# Supplementary material for: Core-periphery structure in sectoral international trade networks: A new approach to an old theory
Source: PLoS One. 2020 Apr 2;15(4):e0229547. doi: 10.1371/journal.pone.0229547 (PMC7117750; doi:10.1371/journal.pone.0229547)
Supplement: S7 File — (ZIP) [file pone.0229547.s007.zip › S7_File/RawData 2016/comtrade (18).csv]

Classification	Year	Period	Period Desc.	Aggregate Level	Is Leaf Code	Trade Flow Code	Trade Flow	Reporter Code	Reporter	Reporter ISO	Partner Code	Partner	Partner ISO	2nd Partner Code	2nd Partner	2nd Partner ISO	Customs Proc. Code	Customs	Mode of Transport Code	Mode of Transport	Commodity Code	Commodity	Qty Unit Code	Qty Unit	Qty	Alt Qty Unit Code	Alt Qty Unit	Alt Qty	Netweight (kg)	Gross weight (kg)	Trade Value (US$)	CIF Trade Value (US$)	FOB Trade Value (US$)	Flag
S3	2016	2016	2016	2	0	2	Export	191	Croatia	HRV	0	World	WLD								00	LIVE ANIMALS	1	No Quantity							68118211			0
S3	2016	2016	2016	2	0	2	Export	191	Croatia	HRV	8	Albania	ALB								00	LIVE ANIMALS	1	No Quantity							259842			0
S3	2016	2016	2016	2	0	2	Export	191	Croatia	HRV	40	Austria	AUT								00	LIVE ANIMALS	1	No Quantity							3566702			0
S3	2016	2016	2016	2	0	2	Export	191	Croatia	HRV	70	Bosnia Herzegovina	BIH								00	LIVE ANIMALS	1	No Quantity							595239			0
S3	2016	2016	2016	2	0	2	Export	191	Croatia	HRV	276	Germany	DEU								00	LIVE ANIMALS	1	No Quantity							92741			0
S3	2016	2016	2016	2	0	2	Export	191	Croatia	HRV	348	Hungary	HUN								00	LIVE ANIMALS	1	No Quantity							22931082			0
S3	2016	2016	2016	2	0	2	Export	191	Croatia	HRV	381	Italy	ITA								00	LIVE ANIMALS	1	No Quantity							17098023			0
S3	2016	2016	2016	2	0	2	Export	191	Croatia	HRV	392	Japan	JPN								00	LIVE ANIMALS	1	No Quantity							52			0
S3	2016	2016	2016	2	0	2	Export	191	Croatia	HRV	422	Lebanon	LBN								00	LIVE ANIMALS	1	No Quantity							7070928			0
S3	2016	2016	2016	2	0	2	Export	191	Croatia	HRV	434	Libya	LBY								00	LIVE ANIMALS	1	No Quantity							3037422			0
S3	2016	2016	2016	2	0	2	Export	191	Croatia	HRV	499	Montenegro	MNE								00	LIVE ANIMALS	1	No Quantity							1393939			0
S3	2016	2016	2016	2	0	2	Export	191	Croatia	HRV	528	Netherlands	NLD								00	LIVE ANIMALS	1	No Quantity							657371			0
S3	2016	2016	2016	2	0	2	Export	191	Croatia	HRV	616	Poland	POL								00	LIVE ANIMALS	1	No Quantity							200269			0
S3	2016	2016	2016	2	0	2	Export	191	Croatia	HRV	620	Portugal	PRT								00	LIVE ANIMALS	1	No Quantity							47498			0
S3	2016	2016	2016	2	0	2	Export	191	Croatia	HRV	642	Romania	ROU								00	LIVE ANIMALS	1	No Quantity							45199			0
S3	2016	2016	2016	2	0	2	Export	191	Croatia	HRV	688	Serbia	SRB								00	LIVE ANIMALS	1	No Quantity							5468712			0
S3	2016	2016	2016	2	0	2	Export	191	Croatia	HRV	705	Slovenia	SVN								00	LIVE ANIMALS	1	No Quantity							5240564			0
S3	2016	2016	2016	2	0	2	Export	191	Croatia	HRV	710	South Africa	ZAF								00	LIVE ANIMALS	1	No Quantity							254			0
S3	2016	2016	2016	2	0	2	Export	191	Croatia	HRV	826	United Kingdom	GBR								00	LIVE ANIMALS	1	No Quantity							412253			0
S3	2016	2016	2016	2	0	2	Export	191	Croatia	HRV	842	USA	USA								00	LIVE ANIMALS	1	No Quantity							121			0
S3	2016	2016	2016	2	0	2	Export	196	Cyprus	CYP	0	World	WLD								00	LIVE ANIMALS	1	No Quantity							4446976			0
S3	2016	2016	2016	2	0	2	Export	196	Cyprus	CYP	32	Argentina	ARG								00	LIVE ANIMALS	1	No Quantity							1659			0
S3	2016	2016	2016	2	0	2	Export	196	Cyprus	CYP	36	Australia	AUS								00	LIVE ANIMALS	1	No Quantity							1714			0
S3	2016	2016	2016	2	0	2	Export	196	Cyprus	CYP	48	Bahrain	BHR								00	LIVE ANIMALS	1	No Quantity							18541			0
S3	2016	2016	2016	2	0	2	Export	196	Cyprus	CYP	76	Brazil	BRA								00	LIVE ANIMALS	1	No Quantity							332			0
S3	2016	2016	2016	2	0	2	Export	196	Cyprus	CYP	124	Canada	CAN								00	LIVE ANIMALS	1	No Quantity							2372			0
S3	2016	2016	2016	2	0	2	Export	196	Cyprus	CYP	144	Sri Lanka	LKA								00	LIVE ANIMALS	1	No Quantity							1983			0
S3	2016	2016	2016	2	0	2	Export	196	Cyprus	CYP	292	Gibraltar	GIB								00	LIVE ANIMALS	1	No Quantity							1980			0
S3	2016	2016	2016	2	0	2	Export	196	Cyprus	CYP	360	Indonesia	IDN								00	LIVE ANIMALS	1	No Quantity							1977			0
S3	2016	2016	2016	2	0	2	Export	196	Cyprus	CYP	376	Israel	ISR								00	LIVE ANIMALS	1	No Quantity							55			0
S3	2016	2016	2016	2	0	2	Export	196	Cyprus	CYP	400	Jordan	JOR								00	LIVE ANIMALS	1	No Quantity							5640			0
S3	2016	2016	2016	2	0	2	Export	196	Cyprus	CYP	410	Rep. of Korea	KOR								00	LIVE ANIMALS	1	No Quantity							332			0
S3	2016	2016	2016	2	0	2	Export	196	Cyprus	CYP	414	Kuwait	KWT								00	LIVE ANIMALS	1	No Quantity							1148			0
S3	2016	2016	2016	2	0	2	Export	196	Cyprus	CYP	422	Lebanon	LBN								00	LIVE ANIMALS	1	No Quantity							3373			0
S3	2016	2016	2016	2	0	2	Export	196	Cyprus	CYP	434	Libya	LBY								00	LIVE ANIMALS	1	No Quantity							2791187			0
S3	2016	2016	2016	2	0	2	Export	196	Cyprus	CYP	458	Malaysia	MYS								00	LIVE ANIMALS	1	No Quantity							5378			0
S3	2016	2016	2016	2	0	2	Export	196	Cyprus	CYP	508	Mozambique	MOZ								00	LIVE ANIMALS	1	No Quantity							597			0
S3	2016	2016	2016	2	0	2	Export	196	Cyprus	CYP	512	Oman	OMN								00	LIVE ANIMALS	1	No Quantity							1736			0
S3	2016	2016	2016	2	0	2	Export	196	Cyprus	CYP	566	Nigeria	NGA								00	LIVE ANIMALS	1	No Quantity							553			0
S3	2016	2016	2016	2	0	2	Export	196	Cyprus	CYP	579	Norway	NOR								00	LIVE ANIMALS	1	No Quantity							332			0
S3	2016	2016	2016	2	0	2	Export	196	Cyprus	CYP	608	Philippines	PHL								00	LIVE ANIMALS	1	No Quantity							1731			0
S3	2016	2016	2016	2	0	2	Export	196	Cyprus	CYP	634	Qatar	QAT								00	LIVE ANIMALS	1	No Quantity							233504			0
S3	2016	2016	2016	2	0	2	Export	196	Cyprus	CYP	643	Russian Federation	RUS								00	LIVE ANIMALS	1	No Quantity							2729			0
S3	2016	2016	2016	2	0	2	Export	196	Cyprus	CYP	682	Saudi Arabia	SAU								00	LIVE ANIMALS	1	No Quantity							784			0
S3	2016	2016	2016	2	0	2	Export	196	Cyprus	CYP	702	Singapore	SGP								00	LIVE ANIMALS	1	No Quantity							276			0
S3	2016	2016	2016	2	0	2	Export	196	Cyprus	CYP	704	Viet Nam	VNM								00	LIVE ANIMALS	1	No Quantity							21586			0
S3	2016	2016	2016	2	0	2	Export	196	Cyprus	CYP	710	South Africa	ZAF								00	LIVE ANIMALS	1	No Quantity							4122			0
S3	2016	2016	2016	2	0	2	Export	196	Cyprus	CYP	757	Switzerland	CHE								00	LIVE ANIMALS	1	No Quantity							1095			0
S3	2016	2016	2016	2	0	2	Export	196	Cyprus	CYP	764	Thailand	THA								00	LIVE ANIMALS	1	No Quantity							1468			0
S3	2016	2016	2016	2	0	2	Export	196	Cyprus	CYP	784	United Arab Emirates	ARE								00	LIVE ANIMALS	1	No Quantity							1323137			0
S3	2016	2016	2016	2	0	2	Export	196	Cyprus	CYP	804	Ukraine	UKR								00	LIVE ANIMALS	1	No Quantity							553			0
S3	2016	2016	2016	2	0	2	Export	196	Cyprus	CYP	834	United Rep. of Tanzania	TZA								00	LIVE ANIMALS	1	No Quantity							1073			0
S3	2016	2016	2016	2	0	2	Export	196	Cyprus	CYP	842	USA	USA								00	LIVE ANIMALS	1	No Quantity							13809			0
S3	2016	2016	2016	2	0	2	Export	196	Cyprus	CYP	894	Zambia	ZMB								00	LIVE ANIMALS	1	No Quantity							221			0
S3	2016	2016	2016	2	0	2	Export	191	Croatia	HRV	0	World	WLD								01	MEAT, MEAT PREPARATIONS	1	No Quantity							144419578			0
S3	2016	2016	2016	2	0	2	Export	191	Croatia	HRV	31	Azerbaijan	AZE								01	MEAT, MEAT PREPARATIONS	1	No Quantity							5322			0
S3	2016	2016	2016	2	0	2	Export	191	Croatia	HRV	36	Australia	AUS								01	MEAT, MEAT PREPARATIONS	1	No Quantity							1298548			0
S3	2016	2016	2016	2	0	2	Export	191	Croatia	HRV	40	Austria	AUT								01	MEAT, MEAT PREPARATIONS	1	No Quantity							16508536			0
S3	2016	2016	2016	2	0	2	Export	191	Croatia	HRV	56	Belgium	BEL								01	MEAT, MEAT PREPARATIONS	1	No Quantity							2412			0
S3	2016	2016	2016	2	0	2	Export	191	Croatia	HRV	70	Bosnia Herzegovina	BIH								01	MEAT, MEAT PREPARATIONS	1	No Quantity							17440608			0
S3	2016	2016	2016	2	0	2	Export	191	Croatia	HRV	100	Bulgaria	BGR								01	MEAT, MEAT PREPARATIONS	1	No Quantity							625201			0
S3	2016	2016	2016	2	0	2	Export	191	Croatia	HRV	124	Canada	CAN								01	MEAT, MEAT PREPARATIONS	1	No Quantity							239661			0
S3	2016	2016	2016	2	0	2	Export	191	Croatia	HRV	156	China	CHN								01	MEAT, MEAT PREPARATIONS	1	No Quantity							28346			0
S3	2016	2016	2016	2	0	2	Export	191	Croatia	HRV	196	Cyprus	CYP								01	MEAT, MEAT PREPARATIONS	1	No Quantity							66272			0
S3	2016	2016	2016	2	0	2	Export	191	Croatia	HRV	203	Czechia	CZE								01	MEAT, MEAT PREPARATIONS	1	No Quantity							7461			0
S3	2016	2016	2016	2	0	2	Export	191	Croatia	HRV	208	Denmark	DNK								01	MEAT, MEAT PREPARATIONS	1	No Quantity							480348			0
S3	2016	2016	2016	2	0	2	Export	191	Croatia	HRV	233	Estonia	EST								01	MEAT, MEAT PREPARATIONS	1	No Quantity							1527			0
S3	2016	2016	2016	2	0	2	Export	191	Croatia	HRV	251	France	FRA								01	MEAT, MEAT PREPARATIONS	1	No Quantity							727			0
S3	2016	2016	2016	2	0	2	Export	191	Croatia	HRV	276	Germany	DEU								01	MEAT, MEAT PREPARATIONS	1	No Quantity							2987367			0
S3	2016	2016	2016	2	0	2	Export	191	Croatia	HRV	288	Ghana	GHA								01	MEAT, MEAT PREPARATIONS	1	No Quantity							16132			0
S3	2016	2016	2016	2	0	2	Export	191	Croatia	HRV	300	Greece	GRC								01	MEAT, MEAT PREPARATIONS	1	No Quantity							51095			0
S3	2016	2016	2016	2	0	2	Export	191	Croatia	HRV	344	China, Hong Kong SAR	HKG								01	MEAT, MEAT PREPARATIONS	1	No Quantity							899603			0
S3	2016	2016	2016	2	0	2	Export	191	Croatia	HRV	348	Hungary	HUN								01	MEAT, MEAT PREPARATIONS	1	No Quantity							5244119			0
S3	2016	2016	2016	2	0	2	Export	191	Croatia	HRV	376	Israel	ISR								01	MEAT, MEAT PREPARATIONS	1	No Quantity							141			0
S3	2016	2016	2016	2	0	2	Export	191	Croatia	HRV	381	Italy	ITA								01	MEAT, MEAT PREPARATIONS	1	No Quantity							16782307			0
S3	2016	2016	2016	2	0	2	Export	191	Croatia	HRV	384	Côte d'Ivoire	CIV								01	MEAT, MEAT PREPARATIONS	1	No Quantity							339789			0
S3	2016	2016	2016	2	0	2	Export	191	Croatia	HRV	440	Lithuania	LTU								01	MEAT, MEAT PREPARATIONS	1	No Quantity							28791			0
S3	2016	2016	2016	2	0	2	Export	191	Croatia	HRV	442	Luxembourg	LUX								01	MEAT, MEAT PREPARATIONS	1	No Quantity							116			0
S3	2016	2016	2016	2	0	2	Export	191	Croatia	HRV	470	Malta	MLT								01	MEAT, MEAT PREPARATIONS	1	No Quantity							24			0
S3	2016	2016	2016	2	0	2	Export	191	Croatia	HRV	499	Montenegro	MNE								01	MEAT, MEAT PREPARATIONS	1	No Quantity							4579120			0
S3	2016	2016	2016	2	0	2	Export	191	Croatia	HRV	528	Netherlands	NLD								01	MEAT, MEAT PREPARATIONS	1	No Quantity							665645			0
S3	2016	2016	2016	2	0	2	Export	191	Croatia	HRV	554	New Zealand	NZL								01	MEAT, MEAT PREPARATIONS	1	No Quantity							2856			0
S3	2016	2016	2016	2	0	2	Export	191	Croatia	HRV	579	Norway	NOR								01	MEAT, MEAT PREPARATIONS	1	No Quantity							20806			0
S3	2016	2016	2016	2	0	2	Export	191	Croatia	HRV	616	Poland	POL								01	MEAT, MEAT PREPARATIONS	1	No Quantity							468463			0
S3	2016	2016	2016	2	0	2	Export	191	Croatia	HRV	642	Romania	ROU								01	MEAT, MEAT PREPARATIONS	1	No Quantity							507711			0
S3	2016	2016	2016	2	0	2	Export	191	Croatia	HRV	643	Russian Federation	RUS								01	MEAT, MEAT PREPARATIONS	1	No Quantity							38586			0
S3	2016	2016	2016	2	0	2	Export	191	Croatia	HRV	688	Serbia	SRB								01	MEAT, MEAT PREPARATIONS	1	No Quantity							11963860			0
S3	2016	2016	2016	2	0	2	Export	191	Croatia	HRV	702	Singapore	SGP								01	MEAT, MEAT PREPARATIONS	1	No Quantity							28454			0
S3	2016	2016	2016	2	0	2	Export	191	Croatia	HRV	703	Slovakia	SVK								01	MEAT, MEAT PREPARATIONS	1	No Quantity							92953			0
S3	2016	2016	2016	2	0	2	Export	191	Croatia	HRV	704	Viet Nam	VNM								01	MEAT, MEAT PREPARATIONS	1	No Quantity							51168			0
S3	2016	2016	2016	2	0	2	Export	191	Croatia	HRV	705	Slovenia	SVN								01	MEAT, MEAT PREPARATIONS	1	No Quantity							47026608			0
S3	2016	2016	2016	2	0	2	Export	191	Croatia	HRV	724	Spain	ESP								01	MEAT, MEAT PREPARATIONS	1	No Quantity							1276435			0
S3	2016	2016	2016	2	0	2	Export	191	Croatia	HRV	752	Sweden	SWE								01	MEAT, MEAT PREPARATIONS	1	No Quantity							1801081			0
S3	2016	2016	2016	2	0	2	Export	191	Croatia	HRV	757	Switzerland	CHE								01	MEAT, MEAT PREPARATIONS	1	No Quantity							586431			0
S3	2016	2016	2016	2	0	2	Export	191	Croatia	HRV	764	Thailand	THA								01	MEAT, MEAT PREPARATIONS	1	No Quantity							23267			0
S3	2016	2016	2016	2	0	2	Export	191	Croatia	HRV	804	Ukraine	UKR								01	MEAT, MEAT PREPARATIONS	1	No Quantity							250			0
S3	2016	2016	2016	2	0	2	Export	191	Croatia	HRV	807	North Macedonia	MKD								01	MEAT, MEAT PREPARATIONS	1	No Quantity							5865621			0
S3	2016	2016	2016	2	0	2	Export	191	Croatia	HRV	826	United Kingdom	GBR								01	MEAT, MEAT PREPARATIONS	1	No Quantity							5417571			0
S3	2016	2016	2016	2	0	2	Export	191	Croatia	HRV	834	United Rep. of Tanzania	TZA								01	MEAT, MEAT PREPARATIONS	1	No Quantity							4200			0
S3	2016	2016	2016	2	0	2	Export	191	Croatia	HRV	837	Bunkers									01	MEAT, MEAT PREPARATIONS	1	No Quantity							10494			0
S3	2016	2016	2016	2	0	2	Export	191	Croatia	HRV	842	USA	USA								01	MEAT, MEAT PREPARATIONS	1	No Quantity							793753			0
S3	2016	2016	2016	2	0	2	Export	191	Croatia	HRV	899	Areas, nes									01	MEAT, MEAT PREPARATIONS	1	No Quantity							139792			0
S3	2016	2016	2016	2	0	2	Export	196	Cyprus	CYP	0	World	WLD								01	MEAT, MEAT PREPARATIONS	1	No Quantity							3029652			0
S3	2016	2016	2016	2	0	2	Export	196	Cyprus	CYP	8	Albania	ALB								01	MEAT, MEAT PREPARATIONS	1	No Quantity							8848			0
S3	2016	2016	2016	2	0	2	Export	196	Cyprus	CYP	24	Angola	AGO								01	MEAT, MEAT PREPARATIONS	1	No Quantity							8132			0
S3	2016	2016	2016	2	0	2	Export	196	Cyprus	CYP	100	Bulgaria	BGR								01	MEAT, MEAT PREPARATIONS	1	No Quantity							47490			0
S3	2016	2016	2016	2	0	2	Export	196	Cyprus	CYP	276	Germany	DEU								01	MEAT, MEAT PREPARATIONS	1	No Quantity							8526			0
S3	2016	2016	2016	2	0	2	Export	196	Cyprus	CYP	300	Greece	GRC								01	MEAT, MEAT PREPARATIONS	1	No Quantity							608050			0
S3	2016	2016	2016	2	0	2	Export	196	Cyprus	CYP	324	Guinea	GIN								01	MEAT, MEAT PREPARATIONS	1	No Quantity							43847			0
S3	2016	2016	2016	2	0	2	Export	196	Cyprus	CYP	332	Haiti	HTI								01	MEAT, MEAT PREPARATIONS	1	No Quantity							7874			0
S3	2016	2016	2016	2	0	2	Export	196	Cyprus	CYP	344	China, Hong Kong SAR	HKG								01	MEAT, MEAT PREPARATIONS	1	No Quantity							1292874			0
S3	2016	2016	2016	2	0	2	Export	196	Cyprus	CYP	381	Italy	ITA								01	MEAT, MEAT PREPARATIONS	1	No Quantity							70417			0
S3	2016	2016	2016	2	0	2	Export	196	Cyprus	CYP	384	Côte d'Ivoire	CIV								01	MEAT, MEAT PREPARATIONS	1	No Quantity							73873			0
S3	2016	2016	2016	2	0	2	Export	196	Cyprus	CYP	400	Jordan	JOR								01	MEAT, MEAT PREPARATIONS	1	No Quantity							161405			0
S3	2016	2016	2016	2	0	2	Export	196	Cyprus	CYP	440	Lithuania	LTU								01	MEAT, MEAT PREPARATIONS	1	No Quantity							7962			0
S3	2016	2016	2016	2	0	2	Export	196	Cyprus	CYP	688	Serbia	SRB								01	MEAT, MEAT PREPARATIONS	1	No Quantity							323448			0
S3	2016	2016	2016	2	0	2	Export	196	Cyprus	CYP	704	Viet Nam	VNM								01	MEAT, MEAT PREPARATIONS	1	No Quantity							171662			0
S3	2016	2016	2016	2	0	2	Export	196	Cyprus	CYP	724	Spain	ESP								01	MEAT, MEAT PREPARATIONS	1	No Quantity							20064			0
S3	2016	2016	2016	2	0	2	Export	196	Cyprus	CYP	826	United Kingdom	GBR								01	MEAT, MEAT PREPARATIONS	1	No Quantity							159040			0
S3	2016	2016	2016	2	0	2	Export	196	Cyprus	CYP	837	Bunkers									01	MEAT, MEAT PREPARATIONS	1	No Quantity							16141			0
S3	2016	2016	2016	2	0	2	Export	191	Croatia	HRV	0	World	WLD								02	DAIRY PRODUCTS,BIRD EGGS	1	No Quantity							77326223			0
S3	2016	2016	2016	2	0	2	Export	191	Croatia	HRV	8	Albania	ALB								02	DAIRY PRODUCTS,BIRD EGGS	1	No Quantity							482253			0
S3	2016	2016	2016	2	0	2	Export	191	Croatia	HRV	31	Azerbaijan	AZE								02	DAIRY PRODUCTS,BIRD EGGS	1	No Quantity							90700			0
S3	2016	2016	2016	2	0	2	Export	191	Croatia	HRV	36	Australia	AUS								02	DAIRY PRODUCTS,BIRD EGGS	1	No Quantity							57077			0
S3	2016	2016	2016	2	0	2	Export	191	Croatia	HRV	40	Austria	AUT								02	DAIRY PRODUCTS,BIRD EGGS	1	No Quantity							1134991			0
S3	2016	2016	2016	2	0	2	Export	191	Croatia	HRV	56	Belgium	BEL								02	DAIRY PRODUCTS,BIRD EGGS	1	No Quantity							26602			0
S3	2016	2016	2016	2	0	2	Export	191	Croatia	HRV	70	Bosnia Herzegovina	BIH								02	DAIRY PRODUCTS,BIRD EGGS	1	No Quantity							19717041			0
S3	2016	2016	2016	2	0	2	Export	191	Croatia	HRV	100	Bulgaria	BGR								02	DAIRY PRODUCTS,BIRD EGGS	1	No Quantity							203688			0
S3	2016	2016	2016	2	0	2	Export	191	Croatia	HRV	203	Czechia	CZE								02	DAIRY PRODUCTS,BIRD EGGS	1	No Quantity							262922			0
S3	2016	2016	2016	2	0	2	Export	191	Croatia	HRV	208	Denmark	DNK								02	DAIRY PRODUCTS,BIRD EGGS	1	No Quantity							2995			0
S3	2016	2016	2016	2	0	2	Export	191	Croatia	HRV	233	Estonia	EST								02	DAIRY PRODUCTS,BIRD EGGS	1	No Quantity							10464			0
S3	2016	2016	2016	2	0	2	Export	191	Croatia	HRV	251	France	FRA								02	DAIRY PRODUCTS,BIRD EGGS	1	No Quantity							16377			0
S3	2016	2016	2016	2	0	2	Export	191	Croatia	HRV	276	Germany	DEU								02	DAIRY PRODUCTS,BIRD EGGS	1	No Quantity							521174			0
S3	2016	2016	2016	2	0	2	Export	191	Croatia	HRV	300	Greece	GRC								02	DAIRY PRODUCTS,BIRD EGGS	1	No Quantity							51957			0
S3	2016	2016	2016	2	0	2	Export	191	Croatia	HRV	344	China, Hong Kong SAR	HKG								02	DAIRY PRODUCTS,BIRD EGGS	1	No Quantity							2642			0
S3	2016	2016	2016	2	0	2	Export	191	Croatia	HRV	348	Hungary	HUN								02	DAIRY PRODUCTS,BIRD EGGS	1	No Quantity							4769949			0
S3	2016	2016	2016	2	0	2	Export	191	Croatia	HRV	368	Iraq	IRQ								02	DAIRY PRODUCTS,BIRD EGGS	1	No Quantity							750328			0
S3	2016	2016	2016	2	0	2	Export	191	Croatia	HRV	376	Israel	ISR								02	DAIRY PRODUCTS,BIRD EGGS	1	No Quantity							138431			0
S3	2016	2016	2016	2	0	2	Export	191	Croatia	HRV	381	Italy	ITA								02	DAIRY PRODUCTS,BIRD EGGS	1	No Quantity							2074470			0
S3	2016	2016	2016	2	0	2	Export	191	Croatia	HRV	392	Japan	JPN								02	DAIRY PRODUCTS,BIRD EGGS	1	No Quantity							39402			0
S3	2016	2016	2016	2	0	2	Export	191	Croatia	HRV	434	Libya	LBY								02	DAIRY PRODUCTS,BIRD EGGS	1	No Quantity							55155			0
S3	2016	2016	2016	2	0	2	Export	191	Croatia	HRV	442	Luxembourg	LUX								02	DAIRY PRODUCTS,BIRD EGGS	1	No Quantity							509			0
S3	2016	2016	2016	2	0	2	Export	191	Croatia	HRV	470	Malta	MLT								02	DAIRY PRODUCTS,BIRD EGGS	1	No Quantity							40			0
S3	2016	2016	2016	2	0	2	Export	191	Croatia	HRV	499	Montenegro	MNE								02	DAIRY PRODUCTS,BIRD EGGS	1	No Quantity							3092408			0
S3	2016	2016	2016	2	0	2	Export	191	Croatia	HRV	528	Netherlands	NLD								02	DAIRY PRODUCTS,BIRD EGGS	1	No Quantity							5200			0
S3	2016	2016	2016	2	0	2	Export	191	Croatia	HRV	579	Norway	NOR								02	DAIRY PRODUCTS,BIRD EGGS	1	No Quantity							1228494			0
S3	2016	2016	2016	2	0	2	Export	191	Croatia	HRV	616	Poland	POL								02	DAIRY PRODUCTS,BIRD EGGS	1	No Quantity							110206			0
S3	2016	2016	2016	2	0	2	Export	191	Croatia	HRV	642	Romania	ROU								02	DAIRY PRODUCTS,BIRD EGGS	1	No Quantity							10657			0
S3	2016	2016	2016	2	0	2	Export	191	Croatia	HRV	643	Russian Federation	RUS								02	DAIRY PRODUCTS,BIRD EGGS	1	No Quantity							37941			0
S3	2016	2016	2016	2	0	2	Export	191	Croatia	HRV	688	Serbia	SRB								02	DAIRY PRODUCTS,BIRD EGGS	1	No Quantity							8436414			0
S3	2016	2016	2016	2	0	2	Export	191	Croatia	HRV	699	India	IND								02	DAIRY PRODUCTS,BIRD EGGS	1	No Quantity							24			0
S3	2016	2016	2016	2	0	2	Export	191	Croatia	HRV	702	Singapore	SGP								02	DAIRY PRODUCTS,BIRD EGGS	1	No Quantity							1667			0
S3	2016	2016	2016	2	0	2	Export	191	Croatia	HRV	703	Slovakia	SVK								02	DAIRY PRODUCTS,BIRD EGGS	1	No Quantity							447654			0
S3	2016	2016	2016	2	0	2	Export	191	Croatia	HRV	705	Slovenia	SVN								02	DAIRY PRODUCTS,BIRD EGGS	1	No Quantity							26268406			0
S3	2016	2016	2016	2	0	2	Export	191	Croatia	HRV	724	Spain	ESP								02	DAIRY PRODUCTS,BIRD EGGS	1	No Quantity							11773			0
S3	2016	2016	2016	2	0	2	Export	191	Croatia	HRV	752	Sweden	SWE								02	DAIRY PRODUCTS,BIRD EGGS	1	No Quantity							2557264			0
S3	2016	2016	2016	2	0	2	Export	191	Croatia	HRV	757	Switzerland	CHE								02	DAIRY PRODUCTS,BIRD EGGS	1	No Quantity							65390			0
S3	2016	2016	2016	2	0	2	Export	191	Croatia	HRV	784	United Arab Emirates	ARE								02	DAIRY PRODUCTS,BIRD EGGS	1	No Quantity							273995			0
S3	2016	2016	2016	2	0	2	Export	191	Croatia	HRV	792	Turkey	TUR								02	DAIRY PRODUCTS,BIRD EGGS	1	No Quantity							9			0
S3	2016	2016	2016	2	0	2	Export	191	Croatia	HRV	804	Ukraine	UKR								02	DAIRY PRODUCTS,BIRD EGGS	1	No Quantity							247			0
S3	2016	2016	2016	2	0	2	Export	191	Croatia	HRV	807	North Macedonia	MKD								02	DAIRY PRODUCTS,BIRD EGGS	1	No Quantity							3990643			0
S3	2016	2016	2016	2	0	2	Export	191	Croatia	HRV	826	United Kingdom	GBR								02	DAIRY PRODUCTS,BIRD EGGS	1	No Quantity							28978			0
S3	2016	2016	2016	2	0	2	Export	191	Croatia	HRV	834	United Rep. of Tanzania	TZA								02	DAIRY PRODUCTS,BIRD EGGS	1	No Quantity							829			0
S3	2016	2016	2016	2	0	2	Export	191	Croatia	HRV	837	Bunkers									02	DAIRY PRODUCTS,BIRD EGGS	1	No Quantity							9638			0
S3	2016	2016	2016	2	0	2	Export	191	Croatia	HRV	842	USA	USA								02	DAIRY PRODUCTS,BIRD EGGS	1	No Quantity							168568			0
S3	2016	2016	2016	2	0	2	Export	191	Croatia	HRV	899	Areas, nes									02	DAIRY PRODUCTS,BIRD EGGS	1	No Quantity							170651			0
S3	2016	2016	2016	2	0	2	Export	196	Cyprus	CYP	0	World	WLD								02	DAIRY PRODUCTS,BIRD EGGS	1	No Quantity							151921057			0
S3	2016	2016	2016	2	0	2	Export	196	Cyprus	CYP	36	Australia	AUS								02	DAIRY PRODUCTS,BIRD EGGS	1	No Quantity							11719611			0
S3	2016	2016	2016	2	0	2	Export	196	Cyprus	CYP	40	Austria	AUT								02	DAIRY PRODUCTS,BIRD EGGS	1	No Quantity							6606652			0
S3	2016	2016	2016	2	0	2	Export	196	Cyprus	CYP	48	Bahrain	BHR								02	DAIRY PRODUCTS,BIRD EGGS	1	No Quantity							194047			0
S3	2016	2016	2016	2	0	2	Export	196	Cyprus	CYP	56	Belgium	BEL								02	DAIRY PRODUCTS,BIRD EGGS	1	No Quantity							578366			0
S3	2016	2016	2016	2	0	2	Export	196	Cyprus	CYP	100	Bulgaria	BGR								02	DAIRY PRODUCTS,BIRD EGGS	1	No Quantity							73391			0
S3	2016	2016	2016	2	0	2	Export	196	Cyprus	CYP	124	Canada	CAN								02	DAIRY PRODUCTS,BIRD EGGS	1	No Quantity							370842			0
S3	2016	2016	2016	2	0	2	Export	196	Cyprus	CYP	144	Sri Lanka	LKA								02	DAIRY PRODUCTS,BIRD EGGS	1	No Quantity							65868			0
S3	2016	2016	2016	2	0	2	Export	196	Cyprus	CYP	156	China	CHN								02	DAIRY PRODUCTS,BIRD EGGS	1	No Quantity							332			0
S3	2016	2016	2016	2	0	2	Export	196	Cyprus	CYP	191	Croatia	HRV								02	DAIRY PRODUCTS,BIRD EGGS	1	No Quantity							4600			0
S3	2016	2016	2016	2	0	2	Export	196	Cyprus	CYP	203	Czechia	CZE								02	DAIRY PRODUCTS,BIRD EGGS	1	No Quantity							246595			0
S3	2016	2016	2016	2	0	2	Export	196	Cyprus	CYP	208	Denmark	DNK								02	DAIRY PRODUCTS,BIRD EGGS	1	No Quantity							5014031			0
S3	2016	2016	2016	2	0	2	Export	196	Cyprus	CYP	246	Finland	FIN								02	DAIRY PRODUCTS,BIRD EGGS	1	No Quantity							3457966			0
S3	2016	2016	2016	2	0	2	Export	196	Cyprus	CYP	251	France	FRA								02	DAIRY PRODUCTS,BIRD EGGS	1	No Quantity							841022			0
S3	2016	2016	2016	2	0	2	Export	196	Cyprus	CYP	276	Germany	DEU								02	DAIRY PRODUCTS,BIRD EGGS	1	No Quantity							13089217			0
S3	2016	2016	2016	2	0	2	Export	196	Cyprus	CYP	300	Greece	GRC								02	DAIRY PRODUCTS,BIRD EGGS	1	No Quantity							7186024			0
S3	2016	2016	2016	2	0	2	Export	196	Cyprus	CYP	344	China, Hong Kong SAR	HKG								02	DAIRY PRODUCTS,BIRD EGGS	1	No Quantity							93234			0
S3	2016	2016	2016	2	0	2	Export	196	Cyprus	CYP	348	Hungary	HUN								02	DAIRY PRODUCTS,BIRD EGGS	1	No Quantity							64522			0
S3	2016	2016	2016	2	0	2	Export	196	Cyprus	CYP	368	Iraq	IRQ								02	DAIRY PRODUCTS,BIRD EGGS	1	No Quantity							111			0
S3	2016	2016	2016	2	0	2	Export	196	Cyprus	CYP	372	Ireland	IRL								02	DAIRY PRODUCTS,BIRD EGGS	1	No Quantity							77825			0
S3	2016	2016	2016	2	0	2	Export	196	Cyprus	CYP	376	Israel	ISR								02	DAIRY PRODUCTS,BIRD EGGS	1	No Quantity							73685			0
S3	2016	2016	2016	2	0	2	Export	196	Cyprus	CYP	381	Italy	ITA								02	DAIRY PRODUCTS,BIRD EGGS	1	No Quantity							9982			0
S3	2016	2016	2016	2	0	2	Export	196	Cyprus	CYP	392	Japan	JPN								02	DAIRY PRODUCTS,BIRD EGGS	1	No Quantity							16274			0
S3	2016	2016	2016	2	0	2	Export	196	Cyprus	CYP	400	Jordan	JOR								02	DAIRY PRODUCTS,BIRD EGGS	1	No Quantity							414370			0
S3	2016	2016	2016	2	0	2	Export	196	Cyprus	CYP	404	Kenya	KEN								02	DAIRY PRODUCTS,BIRD EGGS	1	No Quantity							3815			0
S3	2016	2016	2016	2	0	2	Export	196	Cyprus	CYP	410	Rep. of Korea	KOR								02	DAIRY PRODUCTS,BIRD EGGS	1	No Quantity							642805			0
S3	2016	2016	2016	2	0	2	Export	196	Cyprus	CYP	414	Kuwait	KWT								02	DAIRY PRODUCTS,BIRD EGGS	1	No Quantity							1196319			0
S3	2016	2016	2016	2	0	2	Export	196	Cyprus	CYP	422	Lebanon	LBN								02	DAIRY PRODUCTS,BIRD EGGS	1	No Quantity							455266			0
S3	2016	2016	2016	2	0	2	Export	196	Cyprus	CYP	434	Libya	LBY								02	DAIRY PRODUCTS,BIRD EGGS	1	No Quantity							24796			0
S3	2016	2016	2016	2	0	2	Export	196	Cyprus	CYP	440	Lithuania	LTU								02	DAIRY PRODUCTS,BIRD EGGS	1	No Quantity							11315			0
S3	2016	2016	2016	2	0	2	Export	196	Cyprus	CYP	470	Malta	MLT								02	DAIRY PRODUCTS,BIRD EGGS	1	No Quantity							16817			0
S3	2016	2016	2016	2	0	2	Export	196	Cyprus	CYP	490	Other Asia, nes									02	DAIRY PRODUCTS,BIRD EGGS	1	No Quantity							426347			0
S3	2016	2016	2016	2	0	2	Export	196	Cyprus	CYP	512	Oman	OMN								02	DAIRY PRODUCTS,BIRD EGGS	1	No Quantity							399203			0
S3	2016	2016	2016	2	0	2	Export	196	Cyprus	CYP	528	Netherlands	NLD								02	DAIRY PRODUCTS,BIRD EGGS	1	No Quantity							283676			0
S3	2016	2016	2016	2	0	2	Export	196	Cyprus	CYP	554	New Zealand	NZL								02	DAIRY PRODUCTS,BIRD EGGS	1	No Quantity							217306			0
S3	2016	2016	2016	2	0	2	Export	196	Cyprus	CYP	579	Norway	NOR								02	DAIRY PRODUCTS,BIRD EGGS	1	No Quantity							180204			0
S3	2016	2016	2016	2	0	2	Export	196	Cyprus	CYP	616	Poland	POL								02	DAIRY PRODUCTS,BIRD EGGS	1	No Quantity							638646			0
S3	2016	2016	2016	2	0	2	Export	196	Cyprus	CYP	620	Portugal	PRT								02	DAIRY PRODUCTS,BIRD EGGS	1	No Quantity							41025			0
S3	2016	2016	2016	2	0	2	Export	196	Cyprus	CYP	634	Qatar	QAT								02	DAIRY PRODUCTS,BIRD EGGS	1	No Quantity							627317			0
S3	2016	2016	2016	2	0	2	Export	196	Cyprus	CYP	642	Romania	ROU								02	DAIRY PRODUCTS,BIRD EGGS	1	No Quantity							386273			0
S3	2016	2016	2016	2	0	2	Export	196	Cyprus	CYP	682	Saudi Arabia	SAU								02	DAIRY PRODUCTS,BIRD EGGS	1	No Quantity							4771576			0
S3	2016	2016	2016	2	0	2	Export	196	Cyprus	CYP	688	Serbia	SRB								02	DAIRY PRODUCTS,BIRD EGGS	1	No Quantity							5449			0
S3	2016	2016	2016	2	0	2	Export	196	Cyprus	CYP	702	Singapore	SGP								02	DAIRY PRODUCTS,BIRD EGGS	1	No Quantity							8649			0
S3	2016	2016	2016	2	0	2	Export	196	Cyprus	CYP	703	Slovakia	SVK								02	DAIRY PRODUCTS,BIRD EGGS	1	No Quantity							510901			0
S3	2016	2016	2016	2	0	2	Export	196	Cyprus	CYP	704	Viet Nam	VNM								02	DAIRY PRODUCTS,BIRD EGGS	1	No Quantity							2684			0
S3	2016	2016	2016	2	0	2	Export	196	Cyprus	CYP	705	Slovenia	SVN								02	DAIRY PRODUCTS,BIRD EGGS	1	No Quantity							44430			0
S3	2016	2016	2016	2	0	2	Export	196	Cyprus	CYP	724	Spain	ESP								02	DAIRY PRODUCTS,BIRD EGGS	1	No Quantity							225225			0
S3	2016	2016	2016	2	0	2	Export	196	Cyprus	CYP	752	Sweden	SWE								02	DAIRY PRODUCTS,BIRD EGGS	1	No Quantity							17198156			0
S3	2016	2016	2016	2	0	2	Export	196	Cyprus	CYP	757	Switzerland	CHE								02	DAIRY PRODUCTS,BIRD EGGS	1	No Quantity							73818			0
S3	2016	2016	2016	2	0	2	Export	196	Cyprus	CYP	784	United Arab Emirates	ARE								02	DAIRY PRODUCTS,BIRD EGGS	1	No Quantity							2534449			0
S3	2016	2016	2016	2	0	2	Export	196	Cyprus	CYP	800	Uganda	UGA								02	DAIRY PRODUCTS,BIRD EGGS	1	No Quantity							8			0
S3	2016	2016	2016	2	0	2	Export	196	Cyprus	CYP	826	United Kingdom	GBR								02	DAIRY PRODUCTS,BIRD EGGS	1	No Quantity							67133416			0
S3	2016	2016	2016	2	0	2	Export	196	Cyprus	CYP	842	USA	USA								02	DAIRY PRODUCTS,BIRD EGGS	1	No Quantity							3662598			0
S3	2016	2016	2016	2	0	2	Export	191	Croatia	HRV	0	World	WLD								03	FISH,CRUSTACEANS,MOLLUSC	1	No Quantity							194515697			0
S3	2016	2016	2016	2	0	2	Export	191	Croatia	HRV	8	Albania	ALB								03	FISH,CRUSTACEANS,MOLLUSC	1	No Quantity							10782195			0
S3	2016	2016	2016	2	0	2	Export	191	Croatia	HRV	31	Azerbaijan	AZE								03	FISH,CRUSTACEANS,MOLLUSC	1	No Quantity							13491			0
S3	2016	2016	2016	2	0	2	Export	191	Croatia	HRV	36	Australia	AUS								03	FISH,CRUSTACEANS,MOLLUSC	1	No Quantity							212729			0
S3	2016	2016	2016	2	0	2	Export	191	Croatia	HRV	40	Austria	AUT								03	FISH,CRUSTACEANS,MOLLUSC	1	No Quantity							2820105			0
S3	2016	2016	2016	2	0	2	Export	191	Croatia	HRV	56	Belgium	BEL								03	FISH,CRUSTACEANS,MOLLUSC	1	No Quantity							1257			0
S3	2016	2016	2016	2	0	2	Export	191	Croatia	HRV	70	Bosnia Herzegovina	BIH								03	FISH,CRUSTACEANS,MOLLUSC	1	No Quantity							5302512			0
S3	2016	2016	2016	2	0	2	Export	191	Croatia	HRV	100	Bulgaria	BGR								03	FISH,CRUSTACEANS,MOLLUSC	1	No Quantity							799934			0
S3	2016	2016	2016	2	0	2	Export	191	Croatia	HRV	124	Canada	CAN								03	FISH,CRUSTACEANS,MOLLUSC	1	No Quantity							362140			0
S3	2016	2016	2016	2	0	2	Export	191	Croatia	HRV	156	China	CHN								03	FISH,CRUSTACEANS,MOLLUSC	1	No Quantity							33758			0
S3	2016	2016	2016	2	0	2	Export	191	Croatia	HRV	203	Czechia	CZE								03	FISH,CRUSTACEANS,MOLLUSC	1	No Quantity							2366124			0
S3	2016	2016	2016	2	0	2	Export	191	Croatia	HRV	208	Denmark	DNK								03	FISH,CRUSTACEANS,MOLLUSC	1	No Quantity							130			0
S3	2016	2016	2016	2	0	2	Export	191	Croatia	HRV	251	France	FRA								03	FISH,CRUSTACEANS,MOLLUSC	1	No Quantity							5291632			0
S3	2016	2016	2016	2	0	2	Export	191	Croatia	HRV	276	Germany	DEU								03	FISH,CRUSTACEANS,MOLLUSC	1	No Quantity							6203037			0
S3	2016	2016	2016	2	0	2	Export	191	Croatia	HRV	300	Greece	GRC								03	FISH,CRUSTACEANS,MOLLUSC	1	No Quantity							512705			0
S3	2016	2016	2016	2	0	2	Export	191	Croatia	HRV	348	Hungary	HUN								03	FISH,CRUSTACEANS,MOLLUSC	1	No Quantity							2478546			0
S3	2016	2016	2016	2	0	2	Export	191	Croatia	HRV	352	Iceland	ISL								03	FISH,CRUSTACEANS,MOLLUSC	1	No Quantity							1204			0
S3	2016	2016	2016	2	0	2	Export	191	Croatia	HRV	381	Italy	ITA								03	FISH,CRUSTACEANS,MOLLUSC	1	No Quantity							64421570			0
S3	2016	2016	2016	2	0	2	Export	191	Croatia	HRV	392	Japan	JPN								03	FISH,CRUSTACEANS,MOLLUSC	1	No Quantity							27981133			0
S3	2016	2016	2016	2	0	2	Export	191	Croatia	HRV	410	Rep. of Korea	KOR								03	FISH,CRUSTACEANS,MOLLUSC	1	No Quantity							1929728			0
S3	2016	2016	2016	2	0	2	Export	191	Croatia	HRV	470	Malta	MLT								03	FISH,CRUSTACEANS,MOLLUSC	1	No Quantity							40433			0
S3	2016	2016	2016	2	0	2	Export	191	Croatia	HRV	499	Montenegro	MNE								03	FISH,CRUSTACEANS,MOLLUSC	1	No Quantity							4411756			0
S3	2016	2016	2016	2	0	2	Export	191	Croatia	HRV	504	Morocco	MAR								03	FISH,CRUSTACEANS,MOLLUSC	1	No Quantity							143252			0
S3	2016	2016	2016	2	0	2	Export	191	Croatia	HRV	528	Netherlands	NLD								03	FISH,CRUSTACEANS,MOLLUSC	1	No Quantity							449554			0
S3	2016	2016	2016	2	0	2	Export	191	Croatia	HRV	554	New Zealand	NZL								03	FISH,CRUSTACEANS,MOLLUSC	1	No Quantity							18223			0
S3	2016	2016	2016	2	0	2	Export	191	Croatia	HRV	579	Norway	NOR								03	FISH,CRUSTACEANS,MOLLUSC	1	No Quantity							803			0
S3	2016	2016	2016	2	0	2	Export	191	Croatia	HRV	616	Poland	POL								03	FISH,CRUSTACEANS,MOLLUSC	1	No Quantity							3815431			0
S3	2016	2016	2016	2	0	2	Export	191	Croatia	HRV	620	Portugal	PRT								03	FISH,CRUSTACEANS,MOLLUSC	1	No Quantity							325639			0
S3	2016	2016	2016	2	0	2	Export	191	Croatia	HRV	634	Qatar	QAT								03	FISH,CRUSTACEANS,MOLLUSC	1	No Quantity							9863			0
S3	2016	2016	2016	2	0	2	Export	191	Croatia	HRV	642	Romania	ROU								03	FISH,CRUSTACEANS,MOLLUSC	1	No Quantity							958907			0
S3	2016	2016	2016	2	0	2	Export	191	Croatia	HRV	688	Serbia	SRB								03	FISH,CRUSTACEANS,MOLLUSC	1	No Quantity							10612864			0
S3	2016	2016	2016	2	0	2	Export	191	Croatia	HRV	703	Slovakia	SVK								03	FISH,CRUSTACEANS,MOLLUSC	1	No Quantity							469690			0
S3	2016	2016	2016	2	0	2	Export	191	Croatia	HRV	705	Slovenia	SVN								03	FISH,CRUSTACEANS,MOLLUSC	1	No Quantity							24495402			0
S3	2016	2016	2016	2	0	2	Export	191	Croatia	HRV	724	Spain	ESP								03	FISH,CRUSTACEANS,MOLLUSC	1	No Quantity							13953430			0
S3	2016	2016	2016	2	0	2	Export	191	Croatia	HRV	752	Sweden	SWE								03	FISH,CRUSTACEANS,MOLLUSC	1	No Quantity							135611			0
S3	2016	2016	2016	2	0	2	Export	191	Croatia	HRV	757	Switzerland	CHE								03	FISH,CRUSTACEANS,MOLLUSC	1	No Quantity							3466			0
S3	2016	2016	2016	2	0	2	Export	191	Croatia	HRV	788	Tunisia	TUN								03	FISH,CRUSTACEANS,MOLLUSC	1	No Quantity							930186			0
S3	2016	2016	2016	2	0	2	Export	191	Croatia	HRV	804	Ukraine	UKR								03	FISH,CRUSTACEANS,MOLLUSC	1	No Quantity							93953			0
S3	2016	2016	2016	2	0	2	Export	191	Croatia	HRV	807	North Macedonia	MKD								03	FISH,CRUSTACEANS,MOLLUSC	1	No Quantity							1202271			0
S3	2016	2016	2016	2	0	2	Export	191	Croatia	HRV	826	United Kingdom	GBR								03	FISH,CRUSTACEANS,MOLLUSC	1	No Quantity							524			0
S3	2016	2016	2016	2	0	2	Export	191	Croatia	HRV	842	USA	USA								03	FISH,CRUSTACEANS,MOLLUSC	1	No Quantity							403504			0
S3	2016	2016	2016	2	0	2	Export	191	Croatia	HRV	899	Areas, nes									03	FISH,CRUSTACEANS,MOLLUSC	1	No Quantity							527005			0
S3	2016	2016	2016	2	0	2	Export	196	Cyprus	CYP	0	World	WLD								03	FISH,CRUSTACEANS,MOLLUSC	1	No Quantity							33546479			0
S3	2016	2016	2016	2	0	2	Export	196	Cyprus	CYP	36	Australia	AUS								03	FISH,CRUSTACEANS,MOLLUSC	1	No Quantity							55			0
S3	2016	2016	2016	2	0	2	Export	196	Cyprus	CYP	48	Bahrain	BHR								03	FISH,CRUSTACEANS,MOLLUSC	1	No Quantity							866059			0
S3	2016	2016	2016	2	0	2	Export	196	Cyprus	CYP	124	Canada	CAN								03	FISH,CRUSTACEANS,MOLLUSC	1	No Quantity							189330			0
S3	2016	2016	2016	2	0	2	Export	196	Cyprus	CYP	156	China	CHN								03	FISH,CRUSTACEANS,MOLLUSC	1	No Quantity							20459			0
S3	2016	2016	2016	2	0	2	Export	196	Cyprus	CYP	251	France	FRA								03	FISH,CRUSTACEANS,MOLLUSC	1	No Quantity							180039			0
S3	2016	2016	2016	2	0	2	Export	196	Cyprus	CYP	276	Germany	DEU								03	FISH,CRUSTACEANS,MOLLUSC	1	No Quantity							1139			0
S3	2016	2016	2016	2	0	2	Export	196	Cyprus	CYP	300	Greece	GRC								03	FISH,CRUSTACEANS,MOLLUSC	1	No Quantity							1154839			0
S3	2016	2016	2016	2	0	2	Export	196	Cyprus	CYP	376	Israel	ISR								03	FISH,CRUSTACEANS,MOLLUSC	1	No Quantity							23514709			0
S3	2016	2016	2016	2	0	2	Export	196	Cyprus	CYP	381	Italy	ITA								03	FISH,CRUSTACEANS,MOLLUSC	1	No Quantity							322732			0
S3	2016	2016	2016	2	0	2	Export	196	Cyprus	CYP	400	Jordan	JOR								03	FISH,CRUSTACEANS,MOLLUSC	1	No Quantity							303137			0
S3	2016	2016	2016	2	0	2	Export	196	Cyprus	CYP	414	Kuwait	KWT								03	FISH,CRUSTACEANS,MOLLUSC	1	No Quantity							683866			0
S3	2016	2016	2016	2	0	2	Export	196	Cyprus	CYP	422	Lebanon	LBN								03	FISH,CRUSTACEANS,MOLLUSC	1	No Quantity							61365			0
S3	2016	2016	2016	2	0	2	Export	196	Cyprus	CYP	470	Malta	MLT								03	FISH,CRUSTACEANS,MOLLUSC	1	No Quantity							234482			0
S3	2016	2016	2016	2	0	2	Export	196	Cyprus	CYP	512	Oman	OMN								03	FISH,CRUSTACEANS,MOLLUSC	1	No Quantity							3439			0
S3	2016	2016	2016	2	0	2	Export	196	Cyprus	CYP	682	Saudi Arabia	SAU								03	FISH,CRUSTACEANS,MOLLUSC	1	No Quantity							1804187			0
S3	2016	2016	2016	2	0	2	Export	196	Cyprus	CYP	724	Spain	ESP								03	FISH,CRUSTACEANS,MOLLUSC	1	No Quantity							1725264			0
S3	2016	2016	2016	2	0	2	Export	196	Cyprus	CYP	764	Thailand	THA								03	FISH,CRUSTACEANS,MOLLUSC	1	No Quantity							186488			0
S3	2016	2016	2016	2	0	2	Export	196	Cyprus	CYP	784	United Arab Emirates	ARE								03	FISH,CRUSTACEANS,MOLLUSC	1	No Quantity							1269699			0
S3	2016	2016	2016	2	0	2	Export	196	Cyprus	CYP	842	USA	USA								03	FISH,CRUSTACEANS,MOLLUSC	1	No Quantity							1025191			0
S3	2016	2016	2016	2	0	2	Export	191	Croatia	HRV	0	World	WLD								04	CEREALS,CEREAL PREPRTNS.	1	No Quantity							269857167			0
S3	2016	2016	2016	2	0	2	Export	191	Croatia	HRV	8	Albania	ALB								04	CEREALS,CEREAL PREPRTNS.	1	No Quantity							3267552			0
S3	2016	2016	2016	2	0	2	Export	191	Croatia	HRV	12	Algeria	DZA								04	CEREALS,CEREAL PREPRTNS.	1	No Quantity							20			0
S3	2016	2016	2016	2	0	2	Export	191	Croatia	HRV	31	Azerbaijan	AZE								04	CEREALS,CEREAL PREPRTNS.	1	No Quantity							6915			0
S3	2016	2016	2016	2	0	2	Export	191	Croatia	HRV	36	Australia	AUS								04	CEREALS,CEREAL PREPRTNS.	1	No Quantity							1115077			0
S3	2016	2016	2016	2	0	2	Export	191	Croatia	HRV	40	Austria	AUT								04	CEREALS,CEREAL PREPRTNS.	1	No Quantity							12107880			0
S3	2016	2016	2016	2	0	2	Export	191	Croatia	HRV	56	Belgium	BEL								04	CEREALS,CEREAL PREPRTNS.	1	No Quantity							3885620			0
S3	2016	2016	2016	2	0	2	Export	191	Croatia	HRV	70	Bosnia Herzegovina	BIH								04	CEREALS,CEREAL PREPRTNS.	1	No Quantity							37684630			0
S3	2016	2016	2016	2	0	2	Export	191	Croatia	HRV	100	Bulgaria	BGR								04	CEREALS,CEREAL PREPRTNS.	1	No Quantity							325357			0
S3	2016	2016	2016	2	0	2	Export	191	Croatia	HRV	108	Burundi	BDI								04	CEREALS,CEREAL PREPRTNS.	1	No Quantity							14643			0
S3	2016	2016	2016	2	0	2	Export	191	Croatia	HRV	124	Canada	CAN								04	CEREALS,CEREAL PREPRTNS.	1	No Quantity							1057136			0
S3	2016	2016	2016	2	0	2	Export	191	Croatia	HRV	156	China	CHN								04	CEREALS,CEREAL PREPRTNS.	1	No Quantity							29204			0
S3	2016	2016	2016	2	0	2	Export	191	Croatia	HRV	203	Czechia	CZE								04	CEREALS,CEREAL PREPRTNS.	1	No Quantity							145924			0
S3	2016	2016	2016	2	0	2	Export	191	Croatia	HRV	208	Denmark	DNK								04	CEREALS,CEREAL PREPRTNS.	1	No Quantity							1887			0
S3	2016	2016	2016	2	0	2	Export	191	Croatia	HRV	251	France	FRA								04	CEREALS,CEREAL PREPRTNS.	1	No Quantity							1951508			0
S3	2016	2016	2016	2	0	2	Export	191	Croatia	HRV	275	State of Palestine	PSE								04	CEREALS,CEREAL PREPRTNS.	1	No Quantity							95775			0
S3	2016	2016	2016	2	0	2	Export	191	Croatia	HRV	276	Germany	DEU								04	CEREALS,CEREAL PREPRTNS.	1	No Quantity							3661662			0
S3	2016	2016	2016	2	0	2	Export	191	Croatia	HRV	300	Greece	GRC								04	CEREALS,CEREAL PREPRTNS.	1	No Quantity							2975443			0
S3	2016	2016	2016	2	0	2	Export	191	Croatia	HRV	344	China, Hong Kong SAR	HKG								04	CEREALS,CEREAL PREPRTNS.	1	No Quantity							111669			0
S3	2016	2016	2016	2	0	2	Export	191	Croatia	HRV	348	Hungary	HUN								04	CEREALS,CEREAL PREPRTNS.	1	No Quantity							2406890			0
S3	2016	2016	2016	2	0	2	Export	191	Croatia	HRV	352	Iceland	ISL								04	CEREALS,CEREAL PREPRTNS.	1	No Quantity							23			0
S3	2016	2016	2016	2	0	2	Export	191	Croatia	HRV	372	Ireland	IRL								04	CEREALS,CEREAL PREPRTNS.	1	No Quantity							300			0
S3	2016	2016	2016	2	0	2	Export	191	Croatia	HRV	376	Israel	ISR								04	CEREALS,CEREAL PREPRTNS.	1	No Quantity							512994			0
S3	2016	2016	2016	2	0	2	Export	191	Croatia	HRV	381	Italy	ITA								04	CEREALS,CEREAL PREPRTNS.	1	No Quantity							111509758			0
S3	2016	2016	2016	2	0	2	Export	191	Croatia	HRV	392	Japan	JPN								04	CEREALS,CEREAL PREPRTNS.	1	No Quantity							2235			0
S3	2016	2016	2016	2	0	2	Export	191	Croatia	HRV	400	Jordan	JOR								04	CEREALS,CEREAL PREPRTNS.	1	No Quantity							78059			0
S3	2016	2016	2016	2	0	2	Export	191	Croatia	HRV	404	Kenya	KEN								04	CEREALS,CEREAL PREPRTNS.	1	No Quantity							540			0
S3	2016	2016	2016	2	0	2	Export	191	Croatia	HRV	422	Lebanon	LBN								04	CEREALS,CEREAL PREPRTNS.	1	No Quantity							9971			0
S3	2016	2016	2016	2	0	2	Export	191	Croatia	HRV	430	Liberia	LBR								04	CEREALS,CEREAL PREPRTNS.	1	No Quantity							356137			0
S3	2016	2016	2016	2	0	2	Export	191	Croatia	HRV	434	Libya	LBY								04	CEREALS,CEREAL PREPRTNS.	1	No Quantity							120743			0
S3	2016	2016	2016	2	0	2	Export	191	Croatia	HRV	442	Luxembourg	LUX								04	CEREALS,CEREAL PREPRTNS.	1	No Quantity							247			0
S3	2016	2016	2016	2	0	2	Export	191	Croatia	HRV	470	Malta	MLT								04	CEREALS,CEREAL PREPRTNS.	1	No Quantity							837461			0
S3	2016	2016	2016	2	0	2	Export	191	Croatia	HRV	499	Montenegro	MNE								04	CEREALS,CEREAL PREPRTNS.	1	No Quantity							4206356			0
S3	2016	2016	2016	2	0	2	Export	191	Croatia	HRV	504	Morocco	MAR								04	CEREALS,CEREAL PREPRTNS.	1	No Quantity							28			0
S3	2016	2016	2016	2	0	2	Export	191	Croatia	HRV	512	Oman	OMN								04	CEREALS,CEREAL PREPRTNS.	1	No Quantity							15216			0
S3	2016	2016	2016	2	0	2	Export	191	Croatia	HRV	528	Netherlands	NLD								04	CEREALS,CEREAL PREPRTNS.	1	No Quantity							539056			0
S3	2016	2016	2016	2	0	2	Export	191	Croatia	HRV	554	New Zealand	NZL								04	CEREALS,CEREAL PREPRTNS.	1	No Quantity							4911			0
S3	2016	2016	2016	2	0	2	Export	191	Croatia	HRV	566	Nigeria	NGA								04	CEREALS,CEREAL PREPRTNS.	1	No Quantity							11272			0
S3	2016	2016	2016	2	0	2	Export	191	Croatia	HRV	579	Norway	NOR								04	CEREALS,CEREAL PREPRTNS.	1	No Quantity							14938			0
S3	2016	2016	2016	2	0	2	Export	191	Croatia	HRV	616	Poland	POL								04	CEREALS,CEREAL PREPRTNS.	1	No Quantity							5438031			0
S3	2016	2016	2016	2	0	2	Export	191	Croatia	HRV	620	Portugal	PRT								04	CEREALS,CEREAL PREPRTNS.	1	No Quantity							155893			0
S3	2016	2016	2016	2	0	2	Export	191	Croatia	HRV	634	Qatar	QAT								04	CEREALS,CEREAL PREPRTNS.	1	No Quantity							35890			0
S3	2016	2016	2016	2	0	2	Export	191	Croatia	HRV	642	Romania	ROU								04	CEREALS,CEREAL PREPRTNS.	1	No Quantity							4668085			0
S3	2016	2016	2016	2	0	2	Export	191	Croatia	HRV	643	Russian Federation	RUS								04	CEREALS,CEREAL PREPRTNS.	1	No Quantity							55196			0
S3	2016	2016	2016	2	0	2	Export	191	Croatia	HRV	682	Saudi Arabia	SAU								04	CEREALS,CEREAL PREPRTNS.	1	No Quantity							8251179			0
S3	2016	2016	2016	2	0	2	Export	191	Croatia	HRV	688	Serbia	SRB								04	CEREALS,CEREAL PREPRTNS.	1	No Quantity							11390628			0
S3	2016	2016	2016	2	0	2	Export	191	Croatia	HRV	699	India	IND								04	CEREALS,CEREAL PREPRTNS.	1	No Quantity							6376			0
S3	2016	2016	2016	2	0	2	Export	191	Croatia	HRV	703	Slovakia	SVK								04	CEREALS,CEREAL PREPRTNS.	1	No Quantity							359897			0
S3	2016	2016	2016	2	0	2	Export	191	Croatia	HRV	704	Viet Nam	VNM								04	CEREALS,CEREAL PREPRTNS.	1	No Quantity							185469			0
S3	2016	2016	2016	2	0	2	Export	191	Croatia	HRV	705	Slovenia	SVN								04	CEREALS,CEREAL PREPRTNS.	1	No Quantity							38367087			0
S3	2016	2016	2016	2	0	2	Export	191	Croatia	HRV	724	Spain	ESP								04	CEREALS,CEREAL PREPRTNS.	1	No Quantity							126219			0
S3	2016	2016	2016	2	0	2	Export	191	Croatia	HRV	752	Sweden	SWE								04	CEREALS,CEREAL PREPRTNS.	1	No Quantity							700512			0
S3	2016	2016	2016	2	0	2	Export	191	Croatia	HRV	757	Switzerland	CHE								04	CEREALS,CEREAL PREPRTNS.	1	No Quantity							356681			0
S3	2016	2016	2016	2	0	2	Export	191	Croatia	HRV	784	United Arab Emirates	ARE								04	CEREALS,CEREAL PREPRTNS.	1	No Quantity							134855			0
S3	2016	2016	2016	2	0	2	Export	191	Croatia	HRV	792	Turkey	TUR								04	CEREALS,CEREAL PREPRTNS.	1	No Quantity							396770			0
S3	2016	2016	2016	2	0	2	Export	191	Croatia	HRV	804	Ukraine	UKR								04	CEREALS,CEREAL PREPRTNS.	1	No Quantity							295429			0
S3	2016	2016	2016	2	0	2	Export	191	Croatia	HRV	807	North Macedonia	MKD								04	CEREALS,CEREAL PREPRTNS.	1	No Quantity							3134690			0
S3	2016	2016	2016	2	0	2	Export	191	Croatia	HRV	826	United Kingdom	GBR								04	CEREALS,CEREAL PREPRTNS.	1	No Quantity							2100634			0
S3	2016	2016	2016	2	0	2	Export	191	Croatia	HRV	834	United Rep. of Tanzania	TZA								04	CEREALS,CEREAL PREPRTNS.	1	No Quantity							7520			0
S3	2016	2016	2016	2	0	2	Export	191	Croatia	HRV	837	Bunkers									04	CEREALS,CEREAL PREPRTNS.	1	No Quantity							2333			0
S3	2016	2016	2016	2	0	2	Export	191	Croatia	HRV	842	USA	USA								04	CEREALS,CEREAL PREPRTNS.	1	No Quantity							2607236			0
S3	2016	2016	2016	2	0	2	Export	191	Croatia	HRV	862	Venezuela	VEN								04	CEREALS,CEREAL PREPRTNS.	1	No Quantity							1927978			0
S3	2016	2016	2016	2	0	2	Export	191	Croatia	HRV	887	Yemen	YEM								04	CEREALS,CEREAL PREPRTNS.	1	No Quantity							5497			0
S3	2016	2016	2016	2	0	2	Export	191	Croatia	HRV	899	Areas, nes									04	CEREALS,CEREAL PREPRTNS.	1	No Quantity							82045			0
S3	2016	2016	2016	2	0	2	Export	196	Cyprus	CYP	0	World	WLD								04	CEREALS,CEREAL PREPRTNS.	1	No Quantity							9619181			0
S3	2016	2016	2016	2	0	2	Export	196	Cyprus	CYP	36	Australia	AUS								04	CEREALS,CEREAL PREPRTNS.	1	No Quantity							292453			0
S3	2016	2016	2016	2	0	2	Export	196	Cyprus	CYP	40	Austria	AUT								04	CEREALS,CEREAL PREPRTNS.	1	No Quantity							8725			0
S3	2016	2016	2016	2	0	2	Export	196	Cyprus	CYP	48	Bahrain	BHR								04	CEREALS,CEREAL PREPRTNS.	1	No Quantity							195893			0
S3	2016	2016	2016	2	0	2	Export	196	Cyprus	CYP	50	Bangladesh	BGD								04	CEREALS,CEREAL PREPRTNS.	1	No Quantity							56118			0
S3	2016	2016	2016	2	0	2	Export	196	Cyprus	CYP	56	Belgium	BEL								04	CEREALS,CEREAL PREPRTNS.	1	No Quantity							12217			0
S3	2016	2016	2016	2	0	2	Export	196	Cyprus	CYP	100	Bulgaria	BGR								04	CEREALS,CEREAL PREPRTNS.	1	No Quantity							6620			0
S3	2016	2016	2016	2	0	2	Export	196	Cyprus	CYP	124	Canada	CAN								04	CEREALS,CEREAL PREPRTNS.	1	No Quantity							91501			0
S3	2016	2016	2016	2	0	2	Export	196	Cyprus	CYP	156	China	CHN								04	CEREALS,CEREAL PREPRTNS.	1	No Quantity							42			0
S3	2016	2016	2016	2	0	2	Export	196	Cyprus	CYP	191	Croatia	HRV								04	CEREALS,CEREAL PREPRTNS.	1	No Quantity							13961			0
S3	2016	2016	2016	2	0	2	Export	196	Cyprus	CYP	203	Czechia	CZE								04	CEREALS,CEREAL PREPRTNS.	1	No Quantity							17451			0
S3	2016	2016	2016	2	0	2	Export	196	Cyprus	CYP	208	Denmark	DNK								04	CEREALS,CEREAL PREPRTNS.	1	No Quantity							39170			0
S3	2016	2016	2016	2	0	2	Export	196	Cyprus	CYP	251	France	FRA								04	CEREALS,CEREAL PREPRTNS.	1	No Quantity							150083			0
S3	2016	2016	2016	2	0	2	Export	196	Cyprus	CYP	276	Germany	DEU								04	CEREALS,CEREAL PREPRTNS.	1	No Quantity							197554			0
S3	2016	2016	2016	2	0	2	Export	196	Cyprus	CYP	300	Greece	GRC								04	CEREALS,CEREAL PREPRTNS.	1	No Quantity							862271			0
S3	2016	2016	2016	2	0	2	Export	196	Cyprus	CYP	344	China, Hong Kong SAR	HKG								04	CEREALS,CEREAL PREPRTNS.	1	No Quantity							87			0
S3	2016	2016	2016	2	0	2	Export	196	Cyprus	CYP	348	Hungary	HUN								04	CEREALS,CEREAL PREPRTNS.	1	No Quantity							8830			0
S3	2016	2016	2016	2	0	2	Export	196	Cyprus	CYP	381	Italy	ITA								04	CEREALS,CEREAL PREPRTNS.	1	No Quantity							1494			0
S3	2016	2016	2016	2	0	2	Export	196	Cyprus	CYP	392	Japan	JPN								04	CEREALS,CEREAL PREPRTNS.	1	No Quantity							10645			0
S3	2016	2016	2016	2	0	2	Export	196	Cyprus	CYP	400	Jordan	JOR								04	CEREALS,CEREAL PREPRTNS.	1	No Quantity							151661			0
S3	2016	2016	2016	2	0	2	Export	196	Cyprus	CYP	414	Kuwait	KWT								04	CEREALS,CEREAL PREPRTNS.	1	No Quantity							1332606			0
S3	2016	2016	2016	2	0	2	Export	196	Cyprus	CYP	422	Lebanon	LBN								04	CEREALS,CEREAL PREPRTNS.	1	No Quantity							94634			0
S3	2016	2016	2016	2	0	2	Export	196	Cyprus	CYP	470	Malta	MLT								04	CEREALS,CEREAL PREPRTNS.	1	No Quantity							299111			0
S3	2016	2016	2016	2	0	2	Export	196	Cyprus	CYP	490	Other Asia, nes									04	CEREALS,CEREAL PREPRTNS.	1	No Quantity							54539			0
S3	2016	2016	2016	2	0	2	Export	196	Cyprus	CYP	512	Oman	OMN								04	CEREALS,CEREAL PREPRTNS.	1	No Quantity							258201			0
S3	2016	2016	2016	2	0	2	Export	196	Cyprus	CYP	528	Netherlands	NLD								04	CEREALS,CEREAL PREPRTNS.	1	No Quantity							90747			0
S3	2016	2016	2016	2	0	2	Export	196	Cyprus	CYP	586	Pakistan	PAK								04	CEREALS,CEREAL PREPRTNS.	1	No Quantity							11			0
S3	2016	2016	2016	2	0	2	Export	196	Cyprus	CYP	616	Poland	POL								04	CEREALS,CEREAL PREPRTNS.	1	No Quantity							66316			0
S3	2016	2016	2016	2	0	2	Export	196	Cyprus	CYP	620	Portugal	PRT								04	CEREALS,CEREAL PREPRTNS.	1	No Quantity							1264			0
S3	2016	2016	2016	2	0	2	Export	196	Cyprus	CYP	634	Qatar	QAT								04	CEREALS,CEREAL PREPRTNS.	1	No Quantity							272492			0
S3	2016	2016	2016	2	0	2	Export	196	Cyprus	CYP	642	Romania	ROU								04	CEREALS,CEREAL PREPRTNS.	1	No Quantity							6086			0
S3	2016	2016	2016	2	0	2	Export	196	Cyprus	CYP	643	Russian Federation	RUS								04	CEREALS,CEREAL PREPRTNS.	1	No Quantity							8			0
S3	2016	2016	2016	2	0	2	Export	196	Cyprus	CYP	682	Saudi Arabia	SAU								04	CEREALS,CEREAL PREPRTNS.	1	No Quantity							943645			0
S3	2016	2016	2016	2	0	2	Export	196	Cyprus	CYP	688	Serbia	SRB								04	CEREALS,CEREAL PREPRTNS.	1	No Quantity							63958			0
S3	2016	2016	2016	2	0	2	Export	196	Cyprus	CYP	699	India	IND								04	CEREALS,CEREAL PREPRTNS.	1	No Quantity							21865			0
S3	2016	2016	2016	2	0	2	Export	196	Cyprus	CYP	703	Slovakia	SVK								04	CEREALS,CEREAL PREPRTNS.	1	No Quantity							17451			0
S3	2016	2016	2016	2	0	2	Export	196	Cyprus	CYP	705	Slovenia	SVN								04	CEREALS,CEREAL PREPRTNS.	1	No Quantity							1745			0
S3	2016	2016	2016	2	0	2	Export	196	Cyprus	CYP	710	South Africa	ZAF								04	CEREALS,CEREAL PREPRTNS.	1	No Quantity							782			0
S3	2016	2016	2016	2	0	2	Export	196	Cyprus	CYP	752	Sweden	SWE								04	CEREALS,CEREAL PREPRTNS.	1	No Quantity							312919			0
S3	2016	2016	2016	2	0	2	Export	196	Cyprus	CYP	757	Switzerland	CHE								04	CEREALS,CEREAL PREPRTNS.	1	No Quantity							22241			0
S3	2016	2016	2016	2	0	2	Export	196	Cyprus	CYP	784	United Arab Emirates	ARE								04	CEREALS,CEREAL PREPRTNS.	1	No Quantity							1440836			0
S3	2016	2016	2016	2	0	2	Export	196	Cyprus	CYP	804	Ukraine	UKR								04	CEREALS,CEREAL PREPRTNS.	1	No Quantity							179			0
S3	2016	2016	2016	2	0	2	Export	196	Cyprus	CYP	818	Egypt	EGY								04	CEREALS,CEREAL PREPRTNS.	1	No Quantity							369883			0
S3	2016	2016	2016	2	0	2	Export	196	Cyprus	CYP	826	United Kingdom	GBR								04	CEREALS,CEREAL PREPRTNS.	1	No Quantity							1614767			0
S3	2016	2016	2016	2	0	2	Export	196	Cyprus	CYP	842	USA	USA								04	CEREALS,CEREAL PREPRTNS.	1	No Quantity							216116			0
S3	2016	2016	2016	2	0	2	Export	191	Croatia	HRV	0	World	WLD								05	VEGETABLES AND FRUIT	1	No Quantity							112428564			0
S3	2016	2016	2016	2	0	2	Export	191	Croatia	HRV	8	Albania	ALB								05	VEGETABLES AND FRUIT	1	No Quantity							319975			0
S3	2016	2016	2016	2	0	2	Export	191	Croatia	HRV	31	Azerbaijan	AZE								05	VEGETABLES AND FRUIT	1	No Quantity							4524			0
S3	2016	2016	2016	2	0	2	Export	191	Croatia	HRV	36	Australia	AUS								05	VEGETABLES AND FRUIT	1	No Quantity							559042			0
S3	2016	2016	2016	2	0	2	Export	191	Croatia	HRV	40	Austria	AUT								05	VEGETABLES AND FRUIT	1	No Quantity							3196540			0
S3	2016	2016	2016	2	0	2	Export	191	Croatia	HRV	56	Belgium	BEL								05	VEGETABLES AND FRUIT	1	No Quantity							1949423			0
S3	2016	2016	2016	2	0	2	Export	191	Croatia	HRV	70	Bosnia Herzegovina	BIH								05	VEGETABLES AND FRUIT	1	No Quantity							14983847			0
S3	2016	2016	2016	2	0	2	Export	191	Croatia	HRV	76	Brazil	BRA								05	VEGETABLES AND FRUIT	1	No Quantity							516			0
S3	2016	2016	2016	2	0	2	Export	191	Croatia	HRV	100	Bulgaria	BGR								05	VEGETABLES AND FRUIT	1	No Quantity							1238522			0
S3	2016	2016	2016	2	0	2	Export	191	Croatia	HRV	112	Belarus	BLR								05	VEGETABLES AND FRUIT	1	No Quantity							79165			0
S3	2016	2016	2016	2	0	2	Export	191	Croatia	HRV	120	Cameroon	CMR								05	VEGETABLES AND FRUIT	1	No Quantity							80968			0
S3	2016	2016	2016	2	0	2	Export	191	Croatia	HRV	124	Canada	CAN								05	VEGETABLES AND FRUIT	1	No Quantity							1001283			0
S3	2016	2016	2016	2	0	2	Export	191	Croatia	HRV	156	China	CHN								05	VEGETABLES AND FRUIT	1	No Quantity							110327			0
S3	2016	2016	2016	2	0	2	Export	191	Croatia	HRV	203	Czechia	CZE								05	VEGETABLES AND FRUIT	1	No Quantity							8277306			0
S3	2016	2016	2016	2	0	2	Export	191	Croatia	HRV	208	Denmark	DNK								05	VEGETABLES AND FRUIT	1	No Quantity							326558			0
S3	2016	2016	2016	2	0	2	Export	191	Croatia	HRV	233	Estonia	EST								05	VEGETABLES AND FRUIT	1	No Quantity							31214			0
S3	2016	2016	2016	2	0	2	Export	191	Croatia	HRV	246	Finland	FIN								05	VEGETABLES AND FRUIT	1	No Quantity							45751			0
S3	2016	2016	2016	2	0	2	Export	191	Croatia	HRV	251	France	FRA								05	VEGETABLES AND FRUIT	1	No Quantity							1796730			0
S3	2016	2016	2016	2	0	2	Export	191	Croatia	HRV	276	Germany	DEU								05	VEGETABLES AND FRUIT	1	No Quantity							5477397			0
S3	2016	2016	2016	2	0	2	Export	191	Croatia	HRV	300	Greece	GRC								05	VEGETABLES AND FRUIT	1	No Quantity							26158			0
S3	2016	2016	2016	2	0	2	Export	191	Croatia	HRV	344	China, Hong Kong SAR	HKG								05	VEGETABLES AND FRUIT	1	No Quantity							27531			0
S3	2016	2016	2016	2	0	2	Export	191	Croatia	HRV	348	Hungary	HUN								05	VEGETABLES AND FRUIT	1	No Quantity							4480495			0
S3	2016	2016	2016	2	0	2	Export	191	Croatia	HRV	352	Iceland	ISL								05	VEGETABLES AND FRUIT	1	No Quantity							10			0
S3	2016	2016	2016	2	0	2	Export	191	Croatia	HRV	360	Indonesia	IDN								05	VEGETABLES AND FRUIT	1	No Quantity							3240			0
S3	2016	2016	2016	2	0	2	Export	191	Croatia	HRV	364	Iran	IRN								05	VEGETABLES AND FRUIT	1	No Quantity							14			0
S3	2016	2016	2016	2	0	2	Export	191	Croatia	HRV	372	Ireland	IRL								05	VEGETABLES AND FRUIT	1	No Quantity							532756			0
S3	2016	2016	2016	2	0	2	Export	191	Croatia	HRV	376	Israel	ISR								05	VEGETABLES AND FRUIT	1	No Quantity							120937			0
S3	2016	2016	2016	2	0	2	Export	191	Croatia	HRV	381	Italy	ITA								05	VEGETABLES AND FRUIT	1	No Quantity							4353240			0
S3	2016	2016	2016	2	0	2	Export	191	Croatia	HRV	392	Japan	JPN								05	VEGETABLES AND FRUIT	1	No Quantity							25592			0
S3	2016	2016	2016	2	0	2	Export	191	Croatia	HRV	400	Jordan	JOR								05	VEGETABLES AND FRUIT	1	No Quantity							215221			0
S3	2016	2016	2016	2	0	2	Export	191	Croatia	HRV	410	Rep. of Korea	KOR								05	VEGETABLES AND FRUIT	1	No Quantity							4			0
S3	2016	2016	2016	2	0	2	Export	191	Croatia	HRV	428	Latvia	LVA								05	VEGETABLES AND FRUIT	1	No Quantity							33650			0
S3	2016	2016	2016	2	0	2	Export	191	Croatia	HRV	434	Libya	LBY								05	VEGETABLES AND FRUIT	1	No Quantity							36965			0
S3	2016	2016	2016	2	0	2	Export	191	Croatia	HRV	440	Lithuania	LTU								05	VEGETABLES AND FRUIT	1	No Quantity							633768			0
S3	2016	2016	2016	2	0	2	Export	191	Croatia	HRV	442	Luxembourg	LUX								05	VEGETABLES AND FRUIT	1	No Quantity							4597			0
S3	2016	2016	2016	2	0	2	Export	191	Croatia	HRV	458	Malaysia	MYS								05	VEGETABLES AND FRUIT	1	No Quantity							5335			0
S3	2016	2016	2016	2	0	2	Export	191	Croatia	HRV	470	Malta	MLT								05	VEGETABLES AND FRUIT	1	No Quantity							76			0
S3	2016	2016	2016	2	0	2	Export	191	Croatia	HRV	490	Other Asia, nes									05	VEGETABLES AND FRUIT	1	No Quantity							2			0
S3	2016	2016	2016	2	0	2	Export	191	Croatia	HRV	498	Rep. of Moldova	MDA								05	VEGETABLES AND FRUIT	1	No Quantity							19119			0
S3	2016	2016	2016	2	0	2	Export	191	Croatia	HRV	499	Montenegro	MNE								05	VEGETABLES AND FRUIT	1	No Quantity							2047272			0
S3	2016	2016	2016	2	0	2	Export	191	Croatia	HRV	528	Netherlands	NLD								05	VEGETABLES AND FRUIT	1	No Quantity							811013			0
S3	2016	2016	2016	2	0	2	Export	191	Croatia	HRV	554	New Zealand	NZL								05	VEGETABLES AND FRUIT	1	No Quantity							79019			0
S3	2016	2016	2016	2	0	2	Export	191	Croatia	HRV	579	Norway	NOR								05	VEGETABLES AND FRUIT	1	No Quantity							31072			0
S3	2016	2016	2016	2	0	2	Export	191	Croatia	HRV	591	Panama	PAN								05	VEGETABLES AND FRUIT	1	No Quantity							1085			0
S3	2016	2016	2016	2	0	2	Export	191	Croatia	HRV	616	Poland	POL								05	VEGETABLES AND FRUIT	1	No Quantity							2319156			0
S3	2016	2016	2016	2	0	2	Export	191	Croatia	HRV	642	Romania	ROU								05	VEGETABLES AND FRUIT	1	No Quantity							2118336			0
S3	2016	2016	2016	2	0	2	Export	191	Croatia	HRV	643	Russian Federation	RUS								05	VEGETABLES AND FRUIT	1	No Quantity							257020			0
S3	2016	2016	2016	2	0	2	Export	191	Croatia	HRV	682	Saudi Arabia	SAU								05	VEGETABLES AND FRUIT	1	No Quantity							317297			0
S3	2016	2016	2016	2	0	2	Export	191	Croatia	HRV	688	Serbia	SRB								05	VEGETABLES AND FRUIT	1	No Quantity							11987714			0
S3	2016	2016	2016	2	0	2	Export	191	Croatia	HRV	699	India	IND								05	VEGETABLES AND FRUIT	1	No Quantity							164874			0
S3	2016	2016	2016	2	0	2	Export	191	Croatia	HRV	702	Singapore	SGP								05	VEGETABLES AND FRUIT	1	No Quantity							3264			0
S3	2016	2016	2016	2	0	2	Export	191	Croatia	HRV	703	Slovakia	SVK								05	VEGETABLES AND FRUIT	1	No Quantity							2949735			0
S3	2016	2016	2016	2	0	2	Export	191	Croatia	HRV	705	Slovenia	SVN								05	VEGETABLES AND FRUIT	1	No Quantity							27343201			0
S3	2016	2016	2016	2	0	2	Export	191	Croatia	HRV	724	Spain	ESP								05	VEGETABLES AND FRUIT	1	No Quantity							199343			0
S3	2016	2016	2016	2	0	2	Export	191	Croatia	HRV	729	Sudan	SDN								05	VEGETABLES AND FRUIT	1	No Quantity							6680			0
S3	2016	2016	2016	2	0	2	Export	191	Croatia	HRV	752	Sweden	SWE								05	VEGETABLES AND FRUIT	1	No Quantity							1293410			0
S3	2016	2016	2016	2	0	2	Export	191	Croatia	HRV	757	Switzerland	CHE								05	VEGETABLES AND FRUIT	1	No Quantity							395723			0
S3	2016	2016	2016	2	0	2	Export	191	Croatia	HRV	784	United Arab Emirates	ARE								05	VEGETABLES AND FRUIT	1	No Quantity							107480			0
S3	2016	2016	2016	2	0	2	Export	191	Croatia	HRV	792	Turkey	TUR								05	VEGETABLES AND FRUIT	1	No Quantity							149123			0
S3	2016	2016	2016	2	0	2	Export	191	Croatia	HRV	804	Ukraine	UKR								05	VEGETABLES AND FRUIT	1	No Quantity							92731			0
S3	2016	2016	2016	2	0	2	Export	191	Croatia	HRV	807	North Macedonia	MKD								05	VEGETABLES AND FRUIT	1	No Quantity							1695071			0
S3	2016	2016	2016	2	0	2	Export	191	Croatia	HRV	818	Egypt	EGY								05	VEGETABLES AND FRUIT	1	No Quantity							695245			0
S3	2016	2016	2016	2	0	2	Export	191	Croatia	HRV	826	United Kingdom	GBR								05	VEGETABLES AND FRUIT	1	No Quantity							525812			0
S3	2016	2016	2016	2	0	2	Export	191	Croatia	HRV	834	United Rep. of Tanzania	TZA								05	VEGETABLES AND FRUIT	1	No Quantity							46343			0
S3	2016	2016	2016	2	0	2	Export	191	Croatia	HRV	837	Bunkers									05	VEGETABLES AND FRUIT	1	No Quantity							7421			0
S3	2016	2016	2016	2	0	2	Export	191	Croatia	HRV	842	USA	USA								05	VEGETABLES AND FRUIT	1	No Quantity							6501812			0
S3	2016	2016	2016	2	0	2	Export	191	Croatia	HRV	899	Areas, nes									05	VEGETABLES AND FRUIT	1	No Quantity							284514			0
S3	2016	2016	2016	2	0	2	Export	196	Cyprus	CYP	0	World	WLD								05	VEGETABLES AND FRUIT	1	No Quantity							118363369			0
S3	2016	2016	2016	2	0	2	Export	196	Cyprus	CYP	24	Angola	AGO								05	VEGETABLES AND FRUIT	1	No Quantity							51186			0
S3	2016	2016	2016	2	0	2	Export	196	Cyprus	CYP	28	Antigua and Barbuda	ATG								05	VEGETABLES AND FRUIT	1	No Quantity							354124			0
S3	2016	2016	2016	2	0	2	Export	196	Cyprus	CYP	36	Australia	AUS								05	VEGETABLES AND FRUIT	1	No Quantity							4771			0
S3	2016	2016	2016	2	0	2	Export	196	Cyprus	CYP	40	Austria	AUT								05	VEGETABLES AND FRUIT	1	No Quantity							1340309			0
S3	2016	2016	2016	2	0	2	Export	196	Cyprus	CYP	48	Bahrain	BHR								05	VEGETABLES AND FRUIT	1	No Quantity							1691493			0
S3	2016	2016	2016	2	0	2	Export	196	Cyprus	CYP	50	Bangladesh	BGD								05	VEGETABLES AND FRUIT	1	No Quantity							377744			0
S3	2016	2016	2016	2	0	2	Export	196	Cyprus	CYP	56	Belgium	BEL								05	VEGETABLES AND FRUIT	1	No Quantity							6492153			0
S3	2016	2016	2016	2	0	2	Export	196	Cyprus	CYP	92	Br. Virgin Isds	VGB								05	VEGETABLES AND FRUIT	1	No Quantity							9387			0
S3	2016	2016	2016	2	0	2	Export	196	Cyprus	CYP	96	Brunei Darussalam	BRN								05	VEGETABLES AND FRUIT	1	No Quantity							129783			0
S3	2016	2016	2016	2	0	2	Export	196	Cyprus	CYP	100	Bulgaria	BGR								05	VEGETABLES AND FRUIT	1	No Quantity							88518			0
S3	2016	2016	2016	2	0	2	Export	196	Cyprus	CYP	104	Myanmar	MMR								05	VEGETABLES AND FRUIT	1	No Quantity							10578			0
S3	2016	2016	2016	2	0	2	Export	196	Cyprus	CYP	112	Belarus	BLR								05	VEGETABLES AND FRUIT	1	No Quantity							83728			0
S3	2016	2016	2016	2	0	2	Export	196	Cyprus	CYP	116	Cambodia	KHM								05	VEGETABLES AND FRUIT	1	No Quantity							473012			0
S3	2016	2016	2016	2	0	2	Export	196	Cyprus	CYP	120	Cameroon	CMR								05	VEGETABLES AND FRUIT	1	No Quantity							56500			0
S3	2016	2016	2016	2	0	2	Export	196	Cyprus	CYP	124	Canada	CAN								05	VEGETABLES AND FRUIT	1	No Quantity							1248372			0
S3	2016	2016	2016	2	0	2	Export	196	Cyprus	CYP	132	Cabo Verde	CPV								05	VEGETABLES AND FRUIT	1	No Quantity							9936			0
S3	2016	2016	2016	2	0	2	Export	196	Cyprus	CYP	140	Central African Rep.	CAF								05	VEGETABLES AND FRUIT	1	No Quantity							137497			0
S3	2016	2016	2016	2	0	2	Export	196	Cyprus	CYP	144	Sri Lanka	LKA								05	VEGETABLES AND FRUIT	1	No Quantity							605467			0
S3	2016	2016	2016	2	0	2	Export	196	Cyprus	CYP	156	China	CHN								05	VEGETABLES AND FRUIT	1	No Quantity							9327385			0
S3	2016	2016	2016	2	0	2	Export	196	Cyprus	CYP	174	Comoros	COM								05	VEGETABLES AND FRUIT	1	No Quantity							30831			0
S3	2016	2016	2016	2	0	2	Export	196	Cyprus	CYP	178	Congo	COG								05	VEGETABLES AND FRUIT	1	No Quantity							27386			0
S3	2016	2016	2016	2	0	2	Export	196	Cyprus	CYP	180	Dem. Rep. of the Congo	COD								05	VEGETABLES AND FRUIT	1	No Quantity							167023			0
S3	2016	2016	2016	2	0	2	Export	196	Cyprus	CYP	191	Croatia	HRV								05	VEGETABLES AND FRUIT	1	No Quantity							1487681			0
S3	2016	2016	2016	2	0	2	Export	196	Cyprus	CYP	203	Czechia	CZE								05	VEGETABLES AND FRUIT	1	No Quantity							275530			0
S3	2016	2016	2016	2	0	2	Export	196	Cyprus	CYP	204	Benin	BEN								05	VEGETABLES AND FRUIT	1	No Quantity							22436			0
S3	2016	2016	2016	2	0	2	Export	196	Cyprus	CYP	208	Denmark	DNK								05	VEGETABLES AND FRUIT	1	No Quantity							210987			0
S3	2016	2016	2016	2	0	2	Export	196	Cyprus	CYP	212	Dominica	DMA								05	VEGETABLES AND FRUIT	1	No Quantity							62124			0
S3	2016	2016	2016	2	0	2	Export	196	Cyprus	CYP	231	Ethiopia	ETH								05	VEGETABLES AND FRUIT	1	No Quantity							9930			0
S3	2016	2016	2016	2	0	2	Export	196	Cyprus	CYP	242	Fiji	FJI								05	VEGETABLES AND FRUIT	1	No Quantity							62679			0
S3	2016	2016	2016	2	0	2	Export	196	Cyprus	CYP	246	Finland	FIN								05	VEGETABLES AND FRUIT	1	No Quantity							58749			0
S3	2016	2016	2016	2	0	2	Export	196	Cyprus	CYP	251	France	FRA								05	VEGETABLES AND FRUIT	1	No Quantity							996430			0
S3	2016	2016	2016	2	0	2	Export	196	Cyprus	CYP	266	Gabon	GAB								05	VEGETABLES AND FRUIT	1	No Quantity							63952			0
S3	2016	2016	2016	2	0	2	Export	196	Cyprus	CYP	268	Georgia	GEO								05	VEGETABLES AND FRUIT	1	No Quantity							98596			0
S3	2016	2016	2016	2	0	2	Export	196	Cyprus	CYP	270	Gambia	GMB								05	VEGETABLES AND FRUIT	1	No Quantity							20865			0
S3	2016	2016	2016	2	0	2	Export	196	Cyprus	CYP	276	Germany	DEU								05	VEGETABLES AND FRUIT	1	No Quantity							8722886			0
S3	2016	2016	2016	2	0	2	Export	196	Cyprus	CYP	288	Ghana	GHA								05	VEGETABLES AND FRUIT	1	No Quantity							242788			0
S3	2016	2016	2016	2	0	2	Export	196	Cyprus	CYP	300	Greece	GRC								05	VEGETABLES AND FRUIT	1	No Quantity							21674702			0
S3	2016	2016	2016	2	0	2	Export	196	Cyprus	CYP	308	Grenada	GRD								05	VEGETABLES AND FRUIT	1	No Quantity							36879			0
S3	2016	2016	2016	2	0	2	Export	196	Cyprus	CYP	324	Guinea	GIN								05	VEGETABLES AND FRUIT	1	No Quantity							135374			0
S3	2016	2016	2016	2	0	2	Export	196	Cyprus	CYP	332	Haiti	HTI								05	VEGETABLES AND FRUIT	1	No Quantity							33222			0
S3	2016	2016	2016	2	0	2	Export	196	Cyprus	CYP	344	China, Hong Kong SAR	HKG								05	VEGETABLES AND FRUIT	1	No Quantity							2763310			0
S3	2016	2016	2016	2	0	2	Export	196	Cyprus	CYP	348	Hungary	HUN								05	VEGETABLES AND FRUIT	1	No Quantity							187430			0
S3	2016	2016	2016	2	0	2	Export	196	Cyprus	CYP	360	Indonesia	IDN								05	VEGETABLES AND FRUIT	1	No Quantity							119599			0
S3	2016	2016	2016	2	0	2	Export	196	Cyprus	CYP	368	Iraq	IRQ								05	VEGETABLES AND FRUIT	1	No Quantity							42185			0
S3	2016	2016	2016	2	0	2	Export	196	Cyprus	CYP	372	Ireland	IRL								05	VEGETABLES AND FRUIT	1	No Quantity							1331201			0
S3	2016	2016	2016	2	0	2	Export	196	Cyprus	CYP	376	Israel	ISR								05	VEGETABLES AND FRUIT	1	No Quantity							192903			0
S3	2016	2016	2016	2	0	2	Export	196	Cyprus	CYP	381	Italy	ITA								05	VEGETABLES AND FRUIT	1	No Quantity							5119171			0
S3	2016	2016	2016	2	0	2	Export	196	Cyprus	CYP	388	Jamaica	JAM								05	VEGETABLES AND FRUIT	1	No Quantity							13141			0
S3	2016	2016	2016	2	0	2	Export	196	Cyprus	CYP	392	Japan	JPN								05	VEGETABLES AND FRUIT	1	No Quantity							51973			0
S3	2016	2016	2016	2	0	2	Export	196	Cyprus	CYP	400	Jordan	JOR								05	VEGETABLES AND FRUIT	1	No Quantity							434096			0
S3	2016	2016	2016	2	0	2	Export	196	Cyprus	CYP	408	Dem. People's Rep. of Korea	PRK								05	VEGETABLES AND FRUIT	1	No Quantity							146863			0
S3	2016	2016	2016	2	0	2	Export	196	Cyprus	CYP	410	Rep. of Korea	KOR								05	VEGETABLES AND FRUIT	1	No Quantity							477124			0
S3	2016	2016	2016	2	0	2	Export	196	Cyprus	CYP	414	Kuwait	KWT								05	VEGETABLES AND FRUIT	1	No Quantity							211210			0
S3	2016	2016	2016	2	0	2	Export	196	Cyprus	CYP	422	Lebanon	LBN								05	VEGETABLES AND FRUIT	1	No Quantity							224035			0
S3	2016	2016	2016	2	0	2	Export	196	Cyprus	CYP	430	Liberia	LBR								05	VEGETABLES AND FRUIT	1	No Quantity							92060			0
S3	2016	2016	2016	2	0	2	Export	196	Cyprus	CYP	434	Libya	LBY								05	VEGETABLES AND FRUIT	1	No Quantity							984653			0
S3	2016	2016	2016	2	0	2	Export	196	Cyprus	CYP	440	Lithuania	LTU								05	VEGETABLES AND FRUIT	1	No Quantity							602368			0
S3	2016	2016	2016	2	0	2	Export	196	Cyprus	CYP	450	Madagascar	MDG								05	VEGETABLES AND FRUIT	1	No Quantity							48790			0
S3	2016	2016	2016	2	0	2	Export	196	Cyprus	CYP	458	Malaysia	MYS								05	VEGETABLES AND FRUIT	1	No Quantity							484263			0
S3	2016	2016	2016	2	0	2	Export	196	Cyprus	CYP	462	Maldives	MDV								05	VEGETABLES AND FRUIT	1	No Quantity							483952			0
S3	2016	2016	2016	2	0	2	Export	196	Cyprus	CYP	466	Mali	MLI								05	VEGETABLES AND FRUIT	1	No Quantity							143630			0
S3	2016	2016	2016	2	0	2	Export	196	Cyprus	CYP	470	Malta	MLT								05	VEGETABLES AND FRUIT	1	No Quantity							1002072			0
S3	2016	2016	2016	2	0	2	Export	196	Cyprus	CYP	478	Mauritania	MRT								05	VEGETABLES AND FRUIT	1	No Quantity							29715			0
S3	2016	2016	2016	2	0	2	Export	196	Cyprus	CYP	480	Mauritius	MUS								05	VEGETABLES AND FRUIT	1	No Quantity							257613			0
S3	2016	2016	2016	2	0	2	Export	196	Cyprus	CYP	490	Other Asia, nes									05	VEGETABLES AND FRUIT	1	No Quantity							1037185			0
S3	2016	2016	2016	2	0	2	Export	196	Cyprus	CYP	496	Mongolia	MNG								05	VEGETABLES AND FRUIT	1	No Quantity							19357			0
S3	2016	2016	2016	2	0	2	Export	196	Cyprus	CYP	498	Rep. of Moldova	MDA								05	VEGETABLES AND FRUIT	1	No Quantity							41594			0
S3	2016	2016	2016	2	0	2	Export	196	Cyprus	CYP	512	Oman	OMN								05	VEGETABLES AND FRUIT	1	No Quantity							388285			0
S3	2016	2016	2016	2	0	2	Export	196	Cyprus	CYP	528	Netherlands	NLD								05	VEGETABLES AND FRUIT	1	No Quantity							2462454			0
S3	2016	2016	2016	2	0	2	Export	196	Cyprus	CYP	531	Curaçao	CUW								05	VEGETABLES AND FRUIT	1	No Quantity							130270			0
S3	2016	2016	2016	2	0	2	Export	196	Cyprus	CYP	533	Aruba	ABW								05	VEGETABLES AND FRUIT	1	No Quantity							80073			0
S3	2016	2016	2016	2	0	2	Export	196	Cyprus	CYP	534	Saint Maarten	SXM								05	VEGETABLES AND FRUIT	1	No Quantity							84175			0
S3	2016	2016	2016	2	0	2	Export	196	Cyprus	CYP	540	New Caledonia	NCL								05	VEGETABLES AND FRUIT	1	No Quantity							11701			0
S3	2016	2016	2016	2	0	2	Export	196	Cyprus	CYP	548	Vanuatu	VUT								05	VEGETABLES AND FRUIT	1	No Quantity							20325			0
S3	2016	2016	2016	2	0	2	Export	196	Cyprus	CYP	562	Niger	NER								05	VEGETABLES AND FRUIT	1	No Quantity							33235			0
S3	2016	2016	2016	2	0	2	Export	196	Cyprus	CYP	566	Nigeria	NGA								05	VEGETABLES AND FRUIT	1	No Quantity							11071			0
S3	2016	2016	2016	2	0	2	Export	196	Cyprus	CYP	579	Norway	NOR								05	VEGETABLES AND FRUIT	1	No Quantity							855579			0
S3	2016	2016	2016	2	0	2	Export	196	Cyprus	CYP	586	Pakistan	PAK								05	VEGETABLES AND FRUIT	1	No Quantity							10506			0
S3	2016	2016	2016	2	0	2	Export	196	Cyprus	CYP	598	Papua New Guinea	PNG								05	VEGETABLES AND FRUIT	1	No Quantity							10038			0
S3	2016	2016	2016	2	0	2	Export	196	Cyprus	CYP	608	Philippines	PHL								05	VEGETABLES AND FRUIT	1	No Quantity							776422			0
S3	2016	2016	2016	2	0	2	Export	196	Cyprus	CYP	616	Poland	POL								05	VEGETABLES AND FRUIT	1	No Quantity							3644393			0
S3	2016	2016	2016	2	0	2	Export	196	Cyprus	CYP	626	Timor-Leste	TLS								05	VEGETABLES AND FRUIT	1	No Quantity							68907			0
S3	2016	2016	2016	2	0	2	Export	196	Cyprus	CYP	634	Qatar	QAT								05	VEGETABLES AND FRUIT	1	No Quantity							230999			0
S3	2016	2016	2016	2	0	2	Export	196	Cyprus	CYP	642	Romania	ROU								05	VEGETABLES AND FRUIT	1	No Quantity							304461			0
S3	2016	2016	2016	2	0	2	Export	196	Cyprus	CYP	643	Russian Federation	RUS								05	VEGETABLES AND FRUIT	1	No Quantity							11201			0
S3	2016	2016	2016	2	0	2	Export	196	Cyprus	CYP	659	Saint Kitts and Nevis	KNA								05	VEGETABLES AND FRUIT	1	No Quantity							79044			0
S3	2016	2016	2016	2	0	2	Export	196	Cyprus	CYP	662	Saint Lucia	LCA								05	VEGETABLES AND FRUIT	1	No Quantity							12887			0
S3	2016	2016	2016	2	0	2	Export	196	Cyprus	CYP	670	Saint Vincent and the Grenadines	VCT								05	VEGETABLES AND FRUIT	1	No Quantity							48679			0
S3	2016	2016	2016	2	0	2	Export	196	Cyprus	CYP	678	Sao Tome and Principe	STP								05	VEGETABLES AND FRUIT	1	No Quantity							9762			0
S3	2016	2016	2016	2	0	2	Export	196	Cyprus	CYP	682	Saudi Arabia	SAU								05	VEGETABLES AND FRUIT	1	No Quantity							1104146			0
S3	2016	2016	2016	2	0	2	Export	196	Cyprus	CYP	686	Senegal	SEN								05	VEGETABLES AND FRUIT	1	No Quantity							19818			0
S3	2016	2016	2016	2	0	2	Export	196	Cyprus	CYP	688	Serbia	SRB								05	VEGETABLES AND FRUIT	1	No Quantity							107709			0
S3	2016	2016	2016	2	0	2	Export	196	Cyprus	CYP	690	Seychelles	SYC								05	VEGETABLES AND FRUIT	1	No Quantity							698500			0
S3	2016	2016	2016	2	0	2	Export	196	Cyprus	CYP	702	Singapore	SGP								05	VEGETABLES AND FRUIT	1	No Quantity							2177904			0
S3	2016	2016	2016	2	0	2	Export	196	Cyprus	CYP	703	Slovakia	SVK								05	VEGETABLES AND FRUIT	1	No Quantity							81198			0
S3	2016	2016	2016	2	0	2	Export	196	Cyprus	CYP	705	Slovenia	SVN								05	VEGETABLES AND FRUIT	1	No Quantity							425858			0
S3	2016	2016	2016	2	0	2	Export	196	Cyprus	CYP	706	Somalia	SOM								05	VEGETABLES AND FRUIT	1	No Quantity							853638			0
S3	2016	2016	2016	2	0	2	Export	196	Cyprus	CYP	710	South Africa	ZAF								05	VEGETABLES AND FRUIT	1	No Quantity							377980			0
S3	2016	2016	2016	2	0	2	Export	196	Cyprus	CYP	724	Spain	ESP								05	VEGETABLES AND FRUIT	1	No Quantity							1234858			0
S3	2016	2016	2016	2	0	2	Export	196	Cyprus	CYP	728	South Sudan	SSD								05	VEGETABLES AND FRUIT	1	No Quantity							521951			0
S3	2016	2016	2016	2	0	2	Export	196	Cyprus	CYP	729	Sudan	SDN								05	VEGETABLES AND FRUIT	1	No Quantity							866983			0
S3	2016	2016	2016	2	0	2	Export	196	Cyprus	CYP	752	Sweden	SWE								05	VEGETABLES AND FRUIT	1	No Quantity							1338832			0
S3	2016	2016	2016	2	0	2	Export	196	Cyprus	CYP	757	Switzerland	CHE								05	VEGETABLES AND FRUIT	1	No Quantity							659014			0
S3	2016	2016	2016	2	0	2	Export	196	Cyprus	CYP	760	Syria	SYR								05	VEGETABLES AND FRUIT	1	No Quantity							325312			0
S3	2016	2016	2016	2	0	2	Export	196	Cyprus	CYP	764	Thailand	THA								05	VEGETABLES AND FRUIT	1	No Quantity							206941			0
S3	2016	2016	2016	2	0	2	Export	196	Cyprus	CYP	784	United Arab Emirates	ARE								05	VEGETABLES AND FRUIT	1	No Quantity							4426861			0
S3	2016	2016	2016	2	0	2	Export	196	Cyprus	CYP	788	Tunisia	TUN								05	VEGETABLES AND FRUIT	1	No Quantity							48092			0
S3	2016	2016	2016	2	0	2	Export	196	Cyprus	CYP	804	Ukraine	UKR								05	VEGETABLES AND FRUIT	1	No Quantity							649			0
S3	2016	2016	2016	2	0	2	Export	196	Cyprus	CYP	818	Egypt	EGY								05	VEGETABLES AND FRUIT	1	No Quantity							1451620			0
S3	2016	2016	2016	2	0	2	Export	196	Cyprus	CYP	826	United Kingdom	GBR								05	VEGETABLES AND FRUIT	1	No Quantity							17789344			0
S3	2016	2016	2016	2	0	2	Export	196	Cyprus	CYP	834	United Rep. of Tanzania	TZA								05	VEGETABLES AND FRUIT	1	No Quantity							320196			0
S3	2016	2016	2016	2	0	2	Export	196	Cyprus	CYP	842	USA	USA								05	VEGETABLES AND FRUIT	1	No Quantity							559118			0
S3	2016	2016	2016	2	0	2	Export	196	Cyprus	CYP	854	Burkina Faso	BFA								05	VEGETABLES AND FRUIT	1	No Quantity							7895			0
S3	2016	2016	2016	2	0	2	Export	191	Croatia	HRV	0	World	WLD								06	SUGAR,SUGR.PREPTNS,HONEY	1	No Quantity							180931481			0
S3	2016	2016	2016	2	0	2	Export	191	Croatia	HRV	8	Albania	ALB								06	SUGAR,SUGR.PREPTNS,HONEY	1	No Quantity							1256630			0
S3	2016	2016	2016	2	0	2	Export	191	Croatia	HRV	36	Australia	AUS								06	SUGAR,SUGR.PREPTNS,HONEY	1	No Quantity							173919			0
S3	2016	2016	2016	2	0	2	Export	191	Croatia	HRV	40	Austria	AUT								06	SUGAR,SUGR.PREPTNS,HONEY	1	No Quantity							2329217			0
S3	2016	2016	2016	2	0	2	Export	191	Croatia	HRV	56	Belgium	BEL								06	SUGAR,SUGR.PREPTNS,HONEY	1	No Quantity							208370			0
S3	2016	2016	2016	2	0	2	Export	191	Croatia	HRV	70	Bosnia Herzegovina	BIH								06	SUGAR,SUGR.PREPTNS,HONEY	1	No Quantity							8087193			0
S3	2016	2016	2016	2	0	2	Export	191	Croatia	HRV	100	Bulgaria	BGR								06	SUGAR,SUGR.PREPTNS,HONEY	1	No Quantity							7807964			0
S3	2016	2016	2016	2	0	2	Export	191	Croatia	HRV	124	Canada	CAN								06	SUGAR,SUGR.PREPTNS,HONEY	1	No Quantity							218747			0
S3	2016	2016	2016	2	0	2	Export	191	Croatia	HRV	156	China	CHN								06	SUGAR,SUGR.PREPTNS,HONEY	1	No Quantity							153			0
S3	2016	2016	2016	2	0	2	Export	191	Croatia	HRV	203	Czechia	CZE								06	SUGAR,SUGR.PREPTNS,HONEY	1	No Quantity							13710082			0
S3	2016	2016	2016	2	0	2	Export	191	Croatia	HRV	208	Denmark	DNK								06	SUGAR,SUGR.PREPTNS,HONEY	1	No Quantity							1991			0
S3	2016	2016	2016	2	0	2	Export	191	Croatia	HRV	233	Estonia	EST								06	SUGAR,SUGR.PREPTNS,HONEY	1	No Quantity							3685			0
S3	2016	2016	2016	2	0	2	Export	191	Croatia	HRV	251	France	FRA								06	SUGAR,SUGR.PREPTNS,HONEY	1	No Quantity							4876406			0
S3	2016	2016	2016	2	0	2	Export	191	Croatia	HRV	276	Germany	DEU								06	SUGAR,SUGR.PREPTNS,HONEY	1	No Quantity							9811489			0
S3	2016	2016	2016	2	0	2	Export	191	Croatia	HRV	300	Greece	GRC								06	SUGAR,SUGR.PREPTNS,HONEY	1	No Quantity							3253571			0
S3	2016	2016	2016	2	0	2	Export	191	Croatia	HRV	344	China, Hong Kong SAR	HKG								06	SUGAR,SUGR.PREPTNS,HONEY	1	No Quantity							18568			0
S3	2016	2016	2016	2	0	2	Export	191	Croatia	HRV	348	Hungary	HUN								06	SUGAR,SUGR.PREPTNS,HONEY	1	No Quantity							18572764			0
S3	2016	2016	2016	2	0	2	Export	191	Croatia	HRV	352	Iceland	ISL								06	SUGAR,SUGR.PREPTNS,HONEY	1	No Quantity							79			0
S3	2016	2016	2016	2	0	2	Export	191	Croatia	HRV	376	Israel	ISR								06	SUGAR,SUGR.PREPTNS,HONEY	1	No Quantity							2448466			0
S3	2016	2016	2016	2	0	2	Export	191	Croatia	HRV	381	Italy	ITA								06	SUGAR,SUGR.PREPTNS,HONEY	1	No Quantity							69811890			0
S3	2016	2016	2016	2	0	2	Export	191	Croatia	HRV	392	Japan	JPN								06	SUGAR,SUGR.PREPTNS,HONEY	1	No Quantity							6			0
S3	2016	2016	2016	2	0	2	Export	191	Croatia	HRV	410	Rep. of Korea	KOR								06	SUGAR,SUGR.PREPTNS,HONEY	1	No Quantity							7041			0
S3	2016	2016	2016	2	0	2	Export	191	Croatia	HRV	442	Luxembourg	LUX								06	SUGAR,SUGR.PREPTNS,HONEY	1	No Quantity							6980			0
S3	2016	2016	2016	2	0	2	Export	191	Croatia	HRV	470	Malta	MLT								06	SUGAR,SUGR.PREPTNS,HONEY	1	No Quantity							44126			0
S3	2016	2016	2016	2	0	2	Export	191	Croatia	HRV	499	Montenegro	MNE								06	SUGAR,SUGR.PREPTNS,HONEY	1	No Quantity							800251			0
S3	2016	2016	2016	2	0	2	Export	191	Croatia	HRV	512	Oman	OMN								06	SUGAR,SUGR.PREPTNS,HONEY	1	No Quantity							10147			0
S3	2016	2016	2016	2	0	2	Export	191	Croatia	HRV	528	Netherlands	NLD								06	SUGAR,SUGR.PREPTNS,HONEY	1	No Quantity							10823			0
S3	2016	2016	2016	2	0	2	Export	191	Croatia	HRV	579	Norway	NOR								06	SUGAR,SUGR.PREPTNS,HONEY	1	No Quantity							56666			0
S3	2016	2016	2016	2	0	2	Export	191	Croatia	HRV	598	Papua New Guinea	PNG								06	SUGAR,SUGR.PREPTNS,HONEY	1	No Quantity							5			0
S3	2016	2016	2016	2	0	2	Export	191	Croatia	HRV	616	Poland	POL								06	SUGAR,SUGR.PREPTNS,HONEY	1	No Quantity							159836			0
S3	2016	2016	2016	2	0	2	Export	191	Croatia	HRV	634	Qatar	QAT								06	SUGAR,SUGR.PREPTNS,HONEY	1	No Quantity							5140			0
S3	2016	2016	2016	2	0	2	Export	191	Croatia	HRV	642	Romania	ROU								06	SUGAR,SUGR.PREPTNS,HONEY	1	No Quantity							4431353			0
S3	2016	2016	2016	2	0	2	Export	191	Croatia	HRV	643	Russian Federation	RUS								06	SUGAR,SUGR.PREPTNS,HONEY	1	No Quantity							12797			0
S3	2016	2016	2016	2	0	2	Export	191	Croatia	HRV	688	Serbia	SRB								06	SUGAR,SUGR.PREPTNS,HONEY	1	No Quantity							3989168			0
S3	2016	2016	2016	2	0	2	Export	191	Croatia	HRV	702	Singapore	SGP								06	SUGAR,SUGR.PREPTNS,HONEY	1	No Quantity							10082			0
S3	2016	2016	2016	2	0	2	Export	191	Croatia	HRV	703	Slovakia	SVK								06	SUGAR,SUGR.PREPTNS,HONEY	1	No Quantity							3728470			0
S3	2016	2016	2016	2	0	2	Export	191	Croatia	HRV	705	Slovenia	SVN								06	SUGAR,SUGR.PREPTNS,HONEY	1	No Quantity							13472637			0
S3	2016	2016	2016	2	0	2	Export	191	Croatia	HRV	724	Spain	ESP								06	SUGAR,SUGR.PREPTNS,HONEY	1	No Quantity							63078			0
S3	2016	2016	2016	2	0	2	Export	191	Croatia	HRV	752	Sweden	SWE								06	SUGAR,SUGR.PREPTNS,HONEY	1	No Quantity							57904			0
S3	2016	2016	2016	2	0	2	Export	191	Croatia	HRV	757	Switzerland	CHE								06	SUGAR,SUGR.PREPTNS,HONEY	1	No Quantity							105016			0
S3	2016	2016	2016	2	0	2	Export	191	Croatia	HRV	792	Turkey	TUR								06	SUGAR,SUGR.PREPTNS,HONEY	1	No Quantity							23			0
S3	2016	2016	2016	2	0	2	Export	191	Croatia	HRV	804	Ukraine	UKR								06	SUGAR,SUGR.PREPTNS,HONEY	1	No Quantity							219			0
S3	2016	2016	2016	2	0	2	Export	191	Croatia	HRV	807	North Macedonia	MKD								06	SUGAR,SUGR.PREPTNS,HONEY	1	No Quantity							10407042			0
S3	2016	2016	2016	2	0	2	Export	191	Croatia	HRV	826	United Kingdom	GBR								06	SUGAR,SUGR.PREPTNS,HONEY	1	No Quantity							551876			0
S3	2016	2016	2016	2	0	2	Export	191	Croatia	HRV	834	United Rep. of Tanzania	TZA								06	SUGAR,SUGR.PREPTNS,HONEY	1	No Quantity							6026			0
S3	2016	2016	2016	2	0	2	Export	191	Croatia	HRV	837	Bunkers									06	SUGAR,SUGR.PREPTNS,HONEY	1	No Quantity							4120			0
S3	2016	2016	2016	2	0	2	Export	191	Croatia	HRV	842	USA	USA								06	SUGAR,SUGR.PREPTNS,HONEY	1	No Quantity							270991			0
S3	2016	2016	2016	2	0	2	Export	191	Croatia	HRV	899	Areas, nes									06	SUGAR,SUGR.PREPTNS,HONEY	1	No Quantity							128474			0
S3	2016	2016	2016	2	0	2	Export	196	Cyprus	CYP	0	World	WLD								06	SUGAR,SUGR.PREPTNS,HONEY	1	No Quantity							363761			0
S3	2016	2016	2016	2	0	2	Export	196	Cyprus	CYP	36	Australia	AUS								06	SUGAR,SUGR.PREPTNS,HONEY	1	No Quantity							13795			0
S3	2016	2016	2016	2	0	2	Export	196	Cyprus	CYP	56	Belgium	BEL								06	SUGAR,SUGR.PREPTNS,HONEY	1	No Quantity							635			0
S3	2016	2016	2016	2	0	2	Export	196	Cyprus	CYP	300	Greece	GRC								06	SUGAR,SUGR.PREPTNS,HONEY	1	No Quantity							39576			0
S3	2016	2016	2016	2	0	2	Export	196	Cyprus	CYP	344	China, Hong Kong SAR	HKG								06	SUGAR,SUGR.PREPTNS,HONEY	1	No Quantity							1804			0
S3	2016	2016	2016	2	0	2	Export	196	Cyprus	CYP	348	Hungary	HUN								06	SUGAR,SUGR.PREPTNS,HONEY	1	No Quantity							7490			0
S3	2016	2016	2016	2	0	2	Export	196	Cyprus	CYP	414	Kuwait	KWT								06	SUGAR,SUGR.PREPTNS,HONEY	1	No Quantity							20130			0
S3	2016	2016	2016	2	0	2	Export	196	Cyprus	CYP	470	Malta	MLT								06	SUGAR,SUGR.PREPTNS,HONEY	1	No Quantity							1540			0
S3	2016	2016	2016	2	0	2	Export	196	Cyprus	CYP	512	Oman	OMN								06	SUGAR,SUGR.PREPTNS,HONEY	1	No Quantity							1360			0
S3	2016	2016	2016	2	0	2	Export	196	Cyprus	CYP	702	Singapore	SGP								06	SUGAR,SUGR.PREPTNS,HONEY	1	No Quantity							318			0
S3	2016	2016	2016	2	0	2	Export	196	Cyprus	CYP	784	United Arab Emirates	ARE								06	SUGAR,SUGR.PREPTNS,HONEY	1	No Quantity							5974			0
S3	2016	2016	2016	2	0	2	Export	196	Cyprus	CYP	826	United Kingdom	GBR								06	SUGAR,SUGR.PREPTNS,HONEY	1	No Quantity							261409			0
S3	2016	2016	2016	2	0	2	Export	196	Cyprus	CYP	842	USA	USA								06	SUGAR,SUGR.PREPTNS,HONEY	1	No Quantity							9730			0
S3	2016	2016	2016	2	0	2	Export	191	Croatia	HRV	0	World	WLD								07	COFFEE,TEA,COCOA,SPICES	1	No Quantity							152256585			0
S3	2016	2016	2016	2	0	2	Export	191	Croatia	HRV	8	Albania	ALB								07	COFFEE,TEA,COCOA,SPICES	1	No Quantity							1763357			0
S3	2016	2016	2016	2	0	2	Export	191	Croatia	HRV	36	Australia	AUS								07	COFFEE,TEA,COCOA,SPICES	1	No Quantity							393468			0
S3	2016	2016	2016	2	0	2	Export	191	Croatia	HRV	40	Austria	AUT								07	COFFEE,TEA,COCOA,SPICES	1	No Quantity							6162003			0
S3	2016	2016	2016	2	0	2	Export	191	Croatia	HRV	56	Belgium	BEL								07	COFFEE,TEA,COCOA,SPICES	1	No Quantity							572458			0
S3	2016	2016	2016	2	0	2	Export	191	Croatia	HRV	70	Bosnia Herzegovina	BIH								07	COFFEE,TEA,COCOA,SPICES	1	No Quantity							33462814			0
S3	2016	2016	2016	2	0	2	Export	191	Croatia	HRV	100	Bulgaria	BGR								07	COFFEE,TEA,COCOA,SPICES	1	No Quantity							4350570			0
S3	2016	2016	2016	2	0	2	Export	191	Croatia	HRV	124	Canada	CAN								07	COFFEE,TEA,COCOA,SPICES	1	No Quantity							660723			0
S3	2016	2016	2016	2	0	2	Export	191	Croatia	HRV	144	Sri Lanka	LKA								07	COFFEE,TEA,COCOA,SPICES	1	No Quantity							3506			0
S3	2016	2016	2016	2	0	2	Export	191	Croatia	HRV	156	China	CHN								07	COFFEE,TEA,COCOA,SPICES	1	No Quantity							3071			0
S3	2016	2016	2016	2	0	2	Export	191	Croatia	HRV	203	Czechia	CZE								07	COFFEE,TEA,COCOA,SPICES	1	No Quantity							1323276			0
S3	2016	2016	2016	2	0	2	Export	191	Croatia	HRV	208	Denmark	DNK								07	COFFEE,TEA,COCOA,SPICES	1	No Quantity							830			0
S3	2016	2016	2016	2	0	2	Export	191	Croatia	HRV	233	Estonia	EST								07	COFFEE,TEA,COCOA,SPICES	1	No Quantity							1774			0
S3	2016	2016	2016	2	0	2	Export	191	Croatia	HRV	251	France	FRA								07	COFFEE,TEA,COCOA,SPICES	1	No Quantity							17904			0
S3	2016	2016	2016	2	0	2	Export	191	Croatia	HRV	275	State of Palestine	PSE								07	COFFEE,TEA,COCOA,SPICES	1	No Quantity							16739			0
S3	2016	2016	2016	2	0	2	Export	191	Croatia	HRV	276	Germany	DEU								07	COFFEE,TEA,COCOA,SPICES	1	No Quantity							7017828			0
S3	2016	2016	2016	2	0	2	Export	191	Croatia	HRV	300	Greece	GRC								07	COFFEE,TEA,COCOA,SPICES	1	No Quantity							1752			0
S3	2016	2016	2016	2	0	2	Export	191	Croatia	HRV	344	China, Hong Kong SAR	HKG								07	COFFEE,TEA,COCOA,SPICES	1	No Quantity							2524			0
S3	2016	2016	2016	2	0	2	Export	191	Croatia	HRV	348	Hungary	HUN								07	COFFEE,TEA,COCOA,SPICES	1	No Quantity							1340852			0
S3	2016	2016	2016	2	0	2	Export	191	Croatia	HRV	352	Iceland	ISL								07	COFFEE,TEA,COCOA,SPICES	1	No Quantity							265			0
S3	2016	2016	2016	2	0	2	Export	191	Croatia	HRV	364	Iran	IRN								07	COFFEE,TEA,COCOA,SPICES	1	No Quantity							18			0
S3	2016	2016	2016	2	0	2	Export	191	Croatia	HRV	372	Ireland	IRL								07	COFFEE,TEA,COCOA,SPICES	1	No Quantity							9224			0
S3	2016	2016	2016	2	0	2	Export	191	Croatia	HRV	376	Israel	ISR								07	COFFEE,TEA,COCOA,SPICES	1	No Quantity							272796			0
S3	2016	2016	2016	2	0	2	Export	191	Croatia	HRV	381	Italy	ITA								07	COFFEE,TEA,COCOA,SPICES	1	No Quantity							1697567			0
S3	2016	2016	2016	2	0	2	Export	191	Croatia	HRV	392	Japan	JPN								07	COFFEE,TEA,COCOA,SPICES	1	No Quantity							25607			0
S3	2016	2016	2016	2	0	2	Export	191	Croatia	HRV	400	Jordan	JOR								07	COFFEE,TEA,COCOA,SPICES	1	No Quantity							216087			0
S3	2016	2016	2016	2	0	2	Export	191	Croatia	HRV	404	Kenya	KEN								07	COFFEE,TEA,COCOA,SPICES	1	No Quantity							2722			0
S3	2016	2016	2016	2	0	2	Export	191	Croatia	HRV	410	Rep. of Korea	KOR								07	COFFEE,TEA,COCOA,SPICES	1	No Quantity							10925			0
S3	2016	2016	2016	2	0	2	Export	191	Croatia	HRV	440	Lithuania	LTU								07	COFFEE,TEA,COCOA,SPICES	1	No Quantity							18871			0
S3	2016	2016	2016	2	0	2	Export	191	Croatia	HRV	442	Luxembourg	LUX								07	COFFEE,TEA,COCOA,SPICES	1	No Quantity							220			0
S3	2016	2016	2016	2	0	2	Export	191	Croatia	HRV	470	Malta	MLT								07	COFFEE,TEA,COCOA,SPICES	1	No Quantity							219433			0
S3	2016	2016	2016	2	0	2	Export	191	Croatia	HRV	499	Montenegro	MNE								07	COFFEE,TEA,COCOA,SPICES	1	No Quantity							9237854			0
S3	2016	2016	2016	2	0	2	Export	191	Croatia	HRV	528	Netherlands	NLD								07	COFFEE,TEA,COCOA,SPICES	1	No Quantity							162037			0
S3	2016	2016	2016	2	0	2	Export	191	Croatia	HRV	554	New Zealand	NZL								07	COFFEE,TEA,COCOA,SPICES	1	No Quantity							4896			0
S3	2016	2016	2016	2	0	2	Export	191	Croatia	HRV	579	Norway	NOR								07	COFFEE,TEA,COCOA,SPICES	1	No Quantity							168561			0
S3	2016	2016	2016	2	0	2	Export	191	Croatia	HRV	591	Panama	PAN								07	COFFEE,TEA,COCOA,SPICES	1	No Quantity							728			0
S3	2016	2016	2016	2	0	2	Export	191	Croatia	HRV	604	Peru	PER								07	COFFEE,TEA,COCOA,SPICES	1	No Quantity							6946			0
S3	2016	2016	2016	2	0	2	Export	191	Croatia	HRV	616	Poland	POL								07	COFFEE,TEA,COCOA,SPICES	1	No Quantity							249867			0
S3	2016	2016	2016	2	0	2	Export	191	Croatia	HRV	634	Qatar	QAT								07	COFFEE,TEA,COCOA,SPICES	1	No Quantity							50150			0
S3	2016	2016	2016	2	0	2	Export	191	Croatia	HRV	642	Romania	ROU								07	COFFEE,TEA,COCOA,SPICES	1	No Quantity							326346			0
S3	2016	2016	2016	2	0	2	Export	191	Croatia	HRV	643	Russian Federation	RUS								07	COFFEE,TEA,COCOA,SPICES	1	No Quantity							136132			0
S3	2016	2016	2016	2	0	2	Export	191	Croatia	HRV	682	Saudi Arabia	SAU								07	COFFEE,TEA,COCOA,SPICES	1	No Quantity							149521			0
S3	2016	2016	2016	2	0	2	Export	191	Croatia	HRV	688	Serbia	SRB								07	COFFEE,TEA,COCOA,SPICES	1	No Quantity							27258937			0
S3	2016	2016	2016	2	0	2	Export	191	Croatia	HRV	699	India	IND								07	COFFEE,TEA,COCOA,SPICES	1	No Quantity							61430			0
S3	2016	2016	2016	2	0	2	Export	191	Croatia	HRV	703	Slovakia	SVK								07	COFFEE,TEA,COCOA,SPICES	1	No Quantity							4908782			0
S3	2016	2016	2016	2	0	2	Export	191	Croatia	HRV	704	Viet Nam	VNM								07	COFFEE,TEA,COCOA,SPICES	1	No Quantity							143927			0
S3	2016	2016	2016	2	0	2	Export	191	Croatia	HRV	705	Slovenia	SVN								07	COFFEE,TEA,COCOA,SPICES	1	No Quantity							36340072			0
S3	2016	2016	2016	2	0	2	Export	191	Croatia	HRV	724	Spain	ESP								07	COFFEE,TEA,COCOA,SPICES	1	No Quantity							33407			0
S3	2016	2016	2016	2	0	2	Export	191	Croatia	HRV	752	Sweden	SWE								07	COFFEE,TEA,COCOA,SPICES	1	No Quantity							238180			0
S3	2016	2016	2016	2	0	2	Export	191	Croatia	HRV	757	Switzerland	CHE								07	COFFEE,TEA,COCOA,SPICES	1	No Quantity							406761			0
S3	2016	2016	2016	2	0	2	Export	191	Croatia	HRV	784	United Arab Emirates	ARE								07	COFFEE,TEA,COCOA,SPICES	1	No Quantity							63534			0
S3	2016	2016	2016	2	0	2	Export	191	Croatia	HRV	792	Turkey	TUR								07	COFFEE,TEA,COCOA,SPICES	1	No Quantity							34157			0
S3	2016	2016	2016	2	0	2	Export	191	Croatia	HRV	804	Ukraine	UKR								07	COFFEE,TEA,COCOA,SPICES	1	No Quantity							740			0
S3	2016	2016	2016	2	0	2	Export	191	Croatia	HRV	807	North Macedonia	MKD								07	COFFEE,TEA,COCOA,SPICES	1	No Quantity							9283716			0
S3	2016	2016	2016	2	0	2	Export	191	Croatia	HRV	826	United Kingdom	GBR								07	COFFEE,TEA,COCOA,SPICES	1	No Quantity							619288			0
S3	2016	2016	2016	2	0	2	Export	191	Croatia	HRV	834	United Rep. of Tanzania	TZA								07	COFFEE,TEA,COCOA,SPICES	1	No Quantity							39168			0
S3	2016	2016	2016	2	0	2	Export	191	Croatia	HRV	837	Bunkers									07	COFFEE,TEA,COCOA,SPICES	1	No Quantity							17192			0
S3	2016	2016	2016	2	0	2	Export	191	Croatia	HRV	842	USA	USA								07	COFFEE,TEA,COCOA,SPICES	1	No Quantity							1962620			0
S3	2016	2016	2016	2	0	2	Export	191	Croatia	HRV	899	Areas, nes									07	COFFEE,TEA,COCOA,SPICES	1	No Quantity							782452			0
S3	2016	2016	2016	2	0	2	Export	196	Cyprus	CYP	0	World	WLD								07	COFFEE,TEA,COCOA,SPICES	1	No Quantity							1773600			0
S3	2016	2016	2016	2	0	2	Export	196	Cyprus	CYP	36	Australia	AUS								07	COFFEE,TEA,COCOA,SPICES	1	No Quantity							24030			0
S3	2016	2016	2016	2	0	2	Export	196	Cyprus	CYP	276	Germany	DEU								07	COFFEE,TEA,COCOA,SPICES	1	No Quantity							4155			0
S3	2016	2016	2016	2	0	2	Export	196	Cyprus	CYP	300	Greece	GRC								07	COFFEE,TEA,COCOA,SPICES	1	No Quantity							700188			0
S3	2016	2016	2016	2	0	2	Export	196	Cyprus	CYP	364	Iran	IRN								07	COFFEE,TEA,COCOA,SPICES	1	No Quantity							34092			0
S3	2016	2016	2016	2	0	2	Export	196	Cyprus	CYP	368	Iraq	IRQ								07	COFFEE,TEA,COCOA,SPICES	1	No Quantity							6686			0
S3	2016	2016	2016	2	0	2	Export	196	Cyprus	CYP	372	Ireland	IRL								07	COFFEE,TEA,COCOA,SPICES	1	No Quantity							117327			0
S3	2016	2016	2016	2	0	2	Export	196	Cyprus	CYP	422	Lebanon	LBN								07	COFFEE,TEA,COCOA,SPICES	1	No Quantity							20880			0
S3	2016	2016	2016	2	0	2	Export	196	Cyprus	CYP	470	Malta	MLT								07	COFFEE,TEA,COCOA,SPICES	1	No Quantity							5857			0
S3	2016	2016	2016	2	0	2	Export	196	Cyprus	CYP	504	Morocco	MAR								07	COFFEE,TEA,COCOA,SPICES	1	No Quantity							8139			0
S3	2016	2016	2016	2	0	2	Export	196	Cyprus	CYP	512	Oman	OMN								07	COFFEE,TEA,COCOA,SPICES	1	No Quantity							555			0
S3	2016	2016	2016	2	0	2	Export	196	Cyprus	CYP	634	Qatar	QAT								07	COFFEE,TEA,COCOA,SPICES	1	No Quantity							111			0
S3	2016	2016	2016	2	0	2	Export	196	Cyprus	CYP	702	Singapore	SGP								07	COFFEE,TEA,COCOA,SPICES	1	No Quantity							44			0
S3	2016	2016	2016	2	0	2	Export	196	Cyprus	CYP	710	South Africa	ZAF								07	COFFEE,TEA,COCOA,SPICES	1	No Quantity							7541			0
S3	2016	2016	2016	2	0	2	Export	196	Cyprus	CYP	724	Spain	ESP								07	COFFEE,TEA,COCOA,SPICES	1	No Quantity							47144			0
S3	2016	2016	2016	2	0	2	Export	196	Cyprus	CYP	784	United Arab Emirates	ARE								07	COFFEE,TEA,COCOA,SPICES	1	No Quantity							7708			0
S3	2016	2016	2016	2	0	2	Export	196	Cyprus	CYP	804	Ukraine	UKR								07	COFFEE,TEA,COCOA,SPICES	1	No Quantity							1159			0
S3	2016	2016	2016	2	0	2	Export	196	Cyprus	CYP	818	Egypt	EGY								07	COFFEE,TEA,COCOA,SPICES	1	No Quantity							207			0
S3	2016	2016	2016	2	0	2	Export	196	Cyprus	CYP	826	United Kingdom	GBR								07	COFFEE,TEA,COCOA,SPICES	1	No Quantity							538067			0
S3	2016	2016	2016	2	0	2	Export	196	Cyprus	CYP	842	USA	USA								07	COFFEE,TEA,COCOA,SPICES	1	No Quantity							243407			0
S3	2016	2016	2016	2	0	2	Export	196	Cyprus	CYP	894	Zambia	ZMB								07	COFFEE,TEA,COCOA,SPICES	1	No Quantity							6304			0
S3	2016	2016	2016	2	0	2	Export	191	Croatia	HRV	0	World	WLD								08	ANIMAL FEED STUFF	1	No Quantity							89808535			0
S3	2016	2016	2016	2	0	2	Export	191	Croatia	HRV	8	Albania	ALB								08	ANIMAL FEED STUFF	1	No Quantity							412927			0
S3	2016	2016	2016	2	0	2	Export	191	Croatia	HRV	31	Azerbaijan	AZE								08	ANIMAL FEED STUFF	1	No Quantity							71984			0
S3	2016	2016	2016	2	0	2	Export	191	Croatia	HRV	40	Austria	AUT								08	ANIMAL FEED STUFF	1	No Quantity							590986			0
S3	2016	2016	2016	2	0	2	Export	191	Croatia	HRV	44	Bahamas	BHS								08	ANIMAL FEED STUFF	1	No Quantity							80460			0
S3	2016	2016	2016	2	0	2	Export	191	Croatia	HRV	50	Bangladesh	BGD								08	ANIMAL FEED STUFF	1	No Quantity							3307882			0
S3	2016	2016	2016	2	0	2	Export	191	Croatia	HRV	56	Belgium	BEL								08	ANIMAL FEED STUFF	1	No Quantity							27617			0
S3	2016	2016	2016	2	0	2	Export	191	Croatia	HRV	70	Bosnia Herzegovina	BIH								08	ANIMAL FEED STUFF	1	No Quantity							18141656			0
S3	2016	2016	2016	2	0	2	Export	191	Croatia	HRV	100	Bulgaria	BGR								08	ANIMAL FEED STUFF	1	No Quantity							273670			0
S3	2016	2016	2016	2	0	2	Export	191	Croatia	HRV	124	Canada	CAN								08	ANIMAL FEED STUFF	1	No Quantity							194003			0
S3	2016	2016	2016	2	0	2	Export	191	Croatia	HRV	152	Chile	CHL								08	ANIMAL FEED STUFF	1	No Quantity							221759			0
S3	2016	2016	2016	2	0	2	Export	191	Croatia	HRV	156	China	CHN								08	ANIMAL FEED STUFF	1	No Quantity							620098			0
S3	2016	2016	2016	2	0	2	Export	191	Croatia	HRV	203	Czechia	CZE								08	ANIMAL FEED STUFF	1	No Quantity							62786			0
S3	2016	2016	2016	2	0	2	Export	191	Croatia	HRV	208	Denmark	DNK								08	ANIMAL FEED STUFF	1	No Quantity							10			0
S3	2016	2016	2016	2	0	2	Export	191	Croatia	HRV	251	France	FRA								08	ANIMAL FEED STUFF	1	No Quantity							38134			0
S3	2016	2016	2016	2	0	2	Export	191	Croatia	HRV	268	Georgia	GEO								08	ANIMAL FEED STUFF	1	No Quantity							174683			0
S3	2016	2016	2016	2	0	2	Export	191	Croatia	HRV	276	Germany	DEU								08	ANIMAL FEED STUFF	1	No Quantity							2708449			0
S3	2016	2016	2016	2	0	2	Export	191	Croatia	HRV	300	Greece	GRC								08	ANIMAL FEED STUFF	1	No Quantity							241355			0
S3	2016	2016	2016	2	0	2	Export	191	Croatia	HRV	348	Hungary	HUN								08	ANIMAL FEED STUFF	1	No Quantity							21778831			0
S3	2016	2016	2016	2	0	2	Export	191	Croatia	HRV	364	Iran	IRN								08	ANIMAL FEED STUFF	1	No Quantity							1136635			0
S3	2016	2016	2016	2	0	2	Export	191	Croatia	HRV	381	Italy	ITA								08	ANIMAL FEED STUFF	1	No Quantity							8413767			0
S3	2016	2016	2016	2	0	2	Export	191	Croatia	HRV	392	Japan	JPN								08	ANIMAL FEED STUFF	1	No Quantity							907764			0
S3	2016	2016	2016	2	0	2	Export	191	Croatia	HRV	400	Jordan	JOR								08	ANIMAL FEED STUFF	1	No Quantity							899253			0
S3	2016	2016	2016	2	0	2	Export	191	Croatia	HRV	410	Rep. of Korea	KOR								08	ANIMAL FEED STUFF	1	No Quantity							192987			0
S3	2016	2016	2016	2	0	2	Export	191	Croatia	HRV	422	Lebanon	LBN								08	ANIMAL FEED STUFF	1	No Quantity							99526			0
S3	2016	2016	2016	2	0	2	Export	191	Croatia	HRV	434	Libya	LBY								08	ANIMAL FEED STUFF	1	No Quantity							15881			0
S3	2016	2016	2016	2	0	2	Export	191	Croatia	HRV	484	Mexico	MEX								08	ANIMAL FEED STUFF	1	No Quantity							360002			0
S3	2016	2016	2016	2	0	2	Export	191	Croatia	HRV	499	Montenegro	MNE								08	ANIMAL FEED STUFF	1	No Quantity							16771			0
S3	2016	2016	2016	2	0	2	Export	191	Croatia	HRV	512	Oman	OMN								08	ANIMAL FEED STUFF	1	No Quantity							136661			0
S3	2016	2016	2016	2	0	2	Export	191	Croatia	HRV	528	Netherlands	NLD								08	ANIMAL FEED STUFF	1	No Quantity							117466			0
S3	2016	2016	2016	2	0	2	Export	191	Croatia	HRV	579	Norway	NOR								08	ANIMAL FEED STUFF	1	No Quantity							9			0
S3	2016	2016	2016	2	0	2	Export	191	Croatia	HRV	616	Poland	POL								08	ANIMAL FEED STUFF	1	No Quantity							840764			0
S3	2016	2016	2016	2	0	2	Export	191	Croatia	HRV	642	Romania	ROU								08	ANIMAL FEED STUFF	1	No Quantity							723945			0
S3	2016	2016	2016	2	0	2	Export	191	Croatia	HRV	643	Russian Federation	RUS								08	ANIMAL FEED STUFF	1	No Quantity							91957			0
S3	2016	2016	2016	2	0	2	Export	191	Croatia	HRV	682	Saudi Arabia	SAU								08	ANIMAL FEED STUFF	1	No Quantity							12727479			0
S3	2016	2016	2016	2	0	2	Export	191	Croatia	HRV	688	Serbia	SRB								08	ANIMAL FEED STUFF	1	No Quantity							2504813			0
S3	2016	2016	2016	2	0	2	Export	191	Croatia	HRV	703	Slovakia	SVK								08	ANIMAL FEED STUFF	1	No Quantity							2544501			0
S3	2016	2016	2016	2	0	2	Export	191	Croatia	HRV	704	Viet Nam	VNM								08	ANIMAL FEED STUFF	1	No Quantity							212364			0
S3	2016	2016	2016	2	0	2	Export	191	Croatia	HRV	705	Slovenia	SVN								08	ANIMAL FEED STUFF	1	No Quantity							7398130			0
S3	2016	2016	2016	2	0	2	Export	191	Croatia	HRV	710	South Africa	ZAF								08	ANIMAL FEED STUFF	1	No Quantity							338926			0
S3	2016	2016	2016	2	0	2	Export	191	Croatia	HRV	757	Switzerland	CHE								08	ANIMAL FEED STUFF	1	No Quantity							177719			0
S3	2016	2016	2016	2	0	2	Export	191	Croatia	HRV	784	United Arab Emirates	ARE								08	ANIMAL FEED STUFF	1	No Quantity							42435			0
S3	2016	2016	2016	2	0	2	Export	191	Croatia	HRV	792	Turkey	TUR								08	ANIMAL FEED STUFF	1	No Quantity							25526			0
S3	2016	2016	2016	2	0	2	Export	191	Croatia	HRV	804	Ukraine	UKR								08	ANIMAL FEED STUFF	1	No Quantity							15247			0
S3	2016	2016	2016	2	0	2	Export	191	Croatia	HRV	807	North Macedonia	MKD								08	ANIMAL FEED STUFF	1	No Quantity							565559			0
S3	2016	2016	2016	2	0	2	Export	191	Croatia	HRV	818	Egypt	EGY								08	ANIMAL FEED STUFF	1	No Quantity							153484			0
S3	2016	2016	2016	2	0	2	Export	191	Croatia	HRV	826	United Kingdom	GBR								08	ANIMAL FEED STUFF	1	No Quantity							201664			0
S3	2016	2016	2016	2	0	2	Export	191	Croatia	HRV	837	Bunkers									08	ANIMAL FEED STUFF	1	No Quantity							5			0
S3	2016	2016	2016	2	0	2	Export	191	Croatia	HRV	899	Areas, nes									08	ANIMAL FEED STUFF	1	No Quantity							5			0
S3	2016	2016	2016	2	0	2	Export	196	Cyprus	CYP	0	World	WLD								08	ANIMAL FEED STUFF	1	No Quantity							9198877			0
S3	2016	2016	2016	2	0	2	Export	196	Cyprus	CYP	276	Germany	DEU								08	ANIMAL FEED STUFF	1	No Quantity							1473			0
S3	2016	2016	2016	2	0	2	Export	196	Cyprus	CYP	300	Greece	GRC								08	ANIMAL FEED STUFF	1	No Quantity							2834345			0
S3	2016	2016	2016	2	0	2	Export	196	Cyprus	CYP	376	Israel	ISR								08	ANIMAL FEED STUFF	1	No Quantity							145625			0
S3	2016	2016	2016	2	0	2	Export	196	Cyprus	CYP	400	Jordan	JOR								08	ANIMAL FEED STUFF	1	No Quantity							79373			0
S3	2016	2016	2016	2	0	2	Export	196	Cyprus	CYP	414	Kuwait	KWT								08	ANIMAL FEED STUFF	1	No Quantity							33453			0
S3	2016	2016	2016	2	0	2	Export	196	Cyprus	CYP	422	Lebanon	LBN								08	ANIMAL FEED STUFF	1	No Quantity							623457			0
S3	2016	2016	2016	2	0	2	Export	196	Cyprus	CYP	434	Libya	LBY								08	ANIMAL FEED STUFF	1	No Quantity							16256			0
S3	2016	2016	2016	2	0	2	Export	196	Cyprus	CYP	512	Oman	OMN								08	ANIMAL FEED STUFF	1	No Quantity							124809			0
S3	2016	2016	2016	2	0	2	Export	196	Cyprus	CYP	682	Saudi Arabia	SAU								08	ANIMAL FEED STUFF	1	No Quantity							650331			0
S3	2016	2016	2016	2	0	2	Export	196	Cyprus	CYP	704	Viet Nam	VNM								08	ANIMAL FEED STUFF	1	No Quantity							2986			0
S3	2016	2016	2016	2	0	2	Export	196	Cyprus	CYP	818	Egypt	EGY								08	ANIMAL FEED STUFF	1	No Quantity							4686768			0
S3	2016	2016	2016	2	0	2	Export	191	Croatia	HRV	0	World	WLD								09	MISC.EDIBLE PRODUCTS ETC	1	No Quantity							234758748			0
S3	2016	2016	2016	2	0	2	Export	191	Croatia	HRV	8	Albania	ALB								09	MISC.EDIBLE PRODUCTS ETC	1	No Quantity							881676			0
S3	2016	2016	2016	2	0	2	Export	191	Croatia	HRV	12	Algeria	DZA								09	MISC.EDIBLE PRODUCTS ETC	1	No Quantity							79			0
S3	2016	2016	2016	2	0	2	Export	191	Croatia	HRV	24	Angola	AGO								09	MISC.EDIBLE PRODUCTS ETC	1	No Quantity							24622			0
S3	2016	2016	2016	2	0	2	Export	191	Croatia	HRV	31	Azerbaijan	AZE								09	MISC.EDIBLE PRODUCTS ETC	1	No Quantity							4367			0
S3	2016	2016	2016	2	0	2	Export	191	Croatia	HRV	36	Australia	AUS								09	MISC.EDIBLE PRODUCTS ETC	1	No Quantity							2784175			0
S3	2016	2016	2016	2	0	2	Export	191	Croatia	HRV	40	Austria	AUT								09	MISC.EDIBLE PRODUCTS ETC	1	No Quantity							13981634			0
S3	2016	2016	2016	2	0	2	Export	191	Croatia	HRV	56	Belgium	BEL								09	MISC.EDIBLE PRODUCTS ETC	1	No Quantity							68730			0
S3	2016	2016	2016	2	0	2	Export	191	Croatia	HRV	70	Bosnia Herzegovina	BIH								09	MISC.EDIBLE PRODUCTS ETC	1	No Quantity							44124502			0
S3	2016	2016	2016	2	0	2	Export	191	Croatia	HRV	100	Bulgaria	BGR								09	MISC.EDIBLE PRODUCTS ETC	1	No Quantity							962281			0
S3	2016	2016	2016	2	0	2	Export	191	Croatia	HRV	112	Belarus	BLR								09	MISC.EDIBLE PRODUCTS ETC	1	No Quantity							72806			0
S3	2016	2016	2016	2	0	2	Export	191	Croatia	HRV	124	Canada	CAN								09	MISC.EDIBLE PRODUCTS ETC	1	No Quantity							1326499			0
S3	2016	2016	2016	2	0	2	Export	191	Croatia	HRV	156	China	CHN								09	MISC.EDIBLE PRODUCTS ETC	1	No Quantity							1554573			0
S3	2016	2016	2016	2	0	2	Export	191	Croatia	HRV	178	Congo	COG								09	MISC.EDIBLE PRODUCTS ETC	1	No Quantity							24443			0
S3	2016	2016	2016	2	0	2	Export	191	Croatia	HRV	196	Cyprus	CYP								09	MISC.EDIBLE PRODUCTS ETC	1	No Quantity							104611			0
S3	2016	2016	2016	2	0	2	Export	191	Croatia	HRV	203	Czechia	CZE								09	MISC.EDIBLE PRODUCTS ETC	1	No Quantity							1616531			0
S3	2016	2016	2016	2	0	2	Export	191	Croatia	HRV	208	Denmark	DNK								09	MISC.EDIBLE PRODUCTS ETC	1	No Quantity							78180			0
S3	2016	2016	2016	2	0	2	Export	191	Croatia	HRV	233	Estonia	EST								09	MISC.EDIBLE PRODUCTS ETC	1	No Quantity							171341			0
S3	2016	2016	2016	2	0	2	Export	191	Croatia	HRV	251	France	FRA								09	MISC.EDIBLE PRODUCTS ETC	1	No Quantity							1755449			0
S3	2016	2016	2016	2	0	2	Export	191	Croatia	HRV	262	Djibouti	DJI								09	MISC.EDIBLE PRODUCTS ETC	1	No Quantity							40888			0
S3	2016	2016	2016	2	0	2	Export	191	Croatia	HRV	266	Gabon	GAB								09	MISC.EDIBLE PRODUCTS ETC	1	No Quantity							237480			0
S3	2016	2016	2016	2	0	2	Export	191	Croatia	HRV	268	Georgia	GEO								09	MISC.EDIBLE PRODUCTS ETC	1	No Quantity							52780			0
S3	2016	2016	2016	2	0	2	Export	191	Croatia	HRV	275	State of Palestine	PSE								09	MISC.EDIBLE PRODUCTS ETC	1	No Quantity							144822			0
S3	2016	2016	2016	2	0	2	Export	191	Croatia	HRV	276	Germany	DEU								09	MISC.EDIBLE PRODUCTS ETC	1	No Quantity							28082892			0
S3	2016	2016	2016	2	0	2	Export	191	Croatia	HRV	288	Ghana	GHA								09	MISC.EDIBLE PRODUCTS ETC	1	No Quantity							21423			0
S3	2016	2016	2016	2	0	2	Export	191	Croatia	HRV	300	Greece	GRC								09	MISC.EDIBLE PRODUCTS ETC	1	No Quantity							112109			0
S3	2016	2016	2016	2	0	2	Export	191	Croatia	HRV	332	Haiti	HTI								09	MISC.EDIBLE PRODUCTS ETC	1	No Quantity							129636			0
S3	2016	2016	2016	2	0	2	Export	191	Croatia	HRV	344	China, Hong Kong SAR	HKG								09	MISC.EDIBLE PRODUCTS ETC	1	No Quantity							816			0
S3	2016	2016	2016	2	0	2	Export	191	Croatia	HRV	348	Hungary	HUN								09	MISC.EDIBLE PRODUCTS ETC	1	No Quantity							3735360			0
S3	2016	2016	2016	2	0	2	Export	191	Croatia	HRV	352	Iceland	ISL								09	MISC.EDIBLE PRODUCTS ETC	1	No Quantity							2			0
S3	2016	2016	2016	2	0	2	Export	191	Croatia	HRV	368	Iraq	IRQ								09	MISC.EDIBLE PRODUCTS ETC	1	No Quantity							120326			0
S3	2016	2016	2016	2	0	2	Export	191	Croatia	HRV	372	Ireland	IRL								09	MISC.EDIBLE PRODUCTS ETC	1	No Quantity							1800			0
S3	2016	2016	2016	2	0	2	Export	191	Croatia	HRV	376	Israel	ISR								09	MISC.EDIBLE PRODUCTS ETC	1	No Quantity							363			0
S3	2016	2016	2016	2	0	2	Export	191	Croatia	HRV	381	Italy	ITA								09	MISC.EDIBLE PRODUCTS ETC	1	No Quantity							6259430			0
S3	2016	2016	2016	2	0	2	Export	191	Croatia	HRV	392	Japan	JPN								09	MISC.EDIBLE PRODUCTS ETC	1	No Quantity							2640			0
S3	2016	2016	2016	2	0	2	Export	191	Croatia	HRV	398	Kazakhstan	KAZ								09	MISC.EDIBLE PRODUCTS ETC	1	No Quantity							85219			0
S3	2016	2016	2016	2	0	2	Export	191	Croatia	HRV	400	Jordan	JOR								09	MISC.EDIBLE PRODUCTS ETC	1	No Quantity							126800			0
S3	2016	2016	2016	2	0	2	Export	191	Croatia	HRV	404	Kenya	KEN								09	MISC.EDIBLE PRODUCTS ETC	1	No Quantity							20549			0
S3	2016	2016	2016	2	0	2	Export	191	Croatia	HRV	410	Rep. of Korea	KOR								09	MISC.EDIBLE PRODUCTS ETC	1	No Quantity							31			0
S3	2016	2016	2016	2	0	2	Export	191	Croatia	HRV	414	Kuwait	KWT								09	MISC.EDIBLE PRODUCTS ETC	1	No Quantity							9650			0
S3	2016	2016	2016	2	0	2	Export	191	Croatia	HRV	422	Lebanon	LBN								09	MISC.EDIBLE PRODUCTS ETC	1	No Quantity							82911			0
S3	2016	2016	2016	2	0	2	Export	191	Croatia	HRV	428	Latvia	LVA								09	MISC.EDIBLE PRODUCTS ETC	1	No Quantity							546271			0
S3	2016	2016	2016	2	0	2	Export	191	Croatia	HRV	430	Liberia	LBR								09	MISC.EDIBLE PRODUCTS ETC	1	No Quantity							222637			0
S3	2016	2016	2016	2	0	2	Export	191	Croatia	HRV	434	Libya	LBY								09	MISC.EDIBLE PRODUCTS ETC	1	No Quantity							3349			0
S3	2016	2016	2016	2	0	2	Export	191	Croatia	HRV	440	Lithuania	LTU								09	MISC.EDIBLE PRODUCTS ETC	1	No Quantity							639234			0
S3	2016	2016	2016	2	0	2	Export	191	Croatia	HRV	442	Luxembourg	LUX								09	MISC.EDIBLE PRODUCTS ETC	1	No Quantity							450			0
S3	2016	2016	2016	2	0	2	Export	191	Croatia	HRV	458	Malaysia	MYS								09	MISC.EDIBLE PRODUCTS ETC	1	No Quantity							26294			0
S3	2016	2016	2016	2	0	2	Export	191	Croatia	HRV	462	Maldives	MDV								09	MISC.EDIBLE PRODUCTS ETC	1	No Quantity							20247			0
S3	2016	2016	2016	2	0	2	Export	191	Croatia	HRV	498	Rep. of Moldova	MDA								09	MISC.EDIBLE PRODUCTS ETC	1	No Quantity							4899			0
S3	2016	2016	2016	2	0	2	Export	191	Croatia	HRV	499	Montenegro	MNE								09	MISC.EDIBLE PRODUCTS ETC	1	No Quantity							6924317			0
S3	2016	2016	2016	2	0	2	Export	191	Croatia	HRV	504	Morocco	MAR								09	MISC.EDIBLE PRODUCTS ETC	1	No Quantity							4309			0
S3	2016	2016	2016	2	0	2	Export	191	Croatia	HRV	508	Mozambique	MOZ								09	MISC.EDIBLE PRODUCTS ETC	1	No Quantity							319613			0
S3	2016	2016	2016	2	0	2	Export	191	Croatia	HRV	528	Netherlands	NLD								09	MISC.EDIBLE PRODUCTS ETC	1	No Quantity							2628216			0
S3	2016	2016	2016	2	0	2	Export	191	Croatia	HRV	554	New Zealand	NZL								09	MISC.EDIBLE PRODUCTS ETC	1	No Quantity							6079			0
S3	2016	2016	2016	2	0	2	Export	191	Croatia	HRV	566	Nigeria	NGA								09	MISC.EDIBLE PRODUCTS ETC	1	No Quantity							94684			0
S3	2016	2016	2016	2	0	2	Export	191	Croatia	HRV	579	Norway	NOR								09	MISC.EDIBLE PRODUCTS ETC	1	No Quantity							13481			0
S3	2016	2016	2016	2	0	2	Export	191	Croatia	HRV	586	Pakistan	PAK								09	MISC.EDIBLE PRODUCTS ETC	1	No Quantity							3305			0
S3	2016	2016	2016	2	0	2	Export	191	Croatia	HRV	591	Panama	PAN								09	MISC.EDIBLE PRODUCTS ETC	1	No Quantity							75058			0
S3	2016	2016	2016	2	0	2	Export	191	Croatia	HRV	608	Philippines	PHL								09	MISC.EDIBLE PRODUCTS ETC	1	No Quantity							36605			0
S3	2016	2016	2016	2	0	2	Export	191	Croatia	HRV	616	Poland	POL								09	MISC.EDIBLE PRODUCTS ETC	1	No Quantity							11822727			0
S3	2016	2016	2016	2	0	2	Export	191	Croatia	HRV	634	Qatar	QAT								09	MISC.EDIBLE PRODUCTS ETC	1	No Quantity							16142			0
S3	2016	2016	2016	2	0	2	Export	191	Croatia	HRV	642	Romania	ROU								09	MISC.EDIBLE PRODUCTS ETC	1	No Quantity							6073163			0
S3	2016	2016	2016	2	0	2	Export	191	Croatia	HRV	643	Russian Federation	RUS								09	MISC.EDIBLE PRODUCTS ETC	1	No Quantity							6086443			0
S3	2016	2016	2016	2	0	2	Export	191	Croatia	HRV	682	Saudi Arabia	SAU								09	MISC.EDIBLE PRODUCTS ETC	1	No Quantity							353589			0
S3	2016	2016	2016	2	0	2	Export	191	Croatia	HRV	688	Serbia	SRB								09	MISC.EDIBLE PRODUCTS ETC	1	No Quantity							25566549			0
S3	2016	2016	2016	2	0	2	Export	191	Croatia	HRV	690	Seychelles	SYC								09	MISC.EDIBLE PRODUCTS ETC	1	No Quantity							27901			0
S3	2016	2016	2016	2	0	2	Export	191	Croatia	HRV	699	India	IND								09	MISC.EDIBLE PRODUCTS ETC	1	No Quantity							3357			0
S3	2016	2016	2016	2	0	2	Export	191	Croatia	HRV	702	Singapore	SGP								09	MISC.EDIBLE PRODUCTS ETC	1	No Quantity							45353			0
S3	2016	2016	2016	2	0	2	Export	191	Croatia	HRV	703	Slovakia	SVK								09	MISC.EDIBLE PRODUCTS ETC	1	No Quantity							2322367			0
S3	2016	2016	2016	2	0	2	Export	191	Croatia	HRV	704	Viet Nam	VNM								09	MISC.EDIBLE PRODUCTS ETC	1	No Quantity							3528169			0
S3	2016	2016	2016	2	0	2	Export	191	Croatia	HRV	705	Slovenia	SVN								09	MISC.EDIBLE PRODUCTS ETC	1	No Quantity							35674494			0
S3	2016	2016	2016	2	0	2	Export	191	Croatia	HRV	710	South Africa	ZAF								09	MISC.EDIBLE PRODUCTS ETC	1	No Quantity							87			0
S3	2016	2016	2016	2	0	2	Export	191	Croatia	HRV	724	Spain	ESP								09	MISC.EDIBLE PRODUCTS ETC	1	No Quantity							4172			0
S3	2016	2016	2016	2	0	2	Export	191	Croatia	HRV	752	Sweden	SWE								09	MISC.EDIBLE PRODUCTS ETC	1	No Quantity							3819206			0
S3	2016	2016	2016	2	0	2	Export	191	Croatia	HRV	757	Switzerland	CHE								09	MISC.EDIBLE PRODUCTS ETC	1	No Quantity							828956			0
S3	2016	2016	2016	2	0	2	Export	191	Croatia	HRV	784	United Arab Emirates	ARE								09	MISC.EDIBLE PRODUCTS ETC	1	No Quantity							66720			0
S3	2016	2016	2016	2	0	2	Export	191	Croatia	HRV	792	Turkey	TUR								09	MISC.EDIBLE PRODUCTS ETC	1	No Quantity							1231302			0
S3	2016	2016	2016	2	0	2	Export	191	Croatia	HRV	800	Uganda	UGA								09	MISC.EDIBLE PRODUCTS ETC	1	No Quantity							22508			0
S3	2016	2016	2016	2	0	2	Export	191	Croatia	HRV	804	Ukraine	UKR								09	MISC.EDIBLE PRODUCTS ETC	1	No Quantity							910309			0
S3	2016	2016	2016	2	0	2	Export	191	Croatia	HRV	807	North Macedonia	MKD								09	MISC.EDIBLE PRODUCTS ETC	1	No Quantity							9542072			0
S3	2016	2016	2016	2	0	2	Export	191	Croatia	HRV	826	United Kingdom	GBR								09	MISC.EDIBLE PRODUCTS ETC	1	No Quantity							1260700			0
S3	2016	2016	2016	2	0	2	Export	191	Croatia	HRV	834	United Rep. of Tanzania	TZA								09	MISC.EDIBLE PRODUCTS ETC	1	No Quantity							121362			0
S3	2016	2016	2016	2	0	2	Export	191	Croatia	HRV	837	Bunkers									09	MISC.EDIBLE PRODUCTS ETC	1	No Quantity							406			0
S3	2016	2016	2016	2	0	2	Export	191	Croatia	HRV	842	USA	USA								09	MISC.EDIBLE PRODUCTS ETC	1	No Quantity							4942918			0
S3	2016	2016	2016	2	0	2	Export	191	Croatia	HRV	887	Yemen	YEM								09	MISC.EDIBLE PRODUCTS ETC	1	No Quantity							49206			0
S3	2016	2016	2016	2	0	2	Export	191	Croatia	HRV	899	Areas, nes									09	MISC.EDIBLE PRODUCTS ETC	1	No Quantity							65096			0
S3	2016	2016	2016	2	0	2	Export	196	Cyprus	CYP	0	World	WLD								09	MISC.EDIBLE PRODUCTS ETC	1	No Quantity							7135923			0
S3	2016	2016	2016	2	0	2	Export	196	Cyprus	CYP	36	Australia	AUS								09	MISC.EDIBLE PRODUCTS ETC	1	No Quantity							12881			0
S3	2016	2016	2016	2	0	2	Export	196	Cyprus	CYP	50	Bangladesh	BGD								09	MISC.EDIBLE PRODUCTS ETC	1	No Quantity							20239			0
S3	2016	2016	2016	2	0	2	Export	196	Cyprus	CYP	56	Belgium	BEL								09	MISC.EDIBLE PRODUCTS ETC	1	No Quantity							1			0
S3	2016	2016	2016	2	0	2	Export	196	Cyprus	CYP	100	Bulgaria	BGR								09	MISC.EDIBLE PRODUCTS ETC	1	No Quantity							190599			0
S3	2016	2016	2016	2	0	2	Export	196	Cyprus	CYP	116	Cambodia	KHM								09	MISC.EDIBLE PRODUCTS ETC	1	No Quantity							1298			0
S3	2016	2016	2016	2	0	2	Export	196	Cyprus	CYP	156	China	CHN								09	MISC.EDIBLE PRODUCTS ETC	1	No Quantity							2433			0
S3	2016	2016	2016	2	0	2	Export	196	Cyprus	CYP	203	Czechia	CZE								09	MISC.EDIBLE PRODUCTS ETC	1	No Quantity							297887			0
S3	2016	2016	2016	2	0	2	Export	196	Cyprus	CYP	208	Denmark	DNK								09	MISC.EDIBLE PRODUCTS ETC	1	No Quantity							756837			0
S3	2016	2016	2016	2	0	2	Export	196	Cyprus	CYP	218	Ecuador	ECU								09	MISC.EDIBLE PRODUCTS ETC	1	No Quantity							5972			0
S3	2016	2016	2016	2	0	2	Export	196	Cyprus	CYP	276	Germany	DEU								09	MISC.EDIBLE PRODUCTS ETC	1	No Quantity							3749			0
S3	2016	2016	2016	2	0	2	Export	196	Cyprus	CYP	300	Greece	GRC								09	MISC.EDIBLE PRODUCTS ETC	1	No Quantity							2621900			0
S3	2016	2016	2016	2	0	2	Export	196	Cyprus	CYP	360	Indonesia	IDN								09	MISC.EDIBLE PRODUCTS ETC	1	No Quantity							746			0
S3	2016	2016	2016	2	0	2	Export	196	Cyprus	CYP	376	Israel	ISR								09	MISC.EDIBLE PRODUCTS ETC	1	No Quantity							61929			0
S3	2016	2016	2016	2	0	2	Export	196	Cyprus	CYP	381	Italy	ITA								09	MISC.EDIBLE PRODUCTS ETC	1	No Quantity							2			0
S3	2016	2016	2016	2	0	2	Export	196	Cyprus	CYP	392	Japan	JPN								09	MISC.EDIBLE PRODUCTS ETC	1	No Quantity							1385			0
S3	2016	2016	2016	2	0	2	Export	196	Cyprus	CYP	398	Kazakhstan	KAZ								09	MISC.EDIBLE PRODUCTS ETC	1	No Quantity							1779			0
S3	2016	2016	2016	2	0	2	Export	196	Cyprus	CYP	422	Lebanon	LBN								09	MISC.EDIBLE PRODUCTS ETC	1	No Quantity							21811			0
S3	2016	2016	2016	2	0	2	Export	196	Cyprus	CYP	428	Latvia	LVA								09	MISC.EDIBLE PRODUCTS ETC	1	No Quantity							97475			0
S3	2016	2016	2016	2	0	2	Export	196	Cyprus	CYP	440	Lithuania	LTU								09	MISC.EDIBLE PRODUCTS ETC	1	No Quantity							468652			0
S3	2016	2016	2016	2	0	2	Export	196	Cyprus	CYP	470	Malta	MLT								09	MISC.EDIBLE PRODUCTS ETC	1	No Quantity							131374			0
S3	2016	2016	2016	2	0	2	Export	196	Cyprus	CYP	490	Other Asia, nes									09	MISC.EDIBLE PRODUCTS ETC	1	No Quantity							19836			0
S3	2016	2016	2016	2	0	2	Export	196	Cyprus	CYP	504	Morocco	MAR								09	MISC.EDIBLE PRODUCTS ETC	1	No Quantity							202			0
S3	2016	2016	2016	2	0	2	Export	196	Cyprus	CYP	512	Oman	OMN								09	MISC.EDIBLE PRODUCTS ETC	1	No Quantity							15487			0
S3	2016	2016	2016	2	0	2	Export	196	Cyprus	CYP	586	Pakistan	PAK								09	MISC.EDIBLE PRODUCTS ETC	1	No Quantity							72056			0
S3	2016	2016	2016	2	0	2	Export	196	Cyprus	CYP	616	Poland	POL								09	MISC.EDIBLE PRODUCTS ETC	1	No Quantity							4659			0
S3	2016	2016	2016	2	0	2	Export	196	Cyprus	CYP	620	Portugal	PRT								09	MISC.EDIBLE PRODUCTS ETC	1	No Quantity							289448			0
S3	2016	2016	2016	2	0	2	Export	196	Cyprus	CYP	642	Romania	ROU								09	MISC.EDIBLE PRODUCTS ETC	1	No Quantity							51327			0
S3	2016	2016	2016	2	0	2	Export	196	Cyprus	CYP	643	Russian Federation	RUS								09	MISC.EDIBLE PRODUCTS ETC	1	No Quantity							7445			0
S3	2016	2016	2016	2	0	2	Export	196	Cyprus	CYP	682	Saudi Arabia	SAU								09	MISC.EDIBLE PRODUCTS ETC	1	No Quantity							368982			0
S3	2016	2016	2016	2	0	2	Export	196	Cyprus	CYP	688	Serbia	SRB								09	MISC.EDIBLE PRODUCTS ETC	1	No Quantity							16986			0
S3	2016	2016	2016	2	0	2	Export	196	Cyprus	CYP	702	Singapore	SGP								09	MISC.EDIBLE PRODUCTS ETC	1	No Quantity							1052331			0
S3	2016	2016	2016	2	0	2	Export	196	Cyprus	CYP	703	Slovakia	SVK								09	MISC.EDIBLE PRODUCTS ETC	1	No Quantity							79676			0
S3	2016	2016	2016	2	0	2	Export	196	Cyprus	CYP	710	South Africa	ZAF								09	MISC.EDIBLE PRODUCTS ETC	1	No Quantity							16797			0
S3	2016	2016	2016	2	0	2	Export	196	Cyprus	CYP	724	Spain	ESP								09	MISC.EDIBLE PRODUCTS ETC	1	No Quantity							19403			0
S3	2016	2016	2016	2	0	2	Export	196	Cyprus	CYP	752	Sweden	SWE								09	MISC.EDIBLE PRODUCTS ETC	1	No Quantity							124			0
S3	2016	2016	2016	2	0	2	Export	196	Cyprus	CYP	757	Switzerland	CHE								09	MISC.EDIBLE PRODUCTS ETC	1	No Quantity							4410			0
S3	2016	2016	2016	2	0	2	Export	196	Cyprus	CYP	764	Thailand	THA								09	MISC.EDIBLE PRODUCTS ETC	1	No Quantity							133			0
S3	2016	2016	2016	2	0	2	Export	196	Cyprus	CYP	784	United Arab Emirates	ARE								09	MISC.EDIBLE PRODUCTS ETC	1	No Quantity							117909			0
S3	2016	2016	2016	2	0	2	Export	196	Cyprus	CYP	804	Ukraine	UKR								09	MISC.EDIBLE PRODUCTS ETC	1	No Quantity							1667			0
S3	2016	2016	2016	2	0	2	Export	196	Cyprus	CYP	818	Egypt	EGY								09	MISC.EDIBLE PRODUCTS ETC	1	No Quantity							71577			0
S3	2016	2016	2016	2	0	2	Export	196	Cyprus	CYP	826	United Kingdom	GBR								09	MISC.EDIBLE PRODUCTS ETC	1	No Quantity							146837			0
S3	2016	2016	2016	2	0	2	Export	196	Cyprus	CYP	837	Bunkers									09	MISC.EDIBLE PRODUCTS ETC	1	No Quantity							54			0
S3	2016	2016	2016	2	0	2	Export	196	Cyprus	CYP	842	USA	USA								09	MISC.EDIBLE PRODUCTS ETC	1	No Quantity							79627			0
S3	2016	2016	2016	2	0	2	Export	191	Croatia	HRV	0	World	WLD								11	BEVERAGES	1	No Quantity							149980417			0
S3	2016	2016	2016	2	0	2	Export	191	Croatia	HRV	8	Albania	ALB								11	BEVERAGES	1	No Quantity							20535			0
S3	2016	2016	2016	2	0	2	Export	191	Croatia	HRV	36	Australia	AUS								11	BEVERAGES	1	No Quantity							10764439			0
S3	2016	2016	2016	2	0	2	Export	191	Croatia	HRV	40	Austria	AUT								11	BEVERAGES	1	No Quantity							4511979			0
S3	2016	2016	2016	2	0	2	Export	191	Croatia	HRV	56	Belgium	BEL								11	BEVERAGES	1	No Quantity							527226			0
S3	2016	2016	2016	2	0	2	Export	191	Croatia	HRV	60	Bermuda	BMU								11	BEVERAGES	1	No Quantity							11544			0
S3	2016	2016	2016	2	0	2	Export	191	Croatia	HRV	70	Bosnia Herzegovina	BIH								11	BEVERAGES	1	No Quantity							63779357			0
S3	2016	2016	2016	2	0	2	Export	191	Croatia	HRV	76	Brazil	BRA								11	BEVERAGES	1	No Quantity							1481			0
S3	2016	2016	2016	2	0	2	Export	191	Croatia	HRV	100	Bulgaria	BGR								11	BEVERAGES	1	No Quantity							804791			0
S3	2016	2016	2016	2	0	2	Export	191	Croatia	HRV	124	Canada	CAN								11	BEVERAGES	1	No Quantity							586256			0
S3	2016	2016	2016	2	0	2	Export	191	Croatia	HRV	156	China	CHN								11	BEVERAGES	1	No Quantity							668949			0
S3	2016	2016	2016	2	0	2	Export	191	Croatia	HRV	178	Congo	COG								11	BEVERAGES	1	No Quantity							9534			0
S3	2016	2016	2016	2	0	2	Export	191	Croatia	HRV	203	Czechia	CZE								11	BEVERAGES	1	No Quantity							493046			0
S3	2016	2016	2016	2	0	2	Export	191	Croatia	HRV	208	Denmark	DNK								11	BEVERAGES	1	No Quantity							28312			0
S3	2016	2016	2016	2	0	2	Export	191	Croatia	HRV	212	Dominica	DMA								11	BEVERAGES	1	No Quantity							9297			0
S3	2016	2016	2016	2	0	2	Export	191	Croatia	HRV	214	Dominican Rep.	DOM								11	BEVERAGES	1	No Quantity							77			0
S3	2016	2016	2016	2	0	2	Export	191	Croatia	HRV	251	France	FRA								11	BEVERAGES	1	No Quantity							68094			0
S3	2016	2016	2016	2	0	2	Export	191	Croatia	HRV	276	Germany	DEU								11	BEVERAGES	1	No Quantity							6118131			0
S3	2016	2016	2016	2	0	2	Export	191	Croatia	HRV	292	Gibraltar	GIB								11	BEVERAGES	1	No Quantity							103			0
S3	2016	2016	2016	2	0	2	Export	191	Croatia	HRV	300	Greece	GRC								11	BEVERAGES	1	No Quantity							55129			0
S3	2016	2016	2016	2	0	2	Export	191	Croatia	HRV	344	China, Hong Kong SAR	HKG								11	BEVERAGES	1	No Quantity							221126			0
S3	2016	2016	2016	2	0	2	Export	191	Croatia	HRV	348	Hungary	HUN								11	BEVERAGES	1	No Quantity							7775697			0
S3	2016	2016	2016	2	0	2	Export	191	Croatia	HRV	352	Iceland	ISL								11	BEVERAGES	1	No Quantity							499			0
S3	2016	2016	2016	2	0	2	Export	191	Croatia	HRV	360	Indonesia	IDN								11	BEVERAGES	1	No Quantity							19			0
S3	2016	2016	2016	2	0	2	Export	191	Croatia	HRV	372	Ireland	IRL								11	BEVERAGES	1	No Quantity							23715			0
S3	2016	2016	2016	2	0	2	Export	191	Croatia	HRV	376	Israel	ISR								11	BEVERAGES	1	No Quantity							10543			0
S3	2016	2016	2016	2	0	2	Export	191	Croatia	HRV	381	Italy	ITA								11	BEVERAGES	1	No Quantity							408548			0
S3	2016	2016	2016	2	0	2	Export	191	Croatia	HRV	388	Jamaica	JAM								11	BEVERAGES	1	No Quantity							3531			0
S3	2016	2016	2016	2	0	2	Export	191	Croatia	HRV	392	Japan	JPN								11	BEVERAGES	1	No Quantity							154333			0
S3	2016	2016	2016	2	0	2	Export	191	Croatia	HRV	398	Kazakhstan	KAZ								11	BEVERAGES	1	No Quantity							2426			0
S3	2016	2016	2016	2	0	2	Export	191	Croatia	HRV	410	Rep. of Korea	KOR								11	BEVERAGES	1	No Quantity							32891			0
S3	2016	2016	2016	2	0	2	Export	191	Croatia	HRV	418	Lao People's Dem. Rep.	LAO								11	BEVERAGES	1	No Quantity							27570			0
S3	2016	2016	2016	2	0	2	Export	191	Croatia	HRV	440	Lithuania	LTU								11	BEVERAGES	1	No Quantity							124576			0
S3	2016	2016	2016	2	0	2	Export	191	Croatia	HRV	442	Luxembourg	LUX								11	BEVERAGES	1	No Quantity							6156			0
S3	2016	2016	2016	2	0	2	Export	191	Croatia	HRV	458	Malaysia	MYS								11	BEVERAGES	1	No Quantity							182701			0
S3	2016	2016	2016	2	0	2	Export	191	Croatia	HRV	484	Mexico	MEX								11	BEVERAGES	1	No Quantity							49895			0
S3	2016	2016	2016	2	0	2	Export	191	Croatia	HRV	490	Other Asia, nes									11	BEVERAGES	1	No Quantity							54847			0
S3	2016	2016	2016	2	0	2	Export	191	Croatia	HRV	498	Rep. of Moldova	MDA								11	BEVERAGES	1	No Quantity							151624			0
S3	2016	2016	2016	2	0	2	Export	191	Croatia	HRV	499	Montenegro	MNE								11	BEVERAGES	1	No Quantity							3011603			0
S3	2016	2016	2016	2	0	2	Export	191	Croatia	HRV	528	Netherlands	NLD								11	BEVERAGES	1	No Quantity							449829			0
S3	2016	2016	2016	2	0	2	Export	191	Croatia	HRV	554	New Zealand	NZL								11	BEVERAGES	1	No Quantity							4116			0
S3	2016	2016	2016	2	0	2	Export	191	Croatia	HRV	579	Norway	NOR								11	BEVERAGES	1	No Quantity							275538			0
S3	2016	2016	2016	2	0	2	Export	191	Croatia	HRV	591	Panama	PAN								11	BEVERAGES	1	No Quantity							543816			0
S3	2016	2016	2016	2	0	2	Export	191	Croatia	HRV	616	Poland	POL								11	BEVERAGES	1	No Quantity							872561			0
S3	2016	2016	2016	2	0	2	Export	191	Croatia	HRV	620	Portugal	PRT								11	BEVERAGES	1	No Quantity							15000			0
S3	2016	2016	2016	2	0	2	Export	191	Croatia	HRV	634	Qatar	QAT								11	BEVERAGES	1	No Quantity							2959			0
S3	2016	2016	2016	2	0	2	Export	191	Croatia	HRV	642	Romania	ROU								11	BEVERAGES	1	No Quantity							165394			0
S3	2016	2016	2016	2	0	2	Export	191	Croatia	HRV	643	Russian Federation	RUS								11	BEVERAGES	1	No Quantity							280693			0
S3	2016	2016	2016	2	0	2	Export	191	Croatia	HRV	682	Saudi Arabia	SAU								11	BEVERAGES	1	No Quantity							63280			0
S3	2016	2016	2016	2	0	2	Export	191	Croatia	HRV	688	Serbia	SRB								11	BEVERAGES	1	No Quantity							8487063			0
S3	2016	2016	2016	2	0	2	Export	191	Croatia	HRV	699	India	IND								11	BEVERAGES	1	No Quantity							82			0
S3	2016	2016	2016	2	0	2	Export	191	Croatia	HRV	702	Singapore	SGP								11	BEVERAGES	1	No Quantity							508985			0
S3	2016	2016	2016	2	0	2	Export	191	Croatia	HRV	703	Slovakia	SVK								11	BEVERAGES	1	No Quantity							1705199			0
S3	2016	2016	2016	2	0	2	Export	191	Croatia	HRV	705	Slovenia	SVN								11	BEVERAGES	1	No Quantity							27333668			0
S3	2016	2016	2016	2	0	2	Export	191	Croatia	HRV	710	South Africa	ZAF								11	BEVERAGES	1	No Quantity							50			0
S3	2016	2016	2016	2	0	2	Export	191	Croatia	HRV	724	Spain	ESP								11	BEVERAGES	1	No Quantity							42521			0
S3	2016	2016	2016	2	0	2	Export	191	Croatia	HRV	752	Sweden	SWE								11	BEVERAGES	1	No Quantity							561282			0
S3	2016	2016	2016	2	0	2	Export	191	Croatia	HRV	757	Switzerland	CHE								11	BEVERAGES	1	No Quantity							862492			0
S3	2016	2016	2016	2	0	2	Export	191	Croatia	HRV	784	United Arab Emirates	ARE								11	BEVERAGES	1	No Quantity							482217			0
S3	2016	2016	2016	2	0	2	Export	191	Croatia	HRV	792	Turkey	TUR								11	BEVERAGES	1	No Quantity							164			0
S3	2016	2016	2016	2	0	2	Export	191	Croatia	HRV	804	Ukraine	UKR								11	BEVERAGES	1	No Quantity							9783			0
S3	2016	2016	2016	2	0	2	Export	191	Croatia	HRV	807	North Macedonia	MKD								11	BEVERAGES	1	No Quantity							3611261			0
S3	2016	2016	2016	2	0	2	Export	191	Croatia	HRV	826	United Kingdom	GBR								11	BEVERAGES	1	No Quantity							107336			0
S3	2016	2016	2016	2	0	2	Export	191	Croatia	HRV	837	Bunkers									11	BEVERAGES	1	No Quantity							255338			0
S3	2016	2016	2016	2	0	2	Export	191	Croatia	HRV	842	USA	USA								11	BEVERAGES	1	No Quantity							1480218			0
S3	2016	2016	2016	2	0	2	Export	191	Croatia	HRV	899	Areas, nes									11	BEVERAGES	1	No Quantity							1158992			0
S3	2016	2016	2016	2	0	2	Export	196	Cyprus	CYP	0	World	WLD								11	BEVERAGES	1	No Quantity							30210810			0
S3	2016	2016	2016	2	0	2	Export	196	Cyprus	CYP	8	Albania	ALB								11	BEVERAGES	1	No Quantity							2986			0
S3	2016	2016	2016	2	0	2	Export	196	Cyprus	CYP	12	Algeria	DZA								11	BEVERAGES	1	No Quantity							3917780			0
S3	2016	2016	2016	2	0	2	Export	196	Cyprus	CYP	36	Australia	AUS								11	BEVERAGES	1	No Quantity							135674			0
S3	2016	2016	2016	2	0	2	Export	196	Cyprus	CYP	48	Bahrain	BHR								11	BEVERAGES	1	No Quantity							55			0
S3	2016	2016	2016	2	0	2	Export	196	Cyprus	CYP	92	Br. Virgin Isds	VGB								11	BEVERAGES	1	No Quantity							2005			0
S3	2016	2016	2016	2	0	2	Export	196	Cyprus	CYP	100	Bulgaria	BGR								11	BEVERAGES	1	No Quantity							38929			0
S3	2016	2016	2016	2	0	2	Export	196	Cyprus	CYP	116	Cambodia	KHM								11	BEVERAGES	1	No Quantity							23106			0
S3	2016	2016	2016	2	0	2	Export	196	Cyprus	CYP	120	Cameroon	CMR								11	BEVERAGES	1	No Quantity							3109			0
S3	2016	2016	2016	2	0	2	Export	196	Cyprus	CYP	124	Canada	CAN								11	BEVERAGES	1	No Quantity							15492			0
S3	2016	2016	2016	2	0	2	Export	196	Cyprus	CYP	156	China	CHN								11	BEVERAGES	1	No Quantity							307167			0
S3	2016	2016	2016	2	0	2	Export	196	Cyprus	CYP	191	Croatia	HRV								11	BEVERAGES	1	No Quantity							2212			0
S3	2016	2016	2016	2	0	2	Export	196	Cyprus	CYP	208	Denmark	DNK								11	BEVERAGES	1	No Quantity							53576			0
S3	2016	2016	2016	2	0	2	Export	196	Cyprus	CYP	212	Dominica	DMA								11	BEVERAGES	1	No Quantity							8708			0
S3	2016	2016	2016	2	0	2	Export	196	Cyprus	CYP	233	Estonia	EST								11	BEVERAGES	1	No Quantity							119805			0
S3	2016	2016	2016	2	0	2	Export	196	Cyprus	CYP	246	Finland	FIN								11	BEVERAGES	1	No Quantity							69058			0
S3	2016	2016	2016	2	0	2	Export	196	Cyprus	CYP	251	France	FRA								11	BEVERAGES	1	No Quantity							47854			0
S3	2016	2016	2016	2	0	2	Export	196	Cyprus	CYP	268	Georgia	GEO								11	BEVERAGES	1	No Quantity							51769			0
S3	2016	2016	2016	2	0	2	Export	196	Cyprus	CYP	276	Germany	DEU								11	BEVERAGES	1	No Quantity							44224			0
S3	2016	2016	2016	2	0	2	Export	196	Cyprus	CYP	288	Ghana	GHA								11	BEVERAGES	1	No Quantity							13130			0
S3	2016	2016	2016	2	0	2	Export	196	Cyprus	CYP	300	Greece	GRC								11	BEVERAGES	1	No Quantity							4252455			0
S3	2016	2016	2016	2	0	2	Export	196	Cyprus	CYP	324	Guinea	GIN								11	BEVERAGES	1	No Quantity							1169			0
S3	2016	2016	2016	2	0	2	Export	196	Cyprus	CYP	344	China, Hong Kong SAR	HKG								11	BEVERAGES	1	No Quantity							7667			0
S3	2016	2016	2016	2	0	2	Export	196	Cyprus	CYP	368	Iraq	IRQ								11	BEVERAGES	1	No Quantity							1355			0
S3	2016	2016	2016	2	0	2	Export	196	Cyprus	CYP	372	Ireland	IRL								11	BEVERAGES	1	No Quantity							12283			0
S3	2016	2016	2016	2	0	2	Export	196	Cyprus	CYP	376	Israel	ISR								11	BEVERAGES	1	No Quantity							291421			0
S3	2016	2016	2016	2	0	2	Export	196	Cyprus	CYP	381	Italy	ITA								11	BEVERAGES	1	No Quantity							44881			0
S3	2016	2016	2016	2	0	2	Export	196	Cyprus	CYP	392	Japan	JPN								11	BEVERAGES	1	No Quantity							23956			0
S3	2016	2016	2016	2	0	2	Export	196	Cyprus	CYP	400	Jordan	JOR								11	BEVERAGES	1	No Quantity							22195			0
S3	2016	2016	2016	2	0	2	Export	196	Cyprus	CYP	404	Kenya	KEN								11	BEVERAGES	1	No Quantity							162962			0
S3	2016	2016	2016	2	0	2	Export	196	Cyprus	CYP	410	Rep. of Korea	KOR								11	BEVERAGES	1	No Quantity							7716			0
S3	2016	2016	2016	2	0	2	Export	196	Cyprus	CYP	414	Kuwait	KWT								11	BEVERAGES	1	No Quantity							10796			0
S3	2016	2016	2016	2	0	2	Export	196	Cyprus	CYP	422	Lebanon	LBN								11	BEVERAGES	1	No Quantity							474547			0
S3	2016	2016	2016	2	0	2	Export	196	Cyprus	CYP	440	Lithuania	LTU								11	BEVERAGES	1	No Quantity							30992			0
S3	2016	2016	2016	2	0	2	Export	196	Cyprus	CYP	458	Malaysia	MYS								11	BEVERAGES	1	No Quantity							477769			0
S3	2016	2016	2016	2	0	2	Export	196	Cyprus	CYP	462	Maldives	MDV								11	BEVERAGES	1	No Quantity							7962			0
S3	2016	2016	2016	2	0	2	Export	196	Cyprus	CYP	470	Malta	MLT								11	BEVERAGES	1	No Quantity							334756			0
S3	2016	2016	2016	2	0	2	Export	196	Cyprus	CYP	480	Mauritius	MUS								11	BEVERAGES	1	No Quantity							7428			0
S3	2016	2016	2016	2	0	2	Export	196	Cyprus	CYP	504	Morocco	MAR								11	BEVERAGES	1	No Quantity							237568			0
S3	2016	2016	2016	2	0	2	Export	196	Cyprus	CYP	528	Netherlands	NLD								11	BEVERAGES	1	No Quantity							105093			0
S3	2016	2016	2016	2	0	2	Export	196	Cyprus	CYP	531	Curaçao	CUW								11	BEVERAGES	1	No Quantity							893355			0
S3	2016	2016	2016	2	0	2	Export	196	Cyprus	CYP	534	Saint Maarten	SXM								11	BEVERAGES	1	No Quantity							24398			0
S3	2016	2016	2016	2	0	2	Export	196	Cyprus	CYP	568	Other Europe, nes									11	BEVERAGES	1	No Quantity							246987			0
S3	2016	2016	2016	2	0	2	Export	196	Cyprus	CYP	616	Poland	POL								11	BEVERAGES	1	No Quantity							61184			0
S3	2016	2016	2016	2	0	2	Export	196	Cyprus	CYP	643	Russian Federation	RUS								11	BEVERAGES	1	No Quantity							47016			0
S3	2016	2016	2016	2	0	2	Export	196	Cyprus	CYP	678	Sao Tome and Principe	STP								11	BEVERAGES	1	No Quantity							660			0
S3	2016	2016	2016	2	0	2	Export	196	Cyprus	CYP	699	India	IND								11	BEVERAGES	1	No Quantity							14			0
S3	2016	2016	2016	2	0	2	Export	196	Cyprus	CYP	702	Singapore	SGP								11	BEVERAGES	1	No Quantity							384			0
S3	2016	2016	2016	2	0	2	Export	196	Cyprus	CYP	710	South Africa	ZAF								11	BEVERAGES	1	No Quantity							706			0
S3	2016	2016	2016	2	0	2	Export	196	Cyprus	CYP	724	Spain	ESP								11	BEVERAGES	1	No Quantity							52074			0
S3	2016	2016	2016	2	0	2	Export	196	Cyprus	CYP	752	Sweden	SWE								11	BEVERAGES	1	No Quantity							460400			0
S3	2016	2016	2016	2	0	2	Export	196	Cyprus	CYP	757	Switzerland	CHE								11	BEVERAGES	1	No Quantity							12424366			0
S3	2016	2016	2016	2	0	2	Export	196	Cyprus	CYP	760	Syria	SYR								11	BEVERAGES	1	No Quantity							641164			0
S3	2016	2016	2016	2	0	2	Export	196	Cyprus	CYP	784	United Arab Emirates	ARE								11	BEVERAGES	1	No Quantity							22			0
S3	2016	2016	2016	2	0	2	Export	196	Cyprus	CYP	788	Tunisia	TUN								11	BEVERAGES	1	No Quantity							1859892			0
S3	2016	2016	2016	2	0	2	Export	196	Cyprus	CYP	800	Uganda	UGA								11	BEVERAGES	1	No Quantity							8			0
S3	2016	2016	2016	2	0	2	Export	196	Cyprus	CYP	804	Ukraine	UKR								11	BEVERAGES	1	No Quantity							196			0
S3	2016	2016	2016	2	0	2	Export	196	Cyprus	CYP	818	Egypt	EGY								11	BEVERAGES	1	No Quantity							20919			0
S3	2016	2016	2016	2	0	2	Export	196	Cyprus	CYP	826	United Kingdom	GBR								11	BEVERAGES	1	No Quantity							1663099			0
S3	2016	2016	2016	2	0	2	Export	196	Cyprus	CYP	837	Bunkers									11	BEVERAGES	1	No Quantity							159864			0
S3	2016	2016	2016	2	0	2	Export	196	Cyprus	CYP	842	USA	USA								11	BEVERAGES	1	No Quantity							260106			0
S3	2016	2016	2016	2	0	2	Export	196	Cyprus	CYP	894	Zambia	ZMB								11	BEVERAGES	1	No Quantity							22387			0
S3	2016	2016	2016	2	0	2	Export	191	Croatia	HRV	0	World	WLD								12	TOBACCO,TOBACCO MANUFACT	1	No Quantity							65361998			0
S3	2016	2016	2016	2	0	2	Export	191	Croatia	HRV	36	Australia	AUS								12	TOBACCO,TOBACCO MANUFACT	1	No Quantity							10277			0
S3	2016	2016	2016	2	0	2	Export	191	Croatia	HRV	40	Austria	AUT								12	TOBACCO,TOBACCO MANUFACT	1	No Quantity							414740			0
S3	2016	2016	2016	2	0	2	Export	191	Croatia	HRV	56	Belgium	BEL								12	TOBACCO,TOBACCO MANUFACT	1	No Quantity							1259920			0
S3	2016	2016	2016	2	0	2	Export	191	Croatia	HRV	70	Bosnia Herzegovina	BIH								12	TOBACCO,TOBACCO MANUFACT	1	No Quantity							11508597			0
S3	2016	2016	2016	2	0	2	Export	191	Croatia	HRV	100	Bulgaria	BGR								12	TOBACCO,TOBACCO MANUFACT	1	No Quantity							1343028			0
S3	2016	2016	2016	2	0	2	Export	191	Croatia	HRV	196	Cyprus	CYP								12	TOBACCO,TOBACCO MANUFACT	1	No Quantity							19078			0
S3	2016	2016	2016	2	0	2	Export	191	Croatia	HRV	203	Czechia	CZE								12	TOBACCO,TOBACCO MANUFACT	1	No Quantity							2944172			0
S3	2016	2016	2016	2	0	2	Export	191	Croatia	HRV	208	Denmark	DNK								12	TOBACCO,TOBACCO MANUFACT	1	No Quantity							2461			0
S3	2016	2016	2016	2	0	2	Export	191	Croatia	HRV	233	Estonia	EST								12	TOBACCO,TOBACCO MANUFACT	1	No Quantity							107314			0
S3	2016	2016	2016	2	0	2	Export	191	Croatia	HRV	246	Finland	FIN								12	TOBACCO,TOBACCO MANUFACT	1	No Quantity							6674			0
S3	2016	2016	2016	2	0	2	Export	191	Croatia	HRV	251	France	FRA								12	TOBACCO,TOBACCO MANUFACT	1	No Quantity							49208			0
S3	2016	2016	2016	2	0	2	Export	191	Croatia	HRV	276	Germany	DEU								12	TOBACCO,TOBACCO MANUFACT	1	No Quantity							13217023			0
S3	2016	2016	2016	2	0	2	Export	191	Croatia	HRV	300	Greece	GRC								12	TOBACCO,TOBACCO MANUFACT	1	No Quantity							735132			0
S3	2016	2016	2016	2	0	2	Export	191	Croatia	HRV	348	Hungary	HUN								12	TOBACCO,TOBACCO MANUFACT	1	No Quantity							944902			0
S3	2016	2016	2016	2	0	2	Export	191	Croatia	HRV	352	Iceland	ISL								12	TOBACCO,TOBACCO MANUFACT	1	No Quantity							52			0
S3	2016	2016	2016	2	0	2	Export	191	Croatia	HRV	360	Indonesia	IDN								12	TOBACCO,TOBACCO MANUFACT	1	No Quantity							1242357			0
S3	2016	2016	2016	2	0	2	Export	191	Croatia	HRV	372	Ireland	IRL								12	TOBACCO,TOBACCO MANUFACT	1	No Quantity							29523			0
S3	2016	2016	2016	2	0	2	Export	191	Croatia	HRV	376	Israel	ISR								12	TOBACCO,TOBACCO MANUFACT	1	No Quantity							7066			0
S3	2016	2016	2016	2	0	2	Export	191	Croatia	HRV	381	Italy	ITA								12	TOBACCO,TOBACCO MANUFACT	1	No Quantity							1480			0
S3	2016	2016	2016	2	0	2	Export	191	Croatia	HRV	428	Latvia	LVA								12	TOBACCO,TOBACCO MANUFACT	1	No Quantity							72524			0
S3	2016	2016	2016	2	0	2	Export	191	Croatia	HRV	499	Montenegro	MNE								12	TOBACCO,TOBACCO MANUFACT	1	No Quantity							1157152			0
S3	2016	2016	2016	2	0	2	Export	191	Croatia	HRV	528	Netherlands	NLD								12	TOBACCO,TOBACCO MANUFACT	1	No Quantity							5675546			0
S3	2016	2016	2016	2	0	2	Export	191	Croatia	HRV	579	Norway	NOR								12	TOBACCO,TOBACCO MANUFACT	1	No Quantity							93276			0
S3	2016	2016	2016	2	0	2	Export	191	Croatia	HRV	616	Poland	POL								12	TOBACCO,TOBACCO MANUFACT	1	No Quantity							3105743			0
S3	2016	2016	2016	2	0	2	Export	191	Croatia	HRV	620	Portugal	PRT								12	TOBACCO,TOBACCO MANUFACT	1	No Quantity							630575			0
S3	2016	2016	2016	2	0	2	Export	191	Croatia	HRV	642	Romania	ROU								12	TOBACCO,TOBACCO MANUFACT	1	No Quantity							1529232			0
S3	2016	2016	2016	2	0	2	Export	191	Croatia	HRV	643	Russian Federation	RUS								12	TOBACCO,TOBACCO MANUFACT	1	No Quantity							12159			0
S3	2016	2016	2016	2	0	2	Export	191	Croatia	HRV	688	Serbia	SRB								12	TOBACCO,TOBACCO MANUFACT	1	No Quantity							10290685			0
S3	2016	2016	2016	2	0	2	Export	191	Croatia	HRV	699	India	IND								12	TOBACCO,TOBACCO MANUFACT	1	No Quantity							4378			0
S3	2016	2016	2016	2	0	2	Export	191	Croatia	HRV	703	Slovakia	SVK								12	TOBACCO,TOBACCO MANUFACT	1	No Quantity							201907			0
S3	2016	2016	2016	2	0	2	Export	191	Croatia	HRV	705	Slovenia	SVN								12	TOBACCO,TOBACCO MANUFACT	1	No Quantity							1629174			0
S3	2016	2016	2016	2	0	2	Export	191	Croatia	HRV	724	Spain	ESP								12	TOBACCO,TOBACCO MANUFACT	1	No Quantity							691617			0
S3	2016	2016	2016	2	0	2	Export	191	Croatia	HRV	752	Sweden	SWE								12	TOBACCO,TOBACCO MANUFACT	1	No Quantity							70992			0
S3	2016	2016	2016	2	0	2	Export	191	Croatia	HRV	757	Switzerland	CHE								12	TOBACCO,TOBACCO MANUFACT	1	No Quantity							85313			0
S3	2016	2016	2016	2	0	2	Export	191	Croatia	HRV	784	United Arab Emirates	ARE								12	TOBACCO,TOBACCO MANUFACT	1	No Quantity							514379			0
S3	2016	2016	2016	2	0	2	Export	191	Croatia	HRV	788	Tunisia	TUN								12	TOBACCO,TOBACCO MANUFACT	1	No Quantity							58637			0
S3	2016	2016	2016	2	0	2	Export	191	Croatia	HRV	792	Turkey	TUR								12	TOBACCO,TOBACCO MANUFACT	1	No Quantity							6			0
S3	2016	2016	2016	2	0	2	Export	191	Croatia	HRV	804	Ukraine	UKR								12	TOBACCO,TOBACCO MANUFACT	1	No Quantity							31			0
S3	2016	2016	2016	2	0	2	Export	191	Croatia	HRV	807	North Macedonia	MKD								12	TOBACCO,TOBACCO MANUFACT	1	No Quantity							3315954			0
S3	2016	2016	2016	2	0	2	Export	191	Croatia	HRV	826	United Kingdom	GBR								12	TOBACCO,TOBACCO MANUFACT	1	No Quantity							1748368			0
S3	2016	2016	2016	2	0	2	Export	191	Croatia	HRV	837	Bunkers									12	TOBACCO,TOBACCO MANUFACT	1	No Quantity							78928			0
S3	2016	2016	2016	2	0	2	Export	191	Croatia	HRV	842	USA	USA								12	TOBACCO,TOBACCO MANUFACT	1	No Quantity							127			0
S3	2016	2016	2016	2	0	2	Export	191	Croatia	HRV	899	Areas, nes									12	TOBACCO,TOBACCO MANUFACT	1	No Quantity							552291			0
S3	2016	2016	2016	2	0	2	Export	196	Cyprus	CYP	0	World	WLD								12	TOBACCO,TOBACCO MANUFACT	1	No Quantity							47167536			0
S3	2016	2016	2016	2	0	2	Export	196	Cyprus	CYP	24	Angola	AGO								12	TOBACCO,TOBACCO MANUFACT	1	No Quantity							6904			0
S3	2016	2016	2016	2	0	2	Export	196	Cyprus	CYP	36	Australia	AUS								12	TOBACCO,TOBACCO MANUFACT	1	No Quantity							620876			0
S3	2016	2016	2016	2	0	2	Export	196	Cyprus	CYP	48	Bahrain	BHR								12	TOBACCO,TOBACCO MANUFACT	1	No Quantity							443745			0
S3	2016	2016	2016	2	0	2	Export	196	Cyprus	CYP	120	Cameroon	CMR								12	TOBACCO,TOBACCO MANUFACT	1	No Quantity							31568			0
S3	2016	2016	2016	2	0	2	Export	196	Cyprus	CYP	178	Congo	COG								12	TOBACCO,TOBACCO MANUFACT	1	No Quantity							13567			0
S3	2016	2016	2016	2	0	2	Export	196	Cyprus	CYP	180	Dem. Rep. of the Congo	COD								12	TOBACCO,TOBACCO MANUFACT	1	No Quantity							26106			0
S3	2016	2016	2016	2	0	2	Export	196	Cyprus	CYP	192	Cuba	CUB								12	TOBACCO,TOBACCO MANUFACT	1	No Quantity							16103			0
S3	2016	2016	2016	2	0	2	Export	196	Cyprus	CYP	231	Ethiopia	ETH								12	TOBACCO,TOBACCO MANUFACT	1	No Quantity							13105			0
S3	2016	2016	2016	2	0	2	Export	196	Cyprus	CYP	288	Ghana	GHA								12	TOBACCO,TOBACCO MANUFACT	1	No Quantity							17725			0
S3	2016	2016	2016	2	0	2	Export	196	Cyprus	CYP	300	Greece	GRC								12	TOBACCO,TOBACCO MANUFACT	1	No Quantity							3874871			0
S3	2016	2016	2016	2	0	2	Export	196	Cyprus	CYP	344	China, Hong Kong SAR	HKG								12	TOBACCO,TOBACCO MANUFACT	1	No Quantity							450702			0
S3	2016	2016	2016	2	0	2	Export	196	Cyprus	CYP	368	Iraq	IRQ								12	TOBACCO,TOBACCO MANUFACT	1	No Quantity							142718			0
S3	2016	2016	2016	2	0	2	Export	196	Cyprus	CYP	376	Israel	ISR								12	TOBACCO,TOBACCO MANUFACT	1	No Quantity							2510078			0
S3	2016	2016	2016	2	0	2	Export	196	Cyprus	CYP	400	Jordan	JOR								12	TOBACCO,TOBACCO MANUFACT	1	No Quantity							694252			0
S3	2016	2016	2016	2	0	2	Export	196	Cyprus	CYP	404	Kenya	KEN								12	TOBACCO,TOBACCO MANUFACT	1	No Quantity							104446			0
S3	2016	2016	2016	2	0	2	Export	196	Cyprus	CYP	414	Kuwait	KWT								12	TOBACCO,TOBACCO MANUFACT	1	No Quantity							841180			0
S3	2016	2016	2016	2	0	2	Export	196	Cyprus	CYP	422	Lebanon	LBN								12	TOBACCO,TOBACCO MANUFACT	1	No Quantity							13255816			0
S3	2016	2016	2016	2	0	2	Export	196	Cyprus	CYP	430	Liberia	LBR								12	TOBACCO,TOBACCO MANUFACT	1	No Quantity							9600			0
S3	2016	2016	2016	2	0	2	Export	196	Cyprus	CYP	434	Libya	LBY								12	TOBACCO,TOBACCO MANUFACT	1	No Quantity							385770			0
S3	2016	2016	2016	2	0	2	Export	196	Cyprus	CYP	458	Malaysia	MYS								12	TOBACCO,TOBACCO MANUFACT	1	No Quantity							59054			0
S3	2016	2016	2016	2	0	2	Export	196	Cyprus	CYP	470	Malta	MLT								12	TOBACCO,TOBACCO MANUFACT	1	No Quantity							149925			0
S3	2016	2016	2016	2	0	2	Export	196	Cyprus	CYP	480	Mauritius	MUS								12	TOBACCO,TOBACCO MANUFACT	1	No Quantity							164073			0
S3	2016	2016	2016	2	0	2	Export	196	Cyprus	CYP	490	Other Asia, nes									12	TOBACCO,TOBACCO MANUFACT	1	No Quantity							415463			0
S3	2016	2016	2016	2	0	2	Export	196	Cyprus	CYP	499	Montenegro	MNE								12	TOBACCO,TOBACCO MANUFACT	1	No Quantity							465796			0
S3	2016	2016	2016	2	0	2	Export	196	Cyprus	CYP	508	Mozambique	MOZ								12	TOBACCO,TOBACCO MANUFACT	1	No Quantity							29007			0
S3	2016	2016	2016	2	0	2	Export	196	Cyprus	CYP	566	Nigeria	NGA								12	TOBACCO,TOBACCO MANUFACT	1	No Quantity							95581			0
S3	2016	2016	2016	2	0	2	Export	196	Cyprus	CYP	568	Other Europe, nes									12	TOBACCO,TOBACCO MANUFACT	1	No Quantity							4328533			0
S3	2016	2016	2016	2	0	2	Export	196	Cyprus	CYP	586	Pakistan	PAK								12	TOBACCO,TOBACCO MANUFACT	1	No Quantity							134638			0
S3	2016	2016	2016	2	0	2	Export	196	Cyprus	CYP	634	Qatar	QAT								12	TOBACCO,TOBACCO MANUFACT	1	No Quantity							1799866			0
S3	2016	2016	2016	2	0	2	Export	196	Cyprus	CYP	643	Russian Federation	RUS								12	TOBACCO,TOBACCO MANUFACT	1	No Quantity							72			0
S3	2016	2016	2016	2	0	2	Export	196	Cyprus	CYP	682	Saudi Arabia	SAU								12	TOBACCO,TOBACCO MANUFACT	1	No Quantity							1781750			0
S3	2016	2016	2016	2	0	2	Export	196	Cyprus	CYP	686	Senegal	SEN								12	TOBACCO,TOBACCO MANUFACT	1	No Quantity							243199			0
S3	2016	2016	2016	2	0	2	Export	196	Cyprus	CYP	690	Seychelles	SYC								12	TOBACCO,TOBACCO MANUFACT	1	No Quantity							66397			0
S3	2016	2016	2016	2	0	2	Export	196	Cyprus	CYP	702	Singapore	SGP								12	TOBACCO,TOBACCO MANUFACT	1	No Quantity							633099			0
S3	2016	2016	2016	2	0	2	Export	196	Cyprus	CYP	757	Switzerland	CHE								12	TOBACCO,TOBACCO MANUFACT	1	No Quantity							3401302			0
S3	2016	2016	2016	2	0	2	Export	196	Cyprus	CYP	784	United Arab Emirates	ARE								12	TOBACCO,TOBACCO MANUFACT	1	No Quantity							8604566			0
S3	2016	2016	2016	2	0	2	Export	196	Cyprus	CYP	788	Tunisia	TUN								12	TOBACCO,TOBACCO MANUFACT	1	No Quantity							12763			0
S3	2016	2016	2016	2	0	2	Export	196	Cyprus	CYP	792	Turkey	TUR								12	TOBACCO,TOBACCO MANUFACT	1	No Quantity							384995			0
S3	2016	2016	2016	2	0	2	Export	196	Cyprus	CYP	800	Uganda	UGA								12	TOBACCO,TOBACCO MANUFACT	1	No Quantity							11331			0
S3	2016	2016	2016	2	0	2	Export	196	Cyprus	CYP	804	Ukraine	UKR								12	TOBACCO,TOBACCO MANUFACT	1	No Quantity							93958			0
S3	2016	2016	2016	2	0	2	Export	196	Cyprus	CYP	818	Egypt	EGY								12	TOBACCO,TOBACCO MANUFACT	1	No Quantity							354443			0
S3	2016	2016	2016	2	0	2	Export	196	Cyprus	CYP	834	United Rep. of Tanzania	TZA								12	TOBACCO,TOBACCO MANUFACT	1	No Quantity							5211			0
S3	2016	2016	2016	2	0	2	Export	196	Cyprus	CYP	837	Bunkers									12	TOBACCO,TOBACCO MANUFACT	1	No Quantity							464492			0
S3	2016	2016	2016	2	0	2	Export	196	Cyprus	CYP	854	Burkina Faso	BFA								12	TOBACCO,TOBACCO MANUFACT	1	No Quantity							8761			0
S3	2016	2016	2016	2	0	2	Export	196	Cyprus	CYP	899	Areas, nes									12	TOBACCO,TOBACCO MANUFACT	1	No Quantity							132			0
S3	2016	2016	2016	2	0	2	Export	191	Croatia	HRV	0	World	WLD								21	HIDES,SKINS,FURSKINS,RAW	1	No Quantity							30370337			0
S3	2016	2016	2016	2	0	2	Export	191	Croatia	HRV	40	Austria	AUT								21	HIDES,SKINS,FURSKINS,RAW	1	No Quantity							7603419			0
S3	2016	2016	2016	2	0	2	Export	191	Croatia	HRV	70	Bosnia Herzegovina	BIH								21	HIDES,SKINS,FURSKINS,RAW	1	No Quantity							3279598			0
S3	2016	2016	2016	2	0	2	Export	191	Croatia	HRV	156	China	CHN								21	HIDES,SKINS,FURSKINS,RAW	1	No Quantity							3643801			0
S3	2016	2016	2016	2	0	2	Export	191	Croatia	HRV	251	France	FRA								21	HIDES,SKINS,FURSKINS,RAW	1	No Quantity							82744			0
S3	2016	2016	2016	2	0	2	Export	191	Croatia	HRV	276	Germany	DEU								21	HIDES,SKINS,FURSKINS,RAW	1	No Quantity							404613			0
S3	2016	2016	2016	2	0	2	Export	191	Croatia	HRV	288	Ghana	GHA								21	HIDES,SKINS,FURSKINS,RAW	1	No Quantity							101543			0
S3	2016	2016	2016	2	0	2	Export	191	Croatia	HRV	300	Greece	GRC								21	HIDES,SKINS,FURSKINS,RAW	1	No Quantity							14938			0
S3	2016	2016	2016	2	0	2	Export	191	Croatia	HRV	360	Indonesia	IDN								21	HIDES,SKINS,FURSKINS,RAW	1	No Quantity							34713			0
S3	2016	2016	2016	2	0	2	Export	191	Croatia	HRV	381	Italy	ITA								21	HIDES,SKINS,FURSKINS,RAW	1	No Quantity							3808090			0
S3	2016	2016	2016	2	0	2	Export	191	Croatia	HRV	566	Nigeria	NGA								21	HIDES,SKINS,FURSKINS,RAW	1	No Quantity							29688			0
S3	2016	2016	2016	2	0	2	Export	191	Croatia	HRV	616	Poland	POL								21	HIDES,SKINS,FURSKINS,RAW	1	No Quantity							10125			0
S3	2016	2016	2016	2	0	2	Export	191	Croatia	HRV	642	Romania	ROU								21	HIDES,SKINS,FURSKINS,RAW	1	No Quantity							50245			0
S3	2016	2016	2016	2	0	2	Export	191	Croatia	HRV	688	Serbia	SRB								21	HIDES,SKINS,FURSKINS,RAW	1	No Quantity							843301			0
S3	2016	2016	2016	2	0	2	Export	191	Croatia	HRV	699	India	IND								21	HIDES,SKINS,FURSKINS,RAW	1	No Quantity							253964			0
S3	2016	2016	2016	2	0	2	Export	191	Croatia	HRV	703	Slovakia	SVK								21	HIDES,SKINS,FURSKINS,RAW	1	No Quantity							160001			0
S3	2016	2016	2016	2	0	2	Export	191	Croatia	HRV	705	Slovenia	SVN								21	HIDES,SKINS,FURSKINS,RAW	1	No Quantity							9513894			0
S3	2016	2016	2016	2	0	2	Export	191	Croatia	HRV	724	Spain	ESP								21	HIDES,SKINS,FURSKINS,RAW	1	No Quantity							391004			0
S3	2016	2016	2016	2	0	2	Export	191	Croatia	HRV	768	Togo	TGO								21	HIDES,SKINS,FURSKINS,RAW	1	No Quantity							32598			0
S3	2016	2016	2016	2	0	2	Export	191	Croatia	HRV	792	Turkey	TUR								21	HIDES,SKINS,FURSKINS,RAW	1	No Quantity							57606			0
S3	2016	2016	2016	2	0	2	Export	191	Croatia	HRV	842	USA	USA								21	HIDES,SKINS,FURSKINS,RAW	1	No Quantity							54452			0
S3	2016	2016	2016	2	0	2	Export	196	Cyprus	CYP	0	World	WLD								21	HIDES,SKINS,FURSKINS,RAW	1	No Quantity							3212407			0
S3	2016	2016	2016	2	0	2	Export	196	Cyprus	CYP	56	Belgium	BEL								21	HIDES,SKINS,FURSKINS,RAW	1	No Quantity							606483			0
S3	2016	2016	2016	2	0	2	Export	196	Cyprus	CYP	100	Bulgaria	BGR								21	HIDES,SKINS,FURSKINS,RAW	1	No Quantity							310793			0
S3	2016	2016	2016	2	0	2	Export	196	Cyprus	CYP	191	Croatia	HRV								21	HIDES,SKINS,FURSKINS,RAW	1	No Quantity							36442			0
S3	2016	2016	2016	2	0	2	Export	196	Cyprus	CYP	300	Greece	GRC								21	HIDES,SKINS,FURSKINS,RAW	1	No Quantity							130171			0
S3	2016	2016	2016	2	0	2	Export	196	Cyprus	CYP	381	Italy	ITA								21	HIDES,SKINS,FURSKINS,RAW	1	No Quantity							219418			0
S3	2016	2016	2016	2	0	2	Export	196	Cyprus	CYP	422	Lebanon	LBN								21	HIDES,SKINS,FURSKINS,RAW	1	No Quantity							132801			0
S3	2016	2016	2016	2	0	2	Export	196	Cyprus	CYP	620	Portugal	PRT								21	HIDES,SKINS,FURSKINS,RAW	1	No Quantity							107912			0
S3	2016	2016	2016	2	0	2	Export	196	Cyprus	CYP	688	Serbia	SRB								21	HIDES,SKINS,FURSKINS,RAW	1	No Quantity							185592			0
S3	2016	2016	2016	2	0	2	Export	196	Cyprus	CYP	699	India	IND								21	HIDES,SKINS,FURSKINS,RAW	1	No Quantity							16367			0
S3	2016	2016	2016	2	0	2	Export	196	Cyprus	CYP	752	Sweden	SWE								21	HIDES,SKINS,FURSKINS,RAW	1	No Quantity							938388			0
S3	2016	2016	2016	2	0	2	Export	196	Cyprus	CYP	768	Togo	TGO								21	HIDES,SKINS,FURSKINS,RAW	1	No Quantity							5648			0
S3	2016	2016	2016	2	0	2	Export	196	Cyprus	CYP	826	United Kingdom	GBR								21	HIDES,SKINS,FURSKINS,RAW	1	No Quantity							522394			0
S3	2016	2016	2016	2	0	2	Export	191	Croatia	HRV	0	World	WLD								22	OIL SEED,OLEAGINUS FRUIT	1	No Quantity							105819222			0
S3	2016	2016	2016	2	0	2	Export	191	Croatia	HRV	8	Albania	ALB								22	OIL SEED,OLEAGINUS FRUIT	1	No Quantity							618			0
S3	2016	2016	2016	2	0	2	Export	191	Croatia	HRV	40	Austria	AUT								22	OIL SEED,OLEAGINUS FRUIT	1	No Quantity							11339403			0
S3	2016	2016	2016	2	0	2	Export	191	Croatia	HRV	70	Bosnia Herzegovina	BIH								22	OIL SEED,OLEAGINUS FRUIT	1	No Quantity							11715993			0
S3	2016	2016	2016	2	0	2	Export	191	Croatia	HRV	100	Bulgaria	BGR								22	OIL SEED,OLEAGINUS FRUIT	1	No Quantity							23314			0
S3	2016	2016	2016	2	0	2	Export	191	Croatia	HRV	203	Czechia	CZE								22	OIL SEED,OLEAGINUS FRUIT	1	No Quantity							148813			0
S3	2016	2016	2016	2	0	2	Export	191	Croatia	HRV	208	Denmark	DNK								22	OIL SEED,OLEAGINUS FRUIT	1	No Quantity							192			0
S3	2016	2016	2016	2	0	2	Export	191	Croatia	HRV	251	France	FRA								22	OIL SEED,OLEAGINUS FRUIT	1	No Quantity							343203			0
S3	2016	2016	2016	2	0	2	Export	191	Croatia	HRV	276	Germany	DEU								22	OIL SEED,OLEAGINUS FRUIT	1	No Quantity							11231863			0
S3	2016	2016	2016	2	0	2	Export	191	Croatia	HRV	300	Greece	GRC								22	OIL SEED,OLEAGINUS FRUIT	1	No Quantity							2063			0
S3	2016	2016	2016	2	0	2	Export	191	Croatia	HRV	348	Hungary	HUN								22	OIL SEED,OLEAGINUS FRUIT	1	No Quantity							13841310			0
S3	2016	2016	2016	2	0	2	Export	191	Croatia	HRV	381	Italy	ITA								22	OIL SEED,OLEAGINUS FRUIT	1	No Quantity							22913488			0
S3	2016	2016	2016	2	0	2	Export	191	Croatia	HRV	499	Montenegro	MNE								22	OIL SEED,OLEAGINUS FRUIT	1	No Quantity							52894			0
S3	2016	2016	2016	2	0	2	Export	191	Croatia	HRV	528	Netherlands	NLD								22	OIL SEED,OLEAGINUS FRUIT	1	No Quantity							702929			0
S3	2016	2016	2016	2	0	2	Export	191	Croatia	HRV	579	Norway	NOR								22	OIL SEED,OLEAGINUS FRUIT	1	No Quantity							2112			0
S3	2016	2016	2016	2	0	2	Export	191	Croatia	HRV	616	Poland	POL								22	OIL SEED,OLEAGINUS FRUIT	1	No Quantity							6818			0
S3	2016	2016	2016	2	0	2	Export	191	Croatia	HRV	642	Romania	ROU								22	OIL SEED,OLEAGINUS FRUIT	1	No Quantity							566938			0
S3	2016	2016	2016	2	0	2	Export	191	Croatia	HRV	643	Russian Federation	RUS								22	OIL SEED,OLEAGINUS FRUIT	1	No Quantity							21010615			0
S3	2016	2016	2016	2	0	2	Export	191	Croatia	HRV	688	Serbia	SRB								22	OIL SEED,OLEAGINUS FRUIT	1	No Quantity							5608464			0
S3	2016	2016	2016	2	0	2	Export	191	Croatia	HRV	703	Slovakia	SVK								22	OIL SEED,OLEAGINUS FRUIT	1	No Quantity							2189895			0
S3	2016	2016	2016	2	0	2	Export	191	Croatia	HRV	705	Slovenia	SVN								22	OIL SEED,OLEAGINUS FRUIT	1	No Quantity							1455423			0
S3	2016	2016	2016	2	0	2	Export	191	Croatia	HRV	757	Switzerland	CHE								22	OIL SEED,OLEAGINUS FRUIT	1	No Quantity							4172			0
S3	2016	2016	2016	2	0	2	Export	191	Croatia	HRV	792	Turkey	TUR								22	OIL SEED,OLEAGINUS FRUIT	1	No Quantity							2535534			0
S3	2016	2016	2016	2	0	2	Export	191	Croatia	HRV	804	Ukraine	UKR								22	OIL SEED,OLEAGINUS FRUIT	1	No Quantity							43848			0
S3	2016	2016	2016	2	0	2	Export	191	Croatia	HRV	807	North Macedonia	MKD								22	OIL SEED,OLEAGINUS FRUIT	1	No Quantity							70284			0
S3	2016	2016	2016	2	0	2	Export	191	Croatia	HRV	826	United Kingdom	GBR								22	OIL SEED,OLEAGINUS FRUIT	1	No Quantity							2141			0
S3	2016	2016	2016	2	0	2	Export	191	Croatia	HRV	842	USA	USA								22	OIL SEED,OLEAGINUS FRUIT	1	No Quantity							6895			0
S3	2016	2016	2016	2	0	2	Export	196	Cyprus	CYP	0	World	WLD								22	OIL SEED,OLEAGINUS FRUIT	1	No Quantity							154668			0
S3	2016	2016	2016	2	0	2	Export	196	Cyprus	CYP	156	China	CHN								22	OIL SEED,OLEAGINUS FRUIT	1	No Quantity							89647			0
S3	2016	2016	2016	2	0	2	Export	196	Cyprus	CYP	300	Greece	GRC								22	OIL SEED,OLEAGINUS FRUIT	1	No Quantity							62467			0
S3	2016	2016	2016	2	0	2	Export	196	Cyprus	CYP	344	China, Hong Kong SAR	HKG								22	OIL SEED,OLEAGINUS FRUIT	1	No Quantity							1099			0
S3	2016	2016	2016	2	0	2	Export	196	Cyprus	CYP	470	Malta	MLT								22	OIL SEED,OLEAGINUS FRUIT	1	No Quantity							103			0
S3	2016	2016	2016	2	0	2	Export	196	Cyprus	CYP	512	Oman	OMN								22	OIL SEED,OLEAGINUS FRUIT	1	No Quantity							25			0
S3	2016	2016	2016	2	0	2	Export	196	Cyprus	CYP	710	South Africa	ZAF								22	OIL SEED,OLEAGINUS FRUIT	1	No Quantity							1327			0
S3	2016	2016	2016	2	0	2	Export	191	Croatia	HRV	0	World	WLD								23	CRUDE RUBBER	1	No Quantity							3802333			0
S3	2016	2016	2016	2	0	2	Export	191	Croatia	HRV	40	Austria	AUT								23	CRUDE RUBBER	1	No Quantity							120580			0
S3	2016	2016	2016	2	0	2	Export	191	Croatia	HRV	70	Bosnia Herzegovina	BIH								23	CRUDE RUBBER	1	No Quantity							362154			0
S3	2016	2016	2016	2	0	2	Export	191	Croatia	HRV	100	Bulgaria	BGR								23	CRUDE RUBBER	1	No Quantity							2490			0
S3	2016	2016	2016	2	0	2	Export	191	Croatia	HRV	276	Germany	DEU								23	CRUDE RUBBER	1	No Quantity							2022311			0
S3	2016	2016	2016	2	0	2	Export	191	Croatia	HRV	348	Hungary	HUN								23	CRUDE RUBBER	1	No Quantity							21121			0
S3	2016	2016	2016	2	0	2	Export	191	Croatia	HRV	372	Ireland	IRL								23	CRUDE RUBBER	1	No Quantity							401			0
S3	2016	2016	2016	2	0	2	Export	191	Croatia	HRV	381	Italy	ITA								23	CRUDE RUBBER	1	No Quantity							82			0
S3	2016	2016	2016	2	0	2	Export	191	Croatia	HRV	499	Montenegro	MNE								23	CRUDE RUBBER	1	No Quantity							4550			0
S3	2016	2016	2016	2	0	2	Export	191	Croatia	HRV	579	Norway	NOR								23	CRUDE RUBBER	1	No Quantity							38292			0
S3	2016	2016	2016	2	0	2	Export	191	Croatia	HRV	643	Russian Federation	RUS								23	CRUDE RUBBER	1	No Quantity							352415			0
S3	2016	2016	2016	2	0	2	Export	191	Croatia	HRV	688	Serbia	SRB								23	CRUDE RUBBER	1	No Quantity							30482			0
S3	2016	2016	2016	2	0	2	Export	191	Croatia	HRV	694	Sierra Leone	SLE								23	CRUDE RUBBER	1	No Quantity							38			0
S3	2016	2016	2016	2	0	2	Export	191	Croatia	HRV	705	Slovenia	SVN								23	CRUDE RUBBER	1	No Quantity							53721			0
S3	2016	2016	2016	2	0	2	Export	191	Croatia	HRV	757	Switzerland	CHE								23	CRUDE RUBBER	1	No Quantity							31892			0
S3	2016	2016	2016	2	0	2	Export	191	Croatia	HRV	826	United Kingdom	GBR								23	CRUDE RUBBER	1	No Quantity							761804			0
S3	2016	2016	2016	2	0	2	Export	191	Croatia	HRV	0	World	WLD								24	CORK AND WOOD	1	No Quantity							612690344			0
S3	2016	2016	2016	2	0	2	Export	191	Croatia	HRV	8	Albania	ALB								24	CORK AND WOOD	1	No Quantity							229304			0
S3	2016	2016	2016	2	0	2	Export	191	Croatia	HRV	12	Algeria	DZA								24	CORK AND WOOD	1	No Quantity							8986263			0
S3	2016	2016	2016	2	0	2	Export	191	Croatia	HRV	32	Argentina	ARG								24	CORK AND WOOD	1	No Quantity							25825			0
S3	2016	2016	2016	2	0	2	Export	191	Croatia	HRV	36	Australia	AUS								24	CORK AND WOOD	1	No Quantity							24752			0
S3	2016	2016	2016	2	0	2	Export	191	Croatia	HRV	40	Austria	AUT								24	CORK AND WOOD	1	No Quantity							44414191			0
S3	2016	2016	2016	2	0	2	Export	191	Croatia	HRV	48	Bahrain	BHR								24	CORK AND WOOD	1	No Quantity							3717096			0
S3	2016	2016	2016	2	0	2	Export	191	Croatia	HRV	56	Belgium	BEL								24	CORK AND WOOD	1	No Quantity							4344181			0
S3	2016	2016	2016	2	0	2	Export	191	Croatia	HRV	70	Bosnia Herzegovina	BIH								24	CORK AND WOOD	1	No Quantity							19932730			0
S3	2016	2016	2016	2	0	2	Export	191	Croatia	HRV	86	Br. Indian Ocean Terr.	IOT								24	CORK AND WOOD	1	No Quantity							38048			0
S3	2016	2016	2016	2	0	2	Export	191	Croatia	HRV	92	Br. Virgin Isds	VGB								24	CORK AND WOOD	1	No Quantity							598			0
S3	2016	2016	2016	2	0	2	Export	191	Croatia	HRV	100	Bulgaria	BGR								24	CORK AND WOOD	1	No Quantity							479943			0
S3	2016	2016	2016	2	0	2	Export	191	Croatia	HRV	112	Belarus	BLR								24	CORK AND WOOD	1	No Quantity							3208			0
S3	2016	2016	2016	2	0	2	Export	191	Croatia	HRV	124	Canada	CAN								24	CORK AND WOOD	1	No Quantity							78486			0
S3	2016	2016	2016	2	0	2	Export	191	Croatia	HRV	152	Chile	CHL								24	CORK AND WOOD	1	No Quantity							29654			0
S3	2016	2016	2016	2	0	2	Export	191	Croatia	HRV	156	China	CHN								24	CORK AND WOOD	1	No Quantity							15224624			0
S3	2016	2016	2016	2	0	2	Export	191	Croatia	HRV	192	Cuba	CUB								24	CORK AND WOOD	1	No Quantity							95016			0
S3	2016	2016	2016	2	0	2	Export	191	Croatia	HRV	203	Czechia	CZE								24	CORK AND WOOD	1	No Quantity							6274918			0
S3	2016	2016	2016	2	0	2	Export	191	Croatia	HRV	208	Denmark	DNK								24	CORK AND WOOD	1	No Quantity							2801816			0
S3	2016	2016	2016	2	0	2	Export	191	Croatia	HRV	231	Ethiopia	ETH								24	CORK AND WOOD	1	No Quantity							7087293			0
S3	2016	2016	2016	2	0	2	Export	191	Croatia	HRV	233	Estonia	EST								24	CORK AND WOOD	1	No Quantity							30399			0
S3	2016	2016	2016	2	0	2	Export	191	Croatia	HRV	246	Finland	FIN								24	CORK AND WOOD	1	No Quantity							249804			0
S3	2016	2016	2016	2	0	2	Export	191	Croatia	HRV	251	France	FRA								24	CORK AND WOOD	1	No Quantity							10081825			0
S3	2016	2016	2016	2	0	2	Export	191	Croatia	HRV	262	Djibouti	DJI								24	CORK AND WOOD	1	No Quantity							1299741			0
S3	2016	2016	2016	2	0	2	Export	191	Croatia	HRV	276	Germany	DEU								24	CORK AND WOOD	1	No Quantity							20055581			0
S3	2016	2016	2016	2	0	2	Export	191	Croatia	HRV	300	Greece	GRC								24	CORK AND WOOD	1	No Quantity							562824			0
S3	2016	2016	2016	2	0	2	Export	191	Croatia	HRV	344	China, Hong Kong SAR	HKG								24	CORK AND WOOD	1	No Quantity							46219			0
S3	2016	2016	2016	2	0	2	Export	191	Croatia	HRV	348	Hungary	HUN								24	CORK AND WOOD	1	No Quantity							22758359			0
S3	2016	2016	2016	2	0	2	Export	191	Croatia	HRV	360	Indonesia	IDN								24	CORK AND WOOD	1	No Quantity							570220			0
S3	2016	2016	2016	2	0	2	Export	191	Croatia	HRV	364	Iran	IRN								24	CORK AND WOOD	1	No Quantity							24007			0
S3	2016	2016	2016	2	0	2	Export	191	Croatia	HRV	372	Ireland	IRL								24	CORK AND WOOD	1	No Quantity							241576			0
S3	2016	2016	2016	2	0	2	Export	191	Croatia	HRV	376	Israel	ISR								24	CORK AND WOOD	1	No Quantity							693957			0
S3	2016	2016	2016	2	0	2	Export	191	Croatia	HRV	381	Italy	ITA								24	CORK AND WOOD	1	No Quantity							204579439			0
S3	2016	2016	2016	2	0	2	Export	191	Croatia	HRV	392	Japan	JPN								24	CORK AND WOOD	1	No Quantity							1854319			0
S3	2016	2016	2016	2	0	2	Export	191	Croatia	HRV	400	Jordan	JOR								24	CORK AND WOOD	1	No Quantity							228886			0
S3	2016	2016	2016	2	0	2	Export	191	Croatia	HRV	410	Rep. of Korea	KOR								24	CORK AND WOOD	1	No Quantity							29101			0
S3	2016	2016	2016	2	0	2	Export	191	Croatia	HRV	414	Kuwait	KWT								24	CORK AND WOOD	1	No Quantity							3897762			0
S3	2016	2016	2016	2	0	2	Export	191	Croatia	HRV	428	Latvia	LVA								24	CORK AND WOOD	1	No Quantity							85826			0
S3	2016	2016	2016	2	0	2	Export	191	Croatia	HRV	434	Libya	LBY								24	CORK AND WOOD	1	No Quantity							1680441			0
S3	2016	2016	2016	2	0	2	Export	191	Croatia	HRV	440	Lithuania	LTU								24	CORK AND WOOD	1	No Quantity							16086880			0
S3	2016	2016	2016	2	0	2	Export	191	Croatia	HRV	442	Luxembourg	LUX								24	CORK AND WOOD	1	No Quantity							66431			0
S3	2016	2016	2016	2	0	2	Export	191	Croatia	HRV	458	Malaysia	MYS								24	CORK AND WOOD	1	No Quantity							61502			0
S3	2016	2016	2016	2	0	2	Export	191	Croatia	HRV	470	Malta	MLT								24	CORK AND WOOD	1	No Quantity							623983			0
S3	2016	2016	2016	2	0	2	Export	191	Croatia	HRV	484	Mexico	MEX								24	CORK AND WOOD	1	No Quantity							33776			0
S3	2016	2016	2016	2	0	2	Export	191	Croatia	HRV	490	Other Asia, nes									24	CORK AND WOOD	1	No Quantity							89640			0
S3	2016	2016	2016	2	0	2	Export	191	Croatia	HRV	498	Rep. of Moldova	MDA								24	CORK AND WOOD	1	No Quantity							6058			0
S3	2016	2016	2016	2	0	2	Export	191	Croatia	HRV	499	Montenegro	MNE								24	CORK AND WOOD	1	No Quantity							297392			0
S3	2016	2016	2016	2	0	2	Export	191	Croatia	HRV	504	Morocco	MAR								24	CORK AND WOOD	1	No Quantity							6603278			0
S3	2016	2016	2016	2	0	2	Export	191	Croatia	HRV	512	Oman	OMN								24	CORK AND WOOD	1	No Quantity							169237			0
S3	2016	2016	2016	2	0	2	Export	191	Croatia	HRV	528	Netherlands	NLD								24	CORK AND WOOD	1	No Quantity							4146712			0
S3	2016	2016	2016	2	0	2	Export	191	Croatia	HRV	579	Norway	NOR								24	CORK AND WOOD	1	No Quantity							107734			0
S3	2016	2016	2016	2	0	2	Export	191	Croatia	HRV	584	Marshall Isds	MHL								24	CORK AND WOOD	1	No Quantity							5			0
S3	2016	2016	2016	2	0	2	Export	191	Croatia	HRV	586	Pakistan	PAK								24	CORK AND WOOD	1	No Quantity							79048			0
S3	2016	2016	2016	2	0	2	Export	191	Croatia	HRV	608	Philippines	PHL								24	CORK AND WOOD	1	No Quantity							493			0
S3	2016	2016	2016	2	0	2	Export	191	Croatia	HRV	616	Poland	POL								24	CORK AND WOOD	1	No Quantity							2358612			0
S3	2016	2016	2016	2	0	2	Export	191	Croatia	HRV	620	Portugal	PRT								24	CORK AND WOOD	1	No Quantity							25105			0
S3	2016	2016	2016	2	0	2	Export	191	Croatia	HRV	634	Qatar	QAT								24	CORK AND WOOD	1	No Quantity							3304984			0
S3	2016	2016	2016	2	0	2	Export	191	Croatia	HRV	642	Romania	ROU								24	CORK AND WOOD	1	No Quantity							6002384			0
S3	2016	2016	2016	2	0	2	Export	191	Croatia	HRV	643	Russian Federation	RUS								24	CORK AND WOOD	1	No Quantity							28539			0
S3	2016	2016	2016	2	0	2	Export	191	Croatia	HRV	682	Saudi Arabia	SAU								24	CORK AND WOOD	1	No Quantity							11243755			0
S3	2016	2016	2016	2	0	2	Export	191	Croatia	HRV	688	Serbia	SRB								24	CORK AND WOOD	1	No Quantity							8321480			0
S3	2016	2016	2016	2	0	2	Export	191	Croatia	HRV	699	India	IND								24	CORK AND WOOD	1	No Quantity							1118806			0
S3	2016	2016	2016	2	0	2	Export	191	Croatia	HRV	703	Slovakia	SVK								24	CORK AND WOOD	1	No Quantity							1069085			0
S3	2016	2016	2016	2	0	2	Export	191	Croatia	HRV	704	Viet Nam	VNM								24	CORK AND WOOD	1	No Quantity							16555751			0
S3	2016	2016	2016	2	0	2	Export	191	Croatia	HRV	705	Slovenia	SVN								24	CORK AND WOOD	1	No Quantity							62094619			0
S3	2016	2016	2016	2	0	2	Export	191	Croatia	HRV	706	Somalia	SOM								24	CORK AND WOOD	1	No Quantity							376461			0
S3	2016	2016	2016	2	0	2	Export	191	Croatia	HRV	724	Spain	ESP								24	CORK AND WOOD	1	No Quantity							1814835			0
S3	2016	2016	2016	2	0	2	Export	191	Croatia	HRV	729	Sudan	SDN								24	CORK AND WOOD	1	No Quantity							326459			0
S3	2016	2016	2016	2	0	2	Export	191	Croatia	HRV	752	Sweden	SWE								24	CORK AND WOOD	1	No Quantity							3789925			0
S3	2016	2016	2016	2	0	2	Export	191	Croatia	HRV	757	Switzerland	CHE								24	CORK AND WOOD	1	No Quantity							7055646			0
S3	2016	2016	2016	2	0	2	Export	191	Croatia	HRV	764	Thailand	THA								24	CORK AND WOOD	1	No Quantity							28153			0
S3	2016	2016	2016	2	0	2	Export	191	Croatia	HRV	784	United Arab Emirates	ARE								24	CORK AND WOOD	1	No Quantity							4491462			0
S3	2016	2016	2016	2	0	2	Export	191	Croatia	HRV	792	Turkey	TUR								24	CORK AND WOOD	1	No Quantity							4735482			0
S3	2016	2016	2016	2	0	2	Export	191	Croatia	HRV	807	North Macedonia	MKD								24	CORK AND WOOD	1	No Quantity							1237328			0
S3	2016	2016	2016	2	0	2	Export	191	Croatia	HRV	818	Egypt	EGY								24	CORK AND WOOD	1	No Quantity							62460438			0
S3	2016	2016	2016	2	0	2	Export	191	Croatia	HRV	826	United Kingdom	GBR								24	CORK AND WOOD	1	No Quantity							2405291			0
S3	2016	2016	2016	2	0	2	Export	191	Croatia	HRV	842	USA	USA								24	CORK AND WOOD	1	No Quantity							314930			0
S3	2016	2016	2016	2	0	2	Export	191	Croatia	HRV	862	Venezuela	VEN								24	CORK AND WOOD	1	No Quantity							1522			0
S3	2016	2016	2016	2	0	2	Export	191	Croatia	HRV	887	Yemen	YEM								24	CORK AND WOOD	1	No Quantity							398891			0
S3	2016	2016	2016	2	0	2	Export	196	Cyprus	CYP	0	World	WLD								24	CORK AND WOOD	1	No Quantity							109014			0
S3	2016	2016	2016	2	0	2	Export	196	Cyprus	CYP	499	Montenegro	MNE								24	CORK AND WOOD	1	No Quantity							106142			0
S3	2016	2016	2016	2	0	2	Export	196	Cyprus	CYP	818	Egypt	EGY								24	CORK AND WOOD	1	No Quantity							1344			0
S3	2016	2016	2016	2	0	2	Export	196	Cyprus	CYP	826	United Kingdom	GBR								24	CORK AND WOOD	1	No Quantity							1397			0
S3	2016	2016	2016	2	0	2	Export	196	Cyprus	CYP	842	USA	USA								24	CORK AND WOOD	1	No Quantity							132			0
S3	2016	2016	2016	2	0	2	Export	191	Croatia	HRV	0	World	WLD								25	PULP AND WASTE PAPER	1	No Quantity							30702305			0
S3	2016	2016	2016	2	0	2	Export	191	Croatia	HRV	8	Albania	ALB								25	PULP AND WASTE PAPER	1	No Quantity							692			0
S3	2016	2016	2016	2	0	2	Export	191	Croatia	HRV	40	Austria	AUT								25	PULP AND WASTE PAPER	1	No Quantity							9856349			0
S3	2016	2016	2016	2	0	2	Export	191	Croatia	HRV	56	Belgium	BEL								25	PULP AND WASTE PAPER	1	No Quantity							1964			0
S3	2016	2016	2016	2	0	2	Export	191	Croatia	HRV	70	Bosnia Herzegovina	BIH								25	PULP AND WASTE PAPER	1	No Quantity							34623			0
S3	2016	2016	2016	2	0	2	Export	191	Croatia	HRV	124	Canada	CAN								25	PULP AND WASTE PAPER	1	No Quantity							1			0
S3	2016	2016	2016	2	0	2	Export	191	Croatia	HRV	156	China	CHN								25	PULP AND WASTE PAPER	1	No Quantity							1956812			0
S3	2016	2016	2016	2	0	2	Export	191	Croatia	HRV	203	Czechia	CZE								25	PULP AND WASTE PAPER	1	No Quantity							46659			0
S3	2016	2016	2016	2	0	2	Export	191	Croatia	HRV	276	Germany	DEU								25	PULP AND WASTE PAPER	1	No Quantity							421054			0
S3	2016	2016	2016	2	0	2	Export	191	Croatia	HRV	348	Hungary	HUN								25	PULP AND WASTE PAPER	1	No Quantity							5643655			0
S3	2016	2016	2016	2	0	2	Export	191	Croatia	HRV	381	Italy	ITA								25	PULP AND WASTE PAPER	1	No Quantity							4359522			0
S3	2016	2016	2016	2	0	2	Export	191	Croatia	HRV	528	Netherlands	NLD								25	PULP AND WASTE PAPER	1	No Quantity							118903			0
S3	2016	2016	2016	2	0	2	Export	191	Croatia	HRV	616	Poland	POL								25	PULP AND WASTE PAPER	1	No Quantity							423			0
S3	2016	2016	2016	2	0	2	Export	191	Croatia	HRV	682	Saudi Arabia	SAU								25	PULP AND WASTE PAPER	1	No Quantity							865899			0
S3	2016	2016	2016	2	0	2	Export	191	Croatia	HRV	688	Serbia	SRB								25	PULP AND WASTE PAPER	1	No Quantity							1186326			0
S3	2016	2016	2016	2	0	2	Export	191	Croatia	HRV	702	Singapore	SGP								25	PULP AND WASTE PAPER	1	No Quantity							71751			0
S3	2016	2016	2016	2	0	2	Export	191	Croatia	HRV	703	Slovakia	SVK								25	PULP AND WASTE PAPER	1	No Quantity							43754			0
S3	2016	2016	2016	2	0	2	Export	191	Croatia	HRV	705	Slovenia	SVN								25	PULP AND WASTE PAPER	1	No Quantity							5134501			0
S3	2016	2016	2016	2	0	2	Export	191	Croatia	HRV	764	Thailand	THA								25	PULP AND WASTE PAPER	1	No Quantity							19848			0
S3	2016	2016	2016	2	0	2	Export	191	Croatia	HRV	784	United Arab Emirates	ARE								25	PULP AND WASTE PAPER	1	No Quantity							679718			0
S3	2016	2016	2016	2	0	2	Export	191	Croatia	HRV	788	Tunisia	TUN								25	PULP AND WASTE PAPER	1	No Quantity							194839			0
S3	2016	2016	2016	2	0	2	Export	191	Croatia	HRV	792	Turkey	TUR								25	PULP AND WASTE PAPER	1	No Quantity							13850			0
S3	2016	2016	2016	2	0	2	Export	191	Croatia	HRV	807	North Macedonia	MKD								25	PULP AND WASTE PAPER	1	No Quantity							51162			0
S3	2016	2016	2016	2	0	2	Export	196	Cyprus	CYP	0	World	WLD								25	PULP AND WASTE PAPER	1	No Quantity							4969904			0
S3	2016	2016	2016	2	0	2	Export	196	Cyprus	CYP	50	Bangladesh	BGD								25	PULP AND WASTE PAPER	1	No Quantity							92495			0
S3	2016	2016	2016	2	0	2	Export	196	Cyprus	CYP	76	Brazil	BRA								25	PULP AND WASTE PAPER	1	No Quantity							146			0
S3	2016	2016	2016	2	0	2	Export	196	Cyprus	CYP	156	China	CHN								25	PULP AND WASTE PAPER	1	No Quantity							503779			0
S3	2016	2016	2016	2	0	2	Export	196	Cyprus	CYP	276	Germany	DEU								25	PULP AND WASTE PAPER	1	No Quantity							12853			0
S3	2016	2016	2016	2	0	2	Export	196	Cyprus	CYP	300	Greece	GRC								25	PULP AND WASTE PAPER	1	No Quantity							5570			0
S3	2016	2016	2016	2	0	2	Export	196	Cyprus	CYP	344	China, Hong Kong SAR	HKG								25	PULP AND WASTE PAPER	1	No Quantity							84374			0
S3	2016	2016	2016	2	0	2	Export	196	Cyprus	CYP	360	Indonesia	IDN								25	PULP AND WASTE PAPER	1	No Quantity							1780618			0
S3	2016	2016	2016	2	0	2	Export	196	Cyprus	CYP	364	Iran	IRN								25	PULP AND WASTE PAPER	1	No Quantity							8226			0
S3	2016	2016	2016	2	0	2	Export	196	Cyprus	CYP	410	Rep. of Korea	KOR								25	PULP AND WASTE PAPER	1	No Quantity							12390			0
S3	2016	2016	2016	2	0	2	Export	196	Cyprus	CYP	422	Lebanon	LBN								25	PULP AND WASTE PAPER	1	No Quantity							24324			0
S3	2016	2016	2016	2	0	2	Export	196	Cyprus	CYP	458	Malaysia	MYS								25	PULP AND WASTE PAPER	1	No Quantity							17481			0
S3	2016	2016	2016	2	0	2	Export	196	Cyprus	CYP	484	Mexico	MEX								25	PULP AND WASTE PAPER	1	No Quantity							34412			0
S3	2016	2016	2016	2	0	2	Export	196	Cyprus	CYP	586	Pakistan	PAK								25	PULP AND WASTE PAPER	1	No Quantity							76491			0
S3	2016	2016	2016	2	0	2	Export	196	Cyprus	CYP	699	India	IND								25	PULP AND WASTE PAPER	1	No Quantity							1777060			0
S3	2016	2016	2016	2	0	2	Export	196	Cyprus	CYP	702	Singapore	SGP								25	PULP AND WASTE PAPER	1	No Quantity							86105			0
S3	2016	2016	2016	2	0	2	Export	196	Cyprus	CYP	704	Viet Nam	VNM								25	PULP AND WASTE PAPER	1	No Quantity							259967			0
S3	2016	2016	2016	2	0	2	Export	196	Cyprus	CYP	724	Spain	ESP								25	PULP AND WASTE PAPER	1	No Quantity							41441			0
S3	2016	2016	2016	2	0	2	Export	196	Cyprus	CYP	818	Egypt	EGY								25	PULP AND WASTE PAPER	1	No Quantity							442			0
S3	2016	2016	2016	2	0	2	Export	196	Cyprus	CYP	842	USA	USA								25	PULP AND WASTE PAPER	1	No Quantity							151732			0
S3	2016	2016	2016	2	0	2	Export	191	Croatia	HRV	0	World	WLD								26	TEXTILE FIBRES	1	No Quantity							1612326			0
S3	2016	2016	2016	2	0	2	Export	191	Croatia	HRV	32	Argentina	ARG								26	TEXTILE FIBRES	1	No Quantity							550			0
S3	2016	2016	2016	2	0	2	Export	191	Croatia	HRV	36	Australia	AUS								26	TEXTILE FIBRES	1	No Quantity							124			0
S3	2016	2016	2016	2	0	2	Export	191	Croatia	HRV	40	Austria	AUT								26	TEXTILE FIBRES	1	No Quantity							16140			0
S3	2016	2016	2016	2	0	2	Export	191	Croatia	HRV	70	Bosnia Herzegovina	BIH								26	TEXTILE FIBRES	1	No Quantity							54874			0
S3	2016	2016	2016	2	0	2	Export	191	Croatia	HRV	100	Bulgaria	BGR								26	TEXTILE FIBRES	1	No Quantity							250			0
S3	2016	2016	2016	2	0	2	Export	191	Croatia	HRV	156	China	CHN								26	TEXTILE FIBRES	1	No Quantity							334			0
S3	2016	2016	2016	2	0	2	Export	191	Croatia	HRV	276	Germany	DEU								26	TEXTILE FIBRES	1	No Quantity							257943			0
S3	2016	2016	2016	2	0	2	Export	191	Croatia	HRV	288	Ghana	GHA								26	TEXTILE FIBRES	1	No Quantity							11716			0
S3	2016	2016	2016	2	0	2	Export	191	Croatia	HRV	348	Hungary	HUN								26	TEXTILE FIBRES	1	No Quantity							42099			0
S3	2016	2016	2016	2	0	2	Export	191	Croatia	HRV	381	Italy	ITA								26	TEXTILE FIBRES	1	No Quantity							696173			0
S3	2016	2016	2016	2	0	2	Export	191	Croatia	HRV	404	Kenya	KEN								26	TEXTILE FIBRES	1	No Quantity							4995			0
S3	2016	2016	2016	2	0	2	Export	191	Croatia	HRV	458	Malaysia	MYS								26	TEXTILE FIBRES	1	No Quantity							22276			0
S3	2016	2016	2016	2	0	2	Export	191	Croatia	HRV	499	Montenegro	MNE								26	TEXTILE FIBRES	1	No Quantity							47378			0
S3	2016	2016	2016	2	0	2	Export	191	Croatia	HRV	528	Netherlands	NLD								26	TEXTILE FIBRES	1	No Quantity							7030			0
S3	2016	2016	2016	2	0	2	Export	191	Croatia	HRV	586	Pakistan	PAK								26	TEXTILE FIBRES	1	No Quantity							9914			0
S3	2016	2016	2016	2	0	2	Export	191	Croatia	HRV	608	Philippines	PHL								26	TEXTILE FIBRES	1	No Quantity							1361			0
S3	2016	2016	2016	2	0	2	Export	191	Croatia	HRV	616	Poland	POL								26	TEXTILE FIBRES	1	No Quantity							165			0
S3	2016	2016	2016	2	0	2	Export	191	Croatia	HRV	642	Romania	ROU								26	TEXTILE FIBRES	1	No Quantity							24849			0
S3	2016	2016	2016	2	0	2	Export	191	Croatia	HRV	688	Serbia	SRB								26	TEXTILE FIBRES	1	No Quantity							50122			0
S3	2016	2016	2016	2	0	2	Export	191	Croatia	HRV	699	India	IND								26	TEXTILE FIBRES	1	No Quantity							73688			0
S3	2016	2016	2016	2	0	2	Export	191	Croatia	HRV	703	Slovakia	SVK								26	TEXTILE FIBRES	1	No Quantity							18			0
S3	2016	2016	2016	2	0	2	Export	191	Croatia	HRV	705	Slovenia	SVN								26	TEXTILE FIBRES	1	No Quantity							285529			0
S3	2016	2016	2016	2	0	2	Export	191	Croatia	HRV	768	Togo	TGO								26	TEXTILE FIBRES	1	No Quantity							4756			0
S3	2016	2016	2016	2	0	2	Export	191	Croatia	HRV	807	North Macedonia	MKD								26	TEXTILE FIBRES	1	No Quantity							15			0
S3	2016	2016	2016	2	0	2	Export	191	Croatia	HRV	834	United Rep. of Tanzania	TZA								26	TEXTILE FIBRES	1	No Quantity							27			0
S3	2016	2016	2016	2	0	2	Export	196	Cyprus	CYP	0	World	WLD								26	TEXTILE FIBRES	1	No Quantity							787230			0
S3	2016	2016	2016	2	0	2	Export	196	Cyprus	CYP	31	Azerbaijan	AZE								26	TEXTILE FIBRES	1	No Quantity							60			0
S3	2016	2016	2016	2	0	2	Export	196	Cyprus	CYP	156	China	CHN								26	TEXTILE FIBRES	1	No Quantity							14836			0
S3	2016	2016	2016	2	0	2	Export	196	Cyprus	CYP	376	Israel	ISR								26	TEXTILE FIBRES	1	No Quantity							3611			0
S3	2016	2016	2016	2	0	2	Export	196	Cyprus	CYP	384	Côte d'Ivoire	CIV								26	TEXTILE FIBRES	1	No Quantity							332			0
S3	2016	2016	2016	2	0	2	Export	196	Cyprus	CYP	400	Jordan	JOR								26	TEXTILE FIBRES	1	No Quantity							6759			0
S3	2016	2016	2016	2	0	2	Export	196	Cyprus	CYP	422	Lebanon	LBN								26	TEXTILE FIBRES	1	No Quantity							16106			0
S3	2016	2016	2016	2	0	2	Export	196	Cyprus	CYP	642	Romania	ROU								26	TEXTILE FIBRES	1	No Quantity							19065			0
S3	2016	2016	2016	2	0	2	Export	196	Cyprus	CYP	699	India	IND								26	TEXTILE FIBRES	1	No Quantity							171890			0
S3	2016	2016	2016	2	0	2	Export	196	Cyprus	CYP	784	United Arab Emirates	ARE								26	TEXTILE FIBRES	1	No Quantity							544684			0
S3	2016	2016	2016	2	0	2	Export	196	Cyprus	CYP	818	Egypt	EGY								26	TEXTILE FIBRES	1	No Quantity							9831			0
S3	2016	2016	2016	2	0	2	Export	196	Cyprus	CYP	894	Zambia	ZMB								26	TEXTILE FIBRES	1	No Quantity							55			0
S3	2016	2016	2016	2	0	2	Export	191	Croatia	HRV	0	World	WLD								27	CRUDE FERTILIZER,MINERAL	1	No Quantity							44713169			0
S3	2016	2016	2016	2	0	2	Export	191	Croatia	HRV	8	Albania	ALB								27	CRUDE FERTILIZER,MINERAL	1	No Quantity							19474			0
S3	2016	2016	2016	2	0	2	Export	191	Croatia	HRV	40	Austria	AUT								27	CRUDE FERTILIZER,MINERAL	1	No Quantity							4067763			0
S3	2016	2016	2016	2	0	2	Export	191	Croatia	HRV	50	Bangladesh	BGD								27	CRUDE FERTILIZER,MINERAL	1	No Quantity							186707			0
S3	2016	2016	2016	2	0	2	Export	191	Croatia	HRV	56	Belgium	BEL								27	CRUDE FERTILIZER,MINERAL	1	No Quantity							3119			0
S3	2016	2016	2016	2	0	2	Export	191	Croatia	HRV	70	Bosnia Herzegovina	BIH								27	CRUDE FERTILIZER,MINERAL	1	No Quantity							2856319			0
S3	2016	2016	2016	2	0	2	Export	191	Croatia	HRV	92	Br. Virgin Isds	VGB								27	CRUDE FERTILIZER,MINERAL	1	No Quantity							135			0
S3	2016	2016	2016	2	0	2	Export	191	Croatia	HRV	112	Belarus	BLR								27	CRUDE FERTILIZER,MINERAL	1	No Quantity							329663			0
S3	2016	2016	2016	2	0	2	Export	191	Croatia	HRV	124	Canada	CAN								27	CRUDE FERTILIZER,MINERAL	1	No Quantity							23314			0
S3	2016	2016	2016	2	0	2	Export	191	Croatia	HRV	156	China	CHN								27	CRUDE FERTILIZER,MINERAL	1	No Quantity							6304330			0
S3	2016	2016	2016	2	0	2	Export	191	Croatia	HRV	203	Czechia	CZE								27	CRUDE FERTILIZER,MINERAL	1	No Quantity							459803			0
S3	2016	2016	2016	2	0	2	Export	191	Croatia	HRV	233	Estonia	EST								27	CRUDE FERTILIZER,MINERAL	1	No Quantity							1038			0
S3	2016	2016	2016	2	0	2	Export	191	Croatia	HRV	251	France	FRA								27	CRUDE FERTILIZER,MINERAL	1	No Quantity							45558			0
S3	2016	2016	2016	2	0	2	Export	191	Croatia	HRV	268	Georgia	GEO								27	CRUDE FERTILIZER,MINERAL	1	No Quantity							1511			0
S3	2016	2016	2016	2	0	2	Export	191	Croatia	HRV	276	Germany	DEU								27	CRUDE FERTILIZER,MINERAL	1	No Quantity							2886688			0
S3	2016	2016	2016	2	0	2	Export	191	Croatia	HRV	344	China, Hong Kong SAR	HKG								27	CRUDE FERTILIZER,MINERAL	1	No Quantity							257642			0
S3	2016	2016	2016	2	0	2	Export	191	Croatia	HRV	348	Hungary	HUN								27	CRUDE FERTILIZER,MINERAL	1	No Quantity							662044			0
S3	2016	2016	2016	2	0	2	Export	191	Croatia	HRV	360	Indonesia	IDN								27	CRUDE FERTILIZER,MINERAL	1	No Quantity							130590			0
S3	2016	2016	2016	2	0	2	Export	191	Croatia	HRV	372	Ireland	IRL								27	CRUDE FERTILIZER,MINERAL	1	No Quantity							356			0
S3	2016	2016	2016	2	0	2	Export	191	Croatia	HRV	376	Israel	ISR								27	CRUDE FERTILIZER,MINERAL	1	No Quantity							28			0
S3	2016	2016	2016	2	0	2	Export	191	Croatia	HRV	381	Italy	ITA								27	CRUDE FERTILIZER,MINERAL	1	No Quantity							12614480			0
S3	2016	2016	2016	2	0	2	Export	191	Croatia	HRV	392	Japan	JPN								27	CRUDE FERTILIZER,MINERAL	1	No Quantity							30091			0
S3	2016	2016	2016	2	0	2	Export	191	Croatia	HRV	410	Rep. of Korea	KOR								27	CRUDE FERTILIZER,MINERAL	1	No Quantity							13121			0
S3	2016	2016	2016	2	0	2	Export	191	Croatia	HRV	442	Luxembourg	LUX								27	CRUDE FERTILIZER,MINERAL	1	No Quantity							103			0
S3	2016	2016	2016	2	0	2	Export	191	Croatia	HRV	470	Malta	MLT								27	CRUDE FERTILIZER,MINERAL	1	No Quantity							56			0
S3	2016	2016	2016	2	0	2	Export	191	Croatia	HRV	490	Other Asia, nes									27	CRUDE FERTILIZER,MINERAL	1	No Quantity							7072			0
S3	2016	2016	2016	2	0	2	Export	191	Croatia	HRV	499	Montenegro	MNE								27	CRUDE FERTILIZER,MINERAL	1	No Quantity							83194			0
S3	2016	2016	2016	2	0	2	Export	191	Croatia	HRV	528	Netherlands	NLD								27	CRUDE FERTILIZER,MINERAL	1	No Quantity							80695			0
S3	2016	2016	2016	2	0	2	Export	191	Croatia	HRV	579	Norway	NOR								27	CRUDE FERTILIZER,MINERAL	1	No Quantity							4615			0
S3	2016	2016	2016	2	0	2	Export	191	Croatia	HRV	616	Poland	POL								27	CRUDE FERTILIZER,MINERAL	1	No Quantity							1186244			0
S3	2016	2016	2016	2	0	2	Export	191	Croatia	HRV	642	Romania	ROU								27	CRUDE FERTILIZER,MINERAL	1	No Quantity							12275			0
S3	2016	2016	2016	2	0	2	Export	191	Croatia	HRV	643	Russian Federation	RUS								27	CRUDE FERTILIZER,MINERAL	1	No Quantity							66068			0
S3	2016	2016	2016	2	0	2	Export	191	Croatia	HRV	682	Saudi Arabia	SAU								27	CRUDE FERTILIZER,MINERAL	1	No Quantity							6294			0
S3	2016	2016	2016	2	0	2	Export	191	Croatia	HRV	688	Serbia	SRB								27	CRUDE FERTILIZER,MINERAL	1	No Quantity							871744			0
S3	2016	2016	2016	2	0	2	Export	191	Croatia	HRV	699	India	IND								27	CRUDE FERTILIZER,MINERAL	1	No Quantity							310196			0
S3	2016	2016	2016	2	0	2	Export	191	Croatia	HRV	702	Singapore	SGP								27	CRUDE FERTILIZER,MINERAL	1	No Quantity							347			0
S3	2016	2016	2016	2	0	2	Export	191	Croatia	HRV	703	Slovakia	SVK								27	CRUDE FERTILIZER,MINERAL	1	No Quantity							242150			0
S3	2016	2016	2016	2	0	2	Export	191	Croatia	HRV	704	Viet Nam	VNM								27	CRUDE FERTILIZER,MINERAL	1	No Quantity							1099884			0
S3	2016	2016	2016	2	0	2	Export	191	Croatia	HRV	705	Slovenia	SVN								27	CRUDE FERTILIZER,MINERAL	1	No Quantity							9714898			0
S3	2016	2016	2016	2	0	2	Export	191	Croatia	HRV	710	South Africa	ZAF								27	CRUDE FERTILIZER,MINERAL	1	No Quantity							384			0
S3	2016	2016	2016	2	0	2	Export	191	Croatia	HRV	724	Spain	ESP								27	CRUDE FERTILIZER,MINERAL	1	No Quantity							370			0
S3	2016	2016	2016	2	0	2	Export	191	Croatia	HRV	752	Sweden	SWE								27	CRUDE FERTILIZER,MINERAL	1	No Quantity							4139			0
S3	2016	2016	2016	2	0	2	Export	191	Croatia	HRV	757	Switzerland	CHE								27	CRUDE FERTILIZER,MINERAL	1	No Quantity							11024			0
S3	2016	2016	2016	2	0	2	Export	191	Croatia	HRV	764	Thailand	THA								27	CRUDE FERTILIZER,MINERAL	1	No Quantity							47759			0
S3	2016	2016	2016	2	0	2	Export	191	Croatia	HRV	792	Turkey	TUR								27	CRUDE FERTILIZER,MINERAL	1	No Quantity							14484			0
S3	2016	2016	2016	2	0	2	Export	191	Croatia	HRV	804	Ukraine	UKR								27	CRUDE FERTILIZER,MINERAL	1	No Quantity							19			0
S3	2016	2016	2016	2	0	2	Export	191	Croatia	HRV	807	North Macedonia	MKD								27	CRUDE FERTILIZER,MINERAL	1	No Quantity							19745			0
S3	2016	2016	2016	2	0	2	Export	191	Croatia	HRV	826	United Kingdom	GBR								27	CRUDE FERTILIZER,MINERAL	1	No Quantity							4461			0
S3	2016	2016	2016	2	0	2	Export	191	Croatia	HRV	837	Bunkers									27	CRUDE FERTILIZER,MINERAL	1	No Quantity							408			0
S3	2016	2016	2016	2	0	2	Export	191	Croatia	HRV	842	USA	USA								27	CRUDE FERTILIZER,MINERAL	1	No Quantity							18326			0
S3	2016	2016	2016	2	0	2	Export	191	Croatia	HRV	899	Areas, nes									27	CRUDE FERTILIZER,MINERAL	1	No Quantity							12441			0
S3	2016	2016	2016	2	0	2	Export	196	Cyprus	CYP	0	World	WLD								27	CRUDE FERTILIZER,MINERAL	1	No Quantity							19139070			0
S3	2016	2016	2016	2	0	2	Export	196	Cyprus	CYP	8	Albania	ALB								27	CRUDE FERTILIZER,MINERAL	1	No Quantity							4426			0
S3	2016	2016	2016	2	0	2	Export	196	Cyprus	CYP	36	Australia	AUS								27	CRUDE FERTILIZER,MINERAL	1	No Quantity							99883			0
S3	2016	2016	2016	2	0	2	Export	196	Cyprus	CYP	40	Austria	AUT								27	CRUDE FERTILIZER,MINERAL	1	No Quantity							1397			0
S3	2016	2016	2016	2	0	2	Export	196	Cyprus	CYP	56	Belgium	BEL								27	CRUDE FERTILIZER,MINERAL	1	No Quantity							54181			0
S3	2016	2016	2016	2	0	2	Export	196	Cyprus	CYP	124	Canada	CAN								27	CRUDE FERTILIZER,MINERAL	1	No Quantity							17351			0
S3	2016	2016	2016	2	0	2	Export	196	Cyprus	CYP	144	Sri Lanka	LKA								27	CRUDE FERTILIZER,MINERAL	1	No Quantity							3052			0
S3	2016	2016	2016	2	0	2	Export	196	Cyprus	CYP	152	Chile	CHL								27	CRUDE FERTILIZER,MINERAL	1	No Quantity							1924			0
S3	2016	2016	2016	2	0	2	Export	196	Cyprus	CYP	156	China	CHN								27	CRUDE FERTILIZER,MINERAL	1	No Quantity							247831			0
S3	2016	2016	2016	2	0	2	Export	196	Cyprus	CYP	203	Czechia	CZE								27	CRUDE FERTILIZER,MINERAL	1	No Quantity							35553			0
S3	2016	2016	2016	2	0	2	Export	196	Cyprus	CYP	208	Denmark	DNK								27	CRUDE FERTILIZER,MINERAL	1	No Quantity							481878			0
S3	2016	2016	2016	2	0	2	Export	196	Cyprus	CYP	233	Estonia	EST								27	CRUDE FERTILIZER,MINERAL	1	No Quantity							43461			0
S3	2016	2016	2016	2	0	2	Export	196	Cyprus	CYP	251	France	FRA								27	CRUDE FERTILIZER,MINERAL	1	No Quantity							1102440			0
S3	2016	2016	2016	2	0	2	Export	196	Cyprus	CYP	268	Georgia	GEO								27	CRUDE FERTILIZER,MINERAL	1	No Quantity							23294			0
S3	2016	2016	2016	2	0	2	Export	196	Cyprus	CYP	276	Germany	DEU								27	CRUDE FERTILIZER,MINERAL	1	No Quantity							59942			0
S3	2016	2016	2016	2	0	2	Export	196	Cyprus	CYP	300	Greece	GRC								27	CRUDE FERTILIZER,MINERAL	1	No Quantity							255737			0
S3	2016	2016	2016	2	0	2	Export	196	Cyprus	CYP	344	China, Hong Kong SAR	HKG								27	CRUDE FERTILIZER,MINERAL	1	No Quantity							33098			0
S3	2016	2016	2016	2	0	2	Export	196	Cyprus	CYP	364	Iran	IRN								27	CRUDE FERTILIZER,MINERAL	1	No Quantity							5972			0
S3	2016	2016	2016	2	0	2	Export	196	Cyprus	CYP	372	Ireland	IRL								27	CRUDE FERTILIZER,MINERAL	1	No Quantity							156879			0
S3	2016	2016	2016	2	0	2	Export	196	Cyprus	CYP	376	Israel	ISR								27	CRUDE FERTILIZER,MINERAL	1	No Quantity							6325145			0
S3	2016	2016	2016	2	0	2	Export	196	Cyprus	CYP	381	Italy	ITA								27	CRUDE FERTILIZER,MINERAL	1	No Quantity							400142			0
S3	2016	2016	2016	2	0	2	Export	196	Cyprus	CYP	392	Japan	JPN								27	CRUDE FERTILIZER,MINERAL	1	No Quantity							8640			0
S3	2016	2016	2016	2	0	2	Export	196	Cyprus	CYP	410	Rep. of Korea	KOR								27	CRUDE FERTILIZER,MINERAL	1	No Quantity							10431			0
S3	2016	2016	2016	2	0	2	Export	196	Cyprus	CYP	422	Lebanon	LBN								27	CRUDE FERTILIZER,MINERAL	1	No Quantity							1334022			0
S3	2016	2016	2016	2	0	2	Export	196	Cyprus	CYP	484	Mexico	MEX								27	CRUDE FERTILIZER,MINERAL	1	No Quantity							2774			0
S3	2016	2016	2016	2	0	2	Export	196	Cyprus	CYP	490	Other Asia, nes									27	CRUDE FERTILIZER,MINERAL	1	No Quantity							3105			0
S3	2016	2016	2016	2	0	2	Export	196	Cyprus	CYP	504	Morocco	MAR								27	CRUDE FERTILIZER,MINERAL	1	No Quantity							29558			0
S3	2016	2016	2016	2	0	2	Export	196	Cyprus	CYP	528	Netherlands	NLD								27	CRUDE FERTILIZER,MINERAL	1	No Quantity							885486			0
S3	2016	2016	2016	2	0	2	Export	196	Cyprus	CYP	554	New Zealand	NZL								27	CRUDE FERTILIZER,MINERAL	1	No Quantity							21094			0
S3	2016	2016	2016	2	0	2	Export	196	Cyprus	CYP	562	Niger	NER								27	CRUDE FERTILIZER,MINERAL	1	No Quantity							30626			0
S3	2016	2016	2016	2	0	2	Export	196	Cyprus	CYP	579	Norway	NOR								27	CRUDE FERTILIZER,MINERAL	1	No Quantity							93233			0
S3	2016	2016	2016	2	0	2	Export	196	Cyprus	CYP	586	Pakistan	PAK								27	CRUDE FERTILIZER,MINERAL	1	No Quantity							399010			0
S3	2016	2016	2016	2	0	2	Export	196	Cyprus	CYP	608	Philippines	PHL								27	CRUDE FERTILIZER,MINERAL	1	No Quantity							36229			0
S3	2016	2016	2016	2	0	2	Export	196	Cyprus	CYP	634	Qatar	QAT								27	CRUDE FERTILIZER,MINERAL	1	No Quantity							19614			0
S3	2016	2016	2016	2	0	2	Export	196	Cyprus	CYP	643	Russian Federation	RUS								27	CRUDE FERTILIZER,MINERAL	1	No Quantity							154167			0
S3	2016	2016	2016	2	0	2	Export	196	Cyprus	CYP	702	Singapore	SGP								27	CRUDE FERTILIZER,MINERAL	1	No Quantity							114			0
S3	2016	2016	2016	2	0	2	Export	196	Cyprus	CYP	705	Slovenia	SVN								27	CRUDE FERTILIZER,MINERAL	1	No Quantity							8812			0
S3	2016	2016	2016	2	0	2	Export	196	Cyprus	CYP	710	South Africa	ZAF								27	CRUDE FERTILIZER,MINERAL	1	No Quantity							69013			0
S3	2016	2016	2016	2	0	2	Export	196	Cyprus	CYP	724	Spain	ESP								27	CRUDE FERTILIZER,MINERAL	1	No Quantity							678547			0
S3	2016	2016	2016	2	0	2	Export	196	Cyprus	CYP	729	Sudan	SDN								27	CRUDE FERTILIZER,MINERAL	1	No Quantity							8900			0
S3	2016	2016	2016	2	0	2	Export	196	Cyprus	CYP	752	Sweden	SWE								27	CRUDE FERTILIZER,MINERAL	1	No Quantity							2237305			0
S3	2016	2016	2016	2	0	2	Export	196	Cyprus	CYP	764	Thailand	THA								27	CRUDE FERTILIZER,MINERAL	1	No Quantity							2986			0
S3	2016	2016	2016	2	0	2	Export	196	Cyprus	CYP	784	United Arab Emirates	ARE								27	CRUDE FERTILIZER,MINERAL	1	No Quantity							37830			0
S3	2016	2016	2016	2	0	2	Export	196	Cyprus	CYP	804	Ukraine	UKR								27	CRUDE FERTILIZER,MINERAL	1	No Quantity							4106			0
S3	2016	2016	2016	2	0	2	Export	196	Cyprus	CYP	818	Egypt	EGY								27	CRUDE FERTILIZER,MINERAL	1	No Quantity							23295			0
S3	2016	2016	2016	2	0	2	Export	196	Cyprus	CYP	826	United Kingdom	GBR								27	CRUDE FERTILIZER,MINERAL	1	No Quantity							2589719			0
S3	2016	2016	2016	2	0	2	Export	196	Cyprus	CYP	842	USA	USA								27	CRUDE FERTILIZER,MINERAL	1	No Quantity							1096870			0
S3	2016	2016	2016	2	0	2	Export	191	Croatia	HRV	0	World	WLD								28	METALLIFEROUS ORE,SCRAP	1	No Quantity							156443007			0
S3	2016	2016	2016	2	0	2	Export	191	Croatia	HRV	40	Austria	AUT								28	METALLIFEROUS ORE,SCRAP	1	No Quantity							4842058			0
S3	2016	2016	2016	2	0	2	Export	191	Croatia	HRV	56	Belgium	BEL								28	METALLIFEROUS ORE,SCRAP	1	No Quantity							342398			0
S3	2016	2016	2016	2	0	2	Export	191	Croatia	HRV	70	Bosnia Herzegovina	BIH								28	METALLIFEROUS ORE,SCRAP	1	No Quantity							1837549			0
S3	2016	2016	2016	2	0	2	Export	191	Croatia	HRV	100	Bulgaria	BGR								28	METALLIFEROUS ORE,SCRAP	1	No Quantity							1753070			0
S3	2016	2016	2016	2	0	2	Export	191	Croatia	HRV	203	Czechia	CZE								28	METALLIFEROUS ORE,SCRAP	1	No Quantity							1578679			0
S3	2016	2016	2016	2	0	2	Export	191	Croatia	HRV	251	France	FRA								28	METALLIFEROUS ORE,SCRAP	1	No Quantity							213063			0
S3	2016	2016	2016	2	0	2	Export	191	Croatia	HRV	276	Germany	DEU								28	METALLIFEROUS ORE,SCRAP	1	No Quantity							32931445			0
S3	2016	2016	2016	2	0	2	Export	191	Croatia	HRV	300	Greece	GRC								28	METALLIFEROUS ORE,SCRAP	1	No Quantity							1335519			0
S3	2016	2016	2016	2	0	2	Export	191	Croatia	HRV	348	Hungary	HUN								28	METALLIFEROUS ORE,SCRAP	1	No Quantity							692062			0
S3	2016	2016	2016	2	0	2	Export	191	Croatia	HRV	381	Italy	ITA								28	METALLIFEROUS ORE,SCRAP	1	No Quantity							37262439			0
S3	2016	2016	2016	2	0	2	Export	191	Croatia	HRV	499	Montenegro	MNE								28	METALLIFEROUS ORE,SCRAP	1	No Quantity							1426230			0
S3	2016	2016	2016	2	0	2	Export	191	Croatia	HRV	528	Netherlands	NLD								28	METALLIFEROUS ORE,SCRAP	1	No Quantity							1760710			0
S3	2016	2016	2016	2	0	2	Export	191	Croatia	HRV	616	Poland	POL								28	METALLIFEROUS ORE,SCRAP	1	No Quantity							1635434			0
S3	2016	2016	2016	2	0	2	Export	191	Croatia	HRV	620	Portugal	PRT								28	METALLIFEROUS ORE,SCRAP	1	No Quantity							420376			0
S3	2016	2016	2016	2	0	2	Export	191	Croatia	HRV	642	Romania	ROU								28	METALLIFEROUS ORE,SCRAP	1	No Quantity							133002			0
S3	2016	2016	2016	2	0	2	Export	191	Croatia	HRV	688	Serbia	SRB								28	METALLIFEROUS ORE,SCRAP	1	No Quantity							550480			0
S3	2016	2016	2016	2	0	2	Export	191	Croatia	HRV	703	Slovakia	SVK								28	METALLIFEROUS ORE,SCRAP	1	No Quantity							30069			0
S3	2016	2016	2016	2	0	2	Export	191	Croatia	HRV	705	Slovenia	SVN								28	METALLIFEROUS ORE,SCRAP	1	No Quantity							51400808			0
S3	2016	2016	2016	2	0	2	Export	191	Croatia	HRV	724	Spain	ESP								28	METALLIFEROUS ORE,SCRAP	1	No Quantity							27672			0
S3	2016	2016	2016	2	0	2	Export	191	Croatia	HRV	792	Turkey	TUR								28	METALLIFEROUS ORE,SCRAP	1	No Quantity							15620318			0
S3	2016	2016	2016	2	0	2	Export	191	Croatia	HRV	807	North Macedonia	MKD								28	METALLIFEROUS ORE,SCRAP	1	No Quantity							171695			0
S3	2016	2016	2016	2	0	2	Export	191	Croatia	HRV	826	United Kingdom	GBR								28	METALLIFEROUS ORE,SCRAP	1	No Quantity							477931			0
S3	2016	2016	2016	2	0	2	Export	196	Cyprus	CYP	0	World	WLD								28	METALLIFEROUS ORE,SCRAP	1	No Quantity							28328282			0
S3	2016	2016	2016	2	0	2	Export	196	Cyprus	CYP	8	Albania	ALB								28	METALLIFEROUS ORE,SCRAP	1	No Quantity							52836			0
S3	2016	2016	2016	2	0	2	Export	196	Cyprus	CYP	56	Belgium	BEL								28	METALLIFEROUS ORE,SCRAP	1	No Quantity							294754			0
S3	2016	2016	2016	2	0	2	Export	196	Cyprus	CYP	100	Bulgaria	BGR								28	METALLIFEROUS ORE,SCRAP	1	No Quantity							1679417			0
S3	2016	2016	2016	2	0	2	Export	196	Cyprus	CYP	156	China	CHN								28	METALLIFEROUS ORE,SCRAP	1	No Quantity							1814828			0
S3	2016	2016	2016	2	0	2	Export	196	Cyprus	CYP	276	Germany	DEU								28	METALLIFEROUS ORE,SCRAP	1	No Quantity							358610			0
S3	2016	2016	2016	2	0	2	Export	196	Cyprus	CYP	300	Greece	GRC								28	METALLIFEROUS ORE,SCRAP	1	No Quantity							13081136			0
S3	2016	2016	2016	2	0	2	Export	196	Cyprus	CYP	344	China, Hong Kong SAR	HKG								28	METALLIFEROUS ORE,SCRAP	1	No Quantity							238686			0
S3	2016	2016	2016	2	0	2	Export	196	Cyprus	CYP	360	Indonesia	IDN								28	METALLIFEROUS ORE,SCRAP	1	No Quantity							617566			0
S3	2016	2016	2016	2	0	2	Export	196	Cyprus	CYP	376	Israel	ISR								28	METALLIFEROUS ORE,SCRAP	1	No Quantity							111091			0
S3	2016	2016	2016	2	0	2	Export	196	Cyprus	CYP	381	Italy	ITA								28	METALLIFEROUS ORE,SCRAP	1	No Quantity							846461			0
S3	2016	2016	2016	2	0	2	Export	196	Cyprus	CYP	392	Japan	JPN								28	METALLIFEROUS ORE,SCRAP	1	No Quantity							81724			0
S3	2016	2016	2016	2	0	2	Export	196	Cyprus	CYP	400	Jordan	JOR								28	METALLIFEROUS ORE,SCRAP	1	No Quantity							95645			0
S3	2016	2016	2016	2	0	2	Export	196	Cyprus	CYP	410	Rep. of Korea	KOR								28	METALLIFEROUS ORE,SCRAP	1	No Quantity							1646154			0
S3	2016	2016	2016	2	0	2	Export	196	Cyprus	CYP	422	Lebanon	LBN								28	METALLIFEROUS ORE,SCRAP	1	No Quantity							42023			0
S3	2016	2016	2016	2	0	2	Export	196	Cyprus	CYP	458	Malaysia	MYS								28	METALLIFEROUS ORE,SCRAP	1	No Quantity							35830			0
S3	2016	2016	2016	2	0	2	Export	196	Cyprus	CYP	484	Mexico	MEX								28	METALLIFEROUS ORE,SCRAP	1	No Quantity							3318			0
S3	2016	2016	2016	2	0	2	Export	196	Cyprus	CYP	490	Other Asia, nes									28	METALLIFEROUS ORE,SCRAP	1	No Quantity							232490			0
S3	2016	2016	2016	2	0	2	Export	196	Cyprus	CYP	528	Netherlands	NLD								28	METALLIFEROUS ORE,SCRAP	1	No Quantity							625028			0
S3	2016	2016	2016	2	0	2	Export	196	Cyprus	CYP	586	Pakistan	PAK								28	METALLIFEROUS ORE,SCRAP	1	No Quantity							453117			0
S3	2016	2016	2016	2	0	2	Export	196	Cyprus	CYP	642	Romania	ROU								28	METALLIFEROUS ORE,SCRAP	1	No Quantity							10212			0
S3	2016	2016	2016	2	0	2	Export	196	Cyprus	CYP	699	India	IND								28	METALLIFEROUS ORE,SCRAP	1	No Quantity							4086155			0
S3	2016	2016	2016	2	0	2	Export	196	Cyprus	CYP	702	Singapore	SGP								28	METALLIFEROUS ORE,SCRAP	1	No Quantity							779322			0
S3	2016	2016	2016	2	0	2	Export	196	Cyprus	CYP	705	Slovenia	SVN								28	METALLIFEROUS ORE,SCRAP	1	No Quantity							103658			0
S3	2016	2016	2016	2	0	2	Export	196	Cyprus	CYP	724	Spain	ESP								28	METALLIFEROUS ORE,SCRAP	1	No Quantity							17087			0
S3	2016	2016	2016	2	0	2	Export	196	Cyprus	CYP	764	Thailand	THA								28	METALLIFEROUS ORE,SCRAP	1	No Quantity							105004			0
S3	2016	2016	2016	2	0	2	Export	196	Cyprus	CYP	784	United Arab Emirates	ARE								28	METALLIFEROUS ORE,SCRAP	1	No Quantity							118141			0
S3	2016	2016	2016	2	0	2	Export	196	Cyprus	CYP	826	United Kingdom	GBR								28	METALLIFEROUS ORE,SCRAP	1	No Quantity							637076			0
S3	2016	2016	2016	2	0	2	Export	196	Cyprus	CYP	842	USA	USA								28	METALLIFEROUS ORE,SCRAP	1	No Quantity							160911			0
S3	2016	2016	2016	2	0	2	Export	191	Croatia	HRV	0	World	WLD								29	CRUDE ANIMAL,VEG.MATERL.	1	No Quantity							29491491			0
S3	2016	2016	2016	2	0	2	Export	191	Croatia	HRV	8	Albania	ALB								29	CRUDE ANIMAL,VEG.MATERL.	1	No Quantity							100674			0
S3	2016	2016	2016	2	0	2	Export	191	Croatia	HRV	31	Azerbaijan	AZE								29	CRUDE ANIMAL,VEG.MATERL.	1	No Quantity							164227			0
S3	2016	2016	2016	2	0	2	Export	191	Croatia	HRV	36	Australia	AUS								29	CRUDE ANIMAL,VEG.MATERL.	1	No Quantity							26118			0
S3	2016	2016	2016	2	0	2	Export	191	Croatia	HRV	40	Austria	AUT								29	CRUDE ANIMAL,VEG.MATERL.	1	No Quantity							696732			0
S3	2016	2016	2016	2	0	2	Export	191	Croatia	HRV	56	Belgium	BEL								29	CRUDE ANIMAL,VEG.MATERL.	1	No Quantity							159122			0
S3	2016	2016	2016	2	0	2	Export	191	Croatia	HRV	70	Bosnia Herzegovina	BIH								29	CRUDE ANIMAL,VEG.MATERL.	1	No Quantity							1923347			0
S3	2016	2016	2016	2	0	2	Export	191	Croatia	HRV	100	Bulgaria	BGR								29	CRUDE ANIMAL,VEG.MATERL.	1	No Quantity							78090			0
S3	2016	2016	2016	2	0	2	Export	191	Croatia	HRV	124	Canada	CAN								29	CRUDE ANIMAL,VEG.MATERL.	1	No Quantity							8453			0
S3	2016	2016	2016	2	0	2	Export	191	Croatia	HRV	156	China	CHN								29	CRUDE ANIMAL,VEG.MATERL.	1	No Quantity							21942			0
S3	2016	2016	2016	2	0	2	Export	191	Croatia	HRV	203	Czechia	CZE								29	CRUDE ANIMAL,VEG.MATERL.	1	No Quantity							2197340			0
S3	2016	2016	2016	2	0	2	Export	191	Croatia	HRV	208	Denmark	DNK								29	CRUDE ANIMAL,VEG.MATERL.	1	No Quantity							11378			0
S3	2016	2016	2016	2	0	2	Export	191	Croatia	HRV	251	France	FRA								29	CRUDE ANIMAL,VEG.MATERL.	1	No Quantity							486113			0
S3	2016	2016	2016	2	0	2	Export	191	Croatia	HRV	276	Germany	DEU								29	CRUDE ANIMAL,VEG.MATERL.	1	No Quantity							7866973			0
S3	2016	2016	2016	2	0	2	Export	191	Croatia	HRV	300	Greece	GRC								29	CRUDE ANIMAL,VEG.MATERL.	1	No Quantity							400297			0
S3	2016	2016	2016	2	0	2	Export	191	Croatia	HRV	344	China, Hong Kong SAR	HKG								29	CRUDE ANIMAL,VEG.MATERL.	1	No Quantity							33124			0
S3	2016	2016	2016	2	0	2	Export	191	Croatia	HRV	348	Hungary	HUN								29	CRUDE ANIMAL,VEG.MATERL.	1	No Quantity							613695			0
S3	2016	2016	2016	2	0	2	Export	191	Croatia	HRV	352	Iceland	ISL								29	CRUDE ANIMAL,VEG.MATERL.	1	No Quantity							3			0
S3	2016	2016	2016	2	0	2	Export	191	Croatia	HRV	364	Iran	IRN								29	CRUDE ANIMAL,VEG.MATERL.	1	No Quantity							2			0
S3	2016	2016	2016	2	0	2	Export	191	Croatia	HRV	372	Ireland	IRL								29	CRUDE ANIMAL,VEG.MATERL.	1	No Quantity							195			0
S3	2016	2016	2016	2	0	2	Export	191	Croatia	HRV	376	Israel	ISR								29	CRUDE ANIMAL,VEG.MATERL.	1	No Quantity							32210			0
S3	2016	2016	2016	2	0	2	Export	191	Croatia	HRV	381	Italy	ITA								29	CRUDE ANIMAL,VEG.MATERL.	1	No Quantity							4686229			0
S3	2016	2016	2016	2	0	2	Export	191	Croatia	HRV	392	Japan	JPN								29	CRUDE ANIMAL,VEG.MATERL.	1	No Quantity							5333			0
S3	2016	2016	2016	2	0	2	Export	191	Croatia	HRV	400	Jordan	JOR								29	CRUDE ANIMAL,VEG.MATERL.	1	No Quantity							513			0
S3	2016	2016	2016	2	0	2	Export	191	Croatia	HRV	404	Kenya	KEN								29	CRUDE ANIMAL,VEG.MATERL.	1	No Quantity							31950			0
S3	2016	2016	2016	2	0	2	Export	191	Croatia	HRV	410	Rep. of Korea	KOR								29	CRUDE ANIMAL,VEG.MATERL.	1	No Quantity							11109			0
S3	2016	2016	2016	2	0	2	Export	191	Croatia	HRV	428	Latvia	LVA								29	CRUDE ANIMAL,VEG.MATERL.	1	No Quantity							6852			0
S3	2016	2016	2016	2	0	2	Export	191	Croatia	HRV	440	Lithuania	LTU								29	CRUDE ANIMAL,VEG.MATERL.	1	No Quantity							168			0
S3	2016	2016	2016	2	0	2	Export	191	Croatia	HRV	499	Montenegro	MNE								29	CRUDE ANIMAL,VEG.MATERL.	1	No Quantity							238285			0
S3	2016	2016	2016	2	0	2	Export	191	Croatia	HRV	504	Morocco	MAR								29	CRUDE ANIMAL,VEG.MATERL.	1	No Quantity							674			0
S3	2016	2016	2016	2	0	2	Export	191	Croatia	HRV	512	Oman	OMN								29	CRUDE ANIMAL,VEG.MATERL.	1	No Quantity							5176			0
S3	2016	2016	2016	2	0	2	Export	191	Croatia	HRV	528	Netherlands	NLD								29	CRUDE ANIMAL,VEG.MATERL.	1	No Quantity							549115			0
S3	2016	2016	2016	2	0	2	Export	191	Croatia	HRV	531	Curaçao	CUW								29	CRUDE ANIMAL,VEG.MATERL.	1	No Quantity							124			0
S3	2016	2016	2016	2	0	2	Export	191	Croatia	HRV	534	Saint Maarten	SXM								29	CRUDE ANIMAL,VEG.MATERL.	1	No Quantity							26			0
S3	2016	2016	2016	2	0	2	Export	191	Croatia	HRV	554	New Zealand	NZL								29	CRUDE ANIMAL,VEG.MATERL.	1	No Quantity							58			0
S3	2016	2016	2016	2	0	2	Export	191	Croatia	HRV	579	Norway	NOR								29	CRUDE ANIMAL,VEG.MATERL.	1	No Quantity							1449			0
S3	2016	2016	2016	2	0	2	Export	191	Croatia	HRV	616	Poland	POL								29	CRUDE ANIMAL,VEG.MATERL.	1	No Quantity							243738			0
S3	2016	2016	2016	2	0	2	Export	191	Croatia	HRV	620	Portugal	PRT								29	CRUDE ANIMAL,VEG.MATERL.	1	No Quantity							32			0
S3	2016	2016	2016	2	0	2	Export	191	Croatia	HRV	642	Romania	ROU								29	CRUDE ANIMAL,VEG.MATERL.	1	No Quantity							257121			0
S3	2016	2016	2016	2	0	2	Export	191	Croatia	HRV	643	Russian Federation	RUS								29	CRUDE ANIMAL,VEG.MATERL.	1	No Quantity							261635			0
S3	2016	2016	2016	2	0	2	Export	191	Croatia	HRV	688	Serbia	SRB								29	CRUDE ANIMAL,VEG.MATERL.	1	No Quantity							2231130			0
S3	2016	2016	2016	2	0	2	Export	191	Croatia	HRV	699	India	IND								29	CRUDE ANIMAL,VEG.MATERL.	1	No Quantity							516284			0
S3	2016	2016	2016	2	0	2	Export	191	Croatia	HRV	703	Slovakia	SVK								29	CRUDE ANIMAL,VEG.MATERL.	1	No Quantity							310724			0
S3	2016	2016	2016	2	0	2	Export	191	Croatia	HRV	705	Slovenia	SVN								29	CRUDE ANIMAL,VEG.MATERL.	1	No Quantity							2658876			0
S3	2016	2016	2016	2	0	2	Export	191	Croatia	HRV	710	South Africa	ZAF								29	CRUDE ANIMAL,VEG.MATERL.	1	No Quantity							16894			0
S3	2016	2016	2016	2	0	2	Export	191	Croatia	HRV	724	Spain	ESP								29	CRUDE ANIMAL,VEG.MATERL.	1	No Quantity							76993			0
S3	2016	2016	2016	2	0	2	Export	191	Croatia	HRV	752	Sweden	SWE								29	CRUDE ANIMAL,VEG.MATERL.	1	No Quantity							35629			0
S3	2016	2016	2016	2	0	2	Export	191	Croatia	HRV	757	Switzerland	CHE								29	CRUDE ANIMAL,VEG.MATERL.	1	No Quantity							330589			0
S3	2016	2016	2016	2	0	2	Export	191	Croatia	HRV	792	Turkey	TUR								29	CRUDE ANIMAL,VEG.MATERL.	1	No Quantity							141283			0
S3	2016	2016	2016	2	0	2	Export	191	Croatia	HRV	804	Ukraine	UKR								29	CRUDE ANIMAL,VEG.MATERL.	1	No Quantity							22872			0
S3	2016	2016	2016	2	0	2	Export	191	Croatia	HRV	807	North Macedonia	MKD								29	CRUDE ANIMAL,VEG.MATERL.	1	No Quantity							988353			0
S3	2016	2016	2016	2	0	2	Export	191	Croatia	HRV	826	United Kingdom	GBR								29	CRUDE ANIMAL,VEG.MATERL.	1	No Quantity							147782			0
S3	2016	2016	2016	2	0	2	Export	191	Croatia	HRV	834	United Rep. of Tanzania	TZA								29	CRUDE ANIMAL,VEG.MATERL.	1	No Quantity							2239			0
S3	2016	2016	2016	2	0	2	Export	191	Croatia	HRV	837	Bunkers									29	CRUDE ANIMAL,VEG.MATERL.	1	No Quantity							219			0
S3	2016	2016	2016	2	0	2	Export	191	Croatia	HRV	842	USA	USA								29	CRUDE ANIMAL,VEG.MATERL.	1	No Quantity							883389			0
S3	2016	2016	2016	2	0	2	Export	191	Croatia	HRV	899	Areas, nes									29	CRUDE ANIMAL,VEG.MATERL.	1	No Quantity							8613			0
S3	2016	2016	2016	2	0	2	Export	196	Cyprus	CYP	0	World	WLD								29	CRUDE ANIMAL,VEG.MATERL.	1	No Quantity							4406426			0
S3	2016	2016	2016	2	0	2	Export	196	Cyprus	CYP	8	Albania	ALB								29	CRUDE ANIMAL,VEG.MATERL.	1	No Quantity							44235			0
S3	2016	2016	2016	2	0	2	Export	196	Cyprus	CYP	40	Austria	AUT								29	CRUDE ANIMAL,VEG.MATERL.	1	No Quantity							27691			0
S3	2016	2016	2016	2	0	2	Export	196	Cyprus	CYP	48	Bahrain	BHR								29	CRUDE ANIMAL,VEG.MATERL.	1	No Quantity							48346			0
S3	2016	2016	2016	2	0	2	Export	196	Cyprus	CYP	56	Belgium	BEL								29	CRUDE ANIMAL,VEG.MATERL.	1	No Quantity							48516			0
S3	2016	2016	2016	2	0	2	Export	196	Cyprus	CYP	100	Bulgaria	BGR								29	CRUDE ANIMAL,VEG.MATERL.	1	No Quantity							12944			0
S3	2016	2016	2016	2	0	2	Export	196	Cyprus	CYP	112	Belarus	BLR								29	CRUDE ANIMAL,VEG.MATERL.	1	No Quantity							818			0
S3	2016	2016	2016	2	0	2	Export	196	Cyprus	CYP	218	Ecuador	ECU								29	CRUDE ANIMAL,VEG.MATERL.	1	No Quantity							38816			0
S3	2016	2016	2016	2	0	2	Export	196	Cyprus	CYP	246	Finland	FIN								29	CRUDE ANIMAL,VEG.MATERL.	1	No Quantity							85911			0
S3	2016	2016	2016	2	0	2	Export	196	Cyprus	CYP	251	France	FRA								29	CRUDE ANIMAL,VEG.MATERL.	1	No Quantity							284625			0
S3	2016	2016	2016	2	0	2	Export	196	Cyprus	CYP	276	Germany	DEU								29	CRUDE ANIMAL,VEG.MATERL.	1	No Quantity							788925			0
S3	2016	2016	2016	2	0	2	Export	196	Cyprus	CYP	288	Ghana	GHA								29	CRUDE ANIMAL,VEG.MATERL.	1	No Quantity							44805			0
S3	2016	2016	2016	2	0	2	Export	196	Cyprus	CYP	300	Greece	GRC								29	CRUDE ANIMAL,VEG.MATERL.	1	No Quantity							399406			0
S3	2016	2016	2016	2	0	2	Export	196	Cyprus	CYP	324	Guinea	GIN								29	CRUDE ANIMAL,VEG.MATERL.	1	No Quantity							12819			0
S3	2016	2016	2016	2	0	2	Export	196	Cyprus	CYP	344	China, Hong Kong SAR	HKG								29	CRUDE ANIMAL,VEG.MATERL.	1	No Quantity							325927			0
S3	2016	2016	2016	2	0	2	Export	196	Cyprus	CYP	372	Ireland	IRL								29	CRUDE ANIMAL,VEG.MATERL.	1	No Quantity							15351			0
S3	2016	2016	2016	2	0	2	Export	196	Cyprus	CYP	376	Israel	ISR								29	CRUDE ANIMAL,VEG.MATERL.	1	No Quantity							71874			0
S3	2016	2016	2016	2	0	2	Export	196	Cyprus	CYP	381	Italy	ITA								29	CRUDE ANIMAL,VEG.MATERL.	1	No Quantity							41625			0
S3	2016	2016	2016	2	0	2	Export	196	Cyprus	CYP	410	Rep. of Korea	KOR								29	CRUDE ANIMAL,VEG.MATERL.	1	No Quantity							392631			0
S3	2016	2016	2016	2	0	2	Export	196	Cyprus	CYP	414	Kuwait	KWT								29	CRUDE ANIMAL,VEG.MATERL.	1	No Quantity							537			0
S3	2016	2016	2016	2	0	2	Export	196	Cyprus	CYP	422	Lebanon	LBN								29	CRUDE ANIMAL,VEG.MATERL.	1	No Quantity							16652			0
S3	2016	2016	2016	2	0	2	Export	196	Cyprus	CYP	430	Liberia	LBR								29	CRUDE ANIMAL,VEG.MATERL.	1	No Quantity							8847			0
S3	2016	2016	2016	2	0	2	Export	196	Cyprus	CYP	470	Malta	MLT								29	CRUDE ANIMAL,VEG.MATERL.	1	No Quantity							3325			0
S3	2016	2016	2016	2	0	2	Export	196	Cyprus	CYP	499	Montenegro	MNE								29	CRUDE ANIMAL,VEG.MATERL.	1	No Quantity							6856			0
S3	2016	2016	2016	2	0	2	Export	196	Cyprus	CYP	512	Oman	OMN								29	CRUDE ANIMAL,VEG.MATERL.	1	No Quantity							119			0
S3	2016	2016	2016	2	0	2	Export	196	Cyprus	CYP	528	Netherlands	NLD								29	CRUDE ANIMAL,VEG.MATERL.	1	No Quantity							33718			0
S3	2016	2016	2016	2	0	2	Export	196	Cyprus	CYP	616	Poland	POL								29	CRUDE ANIMAL,VEG.MATERL.	1	No Quantity							61440			0
S3	2016	2016	2016	2	0	2	Export	196	Cyprus	CYP	643	Russian Federation	RUS								29	CRUDE ANIMAL,VEG.MATERL.	1	No Quantity							929282			0
S3	2016	2016	2016	2	0	2	Export	196	Cyprus	CYP	688	Serbia	SRB								29	CRUDE ANIMAL,VEG.MATERL.	1	No Quantity							168822			0
S3	2016	2016	2016	2	0	2	Export	196	Cyprus	CYP	704	Viet Nam	VNM								29	CRUDE ANIMAL,VEG.MATERL.	1	No Quantity							187820			0
S3	2016	2016	2016	2	0	2	Export	196	Cyprus	CYP	724	Spain	ESP								29	CRUDE ANIMAL,VEG.MATERL.	1	No Quantity							11059			0
S3	2016	2016	2016	2	0	2	Export	196	Cyprus	CYP	757	Switzerland	CHE								29	CRUDE ANIMAL,VEG.MATERL.	1	No Quantity							5972			0
S3	2016	2016	2016	2	0	2	Export	196	Cyprus	CYP	784	United Arab Emirates	ARE								29	CRUDE ANIMAL,VEG.MATERL.	1	No Quantity							25958			0
S3	2016	2016	2016	2	0	2	Export	196	Cyprus	CYP	788	Tunisia	TUN								29	CRUDE ANIMAL,VEG.MATERL.	1	No Quantity							21012			0
S3	2016	2016	2016	2	0	2	Export	196	Cyprus	CYP	807	North Macedonia	MKD								29	CRUDE ANIMAL,VEG.MATERL.	1	No Quantity							1089			0
S3	2016	2016	2016	2	0	2	Export	196	Cyprus	CYP	826	United Kingdom	GBR								29	CRUDE ANIMAL,VEG.MATERL.	1	No Quantity							238649			0
S3	2016	2016	2016	2	0	2	Export	191	Croatia	HRV	0	World	WLD								32	COAL, COKE, BRIQUETTES	1	No Quantity							8006272			0
S3	2016	2016	2016	2	0	2	Export	191	Croatia	HRV	70	Bosnia Herzegovina	BIH								32	COAL, COKE, BRIQUETTES	1	No Quantity							7004642			0
S3	2016	2016	2016	2	0	2	Export	191	Croatia	HRV	348	Hungary	HUN								32	COAL, COKE, BRIQUETTES	1	No Quantity							17482			0
S3	2016	2016	2016	2	0	2	Export	191	Croatia	HRV	381	Italy	ITA								32	COAL, COKE, BRIQUETTES	1	No Quantity							948311			0
S3	2016	2016	2016	2	0	2	Export	191	Croatia	HRV	499	Montenegro	MNE								32	COAL, COKE, BRIQUETTES	1	No Quantity							704			0
S3	2016	2016	2016	2	0	2	Export	191	Croatia	HRV	616	Poland	POL								32	COAL, COKE, BRIQUETTES	1	No Quantity							19644			0
S3	2016	2016	2016	2	0	2	Export	191	Croatia	HRV	642	Romania	ROU								32	COAL, COKE, BRIQUETTES	1	No Quantity							30			0
S3	2016	2016	2016	2	0	2	Export	191	Croatia	HRV	703	Slovakia	SVK								32	COAL, COKE, BRIQUETTES	1	No Quantity							5154			0
S3	2016	2016	2016	2	0	2	Export	191	Croatia	HRV	705	Slovenia	SVN								32	COAL, COKE, BRIQUETTES	1	No Quantity							10279			0
S3	2016	2016	2016	2	0	2	Export	191	Croatia	HRV	757	Switzerland	CHE								32	COAL, COKE, BRIQUETTES	1	No Quantity							26			0
S3	2016	2016	2016	2	0	2	Export	191	Croatia	HRV	0	World	WLD								33	PETROLEUM,PETROL.PRODUCT	1	No Quantity							761777456			0
S3	2016	2016	2016	2	0	2	Export	191	Croatia	HRV	8	Albania	ALB								33	PETROLEUM,PETROL.PRODUCT	1	No Quantity							4503576			0
S3	2016	2016	2016	2	0	2	Export	191	Croatia	HRV	12	Algeria	DZA								33	PETROLEUM,PETROL.PRODUCT	1	No Quantity							23681559			0
S3	2016	2016	2016	2	0	2	Export	191	Croatia	HRV	40	Austria	AUT								33	PETROLEUM,PETROL.PRODUCT	1	No Quantity							1109770			0
S3	2016	2016	2016	2	0	2	Export	191	Croatia	HRV	56	Belgium	BEL								33	PETROLEUM,PETROL.PRODUCT	1	No Quantity							455614			0
S3	2016	2016	2016	2	0	2	Export	191	Croatia	HRV	70	Bosnia Herzegovina	BIH								33	PETROLEUM,PETROL.PRODUCT	1	No Quantity							271243003			0
S3	2016	2016	2016	2	0	2	Export	191	Croatia	HRV	100	Bulgaria	BGR								33	PETROLEUM,PETROL.PRODUCT	1	No Quantity							30744			0
S3	2016	2016	2016	2	0	2	Export	191	Croatia	HRV	124	Canada	CAN								33	PETROLEUM,PETROL.PRODUCT	1	No Quantity							295			0
S3	2016	2016	2016	2	0	2	Export	191	Croatia	HRV	136	Cayman Isds	CYM								33	PETROLEUM,PETROL.PRODUCT	1	No Quantity							65008			0
S3	2016	2016	2016	2	0	2	Export	191	Croatia	HRV	156	China	CHN								33	PETROLEUM,PETROL.PRODUCT	1	No Quantity							59000			0
S3	2016	2016	2016	2	0	2	Export	191	Croatia	HRV	196	Cyprus	CYP								33	PETROLEUM,PETROL.PRODUCT	1	No Quantity							38791			0
S3	2016	2016	2016	2	0	2	Export	191	Croatia	HRV	203	Czechia	CZE								33	PETROLEUM,PETROL.PRODUCT	1	No Quantity							131148			0
S3	2016	2016	2016	2	0	2	Export	191	Croatia	HRV	233	Estonia	EST								33	PETROLEUM,PETROL.PRODUCT	1	No Quantity							40027			0
S3	2016	2016	2016	2	0	2	Export	191	Croatia	HRV	246	Finland	FIN								33	PETROLEUM,PETROL.PRODUCT	1	No Quantity							258			0
S3	2016	2016	2016	2	0	2	Export	191	Croatia	HRV	251	France	FRA								33	PETROLEUM,PETROL.PRODUCT	1	No Quantity							1647801			0
S3	2016	2016	2016	2	0	2	Export	191	Croatia	HRV	276	Germany	DEU								33	PETROLEUM,PETROL.PRODUCT	1	No Quantity							6851837			0
S3	2016	2016	2016	2	0	2	Export	191	Croatia	HRV	292	Gibraltar	GIB								33	PETROLEUM,PETROL.PRODUCT	1	No Quantity							118401058			0
S3	2016	2016	2016	2	0	2	Export	191	Croatia	HRV	300	Greece	GRC								33	PETROLEUM,PETROL.PRODUCT	1	No Quantity							6637634			0
S3	2016	2016	2016	2	0	2	Export	191	Croatia	HRV	348	Hungary	HUN								33	PETROLEUM,PETROL.PRODUCT	1	No Quantity							25795627			0
S3	2016	2016	2016	2	0	2	Export	191	Croatia	HRV	376	Israel	ISR								33	PETROLEUM,PETROL.PRODUCT	1	No Quantity							12781272			0
S3	2016	2016	2016	2	0	2	Export	191	Croatia	HRV	381	Italy	ITA								33	PETROLEUM,PETROL.PRODUCT	1	No Quantity							90112950			0
S3	2016	2016	2016	2	0	2	Export	191	Croatia	HRV	398	Kazakhstan	KAZ								33	PETROLEUM,PETROL.PRODUCT	1	No Quantity							23			0
S3	2016	2016	2016	2	0	2	Export	191	Croatia	HRV	440	Lithuania	LTU								33	PETROLEUM,PETROL.PRODUCT	1	No Quantity							74973			0
S3	2016	2016	2016	2	0	2	Export	191	Croatia	HRV	442	Luxembourg	LUX								33	PETROLEUM,PETROL.PRODUCT	1	No Quantity							315			0
S3	2016	2016	2016	2	0	2	Export	191	Croatia	HRV	470	Malta	MLT								33	PETROLEUM,PETROL.PRODUCT	1	No Quantity							24700475			0
S3	2016	2016	2016	2	0	2	Export	191	Croatia	HRV	490	Other Asia, nes									33	PETROLEUM,PETROL.PRODUCT	1	No Quantity							252177			0
S3	2016	2016	2016	2	0	2	Export	191	Croatia	HRV	499	Montenegro	MNE								33	PETROLEUM,PETROL.PRODUCT	1	No Quantity							31652929			0
S3	2016	2016	2016	2	0	2	Export	191	Croatia	HRV	504	Morocco	MAR								33	PETROLEUM,PETROL.PRODUCT	1	No Quantity							2169			0
S3	2016	2016	2016	2	0	2	Export	191	Croatia	HRV	528	Netherlands	NLD								33	PETROLEUM,PETROL.PRODUCT	1	No Quantity							3552166			0
S3	2016	2016	2016	2	0	2	Export	191	Croatia	HRV	566	Nigeria	NGA								33	PETROLEUM,PETROL.PRODUCT	1	No Quantity							54132			0
S3	2016	2016	2016	2	0	2	Export	191	Croatia	HRV	604	Peru	PER								33	PETROLEUM,PETROL.PRODUCT	1	No Quantity							53			0
S3	2016	2016	2016	2	0	2	Export	191	Croatia	HRV	616	Poland	POL								33	PETROLEUM,PETROL.PRODUCT	1	No Quantity							671630			0
S3	2016	2016	2016	2	0	2	Export	191	Croatia	HRV	634	Qatar	QAT								33	PETROLEUM,PETROL.PRODUCT	1	No Quantity							769458			0
S3	2016	2016	2016	2	0	2	Export	191	Croatia	HRV	642	Romania	ROU								33	PETROLEUM,PETROL.PRODUCT	1	No Quantity							10847			0
S3	2016	2016	2016	2	0	2	Export	191	Croatia	HRV	643	Russian Federation	RUS								33	PETROLEUM,PETROL.PRODUCT	1	No Quantity							52			0
S3	2016	2016	2016	2	0	2	Export	191	Croatia	HRV	688	Serbia	SRB								33	PETROLEUM,PETROL.PRODUCT	1	No Quantity							22468520			0
S3	2016	2016	2016	2	0	2	Export	191	Croatia	HRV	699	India	IND								33	PETROLEUM,PETROL.PRODUCT	1	No Quantity							62			0
S3	2016	2016	2016	2	0	2	Export	191	Croatia	HRV	702	Singapore	SGP								33	PETROLEUM,PETROL.PRODUCT	1	No Quantity							131350			0
S3	2016	2016	2016	2	0	2	Export	191	Croatia	HRV	703	Slovakia	SVK								33	PETROLEUM,PETROL.PRODUCT	1	No Quantity							817205			0
S3	2016	2016	2016	2	0	2	Export	191	Croatia	HRV	705	Slovenia	SVN								33	PETROLEUM,PETROL.PRODUCT	1	No Quantity							101609761			0
S3	2016	2016	2016	2	0	2	Export	191	Croatia	HRV	724	Spain	ESP								33	PETROLEUM,PETROL.PRODUCT	1	No Quantity							5170685			0
S3	2016	2016	2016	2	0	2	Export	191	Croatia	HRV	728	South Sudan	SSD								33	PETROLEUM,PETROL.PRODUCT	1	No Quantity							8001			0
S3	2016	2016	2016	2	0	2	Export	191	Croatia	HRV	729	Sudan	SDN								33	PETROLEUM,PETROL.PRODUCT	1	No Quantity							1184			0
S3	2016	2016	2016	2	0	2	Export	191	Croatia	HRV	752	Sweden	SWE								33	PETROLEUM,PETROL.PRODUCT	1	No Quantity							1814			0
S3	2016	2016	2016	2	0	2	Export	191	Croatia	HRV	757	Switzerland	CHE								33	PETROLEUM,PETROL.PRODUCT	1	No Quantity							6980			0
S3	2016	2016	2016	2	0	2	Export	191	Croatia	HRV	784	United Arab Emirates	ARE								33	PETROLEUM,PETROL.PRODUCT	1	No Quantity							387354			0
S3	2016	2016	2016	2	0	2	Export	191	Croatia	HRV	792	Turkey	TUR								33	PETROLEUM,PETROL.PRODUCT	1	No Quantity							4636669			0
S3	2016	2016	2016	2	0	2	Export	191	Croatia	HRV	807	North Macedonia	MKD								33	PETROLEUM,PETROL.PRODUCT	1	No Quantity							631604			0
S3	2016	2016	2016	2	0	2	Export	191	Croatia	HRV	826	United Kingdom	GBR								33	PETROLEUM,PETROL.PRODUCT	1	No Quantity							39922			0
S3	2016	2016	2016	2	0	2	Export	191	Croatia	HRV	834	United Rep. of Tanzania	TZA								33	PETROLEUM,PETROL.PRODUCT	1	No Quantity							98			0
S3	2016	2016	2016	2	0	2	Export	191	Croatia	HRV	837	Bunkers									33	PETROLEUM,PETROL.PRODUCT	1	No Quantity							471766			0
S3	2016	2016	2016	2	0	2	Export	191	Croatia	HRV	842	USA	USA								33	PETROLEUM,PETROL.PRODUCT	1	No Quantity							17593			0
S3	2016	2016	2016	2	0	2	Export	191	Croatia	HRV	899	Areas, nes									33	PETROLEUM,PETROL.PRODUCT	1	No Quantity							48517			0
S3	2016	2016	2016	2	0	2	Export	196	Cyprus	CYP	0	World	WLD								33	PETROLEUM,PETROL.PRODUCT	1	No Quantity							385315774			0
S3	2016	2016	2016	2	0	2	Export	196	Cyprus	CYP	12	Algeria	DZA								33	PETROLEUM,PETROL.PRODUCT	1	No Quantity							25910482			0
S3	2016	2016	2016	2	0	2	Export	196	Cyprus	CYP	31	Azerbaijan	AZE								33	PETROLEUM,PETROL.PRODUCT	1	No Quantity							5391			0
S3	2016	2016	2016	2	0	2	Export	196	Cyprus	CYP	56	Belgium	BEL								33	PETROLEUM,PETROL.PRODUCT	1	No Quantity							116783			0
S3	2016	2016	2016	2	0	2	Export	196	Cyprus	CYP	251	France	FRA								33	PETROLEUM,PETROL.PRODUCT	1	No Quantity							12628928			0
S3	2016	2016	2016	2	0	2	Export	196	Cyprus	CYP	300	Greece	GRC								33	PETROLEUM,PETROL.PRODUCT	1	No Quantity							4065315			0
S3	2016	2016	2016	2	0	2	Export	196	Cyprus	CYP	376	Israel	ISR								33	PETROLEUM,PETROL.PRODUCT	1	No Quantity							805023			0
S3	2016	2016	2016	2	0	2	Export	196	Cyprus	CYP	422	Lebanon	LBN								33	PETROLEUM,PETROL.PRODUCT	1	No Quantity							7153750			0
S3	2016	2016	2016	2	0	2	Export	196	Cyprus	CYP	434	Libya	LBY								33	PETROLEUM,PETROL.PRODUCT	1	No Quantity							135361635			0
S3	2016	2016	2016	2	0	2	Export	196	Cyprus	CYP	568	Other Europe, nes									33	PETROLEUM,PETROL.PRODUCT	1	No Quantity							6755			0
S3	2016	2016	2016	2	0	2	Export	196	Cyprus	CYP	591	Panama	PAN								33	PETROLEUM,PETROL.PRODUCT	1	No Quantity							66			0
S3	2016	2016	2016	2	0	2	Export	196	Cyprus	CYP	642	Romania	ROU								33	PETROLEUM,PETROL.PRODUCT	1	No Quantity							11210619			0
S3	2016	2016	2016	2	0	2	Export	196	Cyprus	CYP	682	Saudi Arabia	SAU								33	PETROLEUM,PETROL.PRODUCT	1	No Quantity							17259822			0
S3	2016	2016	2016	2	0	2	Export	196	Cyprus	CYP	702	Singapore	SGP								33	PETROLEUM,PETROL.PRODUCT	1	No Quantity							50			0
S3	2016	2016	2016	2	0	2	Export	196	Cyprus	CYP	705	Slovenia	SVN								33	PETROLEUM,PETROL.PRODUCT	1	No Quantity							15074081			0
S3	2016	2016	2016	2	0	2	Export	196	Cyprus	CYP	784	United Arab Emirates	ARE								33	PETROLEUM,PETROL.PRODUCT	1	No Quantity							8713868			0
S3	2016	2016	2016	2	0	2	Export	196	Cyprus	CYP	818	Egypt	EGY								33	PETROLEUM,PETROL.PRODUCT	1	No Quantity							17571093			0
S3	2016	2016	2016	2	0	2	Export	196	Cyprus	CYP	826	United Kingdom	GBR								33	PETROLEUM,PETROL.PRODUCT	1	No Quantity							1600			0
S3	2016	2016	2016	2	0	2	Export	196	Cyprus	CYP	837	Bunkers									33	PETROLEUM,PETROL.PRODUCT	1	No Quantity							122075770			0
S3	2016	2016	2016	2	0	2	Export	196	Cyprus	CYP	899	Areas, nes									33	PETROLEUM,PETROL.PRODUCT	1	No Quantity							7354743			0
S3	2016	2016	2016	2	0	2	Export	191	Croatia	HRV	0	World	WLD								34	GAS,NATURAL,MANUFACTURED	1	No Quantity							109068093			0
S3	2016	2016	2016	2	0	2	Export	191	Croatia	HRV	8	Albania	ALB								34	GAS,NATURAL,MANUFACTURED	1	No Quantity							4201873			0
S3	2016	2016	2016	2	0	2	Export	191	Croatia	HRV	40	Austria	AUT								34	GAS,NATURAL,MANUFACTURED	1	No Quantity							151236			0
S3	2016	2016	2016	2	0	2	Export	191	Croatia	HRV	70	Bosnia Herzegovina	BIH								34	GAS,NATURAL,MANUFACTURED	1	No Quantity							18051647			0
S3	2016	2016	2016	2	0	2	Export	191	Croatia	HRV	196	Cyprus	CYP								34	GAS,NATURAL,MANUFACTURED	1	No Quantity							1116410			0
S3	2016	2016	2016	2	0	2	Export	191	Croatia	HRV	232	Eritrea	ERI								34	GAS,NATURAL,MANUFACTURED	1	No Quantity							502890			0
S3	2016	2016	2016	2	0	2	Export	191	Croatia	HRV	276	Germany	DEU								34	GAS,NATURAL,MANUFACTURED	1	No Quantity							12			0
S3	2016	2016	2016	2	0	2	Export	191	Croatia	HRV	348	Hungary	HUN								34	GAS,NATURAL,MANUFACTURED	1	No Quantity							1368574			0
S3	2016	2016	2016	2	0	2	Export	191	Croatia	HRV	381	Italy	ITA								34	GAS,NATURAL,MANUFACTURED	1	No Quantity							57911076			0
S3	2016	2016	2016	2	0	2	Export	191	Croatia	HRV	422	Lebanon	LBN								34	GAS,NATURAL,MANUFACTURED	1	No Quantity							734870			0
S3	2016	2016	2016	2	0	2	Export	191	Croatia	HRV	499	Montenegro	MNE								34	GAS,NATURAL,MANUFACTURED	1	No Quantity							2774759			0
S3	2016	2016	2016	2	0	2	Export	191	Croatia	HRV	688	Serbia	SRB								34	GAS,NATURAL,MANUFACTURED	1	No Quantity							6369840			0
S3	2016	2016	2016	2	0	2	Export	191	Croatia	HRV	703	Slovakia	SVK								34	GAS,NATURAL,MANUFACTURED	1	No Quantity							200954			0
S3	2016	2016	2016	2	0	2	Export	191	Croatia	HRV	705	Slovenia	SVN								34	GAS,NATURAL,MANUFACTURED	1	No Quantity							6960397			0
S3	2016	2016	2016	2	0	2	Export	191	Croatia	HRV	788	Tunisia	TUN								34	GAS,NATURAL,MANUFACTURED	1	No Quantity							689906			0
S3	2016	2016	2016	2	0	2	Export	191	Croatia	HRV	792	Turkey	TUR								34	GAS,NATURAL,MANUFACTURED	1	No Quantity							518034			0
S3	2016	2016	2016	2	0	2	Export	191	Croatia	HRV	804	Ukraine	UKR								34	GAS,NATURAL,MANUFACTURED	1	No Quantity							9549			0
S3	2016	2016	2016	2	0	2	Export	191	Croatia	HRV	807	North Macedonia	MKD								34	GAS,NATURAL,MANUFACTURED	1	No Quantity							28677			0
S3	2016	2016	2016	2	0	2	Export	191	Croatia	HRV	818	Egypt	EGY								34	GAS,NATURAL,MANUFACTURED	1	No Quantity							7477376			0
S3	2016	2016	2016	2	0	2	Export	191	Croatia	HRV	826	United Kingdom	GBR								34	GAS,NATURAL,MANUFACTURED	1	No Quantity							13			0
S3	2016	2016	2016	2	0	2	Export	191	Croatia	HRV	0	World	WLD								35	ELECTRIC CURRENT	1	No Quantity							416851833			0
S3	2016	2016	2016	2	0	2	Export	191	Croatia	HRV	70	Bosnia Herzegovina	BIH								35	ELECTRIC CURRENT	1	No Quantity							52075000			0
S3	2016	2016	2016	2	0	2	Export	191	Croatia	HRV	203	Czechia	CZE								35	ELECTRIC CURRENT	1	No Quantity							996215			0
S3	2016	2016	2016	2	0	2	Export	191	Croatia	HRV	208	Denmark	DNK								35	ELECTRIC CURRENT	1	No Quantity							528626			0
S3	2016	2016	2016	2	0	2	Export	191	Croatia	HRV	276	Germany	DEU								35	ELECTRIC CURRENT	1	No Quantity							314620			0
S3	2016	2016	2016	2	0	2	Export	191	Croatia	HRV	348	Hungary	HUN								35	ELECTRIC CURRENT	1	No Quantity							147757668			0
S3	2016	2016	2016	2	0	2	Export	191	Croatia	HRV	688	Serbia	SRB								35	ELECTRIC CURRENT	1	No Quantity							42855032			0
S3	2016	2016	2016	2	0	2	Export	191	Croatia	HRV	705	Slovenia	SVN								35	ELECTRIC CURRENT	1	No Quantity							171881891			0
S3	2016	2016	2016	2	0	2	Export	191	Croatia	HRV	757	Switzerland	CHE								35	ELECTRIC CURRENT	1	No Quantity							442781			0
S3	2016	2016	2016	2	0	2	Export	191	Croatia	HRV	0	World	WLD								41	ANIMAL OILS AND FATS	1	No Quantity							2967651			0
S3	2016	2016	2016	2	0	2	Export	191	Croatia	HRV	70	Bosnia Herzegovina	BIH								41	ANIMAL OILS AND FATS	1	No Quantity							292598			0
S3	2016	2016	2016	2	0	2	Export	191	Croatia	HRV	276	Germany	DEU								41	ANIMAL OILS AND FATS	1	No Quantity							63001			0
S3	2016	2016	2016	2	0	2	Export	191	Croatia	HRV	348	Hungary	HUN								41	ANIMAL OILS AND FATS	1	No Quantity							16600			0
S3	2016	2016	2016	2	0	2	Export	191	Croatia	HRV	381	Italy	ITA								41	ANIMAL OILS AND FATS	1	No Quantity							69179			0
S3	2016	2016	2016	2	0	2	Export	191	Croatia	HRV	428	Latvia	LVA								41	ANIMAL OILS AND FATS	1	No Quantity							12367			0
S3	2016	2016	2016	2	0	2	Export	191	Croatia	HRV	499	Montenegro	MNE								41	ANIMAL OILS AND FATS	1	No Quantity							23340			0
S3	2016	2016	2016	2	0	2	Export	191	Croatia	HRV	616	Poland	POL								41	ANIMAL OILS AND FATS	1	No Quantity							358			0
S3	2016	2016	2016	2	0	2	Export	191	Croatia	HRV	688	Serbia	SRB								41	ANIMAL OILS AND FATS	1	No Quantity							108622			0
S3	2016	2016	2016	2	0	2	Export	191	Croatia	HRV	703	Slovakia	SVK								41	ANIMAL OILS AND FATS	1	No Quantity							1761654			0
S3	2016	2016	2016	2	0	2	Export	191	Croatia	HRV	705	Slovenia	SVN								41	ANIMAL OILS AND FATS	1	No Quantity							558411			0
S3	2016	2016	2016	2	0	2	Export	191	Croatia	HRV	752	Sweden	SWE								41	ANIMAL OILS AND FATS	1	No Quantity							31987			0
S3	2016	2016	2016	2	0	2	Export	191	Croatia	HRV	807	North Macedonia	MKD								41	ANIMAL OILS AND FATS	1	No Quantity							29534			0
S3	2016	2016	2016	2	0	2	Export	196	Cyprus	CYP	0	World	WLD								41	ANIMAL OILS AND FATS	1	No Quantity							383773			0
S3	2016	2016	2016	2	0	2	Export	196	Cyprus	CYP	8	Albania	ALB								41	ANIMAL OILS AND FATS	1	No Quantity							3961			0
S3	2016	2016	2016	2	0	2	Export	196	Cyprus	CYP	100	Bulgaria	BGR								41	ANIMAL OILS AND FATS	1	No Quantity							5574			0
S3	2016	2016	2016	2	0	2	Export	196	Cyprus	CYP	300	Greece	GRC								41	ANIMAL OILS AND FATS	1	No Quantity							266719			0
S3	2016	2016	2016	2	0	2	Export	196	Cyprus	CYP	688	Serbia	SRB								41	ANIMAL OILS AND FATS	1	No Quantity							107519			0
S3	2016	2016	2016	2	0	2	Export	191	Croatia	HRV	0	World	WLD								42	FIXED VEG. FATS AND OILS	1	No Quantity							45025200			0
S3	2016	2016	2016	2	0	2	Export	191	Croatia	HRV	40	Austria	AUT								42	FIXED VEG. FATS AND OILS	1	No Quantity							370471			0
S3	2016	2016	2016	2	0	2	Export	191	Croatia	HRV	56	Belgium	BEL								42	FIXED VEG. FATS AND OILS	1	No Quantity							27038			0
S3	2016	2016	2016	2	0	2	Export	191	Croatia	HRV	70	Bosnia Herzegovina	BIH								42	FIXED VEG. FATS AND OILS	1	No Quantity							3474675			0
S3	2016	2016	2016	2	0	2	Export	191	Croatia	HRV	76	Brazil	BRA								42	FIXED VEG. FATS AND OILS	1	No Quantity							980			0
S3	2016	2016	2016	2	0	2	Export	191	Croatia	HRV	100	Bulgaria	BGR								42	FIXED VEG. FATS AND OILS	1	No Quantity							34704			0
S3	2016	2016	2016	2	0	2	Export	191	Croatia	HRV	124	Canada	CAN								42	FIXED VEG. FATS AND OILS	1	No Quantity							699			0
S3	2016	2016	2016	2	0	2	Export	191	Croatia	HRV	156	China	CHN								42	FIXED VEG. FATS AND OILS	1	No Quantity							1101			0
S3	2016	2016	2016	2	0	2	Export	191	Croatia	HRV	203	Czechia	CZE								42	FIXED VEG. FATS AND OILS	1	No Quantity							807976			0
S3	2016	2016	2016	2	0	2	Export	191	Croatia	HRV	233	Estonia	EST								42	FIXED VEG. FATS AND OILS	1	No Quantity							1052			0
S3	2016	2016	2016	2	0	2	Export	191	Croatia	HRV	251	France	FRA								42	FIXED VEG. FATS AND OILS	1	No Quantity							23786			0
S3	2016	2016	2016	2	0	2	Export	191	Croatia	HRV	276	Germany	DEU								42	FIXED VEG. FATS AND OILS	1	No Quantity							2961619			0
S3	2016	2016	2016	2	0	2	Export	191	Croatia	HRV	300	Greece	GRC								42	FIXED VEG. FATS AND OILS	1	No Quantity							229020			0
S3	2016	2016	2016	2	0	2	Export	191	Croatia	HRV	348	Hungary	HUN								42	FIXED VEG. FATS AND OILS	1	No Quantity							10954547			0
S3	2016	2016	2016	2	0	2	Export	191	Croatia	HRV	364	Iran	IRN								42	FIXED VEG. FATS AND OILS	1	No Quantity							2			0
S3	2016	2016	2016	2	0	2	Export	191	Croatia	HRV	372	Ireland	IRL								42	FIXED VEG. FATS AND OILS	1	No Quantity							28			0
S3	2016	2016	2016	2	0	2	Export	191	Croatia	HRV	376	Israel	ISR								42	FIXED VEG. FATS AND OILS	1	No Quantity							153			0
S3	2016	2016	2016	2	0	2	Export	191	Croatia	HRV	381	Italy	ITA								42	FIXED VEG. FATS AND OILS	1	No Quantity							6002203			0
S3	2016	2016	2016	2	0	2	Export	191	Croatia	HRV	392	Japan	JPN								42	FIXED VEG. FATS AND OILS	1	No Quantity							34967			0
S3	2016	2016	2016	2	0	2	Export	191	Croatia	HRV	410	Rep. of Korea	KOR								42	FIXED VEG. FATS AND OILS	1	No Quantity							2			0
S3	2016	2016	2016	2	0	2	Export	191	Croatia	HRV	442	Luxembourg	LUX								42	FIXED VEG. FATS AND OILS	1	No Quantity							1140			0
S3	2016	2016	2016	2	0	2	Export	191	Croatia	HRV	484	Mexico	MEX								42	FIXED VEG. FATS AND OILS	1	No Quantity							1092			0
S3	2016	2016	2016	2	0	2	Export	191	Croatia	HRV	490	Other Asia, nes									42	FIXED VEG. FATS AND OILS	1	No Quantity							4941			0
S3	2016	2016	2016	2	0	2	Export	191	Croatia	HRV	499	Montenegro	MNE								42	FIXED VEG. FATS AND OILS	1	No Quantity							145817			0
S3	2016	2016	2016	2	0	2	Export	191	Croatia	HRV	528	Netherlands	NLD								42	FIXED VEG. FATS AND OILS	1	No Quantity							14162			0
S3	2016	2016	2016	2	0	2	Export	191	Croatia	HRV	579	Norway	NOR								42	FIXED VEG. FATS AND OILS	1	No Quantity							51003			0
S3	2016	2016	2016	2	0	2	Export	191	Croatia	HRV	616	Poland	POL								42	FIXED VEG. FATS AND OILS	1	No Quantity							3348126			0
S3	2016	2016	2016	2	0	2	Export	191	Croatia	HRV	642	Romania	ROU								42	FIXED VEG. FATS AND OILS	1	No Quantity							105106			0
S3	2016	2016	2016	2	0	2	Export	191	Croatia	HRV	643	Russian Federation	RUS								42	FIXED VEG. FATS AND OILS	1	No Quantity							51606			0
S3	2016	2016	2016	2	0	2	Export	191	Croatia	HRV	688	Serbia	SRB								42	FIXED VEG. FATS AND OILS	1	No Quantity							669079			0
S3	2016	2016	2016	2	0	2	Export	191	Croatia	HRV	702	Singapore	SGP								42	FIXED VEG. FATS AND OILS	1	No Quantity							2025			0
S3	2016	2016	2016	2	0	2	Export	191	Croatia	HRV	703	Slovakia	SVK								42	FIXED VEG. FATS AND OILS	1	No Quantity							5152647			0
S3	2016	2016	2016	2	0	2	Export	191	Croatia	HRV	705	Slovenia	SVN								42	FIXED VEG. FATS AND OILS	1	No Quantity							9947800			0
S3	2016	2016	2016	2	0	2	Export	191	Croatia	HRV	724	Spain	ESP								42	FIXED VEG. FATS AND OILS	1	No Quantity							4076			0
S3	2016	2016	2016	2	0	2	Export	191	Croatia	HRV	752	Sweden	SWE								42	FIXED VEG. FATS AND OILS	1	No Quantity							78603			0
S3	2016	2016	2016	2	0	2	Export	191	Croatia	HRV	757	Switzerland	CHE								42	FIXED VEG. FATS AND OILS	1	No Quantity							91742			0
S3	2016	2016	2016	2	0	2	Export	191	Croatia	HRV	784	United Arab Emirates	ARE								42	FIXED VEG. FATS AND OILS	1	No Quantity							2667			0
S3	2016	2016	2016	2	0	2	Export	191	Croatia	HRV	804	Ukraine	UKR								42	FIXED VEG. FATS AND OILS	1	No Quantity							329			0
S3	2016	2016	2016	2	0	2	Export	191	Croatia	HRV	807	North Macedonia	MKD								42	FIXED VEG. FATS AND OILS	1	No Quantity							16375			0
S3	2016	2016	2016	2	0	2	Export	191	Croatia	HRV	826	United Kingdom	GBR								42	FIXED VEG. FATS AND OILS	1	No Quantity							32627			0
S3	2016	2016	2016	2	0	2	Export	191	Croatia	HRV	837	Bunkers									42	FIXED VEG. FATS AND OILS	1	No Quantity							8868			0
S3	2016	2016	2016	2	0	2	Export	191	Croatia	HRV	842	USA	USA								42	FIXED VEG. FATS AND OILS	1	No Quantity							197040			0
S3	2016	2016	2016	2	0	2	Export	191	Croatia	HRV	899	Areas, nes									42	FIXED VEG. FATS AND OILS	1	No Quantity							173306			0
S3	2016	2016	2016	2	0	2	Export	196	Cyprus	CYP	0	World	WLD								42	FIXED VEG. FATS AND OILS	1	No Quantity							882986			0
S3	2016	2016	2016	2	0	2	Export	196	Cyprus	CYP	36	Australia	AUS								42	FIXED VEG. FATS AND OILS	1	No Quantity							15646			0
S3	2016	2016	2016	2	0	2	Export	196	Cyprus	CYP	50	Bangladesh	BGD								42	FIXED VEG. FATS AND OILS	1	No Quantity							71483			0
S3	2016	2016	2016	2	0	2	Export	196	Cyprus	CYP	51	Armenia	ARM								42	FIXED VEG. FATS AND OILS	1	No Quantity							114290			0
S3	2016	2016	2016	2	0	2	Export	196	Cyprus	CYP	100	Bulgaria	BGR								42	FIXED VEG. FATS AND OILS	1	No Quantity							19959			0
S3	2016	2016	2016	2	0	2	Export	196	Cyprus	CYP	156	China	CHN								42	FIXED VEG. FATS AND OILS	1	No Quantity							88991			0
S3	2016	2016	2016	2	0	2	Export	196	Cyprus	CYP	268	Georgia	GEO								42	FIXED VEG. FATS AND OILS	1	No Quantity							102666			0
S3	2016	2016	2016	2	0	2	Export	196	Cyprus	CYP	300	Greece	GRC								42	FIXED VEG. FATS AND OILS	1	No Quantity							5974			0
S3	2016	2016	2016	2	0	2	Export	196	Cyprus	CYP	344	China, Hong Kong SAR	HKG								42	FIXED VEG. FATS AND OILS	1	No Quantity							11426			0
S3	2016	2016	2016	2	0	2	Export	196	Cyprus	CYP	392	Japan	JPN								42	FIXED VEG. FATS AND OILS	1	No Quantity							3238			0
S3	2016	2016	2016	2	0	2	Export	196	Cyprus	CYP	422	Lebanon	LBN								42	FIXED VEG. FATS AND OILS	1	No Quantity							4314			0
S3	2016	2016	2016	2	0	2	Export	196	Cyprus	CYP	470	Malta	MLT								42	FIXED VEG. FATS AND OILS	1	No Quantity							960			0
S3	2016	2016	2016	2	0	2	Export	196	Cyprus	CYP	512	Oman	OMN								42	FIXED VEG. FATS AND OILS	1	No Quantity							1345			0
S3	2016	2016	2016	2	0	2	Export	196	Cyprus	CYP	579	Norway	NOR								42	FIXED VEG. FATS AND OILS	1	No Quantity							464			0
S3	2016	2016	2016	2	0	2	Export	196	Cyprus	CYP	616	Poland	POL								42	FIXED VEG. FATS AND OILS	1	No Quantity							55395			0
S3	2016	2016	2016	2	0	2	Export	196	Cyprus	CYP	702	Singapore	SGP								42	FIXED VEG. FATS AND OILS	1	No Quantity							3885			0
S3	2016	2016	2016	2	0	2	Export	196	Cyprus	CYP	757	Switzerland	CHE								42	FIXED VEG. FATS AND OILS	1	No Quantity							2614			0
S3	2016	2016	2016	2	0	2	Export	196	Cyprus	CYP	784	United Arab Emirates	ARE								42	FIXED VEG. FATS AND OILS	1	No Quantity							12			0
S3	2016	2016	2016	2	0	2	Export	196	Cyprus	CYP	804	Ukraine	UKR								42	FIXED VEG. FATS AND OILS	1	No Quantity							13345			0
S3	2016	2016	2016	2	0	2	Export	196	Cyprus	CYP	826	United Kingdom	GBR								42	FIXED VEG. FATS AND OILS	1	No Quantity							47783			0
S3	2016	2016	2016	2	0	2	Export	196	Cyprus	CYP	842	USA	USA								42	FIXED VEG. FATS AND OILS	1	No Quantity							312934			0
S3	2016	2016	2016	2	0	2	Export	196	Cyprus	CYP	894	Zambia	ZMB								42	FIXED VEG. FATS AND OILS	1	No Quantity							6263			0
S3	2016	2016	2016	2	0	2	Export	191	Croatia	HRV	0	World	WLD								43	ANIMAL,VEG.FATS,OILS,NES	1	No Quantity							8655841			0
S3	2016	2016	2016	2	0	2	Export	191	Croatia	HRV	40	Austria	AUT								43	ANIMAL,VEG.FATS,OILS,NES	1	No Quantity							5304390			0
S3	2016	2016	2016	2	0	2	Export	191	Croatia	HRV	70	Bosnia Herzegovina	BIH								43	ANIMAL,VEG.FATS,OILS,NES	1	No Quantity							526516			0
S3	2016	2016	2016	2	0	2	Export	191	Croatia	HRV	100	Bulgaria	BGR								43	ANIMAL,VEG.FATS,OILS,NES	1	No Quantity							6982			0
S3	2016	2016	2016	2	0	2	Export	191	Croatia	HRV	203	Czechia	CZE								43	ANIMAL,VEG.FATS,OILS,NES	1	No Quantity							33507			0
S3	2016	2016	2016	2	0	2	Export	191	Croatia	HRV	208	Denmark	DNK								43	ANIMAL,VEG.FATS,OILS,NES	1	No Quantity							28			0
S3	2016	2016	2016	2	0	2	Export	191	Croatia	HRV	276	Germany	DEU								43	ANIMAL,VEG.FATS,OILS,NES	1	No Quantity							645853			0
S3	2016	2016	2016	2	0	2	Export	191	Croatia	HRV	348	Hungary	HUN								43	ANIMAL,VEG.FATS,OILS,NES	1	No Quantity							573941			0
S3	2016	2016	2016	2	0	2	Export	191	Croatia	HRV	381	Italy	ITA								43	ANIMAL,VEG.FATS,OILS,NES	1	No Quantity							70348			0
S3	2016	2016	2016	2	0	2	Export	191	Croatia	HRV	499	Montenegro	MNE								43	ANIMAL,VEG.FATS,OILS,NES	1	No Quantity							7671			0
S3	2016	2016	2016	2	0	2	Export	191	Croatia	HRV	616	Poland	POL								43	ANIMAL,VEG.FATS,OILS,NES	1	No Quantity							236156			0
S3	2016	2016	2016	2	0	2	Export	191	Croatia	HRV	688	Serbia	SRB								43	ANIMAL,VEG.FATS,OILS,NES	1	No Quantity							199863			0
S3	2016	2016	2016	2	0	2	Export	191	Croatia	HRV	703	Slovakia	SVK								43	ANIMAL,VEG.FATS,OILS,NES	1	No Quantity							562437			0
S3	2016	2016	2016	2	0	2	Export	191	Croatia	HRV	705	Slovenia	SVN								43	ANIMAL,VEG.FATS,OILS,NES	1	No Quantity							382692			0
S3	2016	2016	2016	2	0	2	Export	191	Croatia	HRV	807	North Macedonia	MKD								43	ANIMAL,VEG.FATS,OILS,NES	1	No Quantity							97378			0
S3	2016	2016	2016	2	0	2	Export	191	Croatia	HRV	834	United Rep. of Tanzania	TZA								43	ANIMAL,VEG.FATS,OILS,NES	1	No Quantity							8079			0
S3	2016	2016	2016	2	0	2	Export	196	Cyprus	CYP	0	World	WLD								43	ANIMAL,VEG.FATS,OILS,NES	1	No Quantity							2055669			0
S3	2016	2016	2016	2	0	2	Export	196	Cyprus	CYP	40	Austria	AUT								43	ANIMAL,VEG.FATS,OILS,NES	1	No Quantity							968547			0
S3	2016	2016	2016	2	0	2	Export	196	Cyprus	CYP	300	Greece	GRC								43	ANIMAL,VEG.FATS,OILS,NES	1	No Quantity							551906			0
S3	2016	2016	2016	2	0	2	Export	196	Cyprus	CYP	528	Netherlands	NLD								43	ANIMAL,VEG.FATS,OILS,NES	1	No Quantity							460972			0
S3	2016	2016	2016	2	0	2	Export	196	Cyprus	CYP	724	Spain	ESP								43	ANIMAL,VEG.FATS,OILS,NES	1	No Quantity							74243			0
S3	2016	2016	2016	2	0	2	Export	191	Croatia	HRV	0	World	WLD								51	ORGANIC CHEMICALS	1	No Quantity							47641387			0
S3	2016	2016	2016	2	0	2	Export	191	Croatia	HRV	8	Albania	ALB								51	ORGANIC CHEMICALS	1	No Quantity							15560			0
S3	2016	2016	2016	2	0	2	Export	191	Croatia	HRV	32	Argentina	ARG								51	ORGANIC CHEMICALS	1	No Quantity							1447286			0
S3	2016	2016	2016	2	0	2	Export	191	Croatia	HRV	36	Australia	AUS								51	ORGANIC CHEMICALS	1	No Quantity							29921			0
S3	2016	2016	2016	2	0	2	Export	191	Croatia	HRV	40	Austria	AUT								51	ORGANIC CHEMICALS	1	No Quantity							161400			0
S3	2016	2016	2016	2	0	2	Export	191	Croatia	HRV	50	Bangladesh	BGD								51	ORGANIC CHEMICALS	1	No Quantity							55926			0
S3	2016	2016	2016	2	0	2	Export	191	Croatia	HRV	56	Belgium	BEL								51	ORGANIC CHEMICALS	1	No Quantity							13765			0
S3	2016	2016	2016	2	0	2	Export	191	Croatia	HRV	70	Bosnia Herzegovina	BIH								51	ORGANIC CHEMICALS	1	No Quantity							1734932			0
S3	2016	2016	2016	2	0	2	Export	191	Croatia	HRV	76	Brazil	BRA								51	ORGANIC CHEMICALS	1	No Quantity							400052			0
S3	2016	2016	2016	2	0	2	Export	191	Croatia	HRV	100	Bulgaria	BGR								51	ORGANIC CHEMICALS	1	No Quantity							54183			0
S3	2016	2016	2016	2	0	2	Export	191	Croatia	HRV	124	Canada	CAN								51	ORGANIC CHEMICALS	1	No Quantity							2505189			0
S3	2016	2016	2016	2	0	2	Export	191	Croatia	HRV	156	China	CHN								51	ORGANIC CHEMICALS	1	No Quantity							1054862			0
S3	2016	2016	2016	2	0	2	Export	191	Croatia	HRV	170	Colombia	COL								51	ORGANIC CHEMICALS	1	No Quantity							65872			0
S3	2016	2016	2016	2	0	2	Export	191	Croatia	HRV	203	Czechia	CZE								51	ORGANIC CHEMICALS	1	No Quantity							255296			0
S3	2016	2016	2016	2	0	2	Export	191	Croatia	HRV	208	Denmark	DNK								51	ORGANIC CHEMICALS	1	No Quantity							5595			0
S3	2016	2016	2016	2	0	2	Export	191	Croatia	HRV	246	Finland	FIN								51	ORGANIC CHEMICALS	1	No Quantity							4997			0
S3	2016	2016	2016	2	0	2	Export	191	Croatia	HRV	251	France	FRA								51	ORGANIC CHEMICALS	1	No Quantity							175603			0
S3	2016	2016	2016	2	0	2	Export	191	Croatia	HRV	276	Germany	DEU								51	ORGANIC CHEMICALS	1	No Quantity							1606623			0
S3	2016	2016	2016	2	0	2	Export	191	Croatia	HRV	300	Greece	GRC								51	ORGANIC CHEMICALS	1	No Quantity							14707			0
S3	2016	2016	2016	2	0	2	Export	191	Croatia	HRV	320	Guatemala	GTM								51	ORGANIC CHEMICALS	1	No Quantity							17573			0
S3	2016	2016	2016	2	0	2	Export	191	Croatia	HRV	348	Hungary	HUN								51	ORGANIC CHEMICALS	1	No Quantity							603818			0
S3	2016	2016	2016	2	0	2	Export	191	Croatia	HRV	352	Iceland	ISL								51	ORGANIC CHEMICALS	1	No Quantity							600			0
S3	2016	2016	2016	2	0	2	Export	191	Croatia	HRV	360	Indonesia	IDN								51	ORGANIC CHEMICALS	1	No Quantity							76838			0
S3	2016	2016	2016	2	0	2	Export	191	Croatia	HRV	376	Israel	ISR								51	ORGANIC CHEMICALS	1	No Quantity							4555895			0
S3	2016	2016	2016	2	0	2	Export	191	Croatia	HRV	381	Italy	ITA								51	ORGANIC CHEMICALS	1	No Quantity							4118134			0
S3	2016	2016	2016	2	0	2	Export	191	Croatia	HRV	392	Japan	JPN								51	ORGANIC CHEMICALS	1	No Quantity							2375780			0
S3	2016	2016	2016	2	0	2	Export	191	Croatia	HRV	410	Rep. of Korea	KOR								51	ORGANIC CHEMICALS	1	No Quantity							820998			0
S3	2016	2016	2016	2	0	2	Export	191	Croatia	HRV	484	Mexico	MEX								51	ORGANIC CHEMICALS	1	No Quantity							11056			0
S3	2016	2016	2016	2	0	2	Export	191	Croatia	HRV	490	Other Asia, nes									51	ORGANIC CHEMICALS	1	No Quantity							110675			0
S3	2016	2016	2016	2	0	2	Export	191	Croatia	HRV	499	Montenegro	MNE								51	ORGANIC CHEMICALS	1	No Quantity							59783			0
S3	2016	2016	2016	2	0	2	Export	191	Croatia	HRV	528	Netherlands	NLD								51	ORGANIC CHEMICALS	1	No Quantity							47691			0
S3	2016	2016	2016	2	0	2	Export	191	Croatia	HRV	604	Peru	PER								51	ORGANIC CHEMICALS	1	No Quantity							11250			0
S3	2016	2016	2016	2	0	2	Export	191	Croatia	HRV	616	Poland	POL								51	ORGANIC CHEMICALS	1	No Quantity							338733			0
S3	2016	2016	2016	2	0	2	Export	191	Croatia	HRV	620	Portugal	PRT								51	ORGANIC CHEMICALS	1	No Quantity							208679			0
S3	2016	2016	2016	2	0	2	Export	191	Croatia	HRV	642	Romania	ROU								51	ORGANIC CHEMICALS	1	No Quantity							185342			0
S3	2016	2016	2016	2	0	2	Export	191	Croatia	HRV	643	Russian Federation	RUS								51	ORGANIC CHEMICALS	1	No Quantity							1776975			0
S3	2016	2016	2016	2	0	2	Export	191	Croatia	HRV	688	Serbia	SRB								51	ORGANIC CHEMICALS	1	No Quantity							1027855			0
S3	2016	2016	2016	2	0	2	Export	191	Croatia	HRV	699	India	IND								51	ORGANIC CHEMICALS	1	No Quantity							886317			0
S3	2016	2016	2016	2	0	2	Export	191	Croatia	HRV	703	Slovakia	SVK								51	ORGANIC CHEMICALS	1	No Quantity							2121			0
S3	2016	2016	2016	2	0	2	Export	191	Croatia	HRV	704	Viet Nam	VNM								51	ORGANIC CHEMICALS	1	No Quantity							1683			0
S3	2016	2016	2016	2	0	2	Export	191	Croatia	HRV	705	Slovenia	SVN								51	ORGANIC CHEMICALS	1	No Quantity							4402855			0
S3	2016	2016	2016	2	0	2	Export	191	Croatia	HRV	710	South Africa	ZAF								51	ORGANIC CHEMICALS	1	No Quantity							30224			0
S3	2016	2016	2016	2	0	2	Export	191	Croatia	HRV	724	Spain	ESP								51	ORGANIC CHEMICALS	1	No Quantity							9738751			0
S3	2016	2016	2016	2	0	2	Export	191	Croatia	HRV	757	Switzerland	CHE								51	ORGANIC CHEMICALS	1	No Quantity							10495			0
S3	2016	2016	2016	2	0	2	Export	191	Croatia	HRV	784	United Arab Emirates	ARE								51	ORGANIC CHEMICALS	1	No Quantity							590			0
S3	2016	2016	2016	2	0	2	Export	191	Croatia	HRV	792	Turkey	TUR								51	ORGANIC CHEMICALS	1	No Quantity							620981			0
S3	2016	2016	2016	2	0	2	Export	191	Croatia	HRV	804	Ukraine	UKR								51	ORGANIC CHEMICALS	1	No Quantity							259499			0
S3	2016	2016	2016	2	0	2	Export	191	Croatia	HRV	807	North Macedonia	MKD								51	ORGANIC CHEMICALS	1	No Quantity							197959			0
S3	2016	2016	2016	2	0	2	Export	191	Croatia	HRV	826	United Kingdom	GBR								51	ORGANIC CHEMICALS	1	No Quantity							480112			0
S3	2016	2016	2016	2	0	2	Export	191	Croatia	HRV	834	United Rep. of Tanzania	TZA								51	ORGANIC CHEMICALS	1	No Quantity							31411			0
S3	2016	2016	2016	2	0	2	Export	191	Croatia	HRV	842	USA	USA								51	ORGANIC CHEMICALS	1	No Quantity							4994356			0
S3	2016	2016	2016	2	0	2	Export	191	Croatia	HRV	858	Uruguay	URY								51	ORGANIC CHEMICALS	1	No Quantity							11454			0
S3	2016	2016	2016	2	0	2	Export	191	Croatia	HRV	899	Areas, nes									51	ORGANIC CHEMICALS	1	No Quantity							23135			0
S3	2016	2016	2016	2	0	2	Export	196	Cyprus	CYP	0	World	WLD								51	ORGANIC CHEMICALS	1	No Quantity							50660368			0
S3	2016	2016	2016	2	0	2	Export	196	Cyprus	CYP	300	Greece	GRC								51	ORGANIC CHEMICALS	1	No Quantity							48729607			0
S3	2016	2016	2016	2	0	2	Export	196	Cyprus	CYP	381	Italy	ITA								51	ORGANIC CHEMICALS	1	No Quantity							167762			0
S3	2016	2016	2016	2	0	2	Export	196	Cyprus	CYP	422	Lebanon	LBN								51	ORGANIC CHEMICALS	1	No Quantity							5156			0
S3	2016	2016	2016	2	0	2	Export	196	Cyprus	CYP	528	Netherlands	NLD								51	ORGANIC CHEMICALS	1	No Quantity							260931			0
S3	2016	2016	2016	2	0	2	Export	196	Cyprus	CYP	616	Poland	POL								51	ORGANIC CHEMICALS	1	No Quantity							6708			0
S3	2016	2016	2016	2	0	2	Export	196	Cyprus	CYP	682	Saudi Arabia	SAU								51	ORGANIC CHEMICALS	1	No Quantity							1521			0
S3	2016	2016	2016	2	0	2	Export	196	Cyprus	CYP	699	India	IND								51	ORGANIC CHEMICALS	1	No Quantity							133345			0
S3	2016	2016	2016	2	0	2	Export	196	Cyprus	CYP	704	Viet Nam	VNM								51	ORGANIC CHEMICALS	1	No Quantity							174208			0
S3	2016	2016	2016	2	0	2	Export	196	Cyprus	CYP	724	Spain	ESP								51	ORGANIC CHEMICALS	1	No Quantity							1167255			0
S3	2016	2016	2016	2	0	2	Export	196	Cyprus	CYP	826	United Kingdom	GBR								51	ORGANIC CHEMICALS	1	No Quantity							7834			0
S3	2016	2016	2016	2	0	2	Export	196	Cyprus	CYP	887	Yemen	YEM								51	ORGANIC CHEMICALS	1	No Quantity							6043			0
S3	2016	2016	2016	2	0	2	Export	191	Croatia	HRV	0	World	WLD								52	INORGANIC CHEMICALS	1	No Quantity							20148018			0
S3	2016	2016	2016	2	0	2	Export	191	Croatia	HRV	12	Algeria	DZA								52	INORGANIC CHEMICALS	1	No Quantity							11			0
S3	2016	2016	2016	2	0	2	Export	191	Croatia	HRV	36	Australia	AUS								52	INORGANIC CHEMICALS	1	No Quantity							282			0
S3	2016	2016	2016	2	0	2	Export	191	Croatia	HRV	40	Austria	AUT								52	INORGANIC CHEMICALS	1	No Quantity							565619			0
S3	2016	2016	2016	2	0	2	Export	191	Croatia	HRV	70	Bosnia Herzegovina	BIH								52	INORGANIC CHEMICALS	1	No Quantity							2196934			0
S3	2016	2016	2016	2	0	2	Export	191	Croatia	HRV	100	Bulgaria	BGR								52	INORGANIC CHEMICALS	1	No Quantity							113755			0
S3	2016	2016	2016	2	0	2	Export	191	Croatia	HRV	203	Czechia	CZE								52	INORGANIC CHEMICALS	1	No Quantity							221021			0
S3	2016	2016	2016	2	0	2	Export	191	Croatia	HRV	208	Denmark	DNK								52	INORGANIC CHEMICALS	1	No Quantity							3789			0
S3	2016	2016	2016	2	0	2	Export	191	Croatia	HRV	218	Ecuador	ECU								52	INORGANIC CHEMICALS	1	No Quantity							24981			0
S3	2016	2016	2016	2	0	2	Export	191	Croatia	HRV	233	Estonia	EST								52	INORGANIC CHEMICALS	1	No Quantity							6			0
S3	2016	2016	2016	2	0	2	Export	191	Croatia	HRV	251	France	FRA								52	INORGANIC CHEMICALS	1	No Quantity							802976			0
S3	2016	2016	2016	2	0	2	Export	191	Croatia	HRV	276	Germany	DEU								52	INORGANIC CHEMICALS	1	No Quantity							296459			0
S3	2016	2016	2016	2	0	2	Export	191	Croatia	HRV	300	Greece	GRC								52	INORGANIC CHEMICALS	1	No Quantity							56163			0
S3	2016	2016	2016	2	0	2	Export	191	Croatia	HRV	348	Hungary	HUN								52	INORGANIC CHEMICALS	1	No Quantity							979605			0
S3	2016	2016	2016	2	0	2	Export	191	Croatia	HRV	376	Israel	ISR								52	INORGANIC CHEMICALS	1	No Quantity							1144			0
S3	2016	2016	2016	2	0	2	Export	191	Croatia	HRV	381	Italy	ITA								52	INORGANIC CHEMICALS	1	No Quantity							3925527			0
S3	2016	2016	2016	2	0	2	Export	191	Croatia	HRV	470	Malta	MLT								52	INORGANIC CHEMICALS	1	No Quantity							520			0
S3	2016	2016	2016	2	0	2	Export	191	Croatia	HRV	499	Montenegro	MNE								52	INORGANIC CHEMICALS	1	No Quantity							84504			0
S3	2016	2016	2016	2	0	2	Export	191	Croatia	HRV	528	Netherlands	NLD								52	INORGANIC CHEMICALS	1	No Quantity							658			0
S3	2016	2016	2016	2	0	2	Export	191	Croatia	HRV	566	Nigeria	NGA								52	INORGANIC CHEMICALS	1	No Quantity							5075			0
S3	2016	2016	2016	2	0	2	Export	191	Croatia	HRV	616	Poland	POL								52	INORGANIC CHEMICALS	1	No Quantity							2456			0
S3	2016	2016	2016	2	0	2	Export	191	Croatia	HRV	620	Portugal	PRT								52	INORGANIC CHEMICALS	1	No Quantity							236573			0
S3	2016	2016	2016	2	0	2	Export	191	Croatia	HRV	642	Romania	ROU								52	INORGANIC CHEMICALS	1	No Quantity							1130857			0
S3	2016	2016	2016	2	0	2	Export	191	Croatia	HRV	688	Serbia	SRB								52	INORGANIC CHEMICALS	1	No Quantity							726057			0
S3	2016	2016	2016	2	0	2	Export	191	Croatia	HRV	699	India	IND								52	INORGANIC CHEMICALS	1	No Quantity							3740			0
S3	2016	2016	2016	2	0	2	Export	191	Croatia	HRV	703	Slovakia	SVK								52	INORGANIC CHEMICALS	1	No Quantity							587161			0
S3	2016	2016	2016	2	0	2	Export	191	Croatia	HRV	705	Slovenia	SVN								52	INORGANIC CHEMICALS	1	No Quantity							7888872			0
S3	2016	2016	2016	2	0	2	Export	191	Croatia	HRV	724	Spain	ESP								52	INORGANIC CHEMICALS	1	No Quantity							9046			0
S3	2016	2016	2016	2	0	2	Export	191	Croatia	HRV	752	Sweden	SWE								52	INORGANIC CHEMICALS	1	No Quantity							180748			0
S3	2016	2016	2016	2	0	2	Export	191	Croatia	HRV	757	Switzerland	CHE								52	INORGANIC CHEMICALS	1	No Quantity							16303			0
S3	2016	2016	2016	2	0	2	Export	191	Croatia	HRV	784	United Arab Emirates	ARE								52	INORGANIC CHEMICALS	1	No Quantity							1066			0
S3	2016	2016	2016	2	0	2	Export	191	Croatia	HRV	788	Tunisia	TUN								52	INORGANIC CHEMICALS	1	No Quantity							93			0
S3	2016	2016	2016	2	0	2	Export	191	Croatia	HRV	792	Turkey	TUR								52	INORGANIC CHEMICALS	1	No Quantity							28809			0
S3	2016	2016	2016	2	0	2	Export	191	Croatia	HRV	807	North Macedonia	MKD								52	INORGANIC CHEMICALS	1	No Quantity							16619			0
S3	2016	2016	2016	2	0	2	Export	191	Croatia	HRV	826	United Kingdom	GBR								52	INORGANIC CHEMICALS	1	No Quantity							8993			0
S3	2016	2016	2016	2	0	2	Export	191	Croatia	HRV	842	USA	USA								52	INORGANIC CHEMICALS	1	No Quantity							27760			0
S3	2016	2016	2016	2	0	2	Export	191	Croatia	HRV	899	Areas, nes									52	INORGANIC CHEMICALS	1	No Quantity							3836			0
S3	2016	2016	2016	2	0	2	Export	196	Cyprus	CYP	0	World	WLD								52	INORGANIC CHEMICALS	1	No Quantity							87604			0
S3	2016	2016	2016	2	0	2	Export	196	Cyprus	CYP	400	Jordan	JOR								52	INORGANIC CHEMICALS	1	No Quantity							115			0
S3	2016	2016	2016	2	0	2	Export	196	Cyprus	CYP	470	Malta	MLT								52	INORGANIC CHEMICALS	1	No Quantity							421			0
S3	2016	2016	2016	2	0	2	Export	196	Cyprus	CYP	528	Netherlands	NLD								52	INORGANIC CHEMICALS	1	No Quantity							514			0
S3	2016	2016	2016	2	0	2	Export	196	Cyprus	CYP	634	Qatar	QAT								52	INORGANIC CHEMICALS	1	No Quantity							8261			0
S3	2016	2016	2016	2	0	2	Export	196	Cyprus	CYP	642	Romania	ROU								52	INORGANIC CHEMICALS	1	No Quantity							4554			0
S3	2016	2016	2016	2	0	2	Export	196	Cyprus	CYP	682	Saudi Arabia	SAU								52	INORGANIC CHEMICALS	1	No Quantity							65540			0
S3	2016	2016	2016	2	0	2	Export	196	Cyprus	CYP	688	Serbia	SRB								52	INORGANIC CHEMICALS	1	No Quantity							5308			0
S3	2016	2016	2016	2	0	2	Export	196	Cyprus	CYP	702	Singapore	SGP								52	INORGANIC CHEMICALS	1	No Quantity							1475			0
S3	2016	2016	2016	2	0	2	Export	196	Cyprus	CYP	757	Switzerland	CHE								52	INORGANIC CHEMICALS	1	No Quantity							774			0
S3	2016	2016	2016	2	0	2	Export	196	Cyprus	CYP	826	United Kingdom	GBR								52	INORGANIC CHEMICALS	1	No Quantity							641			0
S3	2016	2016	2016	2	0	2	Export	191	Croatia	HRV	0	World	WLD								53	DYES,COLOURING MATERIALS	1	No Quantity							52933404			0
S3	2016	2016	2016	2	0	2	Export	191	Croatia	HRV	8	Albania	ALB								53	DYES,COLOURING MATERIALS	1	No Quantity							370587			0
S3	2016	2016	2016	2	0	2	Export	191	Croatia	HRV	12	Algeria	DZA								53	DYES,COLOURING MATERIALS	1	No Quantity							1769			0
S3	2016	2016	2016	2	0	2	Export	191	Croatia	HRV	24	Angola	AGO								53	DYES,COLOURING MATERIALS	1	No Quantity							1279			0
S3	2016	2016	2016	2	0	2	Export	191	Croatia	HRV	31	Azerbaijan	AZE								53	DYES,COLOURING MATERIALS	1	No Quantity							700			0
S3	2016	2016	2016	2	0	2	Export	191	Croatia	HRV	32	Argentina	ARG								53	DYES,COLOURING MATERIALS	1	No Quantity							2913			0
S3	2016	2016	2016	2	0	2	Export	191	Croatia	HRV	36	Australia	AUS								53	DYES,COLOURING MATERIALS	1	No Quantity							4373			0
S3	2016	2016	2016	2	0	2	Export	191	Croatia	HRV	40	Austria	AUT								53	DYES,COLOURING MATERIALS	1	No Quantity							1281853			0
S3	2016	2016	2016	2	0	2	Export	191	Croatia	HRV	51	Armenia	ARM								53	DYES,COLOURING MATERIALS	1	No Quantity							380			0
S3	2016	2016	2016	2	0	2	Export	191	Croatia	HRV	56	Belgium	BEL								53	DYES,COLOURING MATERIALS	1	No Quantity							36021			0
S3	2016	2016	2016	2	0	2	Export	191	Croatia	HRV	70	Bosnia Herzegovina	BIH								53	DYES,COLOURING MATERIALS	1	No Quantity							9784916			0
S3	2016	2016	2016	2	0	2	Export	191	Croatia	HRV	76	Brazil	BRA								53	DYES,COLOURING MATERIALS	1	No Quantity							3856			0
S3	2016	2016	2016	2	0	2	Export	191	Croatia	HRV	92	Br. Virgin Isds	VGB								53	DYES,COLOURING MATERIALS	1	No Quantity							92799			0
S3	2016	2016	2016	2	0	2	Export	191	Croatia	HRV	100	Bulgaria	BGR								53	DYES,COLOURING MATERIALS	1	No Quantity							720692			0
S3	2016	2016	2016	2	0	2	Export	191	Croatia	HRV	112	Belarus	BLR								53	DYES,COLOURING MATERIALS	1	No Quantity							171			0
S3	2016	2016	2016	2	0	2	Export	191	Croatia	HRV	124	Canada	CAN								53	DYES,COLOURING MATERIALS	1	No Quantity							101			0
S3	2016	2016	2016	2	0	2	Export	191	Croatia	HRV	152	Chile	CHL								53	DYES,COLOURING MATERIALS	1	No Quantity							8720			0
S3	2016	2016	2016	2	0	2	Export	191	Croatia	HRV	156	China	CHN								53	DYES,COLOURING MATERIALS	1	No Quantity							887			0
S3	2016	2016	2016	2	0	2	Export	191	Croatia	HRV	170	Colombia	COL								53	DYES,COLOURING MATERIALS	1	No Quantity							588			0
S3	2016	2016	2016	2	0	2	Export	191	Croatia	HRV	178	Congo	COG								53	DYES,COLOURING MATERIALS	1	No Quantity							2717			0
S3	2016	2016	2016	2	0	2	Export	191	Croatia	HRV	180	Dem. Rep. of the Congo	COD								53	DYES,COLOURING MATERIALS	1	No Quantity							3731			0
S3	2016	2016	2016	2	0	2	Export	191	Croatia	HRV	188	Costa Rica	CRI								53	DYES,COLOURING MATERIALS	1	No Quantity							12			0
S3	2016	2016	2016	2	0	2	Export	191	Croatia	HRV	196	Cyprus	CYP								53	DYES,COLOURING MATERIALS	1	No Quantity							7572			0
S3	2016	2016	2016	2	0	2	Export	191	Croatia	HRV	203	Czechia	CZE								53	DYES,COLOURING MATERIALS	1	No Quantity							852402			0
S3	2016	2016	2016	2	0	2	Export	191	Croatia	HRV	204	Benin	BEN								53	DYES,COLOURING MATERIALS	1	No Quantity							7284			0
S3	2016	2016	2016	2	0	2	Export	191	Croatia	HRV	208	Denmark	DNK								53	DYES,COLOURING MATERIALS	1	No Quantity							25224			0
S3	2016	2016	2016	2	0	2	Export	191	Croatia	HRV	233	Estonia	EST								53	DYES,COLOURING MATERIALS	1	No Quantity							1076			0
S3	2016	2016	2016	2	0	2	Export	191	Croatia	HRV	246	Finland	FIN								53	DYES,COLOURING MATERIALS	1	No Quantity							22831			0
S3	2016	2016	2016	2	0	2	Export	191	Croatia	HRV	251	France	FRA								53	DYES,COLOURING MATERIALS	1	No Quantity							592925			0
S3	2016	2016	2016	2	0	2	Export	191	Croatia	HRV	268	Georgia	GEO								53	DYES,COLOURING MATERIALS	1	No Quantity							1092			0
S3	2016	2016	2016	2	0	2	Export	191	Croatia	HRV	276	Germany	DEU								53	DYES,COLOURING MATERIALS	1	No Quantity							972429			0
S3	2016	2016	2016	2	0	2	Export	191	Croatia	HRV	288	Ghana	GHA								53	DYES,COLOURING MATERIALS	1	No Quantity							490			0
S3	2016	2016	2016	2	0	2	Export	191	Croatia	HRV	300	Greece	GRC								53	DYES,COLOURING MATERIALS	1	No Quantity							2032360			0
S3	2016	2016	2016	2	0	2	Export	191	Croatia	HRV	344	China, Hong Kong SAR	HKG								53	DYES,COLOURING MATERIALS	1	No Quantity							149363			0
S3	2016	2016	2016	2	0	2	Export	191	Croatia	HRV	348	Hungary	HUN								53	DYES,COLOURING MATERIALS	1	No Quantity							2051385			0
S3	2016	2016	2016	2	0	2	Export	191	Croatia	HRV	352	Iceland	ISL								53	DYES,COLOURING MATERIALS	1	No Quantity							694			0
S3	2016	2016	2016	2	0	2	Export	191	Croatia	HRV	372	Ireland	IRL								53	DYES,COLOURING MATERIALS	1	No Quantity							2481			0
S3	2016	2016	2016	2	0	2	Export	191	Croatia	HRV	376	Israel	ISR								53	DYES,COLOURING MATERIALS	1	No Quantity							15210			0
S3	2016	2016	2016	2	0	2	Export	191	Croatia	HRV	381	Italy	ITA								53	DYES,COLOURING MATERIALS	1	No Quantity							6531527			0
S3	2016	2016	2016	2	0	2	Export	191	Croatia	HRV	392	Japan	JPN								53	DYES,COLOURING MATERIALS	1	No Quantity							13836			0
S3	2016	2016	2016	2	0	2	Export	191	Croatia	HRV	398	Kazakhstan	KAZ								53	DYES,COLOURING MATERIALS	1	No Quantity							482			0
S3	2016	2016	2016	2	0	2	Export	191	Croatia	HRV	400	Jordan	JOR								53	DYES,COLOURING MATERIALS	1	No Quantity							358			0
S3	2016	2016	2016	2	0	2	Export	191	Croatia	HRV	404	Kenya	KEN								53	DYES,COLOURING MATERIALS	1	No Quantity							2238			0
S3	2016	2016	2016	2	0	2	Export	191	Croatia	HRV	410	Rep. of Korea	KOR								53	DYES,COLOURING MATERIALS	1	No Quantity							1976			0
S3	2016	2016	2016	2	0	2	Export	191	Croatia	HRV	422	Lebanon	LBN								53	DYES,COLOURING MATERIALS	1	No Quantity							9925			0
S3	2016	2016	2016	2	0	2	Export	191	Croatia	HRV	430	Liberia	LBR								53	DYES,COLOURING MATERIALS	1	No Quantity							7693			0
S3	2016	2016	2016	2	0	2	Export	191	Croatia	HRV	440	Lithuania	LTU								53	DYES,COLOURING MATERIALS	1	No Quantity							71434			0
S3	2016	2016	2016	2	0	2	Export	191	Croatia	HRV	458	Malaysia	MYS								53	DYES,COLOURING MATERIALS	1	No Quantity							502			0
S3	2016	2016	2016	2	0	2	Export	191	Croatia	HRV	470	Malta	MLT								53	DYES,COLOURING MATERIALS	1	No Quantity							10970			0
S3	2016	2016	2016	2	0	2	Export	191	Croatia	HRV	484	Mexico	MEX								53	DYES,COLOURING MATERIALS	1	No Quantity							11493			0
S3	2016	2016	2016	2	0	2	Export	191	Croatia	HRV	490	Other Asia, nes									53	DYES,COLOURING MATERIALS	1	No Quantity							1207			0
S3	2016	2016	2016	2	0	2	Export	191	Croatia	HRV	499	Montenegro	MNE								53	DYES,COLOURING MATERIALS	1	No Quantity							1294038			0
S3	2016	2016	2016	2	0	2	Export	191	Croatia	HRV	504	Morocco	MAR								53	DYES,COLOURING MATERIALS	1	No Quantity							35			0
S3	2016	2016	2016	2	0	2	Export	191	Croatia	HRV	528	Netherlands	NLD								53	DYES,COLOURING MATERIALS	1	No Quantity							69602			0
S3	2016	2016	2016	2	0	2	Export	191	Croatia	HRV	554	New Zealand	NZL								53	DYES,COLOURING MATERIALS	1	No Quantity							1475			0
S3	2016	2016	2016	2	0	2	Export	191	Croatia	HRV	566	Nigeria	NGA								53	DYES,COLOURING MATERIALS	1	No Quantity							6			0
S3	2016	2016	2016	2	0	2	Export	191	Croatia	HRV	579	Norway	NOR								53	DYES,COLOURING MATERIALS	1	No Quantity							3731			0
S3	2016	2016	2016	2	0	2	Export	191	Croatia	HRV	591	Panama	PAN								53	DYES,COLOURING MATERIALS	1	No Quantity							2561			0
[truncated: 4,704 more rows]
