# Supplementary material for: Core-periphery structure in sectoral international trade networks: A new approach to an old theory
Source: PLoS One. 2020 Apr 2;15(4):e0229547. doi: 10.1371/journal.pone.0229547 (PMC7117750; doi:10.1371/journal.pone.0229547)
Supplement: S7 File — (ZIP) [file pone.0229547.s007.zip › S7_File/RawData 2016/comtrade (19).csv]

Classification	Year	Period	Period Desc.	Aggregate Level	Is Leaf Code	Trade Flow Code	Trade Flow	Reporter Code	Reporter	Reporter ISO	Partner Code	Partner	Partner ISO	2nd Partner Code	2nd Partner	2nd Partner ISO	Customs Proc. Code	Customs	Mode of Transport Code	Mode of Transport	Commodity Code	Commodity	Qty Unit Code	Qty Unit	Qty	Alt Qty Unit Code	Alt Qty Unit	Alt Qty	Netweight (kg)	Gross weight (kg)	Trade Value (US$)	CIF Trade Value (US$)	FOB Trade Value (US$)	Flag
S3	2016	2016	2016	2	0	2	Export	203	Czechia	CZE	0	World	WLD								00	LIVE ANIMALS	1	No Quantity							375949460			0
S3	2016	2016	2016	2	0	2	Export	203	Czechia	CZE	8	Albania	ALB								00	LIVE ANIMALS	1	No Quantity							119			0
S3	2016	2016	2016	2	0	2	Export	203	Czechia	CZE	31	Azerbaijan	AZE								00	LIVE ANIMALS	1	No Quantity							132			0
S3	2016	2016	2016	2	0	2	Export	203	Czechia	CZE	36	Australia	AUS								00	LIVE ANIMALS	1	No Quantity							15073			0
S3	2016	2016	2016	2	0	2	Export	203	Czechia	CZE	40	Austria	AUT								00	LIVE ANIMALS	1	No Quantity							81548372			0
S3	2016	2016	2016	2	0	2	Export	203	Czechia	CZE	48	Bahrain	BHR								00	LIVE ANIMALS	1	No Quantity							366712			0
S3	2016	2016	2016	2	0	2	Export	203	Czechia	CZE	56	Belgium	BEL								00	LIVE ANIMALS	1	No Quantity							7694477			0
S3	2016	2016	2016	2	0	2	Export	203	Czechia	CZE	60	Bermuda	BMU								00	LIVE ANIMALS	1	No Quantity							1670			0
S3	2016	2016	2016	2	0	2	Export	203	Czechia	CZE	70	Bosnia Herzegovina	BIH								00	LIVE ANIMALS	1	No Quantity							502450			0
S3	2016	2016	2016	2	0	2	Export	203	Czechia	CZE	76	Brazil	BRA								00	LIVE ANIMALS	1	No Quantity							1432			0
S3	2016	2016	2016	2	0	2	Export	203	Czechia	CZE	100	Bulgaria	BGR								00	LIVE ANIMALS	1	No Quantity							5185842			0
S3	2016	2016	2016	2	0	2	Export	203	Czechia	CZE	104	Myanmar	MMR								00	LIVE ANIMALS	1	No Quantity							3332			0
S3	2016	2016	2016	2	0	2	Export	203	Czechia	CZE	112	Belarus	BLR								00	LIVE ANIMALS	1	No Quantity							488852			0
S3	2016	2016	2016	2	0	2	Export	203	Czechia	CZE	124	Canada	CAN								00	LIVE ANIMALS	1	No Quantity							292618			0
S3	2016	2016	2016	2	0	2	Export	203	Czechia	CZE	152	Chile	CHL								00	LIVE ANIMALS	1	No Quantity							1542			0
S3	2016	2016	2016	2	0	2	Export	203	Czechia	CZE	156	China	CHN								00	LIVE ANIMALS	1	No Quantity							223086			0
S3	2016	2016	2016	2	0	2	Export	203	Czechia	CZE	170	Colombia	COL								00	LIVE ANIMALS	1	No Quantity							1376			0
S3	2016	2016	2016	2	0	2	Export	203	Czechia	CZE	191	Croatia	HRV								00	LIVE ANIMALS	1	No Quantity							5657007			0
S3	2016	2016	2016	2	0	2	Export	203	Czechia	CZE	196	Cyprus	CYP								00	LIVE ANIMALS	1	No Quantity							165654			0
S3	2016	2016	2016	2	0	2	Export	203	Czechia	CZE	208	Denmark	DNK								00	LIVE ANIMALS	1	No Quantity							1165			0
S3	2016	2016	2016	2	0	2	Export	203	Czechia	CZE	214	Dominican Rep.	DOM								00	LIVE ANIMALS	1	No Quantity							1862			0
S3	2016	2016	2016	2	0	2	Export	203	Czechia	CZE	222	El Salvador	SLV								00	LIVE ANIMALS	1	No Quantity							508			0
S3	2016	2016	2016	2	0	2	Export	203	Czechia	CZE	233	Estonia	EST								00	LIVE ANIMALS	1	No Quantity							112766			0
S3	2016	2016	2016	2	0	2	Export	203	Czechia	CZE	246	Finland	FIN								00	LIVE ANIMALS	1	No Quantity							4319			0
S3	2016	2016	2016	2	0	2	Export	203	Czechia	CZE	251	France	FRA								00	LIVE ANIMALS	1	No Quantity							7653640			0
S3	2016	2016	2016	2	0	2	Export	203	Czechia	CZE	276	Germany	DEU								00	LIVE ANIMALS	1	No Quantity							64955351			0
S3	2016	2016	2016	2	0	2	Export	203	Czechia	CZE	288	Ghana	GHA								00	LIVE ANIMALS	1	No Quantity							3673			0
S3	2016	2016	2016	2	0	2	Export	203	Czechia	CZE	300	Greece	GRC								00	LIVE ANIMALS	1	No Quantity							1060103			0
S3	2016	2016	2016	2	0	2	Export	203	Czechia	CZE	344	China, Hong Kong SAR	HKG								00	LIVE ANIMALS	1	No Quantity							301142			0
S3	2016	2016	2016	2	0	2	Export	203	Czechia	CZE	348	Hungary	HUN								00	LIVE ANIMALS	1	No Quantity							29399635			0
S3	2016	2016	2016	2	0	2	Export	203	Czechia	CZE	352	Iceland	ISL								00	LIVE ANIMALS	1	No Quantity							7663			0
S3	2016	2016	2016	2	0	2	Export	203	Czechia	CZE	360	Indonesia	IDN								00	LIVE ANIMALS	1	No Quantity							8798			0
S3	2016	2016	2016	2	0	2	Export	203	Czechia	CZE	364	Iran	IRN								00	LIVE ANIMALS	1	No Quantity							9228			0
S3	2016	2016	2016	2	0	2	Export	203	Czechia	CZE	372	Ireland	IRL								00	LIVE ANIMALS	1	No Quantity							1601932			0
S3	2016	2016	2016	2	0	2	Export	203	Czechia	CZE	376	Israel	ISR								00	LIVE ANIMALS	1	No Quantity							130776			0
S3	2016	2016	2016	2	0	2	Export	203	Czechia	CZE	381	Italy	ITA								00	LIVE ANIMALS	1	No Quantity							7408304			0
S3	2016	2016	2016	2	0	2	Export	203	Czechia	CZE	392	Japan	JPN								00	LIVE ANIMALS	1	No Quantity							296326			0
S3	2016	2016	2016	2	0	2	Export	203	Czechia	CZE	398	Kazakhstan	KAZ								00	LIVE ANIMALS	1	No Quantity							541841			0
S3	2016	2016	2016	2	0	2	Export	203	Czechia	CZE	400	Jordan	JOR								00	LIVE ANIMALS	1	No Quantity							41984			0
S3	2016	2016	2016	2	0	2	Export	203	Czechia	CZE	404	Kenya	KEN								00	LIVE ANIMALS	1	No Quantity							21006			0
S3	2016	2016	2016	2	0	2	Export	203	Czechia	CZE	410	Rep. of Korea	KOR								00	LIVE ANIMALS	1	No Quantity							36470			0
S3	2016	2016	2016	2	0	2	Export	203	Czechia	CZE	414	Kuwait	KWT								00	LIVE ANIMALS	1	No Quantity							586594			0
S3	2016	2016	2016	2	0	2	Export	203	Czechia	CZE	422	Lebanon	LBN								00	LIVE ANIMALS	1	No Quantity							1671180			0
S3	2016	2016	2016	2	0	2	Export	203	Czechia	CZE	440	Lithuania	LTU								00	LIVE ANIMALS	1	No Quantity							777369			0
S3	2016	2016	2016	2	0	2	Export	203	Czechia	CZE	458	Malaysia	MYS								00	LIVE ANIMALS	1	No Quantity							24337			0
S3	2016	2016	2016	2	0	2	Export	203	Czechia	CZE	462	Maldives	MDV								00	LIVE ANIMALS	1	No Quantity							3288			0
S3	2016	2016	2016	2	0	2	Export	203	Czechia	CZE	484	Mexico	MEX								00	LIVE ANIMALS	1	No Quantity							41439			0
S3	2016	2016	2016	2	0	2	Export	203	Czechia	CZE	490	Other Asia, nes									00	LIVE ANIMALS	1	No Quantity							25559			0
S3	2016	2016	2016	2	0	2	Export	203	Czechia	CZE	496	Mongolia	MNG								00	LIVE ANIMALS	1	No Quantity							360			0
S3	2016	2016	2016	2	0	2	Export	203	Czechia	CZE	498	Rep. of Moldova	MDA								00	LIVE ANIMALS	1	No Quantity							62364			0
S3	2016	2016	2016	2	0	2	Export	203	Czechia	CZE	499	Montenegro	MNE								00	LIVE ANIMALS	1	No Quantity							181144			0
S3	2016	2016	2016	2	0	2	Export	203	Czechia	CZE	512	Oman	OMN								00	LIVE ANIMALS	1	No Quantity							47945			0
S3	2016	2016	2016	2	0	2	Export	203	Czechia	CZE	524	Nepal	NPL								00	LIVE ANIMALS	1	No Quantity							768			0
S3	2016	2016	2016	2	0	2	Export	203	Czechia	CZE	528	Netherlands	NLD								00	LIVE ANIMALS	1	No Quantity							4931651			0
S3	2016	2016	2016	2	0	2	Export	203	Czechia	CZE	531	Curaçao	CUW								00	LIVE ANIMALS	1	No Quantity							837			0
S3	2016	2016	2016	2	0	2	Export	203	Czechia	CZE	566	Nigeria	NGA								00	LIVE ANIMALS	1	No Quantity							10511			0
S3	2016	2016	2016	2	0	2	Export	203	Czechia	CZE	579	Norway	NOR								00	LIVE ANIMALS	1	No Quantity							1229			0
S3	2016	2016	2016	2	0	2	Export	203	Czechia	CZE	586	Pakistan	PAK								00	LIVE ANIMALS	1	No Quantity							135318			0
S3	2016	2016	2016	2	0	2	Export	203	Czechia	CZE	591	Panama	PAN								00	LIVE ANIMALS	1	No Quantity							1280			0
S3	2016	2016	2016	2	0	2	Export	203	Czechia	CZE	604	Peru	PER								00	LIVE ANIMALS	1	No Quantity							2812			0
S3	2016	2016	2016	2	0	2	Export	203	Czechia	CZE	608	Philippines	PHL								00	LIVE ANIMALS	1	No Quantity							76572			0
S3	2016	2016	2016	2	0	2	Export	203	Czechia	CZE	616	Poland	POL								00	LIVE ANIMALS	1	No Quantity							30920983			0
S3	2016	2016	2016	2	0	2	Export	203	Czechia	CZE	634	Qatar	QAT								00	LIVE ANIMALS	1	No Quantity							302455			0
S3	2016	2016	2016	2	0	2	Export	203	Czechia	CZE	642	Romania	ROU								00	LIVE ANIMALS	1	No Quantity							8489444			0
S3	2016	2016	2016	2	0	2	Export	203	Czechia	CZE	643	Russian Federation	RUS								00	LIVE ANIMALS	1	No Quantity							1132915			0
S3	2016	2016	2016	2	0	2	Export	203	Czechia	CZE	682	Saudi Arabia	SAU								00	LIVE ANIMALS	1	No Quantity							78827			0
S3	2016	2016	2016	2	0	2	Export	203	Czechia	CZE	688	Serbia	SRB								00	LIVE ANIMALS	1	No Quantity							774132			0
S3	2016	2016	2016	2	0	2	Export	203	Czechia	CZE	699	India	IND								00	LIVE ANIMALS	1	No Quantity							4573			0
S3	2016	2016	2016	2	0	2	Export	203	Czechia	CZE	702	Singapore	SGP								00	LIVE ANIMALS	1	No Quantity							1086			0
S3	2016	2016	2016	2	0	2	Export	203	Czechia	CZE	703	Slovakia	SVK								00	LIVE ANIMALS	1	No Quantity							49636724			0
S3	2016	2016	2016	2	0	2	Export	203	Czechia	CZE	704	Viet Nam	VNM								00	LIVE ANIMALS	1	No Quantity							90763			0
S3	2016	2016	2016	2	0	2	Export	203	Czechia	CZE	705	Slovenia	SVN								00	LIVE ANIMALS	1	No Quantity							8839056			0
S3	2016	2016	2016	2	0	2	Export	203	Czechia	CZE	710	South Africa	ZAF								00	LIVE ANIMALS	1	No Quantity							6315			0
S3	2016	2016	2016	2	0	2	Export	203	Czechia	CZE	724	Spain	ESP								00	LIVE ANIMALS	1	No Quantity							2906775			0
S3	2016	2016	2016	2	0	2	Export	203	Czechia	CZE	752	Sweden	SWE								00	LIVE ANIMALS	1	No Quantity							196316			0
S3	2016	2016	2016	2	0	2	Export	203	Czechia	CZE	757	Switzerland	CHE								00	LIVE ANIMALS	1	No Quantity							1831329			0
S3	2016	2016	2016	2	0	2	Export	203	Czechia	CZE	762	Tajikistan	TJK								00	LIVE ANIMALS	1	No Quantity							53466			0
S3	2016	2016	2016	2	0	2	Export	203	Czechia	CZE	764	Thailand	THA								00	LIVE ANIMALS	1	No Quantity							58914			0
S3	2016	2016	2016	2	0	2	Export	203	Czechia	CZE	780	Trinidad and Tobago	TTO								00	LIVE ANIMALS	1	No Quantity							3174			0
S3	2016	2016	2016	2	0	2	Export	203	Czechia	CZE	784	United Arab Emirates	ARE								00	LIVE ANIMALS	1	No Quantity							507558			0
S3	2016	2016	2016	2	0	2	Export	203	Czechia	CZE	792	Turkey	TUR								00	LIVE ANIMALS	1	No Quantity							39784886			0
S3	2016	2016	2016	2	0	2	Export	203	Czechia	CZE	800	Uganda	UGA								00	LIVE ANIMALS	1	No Quantity							9629			0
S3	2016	2016	2016	2	0	2	Export	203	Czechia	CZE	804	Ukraine	UKR								00	LIVE ANIMALS	1	No Quantity							3548897			0
S3	2016	2016	2016	2	0	2	Export	203	Czechia	CZE	807	North Macedonia	MKD								00	LIVE ANIMALS	1	No Quantity							15262			0
S3	2016	2016	2016	2	0	2	Export	203	Czechia	CZE	818	Egypt	EGY								00	LIVE ANIMALS	1	No Quantity							409			0
S3	2016	2016	2016	2	0	2	Export	203	Czechia	CZE	826	United Kingdom	GBR								00	LIVE ANIMALS	1	No Quantity							533904			0
S3	2016	2016	2016	2	0	2	Export	203	Czechia	CZE	834	United Rep. of Tanzania	TZA								00	LIVE ANIMALS	1	No Quantity							378			0
S3	2016	2016	2016	2	0	2	Export	203	Czechia	CZE	842	USA	USA								00	LIVE ANIMALS	1	No Quantity							1492767			0
S3	2016	2016	2016	2	0	2	Export	203	Czechia	CZE	860	Uzbekistan	UZB								00	LIVE ANIMALS	1	No Quantity							397400			0
S3	2016	2016	2016	2	0	2	Export	203	Czechia	CZE	862	Venezuela	VEN								00	LIVE ANIMALS	1	No Quantity							328			0
S3	2016	2016	2016	2	0	2	Export	204	Benin	BEN	0	World	WLD								00	LIVE ANIMALS	1	No Quantity							6156			0
S3	2016	2016	2016	2	0	2	Export	204	Benin	BEN	56	Belgium	BEL								00	LIVE ANIMALS	1	No Quantity							1040			0
S3	2016	2016	2016	2	0	2	Export	204	Benin	BEN	156	China	CHN								00	LIVE ANIMALS	1	No Quantity							1686			0
S3	2016	2016	2016	2	0	2	Export	204	Benin	BEN	408	Dem. People's Rep. of Korea	PRK								00	LIVE ANIMALS	1	No Quantity							169			0
S3	2016	2016	2016	2	0	2	Export	204	Benin	BEN	694	Sierra Leone	SLE								00	LIVE ANIMALS	1	No Quantity							1328			0
S3	2016	2016	2016	2	0	2	Export	204	Benin	BEN	842	USA	USA								00	LIVE ANIMALS	1	No Quantity							1932			0
S3	2016	2016	2016	2	0	2	Export	203	Czechia	CZE	0	World	WLD								01	MEAT, MEAT PREPARATIONS	1	No Quantity							439678735			0
S3	2016	2016	2016	2	0	2	Export	203	Czechia	CZE	4	Afghanistan	AFG								01	MEAT, MEAT PREPARATIONS	1	No Quantity							154			0
S3	2016	2016	2016	2	0	2	Export	203	Czechia	CZE	36	Australia	AUS								01	MEAT, MEAT PREPARATIONS	1	No Quantity							3380			0
S3	2016	2016	2016	2	0	2	Export	203	Czechia	CZE	40	Austria	AUT								01	MEAT, MEAT PREPARATIONS	1	No Quantity							16901549			0
S3	2016	2016	2016	2	0	2	Export	203	Czechia	CZE	51	Armenia	ARM								01	MEAT, MEAT PREPARATIONS	1	No Quantity							16448			0
S3	2016	2016	2016	2	0	2	Export	203	Czechia	CZE	56	Belgium	BEL								01	MEAT, MEAT PREPARATIONS	1	No Quantity							8211017			0
S3	2016	2016	2016	2	0	2	Export	203	Czechia	CZE	100	Bulgaria	BGR								01	MEAT, MEAT PREPARATIONS	1	No Quantity							4343064			0
S3	2016	2016	2016	2	0	2	Export	203	Czechia	CZE	124	Canada	CAN								01	MEAT, MEAT PREPARATIONS	1	No Quantity							18499			0
S3	2016	2016	2016	2	0	2	Export	203	Czechia	CZE	156	China	CHN								01	MEAT, MEAT PREPARATIONS	1	No Quantity							156716			0
S3	2016	2016	2016	2	0	2	Export	203	Czechia	CZE	178	Congo	COG								01	MEAT, MEAT PREPARATIONS	1	No Quantity							97324			0
S3	2016	2016	2016	2	0	2	Export	203	Czechia	CZE	180	Dem. Rep. of the Congo	COD								01	MEAT, MEAT PREPARATIONS	1	No Quantity							46059			0
S3	2016	2016	2016	2	0	2	Export	203	Czechia	CZE	191	Croatia	HRV								01	MEAT, MEAT PREPARATIONS	1	No Quantity							2760967			0
S3	2016	2016	2016	2	0	2	Export	203	Czechia	CZE	192	Cuba	CUB								01	MEAT, MEAT PREPARATIONS	1	No Quantity							85			0
S3	2016	2016	2016	2	0	2	Export	203	Czechia	CZE	196	Cyprus	CYP								01	MEAT, MEAT PREPARATIONS	1	No Quantity							3428542			0
S3	2016	2016	2016	2	0	2	Export	203	Czechia	CZE	208	Denmark	DNK								01	MEAT, MEAT PREPARATIONS	1	No Quantity							2574834			0
S3	2016	2016	2016	2	0	2	Export	203	Czechia	CZE	233	Estonia	EST								01	MEAT, MEAT PREPARATIONS	1	No Quantity							209824			0
S3	2016	2016	2016	2	0	2	Export	203	Czechia	CZE	246	Finland	FIN								01	MEAT, MEAT PREPARATIONS	1	No Quantity							200684			0
S3	2016	2016	2016	2	0	2	Export	203	Czechia	CZE	251	France	FRA								01	MEAT, MEAT PREPARATIONS	1	No Quantity							2702389			0
S3	2016	2016	2016	2	0	2	Export	203	Czechia	CZE	266	Gabon	GAB								01	MEAT, MEAT PREPARATIONS	1	No Quantity							127538			0
S3	2016	2016	2016	2	0	2	Export	203	Czechia	CZE	268	Georgia	GEO								01	MEAT, MEAT PREPARATIONS	1	No Quantity							7057			0
S3	2016	2016	2016	2	0	2	Export	203	Czechia	CZE	276	Germany	DEU								01	MEAT, MEAT PREPARATIONS	1	No Quantity							28809735			0
S3	2016	2016	2016	2	0	2	Export	203	Czechia	CZE	300	Greece	GRC								01	MEAT, MEAT PREPARATIONS	1	No Quantity							1055490			0
S3	2016	2016	2016	2	0	2	Export	203	Czechia	CZE	344	China, Hong Kong SAR	HKG								01	MEAT, MEAT PREPARATIONS	1	No Quantity							396447			0
S3	2016	2016	2016	2	0	2	Export	203	Czechia	CZE	348	Hungary	HUN								01	MEAT, MEAT PREPARATIONS	1	No Quantity							38687136			0
S3	2016	2016	2016	2	0	2	Export	203	Czechia	CZE	352	Iceland	ISL								01	MEAT, MEAT PREPARATIONS	1	No Quantity							36			0
S3	2016	2016	2016	2	0	2	Export	203	Czechia	CZE	360	Indonesia	IDN								01	MEAT, MEAT PREPARATIONS	1	No Quantity							118			0
S3	2016	2016	2016	2	0	2	Export	203	Czechia	CZE	364	Iran	IRN								01	MEAT, MEAT PREPARATIONS	1	No Quantity							10			0
S3	2016	2016	2016	2	0	2	Export	203	Czechia	CZE	368	Iraq	IRQ								01	MEAT, MEAT PREPARATIONS	1	No Quantity							153			0
S3	2016	2016	2016	2	0	2	Export	203	Czechia	CZE	372	Ireland	IRL								01	MEAT, MEAT PREPARATIONS	1	No Quantity							566359			0
S3	2016	2016	2016	2	0	2	Export	203	Czechia	CZE	381	Italy	ITA								01	MEAT, MEAT PREPARATIONS	1	No Quantity							2265839			0
S3	2016	2016	2016	2	0	2	Export	203	Czechia	CZE	384	Côte d'Ivoire	CIV								01	MEAT, MEAT PREPARATIONS	1	No Quantity							59472			0
S3	2016	2016	2016	2	0	2	Export	203	Czechia	CZE	392	Japan	JPN								01	MEAT, MEAT PREPARATIONS	1	No Quantity							9674			0
S3	2016	2016	2016	2	0	2	Export	203	Czechia	CZE	398	Kazakhstan	KAZ								01	MEAT, MEAT PREPARATIONS	1	No Quantity							1539			0
S3	2016	2016	2016	2	0	2	Export	203	Czechia	CZE	400	Jordan	JOR								01	MEAT, MEAT PREPARATIONS	1	No Quantity							471			0
S3	2016	2016	2016	2	0	2	Export	203	Czechia	CZE	410	Rep. of Korea	KOR								01	MEAT, MEAT PREPARATIONS	1	No Quantity							205540			0
S3	2016	2016	2016	2	0	2	Export	203	Czechia	CZE	428	Latvia	LVA								01	MEAT, MEAT PREPARATIONS	1	No Quantity							440231			0
S3	2016	2016	2016	2	0	2	Export	203	Czechia	CZE	440	Lithuania	LTU								01	MEAT, MEAT PREPARATIONS	1	No Quantity							1178595			0
S3	2016	2016	2016	2	0	2	Export	203	Czechia	CZE	442	Luxembourg	LUX								01	MEAT, MEAT PREPARATIONS	1	No Quantity							1557			0
S3	2016	2016	2016	2	0	2	Export	203	Czechia	CZE	470	Malta	MLT								01	MEAT, MEAT PREPARATIONS	1	No Quantity							69295			0
S3	2016	2016	2016	2	0	2	Export	203	Czechia	CZE	496	Mongolia	MNG								01	MEAT, MEAT PREPARATIONS	1	No Quantity							13800			0
S3	2016	2016	2016	2	0	2	Export	203	Czechia	CZE	528	Netherlands	NLD								01	MEAT, MEAT PREPARATIONS	1	No Quantity							14277778			0
S3	2016	2016	2016	2	0	2	Export	203	Czechia	CZE	579	Norway	NOR								01	MEAT, MEAT PREPARATIONS	1	No Quantity							155			0
S3	2016	2016	2016	2	0	2	Export	203	Czechia	CZE	608	Philippines	PHL								01	MEAT, MEAT PREPARATIONS	1	No Quantity							151998			0
S3	2016	2016	2016	2	0	2	Export	203	Czechia	CZE	616	Poland	POL								01	MEAT, MEAT PREPARATIONS	1	No Quantity							21327683			0
S3	2016	2016	2016	2	0	2	Export	203	Czechia	CZE	620	Portugal	PRT								01	MEAT, MEAT PREPARATIONS	1	No Quantity							129548			0
S3	2016	2016	2016	2	0	2	Export	203	Czechia	CZE	642	Romania	ROU								01	MEAT, MEAT PREPARATIONS	1	No Quantity							7181610			0
S3	2016	2016	2016	2	0	2	Export	203	Czechia	CZE	643	Russian Federation	RUS								01	MEAT, MEAT PREPARATIONS	1	No Quantity							582705			0
S3	2016	2016	2016	2	0	2	Export	203	Czechia	CZE	688	Serbia	SRB								01	MEAT, MEAT PREPARATIONS	1	No Quantity							247784			0
S3	2016	2016	2016	2	0	2	Export	203	Czechia	CZE	702	Singapore	SGP								01	MEAT, MEAT PREPARATIONS	1	No Quantity							299073			0
S3	2016	2016	2016	2	0	2	Export	203	Czechia	CZE	703	Slovakia	SVK								01	MEAT, MEAT PREPARATIONS	1	No Quantity							266169385			0
S3	2016	2016	2016	2	0	2	Export	203	Czechia	CZE	704	Viet Nam	VNM								01	MEAT, MEAT PREPARATIONS	1	No Quantity							99541			0
S3	2016	2016	2016	2	0	2	Export	203	Czechia	CZE	705	Slovenia	SVN								01	MEAT, MEAT PREPARATIONS	1	No Quantity							1120075			0
S3	2016	2016	2016	2	0	2	Export	203	Czechia	CZE	724	Spain	ESP								01	MEAT, MEAT PREPARATIONS	1	No Quantity							2064516			0
S3	2016	2016	2016	2	0	2	Export	203	Czechia	CZE	752	Sweden	SWE								01	MEAT, MEAT PREPARATIONS	1	No Quantity							235333			0
S3	2016	2016	2016	2	0	2	Export	203	Czechia	CZE	757	Switzerland	CHE								01	MEAT, MEAT PREPARATIONS	1	No Quantity							5379808			0
S3	2016	2016	2016	2	0	2	Export	203	Czechia	CZE	784	United Arab Emirates	ARE								01	MEAT, MEAT PREPARATIONS	1	No Quantity							381850			0
S3	2016	2016	2016	2	0	2	Export	203	Czechia	CZE	795	Turkmenistan	TKM								01	MEAT, MEAT PREPARATIONS	1	No Quantity							10559			0
S3	2016	2016	2016	2	0	2	Export	203	Czechia	CZE	804	Ukraine	UKR								01	MEAT, MEAT PREPARATIONS	1	No Quantity							289267			0
S3	2016	2016	2016	2	0	2	Export	203	Czechia	CZE	807	North Macedonia	MKD								01	MEAT, MEAT PREPARATIONS	1	No Quantity							18927			0
S3	2016	2016	2016	2	0	2	Export	203	Czechia	CZE	826	United Kingdom	GBR								01	MEAT, MEAT PREPARATIONS	1	No Quantity							3399024			0
S3	2016	2016	2016	2	0	2	Export	203	Czechia	CZE	842	USA	USA								01	MEAT, MEAT PREPARATIONS	1	No Quantity							406539			0
S3	2016	2016	2016	2	0	2	Export	203	Czechia	CZE	899	Areas, nes									01	MEAT, MEAT PREPARATIONS	1	No Quantity							337950			0
S3	2016	2016	2016	2	0	2	Export	204	Benin	BEN	0	World	WLD								01	MEAT, MEAT PREPARATIONS	1	No Quantity							82798			0
S3	2016	2016	2016	2	0	2	Export	204	Benin	BEN	178	Congo	COG								01	MEAT, MEAT PREPARATIONS	1	No Quantity							923			0
S3	2016	2016	2016	2	0	2	Export	204	Benin	BEN	251	France	FRA								01	MEAT, MEAT PREPARATIONS	1	No Quantity							32293			0
S3	2016	2016	2016	2	0	2	Export	204	Benin	BEN	566	Nigeria	NGA								01	MEAT, MEAT PREPARATIONS	1	No Quantity							49582			0
S3	2016	2016	2016	2	0	2	Export	203	Czechia	CZE	0	World	WLD								02	DAIRY PRODUCTS,BIRD EGGS	1	No Quantity							744178848			0
S3	2016	2016	2016	2	0	2	Export	203	Czechia	CZE	4	Afghanistan	AFG								02	DAIRY PRODUCTS,BIRD EGGS	1	No Quantity							39			0
S3	2016	2016	2016	2	0	2	Export	203	Czechia	CZE	31	Azerbaijan	AZE								02	DAIRY PRODUCTS,BIRD EGGS	1	No Quantity							6058			0
S3	2016	2016	2016	2	0	2	Export	203	Czechia	CZE	40	Austria	AUT								02	DAIRY PRODUCTS,BIRD EGGS	1	No Quantity							9545580			0
S3	2016	2016	2016	2	0	2	Export	203	Czechia	CZE	50	Bangladesh	BGD								02	DAIRY PRODUCTS,BIRD EGGS	1	No Quantity							14551781			0
S3	2016	2016	2016	2	0	2	Export	203	Czechia	CZE	51	Armenia	ARM								02	DAIRY PRODUCTS,BIRD EGGS	1	No Quantity							16921			0
S3	2016	2016	2016	2	0	2	Export	203	Czechia	CZE	56	Belgium	BEL								02	DAIRY PRODUCTS,BIRD EGGS	1	No Quantity							133327			0
S3	2016	2016	2016	2	0	2	Export	203	Czechia	CZE	70	Bosnia Herzegovina	BIH								02	DAIRY PRODUCTS,BIRD EGGS	1	No Quantity							117184			0
S3	2016	2016	2016	2	0	2	Export	203	Czechia	CZE	84	Belize	BLZ								02	DAIRY PRODUCTS,BIRD EGGS	1	No Quantity							63152			0
S3	2016	2016	2016	2	0	2	Export	203	Czechia	CZE	100	Bulgaria	BGR								02	DAIRY PRODUCTS,BIRD EGGS	1	No Quantity							12088157			0
S3	2016	2016	2016	2	0	2	Export	203	Czechia	CZE	112	Belarus	BLR								02	DAIRY PRODUCTS,BIRD EGGS	1	No Quantity							90462			0
S3	2016	2016	2016	2	0	2	Export	203	Czechia	CZE	120	Cameroon	CMR								02	DAIRY PRODUCTS,BIRD EGGS	1	No Quantity							10466			0
S3	2016	2016	2016	2	0	2	Export	203	Czechia	CZE	124	Canada	CAN								02	DAIRY PRODUCTS,BIRD EGGS	1	No Quantity							3414			0
S3	2016	2016	2016	2	0	2	Export	203	Czechia	CZE	152	Chile	CHL								02	DAIRY PRODUCTS,BIRD EGGS	1	No Quantity							76271			0
S3	2016	2016	2016	2	0	2	Export	203	Czechia	CZE	156	China	CHN								02	DAIRY PRODUCTS,BIRD EGGS	1	No Quantity							1528901			0
S3	2016	2016	2016	2	0	2	Export	203	Czechia	CZE	170	Colombia	COL								02	DAIRY PRODUCTS,BIRD EGGS	1	No Quantity							2083765			0
S3	2016	2016	2016	2	0	2	Export	203	Czechia	CZE	188	Costa Rica	CRI								02	DAIRY PRODUCTS,BIRD EGGS	1	No Quantity							166881			0
S3	2016	2016	2016	2	0	2	Export	203	Czechia	CZE	191	Croatia	HRV								02	DAIRY PRODUCTS,BIRD EGGS	1	No Quantity							11392868			0
S3	2016	2016	2016	2	0	2	Export	203	Czechia	CZE	192	Cuba	CUB								02	DAIRY PRODUCTS,BIRD EGGS	1	No Quantity							1801951			0
S3	2016	2016	2016	2	0	2	Export	203	Czechia	CZE	208	Denmark	DNK								02	DAIRY PRODUCTS,BIRD EGGS	1	No Quantity							1501755			0
S3	2016	2016	2016	2	0	2	Export	203	Czechia	CZE	231	Ethiopia	ETH								02	DAIRY PRODUCTS,BIRD EGGS	1	No Quantity							34438			0
S3	2016	2016	2016	2	0	2	Export	203	Czechia	CZE	233	Estonia	EST								02	DAIRY PRODUCTS,BIRD EGGS	1	No Quantity							424475			0
S3	2016	2016	2016	2	0	2	Export	203	Czechia	CZE	246	Finland	FIN								02	DAIRY PRODUCTS,BIRD EGGS	1	No Quantity							1708776			0
S3	2016	2016	2016	2	0	2	Export	203	Czechia	CZE	251	France	FRA								02	DAIRY PRODUCTS,BIRD EGGS	1	No Quantity							6663099			0
S3	2016	2016	2016	2	0	2	Export	203	Czechia	CZE	262	Djibouti	DJI								02	DAIRY PRODUCTS,BIRD EGGS	1	No Quantity							21323			0
S3	2016	2016	2016	2	0	2	Export	203	Czechia	CZE	268	Georgia	GEO								02	DAIRY PRODUCTS,BIRD EGGS	1	No Quantity							4783			0
S3	2016	2016	2016	2	0	2	Export	203	Czechia	CZE	270	Gambia	GMB								02	DAIRY PRODUCTS,BIRD EGGS	1	No Quantity							7570			0
S3	2016	2016	2016	2	0	2	Export	203	Czechia	CZE	275	State of Palestine	PSE								02	DAIRY PRODUCTS,BIRD EGGS	1	No Quantity							32517			0
S3	2016	2016	2016	2	0	2	Export	203	Czechia	CZE	276	Germany	DEU								02	DAIRY PRODUCTS,BIRD EGGS	1	No Quantity							191353124			0
S3	2016	2016	2016	2	0	2	Export	203	Czechia	CZE	300	Greece	GRC								02	DAIRY PRODUCTS,BIRD EGGS	1	No Quantity							414137			0
S3	2016	2016	2016	2	0	2	Export	203	Czechia	CZE	328	Guyana	GUY								02	DAIRY PRODUCTS,BIRD EGGS	1	No Quantity							83002			0
S3	2016	2016	2016	2	0	2	Export	203	Czechia	CZE	344	China, Hong Kong SAR	HKG								02	DAIRY PRODUCTS,BIRD EGGS	1	No Quantity							108373			0
S3	2016	2016	2016	2	0	2	Export	203	Czechia	CZE	348	Hungary	HUN								02	DAIRY PRODUCTS,BIRD EGGS	1	No Quantity							19620429			0
S3	2016	2016	2016	2	0	2	Export	203	Czechia	CZE	360	Indonesia	IDN								02	DAIRY PRODUCTS,BIRD EGGS	1	No Quantity							2008			0
S3	2016	2016	2016	2	0	2	Export	203	Czechia	CZE	368	Iraq	IRQ								02	DAIRY PRODUCTS,BIRD EGGS	1	No Quantity							734065			0
S3	2016	2016	2016	2	0	2	Export	203	Czechia	CZE	372	Ireland	IRL								02	DAIRY PRODUCTS,BIRD EGGS	1	No Quantity							180238			0
S3	2016	2016	2016	2	0	2	Export	203	Czechia	CZE	376	Israel	ISR								02	DAIRY PRODUCTS,BIRD EGGS	1	No Quantity							81468			0
S3	2016	2016	2016	2	0	2	Export	203	Czechia	CZE	381	Italy	ITA								02	DAIRY PRODUCTS,BIRD EGGS	1	No Quantity							97129588			0
S3	2016	2016	2016	2	0	2	Export	203	Czechia	CZE	384	Côte d'Ivoire	CIV								02	DAIRY PRODUCTS,BIRD EGGS	1	No Quantity							64699			0
S3	2016	2016	2016	2	0	2	Export	203	Czechia	CZE	400	Jordan	JOR								02	DAIRY PRODUCTS,BIRD EGGS	1	No Quantity							191661			0
S3	2016	2016	2016	2	0	2	Export	203	Czechia	CZE	410	Rep. of Korea	KOR								02	DAIRY PRODUCTS,BIRD EGGS	1	No Quantity							393609			0
S3	2016	2016	2016	2	0	2	Export	203	Czechia	CZE	414	Kuwait	KWT								02	DAIRY PRODUCTS,BIRD EGGS	1	No Quantity							1294434			0
S3	2016	2016	2016	2	0	2	Export	203	Czechia	CZE	422	Lebanon	LBN								02	DAIRY PRODUCTS,BIRD EGGS	1	No Quantity							13219765			0
S3	2016	2016	2016	2	0	2	Export	203	Czechia	CZE	428	Latvia	LVA								02	DAIRY PRODUCTS,BIRD EGGS	1	No Quantity							86009			0
S3	2016	2016	2016	2	0	2	Export	203	Czechia	CZE	434	Libya	LBY								02	DAIRY PRODUCTS,BIRD EGGS	1	No Quantity							1943722			0
S3	2016	2016	2016	2	0	2	Export	203	Czechia	CZE	440	Lithuania	LTU								02	DAIRY PRODUCTS,BIRD EGGS	1	No Quantity							1718979			0
S3	2016	2016	2016	2	0	2	Export	203	Czechia	CZE	442	Luxembourg	LUX								02	DAIRY PRODUCTS,BIRD EGGS	1	No Quantity							154102			0
S3	2016	2016	2016	2	0	2	Export	203	Czechia	CZE	458	Malaysia	MYS								02	DAIRY PRODUCTS,BIRD EGGS	1	No Quantity							7713479			0
S3	2016	2016	2016	2	0	2	Export	203	Czechia	CZE	462	Maldives	MDV								02	DAIRY PRODUCTS,BIRD EGGS	1	No Quantity							665			0
S3	2016	2016	2016	2	0	2	Export	203	Czechia	CZE	470	Malta	MLT								02	DAIRY PRODUCTS,BIRD EGGS	1	No Quantity							40166			0
S3	2016	2016	2016	2	0	2	Export	203	Czechia	CZE	478	Mauritania	MRT								02	DAIRY PRODUCTS,BIRD EGGS	1	No Quantity							8163			0
S3	2016	2016	2016	2	0	2	Export	203	Czechia	CZE	490	Other Asia, nes									02	DAIRY PRODUCTS,BIRD EGGS	1	No Quantity							47330			0
S3	2016	2016	2016	2	0	2	Export	203	Czechia	CZE	499	Montenegro	MNE								02	DAIRY PRODUCTS,BIRD EGGS	1	No Quantity							16165			0
S3	2016	2016	2016	2	0	2	Export	203	Czechia	CZE	512	Oman	OMN								02	DAIRY PRODUCTS,BIRD EGGS	1	No Quantity							336457			0
S3	2016	2016	2016	2	0	2	Export	203	Czechia	CZE	528	Netherlands	NLD								02	DAIRY PRODUCTS,BIRD EGGS	1	No Quantity							11779992			0
S3	2016	2016	2016	2	0	2	Export	203	Czechia	CZE	566	Nigeria	NGA								02	DAIRY PRODUCTS,BIRD EGGS	1	No Quantity							98453			0
S3	2016	2016	2016	2	0	2	Export	203	Czechia	CZE	586	Pakistan	PAK								02	DAIRY PRODUCTS,BIRD EGGS	1	No Quantity							2020464			0
S3	2016	2016	2016	2	0	2	Export	203	Czechia	CZE	608	Philippines	PHL								02	DAIRY PRODUCTS,BIRD EGGS	1	No Quantity							2054043			0
S3	2016	2016	2016	2	0	2	Export	203	Czechia	CZE	616	Poland	POL								02	DAIRY PRODUCTS,BIRD EGGS	1	No Quantity							67617724			0
S3	2016	2016	2016	2	0	2	Export	203	Czechia	CZE	620	Portugal	PRT								02	DAIRY PRODUCTS,BIRD EGGS	1	No Quantity							1051771			0
S3	2016	2016	2016	2	0	2	Export	203	Czechia	CZE	634	Qatar	QAT								02	DAIRY PRODUCTS,BIRD EGGS	1	No Quantity							115601			0
S3	2016	2016	2016	2	0	2	Export	203	Czechia	CZE	642	Romania	ROU								02	DAIRY PRODUCTS,BIRD EGGS	1	No Quantity							14115164			0
S3	2016	2016	2016	2	0	2	Export	203	Czechia	CZE	643	Russian Federation	RUS								02	DAIRY PRODUCTS,BIRD EGGS	1	No Quantity							20467019			0
S3	2016	2016	2016	2	0	2	Export	203	Czechia	CZE	682	Saudi Arabia	SAU								02	DAIRY PRODUCTS,BIRD EGGS	1	No Quantity							8562233			0
S3	2016	2016	2016	2	0	2	Export	203	Czechia	CZE	688	Serbia	SRB								02	DAIRY PRODUCTS,BIRD EGGS	1	No Quantity							4649602			0
S3	2016	2016	2016	2	0	2	Export	203	Czechia	CZE	690	Seychelles	SYC								02	DAIRY PRODUCTS,BIRD EGGS	1	No Quantity							30899			0
S3	2016	2016	2016	2	0	2	Export	203	Czechia	CZE	702	Singapore	SGP								02	DAIRY PRODUCTS,BIRD EGGS	1	No Quantity							377830			0
S3	2016	2016	2016	2	0	2	Export	203	Czechia	CZE	703	Slovakia	SVK								02	DAIRY PRODUCTS,BIRD EGGS	1	No Quantity							175269208			0
S3	2016	2016	2016	2	0	2	Export	203	Czechia	CZE	704	Viet Nam	VNM								02	DAIRY PRODUCTS,BIRD EGGS	1	No Quantity							289574			0
S3	2016	2016	2016	2	0	2	Export	203	Czechia	CZE	705	Slovenia	SVN								02	DAIRY PRODUCTS,BIRD EGGS	1	No Quantity							2960723			0
S3	2016	2016	2016	2	0	2	Export	203	Czechia	CZE	724	Spain	ESP								02	DAIRY PRODUCTS,BIRD EGGS	1	No Quantity							4663522			0
S3	2016	2016	2016	2	0	2	Export	203	Czechia	CZE	752	Sweden	SWE								02	DAIRY PRODUCTS,BIRD EGGS	1	No Quantity							1693953			0
S3	2016	2016	2016	2	0	2	Export	203	Czechia	CZE	757	Switzerland	CHE								02	DAIRY PRODUCTS,BIRD EGGS	1	No Quantity							95588			0
S3	2016	2016	2016	2	0	2	Export	203	Czechia	CZE	760	Syria	SYR								02	DAIRY PRODUCTS,BIRD EGGS	1	No Quantity							1158368			0
S3	2016	2016	2016	2	0	2	Export	203	Czechia	CZE	762	Tajikistan	TJK								02	DAIRY PRODUCTS,BIRD EGGS	1	No Quantity							93767			0
S3	2016	2016	2016	2	0	2	Export	203	Czechia	CZE	764	Thailand	THA								02	DAIRY PRODUCTS,BIRD EGGS	1	No Quantity							4997565			0
S3	2016	2016	2016	2	0	2	Export	203	Czechia	CZE	784	United Arab Emirates	ARE								02	DAIRY PRODUCTS,BIRD EGGS	1	No Quantity							8764055			0
S3	2016	2016	2016	2	0	2	Export	203	Czechia	CZE	792	Turkey	TUR								02	DAIRY PRODUCTS,BIRD EGGS	1	No Quantity							67382			0
S3	2016	2016	2016	2	0	2	Export	203	Czechia	CZE	804	Ukraine	UKR								02	DAIRY PRODUCTS,BIRD EGGS	1	No Quantity							2798438			0
S3	2016	2016	2016	2	0	2	Export	203	Czechia	CZE	807	North Macedonia	MKD								02	DAIRY PRODUCTS,BIRD EGGS	1	No Quantity							1784122			0
S3	2016	2016	2016	2	0	2	Export	203	Czechia	CZE	818	Egypt	EGY								02	DAIRY PRODUCTS,BIRD EGGS	1	No Quantity							75198			0
S3	2016	2016	2016	2	0	2	Export	203	Czechia	CZE	826	United Kingdom	GBR								02	DAIRY PRODUCTS,BIRD EGGS	1	No Quantity							4703383			0
S3	2016	2016	2016	2	0	2	Export	203	Czechia	CZE	842	USA	USA								02	DAIRY PRODUCTS,BIRD EGGS	1	No Quantity							355252			0
S3	2016	2016	2016	2	0	2	Export	203	Czechia	CZE	860	Uzbekistan	UZB								02	DAIRY PRODUCTS,BIRD EGGS	1	No Quantity							73868			0
S3	2016	2016	2016	2	0	2	Export	203	Czechia	CZE	899	Areas, nes									02	DAIRY PRODUCTS,BIRD EGGS	1	No Quantity							382336			0
S3	2016	2016	2016	2	0	2	Export	204	Benin	BEN	0	World	WLD								02	DAIRY PRODUCTS,BIRD EGGS	1	No Quantity							1477421			0
S3	2016	2016	2016	2	0	2	Export	204	Benin	BEN	178	Congo	COG								02	DAIRY PRODUCTS,BIRD EGGS	1	No Quantity							846			0
S3	2016	2016	2016	2	0	2	Export	204	Benin	BEN	226	Equatorial Guinea	GNQ								02	DAIRY PRODUCTS,BIRD EGGS	1	No Quantity							3553			0
S3	2016	2016	2016	2	0	2	Export	204	Benin	BEN	251	France	FRA								02	DAIRY PRODUCTS,BIRD EGGS	1	No Quantity							40339			0
S3	2016	2016	2016	2	0	2	Export	204	Benin	BEN	288	Ghana	GHA								02	DAIRY PRODUCTS,BIRD EGGS	1	No Quantity							42010			0
S3	2016	2016	2016	2	0	2	Export	204	Benin	BEN	458	Malaysia	MYS								02	DAIRY PRODUCTS,BIRD EGGS	1	No Quantity							1221030			0
S3	2016	2016	2016	2	0	2	Export	204	Benin	BEN	528	Netherlands	NLD								02	DAIRY PRODUCTS,BIRD EGGS	1	No Quantity							59626			0
S3	2016	2016	2016	2	0	2	Export	204	Benin	BEN	562	Niger	NER								02	DAIRY PRODUCTS,BIRD EGGS	1	No Quantity							33941			0
S3	2016	2016	2016	2	0	2	Export	204	Benin	BEN	566	Nigeria	NGA								02	DAIRY PRODUCTS,BIRD EGGS	1	No Quantity							11660			0
S3	2016	2016	2016	2	0	2	Export	204	Benin	BEN	686	Senegal	SEN								02	DAIRY PRODUCTS,BIRD EGGS	1	No Quantity							37217			0
S3	2016	2016	2016	2	0	2	Export	204	Benin	BEN	768	Togo	TGO								02	DAIRY PRODUCTS,BIRD EGGS	1	No Quantity							27200			0
S3	2016	2016	2016	2	0	2	Export	203	Czechia	CZE	0	World	WLD								03	FISH,CRUSTACEANS,MOLLUSC	1	No Quantity							182719669			0
S3	2016	2016	2016	2	0	2	Export	203	Czechia	CZE	32	Argentina	ARG								03	FISH,CRUSTACEANS,MOLLUSC	1	No Quantity							9256			0
S3	2016	2016	2016	2	0	2	Export	203	Czechia	CZE	36	Australia	AUS								03	FISH,CRUSTACEANS,MOLLUSC	1	No Quantity							80940			0
S3	2016	2016	2016	2	0	2	Export	203	Czechia	CZE	40	Austria	AUT								03	FISH,CRUSTACEANS,MOLLUSC	1	No Quantity							19222377			0
S3	2016	2016	2016	2	0	2	Export	203	Czechia	CZE	56	Belgium	BEL								03	FISH,CRUSTACEANS,MOLLUSC	1	No Quantity							1315841			0
S3	2016	2016	2016	2	0	2	Export	203	Czechia	CZE	100	Bulgaria	BGR								03	FISH,CRUSTACEANS,MOLLUSC	1	No Quantity							7414984			0
S3	2016	2016	2016	2	0	2	Export	203	Czechia	CZE	124	Canada	CAN								03	FISH,CRUSTACEANS,MOLLUSC	1	No Quantity							19234			0
S3	2016	2016	2016	2	0	2	Export	203	Czechia	CZE	156	China	CHN								03	FISH,CRUSTACEANS,MOLLUSC	1	No Quantity							54759			0
S3	2016	2016	2016	2	0	2	Export	203	Czechia	CZE	191	Croatia	HRV								03	FISH,CRUSTACEANS,MOLLUSC	1	No Quantity							833149			0
S3	2016	2016	2016	2	0	2	Export	203	Czechia	CZE	196	Cyprus	CYP								03	FISH,CRUSTACEANS,MOLLUSC	1	No Quantity							1284830			0
S3	2016	2016	2016	2	0	2	Export	203	Czechia	CZE	208	Denmark	DNK								03	FISH,CRUSTACEANS,MOLLUSC	1	No Quantity							841495			0
S3	2016	2016	2016	2	0	2	Export	203	Czechia	CZE	233	Estonia	EST								03	FISH,CRUSTACEANS,MOLLUSC	1	No Quantity							65874			0
S3	2016	2016	2016	2	0	2	Export	203	Czechia	CZE	246	Finland	FIN								03	FISH,CRUSTACEANS,MOLLUSC	1	No Quantity							215204			0
S3	2016	2016	2016	2	0	2	Export	203	Czechia	CZE	251	France	FRA								03	FISH,CRUSTACEANS,MOLLUSC	1	No Quantity							7656338			0
S3	2016	2016	2016	2	0	2	Export	203	Czechia	CZE	276	Germany	DEU								03	FISH,CRUSTACEANS,MOLLUSC	1	No Quantity							12542526			0
S3	2016	2016	2016	2	0	2	Export	203	Czechia	CZE	300	Greece	GRC								03	FISH,CRUSTACEANS,MOLLUSC	1	No Quantity							20728978			0
S3	2016	2016	2016	2	0	2	Export	203	Czechia	CZE	344	China, Hong Kong SAR	HKG								03	FISH,CRUSTACEANS,MOLLUSC	1	No Quantity							17650			0
S3	2016	2016	2016	2	0	2	Export	203	Czechia	CZE	348	Hungary	HUN								03	FISH,CRUSTACEANS,MOLLUSC	1	No Quantity							16689119			0
S3	2016	2016	2016	2	0	2	Export	203	Czechia	CZE	352	Iceland	ISL								03	FISH,CRUSTACEANS,MOLLUSC	1	No Quantity							33438			0
S3	2016	2016	2016	2	0	2	Export	203	Czechia	CZE	372	Ireland	IRL								03	FISH,CRUSTACEANS,MOLLUSC	1	No Quantity							331771			0
S3	2016	2016	2016	2	0	2	Export	203	Czechia	CZE	376	Israel	ISR								03	FISH,CRUSTACEANS,MOLLUSC	1	No Quantity							4317			0
S3	2016	2016	2016	2	0	2	Export	203	Czechia	CZE	381	Italy	ITA								03	FISH,CRUSTACEANS,MOLLUSC	1	No Quantity							2823202			0
S3	2016	2016	2016	2	0	2	Export	203	Czechia	CZE	392	Japan	JPN								03	FISH,CRUSTACEANS,MOLLUSC	1	No Quantity							116845			0
S3	2016	2016	2016	2	0	2	Export	203	Czechia	CZE	400	Jordan	JOR								03	FISH,CRUSTACEANS,MOLLUSC	1	No Quantity							282			0
S3	2016	2016	2016	2	0	2	Export	203	Czechia	CZE	410	Rep. of Korea	KOR								03	FISH,CRUSTACEANS,MOLLUSC	1	No Quantity							26086			0
S3	2016	2016	2016	2	0	2	Export	203	Czechia	CZE	428	Latvia	LVA								03	FISH,CRUSTACEANS,MOLLUSC	1	No Quantity							75501			0
S3	2016	2016	2016	2	0	2	Export	203	Czechia	CZE	440	Lithuania	LTU								03	FISH,CRUSTACEANS,MOLLUSC	1	No Quantity							1158508			0
S3	2016	2016	2016	2	0	2	Export	203	Czechia	CZE	442	Luxembourg	LUX								03	FISH,CRUSTACEANS,MOLLUSC	1	No Quantity							1734			0
S3	2016	2016	2016	2	0	2	Export	203	Czechia	CZE	470	Malta	MLT								03	FISH,CRUSTACEANS,MOLLUSC	1	No Quantity							25384			0
S3	2016	2016	2016	2	0	2	Export	203	Czechia	CZE	490	Other Asia, nes									03	FISH,CRUSTACEANS,MOLLUSC	1	No Quantity							2325			0
S3	2016	2016	2016	2	0	2	Export	203	Czechia	CZE	496	Mongolia	MNG								03	FISH,CRUSTACEANS,MOLLUSC	1	No Quantity							12282			0
S3	2016	2016	2016	2	0	2	Export	203	Czechia	CZE	498	Rep. of Moldova	MDA								03	FISH,CRUSTACEANS,MOLLUSC	1	No Quantity							3693			0
S3	2016	2016	2016	2	0	2	Export	203	Czechia	CZE	528	Netherlands	NLD								03	FISH,CRUSTACEANS,MOLLUSC	1	No Quantity							315280			0
S3	2016	2016	2016	2	0	2	Export	203	Czechia	CZE	554	New Zealand	NZL								03	FISH,CRUSTACEANS,MOLLUSC	1	No Quantity							22830			0
S3	2016	2016	2016	2	0	2	Export	203	Czechia	CZE	579	Norway	NOR								03	FISH,CRUSTACEANS,MOLLUSC	1	No Quantity							33395			0
S3	2016	2016	2016	2	0	2	Export	203	Czechia	CZE	604	Peru	PER								03	FISH,CRUSTACEANS,MOLLUSC	1	No Quantity							5252			0
S3	2016	2016	2016	2	0	2	Export	203	Czechia	CZE	616	Poland	POL								03	FISH,CRUSTACEANS,MOLLUSC	1	No Quantity							25012155			0
S3	2016	2016	2016	2	0	2	Export	203	Czechia	CZE	620	Portugal	PRT								03	FISH,CRUSTACEANS,MOLLUSC	1	No Quantity							92718			0
S3	2016	2016	2016	2	0	2	Export	203	Czechia	CZE	642	Romania	ROU								03	FISH,CRUSTACEANS,MOLLUSC	1	No Quantity							8935844			0
S3	2016	2016	2016	2	0	2	Export	203	Czechia	CZE	643	Russian Federation	RUS								03	FISH,CRUSTACEANS,MOLLUSC	1	No Quantity							242538			0
S3	2016	2016	2016	2	0	2	Export	203	Czechia	CZE	688	Serbia	SRB								03	FISH,CRUSTACEANS,MOLLUSC	1	No Quantity							462221			0
S3	2016	2016	2016	2	0	2	Export	203	Czechia	CZE	702	Singapore	SGP								03	FISH,CRUSTACEANS,MOLLUSC	1	No Quantity							6617			0
S3	2016	2016	2016	2	0	2	Export	203	Czechia	CZE	703	Slovakia	SVK								03	FISH,CRUSTACEANS,MOLLUSC	1	No Quantity							45195714			0
S3	2016	2016	2016	2	0	2	Export	203	Czechia	CZE	705	Slovenia	SVN								03	FISH,CRUSTACEANS,MOLLUSC	1	No Quantity							126809			0
S3	2016	2016	2016	2	0	2	Export	203	Czechia	CZE	724	Spain	ESP								03	FISH,CRUSTACEANS,MOLLUSC	1	No Quantity							3871496			0
S3	2016	2016	2016	2	0	2	Export	203	Czechia	CZE	752	Sweden	SWE								03	FISH,CRUSTACEANS,MOLLUSC	1	No Quantity							725573			0
S3	2016	2016	2016	2	0	2	Export	203	Czechia	CZE	757	Switzerland	CHE								03	FISH,CRUSTACEANS,MOLLUSC	1	No Quantity							628342			0
S3	2016	2016	2016	2	0	2	Export	203	Czechia	CZE	764	Thailand	THA								03	FISH,CRUSTACEANS,MOLLUSC	1	No Quantity							41495			0
S3	2016	2016	2016	2	0	2	Export	203	Czechia	CZE	784	United Arab Emirates	ARE								03	FISH,CRUSTACEANS,MOLLUSC	1	No Quantity							115923			0
S3	2016	2016	2016	2	0	2	Export	203	Czechia	CZE	792	Turkey	TUR								03	FISH,CRUSTACEANS,MOLLUSC	1	No Quantity							21372			0
S3	2016	2016	2016	2	0	2	Export	203	Czechia	CZE	804	Ukraine	UKR								03	FISH,CRUSTACEANS,MOLLUSC	1	No Quantity							76895			0
S3	2016	2016	2016	2	0	2	Export	203	Czechia	CZE	826	United Kingdom	GBR								03	FISH,CRUSTACEANS,MOLLUSC	1	No Quantity							2955432			0
S3	2016	2016	2016	2	0	2	Export	203	Czechia	CZE	842	USA	USA								03	FISH,CRUSTACEANS,MOLLUSC	1	No Quantity							223846			0
S3	2016	2016	2016	2	0	2	Export	204	Benin	BEN	0	World	WLD								03	FISH,CRUSTACEANS,MOLLUSC	1	No Quantity							138272			0
S3	2016	2016	2016	2	0	2	Export	204	Benin	BEN	251	France	FRA								03	FISH,CRUSTACEANS,MOLLUSC	1	No Quantity							13761			0
S3	2016	2016	2016	2	0	2	Export	204	Benin	BEN	440	Lithuania	LTU								03	FISH,CRUSTACEANS,MOLLUSC	1	No Quantity							14921			0
S3	2016	2016	2016	2	0	2	Export	204	Benin	BEN	516	Namibia	NAM								03	FISH,CRUSTACEANS,MOLLUSC	1	No Quantity							22174			0
S3	2016	2016	2016	2	0	2	Export	204	Benin	BEN	686	Senegal	SEN								03	FISH,CRUSTACEANS,MOLLUSC	1	No Quantity							490			0
S3	2016	2016	2016	2	0	2	Export	204	Benin	BEN	704	Viet Nam	VNM								03	FISH,CRUSTACEANS,MOLLUSC	1	No Quantity							26487			0
S3	2016	2016	2016	2	0	2	Export	204	Benin	BEN	768	Togo	TGO								03	FISH,CRUSTACEANS,MOLLUSC	1	No Quantity							55977			0
S3	2016	2016	2016	2	0	2	Export	204	Benin	BEN	842	USA	USA								03	FISH,CRUSTACEANS,MOLLUSC	1	No Quantity							4462			0
S3	2016	2016	2016	2	0	2	Export	203	Czechia	CZE	0	World	WLD								04	CEREALS,CEREAL PREPRTNS.	1	No Quantity							1327122032			0
S3	2016	2016	2016	2	0	2	Export	203	Czechia	CZE	4	Afghanistan	AFG								04	CEREALS,CEREAL PREPRTNS.	1	No Quantity							83			0
S3	2016	2016	2016	2	0	2	Export	203	Czechia	CZE	8	Albania	ALB								04	CEREALS,CEREAL PREPRTNS.	1	No Quantity							264983			0
S3	2016	2016	2016	2	0	2	Export	203	Czechia	CZE	12	Algeria	DZA								04	CEREALS,CEREAL PREPRTNS.	1	No Quantity							712598			0
S3	2016	2016	2016	2	0	2	Export	203	Czechia	CZE	31	Azerbaijan	AZE								04	CEREALS,CEREAL PREPRTNS.	1	No Quantity							310119			0
S3	2016	2016	2016	2	0	2	Export	203	Czechia	CZE	36	Australia	AUS								04	CEREALS,CEREAL PREPRTNS.	1	No Quantity							5081038			0
S3	2016	2016	2016	2	0	2	Export	203	Czechia	CZE	40	Austria	AUT								04	CEREALS,CEREAL PREPRTNS.	1	No Quantity							104565394			0
S3	2016	2016	2016	2	0	2	Export	203	Czechia	CZE	51	Armenia	ARM								04	CEREALS,CEREAL PREPRTNS.	1	No Quantity							30881			0
S3	2016	2016	2016	2	0	2	Export	203	Czechia	CZE	56	Belgium	BEL								04	CEREALS,CEREAL PREPRTNS.	1	No Quantity							23510743			0
S3	2016	2016	2016	2	0	2	Export	203	Czechia	CZE	70	Bosnia Herzegovina	BIH								04	CEREALS,CEREAL PREPRTNS.	1	No Quantity							126701			0
S3	2016	2016	2016	2	0	2	Export	203	Czechia	CZE	76	Brazil	BRA								04	CEREALS,CEREAL PREPRTNS.	1	No Quantity							1341570			0
S3	2016	2016	2016	2	0	2	Export	203	Czechia	CZE	100	Bulgaria	BGR								04	CEREALS,CEREAL PREPRTNS.	1	No Quantity							9636189			0
S3	2016	2016	2016	2	0	2	Export	203	Czechia	CZE	112	Belarus	BLR								04	CEREALS,CEREAL PREPRTNS.	1	No Quantity							312720			0
S3	2016	2016	2016	2	0	2	Export	203	Czechia	CZE	124	Canada	CAN								04	CEREALS,CEREAL PREPRTNS.	1	No Quantity							197542			0
S3	2016	2016	2016	2	0	2	Export	203	Czechia	CZE	132	Cabo Verde	CPV								04	CEREALS,CEREAL PREPRTNS.	1	No Quantity							15128			0
S3	2016	2016	2016	2	0	2	Export	203	Czechia	CZE	144	Sri Lanka	LKA								04	CEREALS,CEREAL PREPRTNS.	1	No Quantity							715077			0
S3	2016	2016	2016	2	0	2	Export	203	Czechia	CZE	152	Chile	CHL								04	CEREALS,CEREAL PREPRTNS.	1	No Quantity							24487			0
S3	2016	2016	2016	2	0	2	Export	203	Czechia	CZE	156	China	CHN								04	CEREALS,CEREAL PREPRTNS.	1	No Quantity							753607			0
S3	2016	2016	2016	2	0	2	Export	203	Czechia	CZE	178	Congo	COG								04	CEREALS,CEREAL PREPRTNS.	1	No Quantity							306931			0
S3	2016	2016	2016	2	0	2	Export	203	Czechia	CZE	188	Costa Rica	CRI								04	CEREALS,CEREAL PREPRTNS.	1	No Quantity							85980			0
S3	2016	2016	2016	2	0	2	Export	203	Czechia	CZE	191	Croatia	HRV								04	CEREALS,CEREAL PREPRTNS.	1	No Quantity							9848686			0
S3	2016	2016	2016	2	0	2	Export	203	Czechia	CZE	192	Cuba	CUB								04	CEREALS,CEREAL PREPRTNS.	1	No Quantity							6404580			0
S3	2016	2016	2016	2	0	2	Export	203	Czechia	CZE	196	Cyprus	CYP								04	CEREALS,CEREAL PREPRTNS.	1	No Quantity							78436			0
S3	2016	2016	2016	2	0	2	Export	203	Czechia	CZE	204	Benin	BEN								04	CEREALS,CEREAL PREPRTNS.	1	No Quantity							7469			0
S3	2016	2016	2016	2	0	2	Export	203	Czechia	CZE	208	Denmark	DNK								04	CEREALS,CEREAL PREPRTNS.	1	No Quantity							10276959			0
S3	2016	2016	2016	2	0	2	Export	203	Czechia	CZE	218	Ecuador	ECU								04	CEREALS,CEREAL PREPRTNS.	1	No Quantity							7617			0
S3	2016	2016	2016	2	0	2	Export	203	Czechia	CZE	233	Estonia	EST								04	CEREALS,CEREAL PREPRTNS.	1	No Quantity							945384			0
S3	2016	2016	2016	2	0	2	Export	203	Czechia	CZE	246	Finland	FIN								04	CEREALS,CEREAL PREPRTNS.	1	No Quantity							2317861			0
S3	2016	2016	2016	2	0	2	Export	203	Czechia	CZE	251	France	FRA								04	CEREALS,CEREAL PREPRTNS.	1	No Quantity							32344778			0
S3	2016	2016	2016	2	0	2	Export	203	Czechia	CZE	266	Gabon	GAB								04	CEREALS,CEREAL PREPRTNS.	1	No Quantity							53080			0
S3	2016	2016	2016	2	0	2	Export	203	Czechia	CZE	268	Georgia	GEO								04	CEREALS,CEREAL PREPRTNS.	1	No Quantity							177208			0
S3	2016	2016	2016	2	0	2	Export	203	Czechia	CZE	270	Gambia	GMB								04	CEREALS,CEREAL PREPRTNS.	1	No Quantity							1859			0
S3	2016	2016	2016	2	0	2	Export	203	Czechia	CZE	276	Germany	DEU								04	CEREALS,CEREAL PREPRTNS.	1	No Quantity							524937367			0
S3	2016	2016	2016	2	0	2	Export	203	Czechia	CZE	288	Ghana	GHA								04	CEREALS,CEREAL PREPRTNS.	1	No Quantity							28242			0
S3	2016	2016	2016	2	0	2	Export	203	Czechia	CZE	300	Greece	GRC								04	CEREALS,CEREAL PREPRTNS.	1	No Quantity							2696398			0
S3	2016	2016	2016	2	0	2	Export	203	Czechia	CZE	344	China, Hong Kong SAR	HKG								04	CEREALS,CEREAL PREPRTNS.	1	No Quantity							788			0
S3	2016	2016	2016	2	0	2	Export	203	Czechia	CZE	348	Hungary	HUN								04	CEREALS,CEREAL PREPRTNS.	1	No Quantity							45841016			0
S3	2016	2016	2016	2	0	2	Export	203	Czechia	CZE	352	Iceland	ISL								04	CEREALS,CEREAL PREPRTNS.	1	No Quantity							108520			0
S3	2016	2016	2016	2	0	2	Export	203	Czechia	CZE	360	Indonesia	IDN								04	CEREALS,CEREAL PREPRTNS.	1	No Quantity							35054			0
S3	2016	2016	2016	2	0	2	Export	203	Czechia	CZE	364	Iran	IRN								04	CEREALS,CEREAL PREPRTNS.	1	No Quantity							4			0
S3	2016	2016	2016	2	0	2	Export	203	Czechia	CZE	368	Iraq	IRQ								04	CEREALS,CEREAL PREPRTNS.	1	No Quantity							19			0
S3	2016	2016	2016	2	0	2	Export	203	Czechia	CZE	372	Ireland	IRL								04	CEREALS,CEREAL PREPRTNS.	1	No Quantity							2825324			0
S3	2016	2016	2016	2	0	2	Export	203	Czechia	CZE	376	Israel	ISR								04	CEREALS,CEREAL PREPRTNS.	1	No Quantity							3797350			0
S3	2016	2016	2016	2	0	2	Export	203	Czechia	CZE	381	Italy	ITA								04	CEREALS,CEREAL PREPRTNS.	1	No Quantity							33415483			0
S3	2016	2016	2016	2	0	2	Export	203	Czechia	CZE	392	Japan	JPN								04	CEREALS,CEREAL PREPRTNS.	1	No Quantity							5411419			0
S3	2016	2016	2016	2	0	2	Export	203	Czechia	CZE	398	Kazakhstan	KAZ								04	CEREALS,CEREAL PREPRTNS.	1	No Quantity							105466			0
S3	2016	2016	2016	2	0	2	Export	203	Czechia	CZE	400	Jordan	JOR								04	CEREALS,CEREAL PREPRTNS.	1	No Quantity							533628			0
S3	2016	2016	2016	2	0	2	Export	203	Czechia	CZE	410	Rep. of Korea	KOR								04	CEREALS,CEREAL PREPRTNS.	1	No Quantity							248403			0
S3	2016	2016	2016	2	0	2	Export	203	Czechia	CZE	414	Kuwait	KWT								04	CEREALS,CEREAL PREPRTNS.	1	No Quantity							14961			0
S3	2016	2016	2016	2	0	2	Export	203	Czechia	CZE	417	Kyrgyzstan	KGZ								04	CEREALS,CEREAL PREPRTNS.	1	No Quantity							29677			0
S3	2016	2016	2016	2	0	2	Export	203	Czechia	CZE	422	Lebanon	LBN								04	CEREALS,CEREAL PREPRTNS.	1	No Quantity							1850252			0
S3	2016	2016	2016	2	0	2	Export	203	Czechia	CZE	428	Latvia	LVA								04	CEREALS,CEREAL PREPRTNS.	1	No Quantity							1139738			0
S3	2016	2016	2016	2	0	2	Export	203	Czechia	CZE	434	Libya	LBY								04	CEREALS,CEREAL PREPRTNS.	1	No Quantity							172598			0
S3	2016	2016	2016	2	0	2	Export	203	Czechia	CZE	440	Lithuania	LTU								04	CEREALS,CEREAL PREPRTNS.	1	No Quantity							3715415			0
S3	2016	2016	2016	2	0	2	Export	203	Czechia	CZE	442	Luxembourg	LUX								04	CEREALS,CEREAL PREPRTNS.	1	No Quantity							636			0
S3	2016	2016	2016	2	0	2	Export	203	Czechia	CZE	458	Malaysia	MYS								04	CEREALS,CEREAL PREPRTNS.	1	No Quantity							144754			0
S3	2016	2016	2016	2	0	2	Export	203	Czechia	CZE	462	Maldives	MDV								04	CEREALS,CEREAL PREPRTNS.	1	No Quantity							95			0
S3	2016	2016	2016	2	0	2	Export	203	Czechia	CZE	470	Malta	MLT								04	CEREALS,CEREAL PREPRTNS.	1	No Quantity							264232			0
S3	2016	2016	2016	2	0	2	Export	203	Czechia	CZE	480	Mauritius	MUS								04	CEREALS,CEREAL PREPRTNS.	1	No Quantity							97265			0
S3	2016	2016	2016	2	0	2	Export	203	Czechia	CZE	484	Mexico	MEX								04	CEREALS,CEREAL PREPRTNS.	1	No Quantity							2034979			0
S3	2016	2016	2016	2	0	2	Export	203	Czechia	CZE	490	Other Asia, nes									04	CEREALS,CEREAL PREPRTNS.	1	No Quantity							26399			0
S3	2016	2016	2016	2	0	2	Export	203	Czechia	CZE	496	Mongolia	MNG								04	CEREALS,CEREAL PREPRTNS.	1	No Quantity							81711			0
S3	2016	2016	2016	2	0	2	Export	203	Czechia	CZE	498	Rep. of Moldova	MDA								04	CEREALS,CEREAL PREPRTNS.	1	No Quantity							299997			0
S3	2016	2016	2016	2	0	2	Export	203	Czechia	CZE	499	Montenegro	MNE								04	CEREALS,CEREAL PREPRTNS.	1	No Quantity							84623			0
S3	2016	2016	2016	2	0	2	Export	203	Czechia	CZE	504	Morocco	MAR								04	CEREALS,CEREAL PREPRTNS.	1	No Quantity							697320			0
S3	2016	2016	2016	2	0	2	Export	203	Czechia	CZE	528	Netherlands	NLD								04	CEREALS,CEREAL PREPRTNS.	1	No Quantity							8356538			0
S3	2016	2016	2016	2	0	2	Export	203	Czechia	CZE	554	New Zealand	NZL								04	CEREALS,CEREAL PREPRTNS.	1	No Quantity							9618			0
S3	2016	2016	2016	2	0	2	Export	203	Czechia	CZE	566	Nigeria	NGA								04	CEREALS,CEREAL PREPRTNS.	1	No Quantity							75205			0
S3	2016	2016	2016	2	0	2	Export	203	Czechia	CZE	579	Norway	NOR								04	CEREALS,CEREAL PREPRTNS.	1	No Quantity							5999123			0
S3	2016	2016	2016	2	0	2	Export	203	Czechia	CZE	586	Pakistan	PAK								04	CEREALS,CEREAL PREPRTNS.	1	No Quantity							140			0
S3	2016	2016	2016	2	0	2	Export	203	Czechia	CZE	591	Panama	PAN								04	CEREALS,CEREAL PREPRTNS.	1	No Quantity							109120			0
S3	2016	2016	2016	2	0	2	Export	203	Czechia	CZE	608	Philippines	PHL								04	CEREALS,CEREAL PREPRTNS.	1	No Quantity							166143			0
S3	2016	2016	2016	2	0	2	Export	203	Czechia	CZE	616	Poland	POL								04	CEREALS,CEREAL PREPRTNS.	1	No Quantity							160504362			0
S3	2016	2016	2016	2	0	2	Export	203	Czechia	CZE	620	Portugal	PRT								04	CEREALS,CEREAL PREPRTNS.	1	No Quantity							5076985			0
S3	2016	2016	2016	2	0	2	Export	203	Czechia	CZE	634	Qatar	QAT								04	CEREALS,CEREAL PREPRTNS.	1	No Quantity							80534			0
S3	2016	2016	2016	2	0	2	Export	203	Czechia	CZE	642	Romania	ROU								04	CEREALS,CEREAL PREPRTNS.	1	No Quantity							23780971			0
S3	2016	2016	2016	2	0	2	Export	203	Czechia	CZE	643	Russian Federation	RUS								04	CEREALS,CEREAL PREPRTNS.	1	No Quantity							4971627			0
S3	2016	2016	2016	2	0	2	Export	203	Czechia	CZE	682	Saudi Arabia	SAU								04	CEREALS,CEREAL PREPRTNS.	1	No Quantity							974582			0
S3	2016	2016	2016	2	0	2	Export	203	Czechia	CZE	688	Serbia	SRB								04	CEREALS,CEREAL PREPRTNS.	1	No Quantity							1932975			0
S3	2016	2016	2016	2	0	2	Export	203	Czechia	CZE	690	Seychelles	SYC								04	CEREALS,CEREAL PREPRTNS.	1	No Quantity							18			0
S3	2016	2016	2016	2	0	2	Export	203	Czechia	CZE	699	India	IND								04	CEREALS,CEREAL PREPRTNS.	1	No Quantity							14448			0
S3	2016	2016	2016	2	0	2	Export	203	Czechia	CZE	702	Singapore	SGP								04	CEREALS,CEREAL PREPRTNS.	1	No Quantity							710			0
S3	2016	2016	2016	2	0	2	Export	203	Czechia	CZE	703	Slovakia	SVK								04	CEREALS,CEREAL PREPRTNS.	1	No Quantity							164240927			0
S3	2016	2016	2016	2	0	2	Export	203	Czechia	CZE	704	Viet Nam	VNM								04	CEREALS,CEREAL PREPRTNS.	1	No Quantity							196329			0
S3	2016	2016	2016	2	0	2	Export	203	Czechia	CZE	705	Slovenia	SVN								04	CEREALS,CEREAL PREPRTNS.	1	No Quantity							2546983			0
S3	2016	2016	2016	2	0	2	Export	203	Czechia	CZE	710	South Africa	ZAF								04	CEREALS,CEREAL PREPRTNS.	1	No Quantity							37848			0
S3	2016	2016	2016	2	0	2	Export	203	Czechia	CZE	724	Spain	ESP								04	CEREALS,CEREAL PREPRTNS.	1	No Quantity							15326005			0
S3	2016	2016	2016	2	0	2	Export	203	Czechia	CZE	740	Suriname	SUR								04	CEREALS,CEREAL PREPRTNS.	1	No Quantity							7302			0
S3	2016	2016	2016	2	0	2	Export	203	Czechia	CZE	752	Sweden	SWE								04	CEREALS,CEREAL PREPRTNS.	1	No Quantity							1356976			0
S3	2016	2016	2016	2	0	2	Export	203	Czechia	CZE	757	Switzerland	CHE								04	CEREALS,CEREAL PREPRTNS.	1	No Quantity							4662085			0
S3	2016	2016	2016	2	0	2	Export	203	Czechia	CZE	764	Thailand	THA								04	CEREALS,CEREAL PREPRTNS.	1	No Quantity							3374005			0
S3	2016	2016	2016	2	0	2	Export	203	Czechia	CZE	780	Trinidad and Tobago	TTO								04	CEREALS,CEREAL PREPRTNS.	1	No Quantity							51195			0
S3	2016	2016	2016	2	0	2	Export	203	Czechia	CZE	784	United Arab Emirates	ARE								04	CEREALS,CEREAL PREPRTNS.	1	No Quantity							2550307			0
S3	2016	2016	2016	2	0	2	Export	203	Czechia	CZE	788	Tunisia	TUN								04	CEREALS,CEREAL PREPRTNS.	1	No Quantity							46797			0
S3	2016	2016	2016	2	0	2	Export	203	Czechia	CZE	792	Turkey	TUR								04	CEREALS,CEREAL PREPRTNS.	1	No Quantity							1668195			0
S3	2016	2016	2016	2	0	2	Export	203	Czechia	CZE	795	Turkmenistan	TKM								04	CEREALS,CEREAL PREPRTNS.	1	No Quantity							17843			0
S3	2016	2016	2016	2	0	2	Export	203	Czechia	CZE	804	Ukraine	UKR								04	CEREALS,CEREAL PREPRTNS.	1	No Quantity							1100451			0
S3	2016	2016	2016	2	0	2	Export	203	Czechia	CZE	807	North Macedonia	MKD								04	CEREALS,CEREAL PREPRTNS.	1	No Quantity							1034910			0
S3	2016	2016	2016	2	0	2	Export	203	Czechia	CZE	818	Egypt	EGY								04	CEREALS,CEREAL PREPRTNS.	1	No Quantity							358779			0
S3	2016	2016	2016	2	0	2	Export	203	Czechia	CZE	826	United Kingdom	GBR								04	CEREALS,CEREAL PREPRTNS.	1	No Quantity							73363564			0
S3	2016	2016	2016	2	0	2	Export	203	Czechia	CZE	842	USA	USA								04	CEREALS,CEREAL PREPRTNS.	1	No Quantity							2021169			0
S3	2016	2016	2016	2	0	2	Export	203	Czechia	CZE	860	Uzbekistan	UZB								04	CEREALS,CEREAL PREPRTNS.	1	No Quantity							8603			0
S3	2016	2016	2016	2	0	2	Export	203	Czechia	CZE	887	Yemen	YEM								04	CEREALS,CEREAL PREPRTNS.	1	No Quantity							3839			0
S3	2016	2016	2016	2	0	2	Export	204	Benin	BEN	0	World	WLD								04	CEREALS,CEREAL PREPRTNS.	1	No Quantity							599819			0
S3	2016	2016	2016	2	0	2	Export	204	Benin	BEN	178	Congo	COG								04	CEREALS,CEREAL PREPRTNS.	1	No Quantity							846			0
S3	2016	2016	2016	2	0	2	Export	204	Benin	BEN	226	Equatorial Guinea	GNQ								04	CEREALS,CEREAL PREPRTNS.	1	No Quantity							592			0
S3	2016	2016	2016	2	0	2	Export	204	Benin	BEN	251	France	FRA								04	CEREALS,CEREAL PREPRTNS.	1	No Quantity							6070			0
S3	2016	2016	2016	2	0	2	Export	204	Benin	BEN	266	Gabon	GAB								04	CEREALS,CEREAL PREPRTNS.	1	No Quantity							27516			0
S3	2016	2016	2016	2	0	2	Export	204	Benin	BEN	381	Italy	ITA								04	CEREALS,CEREAL PREPRTNS.	1	No Quantity							201871			0
S3	2016	2016	2016	2	0	2	Export	204	Benin	BEN	414	Kuwait	KWT								04	CEREALS,CEREAL PREPRTNS.	1	No Quantity							127			0
S3	2016	2016	2016	2	0	2	Export	204	Benin	BEN	562	Niger	NER								04	CEREALS,CEREAL PREPRTNS.	1	No Quantity							65212			0
S3	2016	2016	2016	2	0	2	Export	204	Benin	BEN	566	Nigeria	NGA								04	CEREALS,CEREAL PREPRTNS.	1	No Quantity							26047			0
S3	2016	2016	2016	2	0	2	Export	204	Benin	BEN	686	Senegal	SEN								04	CEREALS,CEREAL PREPRTNS.	1	No Quantity							11365			0
S3	2016	2016	2016	2	0	2	Export	204	Benin	BEN	704	Viet Nam	VNM								04	CEREALS,CEREAL PREPRTNS.	1	No Quantity							17743			0
S3	2016	2016	2016	2	0	2	Export	204	Benin	BEN	724	Spain	ESP								04	CEREALS,CEREAL PREPRTNS.	1	No Quantity							15773			0
S3	2016	2016	2016	2	0	2	Export	204	Benin	BEN	752	Sweden	SWE								04	CEREALS,CEREAL PREPRTNS.	1	No Quantity							5989			0
S3	2016	2016	2016	2	0	2	Export	204	Benin	BEN	768	Togo	TGO								04	CEREALS,CEREAL PREPRTNS.	1	No Quantity							76516			0
S3	2016	2016	2016	2	0	2	Export	204	Benin	BEN	792	Turkey	TUR								04	CEREALS,CEREAL PREPRTNS.	1	No Quantity							133481			0
S3	2016	2016	2016	2	0	2	Export	204	Benin	BEN	842	USA	USA								04	CEREALS,CEREAL PREPRTNS.	1	No Quantity							10671			0
S3	2016	2016	2016	2	0	2	Export	203	Czechia	CZE	0	World	WLD								05	VEGETABLES AND FRUIT	1	No Quantity							487256117			0
S3	2016	2016	2016	2	0	2	Export	203	Czechia	CZE	4	Afghanistan	AFG								05	VEGETABLES AND FRUIT	1	No Quantity							239			0
S3	2016	2016	2016	2	0	2	Export	203	Czechia	CZE	8	Albania	ALB								05	VEGETABLES AND FRUIT	1	No Quantity							9012			0
S3	2016	2016	2016	2	0	2	Export	203	Czechia	CZE	24	Angola	AGO								05	VEGETABLES AND FRUIT	1	No Quantity							25955			0
S3	2016	2016	2016	2	0	2	Export	203	Czechia	CZE	31	Azerbaijan	AZE								05	VEGETABLES AND FRUIT	1	No Quantity							51705			0
S3	2016	2016	2016	2	0	2	Export	203	Czechia	CZE	32	Argentina	ARG								05	VEGETABLES AND FRUIT	1	No Quantity							2205			0
S3	2016	2016	2016	2	0	2	Export	203	Czechia	CZE	36	Australia	AUS								05	VEGETABLES AND FRUIT	1	No Quantity							460100			0
S3	2016	2016	2016	2	0	2	Export	203	Czechia	CZE	40	Austria	AUT								05	VEGETABLES AND FRUIT	1	No Quantity							22123941			0
S3	2016	2016	2016	2	0	2	Export	203	Czechia	CZE	56	Belgium	BEL								05	VEGETABLES AND FRUIT	1	No Quantity							6154924			0
S3	2016	2016	2016	2	0	2	Export	203	Czechia	CZE	68	Bolivia (Plurinational State of)	BOL								05	VEGETABLES AND FRUIT	1	No Quantity							175			0
S3	2016	2016	2016	2	0	2	Export	203	Czechia	CZE	70	Bosnia Herzegovina	BIH								05	VEGETABLES AND FRUIT	1	No Quantity							7902			0
S3	2016	2016	2016	2	0	2	Export	203	Czechia	CZE	72	Botswana	BWA								05	VEGETABLES AND FRUIT	1	No Quantity							3219			0
S3	2016	2016	2016	2	0	2	Export	203	Czechia	CZE	76	Brazil	BRA								05	VEGETABLES AND FRUIT	1	No Quantity							40059			0
S3	2016	2016	2016	2	0	2	Export	203	Czechia	CZE	100	Bulgaria	BGR								05	VEGETABLES AND FRUIT	1	No Quantity							3712633			0
S3	2016	2016	2016	2	0	2	Export	203	Czechia	CZE	112	Belarus	BLR								05	VEGETABLES AND FRUIT	1	No Quantity							100903			0
S3	2016	2016	2016	2	0	2	Export	203	Czechia	CZE	116	Cambodia	KHM								05	VEGETABLES AND FRUIT	1	No Quantity							27946			0
S3	2016	2016	2016	2	0	2	Export	203	Czechia	CZE	124	Canada	CAN								05	VEGETABLES AND FRUIT	1	No Quantity							229441			0
S3	2016	2016	2016	2	0	2	Export	203	Czechia	CZE	152	Chile	CHL								05	VEGETABLES AND FRUIT	1	No Quantity							4050			0
S3	2016	2016	2016	2	0	2	Export	203	Czechia	CZE	156	China	CHN								05	VEGETABLES AND FRUIT	1	No Quantity							8431766			0
S3	2016	2016	2016	2	0	2	Export	203	Czechia	CZE	170	Colombia	COL								05	VEGETABLES AND FRUIT	1	No Quantity							133322			0
S3	2016	2016	2016	2	0	2	Export	203	Czechia	CZE	191	Croatia	HRV								05	VEGETABLES AND FRUIT	1	No Quantity							4624693			0
S3	2016	2016	2016	2	0	2	Export	203	Czechia	CZE	196	Cyprus	CYP								05	VEGETABLES AND FRUIT	1	No Quantity							137790			0
S3	2016	2016	2016	2	0	2	Export	203	Czechia	CZE	208	Denmark	DNK								05	VEGETABLES AND FRUIT	1	No Quantity							324658			0
S3	2016	2016	2016	2	0	2	Export	203	Czechia	CZE	233	Estonia	EST								05	VEGETABLES AND FRUIT	1	No Quantity							366601			0
S3	2016	2016	2016	2	0	2	Export	203	Czechia	CZE	246	Finland	FIN								05	VEGETABLES AND FRUIT	1	No Quantity							1178000			0
S3	2016	2016	2016	2	0	2	Export	203	Czechia	CZE	251	France	FRA								05	VEGETABLES AND FRUIT	1	No Quantity							1783928			0
S3	2016	2016	2016	2	0	2	Export	203	Czechia	CZE	268	Georgia	GEO								05	VEGETABLES AND FRUIT	1	No Quantity							18562			0
S3	2016	2016	2016	2	0	2	Export	203	Czechia	CZE	276	Germany	DEU								05	VEGETABLES AND FRUIT	1	No Quantity							48058364			0
S3	2016	2016	2016	2	0	2	Export	203	Czechia	CZE	300	Greece	GRC								05	VEGETABLES AND FRUIT	1	No Quantity							634403			0
S3	2016	2016	2016	2	0	2	Export	203	Czechia	CZE	348	Hungary	HUN								05	VEGETABLES AND FRUIT	1	No Quantity							35081394			0
S3	2016	2016	2016	2	0	2	Export	203	Czechia	CZE	352	Iceland	ISL								05	VEGETABLES AND FRUIT	1	No Quantity							25286			0
S3	2016	2016	2016	2	0	2	Export	203	Czechia	CZE	360	Indonesia	IDN								05	VEGETABLES AND FRUIT	1	No Quantity							23			0
S3	2016	2016	2016	2	0	2	Export	203	Czechia	CZE	372	Ireland	IRL								05	VEGETABLES AND FRUIT	1	No Quantity							30052			0
S3	2016	2016	2016	2	0	2	Export	203	Czechia	CZE	376	Israel	ISR								05	VEGETABLES AND FRUIT	1	No Quantity							170295			0
S3	2016	2016	2016	2	0	2	Export	203	Czechia	CZE	381	Italy	ITA								05	VEGETABLES AND FRUIT	1	No Quantity							4212278			0
S3	2016	2016	2016	2	0	2	Export	203	Czechia	CZE	392	Japan	JPN								05	VEGETABLES AND FRUIT	1	No Quantity							7429211			0
S3	2016	2016	2016	2	0	2	Export	203	Czechia	CZE	398	Kazakhstan	KAZ								05	VEGETABLES AND FRUIT	1	No Quantity							355686			0
S3	2016	2016	2016	2	0	2	Export	203	Czechia	CZE	400	Jordan	JOR								05	VEGETABLES AND FRUIT	1	No Quantity							11			0
S3	2016	2016	2016	2	0	2	Export	203	Czechia	CZE	410	Rep. of Korea	KOR								05	VEGETABLES AND FRUIT	1	No Quantity							735134			0
S3	2016	2016	2016	2	0	2	Export	203	Czechia	CZE	422	Lebanon	LBN								05	VEGETABLES AND FRUIT	1	No Quantity							28595			0
S3	2016	2016	2016	2	0	2	Export	203	Czechia	CZE	426	Lesotho	LSO								05	VEGETABLES AND FRUIT	1	No Quantity							9264			0
S3	2016	2016	2016	2	0	2	Export	203	Czechia	CZE	428	Latvia	LVA								05	VEGETABLES AND FRUIT	1	No Quantity							293230			0
S3	2016	2016	2016	2	0	2	Export	203	Czechia	CZE	440	Lithuania	LTU								05	VEGETABLES AND FRUIT	1	No Quantity							2220740			0
S3	2016	2016	2016	2	0	2	Export	203	Czechia	CZE	442	Luxembourg	LUX								05	VEGETABLES AND FRUIT	1	No Quantity							12025			0
S3	2016	2016	2016	2	0	2	Export	203	Czechia	CZE	458	Malaysia	MYS								05	VEGETABLES AND FRUIT	1	No Quantity							17603			0
S3	2016	2016	2016	2	0	2	Export	203	Czechia	CZE	470	Malta	MLT								05	VEGETABLES AND FRUIT	1	No Quantity							62151			0
S3	2016	2016	2016	2	0	2	Export	203	Czechia	CZE	480	Mauritius	MUS								05	VEGETABLES AND FRUIT	1	No Quantity							11232			0
S3	2016	2016	2016	2	0	2	Export	203	Czechia	CZE	496	Mongolia	MNG								05	VEGETABLES AND FRUIT	1	No Quantity							31374			0
S3	2016	2016	2016	2	0	2	Export	203	Czechia	CZE	498	Rep. of Moldova	MDA								05	VEGETABLES AND FRUIT	1	No Quantity							234719			0
S3	2016	2016	2016	2	0	2	Export	203	Czechia	CZE	499	Montenegro	MNE								05	VEGETABLES AND FRUIT	1	No Quantity							19003			0
S3	2016	2016	2016	2	0	2	Export	203	Czechia	CZE	528	Netherlands	NLD								05	VEGETABLES AND FRUIT	1	No Quantity							8157570			0
S3	2016	2016	2016	2	0	2	Export	203	Czechia	CZE	534	Saint Maarten	SXM								05	VEGETABLES AND FRUIT	1	No Quantity							16942			0
S3	2016	2016	2016	2	0	2	Export	203	Czechia	CZE	579	Norway	NOR								05	VEGETABLES AND FRUIT	1	No Quantity							368800			0
S3	2016	2016	2016	2	0	2	Export	203	Czechia	CZE	586	Pakistan	PAK								05	VEGETABLES AND FRUIT	1	No Quantity							111571			0
S3	2016	2016	2016	2	0	2	Export	203	Czechia	CZE	591	Panama	PAN								05	VEGETABLES AND FRUIT	1	No Quantity							2441			0
S3	2016	2016	2016	2	0	2	Export	203	Czechia	CZE	604	Peru	PER								05	VEGETABLES AND FRUIT	1	No Quantity							14			0
S3	2016	2016	2016	2	0	2	Export	203	Czechia	CZE	608	Philippines	PHL								05	VEGETABLES AND FRUIT	1	No Quantity							1784			0
S3	2016	2016	2016	2	0	2	Export	203	Czechia	CZE	616	Poland	POL								05	VEGETABLES AND FRUIT	1	No Quantity							36838635			0
S3	2016	2016	2016	2	0	2	Export	203	Czechia	CZE	620	Portugal	PRT								05	VEGETABLES AND FRUIT	1	No Quantity							83145			0
S3	2016	2016	2016	2	0	2	Export	203	Czechia	CZE	642	Romania	ROU								05	VEGETABLES AND FRUIT	1	No Quantity							24885216			0
S3	2016	2016	2016	2	0	2	Export	203	Czechia	CZE	643	Russian Federation	RUS								05	VEGETABLES AND FRUIT	1	No Quantity							4848058			0
S3	2016	2016	2016	2	0	2	Export	203	Czechia	CZE	682	Saudi Arabia	SAU								05	VEGETABLES AND FRUIT	1	No Quantity							20083			0
S3	2016	2016	2016	2	0	2	Export	203	Czechia	CZE	688	Serbia	SRB								05	VEGETABLES AND FRUIT	1	No Quantity							494144			0
S3	2016	2016	2016	2	0	2	Export	203	Czechia	CZE	690	Seychelles	SYC								05	VEGETABLES AND FRUIT	1	No Quantity							39451			0
S3	2016	2016	2016	2	0	2	Export	203	Czechia	CZE	699	India	IND								05	VEGETABLES AND FRUIT	1	No Quantity							558698			0
S3	2016	2016	2016	2	0	2	Export	203	Czechia	CZE	702	Singapore	SGP								05	VEGETABLES AND FRUIT	1	No Quantity							3424			0
S3	2016	2016	2016	2	0	2	Export	203	Czechia	CZE	703	Slovakia	SVK								05	VEGETABLES AND FRUIT	1	No Quantity							249250664			0
S3	2016	2016	2016	2	0	2	Export	203	Czechia	CZE	704	Viet Nam	VNM								05	VEGETABLES AND FRUIT	1	No Quantity							1183568			0
S3	2016	2016	2016	2	0	2	Export	203	Czechia	CZE	705	Slovenia	SVN								05	VEGETABLES AND FRUIT	1	No Quantity							860667			0
S3	2016	2016	2016	2	0	2	Export	203	Czechia	CZE	710	South Africa	ZAF								05	VEGETABLES AND FRUIT	1	No Quantity							997978			0
S3	2016	2016	2016	2	0	2	Export	203	Czechia	CZE	716	Zimbabwe	ZWE								05	VEGETABLES AND FRUIT	1	No Quantity							34554			0
S3	2016	2016	2016	2	0	2	Export	203	Czechia	CZE	724	Spain	ESP								05	VEGETABLES AND FRUIT	1	No Quantity							705238			0
S3	2016	2016	2016	2	0	2	Export	203	Czechia	CZE	748	Swaziland	SWZ								05	VEGETABLES AND FRUIT	1	No Quantity							9508			0
S3	2016	2016	2016	2	0	2	Export	203	Czechia	CZE	752	Sweden	SWE								05	VEGETABLES AND FRUIT	1	No Quantity							730686			0
S3	2016	2016	2016	2	0	2	Export	203	Czechia	CZE	757	Switzerland	CHE								05	VEGETABLES AND FRUIT	1	No Quantity							2045078			0
S3	2016	2016	2016	2	0	2	Export	203	Czechia	CZE	764	Thailand	THA								05	VEGETABLES AND FRUIT	1	No Quantity							29020			0
S3	2016	2016	2016	2	0	2	Export	203	Czechia	CZE	780	Trinidad and Tobago	TTO								05	VEGETABLES AND FRUIT	1	No Quantity							78879			0
S3	2016	2016	2016	2	0	2	Export	203	Czechia	CZE	784	United Arab Emirates	ARE								05	VEGETABLES AND FRUIT	1	No Quantity							251722			0
S3	2016	2016	2016	2	0	2	Export	203	Czechia	CZE	792	Turkey	TUR								05	VEGETABLES AND FRUIT	1	No Quantity							343998			0
S3	2016	2016	2016	2	0	2	Export	203	Czechia	CZE	795	Turkmenistan	TKM								05	VEGETABLES AND FRUIT	1	No Quantity							352127			0
S3	2016	2016	2016	2	0	2	Export	203	Czechia	CZE	800	Uganda	UGA								05	VEGETABLES AND FRUIT	1	No Quantity							72751			0
S3	2016	2016	2016	2	0	2	Export	203	Czechia	CZE	804	Ukraine	UKR								05	VEGETABLES AND FRUIT	1	No Quantity							507113			0
S3	2016	2016	2016	2	0	2	Export	203	Czechia	CZE	818	Egypt	EGY								05	VEGETABLES AND FRUIT	1	No Quantity							15347			0
S3	2016	2016	2016	2	0	2	Export	203	Czechia	CZE	826	United Kingdom	GBR								05	VEGETABLES AND FRUIT	1	No Quantity							2528143			0
S3	2016	2016	2016	2	0	2	Export	203	Czechia	CZE	834	United Rep. of Tanzania	TZA								05	VEGETABLES AND FRUIT	1	No Quantity							16403			0
S3	2016	2016	2016	2	0	2	Export	203	Czechia	CZE	842	USA	USA								05	VEGETABLES AND FRUIT	1	No Quantity							1024213			0
S3	2016	2016	2016	2	0	2	Export	203	Czechia	CZE	860	Uzbekistan	UZB								05	VEGETABLES AND FRUIT	1	No Quantity							162682			0
S3	2016	2016	2016	2	0	2	Export	204	Benin	BEN	0	World	WLD								05	VEGETABLES AND FRUIT	1	No Quantity							56817242			0
S3	2016	2016	2016	2	0	2	Export	204	Benin	BEN	56	Belgium	BEL								05	VEGETABLES AND FRUIT	1	No Quantity							194570			0
S3	2016	2016	2016	2	0	2	Export	204	Benin	BEN	120	Cameroon	CMR								05	VEGETABLES AND FRUIT	1	No Quantity							4288			0
S3	2016	2016	2016	2	0	2	Export	204	Benin	BEN	124	Canada	CAN								05	VEGETABLES AND FRUIT	1	No Quantity							538			0
S3	2016	2016	2016	2	0	2	Export	204	Benin	BEN	144	Sri Lanka	LKA								05	VEGETABLES AND FRUIT	1	No Quantity							287553			0
S3	2016	2016	2016	2	0	2	Export	204	Benin	BEN	148	Chad	TCD								05	VEGETABLES AND FRUIT	1	No Quantity							518			0
S3	2016	2016	2016	2	0	2	Export	204	Benin	BEN	156	China	CHN								05	VEGETABLES AND FRUIT	1	No Quantity							10658			0
S3	2016	2016	2016	2	0	2	Export	204	Benin	BEN	178	Congo	COG								05	VEGETABLES AND FRUIT	1	No Quantity							29165			0
S3	2016	2016	2016	2	0	2	Export	204	Benin	BEN	180	Dem. Rep. of the Congo	COD								05	VEGETABLES AND FRUIT	1	No Quantity							1023			0
S3	2016	2016	2016	2	0	2	Export	204	Benin	BEN	203	Czechia	CZE								05	VEGETABLES AND FRUIT	1	No Quantity							25			0
S3	2016	2016	2016	2	0	2	Export	204	Benin	BEN	208	Denmark	DNK								05	VEGETABLES AND FRUIT	1	No Quantity							8385038			0
S3	2016	2016	2016	2	0	2	Export	204	Benin	BEN	226	Equatorial Guinea	GNQ								05	VEGETABLES AND FRUIT	1	No Quantity							13872			0
S3	2016	2016	2016	2	0	2	Export	204	Benin	BEN	251	France	FRA								05	VEGETABLES AND FRUIT	1	No Quantity							361370			0
S3	2016	2016	2016	2	0	2	Export	204	Benin	BEN	266	Gabon	GAB								05	VEGETABLES AND FRUIT	1	No Quantity							103686			0
S3	2016	2016	2016	2	0	2	Export	204	Benin	BEN	288	Ghana	GHA								05	VEGETABLES AND FRUIT	1	No Quantity							186341			0
S3	2016	2016	2016	2	0	2	Export	204	Benin	BEN	324	Guinea	GIN								05	VEGETABLES AND FRUIT	1	No Quantity							10787			0
S3	2016	2016	2016	2	0	2	Export	204	Benin	BEN	344	China, Hong Kong SAR	HKG								05	VEGETABLES AND FRUIT	1	No Quantity							1187779			0
S3	2016	2016	2016	2	0	2	Export	204	Benin	BEN	372	Ireland	IRL								05	VEGETABLES AND FRUIT	1	No Quantity							7443			0
S3	2016	2016	2016	2	0	2	Export	204	Benin	BEN	381	Italy	ITA								05	VEGETABLES AND FRUIT	1	No Quantity							4217			0
S3	2016	2016	2016	2	0	2	Export	204	Benin	BEN	384	Côte d'Ivoire	CIV								05	VEGETABLES AND FRUIT	1	No Quantity							3426			0
S3	2016	2016	2016	2	0	2	Export	204	Benin	BEN	414	Kuwait	KWT								05	VEGETABLES AND FRUIT	1	No Quantity							729			0
S3	2016	2016	2016	2	0	2	Export	204	Benin	BEN	466	Mali	MLI								05	VEGETABLES AND FRUIT	1	No Quantity							175843			0
S3	2016	2016	2016	2	0	2	Export	204	Benin	BEN	504	Morocco	MAR								05	VEGETABLES AND FRUIT	1	No Quantity							147237			0
S3	2016	2016	2016	2	0	2	Export	204	Benin	BEN	528	Netherlands	NLD								05	VEGETABLES AND FRUIT	1	No Quantity							1671116			0
S3	2016	2016	2016	2	0	2	Export	204	Benin	BEN	562	Niger	NER								05	VEGETABLES AND FRUIT	1	No Quantity							240841			0
S3	2016	2016	2016	2	0	2	Export	204	Benin	BEN	566	Nigeria	NGA								05	VEGETABLES AND FRUIT	1	No Quantity							165697			0
S3	2016	2016	2016	2	0	2	Export	204	Benin	BEN	686	Senegal	SEN								05	VEGETABLES AND FRUIT	1	No Quantity							128335			0
S3	2016	2016	2016	2	0	2	Export	204	Benin	BEN	699	India	IND								05	VEGETABLES AND FRUIT	1	No Quantity							31187791			0
S3	2016	2016	2016	2	0	2	Export	204	Benin	BEN	704	Viet Nam	VNM								05	VEGETABLES AND FRUIT	1	No Quantity							2628696			0
S3	2016	2016	2016	2	0	2	Export	204	Benin	BEN	710	South Africa	ZAF								05	VEGETABLES AND FRUIT	1	No Quantity							1269			0
S3	2016	2016	2016	2	0	2	Export	204	Benin	BEN	724	Spain	ESP								05	VEGETABLES AND FRUIT	1	No Quantity							41939			0
S3	2016	2016	2016	2	0	2	Export	204	Benin	BEN	729	Sudan	SDN								05	VEGETABLES AND FRUIT	1	No Quantity							17534			0
S3	2016	2016	2016	2	0	2	Export	204	Benin	BEN	752	Sweden	SWE								05	VEGETABLES AND FRUIT	1	No Quantity							3122			0
S3	2016	2016	2016	2	0	2	Export	204	Benin	BEN	757	Switzerland	CHE								05	VEGETABLES AND FRUIT	1	No Quantity							14416			0
S3	2016	2016	2016	2	0	2	Export	204	Benin	BEN	768	Togo	TGO								05	VEGETABLES AND FRUIT	1	No Quantity							84750			0
S3	2016	2016	2016	2	0	2	Export	204	Benin	BEN	784	United Arab Emirates	ARE								05	VEGETABLES AND FRUIT	1	No Quantity							3681689			0
S3	2016	2016	2016	2	0	2	Export	204	Benin	BEN	804	Ukraine	UKR								05	VEGETABLES AND FRUIT	1	No Quantity							14921			0
S3	2016	2016	2016	2	0	2	Export	204	Benin	BEN	826	United Kingdom	GBR								05	VEGETABLES AND FRUIT	1	No Quantity							2538			0
S3	2016	2016	2016	2	0	2	Export	204	Benin	BEN	842	USA	USA								05	VEGETABLES AND FRUIT	1	No Quantity							5607909			0
S3	2016	2016	2016	2	0	2	Export	204	Benin	BEN	854	Burkina Faso	BFA								05	VEGETABLES AND FRUIT	1	No Quantity							208574			0
S3	2016	2016	2016	2	0	2	Export	203	Czechia	CZE	0	World	WLD								06	SUGAR,SUGR.PREPTNS,HONEY	1	No Quantity							383049082			0
S3	2016	2016	2016	2	0	2	Export	203	Czechia	CZE	8	Albania	ALB								06	SUGAR,SUGR.PREPTNS,HONEY	1	No Quantity							80907			0
S3	2016	2016	2016	2	0	2	Export	203	Czechia	CZE	36	Australia	AUS								06	SUGAR,SUGR.PREPTNS,HONEY	1	No Quantity							144466			0
S3	2016	2016	2016	2	0	2	Export	203	Czechia	CZE	40	Austria	AUT								06	SUGAR,SUGR.PREPTNS,HONEY	1	No Quantity							44415089			0
S3	2016	2016	2016	2	0	2	Export	203	Czechia	CZE	48	Bahrain	BHR								06	SUGAR,SUGR.PREPTNS,HONEY	1	No Quantity							19424			0
S3	2016	2016	2016	2	0	2	Export	203	Czechia	CZE	51	Armenia	ARM								06	SUGAR,SUGR.PREPTNS,HONEY	1	No Quantity							20475			0
S3	2016	2016	2016	2	0	2	Export	203	Czechia	CZE	56	Belgium	BEL								06	SUGAR,SUGR.PREPTNS,HONEY	1	No Quantity							634672			0
S3	2016	2016	2016	2	0	2	Export	203	Czechia	CZE	70	Bosnia Herzegovina	BIH								06	SUGAR,SUGR.PREPTNS,HONEY	1	No Quantity							528773			0
S3	2016	2016	2016	2	0	2	Export	203	Czechia	CZE	76	Brazil	BRA								06	SUGAR,SUGR.PREPTNS,HONEY	1	No Quantity							154			0
S3	2016	2016	2016	2	0	2	Export	203	Czechia	CZE	100	Bulgaria	BGR								06	SUGAR,SUGR.PREPTNS,HONEY	1	No Quantity							934635			0
S3	2016	2016	2016	2	0	2	Export	203	Czechia	CZE	112	Belarus	BLR								06	SUGAR,SUGR.PREPTNS,HONEY	1	No Quantity							81949			0
S3	2016	2016	2016	2	0	2	Export	203	Czechia	CZE	120	Cameroon	CMR								06	SUGAR,SUGR.PREPTNS,HONEY	1	No Quantity							2427522			0
S3	2016	2016	2016	2	0	2	Export	203	Czechia	CZE	124	Canada	CAN								06	SUGAR,SUGR.PREPTNS,HONEY	1	No Quantity							2291150			0
S3	2016	2016	2016	2	0	2	Export	203	Czechia	CZE	144	Sri Lanka	LKA								06	SUGAR,SUGR.PREPTNS,HONEY	1	No Quantity							4279769			0
S3	2016	2016	2016	2	0	2	Export	203	Czechia	CZE	156	China	CHN								06	SUGAR,SUGR.PREPTNS,HONEY	1	No Quantity							681390			0
S3	2016	2016	2016	2	0	2	Export	203	Czechia	CZE	170	Colombia	COL								06	SUGAR,SUGR.PREPTNS,HONEY	1	No Quantity							8			0
S3	2016	2016	2016	2	0	2	Export	203	Czechia	CZE	191	Croatia	HRV								06	SUGAR,SUGR.PREPTNS,HONEY	1	No Quantity							5917310			0
S3	2016	2016	2016	2	0	2	Export	203	Czechia	CZE	196	Cyprus	CYP								06	SUGAR,SUGR.PREPTNS,HONEY	1	No Quantity							160556			0
S3	2016	2016	2016	2	0	2	Export	203	Czechia	CZE	208	Denmark	DNK								06	SUGAR,SUGR.PREPTNS,HONEY	1	No Quantity							814801			0
S3	2016	2016	2016	2	0	2	Export	203	Czechia	CZE	218	Ecuador	ECU								06	SUGAR,SUGR.PREPTNS,HONEY	1	No Quantity							32890			0
S3	2016	2016	2016	2	0	2	Export	203	Czechia	CZE	233	Estonia	EST								06	SUGAR,SUGR.PREPTNS,HONEY	1	No Quantity							190435			0
S3	2016	2016	2016	2	0	2	Export	203	Czechia	CZE	246	Finland	FIN								06	SUGAR,SUGR.PREPTNS,HONEY	1	No Quantity							386039			0
S3	2016	2016	2016	2	0	2	Export	203	Czechia	CZE	251	France	FRA								06	SUGAR,SUGR.PREPTNS,HONEY	1	No Quantity							11425730			0
S3	2016	2016	2016	2	0	2	Export	203	Czechia	CZE	268	Georgia	GEO								06	SUGAR,SUGR.PREPTNS,HONEY	1	No Quantity							755475			0
S3	2016	2016	2016	2	0	2	Export	203	Czechia	CZE	276	Germany	DEU								06	SUGAR,SUGR.PREPTNS,HONEY	1	No Quantity							42478797			0
S3	2016	2016	2016	2	0	2	Export	203	Czechia	CZE	288	Ghana	GHA								06	SUGAR,SUGR.PREPTNS,HONEY	1	No Quantity							352018			0
S3	2016	2016	2016	2	0	2	Export	203	Czechia	CZE	300	Greece	GRC								06	SUGAR,SUGR.PREPTNS,HONEY	1	No Quantity							768525			0
S3	2016	2016	2016	2	0	2	Export	203	Czechia	CZE	304	Greenland	GRL								06	SUGAR,SUGR.PREPTNS,HONEY	1	No Quantity							62			0
S3	2016	2016	2016	2	0	2	Export	203	Czechia	CZE	344	China, Hong Kong SAR	HKG								06	SUGAR,SUGR.PREPTNS,HONEY	1	No Quantity							579783			0
S3	2016	2016	2016	2	0	2	Export	203	Czechia	CZE	348	Hungary	HUN								06	SUGAR,SUGR.PREPTNS,HONEY	1	No Quantity							21646835			0
S3	2016	2016	2016	2	0	2	Export	203	Czechia	CZE	352	Iceland	ISL								06	SUGAR,SUGR.PREPTNS,HONEY	1	No Quantity							257814			0
S3	2016	2016	2016	2	0	2	Export	203	Czechia	CZE	364	Iran	IRN								06	SUGAR,SUGR.PREPTNS,HONEY	1	No Quantity							9			0
S3	2016	2016	2016	2	0	2	Export	203	Czechia	CZE	368	Iraq	IRQ								06	SUGAR,SUGR.PREPTNS,HONEY	1	No Quantity							155			0
S3	2016	2016	2016	2	0	2	Export	203	Czechia	CZE	372	Ireland	IRL								06	SUGAR,SUGR.PREPTNS,HONEY	1	No Quantity							1565293			0
S3	2016	2016	2016	2	0	2	Export	203	Czechia	CZE	376	Israel	ISR								06	SUGAR,SUGR.PREPTNS,HONEY	1	No Quantity							15632498			0
S3	2016	2016	2016	2	0	2	Export	203	Czechia	CZE	381	Italy	ITA								06	SUGAR,SUGR.PREPTNS,HONEY	1	No Quantity							2785647			0
S3	2016	2016	2016	2	0	2	Export	203	Czechia	CZE	392	Japan	JPN								06	SUGAR,SUGR.PREPTNS,HONEY	1	No Quantity							45			0
S3	2016	2016	2016	2	0	2	Export	203	Czechia	CZE	398	Kazakhstan	KAZ								06	SUGAR,SUGR.PREPTNS,HONEY	1	No Quantity							3575689			0
S3	2016	2016	2016	2	0	2	Export	203	Czechia	CZE	400	Jordan	JOR								06	SUGAR,SUGR.PREPTNS,HONEY	1	No Quantity							18			0
S3	2016	2016	2016	2	0	2	Export	203	Czechia	CZE	404	Kenya	KEN								06	SUGAR,SUGR.PREPTNS,HONEY	1	No Quantity							912426			0
S3	2016	2016	2016	2	0	2	Export	203	Czechia	CZE	410	Rep. of Korea	KOR								06	SUGAR,SUGR.PREPTNS,HONEY	1	No Quantity							321677			0
S3	2016	2016	2016	2	0	2	Export	203	Czechia	CZE	414	Kuwait	KWT								06	SUGAR,SUGR.PREPTNS,HONEY	1	No Quantity							2773264			0
S3	2016	2016	2016	2	0	2	Export	203	Czechia	CZE	422	Lebanon	LBN								06	SUGAR,SUGR.PREPTNS,HONEY	1	No Quantity							1632538			0
S3	2016	2016	2016	2	0	2	Export	203	Czechia	CZE	428	Latvia	LVA								06	SUGAR,SUGR.PREPTNS,HONEY	1	No Quantity							293993			0
S3	2016	2016	2016	2	0	2	Export	203	Czechia	CZE	440	Lithuania	LTU								06	SUGAR,SUGR.PREPTNS,HONEY	1	No Quantity							2426803			0
S3	2016	2016	2016	2	0	2	Export	203	Czechia	CZE	470	Malta	MLT								06	SUGAR,SUGR.PREPTNS,HONEY	1	No Quantity							54667			0
S3	2016	2016	2016	2	0	2	Export	203	Czechia	CZE	484	Mexico	MEX								06	SUGAR,SUGR.PREPTNS,HONEY	1	No Quantity							1084			0
S3	2016	2016	2016	2	0	2	Export	203	Czechia	CZE	490	Other Asia, nes									06	SUGAR,SUGR.PREPTNS,HONEY	1	No Quantity							673374			0
S3	2016	2016	2016	2	0	2	Export	203	Czechia	CZE	496	Mongolia	MNG								06	SUGAR,SUGR.PREPTNS,HONEY	1	No Quantity							2114			0
S3	2016	2016	2016	2	0	2	Export	203	Czechia	CZE	498	Rep. of Moldova	MDA								06	SUGAR,SUGR.PREPTNS,HONEY	1	No Quantity							1983932			0
S3	2016	2016	2016	2	0	2	Export	203	Czechia	CZE	512	Oman	OMN								06	SUGAR,SUGR.PREPTNS,HONEY	1	No Quantity							274265			0
S3	2016	2016	2016	2	0	2	Export	203	Czechia	CZE	528	Netherlands	NLD								06	SUGAR,SUGR.PREPTNS,HONEY	1	No Quantity							6699697			0
S3	2016	2016	2016	2	0	2	Export	203	Czechia	CZE	554	New Zealand	NZL								06	SUGAR,SUGR.PREPTNS,HONEY	1	No Quantity							251852			0
S3	2016	2016	2016	2	0	2	Export	203	Czechia	CZE	568	Other Europe, nes									06	SUGAR,SUGR.PREPTNS,HONEY	1	No Quantity							327			0
S3	2016	2016	2016	2	0	2	Export	203	Czechia	CZE	579	Norway	NOR								06	SUGAR,SUGR.PREPTNS,HONEY	1	No Quantity							1298970			0
S3	2016	2016	2016	2	0	2	Export	203	Czechia	CZE	600	Paraguay	PRY								06	SUGAR,SUGR.PREPTNS,HONEY	1	No Quantity							13			0
S3	2016	2016	2016	2	0	2	Export	203	Czechia	CZE	608	Philippines	PHL								06	SUGAR,SUGR.PREPTNS,HONEY	1	No Quantity							515478			0
S3	2016	2016	2016	2	0	2	Export	203	Czechia	CZE	616	Poland	POL								06	SUGAR,SUGR.PREPTNS,HONEY	1	No Quantity							27317374			0
S3	2016	2016	2016	2	0	2	Export	203	Czechia	CZE	620	Portugal	PRT								06	SUGAR,SUGR.PREPTNS,HONEY	1	No Quantity							413838			0
S3	2016	2016	2016	2	0	2	Export	203	Czechia	CZE	634	Qatar	QAT								06	SUGAR,SUGR.PREPTNS,HONEY	1	No Quantity							118340			0
S3	2016	2016	2016	2	0	2	Export	203	Czechia	CZE	642	Romania	ROU								06	SUGAR,SUGR.PREPTNS,HONEY	1	No Quantity							8048192			0
S3	2016	2016	2016	2	0	2	Export	203	Czechia	CZE	643	Russian Federation	RUS								06	SUGAR,SUGR.PREPTNS,HONEY	1	No Quantity							3076451			0
S3	2016	2016	2016	2	0	2	Export	203	Czechia	CZE	682	Saudi Arabia	SAU								06	SUGAR,SUGR.PREPTNS,HONEY	1	No Quantity							2188081			0
S3	2016	2016	2016	2	0	2	Export	203	Czechia	CZE	686	Senegal	SEN								06	SUGAR,SUGR.PREPTNS,HONEY	1	No Quantity							38847			0
S3	2016	2016	2016	2	0	2	Export	203	Czechia	CZE	688	Serbia	SRB								06	SUGAR,SUGR.PREPTNS,HONEY	1	No Quantity							416569			0
S3	2016	2016	2016	2	0	2	Export	203	Czechia	CZE	694	Sierra Leone	SLE								06	SUGAR,SUGR.PREPTNS,HONEY	1	No Quantity							46327			0
S3	2016	2016	2016	2	0	2	Export	203	Czechia	CZE	699	India	IND								06	SUGAR,SUGR.PREPTNS,HONEY	1	No Quantity							4203			0
S3	2016	2016	2016	2	0	2	Export	203	Czechia	CZE	702	Singapore	SGP								06	SUGAR,SUGR.PREPTNS,HONEY	1	No Quantity							131300			0
S3	2016	2016	2016	2	0	2	Export	203	Czechia	CZE	703	Slovakia	SVK								06	SUGAR,SUGR.PREPTNS,HONEY	1	No Quantity							60662779			0
S3	2016	2016	2016	2	0	2	Export	203	Czechia	CZE	704	Viet Nam	VNM								06	SUGAR,SUGR.PREPTNS,HONEY	1	No Quantity							73494			0
S3	2016	2016	2016	2	0	2	Export	203	Czechia	CZE	705	Slovenia	SVN								06	SUGAR,SUGR.PREPTNS,HONEY	1	No Quantity							1926249			0
S3	2016	2016	2016	2	0	2	Export	203	Czechia	CZE	710	South Africa	ZAF								06	SUGAR,SUGR.PREPTNS,HONEY	1	No Quantity							2688181			0
S3	2016	2016	2016	2	0	2	Export	203	Czechia	CZE	724	Spain	ESP								06	SUGAR,SUGR.PREPTNS,HONEY	1	No Quantity							3795566			0
S3	2016	2016	2016	2	0	2	Export	203	Czechia	CZE	752	Sweden	SWE								06	SUGAR,SUGR.PREPTNS,HONEY	1	No Quantity							7574534			0
S3	2016	2016	2016	2	0	2	Export	203	Czechia	CZE	757	Switzerland	CHE								06	SUGAR,SUGR.PREPTNS,HONEY	1	No Quantity							10568358			0
S3	2016	2016	2016	2	0	2	Export	203	Czechia	CZE	760	Syria	SYR								06	SUGAR,SUGR.PREPTNS,HONEY	1	No Quantity							411050			0
S3	2016	2016	2016	2	0	2	Export	203	Czechia	CZE	768	Togo	TGO								06	SUGAR,SUGR.PREPTNS,HONEY	1	No Quantity							683000			0
S3	2016	2016	2016	2	0	2	Export	203	Czechia	CZE	784	United Arab Emirates	ARE								06	SUGAR,SUGR.PREPTNS,HONEY	1	No Quantity							5128533			0
S3	2016	2016	2016	2	0	2	Export	203	Czechia	CZE	792	Turkey	TUR								06	SUGAR,SUGR.PREPTNS,HONEY	1	No Quantity							4441318			0
S3	2016	2016	2016	2	0	2	Export	203	Czechia	CZE	795	Turkmenistan	TKM								06	SUGAR,SUGR.PREPTNS,HONEY	1	No Quantity							4636			0
S3	2016	2016	2016	2	0	2	Export	203	Czechia	CZE	804	Ukraine	UKR								06	SUGAR,SUGR.PREPTNS,HONEY	1	No Quantity							1908146			0
S3	2016	2016	2016	2	0	2	Export	203	Czechia	CZE	807	North Macedonia	MKD								06	SUGAR,SUGR.PREPTNS,HONEY	1	No Quantity							156462			0
S3	2016	2016	2016	2	0	2	Export	203	Czechia	CZE	818	Egypt	EGY								06	SUGAR,SUGR.PREPTNS,HONEY	1	No Quantity							771517			0
S3	2016	2016	2016	2	0	2	Export	203	Czechia	CZE	826	United Kingdom	GBR								06	SUGAR,SUGR.PREPTNS,HONEY	1	No Quantity							46197421			0
S3	2016	2016	2016	2	0	2	Export	203	Czechia	CZE	842	USA	USA								06	SUGAR,SUGR.PREPTNS,HONEY	1	No Quantity							7967329			0
S3	2016	2016	2016	2	0	2	Export	203	Czechia	CZE	860	Uzbekistan	UZB								06	SUGAR,SUGR.PREPTNS,HONEY	1	No Quantity							307468			0
S3	2016	2016	2016	2	0	2	Export	203	Czechia	CZE	899	Areas, nes									06	SUGAR,SUGR.PREPTNS,HONEY	1	No Quantity							238			0
S3	2016	2016	2016	2	0	2	Export	204	Benin	BEN	0	World	WLD								06	SUGAR,SUGR.PREPTNS,HONEY	1	No Quantity							5757550			0
S3	2016	2016	2016	2	0	2	Export	204	Benin	BEN	56	Belgium	BEL								06	SUGAR,SUGR.PREPTNS,HONEY	1	No Quantity							1141898			0
S3	2016	2016	2016	2	0	2	Export	204	Benin	BEN	226	Equatorial Guinea	GNQ								06	SUGAR,SUGR.PREPTNS,HONEY	1	No Quantity							338			0
S3	2016	2016	2016	2	0	2	Export	204	Benin	BEN	251	France	FRA								06	SUGAR,SUGR.PREPTNS,HONEY	1	No Quantity							17829			0
S3	2016	2016	2016	2	0	2	Export	204	Benin	BEN	266	Gabon	GAB								06	SUGAR,SUGR.PREPTNS,HONEY	1	No Quantity							1945			0
S3	2016	2016	2016	2	0	2	Export	204	Benin	BEN	528	Netherlands	NLD								06	SUGAR,SUGR.PREPTNS,HONEY	1	No Quantity							5289			0
S3	2016	2016	2016	2	0	2	Export	204	Benin	BEN	562	Niger	NER								06	SUGAR,SUGR.PREPTNS,HONEY	1	No Quantity							4587193			0
S3	2016	2016	2016	2	0	2	Export	204	Benin	BEN	842	USA	USA								06	SUGAR,SUGR.PREPTNS,HONEY	1	No Quantity							3058			0
S3	2016	2016	2016	2	0	2	Export	203	Czechia	CZE	0	World	WLD								07	COFFEE,TEA,COCOA,SPICES	1	No Quantity							788102107			0
S3	2016	2016	2016	2	0	2	Export	203	Czechia	CZE	8	Albania	ALB								07	COFFEE,TEA,COCOA,SPICES	1	No Quantity							223			0
S3	2016	2016	2016	2	0	2	Export	203	Czechia	CZE	10	Antarctica	ATA								07	COFFEE,TEA,COCOA,SPICES	1	No Quantity							269			0
S3	2016	2016	2016	2	0	2	Export	203	Czechia	CZE	12	Algeria	DZA								07	COFFEE,TEA,COCOA,SPICES	1	No Quantity							162854			0
S3	2016	2016	2016	2	0	2	Export	203	Czechia	CZE	31	Azerbaijan	AZE								07	COFFEE,TEA,COCOA,SPICES	1	No Quantity							70003			0
S3	2016	2016	2016	2	0	2	Export	203	Czechia	CZE	36	Australia	AUS								07	COFFEE,TEA,COCOA,SPICES	1	No Quantity							114860			0
S3	2016	2016	2016	2	0	2	Export	203	Czechia	CZE	40	Austria	AUT								07	COFFEE,TEA,COCOA,SPICES	1	No Quantity							17269762			0
S3	2016	2016	2016	2	0	2	Export	203	Czechia	CZE	51	Armenia	ARM								07	COFFEE,TEA,COCOA,SPICES	1	No Quantity							60211			0
S3	2016	2016	2016	2	0	2	Export	203	Czechia	CZE	56	Belgium	BEL								07	COFFEE,TEA,COCOA,SPICES	1	No Quantity							15112561			0
S3	2016	2016	2016	2	0	2	Export	203	Czechia	CZE	70	Bosnia Herzegovina	BIH								07	COFFEE,TEA,COCOA,SPICES	1	No Quantity							196332			0
S3	2016	2016	2016	2	0	2	Export	203	Czechia	CZE	76	Brazil	BRA								07	COFFEE,TEA,COCOA,SPICES	1	No Quantity							344			0
S3	2016	2016	2016	2	0	2	Export	203	Czechia	CZE	100	Bulgaria	BGR								07	COFFEE,TEA,COCOA,SPICES	1	No Quantity							11336102			0
S3	2016	2016	2016	2	0	2	Export	203	Czechia	CZE	112	Belarus	BLR								07	COFFEE,TEA,COCOA,SPICES	1	No Quantity							438766			0
S3	2016	2016	2016	2	0	2	Export	203	Czechia	CZE	124	Canada	CAN								07	COFFEE,TEA,COCOA,SPICES	1	No Quantity							935896			0
S3	2016	2016	2016	2	0	2	Export	203	Czechia	CZE	156	China	CHN								07	COFFEE,TEA,COCOA,SPICES	1	No Quantity							326394			0
S3	2016	2016	2016	2	0	2	Export	203	Czechia	CZE	170	Colombia	COL								07	COFFEE,TEA,COCOA,SPICES	1	No Quantity							1			0
S3	2016	2016	2016	2	0	2	Export	203	Czechia	CZE	191	Croatia	HRV								07	COFFEE,TEA,COCOA,SPICES	1	No Quantity							9753245			0
S3	2016	2016	2016	2	0	2	Export	203	Czechia	CZE	192	Cuba	CUB								07	COFFEE,TEA,COCOA,SPICES	1	No Quantity							2			0
S3	2016	2016	2016	2	0	2	Export	203	Czechia	CZE	196	Cyprus	CYP								07	COFFEE,TEA,COCOA,SPICES	1	No Quantity							4077059			0
S3	2016	2016	2016	2	0	2	Export	203	Czechia	CZE	208	Denmark	DNK								07	COFFEE,TEA,COCOA,SPICES	1	No Quantity							1876996			0
S3	2016	2016	2016	2	0	2	Export	203	Czechia	CZE	233	Estonia	EST								07	COFFEE,TEA,COCOA,SPICES	1	No Quantity							373048			0
S3	2016	2016	2016	2	0	2	Export	203	Czechia	CZE	246	Finland	FIN								07	COFFEE,TEA,COCOA,SPICES	1	No Quantity							324415			0
S3	2016	2016	2016	2	0	2	Export	203	Czechia	CZE	251	France	FRA								07	COFFEE,TEA,COCOA,SPICES	1	No Quantity							48391024			0
S3	2016	2016	2016	2	0	2	Export	203	Czechia	CZE	268	Georgia	GEO								07	COFFEE,TEA,COCOA,SPICES	1	No Quantity							160026			0
S3	2016	2016	2016	2	0	2	Export	203	Czechia	CZE	276	Germany	DEU								07	COFFEE,TEA,COCOA,SPICES	1	No Quantity							90386549			0
S3	2016	2016	2016	2	0	2	Export	203	Czechia	CZE	300	Greece	GRC								07	COFFEE,TEA,COCOA,SPICES	1	No Quantity							845289			0
S3	2016	2016	2016	2	0	2	Export	203	Czechia	CZE	320	Guatemala	GTM								07	COFFEE,TEA,COCOA,SPICES	1	No Quantity							4611			0
S3	2016	2016	2016	2	0	2	Export	203	Czechia	CZE	344	China, Hong Kong SAR	HKG								07	COFFEE,TEA,COCOA,SPICES	1	No Quantity							16113			0
S3	2016	2016	2016	2	0	2	Export	203	Czechia	CZE	348	Hungary	HUN								07	COFFEE,TEA,COCOA,SPICES	1	No Quantity							52673876			0
S3	2016	2016	2016	2	0	2	Export	203	Czechia	CZE	352	Iceland	ISL								07	COFFEE,TEA,COCOA,SPICES	1	No Quantity							6239			0
S3	2016	2016	2016	2	0	2	Export	203	Czechia	CZE	360	Indonesia	IDN								07	COFFEE,TEA,COCOA,SPICES	1	No Quantity							7			0
S3	2016	2016	2016	2	0	2	Export	203	Czechia	CZE	364	Iran	IRN								07	COFFEE,TEA,COCOA,SPICES	1	No Quantity							11408			0
S3	2016	2016	2016	2	0	2	Export	203	Czechia	CZE	368	Iraq	IRQ								07	COFFEE,TEA,COCOA,SPICES	1	No Quantity							16			0
S3	2016	2016	2016	2	0	2	Export	203	Czechia	CZE	372	Ireland	IRL								07	COFFEE,TEA,COCOA,SPICES	1	No Quantity							134142			0
S3	2016	2016	2016	2	0	2	Export	203	Czechia	CZE	376	Israel	ISR								07	COFFEE,TEA,COCOA,SPICES	1	No Quantity							327569			0
S3	2016	2016	2016	2	0	2	Export	203	Czechia	CZE	381	Italy	ITA								07	COFFEE,TEA,COCOA,SPICES	1	No Quantity							1905474			0
S3	2016	2016	2016	2	0	2	Export	203	Czechia	CZE	392	Japan	JPN								07	COFFEE,TEA,COCOA,SPICES	1	No Quantity							622751			0
S3	2016	2016	2016	2	0	2	Export	203	Czechia	CZE	400	Jordan	JOR								07	COFFEE,TEA,COCOA,SPICES	1	No Quantity							333			0
S3	2016	2016	2016	2	0	2	Export	203	Czechia	CZE	410	Rep. of Korea	KOR								07	COFFEE,TEA,COCOA,SPICES	1	No Quantity							155556			0
S3	2016	2016	2016	2	0	2	Export	203	Czechia	CZE	414	Kuwait	KWT								07	COFFEE,TEA,COCOA,SPICES	1	No Quantity							576237			0
S3	2016	2016	2016	2	0	2	Export	203	Czechia	CZE	422	Lebanon	LBN								07	COFFEE,TEA,COCOA,SPICES	1	No Quantity							15514			0
S3	2016	2016	2016	2	0	2	Export	203	Czechia	CZE	428	Latvia	LVA								07	COFFEE,TEA,COCOA,SPICES	1	No Quantity							991854			0
S3	2016	2016	2016	2	0	2	Export	203	Czechia	CZE	440	Lithuania	LTU								07	COFFEE,TEA,COCOA,SPICES	1	No Quantity							5414544			0
S3	2016	2016	2016	2	0	2	Export	203	Czechia	CZE	442	Luxembourg	LUX								07	COFFEE,TEA,COCOA,SPICES	1	No Quantity							26373			0
S3	2016	2016	2016	2	0	2	Export	203	Czechia	CZE	458	Malaysia	MYS								07	COFFEE,TEA,COCOA,SPICES	1	No Quantity							3442			0
S3	2016	2016	2016	2	0	2	Export	203	Czechia	CZE	470	Malta	MLT								07	COFFEE,TEA,COCOA,SPICES	1	No Quantity							238712			0
S3	2016	2016	2016	2	0	2	Export	203	Czechia	CZE	484	Mexico	MEX								07	COFFEE,TEA,COCOA,SPICES	1	No Quantity							47			0
S3	2016	2016	2016	2	0	2	Export	203	Czechia	CZE	496	Mongolia	MNG								07	COFFEE,TEA,COCOA,SPICES	1	No Quantity							69780			0
S3	2016	2016	2016	2	0	2	Export	203	Czechia	CZE	498	Rep. of Moldova	MDA								07	COFFEE,TEA,COCOA,SPICES	1	No Quantity							46396			0
S3	2016	2016	2016	2	0	2	Export	203	Czechia	CZE	512	Oman	OMN								07	COFFEE,TEA,COCOA,SPICES	1	No Quantity							53441			0
S3	2016	2016	2016	2	0	2	Export	203	Czechia	CZE	528	Netherlands	NLD								07	COFFEE,TEA,COCOA,SPICES	1	No Quantity							17662062			0
S3	2016	2016	2016	2	0	2	Export	203	Czechia	CZE	554	New Zealand	NZL								07	COFFEE,TEA,COCOA,SPICES	1	No Quantity							144195			0
S3	2016	2016	2016	2	0	2	Export	203	Czechia	CZE	579	Norway	NOR								07	COFFEE,TEA,COCOA,SPICES	1	No Quantity							2687480			0
S3	2016	2016	2016	2	0	2	Export	203	Czechia	CZE	604	Peru	PER								07	COFFEE,TEA,COCOA,SPICES	1	No Quantity							8			0
S3	2016	2016	2016	2	0	2	Export	203	Czechia	CZE	608	Philippines	PHL								07	COFFEE,TEA,COCOA,SPICES	1	No Quantity							532			0
S3	2016	2016	2016	2	0	2	Export	203	Czechia	CZE	616	Poland	POL								07	COFFEE,TEA,COCOA,SPICES	1	No Quantity							160294074			0
S3	2016	2016	2016	2	0	2	Export	203	Czechia	CZE	620	Portugal	PRT								07	COFFEE,TEA,COCOA,SPICES	1	No Quantity							2039393			0
S3	2016	2016	2016	2	0	2	Export	203	Czechia	CZE	634	Qatar	QAT								07	COFFEE,TEA,COCOA,SPICES	1	No Quantity							11353			0
S3	2016	2016	2016	2	0	2	Export	203	Czechia	CZE	642	Romania	ROU								07	COFFEE,TEA,COCOA,SPICES	1	No Quantity							14278044			0
S3	2016	2016	2016	2	0	2	Export	203	Czechia	CZE	643	Russian Federation	RUS								07	COFFEE,TEA,COCOA,SPICES	1	No Quantity							4396309			0
S3	2016	2016	2016	2	0	2	Export	203	Czechia	CZE	682	Saudi Arabia	SAU								07	COFFEE,TEA,COCOA,SPICES	1	No Quantity							246094			0
S3	2016	2016	2016	2	0	2	Export	203	Czechia	CZE	688	Serbia	SRB								07	COFFEE,TEA,COCOA,SPICES	1	No Quantity							243709			0
S3	2016	2016	2016	2	0	2	Export	203	Czechia	CZE	699	India	IND								07	COFFEE,TEA,COCOA,SPICES	1	No Quantity							5299			0
S3	2016	2016	2016	2	0	2	Export	203	Czechia	CZE	702	Singapore	SGP								07	COFFEE,TEA,COCOA,SPICES	1	No Quantity							77732			0
S3	2016	2016	2016	2	0	2	Export	203	Czechia	CZE	703	Slovakia	SVK								07	COFFEE,TEA,COCOA,SPICES	1	No Quantity							272431864			0
S3	2016	2016	2016	2	0	2	Export	203	Czechia	CZE	704	Viet Nam	VNM								07	COFFEE,TEA,COCOA,SPICES	1	No Quantity							276471			0
S3	2016	2016	2016	2	0	2	Export	203	Czechia	CZE	705	Slovenia	SVN								07	COFFEE,TEA,COCOA,SPICES	1	No Quantity							605421			0
S3	2016	2016	2016	2	0	2	Export	203	Czechia	CZE	710	South Africa	ZAF								07	COFFEE,TEA,COCOA,SPICES	1	No Quantity							1704051			0
S3	2016	2016	2016	2	0	2	Export	203	Czechia	CZE	724	Spain	ESP								07	COFFEE,TEA,COCOA,SPICES	1	No Quantity							2643061			0
S3	2016	2016	2016	2	0	2	Export	203	Czechia	CZE	752	Sweden	SWE								07	COFFEE,TEA,COCOA,SPICES	1	No Quantity							10395575			0
S3	2016	2016	2016	2	0	2	Export	203	Czechia	CZE	757	Switzerland	CHE								07	COFFEE,TEA,COCOA,SPICES	1	No Quantity							2421089			0
S3	2016	2016	2016	2	0	2	Export	203	Czechia	CZE	784	United Arab Emirates	ARE								07	COFFEE,TEA,COCOA,SPICES	1	No Quantity							1065934			0
S3	2016	2016	2016	2	0	2	Export	203	Czechia	CZE	792	Turkey	TUR								07	COFFEE,TEA,COCOA,SPICES	1	No Quantity							1401925			0
S3	2016	2016	2016	2	0	2	Export	203	Czechia	CZE	795	Turkmenistan	TKM								07	COFFEE,TEA,COCOA,SPICES	1	No Quantity							54726			0
S3	2016	2016	2016	2	0	2	Export	203	Czechia	CZE	804	Ukraine	UKR								07	COFFEE,TEA,COCOA,SPICES	1	No Quantity							2372763			0
S3	2016	2016	2016	2	0	2	Export	203	Czechia	CZE	807	North Macedonia	MKD								07	COFFEE,TEA,COCOA,SPICES	1	No Quantity							15345			0
S3	2016	2016	2016	2	0	2	Export	203	Czechia	CZE	818	Egypt	EGY								07	COFFEE,TEA,COCOA,SPICES	1	No Quantity							47189			0
S3	2016	2016	2016	2	0	2	Export	203	Czechia	CZE	826	United Kingdom	GBR								07	COFFEE,TEA,COCOA,SPICES	1	No Quantity							24048846			0
S3	2016	2016	2016	2	0	2	Export	203	Czechia	CZE	842	USA	USA								07	COFFEE,TEA,COCOA,SPICES	1	No Quantity							1024897			0
S3	2016	2016	2016	2	0	2	Export	204	Benin	BEN	0	World	WLD								07	COFFEE,TEA,COCOA,SPICES	1	No Quantity							86526			0
S3	2016	2016	2016	2	0	2	Export	204	Benin	BEN	56	Belgium	BEL								07	COFFEE,TEA,COCOA,SPICES	1	No Quantity							254			0
S3	2016	2016	2016	2	0	2	Export	204	Benin	BEN	251	France	FRA								07	COFFEE,TEA,COCOA,SPICES	1	No Quantity							54507			0
S3	2016	2016	2016	2	0	2	Export	204	Benin	BEN	384	Côte d'Ivoire	CIV								07	COFFEE,TEA,COCOA,SPICES	1	No Quantity							169			0
S3	2016	2016	2016	2	0	2	Export	204	Benin	BEN	504	Morocco	MAR								07	COFFEE,TEA,COCOA,SPICES	1	No Quantity							16781			0
S3	2016	2016	2016	2	0	2	Export	204	Benin	BEN	566	Nigeria	NGA								07	COFFEE,TEA,COCOA,SPICES	1	No Quantity							12148			0
S3	2016	2016	2016	2	0	2	Export	204	Benin	BEN	686	Senegal	SEN								07	COFFEE,TEA,COCOA,SPICES	1	No Quantity							2667			0
S3	2016	2016	2016	2	0	2	Export	203	Czechia	CZE	0	World	WLD								08	ANIMAL FEED STUFF	1	No Quantity							532117191			0
S3	2016	2016	2016	2	0	2	Export	203	Czechia	CZE	36	Australia	AUS								08	ANIMAL FEED STUFF	1	No Quantity							879988			0
S3	2016	2016	2016	2	0	2	Export	203	Czechia	CZE	40	Austria	AUT								08	ANIMAL FEED STUFF	1	No Quantity							11629596			0
S3	2016	2016	2016	2	0	2	Export	203	Czechia	CZE	48	Bahrain	BHR								08	ANIMAL FEED STUFF	1	No Quantity							5724			0
S3	2016	2016	2016	2	0	2	Export	203	Czechia	CZE	50	Bangladesh	BGD								08	ANIMAL FEED STUFF	1	No Quantity							231849			0
S3	2016	2016	2016	2	0	2	Export	203	Czechia	CZE	51	Armenia	ARM								08	ANIMAL FEED STUFF	1	No Quantity							5288			0
S3	2016	2016	2016	2	0	2	Export	203	Czechia	CZE	56	Belgium	BEL								08	ANIMAL FEED STUFF	1	No Quantity							22345214			0
S3	2016	2016	2016	2	0	2	Export	203	Czechia	CZE	70	Bosnia Herzegovina	BIH								08	ANIMAL FEED STUFF	1	No Quantity							178496			0
S3	2016	2016	2016	2	0	2	Export	203	Czechia	CZE	76	Brazil	BRA								08	ANIMAL FEED STUFF	1	No Quantity							87693			0
S3	2016	2016	2016	2	0	2	Export	203	Czechia	CZE	100	Bulgaria	BGR								08	ANIMAL FEED STUFF	1	No Quantity							2278723			0
S3	2016	2016	2016	2	0	2	Export	203	Czechia	CZE	112	Belarus	BLR								08	ANIMAL FEED STUFF	1	No Quantity							463927			0
S3	2016	2016	2016	2	0	2	Export	203	Czechia	CZE	120	Cameroon	CMR								08	ANIMAL FEED STUFF	1	No Quantity							166			0
S3	2016	2016	2016	2	0	2	Export	203	Czechia	CZE	124	Canada	CAN								08	ANIMAL FEED STUFF	1	No Quantity							108553			0
S3	2016	2016	2016	2	0	2	Export	203	Czechia	CZE	152	Chile	CHL								08	ANIMAL FEED STUFF	1	No Quantity							437366			0
S3	2016	2016	2016	2	0	2	Export	203	Czechia	CZE	156	China	CHN								08	ANIMAL FEED STUFF	1	No Quantity							806043			0
S3	2016	2016	2016	2	0	2	Export	203	Czechia	CZE	191	Croatia	HRV								08	ANIMAL FEED STUFF	1	No Quantity							2709265			0
S3	2016	2016	2016	2	0	2	Export	203	Czechia	CZE	196	Cyprus	CYP								08	ANIMAL FEED STUFF	1	No Quantity							1658078			0
S3	2016	2016	2016	2	0	2	Export	203	Czechia	CZE	208	Denmark	DNK								08	ANIMAL FEED STUFF	1	No Quantity							7065547			0
S3	2016	2016	2016	2	0	2	Export	203	Czechia	CZE	218	Ecuador	ECU								08	ANIMAL FEED STUFF	1	No Quantity							164			0
S3	2016	2016	2016	2	0	2	Export	203	Czechia	CZE	233	Estonia	EST								08	ANIMAL FEED STUFF	1	No Quantity							839907			0
S3	2016	2016	2016	2	0	2	Export	203	Czechia	CZE	246	Finland	FIN								08	ANIMAL FEED STUFF	1	No Quantity							10981306			0
S3	2016	2016	2016	2	0	2	Export	203	Czechia	CZE	251	France	FRA								08	ANIMAL FEED STUFF	1	No Quantity							13371619			0
S3	2016	2016	2016	2	0	2	Export	203	Czechia	CZE	268	Georgia	GEO								08	ANIMAL FEED STUFF	1	No Quantity							27179			0
S3	2016	2016	2016	2	0	2	Export	203	Czechia	CZE	276	Germany	DEU								08	ANIMAL FEED STUFF	1	No Quantity							125373828			0
S3	2016	2016	2016	2	0	2	Export	203	Czechia	CZE	300	Greece	GRC								08	ANIMAL FEED STUFF	1	No Quantity							2495604			0
S3	2016	2016	2016	2	0	2	Export	203	Czechia	CZE	344	China, Hong Kong SAR	HKG								08	ANIMAL FEED STUFF	1	No Quantity							168878			0
S3	2016	2016	2016	2	0	2	Export	203	Czechia	CZE	348	Hungary	HUN								08	ANIMAL FEED STUFF	1	No Quantity							16191453			0
S3	2016	2016	2016	2	0	2	Export	203	Czechia	CZE	352	Iceland	ISL								08	ANIMAL FEED STUFF	1	No Quantity							315863			0
S3	2016	2016	2016	2	0	2	Export	203	Czechia	CZE	360	Indonesia	IDN								08	ANIMAL FEED STUFF	1	No Quantity							167245			0
S3	2016	2016	2016	2	0	2	Export	203	Czechia	CZE	364	Iran	IRN								08	ANIMAL FEED STUFF	1	No Quantity							660			0
S3	2016	2016	2016	2	0	2	Export	203	Czechia	CZE	372	Ireland	IRL								08	ANIMAL FEED STUFF	1	No Quantity							306630			0
S3	2016	2016	2016	2	0	2	Export	203	Czechia	CZE	376	Israel	ISR								08	ANIMAL FEED STUFF	1	No Quantity							2135857			0
S3	2016	2016	2016	2	0	2	Export	203	Czechia	CZE	381	Italy	ITA								08	ANIMAL FEED STUFF	1	No Quantity							17422122			0
S3	2016	2016	2016	2	0	2	Export	203	Czechia	CZE	392	Japan	JPN								08	ANIMAL FEED STUFF	1	No Quantity							30793275			0
S3	2016	2016	2016	2	0	2	Export	203	Czechia	CZE	398	Kazakhstan	KAZ								08	ANIMAL FEED STUFF	1	No Quantity							179546			0
S3	2016	2016	2016	2	0	2	Export	203	Czechia	CZE	400	Jordan	JOR								08	ANIMAL FEED STUFF	1	No Quantity							47139			0
S3	2016	2016	2016	2	0	2	Export	203	Czechia	CZE	410	Rep. of Korea	KOR								08	ANIMAL FEED STUFF	1	No Quantity							1341559			0
S3	2016	2016	2016	2	0	2	Export	203	Czechia	CZE	414	Kuwait	KWT								08	ANIMAL FEED STUFF	1	No Quantity							6438			0
S3	2016	2016	2016	2	0	2	Export	203	Czechia	CZE	417	Kyrgyzstan	KGZ								08	ANIMAL FEED STUFF	1	No Quantity							15006			0
S3	2016	2016	2016	2	0	2	Export	203	Czechia	CZE	422	Lebanon	LBN								08	ANIMAL FEED STUFF	1	No Quantity							44			0
S3	2016	2016	2016	2	0	2	Export	203	Czechia	CZE	428	Latvia	LVA								08	ANIMAL FEED STUFF	1	No Quantity							2744005			0
S3	2016	2016	2016	2	0	2	Export	203	Czechia	CZE	434	Libya	LBY								08	ANIMAL FEED STUFF	1	No Quantity							32240			0
S3	2016	2016	2016	2	0	2	Export	203	Czechia	CZE	440	Lithuania	LTU								08	ANIMAL FEED STUFF	1	No Quantity							3745892			0
S3	2016	2016	2016	2	0	2	Export	203	Czechia	CZE	442	Luxembourg	LUX								08	ANIMAL FEED STUFF	1	No Quantity							608056			0
S3	2016	2016	2016	2	0	2	Export	203	Czechia	CZE	458	Malaysia	MYS								08	ANIMAL FEED STUFF	1	No Quantity							1399602			0
S3	2016	2016	2016	2	0	2	Export	203	Czechia	CZE	470	Malta	MLT								08	ANIMAL FEED STUFF	1	No Quantity							107910			0
S3	2016	2016	2016	2	0	2	Export	203	Czechia	CZE	490	Other Asia, nes									08	ANIMAL FEED STUFF	1	No Quantity							2553			0
S3	2016	2016	2016	2	0	2	Export	203	Czechia	CZE	496	Mongolia	MNG								08	ANIMAL FEED STUFF	1	No Quantity							916			0
S3	2016	2016	2016	2	0	2	Export	203	Czechia	CZE	498	Rep. of Moldova	MDA								08	ANIMAL FEED STUFF	1	No Quantity							170347			0
S3	2016	2016	2016	2	0	2	Export	203	Czechia	CZE	499	Montenegro	MNE								08	ANIMAL FEED STUFF	1	No Quantity							6756			0
S3	2016	2016	2016	2	0	2	Export	203	Czechia	CZE	512	Oman	OMN								08	ANIMAL FEED STUFF	1	No Quantity							82501			0
S3	2016	2016	2016	2	0	2	Export	203	Czechia	CZE	528	Netherlands	NLD								08	ANIMAL FEED STUFF	1	No Quantity							29060039			0
S3	2016	2016	2016	2	0	2	Export	203	Czechia	CZE	540	New Caledonia	NCL								08	ANIMAL FEED STUFF	1	No Quantity							80660			0
S3	2016	2016	2016	2	0	2	Export	203	Czechia	CZE	554	New Zealand	NZL								08	ANIMAL FEED STUFF	1	No Quantity							22780			0
S3	2016	2016	2016	2	0	2	Export	203	Czechia	CZE	568	Other Europe, nes									08	ANIMAL FEED STUFF	1	No Quantity							130			0
S3	2016	2016	2016	2	0	2	Export	203	Czechia	CZE	579	Norway	NOR								08	ANIMAL FEED STUFF	1	No Quantity							611275			0
S3	2016	2016	2016	2	0	2	Export	203	Czechia	CZE	586	Pakistan	PAK								08	ANIMAL FEED STUFF	1	No Quantity							93236			0
S3	2016	2016	2016	2	0	2	Export	203	Czechia	CZE	598	Papua New Guinea	PNG								08	ANIMAL FEED STUFF	1	No Quantity							168			0
S3	2016	2016	2016	2	0	2	Export	203	Czechia	CZE	604	Peru	PER								08	ANIMAL FEED STUFF	1	No Quantity							736559			0
S3	2016	2016	2016	2	0	2	Export	203	Czechia	CZE	616	Poland	POL								08	ANIMAL FEED STUFF	1	No Quantity							64110933			0
S3	2016	2016	2016	2	0	2	Export	203	Czechia	CZE	620	Portugal	PRT								08	ANIMAL FEED STUFF	1	No Quantity							532619			0
S3	2016	2016	2016	2	0	2	Export	203	Czechia	CZE	634	Qatar	QAT								08	ANIMAL FEED STUFF	1	No Quantity							2629			0
S3	2016	2016	2016	2	0	2	Export	203	Czechia	CZE	642	Romania	ROU								08	ANIMAL FEED STUFF	1	No Quantity							7508865			0
S3	2016	2016	2016	2	0	2	Export	203	Czechia	CZE	643	Russian Federation	RUS								08	ANIMAL FEED STUFF	1	No Quantity							26310353			0
S3	2016	2016	2016	2	0	2	Export	203	Czechia	CZE	688	Serbia	SRB								08	ANIMAL FEED STUFF	1	No Quantity							1419253			0
S3	2016	2016	2016	2	0	2	Export	203	Czechia	CZE	699	India	IND								08	ANIMAL FEED STUFF	1	No Quantity							353124			0
S3	2016	2016	2016	2	0	2	Export	203	Czechia	CZE	702	Singapore	SGP								08	ANIMAL FEED STUFF	1	No Quantity							665954			0
S3	2016	2016	2016	2	0	2	Export	203	Czechia	CZE	703	Slovakia	SVK								08	ANIMAL FEED STUFF	1	No Quantity							90410748			0
S3	2016	2016	2016	2	0	2	Export	203	Czechia	CZE	704	Viet Nam	VNM								08	ANIMAL FEED STUFF	1	No Quantity							334901			0
S3	2016	2016	2016	2	0	2	Export	203	Czechia	CZE	705	Slovenia	SVN								08	ANIMAL FEED STUFF	1	No Quantity							1674082			0
S3	2016	2016	2016	2	0	2	Export	203	Czechia	CZE	710	South Africa	ZAF								08	ANIMAL FEED STUFF	1	No Quantity							2835464			0
S3	2016	2016	2016	2	0	2	Export	203	Czechia	CZE	724	Spain	ESP								08	ANIMAL FEED STUFF	1	No Quantity							4400102			0
S3	2016	2016	2016	2	0	2	Export	203	Czechia	CZE	752	Sweden	SWE								08	ANIMAL FEED STUFF	1	No Quantity							6360087			0
S3	2016	2016	2016	2	0	2	Export	203	Czechia	CZE	757	Switzerland	CHE								08	ANIMAL FEED STUFF	1	No Quantity							2490392			0
S3	2016	2016	2016	2	0	2	Export	203	Czechia	CZE	762	Tajikistan	TJK								08	ANIMAL FEED STUFF	1	No Quantity							16139			0
S3	2016	2016	2016	2	0	2	Export	203	Czechia	CZE	764	Thailand	THA								08	ANIMAL FEED STUFF	1	No Quantity							10504			0
S3	2016	2016	2016	2	0	2	Export	203	Czechia	CZE	784	United Arab Emirates	ARE								08	ANIMAL FEED STUFF	1	No Quantity							68307			0
S3	2016	2016	2016	2	0	2	Export	203	Czechia	CZE	788	Tunisia	TUN								08	ANIMAL FEED STUFF	1	No Quantity							55288			0
S3	2016	2016	2016	2	0	2	Export	203	Czechia	CZE	792	Turkey	TUR								08	ANIMAL FEED STUFF	1	No Quantity							3067283			0
S3	2016	2016	2016	2	0	2	Export	203	Czechia	CZE	795	Turkmenistan	TKM								08	ANIMAL FEED STUFF	1	No Quantity							8117			0
S3	2016	2016	2016	2	0	2	Export	203	Czechia	CZE	804	Ukraine	UKR								08	ANIMAL FEED STUFF	1	No Quantity							1157157			0
S3	2016	2016	2016	2	0	2	Export	203	Czechia	CZE	807	North Macedonia	MKD								08	ANIMAL FEED STUFF	1	No Quantity							10378			0
S3	2016	2016	2016	2	0	2	Export	203	Czechia	CZE	818	Egypt	EGY								08	ANIMAL FEED STUFF	1	No Quantity							341393			0
S3	2016	2016	2016	2	0	2	Export	203	Czechia	CZE	826	United Kingdom	GBR								08	ANIMAL FEED STUFF	1	No Quantity							5226365			0
S3	2016	2016	2016	2	0	2	Export	203	Czechia	CZE	842	USA	USA								08	ANIMAL FEED STUFF	1	No Quantity							168002			0
S3	2016	2016	2016	2	0	2	Export	203	Czechia	CZE	860	Uzbekistan	UZB								08	ANIMAL FEED STUFF	1	No Quantity							289			0
S3	2016	2016	2016	2	0	2	Export	204	Benin	BEN	0	World	WLD								08	ANIMAL FEED STUFF	1	No Quantity							6974659			0
S3	2016	2016	2016	2	0	2	Export	204	Benin	BEN	124	Canada	CAN								08	ANIMAL FEED STUFF	1	No Quantity							6598			0
S3	2016	2016	2016	2	0	2	Export	204	Benin	BEN	178	Congo	COG								08	ANIMAL FEED STUFF	1	No Quantity							16494			0
S3	2016	2016	2016	2	0	2	Export	204	Benin	BEN	231	Ethiopia	ETH								08	ANIMAL FEED STUFF	1	No Quantity							85			0
S3	2016	2016	2016	2	0	2	Export	204	Benin	BEN	266	Gabon	GAB								08	ANIMAL FEED STUFF	1	No Quantity							812			0
S3	2016	2016	2016	2	0	2	Export	204	Benin	BEN	384	Côte d'Ivoire	CIV								08	ANIMAL FEED STUFF	1	No Quantity							1532345			0
S3	2016	2016	2016	2	0	2	Export	204	Benin	BEN	410	Rep. of Korea	KOR								08	ANIMAL FEED STUFF	1	No Quantity							10786			0
S3	2016	2016	2016	2	0	2	Export	204	Benin	BEN	478	Mauritania	MRT								08	ANIMAL FEED STUFF	1	No Quantity							99960			0
S3	2016	2016	2016	2	0	2	Export	204	Benin	BEN	562	Niger	NER								08	ANIMAL FEED STUFF	1	No Quantity							4443			0
S3	2016	2016	2016	2	0	2	Export	204	Benin	BEN	566	Nigeria	NGA								08	ANIMAL FEED STUFF	1	No Quantity							14721			0
S3	2016	2016	2016	2	0	2	Export	204	Benin	BEN	699	India	IND								08	ANIMAL FEED STUFF	1	No Quantity							1379978			0
S3	2016	2016	2016	2	0	2	Export	204	Benin	BEN	710	South Africa	ZAF								08	ANIMAL FEED STUFF	1	No Quantity							2221946			0
S3	2016	2016	2016	2	0	2	Export	204	Benin	BEN	768	Togo	TGO								08	ANIMAL FEED STUFF	1	No Quantity							1393145			0
S3	2016	2016	2016	2	0	2	Export	204	Benin	BEN	792	Turkey	TUR								08	ANIMAL FEED STUFF	1	No Quantity							293346			0
S3	2016	2016	2016	2	0	2	Export	203	Czechia	CZE	0	World	WLD								09	MISC.EDIBLE PRODUCTS ETC	1	No Quantity							527078088			0
S3	2016	2016	2016	2	0	2	Export	203	Czechia	CZE	4	Afghanistan	AFG								09	MISC.EDIBLE PRODUCTS ETC	1	No Quantity							10			0
S3	2016	2016	2016	2	0	2	Export	203	Czechia	CZE	8	Albania	ALB								09	MISC.EDIBLE PRODUCTS ETC	1	No Quantity							202624			0
S3	2016	2016	2016	2	0	2	Export	203	Czechia	CZE	10	Antarctica	ATA								09	MISC.EDIBLE PRODUCTS ETC	1	No Quantity							128			0
S3	2016	2016	2016	2	0	2	Export	203	Czechia	CZE	12	Algeria	DZA								09	MISC.EDIBLE PRODUCTS ETC	1	No Quantity							63587			0
S3	2016	2016	2016	2	0	2	Export	203	Czechia	CZE	31	Azerbaijan	AZE								09	MISC.EDIBLE PRODUCTS ETC	1	No Quantity							185373			0
S3	2016	2016	2016	2	0	2	Export	203	Czechia	CZE	32	Argentina	ARG								09	MISC.EDIBLE PRODUCTS ETC	1	No Quantity							113743			0
S3	2016	2016	2016	2	0	2	Export	203	Czechia	CZE	36	Australia	AUS								09	MISC.EDIBLE PRODUCTS ETC	1	No Quantity							1146742			0
S3	2016	2016	2016	2	0	2	Export	203	Czechia	CZE	40	Austria	AUT								09	MISC.EDIBLE PRODUCTS ETC	1	No Quantity							25982408			0
S3	2016	2016	2016	2	0	2	Export	203	Czechia	CZE	48	Bahrain	BHR								09	MISC.EDIBLE PRODUCTS ETC	1	No Quantity							26502			0
S3	2016	2016	2016	2	0	2	Export	203	Czechia	CZE	50	Bangladesh	BGD								09	MISC.EDIBLE PRODUCTS ETC	1	No Quantity							43363			0
S3	2016	2016	2016	2	0	2	Export	203	Czechia	CZE	51	Armenia	ARM								09	MISC.EDIBLE PRODUCTS ETC	1	No Quantity							181424			0
S3	2016	2016	2016	2	0	2	Export	203	Czechia	CZE	56	Belgium	BEL								09	MISC.EDIBLE PRODUCTS ETC	1	No Quantity							10017575			0
S3	2016	2016	2016	2	0	2	Export	203	Czechia	CZE	70	Bosnia Herzegovina	BIH								09	MISC.EDIBLE PRODUCTS ETC	1	No Quantity							3402413			0
S3	2016	2016	2016	2	0	2	Export	203	Czechia	CZE	76	Brazil	BRA								09	MISC.EDIBLE PRODUCTS ETC	1	No Quantity							18952			0
S3	2016	2016	2016	2	0	2	Export	203	Czechia	CZE	100	Bulgaria	BGR								09	MISC.EDIBLE PRODUCTS ETC	1	No Quantity							4744461			0
S3	2016	2016	2016	2	0	2	Export	203	Czechia	CZE	104	Myanmar	MMR								09	MISC.EDIBLE PRODUCTS ETC	1	No Quantity							1023171			0
S3	2016	2016	2016	2	0	2	Export	203	Czechia	CZE	112	Belarus	BLR								09	MISC.EDIBLE PRODUCTS ETC	1	No Quantity							3486183			0
S3	2016	2016	2016	2	0	2	Export	203	Czechia	CZE	116	Cambodia	KHM								09	MISC.EDIBLE PRODUCTS ETC	1	No Quantity							15045			0
S3	2016	2016	2016	2	0	2	Export	203	Czechia	CZE	124	Canada	CAN								09	MISC.EDIBLE PRODUCTS ETC	1	No Quantity							48138			0
S3	2016	2016	2016	2	0	2	Export	203	Czechia	CZE	144	Sri Lanka	LKA								09	MISC.EDIBLE PRODUCTS ETC	1	No Quantity							2331			0
S3	2016	2016	2016	2	0	2	Export	203	Czechia	CZE	152	Chile	CHL								09	MISC.EDIBLE PRODUCTS ETC	1	No Quantity							14235			0
S3	2016	2016	2016	2	0	2	Export	203	Czechia	CZE	156	China	CHN								09	MISC.EDIBLE PRODUCTS ETC	1	No Quantity							2208708			0
S3	2016	2016	2016	2	0	2	Export	203	Czechia	CZE	170	Colombia	COL								09	MISC.EDIBLE PRODUCTS ETC	1	No Quantity							126901			0
S3	2016	2016	2016	2	0	2	Export	203	Czechia	CZE	191	Croatia	HRV								09	MISC.EDIBLE PRODUCTS ETC	1	No Quantity							4066741			0
S3	2016	2016	2016	2	0	2	Export	203	Czechia	CZE	196	Cyprus	CYP								09	MISC.EDIBLE PRODUCTS ETC	1	No Quantity							1420367			0
S3	2016	2016	2016	2	0	2	Export	203	Czechia	CZE	208	Denmark	DNK								09	MISC.EDIBLE PRODUCTS ETC	1	No Quantity							6336115			0
S3	2016	2016	2016	2	0	2	Export	203	Czechia	CZE	233	Estonia	EST								09	MISC.EDIBLE PRODUCTS ETC	1	No Quantity							648426			0
S3	2016	2016	2016	2	0	2	Export	203	Czechia	CZE	246	Finland	FIN								09	MISC.EDIBLE PRODUCTS ETC	1	No Quantity							3315431			0
S3	2016	2016	2016	2	0	2	Export	203	Czechia	CZE	251	France	FRA								09	MISC.EDIBLE PRODUCTS ETC	1	No Quantity							18623483			0
S3	2016	2016	2016	2	0	2	Export	203	Czechia	CZE	268	Georgia	GEO								09	MISC.EDIBLE PRODUCTS ETC	1	No Quantity							358171			0
S3	2016	2016	2016	2	0	2	Export	203	Czechia	CZE	276	Germany	DEU								09	MISC.EDIBLE PRODUCTS ETC	1	No Quantity							59412933			0
S3	2016	2016	2016	2	0	2	Export	203	Czechia	CZE	292	Gibraltar	GIB								09	MISC.EDIBLE PRODUCTS ETC	1	No Quantity							5194			0
S3	2016	2016	2016	2	0	2	Export	203	Czechia	CZE	300	Greece	GRC								09	MISC.EDIBLE PRODUCTS ETC	1	No Quantity							1974668			0
S3	2016	2016	2016	2	0	2	Export	203	Czechia	CZE	332	Haiti	HTI								09	MISC.EDIBLE PRODUCTS ETC	1	No Quantity							176653			0
S3	2016	2016	2016	2	0	2	Export	203	Czechia	CZE	344	China, Hong Kong SAR	HKG								09	MISC.EDIBLE PRODUCTS ETC	1	No Quantity							433260			0
S3	2016	2016	2016	2	0	2	Export	203	Czechia	CZE	348	Hungary	HUN								09	MISC.EDIBLE PRODUCTS ETC	1	No Quantity							30458706			0
S3	2016	2016	2016	2	0	2	Export	203	Czechia	CZE	352	Iceland	ISL								09	MISC.EDIBLE PRODUCTS ETC	1	No Quantity							23301			0
S3	2016	2016	2016	2	0	2	Export	203	Czechia	CZE	360	Indonesia	IDN								09	MISC.EDIBLE PRODUCTS ETC	1	No Quantity							2			0
S3	2016	2016	2016	2	0	2	Export	203	Czechia	CZE	364	Iran	IRN								09	MISC.EDIBLE PRODUCTS ETC	1	No Quantity							831054			0
S3	2016	2016	2016	2	0	2	Export	203	Czechia	CZE	368	Iraq	IRQ								09	MISC.EDIBLE PRODUCTS ETC	1	No Quantity							77465			0
S3	2016	2016	2016	2	0	2	Export	203	Czechia	CZE	372	Ireland	IRL								09	MISC.EDIBLE PRODUCTS ETC	1	No Quantity							1016398			0
S3	2016	2016	2016	2	0	2	Export	203	Czechia	CZE	376	Israel	ISR								09	MISC.EDIBLE PRODUCTS ETC	1	No Quantity							1422577			0
S3	2016	2016	2016	2	0	2	Export	203	Czechia	CZE	381	Italy	ITA								09	MISC.EDIBLE PRODUCTS ETC	1	No Quantity							32071258			0
S3	2016	2016	2016	2	0	2	Export	203	Czechia	CZE	384	Côte d'Ivoire	CIV								09	MISC.EDIBLE PRODUCTS ETC	1	No Quantity							110139			0
S3	2016	2016	2016	2	0	2	Export	203	Czechia	CZE	388	Jamaica	JAM								09	MISC.EDIBLE PRODUCTS ETC	1	No Quantity							77315			0
S3	2016	2016	2016	2	0	2	Export	203	Czechia	CZE	392	Japan	JPN								09	MISC.EDIBLE PRODUCTS ETC	1	No Quantity							777			0
S3	2016	2016	2016	2	0	2	Export	203	Czechia	CZE	398	Kazakhstan	KAZ								09	MISC.EDIBLE PRODUCTS ETC	1	No Quantity							81064			0
S3	2016	2016	2016	2	0	2	Export	203	Czechia	CZE	400	Jordan	JOR								09	MISC.EDIBLE PRODUCTS ETC	1	No Quantity							180712			0
S3	2016	2016	2016	2	0	2	Export	203	Czechia	CZE	404	Kenya	KEN								09	MISC.EDIBLE PRODUCTS ETC	1	No Quantity							9759			0
S3	2016	2016	2016	2	0	2	Export	203	Czechia	CZE	410	Rep. of Korea	KOR								09	MISC.EDIBLE PRODUCTS ETC	1	No Quantity							230848			0
S3	2016	2016	2016	2	0	2	Export	203	Czechia	CZE	414	Kuwait	KWT								09	MISC.EDIBLE PRODUCTS ETC	1	No Quantity							506157			0
S3	2016	2016	2016	2	0	2	Export	203	Czechia	CZE	417	Kyrgyzstan	KGZ								09	MISC.EDIBLE PRODUCTS ETC	1	No Quantity							113749			0
S3	2016	2016	2016	2	0	2	Export	203	Czechia	CZE	422	Lebanon	LBN								09	MISC.EDIBLE PRODUCTS ETC	1	No Quantity							294410			0
S3	2016	2016	2016	2	0	2	Export	203	Czechia	CZE	428	Latvia	LVA								09	MISC.EDIBLE PRODUCTS ETC	1	No Quantity							1979202			0
S3	2016	2016	2016	2	0	2	Export	203	Czechia	CZE	440	Lithuania	LTU								09	MISC.EDIBLE PRODUCTS ETC	1	No Quantity							8574086			0
S3	2016	2016	2016	2	0	2	Export	203	Czechia	CZE	442	Luxembourg	LUX								09	MISC.EDIBLE PRODUCTS ETC	1	No Quantity							2619			0
S3	2016	2016	2016	2	0	2	Export	203	Czechia	CZE	458	Malaysia	MYS								09	MISC.EDIBLE PRODUCTS ETC	1	No Quantity							98905			0
S3	2016	2016	2016	2	0	2	Export	203	Czechia	CZE	462	Maldives	MDV								09	MISC.EDIBLE PRODUCTS ETC	1	No Quantity							252			0
S3	2016	2016	2016	2	0	2	Export	203	Czechia	CZE	466	Mali	MLI								09	MISC.EDIBLE PRODUCTS ETC	1	No Quantity							51862			0
S3	2016	2016	2016	2	0	2	Export	203	Czechia	CZE	470	Malta	MLT								09	MISC.EDIBLE PRODUCTS ETC	1	No Quantity							141160			0
S3	2016	2016	2016	2	0	2	Export	203	Czechia	CZE	480	Mauritius	MUS								09	MISC.EDIBLE PRODUCTS ETC	1	No Quantity							18953			0
S3	2016	2016	2016	2	0	2	Export	203	Czechia	CZE	484	Mexico	MEX								09	MISC.EDIBLE PRODUCTS ETC	1	No Quantity							193217			0
S3	2016	2016	2016	2	0	2	Export	203	Czechia	CZE	490	Other Asia, nes									09	MISC.EDIBLE PRODUCTS ETC	1	No Quantity							67881			0
S3	2016	2016	2016	2	0	2	Export	203	Czechia	CZE	496	Mongolia	MNG								09	MISC.EDIBLE PRODUCTS ETC	1	No Quantity							222256			0
S3	2016	2016	2016	2	0	2	Export	203	Czechia	CZE	498	Rep. of Moldova	MDA								09	MISC.EDIBLE PRODUCTS ETC	1	No Quantity							297762			0
S3	2016	2016	2016	2	0	2	Export	203	Czechia	CZE	499	Montenegro	MNE								09	MISC.EDIBLE PRODUCTS ETC	1	No Quantity							48211			0
S3	2016	2016	2016	2	0	2	Export	203	Czechia	CZE	504	Morocco	MAR								09	MISC.EDIBLE PRODUCTS ETC	1	No Quantity							64572			0
S3	2016	2016	2016	2	0	2	Export	203	Czechia	CZE	512	Oman	OMN								09	MISC.EDIBLE PRODUCTS ETC	1	No Quantity							119298			0
S3	2016	2016	2016	2	0	2	Export	203	Czechia	CZE	528	Netherlands	NLD								09	MISC.EDIBLE PRODUCTS ETC	1	No Quantity							20291536			0
S3	2016	2016	2016	2	0	2	Export	203	Czechia	CZE	554	New Zealand	NZL								09	MISC.EDIBLE PRODUCTS ETC	1	No Quantity							197350			0
S3	2016	2016	2016	2	0	2	Export	203	Czechia	CZE	566	Nigeria	NGA								09	MISC.EDIBLE PRODUCTS ETC	1	No Quantity							62			0
S3	2016	2016	2016	2	0	2	Export	203	Czechia	CZE	579	Norway	NOR								09	MISC.EDIBLE PRODUCTS ETC	1	No Quantity							2663387			0
S3	2016	2016	2016	2	0	2	Export	203	Czechia	CZE	586	Pakistan	PAK								09	MISC.EDIBLE PRODUCTS ETC	1	No Quantity							25814			0
S3	2016	2016	2016	2	0	2	Export	203	Czechia	CZE	608	Philippines	PHL								09	MISC.EDIBLE PRODUCTS ETC	1	No Quantity							124837			0
S3	2016	2016	2016	2	0	2	Export	203	Czechia	CZE	616	Poland	POL								09	MISC.EDIBLE PRODUCTS ETC	1	No Quantity							40985667			0
S3	2016	2016	2016	2	0	2	Export	203	Czechia	CZE	620	Portugal	PRT								09	MISC.EDIBLE PRODUCTS ETC	1	No Quantity							2694065			0
S3	2016	2016	2016	2	0	2	Export	203	Czechia	CZE	634	Qatar	QAT								09	MISC.EDIBLE PRODUCTS ETC	1	No Quantity							210362			0
S3	2016	2016	2016	2	0	2	Export	203	Czechia	CZE	642	Romania	ROU								09	MISC.EDIBLE PRODUCTS ETC	1	No Quantity							16577535			0
S3	2016	2016	2016	2	0	2	Export	203	Czechia	CZE	643	Russian Federation	RUS								09	MISC.EDIBLE PRODUCTS ETC	1	No Quantity							5249345			0
S3	2016	2016	2016	2	0	2	Export	203	Czechia	CZE	682	Saudi Arabia	SAU								09	MISC.EDIBLE PRODUCTS ETC	1	No Quantity							700695			0
S3	2016	2016	2016	2	0	2	Export	203	Czechia	CZE	688	Serbia	SRB								09	MISC.EDIBLE PRODUCTS ETC	1	No Quantity							1993187			0
S3	2016	2016	2016	2	0	2	Export	203	Czechia	CZE	690	Seychelles	SYC								09	MISC.EDIBLE PRODUCTS ETC	1	No Quantity							6666			0
S3	2016	2016	2016	2	0	2	Export	203	Czechia	CZE	699	India	IND								09	MISC.EDIBLE PRODUCTS ETC	1	No Quantity							32923			0
S3	2016	2016	2016	2	0	2	Export	203	Czechia	CZE	702	Singapore	SGP								09	MISC.EDIBLE PRODUCTS ETC	1	No Quantity							49014			0
S3	2016	2016	2016	2	0	2	Export	203	Czechia	CZE	703	Slovakia	SVK								09	MISC.EDIBLE PRODUCTS ETC	1	No Quantity							142868029			0
S3	2016	2016	2016	2	0	2	Export	203	Czechia	CZE	704	Viet Nam	VNM								09	MISC.EDIBLE PRODUCTS ETC	1	No Quantity							490676			0
S3	2016	2016	2016	2	0	2	Export	203	Czechia	CZE	705	Slovenia	SVN								09	MISC.EDIBLE PRODUCTS ETC	1	No Quantity							3347381			0
S3	2016	2016	2016	2	0	2	Export	203	Czechia	CZE	710	South Africa	ZAF								09	MISC.EDIBLE PRODUCTS ETC	1	No Quantity							1208686			0
S3	2016	2016	2016	2	0	2	Export	203	Czechia	CZE	724	Spain	ESP								09	MISC.EDIBLE PRODUCTS ETC	1	No Quantity							25152496			0
S3	2016	2016	2016	2	0	2	Export	203	Czechia	CZE	752	Sweden	SWE								09	MISC.EDIBLE PRODUCTS ETC	1	No Quantity							6705467			0
S3	2016	2016	2016	2	0	2	Export	203	Czechia	CZE	757	Switzerland	CHE								09	MISC.EDIBLE PRODUCTS ETC	1	No Quantity							3249480			0
S3	2016	2016	2016	2	0	2	Export	203	Czechia	CZE	762	Tajikistan	TJK								09	MISC.EDIBLE PRODUCTS ETC	1	No Quantity							33074			0
S3	2016	2016	2016	2	0	2	Export	203	Czechia	CZE	764	Thailand	THA								09	MISC.EDIBLE PRODUCTS ETC	1	No Quantity							257240			0
S3	2016	2016	2016	2	0	2	Export	203	Czechia	CZE	784	United Arab Emirates	ARE								09	MISC.EDIBLE PRODUCTS ETC	1	No Quantity							1640193			0
S3	2016	2016	2016	2	0	2	Export	203	Czechia	CZE	788	Tunisia	TUN								09	MISC.EDIBLE PRODUCTS ETC	1	No Quantity							112240			0
S3	2016	2016	2016	2	0	2	Export	203	Czechia	CZE	792	Turkey	TUR								09	MISC.EDIBLE PRODUCTS ETC	1	No Quantity							2860985			0
S3	2016	2016	2016	2	0	2	Export	203	Czechia	CZE	795	Turkmenistan	TKM								09	MISC.EDIBLE PRODUCTS ETC	1	No Quantity							108310			0
S3	2016	2016	2016	2	0	2	Export	203	Czechia	CZE	804	Ukraine	UKR								09	MISC.EDIBLE PRODUCTS ETC	1	No Quantity							2245910			0
S3	2016	2016	2016	2	0	2	Export	203	Czechia	CZE	807	North Macedonia	MKD								09	MISC.EDIBLE PRODUCTS ETC	1	No Quantity							340301			0
S3	2016	2016	2016	2	0	2	Export	203	Czechia	CZE	818	Egypt	EGY								09	MISC.EDIBLE PRODUCTS ETC	1	No Quantity							38547			0
S3	2016	2016	2016	2	0	2	Export	203	Czechia	CZE	826	United Kingdom	GBR								09	MISC.EDIBLE PRODUCTS ETC	1	No Quantity							14433479			0
S3	2016	2016	2016	2	0	2	Export	203	Czechia	CZE	842	USA	USA								09	MISC.EDIBLE PRODUCTS ETC	1	No Quantity							737577			0
S3	2016	2016	2016	2	0	2	Export	203	Czechia	CZE	854	Burkina Faso	BFA								09	MISC.EDIBLE PRODUCTS ETC	1	No Quantity							16101			0
S3	2016	2016	2016	2	0	2	Export	203	Czechia	CZE	858	Uruguay	URY								09	MISC.EDIBLE PRODUCTS ETC	1	No Quantity							11864			0
S3	2016	2016	2016	2	0	2	Export	203	Czechia	CZE	860	Uzbekistan	UZB								09	MISC.EDIBLE PRODUCTS ETC	1	No Quantity							206221			0
S3	2016	2016	2016	2	0	2	Export	204	Benin	BEN	0	World	WLD								09	MISC.EDIBLE PRODUCTS ETC	1	No Quantity							594329			0
S3	2016	2016	2016	2	0	2	Export	204	Benin	BEN	120	Cameroon	CMR								09	MISC.EDIBLE PRODUCTS ETC	1	No Quantity							16917			0
S3	2016	2016	2016	2	0	2	Export	204	Benin	BEN	156	China	CHN								09	MISC.EDIBLE PRODUCTS ETC	1	No Quantity							13795			0
S3	2016	2016	2016	2	0	2	Export	204	Benin	BEN	251	France	FRA								09	MISC.EDIBLE PRODUCTS ETC	1	No Quantity							12506			0
S3	2016	2016	2016	2	0	2	Export	204	Benin	BEN	381	Italy	ITA								09	MISC.EDIBLE PRODUCTS ETC	1	No Quantity							508			0
S3	2016	2016	2016	2	0	2	Export	204	Benin	BEN	384	Côte d'Ivoire	CIV								09	MISC.EDIBLE PRODUCTS ETC	1	No Quantity							1898			0
S3	2016	2016	2016	2	0	2	Export	204	Benin	BEN	562	Niger	NER								09	MISC.EDIBLE PRODUCTS ETC	1	No Quantity							52634			0
S3	2016	2016	2016	2	0	2	Export	204	Benin	BEN	566	Nigeria	NGA								09	MISC.EDIBLE PRODUCTS ETC	1	No Quantity							414681			0
S3	2016	2016	2016	2	0	2	Export	204	Benin	BEN	768	Togo	TGO								09	MISC.EDIBLE PRODUCTS ETC	1	No Quantity							51955			0
S3	2016	2016	2016	2	0	2	Export	204	Benin	BEN	792	Turkey	TUR								09	MISC.EDIBLE PRODUCTS ETC	1	No Quantity							29436			0
S3	2016	2016	2016	2	0	2	Export	203	Czechia	CZE	0	World	WLD								11	BEVERAGES	1	No Quantity							599205794			0
S3	2016	2016	2016	2	0	2	Export	203	Czechia	CZE	4	Afghanistan	AFG								11	BEVERAGES	1	No Quantity							8289			0
S3	2016	2016	2016	2	0	2	Export	203	Czechia	CZE	8	Albania	ALB								11	BEVERAGES	1	No Quantity							91460			0
S3	2016	2016	2016	2	0	2	Export	203	Czechia	CZE	12	Algeria	DZA								11	BEVERAGES	1	No Quantity							170771			0
S3	2016	2016	2016	2	0	2	Export	203	Czechia	CZE	31	Azerbaijan	AZE								11	BEVERAGES	1	No Quantity							132553			0
S3	2016	2016	2016	2	0	2	Export	203	Czechia	CZE	32	Argentina	ARG								11	BEVERAGES	1	No Quantity							46651			0
S3	2016	2016	2016	2	0	2	Export	203	Czechia	CZE	36	Australia	AUS								11	BEVERAGES	1	No Quantity							1311784			0
S3	2016	2016	2016	2	0	2	Export	203	Czechia	CZE	40	Austria	AUT								11	BEVERAGES	1	No Quantity							21122883			0
S3	2016	2016	2016	2	0	2	Export	203	Czechia	CZE	48	Bahrain	BHR								11	BEVERAGES	1	No Quantity							4323			0
S3	2016	2016	2016	2	0	2	Export	203	Czechia	CZE	51	Armenia	ARM								11	BEVERAGES	1	No Quantity							68473			0
S3	2016	2016	2016	2	0	2	Export	203	Czechia	CZE	56	Belgium	BEL								11	BEVERAGES	1	No Quantity							1227839			0
S3	2016	2016	2016	2	0	2	Export	203	Czechia	CZE	60	Bermuda	BMU								11	BEVERAGES	1	No Quantity							483			0
S3	2016	2016	2016	2	0	2	Export	203	Czechia	CZE	70	Bosnia Herzegovina	BIH								11	BEVERAGES	1	No Quantity							1784986			0
S3	2016	2016	2016	2	0	2	Export	203	Czechia	CZE	76	Brazil	BRA								11	BEVERAGES	1	No Quantity							249253			0
S3	2016	2016	2016	2	0	2	Export	203	Czechia	CZE	100	Bulgaria	BGR								11	BEVERAGES	1	No Quantity							6714750			0
S3	2016	2016	2016	2	0	2	Export	203	Czechia	CZE	104	Myanmar	MMR								11	BEVERAGES	1	No Quantity							154845			0
S3	2016	2016	2016	2	0	2	Export	203	Czechia	CZE	112	Belarus	BLR								11	BEVERAGES	1	No Quantity							562620			0
S3	2016	2016	2016	2	0	2	Export	203	Czechia	CZE	116	Cambodia	KHM								11	BEVERAGES	1	No Quantity							885			0
S3	2016	2016	2016	2	0	2	Export	203	Czechia	CZE	120	Cameroon	CMR								11	BEVERAGES	1	No Quantity							46951			0
S3	2016	2016	2016	2	0	2	Export	203	Czechia	CZE	124	Canada	CAN								11	BEVERAGES	1	No Quantity							5139341			0
S3	2016	2016	2016	2	0	2	Export	203	Czechia	CZE	132	Cabo Verde	CPV								11	BEVERAGES	1	No Quantity							4035			0
S3	2016	2016	2016	2	0	2	Export	203	Czechia	CZE	152	Chile	CHL								11	BEVERAGES	1	No Quantity							92215			0
S3	2016	2016	2016	2	0	2	Export	203	Czechia	CZE	156	China	CHN								11	BEVERAGES	1	No Quantity							4008818			0
S3	2016	2016	2016	2	0	2	Export	203	Czechia	CZE	178	Congo	COG								11	BEVERAGES	1	No Quantity							11219			0
S3	2016	2016	2016	2	0	2	Export	203	Czechia	CZE	188	Costa Rica	CRI								11	BEVERAGES	1	No Quantity							101			0
S3	2016	2016	2016	2	0	2	Export	203	Czechia	CZE	191	Croatia	HRV								11	BEVERAGES	1	No Quantity							6741798			0
S3	2016	2016	2016	2	0	2	Export	203	Czechia	CZE	192	Cuba	CUB								11	BEVERAGES	1	No Quantity							103			0
S3	2016	2016	2016	2	0	2	Export	203	Czechia	CZE	196	Cyprus	CYP								11	BEVERAGES	1	No Quantity							1712081			0
S3	2016	2016	2016	2	0	2	Export	203	Czechia	CZE	204	Benin	BEN								11	BEVERAGES	1	No Quantity							16132			0
S3	2016	2016	2016	2	0	2	Export	203	Czechia	CZE	208	Denmark	DNK								11	BEVERAGES	1	No Quantity							3123263			0
S3	2016	2016	2016	2	0	2	Export	203	Czechia	CZE	214	Dominican Rep.	DOM								11	BEVERAGES	1	No Quantity							45078			0
S3	2016	2016	2016	2	0	2	Export	203	Czechia	CZE	226	Equatorial Guinea	GNQ								11	BEVERAGES	1	No Quantity							60522			0
S3	2016	2016	2016	2	0	2	Export	203	Czechia	CZE	231	Ethiopia	ETH								11	BEVERAGES	1	No Quantity							198			0
S3	2016	2016	2016	2	0	2	Export	203	Czechia	CZE	233	Estonia	EST								11	BEVERAGES	1	No Quantity							1927487			0
S3	2016	2016	2016	2	0	2	Export	203	Czechia	CZE	246	Finland	FIN								11	BEVERAGES	1	No Quantity							6209674			0
S3	2016	2016	2016	2	0	2	Export	203	Czechia	CZE	251	France	FRA								11	BEVERAGES	1	No Quantity							13952059			0
S3	2016	2016	2016	2	0	2	Export	203	Czechia	CZE	268	Georgia	GEO								11	BEVERAGES	1	No Quantity							839301			0
S3	2016	2016	2016	2	0	2	Export	203	Czechia	CZE	276	Germany	DEU								11	BEVERAGES	1	No Quantity							84650911			0
S3	2016	2016	2016	2	0	2	Export	203	Czechia	CZE	288	Ghana	GHA								11	BEVERAGES	1	No Quantity							192			0
S3	2016	2016	2016	2	0	2	Export	203	Czechia	CZE	300	Greece	GRC								11	BEVERAGES	1	No Quantity							8552623			0
S3	2016	2016	2016	2	0	2	Export	203	Czechia	CZE	344	China, Hong Kong SAR	HKG								11	BEVERAGES	1	No Quantity							202390			0
S3	2016	2016	2016	2	0	2	Export	203	Czechia	CZE	348	Hungary	HUN								11	BEVERAGES	1	No Quantity							38843033			0
S3	2016	2016	2016	2	0	2	Export	203	Czechia	CZE	352	Iceland	ISL								11	BEVERAGES	1	No Quantity							302182			0
S3	2016	2016	2016	2	0	2	Export	203	Czechia	CZE	360	Indonesia	IDN								11	BEVERAGES	1	No Quantity							47591			0
S3	2016	2016	2016	2	0	2	Export	203	Czechia	CZE	364	Iran	IRN								11	BEVERAGES	1	No Quantity							734			0
S3	2016	2016	2016	2	0	2	Export	203	Czechia	CZE	368	Iraq	IRQ								11	BEVERAGES	1	No Quantity							16552			0
S3	2016	2016	2016	2	0	2	Export	203	Czechia	CZE	372	Ireland	IRL								11	BEVERAGES	1	No Quantity							984540			0
S3	2016	2016	2016	2	0	2	Export	203	Czechia	CZE	376	Israel	ISR								11	BEVERAGES	1	No Quantity							2034974			0
S3	2016	2016	2016	2	0	2	Export	203	Czechia	CZE	381	Italy	ITA								11	BEVERAGES	1	No Quantity							12610519			0
S3	2016	2016	2016	2	0	2	Export	203	Czechia	CZE	384	Côte d'Ivoire	CIV								11	BEVERAGES	1	No Quantity							44551			0
S3	2016	2016	2016	2	0	2	Export	203	Czechia	CZE	392	Japan	JPN								11	BEVERAGES	1	No Quantity							400838			0
S3	2016	2016	2016	2	0	2	Export	203	Czechia	CZE	398	Kazakhstan	KAZ								11	BEVERAGES	1	No Quantity							160054			0
S3	2016	2016	2016	2	0	2	Export	203	Czechia	CZE	400	Jordan	JOR								11	BEVERAGES	1	No Quantity							59016			0
S3	2016	2016	2016	2	0	2	Export	203	Czechia	CZE	404	Kenya	KEN								11	BEVERAGES	1	No Quantity							12451			0
S3	2016	2016	2016	2	0	2	Export	203	Czechia	CZE	410	Rep. of Korea	KOR								11	BEVERAGES	1	No Quantity							5702917			0
S3	2016	2016	2016	2	0	2	Export	203	Czechia	CZE	414	Kuwait	KWT								11	BEVERAGES	1	No Quantity							4388			0
S3	2016	2016	2016	2	0	2	Export	203	Czechia	CZE	417	Kyrgyzstan	KGZ								11	BEVERAGES	1	No Quantity							737			0
S3	2016	2016	2016	2	0	2	Export	203	Czechia	CZE	418	Lao People's Dem. Rep.	LAO								11	BEVERAGES	1	No Quantity							2199			0
S3	2016	2016	2016	2	0	2	Export	203	Czechia	CZE	422	Lebanon	LBN								11	BEVERAGES	1	No Quantity							99227			0
S3	2016	2016	2016	2	0	2	Export	203	Czechia	CZE	428	Latvia	LVA								11	BEVERAGES	1	No Quantity							4088369			0
S3	2016	2016	2016	2	0	2	Export	203	Czechia	CZE	440	Lithuania	LTU								11	BEVERAGES	1	No Quantity							5531533			0
S3	2016	2016	2016	2	0	2	Export	203	Czechia	CZE	442	Luxembourg	LUX								11	BEVERAGES	1	No Quantity							1121916			0
S3	2016	2016	2016	2	0	2	Export	203	Czechia	CZE	458	Malaysia	MYS								11	BEVERAGES	1	No Quantity							257			0
S3	2016	2016	2016	2	0	2	Export	203	Czechia	CZE	462	Maldives	MDV								11	BEVERAGES	1	No Quantity							32046			0
S3	2016	2016	2016	2	0	2	Export	203	Czechia	CZE	470	Malta	MLT								11	BEVERAGES	1	No Quantity							95717			0
S3	2016	2016	2016	2	0	2	Export	203	Czechia	CZE	480	Mauritius	MUS								11	BEVERAGES	1	No Quantity							5259			0
S3	2016	2016	2016	2	0	2	Export	203	Czechia	CZE	484	Mexico	MEX								11	BEVERAGES	1	No Quantity							175525			0
S3	2016	2016	2016	2	0	2	Export	203	Czechia	CZE	490	Other Asia, nes									11	BEVERAGES	1	No Quantity							325983			0
S3	2016	2016	2016	2	0	2	Export	203	Czechia	CZE	496	Mongolia	MNG								11	BEVERAGES	1	No Quantity							211527			0
S3	2016	2016	2016	2	0	2	Export	203	Czechia	CZE	498	Rep. of Moldova	MDA								11	BEVERAGES	1	No Quantity							630596			0
S3	2016	2016	2016	2	0	2	Export	203	Czechia	CZE	499	Montenegro	MNE								11	BEVERAGES	1	No Quantity							618194			0
S3	2016	2016	2016	2	0	2	Export	203	Czechia	CZE	504	Morocco	MAR								11	BEVERAGES	1	No Quantity							6863			0
S3	2016	2016	2016	2	0	2	Export	203	Czechia	CZE	528	Netherlands	NLD								11	BEVERAGES	1	No Quantity							7980609			0
S3	2016	2016	2016	2	0	2	Export	203	Czechia	CZE	531	Curaçao	CUW								11	BEVERAGES	1	No Quantity							364			0
S3	2016	2016	2016	2	0	2	Export	203	Czechia	CZE	534	Saint Maarten	SXM								11	BEVERAGES	1	No Quantity							5772			0
S3	2016	2016	2016	2	0	2	Export	203	Czechia	CZE	554	New Zealand	NZL								11	BEVERAGES	1	No Quantity							475239			0
S3	2016	2016	2016	2	0	2	Export	203	Czechia	CZE	566	Nigeria	NGA								11	BEVERAGES	1	No Quantity							19188			0
S3	2016	2016	2016	2	0	2	Export	203	Czechia	CZE	579	Norway	NOR								11	BEVERAGES	1	No Quantity							864388			0
S3	2016	2016	2016	2	0	2	Export	203	Czechia	CZE	586	Pakistan	PAK								11	BEVERAGES	1	No Quantity							1814			0
S3	2016	2016	2016	2	0	2	Export	203	Czechia	CZE	591	Panama	PAN								11	BEVERAGES	1	No Quantity							23783			0
S3	2016	2016	2016	2	0	2	Export	203	Czechia	CZE	600	Paraguay	PRY								11	BEVERAGES	1	No Quantity							43757			0
S3	2016	2016	2016	2	0	2	Export	203	Czechia	CZE	604	Peru	PER								11	BEVERAGES	1	No Quantity							10			0
S3	2016	2016	2016	2	0	2	Export	203	Czechia	CZE	608	Philippines	PHL								11	BEVERAGES	1	No Quantity							706			0
S3	2016	2016	2016	2	0	2	Export	203	Czechia	CZE	616	Poland	POL								11	BEVERAGES	1	No Quantity							72345245			0
S3	2016	2016	2016	2	0	2	Export	203	Czechia	CZE	620	Portugal	PRT								11	BEVERAGES	1	No Quantity							147280			0
S3	2016	2016	2016	2	0	2	Export	203	Czechia	CZE	634	Qatar	QAT								11	BEVERAGES	1	No Quantity							21097			0
S3	2016	2016	2016	2	0	2	Export	203	Czechia	CZE	642	Romania	ROU								11	BEVERAGES	1	No Quantity							4765731			0
S3	2016	2016	2016	2	0	2	Export	203	Czechia	CZE	643	Russian Federation	RUS								11	BEVERAGES	1	No Quantity							16333984			0
S3	2016	2016	2016	2	0	2	Export	203	Czechia	CZE	662	Saint Lucia	LCA								11	BEVERAGES	1	No Quantity							15131			0
S3	2016	2016	2016	2	0	2	Export	203	Czechia	CZE	688	Serbia	SRB								11	BEVERAGES	1	No Quantity							4091773			0
S3	2016	2016	2016	2	0	2	Export	203	Czechia	CZE	690	Seychelles	SYC								11	BEVERAGES	1	No Quantity							3679			0
S3	2016	2016	2016	2	0	2	Export	203	Czechia	CZE	699	India	IND								11	BEVERAGES	1	No Quantity							13371			0
S3	2016	2016	2016	2	0	2	Export	203	Czechia	CZE	702	Singapore	SGP								11	BEVERAGES	1	No Quantity							185856			0
S3	2016	2016	2016	2	0	2	Export	203	Czechia	CZE	703	Slovakia	SVK								11	BEVERAGES	1	No Quantity							174684373			0
S3	2016	2016	2016	2	0	2	Export	203	Czechia	CZE	704	Viet Nam	VNM								11	BEVERAGES	1	No Quantity							1528405			0
S3	2016	2016	2016	2	0	2	Export	203	Czechia	CZE	705	Slovenia	SVN								11	BEVERAGES	1	No Quantity							4666114			0
S3	2016	2016	2016	2	0	2	Export	203	Czechia	CZE	710	South Africa	ZAF								11	BEVERAGES	1	No Quantity							109623			0
S3	2016	2016	2016	2	0	2	Export	203	Czechia	CZE	724	Spain	ESP								11	BEVERAGES	1	No Quantity							5408740			0
S3	2016	2016	2016	2	0	2	Export	203	Czechia	CZE	752	Sweden	SWE								11	BEVERAGES	1	No Quantity							20113891			0
S3	2016	2016	2016	2	0	2	Export	203	Czechia	CZE	757	Switzerland	CHE								11	BEVERAGES	1	No Quantity							14871529			0
S3	2016	2016	2016	2	0	2	Export	203	Czechia	CZE	760	Syria	SYR								11	BEVERAGES	1	No Quantity							83			0
S3	2016	2016	2016	2	0	2	Export	203	Czechia	CZE	764	Thailand	THA								11	BEVERAGES	1	No Quantity							35054			0
S3	2016	2016	2016	2	0	2	Export	203	Czechia	CZE	784	United Arab Emirates	ARE								11	BEVERAGES	1	No Quantity							372348			0
S3	2016	2016	2016	2	0	2	Export	203	Czechia	CZE	788	Tunisia	TUN								11	BEVERAGES	1	No Quantity							1928			0
S3	2016	2016	2016	2	0	2	Export	203	Czechia	CZE	792	Turkey	TUR								11	BEVERAGES	1	No Quantity							280005			0
S3	2016	2016	2016	2	0	2	Export	203	Czechia	CZE	795	Turkmenistan	TKM								11	BEVERAGES	1	No Quantity							33273			0
S3	2016	2016	2016	2	0	2	Export	203	Czechia	CZE	804	Ukraine	UKR								11	BEVERAGES	1	No Quantity							3264213			0
S3	2016	2016	2016	2	0	2	Export	203	Czechia	CZE	807	North Macedonia	MKD								11	BEVERAGES	1	No Quantity							532625			0
S3	2016	2016	2016	2	0	2	Export	203	Czechia	CZE	818	Egypt	EGY								11	BEVERAGES	1	No Quantity							110005			0
S3	2016	2016	2016	2	0	2	Export	203	Czechia	CZE	826	United Kingdom	GBR								11	BEVERAGES	1	No Quantity							11383549			0
S3	2016	2016	2016	2	0	2	Export	203	Czechia	CZE	842	USA	USA								11	BEVERAGES	1	No Quantity							9311305			0
S3	2016	2016	2016	2	0	2	Export	203	Czechia	CZE	860	Uzbekistan	UZB								11	BEVERAGES	1	No Quantity							326			0
S3	2016	2016	2016	2	0	2	Export	204	Benin	BEN	0	World	WLD								11	BEVERAGES	1	No Quantity							749190			0
S3	2016	2016	2016	2	0	2	Export	204	Benin	BEN	251	France	FRA								11	BEVERAGES	1	No Quantity							311522			0
S3	2016	2016	2016	2	0	2	Export	204	Benin	BEN	266	Gabon	GAB								11	BEVERAGES	1	No Quantity							6182			0
S3	2016	2016	2016	2	0	2	Export	204	Benin	BEN	562	Niger	NER								11	BEVERAGES	1	No Quantity							29378			0
S3	2016	2016	2016	2	0	2	Export	204	Benin	BEN	566	Nigeria	NGA								11	BEVERAGES	1	No Quantity							290634			0
S3	2016	2016	2016	2	0	2	Export	204	Benin	BEN	686	Senegal	SEN								11	BEVERAGES	1	No Quantity							677			0
S3	2016	2016	2016	2	0	2	Export	204	Benin	BEN	710	South Africa	ZAF								11	BEVERAGES	1	No Quantity							2829			0
S3	2016	2016	2016	2	0	2	Export	204	Benin	BEN	768	Togo	TGO								11	BEVERAGES	1	No Quantity							107968			0
S3	2016	2016	2016	2	0	2	Export	203	Czechia	CZE	0	World	WLD								12	TOBACCO,TOBACCO MANUFACT	1	No Quantity							870731492			0
S3	2016	2016	2016	2	0	2	Export	203	Czechia	CZE	8	Albania	ALB								12	TOBACCO,TOBACCO MANUFACT	1	No Quantity							2905354			0
S3	2016	2016	2016	2	0	2	Export	203	Czechia	CZE	20	Andorra	AND								12	TOBACCO,TOBACCO MANUFACT	1	No Quantity							150529			0
S3	2016	2016	2016	2	0	2	Export	203	Czechia	CZE	24	Angola	AGO								12	TOBACCO,TOBACCO MANUFACT	1	No Quantity							3452			0
S3	2016	2016	2016	2	0	2	Export	203	Czechia	CZE	40	Austria	AUT								12	TOBACCO,TOBACCO MANUFACT	1	No Quantity							8952427			0
S3	2016	2016	2016	2	0	2	Export	203	Czechia	CZE	56	Belgium	BEL								12	TOBACCO,TOBACCO MANUFACT	1	No Quantity							55994805			0
S3	2016	2016	2016	2	0	2	Export	203	Czechia	CZE	70	Bosnia Herzegovina	BIH								12	TOBACCO,TOBACCO MANUFACT	1	No Quantity							103494			0
S3	2016	2016	2016	2	0	2	Export	203	Czechia	CZE	100	Bulgaria	BGR								12	TOBACCO,TOBACCO MANUFACT	1	No Quantity							2531028			0
S3	2016	2016	2016	2	0	2	Export	203	Czechia	CZE	191	Croatia	HRV								12	TOBACCO,TOBACCO MANUFACT	1	No Quantity							655840			0
S3	2016	2016	2016	2	0	2	Export	203	Czechia	CZE	196	Cyprus	CYP								12	TOBACCO,TOBACCO MANUFACT	1	No Quantity							568240			0
S3	2016	2016	2016	2	0	2	Export	203	Czechia	CZE	208	Denmark	DNK								12	TOBACCO,TOBACCO MANUFACT	1	No Quantity							239089			0
S3	2016	2016	2016	2	0	2	Export	203	Czechia	CZE	246	Finland	FIN								12	TOBACCO,TOBACCO MANUFACT	1	No Quantity							8944749			0
S3	2016	2016	2016	2	0	2	Export	203	Czechia	CZE	251	France	FRA								12	TOBACCO,TOBACCO MANUFACT	1	No Quantity							1160313			0
S3	2016	2016	2016	2	0	2	Export	203	Czechia	CZE	268	Georgia	GEO								12	TOBACCO,TOBACCO MANUFACT	1	No Quantity							148384			0
S3	2016	2016	2016	2	0	2	Export	203	Czechia	CZE	276	Germany	DEU								12	TOBACCO,TOBACCO MANUFACT	1	No Quantity							45731804			0
S3	2016	2016	2016	2	0	2	Export	203	Czechia	CZE	300	Greece	GRC								12	TOBACCO,TOBACCO MANUFACT	1	No Quantity							6025586			0
S3	2016	2016	2016	2	0	2	Export	203	Czechia	CZE	348	Hungary	HUN								12	TOBACCO,TOBACCO MANUFACT	1	No Quantity							3124232			0
S3	2016	2016	2016	2	0	2	Export	203	Czechia	CZE	360	Indonesia	IDN								12	TOBACCO,TOBACCO MANUFACT	1	No Quantity							1742			0
S3	2016	2016	2016	2	0	2	Export	203	Czechia	CZE	368	Iraq	IRQ								12	TOBACCO,TOBACCO MANUFACT	1	No Quantity							48282600			0
S3	2016	2016	2016	2	0	2	Export	203	Czechia	CZE	372	Ireland	IRL								12	TOBACCO,TOBACCO MANUFACT	1	No Quantity							198999			0
S3	2016	2016	2016	2	0	2	Export	203	Czechia	CZE	381	Italy	ITA								12	TOBACCO,TOBACCO MANUFACT	1	No Quantity							488009001			0
S3	2016	2016	2016	2	0	2	Export	203	Czechia	CZE	392	Japan	JPN								12	TOBACCO,TOBACCO MANUFACT	1	No Quantity							634172			0
S3	2016	2016	2016	2	0	2	Export	203	Czechia	CZE	400	Jordan	JOR								12	TOBACCO,TOBACCO MANUFACT	1	No Quantity							66			0
S3	2016	2016	2016	2	0	2	Export	203	Czechia	CZE	428	Latvia	LVA								12	TOBACCO,TOBACCO MANUFACT	1	No Quantity							1223367			0
S3	2016	2016	2016	2	0	2	Export	203	Czechia	CZE	440	Lithuania	LTU								12	TOBACCO,TOBACCO MANUFACT	1	No Quantity							4339141			0
S3	2016	2016	2016	2	0	2	Export	203	Czechia	CZE	458	Malaysia	MYS								12	TOBACCO,TOBACCO MANUFACT	1	No Quantity							33300			0
S3	2016	2016	2016	2	0	2	Export	203	Czechia	CZE	528	Netherlands	NLD								12	TOBACCO,TOBACCO MANUFACT	1	No Quantity							60574897			0
S3	2016	2016	2016	2	0	2	Export	203	Czechia	CZE	579	Norway	NOR								12	TOBACCO,TOBACCO MANUFACT	1	No Quantity							135340			0
S3	2016	2016	2016	2	0	2	Export	203	Czechia	CZE	600	Paraguay	PRY								12	TOBACCO,TOBACCO MANUFACT	1	No Quantity							170342			0
S3	2016	2016	2016	2	0	2	Export	203	Czechia	CZE	616	Poland	POL								12	TOBACCO,TOBACCO MANUFACT	1	No Quantity							14605814			0
S3	2016	2016	2016	2	0	2	Export	203	Czechia	CZE	620	Portugal	PRT								12	TOBACCO,TOBACCO MANUFACT	1	No Quantity							2981095			0
S3	2016	2016	2016	2	0	2	Export	203	Czechia	CZE	642	Romania	ROU								12	TOBACCO,TOBACCO MANUFACT	1	No Quantity							2985992			0
S3	2016	2016	2016	2	0	2	Export	203	Czechia	CZE	643	Russian Federation	RUS								12	TOBACCO,TOBACCO MANUFACT	1	No Quantity							238419			0
S3	2016	2016	2016	2	0	2	Export	203	Czechia	CZE	688	Serbia	SRB								12	TOBACCO,TOBACCO MANUFACT	1	No Quantity							642331			0
S3	2016	2016	2016	2	0	2	Export	203	Czechia	CZE	702	Singapore	SGP								12	TOBACCO,TOBACCO MANUFACT	1	No Quantity							1945511			0
S3	2016	2016	2016	2	0	2	Export	203	Czechia	CZE	703	Slovakia	SVK								12	TOBACCO,TOBACCO MANUFACT	1	No Quantity							51886181			0
S3	2016	2016	2016	2	0	2	Export	203	Czechia	CZE	705	Slovenia	SVN								12	TOBACCO,TOBACCO MANUFACT	1	No Quantity							537675			0
S3	2016	2016	2016	2	0	2	Export	203	Czechia	CZE	710	South Africa	ZAF								12	TOBACCO,TOBACCO MANUFACT	1	No Quantity							455			0
S3	2016	2016	2016	2	0	2	Export	203	Czechia	CZE	724	Spain	ESP								12	TOBACCO,TOBACCO MANUFACT	1	No Quantity							18488689			0
S3	2016	2016	2016	2	0	2	Export	203	Czechia	CZE	752	Sweden	SWE								12	TOBACCO,TOBACCO MANUFACT	1	No Quantity							473302			0
S3	2016	2016	2016	2	0	2	Export	203	Czechia	CZE	757	Switzerland	CHE								12	TOBACCO,TOBACCO MANUFACT	1	No Quantity							309956			0
S3	2016	2016	2016	2	0	2	Export	203	Czechia	CZE	784	United Arab Emirates	ARE								12	TOBACCO,TOBACCO MANUFACT	1	No Quantity							9			0
S3	2016	2016	2016	2	0	2	Export	203	Czechia	CZE	792	Turkey	TUR								12	TOBACCO,TOBACCO MANUFACT	1	No Quantity							38862			0
S3	2016	2016	2016	2	0	2	Export	203	Czechia	CZE	804	Ukraine	UKR								12	TOBACCO,TOBACCO MANUFACT	1	No Quantity							13550			0
S3	2016	2016	2016	2	0	2	Export	203	Czechia	CZE	807	North Macedonia	MKD								12	TOBACCO,TOBACCO MANUFACT	1	No Quantity							27			0
S3	2016	2016	2016	2	0	2	Export	203	Czechia	CZE	826	United Kingdom	GBR								12	TOBACCO,TOBACCO MANUFACT	1	No Quantity							34741331			0
S3	2016	2016	2016	2	0	2	Export	204	Benin	BEN	0	World	WLD								12	TOBACCO,TOBACCO MANUFACT	1	No Quantity							272150			0
S3	2016	2016	2016	2	0	2	Export	204	Benin	BEN	251	France	FRA								12	TOBACCO,TOBACCO MANUFACT	1	No Quantity							246775			0
S3	2016	2016	2016	2	0	2	Export	204	Benin	BEN	760	Syria	SYR								12	TOBACCO,TOBACCO MANUFACT	1	No Quantity							25376			0
S3	2016	2016	2016	2	0	2	Export	203	Czechia	CZE	0	World	WLD								21	HIDES,SKINS,FURSKINS,RAW	1	No Quantity							50697847			0
S3	2016	2016	2016	2	0	2	Export	203	Czechia	CZE	36	Australia	AUS								21	HIDES,SKINS,FURSKINS,RAW	1	No Quantity							172			0
S3	2016	2016	2016	2	0	2	Export	203	Czechia	CZE	40	Austria	AUT								21	HIDES,SKINS,FURSKINS,RAW	1	No Quantity							5657588			0
S3	2016	2016	2016	2	0	2	Export	203	Czechia	CZE	56	Belgium	BEL								21	HIDES,SKINS,FURSKINS,RAW	1	No Quantity							14687			0
S3	2016	2016	2016	2	0	2	Export	203	Czechia	CZE	92	Br. Virgin Isds	VGB								21	HIDES,SKINS,FURSKINS,RAW	1	No Quantity							121039			0
S3	2016	2016	2016	2	0	2	Export	203	Czechia	CZE	156	China	CHN								21	HIDES,SKINS,FURSKINS,RAW	1	No Quantity							5207200			0
S3	2016	2016	2016	2	0	2	Export	203	Czechia	CZE	191	Croatia	HRV								21	HIDES,SKINS,FURSKINS,RAW	1	No Quantity							202429			0
S3	2016	2016	2016	2	0	2	Export	203	Czechia	CZE	208	Denmark	DNK								21	HIDES,SKINS,FURSKINS,RAW	1	No Quantity							237239			0
S3	2016	2016	2016	2	0	2	Export	203	Czechia	CZE	276	Germany	DEU								21	HIDES,SKINS,FURSKINS,RAW	1	No Quantity							24054382			0
S3	2016	2016	2016	2	0	2	Export	203	Czechia	CZE	288	Ghana	GHA								21	HIDES,SKINS,FURSKINS,RAW	1	No Quantity							41096			0
S3	2016	2016	2016	2	0	2	Export	203	Czechia	CZE	344	China, Hong Kong SAR	HKG								21	HIDES,SKINS,FURSKINS,RAW	1	No Quantity							33273			0
S3	2016	2016	2016	2	0	2	Export	203	Czechia	CZE	348	Hungary	HUN								21	HIDES,SKINS,FURSKINS,RAW	1	No Quantity							661283			0
S3	2016	2016	2016	2	0	2	Export	203	Czechia	CZE	360	Indonesia	IDN								21	HIDES,SKINS,FURSKINS,RAW	1	No Quantity							110759			0
S3	2016	2016	2016	2	0	2	Export	203	Czechia	CZE	381	Italy	ITA								21	HIDES,SKINS,FURSKINS,RAW	1	No Quantity							2388125			0
S3	2016	2016	2016	2	0	2	Export	203	Czechia	CZE	410	Rep. of Korea	KOR								21	HIDES,SKINS,FURSKINS,RAW	1	No Quantity							2980126			0
S3	2016	2016	2016	2	0	2	Export	203	Czechia	CZE	616	Poland	POL								21	HIDES,SKINS,FURSKINS,RAW	1	No Quantity							2275855			0
S3	2016	2016	2016	2	0	2	Export	203	Czechia	CZE	620	Portugal	PRT								21	HIDES,SKINS,FURSKINS,RAW	1	No Quantity							589101			0
S3	2016	2016	2016	2	0	2	Export	203	Czechia	CZE	688	Serbia	SRB								21	HIDES,SKINS,FURSKINS,RAW	1	No Quantity							232979			0
S3	2016	2016	2016	2	0	2	Export	203	Czechia	CZE	699	India	IND								21	HIDES,SKINS,FURSKINS,RAW	1	No Quantity							268663			0
S3	2016	2016	2016	2	0	2	Export	203	Czechia	CZE	703	Slovakia	SVK								21	HIDES,SKINS,FURSKINS,RAW	1	No Quantity							2337712			0
S3	2016	2016	2016	2	0	2	Export	203	Czechia	CZE	704	Viet Nam	VNM								21	HIDES,SKINS,FURSKINS,RAW	1	No Quantity							532872			0
S3	2016	2016	2016	2	0	2	Export	203	Czechia	CZE	724	Spain	ESP								21	HIDES,SKINS,FURSKINS,RAW	1	No Quantity							195393			0
S3	2016	2016	2016	2	0	2	Export	203	Czechia	CZE	764	Thailand	THA								21	HIDES,SKINS,FURSKINS,RAW	1	No Quantity							166003			0
S3	2016	2016	2016	2	0	2	Export	203	Czechia	CZE	842	USA	USA								21	HIDES,SKINS,FURSKINS,RAW	1	No Quantity							2389871			0
S3	2016	2016	2016	2	0	2	Export	204	Benin	BEN	0	World	WLD								21	HIDES,SKINS,FURSKINS,RAW	1	No Quantity							60379			0
S3	2016	2016	2016	2	0	2	Export	204	Benin	BEN	156	China	CHN								21	HIDES,SKINS,FURSKINS,RAW	1	No Quantity							2115			0
S3	2016	2016	2016	2	0	2	Export	204	Benin	BEN	344	China, Hong Kong SAR	HKG								21	HIDES,SKINS,FURSKINS,RAW	1	No Quantity							58264			0
S3	2016	2016	2016	2	0	2	Export	203	Czechia	CZE	0	World	WLD								22	OIL SEED,OLEAGINUS FRUIT	1	No Quantity							195254232			0
S3	2016	2016	2016	2	0	2	Export	203	Czechia	CZE	32	Argentina	ARG								22	OIL SEED,OLEAGINUS FRUIT	1	No Quantity							129			0
S3	2016	2016	2016	2	0	2	Export	203	Czechia	CZE	40	Austria	AUT								22	OIL SEED,OLEAGINUS FRUIT	1	No Quantity							12837143			0
S3	2016	2016	2016	2	0	2	Export	203	Czechia	CZE	51	Armenia	ARM								22	OIL SEED,OLEAGINUS FRUIT	1	No Quantity							3663			0
S3	2016	2016	2016	2	0	2	Export	203	Czechia	CZE	56	Belgium	BEL								22	OIL SEED,OLEAGINUS FRUIT	1	No Quantity							872863			0
S3	2016	2016	2016	2	0	2	Export	203	Czechia	CZE	70	Bosnia Herzegovina	BIH								22	OIL SEED,OLEAGINUS FRUIT	1	No Quantity							337			0
S3	2016	2016	2016	2	0	2	Export	203	Czechia	CZE	100	Bulgaria	BGR								22	OIL SEED,OLEAGINUS FRUIT	1	No Quantity							206987			0
S3	2016	2016	2016	2	0	2	Export	203	Czechia	CZE	112	Belarus	BLR								22	OIL SEED,OLEAGINUS FRUIT	1	No Quantity							609975			0
S3	2016	2016	2016	2	0	2	Export	203	Czechia	CZE	124	Canada	CAN								22	OIL SEED,OLEAGINUS FRUIT	1	No Quantity							209272			0
S3	2016	2016	2016	2	0	2	Export	203	Czechia	CZE	156	China	CHN								22	OIL SEED,OLEAGINUS FRUIT	1	No Quantity							3			0
S3	2016	2016	2016	2	0	2	Export	203	Czechia	CZE	191	Croatia	HRV								22	OIL SEED,OLEAGINUS FRUIT	1	No Quantity							420226			0
S3	2016	2016	2016	2	0	2	Export	203	Czechia	CZE	208	Denmark	DNK								22	OIL SEED,OLEAGINUS FRUIT	1	No Quantity							916576			0
S3	2016	2016	2016	2	0	2	Export	203	Czechia	CZE	233	Estonia	EST								22	OIL SEED,OLEAGINUS FRUIT	1	No Quantity							14782			0
S3	2016	2016	2016	2	0	2	Export	203	Czechia	CZE	246	Finland	FIN								22	OIL SEED,OLEAGINUS FRUIT	1	No Quantity							117291			0
S3	2016	2016	2016	2	0	2	Export	203	Czechia	CZE	251	France	FRA								22	OIL SEED,OLEAGINUS FRUIT	1	No Quantity							2394438			0
S3	2016	2016	2016	2	0	2	Export	203	Czechia	CZE	276	Germany	DEU								22	OIL SEED,OLEAGINUS FRUIT	1	No Quantity							87152310			0
S3	2016	2016	2016	2	0	2	Export	203	Czechia	CZE	300	Greece	GRC								22	OIL SEED,OLEAGINUS FRUIT	1	No Quantity							100676			0
S3	2016	2016	2016	2	0	2	Export	203	Czechia	CZE	348	Hungary	HUN								22	OIL SEED,OLEAGINUS FRUIT	1	No Quantity							1327818			0
S3	2016	2016	2016	2	0	2	Export	203	Czechia	CZE	376	Israel	ISR								22	OIL SEED,OLEAGINUS FRUIT	1	No Quantity							101418			0
S3	2016	2016	2016	2	0	2	Export	203	Czechia	CZE	381	Italy	ITA								22	OIL SEED,OLEAGINUS FRUIT	1	No Quantity							432577			0
S3	2016	2016	2016	2	0	2	Export	203	Czechia	CZE	398	Kazakhstan	KAZ								22	OIL SEED,OLEAGINUS FRUIT	1	No Quantity							875123			0
S3	2016	2016	2016	2	0	2	Export	203	Czechia	CZE	410	Rep. of Korea	KOR								22	OIL SEED,OLEAGINUS FRUIT	1	No Quantity							6			0
S3	2016	2016	2016	2	0	2	Export	203	Czechia	CZE	428	Latvia	LVA								22	OIL SEED,OLEAGINUS FRUIT	1	No Quantity							411628			0
S3	2016	2016	2016	2	0	2	Export	203	Czechia	CZE	440	Lithuania	LTU								22	OIL SEED,OLEAGINUS FRUIT	1	No Quantity							691315			0
S3	2016	2016	2016	2	0	2	Export	203	Czechia	CZE	470	Malta	MLT								22	OIL SEED,OLEAGINUS FRUIT	1	No Quantity							1110			0
S3	2016	2016	2016	2	0	2	Export	203	Czechia	CZE	498	Rep. of Moldova	MDA								22	OIL SEED,OLEAGINUS FRUIT	1	No Quantity							186273			0
S3	2016	2016	2016	2	0	2	Export	203	Czechia	CZE	528	Netherlands	NLD								22	OIL SEED,OLEAGINUS FRUIT	1	No Quantity							3160565			0
S3	2016	2016	2016	2	0	2	Export	203	Czechia	CZE	579	Norway	NOR								22	OIL SEED,OLEAGINUS FRUIT	1	No Quantity							33601			0
S3	2016	2016	2016	2	0	2	Export	203	Czechia	CZE	616	Poland	POL								22	OIL SEED,OLEAGINUS FRUIT	1	No Quantity							48592204			0
S3	2016	2016	2016	2	0	2	Export	203	Czechia	CZE	620	Portugal	PRT								22	OIL SEED,OLEAGINUS FRUIT	1	No Quantity							1354			0
S3	2016	2016	2016	2	0	2	Export	203	Czechia	CZE	642	Romania	ROU								22	OIL SEED,OLEAGINUS FRUIT	1	No Quantity							1357700			0
S3	2016	2016	2016	2	0	2	Export	203	Czechia	CZE	643	Russian Federation	RUS								22	OIL SEED,OLEAGINUS FRUIT	1	No Quantity							12028928			0
S3	2016	2016	2016	2	0	2	Export	203	Czechia	CZE	688	Serbia	SRB								22	OIL SEED,OLEAGINUS FRUIT	1	No Quantity							457			0
S3	2016	2016	2016	2	0	2	Export	203	Czechia	CZE	699	India	IND								22	OIL SEED,OLEAGINUS FRUIT	1	No Quantity							3			0
S3	2016	2016	2016	2	0	2	Export	203	Czechia	CZE	703	Slovakia	SVK								22	OIL SEED,OLEAGINUS FRUIT	1	No Quantity							16235190			0
S3	2016	2016	2016	2	0	2	Export	203	Czechia	CZE	705	Slovenia	SVN								22	OIL SEED,OLEAGINUS FRUIT	1	No Quantity							65126			0
S3	2016	2016	2016	2	0	2	Export	203	Czechia	CZE	710	South Africa	ZAF								22	OIL SEED,OLEAGINUS FRUIT	1	No Quantity							20551			0
S3	2016	2016	2016	2	0	2	Export	203	Czechia	CZE	724	Spain	ESP								22	OIL SEED,OLEAGINUS FRUIT	1	No Quantity							76141			0
S3	2016	2016	2016	2	0	2	Export	203	Czechia	CZE	752	Sweden	SWE								22	OIL SEED,OLEAGINUS FRUIT	1	No Quantity							494887			0
S3	2016	2016	2016	2	0	2	Export	203	Czechia	CZE	757	Switzerland	CHE								22	OIL SEED,OLEAGINUS FRUIT	1	No Quantity							146560			0
S3	2016	2016	2016	2	0	2	Export	203	Czechia	CZE	784	United Arab Emirates	ARE								22	OIL SEED,OLEAGINUS FRUIT	1	No Quantity							114			0
S3	2016	2016	2016	2	0	2	Export	203	Czechia	CZE	792	Turkey	TUR								22	OIL SEED,OLEAGINUS FRUIT	1	No Quantity							22509			0
S3	2016	2016	2016	2	0	2	Export	203	Czechia	CZE	804	Ukraine	UKR								22	OIL SEED,OLEAGINUS FRUIT	1	No Quantity							2561657			0
S3	2016	2016	2016	2	0	2	Export	203	Czechia	CZE	807	North Macedonia	MKD								22	OIL SEED,OLEAGINUS FRUIT	1	No Quantity							80505			0
S3	2016	2016	2016	2	0	2	Export	203	Czechia	CZE	826	United Kingdom	GBR								22	OIL SEED,OLEAGINUS FRUIT	1	No Quantity							303286			0
S3	2016	2016	2016	2	0	2	Export	203	Czechia	CZE	842	USA	USA								22	OIL SEED,OLEAGINUS FRUIT	1	No Quantity							75687			0
S3	2016	2016	2016	2	0	2	Export	203	Czechia	CZE	860	Uzbekistan	UZB								22	OIL SEED,OLEAGINUS FRUIT	1	No Quantity							113268			0
S3	2016	2016	2016	2	0	2	Export	204	Benin	BEN	0	World	WLD								22	OIL SEED,OLEAGINUS FRUIT	1	No Quantity							12067798			0
S3	2016	2016	2016	2	0	2	Export	204	Benin	BEN	56	Belgium	BEL								22	OIL SEED,OLEAGINUS FRUIT	1	No Quantity							163729			0
S3	2016	2016	2016	2	0	2	Export	204	Benin	BEN	104	Myanmar	MMR								22	OIL SEED,OLEAGINUS FRUIT	1	No Quantity							310436			0
S3	2016	2016	2016	2	0	2	Export	204	Benin	BEN	120	Cameroon	CMR								22	OIL SEED,OLEAGINUS FRUIT	1	No Quantity							126504			0
S3	2016	2016	2016	2	0	2	Export	204	Benin	BEN	140	Central African Rep.	CAF								22	OIL SEED,OLEAGINUS FRUIT	1	No Quantity							36065			0
S3	2016	2016	2016	2	0	2	Export	204	Benin	BEN	156	China	CHN								22	OIL SEED,OLEAGINUS FRUIT	1	No Quantity							10150			0
S3	2016	2016	2016	2	0	2	Export	204	Benin	BEN	170	Colombia	COL								22	OIL SEED,OLEAGINUS FRUIT	1	No Quantity							68			0
S3	2016	2016	2016	2	0	2	Export	204	Benin	BEN	180	Dem. Rep. of the Congo	COD								22	OIL SEED,OLEAGINUS FRUIT	1	No Quantity							1775			0
S3	2016	2016	2016	2	0	2	Export	204	Benin	BEN	251	France	FRA								22	OIL SEED,OLEAGINUS FRUIT	1	No Quantity							13226			0
S3	2016	2016	2016	2	0	2	Export	204	Benin	BEN	266	Gabon	GAB								22	OIL SEED,OLEAGINUS FRUIT	1	No Quantity							801318			0
S3	2016	2016	2016	2	0	2	Export	204	Benin	BEN	288	Ghana	GHA								22	OIL SEED,OLEAGINUS FRUIT	1	No Quantity							27742			0
S3	2016	2016	2016	2	0	2	Export	204	Benin	BEN	324	Guinea	GIN								22	OIL SEED,OLEAGINUS FRUIT	1	No Quantity							50712			0
S3	2016	2016	2016	2	0	2	Export	204	Benin	BEN	360	Indonesia	IDN								22	OIL SEED,OLEAGINUS FRUIT	1	No Quantity							36136			0
S3	2016	2016	2016	2	0	2	Export	204	Benin	BEN	381	Italy	ITA								22	OIL SEED,OLEAGINUS FRUIT	1	No Quantity							705151			0
S3	2016	2016	2016	2	0	2	Export	204	Benin	BEN	384	Côte d'Ivoire	CIV								22	OIL SEED,OLEAGINUS FRUIT	1	No Quantity							22194			0
S3	2016	2016	2016	2	0	2	Export	204	Benin	BEN	422	Lebanon	LBN								22	OIL SEED,OLEAGINUS FRUIT	1	No Quantity							1692			0
S3	2016	2016	2016	2	0	2	Export	204	Benin	BEN	430	Liberia	LBR								22	OIL SEED,OLEAGINUS FRUIT	1	No Quantity							2774			0
S3	2016	2016	2016	2	0	2	Export	204	Benin	BEN	562	Niger	NER								22	OIL SEED,OLEAGINUS FRUIT	1	No Quantity							121396			0
S3	2016	2016	2016	2	0	2	Export	204	Benin	BEN	566	Nigeria	NGA								22	OIL SEED,OLEAGINUS FRUIT	1	No Quantity							918343			0
S3	2016	2016	2016	2	0	2	Export	204	Benin	BEN	682	Saudi Arabia	SAU								22	OIL SEED,OLEAGINUS FRUIT	1	No Quantity							537246			0
S3	2016	2016	2016	2	0	2	Export	204	Benin	BEN	694	Sierra Leone	SLE								22	OIL SEED,OLEAGINUS FRUIT	1	No Quantity							238582			0
S3	2016	2016	2016	2	0	2	Export	204	Benin	BEN	699	India	IND								22	OIL SEED,OLEAGINUS FRUIT	1	No Quantity							3763718			0
S3	2016	2016	2016	2	0	2	Export	204	Benin	BEN	704	Viet Nam	VNM								22	OIL SEED,OLEAGINUS FRUIT	1	No Quantity							1113770			0
S3	2016	2016	2016	2	0	2	Export	204	Benin	BEN	710	South Africa	ZAF								22	OIL SEED,OLEAGINUS FRUIT	1	No Quantity							72017			0
S3	2016	2016	2016	2	0	2	Export	204	Benin	BEN	724	Spain	ESP								22	OIL SEED,OLEAGINUS FRUIT	1	No Quantity							2546780			0
S3	2016	2016	2016	2	0	2	Export	204	Benin	BEN	757	Switzerland	CHE								22	OIL SEED,OLEAGINUS FRUIT	1	No Quantity							634			0
S3	2016	2016	2016	2	0	2	Export	204	Benin	BEN	764	Thailand	THA								22	OIL SEED,OLEAGINUS FRUIT	1	No Quantity							304087			0
S3	2016	2016	2016	2	0	2	Export	204	Benin	BEN	768	Togo	TGO								22	OIL SEED,OLEAGINUS FRUIT	1	No Quantity							123858			0
S3	2016	2016	2016	2	0	2	Export	204	Benin	BEN	842	USA	USA								22	OIL SEED,OLEAGINUS FRUIT	1	No Quantity							3214			0
S3	2016	2016	2016	2	0	2	Export	204	Benin	BEN	854	Burkina Faso	BFA								22	OIL SEED,OLEAGINUS FRUIT	1	No Quantity							3383			0
S3	2016	2016	2016	2	0	2	Export	204	Benin	BEN	894	Zambia	ZMB								22	OIL SEED,OLEAGINUS FRUIT	1	No Quantity							11097			0
S3	2016	2016	2016	2	0	2	Export	203	Czechia	CZE	0	World	WLD								23	CRUDE RUBBER	1	No Quantity							231745759			0
S3	2016	2016	2016	2	0	2	Export	203	Czechia	CZE	36	Australia	AUS								23	CRUDE RUBBER	1	No Quantity							21			0
S3	2016	2016	2016	2	0	2	Export	203	Czechia	CZE	40	Austria	AUT								23	CRUDE RUBBER	1	No Quantity							5598023			0
S3	2016	2016	2016	2	0	2	Export	203	Czechia	CZE	56	Belgium	BEL								23	CRUDE RUBBER	1	No Quantity							508739			0
S3	2016	2016	2016	2	0	2	Export	203	Czechia	CZE	70	Bosnia Herzegovina	BIH								23	CRUDE RUBBER	1	No Quantity							487			0
S3	2016	2016	2016	2	0	2	Export	203	Czechia	CZE	76	Brazil	BRA								23	CRUDE RUBBER	1	No Quantity							16615327			0
S3	2016	2016	2016	2	0	2	Export	203	Czechia	CZE	100	Bulgaria	BGR								23	CRUDE RUBBER	1	No Quantity							30340			0
S3	2016	2016	2016	2	0	2	Export	203	Czechia	CZE	112	Belarus	BLR								23	CRUDE RUBBER	1	No Quantity							7734			0
S3	2016	2016	2016	2	0	2	Export	203	Czechia	CZE	124	Canada	CAN								23	CRUDE RUBBER	1	No Quantity							3981433			0
S3	2016	2016	2016	2	0	2	Export	203	Czechia	CZE	144	Sri Lanka	LKA								23	CRUDE RUBBER	1	No Quantity							1908076			0
S3	2016	2016	2016	2	0	2	Export	203	Czechia	CZE	156	China	CHN								23	CRUDE RUBBER	1	No Quantity							2473549			0
S3	2016	2016	2016	2	0	2	Export	203	Czechia	CZE	191	Croatia	HRV								23	CRUDE RUBBER	1	No Quantity							946			0
S3	2016	2016	2016	2	0	2	Export	203	Czechia	CZE	196	Cyprus	CYP								23	CRUDE RUBBER	1	No Quantity							2860			0
S3	2016	2016	2016	2	0	2	Export	203	Czechia	CZE	208	Denmark	DNK								23	CRUDE RUBBER	1	No Quantity							11397			0
S3	2016	2016	2016	2	0	2	Export	203	Czechia	CZE	214	Dominican Rep.	DOM								23	CRUDE RUBBER	1	No Quantity							207			0
S3	2016	2016	2016	2	0	2	Export	203	Czechia	CZE	233	Estonia	EST								23	CRUDE RUBBER	1	No Quantity							148			0
S3	2016	2016	2016	2	0	2	Export	203	Czechia	CZE	246	Finland	FIN								23	CRUDE RUBBER	1	No Quantity							423597			0
S3	2016	2016	2016	2	0	2	Export	203	Czechia	CZE	251	France	FRA								23	CRUDE RUBBER	1	No Quantity							10114746			0
S3	2016	2016	2016	2	0	2	Export	203	Czechia	CZE	276	Germany	DEU								23	CRUDE RUBBER	1	No Quantity							22116806			0
S3	2016	2016	2016	2	0	2	Export	203	Czechia	CZE	300	Greece	GRC								23	CRUDE RUBBER	1	No Quantity							274865			0
S3	2016	2016	2016	2	0	2	Export	203	Czechia	CZE	344	China, Hong Kong SAR	HKG								23	CRUDE RUBBER	1	No Quantity							7146			0
S3	2016	2016	2016	2	0	2	Export	203	Czechia	CZE	348	Hungary	HUN								23	CRUDE RUBBER	1	No Quantity							4324406			0
S3	2016	2016	2016	2	0	2	Export	203	Czechia	CZE	372	Ireland	IRL								23	CRUDE RUBBER	1	No Quantity							8			0
S3	2016	2016	2016	2	0	2	Export	203	Czechia	CZE	376	Israel	ISR								23	CRUDE RUBBER	1	No Quantity							656951			0
S3	2016	2016	2016	2	0	2	Export	203	Czechia	CZE	381	Italy	ITA								23	CRUDE RUBBER	1	No Quantity							9951323			0
S3	2016	2016	2016	2	0	2	Export	203	Czechia	CZE	392	Japan	JPN								23	CRUDE RUBBER	1	No Quantity							11588			0
S3	2016	2016	2016	2	0	2	Export	203	Czechia	CZE	410	Rep. of Korea	KOR								23	CRUDE RUBBER	1	No Quantity							52932			0
S3	2016	2016	2016	2	0	2	Export	203	Czechia	CZE	428	Latvia	LVA								23	CRUDE RUBBER	1	No Quantity							1724			0
S3	2016	2016	2016	2	0	2	Export	203	Czechia	CZE	440	Lithuania	LTU								23	CRUDE RUBBER	1	No Quantity							43			0
S3	2016	2016	2016	2	0	2	Export	203	Czechia	CZE	442	Luxembourg	LUX								23	CRUDE RUBBER	1	No Quantity							17607235			0
S3	2016	2016	2016	2	0	2	Export	203	Czechia	CZE	458	Malaysia	MYS								23	CRUDE RUBBER	1	No Quantity							211471			0
S3	2016	2016	2016	2	0	2	Export	203	Czechia	CZE	470	Malta	MLT								23	CRUDE RUBBER	1	No Quantity							14309			0
S3	2016	2016	2016	2	0	2	Export	203	Czechia	CZE	484	Mexico	MEX								23	CRUDE RUBBER	1	No Quantity							77298			0
S3	2016	2016	2016	2	0	2	Export	203	Czechia	CZE	490	Other Asia, nes									23	CRUDE RUBBER	1	No Quantity							94107			0
S3	2016	2016	2016	2	0	2	Export	203	Czechia	CZE	528	Netherlands	NLD								23	CRUDE RUBBER	1	No Quantity							6451134			0
S3	2016	2016	2016	2	0	2	Export	203	Czechia	CZE	579	Norway	NOR								23	CRUDE RUBBER	1	No Quantity							32136			0
S3	2016	2016	2016	2	0	2	Export	203	Czechia	CZE	586	Pakistan	PAK								23	CRUDE RUBBER	1	No Quantity							4803			0
S3	2016	2016	2016	2	0	2	Export	203	Czechia	CZE	616	Poland	POL								23	CRUDE RUBBER	1	No Quantity							28599444			0
S3	2016	2016	2016	2	0	2	Export	203	Czechia	CZE	620	Portugal	PRT								23	CRUDE RUBBER	1	No Quantity							249460			0
S3	2016	2016	2016	2	0	2	Export	203	Czechia	CZE	642	Romania	ROU								23	CRUDE RUBBER	1	No Quantity							8160961			0
S3	2016	2016	2016	2	0	2	Export	203	Czechia	CZE	643	Russian Federation	RUS								23	CRUDE RUBBER	1	No Quantity							5918353			0
S3	2016	2016	2016	2	0	2	Export	203	Czechia	CZE	688	Serbia	SRB								23	CRUDE RUBBER	1	No Quantity							392025			0
S3	2016	2016	2016	2	0	2	Export	203	Czechia	CZE	699	India	IND								23	CRUDE RUBBER	1	No Quantity							2362311			0
S3	2016	2016	2016	2	0	2	Export	203	Czechia	CZE	703	Slovakia	SVK								23	CRUDE RUBBER	1	No Quantity							24196666			0
S3	2016	2016	2016	2	0	2	Export	203	Czechia	CZE	705	Slovenia	SVN								23	CRUDE RUBBER	1	No Quantity							3109951			0
S3	2016	2016	2016	2	0	2	Export	203	Czechia	CZE	710	South Africa	ZAF								23	CRUDE RUBBER	1	No Quantity							185727			0
S3	2016	2016	2016	2	0	2	Export	203	Czechia	CZE	724	Spain	ESP								23	CRUDE RUBBER	1	No Quantity							18645015			0
S3	2016	2016	2016	2	0	2	Export	203	Czechia	CZE	752	Sweden	SWE								23	CRUDE RUBBER	1	No Quantity							1457673			0
S3	2016	2016	2016	2	0	2	Export	203	Czechia	CZE	757	Switzerland	CHE								23	CRUDE RUBBER	1	No Quantity							21491			0
S3	2016	2016	2016	2	0	2	Export	203	Czechia	CZE	764	Thailand	THA								23	CRUDE RUBBER	1	No Quantity							360345			0
S3	2016	2016	2016	2	0	2	Export	203	Czechia	CZE	792	Turkey	TUR								23	CRUDE RUBBER	1	No Quantity							2384543			0
S3	2016	2016	2016	2	0	2	Export	203	Czechia	CZE	804	Ukraine	UKR								23	CRUDE RUBBER	1	No Quantity							785195			0
S3	2016	2016	2016	2	0	2	Export	203	Czechia	CZE	826	United Kingdom	GBR								23	CRUDE RUBBER	1	No Quantity							3954752			0
S3	2016	2016	2016	2	0	2	Export	203	Czechia	CZE	842	USA	USA								23	CRUDE RUBBER	1	No Quantity							27393932			0
S3	2016	2016	2016	2	0	2	Export	203	Czechia	CZE	0	World	WLD								24	CORK AND WOOD	1	No Quantity							987205529			0
S3	2016	2016	2016	2	0	2	Export	203	Czechia	CZE	4	Afghanistan	AFG								24	CORK AND WOOD	1	No Quantity							153			0
S3	2016	2016	2016	2	0	2	Export	203	Czechia	CZE	20	Andorra	AND								24	CORK AND WOOD	1	No Quantity							643			0
S3	2016	2016	2016	2	0	2	Export	203	Czechia	CZE	24	Angola	AGO								24	CORK AND WOOD	1	No Quantity							590			0
S3	2016	2016	2016	2	0	2	Export	203	Czechia	CZE	31	Azerbaijan	AZE								24	CORK AND WOOD	1	No Quantity							5873			0
S3	2016	2016	2016	2	0	2	Export	203	Czechia	CZE	36	Australia	AUS								24	CORK AND WOOD	1	No Quantity							6337935			0
S3	2016	2016	2016	2	0	2	Export	203	Czechia	CZE	40	Austria	AUT								24	CORK AND WOOD	1	No Quantity							373418312			0
S3	2016	2016	2016	2	0	2	Export	203	Czechia	CZE	48	Bahrain	BHR								24	CORK AND WOOD	1	No Quantity							140546			0
S3	2016	2016	2016	2	0	2	Export	203	Czechia	CZE	56	Belgium	BEL								24	CORK AND WOOD	1	No Quantity							3603144			0
S3	2016	2016	2016	2	0	2	Export	203	Czechia	CZE	70	Bosnia Herzegovina	BIH								24	CORK AND WOOD	1	No Quantity							1393744			0
S3	2016	2016	2016	2	0	2	Export	203	Czechia	CZE	100	Bulgaria	BGR								24	CORK AND WOOD	1	No Quantity							569468			0
S3	2016	2016	2016	2	0	2	Export	203	Czechia	CZE	112	Belarus	BLR								24	CORK AND WOOD	1	No Quantity							12417			0
S3	2016	2016	2016	2	0	2	Export	203	Czechia	CZE	120	Cameroon	CMR								24	CORK AND WOOD	1	No Quantity							249			0
S3	2016	2016	2016	2	0	2	Export	203	Czechia	CZE	152	Chile	CHL								24	CORK AND WOOD	1	No Quantity							12361			0
S3	2016	2016	2016	2	0	2	Export	203	Czechia	CZE	156	China	CHN								24	CORK AND WOOD	1	No Quantity							4936990			0
S3	2016	2016	2016	2	0	2	Export	203	Czechia	CZE	191	Croatia	HRV								24	CORK AND WOOD	1	No Quantity							391705			0
S3	2016	2016	2016	2	0	2	Export	203	Czechia	CZE	196	Cyprus	CYP								24	CORK AND WOOD	1	No Quantity							4902			0
S3	2016	2016	2016	2	0	2	Export	203	Czechia	CZE	208	Denmark	DNK								24	CORK AND WOOD	1	No Quantity							744684			0
S3	2016	2016	2016	2	0	2	Export	203	Czechia	CZE	218	Ecuador	ECU								24	CORK AND WOOD	1	No Quantity							246			0
S3	2016	2016	2016	2	0	2	Export	203	Czechia	CZE	233	Estonia	EST								24	CORK AND WOOD	1	No Quantity							414571			0
S3	2016	2016	2016	2	0	2	Export	203	Czechia	CZE	246	Finland	FIN								24	CORK AND WOOD	1	No Quantity							54455			0
S3	2016	2016	2016	2	0	2	Export	203	Czechia	CZE	251	France	FRA								24	CORK AND WOOD	1	No Quantity							8102800			0
S3	2016	2016	2016	2	0	2	Export	203	Czechia	CZE	268	Georgia	GEO								24	CORK AND WOOD	1	No Quantity							3177			0
S3	2016	2016	2016	2	0	2	Export	203	Czechia	CZE	275	State of Palestine	PSE								24	CORK AND WOOD	1	No Quantity							8417			0
S3	2016	2016	2016	2	0	2	Export	203	Czechia	CZE	276	Germany	DEU								24	CORK AND WOOD	1	No Quantity							338155444			0
S3	2016	2016	2016	2	0	2	Export	203	Czechia	CZE	300	Greece	GRC								24	CORK AND WOOD	1	No Quantity							1488794			0
S3	2016	2016	2016	2	0	2	Export	203	Czechia	CZE	344	China, Hong Kong SAR	HKG								24	CORK AND WOOD	1	No Quantity							25271			0
S3	2016	2016	2016	2	0	2	Export	203	Czechia	CZE	348	Hungary	HUN								24	CORK AND WOOD	1	No Quantity							5432966			0
S3	2016	2016	2016	2	0	2	Export	203	Czechia	CZE	352	Iceland	ISL								24	CORK AND WOOD	1	No Quantity							5726			0
S3	2016	2016	2016	2	0	2	Export	203	Czechia	CZE	360	Indonesia	IDN								24	CORK AND WOOD	1	No Quantity							207437			0
S3	2016	2016	2016	2	0	2	Export	203	Czechia	CZE	364	Iran	IRN								24	CORK AND WOOD	1	No Quantity							75871			0
S3	2016	2016	2016	2	0	2	Export	203	Czechia	CZE	372	Ireland	IRL								24	CORK AND WOOD	1	No Quantity							175861			0
S3	2016	2016	2016	2	0	2	Export	203	Czechia	CZE	376	Israel	ISR								24	CORK AND WOOD	1	No Quantity							1237690			0
S3	2016	2016	2016	2	0	2	Export	203	Czechia	CZE	381	Italy	ITA								24	CORK AND WOOD	1	No Quantity							65286793			0
S3	2016	2016	2016	2	0	2	Export	203	Czechia	CZE	392	Japan	JPN								24	CORK AND WOOD	1	No Quantity							23002987			0
S3	2016	2016	2016	2	0	2	Export	203	Czechia	CZE	398	Kazakhstan	KAZ								24	CORK AND WOOD	1	No Quantity							11527			0
S3	2016	2016	2016	2	0	2	Export	203	Czechia	CZE	410	Rep. of Korea	KOR								24	CORK AND WOOD	1	No Quantity							3225791			0
S3	2016	2016	2016	2	0	2	Export	203	Czechia	CZE	414	Kuwait	KWT								24	CORK AND WOOD	1	No Quantity							69			0
S3	2016	2016	2016	2	0	2	Export	203	Czechia	CZE	417	Kyrgyzstan	KGZ								24	CORK AND WOOD	1	No Quantity							2744			0
S3	2016	2016	2016	2	0	2	Export	203	Czechia	CZE	428	Latvia	LVA								24	CORK AND WOOD	1	No Quantity							102539			0
S3	2016	2016	2016	2	0	2	Export	203	Czechia	CZE	440	Lithuania	LTU								24	CORK AND WOOD	1	No Quantity							782306			0
S3	2016	2016	2016	2	0	2	Export	203	Czechia	CZE	442	Luxembourg	LUX								24	CORK AND WOOD	1	No Quantity							88785			0
S3	2016	2016	2016	2	0	2	Export	203	Czechia	CZE	458	Malaysia	MYS								24	CORK AND WOOD	1	No Quantity							1183730			0
S3	2016	2016	2016	2	0	2	Export	203	Czechia	CZE	470	Malta	MLT								24	CORK AND WOOD	1	No Quantity							569			0
S3	2016	2016	2016	2	0	2	Export	203	Czechia	CZE	484	Mexico	MEX								24	CORK AND WOOD	1	No Quantity							3908			0
S3	2016	2016	2016	2	0	2	Export	203	Czechia	CZE	490	Other Asia, nes									24	CORK AND WOOD	1	No Quantity							612866			0
S3	2016	2016	2016	2	0	2	Export	203	Czechia	CZE	496	Mongolia	MNG								24	CORK AND WOOD	1	No Quantity							2039			0
S3	2016	2016	2016	2	0	2	Export	203	Czechia	CZE	498	Rep. of Moldova	MDA								24	CORK AND WOOD	1	No Quantity							28554			0
S3	2016	2016	2016	2	0	2	Export	203	Czechia	CZE	499	Montenegro	MNE								24	CORK AND WOOD	1	No Quantity							737			0
S3	2016	2016	2016	2	0	2	Export	203	Czechia	CZE	512	Oman	OMN								24	CORK AND WOOD	1	No Quantity							81215			0
S3	2016	2016	2016	2	0	2	Export	203	Czechia	CZE	528	Netherlands	NLD								24	CORK AND WOOD	1	No Quantity							10862011			0
S3	2016	2016	2016	2	0	2	Export	203	Czechia	CZE	554	New Zealand	NZL								24	CORK AND WOOD	1	No Quantity							10633			0
S3	2016	2016	2016	2	0	2	Export	203	Czechia	CZE	579	Norway	NOR								24	CORK AND WOOD	1	No Quantity							2675430			0
S3	2016	2016	2016	2	0	2	Export	203	Czechia	CZE	586	Pakistan	PAK								24	CORK AND WOOD	1	No Quantity							4946745			0
S3	2016	2016	2016	2	0	2	Export	203	Czechia	CZE	598	Papua New Guinea	PNG								24	CORK AND WOOD	1	No Quantity							252			0
S3	2016	2016	2016	2	0	2	Export	203	Czechia	CZE	608	Philippines	PHL								24	CORK AND WOOD	1	No Quantity							5975			0
S3	2016	2016	2016	2	0	2	Export	203	Czechia	CZE	616	Poland	POL								24	CORK AND WOOD	1	No Quantity							21206969			0
S3	2016	2016	2016	2	0	2	Export	203	Czechia	CZE	620	Portugal	PRT								24	CORK AND WOOD	1	No Quantity							41337			0
S3	2016	2016	2016	2	0	2	Export	203	Czechia	CZE	642	Romania	ROU								24	CORK AND WOOD	1	No Quantity							6200852			0
S3	2016	2016	2016	2	0	2	Export	203	Czechia	CZE	643	Russian Federation	RUS								24	CORK AND WOOD	1	No Quantity							304871			0
S3	2016	2016	2016	2	0	2	Export	203	Czechia	CZE	674	San Marino	SMR								24	CORK AND WOOD	1	No Quantity							10515			0
S3	2016	2016	2016	2	0	2	Export	203	Czechia	CZE	682	Saudi Arabia	SAU								24	CORK AND WOOD	1	No Quantity							568771			0
S3	2016	2016	2016	2	0	2	Export	203	Czechia	CZE	688	Serbia	SRB								24	CORK AND WOOD	1	No Quantity							563658			0
S3	2016	2016	2016	2	0	2	Export	203	Czechia	CZE	699	India	IND								24	CORK AND WOOD	1	No Quantity							158454			0
S3	2016	2016	2016	2	0	2	Export	203	Czechia	CZE	703	Slovakia	SVK								24	CORK AND WOOD	1	No Quantity							56597015			0
S3	2016	2016	2016	2	0	2	Export	203	Czechia	CZE	704	Viet Nam	VNM								24	CORK AND WOOD	1	No Quantity							146190			0
S3	2016	2016	2016	2	0	2	Export	203	Czechia	CZE	705	Slovenia	SVN								24	CORK AND WOOD	1	No Quantity							13453972			0
S3	2016	2016	2016	2	0	2	Export	203	Czechia	CZE	710	South Africa	ZAF								24	CORK AND WOOD	1	No Quantity							190358			0
S3	2016	2016	2016	2	0	2	Export	203	Czechia	CZE	724	Spain	ESP								24	CORK AND WOOD	1	No Quantity							342390			0
S3	2016	2016	2016	2	0	2	Export	203	Czechia	CZE	752	Sweden	SWE								24	CORK AND WOOD	1	No Quantity							309601			0
S3	2016	2016	2016	2	0	2	Export	203	Czechia	CZE	757	Switzerland	CHE								24	CORK AND WOOD	1	No Quantity							5692918			0
S3	2016	2016	2016	2	0	2	Export	203	Czechia	CZE	764	Thailand	THA								24	CORK AND WOOD	1	No Quantity							155034			0
S3	2016	2016	2016	2	0	2	Export	203	Czechia	CZE	784	United Arab Emirates	ARE								24	CORK AND WOOD	1	No Quantity							1015			0
S3	2016	2016	2016	2	0	2	Export	203	Czechia	CZE	788	Tunisia	TUN								24	CORK AND WOOD	1	No Quantity							260034			0
S3	2016	2016	2016	2	0	2	Export	203	Czechia	CZE	792	Turkey	TUR								24	CORK AND WOOD	1	No Quantity							34070			0
S3	2016	2016	2016	2	0	2	Export	203	Czechia	CZE	796	Turks and Caicos Isds	TCA								24	CORK AND WOOD	1	No Quantity							1978			0
S3	2016	2016	2016	2	0	2	Export	203	Czechia	CZE	804	Ukraine	UKR								24	CORK AND WOOD	1	No Quantity							140515			0
S3	2016	2016	2016	2	0	2	Export	203	Czechia	CZE	807	North Macedonia	MKD								24	CORK AND WOOD	1	No Quantity							18			0
S3	2016	2016	2016	2	0	2	Export	203	Czechia	CZE	826	United Kingdom	GBR								24	CORK AND WOOD	1	No Quantity							15322291			0
S3	2016	2016	2016	2	0	2	Export	203	Czechia	CZE	837	Bunkers									24	CORK AND WOOD	1	No Quantity							28959			0
S3	2016	2016	2016	2	0	2	Export	203	Czechia	CZE	842	USA	USA								24	CORK AND WOOD	1	No Quantity							5592403			0
S3	2016	2016	2016	2	0	2	Export	203	Czechia	CZE	858	Uruguay	URY								24	CORK AND WOOD	1	No Quantity							153			0
S3	2016	2016	2016	2	0	2	Export	203	Czechia	CZE	860	Uzbekistan	UZB								24	CORK AND WOOD	1	No Quantity							541			0
S3	2016	2016	2016	2	0	2	Export	204	Benin	BEN	0	World	WLD								24	CORK AND WOOD	1	No Quantity							5287589			0
S3	2016	2016	2016	2	0	2	Export	204	Benin	BEN	156	China	CHN								24	CORK AND WOOD	1	No Quantity							657029			0
S3	2016	2016	2016	2	0	2	Export	204	Benin	BEN	251	France	FRA								24	CORK AND WOOD	1	No Quantity							41024			0
S3	2016	2016	2016	2	0	2	Export	204	Benin	BEN	381	Italy	ITA								24	CORK AND WOOD	1	No Quantity							1366992			0
S3	2016	2016	2016	2	0	2	Export	204	Benin	BEN	616	Poland	POL								24	CORK AND WOOD	1	No Quantity							4060			0
S3	2016	2016	2016	2	0	2	Export	204	Benin	BEN	699	India	IND								24	CORK AND WOOD	1	No Quantity							3151511			0
S3	2016	2016	2016	2	0	2	Export	204	Benin	BEN	704	Viet Nam	VNM								24	CORK AND WOOD	1	No Quantity							3383			0
S3	2016	2016	2016	2	0	2	Export	204	Benin	BEN	724	Spain	ESP								24	CORK AND WOOD	1	No Quantity							63589			0
S3	2016	2016	2016	2	0	2	Export	203	Czechia	CZE	0	World	WLD								25	PULP AND WASTE PAPER	1	No Quantity							347527692			0
S3	2016	2016	2016	2	0	2	Export	203	Czechia	CZE	36	Australia	AUS								25	PULP AND WASTE PAPER	1	No Quantity							188			0
S3	2016	2016	2016	2	0	2	Export	203	Czechia	CZE	40	Austria	AUT								25	PULP AND WASTE PAPER	1	No Quantity							65901293			0
S3	2016	2016	2016	2	0	2	Export	203	Czechia	CZE	56	Belgium	BEL								25	PULP AND WASTE PAPER	1	No Quantity							2721			0
S3	2016	2016	2016	2	0	2	Export	203	Czechia	CZE	70	Bosnia Herzegovina	BIH								25	PULP AND WASTE PAPER	1	No Quantity							590			0
S3	2016	2016	2016	2	0	2	Export	203	Czechia	CZE	100	Bulgaria	BGR								25	PULP AND WASTE PAPER	1	No Quantity							5271			0
S3	2016	2016	2016	2	0	2	Export	203	Czechia	CZE	112	Belarus	BLR								25	PULP AND WASTE PAPER	1	No Quantity							73517			0
S3	2016	2016	2016	2	0	2	Export	203	Czechia	CZE	156	China	CHN								25	PULP AND WASTE PAPER	1	No Quantity							58082100			0
S3	2016	2016	2016	2	0	2	Export	203	Czechia	CZE	191	Croatia	HRV								25	PULP AND WASTE PAPER	1	No Quantity							364574			0
S3	2016	2016	2016	2	0	2	Export	203	Czechia	CZE	208	Denmark	DNK								25	PULP AND WASTE PAPER	1	No Quantity							4816			0
S3	2016	2016	2016	2	0	2	Export	203	Czechia	CZE	246	Finland	FIN								25	PULP AND WASTE PAPER	1	No Quantity							2818			0
S3	2016	2016	2016	2	0	2	Export	203	Czechia	CZE	251	France	FRA								25	PULP AND WASTE PAPER	1	No Quantity							2183585			0
S3	2016	2016	2016	2	0	2	Export	203	Czechia	CZE	276	Germany	DEU								25	PULP AND WASTE PAPER	1	No Quantity							112534747			0
S3	2016	2016	2016	2	0	2	Export	203	Czechia	CZE	348	Hungary	HUN								25	PULP AND WASTE PAPER	1	No Quantity							5387168			0
S3	2016	2016	2016	2	0	2	Export	203	Czechia	CZE	360	Indonesia	IDN								25	PULP AND WASTE PAPER	1	No Quantity							68417739			0
S3	2016	2016	2016	2	0	2	Export	203	Czechia	CZE	381	Italy	ITA								25	PULP AND WASTE PAPER	1	No Quantity							209509			0
S3	2016	2016	2016	2	0	2	Export	203	Czechia	CZE	428	Latvia	LVA								25	PULP AND WASTE PAPER	1	No Quantity							965			0
S3	2016	2016	2016	2	0	2	Export	203	Czechia	CZE	440	Lithuania	LTU								25	PULP AND WASTE PAPER	1	No Quantity							18485			0
S3	2016	2016	2016	2	0	2	Export	203	Czechia	CZE	504	Morocco	MAR								25	PULP AND WASTE PAPER	1	No Quantity							17535			0
S3	2016	2016	2016	2	0	2	Export	203	Czechia	CZE	528	Netherlands	NLD								25	PULP AND WASTE PAPER	1	No Quantity							6476118			0
S3	2016	2016	2016	2	0	2	Export	203	Czechia	CZE	600	Paraguay	PRY								25	PULP AND WASTE PAPER	1	No Quantity							98			0
S3	2016	2016	2016	2	0	2	Export	203	Czechia	CZE	616	Poland	POL								25	PULP AND WASTE PAPER	1	No Quantity							18033251			0
S3	2016	2016	2016	2	0	2	Export	203	Czechia	CZE	620	Portugal	PRT								25	PULP AND WASTE PAPER	1	No Quantity							10324			0
S3	2016	2016	2016	2	0	2	Export	203	Czechia	CZE	642	Romania	ROU								25	PULP AND WASTE PAPER	1	No Quantity							5248			0
S3	2016	2016	2016	2	0	2	Export	203	Czechia	CZE	643	Russian Federation	RUS								25	PULP AND WASTE PAPER	1	No Quantity							1377			0
S3	2016	2016	2016	2	0	2	Export	203	Czechia	CZE	682	Saudi Arabia	SAU								25	PULP AND WASTE PAPER	1	No Quantity							34886			0
S3	2016	2016	2016	2	0	2	Export	203	Czechia	CZE	688	Serbia	SRB								25	PULP AND WASTE PAPER	1	No Quantity							12599			0
S3	2016	2016	2016	2	0	2	Export	203	Czechia	CZE	703	Slovakia	SVK								25	PULP AND WASTE PAPER	1	No Quantity							8245176			0
S3	2016	2016	2016	2	0	2	Export	203	Czechia	CZE	705	Slovenia	SVN								25	PULP AND WASTE PAPER	1	No Quantity							395915			0
S3	2016	2016	2016	2	0	2	Export	203	Czechia	CZE	724	Spain	ESP								25	PULP AND WASTE PAPER	1	No Quantity							15101			0
S3	2016	2016	2016	2	0	2	Export	203	Czechia	CZE	752	Sweden	SWE								25	PULP AND WASTE PAPER	1	No Quantity							39318			0
S3	2016	2016	2016	2	0	2	Export	203	Czechia	CZE	757	Switzerland	CHE								25	PULP AND WASTE PAPER	1	No Quantity							63330			0
S3	2016	2016	2016	2	0	2	Export	203	Czechia	CZE	804	Ukraine	UKR								25	PULP AND WASTE PAPER	1	No Quantity							488527			0
S3	2016	2016	2016	2	0	2	Export	203	Czechia	CZE	826	United Kingdom	GBR								25	PULP AND WASTE PAPER	1	No Quantity							498803			0
S3	2016	2016	2016	2	0	2	Export	204	Benin	BEN	0	World	WLD								25	PULP AND WASTE PAPER	1	No Quantity							85109			0
S3	2016	2016	2016	2	0	2	Export	204	Benin	BEN	288	Ghana	GHA								25	PULP AND WASTE PAPER	1	No Quantity							1353			0
S3	2016	2016	2016	2	0	2	Export	204	Benin	BEN	699	India	IND								25	PULP AND WASTE PAPER	1	No Quantity							76127			0
S3	2016	2016	2016	2	0	2	Export	204	Benin	BEN	768	Togo	TGO								25	PULP AND WASTE PAPER	1	No Quantity							7630			0
S3	2016	2016	2016	2	0	2	Export	203	Czechia	CZE	0	World	WLD								26	TEXTILE FIBRES	1	No Quantity							318755832			0
S3	2016	2016	2016	2	0	2	Export	203	Czechia	CZE	12	Algeria	DZA								26	TEXTILE FIBRES	1	No Quantity							112791			0
S3	2016	2016	2016	2	0	2	Export	203	Czechia	CZE	24	Angola	AGO								26	TEXTILE FIBRES	1	No Quantity							46770			0
S3	2016	2016	2016	2	0	2	Export	203	Czechia	CZE	31	Azerbaijan	AZE								26	TEXTILE FIBRES	1	No Quantity							44			0
S3	2016	2016	2016	2	0	2	Export	203	Czechia	CZE	36	Australia	AUS								26	TEXTILE FIBRES	1	No Quantity							1708			0
S3	2016	2016	2016	2	0	2	Export	203	Czechia	CZE	40	Austria	AUT								26	TEXTILE FIBRES	1	No Quantity							3070985			0
S3	2016	2016	2016	2	0	2	Export	203	Czechia	CZE	56	Belgium	BEL								26	TEXTILE FIBRES	1	No Quantity							4360667			0
S3	2016	2016	2016	2	0	2	Export	203	Czechia	CZE	68	Bolivia (Plurinational State of)	BOL								26	TEXTILE FIBRES	1	No Quantity							40413			0
S3	2016	2016	2016	2	0	2	Export	203	Czechia	CZE	70	Bosnia Herzegovina	BIH								26	TEXTILE FIBRES	1	No Quantity							5923			0
S3	2016	2016	2016	2	0	2	Export	203	Czechia	CZE	72	Botswana	BWA								26	TEXTILE FIBRES	1	No Quantity							75072			0
S3	2016	2016	2016	2	0	2	Export	203	Czechia	CZE	76	Brazil	BRA								26	TEXTILE FIBRES	1	No Quantity							11707			0
S3	2016	2016	2016	2	0	2	Export	203	Czechia	CZE	100	Bulgaria	BGR								26	TEXTILE FIBRES	1	No Quantity							35647535			0
S3	2016	2016	2016	2	0	2	Export	203	Czechia	CZE	108	Burundi	BDI								26	TEXTILE FIBRES	1	No Quantity							112539			0
S3	2016	2016	2016	2	0	2	Export	203	Czechia	CZE	112	Belarus	BLR								26	TEXTILE FIBRES	1	No Quantity							22392			0
S3	2016	2016	2016	2	0	2	Export	203	Czechia	CZE	120	Cameroon	CMR								26	TEXTILE FIBRES	1	No Quantity							545933			0
S3	2016	2016	2016	2	0	2	Export	203	Czechia	CZE	152	Chile	CHL								26	TEXTILE FIBRES	1	No Quantity							3340295			0
S3	2016	2016	2016	2	0	2	Export	203	Czechia	CZE	156	China	CHN								26	TEXTILE FIBRES	1	No Quantity							1467193			0
S3	2016	2016	2016	2	0	2	Export	203	Czechia	CZE	178	Congo	COG								26	TEXTILE FIBRES	1	No Quantity							1285064			0
S3	2016	2016	2016	2	0	2	Export	203	Czechia	CZE	180	Dem. Rep. of the Congo	COD								26	TEXTILE FIBRES	1	No Quantity							459074			0
S3	2016	2016	2016	2	0	2	Export	203	Czechia	CZE	191	Croatia	HRV								26	TEXTILE FIBRES	1	No Quantity							71992			0
S3	2016	2016	2016	2	0	2	Export	203	Czechia	CZE	204	Benin	BEN								26	TEXTILE FIBRES	1	No Quantity							115345			0
S3	2016	2016	2016	2	0	2	Export	203	Czechia	CZE	208	Denmark	DNK								26	TEXTILE FIBRES	1	No Quantity							196050			0
S3	2016	2016	2016	2	0	2	Export	203	Czechia	CZE	233	Estonia	EST								26	TEXTILE FIBRES	1	No Quantity							639666			0
S3	2016	2016	2016	2	0	2	Export	203	Czechia	CZE	246	Finland	FIN								26	TEXTILE FIBRES	1	No Quantity							1056			0
S3	2016	2016	2016	2	0	2	Export	203	Czechia	CZE	251	France	FRA								26	TEXTILE FIBRES	1	No Quantity							9214867			0
S3	2016	2016	2016	2	0	2	Export	203	Czechia	CZE	266	Gabon	GAB								26	TEXTILE FIBRES	1	No Quantity							62439			0
S3	2016	2016	2016	2	0	2	Export	203	Czechia	CZE	270	Gambia	GMB								26	TEXTILE FIBRES	1	No Quantity							72837			0
S3	2016	2016	2016	2	0	2	Export	203	Czechia	CZE	276	Germany	DEU								26	TEXTILE FIBRES	1	No Quantity							53176005			0
S3	2016	2016	2016	2	0	2	Export	203	Czechia	CZE	288	Ghana	GHA								26	TEXTILE FIBRES	1	No Quantity							51241			0
S3	2016	2016	2016	2	0	2	Export	203	Czechia	CZE	300	Greece	GRC								26	TEXTILE FIBRES	1	No Quantity							59379			0
S3	2016	2016	2016	2	0	2	Export	203	Czechia	CZE	324	Guinea	GIN								26	TEXTILE FIBRES	1	No Quantity							176264			0
S3	2016	2016	2016	2	0	2	Export	203	Czechia	CZE	344	China, Hong Kong SAR	HKG								26	TEXTILE FIBRES	1	No Quantity							9454			0
S3	2016	2016	2016	2	0	2	Export	203	Czechia	CZE	348	Hungary	HUN								26	TEXTILE FIBRES	1	No Quantity							769349			0
S3	2016	2016	2016	2	0	2	Export	203	Czechia	CZE	360	Indonesia	IDN								26	TEXTILE FIBRES	1	No Quantity							472			0
S3	2016	2016	2016	2	0	2	Export	203	Czechia	CZE	368	Iraq	IRQ								26	TEXTILE FIBRES	1	No Quantity							111493			0
S3	2016	2016	2016	2	0	2	Export	203	Czechia	CZE	372	Ireland	IRL								26	TEXTILE FIBRES	1	No Quantity							190			0
S3	2016	2016	2016	2	0	2	Export	203	Czechia	CZE	381	Italy	ITA								26	TEXTILE FIBRES	1	No Quantity							55303902			0
S3	2016	2016	2016	2	0	2	Export	203	Czechia	CZE	384	Côte d'Ivoire	CIV								26	TEXTILE FIBRES	1	No Quantity							679974			0
S3	2016	2016	2016	2	0	2	Export	203	Czechia	CZE	392	Japan	JPN								26	TEXTILE FIBRES	1	No Quantity							192100			0
S3	2016	2016	2016	2	0	2	Export	203	Czechia	CZE	398	Kazakhstan	KAZ								26	TEXTILE FIBRES	1	No Quantity							2137			0
S3	2016	2016	2016	2	0	2	Export	203	Czechia	CZE	400	Jordan	JOR								26	TEXTILE FIBRES	1	No Quantity							5737			0
S3	2016	2016	2016	2	0	2	Export	203	Czechia	CZE	404	Kenya	KEN								26	TEXTILE FIBRES	1	No Quantity							33304			0
S3	2016	2016	2016	2	0	2	Export	203	Czechia	CZE	417	Kyrgyzstan	KGZ								26	TEXTILE FIBRES	1	No Quantity							614			0
S3	2016	2016	2016	2	0	2	Export	203	Czechia	CZE	422	Lebanon	LBN								26	TEXTILE FIBRES	1	No Quantity							34078			0
S3	2016	2016	2016	2	0	2	Export	203	Czechia	CZE	428	Latvia	LVA								26	TEXTILE FIBRES	1	No Quantity							100497			0
S3	2016	2016	2016	2	0	2	Export	203	Czechia	CZE	430	Liberia	LBR								26	TEXTILE FIBRES	1	No Quantity							48413			0
S3	2016	2016	2016	2	0	2	Export	203	Czechia	CZE	440	Lithuania	LTU								26	TEXTILE FIBRES	1	No Quantity							2778951			0
S3	2016	2016	2016	2	0	2	Export	203	Czechia	CZE	442	Luxembourg	LUX								26	TEXTILE FIBRES	1	No Quantity							163			0
S3	2016	2016	2016	2	0	2	Export	203	Czechia	CZE	454	Malawi	MWI								26	TEXTILE FIBRES	1	No Quantity							94741			0
S3	2016	2016	2016	2	0	2	Export	203	Czechia	CZE	458	Malaysia	MYS								26	TEXTILE FIBRES	1	No Quantity							3401			0
S3	2016	2016	2016	2	0	2	Export	203	Czechia	CZE	466	Mali	MLI								26	TEXTILE FIBRES	1	No Quantity							525416			0
S3	2016	2016	2016	2	0	2	Export	203	Czechia	CZE	484	Mexico	MEX								26	TEXTILE FIBRES	1	No Quantity							745909			0
S3	2016	2016	2016	2	0	2	Export	203	Czechia	CZE	490	Other Asia, nes									26	TEXTILE FIBRES	1	No Quantity							234909			0
S3	2016	2016	2016	2	0	2	Export	203	Czechia	CZE	496	Mongolia	MNG								26	TEXTILE FIBRES	1	No Quantity							56			0
S3	2016	2016	2016	2	0	2	Export	203	Czechia	CZE	498	Rep. of Moldova	MDA								26	TEXTILE FIBRES	1	No Quantity							696214			0
S3	2016	2016	2016	2	0	2	Export	203	Czechia	CZE	508	Mozambique	MOZ								26	TEXTILE FIBRES	1	No Quantity							100834			0
S3	2016	2016	2016	2	0	2	Export	203	Czechia	CZE	528	Netherlands	NLD								26	TEXTILE FIBRES	1	No Quantity							603612			0
S3	2016	2016	2016	2	0	2	Export	203	Czechia	CZE	554	New Zealand	NZL								26	TEXTILE FIBRES	1	No Quantity							954			0
S3	2016	2016	2016	2	0	2	Export	203	Czechia	CZE	558	Nicaragua	NIC								26	TEXTILE FIBRES	1	No Quantity							42744			0
S3	2016	2016	2016	2	0	2	Export	203	Czechia	CZE	579	Norway	NOR								26	TEXTILE FIBRES	1	No Quantity							905196			0
S3	2016	2016	2016	2	0	2	Export	203	Czechia	CZE	586	Pakistan	PAK								26	TEXTILE FIBRES	1	No Quantity							979285			0
S3	2016	2016	2016	2	0	2	Export	203	Czechia	CZE	604	Peru	PER								26	TEXTILE FIBRES	1	No Quantity							5988587			0
S3	2016	2016	2016	2	0	2	Export	203	Czechia	CZE	608	Philippines	PHL								26	TEXTILE FIBRES	1	No Quantity							2496			0
S3	2016	2016	2016	2	0	2	Export	203	Czechia	CZE	616	Poland	POL								26	TEXTILE FIBRES	1	No Quantity							60049848			0
S3	2016	2016	2016	2	0	2	Export	203	Czechia	CZE	620	Portugal	PRT								26	TEXTILE FIBRES	1	No Quantity							3385220			0
S3	2016	2016	2016	2	0	2	Export	203	Czechia	CZE	642	Romania	ROU								26	TEXTILE FIBRES	1	No Quantity							22847182			0
S3	2016	2016	2016	2	0	2	Export	203	Czechia	CZE	643	Russian Federation	RUS								26	TEXTILE FIBRES	1	No Quantity							451298			0
S3	2016	2016	2016	2	0	2	Export	203	Czechia	CZE	660	Anguilla	AIA								26	TEXTILE FIBRES	1	No Quantity							158			0
S3	2016	2016	2016	2	0	2	Export	203	Czechia	CZE	688	Serbia	SRB								26	TEXTILE FIBRES	1	No Quantity							38688			0
S3	2016	2016	2016	2	0	2	Export	203	Czechia	CZE	699	India	IND								26	TEXTILE FIBRES	1	No Quantity							39760			0
S3	2016	2016	2016	2	0	2	Export	203	Czechia	CZE	702	Singapore	SGP								26	TEXTILE FIBRES	1	No Quantity							1082			0
S3	2016	2016	2016	2	0	2	Export	203	Czechia	CZE	703	Slovakia	SVK								26	TEXTILE FIBRES	1	No Quantity							5959280			0
S3	2016	2016	2016	2	0	2	Export	203	Czechia	CZE	704	Viet Nam	VNM								26	TEXTILE FIBRES	1	No Quantity							1511			0
S3	2016	2016	2016	2	0	2	Export	203	Czechia	CZE	705	Slovenia	SVN								26	TEXTILE FIBRES	1	No Quantity							832154			0
S3	2016	2016	2016	2	0	2	Export	203	Czechia	CZE	710	South Africa	ZAF								26	TEXTILE FIBRES	1	No Quantity							405152			0
S3	2016	2016	2016	2	0	2	Export	203	Czechia	CZE	724	Spain	ESP								26	TEXTILE FIBRES	1	No Quantity							5444919			0
S3	2016	2016	2016	2	0	2	Export	203	Czechia	CZE	752	Sweden	SWE								26	TEXTILE FIBRES	1	No Quantity							903424			0
S3	2016	2016	2016	2	0	2	Export	203	Czechia	CZE	757	Switzerland	CHE								26	TEXTILE FIBRES	1	No Quantity							494409			0
S3	2016	2016	2016	2	0	2	Export	203	Czechia	CZE	764	Thailand	THA								26	TEXTILE FIBRES	1	No Quantity							6627			0
S3	2016	2016	2016	2	0	2	Export	203	Czechia	CZE	768	Togo	TGO								26	TEXTILE FIBRES	1	No Quantity							456874			0
S3	2016	2016	2016	2	0	2	Export	203	Czechia	CZE	784	United Arab Emirates	ARE								26	TEXTILE FIBRES	1	No Quantity							2			0
S3	2016	2016	2016	2	0	2	Export	203	Czechia	CZE	792	Turkey	TUR								26	TEXTILE FIBRES	1	No Quantity							22097857			0
S3	2016	2016	2016	2	0	2	Export	203	Czechia	CZE	800	Uganda	UGA								26	TEXTILE FIBRES	1	No Quantity							267691			0
S3	2016	2016	2016	2	0	2	Export	203	Czechia	CZE	804	Ukraine	UKR								26	TEXTILE FIBRES	1	No Quantity							1178150			0
S3	2016	2016	2016	2	0	2	Export	203	Czechia	CZE	807	North Macedonia	MKD								26	TEXTILE FIBRES	1	No Quantity							35544			0
S3	2016	2016	2016	2	0	2	Export	203	Czechia	CZE	818	Egypt	EGY								26	TEXTILE FIBRES	1	No Quantity							2239194			0
S3	2016	2016	2016	2	0	2	Export	203	Czechia	CZE	826	United Kingdom	GBR								26	TEXTILE FIBRES	1	No Quantity							3358258			0
S3	2016	2016	2016	2	0	2	Export	203	Czechia	CZE	834	United Rep. of Tanzania	TZA								26	TEXTILE FIBRES	1	No Quantity							1164172			0
S3	2016	2016	2016	2	0	2	Export	203	Czechia	CZE	842	USA	USA								26	TEXTILE FIBRES	1	No Quantity							1609221			0
S3	2016	2016	2016	2	0	2	Export	203	Czechia	CZE	854	Burkina Faso	BFA								26	TEXTILE FIBRES	1	No Quantity							38790			0
S3	2016	2016	2016	2	0	2	Export	203	Czechia	CZE	860	Uzbekistan	UZB								26	TEXTILE FIBRES	1	No Quantity							10			0
S3	2016	2016	2016	2	0	2	Export	203	Czechia	CZE	894	Zambia	ZMB								26	TEXTILE FIBRES	1	No Quantity							10929			0
S3	2016	2016	2016	2	0	2	Export	204	Benin	BEN	0	World	WLD								26	TEXTILE FIBRES	1	No Quantity							176570654			0
S3	2016	2016	2016	2	0	2	Export	204	Benin	BEN	50	Bangladesh	BGD								26	TEXTILE FIBRES	1	No Quantity							41884304			0
S3	2016	2016	2016	2	0	2	Export	204	Benin	BEN	56	Belgium	BEL								26	TEXTILE FIBRES	1	No Quantity							1351293			0
S3	2016	2016	2016	2	0	2	Export	204	Benin	BEN	156	China	CHN								26	TEXTILE FIBRES	1	No Quantity							15597329			0
S3	2016	2016	2016	2	0	2	Export	204	Benin	BEN	170	Colombia	COL								26	TEXTILE FIBRES	1	No Quantity							2010369			0
S3	2016	2016	2016	2	0	2	Export	204	Benin	BEN	178	Congo	COG								26	TEXTILE FIBRES	1	No Quantity							846			0
S3	2016	2016	2016	2	0	2	Export	204	Benin	BEN	180	Dem. Rep. of the Congo	COD								26	TEXTILE FIBRES	1	No Quantity							423			0
S3	2016	2016	2016	2	0	2	Export	204	Benin	BEN	231	Ethiopia	ETH								26	TEXTILE FIBRES	1	No Quantity							5786			0
S3	2016	2016	2016	2	0	2	Export	204	Benin	BEN	251	France	FRA								26	TEXTILE FIBRES	1	No Quantity							338942			0
S3	2016	2016	2016	2	0	2	Export	204	Benin	BEN	266	Gabon	GAB								26	TEXTILE FIBRES	1	No Quantity							8475			0
S3	2016	2016	2016	2	0	2	Export	204	Benin	BEN	276	Germany	DEU								26	TEXTILE FIBRES	1	No Quantity							355574			0
S3	2016	2016	2016	2	0	2	Export	204	Benin	BEN	288	Ghana	GHA								26	TEXTILE FIBRES	1	No Quantity							8459			0
S3	2016	2016	2016	2	0	2	Export	204	Benin	BEN	324	Guinea	GIN								26	TEXTILE FIBRES	1	No Quantity							135			0
S3	2016	2016	2016	2	0	2	Export	204	Benin	BEN	360	Indonesia	IDN								26	TEXTILE FIBRES	1	No Quantity							4500733			0
S3	2016	2016	2016	2	0	2	Export	204	Benin	BEN	381	Italy	ITA								26	TEXTILE FIBRES	1	No Quantity							1596005			0
S3	2016	2016	2016	2	0	2	Export	204	Benin	BEN	384	Côte d'Ivoire	CIV								26	TEXTILE FIBRES	1	No Quantity							21506			0
S3	2016	2016	2016	2	0	2	Export	204	Benin	BEN	410	Rep. of Korea	KOR								26	TEXTILE FIBRES	1	No Quantity							1476590			0
S3	2016	2016	2016	2	0	2	Export	204	Benin	BEN	458	Malaysia	MYS								26	TEXTILE FIBRES	1	No Quantity							45662344			0
S3	2016	2016	2016	2	0	2	Export	204	Benin	BEN	478	Mauritania	MRT								26	TEXTILE FIBRES	1	No Quantity							303659			0
S3	2016	2016	2016	2	0	2	Export	204	Benin	BEN	480	Mauritius	MUS								26	TEXTILE FIBRES	1	No Quantity							666428			0
S3	2016	2016	2016	2	0	2	Export	204	Benin	BEN	490	Other Asia, nes									26	TEXTILE FIBRES	1	No Quantity							1845340			0
S3	2016	2016	2016	2	0	2	Export	204	Benin	BEN	528	Netherlands	NLD								26	TEXTILE FIBRES	1	No Quantity							5752			0
S3	2016	2016	2016	2	0	2	Export	204	Benin	BEN	562	Niger	NER								26	TEXTILE FIBRES	1	No Quantity							29605			0
S3	2016	2016	2016	2	0	2	Export	204	Benin	BEN	566	Nigeria	NGA								26	TEXTILE FIBRES	1	No Quantity							120322			0
S3	2016	2016	2016	2	0	2	Export	204	Benin	BEN	586	Pakistan	PAK								26	TEXTILE FIBRES	1	No Quantity							7125654			0
S3	2016	2016	2016	2	0	2	Export	204	Benin	BEN	620	Portugal	PRT								26	TEXTILE FIBRES	1	No Quantity							1162384			0
S3	2016	2016	2016	2	0	2	Export	204	Benin	BEN	686	Senegal	SEN								26	TEXTILE FIBRES	1	No Quantity							3688			0
S3	2016	2016	2016	2	0	2	Export	204	Benin	BEN	699	India	IND								26	TEXTILE FIBRES	1	No Quantity							15141230			0
S3	2016	2016	2016	2	0	2	Export	204	Benin	BEN	702	Singapore	SGP								26	TEXTILE FIBRES	1	No Quantity							2726960			0
S3	2016	2016	2016	2	0	2	Export	204	Benin	BEN	704	Viet Nam	VNM								26	TEXTILE FIBRES	1	No Quantity							8907196			0
S3	2016	2016	2016	2	0	2	Export	204	Benin	BEN	724	Spain	ESP								26	TEXTILE FIBRES	1	No Quantity							139156			0
S3	2016	2016	2016	2	0	2	Export	204	Benin	BEN	764	Thailand	THA								26	TEXTILE FIBRES	1	No Quantity							1278613			0
S3	2016	2016	2016	2	0	2	Export	204	Benin	BEN	792	Turkey	TUR								26	TEXTILE FIBRES	1	No Quantity							2533304			0
S3	2016	2016	2016	2	0	2	Export	204	Benin	BEN	804	Ukraine	UKR								26	TEXTILE FIBRES	1	No Quantity							6097692			0
S3	2016	2016	2016	2	0	2	Export	204	Benin	BEN	818	Egypt	EGY								26	TEXTILE FIBRES	1	No Quantity							13501065			0
S3	2016	2016	2016	2	0	2	Export	204	Benin	BEN	826	United Kingdom	GBR								26	TEXTILE FIBRES	1	No Quantity							2538			0
S3	2016	2016	2016	2	0	2	Export	204	Benin	BEN	854	Burkina Faso	BFA								26	TEXTILE FIBRES	1	No Quantity							160957			0
S3	2016	2016	2016	2	0	2	Export	203	Czechia	CZE	0	World	WLD								27	CRUDE FERTILIZER,MINERAL	1	No Quantity							192933286			0
S3	2016	2016	2016	2	0	2	Export	203	Czechia	CZE	12	Algeria	DZA								27	CRUDE FERTILIZER,MINERAL	1	No Quantity							137134			0
S3	2016	2016	2016	2	0	2	Export	203	Czechia	CZE	31	Azerbaijan	AZE								27	CRUDE FERTILIZER,MINERAL	1	No Quantity							41183			0
S3	2016	2016	2016	2	0	2	Export	203	Czechia	CZE	32	Argentina	ARG								27	CRUDE FERTILIZER,MINERAL	1	No Quantity							94513			0
S3	2016	2016	2016	2	0	2	Export	203	Czechia	CZE	36	Australia	AUS								27	CRUDE FERTILIZER,MINERAL	1	No Quantity							153635			0
S3	2016	2016	2016	2	0	2	Export	203	Czechia	CZE	40	Austria	AUT								27	CRUDE FERTILIZER,MINERAL	1	No Quantity							12195323			0
S3	2016	2016	2016	2	0	2	Export	203	Czechia	CZE	50	Bangladesh	BGD								27	CRUDE FERTILIZER,MINERAL	1	No Quantity							756666			0
S3	2016	2016	2016	2	0	2	Export	203	Czechia	CZE	51	Armenia	ARM								27	CRUDE FERTILIZER,MINERAL	1	No Quantity							7745			0
S3	2016	2016	2016	2	0	2	Export	203	Czechia	CZE	56	Belgium	BEL								27	CRUDE FERTILIZER,MINERAL	1	No Quantity							8972068			0
S3	2016	2016	2016	2	0	2	Export	203	Czechia	CZE	70	Bosnia Herzegovina	BIH								27	CRUDE FERTILIZER,MINERAL	1	No Quantity							9646			0
S3	2016	2016	2016	2	0	2	Export	203	Czechia	CZE	76	Brazil	BRA								27	CRUDE FERTILIZER,MINERAL	1	No Quantity							92767			0
S3	2016	2016	2016	2	0	2	Export	203	Czechia	CZE	100	Bulgaria	BGR								27	CRUDE FERTILIZER,MINERAL	1	No Quantity							612870			0
S3	2016	2016	2016	2	0	2	Export	203	Czechia	CZE	104	Myanmar	MMR								27	CRUDE FERTILIZER,MINERAL	1	No Quantity							26293			0
S3	2016	2016	2016	2	0	2	Export	203	Czechia	CZE	112	Belarus	BLR								27	CRUDE FERTILIZER,MINERAL	1	No Quantity							121491			0
S3	2016	2016	2016	2	0	2	Export	203	Czechia	CZE	116	Cambodia	KHM								27	CRUDE FERTILIZER,MINERAL	1	No Quantity							53885			0
S3	2016	2016	2016	2	0	2	Export	203	Czechia	CZE	120	Cameroon	CMR								27	CRUDE FERTILIZER,MINERAL	1	No Quantity							578			0
S3	2016	2016	2016	2	0	2	Export	203	Czechia	CZE	124	Canada	CAN								27	CRUDE FERTILIZER,MINERAL	1	No Quantity							95811			0
S3	2016	2016	2016	2	0	2	Export	203	Czechia	CZE	144	Sri Lanka	LKA								27	CRUDE FERTILIZER,MINERAL	1	No Quantity							4403			0
S3	2016	2016	2016	2	0	2	Export	203	Czechia	CZE	152	Chile	CHL								27	CRUDE FERTILIZER,MINERAL	1	No Quantity							8071			0
S3	2016	2016	2016	2	0	2	Export	203	Czechia	CZE	156	China	CHN								27	CRUDE FERTILIZER,MINERAL	1	No Quantity							183248			0
S3	2016	2016	2016	2	0	2	Export	203	Czechia	CZE	170	Colombia	COL								27	CRUDE FERTILIZER,MINERAL	1	No Quantity							2257			0
S3	2016	2016	2016	2	0	2	Export	203	Czechia	CZE	188	Costa Rica	CRI								27	CRUDE FERTILIZER,MINERAL	1	No Quantity							2688			0
S3	2016	2016	2016	2	0	2	Export	203	Czechia	CZE	191	Croatia	HRV								27	CRUDE FERTILIZER,MINERAL	1	No Quantity							1687637			0
S3	2016	2016	2016	2	0	2	Export	203	Czechia	CZE	192	Cuba	CUB								27	CRUDE FERTILIZER,MINERAL	1	No Quantity							13148			0
S3	2016	2016	2016	2	0	2	Export	203	Czechia	CZE	196	Cyprus	CYP								27	CRUDE FERTILIZER,MINERAL	1	No Quantity							935			0
S3	2016	2016	2016	2	0	2	Export	203	Czechia	CZE	208	Denmark	DNK								27	CRUDE FERTILIZER,MINERAL	1	No Quantity							61580			0
S3	2016	2016	2016	2	0	2	Export	203	Czechia	CZE	222	El Salvador	SLV								27	CRUDE FERTILIZER,MINERAL	1	No Quantity							59			0
S3	2016	2016	2016	2	0	2	Export	203	Czechia	CZE	233	Estonia	EST								27	CRUDE FERTILIZER,MINERAL	1	No Quantity							288398			0
S3	2016	2016	2016	2	0	2	Export	203	Czechia	CZE	234	Faeroe Isds	FRO								27	CRUDE FERTILIZER,MINERAL	1	No Quantity							4044			0
S3	2016	2016	2016	2	0	2	Export	203	Czechia	CZE	246	Finland	FIN								27	CRUDE FERTILIZER,MINERAL	1	No Quantity							76318			0
S3	2016	2016	2016	2	0	2	Export	203	Czechia	CZE	251	France	FRA								27	CRUDE FERTILIZER,MINERAL	1	No Quantity							6811213			0
S3	2016	2016	2016	2	0	2	Export	203	Czechia	CZE	266	Gabon	GAB								27	CRUDE FERTILIZER,MINERAL	1	No Quantity							429			0
S3	2016	2016	2016	2	0	2	Export	203	Czechia	CZE	268	Georgia	GEO								27	CRUDE FERTILIZER,MINERAL	1	No Quantity							8872			0
S3	2016	2016	2016	2	0	2	Export	203	Czechia	CZE	276	Germany	DEU								27	CRUDE FERTILIZER,MINERAL	1	No Quantity							52775729			0
S3	2016	2016	2016	2	0	2	Export	203	Czechia	CZE	288	Ghana	GHA								27	CRUDE FERTILIZER,MINERAL	1	No Quantity							11033			0
S3	2016	2016	2016	2	0	2	Export	203	Czechia	CZE	300	Greece	GRC								27	CRUDE FERTILIZER,MINERAL	1	No Quantity							138431			0
S3	2016	2016	2016	2	0	2	Export	203	Czechia	CZE	320	Guatemala	GTM								27	CRUDE FERTILIZER,MINERAL	1	No Quantity							50			0
S3	2016	2016	2016	2	0	2	Export	203	Czechia	CZE	340	Honduras	HND								27	CRUDE FERTILIZER,MINERAL	1	No Quantity							557			0
S3	2016	2016	2016	2	0	2	Export	203	Czechia	CZE	344	China, Hong Kong SAR	HKG								27	CRUDE FERTILIZER,MINERAL	1	No Quantity							3402			0
S3	2016	2016	2016	2	0	2	Export	203	Czechia	CZE	348	Hungary	HUN								27	CRUDE FERTILIZER,MINERAL	1	No Quantity							4984840			0
S3	2016	2016	2016	2	0	2	Export	203	Czechia	CZE	352	Iceland	ISL								27	CRUDE FERTILIZER,MINERAL	1	No Quantity							3832			0
S3	2016	2016	2016	2	0	2	Export	203	Czechia	CZE	360	Indonesia	IDN								27	CRUDE FERTILIZER,MINERAL	1	No Quantity							92441			0
S3	2016	2016	2016	2	0	2	Export	203	Czechia	CZE	364	Iran	IRN								27	CRUDE FERTILIZER,MINERAL	1	No Quantity							2238439			0
S3	2016	2016	2016	2	0	2	Export	203	Czechia	CZE	368	Iraq	IRQ								27	CRUDE FERTILIZER,MINERAL	1	No Quantity							245			0
S3	2016	2016	2016	2	0	2	Export	203	Czechia	CZE	372	Ireland	IRL								27	CRUDE FERTILIZER,MINERAL	1	No Quantity							4			0
S3	2016	2016	2016	2	0	2	Export	203	Czechia	CZE	376	Israel	ISR								27	CRUDE FERTILIZER,MINERAL	1	No Quantity							301933			0
S3	2016	2016	2016	2	0	2	Export	203	Czechia	CZE	381	Italy	ITA								27	CRUDE FERTILIZER,MINERAL	1	No Quantity							11527629			0
S3	2016	2016	2016	2	0	2	Export	203	Czechia	CZE	392	Japan	JPN								27	CRUDE FERTILIZER,MINERAL	1	No Quantity							31091			0
S3	2016	2016	2016	2	0	2	Export	203	Czechia	CZE	398	Kazakhstan	KAZ								27	CRUDE FERTILIZER,MINERAL	1	No Quantity							151971			0
S3	2016	2016	2016	2	0	2	Export	203	Czechia	CZE	400	Jordan	JOR								27	CRUDE FERTILIZER,MINERAL	1	No Quantity							717			0
S3	2016	2016	2016	2	0	2	Export	203	Czechia	CZE	404	Kenya	KEN								27	CRUDE FERTILIZER,MINERAL	1	No Quantity							21			0
S3	2016	2016	2016	2	0	2	Export	203	Czechia	CZE	410	Rep. of Korea	KOR								27	CRUDE FERTILIZER,MINERAL	1	No Quantity							420375			0
S3	2016	2016	2016	2	0	2	Export	203	Czechia	CZE	414	Kuwait	KWT								27	CRUDE FERTILIZER,MINERAL	1	No Quantity							422			0
S3	2016	2016	2016	2	0	2	Export	203	Czechia	CZE	422	Lebanon	LBN								27	CRUDE FERTILIZER,MINERAL	1	No Quantity							26929			0
S3	2016	2016	2016	2	0	2	Export	203	Czechia	CZE	428	Latvia	LVA								27	CRUDE FERTILIZER,MINERAL	1	No Quantity							2079934			0
S3	2016	2016	2016	2	0	2	Export	203	Czechia	CZE	440	Lithuania	LTU								27	CRUDE FERTILIZER,MINERAL	1	No Quantity							1174747			0
S3	2016	2016	2016	2	0	2	Export	203	Czechia	CZE	442	Luxembourg	LUX								27	CRUDE FERTILIZER,MINERAL	1	No Quantity							336090			0
S3	2016	2016	2016	2	0	2	Export	203	Czechia	CZE	458	Malaysia	MYS								27	CRUDE FERTILIZER,MINERAL	1	No Quantity							344495			0
S3	2016	2016	2016	2	0	2	Export	203	Czechia	CZE	462	Maldives	MDV								27	CRUDE FERTILIZER,MINERAL	1	No Quantity							450			0
S3	2016	2016	2016	2	0	2	Export	203	Czechia	CZE	480	Mauritius	MUS								27	CRUDE FERTILIZER,MINERAL	1	No Quantity							1748			0
S3	2016	2016	2016	2	0	2	Export	203	Czechia	CZE	484	Mexico	MEX								27	CRUDE FERTILIZER,MINERAL	1	No Quantity							1418			0
S3	2016	2016	2016	2	0	2	Export	203	Czechia	CZE	490	Other Asia, nes									27	CRUDE FERTILIZER,MINERAL	1	No Quantity							4653			0
S3	2016	2016	2016	2	0	2	Export	203	Czechia	CZE	496	Mongolia	MNG								27	CRUDE FERTILIZER,MINERAL	1	No Quantity							8344			0
S3	2016	2016	2016	2	0	2	Export	203	Czechia	CZE	498	Rep. of Moldova	MDA								27	CRUDE FERTILIZER,MINERAL	1	No Quantity							13288			0
S3	2016	2016	2016	2	0	2	Export	203	Czechia	CZE	499	Montenegro	MNE								27	CRUDE FERTILIZER,MINERAL	1	No Quantity							1042			0
S3	2016	2016	2016	2	0	2	Export	203	Czechia	CZE	504	Morocco	MAR								27	CRUDE FERTILIZER,MINERAL	1	No Quantity							89			0
S3	2016	2016	2016	2	0	2	Export	203	Czechia	CZE	524	Nepal	NPL								27	CRUDE FERTILIZER,MINERAL	1	No Quantity							285221			0
S3	2016	2016	2016	2	0	2	Export	203	Czechia	CZE	528	Netherlands	NLD								27	CRUDE FERTILIZER,MINERAL	1	No Quantity							1122707			0
S3	2016	2016	2016	2	0	2	Export	203	Czechia	CZE	531	Curaçao	CUW								27	CRUDE FERTILIZER,MINERAL	1	No Quantity							34			0
S3	2016	2016	2016	2	0	2	Export	203	Czechia	CZE	554	New Zealand	NZL								27	CRUDE FERTILIZER,MINERAL	1	No Quantity							3744			0
S3	2016	2016	2016	2	0	2	Export	203	Czechia	CZE	562	Niger	NER								27	CRUDE FERTILIZER,MINERAL	1	No Quantity							7676			0
S3	2016	2016	2016	2	0	2	Export	203	Czechia	CZE	566	Nigeria	NGA								27	CRUDE FERTILIZER,MINERAL	1	No Quantity							61252			0
S3	2016	2016	2016	2	0	2	Export	203	Czechia	CZE	579	Norway	NOR								27	CRUDE FERTILIZER,MINERAL	1	No Quantity							101245			0
S3	2016	2016	2016	2	0	2	Export	203	Czechia	CZE	586	Pakistan	PAK								27	CRUDE FERTILIZER,MINERAL	1	No Quantity							4243			0
S3	2016	2016	2016	2	0	2	Export	203	Czechia	CZE	591	Panama	PAN								27	CRUDE FERTILIZER,MINERAL	1	No Quantity							14840			0
S3	2016	2016	2016	2	0	2	Export	203	Czechia	CZE	604	Peru	PER								27	CRUDE FERTILIZER,MINERAL	1	No Quantity							130418			0
S3	2016	2016	2016	2	0	2	Export	203	Czechia	CZE	608	Philippines	PHL								27	CRUDE FERTILIZER,MINERAL	1	No Quantity							15063			0
S3	2016	2016	2016	2	0	2	Export	203	Czechia	CZE	616	Poland	POL								27	CRUDE FERTILIZER,MINERAL	1	No Quantity							36248508			0
S3	2016	2016	2016	2	0	2	Export	203	Czechia	CZE	620	Portugal	PRT								27	CRUDE FERTILIZER,MINERAL	1	No Quantity							39088			0
S3	2016	2016	2016	2	0	2	Export	203	Czechia	CZE	642	Romania	ROU								27	CRUDE FERTILIZER,MINERAL	1	No Quantity							2543701			0
S3	2016	2016	2016	2	0	2	Export	203	Czechia	CZE	643	Russian Federation	RUS								27	CRUDE FERTILIZER,MINERAL	1	No Quantity							2124107			0
S3	2016	2016	2016	2	0	2	Export	203	Czechia	CZE	682	Saudi Arabia	SAU								27	CRUDE FERTILIZER,MINERAL	1	No Quantity							75746			0
S3	2016	2016	2016	2	0	2	Export	203	Czechia	CZE	688	Serbia	SRB								27	CRUDE FERTILIZER,MINERAL	1	No Quantity							252092			0
S3	2016	2016	2016	2	0	2	Export	203	Czechia	CZE	699	India	IND								27	CRUDE FERTILIZER,MINERAL	1	No Quantity							698019			0
S3	2016	2016	2016	2	0	2	Export	203	Czechia	CZE	702	Singapore	SGP								27	CRUDE FERTILIZER,MINERAL	1	No Quantity							269123			0
S3	2016	2016	2016	2	0	2	Export	203	Czechia	CZE	703	Slovakia	SVK								27	CRUDE FERTILIZER,MINERAL	1	No Quantity							25245456			0
S3	2016	2016	2016	2	0	2	Export	203	Czechia	CZE	704	Viet Nam	VNM								27	CRUDE FERTILIZER,MINERAL	1	No Quantity							6147912			0
S3	2016	2016	2016	2	0	2	Export	203	Czechia	CZE	705	Slovenia	SVN								27	CRUDE FERTILIZER,MINERAL	1	No Quantity							1316054			0
S3	2016	2016	2016	2	0	2	Export	203	Czechia	CZE	710	South Africa	ZAF								27	CRUDE FERTILIZER,MINERAL	1	No Quantity							35209			0
S3	2016	2016	2016	2	0	2	Export	203	Czechia	CZE	724	Spain	ESP								27	CRUDE FERTILIZER,MINERAL	1	No Quantity							173251			0
S3	2016	2016	2016	2	0	2	Export	203	Czechia	CZE	729	Sudan	SDN								27	CRUDE FERTILIZER,MINERAL	1	No Quantity							1383			0
S3	2016	2016	2016	2	0	2	Export	203	Czechia	CZE	752	Sweden	SWE								27	CRUDE FERTILIZER,MINERAL	1	No Quantity							1469069			0
S3	2016	2016	2016	2	0	2	Export	203	Czechia	CZE	757	Switzerland	CHE								27	CRUDE FERTILIZER,MINERAL	1	No Quantity							1651168			0
S3	2016	2016	2016	2	0	2	Export	203	Czechia	CZE	764	Thailand	THA								27	CRUDE FERTILIZER,MINERAL	1	No Quantity							228341			0
S3	2016	2016	2016	2	0	2	Export	203	Czechia	CZE	784	United Arab Emirates	ARE								27	CRUDE FERTILIZER,MINERAL	1	No Quantity							1150126			0
S3	2016	2016	2016	2	0	2	Export	203	Czechia	CZE	788	Tunisia	TUN								27	CRUDE FERTILIZER,MINERAL	1	No Quantity							11400			0
S3	2016	2016	2016	2	0	2	Export	203	Czechia	CZE	792	Turkey	TUR								27	CRUDE FERTILIZER,MINERAL	1	No Quantity							236842			0
S3	2016	2016	2016	2	0	2	Export	203	Czechia	CZE	795	Turkmenistan	TKM								27	CRUDE FERTILIZER,MINERAL	1	No Quantity							71390			0
S3	2016	2016	2016	2	0	2	Export	203	Czechia	CZE	804	Ukraine	UKR								27	CRUDE FERTILIZER,MINERAL	1	No Quantity							1319710			0
S3	2016	2016	2016	2	0	2	Export	203	Czechia	CZE	807	North Macedonia	MKD								27	CRUDE FERTILIZER,MINERAL	1	No Quantity							337			0
S3	2016	2016	2016	2	0	2	Export	203	Czechia	CZE	818	Egypt	EGY								27	CRUDE FERTILIZER,MINERAL	1	No Quantity							47118			0
S3	2016	2016	2016	2	0	2	Export	203	Czechia	CZE	826	United Kingdom	GBR								27	CRUDE FERTILIZER,MINERAL	1	No Quantity							143582			0
S3	2016	2016	2016	2	0	2	Export	203	Czechia	CZE	842	USA	USA								27	CRUDE FERTILIZER,MINERAL	1	No Quantity							430850			0
S3	2016	2016	2016	2	0	2	Export	203	Czechia	CZE	854	Burkina Faso	BFA								27	CRUDE FERTILIZER,MINERAL	1	No Quantity							13811			0
S3	2016	2016	2016	2	0	2	Export	203	Czechia	CZE	860	Uzbekistan	UZB								27	CRUDE FERTILIZER,MINERAL	1	No Quantity							41501			0
S3	2016	2016	2016	2	0	2	Export	203	Czechia	CZE	887	Yemen	YEM								27	CRUDE FERTILIZER,MINERAL	1	No Quantity							652			0
S3	2016	2016	2016	2	0	2	Export	204	Benin	BEN	0	World	WLD								27	CRUDE FERTILIZER,MINERAL	1	No Quantity							1736354			0
S3	2016	2016	2016	2	0	2	Export	204	Benin	BEN	251	France	FRA								27	CRUDE FERTILIZER,MINERAL	1	No Quantity							3928			0
S3	2016	2016	2016	2	0	2	Export	204	Benin	BEN	381	Italy	ITA								27	CRUDE FERTILIZER,MINERAL	1	No Quantity							5210			0
S3	2016	2016	2016	2	0	2	Export	204	Benin	BEN	450	Madagascar	MDG								27	CRUDE FERTILIZER,MINERAL	1	No Quantity							85			0
S3	2016	2016	2016	2	0	2	Export	204	Benin	BEN	768	Togo	TGO								27	CRUDE FERTILIZER,MINERAL	1	No Quantity							1724594			0
S3	2016	2016	2016	2	0	2	Export	204	Benin	BEN	784	United Arab Emirates	ARE								27	CRUDE FERTILIZER,MINERAL	1	No Quantity							2538			0
S3	2016	2016	2016	2	0	2	Export	203	Czechia	CZE	0	World	WLD								28	METALLIFEROUS ORE,SCRAP	1	No Quantity							828854766			0
S3	2016	2016	2016	2	0	2	Export	203	Czechia	CZE	40	Austria	AUT								28	METALLIFEROUS ORE,SCRAP	1	No Quantity							77692881			0
S3	2016	2016	2016	2	0	2	Export	203	Czechia	CZE	56	Belgium	BEL								28	METALLIFEROUS ORE,SCRAP	1	No Quantity							11426916			0
S3	2016	2016	2016	2	0	2	Export	203	Czechia	CZE	76	Brazil	BRA								28	METALLIFEROUS ORE,SCRAP	1	No Quantity							72			0
S3	2016	2016	2016	2	0	2	Export	203	Czechia	CZE	100	Bulgaria	BGR								28	METALLIFEROUS ORE,SCRAP	1	No Quantity							2067267			0
S3	2016	2016	2016	2	0	2	Export	203	Czechia	CZE	156	China	CHN								28	METALLIFEROUS ORE,SCRAP	1	No Quantity							13576533			0
S3	2016	2016	2016	2	0	2	Export	203	Czechia	CZE	191	Croatia	HRV								28	METALLIFEROUS ORE,SCRAP	1	No Quantity							150183			0
S3	2016	2016	2016	2	0	2	Export	203	Czechia	CZE	208	Denmark	DNK								28	METALLIFEROUS ORE,SCRAP	1	No Quantity							451735			0
S3	2016	2016	2016	2	0	2	Export	203	Czechia	CZE	246	Finland	FIN								28	METALLIFEROUS ORE,SCRAP	1	No Quantity							4359490			0
S3	2016	2016	2016	2	0	2	Export	203	Czechia	CZE	251	France	FRA								28	METALLIFEROUS ORE,SCRAP	1	No Quantity							2351160			0
S3	2016	2016	2016	2	0	2	Export	203	Czechia	CZE	276	Germany	DEU								28	METALLIFEROUS ORE,SCRAP	1	No Quantity							291727361			0
S3	2016	2016	2016	2	0	2	Export	203	Czechia	CZE	300	Greece	GRC								28	METALLIFEROUS ORE,SCRAP	1	No Quantity							41			0
S3	2016	2016	2016	2	0	2	Export	203	Czechia	CZE	344	China, Hong Kong SAR	HKG								28	METALLIFEROUS ORE,SCRAP	1	No Quantity							151128			0
S3	2016	2016	2016	2	0	2	Export	203	Czechia	CZE	348	Hungary	HUN								28	METALLIFEROUS ORE,SCRAP	1	No Quantity							3922033			0
S3	2016	2016	2016	2	0	2	Export	203	Czechia	CZE	376	Israel	ISR								28	METALLIFEROUS ORE,SCRAP	1	No Quantity							51			0
S3	2016	2016	2016	2	0	2	Export	203	Czechia	CZE	381	Italy	ITA								28	METALLIFEROUS ORE,SCRAP	1	No Quantity							67608316			0
S3	2016	2016	2016	2	0	2	Export	203	Czechia	CZE	392	Japan	JPN								28	METALLIFEROUS ORE,SCRAP	1	No Quantity							84860190			0
S3	2016	2016	2016	2	0	2	Export	203	Czechia	CZE	398	Kazakhstan	KAZ								28	METALLIFEROUS ORE,SCRAP	1	No Quantity							114			0
S3	2016	2016	2016	2	0	2	Export	203	Czechia	CZE	410	Rep. of Korea	KOR								28	METALLIFEROUS ORE,SCRAP	1	No Quantity							196570			0
S3	2016	2016	2016	2	0	2	Export	203	Czechia	CZE	428	Latvia	LVA								28	METALLIFEROUS ORE,SCRAP	1	No Quantity							193236			0
S3	2016	2016	2016	2	0	2	Export	203	Czechia	CZE	440	Lithuania	LTU								28	METALLIFEROUS ORE,SCRAP	1	No Quantity							805675			0
S3	2016	2016	2016	2	0	2	Export	203	Czechia	CZE	442	Luxembourg	LUX								28	METALLIFEROUS ORE,SCRAP	1	No Quantity							2428			0
S3	2016	2016	2016	2	0	2	Export	203	Czechia	CZE	490	Other Asia, nes									28	METALLIFEROUS ORE,SCRAP	1	No Quantity							82			0
S3	2016	2016	2016	2	0	2	Export	203	Czechia	CZE	528	Netherlands	NLD								28	METALLIFEROUS ORE,SCRAP	1	No Quantity							8227453			0
S3	2016	2016	2016	2	0	2	Export	203	Czechia	CZE	554	New Zealand	NZL								28	METALLIFEROUS ORE,SCRAP	1	No Quantity							82			0
S3	2016	2016	2016	2	0	2	Export	203	Czechia	CZE	586	Pakistan	PAK								28	METALLIFEROUS ORE,SCRAP	1	No Quantity							1284072			0
S3	2016	2016	2016	2	0	2	Export	203	Czechia	CZE	616	Poland	POL								28	METALLIFEROUS ORE,SCRAP	1	No Quantity							145555522			0
S3	2016	2016	2016	2	0	2	Export	203	Czechia	CZE	642	Romania	ROU								28	METALLIFEROUS ORE,SCRAP	1	No Quantity							1263135			0
S3	2016	2016	2016	2	0	2	Export	203	Czechia	CZE	643	Russian Federation	RUS								28	METALLIFEROUS ORE,SCRAP	1	No Quantity							737130			0
S3	2016	2016	2016	2	0	2	Export	203	Czechia	CZE	688	Serbia	SRB								28	METALLIFEROUS ORE,SCRAP	1	No Quantity							3433937			0
S3	2016	2016	2016	2	0	2	Export	203	Czechia	CZE	699	India	IND								28	METALLIFEROUS ORE,SCRAP	1	No Quantity							4894670			0
S3	2016	2016	2016	2	0	2	Export	203	Czechia	CZE	702	Singapore	SGP								28	METALLIFEROUS ORE,SCRAP	1	No Quantity							27			0
S3	2016	2016	2016	2	0	2	Export	203	Czechia	CZE	703	Slovakia	SVK								28	METALLIFEROUS ORE,SCRAP	1	No Quantity							50938261			0
S3	2016	2016	2016	2	0	2	Export	203	Czechia	CZE	704	Viet Nam	VNM								28	METALLIFEROUS ORE,SCRAP	1	No Quantity							13764			0
S3	2016	2016	2016	2	0	2	Export	203	Czechia	CZE	705	Slovenia	SVN								28	METALLIFEROUS ORE,SCRAP	1	No Quantity							18896598			0
S3	2016	2016	2016	2	0	2	Export	203	Czechia	CZE	710	South Africa	ZAF								28	METALLIFEROUS ORE,SCRAP	1	No Quantity							545			0
S3	2016	2016	2016	2	0	2	Export	203	Czechia	CZE	724	Spain	ESP								28	METALLIFEROUS ORE,SCRAP	1	No Quantity							163479			0
S3	2016	2016	2016	2	0	2	Export	203	Czechia	CZE	752	Sweden	SWE								28	METALLIFEROUS ORE,SCRAP	1	No Quantity							22976059			0
S3	2016	2016	2016	2	0	2	Export	203	Czechia	CZE	757	Switzerland	CHE								28	METALLIFEROUS ORE,SCRAP	1	No Quantity							3144226			0
S3	2016	2016	2016	2	0	2	Export	203	Czechia	CZE	804	Ukraine	UKR								28	METALLIFEROUS ORE,SCRAP	1	No Quantity							2141			0
S3	2016	2016	2016	2	0	2	Export	203	Czechia	CZE	818	Egypt	EGY								28	METALLIFEROUS ORE,SCRAP	1	No Quantity							77			0
S3	2016	2016	2016	2	0	2	Export	203	Czechia	CZE	826	United Kingdom	GBR								28	METALLIFEROUS ORE,SCRAP	1	No Quantity							5370487			0
S3	2016	2016	2016	2	0	2	Export	203	Czechia	CZE	842	USA	USA								28	METALLIFEROUS ORE,SCRAP	1	No Quantity							356025			0
S3	2016	2016	2016	2	0	2	Export	203	Czechia	CZE	899	Areas, nes									28	METALLIFEROUS ORE,SCRAP	1	No Quantity							53614			0
S3	2016	2016	2016	2	0	2	Export	204	Benin	BEN	0	World	WLD								28	METALLIFEROUS ORE,SCRAP	1	No Quantity							5854346			0
S3	2016	2016	2016	2	0	2	Export	204	Benin	BEN	56	Belgium	BEL								28	METALLIFEROUS ORE,SCRAP	1	No Quantity							2960			0
S3	2016	2016	2016	2	0	2	Export	204	Benin	BEN	100	Bulgaria	BGR								28	METALLIFEROUS ORE,SCRAP	1	No Quantity							7613			0
S3	2016	2016	2016	2	0	2	Export	204	Benin	BEN	124	Canada	CAN								28	METALLIFEROUS ORE,SCRAP	1	No Quantity							1692			0
S3	2016	2016	2016	2	0	2	Export	204	Benin	BEN	156	China	CHN								28	METALLIFEROUS ORE,SCRAP	1	No Quantity							2133065			0
S3	2016	2016	2016	2	0	2	Export	204	Benin	BEN	188	Costa Rica	CRI								28	METALLIFEROUS ORE,SCRAP	1	No Quantity							846			0
S3	2016	2016	2016	2	0	2	Export	204	Benin	BEN	251	France	FRA								28	METALLIFEROUS ORE,SCRAP	1	No Quantity							4060			0
S3	2016	2016	2016	2	0	2	Export	204	Benin	BEN	276	Germany	DEU								28	METALLIFEROUS ORE,SCRAP	1	No Quantity							79605			0
S3	2016	2016	2016	2	0	2	Export	204	Benin	BEN	300	Greece	GRC								28	METALLIFEROUS ORE,SCRAP	1	No Quantity							7613			0
S3	2016	2016	2016	2	0	2	Export	204	Benin	BEN	360	Indonesia	IDN								28	METALLIFEROUS ORE,SCRAP	1	No Quantity							5075			0
S3	2016	2016	2016	2	0	2	Export	204	Benin	BEN	381	Italy	ITA								28	METALLIFEROUS ORE,SCRAP	1	No Quantity							26221			0
S3	2016	2016	2016	2	0	2	Export	204	Benin	BEN	392	Japan	JPN								28	METALLIFEROUS ORE,SCRAP	1	No Quantity							846			0
S3	2016	2016	2016	2	0	2	Export	204	Benin	BEN	408	Dem. People's Rep. of Korea	PRK								28	METALLIFEROUS ORE,SCRAP	1	No Quantity							9389			0
S3	2016	2016	2016	2	0	2	Export	204	Benin	BEN	410	Rep. of Korea	KOR								28	METALLIFEROUS ORE,SCRAP	1	No Quantity							257824			0
S3	2016	2016	2016	2	0	2	Export	204	Benin	BEN	422	Lebanon	LBN								28	METALLIFEROUS ORE,SCRAP	1	No Quantity							6344			0
S3	2016	2016	2016	2	0	2	Export	204	Benin	BEN	458	Malaysia	MYS								28	METALLIFEROUS ORE,SCRAP	1	No Quantity							5921			0
S3	2016	2016	2016	2	0	2	Export	204	Benin	BEN	466	Mali	MLI								28	METALLIFEROUS ORE,SCRAP	1	No Quantity							8459			0
S3	2016	2016	2016	2	0	2	Export	204	Benin	BEN	490	Other Asia, nes									28	METALLIFEROUS ORE,SCRAP	1	No Quantity							3806			0
S3	2016	2016	2016	2	0	2	Export	204	Benin	BEN	528	Netherlands	NLD								28	METALLIFEROUS ORE,SCRAP	1	No Quantity							10319			0
S3	2016	2016	2016	2	0	2	Export	204	Benin	BEN	586	Pakistan	PAK								28	METALLIFEROUS ORE,SCRAP	1	No Quantity							1692			0
S3	2016	2016	2016	2	0	2	Export	204	Benin	BEN	699	India	IND								28	METALLIFEROUS ORE,SCRAP	1	No Quantity							2882940			0
S3	2016	2016	2016	2	0	2	Export	204	Benin	BEN	704	Viet Nam	VNM								28	METALLIFEROUS ORE,SCRAP	1	No Quantity							151830			0
S3	2016	2016	2016	2	0	2	Export	204	Benin	BEN	724	Spain	ESP								28	METALLIFEROUS ORE,SCRAP	1	No Quantity							2538			0
S3	2016	2016	2016	2	0	2	Export	204	Benin	BEN	752	Sweden	SWE								28	METALLIFEROUS ORE,SCRAP	1	No Quantity							1692			0
S3	2016	2016	2016	2	0	2	Export	204	Benin	BEN	757	Switzerland	CHE								28	METALLIFEROUS ORE,SCRAP	1	No Quantity							7613			0
S3	2016	2016	2016	2	0	2	Export	204	Benin	BEN	764	Thailand	THA								28	METALLIFEROUS ORE,SCRAP	1	No Quantity							177629			0
S3	2016	2016	2016	2	0	2	Export	204	Benin	BEN	784	United Arab Emirates	ARE								28	METALLIFEROUS ORE,SCRAP	1	No Quantity							52104			0
S3	2016	2016	2016	2	0	2	Export	204	Benin	BEN	818	Egypt	EGY								28	METALLIFEROUS ORE,SCRAP	1	No Quantity							2115			0
S3	2016	2016	2016	2	0	2	Export	204	Benin	BEN	826	United Kingdom	GBR								28	METALLIFEROUS ORE,SCRAP	1	No Quantity							2538			0
S3	2016	2016	2016	2	0	2	Export	203	Czechia	CZE	0	World	WLD								29	CRUDE ANIMAL,VEG.MATERL.	1	No Quantity							177285391			0
S3	2016	2016	2016	2	0	2	Export	203	Czechia	CZE	8	Albania	ALB								29	CRUDE ANIMAL,VEG.MATERL.	1	No Quantity							48467			0
S3	2016	2016	2016	2	0	2	Export	203	Czechia	CZE	10	Antarctica	ATA								29	CRUDE ANIMAL,VEG.MATERL.	1	No Quantity							80			0
S3	2016	2016	2016	2	0	2	Export	203	Czechia	CZE	31	Azerbaijan	AZE								29	CRUDE ANIMAL,VEG.MATERL.	1	No Quantity							11753			0
S3	2016	2016	2016	2	0	2	Export	203	Czechia	CZE	32	Argentina	ARG								29	CRUDE ANIMAL,VEG.MATERL.	1	No Quantity							1451			0
S3	2016	2016	2016	2	0	2	Export	203	Czechia	CZE	36	Australia	AUS								29	CRUDE ANIMAL,VEG.MATERL.	1	No Quantity							171116			0
S3	2016	2016	2016	2	0	2	Export	203	Czechia	CZE	40	Austria	AUT								29	CRUDE ANIMAL,VEG.MATERL.	1	No Quantity							4721220			0
S3	2016	2016	2016	2	0	2	Export	203	Czechia	CZE	51	Armenia	ARM								29	CRUDE ANIMAL,VEG.MATERL.	1	No Quantity							2334			0
S3	2016	2016	2016	2	0	2	Export	203	Czechia	CZE	56	Belgium	BEL								29	CRUDE ANIMAL,VEG.MATERL.	1	No Quantity							1079342			0
S3	2016	2016	2016	2	0	2	Export	203	Czechia	CZE	70	Bosnia Herzegovina	BIH								29	CRUDE ANIMAL,VEG.MATERL.	1	No Quantity							744500			0
S3	2016	2016	2016	2	0	2	Export	203	Czechia	CZE	76	Brazil	BRA								29	CRUDE ANIMAL,VEG.MATERL.	1	No Quantity							7152			0
S3	2016	2016	2016	2	0	2	Export	203	Czechia	CZE	100	Bulgaria	BGR								29	CRUDE ANIMAL,VEG.MATERL.	1	No Quantity							686229			0
S3	2016	2016	2016	2	0	2	Export	203	Czechia	CZE	112	Belarus	BLR								29	CRUDE ANIMAL,VEG.MATERL.	1	No Quantity							99051			0
S3	2016	2016	2016	2	0	2	Export	203	Czechia	CZE	120	Cameroon	CMR								29	CRUDE ANIMAL,VEG.MATERL.	1	No Quantity							619			0
S3	2016	2016	2016	2	0	2	Export	203	Czechia	CZE	124	Canada	CAN								29	CRUDE ANIMAL,VEG.MATERL.	1	No Quantity							167024			0
S3	2016	2016	2016	2	0	2	Export	203	Czechia	CZE	152	Chile	CHL								29	CRUDE ANIMAL,VEG.MATERL.	1	No Quantity							63782			0
S3	2016	2016	2016	2	0	2	Export	203	Czechia	CZE	156	China	CHN								29	CRUDE ANIMAL,VEG.MATERL.	1	No Quantity							7619750			0
S3	2016	2016	2016	2	0	2	Export	203	Czechia	CZE	170	Colombia	COL								29	CRUDE ANIMAL,VEG.MATERL.	1	No Quantity							217605			0
S3	2016	2016	2016	2	0	2	Export	203	Czechia	CZE	191	Croatia	HRV								29	CRUDE ANIMAL,VEG.MATERL.	1	No Quantity							526708			0
S3	2016	2016	2016	2	0	2	Export	203	Czechia	CZE	196	Cyprus	CYP								29	CRUDE ANIMAL,VEG.MATERL.	1	No Quantity							3329			0
S3	2016	2016	2016	2	0	2	Export	203	Czechia	CZE	208	Denmark	DNK								29	CRUDE ANIMAL,VEG.MATERL.	1	No Quantity							4247435			0
S3	2016	2016	2016	2	0	2	Export	203	Czechia	CZE	231	Ethiopia	ETH								29	CRUDE ANIMAL,VEG.MATERL.	1	No Quantity							7344			0
S3	2016	2016	2016	2	0	2	Export	203	Czechia	CZE	233	Estonia	EST								29	CRUDE ANIMAL,VEG.MATERL.	1	No Quantity							13453			0
S3	2016	2016	2016	2	0	2	Export	203	Czechia	CZE	246	Finland	FIN								29	CRUDE ANIMAL,VEG.MATERL.	1	No Quantity							525405			0
S3	2016	2016	2016	2	0	2	Export	203	Czechia	CZE	251	France	FRA								29	CRUDE ANIMAL,VEG.MATERL.	1	No Quantity							10039766			0
S3	2016	2016	2016	2	0	2	Export	203	Czechia	CZE	268	Georgia	GEO								29	CRUDE ANIMAL,VEG.MATERL.	1	No Quantity							12459			0
S3	2016	2016	2016	2	0	2	Export	203	Czechia	CZE	276	Germany	DEU								29	CRUDE ANIMAL,VEG.MATERL.	1	No Quantity							38276030			0
S3	2016	2016	2016	2	0	2	Export	203	Czechia	CZE	292	Gibraltar	GIB								29	CRUDE ANIMAL,VEG.MATERL.	1	No Quantity							6303			0
S3	2016	2016	2016	2	0	2	Export	203	Czechia	CZE	300	Greece	GRC								29	CRUDE ANIMAL,VEG.MATERL.	1	No Quantity							101176			0
S3	2016	2016	2016	2	0	2	Export	203	Czechia	CZE	344	China, Hong Kong SAR	HKG								29	CRUDE ANIMAL,VEG.MATERL.	1	No Quantity							859055			0
S3	2016	2016	2016	2	0	2	Export	203	Czechia	CZE	348	Hungary	HUN								29	CRUDE ANIMAL,VEG.MATERL.	1	No Quantity							3190686			0
S3	2016	2016	2016	2	0	2	Export	203	Czechia	CZE	352	Iceland	ISL								29	CRUDE ANIMAL,VEG.MATERL.	1	No Quantity							33515			0
S3	2016	2016	2016	2	0	2	Export	203	Czechia	CZE	360	Indonesia	IDN								29	CRUDE ANIMAL,VEG.MATERL.	1	No Quantity							521			0
S3	2016	2016	2016	2	0	2	Export	203	Czechia	CZE	368	Iraq	IRQ								29	CRUDE ANIMAL,VEG.MATERL.	1	No Quantity							23367			0
S3	2016	2016	2016	2	0	2	Export	203	Czechia	CZE	372	Ireland	IRL								29	CRUDE ANIMAL,VEG.MATERL.	1	No Quantity							58922			0
S3	2016	2016	2016	2	0	2	Export	203	Czechia	CZE	376	Israel	ISR								29	CRUDE ANIMAL,VEG.MATERL.	1	No Quantity							59349			0
S3	2016	2016	2016	2	0	2	Export	203	Czechia	CZE	381	Italy	ITA								29	CRUDE ANIMAL,VEG.MATERL.	1	No Quantity							10642487			0
S3	2016	2016	2016	2	0	2	Export	203	Czechia	CZE	392	Japan	JPN								29	CRUDE ANIMAL,VEG.MATERL.	1	No Quantity							62054			0
S3	2016	2016	2016	2	0	2	Export	203	Czechia	CZE	398	Kazakhstan	KAZ								29	CRUDE ANIMAL,VEG.MATERL.	1	No Quantity							89071			0
S3	2016	2016	2016	2	0	2	Export	203	Czechia	CZE	400	Jordan	JOR								29	CRUDE ANIMAL,VEG.MATERL.	1	No Quantity							475			0
S3	2016	2016	2016	2	0	2	Export	203	Czechia	CZE	404	Kenya	KEN								29	CRUDE ANIMAL,VEG.MATERL.	1	No Quantity							111782			0
S3	2016	2016	2016	2	0	2	Export	203	Czechia	CZE	410	Rep. of Korea	KOR								29	CRUDE ANIMAL,VEG.MATERL.	1	No Quantity							475870			0
S3	2016	2016	2016	2	0	2	Export	203	Czechia	CZE	414	Kuwait	KWT								29	CRUDE ANIMAL,VEG.MATERL.	1	No Quantity							17458			0
S3	2016	2016	2016	2	0	2	Export	203	Czechia	CZE	417	Kyrgyzstan	KGZ								29	CRUDE ANIMAL,VEG.MATERL.	1	No Quantity							42938			0
S3	2016	2016	2016	2	0	2	Export	203	Czechia	CZE	422	Lebanon	LBN								29	CRUDE ANIMAL,VEG.MATERL.	1	No Quantity							20785			0
S3	2016	2016	2016	2	0	2	Export	203	Czechia	CZE	428	Latvia	LVA								29	CRUDE ANIMAL,VEG.MATERL.	1	No Quantity							229351			0
S3	2016	2016	2016	2	0	2	Export	203	Czechia	CZE	440	Lithuania	LTU								29	CRUDE ANIMAL,VEG.MATERL.	1	No Quantity							1033219			0
S3	2016	2016	2016	2	0	2	Export	203	Czechia	CZE	442	Luxembourg	LUX								29	CRUDE ANIMAL,VEG.MATERL.	1	No Quantity							36126			0
S3	2016	2016	2016	2	0	2	Export	203	Czechia	CZE	458	Malaysia	MYS								29	CRUDE ANIMAL,VEG.MATERL.	1	No Quantity							1749			0
S3	2016	2016	2016	2	0	2	Export	203	Czechia	CZE	462	Maldives	MDV								29	CRUDE ANIMAL,VEG.MATERL.	1	No Quantity							3256			0
S3	2016	2016	2016	2	0	2	Export	203	Czechia	CZE	470	Malta	MLT								29	CRUDE ANIMAL,VEG.MATERL.	1	No Quantity							16616			0
S3	2016	2016	2016	2	0	2	Export	203	Czechia	CZE	480	Mauritius	MUS								29	CRUDE ANIMAL,VEG.MATERL.	1	No Quantity							19521			0
S3	2016	2016	2016	2	0	2	Export	203	Czechia	CZE	484	Mexico	MEX								29	CRUDE ANIMAL,VEG.MATERL.	1	No Quantity							867941			0
S3	2016	2016	2016	2	0	2	Export	203	Czechia	CZE	490	Other Asia, nes									29	CRUDE ANIMAL,VEG.MATERL.	1	No Quantity							2522992			0
S3	2016	2016	2016	2	0	2	Export	203	Czechia	CZE	496	Mongolia	MNG								29	CRUDE ANIMAL,VEG.MATERL.	1	No Quantity							10172			0
S3	2016	2016	2016	2	0	2	Export	203	Czechia	CZE	498	Rep. of Moldova	MDA								29	CRUDE ANIMAL,VEG.MATERL.	1	No Quantity							70018			0
S3	2016	2016	2016	2	0	2	Export	203	Czechia	CZE	499	Montenegro	MNE								29	CRUDE ANIMAL,VEG.MATERL.	1	No Quantity							1256			0
S3	2016	2016	2016	2	0	2	Export	203	Czechia	CZE	512	Oman	OMN								29	CRUDE ANIMAL,VEG.MATERL.	1	No Quantity							5476			0
S3	2016	2016	2016	2	0	2	Export	203	Czechia	CZE	528	Netherlands	NLD								29	CRUDE ANIMAL,VEG.MATERL.	1	No Quantity							4920299			0
S3	2016	2016	2016	2	0	2	Export	203	Czechia	CZE	540	New Caledonia	NCL								29	CRUDE ANIMAL,VEG.MATERL.	1	No Quantity							441			0
S3	2016	2016	2016	2	0	2	Export	203	Czechia	CZE	554	New Zealand	NZL								29	CRUDE ANIMAL,VEG.MATERL.	1	No Quantity							4187			0
S3	2016	2016	2016	2	0	2	Export	203	Czechia	CZE	568	Other Europe, nes									29	CRUDE ANIMAL,VEG.MATERL.	1	No Quantity							24			0
S3	2016	2016	2016	2	0	2	Export	203	Czechia	CZE	579	Norway	NOR								29	CRUDE ANIMAL,VEG.MATERL.	1	No Quantity							1785682			0
S3	2016	2016	2016	2	0	2	Export	203	Czechia	CZE	586	Pakistan	PAK								29	CRUDE ANIMAL,VEG.MATERL.	1	No Quantity							117670			0
S3	2016	2016	2016	2	0	2	Export	203	Czechia	CZE	608	Philippines	PHL								29	CRUDE ANIMAL,VEG.MATERL.	1	No Quantity							759			0
S3	2016	2016	2016	2	0	2	Export	203	Czechia	CZE	616	Poland	POL								29	CRUDE ANIMAL,VEG.MATERL.	1	No Quantity							14686765			0
S3	2016	2016	2016	2	0	2	Export	203	Czechia	CZE	620	Portugal	PRT								29	CRUDE ANIMAL,VEG.MATERL.	1	No Quantity							217181			0
S3	2016	2016	2016	2	0	2	Export	203	Czechia	CZE	634	Qatar	QAT								29	CRUDE ANIMAL,VEG.MATERL.	1	No Quantity							146464			0
S3	2016	2016	2016	2	0	2	Export	203	Czechia	CZE	642	Romania	ROU								29	CRUDE ANIMAL,VEG.MATERL.	1	No Quantity							2653441			0
S3	2016	2016	2016	2	0	2	Export	203	Czechia	CZE	643	Russian Federation	RUS								29	CRUDE ANIMAL,VEG.MATERL.	1	No Quantity							4568089			0
S3	2016	2016	2016	2	0	2	Export	203	Czechia	CZE	682	Saudi Arabia	SAU								29	CRUDE ANIMAL,VEG.MATERL.	1	No Quantity							2701224			0
S3	2016	2016	2016	2	0	2	Export	203	Czechia	CZE	688	Serbia	SRB								29	CRUDE ANIMAL,VEG.MATERL.	1	No Quantity							165546			0
S3	2016	2016	2016	2	0	2	Export	203	Czechia	CZE	699	India	IND								29	CRUDE ANIMAL,VEG.MATERL.	1	No Quantity							1383844			0
S3	2016	2016	2016	2	0	2	Export	203	Czechia	CZE	702	Singapore	SGP								29	CRUDE ANIMAL,VEG.MATERL.	1	No Quantity							9945			0
S3	2016	2016	2016	2	0	2	Export	203	Czechia	CZE	703	Slovakia	SVK								29	CRUDE ANIMAL,VEG.MATERL.	1	No Quantity							28558114			0
S3	2016	2016	2016	2	0	2	Export	203	Czechia	CZE	704	Viet Nam	VNM								29	CRUDE ANIMAL,VEG.MATERL.	1	No Quantity							682185			0
S3	2016	2016	2016	2	0	2	Export	203	Czechia	CZE	705	Slovenia	SVN								29	CRUDE ANIMAL,VEG.MATERL.	1	No Quantity							181514			0
S3	2016	2016	2016	2	0	2	Export	203	Czechia	CZE	710	South Africa	ZAF								29	CRUDE ANIMAL,VEG.MATERL.	1	No Quantity							727573			0
S3	2016	2016	2016	2	0	2	Export	203	Czechia	CZE	724	Spain	ESP								29	CRUDE ANIMAL,VEG.MATERL.	1	No Quantity							705229			0
S3	2016	2016	2016	2	0	2	Export	203	Czechia	CZE	752	Sweden	SWE								29	CRUDE ANIMAL,VEG.MATERL.	1	No Quantity							1563977			0
S3	2016	2016	2016	2	0	2	Export	203	Czechia	CZE	757	Switzerland	CHE								29	CRUDE ANIMAL,VEG.MATERL.	1	No Quantity							2421900			0
S3	2016	2016	2016	2	0	2	Export	203	Czechia	CZE	764	Thailand	THA								29	CRUDE ANIMAL,VEG.MATERL.	1	No Quantity							538986			0
S3	2016	2016	2016	2	0	2	Export	203	Czechia	CZE	784	United Arab Emirates	ARE								29	CRUDE ANIMAL,VEG.MATERL.	1	No Quantity							399338			0
S3	2016	2016	2016	2	0	2	Export	203	Czechia	CZE	792	Turkey	TUR								29	CRUDE ANIMAL,VEG.MATERL.	1	No Quantity							881418			0
S3	2016	2016	2016	2	0	2	Export	203	Czechia	CZE	795	Turkmenistan	TKM								29	CRUDE ANIMAL,VEG.MATERL.	1	No Quantity							25484			0
S3	2016	2016	2016	2	0	2	Export	203	Czechia	CZE	800	Uganda	UGA								29	CRUDE ANIMAL,VEG.MATERL.	1	No Quantity							140510			0
S3	2016	2016	2016	2	0	2	Export	203	Czechia	CZE	804	Ukraine	UKR								29	CRUDE ANIMAL,VEG.MATERL.	1	No Quantity							2530966			0
S3	2016	2016	2016	2	0	2	Export	203	Czechia	CZE	807	North Macedonia	MKD								29	CRUDE ANIMAL,VEG.MATERL.	1	No Quantity							233366			0
S3	2016	2016	2016	2	0	2	Export	203	Czechia	CZE	818	Egypt	EGY								29	CRUDE ANIMAL,VEG.MATERL.	1	No Quantity							2075026			0
S3	2016	2016	2016	2	0	2	Export	203	Czechia	CZE	826	United Kingdom	GBR								29	CRUDE ANIMAL,VEG.MATERL.	1	No Quantity							6012658			0
S3	2016	2016	2016	2	0	2	Export	203	Czechia	CZE	834	United Rep. of Tanzania	TZA								29	CRUDE ANIMAL,VEG.MATERL.	1	No Quantity							82			0
S3	2016	2016	2016	2	0	2	Export	203	Czechia	CZE	842	USA	USA								29	CRUDE ANIMAL,VEG.MATERL.	1	No Quantity							6165415			0
S3	2016	2016	2016	2	0	2	Export	203	Czechia	CZE	858	Uruguay	URY								29	CRUDE ANIMAL,VEG.MATERL.	1	No Quantity							1346			0
S3	2016	2016	2016	2	0	2	Export	203	Czechia	CZE	860	Uzbekistan	UZB								29	CRUDE ANIMAL,VEG.MATERL.	1	No Quantity							168411			0
S3	2016	2016	2016	2	0	2	Export	203	Czechia	CZE	894	Zambia	ZMB								29	CRUDE ANIMAL,VEG.MATERL.	1	No Quantity							3421			0
S3	2016	2016	2016	2	0	2	Export	204	Benin	BEN	0	World	WLD								29	CRUDE ANIMAL,VEG.MATERL.	1	No Quantity							596116			0
S3	2016	2016	2016	2	0	2	Export	204	Benin	BEN	251	France	FRA								29	CRUDE ANIMAL,VEG.MATERL.	1	No Quantity							10287			0
S3	2016	2016	2016	2	0	2	Export	204	Benin	BEN	266	Gabon	GAB								29	CRUDE ANIMAL,VEG.MATERL.	1	No Quantity							592			0
S3	2016	2016	2016	2	0	2	Export	204	Benin	BEN	566	Nigeria	NGA								29	CRUDE ANIMAL,VEG.MATERL.	1	No Quantity							372057			0
S3	2016	2016	2016	2	0	2	Export	204	Benin	BEN	699	India	IND								29	CRUDE ANIMAL,VEG.MATERL.	1	No Quantity							212363			0
S3	2016	2016	2016	2	0	2	Export	204	Benin	BEN	757	Switzerland	CHE								29	CRUDE ANIMAL,VEG.MATERL.	1	No Quantity							816			0
S3	2016	2016	2016	2	0	2	Export	203	Czechia	CZE	0	World	WLD								32	COAL, COKE, BRIQUETTES	1	No Quantity							471593012			0
S3	2016	2016	2016	2	0	2	Export	203	Czechia	CZE	40	Austria	AUT								32	COAL, COKE, BRIQUETTES	1	No Quantity							73530853			0
S3	2016	2016	2016	2	0	2	Export	203	Czechia	CZE	56	Belgium	BEL								32	COAL, COKE, BRIQUETTES	1	No Quantity							349416			0
S3	2016	2016	2016	2	0	2	Export	203	Czechia	CZE	70	Bosnia Herzegovina	BIH								32	COAL, COKE, BRIQUETTES	1	No Quantity							5343506			0
S3	2016	2016	2016	2	0	2	Export	203	Czechia	CZE	100	Bulgaria	BGR								32	COAL, COKE, BRIQUETTES	1	No Quantity							82956			0
S3	2016	2016	2016	2	0	2	Export	203	Czechia	CZE	156	China	CHN								32	COAL, COKE, BRIQUETTES	1	No Quantity							390			0
S3	2016	2016	2016	2	0	2	Export	203	Czechia	CZE	191	Croatia	HRV								32	COAL, COKE, BRIQUETTES	1	No Quantity							1537710			0
S3	2016	2016	2016	2	0	2	Export	203	Czechia	CZE	246	Finland	FIN								32	COAL, COKE, BRIQUETTES	1	No Quantity							8054			0
S3	2016	2016	2016	2	0	2	Export	203	Czechia	CZE	251	France	FRA								32	COAL, COKE, BRIQUETTES	1	No Quantity							11898915			0
S3	2016	2016	2016	2	0	2	Export	203	Czechia	CZE	276	Germany	DEU								32	COAL, COKE, BRIQUETTES	1	No Quantity							81698661			0
S3	2016	2016	2016	2	0	2	Export	203	Czechia	CZE	348	Hungary	HUN								32	COAL, COKE, BRIQUETTES	1	No Quantity							54658075			0
S3	2016	2016	2016	2	0	2	Export	203	Czechia	CZE	376	Israel	ISR								32	COAL, COKE, BRIQUETTES	1	No Quantity							6598			0
S3	2016	2016	2016	2	0	2	Export	203	Czechia	CZE	381	Italy	ITA								32	COAL, COKE, BRIQUETTES	1	No Quantity							2203456			0
S3	2016	2016	2016	2	0	2	Export	203	Czechia	CZE	398	Kazakhstan	KAZ								32	COAL, COKE, BRIQUETTES	1	No Quantity							856			0
S3	2016	2016	2016	2	0	2	Export	203	Czechia	CZE	417	Kyrgyzstan	KGZ								32	COAL, COKE, BRIQUETTES	1	No Quantity							4434			0
S3	2016	2016	2016	2	0	2	Export	203	Czechia	CZE	440	Lithuania	LTU								32	COAL, COKE, BRIQUETTES	1	No Quantity							6			0
S3	2016	2016	2016	2	0	2	Export	203	Czechia	CZE	442	Luxembourg	LUX								32	COAL, COKE, BRIQUETTES	1	No Quantity							13			0
S3	2016	2016	2016	2	0	2	Export	203	Czechia	CZE	496	Mongolia	MNG								32	COAL, COKE, BRIQUETTES	1	No Quantity							3558			0
S3	2016	2016	2016	2	0	2	Export	203	Czechia	CZE	528	Netherlands	NLD								32	COAL, COKE, BRIQUETTES	1	No Quantity							778410			0
S3	2016	2016	2016	2	0	2	Export	203	Czechia	CZE	616	Poland	POL								32	COAL, COKE, BRIQUETTES	1	No Quantity							68786864			0
S3	2016	2016	2016	2	0	2	Export	203	Czechia	CZE	642	Romania	ROU								32	COAL, COKE, BRIQUETTES	1	No Quantity							3549912			0
S3	2016	2016	2016	2	0	2	Export	203	Czechia	CZE	643	Russian Federation	RUS								32	COAL, COKE, BRIQUETTES	1	No Quantity							656504			0
S3	2016	2016	2016	2	0	2	Export	203	Czechia	CZE	688	Serbia	SRB								32	COAL, COKE, BRIQUETTES	1	No Quantity							25405439			0
S3	2016	2016	2016	2	0	2	Export	203	Czechia	CZE	703	Slovakia	SVK								32	COAL, COKE, BRIQUETTES	1	No Quantity							132135268			0
S3	2016	2016	2016	2	0	2	Export	203	Czechia	CZE	705	Slovenia	SVN								32	COAL, COKE, BRIQUETTES	1	No Quantity							950784			0
S3	2016	2016	2016	2	0	2	Export	203	Czechia	CZE	724	Spain	ESP								32	COAL, COKE, BRIQUETTES	1	No Quantity							764056			0
S3	2016	2016	2016	2	0	2	Export	203	Czechia	CZE	752	Sweden	SWE								32	COAL, COKE, BRIQUETTES	1	No Quantity							3409943			0
S3	2016	2016	2016	2	0	2	Export	203	Czechia	CZE	757	Switzerland	CHE								32	COAL, COKE, BRIQUETTES	1	No Quantity							1889876			0
S3	2016	2016	2016	2	0	2	Export	203	Czechia	CZE	792	Turkey	TUR								32	COAL, COKE, BRIQUETTES	1	No Quantity							21403			0
S3	2016	2016	2016	2	0	2	Export	203	Czechia	CZE	804	Ukraine	UKR								32	COAL, COKE, BRIQUETTES	1	No Quantity							773911			0
S3	2016	2016	2016	2	0	2	Export	203	Czechia	CZE	807	North Macedonia	MKD								32	COAL, COKE, BRIQUETTES	1	No Quantity							1052034			0
S3	2016	2016	2016	2	0	2	Export	203	Czechia	CZE	826	United Kingdom	GBR								32	COAL, COKE, BRIQUETTES	1	No Quantity							89801			0
S3	2016	2016	2016	2	0	2	Export	203	Czechia	CZE	842	USA	USA								32	COAL, COKE, BRIQUETTES	1	No Quantity							1350			0
S3	2016	2016	2016	2	0	2	Export	203	Czechia	CZE	0	World	WLD								33	PETROLEUM,PETROL.PRODUCT	1	No Quantity							966429550			0
S3	2016	2016	2016	2	0	2	Export	203	Czechia	CZE	8	Albania	ALB								33	PETROLEUM,PETROL.PRODUCT	1	No Quantity							403815			0
S3	2016	2016	2016	2	0	2	Export	203	Czechia	CZE	10	Antarctica	ATA								33	PETROLEUM,PETROL.PRODUCT	1	No Quantity							120			0
S3	2016	2016	2016	2	0	2	Export	203	Czechia	CZE	12	Algeria	DZA								33	PETROLEUM,PETROL.PRODUCT	1	No Quantity							21873			0
S3	2016	2016	2016	2	0	2	Export	203	Czechia	CZE	31	Azerbaijan	AZE								33	PETROLEUM,PETROL.PRODUCT	1	No Quantity							322773			0
S3	2016	2016	2016	2	0	2	Export	203	Czechia	CZE	36	Australia	AUS								33	PETROLEUM,PETROL.PRODUCT	1	No Quantity							150017			0
S3	2016	2016	2016	2	0	2	Export	203	Czechia	CZE	40	Austria	AUT								33	PETROLEUM,PETROL.PRODUCT	1	No Quantity							101030818			0
S3	2016	2016	2016	2	0	2	Export	203	Czechia	CZE	48	Bahrain	BHR								33	PETROLEUM,PETROL.PRODUCT	1	No Quantity							217			0
S3	2016	2016	2016	2	0	2	Export	203	Czechia	CZE	51	Armenia	ARM								33	PETROLEUM,PETROL.PRODUCT	1	No Quantity							57134			0
S3	2016	2016	2016	2	0	2	Export	203	Czechia	CZE	56	Belgium	BEL								33	PETROLEUM,PETROL.PRODUCT	1	No Quantity							1577983			0
S3	2016	2016	2016	2	0	2	Export	203	Czechia	CZE	70	Bosnia Herzegovina	BIH								33	PETROLEUM,PETROL.PRODUCT	1	No Quantity							2339953			0
S3	2016	2016	2016	2	0	2	Export	203	Czechia	CZE	76	Brazil	BRA								33	PETROLEUM,PETROL.PRODUCT	1	No Quantity							9998			0
S3	2016	2016	2016	2	0	2	Export	203	Czechia	CZE	100	Bulgaria	BGR								33	PETROLEUM,PETROL.PRODUCT	1	No Quantity							1669584			0
S3	2016	2016	2016	2	0	2	Export	203	Czechia	CZE	112	Belarus	BLR								33	PETROLEUM,PETROL.PRODUCT	1	No Quantity							420079			0
S3	2016	2016	2016	2	0	2	Export	203	Czechia	CZE	124	Canada	CAN								33	PETROLEUM,PETROL.PRODUCT	1	No Quantity							1583934			0
S3	2016	2016	2016	2	0	2	Export	203	Czechia	CZE	132	Cabo Verde	CPV								33	PETROLEUM,PETROL.PRODUCT	1	No Quantity							1402			0
S3	2016	2016	2016	2	0	2	Export	203	Czechia	CZE	144	Sri Lanka	LKA								33	PETROLEUM,PETROL.PRODUCT	1	No Quantity							1126			0
S3	2016	2016	2016	2	0	2	Export	203	Czechia	CZE	152	Chile	CHL								33	PETROLEUM,PETROL.PRODUCT	1	No Quantity							26863			0
S3	2016	2016	2016	2	0	2	Export	203	Czechia	CZE	156	China	CHN								33	PETROLEUM,PETROL.PRODUCT	1	No Quantity							5264301			0
S3	2016	2016	2016	2	0	2	Export	203	Czechia	CZE	170	Colombia	COL								33	PETROLEUM,PETROL.PRODUCT	1	No Quantity							1792			0
S3	2016	2016	2016	2	0	2	Export	203	Czechia	CZE	191	Croatia	HRV								33	PETROLEUM,PETROL.PRODUCT	1	No Quantity							1506217			0
S3	2016	2016	2016	2	0	2	Export	203	Czechia	CZE	192	Cuba	CUB								33	PETROLEUM,PETROL.PRODUCT	1	No Quantity							220			0
S3	2016	2016	2016	2	0	2	Export	203	Czechia	CZE	196	Cyprus	CYP								33	PETROLEUM,PETROL.PRODUCT	1	No Quantity							294			0
S3	2016	2016	2016	2	0	2	Export	203	Czechia	CZE	208	Denmark	DNK								33	PETROLEUM,PETROL.PRODUCT	1	No Quantity							70334			0
S3	2016	2016	2016	2	0	2	Export	203	Czechia	CZE	214	Dominican Rep.	DOM								33	PETROLEUM,PETROL.PRODUCT	1	No Quantity							338			0
S3	2016	2016	2016	2	0	2	Export	203	Czechia	CZE	218	Ecuador	ECU								33	PETROLEUM,PETROL.PRODUCT	1	No Quantity							864			0
S3	2016	2016	2016	2	0	2	Export	203	Czechia	CZE	231	Ethiopia	ETH								33	PETROLEUM,PETROL.PRODUCT	1	No Quantity							1718			0
S3	2016	2016	2016	2	0	2	Export	203	Czechia	CZE	233	Estonia	EST								33	PETROLEUM,PETROL.PRODUCT	1	No Quantity							297150			0
S3	2016	2016	2016	2	0	2	Export	203	Czechia	CZE	246	Finland	FIN								33	PETROLEUM,PETROL.PRODUCT	1	No Quantity							595488			0
S3	2016	2016	2016	2	0	2	Export	203	Czechia	CZE	251	France	FRA								33	PETROLEUM,PETROL.PRODUCT	1	No Quantity							6702248			0
S3	2016	2016	2016	2	0	2	Export	203	Czechia	CZE	268	Georgia	GEO								33	PETROLEUM,PETROL.PRODUCT	1	No Quantity							240106			0
S3	2016	2016	2016	2	0	2	Export	203	Czechia	CZE	276	Germany	DEU								33	PETROLEUM,PETROL.PRODUCT	1	No Quantity							279855745			0
S3	2016	2016	2016	2	0	2	Export	203	Czechia	CZE	288	Ghana	GHA								33	PETROLEUM,PETROL.PRODUCT	1	No Quantity							4512			0
S3	2016	2016	2016	2	0	2	Export	203	Czechia	CZE	300	Greece	GRC								33	PETROLEUM,PETROL.PRODUCT	1	No Quantity							111529			0
S3	2016	2016	2016	2	0	2	Export	203	Czechia	CZE	344	China, Hong Kong SAR	HKG								33	PETROLEUM,PETROL.PRODUCT	1	No Quantity							39394			0
S3	2016	2016	2016	2	0	2	Export	203	Czechia	CZE	348	Hungary	HUN								33	PETROLEUM,PETROL.PRODUCT	1	No Quantity							120068540			0
S3	2016	2016	2016	2	0	2	Export	203	Czechia	CZE	352	Iceland	ISL								33	PETROLEUM,PETROL.PRODUCT	1	No Quantity							17898			0
S3	2016	2016	2016	2	0	2	Export	203	Czechia	CZE	364	Iran	IRN								33	PETROLEUM,PETROL.PRODUCT	1	No Quantity							2062234			0
S3	2016	2016	2016	2	0	2	Export	203	Czechia	CZE	368	Iraq	IRQ								33	PETROLEUM,PETROL.PRODUCT	1	No Quantity							90243			0
S3	2016	2016	2016	2	0	2	Export	203	Czechia	CZE	372	Ireland	IRL								33	PETROLEUM,PETROL.PRODUCT	1	No Quantity							11101			0
S3	2016	2016	2016	2	0	2	Export	203	Czechia	CZE	376	Israel	ISR								33	PETROLEUM,PETROL.PRODUCT	1	No Quantity							2340630			0
S3	2016	2016	2016	2	0	2	Export	203	Czechia	CZE	381	Italy	ITA								33	PETROLEUM,PETROL.PRODUCT	1	No Quantity							1771076			0
S3	2016	2016	2016	2	0	2	Export	203	Czechia	CZE	384	Côte d'Ivoire	CIV								33	PETROLEUM,PETROL.PRODUCT	1	No Quantity							162			0
S3	2016	2016	2016	2	0	2	Export	203	Czechia	CZE	392	Japan	JPN								33	PETROLEUM,PETROL.PRODUCT	1	No Quantity							152804			0
S3	2016	2016	2016	2	0	2	Export	203	Czechia	CZE	398	Kazakhstan	KAZ								33	PETROLEUM,PETROL.PRODUCT	1	No Quantity							62233			0
S3	2016	2016	2016	2	0	2	Export	203	Czechia	CZE	400	Jordan	JOR								33	PETROLEUM,PETROL.PRODUCT	1	No Quantity							10180			0
S3	2016	2016	2016	2	0	2	Export	203	Czechia	CZE	404	Kenya	KEN								33	PETROLEUM,PETROL.PRODUCT	1	No Quantity							44			0
S3	2016	2016	2016	2	0	2	Export	203	Czechia	CZE	410	Rep. of Korea	KOR								33	PETROLEUM,PETROL.PRODUCT	1	No Quantity							7264749			0
S3	2016	2016	2016	2	0	2	Export	203	Czechia	CZE	414	Kuwait	KWT								33	PETROLEUM,PETROL.PRODUCT	1	No Quantity							4135			0
S3	2016	2016	2016	2	0	2	Export	203	Czechia	CZE	417	Kyrgyzstan	KGZ								33	PETROLEUM,PETROL.PRODUCT	1	No Quantity							1389			0
S3	2016	2016	2016	2	0	2	Export	203	Czechia	CZE	422	Lebanon	LBN								33	PETROLEUM,PETROL.PRODUCT	1	No Quantity							61627			0
S3	2016	2016	2016	2	0	2	Export	203	Czechia	CZE	428	Latvia	LVA								33	PETROLEUM,PETROL.PRODUCT	1	No Quantity							741499			0
S3	2016	2016	2016	2	0	2	Export	203	Czechia	CZE	430	Liberia	LBR								33	PETROLEUM,PETROL.PRODUCT	1	No Quantity							7420			0
S3	2016	2016	2016	2	0	2	Export	203	Czechia	CZE	440	Lithuania	LTU								33	PETROLEUM,PETROL.PRODUCT	1	No Quantity							2771802			0
S3	2016	2016	2016	2	0	2	Export	203	Czechia	CZE	442	Luxembourg	LUX								33	PETROLEUM,PETROL.PRODUCT	1	No Quantity							14301			0
S3	2016	2016	2016	2	0	2	Export	203	Czechia	CZE	458	Malaysia	MYS								33	PETROLEUM,PETROL.PRODUCT	1	No Quantity							16054			0
S3	2016	2016	2016	2	0	2	Export	203	Czechia	CZE	466	Mali	MLI								33	PETROLEUM,PETROL.PRODUCT	1	No Quantity							14924			0
S3	2016	2016	2016	2	0	2	Export	203	Czechia	CZE	470	Malta	MLT								33	PETROLEUM,PETROL.PRODUCT	1	No Quantity							11308			0
S3	2016	2016	2016	2	0	2	Export	203	Czechia	CZE	484	Mexico	MEX								33	PETROLEUM,PETROL.PRODUCT	1	No Quantity							61761			0
S3	2016	2016	2016	2	0	2	Export	203	Czechia	CZE	490	Other Asia, nes									33	PETROLEUM,PETROL.PRODUCT	1	No Quantity							28770			0
S3	2016	2016	2016	2	0	2	Export	203	Czechia	CZE	498	Rep. of Moldova	MDA								33	PETROLEUM,PETROL.PRODUCT	1	No Quantity							6210			0
S3	2016	2016	2016	2	0	2	Export	203	Czechia	CZE	499	Montenegro	MNE								33	PETROLEUM,PETROL.PRODUCT	1	No Quantity							175345			0
S3	2016	2016	2016	2	0	2	Export	203	Czechia	CZE	504	Morocco	MAR								33	PETROLEUM,PETROL.PRODUCT	1	No Quantity							60165			0
S3	2016	2016	2016	2	0	2	Export	203	Czechia	CZE	512	Oman	OMN								33	PETROLEUM,PETROL.PRODUCT	1	No Quantity							30			0
S3	2016	2016	2016	2	0	2	Export	203	Czechia	CZE	524	Nepal	NPL								33	PETROLEUM,PETROL.PRODUCT	1	No Quantity							216			0
S3	2016	2016	2016	2	0	2	Export	203	Czechia	CZE	528	Netherlands	NLD								33	PETROLEUM,PETROL.PRODUCT	1	No Quantity							5074328			0
S3	2016	2016	2016	2	0	2	Export	203	Czechia	CZE	533	Aruba	ABW								33	PETROLEUM,PETROL.PRODUCT	1	No Quantity							1499			0
S3	2016	2016	2016	2	0	2	Export	203	Czechia	CZE	554	New Zealand	NZL								33	PETROLEUM,PETROL.PRODUCT	1	No Quantity							43213			0
S3	2016	2016	2016	2	0	2	Export	203	Czechia	CZE	566	Nigeria	NGA								33	PETROLEUM,PETROL.PRODUCT	1	No Quantity							49611			0
S3	2016	2016	2016	2	0	2	Export	203	Czechia	CZE	579	Norway	NOR								33	PETROLEUM,PETROL.PRODUCT	1	No Quantity							121986			0
S3	2016	2016	2016	2	0	2	Export	203	Czechia	CZE	586	Pakistan	PAK								33	PETROLEUM,PETROL.PRODUCT	1	No Quantity							11816			0
S3	2016	2016	2016	2	0	2	Export	203	Czechia	CZE	591	Panama	PAN								33	PETROLEUM,PETROL.PRODUCT	1	No Quantity							1349			0
S3	2016	2016	2016	2	0	2	Export	203	Czechia	CZE	608	Philippines	PHL								33	PETROLEUM,PETROL.PRODUCT	1	No Quantity							2186			0
S3	2016	2016	2016	2	0	2	Export	203	Czechia	CZE	616	Poland	POL								33	PETROLEUM,PETROL.PRODUCT	1	No Quantity							129936747			0
S3	2016	2016	2016	2	0	2	Export	203	Czechia	CZE	620	Portugal	PRT								33	PETROLEUM,PETROL.PRODUCT	1	No Quantity							232805			0
S3	2016	2016	2016	2	0	2	Export	203	Czechia	CZE	634	Qatar	QAT								33	PETROLEUM,PETROL.PRODUCT	1	No Quantity							7840			0
S3	2016	2016	2016	2	0	2	Export	203	Czechia	CZE	642	Romania	ROU								33	PETROLEUM,PETROL.PRODUCT	1	No Quantity							3694379			0
S3	2016	2016	2016	2	0	2	Export	203	Czechia	CZE	643	Russian Federation	RUS								33	PETROLEUM,PETROL.PRODUCT	1	No Quantity							5680910			0
S3	2016	2016	2016	2	0	2	Export	203	Czechia	CZE	682	Saudi Arabia	SAU								33	PETROLEUM,PETROL.PRODUCT	1	No Quantity							110233			0
S3	2016	2016	2016	2	0	2	Export	203	Czechia	CZE	688	Serbia	SRB								33	PETROLEUM,PETROL.PRODUCT	1	No Quantity							1918338			0
S3	2016	2016	2016	2	0	2	Export	203	Czechia	CZE	699	India	IND								33	PETROLEUM,PETROL.PRODUCT	1	No Quantity							636296			0
S3	2016	2016	2016	2	0	2	Export	203	Czechia	CZE	702	Singapore	SGP								33	PETROLEUM,PETROL.PRODUCT	1	No Quantity							120463			0
S3	2016	2016	2016	2	0	2	Export	203	Czechia	CZE	703	Slovakia	SVK								33	PETROLEUM,PETROL.PRODUCT	1	No Quantity							234348603			0
S3	2016	2016	2016	2	0	2	Export	203	Czechia	CZE	704	Viet Nam	VNM								33	PETROLEUM,PETROL.PRODUCT	1	No Quantity							4264			0
S3	2016	2016	2016	2	0	2	Export	203	Czechia	CZE	705	Slovenia	SVN								33	PETROLEUM,PETROL.PRODUCT	1	No Quantity							1967346			0
S3	2016	2016	2016	2	0	2	Export	203	Czechia	CZE	710	South Africa	ZAF								33	PETROLEUM,PETROL.PRODUCT	1	No Quantity							23525			0
S3	2016	2016	2016	2	0	2	Export	203	Czechia	CZE	724	Spain	ESP								33	PETROLEUM,PETROL.PRODUCT	1	No Quantity							2788873			0
S3	2016	2016	2016	2	0	2	Export	203	Czechia	CZE	729	Sudan	SDN								33	PETROLEUM,PETROL.PRODUCT	1	No Quantity							1866			0
S3	2016	2016	2016	2	0	2	Export	203	Czechia	CZE	740	Suriname	SUR								33	PETROLEUM,PETROL.PRODUCT	1	No Quantity							14980			0
S3	2016	2016	2016	2	0	2	Export	203	Czechia	CZE	752	Sweden	SWE								33	PETROLEUM,PETROL.PRODUCT	1	No Quantity							228565			0
S3	2016	2016	2016	2	0	2	Export	203	Czechia	CZE	757	Switzerland	CHE								33	PETROLEUM,PETROL.PRODUCT	1	No Quantity							3445171			0
S3	2016	2016	2016	2	0	2	Export	203	Czechia	CZE	760	Syria	SYR								33	PETROLEUM,PETROL.PRODUCT	1	No Quantity							4936			0
S3	2016	2016	2016	2	0	2	Export	203	Czechia	CZE	764	Thailand	THA								33	PETROLEUM,PETROL.PRODUCT	1	No Quantity							5563			0
S3	2016	2016	2016	2	0	2	Export	203	Czechia	CZE	780	Trinidad and Tobago	TTO								33	PETROLEUM,PETROL.PRODUCT	1	No Quantity							3370			0
S3	2016	2016	2016	2	0	2	Export	203	Czechia	CZE	784	United Arab Emirates	ARE								33	PETROLEUM,PETROL.PRODUCT	1	No Quantity							10757974			0
S3	2016	2016	2016	2	0	2	Export	203	Czechia	CZE	788	Tunisia	TUN								33	PETROLEUM,PETROL.PRODUCT	1	No Quantity							48794			0
S3	2016	2016	2016	2	0	2	Export	203	Czechia	CZE	792	Turkey	TUR								33	PETROLEUM,PETROL.PRODUCT	1	No Quantity							3151482			0
S3	2016	2016	2016	2	0	2	Export	203	Czechia	CZE	795	Turkmenistan	TKM								33	PETROLEUM,PETROL.PRODUCT	1	No Quantity							101787			0
S3	2016	2016	2016	2	0	2	Export	203	Czechia	CZE	804	Ukraine	UKR								33	PETROLEUM,PETROL.PRODUCT	1	No Quantity							4953797			0
S3	2016	2016	2016	2	0	2	Export	203	Czechia	CZE	807	North Macedonia	MKD								33	PETROLEUM,PETROL.PRODUCT	1	No Quantity							2209			0
S3	2016	2016	2016	2	0	2	Export	203	Czechia	CZE	818	Egypt	EGY								33	PETROLEUM,PETROL.PRODUCT	1	No Quantity							1449774			0
S3	2016	2016	2016	2	0	2	Export	203	Czechia	CZE	826	United Kingdom	GBR								33	PETROLEUM,PETROL.PRODUCT	1	No Quantity							802530			0
S3	2016	2016	2016	2	0	2	Export	203	Czechia	CZE	842	USA	USA								33	PETROLEUM,PETROL.PRODUCT	1	No Quantity							6319136			0
S3	2016	2016	2016	2	0	2	Export	203	Czechia	CZE	854	Burkina Faso	BFA								33	PETROLEUM,PETROL.PRODUCT	1	No Quantity							22214			0
S3	2016	2016	2016	2	0	2	Export	203	Czechia	CZE	858	Uruguay	URY								33	PETROLEUM,PETROL.PRODUCT	1	No Quantity							3658			0
S3	2016	2016	2016	2	0	2	Export	203	Czechia	CZE	860	Uzbekistan	UZB								33	PETROLEUM,PETROL.PRODUCT	1	No Quantity							211			0
S3	2016	2016	2016	2	0	2	Export	203	Czechia	CZE	899	Areas, nes									33	PETROLEUM,PETROL.PRODUCT	1	No Quantity							6196134			0
S3	2016	2016	2016	2	0	2	Export	204	Benin	BEN	0	World	WLD								33	PETROLEUM,PETROL.PRODUCT	1	No Quantity							13425401			0
S3	2016	2016	2016	2	0	2	Export	204	Benin	BEN	24	Angola	AGO								33	PETROLEUM,PETROL.PRODUCT	1	No Quantity							1156201			0
S3	2016	2016	2016	2	0	2	Export	204	Benin	BEN	48	Bahrain	BHR								33	PETROLEUM,PETROL.PRODUCT	1	No Quantity							10564			0
S3	2016	2016	2016	2	0	2	Export	204	Benin	BEN	56	Belgium	BEL								33	PETROLEUM,PETROL.PRODUCT	1	No Quantity							300088			0
S3	2016	2016	2016	2	0	2	Export	204	Benin	BEN	170	Colombia	COL								33	PETROLEUM,PETROL.PRODUCT	1	No Quantity							32452			0
S3	2016	2016	2016	2	0	2	Export	204	Benin	BEN	251	France	FRA								33	PETROLEUM,PETROL.PRODUCT	1	No Quantity							119619			0
S3	2016	2016	2016	2	0	2	Export	204	Benin	BEN	384	Côte d'Ivoire	CIV								33	PETROLEUM,PETROL.PRODUCT	1	No Quantity							405756			0
S3	2016	2016	2016	2	0	2	Export	204	Benin	BEN	410	Rep. of Korea	KOR								33	PETROLEUM,PETROL.PRODUCT	1	No Quantity							1188334			0
S3	2016	2016	2016	2	0	2	Export	204	Benin	BEN	458	Malaysia	MYS								33	PETROLEUM,PETROL.PRODUCT	1	No Quantity							112982			0
S3	2016	2016	2016	2	0	2	Export	204	Benin	BEN	466	Mali	MLI								33	PETROLEUM,PETROL.PRODUCT	1	No Quantity							19323			0
S3	2016	2016	2016	2	0	2	Export	204	Benin	BEN	528	Netherlands	NLD								33	PETROLEUM,PETROL.PRODUCT	1	No Quantity							809706			0
S3	2016	2016	2016	2	0	2	Export	204	Benin	BEN	566	Nigeria	NGA								33	PETROLEUM,PETROL.PRODUCT	1	No Quantity							1939107			0
S3	2016	2016	2016	2	0	2	Export	204	Benin	BEN	643	Russian Federation	RUS								33	PETROLEUM,PETROL.PRODUCT	1	No Quantity							225773			0
S3	2016	2016	2016	2	0	2	Export	204	Benin	BEN	686	Senegal	SEN								33	PETROLEUM,PETROL.PRODUCT	1	No Quantity							88580			0
S3	2016	2016	2016	2	0	2	Export	204	Benin	BEN	699	India	IND								33	PETROLEUM,PETROL.PRODUCT	1	No Quantity							5136308			0
S3	2016	2016	2016	2	0	2	Export	204	Benin	BEN	704	Viet Nam	VNM								33	PETROLEUM,PETROL.PRODUCT	1	No Quantity							4274			0
S3	2016	2016	2016	2	0	2	Export	204	Benin	BEN	724	Spain	ESP								33	PETROLEUM,PETROL.PRODUCT	1	No Quantity							32688			0
S3	2016	2016	2016	2	0	2	Export	204	Benin	BEN	768	Togo	TGO								33	PETROLEUM,PETROL.PRODUCT	1	No Quantity							964844			0
S3	2016	2016	2016	2	0	2	Export	204	Benin	BEN	780	Trinidad and Tobago	TTO								33	PETROLEUM,PETROL.PRODUCT	1	No Quantity							194423			0
S3	2016	2016	2016	2	0	2	Export	204	Benin	BEN	784	United Arab Emirates	ARE								33	PETROLEUM,PETROL.PRODUCT	1	No Quantity							24523			0
S3	2016	2016	2016	2	0	2	Export	204	Benin	BEN	826	United Kingdom	GBR								33	PETROLEUM,PETROL.PRODUCT	1	No Quantity							16627			0
S3	2016	2016	2016	2	0	2	Export	204	Benin	BEN	842	USA	USA								33	PETROLEUM,PETROL.PRODUCT	1	No Quantity							524662			0
S3	2016	2016	2016	2	0	2	Export	204	Benin	BEN	854	Burkina Faso	BFA								33	PETROLEUM,PETROL.PRODUCT	1	No Quantity							118564			0
S3	2016	2016	2016	2	0	2	Export	203	Czechia	CZE	0	World	WLD								34	GAS,NATURAL,MANUFACTURED	1	No Quantity							527356365			0
S3	2016	2016	2016	2	0	2	Export	203	Czechia	CZE	40	Austria	AUT								34	GAS,NATURAL,MANUFACTURED	1	No Quantity							2175805			0
[truncated: 5,883 more rows]
