# Supplementary material for: Core-periphery structure in sectoral international trade networks: A new approach to an old theory
Source: PLoS One. 2020 Apr 2;15(4):e0229547. doi: 10.1371/journal.pone.0229547 (PMC7117750; doi:10.1371/journal.pone.0229547)
Supplement: S7 File — (ZIP) [file pone.0229547.s007.zip › S7_File/RawData 2016/comtrade (2).csv]

Classification	Year	Period	Period Desc.	Aggregate Level	Is Leaf Code	Trade Flow Code	Trade Flow	Reporter Code	Reporter	Reporter ISO	Partner Code	Partner	Partner ISO	2nd Partner Code	2nd Partner	2nd Partner ISO	Customs Proc. Code	Customs	Mode of Transport Code	Mode of Transport	Commodity Code	Commodity	Qty Unit Code	Qty Unit	Qty	Alt Qty Unit Code	Alt Qty Unit	Alt Qty	Netweight (kg)	Gross weight (kg)	Trade Value (US$)	CIF Trade Value (US$)	FOB Trade Value (US$)	Flag
S3	2016	2016	2016	2	0	2	Export	12	Algeria	DZA	0	World	WLD								00	LIVE ANIMALS	1	No Quantity							126400			0
S3	2016	2016	2016	2	0	2	Export	12	Algeria	DZA	251	France	FRA								00	LIVE ANIMALS	1	No Quantity							126400			0
S3	2016	2016	2016	2	0	2	Export	28	Antigua and Barbuda	ATG	0	World	WLD								00	LIVE ANIMALS	1	No Quantity							11684			0
S3	2016	2016	2016	2	0	2	Export	28	Antigua and Barbuda	ATG	52	Barbados	BRB								00	LIVE ANIMALS	1	No Quantity							1111			0
S3	2016	2016	2016	2	0	2	Export	28	Antigua and Barbuda	ATG	92	Br. Virgin Isds	VGB								00	LIVE ANIMALS	1	No Quantity							185			0
S3	2016	2016	2016	2	0	2	Export	28	Antigua and Barbuda	ATG	500	Montserrat	MSR								00	LIVE ANIMALS	1	No Quantity							10045			0
S3	2016	2016	2016	2	0	2	Export	28	Antigua and Barbuda	ATG	826	United Kingdom	GBR								00	LIVE ANIMALS	1	No Quantity							343			0
S3	2016	2016	2016	2	0	2	Export	12	Algeria	DZA	0	World	WLD								01	MEAT, MEAT PREPARATIONS	1	No Quantity							596863			0
S3	2016	2016	2016	2	0	2	Export	12	Algeria	DZA	344	China, Hong Kong SAR	HKG								01	MEAT, MEAT PREPARATIONS	1	No Quantity							25592			0
S3	2016	2016	2016	2	0	2	Export	12	Algeria	DZA	381	Italy	ITA								01	MEAT, MEAT PREPARATIONS	1	No Quantity							98273			0
S3	2016	2016	2016	2	0	2	Export	12	Algeria	DZA	470	Malta	MLT								01	MEAT, MEAT PREPARATIONS	1	No Quantity							48394			0
S3	2016	2016	2016	2	0	2	Export	12	Algeria	DZA	704	Viet Nam	VNM								01	MEAT, MEAT PREPARATIONS	1	No Quantity							35521			0
S3	2016	2016	2016	2	0	2	Export	12	Algeria	DZA	724	Spain	ESP								01	MEAT, MEAT PREPARATIONS	1	No Quantity							9811			0
S3	2016	2016	2016	2	0	2	Export	12	Algeria	DZA	788	Tunisia	TUN								01	MEAT, MEAT PREPARATIONS	1	No Quantity							379273			0
S3	2016	2016	2016	2	0	2	Export	28	Antigua and Barbuda	ATG	0	World	WLD								01	MEAT, MEAT PREPARATIONS	1	No Quantity							29224			0
S3	2016	2016	2016	2	0	2	Export	28	Antigua and Barbuda	ATG	212	Dominica	DMA								01	MEAT, MEAT PREPARATIONS	1	No Quantity							307			0
S3	2016	2016	2016	2	0	2	Export	28	Antigua and Barbuda	ATG	251	France	FRA								01	MEAT, MEAT PREPARATIONS	1	No Quantity							283			0
S3	2016	2016	2016	2	0	2	Export	28	Antigua and Barbuda	ATG	500	Montserrat	MSR								01	MEAT, MEAT PREPARATIONS	1	No Quantity							28633			0
S3	2016	2016	2016	2	0	2	Export	12	Algeria	DZA	0	World	WLD								02	DAIRY PRODUCTS,BIRD EGGS	1	No Quantity							408134			0
S3	2016	2016	2016	2	0	2	Export	12	Algeria	DZA	120	Cameroon	CMR								02	DAIRY PRODUCTS,BIRD EGGS	1	No Quantity							126			0
S3	2016	2016	2016	2	0	2	Export	12	Algeria	DZA	124	Canada	CAN								02	DAIRY PRODUCTS,BIRD EGGS	1	No Quantity							2729			0
S3	2016	2016	2016	2	0	2	Export	12	Algeria	DZA	251	France	FRA								02	DAIRY PRODUCTS,BIRD EGGS	1	No Quantity							1732			0
S3	2016	2016	2016	2	0	2	Export	12	Algeria	DZA	434	Libya	LBY								02	DAIRY PRODUCTS,BIRD EGGS	1	No Quantity							310018			0
S3	2016	2016	2016	2	0	2	Export	12	Algeria	DZA	466	Mali	MLI								02	DAIRY PRODUCTS,BIRD EGGS	1	No Quantity							38328			0
S3	2016	2016	2016	2	0	2	Export	12	Algeria	DZA	478	Mauritania	MRT								02	DAIRY PRODUCTS,BIRD EGGS	1	No Quantity							55157			0
S3	2016	2016	2016	2	0	2	Export	12	Algeria	DZA	784	United Arab Emirates	ARE								02	DAIRY PRODUCTS,BIRD EGGS	1	No Quantity							44			0
S3	2016	2016	2016	2	0	2	Export	28	Antigua and Barbuda	ATG	0	World	WLD								02	DAIRY PRODUCTS,BIRD EGGS	1	No Quantity							20207			0
S3	2016	2016	2016	2	0	2	Export	28	Antigua and Barbuda	ATG	52	Barbados	BRB								02	DAIRY PRODUCTS,BIRD EGGS	1	No Quantity							1222			0
S3	2016	2016	2016	2	0	2	Export	28	Antigua and Barbuda	ATG	500	Montserrat	MSR								02	DAIRY PRODUCTS,BIRD EGGS	1	No Quantity							18985			0
S3	2016	2016	2016	2	0	2	Export	12	Algeria	DZA	0	World	WLD								03	FISH,CRUSTACEANS,MOLLUSC	1	No Quantity							6673349			0
S3	2016	2016	2016	2	0	2	Export	12	Algeria	DZA	124	Canada	CAN								03	FISH,CRUSTACEANS,MOLLUSC	1	No Quantity							3597			0
S3	2016	2016	2016	2	0	2	Export	12	Algeria	DZA	251	France	FRA								03	FISH,CRUSTACEANS,MOLLUSC	1	No Quantity							243523			0
S3	2016	2016	2016	2	0	2	Export	12	Algeria	DZA	344	China, Hong Kong SAR	HKG								03	FISH,CRUSTACEANS,MOLLUSC	1	No Quantity							68236			0
S3	2016	2016	2016	2	0	2	Export	12	Algeria	DZA	381	Italy	ITA								03	FISH,CRUSTACEANS,MOLLUSC	1	No Quantity							70362			0
S3	2016	2016	2016	2	0	2	Export	12	Algeria	DZA	414	Kuwait	KWT								03	FISH,CRUSTACEANS,MOLLUSC	1	No Quantity							77			0
S3	2016	2016	2016	2	0	2	Export	12	Algeria	DZA	458	Malaysia	MYS								03	FISH,CRUSTACEANS,MOLLUSC	1	No Quantity							15374			0
S3	2016	2016	2016	2	0	2	Export	12	Algeria	DZA	470	Malta	MLT								03	FISH,CRUSTACEANS,MOLLUSC	1	No Quantity							1613767			0
S3	2016	2016	2016	2	0	2	Export	12	Algeria	DZA	682	Saudi Arabia	SAU								03	FISH,CRUSTACEANS,MOLLUSC	1	No Quantity							121023			0
S3	2016	2016	2016	2	0	2	Export	12	Algeria	DZA	704	Viet Nam	VNM								03	FISH,CRUSTACEANS,MOLLUSC	1	No Quantity							34733			0
S3	2016	2016	2016	2	0	2	Export	12	Algeria	DZA	724	Spain	ESP								03	FISH,CRUSTACEANS,MOLLUSC	1	No Quantity							4201513			0
S3	2016	2016	2016	2	0	2	Export	12	Algeria	DZA	784	United Arab Emirates	ARE								03	FISH,CRUSTACEANS,MOLLUSC	1	No Quantity							81			0
S3	2016	2016	2016	2	0	2	Export	12	Algeria	DZA	788	Tunisia	TUN								03	FISH,CRUSTACEANS,MOLLUSC	1	No Quantity							120246			0
S3	2016	2016	2016	2	0	2	Export	12	Algeria	DZA	818	Egypt	EGY								03	FISH,CRUSTACEANS,MOLLUSC	1	No Quantity							180816			0
S3	2016	2016	2016	2	0	2	Export	28	Antigua and Barbuda	ATG	0	World	WLD								03	FISH,CRUSTACEANS,MOLLUSC	1	No Quantity							17610			0
S3	2016	2016	2016	2	0	2	Export	28	Antigua and Barbuda	ATG	124	Canada	CAN								03	FISH,CRUSTACEANS,MOLLUSC	1	No Quantity							1244			0
S3	2016	2016	2016	2	0	2	Export	28	Antigua and Barbuda	ATG	156	China	CHN								03	FISH,CRUSTACEANS,MOLLUSC	1	No Quantity							1296			0
S3	2016	2016	2016	2	0	2	Export	28	Antigua and Barbuda	ATG	251	France	FRA								03	FISH,CRUSTACEANS,MOLLUSC	1	No Quantity							10313			0
S3	2016	2016	2016	2	0	2	Export	28	Antigua and Barbuda	ATG	344	China, Hong Kong SAR	HKG								03	FISH,CRUSTACEANS,MOLLUSC	1	No Quantity							2900			0
S3	2016	2016	2016	2	0	2	Export	28	Antigua and Barbuda	ATG	458	Malaysia	MYS								03	FISH,CRUSTACEANS,MOLLUSC	1	No Quantity							91			0
S3	2016	2016	2016	2	0	2	Export	28	Antigua and Barbuda	ATG	500	Montserrat	MSR								03	FISH,CRUSTACEANS,MOLLUSC	1	No Quantity							1693			0
S3	2016	2016	2016	2	0	2	Export	28	Antigua and Barbuda	ATG	826	United Kingdom	GBR								03	FISH,CRUSTACEANS,MOLLUSC	1	No Quantity							73			0
S3	2016	2016	2016	2	0	2	Export	12	Algeria	DZA	0	World	WLD								04	CEREALS,CEREAL PREPRTNS.	1	No Quantity							3257461			0
S3	2016	2016	2016	2	0	2	Export	12	Algeria	DZA	24	Angola	AGO								04	CEREALS,CEREAL PREPRTNS.	1	No Quantity							941741			0
S3	2016	2016	2016	2	0	2	Export	12	Algeria	DZA	56	Belgium	BEL								04	CEREALS,CEREAL PREPRTNS.	1	No Quantity							6611			0
S3	2016	2016	2016	2	0	2	Export	12	Algeria	DZA	120	Cameroon	CMR								04	CEREALS,CEREAL PREPRTNS.	1	No Quantity							9527			0
S3	2016	2016	2016	2	0	2	Export	12	Algeria	DZA	124	Canada	CAN								04	CEREALS,CEREAL PREPRTNS.	1	No Quantity							91854			0
S3	2016	2016	2016	2	0	2	Export	12	Algeria	DZA	251	France	FRA								04	CEREALS,CEREAL PREPRTNS.	1	No Quantity							46614			0
S3	2016	2016	2016	2	0	2	Export	12	Algeria	DZA	266	Gabon	GAB								04	CEREALS,CEREAL PREPRTNS.	1	No Quantity							643			0
S3	2016	2016	2016	2	0	2	Export	12	Algeria	DZA	270	Gambia	GMB								04	CEREALS,CEREAL PREPRTNS.	1	No Quantity							62290			0
S3	2016	2016	2016	2	0	2	Export	12	Algeria	DZA	276	Germany	DEU								04	CEREALS,CEREAL PREPRTNS.	1	No Quantity							806			0
S3	2016	2016	2016	2	0	2	Export	12	Algeria	DZA	288	Ghana	GHA								04	CEREALS,CEREAL PREPRTNS.	1	No Quantity							54910			0
S3	2016	2016	2016	2	0	2	Export	12	Algeria	DZA	368	Iraq	IRQ								04	CEREALS,CEREAL PREPRTNS.	1	No Quantity							165676			0
S3	2016	2016	2016	2	0	2	Export	12	Algeria	DZA	381	Italy	ITA								04	CEREALS,CEREAL PREPRTNS.	1	No Quantity							262			0
S3	2016	2016	2016	2	0	2	Export	12	Algeria	DZA	384	Côte d'Ivoire	CIV								04	CEREALS,CEREAL PREPRTNS.	1	No Quantity							77119			0
S3	2016	2016	2016	2	0	2	Export	12	Algeria	DZA	400	Jordan	JOR								04	CEREALS,CEREAL PREPRTNS.	1	No Quantity							49328			0
S3	2016	2016	2016	2	0	2	Export	12	Algeria	DZA	422	Lebanon	LBN								04	CEREALS,CEREAL PREPRTNS.	1	No Quantity							180356			0
S3	2016	2016	2016	2	0	2	Export	12	Algeria	DZA	434	Libya	LBY								04	CEREALS,CEREAL PREPRTNS.	1	No Quantity							362731			0
S3	2016	2016	2016	2	0	2	Export	12	Algeria	DZA	466	Mali	MLI								04	CEREALS,CEREAL PREPRTNS.	1	No Quantity							6369			0
S3	2016	2016	2016	2	0	2	Export	12	Algeria	DZA	478	Mauritania	MRT								04	CEREALS,CEREAL PREPRTNS.	1	No Quantity							364057			0
S3	2016	2016	2016	2	0	2	Export	12	Algeria	DZA	504	Morocco	MAR								04	CEREALS,CEREAL PREPRTNS.	1	No Quantity							8419			0
S3	2016	2016	2016	2	0	2	Export	12	Algeria	DZA	620	Portugal	PRT								04	CEREALS,CEREAL PREPRTNS.	1	No Quantity							13679			0
S3	2016	2016	2016	2	0	2	Export	12	Algeria	DZA	724	Spain	ESP								04	CEREALS,CEREAL PREPRTNS.	1	No Quantity							1418			0
S3	2016	2016	2016	2	0	2	Export	12	Algeria	DZA	757	Switzerland	CHE								04	CEREALS,CEREAL PREPRTNS.	1	No Quantity							338			0
S3	2016	2016	2016	2	0	2	Export	12	Algeria	DZA	768	Togo	TGO								04	CEREALS,CEREAL PREPRTNS.	1	No Quantity							23496			0
S3	2016	2016	2016	2	0	2	Export	12	Algeria	DZA	784	United Arab Emirates	ARE								04	CEREALS,CEREAL PREPRTNS.	1	No Quantity							5425			0
S3	2016	2016	2016	2	0	2	Export	12	Algeria	DZA	788	Tunisia	TUN								04	CEREALS,CEREAL PREPRTNS.	1	No Quantity							781505			0
S3	2016	2016	2016	2	0	2	Export	12	Algeria	DZA	826	United Kingdom	GBR								04	CEREALS,CEREAL PREPRTNS.	1	No Quantity							994			0
S3	2016	2016	2016	2	0	2	Export	12	Algeria	DZA	834	United Rep. of Tanzania	TZA								04	CEREALS,CEREAL PREPRTNS.	1	No Quantity							1294			0
S3	2016	2016	2016	2	0	2	Export	28	Antigua and Barbuda	ATG	0	World	WLD								04	CEREALS,CEREAL PREPRTNS.	1	No Quantity							11049			0
S3	2016	2016	2016	2	0	2	Export	28	Antigua and Barbuda	ATG	52	Barbados	BRB								04	CEREALS,CEREAL PREPRTNS.	1	No Quantity							928			0
S3	2016	2016	2016	2	0	2	Export	28	Antigua and Barbuda	ATG	212	Dominica	DMA								04	CEREALS,CEREAL PREPRTNS.	1	No Quantity							1848			0
S3	2016	2016	2016	2	0	2	Export	28	Antigua and Barbuda	ATG	500	Montserrat	MSR								04	CEREALS,CEREAL PREPRTNS.	1	No Quantity							2819			0
S3	2016	2016	2016	2	0	2	Export	28	Antigua and Barbuda	ATG	662	Saint Lucia	LCA								04	CEREALS,CEREAL PREPRTNS.	1	No Quantity							5193			0
S3	2016	2016	2016	2	0	2	Export	28	Antigua and Barbuda	ATG	842	USA	USA								04	CEREALS,CEREAL PREPRTNS.	1	No Quantity							113			0
S3	2016	2016	2016	2	0	2	Export	28	Antigua and Barbuda	ATG	899	Areas, nes									04	CEREALS,CEREAL PREPRTNS.	1	No Quantity							149			0
S3	2016	2016	2016	2	0	2	Export	12	Algeria	DZA	0	World	WLD								05	VEGETABLES AND FRUIT	1	No Quantity							51309659			0
S3	2016	2016	2016	2	0	2	Export	12	Algeria	DZA	24	Angola	AGO								05	VEGETABLES AND FRUIT	1	No Quantity							5115			0
S3	2016	2016	2016	2	0	2	Export	12	Algeria	DZA	28	Antigua and Barbuda	ATG								05	VEGETABLES AND FRUIT	1	No Quantity							1197			0
S3	2016	2016	2016	2	0	2	Export	12	Algeria	DZA	31	Azerbaijan	AZE								05	VEGETABLES AND FRUIT	1	No Quantity							147405			0
S3	2016	2016	2016	2	0	2	Export	12	Algeria	DZA	36	Australia	AUS								05	VEGETABLES AND FRUIT	1	No Quantity							15919			0
S3	2016	2016	2016	2	0	2	Export	12	Algeria	DZA	48	Bahrain	BHR								05	VEGETABLES AND FRUIT	1	No Quantity							33843			0
S3	2016	2016	2016	2	0	2	Export	12	Algeria	DZA	50	Bangladesh	BGD								05	VEGETABLES AND FRUIT	1	No Quantity							796363			0
S3	2016	2016	2016	2	0	2	Export	12	Algeria	DZA	56	Belgium	BEL								05	VEGETABLES AND FRUIT	1	No Quantity							567904			0
S3	2016	2016	2016	2	0	2	Export	12	Algeria	DZA	100	Bulgaria	BGR								05	VEGETABLES AND FRUIT	1	No Quantity							81686			0
S3	2016	2016	2016	2	0	2	Export	12	Algeria	DZA	116	Cambodia	KHM								05	VEGETABLES AND FRUIT	1	No Quantity							36620			0
S3	2016	2016	2016	2	0	2	Export	12	Algeria	DZA	124	Canada	CAN								05	VEGETABLES AND FRUIT	1	No Quantity							1107174			0
S3	2016	2016	2016	2	0	2	Export	12	Algeria	DZA	144	Sri Lanka	LKA								05	VEGETABLES AND FRUIT	1	No Quantity							8253			0
S3	2016	2016	2016	2	0	2	Export	12	Algeria	DZA	156	China	CHN								05	VEGETABLES AND FRUIT	1	No Quantity							121457			0
S3	2016	2016	2016	2	0	2	Export	12	Algeria	DZA	196	Cyprus	CYP								05	VEGETABLES AND FRUIT	1	No Quantity							17592			0
S3	2016	2016	2016	2	0	2	Export	12	Algeria	DZA	203	Czechia	CZE								05	VEGETABLES AND FRUIT	1	No Quantity							844			0
S3	2016	2016	2016	2	0	2	Export	12	Algeria	DZA	226	Equatorial Guinea	GNQ								05	VEGETABLES AND FRUIT	1	No Quantity							103747			0
S3	2016	2016	2016	2	0	2	Export	12	Algeria	DZA	233	Estonia	EST								05	VEGETABLES AND FRUIT	1	No Quantity							843			0
S3	2016	2016	2016	2	0	2	Export	12	Algeria	DZA	251	France	FRA								05	VEGETABLES AND FRUIT	1	No Quantity							17850749			0
S3	2016	2016	2016	2	0	2	Export	12	Algeria	DZA	266	Gabon	GAB								05	VEGETABLES AND FRUIT	1	No Quantity							4706			0
S3	2016	2016	2016	2	0	2	Export	12	Algeria	DZA	268	Georgia	GEO								05	VEGETABLES AND FRUIT	1	No Quantity							168321			0
S3	2016	2016	2016	2	0	2	Export	12	Algeria	DZA	276	Germany	DEU								05	VEGETABLES AND FRUIT	1	No Quantity							1183294			0
S3	2016	2016	2016	2	0	2	Export	12	Algeria	DZA	300	Greece	GRC								05	VEGETABLES AND FRUIT	1	No Quantity							39578			0
S3	2016	2016	2016	2	0	2	Export	12	Algeria	DZA	320	Guatemala	GTM								05	VEGETABLES AND FRUIT	1	No Quantity							80832			0
S3	2016	2016	2016	2	0	2	Export	12	Algeria	DZA	344	China, Hong Kong SAR	HKG								05	VEGETABLES AND FRUIT	1	No Quantity							135084			0
S3	2016	2016	2016	2	0	2	Export	12	Algeria	DZA	360	Indonesia	IDN								05	VEGETABLES AND FRUIT	1	No Quantity							118581			0
S3	2016	2016	2016	2	0	2	Export	12	Algeria	DZA	368	Iraq	IRQ								05	VEGETABLES AND FRUIT	1	No Quantity							70963			0
S3	2016	2016	2016	2	0	2	Export	12	Algeria	DZA	381	Italy	ITA								05	VEGETABLES AND FRUIT	1	No Quantity							634905			0
S3	2016	2016	2016	2	0	2	Export	12	Algeria	DZA	384	Côte d'Ivoire	CIV								05	VEGETABLES AND FRUIT	1	No Quantity							133537			0
S3	2016	2016	2016	2	0	2	Export	12	Algeria	DZA	392	Japan	JPN								05	VEGETABLES AND FRUIT	1	No Quantity							824			0
S3	2016	2016	2016	2	0	2	Export	12	Algeria	DZA	400	Jordan	JOR								05	VEGETABLES AND FRUIT	1	No Quantity							300281			0
S3	2016	2016	2016	2	0	2	Export	12	Algeria	DZA	410	Rep. of Korea	KOR								05	VEGETABLES AND FRUIT	1	No Quantity							244747			0
S3	2016	2016	2016	2	0	2	Export	12	Algeria	DZA	414	Kuwait	KWT								05	VEGETABLES AND FRUIT	1	No Quantity							180315			0
S3	2016	2016	2016	2	0	2	Export	12	Algeria	DZA	422	Lebanon	LBN								05	VEGETABLES AND FRUIT	1	No Quantity							51067			0
S3	2016	2016	2016	2	0	2	Export	12	Algeria	DZA	434	Libya	LBY								05	VEGETABLES AND FRUIT	1	No Quantity							139817			0
S3	2016	2016	2016	2	0	2	Export	12	Algeria	DZA	458	Malaysia	MYS								05	VEGETABLES AND FRUIT	1	No Quantity							209803			0
S3	2016	2016	2016	2	0	2	Export	12	Algeria	DZA	462	Maldives	MDV								05	VEGETABLES AND FRUIT	1	No Quantity							839			0
S3	2016	2016	2016	2	0	2	Export	12	Algeria	DZA	466	Mali	MLI								05	VEGETABLES AND FRUIT	1	No Quantity							30105			0
S3	2016	2016	2016	2	0	2	Export	12	Algeria	DZA	478	Mauritania	MRT								05	VEGETABLES AND FRUIT	1	No Quantity							1239148			0
S3	2016	2016	2016	2	0	2	Export	12	Algeria	DZA	480	Mauritius	MUS								05	VEGETABLES AND FRUIT	1	No Quantity							18605			0
S3	2016	2016	2016	2	0	2	Export	12	Algeria	DZA	504	Morocco	MAR								05	VEGETABLES AND FRUIT	1	No Quantity							2194768			0
S3	2016	2016	2016	2	0	2	Export	12	Algeria	DZA	512	Oman	OMN								05	VEGETABLES AND FRUIT	1	No Quantity							2553			0
S3	2016	2016	2016	2	0	2	Export	12	Algeria	DZA	528	Netherlands	NLD								05	VEGETABLES AND FRUIT	1	No Quantity							33182			0
S3	2016	2016	2016	2	0	2	Export	12	Algeria	DZA	554	New Zealand	NZL								05	VEGETABLES AND FRUIT	1	No Quantity							47491			0
S3	2016	2016	2016	2	0	2	Export	12	Algeria	DZA	562	Niger	NER								05	VEGETABLES AND FRUIT	1	No Quantity							39394			0
S3	2016	2016	2016	2	0	2	Export	12	Algeria	DZA	566	Nigeria	NGA								05	VEGETABLES AND FRUIT	1	No Quantity							61801			0
S3	2016	2016	2016	2	0	2	Export	12	Algeria	DZA	579	Norway	NOR								05	VEGETABLES AND FRUIT	1	No Quantity							8166			0
S3	2016	2016	2016	2	0	2	Export	12	Algeria	DZA	634	Qatar	QAT								05	VEGETABLES AND FRUIT	1	No Quantity							1740467			0
S3	2016	2016	2016	2	0	2	Export	12	Algeria	DZA	643	Russian Federation	RUS								05	VEGETABLES AND FRUIT	1	No Quantity							5938750			0
S3	2016	2016	2016	2	0	2	Export	12	Algeria	DZA	682	Saudi Arabia	SAU								05	VEGETABLES AND FRUIT	1	No Quantity							158791			0
S3	2016	2016	2016	2	0	2	Export	12	Algeria	DZA	686	Senegal	SEN								05	VEGETABLES AND FRUIT	1	No Quantity							579267			0
S3	2016	2016	2016	2	0	2	Export	12	Algeria	DZA	690	Seychelles	SYC								05	VEGETABLES AND FRUIT	1	No Quantity							4666			0
S3	2016	2016	2016	2	0	2	Export	12	Algeria	DZA	699	India	IND								05	VEGETABLES AND FRUIT	1	No Quantity							840350			0
S3	2016	2016	2016	2	0	2	Export	12	Algeria	DZA	710	South Africa	ZAF								05	VEGETABLES AND FRUIT	1	No Quantity							3142			0
S3	2016	2016	2016	2	0	2	Export	12	Algeria	DZA	724	Spain	ESP								05	VEGETABLES AND FRUIT	1	No Quantity							3799958			0
S3	2016	2016	2016	2	0	2	Export	12	Algeria	DZA	728	South Sudan	SSD								05	VEGETABLES AND FRUIT	1	No Quantity							18			0
S3	2016	2016	2016	2	0	2	Export	12	Algeria	DZA	752	Sweden	SWE								05	VEGETABLES AND FRUIT	1	No Quantity							59009			0
S3	2016	2016	2016	2	0	2	Export	12	Algeria	DZA	757	Switzerland	CHE								05	VEGETABLES AND FRUIT	1	No Quantity							13219			0
S3	2016	2016	2016	2	0	2	Export	12	Algeria	DZA	760	Syria	SYR								05	VEGETABLES AND FRUIT	1	No Quantity							75313			0
S3	2016	2016	2016	2	0	2	Export	12	Algeria	DZA	764	Thailand	THA								05	VEGETABLES AND FRUIT	1	No Quantity							2116729			0
S3	2016	2016	2016	2	0	2	Export	12	Algeria	DZA	768	Togo	TGO								05	VEGETABLES AND FRUIT	1	No Quantity							172670			0
S3	2016	2016	2016	2	0	2	Export	12	Algeria	DZA	784	United Arab Emirates	ARE								05	VEGETABLES AND FRUIT	1	No Quantity							2458282			0
S3	2016	2016	2016	2	0	2	Export	12	Algeria	DZA	788	Tunisia	TUN								05	VEGETABLES AND FRUIT	1	No Quantity							3583492			0
S3	2016	2016	2016	2	0	2	Export	12	Algeria	DZA	792	Turkey	TUR								05	VEGETABLES AND FRUIT	1	No Quantity							242852			0
S3	2016	2016	2016	2	0	2	Export	12	Algeria	DZA	804	Ukraine	UKR								05	VEGETABLES AND FRUIT	1	No Quantity							99818			0
S3	2016	2016	2016	2	0	2	Export	12	Algeria	DZA	818	Egypt	EGY								05	VEGETABLES AND FRUIT	1	No Quantity							10757			0
S3	2016	2016	2016	2	0	2	Export	12	Algeria	DZA	826	United Kingdom	GBR								05	VEGETABLES AND FRUIT	1	No Quantity							268263			0
S3	2016	2016	2016	2	0	2	Export	12	Algeria	DZA	834	United Rep. of Tanzania	TZA								05	VEGETABLES AND FRUIT	1	No Quantity							2009			0
S3	2016	2016	2016	2	0	2	Export	12	Algeria	DZA	842	USA	USA								05	VEGETABLES AND FRUIT	1	No Quantity							872420			0
S3	2016	2016	2016	2	0	2	Export	28	Antigua and Barbuda	ATG	0	World	WLD								05	VEGETABLES AND FRUIT	1	No Quantity							23924			0
S3	2016	2016	2016	2	0	2	Export	28	Antigua and Barbuda	ATG	251	France	FRA								05	VEGETABLES AND FRUIT	1	No Quantity							93			0
S3	2016	2016	2016	2	0	2	Export	28	Antigua and Barbuda	ATG	500	Montserrat	MSR								05	VEGETABLES AND FRUIT	1	No Quantity							8434			0
S3	2016	2016	2016	2	0	2	Export	28	Antigua and Barbuda	ATG	659	Saint Kitts and Nevis	KNA								05	VEGETABLES AND FRUIT	1	No Quantity							93			0
S3	2016	2016	2016	2	0	2	Export	28	Antigua and Barbuda	ATG	842	USA	USA								05	VEGETABLES AND FRUIT	1	No Quantity							15305			0
S3	2016	2016	2016	2	0	2	Export	12	Algeria	DZA	0	World	WLD								06	SUGAR,SUGR.PREPTNS,HONEY	1	No Quantity							233941628			0
S3	2016	2016	2016	2	0	2	Export	12	Algeria	DZA	8	Albania	ALB								06	SUGAR,SUGR.PREPTNS,HONEY	1	No Quantity							8052475			0
S3	2016	2016	2016	2	0	2	Export	12	Algeria	DZA	56	Belgium	BEL								06	SUGAR,SUGR.PREPTNS,HONEY	1	No Quantity							1015733			0
S3	2016	2016	2016	2	0	2	Export	12	Algeria	DZA	100	Bulgaria	BGR								06	SUGAR,SUGR.PREPTNS,HONEY	1	No Quantity							877371			0
S3	2016	2016	2016	2	0	2	Export	12	Algeria	DZA	120	Cameroon	CMR								06	SUGAR,SUGR.PREPTNS,HONEY	1	No Quantity							256069			0
S3	2016	2016	2016	2	0	2	Export	12	Algeria	DZA	124	Canada	CAN								06	SUGAR,SUGR.PREPTNS,HONEY	1	No Quantity							24451			0
S3	2016	2016	2016	2	0	2	Export	12	Algeria	DZA	191	Croatia	HRV								06	SUGAR,SUGR.PREPTNS,HONEY	1	No Quantity							477899			0
S3	2016	2016	2016	2	0	2	Export	12	Algeria	DZA	196	Cyprus	CYP								06	SUGAR,SUGR.PREPTNS,HONEY	1	No Quantity							852224			0
S3	2016	2016	2016	2	0	2	Export	12	Algeria	DZA	204	Benin	BEN								06	SUGAR,SUGR.PREPTNS,HONEY	1	No Quantity							1082202			0
S3	2016	2016	2016	2	0	2	Export	12	Algeria	DZA	251	France	FRA								06	SUGAR,SUGR.PREPTNS,HONEY	1	No Quantity							8404561			0
S3	2016	2016	2016	2	0	2	Export	12	Algeria	DZA	268	Georgia	GEO								06	SUGAR,SUGR.PREPTNS,HONEY	1	No Quantity							499775			0
S3	2016	2016	2016	2	0	2	Export	12	Algeria	DZA	276	Germany	DEU								06	SUGAR,SUGR.PREPTNS,HONEY	1	No Quantity							558			0
S3	2016	2016	2016	2	0	2	Export	12	Algeria	DZA	288	Ghana	GHA								06	SUGAR,SUGR.PREPTNS,HONEY	1	No Quantity							1453372			0
S3	2016	2016	2016	2	0	2	Export	12	Algeria	DZA	300	Greece	GRC								06	SUGAR,SUGR.PREPTNS,HONEY	1	No Quantity							4450713			0
S3	2016	2016	2016	2	0	2	Export	12	Algeria	DZA	381	Italy	ITA								06	SUGAR,SUGR.PREPTNS,HONEY	1	No Quantity							18101764			0
S3	2016	2016	2016	2	0	2	Export	12	Algeria	DZA	384	Côte d'Ivoire	CIV								06	SUGAR,SUGR.PREPTNS,HONEY	1	No Quantity							830			0
S3	2016	2016	2016	2	0	2	Export	12	Algeria	DZA	400	Jordan	JOR								06	SUGAR,SUGR.PREPTNS,HONEY	1	No Quantity							15024893			0
S3	2016	2016	2016	2	0	2	Export	12	Algeria	DZA	404	Kenya	KEN								06	SUGAR,SUGR.PREPTNS,HONEY	1	No Quantity							1201573			0
S3	2016	2016	2016	2	0	2	Export	12	Algeria	DZA	422	Lebanon	LBN								06	SUGAR,SUGR.PREPTNS,HONEY	1	No Quantity							12448827			0
S3	2016	2016	2016	2	0	2	Export	12	Algeria	DZA	434	Libya	LBY								06	SUGAR,SUGR.PREPTNS,HONEY	1	No Quantity							16907482			0
S3	2016	2016	2016	2	0	2	Export	12	Algeria	DZA	466	Mali	MLI								06	SUGAR,SUGR.PREPTNS,HONEY	1	No Quantity							2437			0
S3	2016	2016	2016	2	0	2	Export	12	Algeria	DZA	478	Mauritania	MRT								06	SUGAR,SUGR.PREPTNS,HONEY	1	No Quantity							35120340			0
S3	2016	2016	2016	2	0	2	Export	12	Algeria	DZA	682	Saudi Arabia	SAU								06	SUGAR,SUGR.PREPTNS,HONEY	1	No Quantity							5361944			0
S3	2016	2016	2016	2	0	2	Export	12	Algeria	DZA	686	Senegal	SEN								06	SUGAR,SUGR.PREPTNS,HONEY	1	No Quantity							455			0
S3	2016	2016	2016	2	0	2	Export	12	Algeria	DZA	694	Sierra Leone	SLE								06	SUGAR,SUGR.PREPTNS,HONEY	1	No Quantity							224877			0
S3	2016	2016	2016	2	0	2	Export	12	Algeria	DZA	724	Spain	ESP								06	SUGAR,SUGR.PREPTNS,HONEY	1	No Quantity							7856276			0
S3	2016	2016	2016	2	0	2	Export	12	Algeria	DZA	728	South Sudan	SSD								06	SUGAR,SUGR.PREPTNS,HONEY	1	No Quantity							19864701			0
S3	2016	2016	2016	2	0	2	Export	12	Algeria	DZA	760	Syria	SYR								06	SUGAR,SUGR.PREPTNS,HONEY	1	No Quantity							5388766			0
S3	2016	2016	2016	2	0	2	Export	12	Algeria	DZA	768	Togo	TGO								06	SUGAR,SUGR.PREPTNS,HONEY	1	No Quantity							927185			0
S3	2016	2016	2016	2	0	2	Export	12	Algeria	DZA	784	United Arab Emirates	ARE								06	SUGAR,SUGR.PREPTNS,HONEY	1	No Quantity							6566082			0
S3	2016	2016	2016	2	0	2	Export	12	Algeria	DZA	788	Tunisia	TUN								06	SUGAR,SUGR.PREPTNS,HONEY	1	No Quantity							938164			0
S3	2016	2016	2016	2	0	2	Export	12	Algeria	DZA	792	Turkey	TUR								06	SUGAR,SUGR.PREPTNS,HONEY	1	No Quantity							26548415			0
S3	2016	2016	2016	2	0	2	Export	12	Algeria	DZA	818	Egypt	EGY								06	SUGAR,SUGR.PREPTNS,HONEY	1	No Quantity							27115327			0
S3	2016	2016	2016	2	0	2	Export	12	Algeria	DZA	826	United Kingdom	GBR								06	SUGAR,SUGR.PREPTNS,HONEY	1	No Quantity							604881			0
S3	2016	2016	2016	2	0	2	Export	12	Algeria	DZA	834	United Rep. of Tanzania	TZA								06	SUGAR,SUGR.PREPTNS,HONEY	1	No Quantity							6289006			0
S3	2016	2016	2016	2	0	2	Export	28	Antigua and Barbuda	ATG	0	World	WLD								06	SUGAR,SUGR.PREPTNS,HONEY	1	No Quantity							1940			0
S3	2016	2016	2016	2	0	2	Export	28	Antigua and Barbuda	ATG	92	Br. Virgin Isds	VGB								06	SUGAR,SUGR.PREPTNS,HONEY	1	No Quantity							1940			0
S3	2016	2016	2016	2	0	2	Export	12	Algeria	DZA	0	World	WLD								07	COFFEE,TEA,COCOA,SPICES	1	No Quantity							10097133			0
S3	2016	2016	2016	2	0	2	Export	12	Algeria	DZA	120	Cameroon	CMR								07	COFFEE,TEA,COCOA,SPICES	1	No Quantity							1007			0
S3	2016	2016	2016	2	0	2	Export	12	Algeria	DZA	124	Canada	CAN								07	COFFEE,TEA,COCOA,SPICES	1	No Quantity							5369			0
S3	2016	2016	2016	2	0	2	Export	12	Algeria	DZA	178	Congo	COG								07	COFFEE,TEA,COCOA,SPICES	1	No Quantity							264			0
S3	2016	2016	2016	2	0	2	Export	12	Algeria	DZA	251	France	FRA								07	COFFEE,TEA,COCOA,SPICES	1	No Quantity							15580			0
S3	2016	2016	2016	2	0	2	Export	12	Algeria	DZA	276	Germany	DEU								07	COFFEE,TEA,COCOA,SPICES	1	No Quantity							2999300			0
S3	2016	2016	2016	2	0	2	Export	12	Algeria	DZA	368	Iraq	IRQ								07	COFFEE,TEA,COCOA,SPICES	1	No Quantity							107810			0
S3	2016	2016	2016	2	0	2	Export	12	Algeria	DZA	384	Côte d'Ivoire	CIV								07	COFFEE,TEA,COCOA,SPICES	1	No Quantity							183			0
S3	2016	2016	2016	2	0	2	Export	12	Algeria	DZA	400	Jordan	JOR								07	COFFEE,TEA,COCOA,SPICES	1	No Quantity							11520			0
S3	2016	2016	2016	2	0	2	Export	12	Algeria	DZA	422	Lebanon	LBN								07	COFFEE,TEA,COCOA,SPICES	1	No Quantity							18041			0
S3	2016	2016	2016	2	0	2	Export	12	Algeria	DZA	434	Libya	LBY								07	COFFEE,TEA,COCOA,SPICES	1	No Quantity							196207			0
S3	2016	2016	2016	2	0	2	Export	12	Algeria	DZA	466	Mali	MLI								07	COFFEE,TEA,COCOA,SPICES	1	No Quantity							718			0
S3	2016	2016	2016	2	0	2	Export	12	Algeria	DZA	478	Mauritania	MRT								07	COFFEE,TEA,COCOA,SPICES	1	No Quantity							4813			0
S3	2016	2016	2016	2	0	2	Export	12	Algeria	DZA	504	Morocco	MAR								07	COFFEE,TEA,COCOA,SPICES	1	No Quantity							56474			0
S3	2016	2016	2016	2	0	2	Export	12	Algeria	DZA	528	Netherlands	NLD								07	COFFEE,TEA,COCOA,SPICES	1	No Quantity							4147130			0
S3	2016	2016	2016	2	0	2	Export	12	Algeria	DZA	620	Portugal	PRT								07	COFFEE,TEA,COCOA,SPICES	1	No Quantity							7265			0
S3	2016	2016	2016	2	0	2	Export	12	Algeria	DZA	634	Qatar	QAT								07	COFFEE,TEA,COCOA,SPICES	1	No Quantity							33			0
S3	2016	2016	2016	2	0	2	Export	12	Algeria	DZA	686	Senegal	SEN								07	COFFEE,TEA,COCOA,SPICES	1	No Quantity							602			0
S3	2016	2016	2016	2	0	2	Export	12	Algeria	DZA	724	Spain	ESP								07	COFFEE,TEA,COCOA,SPICES	1	No Quantity							772988			0
S3	2016	2016	2016	2	0	2	Export	12	Algeria	DZA	768	Togo	TGO								07	COFFEE,TEA,COCOA,SPICES	1	No Quantity							725			0
S3	2016	2016	2016	2	0	2	Export	12	Algeria	DZA	784	United Arab Emirates	ARE								07	COFFEE,TEA,COCOA,SPICES	1	No Quantity							363			0
S3	2016	2016	2016	2	0	2	Export	12	Algeria	DZA	788	Tunisia	TUN								07	COFFEE,TEA,COCOA,SPICES	1	No Quantity							266173			0
S3	2016	2016	2016	2	0	2	Export	12	Algeria	DZA	826	United Kingdom	GBR								07	COFFEE,TEA,COCOA,SPICES	1	No Quantity							1484541			0
S3	2016	2016	2016	2	0	2	Export	12	Algeria	DZA	834	United Rep. of Tanzania	TZA								07	COFFEE,TEA,COCOA,SPICES	1	No Quantity							26			0
S3	2016	2016	2016	2	0	2	Export	28	Antigua and Barbuda	ATG	0	World	WLD								07	COFFEE,TEA,COCOA,SPICES	1	No Quantity							26344			0
S3	2016	2016	2016	2	0	2	Export	28	Antigua and Barbuda	ATG	212	Dominica	DMA								07	COFFEE,TEA,COCOA,SPICES	1	No Quantity							74			0
S3	2016	2016	2016	2	0	2	Export	28	Antigua and Barbuda	ATG	500	Montserrat	MSR								07	COFFEE,TEA,COCOA,SPICES	1	No Quantity							519			0
S3	2016	2016	2016	2	0	2	Export	28	Antigua and Barbuda	ATG	659	Saint Kitts and Nevis	KNA								07	COFFEE,TEA,COCOA,SPICES	1	No Quantity							10572			0
S3	2016	2016	2016	2	0	2	Export	28	Antigua and Barbuda	ATG	662	Saint Lucia	LCA								07	COFFEE,TEA,COCOA,SPICES	1	No Quantity							12986			0
S3	2016	2016	2016	2	0	2	Export	28	Antigua and Barbuda	ATG	670	Saint Vincent and the Grenadines	VCT								07	COFFEE,TEA,COCOA,SPICES	1	No Quantity							1981			0
S3	2016	2016	2016	2	0	2	Export	28	Antigua and Barbuda	ATG	826	United Kingdom	GBR								07	COFFEE,TEA,COCOA,SPICES	1	No Quantity							22			0
S3	2016	2016	2016	2	0	2	Export	28	Antigua and Barbuda	ATG	842	USA	USA								07	COFFEE,TEA,COCOA,SPICES	1	No Quantity							192			0
S3	2016	2016	2016	2	0	2	Export	12	Algeria	DZA	0	World	WLD								08	ANIMAL FEED STUFF	1	No Quantity							24024			0
S3	2016	2016	2016	2	0	2	Export	12	Algeria	DZA	40	Austria	AUT								08	ANIMAL FEED STUFF	1	No Quantity							43			0
S3	2016	2016	2016	2	0	2	Export	12	Algeria	DZA	251	France	FRA								08	ANIMAL FEED STUFF	1	No Quantity							321			0
S3	2016	2016	2016	2	0	2	Export	12	Algeria	DZA	381	Italy	ITA								08	ANIMAL FEED STUFF	1	No Quantity							23660			0
S3	2016	2016	2016	2	0	2	Export	28	Antigua and Barbuda	ATG	0	World	WLD								08	ANIMAL FEED STUFF	1	No Quantity							820			0
S3	2016	2016	2016	2	0	2	Export	28	Antigua and Barbuda	ATG	500	Montserrat	MSR								08	ANIMAL FEED STUFF	1	No Quantity							820			0
S3	2016	2016	2016	2	0	2	Export	12	Algeria	DZA	0	World	WLD								09	MISC.EDIBLE PRODUCTS ETC	1	No Quantity							4864135			0
S3	2016	2016	2016	2	0	2	Export	12	Algeria	DZA	56	Belgium	BEL								09	MISC.EDIBLE PRODUCTS ETC	1	No Quantity							9171			0
S3	2016	2016	2016	2	0	2	Export	12	Algeria	DZA	120	Cameroon	CMR								09	MISC.EDIBLE PRODUCTS ETC	1	No Quantity							17659			0
S3	2016	2016	2016	2	0	2	Export	12	Algeria	DZA	124	Canada	CAN								09	MISC.EDIBLE PRODUCTS ETC	1	No Quantity							107230			0
S3	2016	2016	2016	2	0	2	Export	12	Algeria	DZA	156	China	CHN								09	MISC.EDIBLE PRODUCTS ETC	1	No Quantity							1506			0
S3	2016	2016	2016	2	0	2	Export	12	Algeria	DZA	178	Congo	COG								09	MISC.EDIBLE PRODUCTS ETC	1	No Quantity							18566			0
S3	2016	2016	2016	2	0	2	Export	12	Algeria	DZA	204	Benin	BEN								09	MISC.EDIBLE PRODUCTS ETC	1	No Quantity							198847			0
S3	2016	2016	2016	2	0	2	Export	12	Algeria	DZA	251	France	FRA								09	MISC.EDIBLE PRODUCTS ETC	1	No Quantity							745221			0
S3	2016	2016	2016	2	0	2	Export	12	Algeria	DZA	270	Gambia	GMB								09	MISC.EDIBLE PRODUCTS ETC	1	No Quantity							265943			0
S3	2016	2016	2016	2	0	2	Export	12	Algeria	DZA	288	Ghana	GHA								09	MISC.EDIBLE PRODUCTS ETC	1	No Quantity							55625			0
S3	2016	2016	2016	2	0	2	Export	12	Algeria	DZA	324	Guinea	GIN								09	MISC.EDIBLE PRODUCTS ETC	1	No Quantity							21245			0
S3	2016	2016	2016	2	0	2	Export	12	Algeria	DZA	344	China, Hong Kong SAR	HKG								09	MISC.EDIBLE PRODUCTS ETC	1	No Quantity							39698			0
S3	2016	2016	2016	2	0	2	Export	12	Algeria	DZA	381	Italy	ITA								09	MISC.EDIBLE PRODUCTS ETC	1	No Quantity							57			0
S3	2016	2016	2016	2	0	2	Export	12	Algeria	DZA	384	Côte d'Ivoire	CIV								09	MISC.EDIBLE PRODUCTS ETC	1	No Quantity							279562			0
S3	2016	2016	2016	2	0	2	Export	12	Algeria	DZA	434	Libya	LBY								09	MISC.EDIBLE PRODUCTS ETC	1	No Quantity							1641865			0
S3	2016	2016	2016	2	0	2	Export	12	Algeria	DZA	466	Mali	MLI								09	MISC.EDIBLE PRODUCTS ETC	1	No Quantity							796			0
S3	2016	2016	2016	2	0	2	Export	12	Algeria	DZA	470	Malta	MLT								09	MISC.EDIBLE PRODUCTS ETC	1	No Quantity							26150			0
S3	2016	2016	2016	2	0	2	Export	12	Algeria	DZA	478	Mauritania	MRT								09	MISC.EDIBLE PRODUCTS ETC	1	No Quantity							1074318			0
S3	2016	2016	2016	2	0	2	Export	12	Algeria	DZA	566	Nigeria	NGA								09	MISC.EDIBLE PRODUCTS ETC	1	No Quantity							99386			0
S3	2016	2016	2016	2	0	2	Export	12	Algeria	DZA	643	Russian Federation	RUS								09	MISC.EDIBLE PRODUCTS ETC	1	No Quantity							2728			0
S3	2016	2016	2016	2	0	2	Export	12	Algeria	DZA	686	Senegal	SEN								09	MISC.EDIBLE PRODUCTS ETC	1	No Quantity							116699			0
S3	2016	2016	2016	2	0	2	Export	12	Algeria	DZA	724	Spain	ESP								09	MISC.EDIBLE PRODUCTS ETC	1	No Quantity							26205			0
S3	2016	2016	2016	2	0	2	Export	12	Algeria	DZA	757	Switzerland	CHE								09	MISC.EDIBLE PRODUCTS ETC	1	No Quantity							56732			0
S3	2016	2016	2016	2	0	2	Export	12	Algeria	DZA	768	Togo	TGO								09	MISC.EDIBLE PRODUCTS ETC	1	No Quantity							1151			0
S3	2016	2016	2016	2	0	2	Export	12	Algeria	DZA	784	United Arab Emirates	ARE								09	MISC.EDIBLE PRODUCTS ETC	1	No Quantity							3124			0
S3	2016	2016	2016	2	0	2	Export	12	Algeria	DZA	788	Tunisia	TUN								09	MISC.EDIBLE PRODUCTS ETC	1	No Quantity							54131			0
S3	2016	2016	2016	2	0	2	Export	12	Algeria	DZA	826	United Kingdom	GBR								09	MISC.EDIBLE PRODUCTS ETC	1	No Quantity							329			0
S3	2016	2016	2016	2	0	2	Export	12	Algeria	DZA	834	United Rep. of Tanzania	TZA								09	MISC.EDIBLE PRODUCTS ETC	1	No Quantity							190			0
S3	2016	2016	2016	2	0	2	Export	28	Antigua and Barbuda	ATG	0	World	WLD								09	MISC.EDIBLE PRODUCTS ETC	1	No Quantity							79564			0
S3	2016	2016	2016	2	0	2	Export	28	Antigua and Barbuda	ATG	52	Barbados	BRB								09	MISC.EDIBLE PRODUCTS ETC	1	No Quantity							2390			0
S3	2016	2016	2016	2	0	2	Export	28	Antigua and Barbuda	ATG	92	Br. Virgin Isds	VGB								09	MISC.EDIBLE PRODUCTS ETC	1	No Quantity							101			0
S3	2016	2016	2016	2	0	2	Export	28	Antigua and Barbuda	ATG	192	Cuba	CUB								09	MISC.EDIBLE PRODUCTS ETC	1	No Quantity							185			0
S3	2016	2016	2016	2	0	2	Export	28	Antigua and Barbuda	ATG	212	Dominica	DMA								09	MISC.EDIBLE PRODUCTS ETC	1	No Quantity							4412			0
S3	2016	2016	2016	2	0	2	Export	28	Antigua and Barbuda	ATG	214	Dominican Rep.	DOM								09	MISC.EDIBLE PRODUCTS ETC	1	No Quantity							812			0
S3	2016	2016	2016	2	0	2	Export	28	Antigua and Barbuda	ATG	251	France	FRA								09	MISC.EDIBLE PRODUCTS ETC	1	No Quantity							10807			0
S3	2016	2016	2016	2	0	2	Export	28	Antigua and Barbuda	ATG	500	Montserrat	MSR								09	MISC.EDIBLE PRODUCTS ETC	1	No Quantity							9785			0
S3	2016	2016	2016	2	0	2	Export	28	Antigua and Barbuda	ATG	660	Anguilla	AIA								09	MISC.EDIBLE PRODUCTS ETC	1	No Quantity							93			0
S3	2016	2016	2016	2	0	2	Export	28	Antigua and Barbuda	ATG	662	Saint Lucia	LCA								09	MISC.EDIBLE PRODUCTS ETC	1	No Quantity							7			0
S3	2016	2016	2016	2	0	2	Export	28	Antigua and Barbuda	ATG	670	Saint Vincent and the Grenadines	VCT								09	MISC.EDIBLE PRODUCTS ETC	1	No Quantity							111			0
S3	2016	2016	2016	2	0	2	Export	28	Antigua and Barbuda	ATG	826	United Kingdom	GBR								09	MISC.EDIBLE PRODUCTS ETC	1	No Quantity							1033			0
S3	2016	2016	2016	2	0	2	Export	28	Antigua and Barbuda	ATG	842	USA	USA								09	MISC.EDIBLE PRODUCTS ETC	1	No Quantity							46682			0
S3	2016	2016	2016	2	0	2	Export	28	Antigua and Barbuda	ATG	899	Areas, nes									09	MISC.EDIBLE PRODUCTS ETC	1	No Quantity							3145			0
S3	2016	2016	2016	2	0	2	Export	12	Algeria	DZA	0	World	WLD								11	BEVERAGES	1	No Quantity							7291242			0
S3	2016	2016	2016	2	0	2	Export	12	Algeria	DZA	56	Belgium	BEL								11	BEVERAGES	1	No Quantity							509791			0
S3	2016	2016	2016	2	0	2	Export	12	Algeria	DZA	124	Canada	CAN								11	BEVERAGES	1	No Quantity							178550			0
S3	2016	2016	2016	2	0	2	Export	12	Algeria	DZA	132	Cabo Verde	CPV								11	BEVERAGES	1	No Quantity							69949			0
S3	2016	2016	2016	2	0	2	Export	12	Algeria	DZA	156	China	CHN								11	BEVERAGES	1	No Quantity							177298			0
S3	2016	2016	2016	2	0	2	Export	12	Algeria	DZA	251	France	FRA								11	BEVERAGES	1	No Quantity							2150963			0
S3	2016	2016	2016	2	0	2	Export	12	Algeria	DZA	270	Gambia	GMB								11	BEVERAGES	1	No Quantity							31001			0
S3	2016	2016	2016	2	0	2	Export	12	Algeria	DZA	276	Germany	DEU								11	BEVERAGES	1	No Quantity							56			0
S3	2016	2016	2016	2	0	2	Export	12	Algeria	DZA	288	Ghana	GHA								11	BEVERAGES	1	No Quantity							253601			0
S3	2016	2016	2016	2	0	2	Export	12	Algeria	DZA	324	Guinea	GIN								11	BEVERAGES	1	No Quantity							2191357			0
S3	2016	2016	2016	2	0	2	Export	12	Algeria	DZA	368	Iraq	IRQ								11	BEVERAGES	1	No Quantity							5689			0
S3	2016	2016	2016	2	0	2	Export	12	Algeria	DZA	381	Italy	ITA								11	BEVERAGES	1	No Quantity							10			0
S3	2016	2016	2016	2	0	2	Export	12	Algeria	DZA	384	Côte d'Ivoire	CIV								11	BEVERAGES	1	No Quantity							224693			0
S3	2016	2016	2016	2	0	2	Export	12	Algeria	DZA	392	Japan	JPN								11	BEVERAGES	1	No Quantity							6176			0
S3	2016	2016	2016	2	0	2	Export	12	Algeria	DZA	400	Jordan	JOR								11	BEVERAGES	1	No Quantity							9036			0
S3	2016	2016	2016	2	0	2	Export	12	Algeria	DZA	430	Liberia	LBR								11	BEVERAGES	1	No Quantity							186781			0
S3	2016	2016	2016	2	0	2	Export	12	Algeria	DZA	434	Libya	LBY								11	BEVERAGES	1	No Quantity							18650			0
S3	2016	2016	2016	2	0	2	Export	12	Algeria	DZA	466	Mali	MLI								11	BEVERAGES	1	No Quantity							57708			0
S3	2016	2016	2016	2	0	2	Export	12	Algeria	DZA	478	Mauritania	MRT								11	BEVERAGES	1	No Quantity							55640			0
S3	2016	2016	2016	2	0	2	Export	12	Algeria	DZA	620	Portugal	PRT								11	BEVERAGES	1	No Quantity							112204			0
S3	2016	2016	2016	2	0	2	Export	12	Algeria	DZA	682	Saudi Arabia	SAU								11	BEVERAGES	1	No Quantity							75011			0
S3	2016	2016	2016	2	0	2	Export	12	Algeria	DZA	686	Senegal	SEN								11	BEVERAGES	1	No Quantity							5862			0
S3	2016	2016	2016	2	0	2	Export	12	Algeria	DZA	694	Sierra Leone	SLE								11	BEVERAGES	1	No Quantity							357443			0
S3	2016	2016	2016	2	0	2	Export	12	Algeria	DZA	724	Spain	ESP								11	BEVERAGES	1	No Quantity							366165			0
S3	2016	2016	2016	2	0	2	Export	12	Algeria	DZA	757	Switzerland	CHE								11	BEVERAGES	1	No Quantity							4719			0
S3	2016	2016	2016	2	0	2	Export	12	Algeria	DZA	768	Togo	TGO								11	BEVERAGES	1	No Quantity							4707			0
S3	2016	2016	2016	2	0	2	Export	12	Algeria	DZA	784	United Arab Emirates	ARE								11	BEVERAGES	1	No Quantity							97152			0
S3	2016	2016	2016	2	0	2	Export	12	Algeria	DZA	788	Tunisia	TUN								11	BEVERAGES	1	No Quantity							47554			0
S3	2016	2016	2016	2	0	2	Export	12	Algeria	DZA	826	United Kingdom	GBR								11	BEVERAGES	1	No Quantity							92755			0
S3	2016	2016	2016	2	0	2	Export	12	Algeria	DZA	834	United Rep. of Tanzania	TZA								11	BEVERAGES	1	No Quantity							285			0
S3	2016	2016	2016	2	0	2	Export	12	Algeria	DZA	842	USA	USA								11	BEVERAGES	1	No Quantity							439			0
S3	2016	2016	2016	2	0	2	Export	28	Antigua and Barbuda	ATG	0	World	WLD								11	BEVERAGES	1	No Quantity							953634			0
S3	2016	2016	2016	2	0	2	Export	28	Antigua and Barbuda	ATG	36	Australia	AUS								11	BEVERAGES	1	No Quantity							9817			0
S3	2016	2016	2016	2	0	2	Export	28	Antigua and Barbuda	ATG	52	Barbados	BRB								11	BEVERAGES	1	No Quantity							184872			0
S3	2016	2016	2016	2	0	2	Export	28	Antigua and Barbuda	ATG	92	Br. Virgin Isds	VGB								11	BEVERAGES	1	No Quantity							42997			0
S3	2016	2016	2016	2	0	2	Export	28	Antigua and Barbuda	ATG	124	Canada	CAN								11	BEVERAGES	1	No Quantity							90828			0
S3	2016	2016	2016	2	0	2	Export	28	Antigua and Barbuda	ATG	212	Dominica	DMA								11	BEVERAGES	1	No Quantity							196			0
S3	2016	2016	2016	2	0	2	Export	28	Antigua and Barbuda	ATG	276	Germany	DEU								11	BEVERAGES	1	No Quantity							83056			0
S3	2016	2016	2016	2	0	2	Export	28	Antigua and Barbuda	ATG	388	Jamaica	JAM								11	BEVERAGES	1	No Quantity							594			0
S3	2016	2016	2016	2	0	2	Export	28	Antigua and Barbuda	ATG	500	Montserrat	MSR								11	BEVERAGES	1	No Quantity							8980			0
S3	2016	2016	2016	2	0	2	Export	28	Antigua and Barbuda	ATG	528	Netherlands	NLD								11	BEVERAGES	1	No Quantity							84869			0
S3	2016	2016	2016	2	0	2	Export	28	Antigua and Barbuda	ATG	659	Saint Kitts and Nevis	KNA								11	BEVERAGES	1	No Quantity							62377			0
S3	2016	2016	2016	2	0	2	Export	28	Antigua and Barbuda	ATG	660	Anguilla	AIA								11	BEVERAGES	1	No Quantity							32647			0
S3	2016	2016	2016	2	0	2	Export	28	Antigua and Barbuda	ATG	662	Saint Lucia	LCA								11	BEVERAGES	1	No Quantity							45518			0
S3	2016	2016	2016	2	0	2	Export	28	Antigua and Barbuda	ATG	780	Trinidad and Tobago	TTO								11	BEVERAGES	1	No Quantity							110669			0
S3	2016	2016	2016	2	0	2	Export	28	Antigua and Barbuda	ATG	826	United Kingdom	GBR								11	BEVERAGES	1	No Quantity							16500			0
S3	2016	2016	2016	2	0	2	Export	28	Antigua and Barbuda	ATG	842	USA	USA								11	BEVERAGES	1	No Quantity							34788			0
S3	2016	2016	2016	2	0	2	Export	28	Antigua and Barbuda	ATG	899	Areas, nes									11	BEVERAGES	1	No Quantity							144926			0
S3	2016	2016	2016	2	0	2	Export	12	Algeria	DZA	0	World	WLD								12	TOBACCO,TOBACCO MANUFACT	1	No Quantity							25967			0
S3	2016	2016	2016	2	0	2	Export	12	Algeria	DZA	251	France	FRA								12	TOBACCO,TOBACCO MANUFACT	1	No Quantity							10267			0
S3	2016	2016	2016	2	0	2	Export	12	Algeria	DZA	276	Germany	DEU								12	TOBACCO,TOBACCO MANUFACT	1	No Quantity							6200			0
S3	2016	2016	2016	2	0	2	Export	12	Algeria	DZA	300	Greece	GRC								12	TOBACCO,TOBACCO MANUFACT	1	No Quantity							1102			0
S3	2016	2016	2016	2	0	2	Export	12	Algeria	DZA	381	Italy	ITA								12	TOBACCO,TOBACCO MANUFACT	1	No Quantity							50			0
S3	2016	2016	2016	2	0	2	Export	12	Algeria	DZA	404	Kenya	KEN								12	TOBACCO,TOBACCO MANUFACT	1	No Quantity							124			0
S3	2016	2016	2016	2	0	2	Export	12	Algeria	DZA	504	Morocco	MAR								12	TOBACCO,TOBACCO MANUFACT	1	No Quantity							3347			0
S3	2016	2016	2016	2	0	2	Export	12	Algeria	DZA	710	South Africa	ZAF								12	TOBACCO,TOBACCO MANUFACT	1	No Quantity							200			0
S3	2016	2016	2016	2	0	2	Export	12	Algeria	DZA	757	Switzerland	CHE								12	TOBACCO,TOBACCO MANUFACT	1	No Quantity							5			0
S3	2016	2016	2016	2	0	2	Export	12	Algeria	DZA	792	Turkey	TUR								12	TOBACCO,TOBACCO MANUFACT	1	No Quantity							4327			0
S3	2016	2016	2016	2	0	2	Export	12	Algeria	DZA	826	United Kingdom	GBR								12	TOBACCO,TOBACCO MANUFACT	1	No Quantity							344			0
S3	2016	2016	2016	2	0	2	Export	28	Antigua and Barbuda	ATG	0	World	WLD								12	TOBACCO,TOBACCO MANUFACT	1	No Quantity							3395			0
S3	2016	2016	2016	2	0	2	Export	28	Antigua and Barbuda	ATG	84	Belize	BLZ								12	TOBACCO,TOBACCO MANUFACT	1	No Quantity							67			0
S3	2016	2016	2016	2	0	2	Export	28	Antigua and Barbuda	ATG	212	Dominica	DMA								12	TOBACCO,TOBACCO MANUFACT	1	No Quantity							409			0
S3	2016	2016	2016	2	0	2	Export	28	Antigua and Barbuda	ATG	328	Guyana	GUY								12	TOBACCO,TOBACCO MANUFACT	1	No Quantity							2919			0
S3	2016	2016	2016	2	0	2	Export	12	Algeria	DZA	0	World	WLD								22	OIL SEED,OLEAGINUS FRUIT	1	No Quantity							333			0
S3	2016	2016	2016	2	0	2	Export	12	Algeria	DZA	251	France	FRA								22	OIL SEED,OLEAGINUS FRUIT	1	No Quantity							104			0
S3	2016	2016	2016	2	0	2	Export	12	Algeria	DZA	466	Mali	MLI								22	OIL SEED,OLEAGINUS FRUIT	1	No Quantity							165			0
S3	2016	2016	2016	2	0	2	Export	12	Algeria	DZA	784	United Arab Emirates	ARE								22	OIL SEED,OLEAGINUS FRUIT	1	No Quantity							65			0
S3	2016	2016	2016	2	0	2	Export	28	Antigua and Barbuda	ATG	0	World	WLD								22	OIL SEED,OLEAGINUS FRUIT	1	No Quantity							17			0
S3	2016	2016	2016	2	0	2	Export	28	Antigua and Barbuda	ATG	500	Montserrat	MSR								22	OIL SEED,OLEAGINUS FRUIT	1	No Quantity							17			0
S3	2016	2016	2016	2	0	2	Export	12	Algeria	DZA	0	World	WLD								23	CRUDE RUBBER	1	No Quantity							12319			0
S3	2016	2016	2016	2	0	2	Export	12	Algeria	DZA	156	China	CHN								23	CRUDE RUBBER	1	No Quantity							12319			0
S3	2016	2016	2016	2	0	2	Export	12	Algeria	DZA	0	World	WLD								24	CORK AND WOOD	1	No Quantity							946054			0
S3	2016	2016	2016	2	0	2	Export	12	Algeria	DZA	156	China	CHN								24	CORK AND WOOD	1	No Quantity							270784			0
S3	2016	2016	2016	2	0	2	Export	12	Algeria	DZA	251	France	FRA								24	CORK AND WOOD	1	No Quantity							11318			0
S3	2016	2016	2016	2	0	2	Export	12	Algeria	DZA	484	Mexico	MEX								24	CORK AND WOOD	1	No Quantity							5824			0
S3	2016	2016	2016	2	0	2	Export	12	Algeria	DZA	620	Portugal	PRT								24	CORK AND WOOD	1	No Quantity							328873			0
S3	2016	2016	2016	2	0	2	Export	12	Algeria	DZA	699	India	IND								24	CORK AND WOOD	1	No Quantity							317499			0
S3	2016	2016	2016	2	0	2	Export	12	Algeria	DZA	724	Spain	ESP								24	CORK AND WOOD	1	No Quantity							9290			0
S3	2016	2016	2016	2	0	2	Export	12	Algeria	DZA	788	Tunisia	TUN								24	CORK AND WOOD	1	No Quantity							2465			0
S3	2016	2016	2016	2	0	2	Export	28	Antigua and Barbuda	ATG	0	World	WLD								24	CORK AND WOOD	1	No Quantity							34728			0
S3	2016	2016	2016	2	0	2	Export	28	Antigua and Barbuda	ATG	826	United Kingdom	GBR								24	CORK AND WOOD	1	No Quantity							402			0
S3	2016	2016	2016	2	0	2	Export	28	Antigua and Barbuda	ATG	842	USA	USA								24	CORK AND WOOD	1	No Quantity							34326			0
S3	2016	2016	2016	2	0	2	Export	12	Algeria	DZA	0	World	WLD								25	PULP AND WASTE PAPER	1	No Quantity							7974623			0
S3	2016	2016	2016	2	0	2	Export	12	Algeria	DZA	50	Bangladesh	BGD								25	PULP AND WASTE PAPER	1	No Quantity							73595			0
S3	2016	2016	2016	2	0	2	Export	12	Algeria	DZA	56	Belgium	BEL								25	PULP AND WASTE PAPER	1	No Quantity							864558			0
S3	2016	2016	2016	2	0	2	Export	12	Algeria	DZA	251	France	FRA								25	PULP AND WASTE PAPER	1	No Quantity							215775			0
S3	2016	2016	2016	2	0	2	Export	12	Algeria	DZA	300	Greece	GRC								25	PULP AND WASTE PAPER	1	No Quantity							400933			0
S3	2016	2016	2016	2	0	2	Export	12	Algeria	DZA	360	Indonesia	IDN								25	PULP AND WASTE PAPER	1	No Quantity							354326			0
S3	2016	2016	2016	2	0	2	Export	12	Algeria	DZA	381	Italy	ITA								25	PULP AND WASTE PAPER	1	No Quantity							13215			0
S3	2016	2016	2016	2	0	2	Export	12	Algeria	DZA	458	Malaysia	MYS								25	PULP AND WASTE PAPER	1	No Quantity							42263			0
S3	2016	2016	2016	2	0	2	Export	12	Algeria	DZA	490	Other Asia, nes									25	PULP AND WASTE PAPER	1	No Quantity							83912			0
S3	2016	2016	2016	2	0	2	Export	12	Algeria	DZA	586	Pakistan	PAK								25	PULP AND WASTE PAPER	1	No Quantity							67633			0
S3	2016	2016	2016	2	0	2	Export	12	Algeria	DZA	682	Saudi Arabia	SAU								25	PULP AND WASTE PAPER	1	No Quantity							62059			0
S3	2016	2016	2016	2	0	2	Export	12	Algeria	DZA	699	India	IND								25	PULP AND WASTE PAPER	1	No Quantity							1864796			0
S3	2016	2016	2016	2	0	2	Export	12	Algeria	DZA	704	Viet Nam	VNM								25	PULP AND WASTE PAPER	1	No Quantity							479482			0
S3	2016	2016	2016	2	0	2	Export	12	Algeria	DZA	724	Spain	ESP								25	PULP AND WASTE PAPER	1	No Quantity							919446			0
S3	2016	2016	2016	2	0	2	Export	12	Algeria	DZA	757	Switzerland	CHE								25	PULP AND WASTE PAPER	1	No Quantity							714711			0
S3	2016	2016	2016	2	0	2	Export	12	Algeria	DZA	762	Tajikistan	TJK								25	PULP AND WASTE PAPER	1	No Quantity							17119			0
S3	2016	2016	2016	2	0	2	Export	12	Algeria	DZA	764	Thailand	THA								25	PULP AND WASTE PAPER	1	No Quantity							63540			0
S3	2016	2016	2016	2	0	2	Export	12	Algeria	DZA	784	United Arab Emirates	ARE								25	PULP AND WASTE PAPER	1	No Quantity							34313			0
S3	2016	2016	2016	2	0	2	Export	12	Algeria	DZA	788	Tunisia	TUN								25	PULP AND WASTE PAPER	1	No Quantity							1425881			0
S3	2016	2016	2016	2	0	2	Export	12	Algeria	DZA	792	Turkey	TUR								25	PULP AND WASTE PAPER	1	No Quantity							277065			0
S3	2016	2016	2016	2	0	2	Export	28	Antigua and Barbuda	ATG	0	World	WLD								25	PULP AND WASTE PAPER	1	No Quantity							48518			0
S3	2016	2016	2016	2	0	2	Export	28	Antigua and Barbuda	ATG	490	Other Asia, nes									25	PULP AND WASTE PAPER	1	No Quantity							37407			0
S3	2016	2016	2016	2	0	2	Export	28	Antigua and Barbuda	ATG	690	Seychelles	SYC								25	PULP AND WASTE PAPER	1	No Quantity							11111			0
S3	2016	2016	2016	2	0	2	Export	12	Algeria	DZA	0	World	WLD								26	TEXTILE FIBRES	1	No Quantity							1333549			0
S3	2016	2016	2016	2	0	2	Export	12	Algeria	DZA	56	Belgium	BEL								26	TEXTILE FIBRES	1	No Quantity							50186			0
S3	2016	2016	2016	2	0	2	Export	12	Algeria	DZA	156	China	CHN								26	TEXTILE FIBRES	1	No Quantity							325510			0
S3	2016	2016	2016	2	0	2	Export	12	Algeria	DZA	251	France	FRA								26	TEXTILE FIBRES	1	No Quantity							94436			0
S3	2016	2016	2016	2	0	2	Export	12	Algeria	DZA	276	Germany	DEU								26	TEXTILE FIBRES	1	No Quantity							87911			0
S3	2016	2016	2016	2	0	2	Export	12	Algeria	DZA	381	Italy	ITA								26	TEXTILE FIBRES	1	No Quantity							36756			0
S3	2016	2016	2016	2	0	2	Export	12	Algeria	DZA	422	Lebanon	LBN								26	TEXTILE FIBRES	1	No Quantity							14006			0
S3	2016	2016	2016	2	0	2	Export	12	Algeria	DZA	699	India	IND								26	TEXTILE FIBRES	1	No Quantity							30597			0
S3	2016	2016	2016	2	0	2	Export	12	Algeria	DZA	724	Spain	ESP								26	TEXTILE FIBRES	1	No Quantity							12165			0
S3	2016	2016	2016	2	0	2	Export	12	Algeria	DZA	788	Tunisia	TUN								26	TEXTILE FIBRES	1	No Quantity							329449			0
S3	2016	2016	2016	2	0	2	Export	12	Algeria	DZA	792	Turkey	TUR								26	TEXTILE FIBRES	1	No Quantity							180767			0
S3	2016	2016	2016	2	0	2	Export	12	Algeria	DZA	818	Egypt	EGY								26	TEXTILE FIBRES	1	No Quantity							15874			0
S3	2016	2016	2016	2	0	2	Export	12	Algeria	DZA	826	United Kingdom	GBR								26	TEXTILE FIBRES	1	No Quantity							155892			0
S3	2016	2016	2016	2	0	2	Export	28	Antigua and Barbuda	ATG	0	World	WLD								26	TEXTILE FIBRES	1	No Quantity							175626			0
S3	2016	2016	2016	2	0	2	Export	28	Antigua and Barbuda	ATG	52	Barbados	BRB								26	TEXTILE FIBRES	1	No Quantity							1296			0
S3	2016	2016	2016	2	0	2	Export	28	Antigua and Barbuda	ATG	92	Br. Virgin Isds	VGB								26	TEXTILE FIBRES	1	No Quantity							101			0
S3	2016	2016	2016	2	0	2	Export	28	Antigua and Barbuda	ATG	124	Canada	CAN								26	TEXTILE FIBRES	1	No Quantity							222			0
S3	2016	2016	2016	2	0	2	Export	28	Antigua and Barbuda	ATG	192	Cuba	CUB								26	TEXTILE FIBRES	1	No Quantity							167			0
S3	2016	2016	2016	2	0	2	Export	28	Antigua and Barbuda	ATG	214	Dominican Rep.	DOM								26	TEXTILE FIBRES	1	No Quantity							1126			0
S3	2016	2016	2016	2	0	2	Export	28	Antigua and Barbuda	ATG	328	Guyana	GUY								26	TEXTILE FIBRES	1	No Quantity							167			0
S3	2016	2016	2016	2	0	2	Export	28	Antigua and Barbuda	ATG	470	Malta	MLT								26	TEXTILE FIBRES	1	No Quantity							21623			0
S3	2016	2016	2016	2	0	2	Export	28	Antigua and Barbuda	ATG	500	Montserrat	MSR								26	TEXTILE FIBRES	1	No Quantity							6135			0
S3	2016	2016	2016	2	0	2	Export	28	Antigua and Barbuda	ATG	662	Saint Lucia	LCA								26	TEXTILE FIBRES	1	No Quantity							69			0
S3	2016	2016	2016	2	0	2	Export	28	Antigua and Barbuda	ATG	670	Saint Vincent and the Grenadines	VCT								26	TEXTILE FIBRES	1	No Quantity							440			0
S3	2016	2016	2016	2	0	2	Export	28	Antigua and Barbuda	ATG	724	Spain	ESP								26	TEXTILE FIBRES	1	No Quantity							25951			0
S3	2016	2016	2016	2	0	2	Export	28	Antigua and Barbuda	ATG	826	United Kingdom	GBR								26	TEXTILE FIBRES	1	No Quantity							69269			0
S3	2016	2016	2016	2	0	2	Export	28	Antigua and Barbuda	ATG	842	USA	USA								26	TEXTILE FIBRES	1	No Quantity							49061			0
S3	2016	2016	2016	2	0	2	Export	12	Algeria	DZA	0	World	WLD								27	CRUDE FERTILIZER,MINERAL	1	No Quantity							72458220			0
S3	2016	2016	2016	2	0	2	Export	12	Algeria	DZA	40	Austria	AUT								27	CRUDE FERTILIZER,MINERAL	1	No Quantity							1			0
S3	2016	2016	2016	2	0	2	Export	12	Algeria	DZA	56	Belgium	BEL								27	CRUDE FERTILIZER,MINERAL	1	No Quantity							1415461			0
S3	2016	2016	2016	2	0	2	Export	12	Algeria	DZA	76	Brazil	BRA								27	CRUDE FERTILIZER,MINERAL	1	No Quantity							10668036			0
S3	2016	2016	2016	2	0	2	Export	12	Algeria	DZA	124	Canada	CAN								27	CRUDE FERTILIZER,MINERAL	1	No Quantity							1068			0
S3	2016	2016	2016	2	0	2	Export	12	Algeria	DZA	156	China	CHN								27	CRUDE FERTILIZER,MINERAL	1	No Quantity							30244			0
S3	2016	2016	2016	2	0	2	Export	12	Algeria	DZA	191	Croatia	HRV								27	CRUDE FERTILIZER,MINERAL	1	No Quantity							3259684			0
S3	2016	2016	2016	2	0	2	Export	12	Algeria	DZA	208	Denmark	DNK								27	CRUDE FERTILIZER,MINERAL	1	No Quantity							6785			0
S3	2016	2016	2016	2	0	2	Export	12	Algeria	DZA	226	Equatorial Guinea	GNQ								27	CRUDE FERTILIZER,MINERAL	1	No Quantity							619			0
S3	2016	2016	2016	2	0	2	Export	12	Algeria	DZA	251	France	FRA								27	CRUDE FERTILIZER,MINERAL	1	No Quantity							7937363			0
S3	2016	2016	2016	2	0	2	Export	12	Algeria	DZA	276	Germany	DEU								27	CRUDE FERTILIZER,MINERAL	1	No Quantity							19179			0
S3	2016	2016	2016	2	0	2	Export	12	Algeria	DZA	288	Ghana	GHA								27	CRUDE FERTILIZER,MINERAL	1	No Quantity							14924			0
S3	2016	2016	2016	2	0	2	Export	12	Algeria	DZA	300	Greece	GRC								27	CRUDE FERTILIZER,MINERAL	1	No Quantity							2641515			0
S3	2016	2016	2016	2	0	2	Export	12	Algeria	DZA	360	Indonesia	IDN								27	CRUDE FERTILIZER,MINERAL	1	No Quantity							1			0
S3	2016	2016	2016	2	0	2	Export	12	Algeria	DZA	372	Ireland	IRL								27	CRUDE FERTILIZER,MINERAL	1	No Quantity							224			0
S3	2016	2016	2016	2	0	2	Export	12	Algeria	DZA	381	Italy	ITA								27	CRUDE FERTILIZER,MINERAL	1	No Quantity							3715818			0
S3	2016	2016	2016	2	0	2	Export	12	Algeria	DZA	384	Côte d'Ivoire	CIV								27	CRUDE FERTILIZER,MINERAL	1	No Quantity							5389			0
S3	2016	2016	2016	2	0	2	Export	12	Algeria	DZA	392	Japan	JPN								27	CRUDE FERTILIZER,MINERAL	1	No Quantity							216			0
S3	2016	2016	2016	2	0	2	Export	12	Algeria	DZA	400	Jordan	JOR								27	CRUDE FERTILIZER,MINERAL	1	No Quantity							334			0
S3	2016	2016	2016	2	0	2	Export	12	Algeria	DZA	466	Mali	MLI								27	CRUDE FERTILIZER,MINERAL	1	No Quantity							269			0
S3	2016	2016	2016	2	0	2	Export	12	Algeria	DZA	484	Mexico	MEX								27	CRUDE FERTILIZER,MINERAL	1	No Quantity							12053481			0
S3	2016	2016	2016	2	0	2	Export	12	Algeria	DZA	504	Morocco	MAR								27	CRUDE FERTILIZER,MINERAL	1	No Quantity							180			0
S3	2016	2016	2016	2	0	2	Export	12	Algeria	DZA	554	New Zealand	NZL								27	CRUDE FERTILIZER,MINERAL	1	No Quantity							29282			0
S3	2016	2016	2016	2	0	2	Export	12	Algeria	DZA	566	Nigeria	NGA								27	CRUDE FERTILIZER,MINERAL	1	No Quantity							3707			0
S3	2016	2016	2016	2	0	2	Export	12	Algeria	DZA	608	Philippines	PHL								27	CRUDE FERTILIZER,MINERAL	1	No Quantity							101			0
S3	2016	2016	2016	2	0	2	Export	12	Algeria	DZA	616	Poland	POL								27	CRUDE FERTILIZER,MINERAL	1	No Quantity							14328733			0
S3	2016	2016	2016	2	0	2	Export	12	Algeria	DZA	620	Portugal	PRT								27	CRUDE FERTILIZER,MINERAL	1	No Quantity							271151			0
S3	2016	2016	2016	2	0	2	Export	12	Algeria	DZA	643	Russian Federation	RUS								27	CRUDE FERTILIZER,MINERAL	1	No Quantity							78			0
S3	2016	2016	2016	2	0	2	Export	12	Algeria	DZA	688	Serbia	SRB								27	CRUDE FERTILIZER,MINERAL	1	No Quantity							336			0
S3	2016	2016	2016	2	0	2	Export	12	Algeria	DZA	699	India	IND								27	CRUDE FERTILIZER,MINERAL	1	No Quantity							2769790			0
S3	2016	2016	2016	2	0	2	Export	12	Algeria	DZA	710	South Africa	ZAF								27	CRUDE FERTILIZER,MINERAL	1	No Quantity							8081			0
S3	2016	2016	2016	2	0	2	Export	12	Algeria	DZA	724	Spain	ESP								27	CRUDE FERTILIZER,MINERAL	1	No Quantity							2830517			0
S3	2016	2016	2016	2	0	2	Export	12	Algeria	DZA	757	Switzerland	CHE								27	CRUDE FERTILIZER,MINERAL	1	No Quantity							232			0
S3	2016	2016	2016	2	0	2	Export	12	Algeria	DZA	768	Togo	TGO								27	CRUDE FERTILIZER,MINERAL	1	No Quantity							2814			0
S3	2016	2016	2016	2	0	2	Export	12	Algeria	DZA	784	United Arab Emirates	ARE								27	CRUDE FERTILIZER,MINERAL	1	No Quantity							23			0
S3	2016	2016	2016	2	0	2	Export	12	Algeria	DZA	788	Tunisia	TUN								27	CRUDE FERTILIZER,MINERAL	1	No Quantity							486735			0
S3	2016	2016	2016	2	0	2	Export	12	Algeria	DZA	792	Turkey	TUR								27	CRUDE FERTILIZER,MINERAL	1	No Quantity							997394			0
S3	2016	2016	2016	2	0	2	Export	12	Algeria	DZA	804	Ukraine	UKR								27	CRUDE FERTILIZER,MINERAL	1	No Quantity							3161333			0
S3	2016	2016	2016	2	0	2	Export	12	Algeria	DZA	826	United Kingdom	GBR								27	CRUDE FERTILIZER,MINERAL	1	No Quantity							1616			0
S3	2016	2016	2016	2	0	2	Export	12	Algeria	DZA	842	USA	USA								27	CRUDE FERTILIZER,MINERAL	1	No Quantity							276			0
S3	2016	2016	2016	2	0	2	Export	12	Algeria	DZA	858	Uruguay	URY								27	CRUDE FERTILIZER,MINERAL	1	No Quantity							5795230			0
S3	2016	2016	2016	2	0	2	Export	28	Antigua and Barbuda	ATG	0	World	WLD								27	CRUDE FERTILIZER,MINERAL	1	No Quantity							556			0
S3	2016	2016	2016	2	0	2	Export	28	Antigua and Barbuda	ATG	212	Dominica	DMA								27	CRUDE FERTILIZER,MINERAL	1	No Quantity							556			0
S3	2016	2016	2016	2	0	2	Export	12	Algeria	DZA	0	World	WLD								28	METALLIFEROUS ORE,SCRAP	1	No Quantity							1709436			0
S3	2016	2016	2016	2	0	2	Export	12	Algeria	DZA	56	Belgium	BEL								28	METALLIFEROUS ORE,SCRAP	1	No Quantity							1186072			0
S3	2016	2016	2016	2	0	2	Export	12	Algeria	DZA	504	Morocco	MAR								28	METALLIFEROUS ORE,SCRAP	1	No Quantity							129			0
S3	2016	2016	2016	2	0	2	Export	12	Algeria	DZA	643	Russian Federation	RUS								28	METALLIFEROUS ORE,SCRAP	1	No Quantity							43			0
S3	2016	2016	2016	2	0	2	Export	12	Algeria	DZA	792	Turkey	TUR								28	METALLIFEROUS ORE,SCRAP	1	No Quantity							523192			0
S3	2016	2016	2016	2	0	2	Export	28	Antigua and Barbuda	ATG	0	World	WLD								28	METALLIFEROUS ORE,SCRAP	1	No Quantity							141852			0
S3	2016	2016	2016	2	0	2	Export	28	Antigua and Barbuda	ATG	156	China	CHN								28	METALLIFEROUS ORE,SCRAP	1	No Quantity							18889			0
S3	2016	2016	2016	2	0	2	Export	28	Antigua and Barbuda	ATG	360	Indonesia	IDN								28	METALLIFEROUS ORE,SCRAP	1	No Quantity							18519			0
S3	2016	2016	2016	2	0	2	Export	28	Antigua and Barbuda	ATG	410	Rep. of Korea	KOR								28	METALLIFEROUS ORE,SCRAP	1	No Quantity							30370			0
S3	2016	2016	2016	2	0	2	Export	28	Antigua and Barbuda	ATG	490	Other Asia, nes									28	METALLIFEROUS ORE,SCRAP	1	No Quantity							33333			0
S3	2016	2016	2016	2	0	2	Export	28	Antigua and Barbuda	ATG	586	Pakistan	PAK								28	METALLIFEROUS ORE,SCRAP	1	No Quantity							3704			0
S3	2016	2016	2016	2	0	2	Export	28	Antigua and Barbuda	ATG	764	Thailand	THA								28	METALLIFEROUS ORE,SCRAP	1	No Quantity							22222			0
S3	2016	2016	2016	2	0	2	Export	28	Antigua and Barbuda	ATG	784	United Arab Emirates	ARE								28	METALLIFEROUS ORE,SCRAP	1	No Quantity							7407			0
S3	2016	2016	2016	2	0	2	Export	28	Antigua and Barbuda	ATG	842	USA	USA								28	METALLIFEROUS ORE,SCRAP	1	No Quantity							7407			0
S3	2016	2016	2016	2	0	2	Export	12	Algeria	DZA	0	World	WLD								29	CRUDE ANIMAL,VEG.MATERL.	1	No Quantity							250954			0
S3	2016	2016	2016	2	0	2	Export	12	Algeria	DZA	208	Denmark	DNK								29	CRUDE ANIMAL,VEG.MATERL.	1	No Quantity							293			0
S3	2016	2016	2016	2	0	2	Export	12	Algeria	DZA	251	France	FRA								29	CRUDE ANIMAL,VEG.MATERL.	1	No Quantity							14874			0
S3	2016	2016	2016	2	0	2	Export	12	Algeria	DZA	381	Italy	ITA								29	CRUDE ANIMAL,VEG.MATERL.	1	No Quantity							60653			0
S3	2016	2016	2016	2	0	2	Export	12	Algeria	DZA	384	Côte d'Ivoire	CIV								29	CRUDE ANIMAL,VEG.MATERL.	1	No Quantity							10			0
S3	2016	2016	2016	2	0	2	Export	12	Algeria	DZA	466	Mali	MLI								29	CRUDE ANIMAL,VEG.MATERL.	1	No Quantity							849			0
S3	2016	2016	2016	2	0	2	Export	12	Algeria	DZA	562	Niger	NER								29	CRUDE ANIMAL,VEG.MATERL.	1	No Quantity							43			0
S3	2016	2016	2016	2	0	2	Export	12	Algeria	DZA	634	Qatar	QAT								29	CRUDE ANIMAL,VEG.MATERL.	1	No Quantity							693			0
S3	2016	2016	2016	2	0	2	Export	12	Algeria	DZA	686	Senegal	SEN								29	CRUDE ANIMAL,VEG.MATERL.	1	No Quantity							2360			0
S3	2016	2016	2016	2	0	2	Export	12	Algeria	DZA	724	Spain	ESP								29	CRUDE ANIMAL,VEG.MATERL.	1	No Quantity							162313			0
S3	2016	2016	2016	2	0	2	Export	12	Algeria	DZA	784	United Arab Emirates	ARE								29	CRUDE ANIMAL,VEG.MATERL.	1	No Quantity							8822			0
S3	2016	2016	2016	2	0	2	Export	12	Algeria	DZA	826	United Kingdom	GBR								29	CRUDE ANIMAL,VEG.MATERL.	1	No Quantity							44			0
S3	2016	2016	2016	2	0	2	Export	28	Antigua and Barbuda	ATG	0	World	WLD								29	CRUDE ANIMAL,VEG.MATERL.	1	No Quantity							2393			0
S3	2016	2016	2016	2	0	2	Export	28	Antigua and Barbuda	ATG	500	Montserrat	MSR								29	CRUDE ANIMAL,VEG.MATERL.	1	No Quantity							2393			0
S3	2016	2016	2016	2	0	2	Export	12	Algeria	DZA	0	World	WLD								33	PETROLEUM,PETROL.PRODUCT	1	No Quantity							16789322347			0
S3	2016	2016	2016	2	0	2	Export	12	Algeria	DZA	24	Angola	AGO								33	PETROLEUM,PETROL.PRODUCT	1	No Quantity							3645			0
S3	2016	2016	2016	2	0	2	Export	12	Algeria	DZA	36	Australia	AUS								33	PETROLEUM,PETROL.PRODUCT	1	No Quantity							175788498			0
S3	2016	2016	2016	2	0	2	Export	12	Algeria	DZA	44	Bahamas	BHS								33	PETROLEUM,PETROL.PRODUCT	1	No Quantity							44528533			0
S3	2016	2016	2016	2	0	2	Export	12	Algeria	DZA	52	Barbados	BRB								33	PETROLEUM,PETROL.PRODUCT	1	No Quantity							47878			0
S3	2016	2016	2016	2	0	2	Export	12	Algeria	DZA	56	Belgium	BEL								33	PETROLEUM,PETROL.PRODUCT	1	No Quantity							924680060			0
S3	2016	2016	2016	2	0	2	Export	12	Algeria	DZA	76	Brazil	BRA								33	PETROLEUM,PETROL.PRODUCT	1	No Quantity							1520430476			0
S3	2016	2016	2016	2	0	2	Export	12	Algeria	DZA	124	Canada	CAN								33	PETROLEUM,PETROL.PRODUCT	1	No Quantity							1273430394			0
S3	2016	2016	2016	2	0	2	Export	12	Algeria	DZA	148	Chad	TCD								33	PETROLEUM,PETROL.PRODUCT	1	No Quantity							266			0
S3	2016	2016	2016	2	0	2	Export	12	Algeria	DZA	156	China	CHN								33	PETROLEUM,PETROL.PRODUCT	1	No Quantity							226501818			0
S3	2016	2016	2016	2	0	2	Export	12	Algeria	DZA	192	Cuba	CUB								33	PETROLEUM,PETROL.PRODUCT	1	No Quantity							217862373			0
S3	2016	2016	2016	2	0	2	Export	12	Algeria	DZA	196	Cyprus	CYP								33	PETROLEUM,PETROL.PRODUCT	1	No Quantity							640007			0
S3	2016	2016	2016	2	0	2	Export	12	Algeria	DZA	251	France	FRA								33	PETROLEUM,PETROL.PRODUCT	1	No Quantity							1530540967			0
S3	2016	2016	2016	2	0	2	Export	12	Algeria	DZA	276	Germany	DEU								33	PETROLEUM,PETROL.PRODUCT	1	No Quantity							8066142			0
S3	2016	2016	2016	2	0	2	Export	12	Algeria	DZA	300	Greece	GRC								33	PETROLEUM,PETROL.PRODUCT	1	No Quantity							1451325			0
S3	2016	2016	2016	2	0	2	Export	12	Algeria	DZA	344	China, Hong Kong SAR	HKG								33	PETROLEUM,PETROL.PRODUCT	1	No Quantity							91024			0
S3	2016	2016	2016	2	0	2	Export	12	Algeria	DZA	360	Indonesia	IDN								33	PETROLEUM,PETROL.PRODUCT	1	No Quantity							326935046			0
S3	2016	2016	2016	2	0	2	Export	12	Algeria	DZA	381	Italy	ITA								33	PETROLEUM,PETROL.PRODUCT	1	No Quantity							1783840101			0
S3	2016	2016	2016	2	0	2	Export	12	Algeria	DZA	384	Côte d'Ivoire	CIV								33	PETROLEUM,PETROL.PRODUCT	1	No Quantity							265			0
S3	2016	2016	2016	2	0	2	Export	12	Algeria	DZA	410	Rep. of Korea	KOR								33	PETROLEUM,PETROL.PRODUCT	1	No Quantity							215669663			0
S3	2016	2016	2016	2	0	2	Export	12	Algeria	DZA	422	Lebanon	LBN								33	PETROLEUM,PETROL.PRODUCT	1	No Quantity							7754			0
S3	2016	2016	2016	2	0	2	Export	12	Algeria	DZA	458	Malaysia	MYS								33	PETROLEUM,PETROL.PRODUCT	1	No Quantity							101097730			0
S3	2016	2016	2016	2	0	2	Export	12	Algeria	DZA	470	Malta	MLT								33	PETROLEUM,PETROL.PRODUCT	1	No Quantity							54658967			0
S3	2016	2016	2016	2	0	2	Export	12	Algeria	DZA	490	Other Asia, nes									33	PETROLEUM,PETROL.PRODUCT	1	No Quantity							52733818			0
S3	2016	2016	2016	2	0	2	Export	12	Algeria	DZA	528	Netherlands	NLD								33	PETROLEUM,PETROL.PRODUCT	1	No Quantity							1421328766			0
S3	2016	2016	2016	2	0	2	Export	12	Algeria	DZA	562	Niger	NER								33	PETROLEUM,PETROL.PRODUCT	1	No Quantity							107905			0
S3	2016	2016	2016	2	0	2	Export	12	Algeria	DZA	579	Norway	NOR								33	PETROLEUM,PETROL.PRODUCT	1	No Quantity							208			0
S3	2016	2016	2016	2	0	2	Export	12	Algeria	DZA	591	Panama	PAN								33	PETROLEUM,PETROL.PRODUCT	1	No Quantity							27855			0
S3	2016	2016	2016	2	0	2	Export	12	Algeria	DZA	620	Portugal	PRT								33	PETROLEUM,PETROL.PRODUCT	1	No Quantity							401941722			0
S3	2016	2016	2016	2	0	2	Export	12	Algeria	DZA	643	Russian Federation	RUS								33	PETROLEUM,PETROL.PRODUCT	1	No Quantity							30724			0
S3	2016	2016	2016	2	0	2	Export	12	Algeria	DZA	682	Saudi Arabia	SAU								33	PETROLEUM,PETROL.PRODUCT	1	No Quantity							6405			0
S3	2016	2016	2016	2	0	2	Export	12	Algeria	DZA	699	India	IND								33	PETROLEUM,PETROL.PRODUCT	1	No Quantity							408193095			0
S3	2016	2016	2016	2	0	2	Export	12	Algeria	DZA	702	Singapore	SGP								33	PETROLEUM,PETROL.PRODUCT	1	No Quantity							511370373			0
S3	2016	2016	2016	2	0	2	Export	12	Algeria	DZA	724	Spain	ESP								33	PETROLEUM,PETROL.PRODUCT	1	No Quantity							1012313559			0
S3	2016	2016	2016	2	0	2	Export	12	Algeria	DZA	757	Switzerland	CHE								33	PETROLEUM,PETROL.PRODUCT	1	No Quantity							13109			0
S3	2016	2016	2016	2	0	2	Export	12	Algeria	DZA	760	Syria	SYR								33	PETROLEUM,PETROL.PRODUCT	1	No Quantity							1685			0
S3	2016	2016	2016	2	0	2	Export	12	Algeria	DZA	764	Thailand	THA								33	PETROLEUM,PETROL.PRODUCT	1	No Quantity							148247268			0
S3	2016	2016	2016	2	0	2	Export	12	Algeria	DZA	784	United Arab Emirates	ARE								33	PETROLEUM,PETROL.PRODUCT	1	No Quantity							8741			0
S3	2016	2016	2016	2	0	2	Export	12	Algeria	DZA	788	Tunisia	TUN								33	PETROLEUM,PETROL.PRODUCT	1	No Quantity							6839045			0
S3	2016	2016	2016	2	0	2	Export	12	Algeria	DZA	792	Turkey	TUR								33	PETROLEUM,PETROL.PRODUCT	1	No Quantity							58249261			0
S3	2016	2016	2016	2	0	2	Export	12	Algeria	DZA	826	United Kingdom	GBR								33	PETROLEUM,PETROL.PRODUCT	1	No Quantity							760388820			0
S3	2016	2016	2016	2	0	2	Export	12	Algeria	DZA	842	USA	USA								33	PETROLEUM,PETROL.PRODUCT	1	No Quantity							3601247055			0
S3	2016	2016	2016	2	0	2	Export	28	Antigua and Barbuda	ATG	0	World	WLD								33	PETROLEUM,PETROL.PRODUCT	1	No Quantity							622734			0
S3	2016	2016	2016	2	0	2	Export	28	Antigua and Barbuda	ATG	52	Barbados	BRB								33	PETROLEUM,PETROL.PRODUCT	1	No Quantity							517832			0
S3	2016	2016	2016	2	0	2	Export	28	Antigua and Barbuda	ATG	212	Dominica	DMA								33	PETROLEUM,PETROL.PRODUCT	1	No Quantity							11			0
S3	2016	2016	2016	2	0	2	Export	28	Antigua and Barbuda	ATG	724	Spain	ESP								33	PETROLEUM,PETROL.PRODUCT	1	No Quantity							201			0
S3	2016	2016	2016	2	0	2	Export	28	Antigua and Barbuda	ATG	780	Trinidad and Tobago	TTO								33	PETROLEUM,PETROL.PRODUCT	1	No Quantity							1907			0
S3	2016	2016	2016	2	0	2	Export	28	Antigua and Barbuda	ATG	826	United Kingdom	GBR								33	PETROLEUM,PETROL.PRODUCT	1	No Quantity							360			0
S3	2016	2016	2016	2	0	2	Export	28	Antigua and Barbuda	ATG	842	USA	USA								33	PETROLEUM,PETROL.PRODUCT	1	No Quantity							57687			0
S3	2016	2016	2016	2	0	2	Export	28	Antigua and Barbuda	ATG	899	Areas, nes									33	PETROLEUM,PETROL.PRODUCT	1	No Quantity							44736			0
S3	2016	2016	2016	2	0	2	Export	12	Algeria	DZA	0	World	WLD								34	GAS,NATURAL,MANUFACTURED	1	No Quantity							11785720822			0
S3	2016	2016	2016	2	0	2	Export	12	Algeria	DZA	24	Angola	AGO								34	GAS,NATURAL,MANUFACTURED	1	No Quantity							5943477			0
S3	2016	2016	2016	2	0	2	Export	12	Algeria	DZA	32	Argentina	ARG								34	GAS,NATURAL,MANUFACTURED	1	No Quantity							44147377			0
S3	2016	2016	2016	2	0	2	Export	12	Algeria	DZA	56	Belgium	BEL								34	GAS,NATURAL,MANUFACTURED	1	No Quantity							24848886			0
S3	2016	2016	2016	2	0	2	Export	12	Algeria	DZA	76	Brazil	BRA								34	GAS,NATURAL,MANUFACTURED	1	No Quantity							39685241			0
S3	2016	2016	2016	2	0	2	Export	12	Algeria	DZA	156	China	CHN								34	GAS,NATURAL,MANUFACTURED	1	No Quantity							98887590			0
S3	2016	2016	2016	2	0	2	Export	12	Algeria	DZA	196	Cyprus	CYP								34	GAS,NATURAL,MANUFACTURED	1	No Quantity							1755688			0
S3	2016	2016	2016	2	0	2	Export	12	Algeria	DZA	214	Dominican Rep.	DOM								34	GAS,NATURAL,MANUFACTURED	1	No Quantity							9565096			0
S3	2016	2016	2016	2	0	2	Export	12	Algeria	DZA	251	France	FRA								34	GAS,NATURAL,MANUFACTURED	1	No Quantity							1649706732			0
S3	2016	2016	2016	2	0	2	Export	12	Algeria	DZA	300	Greece	GRC								34	GAS,NATURAL,MANUFACTURED	1	No Quantity							151001517			0
S3	2016	2016	2016	2	0	2	Export	12	Algeria	DZA	381	Italy	ITA								34	GAS,NATURAL,MANUFACTURED	1	No Quantity							3365967517			0
S3	2016	2016	2016	2	0	2	Export	12	Algeria	DZA	384	Côte d'Ivoire	CIV								34	GAS,NATURAL,MANUFACTURED	1	No Quantity							6536249			0
S3	2016	2016	2016	2	0	2	Export	12	Algeria	DZA	392	Japan	JPN								34	GAS,NATURAL,MANUFACTURED	1	No Quantity							163679471			0
S3	2016	2016	2016	2	0	2	Export	12	Algeria	DZA	400	Jordan	JOR								34	GAS,NATURAL,MANUFACTURED	1	No Quantity							36936468			0
S3	2016	2016	2016	2	0	2	Export	12	Algeria	DZA	404	Kenya	KEN								34	GAS,NATURAL,MANUFACTURED	1	No Quantity							2191742			0
S3	2016	2016	2016	2	0	2	Export	12	Algeria	DZA	410	Rep. of Korea	KOR								34	GAS,NATURAL,MANUFACTURED	1	No Quantity							18595154			0
S3	2016	2016	2016	2	0	2	Export	12	Algeria	DZA	422	Lebanon	LBN								34	GAS,NATURAL,MANUFACTURED	1	No Quantity							5026205			0
S3	2016	2016	2016	2	0	2	Export	12	Algeria	DZA	484	Mexico	MEX								34	GAS,NATURAL,MANUFACTURED	1	No Quantity							18786426			0
S3	2016	2016	2016	2	0	2	Export	12	Algeria	DZA	504	Morocco	MAR								34	GAS,NATURAL,MANUFACTURED	1	No Quantity							471295359			0
S3	2016	2016	2016	2	0	2	Export	12	Algeria	DZA	528	Netherlands	NLD								34	GAS,NATURAL,MANUFACTURED	1	No Quantity							12285462			0
S3	2016	2016	2016	2	0	2	Export	12	Algeria	DZA	566	Nigeria	NGA								34	GAS,NATURAL,MANUFACTURED	1	No Quantity							2390706			0
S3	2016	2016	2016	2	0	2	Export	12	Algeria	DZA	620	Portugal	PRT								34	GAS,NATURAL,MANUFACTURED	1	No Quantity							415016639			0
S3	2016	2016	2016	2	0	2	Export	12	Algeria	DZA	686	Senegal	SEN								34	GAS,NATURAL,MANUFACTURED	1	No Quantity							6501930			0
S3	2016	2016	2016	2	0	2	Export	12	Algeria	DZA	699	India	IND								34	GAS,NATURAL,MANUFACTURED	1	No Quantity							44342426			0
S3	2016	2016	2016	2	0	2	Export	12	Algeria	DZA	724	Spain	ESP								34	GAS,NATURAL,MANUFACTURED	1	No Quantity							2670112067			0
S3	2016	2016	2016	2	0	2	Export	12	Algeria	DZA	757	Switzerland	CHE								34	GAS,NATURAL,MANUFACTURED	1	No Quantity							91192045			0
S3	2016	2016	2016	2	0	2	Export	12	Algeria	DZA	784	United Arab Emirates	ARE								34	GAS,NATURAL,MANUFACTURED	1	No Quantity							4189453			0
S3	2016	2016	2016	2	0	2	Export	12	Algeria	DZA	788	Tunisia	TUN								34	GAS,NATURAL,MANUFACTURED	1	No Quantity							568421609			0
S3	2016	2016	2016	2	0	2	Export	12	Algeria	DZA	792	Turkey	TUR								34	GAS,NATURAL,MANUFACTURED	1	No Quantity							1239803897			0
S3	2016	2016	2016	2	0	2	Export	12	Algeria	DZA	818	Egypt	EGY								34	GAS,NATURAL,MANUFACTURED	1	No Quantity							242507536			0
S3	2016	2016	2016	2	0	2	Export	12	Algeria	DZA	826	United Kingdom	GBR								34	GAS,NATURAL,MANUFACTURED	1	No Quantity							245613787			0
S3	2016	2016	2016	2	0	2	Export	12	Algeria	DZA	842	USA	USA								34	GAS,NATURAL,MANUFACTURED	1	No Quantity							128787070			0
S3	2016	2016	2016	2	0	2	Export	12	Algeria	DZA	0	World	WLD								35	ELECTRIC CURRENT	1	No Quantity							10746386			0
S3	2016	2016	2016	2	0	2	Export	12	Algeria	DZA	504	Morocco	MAR								35	ELECTRIC CURRENT	1	No Quantity							10746386			0
S3	2016	2016	2016	2	0	2	Export	28	Antigua and Barbuda	ATG	0	World	WLD								41	ANIMAL OILS AND FATS	1	No Quantity							3165			0
S3	2016	2016	2016	2	0	2	Export	28	Antigua and Barbuda	ATG	842	USA	USA								41	ANIMAL OILS AND FATS	1	No Quantity							3165			0
S3	2016	2016	2016	2	0	2	Export	12	Algeria	DZA	0	World	WLD								42	FIXED VEG. FATS AND OILS	1	No Quantity							11028674			0
S3	2016	2016	2016	2	0	2	Export	12	Algeria	DZA	120	Cameroon	CMR								42	FIXED VEG. FATS AND OILS	1	No Quantity							1700			0
S3	2016	2016	2016	2	0	2	Export	12	Algeria	DZA	124	Canada	CAN								42	FIXED VEG. FATS AND OILS	1	No Quantity							15262			0
S3	2016	2016	2016	2	0	2	Export	12	Algeria	DZA	251	France	FRA								42	FIXED VEG. FATS AND OILS	1	No Quantity							149633			0
S3	2016	2016	2016	2	0	2	Export	12	Algeria	DZA	384	Côte d'Ivoire	CIV								42	FIXED VEG. FATS AND OILS	1	No Quantity							596			0
S3	2016	2016	2016	2	0	2	Export	12	Algeria	DZA	434	Libya	LBY								42	FIXED VEG. FATS AND OILS	1	No Quantity							9373593			0
S3	2016	2016	2016	2	0	2	Export	12	Algeria	DZA	466	Mali	MLI								42	FIXED VEG. FATS AND OILS	1	No Quantity							8728			0
S3	2016	2016	2016	2	0	2	Export	12	Algeria	DZA	562	Niger	NER								42	FIXED VEG. FATS AND OILS	1	No Quantity							1054			0
S3	2016	2016	2016	2	0	2	Export	12	Algeria	DZA	634	Qatar	QAT								42	FIXED VEG. FATS AND OILS	1	No Quantity							94			0
S3	2016	2016	2016	2	0	2	Export	12	Algeria	DZA	682	Saudi Arabia	SAU								42	FIXED VEG. FATS AND OILS	1	No Quantity							51177			0
S3	2016	2016	2016	2	0	2	Export	12	Algeria	DZA	686	Senegal	SEN								42	FIXED VEG. FATS AND OILS	1	No Quantity							3256			0
S3	2016	2016	2016	2	0	2	Export	12	Algeria	DZA	768	Togo	TGO								42	FIXED VEG. FATS AND OILS	1	No Quantity							4423			0
S3	2016	2016	2016	2	0	2	Export	12	Algeria	DZA	784	United Arab Emirates	ARE								42	FIXED VEG. FATS AND OILS	1	No Quantity							1418720			0
S3	2016	2016	2016	2	0	2	Export	12	Algeria	DZA	834	United Rep. of Tanzania	TZA								42	FIXED VEG. FATS AND OILS	1	No Quantity							353			0
S3	2016	2016	2016	2	0	2	Export	12	Algeria	DZA	842	USA	USA								42	FIXED VEG. FATS AND OILS	1	No Quantity							86			0
S3	2016	2016	2016	2	0	2	Export	28	Antigua and Barbuda	ATG	0	World	WLD								42	FIXED VEG. FATS AND OILS	1	No Quantity							37			0
S3	2016	2016	2016	2	0	2	Export	28	Antigua and Barbuda	ATG	662	Saint Lucia	LCA								42	FIXED VEG. FATS AND OILS	1	No Quantity							37			0
S3	2016	2016	2016	2	0	2	Export	12	Algeria	DZA	0	World	WLD								43	ANIMAL,VEG.FATS,OILS,NES	1	No Quantity							1123784			0
S3	2016	2016	2016	2	0	2	Export	12	Algeria	DZA	56	Belgium	BEL								43	ANIMAL,VEG.FATS,OILS,NES	1	No Quantity							53			0
S3	2016	2016	2016	2	0	2	Export	12	Algeria	DZA	124	Canada	CAN								43	ANIMAL,VEG.FATS,OILS,NES	1	No Quantity							1270			0
S3	2016	2016	2016	2	0	2	Export	12	Algeria	DZA	156	China	CHN								43	ANIMAL,VEG.FATS,OILS,NES	1	No Quantity							17072			0
S3	2016	2016	2016	2	0	2	Export	12	Algeria	DZA	251	France	FRA								43	ANIMAL,VEG.FATS,OILS,NES	1	No Quantity							18851			0
S3	2016	2016	2016	2	0	2	Export	12	Algeria	DZA	528	Netherlands	NLD								43	ANIMAL,VEG.FATS,OILS,NES	1	No Quantity							1037986			0
S3	2016	2016	2016	2	0	2	Export	12	Algeria	DZA	788	Tunisia	TUN								43	ANIMAL,VEG.FATS,OILS,NES	1	No Quantity							48551			0
S3	2016	2016	2016	2	0	2	Export	12	Algeria	DZA	0	World	WLD								51	ORGANIC CHEMICALS	1	No Quantity							79844082			0
S3	2016	2016	2016	2	0	2	Export	12	Algeria	DZA	56	Belgium	BEL								51	ORGANIC CHEMICALS	1	No Quantity							7895079			0
S3	2016	2016	2016	2	0	2	Export	12	Algeria	DZA	76	Brazil	BRA								51	ORGANIC CHEMICALS	1	No Quantity							5697102			0
S3	2016	2016	2016	2	0	2	Export	12	Algeria	DZA	156	China	CHN								51	ORGANIC CHEMICALS	1	No Quantity							5255659			0
S3	2016	2016	2016	2	0	2	Export	12	Algeria	DZA	251	France	FRA								51	ORGANIC CHEMICALS	1	No Quantity							3980007			0
S3	2016	2016	2016	2	0	2	Export	12	Algeria	DZA	276	Germany	DEU								51	ORGANIC CHEMICALS	1	No Quantity							757			0
S3	2016	2016	2016	2	0	2	Export	12	Algeria	DZA	381	Italy	ITA								51	ORGANIC CHEMICALS	1	No Quantity							13087708			0
S3	2016	2016	2016	2	0	2	Export	12	Algeria	DZA	392	Japan	JPN								51	ORGANIC CHEMICALS	1	No Quantity							2360			0
S3	2016	2016	2016	2	0	2	Export	12	Algeria	DZA	466	Mali	MLI								51	ORGANIC CHEMICALS	1	No Quantity							22006			0
S3	2016	2016	2016	2	0	2	Export	12	Algeria	DZA	528	Netherlands	NLD								51	ORGANIC CHEMICALS	1	No Quantity							8319774			0
S3	2016	2016	2016	2	0	2	Export	12	Algeria	DZA	620	Portugal	PRT								51	ORGANIC CHEMICALS	1	No Quantity							8256064			0
S3	2016	2016	2016	2	0	2	Export	12	Algeria	DZA	659	Saint Kitts and Nevis	KNA								51	ORGANIC CHEMICALS	1	No Quantity							1269497			0
S3	2016	2016	2016	2	0	2	Export	12	Algeria	DZA	699	India	IND								51	ORGANIC CHEMICALS	1	No Quantity							86			0
S3	2016	2016	2016	2	0	2	Export	12	Algeria	DZA	705	Slovenia	SVN								51	ORGANIC CHEMICALS	1	No Quantity							998270			0
S3	2016	2016	2016	2	0	2	Export	12	Algeria	DZA	724	Spain	ESP								51	ORGANIC CHEMICALS	1	No Quantity							16765416			0
S3	2016	2016	2016	2	0	2	Export	12	Algeria	DZA	728	South Sudan	SSD								51	ORGANIC CHEMICALS	1	No Quantity							309			0
S3	2016	2016	2016	2	0	2	Export	12	Algeria	DZA	788	Tunisia	TUN								51	ORGANIC CHEMICALS	1	No Quantity							2830561			0
S3	2016	2016	2016	2	0	2	Export	12	Algeria	DZA	792	Turkey	TUR								51	ORGANIC CHEMICALS	1	No Quantity							2			0
S3	2016	2016	2016	2	0	2	Export	12	Algeria	DZA	842	USA	USA								51	ORGANIC CHEMICALS	1	No Quantity							5463427			0
S3	2016	2016	2016	2	0	2	Export	28	Antigua and Barbuda	ATG	0	World	WLD								51	ORGANIC CHEMICALS	1	No Quantity							16329			0
S3	2016	2016	2016	2	0	2	Export	28	Antigua and Barbuda	ATG	500	Montserrat	MSR								51	ORGANIC CHEMICALS	1	No Quantity							1203			0
S3	2016	2016	2016	2	0	2	Export	28	Antigua and Barbuda	ATG	659	Saint Kitts and Nevis	KNA								51	ORGANIC CHEMICALS	1	No Quantity							5310			0
S3	2016	2016	2016	2	0	2	Export	28	Antigua and Barbuda	ATG	899	Areas, nes									51	ORGANIC CHEMICALS	1	No Quantity							9816			0
S3	2016	2016	2016	2	0	2	Export	12	Algeria	DZA	0	World	WLD								52	INORGANIC CHEMICALS	1	No Quantity							347657312			0
S3	2016	2016	2016	2	0	2	Export	12	Algeria	DZA	56	Belgium	BEL								52	INORGANIC CHEMICALS	1	No Quantity							17918268			0
S3	2016	2016	2016	2	0	2	Export	12	Algeria	DZA	100	Bulgaria	BGR								52	INORGANIC CHEMICALS	1	No Quantity							1446836			0
S3	2016	2016	2016	2	0	2	Export	12	Algeria	DZA	124	Canada	CAN								52	INORGANIC CHEMICALS	1	No Quantity							2738			0
S3	2016	2016	2016	2	0	2	Export	12	Algeria	DZA	203	Czechia	CZE								52	INORGANIC CHEMICALS	1	No Quantity							723			0
S3	2016	2016	2016	2	0	2	Export	12	Algeria	DZA	251	France	FRA								52	INORGANIC CHEMICALS	1	No Quantity							88371752			0
S3	2016	2016	2016	2	0	2	Export	12	Algeria	DZA	276	Germany	DEU								52	INORGANIC CHEMICALS	1	No Quantity							23827678			0
S3	2016	2016	2016	2	0	2	Export	12	Algeria	DZA	381	Italy	ITA								52	INORGANIC CHEMICALS	1	No Quantity							7303519			0
S3	2016	2016	2016	2	0	2	Export	12	Algeria	DZA	400	Jordan	JOR								52	INORGANIC CHEMICALS	1	No Quantity							2851844			0
S3	2016	2016	2016	2	0	2	Export	12	Algeria	DZA	504	Morocco	MAR								52	INORGANIC CHEMICALS	1	No Quantity							10851347			0
S3	2016	2016	2016	2	0	2	Export	12	Algeria	DZA	528	Netherlands	NLD								52	INORGANIC CHEMICALS	1	No Quantity							23334552			0
S3	2016	2016	2016	2	0	2	Export	12	Algeria	DZA	562	Niger	NER								52	INORGANIC CHEMICALS	1	No Quantity							152358			0
S3	2016	2016	2016	2	0	2	Export	12	Algeria	DZA	579	Norway	NOR								52	INORGANIC CHEMICALS	1	No Quantity							4799560			0
S3	2016	2016	2016	2	0	2	Export	12	Algeria	DZA	620	Portugal	PRT								52	INORGANIC CHEMICALS	1	No Quantity							17995815			0
S3	2016	2016	2016	2	0	2	Export	12	Algeria	DZA	659	Saint Kitts and Nevis	KNA								52	INORGANIC CHEMICALS	1	No Quantity							938988			0
S3	2016	2016	2016	2	0	2	Export	12	Algeria	DZA	686	Senegal	SEN								52	INORGANIC CHEMICALS	1	No Quantity							11569			0
S3	2016	2016	2016	2	0	2	Export	12	Algeria	DZA	699	India	IND								52	INORGANIC CHEMICALS	1	No Quantity							12134167			0
S3	2016	2016	2016	2	0	2	Export	12	Algeria	DZA	724	Spain	ESP								52	INORGANIC CHEMICALS	1	No Quantity							95125259			0
S3	2016	2016	2016	2	0	2	Export	12	Algeria	DZA	752	Sweden	SWE								52	INORGANIC CHEMICALS	1	No Quantity							2975355			0
S3	2016	2016	2016	2	0	2	Export	12	Algeria	DZA	784	United Arab Emirates	ARE								52	INORGANIC CHEMICALS	1	No Quantity							4603118			0
S3	2016	2016	2016	2	0	2	Export	12	Algeria	DZA	788	Tunisia	TUN								52	INORGANIC CHEMICALS	1	No Quantity							366539			0
S3	2016	2016	2016	2	0	2	Export	12	Algeria	DZA	792	Turkey	TUR								52	INORGANIC CHEMICALS	1	No Quantity							13798614			0
S3	2016	2016	2016	2	0	2	Export	12	Algeria	DZA	818	Egypt	EGY								52	INORGANIC CHEMICALS	1	No Quantity							69698			0
S3	2016	2016	2016	2	0	2	Export	12	Algeria	DZA	826	United Kingdom	GBR								52	INORGANIC CHEMICALS	1	No Quantity							2902778			0
S3	2016	2016	2016	2	0	2	Export	12	Algeria	DZA	842	USA	USA								52	INORGANIC CHEMICALS	1	No Quantity							15806681			0
S3	2016	2016	2016	2	0	2	Export	12	Algeria	DZA	899	Areas, nes									52	INORGANIC CHEMICALS	1	No Quantity							67561			0
S3	2016	2016	2016	2	0	2	Export	28	Antigua and Barbuda	ATG	0	World	WLD								52	INORGANIC CHEMICALS	1	No Quantity							40932			0
S3	2016	2016	2016	2	0	2	Export	28	Antigua and Barbuda	ATG	500	Montserrat	MSR								52	INORGANIC CHEMICALS	1	No Quantity							7010			0
S3	2016	2016	2016	2	0	2	Export	28	Antigua and Barbuda	ATG	659	Saint Kitts and Nevis	KNA								52	INORGANIC CHEMICALS	1	No Quantity							3625			0
S3	2016	2016	2016	2	0	2	Export	28	Antigua and Barbuda	ATG	780	Trinidad and Tobago	TTO								52	INORGANIC CHEMICALS	1	No Quantity							3148			0
S3	2016	2016	2016	2	0	2	Export	28	Antigua and Barbuda	ATG	826	United Kingdom	GBR								52	INORGANIC CHEMICALS	1	No Quantity							627			0
S3	2016	2016	2016	2	0	2	Export	28	Antigua and Barbuda	ATG	842	USA	USA								52	INORGANIC CHEMICALS	1	No Quantity							24215			0
S3	2016	2016	2016	2	0	2	Export	28	Antigua and Barbuda	ATG	899	Areas, nes									52	INORGANIC CHEMICALS	1	No Quantity							2306			0
S3	2016	2016	2016	2	0	2	Export	12	Algeria	DZA	0	World	WLD								53	DYES,COLOURING MATERIALS	1	No Quantity							695544			0
S3	2016	2016	2016	2	0	2	Export	12	Algeria	DZA	24	Angola	AGO								53	DYES,COLOURING MATERIALS	1	No Quantity							6662			0
S3	2016	2016	2016	2	0	2	Export	12	Algeria	DZA	156	China	CHN								53	DYES,COLOURING MATERIALS	1	No Quantity							442			0
S3	2016	2016	2016	2	0	2	Export	12	Algeria	DZA	251	France	FRA								53	DYES,COLOURING MATERIALS	1	No Quantity							48			0
S3	2016	2016	2016	2	0	2	Export	12	Algeria	DZA	276	Germany	DEU								53	DYES,COLOURING MATERIALS	1	No Quantity							10			0
S3	2016	2016	2016	2	0	2	Export	12	Algeria	DZA	288	Ghana	GHA								53	DYES,COLOURING MATERIALS	1	No Quantity							141001			0
S3	2016	2016	2016	2	0	2	Export	12	Algeria	DZA	384	Côte d'Ivoire	CIV								53	DYES,COLOURING MATERIALS	1	No Quantity							29863			0
S3	2016	2016	2016	2	0	2	Export	12	Algeria	DZA	434	Libya	LBY								53	DYES,COLOURING MATERIALS	1	No Quantity							254			0
S3	2016	2016	2016	2	0	2	Export	12	Algeria	DZA	686	Senegal	SEN								53	DYES,COLOURING MATERIALS	1	No Quantity							5321			0
S3	2016	2016	2016	2	0	2	Export	12	Algeria	DZA	710	South Africa	ZAF								53	DYES,COLOURING MATERIALS	1	No Quantity							685			0
S3	2016	2016	2016	2	0	2	Export	12	Algeria	DZA	724	Spain	ESP								53	DYES,COLOURING MATERIALS	1	No Quantity							853			0
S3	2016	2016	2016	2	0	2	Export	12	Algeria	DZA	788	Tunisia	TUN								53	DYES,COLOURING MATERIALS	1	No Quantity							510405			0
S3	2016	2016	2016	2	0	2	Export	28	Antigua and Barbuda	ATG	0	World	WLD								53	DYES,COLOURING MATERIALS	1	No Quantity							98594			0
S3	2016	2016	2016	2	0	2	Export	28	Antigua and Barbuda	ATG	92	Br. Virgin Isds	VGB								53	DYES,COLOURING MATERIALS	1	No Quantity							191			0
S3	2016	2016	2016	2	0	2	Export	28	Antigua and Barbuda	ATG	212	Dominica	DMA								53	DYES,COLOURING MATERIALS	1	No Quantity							52327			0
S3	2016	2016	2016	2	0	2	Export	28	Antigua and Barbuda	ATG	251	France	FRA								53	DYES,COLOURING MATERIALS	1	No Quantity							11616			0
S3	2016	2016	2016	2	0	2	Export	28	Antigua and Barbuda	ATG	500	Montserrat	MSR								53	DYES,COLOURING MATERIALS	1	No Quantity							7031			0
S3	2016	2016	2016	2	0	2	Export	28	Antigua and Barbuda	ATG	531	Curaçao	CUW								53	DYES,COLOURING MATERIALS	1	No Quantity							9696			0
S3	2016	2016	2016	2	0	2	Export	28	Antigua and Barbuda	ATG	659	Saint Kitts and Nevis	KNA								53	DYES,COLOURING MATERIALS	1	No Quantity							3734			0
S3	2016	2016	2016	2	0	2	Export	28	Antigua and Barbuda	ATG	724	Spain	ESP								53	DYES,COLOURING MATERIALS	1	No Quantity							151			0
S3	2016	2016	2016	2	0	2	Export	28	Antigua and Barbuda	ATG	826	United Kingdom	GBR								53	DYES,COLOURING MATERIALS	1	No Quantity							2892			0
S3	2016	2016	2016	2	0	2	Export	28	Antigua and Barbuda	ATG	842	USA	USA								53	DYES,COLOURING MATERIALS	1	No Quantity							688			0
S3	2016	2016	2016	2	0	2	Export	28	Antigua and Barbuda	ATG	899	Areas, nes									53	DYES,COLOURING MATERIALS	1	No Quantity							10269			0
S3	2016	2016	2016	2	0	2	Export	12	Algeria	DZA	0	World	WLD								54	MEDICINAL,PHARM.PRODUCTS	1	No Quantity							6288486			0
S3	2016	2016	2016	2	0	2	Export	12	Algeria	DZA	36	Australia	AUS								54	MEDICINAL,PHARM.PRODUCTS	1	No Quantity							26291			0
S3	2016	2016	2016	2	0	2	Export	12	Algeria	DZA	40	Austria	AUT								54	MEDICINAL,PHARM.PRODUCTS	1	No Quantity							198			0
S3	2016	2016	2016	2	0	2	Export	12	Algeria	DZA	56	Belgium	BEL								54	MEDICINAL,PHARM.PRODUCTS	1	No Quantity							136948			0
S3	2016	2016	2016	2	0	2	Export	12	Algeria	DZA	120	Cameroon	CMR								54	MEDICINAL,PHARM.PRODUCTS	1	No Quantity							623			0
S3	2016	2016	2016	2	0	2	Export	12	Algeria	DZA	132	Cabo Verde	CPV								54	MEDICINAL,PHARM.PRODUCTS	1	No Quantity							129233			0
S3	2016	2016	2016	2	0	2	Export	12	Algeria	DZA	148	Chad	TCD								54	MEDICINAL,PHARM.PRODUCTS	1	No Quantity							84			0
S3	2016	2016	2016	2	0	2	Export	12	Algeria	DZA	204	Benin	BEN								54	MEDICINAL,PHARM.PRODUCTS	1	No Quantity							82			0
S3	2016	2016	2016	2	0	2	Export	12	Algeria	DZA	246	Finland	FIN								54	MEDICINAL,PHARM.PRODUCTS	1	No Quantity							115			0
S3	2016	2016	2016	2	0	2	Export	12	Algeria	DZA	251	France	FRA								54	MEDICINAL,PHARM.PRODUCTS	1	No Quantity							2504194			0
S3	2016	2016	2016	2	0	2	Export	12	Algeria	DZA	276	Germany	DEU								54	MEDICINAL,PHARM.PRODUCTS	1	No Quantity							3660			0
S3	2016	2016	2016	2	0	2	Export	12	Algeria	DZA	300	Greece	GRC								54	MEDICINAL,PHARM.PRODUCTS	1	No Quantity							41255			0
S3	2016	2016	2016	2	0	2	Export	12	Algeria	DZA	344	China, Hong Kong SAR	HKG								54	MEDICINAL,PHARM.PRODUCTS	1	No Quantity							10			0
S3	2016	2016	2016	2	0	2	Export	12	Algeria	DZA	368	Iraq	IRQ								54	MEDICINAL,PHARM.PRODUCTS	1	No Quantity							3057			0
S3	2016	2016	2016	2	0	2	Export	12	Algeria	DZA	372	Ireland	IRL								54	MEDICINAL,PHARM.PRODUCTS	1	No Quantity							61474			0
S3	2016	2016	2016	2	0	2	Export	12	Algeria	DZA	381	Italy	ITA								54	MEDICINAL,PHARM.PRODUCTS	1	No Quantity							213146			0
S3	2016	2016	2016	2	0	2	Export	12	Algeria	DZA	384	Côte d'Ivoire	CIV								54	MEDICINAL,PHARM.PRODUCTS	1	No Quantity							153312			0
S3	2016	2016	2016	2	0	2	Export	12	Algeria	DZA	400	Jordan	JOR								54	MEDICINAL,PHARM.PRODUCTS	1	No Quantity							155341			0
S3	2016	2016	2016	2	0	2	Export	12	Algeria	DZA	410	Rep. of Korea	KOR								54	MEDICINAL,PHARM.PRODUCTS	1	No Quantity							321			0
S3	2016	2016	2016	2	0	2	Export	12	Algeria	DZA	422	Lebanon	LBN								54	MEDICINAL,PHARM.PRODUCTS	1	No Quantity							93237			0
S3	2016	2016	2016	2	0	2	Export	12	Algeria	DZA	434	Libya	LBY								54	MEDICINAL,PHARM.PRODUCTS	1	No Quantity							505705			0
S3	2016	2016	2016	2	0	2	Export	12	Algeria	DZA	442	Luxembourg	LUX								54	MEDICINAL,PHARM.PRODUCTS	1	No Quantity							204			0
S3	2016	2016	2016	2	0	2	Export	12	Algeria	DZA	466	Mali	MLI								54	MEDICINAL,PHARM.PRODUCTS	1	No Quantity							205809			0
S3	2016	2016	2016	2	0	2	Export	12	Algeria	DZA	478	Mauritania	MRT								54	MEDICINAL,PHARM.PRODUCTS	1	No Quantity							145599			0
S3	2016	2016	2016	2	0	2	Export	12	Algeria	DZA	504	Morocco	MAR								54	MEDICINAL,PHARM.PRODUCTS	1	No Quantity							103333			0
S3	2016	2016	2016	2	0	2	Export	12	Algeria	DZA	528	Netherlands	NLD								54	MEDICINAL,PHARM.PRODUCTS	1	No Quantity							430			0
S3	2016	2016	2016	2	0	2	Export	12	Algeria	DZA	579	Norway	NOR								54	MEDICINAL,PHARM.PRODUCTS	1	No Quantity							611			0
S3	2016	2016	2016	2	0	2	Export	12	Algeria	DZA	616	Poland	POL								54	MEDICINAL,PHARM.PRODUCTS	1	No Quantity							517725			0
S3	2016	2016	2016	2	0	2	Export	12	Algeria	DZA	682	Saudi Arabia	SAU								54	MEDICINAL,PHARM.PRODUCTS	1	No Quantity							589416			0
S3	2016	2016	2016	2	0	2	Export	12	Algeria	DZA	686	Senegal	SEN								54	MEDICINAL,PHARM.PRODUCTS	1	No Quantity							234317			0
S3	2016	2016	2016	2	0	2	Export	12	Algeria	DZA	699	India	IND								54	MEDICINAL,PHARM.PRODUCTS	1	No Quantity							83			0
S3	2016	2016	2016	2	0	2	Export	12	Algeria	DZA	704	Viet Nam	VNM								54	MEDICINAL,PHARM.PRODUCTS	1	No Quantity							17243			0
S3	2016	2016	2016	2	0	2	Export	12	Algeria	DZA	710	South Africa	ZAF								54	MEDICINAL,PHARM.PRODUCTS	1	No Quantity							211425			0
S3	2016	2016	2016	2	0	2	Export	12	Algeria	DZA	752	Sweden	SWE								54	MEDICINAL,PHARM.PRODUCTS	1	No Quantity							22			0
S3	2016	2016	2016	2	0	2	Export	12	Algeria	DZA	757	Switzerland	CHE								54	MEDICINAL,PHARM.PRODUCTS	1	No Quantity							397			0
S3	2016	2016	2016	2	0	2	Export	12	Algeria	DZA	788	Tunisia	TUN								54	MEDICINAL,PHARM.PRODUCTS	1	No Quantity							32514			0
S3	2016	2016	2016	2	0	2	Export	12	Algeria	DZA	792	Turkey	TUR								54	MEDICINAL,PHARM.PRODUCTS	1	No Quantity							133632			0
S3	2016	2016	2016	2	0	2	Export	12	Algeria	DZA	826	United Kingdom	GBR								54	MEDICINAL,PHARM.PRODUCTS	1	No Quantity							65671			0
S3	2016	2016	2016	2	0	2	Export	12	Algeria	DZA	854	Burkina Faso	BFA								54	MEDICINAL,PHARM.PRODUCTS	1	No Quantity							1769			0
S3	2016	2016	2016	2	0	2	Export	28	Antigua and Barbuda	ATG	0	World	WLD								54	MEDICINAL,PHARM.PRODUCTS	1	No Quantity							84729			0
S3	2016	2016	2016	2	0	2	Export	28	Antigua and Barbuda	ATG	92	Br. Virgin Isds	VGB								54	MEDICINAL,PHARM.PRODUCTS	1	No Quantity							39856			0
S3	2016	2016	2016	2	0	2	Export	28	Antigua and Barbuda	ATG	276	Germany	DEU								54	MEDICINAL,PHARM.PRODUCTS	1	No Quantity							182			0
S3	2016	2016	2016	2	0	2	Export	28	Antigua and Barbuda	ATG	500	Montserrat	MSR								54	MEDICINAL,PHARM.PRODUCTS	1	No Quantity							36201			0
S3	2016	2016	2016	2	0	2	Export	28	Antigua and Barbuda	ATG	660	Anguilla	AIA								54	MEDICINAL,PHARM.PRODUCTS	1	No Quantity							1751			0
S3	2016	2016	2016	2	0	2	Export	28	Antigua and Barbuda	ATG	842	USA	USA								54	MEDICINAL,PHARM.PRODUCTS	1	No Quantity							6609			0
S3	2016	2016	2016	2	0	2	Export	28	Antigua and Barbuda	ATG	899	Areas, nes									54	MEDICINAL,PHARM.PRODUCTS	1	No Quantity							130			0
S3	2016	2016	2016	2	0	2	Export	12	Algeria	DZA	0	World	WLD								55	ESSENTL.OILS,PERFUME,ETC	1	No Quantity							1893127			0
S3	2016	2016	2016	2	0	2	Export	12	Algeria	DZA	124	Canada	CAN								55	ESSENTL.OILS,PERFUME,ETC	1	No Quantity							3271			0
S3	2016	2016	2016	2	0	2	Export	12	Algeria	DZA	251	France	FRA								55	ESSENTL.OILS,PERFUME,ETC	1	No Quantity							285072			0
S3	2016	2016	2016	2	0	2	Export	12	Algeria	DZA	324	Guinea	GIN								55	ESSENTL.OILS,PERFUME,ETC	1	No Quantity							96932			0
S3	2016	2016	2016	2	0	2	Export	12	Algeria	DZA	381	Italy	ITA								55	ESSENTL.OILS,PERFUME,ETC	1	No Quantity							283			0
S3	2016	2016	2016	2	0	2	Export	12	Algeria	DZA	384	Côte d'Ivoire	CIV								55	ESSENTL.OILS,PERFUME,ETC	1	No Quantity							167548			0
S3	2016	2016	2016	2	0	2	Export	12	Algeria	DZA	434	Libya	LBY								55	ESSENTL.OILS,PERFUME,ETC	1	No Quantity							93581			0
S3	2016	2016	2016	2	0	2	Export	12	Algeria	DZA	458	Malaysia	MYS								55	ESSENTL.OILS,PERFUME,ETC	1	No Quantity							100			0
S3	2016	2016	2016	2	0	2	Export	12	Algeria	DZA	466	Mali	MLI								55	ESSENTL.OILS,PERFUME,ETC	1	No Quantity							13811			0
S3	2016	2016	2016	2	0	2	Export	12	Algeria	DZA	478	Mauritania	MRT								55	ESSENTL.OILS,PERFUME,ETC	1	No Quantity							32000			0
S3	2016	2016	2016	2	0	2	Export	12	Algeria	DZA	504	Morocco	MAR								55	ESSENTL.OILS,PERFUME,ETC	1	No Quantity							757063			0
S3	2016	2016	2016	2	0	2	Export	12	Algeria	DZA	562	Niger	NER								55	ESSENTL.OILS,PERFUME,ETC	1	No Quantity							29			0
S3	2016	2016	2016	2	0	2	Export	12	Algeria	DZA	566	Nigeria	NGA								55	ESSENTL.OILS,PERFUME,ETC	1	No Quantity							5298			0
S3	2016	2016	2016	2	0	2	Export	12	Algeria	DZA	686	Senegal	SEN								55	ESSENTL.OILS,PERFUME,ETC	1	No Quantity							107079			0
S3	2016	2016	2016	2	0	2	Export	12	Algeria	DZA	699	India	IND								55	ESSENTL.OILS,PERFUME,ETC	1	No Quantity							179			0
S3	2016	2016	2016	2	0	2	Export	12	Algeria	DZA	724	Spain	ESP								55	ESSENTL.OILS,PERFUME,ETC	1	No Quantity							193			0
S3	2016	2016	2016	2	0	2	Export	12	Algeria	DZA	728	South Sudan	SSD								55	ESSENTL.OILS,PERFUME,ETC	1	No Quantity							643			0
S3	2016	2016	2016	2	0	2	Export	12	Algeria	DZA	784	United Arab Emirates	ARE								55	ESSENTL.OILS,PERFUME,ETC	1	No Quantity							12504			0
S3	2016	2016	2016	2	0	2	Export	12	Algeria	DZA	788	Tunisia	TUN								55	ESSENTL.OILS,PERFUME,ETC	1	No Quantity							312665			0
S3	2016	2016	2016	2	0	2	Export	12	Algeria	DZA	792	Turkey	TUR								55	ESSENTL.OILS,PERFUME,ETC	1	No Quantity							1263			0
S3	2016	2016	2016	2	0	2	Export	12	Algeria	DZA	826	United Kingdom	GBR								55	ESSENTL.OILS,PERFUME,ETC	1	No Quantity							433			0
S3	2016	2016	2016	2	0	2	Export	12	Algeria	DZA	834	United Rep. of Tanzania	TZA								55	ESSENTL.OILS,PERFUME,ETC	1	No Quantity							1138			0
S3	2016	2016	2016	2	0	2	Export	12	Algeria	DZA	842	USA	USA								55	ESSENTL.OILS,PERFUME,ETC	1	No Quantity							2041			0
S3	2016	2016	2016	2	0	2	Export	28	Antigua and Barbuda	ATG	0	World	WLD								55	ESSENTL.OILS,PERFUME,ETC	1	No Quantity							20602			0
S3	2016	2016	2016	2	0	2	Export	28	Antigua and Barbuda	ATG	52	Barbados	BRB								55	ESSENTL.OILS,PERFUME,ETC	1	No Quantity							9432			0
S3	2016	2016	2016	2	0	2	Export	28	Antigua and Barbuda	ATG	92	Br. Virgin Isds	VGB								55	ESSENTL.OILS,PERFUME,ETC	1	No Quantity							5946			0
S3	2016	2016	2016	2	0	2	Export	28	Antigua and Barbuda	ATG	192	Cuba	CUB								55	ESSENTL.OILS,PERFUME,ETC	1	No Quantity							56			0
S3	2016	2016	2016	2	0	2	Export	28	Antigua and Barbuda	ATG	212	Dominica	DMA								55	ESSENTL.OILS,PERFUME,ETC	1	No Quantity							421			0
S3	2016	2016	2016	2	0	2	Export	28	Antigua and Barbuda	ATG	214	Dominican Rep.	DOM								55	ESSENTL.OILS,PERFUME,ETC	1	No Quantity							203			0
S3	2016	2016	2016	2	0	2	Export	28	Antigua and Barbuda	ATG	388	Jamaica	JAM								55	ESSENTL.OILS,PERFUME,ETC	1	No Quantity							111			0
S3	2016	2016	2016	2	0	2	Export	28	Antigua and Barbuda	ATG	659	Saint Kitts and Nevis	KNA								55	ESSENTL.OILS,PERFUME,ETC	1	No Quantity							129			0
S3	2016	2016	2016	2	0	2	Export	28	Antigua and Barbuda	ATG	660	Anguilla	AIA								55	ESSENTL.OILS,PERFUME,ETC	1	No Quantity							120			0
S3	2016	2016	2016	2	0	2	Export	28	Antigua and Barbuda	ATG	662	Saint Lucia	LCA								55	ESSENTL.OILS,PERFUME,ETC	1	No Quantity							11			0
S3	2016	2016	2016	2	0	2	Export	28	Antigua and Barbuda	ATG	826	United Kingdom	GBR								55	ESSENTL.OILS,PERFUME,ETC	1	No Quantity							847			0
S3	2016	2016	2016	2	0	2	Export	28	Antigua and Barbuda	ATG	842	USA	USA								55	ESSENTL.OILS,PERFUME,ETC	1	No Quantity							779			0
S3	2016	2016	2016	2	0	2	Export	28	Antigua and Barbuda	ATG	899	Areas, nes									55	ESSENTL.OILS,PERFUME,ETC	1	No Quantity							2550			0
S3	2016	2016	2016	2	0	2	Export	12	Algeria	DZA	0	World	WLD								56	FERTILIZER,EXCEPT GRP272	1	No Quantity							447564191			0
S3	2016	2016	2016	2	0	2	Export	12	Algeria	DZA	56	Belgium	BEL								56	FERTILIZER,EXCEPT GRP272	1	No Quantity							5703931			0
S3	2016	2016	2016	2	0	2	Export	12	Algeria	DZA	76	Brazil	BRA								56	FERTILIZER,EXCEPT GRP272	1	No Quantity							39683502			0
S3	2016	2016	2016	2	0	2	Export	12	Algeria	DZA	124	Canada	CAN								56	FERTILIZER,EXCEPT GRP272	1	No Quantity							25705686			0
S3	2016	2016	2016	2	0	2	Export	12	Algeria	DZA	251	France	FRA								56	FERTILIZER,EXCEPT GRP272	1	No Quantity							94444159			0
S3	2016	2016	2016	2	0	2	Export	12	Algeria	DZA	276	Germany	DEU								56	FERTILIZER,EXCEPT GRP272	1	No Quantity							22912702			0
S3	2016	2016	2016	2	0	2	Export	12	Algeria	DZA	372	Ireland	IRL								56	FERTILIZER,EXCEPT GRP272	1	No Quantity							8764245			0
S3	2016	2016	2016	2	0	2	Export	12	Algeria	DZA	381	Italy	ITA								56	FERTILIZER,EXCEPT GRP272	1	No Quantity							4539723			0
S3	2016	2016	2016	2	0	2	Export	12	Algeria	DZA	484	Mexico	MEX								56	FERTILIZER,EXCEPT GRP272	1	No Quantity							18626797			0
S3	2016	2016	2016	2	0	2	Export	12	Algeria	DZA	616	Poland	POL								56	FERTILIZER,EXCEPT GRP272	1	No Quantity							1399187			0
S3	2016	2016	2016	2	0	2	Export	12	Algeria	DZA	620	Portugal	PRT								56	FERTILIZER,EXCEPT GRP272	1	No Quantity							2773546			0
S3	2016	2016	2016	2	0	2	Export	12	Algeria	DZA	699	India	IND								56	FERTILIZER,EXCEPT GRP272	1	No Quantity							8713457			0
S3	2016	2016	2016	2	0	2	Export	12	Algeria	DZA	724	Spain	ESP								56	FERTILIZER,EXCEPT GRP272	1	No Quantity							54854451			0
S3	2016	2016	2016	2	0	2	Export	12	Algeria	DZA	826	United Kingdom	GBR								56	FERTILIZER,EXCEPT GRP272	1	No Quantity							48906531			0
S3	2016	2016	2016	2	0	2	Export	12	Algeria	DZA	842	USA	USA								56	FERTILIZER,EXCEPT GRP272	1	No Quantity							110536274			0
S3	2016	2016	2016	2	0	2	Export	28	Antigua and Barbuda	ATG	0	World	WLD								56	FERTILIZER,EXCEPT GRP272	1	No Quantity							415			0
S3	2016	2016	2016	2	0	2	Export	28	Antigua and Barbuda	ATG	500	Montserrat	MSR								56	FERTILIZER,EXCEPT GRP272	1	No Quantity							415			0
S3	2016	2016	2016	2	0	2	Export	12	Algeria	DZA	0	World	WLD								57	PLASTICS IN PRIMARY FORM	1	No Quantity							406338			0
S3	2016	2016	2016	2	0	2	Export	12	Algeria	DZA	56	Belgium	BEL								57	PLASTICS IN PRIMARY FORM	1	No Quantity							147021			0
S3	2016	2016	2016	2	0	2	Export	12	Algeria	DZA	156	China	CHN								57	PLASTICS IN PRIMARY FORM	1	No Quantity							14695			0
S3	2016	2016	2016	2	0	2	Export	12	Algeria	DZA	251	France	FRA								57	PLASTICS IN PRIMARY FORM	1	No Quantity							16827			0
S3	2016	2016	2016	2	0	2	Export	12	Algeria	DZA	276	Germany	DEU								57	PLASTICS IN PRIMARY FORM	1	No Quantity							62			0
S3	2016	2016	2016	2	0	2	Export	12	Algeria	DZA	344	China, Hong Kong SAR	HKG								57	PLASTICS IN PRIMARY FORM	1	No Quantity							69197			0
S3	2016	2016	2016	2	0	2	Export	12	Algeria	DZA	528	Netherlands	NLD								57	PLASTICS IN PRIMARY FORM	1	No Quantity							158			0
S3	2016	2016	2016	2	0	2	Export	12	Algeria	DZA	699	India	IND								57	PLASTICS IN PRIMARY FORM	1	No Quantity							19830			0
S3	2016	2016	2016	2	0	2	Export	12	Algeria	DZA	724	Spain	ESP								57	PLASTICS IN PRIMARY FORM	1	No Quantity							40810			0
S3	2016	2016	2016	2	0	2	Export	12	Algeria	DZA	728	South Sudan	SSD								57	PLASTICS IN PRIMARY FORM	1	No Quantity							300			0
S3	2016	2016	2016	2	0	2	Export	12	Algeria	DZA	788	Tunisia	TUN								57	PLASTICS IN PRIMARY FORM	1	No Quantity							53462			0
S3	2016	2016	2016	2	0	2	Export	12	Algeria	DZA	842	USA	USA								57	PLASTICS IN PRIMARY FORM	1	No Quantity							43975			0
S3	2016	2016	2016	2	0	2	Export	28	Antigua and Barbuda	ATG	0	World	WLD								57	PLASTICS IN PRIMARY FORM	1	No Quantity							4444			0
S3	2016	2016	2016	2	0	2	Export	28	Antigua and Barbuda	ATG	156	China	CHN								57	PLASTICS IN PRIMARY FORM	1	No Quantity							4444			0
S3	2016	2016	2016	2	0	2	Export	12	Algeria	DZA	0	World	WLD								58	PLASTIC,NON-PRIMARY FORM	1	No Quantity							466824			0
S3	2016	2016	2016	2	0	2	Export	12	Algeria	DZA	40	Austria	AUT								58	PLASTIC,NON-PRIMARY FORM	1	No Quantity							4745			0
S3	2016	2016	2016	2	0	2	Export	12	Algeria	DZA	120	Cameroon	CMR								58	PLASTIC,NON-PRIMARY FORM	1	No Quantity							107618			0
S3	2016	2016	2016	2	0	2	Export	12	Algeria	DZA	156	China	CHN								58	PLASTIC,NON-PRIMARY FORM	1	No Quantity							1412			0
S3	2016	2016	2016	2	0	2	Export	12	Algeria	DZA	251	France	FRA								58	PLASTIC,NON-PRIMARY FORM	1	No Quantity							48806			0
S3	2016	2016	2016	2	0	2	Export	12	Algeria	DZA	276	Germany	DEU								58	PLASTIC,NON-PRIMARY FORM	1	No Quantity							2204			0
S3	2016	2016	2016	2	0	2	Export	12	Algeria	DZA	381	Italy	ITA								58	PLASTIC,NON-PRIMARY FORM	1	No Quantity							1490			0
S3	2016	2016	2016	2	0	2	Export	12	Algeria	DZA	392	Japan	JPN								58	PLASTIC,NON-PRIMARY FORM	1	No Quantity							5145			0
S3	2016	2016	2016	2	0	2	Export	12	Algeria	DZA	434	Libya	LBY								58	PLASTIC,NON-PRIMARY FORM	1	No Quantity							239386			0
S3	2016	2016	2016	2	0	2	Export	12	Algeria	DZA	478	Mauritania	MRT								58	PLASTIC,NON-PRIMARY FORM	1	No Quantity							267			0
S3	2016	2016	2016	2	0	2	Export	12	Algeria	DZA	484	Mexico	MEX								58	PLASTIC,NON-PRIMARY FORM	1	No Quantity							4			0
S3	2016	2016	2016	2	0	2	Export	12	Algeria	DZA	504	Morocco	MAR								58	PLASTIC,NON-PRIMARY FORM	1	No Quantity							13278			0
S3	2016	2016	2016	2	0	2	Export	12	Algeria	DZA	528	Netherlands	NLD								58	PLASTIC,NON-PRIMARY FORM	1	No Quantity							368			0
S3	2016	2016	2016	2	0	2	Export	12	Algeria	DZA	724	Spain	ESP								58	PLASTIC,NON-PRIMARY FORM	1	No Quantity							555			0
S3	2016	2016	2016	2	0	2	Export	12	Algeria	DZA	818	Egypt	EGY								58	PLASTIC,NON-PRIMARY FORM	1	No Quantity							33572			0
S3	2016	2016	2016	2	0	2	Export	12	Algeria	DZA	842	USA	USA								58	PLASTIC,NON-PRIMARY FORM	1	No Quantity							7974			0
S3	2016	2016	2016	2	0	2	Export	28	Antigua and Barbuda	ATG	0	World	WLD								58	PLASTIC,NON-PRIMARY FORM	1	No Quantity							10575			0
S3	2016	2016	2016	2	0	2	Export	28	Antigua and Barbuda	ATG	212	Dominica	DMA								58	PLASTIC,NON-PRIMARY FORM	1	No Quantity							1052			0
S3	2016	2016	2016	2	0	2	Export	28	Antigua and Barbuda	ATG	300	Greece	GRC								58	PLASTIC,NON-PRIMARY FORM	1	No Quantity							185			0
S3	2016	2016	2016	2	0	2	Export	28	Antigua and Barbuda	ATG	484	Mexico	MEX								58	PLASTIC,NON-PRIMARY FORM	1	No Quantity							741			0
S3	2016	2016	2016	2	0	2	Export	28	Antigua and Barbuda	ATG	500	Montserrat	MSR								58	PLASTIC,NON-PRIMARY FORM	1	No Quantity							19			0
S3	2016	2016	2016	2	0	2	Export	28	Antigua and Barbuda	ATG	724	Spain	ESP								58	PLASTIC,NON-PRIMARY FORM	1	No Quantity							101			0
S3	2016	2016	2016	2	0	2	Export	28	Antigua and Barbuda	ATG	826	United Kingdom	GBR								58	PLASTIC,NON-PRIMARY FORM	1	No Quantity							5300			0
S3	2016	2016	2016	2	0	2	Export	28	Antigua and Barbuda	ATG	842	USA	USA								58	PLASTIC,NON-PRIMARY FORM	1	No Quantity							3178			0
S3	2016	2016	2016	2	0	2	Export	12	Algeria	DZA	0	World	WLD								59	CHEMICAL MATERIALS NES	1	No Quantity							1894737			0
S3	2016	2016	2016	2	0	2	Export	12	Algeria	DZA	124	Canada	CAN								59	CHEMICAL MATERIALS NES	1	No Quantity							1266			0
S3	2016	2016	2016	2	0	2	Export	12	Algeria	DZA	132	Cabo Verde	CPV								59	CHEMICAL MATERIALS NES	1	No Quantity							90268			0
S3	2016	2016	2016	2	0	2	Export	12	Algeria	DZA	251	France	FRA								59	CHEMICAL MATERIALS NES	1	No Quantity							1292262			0
S3	2016	2016	2016	2	0	2	Export	12	Algeria	DZA	276	Germany	DEU								59	CHEMICAL MATERIALS NES	1	No Quantity							58996			0
S3	2016	2016	2016	2	0	2	Export	12	Algeria	DZA	381	Italy	ITA								59	CHEMICAL MATERIALS NES	1	No Quantity							48087			0
S3	2016	2016	2016	2	0	2	Export	12	Algeria	DZA	384	Côte d'Ivoire	CIV								59	CHEMICAL MATERIALS NES	1	No Quantity							1009			0
S3	2016	2016	2016	2	0	2	Export	12	Algeria	DZA	504	Morocco	MAR								59	CHEMICAL MATERIALS NES	1	No Quantity							569			0
S3	2016	2016	2016	2	0	2	Export	12	Algeria	DZA	620	Portugal	PRT								59	CHEMICAL MATERIALS NES	1	No Quantity							31385			0
S3	2016	2016	2016	2	0	2	Export	12	Algeria	DZA	686	Senegal	SEN								59	CHEMICAL MATERIALS NES	1	No Quantity							23710			0
S3	2016	2016	2016	2	0	2	Export	12	Algeria	DZA	699	India	IND								59	CHEMICAL MATERIALS NES	1	No Quantity							30485			0
S3	2016	2016	2016	2	0	2	Export	12	Algeria	DZA	724	Spain	ESP								59	CHEMICAL MATERIALS NES	1	No Quantity							349			0
S3	2016	2016	2016	2	0	2	Export	12	Algeria	DZA	784	United Arab Emirates	ARE								59	CHEMICAL MATERIALS NES	1	No Quantity							13328			0
S3	2016	2016	2016	2	0	2	Export	12	Algeria	DZA	788	Tunisia	TUN								59	CHEMICAL MATERIALS NES	1	No Quantity							499			0
S3	2016	2016	2016	2	0	2	Export	12	Algeria	DZA	826	United Kingdom	GBR								59	CHEMICAL MATERIALS NES	1	No Quantity							1781			0
S3	2016	2016	2016	2	0	2	Export	12	Algeria	DZA	842	USA	USA								59	CHEMICAL MATERIALS NES	1	No Quantity							300745			0
S3	2016	2016	2016	2	0	2	Export	28	Antigua and Barbuda	ATG	0	World	WLD								59	CHEMICAL MATERIALS NES	1	No Quantity							8981			0
S3	2016	2016	2016	2	0	2	Export	28	Antigua and Barbuda	ATG	84	Belize	BLZ								59	CHEMICAL MATERIALS NES	1	No Quantity							19			0
S3	2016	2016	2016	2	0	2	Export	28	Antigua and Barbuda	ATG	92	Br. Virgin Isds	VGB								59	CHEMICAL MATERIALS NES	1	No Quantity							23			0
S3	2016	2016	2016	2	0	2	Export	28	Antigua and Barbuda	ATG	500	Montserrat	MSR								59	CHEMICAL MATERIALS NES	1	No Quantity							67			0
S3	2016	2016	2016	2	0	2	Export	28	Antigua and Barbuda	ATG	659	Saint Kitts and Nevis	KNA								59	CHEMICAL MATERIALS NES	1	No Quantity							83			0
S3	2016	2016	2016	2	0	2	Export	28	Antigua and Barbuda	ATG	826	United Kingdom	GBR								59	CHEMICAL MATERIALS NES	1	No Quantity							6776			0
S3	2016	2016	2016	2	0	2	Export	28	Antigua and Barbuda	ATG	842	USA	USA								59	CHEMICAL MATERIALS NES	1	No Quantity							2013			0
S3	2016	2016	2016	2	0	2	Export	12	Algeria	DZA	0	World	WLD								61	LEATHER, LEATHER GOODS	1	No Quantity							11333241			0
S3	2016	2016	2016	2	0	2	Export	12	Algeria	DZA	76	Brazil	BRA								61	LEATHER, LEATHER GOODS	1	No Quantity							951			0
S3	2016	2016	2016	2	0	2	Export	12	Algeria	DZA	156	China	CHN								61	LEATHER, LEATHER GOODS	1	No Quantity							955053			0
S3	2016	2016	2016	2	0	2	Export	12	Algeria	DZA	251	France	FRA								61	LEATHER, LEATHER GOODS	1	No Quantity							640525			0
S3	2016	2016	2016	2	0	2	Export	12	Algeria	DZA	381	Italy	ITA								61	LEATHER, LEATHER GOODS	1	No Quantity							6065547			0
S3	2016	2016	2016	2	0	2	Export	12	Algeria	DZA	440	Lithuania	LTU								61	LEATHER, LEATHER GOODS	1	No Quantity							48251			0
S3	2016	2016	2016	2	0	2	Export	12	Algeria	DZA	620	Portugal	PRT								61	LEATHER, LEATHER GOODS	1	No Quantity							1507663			0
S3	2016	2016	2016	2	0	2	Export	12	Algeria	DZA	699	India	IND								61	LEATHER, LEATHER GOODS	1	No Quantity							465279			0
S3	2016	2016	2016	2	0	2	Export	12	Algeria	DZA	724	Spain	ESP								61	LEATHER, LEATHER GOODS	1	No Quantity							674515			0
S3	2016	2016	2016	2	0	2	Export	12	Algeria	DZA	784	United Arab Emirates	ARE								61	LEATHER, LEATHER GOODS	1	No Quantity							486491			0
S3	2016	2016	2016	2	0	2	Export	12	Algeria	DZA	788	Tunisia	TUN								61	LEATHER, LEATHER GOODS	1	No Quantity							267157			0
S3	2016	2016	2016	2	0	2	Export	12	Algeria	DZA	792	Turkey	TUR								61	LEATHER, LEATHER GOODS	1	No Quantity							221808			0
S3	2016	2016	2016	2	0	2	Export	28	Antigua and Barbuda	ATG	0	World	WLD								61	LEATHER, LEATHER GOODS	1	No Quantity							7445			0
S3	2016	2016	2016	2	0	2	Export	28	Antigua and Barbuda	ATG	212	Dominica	DMA								61	LEATHER, LEATHER GOODS	1	No Quantity							7035			0
S3	2016	2016	2016	2	0	2	Export	28	Antigua and Barbuda	ATG	724	Spain	ESP								61	LEATHER, LEATHER GOODS	1	No Quantity							201			0
S3	2016	2016	2016	2	0	2	Export	28	Antigua and Barbuda	ATG	826	United Kingdom	GBR								61	LEATHER, LEATHER GOODS	1	No Quantity							208			0
S3	2016	2016	2016	2	0	2	Export	12	Algeria	DZA	0	World	WLD								62	RUBBER MANUFACTURES, NES	1	No Quantity							137855			0
S3	2016	2016	2016	2	0	2	Export	12	Algeria	DZA	56	Belgium	BEL								62	RUBBER MANUFACTURES, NES	1	No Quantity							8472			0
S3	2016	2016	2016	2	0	2	Export	12	Algeria	DZA	124	Canada	CAN								62	RUBBER MANUFACTURES, NES	1	No Quantity							1473			0
S3	2016	2016	2016	2	0	2	Export	12	Algeria	DZA	156	China	CHN								62	RUBBER MANUFACTURES, NES	1	No Quantity							138			0
S3	2016	2016	2016	2	0	2	Export	12	Algeria	DZA	246	Finland	FIN								62	RUBBER MANUFACTURES, NES	1	No Quantity							1028			0
S3	2016	2016	2016	2	0	2	Export	12	Algeria	DZA	251	France	FRA								62	RUBBER MANUFACTURES, NES	1	No Quantity							4092			0
S3	2016	2016	2016	2	0	2	Export	12	Algeria	DZA	276	Germany	DEU								62	RUBBER MANUFACTURES, NES	1	No Quantity							606			0
S3	2016	2016	2016	2	0	2	Export	12	Algeria	DZA	392	Japan	JPN								62	RUBBER MANUFACTURES, NES	1	No Quantity							2893			0
S3	2016	2016	2016	2	0	2	Export	12	Algeria	DZA	466	Mali	MLI								62	RUBBER MANUFACTURES, NES	1	No Quantity							901			0
S3	2016	2016	2016	2	0	2	Export	12	Algeria	DZA	484	Mexico	MEX								62	RUBBER MANUFACTURES, NES	1	No Quantity							1002			0
S3	2016	2016	2016	2	0	2	Export	12	Algeria	DZA	490	Other Asia, nes									62	RUBBER MANUFACTURES, NES	1	No Quantity							64			0
S3	2016	2016	2016	2	0	2	Export	12	Algeria	DZA	504	Morocco	MAR								62	RUBBER MANUFACTURES, NES	1	No Quantity							29			0
S3	2016	2016	2016	2	0	2	Export	12	Algeria	DZA	528	Netherlands	NLD								62	RUBBER MANUFACTURES, NES	1	No Quantity							70			0
S3	2016	2016	2016	2	0	2	Export	12	Algeria	DZA	724	Spain	ESP								62	RUBBER MANUFACTURES, NES	1	No Quantity							352			0
S3	2016	2016	2016	2	0	2	Export	12	Algeria	DZA	752	Sweden	SWE								62	RUBBER MANUFACTURES, NES	1	No Quantity							2041			0
S3	2016	2016	2016	2	0	2	Export	12	Algeria	DZA	757	Switzerland	CHE								62	RUBBER MANUFACTURES, NES	1	No Quantity							1323			0
S3	2016	2016	2016	2	0	2	Export	12	Algeria	DZA	764	Thailand	THA								62	RUBBER MANUFACTURES, NES	1	No Quantity							137			0
S3	2016	2016	2016	2	0	2	Export	12	Algeria	DZA	826	United Kingdom	GBR								62	RUBBER MANUFACTURES, NES	1	No Quantity							6580			0
S3	2016	2016	2016	2	0	2	Export	12	Algeria	DZA	842	USA	USA								62	RUBBER MANUFACTURES, NES	1	No Quantity							106655			0
S3	2016	2016	2016	2	0	2	Export	28	Antigua and Barbuda	ATG	0	World	WLD								62	RUBBER MANUFACTURES, NES	1	No Quantity							15290			0
S3	2016	2016	2016	2	0	2	Export	28	Antigua and Barbuda	ATG	84	Belize	BLZ								62	RUBBER MANUFACTURES, NES	1	No Quantity							1240			0
S3	2016	2016	2016	2	0	2	Export	28	Antigua and Barbuda	ATG	192	Cuba	CUB								62	RUBBER MANUFACTURES, NES	1	No Quantity							37			0
S3	2016	2016	2016	2	0	2	Export	28	Antigua and Barbuda	ATG	212	Dominica	DMA								62	RUBBER MANUFACTURES, NES	1	No Quantity							756			0
S3	2016	2016	2016	2	0	2	Export	28	Antigua and Barbuda	ATG	500	Montserrat	MSR								62	RUBBER MANUFACTURES, NES	1	No Quantity							771			0
S3	2016	2016	2016	2	0	2	Export	28	Antigua and Barbuda	ATG	659	Saint Kitts and Nevis	KNA								62	RUBBER MANUFACTURES, NES	1	No Quantity							15			0
S3	2016	2016	2016	2	0	2	Export	28	Antigua and Barbuda	ATG	670	Saint Vincent and the Grenadines	VCT								62	RUBBER MANUFACTURES, NES	1	No Quantity							1296			0
S3	2016	2016	2016	2	0	2	Export	28	Antigua and Barbuda	ATG	826	United Kingdom	GBR								62	RUBBER MANUFACTURES, NES	1	No Quantity							1634			0
S3	2016	2016	2016	2	0	2	Export	28	Antigua and Barbuda	ATG	842	USA	USA								62	RUBBER MANUFACTURES, NES	1	No Quantity							9541			0
S3	2016	2016	2016	2	0	2	Export	12	Algeria	DZA	0	World	WLD								63	CORK, WOOD MANUFACTURES	1	No Quantity							1464858			0
S3	2016	2016	2016	2	0	2	Export	12	Algeria	DZA	156	China	CHN								63	CORK, WOOD MANUFACTURES	1	No Quantity							668608			0
S3	2016	2016	2016	2	0	2	Export	12	Algeria	DZA	251	France	FRA								63	CORK, WOOD MANUFACTURES	1	No Quantity							37435			0
S3	2016	2016	2016	2	0	2	Export	12	Algeria	DZA	276	Germany	DEU								63	CORK, WOOD MANUFACTURES	1	No Quantity							16			0
S3	2016	2016	2016	2	0	2	Export	12	Algeria	DZA	381	Italy	ITA								63	CORK, WOOD MANUFACTURES	1	No Quantity							185353			0
S3	2016	2016	2016	2	0	2	Export	12	Algeria	DZA	410	Rep. of Korea	KOR								63	CORK, WOOD MANUFACTURES	1	No Quantity							10076			0
S3	2016	2016	2016	2	0	2	Export	12	Algeria	DZA	414	Kuwait	KWT								63	CORK, WOOD MANUFACTURES	1	No Quantity							40286			0
S3	2016	2016	2016	2	0	2	Export	12	Algeria	DZA	620	Portugal	PRT								63	CORK, WOOD MANUFACTURES	1	No Quantity							379567			0
S3	2016	2016	2016	2	0	2	Export	12	Algeria	DZA	682	Saudi Arabia	SAU								63	CORK, WOOD MANUFACTURES	1	No Quantity							22218			0
S3	2016	2016	2016	2	0	2	Export	12	Algeria	DZA	724	Spain	ESP								63	CORK, WOOD MANUFACTURES	1	No Quantity							113643			0
S3	2016	2016	2016	2	0	2	Export	12	Algeria	DZA	842	USA	USA								63	CORK, WOOD MANUFACTURES	1	No Quantity							7657			0
S3	2016	2016	2016	2	0	2	Export	28	Antigua and Barbuda	ATG	0	World	WLD								63	CORK, WOOD MANUFACTURES	1	No Quantity							128132			0
S3	2016	2016	2016	2	0	2	Export	28	Antigua and Barbuda	ATG	84	Belize	BLZ								63	CORK, WOOD MANUFACTURES	1	No Quantity							30			0
S3	2016	2016	2016	2	0	2	Export	28	Antigua and Barbuda	ATG	92	Br. Virgin Isds	VGB								63	CORK, WOOD MANUFACTURES	1	No Quantity							7196			0
S3	2016	2016	2016	2	0	2	Export	28	Antigua and Barbuda	ATG	192	Cuba	CUB								63	CORK, WOOD MANUFACTURES	1	No Quantity							278			0
S3	2016	2016	2016	2	0	2	Export	28	Antigua and Barbuda	ATG	212	Dominica	DMA								63	CORK, WOOD MANUFACTURES	1	No Quantity							1670			0
S3	2016	2016	2016	2	0	2	Export	28	Antigua and Barbuda	ATG	251	France	FRA								63	CORK, WOOD MANUFACTURES	1	No Quantity							11147			0
S3	2016	2016	2016	2	0	2	Export	28	Antigua and Barbuda	ATG	500	Montserrat	MSR								63	CORK, WOOD MANUFACTURES	1	No Quantity							741			0
S3	2016	2016	2016	2	0	2	Export	28	Antigua and Barbuda	ATG	662	Saint Lucia	LCA								63	CORK, WOOD MANUFACTURES	1	No Quantity							1296			0
S3	2016	2016	2016	2	0	2	Export	28	Antigua and Barbuda	ATG	670	Saint Vincent and the Grenadines	VCT								63	CORK, WOOD MANUFACTURES	1	No Quantity							56570			0
S3	2016	2016	2016	2	0	2	Export	28	Antigua and Barbuda	ATG	724	Spain	ESP								63	CORK, WOOD MANUFACTURES	1	No Quantity							151			0
S3	2016	2016	2016	2	0	2	Export	28	Antigua and Barbuda	ATG	826	United Kingdom	GBR								63	CORK, WOOD MANUFACTURES	1	No Quantity							3884			0
S3	2016	2016	2016	2	0	2	Export	28	Antigua and Barbuda	ATG	842	USA	USA								63	CORK, WOOD MANUFACTURES	1	No Quantity							43316			0
S3	2016	2016	2016	2	0	2	Export	28	Antigua and Barbuda	ATG	899	Areas, nes									63	CORK, WOOD MANUFACTURES	1	No Quantity							1852			0
S3	2016	2016	2016	2	0	2	Export	12	Algeria	DZA	0	World	WLD								64	PAPER,PAPERBOARD,ETC.	1	No Quantity							7017754			0
S3	2016	2016	2016	2	0	2	Export	12	Algeria	DZA	56	Belgium	BEL								64	PAPER,PAPERBOARD,ETC.	1	No Quantity							2014			0
S3	2016	2016	2016	2	0	2	Export	12	Algeria	DZA	124	Canada	CAN								64	PAPER,PAPERBOARD,ETC.	1	No Quantity							9			0
S3	2016	2016	2016	2	0	2	Export	12	Algeria	DZA	178	Congo	COG								64	PAPER,PAPERBOARD,ETC.	1	No Quantity							18137			0
S3	2016	2016	2016	2	0	2	Export	12	Algeria	DZA	204	Benin	BEN								64	PAPER,PAPERBOARD,ETC.	1	No Quantity							19502			0
S3	2016	2016	2016	2	0	2	Export	12	Algeria	DZA	251	France	FRA								64	PAPER,PAPERBOARD,ETC.	1	No Quantity							50702			0
S3	2016	2016	2016	2	0	2	Export	12	Algeria	DZA	276	Germany	DEU								64	PAPER,PAPERBOARD,ETC.	1	No Quantity							22287			0
S3	2016	2016	2016	2	0	2	Export	12	Algeria	DZA	300	Greece	GRC								64	PAPER,PAPERBOARD,ETC.	1	No Quantity							181703			0
S3	2016	2016	2016	2	0	2	Export	12	Algeria	DZA	324	Guinea	GIN								64	PAPER,PAPERBOARD,ETC.	1	No Quantity							11472			0
S3	2016	2016	2016	2	0	2	Export	12	Algeria	DZA	381	Italy	ITA								64	PAPER,PAPERBOARD,ETC.	1	No Quantity							28741			0
S3	2016	2016	2016	2	0	2	Export	12	Algeria	DZA	384	Côte d'Ivoire	CIV								64	PAPER,PAPERBOARD,ETC.	1	No Quantity							877			0
S3	2016	2016	2016	2	0	2	Export	12	Algeria	DZA	434	Libya	LBY								64	PAPER,PAPERBOARD,ETC.	1	No Quantity							15856			0
S3	2016	2016	2016	2	0	2	Export	12	Algeria	DZA	458	Malaysia	MYS								64	PAPER,PAPERBOARD,ETC.	1	No Quantity							262			0
S3	2016	2016	2016	2	0	2	Export	12	Algeria	DZA	466	Mali	MLI								64	PAPER,PAPERBOARD,ETC.	1	No Quantity							30801			0
S3	2016	2016	2016	2	0	2	Export	12	Algeria	DZA	478	Mauritania	MRT								64	PAPER,PAPERBOARD,ETC.	1	No Quantity							255226			0
S3	2016	2016	2016	2	0	2	Export	12	Algeria	DZA	504	Morocco	MAR								64	PAPER,PAPERBOARD,ETC.	1	No Quantity							18714			0
S3	2016	2016	2016	2	0	2	Export	12	Algeria	DZA	528	Netherlands	NLD								64	PAPER,PAPERBOARD,ETC.	1	No Quantity							188687			0
S3	2016	2016	2016	2	0	2	Export	12	Algeria	DZA	699	India	IND								64	PAPER,PAPERBOARD,ETC.	1	No Quantity							201			0
S3	2016	2016	2016	2	0	2	Export	12	Algeria	DZA	710	South Africa	ZAF								64	PAPER,PAPERBOARD,ETC.	1	No Quantity							277			0
S3	2016	2016	2016	2	0	2	Export	12	Algeria	DZA	724	Spain	ESP								64	PAPER,PAPERBOARD,ETC.	1	No Quantity							379489			0
S3	2016	2016	2016	2	0	2	Export	12	Algeria	DZA	752	Sweden	SWE								64	PAPER,PAPERBOARD,ETC.	1	No Quantity							5			0
S3	2016	2016	2016	2	0	2	Export	12	Algeria	DZA	757	Switzerland	CHE								64	PAPER,PAPERBOARD,ETC.	1	No Quantity							56401			0
S3	2016	2016	2016	2	0	2	Export	12	Algeria	DZA	768	Togo	TGO								64	PAPER,PAPERBOARD,ETC.	1	No Quantity							63121			0
S3	2016	2016	2016	2	0	2	Export	12	Algeria	DZA	784	United Arab Emirates	ARE								64	PAPER,PAPERBOARD,ETC.	1	No Quantity							278			0
S3	2016	2016	2016	2	0	2	Export	12	Algeria	DZA	788	Tunisia	TUN								64	PAPER,PAPERBOARD,ETC.	1	No Quantity							4296357			0
S3	2016	2016	2016	2	0	2	Export	12	Algeria	DZA	792	Turkey	TUR								64	PAPER,PAPERBOARD,ETC.	1	No Quantity							1309667			0
S3	2016	2016	2016	2	0	2	Export	12	Algeria	DZA	826	United Kingdom	GBR								64	PAPER,PAPERBOARD,ETC.	1	No Quantity							50084			0
S3	2016	2016	2016	2	0	2	Export	12	Algeria	DZA	834	United Rep. of Tanzania	TZA								64	PAPER,PAPERBOARD,ETC.	1	No Quantity							92			0
S3	2016	2016	2016	2	0	2	Export	12	Algeria	DZA	842	USA	USA								64	PAPER,PAPERBOARD,ETC.	1	No Quantity							700			0
S3	2016	2016	2016	2	0	2	Export	12	Algeria	DZA	854	Burkina Faso	BFA								64	PAPER,PAPERBOARD,ETC.	1	No Quantity							16093			0
S3	2016	2016	2016	2	0	2	Export	28	Antigua and Barbuda	ATG	0	World	WLD								64	PAPER,PAPERBOARD,ETC.	1	No Quantity							79847			0
S3	2016	2016	2016	2	0	2	Export	28	Antigua and Barbuda	ATG	52	Barbados	BRB								64	PAPER,PAPERBOARD,ETC.	1	No Quantity							315			0
S3	2016	2016	2016	2	0	2	Export	28	Antigua and Barbuda	ATG	92	Br. Virgin Isds	VGB								64	PAPER,PAPERBOARD,ETC.	1	No Quantity							1207			0
S3	2016	2016	2016	2	0	2	Export	28	Antigua and Barbuda	ATG	124	Canada	CAN								64	PAPER,PAPERBOARD,ETC.	1	No Quantity							37			0
S3	2016	2016	2016	2	0	2	Export	28	Antigua and Barbuda	ATG	212	Dominica	DMA								64	PAPER,PAPERBOARD,ETC.	1	No Quantity							15177			0
S3	2016	2016	2016	2	0	2	Export	28	Antigua and Barbuda	ATG	500	Montserrat	MSR								64	PAPER,PAPERBOARD,ETC.	1	No Quantity							935			0
S3	2016	2016	2016	2	0	2	Export	28	Antigua and Barbuda	ATG	659	Saint Kitts and Nevis	KNA								64	PAPER,PAPERBOARD,ETC.	1	No Quantity							2518			0
S3	2016	2016	2016	2	0	2	Export	28	Antigua and Barbuda	ATG	662	Saint Lucia	LCA								64	PAPER,PAPERBOARD,ETC.	1	No Quantity							222			0
S3	2016	2016	2016	2	0	2	Export	28	Antigua and Barbuda	ATG	826	United Kingdom	GBR								64	PAPER,PAPERBOARD,ETC.	1	No Quantity							55439			0
S3	2016	2016	2016	2	0	2	Export	28	Antigua and Barbuda	ATG	842	USA	USA								64	PAPER,PAPERBOARD,ETC.	1	No Quantity							2107			0
S3	2016	2016	2016	2	0	2	Export	28	Antigua and Barbuda	ATG	899	Areas, nes									64	PAPER,PAPERBOARD,ETC.	1	No Quantity							1890			0
S3	2016	2016	2016	2	0	2	Export	12	Algeria	DZA	0	World	WLD								65	TEXTILE YARN,FABRIC,ETC.	1	No Quantity							610806			0
S3	2016	2016	2016	2	0	2	Export	12	Algeria	DZA	56	Belgium	BEL								65	TEXTILE YARN,FABRIC,ETC.	1	No Quantity							35930			0
S3	2016	2016	2016	2	0	2	Export	12	Algeria	DZA	251	France	FRA								65	TEXTILE YARN,FABRIC,ETC.	1	No Quantity							60857			0
S3	2016	2016	2016	2	0	2	Export	12	Algeria	DZA	276	Germany	DEU								65	TEXTILE YARN,FABRIC,ETC.	1	No Quantity							149286			0
S3	2016	2016	2016	2	0	2	Export	12	Algeria	DZA	384	Côte d'Ivoire	CIV								65	TEXTILE YARN,FABRIC,ETC.	1	No Quantity							34065			0
S3	2016	2016	2016	2	0	2	Export	12	Algeria	DZA	528	Netherlands	NLD								65	TEXTILE YARN,FABRIC,ETC.	1	No Quantity							77370			0
S3	2016	2016	2016	2	0	2	Export	12	Algeria	DZA	724	Spain	ESP								65	TEXTILE YARN,FABRIC,ETC.	1	No Quantity							91264			0
S3	2016	2016	2016	2	0	2	Export	12	Algeria	DZA	788	Tunisia	TUN								65	TEXTILE YARN,FABRIC,ETC.	1	No Quantity							17090			0
S3	2016	2016	2016	2	0	2	Export	12	Algeria	DZA	792	Turkey	TUR								65	TEXTILE YARN,FABRIC,ETC.	1	No Quantity							293			0
S3	2016	2016	2016	2	0	2	Export	12	Algeria	DZA	826	United Kingdom	GBR								65	TEXTILE YARN,FABRIC,ETC.	1	No Quantity							144635			0
S3	2016	2016	2016	2	0	2	Export	12	Algeria	DZA	842	USA	USA								65	TEXTILE YARN,FABRIC,ETC.	1	No Quantity							17			0
S3	2016	2016	2016	2	0	2	Export	28	Antigua and Barbuda	ATG	0	World	WLD								65	TEXTILE YARN,FABRIC,ETC.	1	No Quantity							11259512			0
S3	2016	2016	2016	2	0	2	Export	28	Antigua and Barbuda	ATG	52	Barbados	BRB								65	TEXTILE YARN,FABRIC,ETC.	1	No Quantity							13928			0
S3	2016	2016	2016	2	0	2	Export	28	Antigua and Barbuda	ATG	60	Bermuda	BMU								65	TEXTILE YARN,FABRIC,ETC.	1	No Quantity							2222			0
S3	2016	2016	2016	2	0	2	Export	28	Antigua and Barbuda	ATG	84	Belize	BLZ								65	TEXTILE YARN,FABRIC,ETC.	1	No Quantity							584			0
S3	2016	2016	2016	2	0	2	Export	28	Antigua and Barbuda	ATG	92	Br. Virgin Isds	VGB								65	TEXTILE YARN,FABRIC,ETC.	1	No Quantity							67467			0
S3	2016	2016	2016	2	0	2	Export	28	Antigua and Barbuda	ATG	124	Canada	CAN								65	TEXTILE YARN,FABRIC,ETC.	1	No Quantity							37			0
S3	2016	2016	2016	2	0	2	Export	28	Antigua and Barbuda	ATG	136	Cayman Isds	CYM								65	TEXTILE YARN,FABRIC,ETC.	1	No Quantity							527			0
S3	2016	2016	2016	2	0	2	Export	28	Antigua and Barbuda	ATG	192	Cuba	CUB								65	TEXTILE YARN,FABRIC,ETC.	1	No Quantity							59			0
S3	2016	2016	2016	2	0	2	Export	28	Antigua and Barbuda	ATG	212	Dominica	DMA								65	TEXTILE YARN,FABRIC,ETC.	1	No Quantity							1386			0
S3	2016	2016	2016	2	0	2	Export	28	Antigua and Barbuda	ATG	214	Dominican Rep.	DOM								65	TEXTILE YARN,FABRIC,ETC.	1	No Quantity							927			0
S3	2016	2016	2016	2	0	2	Export	28	Antigua and Barbuda	ATG	251	France	FRA								65	TEXTILE YARN,FABRIC,ETC.	1	No Quantity							28243			0
S3	2016	2016	2016	2	0	2	Export	28	Antigua and Barbuda	ATG	328	Guyana	GUY								65	TEXTILE YARN,FABRIC,ETC.	1	No Quantity							164			0
S3	2016	2016	2016	2	0	2	Export	28	Antigua and Barbuda	ATG	372	Ireland	IRL								65	TEXTILE YARN,FABRIC,ETC.	1	No Quantity							819			0
S3	2016	2016	2016	2	0	2	Export	28	Antigua and Barbuda	ATG	388	Jamaica	JAM								65	TEXTILE YARN,FABRIC,ETC.	1	No Quantity							11217			0
S3	2016	2016	2016	2	0	2	Export	28	Antigua and Barbuda	ATG	470	Malta	MLT								65	TEXTILE YARN,FABRIC,ETC.	1	No Quantity							4570			0
S3	2016	2016	2016	2	0	2	Export	28	Antigua and Barbuda	ATG	500	Montserrat	MSR								65	TEXTILE YARN,FABRIC,ETC.	1	No Quantity							17555			0
S3	2016	2016	2016	2	0	2	Export	28	Antigua and Barbuda	ATG	659	Saint Kitts and Nevis	KNA								65	TEXTILE YARN,FABRIC,ETC.	1	No Quantity							1580			0
S3	2016	2016	2016	2	0	2	Export	28	Antigua and Barbuda	ATG	670	Saint Vincent and the Grenadines	VCT								65	TEXTILE YARN,FABRIC,ETC.	1	No Quantity							185			0
S3	2016	2016	2016	2	0	2	Export	28	Antigua and Barbuda	ATG	724	Spain	ESP								65	TEXTILE YARN,FABRIC,ETC.	1	No Quantity							3404735			0
S3	2016	2016	2016	2	0	2	Export	28	Antigua and Barbuda	ATG	757	Switzerland	CHE								65	TEXTILE YARN,FABRIC,ETC.	1	No Quantity							1621			0
S3	2016	2016	2016	2	0	2	Export	28	Antigua and Barbuda	ATG	826	United Kingdom	GBR								65	TEXTILE YARN,FABRIC,ETC.	1	No Quantity							5473649			0
S3	2016	2016	2016	2	0	2	Export	28	Antigua and Barbuda	ATG	842	USA	USA								65	TEXTILE YARN,FABRIC,ETC.	1	No Quantity							2220664			0
S3	2016	2016	2016	2	0	2	Export	28	Antigua and Barbuda	ATG	899	Areas, nes									65	TEXTILE YARN,FABRIC,ETC.	1	No Quantity							7373			0
S3	2016	2016	2016	2	0	2	Export	12	Algeria	DZA	0	World	WLD								66	NON-METAL.MINERAL MANFCT	1	No Quantity							21220159			0
S3	2016	2016	2016	2	0	2	Export	12	Algeria	DZA	24	Angola	AGO								66	NON-METAL.MINERAL MANFCT	1	No Quantity							31705			0
S3	2016	2016	2016	2	0	2	Export	12	Algeria	DZA	36	Australia	AUS								66	NON-METAL.MINERAL MANFCT	1	No Quantity							8844			0
S3	2016	2016	2016	2	0	2	Export	12	Algeria	DZA	56	Belgium	BEL								66	NON-METAL.MINERAL MANFCT	1	No Quantity							1832			0
S3	2016	2016	2016	2	0	2	Export	12	Algeria	DZA	120	Cameroon	CMR								66	NON-METAL.MINERAL MANFCT	1	No Quantity							12980			0
S3	2016	2016	2016	2	0	2	Export	12	Algeria	DZA	148	Chad	TCD								66	NON-METAL.MINERAL MANFCT	1	No Quantity							15400			0
S3	2016	2016	2016	2	0	2	Export	12	Algeria	DZA	156	China	CHN								66	NON-METAL.MINERAL MANFCT	1	No Quantity							7			0
S3	2016	2016	2016	2	0	2	Export	12	Algeria	DZA	178	Congo	COG								66	NON-METAL.MINERAL MANFCT	1	No Quantity							15400			0
S3	2016	2016	2016	2	0	2	Export	12	Algeria	DZA	204	Benin	BEN								66	NON-METAL.MINERAL MANFCT	1	No Quantity							16419			0
S3	2016	2016	2016	2	0	2	Export	12	Algeria	DZA	251	France	FRA								66	NON-METAL.MINERAL MANFCT	1	No Quantity							24577			0
S3	2016	2016	2016	2	0	2	Export	12	Algeria	DZA	276	Germany	DEU								66	NON-METAL.MINERAL MANFCT	1	No Quantity							3035			0
S3	2016	2016	2016	2	0	2	Export	12	Algeria	DZA	288	Ghana	GHA								66	NON-METAL.MINERAL MANFCT	1	No Quantity							505815			0
S3	2016	2016	2016	2	0	2	Export	12	Algeria	DZA	300	Greece	GRC								66	NON-METAL.MINERAL MANFCT	1	No Quantity							12871			0
S3	2016	2016	2016	2	0	2	Export	12	Algeria	DZA	381	Italy	ITA								66	NON-METAL.MINERAL MANFCT	1	No Quantity							1758105			0
S3	2016	2016	2016	2	0	2	Export	12	Algeria	DZA	384	Côte d'Ivoire	CIV								66	NON-METAL.MINERAL MANFCT	1	No Quantity							222614			0
S3	2016	2016	2016	2	0	2	Export	12	Algeria	DZA	392	Japan	JPN								66	NON-METAL.MINERAL MANFCT	1	No Quantity							289			0
S3	2016	2016	2016	2	0	2	Export	12	Algeria	DZA	434	Libya	LBY								66	NON-METAL.MINERAL MANFCT	1	No Quantity							1008359			0
S3	2016	2016	2016	2	0	2	Export	12	Algeria	DZA	466	Mali	MLI								66	NON-METAL.MINERAL MANFCT	1	No Quantity							17123			0
S3	2016	2016	2016	2	0	2	Export	12	Algeria	DZA	478	Mauritania	MRT								66	NON-METAL.MINERAL MANFCT	1	No Quantity							5168			0
S3	2016	2016	2016	2	0	2	Export	12	Algeria	DZA	490	Other Asia, nes									66	NON-METAL.MINERAL MANFCT	1	No Quantity							413			0
S3	2016	2016	2016	2	0	2	Export	12	Algeria	DZA	504	Morocco	MAR								66	NON-METAL.MINERAL MANFCT	1	No Quantity							2697941			0
S3	2016	2016	2016	2	0	2	Export	12	Algeria	DZA	528	Netherlands	NLD								66	NON-METAL.MINERAL MANFCT	1	No Quantity							4198			0
S3	2016	2016	2016	2	0	2	Export	12	Algeria	DZA	566	Nigeria	NGA								66	NON-METAL.MINERAL MANFCT	1	No Quantity							312373			0
S3	2016	2016	2016	2	0	2	Export	12	Algeria	DZA	620	Portugal	PRT								66	NON-METAL.MINERAL MANFCT	1	No Quantity							43145			0
S3	2016	2016	2016	2	0	2	Export	12	Algeria	DZA	642	Romania	ROU								66	NON-METAL.MINERAL MANFCT	1	No Quantity							393			0
S3	2016	2016	2016	2	0	2	Export	12	Algeria	DZA	686	Senegal	SEN								66	NON-METAL.MINERAL MANFCT	1	No Quantity							128655			0
S3	2016	2016	2016	2	0	2	Export	12	Algeria	DZA	710	South Africa	ZAF								66	NON-METAL.MINERAL MANFCT	1	No Quantity							51415			0
S3	2016	2016	2016	2	0	2	Export	12	Algeria	DZA	724	Spain	ESP								66	NON-METAL.MINERAL MANFCT	1	No Quantity							5428082			0
S3	2016	2016	2016	2	0	2	Export	12	Algeria	DZA	768	Togo	TGO								66	NON-METAL.MINERAL MANFCT	1	No Quantity							29053			0
S3	2016	2016	2016	2	0	2	Export	12	Algeria	DZA	780	Trinidad and Tobago	TTO								66	NON-METAL.MINERAL MANFCT	1	No Quantity							4198			0
S3	2016	2016	2016	2	0	2	Export	12	Algeria	DZA	784	United Arab Emirates	ARE								66	NON-METAL.MINERAL MANFCT	1	No Quantity							10279			0
S3	2016	2016	2016	2	0	2	Export	12	Algeria	DZA	788	Tunisia	TUN								66	NON-METAL.MINERAL MANFCT	1	No Quantity							7738189			0
S3	2016	2016	2016	2	0	2	Export	12	Algeria	DZA	792	Turkey	TUR								66	NON-METAL.MINERAL MANFCT	1	No Quantity							1090835			0
S3	2016	2016	2016	2	0	2	Export	12	Algeria	DZA	826	United Kingdom	GBR								66	NON-METAL.MINERAL MANFCT	1	No Quantity							20449			0
S3	2016	2016	2016	2	0	2	Export	28	Antigua and Barbuda	ATG	0	World	WLD								66	NON-METAL.MINERAL MANFCT	1	No Quantity							681402			0
S3	2016	2016	2016	2	0	2	Export	28	Antigua and Barbuda	ATG	52	Barbados	BRB								66	NON-METAL.MINERAL MANFCT	1	No Quantity							2736			0
S3	2016	2016	2016	2	0	2	Export	28	Antigua and Barbuda	ATG	60	Bermuda	BMU								66	NON-METAL.MINERAL MANFCT	1	No Quantity							2667			0
S3	2016	2016	2016	2	0	2	Export	28	Antigua and Barbuda	ATG	84	Belize	BLZ								66	NON-METAL.MINERAL MANFCT	1	No Quantity							626			0
S3	2016	2016	2016	2	0	2	Export	28	Antigua and Barbuda	ATG	92	Br. Virgin Isds	VGB								66	NON-METAL.MINERAL MANFCT	1	No Quantity							2729			0
S3	2016	2016	2016	2	0	2	Export	28	Antigua and Barbuda	ATG	124	Canada	CAN								66	NON-METAL.MINERAL MANFCT	1	No Quantity							426			0
S3	2016	2016	2016	2	0	2	Export	28	Antigua and Barbuda	ATG	212	Dominica	DMA								66	NON-METAL.MINERAL MANFCT	1	No Quantity							2570			0
S3	2016	2016	2016	2	0	2	Export	28	Antigua and Barbuda	ATG	214	Dominican Rep.	DOM								66	NON-METAL.MINERAL MANFCT	1	No Quantity							89			0
S3	2016	2016	2016	2	0	2	Export	28	Antigua and Barbuda	ATG	328	Guyana	GUY								66	NON-METAL.MINERAL MANFCT	1	No Quantity							167			0
S3	2016	2016	2016	2	0	2	Export	28	Antigua and Barbuda	ATG	372	Ireland	IRL								66	NON-METAL.MINERAL MANFCT	1	No Quantity							887			0
S3	2016	2016	2016	2	0	2	Export	28	Antigua and Barbuda	ATG	388	Jamaica	JAM								66	NON-METAL.MINERAL MANFCT	1	No Quantity							5222			0
S3	2016	2016	2016	2	0	2	Export	28	Antigua and Barbuda	ATG	484	Mexico	MEX								66	NON-METAL.MINERAL MANFCT	1	No Quantity							1481			0
S3	2016	2016	2016	2	0	2	Export	28	Antigua and Barbuda	ATG	500	Montserrat	MSR								66	NON-METAL.MINERAL MANFCT	1	No Quantity							13290			0
S3	2016	2016	2016	2	0	2	Export	28	Antigua and Barbuda	ATG	528	Netherlands	NLD								66	NON-METAL.MINERAL MANFCT	1	No Quantity							46			0
S3	2016	2016	2016	2	0	2	Export	28	Antigua and Barbuda	ATG	659	Saint Kitts and Nevis	KNA								66	NON-METAL.MINERAL MANFCT	1	No Quantity							56766			0
S3	2016	2016	2016	2	0	2	Export	28	Antigua and Barbuda	ATG	662	Saint Lucia	LCA								66	NON-METAL.MINERAL MANFCT	1	No Quantity							814			0
S3	2016	2016	2016	2	0	2	Export	28	Antigua and Barbuda	ATG	670	Saint Vincent and the Grenadines	VCT								66	NON-METAL.MINERAL MANFCT	1	No Quantity							526002			0
S3	2016	2016	2016	2	0	2	Export	28	Antigua and Barbuda	ATG	724	Spain	ESP								66	NON-METAL.MINERAL MANFCT	1	No Quantity							4841			0
S3	2016	2016	2016	2	0	2	Export	28	Antigua and Barbuda	ATG	826	United Kingdom	GBR								66	NON-METAL.MINERAL MANFCT	1	No Quantity							16778			0
S3	2016	2016	2016	2	0	2	Export	28	Antigua and Barbuda	ATG	842	USA	USA								66	NON-METAL.MINERAL MANFCT	1	No Quantity							43042			0
S3	2016	2016	2016	2	0	2	Export	28	Antigua and Barbuda	ATG	899	Areas, nes									66	NON-METAL.MINERAL MANFCT	1	No Quantity							222			0
S3	2016	2016	2016	2	0	2	Export	12	Algeria	DZA	0	World	WLD								67	IRON AND STEEL	1	No Quantity							226708			0
S3	2016	2016	2016	2	0	2	Export	12	Algeria	DZA	56	Belgium	BEL								67	IRON AND STEEL	1	No Quantity							2391			0
S3	2016	2016	2016	2	0	2	Export	12	Algeria	DZA	124	Canada	CAN								67	IRON AND STEEL	1	No Quantity							3175			0
S3	2016	2016	2016	2	0	2	Export	12	Algeria	DZA	156	China	CHN								67	IRON AND STEEL	1	No Quantity							1802			0
S3	2016	2016	2016	2	0	2	Export	12	Algeria	DZA	251	France	FRA								67	IRON AND STEEL	1	No Quantity							6574			0
S3	2016	2016	2016	2	0	2	Export	12	Algeria	DZA	276	Germany	DEU								67	IRON AND STEEL	1	No Quantity							578			0
S3	2016	2016	2016	2	0	2	Export	12	Algeria	DZA	381	Italy	ITA								67	IRON AND STEEL	1	No Quantity							2771			0
S3	2016	2016	2016	2	0	2	Export	12	Algeria	DZA	384	Côte d'Ivoire	CIV								67	IRON AND STEEL	1	No Quantity							66			0
S3	2016	2016	2016	2	0	2	Export	12	Algeria	DZA	392	Japan	JPN								67	IRON AND STEEL	1	No Quantity							149			0
S3	2016	2016	2016	2	0	2	Export	12	Algeria	DZA	620	Portugal	PRT								67	IRON AND STEEL	1	No Quantity							249			0
S3	2016	2016	2016	2	0	2	Export	12	Algeria	DZA	702	Singapore	SGP								67	IRON AND STEEL	1	No Quantity							1968			0
S3	2016	2016	2016	2	0	2	Export	12	Algeria	DZA	704	Viet Nam	VNM								67	IRON AND STEEL	1	No Quantity							228			0
S3	2016	2016	2016	2	0	2	Export	12	Algeria	DZA	768	Togo	TGO								67	IRON AND STEEL	1	No Quantity							1901			0
S3	2016	2016	2016	2	0	2	Export	12	Algeria	DZA	788	Tunisia	TUN								67	IRON AND STEEL	1	No Quantity							64			0
S3	2016	2016	2016	2	0	2	Export	12	Algeria	DZA	826	United Kingdom	GBR								67	IRON AND STEEL	1	No Quantity							1153			0
S3	2016	2016	2016	2	0	2	Export	12	Algeria	DZA	842	USA	USA								67	IRON AND STEEL	1	No Quantity							203639			0
S3	2016	2016	2016	2	0	2	Export	28	Antigua and Barbuda	ATG	0	World	WLD								67	IRON AND STEEL	1	No Quantity							362294			0
S3	2016	2016	2016	2	0	2	Export	28	Antigua and Barbuda	ATG	92	Br. Virgin Isds	VGB								67	IRON AND STEEL	1	No Quantity							30703			0
S3	2016	2016	2016	2	0	2	Export	28	Antigua and Barbuda	ATG	212	Dominica	DMA								67	IRON AND STEEL	1	No Quantity							19787			0
S3	2016	2016	2016	2	0	2	Export	28	Antigua and Barbuda	ATG	500	Montserrat	MSR								67	IRON AND STEEL	1	No Quantity							13070			0
S3	2016	2016	2016	2	0	2	Export	28	Antigua and Barbuda	ATG	659	Saint Kitts and Nevis	KNA								67	IRON AND STEEL	1	No Quantity							245514			0
S3	2016	2016	2016	2	0	2	Export	28	Antigua and Barbuda	ATG	826	United Kingdom	GBR								67	IRON AND STEEL	1	No Quantity							1509			0
S3	2016	2016	2016	2	0	2	Export	28	Antigua and Barbuda	ATG	842	USA	USA								67	IRON AND STEEL	1	No Quantity							46678			0
S3	2016	2016	2016	2	0	2	Export	28	Antigua and Barbuda	ATG	899	Areas, nes									67	IRON AND STEEL	1	No Quantity							5032			0
S3	2016	2016	2016	2	0	2	Export	12	Algeria	DZA	0	World	WLD								68	NON-FERROUS METALS	1	No Quantity							1344970			0
S3	2016	2016	2016	2	0	2	Export	12	Algeria	DZA	276	Germany	DEU								68	NON-FERROUS METALS	1	No Quantity							1			0
S3	2016	2016	2016	2	0	2	Export	12	Algeria	DZA	381	Italy	ITA								68	NON-FERROUS METALS	1	No Quantity							1305663			0
S3	2016	2016	2016	2	0	2	Export	12	Algeria	DZA	478	Mauritania	MRT								68	NON-FERROUS METALS	1	No Quantity							13459			0
S3	2016	2016	2016	2	0	2	Export	12	Algeria	DZA	504	Morocco	MAR								68	NON-FERROUS METALS	1	No Quantity							119			0
S3	2016	2016	2016	2	0	2	Export	12	Algeria	DZA	784	United Arab Emirates	ARE								68	NON-FERROUS METALS	1	No Quantity							15631			0
S3	2016	2016	2016	2	0	2	Export	12	Algeria	DZA	788	Tunisia	TUN								68	NON-FERROUS METALS	1	No Quantity							3355			0
S3	2016	2016	2016	2	0	2	Export	12	Algeria	DZA	792	Turkey	TUR								68	NON-FERROUS METALS	1	No Quantity							6347			0
S3	2016	2016	2016	2	0	2	Export	12	Algeria	DZA	842	USA	USA								68	NON-FERROUS METALS	1	No Quantity							395			0
S3	2016	2016	2016	2	0	2	Export	28	Antigua and Barbuda	ATG	0	World	WLD								68	NON-FERROUS METALS	1	No Quantity							3895			0
S3	2016	2016	2016	2	0	2	Export	28	Antigua and Barbuda	ATG	500	Montserrat	MSR								68	NON-FERROUS METALS	1	No Quantity							3			0
S3	2016	2016	2016	2	0	2	Export	28	Antigua and Barbuda	ATG	659	Saint Kitts and Nevis	KNA								68	NON-FERROUS METALS	1	No Quantity							1292			0
S3	2016	2016	2016	2	0	2	Export	28	Antigua and Barbuda	ATG	662	Saint Lucia	LCA								68	NON-FERROUS METALS	1	No Quantity							211			0
S3	2016	2016	2016	2	0	2	Export	28	Antigua and Barbuda	ATG	724	Spain	ESP								68	NON-FERROUS METALS	1	No Quantity							101			0
S3	2016	2016	2016	2	0	2	Export	28	Antigua and Barbuda	ATG	826	United Kingdom	GBR								68	NON-FERROUS METALS	1	No Quantity							74			0
S3	2016	2016	2016	2	0	2	Export	28	Antigua and Barbuda	ATG	842	USA	USA								68	NON-FERROUS METALS	1	No Quantity							2214			0
S3	2016	2016	2016	2	0	2	Export	12	Algeria	DZA	0	World	WLD								69	METALS MANUFACTURES,NES	1	No Quantity							1460036			0
S3	2016	2016	2016	2	0	2	Export	12	Algeria	DZA	24	Angola	AGO								69	METALS MANUFACTURES,NES	1	No Quantity							981			0
S3	2016	2016	2016	2	0	2	Export	12	Algeria	DZA	40	Austria	AUT								69	METALS MANUFACTURES,NES	1	No Quantity							369015			0
S3	2016	2016	2016	2	0	2	Export	12	Algeria	DZA	56	Belgium	BEL								69	METALS MANUFACTURES,NES	1	No Quantity							5381			0
S3	2016	2016	2016	2	0	2	Export	12	Algeria	DZA	120	Cameroon	CMR								69	METALS MANUFACTURES,NES	1	No Quantity							6			0
S3	2016	2016	2016	2	0	2	Export	12	Algeria	DZA	124	Canada	CAN								69	METALS MANUFACTURES,NES	1	No Quantity							1163			0
S3	2016	2016	2016	2	0	2	Export	12	Algeria	DZA	156	China	CHN								69	METALS MANUFACTURES,NES	1	No Quantity							3293			0
S3	2016	2016	2016	2	0	2	Export	12	Algeria	DZA	251	France	FRA								69	METALS MANUFACTURES,NES	1	No Quantity							37815			0
S3	2016	2016	2016	2	0	2	Export	12	Algeria	DZA	276	Germany	DEU								69	METALS MANUFACTURES,NES	1	No Quantity							3215			0
S3	2016	2016	2016	2	0	2	Export	12	Algeria	DZA	381	Italy	ITA								69	METALS MANUFACTURES,NES	1	No Quantity							358354			0
S3	2016	2016	2016	2	0	2	Export	12	Algeria	DZA	384	Côte d'Ivoire	CIV								69	METALS MANUFACTURES,NES	1	No Quantity							18679			0
S3	2016	2016	2016	2	0	2	Export	12	Algeria	DZA	392	Japan	JPN								69	METALS MANUFACTURES,NES	1	No Quantity							12345			0
S3	2016	2016	2016	2	0	2	Export	12	Algeria	DZA	478	Mauritania	MRT								69	METALS MANUFACTURES,NES	1	No Quantity							8459			0
S3	2016	2016	2016	2	0	2	Export	12	Algeria	DZA	484	Mexico	MEX								69	METALS MANUFACTURES,NES	1	No Quantity							672			0
S3	2016	2016	2016	2	0	2	Export	12	Algeria	DZA	490	Other Asia, nes									69	METALS MANUFACTURES,NES	1	No Quantity							1			0
S3	2016	2016	2016	2	0	2	Export	12	Algeria	DZA	504	Morocco	MAR								69	METALS MANUFACTURES,NES	1	No Quantity							232			0
S3	2016	2016	2016	2	0	2	Export	12	Algeria	DZA	642	Romania	ROU								69	METALS MANUFACTURES,NES	1	No Quantity							38768			0
S3	2016	2016	2016	2	0	2	Export	12	Algeria	DZA	682	Saudi Arabia	SAU								69	METALS MANUFACTURES,NES	1	No Quantity							51451			0
S3	2016	2016	2016	2	0	2	Export	12	Algeria	DZA	686	Senegal	SEN								69	METALS MANUFACTURES,NES	1	No Quantity							4347			0
S3	2016	2016	2016	2	0	2	Export	12	Algeria	DZA	710	South Africa	ZAF								69	METALS MANUFACTURES,NES	1	No Quantity							2024			0
S3	2016	2016	2016	2	0	2	Export	12	Algeria	DZA	724	Spain	ESP								69	METALS MANUFACTURES,NES	1	No Quantity							495			0
S3	2016	2016	2016	2	0	2	Export	12	Algeria	DZA	752	Sweden	SWE								69	METALS MANUFACTURES,NES	1	No Quantity							3316			0
S3	2016	2016	2016	2	0	2	Export	12	Algeria	DZA	757	Switzerland	CHE								69	METALS MANUFACTURES,NES	1	No Quantity							2545			0
S3	2016	2016	2016	2	0	2	Export	12	Algeria	DZA	768	Togo	TGO								69	METALS MANUFACTURES,NES	1	No Quantity							825			0
S3	2016	2016	2016	2	0	2	Export	12	Algeria	DZA	788	Tunisia	TUN								69	METALS MANUFACTURES,NES	1	No Quantity							7229			0
S3	2016	2016	2016	2	0	2	Export	12	Algeria	DZA	792	Turkey	TUR								69	METALS MANUFACTURES,NES	1	No Quantity							1202			0
S3	2016	2016	2016	2	0	2	Export	12	Algeria	DZA	818	Egypt	EGY								69	METALS MANUFACTURES,NES	1	No Quantity							884			0
S3	2016	2016	2016	2	0	2	Export	12	Algeria	DZA	826	United Kingdom	GBR								69	METALS MANUFACTURES,NES	1	No Quantity							16551			0
S3	2016	2016	2016	2	0	2	Export	12	Algeria	DZA	842	USA	USA								69	METALS MANUFACTURES,NES	1	No Quantity							510790			0
S3	2016	2016	2016	2	0	2	Export	28	Antigua and Barbuda	ATG	0	World	WLD								69	METALS MANUFACTURES,NES	1	No Quantity							1618133			0
S3	2016	2016	2016	2	0	2	Export	28	Antigua and Barbuda	ATG	52	Barbados	BRB								69	METALS MANUFACTURES,NES	1	No Quantity							8754			0
S3	2016	2016	2016	2	0	2	Export	28	Antigua and Barbuda	ATG	60	Bermuda	BMU								69	METALS MANUFACTURES,NES	1	No Quantity							1481			0
S3	2016	2016	2016	2	0	2	Export	28	Antigua and Barbuda	ATG	84	Belize	BLZ								69	METALS MANUFACTURES,NES	1	No Quantity							5316			0
S3	2016	2016	2016	2	0	2	Export	28	Antigua and Barbuda	ATG	92	Br. Virgin Isds	VGB								69	METALS MANUFACTURES,NES	1	No Quantity							17253			0
S3	2016	2016	2016	2	0	2	Export	28	Antigua and Barbuda	ATG	124	Canada	CAN								69	METALS MANUFACTURES,NES	1	No Quantity							48			0
S3	2016	2016	2016	2	0	2	Export	28	Antigua and Barbuda	ATG	156	China	CHN								69	METALS MANUFACTURES,NES	1	No Quantity							29630			0
S3	2016	2016	2016	2	0	2	Export	28	Antigua and Barbuda	ATG	192	Cuba	CUB								69	METALS MANUFACTURES,NES	1	No Quantity							241			0
S3	2016	2016	2016	2	0	2	Export	28	Antigua and Barbuda	ATG	212	Dominica	DMA								69	METALS MANUFACTURES,NES	1	No Quantity							3580			0
S3	2016	2016	2016	2	0	2	Export	28	Antigua and Barbuda	ATG	214	Dominican Rep.	DOM								69	METALS MANUFACTURES,NES	1	No Quantity							203			0
S3	2016	2016	2016	2	0	2	Export	28	Antigua and Barbuda	ATG	276	Germany	DEU								69	METALS MANUFACTURES,NES	1	No Quantity							1852			0
S3	2016	2016	2016	2	0	2	Export	28	Antigua and Barbuda	ATG	300	Greece	GRC								69	METALS MANUFACTURES,NES	1	No Quantity							4778			0
S3	2016	2016	2016	2	0	2	Export	28	Antigua and Barbuda	ATG	328	Guyana	GUY								69	METALS MANUFACTURES,NES	1	No Quantity							259			0
S3	2016	2016	2016	2	0	2	Export	28	Antigua and Barbuda	ATG	344	China, Hong Kong SAR	HKG								69	METALS MANUFACTURES,NES	1	No Quantity							3704			0
S3	2016	2016	2016	2	0	2	Export	28	Antigua and Barbuda	ATG	360	Indonesia	IDN								69	METALS MANUFACTURES,NES	1	No Quantity							29630			0
S3	2016	2016	2016	2	0	2	Export	28	Antigua and Barbuda	ATG	372	Ireland	IRL								69	METALS MANUFACTURES,NES	1	No Quantity							1640			0
S3	2016	2016	2016	2	0	2	Export	28	Antigua and Barbuda	ATG	388	Jamaica	JAM								69	METALS MANUFACTURES,NES	1	No Quantity							43159			0
S3	2016	2016	2016	2	0	2	Export	28	Antigua and Barbuda	ATG	410	Rep. of Korea	KOR								69	METALS MANUFACTURES,NES	1	No Quantity							22222			0
S3	2016	2016	2016	2	0	2	Export	28	Antigua and Barbuda	ATG	470	Malta	MLT								69	METALS MANUFACTURES,NES	1	No Quantity							3410			0
S3	2016	2016	2016	2	0	2	Export	28	Antigua and Barbuda	ATG	490	Other Asia, nes									69	METALS MANUFACTURES,NES	1	No Quantity							29630			0
S3	2016	2016	2016	2	0	2	Export	28	Antigua and Barbuda	ATG	500	Montserrat	MSR								69	METALS MANUFACTURES,NES	1	No Quantity							32373			0
S3	2016	2016	2016	2	0	2	Export	28	Antigua and Barbuda	ATG	528	Netherlands	NLD								69	METALS MANUFACTURES,NES	1	No Quantity							3259			0
S3	2016	2016	2016	2	0	2	Export	28	Antigua and Barbuda	ATG	566	Nigeria	NGA								69	METALS MANUFACTURES,NES	1	No Quantity							259			0
S3	2016	2016	2016	2	0	2	Export	28	Antigua and Barbuda	ATG	586	Pakistan	PAK								69	METALS MANUFACTURES,NES	1	No Quantity							7407			0
S3	2016	2016	2016	2	0	2	Export	28	Antigua and Barbuda	ATG	659	Saint Kitts and Nevis	KNA								69	METALS MANUFACTURES,NES	1	No Quantity							39114			0
S3	2016	2016	2016	2	0	2	Export	28	Antigua and Barbuda	ATG	660	Anguilla	AIA								69	METALS MANUFACTURES,NES	1	No Quantity							185			0
S3	2016	2016	2016	2	0	2	Export	28	Antigua and Barbuda	ATG	662	Saint Lucia	LCA								69	METALS MANUFACTURES,NES	1	No Quantity							485367			0
S3	2016	2016	2016	2	0	2	Export	28	Antigua and Barbuda	ATG	670	Saint Vincent and the Grenadines	VCT								69	METALS MANUFACTURES,NES	1	No Quantity							170			0
S3	2016	2016	2016	2	0	2	Export	28	Antigua and Barbuda	ATG	724	Spain	ESP								69	METALS MANUFACTURES,NES	1	No Quantity							144528			0
S3	2016	2016	2016	2	0	2	Export	28	Antigua and Barbuda	ATG	757	Switzerland	CHE								69	METALS MANUFACTURES,NES	1	No Quantity							1435			0
S3	2016	2016	2016	2	0	2	Export	28	Antigua and Barbuda	ATG	764	Thailand	THA								69	METALS MANUFACTURES,NES	1	No Quantity							12037			0
S3	2016	2016	2016	2	0	2	Export	28	Antigua and Barbuda	ATG	826	United Kingdom	GBR								69	METALS MANUFACTURES,NES	1	No Quantity							201595			0
S3	2016	2016	2016	2	0	2	Export	28	Antigua and Barbuda	ATG	842	USA	USA								69	METALS MANUFACTURES,NES	1	No Quantity							437651			0
S3	2016	2016	2016	2	0	2	Export	28	Antigua and Barbuda	ATG	899	Areas, nes									69	METALS MANUFACTURES,NES	1	No Quantity							45961			0
S3	2016	2016	2016	2	0	2	Export	12	Algeria	DZA	0	World	WLD								71	POWER GENERATNG.MACHINES	1	No Quantity							243775			0
S3	2016	2016	2016	2	0	2	Export	12	Algeria	DZA	56	Belgium	BEL								71	POWER GENERATNG.MACHINES	1	No Quantity							82406			0
S3	2016	2016	2016	2	0	2	Export	12	Algeria	DZA	124	Canada	CAN								71	POWER GENERATNG.MACHINES	1	No Quantity							36663			0
S3	2016	2016	2016	2	0	2	Export	12	Algeria	DZA	156	China	CHN								71	POWER GENERATNG.MACHINES	1	No Quantity							671			0
S3	2016	2016	2016	2	0	2	Export	12	Algeria	DZA	251	France	FRA								71	POWER GENERATNG.MACHINES	1	No Quantity							1973			0
S3	2016	2016	2016	2	0	2	Export	12	Algeria	DZA	276	Germany	DEU								71	POWER GENERATNG.MACHINES	1	No Quantity							135			0
S3	2016	2016	2016	2	0	2	Export	12	Algeria	DZA	381	Italy	ITA								71	POWER GENERATNG.MACHINES	1	No Quantity							395			0
S3	2016	2016	2016	2	0	2	Export	12	Algeria	DZA	484	Mexico	MEX								71	POWER GENERATNG.MACHINES	1	No Quantity							4227			0
S3	2016	2016	2016	2	0	2	Export	12	Algeria	DZA	528	Netherlands	NLD								71	POWER GENERATNG.MACHINES	1	No Quantity							208			0
S3	2016	2016	2016	2	0	2	Export	12	Algeria	DZA	699	India	IND								71	POWER GENERATNG.MACHINES	1	No Quantity							241			0
S3	2016	2016	2016	2	0	2	Export	12	Algeria	DZA	703	Slovakia	SVK								71	POWER GENERATNG.MACHINES	1	No Quantity							195			0
S3	2016	2016	2016	2	0	2	Export	12	Algeria	DZA	757	Switzerland	CHE								71	POWER GENERATNG.MACHINES	1	No Quantity							34380			0
S3	2016	2016	2016	2	0	2	Export	12	Algeria	DZA	826	United Kingdom	GBR								71	POWER GENERATNG.MACHINES	1	No Quantity							389			0
S3	2016	2016	2016	2	0	2	Export	12	Algeria	DZA	842	USA	USA								71	POWER GENERATNG.MACHINES	1	No Quantity							81891			0
S3	2016	2016	2016	2	0	2	Export	28	Antigua and Barbuda	ATG	0	World	WLD								71	POWER GENERATNG.MACHINES	1	No Quantity							1261381			0
S3	2016	2016	2016	2	0	2	Export	28	Antigua and Barbuda	ATG	84	Belize	BLZ								71	POWER GENERATNG.MACHINES	1	No Quantity							54			0
S3	2016	2016	2016	2	0	2	Export	28	Antigua and Barbuda	ATG	92	Br. Virgin Isds	VGB								71	POWER GENERATNG.MACHINES	1	No Quantity							3704			0
S3	2016	2016	2016	2	0	2	Export	28	Antigua and Barbuda	ATG	136	Cayman Isds	CYM								71	POWER GENERATNG.MACHINES	1	No Quantity							7626			0
S3	2016	2016	2016	2	0	2	Export	28	Antigua and Barbuda	ATG	212	Dominica	DMA								71	POWER GENERATNG.MACHINES	1	No Quantity							556			0
S3	2016	2016	2016	2	0	2	Export	28	Antigua and Barbuda	ATG	308	Grenada	GRD								71	POWER GENERATNG.MACHINES	1	No Quantity							2593			0
S3	2016	2016	2016	2	0	2	Export	28	Antigua and Barbuda	ATG	328	Guyana	GUY								71	POWER GENERATNG.MACHINES	1	No Quantity							111			0
S3	2016	2016	2016	2	0	2	Export	28	Antigua and Barbuda	ATG	372	Ireland	IRL								71	POWER GENERATNG.MACHINES	1	No Quantity							101			0
S3	2016	2016	2016	2	0	2	Export	28	Antigua and Barbuda	ATG	500	Montserrat	MSR								71	POWER GENERATNG.MACHINES	1	No Quantity							6111			0
S3	2016	2016	2016	2	0	2	Export	28	Antigua and Barbuda	ATG	566	Nigeria	NGA								71	POWER GENERATNG.MACHINES	1	No Quantity							1519			0
S3	2016	2016	2016	2	0	2	Export	28	Antigua and Barbuda	ATG	591	Panama	PAN								71	POWER GENERATNG.MACHINES	1	No Quantity							527615			0
S3	2016	2016	2016	2	0	2	Export	28	Antigua and Barbuda	ATG	659	Saint Kitts and Nevis	KNA								71	POWER GENERATNG.MACHINES	1	No Quantity							3519			0
S3	2016	2016	2016	2	0	2	Export	28	Antigua and Barbuda	ATG	724	Spain	ESP								71	POWER GENERATNG.MACHINES	1	No Quantity							7204			0
S3	2016	2016	2016	2	0	2	Export	28	Antigua and Barbuda	ATG	780	Trinidad and Tobago	TTO								71	POWER GENERATNG.MACHINES	1	No Quantity							179475			0
S3	2016	2016	2016	2	0	2	Export	28	Antigua and Barbuda	ATG	826	United Kingdom	GBR								71	POWER GENERATNG.MACHINES	1	No Quantity							141386			0
S3	2016	2016	2016	2	0	2	Export	28	Antigua and Barbuda	ATG	842	USA	USA								71	POWER GENERATNG.MACHINES	1	No Quantity							376135			0
S3	2016	2016	2016	2	0	2	Export	28	Antigua and Barbuda	ATG	899	Areas, nes									71	POWER GENERATNG.MACHINES	1	No Quantity							3676			0
S3	2016	2016	2016	2	0	2	Export	12	Algeria	DZA	0	World	WLD								72	SPECIAL.INDUST.MACHINERY	1	No Quantity							6833294			0
S3	2016	2016	2016	2	0	2	Export	12	Algeria	DZA	56	Belgium	BEL								72	SPECIAL.INDUST.MACHINERY	1	No Quantity							2603			0
S3	2016	2016	2016	2	0	2	Export	12	Algeria	DZA	124	Canada	CAN								72	SPECIAL.INDUST.MACHINERY	1	No Quantity							2887			0
S3	2016	2016	2016	2	0	2	Export	12	Algeria	DZA	156	China	CHN								72	SPECIAL.INDUST.MACHINERY	1	No Quantity							93058			0
S3	2016	2016	2016	2	0	2	Export	12	Algeria	DZA	203	Czechia	CZE								72	SPECIAL.INDUST.MACHINERY	1	No Quantity							45			0
S3	2016	2016	2016	2	0	2	Export	12	Algeria	DZA	251	France	FRA								72	SPECIAL.INDUST.MACHINERY	1	No Quantity							76349			0
S3	2016	2016	2016	2	0	2	Export	12	Algeria	DZA	276	Germany	DEU								72	SPECIAL.INDUST.MACHINERY	1	No Quantity							80282			0
S3	2016	2016	2016	2	0	2	Export	12	Algeria	DZA	300	Greece	GRC								72	SPECIAL.INDUST.MACHINERY	1	No Quantity							156			0
S3	2016	2016	2016	2	0	2	Export	12	Algeria	DZA	381	Italy	ITA								72	SPECIAL.INDUST.MACHINERY	1	No Quantity							40904			0
S3	2016	2016	2016	2	0	2	Export	12	Algeria	DZA	410	Rep. of Korea	KOR								72	SPECIAL.INDUST.MACHINERY	1	No Quantity							486			0
S3	2016	2016	2016	2	0	2	Export	12	Algeria	DZA	434	Libya	LBY								72	SPECIAL.INDUST.MACHINERY	1	No Quantity							6861			0
S3	2016	2016	2016	2	0	2	Export	12	Algeria	DZA	458	Malaysia	MYS								72	SPECIAL.INDUST.MACHINERY	1	No Quantity							5993			0
S3	2016	2016	2016	2	0	2	Export	12	Algeria	DZA	478	Mauritania	MRT								72	SPECIAL.INDUST.MACHINERY	1	No Quantity							969			0
S3	2016	2016	2016	2	0	2	Export	12	Algeria	DZA	484	Mexico	MEX								72	SPECIAL.INDUST.MACHINERY	1	No Quantity							5899			0
S3	2016	2016	2016	2	0	2	Export	12	Algeria	DZA	528	Netherlands	NLD								72	SPECIAL.INDUST.MACHINERY	1	No Quantity							24449			0
S3	2016	2016	2016	2	0	2	Export	12	Algeria	DZA	562	Niger	NER								72	SPECIAL.INDUST.MACHINERY	1	No Quantity							1184			0
S3	2016	2016	2016	2	0	2	Export	12	Algeria	DZA	566	Nigeria	NGA								72	SPECIAL.INDUST.MACHINERY	1	No Quantity							5147784			0
S3	2016	2016	2016	2	0	2	Export	12	Algeria	DZA	642	Romania	ROU								72	SPECIAL.INDUST.MACHINERY	1	No Quantity							22715			0
S3	2016	2016	2016	2	0	2	Export	12	Algeria	DZA	699	India	IND								72	SPECIAL.INDUST.MACHINERY	1	No Quantity							60813			0
S3	2016	2016	2016	2	0	2	Export	12	Algeria	DZA	702	Singapore	SGP								72	SPECIAL.INDUST.MACHINERY	1	No Quantity							93725			0
S3	2016	2016	2016	2	0	2	Export	12	Algeria	DZA	724	Spain	ESP								72	SPECIAL.INDUST.MACHINERY	1	No Quantity							589			0
S3	2016	2016	2016	2	0	2	Export	12	Algeria	DZA	752	Sweden	SWE								72	SPECIAL.INDUST.MACHINERY	1	No Quantity							8500			0
S3	2016	2016	2016	2	0	2	Export	12	Algeria	DZA	784	United Arab Emirates	ARE								72	SPECIAL.INDUST.MACHINERY	1	No Quantity							32185			0
S3	2016	2016	2016	2	0	2	Export	12	Algeria	DZA	788	Tunisia	TUN								72	SPECIAL.INDUST.MACHINERY	1	No Quantity							4206			0
S3	2016	2016	2016	2	0	2	Export	12	Algeria	DZA	792	Turkey	TUR								72	SPECIAL.INDUST.MACHINERY	1	No Quantity							218			0
S3	2016	2016	2016	2	0	2	Export	12	Algeria	DZA	818	Egypt	EGY								72	SPECIAL.INDUST.MACHINERY	1	No Quantity							63			0
S3	2016	2016	2016	2	0	2	Export	12	Algeria	DZA	826	United Kingdom	GBR								72	SPECIAL.INDUST.MACHINERY	1	No Quantity							194610			0
S3	2016	2016	2016	2	0	2	Export	12	Algeria	DZA	842	USA	USA								72	SPECIAL.INDUST.MACHINERY	1	No Quantity							925761			0
S3	2016	2016	2016	2	0	2	Export	28	Antigua and Barbuda	ATG	0	World	WLD								72	SPECIAL.INDUST.MACHINERY	1	No Quantity							538212			0
S3	2016	2016	2016	2	0	2	Export	28	Antigua and Barbuda	ATG	32	Argentina	ARG								72	SPECIAL.INDUST.MACHINERY	1	No Quantity							17636			0
S3	2016	2016	2016	2	0	2	Export	28	Antigua and Barbuda	ATG	84	Belize	BLZ								72	SPECIAL.INDUST.MACHINERY	1	No Quantity							370			0
S3	2016	2016	2016	2	0	2	Export	28	Antigua and Barbuda	ATG	212	Dominica	DMA								72	SPECIAL.INDUST.MACHINERY	1	No Quantity							2659			0
S3	2016	2016	2016	2	0	2	Export	28	Antigua and Barbuda	ATG	214	Dominican Rep.	DOM								72	SPECIAL.INDUST.MACHINERY	1	No Quantity							507			0
S3	2016	2016	2016	2	0	2	Export	28	Antigua and Barbuda	ATG	328	Guyana	GUY								72	SPECIAL.INDUST.MACHINERY	1	No Quantity							167			0
S3	2016	2016	2016	2	0	2	Export	28	Antigua and Barbuda	ATG	372	Ireland	IRL								72	SPECIAL.INDUST.MACHINERY	1	No Quantity							27			0
S3	2016	2016	2016	2	0	2	Export	28	Antigua and Barbuda	ATG	484	Mexico	MEX								72	SPECIAL.INDUST.MACHINERY	1	No Quantity							503			0
S3	2016	2016	2016	2	0	2	Export	28	Antigua and Barbuda	ATG	500	Montserrat	MSR								72	SPECIAL.INDUST.MACHINERY	1	No Quantity							278			0
S3	2016	2016	2016	2	0	2	Export	28	Antigua and Barbuda	ATG	659	Saint Kitts and Nevis	KNA								72	SPECIAL.INDUST.MACHINERY	1	No Quantity							185			0
S3	2016	2016	2016	2	0	2	Export	28	Antigua and Barbuda	ATG	662	Saint Lucia	LCA								72	SPECIAL.INDUST.MACHINERY	1	No Quantity							111			0
S3	2016	2016	2016	2	0	2	Export	28	Antigua and Barbuda	ATG	724	Spain	ESP								72	SPECIAL.INDUST.MACHINERY	1	No Quantity							153303			0
S3	2016	2016	2016	2	0	2	Export	28	Antigua and Barbuda	ATG	780	Trinidad and Tobago	TTO								72	SPECIAL.INDUST.MACHINERY	1	No Quantity							8767			0
S3	2016	2016	2016	2	0	2	Export	28	Antigua and Barbuda	ATG	826	United Kingdom	GBR								72	SPECIAL.INDUST.MACHINERY	1	No Quantity							192622			0
S3	2016	2016	2016	2	0	2	Export	28	Antigua and Barbuda	ATG	842	USA	USA								72	SPECIAL.INDUST.MACHINERY	1	No Quantity							161077			0
S3	2016	2016	2016	2	0	2	Export	12	Algeria	DZA	0	World	WLD								73	METALWORKING MACHINERY	1	No Quantity							8103			0
S3	2016	2016	2016	2	0	2	Export	12	Algeria	DZA	156	China	CHN								73	METALWORKING MACHINERY	1	No Quantity							95			0
S3	2016	2016	2016	2	0	2	Export	12	Algeria	DZA	384	Côte d'Ivoire	CIV								73	METALWORKING MACHINERY	1	No Quantity							1803			0
S3	2016	2016	2016	2	0	2	Export	12	Algeria	DZA	686	Senegal	SEN								73	METALWORKING MACHINERY	1	No Quantity							6205			0
S3	2016	2016	2016	2	0	2	Export	28	Antigua and Barbuda	ATG	0	World	WLD								73	METALWORKING MACHINERY	1	No Quantity							492608			0
S3	2016	2016	2016	2	0	2	Export	28	Antigua and Barbuda	ATG	84	Belize	BLZ								73	METALWORKING MACHINERY	1	No Quantity							926			0
S3	2016	2016	2016	2	0	2	Export	28	Antigua and Barbuda	ATG	212	Dominica	DMA								73	METALWORKING MACHINERY	1	No Quantity							259			0
S3	2016	2016	2016	2	0	2	Export	28	Antigua and Barbuda	ATG	300	Greece	GRC								73	METALWORKING MACHINERY	1	No Quantity							333			0
S3	2016	2016	2016	2	0	2	Export	28	Antigua and Barbuda	ATG	724	Spain	ESP								73	METALWORKING MACHINERY	1	No Quantity							1258			0
S3	2016	2016	2016	2	0	2	Export	28	Antigua and Barbuda	ATG	826	United Kingdom	GBR								73	METALWORKING MACHINERY	1	No Quantity							1571			0
S3	2016	2016	2016	2	0	2	Export	28	Antigua and Barbuda	ATG	842	USA	USA								73	METALWORKING MACHINERY	1	No Quantity							488260			0
S3	2016	2016	2016	2	0	2	Export	12	Algeria	DZA	0	World	WLD								74	GENERAL INDUSTL.MACH.NES	1	No Quantity							1430653			0
S3	2016	2016	2016	2	0	2	Export	12	Algeria	DZA	56	Belgium	BEL								74	GENERAL INDUSTL.MACH.NES	1	No Quantity							95022			0
S3	2016	2016	2016	2	0	2	Export	12	Algeria	DZA	156	China	CHN								74	GENERAL INDUSTL.MACH.NES	1	No Quantity							10519			0
S3	2016	2016	2016	2	0	2	Export	12	Algeria	DZA	218	Ecuador	ECU								74	GENERAL INDUSTL.MACH.NES	1	No Quantity							286			0
S3	2016	2016	2016	2	0	2	Export	12	Algeria	DZA	251	France	FRA								74	GENERAL INDUSTL.MACH.NES	1	No Quantity							13820			0
S3	2016	2016	2016	2	0	2	Export	12	Algeria	DZA	276	Germany	DEU								74	GENERAL INDUSTL.MACH.NES	1	No Quantity							2481			0
S3	2016	2016	2016	2	0	2	Export	12	Algeria	DZA	344	China, Hong Kong SAR	HKG								74	GENERAL INDUSTL.MACH.NES	1	No Quantity							793			0
S3	2016	2016	2016	2	0	2	Export	12	Algeria	DZA	360	Indonesia	IDN								74	GENERAL INDUSTL.MACH.NES	1	No Quantity							526			0
S3	2016	2016	2016	2	0	2	Export	12	Algeria	DZA	364	Iran	IRN								74	GENERAL INDUSTL.MACH.NES	1	No Quantity							65			0
S3	2016	2016	2016	2	0	2	Export	12	Algeria	DZA	381	Italy	ITA								74	GENERAL INDUSTL.MACH.NES	1	No Quantity							104189			0
S3	2016	2016	2016	2	0	2	Export	12	Algeria	DZA	384	Côte d'Ivoire	CIV								74	GENERAL INDUSTL.MACH.NES	1	No Quantity							16411			0
S3	2016	2016	2016	2	0	2	Export	12	Algeria	DZA	392	Japan	JPN								74	GENERAL INDUSTL.MACH.NES	1	No Quantity							1537			0
S3	2016	2016	2016	2	0	2	Export	12	Algeria	DZA	400	Jordan	JOR								74	GENERAL INDUSTL.MACH.NES	1	No Quantity							267			0
S3	2016	2016	2016	2	0	2	Export	12	Algeria	DZA	466	Mali	MLI								74	GENERAL INDUSTL.MACH.NES	1	No Quantity							310960			0
S3	2016	2016	2016	2	0	2	Export	12	Algeria	DZA	478	Mauritania	MRT								74	GENERAL INDUSTL.MACH.NES	1	No Quantity							73057			0
S3	2016	2016	2016	2	0	2	Export	12	Algeria	DZA	484	Mexico	MEX								74	GENERAL INDUSTL.MACH.NES	1	No Quantity							22848			0
S3	2016	2016	2016	2	0	2	Export	12	Algeria	DZA	490	Other Asia, nes									74	GENERAL INDUSTL.MACH.NES	1	No Quantity							175			0
S3	2016	2016	2016	2	0	2	Export	12	Algeria	DZA	504	Morocco	MAR								74	GENERAL INDUSTL.MACH.NES	1	No Quantity							29355			0
S3	2016	2016	2016	2	0	2	Export	12	Algeria	DZA	528	Netherlands	NLD								74	GENERAL INDUSTL.MACH.NES	1	No Quantity							179			0
S3	2016	2016	2016	2	0	2	Export	12	Algeria	DZA	620	Portugal	PRT								74	GENERAL INDUSTL.MACH.NES	1	No Quantity							96			0
S3	2016	2016	2016	2	0	2	Export	12	Algeria	DZA	643	Russian Federation	RUS								74	GENERAL INDUSTL.MACH.NES	1	No Quantity							9907			0
S3	2016	2016	2016	2	0	2	Export	12	Algeria	DZA	699	India	IND								74	GENERAL INDUSTL.MACH.NES	1	No Quantity							7204			0
S3	2016	2016	2016	2	0	2	Export	12	Algeria	DZA	702	Singapore	SGP								74	GENERAL INDUSTL.MACH.NES	1	No Quantity							13436			0
S3	2016	2016	2016	2	0	2	Export	12	Algeria	DZA	724	Spain	ESP								74	GENERAL INDUSTL.MACH.NES	1	No Quantity							1354			0
S3	2016	2016	2016	2	0	2	Export	12	Algeria	DZA	752	Sweden	SWE								74	GENERAL INDUSTL.MACH.NES	1	No Quantity							9142			0
S3	2016	2016	2016	2	0	2	Export	12	Algeria	DZA	788	Tunisia	TUN								74	GENERAL INDUSTL.MACH.NES	1	No Quantity							142547			0
S3	2016	2016	2016	2	0	2	Export	12	Algeria	DZA	792	Turkey	TUR								74	GENERAL INDUSTL.MACH.NES	1	No Quantity							54			0
S3	2016	2016	2016	2	0	2	Export	12	Algeria	DZA	826	United Kingdom	GBR								74	GENERAL INDUSTL.MACH.NES	1	No Quantity							40666			0
S3	2016	2016	2016	2	0	2	Export	12	Algeria	DZA	842	USA	USA								74	GENERAL INDUSTL.MACH.NES	1	No Quantity							523757			0
S3	2016	2016	2016	2	0	2	Export	28	Antigua and Barbuda	ATG	0	World	WLD								74	GENERAL INDUSTL.MACH.NES	1	No Quantity							933742			0
S3	2016	2016	2016	2	0	2	Export	28	Antigua and Barbuda	ATG	84	Belize	BLZ								74	GENERAL INDUSTL.MACH.NES	1	No Quantity							967			0
S3	2016	2016	2016	2	0	2	Export	28	Antigua and Barbuda	ATG	92	Br. Virgin Isds	VGB								74	GENERAL INDUSTL.MACH.NES	1	No Quantity							12371			0
S3	2016	2016	2016	2	0	2	Export	28	Antigua and Barbuda	ATG	212	Dominica	DMA								74	GENERAL INDUSTL.MACH.NES	1	No Quantity							2073			0
S3	2016	2016	2016	2	0	2	Export	28	Antigua and Barbuda	ATG	214	Dominican Rep.	DOM								74	GENERAL INDUSTL.MACH.NES	1	No Quantity							101			0
S3	2016	2016	2016	2	0	2	Export	28	Antigua and Barbuda	ATG	300	Greece	GRC								74	GENERAL INDUSTL.MACH.NES	1	No Quantity							185			0
S3	2016	2016	2016	2	0	2	Export	28	Antigua and Barbuda	ATG	372	Ireland	IRL								74	GENERAL INDUSTL.MACH.NES	1	No Quantity							494			0
S3	2016	2016	2016	2	0	2	Export	28	Antigua and Barbuda	ATG	388	Jamaica	JAM								74	GENERAL INDUSTL.MACH.NES	1	No Quantity							1207			0
S3	2016	2016	2016	2	0	2	Export	28	Antigua and Barbuda	ATG	470	Malta	MLT								74	GENERAL INDUSTL.MACH.NES	1	No Quantity							88794			0
S3	2016	2016	2016	2	0	2	Export	28	Antigua and Barbuda	ATG	484	Mexico	MEX								74	GENERAL INDUSTL.MACH.NES	1	No Quantity							52849			0
S3	2016	2016	2016	2	0	2	Export	28	Antigua and Barbuda	ATG	500	Montserrat	MSR								74	GENERAL INDUSTL.MACH.NES	1	No Quantity							3192			0
S3	2016	2016	2016	2	0	2	Export	28	Antigua and Barbuda	ATG	528	Netherlands	NLD								74	GENERAL INDUSTL.MACH.NES	1	No Quantity							503			0
S3	2016	2016	2016	2	0	2	Export	28	Antigua and Barbuda	ATG	566	Nigeria	NGA								74	GENERAL INDUSTL.MACH.NES	1	No Quantity							296			0
S3	2016	2016	2016	2	0	2	Export	28	Antigua and Barbuda	ATG	591	Panama	PAN								74	GENERAL INDUSTL.MACH.NES	1	No Quantity							5849			0
S3	2016	2016	2016	2	0	2	Export	28	Antigua and Barbuda	ATG	659	Saint Kitts and Nevis	KNA								74	GENERAL INDUSTL.MACH.NES	1	No Quantity							407			0
S3	2016	2016	2016	2	0	2	Export	28	Antigua and Barbuda	ATG	662	Saint Lucia	LCA								74	GENERAL INDUSTL.MACH.NES	1	No Quantity							5444			0
S3	2016	2016	2016	2	0	2	Export	28	Antigua and Barbuda	ATG	670	Saint Vincent and the Grenadines	VCT								74	GENERAL INDUSTL.MACH.NES	1	No Quantity							100			0
S3	2016	2016	2016	2	0	2	Export	28	Antigua and Barbuda	ATG	724	Spain	ESP								74	GENERAL INDUSTL.MACH.NES	1	No Quantity							12593			0
S3	2016	2016	2016	2	0	2	Export	28	Antigua and Barbuda	ATG	826	United Kingdom	GBR								74	GENERAL INDUSTL.MACH.NES	1	No Quantity							338127			0
S3	2016	2016	2016	2	0	2	Export	28	Antigua and Barbuda	ATG	842	USA	USA								74	GENERAL INDUSTL.MACH.NES	1	No Quantity							395799			0
S3	2016	2016	2016	2	0	2	Export	28	Antigua and Barbuda	ATG	899	Areas, nes									74	GENERAL INDUSTL.MACH.NES	1	No Quantity							12388			0
S3	2016	2016	2016	2	0	2	Export	12	Algeria	DZA	0	World	WLD								75	OFFICE MACHINES,ADP MACH	1	No Quantity							37507			0
S3	2016	2016	2016	2	0	2	Export	12	Algeria	DZA	124	Canada	CAN								75	OFFICE MACHINES,ADP MACH	1	No Quantity							229			0
S3	2016	2016	2016	2	0	2	Export	12	Algeria	DZA	156	China	CHN								75	OFFICE MACHINES,ADP MACH	1	No Quantity							236			0
S3	2016	2016	2016	2	0	2	Export	12	Algeria	DZA	203	Czechia	CZE								75	OFFICE MACHINES,ADP MACH	1	No Quantity							436			0
S3	2016	2016	2016	2	0	2	Export	12	Algeria	DZA	251	France	FRA								75	OFFICE MACHINES,ADP MACH	1	No Quantity							32401			0
S3	2016	2016	2016	2	0	2	Export	12	Algeria	DZA	381	Italy	ITA								75	OFFICE MACHINES,ADP MACH	1	No Quantity							460			0
S3	2016	2016	2016	2	0	2	Export	12	Algeria	DZA	392	Japan	JPN								75	OFFICE MACHINES,ADP MACH	1	No Quantity							2207			0
S3	2016	2016	2016	2	0	2	Export	12	Algeria	DZA	410	Rep. of Korea	KOR								75	OFFICE MACHINES,ADP MACH	1	No Quantity							92			0
S3	2016	2016	2016	2	0	2	Export	12	Algeria	DZA	478	Mauritania	MRT								75	OFFICE MACHINES,ADP MACH	1	No Quantity							18			0
S3	2016	2016	2016	2	0	2	Export	12	Algeria	DZA	490	Other Asia, nes									75	OFFICE MACHINES,ADP MACH	1	No Quantity							233			0
S3	2016	2016	2016	2	0	2	Export	12	Algeria	DZA	686	Senegal	SEN								75	OFFICE MACHINES,ADP MACH	1	No Quantity							141			0
S3	2016	2016	2016	2	0	2	Export	12	Algeria	DZA	699	India	IND								75	OFFICE MACHINES,ADP MACH	1	No Quantity							194			0
S3	2016	2016	2016	2	0	2	Export	12	Algeria	DZA	728	South Sudan	SSD								75	OFFICE MACHINES,ADP MACH	1	No Quantity							214			0
S3	2016	2016	2016	2	0	2	Export	12	Algeria	DZA	826	United Kingdom	GBR								75	OFFICE MACHINES,ADP MACH	1	No Quantity							605			0
S3	2016	2016	2016	2	0	2	Export	12	Algeria	DZA	842	USA	USA								75	OFFICE MACHINES,ADP MACH	1	No Quantity							41			0
S3	2016	2016	2016	2	0	2	Export	28	Antigua and Barbuda	ATG	0	World	WLD								75	OFFICE MACHINES,ADP MACH	1	No Quantity							60499			0
S3	2016	2016	2016	2	0	2	Export	28	Antigua and Barbuda	ATG	52	Barbados	BRB								75	OFFICE MACHINES,ADP MACH	1	No Quantity							370			0
S3	2016	2016	2016	2	0	2	Export	28	Antigua and Barbuda	ATG	84	Belize	BLZ								75	OFFICE MACHINES,ADP MACH	1	No Quantity							148			0
S3	2016	2016	2016	2	0	2	Export	28	Antigua and Barbuda	ATG	124	Canada	CAN								75	OFFICE MACHINES,ADP MACH	1	No Quantity							185			0
S3	2016	2016	2016	2	0	2	Export	28	Antigua and Barbuda	ATG	192	Cuba	CUB								75	OFFICE MACHINES,ADP MACH	1	No Quantity							481			0
S3	2016	2016	2016	2	0	2	Export	28	Antigua and Barbuda	ATG	212	Dominica	DMA								75	OFFICE MACHINES,ADP MACH	1	No Quantity							111			0
S3	2016	2016	2016	2	0	2	Export	28	Antigua and Barbuda	ATG	328	Guyana	GUY								75	OFFICE MACHINES,ADP MACH	1	No Quantity							889			0
S3	2016	2016	2016	2	0	2	Export	28	Antigua and Barbuda	ATG	484	Mexico	MEX								75	OFFICE MACHINES,ADP MACH	1	No Quantity							1107			0
S3	2016	2016	2016	2	0	2	Export	28	Antigua and Barbuda	ATG	500	Montserrat	MSR								75	OFFICE MACHINES,ADP MACH	1	No Quantity							5963			0
S3	2016	2016	2016	2	0	2	Export	28	Antigua and Barbuda	ATG	528	Netherlands	NLD								75	OFFICE MACHINES,ADP MACH	1	No Quantity							56			0
S3	2016	2016	2016	2	0	2	Export	28	Antigua and Barbuda	ATG	566	Nigeria	NGA								75	OFFICE MACHINES,ADP MACH	1	No Quantity							604			0
S3	2016	2016	2016	2	0	2	Export	28	Antigua and Barbuda	ATG	659	Saint Kitts and Nevis	KNA								75	OFFICE MACHINES,ADP MACH	1	No Quantity							5670			0
S3	2016	2016	2016	2	0	2	Export	28	Antigua and Barbuda	ATG	660	Anguilla	AIA								75	OFFICE MACHINES,ADP MACH	1	No Quantity							30457			0
S3	2016	2016	2016	2	0	2	Export	28	Antigua and Barbuda	ATG	724	Spain	ESP								75	OFFICE MACHINES,ADP MACH	1	No Quantity							296			0
S3	2016	2016	2016	2	0	2	Export	28	Antigua and Barbuda	ATG	757	Switzerland	CHE								75	OFFICE MACHINES,ADP MACH	1	No Quantity							93			0
S3	2016	2016	2016	2	0	2	Export	28	Antigua and Barbuda	ATG	780	Trinidad and Tobago	TTO								75	OFFICE MACHINES,ADP MACH	1	No Quantity							4246			0
S3	2016	2016	2016	2	0	2	Export	28	Antigua and Barbuda	ATG	826	United Kingdom	GBR								75	OFFICE MACHINES,ADP MACH	1	No Quantity							1454			0
S3	2016	2016	2016	2	0	2	Export	28	Antigua and Barbuda	ATG	842	USA	USA								75	OFFICE MACHINES,ADP MACH	1	No Quantity							8369			0
S3	2016	2016	2016	2	0	2	Export	12	Algeria	DZA	0	World	WLD								76	TELECOMM.SOUND EQUIP ETC	1	No Quantity							4624772			0
S3	2016	2016	2016	2	0	2	Export	12	Algeria	DZA	56	Belgium	BEL								76	TELECOMM.SOUND EQUIP ETC	1	No Quantity							905			0
S3	2016	2016	2016	2	0	2	Export	12	Algeria	DZA	156	China	CHN								76	TELECOMM.SOUND EQUIP ETC	1	No Quantity							17606			0
S3	2016	2016	2016	2	0	2	Export	12	Algeria	DZA	208	Denmark	DNK								76	TELECOMM.SOUND EQUIP ETC	1	No Quantity							243			0
S3	2016	2016	2016	2	0	2	Export	12	Algeria	DZA	251	France	FRA								76	TELECOMM.SOUND EQUIP ETC	1	No Quantity							14045			0
S3	2016	2016	2016	2	0	2	Export	12	Algeria	DZA	276	Germany	DEU								76	TELECOMM.SOUND EQUIP ETC	1	No Quantity							66265			0
S3	2016	2016	2016	2	0	2	Export	12	Algeria	DZA	300	Greece	GRC								76	TELECOMM.SOUND EQUIP ETC	1	No Quantity							1001103			0
S3	2016	2016	2016	2	0	2	Export	12	Algeria	DZA	344	China, Hong Kong SAR	HKG								76	TELECOMM.SOUND EQUIP ETC	1	No Quantity							172			0
S3	2016	2016	2016	2	0	2	Export	12	Algeria	DZA	381	Italy	ITA								76	TELECOMM.SOUND EQUIP ETC	1	No Quantity							213			0
S3	2016	2016	2016	2	0	2	Export	12	Algeria	DZA	392	Japan	JPN								76	TELECOMM.SOUND EQUIP ETC	1	No Quantity							94			0
S3	2016	2016	2016	2	0	2	Export	12	Algeria	DZA	400	Jordan	JOR								76	TELECOMM.SOUND EQUIP ETC	1	No Quantity							251			0
S3	2016	2016	2016	2	0	2	Export	12	Algeria	DZA	410	Rep. of Korea	KOR								76	TELECOMM.SOUND EQUIP ETC	1	No Quantity							4898			0
S3	2016	2016	2016	2	0	2	Export	12	Algeria	DZA	422	Lebanon	LBN								76	TELECOMM.SOUND EQUIP ETC	1	No Quantity							251			0
S3	2016	2016	2016	2	0	2	Export	12	Algeria	DZA	466	Mali	MLI								76	TELECOMM.SOUND EQUIP ETC	1	No Quantity							114973			0
S3	2016	2016	2016	2	0	2	Export	12	Algeria	DZA	470	Malta	MLT								76	TELECOMM.SOUND EQUIP ETC	1	No Quantity							431			0
S3	2016	2016	2016	2	0	2	Export	12	Algeria	DZA	478	Mauritania	MRT								76	TELECOMM.SOUND EQUIP ETC	1	No Quantity							24081			0
S3	2016	2016	2016	2	0	2	Export	12	Algeria	DZA	528	Netherlands	NLD								76	TELECOMM.SOUND EQUIP ETC	1	No Quantity							36233			0
S3	2016	2016	2016	2	0	2	Export	12	Algeria	DZA	643	Russian Federation	RUS								76	TELECOMM.SOUND EQUIP ETC	1	No Quantity							1129365			0
S3	2016	2016	2016	2	0	2	Export	12	Algeria	DZA	686	Senegal	SEN								76	TELECOMM.SOUND EQUIP ETC	1	No Quantity							2323			0
S3	2016	2016	2016	2	0	2	Export	12	Algeria	DZA	710	South Africa	ZAF								76	TELECOMM.SOUND EQUIP ETC	1	No Quantity							13993			0
S3	2016	2016	2016	2	0	2	Export	12	Algeria	DZA	724	Spain	ESP								76	TELECOMM.SOUND EQUIP ETC	1	No Quantity							2109615			0
S3	2016	2016	2016	2	0	2	Export	12	Algeria	DZA	728	South Sudan	SSD								76	TELECOMM.SOUND EQUIP ETC	1	No Quantity							763			0
S3	2016	2016	2016	2	0	2	Export	12	Algeria	DZA	784	United Arab Emirates	ARE								76	TELECOMM.SOUND EQUIP ETC	1	No Quantity							1672			0
S3	2016	2016	2016	2	0	2	Export	12	Algeria	DZA	788	Tunisia	TUN								76	TELECOMM.SOUND EQUIP ETC	1	No Quantity							1095			0
S3	2016	2016	2016	2	0	2	Export	12	Algeria	DZA	834	United Rep. of Tanzania	TZA								76	TELECOMM.SOUND EQUIP ETC	1	No Quantity							8803			0
S3	2016	2016	2016	2	0	2	Export	12	Algeria	DZA	842	USA	USA								76	TELECOMM.SOUND EQUIP ETC	1	No Quantity							75379			0
S3	2016	2016	2016	2	0	2	Export	28	Antigua and Barbuda	ATG	0	World	WLD								76	TELECOMM.SOUND EQUIP ETC	1	No Quantity							430854			0
S3	2016	2016	2016	2	0	2	Export	28	Antigua and Barbuda	ATG	52	Barbados	BRB								76	TELECOMM.SOUND EQUIP ETC	1	No Quantity							57732			0
S3	2016	2016	2016	2	0	2	Export	28	Antigua and Barbuda	ATG	60	Bermuda	BMU								76	TELECOMM.SOUND EQUIP ETC	1	No Quantity							2778			0
S3	2016	2016	2016	2	0	2	Export	28	Antigua and Barbuda	ATG	84	Belize	BLZ								76	TELECOMM.SOUND EQUIP ETC	1	No Quantity							2452			0
S3	2016	2016	2016	2	0	2	Export	28	Antigua and Barbuda	ATG	92	Br. Virgin Isds	VGB								76	TELECOMM.SOUND EQUIP ETC	1	No Quantity							878			0
S3	2016	2016	2016	2	0	2	Export	28	Antigua and Barbuda	ATG	124	Canada	CAN								76	TELECOMM.SOUND EQUIP ETC	1	No Quantity							556			0
S3	2016	2016	2016	2	0	2	Export	28	Antigua and Barbuda	ATG	136	Cayman Isds	CYM								76	TELECOMM.SOUND EQUIP ETC	1	No Quantity							82058			0
S3	2016	2016	2016	2	0	2	Export	28	Antigua and Barbuda	ATG	192	Cuba	CUB								76	TELECOMM.SOUND EQUIP ETC	1	No Quantity							278			0
S3	2016	2016	2016	2	0	2	Export	28	Antigua and Barbuda	ATG	212	Dominica	DMA								76	TELECOMM.SOUND EQUIP ETC	1	No Quantity							2815			0
S3	2016	2016	2016	2	0	2	Export	28	Antigua and Barbuda	ATG	214	Dominican Rep.	DOM								76	TELECOMM.SOUND EQUIP ETC	1	No Quantity							61			0
S3	2016	2016	2016	2	0	2	Export	28	Antigua and Barbuda	ATG	308	Grenada	GRD								76	TELECOMM.SOUND EQUIP ETC	1	No Quantity							259			0
S3	2016	2016	2016	2	0	2	Export	28	Antigua and Barbuda	ATG	328	Guyana	GUY								76	TELECOMM.SOUND EQUIP ETC	1	No Quantity							1185			0
S3	2016	2016	2016	2	0	2	Export	28	Antigua and Barbuda	ATG	372	Ireland	IRL								76	TELECOMM.SOUND EQUIP ETC	1	No Quantity							614			0
S3	2016	2016	2016	2	0	2	Export	28	Antigua and Barbuda	ATG	376	Israel	ISR								76	TELECOMM.SOUND EQUIP ETC	1	No Quantity							38862			0
S3	2016	2016	2016	2	0	2	Export	28	Antigua and Barbuda	ATG	388	Jamaica	JAM								76	TELECOMM.SOUND EQUIP ETC	1	No Quantity							8115			0
S3	2016	2016	2016	2	0	2	Export	28	Antigua and Barbuda	ATG	484	Mexico	MEX								76	TELECOMM.SOUND EQUIP ETC	1	No Quantity							403			0
S3	2016	2016	2016	2	0	2	Export	28	Antigua and Barbuda	ATG	500	Montserrat	MSR								76	TELECOMM.SOUND EQUIP ETC	1	No Quantity							120081			0
S3	2016	2016	2016	2	0	2	Export	28	Antigua and Barbuda	ATG	659	Saint Kitts and Nevis	KNA								76	TELECOMM.SOUND EQUIP ETC	1	No Quantity							2791			0
S3	2016	2016	2016	2	0	2	Export	28	Antigua and Barbuda	ATG	660	Anguilla	AIA								76	TELECOMM.SOUND EQUIP ETC	1	No Quantity							10491			0
S3	2016	2016	2016	2	0	2	Export	28	Antigua and Barbuda	ATG	662	Saint Lucia	LCA								76	TELECOMM.SOUND EQUIP ETC	1	No Quantity							1481			0
S3	2016	2016	2016	2	0	2	Export	28	Antigua and Barbuda	ATG	670	Saint Vincent and the Grenadines	VCT								76	TELECOMM.SOUND EQUIP ETC	1	No Quantity							37			0
S3	2016	2016	2016	2	0	2	Export	28	Antigua and Barbuda	ATG	724	Spain	ESP								76	TELECOMM.SOUND EQUIP ETC	1	No Quantity							184			0
S3	2016	2016	2016	2	0	2	Export	28	Antigua and Barbuda	ATG	780	Trinidad and Tobago	TTO								76	TELECOMM.SOUND EQUIP ETC	1	No Quantity							23147			0
S3	2016	2016	2016	2	0	2	Export	28	Antigua and Barbuda	ATG	826	United Kingdom	GBR								76	TELECOMM.SOUND EQUIP ETC	1	No Quantity							28460			0
S3	2016	2016	2016	2	0	2	Export	28	Antigua and Barbuda	ATG	842	USA	USA								76	TELECOMM.SOUND EQUIP ETC	1	No Quantity							45136			0
S3	2016	2016	2016	2	0	2	Export	12	Algeria	DZA	0	World	WLD								77	ELEC MCH APPAR,PARTS,NES	1	No Quantity							38369196			0
S3	2016	2016	2016	2	0	2	Export	12	Algeria	DZA	4	Afghanistan	AFG								77	ELEC MCH APPAR,PARTS,NES	1	No Quantity							91			0
S3	2016	2016	2016	2	0	2	Export	12	Algeria	DZA	36	Australia	AUS								77	ELEC MCH APPAR,PARTS,NES	1	No Quantity							84			0
S3	2016	2016	2016	2	0	2	Export	12	Algeria	DZA	40	Austria	AUT								77	ELEC MCH APPAR,PARTS,NES	1	No Quantity							75			0
S3	2016	2016	2016	2	0	2	Export	12	Algeria	DZA	51	Armenia	ARM								77	ELEC MCH APPAR,PARTS,NES	1	No Quantity							75			0
S3	2016	2016	2016	2	0	2	Export	12	Algeria	DZA	56	Belgium	BEL								77	ELEC MCH APPAR,PARTS,NES	1	No Quantity							5342			0
S3	2016	2016	2016	2	0	2	Export	12	Algeria	DZA	70	Bosnia Herzegovina	BIH								77	ELEC MCH APPAR,PARTS,NES	1	No Quantity							71			0
S3	2016	2016	2016	2	0	2	Export	12	Algeria	DZA	100	Bulgaria	BGR								77	ELEC MCH APPAR,PARTS,NES	1	No Quantity							91			0
S3	2016	2016	2016	2	0	2	Export	12	Algeria	DZA	104	Myanmar	MMR								77	ELEC MCH APPAR,PARTS,NES	1	No Quantity							43			0
S3	2016	2016	2016	2	0	2	Export	12	Algeria	DZA	112	Belarus	BLR								77	ELEC MCH APPAR,PARTS,NES	1	No Quantity							75			0
S3	2016	2016	2016	2	0	2	Export	12	Algeria	DZA	124	Canada	CAN								77	ELEC MCH APPAR,PARTS,NES	1	No Quantity							730			0
S3	2016	2016	2016	2	0	2	Export	12	Algeria	DZA	148	Chad	TCD								77	ELEC MCH APPAR,PARTS,NES	1	No Quantity							136			0
S3	2016	2016	2016	2	0	2	Export	12	Algeria	DZA	156	China	CHN								77	ELEC MCH APPAR,PARTS,NES	1	No Quantity							13295			0
S3	2016	2016	2016	2	0	2	Export	12	Algeria	DZA	170	Colombia	COL								77	ELEC MCH APPAR,PARTS,NES	1	No Quantity							84			0
S3	2016	2016	2016	2	0	2	Export	12	Algeria	DZA	188	Costa Rica	CRI								77	ELEC MCH APPAR,PARTS,NES	1	No Quantity							91			0
S3	2016	2016	2016	2	0	2	Export	12	Algeria	DZA	192	Cuba	CUB								77	ELEC MCH APPAR,PARTS,NES	1	No Quantity							93			0
S3	2016	2016	2016	2	0	2	Export	12	Algeria	DZA	203	Czechia	CZE								77	ELEC MCH APPAR,PARTS,NES	1	No Quantity							5415			0
S3	2016	2016	2016	2	0	2	Export	12	Algeria	DZA	251	France	FRA								77	ELEC MCH APPAR,PARTS,NES	1	No Quantity							13684520			0
S3	2016	2016	2016	2	0	2	Export	12	Algeria	DZA	266	Gabon	GAB								77	ELEC MCH APPAR,PARTS,NES	1	No Quantity							138			0
S3	2016	2016	2016	2	0	2	Export	12	Algeria	DZA	268	Georgia	GEO								77	ELEC MCH APPAR,PARTS,NES	1	No Quantity							75			0
S3	2016	2016	2016	2	0	2	Export	12	Algeria	DZA	276	Germany	DEU								77	ELEC MCH APPAR,PARTS,NES	1	No Quantity							3859092			0
S3	2016	2016	2016	2	0	2	Export	12	Algeria	DZA	288	Ghana	GHA								77	ELEC MCH APPAR,PARTS,NES	1	No Quantity							91			0
S3	2016	2016	2016	2	0	2	Export	12	Algeria	DZA	300	Greece	GRC								77	ELEC MCH APPAR,PARTS,NES	1	No Quantity							225211			0
S3	2016	2016	2016	2	0	2	Export	12	Algeria	DZA	328	Guyana	GUY								77	ELEC MCH APPAR,PARTS,NES	1	No Quantity							31208			0
S3	2016	2016	2016	2	0	2	Export	12	Algeria	DZA	348	Hungary	HUN								77	ELEC MCH APPAR,PARTS,NES	1	No Quantity							116			0
S3	2016	2016	2016	2	0	2	Export	12	Algeria	DZA	364	Iran	IRN								77	ELEC MCH APPAR,PARTS,NES	1	No Quantity							122			0
S3	2016	2016	2016	2	0	2	Export	12	Algeria	DZA	381	Italy	ITA								77	ELEC MCH APPAR,PARTS,NES	1	No Quantity							704756			0
S3	2016	2016	2016	2	0	2	Export	12	Algeria	DZA	388	Jamaica	JAM								77	ELEC MCH APPAR,PARTS,NES	1	No Quantity							76			0
S3	2016	2016	2016	2	0	2	Export	12	Algeria	DZA	392	Japan	JPN								77	ELEC MCH APPAR,PARTS,NES	1	No Quantity							13627			0
S3	2016	2016	2016	2	0	2	Export	12	Algeria	DZA	400	Jordan	JOR								77	ELEC MCH APPAR,PARTS,NES	1	No Quantity							310879			0
S3	2016	2016	2016	2	0	2	Export	12	Algeria	DZA	422	Lebanon	LBN								77	ELEC MCH APPAR,PARTS,NES	1	No Quantity							176			0
S3	2016	2016	2016	2	0	2	Export	12	Algeria	DZA	434	Libya	LBY								77	ELEC MCH APPAR,PARTS,NES	1	No Quantity							201536			0
S3	2016	2016	2016	2	0	2	Export	12	Algeria	DZA	442	Luxembourg	LUX								77	ELEC MCH APPAR,PARTS,NES	1	No Quantity							93			0
S3	2016	2016	2016	2	0	2	Export	12	Algeria	DZA	458	Malaysia	MYS								77	ELEC MCH APPAR,PARTS,NES	1	No Quantity							735798			0
S3	2016	2016	2016	2	0	2	Export	12	Algeria	DZA	462	Maldives	MDV								77	ELEC MCH APPAR,PARTS,NES	1	No Quantity							36			0
S3	2016	2016	2016	2	0	2	Export	12	Algeria	DZA	466	Mali	MLI								77	ELEC MCH APPAR,PARTS,NES	1	No Quantity							2176			0
S3	2016	2016	2016	2	0	2	Export	12	Algeria	DZA	478	Mauritania	MRT								77	ELEC MCH APPAR,PARTS,NES	1	No Quantity							19586			0
S3	2016	2016	2016	2	0	2	Export	12	Algeria	DZA	484	Mexico	MEX								77	ELEC MCH APPAR,PARTS,NES	1	No Quantity							4500			0
S3	2016	2016	2016	2	0	2	Export	12	Algeria	DZA	504	Morocco	MAR								77	ELEC MCH APPAR,PARTS,NES	1	No Quantity							71688			0
S3	2016	2016	2016	2	0	2	Export	12	Algeria	DZA	528	Netherlands	NLD								77	ELEC MCH APPAR,PARTS,NES	1	No Quantity							15271			0
S3	2016	2016	2016	2	0	2	Export	12	Algeria	DZA	579	Norway	NOR								77	ELEC MCH APPAR,PARTS,NES	1	No Quantity							63			0
S3	2016	2016	2016	2	0	2	Export	12	Algeria	DZA	643	Russian Federation	RUS								77	ELEC MCH APPAR,PARTS,NES	1	No Quantity							650			0
S3	2016	2016	2016	2	0	2	Export	12	Algeria	DZA	682	Saudi Arabia	SAU								77	ELEC MCH APPAR,PARTS,NES	1	No Quantity							1086930			0
S3	2016	2016	2016	2	0	2	Export	12	Algeria	DZA	686	Senegal	SEN								77	ELEC MCH APPAR,PARTS,NES	1	No Quantity							914			0
S3	2016	2016	2016	2	0	2	Export	12	Algeria	DZA	694	Sierra Leone	SLE								77	ELEC MCH APPAR,PARTS,NES	1	No Quantity							127			0
S3	2016	2016	2016	2	0	2	Export	12	Algeria	DZA	699	India	IND								77	ELEC MCH APPAR,PARTS,NES	1	No Quantity							324			0
S3	2016	2016	2016	2	0	2	Export	12	Algeria	DZA	724	Spain	ESP								77	ELEC MCH APPAR,PARTS,NES	1	No Quantity							170052			0
S3	2016	2016	2016	2	0	2	Export	12	Algeria	DZA	728	South Sudan	SSD								77	ELEC MCH APPAR,PARTS,NES	1	No Quantity							91			0
S3	2016	2016	2016	2	0	2	Export	12	Algeria	DZA	757	Switzerland	CHE								77	ELEC MCH APPAR,PARTS,NES	1	No Quantity							60			0
S3	2016	2016	2016	2	0	2	Export	12	Algeria	DZA	762	Tajikistan	TJK								77	ELEC MCH APPAR,PARTS,NES	1	No Quantity							77			0
S3	2016	2016	2016	2	0	2	Export	12	Algeria	DZA	784	United Arab Emirates	ARE								77	ELEC MCH APPAR,PARTS,NES	1	No Quantity							2			0
S3	2016	2016	2016	2	0	2	Export	12	Algeria	DZA	788	Tunisia	TUN								77	ELEC MCH APPAR,PARTS,NES	1	No Quantity							287135			0
S3	2016	2016	2016	2	0	2	Export	12	Algeria	DZA	792	Turkey	TUR								77	ELEC MCH APPAR,PARTS,NES	1	No Quantity							107			0
S3	2016	2016	2016	2	0	2	Export	12	Algeria	DZA	804	Ukraine	UKR								77	ELEC MCH APPAR,PARTS,NES	1	No Quantity							73			0
S3	2016	2016	2016	2	0	2	Export	12	Algeria	DZA	818	Egypt	EGY								77	ELEC MCH APPAR,PARTS,NES	1	No Quantity							16519505			0
S3	2016	2016	2016	2	0	2	Export	12	Algeria	DZA	826	United Kingdom	GBR								77	ELEC MCH APPAR,PARTS,NES	1	No Quantity							54740			0
S3	2016	2016	2016	2	0	2	Export	12	Algeria	DZA	842	USA	USA								77	ELEC MCH APPAR,PARTS,NES	1	No Quantity							338803			0
S3	2016	2016	2016	2	0	2	Export	12	Algeria	DZA	854	Burkina Faso	BFA								77	ELEC MCH APPAR,PARTS,NES	1	No Quantity							2899			0
S3	2016	2016	2016	2	0	2	Export	12	Algeria	DZA	862	Venezuela	VEN								77	ELEC MCH APPAR,PARTS,NES	1	No Quantity							83			0
S3	2016	2016	2016	2	0	2	Export	28	Antigua and Barbuda	ATG	0	World	WLD								77	ELEC MCH APPAR,PARTS,NES	1	No Quantity							688144			0
S3	2016	2016	2016	2	0	2	Export	28	Antigua and Barbuda	ATG	52	Barbados	BRB								77	ELEC MCH APPAR,PARTS,NES	1	No Quantity							7572			0
S3	2016	2016	2016	2	0	2	Export	28	Antigua and Barbuda	ATG	84	Belize	BLZ								77	ELEC MCH APPAR,PARTS,NES	1	No Quantity							2326			0
S3	2016	2016	2016	2	0	2	Export	28	Antigua and Barbuda	ATG	92	Br. Virgin Isds	VGB								77	ELEC MCH APPAR,PARTS,NES	1	No Quantity							2196			0
S3	2016	2016	2016	2	0	2	Export	28	Antigua and Barbuda	ATG	124	Canada	CAN								77	ELEC MCH APPAR,PARTS,NES	1	No Quantity							35801			0
S3	2016	2016	2016	2	0	2	Export	28	Antigua and Barbuda	ATG	136	Cayman Isds	CYM								77	ELEC MCH APPAR,PARTS,NES	1	No Quantity							1347			0
S3	2016	2016	2016	2	0	2	Export	28	Antigua and Barbuda	ATG	192	Cuba	CUB								77	ELEC MCH APPAR,PARTS,NES	1	No Quantity							481			0
S3	2016	2016	2016	2	0	2	Export	28	Antigua and Barbuda	ATG	212	Dominica	DMA								77	ELEC MCH APPAR,PARTS,NES	1	No Quantity							709			0
S3	2016	2016	2016	2	0	2	Export	28	Antigua and Barbuda	ATG	214	Dominican Rep.	DOM								77	ELEC MCH APPAR,PARTS,NES	1	No Quantity							43			0
S3	2016	2016	2016	2	0	2	Export	28	Antigua and Barbuda	ATG	300	Greece	GRC								77	ELEC MCH APPAR,PARTS,NES	1	No Quantity							1278			0
S3	2016	2016	2016	2	0	2	Export	28	Antigua and Barbuda	ATG	328	Guyana	GUY								77	ELEC MCH APPAR,PARTS,NES	1	No Quantity							469			0
S3	2016	2016	2016	2	0	2	Export	28	Antigua and Barbuda	ATG	388	Jamaica	JAM								77	ELEC MCH APPAR,PARTS,NES	1	No Quantity							8942			0
S3	2016	2016	2016	2	0	2	Export	28	Antigua and Barbuda	ATG	470	Malta	MLT								77	ELEC MCH APPAR,PARTS,NES	1	No Quantity							1248			0
S3	2016	2016	2016	2	0	2	Export	28	Antigua and Barbuda	ATG	500	Montserrat	MSR								77	ELEC MCH APPAR,PARTS,NES	1	No Quantity							10011			0
S3	2016	2016	2016	2	0	2	Export	28	Antigua and Barbuda	ATG	566	Nigeria	NGA								77	ELEC MCH APPAR,PARTS,NES	1	No Quantity							370			0
S3	2016	2016	2016	2	0	2	Export	28	Antigua and Barbuda	ATG	659	Saint Kitts and Nevis	KNA								77	ELEC MCH APPAR,PARTS,NES	1	No Quantity							19018			0
S3	2016	2016	2016	2	0	2	Export	28	Antigua and Barbuda	ATG	660	Anguilla	AIA								77	ELEC MCH APPAR,PARTS,NES	1	No Quantity							50005			0
S3	2016	2016	2016	2	0	2	Export	28	Antigua and Barbuda	ATG	662	Saint Lucia	LCA								77	ELEC MCH APPAR,PARTS,NES	1	No Quantity							10476			0
S3	2016	2016	2016	2	0	2	Export	28	Antigua and Barbuda	ATG	670	Saint Vincent and the Grenadines	VCT								77	ELEC MCH APPAR,PARTS,NES	1	No Quantity							667			0
S3	2016	2016	2016	2	0	2	Export	28	Antigua and Barbuda	ATG	724	Spain	ESP								77	ELEC MCH APPAR,PARTS,NES	1	No Quantity							26076			0
S3	2016	2016	2016	2	0	2	Export	28	Antigua and Barbuda	ATG	752	Sweden	SWE								77	ELEC MCH APPAR,PARTS,NES	1	No Quantity							1059			0
S3	2016	2016	2016	2	0	2	Export	28	Antigua and Barbuda	ATG	757	Switzerland	CHE								77	ELEC MCH APPAR,PARTS,NES	1	No Quantity							504			0
S3	2016	2016	2016	2	0	2	Export	28	Antigua and Barbuda	ATG	780	Trinidad and Tobago	TTO								77	ELEC MCH APPAR,PARTS,NES	1	No Quantity							7232			0
S3	2016	2016	2016	2	0	2	Export	28	Antigua and Barbuda	ATG	826	United Kingdom	GBR								77	ELEC MCH APPAR,PARTS,NES	1	No Quantity							242786			0
S3	2016	2016	2016	2	0	2	Export	28	Antigua and Barbuda	ATG	842	USA	USA								77	ELEC MCH APPAR,PARTS,NES	1	No Quantity							257038			0
S3	2016	2016	2016	2	0	2	Export	28	Antigua and Barbuda	ATG	899	Areas, nes									77	ELEC MCH APPAR,PARTS,NES	1	No Quantity							491			0
S3	2016	2016	2016	2	0	2	Export	12	Algeria	DZA	0	World	WLD								78	ROAD VEHICLES	1	No Quantity							324421			0
S3	2016	2016	2016	2	0	2	Export	12	Algeria	DZA	40	Austria	AUT								78	ROAD VEHICLES	1	No Quantity							3886			0
S3	2016	2016	2016	2	0	2	Export	12	Algeria	DZA	124	Canada	CAN								78	ROAD VEHICLES	1	No Quantity							14449			0
S3	2016	2016	2016	2	0	2	Export	12	Algeria	DZA	156	China	CHN								78	ROAD VEHICLES	1	No Quantity							416			0
S3	2016	2016	2016	2	0	2	Export	12	Algeria	DZA	251	France	FRA								78	ROAD VEHICLES	1	No Quantity							37			0
S3	2016	2016	2016	2	0	2	Export	12	Algeria	DZA	276	Germany	DEU								78	ROAD VEHICLES	1	No Quantity							47311			0
S3	2016	2016	2016	2	0	2	Export	12	Algeria	DZA	381	Italy	ITA								78	ROAD VEHICLES	1	No Quantity							767			0
S3	2016	2016	2016	2	0	2	Export	12	Algeria	DZA	504	Morocco	MAR								78	ROAD VEHICLES	1	No Quantity							250			0
S3	2016	2016	2016	2	0	2	Export	12	Algeria	DZA	642	Romania	ROU								78	ROAD VEHICLES	1	No Quantity							148			0
S3	2016	2016	2016	2	0	2	Export	12	Algeria	DZA	757	Switzerland	CHE								78	ROAD VEHICLES	1	No Quantity							18741			0
S3	2016	2016	2016	2	0	2	Export	12	Algeria	DZA	788	Tunisia	TUN								78	ROAD VEHICLES	1	No Quantity							233464			0
S3	2016	2016	2016	2	0	2	Export	12	Algeria	DZA	792	Turkey	TUR								78	ROAD VEHICLES	1	No Quantity							1018			0
S3	2016	2016	2016	2	0	2	Export	12	Algeria	DZA	842	USA	USA								78	ROAD VEHICLES	1	No Quantity							3933			0
S3	2016	2016	2016	2	0	2	Export	28	Antigua and Barbuda	ATG	0	World	WLD								78	ROAD VEHICLES	1	No Quantity							709017			0
S3	2016	2016	2016	2	0	2	Export	28	Antigua and Barbuda	ATG	52	Barbados	BRB								78	ROAD VEHICLES	1	No Quantity							13019			0
S3	2016	2016	2016	2	0	2	Export	28	Antigua and Barbuda	ATG	60	Bermuda	BMU								78	ROAD VEHICLES	1	No Quantity							1481			0
S3	2016	2016	2016	2	0	2	Export	28	Antigua and Barbuda	ATG	84	Belize	BLZ								78	ROAD VEHICLES	1	No Quantity							89			0
S3	2016	2016	2016	2	0	2	Export	28	Antigua and Barbuda	ATG	92	Br. Virgin Isds	VGB								78	ROAD VEHICLES	1	No Quantity							3286			0
S3	2016	2016	2016	2	0	2	Export	28	Antigua and Barbuda	ATG	124	Canada	CAN								78	ROAD VEHICLES	1	No Quantity							43667			0
S3	2016	2016	2016	2	0	2	Export	28	Antigua and Barbuda	ATG	174	Comoros	COM								78	ROAD VEHICLES	1	No Quantity							444			0
S3	2016	2016	2016	2	0	2	Export	28	Antigua and Barbuda	ATG	212	Dominica	DMA								78	ROAD VEHICLES	1	No Quantity							28225			0
S3	2016	2016	2016	2	0	2	Export	28	Antigua and Barbuda	ATG	308	Grenada	GRD								78	ROAD VEHICLES	1	No Quantity							10370			0
S3	2016	2016	2016	2	0	2	Export	28	Antigua and Barbuda	ATG	328	Guyana	GUY								78	ROAD VEHICLES	1	No Quantity							8037			0
S3	2016	2016	2016	2	0	2	Export	28	Antigua and Barbuda	ATG	372	Ireland	IRL								78	ROAD VEHICLES	1	No Quantity							57055			0
S3	2016	2016	2016	2	0	2	Export	28	Antigua and Barbuda	ATG	500	Montserrat	MSR								78	ROAD VEHICLES	1	No Quantity							6126			0
S3	2016	2016	2016	2	0	2	Export	28	Antigua and Barbuda	ATG	531	Curaçao	CUW								78	ROAD VEHICLES	1	No Quantity							687			0
S3	2016	2016	2016	2	0	2	Export	28	Antigua and Barbuda	ATG	566	Nigeria	NGA								78	ROAD VEHICLES	1	No Quantity							2870			0
S3	2016	2016	2016	2	0	2	Export	28	Antigua and Barbuda	ATG	659	Saint Kitts and Nevis	KNA								78	ROAD VEHICLES	1	No Quantity							34750			0
S3	2016	2016	2016	2	0	2	Export	28	Antigua and Barbuda	ATG	660	Anguilla	AIA								78	ROAD VEHICLES	1	No Quantity							1509			0
S3	2016	2016	2016	2	0	2	Export	28	Antigua and Barbuda	ATG	662	Saint Lucia	LCA								78	ROAD VEHICLES	1	No Quantity							12963			0
S3	2016	2016	2016	2	0	2	Export	28	Antigua and Barbuda	ATG	670	Saint Vincent and the Grenadines	VCT								78	ROAD VEHICLES	1	No Quantity							15094			0
S3	2016	2016	2016	2	0	2	Export	28	Antigua and Barbuda	ATG	724	Spain	ESP								78	ROAD VEHICLES	1	No Quantity							9881			0
S3	2016	2016	2016	2	0	2	Export	28	Antigua and Barbuda	ATG	752	Sweden	SWE								78	ROAD VEHICLES	1	No Quantity							4237			0
S3	2016	2016	2016	2	0	2	Export	28	Antigua and Barbuda	ATG	780	Trinidad and Tobago	TTO								78	ROAD VEHICLES	1	No Quantity							9056			0
S3	2016	2016	2016	2	0	2	Export	28	Antigua and Barbuda	ATG	826	United Kingdom	GBR								78	ROAD VEHICLES	1	No Quantity							222346			0
S3	2016	2016	2016	2	0	2	Export	28	Antigua and Barbuda	ATG	842	USA	USA								78	ROAD VEHICLES	1	No Quantity							220966			0
S3	2016	2016	2016	2	0	2	Export	28	Antigua and Barbuda	ATG	899	Areas, nes									78	ROAD VEHICLES	1	No Quantity							2860			0
S3	2016	2016	2016	2	0	2	Export	12	Algeria	DZA	0	World	WLD								79	OTHR.TRANSPORT EQUIPMENT	1	No Quantity							2018196			0
S3	2016	2016	2016	2	0	2	Export	12	Algeria	DZA	251	France	FRA								79	OTHR.TRANSPORT EQUIPMENT	1	No Quantity							66			0
S3	2016	2016	2016	2	0	2	Export	12	Algeria	DZA	381	Italy	ITA								79	OTHR.TRANSPORT EQUIPMENT	1	No Quantity							27472			0
S3	2016	2016	2016	2	0	2	Export	12	Algeria	DZA	504	Morocco	MAR								79	OTHR.TRANSPORT EQUIPMENT	1	No Quantity							67249			0
S3	2016	2016	2016	2	0	2	Export	12	Algeria	DZA	634	Qatar	QAT								79	OTHR.TRANSPORT EQUIPMENT	1	No Quantity							2480			0
S3	2016	2016	2016	2	0	2	Export	12	Algeria	DZA	643	Russian Federation	RUS								79	OTHR.TRANSPORT EQUIPMENT	1	No Quantity							955233			0
S3	2016	2016	2016	2	0	2	Export	12	Algeria	DZA	757	Switzerland	CHE								79	OTHR.TRANSPORT EQUIPMENT	1	No Quantity							472			0
S3	2016	2016	2016	2	0	2	Export	12	Algeria	DZA	792	Turkey	TUR								79	OTHR.TRANSPORT EQUIPMENT	1	No Quantity							785144			0
S3	2016	2016	2016	2	0	2	Export	12	Algeria	DZA	804	Ukraine	UKR								79	OTHR.TRANSPORT EQUIPMENT	1	No Quantity							22339			0
S3	2016	2016	2016	2	0	2	Export	12	Algeria	DZA	826	United Kingdom	GBR								79	OTHR.TRANSPORT EQUIPMENT	1	No Quantity							119789			0
S3	2016	2016	2016	2	0	2	Export	12	Algeria	DZA	842	USA	USA								79	OTHR.TRANSPORT EQUIPMENT	1	No Quantity							37953			0
S3	2016	2016	2016	2	0	2	Export	28	Antigua and Barbuda	ATG	0	World	WLD								79	OTHR.TRANSPORT EQUIPMENT	1	No Quantity							36835120			0
S3	2016	2016	2016	2	0	2	Export	28	Antigua and Barbuda	ATG	52	Barbados	BRB								79	OTHR.TRANSPORT EQUIPMENT	1	No Quantity							1106884			0
S3	2016	2016	2016	2	0	2	Export	28	Antigua and Barbuda	ATG	124	Canada	CAN								79	OTHR.TRANSPORT EQUIPMENT	1	No Quantity							2222220			0
S3	2016	2016	2016	2	0	2	Export	28	Antigua and Barbuda	ATG	251	France	FRA								79	OTHR.TRANSPORT EQUIPMENT	1	No Quantity							339233			0
S3	2016	2016	2016	2	0	2	Export	28	Antigua and Barbuda	ATG	372	Ireland	IRL								79	OTHR.TRANSPORT EQUIPMENT	1	No Quantity							503			0
S3	2016	2016	2016	2	0	2	Export	28	Antigua and Barbuda	ATG	381	Italy	ITA								79	OTHR.TRANSPORT EQUIPMENT	1	No Quantity							805007			0
S3	2016	2016	2016	2	0	2	Export	28	Antigua and Barbuda	ATG	500	Montserrat	MSR								79	OTHR.TRANSPORT EQUIPMENT	1	No Quantity							111			0
S3	2016	2016	2016	2	0	2	Export	28	Antigua and Barbuda	ATG	528	Netherlands	NLD								79	OTHR.TRANSPORT EQUIPMENT	1	No Quantity							34730			0
S3	2016	2016	2016	2	0	2	Export	28	Antigua and Barbuda	ATG	579	Norway	NOR								79	OTHR.TRANSPORT EQUIPMENT	1	No Quantity							50313			0
S3	2016	2016	2016	2	0	2	Export	28	Antigua and Barbuda	ATG	724	Spain	ESP								79	OTHR.TRANSPORT EQUIPMENT	1	No Quantity							3954092			0
S3	2016	2016	2016	2	0	2	Export	28	Antigua and Barbuda	ATG	748	Swaziland	SWZ								79	OTHR.TRANSPORT EQUIPMENT	1	No Quantity							147001			0
S3	2016	2016	2016	2	0	2	Export	28	Antigua and Barbuda	ATG	752	Sweden	SWE								79	OTHR.TRANSPORT EQUIPMENT	1	No Quantity							5778			0
S3	2016	2016	2016	2	0	2	Export	28	Antigua and Barbuda	ATG	826	United Kingdom	GBR								79	OTHR.TRANSPORT EQUIPMENT	1	No Quantity							24510349			0
S3	2016	2016	2016	2	0	2	Export	28	Antigua and Barbuda	ATG	842	USA	USA								79	OTHR.TRANSPORT EQUIPMENT	1	No Quantity							3642798			0
S3	2016	2016	2016	2	0	2	Export	28	Antigua and Barbuda	ATG	899	Areas, nes									79	OTHR.TRANSPORT EQUIPMENT	1	No Quantity							16100			0
S3	2016	2016	2016	2	0	2	Export	12	Algeria	DZA	0	World	WLD								81	PREFAB BUILDGS,FTTNG ETC	1	No Quantity							172908			0
S3	2016	2016	2016	2	0	2	Export	12	Algeria	DZA	504	Morocco	MAR								81	PREFAB BUILDGS,FTTNG ETC	1	No Quantity							49562			0
S3	2016	2016	2016	2	0	2	Export	12	Algeria	DZA	788	Tunisia	TUN								81	PREFAB BUILDGS,FTTNG ETC	1	No Quantity							123346			0
S3	2016	2016	2016	2	0	2	Export	28	Antigua and Barbuda	ATG	0	World	WLD								81	PREFAB BUILDGS,FTTNG ETC	1	No Quantity							10402			0
S3	2016	2016	2016	2	0	2	Export	28	Antigua and Barbuda	ATG	52	Barbados	BRB								81	PREFAB BUILDGS,FTTNG ETC	1	No Quantity							852			0
S3	2016	2016	2016	2	0	2	Export	28	Antigua and Barbuda	ATG	60	Bermuda	BMU								81	PREFAB BUILDGS,FTTNG ETC	1	No Quantity							667			0
S3	2016	2016	2016	2	0	2	Export	28	Antigua and Barbuda	ATG	84	Belize	BLZ								81	PREFAB BUILDGS,FTTNG ETC	1	No Quantity							771			0
S3	2016	2016	2016	2	0	2	Export	28	Antigua and Barbuda	ATG	212	Dominica	DMA								81	PREFAB BUILDGS,FTTNG ETC	1	No Quantity							185			0
S3	2016	2016	2016	2	0	2	Export	28	Antigua and Barbuda	ATG	214	Dominican Rep.	DOM								81	PREFAB BUILDGS,FTTNG ETC	1	No Quantity							17			0
S3	2016	2016	2016	2	0	2	Export	28	Antigua and Barbuda	ATG	388	Jamaica	JAM								81	PREFAB BUILDGS,FTTNG ETC	1	No Quantity							222			0
S3	2016	2016	2016	2	0	2	Export	28	Antigua and Barbuda	ATG	500	Montserrat	MSR								81	PREFAB BUILDGS,FTTNG ETC	1	No Quantity							370			0
S3	2016	2016	2016	2	0	2	Export	28	Antigua and Barbuda	ATG	659	Saint Kitts and Nevis	KNA								81	PREFAB BUILDGS,FTTNG ETC	1	No Quantity							881			0
S3	2016	2016	2016	2	0	2	Export	28	Antigua and Barbuda	ATG	670	Saint Vincent and the Grenadines	VCT								81	PREFAB BUILDGS,FTTNG ETC	1	No Quantity							70			0
S3	2016	2016	2016	2	0	2	Export	28	Antigua and Barbuda	ATG	826	United Kingdom	GBR								81	PREFAB BUILDGS,FTTNG ETC	1	No Quantity							2189			0
S3	2016	2016	2016	2	0	2	Export	28	Antigua and Barbuda	ATG	842	USA	USA								81	PREFAB BUILDGS,FTTNG ETC	1	No Quantity							4177			0
S3	2016	2016	2016	2	0	2	Export	12	Algeria	DZA	0	World	WLD								82	FURNITURE,BEDDING,ETC.	1	No Quantity							103002			0
S3	2016	2016	2016	2	0	2	Export	12	Algeria	DZA	251	France	FRA								82	FURNITURE,BEDDING,ETC.	1	No Quantity							12547			0
S3	2016	2016	2016	2	0	2	Export	12	Algeria	DZA	368	Iraq	IRQ								82	FURNITURE,BEDDING,ETC.	1	No Quantity							1579			0
S3	2016	2016	2016	2	0	2	Export	12	Algeria	DZA	384	Côte d'Ivoire	CIV								82	FURNITURE,BEDDING,ETC.	1	No Quantity							253			0
S3	2016	2016	2016	2	0	2	Export	12	Algeria	DZA	504	Morocco	MAR								82	FURNITURE,BEDDING,ETC.	1	No Quantity							5159			0
S3	2016	2016	2016	2	0	2	Export	12	Algeria	DZA	642	Romania	ROU								82	FURNITURE,BEDDING,ETC.	1	No Quantity							552			0
S3	2016	2016	2016	2	0	2	Export	12	Algeria	DZA	784	United Arab Emirates	ARE								82	FURNITURE,BEDDING,ETC.	1	No Quantity							41351			0
S3	2016	2016	2016	2	0	2	Export	12	Algeria	DZA	788	Tunisia	TUN								82	FURNITURE,BEDDING,ETC.	1	No Quantity							33560			0
S3	2016	2016	2016	2	0	2	Export	12	Algeria	DZA	792	Turkey	TUR								82	FURNITURE,BEDDING,ETC.	1	No Quantity							8000			0
S3	2016	2016	2016	2	0	2	Export	28	Antigua and Barbuda	ATG	0	World	WLD								82	FURNITURE,BEDDING,ETC.	1	No Quantity							527536			0
S3	2016	2016	2016	2	0	2	Export	28	Antigua and Barbuda	ATG	52	Barbados	BRB								82	FURNITURE,BEDDING,ETC.	1	No Quantity							3748			0
S3	2016	2016	2016	2	0	2	Export	28	Antigua and Barbuda	ATG	60	Bermuda	BMU								82	FURNITURE,BEDDING,ETC.	1	No Quantity							7963			0
S3	2016	2016	2016	2	0	2	Export	28	Antigua and Barbuda	ATG	84	Belize	BLZ								82	FURNITURE,BEDDING,ETC.	1	No Quantity							778			0
S3	2016	2016	2016	2	0	2	Export	28	Antigua and Barbuda	ATG	92	Br. Virgin Isds	VGB								82	FURNITURE,BEDDING,ETC.	1	No Quantity							2919			0
S3	2016	2016	2016	2	0	2	Export	28	Antigua and Barbuda	ATG	124	Canada	CAN								82	FURNITURE,BEDDING,ETC.	1	No Quantity							574			0
S3	2016	2016	2016	2	0	2	Export	28	Antigua and Barbuda	ATG	192	Cuba	CUB								82	FURNITURE,BEDDING,ETC.	1	No Quantity							204			0
S3	2016	2016	2016	2	0	2	Export	28	Antigua and Barbuda	ATG	212	Dominica	DMA								82	FURNITURE,BEDDING,ETC.	1	No Quantity							23050			0
S3	2016	2016	2016	2	0	2	Export	28	Antigua and Barbuda	ATG	214	Dominican Rep.	DOM								82	FURNITURE,BEDDING,ETC.	1	No Quantity							281			0
S3	2016	2016	2016	2	0	2	Export	28	Antigua and Barbuda	ATG	308	Grenada	GRD								82	FURNITURE,BEDDING,ETC.	1	No Quantity							4074			0
S3	2016	2016	2016	2	0	2	Export	28	Antigua and Barbuda	ATG	328	Guyana	GUY								82	FURNITURE,BEDDING,ETC.	1	No Quantity							519			0
S3	2016	2016	2016	2	0	2	Export	28	Antigua and Barbuda	ATG	372	Ireland	IRL								82	FURNITURE,BEDDING,ETC.	1	No Quantity							1194			0
S3	2016	2016	2016	2	0	2	Export	28	Antigua and Barbuda	ATG	388	Jamaica	JAM								82	FURNITURE,BEDDING,ETC.	1	No Quantity							7222			0
S3	2016	2016	2016	2	0	2	Export	28	Antigua and Barbuda	ATG	470	Malta	MLT								82	FURNITURE,BEDDING,ETC.	1	No Quantity							10767			0
S3	2016	2016	2016	2	0	2	Export	28	Antigua and Barbuda	ATG	484	Mexico	MEX								82	FURNITURE,BEDDING,ETC.	1	No Quantity							8658			0
S3	2016	2016	2016	2	0	2	Export	28	Antigua and Barbuda	ATG	500	Montserrat	MSR								82	FURNITURE,BEDDING,ETC.	1	No Quantity							5622			0
S3	2016	2016	2016	2	0	2	Export	28	Antigua and Barbuda	ATG	659	Saint Kitts and Nevis	KNA								82	FURNITURE,BEDDING,ETC.	1	No Quantity							4778			0
S3	2016	2016	2016	2	0	2	Export	28	Antigua and Barbuda	ATG	670	Saint Vincent and the Grenadines	VCT								82	FURNITURE,BEDDING,ETC.	1	No Quantity							403			0
S3	2016	2016	2016	2	0	2	Export	28	Antigua and Barbuda	ATG	724	Spain	ESP								82	FURNITURE,BEDDING,ETC.	1	No Quantity							52885			0
S3	2016	2016	2016	2	0	2	Export	28	Antigua and Barbuda	ATG	757	Switzerland	CHE								82	FURNITURE,BEDDING,ETC.	1	No Quantity							185			0
S3	2016	2016	2016	2	0	2	Export	28	Antigua and Barbuda	ATG	780	Trinidad and Tobago	TTO								82	FURNITURE,BEDDING,ETC.	1	No Quantity							296			0
S3	2016	2016	2016	2	0	2	Export	28	Antigua and Barbuda	ATG	826	United Kingdom	GBR								82	FURNITURE,BEDDING,ETC.	1	No Quantity							257995			0
S3	2016	2016	2016	2	0	2	Export	28	Antigua and Barbuda	ATG	842	USA	USA								82	FURNITURE,BEDDING,ETC.	1	No Quantity							133304			0
S3	2016	2016	2016	2	0	2	Export	28	Antigua and Barbuda	ATG	899	Areas, nes									82	FURNITURE,BEDDING,ETC.	1	No Quantity							118			0
S3	2016	2016	2016	2	0	2	Export	12	Algeria	DZA	0	World	WLD								83	TRAVEL GOODS,HANDBGS ETC	1	No Quantity							74			0
S3	2016	2016	2016	2	0	2	Export	12	Algeria	DZA	251	France	FRA								83	TRAVEL GOODS,HANDBGS ETC	1	No Quantity							4			0
S3	2016	2016	2016	2	0	2	Export	12	Algeria	DZA	466	Mali	MLI								83	TRAVEL GOODS,HANDBGS ETC	1	No Quantity							23			0
S3	2016	2016	2016	2	0	2	Export	12	Algeria	DZA	478	Mauritania	MRT								83	TRAVEL GOODS,HANDBGS ETC	1	No Quantity							47			0
S3	2016	2016	2016	2	0	2	Export	28	Antigua and Barbuda	ATG	0	World	WLD								83	TRAVEL GOODS,HANDBGS ETC	1	No Quantity							9654			0
S3	2016	2016	2016	2	0	2	Export	28	Antigua and Barbuda	ATG	84	Belize	BLZ								83	TRAVEL GOODS,HANDBGS ETC	1	No Quantity							145			0
S3	2016	2016	2016	2	0	2	Export	28	Antigua and Barbuda	ATG	92	Br. Virgin Isds	VGB								83	TRAVEL GOODS,HANDBGS ETC	1	No Quantity							148			0
S3	2016	2016	2016	2	0	2	Export	28	Antigua and Barbuda	ATG	212	Dominica	DMA								83	TRAVEL GOODS,HANDBGS ETC	1	No Quantity							406			0
S3	2016	2016	2016	2	0	2	Export	28	Antigua and Barbuda	ATG	328	Guyana	GUY								83	TRAVEL GOODS,HANDBGS ETC	1	No Quantity							815			0
S3	2016	2016	2016	2	0	2	Export	28	Antigua and Barbuda	ATG	388	Jamaica	JAM								83	TRAVEL GOODS,HANDBGS ETC	1	No Quantity							755			0
S3	2016	2016	2016	2	0	2	Export	28	Antigua and Barbuda	ATG	500	Montserrat	MSR								83	TRAVEL GOODS,HANDBGS ETC	1	No Quantity							478			0
S3	2016	2016	2016	2	0	2	Export	28	Antigua and Barbuda	ATG	659	Saint Kitts and Nevis	KNA								83	TRAVEL GOODS,HANDBGS ETC	1	No Quantity							28			0
S3	2016	2016	2016	2	0	2	Export	28	Antigua and Barbuda	ATG	724	Spain	ESP								83	TRAVEL GOODS,HANDBGS ETC	1	No Quantity							146			0
S3	2016	2016	2016	2	0	2	Export	28	Antigua and Barbuda	ATG	826	United Kingdom	GBR								83	TRAVEL GOODS,HANDBGS ETC	1	No Quantity							6137			0
S3	2016	2016	2016	2	0	2	Export	28	Antigua and Barbuda	ATG	842	USA	USA								83	TRAVEL GOODS,HANDBGS ETC	1	No Quantity							596			0
S3	2016	2016	2016	2	0	2	Export	12	Algeria	DZA	0	World	WLD								84	CLOTHING AND ACCESSORIES	1	No Quantity							169306			0
S3	2016	2016	2016	2	0	2	Export	12	Algeria	DZA	56	Belgium	BEL								84	CLOTHING AND ACCESSORIES	1	No Quantity							24452			0
S3	2016	2016	2016	2	0	2	Export	12	Algeria	DZA	120	Cameroon	CMR								84	CLOTHING AND ACCESSORIES	1	No Quantity							22			0
S3	2016	2016	2016	2	0	2	Export	12	Algeria	DZA	156	China	CHN								84	CLOTHING AND ACCESSORIES	1	No Quantity							539			0
S3	2016	2016	2016	2	0	2	Export	12	Algeria	DZA	251	France	FRA								84	CLOTHING AND ACCESSORIES	1	No Quantity							6506			0
S3	2016	2016	2016	2	0	2	Export	12	Algeria	DZA	276	Germany	DEU								84	CLOTHING AND ACCESSORIES	1	No Quantity							1277			0
S3	2016	2016	2016	2	0	2	Export	12	Algeria	DZA	384	Côte d'Ivoire	CIV								84	CLOTHING AND ACCESSORIES	1	No Quantity							1387			0
S3	2016	2016	2016	2	0	2	Export	12	Algeria	DZA	466	Mali	MLI								84	CLOTHING AND ACCESSORIES	1	No Quantity							29942			0
S3	2016	2016	2016	2	0	2	Export	12	Algeria	DZA	504	Morocco	MAR								84	CLOTHING AND ACCESSORIES	1	No Quantity							2916			0
S3	2016	2016	2016	2	0	2	Export	12	Algeria	DZA	682	Saudi Arabia	SAU								84	CLOTHING AND ACCESSORIES	1	No Quantity							833			0
S3	2016	2016	2016	2	0	2	Export	12	Algeria	DZA	686	Senegal	SEN								84	CLOTHING AND ACCESSORIES	1	No Quantity							92			0
S3	2016	2016	2016	2	0	2	Export	12	Algeria	DZA	788	Tunisia	TUN								84	CLOTHING AND ACCESSORIES	1	No Quantity							99929			0
S3	2016	2016	2016	2	0	2	Export	12	Algeria	DZA	826	United Kingdom	GBR								84	CLOTHING AND ACCESSORIES	1	No Quantity							1410			0
S3	2016	2016	2016	2	0	2	Export	28	Antigua and Barbuda	ATG	0	World	WLD								84	CLOTHING AND ACCESSORIES	1	No Quantity							616435			0
S3	2016	2016	2016	2	0	2	Export	28	Antigua and Barbuda	ATG	52	Barbados	BRB								84	CLOTHING AND ACCESSORIES	1	No Quantity							8507			0
S3	2016	2016	2016	2	0	2	Export	28	Antigua and Barbuda	ATG	60	Bermuda	BMU								84	CLOTHING AND ACCESSORIES	1	No Quantity							1852			0
S3	2016	2016	2016	2	0	2	Export	28	Antigua and Barbuda	ATG	84	Belize	BLZ								84	CLOTHING AND ACCESSORIES	1	No Quantity							266			0
S3	2016	2016	2016	2	0	2	Export	28	Antigua and Barbuda	ATG	92	Br. Virgin Isds	VGB								84	CLOTHING AND ACCESSORIES	1	No Quantity							10860			0
S3	2016	2016	2016	2	0	2	Export	28	Antigua and Barbuda	ATG	124	Canada	CAN								84	CLOTHING AND ACCESSORIES	1	No Quantity							278			0
S3	2016	2016	2016	2	0	2	Export	28	Antigua and Barbuda	ATG	136	Cayman Isds	CYM								84	CLOTHING AND ACCESSORIES	1	No Quantity							805			0
S3	2016	2016	2016	2	0	2	Export	28	Antigua and Barbuda	ATG	192	Cuba	CUB								84	CLOTHING AND ACCESSORIES	1	No Quantity							522			0
S3	2016	2016	2016	2	0	2	Export	28	Antigua and Barbuda	ATG	212	Dominica	DMA								84	CLOTHING AND ACCESSORIES	1	No Quantity							5950			0
S3	2016	2016	2016	2	0	2	Export	28	Antigua and Barbuda	ATG	308	Grenada	GRD								84	CLOTHING AND ACCESSORIES	1	No Quantity							2111			0
S3	2016	2016	2016	2	0	2	Export	28	Antigua and Barbuda	ATG	328	Guyana	GUY								84	CLOTHING AND ACCESSORIES	1	No Quantity							2122			0
S3	2016	2016	2016	2	0	2	Export	28	Antigua and Barbuda	ATG	372	Ireland	IRL								84	CLOTHING AND ACCESSORIES	1	No Quantity							682			0
S3	2016	2016	2016	2	0	2	Export	28	Antigua and Barbuda	ATG	388	Jamaica	JAM								84	CLOTHING AND ACCESSORIES	1	No Quantity							1667			0
S3	2016	2016	2016	2	0	2	Export	28	Antigua and Barbuda	ATG	484	Mexico	MEX								84	CLOTHING AND ACCESSORIES	1	No Quantity							2753			0
S3	2016	2016	2016	2	0	2	Export	28	Antigua and Barbuda	ATG	500	Montserrat	MSR								84	CLOTHING AND ACCESSORIES	1	No Quantity							5880			0
S3	2016	2016	2016	2	0	2	Export	28	Antigua and Barbuda	ATG	659	Saint Kitts and Nevis	KNA								84	CLOTHING AND ACCESSORIES	1	No Quantity							5435			0
S3	2016	2016	2016	2	0	2	Export	28	Antigua and Barbuda	ATG	660	Anguilla	AIA								84	CLOTHING AND ACCESSORIES	1	No Quantity							241			0
S3	2016	2016	2016	2	0	2	Export	28	Antigua and Barbuda	ATG	662	Saint Lucia	LCA								84	CLOTHING AND ACCESSORIES	1	No Quantity							111			0
S3	2016	2016	2016	2	0	2	Export	28	Antigua and Barbuda	ATG	670	Saint Vincent and the Grenadines	VCT								84	CLOTHING AND ACCESSORIES	1	No Quantity							963			0
S3	2016	2016	2016	2	0	2	Export	28	Antigua and Barbuda	ATG	724	Spain	ESP								84	CLOTHING AND ACCESSORIES	1	No Quantity							20477			0
S3	2016	2016	2016	2	0	2	Export	28	Antigua and Barbuda	ATG	752	Sweden	SWE								84	CLOTHING AND ACCESSORIES	1	No Quantity							3043			0
S3	2016	2016	2016	2	0	2	Export	28	Antigua and Barbuda	ATG	757	Switzerland	CHE								84	CLOTHING AND ACCESSORIES	1	No Quantity							759			0
S3	2016	2016	2016	2	0	2	Export	28	Antigua and Barbuda	ATG	780	Trinidad and Tobago	TTO								84	CLOTHING AND ACCESSORIES	1	No Quantity							167			0
S3	2016	2016	2016	2	0	2	Export	28	Antigua and Barbuda	ATG	826	United Kingdom	GBR								84	CLOTHING AND ACCESSORIES	1	No Quantity							160858			0
S3	2016	2016	2016	2	0	2	Export	28	Antigua and Barbuda	ATG	842	USA	USA								84	CLOTHING AND ACCESSORIES	1	No Quantity							364566			0
S3	2016	2016	2016	2	0	2	Export	28	Antigua and Barbuda	ATG	899	Areas, nes									84	CLOTHING AND ACCESSORIES	1	No Quantity							15560			0
S3	2016	2016	2016	2	0	2	Export	12	Algeria	DZA	0	World	WLD								85	FOOTWEAR	1	No Quantity							41342			0
S3	2016	2016	2016	2	0	2	Export	12	Algeria	DZA	788	Tunisia	TUN								85	FOOTWEAR	1	No Quantity							41342			0
S3	2016	2016	2016	2	0	2	Export	28	Antigua and Barbuda	ATG	0	World	WLD								85	FOOTWEAR	1	No Quantity							10865			0
S3	2016	2016	2016	2	0	2	Export	28	Antigua and Barbuda	ATG	52	Barbados	BRB								85	FOOTWEAR	1	No Quantity							185			0
S3	2016	2016	2016	2	0	2	Export	28	Antigua and Barbuda	ATG	92	Br. Virgin Isds	VGB								85	FOOTWEAR	1	No Quantity							891			0
S3	2016	2016	2016	2	0	2	Export	28	Antigua and Barbuda	ATG	124	Canada	CAN								85	FOOTWEAR	1	No Quantity							259			0
S3	2016	2016	2016	2	0	2	Export	28	Antigua and Barbuda	ATG	192	Cuba	CUB								85	FOOTWEAR	1	No Quantity							537			0
S3	2016	2016	2016	2	0	2	Export	28	Antigua and Barbuda	ATG	212	Dominica	DMA								85	FOOTWEAR	1	No Quantity							1163			0
S3	2016	2016	2016	2	0	2	Export	28	Antigua and Barbuda	ATG	214	Dominican Rep.	DOM								85	FOOTWEAR	1	No Quantity							609			0
S3	2016	2016	2016	2	0	2	Export	28	Antigua and Barbuda	ATG	328	Guyana	GUY								85	FOOTWEAR	1	No Quantity							267			0
S3	2016	2016	2016	2	0	2	Export	28	Antigua and Barbuda	ATG	372	Ireland	IRL								85	FOOTWEAR	1	No Quantity							136			0
S3	2016	2016	2016	2	0	2	Export	28	Antigua and Barbuda	ATG	500	Montserrat	MSR								85	FOOTWEAR	1	No Quantity							3593			0
S3	2016	2016	2016	2	0	2	Export	28	Antigua and Barbuda	ATG	659	Saint Kitts and Nevis	KNA								85	FOOTWEAR	1	No Quantity							730			0
S3	2016	2016	2016	2	0	2	Export	28	Antigua and Barbuda	ATG	662	Saint Lucia	LCA								85	FOOTWEAR	1	No Quantity							48			0
S3	2016	2016	2016	2	0	2	Export	28	Antigua and Barbuda	ATG	670	Saint Vincent and the Grenadines	VCT								85	FOOTWEAR	1	No Quantity							688			0
S3	2016	2016	2016	2	0	2	Export	28	Antigua and Barbuda	ATG	752	Sweden	SWE								85	FOOTWEAR	1	No Quantity							778			0
S3	2016	2016	2016	2	0	2	Export	28	Antigua and Barbuda	ATG	757	Switzerland	CHE								85	FOOTWEAR	1	No Quantity							74			0
S3	2016	2016	2016	2	0	2	Export	28	Antigua and Barbuda	ATG	826	United Kingdom	GBR								85	FOOTWEAR	1	No Quantity							238			0
S3	2016	2016	2016	2	0	2	Export	28	Antigua and Barbuda	ATG	842	USA	USA								85	FOOTWEAR	1	No Quantity							667			0
S3	2016	2016	2016	2	0	2	Export	12	Algeria	DZA	0	World	WLD								87	SCIENTIFIC EQUIPMENT NES	1	No Quantity							818017			0
S3	2016	2016	2016	2	0	2	Export	12	Algeria	DZA	48	Bahrain	BHR								87	SCIENTIFIC EQUIPMENT NES	1	No Quantity							94054			0
S3	2016	2016	2016	2	0	2	Export	12	Algeria	DZA	56	Belgium	BEL								87	SCIENTIFIC EQUIPMENT NES	1	No Quantity							3798			0
S3	2016	2016	2016	2	0	2	Export	12	Algeria	DZA	120	Cameroon	CMR								87	SCIENTIFIC EQUIPMENT NES	1	No Quantity							6			0
S3	2016	2016	2016	2	0	2	Export	12	Algeria	DZA	124	Canada	CAN								87	SCIENTIFIC EQUIPMENT NES	1	No Quantity							552			0
S3	2016	2016	2016	2	0	2	Export	12	Algeria	DZA	156	China	CHN								87	SCIENTIFIC EQUIPMENT NES	1	No Quantity							14238			0
S3	2016	2016	2016	2	0	2	Export	12	Algeria	DZA	251	France	FRA								87	SCIENTIFIC EQUIPMENT NES	1	No Quantity							42612			0
S3	2016	2016	2016	2	0	2	Export	12	Algeria	DZA	276	Germany	DEU								87	SCIENTIFIC EQUIPMENT NES	1	No Quantity							110			0
S3	2016	2016	2016	2	0	2	Export	12	Algeria	DZA	381	Italy	ITA								87	SCIENTIFIC EQUIPMENT NES	1	No Quantity							968			0
S3	2016	2016	2016	2	0	2	Export	12	Algeria	DZA	384	Côte d'Ivoire	CIV								87	SCIENTIFIC EQUIPMENT NES	1	No Quantity							857			0
S3	2016	2016	2016	2	0	2	Export	12	Algeria	DZA	392	Japan	JPN								87	SCIENTIFIC EQUIPMENT NES	1	No Quantity							20113			0
S3	2016	2016	2016	2	0	2	Export	12	Algeria	DZA	414	Kuwait	KWT								87	SCIENTIFIC EQUIPMENT NES	1	No Quantity							183			0
S3	2016	2016	2016	2	0	2	Export	12	Algeria	DZA	458	Malaysia	MYS								87	SCIENTIFIC EQUIPMENT NES	1	No Quantity							258266			0
S3	2016	2016	2016	2	0	2	Export	12	Algeria	DZA	466	Mali	MLI								87	SCIENTIFIC EQUIPMENT NES	1	No Quantity							93493			0
S3	2016	2016	2016	2	0	2	Export	12	Algeria	DZA	478	Mauritania	MRT								87	SCIENTIFIC EQUIPMENT NES	1	No Quantity							5196			0
S3	2016	2016	2016	2	0	2	Export	12	Algeria	DZA	484	Mexico	MEX								87	SCIENTIFIC EQUIPMENT NES	1	No Quantity							6905			0
S3	2016	2016	2016	2	0	2	Export	12	Algeria	DZA	490	Other Asia, nes									87	SCIENTIFIC EQUIPMENT NES	1	No Quantity							208			0
S3	2016	2016	2016	2	0	2	Export	12	Algeria	DZA	504	Morocco	MAR								87	SCIENTIFIC EQUIPMENT NES	1	No Quantity							311			0
S3	2016	2016	2016	2	0	2	Export	12	Algeria	DZA	528	Netherlands	NLD								87	SCIENTIFIC EQUIPMENT NES	1	No Quantity							209			0
S3	2016	2016	2016	2	0	2	Export	12	Algeria	DZA	616	Poland	POL								87	SCIENTIFIC EQUIPMENT NES	1	No Quantity							3889			0
S3	2016	2016	2016	2	0	2	Export	12	Algeria	DZA	634	Qatar	QAT								87	SCIENTIFIC EQUIPMENT NES	1	No Quantity							361			0
S3	2016	2016	2016	2	0	2	Export	12	Algeria	DZA	643	Russian Federation	RUS								87	SCIENTIFIC EQUIPMENT NES	1	No Quantity							1001			0
S3	2016	2016	2016	2	0	2	Export	12	Algeria	DZA	702	Singapore	SGP								87	SCIENTIFIC EQUIPMENT NES	1	No Quantity							2869			0
S3	2016	2016	2016	2	0	2	Export	12	Algeria	DZA	704	Viet Nam	VNM								87	SCIENTIFIC EQUIPMENT NES	1	No Quantity							69			0
S3	2016	2016	2016	2	0	2	Export	12	Algeria	DZA	724	Spain	ESP								87	SCIENTIFIC EQUIPMENT NES	1	No Quantity							959			0
S3	2016	2016	2016	2	0	2	Export	12	Algeria	DZA	728	South Sudan	SSD								87	SCIENTIFIC EQUIPMENT NES	1	No Quantity							1040			0
S3	2016	2016	2016	2	0	2	Export	12	Algeria	DZA	752	Sweden	SWE								87	SCIENTIFIC EQUIPMENT NES	1	No Quantity							181			0
S3	2016	2016	2016	2	0	2	Export	12	Algeria	DZA	784	United Arab Emirates	ARE								87	SCIENTIFIC EQUIPMENT NES	1	No Quantity							2013			0
S3	2016	2016	2016	2	0	2	Export	12	Algeria	DZA	818	Egypt	EGY								87	SCIENTIFIC EQUIPMENT NES	1	No Quantity							393			0
S3	2016	2016	2016	2	0	2	Export	12	Algeria	DZA	826	United Kingdom	GBR								87	SCIENTIFIC EQUIPMENT NES	1	No Quantity							94037			0
S3	2016	2016	2016	2	0	2	Export	12	Algeria	DZA	842	USA	USA								87	SCIENTIFIC EQUIPMENT NES	1	No Quantity							169129			0
S3	2016	2016	2016	2	0	2	Export	28	Antigua and Barbuda	ATG	0	World	WLD								87	SCIENTIFIC EQUIPMENT NES	1	No Quantity							42015			0
S3	2016	2016	2016	2	0	2	Export	28	Antigua and Barbuda	ATG	52	Barbados	BRB								87	SCIENTIFIC EQUIPMENT NES	1	No Quantity							5048			0
S3	2016	2016	2016	2	0	2	Export	28	Antigua and Barbuda	ATG	84	Belize	BLZ								87	SCIENTIFIC EQUIPMENT NES	1	No Quantity							843			0
S3	2016	2016	2016	2	0	2	Export	28	Antigua and Barbuda	ATG	92	Br. Virgin Isds	VGB								87	SCIENTIFIC EQUIPMENT NES	1	No Quantity							23755			0
S3	2016	2016	2016	2	0	2	Export	28	Antigua and Barbuda	ATG	124	Canada	CAN								87	SCIENTIFIC EQUIPMENT NES	1	No Quantity							1705			0
S3	2016	2016	2016	2	0	2	Export	28	Antigua and Barbuda	ATG	212	Dominica	DMA								87	SCIENTIFIC EQUIPMENT NES	1	No Quantity							224			0
S3	2016	2016	2016	2	0	2	Export	28	Antigua and Barbuda	ATG	300	Greece	GRC								87	SCIENTIFIC EQUIPMENT NES	1	No Quantity							111			0
S3	2016	2016	2016	2	0	2	Export	28	Antigua and Barbuda	ATG	500	Montserrat	MSR								87	SCIENTIFIC EQUIPMENT NES	1	No Quantity							62			0
S3	2016	2016	2016	2	0	2	Export	28	Antigua and Barbuda	ATG	528	Netherlands	NLD								87	SCIENTIFIC EQUIPMENT NES	1	No Quantity							93			0
S3	2016	2016	2016	2	0	2	Export	28	Antigua and Barbuda	ATG	724	Spain	ESP								87	SCIENTIFIC EQUIPMENT NES	1	No Quantity							36			0
S3	2016	2016	2016	2	0	2	Export	28	Antigua and Barbuda	ATG	826	United Kingdom	GBR								87	SCIENTIFIC EQUIPMENT NES	1	No Quantity							466			0
S3	2016	2016	2016	2	0	2	Export	28	Antigua and Barbuda	ATG	842	USA	USA								87	SCIENTIFIC EQUIPMENT NES	1	No Quantity							9673			0
S3	2016	2016	2016	2	0	2	Export	12	Algeria	DZA	0	World	WLD								88	PHOTO.APPARAT.NES;CLOCKS	1	No Quantity							811			0
S3	2016	2016	2016	2	0	2	Export	12	Algeria	DZA	752	Sweden	SWE								88	PHOTO.APPARAT.NES;CLOCKS	1	No Quantity							682			0
S3	2016	2016	2016	2	0	2	Export	12	Algeria	DZA	842	USA	USA								88	PHOTO.APPARAT.NES;CLOCKS	1	No Quantity							129			0
S3	2016	2016	2016	2	0	2	Export	28	Antigua and Barbuda	ATG	0	World	WLD								88	PHOTO.APPARAT.NES;CLOCKS	1	No Quantity							18705			0
S3	2016	2016	2016	2	0	2	Export	28	Antigua and Barbuda	ATG	124	Canada	CAN								88	PHOTO.APPARAT.NES;CLOCKS	1	No Quantity							19			0
S3	2016	2016	2016	2	0	2	Export	28	Antigua and Barbuda	ATG	528	Netherlands	NLD								88	PHOTO.APPARAT.NES;CLOCKS	1	No Quantity							74			0
S3	2016	2016	2016	2	0	2	Export	28	Antigua and Barbuda	ATG	659	Saint Kitts and Nevis	KNA								88	PHOTO.APPARAT.NES;CLOCKS	1	No Quantity							33			0
S3	2016	2016	2016	2	0	2	Export	28	Antigua and Barbuda	ATG	752	Sweden	SWE								88	PHOTO.APPARAT.NES;CLOCKS	1	No Quantity							1795			0
S3	2016	2016	2016	2	0	2	Export	28	Antigua and Barbuda	ATG	826	United Kingdom	GBR								88	PHOTO.APPARAT.NES;CLOCKS	1	No Quantity							159			0
S3	2016	2016	2016	2	0	2	Export	28	Antigua and Barbuda	ATG	842	USA	USA								88	PHOTO.APPARAT.NES;CLOCKS	1	No Quantity							959			0
S3	2016	2016	2016	2	0	2	Export	28	Antigua and Barbuda	ATG	899	Areas, nes									88	PHOTO.APPARAT.NES;CLOCKS	1	No Quantity							15666			0
S3	2016	2016	2016	2	0	2	Export	12	Algeria	DZA	0	World	WLD								89	MISC MANUFCTRD GOODS NES	1	No Quantity							4135569			0
S3	2016	2016	2016	2	0	2	Export	12	Algeria	DZA	56	Belgium	BEL								89	MISC MANUFCTRD GOODS NES	1	No Quantity							92843			0
S3	2016	2016	2016	2	0	2	Export	12	Algeria	DZA	120	Cameroon	CMR								89	MISC MANUFCTRD GOODS NES	1	No Quantity							11			0
S3	2016	2016	2016	2	0	2	Export	12	Algeria	DZA	156	China	CHN								89	MISC MANUFCTRD GOODS NES	1	No Quantity							935			0
S3	2016	2016	2016	2	0	2	Export	12	Algeria	DZA	208	Denmark	DNK								89	MISC MANUFCTRD GOODS NES	1	No Quantity							852245			0
S3	2016	2016	2016	2	0	2	Export	12	Algeria	DZA	251	France	FRA								89	MISC MANUFCTRD GOODS NES	1	No Quantity							162322			0
S3	2016	2016	2016	2	0	2	Export	12	Algeria	DZA	276	Germany	DEU								89	MISC MANUFCTRD GOODS NES	1	No Quantity							32913			0
S3	2016	2016	2016	2	0	2	Export	12	Algeria	DZA	324	Guinea	GIN								89	MISC MANUFCTRD GOODS NES	1	No Quantity							2532			0
S3	2016	2016	2016	2	0	2	Export	12	Algeria	DZA	360	Indonesia	IDN								89	MISC MANUFCTRD GOODS NES	1	No Quantity							2060			0
S3	2016	2016	2016	2	0	2	Export	12	Algeria	DZA	364	Iran	IRN								89	MISC MANUFCTRD GOODS NES	1	No Quantity							2481			0
S3	2016	2016	2016	2	0	2	Export	12	Algeria	DZA	368	Iraq	IRQ								89	MISC MANUFCTRD GOODS NES	1	No Quantity							5365			0
S3	2016	2016	2016	2	0	2	Export	12	Algeria	DZA	372	Ireland	IRL								89	MISC MANUFCTRD GOODS NES	1	No Quantity							123			0
S3	2016	2016	2016	2	0	2	Export	12	Algeria	DZA	381	Italy	ITA								89	MISC MANUFCTRD GOODS NES	1	No Quantity							3982			0
S3	2016	2016	2016	2	0	2	Export	12	Algeria	DZA	384	Côte d'Ivoire	CIV								89	MISC MANUFCTRD GOODS NES	1	No Quantity							112780			0
S3	2016	2016	2016	2	0	2	Export	12	Algeria	DZA	392	Japan	JPN								89	MISC MANUFCTRD GOODS NES	1	No Quantity							1933			0
S3	2016	2016	2016	2	0	2	Export	12	Algeria	DZA	410	Rep. of Korea	KOR								89	MISC MANUFCTRD GOODS NES	1	No Quantity							53			0
S3	2016	2016	2016	2	0	2	Export	12	Algeria	DZA	422	Lebanon	LBN								89	MISC MANUFCTRD GOODS NES	1	No Quantity							22144			0
S3	2016	2016	2016	2	0	2	Export	12	Algeria	DZA	434	Libya	LBY								89	MISC MANUFCTRD GOODS NES	1	No Quantity							31343			0
S3	2016	2016	2016	2	0	2	Export	12	Algeria	DZA	466	Mali	MLI								89	MISC MANUFCTRD GOODS NES	1	No Quantity							10402			0
S3	2016	2016	2016	2	0	2	Export	12	Algeria	DZA	478	Mauritania	MRT								89	MISC MANUFCTRD GOODS NES	1	No Quantity							25781			0
S3	2016	2016	2016	2	0	2	Export	12	Algeria	DZA	504	Morocco	MAR								89	MISC MANUFCTRD GOODS NES	1	No Quantity							82026			0
S3	2016	2016	2016	2	0	2	Export	12	Algeria	DZA	512	Oman	OMN								89	MISC MANUFCTRD GOODS NES	1	No Quantity							23779			0
S3	2016	2016	2016	2	0	2	Export	12	Algeria	DZA	528	Netherlands	NLD								89	MISC MANUFCTRD GOODS NES	1	No Quantity							2021			0
S3	2016	2016	2016	2	0	2	Export	12	Algeria	DZA	562	Niger	NER								89	MISC MANUFCTRD GOODS NES	1	No Quantity							8810			0
S3	2016	2016	2016	2	0	2	Export	12	Algeria	DZA	608	Philippines	PHL								89	MISC MANUFCTRD GOODS NES	1	No Quantity							38060			0
S3	2016	2016	2016	2	0	2	Export	12	Algeria	DZA	634	Qatar	QAT								89	MISC MANUFCTRD GOODS NES	1	No Quantity							6851			0
S3	2016	2016	2016	2	0	2	Export	12	Algeria	DZA	643	Russian Federation	RUS								89	MISC MANUFCTRD GOODS NES	1	No Quantity							122			0
S3	2016	2016	2016	2	0	2	Export	12	Algeria	DZA	682	Saudi Arabia	SAU								89	MISC MANUFCTRD GOODS NES	1	No Quantity							17443			0
S3	2016	2016	2016	2	0	2	Export	12	Algeria	DZA	686	Senegal	SEN								89	MISC MANUFCTRD GOODS NES	1	No Quantity							6584			0
S3	2016	2016	2016	2	0	2	Export	12	Algeria	DZA	699	India	IND								89	MISC MANUFCTRD GOODS NES	1	No Quantity							271			0
S3	2016	2016	2016	2	0	2	Export	12	Algeria	DZA	702	Singapore	SGP								89	MISC MANUFCTRD GOODS NES	1	No Quantity							55			0
S3	2016	2016	2016	2	0	2	Export	12	Algeria	DZA	724	Spain	ESP								89	MISC MANUFCTRD GOODS NES	1	No Quantity							12224			0
S3	2016	2016	2016	2	0	2	Export	12	Algeria	DZA	752	Sweden	SWE								89	MISC MANUFCTRD GOODS NES	1	No Quantity							203			0
S3	2016	2016	2016	2	0	2	Export	12	Algeria	DZA	784	United Arab Emirates	ARE								89	MISC MANUFCTRD GOODS NES	1	No Quantity							19122			0
S3	2016	2016	2016	2	0	2	Export	12	Algeria	DZA	788	Tunisia	TUN								89	MISC MANUFCTRD GOODS NES	1	No Quantity							2356146			0
S3	2016	2016	2016	2	0	2	Export	12	Algeria	DZA	792	Turkey	TUR								89	MISC MANUFCTRD GOODS NES	1	No Quantity							2037			0
S3	2016	2016	2016	2	0	2	Export	12	Algeria	DZA	818	Egypt	EGY								89	MISC MANUFCTRD GOODS NES	1	No Quantity							90459			0
S3	2016	2016	2016	2	0	2	Export	12	Algeria	DZA	826	United Kingdom	GBR								89	MISC MANUFCTRD GOODS NES	1	No Quantity							57366			0
S3	2016	2016	2016	2	0	2	Export	12	Algeria	DZA	842	USA	USA								89	MISC MANUFCTRD GOODS NES	1	No Quantity							49350			0
S3	2016	2016	2016	2	0	2	Export	12	Algeria	DZA	854	Burkina Faso	BFA								89	MISC MANUFCTRD GOODS NES	1	No Quantity							391			0
S3	2016	2016	2016	2	0	2	Export	28	Antigua and Barbuda	ATG	0	World	WLD								89	MISC MANUFCTRD GOODS NES	1	No Quantity							1197790			0
S3	2016	2016	2016	2	0	2	Export	28	Antigua and Barbuda	ATG	52	Barbados	BRB								89	MISC MANUFCTRD GOODS NES	1	No Quantity							4653			0
S3	2016	2016	2016	2	0	2	Export	28	Antigua and Barbuda	ATG	60	Bermuda	BMU								89	MISC MANUFCTRD GOODS NES	1	No Quantity							7074			0
S3	2016	2016	2016	2	0	2	Export	28	Antigua and Barbuda	ATG	84	Belize	BLZ								89	MISC MANUFCTRD GOODS NES	1	No Quantity							3205			0
S3	2016	2016	2016	2	0	2	Export	28	Antigua and Barbuda	ATG	92	Br. Virgin Isds	VGB								89	MISC MANUFCTRD GOODS NES	1	No Quantity							14149			0
S3	2016	2016	2016	2	0	2	Export	28	Antigua and Barbuda	ATG	124	Canada	CAN								89	MISC MANUFCTRD GOODS NES	1	No Quantity							148			0
S3	2016	2016	2016	2	0	2	Export	28	Antigua and Barbuda	ATG	136	Cayman Isds	CYM								89	MISC MANUFCTRD GOODS NES	1	No Quantity							2540			0
S3	2016	2016	2016	2	0	2	Export	28	Antigua and Barbuda	ATG	192	Cuba	CUB								89	MISC MANUFCTRD GOODS NES	1	No Quantity							389			0
S3	2016	2016	2016	2	0	2	Export	28	Antigua and Barbuda	ATG	212	Dominica	DMA								89	MISC MANUFCTRD GOODS NES	1	No Quantity							3125			0
S3	2016	2016	2016	2	0	2	Export	28	Antigua and Barbuda	ATG	214	Dominican Rep.	DOM								89	MISC MANUFCTRD GOODS NES	1	No Quantity							529			0
S3	2016	2016	2016	2	0	2	Export	28	Antigua and Barbuda	ATG	251	France	FRA								89	MISC MANUFCTRD GOODS NES	1	No Quantity							11006			0
S3	2016	2016	2016	2	0	2	Export	28	Antigua and Barbuda	ATG	308	Grenada	GRD								89	MISC MANUFCTRD GOODS NES	1	No Quantity							1704			0
S3	2016	2016	2016	2	0	2	Export	28	Antigua and Barbuda	ATG	328	Guyana	GUY								89	MISC MANUFCTRD GOODS NES	1	No Quantity							2333			0
S3	2016	2016	2016	2	0	2	Export	28	Antigua and Barbuda	ATG	372	Ireland	IRL								89	MISC MANUFCTRD GOODS NES	1	No Quantity							6217			0
S3	2016	2016	2016	2	0	2	Export	28	Antigua and Barbuda	ATG	388	Jamaica	JAM								89	MISC MANUFCTRD GOODS NES	1	No Quantity							2378			0
S3	2016	2016	2016	2	0	2	Export	28	Antigua and Barbuda	ATG	470	Malta	MLT								89	MISC MANUFCTRD GOODS NES	1	No Quantity							251165			0
S3	2016	2016	2016	2	0	2	Export	28	Antigua and Barbuda	ATG	484	Mexico	MEX								89	MISC MANUFCTRD GOODS NES	1	No Quantity							2886			0
S3	2016	2016	2016	2	0	2	Export	28	Antigua and Barbuda	ATG	500	Montserrat	MSR								89	MISC MANUFCTRD GOODS NES	1	No Quantity							8451			0
S3	2016	2016	2016	2	0	2	Export	28	Antigua and Barbuda	ATG	528	Netherlands	NLD								89	MISC MANUFCTRD GOODS NES	1	No Quantity							361			0
S3	2016	2016	2016	2	0	2	Export	28	Antigua and Barbuda	ATG	659	Saint Kitts and Nevis	KNA								89	MISC MANUFCTRD GOODS NES	1	No Quantity							25574			0
S3	2016	2016	2016	2	0	2	Export	28	Antigua and Barbuda	ATG	660	Anguilla	AIA								89	MISC MANUFCTRD GOODS NES	1	No Quantity							185			0
S3	2016	2016	2016	2	0	2	Export	28	Antigua and Barbuda	ATG	662	Saint Lucia	LCA								89	MISC MANUFCTRD GOODS NES	1	No Quantity							7500			0
S3	2016	2016	2016	2	0	2	Export	28	Antigua and Barbuda	ATG	670	Saint Vincent and the Grenadines	VCT								89	MISC MANUFCTRD GOODS NES	1	No Quantity							5317			0
S3	2016	2016	2016	2	0	2	Export	28	Antigua and Barbuda	ATG	724	Spain	ESP								89	MISC MANUFCTRD GOODS NES	1	No Quantity							18496			0
S3	2016	2016	2016	2	0	2	Export	28	Antigua and Barbuda	ATG	752	Sweden	SWE								89	MISC MANUFCTRD GOODS NES	1	No Quantity							8543			0
S3	2016	2016	2016	2	0	2	Export	28	Antigua and Barbuda	ATG	757	Switzerland	CHE								89	MISC MANUFCTRD GOODS NES	1	No Quantity							391			0
S3	2016	2016	2016	2	0	2	Export	28	Antigua and Barbuda	ATG	780	Trinidad and Tobago	TTO								89	MISC MANUFCTRD GOODS NES	1	No Quantity							3037			0
S3	2016	2016	2016	2	0	2	Export	28	Antigua and Barbuda	ATG	826	United Kingdom	GBR								89	MISC MANUFCTRD GOODS NES	1	No Quantity							73780			0
S3	2016	2016	2016	2	0	2	Export	28	Antigua and Barbuda	ATG	842	USA	USA								89	MISC MANUFCTRD GOODS NES	1	No Quantity							682342			0
S3	2016	2016	2016	2	0	2	Export	28	Antigua and Barbuda	ATG	899	Areas, nes									89	MISC MANUFCTRD GOODS NES	1	No Quantity							50311			0
S3	2016	2016	2016	2	0	2	Export	28	Antigua and Barbuda	ATG	0	World	WLD								93	SPEC.TRANSACT.NOT CLASSD	1	No Quantity							9706			0
S3	2016	2016	2016	2	0	2	Export	28	Antigua and Barbuda	ATG	251	France	FRA								93	SPEC.TRANSACT.NOT CLASSD	1	No Quantity							1259			0
S3	2016	2016	2016	2	0	2	Export	28	Antigua and Barbuda	ATG	344	China, Hong Kong SAR	HKG								93	SPEC.TRANSACT.NOT CLASSD	1	No Quantity							2059			0
S3	2016	2016	2016	2	0	2	Export	28	Antigua and Barbuda	ATG	458	Malaysia	MYS								93	SPEC.TRANSACT.NOT CLASSD	1	No Quantity							447			0
S3	2016	2016	2016	2	0	2	Export	28	Antigua and Barbuda	ATG	500	Montserrat	MSR								93	SPEC.TRANSACT.NOT CLASSD	1	No Quantity							4961			0
S3	2016	2016	2016	2	0	2	Export	28	Antigua and Barbuda	ATG	659	Saint Kitts and Nevis	KNA								93	SPEC.TRANSACT.NOT CLASSD	1	No Quantity							535			0
S3	2016	2016	2016	2	0	2	Export	28	Antigua and Barbuda	ATG	660	Anguilla	AIA								93	SPEC.TRANSACT.NOT CLASSD	1	No Quantity							444			0
