# Supplementary material for: Core-periphery structure in sectoral international trade networks: A new approach to an old theory
Source: PLoS One. 2020 Apr 2;15(4):e0229547. doi: 10.1371/journal.pone.0229547 (PMC7117750; doi:10.1371/journal.pone.0229547)
Supplement: S7 File — (ZIP) [file pone.0229547.s007.zip › S7_File/RawData 2016/comtrade (20).csv]

Classification	Year	Period	Period Desc.	Aggregate Level	Is Leaf Code	Trade Flow Code	Trade Flow	Reporter Code	Reporter	Reporter ISO	Partner Code	Partner	Partner ISO	2nd Partner Code	2nd Partner	2nd Partner ISO	Customs Proc. Code	Customs	Mode of Transport Code	Mode of Transport	Commodity Code	Commodity	Qty Unit Code	Qty Unit	Qty	Alt Qty Unit Code	Alt Qty Unit	Alt Qty	Netweight (kg)	Gross weight (kg)	Trade Value (US$)	CIF Trade Value (US$)	FOB Trade Value (US$)	Flag
S3	2016	2016	2016	2	0	2	Export	208	Denmark	DNK	0	World	WLD								00	LIVE ANIMALS	1	No Quantity			0				1140143424			4
S3	2016	2016	2016	2	0	2	Export	208	Denmark	DNK	31	Azerbaijan	AZE								00	LIVE ANIMALS	1	No Quantity			0		0		284425			4
S3	2016	2016	2016	2	0	2	Export	208	Denmark	DNK	32	Argentina	ARG								00	LIVE ANIMALS	1	No Quantity			0		0		410111			4
S3	2016	2016	2016	2	0	2	Export	208	Denmark	DNK	40	Austria	AUT								00	LIVE ANIMALS	1	No Quantity			0		0		1786671			4
S3	2016	2016	2016	2	0	2	Export	208	Denmark	DNK	50	Bangladesh	BGD								00	LIVE ANIMALS	1	No Quantity			0		0		80728			4
S3	2016	2016	2016	2	0	2	Export	208	Denmark	DNK	56	Belgium	BEL								00	LIVE ANIMALS	1	No Quantity			0		0		13479581			4
S3	2016	2016	2016	2	0	2	Export	208	Denmark	DNK	70	Bosnia Herzegovina	BIH								00	LIVE ANIMALS	1	No Quantity			0		0		51650			4
S3	2016	2016	2016	2	0	2	Export	208	Denmark	DNK	76	Brazil	BRA								00	LIVE ANIMALS	1	No Quantity			0		0		356730			4
S3	2016	2016	2016	2	0	2	Export	208	Denmark	DNK	100	Bulgaria	BGR								00	LIVE ANIMALS	1	No Quantity			0		0		1849893			4
S3	2016	2016	2016	2	0	2	Export	208	Denmark	DNK	112	Belarus	BLR								00	LIVE ANIMALS	1	No Quantity			0		0		7208641			4
S3	2016	2016	2016	2	0	2	Export	208	Denmark	DNK	124	Canada	CAN								00	LIVE ANIMALS	1	No Quantity			0		0		149256			4
S3	2016	2016	2016	2	0	2	Export	208	Denmark	DNK	144	Sri Lanka	LKA								00	LIVE ANIMALS	1	No Quantity			0		0		72382			4
S3	2016	2016	2016	2	0	2	Export	208	Denmark	DNK	152	Chile	CHL								00	LIVE ANIMALS	1	No Quantity			0				148			4
S3	2016	2016	2016	2	0	2	Export	208	Denmark	DNK	156	China	CHN								00	LIVE ANIMALS	1	No Quantity			0		0		4303279			4
S3	2016	2016	2016	2	0	2	Export	208	Denmark	DNK	191	Croatia	HRV								00	LIVE ANIMALS	1	No Quantity			0		0		3351524			4
S3	2016	2016	2016	2	0	2	Export	208	Denmark	DNK	196	Cyprus	CYP								00	LIVE ANIMALS	1	No Quantity			0		0		207498			4
S3	2016	2016	2016	2	0	2	Export	208	Denmark	DNK	203	Czechia	CZE								00	LIVE ANIMALS	1	No Quantity			0		0		7496621			4
S3	2016	2016	2016	2	0	2	Export	208	Denmark	DNK	233	Estonia	EST								00	LIVE ANIMALS	1	No Quantity			0		0		1051781			4
S3	2016	2016	2016	2	0	2	Export	208	Denmark	DNK	234	Faeroe Isds	FRO								00	LIVE ANIMALS	1	No Quantity			0		0		8110			4
S3	2016	2016	2016	2	0	2	Export	208	Denmark	DNK	246	Finland	FIN								00	LIVE ANIMALS	1	No Quantity			0		0		1454198			4
S3	2016	2016	2016	2	0	2	Export	208	Denmark	DNK	251	France	FRA								00	LIVE ANIMALS	1	No Quantity			0		0		9693258			4
S3	2016	2016	2016	2	0	2	Export	208	Denmark	DNK	268	Georgia	GEO								00	LIVE ANIMALS	1	No Quantity			0		0		114547			4
S3	2016	2016	2016	2	0	2	Export	208	Denmark	DNK	276	Germany	DEU								00	LIVE ANIMALS	1	No Quantity			0		0		531414979			4
S3	2016	2016	2016	2	0	2	Export	208	Denmark	DNK	300	Greece	GRC								00	LIVE ANIMALS	1	No Quantity			0		0		2893111			4
S3	2016	2016	2016	2	0	2	Export	208	Denmark	DNK	304	Greenland	GRL								00	LIVE ANIMALS	1	No Quantity			0				3176			4
S3	2016	2016	2016	2	0	2	Export	208	Denmark	DNK	344	China, Hong Kong SAR	HKG								00	LIVE ANIMALS	1	No Quantity			0		0		3270			4
S3	2016	2016	2016	2	0	2	Export	208	Denmark	DNK	348	Hungary	HUN								00	LIVE ANIMALS	1	No Quantity			0		0		7480627			4
S3	2016	2016	2016	2	0	2	Export	208	Denmark	DNK	372	Ireland	IRL								00	LIVE ANIMALS	1	No Quantity			0		0		729838			4
S3	2016	2016	2016	2	0	2	Export	208	Denmark	DNK	376	Israel	ISR								00	LIVE ANIMALS	1	No Quantity			0				140			4
S3	2016	2016	2016	2	0	2	Export	208	Denmark	DNK	381	Italy	ITA								00	LIVE ANIMALS	1	No Quantity			0		0		54492304			4
S3	2016	2016	2016	2	0	2	Export	208	Denmark	DNK	392	Japan	JPN								00	LIVE ANIMALS	1	No Quantity			0		0		700148			4
S3	2016	2016	2016	2	0	2	Export	208	Denmark	DNK	410	Rep. of Korea	KOR								00	LIVE ANIMALS	1	No Quantity			0		0		743440			4
S3	2016	2016	2016	2	0	2	Export	208	Denmark	DNK	414	Kuwait	KWT								00	LIVE ANIMALS	1	No Quantity			0		0		72395			4
S3	2016	2016	2016	2	0	2	Export	208	Denmark	DNK	422	Lebanon	LBN								00	LIVE ANIMALS	1	No Quantity			0		0		2217			4
S3	2016	2016	2016	2	0	2	Export	208	Denmark	DNK	428	Latvia	LVA								00	LIVE ANIMALS	1	No Quantity			0		0		1236144			4
S3	2016	2016	2016	2	0	2	Export	208	Denmark	DNK	440	Lithuania	LTU								00	LIVE ANIMALS	1	No Quantity			0		0		4919999			4
S3	2016	2016	2016	2	0	2	Export	208	Denmark	DNK	442	Luxembourg	LUX								00	LIVE ANIMALS	1	No Quantity			0		0		344520			4
S3	2016	2016	2016	2	0	2	Export	208	Denmark	DNK	458	Malaysia	MYS								00	LIVE ANIMALS	1	No Quantity			0		0		135296			4
S3	2016	2016	2016	2	0	2	Export	208	Denmark	DNK	470	Malta	MLT								00	LIVE ANIMALS	1	No Quantity			0		0		4981			4
S3	2016	2016	2016	2	0	2	Export	208	Denmark	DNK	484	Mexico	MEX								00	LIVE ANIMALS	1	No Quantity			0		0		70602			4
S3	2016	2016	2016	2	0	2	Export	208	Denmark	DNK	498	Rep. of Moldova	MDA								00	LIVE ANIMALS	1	No Quantity			0		0		863951			4
S3	2016	2016	2016	2	0	2	Export	208	Denmark	DNK	528	Netherlands	NLD								00	LIVE ANIMALS	1	No Quantity			0		0		59243270			4
S3	2016	2016	2016	2	0	2	Export	208	Denmark	DNK	579	Norway	NOR								00	LIVE ANIMALS	1	No Quantity			0		0		5934104			4
S3	2016	2016	2016	2	0	2	Export	208	Denmark	DNK	616	Poland	POL								00	LIVE ANIMALS	1	No Quantity			0		0		345020095			4
S3	2016	2016	2016	2	0	2	Export	208	Denmark	DNK	620	Portugal	PRT								00	LIVE ANIMALS	1	No Quantity			0		0		1111668			4
S3	2016	2016	2016	2	0	2	Export	208	Denmark	DNK	642	Romania	ROU								00	LIVE ANIMALS	1	No Quantity			0		0		3011341			4
S3	2016	2016	2016	2	0	2	Export	208	Denmark	DNK	643	Russian Federation	RUS								00	LIVE ANIMALS	1	No Quantity			0		0		5903361			4
S3	2016	2016	2016	2	0	2	Export	208	Denmark	DNK	688	Serbia	SRB								00	LIVE ANIMALS	1	No Quantity			0		0		483085			4
S3	2016	2016	2016	2	0	2	Export	208	Denmark	DNK	699	India	IND								00	LIVE ANIMALS	1	No Quantity			0		0		11837			4
S3	2016	2016	2016	2	0	2	Export	208	Denmark	DNK	703	Slovakia	SVK								00	LIVE ANIMALS	1	No Quantity			0		0		2446341			4
S3	2016	2016	2016	2	0	2	Export	208	Denmark	DNK	704	Viet Nam	VNM								00	LIVE ANIMALS	1	No Quantity			0		0		10186753			4
S3	2016	2016	2016	2	0	2	Export	208	Denmark	DNK	705	Slovenia	SVN								00	LIVE ANIMALS	1	No Quantity			0		0		55749			4
S3	2016	2016	2016	2	0	2	Export	208	Denmark	DNK	710	South Africa	ZAF								00	LIVE ANIMALS	1	No Quantity			0				3941			4
S3	2016	2016	2016	2	0	2	Export	208	Denmark	DNK	724	Spain	ESP								00	LIVE ANIMALS	1	No Quantity			0		0		17297655			4
S3	2016	2016	2016	2	0	2	Export	208	Denmark	DNK	752	Sweden	SWE								00	LIVE ANIMALS	1	No Quantity			0		0		5620082			4
S3	2016	2016	2016	2	0	2	Export	208	Denmark	DNK	757	Switzerland	CHE								00	LIVE ANIMALS	1	No Quantity			0		0		727204			4
S3	2016	2016	2016	2	0	2	Export	208	Denmark	DNK	764	Thailand	THA								00	LIVE ANIMALS	1	No Quantity			0		0		2390651			4
S3	2016	2016	2016	2	0	2	Export	208	Denmark	DNK	784	United Arab Emirates	ARE								00	LIVE ANIMALS	1	No Quantity			0		0		2238413			4
S3	2016	2016	2016	2	0	2	Export	208	Denmark	DNK	792	Turkey	TUR								00	LIVE ANIMALS	1	No Quantity			0		0		933431			4
S3	2016	2016	2016	2	0	2	Export	208	Denmark	DNK	804	Ukraine	UKR								00	LIVE ANIMALS	1	No Quantity			0		0		5142692			4
S3	2016	2016	2016	2	0	2	Export	208	Denmark	DNK	807	North Macedonia	MKD								00	LIVE ANIMALS	1	No Quantity			0		0		133375			4
S3	2016	2016	2016	2	0	2	Export	208	Denmark	DNK	818	Egypt	EGY								00	LIVE ANIMALS	1	No Quantity			0		0		1618529			4
S3	2016	2016	2016	2	0	2	Export	208	Denmark	DNK	826	United Kingdom	GBR								00	LIVE ANIMALS	1	No Quantity			0		0		9733096			4
S3	2016	2016	2016	2	0	2	Export	208	Denmark	DNK	842	USA	USA								00	LIVE ANIMALS	1	No Quantity			0		0		1374553			4
S3	2016	2016	2016	2	0	2	Export	214	Dominican Rep.	DOM	0	World	WLD								00	LIVE ANIMALS	1	No Quantity							4010715			0
S3	2016	2016	2016	2	0	2	Export	214	Dominican Rep.	DOM	32	Argentina	ARG								00	LIVE ANIMALS	1	No Quantity							4700			0
S3	2016	2016	2016	2	0	2	Export	214	Dominican Rep.	DOM	76	Brazil	BRA								00	LIVE ANIMALS	1	No Quantity							350			0
S3	2016	2016	2016	2	0	2	Export	214	Dominican Rep.	DOM	92	Br. Virgin Isds	VGB								00	LIVE ANIMALS	1	No Quantity							21850			0
S3	2016	2016	2016	2	0	2	Export	214	Dominican Rep.	DOM	124	Canada	CAN								00	LIVE ANIMALS	1	No Quantity							475			0
S3	2016	2016	2016	2	0	2	Export	214	Dominican Rep.	DOM	152	Chile	CHL								00	LIVE ANIMALS	1	No Quantity							200			0
S3	2016	2016	2016	2	0	2	Export	214	Dominican Rep.	DOM	170	Colombia	COL								00	LIVE ANIMALS	1	No Quantity							2000			0
S3	2016	2016	2016	2	0	2	Export	214	Dominican Rep.	DOM	188	Costa Rica	CRI								00	LIVE ANIMALS	1	No Quantity							300			0
S3	2016	2016	2016	2	0	2	Export	214	Dominican Rep.	DOM	192	Cuba	CUB								00	LIVE ANIMALS	1	No Quantity							100			0
S3	2016	2016	2016	2	0	2	Export	214	Dominican Rep.	DOM	218	Ecuador	ECU								00	LIVE ANIMALS	1	No Quantity							100			0
S3	2016	2016	2016	2	0	2	Export	214	Dominican Rep.	DOM	251	France	FRA								00	LIVE ANIMALS	1	No Quantity							61566			0
S3	2016	2016	2016	2	0	2	Export	214	Dominican Rep.	DOM	276	Germany	DEU								00	LIVE ANIMALS	1	No Quantity							200			0
S3	2016	2016	2016	2	0	2	Export	214	Dominican Rep.	DOM	320	Guatemala	GTM								00	LIVE ANIMALS	1	No Quantity							100			0
S3	2016	2016	2016	2	0	2	Export	214	Dominican Rep.	DOM	332	Haiti	HTI								00	LIVE ANIMALS	1	No Quantity							3770361			0
S3	2016	2016	2016	2	0	2	Export	214	Dominican Rep.	DOM	340	Honduras	HND								00	LIVE ANIMALS	1	No Quantity							200			0
S3	2016	2016	2016	2	0	2	Export	214	Dominican Rep.	DOM	442	Luxembourg	LUX								00	LIVE ANIMALS	1	No Quantity							46			0
S3	2016	2016	2016	2	0	2	Export	214	Dominican Rep.	DOM	484	Mexico	MEX								00	LIVE ANIMALS	1	No Quantity							1267			0
S3	2016	2016	2016	2	0	2	Export	214	Dominican Rep.	DOM	531	Curaçao	CUW								00	LIVE ANIMALS	1	No Quantity							400			0
S3	2016	2016	2016	2	0	2	Export	214	Dominican Rep.	DOM	533	Aruba	ABW								00	LIVE ANIMALS	1	No Quantity							97055			0
S3	2016	2016	2016	2	0	2	Export	214	Dominican Rep.	DOM	591	Panama	PAN								00	LIVE ANIMALS	1	No Quantity							4215			0
S3	2016	2016	2016	2	0	2	Export	214	Dominican Rep.	DOM	604	Peru	PER								00	LIVE ANIMALS	1	No Quantity							400			0
S3	2016	2016	2016	2	0	2	Export	214	Dominican Rep.	DOM	740	Suriname	SUR								00	LIVE ANIMALS	1	No Quantity							796			0
S3	2016	2016	2016	2	0	2	Export	214	Dominican Rep.	DOM	842	USA	USA								00	LIVE ANIMALS	1	No Quantity							43185			0
S3	2016	2016	2016	2	0	2	Export	214	Dominican Rep.	DOM	858	Uruguay	URY								00	LIVE ANIMALS	1	No Quantity							650			0
S3	2016	2016	2016	2	0	2	Export	214	Dominican Rep.	DOM	862	Venezuela	VEN								00	LIVE ANIMALS	1	No Quantity							200			0
S3	2016	2016	2016	2	0	2	Export	208	Denmark	DNK	0	World	WLD								01	MEAT, MEAT PREPARATIONS	1	No Quantity			0				4207656931			4
S3	2016	2016	2016	2	0	2	Export	208	Denmark	DNK	12	Algeria	DZA								01	MEAT, MEAT PREPARATIONS	1	No Quantity			0		0		6975423			4
S3	2016	2016	2016	2	0	2	Export	208	Denmark	DNK	28	Antigua and Barbuda	ATG								01	MEAT, MEAT PREPARATIONS	1	No Quantity			0		0		318928			4
S3	2016	2016	2016	2	0	2	Export	208	Denmark	DNK	31	Azerbaijan	AZE								01	MEAT, MEAT PREPARATIONS	1	No Quantity			0		0		163474			4
S3	2016	2016	2016	2	0	2	Export	208	Denmark	DNK	32	Argentina	ARG								01	MEAT, MEAT PREPARATIONS	1	No Quantity			0		0		5310058			4
S3	2016	2016	2016	2	0	2	Export	208	Denmark	DNK	36	Australia	AUS								01	MEAT, MEAT PREPARATIONS	1	No Quantity			0		0		164653046			4
S3	2016	2016	2016	2	0	2	Export	208	Denmark	DNK	40	Austria	AUT								01	MEAT, MEAT PREPARATIONS	1	No Quantity			0		0		4421219			4
S3	2016	2016	2016	2	0	2	Export	208	Denmark	DNK	44	Bahamas	BHS								01	MEAT, MEAT PREPARATIONS	1	No Quantity			0		0		1577988			4
S3	2016	2016	2016	2	0	2	Export	208	Denmark	DNK	48	Bahrain	BHR								01	MEAT, MEAT PREPARATIONS	1	No Quantity			0		0		340053			4
S3	2016	2016	2016	2	0	2	Export	208	Denmark	DNK	50	Bangladesh	BGD								01	MEAT, MEAT PREPARATIONS	1	No Quantity			0		0		2346			4
S3	2016	2016	2016	2	0	2	Export	208	Denmark	DNK	51	Armenia	ARM								01	MEAT, MEAT PREPARATIONS	1	No Quantity			0		0		10396			4
S3	2016	2016	2016	2	0	2	Export	208	Denmark	DNK	56	Belgium	BEL								01	MEAT, MEAT PREPARATIONS	1	No Quantity			0		0		4649139			4
S3	2016	2016	2016	2	0	2	Export	208	Denmark	DNK	60	Bermuda	BMU								01	MEAT, MEAT PREPARATIONS	1	No Quantity			0		0		3762			4
S3	2016	2016	2016	2	0	2	Export	208	Denmark	DNK	76	Brazil	BRA								01	MEAT, MEAT PREPARATIONS	1	No Quantity			0		0		4798			4
S3	2016	2016	2016	2	0	2	Export	208	Denmark	DNK	84	Belize	BLZ								01	MEAT, MEAT PREPARATIONS	1	No Quantity			0		0		1591024			4
S3	2016	2016	2016	2	0	2	Export	208	Denmark	DNK	100	Bulgaria	BGR								01	MEAT, MEAT PREPARATIONS	1	No Quantity			0		0		2894194			4
S3	2016	2016	2016	2	0	2	Export	208	Denmark	DNK	104	Myanmar	MMR								01	MEAT, MEAT PREPARATIONS	1	No Quantity			0		0		209075			4
S3	2016	2016	2016	2	0	2	Export	208	Denmark	DNK	108	Burundi	BDI								01	MEAT, MEAT PREPARATIONS	1	No Quantity			0				173			4
S3	2016	2016	2016	2	0	2	Export	208	Denmark	DNK	112	Belarus	BLR								01	MEAT, MEAT PREPARATIONS	1	No Quantity			0		0		72			4
S3	2016	2016	2016	2	0	2	Export	208	Denmark	DNK	116	Cambodia	KHM								01	MEAT, MEAT PREPARATIONS	1	No Quantity			0		0		23741			4
S3	2016	2016	2016	2	0	2	Export	208	Denmark	DNK	124	Canada	CAN								01	MEAT, MEAT PREPARATIONS	1	No Quantity			0		0		13825889			4
S3	2016	2016	2016	2	0	2	Export	208	Denmark	DNK	132	Cabo Verde	CPV								01	MEAT, MEAT PREPARATIONS	1	No Quantity			0				134			4
S3	2016	2016	2016	2	0	2	Export	208	Denmark	DNK	144	Sri Lanka	LKA								01	MEAT, MEAT PREPARATIONS	1	No Quantity			0		0		5707			4
S3	2016	2016	2016	2	0	2	Export	208	Denmark	DNK	152	Chile	CHL								01	MEAT, MEAT PREPARATIONS	1	No Quantity			0		0		21177			4
S3	2016	2016	2016	2	0	2	Export	208	Denmark	DNK	156	China	CHN								01	MEAT, MEAT PREPARATIONS	1	No Quantity			0		0		525991546			4
S3	2016	2016	2016	2	0	2	Export	208	Denmark	DNK	170	Colombia	COL								01	MEAT, MEAT PREPARATIONS	1	No Quantity			0		0		169528			4
S3	2016	2016	2016	2	0	2	Export	208	Denmark	DNK	178	Congo	COG								01	MEAT, MEAT PREPARATIONS	1	No Quantity			0		0		25580			4
S3	2016	2016	2016	2	0	2	Export	208	Denmark	DNK	191	Croatia	HRV								01	MEAT, MEAT PREPARATIONS	1	No Quantity			0		0		3067163			4
S3	2016	2016	2016	2	0	2	Export	208	Denmark	DNK	192	Cuba	CUB								01	MEAT, MEAT PREPARATIONS	1	No Quantity			0		0		195			4
S3	2016	2016	2016	2	0	2	Export	208	Denmark	DNK	196	Cyprus	CYP								01	MEAT, MEAT PREPARATIONS	1	No Quantity			0		0		2872224			4
S3	2016	2016	2016	2	0	2	Export	208	Denmark	DNK	203	Czechia	CZE								01	MEAT, MEAT PREPARATIONS	1	No Quantity			0		0		8928834			4
S3	2016	2016	2016	2	0	2	Export	208	Denmark	DNK	204	Benin	BEN								01	MEAT, MEAT PREPARATIONS	1	No Quantity			0		0		103914			4
S3	2016	2016	2016	2	0	2	Export	208	Denmark	DNK	212	Dominica	DMA								01	MEAT, MEAT PREPARATIONS	1	No Quantity			0		0		142351			4
S3	2016	2016	2016	2	0	2	Export	208	Denmark	DNK	214	Dominican Rep.	DOM								01	MEAT, MEAT PREPARATIONS	1	No Quantity			0		0		77697			4
S3	2016	2016	2016	2	0	2	Export	208	Denmark	DNK	226	Equatorial Guinea	GNQ								01	MEAT, MEAT PREPARATIONS	1	No Quantity			0		0		161476			4
S3	2016	2016	2016	2	0	2	Export	208	Denmark	DNK	231	Ethiopia	ETH								01	MEAT, MEAT PREPARATIONS	1	No Quantity			0		0		29			4
S3	2016	2016	2016	2	0	2	Export	208	Denmark	DNK	232	Eritrea	ERI								01	MEAT, MEAT PREPARATIONS	1	No Quantity			0		0		36			4
S3	2016	2016	2016	2	0	2	Export	208	Denmark	DNK	233	Estonia	EST								01	MEAT, MEAT PREPARATIONS	1	No Quantity			0		0		12407092			4
S3	2016	2016	2016	2	0	2	Export	208	Denmark	DNK	234	Faeroe Isds	FRO								01	MEAT, MEAT PREPARATIONS	1	No Quantity			0		0		13806847			4
S3	2016	2016	2016	2	0	2	Export	208	Denmark	DNK	246	Finland	FIN								01	MEAT, MEAT PREPARATIONS	1	No Quantity			0		0		41226710			4
S3	2016	2016	2016	2	0	2	Export	208	Denmark	DNK	251	France	FRA								01	MEAT, MEAT PREPARATIONS	1	No Quantity			0		0		75948054			4
S3	2016	2016	2016	2	0	2	Export	208	Denmark	DNK	258	French Polynesia	PYF								01	MEAT, MEAT PREPARATIONS	1	No Quantity			0		0		1002006			4
S3	2016	2016	2016	2	0	2	Export	208	Denmark	DNK	266	Gabon	GAB								01	MEAT, MEAT PREPARATIONS	1	No Quantity			0		0		234403			4
S3	2016	2016	2016	2	0	2	Export	208	Denmark	DNK	268	Georgia	GEO								01	MEAT, MEAT PREPARATIONS	1	No Quantity			0		0		864375			4
S3	2016	2016	2016	2	0	2	Export	208	Denmark	DNK	270	Gambia	GMB								01	MEAT, MEAT PREPARATIONS	1	No Quantity			0		0		864217			4
S3	2016	2016	2016	2	0	2	Export	208	Denmark	DNK	276	Germany	DEU								01	MEAT, MEAT PREPARATIONS	1	No Quantity			0		0		691491534			4
S3	2016	2016	2016	2	0	2	Export	208	Denmark	DNK	288	Ghana	GHA								01	MEAT, MEAT PREPARATIONS	1	No Quantity			0		0		482752			4
S3	2016	2016	2016	2	0	2	Export	208	Denmark	DNK	292	Gibraltar	GIB								01	MEAT, MEAT PREPARATIONS	1	No Quantity			0		0		53391			4
S3	2016	2016	2016	2	0	2	Export	208	Denmark	DNK	300	Greece	GRC								01	MEAT, MEAT PREPARATIONS	1	No Quantity			0		0		31679164			4
S3	2016	2016	2016	2	0	2	Export	208	Denmark	DNK	304	Greenland	GRL								01	MEAT, MEAT PREPARATIONS	1	No Quantity			0		0		26907961			4
S3	2016	2016	2016	2	0	2	Export	208	Denmark	DNK	308	Grenada	GRD								01	MEAT, MEAT PREPARATIONS	1	No Quantity			0		0		712768			4
S3	2016	2016	2016	2	0	2	Export	208	Denmark	DNK	316	Guam	GUM								01	MEAT, MEAT PREPARATIONS	1	No Quantity			0		0		5091620			4
S3	2016	2016	2016	2	0	2	Export	208	Denmark	DNK	320	Guatemala	GTM								01	MEAT, MEAT PREPARATIONS	1	No Quantity			0		0		18570			4
S3	2016	2016	2016	2	0	2	Export	208	Denmark	DNK	324	Guinea	GIN								01	MEAT, MEAT PREPARATIONS	1	No Quantity			0		0		33796			4
S3	2016	2016	2016	2	0	2	Export	208	Denmark	DNK	332	Haiti	HTI								01	MEAT, MEAT PREPARATIONS	1	No Quantity			0		0		14433			4
S3	2016	2016	2016	2	0	2	Export	208	Denmark	DNK	344	China, Hong Kong SAR	HKG								01	MEAT, MEAT PREPARATIONS	1	No Quantity			0		0		46568117			4
S3	2016	2016	2016	2	0	2	Export	208	Denmark	DNK	348	Hungary	HUN								01	MEAT, MEAT PREPARATIONS	1	No Quantity			0		0		1228005			4
S3	2016	2016	2016	2	0	2	Export	208	Denmark	DNK	352	Iceland	ISL								01	MEAT, MEAT PREPARATIONS	1	No Quantity			0		0		4839862			4
S3	2016	2016	2016	2	0	2	Export	208	Denmark	DNK	360	Indonesia	IDN								01	MEAT, MEAT PREPARATIONS	1	No Quantity			0		0		312			4
S3	2016	2016	2016	2	0	2	Export	208	Denmark	DNK	364	Iran	IRN								01	MEAT, MEAT PREPARATIONS	1	No Quantity			0		0		1046916			4
S3	2016	2016	2016	2	0	2	Export	208	Denmark	DNK	368	Iraq	IRQ								01	MEAT, MEAT PREPARATIONS	1	No Quantity			0		0		47912			4
S3	2016	2016	2016	2	0	2	Export	208	Denmark	DNK	372	Ireland	IRL								01	MEAT, MEAT PREPARATIONS	1	No Quantity			0		0		16616989			4
S3	2016	2016	2016	2	0	2	Export	208	Denmark	DNK	381	Italy	ITA								01	MEAT, MEAT PREPARATIONS	1	No Quantity			0		0		240966066			4
S3	2016	2016	2016	2	0	2	Export	208	Denmark	DNK	384	Côte d'Ivoire	CIV								01	MEAT, MEAT PREPARATIONS	1	No Quantity			0		0		188733			4
S3	2016	2016	2016	2	0	2	Export	208	Denmark	DNK	392	Japan	JPN								01	MEAT, MEAT PREPARATIONS	1	No Quantity			0		0		582808634			4
S3	2016	2016	2016	2	0	2	Export	208	Denmark	DNK	398	Kazakhstan	KAZ								01	MEAT, MEAT PREPARATIONS	1	No Quantity			0		0		85265			4
S3	2016	2016	2016	2	0	2	Export	208	Denmark	DNK	400	Jordan	JOR								01	MEAT, MEAT PREPARATIONS	1	No Quantity			0		0		438231			4
S3	2016	2016	2016	2	0	2	Export	208	Denmark	DNK	404	Kenya	KEN								01	MEAT, MEAT PREPARATIONS	1	No Quantity			0		0		60725			4
S3	2016	2016	2016	2	0	2	Export	208	Denmark	DNK	408	Dem. People's Rep. of Korea	PRK								01	MEAT, MEAT PREPARATIONS	1	No Quantity			0		0		113			4
S3	2016	2016	2016	2	0	2	Export	208	Denmark	DNK	410	Rep. of Korea	KOR								01	MEAT, MEAT PREPARATIONS	1	No Quantity			0		0		60174790			4
S3	2016	2016	2016	2	0	2	Export	208	Denmark	DNK	414	Kuwait	KWT								01	MEAT, MEAT PREPARATIONS	1	No Quantity			0		0		1019012			4
S3	2016	2016	2016	2	0	2	Export	208	Denmark	DNK	417	Kyrgyzstan	KGZ								01	MEAT, MEAT PREPARATIONS	1	No Quantity			0				40			4
S3	2016	2016	2016	2	0	2	Export	208	Denmark	DNK	422	Lebanon	LBN								01	MEAT, MEAT PREPARATIONS	1	No Quantity			0		0		1675189			4
S3	2016	2016	2016	2	0	2	Export	208	Denmark	DNK	428	Latvia	LVA								01	MEAT, MEAT PREPARATIONS	1	No Quantity			0		0		10388419			4
S3	2016	2016	2016	2	0	2	Export	208	Denmark	DNK	430	Liberia	LBR								01	MEAT, MEAT PREPARATIONS	1	No Quantity			0		0		222171			4
S3	2016	2016	2016	2	0	2	Export	208	Denmark	DNK	434	Libya	LBY								01	MEAT, MEAT PREPARATIONS	1	No Quantity			0		0		1110727			4
S3	2016	2016	2016	2	0	2	Export	208	Denmark	DNK	440	Lithuania	LTU								01	MEAT, MEAT PREPARATIONS	1	No Quantity			0		0		9863840			4
S3	2016	2016	2016	2	0	2	Export	208	Denmark	DNK	442	Luxembourg	LUX								01	MEAT, MEAT PREPARATIONS	1	No Quantity			0		0		1523418			4
S3	2016	2016	2016	2	0	2	Export	208	Denmark	DNK	458	Malaysia	MYS								01	MEAT, MEAT PREPARATIONS	1	No Quantity			0		0		4755714			4
S3	2016	2016	2016	2	0	2	Export	208	Denmark	DNK	462	Maldives	MDV								01	MEAT, MEAT PREPARATIONS	1	No Quantity			0		0		225611			4
S3	2016	2016	2016	2	0	2	Export	208	Denmark	DNK	466	Mali	MLI								01	MEAT, MEAT PREPARATIONS	1	No Quantity			0				41			4
S3	2016	2016	2016	2	0	2	Export	208	Denmark	DNK	470	Malta	MLT								01	MEAT, MEAT PREPARATIONS	1	No Quantity			0		0		3641851			4
S3	2016	2016	2016	2	0	2	Export	208	Denmark	DNK	478	Mauritania	MRT								01	MEAT, MEAT PREPARATIONS	1	No Quantity			0		0		341			4
S3	2016	2016	2016	2	0	2	Export	208	Denmark	DNK	480	Mauritius	MUS								01	MEAT, MEAT PREPARATIONS	1	No Quantity			0		0		2843106			4
S3	2016	2016	2016	2	0	2	Export	208	Denmark	DNK	484	Mexico	MEX								01	MEAT, MEAT PREPARATIONS	1	No Quantity			0		0		2446881			4
S3	2016	2016	2016	2	0	2	Export	208	Denmark	DNK	490	Other Asia, nes									01	MEAT, MEAT PREPARATIONS	1	No Quantity			0		0		19787255			4
S3	2016	2016	2016	2	0	2	Export	208	Denmark	DNK	496	Mongolia	MNG								01	MEAT, MEAT PREPARATIONS	1	No Quantity			0		0		22544			4
S3	2016	2016	2016	2	0	2	Export	208	Denmark	DNK	498	Rep. of Moldova	MDA								01	MEAT, MEAT PREPARATIONS	1	No Quantity			0		0		115674			4
S3	2016	2016	2016	2	0	2	Export	208	Denmark	DNK	512	Oman	OMN								01	MEAT, MEAT PREPARATIONS	1	No Quantity			0		0		513186			4
S3	2016	2016	2016	2	0	2	Export	208	Denmark	DNK	524	Nepal	NPL								01	MEAT, MEAT PREPARATIONS	1	No Quantity			0		0		74077			4
S3	2016	2016	2016	2	0	2	Export	208	Denmark	DNK	528	Netherlands	NLD								01	MEAT, MEAT PREPARATIONS	1	No Quantity			0		0		39600564			4
S3	2016	2016	2016	2	0	2	Export	208	Denmark	DNK	531	Curaçao	CUW								01	MEAT, MEAT PREPARATIONS	1	No Quantity			0		0		245010			4
S3	2016	2016	2016	2	0	2	Export	208	Denmark	DNK	533	Aruba	ABW								01	MEAT, MEAT PREPARATIONS	1	No Quantity			0		0		45643			4
S3	2016	2016	2016	2	0	2	Export	208	Denmark	DNK	540	New Caledonia	NCL								01	MEAT, MEAT PREPARATIONS	1	No Quantity			0		0		5439436			4
S3	2016	2016	2016	2	0	2	Export	208	Denmark	DNK	554	New Zealand	NZL								01	MEAT, MEAT PREPARATIONS	1	No Quantity			0		0		8167064			4
S3	2016	2016	2016	2	0	2	Export	208	Denmark	DNK	566	Nigeria	NGA								01	MEAT, MEAT PREPARATIONS	1	No Quantity			0				36			4
S3	2016	2016	2016	2	0	2	Export	208	Denmark	DNK	577	Other Africa, nes									01	MEAT, MEAT PREPARATIONS	1	No Quantity			0		0		812040			4
S3	2016	2016	2016	2	0	2	Export	208	Denmark	DNK	579	Norway	NOR								01	MEAT, MEAT PREPARATIONS	1	No Quantity			0		0		28018983			4
S3	2016	2016	2016	2	0	2	Export	208	Denmark	DNK	580	N. Mariana Isds	MNP								01	MEAT, MEAT PREPARATIONS	1	No Quantity			0		0		147957			4
S3	2016	2016	2016	2	0	2	Export	208	Denmark	DNK	581	United States Minor Outlying Islands	UMI								01	MEAT, MEAT PREPARATIONS	1	No Quantity			0		0		88465			4
S3	2016	2016	2016	2	0	2	Export	208	Denmark	DNK	586	Pakistan	PAK								01	MEAT, MEAT PREPARATIONS	1	No Quantity			0		0		7021			4
S3	2016	2016	2016	2	0	2	Export	208	Denmark	DNK	591	Panama	PAN								01	MEAT, MEAT PREPARATIONS	1	No Quantity			0		0		15747873			4
S3	2016	2016	2016	2	0	2	Export	208	Denmark	DNK	598	Papua New Guinea	PNG								01	MEAT, MEAT PREPARATIONS	1	No Quantity			0		0		7044356			4
S3	2016	2016	2016	2	0	2	Export	208	Denmark	DNK	604	Peru	PER								01	MEAT, MEAT PREPARATIONS	1	No Quantity			0		0		579693			4
S3	2016	2016	2016	2	0	2	Export	208	Denmark	DNK	608	Philippines	PHL								01	MEAT, MEAT PREPARATIONS	1	No Quantity			0		0		7844755			4
S3	2016	2016	2016	2	0	2	Export	208	Denmark	DNK	616	Poland	POL								01	MEAT, MEAT PREPARATIONS	1	No Quantity			0		0		223429887			4
S3	2016	2016	2016	2	0	2	Export	208	Denmark	DNK	620	Portugal	PRT								01	MEAT, MEAT PREPARATIONS	1	No Quantity			0		0		8679155			4
S3	2016	2016	2016	2	0	2	Export	208	Denmark	DNK	634	Qatar	QAT								01	MEAT, MEAT PREPARATIONS	1	No Quantity			0		0		3096984			4
S3	2016	2016	2016	2	0	2	Export	208	Denmark	DNK	642	Romania	ROU								01	MEAT, MEAT PREPARATIONS	1	No Quantity			0		0		10444089			4
S3	2016	2016	2016	2	0	2	Export	208	Denmark	DNK	643	Russian Federation	RUS								01	MEAT, MEAT PREPARATIONS	1	No Quantity			0		0		2540844			4
S3	2016	2016	2016	2	0	2	Export	208	Denmark	DNK	659	Saint Kitts and Nevis	KNA								01	MEAT, MEAT PREPARATIONS	1	No Quantity			0		0		184758			4
S3	2016	2016	2016	2	0	2	Export	208	Denmark	DNK	660	Anguilla	AIA								01	MEAT, MEAT PREPARATIONS	1	No Quantity			0		0		18349			4
S3	2016	2016	2016	2	0	2	Export	208	Denmark	DNK	662	Saint Lucia	LCA								01	MEAT, MEAT PREPARATIONS	1	No Quantity			0		0		201433			4
S3	2016	2016	2016	2	0	2	Export	208	Denmark	DNK	666	Saint Pierre and Miquelon	SPM								01	MEAT, MEAT PREPARATIONS	1	No Quantity			0		0		4270			4
S3	2016	2016	2016	2	0	2	Export	208	Denmark	DNK	670	Saint Vincent and the Grenadines	VCT								01	MEAT, MEAT PREPARATIONS	1	No Quantity			0		0		778526			4
S3	2016	2016	2016	2	0	2	Export	208	Denmark	DNK	674	San Marino	SMR								01	MEAT, MEAT PREPARATIONS	1	No Quantity			0		0		45102			4
S3	2016	2016	2016	2	0	2	Export	208	Denmark	DNK	682	Saudi Arabia	SAU								01	MEAT, MEAT PREPARATIONS	1	No Quantity			0		0		213292			4
S3	2016	2016	2016	2	0	2	Export	208	Denmark	DNK	686	Senegal	SEN								01	MEAT, MEAT PREPARATIONS	1	No Quantity			0		0		95366			4
S3	2016	2016	2016	2	0	2	Export	208	Denmark	DNK	688	Serbia	SRB								01	MEAT, MEAT PREPARATIONS	1	No Quantity			0		0		926878			4
S3	2016	2016	2016	2	0	2	Export	208	Denmark	DNK	690	Seychelles	SYC								01	MEAT, MEAT PREPARATIONS	1	No Quantity			0		0		1111040			4
S3	2016	2016	2016	2	0	2	Export	208	Denmark	DNK	694	Sierra Leone	SLE								01	MEAT, MEAT PREPARATIONS	1	No Quantity			0		0		615511			4
S3	2016	2016	2016	2	0	2	Export	208	Denmark	DNK	699	India	IND								01	MEAT, MEAT PREPARATIONS	1	No Quantity			0		0		3074			4
S3	2016	2016	2016	2	0	2	Export	208	Denmark	DNK	702	Singapore	SGP								01	MEAT, MEAT PREPARATIONS	1	No Quantity			0		0		12265751			4
S3	2016	2016	2016	2	0	2	Export	208	Denmark	DNK	703	Slovakia	SVK								01	MEAT, MEAT PREPARATIONS	1	No Quantity			0		0		1703748			4
S3	2016	2016	2016	2	0	2	Export	208	Denmark	DNK	704	Viet Nam	VNM								01	MEAT, MEAT PREPARATIONS	1	No Quantity			0		0		4018412			4
S3	2016	2016	2016	2	0	2	Export	208	Denmark	DNK	705	Slovenia	SVN								01	MEAT, MEAT PREPARATIONS	1	No Quantity			0		0		139649			4
S3	2016	2016	2016	2	0	2	Export	208	Denmark	DNK	710	South Africa	ZAF								01	MEAT, MEAT PREPARATIONS	1	No Quantity			0		0		8725978			4
S3	2016	2016	2016	2	0	2	Export	208	Denmark	DNK	716	Zimbabwe	ZWE								01	MEAT, MEAT PREPARATIONS	1	No Quantity			0				133			4
S3	2016	2016	2016	2	0	2	Export	208	Denmark	DNK	724	Spain	ESP								01	MEAT, MEAT PREPARATIONS	1	No Quantity			0		0		106605217			4
S3	2016	2016	2016	2	0	2	Export	208	Denmark	DNK	729	Sudan	SDN								01	MEAT, MEAT PREPARATIONS	1	No Quantity			0				254			4
S3	2016	2016	2016	2	0	2	Export	208	Denmark	DNK	740	Suriname	SUR								01	MEAT, MEAT PREPARATIONS	1	No Quantity			0		0		142310			4
S3	2016	2016	2016	2	0	2	Export	208	Denmark	DNK	752	Sweden	SWE								01	MEAT, MEAT PREPARATIONS	1	No Quantity			0		0		337515861			4
S3	2016	2016	2016	2	0	2	Export	208	Denmark	DNK	757	Switzerland	CHE								01	MEAT, MEAT PREPARATIONS	1	No Quantity			0		0		1776466			4
S3	2016	2016	2016	2	0	2	Export	208	Denmark	DNK	762	Tajikistan	TJK								01	MEAT, MEAT PREPARATIONS	1	No Quantity			0				90			4
S3	2016	2016	2016	2	0	2	Export	208	Denmark	DNK	764	Thailand	THA								01	MEAT, MEAT PREPARATIONS	1	No Quantity			0		0		2472678			4
S3	2016	2016	2016	2	0	2	Export	208	Denmark	DNK	784	United Arab Emirates	ARE								01	MEAT, MEAT PREPARATIONS	1	No Quantity			0		0		2068659			4
S3	2016	2016	2016	2	0	2	Export	208	Denmark	DNK	788	Tunisia	TUN								01	MEAT, MEAT PREPARATIONS	1	No Quantity			0		0		40			4
S3	2016	2016	2016	2	0	2	Export	208	Denmark	DNK	792	Turkey	TUR								01	MEAT, MEAT PREPARATIONS	1	No Quantity			0		0		69183			4
S3	2016	2016	2016	2	0	2	Export	208	Denmark	DNK	795	Turkmenistan	TKM								01	MEAT, MEAT PREPARATIONS	1	No Quantity			0		0		871555			4
S3	2016	2016	2016	2	0	2	Export	208	Denmark	DNK	800	Uganda	UGA								01	MEAT, MEAT PREPARATIONS	1	No Quantity			0		0		17915			4
S3	2016	2016	2016	2	0	2	Export	208	Denmark	DNK	804	Ukraine	UKR								01	MEAT, MEAT PREPARATIONS	1	No Quantity			0		0		519107			4
S3	2016	2016	2016	2	0	2	Export	208	Denmark	DNK	807	North Macedonia	MKD								01	MEAT, MEAT PREPARATIONS	1	No Quantity			0		0		14014			4
S3	2016	2016	2016	2	0	2	Export	208	Denmark	DNK	818	Egypt	EGY								01	MEAT, MEAT PREPARATIONS	1	No Quantity			0		0		8196095			4
S3	2016	2016	2016	2	0	2	Export	208	Denmark	DNK	826	United Kingdom	GBR								01	MEAT, MEAT PREPARATIONS	1	No Quantity			0		0		543366898			4
S3	2016	2016	2016	2	0	2	Export	208	Denmark	DNK	834	United Rep. of Tanzania	TZA								01	MEAT, MEAT PREPARATIONS	1	No Quantity			0		0		20666			4
S3	2016	2016	2016	2	0	2	Export	208	Denmark	DNK	842	USA	USA								01	MEAT, MEAT PREPARATIONS	1	No Quantity			0		0		144131356			4
S3	2016	2016	2016	2	0	2	Export	208	Denmark	DNK	854	Burkina Faso	BFA								01	MEAT, MEAT PREPARATIONS	1	No Quantity			0				42			4
S3	2016	2016	2016	2	0	2	Export	208	Denmark	DNK	858	Uruguay	URY								01	MEAT, MEAT PREPARATIONS	1	No Quantity			0		0		122440			4
S3	2016	2016	2016	2	0	2	Export	208	Denmark	DNK	860	Uzbekistan	UZB								01	MEAT, MEAT PREPARATIONS	1	No Quantity			0		0		167			4
S3	2016	2016	2016	2	0	2	Export	208	Denmark	DNK	899	Areas, nes									01	MEAT, MEAT PREPARATIONS	1	No Quantity			0		0		32869			4
S3	2016	2016	2016	2	0	2	Export	214	Dominican Rep.	DOM	0	World	WLD								01	MEAT, MEAT PREPARATIONS	1	No Quantity							14264136			0
S3	2016	2016	2016	2	0	2	Export	214	Dominican Rep.	DOM	28	Antigua and Barbuda	ATG								01	MEAT, MEAT PREPARATIONS	1	No Quantity							989			0
S3	2016	2016	2016	2	0	2	Export	214	Dominican Rep.	DOM	44	Bahamas	BHS								01	MEAT, MEAT PREPARATIONS	1	No Quantity							1391			0
S3	2016	2016	2016	2	0	2	Export	214	Dominican Rep.	DOM	76	Brazil	BRA								01	MEAT, MEAT PREPARATIONS	1	No Quantity							13944			0
S3	2016	2016	2016	2	0	2	Export	214	Dominican Rep.	DOM	92	Br. Virgin Isds	VGB								01	MEAT, MEAT PREPARATIONS	1	No Quantity							408			0
S3	2016	2016	2016	2	0	2	Export	214	Dominican Rep.	DOM	156	China	CHN								01	MEAT, MEAT PREPARATIONS	1	No Quantity							796			0
S3	2016	2016	2016	2	0	2	Export	214	Dominican Rep.	DOM	192	Cuba	CUB								01	MEAT, MEAT PREPARATIONS	1	No Quantity							9979			0
S3	2016	2016	2016	2	0	2	Export	214	Dominican Rep.	DOM	222	El Salvador	SLV								01	MEAT, MEAT PREPARATIONS	1	No Quantity							1378994			0
S3	2016	2016	2016	2	0	2	Export	214	Dominican Rep.	DOM	251	France	FRA								01	MEAT, MEAT PREPARATIONS	1	No Quantity							446729			0
S3	2016	2016	2016	2	0	2	Export	214	Dominican Rep.	DOM	276	Germany	DEU								01	MEAT, MEAT PREPARATIONS	1	No Quantity							203066			0
S3	2016	2016	2016	2	0	2	Export	214	Dominican Rep.	DOM	320	Guatemala	GTM								01	MEAT, MEAT PREPARATIONS	1	No Quantity							92998			0
S3	2016	2016	2016	2	0	2	Export	214	Dominican Rep.	DOM	332	Haiti	HTI								01	MEAT, MEAT PREPARATIONS	1	No Quantity							9935915			0
S3	2016	2016	2016	2	0	2	Export	214	Dominican Rep.	DOM	381	Italy	ITA								01	MEAT, MEAT PREPARATIONS	1	No Quantity							25821			0
S3	2016	2016	2016	2	0	2	Export	214	Dominican Rep.	DOM	388	Jamaica	JAM								01	MEAT, MEAT PREPARATIONS	1	No Quantity							15486			0
S3	2016	2016	2016	2	0	2	Export	214	Dominican Rep.	DOM	430	Liberia	LBR								01	MEAT, MEAT PREPARATIONS	1	No Quantity							110			0
S3	2016	2016	2016	2	0	2	Export	214	Dominican Rep.	DOM	442	Luxembourg	LUX								01	MEAT, MEAT PREPARATIONS	1	No Quantity							15050			0
S3	2016	2016	2016	2	0	2	Export	214	Dominican Rep.	DOM	470	Malta	MLT								01	MEAT, MEAT PREPARATIONS	1	No Quantity							2162			0
S3	2016	2016	2016	2	0	2	Export	214	Dominican Rep.	DOM	531	Curaçao	CUW								01	MEAT, MEAT PREPARATIONS	1	No Quantity							12222			0
S3	2016	2016	2016	2	0	2	Export	214	Dominican Rep.	DOM	533	Aruba	ABW								01	MEAT, MEAT PREPARATIONS	1	No Quantity							864			0
S3	2016	2016	2016	2	0	2	Export	214	Dominican Rep.	DOM	584	Marshall Isds	MHL								01	MEAT, MEAT PREPARATIONS	1	No Quantity							220			0
S3	2016	2016	2016	2	0	2	Export	214	Dominican Rep.	DOM	591	Panama	PAN								01	MEAT, MEAT PREPARATIONS	1	No Quantity							125130			0
S3	2016	2016	2016	2	0	2	Export	214	Dominican Rep.	DOM	660	Anguilla	AIA								01	MEAT, MEAT PREPARATIONS	1	No Quantity							100			0
S3	2016	2016	2016	2	0	2	Export	214	Dominican Rep.	DOM	704	Viet Nam	VNM								01	MEAT, MEAT PREPARATIONS	1	No Quantity							53429			0
S3	2016	2016	2016	2	0	2	Export	214	Dominican Rep.	DOM	724	Spain	ESP								01	MEAT, MEAT PREPARATIONS	1	No Quantity							726438			0
S3	2016	2016	2016	2	0	2	Export	214	Dominican Rep.	DOM	796	Turks and Caicos Isds	TCA								01	MEAT, MEAT PREPARATIONS	1	No Quantity							3687			0
S3	2016	2016	2016	2	0	2	Export	214	Dominican Rep.	DOM	826	United Kingdom	GBR								01	MEAT, MEAT PREPARATIONS	1	No Quantity							602			0
S3	2016	2016	2016	2	0	2	Export	214	Dominican Rep.	DOM	842	USA	USA								01	MEAT, MEAT PREPARATIONS	1	No Quantity							1194965			0
S3	2016	2016	2016	2	0	2	Export	214	Dominican Rep.	DOM	899	Areas, nes									01	MEAT, MEAT PREPARATIONS	1	No Quantity							2640			0
S3	2016	2016	2016	2	0	2	Export	208	Denmark	DNK	0	World	WLD								02	DAIRY PRODUCTS,BIRD EGGS	1	No Quantity			0		0		2348029413			4
S3	2016	2016	2016	2	0	2	Export	208	Denmark	DNK	4	Afghanistan	AFG								02	DAIRY PRODUCTS,BIRD EGGS	1	No Quantity			0		0		603692			4
S3	2016	2016	2016	2	0	2	Export	208	Denmark	DNK	8	Albania	ALB								02	DAIRY PRODUCTS,BIRD EGGS	1	No Quantity			0		0		106675			4
S3	2016	2016	2016	2	0	2	Export	208	Denmark	DNK	12	Algeria	DZA								02	DAIRY PRODUCTS,BIRD EGGS	1	No Quantity			0		0		1271315			4
S3	2016	2016	2016	2	0	2	Export	208	Denmark	DNK	24	Angola	AGO								02	DAIRY PRODUCTS,BIRD EGGS	1	No Quantity			0		0		483805			4
S3	2016	2016	2016	2	0	2	Export	208	Denmark	DNK	31	Azerbaijan	AZE								02	DAIRY PRODUCTS,BIRD EGGS	1	No Quantity			0		0		328462			4
S3	2016	2016	2016	2	0	2	Export	208	Denmark	DNK	32	Argentina	ARG								02	DAIRY PRODUCTS,BIRD EGGS	1	No Quantity			0		0		117070			4
S3	2016	2016	2016	2	0	2	Export	208	Denmark	DNK	36	Australia	AUS								02	DAIRY PRODUCTS,BIRD EGGS	1	No Quantity			0		0		21556053			4
S3	2016	2016	2016	2	0	2	Export	208	Denmark	DNK	40	Austria	AUT								02	DAIRY PRODUCTS,BIRD EGGS	1	No Quantity			0		0		10299483			4
S3	2016	2016	2016	2	0	2	Export	208	Denmark	DNK	48	Bahrain	BHR								02	DAIRY PRODUCTS,BIRD EGGS	1	No Quantity			0		0		3360565			4
S3	2016	2016	2016	2	0	2	Export	208	Denmark	DNK	50	Bangladesh	BGD								02	DAIRY PRODUCTS,BIRD EGGS	1	No Quantity			0		0		13490112			4
S3	2016	2016	2016	2	0	2	Export	208	Denmark	DNK	51	Armenia	ARM								02	DAIRY PRODUCTS,BIRD EGGS	1	No Quantity			0		0		308648			4
S3	2016	2016	2016	2	0	2	Export	208	Denmark	DNK	52	Barbados	BRB								02	DAIRY PRODUCTS,BIRD EGGS	1	No Quantity			0		0		20257			4
S3	2016	2016	2016	2	0	2	Export	208	Denmark	DNK	56	Belgium	BEL								02	DAIRY PRODUCTS,BIRD EGGS	1	No Quantity			0		0		31367723			4
S3	2016	2016	2016	2	0	2	Export	208	Denmark	DNK	70	Bosnia Herzegovina	BIH								02	DAIRY PRODUCTS,BIRD EGGS	1	No Quantity			0		0		23706			4
S3	2016	2016	2016	2	0	2	Export	208	Denmark	DNK	76	Brazil	BRA								02	DAIRY PRODUCTS,BIRD EGGS	1	No Quantity			0		0		968685			4
S3	2016	2016	2016	2	0	2	Export	208	Denmark	DNK	84	Belize	BLZ								02	DAIRY PRODUCTS,BIRD EGGS	1	No Quantity			0		0		451750			4
S3	2016	2016	2016	2	0	2	Export	208	Denmark	DNK	92	Br. Virgin Isds	VGB								02	DAIRY PRODUCTS,BIRD EGGS	1	No Quantity			0		0		7048			4
S3	2016	2016	2016	2	0	2	Export	208	Denmark	DNK	100	Bulgaria	BGR								02	DAIRY PRODUCTS,BIRD EGGS	1	No Quantity			0		0		1761634			4
S3	2016	2016	2016	2	0	2	Export	208	Denmark	DNK	104	Myanmar	MMR								02	DAIRY PRODUCTS,BIRD EGGS	1	No Quantity			0		0		1709709			4
S3	2016	2016	2016	2	0	2	Export	208	Denmark	DNK	112	Belarus	BLR								02	DAIRY PRODUCTS,BIRD EGGS	1	No Quantity			0		0		820942			4
S3	2016	2016	2016	2	0	2	Export	208	Denmark	DNK	116	Cambodia	KHM								02	DAIRY PRODUCTS,BIRD EGGS	1	No Quantity			0		0		1496057			4
S3	2016	2016	2016	2	0	2	Export	208	Denmark	DNK	120	Cameroon	CMR								02	DAIRY PRODUCTS,BIRD EGGS	1	No Quantity			0		0		104591			4
S3	2016	2016	2016	2	0	2	Export	208	Denmark	DNK	124	Canada	CAN								02	DAIRY PRODUCTS,BIRD EGGS	1	No Quantity			0		0		13988809			4
S3	2016	2016	2016	2	0	2	Export	208	Denmark	DNK	144	Sri Lanka	LKA								02	DAIRY PRODUCTS,BIRD EGGS	1	No Quantity			0		0		1359921			4
S3	2016	2016	2016	2	0	2	Export	208	Denmark	DNK	152	Chile	CHL								02	DAIRY PRODUCTS,BIRD EGGS	1	No Quantity			0		0		1149310			4
S3	2016	2016	2016	2	0	2	Export	208	Denmark	DNK	156	China	CHN								02	DAIRY PRODUCTS,BIRD EGGS	1	No Quantity			0		0		53366989			4
S3	2016	2016	2016	2	0	2	Export	208	Denmark	DNK	170	Colombia	COL								02	DAIRY PRODUCTS,BIRD EGGS	1	No Quantity			0		0		254755			4
S3	2016	2016	2016	2	0	2	Export	208	Denmark	DNK	178	Congo	COG								02	DAIRY PRODUCTS,BIRD EGGS	1	No Quantity			0		0		1428			4
S3	2016	2016	2016	2	0	2	Export	208	Denmark	DNK	188	Costa Rica	CRI								02	DAIRY PRODUCTS,BIRD EGGS	1	No Quantity			0		0		402701			4
S3	2016	2016	2016	2	0	2	Export	208	Denmark	DNK	191	Croatia	HRV								02	DAIRY PRODUCTS,BIRD EGGS	1	No Quantity			0		0		296191			4
S3	2016	2016	2016	2	0	2	Export	208	Denmark	DNK	192	Cuba	CUB								02	DAIRY PRODUCTS,BIRD EGGS	1	No Quantity			0		0		192591			4
S3	2016	2016	2016	2	0	2	Export	208	Denmark	DNK	196	Cyprus	CYP								02	DAIRY PRODUCTS,BIRD EGGS	1	No Quantity			0		0		3228751			4
S3	2016	2016	2016	2	0	2	Export	208	Denmark	DNK	203	Czechia	CZE								02	DAIRY PRODUCTS,BIRD EGGS	1	No Quantity			0		0		1301373			4
S3	2016	2016	2016	2	0	2	Export	208	Denmark	DNK	214	Dominican Rep.	DOM								02	DAIRY PRODUCTS,BIRD EGGS	1	No Quantity			0		0		37424930			4
S3	2016	2016	2016	2	0	2	Export	208	Denmark	DNK	218	Ecuador	ECU								02	DAIRY PRODUCTS,BIRD EGGS	1	No Quantity			0		0		121377			4
S3	2016	2016	2016	2	0	2	Export	208	Denmark	DNK	222	El Salvador	SLV								02	DAIRY PRODUCTS,BIRD EGGS	1	No Quantity			0		0		4688769			4
S3	2016	2016	2016	2	0	2	Export	208	Denmark	DNK	231	Ethiopia	ETH								02	DAIRY PRODUCTS,BIRD EGGS	1	No Quantity			0		0		103335			4
S3	2016	2016	2016	2	0	2	Export	208	Denmark	DNK	232	Eritrea	ERI								02	DAIRY PRODUCTS,BIRD EGGS	1	No Quantity			0		0		79			4
S3	2016	2016	2016	2	0	2	Export	208	Denmark	DNK	233	Estonia	EST								02	DAIRY PRODUCTS,BIRD EGGS	1	No Quantity			0		0		1999284			4
S3	2016	2016	2016	2	0	2	Export	208	Denmark	DNK	234	Faeroe Isds	FRO								02	DAIRY PRODUCTS,BIRD EGGS	1	No Quantity			0		0		7792557			4
S3	2016	2016	2016	2	0	2	Export	208	Denmark	DNK	246	Finland	FIN								02	DAIRY PRODUCTS,BIRD EGGS	1	No Quantity			0		0		106848356			4
S3	2016	2016	2016	2	0	2	Export	208	Denmark	DNK	251	France	FRA								02	DAIRY PRODUCTS,BIRD EGGS	1	No Quantity			0		0		40886828			4
S3	2016	2016	2016	2	0	2	Export	208	Denmark	DNK	262	Djibouti	DJI								02	DAIRY PRODUCTS,BIRD EGGS	1	No Quantity			0		0		580071			4
S3	2016	2016	2016	2	0	2	Export	208	Denmark	DNK	266	Gabon	GAB								02	DAIRY PRODUCTS,BIRD EGGS	1	No Quantity			0		0		10			4
S3	2016	2016	2016	2	0	2	Export	208	Denmark	DNK	268	Georgia	GEO								02	DAIRY PRODUCTS,BIRD EGGS	1	No Quantity			0		0		270520			4
S3	2016	2016	2016	2	0	2	Export	208	Denmark	DNK	275	State of Palestine	PSE								02	DAIRY PRODUCTS,BIRD EGGS	1	No Quantity			0		0		536435			4
S3	2016	2016	2016	2	0	2	Export	208	Denmark	DNK	276	Germany	DEU								02	DAIRY PRODUCTS,BIRD EGGS	1	No Quantity			0		0		463135384			4
S3	2016	2016	2016	2	0	2	Export	208	Denmark	DNK	288	Ghana	GHA								02	DAIRY PRODUCTS,BIRD EGGS	1	No Quantity			0		0		697994			4
S3	2016	2016	2016	2	0	2	Export	208	Denmark	DNK	300	Greece	GRC								02	DAIRY PRODUCTS,BIRD EGGS	1	No Quantity			0		0		35136659			4
S3	2016	2016	2016	2	0	2	Export	208	Denmark	DNK	304	Greenland	GRL								02	DAIRY PRODUCTS,BIRD EGGS	1	No Quantity			0		0		15780648			4
S3	2016	2016	2016	2	0	2	Export	208	Denmark	DNK	308	Grenada	GRD								02	DAIRY PRODUCTS,BIRD EGGS	1	No Quantity			0		0		94448			4
S3	2016	2016	2016	2	0	2	Export	208	Denmark	DNK	320	Guatemala	GTM								02	DAIRY PRODUCTS,BIRD EGGS	1	No Quantity			0		0		374054			4
S3	2016	2016	2016	2	0	2	Export	208	Denmark	DNK	324	Guinea	GIN								02	DAIRY PRODUCTS,BIRD EGGS	1	No Quantity			0		0		203396			4
S3	2016	2016	2016	2	0	2	Export	208	Denmark	DNK	328	Guyana	GUY								02	DAIRY PRODUCTS,BIRD EGGS	1	No Quantity			0		0		563830			4
S3	2016	2016	2016	2	0	2	Export	208	Denmark	DNK	340	Honduras	HND								02	DAIRY PRODUCTS,BIRD EGGS	1	No Quantity			0		0		764721			4
S3	2016	2016	2016	2	0	2	Export	208	Denmark	DNK	344	China, Hong Kong SAR	HKG								02	DAIRY PRODUCTS,BIRD EGGS	1	No Quantity			0		0		6769485			4
S3	2016	2016	2016	2	0	2	Export	208	Denmark	DNK	348	Hungary	HUN								02	DAIRY PRODUCTS,BIRD EGGS	1	No Quantity			0		0		4954418			4
S3	2016	2016	2016	2	0	2	Export	208	Denmark	DNK	352	Iceland	ISL								02	DAIRY PRODUCTS,BIRD EGGS	1	No Quantity			0		0		2057410			4
S3	2016	2016	2016	2	0	2	Export	208	Denmark	DNK	360	Indonesia	IDN								02	DAIRY PRODUCTS,BIRD EGGS	1	No Quantity			0		0		10340304			4
S3	2016	2016	2016	2	0	2	Export	208	Denmark	DNK	364	Iran	IRN								02	DAIRY PRODUCTS,BIRD EGGS	1	No Quantity			0		0		4029984			4
S3	2016	2016	2016	2	0	2	Export	208	Denmark	DNK	368	Iraq	IRQ								02	DAIRY PRODUCTS,BIRD EGGS	1	No Quantity			0		0		2324636			4
S3	2016	2016	2016	2	0	2	Export	208	Denmark	DNK	372	Ireland	IRL								02	DAIRY PRODUCTS,BIRD EGGS	1	No Quantity			0		0		11248422			4
S3	2016	2016	2016	2	0	2	Export	208	Denmark	DNK	376	Israel	ISR								02	DAIRY PRODUCTS,BIRD EGGS	1	No Quantity			0		0		1096275			4
S3	2016	2016	2016	2	0	2	Export	208	Denmark	DNK	381	Italy	ITA								02	DAIRY PRODUCTS,BIRD EGGS	1	No Quantity			0		0		20714216			4
S3	2016	2016	2016	2	0	2	Export	208	Denmark	DNK	384	Côte d'Ivoire	CIV								02	DAIRY PRODUCTS,BIRD EGGS	1	No Quantity			0		0		343490			4
S3	2016	2016	2016	2	0	2	Export	208	Denmark	DNK	388	Jamaica	JAM								02	DAIRY PRODUCTS,BIRD EGGS	1	No Quantity			0		0		820390			4
S3	2016	2016	2016	2	0	2	Export	208	Denmark	DNK	392	Japan	JPN								02	DAIRY PRODUCTS,BIRD EGGS	1	No Quantity			0		0		61908245			4
S3	2016	2016	2016	2	0	2	Export	208	Denmark	DNK	398	Kazakhstan	KAZ								02	DAIRY PRODUCTS,BIRD EGGS	1	No Quantity			0		0		317668			4
S3	2016	2016	2016	2	0	2	Export	208	Denmark	DNK	400	Jordan	JOR								02	DAIRY PRODUCTS,BIRD EGGS	1	No Quantity			0		0		7282162			4
S3	2016	2016	2016	2	0	2	Export	208	Denmark	DNK	404	Kenya	KEN								02	DAIRY PRODUCTS,BIRD EGGS	1	No Quantity			0		0		144949			4
S3	2016	2016	2016	2	0	2	Export	208	Denmark	DNK	408	Dem. People's Rep. of Korea	PRK								02	DAIRY PRODUCTS,BIRD EGGS	1	No Quantity			0		0		25485			4
S3	2016	2016	2016	2	0	2	Export	208	Denmark	DNK	410	Rep. of Korea	KOR								02	DAIRY PRODUCTS,BIRD EGGS	1	No Quantity			0		0		28661288			4
S3	2016	2016	2016	2	0	2	Export	208	Denmark	DNK	414	Kuwait	KWT								02	DAIRY PRODUCTS,BIRD EGGS	1	No Quantity			0		0		6895893			4
S3	2016	2016	2016	2	0	2	Export	208	Denmark	DNK	418	Lao People's Dem. Rep.	LAO								02	DAIRY PRODUCTS,BIRD EGGS	1	No Quantity			0		0		60863			4
S3	2016	2016	2016	2	0	2	Export	208	Denmark	DNK	422	Lebanon	LBN								02	DAIRY PRODUCTS,BIRD EGGS	1	No Quantity			0		0		26866732			4
S3	2016	2016	2016	2	0	2	Export	208	Denmark	DNK	428	Latvia	LVA								02	DAIRY PRODUCTS,BIRD EGGS	1	No Quantity			0		0		488119			4
S3	2016	2016	2016	2	0	2	Export	208	Denmark	DNK	430	Liberia	LBR								02	DAIRY PRODUCTS,BIRD EGGS	1	No Quantity			0		0		335074			4
S3	2016	2016	2016	2	0	2	Export	208	Denmark	DNK	434	Libya	LBY								02	DAIRY PRODUCTS,BIRD EGGS	1	No Quantity			0		0		3649834			4
S3	2016	2016	2016	2	0	2	Export	208	Denmark	DNK	440	Lithuania	LTU								02	DAIRY PRODUCTS,BIRD EGGS	1	No Quantity			0		0		1279127			4
S3	2016	2016	2016	2	0	2	Export	208	Denmark	DNK	442	Luxembourg	LUX								02	DAIRY PRODUCTS,BIRD EGGS	1	No Quantity			0		0		41989			4
S3	2016	2016	2016	2	0	2	Export	208	Denmark	DNK	458	Malaysia	MYS								02	DAIRY PRODUCTS,BIRD EGGS	1	No Quantity			0		0		8345515			4
S3	2016	2016	2016	2	0	2	Export	208	Denmark	DNK	462	Maldives	MDV								02	DAIRY PRODUCTS,BIRD EGGS	1	No Quantity			0		0		955045			4
S3	2016	2016	2016	2	0	2	Export	208	Denmark	DNK	466	Mali	MLI								02	DAIRY PRODUCTS,BIRD EGGS	1	No Quantity			0		0		190			4
S3	2016	2016	2016	2	0	2	Export	208	Denmark	DNK	470	Malta	MLT								02	DAIRY PRODUCTS,BIRD EGGS	1	No Quantity			0		0		2446241			4
S3	2016	2016	2016	2	0	2	Export	208	Denmark	DNK	478	Mauritania	MRT								02	DAIRY PRODUCTS,BIRD EGGS	1	No Quantity			0		0		61			4
S3	2016	2016	2016	2	0	2	Export	208	Denmark	DNK	480	Mauritius	MUS								02	DAIRY PRODUCTS,BIRD EGGS	1	No Quantity			0		0		226812			4
S3	2016	2016	2016	2	0	2	Export	208	Denmark	DNK	484	Mexico	MEX								02	DAIRY PRODUCTS,BIRD EGGS	1	No Quantity			0		0		9150583			4
S3	2016	2016	2016	2	0	2	Export	208	Denmark	DNK	490	Other Asia, nes									02	DAIRY PRODUCTS,BIRD EGGS	1	No Quantity			0		0		10909954			4
S3	2016	2016	2016	2	0	2	Export	208	Denmark	DNK	498	Rep. of Moldova	MDA								02	DAIRY PRODUCTS,BIRD EGGS	1	No Quantity			0		0		543719			4
S3	2016	2016	2016	2	0	2	Export	208	Denmark	DNK	504	Morocco	MAR								02	DAIRY PRODUCTS,BIRD EGGS	1	No Quantity			0		0		23			4
S3	2016	2016	2016	2	0	2	Export	208	Denmark	DNK	508	Mozambique	MOZ								02	DAIRY PRODUCTS,BIRD EGGS	1	No Quantity			0		0		66646			4
S3	2016	2016	2016	2	0	2	Export	208	Denmark	DNK	512	Oman	OMN								02	DAIRY PRODUCTS,BIRD EGGS	1	No Quantity			0		0		52527939			4
S3	2016	2016	2016	2	0	2	Export	208	Denmark	DNK	524	Nepal	NPL								02	DAIRY PRODUCTS,BIRD EGGS	1	No Quantity			0		0		212490			4
S3	2016	2016	2016	2	0	2	Export	208	Denmark	DNK	528	Netherlands	NLD								02	DAIRY PRODUCTS,BIRD EGGS	1	No Quantity			0		0		85981309			4
S3	2016	2016	2016	2	0	2	Export	208	Denmark	DNK	531	Curaçao	CUW								02	DAIRY PRODUCTS,BIRD EGGS	1	No Quantity			0		0		1053			4
S3	2016	2016	2016	2	0	2	Export	208	Denmark	DNK	540	New Caledonia	NCL								02	DAIRY PRODUCTS,BIRD EGGS	1	No Quantity			0		0		216968			4
S3	2016	2016	2016	2	0	2	Export	208	Denmark	DNK	554	New Zealand	NZL								02	DAIRY PRODUCTS,BIRD EGGS	1	No Quantity			0		0		10737620			4
S3	2016	2016	2016	2	0	2	Export	208	Denmark	DNK	558	Nicaragua	NIC								02	DAIRY PRODUCTS,BIRD EGGS	1	No Quantity			0		0		274092			4
S3	2016	2016	2016	2	0	2	Export	208	Denmark	DNK	562	Niger	NER								02	DAIRY PRODUCTS,BIRD EGGS	1	No Quantity			0		0		69202			4
S3	2016	2016	2016	2	0	2	Export	208	Denmark	DNK	566	Nigeria	NGA								02	DAIRY PRODUCTS,BIRD EGGS	1	No Quantity			0		0		15916906			4
S3	2016	2016	2016	2	0	2	Export	208	Denmark	DNK	579	Norway	NOR								02	DAIRY PRODUCTS,BIRD EGGS	1	No Quantity			0		0		49648468			4
S3	2016	2016	2016	2	0	2	Export	208	Denmark	DNK	586	Pakistan	PAK								02	DAIRY PRODUCTS,BIRD EGGS	1	No Quantity			0		0		2920049			4
S3	2016	2016	2016	2	0	2	Export	208	Denmark	DNK	591	Panama	PAN								02	DAIRY PRODUCTS,BIRD EGGS	1	No Quantity			0		0		5482417			4
S3	2016	2016	2016	2	0	2	Export	208	Denmark	DNK	608	Philippines	PHL								02	DAIRY PRODUCTS,BIRD EGGS	1	No Quantity			0		0		9677846			4
S3	2016	2016	2016	2	0	2	Export	208	Denmark	DNK	616	Poland	POL								02	DAIRY PRODUCTS,BIRD EGGS	1	No Quantity			0		0		31981910			4
S3	2016	2016	2016	2	0	2	Export	208	Denmark	DNK	620	Portugal	PRT								02	DAIRY PRODUCTS,BIRD EGGS	1	No Quantity			0		0		3206170			4
S3	2016	2016	2016	2	0	2	Export	208	Denmark	DNK	634	Qatar	QAT								02	DAIRY PRODUCTS,BIRD EGGS	1	No Quantity			0		0		6749973			4
S3	2016	2016	2016	2	0	2	Export	208	Denmark	DNK	642	Romania	ROU								02	DAIRY PRODUCTS,BIRD EGGS	1	No Quantity			0		0		6071862			4
S3	2016	2016	2016	2	0	2	Export	208	Denmark	DNK	643	Russian Federation	RUS								02	DAIRY PRODUCTS,BIRD EGGS	1	No Quantity			0		0		89123			4
S3	2016	2016	2016	2	0	2	Export	208	Denmark	DNK	662	Saint Lucia	LCA								02	DAIRY PRODUCTS,BIRD EGGS	1	No Quantity			0		0		121376			4
S3	2016	2016	2016	2	0	2	Export	208	Denmark	DNK	678	Sao Tome and Principe	STP								02	DAIRY PRODUCTS,BIRD EGGS	1	No Quantity			0		0		71722			4
S3	2016	2016	2016	2	0	2	Export	208	Denmark	DNK	682	Saudi Arabia	SAU								02	DAIRY PRODUCTS,BIRD EGGS	1	No Quantity			0		0		51192015			4
S3	2016	2016	2016	2	0	2	Export	208	Denmark	DNK	686	Senegal	SEN								02	DAIRY PRODUCTS,BIRD EGGS	1	No Quantity			0		0		1306277			4
S3	2016	2016	2016	2	0	2	Export	208	Denmark	DNK	688	Serbia	SRB								02	DAIRY PRODUCTS,BIRD EGGS	1	No Quantity			0		0		41075			4
S3	2016	2016	2016	2	0	2	Export	208	Denmark	DNK	690	Seychelles	SYC								02	DAIRY PRODUCTS,BIRD EGGS	1	No Quantity			0		0		269730			4
S3	2016	2016	2016	2	0	2	Export	208	Denmark	DNK	694	Sierra Leone	SLE								02	DAIRY PRODUCTS,BIRD EGGS	1	No Quantity			0		0		291220			4
S3	2016	2016	2016	2	0	2	Export	208	Denmark	DNK	699	India	IND								02	DAIRY PRODUCTS,BIRD EGGS	1	No Quantity			0		0		1555838			4
S3	2016	2016	2016	2	0	2	Export	208	Denmark	DNK	702	Singapore	SGP								02	DAIRY PRODUCTS,BIRD EGGS	1	No Quantity			0		0		13871683			4
S3	2016	2016	2016	2	0	2	Export	208	Denmark	DNK	703	Slovakia	SVK								02	DAIRY PRODUCTS,BIRD EGGS	1	No Quantity			0		0		437180			4
S3	2016	2016	2016	2	0	2	Export	208	Denmark	DNK	704	Viet Nam	VNM								02	DAIRY PRODUCTS,BIRD EGGS	1	No Quantity			0		0		3948652			4
S3	2016	2016	2016	2	0	2	Export	208	Denmark	DNK	705	Slovenia	SVN								02	DAIRY PRODUCTS,BIRD EGGS	1	No Quantity			0		0		511531			4
S3	2016	2016	2016	2	0	2	Export	208	Denmark	DNK	710	South Africa	ZAF								02	DAIRY PRODUCTS,BIRD EGGS	1	No Quantity			0		0		5596053			4
S3	2016	2016	2016	2	0	2	Export	208	Denmark	DNK	716	Zimbabwe	ZWE								02	DAIRY PRODUCTS,BIRD EGGS	1	No Quantity			0		0		977321			4
S3	2016	2016	2016	2	0	2	Export	208	Denmark	DNK	724	Spain	ESP								02	DAIRY PRODUCTS,BIRD EGGS	1	No Quantity			0		0		79328407			4
S3	2016	2016	2016	2	0	2	Export	208	Denmark	DNK	729	Sudan	SDN								02	DAIRY PRODUCTS,BIRD EGGS	1	No Quantity			0		0		62			4
S3	2016	2016	2016	2	0	2	Export	208	Denmark	DNK	740	Suriname	SUR								02	DAIRY PRODUCTS,BIRD EGGS	1	No Quantity			0		0		40519			4
S3	2016	2016	2016	2	0	2	Export	208	Denmark	DNK	752	Sweden	SWE								02	DAIRY PRODUCTS,BIRD EGGS	1	No Quantity			0		0		309005623			4
S3	2016	2016	2016	2	0	2	Export	208	Denmark	DNK	757	Switzerland	CHE								02	DAIRY PRODUCTS,BIRD EGGS	1	No Quantity			0		0		9210190			4
S3	2016	2016	2016	2	0	2	Export	208	Denmark	DNK	760	Syria	SYR								02	DAIRY PRODUCTS,BIRD EGGS	1	No Quantity			0		0		995810			4
S3	2016	2016	2016	2	0	2	Export	208	Denmark	DNK	762	Tajikistan	TJK								02	DAIRY PRODUCTS,BIRD EGGS	1	No Quantity			0		0		1			4
S3	2016	2016	2016	2	0	2	Export	208	Denmark	DNK	764	Thailand	THA								02	DAIRY PRODUCTS,BIRD EGGS	1	No Quantity			0		0		6450068			4
S3	2016	2016	2016	2	0	2	Export	208	Denmark	DNK	768	Togo	TGO								02	DAIRY PRODUCTS,BIRD EGGS	1	No Quantity			0		0		9202			4
S3	2016	2016	2016	2	0	2	Export	208	Denmark	DNK	780	Trinidad and Tobago	TTO								02	DAIRY PRODUCTS,BIRD EGGS	1	No Quantity			0		0		828142			4
S3	2016	2016	2016	2	0	2	Export	208	Denmark	DNK	784	United Arab Emirates	ARE								02	DAIRY PRODUCTS,BIRD EGGS	1	No Quantity			0		0		35806700			4
S3	2016	2016	2016	2	0	2	Export	208	Denmark	DNK	788	Tunisia	TUN								02	DAIRY PRODUCTS,BIRD EGGS	1	No Quantity			0		0		128980			4
S3	2016	2016	2016	2	0	2	Export	208	Denmark	DNK	792	Turkey	TUR								02	DAIRY PRODUCTS,BIRD EGGS	1	No Quantity			0		0		1857799			4
S3	2016	2016	2016	2	0	2	Export	208	Denmark	DNK	795	Turkmenistan	TKM								02	DAIRY PRODUCTS,BIRD EGGS	1	No Quantity			0		0		34043			4
S3	2016	2016	2016	2	0	2	Export	208	Denmark	DNK	800	Uganda	UGA								02	DAIRY PRODUCTS,BIRD EGGS	1	No Quantity			0		0		210346			4
S3	2016	2016	2016	2	0	2	Export	208	Denmark	DNK	804	Ukraine	UKR								02	DAIRY PRODUCTS,BIRD EGGS	1	No Quantity			0		0		633477			4
S3	2016	2016	2016	2	0	2	Export	208	Denmark	DNK	807	North Macedonia	MKD								02	DAIRY PRODUCTS,BIRD EGGS	1	No Quantity			0		0		178837			4
S3	2016	2016	2016	2	0	2	Export	208	Denmark	DNK	818	Egypt	EGY								02	DAIRY PRODUCTS,BIRD EGGS	1	No Quantity			0		0		14100986			4
S3	2016	2016	2016	2	0	2	Export	208	Denmark	DNK	826	United Kingdom	GBR								02	DAIRY PRODUCTS,BIRD EGGS	1	No Quantity			0		0		242622740			4
S3	2016	2016	2016	2	0	2	Export	208	Denmark	DNK	834	United Rep. of Tanzania	TZA								02	DAIRY PRODUCTS,BIRD EGGS	1	No Quantity			0		0		969648			4
S3	2016	2016	2016	2	0	2	Export	208	Denmark	DNK	839	Special Categories									02	DAIRY PRODUCTS,BIRD EGGS	1	No Quantity			0		0		96287607			4
S3	2016	2016	2016	2	0	2	Export	208	Denmark	DNK	842	USA	USA								02	DAIRY PRODUCTS,BIRD EGGS	1	No Quantity			0		0		52578636			4
S3	2016	2016	2016	2	0	2	Export	208	Denmark	DNK	858	Uruguay	URY								02	DAIRY PRODUCTS,BIRD EGGS	1	No Quantity			0		0		563130			4
S3	2016	2016	2016	2	0	2	Export	208	Denmark	DNK	860	Uzbekistan	UZB								02	DAIRY PRODUCTS,BIRD EGGS	1	No Quantity			0		0		226567			4
S3	2016	2016	2016	2	0	2	Export	208	Denmark	DNK	887	Yemen	YEM								02	DAIRY PRODUCTS,BIRD EGGS	1	No Quantity			0		0		13887785			4
S3	2016	2016	2016	2	0	2	Export	208	Denmark	DNK	894	Zambia	ZMB								02	DAIRY PRODUCTS,BIRD EGGS	1	No Quantity			0		0		146511			4
S3	2016	2016	2016	2	0	2	Export	208	Denmark	DNK	899	Areas, nes									02	DAIRY PRODUCTS,BIRD EGGS	1	No Quantity			0		0		464713			4
S3	2016	2016	2016	2	0	2	Export	214	Dominican Rep.	DOM	0	World	WLD								02	DAIRY PRODUCTS,BIRD EGGS	1	No Quantity							12562323			0
S3	2016	2016	2016	2	0	2	Export	214	Dominican Rep.	DOM	28	Antigua and Barbuda	ATG								02	DAIRY PRODUCTS,BIRD EGGS	1	No Quantity							78872			0
S3	2016	2016	2016	2	0	2	Export	214	Dominican Rep.	DOM	32	Argentina	ARG								02	DAIRY PRODUCTS,BIRD EGGS	1	No Quantity							4			0
S3	2016	2016	2016	2	0	2	Export	214	Dominican Rep.	DOM	44	Bahamas	BHS								02	DAIRY PRODUCTS,BIRD EGGS	1	No Quantity							792			0
S3	2016	2016	2016	2	0	2	Export	214	Dominican Rep.	DOM	52	Barbados	BRB								02	DAIRY PRODUCTS,BIRD EGGS	1	No Quantity							166021			0
S3	2016	2016	2016	2	0	2	Export	214	Dominican Rep.	DOM	60	Bermuda	BMU								02	DAIRY PRODUCTS,BIRD EGGS	1	No Quantity							861			0
S3	2016	2016	2016	2	0	2	Export	214	Dominican Rep.	DOM	92	Br. Virgin Isds	VGB								02	DAIRY PRODUCTS,BIRD EGGS	1	No Quantity							11124			0
S3	2016	2016	2016	2	0	2	Export	214	Dominican Rep.	DOM	152	Chile	CHL								02	DAIRY PRODUCTS,BIRD EGGS	1	No Quantity							100			0
S3	2016	2016	2016	2	0	2	Export	214	Dominican Rep.	DOM	156	China	CHN								02	DAIRY PRODUCTS,BIRD EGGS	1	No Quantity							567			0
S3	2016	2016	2016	2	0	2	Export	214	Dominican Rep.	DOM	192	Cuba	CUB								02	DAIRY PRODUCTS,BIRD EGGS	1	No Quantity							9			0
S3	2016	2016	2016	2	0	2	Export	214	Dominican Rep.	DOM	212	Dominica	DMA								02	DAIRY PRODUCTS,BIRD EGGS	1	No Quantity							5065			0
S3	2016	2016	2016	2	0	2	Export	214	Dominican Rep.	DOM	251	France	FRA								02	DAIRY PRODUCTS,BIRD EGGS	1	No Quantity							484868			0
S3	2016	2016	2016	2	0	2	Export	214	Dominican Rep.	DOM	276	Germany	DEU								02	DAIRY PRODUCTS,BIRD EGGS	1	No Quantity							239397			0
S3	2016	2016	2016	2	0	2	Export	214	Dominican Rep.	DOM	308	Grenada	GRD								02	DAIRY PRODUCTS,BIRD EGGS	1	No Quantity							224917			0
S3	2016	2016	2016	2	0	2	Export	214	Dominican Rep.	DOM	328	Guyana	GUY								02	DAIRY PRODUCTS,BIRD EGGS	1	No Quantity							4966			0
S3	2016	2016	2016	2	0	2	Export	214	Dominican Rep.	DOM	332	Haiti	HTI								02	DAIRY PRODUCTS,BIRD EGGS	1	No Quantity							6245263			0
S3	2016	2016	2016	2	0	2	Export	214	Dominican Rep.	DOM	381	Italy	ITA								02	DAIRY PRODUCTS,BIRD EGGS	1	No Quantity							25516			0
S3	2016	2016	2016	2	0	2	Export	214	Dominican Rep.	DOM	388	Jamaica	JAM								02	DAIRY PRODUCTS,BIRD EGGS	1	No Quantity							781271			0
S3	2016	2016	2016	2	0	2	Export	214	Dominican Rep.	DOM	442	Luxembourg	LUX								02	DAIRY PRODUCTS,BIRD EGGS	1	No Quantity							10983			0
S3	2016	2016	2016	2	0	2	Export	214	Dominican Rep.	DOM	470	Malta	MLT								02	DAIRY PRODUCTS,BIRD EGGS	1	No Quantity							33482			0
S3	2016	2016	2016	2	0	2	Export	214	Dominican Rep.	DOM	484	Mexico	MEX								02	DAIRY PRODUCTS,BIRD EGGS	1	No Quantity							50			0
S3	2016	2016	2016	2	0	2	Export	214	Dominican Rep.	DOM	528	Netherlands	NLD								02	DAIRY PRODUCTS,BIRD EGGS	1	No Quantity							1334			0
S3	2016	2016	2016	2	0	2	Export	214	Dominican Rep.	DOM	531	Curaçao	CUW								02	DAIRY PRODUCTS,BIRD EGGS	1	No Quantity							44292			0
S3	2016	2016	2016	2	0	2	Export	214	Dominican Rep.	DOM	533	Aruba	ABW								02	DAIRY PRODUCTS,BIRD EGGS	1	No Quantity							384188			0
S3	2016	2016	2016	2	0	2	Export	214	Dominican Rep.	DOM	591	Panama	PAN								02	DAIRY PRODUCTS,BIRD EGGS	1	No Quantity							209475			0
S3	2016	2016	2016	2	0	2	Export	214	Dominican Rep.	DOM	604	Peru	PER								02	DAIRY PRODUCTS,BIRD EGGS	1	No Quantity							7			0
S3	2016	2016	2016	2	0	2	Export	214	Dominican Rep.	DOM	659	Saint Kitts and Nevis	KNA								02	DAIRY PRODUCTS,BIRD EGGS	1	No Quantity							2631			0
S3	2016	2016	2016	2	0	2	Export	214	Dominican Rep.	DOM	660	Anguilla	AIA								02	DAIRY PRODUCTS,BIRD EGGS	1	No Quantity							611			0
S3	2016	2016	2016	2	0	2	Export	214	Dominican Rep.	DOM	662	Saint Lucia	LCA								02	DAIRY PRODUCTS,BIRD EGGS	1	No Quantity							272218			0
S3	2016	2016	2016	2	0	2	Export	214	Dominican Rep.	DOM	678	Sao Tome and Principe	STP								02	DAIRY PRODUCTS,BIRD EGGS	1	No Quantity							25923			0
S3	2016	2016	2016	2	0	2	Export	214	Dominican Rep.	DOM	724	Spain	ESP								02	DAIRY PRODUCTS,BIRD EGGS	1	No Quantity							262647			0
S3	2016	2016	2016	2	0	2	Export	214	Dominican Rep.	DOM	757	Switzerland	CHE								02	DAIRY PRODUCTS,BIRD EGGS	1	No Quantity							689			0
S3	2016	2016	2016	2	0	2	Export	214	Dominican Rep.	DOM	780	Trinidad and Tobago	TTO								02	DAIRY PRODUCTS,BIRD EGGS	1	No Quantity							3710			0
S3	2016	2016	2016	2	0	2	Export	214	Dominican Rep.	DOM	796	Turks and Caicos Isds	TCA								02	DAIRY PRODUCTS,BIRD EGGS	1	No Quantity							24297			0
S3	2016	2016	2016	2	0	2	Export	214	Dominican Rep.	DOM	826	United Kingdom	GBR								02	DAIRY PRODUCTS,BIRD EGGS	1	No Quantity							76805			0
S3	2016	2016	2016	2	0	2	Export	214	Dominican Rep.	DOM	842	USA	USA								02	DAIRY PRODUCTS,BIRD EGGS	1	No Quantity							2794268			0
S3	2016	2016	2016	2	0	2	Export	214	Dominican Rep.	DOM	862	Venezuela	VEN								02	DAIRY PRODUCTS,BIRD EGGS	1	No Quantity							131605			0
S3	2016	2016	2016	2	0	2	Export	214	Dominican Rep.	DOM	899	Areas, nes									02	DAIRY PRODUCTS,BIRD EGGS	1	No Quantity							13496			0
S3	2016	2016	2016	2	0	2	Export	208	Denmark	DNK	0	World	WLD								03	FISH,CRUSTACEANS,MOLLUSC	1	No Quantity			0				3286366784			4
S3	2016	2016	2016	2	0	2	Export	208	Denmark	DNK	8	Albania	ALB								03	FISH,CRUSTACEANS,MOLLUSC	1	No Quantity			0		0		2447091			4
S3	2016	2016	2016	2	0	2	Export	208	Denmark	DNK	12	Algeria	DZA								03	FISH,CRUSTACEANS,MOLLUSC	1	No Quantity			0		0		203			4
S3	2016	2016	2016	2	0	2	Export	208	Denmark	DNK	31	Azerbaijan	AZE								03	FISH,CRUSTACEANS,MOLLUSC	1	No Quantity			0		0		1234069			4
S3	2016	2016	2016	2	0	2	Export	208	Denmark	DNK	36	Australia	AUS								03	FISH,CRUSTACEANS,MOLLUSC	1	No Quantity			0		0		61473181			4
S3	2016	2016	2016	2	0	2	Export	208	Denmark	DNK	40	Austria	AUT								03	FISH,CRUSTACEANS,MOLLUSC	1	No Quantity			0		0		26614022			4
S3	2016	2016	2016	2	0	2	Export	208	Denmark	DNK	48	Bahrain	BHR								03	FISH,CRUSTACEANS,MOLLUSC	1	No Quantity			0		0		752			4
S3	2016	2016	2016	2	0	2	Export	208	Denmark	DNK	52	Barbados	BRB								03	FISH,CRUSTACEANS,MOLLUSC	1	No Quantity			0		0		2048			4
S3	2016	2016	2016	2	0	2	Export	208	Denmark	DNK	56	Belgium	BEL								03	FISH,CRUSTACEANS,MOLLUSC	1	No Quantity			0		0		58673287			4
S3	2016	2016	2016	2	0	2	Export	208	Denmark	DNK	70	Bosnia Herzegovina	BIH								03	FISH,CRUSTACEANS,MOLLUSC	1	No Quantity			0		0		115516			4
S3	2016	2016	2016	2	0	2	Export	208	Denmark	DNK	76	Brazil	BRA								03	FISH,CRUSTACEANS,MOLLUSC	1	No Quantity			0		0		80327			4
S3	2016	2016	2016	2	0	2	Export	208	Denmark	DNK	100	Bulgaria	BGR								03	FISH,CRUSTACEANS,MOLLUSC	1	No Quantity			0		0		8336630			4
S3	2016	2016	2016	2	0	2	Export	208	Denmark	DNK	104	Myanmar	MMR								03	FISH,CRUSTACEANS,MOLLUSC	1	No Quantity			0		0		62086			4
S3	2016	2016	2016	2	0	2	Export	208	Denmark	DNK	112	Belarus	BLR								03	FISH,CRUSTACEANS,MOLLUSC	1	No Quantity			0		0		10326691			4
S3	2016	2016	2016	2	0	2	Export	208	Denmark	DNK	116	Cambodia	KHM								03	FISH,CRUSTACEANS,MOLLUSC	1	No Quantity			0		0		9824			4
S3	2016	2016	2016	2	0	2	Export	208	Denmark	DNK	124	Canada	CAN								03	FISH,CRUSTACEANS,MOLLUSC	1	No Quantity			0		0		3620351			4
S3	2016	2016	2016	2	0	2	Export	208	Denmark	DNK	132	Cabo Verde	CPV								03	FISH,CRUSTACEANS,MOLLUSC	1	No Quantity			0		0		39			4
S3	2016	2016	2016	2	0	2	Export	208	Denmark	DNK	144	Sri Lanka	LKA								03	FISH,CRUSTACEANS,MOLLUSC	1	No Quantity			0		0		3291			4
S3	2016	2016	2016	2	0	2	Export	208	Denmark	DNK	156	China	CHN								03	FISH,CRUSTACEANS,MOLLUSC	1	No Quantity			0		0		134406265			4
S3	2016	2016	2016	2	0	2	Export	208	Denmark	DNK	170	Colombia	COL								03	FISH,CRUSTACEANS,MOLLUSC	1	No Quantity			0		0		134592			4
S3	2016	2016	2016	2	0	2	Export	208	Denmark	DNK	178	Congo	COG								03	FISH,CRUSTACEANS,MOLLUSC	1	No Quantity			0		0		599			4
S3	2016	2016	2016	2	0	2	Export	208	Denmark	DNK	191	Croatia	HRV								03	FISH,CRUSTACEANS,MOLLUSC	1	No Quantity			0		0		1745017			4
S3	2016	2016	2016	2	0	2	Export	208	Denmark	DNK	192	Cuba	CUB								03	FISH,CRUSTACEANS,MOLLUSC	1	No Quantity			0		0		412			4
S3	2016	2016	2016	2	0	2	Export	208	Denmark	DNK	196	Cyprus	CYP								03	FISH,CRUSTACEANS,MOLLUSC	1	No Quantity			0		0		3581452			4
S3	2016	2016	2016	2	0	2	Export	208	Denmark	DNK	203	Czechia	CZE								03	FISH,CRUSTACEANS,MOLLUSC	1	No Quantity			0		0		15977488			4
S3	2016	2016	2016	2	0	2	Export	208	Denmark	DNK	214	Dominican Rep.	DOM								03	FISH,CRUSTACEANS,MOLLUSC	1	No Quantity			0		0		1			4
S3	2016	2016	2016	2	0	2	Export	208	Denmark	DNK	231	Ethiopia	ETH								03	FISH,CRUSTACEANS,MOLLUSC	1	No Quantity			0		0		58			4
S3	2016	2016	2016	2	0	2	Export	208	Denmark	DNK	232	Eritrea	ERI								03	FISH,CRUSTACEANS,MOLLUSC	1	No Quantity			0		0		17			4
S3	2016	2016	2016	2	0	2	Export	208	Denmark	DNK	233	Estonia	EST								03	FISH,CRUSTACEANS,MOLLUSC	1	No Quantity			0		0		10250953			4
S3	2016	2016	2016	2	0	2	Export	208	Denmark	DNK	234	Faeroe Isds	FRO								03	FISH,CRUSTACEANS,MOLLUSC	1	No Quantity			0		0		8491625			4
S3	2016	2016	2016	2	0	2	Export	208	Denmark	DNK	246	Finland	FIN								03	FISH,CRUSTACEANS,MOLLUSC	1	No Quantity			0		0		25206618			4
S3	2016	2016	2016	2	0	2	Export	208	Denmark	DNK	251	France	FRA								03	FISH,CRUSTACEANS,MOLLUSC	1	No Quantity			0		0		250292579			4
S3	2016	2016	2016	2	0	2	Export	208	Denmark	DNK	258	French Polynesia	PYF								03	FISH,CRUSTACEANS,MOLLUSC	1	No Quantity			0		0		141893			4
S3	2016	2016	2016	2	0	2	Export	208	Denmark	DNK	268	Georgia	GEO								03	FISH,CRUSTACEANS,MOLLUSC	1	No Quantity			0		0		763978			4
S3	2016	2016	2016	2	0	2	Export	208	Denmark	DNK	276	Germany	DEU								03	FISH,CRUSTACEANS,MOLLUSC	1	No Quantity			0		0		656961928			4
S3	2016	2016	2016	2	0	2	Export	208	Denmark	DNK	288	Ghana	GHA								03	FISH,CRUSTACEANS,MOLLUSC	1	No Quantity			0		0		69590			4
S3	2016	2016	2016	2	0	2	Export	208	Denmark	DNK	300	Greece	GRC								03	FISH,CRUSTACEANS,MOLLUSC	1	No Quantity			0		0		13194441			4
S3	2016	2016	2016	2	0	2	Export	208	Denmark	DNK	304	Greenland	GRL								03	FISH,CRUSTACEANS,MOLLUSC	1	No Quantity			0		0		16281935			4
S3	2016	2016	2016	2	0	2	Export	208	Denmark	DNK	324	Guinea	GIN								03	FISH,CRUSTACEANS,MOLLUSC	1	No Quantity			0		0		39325			4
S3	2016	2016	2016	2	0	2	Export	208	Denmark	DNK	344	China, Hong Kong SAR	HKG								03	FISH,CRUSTACEANS,MOLLUSC	1	No Quantity			0		0		11448646			4
S3	2016	2016	2016	2	0	2	Export	208	Denmark	DNK	348	Hungary	HUN								03	FISH,CRUSTACEANS,MOLLUSC	1	No Quantity			0		0		3662682			4
S3	2016	2016	2016	2	0	2	Export	208	Denmark	DNK	352	Iceland	ISL								03	FISH,CRUSTACEANS,MOLLUSC	1	No Quantity			0		0		7009058			4
S3	2016	2016	2016	2	0	2	Export	208	Denmark	DNK	360	Indonesia	IDN								03	FISH,CRUSTACEANS,MOLLUSC	1	No Quantity			0		0		1566575			4
S3	2016	2016	2016	2	0	2	Export	208	Denmark	DNK	364	Iran	IRN								03	FISH,CRUSTACEANS,MOLLUSC	1	No Quantity			0		0		68			4
S3	2016	2016	2016	2	0	2	Export	208	Denmark	DNK	372	Ireland	IRL								03	FISH,CRUSTACEANS,MOLLUSC	1	No Quantity			0		0		26956977			4
S3	2016	2016	2016	2	0	2	Export	208	Denmark	DNK	376	Israel	ISR								03	FISH,CRUSTACEANS,MOLLUSC	1	No Quantity			0		0		2187508			4
S3	2016	2016	2016	2	0	2	Export	208	Denmark	DNK	381	Italy	ITA								03	FISH,CRUSTACEANS,MOLLUSC	1	No Quantity			0		0		285838675			4
S3	2016	2016	2016	2	0	2	Export	208	Denmark	DNK	392	Japan	JPN								03	FISH,CRUSTACEANS,MOLLUSC	1	No Quantity			0		0		26258607			4
S3	2016	2016	2016	2	0	2	Export	208	Denmark	DNK	398	Kazakhstan	KAZ								03	FISH,CRUSTACEANS,MOLLUSC	1	No Quantity			0				695775			4
S3	2016	2016	2016	2	0	2	Export	208	Denmark	DNK	404	Kenya	KEN								03	FISH,CRUSTACEANS,MOLLUSC	1	No Quantity			0		0		77			4
S3	2016	2016	2016	2	0	2	Export	208	Denmark	DNK	408	Dem. People's Rep. of Korea	PRK								03	FISH,CRUSTACEANS,MOLLUSC	1	No Quantity			0		0		320			4
S3	2016	2016	2016	2	0	2	Export	208	Denmark	DNK	410	Rep. of Korea	KOR								03	FISH,CRUSTACEANS,MOLLUSC	1	No Quantity			0		0		2307058			4
S3	2016	2016	2016	2	0	2	Export	208	Denmark	DNK	414	Kuwait	KWT								03	FISH,CRUSTACEANS,MOLLUSC	1	No Quantity			0		0		217831			4
S3	2016	2016	2016	2	0	2	Export	208	Denmark	DNK	422	Lebanon	LBN								03	FISH,CRUSTACEANS,MOLLUSC	1	No Quantity			0		0		155904			4
S3	2016	2016	2016	2	0	2	Export	208	Denmark	DNK	428	Latvia	LVA								03	FISH,CRUSTACEANS,MOLLUSC	1	No Quantity			0		0		31374297			4
S3	2016	2016	2016	2	0	2	Export	208	Denmark	DNK	430	Liberia	LBR								03	FISH,CRUSTACEANS,MOLLUSC	1	No Quantity			0		0		106106			4
S3	2016	2016	2016	2	0	2	Export	208	Denmark	DNK	440	Lithuania	LTU								03	FISH,CRUSTACEANS,MOLLUSC	1	No Quantity			0		0		6457408			4
S3	2016	2016	2016	2	0	2	Export	208	Denmark	DNK	442	Luxembourg	LUX								03	FISH,CRUSTACEANS,MOLLUSC	1	No Quantity			0		0		1345595			4
S3	2016	2016	2016	2	0	2	Export	208	Denmark	DNK	458	Malaysia	MYS								03	FISH,CRUSTACEANS,MOLLUSC	1	No Quantity			0		0		604402			4
S3	2016	2016	2016	2	0	2	Export	208	Denmark	DNK	462	Maldives	MDV								03	FISH,CRUSTACEANS,MOLLUSC	1	No Quantity			0		0		8101			4
S3	2016	2016	2016	2	0	2	Export	208	Denmark	DNK	466	Mali	MLI								03	FISH,CRUSTACEANS,MOLLUSC	1	No Quantity			0		0		318			4
S3	2016	2016	2016	2	0	2	Export	208	Denmark	DNK	470	Malta	MLT								03	FISH,CRUSTACEANS,MOLLUSC	1	No Quantity			0		0		2888685			4
S3	2016	2016	2016	2	0	2	Export	208	Denmark	DNK	478	Mauritania	MRT								03	FISH,CRUSTACEANS,MOLLUSC	1	No Quantity			0		0		115			4
S3	2016	2016	2016	2	0	2	Export	208	Denmark	DNK	490	Other Asia, nes									03	FISH,CRUSTACEANS,MOLLUSC	1	No Quantity			0		0		39295930			4
S3	2016	2016	2016	2	0	2	Export	208	Denmark	DNK	498	Rep. of Moldova	MDA								03	FISH,CRUSTACEANS,MOLLUSC	1	No Quantity			0		0		668262			4
S3	2016	2016	2016	2	0	2	Export	208	Denmark	DNK	504	Morocco	MAR								03	FISH,CRUSTACEANS,MOLLUSC	1	No Quantity			0		0		18846873			4
S3	2016	2016	2016	2	0	2	Export	208	Denmark	DNK	528	Netherlands	NLD								03	FISH,CRUSTACEANS,MOLLUSC	1	No Quantity			0		0		188146786			4
S3	2016	2016	2016	2	0	2	Export	208	Denmark	DNK	540	New Caledonia	NCL								03	FISH,CRUSTACEANS,MOLLUSC	1	No Quantity			0		0		429052			4
S3	2016	2016	2016	2	0	2	Export	208	Denmark	DNK	554	New Zealand	NZL								03	FISH,CRUSTACEANS,MOLLUSC	1	No Quantity			0		0		540769			4
S3	2016	2016	2016	2	0	2	Export	208	Denmark	DNK	566	Nigeria	NGA								03	FISH,CRUSTACEANS,MOLLUSC	1	No Quantity			0		0		4835			4
S3	2016	2016	2016	2	0	2	Export	208	Denmark	DNK	568	Other Europe, nes									03	FISH,CRUSTACEANS,MOLLUSC	1	No Quantity			0		0		50093765			4
S3	2016	2016	2016	2	0	2	Export	208	Denmark	DNK	579	Norway	NOR								03	FISH,CRUSTACEANS,MOLLUSC	1	No Quantity			0		0		127749917			4
S3	2016	2016	2016	2	0	2	Export	208	Denmark	DNK	586	Pakistan	PAK								03	FISH,CRUSTACEANS,MOLLUSC	1	No Quantity			0		0		4947			4
S3	2016	2016	2016	2	0	2	Export	208	Denmark	DNK	604	Peru	PER								03	FISH,CRUSTACEANS,MOLLUSC	1	No Quantity			0		0		127			4
S3	2016	2016	2016	2	0	2	Export	208	Denmark	DNK	608	Philippines	PHL								03	FISH,CRUSTACEANS,MOLLUSC	1	No Quantity			0		0		236534			4
S3	2016	2016	2016	2	0	2	Export	208	Denmark	DNK	616	Poland	POL								03	FISH,CRUSTACEANS,MOLLUSC	1	No Quantity			0		0		173198334			4
S3	2016	2016	2016	2	0	2	Export	208	Denmark	DNK	620	Portugal	PRT								03	FISH,CRUSTACEANS,MOLLUSC	1	No Quantity			0		0		34867762			4
S3	2016	2016	2016	2	0	2	Export	208	Denmark	DNK	634	Qatar	QAT								03	FISH,CRUSTACEANS,MOLLUSC	1	No Quantity			0		0		53316			4
S3	2016	2016	2016	2	0	2	Export	208	Denmark	DNK	642	Romania	ROU								03	FISH,CRUSTACEANS,MOLLUSC	1	No Quantity			0		0		6625885			4
S3	2016	2016	2016	2	0	2	Export	208	Denmark	DNK	643	Russian Federation	RUS								03	FISH,CRUSTACEANS,MOLLUSC	1	No Quantity			0		0		63650958			4
S3	2016	2016	2016	2	0	2	Export	208	Denmark	DNK	674	San Marino	SMR								03	FISH,CRUSTACEANS,MOLLUSC	1	No Quantity			0		0		133465			4
S3	2016	2016	2016	2	0	2	Export	208	Denmark	DNK	686	Senegal	SEN								03	FISH,CRUSTACEANS,MOLLUSC	1	No Quantity			0		0		22			4
S3	2016	2016	2016	2	0	2	Export	208	Denmark	DNK	688	Serbia	SRB								03	FISH,CRUSTACEANS,MOLLUSC	1	No Quantity			0		0		2645275			4
S3	2016	2016	2016	2	0	2	Export	208	Denmark	DNK	690	Seychelles	SYC								03	FISH,CRUSTACEANS,MOLLUSC	1	No Quantity			0		0		41677			4
S3	2016	2016	2016	2	0	2	Export	208	Denmark	DNK	694	Sierra Leone	SLE								03	FISH,CRUSTACEANS,MOLLUSC	1	No Quantity			0		0		16106			4
S3	2016	2016	2016	2	0	2	Export	208	Denmark	DNK	699	India	IND								03	FISH,CRUSTACEANS,MOLLUSC	1	No Quantity			0		0		685912			4
S3	2016	2016	2016	2	0	2	Export	208	Denmark	DNK	702	Singapore	SGP								03	FISH,CRUSTACEANS,MOLLUSC	1	No Quantity			0		0		1091716			4
S3	2016	2016	2016	2	0	2	Export	208	Denmark	DNK	703	Slovakia	SVK								03	FISH,CRUSTACEANS,MOLLUSC	1	No Quantity			0		0		1562205			4
S3	2016	2016	2016	2	0	2	Export	208	Denmark	DNK	704	Viet Nam	VNM								03	FISH,CRUSTACEANS,MOLLUSC	1	No Quantity			0		0		150093336			4
S3	2016	2016	2016	2	0	2	Export	208	Denmark	DNK	705	Slovenia	SVN								03	FISH,CRUSTACEANS,MOLLUSC	1	No Quantity			0		0		2112646			4
S3	2016	2016	2016	2	0	2	Export	208	Denmark	DNK	724	Spain	ESP								03	FISH,CRUSTACEANS,MOLLUSC	1	No Quantity			0		0		102098713			4
S3	2016	2016	2016	2	0	2	Export	208	Denmark	DNK	729	Sudan	SDN								03	FISH,CRUSTACEANS,MOLLUSC	1	No Quantity			0		0		78			4
S3	2016	2016	2016	2	0	2	Export	208	Denmark	DNK	752	Sweden	SWE								03	FISH,CRUSTACEANS,MOLLUSC	1	No Quantity			0		0		273407521			4
S3	2016	2016	2016	2	0	2	Export	208	Denmark	DNK	757	Switzerland	CHE								03	FISH,CRUSTACEANS,MOLLUSC	1	No Quantity			0		0		64297540			4
S3	2016	2016	2016	2	0	2	Export	208	Denmark	DNK	764	Thailand	THA								03	FISH,CRUSTACEANS,MOLLUSC	1	No Quantity			0		0		11029574			4
S3	2016	2016	2016	2	0	2	Export	208	Denmark	DNK	780	Trinidad and Tobago	TTO								03	FISH,CRUSTACEANS,MOLLUSC	1	No Quantity			0		0		18871			4
S3	2016	2016	2016	2	0	2	Export	208	Denmark	DNK	784	United Arab Emirates	ARE								03	FISH,CRUSTACEANS,MOLLUSC	1	No Quantity			0		0		1285902			4
S3	2016	2016	2016	2	0	2	Export	208	Denmark	DNK	792	Turkey	TUR								03	FISH,CRUSTACEANS,MOLLUSC	1	No Quantity			0		0		80681			4
S3	2016	2016	2016	2	0	2	Export	208	Denmark	DNK	796	Turks and Caicos Isds	TCA								03	FISH,CRUSTACEANS,MOLLUSC	1	No Quantity			0		0		12667			4
S3	2016	2016	2016	2	0	2	Export	208	Denmark	DNK	800	Uganda	UGA								03	FISH,CRUSTACEANS,MOLLUSC	1	No Quantity			0		0		17021			4
S3	2016	2016	2016	2	0	2	Export	208	Denmark	DNK	804	Ukraine	UKR								03	FISH,CRUSTACEANS,MOLLUSC	1	No Quantity			0		0		14056631			4
S3	2016	2016	2016	2	0	2	Export	208	Denmark	DNK	807	North Macedonia	MKD								03	FISH,CRUSTACEANS,MOLLUSC	1	No Quantity			0		0		12158			4
S3	2016	2016	2016	2	0	2	Export	208	Denmark	DNK	818	Egypt	EGY								03	FISH,CRUSTACEANS,MOLLUSC	1	No Quantity			0		0		60532			4
S3	2016	2016	2016	2	0	2	Export	208	Denmark	DNK	826	United Kingdom	GBR								03	FISH,CRUSTACEANS,MOLLUSC	1	No Quantity			0		0		220976694			4
S3	2016	2016	2016	2	0	2	Export	208	Denmark	DNK	834	United Rep. of Tanzania	TZA								03	FISH,CRUSTACEANS,MOLLUSC	1	No Quantity			0		0		83167			4
S3	2016	2016	2016	2	0	2	Export	208	Denmark	DNK	842	USA	USA								03	FISH,CRUSTACEANS,MOLLUSC	1	No Quantity			0		0		14476586			4
S3	2016	2016	2016	2	0	2	Export	208	Denmark	DNK	860	Uzbekistan	UZB								03	FISH,CRUSTACEANS,MOLLUSC	1	No Quantity			0		0		8			4
S3	2016	2016	2016	2	0	2	Export	208	Denmark	DNK	899	Areas, nes									03	FISH,CRUSTACEANS,MOLLUSC	1	No Quantity			0		0		25011			4
S3	2016	2016	2016	2	0	2	Export	214	Dominican Rep.	DOM	0	World	WLD								03	FISH,CRUSTACEANS,MOLLUSC	1	No Quantity							10553990			0
S3	2016	2016	2016	2	0	2	Export	214	Dominican Rep.	DOM	92	Br. Virgin Isds	VGB								03	FISH,CRUSTACEANS,MOLLUSC	1	No Quantity							40			0
S3	2016	2016	2016	2	0	2	Export	214	Dominican Rep.	DOM	124	Canada	CAN								03	FISH,CRUSTACEANS,MOLLUSC	1	No Quantity							2058988			0
S3	2016	2016	2016	2	0	2	Export	214	Dominican Rep.	DOM	156	China	CHN								03	FISH,CRUSTACEANS,MOLLUSC	1	No Quantity							56421			0
S3	2016	2016	2016	2	0	2	Export	214	Dominican Rep.	DOM	188	Costa Rica	CRI								03	FISH,CRUSTACEANS,MOLLUSC	1	No Quantity							11428			0
S3	2016	2016	2016	2	0	2	Export	214	Dominican Rep.	DOM	251	France	FRA								03	FISH,CRUSTACEANS,MOLLUSC	1	No Quantity							200543			0
S3	2016	2016	2016	2	0	2	Export	214	Dominican Rep.	DOM	276	Germany	DEU								03	FISH,CRUSTACEANS,MOLLUSC	1	No Quantity							51267			0
S3	2016	2016	2016	2	0	2	Export	214	Dominican Rep.	DOM	332	Haiti	HTI								03	FISH,CRUSTACEANS,MOLLUSC	1	No Quantity							3922707			0
S3	2016	2016	2016	2	0	2	Export	214	Dominican Rep.	DOM	344	China, Hong Kong SAR	HKG								03	FISH,CRUSTACEANS,MOLLUSC	1	No Quantity							385004			0
S3	2016	2016	2016	2	0	2	Export	214	Dominican Rep.	DOM	381	Italy	ITA								03	FISH,CRUSTACEANS,MOLLUSC	1	No Quantity							23828			0
S3	2016	2016	2016	2	0	2	Export	214	Dominican Rep.	DOM	388	Jamaica	JAM								03	FISH,CRUSTACEANS,MOLLUSC	1	No Quantity							46162			0
S3	2016	2016	2016	2	0	2	Export	214	Dominican Rep.	DOM	410	Rep. of Korea	KOR								03	FISH,CRUSTACEANS,MOLLUSC	1	No Quantity							842			0
S3	2016	2016	2016	2	0	2	Export	214	Dominican Rep.	DOM	442	Luxembourg	LUX								03	FISH,CRUSTACEANS,MOLLUSC	1	No Quantity							9459			0
S3	2016	2016	2016	2	0	2	Export	214	Dominican Rep.	DOM	528	Netherlands	NLD								03	FISH,CRUSTACEANS,MOLLUSC	1	No Quantity							16762			0
S3	2016	2016	2016	2	0	2	Export	214	Dominican Rep.	DOM	531	Curaçao	CUW								03	FISH,CRUSTACEANS,MOLLUSC	1	No Quantity							7			0
S3	2016	2016	2016	2	0	2	Export	214	Dominican Rep.	DOM	533	Aruba	ABW								03	FISH,CRUSTACEANS,MOLLUSC	1	No Quantity							1438			0
S3	2016	2016	2016	2	0	2	Export	214	Dominican Rep.	DOM	591	Panama	PAN								03	FISH,CRUSTACEANS,MOLLUSC	1	No Quantity							73			0
S3	2016	2016	2016	2	0	2	Export	214	Dominican Rep.	DOM	604	Peru	PER								03	FISH,CRUSTACEANS,MOLLUSC	1	No Quantity							89870			0
S3	2016	2016	2016	2	0	2	Export	214	Dominican Rep.	DOM	660	Anguilla	AIA								03	FISH,CRUSTACEANS,MOLLUSC	1	No Quantity							149			0
S3	2016	2016	2016	2	0	2	Export	214	Dominican Rep.	DOM	702	Singapore	SGP								03	FISH,CRUSTACEANS,MOLLUSC	1	No Quantity							72850			0
S3	2016	2016	2016	2	0	2	Export	214	Dominican Rep.	DOM	704	Viet Nam	VNM								03	FISH,CRUSTACEANS,MOLLUSC	1	No Quantity							215655			0
S3	2016	2016	2016	2	0	2	Export	214	Dominican Rep.	DOM	724	Spain	ESP								03	FISH,CRUSTACEANS,MOLLUSC	1	No Quantity							150343			0
S3	2016	2016	2016	2	0	2	Export	214	Dominican Rep.	DOM	784	United Arab Emirates	ARE								03	FISH,CRUSTACEANS,MOLLUSC	1	No Quantity							519703			0
S3	2016	2016	2016	2	0	2	Export	214	Dominican Rep.	DOM	796	Turks and Caicos Isds	TCA								03	FISH,CRUSTACEANS,MOLLUSC	1	No Quantity							19922			0
S3	2016	2016	2016	2	0	2	Export	214	Dominican Rep.	DOM	826	United Kingdom	GBR								03	FISH,CRUSTACEANS,MOLLUSC	1	No Quantity							184176			0
S3	2016	2016	2016	2	0	2	Export	214	Dominican Rep.	DOM	842	USA	USA								03	FISH,CRUSTACEANS,MOLLUSC	1	No Quantity							2516196			0
S3	2016	2016	2016	2	0	2	Export	214	Dominican Rep.	DOM	899	Areas, nes									03	FISH,CRUSTACEANS,MOLLUSC	1	No Quantity							161			0
S3	2016	2016	2016	2	0	2	Export	208	Denmark	DNK	0	World	WLD								04	CEREALS,CEREAL PREPRTNS.	1	No Quantity			0		0		949655437			4
S3	2016	2016	2016	2	0	2	Export	208	Denmark	DNK	4	Afghanistan	AFG								04	CEREALS,CEREAL PREPRTNS.	1	No Quantity			0		0		283340			4
S3	2016	2016	2016	2	0	2	Export	208	Denmark	DNK	8	Albania	ALB								04	CEREALS,CEREAL PREPRTNS.	1	No Quantity			0		0		664			4
S3	2016	2016	2016	2	0	2	Export	208	Denmark	DNK	12	Algeria	DZA								04	CEREALS,CEREAL PREPRTNS.	1	No Quantity			0		0		63636			4
S3	2016	2016	2016	2	0	2	Export	208	Denmark	DNK	20	Andorra	AND								04	CEREALS,CEREAL PREPRTNS.	1	No Quantity			0		0		277176			4
S3	2016	2016	2016	2	0	2	Export	208	Denmark	DNK	24	Angola	AGO								04	CEREALS,CEREAL PREPRTNS.	1	No Quantity			0		0		437891			4
S3	2016	2016	2016	2	0	2	Export	208	Denmark	DNK	31	Azerbaijan	AZE								04	CEREALS,CEREAL PREPRTNS.	1	No Quantity			0		0		118723			4
S3	2016	2016	2016	2	0	2	Export	208	Denmark	DNK	32	Argentina	ARG								04	CEREALS,CEREAL PREPRTNS.	1	No Quantity			0		0		92223			4
S3	2016	2016	2016	2	0	2	Export	208	Denmark	DNK	36	Australia	AUS								04	CEREALS,CEREAL PREPRTNS.	1	No Quantity			0		0		3461997			4
S3	2016	2016	2016	2	0	2	Export	208	Denmark	DNK	40	Austria	AUT								04	CEREALS,CEREAL PREPRTNS.	1	No Quantity			0		0		1219235			4
S3	2016	2016	2016	2	0	2	Export	208	Denmark	DNK	44	Bahamas	BHS								04	CEREALS,CEREAL PREPRTNS.	1	No Quantity			0		0		327			4
S3	2016	2016	2016	2	0	2	Export	208	Denmark	DNK	48	Bahrain	BHR								04	CEREALS,CEREAL PREPRTNS.	1	No Quantity			0		0		107562			4
S3	2016	2016	2016	2	0	2	Export	208	Denmark	DNK	50	Bangladesh	BGD								04	CEREALS,CEREAL PREPRTNS.	1	No Quantity			0		0		7479			4
S3	2016	2016	2016	2	0	2	Export	208	Denmark	DNK	51	Armenia	ARM								04	CEREALS,CEREAL PREPRTNS.	1	No Quantity			0		0		3851			4
S3	2016	2016	2016	2	0	2	Export	208	Denmark	DNK	56	Belgium	BEL								04	CEREALS,CEREAL PREPRTNS.	1	No Quantity			0		0		12723597			4
S3	2016	2016	2016	2	0	2	Export	208	Denmark	DNK	68	Bolivia (Plurinational State of)	BOL								04	CEREALS,CEREAL PREPRTNS.	1	No Quantity			0		0		1144			4
S3	2016	2016	2016	2	0	2	Export	208	Denmark	DNK	70	Bosnia Herzegovina	BIH								04	CEREALS,CEREAL PREPRTNS.	1	No Quantity			0		0		21			4
S3	2016	2016	2016	2	0	2	Export	208	Denmark	DNK	72	Botswana	BWA								04	CEREALS,CEREAL PREPRTNS.	1	No Quantity			0		0		6980			4
S3	2016	2016	2016	2	0	2	Export	208	Denmark	DNK	76	Brazil	BRA								04	CEREALS,CEREAL PREPRTNS.	1	No Quantity			0		0		278192			4
S3	2016	2016	2016	2	0	2	Export	208	Denmark	DNK	84	Belize	BLZ								04	CEREALS,CEREAL PREPRTNS.	1	No Quantity			0		0		282849			4
S3	2016	2016	2016	2	0	2	Export	208	Denmark	DNK	96	Brunei Darussalam	BRN								04	CEREALS,CEREAL PREPRTNS.	1	No Quantity			0		0		654			4
S3	2016	2016	2016	2	0	2	Export	208	Denmark	DNK	100	Bulgaria	BGR								04	CEREALS,CEREAL PREPRTNS.	1	No Quantity			0		0		162356			4
S3	2016	2016	2016	2	0	2	Export	208	Denmark	DNK	104	Myanmar	MMR								04	CEREALS,CEREAL PREPRTNS.	1	No Quantity			0		0		123730			4
S3	2016	2016	2016	2	0	2	Export	208	Denmark	DNK	108	Burundi	BDI								04	CEREALS,CEREAL PREPRTNS.	1	No Quantity			0		0		81			4
S3	2016	2016	2016	2	0	2	Export	208	Denmark	DNK	112	Belarus	BLR								04	CEREALS,CEREAL PREPRTNS.	1	No Quantity			0		0		86447			4
S3	2016	2016	2016	2	0	2	Export	208	Denmark	DNK	116	Cambodia	KHM								04	CEREALS,CEREAL PREPRTNS.	1	No Quantity			0		0		4199401			4
S3	2016	2016	2016	2	0	2	Export	208	Denmark	DNK	120	Cameroon	CMR								04	CEREALS,CEREAL PREPRTNS.	1	No Quantity			0		0		78619			4
S3	2016	2016	2016	2	0	2	Export	208	Denmark	DNK	124	Canada	CAN								04	CEREALS,CEREAL PREPRTNS.	1	No Quantity			0		0		14566115			4
S3	2016	2016	2016	2	0	2	Export	208	Denmark	DNK	132	Cabo Verde	CPV								04	CEREALS,CEREAL PREPRTNS.	1	No Quantity			0		0		320			4
S3	2016	2016	2016	2	0	2	Export	208	Denmark	DNK	140	Central African Rep.	CAF								04	CEREALS,CEREAL PREPRTNS.	1	No Quantity			0		0		18957			4
S3	2016	2016	2016	2	0	2	Export	208	Denmark	DNK	144	Sri Lanka	LKA								04	CEREALS,CEREAL PREPRTNS.	1	No Quantity			0		0		195727			4
S3	2016	2016	2016	2	0	2	Export	208	Denmark	DNK	152	Chile	CHL								04	CEREALS,CEREAL PREPRTNS.	1	No Quantity			0		0		1369702			4
S3	2016	2016	2016	2	0	2	Export	208	Denmark	DNK	156	China	CHN								04	CEREALS,CEREAL PREPRTNS.	1	No Quantity			0		0		48038714			4
S3	2016	2016	2016	2	0	2	Export	208	Denmark	DNK	170	Colombia	COL								04	CEREALS,CEREAL PREPRTNS.	1	No Quantity			0		0		389081			4
S3	2016	2016	2016	2	0	2	Export	208	Denmark	DNK	178	Congo	COG								04	CEREALS,CEREAL PREPRTNS.	1	No Quantity			0		0		108298			4
S3	2016	2016	2016	2	0	2	Export	208	Denmark	DNK	180	Dem. Rep. of the Congo	COD								04	CEREALS,CEREAL PREPRTNS.	1	No Quantity			0		0		294082			4
S3	2016	2016	2016	2	0	2	Export	208	Denmark	DNK	188	Costa Rica	CRI								04	CEREALS,CEREAL PREPRTNS.	1	No Quantity			0		0		173315			4
S3	2016	2016	2016	2	0	2	Export	208	Denmark	DNK	191	Croatia	HRV								04	CEREALS,CEREAL PREPRTNS.	1	No Quantity			0		0		185639			4
S3	2016	2016	2016	2	0	2	Export	208	Denmark	DNK	192	Cuba	CUB								04	CEREALS,CEREAL PREPRTNS.	1	No Quantity			0		0		3085			4
S3	2016	2016	2016	2	0	2	Export	208	Denmark	DNK	196	Cyprus	CYP								04	CEREALS,CEREAL PREPRTNS.	1	No Quantity			0		0		838979			4
S3	2016	2016	2016	2	0	2	Export	208	Denmark	DNK	203	Czechia	CZE								04	CEREALS,CEREAL PREPRTNS.	1	No Quantity			0		0		718232			4
S3	2016	2016	2016	2	0	2	Export	208	Denmark	DNK	204	Benin	BEN								04	CEREALS,CEREAL PREPRTNS.	1	No Quantity			0		0		5493			4
S3	2016	2016	2016	2	0	2	Export	208	Denmark	DNK	212	Dominica	DMA								04	CEREALS,CEREAL PREPRTNS.	1	No Quantity			0		0		12356			4
S3	2016	2016	2016	2	0	2	Export	208	Denmark	DNK	214	Dominican Rep.	DOM								04	CEREALS,CEREAL PREPRTNS.	1	No Quantity			0		0		781840			4
S3	2016	2016	2016	2	0	2	Export	208	Denmark	DNK	218	Ecuador	ECU								04	CEREALS,CEREAL PREPRTNS.	1	No Quantity			0		0		119466			4
S3	2016	2016	2016	2	0	2	Export	208	Denmark	DNK	222	El Salvador	SLV								04	CEREALS,CEREAL PREPRTNS.	1	No Quantity			0		0		26363			4
S3	2016	2016	2016	2	0	2	Export	208	Denmark	DNK	231	Ethiopia	ETH								04	CEREALS,CEREAL PREPRTNS.	1	No Quantity			0		0		5050875			4
S3	2016	2016	2016	2	0	2	Export	208	Denmark	DNK	232	Eritrea	ERI								04	CEREALS,CEREAL PREPRTNS.	1	No Quantity			0		0		16			4
S3	2016	2016	2016	2	0	2	Export	208	Denmark	DNK	233	Estonia	EST								04	CEREALS,CEREAL PREPRTNS.	1	No Quantity			0		0		2917211			4
S3	2016	2016	2016	2	0	2	Export	208	Denmark	DNK	234	Faeroe Isds	FRO								04	CEREALS,CEREAL PREPRTNS.	1	No Quantity			0		0		8935614			4
S3	2016	2016	2016	2	0	2	Export	208	Denmark	DNK	242	Fiji	FJI								04	CEREALS,CEREAL PREPRTNS.	1	No Quantity			0		0		3196			4
S3	2016	2016	2016	2	0	2	Export	208	Denmark	DNK	246	Finland	FIN								04	CEREALS,CEREAL PREPRTNS.	1	No Quantity			0		0		16061196			4
S3	2016	2016	2016	2	0	2	Export	208	Denmark	DNK	251	France	FRA								04	CEREALS,CEREAL PREPRTNS.	1	No Quantity			0		0		27598776			4
S3	2016	2016	2016	2	0	2	Export	208	Denmark	DNK	258	French Polynesia	PYF								04	CEREALS,CEREAL PREPRTNS.	1	No Quantity			0		0		39823			4
S3	2016	2016	2016	2	0	2	Export	208	Denmark	DNK	262	Djibouti	DJI								04	CEREALS,CEREAL PREPRTNS.	1	No Quantity			0		0		490			4
S3	2016	2016	2016	2	0	2	Export	208	Denmark	DNK	266	Gabon	GAB								04	CEREALS,CEREAL PREPRTNS.	1	No Quantity			0		0		7461			4
S3	2016	2016	2016	2	0	2	Export	208	Denmark	DNK	268	Georgia	GEO								04	CEREALS,CEREAL PREPRTNS.	1	No Quantity			0		0		56353			4
S3	2016	2016	2016	2	0	2	Export	208	Denmark	DNK	270	Gambia	GMB								04	CEREALS,CEREAL PREPRTNS.	1	No Quantity			0		0		1970			4
S3	2016	2016	2016	2	0	2	Export	208	Denmark	DNK	276	Germany	DEU								04	CEREALS,CEREAL PREPRTNS.	1	No Quantity			0		0		173884118			4
S3	2016	2016	2016	2	0	2	Export	208	Denmark	DNK	288	Ghana	GHA								04	CEREALS,CEREAL PREPRTNS.	1	No Quantity			0		0		95061			4
S3	2016	2016	2016	2	0	2	Export	208	Denmark	DNK	292	Gibraltar	GIB								04	CEREALS,CEREAL PREPRTNS.	1	No Quantity			0		0		5732			4
S3	2016	2016	2016	2	0	2	Export	208	Denmark	DNK	300	Greece	GRC								04	CEREALS,CEREAL PREPRTNS.	1	No Quantity			0		0		564502			4
S3	2016	2016	2016	2	0	2	Export	208	Denmark	DNK	304	Greenland	GRL								04	CEREALS,CEREAL PREPRTNS.	1	No Quantity			0		0		16834479			4
S3	2016	2016	2016	2	0	2	Export	208	Denmark	DNK	320	Guatemala	GTM								04	CEREALS,CEREAL PREPRTNS.	1	No Quantity			0		0		133927			4
S3	2016	2016	2016	2	0	2	Export	208	Denmark	DNK	324	Guinea	GIN								04	CEREALS,CEREAL PREPRTNS.	1	No Quantity			0		0		35041			4
S3	2016	2016	2016	2	0	2	Export	208	Denmark	DNK	328	Guyana	GUY								04	CEREALS,CEREAL PREPRTNS.	1	No Quantity			0		0		228091			4
S3	2016	2016	2016	2	0	2	Export	208	Denmark	DNK	332	Haiti	HTI								04	CEREALS,CEREAL PREPRTNS.	1	No Quantity			0		0		425			4
S3	2016	2016	2016	2	0	2	Export	208	Denmark	DNK	340	Honduras	HND								04	CEREALS,CEREAL PREPRTNS.	1	No Quantity			0		0		39274			4
S3	2016	2016	2016	2	0	2	Export	208	Denmark	DNK	344	China, Hong Kong SAR	HKG								04	CEREALS,CEREAL PREPRTNS.	1	No Quantity			0		0		30560782			4
S3	2016	2016	2016	2	0	2	Export	208	Denmark	DNK	348	Hungary	HUN								04	CEREALS,CEREAL PREPRTNS.	1	No Quantity			0		0		531890			4
S3	2016	2016	2016	2	0	2	Export	208	Denmark	DNK	352	Iceland	ISL								04	CEREALS,CEREAL PREPRTNS.	1	No Quantity			0		0		12384344			4
S3	2016	2016	2016	2	0	2	Export	208	Denmark	DNK	360	Indonesia	IDN								04	CEREALS,CEREAL PREPRTNS.	1	No Quantity			0		0		668135			4
S3	2016	2016	2016	2	0	2	Export	208	Denmark	DNK	364	Iran	IRN								04	CEREALS,CEREAL PREPRTNS.	1	No Quantity			0		0		93			4
S3	2016	2016	2016	2	0	2	Export	208	Denmark	DNK	368	Iraq	IRQ								04	CEREALS,CEREAL PREPRTNS.	1	No Quantity			0		0		4723			4
S3	2016	2016	2016	2	0	2	Export	208	Denmark	DNK	372	Ireland	IRL								04	CEREALS,CEREAL PREPRTNS.	1	No Quantity			0		0		27879035			4
S3	2016	2016	2016	2	0	2	Export	208	Denmark	DNK	376	Israel	ISR								04	CEREALS,CEREAL PREPRTNS.	1	No Quantity			0		0		807392			4
S3	2016	2016	2016	2	0	2	Export	208	Denmark	DNK	381	Italy	ITA								04	CEREALS,CEREAL PREPRTNS.	1	No Quantity			0		0		8878336			4
S3	2016	2016	2016	2	0	2	Export	208	Denmark	DNK	384	Côte d'Ivoire	CIV								04	CEREALS,CEREAL PREPRTNS.	1	No Quantity			0		0		5593			4
S3	2016	2016	2016	2	0	2	Export	208	Denmark	DNK	388	Jamaica	JAM								04	CEREALS,CEREAL PREPRTNS.	1	No Quantity			0		0		45173			4
S3	2016	2016	2016	2	0	2	Export	208	Denmark	DNK	392	Japan	JPN								04	CEREALS,CEREAL PREPRTNS.	1	No Quantity			0		0		6418008			4
S3	2016	2016	2016	2	0	2	Export	208	Denmark	DNK	398	Kazakhstan	KAZ								04	CEREALS,CEREAL PREPRTNS.	1	No Quantity			0		0		770			4
S3	2016	2016	2016	2	0	2	Export	208	Denmark	DNK	400	Jordan	JOR								04	CEREALS,CEREAL PREPRTNS.	1	No Quantity			0		0		67260			4
S3	2016	2016	2016	2	0	2	Export	208	Denmark	DNK	404	Kenya	KEN								04	CEREALS,CEREAL PREPRTNS.	1	No Quantity			0		0		498890			4
S3	2016	2016	2016	2	0	2	Export	208	Denmark	DNK	408	Dem. People's Rep. of Korea	PRK								04	CEREALS,CEREAL PREPRTNS.	1	No Quantity			0		0		1714			4
S3	2016	2016	2016	2	0	2	Export	208	Denmark	DNK	410	Rep. of Korea	KOR								04	CEREALS,CEREAL PREPRTNS.	1	No Quantity			0		0		5346598			4
S3	2016	2016	2016	2	0	2	Export	208	Denmark	DNK	414	Kuwait	KWT								04	CEREALS,CEREAL PREPRTNS.	1	No Quantity			0		0		68223			4
S3	2016	2016	2016	2	0	2	Export	208	Denmark	DNK	417	Kyrgyzstan	KGZ								04	CEREALS,CEREAL PREPRTNS.	1	No Quantity			0		0		314			4
S3	2016	2016	2016	2	0	2	Export	208	Denmark	DNK	422	Lebanon	LBN								04	CEREALS,CEREAL PREPRTNS.	1	No Quantity			0		0		37590			4
S3	2016	2016	2016	2	0	2	Export	208	Denmark	DNK	428	Latvia	LVA								04	CEREALS,CEREAL PREPRTNS.	1	No Quantity			0		0		1628815			4
S3	2016	2016	2016	2	0	2	Export	208	Denmark	DNK	430	Liberia	LBR								04	CEREALS,CEREAL PREPRTNS.	1	No Quantity			0		0		851719			4
S3	2016	2016	2016	2	0	2	Export	208	Denmark	DNK	440	Lithuania	LTU								04	CEREALS,CEREAL PREPRTNS.	1	No Quantity			0		0		3099517			4
S3	2016	2016	2016	2	0	2	Export	208	Denmark	DNK	442	Luxembourg	LUX								04	CEREALS,CEREAL PREPRTNS.	1	No Quantity			0		0		67034			4
S3	2016	2016	2016	2	0	2	Export	208	Denmark	DNK	450	Madagascar	MDG								04	CEREALS,CEREAL PREPRTNS.	1	No Quantity			0		0		8843			4
S3	2016	2016	2016	2	0	2	Export	208	Denmark	DNK	454	Malawi	MWI								04	CEREALS,CEREAL PREPRTNS.	1	No Quantity			0		0		1575913			4
S3	2016	2016	2016	2	0	2	Export	208	Denmark	DNK	458	Malaysia	MYS								04	CEREALS,CEREAL PREPRTNS.	1	No Quantity			0		0		4926548			4
S3	2016	2016	2016	2	0	2	Export	208	Denmark	DNK	466	Mali	MLI								04	CEREALS,CEREAL PREPRTNS.	1	No Quantity			0		0		486			4
S3	2016	2016	2016	2	0	2	Export	208	Denmark	DNK	470	Malta	MLT								04	CEREALS,CEREAL PREPRTNS.	1	No Quantity			0		0		239295			4
S3	2016	2016	2016	2	0	2	Export	208	Denmark	DNK	478	Mauritania	MRT								04	CEREALS,CEREAL PREPRTNS.	1	No Quantity			0		0		8254			4
S3	2016	2016	2016	2	0	2	Export	208	Denmark	DNK	480	Mauritius	MUS								04	CEREALS,CEREAL PREPRTNS.	1	No Quantity			0		0		140985			4
S3	2016	2016	2016	2	0	2	Export	208	Denmark	DNK	484	Mexico	MEX								04	CEREALS,CEREAL PREPRTNS.	1	No Quantity			0		0		2832778			4
S3	2016	2016	2016	2	0	2	Export	208	Denmark	DNK	490	Other Asia, nes									04	CEREALS,CEREAL PREPRTNS.	1	No Quantity			0		0		924222			4
S3	2016	2016	2016	2	0	2	Export	208	Denmark	DNK	496	Mongolia	MNG								04	CEREALS,CEREAL PREPRTNS.	1	No Quantity			0		0		367			4
S3	2016	2016	2016	2	0	2	Export	208	Denmark	DNK	498	Rep. of Moldova	MDA								04	CEREALS,CEREAL PREPRTNS.	1	No Quantity			0		0		10856			4
S3	2016	2016	2016	2	0	2	Export	208	Denmark	DNK	504	Morocco	MAR								04	CEREALS,CEREAL PREPRTNS.	1	No Quantity			0		0		1523629			4
S3	2016	2016	2016	2	0	2	Export	208	Denmark	DNK	508	Mozambique	MOZ								04	CEREALS,CEREAL PREPRTNS.	1	No Quantity			0		0		8098			4
S3	2016	2016	2016	2	0	2	Export	208	Denmark	DNK	512	Oman	OMN								04	CEREALS,CEREAL PREPRTNS.	1	No Quantity			0		0		259311			4
S3	2016	2016	2016	2	0	2	Export	208	Denmark	DNK	528	Netherlands	NLD								04	CEREALS,CEREAL PREPRTNS.	1	No Quantity			0		0		53582308			4
S3	2016	2016	2016	2	0	2	Export	208	Denmark	DNK	531	Curaçao	CUW								04	CEREALS,CEREAL PREPRTNS.	1	No Quantity			0		0		5838			4
S3	2016	2016	2016	2	0	2	Export	208	Denmark	DNK	533	Aruba	ABW								04	CEREALS,CEREAL PREPRTNS.	1	No Quantity			0		0		261			4
S3	2016	2016	2016	2	0	2	Export	208	Denmark	DNK	540	New Caledonia	NCL								04	CEREALS,CEREAL PREPRTNS.	1	No Quantity			0		0		109454			4
S3	2016	2016	2016	2	0	2	Export	208	Denmark	DNK	554	New Zealand	NZL								04	CEREALS,CEREAL PREPRTNS.	1	No Quantity			0		0		348615			4
S3	2016	2016	2016	2	0	2	Export	208	Denmark	DNK	558	Nicaragua	NIC								04	CEREALS,CEREAL PREPRTNS.	1	No Quantity			0		0		14616			4
S3	2016	2016	2016	2	0	2	Export	208	Denmark	DNK	566	Nigeria	NGA								04	CEREALS,CEREAL PREPRTNS.	1	No Quantity			0		0		347366			4
S3	2016	2016	2016	2	0	2	Export	208	Denmark	DNK	579	Norway	NOR								04	CEREALS,CEREAL PREPRTNS.	1	No Quantity			0		0		61872568			4
S3	2016	2016	2016	2	0	2	Export	208	Denmark	DNK	586	Pakistan	PAK								04	CEREALS,CEREAL PREPRTNS.	1	No Quantity			0		0		3237			4
S3	2016	2016	2016	2	0	2	Export	208	Denmark	DNK	591	Panama	PAN								04	CEREALS,CEREAL PREPRTNS.	1	No Quantity			0		0		578485			4
S3	2016	2016	2016	2	0	2	Export	208	Denmark	DNK	598	Papua New Guinea	PNG								04	CEREALS,CEREAL PREPRTNS.	1	No Quantity			0		0		228			4
S3	2016	2016	2016	2	0	2	Export	208	Denmark	DNK	600	Paraguay	PRY								04	CEREALS,CEREAL PREPRTNS.	1	No Quantity			0		0		67433			4
S3	2016	2016	2016	2	0	2	Export	208	Denmark	DNK	604	Peru	PER								04	CEREALS,CEREAL PREPRTNS.	1	No Quantity			0		0		555147			4
S3	2016	2016	2016	2	0	2	Export	208	Denmark	DNK	608	Philippines	PHL								04	CEREALS,CEREAL PREPRTNS.	1	No Quantity			0		0		5717174			4
S3	2016	2016	2016	2	0	2	Export	208	Denmark	DNK	616	Poland	POL								04	CEREALS,CEREAL PREPRTNS.	1	No Quantity			0		0		9893131			4
S3	2016	2016	2016	2	0	2	Export	208	Denmark	DNK	620	Portugal	PRT								04	CEREALS,CEREAL PREPRTNS.	1	No Quantity			0		0		2761106			4
S3	2016	2016	2016	2	0	2	Export	208	Denmark	DNK	624	Guinea-Bissau	GNB								04	CEREALS,CEREAL PREPRTNS.	1	No Quantity			0		0		413			4
S3	2016	2016	2016	2	0	2	Export	208	Denmark	DNK	634	Qatar	QAT								04	CEREALS,CEREAL PREPRTNS.	1	No Quantity			0		0		134255			4
S3	2016	2016	2016	2	0	2	Export	208	Denmark	DNK	642	Romania	ROU								04	CEREALS,CEREAL PREPRTNS.	1	No Quantity			0		0		632518			4
S3	2016	2016	2016	2	0	2	Export	208	Denmark	DNK	643	Russian Federation	RUS								04	CEREALS,CEREAL PREPRTNS.	1	No Quantity			0		0		8150846			4
S3	2016	2016	2016	2	0	2	Export	208	Denmark	DNK	646	Rwanda	RWA								04	CEREALS,CEREAL PREPRTNS.	1	No Quantity			0		0		7			4
S3	2016	2016	2016	2	0	2	Export	208	Denmark	DNK	682	Saudi Arabia	SAU								04	CEREALS,CEREAL PREPRTNS.	1	No Quantity			0		0		860728			4
S3	2016	2016	2016	2	0	2	Export	208	Denmark	DNK	686	Senegal	SEN								04	CEREALS,CEREAL PREPRTNS.	1	No Quantity			0		0		8791			4
S3	2016	2016	2016	2	0	2	Export	208	Denmark	DNK	688	Serbia	SRB								04	CEREALS,CEREAL PREPRTNS.	1	No Quantity			0		0		189827			4
S3	2016	2016	2016	2	0	2	Export	208	Denmark	DNK	690	Seychelles	SYC								04	CEREALS,CEREAL PREPRTNS.	1	No Quantity			0		0		25472			4
S3	2016	2016	2016	2	0	2	Export	208	Denmark	DNK	694	Sierra Leone	SLE								04	CEREALS,CEREAL PREPRTNS.	1	No Quantity			0		0		8670			4
S3	2016	2016	2016	2	0	2	Export	208	Denmark	DNK	699	India	IND								04	CEREALS,CEREAL PREPRTNS.	1	No Quantity			0		0		295856			4
S3	2016	2016	2016	2	0	2	Export	208	Denmark	DNK	702	Singapore	SGP								04	CEREALS,CEREAL PREPRTNS.	1	No Quantity			0		0		939965			4
S3	2016	2016	2016	2	0	2	Export	208	Denmark	DNK	703	Slovakia	SVK								04	CEREALS,CEREAL PREPRTNS.	1	No Quantity			0		0		360649			4
S3	2016	2016	2016	2	0	2	Export	208	Denmark	DNK	704	Viet Nam	VNM								04	CEREALS,CEREAL PREPRTNS.	1	No Quantity			0		0		24986195			4
S3	2016	2016	2016	2	0	2	Export	208	Denmark	DNK	705	Slovenia	SVN								04	CEREALS,CEREAL PREPRTNS.	1	No Quantity			0		0		123088			4
S3	2016	2016	2016	2	0	2	Export	208	Denmark	DNK	706	Somalia	SOM								04	CEREALS,CEREAL PREPRTNS.	1	No Quantity			0		0		22098			4
S3	2016	2016	2016	2	0	2	Export	208	Denmark	DNK	710	South Africa	ZAF								04	CEREALS,CEREAL PREPRTNS.	1	No Quantity			0		0		1496069			4
S3	2016	2016	2016	2	0	2	Export	208	Denmark	DNK	724	Spain	ESP								04	CEREALS,CEREAL PREPRTNS.	1	No Quantity			0		0		76742467			4
S3	2016	2016	2016	2	0	2	Export	208	Denmark	DNK	729	Sudan	SDN								04	CEREALS,CEREAL PREPRTNS.	1	No Quantity			0		0		177784			4
S3	2016	2016	2016	2	0	2	Export	208	Denmark	DNK	740	Suriname	SUR								04	CEREALS,CEREAL PREPRTNS.	1	No Quantity			0		0		359			4
S3	2016	2016	2016	2	0	2	Export	208	Denmark	DNK	752	Sweden	SWE								04	CEREALS,CEREAL PREPRTNS.	1	No Quantity			0		0		104296450			4
S3	2016	2016	2016	2	0	2	Export	208	Denmark	DNK	757	Switzerland	CHE								04	CEREALS,CEREAL PREPRTNS.	1	No Quantity			0		0		2221399			4
S3	2016	2016	2016	2	0	2	Export	208	Denmark	DNK	762	Tajikistan	TJK								04	CEREALS,CEREAL PREPRTNS.	1	No Quantity			0		0		1119			4
S3	2016	2016	2016	2	0	2	Export	208	Denmark	DNK	764	Thailand	THA								04	CEREALS,CEREAL PREPRTNS.	1	No Quantity			0		0		1404788			4
S3	2016	2016	2016	2	0	2	Export	208	Denmark	DNK	768	Togo	TGO								04	CEREALS,CEREAL PREPRTNS.	1	No Quantity			0		0		3891			4
S3	2016	2016	2016	2	0	2	Export	208	Denmark	DNK	780	Trinidad and Tobago	TTO								04	CEREALS,CEREAL PREPRTNS.	1	No Quantity			0		0		2273477			4
S3	2016	2016	2016	2	0	2	Export	208	Denmark	DNK	784	United Arab Emirates	ARE								04	CEREALS,CEREAL PREPRTNS.	1	No Quantity			0		0		1831418			4
S3	2016	2016	2016	2	0	2	Export	208	Denmark	DNK	788	Tunisia	TUN								04	CEREALS,CEREAL PREPRTNS.	1	No Quantity			0		0		115			4
S3	2016	2016	2016	2	0	2	Export	208	Denmark	DNK	792	Turkey	TUR								04	CEREALS,CEREAL PREPRTNS.	1	No Quantity			0		0		12476984			4
S3	2016	2016	2016	2	0	2	Export	208	Denmark	DNK	795	Turkmenistan	TKM								04	CEREALS,CEREAL PREPRTNS.	1	No Quantity			0		0		350			4
S3	2016	2016	2016	2	0	2	Export	208	Denmark	DNK	800	Uganda	UGA								04	CEREALS,CEREAL PREPRTNS.	1	No Quantity			0		0		4136			4
S3	2016	2016	2016	2	0	2	Export	208	Denmark	DNK	804	Ukraine	UKR								04	CEREALS,CEREAL PREPRTNS.	1	No Quantity			0		0		67531			4
S3	2016	2016	2016	2	0	2	Export	208	Denmark	DNK	807	North Macedonia	MKD								04	CEREALS,CEREAL PREPRTNS.	1	No Quantity			0		0		47269			4
S3	2016	2016	2016	2	0	2	Export	208	Denmark	DNK	818	Egypt	EGY								04	CEREALS,CEREAL PREPRTNS.	1	No Quantity			0		0		59071			4
S3	2016	2016	2016	2	0	2	Export	208	Denmark	DNK	826	United Kingdom	GBR								04	CEREALS,CEREAL PREPRTNS.	1	No Quantity			0		0		37359051			4
S3	2016	2016	2016	2	0	2	Export	208	Denmark	DNK	834	United Rep. of Tanzania	TZA								04	CEREALS,CEREAL PREPRTNS.	1	No Quantity			0		0		2485			4
S3	2016	2016	2016	2	0	2	Export	208	Denmark	DNK	839	Special Categories									04	CEREALS,CEREAL PREPRTNS.	1	No Quantity			0		0		26862477			4
S3	2016	2016	2016	2	0	2	Export	208	Denmark	DNK	842	USA	USA								04	CEREALS,CEREAL PREPRTNS.	1	No Quantity			0		0		50068948			4
S3	2016	2016	2016	2	0	2	Export	208	Denmark	DNK	854	Burkina Faso	BFA								04	CEREALS,CEREAL PREPRTNS.	1	No Quantity			0		0		1676			4
S3	2016	2016	2016	2	0	2	Export	208	Denmark	DNK	858	Uruguay	URY								04	CEREALS,CEREAL PREPRTNS.	1	No Quantity			0		0		276974			4
S3	2016	2016	2016	2	0	2	Export	208	Denmark	DNK	860	Uzbekistan	UZB								04	CEREALS,CEREAL PREPRTNS.	1	No Quantity			0		0		1252401			4
S3	2016	2016	2016	2	0	2	Export	208	Denmark	DNK	862	Venezuela	VEN								04	CEREALS,CEREAL PREPRTNS.	1	No Quantity			0		0		26998			4
S3	2016	2016	2016	2	0	2	Export	208	Denmark	DNK	899	Areas, nes									04	CEREALS,CEREAL PREPRTNS.	1	No Quantity			0		0		1434222			4
S3	2016	2016	2016	2	0	2	Export	214	Dominican Rep.	DOM	0	World	WLD								04	CEREALS,CEREAL PREPRTNS.	1	No Quantity							85504360			0
S3	2016	2016	2016	2	0	2	Export	214	Dominican Rep.	DOM	28	Antigua and Barbuda	ATG								04	CEREALS,CEREAL PREPRTNS.	1	No Quantity							191395			0
S3	2016	2016	2016	2	0	2	Export	214	Dominican Rep.	DOM	32	Argentina	ARG								04	CEREALS,CEREAL PREPRTNS.	1	No Quantity							300			0
S3	2016	2016	2016	2	0	2	Export	214	Dominican Rep.	DOM	44	Bahamas	BHS								04	CEREALS,CEREAL PREPRTNS.	1	No Quantity							132210			0
S3	2016	2016	2016	2	0	2	Export	214	Dominican Rep.	DOM	52	Barbados	BRB								04	CEREALS,CEREAL PREPRTNS.	1	No Quantity							172015			0
S3	2016	2016	2016	2	0	2	Export	214	Dominican Rep.	DOM	68	Bolivia (Plurinational State of)	BOL								04	CEREALS,CEREAL PREPRTNS.	1	No Quantity							38722			0
S3	2016	2016	2016	2	0	2	Export	214	Dominican Rep.	DOM	92	Br. Virgin Isds	VGB								04	CEREALS,CEREAL PREPRTNS.	1	No Quantity							1442			0
S3	2016	2016	2016	2	0	2	Export	214	Dominican Rep.	DOM	124	Canada	CAN								04	CEREALS,CEREAL PREPRTNS.	1	No Quantity							44598			0
S3	2016	2016	2016	2	0	2	Export	214	Dominican Rep.	DOM	156	China	CHN								04	CEREALS,CEREAL PREPRTNS.	1	No Quantity							254			0
S3	2016	2016	2016	2	0	2	Export	214	Dominican Rep.	DOM	170	Colombia	COL								04	CEREALS,CEREAL PREPRTNS.	1	No Quantity							62825			0
S3	2016	2016	2016	2	0	2	Export	214	Dominican Rep.	DOM	188	Costa Rica	CRI								04	CEREALS,CEREAL PREPRTNS.	1	No Quantity							91072			0
S3	2016	2016	2016	2	0	2	Export	214	Dominican Rep.	DOM	192	Cuba	CUB								04	CEREALS,CEREAL PREPRTNS.	1	No Quantity							1762179			0
S3	2016	2016	2016	2	0	2	Export	214	Dominican Rep.	DOM	212	Dominica	DMA								04	CEREALS,CEREAL PREPRTNS.	1	No Quantity							26891			0
S3	2016	2016	2016	2	0	2	Export	214	Dominican Rep.	DOM	222	El Salvador	SLV								04	CEREALS,CEREAL PREPRTNS.	1	No Quantity							83281			0
S3	2016	2016	2016	2	0	2	Export	214	Dominican Rep.	DOM	251	France	FRA								04	CEREALS,CEREAL PREPRTNS.	1	No Quantity							1129686			0
S3	2016	2016	2016	2	0	2	Export	214	Dominican Rep.	DOM	276	Germany	DEU								04	CEREALS,CEREAL PREPRTNS.	1	No Quantity							311565			0
S3	2016	2016	2016	2	0	2	Export	214	Dominican Rep.	DOM	308	Grenada	GRD								04	CEREALS,CEREAL PREPRTNS.	1	No Quantity							23183			0
S3	2016	2016	2016	2	0	2	Export	214	Dominican Rep.	DOM	320	Guatemala	GTM								04	CEREALS,CEREAL PREPRTNS.	1	No Quantity							1293161			0
S3	2016	2016	2016	2	0	2	Export	214	Dominican Rep.	DOM	328	Guyana	GUY								04	CEREALS,CEREAL PREPRTNS.	1	No Quantity							186416			0
S3	2016	2016	2016	2	0	2	Export	214	Dominican Rep.	DOM	332	Haiti	HTI								04	CEREALS,CEREAL PREPRTNS.	1	No Quantity							55728664			0
S3	2016	2016	2016	2	0	2	Export	214	Dominican Rep.	DOM	340	Honduras	HND								04	CEREALS,CEREAL PREPRTNS.	1	No Quantity							1608571			0
S3	2016	2016	2016	2	0	2	Export	214	Dominican Rep.	DOM	344	China, Hong Kong SAR	HKG								04	CEREALS,CEREAL PREPRTNS.	1	No Quantity							62			0
S3	2016	2016	2016	2	0	2	Export	214	Dominican Rep.	DOM	381	Italy	ITA								04	CEREALS,CEREAL PREPRTNS.	1	No Quantity							3855			0
S3	2016	2016	2016	2	0	2	Export	214	Dominican Rep.	DOM	388	Jamaica	JAM								04	CEREALS,CEREAL PREPRTNS.	1	No Quantity							2375620			0
S3	2016	2016	2016	2	0	2	Export	214	Dominican Rep.	DOM	430	Liberia	LBR								04	CEREALS,CEREAL PREPRTNS.	1	No Quantity							235			0
S3	2016	2016	2016	2	0	2	Export	214	Dominican Rep.	DOM	442	Luxembourg	LUX								04	CEREALS,CEREAL PREPRTNS.	1	No Quantity							6034			0
S3	2016	2016	2016	2	0	2	Export	214	Dominican Rep.	DOM	470	Malta	MLT								04	CEREALS,CEREAL PREPRTNS.	1	No Quantity							425			0
S3	2016	2016	2016	2	0	2	Export	214	Dominican Rep.	DOM	484	Mexico	MEX								04	CEREALS,CEREAL PREPRTNS.	1	No Quantity							40420			0
S3	2016	2016	2016	2	0	2	Export	214	Dominican Rep.	DOM	528	Netherlands	NLD								04	CEREALS,CEREAL PREPRTNS.	1	No Quantity							4538			0
S3	2016	2016	2016	2	0	2	Export	214	Dominican Rep.	DOM	531	Curaçao	CUW								04	CEREALS,CEREAL PREPRTNS.	1	No Quantity							259013			0
S3	2016	2016	2016	2	0	2	Export	214	Dominican Rep.	DOM	533	Aruba	ABW								04	CEREALS,CEREAL PREPRTNS.	1	No Quantity							134409			0
S3	2016	2016	2016	2	0	2	Export	214	Dominican Rep.	DOM	591	Panama	PAN								04	CEREALS,CEREAL PREPRTNS.	1	No Quantity							423390			0
S3	2016	2016	2016	2	0	2	Export	214	Dominican Rep.	DOM	604	Peru	PER								04	CEREALS,CEREAL PREPRTNS.	1	No Quantity							50838			0
S3	2016	2016	2016	2	0	2	Export	214	Dominican Rep.	DOM	659	Saint Kitts and Nevis	KNA								04	CEREALS,CEREAL PREPRTNS.	1	No Quantity							157017			0
S3	2016	2016	2016	2	0	2	Export	214	Dominican Rep.	DOM	660	Anguilla	AIA								04	CEREALS,CEREAL PREPRTNS.	1	No Quantity							450			0
S3	2016	2016	2016	2	0	2	Export	214	Dominican Rep.	DOM	662	Saint Lucia	LCA								04	CEREALS,CEREAL PREPRTNS.	1	No Quantity							39321			0
S3	2016	2016	2016	2	0	2	Export	214	Dominican Rep.	DOM	678	Sao Tome and Principe	STP								04	CEREALS,CEREAL PREPRTNS.	1	No Quantity							46366			0
S3	2016	2016	2016	2	0	2	Export	214	Dominican Rep.	DOM	724	Spain	ESP								04	CEREALS,CEREAL PREPRTNS.	1	No Quantity							1337337			0
S3	2016	2016	2016	2	0	2	Export	214	Dominican Rep.	DOM	740	Suriname	SUR								04	CEREALS,CEREAL PREPRTNS.	1	No Quantity							11708			0
S3	2016	2016	2016	2	0	2	Export	214	Dominican Rep.	DOM	757	Switzerland	CHE								04	CEREALS,CEREAL PREPRTNS.	1	No Quantity							244			0
S3	2016	2016	2016	2	0	2	Export	214	Dominican Rep.	DOM	780	Trinidad and Tobago	TTO								04	CEREALS,CEREAL PREPRTNS.	1	No Quantity							211096			0
S3	2016	2016	2016	2	0	2	Export	214	Dominican Rep.	DOM	784	United Arab Emirates	ARE								04	CEREALS,CEREAL PREPRTNS.	1	No Quantity							200			0
S3	2016	2016	2016	2	0	2	Export	214	Dominican Rep.	DOM	796	Turks and Caicos Isds	TCA								04	CEREALS,CEREAL PREPRTNS.	1	No Quantity							26536			0
S3	2016	2016	2016	2	0	2	Export	214	Dominican Rep.	DOM	826	United Kingdom	GBR								04	CEREALS,CEREAL PREPRTNS.	1	No Quantity							99049			0
S3	2016	2016	2016	2	0	2	Export	214	Dominican Rep.	DOM	842	USA	USA								04	CEREALS,CEREAL PREPRTNS.	1	No Quantity							16616013			0
S3	2016	2016	2016	2	0	2	Export	214	Dominican Rep.	DOM	858	Uruguay	URY								04	CEREALS,CEREAL PREPRTNS.	1	No Quantity							30700			0
S3	2016	2016	2016	2	0	2	Export	214	Dominican Rep.	DOM	862	Venezuela	VEN								04	CEREALS,CEREAL PREPRTNS.	1	No Quantity							479782			0
S3	2016	2016	2016	2	0	2	Export	214	Dominican Rep.	DOM	899	Areas, nes									04	CEREALS,CEREAL PREPRTNS.	1	No Quantity							261270			0
S3	2016	2016	2016	2	0	2	Export	208	Denmark	DNK	0	World	WLD								05	VEGETABLES AND FRUIT	1	No Quantity			0		0		534379933			4
S3	2016	2016	2016	2	0	2	Export	208	Denmark	DNK	8	Albania	ALB								05	VEGETABLES AND FRUIT	1	No Quantity			0		0		9468			4
S3	2016	2016	2016	2	0	2	Export	208	Denmark	DNK	12	Algeria	DZA								05	VEGETABLES AND FRUIT	1	No Quantity			0		0		3041781			4
S3	2016	2016	2016	2	0	2	Export	208	Denmark	DNK	31	Azerbaijan	AZE								05	VEGETABLES AND FRUIT	1	No Quantity			0		0		43834			4
S3	2016	2016	2016	2	0	2	Export	208	Denmark	DNK	36	Australia	AUS								05	VEGETABLES AND FRUIT	1	No Quantity			0		0		288424			4
S3	2016	2016	2016	2	0	2	Export	208	Denmark	DNK	40	Austria	AUT								05	VEGETABLES AND FRUIT	1	No Quantity			0		0		734022			4
S3	2016	2016	2016	2	0	2	Export	208	Denmark	DNK	48	Bahrain	BHR								05	VEGETABLES AND FRUIT	1	No Quantity			0		0		88846			4
S3	2016	2016	2016	2	0	2	Export	208	Denmark	DNK	50	Bangladesh	BGD								05	VEGETABLES AND FRUIT	1	No Quantity			0		0		350650			4
S3	2016	2016	2016	2	0	2	Export	208	Denmark	DNK	51	Armenia	ARM								05	VEGETABLES AND FRUIT	1	No Quantity			0		0		124			4
S3	2016	2016	2016	2	0	2	Export	208	Denmark	DNK	52	Barbados	BRB								05	VEGETABLES AND FRUIT	1	No Quantity			0		0		67934			4
S3	2016	2016	2016	2	0	2	Export	208	Denmark	DNK	56	Belgium	BEL								05	VEGETABLES AND FRUIT	1	No Quantity			0		0		8826404			4
S3	2016	2016	2016	2	0	2	Export	208	Denmark	DNK	70	Bosnia Herzegovina	BIH								05	VEGETABLES AND FRUIT	1	No Quantity			0		0		99628			4
S3	2016	2016	2016	2	0	2	Export	208	Denmark	DNK	76	Brazil	BRA								05	VEGETABLES AND FRUIT	1	No Quantity			0		0		395753			4
S3	2016	2016	2016	2	0	2	Export	208	Denmark	DNK	84	Belize	BLZ								05	VEGETABLES AND FRUIT	1	No Quantity			0		0		19248			4
S3	2016	2016	2016	2	0	2	Export	208	Denmark	DNK	100	Bulgaria	BGR								05	VEGETABLES AND FRUIT	1	No Quantity			0		0		58400			4
S3	2016	2016	2016	2	0	2	Export	208	Denmark	DNK	104	Myanmar	MMR								05	VEGETABLES AND FRUIT	1	No Quantity			0		0		142094			4
S3	2016	2016	2016	2	0	2	Export	208	Denmark	DNK	108	Burundi	BDI								05	VEGETABLES AND FRUIT	1	No Quantity			0		0		235			4
S3	2016	2016	2016	2	0	2	Export	208	Denmark	DNK	112	Belarus	BLR								05	VEGETABLES AND FRUIT	1	No Quantity			0		0		25998			4
S3	2016	2016	2016	2	0	2	Export	208	Denmark	DNK	116	Cambodia	KHM								05	VEGETABLES AND FRUIT	1	No Quantity			0		0		17446			4
S3	2016	2016	2016	2	0	2	Export	208	Denmark	DNK	124	Canada	CAN								05	VEGETABLES AND FRUIT	1	No Quantity			0		0		418466			4
S3	2016	2016	2016	2	0	2	Export	208	Denmark	DNK	132	Cabo Verde	CPV								05	VEGETABLES AND FRUIT	1	No Quantity			0		0		284			4
S3	2016	2016	2016	2	0	2	Export	208	Denmark	DNK	144	Sri Lanka	LKA								05	VEGETABLES AND FRUIT	1	No Quantity			0		0		56422			4
S3	2016	2016	2016	2	0	2	Export	208	Denmark	DNK	152	Chile	CHL								05	VEGETABLES AND FRUIT	1	No Quantity			0		0		775583			4
S3	2016	2016	2016	2	0	2	Export	208	Denmark	DNK	156	China	CHN								05	VEGETABLES AND FRUIT	1	No Quantity			0		0		783314			4
S3	2016	2016	2016	2	0	2	Export	208	Denmark	DNK	170	Colombia	COL								05	VEGETABLES AND FRUIT	1	No Quantity			0		0		1971			4
S3	2016	2016	2016	2	0	2	Export	208	Denmark	DNK	178	Congo	COG								05	VEGETABLES AND FRUIT	1	No Quantity			0		0		68735			4
S3	2016	2016	2016	2	0	2	Export	208	Denmark	DNK	180	Dem. Rep. of the Congo	COD								05	VEGETABLES AND FRUIT	1	No Quantity			0		0		69644			4
S3	2016	2016	2016	2	0	2	Export	208	Denmark	DNK	191	Croatia	HRV								05	VEGETABLES AND FRUIT	1	No Quantity			0		0		150791			4
S3	2016	2016	2016	2	0	2	Export	208	Denmark	DNK	192	Cuba	CUB								05	VEGETABLES AND FRUIT	1	No Quantity			0		0		6036			4
S3	2016	2016	2016	2	0	2	Export	208	Denmark	DNK	196	Cyprus	CYP								05	VEGETABLES AND FRUIT	1	No Quantity			0		0		207433			4
S3	2016	2016	2016	2	0	2	Export	208	Denmark	DNK	203	Czechia	CZE								05	VEGETABLES AND FRUIT	1	No Quantity			0		0		5816995			4
S3	2016	2016	2016	2	0	2	Export	208	Denmark	DNK	214	Dominican Rep.	DOM								05	VEGETABLES AND FRUIT	1	No Quantity			0		0		114325			4
S3	2016	2016	2016	2	0	2	Export	208	Denmark	DNK	218	Ecuador	ECU								05	VEGETABLES AND FRUIT	1	No Quantity			0		0		34659			4
S3	2016	2016	2016	2	0	2	Export	208	Denmark	DNK	231	Ethiopia	ETH								05	VEGETABLES AND FRUIT	1	No Quantity			0		0		72			4
S3	2016	2016	2016	2	0	2	Export	208	Denmark	DNK	232	Eritrea	ERI								05	VEGETABLES AND FRUIT	1	No Quantity			0		0		107			4
S3	2016	2016	2016	2	0	2	Export	208	Denmark	DNK	233	Estonia	EST								05	VEGETABLES AND FRUIT	1	No Quantity			0		0		2233713			4
S3	2016	2016	2016	2	0	2	Export	208	Denmark	DNK	234	Faeroe Isds	FRO								05	VEGETABLES AND FRUIT	1	No Quantity			0		0		14453176			4
S3	2016	2016	2016	2	0	2	Export	208	Denmark	DNK	246	Finland	FIN								05	VEGETABLES AND FRUIT	1	No Quantity			0		0		32901366			4
S3	2016	2016	2016	2	0	2	Export	208	Denmark	DNK	251	France	FRA								05	VEGETABLES AND FRUIT	1	No Quantity			0		0		4374849			4
S3	2016	2016	2016	2	0	2	Export	208	Denmark	DNK	268	Georgia	GEO								05	VEGETABLES AND FRUIT	1	No Quantity			0		0		29770			4
S3	2016	2016	2016	2	0	2	Export	208	Denmark	DNK	276	Germany	DEU								05	VEGETABLES AND FRUIT	1	No Quantity			0		0		83677893			4
S3	2016	2016	2016	2	0	2	Export	208	Denmark	DNK	288	Ghana	GHA								05	VEGETABLES AND FRUIT	1	No Quantity			0		0		218449			4
S3	2016	2016	2016	2	0	2	Export	208	Denmark	DNK	300	Greece	GRC								05	VEGETABLES AND FRUIT	1	No Quantity			0		0		644551			4
S3	2016	2016	2016	2	0	2	Export	208	Denmark	DNK	304	Greenland	GRL								05	VEGETABLES AND FRUIT	1	No Quantity			0		0		18792760			4
S3	2016	2016	2016	2	0	2	Export	208	Denmark	DNK	324	Guinea	GIN								05	VEGETABLES AND FRUIT	1	No Quantity			0		0		15749			4
S3	2016	2016	2016	2	0	2	Export	208	Denmark	DNK	344	China, Hong Kong SAR	HKG								05	VEGETABLES AND FRUIT	1	No Quantity			0		0		331063			4
S3	2016	2016	2016	2	0	2	Export	208	Denmark	DNK	348	Hungary	HUN								05	VEGETABLES AND FRUIT	1	No Quantity			0		0		225326			4
S3	2016	2016	2016	2	0	2	Export	208	Denmark	DNK	352	Iceland	ISL								05	VEGETABLES AND FRUIT	1	No Quantity			0		0		12531960			4
S3	2016	2016	2016	2	0	2	Export	208	Denmark	DNK	360	Indonesia	IDN								05	VEGETABLES AND FRUIT	1	No Quantity			0		0		1251889			4
S3	2016	2016	2016	2	0	2	Export	208	Denmark	DNK	364	Iran	IRN								05	VEGETABLES AND FRUIT	1	No Quantity			0		0		631			4
S3	2016	2016	2016	2	0	2	Export	208	Denmark	DNK	368	Iraq	IRQ								05	VEGETABLES AND FRUIT	1	No Quantity			0		0		19397			4
S3	2016	2016	2016	2	0	2	Export	208	Denmark	DNK	372	Ireland	IRL								05	VEGETABLES AND FRUIT	1	No Quantity			0		0		1953815			4
S3	2016	2016	2016	2	0	2	Export	208	Denmark	DNK	376	Israel	ISR								05	VEGETABLES AND FRUIT	1	No Quantity			0		0		135148			4
S3	2016	2016	2016	2	0	2	Export	208	Denmark	DNK	381	Italy	ITA								05	VEGETABLES AND FRUIT	1	No Quantity			0		0		11663199			4
S3	2016	2016	2016	2	0	2	Export	208	Denmark	DNK	384	Côte d'Ivoire	CIV								05	VEGETABLES AND FRUIT	1	No Quantity			0		0		11590			4
S3	2016	2016	2016	2	0	2	Export	208	Denmark	DNK	388	Jamaica	JAM								05	VEGETABLES AND FRUIT	1	No Quantity			0		0		24856			4
S3	2016	2016	2016	2	0	2	Export	208	Denmark	DNK	392	Japan	JPN								05	VEGETABLES AND FRUIT	1	No Quantity			0		0		2827718			4
S3	2016	2016	2016	2	0	2	Export	208	Denmark	DNK	398	Kazakhstan	KAZ								05	VEGETABLES AND FRUIT	1	No Quantity			0		0		817			4
S3	2016	2016	2016	2	0	2	Export	208	Denmark	DNK	400	Jordan	JOR								05	VEGETABLES AND FRUIT	1	No Quantity			0		0		1514637			4
S3	2016	2016	2016	2	0	2	Export	208	Denmark	DNK	404	Kenya	KEN								05	VEGETABLES AND FRUIT	1	No Quantity			0		0		138333			4
S3	2016	2016	2016	2	0	2	Export	208	Denmark	DNK	408	Dem. People's Rep. of Korea	PRK								05	VEGETABLES AND FRUIT	1	No Quantity			0		0		2617			4
S3	2016	2016	2016	2	0	2	Export	208	Denmark	DNK	410	Rep. of Korea	KOR								05	VEGETABLES AND FRUIT	1	No Quantity			0		0		514867			4
S3	2016	2016	2016	2	0	2	Export	208	Denmark	DNK	414	Kuwait	KWT								05	VEGETABLES AND FRUIT	1	No Quantity			0		0		311788			4
S3	2016	2016	2016	2	0	2	Export	208	Denmark	DNK	417	Kyrgyzstan	KGZ								05	VEGETABLES AND FRUIT	1	No Quantity			0		0		401			4
S3	2016	2016	2016	2	0	2	Export	208	Denmark	DNK	422	Lebanon	LBN								05	VEGETABLES AND FRUIT	1	No Quantity			0		0		1201006			4
S3	2016	2016	2016	2	0	2	Export	208	Denmark	DNK	428	Latvia	LVA								05	VEGETABLES AND FRUIT	1	No Quantity			0		0		959564			4
S3	2016	2016	2016	2	0	2	Export	208	Denmark	DNK	430	Liberia	LBR								05	VEGETABLES AND FRUIT	1	No Quantity			0		0		177718			4
S3	2016	2016	2016	2	0	2	Export	208	Denmark	DNK	440	Lithuania	LTU								05	VEGETABLES AND FRUIT	1	No Quantity			0		0		566095			4
S3	2016	2016	2016	2	0	2	Export	208	Denmark	DNK	442	Luxembourg	LUX								05	VEGETABLES AND FRUIT	1	No Quantity			0		0		16033			4
S3	2016	2016	2016	2	0	2	Export	208	Denmark	DNK	458	Malaysia	MYS								05	VEGETABLES AND FRUIT	1	No Quantity			0		0		731012			4
S3	2016	2016	2016	2	0	2	Export	208	Denmark	DNK	462	Maldives	MDV								05	VEGETABLES AND FRUIT	1	No Quantity			0		0		35819			4
S3	2016	2016	2016	2	0	2	Export	208	Denmark	DNK	466	Mali	MLI								05	VEGETABLES AND FRUIT	1	No Quantity			0		0		565			4
S3	2016	2016	2016	2	0	2	Export	208	Denmark	DNK	470	Malta	MLT								05	VEGETABLES AND FRUIT	1	No Quantity			0		0		78882			4
S3	2016	2016	2016	2	0	2	Export	208	Denmark	DNK	478	Mauritania	MRT								05	VEGETABLES AND FRUIT	1	No Quantity			0		0		410			4
S3	2016	2016	2016	2	0	2	Export	208	Denmark	DNK	480	Mauritius	MUS								05	VEGETABLES AND FRUIT	1	No Quantity			0		0		9766			4
S3	2016	2016	2016	2	0	2	Export	208	Denmark	DNK	484	Mexico	MEX								05	VEGETABLES AND FRUIT	1	No Quantity			0		0		72244			4
S3	2016	2016	2016	2	0	2	Export	208	Denmark	DNK	490	Other Asia, nes									05	VEGETABLES AND FRUIT	1	No Quantity			0		0		208171			4
S3	2016	2016	2016	2	0	2	Export	208	Denmark	DNK	496	Mongolia	MNG								05	VEGETABLES AND FRUIT	1	No Quantity			0		0		1492			4
S3	2016	2016	2016	2	0	2	Export	208	Denmark	DNK	498	Rep. of Moldova	MDA								05	VEGETABLES AND FRUIT	1	No Quantity			0		0		3146			4
S3	2016	2016	2016	2	0	2	Export	208	Denmark	DNK	499	Montenegro	MNE								05	VEGETABLES AND FRUIT	1	No Quantity			0		0		30366			4
S3	2016	2016	2016	2	0	2	Export	208	Denmark	DNK	504	Morocco	MAR								05	VEGETABLES AND FRUIT	1	No Quantity			0		0		1432969			4
S3	2016	2016	2016	2	0	2	Export	208	Denmark	DNK	512	Oman	OMN								05	VEGETABLES AND FRUIT	1	No Quantity			0		0		213231			4
S3	2016	2016	2016	2	0	2	Export	208	Denmark	DNK	524	Nepal	NPL								05	VEGETABLES AND FRUIT	1	No Quantity			0		0		20093			4
S3	2016	2016	2016	2	0	2	Export	208	Denmark	DNK	528	Netherlands	NLD								05	VEGETABLES AND FRUIT	1	No Quantity			0		0		22518083			4
S3	2016	2016	2016	2	0	2	Export	208	Denmark	DNK	531	Curaçao	CUW								05	VEGETABLES AND FRUIT	1	No Quantity			0		0		2005			4
S3	2016	2016	2016	2	0	2	Export	208	Denmark	DNK	540	New Caledonia	NCL								05	VEGETABLES AND FRUIT	1	No Quantity			0		0		4330			4
S3	2016	2016	2016	2	0	2	Export	208	Denmark	DNK	554	New Zealand	NZL								05	VEGETABLES AND FRUIT	1	No Quantity			0		0		51839			4
S3	2016	2016	2016	2	0	2	Export	208	Denmark	DNK	566	Nigeria	NGA								05	VEGETABLES AND FRUIT	1	No Quantity			0		0		48107			4
S3	2016	2016	2016	2	0	2	Export	208	Denmark	DNK	579	Norway	NOR								05	VEGETABLES AND FRUIT	1	No Quantity			0		0		35048190			4
S3	2016	2016	2016	2	0	2	Export	208	Denmark	DNK	586	Pakistan	PAK								05	VEGETABLES AND FRUIT	1	No Quantity			0		0		406041			4
S3	2016	2016	2016	2	0	2	Export	208	Denmark	DNK	604	Peru	PER								05	VEGETABLES AND FRUIT	1	No Quantity			0		0		5892			4
S3	2016	2016	2016	2	0	2	Export	208	Denmark	DNK	608	Philippines	PHL								05	VEGETABLES AND FRUIT	1	No Quantity			0		0		3321642			4
S3	2016	2016	2016	2	0	2	Export	208	Denmark	DNK	616	Poland	POL								05	VEGETABLES AND FRUIT	1	No Quantity			0		0		6281282			4
S3	2016	2016	2016	2	0	2	Export	208	Denmark	DNK	620	Portugal	PRT								05	VEGETABLES AND FRUIT	1	No Quantity			0		0		1748715			4
S3	2016	2016	2016	2	0	2	Export	208	Denmark	DNK	634	Qatar	QAT								05	VEGETABLES AND FRUIT	1	No Quantity			0		0		79433			4
S3	2016	2016	2016	2	0	2	Export	208	Denmark	DNK	642	Romania	ROU								05	VEGETABLES AND FRUIT	1	No Quantity			0		0		222980			4
S3	2016	2016	2016	2	0	2	Export	208	Denmark	DNK	643	Russian Federation	RUS								05	VEGETABLES AND FRUIT	1	No Quantity			0		0		422430			4
S3	2016	2016	2016	2	0	2	Export	208	Denmark	DNK	646	Rwanda	RWA								05	VEGETABLES AND FRUIT	1	No Quantity			0		0		30			4
S3	2016	2016	2016	2	0	2	Export	208	Denmark	DNK	662	Saint Lucia	LCA								05	VEGETABLES AND FRUIT	1	No Quantity			0		0		430			4
S3	2016	2016	2016	2	0	2	Export	208	Denmark	DNK	682	Saudi Arabia	SAU								05	VEGETABLES AND FRUIT	1	No Quantity			0		0		322341			4
S3	2016	2016	2016	2	0	2	Export	208	Denmark	DNK	686	Senegal	SEN								05	VEGETABLES AND FRUIT	1	No Quantity			0		0		1038			4
S3	2016	2016	2016	2	0	2	Export	208	Denmark	DNK	688	Serbia	SRB								05	VEGETABLES AND FRUIT	1	No Quantity			0		0		35055			4
S3	2016	2016	2016	2	0	2	Export	208	Denmark	DNK	690	Seychelles	SYC								05	VEGETABLES AND FRUIT	1	No Quantity			0		0		34458			4
S3	2016	2016	2016	2	0	2	Export	208	Denmark	DNK	694	Sierra Leone	SLE								05	VEGETABLES AND FRUIT	1	No Quantity			0		0		34449			4
S3	2016	2016	2016	2	0	2	Export	208	Denmark	DNK	699	India	IND								05	VEGETABLES AND FRUIT	1	No Quantity			0		0		281948			4
S3	2016	2016	2016	2	0	2	Export	208	Denmark	DNK	702	Singapore	SGP								05	VEGETABLES AND FRUIT	1	No Quantity			0		0		235837			4
S3	2016	2016	2016	2	0	2	Export	208	Denmark	DNK	703	Slovakia	SVK								05	VEGETABLES AND FRUIT	1	No Quantity			0		0		719275			4
S3	2016	2016	2016	2	0	2	Export	208	Denmark	DNK	704	Viet Nam	VNM								05	VEGETABLES AND FRUIT	1	No Quantity			0		0		950240			4
S3	2016	2016	2016	2	0	2	Export	208	Denmark	DNK	705	Slovenia	SVN								05	VEGETABLES AND FRUIT	1	No Quantity			0		0		77299			4
S3	2016	2016	2016	2	0	2	Export	208	Denmark	DNK	710	South Africa	ZAF								05	VEGETABLES AND FRUIT	1	No Quantity			0		0		13696			4
S3	2016	2016	2016	2	0	2	Export	208	Denmark	DNK	724	Spain	ESP								05	VEGETABLES AND FRUIT	1	No Quantity			0		0		5392378			4
S3	2016	2016	2016	2	0	2	Export	208	Denmark	DNK	728	South Sudan	SSD								05	VEGETABLES AND FRUIT	1	No Quantity			0		0		122			4
S3	2016	2016	2016	2	0	2	Export	208	Denmark	DNK	729	Sudan	SDN								05	VEGETABLES AND FRUIT	1	No Quantity			0		0		726			4
S3	2016	2016	2016	2	0	2	Export	208	Denmark	DNK	752	Sweden	SWE								05	VEGETABLES AND FRUIT	1	No Quantity			0		0		187521756			4
S3	2016	2016	2016	2	0	2	Export	208	Denmark	DNK	757	Switzerland	CHE								05	VEGETABLES AND FRUIT	1	No Quantity			0		0		1350417			4
S3	2016	2016	2016	2	0	2	Export	208	Denmark	DNK	760	Syria	SYR								05	VEGETABLES AND FRUIT	1	No Quantity			0		0		283600			4
S3	2016	2016	2016	2	0	2	Export	208	Denmark	DNK	762	Tajikistan	TJK								05	VEGETABLES AND FRUIT	1	No Quantity			0		0		904			4
S3	2016	2016	2016	2	0	2	Export	208	Denmark	DNK	764	Thailand	THA								05	VEGETABLES AND FRUIT	1	No Quantity			0		0		1594543			4
S3	2016	2016	2016	2	0	2	Export	208	Denmark	DNK	768	Togo	TGO								05	VEGETABLES AND FRUIT	1	No Quantity			0		0		23440			4
S3	2016	2016	2016	2	0	2	Export	208	Denmark	DNK	780	Trinidad and Tobago	TTO								05	VEGETABLES AND FRUIT	1	No Quantity			0		0		23025			4
S3	2016	2016	2016	2	0	2	Export	208	Denmark	DNK	784	United Arab Emirates	ARE								05	VEGETABLES AND FRUIT	1	No Quantity			0		0		676889			4
S3	2016	2016	2016	2	0	2	Export	208	Denmark	DNK	788	Tunisia	TUN								05	VEGETABLES AND FRUIT	1	No Quantity			0		0		204			4
S3	2016	2016	2016	2	0	2	Export	208	Denmark	DNK	792	Turkey	TUR								05	VEGETABLES AND FRUIT	1	No Quantity			0		0		325237			4
S3	2016	2016	2016	2	0	2	Export	208	Denmark	DNK	795	Turkmenistan	TKM								05	VEGETABLES AND FRUIT	1	No Quantity			0		0		228			4
S3	2016	2016	2016	2	0	2	Export	208	Denmark	DNK	800	Uganda	UGA								05	VEGETABLES AND FRUIT	1	No Quantity			0		0		22344			4
S3	2016	2016	2016	2	0	2	Export	208	Denmark	DNK	804	Ukraine	UKR								05	VEGETABLES AND FRUIT	1	No Quantity			0		0		381579			4
S3	2016	2016	2016	2	0	2	Export	208	Denmark	DNK	807	North Macedonia	MKD								05	VEGETABLES AND FRUIT	1	No Quantity			0		0		14852			4
S3	2016	2016	2016	2	0	2	Export	208	Denmark	DNK	818	Egypt	EGY								05	VEGETABLES AND FRUIT	1	No Quantity			0		0		8534763			4
S3	2016	2016	2016	2	0	2	Export	208	Denmark	DNK	826	United Kingdom	GBR								05	VEGETABLES AND FRUIT	1	No Quantity			0		0		29916661			4
S3	2016	2016	2016	2	0	2	Export	208	Denmark	DNK	834	United Rep. of Tanzania	TZA								05	VEGETABLES AND FRUIT	1	No Quantity			0		0		178481			4
S3	2016	2016	2016	2	0	2	Export	208	Denmark	DNK	842	USA	USA								05	VEGETABLES AND FRUIT	1	No Quantity			0		0		5974526			4
S3	2016	2016	2016	2	0	2	Export	208	Denmark	DNK	854	Burkina Faso	BFA								05	VEGETABLES AND FRUIT	1	No Quantity			0		0		13			4
S3	2016	2016	2016	2	0	2	Export	208	Denmark	DNK	858	Uruguay	URY								05	VEGETABLES AND FRUIT	1	No Quantity			0		0		16			4
S3	2016	2016	2016	2	0	2	Export	208	Denmark	DNK	860	Uzbekistan	UZB								05	VEGETABLES AND FRUIT	1	No Quantity			0		0		4039			4
S3	2016	2016	2016	2	0	2	Export	208	Denmark	DNK	887	Yemen	YEM								05	VEGETABLES AND FRUIT	1	No Quantity			0		0		16023			4
S3	2016	2016	2016	2	0	2	Export	214	Dominican Rep.	DOM	0	World	WLD								05	VEGETABLES AND FRUIT	1	No Quantity							459283113			0
S3	2016	2016	2016	2	0	2	Export	214	Dominican Rep.	DOM	8	Albania	ALB								05	VEGETABLES AND FRUIT	1	No Quantity							36084			0
S3	2016	2016	2016	2	0	2	Export	214	Dominican Rep.	DOM	28	Antigua and Barbuda	ATG								05	VEGETABLES AND FRUIT	1	No Quantity							336198			0
S3	2016	2016	2016	2	0	2	Export	214	Dominican Rep.	DOM	40	Austria	AUT								05	VEGETABLES AND FRUIT	1	No Quantity							2080			0
S3	2016	2016	2016	2	0	2	Export	214	Dominican Rep.	DOM	44	Bahamas	BHS								05	VEGETABLES AND FRUIT	1	No Quantity							464866			0
S3	2016	2016	2016	2	0	2	Export	214	Dominican Rep.	DOM	52	Barbados	BRB								05	VEGETABLES AND FRUIT	1	No Quantity							999876			0
S3	2016	2016	2016	2	0	2	Export	214	Dominican Rep.	DOM	56	Belgium	BEL								05	VEGETABLES AND FRUIT	1	No Quantity							20688677			0
S3	2016	2016	2016	2	0	2	Export	214	Dominican Rep.	DOM	60	Bermuda	BMU								05	VEGETABLES AND FRUIT	1	No Quantity							36669			0
S3	2016	2016	2016	2	0	2	Export	214	Dominican Rep.	DOM	92	Br. Virgin Isds	VGB								05	VEGETABLES AND FRUIT	1	No Quantity							98732			0
S3	2016	2016	2016	2	0	2	Export	214	Dominican Rep.	DOM	112	Belarus	BLR								05	VEGETABLES AND FRUIT	1	No Quantity							45678			0
S3	2016	2016	2016	2	0	2	Export	214	Dominican Rep.	DOM	124	Canada	CAN								05	VEGETABLES AND FRUIT	1	No Quantity							8307171			0
S3	2016	2016	2016	2	0	2	Export	214	Dominican Rep.	DOM	152	Chile	CHL								05	VEGETABLES AND FRUIT	1	No Quantity							64096			0
S3	2016	2016	2016	2	0	2	Export	214	Dominican Rep.	DOM	156	China	CHN								05	VEGETABLES AND FRUIT	1	No Quantity							1441			0
S3	2016	2016	2016	2	0	2	Export	214	Dominican Rep.	DOM	170	Colombia	COL								05	VEGETABLES AND FRUIT	1	No Quantity							34322			0
S3	2016	2016	2016	2	0	2	Export	214	Dominican Rep.	DOM	188	Costa Rica	CRI								05	VEGETABLES AND FRUIT	1	No Quantity							186005			0
S3	2016	2016	2016	2	0	2	Export	214	Dominican Rep.	DOM	192	Cuba	CUB								05	VEGETABLES AND FRUIT	1	No Quantity							1612			0
S3	2016	2016	2016	2	0	2	Export	214	Dominican Rep.	DOM	208	Denmark	DNK								05	VEGETABLES AND FRUIT	1	No Quantity							7694120			0
S3	2016	2016	2016	2	0	2	Export	214	Dominican Rep.	DOM	212	Dominica	DMA								05	VEGETABLES AND FRUIT	1	No Quantity							104342			0
S3	2016	2016	2016	2	0	2	Export	214	Dominican Rep.	DOM	218	Ecuador	ECU								05	VEGETABLES AND FRUIT	1	No Quantity							1475			0
S3	2016	2016	2016	2	0	2	Export	214	Dominican Rep.	DOM	222	El Salvador	SLV								05	VEGETABLES AND FRUIT	1	No Quantity							4125			0
S3	2016	2016	2016	2	0	2	Export	214	Dominican Rep.	DOM	251	France	FRA								05	VEGETABLES AND FRUIT	1	No Quantity							21365437			0
S3	2016	2016	2016	2	0	2	Export	214	Dominican Rep.	DOM	276	Germany	DEU								05	VEGETABLES AND FRUIT	1	No Quantity							18899378			0
S3	2016	2016	2016	2	0	2	Export	214	Dominican Rep.	DOM	300	Greece	GRC								05	VEGETABLES AND FRUIT	1	No Quantity							4			0
S3	2016	2016	2016	2	0	2	Export	214	Dominican Rep.	DOM	308	Grenada	GRD								05	VEGETABLES AND FRUIT	1	No Quantity							199935			0
S3	2016	2016	2016	2	0	2	Export	214	Dominican Rep.	DOM	328	Guyana	GUY								05	VEGETABLES AND FRUIT	1	No Quantity							520900			0
S3	2016	2016	2016	2	0	2	Export	214	Dominican Rep.	DOM	332	Haiti	HTI								05	VEGETABLES AND FRUIT	1	No Quantity							23742342			0
S3	2016	2016	2016	2	0	2	Export	214	Dominican Rep.	DOM	340	Honduras	HND								05	VEGETABLES AND FRUIT	1	No Quantity							13768			0
S3	2016	2016	2016	2	0	2	Export	214	Dominican Rep.	DOM	344	China, Hong Kong SAR	HKG								05	VEGETABLES AND FRUIT	1	No Quantity							21290			0
S3	2016	2016	2016	2	0	2	Export	214	Dominican Rep.	DOM	372	Ireland	IRL								05	VEGETABLES AND FRUIT	1	No Quantity							480392			0
S3	2016	2016	2016	2	0	2	Export	214	Dominican Rep.	DOM	376	Israel	ISR								05	VEGETABLES AND FRUIT	1	No Quantity							507987			0
S3	2016	2016	2016	2	0	2	Export	214	Dominican Rep.	DOM	381	Italy	ITA								05	VEGETABLES AND FRUIT	1	No Quantity							7150279			0
S3	2016	2016	2016	2	0	2	Export	214	Dominican Rep.	DOM	388	Jamaica	JAM								05	VEGETABLES AND FRUIT	1	No Quantity							9425833			0
S3	2016	2016	2016	2	0	2	Export	214	Dominican Rep.	DOM	392	Japan	JPN								05	VEGETABLES AND FRUIT	1	No Quantity							26260			0
S3	2016	2016	2016	2	0	2	Export	214	Dominican Rep.	DOM	410	Rep. of Korea	KOR								05	VEGETABLES AND FRUIT	1	No Quantity							189395			0
S3	2016	2016	2016	2	0	2	Export	214	Dominican Rep.	DOM	430	Liberia	LBR								05	VEGETABLES AND FRUIT	1	No Quantity							561			0
S3	2016	2016	2016	2	0	2	Export	214	Dominican Rep.	DOM	442	Luxembourg	LUX								05	VEGETABLES AND FRUIT	1	No Quantity							18198			0
S3	2016	2016	2016	2	0	2	Export	214	Dominican Rep.	DOM	470	Malta	MLT								05	VEGETABLES AND FRUIT	1	No Quantity							120672			0
S3	2016	2016	2016	2	0	2	Export	214	Dominican Rep.	DOM	499	Montenegro	MNE								05	VEGETABLES AND FRUIT	1	No Quantity							11663			0
S3	2016	2016	2016	2	0	2	Export	214	Dominican Rep.	DOM	528	Netherlands	NLD								05	VEGETABLES AND FRUIT	1	No Quantity							21209270			0
S3	2016	2016	2016	2	0	2	Export	214	Dominican Rep.	DOM	531	Curaçao	CUW								05	VEGETABLES AND FRUIT	1	No Quantity							2836745			0
S3	2016	2016	2016	2	0	2	Export	214	Dominican Rep.	DOM	533	Aruba	ABW								05	VEGETABLES AND FRUIT	1	No Quantity							678758			0
S3	2016	2016	2016	2	0	2	Export	214	Dominican Rep.	DOM	579	Norway	NOR								05	VEGETABLES AND FRUIT	1	No Quantity							3609689			0
S3	2016	2016	2016	2	0	2	Export	214	Dominican Rep.	DOM	584	Marshall Isds	MHL								05	VEGETABLES AND FRUIT	1	No Quantity							124			0
S3	2016	2016	2016	2	0	2	Export	214	Dominican Rep.	DOM	586	Pakistan	PAK								05	VEGETABLES AND FRUIT	1	No Quantity							5041			0
S3	2016	2016	2016	2	0	2	Export	214	Dominican Rep.	DOM	591	Panama	PAN								05	VEGETABLES AND FRUIT	1	No Quantity							1724655			0
S3	2016	2016	2016	2	0	2	Export	214	Dominican Rep.	DOM	604	Peru	PER								05	VEGETABLES AND FRUIT	1	No Quantity							413064			0
S3	2016	2016	2016	2	0	2	Export	214	Dominican Rep.	DOM	620	Portugal	PRT								05	VEGETABLES AND FRUIT	1	No Quantity							43368			0
S3	2016	2016	2016	2	0	2	Export	214	Dominican Rep.	DOM	643	Russian Federation	RUS								05	VEGETABLES AND FRUIT	1	No Quantity							5231			0
S3	2016	2016	2016	2	0	2	Export	214	Dominican Rep.	DOM	659	Saint Kitts and Nevis	KNA								05	VEGETABLES AND FRUIT	1	No Quantity							121929			0
S3	2016	2016	2016	2	0	2	Export	214	Dominican Rep.	DOM	660	Anguilla	AIA								05	VEGETABLES AND FRUIT	1	No Quantity							477			0
S3	2016	2016	2016	2	0	2	Export	214	Dominican Rep.	DOM	662	Saint Lucia	LCA								05	VEGETABLES AND FRUIT	1	No Quantity							4239			0
S3	2016	2016	2016	2	0	2	Export	214	Dominican Rep.	DOM	678	Sao Tome and Principe	STP								05	VEGETABLES AND FRUIT	1	No Quantity							417183			0
S3	2016	2016	2016	2	0	2	Export	214	Dominican Rep.	DOM	702	Singapore	SGP								05	VEGETABLES AND FRUIT	1	No Quantity							586			0
S3	2016	2016	2016	2	0	2	Export	214	Dominican Rep.	DOM	724	Spain	ESP								05	VEGETABLES AND FRUIT	1	No Quantity							10785247			0
S3	2016	2016	2016	2	0	2	Export	214	Dominican Rep.	DOM	752	Sweden	SWE								05	VEGETABLES AND FRUIT	1	No Quantity							43746670			0
S3	2016	2016	2016	2	0	2	Export	214	Dominican Rep.	DOM	757	Switzerland	CHE								05	VEGETABLES AND FRUIT	1	No Quantity							5211447			0
S3	2016	2016	2016	2	0	2	Export	214	Dominican Rep.	DOM	780	Trinidad and Tobago	TTO								05	VEGETABLES AND FRUIT	1	No Quantity							1667037			0
S3	2016	2016	2016	2	0	2	Export	214	Dominican Rep.	DOM	796	Turks and Caicos Isds	TCA								05	VEGETABLES AND FRUIT	1	No Quantity							145103			0
S3	2016	2016	2016	2	0	2	Export	214	Dominican Rep.	DOM	804	Ukraine	UKR								05	VEGETABLES AND FRUIT	1	No Quantity							8854			0
S3	2016	2016	2016	2	0	2	Export	214	Dominican Rep.	DOM	826	United Kingdom	GBR								05	VEGETABLES AND FRUIT	1	No Quantity							126733130			0
S3	2016	2016	2016	2	0	2	Export	214	Dominican Rep.	DOM	842	USA	USA								05	VEGETABLES AND FRUIT	1	No Quantity							117459089			0
S3	2016	2016	2016	2	0	2	Export	214	Dominican Rep.	DOM	862	Venezuela	VEN								05	VEGETABLES AND FRUIT	1	No Quantity							29			0
S3	2016	2016	2016	2	0	2	Export	214	Dominican Rep.	DOM	899	Areas, nes									05	VEGETABLES AND FRUIT	1	No Quantity							654285			0
S3	2016	2016	2016	2	0	2	Export	208	Denmark	DNK	0	World	WLD								06	SUGAR,SUGR.PREPTNS,HONEY	1	No Quantity			0		0		351255920			4
S3	2016	2016	2016	2	0	2	Export	208	Denmark	DNK	12	Algeria	DZA								06	SUGAR,SUGR.PREPTNS,HONEY	1	No Quantity			0		0		724279			4
S3	2016	2016	2016	2	0	2	Export	208	Denmark	DNK	24	Angola	AGO								06	SUGAR,SUGR.PREPTNS,HONEY	1	No Quantity			0		0		2121171			4
S3	2016	2016	2016	2	0	2	Export	208	Denmark	DNK	31	Azerbaijan	AZE								06	SUGAR,SUGR.PREPTNS,HONEY	1	No Quantity			0		0		192			4
S3	2016	2016	2016	2	0	2	Export	208	Denmark	DNK	36	Australia	AUS								06	SUGAR,SUGR.PREPTNS,HONEY	1	No Quantity			0		0		35871			4
S3	2016	2016	2016	2	0	2	Export	208	Denmark	DNK	40	Austria	AUT								06	SUGAR,SUGR.PREPTNS,HONEY	1	No Quantity			0		0		1197175			4
S3	2016	2016	2016	2	0	2	Export	208	Denmark	DNK	44	Bahamas	BHS								06	SUGAR,SUGR.PREPTNS,HONEY	1	No Quantity			0		0		3152			4
S3	2016	2016	2016	2	0	2	Export	208	Denmark	DNK	50	Bangladesh	BGD								06	SUGAR,SUGR.PREPTNS,HONEY	1	No Quantity			0		0		27093			4
S3	2016	2016	2016	2	0	2	Export	208	Denmark	DNK	51	Armenia	ARM								06	SUGAR,SUGR.PREPTNS,HONEY	1	No Quantity			0		0		69			4
S3	2016	2016	2016	2	0	2	Export	208	Denmark	DNK	56	Belgium	BEL								06	SUGAR,SUGR.PREPTNS,HONEY	1	No Quantity			0		0		472646			4
S3	2016	2016	2016	2	0	2	Export	208	Denmark	DNK	70	Bosnia Herzegovina	BIH								06	SUGAR,SUGR.PREPTNS,HONEY	1	No Quantity			0		0		11			4
S3	2016	2016	2016	2	0	2	Export	208	Denmark	DNK	76	Brazil	BRA								06	SUGAR,SUGR.PREPTNS,HONEY	1	No Quantity			0		0		3340			4
S3	2016	2016	2016	2	0	2	Export	208	Denmark	DNK	100	Bulgaria	BGR								06	SUGAR,SUGR.PREPTNS,HONEY	1	No Quantity			0		0		59881			4
S3	2016	2016	2016	2	0	2	Export	208	Denmark	DNK	104	Myanmar	MMR								06	SUGAR,SUGR.PREPTNS,HONEY	1	No Quantity			0		0		28			4
S3	2016	2016	2016	2	0	2	Export	208	Denmark	DNK	112	Belarus	BLR								06	SUGAR,SUGR.PREPTNS,HONEY	1	No Quantity			0		0		19476			4
S3	2016	2016	2016	2	0	2	Export	208	Denmark	DNK	124	Canada	CAN								06	SUGAR,SUGR.PREPTNS,HONEY	1	No Quantity			0		0		230100			4
S3	2016	2016	2016	2	0	2	Export	208	Denmark	DNK	132	Cabo Verde	CPV								06	SUGAR,SUGR.PREPTNS,HONEY	1	No Quantity			0		0		88			4
S3	2016	2016	2016	2	0	2	Export	208	Denmark	DNK	152	Chile	CHL								06	SUGAR,SUGR.PREPTNS,HONEY	1	No Quantity			0		0		138			4
S3	2016	2016	2016	2	0	2	Export	208	Denmark	DNK	156	China	CHN								06	SUGAR,SUGR.PREPTNS,HONEY	1	No Quantity			0		0		108536			4
S3	2016	2016	2016	2	0	2	Export	208	Denmark	DNK	191	Croatia	HRV								06	SUGAR,SUGR.PREPTNS,HONEY	1	No Quantity			0		0		1721			4
S3	2016	2016	2016	2	0	2	Export	208	Denmark	DNK	192	Cuba	CUB								06	SUGAR,SUGR.PREPTNS,HONEY	1	No Quantity			0		0		342			4
S3	2016	2016	2016	2	0	2	Export	208	Denmark	DNK	196	Cyprus	CYP								06	SUGAR,SUGR.PREPTNS,HONEY	1	No Quantity			0		0		886395			4
S3	2016	2016	2016	2	0	2	Export	208	Denmark	DNK	203	Czechia	CZE								06	SUGAR,SUGR.PREPTNS,HONEY	1	No Quantity			0		0		481037			4
S3	2016	2016	2016	2	0	2	Export	208	Denmark	DNK	218	Ecuador	ECU								06	SUGAR,SUGR.PREPTNS,HONEY	1	No Quantity			0		0		70546			4
S3	2016	2016	2016	2	0	2	Export	208	Denmark	DNK	231	Ethiopia	ETH								06	SUGAR,SUGR.PREPTNS,HONEY	1	No Quantity			0		0		16750			4
S3	2016	2016	2016	2	0	2	Export	208	Denmark	DNK	233	Estonia	EST								06	SUGAR,SUGR.PREPTNS,HONEY	1	No Quantity			0		0		3060065			4
S3	2016	2016	2016	2	0	2	Export	208	Denmark	DNK	234	Faeroe Isds	FRO								06	SUGAR,SUGR.PREPTNS,HONEY	1	No Quantity			0		0		1991083			4
S3	2016	2016	2016	2	0	2	Export	208	Denmark	DNK	246	Finland	FIN								06	SUGAR,SUGR.PREPTNS,HONEY	1	No Quantity			0		0		15865092			4
S3	2016	2016	2016	2	0	2	Export	208	Denmark	DNK	251	France	FRA								06	SUGAR,SUGR.PREPTNS,HONEY	1	No Quantity			0		0		1875802			4
S3	2016	2016	2016	2	0	2	Export	208	Denmark	DNK	276	Germany	DEU								06	SUGAR,SUGR.PREPTNS,HONEY	1	No Quantity			0		0		43108634			4
S3	2016	2016	2016	2	0	2	Export	208	Denmark	DNK	292	Gibraltar	GIB								06	SUGAR,SUGR.PREPTNS,HONEY	1	No Quantity			0		0		61			4
S3	2016	2016	2016	2	0	2	Export	208	Denmark	DNK	300	Greece	GRC								06	SUGAR,SUGR.PREPTNS,HONEY	1	No Quantity			0		0		19626920			4
S3	2016	2016	2016	2	0	2	Export	208	Denmark	DNK	304	Greenland	GRL								06	SUGAR,SUGR.PREPTNS,HONEY	1	No Quantity			0		0		5477036			4
S3	2016	2016	2016	2	0	2	Export	208	Denmark	DNK	324	Guinea	GIN								06	SUGAR,SUGR.PREPTNS,HONEY	1	No Quantity			0		0		24			4
S3	2016	2016	2016	2	0	2	Export	208	Denmark	DNK	344	China, Hong Kong SAR	HKG								06	SUGAR,SUGR.PREPTNS,HONEY	1	No Quantity			0		0		63000			4
S3	2016	2016	2016	2	0	2	Export	208	Denmark	DNK	348	Hungary	HUN								06	SUGAR,SUGR.PREPTNS,HONEY	1	No Quantity			0		0		18741			4
S3	2016	2016	2016	2	0	2	Export	208	Denmark	DNK	352	Iceland	ISL								06	SUGAR,SUGR.PREPTNS,HONEY	1	No Quantity			0		0		6708474			4
S3	2016	2016	2016	2	0	2	Export	208	Denmark	DNK	360	Indonesia	IDN								06	SUGAR,SUGR.PREPTNS,HONEY	1	No Quantity			0		0		90			4
S3	2016	2016	2016	2	0	2	Export	208	Denmark	DNK	364	Iran	IRN								06	SUGAR,SUGR.PREPTNS,HONEY	1	No Quantity			0		0		44171			4
S3	2016	2016	2016	2	0	2	Export	208	Denmark	DNK	372	Ireland	IRL								06	SUGAR,SUGR.PREPTNS,HONEY	1	No Quantity			0		0		3078677			4
S3	2016	2016	2016	2	0	2	Export	208	Denmark	DNK	376	Israel	ISR								06	SUGAR,SUGR.PREPTNS,HONEY	1	No Quantity			0		0		239134			4
S3	2016	2016	2016	2	0	2	Export	208	Denmark	DNK	381	Italy	ITA								06	SUGAR,SUGR.PREPTNS,HONEY	1	No Quantity			0		0		10794752			4
S3	2016	2016	2016	2	0	2	Export	208	Denmark	DNK	392	Japan	JPN								06	SUGAR,SUGR.PREPTNS,HONEY	1	No Quantity			0		0		274019			4
S3	2016	2016	2016	2	0	2	Export	208	Denmark	DNK	398	Kazakhstan	KAZ								06	SUGAR,SUGR.PREPTNS,HONEY	1	No Quantity			0		0		143			4
S3	2016	2016	2016	2	0	2	Export	208	Denmark	DNK	404	Kenya	KEN								06	SUGAR,SUGR.PREPTNS,HONEY	1	No Quantity			0		0		144			4
S3	2016	2016	2016	2	0	2	Export	208	Denmark	DNK	408	Dem. People's Rep. of Korea	PRK								06	SUGAR,SUGR.PREPTNS,HONEY	1	No Quantity			0		0		422			4
S3	2016	2016	2016	2	0	2	Export	208	Denmark	DNK	410	Rep. of Korea	KOR								06	SUGAR,SUGR.PREPTNS,HONEY	1	No Quantity			0		0		159892			4
S3	2016	2016	2016	2	0	2	Export	208	Denmark	DNK	417	Kyrgyzstan	KGZ								06	SUGAR,SUGR.PREPTNS,HONEY	1	No Quantity			0		0		321			4
S3	2016	2016	2016	2	0	2	Export	208	Denmark	DNK	422	Lebanon	LBN								06	SUGAR,SUGR.PREPTNS,HONEY	1	No Quantity			0		0		1137036			4
S3	2016	2016	2016	2	0	2	Export	208	Denmark	DNK	428	Latvia	LVA								06	SUGAR,SUGR.PREPTNS,HONEY	1	No Quantity			0		0		545535			4
S3	2016	2016	2016	2	0	2	Export	208	Denmark	DNK	440	Lithuania	LTU								06	SUGAR,SUGR.PREPTNS,HONEY	1	No Quantity			0		0		917045			4
S3	2016	2016	2016	2	0	2	Export	208	Denmark	DNK	442	Luxembourg	LUX								06	SUGAR,SUGR.PREPTNS,HONEY	1	No Quantity			0		0		1376544			4
S3	2016	2016	2016	2	0	2	Export	208	Denmark	DNK	458	Malaysia	MYS								06	SUGAR,SUGR.PREPTNS,HONEY	1	No Quantity			0		0		109			4
S3	2016	2016	2016	2	0	2	Export	208	Denmark	DNK	462	Maldives	MDV								06	SUGAR,SUGR.PREPTNS,HONEY	1	No Quantity			0		0		1625			4
S3	2016	2016	2016	2	0	2	Export	208	Denmark	DNK	466	Mali	MLI								06	SUGAR,SUGR.PREPTNS,HONEY	1	No Quantity			0		0		15			4
S3	2016	2016	2016	2	0	2	Export	208	Denmark	DNK	470	Malta	MLT								06	SUGAR,SUGR.PREPTNS,HONEY	1	No Quantity			0		0		32885			4
S3	2016	2016	2016	2	0	2	Export	208	Denmark	DNK	478	Mauritania	MRT								06	SUGAR,SUGR.PREPTNS,HONEY	1	No Quantity			0		0		176			4
S3	2016	2016	2016	2	0	2	Export	208	Denmark	DNK	484	Mexico	MEX								06	SUGAR,SUGR.PREPTNS,HONEY	1	No Quantity			0		0		12			4
S3	2016	2016	2016	2	0	2	Export	208	Denmark	DNK	490	Other Asia, nes									06	SUGAR,SUGR.PREPTNS,HONEY	1	No Quantity			0		0		37182			4
S3	2016	2016	2016	2	0	2	Export	208	Denmark	DNK	496	Mongolia	MNG								06	SUGAR,SUGR.PREPTNS,HONEY	1	No Quantity			0		0		6044			4
S3	2016	2016	2016	2	0	2	Export	208	Denmark	DNK	498	Rep. of Moldova	MDA								06	SUGAR,SUGR.PREPTNS,HONEY	1	No Quantity			0		0		130			4
S3	2016	2016	2016	2	0	2	Export	208	Denmark	DNK	504	Morocco	MAR								06	SUGAR,SUGR.PREPTNS,HONEY	1	No Quantity			0		0		34			4
S3	2016	2016	2016	2	0	2	Export	208	Denmark	DNK	512	Oman	OMN								06	SUGAR,SUGR.PREPTNS,HONEY	1	No Quantity			0		0		942238			4
S3	2016	2016	2016	2	0	2	Export	208	Denmark	DNK	528	Netherlands	NLD								06	SUGAR,SUGR.PREPTNS,HONEY	1	No Quantity			0		0		4521404			4
S3	2016	2016	2016	2	0	2	Export	208	Denmark	DNK	540	New Caledonia	NCL								06	SUGAR,SUGR.PREPTNS,HONEY	1	No Quantity			0		0		1341			4
S3	2016	2016	2016	2	0	2	Export	208	Denmark	DNK	554	New Zealand	NZL								06	SUGAR,SUGR.PREPTNS,HONEY	1	No Quantity			0		0		30751			4
S3	2016	2016	2016	2	0	2	Export	208	Denmark	DNK	579	Norway	NOR								06	SUGAR,SUGR.PREPTNS,HONEY	1	No Quantity			0		0		79902372			4
S3	2016	2016	2016	2	0	2	Export	208	Denmark	DNK	586	Pakistan	PAK								06	SUGAR,SUGR.PREPTNS,HONEY	1	No Quantity			0		0		12560			4
S3	2016	2016	2016	2	0	2	Export	208	Denmark	DNK	604	Peru	PER								06	SUGAR,SUGR.PREPTNS,HONEY	1	No Quantity			0		0		147			4
S3	2016	2016	2016	2	0	2	Export	208	Denmark	DNK	616	Poland	POL								06	SUGAR,SUGR.PREPTNS,HONEY	1	No Quantity			0		0		6635167			4
S3	2016	2016	2016	2	0	2	Export	208	Denmark	DNK	620	Portugal	PRT								06	SUGAR,SUGR.PREPTNS,HONEY	1	No Quantity			0		0		539612			4
S3	2016	2016	2016	2	0	2	Export	208	Denmark	DNK	642	Romania	ROU								06	SUGAR,SUGR.PREPTNS,HONEY	1	No Quantity			0		0		480520			4
S3	2016	2016	2016	2	0	2	Export	208	Denmark	DNK	643	Russian Federation	RUS								06	SUGAR,SUGR.PREPTNS,HONEY	1	No Quantity			0		0		240221			4
S3	2016	2016	2016	2	0	2	Export	208	Denmark	DNK	682	Saudi Arabia	SAU								06	SUGAR,SUGR.PREPTNS,HONEY	1	No Quantity			0		0		846			4
S3	2016	2016	2016	2	0	2	Export	208	Denmark	DNK	686	Senegal	SEN								06	SUGAR,SUGR.PREPTNS,HONEY	1	No Quantity			0		0		61			4
S3	2016	2016	2016	2	0	2	Export	208	Denmark	DNK	688	Serbia	SRB								06	SUGAR,SUGR.PREPTNS,HONEY	1	No Quantity			0		0		301			4
S3	2016	2016	2016	2	0	2	Export	208	Denmark	DNK	699	India	IND								06	SUGAR,SUGR.PREPTNS,HONEY	1	No Quantity			0		0		26585			4
S3	2016	2016	2016	2	0	2	Export	208	Denmark	DNK	702	Singapore	SGP								06	SUGAR,SUGR.PREPTNS,HONEY	1	No Quantity			0		0		82653			4
S3	2016	2016	2016	2	0	2	Export	208	Denmark	DNK	703	Slovakia	SVK								06	SUGAR,SUGR.PREPTNS,HONEY	1	No Quantity			0		0		244081			4
S3	2016	2016	2016	2	0	2	Export	208	Denmark	DNK	704	Viet Nam	VNM								06	SUGAR,SUGR.PREPTNS,HONEY	1	No Quantity			0		0		1005			4
S3	2016	2016	2016	2	0	2	Export	208	Denmark	DNK	705	Slovenia	SVN								06	SUGAR,SUGR.PREPTNS,HONEY	1	No Quantity			0		0		18712			4
S3	2016	2016	2016	2	0	2	Export	208	Denmark	DNK	710	South Africa	ZAF								06	SUGAR,SUGR.PREPTNS,HONEY	1	No Quantity			0		0		25545			4
S3	2016	2016	2016	2	0	2	Export	208	Denmark	DNK	724	Spain	ESP								06	SUGAR,SUGR.PREPTNS,HONEY	1	No Quantity			0		0		1123930			4
S3	2016	2016	2016	2	0	2	Export	208	Denmark	DNK	729	Sudan	SDN								06	SUGAR,SUGR.PREPTNS,HONEY	1	No Quantity			0		0		96			4
S3	2016	2016	2016	2	0	2	Export	208	Denmark	DNK	752	Sweden	SWE								06	SUGAR,SUGR.PREPTNS,HONEY	1	No Quantity			0		0		84489597			4
S3	2016	2016	2016	2	0	2	Export	208	Denmark	DNK	757	Switzerland	CHE								06	SUGAR,SUGR.PREPTNS,HONEY	1	No Quantity			0		0		596481			4
S3	2016	2016	2016	2	0	2	Export	208	Denmark	DNK	762	Tajikistan	TJK								06	SUGAR,SUGR.PREPTNS,HONEY	1	No Quantity			0		0		263			4
S3	2016	2016	2016	2	0	2	Export	208	Denmark	DNK	764	Thailand	THA								06	SUGAR,SUGR.PREPTNS,HONEY	1	No Quantity			0		0		27			4
S3	2016	2016	2016	2	0	2	Export	208	Denmark	DNK	784	United Arab Emirates	ARE								06	SUGAR,SUGR.PREPTNS,HONEY	1	No Quantity			0		0		936603			4
S3	2016	2016	2016	2	0	2	Export	208	Denmark	DNK	792	Turkey	TUR								06	SUGAR,SUGR.PREPTNS,HONEY	1	No Quantity			0		0		1217893			4
S3	2016	2016	2016	2	0	2	Export	208	Denmark	DNK	795	Turkmenistan	TKM								06	SUGAR,SUGR.PREPTNS,HONEY	1	No Quantity			0		0		127			4
S3	2016	2016	2016	2	0	2	Export	208	Denmark	DNK	800	Uganda	UGA								06	SUGAR,SUGR.PREPTNS,HONEY	1	No Quantity			0		0		32			4
S3	2016	2016	2016	2	0	2	Export	208	Denmark	DNK	804	Ukraine	UKR								06	SUGAR,SUGR.PREPTNS,HONEY	1	No Quantity			0		0		258637			4
S3	2016	2016	2016	2	0	2	Export	208	Denmark	DNK	807	North Macedonia	MKD								06	SUGAR,SUGR.PREPTNS,HONEY	1	No Quantity			0		0		4431			4
S3	2016	2016	2016	2	0	2	Export	208	Denmark	DNK	818	Egypt	EGY								06	SUGAR,SUGR.PREPTNS,HONEY	1	No Quantity			0		0		2543147			4
S3	2016	2016	2016	2	0	2	Export	208	Denmark	DNK	826	United Kingdom	GBR								06	SUGAR,SUGR.PREPTNS,HONEY	1	No Quantity			0		0		10665577			4
S3	2016	2016	2016	2	0	2	Export	208	Denmark	DNK	834	United Rep. of Tanzania	TZA								06	SUGAR,SUGR.PREPTNS,HONEY	1	No Quantity			0		0		242			4
S3	2016	2016	2016	2	0	2	Export	208	Denmark	DNK	839	Special Categories									06	SUGAR,SUGR.PREPTNS,HONEY	1	No Quantity			0		0		31537473			0
S3	2016	2016	2016	2	0	2	Export	208	Denmark	DNK	842	USA	USA								06	SUGAR,SUGR.PREPTNS,HONEY	1	No Quantity			0		0		1270462			4
S3	2016	2016	2016	2	0	2	Export	208	Denmark	DNK	858	Uruguay	URY								06	SUGAR,SUGR.PREPTNS,HONEY	1	No Quantity			0		0		2230			4
S3	2016	2016	2016	2	0	2	Export	208	Denmark	DNK	860	Uzbekistan	UZB								06	SUGAR,SUGR.PREPTNS,HONEY	1	No Quantity			0		0		1397			4
S3	2016	2016	2016	2	0	2	Export	214	Dominican Rep.	DOM	0	World	WLD								06	SUGAR,SUGR.PREPTNS,HONEY	1	No Quantity							118292007			0
S3	2016	2016	2016	2	0	2	Export	214	Dominican Rep.	DOM	28	Antigua and Barbuda	ATG								06	SUGAR,SUGR.PREPTNS,HONEY	1	No Quantity							256			0
S3	2016	2016	2016	2	0	2	Export	214	Dominican Rep.	DOM	44	Bahamas	BHS								06	SUGAR,SUGR.PREPTNS,HONEY	1	No Quantity							2041			0
S3	2016	2016	2016	2	0	2	Export	214	Dominican Rep.	DOM	52	Barbados	BRB								06	SUGAR,SUGR.PREPTNS,HONEY	1	No Quantity							4			0
S3	2016	2016	2016	2	0	2	Export	214	Dominican Rep.	DOM	56	Belgium	BEL								06	SUGAR,SUGR.PREPTNS,HONEY	1	No Quantity							33			0
S3	2016	2016	2016	2	0	2	Export	214	Dominican Rep.	DOM	76	Brazil	BRA								06	SUGAR,SUGR.PREPTNS,HONEY	1	No Quantity							48			0
S3	2016	2016	2016	2	0	2	Export	214	Dominican Rep.	DOM	92	Br. Virgin Isds	VGB								06	SUGAR,SUGR.PREPTNS,HONEY	1	No Quantity							1805162			0
S3	2016	2016	2016	2	0	2	Export	214	Dominican Rep.	DOM	124	Canada	CAN								06	SUGAR,SUGR.PREPTNS,HONEY	1	No Quantity							576			0
S3	2016	2016	2016	2	0	2	Export	214	Dominican Rep.	DOM	152	Chile	CHL								06	SUGAR,SUGR.PREPTNS,HONEY	1	No Quantity							7327			0
S3	2016	2016	2016	2	0	2	Export	214	Dominican Rep.	DOM	156	China	CHN								06	SUGAR,SUGR.PREPTNS,HONEY	1	No Quantity							44			0
S3	2016	2016	2016	2	0	2	Export	214	Dominican Rep.	DOM	188	Costa Rica	CRI								06	SUGAR,SUGR.PREPTNS,HONEY	1	No Quantity							180			0
S3	2016	2016	2016	2	0	2	Export	214	Dominican Rep.	DOM	251	France	FRA								06	SUGAR,SUGR.PREPTNS,HONEY	1	No Quantity							16580			0
S3	2016	2016	2016	2	0	2	Export	214	Dominican Rep.	DOM	276	Germany	DEU								06	SUGAR,SUGR.PREPTNS,HONEY	1	No Quantity							626			0
S3	2016	2016	2016	2	0	2	Export	214	Dominican Rep.	DOM	320	Guatemala	GTM								06	SUGAR,SUGR.PREPTNS,HONEY	1	No Quantity							124			0
S3	2016	2016	2016	2	0	2	Export	214	Dominican Rep.	DOM	332	Haiti	HTI								06	SUGAR,SUGR.PREPTNS,HONEY	1	No Quantity							164469			0
S3	2016	2016	2016	2	0	2	Export	214	Dominican Rep.	DOM	381	Italy	ITA								06	SUGAR,SUGR.PREPTNS,HONEY	1	No Quantity							1460			0
S3	2016	2016	2016	2	0	2	Export	214	Dominican Rep.	DOM	388	Jamaica	JAM								06	SUGAR,SUGR.PREPTNS,HONEY	1	No Quantity							1887253			0
S3	2016	2016	2016	2	0	2	Export	214	Dominican Rep.	DOM	410	Rep. of Korea	KOR								06	SUGAR,SUGR.PREPTNS,HONEY	1	No Quantity							1			0
S3	2016	2016	2016	2	0	2	Export	214	Dominican Rep.	DOM	442	Luxembourg	LUX								06	SUGAR,SUGR.PREPTNS,HONEY	1	No Quantity							566			0
S3	2016	2016	2016	2	0	2	Export	214	Dominican Rep.	DOM	470	Malta	MLT								06	SUGAR,SUGR.PREPTNS,HONEY	1	No Quantity							700			0
S3	2016	2016	2016	2	0	2	Export	214	Dominican Rep.	DOM	484	Mexico	MEX								06	SUGAR,SUGR.PREPTNS,HONEY	1	No Quantity							7001			0
S3	2016	2016	2016	2	0	2	Export	214	Dominican Rep.	DOM	528	Netherlands	NLD								06	SUGAR,SUGR.PREPTNS,HONEY	1	No Quantity							2775			0
S3	2016	2016	2016	2	0	2	Export	214	Dominican Rep.	DOM	531	Curaçao	CUW								06	SUGAR,SUGR.PREPTNS,HONEY	1	No Quantity							43279			0
S3	2016	2016	2016	2	0	2	Export	214	Dominican Rep.	DOM	533	Aruba	ABW								06	SUGAR,SUGR.PREPTNS,HONEY	1	No Quantity							2021994			0
S3	2016	2016	2016	2	0	2	Export	214	Dominican Rep.	DOM	591	Panama	PAN								06	SUGAR,SUGR.PREPTNS,HONEY	1	No Quantity							144009			0
S3	2016	2016	2016	2	0	2	Export	214	Dominican Rep.	DOM	660	Anguilla	AIA								06	SUGAR,SUGR.PREPTNS,HONEY	1	No Quantity							525			0
S3	2016	2016	2016	2	0	2	Export	214	Dominican Rep.	DOM	678	Sao Tome and Principe	STP								06	SUGAR,SUGR.PREPTNS,HONEY	1	No Quantity							226117			0
S3	2016	2016	2016	2	0	2	Export	214	Dominican Rep.	DOM	724	Spain	ESP								06	SUGAR,SUGR.PREPTNS,HONEY	1	No Quantity							1626			0
S3	2016	2016	2016	2	0	2	Export	214	Dominican Rep.	DOM	757	Switzerland	CHE								06	SUGAR,SUGR.PREPTNS,HONEY	1	No Quantity							197857			0
S3	2016	2016	2016	2	0	2	Export	214	Dominican Rep.	DOM	780	Trinidad and Tobago	TTO								06	SUGAR,SUGR.PREPTNS,HONEY	1	No Quantity							500708			0
S3	2016	2016	2016	2	0	2	Export	214	Dominican Rep.	DOM	796	Turks and Caicos Isds	TCA								06	SUGAR,SUGR.PREPTNS,HONEY	1	No Quantity							6943			0
S3	2016	2016	2016	2	0	2	Export	214	Dominican Rep.	DOM	826	United Kingdom	GBR								06	SUGAR,SUGR.PREPTNS,HONEY	1	No Quantity							528			0
S3	2016	2016	2016	2	0	2	Export	214	Dominican Rep.	DOM	842	USA	USA								06	SUGAR,SUGR.PREPTNS,HONEY	1	No Quantity							110180257			0
S3	2016	2016	2016	2	0	2	Export	214	Dominican Rep.	DOM	862	Venezuela	VEN								06	SUGAR,SUGR.PREPTNS,HONEY	1	No Quantity							959801			0
S3	2016	2016	2016	2	0	2	Export	214	Dominican Rep.	DOM	899	Areas, nes									06	SUGAR,SUGR.PREPTNS,HONEY	1	No Quantity							111137			0
S3	2016	2016	2016	2	0	2	Export	208	Denmark	DNK	0	World	WLD								07	COFFEE,TEA,COCOA,SPICES	1	No Quantity			0		0		245650921			4
S3	2016	2016	2016	2	0	2	Export	208	Denmark	DNK	12	Algeria	DZA								07	COFFEE,TEA,COCOA,SPICES	1	No Quantity			0		0		1553			4
S3	2016	2016	2016	2	0	2	Export	208	Denmark	DNK	31	Azerbaijan	AZE								07	COFFEE,TEA,COCOA,SPICES	1	No Quantity			0		0		5011			4
S3	2016	2016	2016	2	0	2	Export	208	Denmark	DNK	32	Argentina	ARG								07	COFFEE,TEA,COCOA,SPICES	1	No Quantity			0		0		1063			4
S3	2016	2016	2016	2	0	2	Export	208	Denmark	DNK	36	Australia	AUS								07	COFFEE,TEA,COCOA,SPICES	1	No Quantity			0		0		153502			4
S3	2016	2016	2016	2	0	2	Export	208	Denmark	DNK	40	Austria	AUT								07	COFFEE,TEA,COCOA,SPICES	1	No Quantity			0		0		802464			4
S3	2016	2016	2016	2	0	2	Export	208	Denmark	DNK	48	Bahrain	BHR								07	COFFEE,TEA,COCOA,SPICES	1	No Quantity			0		0		2556			4
S3	2016	2016	2016	2	0	2	Export	208	Denmark	DNK	50	Bangladesh	BGD								07	COFFEE,TEA,COCOA,SPICES	1	No Quantity			0		0		18423			4
S3	2016	2016	2016	2	0	2	Export	208	Denmark	DNK	51	Armenia	ARM								07	COFFEE,TEA,COCOA,SPICES	1	No Quantity			0		0		24849			4
S3	2016	2016	2016	2	0	2	Export	208	Denmark	DNK	56	Belgium	BEL								07	COFFEE,TEA,COCOA,SPICES	1	No Quantity			0		0		2230251			4
S3	2016	2016	2016	2	0	2	Export	208	Denmark	DNK	70	Bosnia Herzegovina	BIH								07	COFFEE,TEA,COCOA,SPICES	1	No Quantity			0		0		64			4
S3	2016	2016	2016	2	0	2	Export	208	Denmark	DNK	76	Brazil	BRA								07	COFFEE,TEA,COCOA,SPICES	1	No Quantity			0		0		25554			4
S3	2016	2016	2016	2	0	2	Export	208	Denmark	DNK	100	Bulgaria	BGR								07	COFFEE,TEA,COCOA,SPICES	1	No Quantity			0		0		24881			4
S3	2016	2016	2016	2	0	2	Export	208	Denmark	DNK	108	Burundi	BDI								07	COFFEE,TEA,COCOA,SPICES	1	No Quantity			0		0		244			4
S3	2016	2016	2016	2	0	2	Export	208	Denmark	DNK	112	Belarus	BLR								07	COFFEE,TEA,COCOA,SPICES	1	No Quantity			0		0		52083			4
S3	2016	2016	2016	2	0	2	Export	208	Denmark	DNK	124	Canada	CAN								07	COFFEE,TEA,COCOA,SPICES	1	No Quantity			0		0		353350			4
S3	2016	2016	2016	2	0	2	Export	208	Denmark	DNK	132	Cabo Verde	CPV								07	COFFEE,TEA,COCOA,SPICES	1	No Quantity			0		0		1066			4
S3	2016	2016	2016	2	0	2	Export	208	Denmark	DNK	144	Sri Lanka	LKA								07	COFFEE,TEA,COCOA,SPICES	1	No Quantity			0		0		44177			4
S3	2016	2016	2016	2	0	2	Export	208	Denmark	DNK	152	Chile	CHL								07	COFFEE,TEA,COCOA,SPICES	1	No Quantity			0		0		39069			4
S3	2016	2016	2016	2	0	2	Export	208	Denmark	DNK	156	China	CHN								07	COFFEE,TEA,COCOA,SPICES	1	No Quantity			0		0		379260			4
S3	2016	2016	2016	2	0	2	Export	208	Denmark	DNK	170	Colombia	COL								07	COFFEE,TEA,COCOA,SPICES	1	No Quantity			0		0		578			4
S3	2016	2016	2016	2	0	2	Export	208	Denmark	DNK	178	Congo	COG								07	COFFEE,TEA,COCOA,SPICES	1	No Quantity			0		0		131			4
S3	2016	2016	2016	2	0	2	Export	208	Denmark	DNK	191	Croatia	HRV								07	COFFEE,TEA,COCOA,SPICES	1	No Quantity			0		0		308			4
S3	2016	2016	2016	2	0	2	Export	208	Denmark	DNK	192	Cuba	CUB								07	COFFEE,TEA,COCOA,SPICES	1	No Quantity			0		0		4451			4
S3	2016	2016	2016	2	0	2	Export	208	Denmark	DNK	196	Cyprus	CYP								07	COFFEE,TEA,COCOA,SPICES	1	No Quantity			0		0		202939			4
S3	2016	2016	2016	2	0	2	Export	208	Denmark	DNK	203	Czechia	CZE								07	COFFEE,TEA,COCOA,SPICES	1	No Quantity			0		0		465341			4
S3	2016	2016	2016	2	0	2	Export	208	Denmark	DNK	212	Dominica	DMA								07	COFFEE,TEA,COCOA,SPICES	1	No Quantity			0		0		42			4
S3	2016	2016	2016	2	0	2	Export	208	Denmark	DNK	231	Ethiopia	ETH								07	COFFEE,TEA,COCOA,SPICES	1	No Quantity			0		0		1608			4
S3	2016	2016	2016	2	0	2	Export	208	Denmark	DNK	232	Eritrea	ERI								07	COFFEE,TEA,COCOA,SPICES	1	No Quantity			0		0		297			4
S3	2016	2016	2016	2	0	2	Export	208	Denmark	DNK	233	Estonia	EST								07	COFFEE,TEA,COCOA,SPICES	1	No Quantity			0		0		2792563			4
S3	2016	2016	2016	2	0	2	Export	208	Denmark	DNK	234	Faeroe Isds	FRO								07	COFFEE,TEA,COCOA,SPICES	1	No Quantity			0		0		5940352			4
S3	2016	2016	2016	2	0	2	Export	208	Denmark	DNK	246	Finland	FIN								07	COFFEE,TEA,COCOA,SPICES	1	No Quantity			0		0		3671412			4
S3	2016	2016	2016	2	0	2	Export	208	Denmark	DNK	251	France	FRA								07	COFFEE,TEA,COCOA,SPICES	1	No Quantity			0		0		2869314			4
S3	2016	2016	2016	2	0	2	Export	208	Denmark	DNK	266	Gabon	GAB								07	COFFEE,TEA,COCOA,SPICES	1	No Quantity			0		0		129			4
S3	2016	2016	2016	2	0	2	Export	208	Denmark	DNK	268	Georgia	GEO								07	COFFEE,TEA,COCOA,SPICES	1	No Quantity			0		0		1184			4
S3	2016	2016	2016	2	0	2	Export	208	Denmark	DNK	276	Germany	DEU								07	COFFEE,TEA,COCOA,SPICES	1	No Quantity			0		0		80939055			4
S3	2016	2016	2016	2	0	2	Export	208	Denmark	DNK	292	Gibraltar	GIB								07	COFFEE,TEA,COCOA,SPICES	1	No Quantity			0		0		6341			4
S3	2016	2016	2016	2	0	2	Export	208	Denmark	DNK	300	Greece	GRC								07	COFFEE,TEA,COCOA,SPICES	1	No Quantity			0		0		35543			4
S3	2016	2016	2016	2	0	2	Export	208	Denmark	DNK	304	Greenland	GRL								07	COFFEE,TEA,COCOA,SPICES	1	No Quantity			0		0		9409745			4
S3	2016	2016	2016	2	0	2	Export	208	Denmark	DNK	320	Guatemala	GTM								07	COFFEE,TEA,COCOA,SPICES	1	No Quantity			0		0		13487			4
S3	2016	2016	2016	2	0	2	Export	208	Denmark	DNK	344	China, Hong Kong SAR	HKG								07	COFFEE,TEA,COCOA,SPICES	1	No Quantity			0		0		790644			4
S3	2016	2016	2016	2	0	2	Export	208	Denmark	DNK	348	Hungary	HUN								07	COFFEE,TEA,COCOA,SPICES	1	No Quantity			0		0		333506			4
S3	2016	2016	2016	2	0	2	Export	208	Denmark	DNK	352	Iceland	ISL								07	COFFEE,TEA,COCOA,SPICES	1	No Quantity			0		0		13061862			4
S3	2016	2016	2016	2	0	2	Export	208	Denmark	DNK	360	Indonesia	IDN								07	COFFEE,TEA,COCOA,SPICES	1	No Quantity			0		0		528			4
S3	2016	2016	2016	2	0	2	Export	208	Denmark	DNK	364	Iran	IRN								07	COFFEE,TEA,COCOA,SPICES	1	No Quantity			0		0		48548			4
S3	2016	2016	2016	2	0	2	Export	208	Denmark	DNK	372	Ireland	IRL								07	COFFEE,TEA,COCOA,SPICES	1	No Quantity			0		0		504914			4
S3	2016	2016	2016	2	0	2	Export	208	Denmark	DNK	376	Israel	ISR								07	COFFEE,TEA,COCOA,SPICES	1	No Quantity			0		0		1037641			4
S3	2016	2016	2016	2	0	2	Export	208	Denmark	DNK	381	Italy	ITA								07	COFFEE,TEA,COCOA,SPICES	1	No Quantity			0		0		1800933			4
S3	2016	2016	2016	2	0	2	Export	208	Denmark	DNK	388	Jamaica	JAM								07	COFFEE,TEA,COCOA,SPICES	1	No Quantity			0		0		103			4
S3	2016	2016	2016	2	0	2	Export	208	Denmark	DNK	392	Japan	JPN								07	COFFEE,TEA,COCOA,SPICES	1	No Quantity			0		0		636103			4
S3	2016	2016	2016	2	0	2	Export	208	Denmark	DNK	398	Kazakhstan	KAZ								07	COFFEE,TEA,COCOA,SPICES	1	No Quantity			0		0		6516			4
S3	2016	2016	2016	2	0	2	Export	208	Denmark	DNK	400	Jordan	JOR								07	COFFEE,TEA,COCOA,SPICES	1	No Quantity			0		0		880864			4
S3	2016	2016	2016	2	0	2	Export	208	Denmark	DNK	404	Kenya	KEN								07	COFFEE,TEA,COCOA,SPICES	1	No Quantity			0		0		103970			4
S3	2016	2016	2016	2	0	2	Export	208	Denmark	DNK	408	Dem. People's Rep. of Korea	PRK								07	COFFEE,TEA,COCOA,SPICES	1	No Quantity			0		0		7367			4
S3	2016	2016	2016	2	0	2	Export	208	Denmark	DNK	410	Rep. of Korea	KOR								07	COFFEE,TEA,COCOA,SPICES	1	No Quantity			0		0		169006			4
S3	2016	2016	2016	2	0	2	Export	208	Denmark	DNK	414	Kuwait	KWT								07	COFFEE,TEA,COCOA,SPICES	1	No Quantity			0		0		286448			4
S3	2016	2016	2016	2	0	2	Export	208	Denmark	DNK	417	Kyrgyzstan	KGZ								07	COFFEE,TEA,COCOA,SPICES	1	No Quantity			0		0		4663			4
S3	2016	2016	2016	2	0	2	Export	208	Denmark	DNK	422	Lebanon	LBN								07	COFFEE,TEA,COCOA,SPICES	1	No Quantity			0		0		142656			4
S3	2016	2016	2016	2	0	2	Export	208	Denmark	DNK	428	Latvia	LVA								07	COFFEE,TEA,COCOA,SPICES	1	No Quantity			0		0		233736			4
S3	2016	2016	2016	2	0	2	Export	208	Denmark	DNK	440	Lithuania	LTU								07	COFFEE,TEA,COCOA,SPICES	1	No Quantity			0		0		595546			4
S3	2016	2016	2016	2	0	2	Export	208	Denmark	DNK	442	Luxembourg	LUX								07	COFFEE,TEA,COCOA,SPICES	1	No Quantity			0		0		22889			4
S3	2016	2016	2016	2	0	2	Export	208	Denmark	DNK	458	Malaysia	MYS								07	COFFEE,TEA,COCOA,SPICES	1	No Quantity			0		0		341154			4
S3	2016	2016	2016	2	0	2	Export	208	Denmark	DNK	462	Maldives	MDV								07	COFFEE,TEA,COCOA,SPICES	1	No Quantity			0		0		1161			4
S3	2016	2016	2016	2	0	2	Export	208	Denmark	DNK	466	Mali	MLI								07	COFFEE,TEA,COCOA,SPICES	1	No Quantity			0		0		2389			4
S3	2016	2016	2016	2	0	2	Export	208	Denmark	DNK	470	Malta	MLT								07	COFFEE,TEA,COCOA,SPICES	1	No Quantity			0		0		40684			4
S3	2016	2016	2016	2	0	2	Export	208	Denmark	DNK	478	Mauritania	MRT								07	COFFEE,TEA,COCOA,SPICES	1	No Quantity			0		0		872			4
S3	2016	2016	2016	2	0	2	Export	208	Denmark	DNK	490	Other Asia, nes									07	COFFEE,TEA,COCOA,SPICES	1	No Quantity			0		0		92099			4
S3	2016	2016	2016	2	0	2	Export	208	Denmark	DNK	496	Mongolia	MNG								07	COFFEE,TEA,COCOA,SPICES	1	No Quantity			0		0		1547			4
S3	2016	2016	2016	2	0	2	Export	208	Denmark	DNK	498	Rep. of Moldova	MDA								07	COFFEE,TEA,COCOA,SPICES	1	No Quantity			0		0		2062			4
S3	2016	2016	2016	2	0	2	Export	208	Denmark	DNK	504	Morocco	MAR								07	COFFEE,TEA,COCOA,SPICES	1	No Quantity			0		0		1541			4
S3	2016	2016	2016	2	0	2	Export	208	Denmark	DNK	528	Netherlands	NLD								07	COFFEE,TEA,COCOA,SPICES	1	No Quantity			0		0		7913004			4
S3	2016	2016	2016	2	0	2	Export	208	Denmark	DNK	540	New Caledonia	NCL								07	COFFEE,TEA,COCOA,SPICES	1	No Quantity			0		0		13458			4
S3	2016	2016	2016	2	0	2	Export	208	Denmark	DNK	554	New Zealand	NZL								07	COFFEE,TEA,COCOA,SPICES	1	No Quantity			0		0		128165			4
S3	2016	2016	2016	2	0	2	Export	208	Denmark	DNK	566	Nigeria	NGA								07	COFFEE,TEA,COCOA,SPICES	1	No Quantity			0		0		44			4
S3	2016	2016	2016	2	0	2	Export	208	Denmark	DNK	579	Norway	NOR								07	COFFEE,TEA,COCOA,SPICES	1	No Quantity			0		0		17086989			4
S3	2016	2016	2016	2	0	2	Export	208	Denmark	DNK	586	Pakistan	PAK								07	COFFEE,TEA,COCOA,SPICES	1	No Quantity			0		0		8736			4
S3	2016	2016	2016	2	0	2	Export	208	Denmark	DNK	604	Peru	PER								07	COFFEE,TEA,COCOA,SPICES	1	No Quantity			0		0		1701			4
S3	2016	2016	2016	2	0	2	Export	208	Denmark	DNK	608	Philippines	PHL								07	COFFEE,TEA,COCOA,SPICES	1	No Quantity			0		0		10211			4
S3	2016	2016	2016	2	0	2	Export	208	Denmark	DNK	616	Poland	POL								07	COFFEE,TEA,COCOA,SPICES	1	No Quantity			0		0		3449647			4
S3	2016	2016	2016	2	0	2	Export	208	Denmark	DNK	620	Portugal	PRT								07	COFFEE,TEA,COCOA,SPICES	1	No Quantity			0		0		1359683			4
S3	2016	2016	2016	2	0	2	Export	208	Denmark	DNK	634	Qatar	QAT								07	COFFEE,TEA,COCOA,SPICES	1	No Quantity			0		0		195454			4
S3	2016	2016	2016	2	0	2	Export	208	Denmark	DNK	642	Romania	ROU								07	COFFEE,TEA,COCOA,SPICES	1	No Quantity			0		0		1121631			4
S3	2016	2016	2016	2	0	2	Export	208	Denmark	DNK	643	Russian Federation	RUS								07	COFFEE,TEA,COCOA,SPICES	1	No Quantity			0		0		1029383			4
S3	2016	2016	2016	2	0	2	Export	208	Denmark	DNK	646	Rwanda	RWA								07	COFFEE,TEA,COCOA,SPICES	1	No Quantity			0		0		898			4
S3	2016	2016	2016	2	0	2	Export	208	Denmark	DNK	682	Saudi Arabia	SAU								07	COFFEE,TEA,COCOA,SPICES	1	No Quantity			0		0		18731			4
S3	2016	2016	2016	2	0	2	Export	208	Denmark	DNK	686	Senegal	SEN								07	COFFEE,TEA,COCOA,SPICES	1	No Quantity			0		0		1663			4
S3	2016	2016	2016	2	0	2	Export	208	Denmark	DNK	688	Serbia	SRB								07	COFFEE,TEA,COCOA,SPICES	1	No Quantity			0		0		36058			4
S3	2016	2016	2016	2	0	2	Export	208	Denmark	DNK	699	India	IND								07	COFFEE,TEA,COCOA,SPICES	1	No Quantity			0		0		128616			4
S3	2016	2016	2016	2	0	2	Export	208	Denmark	DNK	702	Singapore	SGP								07	COFFEE,TEA,COCOA,SPICES	1	No Quantity			0		0		6128721			4
S3	2016	2016	2016	2	0	2	Export	208	Denmark	DNK	703	Slovakia	SVK								07	COFFEE,TEA,COCOA,SPICES	1	No Quantity			0		0		236627			4
S3	2016	2016	2016	2	0	2	Export	208	Denmark	DNK	704	Viet Nam	VNM								07	COFFEE,TEA,COCOA,SPICES	1	No Quantity			0		0		4674			4
S3	2016	2016	2016	2	0	2	Export	208	Denmark	DNK	705	Slovenia	SVN								07	COFFEE,TEA,COCOA,SPICES	1	No Quantity			0		0		384029			4
S3	2016	2016	2016	2	0	2	Export	208	Denmark	DNK	710	South Africa	ZAF								07	COFFEE,TEA,COCOA,SPICES	1	No Quantity			0		0		6937			4
S3	2016	2016	2016	2	0	2	Export	208	Denmark	DNK	716	Zimbabwe	ZWE								07	COFFEE,TEA,COCOA,SPICES	1	No Quantity			0		0		10			4
S3	2016	2016	2016	2	0	2	Export	208	Denmark	DNK	724	Spain	ESP								07	COFFEE,TEA,COCOA,SPICES	1	No Quantity			0		0		2241801			4
S3	2016	2016	2016	2	0	2	Export	208	Denmark	DNK	728	South Sudan	SSD								07	COFFEE,TEA,COCOA,SPICES	1	No Quantity			0		0		12			4
S3	2016	2016	2016	2	0	2	Export	208	Denmark	DNK	729	Sudan	SDN								07	COFFEE,TEA,COCOA,SPICES	1	No Quantity			0		0		478			4
S3	2016	2016	2016	2	0	2	Export	208	Denmark	DNK	752	Sweden	SWE								07	COFFEE,TEA,COCOA,SPICES	1	No Quantity			0		0		58706815			4
S3	2016	2016	2016	2	0	2	Export	208	Denmark	DNK	757	Switzerland	CHE								07	COFFEE,TEA,COCOA,SPICES	1	No Quantity			0		0		666238			4
S3	2016	2016	2016	2	0	2	Export	208	Denmark	DNK	762	Tajikistan	TJK								07	COFFEE,TEA,COCOA,SPICES	1	No Quantity			0		0		4748			4
S3	2016	2016	2016	2	0	2	Export	208	Denmark	DNK	764	Thailand	THA								07	COFFEE,TEA,COCOA,SPICES	1	No Quantity			0		0		8979			4
S3	2016	2016	2016	2	0	2	Export	208	Denmark	DNK	768	Togo	TGO								07	COFFEE,TEA,COCOA,SPICES	1	No Quantity			0		0		16709			4
S3	2016	2016	2016	2	0	2	Export	208	Denmark	DNK	784	United Arab Emirates	ARE								07	COFFEE,TEA,COCOA,SPICES	1	No Quantity			0		0		1066389			4
S3	2016	2016	2016	2	0	2	Export	208	Denmark	DNK	788	Tunisia	TUN								07	COFFEE,TEA,COCOA,SPICES	1	No Quantity			0		0		50			4
S3	2016	2016	2016	2	0	2	Export	208	Denmark	DNK	792	Turkey	TUR								07	COFFEE,TEA,COCOA,SPICES	1	No Quantity			0		0		240899			4
S3	2016	2016	2016	2	0	2	Export	208	Denmark	DNK	795	Turkmenistan	TKM								07	COFFEE,TEA,COCOA,SPICES	1	No Quantity			0		0		3148			4
S3	2016	2016	2016	2	0	2	Export	208	Denmark	DNK	800	Uganda	UGA								07	COFFEE,TEA,COCOA,SPICES	1	No Quantity			0		0		202			4
S3	2016	2016	2016	2	0	2	Export	208	Denmark	DNK	804	Ukraine	UKR								07	COFFEE,TEA,COCOA,SPICES	1	No Quantity			0		0		62052			4
S3	2016	2016	2016	2	0	2	Export	208	Denmark	DNK	818	Egypt	EGY								07	COFFEE,TEA,COCOA,SPICES	1	No Quantity			0		0		20762			4
S3	2016	2016	2016	2	0	2	Export	208	Denmark	DNK	826	United Kingdom	GBR								07	COFFEE,TEA,COCOA,SPICES	1	No Quantity			0		0		7386456			4
S3	2016	2016	2016	2	0	2	Export	208	Denmark	DNK	834	United Rep. of Tanzania	TZA								07	COFFEE,TEA,COCOA,SPICES	1	No Quantity			0		0		3439			4
S3	2016	2016	2016	2	0	2	Export	208	Denmark	DNK	842	USA	USA								07	COFFEE,TEA,COCOA,SPICES	1	No Quantity			0		0		4126146			4
S3	2016	2016	2016	2	0	2	Export	208	Denmark	DNK	854	Burkina Faso	BFA								07	COFFEE,TEA,COCOA,SPICES	1	No Quantity			0		0		71			4
S3	2016	2016	2016	2	0	2	Export	208	Denmark	DNK	858	Uruguay	URY								07	COFFEE,TEA,COCOA,SPICES	1	No Quantity			0		0		139029			4
S3	2016	2016	2016	2	0	2	Export	208	Denmark	DNK	860	Uzbekistan	UZB								07	COFFEE,TEA,COCOA,SPICES	1	No Quantity			0		0		25109			4
S3	2016	2016	2016	2	0	2	Export	208	Denmark	DNK	894	Zambia	ZMB								07	COFFEE,TEA,COCOA,SPICES	1	No Quantity			0		0		68			4
S3	2016	2016	2016	2	0	2	Export	214	Dominican Rep.	DOM	0	World	WLD								07	COFFEE,TEA,COCOA,SPICES	1	No Quantity							251305763			0
S3	2016	2016	2016	2	0	2	Export	214	Dominican Rep.	DOM	28	Antigua and Barbuda	ATG								07	COFFEE,TEA,COCOA,SPICES	1	No Quantity							17418			0
S3	2016	2016	2016	2	0	2	Export	214	Dominican Rep.	DOM	36	Australia	AUS								07	COFFEE,TEA,COCOA,SPICES	1	No Quantity							26829			0
S3	2016	2016	2016	2	0	2	Export	214	Dominican Rep.	DOM	44	Bahamas	BHS								07	COFFEE,TEA,COCOA,SPICES	1	No Quantity							2726			0
S3	2016	2016	2016	2	0	2	Export	214	Dominican Rep.	DOM	52	Barbados	BRB								07	COFFEE,TEA,COCOA,SPICES	1	No Quantity							33949			0
S3	2016	2016	2016	2	0	2	Export	214	Dominican Rep.	DOM	56	Belgium	BEL								07	COFFEE,TEA,COCOA,SPICES	1	No Quantity							38879716			0
S3	2016	2016	2016	2	0	2	Export	214	Dominican Rep.	DOM	60	Bermuda	BMU								07	COFFEE,TEA,COCOA,SPICES	1	No Quantity							336			0
S3	2016	2016	2016	2	0	2	Export	214	Dominican Rep.	DOM	92	Br. Virgin Isds	VGB								07	COFFEE,TEA,COCOA,SPICES	1	No Quantity							2485			0
S3	2016	2016	2016	2	0	2	Export	214	Dominican Rep.	DOM	124	Canada	CAN								07	COFFEE,TEA,COCOA,SPICES	1	No Quantity							2729734			0
S3	2016	2016	2016	2	0	2	Export	214	Dominican Rep.	DOM	136	Cayman Isds	CYM								07	COFFEE,TEA,COCOA,SPICES	1	No Quantity							7871			0
S3	2016	2016	2016	2	0	2	Export	214	Dominican Rep.	DOM	152	Chile	CHL								07	COFFEE,TEA,COCOA,SPICES	1	No Quantity							3117			0
S3	2016	2016	2016	2	0	2	Export	214	Dominican Rep.	DOM	156	China	CHN								07	COFFEE,TEA,COCOA,SPICES	1	No Quantity							124520			0
S3	2016	2016	2016	2	0	2	Export	214	Dominican Rep.	DOM	170	Colombia	COL								07	COFFEE,TEA,COCOA,SPICES	1	No Quantity							21068			0
S3	2016	2016	2016	2	0	2	Export	214	Dominican Rep.	DOM	188	Costa Rica	CRI								07	COFFEE,TEA,COCOA,SPICES	1	No Quantity							679			0
S3	2016	2016	2016	2	0	2	Export	214	Dominican Rep.	DOM	192	Cuba	CUB								07	COFFEE,TEA,COCOA,SPICES	1	No Quantity							29839			0
S3	2016	2016	2016	2	0	2	Export	214	Dominican Rep.	DOM	203	Czechia	CZE								07	COFFEE,TEA,COCOA,SPICES	1	No Quantity							46606			0
S3	2016	2016	2016	2	0	2	Export	214	Dominican Rep.	DOM	212	Dominica	DMA								07	COFFEE,TEA,COCOA,SPICES	1	No Quantity							27296			0
S3	2016	2016	2016	2	0	2	Export	214	Dominican Rep.	DOM	233	Estonia	EST								07	COFFEE,TEA,COCOA,SPICES	1	No Quantity							33			0
S3	2016	2016	2016	2	0	2	Export	214	Dominican Rep.	DOM	251	France	FRA								07	COFFEE,TEA,COCOA,SPICES	1	No Quantity							5017734			0
S3	2016	2016	2016	2	0	2	Export	214	Dominican Rep.	DOM	276	Germany	DEU								07	COFFEE,TEA,COCOA,SPICES	1	No Quantity							4263114			0
S3	2016	2016	2016	2	0	2	Export	214	Dominican Rep.	DOM	300	Greece	GRC								07	COFFEE,TEA,COCOA,SPICES	1	No Quantity							6			0
S3	2016	2016	2016	2	0	2	Export	214	Dominican Rep.	DOM	308	Grenada	GRD								07	COFFEE,TEA,COCOA,SPICES	1	No Quantity							1377			0
S3	2016	2016	2016	2	0	2	Export	214	Dominican Rep.	DOM	320	Guatemala	GTM								07	COFFEE,TEA,COCOA,SPICES	1	No Quantity							95500			0
S3	2016	2016	2016	2	0	2	Export	214	Dominican Rep.	DOM	328	Guyana	GUY								07	COFFEE,TEA,COCOA,SPICES	1	No Quantity							39499			0
S3	2016	2016	2016	2	0	2	Export	214	Dominican Rep.	DOM	332	Haiti	HTI								07	COFFEE,TEA,COCOA,SPICES	1	No Quantity							1119590			0
S3	2016	2016	2016	2	0	2	Export	214	Dominican Rep.	DOM	344	China, Hong Kong SAR	HKG								07	COFFEE,TEA,COCOA,SPICES	1	No Quantity							27129			0
S3	2016	2016	2016	2	0	2	Export	214	Dominican Rep.	DOM	360	Indonesia	IDN								07	COFFEE,TEA,COCOA,SPICES	1	No Quantity							7843075			0
S3	2016	2016	2016	2	0	2	Export	214	Dominican Rep.	DOM	381	Italy	ITA								07	COFFEE,TEA,COCOA,SPICES	1	No Quantity							9297611			0
S3	2016	2016	2016	2	0	2	Export	214	Dominican Rep.	DOM	388	Jamaica	JAM								07	COFFEE,TEA,COCOA,SPICES	1	No Quantity							144655			0
S3	2016	2016	2016	2	0	2	Export	214	Dominican Rep.	DOM	392	Japan	JPN								07	COFFEE,TEA,COCOA,SPICES	1	No Quantity							4361497			0
S3	2016	2016	2016	2	0	2	Export	214	Dominican Rep.	DOM	410	Rep. of Korea	KOR								07	COFFEE,TEA,COCOA,SPICES	1	No Quantity							132074			0
S3	2016	2016	2016	2	0	2	Export	214	Dominican Rep.	DOM	430	Liberia	LBR								07	COFFEE,TEA,COCOA,SPICES	1	No Quantity							730			0
S3	2016	2016	2016	2	0	2	Export	214	Dominican Rep.	DOM	442	Luxembourg	LUX								07	COFFEE,TEA,COCOA,SPICES	1	No Quantity							4625			0
S3	2016	2016	2016	2	0	2	Export	214	Dominican Rep.	DOM	458	Malaysia	MYS								07	COFFEE,TEA,COCOA,SPICES	1	No Quantity							2516082			0
S3	2016	2016	2016	2	0	2	Export	214	Dominican Rep.	DOM	470	Malta	MLT								07	COFFEE,TEA,COCOA,SPICES	1	No Quantity							1088			0
S3	2016	2016	2016	2	0	2	Export	214	Dominican Rep.	DOM	484	Mexico	MEX								07	COFFEE,TEA,COCOA,SPICES	1	No Quantity							16357103			0
S3	2016	2016	2016	2	0	2	Export	214	Dominican Rep.	DOM	528	Netherlands	NLD								07	COFFEE,TEA,COCOA,SPICES	1	No Quantity							64911072			0
S3	2016	2016	2016	2	0	2	Export	214	Dominican Rep.	DOM	531	Curaçao	CUW								07	COFFEE,TEA,COCOA,SPICES	1	No Quantity							223848			0
S3	2016	2016	2016	2	0	2	Export	214	Dominican Rep.	DOM	533	Aruba	ABW								07	COFFEE,TEA,COCOA,SPICES	1	No Quantity							171563			0
S3	2016	2016	2016	2	0	2	Export	214	Dominican Rep.	DOM	554	New Zealand	NZL								07	COFFEE,TEA,COCOA,SPICES	1	No Quantity							248986			0
S3	2016	2016	2016	2	0	2	Export	214	Dominican Rep.	DOM	584	Marshall Isds	MHL								07	COFFEE,TEA,COCOA,SPICES	1	No Quantity							179			0
S3	2016	2016	2016	2	0	2	Export	214	Dominican Rep.	DOM	591	Panama	PAN								07	COFFEE,TEA,COCOA,SPICES	1	No Quantity							49600			0
S3	2016	2016	2016	2	0	2	Export	214	Dominican Rep.	DOM	616	Poland	POL								07	COFFEE,TEA,COCOA,SPICES	1	No Quantity							2193962			0
S3	2016	2016	2016	2	0	2	Export	214	Dominican Rep.	DOM	643	Russian Federation	RUS								07	COFFEE,TEA,COCOA,SPICES	1	No Quantity							149139			0
S3	2016	2016	2016	2	0	2	Export	214	Dominican Rep.	DOM	659	Saint Kitts and Nevis	KNA								07	COFFEE,TEA,COCOA,SPICES	1	No Quantity							1382			0
S3	2016	2016	2016	2	0	2	Export	214	Dominican Rep.	DOM	660	Anguilla	AIA								07	COFFEE,TEA,COCOA,SPICES	1	No Quantity							81			0
S3	2016	2016	2016	2	0	2	Export	214	Dominican Rep.	DOM	678	Sao Tome and Principe	STP								07	COFFEE,TEA,COCOA,SPICES	1	No Quantity							2435			0
S3	2016	2016	2016	2	0	2	Export	214	Dominican Rep.	DOM	699	India	IND								07	COFFEE,TEA,COCOA,SPICES	1	No Quantity							10767111			0
S3	2016	2016	2016	2	0	2	Export	214	Dominican Rep.	DOM	702	Singapore	SGP								07	COFFEE,TEA,COCOA,SPICES	1	No Quantity							47004			0
S3	2016	2016	2016	2	0	2	Export	214	Dominican Rep.	DOM	703	Slovakia	SVK								07	COFFEE,TEA,COCOA,SPICES	1	No Quantity							3363			0
S3	2016	2016	2016	2	0	2	Export	214	Dominican Rep.	DOM	724	Spain	ESP								07	COFFEE,TEA,COCOA,SPICES	1	No Quantity							17882587			0
S3	2016	2016	2016	2	0	2	Export	214	Dominican Rep.	DOM	752	Sweden	SWE								07	COFFEE,TEA,COCOA,SPICES	1	No Quantity							5365			0
S3	2016	2016	2016	2	0	2	Export	214	Dominican Rep.	DOM	757	Switzerland	CHE								07	COFFEE,TEA,COCOA,SPICES	1	No Quantity							85501			0
S3	2016	2016	2016	2	0	2	Export	214	Dominican Rep.	DOM	764	Thailand	THA								07	COFFEE,TEA,COCOA,SPICES	1	No Quantity							1			0
S3	2016	2016	2016	2	0	2	Export	214	Dominican Rep.	DOM	780	Trinidad and Tobago	TTO								07	COFFEE,TEA,COCOA,SPICES	1	No Quantity							133345			0
S3	2016	2016	2016	2	0	2	Export	214	Dominican Rep.	DOM	792	Turkey	TUR								07	COFFEE,TEA,COCOA,SPICES	1	No Quantity							2			0
S3	2016	2016	2016	2	0	2	Export	214	Dominican Rep.	DOM	796	Turks and Caicos Isds	TCA								07	COFFEE,TEA,COCOA,SPICES	1	No Quantity							8346			0
S3	2016	2016	2016	2	0	2	Export	214	Dominican Rep.	DOM	826	United Kingdom	GBR								07	COFFEE,TEA,COCOA,SPICES	1	No Quantity							433742			0
S3	2016	2016	2016	2	0	2	Export	214	Dominican Rep.	DOM	842	USA	USA								07	COFFEE,TEA,COCOA,SPICES	1	No Quantity							57938431			0
S3	2016	2016	2016	2	0	2	Export	214	Dominican Rep.	DOM	862	Venezuela	VEN								07	COFFEE,TEA,COCOA,SPICES	1	No Quantity							468			0
S3	2016	2016	2016	2	0	2	Export	214	Dominican Rep.	DOM	899	Areas, nes									07	COFFEE,TEA,COCOA,SPICES	1	No Quantity							2871540			0
S3	2016	2016	2016	2	0	2	Export	208	Denmark	DNK	0	World	WLD								08	ANIMAL FEED STUFF	1	No Quantity			0		0		932773260			4
S3	2016	2016	2016	2	0	2	Export	208	Denmark	DNK	12	Algeria	DZA								08	ANIMAL FEED STUFF	1	No Quantity			0		0		3581			4
S3	2016	2016	2016	2	0	2	Export	208	Denmark	DNK	32	Argentina	ARG								08	ANIMAL FEED STUFF	1	No Quantity			0		0		31809			4
S3	2016	2016	2016	2	0	2	Export	208	Denmark	DNK	36	Australia	AUS								08	ANIMAL FEED STUFF	1	No Quantity			0		0		1922946			4
S3	2016	2016	2016	2	0	2	Export	208	Denmark	DNK	40	Austria	AUT								08	ANIMAL FEED STUFF	1	No Quantity			0		0		5583747			4
S3	2016	2016	2016	2	0	2	Export	208	Denmark	DNK	50	Bangladesh	BGD								08	ANIMAL FEED STUFF	1	No Quantity			0		0		443			4
S3	2016	2016	2016	2	0	2	Export	208	Denmark	DNK	51	Armenia	ARM								08	ANIMAL FEED STUFF	1	No Quantity			0		0		113790			4
S3	2016	2016	2016	2	0	2	Export	208	Denmark	DNK	56	Belgium	BEL								08	ANIMAL FEED STUFF	1	No Quantity			0		0		6277578			4
S3	2016	2016	2016	2	0	2	Export	208	Denmark	DNK	70	Bosnia Herzegovina	BIH								08	ANIMAL FEED STUFF	1	No Quantity			0		0		81			4
S3	2016	2016	2016	2	0	2	Export	208	Denmark	DNK	76	Brazil	BRA								08	ANIMAL FEED STUFF	1	No Quantity			0		0		181276			4
S3	2016	2016	2016	2	0	2	Export	208	Denmark	DNK	100	Bulgaria	BGR								08	ANIMAL FEED STUFF	1	No Quantity			0		0		4676196			4
S3	2016	2016	2016	2	0	2	Export	208	Denmark	DNK	104	Myanmar	MMR								08	ANIMAL FEED STUFF	1	No Quantity			0		0		36506			4
S3	2016	2016	2016	2	0	2	Export	208	Denmark	DNK	112	Belarus	BLR								08	ANIMAL FEED STUFF	1	No Quantity			0		0		1037271			4
S3	2016	2016	2016	2	0	2	Export	208	Denmark	DNK	116	Cambodia	KHM								08	ANIMAL FEED STUFF	1	No Quantity			0		0		40967			4
S3	2016	2016	2016	2	0	2	Export	208	Denmark	DNK	124	Canada	CAN								08	ANIMAL FEED STUFF	1	No Quantity			0		0		14136648			4
S3	2016	2016	2016	2	0	2	Export	208	Denmark	DNK	144	Sri Lanka	LKA								08	ANIMAL FEED STUFF	1	No Quantity			0		0		1585410			4
S3	2016	2016	2016	2	0	2	Export	208	Denmark	DNK	152	Chile	CHL								08	ANIMAL FEED STUFF	1	No Quantity			0		0		1751627			4
S3	2016	2016	2016	2	0	2	Export	208	Denmark	DNK	156	China	CHN								08	ANIMAL FEED STUFF	1	No Quantity			0		0		38326377			4
S3	2016	2016	2016	2	0	2	Export	208	Denmark	DNK	170	Colombia	COL								08	ANIMAL FEED STUFF	1	No Quantity			0		0		28227			4
S3	2016	2016	2016	2	0	2	Export	208	Denmark	DNK	191	Croatia	HRV								08	ANIMAL FEED STUFF	1	No Quantity			0		0		1182285			4
S3	2016	2016	2016	2	0	2	Export	208	Denmark	DNK	192	Cuba	CUB								08	ANIMAL FEED STUFF	1	No Quantity			0		0		1102			4
S3	2016	2016	2016	2	0	2	Export	208	Denmark	DNK	196	Cyprus	CYP								08	ANIMAL FEED STUFF	1	No Quantity			0		0		3721498			4
S3	2016	2016	2016	2	0	2	Export	208	Denmark	DNK	203	Czechia	CZE								08	ANIMAL FEED STUFF	1	No Quantity			0		0		6471494			4
S3	2016	2016	2016	2	0	2	Export	208	Denmark	DNK	214	Dominican Rep.	DOM								08	ANIMAL FEED STUFF	1	No Quantity			0		0		82544			4
S3	2016	2016	2016	2	0	2	Export	208	Denmark	DNK	231	Ethiopia	ETH								08	ANIMAL FEED STUFF	1	No Quantity			0		0		1065			4
S3	2016	2016	2016	2	0	2	Export	208	Denmark	DNK	233	Estonia	EST								08	ANIMAL FEED STUFF	1	No Quantity			0		0		4026564			4
S3	2016	2016	2016	2	0	2	Export	208	Denmark	DNK	234	Faeroe Isds	FRO								08	ANIMAL FEED STUFF	1	No Quantity			0		0		9673268			4
S3	2016	2016	2016	2	0	2	Export	208	Denmark	DNK	246	Finland	FIN								08	ANIMAL FEED STUFF	1	No Quantity			0		0		32818188			4
S3	2016	2016	2016	2	0	2	Export	208	Denmark	DNK	251	France	FRA								08	ANIMAL FEED STUFF	1	No Quantity			0		0		24917574			4
S3	2016	2016	2016	2	0	2	Export	208	Denmark	DNK	276	Germany	DEU								08	ANIMAL FEED STUFF	1	No Quantity			0		0		75572774			4
S3	2016	2016	2016	2	0	2	Export	208	Denmark	DNK	288	Ghana	GHA								08	ANIMAL FEED STUFF	1	No Quantity			0		0		52980			4
S3	2016	2016	2016	2	0	2	Export	208	Denmark	DNK	300	Greece	GRC								08	ANIMAL FEED STUFF	1	No Quantity			0		0		53862346			4
S3	2016	2016	2016	2	0	2	Export	208	Denmark	DNK	304	Greenland	GRL								08	ANIMAL FEED STUFF	1	No Quantity			0		0		1416072			4
S3	2016	2016	2016	2	0	2	Export	208	Denmark	DNK	344	China, Hong Kong SAR	HKG								08	ANIMAL FEED STUFF	1	No Quantity			0		0		876772			4
S3	2016	2016	2016	2	0	2	Export	208	Denmark	DNK	348	Hungary	HUN								08	ANIMAL FEED STUFF	1	No Quantity			0		0		3956227			4
S3	2016	2016	2016	2	0	2	Export	208	Denmark	DNK	352	Iceland	ISL								08	ANIMAL FEED STUFF	1	No Quantity			0		0		9159986			4
S3	2016	2016	2016	2	0	2	Export	208	Denmark	DNK	360	Indonesia	IDN								08	ANIMAL FEED STUFF	1	No Quantity			0		0		43470			4
S3	2016	2016	2016	2	0	2	Export	208	Denmark	DNK	364	Iran	IRN								08	ANIMAL FEED STUFF	1	No Quantity			0		0		179793			4
S3	2016	2016	2016	2	0	2	Export	208	Denmark	DNK	372	Ireland	IRL								08	ANIMAL FEED STUFF	1	No Quantity			0		0		47220340			4
S3	2016	2016	2016	2	0	2	Export	208	Denmark	DNK	376	Israel	ISR								08	ANIMAL FEED STUFF	1	No Quantity			0		0		668284			4
S3	2016	2016	2016	2	0	2	Export	208	Denmark	DNK	381	Italy	ITA								08	ANIMAL FEED STUFF	1	No Quantity			0		0		57854458			4
S3	2016	2016	2016	2	0	2	Export	208	Denmark	DNK	392	Japan	JPN								08	ANIMAL FEED STUFF	1	No Quantity			0		0		2567484			4
S3	2016	2016	2016	2	0	2	Export	208	Denmark	DNK	400	Jordan	JOR								08	ANIMAL FEED STUFF	1	No Quantity			0		0		57947			4
S3	2016	2016	2016	2	0	2	Export	208	Denmark	DNK	404	Kenya	KEN								08	ANIMAL FEED STUFF	1	No Quantity			0		0		318			4
S3	2016	2016	2016	2	0	2	Export	208	Denmark	DNK	408	Dem. People's Rep. of Korea	PRK								08	ANIMAL FEED STUFF	1	No Quantity			0		0		20329			4
S3	2016	2016	2016	2	0	2	Export	208	Denmark	DNK	410	Rep. of Korea	KOR								08	ANIMAL FEED STUFF	1	No Quantity			0		0		8707651			4
S3	2016	2016	2016	2	0	2	Export	208	Denmark	DNK	414	Kuwait	KWT								08	ANIMAL FEED STUFF	1	No Quantity			0		0		44454			4
S3	2016	2016	2016	2	0	2	Export	208	Denmark	DNK	422	Lebanon	LBN								08	ANIMAL FEED STUFF	1	No Quantity			0		0		2168715			4
S3	2016	2016	2016	2	0	2	Export	208	Denmark	DNK	428	Latvia	LVA								08	ANIMAL FEED STUFF	1	No Quantity			0		0		4677635			4
S3	2016	2016	2016	2	0	2	Export	208	Denmark	DNK	440	Lithuania	LTU								08	ANIMAL FEED STUFF	1	No Quantity			0		0		9292303			4
S3	2016	2016	2016	2	0	2	Export	208	Denmark	DNK	442	Luxembourg	LUX								08	ANIMAL FEED STUFF	1	No Quantity			0		0		2279726			4
S3	2016	2016	2016	2	0	2	Export	208	Denmark	DNK	450	Madagascar	MDG								08	ANIMAL FEED STUFF	1	No Quantity			0		0		239			4
S3	2016	2016	2016	2	0	2	Export	208	Denmark	DNK	458	Malaysia	MYS								08	ANIMAL FEED STUFF	1	No Quantity			0		0		2139302			4
S3	2016	2016	2016	2	0	2	Export	208	Denmark	DNK	466	Mali	MLI								08	ANIMAL FEED STUFF	1	No Quantity			0		0		120			4
S3	2016	2016	2016	2	0	2	Export	208	Denmark	DNK	470	Malta	MLT								08	ANIMAL FEED STUFF	1	No Quantity			0		0		712778			4
S3	2016	2016	2016	2	0	2	Export	208	Denmark	DNK	478	Mauritania	MRT								08	ANIMAL FEED STUFF	1	No Quantity			0		0		33			4
S3	2016	2016	2016	2	0	2	Export	208	Denmark	DNK	484	Mexico	MEX								08	ANIMAL FEED STUFF	1	No Quantity			0		0		295233			4
S3	2016	2016	2016	2	0	2	Export	208	Denmark	DNK	490	Other Asia, nes									08	ANIMAL FEED STUFF	1	No Quantity			0		0		10638284			4
S3	2016	2016	2016	2	0	2	Export	208	Denmark	DNK	498	Rep. of Moldova	MDA								08	ANIMAL FEED STUFF	1	No Quantity			0		0		2625770			4
S3	2016	2016	2016	2	0	2	Export	208	Denmark	DNK	504	Morocco	MAR								08	ANIMAL FEED STUFF	1	No Quantity			0		0		1145506			4
S3	2016	2016	2016	2	0	2	Export	208	Denmark	DNK	512	Oman	OMN								08	ANIMAL FEED STUFF	1	No Quantity			0		0		40623			4
S3	2016	2016	2016	2	0	2	Export	208	Denmark	DNK	524	Nepal	NPL								08	ANIMAL FEED STUFF	1	No Quantity			0		0		61308			4
S3	2016	2016	2016	2	0	2	Export	208	Denmark	DNK	528	Netherlands	NLD								08	ANIMAL FEED STUFF	1	No Quantity			0		0		22825341			4
S3	2016	2016	2016	2	0	2	Export	208	Denmark	DNK	554	New Zealand	NZL								08	ANIMAL FEED STUFF	1	No Quantity			0		0		100965			4
S3	2016	2016	2016	2	0	2	Export	208	Denmark	DNK	566	Nigeria	NGA								08	ANIMAL FEED STUFF	1	No Quantity			0		0		6057823			4
S3	2016	2016	2016	2	0	2	Export	208	Denmark	DNK	579	Norway	NOR								08	ANIMAL FEED STUFF	1	No Quantity			0		0		125122818			4
S3	2016	2016	2016	2	0	2	Export	208	Denmark	DNK	591	Panama	PAN								08	ANIMAL FEED STUFF	1	No Quantity			0		0		94896			4
S3	2016	2016	2016	2	0	2	Export	208	Denmark	DNK	608	Philippines	PHL								08	ANIMAL FEED STUFF	1	No Quantity			0		0		2661727			4
S3	2016	2016	2016	2	0	2	Export	208	Denmark	DNK	616	Poland	POL								08	ANIMAL FEED STUFF	1	No Quantity			0		0		42191168			4
S3	2016	2016	2016	2	0	2	Export	208	Denmark	DNK	620	Portugal	PRT								08	ANIMAL FEED STUFF	1	No Quantity			0		0		4223450			4
S3	2016	2016	2016	2	0	2	Export	208	Denmark	DNK	634	Qatar	QAT								08	ANIMAL FEED STUFF	1	No Quantity			0		0		436838			4
S3	2016	2016	2016	2	0	2	Export	208	Denmark	DNK	642	Romania	ROU								08	ANIMAL FEED STUFF	1	No Quantity			0		0		10216830			4
S3	2016	2016	2016	2	0	2	Export	208	Denmark	DNK	643	Russian Federation	RUS								08	ANIMAL FEED STUFF	1	No Quantity			0		0		43148048			4
S3	2016	2016	2016	2	0	2	Export	208	Denmark	DNK	682	Saudi Arabia	SAU								08	ANIMAL FEED STUFF	1	No Quantity			0		0		2667241			4
S3	2016	2016	2016	2	0	2	Export	208	Denmark	DNK	686	Senegal	SEN								08	ANIMAL FEED STUFF	1	No Quantity			0		0		39			4
S3	2016	2016	2016	2	0	2	Export	208	Denmark	DNK	688	Serbia	SRB								08	ANIMAL FEED STUFF	1	No Quantity			0		0		2750151			4
S3	2016	2016	2016	2	0	2	Export	208	Denmark	DNK	699	India	IND								08	ANIMAL FEED STUFF	1	No Quantity			0		0		43842			4
S3	2016	2016	2016	2	0	2	Export	208	Denmark	DNK	702	Singapore	SGP								08	ANIMAL FEED STUFF	1	No Quantity			0		0		7687			4
S3	2016	2016	2016	2	0	2	Export	208	Denmark	DNK	703	Slovakia	SVK								08	ANIMAL FEED STUFF	1	No Quantity			0		0		4680867			4
S3	2016	2016	2016	2	0	2	Export	208	Denmark	DNK	704	Viet Nam	VNM								08	ANIMAL FEED STUFF	1	No Quantity			0		0		4249351			4
S3	2016	2016	2016	2	0	2	Export	208	Denmark	DNK	705	Slovenia	SVN								08	ANIMAL FEED STUFF	1	No Quantity			0		0		4786307			4
S3	2016	2016	2016	2	0	2	Export	208	Denmark	DNK	710	South Africa	ZAF								08	ANIMAL FEED STUFF	1	No Quantity			0		0		1256518			4
S3	2016	2016	2016	2	0	2	Export	208	Denmark	DNK	724	Spain	ESP								08	ANIMAL FEED STUFF	1	No Quantity			0		0		32196585			4
S3	2016	2016	2016	2	0	2	Export	208	Denmark	DNK	752	Sweden	SWE								08	ANIMAL FEED STUFF	1	No Quantity			0		0		97553963			4
S3	2016	2016	2016	2	0	2	Export	208	Denmark	DNK	757	Switzerland	CHE								08	ANIMAL FEED STUFF	1	No Quantity			0		0		2798627			4
S3	2016	2016	2016	2	0	2	Export	208	Denmark	DNK	764	Thailand	THA								08	ANIMAL FEED STUFF	1	No Quantity			0		0		4650700			4
S3	2016	2016	2016	2	0	2	Export	208	Denmark	DNK	784	United Arab Emirates	ARE								08	ANIMAL FEED STUFF	1	No Quantity			0		0		235276			4
S3	2016	2016	2016	2	0	2	Export	208	Denmark	DNK	788	Tunisia	TUN								08	ANIMAL FEED STUFF	1	No Quantity			0		0		548134			4
S3	2016	2016	2016	2	0	2	Export	208	Denmark	DNK	792	Turkey	TUR								08	ANIMAL FEED STUFF	1	No Quantity			0		0		2823951			4
S3	2016	2016	2016	2	0	2	Export	208	Denmark	DNK	800	Uganda	UGA								08	ANIMAL FEED STUFF	1	No Quantity			0		0		1654			4
S3	2016	2016	2016	2	0	2	Export	208	Denmark	DNK	804	Ukraine	UKR								08	ANIMAL FEED STUFF	1	No Quantity			0		0		8845321			4
S3	2016	2016	2016	2	0	2	Export	208	Denmark	DNK	807	North Macedonia	MKD								08	ANIMAL FEED STUFF	1	No Quantity			0		0		249508			4
S3	2016	2016	2016	2	0	2	Export	208	Denmark	DNK	818	Egypt	EGY								08	ANIMAL FEED STUFF	1	No Quantity			0		0		285579			4
S3	2016	2016	2016	2	0	2	Export	208	Denmark	DNK	826	United Kingdom	GBR								08	ANIMAL FEED STUFF	1	No Quantity			0		0		32304848			4
S3	2016	2016	2016	2	0	2	Export	208	Denmark	DNK	834	United Rep. of Tanzania	TZA								08	ANIMAL FEED STUFF	1	No Quantity			0		0		1257			4
S3	2016	2016	2016	2	0	2	Export	208	Denmark	DNK	842	USA	USA								08	ANIMAL FEED STUFF	1	No Quantity			0		0		15756057			4
S3	2016	2016	2016	2	0	2	Export	208	Denmark	DNK	854	Burkina Faso	BFA								08	ANIMAL FEED STUFF	1	No Quantity			0		0		35			4
S3	2016	2016	2016	2	0	2	Export	208	Denmark	DNK	858	Uruguay	URY								08	ANIMAL FEED STUFF	1	No Quantity			0		0		109			4
S3	2016	2016	2016	2	0	2	Export	208	Denmark	DNK	860	Uzbekistan	UZB								08	ANIMAL FEED STUFF	1	No Quantity			0		0		9			4
S3	2016	2016	2016	2	0	2	Export	208	Denmark	DNK	887	Yemen	YEM								08	ANIMAL FEED STUFF	1	No Quantity			0		0		30368			4
S3	2016	2016	2016	2	0	2	Export	214	Dominican Rep.	DOM	0	World	WLD								08	ANIMAL FEED STUFF	1	No Quantity							12128410			0
S3	2016	2016	2016	2	0	2	Export	214	Dominican Rep.	DOM	192	Cuba	CUB								08	ANIMAL FEED STUFF	1	No Quantity							8679642			0
S3	2016	2016	2016	2	0	2	Export	214	Dominican Rep.	DOM	218	Ecuador	ECU								08	ANIMAL FEED STUFF	1	No Quantity							7692			0
S3	2016	2016	2016	2	0	2	Export	214	Dominican Rep.	DOM	288	Ghana	GHA								08	ANIMAL FEED STUFF	1	No Quantity							166300			0
S3	2016	2016	2016	2	0	2	Export	214	Dominican Rep.	DOM	320	Guatemala	GTM								08	ANIMAL FEED STUFF	1	No Quantity							3749			0
S3	2016	2016	2016	2	0	2	Export	214	Dominican Rep.	DOM	332	Haiti	HTI								08	ANIMAL FEED STUFF	1	No Quantity							2954055			0
S3	2016	2016	2016	2	0	2	Export	214	Dominican Rep.	DOM	340	Honduras	HND								08	ANIMAL FEED STUFF	1	No Quantity							51690			0
S3	2016	2016	2016	2	0	2	Export	214	Dominican Rep.	DOM	591	Panama	PAN								08	ANIMAL FEED STUFF	1	No Quantity							78990			0
S3	2016	2016	2016	2	0	2	Export	214	Dominican Rep.	DOM	780	Trinidad and Tobago	TTO								08	ANIMAL FEED STUFF	1	No Quantity							200			0
S3	2016	2016	2016	2	0	2	Export	214	Dominican Rep.	DOM	796	Turks and Caicos Isds	TCA								08	ANIMAL FEED STUFF	1	No Quantity							16185			0
S3	2016	2016	2016	2	0	2	Export	214	Dominican Rep.	DOM	842	USA	USA								08	ANIMAL FEED STUFF	1	No Quantity							164478			0
S3	2016	2016	2016	2	0	2	Export	214	Dominican Rep.	DOM	899	Areas, nes									08	ANIMAL FEED STUFF	1	No Quantity							5429			0
S3	2016	2016	2016	2	0	2	Export	208	Denmark	DNK	0	World	WLD								09	MISC.EDIBLE PRODUCTS ETC	1	No Quantity			0		0		1906846022			4
S3	2016	2016	2016	2	0	2	Export	208	Denmark	DNK	4	Afghanistan	AFG								09	MISC.EDIBLE PRODUCTS ETC	1	No Quantity			0		0		588529			4
S3	2016	2016	2016	2	0	2	Export	208	Denmark	DNK	8	Albania	ALB								09	MISC.EDIBLE PRODUCTS ETC	1	No Quantity			0		0		304008			4
S3	2016	2016	2016	2	0	2	Export	208	Denmark	DNK	12	Algeria	DZA								09	MISC.EDIBLE PRODUCTS ETC	1	No Quantity			0		0		975676			4
S3	2016	2016	2016	2	0	2	Export	208	Denmark	DNK	24	Angola	AGO								09	MISC.EDIBLE PRODUCTS ETC	1	No Quantity			0		0		25923			4
S3	2016	2016	2016	2	0	2	Export	208	Denmark	DNK	28	Antigua and Barbuda	ATG								09	MISC.EDIBLE PRODUCTS ETC	1	No Quantity			0		0		64236			4
S3	2016	2016	2016	2	0	2	Export	208	Denmark	DNK	31	Azerbaijan	AZE								09	MISC.EDIBLE PRODUCTS ETC	1	No Quantity			0		0		1441598			4
S3	2016	2016	2016	2	0	2	Export	208	Denmark	DNK	32	Argentina	ARG								09	MISC.EDIBLE PRODUCTS ETC	1	No Quantity			0		0		6016359			4
S3	2016	2016	2016	2	0	2	Export	208	Denmark	DNK	36	Australia	AUS								09	MISC.EDIBLE PRODUCTS ETC	1	No Quantity			0		0		30211473			4
S3	2016	2016	2016	2	0	2	Export	208	Denmark	DNK	40	Austria	AUT								09	MISC.EDIBLE PRODUCTS ETC	1	No Quantity			0		0		4497442			4
S3	2016	2016	2016	2	0	2	Export	208	Denmark	DNK	44	Bahamas	BHS								09	MISC.EDIBLE PRODUCTS ETC	1	No Quantity			0		0		7162			4
S3	2016	2016	2016	2	0	2	Export	208	Denmark	DNK	48	Bahrain	BHR								09	MISC.EDIBLE PRODUCTS ETC	1	No Quantity			0		0		3725182			4
S3	2016	2016	2016	2	0	2	Export	208	Denmark	DNK	50	Bangladesh	BGD								09	MISC.EDIBLE PRODUCTS ETC	1	No Quantity			0		0		15661055			4
S3	2016	2016	2016	2	0	2	Export	208	Denmark	DNK	51	Armenia	ARM								09	MISC.EDIBLE PRODUCTS ETC	1	No Quantity			0		0		75304			4
S3	2016	2016	2016	2	0	2	Export	208	Denmark	DNK	56	Belgium	BEL								09	MISC.EDIBLE PRODUCTS ETC	1	No Quantity			0		0		12774303			4
S3	2016	2016	2016	2	0	2	Export	208	Denmark	DNK	60	Bermuda	BMU								09	MISC.EDIBLE PRODUCTS ETC	1	No Quantity			0		0		68297			4
S3	2016	2016	2016	2	0	2	Export	208	Denmark	DNK	70	Bosnia Herzegovina	BIH								09	MISC.EDIBLE PRODUCTS ETC	1	No Quantity			0		0		1007206			4
S3	2016	2016	2016	2	0	2	Export	208	Denmark	DNK	76	Brazil	BRA								09	MISC.EDIBLE PRODUCTS ETC	1	No Quantity			0		0		1500714			4
S3	2016	2016	2016	2	0	2	Export	208	Denmark	DNK	84	Belize	BLZ								09	MISC.EDIBLE PRODUCTS ETC	1	No Quantity			0		0		288276			4
S3	2016	2016	2016	2	0	2	Export	208	Denmark	DNK	86	Br. Indian Ocean Terr.	IOT								09	MISC.EDIBLE PRODUCTS ETC	1	No Quantity			0		0		20209			4
S3	2016	2016	2016	2	0	2	Export	208	Denmark	DNK	92	Br. Virgin Isds	VGB								09	MISC.EDIBLE PRODUCTS ETC	1	No Quantity			0		0		42770			4
S3	2016	2016	2016	2	0	2	Export	208	Denmark	DNK	100	Bulgaria	BGR								09	MISC.EDIBLE PRODUCTS ETC	1	No Quantity			0		0		1392185			4
S3	2016	2016	2016	2	0	2	Export	208	Denmark	DNK	104	Myanmar	MMR								09	MISC.EDIBLE PRODUCTS ETC	1	No Quantity			0		0		241376			4
S3	2016	2016	2016	2	0	2	Export	208	Denmark	DNK	112	Belarus	BLR								09	MISC.EDIBLE PRODUCTS ETC	1	No Quantity			0		0		1418174			4
S3	2016	2016	2016	2	0	2	Export	208	Denmark	DNK	116	Cambodia	KHM								09	MISC.EDIBLE PRODUCTS ETC	1	No Quantity			0		0		16770			4
S3	2016	2016	2016	2	0	2	Export	208	Denmark	DNK	120	Cameroon	CMR								09	MISC.EDIBLE PRODUCTS ETC	1	No Quantity			0		0		27711			4
S3	2016	2016	2016	2	0	2	Export	208	Denmark	DNK	124	Canada	CAN								09	MISC.EDIBLE PRODUCTS ETC	1	No Quantity			0		0		2584114			4
S3	2016	2016	2016	2	0	2	Export	208	Denmark	DNK	132	Cabo Verde	CPV								09	MISC.EDIBLE PRODUCTS ETC	1	No Quantity			0		0		148463			4
S3	2016	2016	2016	2	0	2	Export	208	Denmark	DNK	144	Sri Lanka	LKA								09	MISC.EDIBLE PRODUCTS ETC	1	No Quantity			0		0		2472239			4
S3	2016	2016	2016	2	0	2	Export	208	Denmark	DNK	148	Chad	TCD								09	MISC.EDIBLE PRODUCTS ETC	1	No Quantity			0		0		318683			4
S3	2016	2016	2016	2	0	2	Export	208	Denmark	DNK	152	Chile	CHL								09	MISC.EDIBLE PRODUCTS ETC	1	No Quantity			0		0		2258913			4
S3	2016	2016	2016	2	0	2	Export	208	Denmark	DNK	156	China	CHN								09	MISC.EDIBLE PRODUCTS ETC	1	No Quantity			0		0		147806023			4
S3	2016	2016	2016	2	0	2	Export	208	Denmark	DNK	170	Colombia	COL								09	MISC.EDIBLE PRODUCTS ETC	1	No Quantity			0		0		605427			4
S3	2016	2016	2016	2	0	2	Export	208	Denmark	DNK	178	Congo	COG								09	MISC.EDIBLE PRODUCTS ETC	1	No Quantity			0		0		162022			4
S3	2016	2016	2016	2	0	2	Export	208	Denmark	DNK	188	Costa Rica	CRI								09	MISC.EDIBLE PRODUCTS ETC	1	No Quantity			0		0		2284069			4
S3	2016	2016	2016	2	0	2	Export	208	Denmark	DNK	191	Croatia	HRV								09	MISC.EDIBLE PRODUCTS ETC	1	No Quantity			0		0		1648506			4
S3	2016	2016	2016	2	0	2	Export	208	Denmark	DNK	192	Cuba	CUB								09	MISC.EDIBLE PRODUCTS ETC	1	No Quantity			0		0		70691			4
S3	2016	2016	2016	2	0	2	Export	208	Denmark	DNK	196	Cyprus	CYP								09	MISC.EDIBLE PRODUCTS ETC	1	No Quantity			0		0		1014778			4
S3	2016	2016	2016	2	0	2	Export	208	Denmark	DNK	203	Czechia	CZE								09	MISC.EDIBLE PRODUCTS ETC	1	No Quantity			0		0		4467796			4
S3	2016	2016	2016	2	0	2	Export	208	Denmark	DNK	214	Dominican Rep.	DOM								09	MISC.EDIBLE PRODUCTS ETC	1	No Quantity			0		0		23472878			4
S3	2016	2016	2016	2	0	2	Export	208	Denmark	DNK	218	Ecuador	ECU								09	MISC.EDIBLE PRODUCTS ETC	1	No Quantity			0		0		619522			4
S3	2016	2016	2016	2	0	2	Export	208	Denmark	DNK	222	El Salvador	SLV								09	MISC.EDIBLE PRODUCTS ETC	1	No Quantity			0		0		779329			4
S3	2016	2016	2016	2	0	2	Export	208	Denmark	DNK	231	Ethiopia	ETH								09	MISC.EDIBLE PRODUCTS ETC	1	No Quantity			0		0		172480			4
S3	2016	2016	2016	2	0	2	Export	208	Denmark	DNK	232	Eritrea	ERI								09	MISC.EDIBLE PRODUCTS ETC	1	No Quantity			0		0		18			4
S3	2016	2016	2016	2	0	2	Export	208	Denmark	DNK	233	Estonia	EST								09	MISC.EDIBLE PRODUCTS ETC	1	No Quantity			0		0		8442960			4
S3	2016	2016	2016	2	0	2	Export	208	Denmark	DNK	234	Faeroe Isds	FRO								09	MISC.EDIBLE PRODUCTS ETC	1	No Quantity			0		0		7587197			4
S3	2016	2016	2016	2	0	2	Export	208	Denmark	DNK	242	Fiji	FJI								09	MISC.EDIBLE PRODUCTS ETC	1	No Quantity			0		0		879159			4
S3	2016	2016	2016	2	0	2	Export	208	Denmark	DNK	246	Finland	FIN								09	MISC.EDIBLE PRODUCTS ETC	1	No Quantity			0		0		28815869			4
S3	2016	2016	2016	2	0	2	Export	208	Denmark	DNK	251	France	FRA								09	MISC.EDIBLE PRODUCTS ETC	1	No Quantity			0		0		32154458			4
S3	2016	2016	2016	2	0	2	Export	208	Denmark	DNK	258	French Polynesia	PYF								09	MISC.EDIBLE PRODUCTS ETC	1	No Quantity			0		0		418067			4
S3	2016	2016	2016	2	0	2	Export	208	Denmark	DNK	262	Djibouti	DJI								09	MISC.EDIBLE PRODUCTS ETC	1	No Quantity			0		0		2937379			4
S3	2016	2016	2016	2	0	2	Export	208	Denmark	DNK	268	Georgia	GEO								09	MISC.EDIBLE PRODUCTS ETC	1	No Quantity			0		0		300028			4
S3	2016	2016	2016	2	0	2	Export	208	Denmark	DNK	270	Gambia	GMB								09	MISC.EDIBLE PRODUCTS ETC	1	No Quantity			0		0		94691			4
S3	2016	2016	2016	2	0	2	Export	208	Denmark	DNK	275	State of Palestine	PSE								09	MISC.EDIBLE PRODUCTS ETC	1	No Quantity			0		0		3257946			4
S3	2016	2016	2016	2	0	2	Export	208	Denmark	DNK	276	Germany	DEU								09	MISC.EDIBLE PRODUCTS ETC	1	No Quantity			0		0		93122759			4
S3	2016	2016	2016	2	0	2	Export	208	Denmark	DNK	288	Ghana	GHA								09	MISC.EDIBLE PRODUCTS ETC	1	No Quantity			0		0		1368540			4
S3	2016	2016	2016	2	0	2	Export	208	Denmark	DNK	292	Gibraltar	GIB								09	MISC.EDIBLE PRODUCTS ETC	1	No Quantity			0		0		32367			4
S3	2016	2016	2016	2	0	2	Export	208	Denmark	DNK	300	Greece	GRC								09	MISC.EDIBLE PRODUCTS ETC	1	No Quantity			0		0		45463132			4
S3	2016	2016	2016	2	0	2	Export	208	Denmark	DNK	304	Greenland	GRL								09	MISC.EDIBLE PRODUCTS ETC	1	No Quantity			0		0		12716043			4
S3	2016	2016	2016	2	0	2	Export	208	Denmark	DNK	308	Grenada	GRD								09	MISC.EDIBLE PRODUCTS ETC	1	No Quantity			0		0		15693			4
S3	2016	2016	2016	2	0	2	Export	208	Denmark	DNK	320	Guatemala	GTM								09	MISC.EDIBLE PRODUCTS ETC	1	No Quantity			0		0		1821291			4
S3	2016	2016	2016	2	0	2	Export	208	Denmark	DNK	324	Guinea	GIN								09	MISC.EDIBLE PRODUCTS ETC	1	No Quantity			0		0		2423			4
S3	2016	2016	2016	2	0	2	Export	208	Denmark	DNK	328	Guyana	GUY								09	MISC.EDIBLE PRODUCTS ETC	1	No Quantity			0		0		28016			4
S3	2016	2016	2016	2	0	2	Export	208	Denmark	DNK	332	Haiti	HTI								09	MISC.EDIBLE PRODUCTS ETC	1	No Quantity			0		0		764			4
S3	2016	2016	2016	2	0	2	Export	208	Denmark	DNK	344	China, Hong Kong SAR	HKG								09	MISC.EDIBLE PRODUCTS ETC	1	No Quantity			0		0		3795999			4
S3	2016	2016	2016	2	0	2	Export	208	Denmark	DNK	348	Hungary	HUN								09	MISC.EDIBLE PRODUCTS ETC	1	No Quantity			0		0		5091178			4
S3	2016	2016	2016	2	0	2	Export	208	Denmark	DNK	352	Iceland	ISL								09	MISC.EDIBLE PRODUCTS ETC	1	No Quantity			0		0		8634459			4
S3	2016	2016	2016	2	0	2	Export	208	Denmark	DNK	360	Indonesia	IDN								09	MISC.EDIBLE PRODUCTS ETC	1	No Quantity			0		0		4256786			4
S3	2016	2016	2016	2	0	2	Export	208	Denmark	DNK	364	Iran	IRN								09	MISC.EDIBLE PRODUCTS ETC	1	No Quantity			0		0		12727873			4
S3	2016	2016	2016	2	0	2	Export	208	Denmark	DNK	368	Iraq	IRQ								09	MISC.EDIBLE PRODUCTS ETC	1	No Quantity			0		0		10234304			4
S3	2016	2016	2016	2	0	2	Export	208	Denmark	DNK	372	Ireland	IRL								09	MISC.EDIBLE PRODUCTS ETC	1	No Quantity			0		0		9625693			4
S3	2016	2016	2016	2	0	2	Export	208	Denmark	DNK	376	Israel	ISR								09	MISC.EDIBLE PRODUCTS ETC	1	No Quantity			0		0		11366509			4
S3	2016	2016	2016	2	0	2	Export	208	Denmark	DNK	381	Italy	ITA								09	MISC.EDIBLE PRODUCTS ETC	1	No Quantity			0		0		12862404			4
S3	2016	2016	2016	2	0	2	Export	208	Denmark	DNK	384	Côte d'Ivoire	CIV								09	MISC.EDIBLE PRODUCTS ETC	1	No Quantity			0		0		1107631			4
S3	2016	2016	2016	2	0	2	Export	208	Denmark	DNK	388	Jamaica	JAM								09	MISC.EDIBLE PRODUCTS ETC	1	No Quantity			0		0		45645			4
S3	2016	2016	2016	2	0	2	Export	208	Denmark	DNK	392	Japan	JPN								09	MISC.EDIBLE PRODUCTS ETC	1	No Quantity			0		0		8722483			4
S3	2016	2016	2016	2	0	2	Export	208	Denmark	DNK	398	Kazakhstan	KAZ								09	MISC.EDIBLE PRODUCTS ETC	1	No Quantity			0		0		469824			4
S3	2016	2016	2016	2	0	2	Export	208	Denmark	DNK	400	Jordan	JOR								09	MISC.EDIBLE PRODUCTS ETC	1	No Quantity			0		0		3381409			4
S3	2016	2016	2016	2	0	2	Export	208	Denmark	DNK	404	Kenya	KEN								09	MISC.EDIBLE PRODUCTS ETC	1	No Quantity			0		0		9421			4
S3	2016	2016	2016	2	0	2	Export	208	Denmark	DNK	408	Dem. People's Rep. of Korea	PRK								09	MISC.EDIBLE PRODUCTS ETC	1	No Quantity			0		0		592			4
S3	2016	2016	2016	2	0	2	Export	208	Denmark	DNK	410	Rep. of Korea	KOR								09	MISC.EDIBLE PRODUCTS ETC	1	No Quantity			0		0		2842789			4
S3	2016	2016	2016	2	0	2	Export	208	Denmark	DNK	414	Kuwait	KWT								09	MISC.EDIBLE PRODUCTS ETC	1	No Quantity			0		0		8340416			4
S3	2016	2016	2016	2	0	2	Export	208	Denmark	DNK	417	Kyrgyzstan	KGZ								09	MISC.EDIBLE PRODUCTS ETC	1	No Quantity			0		0		110			4
S3	2016	2016	2016	2	0	2	Export	208	Denmark	DNK	422	Lebanon	LBN								09	MISC.EDIBLE PRODUCTS ETC	1	No Quantity			0		0		11694006			4
S3	2016	2016	2016	2	0	2	Export	208	Denmark	DNK	428	Latvia	LVA								09	MISC.EDIBLE PRODUCTS ETC	1	No Quantity			0		0		1299117			4
S3	2016	2016	2016	2	0	2	Export	208	Denmark	DNK	430	Liberia	LBR								09	MISC.EDIBLE PRODUCTS ETC	1	No Quantity			0		0		103820			4
S3	2016	2016	2016	2	0	2	Export	208	Denmark	DNK	434	Libya	LBY								09	MISC.EDIBLE PRODUCTS ETC	1	No Quantity			0		0		11940959			4
S3	2016	2016	2016	2	0	2	Export	208	Denmark	DNK	440	Lithuania	LTU								09	MISC.EDIBLE PRODUCTS ETC	1	No Quantity			0		0		3230484			4
S3	2016	2016	2016	2	0	2	Export	208	Denmark	DNK	442	Luxembourg	LUX								09	MISC.EDIBLE PRODUCTS ETC	1	No Quantity			0		0		53353			4
S3	2016	2016	2016	2	0	2	Export	208	Denmark	DNK	450	Madagascar	MDG								09	MISC.EDIBLE PRODUCTS ETC	1	No Quantity			0		0		600808			4
S3	2016	2016	2016	2	0	2	Export	208	Denmark	DNK	458	Malaysia	MYS								09	MISC.EDIBLE PRODUCTS ETC	1	No Quantity			0		0		22137185			4
S3	2016	2016	2016	2	0	2	Export	208	Denmark	DNK	462	Maldives	MDV								09	MISC.EDIBLE PRODUCTS ETC	1	No Quantity			0		0		1306894			4
S3	2016	2016	2016	2	0	2	Export	208	Denmark	DNK	466	Mali	MLI								09	MISC.EDIBLE PRODUCTS ETC	1	No Quantity			0		0		73477			4
S3	2016	2016	2016	2	0	2	Export	208	Denmark	DNK	470	Malta	MLT								09	MISC.EDIBLE PRODUCTS ETC	1	No Quantity			0		0		4271713			4
S3	2016	2016	2016	2	0	2	Export	208	Denmark	DNK	478	Mauritania	MRT								09	MISC.EDIBLE PRODUCTS ETC	1	No Quantity			0		0		438321			4
S3	2016	2016	2016	2	0	2	Export	208	Denmark	DNK	480	Mauritius	MUS								09	MISC.EDIBLE PRODUCTS ETC	1	No Quantity			0		0		1291922			4
S3	2016	2016	2016	2	0	2	Export	208	Denmark	DNK	484	Mexico	MEX								09	MISC.EDIBLE PRODUCTS ETC	1	No Quantity			0		0		6479368			4
S3	2016	2016	2016	2	0	2	Export	208	Denmark	DNK	490	Other Asia, nes									09	MISC.EDIBLE PRODUCTS ETC	1	No Quantity			0		0		7722425			4
S3	2016	2016	2016	2	0	2	Export	208	Denmark	DNK	496	Mongolia	MNG								09	MISC.EDIBLE PRODUCTS ETC	1	No Quantity			0		0		34			4
S3	2016	2016	2016	2	0	2	Export	208	Denmark	DNK	498	Rep. of Moldova	MDA								09	MISC.EDIBLE PRODUCTS ETC	1	No Quantity			0		0		318594			4
S3	2016	2016	2016	2	0	2	Export	208	Denmark	DNK	499	Montenegro	MNE								09	MISC.EDIBLE PRODUCTS ETC	1	No Quantity			0		0		145673			4
S3	2016	2016	2016	2	0	2	Export	208	Denmark	DNK	504	Morocco	MAR								09	MISC.EDIBLE PRODUCTS ETC	1	No Quantity			0		0		192438			4
S3	2016	2016	2016	2	0	2	Export	208	Denmark	DNK	508	Mozambique	MOZ								09	MISC.EDIBLE PRODUCTS ETC	1	No Quantity			0		0		14827			4
S3	2016	2016	2016	2	0	2	Export	208	Denmark	DNK	512	Oman	OMN								09	MISC.EDIBLE PRODUCTS ETC	1	No Quantity			0		0		21692296			4
S3	2016	2016	2016	2	0	2	Export	208	Denmark	DNK	524	Nepal	NPL								09	MISC.EDIBLE PRODUCTS ETC	1	No Quantity			0		0		362278			4
S3	2016	2016	2016	2	0	2	Export	208	Denmark	DNK	528	Netherlands	NLD								09	MISC.EDIBLE PRODUCTS ETC	1	No Quantity			0		0		35621695			4
S3	2016	2016	2016	2	0	2	Export	208	Denmark	DNK	531	Curaçao	CUW								09	MISC.EDIBLE PRODUCTS ETC	1	No Quantity			0		0		505568			4
S3	2016	2016	2016	2	0	2	Export	208	Denmark	DNK	534	Saint Maarten	SXM								09	MISC.EDIBLE PRODUCTS ETC	1	No Quantity			0		0		13275			4
S3	2016	2016	2016	2	0	2	Export	208	Denmark	DNK	540	New Caledonia	NCL								09	MISC.EDIBLE PRODUCTS ETC	1	No Quantity			0		0		16274			4
S3	2016	2016	2016	2	0	2	Export	208	Denmark	DNK	554	New Zealand	NZL								09	MISC.EDIBLE PRODUCTS ETC	1	No Quantity			0		0		2101515			4
S3	2016	2016	2016	2	0	2	Export	208	Denmark	DNK	558	Nicaragua	NIC								09	MISC.EDIBLE PRODUCTS ETC	1	No Quantity			0		0		35621			4
S3	2016	2016	2016	2	0	2	Export	208	Denmark	DNK	562	Niger	NER								09	MISC.EDIBLE PRODUCTS ETC	1	No Quantity			0		0		47288			4
S3	2016	2016	2016	2	0	2	Export	208	Denmark	DNK	566	Nigeria	NGA								09	MISC.EDIBLE PRODUCTS ETC	1	No Quantity			0		0		9845814			4
S3	2016	2016	2016	2	0	2	Export	208	Denmark	DNK	579	Norway	NOR								09	MISC.EDIBLE PRODUCTS ETC	1	No Quantity			0		0		38970388			4
S3	2016	2016	2016	2	0	2	Export	208	Denmark	DNK	586	Pakistan	PAK								09	MISC.EDIBLE PRODUCTS ETC	1	No Quantity			0		0		16652667			4
S3	2016	2016	2016	2	0	2	Export	208	Denmark	DNK	591	Panama	PAN								09	MISC.EDIBLE PRODUCTS ETC	1	No Quantity			0		0		4323111			4
S3	2016	2016	2016	2	0	2	Export	208	Denmark	DNK	598	Papua New Guinea	PNG								09	MISC.EDIBLE PRODUCTS ETC	1	No Quantity			0		0		424592			4
S3	2016	2016	2016	2	0	2	Export	208	Denmark	DNK	600	Paraguay	PRY								09	MISC.EDIBLE PRODUCTS ETC	1	No Quantity			0		0		9538			4
S3	2016	2016	2016	2	0	2	Export	208	Denmark	DNK	604	Peru	PER								09	MISC.EDIBLE PRODUCTS ETC	1	No Quantity			0		0		2263537			4
S3	2016	2016	2016	2	0	2	Export	208	Denmark	DNK	608	Philippines	PHL								09	MISC.EDIBLE PRODUCTS ETC	1	No Quantity			0		0		4366812			4
S3	2016	2016	2016	2	0	2	Export	208	Denmark	DNK	616	Poland	POL								09	MISC.EDIBLE PRODUCTS ETC	1	No Quantity			0		0		10337969			4
S3	2016	2016	2016	2	0	2	Export	208	Denmark	DNK	620	Portugal	PRT								09	MISC.EDIBLE PRODUCTS ETC	1	No Quantity			0		0		15523215			4
S3	2016	2016	2016	2	0	2	Export	208	Denmark	DNK	634	Qatar	QAT								09	MISC.EDIBLE PRODUCTS ETC	1	No Quantity			0		0		6105115			4
S3	2016	2016	2016	2	0	2	Export	208	Denmark	DNK	642	Romania	ROU								09	MISC.EDIBLE PRODUCTS ETC	1	No Quantity			0		0		12546856			4
S3	2016	2016	2016	2	0	2	Export	208	Denmark	DNK	643	Russian Federation	RUS								09	MISC.EDIBLE PRODUCTS ETC	1	No Quantity			0		0		20636463			4
S3	2016	2016	2016	2	0	2	Export	208	Denmark	DNK	646	Rwanda	RWA								09	MISC.EDIBLE PRODUCTS ETC	1	No Quantity			0		0		40			4
S3	2016	2016	2016	2	0	2	Export	208	Denmark	DNK	659	Saint Kitts and Nevis	KNA								09	MISC.EDIBLE PRODUCTS ETC	1	No Quantity			0		0		156620			4
S3	2016	2016	2016	2	0	2	Export	208	Denmark	DNK	660	Anguilla	AIA								09	MISC.EDIBLE PRODUCTS ETC	1	No Quantity			0		0		15175			4
S3	2016	2016	2016	2	0	2	Export	208	Denmark	DNK	662	Saint Lucia	LCA								09	MISC.EDIBLE PRODUCTS ETC	1	No Quantity			0		0		8084			4
S3	2016	2016	2016	2	0	2	Export	208	Denmark	DNK	674	San Marino	SMR								09	MISC.EDIBLE PRODUCTS ETC	1	No Quantity			0		0		70951			4
S3	2016	2016	2016	2	0	2	Export	208	Denmark	DNK	682	Saudi Arabia	SAU								09	MISC.EDIBLE PRODUCTS ETC	1	No Quantity			0		0		246490841			4
S3	2016	2016	2016	2	0	2	Export	208	Denmark	DNK	686	Senegal	SEN								09	MISC.EDIBLE PRODUCTS ETC	1	No Quantity			0		0		1454159			4
S3	2016	2016	2016	2	0	2	Export	208	Denmark	DNK	688	Serbia	SRB								09	MISC.EDIBLE PRODUCTS ETC	1	No Quantity			0		0		696257			4
S3	2016	2016	2016	2	0	2	Export	208	Denmark	DNK	690	Seychelles	SYC								09	MISC.EDIBLE PRODUCTS ETC	1	No Quantity			0		0		89152			4
S3	2016	2016	2016	2	0	2	Export	208	Denmark	DNK	694	Sierra Leone	SLE								09	MISC.EDIBLE PRODUCTS ETC	1	No Quantity			0		0		3660			4
S3	2016	2016	2016	2	0	2	Export	208	Denmark	DNK	699	India	IND								09	MISC.EDIBLE PRODUCTS ETC	1	No Quantity			0		0		2930617			4
S3	2016	2016	2016	2	0	2	Export	208	Denmark	DNK	702	Singapore	SGP								09	MISC.EDIBLE PRODUCTS ETC	1	No Quantity			0		0		3916369			4
S3	2016	2016	2016	2	0	2	Export	208	Denmark	DNK	703	Slovakia	SVK								09	MISC.EDIBLE PRODUCTS ETC	1	No Quantity			0		0		2313328			4
S3	2016	2016	2016	2	0	2	Export	208	Denmark	DNK	704	Viet Nam	VNM								09	MISC.EDIBLE PRODUCTS ETC	1	No Quantity			0		0		4857164			4
S3	2016	2016	2016	2	0	2	Export	208	Denmark	DNK	705	Slovenia	SVN								09	MISC.EDIBLE PRODUCTS ETC	1	No Quantity			0		0		1166362			4
S3	2016	2016	2016	2	0	2	Export	208	Denmark	DNK	706	Somalia	SOM								09	MISC.EDIBLE PRODUCTS ETC	1	No Quantity			0		0		915182			4
S3	2016	2016	2016	2	0	2	Export	208	Denmark	DNK	710	South Africa	ZAF								09	MISC.EDIBLE PRODUCTS ETC	1	No Quantity			0		0		6876496			4
S3	2016	2016	2016	2	0	2	Export	208	Denmark	DNK	716	Zimbabwe	ZWE								09	MISC.EDIBLE PRODUCTS ETC	1	No Quantity			0		0		50146			4
S3	2016	2016	2016	2	0	2	Export	208	Denmark	DNK	724	Spain	ESP								09	MISC.EDIBLE PRODUCTS ETC	1	No Quantity			0		0		29902115			4
S3	2016	2016	2016	2	0	2	Export	208	Denmark	DNK	729	Sudan	SDN								09	MISC.EDIBLE PRODUCTS ETC	1	No Quantity			0		0		96963			4
S3	2016	2016	2016	2	0	2	Export	208	Denmark	DNK	748	Swaziland	SWZ								09	MISC.EDIBLE PRODUCTS ETC	1	No Quantity			0		0		71710			4
S3	2016	2016	2016	2	0	2	Export	208	Denmark	DNK	752	Sweden	SWE								09	MISC.EDIBLE PRODUCTS ETC	1	No Quantity			0		0		115293121			4
S3	2016	2016	2016	2	0	2	Export	208	Denmark	DNK	757	Switzerland	CHE								09	MISC.EDIBLE PRODUCTS ETC	1	No Quantity			0		0		7258965			4
S3	2016	2016	2016	2	0	2	Export	208	Denmark	DNK	760	Syria	SYR								09	MISC.EDIBLE PRODUCTS ETC	1	No Quantity			0		0		455332			4
S3	2016	2016	2016	2	0	2	Export	208	Denmark	DNK	762	Tajikistan	TJK								09	MISC.EDIBLE PRODUCTS ETC	1	No Quantity			0		0		207			4
S3	2016	2016	2016	2	0	2	Export	208	Denmark	DNK	764	Thailand	THA								09	MISC.EDIBLE PRODUCTS ETC	1	No Quantity			0		0		3580816			4
S3	2016	2016	2016	2	0	2	Export	208	Denmark	DNK	768	Togo	TGO								09	MISC.EDIBLE PRODUCTS ETC	1	No Quantity			0		0		155908			4
S3	2016	2016	2016	2	0	2	Export	208	Denmark	DNK	780	Trinidad and Tobago	TTO								09	MISC.EDIBLE PRODUCTS ETC	1	No Quantity			0		0		6544			4
S3	2016	2016	2016	2	0	2	Export	208	Denmark	DNK	784	United Arab Emirates	ARE								09	MISC.EDIBLE PRODUCTS ETC	1	No Quantity			0		0		42341212			4
S3	2016	2016	2016	2	0	2	Export	208	Denmark	DNK	788	Tunisia	TUN								09	MISC.EDIBLE PRODUCTS ETC	1	No Quantity			0		0		268451			4
S3	2016	2016	2016	2	0	2	Export	208	Denmark	DNK	792	Turkey	TUR								09	MISC.EDIBLE PRODUCTS ETC	1	No Quantity			0		0		2080131			4
S3	2016	2016	2016	2	0	2	Export	208	Denmark	DNK	795	Turkmenistan	TKM								09	MISC.EDIBLE PRODUCTS ETC	1	No Quantity			0		0		18062			4
S3	2016	2016	2016	2	0	2	Export	208	Denmark	DNK	800	Uganda	UGA								09	MISC.EDIBLE PRODUCTS ETC	1	No Quantity			0		0		255299			4
S3	2016	2016	2016	2	0	2	Export	208	Denmark	DNK	804	Ukraine	UKR								09	MISC.EDIBLE PRODUCTS ETC	1	No Quantity			0		0		2432575			4
S3	2016	2016	2016	2	0	2	Export	208	Denmark	DNK	807	North Macedonia	MKD								09	MISC.EDIBLE PRODUCTS ETC	1	No Quantity			0		0		1028201			4
S3	2016	2016	2016	2	0	2	Export	208	Denmark	DNK	818	Egypt	EGY								09	MISC.EDIBLE PRODUCTS ETC	1	No Quantity			0		0		4811133			4
S3	2016	2016	2016	2	0	2	Export	208	Denmark	DNK	826	United Kingdom	GBR								09	MISC.EDIBLE PRODUCTS ETC	1	No Quantity			0		0		399637735			4
S3	2016	2016	2016	2	0	2	Export	208	Denmark	DNK	834	United Rep. of Tanzania	TZA								09	MISC.EDIBLE PRODUCTS ETC	1	No Quantity			0		0		98197			4
S3	2016	2016	2016	2	0	2	Export	208	Denmark	DNK	839	Special Categories									09	MISC.EDIBLE PRODUCTS ETC	1	No Quantity			0		0		13888735			4
S3	2016	2016	2016	2	0	2	Export	208	Denmark	DNK	842	USA	USA								09	MISC.EDIBLE PRODUCTS ETC	1	No Quantity			0		0		95505010			4
S3	2016	2016	2016	2	0	2	Export	208	Denmark	DNK	854	Burkina Faso	BFA								09	MISC.EDIBLE PRODUCTS ETC	1	No Quantity			0		0		51769			4
S3	2016	2016	2016	2	0	2	Export	208	Denmark	DNK	858	Uruguay	URY								09	MISC.EDIBLE PRODUCTS ETC	1	No Quantity			0		0		2008227			4
S3	2016	2016	2016	2	0	2	Export	208	Denmark	DNK	860	Uzbekistan	UZB								09	MISC.EDIBLE PRODUCTS ETC	1	No Quantity			0		0		21314			4
S3	2016	2016	2016	2	0	2	Export	208	Denmark	DNK	887	Yemen	YEM								09	MISC.EDIBLE PRODUCTS ETC	1	No Quantity			0		0		21573520			4
S3	2016	2016	2016	2	0	2	Export	208	Denmark	DNK	894	Zambia	ZMB								09	MISC.EDIBLE PRODUCTS ETC	1	No Quantity			0		0		18833			4
S3	2016	2016	2016	2	0	2	Export	208	Denmark	DNK	899	Areas, nes									09	MISC.EDIBLE PRODUCTS ETC	1	No Quantity			0		0		5747			4
S3	2016	2016	2016	2	0	2	Export	214	Dominican Rep.	DOM	0	World	WLD								09	MISC.EDIBLE PRODUCTS ETC	1	No Quantity							131941226			0
S3	2016	2016	2016	2	0	2	Export	214	Dominican Rep.	DOM	28	Antigua and Barbuda	ATG								09	MISC.EDIBLE PRODUCTS ETC	1	No Quantity							39587			0
S3	2016	2016	2016	2	0	2	Export	214	Dominican Rep.	DOM	32	Argentina	ARG								09	MISC.EDIBLE PRODUCTS ETC	1	No Quantity							10			0
S3	2016	2016	2016	2	0	2	Export	214	Dominican Rep.	DOM	44	Bahamas	BHS								09	MISC.EDIBLE PRODUCTS ETC	1	No Quantity							57			0
S3	2016	2016	2016	2	0	2	Export	214	Dominican Rep.	DOM	52	Barbados	BRB								09	MISC.EDIBLE PRODUCTS ETC	1	No Quantity							1041449			0
S3	2016	2016	2016	2	0	2	Export	214	Dominican Rep.	DOM	56	Belgium	BEL								09	MISC.EDIBLE PRODUCTS ETC	1	No Quantity							249			0
S3	2016	2016	2016	2	0	2	Export	214	Dominican Rep.	DOM	92	Br. Virgin Isds	VGB								09	MISC.EDIBLE PRODUCTS ETC	1	No Quantity							38			0
S3	2016	2016	2016	2	0	2	Export	214	Dominican Rep.	DOM	124	Canada	CAN								09	MISC.EDIBLE PRODUCTS ETC	1	No Quantity							448848			0
S3	2016	2016	2016	2	0	2	Export	214	Dominican Rep.	DOM	152	Chile	CHL								09	MISC.EDIBLE PRODUCTS ETC	1	No Quantity							200699			0
S3	2016	2016	2016	2	0	2	Export	214	Dominican Rep.	DOM	156	China	CHN								09	MISC.EDIBLE PRODUCTS ETC	1	No Quantity							42271			0
S3	2016	2016	2016	2	0	2	Export	214	Dominican Rep.	DOM	170	Colombia	COL								09	MISC.EDIBLE PRODUCTS ETC	1	No Quantity							149416			0
S3	2016	2016	2016	2	0	2	Export	214	Dominican Rep.	DOM	188	Costa Rica	CRI								09	MISC.EDIBLE PRODUCTS ETC	1	No Quantity							516132			0
S3	2016	2016	2016	2	0	2	Export	214	Dominican Rep.	DOM	192	Cuba	CUB								09	MISC.EDIBLE PRODUCTS ETC	1	No Quantity							4979786			0
S3	2016	2016	2016	2	0	2	Export	214	Dominican Rep.	DOM	218	Ecuador	ECU								09	MISC.EDIBLE PRODUCTS ETC	1	No Quantity							49371			0
S3	2016	2016	2016	2	0	2	Export	214	Dominican Rep.	DOM	222	El Salvador	SLV								09	MISC.EDIBLE PRODUCTS ETC	1	No Quantity							12900			0
S3	2016	2016	2016	2	0	2	Export	214	Dominican Rep.	DOM	251	France	FRA								09	MISC.EDIBLE PRODUCTS ETC	1	No Quantity							519478			0
S3	2016	2016	2016	2	0	2	Export	214	Dominican Rep.	DOM	276	Germany	DEU								09	MISC.EDIBLE PRODUCTS ETC	1	No Quantity							401325			0
S3	2016	2016	2016	2	0	2	Export	214	Dominican Rep.	DOM	308	Grenada	GRD								09	MISC.EDIBLE PRODUCTS ETC	1	No Quantity							17372			0
S3	2016	2016	2016	2	0	2	Export	214	Dominican Rep.	DOM	320	Guatemala	GTM								09	MISC.EDIBLE PRODUCTS ETC	1	No Quantity							81155			0
S3	2016	2016	2016	2	0	2	Export	214	Dominican Rep.	DOM	328	Guyana	GUY								09	MISC.EDIBLE PRODUCTS ETC	1	No Quantity							350829			0
S3	2016	2016	2016	2	0	2	Export	214	Dominican Rep.	DOM	332	Haiti	HTI								09	MISC.EDIBLE PRODUCTS ETC	1	No Quantity							66672706			0
S3	2016	2016	2016	2	0	2	Export	214	Dominican Rep.	DOM	340	Honduras	HND								09	MISC.EDIBLE PRODUCTS ETC	1	No Quantity							186486			0
S3	2016	2016	2016	2	0	2	Export	214	Dominican Rep.	DOM	376	Israel	ISR								09	MISC.EDIBLE PRODUCTS ETC	1	No Quantity							180833			0
S3	2016	2016	2016	2	0	2	Export	214	Dominican Rep.	DOM	381	Italy	ITA								09	MISC.EDIBLE PRODUCTS ETC	1	No Quantity							196203			0
S3	2016	2016	2016	2	0	2	Export	214	Dominican Rep.	DOM	388	Jamaica	JAM								09	MISC.EDIBLE PRODUCTS ETC	1	No Quantity							4285893			0
S3	2016	2016	2016	2	0	2	Export	214	Dominican Rep.	DOM	410	Rep. of Korea	KOR								09	MISC.EDIBLE PRODUCTS ETC	1	No Quantity							19500			0
S3	2016	2016	2016	2	0	2	Export	214	Dominican Rep.	DOM	442	Luxembourg	LUX								09	MISC.EDIBLE PRODUCTS ETC	1	No Quantity							2745			0
S3	2016	2016	2016	2	0	2	Export	214	Dominican Rep.	DOM	470	Malta	MLT								09	MISC.EDIBLE PRODUCTS ETC	1	No Quantity							463			0
S3	2016	2016	2016	2	0	2	Export	214	Dominican Rep.	DOM	484	Mexico	MEX								09	MISC.EDIBLE PRODUCTS ETC	1	No Quantity							355488			0
S3	2016	2016	2016	2	0	2	Export	214	Dominican Rep.	DOM	528	Netherlands	NLD								09	MISC.EDIBLE PRODUCTS ETC	1	No Quantity							334347			0
S3	2016	2016	2016	2	0	2	Export	214	Dominican Rep.	DOM	531	Curaçao	CUW								09	MISC.EDIBLE PRODUCTS ETC	1	No Quantity							230212			0
S3	2016	2016	2016	2	0	2	Export	214	Dominican Rep.	DOM	533	Aruba	ABW								09	MISC.EDIBLE PRODUCTS ETC	1	No Quantity							492021			0
S3	2016	2016	2016	2	0	2	Export	214	Dominican Rep.	DOM	591	Panama	PAN								09	MISC.EDIBLE PRODUCTS ETC	1	No Quantity							124039			0
S3	2016	2016	2016	2	0	2	Export	214	Dominican Rep.	DOM	660	Anguilla	AIA								09	MISC.EDIBLE PRODUCTS ETC	1	No Quantity							540			0
S3	2016	2016	2016	2	0	2	Export	214	Dominican Rep.	DOM	662	Saint Lucia	LCA								09	MISC.EDIBLE PRODUCTS ETC	1	No Quantity							16965			0
S3	2016	2016	2016	2	0	2	Export	214	Dominican Rep.	DOM	678	Sao Tome and Principe	STP								09	MISC.EDIBLE PRODUCTS ETC	1	No Quantity							77608			0
S3	2016	2016	2016	2	0	2	Export	214	Dominican Rep.	DOM	703	Slovakia	SVK								09	MISC.EDIBLE PRODUCTS ETC	1	No Quantity							85			0
S3	2016	2016	2016	2	0	2	Export	214	Dominican Rep.	DOM	724	Spain	ESP								09	MISC.EDIBLE PRODUCTS ETC	1	No Quantity							559726			0
S3	2016	2016	2016	2	0	2	Export	214	Dominican Rep.	DOM	740	Suriname	SUR								09	MISC.EDIBLE PRODUCTS ETC	1	No Quantity							584641			0
S3	2016	2016	2016	2	0	2	Export	214	Dominican Rep.	DOM	757	Switzerland	CHE								09	MISC.EDIBLE PRODUCTS ETC	1	No Quantity							23169			0
S3	2016	2016	2016	2	0	2	Export	214	Dominican Rep.	DOM	780	Trinidad and Tobago	TTO								09	MISC.EDIBLE PRODUCTS ETC	1	No Quantity							2610622			0
S3	2016	2016	2016	2	0	2	Export	214	Dominican Rep.	DOM	784	United Arab Emirates	ARE								09	MISC.EDIBLE PRODUCTS ETC	1	No Quantity							52050			0
S3	2016	2016	2016	2	0	2	Export	214	Dominican Rep.	DOM	796	Turks and Caicos Isds	TCA								09	MISC.EDIBLE PRODUCTS ETC	1	No Quantity							22877			0
S3	2016	2016	2016	2	0	2	Export	214	Dominican Rep.	DOM	826	United Kingdom	GBR								09	MISC.EDIBLE PRODUCTS ETC	1	No Quantity							313697			0
S3	2016	2016	2016	2	0	2	Export	214	Dominican Rep.	DOM	842	USA	USA								09	MISC.EDIBLE PRODUCTS ETC	1	No Quantity							45320491			0
S3	2016	2016	2016	2	0	2	Export	214	Dominican Rep.	DOM	862	Venezuela	VEN								09	MISC.EDIBLE PRODUCTS ETC	1	No Quantity							134			0
S3	2016	2016	2016	2	0	2	Export	214	Dominican Rep.	DOM	899	Areas, nes									09	MISC.EDIBLE PRODUCTS ETC	1	No Quantity							426713			0
S3	2016	2016	2016	2	0	2	Export	208	Denmark	DNK	0	World	WLD								11	BEVERAGES	1	No Quantity			0				906970833			4
S3	2016	2016	2016	2	0	2	Export	208	Denmark	DNK	4	Afghanistan	AFG								11	BEVERAGES	1	No Quantity			0		0		1963			4
S3	2016	2016	2016	2	0	2	Export	208	Denmark	DNK	8	Albania	ALB								11	BEVERAGES	1	No Quantity			0		0		68570			4
S3	2016	2016	2016	2	0	2	Export	208	Denmark	DNK	12	Algeria	DZA								11	BEVERAGES	1	No Quantity			0		0		97737			4
S3	2016	2016	2016	2	0	2	Export	208	Denmark	DNK	28	Antigua and Barbuda	ATG								11	BEVERAGES	1	No Quantity			0		0		26697			4
S3	2016	2016	2016	2	0	2	Export	208	Denmark	DNK	31	Azerbaijan	AZE								11	BEVERAGES	1	No Quantity			0		0		242500			4
S3	2016	2016	2016	2	0	2	Export	208	Denmark	DNK	36	Australia	AUS								11	BEVERAGES	1	No Quantity			0		0		426724			4
S3	2016	2016	2016	2	0	2	Export	208	Denmark	DNK	40	Austria	AUT								11	BEVERAGES	1	No Quantity			0		0		800253			4
S3	2016	2016	2016	2	0	2	Export	208	Denmark	DNK	44	Bahamas	BHS								11	BEVERAGES	1	No Quantity			0		0		24862			4
S3	2016	2016	2016	2	0	2	Export	208	Denmark	DNK	48	Bahrain	BHR								11	BEVERAGES	1	No Quantity			0		0		569826			4
S3	2016	2016	2016	2	0	2	Export	208	Denmark	DNK	50	Bangladesh	BGD								11	BEVERAGES	1	No Quantity			0		0		141964			4
S3	2016	2016	2016	2	0	2	Export	208	Denmark	DNK	51	Armenia	ARM								11	BEVERAGES	1	No Quantity			0		0		51586			4
S3	2016	2016	2016	2	0	2	Export	208	Denmark	DNK	56	Belgium	BEL								11	BEVERAGES	1	No Quantity			0		0		8547525			4
S3	2016	2016	2016	2	0	2	Export	208	Denmark	DNK	60	Bermuda	BMU								11	BEVERAGES	1	No Quantity			0		0		1818200			4
S3	2016	2016	2016	2	0	2	Export	208	Denmark	DNK	64	Bhutan	BTN								11	BEVERAGES	1	No Quantity			0		0		14043			4
S3	2016	2016	2016	2	0	2	Export	208	Denmark	DNK	68	Bolivia (Plurinational State of)	BOL								11	BEVERAGES	1	No Quantity			0		0		1355			4
S3	2016	2016	2016	2	0	2	Export	208	Denmark	DNK	70	Bosnia Herzegovina	BIH								11	BEVERAGES	1	No Quantity			0		0		3420			4
S3	2016	2016	2016	2	0	2	Export	208	Denmark	DNK	76	Brazil	BRA								11	BEVERAGES	1	No Quantity			0		0		969669			4
S3	2016	2016	2016	2	0	2	Export	208	Denmark	DNK	92	Br. Virgin Isds	VGB								11	BEVERAGES	1	No Quantity			0		0		34157			4
S3	2016	2016	2016	2	0	2	Export	208	Denmark	DNK	96	Brunei Darussalam	BRN								11	BEVERAGES	1	No Quantity			0		0		3053			4
S3	2016	2016	2016	2	0	2	Export	208	Denmark	DNK	100	Bulgaria	BGR								11	BEVERAGES	1	No Quantity			0		0		342476			4
S3	2016	2016	2016	2	0	2	Export	208	Denmark	DNK	108	Burundi	BDI								11	BEVERAGES	1	No Quantity			0		0		2011			4
S3	2016	2016	2016	2	0	2	Export	208	Denmark	DNK	112	Belarus	BLR								11	BEVERAGES	1	No Quantity			0		0		111333			4
S3	2016	2016	2016	2	0	2	Export	208	Denmark	DNK	116	Cambodia	KHM								11	BEVERAGES	1	No Quantity			0		0		4027			4
S3	2016	2016	2016	2	0	2	Export	208	Denmark	DNK	120	Cameroon	CMR								11	BEVERAGES	1	No Quantity			0		0		37774			4
S3	2016	2016	2016	2	0	2	Export	208	Denmark	DNK	124	Canada	CAN								11	BEVERAGES	1	No Quantity			0		0		7215304			4
S3	2016	2016	2016	2	0	2	Export	208	Denmark	DNK	132	Cabo Verde	CPV								11	BEVERAGES	1	No Quantity			0		0		1862			4
S3	2016	2016	2016	2	0	2	Export	208	Denmark	DNK	140	Central African Rep.	CAF								11	BEVERAGES	1	No Quantity			0		0		2658			4
S3	2016	2016	2016	2	0	2	Export	208	Denmark	DNK	144	Sri Lanka	LKA								11	BEVERAGES	1	No Quantity			0		0		6401			4
S3	2016	2016	2016	2	0	2	Export	208	Denmark	DNK	148	Chad	TCD								11	BEVERAGES	1	No Quantity			0		0		16576			4
S3	2016	2016	2016	2	0	2	Export	208	Denmark	DNK	152	Chile	CHL								11	BEVERAGES	1	No Quantity			0		0		109797			4
S3	2016	2016	2016	2	0	2	Export	208	Denmark	DNK	156	China	CHN								11	BEVERAGES	1	No Quantity			0		0		6380493			4
S3	2016	2016	2016	2	0	2	Export	208	Denmark	DNK	170	Colombia	COL								11	BEVERAGES	1	No Quantity			0		0		246071			4
S3	2016	2016	2016	2	0	2	Export	208	Denmark	DNK	178	Congo	COG								11	BEVERAGES	1	No Quantity			0		0		4995634			4
S3	2016	2016	2016	2	0	2	Export	208	Denmark	DNK	180	Dem. Rep. of the Congo	COD								11	BEVERAGES	1	No Quantity			0		0		787039			4
S3	2016	2016	2016	2	0	2	Export	208	Denmark	DNK	188	Costa Rica	CRI								11	BEVERAGES	1	No Quantity			0		0		54742			4
S3	2016	2016	2016	2	0	2	Export	208	Denmark	DNK	191	Croatia	HRV								11	BEVERAGES	1	No Quantity			0		0		11478			4
S3	2016	2016	2016	2	0	2	Export	208	Denmark	DNK	192	Cuba	CUB								11	BEVERAGES	1	No Quantity			0		0		49657			4
S3	2016	2016	2016	2	0	2	Export	208	Denmark	DNK	196	Cyprus	CYP								11	BEVERAGES	1	No Quantity			0		0		2853470			4
S3	2016	2016	2016	2	0	2	Export	208	Denmark	DNK	203	Czechia	CZE								11	BEVERAGES	1	No Quantity			0		0		2347549			4
S3	2016	2016	2016	2	0	2	Export	208	Denmark	DNK	204	Benin	BEN								11	BEVERAGES	1	No Quantity			0		0		157517			4
S3	2016	2016	2016	2	0	2	Export	208	Denmark	DNK	214	Dominican Rep.	DOM								11	BEVERAGES	1	No Quantity			0		0		1			4
S3	2016	2016	2016	2	0	2	Export	208	Denmark	DNK	218	Ecuador	ECU								11	BEVERAGES	1	No Quantity			0		0		13593			4
S3	2016	2016	2016	2	0	2	Export	208	Denmark	DNK	226	Equatorial Guinea	GNQ								11	BEVERAGES	1	No Quantity			0		0		264005			4
S3	2016	2016	2016	2	0	2	Export	208	Denmark	DNK	231	Ethiopia	ETH								11	BEVERAGES	1	No Quantity			0		0		109130			4
S3	2016	2016	2016	2	0	2	Export	208	Denmark	DNK	232	Eritrea	ERI								11	BEVERAGES	1	No Quantity			0		0		1123			4
S3	2016	2016	2016	2	0	2	Export	208	Denmark	DNK	233	Estonia	EST								11	BEVERAGES	1	No Quantity			0		0		9254723			4
S3	2016	2016	2016	2	0	2	Export	208	Denmark	DNK	234	Faeroe Isds	FRO								11	BEVERAGES	1	No Quantity			0		0		6234637			4
S3	2016	2016	2016	2	0	2	Export	208	Denmark	DNK	242	Fiji	FJI								11	BEVERAGES	1	No Quantity			0		0		10372			4
S3	2016	2016	2016	2	0	2	Export	208	Denmark	DNK	246	Finland	FIN								11	BEVERAGES	1	No Quantity			0		0		17227050			4
S3	2016	2016	2016	2	0	2	Export	208	Denmark	DNK	251	France	FRA								11	BEVERAGES	1	No Quantity			0		0		13922625			4
S3	2016	2016	2016	2	0	2	Export	208	Denmark	DNK	258	French Polynesia	PYF								11	BEVERAGES	1	No Quantity			0		0		118808			4
S3	2016	2016	2016	2	0	2	Export	208	Denmark	DNK	266	Gabon	GAB								11	BEVERAGES	1	No Quantity			0		0		1194114			4
S3	2016	2016	2016	2	0	2	Export	208	Denmark	DNK	268	Georgia	GEO								11	BEVERAGES	1	No Quantity			0		0		24248			4
S3	2016	2016	2016	2	0	2	Export	208	Denmark	DNK	276	Germany	DEU								11	BEVERAGES	1	No Quantity			0		0		401587709			4
S3	2016	2016	2016	2	0	2	Export	208	Denmark	DNK	288	Ghana	GHA								11	BEVERAGES	1	No Quantity			0		0		6049283			4
S3	2016	2016	2016	2	0	2	Export	208	Denmark	DNK	292	Gibraltar	GIB								11	BEVERAGES	1	No Quantity			0		0		208100			4
S3	2016	2016	2016	2	0	2	Export	208	Denmark	DNK	300	Greece	GRC								11	BEVERAGES	1	No Quantity			0		0		1541446			4
S3	2016	2016	2016	2	0	2	Export	208	Denmark	DNK	304	Greenland	GRL								11	BEVERAGES	1	No Quantity			0		0		12063314			4
S3	2016	2016	2016	2	0	2	Export	208	Denmark	DNK	308	Grenada	GRD								11	BEVERAGES	1	No Quantity			0		0		41511			4
S3	2016	2016	2016	2	0	2	Export	208	Denmark	DNK	324	Guinea	GIN								11	BEVERAGES	1	No Quantity			0		0		4086307			4
S3	2016	2016	2016	2	0	2	Export	208	Denmark	DNK	328	Guyana	GUY								11	BEVERAGES	1	No Quantity			0		0		3753			4
S3	2016	2016	2016	2	0	2	Export	208	Denmark	DNK	344	China, Hong Kong SAR	HKG								11	BEVERAGES	1	No Quantity			0		0		4236340			4
S3	2016	2016	2016	2	0	2	Export	208	Denmark	DNK	348	Hungary	HUN								11	BEVERAGES	1	No Quantity			0		0		844622			4
S3	2016	2016	2016	2	0	2	Export	208	Denmark	DNK	352	Iceland	ISL								11	BEVERAGES	1	No Quantity			0		0		5544855			4
S3	2016	2016	2016	2	0	2	Export	208	Denmark	DNK	360	Indonesia	IDN								11	BEVERAGES	1	No Quantity			0		0		60350			4
S3	2016	2016	2016	2	0	2	Export	208	Denmark	DNK	364	Iran	IRN								11	BEVERAGES	1	No Quantity			0		0		76979			4
S3	2016	2016	2016	2	0	2	Export	208	Denmark	DNK	372	Ireland	IRL								11	BEVERAGES	1	No Quantity			0		0		799650			4
S3	2016	2016	2016	2	0	2	Export	208	Denmark	DNK	376	Israel	ISR								11	BEVERAGES	1	No Quantity			0		0		713034			4
S3	2016	2016	2016	2	0	2	Export	208	Denmark	DNK	381	Italy	ITA								11	BEVERAGES	1	No Quantity			0		0		67950923			4
S3	2016	2016	2016	2	0	2	Export	208	Denmark	DNK	384	Côte d'Ivoire	CIV								11	BEVERAGES	1	No Quantity			0				1227			4
S3	2016	2016	2016	2	0	2	Export	208	Denmark	DNK	388	Jamaica	JAM								11	BEVERAGES	1	No Quantity			0		0		24174			4
S3	2016	2016	2016	2	0	2	Export	208	Denmark	DNK	392	Japan	JPN								11	BEVERAGES	1	No Quantity			0		0		345282			4
S3	2016	2016	2016	2	0	2	Export	208	Denmark	DNK	398	Kazakhstan	KAZ								11	BEVERAGES	1	No Quantity			0		0		105580			4
S3	2016	2016	2016	2	0	2	Export	208	Denmark	DNK	400	Jordan	JOR								11	BEVERAGES	1	No Quantity			0		0		217693			4
S3	2016	2016	2016	2	0	2	Export	208	Denmark	DNK	404	Kenya	KEN								11	BEVERAGES	1	No Quantity			0		0		859620			4
S3	2016	2016	2016	2	0	2	Export	208	Denmark	DNK	408	Dem. People's Rep. of Korea	PRK								11	BEVERAGES	1	No Quantity			0		0		191719			4
S3	2016	2016	2016	2	0	2	Export	208	Denmark	DNK	410	Rep. of Korea	KOR								11	BEVERAGES	1	No Quantity			0		0		4244184			4
S3	2016	2016	2016	2	0	2	Export	208	Denmark	DNK	414	Kuwait	KWT								11	BEVERAGES	1	No Quantity			0		0		1848515			4
S3	2016	2016	2016	2	0	2	Export	208	Denmark	DNK	417	Kyrgyzstan	KGZ								11	BEVERAGES	1	No Quantity			0		0		71611			4
S3	2016	2016	2016	2	0	2	Export	208	Denmark	DNK	418	Lao People's Dem. Rep.	LAO								11	BEVERAGES	1	No Quantity			0		0		769			4
S3	2016	2016	2016	2	0	2	Export	208	Denmark	DNK	422	Lebanon	LBN								11	BEVERAGES	1	No Quantity			0		0		690			4
S3	2016	2016	2016	2	0	2	Export	208	Denmark	DNK	428	Latvia	LVA								11	BEVERAGES	1	No Quantity			0		0		3772856			4
S3	2016	2016	2016	2	0	2	Export	208	Denmark	DNK	430	Liberia	LBR								11	BEVERAGES	1	No Quantity			0		0		606601			4
S3	2016	2016	2016	2	0	2	Export	208	Denmark	DNK	434	Libya	LBY								11	BEVERAGES	1	No Quantity			0		0		43976			4
S3	2016	2016	2016	2	0	2	Export	208	Denmark	DNK	440	Lithuania	LTU								11	BEVERAGES	1	No Quantity			0		0		4826210			4
S3	2016	2016	2016	2	0	2	Export	208	Denmark	DNK	442	Luxembourg	LUX								11	BEVERAGES	1	No Quantity			0		0		957368			4
S3	2016	2016	2016	2	0	2	Export	208	Denmark	DNK	446	China, Macao SAR	MAC								11	BEVERAGES	1	No Quantity			0		0		60685			4
S3	2016	2016	2016	2	0	2	Export	208	Denmark	DNK	450	Madagascar	MDG								11	BEVERAGES	1	No Quantity			0		0		8336			4
S3	2016	2016	2016	2	0	2	Export	208	Denmark	DNK	454	Malawi	MWI								11	BEVERAGES	1	No Quantity			0		0		4801			4
S3	2016	2016	2016	2	0	2	Export	208	Denmark	DNK	458	Malaysia	MYS								11	BEVERAGES	1	No Quantity			0		0		30390			4
S3	2016	2016	2016	2	0	2	Export	208	Denmark	DNK	462	Maldives	MDV								11	BEVERAGES	1	No Quantity			0		0		19611			4
S3	2016	2016	2016	2	0	2	Export	208	Denmark	DNK	466	Mali	MLI								11	BEVERAGES	1	No Quantity			0		0		76889			4
S3	2016	2016	2016	2	0	2	Export	208	Denmark	DNK	470	Malta	MLT								11	BEVERAGES	1	No Quantity			0		0		328536			4
S3	2016	2016	2016	2	0	2	Export	208	Denmark	DNK	478	Mauritania	MRT								11	BEVERAGES	1	No Quantity			0		0		186586			4
S3	2016	2016	2016	2	0	2	Export	208	Denmark	DNK	480	Mauritius	MUS								11	BEVERAGES	1	No Quantity			0		0		22495			4
S3	2016	2016	2016	2	0	2	Export	208	Denmark	DNK	484	Mexico	MEX								11	BEVERAGES	1	No Quantity			0		0		5337			4
S3	2016	2016	2016	2	0	2	Export	208	Denmark	DNK	490	Other Asia, nes									11	BEVERAGES	1	No Quantity			0		0		422953			4
S3	2016	2016	2016	2	0	2	Export	208	Denmark	DNK	496	Mongolia	MNG								11	BEVERAGES	1	No Quantity			0		0		236314			4
S3	2016	2016	2016	2	0	2	Export	208	Denmark	DNK	498	Rep. of Moldova	MDA								11	BEVERAGES	1	No Quantity			0		0		13005			4
S3	2016	2016	2016	2	0	2	Export	208	Denmark	DNK	504	Morocco	MAR								11	BEVERAGES	1	No Quantity			0		0		270354			4
S3	2016	2016	2016	2	0	2	Export	208	Denmark	DNK	508	Mozambique	MOZ								11	BEVERAGES	1	No Quantity			0		0		122			4
S3	2016	2016	2016	2	0	2	Export	208	Denmark	DNK	512	Oman	OMN								11	BEVERAGES	1	No Quantity			0		0		850021			4
S3	2016	2016	2016	2	0	2	Export	208	Denmark	DNK	528	Netherlands	NLD								11	BEVERAGES	1	No Quantity			0		0		23352587			4
S3	2016	2016	2016	2	0	2	Export	208	Denmark	DNK	531	Curaçao	CUW								11	BEVERAGES	1	No Quantity			0		0		239574			4
S3	2016	2016	2016	2	0	2	Export	208	Denmark	DNK	533	Aruba	ABW								11	BEVERAGES	1	No Quantity			0		0		214018			4
S3	2016	2016	2016	2	0	2	Export	208	Denmark	DNK	534	Saint Maarten	SXM								11	BEVERAGES	1	No Quantity			0		0		172097			4
S3	2016	2016	2016	2	0	2	Export	208	Denmark	DNK	540	New Caledonia	NCL								11	BEVERAGES	1	No Quantity			0		0		20430			4
S3	2016	2016	2016	2	0	2	Export	208	Denmark	DNK	554	New Zealand	NZL								11	BEVERAGES	1	No Quantity			0		0		329240			4
S3	2016	2016	2016	2	0	2	Export	208	Denmark	DNK	562	Niger	NER								11	BEVERAGES	1	No Quantity			0		0		472695			4
S3	2016	2016	2016	2	0	2	Export	208	Denmark	DNK	566	Nigeria	NGA								11	BEVERAGES	1	No Quantity			0		0		217			4
S3	2016	2016	2016	2	0	2	Export	208	Denmark	DNK	579	Norway	NOR								11	BEVERAGES	1	No Quantity			0		0		24565832			4
S3	2016	2016	2016	2	0	2	Export	208	Denmark	DNK	586	Pakistan	PAK								11	BEVERAGES	1	No Quantity			0		0		505405			4
S3	2016	2016	2016	2	0	2	Export	208	Denmark	DNK	591	Panama	PAN								11	BEVERAGES	1	No Quantity			0		0		32069			4
S3	2016	2016	2016	2	0	2	Export	208	Denmark	DNK	598	Papua New Guinea	PNG								11	BEVERAGES	1	No Quantity			0		0		118183			4
S3	2016	2016	2016	2	0	2	Export	208	Denmark	DNK	600	Paraguay	PRY								11	BEVERAGES	1	No Quantity			0		0		32229			4
S3	2016	2016	2016	2	0	2	Export	208	Denmark	DNK	604	Peru	PER								11	BEVERAGES	1	No Quantity			0		0		77031			4
S3	2016	2016	2016	2	0	2	Export	208	Denmark	DNK	608	Philippines	PHL								11	BEVERAGES	1	No Quantity			0		0		1283520			4
S3	2016	2016	2016	2	0	2	Export	208	Denmark	DNK	616	Poland	POL								11	BEVERAGES	1	No Quantity			0		0		9713071			4
S3	2016	2016	2016	2	0	2	Export	208	Denmark	DNK	620	Portugal	PRT								11	BEVERAGES	1	No Quantity			0		0		1097377			4
S3	2016	2016	2016	2	0	2	Export	208	Denmark	DNK	624	Guinea-Bissau	GNB								11	BEVERAGES	1	No Quantity			0		0		160002			4
S3	2016	2016	2016	2	0	2	Export	208	Denmark	DNK	634	Qatar	QAT								11	BEVERAGES	1	No Quantity			0		0		1089978			4
S3	2016	2016	2016	2	0	2	Export	208	Denmark	DNK	642	Romania	ROU								11	BEVERAGES	1	No Quantity			0		0		786233			4
S3	2016	2016	2016	2	0	2	Export	208	Denmark	DNK	643	Russian Federation	RUS								11	BEVERAGES	1	No Quantity			0		0		3585945			4
S3	2016	2016	2016	2	0	2	Export	208	Denmark	DNK	646	Rwanda	RWA								11	BEVERAGES	1	No Quantity			0		0		18742			4
S3	2016	2016	2016	2	0	2	Export	208	Denmark	DNK	659	Saint Kitts and Nevis	KNA								11	BEVERAGES	1	No Quantity			0		0		99100			4
S3	2016	2016	2016	2	0	2	Export	208	Denmark	DNK	660	Anguilla	AIA								11	BEVERAGES	1	No Quantity			0		0		135552			4
S3	2016	2016	2016	2	0	2	Export	208	Denmark	DNK	662	Saint Lucia	LCA								11	BEVERAGES	1	No Quantity			0		0		112013			4
S3	2016	2016	2016	2	0	2	Export	208	Denmark	DNK	682	Saudi Arabia	SAU								11	BEVERAGES	1	No Quantity			0		0		4391543			4
S3	2016	2016	2016	2	0	2	Export	208	Denmark	DNK	686	Senegal	SEN								11	BEVERAGES	1	No Quantity			0		0		134634			4
S3	2016	2016	2016	2	0	2	Export	208	Denmark	DNK	688	Serbia	SRB								11	BEVERAGES	1	No Quantity			0		0		163405			4
S3	2016	2016	2016	2	0	2	Export	208	Denmark	DNK	690	Seychelles	SYC								11	BEVERAGES	1	No Quantity			0		0		77598			4
S3	2016	2016	2016	2	0	2	Export	208	Denmark	DNK	694	Sierra Leone	SLE								11	BEVERAGES	1	No Quantity			0		0		277459			4
S3	2016	2016	2016	2	0	2	Export	208	Denmark	DNK	699	India	IND								11	BEVERAGES	1	No Quantity			0		0		487690			4
S3	2016	2016	2016	2	0	2	Export	208	Denmark	DNK	702	Singapore	SGP								11	BEVERAGES	1	No Quantity			0		0		167584			4
S3	2016	2016	2016	2	0	2	Export	208	Denmark	DNK	703	Slovakia	SVK								11	BEVERAGES	1	No Quantity			0		0		383085			4
S3	2016	2016	2016	2	0	2	Export	208	Denmark	DNK	704	Viet Nam	VNM								11	BEVERAGES	1	No Quantity			0		0		151407			4
S3	2016	2016	2016	2	0	2	Export	208	Denmark	DNK	705	Slovenia	SVN								11	BEVERAGES	1	No Quantity			0		0		294796			4
S3	2016	2016	2016	2	0	2	Export	208	Denmark	DNK	710	South Africa	ZAF								11	BEVERAGES	1	No Quantity			0		0		526381			4
S3	2016	2016	2016	2	0	2	Export	208	Denmark	DNK	716	Zimbabwe	ZWE								11	BEVERAGES	1	No Quantity			0		0		1373			4
S3	2016	2016	2016	2	0	2	Export	208	Denmark	DNK	724	Spain	ESP								11	BEVERAGES	1	No Quantity			0		0		13532013			4
S3	2016	2016	2016	2	0	2	Export	208	Denmark	DNK	728	South Sudan	SSD								11	BEVERAGES	1	No Quantity			0		0		2580			4
S3	2016	2016	2016	2	0	2	Export	208	Denmark	DNK	729	Sudan	SDN								11	BEVERAGES	1	No Quantity			0		0		206803			4
S3	2016	2016	2016	2	0	2	Export	208	Denmark	DNK	740	Suriname	SUR								11	BEVERAGES	1	No Quantity			0		0		29546			4
S3	2016	2016	2016	2	0	2	Export	208	Denmark	DNK	752	Sweden	SWE								11	BEVERAGES	1	No Quantity			0		0		68597674			4
S3	2016	2016	2016	2	0	2	Export	208	Denmark	DNK	757	Switzerland	CHE								11	BEVERAGES	1	No Quantity			0		0		7632137			4
S3	2016	2016	2016	2	0	2	Export	208	Denmark	DNK	760	Syria	SYR								11	BEVERAGES	1	No Quantity			0		0		87974			4
S3	2016	2016	2016	2	0	2	Export	208	Denmark	DNK	762	Tajikistan	TJK								11	BEVERAGES	1	No Quantity			0		0		137774			4
S3	2016	2016	2016	2	0	2	Export	208	Denmark	DNK	764	Thailand	THA								11	BEVERAGES	1	No Quantity			0		0		186220			4
S3	2016	2016	2016	2	0	2	Export	208	Denmark	DNK	768	Togo	TGO								11	BEVERAGES	1	No Quantity			0		0		63423			4
S3	2016	2016	2016	2	0	2	Export	208	Denmark	DNK	776	Tonga	TON								11	BEVERAGES	1	No Quantity			0		0		83673			4
S3	2016	2016	2016	2	0	2	Export	208	Denmark	DNK	780	Trinidad and Tobago	TTO								11	BEVERAGES	1	No Quantity			0		0		301496			4
S3	2016	2016	2016	2	0	2	Export	208	Denmark	DNK	784	United Arab Emirates	ARE								11	BEVERAGES	1	No Quantity			0		0		4593968			4
S3	2016	2016	2016	2	0	2	Export	208	Denmark	DNK	788	Tunisia	TUN								11	BEVERAGES	1	No Quantity			0		0		30267			4
S3	2016	2016	2016	2	0	2	Export	208	Denmark	DNK	792	Turkey	TUR								11	BEVERAGES	1	No Quantity			0		0		880016			4
S3	2016	2016	2016	2	0	2	Export	208	Denmark	DNK	795	Turkmenistan	TKM								11	BEVERAGES	1	No Quantity			0		0		142950			4
S3	2016	2016	2016	2	0	2	Export	208	Denmark	DNK	800	Uganda	UGA								11	BEVERAGES	1	No Quantity			0		0		2333			4
S3	2016	2016	2016	2	0	2	Export	208	Denmark	DNK	804	Ukraine	UKR								11	BEVERAGES	1	No Quantity			0		0		907645			4
S3	2016	2016	2016	2	0	2	Export	208	Denmark	DNK	818	Egypt	EGY								11	BEVERAGES	1	No Quantity			0		0		384887			4
S3	2016	2016	2016	2	0	2	Export	208	Denmark	DNK	826	United Kingdom	GBR								11	BEVERAGES	1	No Quantity			0		0		66248857			4
S3	2016	2016	2016	2	0	2	Export	208	Denmark	DNK	834	United Rep. of Tanzania	TZA								11	BEVERAGES	1	No Quantity			0		0		30099			4
S3	2016	2016	2016	2	0	2	Export	208	Denmark	DNK	839	Special Categories									11	BEVERAGES	1	No Quantity			0		0		41462403			4
S3	2016	2016	2016	2	0	2	Export	208	Denmark	DNK	842	USA	USA								11	BEVERAGES	1	No Quantity			0		0		7982453			4
S3	2016	2016	2016	2	0	2	Export	208	Denmark	DNK	854	Burkina Faso	BFA								11	BEVERAGES	1	No Quantity			0		0		475182			4
S3	2016	2016	2016	2	0	2	Export	208	Denmark	DNK	858	Uruguay	URY								11	BEVERAGES	1	No Quantity			0		0		110857			4
S3	2016	2016	2016	2	0	2	Export	208	Denmark	DNK	860	Uzbekistan	UZB								11	BEVERAGES	1	No Quantity			0		0		578521			4
S3	2016	2016	2016	2	0	2	Export	208	Denmark	DNK	862	Venezuela	VEN								11	BEVERAGES	1	No Quantity			0		0		3902			4
S3	2016	2016	2016	2	0	2	Export	208	Denmark	DNK	882	Samoa	WSM								11	BEVERAGES	1	No Quantity			0		0		920			4
S3	2016	2016	2016	2	0	2	Export	208	Denmark	DNK	894	Zambia	ZMB								11	BEVERAGES	1	No Quantity			0		0		6230			4
S3	2016	2016	2016	2	0	2	Export	208	Denmark	DNK	899	Areas, nes									11	BEVERAGES	1	No Quantity			0		0		2582761			4
S3	2016	2016	2016	2	0	2	Export	214	Dominican Rep.	DOM	0	World	WLD								11	BEVERAGES	1	No Quantity							135324360			0
S3	2016	2016	2016	2	0	2	Export	214	Dominican Rep.	DOM	28	Antigua and Barbuda	ATG								11	BEVERAGES	1	No Quantity							256890			0
S3	2016	2016	2016	2	0	2	Export	214	Dominican Rep.	DOM	32	Argentina	ARG								11	BEVERAGES	1	No Quantity							105801			0
S3	2016	2016	2016	2	0	2	Export	214	Dominican Rep.	DOM	36	Australia	AUS								11	BEVERAGES	1	No Quantity							13693			0
S3	2016	2016	2016	2	0	2	Export	214	Dominican Rep.	DOM	40	Austria	AUT								11	BEVERAGES	1	No Quantity							107054			0
S3	2016	2016	2016	2	0	2	Export	214	Dominican Rep.	DOM	44	Bahamas	BHS								11	BEVERAGES	1	No Quantity							124300			0
S3	2016	2016	2016	2	0	2	Export	214	Dominican Rep.	DOM	52	Barbados	BRB								11	BEVERAGES	1	No Quantity							11514			0
S3	2016	2016	2016	2	0	2	Export	214	Dominican Rep.	DOM	56	Belgium	BEL								11	BEVERAGES	1	No Quantity							227618			0
S3	2016	2016	2016	2	0	2	Export	214	Dominican Rep.	DOM	60	Bermuda	BMU								11	BEVERAGES	1	No Quantity							2012			0
S3	2016	2016	2016	2	0	2	Export	214	Dominican Rep.	DOM	76	Brazil	BRA								11	BEVERAGES	1	No Quantity							7800			0
S3	2016	2016	2016	2	0	2	Export	214	Dominican Rep.	DOM	84	Belize	BLZ								11	BEVERAGES	1	No Quantity							139458			0
S3	2016	2016	2016	2	0	2	Export	214	Dominican Rep.	DOM	92	Br. Virgin Isds	VGB								11	BEVERAGES	1	No Quantity							348930			0
S3	2016	2016	2016	2	0	2	Export	214	Dominican Rep.	DOM	100	Bulgaria	BGR								11	BEVERAGES	1	No Quantity							44646			0
S3	2016	2016	2016	2	0	2	Export	214	Dominican Rep.	DOM	124	Canada	CAN								11	BEVERAGES	1	No Quantity							1502465			0
S3	2016	2016	2016	2	0	2	Export	214	Dominican Rep.	DOM	136	Cayman Isds	CYM								11	BEVERAGES	1	No Quantity							2640			0
S3	2016	2016	2016	2	0	2	Export	214	Dominican Rep.	DOM	152	Chile	CHL								11	BEVERAGES	1	No Quantity							2764253			0
S3	2016	2016	2016	2	0	2	Export	214	Dominican Rep.	DOM	156	China	CHN								11	BEVERAGES	1	No Quantity							8680			0
S3	2016	2016	2016	2	0	2	Export	214	Dominican Rep.	DOM	170	Colombia	COL								11	BEVERAGES	1	No Quantity							475643			0
S3	2016	2016	2016	2	0	2	Export	214	Dominican Rep.	DOM	188	Costa Rica	CRI								11	BEVERAGES	1	No Quantity							4000			0
S3	2016	2016	2016	2	0	2	Export	214	Dominican Rep.	DOM	191	Croatia	HRV								11	BEVERAGES	1	No Quantity							68350			0
S3	2016	2016	2016	2	0	2	Export	214	Dominican Rep.	DOM	192	Cuba	CUB								11	BEVERAGES	1	No Quantity							13215919			0
S3	2016	2016	2016	2	0	2	Export	214	Dominican Rep.	DOM	196	Cyprus	CYP								11	BEVERAGES	1	No Quantity							47073			0
S3	2016	2016	2016	2	0	2	Export	214	Dominican Rep.	DOM	203	Czechia	CZE								11	BEVERAGES	1	No Quantity							1469077			0
S3	2016	2016	2016	2	0	2	Export	214	Dominican Rep.	DOM	208	Denmark	DNK								11	BEVERAGES	1	No Quantity							1374314			0
S3	2016	2016	2016	2	0	2	Export	214	Dominican Rep.	DOM	212	Dominica	DMA								11	BEVERAGES	1	No Quantity							27214			0
S3	2016	2016	2016	2	0	2	Export	214	Dominican Rep.	DOM	222	El Salvador	SLV								11	BEVERAGES	1	No Quantity							158393			0
S3	2016	2016	2016	2	0	2	Export	214	Dominican Rep.	DOM	233	Estonia	EST								11	BEVERAGES	1	No Quantity							260653			0
S3	2016	2016	2016	2	0	2	Export	214	Dominican Rep.	DOM	246	Finland	FIN								11	BEVERAGES	1	No Quantity							507			0
S3	2016	2016	2016	2	0	2	Export	214	Dominican Rep.	DOM	251	France	FRA								11	BEVERAGES	1	No Quantity							1714080			0
S3	2016	2016	2016	2	0	2	Export	214	Dominican Rep.	DOM	276	Germany	DEU								11	BEVERAGES	1	No Quantity							3128686			0
S3	2016	2016	2016	2	0	2	Export	214	Dominican Rep.	DOM	292	Gibraltar	GIB								11	BEVERAGES	1	No Quantity							39221			0
S3	2016	2016	2016	2	0	2	Export	214	Dominican Rep.	DOM	300	Greece	GRC								11	BEVERAGES	1	No Quantity							353850			0
S3	2016	2016	2016	2	0	2	Export	214	Dominican Rep.	DOM	308	Grenada	GRD								11	BEVERAGES	1	No Quantity							12211			0
S3	2016	2016	2016	2	0	2	Export	214	Dominican Rep.	DOM	320	Guatemala	GTM								11	BEVERAGES	1	No Quantity							81808			0
S3	2016	2016	2016	2	0	2	Export	214	Dominican Rep.	DOM	328	Guyana	GUY								11	BEVERAGES	1	No Quantity							193308			0
S3	2016	2016	2016	2	0	2	Export	214	Dominican Rep.	DOM	332	Haiti	HTI								11	BEVERAGES	1	No Quantity							16714847			0
S3	2016	2016	2016	2	0	2	Export	214	Dominican Rep.	DOM	340	Honduras	HND								11	BEVERAGES	1	No Quantity							1915516			0
S3	2016	2016	2016	2	0	2	Export	214	Dominican Rep.	DOM	344	China, Hong Kong SAR	HKG								11	BEVERAGES	1	No Quantity							3704			0
S3	2016	2016	2016	2	0	2	Export	214	Dominican Rep.	DOM	376	Israel	ISR								11	BEVERAGES	1	No Quantity							120			0
S3	2016	2016	2016	2	0	2	Export	214	Dominican Rep.	DOM	381	Italy	ITA								11	BEVERAGES	1	No Quantity							3606202			0
S3	2016	2016	2016	2	0	2	Export	214	Dominican Rep.	DOM	388	Jamaica	JAM								11	BEVERAGES	1	No Quantity							15176			0
S3	2016	2016	2016	2	0	2	Export	214	Dominican Rep.	DOM	392	Japan	JPN								11	BEVERAGES	1	No Quantity							386785			0
S3	2016	2016	2016	2	0	2	Export	214	Dominican Rep.	DOM	410	Rep. of Korea	KOR								11	BEVERAGES	1	No Quantity							22571			0
S3	2016	2016	2016	2	0	2	Export	214	Dominican Rep.	DOM	430	Liberia	LBR								11	BEVERAGES	1	No Quantity							14939			0
S3	2016	2016	2016	2	0	2	Export	214	Dominican Rep.	DOM	442	Luxembourg	LUX								11	BEVERAGES	1	No Quantity							12579			0
S3	2016	2016	2016	2	0	2	Export	214	Dominican Rep.	DOM	458	Malaysia	MYS								11	BEVERAGES	1	No Quantity							5557			0
S3	2016	2016	2016	2	0	2	Export	214	Dominican Rep.	DOM	470	Malta	MLT								11	BEVERAGES	1	No Quantity							62893			0
S3	2016	2016	2016	2	0	2	Export	214	Dominican Rep.	DOM	484	Mexico	MEX								11	BEVERAGES	1	No Quantity							1529054			0
S3	2016	2016	2016	2	0	2	Export	214	Dominican Rep.	DOM	528	Netherlands	NLD								11	BEVERAGES	1	No Quantity							2073092			0
S3	2016	2016	2016	2	0	2	Export	214	Dominican Rep.	DOM	531	Curaçao	CUW								11	BEVERAGES	1	No Quantity							1705141			0
S3	2016	2016	2016	2	0	2	Export	214	Dominican Rep.	DOM	533	Aruba	ABW								11	BEVERAGES	1	No Quantity							570675			0
S3	2016	2016	2016	2	0	2	Export	214	Dominican Rep.	DOM	554	New Zealand	NZL								11	BEVERAGES	1	No Quantity							5414			0
S3	2016	2016	2016	2	0	2	Export	214	Dominican Rep.	DOM	584	Marshall Isds	MHL								11	BEVERAGES	1	No Quantity							180			0
S3	2016	2016	2016	2	0	2	Export	214	Dominican Rep.	DOM	591	Panama	PAN								11	BEVERAGES	1	No Quantity							398373			0
S3	2016	2016	2016	2	0	2	Export	214	Dominican Rep.	DOM	604	Peru	PER								11	BEVERAGES	1	No Quantity							686712			0
S3	2016	2016	2016	2	0	2	Export	214	Dominican Rep.	DOM	616	Poland	POL								11	BEVERAGES	1	No Quantity							32189			0
S3	2016	2016	2016	2	0	2	Export	214	Dominican Rep.	DOM	620	Portugal	PRT								11	BEVERAGES	1	No Quantity							55923			0
S3	2016	2016	2016	2	0	2	Export	214	Dominican Rep.	DOM	642	Romania	ROU								11	BEVERAGES	1	No Quantity							6080			0
S3	2016	2016	2016	2	0	2	Export	214	Dominican Rep.	DOM	643	Russian Federation	RUS								11	BEVERAGES	1	No Quantity							2106785			0
S3	2016	2016	2016	2	0	2	Export	214	Dominican Rep.	DOM	659	Saint Kitts and Nevis	KNA								11	BEVERAGES	1	No Quantity							1366			0
S3	2016	2016	2016	2	0	2	Export	214	Dominican Rep.	DOM	660	Anguilla	AIA								11	BEVERAGES	1	No Quantity							5789			0
S3	2016	2016	2016	2	0	2	Export	214	Dominican Rep.	DOM	678	Sao Tome and Principe	STP								11	BEVERAGES	1	No Quantity							44267			0
S3	2016	2016	2016	2	0	2	Export	214	Dominican Rep.	DOM	699	India	IND								11	BEVERAGES	1	No Quantity							8			0
S3	2016	2016	2016	2	0	2	Export	214	Dominican Rep.	DOM	702	Singapore	SGP								11	BEVERAGES	1	No Quantity							98432			0
S3	2016	2016	2016	2	0	2	Export	214	Dominican Rep.	DOM	724	Spain	ESP								11	BEVERAGES	1	No Quantity							30764437			0
S3	2016	2016	2016	2	0	2	Export	214	Dominican Rep.	DOM	752	Sweden	SWE								11	BEVERAGES	1	No Quantity							821707			0
S3	2016	2016	2016	2	0	2	Export	214	Dominican Rep.	DOM	757	Switzerland	CHE								11	BEVERAGES	1	No Quantity							1504336			0
S3	2016	2016	2016	2	0	2	Export	214	Dominican Rep.	DOM	780	Trinidad and Tobago	TTO								11	BEVERAGES	1	No Quantity							245854			0
S3	2016	2016	2016	2	0	2	Export	214	Dominican Rep.	DOM	784	United Arab Emirates	ARE								11	BEVERAGES	1	No Quantity							64764			0
S3	2016	2016	2016	2	0	2	Export	214	Dominican Rep.	DOM	796	Turks and Caicos Isds	TCA								11	BEVERAGES	1	No Quantity							425168			0
S3	2016	2016	2016	2	0	2	Export	214	Dominican Rep.	DOM	826	United Kingdom	GBR								11	BEVERAGES	1	No Quantity							802117			0
S3	2016	2016	2016	2	0	2	Export	214	Dominican Rep.	DOM	834	United Rep. of Tanzania	TZA								11	BEVERAGES	1	No Quantity							1430			0
S3	2016	2016	2016	2	0	2	Export	214	Dominican Rep.	DOM	842	USA	USA								11	BEVERAGES	1	No Quantity							38995638			0
S3	2016	2016	2016	2	0	2	Export	214	Dominican Rep.	DOM	858	Uruguay	URY								11	BEVERAGES	1	No Quantity							122745			0
S3	2016	2016	2016	2	0	2	Export	214	Dominican Rep.	DOM	899	Areas, nes									11	BEVERAGES	1	No Quantity							1203733			0
S3	2016	2016	2016	2	0	2	Export	208	Denmark	DNK	0	World	WLD								12	TOBACCO,TOBACCO MANUFACT	1	No Quantity			0				224270782			4
S3	2016	2016	2016	2	0	2	Export	208	Denmark	DNK	4	Afghanistan	AFG								12	TOBACCO,TOBACCO MANUFACT	1	No Quantity			0		0		28			4
S3	2016	2016	2016	2	0	2	Export	208	Denmark	DNK	8	Albania	ALB								12	TOBACCO,TOBACCO MANUFACT	1	No Quantity			0		0		3336			4
S3	2016	2016	2016	2	0	2	Export	208	Denmark	DNK	12	Algeria	DZA								12	TOBACCO,TOBACCO MANUFACT	1	No Quantity			0		0		5810			4
S3	2016	2016	2016	2	0	2	Export	208	Denmark	DNK	20	Andorra	AND								12	TOBACCO,TOBACCO MANUFACT	1	No Quantity			0		0		62853			4
S3	2016	2016	2016	2	0	2	Export	208	Denmark	DNK	31	Azerbaijan	AZE								12	TOBACCO,TOBACCO MANUFACT	1	No Quantity			0		0		41747			4
S3	2016	2016	2016	2	0	2	Export	208	Denmark	DNK	32	Argentina	ARG								12	TOBACCO,TOBACCO MANUFACT	1	No Quantity			0		0		150232			4
S3	2016	2016	2016	2	0	2	Export	208	Denmark	DNK	36	Australia	AUS								12	TOBACCO,TOBACCO MANUFACT	1	No Quantity			0		0		539387			4
S3	2016	2016	2016	2	0	2	Export	208	Denmark	DNK	40	Austria	AUT								12	TOBACCO,TOBACCO MANUFACT	1	No Quantity			0		0		732044			4
S3	2016	2016	2016	2	0	2	Export	208	Denmark	DNK	50	Bangladesh	BGD								12	TOBACCO,TOBACCO MANUFACT	1	No Quantity			0		0		169			4
S3	2016	2016	2016	2	0	2	Export	208	Denmark	DNK	51	Armenia	ARM								12	TOBACCO,TOBACCO MANUFACT	1	No Quantity			0		0		28586			4
S3	2016	2016	2016	2	0	2	Export	208	Denmark	DNK	56	Belgium	BEL								12	TOBACCO,TOBACCO MANUFACT	1	No Quantity			0		0		8670989			4
S3	2016	2016	2016	2	0	2	Export	208	Denmark	DNK	68	Bolivia (Plurinational State of)	BOL								12	TOBACCO,TOBACCO MANUFACT	1	No Quantity			0		0		337			4
S3	2016	2016	2016	2	0	2	Export	208	Denmark	DNK	70	Bosnia Herzegovina	BIH								12	TOBACCO,TOBACCO MANUFACT	1	No Quantity			0		0		14782			4
S3	2016	2016	2016	2	0	2	Export	208	Denmark	DNK	76	Brazil	BRA								12	TOBACCO,TOBACCO MANUFACT	1	No Quantity			0		0		32412			4
S3	2016	2016	2016	2	0	2	Export	208	Denmark	DNK	100	Bulgaria	BGR								12	TOBACCO,TOBACCO MANUFACT	1	No Quantity			0		0		185754			4
S3	2016	2016	2016	2	0	2	Export	208	Denmark	DNK	112	Belarus	BLR								12	TOBACCO,TOBACCO MANUFACT	1	No Quantity			0		0		71141			4
S3	2016	2016	2016	2	0	2	Export	208	Denmark	DNK	120	Cameroon	CMR								12	TOBACCO,TOBACCO MANUFACT	1	No Quantity			0		0		598			4
S3	2016	2016	2016	2	0	2	Export	208	Denmark	DNK	124	Canada	CAN								12	TOBACCO,TOBACCO MANUFACT	1	No Quantity			0		0		321776			4
S3	2016	2016	2016	2	0	2	Export	208	Denmark	DNK	132	Cabo Verde	CPV								12	TOBACCO,TOBACCO MANUFACT	1	No Quantity			0		0		2441			4
S3	2016	2016	2016	2	0	2	Export	208	Denmark	DNK	140	Central African Rep.	CAF								12	TOBACCO,TOBACCO MANUFACT	1	No Quantity			0		0		34			4
S3	2016	2016	2016	2	0	2	Export	208	Denmark	DNK	144	Sri Lanka	LKA								12	TOBACCO,TOBACCO MANUFACT	1	No Quantity			0		0		1447			4
S3	2016	2016	2016	2	0	2	Export	208	Denmark	DNK	152	Chile	CHL								12	TOBACCO,TOBACCO MANUFACT	1	No Quantity			0		0		123552			4
S3	2016	2016	2016	2	0	2	Export	208	Denmark	DNK	156	China	CHN								12	TOBACCO,TOBACCO MANUFACT	1	No Quantity			0		0		39105			4
S3	2016	2016	2016	2	0	2	Export	208	Denmark	DNK	178	Congo	COG								12	TOBACCO,TOBACCO MANUFACT	1	No Quantity			0		0		74			4
S3	2016	2016	2016	2	0	2	Export	208	Denmark	DNK	191	Croatia	HRV								12	TOBACCO,TOBACCO MANUFACT	1	No Quantity			0		0		485906			4
S3	2016	2016	2016	2	0	2	Export	208	Denmark	DNK	192	Cuba	CUB								12	TOBACCO,TOBACCO MANUFACT	1	No Quantity			0		0		1750			4
S3	2016	2016	2016	2	0	2	Export	208	Denmark	DNK	196	Cyprus	CYP								12	TOBACCO,TOBACCO MANUFACT	1	No Quantity			0		0		42826			4
S3	2016	2016	2016	2	0	2	Export	208	Denmark	DNK	203	Czechia	CZE								12	TOBACCO,TOBACCO MANUFACT	1	No Quantity			0		0		662754			4
S3	2016	2016	2016	2	0	2	Export	208	Denmark	DNK	214	Dominican Rep.	DOM								12	TOBACCO,TOBACCO MANUFACT	1	No Quantity			0		0		89600			4
S3	2016	2016	2016	2	0	2	Export	208	Denmark	DNK	231	Ethiopia	ETH								12	TOBACCO,TOBACCO MANUFACT	1	No Quantity			0		0		1297			4
S3	2016	2016	2016	2	0	2	Export	208	Denmark	DNK	232	Eritrea	ERI								12	TOBACCO,TOBACCO MANUFACT	1	No Quantity			0		0		73			4
S3	2016	2016	2016	2	0	2	Export	208	Denmark	DNK	233	Estonia	EST								12	TOBACCO,TOBACCO MANUFACT	1	No Quantity			0		0		121409			4
S3	2016	2016	2016	2	0	2	Export	208	Denmark	DNK	234	Faeroe Isds	FRO								12	TOBACCO,TOBACCO MANUFACT	1	No Quantity			0		0		3758181			4
S3	2016	2016	2016	2	0	2	Export	208	Denmark	DNK	246	Finland	FIN								12	TOBACCO,TOBACCO MANUFACT	1	No Quantity			0		0		570753			4
S3	2016	2016	2016	2	0	2	Export	208	Denmark	DNK	251	France	FRA								12	TOBACCO,TOBACCO MANUFACT	1	No Quantity			0		0		12728003			4
S3	2016	2016	2016	2	0	2	Export	208	Denmark	DNK	260	Fr. South Antarctic Terr.	ATF								12	TOBACCO,TOBACCO MANUFACT	1	No Quantity			0		0		28000			4
S3	2016	2016	2016	2	0	2	Export	208	Denmark	DNK	268	Georgia	GEO								12	TOBACCO,TOBACCO MANUFACT	1	No Quantity			0		0		21973			4
S3	2016	2016	2016	2	0	2	Export	208	Denmark	DNK	270	Gambia	GMB								12	TOBACCO,TOBACCO MANUFACT	1	No Quantity			0		0		277050			4
S3	2016	2016	2016	2	0	2	Export	208	Denmark	DNK	276	Germany	DEU								12	TOBACCO,TOBACCO MANUFACT	1	No Quantity			0		0		49513551			4
S3	2016	2016	2016	2	0	2	Export	208	Denmark	DNK	292	Gibraltar	GIB								12	TOBACCO,TOBACCO MANUFACT	1	No Quantity			0		0		10084			4
S3	2016	2016	2016	2	0	2	Export	208	Denmark	DNK	296	Kiribati	KIR								12	TOBACCO,TOBACCO MANUFACT	1	No Quantity			0		0		874621			4
S3	2016	2016	2016	2	0	2	Export	208	Denmark	DNK	300	Greece	GRC								12	TOBACCO,TOBACCO MANUFACT	1	No Quantity			0		0		403617			4
S3	2016	2016	2016	2	0	2	Export	208	Denmark	DNK	304	Greenland	GRL								12	TOBACCO,TOBACCO MANUFACT	1	No Quantity			0		0		5953547			4
S3	2016	2016	2016	2	0	2	Export	208	Denmark	DNK	332	Haiti	HTI								12	TOBACCO,TOBACCO MANUFACT	1	No Quantity			0		0		1492			4
S3	2016	2016	2016	2	0	2	Export	208	Denmark	DNK	344	China, Hong Kong SAR	HKG								12	TOBACCO,TOBACCO MANUFACT	1	No Quantity			0		0		1178854			4
S3	2016	2016	2016	2	0	2	Export	208	Denmark	DNK	348	Hungary	HUN								12	TOBACCO,TOBACCO MANUFACT	1	No Quantity			0		0		111628			4
S3	2016	2016	2016	2	0	2	Export	208	Denmark	DNK	352	Iceland	ISL								12	TOBACCO,TOBACCO MANUFACT	1	No Quantity			0		0		365718			4
S3	2016	2016	2016	2	0	2	Export	208	Denmark	DNK	360	Indonesia	IDN								12	TOBACCO,TOBACCO MANUFACT	1	No Quantity			0		0		16043			4
S3	2016	2016	2016	2	0	2	Export	208	Denmark	DNK	364	Iran	IRN								12	TOBACCO,TOBACCO MANUFACT	1	No Quantity			0		0		382598			4
S3	2016	2016	2016	2	0	2	Export	208	Denmark	DNK	368	Iraq	IRQ								12	TOBACCO,TOBACCO MANUFACT	1	No Quantity			0		0		1279580			4
S3	2016	2016	2016	2	0	2	Export	208	Denmark	DNK	372	Ireland	IRL								12	TOBACCO,TOBACCO MANUFACT	1	No Quantity			0		0		975895			4
S3	2016	2016	2016	2	0	2	Export	208	Denmark	DNK	376	Israel	ISR								12	TOBACCO,TOBACCO MANUFACT	1	No Quantity			0		0		7474459			4
S3	2016	2016	2016	2	0	2	Export	208	Denmark	DNK	381	Italy	ITA								12	TOBACCO,TOBACCO MANUFACT	1	No Quantity			0		0		4036596			4
S3	2016	2016	2016	2	0	2	Export	208	Denmark	DNK	388	Jamaica	JAM								12	TOBACCO,TOBACCO MANUFACT	1	No Quantity			0		0		617			4
S3	2016	2016	2016	2	0	2	Export	208	Denmark	DNK	392	Japan	JPN								12	TOBACCO,TOBACCO MANUFACT	1	No Quantity			0		0		1452356			4
S3	2016	2016	2016	2	0	2	Export	208	Denmark	DNK	398	Kazakhstan	KAZ								12	TOBACCO,TOBACCO MANUFACT	1	No Quantity			0		0		110333			4
S3	2016	2016	2016	2	0	2	Export	208	Denmark	DNK	400	Jordan	JOR								12	TOBACCO,TOBACCO MANUFACT	1	No Quantity			0		0		8041			4
S3	2016	2016	2016	2	0	2	Export	208	Denmark	DNK	404	Kenya	KEN								12	TOBACCO,TOBACCO MANUFACT	1	No Quantity			0		0		141			4
S3	2016	2016	2016	2	0	2	Export	208	Denmark	DNK	408	Dem. People's Rep. of Korea	PRK								12	TOBACCO,TOBACCO MANUFACT	1	No Quantity			0		0		26550			4
S3	2016	2016	2016	2	0	2	Export	208	Denmark	DNK	410	Rep. of Korea	KOR								12	TOBACCO,TOBACCO MANUFACT	1	No Quantity			0		0		46347			4
S3	2016	2016	2016	2	0	2	Export	208	Denmark	DNK	417	Kyrgyzstan	KGZ								12	TOBACCO,TOBACCO MANUFACT	1	No Quantity			0		0		2235			4
S3	2016	2016	2016	2	0	2	Export	208	Denmark	DNK	422	Lebanon	LBN								12	TOBACCO,TOBACCO MANUFACT	1	No Quantity			0		0		171989			4
S3	2016	2016	2016	2	0	2	Export	208	Denmark	DNK	428	Latvia	LVA								12	TOBACCO,TOBACCO MANUFACT	1	No Quantity			0		0		643145			4
S3	2016	2016	2016	2	0	2	Export	208	Denmark	DNK	434	Libya	LBY								12	TOBACCO,TOBACCO MANUFACT	1	No Quantity			0		0		468089			4
S3	2016	2016	2016	2	0	2	Export	208	Denmark	DNK	440	Lithuania	LTU								12	TOBACCO,TOBACCO MANUFACT	1	No Quantity			0		0		463094			4
S3	2016	2016	2016	2	0	2	Export	208	Denmark	DNK	442	Luxembourg	LUX								12	TOBACCO,TOBACCO MANUFACT	1	No Quantity			0		0		99466			4
S3	2016	2016	2016	2	0	2	Export	208	Denmark	DNK	446	China, Macao SAR	MAC								12	TOBACCO,TOBACCO MANUFACT	1	No Quantity			0		0		155020			4
S3	2016	2016	2016	2	0	2	Export	208	Denmark	DNK	450	Madagascar	MDG								12	TOBACCO,TOBACCO MANUFACT	1	No Quantity			0		0		7491			4
S3	2016	2016	2016	2	0	2	Export	208	Denmark	DNK	458	Malaysia	MYS								12	TOBACCO,TOBACCO MANUFACT	1	No Quantity			0		0		2699992			4
S3	2016	2016	2016	2	0	2	Export	208	Denmark	DNK	466	Mali	MLI								12	TOBACCO,TOBACCO MANUFACT	1	No Quantity			0		0		1279			4
S3	2016	2016	2016	2	0	2	Export	208	Denmark	DNK	470	Malta	MLT								12	TOBACCO,TOBACCO MANUFACT	1	No Quantity			0		0		11689			4
S3	2016	2016	2016	2	0	2	Export	208	Denmark	DNK	478	Mauritania	MRT								12	TOBACCO,TOBACCO MANUFACT	1	No Quantity			0		0		1216			4
S3	2016	2016	2016	2	0	2	Export	208	Denmark	DNK	484	Mexico	MEX								12	TOBACCO,TOBACCO MANUFACT	1	No Quantity			0		0		17			4
S3	2016	2016	2016	2	0	2	Export	208	Denmark	DNK	490	Other Asia, nes									12	TOBACCO,TOBACCO MANUFACT	1	No Quantity			0		0		328744			4
S3	2016	2016	2016	2	0	2	Export	208	Denmark	DNK	496	Mongolia	MNG								12	TOBACCO,TOBACCO MANUFACT	1	No Quantity			0		0		37468			4
S3	2016	2016	2016	2	0	2	Export	208	Denmark	DNK	498	Rep. of Moldova	MDA								12	TOBACCO,TOBACCO MANUFACT	1	No Quantity			0		0		28952			4
S3	2016	2016	2016	2	0	2	Export	208	Denmark	DNK	504	Morocco	MAR								12	TOBACCO,TOBACCO MANUFACT	1	No Quantity			0		0		1185			4
S3	2016	2016	2016	2	0	2	Export	208	Denmark	DNK	528	Netherlands	NLD								12	TOBACCO,TOBACCO MANUFACT	1	No Quantity			0		0		24396605			4
S3	2016	2016	2016	2	0	2	Export	208	Denmark	DNK	534	Saint Maarten	SXM								12	TOBACCO,TOBACCO MANUFACT	1	No Quantity			0		0		20538			4
S3	2016	2016	2016	2	0	2	Export	208	Denmark	DNK	554	New Zealand	NZL								12	TOBACCO,TOBACCO MANUFACT	1	No Quantity			0		0		78338			4
S3	2016	2016	2016	2	0	2	Export	208	Denmark	DNK	562	Niger	NER								12	TOBACCO,TOBACCO MANUFACT	1	No Quantity			0		0		807145			4
S3	2016	2016	2016	2	0	2	Export	208	Denmark	DNK	566	Nigeria	NGA								12	TOBACCO,TOBACCO MANUFACT	1	No Quantity			0		0		3274137			4
S3	2016	2016	2016	2	0	2	Export	208	Denmark	DNK	579	Norway	NOR								12	TOBACCO,TOBACCO MANUFACT	1	No Quantity			0		0		24598441			4
S3	2016	2016	2016	2	0	2	Export	208	Denmark	DNK	586	Pakistan	PAK								12	TOBACCO,TOBACCO MANUFACT	1	No Quantity			0		0		28982			4
S3	2016	2016	2016	2	0	2	Export	208	Denmark	DNK	604	Peru	PER								12	TOBACCO,TOBACCO MANUFACT	1	No Quantity			0		0		76722			4
S3	2016	2016	2016	2	0	2	Export	208	Denmark	DNK	616	Poland	POL								12	TOBACCO,TOBACCO MANUFACT	1	No Quantity			0		0		843169			4
S3	2016	2016	2016	2	0	2	Export	208	Denmark	DNK	620	Portugal	PRT								12	TOBACCO,TOBACCO MANUFACT	1	No Quantity			0		0		741053			4
S3	2016	2016	2016	2	0	2	Export	208	Denmark	DNK	634	Qatar	QAT								12	TOBACCO,TOBACCO MANUFACT	1	No Quantity			0		0		219			4
S3	2016	2016	2016	2	0	2	Export	208	Denmark	DNK	642	Romania	ROU								12	TOBACCO,TOBACCO MANUFACT	1	No Quantity			0		0		183259			4
S3	2016	2016	2016	2	0	2	Export	208	Denmark	DNK	643	Russian Federation	RUS								12	TOBACCO,TOBACCO MANUFACT	1	No Quantity			0		0		3145408			4
S3	2016	2016	2016	2	0	2	Export	208	Denmark	DNK	682	Saudi Arabia	SAU								12	TOBACCO,TOBACCO MANUFACT	1	No Quantity			0		0		30807			4
S3	2016	2016	2016	2	0	2	Export	208	Denmark	DNK	686	Senegal	SEN								12	TOBACCO,TOBACCO MANUFACT	1	No Quantity			0		0		4421			4
S3	2016	2016	2016	2	0	2	Export	208	Denmark	DNK	688	Serbia	SRB								12	TOBACCO,TOBACCO MANUFACT	1	No Quantity			0		0		142776			4
S3	2016	2016	2016	2	0	2	Export	208	Denmark	DNK	690	Seychelles	SYC								12	TOBACCO,TOBACCO MANUFACT	1	No Quantity			0		0		21280			4
S3	2016	2016	2016	2	0	2	Export	208	Denmark	DNK	699	India	IND								12	TOBACCO,TOBACCO MANUFACT	1	No Quantity			0		0		24217			4
S3	2016	2016	2016	2	0	2	Export	208	Denmark	DNK	702	Singapore	SGP								12	TOBACCO,TOBACCO MANUFACT	1	No Quantity			0		0		109125			4
S3	2016	2016	2016	2	0	2	Export	208	Denmark	DNK	703	Slovakia	SVK								12	TOBACCO,TOBACCO MANUFACT	1	No Quantity			0				75449			4
S3	2016	2016	2016	2	0	2	Export	208	Denmark	DNK	704	Viet Nam	VNM								12	TOBACCO,TOBACCO MANUFACT	1	No Quantity			0		0		140737			4
S3	2016	2016	2016	2	0	2	Export	208	Denmark	DNK	705	Slovenia	SVN								12	TOBACCO,TOBACCO MANUFACT	1	No Quantity			0		0		130905			4
S3	2016	2016	2016	2	0	2	Export	208	Denmark	DNK	710	South Africa	ZAF								12	TOBACCO,TOBACCO MANUFACT	1	No Quantity			0		0		359211			4
S3	2016	2016	2016	2	0	2	Export	208	Denmark	DNK	724	Spain	ESP								12	TOBACCO,TOBACCO MANUFACT	1	No Quantity			0		0		8145494			4
S3	2016	2016	2016	2	0	2	Export	208	Denmark	DNK	729	Sudan	SDN								12	TOBACCO,TOBACCO MANUFACT	1	No Quantity			0		0		1397			4
S3	2016	2016	2016	2	0	2	Export	208	Denmark	DNK	752	Sweden	SWE								12	TOBACCO,TOBACCO MANUFACT	1	No Quantity			0		0		25724660			4
S3	2016	2016	2016	2	0	2	Export	208	Denmark	DNK	757	Switzerland	CHE								12	TOBACCO,TOBACCO MANUFACT	1	No Quantity			0		0		9907478			4
S3	2016	2016	2016	2	0	2	Export	208	Denmark	DNK	762	Tajikistan	TJK								12	TOBACCO,TOBACCO MANUFACT	1	No Quantity			0		0		1861			4
S3	2016	2016	2016	2	0	2	Export	208	Denmark	DNK	764	Thailand	THA								12	TOBACCO,TOBACCO MANUFACT	1	No Quantity			0		0		102412			4
S3	2016	2016	2016	2	0	2	Export	208	Denmark	DNK	772	Tokelau	TKL								12	TOBACCO,TOBACCO MANUFACT	1	No Quantity			0		0		7511			4
S3	2016	2016	2016	2	0	2	Export	208	Denmark	DNK	784	United Arab Emirates	ARE								12	TOBACCO,TOBACCO MANUFACT	1	No Quantity			0		0		205306			4
[truncated: 8,852 more rows]
