# Supplementary material for: Core-periphery structure in sectoral international trade networks: A new approach to an old theory
Source: PLoS One. 2020 Apr 2;15(4):e0229547. doi: 10.1371/journal.pone.0229547 (PMC7117750; doi:10.1371/journal.pone.0229547)
Supplement: S7 File — (ZIP) [file pone.0229547.s007.zip › S7_File/RawData 2016/comtrade (21).csv]

Classification	Year	Period	Period Desc.	Aggregate Level	Is Leaf Code	Trade Flow Code	Trade Flow	Reporter Code	Reporter	Reporter ISO	Partner Code	Partner	Partner ISO	2nd Partner Code	2nd Partner	2nd Partner ISO	Customs Proc. Code	Customs	Mode of Transport Code	Mode of Transport	Commodity Code	Commodity	Qty Unit Code	Qty Unit	Qty	Alt Qty Unit Code	Alt Qty Unit	Alt Qty	Netweight (kg)	Gross weight (kg)	Trade Value (US$)	CIF Trade Value (US$)	FOB Trade Value (US$)	Flag
S3	2016	2016	2016	2	0	2	Export	218	Ecuador	ECU	0	World	WLD								00	LIVE ANIMALS	1	No Quantity							1173496			0
S3	2016	2016	2016	2	0	2	Export	218	Ecuador	ECU	124	Canada	CAN								00	LIVE ANIMALS	1	No Quantity							50			0
S3	2016	2016	2016	2	0	2	Export	218	Ecuador	ECU	208	Denmark	DNK								00	LIVE ANIMALS	1	No Quantity							5895			0
S3	2016	2016	2016	2	0	2	Export	218	Ecuador	ECU	392	Japan	JPN								00	LIVE ANIMALS	1	No Quantity							7170			0
S3	2016	2016	2016	2	0	2	Export	218	Ecuador	ECU	528	Netherlands	NLD								00	LIVE ANIMALS	1	No Quantity							25893			0
S3	2016	2016	2016	2	0	2	Export	218	Ecuador	ECU	842	USA	USA								00	LIVE ANIMALS	1	No Quantity							931988			0
S3	2016	2016	2016	2	0	2	Export	218	Ecuador	ECU	862	Venezuela	VEN								00	LIVE ANIMALS	1	No Quantity							202500			0
S3	2016	2016	2016	2	0	2	Export	222	El Salvador	SLV	0	World	WLD								00	LIVE ANIMALS	1	No Quantity			0		0		10045941			0
S3	2016	2016	2016	2	0	2	Export	222	El Salvador	SLV	76	Brazil	BRA								00	LIVE ANIMALS	1	No Quantity			0		0		60			0
S3	2016	2016	2016	2	0	2	Export	222	El Salvador	SLV	124	Canada	CAN								00	LIVE ANIMALS	1	No Quantity			0		0		42869			0
S3	2016	2016	2016	2	0	2	Export	222	El Salvador	SLV	188	Costa Rica	CRI								00	LIVE ANIMALS	1	No Quantity			0		0		300			0
S3	2016	2016	2016	2	0	2	Export	222	El Salvador	SLV	203	Czechia	CZE								00	LIVE ANIMALS	1	No Quantity			0		0		2500			0
S3	2016	2016	2016	2	0	2	Export	222	El Salvador	SLV	276	Germany	DEU								00	LIVE ANIMALS	1	No Quantity			0		0		41809			0
S3	2016	2016	2016	2	0	2	Export	222	El Salvador	SLV	300	Greece	GRC								00	LIVE ANIMALS	1	No Quantity			0		0		4737			0
S3	2016	2016	2016	2	0	2	Export	222	El Salvador	SLV	320	Guatemala	GTM								00	LIVE ANIMALS	1	No Quantity			0		0		5229686			0
S3	2016	2016	2016	2	0	2	Export	222	El Salvador	SLV	340	Honduras	HND								00	LIVE ANIMALS	1	No Quantity			0		0		319540			0
S3	2016	2016	2016	2	0	2	Export	222	El Salvador	SLV	344	China, Hong Kong SAR	HKG								00	LIVE ANIMALS	1	No Quantity			0		0		765109			0
S3	2016	2016	2016	2	0	2	Export	222	El Salvador	SLV	360	Indonesia	IDN								00	LIVE ANIMALS	1	No Quantity			0		0		9000			0
S3	2016	2016	2016	2	0	2	Export	222	El Salvador	SLV	381	Italy	ITA								00	LIVE ANIMALS	1	No Quantity			0		0		39075			0
S3	2016	2016	2016	2	0	2	Export	222	El Salvador	SLV	392	Japan	JPN								00	LIVE ANIMALS	1	No Quantity			0		0		55800			0
S3	2016	2016	2016	2	0	2	Export	222	El Salvador	SLV	410	Rep. of Korea	KOR								00	LIVE ANIMALS	1	No Quantity			0		0		6000			0
S3	2016	2016	2016	2	0	2	Export	222	El Salvador	SLV	414	Kuwait	KWT								00	LIVE ANIMALS	1	No Quantity			0		0		25210			0
S3	2016	2016	2016	2	0	2	Export	222	El Salvador	SLV	446	China, Macao SAR	MAC								00	LIVE ANIMALS	1	No Quantity			0		0		17600			0
S3	2016	2016	2016	2	0	2	Export	222	El Salvador	SLV	458	Malaysia	MYS								00	LIVE ANIMALS	1	No Quantity			0		0		3500			0
S3	2016	2016	2016	2	0	2	Export	222	El Salvador	SLV	484	Mexico	MEX								00	LIVE ANIMALS	1	No Quantity			0		0		51560			0
S3	2016	2016	2016	2	0	2	Export	222	El Salvador	SLV	490	Other Asia, nes									00	LIVE ANIMALS	1	No Quantity			0		0		12500			0
S3	2016	2016	2016	2	0	2	Export	222	El Salvador	SLV	528	Netherlands	NLD								00	LIVE ANIMALS	1	No Quantity			0		0		17600			0
S3	2016	2016	2016	2	0	2	Export	222	El Salvador	SLV	531	Curaçao	CUW								00	LIVE ANIMALS	1	No Quantity			0		0		6389			0
S3	2016	2016	2016	2	0	2	Export	222	El Salvador	SLV	533	Aruba	ABW								00	LIVE ANIMALS	1	No Quantity			0		0		8987			0
S3	2016	2016	2016	2	0	2	Export	222	El Salvador	SLV	558	Nicaragua	NIC								00	LIVE ANIMALS	1	No Quantity			0		0		952300			0
S3	2016	2016	2016	2	0	2	Export	222	El Salvador	SLV	591	Panama	PAN								00	LIVE ANIMALS	1	No Quantity			0		0		5000			0
S3	2016	2016	2016	2	0	2	Export	222	El Salvador	SLV	604	Peru	PER								00	LIVE ANIMALS	1	No Quantity			0		0		33200			0
S3	2016	2016	2016	2	0	2	Export	222	El Salvador	SLV	643	Russian Federation	RUS								00	LIVE ANIMALS	1	No Quantity			0		0		4960			0
S3	2016	2016	2016	2	0	2	Export	222	El Salvador	SLV	682	Saudi Arabia	SAU								00	LIVE ANIMALS	1	No Quantity			0		0		9500			0
S3	2016	2016	2016	2	0	2	Export	222	El Salvador	SLV	724	Spain	ESP								00	LIVE ANIMALS	1	No Quantity			0		0		7250			0
S3	2016	2016	2016	2	0	2	Export	222	El Salvador	SLV	792	Turkey	TUR								00	LIVE ANIMALS	1	No Quantity			0		0		4500			0
S3	2016	2016	2016	2	0	2	Export	222	El Salvador	SLV	826	United Kingdom	GBR								00	LIVE ANIMALS	1	No Quantity			0		0		165454			0
S3	2016	2016	2016	2	0	2	Export	222	El Salvador	SLV	842	USA	USA								00	LIVE ANIMALS	1	No Quantity			0		0		2203942			0
S3	2016	2016	2016	2	0	2	Export	218	Ecuador	ECU	0	World	WLD								01	MEAT, MEAT PREPARATIONS	1	No Quantity							91317			0
S3	2016	2016	2016	2	0	2	Export	218	Ecuador	ECU	842	USA	USA								01	MEAT, MEAT PREPARATIONS	1	No Quantity							90405			0
S3	2016	2016	2016	2	0	2	Export	218	Ecuador	ECU	899	Areas, nes									01	MEAT, MEAT PREPARATIONS	1	No Quantity							912			0
S3	2016	2016	2016	2	0	2	Export	222	El Salvador	SLV	0	World	WLD								01	MEAT, MEAT PREPARATIONS	1	No Quantity			0		0		12177506			4
S3	2016	2016	2016	2	0	2	Export	222	El Salvador	SLV	188	Costa Rica	CRI								01	MEAT, MEAT PREPARATIONS	1	No Quantity			0		0		28384			0
S3	2016	2016	2016	2	0	2	Export	222	El Salvador	SLV	192	Cuba	CUB								01	MEAT, MEAT PREPARATIONS	1	No Quantity			0		0		1			0
S3	2016	2016	2016	2	0	2	Export	222	El Salvador	SLV	218	Ecuador	ECU								01	MEAT, MEAT PREPARATIONS	1	No Quantity			0		0		8006			0
S3	2016	2016	2016	2	0	2	Export	222	El Salvador	SLV	320	Guatemala	GTM								01	MEAT, MEAT PREPARATIONS	1	No Quantity			0		0		7457144			0
S3	2016	2016	2016	2	0	2	Export	222	El Salvador	SLV	340	Honduras	HND								01	MEAT, MEAT PREPARATIONS	1	No Quantity			0		0		4629570			0
S3	2016	2016	2016	2	0	2	Export	222	El Salvador	SLV	558	Nicaragua	NIC								01	MEAT, MEAT PREPARATIONS	1	No Quantity			0		0		12559			0
S3	2016	2016	2016	2	0	2	Export	222	El Salvador	SLV	591	Panama	PAN								01	MEAT, MEAT PREPARATIONS	1	No Quantity			0		0		15866			4
S3	2016	2016	2016	2	0	2	Export	222	El Salvador	SLV	724	Spain	ESP								01	MEAT, MEAT PREPARATIONS	1	No Quantity			0		0		10			0
S3	2016	2016	2016	2	0	2	Export	222	El Salvador	SLV	862	Venezuela	VEN								01	MEAT, MEAT PREPARATIONS	1	No Quantity			0		0		25962			0
S3	2016	2016	2016	2	0	2	Export	218	Ecuador	ECU	0	World	WLD								02	DAIRY PRODUCTS,BIRD EGGS	1	No Quantity							2246528			0
S3	2016	2016	2016	2	0	2	Export	218	Ecuador	ECU	76	Brazil	BRA								02	DAIRY PRODUCTS,BIRD EGGS	1	No Quantity							148			0
S3	2016	2016	2016	2	0	2	Export	218	Ecuador	ECU	152	Chile	CHL								02	DAIRY PRODUCTS,BIRD EGGS	1	No Quantity							471			0
S3	2016	2016	2016	2	0	2	Export	218	Ecuador	ECU	170	Colombia	COL								02	DAIRY PRODUCTS,BIRD EGGS	1	No Quantity							1610162			0
S3	2016	2016	2016	2	0	2	Export	218	Ecuador	ECU	842	USA	USA								02	DAIRY PRODUCTS,BIRD EGGS	1	No Quantity							523202			0
S3	2016	2016	2016	2	0	2	Export	218	Ecuador	ECU	862	Venezuela	VEN								02	DAIRY PRODUCTS,BIRD EGGS	1	No Quantity							112300			0
S3	2016	2016	2016	2	0	2	Export	218	Ecuador	ECU	899	Areas, nes									02	DAIRY PRODUCTS,BIRD EGGS	1	No Quantity							245			0
S3	2016	2016	2016	2	0	2	Export	222	El Salvador	SLV	0	World	WLD								02	DAIRY PRODUCTS,BIRD EGGS	1	No Quantity			0		0		30892545			4
S3	2016	2016	2016	2	0	2	Export	222	El Salvador	SLV	124	Canada	CAN								02	DAIRY PRODUCTS,BIRD EGGS	1	No Quantity			0		0		1842			0
S3	2016	2016	2016	2	0	2	Export	222	El Salvador	SLV	188	Costa Rica	CRI								02	DAIRY PRODUCTS,BIRD EGGS	1	No Quantity			0		0		2373101			0
S3	2016	2016	2016	2	0	2	Export	222	El Salvador	SLV	218	Ecuador	ECU								02	DAIRY PRODUCTS,BIRD EGGS	1	No Quantity			0		0		2100			0
S3	2016	2016	2016	2	0	2	Export	222	El Salvador	SLV	320	Guatemala	GTM								02	DAIRY PRODUCTS,BIRD EGGS	1	No Quantity			0		0		17423503			0
S3	2016	2016	2016	2	0	2	Export	222	El Salvador	SLV	340	Honduras	HND								02	DAIRY PRODUCTS,BIRD EGGS	1	No Quantity			0		0		3850714			0
S3	2016	2016	2016	2	0	2	Export	222	El Salvador	SLV	484	Mexico	MEX								02	DAIRY PRODUCTS,BIRD EGGS	1	No Quantity			0		0		2995			0
S3	2016	2016	2016	2	0	2	Export	222	El Salvador	SLV	558	Nicaragua	NIC								02	DAIRY PRODUCTS,BIRD EGGS	1	No Quantity			0		0		2488522			0
S3	2016	2016	2016	2	0	2	Export	222	El Salvador	SLV	591	Panama	PAN								02	DAIRY PRODUCTS,BIRD EGGS	1	No Quantity			0		0		39587			0
S3	2016	2016	2016	2	0	2	Export	222	El Salvador	SLV	842	USA	USA								02	DAIRY PRODUCTS,BIRD EGGS	1	No Quantity			0		0		4704226			4
S3	2016	2016	2016	2	0	2	Export	222	El Salvador	SLV	862	Venezuela	VEN								02	DAIRY PRODUCTS,BIRD EGGS	1	No Quantity			0		0		5952			0
S3	2016	2016	2016	2	0	2	Export	218	Ecuador	ECU	0	World	WLD								03	FISH,CRUSTACEANS,MOLLUSC	1	No Quantity							3753663719			0
S3	2016	2016	2016	2	0	2	Export	218	Ecuador	ECU	8	Albania	ALB								03	FISH,CRUSTACEANS,MOLLUSC	1	No Quantity							1418606			0
S3	2016	2016	2016	2	0	2	Export	218	Ecuador	ECU	12	Algeria	DZA								03	FISH,CRUSTACEANS,MOLLUSC	1	No Quantity							115007			0
S3	2016	2016	2016	2	0	2	Export	218	Ecuador	ECU	24	Angola	AGO								03	FISH,CRUSTACEANS,MOLLUSC	1	No Quantity							204600			0
S3	2016	2016	2016	2	0	2	Export	218	Ecuador	ECU	32	Argentina	ARG								03	FISH,CRUSTACEANS,MOLLUSC	1	No Quantity							61323646			0
S3	2016	2016	2016	2	0	2	Export	218	Ecuador	ECU	56	Belgium	BEL								03	FISH,CRUSTACEANS,MOLLUSC	1	No Quantity							29129150			0
S3	2016	2016	2016	2	0	2	Export	218	Ecuador	ECU	68	Bolivia (Plurinational State of)	BOL								03	FISH,CRUSTACEANS,MOLLUSC	1	No Quantity							1555541			0
S3	2016	2016	2016	2	0	2	Export	218	Ecuador	ECU	76	Brazil	BRA								03	FISH,CRUSTACEANS,MOLLUSC	1	No Quantity							37670678			0
S3	2016	2016	2016	2	0	2	Export	218	Ecuador	ECU	100	Bulgaria	BGR								03	FISH,CRUSTACEANS,MOLLUSC	1	No Quantity							172331			0
S3	2016	2016	2016	2	0	2	Export	218	Ecuador	ECU	116	Cambodia	KHM								03	FISH,CRUSTACEANS,MOLLUSC	1	No Quantity							218850			0
S3	2016	2016	2016	2	0	2	Export	218	Ecuador	ECU	124	Canada	CAN								03	FISH,CRUSTACEANS,MOLLUSC	1	No Quantity							11444385			0
S3	2016	2016	2016	2	0	2	Export	218	Ecuador	ECU	132	Cabo Verde	CPV								03	FISH,CRUSTACEANS,MOLLUSC	1	No Quantity							275728			0
S3	2016	2016	2016	2	0	2	Export	218	Ecuador	ECU	144	Sri Lanka	LKA								03	FISH,CRUSTACEANS,MOLLUSC	1	No Quantity							65440			0
S3	2016	2016	2016	2	0	2	Export	218	Ecuador	ECU	152	Chile	CHL								03	FISH,CRUSTACEANS,MOLLUSC	1	No Quantity							47783938			0
S3	2016	2016	2016	2	0	2	Export	218	Ecuador	ECU	156	China	CHN								03	FISH,CRUSTACEANS,MOLLUSC	1	No Quantity							79115330			0
S3	2016	2016	2016	2	0	2	Export	218	Ecuador	ECU	170	Colombia	COL								03	FISH,CRUSTACEANS,MOLLUSC	1	No Quantity							157680257			0
S3	2016	2016	2016	2	0	2	Export	218	Ecuador	ECU	188	Costa Rica	CRI								03	FISH,CRUSTACEANS,MOLLUSC	1	No Quantity							10117567			0
S3	2016	2016	2016	2	0	2	Export	218	Ecuador	ECU	191	Croatia	HRV								03	FISH,CRUSTACEANS,MOLLUSC	1	No Quantity							725339			0
S3	2016	2016	2016	2	0	2	Export	218	Ecuador	ECU	192	Cuba	CUB								03	FISH,CRUSTACEANS,MOLLUSC	1	No Quantity							1104170			0
S3	2016	2016	2016	2	0	2	Export	218	Ecuador	ECU	196	Cyprus	CYP								03	FISH,CRUSTACEANS,MOLLUSC	1	No Quantity							1701654			0
S3	2016	2016	2016	2	0	2	Export	218	Ecuador	ECU	203	Czechia	CZE								03	FISH,CRUSTACEANS,MOLLUSC	1	No Quantity							4254428			0
S3	2016	2016	2016	2	0	2	Export	218	Ecuador	ECU	204	Benin	BEN								03	FISH,CRUSTACEANS,MOLLUSC	1	No Quantity							177428			0
S3	2016	2016	2016	2	0	2	Export	218	Ecuador	ECU	208	Denmark	DNK								03	FISH,CRUSTACEANS,MOLLUSC	1	No Quantity							1404903			0
S3	2016	2016	2016	2	0	2	Export	218	Ecuador	ECU	214	Dominican Rep.	DOM								03	FISH,CRUSTACEANS,MOLLUSC	1	No Quantity							3820366			0
S3	2016	2016	2016	2	0	2	Export	218	Ecuador	ECU	222	El Salvador	SLV								03	FISH,CRUSTACEANS,MOLLUSC	1	No Quantity							86074			0
S3	2016	2016	2016	2	0	2	Export	218	Ecuador	ECU	233	Estonia	EST								03	FISH,CRUSTACEANS,MOLLUSC	1	No Quantity							222007			0
S3	2016	2016	2016	2	0	2	Export	218	Ecuador	ECU	251	France	FRA								03	FISH,CRUSTACEANS,MOLLUSC	1	No Quantity							231359917			0
S3	2016	2016	2016	2	0	2	Export	218	Ecuador	ECU	276	Germany	DEU								03	FISH,CRUSTACEANS,MOLLUSC	1	No Quantity							56317258			0
S3	2016	2016	2016	2	0	2	Export	218	Ecuador	ECU	288	Ghana	GHA								03	FISH,CRUSTACEANS,MOLLUSC	1	No Quantity							187560			0
S3	2016	2016	2016	2	0	2	Export	218	Ecuador	ECU	300	Greece	GRC								03	FISH,CRUSTACEANS,MOLLUSC	1	No Quantity							6690919			0
S3	2016	2016	2016	2	0	2	Export	218	Ecuador	ECU	320	Guatemala	GTM								03	FISH,CRUSTACEANS,MOLLUSC	1	No Quantity							12253690			0
S3	2016	2016	2016	2	0	2	Export	218	Ecuador	ECU	340	Honduras	HND								03	FISH,CRUSTACEANS,MOLLUSC	1	No Quantity							618330			0
S3	2016	2016	2016	2	0	2	Export	218	Ecuador	ECU	344	China, Hong Kong SAR	HKG								03	FISH,CRUSTACEANS,MOLLUSC	1	No Quantity							4063371			0
S3	2016	2016	2016	2	0	2	Export	218	Ecuador	ECU	348	Hungary	HUN								03	FISH,CRUSTACEANS,MOLLUSC	1	No Quantity							162000			0
S3	2016	2016	2016	2	0	2	Export	218	Ecuador	ECU	372	Ireland	IRL								03	FISH,CRUSTACEANS,MOLLUSC	1	No Quantity							470047			0
S3	2016	2016	2016	2	0	2	Export	218	Ecuador	ECU	376	Israel	ISR								03	FISH,CRUSTACEANS,MOLLUSC	1	No Quantity							934400			0
S3	2016	2016	2016	2	0	2	Export	218	Ecuador	ECU	381	Italy	ITA								03	FISH,CRUSTACEANS,MOLLUSC	1	No Quantity							225033909			0
S3	2016	2016	2016	2	0	2	Export	218	Ecuador	ECU	384	Côte d'Ivoire	CIV								03	FISH,CRUSTACEANS,MOLLUSC	1	No Quantity							80460			0
S3	2016	2016	2016	2	0	2	Export	218	Ecuador	ECU	392	Japan	JPN								03	FISH,CRUSTACEANS,MOLLUSC	1	No Quantity							17509687			0
S3	2016	2016	2016	2	0	2	Export	218	Ecuador	ECU	410	Rep. of Korea	KOR								03	FISH,CRUSTACEANS,MOLLUSC	1	No Quantity							49254063			0
S3	2016	2016	2016	2	0	2	Export	218	Ecuador	ECU	422	Lebanon	LBN								03	FISH,CRUSTACEANS,MOLLUSC	1	No Quantity							613109			0
S3	2016	2016	2016	2	0	2	Export	218	Ecuador	ECU	428	Latvia	LVA								03	FISH,CRUSTACEANS,MOLLUSC	1	No Quantity							133886			0
S3	2016	2016	2016	2	0	2	Export	218	Ecuador	ECU	434	Libya	LBY								03	FISH,CRUSTACEANS,MOLLUSC	1	No Quantity							423339			0
S3	2016	2016	2016	2	0	2	Export	218	Ecuador	ECU	440	Lithuania	LTU								03	FISH,CRUSTACEANS,MOLLUSC	1	No Quantity							315550			0
S3	2016	2016	2016	2	0	2	Export	218	Ecuador	ECU	458	Malaysia	MYS								03	FISH,CRUSTACEANS,MOLLUSC	1	No Quantity							118523			0
S3	2016	2016	2016	2	0	2	Export	218	Ecuador	ECU	470	Malta	MLT								03	FISH,CRUSTACEANS,MOLLUSC	1	No Quantity							1267934			0
S3	2016	2016	2016	2	0	2	Export	218	Ecuador	ECU	484	Mexico	MEX								03	FISH,CRUSTACEANS,MOLLUSC	1	No Quantity							28088662			0
S3	2016	2016	2016	2	0	2	Export	218	Ecuador	ECU	490	Other Asia, nes									03	FISH,CRUSTACEANS,MOLLUSC	1	No Quantity							906290			0
S3	2016	2016	2016	2	0	2	Export	218	Ecuador	ECU	504	Morocco	MAR								03	FISH,CRUSTACEANS,MOLLUSC	1	No Quantity							5072896			0
S3	2016	2016	2016	2	0	2	Export	218	Ecuador	ECU	508	Mozambique	MOZ								03	FISH,CRUSTACEANS,MOLLUSC	1	No Quantity							102300			0
S3	2016	2016	2016	2	0	2	Export	218	Ecuador	ECU	528	Netherlands	NLD								03	FISH,CRUSTACEANS,MOLLUSC	1	No Quantity							104326153			0
S3	2016	2016	2016	2	0	2	Export	218	Ecuador	ECU	533	Aruba	ABW								03	FISH,CRUSTACEANS,MOLLUSC	1	No Quantity							98966			0
S3	2016	2016	2016	2	0	2	Export	218	Ecuador	ECU	554	New Zealand	NZL								03	FISH,CRUSTACEANS,MOLLUSC	1	No Quantity							120542			0
S3	2016	2016	2016	2	0	2	Export	218	Ecuador	ECU	558	Nicaragua	NIC								03	FISH,CRUSTACEANS,MOLLUSC	1	No Quantity							403718			0
S3	2016	2016	2016	2	0	2	Export	218	Ecuador	ECU	591	Panama	PAN								03	FISH,CRUSTACEANS,MOLLUSC	1	No Quantity							2573413			0
S3	2016	2016	2016	2	0	2	Export	218	Ecuador	ECU	600	Paraguay	PRY								03	FISH,CRUSTACEANS,MOLLUSC	1	No Quantity							1213214			0
S3	2016	2016	2016	2	0	2	Export	218	Ecuador	ECU	604	Peru	PER								03	FISH,CRUSTACEANS,MOLLUSC	1	No Quantity							28906024			0
S3	2016	2016	2016	2	0	2	Export	218	Ecuador	ECU	616	Poland	POL								03	FISH,CRUSTACEANS,MOLLUSC	1	No Quantity							6014440			0
S3	2016	2016	2016	2	0	2	Export	218	Ecuador	ECU	620	Portugal	PRT								03	FISH,CRUSTACEANS,MOLLUSC	1	No Quantity							15609414			0
S3	2016	2016	2016	2	0	2	Export	218	Ecuador	ECU	642	Romania	ROU								03	FISH,CRUSTACEANS,MOLLUSC	1	No Quantity							2604217			0
S3	2016	2016	2016	2	0	2	Export	218	Ecuador	ECU	643	Russian Federation	RUS								03	FISH,CRUSTACEANS,MOLLUSC	1	No Quantity							35747512			0
S3	2016	2016	2016	2	0	2	Export	218	Ecuador	ECU	682	Saudi Arabia	SAU								03	FISH,CRUSTACEANS,MOLLUSC	1	No Quantity							1893784			0
S3	2016	2016	2016	2	0	2	Export	218	Ecuador	ECU	702	Singapore	SGP								03	FISH,CRUSTACEANS,MOLLUSC	1	No Quantity							422142			0
S3	2016	2016	2016	2	0	2	Export	218	Ecuador	ECU	703	Slovakia	SVK								03	FISH,CRUSTACEANS,MOLLUSC	1	No Quantity							629444			0
S3	2016	2016	2016	2	0	2	Export	218	Ecuador	ECU	704	Viet Nam	VNM								03	FISH,CRUSTACEANS,MOLLUSC	1	No Quantity							1112237075			0
S3	2016	2016	2016	2	0	2	Export	218	Ecuador	ECU	705	Slovenia	SVN								03	FISH,CRUSTACEANS,MOLLUSC	1	No Quantity							48862			0
S3	2016	2016	2016	2	0	2	Export	218	Ecuador	ECU	710	South Africa	ZAF								03	FISH,CRUSTACEANS,MOLLUSC	1	No Quantity							3599111			0
S3	2016	2016	2016	2	0	2	Export	218	Ecuador	ECU	724	Spain	ESP								03	FISH,CRUSTACEANS,MOLLUSC	1	No Quantity							462737002			0
S3	2016	2016	2016	2	0	2	Export	218	Ecuador	ECU	752	Sweden	SWE								03	FISH,CRUSTACEANS,MOLLUSC	1	No Quantity							1262391			0
S3	2016	2016	2016	2	0	2	Export	218	Ecuador	ECU	764	Thailand	THA								03	FISH,CRUSTACEANS,MOLLUSC	1	No Quantity							166346			0
S3	2016	2016	2016	2	0	2	Export	218	Ecuador	ECU	780	Trinidad and Tobago	TTO								03	FISH,CRUSTACEANS,MOLLUSC	1	No Quantity							903425			0
S3	2016	2016	2016	2	0	2	Export	218	Ecuador	ECU	784	United Arab Emirates	ARE								03	FISH,CRUSTACEANS,MOLLUSC	1	No Quantity							477357			0
S3	2016	2016	2016	2	0	2	Export	218	Ecuador	ECU	804	Ukraine	UKR								03	FISH,CRUSTACEANS,MOLLUSC	1	No Quantity							2333749			0
S3	2016	2016	2016	2	0	2	Export	218	Ecuador	ECU	818	Egypt	EGY								03	FISH,CRUSTACEANS,MOLLUSC	1	No Quantity							3037446			0
S3	2016	2016	2016	2	0	2	Export	218	Ecuador	ECU	826	United Kingdom	GBR								03	FISH,CRUSTACEANS,MOLLUSC	1	No Quantity							52509814			0
S3	2016	2016	2016	2	0	2	Export	218	Ecuador	ECU	842	USA	USA								03	FISH,CRUSTACEANS,MOLLUSC	1	No Quantity							799875481			0
S3	2016	2016	2016	2	0	2	Export	218	Ecuador	ECU	858	Uruguay	URY								03	FISH,CRUSTACEANS,MOLLUSC	1	No Quantity							7394014			0
S3	2016	2016	2016	2	0	2	Export	218	Ecuador	ECU	862	Venezuela	VEN								03	FISH,CRUSTACEANS,MOLLUSC	1	No Quantity							12751129			0
S3	2016	2016	2016	2	0	2	Export	218	Ecuador	ECU	899	Areas, nes									03	FISH,CRUSTACEANS,MOLLUSC	1	No Quantity							2014			0
S3	2016	2016	2016	2	0	2	Export	222	El Salvador	SLV	0	World	WLD								03	FISH,CRUSTACEANS,MOLLUSC	1	No Quantity			0		0		94195104			0
S3	2016	2016	2016	2	0	2	Export	222	El Salvador	SLV	76	Brazil	BRA								03	FISH,CRUSTACEANS,MOLLUSC	1	No Quantity			0		0		1837074			0
S3	2016	2016	2016	2	0	2	Export	222	El Salvador	SLV	84	Belize	BLZ								03	FISH,CRUSTACEANS,MOLLUSC	1	No Quantity			0		0		2542			0
S3	2016	2016	2016	2	0	2	Export	222	El Salvador	SLV	124	Canada	CAN								03	FISH,CRUSTACEANS,MOLLUSC	1	No Quantity			0		0		18249			0
S3	2016	2016	2016	2	0	2	Export	222	El Salvador	SLV	156	China	CHN								03	FISH,CRUSTACEANS,MOLLUSC	1	No Quantity			0		0		800			0
S3	2016	2016	2016	2	0	2	Export	222	El Salvador	SLV	170	Colombia	COL								03	FISH,CRUSTACEANS,MOLLUSC	1	No Quantity			0		0		1572655			0
S3	2016	2016	2016	2	0	2	Export	222	El Salvador	SLV	188	Costa Rica	CRI								03	FISH,CRUSTACEANS,MOLLUSC	1	No Quantity			0		0		12050195			0
S3	2016	2016	2016	2	0	2	Export	222	El Salvador	SLV	208	Denmark	DNK								03	FISH,CRUSTACEANS,MOLLUSC	1	No Quantity			0		0		148656			0
S3	2016	2016	2016	2	0	2	Export	222	El Salvador	SLV	214	Dominican Rep.	DOM								03	FISH,CRUSTACEANS,MOLLUSC	1	No Quantity			0		0		112806			0
S3	2016	2016	2016	2	0	2	Export	222	El Salvador	SLV	218	Ecuador	ECU								03	FISH,CRUSTACEANS,MOLLUSC	1	No Quantity			0		0		231765			0
S3	2016	2016	2016	2	0	2	Export	222	El Salvador	SLV	246	Finland	FIN								03	FISH,CRUSTACEANS,MOLLUSC	1	No Quantity			0		0		1220412			0
S3	2016	2016	2016	2	0	2	Export	222	El Salvador	SLV	251	France	FRA								03	FISH,CRUSTACEANS,MOLLUSC	1	No Quantity			0		0		1835918			0
S3	2016	2016	2016	2	0	2	Export	222	El Salvador	SLV	276	Germany	DEU								03	FISH,CRUSTACEANS,MOLLUSC	1	No Quantity			0		0		5881897			0
S3	2016	2016	2016	2	0	2	Export	222	El Salvador	SLV	320	Guatemala	GTM								03	FISH,CRUSTACEANS,MOLLUSC	1	No Quantity			0		0		1664006			0
S3	2016	2016	2016	2	0	2	Export	222	El Salvador	SLV	340	Honduras	HND								03	FISH,CRUSTACEANS,MOLLUSC	1	No Quantity			0		0		510870			0
S3	2016	2016	2016	2	0	2	Export	222	El Salvador	SLV	344	China, Hong Kong SAR	HKG								03	FISH,CRUSTACEANS,MOLLUSC	1	No Quantity			0		0		1655265			0
S3	2016	2016	2016	2	0	2	Export	222	El Salvador	SLV	381	Italy	ITA								03	FISH,CRUSTACEANS,MOLLUSC	1	No Quantity			0		0		23044395			0
S3	2016	2016	2016	2	0	2	Export	222	El Salvador	SLV	392	Japan	JPN								03	FISH,CRUSTACEANS,MOLLUSC	1	No Quantity			0		0		197613			0
S3	2016	2016	2016	2	0	2	Export	222	El Salvador	SLV	490	Other Asia, nes									03	FISH,CRUSTACEANS,MOLLUSC	1	No Quantity			0		0		852329			0
S3	2016	2016	2016	2	0	2	Export	222	El Salvador	SLV	558	Nicaragua	NIC								03	FISH,CRUSTACEANS,MOLLUSC	1	No Quantity			0		0		1250272			0
S3	2016	2016	2016	2	0	2	Export	222	El Salvador	SLV	591	Panama	PAN								03	FISH,CRUSTACEANS,MOLLUSC	1	No Quantity			0		0		4967726			0
S3	2016	2016	2016	2	0	2	Export	222	El Salvador	SLV	620	Portugal	PRT								03	FISH,CRUSTACEANS,MOLLUSC	1	No Quantity			0		0		975979			0
S3	2016	2016	2016	2	0	2	Export	222	El Salvador	SLV	703	Slovakia	SVK								03	FISH,CRUSTACEANS,MOLLUSC	1	No Quantity			0		0		177063			0
S3	2016	2016	2016	2	0	2	Export	222	El Salvador	SLV	704	Viet Nam	VNM								03	FISH,CRUSTACEANS,MOLLUSC	1	No Quantity			0		0		28965			0
S3	2016	2016	2016	2	0	2	Export	222	El Salvador	SLV	724	Spain	ESP								03	FISH,CRUSTACEANS,MOLLUSC	1	No Quantity			0		0		29777668			0
S3	2016	2016	2016	2	0	2	Export	222	El Salvador	SLV	780	Trinidad and Tobago	TTO								03	FISH,CRUSTACEANS,MOLLUSC	1	No Quantity			0		0		42962			0
S3	2016	2016	2016	2	0	2	Export	222	El Salvador	SLV	842	USA	USA								03	FISH,CRUSTACEANS,MOLLUSC	1	No Quantity			0		0		4136085			0
S3	2016	2016	2016	2	0	2	Export	222	El Salvador	SLV	862	Venezuela	VEN								03	FISH,CRUSTACEANS,MOLLUSC	1	No Quantity			0		0		925			0
S3	2016	2016	2016	2	0	2	Export	218	Ecuador	ECU	0	World	WLD								04	CEREALS,CEREAL PREPRTNS.	1	No Quantity							14061815			0
S3	2016	2016	2016	2	0	2	Export	218	Ecuador	ECU	56	Belgium	BEL								04	CEREALS,CEREAL PREPRTNS.	1	No Quantity							11200			0
S3	2016	2016	2016	2	0	2	Export	218	Ecuador	ECU	68	Bolivia (Plurinational State of)	BOL								04	CEREALS,CEREAL PREPRTNS.	1	No Quantity							52374			0
S3	2016	2016	2016	2	0	2	Export	218	Ecuador	ECU	124	Canada	CAN								04	CEREALS,CEREAL PREPRTNS.	1	No Quantity							1025400			0
S3	2016	2016	2016	2	0	2	Export	218	Ecuador	ECU	152	Chile	CHL								04	CEREALS,CEREAL PREPRTNS.	1	No Quantity							131667			0
S3	2016	2016	2016	2	0	2	Export	218	Ecuador	ECU	170	Colombia	COL								04	CEREALS,CEREAL PREPRTNS.	1	No Quantity							699848			0
S3	2016	2016	2016	2	0	2	Export	218	Ecuador	ECU	188	Costa Rica	CRI								04	CEREALS,CEREAL PREPRTNS.	1	No Quantity							155151			0
S3	2016	2016	2016	2	0	2	Export	218	Ecuador	ECU	203	Czechia	CZE								04	CEREALS,CEREAL PREPRTNS.	1	No Quantity							2222			0
S3	2016	2016	2016	2	0	2	Export	218	Ecuador	ECU	214	Dominican Rep.	DOM								04	CEREALS,CEREAL PREPRTNS.	1	No Quantity							2246			0
S3	2016	2016	2016	2	0	2	Export	218	Ecuador	ECU	251	France	FRA								04	CEREALS,CEREAL PREPRTNS.	1	No Quantity							378046			0
S3	2016	2016	2016	2	0	2	Export	218	Ecuador	ECU	276	Germany	DEU								04	CEREALS,CEREAL PREPRTNS.	1	No Quantity							361070			0
S3	2016	2016	2016	2	0	2	Export	218	Ecuador	ECU	376	Israel	ISR								04	CEREALS,CEREAL PREPRTNS.	1	No Quantity							390500			0
S3	2016	2016	2016	2	0	2	Export	218	Ecuador	ECU	381	Italy	ITA								04	CEREALS,CEREAL PREPRTNS.	1	No Quantity							92342			0
S3	2016	2016	2016	2	0	2	Export	218	Ecuador	ECU	388	Jamaica	JAM								04	CEREALS,CEREAL PREPRTNS.	1	No Quantity							5760			0
S3	2016	2016	2016	2	0	2	Export	218	Ecuador	ECU	414	Kuwait	KWT								04	CEREALS,CEREAL PREPRTNS.	1	No Quantity							8748			0
S3	2016	2016	2016	2	0	2	Export	218	Ecuador	ECU	484	Mexico	MEX								04	CEREALS,CEREAL PREPRTNS.	1	No Quantity							122			0
S3	2016	2016	2016	2	0	2	Export	218	Ecuador	ECU	528	Netherlands	NLD								04	CEREALS,CEREAL PREPRTNS.	1	No Quantity							132000			0
S3	2016	2016	2016	2	0	2	Export	218	Ecuador	ECU	591	Panama	PAN								04	CEREALS,CEREAL PREPRTNS.	1	No Quantity							1			0
S3	2016	2016	2016	2	0	2	Export	218	Ecuador	ECU	604	Peru	PER								04	CEREALS,CEREAL PREPRTNS.	1	No Quantity							4054213			0
S3	2016	2016	2016	2	0	2	Export	218	Ecuador	ECU	620	Portugal	PRT								04	CEREALS,CEREAL PREPRTNS.	1	No Quantity							103836			0
S3	2016	2016	2016	2	0	2	Export	218	Ecuador	ECU	724	Spain	ESP								04	CEREALS,CEREAL PREPRTNS.	1	No Quantity							750432			0
S3	2016	2016	2016	2	0	2	Export	218	Ecuador	ECU	752	Sweden	SWE								04	CEREALS,CEREAL PREPRTNS.	1	No Quantity							424			0
S3	2016	2016	2016	2	0	2	Export	218	Ecuador	ECU	757	Switzerland	CHE								04	CEREALS,CEREAL PREPRTNS.	1	No Quantity							531			0
S3	2016	2016	2016	2	0	2	Export	218	Ecuador	ECU	826	United Kingdom	GBR								04	CEREALS,CEREAL PREPRTNS.	1	No Quantity							164000			0
S3	2016	2016	2016	2	0	2	Export	218	Ecuador	ECU	842	USA	USA								04	CEREALS,CEREAL PREPRTNS.	1	No Quantity							5190279			0
S3	2016	2016	2016	2	0	2	Export	218	Ecuador	ECU	862	Venezuela	VEN								04	CEREALS,CEREAL PREPRTNS.	1	No Quantity							344272			0
S3	2016	2016	2016	2	0	2	Export	218	Ecuador	ECU	887	Yemen	YEM								04	CEREALS,CEREAL PREPRTNS.	1	No Quantity							4788			0
S3	2016	2016	2016	2	0	2	Export	218	Ecuador	ECU	899	Areas, nes									04	CEREALS,CEREAL PREPRTNS.	1	No Quantity							346			0
S3	2016	2016	2016	2	0	2	Export	222	El Salvador	SLV	0	World	WLD								04	CEREALS,CEREAL PREPRTNS.	1	No Quantity			0		0		191029852			4
S3	2016	2016	2016	2	0	2	Export	222	El Salvador	SLV	84	Belize	BLZ								04	CEREALS,CEREAL PREPRTNS.	1	No Quantity			0		0		1295053			0
S3	2016	2016	2016	2	0	2	Export	222	El Salvador	SLV	124	Canada	CAN								04	CEREALS,CEREAL PREPRTNS.	1	No Quantity			0		0		17831			0
S3	2016	2016	2016	2	0	2	Export	222	El Salvador	SLV	188	Costa Rica	CRI								04	CEREALS,CEREAL PREPRTNS.	1	No Quantity			0		0		8610089			0
S3	2016	2016	2016	2	0	2	Export	222	El Salvador	SLV	192	Cuba	CUB								04	CEREALS,CEREAL PREPRTNS.	1	No Quantity			0		0		184734			0
S3	2016	2016	2016	2	0	2	Export	222	El Salvador	SLV	214	Dominican Rep.	DOM								04	CEREALS,CEREAL PREPRTNS.	1	No Quantity			0		0		2401222			0
S3	2016	2016	2016	2	0	2	Export	222	El Salvador	SLV	218	Ecuador	ECU								04	CEREALS,CEREAL PREPRTNS.	1	No Quantity			0		0		1706			0
S3	2016	2016	2016	2	0	2	Export	222	El Salvador	SLV	320	Guatemala	GTM								04	CEREALS,CEREAL PREPRTNS.	1	No Quantity			0		0		73804624			4
S3	2016	2016	2016	2	0	2	Export	222	El Salvador	SLV	332	Haiti	HTI								04	CEREALS,CEREAL PREPRTNS.	1	No Quantity			0		0		8963			0
S3	2016	2016	2016	2	0	2	Export	222	El Salvador	SLV	340	Honduras	HND								04	CEREALS,CEREAL PREPRTNS.	1	No Quantity			0		0		65674331			0
S3	2016	2016	2016	2	0	2	Export	222	El Salvador	SLV	484	Mexico	MEX								04	CEREALS,CEREAL PREPRTNS.	1	No Quantity			0		0		85828			0
S3	2016	2016	2016	2	0	2	Export	222	El Salvador	SLV	558	Nicaragua	NIC								04	CEREALS,CEREAL PREPRTNS.	1	No Quantity			0		0		18977926			0
S3	2016	2016	2016	2	0	2	Export	222	El Salvador	SLV	591	Panama	PAN								04	CEREALS,CEREAL PREPRTNS.	1	No Quantity			0		0		625662			4
S3	2016	2016	2016	2	0	2	Export	222	El Salvador	SLV	620	Portugal	PRT								04	CEREALS,CEREAL PREPRTNS.	1	No Quantity			0		0		21630			0
S3	2016	2016	2016	2	0	2	Export	222	El Salvador	SLV	724	Spain	ESP								04	CEREALS,CEREAL PREPRTNS.	1	No Quantity			0		0		58003			0
S3	2016	2016	2016	2	0	2	Export	222	El Salvador	SLV	842	USA	USA								04	CEREALS,CEREAL PREPRTNS.	1	No Quantity			0		0		15117948			0
S3	2016	2016	2016	2	0	2	Export	222	El Salvador	SLV	862	Venezuela	VEN								04	CEREALS,CEREAL PREPRTNS.	1	No Quantity			0		0		4144296			0
S3	2016	2016	2016	2	0	2	Export	218	Ecuador	ECU	0	World	WLD								05	VEGETABLES AND FRUIT	1	No Quantity							3250459832			0
S3	2016	2016	2016	2	0	2	Export	218	Ecuador	ECU	8	Albania	ALB								05	VEGETABLES AND FRUIT	1	No Quantity							8285621			0
S3	2016	2016	2016	2	0	2	Export	218	Ecuador	ECU	12	Algeria	DZA								05	VEGETABLES AND FRUIT	1	No Quantity							11996667			0
S3	2016	2016	2016	2	0	2	Export	218	Ecuador	ECU	28	Antigua and Barbuda	ATG								05	VEGETABLES AND FRUIT	1	No Quantity							18731			0
S3	2016	2016	2016	2	0	2	Export	218	Ecuador	ECU	31	Azerbaijan	AZE								05	VEGETABLES AND FRUIT	1	No Quantity							2313968			0
S3	2016	2016	2016	2	0	2	Export	218	Ecuador	ECU	32	Argentina	ARG								05	VEGETABLES AND FRUIT	1	No Quantity							125617624			0
S3	2016	2016	2016	2	0	2	Export	218	Ecuador	ECU	36	Australia	AUS								05	VEGETABLES AND FRUIT	1	No Quantity							2114647			0
S3	2016	2016	2016	2	0	2	Export	218	Ecuador	ECU	44	Bahamas	BHS								05	VEGETABLES AND FRUIT	1	No Quantity							330938			0
S3	2016	2016	2016	2	0	2	Export	218	Ecuador	ECU	51	Armenia	ARM								05	VEGETABLES AND FRUIT	1	No Quantity							9698			0
S3	2016	2016	2016	2	0	2	Export	218	Ecuador	ECU	52	Barbados	BRB								05	VEGETABLES AND FRUIT	1	No Quantity							165916			0
S3	2016	2016	2016	2	0	2	Export	218	Ecuador	ECU	56	Belgium	BEL								05	VEGETABLES AND FRUIT	1	No Quantity							113807260			0
S3	2016	2016	2016	2	0	2	Export	218	Ecuador	ECU	76	Brazil	BRA								05	VEGETABLES AND FRUIT	1	No Quantity							1903022			0
S3	2016	2016	2016	2	0	2	Export	218	Ecuador	ECU	100	Bulgaria	BGR								05	VEGETABLES AND FRUIT	1	No Quantity							10521402			0
S3	2016	2016	2016	2	0	2	Export	218	Ecuador	ECU	124	Canada	CAN								05	VEGETABLES AND FRUIT	1	No Quantity							15232765			0
S3	2016	2016	2016	2	0	2	Export	218	Ecuador	ECU	152	Chile	CHL								05	VEGETABLES AND FRUIT	1	No Quantity							94535069			0
S3	2016	2016	2016	2	0	2	Export	218	Ecuador	ECU	156	China	CHN								05	VEGETABLES AND FRUIT	1	No Quantity							87011622			0
S3	2016	2016	2016	2	0	2	Export	218	Ecuador	ECU	170	Colombia	COL								05	VEGETABLES AND FRUIT	1	No Quantity							11351727			0
S3	2016	2016	2016	2	0	2	Export	218	Ecuador	ECU	188	Costa Rica	CRI								05	VEGETABLES AND FRUIT	1	No Quantity							176576			0
S3	2016	2016	2016	2	0	2	Export	218	Ecuador	ECU	191	Croatia	HRV								05	VEGETABLES AND FRUIT	1	No Quantity							18803826			0
S3	2016	2016	2016	2	0	2	Export	218	Ecuador	ECU	192	Cuba	CUB								05	VEGETABLES AND FRUIT	1	No Quantity							550			0
S3	2016	2016	2016	2	0	2	Export	218	Ecuador	ECU	196	Cyprus	CYP								05	VEGETABLES AND FRUIT	1	No Quantity							956005			0
S3	2016	2016	2016	2	0	2	Export	218	Ecuador	ECU	203	Czechia	CZE								05	VEGETABLES AND FRUIT	1	No Quantity							70345			0
S3	2016	2016	2016	2	0	2	Export	218	Ecuador	ECU	208	Denmark	DNK								05	VEGETABLES AND FRUIT	1	No Quantity							25200			0
S3	2016	2016	2016	2	0	2	Export	218	Ecuador	ECU	214	Dominican Rep.	DOM								05	VEGETABLES AND FRUIT	1	No Quantity							883394			0
S3	2016	2016	2016	2	0	2	Export	218	Ecuador	ECU	233	Estonia	EST								05	VEGETABLES AND FRUIT	1	No Quantity							65302			0
S3	2016	2016	2016	2	0	2	Export	218	Ecuador	ECU	246	Finland	FIN								05	VEGETABLES AND FRUIT	1	No Quantity							8889286			0
S3	2016	2016	2016	2	0	2	Export	218	Ecuador	ECU	251	France	FRA								05	VEGETABLES AND FRUIT	1	No Quantity							24674851			0
S3	2016	2016	2016	2	0	2	Export	218	Ecuador	ECU	258	French Polynesia	PYF								05	VEGETABLES AND FRUIT	1	No Quantity							49028			0
S3	2016	2016	2016	2	0	2	Export	218	Ecuador	ECU	268	Georgia	GEO								05	VEGETABLES AND FRUIT	1	No Quantity							14950466			0
S3	2016	2016	2016	2	0	2	Export	218	Ecuador	ECU	276	Germany	DEU								05	VEGETABLES AND FRUIT	1	No Quantity							347188741			0
S3	2016	2016	2016	2	0	2	Export	218	Ecuador	ECU	300	Greece	GRC								05	VEGETABLES AND FRUIT	1	No Quantity							45444613			0
S3	2016	2016	2016	2	0	2	Export	218	Ecuador	ECU	316	Guam	GUM								05	VEGETABLES AND FRUIT	1	No Quantity							26467			0
S3	2016	2016	2016	2	0	2	Export	218	Ecuador	ECU	320	Guatemala	GTM								05	VEGETABLES AND FRUIT	1	No Quantity							63120			0
S3	2016	2016	2016	2	0	2	Export	218	Ecuador	ECU	344	China, Hong Kong SAR	HKG								05	VEGETABLES AND FRUIT	1	No Quantity							9580294			0
S3	2016	2016	2016	2	0	2	Export	218	Ecuador	ECU	348	Hungary	HUN								05	VEGETABLES AND FRUIT	1	No Quantity							34696			0
S3	2016	2016	2016	2	0	2	Export	218	Ecuador	ECU	360	Indonesia	IDN								05	VEGETABLES AND FRUIT	1	No Quantity							190656			0
S3	2016	2016	2016	2	0	2	Export	218	Ecuador	ECU	364	Iran	IRN								05	VEGETABLES AND FRUIT	1	No Quantity							22546736			0
S3	2016	2016	2016	2	0	2	Export	218	Ecuador	ECU	368	Iraq	IRQ								05	VEGETABLES AND FRUIT	1	No Quantity							21109499			0
S3	2016	2016	2016	2	0	2	Export	218	Ecuador	ECU	372	Ireland	IRL								05	VEGETABLES AND FRUIT	1	No Quantity							350155			0
S3	2016	2016	2016	2	0	2	Export	218	Ecuador	ECU	376	Israel	ISR								05	VEGETABLES AND FRUIT	1	No Quantity							4357488			0
S3	2016	2016	2016	2	0	2	Export	218	Ecuador	ECU	381	Italy	ITA								05	VEGETABLES AND FRUIT	1	No Quantity							174053330			0
S3	2016	2016	2016	2	0	2	Export	218	Ecuador	ECU	388	Jamaica	JAM								05	VEGETABLES AND FRUIT	1	No Quantity							753930			0
S3	2016	2016	2016	2	0	2	Export	218	Ecuador	ECU	392	Japan	JPN								05	VEGETABLES AND FRUIT	1	No Quantity							112700838			0
S3	2016	2016	2016	2	0	2	Export	218	Ecuador	ECU	398	Kazakhstan	KAZ								05	VEGETABLES AND FRUIT	1	No Quantity							7612767			0
S3	2016	2016	2016	2	0	2	Export	218	Ecuador	ECU	400	Jordan	JOR								05	VEGETABLES AND FRUIT	1	No Quantity							4830262			0
S3	2016	2016	2016	2	0	2	Export	218	Ecuador	ECU	410	Rep. of Korea	KOR								05	VEGETABLES AND FRUIT	1	No Quantity							13388570			0
S3	2016	2016	2016	2	0	2	Export	218	Ecuador	ECU	414	Kuwait	KWT								05	VEGETABLES AND FRUIT	1	No Quantity							31662683			0
S3	2016	2016	2016	2	0	2	Export	218	Ecuador	ECU	417	Kyrgyzstan	KGZ								05	VEGETABLES AND FRUIT	1	No Quantity							2088041			0
S3	2016	2016	2016	2	0	2	Export	218	Ecuador	ECU	422	Lebanon	LBN								05	VEGETABLES AND FRUIT	1	No Quantity							673582			0
S3	2016	2016	2016	2	0	2	Export	218	Ecuador	ECU	428	Latvia	LVA								05	VEGETABLES AND FRUIT	1	No Quantity							141218			0
S3	2016	2016	2016	2	0	2	Export	218	Ecuador	ECU	434	Libya	LBY								05	VEGETABLES AND FRUIT	1	No Quantity							402093			0
S3	2016	2016	2016	2	0	2	Export	218	Ecuador	ECU	440	Lithuania	LTU								05	VEGETABLES AND FRUIT	1	No Quantity							5723920			0
S3	2016	2016	2016	2	0	2	Export	218	Ecuador	ECU	458	Malaysia	MYS								05	VEGETABLES AND FRUIT	1	No Quantity							154272			0
S3	2016	2016	2016	2	0	2	Export	218	Ecuador	ECU	470	Malta	MLT								05	VEGETABLES AND FRUIT	1	No Quantity							1066644			0
S3	2016	2016	2016	2	0	2	Export	218	Ecuador	ECU	484	Mexico	MEX								05	VEGETABLES AND FRUIT	1	No Quantity							2153971			0
S3	2016	2016	2016	2	0	2	Export	218	Ecuador	ECU	490	Other Asia, nes									05	VEGETABLES AND FRUIT	1	No Quantity							339812			0
S3	2016	2016	2016	2	0	2	Export	218	Ecuador	ECU	496	Mongolia	MNG								05	VEGETABLES AND FRUIT	1	No Quantity							18107			0
S3	2016	2016	2016	2	0	2	Export	218	Ecuador	ECU	498	Rep. of Moldova	MDA								05	VEGETABLES AND FRUIT	1	No Quantity							569520			0
S3	2016	2016	2016	2	0	2	Export	218	Ecuador	ECU	499	Montenegro	MNE								05	VEGETABLES AND FRUIT	1	No Quantity							10163485			0
S3	2016	2016	2016	2	0	2	Export	218	Ecuador	ECU	504	Morocco	MAR								05	VEGETABLES AND FRUIT	1	No Quantity							4289326			0
S3	2016	2016	2016	2	0	2	Export	218	Ecuador	ECU	512	Oman	OMN								05	VEGETABLES AND FRUIT	1	No Quantity							48077			0
S3	2016	2016	2016	2	0	2	Export	218	Ecuador	ECU	528	Netherlands	NLD								05	VEGETABLES AND FRUIT	1	No Quantity							131702590			0
S3	2016	2016	2016	2	0	2	Export	218	Ecuador	ECU	531	Curaçao	CUW								05	VEGETABLES AND FRUIT	1	No Quantity							25500			0
S3	2016	2016	2016	2	0	2	Export	218	Ecuador	ECU	554	New Zealand	NZL								05	VEGETABLES AND FRUIT	1	No Quantity							32966919			0
S3	2016	2016	2016	2	0	2	Export	218	Ecuador	ECU	558	Nicaragua	NIC								05	VEGETABLES AND FRUIT	1	No Quantity							6741			0
S3	2016	2016	2016	2	0	2	Export	218	Ecuador	ECU	579	Norway	NOR								05	VEGETABLES AND FRUIT	1	No Quantity							10979529			0
S3	2016	2016	2016	2	0	2	Export	218	Ecuador	ECU	591	Panama	PAN								05	VEGETABLES AND FRUIT	1	No Quantity							1994736			0
S3	2016	2016	2016	2	0	2	Export	218	Ecuador	ECU	604	Peru	PER								05	VEGETABLES AND FRUIT	1	No Quantity							376548			0
S3	2016	2016	2016	2	0	2	Export	218	Ecuador	ECU	608	Philippines	PHL								05	VEGETABLES AND FRUIT	1	No Quantity							178473			0
S3	2016	2016	2016	2	0	2	Export	218	Ecuador	ECU	616	Poland	POL								05	VEGETABLES AND FRUIT	1	No Quantity							10284132			0
S3	2016	2016	2016	2	0	2	Export	218	Ecuador	ECU	620	Portugal	PRT								05	VEGETABLES AND FRUIT	1	No Quantity							2637827			0
S3	2016	2016	2016	2	0	2	Export	218	Ecuador	ECU	634	Qatar	QAT								05	VEGETABLES AND FRUIT	1	No Quantity							978293			0
S3	2016	2016	2016	2	0	2	Export	218	Ecuador	ECU	642	Romania	ROU								05	VEGETABLES AND FRUIT	1	No Quantity							594577			0
S3	2016	2016	2016	2	0	2	Export	218	Ecuador	ECU	643	Russian Federation	RUS								05	VEGETABLES AND FRUIT	1	No Quantity							574145217			0
S3	2016	2016	2016	2	0	2	Export	218	Ecuador	ECU	682	Saudi Arabia	SAU								05	VEGETABLES AND FRUIT	1	No Quantity							73044226			0
S3	2016	2016	2016	2	0	2	Export	218	Ecuador	ECU	699	India	IND								05	VEGETABLES AND FRUIT	1	No Quantity							78617			0
S3	2016	2016	2016	2	0	2	Export	218	Ecuador	ECU	702	Singapore	SGP								05	VEGETABLES AND FRUIT	1	No Quantity							3348216			0
S3	2016	2016	2016	2	0	2	Export	218	Ecuador	ECU	704	Viet Nam	VNM								05	VEGETABLES AND FRUIT	1	No Quantity							12299			0
S3	2016	2016	2016	2	0	2	Export	218	Ecuador	ECU	705	Slovenia	SVN								05	VEGETABLES AND FRUIT	1	No Quantity							24613439			0
S3	2016	2016	2016	2	0	2	Export	218	Ecuador	ECU	710	South Africa	ZAF								05	VEGETABLES AND FRUIT	1	No Quantity							1609460			0
S3	2016	2016	2016	2	0	2	Export	218	Ecuador	ECU	724	Spain	ESP								05	VEGETABLES AND FRUIT	1	No Quantity							12141578			0
S3	2016	2016	2016	2	0	2	Export	218	Ecuador	ECU	752	Sweden	SWE								05	VEGETABLES AND FRUIT	1	No Quantity							24532594			0
S3	2016	2016	2016	2	0	2	Export	218	Ecuador	ECU	757	Switzerland	CHE								05	VEGETABLES AND FRUIT	1	No Quantity							3375			0
S3	2016	2016	2016	2	0	2	Export	218	Ecuador	ECU	760	Syria	SYR								05	VEGETABLES AND FRUIT	1	No Quantity							799696			0
S3	2016	2016	2016	2	0	2	Export	218	Ecuador	ECU	762	Tajikistan	TJK								05	VEGETABLES AND FRUIT	1	No Quantity							180244			0
S3	2016	2016	2016	2	0	2	Export	218	Ecuador	ECU	780	Trinidad and Tobago	TTO								05	VEGETABLES AND FRUIT	1	No Quantity							1365256			0
S3	2016	2016	2016	2	0	2	Export	218	Ecuador	ECU	784	United Arab Emirates	ARE								05	VEGETABLES AND FRUIT	1	No Quantity							20134288			0
S3	2016	2016	2016	2	0	2	Export	218	Ecuador	ECU	788	Tunisia	TUN								05	VEGETABLES AND FRUIT	1	No Quantity							10467631			0
S3	2016	2016	2016	2	0	2	Export	218	Ecuador	ECU	792	Turkey	TUR								05	VEGETABLES AND FRUIT	1	No Quantity							105704088			0
S3	2016	2016	2016	2	0	2	Export	218	Ecuador	ECU	804	Ukraine	UKR								05	VEGETABLES AND FRUIT	1	No Quantity							56055407			0
S3	2016	2016	2016	2	0	2	Export	218	Ecuador	ECU	818	Egypt	EGY								05	VEGETABLES AND FRUIT	1	No Quantity							9218742			0
S3	2016	2016	2016	2	0	2	Export	218	Ecuador	ECU	826	United Kingdom	GBR								05	VEGETABLES AND FRUIT	1	No Quantity							63581319			0
S3	2016	2016	2016	2	0	2	Export	218	Ecuador	ECU	842	USA	USA								05	VEGETABLES AND FRUIT	1	No Quantity							684722121			0
S3	2016	2016	2016	2	0	2	Export	218	Ecuador	ECU	858	Uruguay	URY								05	VEGETABLES AND FRUIT	1	No Quantity							12307988			0
S3	2016	2016	2016	2	0	2	Export	218	Ecuador	ECU	860	Uzbekistan	UZB								05	VEGETABLES AND FRUIT	1	No Quantity							712327			0
S3	2016	2016	2016	2	0	2	Export	218	Ecuador	ECU	862	Venezuela	VEN								05	VEGETABLES AND FRUIT	1	No Quantity							461031			0
S3	2016	2016	2016	2	0	2	Export	218	Ecuador	ECU	899	Areas, nes									05	VEGETABLES AND FRUIT	1	No Quantity							6393			0
S3	2016	2016	2016	2	0	2	Export	222	El Salvador	SLV	0	World	WLD								05	VEGETABLES AND FRUIT	1	No Quantity			0		0		96735685			4
S3	2016	2016	2016	2	0	2	Export	222	El Salvador	SLV	40	Austria	AUT								05	VEGETABLES AND FRUIT	1	No Quantity			0		0		5496			0
S3	2016	2016	2016	2	0	2	Export	222	El Salvador	SLV	44	Bahamas	BHS								05	VEGETABLES AND FRUIT	1	No Quantity			0		0		140674			0
S3	2016	2016	2016	2	0	2	Export	222	El Salvador	SLV	68	Bolivia (Plurinational State of)	BOL								05	VEGETABLES AND FRUIT	1	No Quantity			0		0		10817			0
S3	2016	2016	2016	2	0	2	Export	222	El Salvador	SLV	76	Brazil	BRA								05	VEGETABLES AND FRUIT	1	No Quantity			0		0		84			0
S3	2016	2016	2016	2	0	2	Export	222	El Salvador	SLV	84	Belize	BLZ								05	VEGETABLES AND FRUIT	1	No Quantity			0		0		86521			0
S3	2016	2016	2016	2	0	2	Export	222	El Salvador	SLV	124	Canada	CAN								05	VEGETABLES AND FRUIT	1	No Quantity			0		0		166390			0
S3	2016	2016	2016	2	0	2	Export	222	El Salvador	SLV	170	Colombia	COL								05	VEGETABLES AND FRUIT	1	No Quantity			0		0		542911			0
S3	2016	2016	2016	2	0	2	Export	222	El Salvador	SLV	188	Costa Rica	CRI								05	VEGETABLES AND FRUIT	1	No Quantity			0		0		3382167			0
S3	2016	2016	2016	2	0	2	Export	222	El Salvador	SLV	192	Cuba	CUB								05	VEGETABLES AND FRUIT	1	No Quantity			0		0		493282			0
S3	2016	2016	2016	2	0	2	Export	222	El Salvador	SLV	203	Czechia	CZE								05	VEGETABLES AND FRUIT	1	No Quantity			0		0		2800			0
S3	2016	2016	2016	2	0	2	Export	222	El Salvador	SLV	214	Dominican Rep.	DOM								05	VEGETABLES AND FRUIT	1	No Quantity			0		0		11602084			0
S3	2016	2016	2016	2	0	2	Export	222	El Salvador	SLV	218	Ecuador	ECU								05	VEGETABLES AND FRUIT	1	No Quantity			0		0		9155			0
S3	2016	2016	2016	2	0	2	Export	222	El Salvador	SLV	270	Gambia	GMB								05	VEGETABLES AND FRUIT	1	No Quantity			0		0		112726			0
S3	2016	2016	2016	2	0	2	Export	222	El Salvador	SLV	276	Germany	DEU								05	VEGETABLES AND FRUIT	1	No Quantity			0		0		3614			0
S3	2016	2016	2016	2	0	2	Export	222	El Salvador	SLV	288	Ghana	GHA								05	VEGETABLES AND FRUIT	1	No Quantity			0		0		10865			0
S3	2016	2016	2016	2	0	2	Export	222	El Salvador	SLV	320	Guatemala	GTM								05	VEGETABLES AND FRUIT	1	No Quantity			0		0		32101591			0
S3	2016	2016	2016	2	0	2	Export	222	El Salvador	SLV	332	Haiti	HTI								05	VEGETABLES AND FRUIT	1	No Quantity			0		0		520713			0
S3	2016	2016	2016	2	0	2	Export	222	El Salvador	SLV	340	Honduras	HND								05	VEGETABLES AND FRUIT	1	No Quantity			0		0		12718455			0
S3	2016	2016	2016	2	0	2	Export	222	El Salvador	SLV	344	China, Hong Kong SAR	HKG								05	VEGETABLES AND FRUIT	1	No Quantity			0		0		2812			0
S3	2016	2016	2016	2	0	2	Export	222	El Salvador	SLV	376	Israel	ISR								05	VEGETABLES AND FRUIT	1	No Quantity			0		0		13584			0
S3	2016	2016	2016	2	0	2	Export	222	El Salvador	SLV	484	Mexico	MEX								05	VEGETABLES AND FRUIT	1	No Quantity			0		0		446944			0
S3	2016	2016	2016	2	0	2	Export	222	El Salvador	SLV	490	Other Asia, nes									05	VEGETABLES AND FRUIT	1	No Quantity			0		0		59694			0
S3	2016	2016	2016	2	0	2	Export	222	El Salvador	SLV	531	Curaçao	CUW								05	VEGETABLES AND FRUIT	1	No Quantity			0		0		34539			0
S3	2016	2016	2016	2	0	2	Export	222	El Salvador	SLV	558	Nicaragua	NIC								05	VEGETABLES AND FRUIT	1	No Quantity			0		0		3208047			0
S3	2016	2016	2016	2	0	2	Export	222	El Salvador	SLV	591	Panama	PAN								05	VEGETABLES AND FRUIT	1	No Quantity			0		0		1763765			4
S3	2016	2016	2016	2	0	2	Export	222	El Salvador	SLV	604	Peru	PER								05	VEGETABLES AND FRUIT	1	No Quantity			0		0		70520			0
S3	2016	2016	2016	2	0	2	Export	222	El Salvador	SLV	624	Guinea-Bissau	GNB								05	VEGETABLES AND FRUIT	1	No Quantity			0		0		21530			0
S3	2016	2016	2016	2	0	2	Export	222	El Salvador	SLV	699	India	IND								05	VEGETABLES AND FRUIT	1	No Quantity			0		0		102660			0
S3	2016	2016	2016	2	0	2	Export	222	El Salvador	SLV	724	Spain	ESP								05	VEGETABLES AND FRUIT	1	No Quantity			0		0		82098			0
S3	2016	2016	2016	2	0	2	Export	222	El Salvador	SLV	826	United Kingdom	GBR								05	VEGETABLES AND FRUIT	1	No Quantity			0		0		33577			0
S3	2016	2016	2016	2	0	2	Export	222	El Salvador	SLV	842	USA	USA								05	VEGETABLES AND FRUIT	1	No Quantity			0		0		28918636			0
S3	2016	2016	2016	2	0	2	Export	222	El Salvador	SLV	862	Venezuela	VEN								05	VEGETABLES AND FRUIT	1	No Quantity			0		0		66924			0
S3	2016	2016	2016	2	0	2	Export	218	Ecuador	ECU	0	World	WLD								06	SUGAR,SUGR.PREPTNS,HONEY	1	No Quantity							102879218			0
S3	2016	2016	2016	2	0	2	Export	218	Ecuador	ECU	32	Argentina	ARG								06	SUGAR,SUGR.PREPTNS,HONEY	1	No Quantity							4624650			0
S3	2016	2016	2016	2	0	2	Export	218	Ecuador	ECU	36	Australia	AUS								06	SUGAR,SUGR.PREPTNS,HONEY	1	No Quantity							450031			0
S3	2016	2016	2016	2	0	2	Export	218	Ecuador	ECU	48	Bahrain	BHR								06	SUGAR,SUGR.PREPTNS,HONEY	1	No Quantity							39205			0
S3	2016	2016	2016	2	0	2	Export	218	Ecuador	ECU	56	Belgium	BEL								06	SUGAR,SUGR.PREPTNS,HONEY	1	No Quantity							7751			0
S3	2016	2016	2016	2	0	2	Export	218	Ecuador	ECU	68	Bolivia (Plurinational State of)	BOL								06	SUGAR,SUGR.PREPTNS,HONEY	1	No Quantity							1161319			0
S3	2016	2016	2016	2	0	2	Export	218	Ecuador	ECU	76	Brazil	BRA								06	SUGAR,SUGR.PREPTNS,HONEY	1	No Quantity							11009002			0
S3	2016	2016	2016	2	0	2	Export	218	Ecuador	ECU	124	Canada	CAN								06	SUGAR,SUGR.PREPTNS,HONEY	1	No Quantity							2231388			0
S3	2016	2016	2016	2	0	2	Export	218	Ecuador	ECU	152	Chile	CHL								06	SUGAR,SUGR.PREPTNS,HONEY	1	No Quantity							978114			0
S3	2016	2016	2016	2	0	2	Export	218	Ecuador	ECU	170	Colombia	COL								06	SUGAR,SUGR.PREPTNS,HONEY	1	No Quantity							52460665			0
S3	2016	2016	2016	2	0	2	Export	218	Ecuador	ECU	188	Costa Rica	CRI								06	SUGAR,SUGR.PREPTNS,HONEY	1	No Quantity							620			0
S3	2016	2016	2016	2	0	2	Export	218	Ecuador	ECU	203	Czechia	CZE								06	SUGAR,SUGR.PREPTNS,HONEY	1	No Quantity							16860			0
S3	2016	2016	2016	2	0	2	Export	218	Ecuador	ECU	204	Benin	BEN								06	SUGAR,SUGR.PREPTNS,HONEY	1	No Quantity							35866			0
S3	2016	2016	2016	2	0	2	Export	218	Ecuador	ECU	214	Dominican Rep.	DOM								06	SUGAR,SUGR.PREPTNS,HONEY	1	No Quantity							206479			0
S3	2016	2016	2016	2	0	2	Export	218	Ecuador	ECU	251	France	FRA								06	SUGAR,SUGR.PREPTNS,HONEY	1	No Quantity							45364			0
S3	2016	2016	2016	2	0	2	Export	218	Ecuador	ECU	270	Gambia	GMB								06	SUGAR,SUGR.PREPTNS,HONEY	1	No Quantity							35866			0
S3	2016	2016	2016	2	0	2	Export	218	Ecuador	ECU	276	Germany	DEU								06	SUGAR,SUGR.PREPTNS,HONEY	1	No Quantity							206951			0
S3	2016	2016	2016	2	0	2	Export	218	Ecuador	ECU	288	Ghana	GHA								06	SUGAR,SUGR.PREPTNS,HONEY	1	No Quantity							35882			0
S3	2016	2016	2016	2	0	2	Export	218	Ecuador	ECU	300	Greece	GRC								06	SUGAR,SUGR.PREPTNS,HONEY	1	No Quantity							56558			0
S3	2016	2016	2016	2	0	2	Export	218	Ecuador	ECU	320	Guatemala	GTM								06	SUGAR,SUGR.PREPTNS,HONEY	1	No Quantity							205316			0
S3	2016	2016	2016	2	0	2	Export	218	Ecuador	ECU	332	Haiti	HTI								06	SUGAR,SUGR.PREPTNS,HONEY	1	No Quantity							83850			0
S3	2016	2016	2016	2	0	2	Export	218	Ecuador	ECU	372	Ireland	IRL								06	SUGAR,SUGR.PREPTNS,HONEY	1	No Quantity							2609512			0
S3	2016	2016	2016	2	0	2	Export	218	Ecuador	ECU	376	Israel	ISR								06	SUGAR,SUGR.PREPTNS,HONEY	1	No Quantity							44685			0
S3	2016	2016	2016	2	0	2	Export	218	Ecuador	ECU	381	Italy	ITA								06	SUGAR,SUGR.PREPTNS,HONEY	1	No Quantity							937070			0
S3	2016	2016	2016	2	0	2	Export	218	Ecuador	ECU	392	Japan	JPN								06	SUGAR,SUGR.PREPTNS,HONEY	1	No Quantity							14			0
S3	2016	2016	2016	2	0	2	Export	218	Ecuador	ECU	414	Kuwait	KWT								06	SUGAR,SUGR.PREPTNS,HONEY	1	No Quantity							258341			0
S3	2016	2016	2016	2	0	2	Export	218	Ecuador	ECU	484	Mexico	MEX								06	SUGAR,SUGR.PREPTNS,HONEY	1	No Quantity							4136010			0
S3	2016	2016	2016	2	0	2	Export	218	Ecuador	ECU	512	Oman	OMN								06	SUGAR,SUGR.PREPTNS,HONEY	1	No Quantity							86577			0
S3	2016	2016	2016	2	0	2	Export	218	Ecuador	ECU	528	Netherlands	NLD								06	SUGAR,SUGR.PREPTNS,HONEY	1	No Quantity							953			0
S3	2016	2016	2016	2	0	2	Export	218	Ecuador	ECU	554	New Zealand	NZL								06	SUGAR,SUGR.PREPTNS,HONEY	1	No Quantity							14346			0
S3	2016	2016	2016	2	0	2	Export	218	Ecuador	ECU	558	Nicaragua	NIC								06	SUGAR,SUGR.PREPTNS,HONEY	1	No Quantity							634703			0
S3	2016	2016	2016	2	0	2	Export	218	Ecuador	ECU	566	Nigeria	NGA								06	SUGAR,SUGR.PREPTNS,HONEY	1	No Quantity							92962			0
S3	2016	2016	2016	2	0	2	Export	218	Ecuador	ECU	591	Panama	PAN								06	SUGAR,SUGR.PREPTNS,HONEY	1	No Quantity							496281			0
S3	2016	2016	2016	2	0	2	Export	218	Ecuador	ECU	604	Peru	PER								06	SUGAR,SUGR.PREPTNS,HONEY	1	No Quantity							706050			0
S3	2016	2016	2016	2	0	2	Export	218	Ecuador	ECU	616	Poland	POL								06	SUGAR,SUGR.PREPTNS,HONEY	1	No Quantity							81147			0
S3	2016	2016	2016	2	0	2	Export	218	Ecuador	ECU	620	Portugal	PRT								06	SUGAR,SUGR.PREPTNS,HONEY	1	No Quantity							2153			0
S3	2016	2016	2016	2	0	2	Export	218	Ecuador	ECU	682	Saudi Arabia	SAU								06	SUGAR,SUGR.PREPTNS,HONEY	1	No Quantity							1242894			0
S3	2016	2016	2016	2	0	2	Export	218	Ecuador	ECU	686	Senegal	SEN								06	SUGAR,SUGR.PREPTNS,HONEY	1	No Quantity							112375			0
S3	2016	2016	2016	2	0	2	Export	218	Ecuador	ECU	724	Spain	ESP								06	SUGAR,SUGR.PREPTNS,HONEY	1	No Quantity							945619			0
S3	2016	2016	2016	2	0	2	Export	218	Ecuador	ECU	784	United Arab Emirates	ARE								06	SUGAR,SUGR.PREPTNS,HONEY	1	No Quantity							1161217			0
S3	2016	2016	2016	2	0	2	Export	218	Ecuador	ECU	826	United Kingdom	GBR								06	SUGAR,SUGR.PREPTNS,HONEY	1	No Quantity							115674			0
S3	2016	2016	2016	2	0	2	Export	218	Ecuador	ECU	834	United Rep. of Tanzania	TZA								06	SUGAR,SUGR.PREPTNS,HONEY	1	No Quantity							85050			0
S3	2016	2016	2016	2	0	2	Export	218	Ecuador	ECU	842	USA	USA								06	SUGAR,SUGR.PREPTNS,HONEY	1	No Quantity							15118073			0
S3	2016	2016	2016	2	0	2	Export	218	Ecuador	ECU	858	Uruguay	URY								06	SUGAR,SUGR.PREPTNS,HONEY	1	No Quantity							89599			0
S3	2016	2016	2016	2	0	2	Export	218	Ecuador	ECU	862	Venezuela	VEN								06	SUGAR,SUGR.PREPTNS,HONEY	1	No Quantity							15158			0
S3	2016	2016	2016	2	0	2	Export	218	Ecuador	ECU	887	Yemen	YEM								06	SUGAR,SUGR.PREPTNS,HONEY	1	No Quantity							908			0
S3	2016	2016	2016	2	0	2	Export	218	Ecuador	ECU	899	Areas, nes									06	SUGAR,SUGR.PREPTNS,HONEY	1	No Quantity							111			0
S3	2016	2016	2016	2	0	2	Export	222	El Salvador	SLV	0	World	WLD								06	SUGAR,SUGR.PREPTNS,HONEY	1	No Quantity			0		0		213525111			0
S3	2016	2016	2016	2	0	2	Export	222	El Salvador	SLV	84	Belize	BLZ								06	SUGAR,SUGR.PREPTNS,HONEY	1	No Quantity			0		0		110898			0
S3	2016	2016	2016	2	0	2	Export	222	El Salvador	SLV	104	Myanmar	MMR								06	SUGAR,SUGR.PREPTNS,HONEY	1	No Quantity			0		0		3905808			0
S3	2016	2016	2016	2	0	2	Export	222	El Salvador	SLV	124	Canada	CAN								06	SUGAR,SUGR.PREPTNS,HONEY	1	No Quantity			0		0		2703			0
S3	2016	2016	2016	2	0	2	Export	222	El Salvador	SLV	152	Chile	CHL								06	SUGAR,SUGR.PREPTNS,HONEY	1	No Quantity			0		0		521904			0
S3	2016	2016	2016	2	0	2	Export	222	El Salvador	SLV	156	China	CHN								06	SUGAR,SUGR.PREPTNS,HONEY	1	No Quantity			0		0		238050			0
S3	2016	2016	2016	2	0	2	Export	222	El Salvador	SLV	170	Colombia	COL								06	SUGAR,SUGR.PREPTNS,HONEY	1	No Quantity			0		0		1580755			0
S3	2016	2016	2016	2	0	2	Export	222	El Salvador	SLV	188	Costa Rica	CRI								06	SUGAR,SUGR.PREPTNS,HONEY	1	No Quantity			0		0		3637136			0
S3	2016	2016	2016	2	0	2	Export	222	El Salvador	SLV	214	Dominican Rep.	DOM								06	SUGAR,SUGR.PREPTNS,HONEY	1	No Quantity			0		0		6148445			0
S3	2016	2016	2016	2	0	2	Export	222	El Salvador	SLV	218	Ecuador	ECU								06	SUGAR,SUGR.PREPTNS,HONEY	1	No Quantity			0		0		218			0
S3	2016	2016	2016	2	0	2	Export	222	El Salvador	SLV	251	France	FRA								06	SUGAR,SUGR.PREPTNS,HONEY	1	No Quantity			0		0		815340			0
S3	2016	2016	2016	2	0	2	Export	222	El Salvador	SLV	276	Germany	DEU								06	SUGAR,SUGR.PREPTNS,HONEY	1	No Quantity			0		0		1540103			0
S3	2016	2016	2016	2	0	2	Export	222	El Salvador	SLV	308	Grenada	GRD								06	SUGAR,SUGR.PREPTNS,HONEY	1	No Quantity			0		0		23106			0
S3	2016	2016	2016	2	0	2	Export	222	El Salvador	SLV	320	Guatemala	GTM								06	SUGAR,SUGR.PREPTNS,HONEY	1	No Quantity			0		0		9457312			0
S3	2016	2016	2016	2	0	2	Export	222	El Salvador	SLV	332	Haiti	HTI								06	SUGAR,SUGR.PREPTNS,HONEY	1	No Quantity			0		0		371849			0
S3	2016	2016	2016	2	0	2	Export	222	El Salvador	SLV	340	Honduras	HND								06	SUGAR,SUGR.PREPTNS,HONEY	1	No Quantity			0		0		8556550			0
S3	2016	2016	2016	2	0	2	Export	222	El Salvador	SLV	360	Indonesia	IDN								06	SUGAR,SUGR.PREPTNS,HONEY	1	No Quantity			0		0		22817574			0
S3	2016	2016	2016	2	0	2	Export	222	El Salvador	SLV	384	Côte d'Ivoire	CIV								06	SUGAR,SUGR.PREPTNS,HONEY	1	No Quantity			0		0		3740087			0
S3	2016	2016	2016	2	0	2	Export	222	El Salvador	SLV	388	Jamaica	JAM								06	SUGAR,SUGR.PREPTNS,HONEY	1	No Quantity			0		0		3284658			0
S3	2016	2016	2016	2	0	2	Export	222	El Salvador	SLV	484	Mexico	MEX								06	SUGAR,SUGR.PREPTNS,HONEY	1	No Quantity			0		0		167071			0
S3	2016	2016	2016	2	0	2	Export	222	El Salvador	SLV	490	Other Asia, nes									06	SUGAR,SUGR.PREPTNS,HONEY	1	No Quantity			0		0		29484696			0
S3	2016	2016	2016	2	0	2	Export	222	El Salvador	SLV	528	Netherlands	NLD								06	SUGAR,SUGR.PREPTNS,HONEY	1	No Quantity			0		0		14200117			0
S3	2016	2016	2016	2	0	2	Export	222	El Salvador	SLV	531	Curaçao	CUW								06	SUGAR,SUGR.PREPTNS,HONEY	1	No Quantity			0		0		10938			0
S3	2016	2016	2016	2	0	2	Export	222	El Salvador	SLV	558	Nicaragua	NIC								06	SUGAR,SUGR.PREPTNS,HONEY	1	No Quantity			0		0		7593193			0
S3	2016	2016	2016	2	0	2	Export	222	El Salvador	SLV	579	Norway	NOR								06	SUGAR,SUGR.PREPTNS,HONEY	1	No Quantity			0		0		759625			0
S3	2016	2016	2016	2	0	2	Export	222	El Salvador	SLV	591	Panama	PAN								06	SUGAR,SUGR.PREPTNS,HONEY	1	No Quantity			0		0		1099243			0
S3	2016	2016	2016	2	0	2	Export	222	El Salvador	SLV	604	Peru	PER								06	SUGAR,SUGR.PREPTNS,HONEY	1	No Quantity			0		0		156773			0
S3	2016	2016	2016	2	0	2	Export	222	El Salvador	SLV	620	Portugal	PRT								06	SUGAR,SUGR.PREPTNS,HONEY	1	No Quantity			0		0		38250			0
S3	2016	2016	2016	2	0	2	Export	222	El Salvador	SLV	682	Saudi Arabia	SAU								06	SUGAR,SUGR.PREPTNS,HONEY	1	No Quantity			0		0		163200			0
S3	2016	2016	2016	2	0	2	Export	222	El Salvador	SLV	702	Singapore	SGP								06	SUGAR,SUGR.PREPTNS,HONEY	1	No Quantity			0		0		47661			0
S3	2016	2016	2016	2	0	2	Export	222	El Salvador	SLV	724	Spain	ESP								06	SUGAR,SUGR.PREPTNS,HONEY	1	No Quantity			0		0		342623			0
S3	2016	2016	2016	2	0	2	Export	222	El Salvador	SLV	740	Suriname	SUR								06	SUGAR,SUGR.PREPTNS,HONEY	1	No Quantity			0		0		112755			0
S3	2016	2016	2016	2	0	2	Export	222	El Salvador	SLV	768	Togo	TGO								06	SUGAR,SUGR.PREPTNS,HONEY	1	No Quantity			0		0		887268			0
S3	2016	2016	2016	2	0	2	Export	222	El Salvador	SLV	780	Trinidad and Tobago	TTO								06	SUGAR,SUGR.PREPTNS,HONEY	1	No Quantity			0		0		1595073			0
S3	2016	2016	2016	2	0	2	Export	222	El Salvador	SLV	826	United Kingdom	GBR								06	SUGAR,SUGR.PREPTNS,HONEY	1	No Quantity			0		0		15798757			0
S3	2016	2016	2016	2	0	2	Export	222	El Salvador	SLV	842	USA	USA								06	SUGAR,SUGR.PREPTNS,HONEY	1	No Quantity			0		0		74040744			0
S3	2016	2016	2016	2	0	2	Export	222	El Salvador	SLV	862	Venezuela	VEN								06	SUGAR,SUGR.PREPTNS,HONEY	1	No Quantity			0		0		274612			0
S3	2016	2016	2016	2	0	2	Export	218	Ecuador	ECU	0	World	WLD								07	COFFEE,TEA,COCOA,SPICES	1	No Quantity							917741834			0
S3	2016	2016	2016	2	0	2	Export	218	Ecuador	ECU	12	Algeria	DZA								07	COFFEE,TEA,COCOA,SPICES	1	No Quantity							580571			0
S3	2016	2016	2016	2	0	2	Export	218	Ecuador	ECU	32	Argentina	ARG								07	COFFEE,TEA,COCOA,SPICES	1	No Quantity							10397739			0
S3	2016	2016	2016	2	0	2	Export	218	Ecuador	ECU	36	Australia	AUS								07	COFFEE,TEA,COCOA,SPICES	1	No Quantity							2538339			0
S3	2016	2016	2016	2	0	2	Export	218	Ecuador	ECU	50	Bangladesh	BGD								07	COFFEE,TEA,COCOA,SPICES	1	No Quantity							21126			0
S3	2016	2016	2016	2	0	2	Export	218	Ecuador	ECU	56	Belgium	BEL								07	COFFEE,TEA,COCOA,SPICES	1	No Quantity							20266615			0
S3	2016	2016	2016	2	0	2	Export	218	Ecuador	ECU	68	Bolivia (Plurinational State of)	BOL								07	COFFEE,TEA,COCOA,SPICES	1	No Quantity							1196094			0
S3	2016	2016	2016	2	0	2	Export	218	Ecuador	ECU	76	Brazil	BRA								07	COFFEE,TEA,COCOA,SPICES	1	No Quantity							8460330			0
S3	2016	2016	2016	2	0	2	Export	218	Ecuador	ECU	100	Bulgaria	BGR								07	COFFEE,TEA,COCOA,SPICES	1	No Quantity							13553			0
S3	2016	2016	2016	2	0	2	Export	218	Ecuador	ECU	124	Canada	CAN								07	COFFEE,TEA,COCOA,SPICES	1	No Quantity							15411005			0
S3	2016	2016	2016	2	0	2	Export	218	Ecuador	ECU	152	Chile	CHL								07	COFFEE,TEA,COCOA,SPICES	1	No Quantity							8020414			0
S3	2016	2016	2016	2	0	2	Export	218	Ecuador	ECU	156	China	CHN								07	COFFEE,TEA,COCOA,SPICES	1	No Quantity							18614542			0
S3	2016	2016	2016	2	0	2	Export	218	Ecuador	ECU	170	Colombia	COL								07	COFFEE,TEA,COCOA,SPICES	1	No Quantity							24142513			0
S3	2016	2016	2016	2	0	2	Export	218	Ecuador	ECU	188	Costa Rica	CRI								07	COFFEE,TEA,COCOA,SPICES	1	No Quantity							172628			0
S3	2016	2016	2016	2	0	2	Export	218	Ecuador	ECU	192	Cuba	CUB								07	COFFEE,TEA,COCOA,SPICES	1	No Quantity							6731709			0
S3	2016	2016	2016	2	0	2	Export	218	Ecuador	ECU	203	Czechia	CZE								07	COFFEE,TEA,COCOA,SPICES	1	No Quantity							591303			0
S3	2016	2016	2016	2	0	2	Export	218	Ecuador	ECU	208	Denmark	DNK								07	COFFEE,TEA,COCOA,SPICES	1	No Quantity							3024			0
S3	2016	2016	2016	2	0	2	Export	218	Ecuador	ECU	214	Dominican Rep.	DOM								07	COFFEE,TEA,COCOA,SPICES	1	No Quantity							137067			0
S3	2016	2016	2016	2	0	2	Export	218	Ecuador	ECU	222	El Salvador	SLV								07	COFFEE,TEA,COCOA,SPICES	1	No Quantity							92410			0
S3	2016	2016	2016	2	0	2	Export	218	Ecuador	ECU	233	Estonia	EST								07	COFFEE,TEA,COCOA,SPICES	1	No Quantity							3923124			0
S3	2016	2016	2016	2	0	2	Export	218	Ecuador	ECU	246	Finland	FIN								07	COFFEE,TEA,COCOA,SPICES	1	No Quantity							231362			0
S3	2016	2016	2016	2	0	2	Export	218	Ecuador	ECU	251	France	FRA								07	COFFEE,TEA,COCOA,SPICES	1	No Quantity							5818419			0
S3	2016	2016	2016	2	0	2	Export	218	Ecuador	ECU	268	Georgia	GEO								07	COFFEE,TEA,COCOA,SPICES	1	No Quantity							395775			0
S3	2016	2016	2016	2	0	2	Export	218	Ecuador	ECU	276	Germany	DEU								07	COFFEE,TEA,COCOA,SPICES	1	No Quantity							95649480			0
S3	2016	2016	2016	2	0	2	Export	218	Ecuador	ECU	288	Ghana	GHA								07	COFFEE,TEA,COCOA,SPICES	1	No Quantity							122272			0
S3	2016	2016	2016	2	0	2	Export	218	Ecuador	ECU	300	Greece	GRC								07	COFFEE,TEA,COCOA,SPICES	1	No Quantity							171000			0
S3	2016	2016	2016	2	0	2	Export	218	Ecuador	ECU	320	Guatemala	GTM								07	COFFEE,TEA,COCOA,SPICES	1	No Quantity							1415280			0
S3	2016	2016	2016	2	0	2	Export	218	Ecuador	ECU	340	Honduras	HND								07	COFFEE,TEA,COCOA,SPICES	1	No Quantity							79200			0
S3	2016	2016	2016	2	0	2	Export	218	Ecuador	ECU	344	China, Hong Kong SAR	HKG								07	COFFEE,TEA,COCOA,SPICES	1	No Quantity							89529			0
S3	2016	2016	2016	2	0	2	Export	218	Ecuador	ECU	360	Indonesia	IDN								07	COFFEE,TEA,COCOA,SPICES	1	No Quantity							46376942			0
S3	2016	2016	2016	2	0	2	Export	218	Ecuador	ECU	364	Iran	IRN								07	COFFEE,TEA,COCOA,SPICES	1	No Quantity							167417			0
S3	2016	2016	2016	2	0	2	Export	218	Ecuador	ECU	376	Israel	ISR								07	COFFEE,TEA,COCOA,SPICES	1	No Quantity							8980			0
S3	2016	2016	2016	2	0	2	Export	218	Ecuador	ECU	381	Italy	ITA								07	COFFEE,TEA,COCOA,SPICES	1	No Quantity							21203268			0
S3	2016	2016	2016	2	0	2	Export	218	Ecuador	ECU	392	Japan	JPN								07	COFFEE,TEA,COCOA,SPICES	1	No Quantity							23295140			0
S3	2016	2016	2016	2	0	2	Export	218	Ecuador	ECU	400	Jordan	JOR								07	COFFEE,TEA,COCOA,SPICES	1	No Quantity							2275			0
S3	2016	2016	2016	2	0	2	Export	218	Ecuador	ECU	404	Kenya	KEN								07	COFFEE,TEA,COCOA,SPICES	1	No Quantity							295515			0
S3	2016	2016	2016	2	0	2	Export	218	Ecuador	ECU	410	Rep. of Korea	KOR								07	COFFEE,TEA,COCOA,SPICES	1	No Quantity							1681346			0
S3	2016	2016	2016	2	0	2	Export	218	Ecuador	ECU	458	Malaysia	MYS								07	COFFEE,TEA,COCOA,SPICES	1	No Quantity							68696080			0
S3	2016	2016	2016	2	0	2	Export	218	Ecuador	ECU	484	Mexico	MEX								07	COFFEE,TEA,COCOA,SPICES	1	No Quantity							74378475			0
S3	2016	2016	2016	2	0	2	Export	218	Ecuador	ECU	490	Other Asia, nes									07	COFFEE,TEA,COCOA,SPICES	1	No Quantity							608778			0
S3	2016	2016	2016	2	0	2	Export	218	Ecuador	ECU	528	Netherlands	NLD								07	COFFEE,TEA,COCOA,SPICES	1	No Quantity							103977011			0
S3	2016	2016	2016	2	0	2	Export	218	Ecuador	ECU	531	Curaçao	CUW								07	COFFEE,TEA,COCOA,SPICES	1	No Quantity							81			0
S3	2016	2016	2016	2	0	2	Export	218	Ecuador	ECU	554	New Zealand	NZL								07	COFFEE,TEA,COCOA,SPICES	1	No Quantity							217295			0
S3	2016	2016	2016	2	0	2	Export	218	Ecuador	ECU	558	Nicaragua	NIC								07	COFFEE,TEA,COCOA,SPICES	1	No Quantity							273800			0
S3	2016	2016	2016	2	0	2	Export	218	Ecuador	ECU	591	Panama	PAN								07	COFFEE,TEA,COCOA,SPICES	1	No Quantity							495044			0
S3	2016	2016	2016	2	0	2	Export	218	Ecuador	ECU	604	Peru	PER								07	COFFEE,TEA,COCOA,SPICES	1	No Quantity							22623633			0
S3	2016	2016	2016	2	0	2	Export	218	Ecuador	ECU	616	Poland	POL								07	COFFEE,TEA,COCOA,SPICES	1	No Quantity							11867195			0
S3	2016	2016	2016	2	0	2	Export	218	Ecuador	ECU	620	Portugal	PRT								07	COFFEE,TEA,COCOA,SPICES	1	No Quantity							929			0
S3	2016	2016	2016	2	0	2	Export	218	Ecuador	ECU	643	Russian Federation	RUS								07	COFFEE,TEA,COCOA,SPICES	1	No Quantity							41756311			0
S3	2016	2016	2016	2	0	2	Export	218	Ecuador	ECU	682	Saudi Arabia	SAU								07	COFFEE,TEA,COCOA,SPICES	1	No Quantity							214020			0
S3	2016	2016	2016	2	0	2	Export	218	Ecuador	ECU	686	Senegal	SEN								07	COFFEE,TEA,COCOA,SPICES	1	No Quantity							226560			0
S3	2016	2016	2016	2	0	2	Export	218	Ecuador	ECU	699	India	IND								07	COFFEE,TEA,COCOA,SPICES	1	No Quantity							44962544			0
S3	2016	2016	2016	2	0	2	Export	218	Ecuador	ECU	702	Singapore	SGP								07	COFFEE,TEA,COCOA,SPICES	1	No Quantity							469259			0
S3	2016	2016	2016	2	0	2	Export	218	Ecuador	ECU	704	Viet Nam	VNM								07	COFFEE,TEA,COCOA,SPICES	1	No Quantity							82673			0
S3	2016	2016	2016	2	0	2	Export	218	Ecuador	ECU	710	South Africa	ZAF								07	COFFEE,TEA,COCOA,SPICES	1	No Quantity							221431			0
S3	2016	2016	2016	2	0	2	Export	218	Ecuador	ECU	724	Spain	ESP								07	COFFEE,TEA,COCOA,SPICES	1	No Quantity							12101570			0
S3	2016	2016	2016	2	0	2	Export	218	Ecuador	ECU	752	Sweden	SWE								07	COFFEE,TEA,COCOA,SPICES	1	No Quantity							176617			0
S3	2016	2016	2016	2	0	2	Export	218	Ecuador	ECU	757	Switzerland	CHE								07	COFFEE,TEA,COCOA,SPICES	1	No Quantity							36912			0
S3	2016	2016	2016	2	0	2	Export	218	Ecuador	ECU	784	United Arab Emirates	ARE								07	COFFEE,TEA,COCOA,SPICES	1	No Quantity							790854			0
S3	2016	2016	2016	2	0	2	Export	218	Ecuador	ECU	792	Turkey	TUR								07	COFFEE,TEA,COCOA,SPICES	1	No Quantity							1829575			0
S3	2016	2016	2016	2	0	2	Export	218	Ecuador	ECU	804	Ukraine	UKR								07	COFFEE,TEA,COCOA,SPICES	1	No Quantity							4648049			0
S3	2016	2016	2016	2	0	2	Export	218	Ecuador	ECU	826	United Kingdom	GBR								07	COFFEE,TEA,COCOA,SPICES	1	No Quantity							5688810			0
S3	2016	2016	2016	2	0	2	Export	218	Ecuador	ECU	842	USA	USA								07	COFFEE,TEA,COCOA,SPICES	1	No Quantity							201084022			0
S3	2016	2016	2016	2	0	2	Export	218	Ecuador	ECU	858	Uruguay	URY								07	COFFEE,TEA,COCOA,SPICES	1	No Quantity							173285			0
S3	2016	2016	2016	2	0	2	Export	218	Ecuador	ECU	862	Venezuela	VEN								07	COFFEE,TEA,COCOA,SPICES	1	No Quantity							1756053			0
S3	2016	2016	2016	2	0	2	Export	218	Ecuador	ECU	887	Yemen	YEM								07	COFFEE,TEA,COCOA,SPICES	1	No Quantity							67647			0
S3	2016	2016	2016	2	0	2	Export	218	Ecuador	ECU	899	Areas, nes									07	COFFEE,TEA,COCOA,SPICES	1	No Quantity							18			0
S3	2016	2016	2016	2	0	2	Export	222	El Salvador	SLV	0	World	WLD								07	COFFEE,TEA,COCOA,SPICES	1	No Quantity			0		0		117273382			0
S3	2016	2016	2016	2	0	2	Export	222	El Salvador	SLV	32	Argentina	ARG								07	COFFEE,TEA,COCOA,SPICES	1	No Quantity			0		0		11704			0
S3	2016	2016	2016	2	0	2	Export	222	El Salvador	SLV	36	Australia	AUS								07	COFFEE,TEA,COCOA,SPICES	1	No Quantity			0		0		2590246			0
S3	2016	2016	2016	2	0	2	Export	222	El Salvador	SLV	40	Austria	AUT								07	COFFEE,TEA,COCOA,SPICES	1	No Quantity			0		0		82128			0
S3	2016	2016	2016	2	0	2	Export	222	El Salvador	SLV	56	Belgium	BEL								07	COFFEE,TEA,COCOA,SPICES	1	No Quantity			0		0		4859390			0
S3	2016	2016	2016	2	0	2	Export	222	El Salvador	SLV	68	Bolivia (Plurinational State of)	BOL								07	COFFEE,TEA,COCOA,SPICES	1	No Quantity			0		0		38510			0
S3	2016	2016	2016	2	0	2	Export	222	El Salvador	SLV	84	Belize	BLZ								07	COFFEE,TEA,COCOA,SPICES	1	No Quantity			0		0		26063			0
S3	2016	2016	2016	2	0	2	Export	222	El Salvador	SLV	124	Canada	CAN								07	COFFEE,TEA,COCOA,SPICES	1	No Quantity			0		0		4269294			0
S3	2016	2016	2016	2	0	2	Export	222	El Salvador	SLV	156	China	CHN								07	COFFEE,TEA,COCOA,SPICES	1	No Quantity			0		0		99180			0
S3	2016	2016	2016	2	0	2	Export	222	El Salvador	SLV	188	Costa Rica	CRI								07	COFFEE,TEA,COCOA,SPICES	1	No Quantity			0		0		231691			0
S3	2016	2016	2016	2	0	2	Export	222	El Salvador	SLV	192	Cuba	CUB								07	COFFEE,TEA,COCOA,SPICES	1	No Quantity			0		0		2			0
S3	2016	2016	2016	2	0	2	Export	222	El Salvador	SLV	203	Czechia	CZE								07	COFFEE,TEA,COCOA,SPICES	1	No Quantity			0		0		32236			0
S3	2016	2016	2016	2	0	2	Export	222	El Salvador	SLV	214	Dominican Rep.	DOM								07	COFFEE,TEA,COCOA,SPICES	1	No Quantity			0		0		445086			0
S3	2016	2016	2016	2	0	2	Export	222	El Salvador	SLV	218	Ecuador	ECU								07	COFFEE,TEA,COCOA,SPICES	1	No Quantity			0		0		2157			0
S3	2016	2016	2016	2	0	2	Export	222	El Salvador	SLV	246	Finland	FIN								07	COFFEE,TEA,COCOA,SPICES	1	No Quantity			0		0		731538			0
S3	2016	2016	2016	2	0	2	Export	222	El Salvador	SLV	251	France	FRA								07	COFFEE,TEA,COCOA,SPICES	1	No Quantity			0		0		1595102			0
S3	2016	2016	2016	2	0	2	Export	222	El Salvador	SLV	276	Germany	DEU								07	COFFEE,TEA,COCOA,SPICES	1	No Quantity			0		0		8277979			0
S3	2016	2016	2016	2	0	2	Export	222	El Salvador	SLV	300	Greece	GRC								07	COFFEE,TEA,COCOA,SPICES	1	No Quantity			0		0		319926			0
S3	2016	2016	2016	2	0	2	Export	222	El Salvador	SLV	320	Guatemala	GTM								07	COFFEE,TEA,COCOA,SPICES	1	No Quantity			0		0		1618694			0
S3	2016	2016	2016	2	0	2	Export	222	El Salvador	SLV	340	Honduras	HND								07	COFFEE,TEA,COCOA,SPICES	1	No Quantity			0		0		1559300			0
S3	2016	2016	2016	2	0	2	Export	222	El Salvador	SLV	344	China, Hong Kong SAR	HKG								07	COFFEE,TEA,COCOA,SPICES	1	No Quantity			0		0		19548			0
S3	2016	2016	2016	2	0	2	Export	222	El Salvador	SLV	381	Italy	ITA								07	COFFEE,TEA,COCOA,SPICES	1	No Quantity			0		0		4630696			0
S3	2016	2016	2016	2	0	2	Export	222	El Salvador	SLV	392	Japan	JPN								07	COFFEE,TEA,COCOA,SPICES	1	No Quantity			0		0		13985279			0
S3	2016	2016	2016	2	0	2	Export	222	El Salvador	SLV	400	Jordan	JOR								07	COFFEE,TEA,COCOA,SPICES	1	No Quantity			0		0		2507377			0
S3	2016	2016	2016	2	0	2	Export	222	El Salvador	SLV	410	Rep. of Korea	KOR								07	COFFEE,TEA,COCOA,SPICES	1	No Quantity			0		0		3953513			0
S3	2016	2016	2016	2	0	2	Export	222	El Salvador	SLV	422	Lebanon	LBN								07	COFFEE,TEA,COCOA,SPICES	1	No Quantity			0		0		115912			0
S3	2016	2016	2016	2	0	2	Export	222	El Salvador	SLV	440	Lithuania	LTU								07	COFFEE,TEA,COCOA,SPICES	1	No Quantity			0		0		79060			0
S3	2016	2016	2016	2	0	2	Export	222	El Salvador	SLV	458	Malaysia	MYS								07	COFFEE,TEA,COCOA,SPICES	1	No Quantity			0		0		1025353			0
S3	2016	2016	2016	2	0	2	Export	222	El Salvador	SLV	484	Mexico	MEX								07	COFFEE,TEA,COCOA,SPICES	1	No Quantity			0		0		148285			0
S3	2016	2016	2016	2	0	2	Export	222	El Salvador	SLV	490	Other Asia, nes									07	COFFEE,TEA,COCOA,SPICES	1	No Quantity			0		0		2071414			0
S3	2016	2016	2016	2	0	2	Export	222	El Salvador	SLV	528	Netherlands	NLD								07	COFFEE,TEA,COCOA,SPICES	1	No Quantity			0		0		302185			0
S3	2016	2016	2016	2	0	2	Export	222	El Salvador	SLV	554	New Zealand	NZL								07	COFFEE,TEA,COCOA,SPICES	1	No Quantity			0		0		636213			0
S3	2016	2016	2016	2	0	2	Export	222	El Salvador	SLV	558	Nicaragua	NIC								07	COFFEE,TEA,COCOA,SPICES	1	No Quantity			0		0		1241827			0
S3	2016	2016	2016	2	0	2	Export	222	El Salvador	SLV	579	Norway	NOR								07	COFFEE,TEA,COCOA,SPICES	1	No Quantity			0		0		380771			0
S3	2016	2016	2016	2	0	2	Export	222	El Salvador	SLV	591	Panama	PAN								07	COFFEE,TEA,COCOA,SPICES	1	No Quantity			0		0		17413			0
S3	2016	2016	2016	2	0	2	Export	222	El Salvador	SLV	600	Paraguay	PRY								07	COFFEE,TEA,COCOA,SPICES	1	No Quantity			0		0		13093			0
S3	2016	2016	2016	2	0	2	Export	222	El Salvador	SLV	604	Peru	PER								07	COFFEE,TEA,COCOA,SPICES	1	No Quantity			0		0		31823			0
S3	2016	2016	2016	2	0	2	Export	222	El Salvador	SLV	616	Poland	POL								07	COFFEE,TEA,COCOA,SPICES	1	No Quantity			0		0		9000			0
S3	2016	2016	2016	2	0	2	Export	222	El Salvador	SLV	643	Russian Federation	RUS								07	COFFEE,TEA,COCOA,SPICES	1	No Quantity			0		0		13486			0
S3	2016	2016	2016	2	0	2	Export	222	El Salvador	SLV	702	Singapore	SGP								07	COFFEE,TEA,COCOA,SPICES	1	No Quantity			0		0		216268			0
S3	2016	2016	2016	2	0	2	Export	222	El Salvador	SLV	710	South Africa	ZAF								07	COFFEE,TEA,COCOA,SPICES	1	No Quantity			0		0		862861			0
S3	2016	2016	2016	2	0	2	Export	222	El Salvador	SLV	724	Spain	ESP								07	COFFEE,TEA,COCOA,SPICES	1	No Quantity			0		0		124155			0
S3	2016	2016	2016	2	0	2	Export	222	El Salvador	SLV	752	Sweden	SWE								07	COFFEE,TEA,COCOA,SPICES	1	No Quantity			0		0		96937			0
S3	2016	2016	2016	2	0	2	Export	222	El Salvador	SLV	757	Switzerland	CHE								07	COFFEE,TEA,COCOA,SPICES	1	No Quantity			0		0		13716			0
S3	2016	2016	2016	2	0	2	Export	222	El Salvador	SLV	764	Thailand	THA								07	COFFEE,TEA,COCOA,SPICES	1	No Quantity			0		0		10154			0
S3	2016	2016	2016	2	0	2	Export	222	El Salvador	SLV	792	Turkey	TUR								07	COFFEE,TEA,COCOA,SPICES	1	No Quantity			0		0		19775			0
S3	2016	2016	2016	2	0	2	Export	222	El Salvador	SLV	804	Ukraine	UKR								07	COFFEE,TEA,COCOA,SPICES	1	No Quantity			0		0		114240			0
S3	2016	2016	2016	2	0	2	Export	222	El Salvador	SLV	826	United Kingdom	GBR								07	COFFEE,TEA,COCOA,SPICES	1	No Quantity			0		0		8152810			0
S3	2016	2016	2016	2	0	2	Export	222	El Salvador	SLV	842	USA	USA								07	COFFEE,TEA,COCOA,SPICES	1	No Quantity			0		0		49688124			0
S3	2016	2016	2016	2	0	2	Export	222	El Salvador	SLV	858	Uruguay	URY								07	COFFEE,TEA,COCOA,SPICES	1	No Quantity			0		0		900			0
S3	2016	2016	2016	2	0	2	Export	222	El Salvador	SLV	862	Venezuela	VEN								07	COFFEE,TEA,COCOA,SPICES	1	No Quantity			0		0		945			0
S3	2016	2016	2016	2	0	2	Export	218	Ecuador	ECU	0	World	WLD								08	ANIMAL FEED STUFF	1	No Quantity							206241726			0
S3	2016	2016	2016	2	0	2	Export	218	Ecuador	ECU	36	Australia	AUS								08	ANIMAL FEED STUFF	1	No Quantity							5670093			0
S3	2016	2016	2016	2	0	2	Export	218	Ecuador	ECU	52	Barbados	BRB								08	ANIMAL FEED STUFF	1	No Quantity							82556			0
S3	2016	2016	2016	2	0	2	Export	218	Ecuador	ECU	68	Bolivia (Plurinational State of)	BOL								08	ANIMAL FEED STUFF	1	No Quantity							26447			0
S3	2016	2016	2016	2	0	2	Export	218	Ecuador	ECU	144	Sri Lanka	LKA								08	ANIMAL FEED STUFF	1	No Quantity							31077			0
S3	2016	2016	2016	2	0	2	Export	218	Ecuador	ECU	152	Chile	CHL								08	ANIMAL FEED STUFF	1	No Quantity							1223162			0
S3	2016	2016	2016	2	0	2	Export	218	Ecuador	ECU	156	China	CHN								08	ANIMAL FEED STUFF	1	No Quantity							86409013			0
S3	2016	2016	2016	2	0	2	Export	218	Ecuador	ECU	170	Colombia	COL								08	ANIMAL FEED STUFF	1	No Quantity							20248166			0
S3	2016	2016	2016	2	0	2	Export	218	Ecuador	ECU	188	Costa Rica	CRI								08	ANIMAL FEED STUFF	1	No Quantity							1690181			0
S3	2016	2016	2016	2	0	2	Export	218	Ecuador	ECU	192	Cuba	CUB								08	ANIMAL FEED STUFF	1	No Quantity							941515			0
S3	2016	2016	2016	2	0	2	Export	218	Ecuador	ECU	208	Denmark	DNK								08	ANIMAL FEED STUFF	1	No Quantity							48006			0
S3	2016	2016	2016	2	0	2	Export	218	Ecuador	ECU	214	Dominican Rep.	DOM								08	ANIMAL FEED STUFF	1	No Quantity							1426853			0
S3	2016	2016	2016	2	0	2	Export	218	Ecuador	ECU	222	El Salvador	SLV								08	ANIMAL FEED STUFF	1	No Quantity							283365			0
S3	2016	2016	2016	2	0	2	Export	218	Ecuador	ECU	251	France	FRA								08	ANIMAL FEED STUFF	1	No Quantity							587953			0
S3	2016	2016	2016	2	0	2	Export	218	Ecuador	ECU	320	Guatemala	GTM								08	ANIMAL FEED STUFF	1	No Quantity							472123			0
S3	2016	2016	2016	2	0	2	Export	218	Ecuador	ECU	340	Honduras	HND								08	ANIMAL FEED STUFF	1	No Quantity							1562631			0
S3	2016	2016	2016	2	0	2	Export	218	Ecuador	ECU	360	Indonesia	IDN								08	ANIMAL FEED STUFF	1	No Quantity							1567139			0
S3	2016	2016	2016	2	0	2	Export	218	Ecuador	ECU	381	Italy	ITA								08	ANIMAL FEED STUFF	1	No Quantity							9815			0
S3	2016	2016	2016	2	0	2	Export	218	Ecuador	ECU	392	Japan	JPN								08	ANIMAL FEED STUFF	1	No Quantity							23536157			0
S3	2016	2016	2016	2	0	2	Export	218	Ecuador	ECU	410	Rep. of Korea	KOR								08	ANIMAL FEED STUFF	1	No Quantity							604486			0
S3	2016	2016	2016	2	0	2	Export	218	Ecuador	ECU	422	Lebanon	LBN								08	ANIMAL FEED STUFF	1	No Quantity							79970			0
S3	2016	2016	2016	2	0	2	Export	218	Ecuador	ECU	484	Mexico	MEX								08	ANIMAL FEED STUFF	1	No Quantity							489966			0
S3	2016	2016	2016	2	0	2	Export	218	Ecuador	ECU	490	Other Asia, nes									08	ANIMAL FEED STUFF	1	No Quantity							6480404			0
S3	2016	2016	2016	2	0	2	Export	218	Ecuador	ECU	528	Netherlands	NLD								08	ANIMAL FEED STUFF	1	No Quantity							137809			0
S3	2016	2016	2016	2	0	2	Export	218	Ecuador	ECU	558	Nicaragua	NIC								08	ANIMAL FEED STUFF	1	No Quantity							256851			0
S3	2016	2016	2016	2	0	2	Export	218	Ecuador	ECU	566	Nigeria	NGA								08	ANIMAL FEED STUFF	1	No Quantity							96000			0
S3	2016	2016	2016	2	0	2	Export	218	Ecuador	ECU	591	Panama	PAN								08	ANIMAL FEED STUFF	1	No Quantity							1819787			0
S3	2016	2016	2016	2	0	2	Export	218	Ecuador	ECU	604	Peru	PER								08	ANIMAL FEED STUFF	1	No Quantity							23071986			0
S3	2016	2016	2016	2	0	2	Export	218	Ecuador	ECU	608	Philippines	PHL								08	ANIMAL FEED STUFF	1	No Quantity							423022			0
S3	2016	2016	2016	2	0	2	Export	218	Ecuador	ECU	643	Russian Federation	RUS								08	ANIMAL FEED STUFF	1	No Quantity							43349			0
S3	2016	2016	2016	2	0	2	Export	218	Ecuador	ECU	704	Viet Nam	VNM								08	ANIMAL FEED STUFF	1	No Quantity							1909117			0
S3	2016	2016	2016	2	0	2	Export	218	Ecuador	ECU	724	Spain	ESP								08	ANIMAL FEED STUFF	1	No Quantity							40460			0
S3	2016	2016	2016	2	0	2	Export	218	Ecuador	ECU	740	Suriname	SUR								08	ANIMAL FEED STUFF	1	No Quantity							61166			0
S3	2016	2016	2016	2	0	2	Export	218	Ecuador	ECU	764	Thailand	THA								08	ANIMAL FEED STUFF	1	No Quantity							41411			0
S3	2016	2016	2016	2	0	2	Export	218	Ecuador	ECU	792	Turkey	TUR								08	ANIMAL FEED STUFF	1	No Quantity							2293290			0
S3	2016	2016	2016	2	0	2	Export	218	Ecuador	ECU	842	USA	USA								08	ANIMAL FEED STUFF	1	No Quantity							9535601			0
S3	2016	2016	2016	2	0	2	Export	218	Ecuador	ECU	862	Venezuela	VEN								08	ANIMAL FEED STUFF	1	No Quantity							13040799			0
S3	2016	2016	2016	2	0	2	Export	222	El Salvador	SLV	0	World	WLD								08	ANIMAL FEED STUFF	1	No Quantity			0		0		24063364			0
S3	2016	2016	2016	2	0	2	Export	222	El Salvador	SLV	170	Colombia	COL								08	ANIMAL FEED STUFF	1	No Quantity			0		0		10930			0
S3	2016	2016	2016	2	0	2	Export	222	El Salvador	SLV	188	Costa Rica	CRI								08	ANIMAL FEED STUFF	1	No Quantity			0		0		1173466			0
S3	2016	2016	2016	2	0	2	Export	222	El Salvador	SLV	214	Dominican Rep.	DOM								08	ANIMAL FEED STUFF	1	No Quantity			0		0		14708			0
S3	2016	2016	2016	2	0	2	Export	222	El Salvador	SLV	320	Guatemala	GTM								08	ANIMAL FEED STUFF	1	No Quantity			0		0		6280381			0
S3	2016	2016	2016	2	0	2	Export	222	El Salvador	SLV	340	Honduras	HND								08	ANIMAL FEED STUFF	1	No Quantity			0		0		13849106			0
S3	2016	2016	2016	2	0	2	Export	222	El Salvador	SLV	558	Nicaragua	NIC								08	ANIMAL FEED STUFF	1	No Quantity			0		0		2667925			0
S3	2016	2016	2016	2	0	2	Export	222	El Salvador	SLV	591	Panama	PAN								08	ANIMAL FEED STUFF	1	No Quantity			0		0		66846			0
S3	2016	2016	2016	2	0	2	Export	218	Ecuador	ECU	0	World	WLD								09	MISC.EDIBLE PRODUCTS ETC	1	No Quantity							13826064			0
S3	2016	2016	2016	2	0	2	Export	218	Ecuador	ECU	32	Argentina	ARG								09	MISC.EDIBLE PRODUCTS ETC	1	No Quantity							438860			0
S3	2016	2016	2016	2	0	2	Export	218	Ecuador	ECU	36	Australia	AUS								09	MISC.EDIBLE PRODUCTS ETC	1	No Quantity							33353			0
S3	2016	2016	2016	2	0	2	Export	218	Ecuador	ECU	50	Bangladesh	BGD								09	MISC.EDIBLE PRODUCTS ETC	1	No Quantity							2515			0
S3	2016	2016	2016	2	0	2	Export	218	Ecuador	ECU	68	Bolivia (Plurinational State of)	BOL								09	MISC.EDIBLE PRODUCTS ETC	1	No Quantity							137986			0
S3	2016	2016	2016	2	0	2	Export	218	Ecuador	ECU	76	Brazil	BRA								09	MISC.EDIBLE PRODUCTS ETC	1	No Quantity							1932			0
S3	2016	2016	2016	2	0	2	Export	218	Ecuador	ECU	124	Canada	CAN								09	MISC.EDIBLE PRODUCTS ETC	1	No Quantity							18			0
S3	2016	2016	2016	2	0	2	Export	218	Ecuador	ECU	152	Chile	CHL								09	MISC.EDIBLE PRODUCTS ETC	1	No Quantity							291773			0
S3	2016	2016	2016	2	0	2	Export	218	Ecuador	ECU	156	China	CHN								09	MISC.EDIBLE PRODUCTS ETC	1	No Quantity							402000			0
S3	2016	2016	2016	2	0	2	Export	218	Ecuador	ECU	170	Colombia	COL								09	MISC.EDIBLE PRODUCTS ETC	1	No Quantity							682975			0
S3	2016	2016	2016	2	0	2	Export	218	Ecuador	ECU	192	Cuba	CUB								09	MISC.EDIBLE PRODUCTS ETC	1	No Quantity							265565			0
S3	2016	2016	2016	2	0	2	Export	218	Ecuador	ECU	222	El Salvador	SLV								09	MISC.EDIBLE PRODUCTS ETC	1	No Quantity							1281			0
S3	2016	2016	2016	2	0	2	Export	218	Ecuador	ECU	251	France	FRA								09	MISC.EDIBLE PRODUCTS ETC	1	No Quantity							4945			0
S3	2016	2016	2016	2	0	2	Export	218	Ecuador	ECU	276	Germany	DEU								09	MISC.EDIBLE PRODUCTS ETC	1	No Quantity							103208			0
S3	2016	2016	2016	2	0	2	Export	218	Ecuador	ECU	340	Honduras	HND								09	MISC.EDIBLE PRODUCTS ETC	1	No Quantity							54825			0
S3	2016	2016	2016	2	0	2	Export	218	Ecuador	ECU	344	China, Hong Kong SAR	HKG								09	MISC.EDIBLE PRODUCTS ETC	1	No Quantity							132925			0
S3	2016	2016	2016	2	0	2	Export	218	Ecuador	ECU	381	Italy	ITA								09	MISC.EDIBLE PRODUCTS ETC	1	No Quantity							21692			0
S3	2016	2016	2016	2	0	2	Export	218	Ecuador	ECU	458	Malaysia	MYS								09	MISC.EDIBLE PRODUCTS ETC	1	No Quantity							168000			0
S3	2016	2016	2016	2	0	2	Export	218	Ecuador	ECU	484	Mexico	MEX								09	MISC.EDIBLE PRODUCTS ETC	1	No Quantity							23870			0
S3	2016	2016	2016	2	0	2	Export	218	Ecuador	ECU	528	Netherlands	NLD								09	MISC.EDIBLE PRODUCTS ETC	1	No Quantity							930297			0
S3	2016	2016	2016	2	0	2	Export	218	Ecuador	ECU	531	Curaçao	CUW								09	MISC.EDIBLE PRODUCTS ETC	1	No Quantity							34903			0
S3	2016	2016	2016	2	0	2	Export	218	Ecuador	ECU	554	New Zealand	NZL								09	MISC.EDIBLE PRODUCTS ETC	1	No Quantity							1008			0
S3	2016	2016	2016	2	0	2	Export	218	Ecuador	ECU	558	Nicaragua	NIC								09	MISC.EDIBLE PRODUCTS ETC	1	No Quantity							2279			0
S3	2016	2016	2016	2	0	2	Export	218	Ecuador	ECU	591	Panama	PAN								09	MISC.EDIBLE PRODUCTS ETC	1	No Quantity							818814			0
S3	2016	2016	2016	2	0	2	Export	218	Ecuador	ECU	604	Peru	PER								09	MISC.EDIBLE PRODUCTS ETC	1	No Quantity							2325252			0
S3	2016	2016	2016	2	0	2	Export	218	Ecuador	ECU	620	Portugal	PRT								09	MISC.EDIBLE PRODUCTS ETC	1	No Quantity							502			0
S3	2016	2016	2016	2	0	2	Export	218	Ecuador	ECU	702	Singapore	SGP								09	MISC.EDIBLE PRODUCTS ETC	1	No Quantity							253			0
S3	2016	2016	2016	2	0	2	Export	218	Ecuador	ECU	724	Spain	ESP								09	MISC.EDIBLE PRODUCTS ETC	1	No Quantity							1371104			0
S3	2016	2016	2016	2	0	2	Export	218	Ecuador	ECU	752	Sweden	SWE								09	MISC.EDIBLE PRODUCTS ETC	1	No Quantity							9631			0
S3	2016	2016	2016	2	0	2	Export	218	Ecuador	ECU	757	Switzerland	CHE								09	MISC.EDIBLE PRODUCTS ETC	1	No Quantity							62374			0
S3	2016	2016	2016	2	0	2	Export	218	Ecuador	ECU	826	United Kingdom	GBR								09	MISC.EDIBLE PRODUCTS ETC	1	No Quantity							55264			0
S3	2016	2016	2016	2	0	2	Export	218	Ecuador	ECU	842	USA	USA								09	MISC.EDIBLE PRODUCTS ETC	1	No Quantity							2886895			0
S3	2016	2016	2016	2	0	2	Export	218	Ecuador	ECU	858	Uruguay	URY								09	MISC.EDIBLE PRODUCTS ETC	1	No Quantity							15365			0
S3	2016	2016	2016	2	0	2	Export	218	Ecuador	ECU	862	Venezuela	VEN								09	MISC.EDIBLE PRODUCTS ETC	1	No Quantity							2544400			0
S3	2016	2016	2016	2	0	2	Export	222	El Salvador	SLV	0	World	WLD								09	MISC.EDIBLE PRODUCTS ETC	1	No Quantity			0		0		66933072			0
S3	2016	2016	2016	2	0	2	Export	222	El Salvador	SLV	68	Bolivia (Plurinational State of)	BOL								09	MISC.EDIBLE PRODUCTS ETC	1	No Quantity			0		0		29270			0
S3	2016	2016	2016	2	0	2	Export	222	El Salvador	SLV	84	Belize	BLZ								09	MISC.EDIBLE PRODUCTS ETC	1	No Quantity			0		0		179754			0
S3	2016	2016	2016	2	0	2	Export	222	El Salvador	SLV	124	Canada	CAN								09	MISC.EDIBLE PRODUCTS ETC	1	No Quantity			0		0		167443			0
S3	2016	2016	2016	2	0	2	Export	222	El Salvador	SLV	170	Colombia	COL								09	MISC.EDIBLE PRODUCTS ETC	1	No Quantity			0		0		125252			0
S3	2016	2016	2016	2	0	2	Export	222	El Salvador	SLV	188	Costa Rica	CRI								09	MISC.EDIBLE PRODUCTS ETC	1	No Quantity			0		0		3644544			0
S3	2016	2016	2016	2	0	2	Export	222	El Salvador	SLV	192	Cuba	CUB								09	MISC.EDIBLE PRODUCTS ETC	1	No Quantity			0		0		1			0
S3	2016	2016	2016	2	0	2	Export	222	El Salvador	SLV	214	Dominican Rep.	DOM								09	MISC.EDIBLE PRODUCTS ETC	1	No Quantity			0		0		207118			0
S3	2016	2016	2016	2	0	2	Export	222	El Salvador	SLV	218	Ecuador	ECU								09	MISC.EDIBLE PRODUCTS ETC	1	No Quantity			0		0		1152			0
S3	2016	2016	2016	2	0	2	Export	222	El Salvador	SLV	276	Germany	DEU								09	MISC.EDIBLE PRODUCTS ETC	1	No Quantity			0		0		38005			0
S3	2016	2016	2016	2	0	2	Export	222	El Salvador	SLV	320	Guatemala	GTM								09	MISC.EDIBLE PRODUCTS ETC	1	No Quantity			0		0		16984777			0
S3	2016	2016	2016	2	0	2	Export	222	El Salvador	SLV	340	Honduras	HND								09	MISC.EDIBLE PRODUCTS ETC	1	No Quantity			0		0		8736586			0
S3	2016	2016	2016	2	0	2	Export	222	El Salvador	SLV	410	Rep. of Korea	KOR								09	MISC.EDIBLE PRODUCTS ETC	1	No Quantity			0		0		36614			0
S3	2016	2016	2016	2	0	2	Export	222	El Salvador	SLV	484	Mexico	MEX								09	MISC.EDIBLE PRODUCTS ETC	1	No Quantity			0		0		116516			0
S3	2016	2016	2016	2	0	2	Export	222	El Salvador	SLV	490	Other Asia, nes									09	MISC.EDIBLE PRODUCTS ETC	1	No Quantity			0		0		5			0
S3	2016	2016	2016	2	0	2	Export	222	El Salvador	SLV	528	Netherlands	NLD								09	MISC.EDIBLE PRODUCTS ETC	1	No Quantity			0		0		102830			0
S3	2016	2016	2016	2	0	2	Export	222	El Salvador	SLV	558	Nicaragua	NIC								09	MISC.EDIBLE PRODUCTS ETC	1	No Quantity			0		0		4642480			0
S3	2016	2016	2016	2	0	2	Export	222	El Salvador	SLV	591	Panama	PAN								09	MISC.EDIBLE PRODUCTS ETC	1	No Quantity			0		0		5260025			0
S3	2016	2016	2016	2	0	2	Export	222	El Salvador	SLV	604	Peru	PER								09	MISC.EDIBLE PRODUCTS ETC	1	No Quantity			0		0		15781			0
S3	2016	2016	2016	2	0	2	Export	222	El Salvador	SLV	620	Portugal	PRT								09	MISC.EDIBLE PRODUCTS ETC	1	No Quantity			0		0		2475			0
S3	2016	2016	2016	2	0	2	Export	222	El Salvador	SLV	724	Spain	ESP								09	MISC.EDIBLE PRODUCTS ETC	1	No Quantity			0		0		72997			0
S3	2016	2016	2016	2	0	2	Export	222	El Salvador	SLV	842	USA	USA								09	MISC.EDIBLE PRODUCTS ETC	1	No Quantity			0		0		26535774			0
S3	2016	2016	2016	2	0	2	Export	222	El Salvador	SLV	858	Uruguay	URY								09	MISC.EDIBLE PRODUCTS ETC	1	No Quantity			0		0		28668			0
S3	2016	2016	2016	2	0	2	Export	222	El Salvador	SLV	862	Venezuela	VEN								09	MISC.EDIBLE PRODUCTS ETC	1	No Quantity			0		0		4994			0
S3	2016	2016	2016	2	0	2	Export	218	Ecuador	ECU	0	World	WLD								11	BEVERAGES	1	No Quantity							3536595			0
S3	2016	2016	2016	2	0	2	Export	218	Ecuador	ECU	32	Argentina	ARG								11	BEVERAGES	1	No Quantity							15			0
S3	2016	2016	2016	2	0	2	Export	218	Ecuador	ECU	152	Chile	CHL								11	BEVERAGES	1	No Quantity							3659			0
S3	2016	2016	2016	2	0	2	Export	218	Ecuador	ECU	156	China	CHN								11	BEVERAGES	1	No Quantity							31470			0
S3	2016	2016	2016	2	0	2	Export	218	Ecuador	ECU	170	Colombia	COL								11	BEVERAGES	1	No Quantity							133318			0
S3	2016	2016	2016	2	0	2	Export	218	Ecuador	ECU	188	Costa Rica	CRI								11	BEVERAGES	1	No Quantity							24948			0
S3	2016	2016	2016	2	0	2	Export	218	Ecuador	ECU	276	Germany	DEU								11	BEVERAGES	1	No Quantity							6			0
S3	2016	2016	2016	2	0	2	Export	218	Ecuador	ECU	320	Guatemala	GTM								11	BEVERAGES	1	No Quantity							41265			0
S3	2016	2016	2016	2	0	2	Export	218	Ecuador	ECU	340	Honduras	HND								11	BEVERAGES	1	No Quantity							28683			0
S3	2016	2016	2016	2	0	2	Export	218	Ecuador	ECU	484	Mexico	MEX								11	BEVERAGES	1	No Quantity							288			0
S3	2016	2016	2016	2	0	2	Export	218	Ecuador	ECU	531	Curaçao	CUW								11	BEVERAGES	1	No Quantity							40302			0
S3	2016	2016	2016	2	0	2	Export	218	Ecuador	ECU	554	New Zealand	NZL								11	BEVERAGES	1	No Quantity							3463			0
S3	2016	2016	2016	2	0	2	Export	218	Ecuador	ECU	604	Peru	PER								11	BEVERAGES	1	No Quantity							1473388			0
S3	2016	2016	2016	2	0	2	Export	218	Ecuador	ECU	620	Portugal	PRT								11	BEVERAGES	1	No Quantity							12250			0
S3	2016	2016	2016	2	0	2	Export	218	Ecuador	ECU	724	Spain	ESP								11	BEVERAGES	1	No Quantity							2278			0
S3	2016	2016	2016	2	0	2	Export	218	Ecuador	ECU	826	United Kingdom	GBR								11	BEVERAGES	1	No Quantity							108			0
S3	2016	2016	2016	2	0	2	Export	218	Ecuador	ECU	842	USA	USA								11	BEVERAGES	1	No Quantity							1741153			0
S3	2016	2016	2016	2	0	2	Export	222	El Salvador	SLV	0	World	WLD								11	BEVERAGES	1	No Quantity			0		0		118800801			0
S3	2016	2016	2016	2	0	2	Export	222	El Salvador	SLV	36	Australia	AUS								11	BEVERAGES	1	No Quantity			0		0		1228726			0
S3	2016	2016	2016	2	0	2	Export	222	El Salvador	SLV	76	Brazil	BRA								11	BEVERAGES	1	No Quantity			0		0		84			0
S3	2016	2016	2016	2	0	2	Export	222	El Salvador	SLV	84	Belize	BLZ								11	BEVERAGES	1	No Quantity			0		0		27074			0
S3	2016	2016	2016	2	0	2	Export	222	El Salvador	SLV	124	Canada	CAN								11	BEVERAGES	1	No Quantity			0		0		216			0
S3	2016	2016	2016	2	0	2	Export	222	El Salvador	SLV	170	Colombia	COL								11	BEVERAGES	1	No Quantity			0		0		887028			0
S3	2016	2016	2016	2	0	2	Export	222	El Salvador	SLV	188	Costa Rica	CRI								11	BEVERAGES	1	No Quantity			0		0		5447460			0
S3	2016	2016	2016	2	0	2	Export	222	El Salvador	SLV	203	Czechia	CZE								11	BEVERAGES	1	No Quantity			0		0		4545			0
S3	2016	2016	2016	2	0	2	Export	222	El Salvador	SLV	214	Dominican Rep.	DOM								11	BEVERAGES	1	No Quantity			0		0		4034053			0
S3	2016	2016	2016	2	0	2	Export	222	El Salvador	SLV	218	Ecuador	ECU								11	BEVERAGES	1	No Quantity			0		0		434			0
S3	2016	2016	2016	2	0	2	Export	222	El Salvador	SLV	251	France	FRA								11	BEVERAGES	1	No Quantity			0		0		92848			0
S3	2016	2016	2016	2	0	2	Export	222	El Salvador	SLV	270	Gambia	GMB								11	BEVERAGES	1	No Quantity			0		0		899			0
S3	2016	2016	2016	2	0	2	Export	222	El Salvador	SLV	276	Germany	DEU								11	BEVERAGES	1	No Quantity			0		0		669			0
S3	2016	2016	2016	2	0	2	Export	222	El Salvador	SLV	320	Guatemala	GTM								11	BEVERAGES	1	No Quantity			0		0		43635507			0
S3	2016	2016	2016	2	0	2	Export	222	El Salvador	SLV	332	Haiti	HTI								11	BEVERAGES	1	No Quantity			0		0		40860			0
S3	2016	2016	2016	2	0	2	Export	222	El Salvador	SLV	340	Honduras	HND								11	BEVERAGES	1	No Quantity			0		0		13653098			0
S3	2016	2016	2016	2	0	2	Export	222	El Salvador	SLV	388	Jamaica	JAM								11	BEVERAGES	1	No Quantity			0		0		2174058			0
S3	2016	2016	2016	2	0	2	Export	222	El Salvador	SLV	484	Mexico	MEX								11	BEVERAGES	1	No Quantity			0		0		3769666			0
S3	2016	2016	2016	2	0	2	Export	222	El Salvador	SLV	490	Other Asia, nes									11	BEVERAGES	1	No Quantity			0		0		4319			0
S3	2016	2016	2016	2	0	2	Export	222	El Salvador	SLV	528	Netherlands	NLD								11	BEVERAGES	1	No Quantity			0		0		17011			0
S3	2016	2016	2016	2	0	2	Export	222	El Salvador	SLV	531	Curaçao	CUW								11	BEVERAGES	1	No Quantity			0		0		7605			0
S3	2016	2016	2016	2	0	2	Export	222	El Salvador	SLV	558	Nicaragua	NIC								11	BEVERAGES	1	No Quantity			0		0		20729117			0
S3	2016	2016	2016	2	0	2	Export	222	El Salvador	SLV	591	Panama	PAN								11	BEVERAGES	1	No Quantity			0		0		18000835			0
S3	2016	2016	2016	2	0	2	Export	222	El Salvador	SLV	604	Peru	PER								11	BEVERAGES	1	No Quantity			0		0		57772			0
S3	2016	2016	2016	2	0	2	Export	222	El Salvador	SLV	624	Guinea-Bissau	GNB								11	BEVERAGES	1	No Quantity			0		0		993			0
S3	2016	2016	2016	2	0	2	Export	222	El Salvador	SLV	659	Saint Kitts and Nevis	KNA								11	BEVERAGES	1	No Quantity			0		0		5720			0
S3	2016	2016	2016	2	0	2	Export	222	El Salvador	SLV	682	Saudi Arabia	SAU								11	BEVERAGES	1	No Quantity			0		0		45			0
S3	2016	2016	2016	2	0	2	Export	222	El Salvador	SLV	724	Spain	ESP								11	BEVERAGES	1	No Quantity			0		0		15851			0
S3	2016	2016	2016	2	0	2	Export	222	El Salvador	SLV	807	North Macedonia	MKD								11	BEVERAGES	1	No Quantity			0		0		3780			0
S3	2016	2016	2016	2	0	2	Export	222	El Salvador	SLV	842	USA	USA								11	BEVERAGES	1	No Quantity			0		0		4956543			0
S3	2016	2016	2016	2	0	2	Export	222	El Salvador	SLV	862	Venezuela	VEN								11	BEVERAGES	1	No Quantity			0		0		3974			0
S3	2016	2016	2016	2	0	2	Export	218	Ecuador	ECU	0	World	WLD								12	TOBACCO,TOBACCO MANUFACT	1	No Quantity							54759057			0
S3	2016	2016	2016	2	0	2	Export	218	Ecuador	ECU	52	Barbados	BRB								12	TOBACCO,TOBACCO MANUFACT	1	No Quantity							1485			0
S3	2016	2016	2016	2	0	2	Export	218	Ecuador	ECU	76	Brazil	BRA								12	TOBACCO,TOBACCO MANUFACT	1	No Quantity							23090			0
S3	2016	2016	2016	2	0	2	Export	218	Ecuador	ECU	144	Sri Lanka	LKA								12	TOBACCO,TOBACCO MANUFACT	1	No Quantity							1336418			0
S3	2016	2016	2016	2	0	2	Export	218	Ecuador	ECU	170	Colombia	COL								12	TOBACCO,TOBACCO MANUFACT	1	No Quantity							2357264			0
S3	2016	2016	2016	2	0	2	Export	218	Ecuador	ECU	188	Costa Rica	CRI								12	TOBACCO,TOBACCO MANUFACT	1	No Quantity							187798			0
S3	2016	2016	2016	2	0	2	Export	218	Ecuador	ECU	203	Czechia	CZE								12	TOBACCO,TOBACCO MANUFACT	1	No Quantity							367860			0
S3	2016	2016	2016	2	0	2	Export	218	Ecuador	ECU	214	Dominican Rep.	DOM								12	TOBACCO,TOBACCO MANUFACT	1	No Quantity							18611538			0
S3	2016	2016	2016	2	0	2	Export	218	Ecuador	ECU	276	Germany	DEU								12	TOBACCO,TOBACCO MANUFACT	1	No Quantity							2798972			0
S3	2016	2016	2016	2	0	2	Export	218	Ecuador	ECU	300	Greece	GRC								12	TOBACCO,TOBACCO MANUFACT	1	No Quantity							167492			0
S3	2016	2016	2016	2	0	2	Export	218	Ecuador	ECU	340	Honduras	HND								12	TOBACCO,TOBACCO MANUFACT	1	No Quantity							797261			0
S3	2016	2016	2016	2	0	2	Export	218	Ecuador	ECU	344	China, Hong Kong SAR	HKG								12	TOBACCO,TOBACCO MANUFACT	1	No Quantity							1694			0
S3	2016	2016	2016	2	0	2	Export	218	Ecuador	ECU	348	Hungary	HUN								12	TOBACCO,TOBACCO MANUFACT	1	No Quantity							2			0
S3	2016	2016	2016	2	0	2	Export	218	Ecuador	ECU	360	Indonesia	IDN								12	TOBACCO,TOBACCO MANUFACT	1	No Quantity							2582564			0
S3	2016	2016	2016	2	0	2	Export	218	Ecuador	ECU	392	Japan	JPN								12	TOBACCO,TOBACCO MANUFACT	1	No Quantity							8000			0
S3	2016	2016	2016	2	0	2	Export	218	Ecuador	ECU	440	Lithuania	LTU								12	TOBACCO,TOBACCO MANUFACT	1	No Quantity							451202			0
S3	2016	2016	2016	2	0	2	Export	218	Ecuador	ECU	528	Netherlands	NLD								12	TOBACCO,TOBACCO MANUFACT	1	No Quantity							4886831			0
S3	2016	2016	2016	2	0	2	Export	218	Ecuador	ECU	558	Nicaragua	NIC								12	TOBACCO,TOBACCO MANUFACT	1	No Quantity							12979211			0
S3	2016	2016	2016	2	0	2	Export	218	Ecuador	ECU	604	Peru	PER								12	TOBACCO,TOBACCO MANUFACT	1	No Quantity							614253			0
S3	2016	2016	2016	2	0	2	Export	218	Ecuador	ECU	608	Philippines	PHL								12	TOBACCO,TOBACCO MANUFACT	1	No Quantity							1018684			0
S3	2016	2016	2016	2	0	2	Export	218	Ecuador	ECU	616	Poland	POL								12	TOBACCO,TOBACCO MANUFACT	1	No Quantity							2309718			0
S3	2016	2016	2016	2	0	2	Export	218	Ecuador	ECU	620	Portugal	PRT								12	TOBACCO,TOBACCO MANUFACT	1	No Quantity							167492			0
S3	2016	2016	2016	2	0	2	Export	218	Ecuador	ECU	642	Romania	ROU								12	TOBACCO,TOBACCO MANUFACT	1	No Quantity							112801			0
S3	2016	2016	2016	2	0	2	Export	218	Ecuador	ECU	643	Russian Federation	RUS								12	TOBACCO,TOBACCO MANUFACT	1	No Quantity							2249716			0
S3	2016	2016	2016	2	0	2	Export	218	Ecuador	ECU	688	Serbia	SRB								12	TOBACCO,TOBACCO MANUFACT	1	No Quantity							337867			0
S3	2016	2016	2016	2	0	2	Export	218	Ecuador	ECU	724	Spain	ESP								12	TOBACCO,TOBACCO MANUFACT	1	No Quantity							53576			0
S3	2016	2016	2016	2	0	2	Export	218	Ecuador	ECU	757	Switzerland	CHE								12	TOBACCO,TOBACCO MANUFACT	1	No Quantity							280292			0
S3	2016	2016	2016	2	0	2	Export	218	Ecuador	ECU	804	Ukraine	UKR								12	TOBACCO,TOBACCO MANUFACT	1	No Quantity							54691			0
S3	2016	2016	2016	2	0	2	Export	218	Ecuador	ECU	842	USA	USA								12	TOBACCO,TOBACCO MANUFACT	1	No Quantity							1287			0
S3	2016	2016	2016	2	0	2	Export	222	El Salvador	SLV	0	World	WLD								12	TOBACCO,TOBACCO MANUFACT	1	No Quantity			0		0		25559			0
S3	2016	2016	2016	2	0	2	Export	222	El Salvador	SLV	76	Brazil	BRA								12	TOBACCO,TOBACCO MANUFACT	1	No Quantity			0		0		516			0
S3	2016	2016	2016	2	0	2	Export	222	El Salvador	SLV	842	USA	USA								12	TOBACCO,TOBACCO MANUFACT	1	No Quantity			0		0		25002			0
S3	2016	2016	2016	2	0	2	Export	222	El Salvador	SLV	862	Venezuela	VEN								12	TOBACCO,TOBACCO MANUFACT	1	No Quantity			0		0		40			0
S3	2016	2016	2016	2	0	2	Export	218	Ecuador	ECU	0	World	WLD								21	HIDES,SKINS,FURSKINS,RAW	1	No Quantity							12308			0
S3	2016	2016	2016	2	0	2	Export	218	Ecuador	ECU	156	China	CHN								21	HIDES,SKINS,FURSKINS,RAW	1	No Quantity							12284			0
S3	2016	2016	2016	2	0	2	Export	218	Ecuador	ECU	842	USA	USA								21	HIDES,SKINS,FURSKINS,RAW	1	No Quantity							24			0
S3	2016	2016	2016	2	0	2	Export	222	El Salvador	SLV	0	World	WLD								21	HIDES,SKINS,FURSKINS,RAW	1	No Quantity			0		0		1184900			0
S3	2016	2016	2016	2	0	2	Export	222	El Salvador	SLV	484	Mexico	MEX								21	HIDES,SKINS,FURSKINS,RAW	1	No Quantity			0		0		1184900			0
S3	2016	2016	2016	2	0	2	Export	218	Ecuador	ECU	0	World	WLD								22	OIL SEED,OLEAGINUS FRUIT	1	No Quantity							1879749			0
S3	2016	2016	2016	2	0	2	Export	218	Ecuador	ECU	152	Chile	CHL								22	OIL SEED,OLEAGINUS FRUIT	1	No Quantity							968			0
S3	2016	2016	2016	2	0	2	Export	218	Ecuador	ECU	170	Colombia	COL								22	OIL SEED,OLEAGINUS FRUIT	1	No Quantity							217909			0
S3	2016	2016	2016	2	0	2	Export	218	Ecuador	ECU	214	Dominican Rep.	DOM								22	OIL SEED,OLEAGINUS FRUIT	1	No Quantity							4633			0
S3	2016	2016	2016	2	0	2	Export	218	Ecuador	ECU	251	France	FRA								22	OIL SEED,OLEAGINUS FRUIT	1	No Quantity							34064			0
S3	2016	2016	2016	2	0	2	Export	218	Ecuador	ECU	381	Italy	ITA								22	OIL SEED,OLEAGINUS FRUIT	1	No Quantity							1380			0
S3	2016	2016	2016	2	0	2	Export	218	Ecuador	ECU	392	Japan	JPN								22	OIL SEED,OLEAGINUS FRUIT	1	No Quantity							1			0
S3	2016	2016	2016	2	0	2	Export	218	Ecuador	ECU	490	Other Asia, nes									22	OIL SEED,OLEAGINUS FRUIT	1	No Quantity							41600			0
S3	2016	2016	2016	2	0	2	Export	218	Ecuador	ECU	528	Netherlands	NLD								22	OIL SEED,OLEAGINUS FRUIT	1	No Quantity							104533			0
S3	2016	2016	2016	2	0	2	Export	218	Ecuador	ECU	591	Panama	PAN								22	OIL SEED,OLEAGINUS FRUIT	1	No Quantity							19334			0
S3	2016	2016	2016	2	0	2	Export	218	Ecuador	ECU	604	Peru	PER								22	OIL SEED,OLEAGINUS FRUIT	1	No Quantity							790762			0
S3	2016	2016	2016	2	0	2	Export	218	Ecuador	ECU	702	Singapore	SGP								22	OIL SEED,OLEAGINUS FRUIT	1	No Quantity							3300			0
S3	2016	2016	2016	2	0	2	Export	218	Ecuador	ECU	704	Viet Nam	VNM								22	OIL SEED,OLEAGINUS FRUIT	1	No Quantity							1404			0
S3	2016	2016	2016	2	0	2	Export	218	Ecuador	ECU	724	Spain	ESP								22	OIL SEED,OLEAGINUS FRUIT	1	No Quantity							330			0
S3	2016	2016	2016	2	0	2	Export	218	Ecuador	ECU	792	Turkey	TUR								22	OIL SEED,OLEAGINUS FRUIT	1	No Quantity							4000			0
S3	2016	2016	2016	2	0	2	Export	218	Ecuador	ECU	826	United Kingdom	GBR								22	OIL SEED,OLEAGINUS FRUIT	1	No Quantity							64000			0
S3	2016	2016	2016	2	0	2	Export	218	Ecuador	ECU	842	USA	USA								22	OIL SEED,OLEAGINUS FRUIT	1	No Quantity							591530			0
S3	2016	2016	2016	2	0	2	Export	222	El Salvador	SLV	0	World	WLD								22	OIL SEED,OLEAGINUS FRUIT	1	No Quantity			0		0		396478			0
S3	2016	2016	2016	2	0	2	Export	222	El Salvador	SLV	124	Canada	CAN								22	OIL SEED,OLEAGINUS FRUIT	1	No Quantity			0		0		75			0
S3	2016	2016	2016	2	0	2	Export	222	El Salvador	SLV	188	Costa Rica	CRI								22	OIL SEED,OLEAGINUS FRUIT	1	No Quantity			0		0		19272			0
S3	2016	2016	2016	2	0	2	Export	222	El Salvador	SLV	320	Guatemala	GTM								22	OIL SEED,OLEAGINUS FRUIT	1	No Quantity			0		0		7791			0
S3	2016	2016	2016	2	0	2	Export	222	El Salvador	SLV	340	Honduras	HND								22	OIL SEED,OLEAGINUS FRUIT	1	No Quantity			0		0		4684			0
S3	2016	2016	2016	2	0	2	Export	222	El Salvador	SLV	558	Nicaragua	NIC								22	OIL SEED,OLEAGINUS FRUIT	1	No Quantity			0		0		60405			0
S3	2016	2016	2016	2	0	2	Export	222	El Salvador	SLV	842	USA	USA								22	OIL SEED,OLEAGINUS FRUIT	1	No Quantity			0		0		304250			0
S3	2016	2016	2016	2	0	2	Export	218	Ecuador	ECU	0	World	WLD								23	CRUDE RUBBER	1	No Quantity							1314948			0
S3	2016	2016	2016	2	0	2	Export	218	Ecuador	ECU	68	Bolivia (Plurinational State of)	BOL								23	CRUDE RUBBER	1	No Quantity							1053			0
S3	2016	2016	2016	2	0	2	Export	218	Ecuador	ECU	170	Colombia	COL								23	CRUDE RUBBER	1	No Quantity							31746			0
S3	2016	2016	2016	2	0	2	Export	218	Ecuador	ECU	188	Costa Rica	CRI								23	CRUDE RUBBER	1	No Quantity							53419			0
S3	2016	2016	2016	2	0	2	Export	218	Ecuador	ECU	604	Peru	PER								23	CRUDE RUBBER	1	No Quantity							881586			0
S3	2016	2016	2016	2	0	2	Export	218	Ecuador	ECU	764	Thailand	THA								23	CRUDE RUBBER	1	No Quantity							347050			0
S3	2016	2016	2016	2	0	2	Export	218	Ecuador	ECU	899	Areas, nes									23	CRUDE RUBBER	1	No Quantity							94			0
S3	2016	2016	2016	2	0	2	Export	222	El Salvador	SLV	0	World	WLD								23	CRUDE RUBBER	1	No Quantity			0		0		4435			0
S3	2016	2016	2016	2	0	2	Export	222	El Salvador	SLV	320	Guatemala	GTM								23	CRUDE RUBBER	1	No Quantity			0		0		987			0
S3	2016	2016	2016	2	0	2	Export	222	El Salvador	SLV	340	Honduras	HND								23	CRUDE RUBBER	1	No Quantity			0		0		743			0
S3	2016	2016	2016	2	0	2	Export	222	El Salvador	SLV	558	Nicaragua	NIC								23	CRUDE RUBBER	1	No Quantity			0		0		2677			0
S3	2016	2016	2016	2	0	2	Export	222	El Salvador	SLV	842	USA	USA								23	CRUDE RUBBER	1	No Quantity			0		0		26			0
S3	2016	2016	2016	2	0	2	Export	218	Ecuador	ECU	0	World	WLD								24	CORK AND WOOD	1	No Quantity							168986187			0
S3	2016	2016	2016	2	0	2	Export	218	Ecuador	ECU	32	Argentina	ARG								24	CORK AND WOOD	1	No Quantity							49015			0
S3	2016	2016	2016	2	0	2	Export	218	Ecuador	ECU	36	Australia	AUS								24	CORK AND WOOD	1	No Quantity							398865			0
S3	2016	2016	2016	2	0	2	Export	218	Ecuador	ECU	40	Austria	AUT								24	CORK AND WOOD	1	No Quantity							1456			0
S3	2016	2016	2016	2	0	2	Export	218	Ecuador	ECU	50	Bangladesh	BGD								24	CORK AND WOOD	1	No Quantity							1481690			0
S3	2016	2016	2016	2	0	2	Export	218	Ecuador	ECU	56	Belgium	BEL								24	CORK AND WOOD	1	No Quantity							15918			0
S3	2016	2016	2016	2	0	2	Export	218	Ecuador	ECU	76	Brazil	BRA								24	CORK AND WOOD	1	No Quantity							7915000			0
S3	2016	2016	2016	2	0	2	Export	218	Ecuador	ECU	100	Bulgaria	BGR								24	CORK AND WOOD	1	No Quantity							36290			0
S3	2016	2016	2016	2	0	2	Export	218	Ecuador	ECU	124	Canada	CAN								24	CORK AND WOOD	1	No Quantity							47674			0
S3	2016	2016	2016	2	0	2	Export	218	Ecuador	ECU	152	Chile	CHL								24	CORK AND WOOD	1	No Quantity							61058			0
S3	2016	2016	2016	2	0	2	Export	218	Ecuador	ECU	156	China	CHN								24	CORK AND WOOD	1	No Quantity							41727468			0
S3	2016	2016	2016	2	0	2	Export	218	Ecuador	ECU	170	Colombia	COL								24	CORK AND WOOD	1	No Quantity							20650			0
S3	2016	2016	2016	2	0	2	Export	218	Ecuador	ECU	191	Croatia	HRV								24	CORK AND WOOD	1	No Quantity							12425			0
S3	2016	2016	2016	2	0	2	Export	218	Ecuador	ECU	192	Cuba	CUB								24	CORK AND WOOD	1	No Quantity							100			0
S3	2016	2016	2016	2	0	2	Export	218	Ecuador	ECU	203	Czechia	CZE								24	CORK AND WOOD	1	No Quantity							13011			0
S3	2016	2016	2016	2	0	2	Export	218	Ecuador	ECU	208	Denmark	DNK								24	CORK AND WOOD	1	No Quantity							11561124			0
S3	2016	2016	2016	2	0	2	Export	218	Ecuador	ECU	214	Dominican Rep.	DOM								24	CORK AND WOOD	1	No Quantity							72322			0
S3	2016	2016	2016	2	0	2	Export	218	Ecuador	ECU	246	Finland	FIN								24	CORK AND WOOD	1	No Quantity							99449			0
S3	2016	2016	2016	2	0	2	Export	218	Ecuador	ECU	251	France	FRA								24	CORK AND WOOD	1	No Quantity							3767373			0
S3	2016	2016	2016	2	0	2	Export	218	Ecuador	ECU	276	Germany	DEU								24	CORK AND WOOD	1	No Quantity							7102540			0
S3	2016	2016	2016	2	0	2	Export	218	Ecuador	ECU	372	Ireland	IRL								24	CORK AND WOOD	1	No Quantity							41955			0
S3	2016	2016	2016	2	0	2	Export	218	Ecuador	ECU	381	Italy	ITA								24	CORK AND WOOD	1	No Quantity							251854			0
S3	2016	2016	2016	2	0	2	Export	218	Ecuador	ECU	392	Japan	JPN								24	CORK AND WOOD	1	No Quantity							10807851			0
S3	2016	2016	2016	2	0	2	Export	218	Ecuador	ECU	410	Rep. of Korea	KOR								24	CORK AND WOOD	1	No Quantity							22361			0
S3	2016	2016	2016	2	0	2	Export	218	Ecuador	ECU	440	Lithuania	LTU								24	CORK AND WOOD	1	No Quantity							4856708			0
S3	2016	2016	2016	2	0	2	Export	218	Ecuador	ECU	450	Madagascar	MDG								24	CORK AND WOOD	1	No Quantity							32635			0
S3	2016	2016	2016	2	0	2	Export	218	Ecuador	ECU	484	Mexico	MEX								24	CORK AND WOOD	1	No Quantity							60548			0
S3	2016	2016	2016	2	0	2	Export	218	Ecuador	ECU	490	Other Asia, nes									24	CORK AND WOOD	1	No Quantity							67254			0
S3	2016	2016	2016	2	0	2	Export	218	Ecuador	ECU	528	Netherlands	NLD								24	CORK AND WOOD	1	No Quantity							22193			0
S3	2016	2016	2016	2	0	2	Export	218	Ecuador	ECU	591	Panama	PAN								24	CORK AND WOOD	1	No Quantity							5286			0
S3	2016	2016	2016	2	0	2	Export	218	Ecuador	ECU	604	Peru	PER								24	CORK AND WOOD	1	No Quantity							696			0
S3	2016	2016	2016	2	0	2	Export	218	Ecuador	ECU	616	Poland	POL								24	CORK AND WOOD	1	No Quantity							2266872			0
S3	2016	2016	2016	2	0	2	Export	218	Ecuador	ECU	643	Russian Federation	RUS								24	CORK AND WOOD	1	No Quantity							13440			0
S3	2016	2016	2016	2	0	2	Export	218	Ecuador	ECU	699	India	IND								24	CORK AND WOOD	1	No Quantity							41257413			0
S3	2016	2016	2016	2	0	2	Export	218	Ecuador	ECU	704	Viet Nam	VNM								24	CORK AND WOOD	1	No Quantity							306928			0
S3	2016	2016	2016	2	0	2	Export	218	Ecuador	ECU	705	Slovenia	SVN								24	CORK AND WOOD	1	No Quantity							26782			0
S3	2016	2016	2016	2	0	2	Export	218	Ecuador	ECU	710	South Africa	ZAF								24	CORK AND WOOD	1	No Quantity							546159			0
S3	2016	2016	2016	2	0	2	Export	218	Ecuador	ECU	724	Spain	ESP								24	CORK AND WOOD	1	No Quantity							2395534			0
S3	2016	2016	2016	2	0	2	Export	218	Ecuador	ECU	757	Switzerland	CHE								24	CORK AND WOOD	1	No Quantity							35409			0
S3	2016	2016	2016	2	0	2	Export	218	Ecuador	ECU	764	Thailand	THA								24	CORK AND WOOD	1	No Quantity							72098			0
S3	2016	2016	2016	2	0	2	Export	218	Ecuador	ECU	784	United Arab Emirates	ARE								24	CORK AND WOOD	1	No Quantity							404709			0
S3	2016	2016	2016	2	0	2	Export	218	Ecuador	ECU	792	Turkey	TUR								24	CORK AND WOOD	1	No Quantity							2401497			0
S3	2016	2016	2016	2	0	2	Export	218	Ecuador	ECU	818	Egypt	EGY								24	CORK AND WOOD	1	No Quantity							13910			0
S3	2016	2016	2016	2	0	2	Export	218	Ecuador	ECU	826	United Kingdom	GBR								24	CORK AND WOOD	1	No Quantity							282386			0
S3	2016	2016	2016	2	0	2	Export	218	Ecuador	ECU	842	USA	USA								24	CORK AND WOOD	1	No Quantity							28410278			0
S3	2016	2016	2016	2	0	2	Export	222	El Salvador	SLV	0	World	WLD								24	CORK AND WOOD	1	No Quantity			0		0		3449778			0
S3	2016	2016	2016	2	0	2	Export	222	El Salvador	SLV	84	Belize	BLZ								24	CORK AND WOOD	1	No Quantity			0		0		374			0
S3	2016	2016	2016	2	0	2	Export	222	El Salvador	SLV	156	China	CHN								24	CORK AND WOOD	1	No Quantity			0		0		318560			0
S3	2016	2016	2016	2	0	2	Export	222	El Salvador	SLV	320	Guatemala	GTM								24	CORK AND WOOD	1	No Quantity			0		0		1236			0
S3	2016	2016	2016	2	0	2	Export	222	El Salvador	SLV	490	Other Asia, nes									24	CORK AND WOOD	1	No Quantity			0		0		66100			0
S3	2016	2016	2016	2	0	2	Export	222	El Salvador	SLV	558	Nicaragua	NIC								24	CORK AND WOOD	1	No Quantity			0		0		190			0
S3	2016	2016	2016	2	0	2	Export	222	El Salvador	SLV	699	India	IND								24	CORK AND WOOD	1	No Quantity			0		0		1728088			0
S3	2016	2016	2016	2	0	2	Export	222	El Salvador	SLV	702	Singapore	SGP								24	CORK AND WOOD	1	No Quantity			0		0		13814			0
S3	2016	2016	2016	2	0	2	Export	222	El Salvador	SLV	704	Viet Nam	VNM								24	CORK AND WOOD	1	No Quantity			0		0		15371			0
S3	2016	2016	2016	2	0	2	Export	222	El Salvador	SLV	842	USA	USA								24	CORK AND WOOD	1	No Quantity			0		0		1305757			0
S3	2016	2016	2016	2	0	2	Export	222	El Salvador	SLV	862	Venezuela	VEN								24	CORK AND WOOD	1	No Quantity			0		0		285			0
S3	2016	2016	2016	2	0	2	Export	218	Ecuador	ECU	0	World	WLD								25	PULP AND WASTE PAPER	1	No Quantity							1541146			0
S3	2016	2016	2016	2	0	2	Export	218	Ecuador	ECU	56	Belgium	BEL								25	PULP AND WASTE PAPER	1	No Quantity							28870			0
S3	2016	2016	2016	2	0	2	Export	218	Ecuador	ECU	170	Colombia	COL								25	PULP AND WASTE PAPER	1	No Quantity							1436032			0
S3	2016	2016	2016	2	0	2	Export	218	Ecuador	ECU	262	Djibouti	DJI								25	PULP AND WASTE PAPER	1	No Quantity							902			0
S3	2016	2016	2016	2	0	2	Export	218	Ecuador	ECU	381	Italy	ITA								25	PULP AND WASTE PAPER	1	No Quantity							3780			0
S3	2016	2016	2016	2	0	2	Export	218	Ecuador	ECU	604	Peru	PER								25	PULP AND WASTE PAPER	1	No Quantity							61016			0
S3	2016	2016	2016	2	0	2	Export	218	Ecuador	ECU	724	Spain	ESP								25	PULP AND WASTE PAPER	1	No Quantity							10545			0
S3	2016	2016	2016	2	0	2	Export	222	El Salvador	SLV	0	World	WLD								25	PULP AND WASTE PAPER	1	No Quantity			0		0		7965206			0
S3	2016	2016	2016	2	0	2	Export	222	El Salvador	SLV	152	Chile	CHL								25	PULP AND WASTE PAPER	1	No Quantity			0		0		12915			0
S3	2016	2016	2016	2	0	2	Export	222	El Salvador	SLV	156	China	CHN								25	PULP AND WASTE PAPER	1	No Quantity			0		0		2564820			0
S3	2016	2016	2016	2	0	2	Export	222	El Salvador	SLV	170	Colombia	COL								25	PULP AND WASTE PAPER	1	No Quantity			0		0		403424			0
S3	2016	2016	2016	2	0	2	Export	222	El Salvador	SLV	188	Costa Rica	CRI								25	PULP AND WASTE PAPER	1	No Quantity			0		0		69299			0
S3	2016	2016	2016	2	0	2	Export	222	El Salvador	SLV	214	Dominican Rep.	DOM								25	PULP AND WASTE PAPER	1	No Quantity			0		0		134081			0
S3	2016	2016	2016	2	0	2	Export	222	El Salvador	SLV	218	Ecuador	ECU								25	PULP AND WASTE PAPER	1	No Quantity			0		0		1393060			0
S3	2016	2016	2016	2	0	2	Export	222	El Salvador	SLV	320	Guatemala	GTM								25	PULP AND WASTE PAPER	1	No Quantity			0		0		673196			0
S3	2016	2016	2016	2	0	2	Export	222	El Salvador	SLV	340	Honduras	HND								25	PULP AND WASTE PAPER	1	No Quantity			0		0		24016			0
S3	2016	2016	2016	2	0	2	Export	222	El Salvador	SLV	360	Indonesia	IDN								25	PULP AND WASTE PAPER	1	No Quantity			0		0		256104			0
S3	2016	2016	2016	2	0	2	Export	222	El Salvador	SLV	410	Rep. of Korea	KOR								25	PULP AND WASTE PAPER	1	No Quantity			0		0		767142			0
S3	2016	2016	2016	2	0	2	Export	222	El Salvador	SLV	484	Mexico	MEX								25	PULP AND WASTE PAPER	1	No Quantity			0		0		7707			0
S3	2016	2016	2016	2	0	2	Export	222	El Salvador	SLV	490	Other Asia, nes									25	PULP AND WASTE PAPER	1	No Quantity			0		0		1542453			0
S3	2016	2016	2016	2	0	2	Export	222	El Salvador	SLV	591	Panama	PAN								25	PULP AND WASTE PAPER	1	No Quantity			0		0		14417			0
S3	2016	2016	2016	2	0	2	Export	222	El Salvador	SLV	699	India	IND								25	PULP AND WASTE PAPER	1	No Quantity			0		0		86778			0
S3	2016	2016	2016	2	0	2	Export	222	El Salvador	SLV	764	Thailand	THA								25	PULP AND WASTE PAPER	1	No Quantity			0		0		15787			0
S3	2016	2016	2016	2	0	2	Export	218	Ecuador	ECU	0	World	WLD								26	TEXTILE FIBRES	1	No Quantity							25349075			0
S3	2016	2016	2016	2	0	2	Export	218	Ecuador	ECU	76	Brazil	BRA								26	TEXTILE FIBRES	1	No Quantity							136651			0
S3	2016	2016	2016	2	0	2	Export	218	Ecuador	ECU	152	Chile	CHL								26	TEXTILE FIBRES	1	No Quantity							7524			0
S3	2016	2016	2016	2	0	2	Export	218	Ecuador	ECU	156	China	CHN								26	TEXTILE FIBRES	1	No Quantity							439038			0
S3	2016	2016	2016	2	0	2	Export	218	Ecuador	ECU	170	Colombia	COL								26	TEXTILE FIBRES	1	No Quantity							6586			0
S3	2016	2016	2016	2	0	2	Export	218	Ecuador	ECU	188	Costa Rica	CRI								26	TEXTILE FIBRES	1	No Quantity							10289			0
S3	2016	2016	2016	2	0	2	Export	218	Ecuador	ECU	251	France	FRA								26	TEXTILE FIBRES	1	No Quantity							23			0
S3	2016	2016	2016	2	0	2	Export	218	Ecuador	ECU	276	Germany	DEU								26	TEXTILE FIBRES	1	No Quantity							2565			0
S3	2016	2016	2016	2	0	2	Export	218	Ecuador	ECU	360	Indonesia	IDN								26	TEXTILE FIBRES	1	No Quantity							111469			0
S3	2016	2016	2016	2	0	2	Export	218	Ecuador	ECU	392	Japan	JPN								26	TEXTILE FIBRES	1	No Quantity							4014398			0
S3	2016	2016	2016	2	0	2	Export	218	Ecuador	ECU	608	Philippines	PHL								26	TEXTILE FIBRES	1	No Quantity							11115459			0
S3	2016	2016	2016	2	0	2	Export	218	Ecuador	ECU	724	Spain	ESP								26	TEXTILE FIBRES	1	No Quantity							1306395			0
S3	2016	2016	2016	2	0	2	Export	218	Ecuador	ECU	826	United Kingdom	GBR								26	TEXTILE FIBRES	1	No Quantity							8167334			0
S3	2016	2016	2016	2	0	2	Export	218	Ecuador	ECU	842	USA	USA								26	TEXTILE FIBRES	1	No Quantity							2640			0
S3	2016	2016	2016	2	0	2	Export	218	Ecuador	ECU	862	Venezuela	VEN								26	TEXTILE FIBRES	1	No Quantity							28704			0
S3	2016	2016	2016	2	0	2	Export	222	El Salvador	SLV	0	World	WLD								26	TEXTILE FIBRES	1	No Quantity			0		0		5405429			0
S3	2016	2016	2016	2	0	2	Export	222	El Salvador	SLV	56	Belgium	BEL								26	TEXTILE FIBRES	1	No Quantity			0		0		240199			0
S3	2016	2016	2016	2	0	2	Export	222	El Salvador	SLV	68	Bolivia (Plurinational State of)	BOL								26	TEXTILE FIBRES	1	No Quantity			0		0		4225			0
S3	2016	2016	2016	2	0	2	Export	222	El Salvador	SLV	156	China	CHN								26	TEXTILE FIBRES	1	No Quantity			0		0		132023			0
S3	2016	2016	2016	2	0	2	Export	222	El Salvador	SLV	170	Colombia	COL								26	TEXTILE FIBRES	1	No Quantity			0		0		7402			0
S3	2016	2016	2016	2	0	2	Export	222	El Salvador	SLV	188	Costa Rica	CRI								26	TEXTILE FIBRES	1	No Quantity			0		0		133374			0
S3	2016	2016	2016	2	0	2	Export	222	El Salvador	SLV	214	Dominican Rep.	DOM								26	TEXTILE FIBRES	1	No Quantity			0		0		1703			0
S3	2016	2016	2016	2	0	2	Export	222	El Salvador	SLV	276	Germany	DEU								26	TEXTILE FIBRES	1	No Quantity			0		0		181184			0
S3	2016	2016	2016	2	0	2	Export	222	El Salvador	SLV	320	Guatemala	GTM								26	TEXTILE FIBRES	1	No Quantity			0		0		235352			0
S3	2016	2016	2016	2	0	2	Export	222	El Salvador	SLV	340	Honduras	HND								26	TEXTILE FIBRES	1	No Quantity			0		0		885255			0
S3	2016	2016	2016	2	0	2	Export	222	El Salvador	SLV	344	China, Hong Kong SAR	HKG								26	TEXTILE FIBRES	1	No Quantity			0		0		13649			0
S3	2016	2016	2016	2	0	2	Export	222	El Salvador	SLV	381	Italy	ITA								26	TEXTILE FIBRES	1	No Quantity			0		0		144903			0
S3	2016	2016	2016	2	0	2	Export	222	El Salvador	SLV	410	Rep. of Korea	KOR								26	TEXTILE FIBRES	1	No Quantity			0		0		231200			0
S3	2016	2016	2016	2	0	2	Export	222	El Salvador	SLV	484	Mexico	MEX								26	TEXTILE FIBRES	1	No Quantity			0		0		170061			0
S3	2016	2016	2016	2	0	2	Export	222	El Salvador	SLV	490	Other Asia, nes									26	TEXTILE FIBRES	1	No Quantity			0		0		308386			0
S3	2016	2016	2016	2	0	2	Export	222	El Salvador	SLV	528	Netherlands	NLD								26	TEXTILE FIBRES	1	No Quantity			0		0		4298			0
S3	2016	2016	2016	2	0	2	Export	222	El Salvador	SLV	558	Nicaragua	NIC								26	TEXTILE FIBRES	1	No Quantity			0		0		4882			0
S3	2016	2016	2016	2	0	2	Export	222	El Salvador	SLV	591	Panama	PAN								26	TEXTILE FIBRES	1	No Quantity			0		0		353			0
S3	2016	2016	2016	2	0	2	Export	222	El Salvador	SLV	620	Portugal	PRT								26	TEXTILE FIBRES	1	No Quantity			0		0		571804			0
S3	2016	2016	2016	2	0	2	Export	222	El Salvador	SLV	704	Viet Nam	VNM								26	TEXTILE FIBRES	1	No Quantity			0		0		53153			0
S3	2016	2016	2016	2	0	2	Export	222	El Salvador	SLV	724	Spain	ESP								26	TEXTILE FIBRES	1	No Quantity			0		0		1473851			0
S3	2016	2016	2016	2	0	2	Export	222	El Salvador	SLV	752	Sweden	SWE								26	TEXTILE FIBRES	1	No Quantity			0		0		140			0
S3	2016	2016	2016	2	0	2	Export	222	El Salvador	SLV	792	Turkey	TUR								26	TEXTILE FIBRES	1	No Quantity			0		0		217470			0
S3	2016	2016	2016	2	0	2	Export	222	El Salvador	SLV	842	USA	USA								26	TEXTILE FIBRES	1	No Quantity			0		0		390552			0
S3	2016	2016	2016	2	0	2	Export	218	Ecuador	ECU	0	World	WLD								27	CRUDE FERTILIZER,MINERAL	1	No Quantity							1139451			0
S3	2016	2016	2016	2	0	2	Export	218	Ecuador	ECU	36	Australia	AUS								27	CRUDE FERTILIZER,MINERAL	1	No Quantity							3			0
S3	2016	2016	2016	2	0	2	Export	218	Ecuador	ECU	56	Belgium	BEL								27	CRUDE FERTILIZER,MINERAL	1	No Quantity							6000			0
S3	2016	2016	2016	2	0	2	Export	218	Ecuador	ECU	100	Bulgaria	BGR								27	CRUDE FERTILIZER,MINERAL	1	No Quantity							6864			0
S3	2016	2016	2016	2	0	2	Export	218	Ecuador	ECU	124	Canada	CAN								27	CRUDE FERTILIZER,MINERAL	1	No Quantity							2814			0
S3	2016	2016	2016	2	0	2	Export	218	Ecuador	ECU	152	Chile	CHL								27	CRUDE FERTILIZER,MINERAL	1	No Quantity							203309			0
S3	2016	2016	2016	2	0	2	Export	218	Ecuador	ECU	156	China	CHN								27	CRUDE FERTILIZER,MINERAL	1	No Quantity							556			0
S3	2016	2016	2016	2	0	2	Export	218	Ecuador	ECU	170	Colombia	COL								27	CRUDE FERTILIZER,MINERAL	1	No Quantity							278351			0
S3	2016	2016	2016	2	0	2	Export	218	Ecuador	ECU	188	Costa Rica	CRI								27	CRUDE FERTILIZER,MINERAL	1	No Quantity							48			0
S3	2016	2016	2016	2	0	2	Export	218	Ecuador	ECU	192	Cuba	CUB								27	CRUDE FERTILIZER,MINERAL	1	No Quantity							54825			0
S3	2016	2016	2016	2	0	2	Export	218	Ecuador	ECU	214	Dominican Rep.	DOM								27	CRUDE FERTILIZER,MINERAL	1	No Quantity							1320			0
S3	2016	2016	2016	2	0	2	Export	218	Ecuador	ECU	251	France	FRA								27	CRUDE FERTILIZER,MINERAL	1	No Quantity							55420			0
S3	2016	2016	2016	2	0	2	Export	218	Ecuador	ECU	276	Germany	DEU								27	CRUDE FERTILIZER,MINERAL	1	No Quantity							20			0
S3	2016	2016	2016	2	0	2	Export	218	Ecuador	ECU	340	Honduras	HND								27	CRUDE FERTILIZER,MINERAL	1	No Quantity							27000			0
S3	2016	2016	2016	2	0	2	Export	218	Ecuador	ECU	381	Italy	ITA								27	CRUDE FERTILIZER,MINERAL	1	No Quantity							216			0
S3	2016	2016	2016	2	0	2	Export	218	Ecuador	ECU	410	Rep. of Korea	KOR								27	CRUDE FERTILIZER,MINERAL	1	No Quantity							63140			0
S3	2016	2016	2016	2	0	2	Export	218	Ecuador	ECU	504	Morocco	MAR								27	CRUDE FERTILIZER,MINERAL	1	No Quantity							8030			0
S3	2016	2016	2016	2	0	2	Export	218	Ecuador	ECU	528	Netherlands	NLD								27	CRUDE FERTILIZER,MINERAL	1	No Quantity							2300			0
S3	2016	2016	2016	2	0	2	Export	218	Ecuador	ECU	566	Nigeria	NGA								27	CRUDE FERTILIZER,MINERAL	1	No Quantity							17681			0
S3	2016	2016	2016	2	0	2	Export	218	Ecuador	ECU	591	Panama	PAN								27	CRUDE FERTILIZER,MINERAL	1	No Quantity							11669			0
S3	2016	2016	2016	2	0	2	Export	218	Ecuador	ECU	600	Paraguay	PRY								27	CRUDE FERTILIZER,MINERAL	1	No Quantity							6608			0
S3	2016	2016	2016	2	0	2	Export	218	Ecuador	ECU	604	Peru	PER								27	CRUDE FERTILIZER,MINERAL	1	No Quantity							116665			0
S3	2016	2016	2016	2	0	2	Export	218	Ecuador	ECU	643	Russian Federation	RUS								27	CRUDE FERTILIZER,MINERAL	1	No Quantity							21306			0
S3	2016	2016	2016	2	0	2	Export	218	Ecuador	ECU	724	Spain	ESP								27	CRUDE FERTILIZER,MINERAL	1	No Quantity							28775			0
S3	2016	2016	2016	2	0	2	Export	218	Ecuador	ECU	842	USA	USA								27	CRUDE FERTILIZER,MINERAL	1	No Quantity							34923			0
S3	2016	2016	2016	2	0	2	Export	218	Ecuador	ECU	899	Areas, nes									27	CRUDE FERTILIZER,MINERAL	1	No Quantity							191608			0
S3	2016	2016	2016	2	0	2	Export	222	El Salvador	SLV	0	World	WLD								27	CRUDE FERTILIZER,MINERAL	1	No Quantity			0		0		1895198			0
S3	2016	2016	2016	2	0	2	Export	222	El Salvador	SLV	84	Belize	BLZ								27	CRUDE FERTILIZER,MINERAL	1	No Quantity			0		0		50			0
S3	2016	2016	2016	2	0	2	Export	222	El Salvador	SLV	156	China	CHN								27	CRUDE FERTILIZER,MINERAL	1	No Quantity			0		0		97364			0
S3	2016	2016	2016	2	0	2	Export	222	El Salvador	SLV	170	Colombia	COL								27	CRUDE FERTILIZER,MINERAL	1	No Quantity			0		0		329442			0
S3	2016	2016	2016	2	0	2	Export	222	El Salvador	SLV	188	Costa Rica	CRI								27	CRUDE FERTILIZER,MINERAL	1	No Quantity			0		0		87653			0
S3	2016	2016	2016	2	0	2	Export	222	El Salvador	SLV	214	Dominican Rep.	DOM								27	CRUDE FERTILIZER,MINERAL	1	No Quantity			0		0		2180			0
S3	2016	2016	2016	2	0	2	Export	222	El Salvador	SLV	218	Ecuador	ECU								27	CRUDE FERTILIZER,MINERAL	1	No Quantity			0		0		18325			0
S3	2016	2016	2016	2	0	2	Export	222	El Salvador	SLV	320	Guatemala	GTM								27	CRUDE FERTILIZER,MINERAL	1	No Quantity			0		0		380364			0
S3	2016	2016	2016	2	0	2	Export	222	El Salvador	SLV	340	Honduras	HND								27	CRUDE FERTILIZER,MINERAL	1	No Quantity			0		0		104831			0
S3	2016	2016	2016	2	0	2	Export	222	El Salvador	SLV	404	Kenya	KEN								27	CRUDE FERTILIZER,MINERAL	1	No Quantity			0		0		1039			0
S3	2016	2016	2016	2	0	2	Export	222	El Salvador	SLV	466	Mali	MLI								27	CRUDE FERTILIZER,MINERAL	1	No Quantity			0		0		1740			0
S3	2016	2016	2016	2	0	2	Export	222	El Salvador	SLV	484	Mexico	MEX								27	CRUDE FERTILIZER,MINERAL	1	No Quantity			0		0		20			0
S3	2016	2016	2016	2	0	2	Export	222	El Salvador	SLV	558	Nicaragua	NIC								27	CRUDE FERTILIZER,MINERAL	1	No Quantity			0		0		124145			0
S3	2016	2016	2016	2	0	2	Export	222	El Salvador	SLV	591	Panama	PAN								27	CRUDE FERTILIZER,MINERAL	1	No Quantity			0		0		72899			0
S3	2016	2016	2016	2	0	2	Export	222	El Salvador	SLV	724	Spain	ESP								27	CRUDE FERTILIZER,MINERAL	1	No Quantity			0		0		54			0
S3	2016	2016	2016	2	0	2	Export	222	El Salvador	SLV	842	USA	USA								27	CRUDE FERTILIZER,MINERAL	1	No Quantity			0		0		675039			0
S3	2016	2016	2016	2	0	2	Export	222	El Salvador	SLV	862	Venezuela	VEN								27	CRUDE FERTILIZER,MINERAL	1	No Quantity			0		0		46			0
S3	2016	2016	2016	2	0	2	Export	218	Ecuador	ECU	0	World	WLD								28	METALLIFEROUS ORE,SCRAP	1	No Quantity							116035157			0
S3	2016	2016	2016	2	0	2	Export	218	Ecuador	ECU	56	Belgium	BEL								28	METALLIFEROUS ORE,SCRAP	1	No Quantity							2983506			0
S3	2016	2016	2016	2	0	2	Export	218	Ecuador	ECU	76	Brazil	BRA								28	METALLIFEROUS ORE,SCRAP	1	No Quantity							188630			0
S3	2016	2016	2016	2	0	2	Export	218	Ecuador	ECU	156	China	CHN								28	METALLIFEROUS ORE,SCRAP	1	No Quantity							79774258			0
S3	2016	2016	2016	2	0	2	Export	218	Ecuador	ECU	276	Germany	DEU								28	METALLIFEROUS ORE,SCRAP	1	No Quantity							852695			0
S3	2016	2016	2016	2	0	2	Export	218	Ecuador	ECU	300	Greece	GRC								28	METALLIFEROUS ORE,SCRAP	1	No Quantity							195452			0
S3	2016	2016	2016	2	0	2	Export	218	Ecuador	ECU	344	China, Hong Kong SAR	HKG								28	METALLIFEROUS ORE,SCRAP	1	No Quantity							89775			0
S3	2016	2016	2016	2	0	2	Export	218	Ecuador	ECU	381	Italy	ITA								28	METALLIFEROUS ORE,SCRAP	1	No Quantity							273652			0
S3	2016	2016	2016	2	0	2	Export	218	Ecuador	ECU	392	Japan	JPN								28	METALLIFEROUS ORE,SCRAP	1	No Quantity							654977			0
S3	2016	2016	2016	2	0	2	Export	218	Ecuador	ECU	410	Rep. of Korea	KOR								28	METALLIFEROUS ORE,SCRAP	1	No Quantity							15536389			0
S3	2016	2016	2016	2	0	2	Export	218	Ecuador	ECU	458	Malaysia	MYS								28	METALLIFEROUS ORE,SCRAP	1	No Quantity							1109011			0
S3	2016	2016	2016	2	0	2	Export	218	Ecuador	ECU	484	Mexico	MEX								28	METALLIFEROUS ORE,SCRAP	1	No Quantity							2045719			0
S3	2016	2016	2016	2	0	2	Export	218	Ecuador	ECU	490	Other Asia, nes									28	METALLIFEROUS ORE,SCRAP	1	No Quantity							373624			0
S3	2016	2016	2016	2	0	2	Export	218	Ecuador	ECU	528	Netherlands	NLD								28	METALLIFEROUS ORE,SCRAP	1	No Quantity							1709790			0
S3	2016	2016	2016	2	0	2	Export	218	Ecuador	ECU	586	Pakistan	PAK								28	METALLIFEROUS ORE,SCRAP	1	No Quantity							76656			0
S3	2016	2016	2016	2	0	2	Export	218	Ecuador	ECU	591	Panama	PAN								28	METALLIFEROUS ORE,SCRAP	1	No Quantity							501776			0
S3	2016	2016	2016	2	0	2	Export	218	Ecuador	ECU	604	Peru	PER								28	METALLIFEROUS ORE,SCRAP	1	No Quantity							2875970			0
S3	2016	2016	2016	2	0	2	Export	218	Ecuador	ECU	699	India	IND								28	METALLIFEROUS ORE,SCRAP	1	No Quantity							1279569			0
S3	2016	2016	2016	2	0	2	Export	218	Ecuador	ECU	704	Viet Nam	VNM								28	METALLIFEROUS ORE,SCRAP	1	No Quantity							57661			0
S3	2016	2016	2016	2	0	2	Export	218	Ecuador	ECU	724	Spain	ESP								28	METALLIFEROUS ORE,SCRAP	1	No Quantity							2505468			0
S3	2016	2016	2016	2	0	2	Export	218	Ecuador	ECU	752	Sweden	SWE								28	METALLIFEROUS ORE,SCRAP	1	No Quantity							17000			0
S3	2016	2016	2016	2	0	2	Export	218	Ecuador	ECU	764	Thailand	THA								28	METALLIFEROUS ORE,SCRAP	1	No Quantity							100952			0
S3	2016	2016	2016	2	0	2	Export	218	Ecuador	ECU	784	United Arab Emirates	ARE								28	METALLIFEROUS ORE,SCRAP	1	No Quantity							1052066			0
S3	2016	2016	2016	2	0	2	Export	218	Ecuador	ECU	842	USA	USA								28	METALLIFEROUS ORE,SCRAP	1	No Quantity							1780433			0
S3	2016	2016	2016	2	0	2	Export	218	Ecuador	ECU	899	Areas, nes									28	METALLIFEROUS ORE,SCRAP	1	No Quantity							128			0
S3	2016	2016	2016	2	0	2	Export	222	El Salvador	SLV	0	World	WLD								28	METALLIFEROUS ORE,SCRAP	1	No Quantity			0		0		20676470			0
S3	2016	2016	2016	2	0	2	Export	222	El Salvador	SLV	56	Belgium	BEL								28	METALLIFEROUS ORE,SCRAP	1	No Quantity			0		0		23831			0
S3	2016	2016	2016	2	0	2	Export	222	El Salvador	SLV	76	Brazil	BRA								28	METALLIFEROUS ORE,SCRAP	1	No Quantity			0		0		1613348			0
S3	2016	2016	2016	2	0	2	Export	222	El Salvador	SLV	124	Canada	CAN								28	METALLIFEROUS ORE,SCRAP	1	No Quantity			0		0		99398			0
S3	2016	2016	2016	2	0	2	Export	222	El Salvador	SLV	156	China	CHN								28	METALLIFEROUS ORE,SCRAP	1	No Quantity			0		0		420610			0
S3	2016	2016	2016	2	0	2	Export	222	El Salvador	SLV	218	Ecuador	ECU								28	METALLIFEROUS ORE,SCRAP	1	No Quantity			0		0		1819811			0
S3	2016	2016	2016	2	0	2	Export	222	El Salvador	SLV	320	Guatemala	GTM								28	METALLIFEROUS ORE,SCRAP	1	No Quantity			0		0		667670			0
S3	2016	2016	2016	2	0	2	Export	222	El Salvador	SLV	340	Honduras	HND								28	METALLIFEROUS ORE,SCRAP	1	No Quantity			0		0		3427375			0
S3	2016	2016	2016	2	0	2	Export	222	El Salvador	SLV	381	Italy	ITA								28	METALLIFEROUS ORE,SCRAP	1	No Quantity			0		0		54019			0
S3	2016	2016	2016	2	0	2	Export	222	El Salvador	SLV	410	Rep. of Korea	KOR								28	METALLIFEROUS ORE,SCRAP	1	No Quantity			0		0		3898068			0
S3	2016	2016	2016	2	0	2	Export	222	El Salvador	SLV	458	Malaysia	MYS								28	METALLIFEROUS ORE,SCRAP	1	No Quantity			0		0		80670			0
S3	2016	2016	2016	2	0	2	Export	222	El Salvador	SLV	484	Mexico	MEX								28	METALLIFEROUS ORE,SCRAP	1	No Quantity			0		0		123042			0
S3	2016	2016	2016	2	0	2	Export	222	El Salvador	SLV	490	Other Asia, nes									28	METALLIFEROUS ORE,SCRAP	1	No Quantity			0		0		1202112			0
S3	2016	2016	2016	2	0	2	Export	222	El Salvador	SLV	558	Nicaragua	NIC								28	METALLIFEROUS ORE,SCRAP	1	No Quantity			0		0		15120			0
S3	2016	2016	2016	2	0	2	Export	222	El Salvador	SLV	586	Pakistan	PAK								28	METALLIFEROUS ORE,SCRAP	1	No Quantity			0		0		34022			0
S3	2016	2016	2016	2	0	2	Export	222	El Salvador	SLV	699	India	IND								28	METALLIFEROUS ORE,SCRAP	1	No Quantity			0		0		992069			0
S3	2016	2016	2016	2	0	2	Export	222	El Salvador	SLV	704	Viet Nam	VNM								28	METALLIFEROUS ORE,SCRAP	1	No Quantity			0		0		60888			0
S3	2016	2016	2016	2	0	2	Export	222	El Salvador	SLV	724	Spain	ESP								28	METALLIFEROUS ORE,SCRAP	1	No Quantity			0		0		299426			0
S3	2016	2016	2016	2	0	2	Export	222	El Salvador	SLV	780	Trinidad and Tobago	TTO								28	METALLIFEROUS ORE,SCRAP	1	No Quantity			0		0		11145			0
S3	2016	2016	2016	2	0	2	Export	222	El Salvador	SLV	842	USA	USA								28	METALLIFEROUS ORE,SCRAP	1	No Quantity			0		0		5833837			0
S3	2016	2016	2016	2	0	2	Export	218	Ecuador	ECU	0	World	WLD								29	CRUDE ANIMAL,VEG.MATERL.	1	No Quantity							814801803			0
S3	2016	2016	2016	2	0	2	Export	218	Ecuador	ECU	8	Albania	ALB								29	CRUDE ANIMAL,VEG.MATERL.	1	No Quantity							1443			0
S3	2016	2016	2016	2	0	2	Export	218	Ecuador	ECU	31	Azerbaijan	AZE								29	CRUDE ANIMAL,VEG.MATERL.	1	No Quantity							3177895			0
S3	2016	2016	2016	2	0	2	Export	218	Ecuador	ECU	32	Argentina	ARG								29	CRUDE ANIMAL,VEG.MATERL.	1	No Quantity							2236947			0
S3	2016	2016	2016	2	0	2	Export	218	Ecuador	ECU	36	Australia	AUS								29	CRUDE ANIMAL,VEG.MATERL.	1	No Quantity							4589768			0
S3	2016	2016	2016	2	0	2	Export	218	Ecuador	ECU	40	Austria	AUT								29	CRUDE ANIMAL,VEG.MATERL.	1	No Quantity							616863			0
S3	2016	2016	2016	2	0	2	Export	218	Ecuador	ECU	44	Bahamas	BHS								29	CRUDE ANIMAL,VEG.MATERL.	1	No Quantity							81166			0
S3	2016	2016	2016	2	0	2	Export	218	Ecuador	ECU	48	Bahrain	BHR								29	CRUDE ANIMAL,VEG.MATERL.	1	No Quantity							927874			0
S3	2016	2016	2016	2	0	2	Export	218	Ecuador	ECU	51	Armenia	ARM								29	CRUDE ANIMAL,VEG.MATERL.	1	No Quantity							103747			0
S3	2016	2016	2016	2	0	2	Export	218	Ecuador	ECU	56	Belgium	BEL								29	CRUDE ANIMAL,VEG.MATERL.	1	No Quantity							209281			0
S3	2016	2016	2016	2	0	2	Export	218	Ecuador	ECU	68	Bolivia (Plurinational State of)	BOL								29	CRUDE ANIMAL,VEG.MATERL.	1	No Quantity							26794			0
S3	2016	2016	2016	2	0	2	Export	218	Ecuador	ECU	70	Bosnia Herzegovina	BIH								29	CRUDE ANIMAL,VEG.MATERL.	1	No Quantity							90			0
S3	2016	2016	2016	2	0	2	Export	218	Ecuador	ECU	76	Brazil	BRA								29	CRUDE ANIMAL,VEG.MATERL.	1	No Quantity							2376384			0
S3	2016	2016	2016	2	0	2	Export	218	Ecuador	ECU	100	Bulgaria	BGR								29	CRUDE ANIMAL,VEG.MATERL.	1	No Quantity							743448			0
S3	2016	2016	2016	2	0	2	Export	218	Ecuador	ECU	112	Belarus	BLR								29	CRUDE ANIMAL,VEG.MATERL.	1	No Quantity							2465285			0
S3	2016	2016	2016	2	0	2	Export	218	Ecuador	ECU	120	Cameroon	CMR								29	CRUDE ANIMAL,VEG.MATERL.	1	No Quantity							1370			0
S3	2016	2016	2016	2	0	2	Export	218	Ecuador	ECU	124	Canada	CAN								29	CRUDE ANIMAL,VEG.MATERL.	1	No Quantity							20043289			0
S3	2016	2016	2016	2	0	2	Export	218	Ecuador	ECU	144	Sri Lanka	LKA								29	CRUDE ANIMAL,VEG.MATERL.	1	No Quantity							538			0
S3	2016	2016	2016	2	0	2	Export	218	Ecuador	ECU	152	Chile	CHL								29	CRUDE ANIMAL,VEG.MATERL.	1	No Quantity							13685229			0
S3	2016	2016	2016	2	0	2	Export	218	Ecuador	ECU	156	China	CHN								29	CRUDE ANIMAL,VEG.MATERL.	1	No Quantity							8091943			0
S3	2016	2016	2016	2	0	2	Export	218	Ecuador	ECU	170	Colombia	COL								29	CRUDE ANIMAL,VEG.MATERL.	1	No Quantity							4727428			0
S3	2016	2016	2016	2	0	2	Export	218	Ecuador	ECU	178	Congo	COG								29	CRUDE ANIMAL,VEG.MATERL.	1	No Quantity							25639			0
S3	2016	2016	2016	2	0	2	Export	218	Ecuador	ECU	188	Costa Rica	CRI								29	CRUDE ANIMAL,VEG.MATERL.	1	No Quantity							351902			0
S3	2016	2016	2016	2	0	2	Export	218	Ecuador	ECU	191	Croatia	HRV								29	CRUDE ANIMAL,VEG.MATERL.	1	No Quantity							2601508			0
S3	2016	2016	2016	2	0	2	Export	218	Ecuador	ECU	192	Cuba	CUB								29	CRUDE ANIMAL,VEG.MATERL.	1	No Quantity							489118			0
S3	2016	2016	2016	2	0	2	Export	218	Ecuador	ECU	196	Cyprus	CYP								29	CRUDE ANIMAL,VEG.MATERL.	1	No Quantity							47837			0
S3	2016	2016	2016	2	0	2	Export	218	Ecuador	ECU	203	Czechia	CZE								29	CRUDE ANIMAL,VEG.MATERL.	1	No Quantity							3908186			0
S3	2016	2016	2016	2	0	2	Export	218	Ecuador	ECU	214	Dominican Rep.	DOM								29	CRUDE ANIMAL,VEG.MATERL.	1	No Quantity							3504367			0
S3	2016	2016	2016	2	0	2	Export	218	Ecuador	ECU	222	El Salvador	SLV								29	CRUDE ANIMAL,VEG.MATERL.	1	No Quantity							1782772			0
S3	2016	2016	2016	2	0	2	Export	218	Ecuador	ECU	231	Ethiopia	ETH								29	CRUDE ANIMAL,VEG.MATERL.	1	No Quantity							53637			0
S3	2016	2016	2016	2	0	2	Export	218	Ecuador	ECU	233	Estonia	EST								29	CRUDE ANIMAL,VEG.MATERL.	1	No Quantity							393270			0
S3	2016	2016	2016	2	0	2	Export	218	Ecuador	ECU	246	Finland	FIN								29	CRUDE ANIMAL,VEG.MATERL.	1	No Quantity							313718			0
S3	2016	2016	2016	2	0	2	Export	218	Ecuador	ECU	251	France	FRA								29	CRUDE ANIMAL,VEG.MATERL.	1	No Quantity							8149764			0
S3	2016	2016	2016	2	0	2	Export	218	Ecuador	ECU	268	Georgia	GEO								29	CRUDE ANIMAL,VEG.MATERL.	1	No Quantity							1829450			0
S3	2016	2016	2016	2	0	2	Export	218	Ecuador	ECU	276	Germany	DEU								29	CRUDE ANIMAL,VEG.MATERL.	1	No Quantity							11292396			0
S3	2016	2016	2016	2	0	2	Export	218	Ecuador	ECU	300	Greece	GRC								29	CRUDE ANIMAL,VEG.MATERL.	1	No Quantity							359145			0
S3	2016	2016	2016	2	0	2	Export	218	Ecuador	ECU	316	Guam	GUM								29	CRUDE ANIMAL,VEG.MATERL.	1	No Quantity							310370			0
S3	2016	2016	2016	2	0	2	Export	218	Ecuador	ECU	320	Guatemala	GTM								29	CRUDE ANIMAL,VEG.MATERL.	1	No Quantity							90488			0
S3	2016	2016	2016	2	0	2	Export	218	Ecuador	ECU	328	Guyana	GUY								29	CRUDE ANIMAL,VEG.MATERL.	1	No Quantity							182			0
S3	2016	2016	2016	2	0	2	Export	218	Ecuador	ECU	340	Honduras	HND								29	CRUDE ANIMAL,VEG.MATERL.	1	No Quantity							260219			0
S3	2016	2016	2016	2	0	2	Export	218	Ecuador	ECU	344	China, Hong Kong SAR	HKG								29	CRUDE ANIMAL,VEG.MATERL.	1	No Quantity							805668			0
S3	2016	2016	2016	2	0	2	Export	218	Ecuador	ECU	348	Hungary	HUN								29	CRUDE ANIMAL,VEG.MATERL.	1	No Quantity							439982			0
S3	2016	2016	2016	2	0	2	Export	218	Ecuador	ECU	360	Indonesia	IDN								29	CRUDE ANIMAL,VEG.MATERL.	1	No Quantity							986679			0
S3	2016	2016	2016	2	0	2	Export	218	Ecuador	ECU	364	Iran	IRN								29	CRUDE ANIMAL,VEG.MATERL.	1	No Quantity							28480			0
S3	2016	2016	2016	2	0	2	Export	218	Ecuador	ECU	368	Iraq	IRQ								29	CRUDE ANIMAL,VEG.MATERL.	1	No Quantity							27953			0
S3	2016	2016	2016	2	0	2	Export	218	Ecuador	ECU	376	Israel	ISR								29	CRUDE ANIMAL,VEG.MATERL.	1	No Quantity							11323			0
S3	2016	2016	2016	2	0	2	Export	218	Ecuador	ECU	381	Italy	ITA								29	CRUDE ANIMAL,VEG.MATERL.	1	No Quantity							30766719			0
S3	2016	2016	2016	2	0	2	Export	218	Ecuador	ECU	388	Jamaica	JAM								29	CRUDE ANIMAL,VEG.MATERL.	1	No Quantity							58093			0
S3	2016	2016	2016	2	0	2	Export	218	Ecuador	ECU	392	Japan	JPN								29	CRUDE ANIMAL,VEG.MATERL.	1	No Quantity							12199907			0
S3	2016	2016	2016	2	0	2	Export	218	Ecuador	ECU	398	Kazakhstan	KAZ								29	CRUDE ANIMAL,VEG.MATERL.	1	No Quantity							11857859			0
S3	2016	2016	2016	2	0	2	Export	218	Ecuador	ECU	400	Jordan	JOR								29	CRUDE ANIMAL,VEG.MATERL.	1	No Quantity							37781			0
S3	2016	2016	2016	2	0	2	Export	218	Ecuador	ECU	404	Kenya	KEN								29	CRUDE ANIMAL,VEG.MATERL.	1	No Quantity							20696			0
S3	2016	2016	2016	2	0	2	Export	218	Ecuador	ECU	408	Dem. People's Rep. of Korea	PRK								29	CRUDE ANIMAL,VEG.MATERL.	1	No Quantity							228			0
S3	2016	2016	2016	2	0	2	Export	218	Ecuador	ECU	410	Rep. of Korea	KOR								29	CRUDE ANIMAL,VEG.MATERL.	1	No Quantity							346502			0
S3	2016	2016	2016	2	0	2	Export	218	Ecuador	ECU	414	Kuwait	KWT								29	CRUDE ANIMAL,VEG.MATERL.	1	No Quantity							4590584			0
S3	2016	2016	2016	2	0	2	Export	218	Ecuador	ECU	417	Kyrgyzstan	KGZ								29	CRUDE ANIMAL,VEG.MATERL.	1	No Quantity							316890			0
S3	2016	2016	2016	2	0	2	Export	218	Ecuador	ECU	422	Lebanon	LBN								29	CRUDE ANIMAL,VEG.MATERL.	1	No Quantity							74379			0
S3	2016	2016	2016	2	0	2	Export	218	Ecuador	ECU	428	Latvia	LVA								29	CRUDE ANIMAL,VEG.MATERL.	1	No Quantity							4189925			0
S3	2016	2016	2016	2	0	2	Export	218	Ecuador	ECU	440	Lithuania	LTU								29	CRUDE ANIMAL,VEG.MATERL.	1	No Quantity							4119364			0
S3	2016	2016	2016	2	0	2	Export	218	Ecuador	ECU	450	Madagascar	MDG								29	CRUDE ANIMAL,VEG.MATERL.	1	No Quantity							348000			0
S3	2016	2016	2016	2	0	2	Export	218	Ecuador	ECU	458	Malaysia	MYS								29	CRUDE ANIMAL,VEG.MATERL.	1	No Quantity							112260			0
S3	2016	2016	2016	2	0	2	Export	218	Ecuador	ECU	462	Maldives	MDV								29	CRUDE ANIMAL,VEG.MATERL.	1	No Quantity							137478			0
S3	2016	2016	2016	2	0	2	Export	218	Ecuador	ECU	484	Mexico	MEX								29	CRUDE ANIMAL,VEG.MATERL.	1	No Quantity							88594			0
S3	2016	2016	2016	2	0	2	Export	218	Ecuador	ECU	490	Other Asia, nes									29	CRUDE ANIMAL,VEG.MATERL.	1	No Quantity							401205			0
S3	2016	2016	2016	2	0	2	Export	218	Ecuador	ECU	496	Mongolia	MNG								29	CRUDE ANIMAL,VEG.MATERL.	1	No Quantity							29690			0
S3	2016	2016	2016	2	0	2	Export	218	Ecuador	ECU	498	Rep. of Moldova	MDA								29	CRUDE ANIMAL,VEG.MATERL.	1	No Quantity							801718			0
S3	2016	2016	2016	2	0	2	Export	218	Ecuador	ECU	499	Montenegro	MNE								29	CRUDE ANIMAL,VEG.MATERL.	1	No Quantity							30921			0
S3	2016	2016	2016	2	0	2	Export	218	Ecuador	ECU	504	Morocco	MAR								29	CRUDE ANIMAL,VEG.MATERL.	1	No Quantity							16542			0
S3	2016	2016	2016	2	0	2	Export	218	Ecuador	ECU	512	Oman	OMN								29	CRUDE ANIMAL,VEG.MATERL.	1	No Quantity							56609			0
S3	2016	2016	2016	2	0	2	Export	218	Ecuador	ECU	528	Netherlands	NLD								29	CRUDE ANIMAL,VEG.MATERL.	1	No Quantity							64989503			0
S3	2016	2016	2016	2	0	2	Export	218	Ecuador	ECU	531	Curaçao	CUW								29	CRUDE ANIMAL,VEG.MATERL.	1	No Quantity							45195			0
S3	2016	2016	2016	2	0	2	Export	218	Ecuador	ECU	540	New Caledonia	NCL								29	CRUDE ANIMAL,VEG.MATERL.	1	No Quantity							1196			0
S3	2016	2016	2016	2	0	2	Export	218	Ecuador	ECU	554	New Zealand	NZL								29	CRUDE ANIMAL,VEG.MATERL.	1	No Quantity							123			0
S3	2016	2016	2016	2	0	2	Export	218	Ecuador	ECU	558	Nicaragua	NIC								29	CRUDE ANIMAL,VEG.MATERL.	1	No Quantity							1222530			0
S3	2016	2016	2016	2	0	2	Export	218	Ecuador	ECU	566	Nigeria	NGA								29	CRUDE ANIMAL,VEG.MATERL.	1	No Quantity							34964			0
S3	2016	2016	2016	2	0	2	Export	218	Ecuador	ECU	579	Norway	NOR								29	CRUDE ANIMAL,VEG.MATERL.	1	No Quantity							17955			0
S3	2016	2016	2016	2	0	2	Export	218	Ecuador	ECU	580	N. Mariana Isds	MNP								29	CRUDE ANIMAL,VEG.MATERL.	1	No Quantity							19456			0
S3	2016	2016	2016	2	0	2	Export	218	Ecuador	ECU	591	Panama	PAN								29	CRUDE ANIMAL,VEG.MATERL.	1	No Quantity							989479			0
S3	2016	2016	2016	2	0	2	Export	218	Ecuador	ECU	600	Paraguay	PRY								29	CRUDE ANIMAL,VEG.MATERL.	1	No Quantity							1162251			0
S3	2016	2016	2016	2	0	2	Export	218	Ecuador	ECU	604	Peru	PER								29	CRUDE ANIMAL,VEG.MATERL.	1	No Quantity							2385047			0
S3	2016	2016	2016	2	0	2	Export	218	Ecuador	ECU	608	Philippines	PHL								29	CRUDE ANIMAL,VEG.MATERL.	1	No Quantity							1286183			0
S3	2016	2016	2016	2	0	2	Export	218	Ecuador	ECU	616	Poland	POL								29	CRUDE ANIMAL,VEG.MATERL.	1	No Quantity							1312889			0
S3	2016	2016	2016	2	0	2	Export	218	Ecuador	ECU	620	Portugal	PRT								29	CRUDE ANIMAL,VEG.MATERL.	1	No Quantity							4017330			0
S3	2016	2016	2016	2	0	2	Export	218	Ecuador	ECU	634	Qatar	QAT								29	CRUDE ANIMAL,VEG.MATERL.	1	No Quantity							5271220			0
S3	2016	2016	2016	2	0	2	Export	218	Ecuador	ECU	642	Romania	ROU								29	CRUDE ANIMAL,VEG.MATERL.	1	No Quantity							3276046			0
S3	2016	2016	2016	2	0	2	Export	218	Ecuador	ECU	643	Russian Federation	RUS								29	CRUDE ANIMAL,VEG.MATERL.	1	No Quantity							114249747			0
S3	2016	2016	2016	2	0	2	Export	218	Ecuador	ECU	682	Saudi Arabia	SAU								29	CRUDE ANIMAL,VEG.MATERL.	1	No Quantity							1429262			0
S3	2016	2016	2016	2	0	2	Export	218	Ecuador	ECU	688	Serbia	SRB								29	CRUDE ANIMAL,VEG.MATERL.	1	No Quantity							356588			0
S3	2016	2016	2016	2	0	2	Export	218	Ecuador	ECU	699	India	IND								29	CRUDE ANIMAL,VEG.MATERL.	1	No Quantity							395			0
S3	2016	2016	2016	2	0	2	Export	218	Ecuador	ECU	702	Singapore	SGP								29	CRUDE ANIMAL,VEG.MATERL.	1	No Quantity							574268			0
S3	2016	2016	2016	2	0	2	Export	218	Ecuador	ECU	703	Slovakia	SVK								29	CRUDE ANIMAL,VEG.MATERL.	1	No Quantity							253562			0
S3	2016	2016	2016	2	0	2	Export	218	Ecuador	ECU	704	Viet Nam	VNM								29	CRUDE ANIMAL,VEG.MATERL.	1	No Quantity							291082			0
S3	2016	2016	2016	2	0	2	Export	218	Ecuador	ECU	705	Slovenia	SVN								29	CRUDE ANIMAL,VEG.MATERL.	1	No Quantity							160134			0
S3	2016	2016	2016	2	0	2	Export	218	Ecuador	ECU	710	South Africa	ZAF								29	CRUDE ANIMAL,VEG.MATERL.	1	No Quantity							15712			0
S3	2016	2016	2016	2	0	2	Export	218	Ecuador	ECU	724	Spain	ESP								29	CRUDE ANIMAL,VEG.MATERL.	1	No Quantity							20157736			0
S3	2016	2016	2016	2	0	2	Export	218	Ecuador	ECU	752	Sweden	SWE								29	CRUDE ANIMAL,VEG.MATERL.	1	No Quantity							325835			0
S3	2016	2016	2016	2	0	2	Export	218	Ecuador	ECU	757	Switzerland	CHE								29	CRUDE ANIMAL,VEG.MATERL.	1	No Quantity							9221744			0
S3	2016	2016	2016	2	0	2	Export	218	Ecuador	ECU	762	Tajikistan	TJK								29	CRUDE ANIMAL,VEG.MATERL.	1	No Quantity							45743			0
S3	2016	2016	2016	2	0	2	Export	218	Ecuador	ECU	764	Thailand	THA								29	CRUDE ANIMAL,VEG.MATERL.	1	No Quantity							52403			0
S3	2016	2016	2016	2	0	2	Export	218	Ecuador	ECU	780	Trinidad and Tobago	TTO								29	CRUDE ANIMAL,VEG.MATERL.	1	No Quantity							282225			0
S3	2016	2016	2016	2	0	2	Export	218	Ecuador	ECU	784	United Arab Emirates	ARE								29	CRUDE ANIMAL,VEG.MATERL.	1	No Quantity							2503743			0
S3	2016	2016	2016	2	0	2	Export	218	Ecuador	ECU	792	Turkey	TUR								29	CRUDE ANIMAL,VEG.MATERL.	1	No Quantity							172308			0
S3	2016	2016	2016	2	0	2	Export	218	Ecuador	ECU	795	Turkmenistan	TKM								29	CRUDE ANIMAL,VEG.MATERL.	1	No Quantity							506665			0
S3	2016	2016	2016	2	0	2	Export	218	Ecuador	ECU	804	Ukraine	UKR								29	CRUDE ANIMAL,VEG.MATERL.	1	No Quantity							12164035			0
S3	2016	2016	2016	2	0	2	Export	218	Ecuador	ECU	807	North Macedonia	MKD								29	CRUDE ANIMAL,VEG.MATERL.	1	No Quantity							146900			0
S3	2016	2016	2016	2	0	2	Export	218	Ecuador	ECU	826	United Kingdom	GBR								29	CRUDE ANIMAL,VEG.MATERL.	1	No Quantity							3892402			0
S3	2016	2016	2016	2	0	2	Export	218	Ecuador	ECU	842	USA	USA								29	CRUDE ANIMAL,VEG.MATERL.	1	No Quantity							386952301			0
S3	2016	2016	2016	2	0	2	Export	218	Ecuador	ECU	858	Uruguay	URY								29	CRUDE ANIMAL,VEG.MATERL.	1	No Quantity							1775914			0
S3	2016	2016	2016	2	0	2	Export	218	Ecuador	ECU	860	Uzbekistan	UZB								29	CRUDE ANIMAL,VEG.MATERL.	1	No Quantity							443202			0
S3	2016	2016	2016	2	0	2	Export	218	Ecuador	ECU	862	Venezuela	VEN								29	CRUDE ANIMAL,VEG.MATERL.	1	No Quantity							23460			0
S3	2016	2016	2016	2	0	2	Export	218	Ecuador	ECU	899	Areas, nes									29	CRUDE ANIMAL,VEG.MATERL.	1	No Quantity							289			0
S3	2016	2016	2016	2	0	2	Export	222	El Salvador	SLV	0	World	WLD								29	CRUDE ANIMAL,VEG.MATERL.	1	No Quantity			0		0		24592292			0
S3	2016	2016	2016	2	0	2	Export	222	El Salvador	SLV	32	Argentina	ARG								29	CRUDE ANIMAL,VEG.MATERL.	1	No Quantity			0		0		4562			0
S3	2016	2016	2016	2	0	2	Export	222	El Salvador	SLV	76	Brazil	BRA								29	CRUDE ANIMAL,VEG.MATERL.	1	No Quantity			0		0		11863			0
S3	2016	2016	2016	2	0	2	Export	222	El Salvador	SLV	124	Canada	CAN								29	CRUDE ANIMAL,VEG.MATERL.	1	No Quantity			0		0		2378504			0
S3	2016	2016	2016	2	0	2	Export	222	El Salvador	SLV	152	Chile	CHL								29	CRUDE ANIMAL,VEG.MATERL.	1	No Quantity			0		0		12324			0
S3	2016	2016	2016	2	0	2	Export	222	El Salvador	SLV	156	China	CHN								29	CRUDE ANIMAL,VEG.MATERL.	1	No Quantity			0		0		59622			0
S3	2016	2016	2016	2	0	2	Export	222	El Salvador	SLV	170	Colombia	COL								29	CRUDE ANIMAL,VEG.MATERL.	1	No Quantity			0		0		10			0
S3	2016	2016	2016	2	0	2	Export	222	El Salvador	SLV	188	Costa Rica	CRI								29	CRUDE ANIMAL,VEG.MATERL.	1	No Quantity			0		0		9311			0
S3	2016	2016	2016	2	0	2	Export	222	El Salvador	SLV	203	Czechia	CZE								29	CRUDE ANIMAL,VEG.MATERL.	1	No Quantity			0		0		2328			0
S3	2016	2016	2016	2	0	2	Export	222	El Salvador	SLV	214	Dominican Rep.	DOM								29	CRUDE ANIMAL,VEG.MATERL.	1	No Quantity			0		0		1873			0
S3	2016	2016	2016	2	0	2	Export	222	El Salvador	SLV	218	Ecuador	ECU								29	CRUDE ANIMAL,VEG.MATERL.	1	No Quantity			0		0		117			0
S3	2016	2016	2016	2	0	2	Export	222	El Salvador	SLV	231	Ethiopia	ETH								29	CRUDE ANIMAL,VEG.MATERL.	1	No Quantity			0		0		12922			0
S3	2016	2016	2016	2	0	2	Export	222	El Salvador	SLV	251	France	FRA								29	CRUDE ANIMAL,VEG.MATERL.	1	No Quantity			0		0		286149			0
S3	2016	2016	2016	2	0	2	Export	222	El Salvador	SLV	276	Germany	DEU								29	CRUDE ANIMAL,VEG.MATERL.	1	No Quantity			0		0		1990013			0
S3	2016	2016	2016	2	0	2	Export	222	El Salvador	SLV	320	Guatemala	GTM								29	CRUDE ANIMAL,VEG.MATERL.	1	No Quantity			0		0		404404			0
S3	2016	2016	2016	2	0	2	Export	222	El Salvador	SLV	340	Honduras	HND								29	CRUDE ANIMAL,VEG.MATERL.	1	No Quantity			0		0		215224			0
S3	2016	2016	2016	2	0	2	Export	222	El Salvador	SLV	344	China, Hong Kong SAR	HKG								29	CRUDE ANIMAL,VEG.MATERL.	1	No Quantity			0		0		41690			0
S3	2016	2016	2016	2	0	2	Export	222	El Salvador	SLV	360	Indonesia	IDN								29	CRUDE ANIMAL,VEG.MATERL.	1	No Quantity			0		0		2620			0
S3	2016	2016	2016	2	0	2	Export	222	El Salvador	SLV	381	Italy	ITA								29	CRUDE ANIMAL,VEG.MATERL.	1	No Quantity			0		0		225824			0
S3	2016	2016	2016	2	0	2	Export	222	El Salvador	SLV	392	Japan	JPN								29	CRUDE ANIMAL,VEG.MATERL.	1	No Quantity			0		0		6944			0
S3	2016	2016	2016	2	0	2	Export	222	El Salvador	SLV	404	Kenya	KEN								29	CRUDE ANIMAL,VEG.MATERL.	1	No Quantity			0		0		27453			0
S3	2016	2016	2016	2	0	2	Export	222	El Salvador	SLV	410	Rep. of Korea	KOR								29	CRUDE ANIMAL,VEG.MATERL.	1	No Quantity			0		0		13325			0
S3	2016	2016	2016	2	0	2	Export	222	El Salvador	SLV	484	Mexico	MEX								29	CRUDE ANIMAL,VEG.MATERL.	1	No Quantity			0		0		77624			0
S3	2016	2016	2016	2	0	2	Export	222	El Salvador	SLV	490	Other Asia, nes									29	CRUDE ANIMAL,VEG.MATERL.	1	No Quantity			0		0		2596			0
S3	2016	2016	2016	2	0	2	Export	222	El Salvador	SLV	528	Netherlands	NLD								29	CRUDE ANIMAL,VEG.MATERL.	1	No Quantity			0		0		5275980			0
S3	2016	2016	2016	2	0	2	Export	222	El Salvador	SLV	558	Nicaragua	NIC								29	CRUDE ANIMAL,VEG.MATERL.	1	No Quantity			0		0		46694			0
S3	2016	2016	2016	2	0	2	Export	222	El Salvador	SLV	579	Norway	NOR								29	CRUDE ANIMAL,VEG.MATERL.	1	No Quantity			0		0		112			0
S3	2016	2016	2016	2	0	2	Export	222	El Salvador	SLV	591	Panama	PAN								29	CRUDE ANIMAL,VEG.MATERL.	1	No Quantity			0		0		24			0
S3	2016	2016	2016	2	0	2	Export	222	El Salvador	SLV	608	Philippines	PHL								29	CRUDE ANIMAL,VEG.MATERL.	1	No Quantity			0		0		4228			0
S3	2016	2016	2016	2	0	2	Export	222	El Salvador	SLV	643	Russian Federation	RUS								29	CRUDE ANIMAL,VEG.MATERL.	1	No Quantity			0		0		508			0
S3	2016	2016	2016	2	0	2	Export	222	El Salvador	SLV	699	India	IND								29	CRUDE ANIMAL,VEG.MATERL.	1	No Quantity			0		0		195616			0
S3	2016	2016	2016	2	0	2	Export	222	El Salvador	SLV	710	South Africa	ZAF								29	CRUDE ANIMAL,VEG.MATERL.	1	No Quantity			0		0		518			0
S3	2016	2016	2016	2	0	2	Export	222	El Salvador	SLV	724	Spain	ESP								29	CRUDE ANIMAL,VEG.MATERL.	1	No Quantity			0		0		305359			0
S3	2016	2016	2016	2	0	2	Export	222	El Salvador	SLV	792	Turkey	TUR								29	CRUDE ANIMAL,VEG.MATERL.	1	No Quantity			0		0		121880			0
S3	2016	2016	2016	2	0	2	Export	222	El Salvador	SLV	826	United Kingdom	GBR								29	CRUDE ANIMAL,VEG.MATERL.	1	No Quantity			0		0		118993			0
S3	2016	2016	2016	2	0	2	Export	222	El Salvador	SLV	842	USA	USA								29	CRUDE ANIMAL,VEG.MATERL.	1	No Quantity			0		0		12734652			0
S3	2016	2016	2016	2	0	2	Export	222	El Salvador	SLV	858	Uruguay	URY								29	CRUDE ANIMAL,VEG.MATERL.	1	No Quantity			0		0		351			0
S3	2016	2016	2016	2	0	2	Export	222	El Salvador	SLV	862	Venezuela	VEN								29	CRUDE ANIMAL,VEG.MATERL.	1	No Quantity			0		0		57			0
S3	2016	2016	2016	2	0	2	Export	218	Ecuador	ECU	0	World	WLD								32	COAL, COKE, BRIQUETTES	1	No Quantity							842			0
S3	2016	2016	2016	2	0	2	Export	218	Ecuador	ECU	862	Venezuela	VEN								32	COAL, COKE, BRIQUETTES	1	No Quantity							842			0
S3	2016	2016	2016	2	0	2	Export	222	El Salvador	SLV	0	World	WLD								32	COAL, COKE, BRIQUETTES	1	No Quantity			0		0		3200			0
S3	2016	2016	2016	2	0	2	Export	222	El Salvador	SLV	558	Nicaragua	NIC								32	COAL, COKE, BRIQUETTES	1	No Quantity			0		0		3200			0
S3	2016	2016	2016	2	0	2	Export	218	Ecuador	ECU	0	World	WLD								33	PETROLEUM,PETROL.PRODUCT	1	No Quantity							5457937864			0
S3	2016	2016	2016	2	0	2	Export	218	Ecuador	ECU	24	Angola	AGO								33	PETROLEUM,PETROL.PRODUCT	1	No Quantity							139			0
S3	2016	2016	2016	2	0	2	Export	218	Ecuador	ECU	32	Argentina	ARG								33	PETROLEUM,PETROL.PRODUCT	1	No Quantity							1063			0
S3	2016	2016	2016	2	0	2	Export	218	Ecuador	ECU	68	Bolivia (Plurinational State of)	BOL								33	PETROLEUM,PETROL.PRODUCT	1	No Quantity							260262			0
S3	2016	2016	2016	2	0	2	Export	218	Ecuador	ECU	76	Brazil	BRA								33	PETROLEUM,PETROL.PRODUCT	1	No Quantity							123001			0
S3	2016	2016	2016	2	0	2	Export	218	Ecuador	ECU	96	Brunei Darussalam	BRN								33	PETROLEUM,PETROL.PRODUCT	1	No Quantity							473			0
S3	2016	2016	2016	2	0	2	Export	218	Ecuador	ECU	124	Canada	CAN								33	PETROLEUM,PETROL.PRODUCT	1	No Quantity							265			0
S3	2016	2016	2016	2	0	2	Export	218	Ecuador	ECU	152	Chile	CHL								33	PETROLEUM,PETROL.PRODUCT	1	No Quantity							886301526			0
S3	2016	2016	2016	2	0	2	Export	218	Ecuador	ECU	156	China	CHN								33	PETROLEUM,PETROL.PRODUCT	1	No Quantity							231964203			0
S3	2016	2016	2016	2	0	2	Export	218	Ecuador	ECU	170	Colombia	COL								33	PETROLEUM,PETROL.PRODUCT	1	No Quantity							5921734			0
S3	2016	2016	2016	2	0	2	Export	218	Ecuador	ECU	188	Costa Rica	CRI								33	PETROLEUM,PETROL.PRODUCT	1	No Quantity							734225			0
S3	2016	2016	2016	2	0	2	Export	218	Ecuador	ECU	192	Cuba	CUB								33	PETROLEUM,PETROL.PRODUCT	1	No Quantity							865			0
S3	2016	2016	2016	2	0	2	Export	218	Ecuador	ECU	222	El Salvador	SLV								33	PETROLEUM,PETROL.PRODUCT	1	No Quantity							401427			0
S3	2016	2016	2016	2	0	2	Export	218	Ecuador	ECU	251	France	FRA								33	PETROLEUM,PETROL.PRODUCT	1	No Quantity							120			0
S3	2016	2016	2016	2	0	2	Export	218	Ecuador	ECU	276	Germany	DEU								33	PETROLEUM,PETROL.PRODUCT	1	No Quantity							2824			0
S3	2016	2016	2016	2	0	2	Export	218	Ecuador	ECU	296	Kiribati	KIR								33	PETROLEUM,PETROL.PRODUCT	1	No Quantity							163350			0
S3	2016	2016	2016	2	0	2	Export	218	Ecuador	ECU	320	Guatemala	GTM								33	PETROLEUM,PETROL.PRODUCT	1	No Quantity							11719214			0
S3	2016	2016	2016	2	0	2	Export	218	Ecuador	ECU	340	Honduras	HND								33	PETROLEUM,PETROL.PRODUCT	1	No Quantity							6597594			0
S3	2016	2016	2016	2	0	2	Export	218	Ecuador	ECU	388	Jamaica	JAM								33	PETROLEUM,PETROL.PRODUCT	1	No Quantity							13700822			0
S3	2016	2016	2016	2	0	2	Export	218	Ecuador	ECU	392	Japan	JPN								33	PETROLEUM,PETROL.PRODUCT	1	No Quantity							108721976			0
S3	2016	2016	2016	2	0	2	Export	218	Ecuador	ECU	410	Rep. of Korea	KOR								33	PETROLEUM,PETROL.PRODUCT	1	No Quantity							483750			0
S3	2016	2016	2016	2	0	2	Export	218	Ecuador	ECU	484	Mexico	MEX								33	PETROLEUM,PETROL.PRODUCT	1	No Quantity							266178			0
S3	2016	2016	2016	2	0	2	Export	218	Ecuador	ECU	528	Netherlands	NLD								33	PETROLEUM,PETROL.PRODUCT	1	No Quantity							4662			0
S3	2016	2016	2016	2	0	2	Export	218	Ecuador	ECU	531	Curaçao	CUW								33	PETROLEUM,PETROL.PRODUCT	1	No Quantity							364701			0
S3	2016	2016	2016	2	0	2	Export	218	Ecuador	ECU	533	Aruba	ABW								33	PETROLEUM,PETROL.PRODUCT	1	No Quantity							9098171			0
S3	2016	2016	2016	2	0	2	Export	218	Ecuador	ECU	558	Nicaragua	NIC								33	PETROLEUM,PETROL.PRODUCT	1	No Quantity							53909524			0
S3	2016	2016	2016	2	0	2	Export	218	Ecuador	ECU	584	Marshall Isds	MHL								33	PETROLEUM,PETROL.PRODUCT	1	No Quantity							122900			0
S3	2016	2016	2016	2	0	2	Export	218	Ecuador	ECU	591	Panama	PAN								33	PETROLEUM,PETROL.PRODUCT	1	No Quantity							623658725			0
S3	2016	2016	2016	2	0	2	Export	218	Ecuador	ECU	604	Peru	PER								33	PETROLEUM,PETROL.PRODUCT	1	No Quantity							670221562			0
S3	2016	2016	2016	2	0	2	Export	218	Ecuador	ECU	643	Russian Federation	RUS								33	PETROLEUM,PETROL.PRODUCT	1	No Quantity							43			0
S3	2016	2016	2016	2	0	2	Export	218	Ecuador	ECU	682	Saudi Arabia	SAU								33	PETROLEUM,PETROL.PRODUCT	1	No Quantity							843			0
S3	2016	2016	2016	2	0	2	Export	218	Ecuador	ECU	702	Singapore	SGP								33	PETROLEUM,PETROL.PRODUCT	1	No Quantity							64500			0
S3	2016	2016	2016	2	0	2	Export	218	Ecuador	ECU	724	Spain	ESP								33	PETROLEUM,PETROL.PRODUCT	1	No Quantity							20			0
S3	2016	2016	2016	2	0	2	Export	218	Ecuador	ECU	784	United Arab Emirates	ARE								33	PETROLEUM,PETROL.PRODUCT	1	No Quantity							11753			0
S3	2016	2016	2016	2	0	2	Export	218	Ecuador	ECU	818	Egypt	EGY								33	PETROLEUM,PETROL.PRODUCT	1	No Quantity							947			0
S3	2016	2016	2016	2	0	2	Export	218	Ecuador	ECU	842	USA	USA								33	PETROLEUM,PETROL.PRODUCT	1	No Quantity							2828241772			0
S3	2016	2016	2016	2	0	2	Export	218	Ecuador	ECU	862	Venezuela	VEN								33	PETROLEUM,PETROL.PRODUCT	1	No Quantity							40846			0
S3	2016	2016	2016	2	0	2	Export	218	Ecuador	ECU	899	Areas, nes									33	PETROLEUM,PETROL.PRODUCT	1	No Quantity							4831884			0
S3	2016	2016	2016	2	0	2	Export	222	El Salvador	SLV	0	World	WLD								33	PETROLEUM,PETROL.PRODUCT	1	No Quantity			0		0		90717593			0
S3	2016	2016	2016	2	0	2	Export	222	El Salvador	SLV	84	Belize	BLZ								33	PETROLEUM,PETROL.PRODUCT	1	No Quantity			0		0		2778711			0
S3	2016	2016	2016	2	0	2	Export	222	El Salvador	SLV	188	Costa Rica	CRI								33	PETROLEUM,PETROL.PRODUCT	1	No Quantity			0		0		15187049			0
S3	2016	2016	2016	2	0	2	Export	222	El Salvador	SLV	214	Dominican Rep.	DOM								33	PETROLEUM,PETROL.PRODUCT	1	No Quantity			0		0		7334438			0
S3	2016	2016	2016	2	0	2	Export	222	El Salvador	SLV	320	Guatemala	GTM								33	PETROLEUM,PETROL.PRODUCT	1	No Quantity			0		0		14481365			0
S3	2016	2016	2016	2	0	2	Export	222	El Salvador	SLV	332	Haiti	HTI								33	PETROLEUM,PETROL.PRODUCT	1	No Quantity			0		0		1746068			0
S3	2016	2016	2016	2	0	2	Export	222	El Salvador	SLV	340	Honduras	HND								33	PETROLEUM,PETROL.PRODUCT	1	No Quantity			0		0		11722330			0
S3	2016	2016	2016	2	0	2	Export	222	El Salvador	SLV	388	Jamaica	JAM								33	PETROLEUM,PETROL.PRODUCT	1	No Quantity			0		0		2039690			0
S3	2016	2016	2016	2	0	2	Export	222	El Salvador	SLV	466	Mali	MLI								33	PETROLEUM,PETROL.PRODUCT	1	No Quantity			0		0		26			0
S3	2016	2016	2016	2	0	2	Export	222	El Salvador	SLV	484	Mexico	MEX								33	PETROLEUM,PETROL.PRODUCT	1	No Quantity			0		0		954683			0
S3	2016	2016	2016	2	0	2	Export	222	El Salvador	SLV	528	Netherlands	NLD								33	PETROLEUM,PETROL.PRODUCT	1	No Quantity			0		0		11			0
S3	2016	2016	2016	2	0	2	Export	222	El Salvador	SLV	558	Nicaragua	NIC								33	PETROLEUM,PETROL.PRODUCT	1	No Quantity			0		0		9317297			0
S3	2016	2016	2016	2	0	2	Export	222	El Salvador	SLV	591	Panama	PAN								33	PETROLEUM,PETROL.PRODUCT	1	No Quantity			0		0		5498546			0
S3	2016	2016	2016	2	0	2	Export	222	El Salvador	SLV	724	Spain	ESP								33	PETROLEUM,PETROL.PRODUCT	1	No Quantity			0		0		6205749			0
S3	2016	2016	2016	2	0	2	Export	222	El Salvador	SLV	842	USA	USA								33	PETROLEUM,PETROL.PRODUCT	1	No Quantity			0		0		12418107			0
S3	2016	2016	2016	2	0	2	Export	222	El Salvador	SLV	862	Venezuela	VEN								33	PETROLEUM,PETROL.PRODUCT	1	No Quantity			0		0		1033516			0
S3	2016	2016	2016	2	0	2	Export	218	Ecuador	ECU	0	World	WLD								34	GAS,NATURAL,MANUFACTURED	1	No Quantity							16377			0
S3	2016	2016	2016	2	0	2	Export	218	Ecuador	ECU	899	Areas, nes									34	GAS,NATURAL,MANUFACTURED	1	No Quantity							16377			0
S3	2016	2016	2016	2	0	2	Export	222	El Salvador	SLV	0	World	WLD								34	GAS,NATURAL,MANUFACTURED	1	No Quantity			0		0		60848190			0
S3	2016	2016	2016	2	0	2	Export	222	El Salvador	SLV	84	Belize	BLZ								34	GAS,NATURAL,MANUFACTURED	1	No Quantity			0		0		2182673			0
S3	2016	2016	2016	2	0	2	Export	222	El Salvador	SLV	320	Guatemala	GTM								34	GAS,NATURAL,MANUFACTURED	1	No Quantity			0		0		16755377			0
S3	2016	2016	2016	2	0	2	Export	222	El Salvador	SLV	340	Honduras	HND								34	GAS,NATURAL,MANUFACTURED	1	No Quantity			0		0		3495277			0
S3	2016	2016	2016	2	0	2	Export	222	El Salvador	SLV	558	Nicaragua	NIC								34	GAS,NATURAL,MANUFACTURED	1	No Quantity			0		0		38414863			0
S3	2016	2016	2016	2	0	2	Export	218	Ecuador	ECU	0	World	WLD								35	ELECTRIC CURRENT	1	No Quantity							37735404			0
S3	2016	2016	2016	2	0	2	Export	218	Ecuador	ECU	170	Colombia	COL								35	ELECTRIC CURRENT	1	No Quantity							37344047			0
S3	2016	2016	2016	2	0	2	Export	218	Ecuador	ECU	604	Peru	PER								35	ELECTRIC CURRENT	1	No Quantity							391357			0
S3	2016	2016	2016	2	0	2	Export	222	El Salvador	SLV	0	World	WLD								35	ELECTRIC CURRENT	1	No Quantity			0		0		3304741			0
S3	2016	2016	2016	2	0	2	Export	222	El Salvador	SLV	188	Costa Rica	CRI								35	ELECTRIC CURRENT	1	No Quantity			0		0		1892750			0
S3	2016	2016	2016	2	0	2	Export	222	El Salvador	SLV	320	Guatemala	GTM								35	ELECTRIC CURRENT	1	No Quantity			0		0		232211			0
S3	2016	2016	2016	2	0	2	Export	222	El Salvador	SLV	340	Honduras	HND								35	ELECTRIC CURRENT	1	No Quantity			0		0		1082308			0
S3	2016	2016	2016	2	0	2	Export	222	El Salvador	SLV	591	Panama	PAN								35	ELECTRIC CURRENT	1	No Quantity			0		0		97471			0
S3	2016	2016	2016	2	0	2	Export	218	Ecuador	ECU	0	World	WLD								41	ANIMAL OILS AND FATS	1	No Quantity							25792071			0
S3	2016	2016	2016	2	0	2	Export	218	Ecuador	ECU	36	Australia	AUS								41	ANIMAL OILS AND FATS	1	No Quantity							1257178			0
S3	2016	2016	2016	2	0	2	Export	218	Ecuador	ECU	56	Belgium	BEL								41	ANIMAL OILS AND FATS	1	No Quantity							8220947			0
S3	2016	2016	2016	2	0	2	Export	218	Ecuador	ECU	124	Canada	CAN								41	ANIMAL OILS AND FATS	1	No Quantity							3859609			0
S3	2016	2016	2016	2	0	2	Export	218	Ecuador	ECU	152	Chile	CHL								41	ANIMAL OILS AND FATS	1	No Quantity							2902405			0
S3	2016	2016	2016	2	0	2	Export	218	Ecuador	ECU	156	China	CHN								41	ANIMAL OILS AND FATS	1	No Quantity							282000			0
S3	2016	2016	2016	2	0	2	Export	218	Ecuador	ECU	170	Colombia	COL								41	ANIMAL OILS AND FATS	1	No Quantity							763907			0
S3	2016	2016	2016	2	0	2	Export	218	Ecuador	ECU	222	El Salvador	SLV								41	ANIMAL OILS AND FATS	1	No Quantity							63840			0
S3	2016	2016	2016	2	0	2	Export	218	Ecuador	ECU	251	France	FRA								41	ANIMAL OILS AND FATS	1	No Quantity							2599313			0
S3	2016	2016	2016	2	0	2	Export	218	Ecuador	ECU	320	Guatemala	GTM								41	ANIMAL OILS AND FATS	1	No Quantity							562476			0
S3	2016	2016	2016	2	0	2	Export	218	Ecuador	ECU	340	Honduras	HND								41	ANIMAL OILS AND FATS	1	No Quantity							842380			0
S3	2016	2016	2016	2	0	2	Export	218	Ecuador	ECU	352	Iceland	ISL								41	ANIMAL OILS AND FATS	1	No Quantity							925921			0
S3	2016	2016	2016	2	0	2	Export	218	Ecuador	ECU	392	Japan	JPN								41	ANIMAL OILS AND FATS	1	No Quantity							28620			0
S3	2016	2016	2016	2	0	2	Export	218	Ecuador	ECU	484	Mexico	MEX								41	ANIMAL OILS AND FATS	1	No Quantity							224843			0
S3	2016	2016	2016	2	0	2	Export	218	Ecuador	ECU	604	Peru	PER								41	ANIMAL OILS AND FATS	1	No Quantity							1318855			0
S3	2016	2016	2016	2	0	2	Export	218	Ecuador	ECU	704	Viet Nam	VNM								41	ANIMAL OILS AND FATS	1	No Quantity							966114			0
S3	2016	2016	2016	2	0	2	Export	218	Ecuador	ECU	724	Spain	ESP								41	ANIMAL OILS AND FATS	1	No Quantity							269346			0
S3	2016	2016	2016	2	0	2	Export	218	Ecuador	ECU	792	Turkey	TUR								41	ANIMAL OILS AND FATS	1	No Quantity							704320			0
S3	2016	2016	2016	2	0	2	Export	222	El Salvador	SLV	0	World	WLD								41	ANIMAL OILS AND FATS	1	No Quantity			0		0		257107			0
S3	2016	2016	2016	2	0	2	Export	222	El Salvador	SLV	188	Costa Rica	CRI								41	ANIMAL OILS AND FATS	1	No Quantity			0		0		89250			0
S3	2016	2016	2016	2	0	2	Export	222	El Salvador	SLV	320	Guatemala	GTM								41	ANIMAL OILS AND FATS	1	No Quantity			0		0		105000			0
S3	2016	2016	2016	2	0	2	Export	222	El Salvador	SLV	340	Honduras	HND								41	ANIMAL OILS AND FATS	1	No Quantity			0		0		50664			0
S3	2016	2016	2016	2	0	2	Export	222	El Salvador	SLV	558	Nicaragua	NIC								41	ANIMAL OILS AND FATS	1	No Quantity			0		0		12193			0
S3	2016	2016	2016	2	0	2	Export	218	Ecuador	ECU	0	World	WLD								42	FIXED VEG. FATS AND OILS	1	No Quantity							257486905			0
S3	2016	2016	2016	2	0	2	Export	218	Ecuador	ECU	32	Argentina	ARG								42	FIXED VEG. FATS AND OILS	1	No Quantity							1074098			0
S3	2016	2016	2016	2	0	2	Export	218	Ecuador	ECU	68	Bolivia (Plurinational State of)	BOL								42	FIXED VEG. FATS AND OILS	1	No Quantity							379515			0
S3	2016	2016	2016	2	0	2	Export	218	Ecuador	ECU	76	Brazil	BRA								42	FIXED VEG. FATS AND OILS	1	No Quantity							15292071			0
S3	2016	2016	2016	2	0	2	Export	218	Ecuador	ECU	124	Canada	CAN								42	FIXED VEG. FATS AND OILS	1	No Quantity							713224			0
S3	2016	2016	2016	2	0	2	Export	218	Ecuador	ECU	152	Chile	CHL								42	FIXED VEG. FATS AND OILS	1	No Quantity							832639			0
S3	2016	2016	2016	2	0	2	Export	218	Ecuador	ECU	170	Colombia	COL								42	FIXED VEG. FATS AND OILS	1	No Quantity							140115368			0
S3	2016	2016	2016	2	0	2	Export	218	Ecuador	ECU	214	Dominican Rep.	DOM								42	FIXED VEG. FATS AND OILS	1	No Quantity							8432079			0
S3	2016	2016	2016	2	0	2	Export	218	Ecuador	ECU	251	France	FRA								42	FIXED VEG. FATS AND OILS	1	No Quantity							178			0
S3	2016	2016	2016	2	0	2	Export	218	Ecuador	ECU	276	Germany	DEU								42	FIXED VEG. FATS AND OILS	1	No Quantity							28020			0
S3	2016	2016	2016	2	0	2	Export	218	Ecuador	ECU	376	Israel	ISR								42	FIXED VEG. FATS AND OILS	1	No Quantity							8600			0
S3	2016	2016	2016	2	0	2	Export	218	Ecuador	ECU	381	Italy	ITA								42	FIXED VEG. FATS AND OILS	1	No Quantity							91249			0
S3	2016	2016	2016	2	0	2	Export	218	Ecuador	ECU	392	Japan	JPN								42	FIXED VEG. FATS AND OILS	1	No Quantity							27250			0
S3	2016	2016	2016	2	0	2	Export	218	Ecuador	ECU	484	Mexico	MEX								42	FIXED VEG. FATS AND OILS	1	No Quantity							26534569			0
S3	2016	2016	2016	2	0	2	Export	218	Ecuador	ECU	528	Netherlands	NLD								42	FIXED VEG. FATS AND OILS	1	No Quantity							7705136			0
S3	2016	2016	2016	2	0	2	Export	218	Ecuador	ECU	531	Curaçao	CUW								42	FIXED VEG. FATS AND OILS	1	No Quantity							29958			0
S3	2016	2016	2016	2	0	2	Export	218	Ecuador	ECU	591	Panama	PAN								42	FIXED VEG. FATS AND OILS	1	No Quantity							60321			0
S3	2016	2016	2016	2	0	2	Export	218	Ecuador	ECU	604	Peru	PER								42	FIXED VEG. FATS AND OILS	1	No Quantity							1244339			0
S3	2016	2016	2016	2	0	2	Export	218	Ecuador	ECU	620	Portugal	PRT								42	FIXED VEG. FATS AND OILS	1	No Quantity							258500			0
S3	2016	2016	2016	2	0	2	Export	218	Ecuador	ECU	724	Spain	ESP								42	FIXED VEG. FATS AND OILS	1	No Quantity							17636777			0
S3	2016	2016	2016	2	0	2	Export	218	Ecuador	ECU	792	Turkey	TUR								42	FIXED VEG. FATS AND OILS	1	No Quantity							8950			0
S3	2016	2016	2016	2	0	2	Export	218	Ecuador	ECU	826	United Kingdom	GBR								42	FIXED VEG. FATS AND OILS	1	No Quantity							226228			0
S3	2016	2016	2016	2	0	2	Export	218	Ecuador	ECU	842	USA	USA								42	FIXED VEG. FATS AND OILS	1	No Quantity							4423133			0
S3	2016	2016	2016	2	0	2	Export	218	Ecuador	ECU	858	Uruguay	URY								42	FIXED VEG. FATS AND OILS	1	No Quantity							822568			0
S3	2016	2016	2016	2	0	2	Export	218	Ecuador	ECU	862	Venezuela	VEN								42	FIXED VEG. FATS AND OILS	1	No Quantity							31531105			0
S3	2016	2016	2016	2	0	2	Export	218	Ecuador	ECU	899	Areas, nes									42	FIXED VEG. FATS AND OILS	1	No Quantity							11029			0
S3	2016	2016	2016	2	0	2	Export	222	El Salvador	SLV	0	World	WLD								42	FIXED VEG. FATS AND OILS	1	No Quantity			0		0		2718008			4
S3	2016	2016	2016	2	0	2	Export	222	El Salvador	SLV	124	Canada	CAN								42	FIXED VEG. FATS AND OILS	1	No Quantity			0		0		66			0
S3	2016	2016	2016	2	0	2	Export	222	El Salvador	SLV	188	Costa Rica	CRI								42	FIXED VEG. FATS AND OILS	1	No Quantity			0		0		289			0
S3	2016	2016	2016	2	0	2	Export	222	El Salvador	SLV	192	Cuba	CUB								42	FIXED VEG. FATS AND OILS	1	No Quantity			0		0		0			0
S3	2016	2016	2016	2	0	2	Export	222	El Salvador	SLV	218	Ecuador	ECU								42	FIXED VEG. FATS AND OILS	1	No Quantity			0		0		244			0
S3	2016	2016	2016	2	0	2	Export	222	El Salvador	SLV	320	Guatemala	GTM								42	FIXED VEG. FATS AND OILS	1	No Quantity			0		0		309056			0
S3	2016	2016	2016	2	0	2	Export	222	El Salvador	SLV	340	Honduras	HND								42	FIXED VEG. FATS AND OILS	1	No Quantity			0		0		673926			0
S3	2016	2016	2016	2	0	2	Export	222	El Salvador	SLV	558	Nicaragua	NIC								42	FIXED VEG. FATS AND OILS	1	No Quantity			0		0		1733137			0
S3	2016	2016	2016	2	0	2	Export	222	El Salvador	SLV	591	Panama	PAN								42	FIXED VEG. FATS AND OILS	1	No Quantity			0		0		846			4
S3	2016	2016	2016	2	0	2	Export	222	El Salvador	SLV	862	Venezuela	VEN								42	FIXED VEG. FATS AND OILS	1	No Quantity			0		0		440			0
S3	2016	2016	2016	2	0	2	Export	218	Ecuador	ECU	0	World	WLD								43	ANIMAL,VEG.FATS,OILS,NES	1	No Quantity							30884260			0
S3	2016	2016	2016	2	0	2	Export	218	Ecuador	ECU	32	Argentina	ARG								43	ANIMAL,VEG.FATS,OILS,NES	1	No Quantity							1839450			0
S3	2016	2016	2016	2	0	2	Export	218	Ecuador	ECU	68	Bolivia (Plurinational State of)	BOL								43	ANIMAL,VEG.FATS,OILS,NES	1	No Quantity							489743			0
S3	2016	2016	2016	2	0	2	Export	218	Ecuador	ECU	76	Brazil	BRA								43	ANIMAL,VEG.FATS,OILS,NES	1	No Quantity							605167			0
S3	2016	2016	2016	2	0	2	Export	218	Ecuador	ECU	124	Canada	CAN								43	ANIMAL,VEG.FATS,OILS,NES	1	No Quantity							15435			0
S3	2016	2016	2016	2	0	2	Export	218	Ecuador	ECU	152	Chile	CHL								43	ANIMAL,VEG.FATS,OILS,NES	1	No Quantity							10638054			0
S3	2016	2016	2016	2	0	2	Export	218	Ecuador	ECU	170	Colombia	COL								43	ANIMAL,VEG.FATS,OILS,NES	1	No Quantity							4900820			0
S3	2016	2016	2016	2	0	2	Export	218	Ecuador	ECU	192	Cuba	CUB								43	ANIMAL,VEG.FATS,OILS,NES	1	No Quantity							1146121			0
S3	2016	2016	2016	2	0	2	Export	218	Ecuador	ECU	276	Germany	DEU								43	ANIMAL,VEG.FATS,OILS,NES	1	No Quantity							615216			0
S3	2016	2016	2016	2	0	2	Export	218	Ecuador	ECU	381	Italy	ITA								43	ANIMAL,VEG.FATS,OILS,NES	1	No Quantity							46754			0
S3	2016	2016	2016	2	0	2	Export	218	Ecuador	ECU	484	Mexico	MEX								43	ANIMAL,VEG.FATS,OILS,NES	1	No Quantity							51480			0
S3	2016	2016	2016	2	0	2	Export	218	Ecuador	ECU	528	Netherlands	NLD								43	ANIMAL,VEG.FATS,OILS,NES	1	No Quantity							53531			0
S3	2016	2016	2016	2	0	2	Export	218	Ecuador	ECU	531	Curaçao	CUW								43	ANIMAL,VEG.FATS,OILS,NES	1	No Quantity							5390			0
S3	2016	2016	2016	2	0	2	Export	218	Ecuador	ECU	591	Panama	PAN								43	ANIMAL,VEG.FATS,OILS,NES	1	No Quantity							5240			0
S3	2016	2016	2016	2	0	2	Export	218	Ecuador	ECU	604	Peru	PER								43	ANIMAL,VEG.FATS,OILS,NES	1	No Quantity							3729488			0
S3	2016	2016	2016	2	0	2	Export	218	Ecuador	ECU	724	Spain	ESP								43	ANIMAL,VEG.FATS,OILS,NES	1	No Quantity							2544510			0
S3	2016	2016	2016	2	0	2	Export	218	Ecuador	ECU	842	USA	USA								43	ANIMAL,VEG.FATS,OILS,NES	1	No Quantity							16238			0
S3	2016	2016	2016	2	0	2	Export	218	Ecuador	ECU	858	Uruguay	URY								43	ANIMAL,VEG.FATS,OILS,NES	1	No Quantity							75196			0
S3	2016	2016	2016	2	0	2	Export	218	Ecuador	ECU	862	Venezuela	VEN								43	ANIMAL,VEG.FATS,OILS,NES	1	No Quantity							4106426			0
S3	2016	2016	2016	2	0	2	Export	222	El Salvador	SLV	0	World	WLD								43	ANIMAL,VEG.FATS,OILS,NES	1	No Quantity			0		0		4914415			0
S3	2016	2016	2016	2	0	2	Export	222	El Salvador	SLV	84	Belize	BLZ								43	ANIMAL,VEG.FATS,OILS,NES	1	No Quantity			0		0		155212			0
S3	2016	2016	2016	2	0	2	Export	222	El Salvador	SLV	188	Costa Rica	CRI								43	ANIMAL,VEG.FATS,OILS,NES	1	No Quantity			0		0		788			0
S3	2016	2016	2016	2	0	2	Export	222	El Salvador	SLV	218	Ecuador	ECU								43	ANIMAL,VEG.FATS,OILS,NES	1	No Quantity			0		0		600			0
S3	2016	2016	2016	2	0	2	Export	222	El Salvador	SLV	320	Guatemala	GTM								43	ANIMAL,VEG.FATS,OILS,NES	1	No Quantity			0		0		1341345			0
S3	2016	2016	2016	2	0	2	Export	222	El Salvador	SLV	340	Honduras	HND								43	ANIMAL,VEG.FATS,OILS,NES	1	No Quantity			0		0		3414613			0
S3	2016	2016	2016	2	0	2	Export	222	El Salvador	SLV	558	Nicaragua	NIC								43	ANIMAL,VEG.FATS,OILS,NES	1	No Quantity			0		0		687			0
S3	2016	2016	2016	2	0	2	Export	222	El Salvador	SLV	591	Panama	PAN								43	ANIMAL,VEG.FATS,OILS,NES	1	No Quantity			0		0		24			0
S3	2016	2016	2016	2	0	2	Export	222	El Salvador	SLV	862	Venezuela	VEN								43	ANIMAL,VEG.FATS,OILS,NES	1	No Quantity			0		0		1144			0
S3	2016	2016	2016	2	0	2	Export	218	Ecuador	ECU	0	World	WLD								51	ORGANIC CHEMICALS	1	No Quantity							19311256			0
S3	2016	2016	2016	2	0	2	Export	218	Ecuador	ECU	32	Argentina	ARG								51	ORGANIC CHEMICALS	1	No Quantity							61390			0
S3	2016	2016	2016	2	0	2	Export	218	Ecuador	ECU	68	Bolivia (Plurinational State of)	BOL								51	ORGANIC CHEMICALS	1	No Quantity							48047			0
S3	2016	2016	2016	2	0	2	Export	218	Ecuador	ECU	76	Brazil	BRA								51	ORGANIC CHEMICALS	1	No Quantity							315883			0
S3	2016	2016	2016	2	0	2	Export	218	Ecuador	ECU	152	Chile	CHL								51	ORGANIC CHEMICALS	1	No Quantity							26603			0
S3	2016	2016	2016	2	0	2	Export	218	Ecuador	ECU	156	China	CHN								51	ORGANIC CHEMICALS	1	No Quantity							138324			0
S3	2016	2016	2016	2	0	2	Export	218	Ecuador	ECU	170	Colombia	COL								51	ORGANIC CHEMICALS	1	No Quantity							15116709			0
S3	2016	2016	2016	2	0	2	Export	218	Ecuador	ECU	214	Dominican Rep.	DOM								51	ORGANIC CHEMICALS	1	No Quantity							241130			0
S3	2016	2016	2016	2	0	2	Export	218	Ecuador	ECU	276	Germany	DEU								51	ORGANIC CHEMICALS	1	No Quantity							41884			0
S3	2016	2016	2016	2	0	2	Export	218	Ecuador	ECU	320	Guatemala	GTM								51	ORGANIC CHEMICALS	1	No Quantity							6250			0
S3	2016	2016	2016	2	0	2	Export	218	Ecuador	ECU	344	China, Hong Kong SAR	HKG								51	ORGANIC CHEMICALS	1	No Quantity							3126			0
S3	2016	2016	2016	2	0	2	Export	218	Ecuador	ECU	372	Ireland	IRL								51	ORGANIC CHEMICALS	1	No Quantity							12879			0
S3	2016	2016	2016	2	0	2	Export	218	Ecuador	ECU	484	Mexico	MEX								51	ORGANIC CHEMICALS	1	No Quantity							4740			0
S3	2016	2016	2016	2	0	2	Export	218	Ecuador	ECU	591	Panama	PAN								51	ORGANIC CHEMICALS	1	No Quantity							45714			0
S3	2016	2016	2016	2	0	2	Export	218	Ecuador	ECU	600	Paraguay	PRY								51	ORGANIC CHEMICALS	1	No Quantity							25140			0
S3	2016	2016	2016	2	0	2	Export	218	Ecuador	ECU	604	Peru	PER								51	ORGANIC CHEMICALS	1	No Quantity							1987895			0
S3	2016	2016	2016	2	0	2	Export	218	Ecuador	ECU	699	India	IND								51	ORGANIC CHEMICALS	1	No Quantity							15608			0
S3	2016	2016	2016	2	0	2	Export	218	Ecuador	ECU	724	Spain	ESP								51	ORGANIC CHEMICALS	1	No Quantity							51			0
S3	2016	2016	2016	2	0	2	Export	218	Ecuador	ECU	792	Turkey	TUR								51	ORGANIC CHEMICALS	1	No Quantity							5553			0
S3	2016	2016	2016	2	0	2	Export	218	Ecuador	ECU	842	USA	USA								51	ORGANIC CHEMICALS	1	No Quantity							1144398			0
S3	2016	2016	2016	2	0	2	Export	218	Ecuador	ECU	858	Uruguay	URY								51	ORGANIC CHEMICALS	1	No Quantity							55272			0
S3	2016	2016	2016	2	0	2	Export	218	Ecuador	ECU	862	Venezuela	VEN								51	ORGANIC CHEMICALS	1	No Quantity							2532			0
S3	2016	2016	2016	2	0	2	Export	218	Ecuador	ECU	899	Areas, nes									51	ORGANIC CHEMICALS	1	No Quantity							12129			0
S3	2016	2016	2016	2	0	2	Export	222	El Salvador	SLV	0	World	WLD								51	ORGANIC CHEMICALS	1	No Quantity			0		0		5879163			4
S3	2016	2016	2016	2	0	2	Export	222	El Salvador	SLV	32	Argentina	ARG								51	ORGANIC CHEMICALS	1	No Quantity			0		0		1500			0
S3	2016	2016	2016	2	0	2	Export	222	El Salvador	SLV	56	Belgium	BEL								51	ORGANIC CHEMICALS	1	No Quantity			0		0		12			0
S3	2016	2016	2016	2	0	2	Export	222	El Salvador	SLV	84	Belize	BLZ								51	ORGANIC CHEMICALS	1	No Quantity			0		0		364			0
S3	2016	2016	2016	2	0	2	Export	222	El Salvador	SLV	156	China	CHN								51	ORGANIC CHEMICALS	1	No Quantity			0		0		9100			0
S3	2016	2016	2016	2	0	2	Export	222	El Salvador	SLV	188	Costa Rica	CRI								51	ORGANIC CHEMICALS	1	No Quantity			0		0		473494			0
S3	2016	2016	2016	2	0	2	Export	222	El Salvador	SLV	251	France	FRA								51	ORGANIC CHEMICALS	1	No Quantity			0		0		2750			0
S3	2016	2016	2016	2	0	2	Export	222	El Salvador	SLV	320	Guatemala	GTM								51	ORGANIC CHEMICALS	1	No Quantity			0		0		522475			0
S3	2016	2016	2016	2	0	2	Export	222	El Salvador	SLV	340	Honduras	HND								51	ORGANIC CHEMICALS	1	No Quantity			0		0		1107781			0
S3	2016	2016	2016	2	0	2	Export	222	El Salvador	SLV	484	Mexico	MEX								51	ORGANIC CHEMICALS	1	No Quantity			0		0		25149			0
S3	2016	2016	2016	2	0	2	Export	222	El Salvador	SLV	558	Nicaragua	NIC								51	ORGANIC CHEMICALS	1	No Quantity			0		0		301628			4
S3	2016	2016	2016	2	0	2	Export	222	El Salvador	SLV	591	Panama	PAN								51	ORGANIC CHEMICALS	1	No Quantity			0		0		184312			0
S3	2016	2016	2016	2	0	2	Export	222	El Salvador	SLV	600	Paraguay	PRY								51	ORGANIC CHEMICALS	1	No Quantity			0		0		1300			0
S3	2016	2016	2016	2	0	2	Export	222	El Salvador	SLV	604	Peru	PER								51	ORGANIC CHEMICALS	1	No Quantity			0		0		32808			0
S3	2016	2016	2016	2	0	2	Export	222	El Salvador	SLV	699	India	IND								51	ORGANIC CHEMICALS	1	No Quantity			0		0		3750			0
S3	2016	2016	2016	2	0	2	Export	222	El Salvador	SLV	724	Spain	ESP								51	ORGANIC CHEMICALS	1	No Quantity			0		0		1939			0
S3	2016	2016	2016	2	0	2	Export	222	El Salvador	SLV	826	United Kingdom	GBR								51	ORGANIC CHEMICALS	1	No Quantity			0		0		355472			0
S3	2016	2016	2016	2	0	2	Export	222	El Salvador	SLV	842	USA	USA								51	ORGANIC CHEMICALS	1	No Quantity			0		0		2855311			4
S3	2016	2016	2016	2	0	2	Export	222	El Salvador	SLV	862	Venezuela	VEN								51	ORGANIC CHEMICALS	1	No Quantity			0		0		15			0
S3	2016	2016	2016	2	0	2	Export	218	Ecuador	ECU	0	World	WLD								52	INORGANIC CHEMICALS	1	No Quantity							2258761			0
S3	2016	2016	2016	2	0	2	Export	218	Ecuador	ECU	32	Argentina	ARG								52	INORGANIC CHEMICALS	1	No Quantity							3251			0
S3	2016	2016	2016	2	0	2	Export	218	Ecuador	ECU	40	Austria	AUT								52	INORGANIC CHEMICALS	1	No Quantity							375			0
S3	2016	2016	2016	2	0	2	Export	218	Ecuador	ECU	68	Bolivia (Plurinational State of)	BOL								52	INORGANIC CHEMICALS	1	No Quantity							32000			0
S3	2016	2016	2016	2	0	2	Export	218	Ecuador	ECU	76	Brazil	BRA								52	INORGANIC CHEMICALS	1	No Quantity							27340			0
S3	2016	2016	2016	2	0	2	Export	218	Ecuador	ECU	152	Chile	CHL								52	INORGANIC CHEMICALS	1	No Quantity							137866			0
S3	2016	2016	2016	2	0	2	Export	218	Ecuador	ECU	156	China	CHN								52	INORGANIC CHEMICALS	1	No Quantity							81598			0
S3	2016	2016	2016	2	0	2	Export	218	Ecuador	ECU	170	Colombia	COL								52	INORGANIC CHEMICALS	1	No Quantity							198195			0
S3	2016	2016	2016	2	0	2	Export	218	Ecuador	ECU	188	Costa Rica	CRI								52	INORGANIC CHEMICALS	1	No Quantity							24			0
S3	2016	2016	2016	2	0	2	Export	218	Ecuador	ECU	214	Dominican Rep.	DOM								52	INORGANIC CHEMICALS	1	No Quantity							18510			0
S3	2016	2016	2016	2	0	2	Export	218	Ecuador	ECU	251	France	FRA								52	INORGANIC CHEMICALS	1	No Quantity							500			0
S3	2016	2016	2016	2	0	2	Export	218	Ecuador	ECU	276	Germany	DEU								52	INORGANIC CHEMICALS	1	No Quantity							27			0
S3	2016	2016	2016	2	0	2	Export	218	Ecuador	ECU	381	Italy	ITA								52	INORGANIC CHEMICALS	1	No Quantity							45			0
S3	2016	2016	2016	2	0	2	Export	218	Ecuador	ECU	484	Mexico	MEX								52	INORGANIC CHEMICALS	1	No Quantity							20583			0
S3	2016	2016	2016	2	0	2	Export	218	Ecuador	ECU	528	Netherlands	NLD								52	INORGANIC CHEMICALS	1	No Quantity							3602			0
S3	2016	2016	2016	2	0	2	Export	218	Ecuador	ECU	591	Panama	PAN								52	INORGANIC CHEMICALS	1	No Quantity							8000			0
S3	2016	2016	2016	2	0	2	Export	218	Ecuador	ECU	604	Peru	PER								52	INORGANIC CHEMICALS	1	No Quantity							569848			0
S3	2016	2016	2016	2	0	2	Export	218	Ecuador	ECU	643	Russian Federation	RUS								52	INORGANIC CHEMICALS	1	No Quantity							199000			0
S3	2016	2016	2016	2	0	2	Export	218	Ecuador	ECU	682	Saudi Arabia	SAU								52	INORGANIC CHEMICALS	1	No Quantity							30344			0
S3	2016	2016	2016	2	0	2	Export	218	Ecuador	ECU	699	India	IND								52	INORGANIC CHEMICALS	1	No Quantity							67000			0
S3	2016	2016	2016	2	0	2	Export	218	Ecuador	ECU	764	Thailand	THA								52	INORGANIC CHEMICALS	1	No Quantity							222012			0
S3	2016	2016	2016	2	0	2	Export	218	Ecuador	ECU	842	USA	USA								52	INORGANIC CHEMICALS	1	No Quantity							512788			0
S3	2016	2016	2016	2	0	2	Export	218	Ecuador	ECU	858	Uruguay	URY								52	INORGANIC CHEMICALS	1	No Quantity							9730			0
S3	2016	2016	2016	2	0	2	Export	218	Ecuador	ECU	862	Venezuela	VEN								52	INORGANIC CHEMICALS	1	No Quantity							113498			0
S3	2016	2016	2016	2	0	2	Export	218	Ecuador	ECU	899	Areas, nes									52	INORGANIC CHEMICALS	1	No Quantity							2625			0
S3	2016	2016	2016	2	0	2	Export	222	El Salvador	SLV	0	World	WLD								52	INORGANIC CHEMICALS	1	No Quantity			0		0		4705429			4
S3	2016	2016	2016	2	0	2	Export	222	El Salvador	SLV	84	Belize	BLZ								52	INORGANIC CHEMICALS	1	No Quantity			0		0		149			0
S3	2016	2016	2016	2	0	2	Export	222	El Salvador	SLV	156	China	CHN								52	INORGANIC CHEMICALS	1	No Quantity			0		0		57850			0
S3	2016	2016	2016	2	0	2	Export	222	El Salvador	SLV	170	Colombia	COL								52	INORGANIC CHEMICALS	1	No Quantity			0		0		1023136			0
S3	2016	2016	2016	2	0	2	Export	222	El Salvador	SLV	188	Costa Rica	CRI								52	INORGANIC CHEMICALS	1	No Quantity			0		0		253619			0
S3	2016	2016	2016	2	0	2	Export	222	El Salvador	SLV	192	Cuba	CUB								52	INORGANIC CHEMICALS	1	No Quantity			0		0		344			0
S3	2016	2016	2016	2	0	2	Export	222	El Salvador	SLV	320	Guatemala	GTM								52	INORGANIC CHEMICALS	1	No Quantity			0		0		1068614			0
S3	2016	2016	2016	2	0	2	Export	222	El Salvador	SLV	340	Honduras	HND								52	INORGANIC CHEMICALS	1	No Quantity			0		0		1851271			4
S3	2016	2016	2016	2	0	2	Export	222	El Salvador	SLV	466	Mali	MLI								52	INORGANIC CHEMICALS	1	No Quantity			0		0		23			0
S3	2016	2016	2016	2	0	2	Export	222	El Salvador	SLV	558	Nicaragua	NIC								52	INORGANIC CHEMICALS	1	No Quantity			0		0		432491			0
S3	2016	2016	2016	2	0	2	Export	222	El Salvador	SLV	591	Panama	PAN								52	INORGANIC CHEMICALS	1	No Quantity			0		0		13843			0
S3	2016	2016	2016	2	0	2	Export	222	El Salvador	SLV	724	Spain	ESP								52	INORGANIC CHEMICALS	1	No Quantity			0		0		211			0
S3	2016	2016	2016	2	0	2	Export	222	El Salvador	SLV	780	Trinidad and Tobago	TTO								52	INORGANIC CHEMICALS	1	No Quantity			0		0		3138			0
S3	2016	2016	2016	2	0	2	Export	222	El Salvador	SLV	842	USA	USA								52	INORGANIC CHEMICALS	1	No Quantity			0		0		733			0
S3	2016	2016	2016	2	0	2	Export	218	Ecuador	ECU	0	World	WLD								53	DYES,COLOURING MATERIALS	1	No Quantity							8430132			0
S3	2016	2016	2016	2	0	2	Export	218	Ecuador	ECU	32	Argentina	ARG								53	DYES,COLOURING MATERIALS	1	No Quantity							6070			0
S3	2016	2016	2016	2	0	2	Export	218	Ecuador	ECU	36	Australia	AUS								53	DYES,COLOURING MATERIALS	1	No Quantity							1186			0
S3	2016	2016	2016	2	0	2	Export	218	Ecuador	ECU	56	Belgium	BEL								53	DYES,COLOURING MATERIALS	1	No Quantity							46444			0
S3	2016	2016	2016	2	0	2	Export	218	Ecuador	ECU	68	Bolivia (Plurinational State of)	BOL								53	DYES,COLOURING MATERIALS	1	No Quantity							99655			0
S3	2016	2016	2016	2	0	2	Export	218	Ecuador	ECU	76	Brazil	BRA								53	DYES,COLOURING MATERIALS	1	No Quantity							52211			0
S3	2016	2016	2016	2	0	2	Export	218	Ecuador	ECU	124	Canada	CAN								53	DYES,COLOURING MATERIALS	1	No Quantity							5			0
S3	2016	2016	2016	2	0	2	Export	218	Ecuador	ECU	152	Chile	CHL								53	DYES,COLOURING MATERIALS	1	No Quantity							195453			0
S3	2016	2016	2016	2	0	2	Export	218	Ecuador	ECU	170	Colombia	COL								53	DYES,COLOURING MATERIALS	1	No Quantity							1380917			0
S3	2016	2016	2016	2	0	2	Export	218	Ecuador	ECU	188	Costa Rica	CRI								53	DYES,COLOURING MATERIALS	1	No Quantity							35442			0
S3	2016	2016	2016	2	0	2	Export	218	Ecuador	ECU	208	Denmark	DNK								53	DYES,COLOURING MATERIALS	1	No Quantity							380016			0
S3	2016	2016	2016	2	0	2	Export	218	Ecuador	ECU	214	Dominican Rep.	DOM								53	DYES,COLOURING MATERIALS	1	No Quantity							504573			0
S3	2016	2016	2016	2	0	2	Export	218	Ecuador	ECU	222	El Salvador	SLV								53	DYES,COLOURING MATERIALS	1	No Quantity							6219			0
S3	2016	2016	2016	2	0	2	Export	218	Ecuador	ECU	251	France	FRA								53	DYES,COLOURING MATERIALS	1	No Quantity							10271			0
S3	2016	2016	2016	2	0	2	Export	218	Ecuador	ECU	276	Germany	DEU								53	DYES,COLOURING MATERIALS	1	No Quantity							204542			0
S3	2016	2016	2016	2	0	2	Export	218	Ecuador	ECU	320	Guatemala	GTM								53	DYES,COLOURING MATERIALS	1	No Quantity							24			0
S3	2016	2016	2016	2	0	2	Export	218	Ecuador	ECU	372	Ireland	IRL								53	DYES,COLOURING MATERIALS	1	No Quantity							72455			0
S3	2016	2016	2016	2	0	2	Export	218	Ecuador	ECU	376	Israel	ISR								53	DYES,COLOURING MATERIALS	1	No Quantity							13859			0
S3	2016	2016	2016	2	0	2	Export	218	Ecuador	ECU	381	Italy	ITA								53	DYES,COLOURING MATERIALS	1	No Quantity							13764			0
S3	2016	2016	2016	2	0	2	Export	218	Ecuador	ECU	392	Japan	JPN								53	DYES,COLOURING MATERIALS	1	No Quantity							1825695			0
S3	2016	2016	2016	2	0	2	Export	218	Ecuador	ECU	484	Mexico	MEX								53	DYES,COLOURING MATERIALS	1	No Quantity							4513			0
S3	2016	2016	2016	2	0	2	Export	218	Ecuador	ECU	528	Netherlands	NLD								53	DYES,COLOURING MATERIALS	1	No Quantity							22765			0
S3	2016	2016	2016	2	0	2	Export	218	Ecuador	ECU	591	Panama	PAN								53	DYES,COLOURING MATERIALS	1	No Quantity							14316			0
S3	2016	2016	2016	2	0	2	Export	218	Ecuador	ECU	604	Peru	PER								53	DYES,COLOURING MATERIALS	1	No Quantity							2291774			0
S3	2016	2016	2016	2	0	2	Export	218	Ecuador	ECU	682	Saudi Arabia	SAU								53	DYES,COLOURING MATERIALS	1	No Quantity							16			0
S3	2016	2016	2016	2	0	2	Export	218	Ecuador	ECU	724	Spain	ESP								53	DYES,COLOURING MATERIALS	1	No Quantity							84079			0
S3	2016	2016	2016	2	0	2	Export	218	Ecuador	ECU	842	USA	USA								53	DYES,COLOURING MATERIALS	1	No Quantity							909018			0
S3	2016	2016	2016	2	0	2	Export	218	Ecuador	ECU	858	Uruguay	URY								53	DYES,COLOURING MATERIALS	1	No Quantity							22			0
S3	2016	2016	2016	2	0	2	Export	218	Ecuador	ECU	862	Venezuela	VEN								53	DYES,COLOURING MATERIALS	1	No Quantity							179752			0
S3	2016	2016	2016	2	0	2	Export	218	Ecuador	ECU	899	Areas, nes									53	DYES,COLOURING MATERIALS	1	No Quantity							75077			0
S3	2016	2016	2016	2	0	2	Export	222	El Salvador	SLV	0	World	WLD								53	DYES,COLOURING MATERIALS	1	No Quantity			0		0		53469647			0
S3	2016	2016	2016	2	0	2	Export	222	El Salvador	SLV	36	Australia	AUS								53	DYES,COLOURING MATERIALS	1	No Quantity			0		0		6			0
S3	2016	2016	2016	2	0	2	Export	222	El Salvador	SLV	76	Brazil	BRA								53	DYES,COLOURING MATERIALS	1	No Quantity			0		0		2500			0
S3	2016	2016	2016	2	0	2	Export	222	El Salvador	SLV	170	Colombia	COL								53	DYES,COLOURING MATERIALS	1	No Quantity			0		0		9771			0
S3	2016	2016	2016	2	0	2	Export	222	El Salvador	SLV	188	Costa Rica	CRI								53	DYES,COLOURING MATERIALS	1	No Quantity			0		0		4918757			0
S3	2016	2016	2016	2	0	2	Export	222	El Salvador	SLV	214	Dominican Rep.	DOM								53	DYES,COLOURING MATERIALS	1	No Quantity			0		0		184598			0
S3	2016	2016	2016	2	0	2	Export	222	El Salvador	SLV	218	Ecuador	ECU								53	DYES,COLOURING MATERIALS	1	No Quantity			0		0		626			0
S3	2016	2016	2016	2	0	2	Export	222	El Salvador	SLV	251	France	FRA								53	DYES,COLOURING MATERIALS	1	No Quantity			0		0		2200			0
S3	2016	2016	2016	2	0	2	Export	222	El Salvador	SLV	276	Germany	DEU								53	DYES,COLOURING MATERIALS	1	No Quantity			0		0		40932			0
S3	2016	2016	2016	2	0	2	Export	222	El Salvador	SLV	320	Guatemala	GTM								53	DYES,COLOURING MATERIALS	1	No Quantity			0		0		21181249			0
S3	2016	2016	2016	2	0	2	Export	222	El Salvador	SLV	340	Honduras	HND								53	DYES,COLOURING MATERIALS	1	No Quantity			0		0		14875880			0
S3	2016	2016	2016	2	0	2	Export	222	El Salvador	SLV	344	China, Hong Kong SAR	HKG								53	DYES,COLOURING MATERIALS	1	No Quantity			0		0		2871			0
S3	2016	2016	2016	2	0	2	Export	222	El Salvador	SLV	381	Italy	ITA								53	DYES,COLOURING MATERIALS	1	No Quantity			0		0		3			0
S3	2016	2016	2016	2	0	2	Export	222	El Salvador	SLV	466	Mali	MLI								53	DYES,COLOURING MATERIALS	1	No Quantity			0		0		297			0
S3	2016	2016	2016	2	0	2	Export	222	El Salvador	SLV	484	Mexico	MEX								53	DYES,COLOURING MATERIALS	1	No Quantity			0		0		277724			0
S3	2016	2016	2016	2	0	2	Export	222	El Salvador	SLV	558	Nicaragua	NIC								53	DYES,COLOURING MATERIALS	1	No Quantity			0		0		5838447			0
S3	2016	2016	2016	2	0	2	Export	222	El Salvador	SLV	591	Panama	PAN								53	DYES,COLOURING MATERIALS	1	No Quantity			0		0		5735981			0
S3	2016	2016	2016	2	0	2	Export	222	El Salvador	SLV	604	Peru	PER								53	DYES,COLOURING MATERIALS	1	No Quantity			0		0		941			0
S3	2016	2016	2016	2	0	2	Export	222	El Salvador	SLV	699	India	IND								53	DYES,COLOURING MATERIALS	1	No Quantity			0		0		2			0
S3	2016	2016	2016	2	0	2	Export	222	El Salvador	SLV	724	Spain	ESP								53	DYES,COLOURING MATERIALS	1	No Quantity			0		0		43			0
S3	2016	2016	2016	2	0	2	Export	222	El Salvador	SLV	780	Trinidad and Tobago	TTO								53	DYES,COLOURING MATERIALS	1	No Quantity			0		0		7417			0
S3	2016	2016	2016	2	0	2	Export	222	El Salvador	SLV	842	USA	USA								53	DYES,COLOURING MATERIALS	1	No Quantity			0		0		389394			0
S3	2016	2016	2016	2	0	2	Export	218	Ecuador	ECU	0	World	WLD								54	MEDICINAL,PHARM.PRODUCTS	1	No Quantity							51375231			0
S3	2016	2016	2016	2	0	2	Export	218	Ecuador	ECU	32	Argentina	ARG								54	MEDICINAL,PHARM.PRODUCTS	1	No Quantity							6250			0
S3	2016	2016	2016	2	0	2	Export	218	Ecuador	ECU	56	Belgium	BEL								54	MEDICINAL,PHARM.PRODUCTS	1	No Quantity							301000			0
S3	2016	2016	2016	2	0	2	Export	218	Ecuador	ECU	68	Bolivia (Plurinational State of)	BOL								54	MEDICINAL,PHARM.PRODUCTS	1	No Quantity							1656837			0
S3	2016	2016	2016	2	0	2	Export	218	Ecuador	ECU	76	Brazil	BRA								54	MEDICINAL,PHARM.PRODUCTS	1	No Quantity							21168			0
S3	2016	2016	2016	2	0	2	Export	218	Ecuador	ECU	152	Chile	CHL								54	MEDICINAL,PHARM.PRODUCTS	1	No Quantity							3313982			0
S3	2016	2016	2016	2	0	2	Export	218	Ecuador	ECU	170	Colombia	COL								54	MEDICINAL,PHARM.PRODUCTS	1	No Quantity							2777017			0
S3	2016	2016	2016	2	0	2	Export	218	Ecuador	ECU	188	Costa Rica	CRI								54	MEDICINAL,PHARM.PRODUCTS	1	No Quantity							302230			0
S3	2016	2016	2016	2	0	2	Export	218	Ecuador	ECU	192	Cuba	CUB								54	MEDICINAL,PHARM.PRODUCTS	1	No Quantity							87932			0
S3	2016	2016	2016	2	0	2	Export	218	Ecuador	ECU	214	Dominican Rep.	DOM								54	MEDICINAL,PHARM.PRODUCTS	1	No Quantity							3967388			0
S3	2016	2016	2016	2	0	2	Export	218	Ecuador	ECU	222	El Salvador	SLV								54	MEDICINAL,PHARM.PRODUCTS	1	No Quantity							35651			0
S3	2016	2016	2016	2	0	2	Export	218	Ecuador	ECU	251	France	FRA								54	MEDICINAL,PHARM.PRODUCTS	1	No Quantity							67017			0
S3	2016	2016	2016	2	0	2	Export	218	Ecuador	ECU	276	Germany	DEU								54	MEDICINAL,PHARM.PRODUCTS	1	No Quantity							34281			0
S3	2016	2016	2016	2	0	2	Export	218	Ecuador	ECU	288	Ghana	GHA								54	MEDICINAL,PHARM.PRODUCTS	1	No Quantity							1700			0
S3	2016	2016	2016	2	0	2	Export	218	Ecuador	ECU	320	Guatemala	GTM								54	MEDICINAL,PHARM.PRODUCTS	1	No Quantity							1070138			0
S3	2016	2016	2016	2	0	2	Export	218	Ecuador	ECU	340	Honduras	HND								54	MEDICINAL,PHARM.PRODUCTS	1	No Quantity							94043			0
S3	2016	2016	2016	2	0	2	Export	218	Ecuador	ECU	344	China, Hong Kong SAR	HKG								54	MEDICINAL,PHARM.PRODUCTS	1	No Quantity							25516			0
S3	2016	2016	2016	2	0	2	Export	218	Ecuador	ECU	484	Mexico	MEX								54	MEDICINAL,PHARM.PRODUCTS	1	No Quantity							3078188			0
S3	2016	2016	2016	2	0	2	Export	218	Ecuador	ECU	558	Nicaragua	NIC								54	MEDICINAL,PHARM.PRODUCTS	1	No Quantity							66090			0
S3	2016	2016	2016	2	0	2	Export	218	Ecuador	ECU	591	Panama	PAN								54	MEDICINAL,PHARM.PRODUCTS	1	No Quantity							10367448			0
S3	2016	2016	2016	2	0	2	Export	218	Ecuador	ECU	600	Paraguay	PRY								54	MEDICINAL,PHARM.PRODUCTS	1	No Quantity							960101			0
S3	2016	2016	2016	2	0	2	Export	218	Ecuador	ECU	604	Peru	PER								54	MEDICINAL,PHARM.PRODUCTS	1	No Quantity							5327194			0
S3	2016	2016	2016	2	0	2	Export	218	Ecuador	ECU	616	Poland	POL								54	MEDICINAL,PHARM.PRODUCTS	1	No Quantity							17496			0
S3	2016	2016	2016	2	0	2	Export	218	Ecuador	ECU	710	South Africa	ZAF								54	MEDICINAL,PHARM.PRODUCTS	1	No Quantity							181116			0
S3	2016	2016	2016	2	0	2	Export	218	Ecuador	ECU	757	Switzerland	CHE								54	MEDICINAL,PHARM.PRODUCTS	1	No Quantity							184965			0
S3	2016	2016	2016	2	0	2	Export	218	Ecuador	ECU	826	United Kingdom	GBR								54	MEDICINAL,PHARM.PRODUCTS	1	No Quantity							120			0
S3	2016	2016	2016	2	0	2	Export	218	Ecuador	ECU	842	USA	USA								54	MEDICINAL,PHARM.PRODUCTS	1	No Quantity							63667			0
S3	2016	2016	2016	2	0	2	Export	218	Ecuador	ECU	858	Uruguay	URY								54	MEDICINAL,PHARM.PRODUCTS	1	No Quantity							514983			0
S3	2016	2016	2016	2	0	2	Export	218	Ecuador	ECU	862	Venezuela	VEN								54	MEDICINAL,PHARM.PRODUCTS	1	No Quantity							16838933			0
S3	2016	2016	2016	2	0	2	Export	218	Ecuador	ECU	899	Areas, nes									54	MEDICINAL,PHARM.PRODUCTS	1	No Quantity							12783			0
S3	2016	2016	2016	2	0	2	Export	222	El Salvador	SLV	0	World	WLD								54	MEDICINAL,PHARM.PRODUCTS	1	No Quantity			0		0		138810443			4
S3	2016	2016	2016	2	0	2	Export	222	El Salvador	SLV	12	Algeria	DZA								54	MEDICINAL,PHARM.PRODUCTS	1	No Quantity			0		0		178225			0
S3	2016	2016	2016	2	0	2	Export	222	El Salvador	SLV	32	Argentina	ARG								54	MEDICINAL,PHARM.PRODUCTS	1	No Quantity			0		0		3496			0
S3	2016	2016	2016	2	0	2	Export	222	El Salvador	SLV	52	Barbados	BRB								54	MEDICINAL,PHARM.PRODUCTS	1	No Quantity			0		0		68029			0
S3	2016	2016	2016	2	0	2	Export	222	El Salvador	SLV	56	Belgium	BEL								54	MEDICINAL,PHARM.PRODUCTS	1	No Quantity			0		0		1700			0
S3	2016	2016	2016	2	0	2	Export	222	El Salvador	SLV	68	Bolivia (Plurinational State of)	BOL								54	MEDICINAL,PHARM.PRODUCTS	1	No Quantity			0		0		361481			0
S3	2016	2016	2016	2	0	2	Export	222	El Salvador	SLV	84	Belize	BLZ								54	MEDICINAL,PHARM.PRODUCTS	1	No Quantity			0		0		1078372			0
S3	2016	2016	2016	2	0	2	Export	222	El Salvador	SLV	144	Sri Lanka	LKA								54	MEDICINAL,PHARM.PRODUCTS	1	No Quantity			0		0		3065			0
S3	2016	2016	2016	2	0	2	Export	222	El Salvador	SLV	152	Chile	CHL								54	MEDICINAL,PHARM.PRODUCTS	1	No Quantity			0		0		31827			0
S3	2016	2016	2016	2	0	2	Export	222	El Salvador	SLV	170	Colombia	COL								54	MEDICINAL,PHARM.PRODUCTS	1	No Quantity			0		0		3274459			0
S3	2016	2016	2016	2	0	2	Export	222	El Salvador	SLV	188	Costa Rica	CRI								54	MEDICINAL,PHARM.PRODUCTS	1	No Quantity			0		0		4161931			0
S3	2016	2016	2016	2	0	2	Export	222	El Salvador	SLV	192	Cuba	CUB								54	MEDICINAL,PHARM.PRODUCTS	1	No Quantity			0		0		1658123			0
S3	2016	2016	2016	2	0	2	Export	222	El Salvador	SLV	214	Dominican Rep.	DOM								54	MEDICINAL,PHARM.PRODUCTS	1	No Quantity			0		0		5295029			0
S3	2016	2016	2016	2	0	2	Export	222	El Salvador	SLV	218	Ecuador	ECU								54	MEDICINAL,PHARM.PRODUCTS	1	No Quantity			0		0		667270			0
S3	2016	2016	2016	2	0	2	Export	222	El Salvador	SLV	276	Germany	DEU								54	MEDICINAL,PHARM.PRODUCTS	1	No Quantity			0		0		27			0
S3	2016	2016	2016	2	0	2	Export	222	El Salvador	SLV	320	Guatemala	GTM								54	MEDICINAL,PHARM.PRODUCTS	1	No Quantity			0		0		29662541			0
S3	2016	2016	2016	2	0	2	Export	222	El Salvador	SLV	328	Guyana	GUY								54	MEDICINAL,PHARM.PRODUCTS	1	No Quantity			0		0		14822			0
S3	2016	2016	2016	2	0	2	Export	222	El Salvador	SLV	332	Haiti	HTI								54	MEDICINAL,PHARM.PRODUCTS	1	No Quantity			0		0		71265			0
S3	2016	2016	2016	2	0	2	Export	222	El Salvador	SLV	340	Honduras	HND								54	MEDICINAL,PHARM.PRODUCTS	1	No Quantity			0		0		34612375			4
S3	2016	2016	2016	2	0	2	Export	222	El Salvador	SLV	376	Israel	ISR								54	MEDICINAL,PHARM.PRODUCTS	1	No Quantity			0		0		100			0
S3	2016	2016	2016	2	0	2	Export	222	El Salvador	SLV	388	Jamaica	JAM								54	MEDICINAL,PHARM.PRODUCTS	1	No Quantity			0		0		80607			0
S3	2016	2016	2016	2	0	2	Export	222	El Salvador	SLV	400	Jordan	JOR								54	MEDICINAL,PHARM.PRODUCTS	1	No Quantity			0		0		109110			0
S3	2016	2016	2016	2	0	2	Export	222	El Salvador	SLV	466	Mali	MLI								54	MEDICINAL,PHARM.PRODUCTS	1	No Quantity			0		0		6508			0
S3	2016	2016	2016	2	0	2	Export	222	El Salvador	SLV	484	Mexico	MEX								54	MEDICINAL,PHARM.PRODUCTS	1	No Quantity			0		0		2900525			0
S3	2016	2016	2016	2	0	2	Export	222	El Salvador	SLV	504	Morocco	MAR								54	MEDICINAL,PHARM.PRODUCTS	1	No Quantity			0		0		201374			0
S3	2016	2016	2016	2	0	2	Export	222	El Salvador	SLV	512	Oman	OMN								54	MEDICINAL,PHARM.PRODUCTS	1	No Quantity			0		0		41626			0
S3	2016	2016	2016	2	0	2	Export	222	El Salvador	SLV	558	Nicaragua	NIC								54	MEDICINAL,PHARM.PRODUCTS	1	No Quantity			0		0		27300573			0
S3	2016	2016	2016	2	0	2	Export	222	El Salvador	SLV	591	Panama	PAN								54	MEDICINAL,PHARM.PRODUCTS	1	No Quantity			0		0		16975608			0
S3	2016	2016	2016	2	0	2	Export	222	El Salvador	SLV	600	Paraguay	PRY								54	MEDICINAL,PHARM.PRODUCTS	1	No Quantity			0		0		99321			0
S3	2016	2016	2016	2	0	2	Export	222	El Salvador	SLV	604	Peru	PER								54	MEDICINAL,PHARM.PRODUCTS	1	No Quantity			0		0		282745			0
S3	2016	2016	2016	2	0	2	Export	222	El Salvador	SLV	634	Qatar	QAT								54	MEDICINAL,PHARM.PRODUCTS	1	No Quantity			0		0		74622			0
S3	2016	2016	2016	2	0	2	Export	222	El Salvador	SLV	704	Viet Nam	VNM								54	MEDICINAL,PHARM.PRODUCTS	1	No Quantity			0		0		126124			0
S3	2016	2016	2016	2	0	2	Export	222	El Salvador	SLV	724	Spain	ESP								54	MEDICINAL,PHARM.PRODUCTS	1	No Quantity			0		0		75093			0
S3	2016	2016	2016	2	0	2	Export	222	El Salvador	SLV	752	Sweden	SWE								54	MEDICINAL,PHARM.PRODUCTS	1	No Quantity			0		0		15			0
S3	2016	2016	2016	2	0	2	Export	222	El Salvador	SLV	780	Trinidad and Tobago	TTO								54	MEDICINAL,PHARM.PRODUCTS	1	No Quantity			0		0		136551			0
S3	2016	2016	2016	2	0	2	Export	222	El Salvador	SLV	784	United Arab Emirates	ARE								54	MEDICINAL,PHARM.PRODUCTS	1	No Quantity			0		0		78777			0
S3	2016	2016	2016	2	0	2	Export	222	El Salvador	SLV	842	USA	USA								54	MEDICINAL,PHARM.PRODUCTS	1	No Quantity			0		0		4400633			0
S3	2016	2016	2016	2	0	2	Export	222	El Salvador	SLV	862	Venezuela	VEN								54	MEDICINAL,PHARM.PRODUCTS	1	No Quantity			0		0		4776478			0
S3	2016	2016	2016	2	0	2	Export	218	Ecuador	ECU	0	World	WLD								55	ESSENTL.OILS,PERFUME,ETC	1	No Quantity							21670320			0
S3	2016	2016	2016	2	0	2	Export	218	Ecuador	ECU	36	Australia	AUS								55	ESSENTL.OILS,PERFUME,ETC	1	No Quantity							17276			0
S3	2016	2016	2016	2	0	2	Export	218	Ecuador	ECU	40	Austria	AUT								55	ESSENTL.OILS,PERFUME,ETC	1	No Quantity							11			0
S3	2016	2016	2016	2	0	2	Export	218	Ecuador	ECU	68	Bolivia (Plurinational State of)	BOL								55	ESSENTL.OILS,PERFUME,ETC	1	No Quantity							446827			0
S3	2016	2016	2016	2	0	2	Export	218	Ecuador	ECU	76	Brazil	BRA								55	ESSENTL.OILS,PERFUME,ETC	1	No Quantity							17956			0
S3	2016	2016	2016	2	0	2	Export	218	Ecuador	ECU	100	Bulgaria	BGR								55	ESSENTL.OILS,PERFUME,ETC	1	No Quantity							53			0
S3	2016	2016	2016	2	0	2	Export	218	Ecuador	ECU	124	Canada	CAN								55	ESSENTL.OILS,PERFUME,ETC	1	No Quantity							12395			0
S3	2016	2016	2016	2	0	2	Export	218	Ecuador	ECU	152	Chile	CHL								55	ESSENTL.OILS,PERFUME,ETC	1	No Quantity							300788			0
S3	2016	2016	2016	2	0	2	Export	218	Ecuador	ECU	156	China	CHN								55	ESSENTL.OILS,PERFUME,ETC	1	No Quantity							432			0
S3	2016	2016	2016	2	0	2	Export	218	Ecuador	ECU	170	Colombia	COL								55	ESSENTL.OILS,PERFUME,ETC	1	No Quantity							9382773			0
S3	2016	2016	2016	2	0	2	Export	218	Ecuador	ECU	188	Costa Rica	CRI								55	ESSENTL.OILS,PERFUME,ETC	1	No Quantity							110772			0
S3	2016	2016	2016	2	0	2	Export	218	Ecuador	ECU	192	Cuba	CUB								55	ESSENTL.OILS,PERFUME,ETC	1	No Quantity							207377			0
S3	2016	2016	2016	2	0	2	Export	218	Ecuador	ECU	203	Czechia	CZE								55	ESSENTL.OILS,PERFUME,ETC	1	No Quantity							305			0
S3	2016	2016	2016	2	0	2	Export	218	Ecuador	ECU	208	Denmark	DNK								55	ESSENTL.OILS,PERFUME,ETC	1	No Quantity							461			0
S3	2016	2016	2016	2	0	2	Export	218	Ecuador	ECU	214	Dominican Rep.	DOM								55	ESSENTL.OILS,PERFUME,ETC	1	No Quantity							115898			0
S3	2016	2016	2016	2	0	2	Export	218	Ecuador	ECU	222	El Salvador	SLV								55	ESSENTL.OILS,PERFUME,ETC	1	No Quantity							115431			0
S3	2016	2016	2016	2	0	2	Export	218	Ecuador	ECU	233	Estonia	EST								55	ESSENTL.OILS,PERFUME,ETC	1	No Quantity							196			0
S3	2016	2016	2016	2	0	2	Export	218	Ecuador	ECU	246	Finland	FIN								55	ESSENTL.OILS,PERFUME,ETC	1	No Quantity							34			0
S3	2016	2016	2016	2	0	2	Export	218	Ecuador	ECU	251	France	FRA								55	ESSENTL.OILS,PERFUME,ETC	1	No Quantity							23719			0
S3	2016	2016	2016	2	0	2	Export	218	Ecuador	ECU	276	Germany	DEU								55	ESSENTL.OILS,PERFUME,ETC	1	No Quantity							24262			0
S3	2016	2016	2016	2	0	2	Export	218	Ecuador	ECU	320	Guatemala	GTM								55	ESSENTL.OILS,PERFUME,ETC	1	No Quantity							6805			0
S3	2016	2016	2016	2	0	2	Export	218	Ecuador	ECU	340	Honduras	HND								55	ESSENTL.OILS,PERFUME,ETC	1	No Quantity							465			0
S3	2016	2016	2016	2	0	2	Export	218	Ecuador	ECU	344	China, Hong Kong SAR	HKG								55	ESSENTL.OILS,PERFUME,ETC	1	No Quantity							150			0
S3	2016	2016	2016	2	0	2	Export	218	Ecuador	ECU	360	Indonesia	IDN								55	ESSENTL.OILS,PERFUME,ETC	1	No Quantity							67			0
S3	2016	2016	2016	2	0	2	Export	218	Ecuador	ECU	372	Ireland	IRL								55	ESSENTL.OILS,PERFUME,ETC	1	No Quantity							134			0
S3	2016	2016	2016	2	0	2	Export	218	Ecuador	ECU	376	Israel	ISR								55	ESSENTL.OILS,PERFUME,ETC	1	No Quantity							11660			0
S3	2016	2016	2016	2	0	2	Export	218	Ecuador	ECU	381	Italy	ITA								55	ESSENTL.OILS,PERFUME,ETC	1	No Quantity							28163			0
S3	2016	2016	2016	2	0	2	Export	218	Ecuador	ECU	388	Jamaica	JAM								55	ESSENTL.OILS,PERFUME,ETC	1	No Quantity							123810			0
S3	2016	2016	2016	2	0	2	Export	218	Ecuador	ECU	392	Japan	JPN								55	ESSENTL.OILS,PERFUME,ETC	1	No Quantity							6620			0
S3	2016	2016	2016	2	0	2	Export	218	Ecuador	ECU	440	Lithuania	LTU								55	ESSENTL.OILS,PERFUME,ETC	1	No Quantity							391			0
S3	2016	2016	2016	2	0	2	Export	218	Ecuador	ECU	458	Malaysia	MYS								55	ESSENTL.OILS,PERFUME,ETC	1	No Quantity							210			0
S3	2016	2016	2016	2	0	2	Export	218	Ecuador	ECU	484	Mexico	MEX								55	ESSENTL.OILS,PERFUME,ETC	1	No Quantity							223053			0
S3	2016	2016	2016	2	0	2	Export	218	Ecuador	ECU	490	Other Asia, nes									55	ESSENTL.OILS,PERFUME,ETC	1	No Quantity							20210			0
S3	2016	2016	2016	2	0	2	Export	218	Ecuador	ECU	528	Netherlands	NLD								55	ESSENTL.OILS,PERFUME,ETC	1	No Quantity							81060			0
S3	2016	2016	2016	2	0	2	Export	218	Ecuador	ECU	554	New Zealand	NZL								55	ESSENTL.OILS,PERFUME,ETC	1	No Quantity							181			0
S3	2016	2016	2016	2	0	2	Export	218	Ecuador	ECU	558	Nicaragua	NIC								55	ESSENTL.OILS,PERFUME,ETC	1	No Quantity							69434			0
S3	2016	2016	2016	2	0	2	Export	218	Ecuador	ECU	591	Panama	PAN								55	ESSENTL.OILS,PERFUME,ETC	1	No Quantity							705473			0
S3	2016	2016	2016	2	0	2	Export	218	Ecuador	ECU	604	Peru	PER								55	ESSENTL.OILS,PERFUME,ETC	1	No Quantity							5980114			0
S3	2016	2016	2016	2	0	2	Export	218	Ecuador	ECU	616	Poland	POL								55	ESSENTL.OILS,PERFUME,ETC	1	No Quantity							3616			0
S3	2016	2016	2016	2	0	2	Export	218	Ecuador	ECU	642	Romania	ROU								55	ESSENTL.OILS,PERFUME,ETC	1	No Quantity							937			0
S3	2016	2016	2016	2	0	2	Export	218	Ecuador	ECU	643	Russian Federation	RUS								55	ESSENTL.OILS,PERFUME,ETC	1	No Quantity							1484			0
S3	2016	2016	2016	2	0	2	Export	218	Ecuador	ECU	702	Singapore	SGP								55	ESSENTL.OILS,PERFUME,ETC	1	No Quantity							571			0
S3	2016	2016	2016	2	0	2	Export	218	Ecuador	ECU	703	Slovakia	SVK								55	ESSENTL.OILS,PERFUME,ETC	1	No Quantity							34			0
S3	2016	2016	2016	2	0	2	Export	218	Ecuador	ECU	705	Slovenia	SVN								55	ESSENTL.OILS,PERFUME,ETC	1	No Quantity							1189			0
S3	2016	2016	2016	2	0	2	Export	218	Ecuador	ECU	710	South Africa	ZAF								55	ESSENTL.OILS,PERFUME,ETC	1	No Quantity							286			0
S3	2016	2016	2016	2	0	2	Export	218	Ecuador	ECU	724	Spain	ESP								55	ESSENTL.OILS,PERFUME,ETC	1	No Quantity							38934			0
S3	2016	2016	2016	2	0	2	Export	218	Ecuador	ECU	752	Sweden	SWE								55	ESSENTL.OILS,PERFUME,ETC	1	No Quantity							853			0
S3	2016	2016	2016	2	0	2	Export	218	Ecuador	ECU	757	Switzerland	CHE								55	ESSENTL.OILS,PERFUME,ETC	1	No Quantity							3157			0
S3	2016	2016	2016	2	0	2	Export	218	Ecuador	ECU	780	Trinidad and Tobago	TTO								55	ESSENTL.OILS,PERFUME,ETC	1	No Quantity							6060			0
S3	2016	2016	2016	2	0	2	Export	218	Ecuador	ECU	792	Turkey	TUR								55	ESSENTL.OILS,PERFUME,ETC	1	No Quantity							17			0
S3	2016	2016	2016	2	0	2	Export	218	Ecuador	ECU	826	United Kingdom	GBR								55	ESSENTL.OILS,PERFUME,ETC	1	No Quantity							6067			0
S3	2016	2016	2016	2	0	2	Export	218	Ecuador	ECU	842	USA	USA								55	ESSENTL.OILS,PERFUME,ETC	1	No Quantity							2062954			0
S3	2016	2016	2016	2	0	2	Export	218	Ecuador	ECU	858	Uruguay	URY								55	ESSENTL.OILS,PERFUME,ETC	1	No Quantity							9841			0
S3	2016	2016	2016	2	0	2	Export	218	Ecuador	ECU	862	Venezuela	VEN								55	ESSENTL.OILS,PERFUME,ETC	1	No Quantity							1488837			0
S3	2016	2016	2016	2	0	2	Export	218	Ecuador	ECU	899	Areas, nes									55	ESSENTL.OILS,PERFUME,ETC	1	No Quantity							10520			0
S3	2016	2016	2016	2	0	2	Export	222	El Salvador	SLV	0	World	WLD								55	ESSENTL.OILS,PERFUME,ETC	1	No Quantity			0		0		69001819			0
S3	2016	2016	2016	2	0	2	Export	222	El Salvador	SLV	76	Brazil	BRA								55	ESSENTL.OILS,PERFUME,ETC	1	No Quantity			0		0		24			0
S3	2016	2016	2016	2	0	2	Export	222	El Salvador	SLV	84	Belize	BLZ								55	ESSENTL.OILS,PERFUME,ETC	1	No Quantity			0		0		113914			0
S3	2016	2016	2016	2	0	2	Export	222	El Salvador	SLV	124	Canada	CAN								55	ESSENTL.OILS,PERFUME,ETC	1	No Quantity			0		0		11551			0
S3	2016	2016	2016	2	0	2	Export	222	El Salvador	SLV	170	Colombia	COL								55	ESSENTL.OILS,PERFUME,ETC	1	No Quantity			0		0		95262			0
S3	2016	2016	2016	2	0	2	Export	222	El Salvador	SLV	188	Costa Rica	CRI								55	ESSENTL.OILS,PERFUME,ETC	1	No Quantity			0		0		19668477			0
S3	2016	2016	2016	2	0	2	Export	222	El Salvador	SLV	192	Cuba	CUB								55	ESSENTL.OILS,PERFUME,ETC	1	No Quantity			0		0		1697232			0
S3	2016	2016	2016	2	0	2	Export	222	El Salvador	SLV	203	Czechia	CZE								55	ESSENTL.OILS,PERFUME,ETC	1	No Quantity			0		0		2670			0
S3	2016	2016	2016	2	0	2	Export	222	El Salvador	SLV	214	Dominican Rep.	DOM								55	ESSENTL.OILS,PERFUME,ETC	1	No Quantity			0		0		2414666			0
S3	2016	2016	2016	2	0	2	Export	222	El Salvador	SLV	218	Ecuador	ECU								55	ESSENTL.OILS,PERFUME,ETC	1	No Quantity			0		0		24932			0
S3	2016	2016	2016	2	0	2	Export	222	El Salvador	SLV	251	France	FRA								55	ESSENTL.OILS,PERFUME,ETC	1	No Quantity			0		0		482665			0
S3	2016	2016	2016	2	0	2	Export	222	El Salvador	SLV	276	Germany	DEU								55	ESSENTL.OILS,PERFUME,ETC	1	No Quantity			0		0		1957			0
S3	2016	2016	2016	2	0	2	Export	222	El Salvador	SLV	320	Guatemala	GTM								55	ESSENTL.OILS,PERFUME,ETC	1	No Quantity			0		0		8527495			0
S3	2016	2016	2016	2	0	2	Export	222	El Salvador	SLV	328	Guyana	GUY								55	ESSENTL.OILS,PERFUME,ETC	1	No Quantity			0		0		762112			0
S3	2016	2016	2016	2	0	2	Export	222	El Salvador	SLV	340	Honduras	HND								55	ESSENTL.OILS,PERFUME,ETC	1	No Quantity			0		0		14545144			0
S3	2016	2016	2016	2	0	2	Export	222	El Salvador	SLV	388	Jamaica	JAM								55	ESSENTL.OILS,PERFUME,ETC	1	No Quantity			0		0		951404			0
S3	2016	2016	2016	2	0	2	Export	222	El Salvador	SLV	466	Mali	MLI								55	ESSENTL.OILS,PERFUME,ETC	1	No Quantity			0		0		156			0
S3	2016	2016	2016	2	0	2	Export	222	El Salvador	SLV	484	Mexico	MEX								55	ESSENTL.OILS,PERFUME,ETC	1	No Quantity			0		0		95109			0
S3	2016	2016	2016	2	0	2	Export	222	El Salvador	SLV	490	Other Asia, nes									55	ESSENTL.OILS,PERFUME,ETC	1	No Quantity			0		0		2			0
S3	2016	2016	2016	2	0	2	Export	222	El Salvador	SLV	558	Nicaragua	NIC								55	ESSENTL.OILS,PERFUME,ETC	1	No Quantity			0		0		13917497			0
S3	2016	2016	2016	2	0	2	Export	222	El Salvador	SLV	591	Panama	PAN								55	ESSENTL.OILS,PERFUME,ETC	1	No Quantity			0		0		4376509			0
S3	2016	2016	2016	2	0	2	Export	222	El Salvador	SLV	604	Peru	PER								55	ESSENTL.OILS,PERFUME,ETC	1	No Quantity			0		0		105195			0
S3	2016	2016	2016	2	0	2	Export	222	El Salvador	SLV	662	Saint Lucia	LCA								55	ESSENTL.OILS,PERFUME,ETC	1	No Quantity			0		0		107697			0
S3	2016	2016	2016	2	0	2	Export	222	El Salvador	SLV	670	Saint Vincent and the Grenadines	VCT								55	ESSENTL.OILS,PERFUME,ETC	1	No Quantity			0		0		145476			0
S3	2016	2016	2016	2	0	2	Export	222	El Salvador	SLV	724	Spain	ESP								55	ESSENTL.OILS,PERFUME,ETC	1	No Quantity			0		0		3811			0
S3	2016	2016	2016	2	0	2	Export	222	El Salvador	SLV	757	Switzerland	CHE								55	ESSENTL.OILS,PERFUME,ETC	1	No Quantity			0		0		1350			0
S3	2016	2016	2016	2	0	2	Export	222	El Salvador	SLV	780	Trinidad and Tobago	TTO								55	ESSENTL.OILS,PERFUME,ETC	1	No Quantity			0		0		83134			0
S3	2016	2016	2016	2	0	2	Export	222	El Salvador	SLV	842	USA	USA								55	ESSENTL.OILS,PERFUME,ETC	1	No Quantity			0		0		863681			0
S3	2016	2016	2016	2	0	2	Export	222	El Salvador	SLV	862	Venezuela	VEN								55	ESSENTL.OILS,PERFUME,ETC	1	No Quantity			0		0		2684			0
S3	2016	2016	2016	2	0	2	Export	218	Ecuador	ECU	0	World	WLD								56	FERTILIZER,EXCEPT GRP272	1	No Quantity							2418657			0
S3	2016	2016	2016	2	0	2	Export	218	Ecuador	ECU	68	Bolivia (Plurinational State of)	BOL								56	FERTILIZER,EXCEPT GRP272	1	No Quantity							429261			0
S3	2016	2016	2016	2	0	2	Export	218	Ecuador	ECU	152	Chile	CHL								56	FERTILIZER,EXCEPT GRP272	1	No Quantity							137833			0
S3	2016	2016	2016	2	0	2	Export	218	Ecuador	ECU	170	Colombia	COL								56	FERTILIZER,EXCEPT GRP272	1	No Quantity							413019			0
S3	2016	2016	2016	2	0	2	Export	218	Ecuador	ECU	214	Dominican Rep.	DOM								56	FERTILIZER,EXCEPT GRP272	1	No Quantity							599624			0
S3	2016	2016	2016	2	0	2	Export	218	Ecuador	ECU	484	Mexico	MEX								56	FERTILIZER,EXCEPT GRP272	1	No Quantity							12096			0
S3	2016	2016	2016	2	0	2	Export	218	Ecuador	ECU	558	Nicaragua	NIC								56	FERTILIZER,EXCEPT GRP272	1	No Quantity							15750			0
S3	2016	2016	2016	2	0	2	Export	218	Ecuador	ECU	591	Panama	PAN								56	FERTILIZER,EXCEPT GRP272	1	No Quantity							45388			0
S3	2016	2016	2016	2	0	2	Export	218	Ecuador	ECU	604	Peru	PER								56	FERTILIZER,EXCEPT GRP272	1	No Quantity							765674			0
S3	2016	2016	2016	2	0	2	Export	218	Ecuador	ECU	899	Areas, nes									56	FERTILIZER,EXCEPT GRP272	1	No Quantity							11			0
S3	2016	2016	2016	2	0	2	Export	222	El Salvador	SLV	0	World	WLD								56	FERTILIZER,EXCEPT GRP272	1	No Quantity			0		0		17167430			0
S3	2016	2016	2016	2	0	2	Export	222	El Salvador	SLV	68	Bolivia (Plurinational State of)	BOL								56	FERTILIZER,EXCEPT GRP272	1	No Quantity			0		0		25351			0
S3	2016	2016	2016	2	0	2	Export	222	El Salvador	SLV	188	Costa Rica	CRI								56	FERTILIZER,EXCEPT GRP272	1	No Quantity			0		0		93103			0
S3	2016	2016	2016	2	0	2	Export	222	El Salvador	SLV	214	Dominican Rep.	DOM								56	FERTILIZER,EXCEPT GRP272	1	No Quantity			0		0		11367			0
S3	2016	2016	2016	2	0	2	Export	222	El Salvador	SLV	320	Guatemala	GTM								56	FERTILIZER,EXCEPT GRP272	1	No Quantity			0		0		6882538			0
S3	2016	2016	2016	2	0	2	Export	222	El Salvador	SLV	340	Honduras	HND								56	FERTILIZER,EXCEPT GRP272	1	No Quantity			0		0		7861187			0
S3	2016	2016	2016	2	0	2	Export	222	El Salvador	SLV	558	Nicaragua	NIC								56	FERTILIZER,EXCEPT GRP272	1	No Quantity			0		0		2289052			0
S3	2016	2016	2016	2	0	2	Export	222	El Salvador	SLV	591	Panama	PAN								56	FERTILIZER,EXCEPT GRP272	1	No Quantity			0		0		4830			0
S3	2016	2016	2016	2	0	2	Export	218	Ecuador	ECU	0	World	WLD								57	PLASTICS IN PRIMARY FORM	1	No Quantity							30520860			0
S3	2016	2016	2016	2	0	2	Export	218	Ecuador	ECU	32	Argentina	ARG								57	PLASTICS IN PRIMARY FORM	1	No Quantity							103234			0
S3	2016	2016	2016	2	0	2	Export	218	Ecuador	ECU	36	Australia	AUS								57	PLASTICS IN PRIMARY FORM	1	No Quantity							5880			0
S3	2016	2016	2016	2	0	2	Export	218	Ecuador	ECU	40	Austria	AUT								57	PLASTICS IN PRIMARY FORM	1	No Quantity							1590			0
S3	2016	2016	2016	2	0	2	Export	218	Ecuador	ECU	52	Barbados	BRB								57	PLASTICS IN PRIMARY FORM	1	No Quantity							47			0
S3	2016	2016	2016	2	0	2	Export	218	Ecuador	ECU	68	Bolivia (Plurinational State of)	BOL								57	PLASTICS IN PRIMARY FORM	1	No Quantity							267			0
S3	2016	2016	2016	2	0	2	Export	218	Ecuador	ECU	76	Brazil	BRA								57	PLASTICS IN PRIMARY FORM	1	No Quantity							142887			0
S3	2016	2016	2016	2	0	2	Export	218	Ecuador	ECU	124	Canada	CAN								57	PLASTICS IN PRIMARY FORM	1	No Quantity							245952			0
S3	2016	2016	2016	2	0	2	Export	218	Ecuador	ECU	152	Chile	CHL								57	PLASTICS IN PRIMARY FORM	1	No Quantity							1787119			0
S3	2016	2016	2016	2	0	2	Export	218	Ecuador	ECU	156	China	CHN								57	PLASTICS IN PRIMARY FORM	1	No Quantity							2516662			0
S3	2016	2016	2016	2	0	2	Export	218	Ecuador	ECU	170	Colombia	COL								57	PLASTICS IN PRIMARY FORM	1	No Quantity							8233550			0
S3	2016	2016	2016	2	0	2	Export	218	Ecuador	ECU	188	Costa Rica	CRI								57	PLASTICS IN PRIMARY FORM	1	No Quantity							20868			0
S3	2016	2016	2016	2	0	2	Export	218	Ecuador	ECU	214	Dominican Rep.	DOM								57	PLASTICS IN PRIMARY FORM	1	No Quantity							1871			0
S3	2016	2016	2016	2	0	2	Export	218	Ecuador	ECU	222	El Salvador	SLV								57	PLASTICS IN PRIMARY FORM	1	No Quantity							93750			0
S3	2016	2016	2016	2	0	2	Export	218	Ecuador	ECU	276	Germany	DEU								57	PLASTICS IN PRIMARY FORM	1	No Quantity							18810			0
S3	2016	2016	2016	2	0	2	Export	218	Ecuador	ECU	320	Guatemala	GTM								57	PLASTICS IN PRIMARY FORM	1	No Quantity							2316527			0
S3	2016	2016	2016	2	0	2	Export	218	Ecuador	ECU	340	Honduras	HND								57	PLASTICS IN PRIMARY FORM	1	No Quantity							78741			0
S3	2016	2016	2016	2	0	2	Export	218	Ecuador	ECU	344	China, Hong Kong SAR	HKG								57	PLASTICS IN PRIMARY FORM	1	No Quantity							124491			0
S3	2016	2016	2016	2	0	2	Export	218	Ecuador	ECU	372	Ireland	IRL								57	PLASTICS IN PRIMARY FORM	1	No Quantity							42630			0
S3	2016	2016	2016	2	0	2	Export	218	Ecuador	ECU	381	Italy	ITA								57	PLASTICS IN PRIMARY FORM	1	No Quantity							300			0
S3	2016	2016	2016	2	0	2	Export	218	Ecuador	ECU	484	Mexico	MEX								57	PLASTICS IN PRIMARY FORM	1	No Quantity							55051			0
S3	2016	2016	2016	2	0	2	Export	218	Ecuador	ECU	512	Oman	OMN								57	PLASTICS IN PRIMARY FORM	1	No Quantity							13865			0
S3	2016	2016	2016	2	0	2	Export	218	Ecuador	ECU	531	Curaçao	CUW								57	PLASTICS IN PRIMARY FORM	1	No Quantity							8276			0
S3	2016	2016	2016	2	0	2	Export	218	Ecuador	ECU	533	Aruba	ABW								57	PLASTICS IN PRIMARY FORM	1	No Quantity							869			0
S3	2016	2016	2016	2	0	2	Export	218	Ecuador	ECU	554	New Zealand	NZL								57	PLASTICS IN PRIMARY FORM	1	No Quantity							67650			0
S3	2016	2016	2016	2	0	2	Export	218	Ecuador	ECU	591	Panama	PAN								57	PLASTICS IN PRIMARY FORM	1	No Quantity							25933			0
S3	2016	2016	2016	2	0	2	Export	218	Ecuador	ECU	604	Peru	PER								57	PLASTICS IN PRIMARY FORM	1	No Quantity							1018132			0
S3	2016	2016	2016	2	0	2	Export	218	Ecuador	ECU	620	Portugal	PRT								57	PLASTICS IN PRIMARY FORM	1	No Quantity							13750			0
S3	2016	2016	2016	2	0	2	Export	218	Ecuador	ECU	643	Russian Federation	RUS								57	PLASTICS IN PRIMARY FORM	1	No Quantity							104392			0
S3	2016	2016	2016	2	0	2	Export	218	Ecuador	ECU	682	Saudi Arabia	SAU								57	PLASTICS IN PRIMARY FORM	1	No Quantity							18			0
S3	2016	2016	2016	2	0	2	Export	218	Ecuador	ECU	724	Spain	ESP								57	PLASTICS IN PRIMARY FORM	1	No Quantity							200523			0
S3	2016	2016	2016	2	0	2	Export	218	Ecuador	ECU	764	Thailand	THA								57	PLASTICS IN PRIMARY FORM	1	No Quantity							4196			0
S3	2016	2016	2016	2	0	2	Export	218	Ecuador	ECU	784	United Arab Emirates	ARE								57	PLASTICS IN PRIMARY FORM	1	No Quantity							1120			0
S3	2016	2016	2016	2	0	2	Export	218	Ecuador	ECU	792	Turkey	TUR								57	PLASTICS IN PRIMARY FORM	1	No Quantity							9305			0
S3	2016	2016	2016	2	0	2	Export	218	Ecuador	ECU	826	United Kingdom	GBR								57	PLASTICS IN PRIMARY FORM	1	No Quantity							2228131			0
S3	2016	2016	2016	2	0	2	Export	218	Ecuador	ECU	842	USA	USA								57	PLASTICS IN PRIMARY FORM	1	No Quantity							10948606			0
S3	2016	2016	2016	2	0	2	Export	218	Ecuador	ECU	862	Venezuela	VEN								57	PLASTICS IN PRIMARY FORM	1	No Quantity							84223			0
S3	2016	2016	2016	2	0	2	Export	218	Ecuador	ECU	899	Areas, nes									57	PLASTICS IN PRIMARY FORM	1	No Quantity							1646			0
S3	2016	2016	2016	2	0	2	Export	222	El Salvador	SLV	0	World	WLD								57	PLASTICS IN PRIMARY FORM	1	No Quantity			0		0		18208080			0
S3	2016	2016	2016	2	0	2	Export	222	El Salvador	SLV	84	Belize	BLZ								57	PLASTICS IN PRIMARY FORM	1	No Quantity			0		0		1244			0
S3	2016	2016	2016	2	0	2	Export	222	El Salvador	SLV	124	Canada	CAN								57	PLASTICS IN PRIMARY FORM	1	No Quantity			0		0		23831			0
S3	2016	2016	2016	2	0	2	Export	222	El Salvador	SLV	152	Chile	CHL								57	PLASTICS IN PRIMARY FORM	1	No Quantity			0		0		304263			0
S3	2016	2016	2016	2	0	2	Export	222	El Salvador	SLV	156	China	CHN								57	PLASTICS IN PRIMARY FORM	1	No Quantity			0		0		448438			0
S3	2016	2016	2016	2	0	2	Export	222	El Salvador	SLV	170	Colombia	COL								57	PLASTICS IN PRIMARY FORM	1	No Quantity			0		0		57952			0
S3	2016	2016	2016	2	0	2	Export	222	El Salvador	SLV	188	Costa Rica	CRI								57	PLASTICS IN PRIMARY FORM	1	No Quantity			0		0		689422			0
S3	2016	2016	2016	2	0	2	Export	222	El Salvador	SLV	203	Czechia	CZE								57	PLASTICS IN PRIMARY FORM	1	No Quantity			0		0		4901			0
S3	2016	2016	2016	2	0	2	Export	222	El Salvador	SLV	214	Dominican Rep.	DOM								57	PLASTICS IN PRIMARY FORM	1	No Quantity			0		0		57346			0
S3	2016	2016	2016	2	0	2	Export	222	El Salvador	SLV	320	Guatemala	GTM								57	PLASTICS IN PRIMARY FORM	1	No Quantity			0		0		6200530			0
S3	2016	2016	2016	2	0	2	Export	222	El Salvador	SLV	340	Honduras	HND								57	PLASTICS IN PRIMARY FORM	1	No Quantity			0		0		7586372			0
S3	2016	2016	2016	2	0	2	Export	222	El Salvador	SLV	344	China, Hong Kong SAR	HKG								57	PLASTICS IN PRIMARY FORM	1	No Quantity			0		0		112969			0
S3	2016	2016	2016	2	0	2	Export	222	El Salvador	SLV	410	Rep. of Korea	KOR								57	PLASTICS IN PRIMARY FORM	1	No Quantity			0		0		420267			0
S3	2016	2016	2016	2	0	2	Export	222	El Salvador	SLV	466	Mali	MLI								57	PLASTICS IN PRIMARY FORM	1	No Quantity			0		0		785			0
S3	2016	2016	2016	2	0	2	Export	222	El Salvador	SLV	484	Mexico	MEX								57	PLASTICS IN PRIMARY FORM	1	No Quantity			0		0		261792			0
S3	2016	2016	2016	2	0	2	Export	222	El Salvador	SLV	490	Other Asia, nes									57	PLASTICS IN PRIMARY FORM	1	No Quantity			0		0		517191			0
S3	2016	2016	2016	2	0	2	Export	222	El Salvador	SLV	528	Netherlands	NLD								57	PLASTICS IN PRIMARY FORM	1	No Quantity			0		0		51135			0
S3	2016	2016	2016	2	0	2	Export	222	El Salvador	SLV	558	Nicaragua	NIC								57	PLASTICS IN PRIMARY FORM	1	No Quantity			0		0		834160			0
S3	2016	2016	2016	2	0	2	Export	222	El Salvador	SLV	591	Panama	PAN								57	PLASTICS IN PRIMARY FORM	1	No Quantity			0		0		58794			0
S3	2016	2016	2016	2	0	2	Export	222	El Salvador	SLV	604	Peru	PER								57	PLASTICS IN PRIMARY FORM	1	No Quantity			0		0		209981			0
S3	2016	2016	2016	2	0	2	Export	222	El Salvador	SLV	704	Viet Nam	VNM								57	PLASTICS IN PRIMARY FORM	1	No Quantity			0		0		98450			0
S3	2016	2016	2016	2	0	2	Export	222	El Salvador	SLV	842	USA	USA								57	PLASTICS IN PRIMARY FORM	1	No Quantity			0		0		268245			0
S3	2016	2016	2016	2	0	2	Export	222	El Salvador	SLV	858	Uruguay	URY								57	PLASTICS IN PRIMARY FORM	1	No Quantity			0		0		5			0
S3	2016	2016	2016	2	0	2	Export	218	Ecuador	ECU	0	World	WLD								58	PLASTIC,NON-PRIMARY FORM	1	No Quantity							49269195			0
S3	2016	2016	2016	2	0	2	Export	218	Ecuador	ECU	12	Algeria	DZA								58	PLASTIC,NON-PRIMARY FORM	1	No Quantity							561			0
S3	2016	2016	2016	2	0	2	Export	218	Ecuador	ECU	32	Argentina	ARG								58	PLASTIC,NON-PRIMARY FORM	1	No Quantity							103197			0
S3	2016	2016	2016	2	0	2	Export	218	Ecuador	ECU	36	Australia	AUS								58	PLASTIC,NON-PRIMARY FORM	1	No Quantity							10			0
S3	2016	2016	2016	2	0	2	Export	218	Ecuador	ECU	56	Belgium	BEL								58	PLASTIC,NON-PRIMARY FORM	1	No Quantity							34487			0
S3	2016	2016	2016	2	0	2	Export	218	Ecuador	ECU	68	Bolivia (Plurinational State of)	BOL								58	PLASTIC,NON-PRIMARY FORM	1	No Quantity							1675795			0
S3	2016	2016	2016	2	0	2	Export	218	Ecuador	ECU	76	Brazil	BRA								58	PLASTIC,NON-PRIMARY FORM	1	No Quantity							2182946			0
S3	2016	2016	2016	2	0	2	Export	218	Ecuador	ECU	152	Chile	CHL								58	PLASTIC,NON-PRIMARY FORM	1	No Quantity							9684251			0
S3	2016	2016	2016	2	0	2	Export	218	Ecuador	ECU	170	Colombia	COL								58	PLASTIC,NON-PRIMARY FORM	1	No Quantity							10229462			0
S3	2016	2016	2016	2	0	2	Export	218	Ecuador	ECU	188	Costa Rica	CRI								58	PLASTIC,NON-PRIMARY FORM	1	No Quantity							239006			0
S3	2016	2016	2016	2	0	2	Export	218	Ecuador	ECU	192	Cuba	CUB								58	PLASTIC,NON-PRIMARY FORM	1	No Quantity							656073			0
S3	2016	2016	2016	2	0	2	Export	218	Ecuador	ECU	208	Denmark	DNK								58	PLASTIC,NON-PRIMARY FORM	1	No Quantity							1			0
S3	2016	2016	2016	2	0	2	Export	218	Ecuador	ECU	212	Dominica	DMA								58	PLASTIC,NON-PRIMARY FORM	1	No Quantity							60			0
S3	2016	2016	2016	2	0	2	Export	218	Ecuador	ECU	214	Dominican Rep.	DOM								58	PLASTIC,NON-PRIMARY FORM	1	No Quantity							1389426			0
S3	2016	2016	2016	2	0	2	Export	218	Ecuador	ECU	222	El Salvador	SLV								58	PLASTIC,NON-PRIMARY FORM	1	No Quantity							38969			0
S3	2016	2016	2016	2	0	2	Export	218	Ecuador	ECU	262	Djibouti	DJI								58	PLASTIC,NON-PRIMARY FORM	1	No Quantity							11772			0
S3	2016	2016	2016	2	0	2	Export	218	Ecuador	ECU	276	Germany	DEU								58	PLASTIC,NON-PRIMARY FORM	1	No Quantity							612			0
S3	2016	2016	2016	2	0	2	Export	218	Ecuador	ECU	320	Guatemala	GTM								58	PLASTIC,NON-PRIMARY FORM	1	No Quantity							200258			0
S3	2016	2016	2016	2	0	2	Export	218	Ecuador	ECU	340	Honduras	HND								58	PLASTIC,NON-PRIMARY FORM	1	No Quantity							614342			0
S3	2016	2016	2016	2	0	2	Export	218	Ecuador	ECU	360	Indonesia	IDN								58	PLASTIC,NON-PRIMARY FORM	1	No Quantity							57			0
S3	2016	2016	2016	2	0	2	Export	218	Ecuador	ECU	381	Italy	ITA								58	PLASTIC,NON-PRIMARY FORM	1	No Quantity							5454			0
S3	2016	2016	2016	2	0	2	Export	218	Ecuador	ECU	484	Mexico	MEX								58	PLASTIC,NON-PRIMARY FORM	1	No Quantity							1393908			0
S3	2016	2016	2016	2	0	2	Export	218	Ecuador	ECU	512	Oman	OMN								58	PLASTIC,NON-PRIMARY FORM	1	No Quantity							5533			0
S3	2016	2016	2016	2	0	2	Export	218	Ecuador	ECU	528	Netherlands	NLD								58	PLASTIC,NON-PRIMARY FORM	1	No Quantity							90			0
S3	2016	2016	2016	2	0	2	Export	218	Ecuador	ECU	531	Curaçao	CUW								58	PLASTIC,NON-PRIMARY FORM	1	No Quantity							773			0
S3	2016	2016	2016	2	0	2	Export	218	Ecuador	ECU	558	Nicaragua	NIC								58	PLASTIC,NON-PRIMARY FORM	1	No Quantity							153308			0
S3	2016	2016	2016	2	0	2	Export	218	Ecuador	ECU	591	Panama	PAN								58	PLASTIC,NON-PRIMARY FORM	1	No Quantity							60184			0
S3	2016	2016	2016	2	0	2	Export	218	Ecuador	ECU	604	Peru	PER								58	PLASTIC,NON-PRIMARY FORM	1	No Quantity							6062686			0
S3	2016	2016	2016	2	0	2	Export	218	Ecuador	ECU	643	Russian Federation	RUS								58	PLASTIC,NON-PRIMARY FORM	1	No Quantity							325			0
S3	2016	2016	2016	2	0	2	Export	218	Ecuador	ECU	682	Saudi Arabia	SAU								58	PLASTIC,NON-PRIMARY FORM	1	No Quantity							454			0
S3	2016	2016	2016	2	0	2	Export	218	Ecuador	ECU	686	Senegal	SEN								58	PLASTIC,NON-PRIMARY FORM	1	No Quantity							1			0
S3	2016	2016	2016	2	0	2	Export	218	Ecuador	ECU	699	India	IND								58	PLASTIC,NON-PRIMARY FORM	1	No Quantity							100793			0
S3	2016	2016	2016	2	0	2	Export	218	Ecuador	ECU	724	Spain	ESP								58	PLASTIC,NON-PRIMARY FORM	1	No Quantity							10682			0
S3	2016	2016	2016	2	0	2	Export	218	Ecuador	ECU	757	Switzerland	CHE								58	PLASTIC,NON-PRIMARY FORM	1	No Quantity							592			0
S3	2016	2016	2016	2	0	2	Export	218	Ecuador	ECU	780	Trinidad and Tobago	TTO								58	PLASTIC,NON-PRIMARY FORM	1	No Quantity							37			0
S3	2016	2016	2016	2	0	2	Export	218	Ecuador	ECU	784	United Arab Emirates	ARE								58	PLASTIC,NON-PRIMARY FORM	1	No Quantity							4015			0
S3	2016	2016	2016	2	0	2	Export	218	Ecuador	ECU	792	Turkey	TUR								58	PLASTIC,NON-PRIMARY FORM	1	No Quantity							4398			0
S3	2016	2016	2016	2	0	2	Export	218	Ecuador	ECU	826	United Kingdom	GBR								58	PLASTIC,NON-PRIMARY FORM	1	No Quantity							4892			0
S3	2016	2016	2016	2	0	2	Export	218	Ecuador	ECU	842	USA	USA								58	PLASTIC,NON-PRIMARY FORM	1	No Quantity							234529			0
S3	2016	2016	2016	2	0	2	Export	218	Ecuador	ECU	858	Uruguay	URY								58	PLASTIC,NON-PRIMARY FORM	1	No Quantity							604			0
S3	2016	2016	2016	2	0	2	Export	218	Ecuador	ECU	862	Venezuela	VEN								58	PLASTIC,NON-PRIMARY FORM	1	No Quantity							14107199			0
S3	2016	2016	2016	2	0	2	Export	218	Ecuador	ECU	899	Areas, nes									58	PLASTIC,NON-PRIMARY FORM	1	No Quantity							57455			0
S3	2016	2016	2016	2	0	2	Export	222	El Salvador	SLV	0	World	WLD								58	PLASTIC,NON-PRIMARY FORM	1	No Quantity			0		0		58137243			4
S3	2016	2016	2016	2	0	2	Export	222	El Salvador	SLV	68	Bolivia (Plurinational State of)	BOL								58	PLASTIC,NON-PRIMARY FORM	1	No Quantity			0		0		1530			0
S3	2016	2016	2016	2	0	2	Export	222	El Salvador	SLV	76	Brazil	BRA								58	PLASTIC,NON-PRIMARY FORM	1	No Quantity			0		0		275505			0
S3	2016	2016	2016	2	0	2	Export	222	El Salvador	SLV	84	Belize	BLZ								58	PLASTIC,NON-PRIMARY FORM	1	No Quantity			0		0		42681			0
S3	2016	2016	2016	2	0	2	Export	222	El Salvador	SLV	152	Chile	CHL								58	PLASTIC,NON-PRIMARY FORM	1	No Quantity			0		0		194322			0
S3	2016	2016	2016	2	0	2	Export	222	El Salvador	SLV	170	Colombia	COL								58	PLASTIC,NON-PRIMARY FORM	1	No Quantity			0		0		47977			0
S3	2016	2016	2016	2	0	2	Export	222	El Salvador	SLV	188	Costa Rica	CRI								58	PLASTIC,NON-PRIMARY FORM	1	No Quantity			0		0		6321914			4
S3	2016	2016	2016	2	0	2	Export	222	El Salvador	SLV	192	Cuba	CUB								58	PLASTIC,NON-PRIMARY FORM	1	No Quantity			0		0		1006592			0
S3	2016	2016	2016	2	0	2	Export	222	El Salvador	SLV	212	Dominica	DMA								58	PLASTIC,NON-PRIMARY FORM	1	No Quantity			0		0		1720			0
S3	2016	2016	2016	2	0	2	Export	222	El Salvador	SLV	214	Dominican Rep.	DOM								58	PLASTIC,NON-PRIMARY FORM	1	No Quantity			0		0		3149527			0
S3	2016	2016	2016	2	0	2	Export	222	El Salvador	SLV	218	Ecuador	ECU								58	PLASTIC,NON-PRIMARY FORM	1	No Quantity			0		0		33			0
S3	2016	2016	2016	2	0	2	Export	222	El Salvador	SLV	320	Guatemala	GTM								58	PLASTIC,NON-PRIMARY FORM	1	No Quantity			0		0		20563632			4
S3	2016	2016	2016	2	0	2	Export	222	El Salvador	SLV	332	Haiti	HTI								58	PLASTIC,NON-PRIMARY FORM	1	No Quantity			0		0		267833			4
S3	2016	2016	2016	2	0	2	Export	222	El Salvador	SLV	340	Honduras	HND								58	PLASTIC,NON-PRIMARY FORM	1	No Quantity			0		0		10728736			4
S3	2016	2016	2016	2	0	2	Export	222	El Salvador	SLV	381	Italy	ITA								58	PLASTIC,NON-PRIMARY FORM	1	No Quantity			0		0		111			0
S3	2016	2016	2016	2	0	2	Export	222	El Salvador	SLV	388	Jamaica	JAM								58	PLASTIC,NON-PRIMARY FORM	1	No Quantity			0		0		57515			0
S3	2016	2016	2016	2	0	2	Export	222	El Salvador	SLV	410	Rep. of Korea	KOR								58	PLASTIC,NON-PRIMARY FORM	1	No Quantity			0		0		64985			0
S3	2016	2016	2016	2	0	2	Export	222	El Salvador	SLV	466	Mali	MLI								58	PLASTIC,NON-PRIMARY FORM	1	No Quantity			0		0		5544			0
S3	2016	2016	2016	2	0	2	Export	222	El Salvador	SLV	484	Mexico	MEX								58	PLASTIC,NON-PRIMARY FORM	1	No Quantity			0		0		1973127			0
S3	2016	2016	2016	2	0	2	Export	222	El Salvador	SLV	558	Nicaragua	NIC								58	PLASTIC,NON-PRIMARY FORM	1	No Quantity			0		0		11495313			4
S3	2016	2016	2016	2	0	2	Export	222	El Salvador	SLV	591	Panama	PAN								58	PLASTIC,NON-PRIMARY FORM	1	No Quantity			0		0		1237615			0
S3	2016	2016	2016	2	0	2	Export	222	El Salvador	SLV	600	Paraguay	PRY								58	PLASTIC,NON-PRIMARY FORM	1	No Quantity			0		0		933			0
S3	2016	2016	2016	2	0	2	Export	222	El Salvador	SLV	604	Peru	PER								58	PLASTIC,NON-PRIMARY FORM	1	No Quantity			0		0		45236			0
S3	2016	2016	2016	2	0	2	Export	222	El Salvador	SLV	704	Viet Nam	VNM								58	PLASTIC,NON-PRIMARY FORM	1	No Quantity			0		0		39538			0
S3	2016	2016	2016	2	0	2	Export	222	El Salvador	SLV	780	Trinidad and Tobago	TTO								58	PLASTIC,NON-PRIMARY FORM	1	No Quantity			0		0		212553			0
S3	2016	2016	2016	2	0	2	Export	222	El Salvador	SLV	842	USA	USA								58	PLASTIC,NON-PRIMARY FORM	1	No Quantity			0		0		319157			0
S3	2016	2016	2016	2	0	2	Export	222	El Salvador	SLV	858	Uruguay	URY								58	PLASTIC,NON-PRIMARY FORM	1	No Quantity			0		0		1080			0
S3	2016	2016	2016	2	0	2	Export	222	El Salvador	SLV	862	Venezuela	VEN								58	PLASTIC,NON-PRIMARY FORM	1	No Quantity			0		0		82522			0
S3	2016	2016	2016	2	0	2	Export	218	Ecuador	ECU	0	World	WLD								59	CHEMICAL MATERIALS NES	1	No Quantity							33188826			0
S3	2016	2016	2016	2	0	2	Export	218	Ecuador	ECU	32	Argentina	ARG								59	CHEMICAL MATERIALS NES	1	No Quantity							58674			0
S3	2016	2016	2016	2	0	2	Export	218	Ecuador	ECU	68	Bolivia (Plurinational State of)	BOL								59	CHEMICAL MATERIALS NES	1	No Quantity							1235688			0
S3	2016	2016	2016	2	0	2	Export	218	Ecuador	ECU	76	Brazil	BRA								59	CHEMICAL MATERIALS NES	1	No Quantity							135380			0
S3	2016	2016	2016	2	0	2	Export	218	Ecuador	ECU	152	Chile	CHL								59	CHEMICAL MATERIALS NES	1	No Quantity							185894			0
S3	2016	2016	2016	2	0	2	Export	218	Ecuador	ECU	156	China	CHN								59	CHEMICAL MATERIALS NES	1	No Quantity							206298			0
S3	2016	2016	2016	2	0	2	Export	218	Ecuador	ECU	170	Colombia	COL								59	CHEMICAL MATERIALS NES	1	No Quantity							7153132			0
S3	2016	2016	2016	2	0	2	Export	218	Ecuador	ECU	188	Costa Rica	CRI								59	CHEMICAL MATERIALS NES	1	No Quantity							1874789			0
S3	2016	2016	2016	2	0	2	Export	218	Ecuador	ECU	214	Dominican Rep.	DOM								59	CHEMICAL MATERIALS NES	1	No Quantity							789588			0
S3	2016	2016	2016	2	0	2	Export	218	Ecuador	ECU	222	El Salvador	SLV								59	CHEMICAL MATERIALS NES	1	No Quantity							5007			0
S3	2016	2016	2016	2	0	2	Export	218	Ecuador	ECU	276	Germany	DEU								59	CHEMICAL MATERIALS NES	1	No Quantity							158			0
S3	2016	2016	2016	2	0	2	Export	218	Ecuador	ECU	320	Guatemala	GTM								59	CHEMICAL MATERIALS NES	1	No Quantity							99462			0
S3	2016	2016	2016	2	0	2	Export	218	Ecuador	ECU	340	Honduras	HND								59	CHEMICAL MATERIALS NES	1	No Quantity							5135			0
S3	2016	2016	2016	2	0	2	Export	218	Ecuador	ECU	352	Iceland	ISL								59	CHEMICAL MATERIALS NES	1	No Quantity							12029			0
S3	2016	2016	2016	2	0	2	Export	218	Ecuador	ECU	381	Italy	ITA								59	CHEMICAL MATERIALS NES	1	No Quantity							14040			0
S3	2016	2016	2016	2	0	2	Export	218	Ecuador	ECU	392	Japan	JPN								59	CHEMICAL MATERIALS NES	1	No Quantity							11126			0
S3	2016	2016	2016	2	0	2	Export	218	Ecuador	ECU	484	Mexico	MEX								59	CHEMICAL MATERIALS NES	1	No Quantity							666641			0
S3	2016	2016	2016	2	0	2	Export	218	Ecuador	ECU	512	Oman	OMN								59	CHEMICAL MATERIALS NES	1	No Quantity							23265			0
S3	2016	2016	2016	2	0	2	Export	218	Ecuador	ECU	528	Netherlands	NLD								59	CHEMICAL MATERIALS NES	1	No Quantity							70137			0
S3	2016	2016	2016	2	0	2	Export	218	Ecuador	ECU	558	Nicaragua	NIC								59	CHEMICAL MATERIALS NES	1	No Quantity							8788			0
S3	2016	2016	2016	2	0	2	Export	218	Ecuador	ECU	586	Pakistan	PAK								59	CHEMICAL MATERIALS NES	1	No Quantity							4270			0
S3	2016	2016	2016	2	0	2	Export	218	Ecuador	ECU	591	Panama	PAN								59	CHEMICAL MATERIALS NES	1	No Quantity							119373			0
S3	2016	2016	2016	2	0	2	Export	218	Ecuador	ECU	598	Papua New Guinea	PNG								59	CHEMICAL MATERIALS NES	1	No Quantity							250			0
S3	2016	2016	2016	2	0	2	Export	218	Ecuador	ECU	600	Paraguay	PRY								59	CHEMICAL MATERIALS NES	1	No Quantity							12636			0
S3	2016	2016	2016	2	0	2	Export	218	Ecuador	ECU	604	Peru	PER								59	CHEMICAL MATERIALS NES	1	No Quantity							18111902			0
S3	2016	2016	2016	2	0	2	Export	218	Ecuador	ECU	620	Portugal	PRT								59	CHEMICAL MATERIALS NES	1	No Quantity							4207			0
S3	2016	2016	2016	2	0	2	Export	218	Ecuador	ECU	682	Saudi Arabia	SAU								59	CHEMICAL MATERIALS NES	1	No Quantity							192			0
S3	2016	2016	2016	2	0	2	Export	218	Ecuador	ECU	699	India	IND								59	CHEMICAL MATERIALS NES	1	No Quantity							2640			0
S3	2016	2016	2016	2	0	2	Export	218	Ecuador	ECU	724	Spain	ESP								59	CHEMICAL MATERIALS NES	1	No Quantity							20987			0
S3	2016	2016	2016	2	0	2	Export	218	Ecuador	ECU	780	Trinidad and Tobago	TTO								59	CHEMICAL MATERIALS NES	1	No Quantity							18619			0
S3	2016	2016	2016	2	0	2	Export	218	Ecuador	ECU	784	United Arab Emirates	ARE								59	CHEMICAL MATERIALS NES	1	No Quantity							21280			0
S3	2016	2016	2016	2	0	2	Export	218	Ecuador	ECU	792	Turkey	TUR								59	CHEMICAL MATERIALS NES	1	No Quantity							15300			0
S3	2016	2016	2016	2	0	2	Export	218	Ecuador	ECU	818	Egypt	EGY								59	CHEMICAL MATERIALS NES	1	No Quantity							95256			0
S3	2016	2016	2016	2	0	2	Export	218	Ecuador	ECU	826	United Kingdom	GBR								59	CHEMICAL MATERIALS NES	1	No Quantity							41643			0
S3	2016	2016	2016	2	0	2	Export	218	Ecuador	ECU	842	USA	USA								59	CHEMICAL MATERIALS NES	1	No Quantity							355989			0
S3	2016	2016	2016	2	0	2	Export	218	Ecuador	ECU	858	Uruguay	URY								59	CHEMICAL MATERIALS NES	1	No Quantity							21060			0
S3	2016	2016	2016	2	0	2	Export	218	Ecuador	ECU	862	Venezuela	VEN								59	CHEMICAL MATERIALS NES	1	No Quantity							1774903			0
S3	2016	2016	2016	2	0	2	Export	218	Ecuador	ECU	899	Areas, nes									59	CHEMICAL MATERIALS NES	1	No Quantity							13090			0
S3	2016	2016	2016	2	0	2	Export	222	El Salvador	SLV	0	World	WLD								59	CHEMICAL MATERIALS NES	1	No Quantity			0		0		14994305			0
S3	2016	2016	2016	2	0	2	Export	222	El Salvador	SLV	84	Belize	BLZ								59	CHEMICAL MATERIALS NES	1	No Quantity			0		0		25127			0
S3	2016	2016	2016	2	0	2	Export	222	El Salvador	SLV	156	China	CHN								59	CHEMICAL MATERIALS NES	1	No Quantity			0		0		200			0
S3	2016	2016	2016	2	0	2	Export	222	El Salvador	SLV	170	Colombia	COL								59	CHEMICAL MATERIALS NES	1	No Quantity			0		0		129891			0
S3	2016	2016	2016	2	0	2	Export	222	El Salvador	SLV	188	Costa Rica	CRI								59	CHEMICAL MATERIALS NES	1	No Quantity			0		0		1240241			0
S3	2016	2016	2016	2	0	2	Export	222	El Salvador	SLV	192	Cuba	CUB								59	CHEMICAL MATERIALS NES	1	No Quantity			0		0		555			0
S3	2016	2016	2016	2	0	2	Export	222	El Salvador	SLV	214	Dominican Rep.	DOM								59	CHEMICAL MATERIALS NES	1	No Quantity			0		0		215032			0
S3	2016	2016	2016	2	0	2	Export	222	El Salvador	SLV	218	Ecuador	ECU								59	CHEMICAL MATERIALS NES	1	No Quantity			0		0		12170			0
S3	2016	2016	2016	2	0	2	Export	222	El Salvador	SLV	320	Guatemala	GTM								59	CHEMICAL MATERIALS NES	1	No Quantity			0		0		6028125			0
S3	2016	2016	2016	2	0	2	Export	222	El Salvador	SLV	340	Honduras	HND								59	CHEMICAL MATERIALS NES	1	No Quantity			0		0		3631568			0
S3	2016	2016	2016	2	0	2	Export	222	El Salvador	SLV	410	Rep. of Korea	KOR								59	CHEMICAL MATERIALS NES	1	No Quantity			0		0		8100			0
S3	2016	2016	2016	2	0	2	Export	222	El Salvador	SLV	466	Mali	MLI								59	CHEMICAL MATERIALS NES	1	No Quantity			0		0		323			0
S3	2016	2016	2016	2	0	2	Export	222	El Salvador	SLV	484	Mexico	MEX								59	CHEMICAL MATERIALS NES	1	No Quantity			0		0		42282			0
S3	2016	2016	2016	2	0	2	Export	222	El Salvador	SLV	558	Nicaragua	NIC								59	CHEMICAL MATERIALS NES	1	No Quantity			0		0		1168177			0
S3	2016	2016	2016	2	0	2	Export	222	El Salvador	SLV	591	Panama	PAN								59	CHEMICAL MATERIALS NES	1	No Quantity			0		0		456832			0
S3	2016	2016	2016	2	0	2	Export	222	El Salvador	SLV	704	Viet Nam	VNM								59	CHEMICAL MATERIALS NES	1	No Quantity			0		0		415			0
S3	2016	2016	2016	2	0	2	Export	222	El Salvador	SLV	724	Spain	ESP								59	CHEMICAL MATERIALS NES	1	No Quantity			0		0		940			0
S3	2016	2016	2016	2	0	2	Export	222	El Salvador	SLV	842	USA	USA								59	CHEMICAL MATERIALS NES	1	No Quantity			0		0		2034150			0
S3	2016	2016	2016	2	0	2	Export	222	El Salvador	SLV	862	Venezuela	VEN								59	CHEMICAL MATERIALS NES	1	No Quantity			0		0		169			0
S3	2016	2016	2016	2	0	2	Export	218	Ecuador	ECU	0	World	WLD								61	LEATHER, LEATHER GOODS	1	No Quantity							7788827			0
S3	2016	2016	2016	2	0	2	Export	218	Ecuador	ECU	40	Austria	AUT								61	LEATHER, LEATHER GOODS	1	No Quantity							14			0
S3	2016	2016	2016	2	0	2	Export	218	Ecuador	ECU	44	Bahamas	BHS								61	LEATHER, LEATHER GOODS	1	No Quantity							265			0
S3	2016	2016	2016	2	0	2	Export	218	Ecuador	ECU	68	Bolivia (Plurinational State of)	BOL								61	LEATHER, LEATHER GOODS	1	No Quantity							2415			0
S3	2016	2016	2016	2	0	2	Export	218	Ecuador	ECU	124	Canada	CAN								61	LEATHER, LEATHER GOODS	1	No Quantity							135			0
S3	2016	2016	2016	2	0	2	Export	218	Ecuador	ECU	136	Cayman Isds	CYM								61	LEATHER, LEATHER GOODS	1	No Quantity							2763			0
S3	2016	2016	2016	2	0	2	Export	218	Ecuador	ECU	152	Chile	CHL								61	LEATHER, LEATHER GOODS	1	No Quantity							110370			0
S3	2016	2016	2016	2	0	2	Export	218	Ecuador	ECU	156	China	CHN								61	LEATHER, LEATHER GOODS	1	No Quantity							182047			0
S3	2016	2016	2016	2	0	2	Export	218	Ecuador	ECU	170	Colombia	COL								61	LEATHER, LEATHER GOODS	1	No Quantity							136473			0
S3	2016	2016	2016	2	0	2	Export	218	Ecuador	ECU	188	Costa Rica	CRI								61	LEATHER, LEATHER GOODS	1	No Quantity							30			0
S3	2016	2016	2016	2	0	2	Export	218	Ecuador	ECU	214	Dominican Rep.	DOM								61	LEATHER, LEATHER GOODS	1	No Quantity							300103			0
S3	2016	2016	2016	2	0	2	Export	218	Ecuador	ECU	222	El Salvador	SLV								61	LEATHER, LEATHER GOODS	1	No Quantity							78735			0
S3	2016	2016	2016	2	0	2	Export	218	Ecuador	ECU	251	France	FRA								61	LEATHER, LEATHER GOODS	1	No Quantity							8364			0
S3	2016	2016	2016	2	0	2	Export	218	Ecuador	ECU	320	Guatemala	GTM								61	LEATHER, LEATHER GOODS	1	No Quantity							2248288			0
S3	2016	2016	2016	2	0	2	Export	218	Ecuador	ECU	344	China, Hong Kong SAR	HKG								61	LEATHER, LEATHER GOODS	1	No Quantity							1220168			0
S3	2016	2016	2016	2	0	2	Export	218	Ecuador	ECU	381	Italy	ITA								61	LEATHER, LEATHER GOODS	1	No Quantity							2189709			0
S3	2016	2016	2016	2	0	2	Export	218	Ecuador	ECU	484	Mexico	MEX								61	LEATHER, LEATHER GOODS	1	No Quantity							66000			0
S3	2016	2016	2016	2	0	2	Export	218	Ecuador	ECU	531	Curaçao	CUW								61	LEATHER, LEATHER GOODS	1	No Quantity							46			0
S3	2016	2016	2016	2	0	2	Export	218	Ecuador	ECU	591	Panama	PAN								61	LEATHER, LEATHER GOODS	1	No Quantity							798			0
S3	2016	2016	2016	2	0	2	Export	218	Ecuador	ECU	604	Peru	PER								61	LEATHER, LEATHER GOODS	1	No Quantity							450918			0
S3	2016	2016	2016	2	0	2	Export	218	Ecuador	ECU	620	Portugal	PRT								61	LEATHER, LEATHER GOODS	1	No Quantity							126640			0
S3	2016	2016	2016	2	0	2	Export	218	Ecuador	ECU	699	India	IND								61	LEATHER, LEATHER GOODS	1	No Quantity							261500			0
S3	2016	2016	2016	2	0	2	Export	218	Ecuador	ECU	724	Spain	ESP								61	LEATHER, LEATHER GOODS	1	No Quantity							207333			0
S3	2016	2016	2016	2	0	2	Export	218	Ecuador	ECU	842	USA	USA								61	LEATHER, LEATHER GOODS	1	No Quantity							195712			0
S3	2016	2016	2016	2	0	2	Export	222	El Salvador	SLV	0	World	WLD								61	LEATHER, LEATHER GOODS	1	No Quantity			0		0		2067695			0
S3	2016	2016	2016	2	0	2	Export	222	El Salvador	SLV	84	Belize	BLZ								61	LEATHER, LEATHER GOODS	1	No Quantity			0		0		571			0
S3	2016	2016	2016	2	0	2	Export	222	El Salvador	SLV	124	Canada	CAN								61	LEATHER, LEATHER GOODS	1	No Quantity			0		0		1052			0
S3	2016	2016	2016	2	0	2	Export	222	El Salvador	SLV	188	Costa Rica	CRI								61	LEATHER, LEATHER GOODS	1	No Quantity			0		0		262009			0
S3	2016	2016	2016	2	0	2	Export	222	El Salvador	SLV	231	Ethiopia	ETH								61	LEATHER, LEATHER GOODS	1	No Quantity			0		0		2492			0
S3	2016	2016	2016	2	0	2	Export	222	El Salvador	SLV	251	France	FRA								61	LEATHER, LEATHER GOODS	1	No Quantity			0		0		6041			0
S3	2016	2016	2016	2	0	2	Export	222	El Salvador	SLV	320	Guatemala	GTM								61	LEATHER, LEATHER GOODS	1	No Quantity			0		0		958550			0
S3	2016	2016	2016	2	0	2	Export	222	El Salvador	SLV	340	Honduras	HND								61	LEATHER, LEATHER GOODS	1	No Quantity			0		0		235921			0
S3	2016	2016	2016	2	0	2	Export	222	El Salvador	SLV	376	Israel	ISR								61	LEATHER, LEATHER GOODS	1	No Quantity			0		0		557			0
S3	2016	2016	2016	2	0	2	Export	222	El Salvador	SLV	404	Kenya	KEN								61	LEATHER, LEATHER GOODS	1	No Quantity			0		0		1246			0
S3	2016	2016	2016	2	0	2	Export	222	El Salvador	SLV	484	Mexico	MEX								61	LEATHER, LEATHER GOODS	1	No Quantity			0		0		63089			0
S3	2016	2016	2016	2	0	2	Export	222	El Salvador	SLV	558	Nicaragua	NIC								61	LEATHER, LEATHER GOODS	1	No Quantity			0		0		199135			0
S3	2016	2016	2016	2	0	2	Export	222	El Salvador	SLV	591	Panama	PAN								61	LEATHER, LEATHER GOODS	1	No Quantity			0		0		240919			0
S3	2016	2016	2016	2	0	2	Export	222	El Salvador	SLV	699	India	IND								61	LEATHER, LEATHER GOODS	1	No Quantity			0		0		4731			0
S3	2016	2016	2016	2	0	2	Export	222	El Salvador	SLV	724	Spain	ESP								61	LEATHER, LEATHER GOODS	1	No Quantity			0		0		179			0
S3	2016	2016	2016	2	0	2	Export	222	El Salvador	SLV	842	USA	USA								61	LEATHER, LEATHER GOODS	1	No Quantity			0		0		91198			0
S3	2016	2016	2016	2	0	2	Export	218	Ecuador	ECU	0	World	WLD								62	RUBBER MANUFACTURES, NES	1	No Quantity							50695916			0
S3	2016	2016	2016	2	0	2	Export	218	Ecuador	ECU	24	Angola	AGO								62	RUBBER MANUFACTURES, NES	1	No Quantity							5192			0
S3	2016	2016	2016	2	0	2	Export	218	Ecuador	ECU	31	Azerbaijan	AZE								62	RUBBER MANUFACTURES, NES	1	No Quantity							233			0
S3	2016	2016	2016	2	0	2	Export	218	Ecuador	ECU	32	Argentina	ARG								62	RUBBER MANUFACTURES, NES	1	No Quantity							59621			0
S3	2016	2016	2016	2	0	2	Export	218	Ecuador	ECU	50	Bangladesh	BGD								62	RUBBER MANUFACTURES, NES	1	No Quantity							224			0
S3	2016	2016	2016	2	0	2	Export	218	Ecuador	ECU	56	Belgium	BEL								62	RUBBER MANUFACTURES, NES	1	No Quantity							72132			0
S3	2016	2016	2016	2	0	2	Export	218	Ecuador	ECU	68	Bolivia (Plurinational State of)	BOL								62	RUBBER MANUFACTURES, NES	1	No Quantity							2707697			0
S3	2016	2016	2016	2	0	2	Export	218	Ecuador	ECU	76	Brazil	BRA								62	RUBBER MANUFACTURES, NES	1	No Quantity							4864			0
S3	2016	2016	2016	2	0	2	Export	218	Ecuador	ECU	152	Chile	CHL								62	RUBBER MANUFACTURES, NES	1	No Quantity							2890048			0
S3	2016	2016	2016	2	0	2	Export	218	Ecuador	ECU	156	China	CHN								62	RUBBER MANUFACTURES, NES	1	No Quantity							8760			0
S3	2016	2016	2016	2	0	2	Export	218	Ecuador	ECU	170	Colombia	COL								62	RUBBER MANUFACTURES, NES	1	No Quantity							17247217			0
S3	2016	2016	2016	2	0	2	Export	218	Ecuador	ECU	188	Costa Rica	CRI								62	RUBBER MANUFACTURES, NES	1	No Quantity							207			0
S3	2016	2016	2016	2	0	2	Export	218	Ecuador	ECU	192	Cuba	CUB								62	RUBBER MANUFACTURES, NES	1	No Quantity							35			0
S3	2016	2016	2016	2	0	2	Export	218	Ecuador	ECU	212	Dominica	DMA								62	RUBBER MANUFACTURES, NES	1	No Quantity							25			0
S3	2016	2016	2016	2	0	2	Export	218	Ecuador	ECU	214	Dominican Rep.	DOM								62	RUBBER MANUFACTURES, NES	1	No Quantity							953			0
S3	2016	2016	2016	2	0	2	Export	218	Ecuador	ECU	222	El Salvador	SLV								62	RUBBER MANUFACTURES, NES	1	No Quantity							75			0
S3	2016	2016	2016	2	0	2	Export	218	Ecuador	ECU	231	Ethiopia	ETH								62	RUBBER MANUFACTURES, NES	1	No Quantity							639			0
S3	2016	2016	2016	2	0	2	Export	218	Ecuador	ECU	251	France	FRA								62	RUBBER MANUFACTURES, NES	1	No Quantity							687			0
S3	2016	2016	2016	2	0	2	Export	218	Ecuador	ECU	266	Gabon	GAB								62	RUBBER MANUFACTURES, NES	1	No Quantity							191			0
S3	2016	2016	2016	2	0	2	Export	218	Ecuador	ECU	276	Germany	DEU								62	RUBBER MANUFACTURES, NES	1	No Quantity							240444			0
S3	2016	2016	2016	2	0	2	Export	218	Ecuador	ECU	300	Greece	GRC								62	RUBBER MANUFACTURES, NES	1	No Quantity							624			0
S3	2016	2016	2016	2	0	2	Export	218	Ecuador	ECU	320	Guatemala	GTM								62	RUBBER MANUFACTURES, NES	1	No Quantity							1657			0
S3	2016	2016	2016	2	0	2	Export	218	Ecuador	ECU	340	Honduras	HND								62	RUBBER MANUFACTURES, NES	1	No Quantity							4			0
S3	2016	2016	2016	2	0	2	Export	218	Ecuador	ECU	344	China, Hong Kong SAR	HKG								62	RUBBER MANUFACTURES, NES	1	No Quantity							1960			0
S3	2016	2016	2016	2	0	2	Export	218	Ecuador	ECU	360	Indonesia	IDN								62	RUBBER MANUFACTURES, NES	1	No Quantity							1693			0
S3	2016	2016	2016	2	0	2	Export	218	Ecuador	ECU	368	Iraq	IRQ								62	RUBBER MANUFACTURES, NES	1	No Quantity							498			0
S3	2016	2016	2016	2	0	2	Export	218	Ecuador	ECU	381	Italy	ITA								62	RUBBER MANUFACTURES, NES	1	No Quantity							12			0
S3	2016	2016	2016	2	0	2	Export	218	Ecuador	ECU	392	Japan	JPN								62	RUBBER MANUFACTURES, NES	1	No Quantity							400			0
S3	2016	2016	2016	2	0	2	Export	218	Ecuador	ECU	410	Rep. of Korea	KOR								62	RUBBER MANUFACTURES, NES	1	No Quantity							705			0
S3	2016	2016	2016	2	0	2	Export	218	Ecuador	ECU	484	Mexico	MEX								62	RUBBER MANUFACTURES, NES	1	No Quantity							4618343			0
S3	2016	2016	2016	2	0	2	Export	218	Ecuador	ECU	512	Oman	OMN								62	RUBBER MANUFACTURES, NES	1	No Quantity							4485			0
S3	2016	2016	2016	2	0	2	Export	218	Ecuador	ECU	579	Norway	NOR								62	RUBBER MANUFACTURES, NES	1	No Quantity							9652			0
S3	2016	2016	2016	2	0	2	Export	218	Ecuador	ECU	591	Panama	PAN								62	RUBBER MANUFACTURES, NES	1	No Quantity							8900			0
S3	2016	2016	2016	2	0	2	Export	218	Ecuador	ECU	604	Peru	PER								62	RUBBER MANUFACTURES, NES	1	No Quantity							3377829			0
S3	2016	2016	2016	2	0	2	Export	218	Ecuador	ECU	642	Romania	ROU								62	RUBBER MANUFACTURES, NES	1	No Quantity							2094			0
S3	2016	2016	2016	2	0	2	Export	218	Ecuador	ECU	643	Russian Federation	RUS								62	RUBBER MANUFACTURES, NES	1	No Quantity							12868			0
S3	2016	2016	2016	2	0	2	Export	218	Ecuador	ECU	670	Saint Vincent and the Grenadines	VCT								62	RUBBER MANUFACTURES, NES	1	No Quantity							226			0
S3	2016	2016	2016	2	0	2	Export	218	Ecuador	ECU	682	Saudi Arabia	SAU								62	RUBBER MANUFACTURES, NES	1	No Quantity							22938			0
S3	2016	2016	2016	2	0	2	Export	218	Ecuador	ECU	686	Senegal	SEN								62	RUBBER MANUFACTURES, NES	1	No Quantity							5			0
S3	2016	2016	2016	2	0	2	Export	218	Ecuador	ECU	699	India	IND								62	RUBBER MANUFACTURES, NES	1	No Quantity							2698			0
S3	2016	2016	2016	2	0	2	Export	218	Ecuador	ECU	702	Singapore	SGP								62	RUBBER MANUFACTURES, NES	1	No Quantity							3650			0
S3	2016	2016	2016	2	0	2	Export	218	Ecuador	ECU	704	Viet Nam	VNM								62	RUBBER MANUFACTURES, NES	1	No Quantity							8			0
S3	2016	2016	2016	2	0	2	Export	218	Ecuador	ECU	724	Spain	ESP								62	RUBBER MANUFACTURES, NES	1	No Quantity							35306			0
S3	2016	2016	2016	2	0	2	Export	218	Ecuador	ECU	764	Thailand	THA								62	RUBBER MANUFACTURES, NES	1	No Quantity							2803			0
S3	2016	2016	2016	2	0	2	Export	218	Ecuador	ECU	784	United Arab Emirates	ARE								62	RUBBER MANUFACTURES, NES	1	No Quantity							18393			0
S3	2016	2016	2016	2	0	2	Export	218	Ecuador	ECU	818	Egypt	EGY								62	RUBBER MANUFACTURES, NES	1	No Quantity							11328			0
S3	2016	2016	2016	2	0	2	Export	218	Ecuador	ECU	826	United Kingdom	GBR								62	RUBBER MANUFACTURES, NES	1	No Quantity							1619			0
S3	2016	2016	2016	2	0	2	Export	218	Ecuador	ECU	842	USA	USA								62	RUBBER MANUFACTURES, NES	1	No Quantity							1723751			0
S3	2016	2016	2016	2	0	2	Export	218	Ecuador	ECU	858	Uruguay	URY								62	RUBBER MANUFACTURES, NES	1	No Quantity							315			0
S3	2016	2016	2016	2	0	2	Export	218	Ecuador	ECU	862	Venezuela	VEN								62	RUBBER MANUFACTURES, NES	1	No Quantity							17460315			0
S3	2016	2016	2016	2	0	2	Export	218	Ecuador	ECU	899	Areas, nes									62	RUBBER MANUFACTURES, NES	1	No Quantity							131591			0
S3	2016	2016	2016	2	0	2	Export	222	El Salvador	SLV	0	World	WLD								62	RUBBER MANUFACTURES, NES	1	No Quantity			0		0		2192019			0
S3	2016	2016	2016	2	0	2	Export	222	El Salvador	SLV	84	Belize	BLZ								62	RUBBER MANUFACTURES, NES	1	No Quantity			0		0		1554			0
S3	2016	2016	2016	2	0	2	Export	222	El Salvador	SLV	170	Colombia	COL								62	RUBBER MANUFACTURES, NES	1	No Quantity			0		0		749			0
S3	2016	2016	2016	2	0	2	Export	222	El Salvador	SLV	188	Costa Rica	CRI								62	RUBBER MANUFACTURES, NES	1	No Quantity			0		0		180902			0
S3	2016	2016	2016	2	0	2	Export	222	El Salvador	SLV	192	Cuba	CUB								62	RUBBER MANUFACTURES, NES	1	No Quantity			0		0		2227			0
S3	2016	2016	2016	2	0	2	Export	222	El Salvador	SLV	214	Dominican Rep.	DOM								62	RUBBER MANUFACTURES, NES	1	No Quantity			0		0		2449			0
S3	2016	2016	2016	2	0	2	Export	222	El Salvador	SLV	276	Germany	DEU								62	RUBBER MANUFACTURES, NES	1	No Quantity			0		0		14002			0
S3	2016	2016	2016	2	0	2	Export	222	El Salvador	SLV	320	Guatemala	GTM								62	RUBBER MANUFACTURES, NES	1	No Quantity			0		0		585596			0
S3	2016	2016	2016	2	0	2	Export	222	El Salvador	SLV	328	Guyana	GUY								62	RUBBER MANUFACTURES, NES	1	No Quantity			0		0		58			0
S3	2016	2016	2016	2	0	2	Export	222	El Salvador	SLV	340	Honduras	HND								62	RUBBER MANUFACTURES, NES	1	No Quantity			0		0		471629			0
S3	2016	2016	2016	2	0	2	Export	222	El Salvador	SLV	344	China, Hong Kong SAR	HKG								62	RUBBER MANUFACTURES, NES	1	No Quantity			0		0		118897			0
S3	2016	2016	2016	2	0	2	Export	222	El Salvador	SLV	381	Italy	ITA								62	RUBBER MANUFACTURES, NES	1	No Quantity			0		0		4			0
S3	2016	2016	2016	2	0	2	Export	222	El Salvador	SLV	388	Jamaica	JAM								62	RUBBER MANUFACTURES, NES	1	No Quantity			0		0		168			0
S3	2016	2016	2016	2	0	2	Export	222	El Salvador	SLV	466	Mali	MLI								62	RUBBER MANUFACTURES, NES	1	No Quantity			0		0		528			0
S3	2016	2016	2016	2	0	2	Export	222	El Salvador	SLV	484	Mexico	MEX								62	RUBBER MANUFACTURES, NES	1	No Quantity			0		0		12276			0
S3	2016	2016	2016	2	0	2	Export	222	El Salvador	SLV	490	Other Asia, nes									62	RUBBER MANUFACTURES, NES	1	No Quantity			0		0		4619			0
S3	2016	2016	2016	2	0	2	Export	222	El Salvador	SLV	528	Netherlands	NLD								62	RUBBER MANUFACTURES, NES	1	No Quantity			0		0		38849			0
S3	2016	2016	2016	2	0	2	Export	222	El Salvador	SLV	558	Nicaragua	NIC								62	RUBBER MANUFACTURES, NES	1	No Quantity			0		0		672856			0
S3	2016	2016	2016	2	0	2	Export	222	El Salvador	SLV	591	Panama	PAN								62	RUBBER MANUFACTURES, NES	1	No Quantity			0		0		7446			0
S3	2016	2016	2016	2	0	2	Export	222	El Salvador	SLV	600	Paraguay	PRY								62	RUBBER MANUFACTURES, NES	1	No Quantity			0		0		1947			0
S3	2016	2016	2016	2	0	2	Export	222	El Salvador	SLV	604	Peru	PER								62	RUBBER MANUFACTURES, NES	1	No Quantity			0		0		797			0
S3	2016	2016	2016	2	0	2	Export	222	El Salvador	SLV	764	Thailand	THA								62	RUBBER MANUFACTURES, NES	1	No Quantity			0		0		2884			0
S3	2016	2016	2016	2	0	2	Export	222	El Salvador	SLV	826	United Kingdom	GBR								62	RUBBER MANUFACTURES, NES	1	No Quantity			0		0		9898			0
S3	2016	2016	2016	2	0	2	Export	222	El Salvador	SLV	842	USA	USA								62	RUBBER MANUFACTURES, NES	1	No Quantity			0		0		61673			0
S3	2016	2016	2016	2	0	2	Export	218	Ecuador	ECU	0	World	WLD								63	CORK, WOOD MANUFACTURES	1	No Quantity							169100460			0
S3	2016	2016	2016	2	0	2	Export	218	Ecuador	ECU	32	Argentina	ARG								63	CORK, WOOD MANUFACTURES	1	No Quantity							139105			0
S3	2016	2016	2016	2	0	2	Export	218	Ecuador	ECU	36	Australia	AUS								63	CORK, WOOD MANUFACTURES	1	No Quantity							532			0
S3	2016	2016	2016	2	0	2	Export	218	Ecuador	ECU	40	Austria	AUT								63	CORK, WOOD MANUFACTURES	1	No Quantity							1634			0
S3	2016	2016	2016	2	0	2	Export	218	Ecuador	ECU	44	Bahamas	BHS								63	CORK, WOOD MANUFACTURES	1	No Quantity							1269			0
S3	2016	2016	2016	2	0	2	Export	218	Ecuador	ECU	50	Bangladesh	BGD								63	CORK, WOOD MANUFACTURES	1	No Quantity							207170			0
S3	2016	2016	2016	2	0	2	Export	218	Ecuador	ECU	56	Belgium	BEL								63	CORK, WOOD MANUFACTURES	1	No Quantity							36000			0
S3	2016	2016	2016	2	0	2	Export	218	Ecuador	ECU	68	Bolivia (Plurinational State of)	BOL								63	CORK, WOOD MANUFACTURES	1	No Quantity							1611701			0
S3	2016	2016	2016	2	0	2	Export	218	Ecuador	ECU	76	Brazil	BRA								63	CORK, WOOD MANUFACTURES	1	No Quantity							123454			0
S3	2016	2016	2016	2	0	2	Export	218	Ecuador	ECU	124	Canada	CAN								63	CORK, WOOD MANUFACTURES	1	No Quantity							39357			0
S3	2016	2016	2016	2	0	2	Export	218	Ecuador	ECU	136	Cayman Isds	CYM								63	CORK, WOOD MANUFACTURES	1	No Quantity							14087			0
S3	2016	2016	2016	2	0	2	Export	218	Ecuador	ECU	152	Chile	CHL								63	CORK, WOOD MANUFACTURES	1	No Quantity							1593637			0
S3	2016	2016	2016	2	0	2	Export	218	Ecuador	ECU	156	China	CHN								63	CORK, WOOD MANUFACTURES	1	No Quantity							12288029			0
S3	2016	2016	2016	2	0	2	Export	218	Ecuador	ECU	170	Colombia	COL								63	CORK, WOOD MANUFACTURES	1	No Quantity							54405671			0
S3	2016	2016	2016	2	0	2	Export	218	Ecuador	ECU	188	Costa Rica	CRI								63	CORK, WOOD MANUFACTURES	1	No Quantity							82879			0
S3	2016	2016	2016	2	0	2	Export	218	Ecuador	ECU	203	Czechia	CZE								63	CORK, WOOD MANUFACTURES	1	No Quantity							13			0
S3	2016	2016	2016	2	0	2	Export	218	Ecuador	ECU	208	Denmark	DNK								63	CORK, WOOD MANUFACTURES	1	No Quantity							10630			0
S3	2016	2016	2016	2	0	2	Export	218	Ecuador	ECU	214	Dominican Rep.	DOM								63	CORK, WOOD MANUFACTURES	1	No Quantity							320970			0
S3	2016	2016	2016	2	0	2	Export	218	Ecuador	ECU	222	El Salvador	SLV								63	CORK, WOOD MANUFACTURES	1	No Quantity							578506			0
S3	2016	2016	2016	2	0	2	Export	218	Ecuador	ECU	246	Finland	FIN								63	CORK, WOOD MANUFACTURES	1	No Quantity							571			0
S3	2016	2016	2016	2	0	2	Export	218	Ecuador	ECU	251	France	FRA								63	CORK, WOOD MANUFACTURES	1	No Quantity							120667			0
S3	2016	2016	2016	2	0	2	Export	218	Ecuador	ECU	276	Germany	DEU								63	CORK, WOOD MANUFACTURES	1	No Quantity							2852595			0
S3	2016	2016	2016	2	0	2	Export	218	Ecuador	ECU	300	Greece	GRC								63	CORK, WOOD MANUFACTURES	1	No Quantity							133			0
S3	2016	2016	2016	2	0	2	Export	218	Ecuador	ECU	320	Guatemala	GTM								63	CORK, WOOD MANUFACTURES	1	No Quantity							655238			0
S3	2016	2016	2016	2	0	2	Export	218	Ecuador	ECU	340	Honduras	HND								63	CORK, WOOD MANUFACTURES	1	No Quantity							524373			0
S3	2016	2016	2016	2	0	2	Export	218	Ecuador	ECU	344	China, Hong Kong SAR	HKG								63	CORK, WOOD MANUFACTURES	1	No Quantity							27			0
S3	2016	2016	2016	2	0	2	Export	218	Ecuador	ECU	348	Hungary	HUN								63	CORK, WOOD MANUFACTURES	1	No Quantity							12			0
S3	2016	2016	2016	2	0	2	Export	218	Ecuador	ECU	381	Italy	ITA								63	CORK, WOOD MANUFACTURES	1	No Quantity							46450			0
S3	2016	2016	2016	2	0	2	Export	218	Ecuador	ECU	388	Jamaica	JAM								63	CORK, WOOD MANUFACTURES	1	No Quantity							35			0
S3	2016	2016	2016	2	0	2	Export	218	Ecuador	ECU	392	Japan	JPN								63	CORK, WOOD MANUFACTURES	1	No Quantity							33			0
S3	2016	2016	2016	2	0	2	Export	218	Ecuador	ECU	410	Rep. of Korea	KOR								63	CORK, WOOD MANUFACTURES	1	No Quantity							338			0
S3	2016	2016	2016	2	0	2	Export	218	Ecuador	ECU	434	Libya	LBY								63	CORK, WOOD MANUFACTURES	1	No Quantity							10440			0
S3	2016	2016	2016	2	0	2	Export	218	Ecuador	ECU	442	Luxembourg	LUX								63	CORK, WOOD MANUFACTURES	1	No Quantity							75			0
S3	2016	2016	2016	2	0	2	Export	218	Ecuador	ECU	484	Mexico	MEX								63	CORK, WOOD MANUFACTURES	1	No Quantity							557034			0
S3	2016	2016	2016	2	0	2	Export	218	Ecuador	ECU	490	Other Asia, nes									63	CORK, WOOD MANUFACTURES	1	No Quantity							932			0
S3	2016	2016	2016	2	0	2	Export	218	Ecuador	ECU	528	Netherlands	NLD								63	CORK, WOOD MANUFACTURES	1	No Quantity							725			0
S3	2016	2016	2016	2	0	2	Export	218	Ecuador	ECU	531	Curaçao	CUW								63	CORK, WOOD MANUFACTURES	1	No Quantity							321164			0
S3	2016	2016	2016	2	0	2	Export	218	Ecuador	ECU	533	Aruba	ABW								63	CORK, WOOD MANUFACTURES	1	No Quantity							22597			0
S3	2016	2016	2016	2	0	2	Export	218	Ecuador	ECU	558	Nicaragua	NIC								63	CORK, WOOD MANUFACTURES	1	No Quantity							43863			0
S3	2016	2016	2016	2	0	2	Export	218	Ecuador	ECU	579	Norway	NOR								63	CORK, WOOD MANUFACTURES	1	No Quantity							103			0
S3	2016	2016	2016	2	0	2	Export	218	Ecuador	ECU	591	Panama	PAN								63	CORK, WOOD MANUFACTURES	1	No Quantity							3548210			0
S3	2016	2016	2016	2	0	2	Export	218	Ecuador	ECU	600	Paraguay	PRY								63	CORK, WOOD MANUFACTURES	1	No Quantity							600			0
S3	2016	2016	2016	2	0	2	Export	218	Ecuador	ECU	604	Peru	PER								63	CORK, WOOD MANUFACTURES	1	No Quantity							33525173			0
S3	2016	2016	2016	2	0	2	Export	218	Ecuador	ECU	616	Poland	POL								63	CORK, WOOD MANUFACTURES	1	No Quantity							2339442			0
S3	2016	2016	2016	2	0	2	Export	218	Ecuador	ECU	620	Portugal	PRT								63	CORK, WOOD MANUFACTURES	1	No Quantity							2302			0
S3	2016	2016	2016	2	0	2	Export	218	Ecuador	ECU	662	Saint Lucia	LCA								63	CORK, WOOD MANUFACTURES	1	No Quantity							535			0
S3	2016	2016	2016	2	0	2	Export	218	Ecuador	ECU	699	India	IND								63	CORK, WOOD MANUFACTURES	1	No Quantity							2453287			0
S3	2016	2016	2016	2	0	2	Export	218	Ecuador	ECU	703	Slovakia	SVK								63	CORK, WOOD MANUFACTURES	1	No Quantity							535			0
S3	2016	2016	2016	2	0	2	Export	218	Ecuador	ECU	724	Spain	ESP								63	CORK, WOOD MANUFACTURES	1	No Quantity							2683142			0
S3	2016	2016	2016	2	0	2	Export	218	Ecuador	ECU	757	Switzerland	CHE								63	CORK, WOOD MANUFACTURES	1	No Quantity							9			0
S3	2016	2016	2016	2	0	2	Export	218	Ecuador	ECU	764	Thailand	THA								63	CORK, WOOD MANUFACTURES	1	No Quantity							480			0
S3	2016	2016	2016	2	0	2	Export	218	Ecuador	ECU	784	United Arab Emirates	ARE								63	CORK, WOOD MANUFACTURES	1	No Quantity							21080			0
S3	2016	2016	2016	2	0	2	Export	218	Ecuador	ECU	826	United Kingdom	GBR								63	CORK, WOOD MANUFACTURES	1	No Quantity							198093			0
S3	2016	2016	2016	2	0	2	Export	218	Ecuador	ECU	842	USA	USA								63	CORK, WOOD MANUFACTURES	1	No Quantity							47313558			0
S3	2016	2016	2016	2	0	2	Export	218	Ecuador	ECU	858	Uruguay	URY								63	CORK, WOOD MANUFACTURES	1	No Quantity							189			0
S3	2016	2016	2016	2	0	2	Export	218	Ecuador	ECU	862	Venezuela	VEN								63	CORK, WOOD MANUFACTURES	1	No Quantity							391087			0
S3	2016	2016	2016	2	0	2	Export	218	Ecuador	ECU	899	Areas, nes									63	CORK, WOOD MANUFACTURES	1	No Quantity							10688			0
S3	2016	2016	2016	2	0	2	Export	222	El Salvador	SLV	0	World	WLD								63	CORK, WOOD MANUFACTURES	1	No Quantity			0		0		3336421			0
S3	2016	2016	2016	2	0	2	Export	222	El Salvador	SLV	36	Australia	AUS								63	CORK, WOOD MANUFACTURES	1	No Quantity			0		0		25950			0
S3	2016	2016	2016	2	0	2	Export	222	El Salvador	SLV	40	Austria	AUT								63	CORK, WOOD MANUFACTURES	1	No Quantity			0		0		33922			0
S3	2016	2016	2016	2	0	2	Export	222	El Salvador	SLV	56	Belgium	BEL								63	CORK, WOOD MANUFACTURES	1	No Quantity			0		0		4293			0
S3	2016	2016	2016	2	0	2	Export	222	El Salvador	SLV	76	Brazil	BRA								63	CORK, WOOD MANUFACTURES	1	No Quantity			0		0		5			0
S3	2016	2016	2016	2	0	2	Export	222	El Salvador	SLV	84	Belize	BLZ								63	CORK, WOOD MANUFACTURES	1	No Quantity			0		0		7931			0
S3	2016	2016	2016	2	0	2	Export	222	El Salvador	SLV	92	Br. Virgin Isds	VGB								63	CORK, WOOD MANUFACTURES	1	No Quantity			0		0		595			0
S3	2016	2016	2016	2	0	2	Export	222	El Salvador	SLV	124	Canada	CAN								63	CORK, WOOD MANUFACTURES	1	No Quantity			0		0		21927			0
S3	2016	2016	2016	2	0	2	Export	222	El Salvador	SLV	152	Chile	CHL								63	CORK, WOOD MANUFACTURES	1	No Quantity			0		0		830			0
S3	2016	2016	2016	2	0	2	Export	222	El Salvador	SLV	170	Colombia	COL								63	CORK, WOOD MANUFACTURES	1	No Quantity			0		0		10			0
S3	2016	2016	2016	2	0	2	Export	222	El Salvador	SLV	188	Costa Rica	CRI								63	CORK, WOOD MANUFACTURES	1	No Quantity			0		0		251278			0
S3	2016	2016	2016	2	0	2	Export	222	El Salvador	SLV	192	Cuba	CUB								63	CORK, WOOD MANUFACTURES	1	No Quantity			0		0		683			0
S3	2016	2016	2016	2	0	2	Export	222	El Salvador	SLV	214	Dominican Rep.	DOM								63	CORK, WOOD MANUFACTURES	1	No Quantity			0		0		398213			0
S3	2016	2016	2016	2	0	2	Export	222	El Salvador	SLV	218	Ecuador	ECU								63	CORK, WOOD MANUFACTURES	1	No Quantity			0		0		10			0
S3	2016	2016	2016	2	0	2	Export	222	El Salvador	SLV	246	Finland	FIN								63	CORK, WOOD MANUFACTURES	1	No Quantity			0		0		6450			0
S3	2016	2016	2016	2	0	2	Export	222	El Salvador	SLV	251	France	FRA								63	CORK, WOOD MANUFACTURES	1	No Quantity			0		0		27639			0
S3	2016	2016	2016	2	0	2	Export	222	El Salvador	SLV	276	Germany	DEU								63	CORK, WOOD MANUFACTURES	1	No Quantity			0		0		62932			0
S3	2016	2016	2016	2	0	2	Export	222	El Salvador	SLV	320	Guatemala	GTM								63	CORK, WOOD MANUFACTURES	1	No Quantity			0		0		293917			0
S3	2016	2016	2016	2	0	2	Export	222	El Salvador	SLV	328	Guyana	GUY								63	CORK, WOOD MANUFACTURES	1	No Quantity			0		0		5			0
S3	2016	2016	2016	2	0	2	Export	222	El Salvador	SLV	332	Haiti	HTI								63	CORK, WOOD MANUFACTURES	1	No Quantity			0		0		170			0
S3	2016	2016	2016	2	0	2	Export	222	El Salvador	SLV	340	Honduras	HND								63	CORK, WOOD MANUFACTURES	1	No Quantity			0		0		329824			0
S3	2016	2016	2016	2	0	2	Export	222	El Salvador	SLV	376	Israel	ISR								63	CORK, WOOD MANUFACTURES	1	No Quantity			0		0		2076			0
S3	2016	2016	2016	2	0	2	Export	222	El Salvador	SLV	381	Italy	ITA								63	CORK, WOOD MANUFACTURES	1	No Quantity			0		0		53505			0
S3	2016	2016	2016	2	0	2	Export	222	El Salvador	SLV	388	Jamaica	JAM								63	CORK, WOOD MANUFACTURES	1	No Quantity			0		0		1610			0
S3	2016	2016	2016	2	0	2	Export	222	El Salvador	SLV	442	Luxembourg	LUX								63	CORK, WOOD MANUFACTURES	1	No Quantity			0		0		15391			0
S3	2016	2016	2016	2	0	2	Export	222	El Salvador	SLV	466	Mali	MLI								63	CORK, WOOD MANUFACTURES	1	No Quantity			0		0		105			0
S3	2016	2016	2016	2	0	2	Export	222	El Salvador	SLV	484	Mexico	MEX								63	CORK, WOOD MANUFACTURES	1	No Quantity			0		0		574167			0
S3	2016	2016	2016	2	0	2	Export	222	El Salvador	SLV	490	Other Asia, nes									63	CORK, WOOD MANUFACTURES	1	No Quantity			0		0		21025			0
S3	2016	2016	2016	2	0	2	Export	222	El Salvador	SLV	528	Netherlands	NLD								63	CORK, WOOD MANUFACTURES	1	No Quantity			0		0		2502			0
S3	2016	2016	2016	2	0	2	Export	222	El Salvador	SLV	558	Nicaragua	NIC								63	CORK, WOOD MANUFACTURES	1	No Quantity			0		0		185135			0
S3	2016	2016	2016	2	0	2	Export	222	El Salvador	SLV	591	Panama	PAN								63	CORK, WOOD MANUFACTURES	1	No Quantity			0		0		195715			0
S3	2016	2016	2016	2	0	2	Export	222	El Salvador	SLV	604	Peru	PER								63	CORK, WOOD MANUFACTURES	1	No Quantity			0		0		42			0
S3	2016	2016	2016	2	0	2	Export	222	El Salvador	SLV	702	Singapore	SGP								63	CORK, WOOD MANUFACTURES	1	No Quantity			0		0		16290			0
S3	2016	2016	2016	2	0	2	Export	222	El Salvador	SLV	724	Spain	ESP								63	CORK, WOOD MANUFACTURES	1	No Quantity			0		0		821			0
S3	2016	2016	2016	2	0	2	Export	222	El Salvador	SLV	752	Sweden	SWE								63	CORK, WOOD MANUFACTURES	1	No Quantity			0		0		5189			0
S3	2016	2016	2016	2	0	2	Export	222	El Salvador	SLV	757	Switzerland	CHE								63	CORK, WOOD MANUFACTURES	1	No Quantity			0		0		50000			0
S3	2016	2016	2016	2	0	2	Export	222	El Salvador	SLV	780	Trinidad and Tobago	TTO								63	CORK, WOOD MANUFACTURES	1	No Quantity			0		0		5246			0
S3	2016	2016	2016	2	0	2	Export	222	El Salvador	SLV	792	Turkey	TUR								63	CORK, WOOD MANUFACTURES	1	No Quantity			0		0		24940			0
S3	2016	2016	2016	2	0	2	Export	222	El Salvador	SLV	826	United Kingdom	GBR								63	CORK, WOOD MANUFACTURES	1	No Quantity			0		0		366428			0
S3	2016	2016	2016	2	0	2	Export	222	El Salvador	SLV	842	USA	USA								63	CORK, WOOD MANUFACTURES	1	No Quantity			0		0		348872			0
S3	2016	2016	2016	2	0	2	Export	222	El Salvador	SLV	862	Venezuela	VEN								63	CORK, WOOD MANUFACTURES	1	No Quantity			0		0		764			0
S3	2016	2016	2016	2	0	2	Export	218	Ecuador	ECU	0	World	WLD								64	PAPER,PAPERBOARD,ETC.	1	No Quantity							53842672			0
S3	2016	2016	2016	2	0	2	Export	218	Ecuador	ECU	32	Argentina	ARG								64	PAPER,PAPERBOARD,ETC.	1	No Quantity							502683			0
[truncated: 2,121 more rows]
