# Supplementary material for: Core-periphery structure in sectoral international trade networks: A new approach to an old theory
Source: PLoS One. 2020 Apr 2;15(4):e0229547. doi: 10.1371/journal.pone.0229547 (PMC7117750; doi:10.1371/journal.pone.0229547)
Supplement: S7 File — (ZIP) [file pone.0229547.s007.zip › S7_File/RawData 2016/comtrade (22).csv]

Classification	Year	Period	Period Desc.	Aggregate Level	Is Leaf Code	Trade Flow Code	Trade Flow	Reporter Code	Reporter	Reporter ISO	Partner Code	Partner	Partner ISO	2nd Partner Code	2nd Partner	2nd Partner ISO	Customs Proc. Code	Customs	Mode of Transport Code	Mode of Transport	Commodity Code	Commodity	Qty Unit Code	Qty Unit	Qty	Alt Qty Unit Code	Alt Qty Unit	Alt Qty	Netweight (kg)	Gross weight (kg)	Trade Value (US$)	CIF Trade Value (US$)	FOB Trade Value (US$)	Flag
S3	2016	2016	2016	2	0	2	Export	231	Ethiopia	ETH	0	World	WLD								00	LIVE ANIMALS	1	No Quantity							2812952			0
S3	2016	2016	2016	2	0	2	Export	231	Ethiopia	ETH	156	China	CHN								00	LIVE ANIMALS	1	No Quantity							62502			0
S3	2016	2016	2016	2	0	2	Export	231	Ethiopia	ETH	262	Djibouti	DJI								00	LIVE ANIMALS	1	No Quantity							427882			0
S3	2016	2016	2016	2	0	2	Export	231	Ethiopia	ETH	344	China, Hong Kong SAR	HKG								00	LIVE ANIMALS	1	No Quantity							2189			0
S3	2016	2016	2016	2	0	2	Export	231	Ethiopia	ETH	414	Kuwait	KWT								00	LIVE ANIMALS	1	No Quantity							54456			0
S3	2016	2016	2016	2	0	2	Export	231	Ethiopia	ETH	682	Saudi Arabia	SAU								00	LIVE ANIMALS	1	No Quantity							1594316			0
S3	2016	2016	2016	2	0	2	Export	231	Ethiopia	ETH	706	Somalia	SOM								00	LIVE ANIMALS	1	No Quantity							331052			0
S3	2016	2016	2016	2	0	2	Export	231	Ethiopia	ETH	729	Sudan	SDN								00	LIVE ANIMALS	1	No Quantity							60041			0
S3	2016	2016	2016	2	0	2	Export	231	Ethiopia	ETH	784	United Arab Emirates	ARE								00	LIVE ANIMALS	1	No Quantity							280514			0
S3	2016	2016	2016	2	0	2	Export	233	Estonia	EST	0	World	WLD								00	LIVE ANIMALS	1	No Quantity			0		0		43923440			0
S3	2016	2016	2016	2	0	2	Export	233	Estonia	EST	40	Austria	AUT								00	LIVE ANIMALS	1	No Quantity			0		0		569251			0
S3	2016	2016	2016	2	0	2	Export	233	Estonia	EST	56	Belgium	BEL								00	LIVE ANIMALS	1	No Quantity			0		0		2388240			0
S3	2016	2016	2016	2	0	2	Export	233	Estonia	EST	112	Belarus	BLR								00	LIVE ANIMALS	1	No Quantity			0		0		578446			0
S3	2016	2016	2016	2	0	2	Export	233	Estonia	EST	191	Croatia	HRV								00	LIVE ANIMALS	1	No Quantity			0		0		2473			0
S3	2016	2016	2016	2	0	2	Export	233	Estonia	EST	251	France	FRA								00	LIVE ANIMALS	1	No Quantity			0		0		291586			0
S3	2016	2016	2016	2	0	2	Export	233	Estonia	EST	268	Georgia	GEO								00	LIVE ANIMALS	1	No Quantity			0		0		480912			0
S3	2016	2016	2016	2	0	2	Export	233	Estonia	EST	276	Germany	DEU								00	LIVE ANIMALS	1	No Quantity			0		0		954776			0
S3	2016	2016	2016	2	0	2	Export	233	Estonia	EST	344	China, Hong Kong SAR	HKG								00	LIVE ANIMALS	1	No Quantity			0		0		1937			0
S3	2016	2016	2016	2	0	2	Export	233	Estonia	EST	348	Hungary	HUN								00	LIVE ANIMALS	1	No Quantity			0		0		351584			0
S3	2016	2016	2016	2	0	2	Export	233	Estonia	EST	376	Israel	ISR								00	LIVE ANIMALS	1	No Quantity			0		0		332			0
S3	2016	2016	2016	2	0	2	Export	233	Estonia	EST	381	Italy	ITA								00	LIVE ANIMALS	1	No Quantity			0		0		31384			0
S3	2016	2016	2016	2	0	2	Export	233	Estonia	EST	428	Latvia	LVA								00	LIVE ANIMALS	1	No Quantity			0		0		5336888			0
S3	2016	2016	2016	2	0	2	Export	233	Estonia	EST	440	Lithuania	LTU								00	LIVE ANIMALS	1	No Quantity			0		0		7478724			0
S3	2016	2016	2016	2	0	2	Export	233	Estonia	EST	528	Netherlands	NLD								00	LIVE ANIMALS	1	No Quantity			0		0		1978533			0
S3	2016	2016	2016	2	0	2	Export	233	Estonia	EST	579	Norway	NOR								00	LIVE ANIMALS	1	No Quantity			0		0		7231			0
S3	2016	2016	2016	2	0	2	Export	233	Estonia	EST	616	Poland	POL								00	LIVE ANIMALS	1	No Quantity			0		0		11255283			0
S3	2016	2016	2016	2	0	2	Export	233	Estonia	EST	642	Romania	ROU								00	LIVE ANIMALS	1	No Quantity			0		0		247781			0
S3	2016	2016	2016	2	0	2	Export	233	Estonia	EST	643	Russian Federation	RUS								00	LIVE ANIMALS	1	No Quantity			0		0		1228796			0
S3	2016	2016	2016	2	0	2	Export	233	Estonia	EST	703	Slovakia	SVK								00	LIVE ANIMALS	1	No Quantity			0		0		257845			0
S3	2016	2016	2016	2	0	2	Export	233	Estonia	EST	705	Slovenia	SVN								00	LIVE ANIMALS	1	No Quantity			0		0		54333			0
S3	2016	2016	2016	2	0	2	Export	233	Estonia	EST	724	Spain	ESP								00	LIVE ANIMALS	1	No Quantity			0		0		15702			0
S3	2016	2016	2016	2	0	2	Export	233	Estonia	EST	792	Turkey	TUR								00	LIVE ANIMALS	1	No Quantity			0		0		9700151			0
S3	2016	2016	2016	2	0	2	Export	233	Estonia	EST	842	USA	USA								00	LIVE ANIMALS	1	No Quantity			0		0		2048			0
S3	2016	2016	2016	2	0	2	Export	233	Estonia	EST	860	Uzbekistan	UZB								00	LIVE ANIMALS	1	No Quantity			0		0		709191			0
S3	2016	2016	2016	2	0	2	Export	231	Ethiopia	ETH	0	World	WLD								01	MEAT, MEAT PREPARATIONS	1	No Quantity							102433486			0
S3	2016	2016	2016	2	0	2	Export	231	Ethiopia	ETH	48	Bahrain	BHR								01	MEAT, MEAT PREPARATIONS	1	No Quantity							2102290			0
S3	2016	2016	2016	2	0	2	Export	231	Ethiopia	ETH	70	Bosnia Herzegovina	BIH								01	MEAT, MEAT PREPARATIONS	1	No Quantity							43901			0
S3	2016	2016	2016	2	0	2	Export	231	Ethiopia	ETH	174	Comoros	COM								01	MEAT, MEAT PREPARATIONS	1	No Quantity							319541			0
S3	2016	2016	2016	2	0	2	Export	231	Ethiopia	ETH	178	Congo	COG								01	MEAT, MEAT PREPARATIONS	1	No Quantity							692			0
S3	2016	2016	2016	2	0	2	Export	231	Ethiopia	ETH	266	Gabon	GAB								01	MEAT, MEAT PREPARATIONS	1	No Quantity							5702			0
S3	2016	2016	2016	2	0	2	Export	231	Ethiopia	ETH	344	China, Hong Kong SAR	HKG								01	MEAT, MEAT PREPARATIONS	1	No Quantity							87031			0
S3	2016	2016	2016	2	0	2	Export	231	Ethiopia	ETH	410	Rep. of Korea	KOR								01	MEAT, MEAT PREPARATIONS	1	No Quantity							5			0
S3	2016	2016	2016	2	0	2	Export	231	Ethiopia	ETH	414	Kuwait	KWT								01	MEAT, MEAT PREPARATIONS	1	No Quantity							73526			0
S3	2016	2016	2016	2	0	2	Export	231	Ethiopia	ETH	430	Liberia	LBR								01	MEAT, MEAT PREPARATIONS	1	No Quantity							327			0
S3	2016	2016	2016	2	0	2	Export	231	Ethiopia	ETH	462	Maldives	MDV								01	MEAT, MEAT PREPARATIONS	1	No Quantity							148			0
S3	2016	2016	2016	2	0	2	Export	231	Ethiopia	ETH	504	Morocco	MAR								01	MEAT, MEAT PREPARATIONS	1	No Quantity							4651			0
S3	2016	2016	2016	2	0	2	Export	231	Ethiopia	ETH	512	Oman	OMN								01	MEAT, MEAT PREPARATIONS	1	No Quantity							172867			0
S3	2016	2016	2016	2	0	2	Export	231	Ethiopia	ETH	566	Nigeria	NGA								01	MEAT, MEAT PREPARATIONS	1	No Quantity							930			0
S3	2016	2016	2016	2	0	2	Export	231	Ethiopia	ETH	586	Pakistan	PAK								01	MEAT, MEAT PREPARATIONS	1	No Quantity							178			0
S3	2016	2016	2016	2	0	2	Export	231	Ethiopia	ETH	634	Qatar	QAT								01	MEAT, MEAT PREPARATIONS	1	No Quantity							80957			0
S3	2016	2016	2016	2	0	2	Export	231	Ethiopia	ETH	682	Saudi Arabia	SAU								01	MEAT, MEAT PREPARATIONS	1	No Quantity							36794715			0
S3	2016	2016	2016	2	0	2	Export	231	Ethiopia	ETH	704	Viet Nam	VNM								01	MEAT, MEAT PREPARATIONS	1	No Quantity							1619350			0
S3	2016	2016	2016	2	0	2	Export	231	Ethiopia	ETH	729	Sudan	SDN								01	MEAT, MEAT PREPARATIONS	1	No Quantity							1135			0
S3	2016	2016	2016	2	0	2	Export	231	Ethiopia	ETH	784	United Arab Emirates	ARE								01	MEAT, MEAT PREPARATIONS	1	No Quantity							61096652			0
S3	2016	2016	2016	2	0	2	Export	231	Ethiopia	ETH	818	Egypt	EGY								01	MEAT, MEAT PREPARATIONS	1	No Quantity							18231			0
S3	2016	2016	2016	2	0	2	Export	231	Ethiopia	ETH	842	USA	USA								01	MEAT, MEAT PREPARATIONS	1	No Quantity							10629			0
S3	2016	2016	2016	2	0	2	Export	231	Ethiopia	ETH	894	Zambia	ZMB								01	MEAT, MEAT PREPARATIONS	1	No Quantity							30			0
S3	2016	2016	2016	2	0	2	Export	233	Estonia	EST	0	World	WLD								01	MEAT, MEAT PREPARATIONS	1	No Quantity			0		0		83606291			0
S3	2016	2016	2016	2	0	2	Export	233	Estonia	EST	40	Austria	AUT								01	MEAT, MEAT PREPARATIONS	1	No Quantity			0		0		12680			0
S3	2016	2016	2016	2	0	2	Export	233	Estonia	EST	56	Belgium	BEL								01	MEAT, MEAT PREPARATIONS	1	No Quantity			0		0		164965			0
S3	2016	2016	2016	2	0	2	Export	233	Estonia	EST	100	Bulgaria	BGR								01	MEAT, MEAT PREPARATIONS	1	No Quantity			0		0		56341			0
S3	2016	2016	2016	2	0	2	Export	233	Estonia	EST	156	China	CHN								01	MEAT, MEAT PREPARATIONS	1	No Quantity			0		0		332			0
S3	2016	2016	2016	2	0	2	Export	233	Estonia	EST	191	Croatia	HRV								01	MEAT, MEAT PREPARATIONS	1	No Quantity			0		0		150496			0
S3	2016	2016	2016	2	0	2	Export	233	Estonia	EST	196	Cyprus	CYP								01	MEAT, MEAT PREPARATIONS	1	No Quantity			0		0		24549			0
S3	2016	2016	2016	2	0	2	Export	233	Estonia	EST	203	Czechia	CZE								01	MEAT, MEAT PREPARATIONS	1	No Quantity			0		0		147095			0
S3	2016	2016	2016	2	0	2	Export	233	Estonia	EST	208	Denmark	DNK								01	MEAT, MEAT PREPARATIONS	1	No Quantity			0		0		1706006			0
S3	2016	2016	2016	2	0	2	Export	233	Estonia	EST	246	Finland	FIN								01	MEAT, MEAT PREPARATIONS	1	No Quantity			0		0		18715968			0
S3	2016	2016	2016	2	0	2	Export	233	Estonia	EST	251	France	FRA								01	MEAT, MEAT PREPARATIONS	1	No Quantity			0		0		34608			0
S3	2016	2016	2016	2	0	2	Export	233	Estonia	EST	266	Gabon	GAB								01	MEAT, MEAT PREPARATIONS	1	No Quantity			0		0		23134			0
S3	2016	2016	2016	2	0	2	Export	233	Estonia	EST	268	Georgia	GEO								01	MEAT, MEAT PREPARATIONS	1	No Quantity			0		0		116146			0
S3	2016	2016	2016	2	0	2	Export	233	Estonia	EST	276	Germany	DEU								01	MEAT, MEAT PREPARATIONS	1	No Quantity			0		0		1658475			0
S3	2016	2016	2016	2	0	2	Export	233	Estonia	EST	300	Greece	GRC								01	MEAT, MEAT PREPARATIONS	1	No Quantity			0		0		151590			0
S3	2016	2016	2016	2	0	2	Export	233	Estonia	EST	344	China, Hong Kong SAR	HKG								01	MEAT, MEAT PREPARATIONS	1	No Quantity			0		0		1475349			0
S3	2016	2016	2016	2	0	2	Export	233	Estonia	EST	352	Iceland	ISL								01	MEAT, MEAT PREPARATIONS	1	No Quantity			0		0		2097			0
S3	2016	2016	2016	2	0	2	Export	233	Estonia	EST	372	Ireland	IRL								01	MEAT, MEAT PREPARATIONS	1	No Quantity			0		0		34763			0
S3	2016	2016	2016	2	0	2	Export	233	Estonia	EST	381	Italy	ITA								01	MEAT, MEAT PREPARATIONS	1	No Quantity			0		0		912317			0
S3	2016	2016	2016	2	0	2	Export	233	Estonia	EST	384	Côte d'Ivoire	CIV								01	MEAT, MEAT PREPARATIONS	1	No Quantity			0		0		177783			0
S3	2016	2016	2016	2	0	2	Export	233	Estonia	EST	428	Latvia	LVA								01	MEAT, MEAT PREPARATIONS	1	No Quantity			0		0		33792087			0
S3	2016	2016	2016	2	0	2	Export	233	Estonia	EST	430	Liberia	LBR								01	MEAT, MEAT PREPARATIONS	1	No Quantity			0		0		5654			0
S3	2016	2016	2016	2	0	2	Export	233	Estonia	EST	440	Lithuania	LTU								01	MEAT, MEAT PREPARATIONS	1	No Quantity			0		0		14158564			0
S3	2016	2016	2016	2	0	2	Export	233	Estonia	EST	528	Netherlands	NLD								01	MEAT, MEAT PREPARATIONS	1	No Quantity			0		0		228795			0
S3	2016	2016	2016	2	0	2	Export	233	Estonia	EST	554	New Zealand	NZL								01	MEAT, MEAT PREPARATIONS	1	No Quantity			0		0		175324			0
S3	2016	2016	2016	2	0	2	Export	233	Estonia	EST	579	Norway	NOR								01	MEAT, MEAT PREPARATIONS	1	No Quantity			0		0		350262			0
S3	2016	2016	2016	2	0	2	Export	233	Estonia	EST	616	Poland	POL								01	MEAT, MEAT PREPARATIONS	1	No Quantity			0		0		449611			0
S3	2016	2016	2016	2	0	2	Export	233	Estonia	EST	642	Romania	ROU								01	MEAT, MEAT PREPARATIONS	1	No Quantity			0		0		801409			0
S3	2016	2016	2016	2	0	2	Export	233	Estonia	EST	674	San Marino	SMR								01	MEAT, MEAT PREPARATIONS	1	No Quantity			0		0		6024			0
S3	2016	2016	2016	2	0	2	Export	233	Estonia	EST	694	Sierra Leone	SLE								01	MEAT, MEAT PREPARATIONS	1	No Quantity			0		0		7474			0
S3	2016	2016	2016	2	0	2	Export	233	Estonia	EST	703	Slovakia	SVK								01	MEAT, MEAT PREPARATIONS	1	No Quantity			0		0		197			0
S3	2016	2016	2016	2	0	2	Export	233	Estonia	EST	704	Viet Nam	VNM								01	MEAT, MEAT PREPARATIONS	1	No Quantity			0		0		89087			0
S3	2016	2016	2016	2	0	2	Export	233	Estonia	EST	705	Slovenia	SVN								01	MEAT, MEAT PREPARATIONS	1	No Quantity			0		0		244049			0
S3	2016	2016	2016	2	0	2	Export	233	Estonia	EST	724	Spain	ESP								01	MEAT, MEAT PREPARATIONS	1	No Quantity			0		0		333646			0
S3	2016	2016	2016	2	0	2	Export	233	Estonia	EST	752	Sweden	SWE								01	MEAT, MEAT PREPARATIONS	1	No Quantity			0		0		5715589			0
S3	2016	2016	2016	2	0	2	Export	233	Estonia	EST	757	Switzerland	CHE								01	MEAT, MEAT PREPARATIONS	1	No Quantity			0		0		345303			0
S3	2016	2016	2016	2	0	2	Export	233	Estonia	EST	804	Ukraine	UKR								01	MEAT, MEAT PREPARATIONS	1	No Quantity			0		0		6975			0
S3	2016	2016	2016	2	0	2	Export	233	Estonia	EST	807	North Macedonia	MKD								01	MEAT, MEAT PREPARATIONS	1	No Quantity			0		0		87395			0
S3	2016	2016	2016	2	0	2	Export	233	Estonia	EST	826	United Kingdom	GBR								01	MEAT, MEAT PREPARATIONS	1	No Quantity			0		0		969387			0
S3	2016	2016	2016	2	0	2	Export	233	Estonia	EST	837	Bunkers									01	MEAT, MEAT PREPARATIONS	1	No Quantity			0		0		274746			0
S3	2016	2016	2016	2	0	2	Export	231	Ethiopia	ETH	0	World	WLD								02	DAIRY PRODUCTS,BIRD EGGS	1	No Quantity							309900			0
S3	2016	2016	2016	2	0	2	Export	231	Ethiopia	ETH	36	Australia	AUS								02	DAIRY PRODUCTS,BIRD EGGS	1	No Quantity							5109			0
S3	2016	2016	2016	2	0	2	Export	231	Ethiopia	ETH	72	Botswana	BWA								02	DAIRY PRODUCTS,BIRD EGGS	1	No Quantity							26949			0
S3	2016	2016	2016	2	0	2	Export	231	Ethiopia	ETH	124	Canada	CAN								02	DAIRY PRODUCTS,BIRD EGGS	1	No Quantity							938			0
S3	2016	2016	2016	2	0	2	Export	231	Ethiopia	ETH	156	China	CHN								02	DAIRY PRODUCTS,BIRD EGGS	1	No Quantity							1838			0
S3	2016	2016	2016	2	0	2	Export	231	Ethiopia	ETH	262	Djibouti	DJI								02	DAIRY PRODUCTS,BIRD EGGS	1	No Quantity							2620			0
S3	2016	2016	2016	2	0	2	Export	231	Ethiopia	ETH	528	Netherlands	NLD								02	DAIRY PRODUCTS,BIRD EGGS	1	No Quantity							244			0
S3	2016	2016	2016	2	0	2	Export	231	Ethiopia	ETH	554	New Zealand	NZL								02	DAIRY PRODUCTS,BIRD EGGS	1	No Quantity							825			0
S3	2016	2016	2016	2	0	2	Export	231	Ethiopia	ETH	706	Somalia	SOM								02	DAIRY PRODUCTS,BIRD EGGS	1	No Quantity							198507			0
S3	2016	2016	2016	2	0	2	Export	231	Ethiopia	ETH	729	Sudan	SDN								02	DAIRY PRODUCTS,BIRD EGGS	1	No Quantity							64625			0
S3	2016	2016	2016	2	0	2	Export	231	Ethiopia	ETH	842	USA	USA								02	DAIRY PRODUCTS,BIRD EGGS	1	No Quantity							8244			0
S3	2016	2016	2016	2	0	2	Export	233	Estonia	EST	0	World	WLD								02	DAIRY PRODUCTS,BIRD EGGS	1	No Quantity			0		0		157916747			0
S3	2016	2016	2016	2	0	2	Export	233	Estonia	EST	31	Azerbaijan	AZE								02	DAIRY PRODUCTS,BIRD EGGS	1	No Quantity			0		0		34153			0
S3	2016	2016	2016	2	0	2	Export	233	Estonia	EST	40	Austria	AUT								02	DAIRY PRODUCTS,BIRD EGGS	1	No Quantity			0		0		44222			0
S3	2016	2016	2016	2	0	2	Export	233	Estonia	EST	48	Bahrain	BHR								02	DAIRY PRODUCTS,BIRD EGGS	1	No Quantity			0		0		5978			0
S3	2016	2016	2016	2	0	2	Export	233	Estonia	EST	50	Bangladesh	BGD								02	DAIRY PRODUCTS,BIRD EGGS	1	No Quantity			0		0		25822			0
S3	2016	2016	2016	2	0	2	Export	233	Estonia	EST	56	Belgium	BEL								02	DAIRY PRODUCTS,BIRD EGGS	1	No Quantity			0		0		551820			0
S3	2016	2016	2016	2	0	2	Export	233	Estonia	EST	100	Bulgaria	BGR								02	DAIRY PRODUCTS,BIRD EGGS	1	No Quantity			0		0		209600			0
S3	2016	2016	2016	2	0	2	Export	233	Estonia	EST	112	Belarus	BLR								02	DAIRY PRODUCTS,BIRD EGGS	1	No Quantity			0		0		41802			0
S3	2016	2016	2016	2	0	2	Export	233	Estonia	EST	120	Cameroon	CMR								02	DAIRY PRODUCTS,BIRD EGGS	1	No Quantity			0		0		34596			0
S3	2016	2016	2016	2	0	2	Export	233	Estonia	EST	156	China	CHN								02	DAIRY PRODUCTS,BIRD EGGS	1	No Quantity			0		0		4277			0
S3	2016	2016	2016	2	0	2	Export	233	Estonia	EST	191	Croatia	HRV								02	DAIRY PRODUCTS,BIRD EGGS	1	No Quantity			0		0		37220			0
S3	2016	2016	2016	2	0	2	Export	233	Estonia	EST	196	Cyprus	CYP								02	DAIRY PRODUCTS,BIRD EGGS	1	No Quantity			0		0		127015			0
S3	2016	2016	2016	2	0	2	Export	233	Estonia	EST	203	Czechia	CZE								02	DAIRY PRODUCTS,BIRD EGGS	1	No Quantity			0		0		248521			0
S3	2016	2016	2016	2	0	2	Export	233	Estonia	EST	208	Denmark	DNK								02	DAIRY PRODUCTS,BIRD EGGS	1	No Quantity			0		0		296235			0
S3	2016	2016	2016	2	0	2	Export	233	Estonia	EST	231	Ethiopia	ETH								02	DAIRY PRODUCTS,BIRD EGGS	1	No Quantity			0		0		26984			0
S3	2016	2016	2016	2	0	2	Export	233	Estonia	EST	246	Finland	FIN								02	DAIRY PRODUCTS,BIRD EGGS	1	No Quantity			0		0		31068458			0
S3	2016	2016	2016	2	0	2	Export	233	Estonia	EST	251	France	FRA								02	DAIRY PRODUCTS,BIRD EGGS	1	No Quantity			0		0		81415			0
S3	2016	2016	2016	2	0	2	Export	233	Estonia	EST	268	Georgia	GEO								02	DAIRY PRODUCTS,BIRD EGGS	1	No Quantity			0		0		33320			0
S3	2016	2016	2016	2	0	2	Export	233	Estonia	EST	276	Germany	DEU								02	DAIRY PRODUCTS,BIRD EGGS	1	No Quantity			0		0		5283421			0
S3	2016	2016	2016	2	0	2	Export	233	Estonia	EST	300	Greece	GRC								02	DAIRY PRODUCTS,BIRD EGGS	1	No Quantity			0		0		3013579			0
S3	2016	2016	2016	2	0	2	Export	233	Estonia	EST	348	Hungary	HUN								02	DAIRY PRODUCTS,BIRD EGGS	1	No Quantity			0		0		148347			0
S3	2016	2016	2016	2	0	2	Export	233	Estonia	EST	376	Israel	ISR								02	DAIRY PRODUCTS,BIRD EGGS	1	No Quantity			0		0		17842			0
S3	2016	2016	2016	2	0	2	Export	233	Estonia	EST	381	Italy	ITA								02	DAIRY PRODUCTS,BIRD EGGS	1	No Quantity			0		0		11957970			0
S3	2016	2016	2016	2	0	2	Export	233	Estonia	EST	392	Japan	JPN								02	DAIRY PRODUCTS,BIRD EGGS	1	No Quantity			0		0		247939			0
S3	2016	2016	2016	2	0	2	Export	233	Estonia	EST	398	Kazakhstan	KAZ								02	DAIRY PRODUCTS,BIRD EGGS	1	No Quantity			0		0		18311			0
S3	2016	2016	2016	2	0	2	Export	233	Estonia	EST	410	Rep. of Korea	KOR								02	DAIRY PRODUCTS,BIRD EGGS	1	No Quantity			0		0		110353			0
S3	2016	2016	2016	2	0	2	Export	233	Estonia	EST	428	Latvia	LVA								02	DAIRY PRODUCTS,BIRD EGGS	1	No Quantity			0		0		41724216			0
S3	2016	2016	2016	2	0	2	Export	233	Estonia	EST	430	Liberia	LBR								02	DAIRY PRODUCTS,BIRD EGGS	1	No Quantity			0		0		1909			0
S3	2016	2016	2016	2	0	2	Export	233	Estonia	EST	440	Lithuania	LTU								02	DAIRY PRODUCTS,BIRD EGGS	1	No Quantity			0		0		47096924			0
S3	2016	2016	2016	2	0	2	Export	233	Estonia	EST	470	Malta	MLT								02	DAIRY PRODUCTS,BIRD EGGS	1	No Quantity			0		0		222380			0
S3	2016	2016	2016	2	0	2	Export	233	Estonia	EST	504	Morocco	MAR								02	DAIRY PRODUCTS,BIRD EGGS	1	No Quantity			0		0		31164			0
S3	2016	2016	2016	2	0	2	Export	233	Estonia	EST	528	Netherlands	NLD								02	DAIRY PRODUCTS,BIRD EGGS	1	No Quantity			0		0		10181203			0
S3	2016	2016	2016	2	0	2	Export	233	Estonia	EST	566	Nigeria	NGA								02	DAIRY PRODUCTS,BIRD EGGS	1	No Quantity			0		0		249091			0
S3	2016	2016	2016	2	0	2	Export	233	Estonia	EST	579	Norway	NOR								02	DAIRY PRODUCTS,BIRD EGGS	1	No Quantity			0		0		1019894			0
S3	2016	2016	2016	2	0	2	Export	233	Estonia	EST	616	Poland	POL								02	DAIRY PRODUCTS,BIRD EGGS	1	No Quantity			0		0		1132249			0
S3	2016	2016	2016	2	0	2	Export	233	Estonia	EST	642	Romania	ROU								02	DAIRY PRODUCTS,BIRD EGGS	1	No Quantity			0		0		110182			0
S3	2016	2016	2016	2	0	2	Export	233	Estonia	EST	643	Russian Federation	RUS								02	DAIRY PRODUCTS,BIRD EGGS	1	No Quantity			0		0		178177			0
S3	2016	2016	2016	2	0	2	Export	233	Estonia	EST	682	Saudi Arabia	SAU								02	DAIRY PRODUCTS,BIRD EGGS	1	No Quantity			0		0		152776			0
S3	2016	2016	2016	2	0	2	Export	233	Estonia	EST	702	Singapore	SGP								02	DAIRY PRODUCTS,BIRD EGGS	1	No Quantity			0		0		14530			0
S3	2016	2016	2016	2	0	2	Export	233	Estonia	EST	703	Slovakia	SVK								02	DAIRY PRODUCTS,BIRD EGGS	1	No Quantity			0		0		73806			0
S3	2016	2016	2016	2	0	2	Export	233	Estonia	EST	705	Slovenia	SVN								02	DAIRY PRODUCTS,BIRD EGGS	1	No Quantity			0		0		13159			0
S3	2016	2016	2016	2	0	2	Export	233	Estonia	EST	710	South Africa	ZAF								02	DAIRY PRODUCTS,BIRD EGGS	1	No Quantity			0		0		48406			0
S3	2016	2016	2016	2	0	2	Export	233	Estonia	EST	724	Spain	ESP								02	DAIRY PRODUCTS,BIRD EGGS	1	No Quantity			0		0		117083			0
S3	2016	2016	2016	2	0	2	Export	233	Estonia	EST	752	Sweden	SWE								02	DAIRY PRODUCTS,BIRD EGGS	1	No Quantity			0		0		334361			0
S3	2016	2016	2016	2	0	2	Export	233	Estonia	EST	764	Thailand	THA								02	DAIRY PRODUCTS,BIRD EGGS	1	No Quantity			0		0		60889			0
S3	2016	2016	2016	2	0	2	Export	233	Estonia	EST	784	United Arab Emirates	ARE								02	DAIRY PRODUCTS,BIRD EGGS	1	No Quantity			0		0		33045			0
S3	2016	2016	2016	2	0	2	Export	233	Estonia	EST	795	Turkmenistan	TKM								02	DAIRY PRODUCTS,BIRD EGGS	1	No Quantity			0		0		45921			0
S3	2016	2016	2016	2	0	2	Export	233	Estonia	EST	804	Ukraine	UKR								02	DAIRY PRODUCTS,BIRD EGGS	1	No Quantity			0		0		13594			0
S3	2016	2016	2016	2	0	2	Export	233	Estonia	EST	818	Egypt	EGY								02	DAIRY PRODUCTS,BIRD EGGS	1	No Quantity			0		0		115732			0
S3	2016	2016	2016	2	0	2	Export	233	Estonia	EST	826	United Kingdom	GBR								02	DAIRY PRODUCTS,BIRD EGGS	1	No Quantity			0		0		164648			0
S3	2016	2016	2016	2	0	2	Export	233	Estonia	EST	837	Bunkers									02	DAIRY PRODUCTS,BIRD EGGS	1	No Quantity			0		0		190843			0
S3	2016	2016	2016	2	0	2	Export	233	Estonia	EST	842	USA	USA								02	DAIRY PRODUCTS,BIRD EGGS	1	No Quantity			0		0		921346			0
S3	2016	2016	2016	2	0	2	Export	231	Ethiopia	ETH	0	World	WLD								03	FISH,CRUSTACEANS,MOLLUSC	1	No Quantity							218856			0
S3	2016	2016	2016	2	0	2	Export	231	Ethiopia	ETH	729	Sudan	SDN								03	FISH,CRUSTACEANS,MOLLUSC	1	No Quantity							218856			0
S3	2016	2016	2016	2	0	2	Export	233	Estonia	EST	0	World	WLD								03	FISH,CRUSTACEANS,MOLLUSC	1	No Quantity			0		0		152210560			0
S3	2016	2016	2016	2	0	2	Export	233	Estonia	EST	8	Albania	ALB								03	FISH,CRUSTACEANS,MOLLUSC	1	No Quantity			0		0		84137			0
S3	2016	2016	2016	2	0	2	Export	233	Estonia	EST	12	Algeria	DZA								03	FISH,CRUSTACEANS,MOLLUSC	1	No Quantity			0		0		177626			0
S3	2016	2016	2016	2	0	2	Export	233	Estonia	EST	31	Azerbaijan	AZE								03	FISH,CRUSTACEANS,MOLLUSC	1	No Quantity			0		0		13949			0
S3	2016	2016	2016	2	0	2	Export	233	Estonia	EST	36	Australia	AUS								03	FISH,CRUSTACEANS,MOLLUSC	1	No Quantity			0		0		274554			0
S3	2016	2016	2016	2	0	2	Export	233	Estonia	EST	40	Austria	AUT								03	FISH,CRUSTACEANS,MOLLUSC	1	No Quantity			0		0		14858			0
S3	2016	2016	2016	2	0	2	Export	233	Estonia	EST	51	Armenia	ARM								03	FISH,CRUSTACEANS,MOLLUSC	1	No Quantity			0		0		13379			0
S3	2016	2016	2016	2	0	2	Export	233	Estonia	EST	56	Belgium	BEL								03	FISH,CRUSTACEANS,MOLLUSC	1	No Quantity			0		0		36687			0
S3	2016	2016	2016	2	0	2	Export	233	Estonia	EST	100	Bulgaria	BGR								03	FISH,CRUSTACEANS,MOLLUSC	1	No Quantity			0		0		584165			0
S3	2016	2016	2016	2	0	2	Export	233	Estonia	EST	112	Belarus	BLR								03	FISH,CRUSTACEANS,MOLLUSC	1	No Quantity			0		0		8780677			0
S3	2016	2016	2016	2	0	2	Export	233	Estonia	EST	124	Canada	CAN								03	FISH,CRUSTACEANS,MOLLUSC	1	No Quantity			0		0		406722			0
S3	2016	2016	2016	2	0	2	Export	233	Estonia	EST	156	China	CHN								03	FISH,CRUSTACEANS,MOLLUSC	1	No Quantity			0		0		5405892			0
S3	2016	2016	2016	2	0	2	Export	233	Estonia	EST	191	Croatia	HRV								03	FISH,CRUSTACEANS,MOLLUSC	1	No Quantity			0		0		100639			0
S3	2016	2016	2016	2	0	2	Export	233	Estonia	EST	196	Cyprus	CYP								03	FISH,CRUSTACEANS,MOLLUSC	1	No Quantity			0		0		84061			0
S3	2016	2016	2016	2	0	2	Export	233	Estonia	EST	203	Czechia	CZE								03	FISH,CRUSTACEANS,MOLLUSC	1	No Quantity			0		0		684957			0
S3	2016	2016	2016	2	0	2	Export	233	Estonia	EST	204	Benin	BEN								03	FISH,CRUSTACEANS,MOLLUSC	1	No Quantity			0		0		75184			0
S3	2016	2016	2016	2	0	2	Export	233	Estonia	EST	208	Denmark	DNK								03	FISH,CRUSTACEANS,MOLLUSC	1	No Quantity			0		0		7414964			0
S3	2016	2016	2016	2	0	2	Export	233	Estonia	EST	246	Finland	FIN								03	FISH,CRUSTACEANS,MOLLUSC	1	No Quantity			0		0		30256151			0
S3	2016	2016	2016	2	0	2	Export	233	Estonia	EST	251	France	FRA								03	FISH,CRUSTACEANS,MOLLUSC	1	No Quantity			0		0		2305125			0
S3	2016	2016	2016	2	0	2	Export	233	Estonia	EST	268	Georgia	GEO								03	FISH,CRUSTACEANS,MOLLUSC	1	No Quantity			0		0		228644			0
S3	2016	2016	2016	2	0	2	Export	233	Estonia	EST	276	Germany	DEU								03	FISH,CRUSTACEANS,MOLLUSC	1	No Quantity			0		0		7896080			0
S3	2016	2016	2016	2	0	2	Export	233	Estonia	EST	288	Ghana	GHA								03	FISH,CRUSTACEANS,MOLLUSC	1	No Quantity			0		0		14423			0
S3	2016	2016	2016	2	0	2	Export	233	Estonia	EST	300	Greece	GRC								03	FISH,CRUSTACEANS,MOLLUSC	1	No Quantity			0		0		65014			0
S3	2016	2016	2016	2	0	2	Export	233	Estonia	EST	348	Hungary	HUN								03	FISH,CRUSTACEANS,MOLLUSC	1	No Quantity			0		0		902441			0
S3	2016	2016	2016	2	0	2	Export	233	Estonia	EST	352	Iceland	ISL								03	FISH,CRUSTACEANS,MOLLUSC	1	No Quantity			0		0		5233835			0
S3	2016	2016	2016	2	0	2	Export	233	Estonia	EST	381	Italy	ITA								03	FISH,CRUSTACEANS,MOLLUSC	1	No Quantity			0		0		1316386			0
S3	2016	2016	2016	2	0	2	Export	233	Estonia	EST	392	Japan	JPN								03	FISH,CRUSTACEANS,MOLLUSC	1	No Quantity			0		0		4600472			0
S3	2016	2016	2016	2	0	2	Export	233	Estonia	EST	398	Kazakhstan	KAZ								03	FISH,CRUSTACEANS,MOLLUSC	1	No Quantity			0		0		1548616			0
S3	2016	2016	2016	2	0	2	Export	233	Estonia	EST	417	Kyrgyzstan	KGZ								03	FISH,CRUSTACEANS,MOLLUSC	1	No Quantity			0		0		53628			0
S3	2016	2016	2016	2	0	2	Export	233	Estonia	EST	422	Lebanon	LBN								03	FISH,CRUSTACEANS,MOLLUSC	1	No Quantity			0		0		53423			0
S3	2016	2016	2016	2	0	2	Export	233	Estonia	EST	428	Latvia	LVA								03	FISH,CRUSTACEANS,MOLLUSC	1	No Quantity			0		0		8946746			0
S3	2016	2016	2016	2	0	2	Export	233	Estonia	EST	430	Liberia	LBR								03	FISH,CRUSTACEANS,MOLLUSC	1	No Quantity			0		0		1027			0
S3	2016	2016	2016	2	0	2	Export	233	Estonia	EST	440	Lithuania	LTU								03	FISH,CRUSTACEANS,MOLLUSC	1	No Quantity			0		0		4195785			0
S3	2016	2016	2016	2	0	2	Export	233	Estonia	EST	442	Luxembourg	LUX								03	FISH,CRUSTACEANS,MOLLUSC	1	No Quantity			0		0		9067			0
S3	2016	2016	2016	2	0	2	Export	233	Estonia	EST	470	Malta	MLT								03	FISH,CRUSTACEANS,MOLLUSC	1	No Quantity			0		0		821			0
S3	2016	2016	2016	2	0	2	Export	233	Estonia	EST	498	Rep. of Moldova	MDA								03	FISH,CRUSTACEANS,MOLLUSC	1	No Quantity			0		0		2131067			0
S3	2016	2016	2016	2	0	2	Export	233	Estonia	EST	528	Netherlands	NLD								03	FISH,CRUSTACEANS,MOLLUSC	1	No Quantity			0		0		966789			0
S3	2016	2016	2016	2	0	2	Export	233	Estonia	EST	566	Nigeria	NGA								03	FISH,CRUSTACEANS,MOLLUSC	1	No Quantity			0		0		28817			0
S3	2016	2016	2016	2	0	2	Export	233	Estonia	EST	579	Norway	NOR								03	FISH,CRUSTACEANS,MOLLUSC	1	No Quantity			0		0		6162134			0
S3	2016	2016	2016	2	0	2	Export	233	Estonia	EST	616	Poland	POL								03	FISH,CRUSTACEANS,MOLLUSC	1	No Quantity			0		0		2414923			0
S3	2016	2016	2016	2	0	2	Export	233	Estonia	EST	620	Portugal	PRT								03	FISH,CRUSTACEANS,MOLLUSC	1	No Quantity			0		0		82997			0
S3	2016	2016	2016	2	0	2	Export	233	Estonia	EST	642	Romania	ROU								03	FISH,CRUSTACEANS,MOLLUSC	1	No Quantity			0		0		564434			0
S3	2016	2016	2016	2	0	2	Export	233	Estonia	EST	688	Serbia	SRB								03	FISH,CRUSTACEANS,MOLLUSC	1	No Quantity			0		0		1737259			0
S3	2016	2016	2016	2	0	2	Export	233	Estonia	EST	703	Slovakia	SVK								03	FISH,CRUSTACEANS,MOLLUSC	1	No Quantity			0		0		491088			0
S3	2016	2016	2016	2	0	2	Export	233	Estonia	EST	704	Viet Nam	VNM								03	FISH,CRUSTACEANS,MOLLUSC	1	No Quantity			0		0		1132086			0
S3	2016	2016	2016	2	0	2	Export	233	Estonia	EST	705	Slovenia	SVN								03	FISH,CRUSTACEANS,MOLLUSC	1	No Quantity			0		0		260859			0
S3	2016	2016	2016	2	0	2	Export	233	Estonia	EST	724	Spain	ESP								03	FISH,CRUSTACEANS,MOLLUSC	1	No Quantity			0		0		689390			0
S3	2016	2016	2016	2	0	2	Export	233	Estonia	EST	752	Sweden	SWE								03	FISH,CRUSTACEANS,MOLLUSC	1	No Quantity			0		0		16064793			0
S3	2016	2016	2016	2	0	2	Export	233	Estonia	EST	757	Switzerland	CHE								03	FISH,CRUSTACEANS,MOLLUSC	1	No Quantity			0		0		9710479			0
S3	2016	2016	2016	2	0	2	Export	233	Estonia	EST	804	Ukraine	UKR								03	FISH,CRUSTACEANS,MOLLUSC	1	No Quantity			0		0		13970607			0
S3	2016	2016	2016	2	0	2	Export	233	Estonia	EST	807	North Macedonia	MKD								03	FISH,CRUSTACEANS,MOLLUSC	1	No Quantity			0		0		13927			0
S3	2016	2016	2016	2	0	2	Export	233	Estonia	EST	826	United Kingdom	GBR								03	FISH,CRUSTACEANS,MOLLUSC	1	No Quantity			0		0		1406000			0
S3	2016	2016	2016	2	0	2	Export	233	Estonia	EST	837	Bunkers									03	FISH,CRUSTACEANS,MOLLUSC	1	No Quantity			0		0		186384			0
S3	2016	2016	2016	2	0	2	Export	233	Estonia	EST	842	USA	USA								03	FISH,CRUSTACEANS,MOLLUSC	1	No Quantity			0		0		2416369			0
S3	2016	2016	2016	2	0	2	Export	231	Ethiopia	ETH	0	World	WLD								04	CEREALS,CEREAL PREPRTNS.	1	No Quantity							13629020			0
S3	2016	2016	2016	2	0	2	Export	231	Ethiopia	ETH	24	Angola	AGO								04	CEREALS,CEREAL PREPRTNS.	1	No Quantity							1209			0
S3	2016	2016	2016	2	0	2	Export	231	Ethiopia	ETH	36	Australia	AUS								04	CEREALS,CEREAL PREPRTNS.	1	No Quantity							34199			0
S3	2016	2016	2016	2	0	2	Export	231	Ethiopia	ETH	40	Austria	AUT								04	CEREALS,CEREAL PREPRTNS.	1	No Quantity							29			0
S3	2016	2016	2016	2	0	2	Export	231	Ethiopia	ETH	48	Bahrain	BHR								04	CEREALS,CEREAL PREPRTNS.	1	No Quantity							245874			0
S3	2016	2016	2016	2	0	2	Export	231	Ethiopia	ETH	56	Belgium	BEL								04	CEREALS,CEREAL PREPRTNS.	1	No Quantity							1793			0
S3	2016	2016	2016	2	0	2	Export	231	Ethiopia	ETH	100	Bulgaria	BGR								04	CEREALS,CEREAL PREPRTNS.	1	No Quantity							253			0
S3	2016	2016	2016	2	0	2	Export	231	Ethiopia	ETH	104	Myanmar	MMR								04	CEREALS,CEREAL PREPRTNS.	1	No Quantity							113			0
S3	2016	2016	2016	2	0	2	Export	231	Ethiopia	ETH	124	Canada	CAN								04	CEREALS,CEREAL PREPRTNS.	1	No Quantity							274700			0
S3	2016	2016	2016	2	0	2	Export	231	Ethiopia	ETH	156	China	CHN								04	CEREALS,CEREAL PREPRTNS.	1	No Quantity							203607			0
S3	2016	2016	2016	2	0	2	Export	231	Ethiopia	ETH	208	Denmark	DNK								04	CEREALS,CEREAL PREPRTNS.	1	No Quantity							2624			0
S3	2016	2016	2016	2	0	2	Export	231	Ethiopia	ETH	226	Equatorial Guinea	GNQ								04	CEREALS,CEREAL PREPRTNS.	1	No Quantity							379			0
S3	2016	2016	2016	2	0	2	Export	231	Ethiopia	ETH	246	Finland	FIN								04	CEREALS,CEREAL PREPRTNS.	1	No Quantity							41063			0
S3	2016	2016	2016	2	0	2	Export	231	Ethiopia	ETH	251	France	FRA								04	CEREALS,CEREAL PREPRTNS.	1	No Quantity							5662			0
S3	2016	2016	2016	2	0	2	Export	231	Ethiopia	ETH	262	Djibouti	DJI								04	CEREALS,CEREAL PREPRTNS.	1	No Quantity							252065			0
S3	2016	2016	2016	2	0	2	Export	231	Ethiopia	ETH	276	Germany	DEU								04	CEREALS,CEREAL PREPRTNS.	1	No Quantity							35306			0
S3	2016	2016	2016	2	0	2	Export	231	Ethiopia	ETH	288	Ghana	GHA								04	CEREALS,CEREAL PREPRTNS.	1	No Quantity							268			0
S3	2016	2016	2016	2	0	2	Export	231	Ethiopia	ETH	344	China, Hong Kong SAR	HKG								04	CEREALS,CEREAL PREPRTNS.	1	No Quantity							184			0
S3	2016	2016	2016	2	0	2	Export	231	Ethiopia	ETH	376	Israel	ISR								04	CEREALS,CEREAL PREPRTNS.	1	No Quantity							3530080			0
S3	2016	2016	2016	2	0	2	Export	231	Ethiopia	ETH	381	Italy	ITA								04	CEREALS,CEREAL PREPRTNS.	1	No Quantity							123			0
S3	2016	2016	2016	2	0	2	Export	231	Ethiopia	ETH	404	Kenya	KEN								04	CEREALS,CEREAL PREPRTNS.	1	No Quantity							58			0
S3	2016	2016	2016	2	0	2	Export	231	Ethiopia	ETH	408	Dem. People's Rep. of Korea	PRK								04	CEREALS,CEREAL PREPRTNS.	1	No Quantity							92			0
S3	2016	2016	2016	2	0	2	Export	231	Ethiopia	ETH	410	Rep. of Korea	KOR								04	CEREALS,CEREAL PREPRTNS.	1	No Quantity							1			0
S3	2016	2016	2016	2	0	2	Export	231	Ethiopia	ETH	414	Kuwait	KWT								04	CEREALS,CEREAL PREPRTNS.	1	No Quantity							146374			0
S3	2016	2016	2016	2	0	2	Export	231	Ethiopia	ETH	418	Lao People's Dem. Rep.	LAO								04	CEREALS,CEREAL PREPRTNS.	1	No Quantity							72			0
S3	2016	2016	2016	2	0	2	Export	231	Ethiopia	ETH	422	Lebanon	LBN								04	CEREALS,CEREAL PREPRTNS.	1	No Quantity							322			0
S3	2016	2016	2016	2	0	2	Export	231	Ethiopia	ETH	454	Malawi	MWI								04	CEREALS,CEREAL PREPRTNS.	1	No Quantity							242			0
S3	2016	2016	2016	2	0	2	Export	231	Ethiopia	ETH	490	Other Asia, nes									04	CEREALS,CEREAL PREPRTNS.	1	No Quantity							143			0
S3	2016	2016	2016	2	0	2	Export	231	Ethiopia	ETH	528	Netherlands	NLD								04	CEREALS,CEREAL PREPRTNS.	1	No Quantity							34508			0
S3	2016	2016	2016	2	0	2	Export	231	Ethiopia	ETH	566	Nigeria	NGA								04	CEREALS,CEREAL PREPRTNS.	1	No Quantity							1275			0
S3	2016	2016	2016	2	0	2	Export	231	Ethiopia	ETH	579	Norway	NOR								04	CEREALS,CEREAL PREPRTNS.	1	No Quantity							385945			0
S3	2016	2016	2016	2	0	2	Export	231	Ethiopia	ETH	634	Qatar	QAT								04	CEREALS,CEREAL PREPRTNS.	1	No Quantity							35702			0
S3	2016	2016	2016	2	0	2	Export	231	Ethiopia	ETH	682	Saudi Arabia	SAU								04	CEREALS,CEREAL PREPRTNS.	1	No Quantity							725			0
S3	2016	2016	2016	2	0	2	Export	231	Ethiopia	ETH	699	India	IND								04	CEREALS,CEREAL PREPRTNS.	1	No Quantity							188			0
S3	2016	2016	2016	2	0	2	Export	231	Ethiopia	ETH	705	Slovenia	SVN								04	CEREALS,CEREAL PREPRTNS.	1	No Quantity							952			0
S3	2016	2016	2016	2	0	2	Export	231	Ethiopia	ETH	706	Somalia	SOM								04	CEREALS,CEREAL PREPRTNS.	1	No Quantity							11546			0
S3	2016	2016	2016	2	0	2	Export	231	Ethiopia	ETH	710	South Africa	ZAF								04	CEREALS,CEREAL PREPRTNS.	1	No Quantity							288313			0
S3	2016	2016	2016	2	0	2	Export	231	Ethiopia	ETH	729	Sudan	SDN								04	CEREALS,CEREAL PREPRTNS.	1	No Quantity							73627			0
S3	2016	2016	2016	2	0	2	Export	231	Ethiopia	ETH	748	Swaziland	SWZ								04	CEREALS,CEREAL PREPRTNS.	1	No Quantity							529			0
S3	2016	2016	2016	2	0	2	Export	231	Ethiopia	ETH	752	Sweden	SWE								04	CEREALS,CEREAL PREPRTNS.	1	No Quantity							731790			0
S3	2016	2016	2016	2	0	2	Export	231	Ethiopia	ETH	757	Switzerland	CHE								04	CEREALS,CEREAL PREPRTNS.	1	No Quantity							46133			0
S3	2016	2016	2016	2	0	2	Export	231	Ethiopia	ETH	760	Syria	SYR								04	CEREALS,CEREAL PREPRTNS.	1	No Quantity							785			0
S3	2016	2016	2016	2	0	2	Export	231	Ethiopia	ETH	784	United Arab Emirates	ARE								04	CEREALS,CEREAL PREPRTNS.	1	No Quantity							1960458			0
S3	2016	2016	2016	2	0	2	Export	231	Ethiopia	ETH	792	Turkey	TUR								04	CEREALS,CEREAL PREPRTNS.	1	No Quantity							814496			0
S3	2016	2016	2016	2	0	2	Export	231	Ethiopia	ETH	826	United Kingdom	GBR								04	CEREALS,CEREAL PREPRTNS.	1	No Quantity							135049			0
S3	2016	2016	2016	2	0	2	Export	231	Ethiopia	ETH	834	United Rep. of Tanzania	TZA								04	CEREALS,CEREAL PREPRTNS.	1	No Quantity							475			0
S3	2016	2016	2016	2	0	2	Export	231	Ethiopia	ETH	842	USA	USA								04	CEREALS,CEREAL PREPRTNS.	1	No Quantity							4329625			0
S3	2016	2016	2016	2	0	2	Export	231	Ethiopia	ETH	894	Zambia	ZMB								04	CEREALS,CEREAL PREPRTNS.	1	No Quantity							67			0
S3	2016	2016	2016	2	0	2	Export	233	Estonia	EST	0	World	WLD								04	CEREALS,CEREAL PREPRTNS.	1	No Quantity			0		0		189811074			0
S3	2016	2016	2016	2	0	2	Export	233	Estonia	EST	12	Algeria	DZA								04	CEREALS,CEREAL PREPRTNS.	1	No Quantity			0		0		4814276			0
S3	2016	2016	2016	2	0	2	Export	233	Estonia	EST	36	Australia	AUS								04	CEREALS,CEREAL PREPRTNS.	1	No Quantity			0		0		1582			0
S3	2016	2016	2016	2	0	2	Export	233	Estonia	EST	56	Belgium	BEL								04	CEREALS,CEREAL PREPRTNS.	1	No Quantity			0		0		165321			0
S3	2016	2016	2016	2	0	2	Export	233	Estonia	EST	100	Bulgaria	BGR								04	CEREALS,CEREAL PREPRTNS.	1	No Quantity			0		0		56712			0
S3	2016	2016	2016	2	0	2	Export	233	Estonia	EST	112	Belarus	BLR								04	CEREALS,CEREAL PREPRTNS.	1	No Quantity			0		0		379837			0
S3	2016	2016	2016	2	0	2	Export	233	Estonia	EST	156	China	CHN								04	CEREALS,CEREAL PREPRTNS.	1	No Quantity			0		0		7545			0
S3	2016	2016	2016	2	0	2	Export	233	Estonia	EST	196	Cyprus	CYP								04	CEREALS,CEREAL PREPRTNS.	1	No Quantity			0		0		14736			0
S3	2016	2016	2016	2	0	2	Export	233	Estonia	EST	203	Czechia	CZE								04	CEREALS,CEREAL PREPRTNS.	1	No Quantity			0		0		95960			0
S3	2016	2016	2016	2	0	2	Export	233	Estonia	EST	208	Denmark	DNK								04	CEREALS,CEREAL PREPRTNS.	1	No Quantity			0		0		1974229			0
S3	2016	2016	2016	2	0	2	Export	233	Estonia	EST	246	Finland	FIN								04	CEREALS,CEREAL PREPRTNS.	1	No Quantity			0		0		33189295			0
S3	2016	2016	2016	2	0	2	Export	233	Estonia	EST	251	France	FRA								04	CEREALS,CEREAL PREPRTNS.	1	No Quantity			0		0		22246			0
S3	2016	2016	2016	2	0	2	Export	233	Estonia	EST	268	Georgia	GEO								04	CEREALS,CEREAL PREPRTNS.	1	No Quantity			0		0		12522			0
S3	2016	2016	2016	2	0	2	Export	233	Estonia	EST	276	Germany	DEU								04	CEREALS,CEREAL PREPRTNS.	1	No Quantity			0		0		19465049			0
S3	2016	2016	2016	2	0	2	Export	233	Estonia	EST	344	China, Hong Kong SAR	HKG								04	CEREALS,CEREAL PREPRTNS.	1	No Quantity			0		0		6588			0
S3	2016	2016	2016	2	0	2	Export	233	Estonia	EST	348	Hungary	HUN								04	CEREALS,CEREAL PREPRTNS.	1	No Quantity			0		0		15030			0
S3	2016	2016	2016	2	0	2	Export	233	Estonia	EST	352	Iceland	ISL								04	CEREALS,CEREAL PREPRTNS.	1	No Quantity			0		0		5817			0
S3	2016	2016	2016	2	0	2	Export	233	Estonia	EST	360	Indonesia	IDN								04	CEREALS,CEREAL PREPRTNS.	1	No Quantity			0		0		304			0
S3	2016	2016	2016	2	0	2	Export	233	Estonia	EST	364	Iran	IRN								04	CEREALS,CEREAL PREPRTNS.	1	No Quantity			0		0		9571243			0
S3	2016	2016	2016	2	0	2	Export	233	Estonia	EST	372	Ireland	IRL								04	CEREALS,CEREAL PREPRTNS.	1	No Quantity			0		0		2310149			0
S3	2016	2016	2016	2	0	2	Export	233	Estonia	EST	376	Israel	ISR								04	CEREALS,CEREAL PREPRTNS.	1	No Quantity			0		0		6			0
S3	2016	2016	2016	2	0	2	Export	233	Estonia	EST	381	Italy	ITA								04	CEREALS,CEREAL PREPRTNS.	1	No Quantity			0		0		84866			0
S3	2016	2016	2016	2	0	2	Export	233	Estonia	EST	404	Kenya	KEN								04	CEREALS,CEREAL PREPRTNS.	1	No Quantity			0		0		7236094			0
S3	2016	2016	2016	2	0	2	Export	233	Estonia	EST	414	Kuwait	KWT								04	CEREALS,CEREAL PREPRTNS.	1	No Quantity			0		0		7080			0
S3	2016	2016	2016	2	0	2	Export	233	Estonia	EST	428	Latvia	LVA								04	CEREALS,CEREAL PREPRTNS.	1	No Quantity			0		0		16781665			0
S3	2016	2016	2016	2	0	2	Export	233	Estonia	EST	430	Liberia	LBR								04	CEREALS,CEREAL PREPRTNS.	1	No Quantity			0		0		751			0
S3	2016	2016	2016	2	0	2	Export	233	Estonia	EST	440	Lithuania	LTU								04	CEREALS,CEREAL PREPRTNS.	1	No Quantity			0		0		8618530			0
S3	2016	2016	2016	2	0	2	Export	233	Estonia	EST	470	Malta	MLT								04	CEREALS,CEREAL PREPRTNS.	1	No Quantity			0		0		1228595			0
S3	2016	2016	2016	2	0	2	Export	233	Estonia	EST	490	Other Asia, nes									04	CEREALS,CEREAL PREPRTNS.	1	No Quantity			0		0		1757			0
S3	2016	2016	2016	2	0	2	Export	233	Estonia	EST	498	Rep. of Moldova	MDA								04	CEREALS,CEREAL PREPRTNS.	1	No Quantity			0		0		523			0
S3	2016	2016	2016	2	0	2	Export	233	Estonia	EST	504	Morocco	MAR								04	CEREALS,CEREAL PREPRTNS.	1	No Quantity			0		0		4363019			0
S3	2016	2016	2016	2	0	2	Export	233	Estonia	EST	528	Netherlands	NLD								04	CEREALS,CEREAL PREPRTNS.	1	No Quantity			0		0		6311817			0
S3	2016	2016	2016	2	0	2	Export	233	Estonia	EST	533	Aruba	ABW								04	CEREALS,CEREAL PREPRTNS.	1	No Quantity			0		0		82189			0
S3	2016	2016	2016	2	0	2	Export	233	Estonia	EST	579	Norway	NOR								04	CEREALS,CEREAL PREPRTNS.	1	No Quantity			0		0		994265			0
S3	2016	2016	2016	2	0	2	Export	233	Estonia	EST	616	Poland	POL								04	CEREALS,CEREAL PREPRTNS.	1	No Quantity			0		0		739122			0
S3	2016	2016	2016	2	0	2	Export	233	Estonia	EST	642	Romania	ROU								04	CEREALS,CEREAL PREPRTNS.	1	No Quantity			0		0		24681			0
S3	2016	2016	2016	2	0	2	Export	233	Estonia	EST	643	Russian Federation	RUS								04	CEREALS,CEREAL PREPRTNS.	1	No Quantity			0		0		3511644			0
S3	2016	2016	2016	2	0	2	Export	233	Estonia	EST	682	Saudi Arabia	SAU								04	CEREALS,CEREAL PREPRTNS.	1	No Quantity			0		0		31129743			0
S3	2016	2016	2016	2	0	2	Export	233	Estonia	EST	688	Serbia	SRB								04	CEREALS,CEREAL PREPRTNS.	1	No Quantity			0		0		17586			0
S3	2016	2016	2016	2	0	2	Export	233	Estonia	EST	703	Slovakia	SVK								04	CEREALS,CEREAL PREPRTNS.	1	No Quantity			0		0		31205			0
S3	2016	2016	2016	2	0	2	Export	233	Estonia	EST	724	Spain	ESP								04	CEREALS,CEREAL PREPRTNS.	1	No Quantity			0		0		10453734			0
S3	2016	2016	2016	2	0	2	Export	233	Estonia	EST	752	Sweden	SWE								04	CEREALS,CEREAL PREPRTNS.	1	No Quantity			0		0		17511880			0
S3	2016	2016	2016	2	0	2	Export	233	Estonia	EST	788	Tunisia	TUN								04	CEREALS,CEREAL PREPRTNS.	1	No Quantity			0		0		4155678			0
S3	2016	2016	2016	2	0	2	Export	233	Estonia	EST	804	Ukraine	UKR								04	CEREALS,CEREAL PREPRTNS.	1	No Quantity			0		0		411149			0
S3	2016	2016	2016	2	0	2	Export	233	Estonia	EST	818	Egypt	EGY								04	CEREALS,CEREAL PREPRTNS.	1	No Quantity			0		0		21226			0
S3	2016	2016	2016	2	0	2	Export	233	Estonia	EST	826	United Kingdom	GBR								04	CEREALS,CEREAL PREPRTNS.	1	No Quantity			0		0		3727609			0
S3	2016	2016	2016	2	0	2	Export	233	Estonia	EST	837	Bunkers									04	CEREALS,CEREAL PREPRTNS.	1	No Quantity			0		0		141094			0
S3	2016	2016	2016	2	0	2	Export	233	Estonia	EST	842	USA	USA								04	CEREALS,CEREAL PREPRTNS.	1	No Quantity			0		0		5488			0
S3	2016	2016	2016	2	0	2	Export	233	Estonia	EST	858	Uruguay	URY								04	CEREALS,CEREAL PREPRTNS.	1	No Quantity			0		0		109615			0
S3	2016	2016	2016	2	0	2	Export	231	Ethiopia	ETH	0	World	WLD								05	VEGETABLES AND FRUIT	1	No Quantity							282659531			0
S3	2016	2016	2016	2	0	2	Export	231	Ethiopia	ETH	12	Algeria	DZA								05	VEGETABLES AND FRUIT	1	No Quantity							413			0
S3	2016	2016	2016	2	0	2	Export	231	Ethiopia	ETH	24	Angola	AGO								05	VEGETABLES AND FRUIT	1	No Quantity							54392			0
S3	2016	2016	2016	2	0	2	Export	231	Ethiopia	ETH	32	Argentina	ARG								05	VEGETABLES AND FRUIT	1	No Quantity							308			0
S3	2016	2016	2016	2	0	2	Export	231	Ethiopia	ETH	36	Australia	AUS								05	VEGETABLES AND FRUIT	1	No Quantity							61127			0
S3	2016	2016	2016	2	0	2	Export	231	Ethiopia	ETH	40	Austria	AUT								05	VEGETABLES AND FRUIT	1	No Quantity							174			0
S3	2016	2016	2016	2	0	2	Export	231	Ethiopia	ETH	48	Bahrain	BHR								05	VEGETABLES AND FRUIT	1	No Quantity							41526			0
S3	2016	2016	2016	2	0	2	Export	231	Ethiopia	ETH	50	Bangladesh	BGD								05	VEGETABLES AND FRUIT	1	No Quantity							2155545			0
S3	2016	2016	2016	2	0	2	Export	231	Ethiopia	ETH	56	Belgium	BEL								05	VEGETABLES AND FRUIT	1	No Quantity							2028909			0
S3	2016	2016	2016	2	0	2	Export	231	Ethiopia	ETH	72	Botswana	BWA								05	VEGETABLES AND FRUIT	1	No Quantity							44395			0
S3	2016	2016	2016	2	0	2	Export	231	Ethiopia	ETH	76	Brazil	BRA								05	VEGETABLES AND FRUIT	1	No Quantity							501150			0
S3	2016	2016	2016	2	0	2	Export	231	Ethiopia	ETH	100	Bulgaria	BGR								05	VEGETABLES AND FRUIT	1	No Quantity							1817194			0
S3	2016	2016	2016	2	0	2	Export	231	Ethiopia	ETH	104	Myanmar	MMR								05	VEGETABLES AND FRUIT	1	No Quantity							25036			0
S3	2016	2016	2016	2	0	2	Export	231	Ethiopia	ETH	108	Burundi	BDI								05	VEGETABLES AND FRUIT	1	No Quantity							110158			0
S3	2016	2016	2016	2	0	2	Export	231	Ethiopia	ETH	112	Belarus	BLR								05	VEGETABLES AND FRUIT	1	No Quantity							456			0
S3	2016	2016	2016	2	0	2	Export	231	Ethiopia	ETH	116	Cambodia	KHM								05	VEGETABLES AND FRUIT	1	No Quantity							138143			0
S3	2016	2016	2016	2	0	2	Export	231	Ethiopia	ETH	120	Cameroon	CMR								05	VEGETABLES AND FRUIT	1	No Quantity							33014			0
S3	2016	2016	2016	2	0	2	Export	231	Ethiopia	ETH	124	Canada	CAN								05	VEGETABLES AND FRUIT	1	No Quantity							130777			0
S3	2016	2016	2016	2	0	2	Export	231	Ethiopia	ETH	132	Cabo Verde	CPV								05	VEGETABLES AND FRUIT	1	No Quantity							11265			0
S3	2016	2016	2016	2	0	2	Export	231	Ethiopia	ETH	140	Central African Rep.	CAF								05	VEGETABLES AND FRUIT	1	No Quantity							600			0
S3	2016	2016	2016	2	0	2	Export	231	Ethiopia	ETH	144	Sri Lanka	LKA								05	VEGETABLES AND FRUIT	1	No Quantity							226559			0
S3	2016	2016	2016	2	0	2	Export	231	Ethiopia	ETH	148	Chad	TCD								05	VEGETABLES AND FRUIT	1	No Quantity							13383			0
S3	2016	2016	2016	2	0	2	Export	231	Ethiopia	ETH	156	China	CHN								05	VEGETABLES AND FRUIT	1	No Quantity							337705			0
S3	2016	2016	2016	2	0	2	Export	231	Ethiopia	ETH	170	Colombia	COL								05	VEGETABLES AND FRUIT	1	No Quantity							658			0
S3	2016	2016	2016	2	0	2	Export	231	Ethiopia	ETH	178	Congo	COG								05	VEGETABLES AND FRUIT	1	No Quantity							48788			0
S3	2016	2016	2016	2	0	2	Export	231	Ethiopia	ETH	203	Czechia	CZE								05	VEGETABLES AND FRUIT	1	No Quantity							1228972			0
S3	2016	2016	2016	2	0	2	Export	231	Ethiopia	ETH	204	Benin	BEN								05	VEGETABLES AND FRUIT	1	No Quantity							11528			0
S3	2016	2016	2016	2	0	2	Export	231	Ethiopia	ETH	208	Denmark	DNK								05	VEGETABLES AND FRUIT	1	No Quantity							2618			0
S3	2016	2016	2016	2	0	2	Export	231	Ethiopia	ETH	222	El Salvador	SLV								05	VEGETABLES AND FRUIT	1	No Quantity							851825			0
S3	2016	2016	2016	2	0	2	Export	231	Ethiopia	ETH	233	Estonia	EST								05	VEGETABLES AND FRUIT	1	No Quantity							823			0
S3	2016	2016	2016	2	0	2	Export	231	Ethiopia	ETH	246	Finland	FIN								05	VEGETABLES AND FRUIT	1	No Quantity							1659			0
S3	2016	2016	2016	2	0	2	Export	231	Ethiopia	ETH	251	France	FRA								05	VEGETABLES AND FRUIT	1	No Quantity							676263			0
S3	2016	2016	2016	2	0	2	Export	231	Ethiopia	ETH	262	Djibouti	DJI								05	VEGETABLES AND FRUIT	1	No Quantity							14698877			0
S3	2016	2016	2016	2	0	2	Export	231	Ethiopia	ETH	270	Gambia	GMB								05	VEGETABLES AND FRUIT	1	No Quantity							3227			0
S3	2016	2016	2016	2	0	2	Export	231	Ethiopia	ETH	276	Germany	DEU								05	VEGETABLES AND FRUIT	1	No Quantity							1969549			0
S3	2016	2016	2016	2	0	2	Export	231	Ethiopia	ETH	288	Ghana	GHA								05	VEGETABLES AND FRUIT	1	No Quantity							44448			0
S3	2016	2016	2016	2	0	2	Export	231	Ethiopia	ETH	300	Greece	GRC								05	VEGETABLES AND FRUIT	1	No Quantity							181048			0
S3	2016	2016	2016	2	0	2	Export	231	Ethiopia	ETH	320	Guatemala	GTM								05	VEGETABLES AND FRUIT	1	No Quantity							434672			0
S3	2016	2016	2016	2	0	2	Export	231	Ethiopia	ETH	324	Guinea	GIN								05	VEGETABLES AND FRUIT	1	No Quantity							12530			0
S3	2016	2016	2016	2	0	2	Export	231	Ethiopia	ETH	344	China, Hong Kong SAR	HKG								05	VEGETABLES AND FRUIT	1	No Quantity							1689170			0
S3	2016	2016	2016	2	0	2	Export	231	Ethiopia	ETH	348	Hungary	HUN								05	VEGETABLES AND FRUIT	1	No Quantity							434965			0
S3	2016	2016	2016	2	0	2	Export	231	Ethiopia	ETH	360	Indonesia	IDN								05	VEGETABLES AND FRUIT	1	No Quantity							28089711			0
S3	2016	2016	2016	2	0	2	Export	231	Ethiopia	ETH	364	Iran	IRN								05	VEGETABLES AND FRUIT	1	No Quantity							1629			0
S3	2016	2016	2016	2	0	2	Export	231	Ethiopia	ETH	368	Iraq	IRQ								05	VEGETABLES AND FRUIT	1	No Quantity							481287			0
S3	2016	2016	2016	2	0	2	Export	231	Ethiopia	ETH	372	Ireland	IRL								05	VEGETABLES AND FRUIT	1	No Quantity							176140			0
S3	2016	2016	2016	2	0	2	Export	231	Ethiopia	ETH	376	Israel	ISR								05	VEGETABLES AND FRUIT	1	No Quantity							2243103			0
S3	2016	2016	2016	2	0	2	Export	231	Ethiopia	ETH	381	Italy	ITA								05	VEGETABLES AND FRUIT	1	No Quantity							1076102			0
S3	2016	2016	2016	2	0	2	Export	231	Ethiopia	ETH	384	Côte d'Ivoire	CIV								05	VEGETABLES AND FRUIT	1	No Quantity							1107			0
S3	2016	2016	2016	2	0	2	Export	231	Ethiopia	ETH	392	Japan	JPN								05	VEGETABLES AND FRUIT	1	No Quantity							56319			0
S3	2016	2016	2016	2	0	2	Export	231	Ethiopia	ETH	400	Jordan	JOR								05	VEGETABLES AND FRUIT	1	No Quantity							2002207			0
S3	2016	2016	2016	2	0	2	Export	231	Ethiopia	ETH	404	Kenya	KEN								05	VEGETABLES AND FRUIT	1	No Quantity							11332754			0
S3	2016	2016	2016	2	0	2	Export	231	Ethiopia	ETH	408	Dem. People's Rep. of Korea	PRK								05	VEGETABLES AND FRUIT	1	No Quantity							494			0
S3	2016	2016	2016	2	0	2	Export	231	Ethiopia	ETH	414	Kuwait	KWT								05	VEGETABLES AND FRUIT	1	No Quantity							21113			0
S3	2016	2016	2016	2	0	2	Export	231	Ethiopia	ETH	418	Lao People's Dem. Rep.	LAO								05	VEGETABLES AND FRUIT	1	No Quantity							2860			0
S3	2016	2016	2016	2	0	2	Export	231	Ethiopia	ETH	422	Lebanon	LBN								05	VEGETABLES AND FRUIT	1	No Quantity							207563			0
S3	2016	2016	2016	2	0	2	Export	231	Ethiopia	ETH	440	Lithuania	LTU								05	VEGETABLES AND FRUIT	1	No Quantity							390601			0
S3	2016	2016	2016	2	0	2	Export	231	Ethiopia	ETH	442	Luxembourg	LUX								05	VEGETABLES AND FRUIT	1	No Quantity							308			0
S3	2016	2016	2016	2	0	2	Export	231	Ethiopia	ETH	450	Madagascar	MDG								05	VEGETABLES AND FRUIT	1	No Quantity							60199			0
S3	2016	2016	2016	2	0	2	Export	231	Ethiopia	ETH	454	Malawi	MWI								05	VEGETABLES AND FRUIT	1	No Quantity							242			0
S3	2016	2016	2016	2	0	2	Export	231	Ethiopia	ETH	458	Malaysia	MYS								05	VEGETABLES AND FRUIT	1	No Quantity							5363974			0
S3	2016	2016	2016	2	0	2	Export	231	Ethiopia	ETH	466	Mali	MLI								05	VEGETABLES AND FRUIT	1	No Quantity							37564			0
S3	2016	2016	2016	2	0	2	Export	231	Ethiopia	ETH	470	Malta	MLT								05	VEGETABLES AND FRUIT	1	No Quantity							3682			0
S3	2016	2016	2016	2	0	2	Export	231	Ethiopia	ETH	490	Other Asia, nes									05	VEGETABLES AND FRUIT	1	No Quantity							15063			0
S3	2016	2016	2016	2	0	2	Export	231	Ethiopia	ETH	504	Morocco	MAR								05	VEGETABLES AND FRUIT	1	No Quantity							25387			0
S3	2016	2016	2016	2	0	2	Export	231	Ethiopia	ETH	508	Mozambique	MOZ								05	VEGETABLES AND FRUIT	1	No Quantity							14551			0
S3	2016	2016	2016	2	0	2	Export	231	Ethiopia	ETH	512	Oman	OMN								05	VEGETABLES AND FRUIT	1	No Quantity							13078			0
S3	2016	2016	2016	2	0	2	Export	231	Ethiopia	ETH	516	Namibia	NAM								05	VEGETABLES AND FRUIT	1	No Quantity							24863			0
S3	2016	2016	2016	2	0	2	Export	231	Ethiopia	ETH	524	Nepal	NPL								05	VEGETABLES AND FRUIT	1	No Quantity							22965			0
S3	2016	2016	2016	2	0	2	Export	231	Ethiopia	ETH	528	Netherlands	NLD								05	VEGETABLES AND FRUIT	1	No Quantity							4063070			0
S3	2016	2016	2016	2	0	2	Export	231	Ethiopia	ETH	554	New Zealand	NZL								05	VEGETABLES AND FRUIT	1	No Quantity							1497			0
S3	2016	2016	2016	2	0	2	Export	231	Ethiopia	ETH	558	Nicaragua	NIC								05	VEGETABLES AND FRUIT	1	No Quantity							311077			0
S3	2016	2016	2016	2	0	2	Export	231	Ethiopia	ETH	562	Niger	NER								05	VEGETABLES AND FRUIT	1	No Quantity							11978			0
S3	2016	2016	2016	2	0	2	Export	231	Ethiopia	ETH	566	Nigeria	NGA								05	VEGETABLES AND FRUIT	1	No Quantity							336998			0
S3	2016	2016	2016	2	0	2	Export	231	Ethiopia	ETH	579	Norway	NOR								05	VEGETABLES AND FRUIT	1	No Quantity							81752			0
S3	2016	2016	2016	2	0	2	Export	231	Ethiopia	ETH	586	Pakistan	PAK								05	VEGETABLES AND FRUIT	1	No Quantity							72990977			0
S3	2016	2016	2016	2	0	2	Export	231	Ethiopia	ETH	608	Philippines	PHL								05	VEGETABLES AND FRUIT	1	No Quantity							113897			0
S3	2016	2016	2016	2	0	2	Export	231	Ethiopia	ETH	616	Poland	POL								05	VEGETABLES AND FRUIT	1	No Quantity							50427			0
S3	2016	2016	2016	2	0	2	Export	231	Ethiopia	ETH	620	Portugal	PRT								05	VEGETABLES AND FRUIT	1	No Quantity							4628771			0
S3	2016	2016	2016	2	0	2	Export	231	Ethiopia	ETH	624	Guinea-Bissau	GNB								05	VEGETABLES AND FRUIT	1	No Quantity							1439			0
S3	2016	2016	2016	2	0	2	Export	231	Ethiopia	ETH	634	Qatar	QAT								05	VEGETABLES AND FRUIT	1	No Quantity							19269			0
S3	2016	2016	2016	2	0	2	Export	231	Ethiopia	ETH	642	Romania	ROU								05	VEGETABLES AND FRUIT	1	No Quantity							75814			0
S3	2016	2016	2016	2	0	2	Export	231	Ethiopia	ETH	643	Russian Federation	RUS								05	VEGETABLES AND FRUIT	1	No Quantity							6939729			0
S3	2016	2016	2016	2	0	2	Export	231	Ethiopia	ETH	646	Rwanda	RWA								05	VEGETABLES AND FRUIT	1	No Quantity							65571			0
S3	2016	2016	2016	2	0	2	Export	231	Ethiopia	ETH	682	Saudi Arabia	SAU								05	VEGETABLES AND FRUIT	1	No Quantity							2576084			0
S3	2016	2016	2016	2	0	2	Export	231	Ethiopia	ETH	686	Senegal	SEN								05	VEGETABLES AND FRUIT	1	No Quantity							3641			0
S3	2016	2016	2016	2	0	2	Export	231	Ethiopia	ETH	690	Seychelles	SYC								05	VEGETABLES AND FRUIT	1	No Quantity							33523			0
S3	2016	2016	2016	2	0	2	Export	231	Ethiopia	ETH	694	Sierra Leone	SLE								05	VEGETABLES AND FRUIT	1	No Quantity							1933			0
S3	2016	2016	2016	2	0	2	Export	231	Ethiopia	ETH	699	India	IND								05	VEGETABLES AND FRUIT	1	No Quantity							30232678			0
S3	2016	2016	2016	2	0	2	Export	231	Ethiopia	ETH	702	Singapore	SGP								05	VEGETABLES AND FRUIT	1	No Quantity							2991			0
S3	2016	2016	2016	2	0	2	Export	231	Ethiopia	ETH	703	Slovakia	SVK								05	VEGETABLES AND FRUIT	1	No Quantity							159570			0
S3	2016	2016	2016	2	0	2	Export	231	Ethiopia	ETH	704	Viet Nam	VNM								05	VEGETABLES AND FRUIT	1	No Quantity							28029871			0
S3	2016	2016	2016	2	0	2	Export	231	Ethiopia	ETH	705	Slovenia	SVN								05	VEGETABLES AND FRUIT	1	No Quantity							586836			0
S3	2016	2016	2016	2	0	2	Export	231	Ethiopia	ETH	706	Somalia	SOM								05	VEGETABLES AND FRUIT	1	No Quantity							653248			0
S3	2016	2016	2016	2	0	2	Export	231	Ethiopia	ETH	710	South Africa	ZAF								05	VEGETABLES AND FRUIT	1	No Quantity							7681024			0
S3	2016	2016	2016	2	0	2	Export	231	Ethiopia	ETH	716	Zimbabwe	ZWE								05	VEGETABLES AND FRUIT	1	No Quantity							10118			0
S3	2016	2016	2016	2	0	2	Export	231	Ethiopia	ETH	724	Spain	ESP								05	VEGETABLES AND FRUIT	1	No Quantity							236314			0
S3	2016	2016	2016	2	0	2	Export	231	Ethiopia	ETH	729	Sudan	SDN								05	VEGETABLES AND FRUIT	1	No Quantity							10345626			0
S3	2016	2016	2016	2	0	2	Export	231	Ethiopia	ETH	748	Swaziland	SWZ								05	VEGETABLES AND FRUIT	1	No Quantity							792			0
S3	2016	2016	2016	2	0	2	Export	231	Ethiopia	ETH	752	Sweden	SWE								05	VEGETABLES AND FRUIT	1	No Quantity							108419			0
S3	2016	2016	2016	2	0	2	Export	231	Ethiopia	ETH	757	Switzerland	CHE								05	VEGETABLES AND FRUIT	1	No Quantity							53880			0
S3	2016	2016	2016	2	0	2	Export	231	Ethiopia	ETH	760	Syria	SYR								05	VEGETABLES AND FRUIT	1	No Quantity							52103			0
S3	2016	2016	2016	2	0	2	Export	231	Ethiopia	ETH	764	Thailand	THA								05	VEGETABLES AND FRUIT	1	No Quantity							264189			0
S3	2016	2016	2016	2	0	2	Export	231	Ethiopia	ETH	768	Togo	TGO								05	VEGETABLES AND FRUIT	1	No Quantity							1283			0
S3	2016	2016	2016	2	0	2	Export	231	Ethiopia	ETH	784	United Arab Emirates	ARE								05	VEGETABLES AND FRUIT	1	No Quantity							13807963			0
S3	2016	2016	2016	2	0	2	Export	231	Ethiopia	ETH	788	Tunisia	TUN								05	VEGETABLES AND FRUIT	1	No Quantity							429			0
S3	2016	2016	2016	2	0	2	Export	231	Ethiopia	ETH	792	Turkey	TUR								05	VEGETABLES AND FRUIT	1	No Quantity							3802215			0
S3	2016	2016	2016	2	0	2	Export	231	Ethiopia	ETH	800	Uganda	UGA								05	VEGETABLES AND FRUIT	1	No Quantity							37495			0
S3	2016	2016	2016	2	0	2	Export	231	Ethiopia	ETH	804	Ukraine	UKR								05	VEGETABLES AND FRUIT	1	No Quantity							635			0
S3	2016	2016	2016	2	0	2	Export	231	Ethiopia	ETH	818	Egypt	EGY								05	VEGETABLES AND FRUIT	1	No Quantity							1826021			0
S3	2016	2016	2016	2	0	2	Export	231	Ethiopia	ETH	826	United Kingdom	GBR								05	VEGETABLES AND FRUIT	1	No Quantity							1933761			0
S3	2016	2016	2016	2	0	2	Export	231	Ethiopia	ETH	834	United Rep. of Tanzania	TZA								05	VEGETABLES AND FRUIT	1	No Quantity							3414			0
S3	2016	2016	2016	2	0	2	Export	231	Ethiopia	ETH	842	USA	USA								05	VEGETABLES AND FRUIT	1	No Quantity							1666171			0
S3	2016	2016	2016	2	0	2	Export	231	Ethiopia	ETH	854	Burkina Faso	BFA								05	VEGETABLES AND FRUIT	1	No Quantity							3794			0
S3	2016	2016	2016	2	0	2	Export	231	Ethiopia	ETH	862	Venezuela	VEN								05	VEGETABLES AND FRUIT	1	No Quantity							51843			0
S3	2016	2016	2016	2	0	2	Export	231	Ethiopia	ETH	887	Yemen	YEM								05	VEGETABLES AND FRUIT	1	No Quantity							6666530			0
S3	2016	2016	2016	2	0	2	Export	231	Ethiopia	ETH	894	Zambia	ZMB								05	VEGETABLES AND FRUIT	1	No Quantity							444156			0
S3	2016	2016	2016	2	0	2	Export	233	Estonia	EST	0	World	WLD								05	VEGETABLES AND FRUIT	1	No Quantity			0		0		87767740			0
S3	2016	2016	2016	2	0	2	Export	233	Estonia	EST	36	Australia	AUS								05	VEGETABLES AND FRUIT	1	No Quantity			0		0		555			0
S3	2016	2016	2016	2	0	2	Export	233	Estonia	EST	40	Austria	AUT								05	VEGETABLES AND FRUIT	1	No Quantity			0		0		534998			0
S3	2016	2016	2016	2	0	2	Export	233	Estonia	EST	51	Armenia	ARM								05	VEGETABLES AND FRUIT	1	No Quantity			0		0		13688			0
S3	2016	2016	2016	2	0	2	Export	233	Estonia	EST	56	Belgium	BEL								05	VEGETABLES AND FRUIT	1	No Quantity			0		0		229644			0
S3	2016	2016	2016	2	0	2	Export	233	Estonia	EST	100	Bulgaria	BGR								05	VEGETABLES AND FRUIT	1	No Quantity			0		0		5550			0
S3	2016	2016	2016	2	0	2	Export	233	Estonia	EST	112	Belarus	BLR								05	VEGETABLES AND FRUIT	1	No Quantity			0		0		97840			0
S3	2016	2016	2016	2	0	2	Export	233	Estonia	EST	124	Canada	CAN								05	VEGETABLES AND FRUIT	1	No Quantity			0		0		672981			0
S3	2016	2016	2016	2	0	2	Export	233	Estonia	EST	156	China	CHN								05	VEGETABLES AND FRUIT	1	No Quantity			0		0		7223713			0
S3	2016	2016	2016	2	0	2	Export	233	Estonia	EST	196	Cyprus	CYP								05	VEGETABLES AND FRUIT	1	No Quantity			0		0		23843			0
S3	2016	2016	2016	2	0	2	Export	233	Estonia	EST	203	Czechia	CZE								05	VEGETABLES AND FRUIT	1	No Quantity			0		0		285396			0
S3	2016	2016	2016	2	0	2	Export	233	Estonia	EST	208	Denmark	DNK								05	VEGETABLES AND FRUIT	1	No Quantity			0		0		301434			0
S3	2016	2016	2016	2	0	2	Export	233	Estonia	EST	246	Finland	FIN								05	VEGETABLES AND FRUIT	1	No Quantity			0		0		20003947			0
S3	2016	2016	2016	2	0	2	Export	233	Estonia	EST	251	France	FRA								05	VEGETABLES AND FRUIT	1	No Quantity			0		0		651819			0
S3	2016	2016	2016	2	0	2	Export	233	Estonia	EST	268	Georgia	GEO								05	VEGETABLES AND FRUIT	1	No Quantity			0		0		200142			0
S3	2016	2016	2016	2	0	2	Export	233	Estonia	EST	276	Germany	DEU								05	VEGETABLES AND FRUIT	1	No Quantity			0		0		5404580			0
S3	2016	2016	2016	2	0	2	Export	233	Estonia	EST	300	Greece	GRC								05	VEGETABLES AND FRUIT	1	No Quantity			0		0		241407			0
S3	2016	2016	2016	2	0	2	Export	233	Estonia	EST	344	China, Hong Kong SAR	HKG								05	VEGETABLES AND FRUIT	1	No Quantity			0		0		379			0
S3	2016	2016	2016	2	0	2	Export	233	Estonia	EST	360	Indonesia	IDN								05	VEGETABLES AND FRUIT	1	No Quantity			0		0		4461			0
S3	2016	2016	2016	2	0	2	Export	233	Estonia	EST	381	Italy	ITA								05	VEGETABLES AND FRUIT	1	No Quantity			0		0		1017005			0
S3	2016	2016	2016	2	0	2	Export	233	Estonia	EST	392	Japan	JPN								05	VEGETABLES AND FRUIT	1	No Quantity			0		0		263483			0
S3	2016	2016	2016	2	0	2	Export	233	Estonia	EST	398	Kazakhstan	KAZ								05	VEGETABLES AND FRUIT	1	No Quantity			0		0		1398972			0
S3	2016	2016	2016	2	0	2	Export	233	Estonia	EST	410	Rep. of Korea	KOR								05	VEGETABLES AND FRUIT	1	No Quantity			0		0		249940			0
S3	2016	2016	2016	2	0	2	Export	233	Estonia	EST	417	Kyrgyzstan	KGZ								05	VEGETABLES AND FRUIT	1	No Quantity			0		0		107061			0
S3	2016	2016	2016	2	0	2	Export	233	Estonia	EST	428	Latvia	LVA								05	VEGETABLES AND FRUIT	1	No Quantity			0		0		7177337			0
S3	2016	2016	2016	2	0	2	Export	233	Estonia	EST	430	Liberia	LBR								05	VEGETABLES AND FRUIT	1	No Quantity			0		0		2680			0
S3	2016	2016	2016	2	0	2	Export	233	Estonia	EST	440	Lithuania	LTU								05	VEGETABLES AND FRUIT	1	No Quantity			0		0		7604139			0
S3	2016	2016	2016	2	0	2	Export	233	Estonia	EST	498	Rep. of Moldova	MDA								05	VEGETABLES AND FRUIT	1	No Quantity			0		0		3570			0
S3	2016	2016	2016	2	0	2	Export	233	Estonia	EST	504	Morocco	MAR								05	VEGETABLES AND FRUIT	1	No Quantity			0		0		623634			0
S3	2016	2016	2016	2	0	2	Export	233	Estonia	EST	528	Netherlands	NLD								05	VEGETABLES AND FRUIT	1	No Quantity			0		0		5554531			0
S3	2016	2016	2016	2	0	2	Export	233	Estonia	EST	579	Norway	NOR								05	VEGETABLES AND FRUIT	1	No Quantity			0		0		3700581			0
S3	2016	2016	2016	2	0	2	Export	233	Estonia	EST	586	Pakistan	PAK								05	VEGETABLES AND FRUIT	1	No Quantity			0		0		361198			0
S3	2016	2016	2016	2	0	2	Export	233	Estonia	EST	616	Poland	POL								05	VEGETABLES AND FRUIT	1	No Quantity			0		0		276421			0
S3	2016	2016	2016	2	0	2	Export	233	Estonia	EST	643	Russian Federation	RUS								05	VEGETABLES AND FRUIT	1	No Quantity			0		0		4734017			0
S3	2016	2016	2016	2	0	2	Export	233	Estonia	EST	699	India	IND								05	VEGETABLES AND FRUIT	1	No Quantity			0		0		11315408			0
S3	2016	2016	2016	2	0	2	Export	233	Estonia	EST	705	Slovenia	SVN								05	VEGETABLES AND FRUIT	1	No Quantity			0		0		1254			0
S3	2016	2016	2016	2	0	2	Export	233	Estonia	EST	724	Spain	ESP								05	VEGETABLES AND FRUIT	1	No Quantity			0		0		289254			0
S3	2016	2016	2016	2	0	2	Export	233	Estonia	EST	752	Sweden	SWE								05	VEGETABLES AND FRUIT	1	No Quantity			0		0		4088965			0
S3	2016	2016	2016	2	0	2	Export	233	Estonia	EST	757	Switzerland	CHE								05	VEGETABLES AND FRUIT	1	No Quantity			0		0		203009			0
S3	2016	2016	2016	2	0	2	Export	233	Estonia	EST	804	Ukraine	UKR								05	VEGETABLES AND FRUIT	1	No Quantity			0		0		2225			0
S3	2016	2016	2016	2	0	2	Export	233	Estonia	EST	818	Egypt	EGY								05	VEGETABLES AND FRUIT	1	No Quantity			0		0		2501894			0
S3	2016	2016	2016	2	0	2	Export	233	Estonia	EST	826	United Kingdom	GBR								05	VEGETABLES AND FRUIT	1	No Quantity			0		0		459			0
S3	2016	2016	2016	2	0	2	Export	233	Estonia	EST	837	Bunkers									05	VEGETABLES AND FRUIT	1	No Quantity			0		0		189812			0
S3	2016	2016	2016	2	0	2	Export	233	Estonia	EST	842	USA	USA								05	VEGETABLES AND FRUIT	1	No Quantity			0		0		163293			0
S3	2016	2016	2016	2	0	2	Export	233	Estonia	EST	860	Uzbekistan	UZB								05	VEGETABLES AND FRUIT	1	No Quantity			0		0		41198			0
S3	2016	2016	2016	2	0	2	Export	231	Ethiopia	ETH	0	World	WLD								06	SUGAR,SUGR.PREPTNS,HONEY	1	No Quantity							1737927			0
S3	2016	2016	2016	2	0	2	Export	231	Ethiopia	ETH	124	Canada	CAN								06	SUGAR,SUGR.PREPTNS,HONEY	1	No Quantity							2057			0
S3	2016	2016	2016	2	0	2	Export	231	Ethiopia	ETH	251	France	FRA								06	SUGAR,SUGR.PREPTNS,HONEY	1	No Quantity							102247			0
S3	2016	2016	2016	2	0	2	Export	231	Ethiopia	ETH	262	Djibouti	DJI								06	SUGAR,SUGR.PREPTNS,HONEY	1	No Quantity							37186			0
S3	2016	2016	2016	2	0	2	Export	231	Ethiopia	ETH	276	Germany	DEU								06	SUGAR,SUGR.PREPTNS,HONEY	1	No Quantity							179095			0
S3	2016	2016	2016	2	0	2	Export	231	Ethiopia	ETH	368	Iraq	IRQ								06	SUGAR,SUGR.PREPTNS,HONEY	1	No Quantity							27257			0
S3	2016	2016	2016	2	0	2	Export	231	Ethiopia	ETH	392	Japan	JPN								06	SUGAR,SUGR.PREPTNS,HONEY	1	No Quantity							6691			0
S3	2016	2016	2016	2	0	2	Export	231	Ethiopia	ETH	504	Morocco	MAR								06	SUGAR,SUGR.PREPTNS,HONEY	1	No Quantity							359			0
S3	2016	2016	2016	2	0	2	Export	231	Ethiopia	ETH	528	Netherlands	NLD								06	SUGAR,SUGR.PREPTNS,HONEY	1	No Quantity							35			0
S3	2016	2016	2016	2	0	2	Export	231	Ethiopia	ETH	579	Norway	NOR								06	SUGAR,SUGR.PREPTNS,HONEY	1	No Quantity							640204			0
S3	2016	2016	2016	2	0	2	Export	231	Ethiopia	ETH	682	Saudi Arabia	SAU								06	SUGAR,SUGR.PREPTNS,HONEY	1	No Quantity							3845			0
S3	2016	2016	2016	2	0	2	Export	231	Ethiopia	ETH	706	Somalia	SOM								06	SUGAR,SUGR.PREPTNS,HONEY	1	No Quantity							7014			0
S3	2016	2016	2016	2	0	2	Export	231	Ethiopia	ETH	729	Sudan	SDN								06	SUGAR,SUGR.PREPTNS,HONEY	1	No Quantity							459039			0
S3	2016	2016	2016	2	0	2	Export	231	Ethiopia	ETH	752	Sweden	SWE								06	SUGAR,SUGR.PREPTNS,HONEY	1	No Quantity							2698			0
S3	2016	2016	2016	2	0	2	Export	231	Ethiopia	ETH	784	United Arab Emirates	ARE								06	SUGAR,SUGR.PREPTNS,HONEY	1	No Quantity							1953			0
S3	2016	2016	2016	2	0	2	Export	231	Ethiopia	ETH	818	Egypt	EGY								06	SUGAR,SUGR.PREPTNS,HONEY	1	No Quantity							49			0
S3	2016	2016	2016	2	0	2	Export	231	Ethiopia	ETH	826	United Kingdom	GBR								06	SUGAR,SUGR.PREPTNS,HONEY	1	No Quantity							243155			0
S3	2016	2016	2016	2	0	2	Export	231	Ethiopia	ETH	842	USA	USA								06	SUGAR,SUGR.PREPTNS,HONEY	1	No Quantity							4503			0
S3	2016	2016	2016	2	0	2	Export	231	Ethiopia	ETH	887	Yemen	YEM								06	SUGAR,SUGR.PREPTNS,HONEY	1	No Quantity							20539			0
S3	2016	2016	2016	2	0	2	Export	233	Estonia	EST	0	World	WLD								06	SUGAR,SUGR.PREPTNS,HONEY	1	No Quantity			0		0		12085264			0
S3	2016	2016	2016	2	0	2	Export	233	Estonia	EST	36	Australia	AUS								06	SUGAR,SUGR.PREPTNS,HONEY	1	No Quantity			0		0		600			0
S3	2016	2016	2016	2	0	2	Export	233	Estonia	EST	56	Belgium	BEL								06	SUGAR,SUGR.PREPTNS,HONEY	1	No Quantity			0		0		50			0
S3	2016	2016	2016	2	0	2	Export	233	Estonia	EST	100	Bulgaria	BGR								06	SUGAR,SUGR.PREPTNS,HONEY	1	No Quantity			0		0		43			0
S3	2016	2016	2016	2	0	2	Export	233	Estonia	EST	112	Belarus	BLR								06	SUGAR,SUGR.PREPTNS,HONEY	1	No Quantity			0		0		1738			0
S3	2016	2016	2016	2	0	2	Export	233	Estonia	EST	156	China	CHN								06	SUGAR,SUGR.PREPTNS,HONEY	1	No Quantity			0		0		434			0
S3	2016	2016	2016	2	0	2	Export	233	Estonia	EST	196	Cyprus	CYP								06	SUGAR,SUGR.PREPTNS,HONEY	1	No Quantity			0		0		9357			0
S3	2016	2016	2016	2	0	2	Export	233	Estonia	EST	203	Czechia	CZE								06	SUGAR,SUGR.PREPTNS,HONEY	1	No Quantity			0		0		124			0
S3	2016	2016	2016	2	0	2	Export	233	Estonia	EST	208	Denmark	DNK								06	SUGAR,SUGR.PREPTNS,HONEY	1	No Quantity			0		0		44287			0
S3	2016	2016	2016	2	0	2	Export	233	Estonia	EST	246	Finland	FIN								06	SUGAR,SUGR.PREPTNS,HONEY	1	No Quantity			0		0		3052788			0
S3	2016	2016	2016	2	0	2	Export	233	Estonia	EST	268	Georgia	GEO								06	SUGAR,SUGR.PREPTNS,HONEY	1	No Quantity			0		0		5244			0
S3	2016	2016	2016	2	0	2	Export	233	Estonia	EST	276	Germany	DEU								06	SUGAR,SUGR.PREPTNS,HONEY	1	No Quantity			0		0		43527			0
S3	2016	2016	2016	2	0	2	Export	233	Estonia	EST	344	China, Hong Kong SAR	HKG								06	SUGAR,SUGR.PREPTNS,HONEY	1	No Quantity			0		0		5576			0
S3	2016	2016	2016	2	0	2	Export	233	Estonia	EST	392	Japan	JPN								06	SUGAR,SUGR.PREPTNS,HONEY	1	No Quantity			0		0		4252			0
S3	2016	2016	2016	2	0	2	Export	233	Estonia	EST	428	Latvia	LVA								06	SUGAR,SUGR.PREPTNS,HONEY	1	No Quantity			0		0		3122981			0
S3	2016	2016	2016	2	0	2	Export	233	Estonia	EST	430	Liberia	LBR								06	SUGAR,SUGR.PREPTNS,HONEY	1	No Quantity			0		0		597			0
S3	2016	2016	2016	2	0	2	Export	233	Estonia	EST	440	Lithuania	LTU								06	SUGAR,SUGR.PREPTNS,HONEY	1	No Quantity			0		0		2110131			0
S3	2016	2016	2016	2	0	2	Export	233	Estonia	EST	498	Rep. of Moldova	MDA								06	SUGAR,SUGR.PREPTNS,HONEY	1	No Quantity			0		0		18922			0
S3	2016	2016	2016	2	0	2	Export	233	Estonia	EST	528	Netherlands	NLD								06	SUGAR,SUGR.PREPTNS,HONEY	1	No Quantity			0		0		2278			0
S3	2016	2016	2016	2	0	2	Export	233	Estonia	EST	579	Norway	NOR								06	SUGAR,SUGR.PREPTNS,HONEY	1	No Quantity			0		0		689237			0
S3	2016	2016	2016	2	0	2	Export	233	Estonia	EST	616	Poland	POL								06	SUGAR,SUGR.PREPTNS,HONEY	1	No Quantity			0		0		511			0
S3	2016	2016	2016	2	0	2	Export	233	Estonia	EST	643	Russian Federation	RUS								06	SUGAR,SUGR.PREPTNS,HONEY	1	No Quantity			0		0		264771			0
S3	2016	2016	2016	2	0	2	Export	233	Estonia	EST	752	Sweden	SWE								06	SUGAR,SUGR.PREPTNS,HONEY	1	No Quantity			0		0		2606252			0
S3	2016	2016	2016	2	0	2	Export	233	Estonia	EST	804	Ukraine	UKR								06	SUGAR,SUGR.PREPTNS,HONEY	1	No Quantity			0		0		86026			0
S3	2016	2016	2016	2	0	2	Export	233	Estonia	EST	826	United Kingdom	GBR								06	SUGAR,SUGR.PREPTNS,HONEY	1	No Quantity			0		0		11894			0
S3	2016	2016	2016	2	0	2	Export	233	Estonia	EST	837	Bunkers									06	SUGAR,SUGR.PREPTNS,HONEY	1	No Quantity			0		0		3183			0
S3	2016	2016	2016	2	0	2	Export	233	Estonia	EST	842	USA	USA								06	SUGAR,SUGR.PREPTNS,HONEY	1	No Quantity			0		0		448			0
S3	2016	2016	2016	2	0	2	Export	231	Ethiopia	ETH	0	World	WLD								07	COFFEE,TEA,COCOA,SPICES	1	No Quantity							745939283			0
S3	2016	2016	2016	2	0	2	Export	231	Ethiopia	ETH	8	Albania	ALB								07	COFFEE,TEA,COCOA,SPICES	1	No Quantity							56974			0
S3	2016	2016	2016	2	0	2	Export	231	Ethiopia	ETH	24	Angola	AGO								07	COFFEE,TEA,COCOA,SPICES	1	No Quantity							1321			0
S3	2016	2016	2016	2	0	2	Export	231	Ethiopia	ETH	32	Argentina	ARG								07	COFFEE,TEA,COCOA,SPICES	1	No Quantity							13910			0
S3	2016	2016	2016	2	0	2	Export	231	Ethiopia	ETH	36	Australia	AUS								07	COFFEE,TEA,COCOA,SPICES	1	No Quantity							20156820			0
S3	2016	2016	2016	2	0	2	Export	231	Ethiopia	ETH	40	Austria	AUT								07	COFFEE,TEA,COCOA,SPICES	1	No Quantity							50			0
S3	2016	2016	2016	2	0	2	Export	231	Ethiopia	ETH	50	Bangladesh	BGD								07	COFFEE,TEA,COCOA,SPICES	1	No Quantity							92555			0
S3	2016	2016	2016	2	0	2	Export	231	Ethiopia	ETH	56	Belgium	BEL								07	COFFEE,TEA,COCOA,SPICES	1	No Quantity							49480091			0
S3	2016	2016	2016	2	0	2	Export	231	Ethiopia	ETH	100	Bulgaria	BGR								07	COFFEE,TEA,COCOA,SPICES	1	No Quantity							410688			0
S3	2016	2016	2016	2	0	2	Export	231	Ethiopia	ETH	124	Canada	CAN								07	COFFEE,TEA,COCOA,SPICES	1	No Quantity							8774910			0
S3	2016	2016	2016	2	0	2	Export	231	Ethiopia	ETH	152	Chile	CHL								07	COFFEE,TEA,COCOA,SPICES	1	No Quantity							120003			0
S3	2016	2016	2016	2	0	2	Export	231	Ethiopia	ETH	156	China	CHN								07	COFFEE,TEA,COCOA,SPICES	1	No Quantity							6914919			0
S3	2016	2016	2016	2	0	2	Export	231	Ethiopia	ETH	203	Czechia	CZE								07	COFFEE,TEA,COCOA,SPICES	1	No Quantity							4979			0
S3	2016	2016	2016	2	0	2	Export	231	Ethiopia	ETH	208	Denmark	DNK								07	COFFEE,TEA,COCOA,SPICES	1	No Quantity							744006			0
S3	2016	2016	2016	2	0	2	Export	231	Ethiopia	ETH	233	Estonia	EST								07	COFFEE,TEA,COCOA,SPICES	1	No Quantity							563164			0
S3	2016	2016	2016	2	0	2	Export	231	Ethiopia	ETH	246	Finland	FIN								07	COFFEE,TEA,COCOA,SPICES	1	No Quantity							3624937			0
S3	2016	2016	2016	2	0	2	Export	231	Ethiopia	ETH	251	France	FRA								07	COFFEE,TEA,COCOA,SPICES	1	No Quantity							32523375			0
S3	2016	2016	2016	2	0	2	Export	231	Ethiopia	ETH	262	Djibouti	DJI								07	COFFEE,TEA,COCOA,SPICES	1	No Quantity							862216			0
S3	2016	2016	2016	2	0	2	Export	231	Ethiopia	ETH	268	Georgia	GEO								07	COFFEE,TEA,COCOA,SPICES	1	No Quantity							67117			0
S3	2016	2016	2016	2	0	2	Export	231	Ethiopia	ETH	276	Germany	DEU								07	COFFEE,TEA,COCOA,SPICES	1	No Quantity							98193752			0
S3	2016	2016	2016	2	0	2	Export	231	Ethiopia	ETH	300	Greece	GRC								07	COFFEE,TEA,COCOA,SPICES	1	No Quantity							5695411			0
S3	2016	2016	2016	2	0	2	Export	231	Ethiopia	ETH	344	China, Hong Kong SAR	HKG								07	COFFEE,TEA,COCOA,SPICES	1	No Quantity							550253			0
S3	2016	2016	2016	2	0	2	Export	231	Ethiopia	ETH	348	Hungary	HUN								07	COFFEE,TEA,COCOA,SPICES	1	No Quantity							838			0
S3	2016	2016	2016	2	0	2	Export	231	Ethiopia	ETH	360	Indonesia	IDN								07	COFFEE,TEA,COCOA,SPICES	1	No Quantity							473249			0
S3	2016	2016	2016	2	0	2	Export	231	Ethiopia	ETH	368	Iraq	IRQ								07	COFFEE,TEA,COCOA,SPICES	1	No Quantity							406731			0
S3	2016	2016	2016	2	0	2	Export	231	Ethiopia	ETH	372	Ireland	IRL								07	COFFEE,TEA,COCOA,SPICES	1	No Quantity							286539			0
S3	2016	2016	2016	2	0	2	Export	231	Ethiopia	ETH	376	Israel	ISR								07	COFFEE,TEA,COCOA,SPICES	1	No Quantity							3205198			0
S3	2016	2016	2016	2	0	2	Export	231	Ethiopia	ETH	381	Italy	ITA								07	COFFEE,TEA,COCOA,SPICES	1	No Quantity							42155059			0
S3	2016	2016	2016	2	0	2	Export	231	Ethiopia	ETH	384	Côte d'Ivoire	CIV								07	COFFEE,TEA,COCOA,SPICES	1	No Quantity							190			0
S3	2016	2016	2016	2	0	2	Export	231	Ethiopia	ETH	392	Japan	JPN								07	COFFEE,TEA,COCOA,SPICES	1	No Quantity							56741418			0
S3	2016	2016	2016	2	0	2	Export	231	Ethiopia	ETH	400	Jordan	JOR								07	COFFEE,TEA,COCOA,SPICES	1	No Quantity							7719593			0
S3	2016	2016	2016	2	0	2	Export	231	Ethiopia	ETH	404	Kenya	KEN								07	COFFEE,TEA,COCOA,SPICES	1	No Quantity							1030160			0
S3	2016	2016	2016	2	0	2	Export	231	Ethiopia	ETH	408	Dem. People's Rep. of Korea	PRK								07	COFFEE,TEA,COCOA,SPICES	1	No Quantity							528025			0
S3	2016	2016	2016	2	0	2	Export	231	Ethiopia	ETH	410	Rep. of Korea	KOR								07	COFFEE,TEA,COCOA,SPICES	1	No Quantity							50500939			0
S3	2016	2016	2016	2	0	2	Export	231	Ethiopia	ETH	414	Kuwait	KWT								07	COFFEE,TEA,COCOA,SPICES	1	No Quantity							409767			0
S3	2016	2016	2016	2	0	2	Export	231	Ethiopia	ETH	418	Lao People's Dem. Rep.	LAO								07	COFFEE,TEA,COCOA,SPICES	1	No Quantity							710			0
S3	2016	2016	2016	2	0	2	Export	231	Ethiopia	ETH	422	Lebanon	LBN								07	COFFEE,TEA,COCOA,SPICES	1	No Quantity							142067			0
S3	2016	2016	2016	2	0	2	Export	231	Ethiopia	ETH	426	Lesotho	LSO								07	COFFEE,TEA,COCOA,SPICES	1	No Quantity							53			0
S3	2016	2016	2016	2	0	2	Export	231	Ethiopia	ETH	458	Malaysia	MYS								07	COFFEE,TEA,COCOA,SPICES	1	No Quantity							268553			0
S3	2016	2016	2016	2	0	2	Export	231	Ethiopia	ETH	470	Malta	MLT								07	COFFEE,TEA,COCOA,SPICES	1	No Quantity							5343			0
S3	2016	2016	2016	2	0	2	Export	231	Ethiopia	ETH	484	Mexico	MEX								07	COFFEE,TEA,COCOA,SPICES	1	No Quantity							1262908			0
S3	2016	2016	2016	2	0	2	Export	231	Ethiopia	ETH	490	Other Asia, nes									07	COFFEE,TEA,COCOA,SPICES	1	No Quantity							9978757			0
S3	2016	2016	2016	2	0	2	Export	231	Ethiopia	ETH	498	Rep. of Moldova	MDA								07	COFFEE,TEA,COCOA,SPICES	1	No Quantity							1571			0
S3	2016	2016	2016	2	0	2	Export	231	Ethiopia	ETH	504	Morocco	MAR								07	COFFEE,TEA,COCOA,SPICES	1	No Quantity							225868			0
S3	2016	2016	2016	2	0	2	Export	231	Ethiopia	ETH	512	Oman	OMN								07	COFFEE,TEA,COCOA,SPICES	1	No Quantity							833			0
S3	2016	2016	2016	2	0	2	Export	231	Ethiopia	ETH	528	Netherlands	NLD								07	COFFEE,TEA,COCOA,SPICES	1	No Quantity							7036081			0
S3	2016	2016	2016	2	0	2	Export	231	Ethiopia	ETH	554	New Zealand	NZL								07	COFFEE,TEA,COCOA,SPICES	1	No Quantity							5166633			0
S3	2016	2016	2016	2	0	2	Export	231	Ethiopia	ETH	566	Nigeria	NGA								07	COFFEE,TEA,COCOA,SPICES	1	No Quantity							25867			0
S3	2016	2016	2016	2	0	2	Export	231	Ethiopia	ETH	579	Norway	NOR								07	COFFEE,TEA,COCOA,SPICES	1	No Quantity							1467761			0
S3	2016	2016	2016	2	0	2	Export	231	Ethiopia	ETH	586	Pakistan	PAK								07	COFFEE,TEA,COCOA,SPICES	1	No Quantity							2983232			0
S3	2016	2016	2016	2	0	2	Export	231	Ethiopia	ETH	616	Poland	POL								07	COFFEE,TEA,COCOA,SPICES	1	No Quantity							276781			0
S3	2016	2016	2016	2	0	2	Export	231	Ethiopia	ETH	620	Portugal	PRT								07	COFFEE,TEA,COCOA,SPICES	1	No Quantity							1356037			0
S3	2016	2016	2016	2	0	2	Export	231	Ethiopia	ETH	634	Qatar	QAT								07	COFFEE,TEA,COCOA,SPICES	1	No Quantity							81204			0
S3	2016	2016	2016	2	0	2	Export	231	Ethiopia	ETH	642	Romania	ROU								07	COFFEE,TEA,COCOA,SPICES	1	No Quantity							51188			0
S3	2016	2016	2016	2	0	2	Export	231	Ethiopia	ETH	643	Russian Federation	RUS								07	COFFEE,TEA,COCOA,SPICES	1	No Quantity							6959563			0
S3	2016	2016	2016	2	0	2	Export	231	Ethiopia	ETH	682	Saudi Arabia	SAU								07	COFFEE,TEA,COCOA,SPICES	1	No Quantity							124816476			0
S3	2016	2016	2016	2	0	2	Export	231	Ethiopia	ETH	690	Seychelles	SYC								07	COFFEE,TEA,COCOA,SPICES	1	No Quantity							387			0
S3	2016	2016	2016	2	0	2	Export	231	Ethiopia	ETH	699	India	IND								07	COFFEE,TEA,COCOA,SPICES	1	No Quantity							3204102			0
S3	2016	2016	2016	2	0	2	Export	231	Ethiopia	ETH	702	Singapore	SGP								07	COFFEE,TEA,COCOA,SPICES	1	No Quantity							663504			0
S3	2016	2016	2016	2	0	2	Export	231	Ethiopia	ETH	704	Viet Nam	VNM								07	COFFEE,TEA,COCOA,SPICES	1	No Quantity							872487			0
S3	2016	2016	2016	2	0	2	Export	231	Ethiopia	ETH	705	Slovenia	SVN								07	COFFEE,TEA,COCOA,SPICES	1	No Quantity							578301			0
S3	2016	2016	2016	2	0	2	Export	231	Ethiopia	ETH	706	Somalia	SOM								07	COFFEE,TEA,COCOA,SPICES	1	No Quantity							14671			0
S3	2016	2016	2016	2	0	2	Export	231	Ethiopia	ETH	710	South Africa	ZAF								07	COFFEE,TEA,COCOA,SPICES	1	No Quantity							3633177			0
S3	2016	2016	2016	2	0	2	Export	231	Ethiopia	ETH	724	Spain	ESP								07	COFFEE,TEA,COCOA,SPICES	1	No Quantity							3633940			0
S3	2016	2016	2016	2	0	2	Export	231	Ethiopia	ETH	729	Sudan	SDN								07	COFFEE,TEA,COCOA,SPICES	1	No Quantity							33403220			0
S3	2016	2016	2016	2	0	2	Export	231	Ethiopia	ETH	748	Swaziland	SWZ								07	COFFEE,TEA,COCOA,SPICES	1	No Quantity							112572			0
S3	2016	2016	2016	2	0	2	Export	231	Ethiopia	ETH	752	Sweden	SWE								07	COFFEE,TEA,COCOA,SPICES	1	No Quantity							11754137			0
S3	2016	2016	2016	2	0	2	Export	231	Ethiopia	ETH	757	Switzerland	CHE								07	COFFEE,TEA,COCOA,SPICES	1	No Quantity							1426917			0
S3	2016	2016	2016	2	0	2	Export	231	Ethiopia	ETH	760	Syria	SYR								07	COFFEE,TEA,COCOA,SPICES	1	No Quantity							21719			0
S3	2016	2016	2016	2	0	2	Export	231	Ethiopia	ETH	784	United Arab Emirates	ARE								07	COFFEE,TEA,COCOA,SPICES	1	No Quantity							2735264			0
S3	2016	2016	2016	2	0	2	Export	231	Ethiopia	ETH	792	Turkey	TUR								07	COFFEE,TEA,COCOA,SPICES	1	No Quantity							275715			0
S3	2016	2016	2016	2	0	2	Export	231	Ethiopia	ETH	804	Ukraine	UKR								07	COFFEE,TEA,COCOA,SPICES	1	No Quantity							851360			0
S3	2016	2016	2016	2	0	2	Export	231	Ethiopia	ETH	818	Egypt	EGY								07	COFFEE,TEA,COCOA,SPICES	1	No Quantity							747127			0
S3	2016	2016	2016	2	0	2	Export	231	Ethiopia	ETH	826	United Kingdom	GBR								07	COFFEE,TEA,COCOA,SPICES	1	No Quantity							21124778			0
S3	2016	2016	2016	2	0	2	Export	231	Ethiopia	ETH	834	United Rep. of Tanzania	TZA								07	COFFEE,TEA,COCOA,SPICES	1	No Quantity							179			0
S3	2016	2016	2016	2	0	2	Export	231	Ethiopia	ETH	842	USA	USA								07	COFFEE,TEA,COCOA,SPICES	1	No Quantity							105954851			0
S3	2016	2016	2016	2	0	2	Export	231	Ethiopia	ETH	854	Burkina Faso	BFA								07	COFFEE,TEA,COCOA,SPICES	1	No Quantity							653			0
S3	2016	2016	2016	2	0	2	Export	231	Ethiopia	ETH	887	Yemen	YEM								07	COFFEE,TEA,COCOA,SPICES	1	No Quantity							513526			0
S3	2016	2016	2016	2	0	2	Export	231	Ethiopia	ETH	894	Zambia	ZMB								07	COFFEE,TEA,COCOA,SPICES	1	No Quantity							55			0
S3	2016	2016	2016	2	0	2	Export	233	Estonia	EST	0	World	WLD								07	COFFEE,TEA,COCOA,SPICES	1	No Quantity			0		0		239807327			4
S3	2016	2016	2016	2	0	2	Export	233	Estonia	EST	12	Algeria	DZA								07	COFFEE,TEA,COCOA,SPICES	1	No Quantity			0		0		111447			0
S3	2016	2016	2016	2	0	2	Export	233	Estonia	EST	36	Australia	AUS								07	COFFEE,TEA,COCOA,SPICES	1	No Quantity			0		0		4476			0
S3	2016	2016	2016	2	0	2	Export	233	Estonia	EST	51	Armenia	ARM								07	COFFEE,TEA,COCOA,SPICES	1	No Quantity			0		0		2637019			0
S3	2016	2016	2016	2	0	2	Export	233	Estonia	EST	56	Belgium	BEL								07	COFFEE,TEA,COCOA,SPICES	1	No Quantity			0		0		197583			0
S3	2016	2016	2016	2	0	2	Export	233	Estonia	EST	100	Bulgaria	BGR								07	COFFEE,TEA,COCOA,SPICES	1	No Quantity			0		0		210			0
S3	2016	2016	2016	2	0	2	Export	233	Estonia	EST	112	Belarus	BLR								07	COFFEE,TEA,COCOA,SPICES	1	No Quantity			0		0		25057656			0
S3	2016	2016	2016	2	0	2	Export	233	Estonia	EST	156	China	CHN								07	COFFEE,TEA,COCOA,SPICES	1	No Quantity			0		0		213			0
S3	2016	2016	2016	2	0	2	Export	233	Estonia	EST	196	Cyprus	CYP								07	COFFEE,TEA,COCOA,SPICES	1	No Quantity			0		0		50527			0
S3	2016	2016	2016	2	0	2	Export	233	Estonia	EST	203	Czechia	CZE								07	COFFEE,TEA,COCOA,SPICES	1	No Quantity			0		0		305177			0
S3	2016	2016	2016	2	0	2	Export	233	Estonia	EST	208	Denmark	DNK								07	COFFEE,TEA,COCOA,SPICES	1	No Quantity			0		0		129196			0
S3	2016	2016	2016	2	0	2	Export	233	Estonia	EST	246	Finland	FIN								07	COFFEE,TEA,COCOA,SPICES	1	No Quantity			0		0		6199057			0
S3	2016	2016	2016	2	0	2	Export	233	Estonia	EST	276	Germany	DEU								07	COFFEE,TEA,COCOA,SPICES	1	No Quantity			0		0		984051			0
S3	2016	2016	2016	2	0	2	Export	233	Estonia	EST	300	Greece	GRC								07	COFFEE,TEA,COCOA,SPICES	1	No Quantity			0		0		94480			0
S3	2016	2016	2016	2	0	2	Export	233	Estonia	EST	348	Hungary	HUN								07	COFFEE,TEA,COCOA,SPICES	1	No Quantity			0		0		2052			0
S3	2016	2016	2016	2	0	2	Export	233	Estonia	EST	381	Italy	ITA								07	COFFEE,TEA,COCOA,SPICES	1	No Quantity			0		0		2238			0
S3	2016	2016	2016	2	0	2	Export	233	Estonia	EST	392	Japan	JPN								07	COFFEE,TEA,COCOA,SPICES	1	No Quantity			0		0		4133			0
S3	2016	2016	2016	2	0	2	Export	233	Estonia	EST	398	Kazakhstan	KAZ								07	COFFEE,TEA,COCOA,SPICES	1	No Quantity			0		0		9452285			0
S3	2016	2016	2016	2	0	2	Export	233	Estonia	EST	428	Latvia	LVA								07	COFFEE,TEA,COCOA,SPICES	1	No Quantity			0		0		6741155			0
S3	2016	2016	2016	2	0	2	Export	233	Estonia	EST	430	Liberia	LBR								07	COFFEE,TEA,COCOA,SPICES	1	No Quantity			0		0		856			0
S3	2016	2016	2016	2	0	2	Export	233	Estonia	EST	440	Lithuania	LTU								07	COFFEE,TEA,COCOA,SPICES	1	No Quantity			0		0		3061681			0
S3	2016	2016	2016	2	0	2	Export	233	Estonia	EST	484	Mexico	MEX								07	COFFEE,TEA,COCOA,SPICES	1	No Quantity			0		0		95287			0
S3	2016	2016	2016	2	0	2	Export	233	Estonia	EST	498	Rep. of Moldova	MDA								07	COFFEE,TEA,COCOA,SPICES	1	No Quantity			0		0		61046			0
S3	2016	2016	2016	2	0	2	Export	233	Estonia	EST	528	Netherlands	NLD								07	COFFEE,TEA,COCOA,SPICES	1	No Quantity			0		0		8106			0
S3	2016	2016	2016	2	0	2	Export	233	Estonia	EST	579	Norway	NOR								07	COFFEE,TEA,COCOA,SPICES	1	No Quantity			0		0		275454			4
S3	2016	2016	2016	2	0	2	Export	233	Estonia	EST	616	Poland	POL								07	COFFEE,TEA,COCOA,SPICES	1	No Quantity			0		0		51340			0
S3	2016	2016	2016	2	0	2	Export	233	Estonia	EST	643	Russian Federation	RUS								07	COFFEE,TEA,COCOA,SPICES	1	No Quantity			0		0		134847564			0
S3	2016	2016	2016	2	0	2	Export	233	Estonia	EST	699	India	IND								07	COFFEE,TEA,COCOA,SPICES	1	No Quantity			0		0		156664			0
S3	2016	2016	2016	2	0	2	Export	233	Estonia	EST	702	Singapore	SGP								07	COFFEE,TEA,COCOA,SPICES	1	No Quantity			0		0		5942260			0
S3	2016	2016	2016	2	0	2	Export	233	Estonia	EST	703	Slovakia	SVK								07	COFFEE,TEA,COCOA,SPICES	1	No Quantity			0		0		8236			0
S3	2016	2016	2016	2	0	2	Export	233	Estonia	EST	724	Spain	ESP								07	COFFEE,TEA,COCOA,SPICES	1	No Quantity			0		0		17532			0
S3	2016	2016	2016	2	0	2	Export	233	Estonia	EST	752	Sweden	SWE								07	COFFEE,TEA,COCOA,SPICES	1	No Quantity			0		0		6279551			0
S3	2016	2016	2016	2	0	2	Export	233	Estonia	EST	757	Switzerland	CHE								07	COFFEE,TEA,COCOA,SPICES	1	No Quantity			0		0		666			0
S3	2016	2016	2016	2	0	2	Export	233	Estonia	EST	792	Turkey	TUR								07	COFFEE,TEA,COCOA,SPICES	1	No Quantity			0		0		10705			0
S3	2016	2016	2016	2	0	2	Export	233	Estonia	EST	804	Ukraine	UKR								07	COFFEE,TEA,COCOA,SPICES	1	No Quantity			0		0		36419252			4
S3	2016	2016	2016	2	0	2	Export	233	Estonia	EST	826	United Kingdom	GBR								07	COFFEE,TEA,COCOA,SPICES	1	No Quantity			0		0		173191			0
S3	2016	2016	2016	2	0	2	Export	233	Estonia	EST	837	Bunkers									07	COFFEE,TEA,COCOA,SPICES	1	No Quantity			0		0		9354			4
S3	2016	2016	2016	2	0	2	Export	233	Estonia	EST	842	USA	USA								07	COFFEE,TEA,COCOA,SPICES	1	No Quantity			0		0		9945			0
S3	2016	2016	2016	2	0	2	Export	233	Estonia	EST	860	Uzbekistan	UZB								07	COFFEE,TEA,COCOA,SPICES	1	No Quantity			0		0		405662			0
S3	2016	2016	2016	2	0	2	Export	231	Ethiopia	ETH	0	World	WLD								08	ANIMAL FEED STUFF	1	No Quantity							60517			0
S3	2016	2016	2016	2	0	2	Export	231	Ethiopia	ETH	404	Kenya	KEN								08	ANIMAL FEED STUFF	1	No Quantity							20101			0
S3	2016	2016	2016	2	0	2	Export	231	Ethiopia	ETH	706	Somalia	SOM								08	ANIMAL FEED STUFF	1	No Quantity							40416			0
S3	2016	2016	2016	2	0	2	Export	233	Estonia	EST	0	World	WLD								08	ANIMAL FEED STUFF	1	No Quantity			0		0		17926768			0
S3	2016	2016	2016	2	0	2	Export	233	Estonia	EST	50	Bangladesh	BGD								08	ANIMAL FEED STUFF	1	No Quantity			0		0		21693			0
S3	2016	2016	2016	2	0	2	Export	233	Estonia	EST	100	Bulgaria	BGR								08	ANIMAL FEED STUFF	1	No Quantity			0		0		112333			0
S3	2016	2016	2016	2	0	2	Export	233	Estonia	EST	208	Denmark	DNK								08	ANIMAL FEED STUFF	1	No Quantity			0		0		8565821			0
S3	2016	2016	2016	2	0	2	Export	233	Estonia	EST	246	Finland	FIN								08	ANIMAL FEED STUFF	1	No Quantity			0		0		1384921			0
S3	2016	2016	2016	2	0	2	Export	233	Estonia	EST	268	Georgia	GEO								08	ANIMAL FEED STUFF	1	No Quantity			0		0		5098			0
S3	2016	2016	2016	2	0	2	Export	233	Estonia	EST	276	Germany	DEU								08	ANIMAL FEED STUFF	1	No Quantity			0		0		82400			0
S3	2016	2016	2016	2	0	2	Export	233	Estonia	EST	381	Italy	ITA								08	ANIMAL FEED STUFF	1	No Quantity			0		0		1430082			0
S3	2016	2016	2016	2	0	2	Export	233	Estonia	EST	428	Latvia	LVA								08	ANIMAL FEED STUFF	1	No Quantity			0		0		2857110			0
S3	2016	2016	2016	2	0	2	Export	233	Estonia	EST	440	Lithuania	LTU								08	ANIMAL FEED STUFF	1	No Quantity			0		0		2003867			0
S3	2016	2016	2016	2	0	2	Export	233	Estonia	EST	470	Malta	MLT								08	ANIMAL FEED STUFF	1	No Quantity			0		0		17957			0
S3	2016	2016	2016	2	0	2	Export	233	Estonia	EST	579	Norway	NOR								08	ANIMAL FEED STUFF	1	No Quantity			0		0		554054			0
S3	2016	2016	2016	2	0	2	Export	233	Estonia	EST	616	Poland	POL								08	ANIMAL FEED STUFF	1	No Quantity			0		0		4635			0
S3	2016	2016	2016	2	0	2	Export	233	Estonia	EST	643	Russian Federation	RUS								08	ANIMAL FEED STUFF	1	No Quantity			0		0		235140			0
S3	2016	2016	2016	2	0	2	Export	233	Estonia	EST	724	Spain	ESP								08	ANIMAL FEED STUFF	1	No Quantity			0		0		568304			0
S3	2016	2016	2016	2	0	2	Export	233	Estonia	EST	752	Sweden	SWE								08	ANIMAL FEED STUFF	1	No Quantity			0		0		2239			0
S3	2016	2016	2016	2	0	2	Export	233	Estonia	EST	804	Ukraine	UKR								08	ANIMAL FEED STUFF	1	No Quantity			0		0		61665			0
S3	2016	2016	2016	2	0	2	Export	233	Estonia	EST	826	United Kingdom	GBR								08	ANIMAL FEED STUFF	1	No Quantity			0		0		19441			0
S3	2016	2016	2016	2	0	2	Export	231	Ethiopia	ETH	0	World	WLD								09	MISC.EDIBLE PRODUCTS ETC	1	No Quantity							321920			0
S3	2016	2016	2016	2	0	2	Export	231	Ethiopia	ETH	56	Belgium	BEL								09	MISC.EDIBLE PRODUCTS ETC	1	No Quantity							5878			0
S3	2016	2016	2016	2	0	2	Export	231	Ethiopia	ETH	124	Canada	CAN								09	MISC.EDIBLE PRODUCTS ETC	1	No Quantity							262			0
S3	2016	2016	2016	2	0	2	Export	231	Ethiopia	ETH	152	Chile	CHL								09	MISC.EDIBLE PRODUCTS ETC	1	No Quantity							1339			0
S3	2016	2016	2016	2	0	2	Export	231	Ethiopia	ETH	178	Congo	COG								09	MISC.EDIBLE PRODUCTS ETC	1	No Quantity							119			0
S3	2016	2016	2016	2	0	2	Export	231	Ethiopia	ETH	251	France	FRA								09	MISC.EDIBLE PRODUCTS ETC	1	No Quantity							110			0
S3	2016	2016	2016	2	0	2	Export	231	Ethiopia	ETH	262	Djibouti	DJI								09	MISC.EDIBLE PRODUCTS ETC	1	No Quantity							676			0
S3	2016	2016	2016	2	0	2	Export	231	Ethiopia	ETH	276	Germany	DEU								09	MISC.EDIBLE PRODUCTS ETC	1	No Quantity							1457			0
S3	2016	2016	2016	2	0	2	Export	231	Ethiopia	ETH	360	Indonesia	IDN								09	MISC.EDIBLE PRODUCTS ETC	1	No Quantity							122			0
S3	2016	2016	2016	2	0	2	Export	231	Ethiopia	ETH	410	Rep. of Korea	KOR								09	MISC.EDIBLE PRODUCTS ETC	1	No Quantity							4			0
S3	2016	2016	2016	2	0	2	Export	231	Ethiopia	ETH	504	Morocco	MAR								09	MISC.EDIBLE PRODUCTS ETC	1	No Quantity							107			0
S3	2016	2016	2016	2	0	2	Export	231	Ethiopia	ETH	528	Netherlands	NLD								09	MISC.EDIBLE PRODUCTS ETC	1	No Quantity							6058			0
S3	2016	2016	2016	2	0	2	Export	231	Ethiopia	ETH	554	New Zealand	NZL								09	MISC.EDIBLE PRODUCTS ETC	1	No Quantity							77			0
S3	2016	2016	2016	2	0	2	Export	231	Ethiopia	ETH	566	Nigeria	NGA								09	MISC.EDIBLE PRODUCTS ETC	1	No Quantity							2330			0
S3	2016	2016	2016	2	0	2	Export	231	Ethiopia	ETH	579	Norway	NOR								09	MISC.EDIBLE PRODUCTS ETC	1	No Quantity							136			0
S3	2016	2016	2016	2	0	2	Export	231	Ethiopia	ETH	686	Senegal	SEN								09	MISC.EDIBLE PRODUCTS ETC	1	No Quantity							18			0
S3	2016	2016	2016	2	0	2	Export	231	Ethiopia	ETH	699	India	IND								09	MISC.EDIBLE PRODUCTS ETC	1	No Quantity							444			0
S3	2016	2016	2016	2	0	2	Export	231	Ethiopia	ETH	706	Somalia	SOM								09	MISC.EDIBLE PRODUCTS ETC	1	No Quantity							290315			0
S3	2016	2016	2016	2	0	2	Export	231	Ethiopia	ETH	710	South Africa	ZAF								09	MISC.EDIBLE PRODUCTS ETC	1	No Quantity							1145			0
S3	2016	2016	2016	2	0	2	Export	231	Ethiopia	ETH	757	Switzerland	CHE								09	MISC.EDIBLE PRODUCTS ETC	1	No Quantity							67			0
S3	2016	2016	2016	2	0	2	Export	231	Ethiopia	ETH	784	United Arab Emirates	ARE								09	MISC.EDIBLE PRODUCTS ETC	1	No Quantity							7751			0
S3	2016	2016	2016	2	0	2	Export	231	Ethiopia	ETH	818	Egypt	EGY								09	MISC.EDIBLE PRODUCTS ETC	1	No Quantity							413			0
S3	2016	2016	2016	2	0	2	Export	231	Ethiopia	ETH	842	USA	USA								09	MISC.EDIBLE PRODUCTS ETC	1	No Quantity							2851			0
S3	2016	2016	2016	2	0	2	Export	231	Ethiopia	ETH	854	Burkina Faso	BFA								09	MISC.EDIBLE PRODUCTS ETC	1	No Quantity							243			0
S3	2016	2016	2016	2	0	2	Export	233	Estonia	EST	0	World	WLD								09	MISC.EDIBLE PRODUCTS ETC	1	No Quantity			0		0		127054109			0
S3	2016	2016	2016	2	0	2	Export	233	Estonia	EST	4	Afghanistan	AFG								09	MISC.EDIBLE PRODUCTS ETC	1	No Quantity			0		0		1673			0
S3	2016	2016	2016	2	0	2	Export	233	Estonia	EST	8	Albania	ALB								09	MISC.EDIBLE PRODUCTS ETC	1	No Quantity			0		0		38031			0
S3	2016	2016	2016	2	0	2	Export	233	Estonia	EST	31	Azerbaijan	AZE								09	MISC.EDIBLE PRODUCTS ETC	1	No Quantity			0		0		1807850			0
S3	2016	2016	2016	2	0	2	Export	233	Estonia	EST	36	Australia	AUS								09	MISC.EDIBLE PRODUCTS ETC	1	No Quantity			0		0		255538			0
S3	2016	2016	2016	2	0	2	Export	233	Estonia	EST	40	Austria	AUT								09	MISC.EDIBLE PRODUCTS ETC	1	No Quantity			0		0		319509			0
S3	2016	2016	2016	2	0	2	Export	233	Estonia	EST	48	Bahrain	BHR								09	MISC.EDIBLE PRODUCTS ETC	1	No Quantity			0		0		47105			0
S3	2016	2016	2016	2	0	2	Export	233	Estonia	EST	50	Bangladesh	BGD								09	MISC.EDIBLE PRODUCTS ETC	1	No Quantity			0		0		58054			0
S3	2016	2016	2016	2	0	2	Export	233	Estonia	EST	51	Armenia	ARM								09	MISC.EDIBLE PRODUCTS ETC	1	No Quantity			0		0		149153			0
S3	2016	2016	2016	2	0	2	Export	233	Estonia	EST	56	Belgium	BEL								09	MISC.EDIBLE PRODUCTS ETC	1	No Quantity			0		0		4407255			0
S3	2016	2016	2016	2	0	2	Export	233	Estonia	EST	76	Brazil	BRA								09	MISC.EDIBLE PRODUCTS ETC	1	No Quantity			0		0		22804			0
S3	2016	2016	2016	2	0	2	Export	233	Estonia	EST	100	Bulgaria	BGR								09	MISC.EDIBLE PRODUCTS ETC	1	No Quantity			0		0		9043			0
S3	2016	2016	2016	2	0	2	Export	233	Estonia	EST	112	Belarus	BLR								09	MISC.EDIBLE PRODUCTS ETC	1	No Quantity			0		0		487800			0
S3	2016	2016	2016	2	0	2	Export	233	Estonia	EST	124	Canada	CAN								09	MISC.EDIBLE PRODUCTS ETC	1	No Quantity			0		0		6981259			0
S3	2016	2016	2016	2	0	2	Export	233	Estonia	EST	144	Sri Lanka	LKA								09	MISC.EDIBLE PRODUCTS ETC	1	No Quantity			0		0		492			0
S3	2016	2016	2016	2	0	2	Export	233	Estonia	EST	152	Chile	CHL								09	MISC.EDIBLE PRODUCTS ETC	1	No Quantity			0		0		51702			0
S3	2016	2016	2016	2	0	2	Export	233	Estonia	EST	156	China	CHN								09	MISC.EDIBLE PRODUCTS ETC	1	No Quantity			0		0		19129			0
S3	2016	2016	2016	2	0	2	Export	233	Estonia	EST	191	Croatia	HRV								09	MISC.EDIBLE PRODUCTS ETC	1	No Quantity			0		0		556			0
S3	2016	2016	2016	2	0	2	Export	233	Estonia	EST	196	Cyprus	CYP								09	MISC.EDIBLE PRODUCTS ETC	1	No Quantity			0		0		5385			0
S3	2016	2016	2016	2	0	2	Export	233	Estonia	EST	203	Czechia	CZE								09	MISC.EDIBLE PRODUCTS ETC	1	No Quantity			0		0		164796			0
S3	2016	2016	2016	2	0	2	Export	233	Estonia	EST	208	Denmark	DNK								09	MISC.EDIBLE PRODUCTS ETC	1	No Quantity			0		0		6856529			0
S3	2016	2016	2016	2	0	2	Export	233	Estonia	EST	246	Finland	FIN								09	MISC.EDIBLE PRODUCTS ETC	1	No Quantity			0		0		26706471			0
S3	2016	2016	2016	2	0	2	Export	233	Estonia	EST	251	France	FRA								09	MISC.EDIBLE PRODUCTS ETC	1	No Quantity			0		0		4454482			0
S3	2016	2016	2016	2	0	2	Export	233	Estonia	EST	268	Georgia	GEO								09	MISC.EDIBLE PRODUCTS ETC	1	No Quantity			0		0		1532667			0
S3	2016	2016	2016	2	0	2	Export	233	Estonia	EST	276	Germany	DEU								09	MISC.EDIBLE PRODUCTS ETC	1	No Quantity			0		0		1831079			0
S3	2016	2016	2016	2	0	2	Export	233	Estonia	EST	288	Ghana	GHA								09	MISC.EDIBLE PRODUCTS ETC	1	No Quantity			0		0		22139			0
S3	2016	2016	2016	2	0	2	Export	233	Estonia	EST	300	Greece	GRC								09	MISC.EDIBLE PRODUCTS ETC	1	No Quantity			0		0		10917			0
S3	2016	2016	2016	2	0	2	Export	233	Estonia	EST	320	Guatemala	GTM								09	MISC.EDIBLE PRODUCTS ETC	1	No Quantity			0		0		31508			0
S3	2016	2016	2016	2	0	2	Export	233	Estonia	EST	344	China, Hong Kong SAR	HKG								09	MISC.EDIBLE PRODUCTS ETC	1	No Quantity			0		0		7259			0
S3	2016	2016	2016	2	0	2	Export	233	Estonia	EST	348	Hungary	HUN								09	MISC.EDIBLE PRODUCTS ETC	1	No Quantity			0		0		186622			0
S3	2016	2016	2016	2	0	2	Export	233	Estonia	EST	372	Ireland	IRL								09	MISC.EDIBLE PRODUCTS ETC	1	No Quantity			0		0		23517			0
S3	2016	2016	2016	2	0	2	Export	233	Estonia	EST	381	Italy	ITA								09	MISC.EDIBLE PRODUCTS ETC	1	No Quantity			0		0		832968			0
S3	2016	2016	2016	2	0	2	Export	233	Estonia	EST	392	Japan	JPN								09	MISC.EDIBLE PRODUCTS ETC	1	No Quantity			0		0		230624			0
S3	2016	2016	2016	2	0	2	Export	233	Estonia	EST	398	Kazakhstan	KAZ								09	MISC.EDIBLE PRODUCTS ETC	1	No Quantity			0		0		134962			0
S3	2016	2016	2016	2	0	2	Export	233	Estonia	EST	408	Dem. People's Rep. of Korea	PRK								09	MISC.EDIBLE PRODUCTS ETC	1	No Quantity			0		0		15662			0
S3	2016	2016	2016	2	0	2	Export	233	Estonia	EST	410	Rep. of Korea	KOR								09	MISC.EDIBLE PRODUCTS ETC	1	No Quantity			0		0		388486			0
S3	2016	2016	2016	2	0	2	Export	233	Estonia	EST	417	Kyrgyzstan	KGZ								09	MISC.EDIBLE PRODUCTS ETC	1	No Quantity			0		0		2224770			0
S3	2016	2016	2016	2	0	2	Export	233	Estonia	EST	428	Latvia	LVA								09	MISC.EDIBLE PRODUCTS ETC	1	No Quantity			0		0		10588217			0
S3	2016	2016	2016	2	0	2	Export	233	Estonia	EST	430	Liberia	LBR								09	MISC.EDIBLE PRODUCTS ETC	1	No Quantity			0		0		225			0
S3	2016	2016	2016	2	0	2	Export	233	Estonia	EST	440	Lithuania	LTU								09	MISC.EDIBLE PRODUCTS ETC	1	No Quantity			0		0		8954365			0
S3	2016	2016	2016	2	0	2	Export	233	Estonia	EST	442	Luxembourg	LUX								09	MISC.EDIBLE PRODUCTS ETC	1	No Quantity			0		0		3176			0
S3	2016	2016	2016	2	0	2	Export	233	Estonia	EST	458	Malaysia	MYS								09	MISC.EDIBLE PRODUCTS ETC	1	No Quantity			0		0		18738			0
S3	2016	2016	2016	2	0	2	Export	233	Estonia	EST	484	Mexico	MEX								09	MISC.EDIBLE PRODUCTS ETC	1	No Quantity			0		0		278326			0
S3	2016	2016	2016	2	0	2	Export	233	Estonia	EST	490	Other Asia, nes									09	MISC.EDIBLE PRODUCTS ETC	1	No Quantity			0		0		141327			0
S3	2016	2016	2016	2	0	2	Export	233	Estonia	EST	504	Morocco	MAR								09	MISC.EDIBLE PRODUCTS ETC	1	No Quantity			0		0		4317			0
S3	2016	2016	2016	2	0	2	Export	233	Estonia	EST	528	Netherlands	NLD								09	MISC.EDIBLE PRODUCTS ETC	1	No Quantity			0		0		1706514			0
S3	2016	2016	2016	2	0	2	Export	233	Estonia	EST	531	Curaçao	CUW								09	MISC.EDIBLE PRODUCTS ETC	1	No Quantity			0		0		22564			0
S3	2016	2016	2016	2	0	2	Export	233	Estonia	EST	566	Nigeria	NGA								09	MISC.EDIBLE PRODUCTS ETC	1	No Quantity			0		0		1102661			0
S3	2016	2016	2016	2	0	2	Export	233	Estonia	EST	579	Norway	NOR								09	MISC.EDIBLE PRODUCTS ETC	1	No Quantity			0		0		928994			0
S3	2016	2016	2016	2	0	2	Export	233	Estonia	EST	608	Philippines	PHL								09	MISC.EDIBLE PRODUCTS ETC	1	No Quantity			0		0		220271			0
S3	2016	2016	2016	2	0	2	Export	233	Estonia	EST	616	Poland	POL								09	MISC.EDIBLE PRODUCTS ETC	1	No Quantity			0		0		348174			0
S3	2016	2016	2016	2	0	2	Export	233	Estonia	EST	620	Portugal	PRT								09	MISC.EDIBLE PRODUCTS ETC	1	No Quantity			0		0		353648			0
S3	2016	2016	2016	2	0	2	Export	233	Estonia	EST	642	Romania	ROU								09	MISC.EDIBLE PRODUCTS ETC	1	No Quantity			0		0		107984			0
S3	2016	2016	2016	2	0	2	Export	233	Estonia	EST	643	Russian Federation	RUS								09	MISC.EDIBLE PRODUCTS ETC	1	No Quantity			0		0		20435163			0
S3	2016	2016	2016	2	0	2	Export	233	Estonia	EST	699	India	IND								09	MISC.EDIBLE PRODUCTS ETC	1	No Quantity			0		0		139317			0
S3	2016	2016	2016	2	0	2	Export	233	Estonia	EST	702	Singapore	SGP								09	MISC.EDIBLE PRODUCTS ETC	1	No Quantity			0		0		22406			0
S3	2016	2016	2016	2	0	2	Export	233	Estonia	EST	703	Slovakia	SVK								09	MISC.EDIBLE PRODUCTS ETC	1	No Quantity			0		0		161392			0
S3	2016	2016	2016	2	0	2	Export	233	Estonia	EST	704	Viet Nam	VNM								09	MISC.EDIBLE PRODUCTS ETC	1	No Quantity			0		0		19514			0
S3	2016	2016	2016	2	0	2	Export	233	Estonia	EST	705	Slovenia	SVN								09	MISC.EDIBLE PRODUCTS ETC	1	No Quantity			0		0		167021			0
S3	2016	2016	2016	2	0	2	Export	233	Estonia	EST	710	South Africa	ZAF								09	MISC.EDIBLE PRODUCTS ETC	1	No Quantity			0		0		31093			0
S3	2016	2016	2016	2	0	2	Export	233	Estonia	EST	724	Spain	ESP								09	MISC.EDIBLE PRODUCTS ETC	1	No Quantity			0		0		1991667			0
S3	2016	2016	2016	2	0	2	Export	233	Estonia	EST	752	Sweden	SWE								09	MISC.EDIBLE PRODUCTS ETC	1	No Quantity			0		0		13192901			0
S3	2016	2016	2016	2	0	2	Export	233	Estonia	EST	757	Switzerland	CHE								09	MISC.EDIBLE PRODUCTS ETC	1	No Quantity			0		0		48714			0
S3	2016	2016	2016	2	0	2	Export	233	Estonia	EST	762	Tajikistan	TJK								09	MISC.EDIBLE PRODUCTS ETC	1	No Quantity			0		0		1009186			0
S3	2016	2016	2016	2	0	2	Export	233	Estonia	EST	764	Thailand	THA								09	MISC.EDIBLE PRODUCTS ETC	1	No Quantity			0		0		74985			0
S3	2016	2016	2016	2	0	2	Export	233	Estonia	EST	792	Turkey	TUR								09	MISC.EDIBLE PRODUCTS ETC	1	No Quantity			0		0		30891			0
S3	2016	2016	2016	2	0	2	Export	233	Estonia	EST	795	Turkmenistan	TKM								09	MISC.EDIBLE PRODUCTS ETC	1	No Quantity			0		0		426553			0
S3	2016	2016	2016	2	0	2	Export	233	Estonia	EST	804	Ukraine	UKR								09	MISC.EDIBLE PRODUCTS ETC	1	No Quantity			0		0		158801			0
S3	2016	2016	2016	2	0	2	Export	233	Estonia	EST	818	Egypt	EGY								09	MISC.EDIBLE PRODUCTS ETC	1	No Quantity			0		0		15579			0
S3	2016	2016	2016	2	0	2	Export	233	Estonia	EST	826	United Kingdom	GBR								09	MISC.EDIBLE PRODUCTS ETC	1	No Quantity			0		0		2028204			0
S3	2016	2016	2016	2	0	2	Export	233	Estonia	EST	834	United Rep. of Tanzania	TZA								09	MISC.EDIBLE PRODUCTS ETC	1	No Quantity			0		0		4901			0
S3	2016	2016	2016	2	0	2	Export	233	Estonia	EST	837	Bunkers									09	MISC.EDIBLE PRODUCTS ETC	1	No Quantity			0		0		23570			0
S3	2016	2016	2016	2	0	2	Export	233	Estonia	EST	842	USA	USA								09	MISC.EDIBLE PRODUCTS ETC	1	No Quantity			0		0		1974920			0
S3	2016	2016	2016	2	0	2	Export	231	Ethiopia	ETH	0	World	WLD								11	BEVERAGES	1	No Quantity							2045043			0
S3	2016	2016	2016	2	0	2	Export	231	Ethiopia	ETH	36	Australia	AUS								11	BEVERAGES	1	No Quantity							84720			0
S3	2016	2016	2016	2	0	2	Export	231	Ethiopia	ETH	72	Botswana	BWA								11	BEVERAGES	1	No Quantity							128			0
S3	2016	2016	2016	2	0	2	Export	231	Ethiopia	ETH	120	Cameroon	CMR								11	BEVERAGES	1	No Quantity							609			0
S3	2016	2016	2016	2	0	2	Export	231	Ethiopia	ETH	156	China	CHN								11	BEVERAGES	1	No Quantity							62357			0
S3	2016	2016	2016	2	0	2	Export	231	Ethiopia	ETH	251	France	FRA								11	BEVERAGES	1	No Quantity							37562			0
S3	2016	2016	2016	2	0	2	Export	231	Ethiopia	ETH	262	Djibouti	DJI								11	BEVERAGES	1	No Quantity							508820			0
S3	2016	2016	2016	2	0	2	Export	231	Ethiopia	ETH	276	Germany	DEU								11	BEVERAGES	1	No Quantity							12645			0
S3	2016	2016	2016	2	0	2	Export	231	Ethiopia	ETH	360	Indonesia	IDN								11	BEVERAGES	1	No Quantity							1479			0
S3	2016	2016	2016	2	0	2	Export	231	Ethiopia	ETH	376	Israel	ISR								11	BEVERAGES	1	No Quantity							344514			0
S3	2016	2016	2016	2	0	2	Export	231	Ethiopia	ETH	381	Italy	ITA								11	BEVERAGES	1	No Quantity							15081			0
S3	2016	2016	2016	2	0	2	Export	231	Ethiopia	ETH	404	Kenya	KEN								11	BEVERAGES	1	No Quantity							73900			0
S3	2016	2016	2016	2	0	2	Export	231	Ethiopia	ETH	422	Lebanon	LBN								11	BEVERAGES	1	No Quantity							14052			0
S3	2016	2016	2016	2	0	2	Export	231	Ethiopia	ETH	484	Mexico	MEX								11	BEVERAGES	1	No Quantity							89			0
S3	2016	2016	2016	2	0	2	Export	231	Ethiopia	ETH	528	Netherlands	NLD								11	BEVERAGES	1	No Quantity							14349			0
S3	2016	2016	2016	2	0	2	Export	231	Ethiopia	ETH	566	Nigeria	NGA								11	BEVERAGES	1	No Quantity							336			0
S3	2016	2016	2016	2	0	2	Export	231	Ethiopia	ETH	579	Norway	NOR								11	BEVERAGES	1	No Quantity							287			0
S3	2016	2016	2016	2	0	2	Export	231	Ethiopia	ETH	682	Saudi Arabia	SAU								11	BEVERAGES	1	No Quantity							69616			0
S3	2016	2016	2016	2	0	2	Export	231	Ethiopia	ETH	706	Somalia	SOM								11	BEVERAGES	1	No Quantity							15408			0
S3	2016	2016	2016	2	0	2	Export	231	Ethiopia	ETH	710	South Africa	ZAF								11	BEVERAGES	1	No Quantity							390			0
S3	2016	2016	2016	2	0	2	Export	231	Ethiopia	ETH	729	Sudan	SDN								11	BEVERAGES	1	No Quantity							39377			0
S3	2016	2016	2016	2	0	2	Export	231	Ethiopia	ETH	757	Switzerland	CHE								11	BEVERAGES	1	No Quantity							44551			0
S3	2016	2016	2016	2	0	2	Export	231	Ethiopia	ETH	800	Uganda	UGA								11	BEVERAGES	1	No Quantity							2			0
S3	2016	2016	2016	2	0	2	Export	231	Ethiopia	ETH	826	United Kingdom	GBR								11	BEVERAGES	1	No Quantity							102873			0
S3	2016	2016	2016	2	0	2	Export	231	Ethiopia	ETH	834	United Rep. of Tanzania	TZA								11	BEVERAGES	1	No Quantity							773			0
S3	2016	2016	2016	2	0	2	Export	231	Ethiopia	ETH	842	USA	USA								11	BEVERAGES	1	No Quantity							601006			0
S3	2016	2016	2016	2	0	2	Export	231	Ethiopia	ETH	854	Burkina Faso	BFA								11	BEVERAGES	1	No Quantity							121			0
S3	2016	2016	2016	2	0	2	Export	233	Estonia	EST	0	World	WLD								11	BEVERAGES	1	No Quantity			0		0		177475853			0
S3	2016	2016	2016	2	0	2	Export	233	Estonia	EST	20	Andorra	AND								11	BEVERAGES	1	No Quantity			0		0		8964			0
S3	2016	2016	2016	2	0	2	Export	233	Estonia	EST	28	Antigua and Barbuda	ATG								11	BEVERAGES	1	No Quantity			0		0		780			0
S3	2016	2016	2016	2	0	2	Export	233	Estonia	EST	31	Azerbaijan	AZE								11	BEVERAGES	1	No Quantity			0		0		505			0
S3	2016	2016	2016	2	0	2	Export	233	Estonia	EST	36	Australia	AUS								11	BEVERAGES	1	No Quantity			0		0		339997			0
S3	2016	2016	2016	2	0	2	Export	233	Estonia	EST	40	Austria	AUT								11	BEVERAGES	1	No Quantity			0		0		49697			0
S3	2016	2016	2016	2	0	2	Export	233	Estonia	EST	56	Belgium	BEL								11	BEVERAGES	1	No Quantity			0		0		128431			0
S3	2016	2016	2016	2	0	2	Export	233	Estonia	EST	76	Brazil	BRA								11	BEVERAGES	1	No Quantity			0		0		691			0
S3	2016	2016	2016	2	0	2	Export	233	Estonia	EST	100	Bulgaria	BGR								11	BEVERAGES	1	No Quantity			0		0		146947			0
S3	2016	2016	2016	2	0	2	Export	233	Estonia	EST	112	Belarus	BLR								11	BEVERAGES	1	No Quantity			0		0		407491			0
S3	2016	2016	2016	2	0	2	Export	233	Estonia	EST	124	Canada	CAN								11	BEVERAGES	1	No Quantity			0		0		29238			0
S3	2016	2016	2016	2	0	2	Export	233	Estonia	EST	156	China	CHN								11	BEVERAGES	1	No Quantity			0		0		555088			0
S3	2016	2016	2016	2	0	2	Export	233	Estonia	EST	196	Cyprus	CYP								11	BEVERAGES	1	No Quantity			0		0		58912			0
S3	2016	2016	2016	2	0	2	Export	233	Estonia	EST	203	Czechia	CZE								11	BEVERAGES	1	No Quantity			0		0		334025			0
S3	2016	2016	2016	2	0	2	Export	233	Estonia	EST	208	Denmark	DNK								11	BEVERAGES	1	No Quantity			0		0		4508837			0
S3	2016	2016	2016	2	0	2	Export	233	Estonia	EST	234	Faeroe Isds	FRO								11	BEVERAGES	1	No Quantity			0		0		2			0
S3	2016	2016	2016	2	0	2	Export	233	Estonia	EST	246	Finland	FIN								11	BEVERAGES	1	No Quantity			0		0		38847382			0
S3	2016	2016	2016	2	0	2	Export	233	Estonia	EST	251	France	FRA								11	BEVERAGES	1	No Quantity			0		0		160110			0
S3	2016	2016	2016	2	0	2	Export	233	Estonia	EST	268	Georgia	GEO								11	BEVERAGES	1	No Quantity			0		0		1236			0
S3	2016	2016	2016	2	0	2	Export	233	Estonia	EST	276	Germany	DEU								11	BEVERAGES	1	No Quantity			0		0		3132960			0
S3	2016	2016	2016	2	0	2	Export	233	Estonia	EST	300	Greece	GRC								11	BEVERAGES	1	No Quantity			0		0		248290			0
S3	2016	2016	2016	2	0	2	Export	233	Estonia	EST	320	Guatemala	GTM								11	BEVERAGES	1	No Quantity			0		0		315			0
S3	2016	2016	2016	2	0	2	Export	233	Estonia	EST	328	Guyana	GUY								11	BEVERAGES	1	No Quantity			0		0		1			0
S3	2016	2016	2016	2	0	2	Export	233	Estonia	EST	344	China, Hong Kong SAR	HKG								11	BEVERAGES	1	No Quantity			0		0		33356			0
S3	2016	2016	2016	2	0	2	Export	233	Estonia	EST	348	Hungary	HUN								11	BEVERAGES	1	No Quantity			0		0		129860			0
S3	2016	2016	2016	2	0	2	Export	233	Estonia	EST	352	Iceland	ISL								11	BEVERAGES	1	No Quantity			0		0		190612			0
S3	2016	2016	2016	2	0	2	Export	233	Estonia	EST	372	Ireland	IRL								11	BEVERAGES	1	No Quantity			0		0		77071			0
S3	2016	2016	2016	2	0	2	Export	233	Estonia	EST	376	Israel	ISR								11	BEVERAGES	1	No Quantity			0		0		849845			0
S3	2016	2016	2016	2	0	2	Export	233	Estonia	EST	381	Italy	ITA								11	BEVERAGES	1	No Quantity			0		0		127333			0
S3	2016	2016	2016	2	0	2	Export	233	Estonia	EST	392	Japan	JPN								11	BEVERAGES	1	No Quantity			0		0		42588			0
S3	2016	2016	2016	2	0	2	Export	233	Estonia	EST	398	Kazakhstan	KAZ								11	BEVERAGES	1	No Quantity			0		0		2806			0
S3	2016	2016	2016	2	0	2	Export	233	Estonia	EST	410	Rep. of Korea	KOR								11	BEVERAGES	1	No Quantity			0		0		20575			0
S3	2016	2016	2016	2	0	2	Export	233	Estonia	EST	417	Kyrgyzstan	KGZ								11	BEVERAGES	1	No Quantity			0		0		7441			0
S3	2016	2016	2016	2	0	2	Export	233	Estonia	EST	422	Lebanon	LBN								11	BEVERAGES	1	No Quantity			0		0		49752			0
S3	2016	2016	2016	2	0	2	Export	233	Estonia	EST	428	Latvia	LVA								11	BEVERAGES	1	No Quantity			0		0		35821741			0
S3	2016	2016	2016	2	0	2	Export	233	Estonia	EST	430	Liberia	LBR								11	BEVERAGES	1	No Quantity			0		0		876			0
S3	2016	2016	2016	2	0	2	Export	233	Estonia	EST	440	Lithuania	LTU								11	BEVERAGES	1	No Quantity			0		0		10451410			0
S3	2016	2016	2016	2	0	2	Export	233	Estonia	EST	446	China, Macao SAR	MAC								11	BEVERAGES	1	No Quantity			0		0		9426			0
S3	2016	2016	2016	2	0	2	Export	233	Estonia	EST	450	Madagascar	MDG								11	BEVERAGES	1	No Quantity			0		0		13417			0
S3	2016	2016	2016	2	0	2	Export	233	Estonia	EST	458	Malaysia	MYS								11	BEVERAGES	1	No Quantity			0		0		388			0
S3	2016	2016	2016	2	0	2	Export	233	Estonia	EST	470	Malta	MLT								11	BEVERAGES	1	No Quantity			0		0		153			0
S3	2016	2016	2016	2	0	2	Export	233	Estonia	EST	480	Mauritius	MUS								11	BEVERAGES	1	No Quantity			0		0		13472			0
S3	2016	2016	2016	2	0	2	Export	233	Estonia	EST	484	Mexico	MEX								11	BEVERAGES	1	No Quantity			0		0		16169			0
S3	2016	2016	2016	2	0	2	Export	233	Estonia	EST	504	Morocco	MAR								11	BEVERAGES	1	No Quantity			0		0		322			0
S3	2016	2016	2016	2	0	2	Export	233	Estonia	EST	524	Nepal	NPL								11	BEVERAGES	1	No Quantity			0		0		6352			0
S3	2016	2016	2016	2	0	2	Export	233	Estonia	EST	528	Netherlands	NLD								11	BEVERAGES	1	No Quantity			0		0		534837			0
S3	2016	2016	2016	2	0	2	Export	233	Estonia	EST	554	New Zealand	NZL								11	BEVERAGES	1	No Quantity			0		0		9272			0
S3	2016	2016	2016	2	0	2	Export	233	Estonia	EST	579	Norway	NOR								11	BEVERAGES	1	No Quantity			0		0		3181081			0
S3	2016	2016	2016	2	0	2	Export	233	Estonia	EST	586	Pakistan	PAK								11	BEVERAGES	1	No Quantity			0		0		80228			0
S3	2016	2016	2016	2	0	2	Export	233	Estonia	EST	616	Poland	POL								11	BEVERAGES	1	No Quantity			0		0		51286			0
S3	2016	2016	2016	2	0	2	Export	233	Estonia	EST	620	Portugal	PRT								11	BEVERAGES	1	No Quantity			0		0		26742			0
S3	2016	2016	2016	2	0	2	Export	233	Estonia	EST	643	Russian Federation	RUS								11	BEVERAGES	1	No Quantity			0		0		63590066			0
S3	2016	2016	2016	2	0	2	Export	233	Estonia	EST	688	Serbia	SRB								11	BEVERAGES	1	No Quantity			0		0		6815			0
S3	2016	2016	2016	2	0	2	Export	233	Estonia	EST	694	Sierra Leone	SLE								11	BEVERAGES	1	No Quantity			0		0		329925			0
S3	2016	2016	2016	2	0	2	Export	233	Estonia	EST	699	India	IND								11	BEVERAGES	1	No Quantity			0		0		66			0
S3	2016	2016	2016	2	0	2	Export	233	Estonia	EST	702	Singapore	SGP								11	BEVERAGES	1	No Quantity			0		0		197764			0
S3	2016	2016	2016	2	0	2	Export	233	Estonia	EST	703	Slovakia	SVK								11	BEVERAGES	1	No Quantity			0		0		25366			0
S3	2016	2016	2016	2	0	2	Export	233	Estonia	EST	704	Viet Nam	VNM								11	BEVERAGES	1	No Quantity			0		0		39304			0
S3	2016	2016	2016	2	0	2	Export	233	Estonia	EST	705	Slovenia	SVN								11	BEVERAGES	1	No Quantity			0		0		241652			0
S3	2016	2016	2016	2	0	2	Export	233	Estonia	EST	710	South Africa	ZAF								11	BEVERAGES	1	No Quantity			0		0		9842			0
S3	2016	2016	2016	2	0	2	Export	233	Estonia	EST	724	Spain	ESP								11	BEVERAGES	1	No Quantity			0		0		350807			0
S3	2016	2016	2016	2	0	2	Export	233	Estonia	EST	752	Sweden	SWE								11	BEVERAGES	1	No Quantity			0		0		9527614			0
S3	2016	2016	2016	2	0	2	Export	233	Estonia	EST	757	Switzerland	CHE								11	BEVERAGES	1	No Quantity			0		0		56908			0
S3	2016	2016	2016	2	0	2	Export	233	Estonia	EST	764	Thailand	THA								11	BEVERAGES	1	No Quantity			0		0		15834			0
S3	2016	2016	2016	2	0	2	Export	233	Estonia	EST	784	United Arab Emirates	ARE								11	BEVERAGES	1	No Quantity			0		0		303910			0
S3	2016	2016	2016	2	0	2	Export	233	Estonia	EST	804	Ukraine	UKR								11	BEVERAGES	1	No Quantity			0		0		303334			0
S3	2016	2016	2016	2	0	2	Export	233	Estonia	EST	826	United Kingdom	GBR								11	BEVERAGES	1	No Quantity			0		0		299202			0
S3	2016	2016	2016	2	0	2	Export	233	Estonia	EST	837	Bunkers									11	BEVERAGES	1	No Quantity			0		0		800646			0
S3	2016	2016	2016	2	0	2	Export	233	Estonia	EST	842	USA	USA								11	BEVERAGES	1	No Quantity			0		0		585383			0
S3	2016	2016	2016	2	0	2	Export	233	Estonia	EST	860	Uzbekistan	UZB								11	BEVERAGES	1	No Quantity			0		0		83072			0
S3	2016	2016	2016	2	0	2	Export	231	Ethiopia	ETH	0	World	WLD								12	TOBACCO,TOBACCO MANUFACT	1	No Quantity							186			0
S3	2016	2016	2016	2	0	2	Export	231	Ethiopia	ETH	276	Germany	DEU								12	TOBACCO,TOBACCO MANUFACT	1	No Quantity							160			0
S3	2016	2016	2016	2	0	2	Export	231	Ethiopia	ETH	757	Switzerland	CHE								12	TOBACCO,TOBACCO MANUFACT	1	No Quantity							26			0
S3	2016	2016	2016	2	0	2	Export	233	Estonia	EST	0	World	WLD								12	TOBACCO,TOBACCO MANUFACT	1	No Quantity			0		0		5564399			0
S3	2016	2016	2016	2	0	2	Export	233	Estonia	EST	28	Antigua and Barbuda	ATG								12	TOBACCO,TOBACCO MANUFACT	1	No Quantity			0		0		1168			0
S3	2016	2016	2016	2	0	2	Export	233	Estonia	EST	56	Belgium	BEL								12	TOBACCO,TOBACCO MANUFACT	1	No Quantity			0		0		3466			0
S3	2016	2016	2016	2	0	2	Export	233	Estonia	EST	76	Brazil	BRA								12	TOBACCO,TOBACCO MANUFACT	1	No Quantity			0		0		1842			0
S3	2016	2016	2016	2	0	2	Export	233	Estonia	EST	156	China	CHN								12	TOBACCO,TOBACCO MANUFACT	1	No Quantity			0		0		139			0
S3	2016	2016	2016	2	0	2	Export	233	Estonia	EST	208	Denmark	DNK								12	TOBACCO,TOBACCO MANUFACT	1	No Quantity			0		0		6415			0
S3	2016	2016	2016	2	0	2	Export	233	Estonia	EST	246	Finland	FIN								12	TOBACCO,TOBACCO MANUFACT	1	No Quantity			0		0		3146145			0
S3	2016	2016	2016	2	0	2	Export	233	Estonia	EST	251	France	FRA								12	TOBACCO,TOBACCO MANUFACT	1	No Quantity			0		0		1306			0
S3	2016	2016	2016	2	0	2	Export	233	Estonia	EST	276	Germany	DEU								12	TOBACCO,TOBACCO MANUFACT	1	No Quantity			0		0		62936			0
S3	2016	2016	2016	2	0	2	Export	233	Estonia	EST	352	Iceland	ISL								12	TOBACCO,TOBACCO MANUFACT	1	No Quantity			0		0		2370			0
S3	2016	2016	2016	2	0	2	Export	233	Estonia	EST	428	Latvia	LVA								12	TOBACCO,TOBACCO MANUFACT	1	No Quantity			0		0		6294			0
S3	2016	2016	2016	2	0	2	Export	233	Estonia	EST	440	Lithuania	LTU								12	TOBACCO,TOBACCO MANUFACT	1	No Quantity			0		0		193			0
S3	2016	2016	2016	2	0	2	Export	233	Estonia	EST	484	Mexico	MEX								12	TOBACCO,TOBACCO MANUFACT	1	No Quantity			0		0		716			0
S3	2016	2016	2016	2	0	2	Export	233	Estonia	EST	504	Morocco	MAR								12	TOBACCO,TOBACCO MANUFACT	1	No Quantity			0		0		997			0
S3	2016	2016	2016	2	0	2	Export	233	Estonia	EST	528	Netherlands	NLD								12	TOBACCO,TOBACCO MANUFACT	1	No Quantity			0		0		7883			0
S3	2016	2016	2016	2	0	2	Export	233	Estonia	EST	579	Norway	NOR								12	TOBACCO,TOBACCO MANUFACT	1	No Quantity			0		0		23605			0
S3	2016	2016	2016	2	0	2	Export	233	Estonia	EST	616	Poland	POL								12	TOBACCO,TOBACCO MANUFACT	1	No Quantity			0		0		143294			0
S3	2016	2016	2016	2	0	2	Export	233	Estonia	EST	643	Russian Federation	RUS								12	TOBACCO,TOBACCO MANUFACT	1	No Quantity			0		0		41891			0
S3	2016	2016	2016	2	0	2	Export	233	Estonia	EST	682	Saudi Arabia	SAU								12	TOBACCO,TOBACCO MANUFACT	1	No Quantity			0		0		182910			0
S3	2016	2016	2016	2	0	2	Export	233	Estonia	EST	703	Slovakia	SVK								12	TOBACCO,TOBACCO MANUFACT	1	No Quantity			0		0		359336			0
S3	2016	2016	2016	2	0	2	Export	233	Estonia	EST	710	South Africa	ZAF								12	TOBACCO,TOBACCO MANUFACT	1	No Quantity			0		0		542			0
S3	2016	2016	2016	2	0	2	Export	233	Estonia	EST	724	Spain	ESP								12	TOBACCO,TOBACCO MANUFACT	1	No Quantity			0		0		666950			0
S3	2016	2016	2016	2	0	2	Export	233	Estonia	EST	752	Sweden	SWE								12	TOBACCO,TOBACCO MANUFACT	1	No Quantity			0		0		456072			0
S3	2016	2016	2016	2	0	2	Export	233	Estonia	EST	757	Switzerland	CHE								12	TOBACCO,TOBACCO MANUFACT	1	No Quantity			0		0		51590			0
S3	2016	2016	2016	2	0	2	Export	233	Estonia	EST	807	North Macedonia	MKD								12	TOBACCO,TOBACCO MANUFACT	1	No Quantity			0		0		1973			0
S3	2016	2016	2016	2	0	2	Export	233	Estonia	EST	826	United Kingdom	GBR								12	TOBACCO,TOBACCO MANUFACT	1	No Quantity			0		0		4398			0
S3	2016	2016	2016	2	0	2	Export	233	Estonia	EST	837	Bunkers									12	TOBACCO,TOBACCO MANUFACT	1	No Quantity			0		0		382808			0
S3	2016	2016	2016	2	0	2	Export	233	Estonia	EST	842	USA	USA								12	TOBACCO,TOBACCO MANUFACT	1	No Quantity			0		0		7146			0
S3	2016	2016	2016	2	0	2	Export	231	Ethiopia	ETH	0	World	WLD								21	HIDES,SKINS,FURSKINS,RAW	1	No Quantity							30264			0
S3	2016	2016	2016	2	0	2	Export	231	Ethiopia	ETH	566	Nigeria	NGA								21	HIDES,SKINS,FURSKINS,RAW	1	No Quantity							30264			0
S3	2016	2016	2016	2	0	2	Export	233	Estonia	EST	0	World	WLD								21	HIDES,SKINS,FURSKINS,RAW	1	No Quantity			0		0		7662362			0
S3	2016	2016	2016	2	0	2	Export	233	Estonia	EST	56	Belgium	BEL								21	HIDES,SKINS,FURSKINS,RAW	1	No Quantity			0		0		20203			0
S3	2016	2016	2016	2	0	2	Export	233	Estonia	EST	112	Belarus	BLR								21	HIDES,SKINS,FURSKINS,RAW	1	No Quantity			0		0		64458			0
S3	2016	2016	2016	2	0	2	Export	233	Estonia	EST	156	China	CHN								21	HIDES,SKINS,FURSKINS,RAW	1	No Quantity			0		0		1013			0
S3	2016	2016	2016	2	0	2	Export	233	Estonia	EST	191	Croatia	HRV								21	HIDES,SKINS,FURSKINS,RAW	1	No Quantity			0		0		165663			0
S3	2016	2016	2016	2	0	2	Export	233	Estonia	EST	208	Denmark	DNK								21	HIDES,SKINS,FURSKINS,RAW	1	No Quantity			0		0		4617			0
S3	2016	2016	2016	2	0	2	Export	233	Estonia	EST	246	Finland	FIN								21	HIDES,SKINS,FURSKINS,RAW	1	No Quantity			0		0		2265898			0
S3	2016	2016	2016	2	0	2	Export	233	Estonia	EST	276	Germany	DEU								21	HIDES,SKINS,FURSKINS,RAW	1	No Quantity			0		0		230909			0
S3	2016	2016	2016	2	0	2	Export	233	Estonia	EST	344	China, Hong Kong SAR	HKG								21	HIDES,SKINS,FURSKINS,RAW	1	No Quantity			0		0		8950			0
S3	2016	2016	2016	2	0	2	Export	233	Estonia	EST	381	Italy	ITA								21	HIDES,SKINS,FURSKINS,RAW	1	No Quantity			0		0		872312			0
S3	2016	2016	2016	2	0	2	Export	233	Estonia	EST	428	Latvia	LVA								21	HIDES,SKINS,FURSKINS,RAW	1	No Quantity			0		0		5155			0
S3	2016	2016	2016	2	0	2	Export	233	Estonia	EST	440	Lithuania	LTU								21	HIDES,SKINS,FURSKINS,RAW	1	No Quantity			0		0		493783			0
S3	2016	2016	2016	2	0	2	Export	233	Estonia	EST	528	Netherlands	NLD								21	HIDES,SKINS,FURSKINS,RAW	1	No Quantity			0		0		92292			0
S3	2016	2016	2016	2	0	2	Export	233	Estonia	EST	591	Panama	PAN								21	HIDES,SKINS,FURSKINS,RAW	1	No Quantity			0		0		40813			0
S3	2016	2016	2016	2	0	2	Export	233	Estonia	EST	616	Poland	POL								21	HIDES,SKINS,FURSKINS,RAW	1	No Quantity			0		0		9963			0
S3	2016	2016	2016	2	0	2	Export	233	Estonia	EST	643	Russian Federation	RUS								21	HIDES,SKINS,FURSKINS,RAW	1	No Quantity			0		0		3259603			0
S3	2016	2016	2016	2	0	2	Export	233	Estonia	EST	688	Serbia	SRB								21	HIDES,SKINS,FURSKINS,RAW	1	No Quantity			0		0		43878			0
S3	2016	2016	2016	2	0	2	Export	233	Estonia	EST	703	Slovakia	SVK								21	HIDES,SKINS,FURSKINS,RAW	1	No Quantity			0		0		44751			0
S3	2016	2016	2016	2	0	2	Export	233	Estonia	EST	752	Sweden	SWE								21	HIDES,SKINS,FURSKINS,RAW	1	No Quantity			0		0		38090			0
S3	2016	2016	2016	2	0	2	Export	231	Ethiopia	ETH	0	World	WLD								22	OIL SEED,OLEAGINUS FRUIT	1	No Quantity							1525303			0
S3	2016	2016	2016	2	0	2	Export	231	Ethiopia	ETH	124	Canada	CAN								22	OIL SEED,OLEAGINUS FRUIT	1	No Quantity							710			0
S3	2016	2016	2016	2	0	2	Export	231	Ethiopia	ETH	262	Djibouti	DJI								22	OIL SEED,OLEAGINUS FRUIT	1	No Quantity							3927			0
S3	2016	2016	2016	2	0	2	Export	231	Ethiopia	ETH	276	Germany	DEU								22	OIL SEED,OLEAGINUS FRUIT	1	No Quantity							69470			0
S3	2016	2016	2016	2	0	2	Export	231	Ethiopia	ETH	376	Israel	ISR								22	OIL SEED,OLEAGINUS FRUIT	1	No Quantity							3749			0
S3	2016	2016	2016	2	0	2	Export	231	Ethiopia	ETH	381	Italy	ITA								22	OIL SEED,OLEAGINUS FRUIT	1	No Quantity							45			0
S3	2016	2016	2016	2	0	2	Export	231	Ethiopia	ETH	404	Kenya	KEN								22	OIL SEED,OLEAGINUS FRUIT	1	No Quantity							19829			0
S3	2016	2016	2016	2	0	2	Export	231	Ethiopia	ETH	504	Morocco	MAR								22	OIL SEED,OLEAGINUS FRUIT	1	No Quantity							1033			0
S3	2016	2016	2016	2	0	2	Export	231	Ethiopia	ETH	699	India	IND								22	OIL SEED,OLEAGINUS FRUIT	1	No Quantity							152730			0
S3	2016	2016	2016	2	0	2	Export	231	Ethiopia	ETH	729	Sudan	SDN								22	OIL SEED,OLEAGINUS FRUIT	1	No Quantity							501234			0
S3	2016	2016	2016	2	0	2	Export	231	Ethiopia	ETH	757	Switzerland	CHE								22	OIL SEED,OLEAGINUS FRUIT	1	No Quantity							29			0
S3	2016	2016	2016	2	0	2	Export	231	Ethiopia	ETH	784	United Arab Emirates	ARE								22	OIL SEED,OLEAGINUS FRUIT	1	No Quantity							40545			0
S3	2016	2016	2016	2	0	2	Export	231	Ethiopia	ETH	792	Turkey	TUR								22	OIL SEED,OLEAGINUS FRUIT	1	No Quantity							171385			0
S3	2016	2016	2016	2	0	2	Export	231	Ethiopia	ETH	842	USA	USA								22	OIL SEED,OLEAGINUS FRUIT	1	No Quantity							352132			0
S3	2016	2016	2016	2	0	2	Export	231	Ethiopia	ETH	887	Yemen	YEM								22	OIL SEED,OLEAGINUS FRUIT	1	No Quantity							208486			0
S3	2016	2016	2016	2	0	2	Export	233	Estonia	EST	0	World	WLD								22	OIL SEED,OLEAGINUS FRUIT	1	No Quantity			0		0		23625515			0
S3	2016	2016	2016	2	0	2	Export	233	Estonia	EST	56	Belgium	BEL								22	OIL SEED,OLEAGINUS FRUIT	1	No Quantity			0		0		701			0
S3	2016	2016	2016	2	0	2	Export	233	Estonia	EST	112	Belarus	BLR								22	OIL SEED,OLEAGINUS FRUIT	1	No Quantity			0		0		240			0
S3	2016	2016	2016	2	0	2	Export	233	Estonia	EST	156	China	CHN								22	OIL SEED,OLEAGINUS FRUIT	1	No Quantity			0		0		10516			0
S3	2016	2016	2016	2	0	2	Export	233	Estonia	EST	196	Cyprus	CYP								22	OIL SEED,OLEAGINUS FRUIT	1	No Quantity			0		0		5			0
S3	2016	2016	2016	2	0	2	Export	233	Estonia	EST	208	Denmark	DNK								22	OIL SEED,OLEAGINUS FRUIT	1	No Quantity			0		0		1274			0
S3	2016	2016	2016	2	0	2	Export	233	Estonia	EST	246	Finland	FIN								22	OIL SEED,OLEAGINUS FRUIT	1	No Quantity			0		0		12076418			0
S3	2016	2016	2016	2	0	2	Export	233	Estonia	EST	268	Georgia	GEO								22	OIL SEED,OLEAGINUS FRUIT	1	No Quantity			0		0		360			0
S3	2016	2016	2016	2	0	2	Export	233	Estonia	EST	276	Germany	DEU								22	OIL SEED,OLEAGINUS FRUIT	1	No Quantity			0		0		3830165			0
S3	2016	2016	2016	2	0	2	Export	233	Estonia	EST	381	Italy	ITA								22	OIL SEED,OLEAGINUS FRUIT	1	No Quantity			0		0		3140			0
S3	2016	2016	2016	2	0	2	Export	233	Estonia	EST	410	Rep. of Korea	KOR								22	OIL SEED,OLEAGINUS FRUIT	1	No Quantity			0		0		557			0
S3	2016	2016	2016	2	0	2	Export	233	Estonia	EST	428	Latvia	LVA								22	OIL SEED,OLEAGINUS FRUIT	1	No Quantity			0		0		467210			0
S3	2016	2016	2016	2	0	2	Export	233	Estonia	EST	430	Liberia	LBR								22	OIL SEED,OLEAGINUS FRUIT	1	No Quantity			0		0		7			0
S3	2016	2016	2016	2	0	2	Export	233	Estonia	EST	440	Lithuania	LTU								22	OIL SEED,OLEAGINUS FRUIT	1	No Quantity			0		0		1308057			0
S3	2016	2016	2016	2	0	2	Export	233	Estonia	EST	490	Other Asia, nes									22	OIL SEED,OLEAGINUS FRUIT	1	No Quantity			0		0		296			0
S3	2016	2016	2016	2	0	2	Export	233	Estonia	EST	528	Netherlands	NLD								22	OIL SEED,OLEAGINUS FRUIT	1	No Quantity			0		0		79174			0
S3	2016	2016	2016	2	0	2	Export	233	Estonia	EST	579	Norway	NOR								22	OIL SEED,OLEAGINUS FRUIT	1	No Quantity			0		0		6815			0
S3	2016	2016	2016	2	0	2	Export	233	Estonia	EST	616	Poland	POL								22	OIL SEED,OLEAGINUS FRUIT	1	No Quantity			0		0		49			0
S3	2016	2016	2016	2	0	2	Export	233	Estonia	EST	643	Russian Federation	RUS								22	OIL SEED,OLEAGINUS FRUIT	1	No Quantity			0		0		5621452			0
S3	2016	2016	2016	2	0	2	Export	233	Estonia	EST	724	Spain	ESP								22	OIL SEED,OLEAGINUS FRUIT	1	No Quantity			0		0		223			0
S3	2016	2016	2016	2	0	2	Export	233	Estonia	EST	752	Sweden	SWE								22	OIL SEED,OLEAGINUS FRUIT	1	No Quantity			0		0		2799			0
S3	2016	2016	2016	2	0	2	Export	233	Estonia	EST	804	Ukraine	UKR								22	OIL SEED,OLEAGINUS FRUIT	1	No Quantity			0		0		215838			0
S3	2016	2016	2016	2	0	2	Export	233	Estonia	EST	837	Bunkers									22	OIL SEED,OLEAGINUS FRUIT	1	No Quantity			0		0		208			0
S3	2016	2016	2016	2	0	2	Export	231	Ethiopia	ETH	0	World	WLD								23	CRUDE RUBBER	1	No Quantity							278265			0
S3	2016	2016	2016	2	0	2	Export	231	Ethiopia	ETH	156	China	CHN								23	CRUDE RUBBER	1	No Quantity							278265			0
S3	2016	2016	2016	2	0	2	Export	233	Estonia	EST	0	World	WLD								23	CRUDE RUBBER	1	No Quantity			0		0		3159183			4
S3	2016	2016	2016	2	0	2	Export	233	Estonia	EST	76	Brazil	BRA								23	CRUDE RUBBER	1	No Quantity			0		0		35			0
S3	2016	2016	2016	2	0	2	Export	233	Estonia	EST	112	Belarus	BLR								23	CRUDE RUBBER	1	No Quantity			0		0		204550			0
S3	2016	2016	2016	2	0	2	Export	233	Estonia	EST	208	Denmark	DNK								23	CRUDE RUBBER	1	No Quantity			0		0		3486			0
S3	2016	2016	2016	2	0	2	Export	233	Estonia	EST	246	Finland	FIN								23	CRUDE RUBBER	1	No Quantity			0		0		251044			0
S3	2016	2016	2016	2	0	2	Export	233	Estonia	EST	276	Germany	DEU								23	CRUDE RUBBER	1	No Quantity			0		0		61148			0
S3	2016	2016	2016	2	0	2	Export	233	Estonia	EST	360	Indonesia	IDN								23	CRUDE RUBBER	1	No Quantity			0		0		24281			0
S3	2016	2016	2016	2	0	2	Export	233	Estonia	EST	381	Italy	ITA								23	CRUDE RUBBER	1	No Quantity			0		0		329			0
S3	2016	2016	2016	2	0	2	Export	233	Estonia	EST	428	Latvia	LVA								23	CRUDE RUBBER	1	No Quantity			0		0		196409			0
S3	2016	2016	2016	2	0	2	Export	233	Estonia	EST	440	Lithuania	LTU								23	CRUDE RUBBER	1	No Quantity			0		0		17469			0
S3	2016	2016	2016	2	0	2	Export	233	Estonia	EST	528	Netherlands	NLD								23	CRUDE RUBBER	1	No Quantity			0		0		60844			0
S3	2016	2016	2016	2	0	2	Export	233	Estonia	EST	579	Norway	NOR								23	CRUDE RUBBER	1	No Quantity			0		0		1771			0
S3	2016	2016	2016	2	0	2	Export	233	Estonia	EST	643	Russian Federation	RUS								23	CRUDE RUBBER	1	No Quantity			0		0		19516			0
S3	2016	2016	2016	2	0	2	Export	233	Estonia	EST	704	Viet Nam	VNM								23	CRUDE RUBBER	1	No Quantity			0		0		50385			0
S3	2016	2016	2016	2	0	2	Export	233	Estonia	EST	752	Sweden	SWE								23	CRUDE RUBBER	1	No Quantity			0		0		6142			4
S3	2016	2016	2016	2	0	2	Export	233	Estonia	EST	764	Thailand	THA								23	CRUDE RUBBER	1	No Quantity			0		0		153237			0
S3	2016	2016	2016	2	0	2	Export	233	Estonia	EST	784	United Arab Emirates	ARE								23	CRUDE RUBBER	1	No Quantity			0		0		2162			0
S3	2016	2016	2016	2	0	2	Export	233	Estonia	EST	804	Ukraine	UKR								23	CRUDE RUBBER	1	No Quantity			0		0		1875758			0
S3	2016	2016	2016	2	0	2	Export	233	Estonia	EST	826	United Kingdom	GBR								23	CRUDE RUBBER	1	No Quantity			0		0		24			0
S3	2016	2016	2016	2	0	2	Export	233	Estonia	EST	842	USA	USA								23	CRUDE RUBBER	1	No Quantity			0		0		230585			0
S3	2016	2016	2016	2	0	2	Export	231	Ethiopia	ETH	0	World	WLD								24	CORK AND WOOD	1	No Quantity							174251			0
S3	2016	2016	2016	2	0	2	Export	231	Ethiopia	ETH	156	China	CHN								24	CORK AND WOOD	1	No Quantity							35001			0
S3	2016	2016	2016	2	0	2	Export	231	Ethiopia	ETH	288	Ghana	GHA								24	CORK AND WOOD	1	No Quantity							59			0
S3	2016	2016	2016	2	0	2	Export	231	Ethiopia	ETH	404	Kenya	KEN								24	CORK AND WOOD	1	No Quantity							121			0
S3	2016	2016	2016	2	0	2	Export	231	Ethiopia	ETH	516	Namibia	NAM								24	CORK AND WOOD	1	No Quantity							59			0
S3	2016	2016	2016	2	0	2	Export	231	Ethiopia	ETH	724	Spain	ESP								24	CORK AND WOOD	1	No Quantity							1915			0
S3	2016	2016	2016	2	0	2	Export	231	Ethiopia	ETH	729	Sudan	SDN								24	CORK AND WOOD	1	No Quantity							136754			0
S3	2016	2016	2016	2	0	2	Export	231	Ethiopia	ETH	842	USA	USA								24	CORK AND WOOD	1	No Quantity							340			0
S3	2016	2016	2016	2	0	2	Export	233	Estonia	EST	0	World	WLD								24	CORK AND WOOD	1	No Quantity			0		0		718612424			0
S3	2016	2016	2016	2	0	2	Export	233	Estonia	EST	8	Albania	ALB								24	CORK AND WOOD	1	No Quantity			0		0		11524			0
S3	2016	2016	2016	2	0	2	Export	233	Estonia	EST	31	Azerbaijan	AZE								24	CORK AND WOOD	1	No Quantity			0		0		164574			0
S3	2016	2016	2016	2	0	2	Export	233	Estonia	EST	36	Australia	AUS								24	CORK AND WOOD	1	No Quantity			0		0		27665137			0
S3	2016	2016	2016	2	0	2	Export	233	Estonia	EST	40	Austria	AUT								24	CORK AND WOOD	1	No Quantity			0		0		5183774			0
S3	2016	2016	2016	2	0	2	Export	233	Estonia	EST	48	Bahrain	BHR								24	CORK AND WOOD	1	No Quantity			0		0		69938			0
S3	2016	2016	2016	2	0	2	Export	233	Estonia	EST	51	Armenia	ARM								24	CORK AND WOOD	1	No Quantity			0		0		11843			0
S3	2016	2016	2016	2	0	2	Export	233	Estonia	EST	56	Belgium	BEL								24	CORK AND WOOD	1	No Quantity			0		0		4494694			0
S3	2016	2016	2016	2	0	2	Export	233	Estonia	EST	70	Bosnia Herzegovina	BIH								24	CORK AND WOOD	1	No Quantity			0		0		12929			0
S3	2016	2016	2016	2	0	2	Export	233	Estonia	EST	100	Bulgaria	BGR								24	CORK AND WOOD	1	No Quantity			0		0		403576			0
S3	2016	2016	2016	2	0	2	Export	233	Estonia	EST	112	Belarus	BLR								24	CORK AND WOOD	1	No Quantity			0		0		53985			0
S3	2016	2016	2016	2	0	2	Export	233	Estonia	EST	124	Canada	CAN								24	CORK AND WOOD	1	No Quantity			0		0		888669			0
S3	2016	2016	2016	2	0	2	Export	233	Estonia	EST	144	Sri Lanka	LKA								24	CORK AND WOOD	1	No Quantity			0		0		405411			0
S3	2016	2016	2016	2	0	2	Export	233	Estonia	EST	152	Chile	CHL								24	CORK AND WOOD	1	No Quantity			0		0		18063			0
S3	2016	2016	2016	2	0	2	Export	233	Estonia	EST	156	China	CHN								24	CORK AND WOOD	1	No Quantity			0		0		29964684			0
S3	2016	2016	2016	2	0	2	Export	233	Estonia	EST	170	Colombia	COL								24	CORK AND WOOD	1	No Quantity			0		0		11347			0
S3	2016	2016	2016	2	0	2	Export	233	Estonia	EST	191	Croatia	HRV								24	CORK AND WOOD	1	No Quantity			0		0		33972			0
S3	2016	2016	2016	2	0	2	Export	233	Estonia	EST	196	Cyprus	CYP								24	CORK AND WOOD	1	No Quantity			0		0		2008349			0
S3	2016	2016	2016	2	0	2	Export	233	Estonia	EST	203	Czechia	CZE								24	CORK AND WOOD	1	No Quantity			0		0		5437923			0
S3	2016	2016	2016	2	0	2	Export	233	Estonia	EST	208	Denmark	DNK								24	CORK AND WOOD	1	No Quantity			0		0		81725034			0
S3	2016	2016	2016	2	0	2	Export	233	Estonia	EST	246	Finland	FIN								24	CORK AND WOOD	1	No Quantity			0		0		69035970			0
S3	2016	2016	2016	2	0	2	Export	233	Estonia	EST	251	France	FRA								24	CORK AND WOOD	1	No Quantity			0		0		10831947			0
S3	2016	2016	2016	2	0	2	Export	233	Estonia	EST	260	Fr. South Antarctic Terr.	ATF								24	CORK AND WOOD	1	No Quantity			0		0		2486834			0
S3	2016	2016	2016	2	0	2	Export	233	Estonia	EST	268	Georgia	GEO								24	CORK AND WOOD	1	No Quantity			0		0		14528			0
S3	2016	2016	2016	2	0	2	Export	233	Estonia	EST	276	Germany	DEU								24	CORK AND WOOD	1	No Quantity			0		0		49851651			0
S3	2016	2016	2016	2	0	2	Export	233	Estonia	EST	300	Greece	GRC								24	CORK AND WOOD	1	No Quantity			0		0		777150			0
S3	2016	2016	2016	2	0	2	Export	233	Estonia	EST	344	China, Hong Kong SAR	HKG								24	CORK AND WOOD	1	No Quantity			0		0		344743			0
S3	2016	2016	2016	2	0	2	Export	233	Estonia	EST	348	Hungary	HUN								24	CORK AND WOOD	1	No Quantity			0		0		3889612			0
S3	2016	2016	2016	2	0	2	Export	233	Estonia	EST	352	Iceland	ISL								24	CORK AND WOOD	1	No Quantity			0		0		3718533			0
S3	2016	2016	2016	2	0	2	Export	233	Estonia	EST	360	Indonesia	IDN								24	CORK AND WOOD	1	No Quantity			0		0		52248			0
S3	2016	2016	2016	2	0	2	Export	233	Estonia	EST	364	Iran	IRN								24	CORK AND WOOD	1	No Quantity			0		0		3135912			0
S3	2016	2016	2016	2	0	2	Export	233	Estonia	EST	372	Ireland	IRL								24	CORK AND WOOD	1	No Quantity			0		0		2555292			0
S3	2016	2016	2016	2	0	2	Export	233	Estonia	EST	376	Israel	ISR								24	CORK AND WOOD	1	No Quantity			0		0		3351345			0
S3	2016	2016	2016	2	0	2	Export	233	Estonia	EST	381	Italy	ITA								24	CORK AND WOOD	1	No Quantity			0		0		5791633			0
S3	2016	2016	2016	2	0	2	Export	233	Estonia	EST	392	Japan	JPN								24	CORK AND WOOD	1	No Quantity			0		0		14315893			0
S3	2016	2016	2016	2	0	2	Export	233	Estonia	EST	398	Kazakhstan	KAZ								24	CORK AND WOOD	1	No Quantity			0		0		186381			0
S3	2016	2016	2016	2	0	2	Export	233	Estonia	EST	400	Jordan	JOR								24	CORK AND WOOD	1	No Quantity			0		0		1216694			0
S3	2016	2016	2016	2	0	2	Export	233	Estonia	EST	410	Rep. of Korea	KOR								24	CORK AND WOOD	1	No Quantity			0		0		11487929			0
S3	2016	2016	2016	2	0	2	Export	233	Estonia	EST	414	Kuwait	KWT								24	CORK AND WOOD	1	No Quantity			0		0		54365			0
S3	2016	2016	2016	2	0	2	Export	233	Estonia	EST	422	Lebanon	LBN								24	CORK AND WOOD	1	No Quantity			0		0		105867			0
S3	2016	2016	2016	2	0	2	Export	233	Estonia	EST	428	Latvia	LVA								24	CORK AND WOOD	1	No Quantity			0		0		51908860			0
S3	2016	2016	2016	2	0	2	Export	233	Estonia	EST	434	Libya	LBY								24	CORK AND WOOD	1	No Quantity			0		0		53803			0
S3	2016	2016	2016	2	0	2	Export	233	Estonia	EST	440	Lithuania	LTU								24	CORK AND WOOD	1	No Quantity			0		0		5558887			0
S3	2016	2016	2016	2	0	2	Export	233	Estonia	EST	458	Malaysia	MYS								24	CORK AND WOOD	1	No Quantity			0		0		437563			0
S3	2016	2016	2016	2	0	2	Export	233	Estonia	EST	462	Maldives	MDV								24	CORK AND WOOD	1	No Quantity			0		0		25932			0
S3	2016	2016	2016	2	0	2	Export	233	Estonia	EST	480	Mauritius	MUS								24	CORK AND WOOD	1	No Quantity			0		0		301446			0
S3	2016	2016	2016	2	0	2	Export	233	Estonia	EST	484	Mexico	MEX								24	CORK AND WOOD	1	No Quantity			0		0		43581			0
S3	2016	2016	2016	2	0	2	Export	233	Estonia	EST	490	Other Asia, nes									24	CORK AND WOOD	1	No Quantity			0		0		1057834			0
S3	2016	2016	2016	2	0	2	Export	233	Estonia	EST	498	Rep. of Moldova	MDA								24	CORK AND WOOD	1	No Quantity			0		0		31046			0
S3	2016	2016	2016	2	0	2	Export	233	Estonia	EST	504	Morocco	MAR								24	CORK AND WOOD	1	No Quantity			0		0		174880			0
S3	2016	2016	2016	2	0	2	Export	233	Estonia	EST	512	Oman	OMN								24	CORK AND WOOD	1	No Quantity			0		0		91627			0
S3	2016	2016	2016	2	0	2	Export	233	Estonia	EST	528	Netherlands	NLD								24	CORK AND WOOD	1	No Quantity			0		0		42007012			0
S3	2016	2016	2016	2	0	2	Export	233	Estonia	EST	540	New Caledonia	NCL								24	CORK AND WOOD	1	No Quantity			0		0		15650			0
S3	2016	2016	2016	2	0	2	Export	233	Estonia	EST	554	New Zealand	NZL								24	CORK AND WOOD	1	No Quantity			0		0		108517			0
S3	2016	2016	2016	2	0	2	Export	233	Estonia	EST	579	Norway	NOR								24	CORK AND WOOD	1	No Quantity			0		0		50561000			0
S3	2016	2016	2016	2	0	2	Export	233	Estonia	EST	586	Pakistan	PAK								24	CORK AND WOOD	1	No Quantity			0		0		33853			0
S3	2016	2016	2016	2	0	2	Export	233	Estonia	EST	608	Philippines	PHL								24	CORK AND WOOD	1	No Quantity			0		0		18097			0
S3	2016	2016	2016	2	0	2	Export	233	Estonia	EST	616	Poland	POL								24	CORK AND WOOD	1	No Quantity			0		0		16228324			0
S3	2016	2016	2016	2	0	2	Export	233	Estonia	EST	620	Portugal	PRT								24	CORK AND WOOD	1	No Quantity			0		0		781184			0
S3	2016	2016	2016	2	0	2	Export	233	Estonia	EST	634	Qatar	QAT								24	CORK AND WOOD	1	No Quantity			0		0		23372			0
S3	2016	2016	2016	2	0	2	Export	233	Estonia	EST	642	Romania	ROU								24	CORK AND WOOD	1	No Quantity			0		0		83407			0
S3	2016	2016	2016	2	0	2	Export	233	Estonia	EST	643	Russian Federation	RUS								24	CORK AND WOOD	1	No Quantity			0		0		359357			0
S3	2016	2016	2016	2	0	2	Export	233	Estonia	EST	674	San Marino	SMR								24	CORK AND WOOD	1	No Quantity			0		0		51435			0
S3	2016	2016	2016	2	0	2	Export	233	Estonia	EST	682	Saudi Arabia	SAU								24	CORK AND WOOD	1	No Quantity			0		0		1988413			0
S3	2016	2016	2016	2	0	2	Export	233	Estonia	EST	688	Serbia	SRB								24	CORK AND WOOD	1	No Quantity			0		0		14216			0
S3	2016	2016	2016	2	0	2	Export	233	Estonia	EST	699	India	IND								24	CORK AND WOOD	1	No Quantity			0		0		4945766			0
S3	2016	2016	2016	2	0	2	Export	233	Estonia	EST	702	Singapore	SGP								24	CORK AND WOOD	1	No Quantity			0		0		49469			0
S3	2016	2016	2016	2	0	2	Export	233	Estonia	EST	703	Slovakia	SVK								24	CORK AND WOOD	1	No Quantity			0		0		1248146			0
S3	2016	2016	2016	2	0	2	Export	233	Estonia	EST	704	Viet Nam	VNM								24	CORK AND WOOD	1	No Quantity			0		0		1131897			0
S3	2016	2016	2016	2	0	2	Export	233	Estonia	EST	705	Slovenia	SVN								24	CORK AND WOOD	1	No Quantity			0		0		147667			0
S3	2016	2016	2016	2	0	2	Export	233	Estonia	EST	710	South Africa	ZAF								24	CORK AND WOOD	1	No Quantity			0		0		131937			0
S3	2016	2016	2016	2	0	2	Export	233	Estonia	EST	724	Spain	ESP								24	CORK AND WOOD	1	No Quantity			0		0		2820747			0
S3	2016	2016	2016	2	0	2	Export	233	Estonia	EST	752	Sweden	SWE								24	CORK AND WOOD	1	No Quantity			0		0		110217032			0
S3	2016	2016	2016	2	0	2	Export	233	Estonia	EST	757	Switzerland	CHE								24	CORK AND WOOD	1	No Quantity			0		0		1417839			0
S3	2016	2016	2016	2	0	2	Export	233	Estonia	EST	764	Thailand	THA								24	CORK AND WOOD	1	No Quantity			0		0		879677			0
S3	2016	2016	2016	2	0	2	Export	233	Estonia	EST	784	United Arab Emirates	ARE								24	CORK AND WOOD	1	No Quantity			0		0		1723569			0
S3	2016	2016	2016	2	0	2	Export	233	Estonia	EST	788	Tunisia	TUN								24	CORK AND WOOD	1	No Quantity			0		0		15463			0
S3	2016	2016	2016	2	0	2	Export	233	Estonia	EST	792	Turkey	TUR								24	CORK AND WOOD	1	No Quantity			0		0		1617611			0
S3	2016	2016	2016	2	0	2	Export	233	Estonia	EST	804	Ukraine	UKR								24	CORK AND WOOD	1	No Quantity			0		0		150796			0
S3	2016	2016	2016	2	0	2	Export	233	Estonia	EST	807	North Macedonia	MKD								24	CORK AND WOOD	1	No Quantity			0		0		76816			0
S3	2016	2016	2016	2	0	2	Export	233	Estonia	EST	818	Egypt	EGY								24	CORK AND WOOD	1	No Quantity			0		0		225258			0
S3	2016	2016	2016	2	0	2	Export	233	Estonia	EST	826	United Kingdom	GBR								24	CORK AND WOOD	1	No Quantity			0		0		65688860			0
S3	2016	2016	2016	2	0	2	Export	233	Estonia	EST	837	Bunkers									24	CORK AND WOOD	1	No Quantity			0		0		1612			0
S3	2016	2016	2016	2	0	2	Export	233	Estonia	EST	842	USA	USA								24	CORK AND WOOD	1	No Quantity			0		0		12392969			0
S3	2016	2016	2016	2	0	2	Export	231	Ethiopia	ETH	0	World	WLD								25	PULP AND WASTE PAPER	1	No Quantity							12			0
S3	2016	2016	2016	2	0	2	Export	231	Ethiopia	ETH	792	Turkey	TUR								25	PULP AND WASTE PAPER	1	No Quantity							12			0
S3	2016	2016	2016	2	0	2	Export	233	Estonia	EST	0	World	WLD								25	PULP AND WASTE PAPER	1	No Quantity			0				107591113			4
S3	2016	2016	2016	2	0	2	Export	233	Estonia	EST	40	Austria	AUT								25	PULP AND WASTE PAPER	1	No Quantity			0		0		246382			0
S3	2016	2016	2016	2	0	2	Export	233	Estonia	EST	112	Belarus	BLR								25	PULP AND WASTE PAPER	1	No Quantity			0		0		165956			0
S3	2016	2016	2016	2	0	2	Export	233	Estonia	EST	152	Chile	CHL								25	PULP AND WASTE PAPER	1	No Quantity			0		0		33388			0
S3	2016	2016	2016	2	0	2	Export	233	Estonia	EST	156	China	CHN								25	PULP AND WASTE PAPER	1	No Quantity			0		0		1332064			0
S3	2016	2016	2016	2	0	2	Export	233	Estonia	EST	203	Czechia	CZE								25	PULP AND WASTE PAPER	1	No Quantity			0		0		4602908			0
S3	2016	2016	2016	2	0	2	Export	233	Estonia	EST	208	Denmark	DNK								25	PULP AND WASTE PAPER	1	No Quantity			0		0		57476			0
S3	2016	2016	2016	2	0	2	Export	233	Estonia	EST	246	Finland	FIN								25	PULP AND WASTE PAPER	1	No Quantity			0		0		4400919			0
S3	2016	2016	2016	2	0	2	Export	233	Estonia	EST	251	France	FRA								25	PULP AND WASTE PAPER	1	No Quantity			0		0		11408090			0
S3	2016	2016	2016	2	0	2	Export	233	Estonia	EST	276	Germany	DEU								25	PULP AND WASTE PAPER	1	No Quantity			0		0		4256300			0
S3	2016	2016	2016	2	0	2	Export	233	Estonia	EST	348	Hungary	HUN								25	PULP AND WASTE PAPER	1	No Quantity			0		0		6025725			0
S3	2016	2016	2016	2	0	2	Export	233	Estonia	EST	360	Indonesia	IDN								25	PULP AND WASTE PAPER	1	No Quantity			0		0		12348			0
S3	2016	2016	2016	2	0	2	Export	233	Estonia	EST	364	Iran	IRN								25	PULP AND WASTE PAPER	1	No Quantity			0		0		172317			0
S3	2016	2016	2016	2	0	2	Export	233	Estonia	EST	381	Italy	ITA								25	PULP AND WASTE PAPER	1	No Quantity			0		0		11859534			0
S3	2016	2016	2016	2	0	2	Export	233	Estonia	EST	410	Rep. of Korea	KOR								25	PULP AND WASTE PAPER	1	No Quantity			0		0		3034781			0
S3	2016	2016	2016	2	0	2	Export	233	Estonia	EST	428	Latvia	LVA								25	PULP AND WASTE PAPER	1	No Quantity			0		0		356485			4
S3	2016	2016	2016	2	0	2	Export	233	Estonia	EST	440	Lithuania	LTU								25	PULP AND WASTE PAPER	1	No Quantity			0		0		6893590			4
S3	2016	2016	2016	2	0	2	Export	233	Estonia	EST	458	Malaysia	MYS								25	PULP AND WASTE PAPER	1	No Quantity			0		0		6472			0
S3	2016	2016	2016	2	0	2	Export	233	Estonia	EST	528	Netherlands	NLD								25	PULP AND WASTE PAPER	1	No Quantity			0		0		16097723			0
S3	2016	2016	2016	2	0	2	Export	233	Estonia	EST	579	Norway	NOR								25	PULP AND WASTE PAPER	1	No Quantity			0		0		28199			0
S3	2016	2016	2016	2	0	2	Export	233	Estonia	EST	586	Pakistan	PAK								25	PULP AND WASTE PAPER	1	No Quantity			0		0		623649			0
S3	2016	2016	2016	2	0	2	Export	233	Estonia	EST	616	Poland	POL								25	PULP AND WASTE PAPER	1	No Quantity			0		0		14634692			0
S3	2016	2016	2016	2	0	2	Export	233	Estonia	EST	642	Romania	ROU								25	PULP AND WASTE PAPER	1	No Quantity			0		0		214047			0
S3	2016	2016	2016	2	0	2	Export	233	Estonia	EST	643	Russian Federation	RUS								25	PULP AND WASTE PAPER	1	No Quantity			0				64			4
S3	2016	2016	2016	2	0	2	Export	233	Estonia	EST	699	India	IND								25	PULP AND WASTE PAPER	1	No Quantity			0		0		16070001			0
S3	2016	2016	2016	2	0	2	Export	233	Estonia	EST	703	Slovakia	SVK								25	PULP AND WASTE PAPER	1	No Quantity			0		0		596722			0
S3	2016	2016	2016	2	0	2	Export	233	Estonia	EST	704	Viet Nam	VNM								25	PULP AND WASTE PAPER	1	No Quantity			0		0		487060			0
S3	2016	2016	2016	2	0	2	Export	233	Estonia	EST	705	Slovenia	SVN								25	PULP AND WASTE PAPER	1	No Quantity			0		0		772136			0
S3	2016	2016	2016	2	0	2	Export	233	Estonia	EST	710	South Africa	ZAF								25	PULP AND WASTE PAPER	1	No Quantity			0		0		310049			0
S3	2016	2016	2016	2	0	2	Export	233	Estonia	EST	752	Sweden	SWE								25	PULP AND WASTE PAPER	1	No Quantity			0		0		2680354			0
S3	2016	2016	2016	2	0	2	Export	233	Estonia	EST	784	United Arab Emirates	ARE								25	PULP AND WASTE PAPER	1	No Quantity			0		0		4656			0
S3	2016	2016	2016	2	0	2	Export	233	Estonia	EST	804	Ukraine	UKR								25	PULP AND WASTE PAPER	1	No Quantity			0		0		77224			0
S3	2016	2016	2016	2	0	2	Export	233	Estonia	EST	826	United Kingdom	GBR								25	PULP AND WASTE PAPER	1	No Quantity			0		0		129783			0
S3	2016	2016	2016	2	0	2	Export	231	Ethiopia	ETH	0	World	WLD								26	TEXTILE FIBRES	1	No Quantity							1470639			0
S3	2016	2016	2016	2	0	2	Export	231	Ethiopia	ETH	4	Afghanistan	AFG								26	TEXTILE FIBRES	1	No Quantity							5907			0
S3	2016	2016	2016	2	0	2	Export	231	Ethiopia	ETH	12	Algeria	DZA								26	TEXTILE FIBRES	1	No Quantity							223			0
S3	2016	2016	2016	2	0	2	Export	231	Ethiopia	ETH	40	Austria	AUT								26	TEXTILE FIBRES	1	No Quantity							9131			0
S3	2016	2016	2016	2	0	2	Export	231	Ethiopia	ETH	50	Bangladesh	BGD								26	TEXTILE FIBRES	1	No Quantity							124			0
S3	2016	2016	2016	2	0	2	Export	231	Ethiopia	ETH	56	Belgium	BEL								26	TEXTILE FIBRES	1	No Quantity							350772			0
S3	2016	2016	2016	2	0	2	Export	231	Ethiopia	ETH	72	Botswana	BWA								26	TEXTILE FIBRES	1	No Quantity							543			0
S3	2016	2016	2016	2	0	2	Export	231	Ethiopia	ETH	100	Bulgaria	BGR								26	TEXTILE FIBRES	1	No Quantity							177			0
S3	2016	2016	2016	2	0	2	Export	231	Ethiopia	ETH	104	Myanmar	MMR								26	TEXTILE FIBRES	1	No Quantity							1698			0
S3	2016	2016	2016	2	0	2	Export	231	Ethiopia	ETH	120	Cameroon	CMR								26	TEXTILE FIBRES	1	No Quantity							344			0
S3	2016	2016	2016	2	0	2	Export	231	Ethiopia	ETH	124	Canada	CAN								26	TEXTILE FIBRES	1	No Quantity							1947			0
S3	2016	2016	2016	2	0	2	Export	231	Ethiopia	ETH	144	Sri Lanka	LKA								26	TEXTILE FIBRES	1	No Quantity							7531			0
S3	2016	2016	2016	2	0	2	Export	231	Ethiopia	ETH	156	China	CHN								26	TEXTILE FIBRES	1	No Quantity							51086			0
S3	2016	2016	2016	2	0	2	Export	231	Ethiopia	ETH	170	Colombia	COL								26	TEXTILE FIBRES	1	No Quantity							17972			0
S3	2016	2016	2016	2	0	2	Export	231	Ethiopia	ETH	178	Congo	COG								26	TEXTILE FIBRES	1	No Quantity							6064			0
S3	2016	2016	2016	2	0	2	Export	231	Ethiopia	ETH	208	Denmark	DNK								26	TEXTILE FIBRES	1	No Quantity							10213			0
S3	2016	2016	2016	2	0	2	Export	231	Ethiopia	ETH	246	Finland	FIN								26	TEXTILE FIBRES	1	No Quantity							16174			0
S3	2016	2016	2016	2	0	2	Export	231	Ethiopia	ETH	251	France	FRA								26	TEXTILE FIBRES	1	No Quantity							1827			0
S3	2016	2016	2016	2	0	2	Export	231	Ethiopia	ETH	262	Djibouti	DJI								26	TEXTILE FIBRES	1	No Quantity							17415			0
S3	2016	2016	2016	2	0	2	Export	231	Ethiopia	ETH	266	Gabon	GAB								26	TEXTILE FIBRES	1	No Quantity							579			0
S3	2016	2016	2016	2	0	2	Export	231	Ethiopia	ETH	276	Germany	DEU								26	TEXTILE FIBRES	1	No Quantity							25316			0
S3	2016	2016	2016	2	0	2	Export	231	Ethiopia	ETH	288	Ghana	GHA								26	TEXTILE FIBRES	1	No Quantity							25664			0
S3	2016	2016	2016	2	0	2	Export	231	Ethiopia	ETH	324	Guinea	GIN								26	TEXTILE FIBRES	1	No Quantity							455			0
S3	2016	2016	2016	2	0	2	Export	231	Ethiopia	ETH	376	Israel	ISR								26	TEXTILE FIBRES	1	No Quantity							10516			0
S3	2016	2016	2016	2	0	2	Export	231	Ethiopia	ETH	381	Italy	ITA								26	TEXTILE FIBRES	1	No Quantity							17509			0
S3	2016	2016	2016	2	0	2	Export	231	Ethiopia	ETH	384	Côte d'Ivoire	CIV								26	TEXTILE FIBRES	1	No Quantity							19652			0
S3	2016	2016	2016	2	0	2	Export	231	Ethiopia	ETH	392	Japan	JPN								26	TEXTILE FIBRES	1	No Quantity							579			0
S3	2016	2016	2016	2	0	2	Export	231	Ethiopia	ETH	400	Jordan	JOR								26	TEXTILE FIBRES	1	No Quantity							1121			0
S3	2016	2016	2016	2	0	2	Export	231	Ethiopia	ETH	404	Kenya	KEN								26	TEXTILE FIBRES	1	No Quantity							46776			0
S3	2016	2016	2016	2	0	2	Export	231	Ethiopia	ETH	408	Dem. People's Rep. of Korea	PRK								26	TEXTILE FIBRES	1	No Quantity							254			0
S3	2016	2016	2016	2	0	2	Export	231	Ethiopia	ETH	410	Rep. of Korea	KOR								26	TEXTILE FIBRES	1	No Quantity							95			0
S3	2016	2016	2016	2	0	2	Export	231	Ethiopia	ETH	430	Liberia	LBR								26	TEXTILE FIBRES	1	No Quantity							242			0
S3	2016	2016	2016	2	0	2	Export	231	Ethiopia	ETH	442	Luxembourg	LUX								26	TEXTILE FIBRES	1	No Quantity							2395			0
S3	2016	2016	2016	2	0	2	Export	231	Ethiopia	ETH	454	Malawi	MWI								26	TEXTILE FIBRES	1	No Quantity							4039			0
S3	2016	2016	2016	2	0	2	Export	231	Ethiopia	ETH	466	Mali	MLI								26	TEXTILE FIBRES	1	No Quantity							133			0
S3	2016	2016	2016	2	0	2	Export	231	Ethiopia	ETH	484	Mexico	MEX								26	TEXTILE FIBRES	1	No Quantity							597			0
S3	2016	2016	2016	2	0	2	Export	231	Ethiopia	ETH	490	Other Asia, nes									26	TEXTILE FIBRES	1	No Quantity							2749			0
S3	2016	2016	2016	2	0	2	Export	231	Ethiopia	ETH	508	Mozambique	MOZ								26	TEXTILE FIBRES	1	No Quantity							3164			0
S3	2016	2016	2016	2	0	2	Export	231	Ethiopia	ETH	516	Namibia	NAM								26	TEXTILE FIBRES	1	No Quantity							1420			0
S3	2016	2016	2016	2	0	2	Export	231	Ethiopia	ETH	524	Nepal	NPL								26	TEXTILE FIBRES	1	No Quantity							912			0
S3	2016	2016	2016	2	0	2	Export	231	Ethiopia	ETH	562	Niger	NER								26	TEXTILE FIBRES	1	No Quantity							42508			0
S3	2016	2016	2016	2	0	2	Export	231	Ethiopia	ETH	566	Nigeria	NGA								26	TEXTILE FIBRES	1	No Quantity							2664			0
S3	2016	2016	2016	2	0	2	Export	231	Ethiopia	ETH	579	Norway	NOR								26	TEXTILE FIBRES	1	No Quantity							8335			0
S3	2016	2016	2016	2	0	2	Export	231	Ethiopia	ETH	586	Pakistan	PAK								26	TEXTILE FIBRES	1	No Quantity							5974			0
S3	2016	2016	2016	2	0	2	Export	231	Ethiopia	ETH	591	Panama	PAN								26	TEXTILE FIBRES	1	No Quantity							416			0
S3	2016	2016	2016	2	0	2	Export	231	Ethiopia	ETH	608	Philippines	PHL								26	TEXTILE FIBRES	1	No Quantity							1262			0
S3	2016	2016	2016	2	0	2	Export	231	Ethiopia	ETH	642	Romania	ROU								26	TEXTILE FIBRES	1	No Quantity							11941			0
S3	2016	2016	2016	2	0	2	Export	231	Ethiopia	ETH	646	Rwanda	RWA								26	TEXTILE FIBRES	1	No Quantity							466			0
S3	2016	2016	2016	2	0	2	Export	231	Ethiopia	ETH	682	Saudi Arabia	SAU								26	TEXTILE FIBRES	1	No Quantity							18553			0
S3	2016	2016	2016	2	0	2	Export	231	Ethiopia	ETH	686	Senegal	SEN								26	TEXTILE FIBRES	1	No Quantity							831			0
S3	2016	2016	2016	2	0	2	Export	231	Ethiopia	ETH	690	Seychelles	SYC								26	TEXTILE FIBRES	1	No Quantity							9545			0
S3	2016	2016	2016	2	0	2	Export	231	Ethiopia	ETH	699	India	IND								26	TEXTILE FIBRES	1	No Quantity							13355			0
S3	2016	2016	2016	2	0	2	Export	231	Ethiopia	ETH	710	South Africa	ZAF								26	TEXTILE FIBRES	1	No Quantity							1388			0
S3	2016	2016	2016	2	0	2	Export	231	Ethiopia	ETH	716	Zimbabwe	ZWE								26	TEXTILE FIBRES	1	No Quantity							867			0
S3	2016	2016	2016	2	0	2	Export	231	Ethiopia	ETH	724	Spain	ESP								26	TEXTILE FIBRES	1	No Quantity							2111			0
S3	2016	2016	2016	2	0	2	Export	231	Ethiopia	ETH	729	Sudan	SDN								26	TEXTILE FIBRES	1	No Quantity							43980			0
S3	2016	2016	2016	2	0	2	Export	231	Ethiopia	ETH	752	Sweden	SWE								26	TEXTILE FIBRES	1	No Quantity							64022			0
S3	2016	2016	2016	2	0	2	Export	231	Ethiopia	ETH	757	Switzerland	CHE								26	TEXTILE FIBRES	1	No Quantity							25835			0
S3	2016	2016	2016	2	0	2	Export	231	Ethiopia	ETH	764	Thailand	THA								26	TEXTILE FIBRES	1	No Quantity							1101			0
S3	2016	2016	2016	2	0	2	Export	231	Ethiopia	ETH	784	United Arab Emirates	ARE								26	TEXTILE FIBRES	1	No Quantity							585			0
S3	2016	2016	2016	2	0	2	Export	231	Ethiopia	ETH	788	Tunisia	TUN								26	TEXTILE FIBRES	1	No Quantity							19765			0
S3	2016	2016	2016	2	0	2	Export	231	Ethiopia	ETH	792	Turkey	TUR								26	TEXTILE FIBRES	1	No Quantity							197039			0
S3	2016	2016	2016	2	0	2	Export	231	Ethiopia	ETH	800	Uganda	UGA								26	TEXTILE FIBRES	1	No Quantity							2581			0
S3	2016	2016	2016	2	0	2	Export	231	Ethiopia	ETH	826	United Kingdom	GBR								26	TEXTILE FIBRES	1	No Quantity							266837			0
S3	2016	2016	2016	2	0	2	Export	231	Ethiopia	ETH	834	United Rep. of Tanzania	TZA								26	TEXTILE FIBRES	1	No Quantity							5777			0
S3	2016	2016	2016	2	0	2	Export	231	Ethiopia	ETH	842	USA	USA								26	TEXTILE FIBRES	1	No Quantity							57398			0
S3	2016	2016	2016	2	0	2	Export	231	Ethiopia	ETH	894	Zambia	ZMB								26	TEXTILE FIBRES	1	No Quantity							2187			0
S3	2016	2016	2016	2	0	2	Export	233	Estonia	EST	0	World	WLD								26	TEXTILE FIBRES	1	No Quantity			0		0		20714205			0
S3	2016	2016	2016	2	0	2	Export	233	Estonia	EST	24	Angola	AGO								26	TEXTILE FIBRES	1	No Quantity			0		0		315562			0
S3	2016	2016	2016	2	0	2	Export	233	Estonia	EST	36	Australia	AUS								26	TEXTILE FIBRES	1	No Quantity			0		0		308			0
S3	2016	2016	2016	2	0	2	Export	233	Estonia	EST	40	Austria	AUT								26	TEXTILE FIBRES	1	No Quantity			0		0		2310			0
S3	2016	2016	2016	2	0	2	Export	233	Estonia	EST	44	Bahamas	BHS								26	TEXTILE FIBRES	1	No Quantity			0		0		164			0
S3	2016	2016	2016	2	0	2	Export	233	Estonia	EST	112	Belarus	BLR								26	TEXTILE FIBRES	1	No Quantity			0		0		4440			0
S3	2016	2016	2016	2	0	2	Export	233	Estonia	EST	120	Cameroon	CMR								26	TEXTILE FIBRES	1	No Quantity			0		0		253548			0
S3	2016	2016	2016	2	0	2	Export	233	Estonia	EST	196	Cyprus	CYP								26	TEXTILE FIBRES	1	No Quantity			0		0		224			0
S3	2016	2016	2016	2	0	2	Export	233	Estonia	EST	204	Benin	BEN								26	TEXTILE FIBRES	1	No Quantity			0		0		542361			0
S3	2016	2016	2016	2	0	2	Export	233	Estonia	EST	208	Denmark	DNK								26	TEXTILE FIBRES	1	No Quantity			0		0		161			0
S3	2016	2016	2016	2	0	2	Export	233	Estonia	EST	246	Finland	FIN								26	TEXTILE FIBRES	1	No Quantity			0		0		55496			0
S3	2016	2016	2016	2	0	2	Export	233	Estonia	EST	268	Georgia	GEO								26	TEXTILE FIBRES	1	No Quantity			0		0		22008			0
S3	2016	2016	2016	2	0	2	Export	233	Estonia	EST	270	Gambia	GMB								26	TEXTILE FIBRES	1	No Quantity			0		0		121493			0
S3	2016	2016	2016	2	0	2	Export	233	Estonia	EST	428	Latvia	LVA								26	TEXTILE FIBRES	1	No Quantity			0		0		2284312			0
S3	2016	2016	2016	2	0	2	Export	233	Estonia	EST	440	Lithuania	LTU								26	TEXTILE FIBRES	1	No Quantity			0		0		2981301			0
S3	2016	2016	2016	2	0	2	Export	233	Estonia	EST	454	Malawi	MWI								26	TEXTILE FIBRES	1	No Quantity			0		0		188680			0
S3	2016	2016	2016	2	0	2	Export	233	Estonia	EST	470	Malta	MLT								26	TEXTILE FIBRES	1	No Quantity			0		0		143			0
S3	2016	2016	2016	2	0	2	Export	233	Estonia	EST	496	Mongolia	MNG								26	TEXTILE FIBRES	1	No Quantity			0		0		4665			0
S3	2016	2016	2016	2	0	2	Export	233	Estonia	EST	508	Mozambique	MOZ								26	TEXTILE FIBRES	1	No Quantity			0		0		8487			0
S3	2016	2016	2016	2	0	2	Export	233	Estonia	EST	528	Netherlands	NLD								26	TEXTILE FIBRES	1	No Quantity			0		0		71			0
S3	2016	2016	2016	2	0	2	Export	233	Estonia	EST	579	Norway	NOR								26	TEXTILE FIBRES	1	No Quantity			0		0		1670			0
S3	2016	2016	2016	2	0	2	Export	233	Estonia	EST	586	Pakistan	PAK								26	TEXTILE FIBRES	1	No Quantity			0		0		257158			0
S3	2016	2016	2016	2	0	2	Export	233	Estonia	EST	616	Poland	POL								26	TEXTILE FIBRES	1	No Quantity			0		0		62748			0
S3	2016	2016	2016	2	0	2	Export	233	Estonia	EST	620	Portugal	PRT								26	TEXTILE FIBRES	1	No Quantity			0		0		94			0
S3	2016	2016	2016	2	0	2	Export	233	Estonia	EST	643	Russian Federation	RUS								26	TEXTILE FIBRES	1	No Quantity			0		0		12547688			0
S3	2016	2016	2016	2	0	2	Export	233	Estonia	EST	699	India	IND								26	TEXTILE FIBRES	1	No Quantity			0		0		36942			0
S3	2016	2016	2016	2	0	2	Export	233	Estonia	EST	703	Slovakia	SVK								26	TEXTILE FIBRES	1	No Quantity			0		0		585508			0
S3	2016	2016	2016	2	0	2	Export	233	Estonia	EST	752	Sweden	SWE								26	TEXTILE FIBRES	1	No Quantity			0		0		6455			0
S3	2016	2016	2016	2	0	2	Export	233	Estonia	EST	768	Togo	TGO								26	TEXTILE FIBRES	1	No Quantity			0		0		118417			0
S3	2016	2016	2016	2	0	2	Export	233	Estonia	EST	792	Turkey	TUR								26	TEXTILE FIBRES	1	No Quantity			0		0		163149			0
S3	2016	2016	2016	2	0	2	Export	233	Estonia	EST	804	Ukraine	UKR								26	TEXTILE FIBRES	1	No Quantity			0		0		137724			0
S3	2016	2016	2016	2	0	2	Export	233	Estonia	EST	837	Bunkers									26	TEXTILE FIBRES	1	No Quantity			0		0		2855			0
S3	2016	2016	2016	2	0	2	Export	233	Estonia	EST	842	USA	USA								26	TEXTILE FIBRES	1	No Quantity			0		0		308			0
S3	2016	2016	2016	2	0	2	Export	233	Estonia	EST	894	Zambia	ZMB								26	TEXTILE FIBRES	1	No Quantity			0		0		7737			0
S3	2016	2016	2016	2	0	2	Export	231	Ethiopia	ETH	0	World	WLD								27	CRUDE FERTILIZER,MINERAL	1	No Quantity							1124806			0
S3	2016	2016	2016	2	0	2	Export	231	Ethiopia	ETH	156	China	CHN								27	CRUDE FERTILIZER,MINERAL	1	No Quantity							368251			0
S3	2016	2016	2016	2	0	2	Export	231	Ethiopia	ETH	300	Greece	GRC								27	CRUDE FERTILIZER,MINERAL	1	No Quantity							9009			0
S3	2016	2016	2016	2	0	2	Export	231	Ethiopia	ETH	344	China, Hong Kong SAR	HKG								27	CRUDE FERTILIZER,MINERAL	1	No Quantity							516643			0
S3	2016	2016	2016	2	0	2	Export	231	Ethiopia	ETH	512	Oman	OMN								27	CRUDE FERTILIZER,MINERAL	1	No Quantity							12			0
S3	2016	2016	2016	2	0	2	Export	231	Ethiopia	ETH	528	Netherlands	NLD								27	CRUDE FERTILIZER,MINERAL	1	No Quantity							186			0
S3	2016	2016	2016	2	0	2	Export	231	Ethiopia	ETH	682	Saudi Arabia	SAU								27	CRUDE FERTILIZER,MINERAL	1	No Quantity							9346			0
S3	2016	2016	2016	2	0	2	Export	231	Ethiopia	ETH	699	India	IND								27	CRUDE FERTILIZER,MINERAL	1	No Quantity							195414			0
S3	2016	2016	2016	2	0	2	Export	231	Ethiopia	ETH	729	Sudan	SDN								27	CRUDE FERTILIZER,MINERAL	1	No Quantity							1			0
S3	2016	2016	2016	2	0	2	Export	231	Ethiopia	ETH	784	United Arab Emirates	ARE								27	CRUDE FERTILIZER,MINERAL	1	No Quantity							23270			0
S3	2016	2016	2016	2	0	2	Export	231	Ethiopia	ETH	792	Turkey	TUR								27	CRUDE FERTILIZER,MINERAL	1	No Quantity							11			0
S3	2016	2016	2016	2	0	2	Export	231	Ethiopia	ETH	842	USA	USA								27	CRUDE FERTILIZER,MINERAL	1	No Quantity							2662			0
S3	2016	2016	2016	2	0	2	Export	233	Estonia	EST	0	World	WLD								27	CRUDE FERTILIZER,MINERAL	1	No Quantity			0		0		12526089			4
S3	2016	2016	2016	2	0	2	Export	233	Estonia	EST	31	Azerbaijan	AZE								27	CRUDE FERTILIZER,MINERAL	1	No Quantity			0		0		1107			0
S3	2016	2016	2016	2	0	2	Export	233	Estonia	EST	36	Australia	AUS								27	CRUDE FERTILIZER,MINERAL	1	No Quantity			0		0		162			0
S3	2016	2016	2016	2	0	2	Export	233	Estonia	EST	40	Austria	AUT								27	CRUDE FERTILIZER,MINERAL	1	No Quantity			0		0		646			0
S3	2016	2016	2016	2	0	2	Export	233	Estonia	EST	56	Belgium	BEL								27	CRUDE FERTILIZER,MINERAL	1	No Quantity			0		0		365			0
S3	2016	2016	2016	2	0	2	Export	233	Estonia	EST	100	Bulgaria	BGR								27	CRUDE FERTILIZER,MINERAL	1	No Quantity			0		0		501			0
S3	2016	2016	2016	2	0	2	Export	233	Estonia	EST	112	Belarus	BLR								27	CRUDE FERTILIZER,MINERAL	1	No Quantity			0		0		55078			0
S3	2016	2016	2016	2	0	2	Export	233	Estonia	EST	191	Croatia	HRV								27	CRUDE FERTILIZER,MINERAL	1	No Quantity			0		0		1389			0
S3	2016	2016	2016	2	0	2	Export	233	Estonia	EST	196	Cyprus	CYP								27	CRUDE FERTILIZER,MINERAL	1	No Quantity			0		0		90			0
S3	2016	2016	2016	2	0	2	Export	233	Estonia	EST	203	Czechia	CZE								27	CRUDE FERTILIZER,MINERAL	1	No Quantity			0		0		351			0
S3	2016	2016	2016	2	0	2	Export	233	Estonia	EST	208	Denmark	DNK								27	CRUDE FERTILIZER,MINERAL	1	No Quantity			0		0		3301			0
S3	2016	2016	2016	2	0	2	Export	233	Estonia	EST	246	Finland	FIN								27	CRUDE FERTILIZER,MINERAL	1	No Quantity			0		0		1665758			0
S3	2016	2016	2016	2	0	2	Export	233	Estonia	EST	251	France	FRA								27	CRUDE FERTILIZER,MINERAL	1	No Quantity			0		0		2677			0
S3	2016	2016	2016	2	0	2	Export	233	Estonia	EST	268	Georgia	GEO								27	CRUDE FERTILIZER,MINERAL	1	No Quantity			0		0		1859			0
S3	2016	2016	2016	2	0	2	Export	233	Estonia	EST	276	Germany	DEU								27	CRUDE FERTILIZER,MINERAL	1	No Quantity			0		0		4882325			0
S3	2016	2016	2016	2	0	2	Export	233	Estonia	EST	348	Hungary	HUN								27	CRUDE FERTILIZER,MINERAL	1	No Quantity			0		0		2468			0
S3	2016	2016	2016	2	0	2	Export	233	Estonia	EST	352	Iceland	ISL								27	CRUDE FERTILIZER,MINERAL	1	No Quantity			0		0		9414			0
S3	2016	2016	2016	2	0	2	Export	233	Estonia	EST	372	Ireland	IRL								27	CRUDE FERTILIZER,MINERAL	1	No Quantity			0		0		302			0
S3	2016	2016	2016	2	0	2	Export	233	Estonia	EST	376	Israel	ISR								27	CRUDE FERTILIZER,MINERAL	1	No Quantity			0		0		2911			0
S3	2016	2016	2016	2	0	2	Export	233	Estonia	EST	381	Italy	ITA								27	CRUDE FERTILIZER,MINERAL	1	No Quantity			0		0		139			0
S3	2016	2016	2016	2	0	2	Export	233	Estonia	EST	398	Kazakhstan	KAZ								27	CRUDE FERTILIZER,MINERAL	1	No Quantity			0		0		71			0
S3	2016	2016	2016	2	0	2	Export	233	Estonia	EST	428	Latvia	LVA								27	CRUDE FERTILIZER,MINERAL	1	No Quantity			0		0		1405393			0
S3	2016	2016	2016	2	0	2	Export	233	Estonia	EST	430	Liberia	LBR								27	CRUDE FERTILIZER,MINERAL	1	No Quantity			0		0		8			0
S3	2016	2016	2016	2	0	2	Export	233	Estonia	EST	440	Lithuania	LTU								27	CRUDE FERTILIZER,MINERAL	1	No Quantity			0		0		1150753			4
S3	2016	2016	2016	2	0	2	Export	233	Estonia	EST	442	Luxembourg	LUX								27	CRUDE FERTILIZER,MINERAL	1	No Quantity			0		0		32			0
S3	2016	2016	2016	2	0	2	Export	233	Estonia	EST	470	Malta	MLT								27	CRUDE FERTILIZER,MINERAL	1	No Quantity			0		0		39			0
S3	2016	2016	2016	2	0	2	Export	233	Estonia	EST	498	Rep. of Moldova	MDA								27	CRUDE FERTILIZER,MINERAL	1	No Quantity			0		0		1534			0
S3	2016	2016	2016	2	0	2	Export	233	Estonia	EST	528	Netherlands	NLD								27	CRUDE FERTILIZER,MINERAL	1	No Quantity			0		0		11748			0
S3	2016	2016	2016	2	0	2	Export	233	Estonia	EST	579	Norway	NOR								27	CRUDE FERTILIZER,MINERAL	1	No Quantity			0		0		18841			0
S3	2016	2016	2016	2	0	2	Export	233	Estonia	EST	616	Poland	POL								27	CRUDE FERTILIZER,MINERAL	1	No Quantity			0		0		226739			0
S3	2016	2016	2016	2	0	2	Export	233	Estonia	EST	620	Portugal	PRT								27	CRUDE FERTILIZER,MINERAL	1	No Quantity			0		0		1116			0
S3	2016	2016	2016	2	0	2	Export	233	Estonia	EST	642	Romania	ROU								27	CRUDE FERTILIZER,MINERAL	1	No Quantity			0		0		32			0
S3	2016	2016	2016	2	0	2	Export	233	Estonia	EST	643	Russian Federation	RUS								27	CRUDE FERTILIZER,MINERAL	1	No Quantity			0		0		1291712			0
S3	2016	2016	2016	2	0	2	Export	233	Estonia	EST	688	Serbia	SRB								27	CRUDE FERTILIZER,MINERAL	1	No Quantity			0		0		226			0
S3	2016	2016	2016	2	0	2	Export	233	Estonia	EST	699	India	IND								27	CRUDE FERTILIZER,MINERAL	1	No Quantity			0		0		31465			0
S3	2016	2016	2016	2	0	2	Export	233	Estonia	EST	703	Slovakia	SVK								27	CRUDE FERTILIZER,MINERAL	1	No Quantity			0		0		292			0
S3	2016	2016	2016	2	0	2	Export	233	Estonia	EST	705	Slovenia	SVN								27	CRUDE FERTILIZER,MINERAL	1	No Quantity			0		0		84			0
S3	2016	2016	2016	2	0	2	Export	233	Estonia	EST	724	Spain	ESP								27	CRUDE FERTILIZER,MINERAL	1	No Quantity			0		0		925			0
S3	2016	2016	2016	2	0	2	Export	233	Estonia	EST	752	Sweden	SWE								27	CRUDE FERTILIZER,MINERAL	1	No Quantity			0		0		1717352			0
S3	2016	2016	2016	2	0	2	Export	233	Estonia	EST	757	Switzerland	CHE								27	CRUDE FERTILIZER,MINERAL	1	No Quantity			0		0		1509			0
S3	2016	2016	2016	2	0	2	Export	233	Estonia	EST	792	Turkey	TUR								27	CRUDE FERTILIZER,MINERAL	1	No Quantity			0		0		6407			0
S3	2016	2016	2016	2	0	2	Export	233	Estonia	EST	804	Ukraine	UKR								27	CRUDE FERTILIZER,MINERAL	1	No Quantity			0		0		18029			0
S3	2016	2016	2016	2	0	2	Export	233	Estonia	EST	826	United Kingdom	GBR								27	CRUDE FERTILIZER,MINERAL	1	No Quantity			0		0		10115			0
S3	2016	2016	2016	2	0	2	Export	233	Estonia	EST	837	Bunkers									27	CRUDE FERTILIZER,MINERAL	1	No Quantity			0		0		732			0
S3	2016	2016	2016	2	0	2	Export	233	Estonia	EST	842	USA	USA								27	CRUDE FERTILIZER,MINERAL	1	No Quantity			0		0		71			0
S3	2016	2016	2016	2	0	2	Export	231	Ethiopia	ETH	0	World	WLD								28	METALLIFEROUS ORE,SCRAP	1	No Quantity							7977403			0
S3	2016	2016	2016	2	0	2	Export	231	Ethiopia	ETH	156	China	CHN								28	METALLIFEROUS ORE,SCRAP	1	No Quantity							7498084			0
S3	2016	2016	2016	2	0	2	Export	231	Ethiopia	ETH	344	China, Hong Kong SAR	HKG								28	METALLIFEROUS ORE,SCRAP	1	No Quantity							230820			0
S3	2016	2016	2016	2	0	2	Export	231	Ethiopia	ETH	392	Japan	JPN								28	METALLIFEROUS ORE,SCRAP	1	No Quantity							30454			0
S3	2016	2016	2016	2	0	2	Export	231	Ethiopia	ETH	404	Kenya	KEN								28	METALLIFEROUS ORE,SCRAP	1	No Quantity							72008			0
S3	2016	2016	2016	2	0	2	Export	231	Ethiopia	ETH	699	India	IND								28	METALLIFEROUS ORE,SCRAP	1	No Quantity							146037			0
S3	2016	2016	2016	2	0	2	Export	233	Estonia	EST	0	World	WLD								28	METALLIFEROUS ORE,SCRAP	1	No Quantity			0		0		145475611			0
S3	2016	2016	2016	2	0	2	Export	233	Estonia	EST	40	Austria	AUT								28	METALLIFEROUS ORE,SCRAP	1	No Quantity			0		0		83210			0
S3	2016	2016	2016	2	0	2	Export	233	Estonia	EST	56	Belgium	BEL								28	METALLIFEROUS ORE,SCRAP	1	No Quantity			0		0		199561			0
S3	2016	2016	2016	2	0	2	Export	233	Estonia	EST	86	Br. Indian Ocean Terr.	IOT								28	METALLIFEROUS ORE,SCRAP	1	No Quantity			0		0		58133			0
S3	2016	2016	2016	2	0	2	Export	233	Estonia	EST	156	China	CHN								28	METALLIFEROUS ORE,SCRAP	1	No Quantity			0		0		4175539			0
S3	2016	2016	2016	2	0	2	Export	233	Estonia	EST	208	Denmark	DNK								28	METALLIFEROUS ORE,SCRAP	1	No Quantity			0		0		34832			0
S3	2016	2016	2016	2	0	2	Export	233	Estonia	EST	246	Finland	FIN								28	METALLIFEROUS ORE,SCRAP	1	No Quantity			0		0		3362094			0
S3	2016	2016	2016	2	0	2	Export	233	Estonia	EST	251	France	FRA								28	METALLIFEROUS ORE,SCRAP	1	No Quantity			0		0		24130			0
S3	2016	2016	2016	2	0	2	Export	233	Estonia	EST	276	Germany	DEU								28	METALLIFEROUS ORE,SCRAP	1	No Quantity			0		0		15990255			0
S3	2016	2016	2016	2	0	2	Export	233	Estonia	EST	348	Hungary	HUN								28	METALLIFEROUS ORE,SCRAP	1	No Quantity			0		0		439459			0
S3	2016	2016	2016	2	0	2	Export	233	Estonia	EST	360	Indonesia	IDN								28	METALLIFEROUS ORE,SCRAP	1	No Quantity			0		0		81414			0
S3	2016	2016	2016	2	0	2	Export	233	Estonia	EST	381	Italy	ITA								28	METALLIFEROUS ORE,SCRAP	1	No Quantity			0		0		144247			0
S3	2016	2016	2016	2	0	2	Export	233	Estonia	EST	398	Kazakhstan	KAZ								28	METALLIFEROUS ORE,SCRAP	1	No Quantity			0		0		4539			0
S3	2016	2016	2016	2	0	2	Export	233	Estonia	EST	410	Rep. of Korea	KOR								28	METALLIFEROUS ORE,SCRAP	1	No Quantity			0		0		90494			0
S3	2016	2016	2016	2	0	2	Export	233	Estonia	EST	428	Latvia	LVA								28	METALLIFEROUS ORE,SCRAP	1	No Quantity			0		0		14906082			0
S3	2016	2016	2016	2	0	2	Export	233	Estonia	EST	440	Lithuania	LTU								28	METALLIFEROUS ORE,SCRAP	1	No Quantity			0		0		1314021			0
S3	2016	2016	2016	2	0	2	Export	233	Estonia	EST	504	Morocco	MAR								28	METALLIFEROUS ORE,SCRAP	1	No Quantity			0		0		2223912			0
S3	2016	2016	2016	2	0	2	Export	233	Estonia	EST	528	Netherlands	NLD								28	METALLIFEROUS ORE,SCRAP	1	No Quantity			0		0		465385			0
S3	2016	2016	2016	2	0	2	Export	233	Estonia	EST	579	Norway	NOR								28	METALLIFEROUS ORE,SCRAP	1	No Quantity			0		0		1709968			0
S3	2016	2016	2016	2	0	2	Export	233	Estonia	EST	586	Pakistan	PAK								28	METALLIFEROUS ORE,SCRAP	1	No Quantity			0		0		1072312			0
S3	2016	2016	2016	2	0	2	Export	233	Estonia	EST	616	Poland	POL								28	METALLIFEROUS ORE,SCRAP	1	No Quantity			0		0		14865310			0
S3	2016	2016	2016	2	0	2	Export	233	Estonia	EST	643	Russian Federation	RUS								28	METALLIFEROUS ORE,SCRAP	1	No Quantity			0		0		295168			0
S3	2016	2016	2016	2	0	2	Export	233	Estonia	EST	699	India	IND								28	METALLIFEROUS ORE,SCRAP	1	No Quantity			0		0		2651290			0
S3	2016	2016	2016	2	0	2	Export	233	Estonia	EST	702	Singapore	SGP								28	METALLIFEROUS ORE,SCRAP	1	No Quantity			0		0		7941			0
S3	2016	2016	2016	2	0	2	Export	233	Estonia	EST	703	Slovakia	SVK								28	METALLIFEROUS ORE,SCRAP	1	No Quantity			0		0		1563425			0
S3	2016	2016	2016	2	0	2	Export	233	Estonia	EST	724	Spain	ESP								28	METALLIFEROUS ORE,SCRAP	1	No Quantity			0		0		3553844			0
S3	2016	2016	2016	2	0	2	Export	233	Estonia	EST	752	Sweden	SWE								28	METALLIFEROUS ORE,SCRAP	1	No Quantity			0		0		1976929			0
S3	2016	2016	2016	2	0	2	Export	233	Estonia	EST	792	Turkey	TUR								28	METALLIFEROUS ORE,SCRAP	1	No Quantity			0		0		71369590			0
S3	2016	2016	2016	2	0	2	Export	233	Estonia	EST	804	Ukraine	UKR								28	METALLIFEROUS ORE,SCRAP	1	No Quantity			0		0		14143			0
S3	2016	2016	2016	2	0	2	Export	233	Estonia	EST	826	United Kingdom	GBR								28	METALLIFEROUS ORE,SCRAP	1	No Quantity			0		0		2798369			0
S3	2016	2016	2016	2	0	2	Export	231	Ethiopia	ETH	0	World	WLD								29	CRUDE ANIMAL,VEG.MATERL.	1	No Quantity							23282075			0
S3	2016	2016	2016	2	0	2	Export	231	Ethiopia	ETH	12	Algeria	DZA								29	CRUDE ANIMAL,VEG.MATERL.	1	No Quantity							247898			0
S3	2016	2016	2016	2	0	2	Export	231	Ethiopia	ETH	31	Azerbaijan	AZE								29	CRUDE ANIMAL,VEG.MATERL.	1	No Quantity							1051			0
S3	2016	2016	2016	2	0	2	Export	231	Ethiopia	ETH	36	Australia	AUS								29	CRUDE ANIMAL,VEG.MATERL.	1	No Quantity							43			0
S3	2016	2016	2016	2	0	2	Export	231	Ethiopia	ETH	40	Austria	AUT								29	CRUDE ANIMAL,VEG.MATERL.	1	No Quantity							84320			0
S3	2016	2016	2016	2	0	2	Export	231	Ethiopia	ETH	48	Bahrain	BHR								29	CRUDE ANIMAL,VEG.MATERL.	1	No Quantity							621			0
S3	2016	2016	2016	2	0	2	Export	231	Ethiopia	ETH	56	Belgium	BEL								29	CRUDE ANIMAL,VEG.MATERL.	1	No Quantity							449195			0
S3	2016	2016	2016	2	0	2	Export	231	Ethiopia	ETH	108	Burundi	BDI								29	CRUDE ANIMAL,VEG.MATERL.	1	No Quantity							716			0
S3	2016	2016	2016	2	0	2	Export	231	Ethiopia	ETH	120	Cameroon	CMR								29	CRUDE ANIMAL,VEG.MATERL.	1	No Quantity							156			0
S3	2016	2016	2016	2	0	2	Export	231	Ethiopia	ETH	124	Canada	CAN								29	CRUDE ANIMAL,VEG.MATERL.	1	No Quantity							127235			0
S3	2016	2016	2016	2	0	2	Export	231	Ethiopia	ETH	156	China	CHN								29	CRUDE ANIMAL,VEG.MATERL.	1	No Quantity							1425437			0
S3	2016	2016	2016	2	0	2	Export	231	Ethiopia	ETH	191	Croatia	HRV								29	CRUDE ANIMAL,VEG.MATERL.	1	No Quantity							2331			0
S3	2016	2016	2016	2	0	2	Export	231	Ethiopia	ETH	196	Cyprus	CYP								29	CRUDE ANIMAL,VEG.MATERL.	1	No Quantity							2010			0
S3	2016	2016	2016	2	0	2	Export	231	Ethiopia	ETH	203	Czechia	CZE								29	CRUDE ANIMAL,VEG.MATERL.	1	No Quantity							9893			0
S3	2016	2016	2016	2	0	2	Export	231	Ethiopia	ETH	208	Denmark	DNK								29	CRUDE ANIMAL,VEG.MATERL.	1	No Quantity							25562			0
S3	2016	2016	2016	2	0	2	Export	231	Ethiopia	ETH	251	France	FRA								29	CRUDE ANIMAL,VEG.MATERL.	1	No Quantity							153009			0
S3	2016	2016	2016	2	0	2	Export	231	Ethiopia	ETH	262	Djibouti	DJI								29	CRUDE ANIMAL,VEG.MATERL.	1	No Quantity							8937			0
S3	2016	2016	2016	2	0	2	Export	231	Ethiopia	ETH	266	Gabon	GAB								29	CRUDE ANIMAL,VEG.MATERL.	1	No Quantity							94			0
S3	2016	2016	2016	2	0	2	Export	231	Ethiopia	ETH	276	Germany	DEU								29	CRUDE ANIMAL,VEG.MATERL.	1	No Quantity							2375130			0
S3	2016	2016	2016	2	0	2	Export	231	Ethiopia	ETH	300	Greece	GRC								29	CRUDE ANIMAL,VEG.MATERL.	1	No Quantity							486593			0
S3	2016	2016	2016	2	0	2	Export	231	Ethiopia	ETH	320	Guatemala	GTM								29	CRUDE ANIMAL,VEG.MATERL.	1	No Quantity							326062			0
S3	2016	2016	2016	2	0	2	Export	231	Ethiopia	ETH	344	China, Hong Kong SAR	HKG								29	CRUDE ANIMAL,VEG.MATERL.	1	No Quantity							389748			0
S3	2016	2016	2016	2	0	2	Export	231	Ethiopia	ETH	368	Iraq	IRQ								29	CRUDE ANIMAL,VEG.MATERL.	1	No Quantity							1463241			0
S3	2016	2016	2016	2	0	2	Export	231	Ethiopia	ETH	372	Ireland	IRL								29	CRUDE ANIMAL,VEG.MATERL.	1	No Quantity							8575			0
S3	2016	2016	2016	2	0	2	Export	231	Ethiopia	ETH	376	Israel	ISR								29	CRUDE ANIMAL,VEG.MATERL.	1	No Quantity							39220			0
S3	2016	2016	2016	2	0	2	Export	231	Ethiopia	ETH	381	Italy	ITA								29	CRUDE ANIMAL,VEG.MATERL.	1	No Quantity							144589			0
S3	2016	2016	2016	2	0	2	Export	231	Ethiopia	ETH	384	Côte d'Ivoire	CIV								29	CRUDE ANIMAL,VEG.MATERL.	1	No Quantity							348			0
S3	2016	2016	2016	2	0	2	Export	231	Ethiopia	ETH	392	Japan	JPN								29	CRUDE ANIMAL,VEG.MATERL.	1	No Quantity							411185			0
S3	2016	2016	2016	2	0	2	Export	231	Ethiopia	ETH	400	Jordan	JOR								29	CRUDE ANIMAL,VEG.MATERL.	1	No Quantity							47927			0
S3	2016	2016	2016	2	0	2	Export	231	Ethiopia	ETH	404	Kenya	KEN								29	CRUDE ANIMAL,VEG.MATERL.	1	No Quantity							31725			0
S3	2016	2016	2016	2	0	2	Export	231	Ethiopia	ETH	408	Dem. People's Rep. of Korea	PRK								29	CRUDE ANIMAL,VEG.MATERL.	1	No Quantity							7228			0
S3	2016	2016	2016	2	0	2	Export	231	Ethiopia	ETH	410	Rep. of Korea	KOR								29	CRUDE ANIMAL,VEG.MATERL.	1	No Quantity							487943			0
S3	2016	2016	2016	2	0	2	Export	231	Ethiopia	ETH	414	Kuwait	KWT								29	CRUDE ANIMAL,VEG.MATERL.	1	No Quantity							144253			0
S3	2016	2016	2016	2	0	2	Export	231	Ethiopia	ETH	422	Lebanon	LBN								29	CRUDE ANIMAL,VEG.MATERL.	1	No Quantity							24353			0
S3	2016	2016	2016	2	0	2	Export	231	Ethiopia	ETH	428	Latvia	LVA								29	CRUDE ANIMAL,VEG.MATERL.	1	No Quantity							497			0
S3	2016	2016	2016	2	0	2	Export	231	Ethiopia	ETH	484	Mexico	MEX								29	CRUDE ANIMAL,VEG.MATERL.	1	No Quantity							16422			0
S3	2016	2016	2016	2	0	2	Export	231	Ethiopia	ETH	512	Oman	OMN								29	CRUDE ANIMAL,VEG.MATERL.	1	No Quantity							10349			0
S3	2016	2016	2016	2	0	2	Export	231	Ethiopia	ETH	528	Netherlands	NLD								29	CRUDE ANIMAL,VEG.MATERL.	1	No Quantity							4950402			0
S3	2016	2016	2016	2	0	2	Export	231	Ethiopia	ETH	566	Nigeria	NGA								29	CRUDE ANIMAL,VEG.MATERL.	1	No Quantity							16278			0
S3	2016	2016	2016	2	0	2	Export	231	Ethiopia	ETH	579	Norway	NOR								29	CRUDE ANIMAL,VEG.MATERL.	1	No Quantity							252286			0
S3	2016	2016	2016	2	0	2	Export	231	Ethiopia	ETH	634	Qatar	QAT								29	CRUDE ANIMAL,VEG.MATERL.	1	No Quantity							95673			0
S3	2016	2016	2016	2	0	2	Export	231	Ethiopia	ETH	642	Romania	ROU								29	CRUDE ANIMAL,VEG.MATERL.	1	No Quantity							965			0
S3	2016	2016	2016	2	0	2	Export	231	Ethiopia	ETH	643	Russian Federation	RUS								29	CRUDE ANIMAL,VEG.MATERL.	1	No Quantity							146842			0
S3	2016	2016	2016	2	0	2	Export	231	Ethiopia	ETH	682	Saudi Arabia	SAU								29	CRUDE ANIMAL,VEG.MATERL.	1	No Quantity							543299			0
S3	2016	2016	2016	2	0	2	Export	231	Ethiopia	ETH	686	Senegal	SEN								29	CRUDE ANIMAL,VEG.MATERL.	1	No Quantity							664			0
S3	2016	2016	2016	2	0	2	Export	231	Ethiopia	ETH	690	Seychelles	SYC								29	CRUDE ANIMAL,VEG.MATERL.	1	No Quantity							672			0
S3	2016	2016	2016	2	0	2	Export	231	Ethiopia	ETH	699	India	IND								29	CRUDE ANIMAL,VEG.MATERL.	1	No Quantity							341804			0
S3	2016	2016	2016	2	0	2	Export	231	Ethiopia	ETH	704	Viet Nam	VNM								29	CRUDE ANIMAL,VEG.MATERL.	1	No Quantity							3141809			0
S3	2016	2016	2016	2	0	2	Export	231	Ethiopia	ETH	706	Somalia	SOM								29	CRUDE ANIMAL,VEG.MATERL.	1	No Quantity							8039			0
S3	2016	2016	2016	2	0	2	Export	231	Ethiopia	ETH	710	South Africa	ZAF								29	CRUDE ANIMAL,VEG.MATERL.	1	No Quantity							36588			0
S3	2016	2016	2016	2	0	2	Export	231	Ethiopia	ETH	716	Zimbabwe	ZWE								29	CRUDE ANIMAL,VEG.MATERL.	1	No Quantity							3792			0
S3	2016	2016	2016	2	0	2	Export	231	Ethiopia	ETH	724	Spain	ESP								29	CRUDE ANIMAL,VEG.MATERL.	1	No Quantity							41162			0
S3	2016	2016	2016	2	0	2	Export	231	Ethiopia	ETH	729	Sudan	SDN								29	CRUDE ANIMAL,VEG.MATERL.	1	No Quantity							95405			0
S3	2016	2016	2016	2	0	2	Export	231	Ethiopia	ETH	752	Sweden	SWE								29	CRUDE ANIMAL,VEG.MATERL.	1	No Quantity							468			0
S3	2016	2016	2016	2	0	2	Export	231	Ethiopia	ETH	757	Switzerland	CHE								29	CRUDE ANIMAL,VEG.MATERL.	1	No Quantity							55182			0
S3	2016	2016	2016	2	0	2	Export	231	Ethiopia	ETH	784	United Arab Emirates	ARE								29	CRUDE ANIMAL,VEG.MATERL.	1	No Quantity							995590			0
S3	2016	2016	2016	2	0	2	Export	231	Ethiopia	ETH	788	Tunisia	TUN								29	CRUDE ANIMAL,VEG.MATERL.	1	No Quantity							1270817			0
S3	2016	2016	2016	2	0	2	Export	231	Ethiopia	ETH	792	Turkey	TUR								29	CRUDE ANIMAL,VEG.MATERL.	1	No Quantity							110244			0
S3	2016	2016	2016	2	0	2	Export	231	Ethiopia	ETH	800	Uganda	UGA								29	CRUDE ANIMAL,VEG.MATERL.	1	No Quantity							224			0
S3	2016	2016	2016	2	0	2	Export	231	Ethiopia	ETH	818	Egypt	EGY								29	CRUDE ANIMAL,VEG.MATERL.	1	No Quantity							543032			0
S3	2016	2016	2016	2	0	2	Export	231	Ethiopia	ETH	826	United Kingdom	GBR								29	CRUDE ANIMAL,VEG.MATERL.	1	No Quantity							1008014			0
S3	2016	2016	2016	2	0	2	Export	231	Ethiopia	ETH	834	United Rep. of Tanzania	TZA								29	CRUDE ANIMAL,VEG.MATERL.	1	No Quantity							470			0
S3	2016	2016	2016	2	0	2	Export	231	Ethiopia	ETH	842	USA	USA								29	CRUDE ANIMAL,VEG.MATERL.	1	No Quantity							617707			0
S3	2016	2016	2016	2	0	2	Export	231	Ethiopia	ETH	887	Yemen	YEM								29	CRUDE ANIMAL,VEG.MATERL.	1	No Quantity							50748			0
S3	2016	2016	2016	2	0	2	Export	233	Estonia	EST	0	World	WLD								29	CRUDE ANIMAL,VEG.MATERL.	1	No Quantity			0		0		10704674			4
S3	2016	2016	2016	2	0	2	Export	233	Estonia	EST	40	Austria	AUT								29	CRUDE ANIMAL,VEG.MATERL.	1	No Quantity			0		0		119			0
S3	2016	2016	2016	2	0	2	Export	233	Estonia	EST	56	Belgium	BEL								29	CRUDE ANIMAL,VEG.MATERL.	1	No Quantity			0		0		75204			0
S3	2016	2016	2016	2	0	2	Export	233	Estonia	EST	100	Bulgaria	BGR								29	CRUDE ANIMAL,VEG.MATERL.	1	No Quantity			0		0		346			0
S3	2016	2016	2016	2	0	2	Export	233	Estonia	EST	112	Belarus	BLR								29	CRUDE ANIMAL,VEG.MATERL.	1	No Quantity			0		0		635			0
S3	2016	2016	2016	2	0	2	Export	233	Estonia	EST	196	Cyprus	CYP								29	CRUDE ANIMAL,VEG.MATERL.	1	No Quantity			0		0		515			0
S3	2016	2016	2016	2	0	2	Export	233	Estonia	EST	208	Denmark	DNK								29	CRUDE ANIMAL,VEG.MATERL.	1	No Quantity			0		0		494951			0
S3	2016	2016	2016	2	0	2	Export	233	Estonia	EST	246	Finland	FIN								29	CRUDE ANIMAL,VEG.MATERL.	1	No Quantity			0		0		2300446			4
S3	2016	2016	2016	2	0	2	Export	233	Estonia	EST	251	France	FRA								29	CRUDE ANIMAL,VEG.MATERL.	1	No Quantity			0		0		560			0
S3	2016	2016	2016	2	0	2	Export	233	Estonia	EST	268	Georgia	GEO								29	CRUDE ANIMAL,VEG.MATERL.	1	No Quantity			0		0		1046003			0
S3	2016	2016	2016	2	0	2	Export	233	Estonia	EST	276	Germany	DEU								29	CRUDE ANIMAL,VEG.MATERL.	1	No Quantity			0		0		416092			0
S3	2016	2016	2016	2	0	2	Export	233	Estonia	EST	372	Ireland	IRL								29	CRUDE ANIMAL,VEG.MATERL.	1	No Quantity			0		0		68931			0
S3	2016	2016	2016	2	0	2	Export	233	Estonia	EST	381	Italy	ITA								29	CRUDE ANIMAL,VEG.MATERL.	1	No Quantity			0		0		179			0
S3	2016	2016	2016	2	0	2	Export	233	Estonia	EST	392	Japan	JPN								29	CRUDE ANIMAL,VEG.MATERL.	1	No Quantity			0		0		9918			0
S3	2016	2016	2016	2	0	2	Export	233	Estonia	EST	398	Kazakhstan	KAZ								29	CRUDE ANIMAL,VEG.MATERL.	1	No Quantity			0		0		152			0
S3	2016	2016	2016	2	0	2	Export	233	Estonia	EST	428	Latvia	LVA								29	CRUDE ANIMAL,VEG.MATERL.	1	No Quantity			0		0		1142707			4
S3	2016	2016	2016	2	0	2	Export	233	Estonia	EST	440	Lithuania	LTU								29	CRUDE ANIMAL,VEG.MATERL.	1	No Quantity			0		0		339437			0
S3	2016	2016	2016	2	0	2	Export	233	Estonia	EST	528	Netherlands	NLD								29	CRUDE ANIMAL,VEG.MATERL.	1	No Quantity			0		0		145715			0
S3	2016	2016	2016	2	0	2	Export	233	Estonia	EST	579	Norway	NOR								29	CRUDE ANIMAL,VEG.MATERL.	1	No Quantity			0		0		112774			0
S3	2016	2016	2016	2	0	2	Export	233	Estonia	EST	616	Poland	POL								29	CRUDE ANIMAL,VEG.MATERL.	1	No Quantity			0		0		7664			0
S3	2016	2016	2016	2	0	2	Export	233	Estonia	EST	643	Russian Federation	RUS								29	CRUDE ANIMAL,VEG.MATERL.	1	No Quantity			0		0		1791827			0
S3	2016	2016	2016	2	0	2	Export	233	Estonia	EST	724	Spain	ESP								29	CRUDE ANIMAL,VEG.MATERL.	1	No Quantity			0		0		404			0
S3	2016	2016	2016	2	0	2	Export	233	Estonia	EST	752	Sweden	SWE								29	CRUDE ANIMAL,VEG.MATERL.	1	No Quantity			0		0		892757			0
S3	2016	2016	2016	2	0	2	Export	233	Estonia	EST	757	Switzerland	CHE								29	CRUDE ANIMAL,VEG.MATERL.	1	No Quantity			0		0		303			0
S3	2016	2016	2016	2	0	2	Export	233	Estonia	EST	792	Turkey	TUR								29	CRUDE ANIMAL,VEG.MATERL.	1	No Quantity			0		0		40671			0
S3	2016	2016	2016	2	0	2	Export	233	Estonia	EST	804	Ukraine	UKR								29	CRUDE ANIMAL,VEG.MATERL.	1	No Quantity			0		0		1525178			0
S3	2016	2016	2016	2	0	2	Export	233	Estonia	EST	826	United Kingdom	GBR								29	CRUDE ANIMAL,VEG.MATERL.	1	No Quantity			0		0		286310			0
S3	2016	2016	2016	2	0	2	Export	233	Estonia	EST	837	Bunkers									29	CRUDE ANIMAL,VEG.MATERL.	1	No Quantity			0		0		4866			0
S3	2016	2016	2016	2	0	2	Export	233	Estonia	EST	0	World	WLD								32	COAL, COKE, BRIQUETTES	1	No Quantity			0		0		71055883			0
S3	2016	2016	2016	2	0	2	Export	233	Estonia	EST	8	Albania	ALB								32	COAL, COKE, BRIQUETTES	1	No Quantity			0		0		40386			0
S3	2016	2016	2016	2	0	2	Export	233	Estonia	EST	12	Algeria	DZA								32	COAL, COKE, BRIQUETTES	1	No Quantity			0		0		165391			0
S3	2016	2016	2016	2	0	2	Export	233	Estonia	EST	31	Azerbaijan	AZE								32	COAL, COKE, BRIQUETTES	1	No Quantity			0		0		24382			0
S3	2016	2016	2016	2	0	2	Export	233	Estonia	EST	32	Argentina	ARG								32	COAL, COKE, BRIQUETTES	1	No Quantity			0		0		514184			0
S3	2016	2016	2016	2	0	2	Export	233	Estonia	EST	36	Australia	AUS								32	COAL, COKE, BRIQUETTES	1	No Quantity			0		0		164915			0
S3	2016	2016	2016	2	0	2	Export	233	Estonia	EST	40	Austria	AUT								32	COAL, COKE, BRIQUETTES	1	No Quantity			0		0		581979			0
S3	2016	2016	2016	2	0	2	Export	233	Estonia	EST	48	Bahrain	BHR								32	COAL, COKE, BRIQUETTES	1	No Quantity			0		0		309602			0
S3	2016	2016	2016	2	0	2	Export	233	Estonia	EST	56	Belgium	BEL								32	COAL, COKE, BRIQUETTES	1	No Quantity			0		0		4293942			0
S3	2016	2016	2016	2	0	2	Export	233	Estonia	EST	70	Bosnia Herzegovina	BIH								32	COAL, COKE, BRIQUETTES	1	No Quantity			0		0		2283			0
S3	2016	2016	2016	2	0	2	Export	233	Estonia	EST	76	Brazil	BRA								32	COAL, COKE, BRIQUETTES	1	No Quantity			0		0		50566			0
S3	2016	2016	2016	2	0	2	Export	233	Estonia	EST	100	Bulgaria	BGR								32	COAL, COKE, BRIQUETTES	1	No Quantity			0		0		21953			0
S3	2016	2016	2016	2	0	2	Export	233	Estonia	EST	116	Cambodia	KHM								32	COAL, COKE, BRIQUETTES	1	No Quantity			0		0		2841			0
S3	2016	2016	2016	2	0	2	Export	233	Estonia	EST	124	Canada	CAN								32	COAL, COKE, BRIQUETTES	1	No Quantity			0		0		115960			0
S3	2016	2016	2016	2	0	2	Export	233	Estonia	EST	144	Sri Lanka	LKA								32	COAL, COKE, BRIQUETTES	1	No Quantity			0		0		4148			0
S3	2016	2016	2016	2	0	2	Export	233	Estonia	EST	152	Chile	CHL								32	COAL, COKE, BRIQUETTES	1	No Quantity			0		0		844754			0
S3	2016	2016	2016	2	0	2	Export	233	Estonia	EST	156	China	CHN								32	COAL, COKE, BRIQUETTES	1	No Quantity			0		0		2633976			0
S3	2016	2016	2016	2	0	2	Export	233	Estonia	EST	170	Colombia	COL								32	COAL, COKE, BRIQUETTES	1	No Quantity			0		0		102113			0
S3	2016	2016	2016	2	0	2	Export	233	Estonia	EST	191	Croatia	HRV								32	COAL, COKE, BRIQUETTES	1	No Quantity			0		0		234790			0
S3	2016	2016	2016	2	0	2	Export	233	Estonia	EST	196	Cyprus	CYP								32	COAL, COKE, BRIQUETTES	1	No Quantity			0		0		40259			0
S3	2016	2016	2016	2	0	2	Export	233	Estonia	EST	203	Czechia	CZE								32	COAL, COKE, BRIQUETTES	1	No Quantity			0		0		1253361			0
S3	2016	2016	2016	2	0	2	Export	233	Estonia	EST	208	Denmark	DNK								32	COAL, COKE, BRIQUETTES	1	No Quantity			0		0		491256			0
S3	2016	2016	2016	2	0	2	Export	233	Estonia	EST	214	Dominican Rep.	DOM								32	COAL, COKE, BRIQUETTES	1	No Quantity			0		0		59598			0
S3	2016	2016	2016	2	0	2	Export	233	Estonia	EST	218	Ecuador	ECU								32	COAL, COKE, BRIQUETTES	1	No Quantity			0		0		135491			0
S3	2016	2016	2016	2	0	2	Export	233	Estonia	EST	222	El Salvador	SLV								32	COAL, COKE, BRIQUETTES	1	No Quantity			0		0		15856			0
S3	2016	2016	2016	2	0	2	Export	233	Estonia	EST	246	Finland	FIN								32	COAL, COKE, BRIQUETTES	1	No Quantity			0		0		560186			0
S3	2016	2016	2016	2	0	2	Export	233	Estonia	EST	251	France	FRA								32	COAL, COKE, BRIQUETTES	1	No Quantity			0		0		6714850			0
S3	2016	2016	2016	2	0	2	Export	233	Estonia	EST	260	Fr. South Antarctic Terr.	ATF								32	COAL, COKE, BRIQUETTES	1	No Quantity			0		0		4522			0
S3	2016	2016	2016	2	0	2	Export	233	Estonia	EST	268	Georgia	GEO								32	COAL, COKE, BRIQUETTES	1	No Quantity			0		0		44386			0
S3	2016	2016	2016	2	0	2	Export	233	Estonia	EST	270	Gambia	GMB								32	COAL, COKE, BRIQUETTES	1	No Quantity			0		0		2179			0
S3	2016	2016	2016	2	0	2	Export	233	Estonia	EST	275	State of Palestine	PSE								32	COAL, COKE, BRIQUETTES	1	No Quantity			0		0		13223			0
S3	2016	2016	2016	2	0	2	Export	233	Estonia	EST	276	Germany	DEU								32	COAL, COKE, BRIQUETTES	1	No Quantity			0		0		5366469			0
S3	2016	2016	2016	2	0	2	Export	233	Estonia	EST	300	Greece	GRC								32	COAL, COKE, BRIQUETTES	1	No Quantity			0		0		886795			0
S3	2016	2016	2016	2	0	2	Export	233	Estonia	EST	320	Guatemala	GTM								32	COAL, COKE, BRIQUETTES	1	No Quantity			0		0		9583			0
S3	2016	2016	2016	2	0	2	Export	233	Estonia	EST	340	Honduras	HND								32	COAL, COKE, BRIQUETTES	1	No Quantity			0		0		61996			0
S3	2016	2016	2016	2	0	2	Export	233	Estonia	EST	344	China, Hong Kong SAR	HKG								32	COAL, COKE, BRIQUETTES	1	No Quantity			0		0		7377			0
S3	2016	2016	2016	2	0	2	Export	233	Estonia	EST	348	Hungary	HUN								32	COAL, COKE, BRIQUETTES	1	No Quantity			0		0		522880			0
S3	2016	2016	2016	2	0	2	Export	233	Estonia	EST	352	Iceland	ISL								32	COAL, COKE, BRIQUETTES	1	No Quantity			0		0		16270			0
S3	2016	2016	2016	2	0	2	Export	233	Estonia	EST	364	Iran	IRN								32	COAL, COKE, BRIQUETTES	1	No Quantity			0		0		153215			0
S3	2016	2016	2016	2	0	2	Export	233	Estonia	EST	368	Iraq	IRQ								32	COAL, COKE, BRIQUETTES	1	No Quantity			0		0		81253			0
S3	2016	2016	2016	2	0	2	Export	233	Estonia	EST	372	Ireland	IRL								32	COAL, COKE, BRIQUETTES	1	No Quantity			0		0		412309			0
S3	2016	2016	2016	2	0	2	Export	233	Estonia	EST	376	Israel	ISR								32	COAL, COKE, BRIQUETTES	1	No Quantity			0		0		1707243			0
S3	2016	2016	2016	2	0	2	Export	233	Estonia	EST	381	Italy	ITA								32	COAL, COKE, BRIQUETTES	1	No Quantity			0		0		2486351			0
S3	2016	2016	2016	2	0	2	Export	233	Estonia	EST	392	Japan	JPN								32	COAL, COKE, BRIQUETTES	1	No Quantity			0		0		1470988			0
S3	2016	2016	2016	2	0	2	Export	233	Estonia	EST	398	Kazakhstan	KAZ								32	COAL, COKE, BRIQUETTES	1	No Quantity			0		0		13428			0
S3	2016	2016	2016	2	0	2	Export	233	Estonia	EST	400	Jordan	JOR								32	COAL, COKE, BRIQUETTES	1	No Quantity			0		0		736502			0
S3	2016	2016	2016	2	0	2	Export	233	Estonia	EST	404	Kenya	KEN								32	COAL, COKE, BRIQUETTES	1	No Quantity			0		0		77378			0
S3	2016	2016	2016	2	0	2	Export	233	Estonia	EST	410	Rep. of Korea	KOR								32	COAL, COKE, BRIQUETTES	1	No Quantity			0		0		1771970			0
S3	2016	2016	2016	2	0	2	Export	233	Estonia	EST	414	Kuwait	KWT								32	COAL, COKE, BRIQUETTES	1	No Quantity			0		0		182772			0
S3	2016	2016	2016	2	0	2	Export	233	Estonia	EST	422	Lebanon	LBN								32	COAL, COKE, BRIQUETTES	1	No Quantity			0		0		59621			0
S3	2016	2016	2016	2	0	2	Export	233	Estonia	EST	428	Latvia	LVA								32	COAL, COKE, BRIQUETTES	1	No Quantity			0		0		1552434			0
S3	2016	2016	2016	2	0	2	Export	233	Estonia	EST	434	Libya	LBY								32	COAL, COKE, BRIQUETTES	1	No Quantity			0		0		20856			0
S3	2016	2016	2016	2	0	2	Export	233	Estonia	EST	440	Lithuania	LTU								32	COAL, COKE, BRIQUETTES	1	No Quantity			0		0		353067			0
S3	2016	2016	2016	2	0	2	Export	233	Estonia	EST	442	Luxembourg	LUX								32	COAL, COKE, BRIQUETTES	1	No Quantity			0		0		2841			0
S3	2016	2016	2016	2	0	2	Export	233	Estonia	EST	458	Malaysia	MYS								32	COAL, COKE, BRIQUETTES	1	No Quantity			0		0		357252			0
S3	2016	2016	2016	2	0	2	Export	233	Estonia	EST	470	Malta	MLT								32	COAL, COKE, BRIQUETTES	1	No Quantity			0		0		116146			0
S3	2016	2016	2016	2	0	2	Export	233	Estonia	EST	480	Mauritius	MUS								32	COAL, COKE, BRIQUETTES	1	No Quantity			0		0		2138			0
S3	2016	2016	2016	2	0	2	Export	233	Estonia	EST	484	Mexico	MEX								32	COAL, COKE, BRIQUETTES	1	No Quantity			0		0		2001470			0
S3	2016	2016	2016	2	0	2	Export	233	Estonia	EST	490	Other Asia, nes									32	COAL, COKE, BRIQUETTES	1	No Quantity			0		0		596297			0
S3	2016	2016	2016	2	0	2	Export	233	Estonia	EST	498	Rep. of Moldova	MDA								32	COAL, COKE, BRIQUETTES	1	No Quantity			0		0		36777			0
S3	2016	2016	2016	2	0	2	Export	233	Estonia	EST	504	Morocco	MAR								32	COAL, COKE, BRIQUETTES	1	No Quantity			0		0		1109276			0
S3	2016	2016	2016	2	0	2	Export	233	Estonia	EST	512	Oman	OMN								32	COAL, COKE, BRIQUETTES	1	No Quantity			0		0		203435			0
S3	2016	2016	2016	2	0	2	Export	233	Estonia	EST	528	Netherlands	NLD								32	COAL, COKE, BRIQUETTES	1	No Quantity			0		0		13318143			0
S3	2016	2016	2016	2	0	2	Export	233	Estonia	EST	533	Aruba	ABW								32	COAL, COKE, BRIQUETTES	1	No Quantity			0		0		5782			0
S3	2016	2016	2016	2	0	2	Export	233	Estonia	EST	554	New Zealand	NZL								32	COAL, COKE, BRIQUETTES	1	No Quantity			0		0		70135			0
S3	2016	2016	2016	2	0	2	Export	233	Estonia	EST	558	Nicaragua	NIC								32	COAL, COKE, BRIQUETTES	1	No Quantity			0		0		59663			0
S3	2016	2016	2016	2	0	2	Export	233	Estonia	EST	579	Norway	NOR								32	COAL, COKE, BRIQUETTES	1	No Quantity			0		0		567383			0
S3	2016	2016	2016	2	0	2	Export	233	Estonia	EST	586	Pakistan	PAK								32	COAL, COKE, BRIQUETTES	1	No Quantity			0		0		36092			0
S3	2016	2016	2016	2	0	2	Export	233	Estonia	EST	591	Panama	PAN								32	COAL, COKE, BRIQUETTES	1	No Quantity			0		0		42380			0
S3	2016	2016	2016	2	0	2	Export	233	Estonia	EST	600	Paraguay	PRY								32	COAL, COKE, BRIQUETTES	1	No Quantity			0		0		86994			0
S3	2016	2016	2016	2	0	2	Export	233	Estonia	EST	604	Peru	PER								32	COAL, COKE, BRIQUETTES	1	No Quantity			0		0		687242			0
S3	2016	2016	2016	2	0	2	Export	233	Estonia	EST	616	Poland	POL								32	COAL, COKE, BRIQUETTES	1	No Quantity			0		0		1056525			0
S3	2016	2016	2016	2	0	2	Export	233	Estonia	EST	620	Portugal	PRT								32	COAL, COKE, BRIQUETTES	1	No Quantity			0		0		677377			0
S3	2016	2016	2016	2	0	2	Export	233	Estonia	EST	634	Qatar	QAT								32	COAL, COKE, BRIQUETTES	1	No Quantity			0		0		87503			0
S3	2016	2016	2016	2	0	2	Export	233	Estonia	EST	642	Romania	ROU								32	COAL, COKE, BRIQUETTES	1	No Quantity			0		0		835021			0
S3	2016	2016	2016	2	0	2	Export	233	Estonia	EST	643	Russian Federation	RUS								32	COAL, COKE, BRIQUETTES	1	No Quantity			0		0		133898			0
S3	2016	2016	2016	2	0	2	Export	233	Estonia	EST	682	Saudi Arabia	SAU								32	COAL, COKE, BRIQUETTES	1	No Quantity			0		0		546109			0
S3	2016	2016	2016	2	0	2	Export	233	Estonia	EST	686	Senegal	SEN								32	COAL, COKE, BRIQUETTES	1	No Quantity			0		0		9611			0
S3	2016	2016	2016	2	0	2	Export	233	Estonia	EST	688	Serbia	SRB								32	COAL, COKE, BRIQUETTES	1	No Quantity			0		0		169812			0
S3	2016	2016	2016	2	0	2	Export	233	Estonia	EST	699	India	IND								32	COAL, COKE, BRIQUETTES	1	No Quantity			0		0		11036			0
S3	2016	2016	2016	2	0	2	Export	233	Estonia	EST	702	Singapore	SGP								32	COAL, COKE, BRIQUETTES	1	No Quantity			0		0		17861			0
S3	2016	2016	2016	2	0	2	Export	233	Estonia	EST	703	Slovakia	SVK								32	COAL, COKE, BRIQUETTES	1	No Quantity			0		0		140068			0
S3	2016	2016	2016	2	0	2	Export	233	Estonia	EST	704	Viet Nam	VNM								32	COAL, COKE, BRIQUETTES	1	No Quantity			0		0		1693			0
S3	2016	2016	2016	2	0	2	Export	233	Estonia	EST	705	Slovenia	SVN								32	COAL, COKE, BRIQUETTES	1	No Quantity			0		0		1592			0
S3	2016	2016	2016	2	0	2	Export	233	Estonia	EST	710	South Africa	ZAF								32	COAL, COKE, BRIQUETTES	1	No Quantity			0		0		603716			0
S3	2016	2016	2016	2	0	2	Export	233	Estonia	EST	716	Zimbabwe	ZWE								32	COAL, COKE, BRIQUETTES	1	No Quantity			0		0		50643			0
S3	2016	2016	2016	2	0	2	Export	233	Estonia	EST	724	Spain	ESP								32	COAL, COKE, BRIQUETTES	1	No Quantity			0		0		3978484			0
S3	2016	2016	2016	2	0	2	Export	233	Estonia	EST	752	Sweden	SWE								32	COAL, COKE, BRIQUETTES	1	No Quantity			0		0		572754			0
S3	2016	2016	2016	2	0	2	Export	233	Estonia	EST	757	Switzerland	CHE								32	COAL, COKE, BRIQUETTES	1	No Quantity			0		0		458475			0
S3	2016	2016	2016	2	0	2	Export	233	Estonia	EST	760	Syria	SYR								32	COAL, COKE, BRIQUETTES	1	No Quantity			0		0		119756			0
S3	2016	2016	2016	2	0	2	Export	233	Estonia	EST	764	Thailand	THA								32	COAL, COKE, BRIQUETTES	1	No Quantity			0		0		545044			0
S3	2016	2016	2016	2	0	2	Export	233	Estonia	EST	784	United Arab Emirates	ARE								32	COAL, COKE, BRIQUETTES	1	No Quantity			0		0		487614			0
S3	2016	2016	2016	2	0	2	Export	233	Estonia	EST	788	Tunisia	TUN								32	COAL, COKE, BRIQUETTES	1	No Quantity			0		0		21470			0
S3	2016	2016	2016	2	0	2	Export	233	Estonia	EST	792	Turkey	TUR								32	COAL, COKE, BRIQUETTES	1	No Quantity			0		0		408695			0
S3	2016	2016	2016	2	0	2	Export	233	Estonia	EST	804	Ukraine	UKR								32	COAL, COKE, BRIQUETTES	1	No Quantity			0		0		290327			0
S3	2016	2016	2016	2	0	2	Export	233	Estonia	EST	807	North Macedonia	MKD								32	COAL, COKE, BRIQUETTES	1	No Quantity			0		0		132684			0
S3	2016	2016	2016	2	0	2	Export	233	Estonia	EST	818	Egypt	EGY								32	COAL, COKE, BRIQUETTES	1	No Quantity			0		0		16129			0
S3	2016	2016	2016	2	0	2	Export	233	Estonia	EST	826	United Kingdom	GBR								32	COAL, COKE, BRIQUETTES	1	No Quantity			0		0		2257394			0
S3	2016	2016	2016	2	0	2	Export	233	Estonia	EST	837	Bunkers									32	COAL, COKE, BRIQUETTES	1	No Quantity			0		0		9			0
S3	2016	2016	2016	2	0	2	Export	233	Estonia	EST	842	USA	USA								32	COAL, COKE, BRIQUETTES	1	No Quantity			0		0		568420			0
S3	2016	2016	2016	2	0	2	Export	233	Estonia	EST	858	Uruguay	URY								32	COAL, COKE, BRIQUETTES	1	No Quantity			0		0		52596			0
S3	2016	2016	2016	2	0	2	Export	233	Estonia	EST	862	Venezuela	VEN								32	COAL, COKE, BRIQUETTES	1	No Quantity			0		0		18412			0
S3	2016	2016	2016	2	0	2	Export	233	Estonia	EST	887	Yemen	YEM								32	COAL, COKE, BRIQUETTES	1	No Quantity			0		0		42308			0
S3	2016	2016	2016	2	0	2	Export	233	Estonia	EST	894	Zambia	ZMB								32	COAL, COKE, BRIQUETTES	1	No Quantity			0		0		49260			0
S3	2016	2016	2016	2	0	2	Export	231	Ethiopia	ETH	0	World	WLD								33	PETROLEUM,PETROL.PRODUCT	1	No Quantity							141966			0
S3	2016	2016	2016	2	0	2	Export	231	Ethiopia	ETH	251	France	FRA								33	PETROLEUM,PETROL.PRODUCT	1	No Quantity							20			0
S3	2016	2016	2016	2	0	2	Export	231	Ethiopia	ETH	276	Germany	DEU								33	PETROLEUM,PETROL.PRODUCT	1	No Quantity							4703			0
S3	2016	2016	2016	2	0	2	Export	231	Ethiopia	ETH	404	Kenya	KEN								33	PETROLEUM,PETROL.PRODUCT	1	No Quantity							19			0
S3	2016	2016	2016	2	0	2	Export	231	Ethiopia	ETH	458	Malaysia	MYS								33	PETROLEUM,PETROL.PRODUCT	1	No Quantity							136046			0
S3	2016	2016	2016	2	0	2	Export	231	Ethiopia	ETH	512	Oman	OMN								33	PETROLEUM,PETROL.PRODUCT	1	No Quantity							19			0
S3	2016	2016	2016	2	0	2	Export	231	Ethiopia	ETH	752	Sweden	SWE								33	PETROLEUM,PETROL.PRODUCT	1	No Quantity							1112			0
S3	2016	2016	2016	2	0	2	Export	231	Ethiopia	ETH	826	United Kingdom	GBR								33	PETROLEUM,PETROL.PRODUCT	1	No Quantity							45			0
S3	2016	2016	2016	2	0	2	Export	231	Ethiopia	ETH	842	USA	USA								33	PETROLEUM,PETROL.PRODUCT	1	No Quantity							2			0
S3	2016	2016	2016	2	0	2	Export	233	Estonia	EST	0	World	WLD								33	PETROLEUM,PETROL.PRODUCT	1	No Quantity			0		0		857204307			0
S3	2016	2016	2016	2	0	2	Export	233	Estonia	EST	12	Algeria	DZA								33	PETROLEUM,PETROL.PRODUCT	1	No Quantity			0		0		248860			0
S3	2016	2016	2016	2	0	2	Export	233	Estonia	EST	24	Angola	AGO								33	PETROLEUM,PETROL.PRODUCT	1	No Quantity			0		0		5197903			0
S3	2016	2016	2016	2	0	2	Export	233	Estonia	EST	28	Antigua and Barbuda	ATG								33	PETROLEUM,PETROL.PRODUCT	1	No Quantity			0		0		8761			0
S3	2016	2016	2016	2	0	2	Export	233	Estonia	EST	36	Australia	AUS								33	PETROLEUM,PETROL.PRODUCT	1	No Quantity			0		0		2			0
S3	2016	2016	2016	2	0	2	Export	233	Estonia	EST	40	Austria	AUT								33	PETROLEUM,PETROL.PRODUCT	1	No Quantity			0		0		27			0
S3	2016	2016	2016	2	0	2	Export	233	Estonia	EST	44	Bahamas	BHS								33	PETROLEUM,PETROL.PRODUCT	1	No Quantity			0		0		8212			0
S3	2016	2016	2016	2	0	2	Export	233	Estonia	EST	56	Belgium	BEL								33	PETROLEUM,PETROL.PRODUCT	1	No Quantity			0		0		53639711			0
S3	2016	2016	2016	2	0	2	Export	233	Estonia	EST	100	Bulgaria	BGR								33	PETROLEUM,PETROL.PRODUCT	1	No Quantity			0		0		10728			0
S3	2016	2016	2016	2	0	2	Export	233	Estonia	EST	112	Belarus	BLR								33	PETROLEUM,PETROL.PRODUCT	1	No Quantity			0		0		256775			0
S3	2016	2016	2016	2	0	2	Export	233	Estonia	EST	124	Canada	CAN								33	PETROLEUM,PETROL.PRODUCT	1	No Quantity			0		0		61802034			0
S3	2016	2016	2016	2	0	2	Export	233	Estonia	EST	170	Colombia	COL								33	PETROLEUM,PETROL.PRODUCT	1	No Quantity			0		0		1864			0
S3	2016	2016	2016	2	0	2	Export	233	Estonia	EST	196	Cyprus	CYP								33	PETROLEUM,PETROL.PRODUCT	1	No Quantity			0		0		38857			0
S3	2016	2016	2016	2	0	2	Export	233	Estonia	EST	203	Czechia	CZE								33	PETROLEUM,PETROL.PRODUCT	1	No Quantity			0		0		1029537			0
S3	2016	2016	2016	2	0	2	Export	233	Estonia	EST	208	Denmark	DNK								33	PETROLEUM,PETROL.PRODUCT	1	No Quantity			0		0		10098088			0
S3	2016	2016	2016	2	0	2	Export	233	Estonia	EST	246	Finland	FIN								33	PETROLEUM,PETROL.PRODUCT	1	No Quantity			0		0		13989165			0
S3	2016	2016	2016	2	0	2	Export	233	Estonia	EST	251	France	FRA								33	PETROLEUM,PETROL.PRODUCT	1	No Quantity			0		0		11771454			0
S3	2016	2016	2016	2	0	2	Export	233	Estonia	EST	268	Georgia	GEO								33	PETROLEUM,PETROL.PRODUCT	1	No Quantity			0		0		2656			0
S3	2016	2016	2016	2	0	2	Export	233	Estonia	EST	276	Germany	DEU								33	PETROLEUM,PETROL.PRODUCT	1	No Quantity			0		0		7024058			0
S3	2016	2016	2016	2	0	2	Export	233	Estonia	EST	300	Greece	GRC								33	PETROLEUM,PETROL.PRODUCT	1	No Quantity			0		0		24			0
S3	2016	2016	2016	2	0	2	Export	233	Estonia	EST	344	China, Hong Kong SAR	HKG								33	PETROLEUM,PETROL.PRODUCT	1	No Quantity			0		0		6574			0
S3	2016	2016	2016	2	0	2	Export	233	Estonia	EST	348	Hungary	HUN								33	PETROLEUM,PETROL.PRODUCT	1	No Quantity			0		0		2357			0
S3	2016	2016	2016	2	0	2	Export	233	Estonia	EST	352	Iceland	ISL								33	PETROLEUM,PETROL.PRODUCT	1	No Quantity			0		0		64544			0
S3	2016	2016	2016	2	0	2	Export	233	Estonia	EST	360	Indonesia	IDN								33	PETROLEUM,PETROL.PRODUCT	1	No Quantity			0		0		507636			0
S3	2016	2016	2016	2	0	2	Export	233	Estonia	EST	372	Ireland	IRL								33	PETROLEUM,PETROL.PRODUCT	1	No Quantity			0		0		20138			0
S3	2016	2016	2016	2	0	2	Export	233	Estonia	EST	381	Italy	ITA								33	PETROLEUM,PETROL.PRODUCT	1	No Quantity			0		0		2271683			0
S3	2016	2016	2016	2	0	2	Export	233	Estonia	EST	398	Kazakhstan	KAZ								33	PETROLEUM,PETROL.PRODUCT	1	No Quantity			0		0		141359			0
S3	2016	2016	2016	2	0	2	Export	233	Estonia	EST	422	Lebanon	LBN								33	PETROLEUM,PETROL.PRODUCT	1	No Quantity			0		0		274342			0
S3	2016	2016	2016	2	0	2	Export	233	Estonia	EST	428	Latvia	LVA								33	PETROLEUM,PETROL.PRODUCT	1	No Quantity			0		0		18589408			0
S3	2016	2016	2016	2	0	2	Export	233	Estonia	EST	430	Liberia	LBR								33	PETROLEUM,PETROL.PRODUCT	1	No Quantity			0		0		45220			0
S3	2016	2016	2016	2	0	2	Export	233	Estonia	EST	440	Lithuania	LTU								33	PETROLEUM,PETROL.PRODUCT	1	No Quantity			0		0		18851328			0
S3	2016	2016	2016	2	0	2	Export	233	Estonia	EST	470	Malta	MLT								33	PETROLEUM,PETROL.PRODUCT	1	No Quantity			0		0		12823864			0
S3	2016	2016	2016	2	0	2	Export	233	Estonia	EST	484	Mexico	MEX								33	PETROLEUM,PETROL.PRODUCT	1	No Quantity			0		0		3402			0
S3	2016	2016	2016	2	0	2	Export	233	Estonia	EST	498	Rep. of Moldova	MDA								33	PETROLEUM,PETROL.PRODUCT	1	No Quantity			0		0		34668			0
S3	2016	2016	2016	2	0	2	Export	233	Estonia	EST	504	Morocco	MAR								33	PETROLEUM,PETROL.PRODUCT	1	No Quantity			0		0		913401			0
S3	2016	2016	2016	2	0	2	Export	233	Estonia	EST	512	Oman	OMN								33	PETROLEUM,PETROL.PRODUCT	1	No Quantity			0		0		547			0
S3	2016	2016	2016	2	0	2	Export	233	Estonia	EST	516	Namibia	NAM								33	PETROLEUM,PETROL.PRODUCT	1	No Quantity			0		0		6411858			0
S3	2016	2016	2016	2	0	2	Export	233	Estonia	EST	528	Netherlands	NLD								33	PETROLEUM,PETROL.PRODUCT	1	No Quantity			0		0		92873505			0
S3	2016	2016	2016	2	0	2	Export	233	Estonia	EST	535	Bonaire	BES								33	PETROLEUM,PETROL.PRODUCT	1	No Quantity			0		0		21209058			0
S3	2016	2016	2016	2	0	2	Export	233	Estonia	EST	566	Nigeria	NGA								33	PETROLEUM,PETROL.PRODUCT	1	No Quantity			0		0		46939075			0
S3	2016	2016	2016	2	0	2	Export	233	Estonia	EST	579	Norway	NOR								33	PETROLEUM,PETROL.PRODUCT	1	No Quantity			0		0		2684594			0
S3	2016	2016	2016	2	0	2	Export	233	Estonia	EST	585	Palau	PLW								33	PETROLEUM,PETROL.PRODUCT	1	No Quantity			0		0		12512			0
S3	2016	2016	2016	2	0	2	Export	233	Estonia	EST	591	Panama	PAN								33	PETROLEUM,PETROL.PRODUCT	1	No Quantity			0		0		31311			0
S3	2016	2016	2016	2	0	2	Export	233	Estonia	EST	600	Paraguay	PRY								33	PETROLEUM,PETROL.PRODUCT	1	No Quantity			0		0		885677			0
S3	2016	2016	2016	2	0	2	Export	233	Estonia	EST	616	Poland	POL								33	PETROLEUM,PETROL.PRODUCT	1	No Quantity			0		0		411408			0
S3	2016	2016	2016	2	0	2	Export	233	Estonia	EST	620	Portugal	PRT								33	PETROLEUM,PETROL.PRODUCT	1	No Quantity			0		0		36			0
S3	2016	2016	2016	2	0	2	Export	233	Estonia	EST	642	Romania	ROU								33	PETROLEUM,PETROL.PRODUCT	1	No Quantity			0		0		558			0
S3	2016	2016	2016	2	0	2	Export	233	Estonia	EST	643	Russian Federation	RUS								33	PETROLEUM,PETROL.PRODUCT	1	No Quantity			0		0		7232684			0
S3	2016	2016	2016	2	0	2	Export	233	Estonia	EST	659	Saint Kitts and Nevis	KNA								33	PETROLEUM,PETROL.PRODUCT	1	No Quantity			0		0		4118			0
S3	2016	2016	2016	2	0	2	Export	233	Estonia	EST	670	Saint Vincent and the Grenadines	VCT								33	PETROLEUM,PETROL.PRODUCT	1	No Quantity			0		0		4264			0
S3	2016	2016	2016	2	0	2	Export	233	Estonia	EST	682	Saudi Arabia	SAU								33	PETROLEUM,PETROL.PRODUCT	1	No Quantity			0		0		5483			0
S3	2016	2016	2016	2	0	2	Export	233	Estonia	EST	690	Seychelles	SYC								33	PETROLEUM,PETROL.PRODUCT	1	No Quantity			0		0		11636			0
S3	2016	2016	2016	2	0	2	Export	233	Estonia	EST	699	India	IND								33	PETROLEUM,PETROL.PRODUCT	1	No Quantity			0		0		24257890			0
S3	2016	2016	2016	2	0	2	Export	233	Estonia	EST	702	Singapore	SGP								33	PETROLEUM,PETROL.PRODUCT	1	No Quantity			0		0		6179681			0
S3	2016	2016	2016	2	0	2	Export	233	Estonia	EST	703	Slovakia	SVK								33	PETROLEUM,PETROL.PRODUCT	1	No Quantity			0		0		75			0
S3	2016	2016	2016	2	0	2	Export	233	Estonia	EST	705	Slovenia	SVN								33	PETROLEUM,PETROL.PRODUCT	1	No Quantity			0		0		13591			0
S3	2016	2016	2016	2	0	2	Export	233	Estonia	EST	724	Spain	ESP								33	PETROLEUM,PETROL.PRODUCT	1	No Quantity			0		0		18823441			0
S3	2016	2016	2016	2	0	2	Export	233	Estonia	EST	752	Sweden	SWE								33	PETROLEUM,PETROL.PRODUCT	1	No Quantity			0		0		36706797			0
S3	2016	2016	2016	2	0	2	Export	233	Estonia	EST	757	Switzerland	CHE								33	PETROLEUM,PETROL.PRODUCT	1	No Quantity			0		0		2222112			0
S3	2016	2016	2016	2	0	2	Export	233	Estonia	EST	768	Togo	TGO								33	PETROLEUM,PETROL.PRODUCT	1	No Quantity			0		0		82709163			0
S3	2016	2016	2016	2	0	2	Export	233	Estonia	EST	792	Turkey	TUR								33	PETROLEUM,PETROL.PRODUCT	1	No Quantity			0		0		3423406			0
S3	2016	2016	2016	2	0	2	Export	233	Estonia	EST	804	Ukraine	UKR								33	PETROLEUM,PETROL.PRODUCT	1	No Quantity			0		0		5213585			0
S3	2016	2016	2016	2	0	2	Export	233	Estonia	EST	807	North Macedonia	MKD								33	PETROLEUM,PETROL.PRODUCT	1	No Quantity			0		0		38304			0
S3	2016	2016	2016	2	0	2	Export	233	Estonia	EST	818	Egypt	EGY								33	PETROLEUM,PETROL.PRODUCT	1	No Quantity			0		0		1154388			0
S3	2016	2016	2016	2	0	2	Export	233	Estonia	EST	826	United Kingdom	GBR								33	PETROLEUM,PETROL.PRODUCT	1	No Quantity			0		0		4164819			0
S3	2016	2016	2016	2	0	2	Export	233	Estonia	EST	834	United Rep. of Tanzania	TZA								33	PETROLEUM,PETROL.PRODUCT	1	No Quantity			0		0		786564			0
S3	2016	2016	2016	2	0	2	Export	233	Estonia	EST	837	Bunkers									33	PETROLEUM,PETROL.PRODUCT	1	No Quantity			0		0		73375846			0
S3	2016	2016	2016	2	0	2	Export	233	Estonia	EST	842	USA	USA								33	PETROLEUM,PETROL.PRODUCT	1	No Quantity			0		0		186566982			0
S3	2016	2016	2016	2	0	2	Export	233	Estonia	EST	860	Uzbekistan	UZB								33	PETROLEUM,PETROL.PRODUCT	1	No Quantity			0		0		409288			0
S3	2016	2016	2016	2	0	2	Export	233	Estonia	EST	899	Areas, nes									33	PETROLEUM,PETROL.PRODUCT	1	No Quantity			0		0		12761374			0
S3	2016	2016	2016	2	0	2	Export	231	Ethiopia	ETH	0	World	WLD								34	GAS,NATURAL,MANUFACTURED	1	No Quantity							25172			0
S3	2016	2016	2016	2	0	2	Export	231	Ethiopia	ETH	392	Japan	JPN								34	GAS,NATURAL,MANUFACTURED	1	No Quantity							17			0
S3	2016	2016	2016	2	0	2	Export	231	Ethiopia	ETH	818	Egypt	EGY								34	GAS,NATURAL,MANUFACTURED	1	No Quantity							25155			0
S3	2016	2016	2016	2	0	2	Export	233	Estonia	EST	0	World	WLD								34	GAS,NATURAL,MANUFACTURED	1	No Quantity			0		0		11467996			0
S3	2016	2016	2016	2	0	2	Export	233	Estonia	EST	124	Canada	CAN								34	GAS,NATURAL,MANUFACTURED	1	No Quantity			0		0		4442692			0
S3	2016	2016	2016	2	0	2	Export	233	Estonia	EST	196	Cyprus	CYP								34	GAS,NATURAL,MANUFACTURED	1	No Quantity			0		0		9			0
S3	2016	2016	2016	2	0	2	Export	233	Estonia	EST	246	Finland	FIN								34	GAS,NATURAL,MANUFACTURED	1	No Quantity			0		0		1267			0
S3	2016	2016	2016	2	0	2	Export	233	Estonia	EST	276	Germany	DEU								34	GAS,NATURAL,MANUFACTURED	1	No Quantity			0		0		6518			0
S3	2016	2016	2016	2	0	2	Export	233	Estonia	EST	381	Italy	ITA								34	GAS,NATURAL,MANUFACTURED	1	No Quantity			0		0		96			0
S3	2016	2016	2016	2	0	2	Export	233	Estonia	EST	428	Latvia	LVA								34	GAS,NATURAL,MANUFACTURED	1	No Quantity			0		0		91607			0
S3	2016	2016	2016	2	0	2	Export	233	Estonia	EST	440	Lithuania	LTU								34	GAS,NATURAL,MANUFACTURED	1	No Quantity			0		0		8211			0
S3	2016	2016	2016	2	0	2	Export	233	Estonia	EST	579	Norway	NOR								34	GAS,NATURAL,MANUFACTURED	1	No Quantity			0		0		1920			0
S3	2016	2016	2016	2	0	2	Export	233	Estonia	EST	643	Russian Federation	RUS								34	GAS,NATURAL,MANUFACTURED	1	No Quantity			0		0		3391			0
S3	2016	2016	2016	2	0	2	Export	233	Estonia	EST	724	Spain	ESP								34	GAS,NATURAL,MANUFACTURED	1	No Quantity			0		0		429			0
S3	2016	2016	2016	2	0	2	Export	233	Estonia	EST	752	Sweden	SWE								34	GAS,NATURAL,MANUFACTURED	1	No Quantity			0		0		4145			0
S3	2016	2016	2016	2	0	2	Export	233	Estonia	EST	837	Bunkers									34	GAS,NATURAL,MANUFACTURED	1	No Quantity			0		0		389			0
S3	2016	2016	2016	2	0	2	Export	233	Estonia	EST	842	USA	USA								34	GAS,NATURAL,MANUFACTURED	1	No Quantity			0		0		6907315			0
S3	2016	2016	2016	2	0	2	Export	233	Estonia	EST	0	World	WLD								35	ELECTRIC CURRENT	1	No Quantity			0				213605931			4
S3	2016	2016	2016	2	0	2	Export	233	Estonia	EST	246	Finland	FIN								35	ELECTRIC CURRENT	1	No Quantity			0				37445102			4
S3	2016	2016	2016	2	0	2	Export	233	Estonia	EST	428	Latvia	LVA								35	ELECTRIC CURRENT	1	No Quantity			0				176160828			4
S3	2016	2016	2016	2	0	2	Export	233	Estonia	EST	0	World	WLD								41	ANIMAL OILS AND FATS	1	No Quantity			0		0		741646			0
S3	2016	2016	2016	2	0	2	Export	233	Estonia	EST	203	Czechia	CZE								41	ANIMAL OILS AND FATS	1	No Quantity			0		0		80660			0
S3	2016	2016	2016	2	0	2	Export	233	Estonia	EST	208	Denmark	DNK								41	ANIMAL OILS AND FATS	1	No Quantity			0		0		16654			0
S3	2016	2016	2016	2	0	2	Export	233	Estonia	EST	246	Finland	FIN								41	ANIMAL OILS AND FATS	1	No Quantity			0		0		77622			0
S3	2016	2016	2016	2	0	2	Export	233	Estonia	EST	300	Greece	GRC								41	ANIMAL OILS AND FATS	1	No Quantity			0		0		24669			0
S3	2016	2016	2016	2	0	2	Export	233	Estonia	EST	348	Hungary	HUN								41	ANIMAL OILS AND FATS	1	No Quantity			0		0		14470			0
S3	2016	2016	2016	2	0	2	Export	233	Estonia	EST	381	Italy	ITA								41	ANIMAL OILS AND FATS	1	No Quantity			0		0		8381			0
S3	2016	2016	2016	2	0	2	Export	233	Estonia	EST	428	Latvia	LVA								41	ANIMAL OILS AND FATS	1	No Quantity			0		0		402822			0
S3	2016	2016	2016	2	0	2	Export	233	Estonia	EST	430	Liberia	LBR								41	ANIMAL OILS AND FATS	1	No Quantity			0		0		53			0
S3	2016	2016	2016	2	0	2	Export	233	Estonia	EST	440	Lithuania	LTU								41	ANIMAL OILS AND FATS	1	No Quantity			0		0		94196			0
S3	2016	2016	2016	2	0	2	Export	233	Estonia	EST	579	Norway	NOR								41	ANIMAL OILS AND FATS	1	No Quantity			0		0		733			0
S3	2016	2016	2016	2	0	2	Export	233	Estonia	EST	616	Poland	POL								41	ANIMAL OILS AND FATS	1	No Quantity			0		0		12444			0
S3	2016	2016	2016	2	0	2	Export	233	Estonia	EST	643	Russian Federation	RUS								41	ANIMAL OILS AND FATS	1	No Quantity			0		0		6931			0
S3	2016	2016	2016	2	0	2	Export	233	Estonia	EST	837	Bunkers									41	ANIMAL OILS AND FATS	1	No Quantity			0		0		2005			0
S3	2016	2016	2016	2	0	2	Export	231	Ethiopia	ETH	0	World	WLD								42	FIXED VEG. FATS AND OILS	1	No Quantity							765			0
S3	2016	2016	2016	2	0	2	Export	231	Ethiopia	ETH	344	China, Hong Kong SAR	HKG								42	FIXED VEG. FATS AND OILS	1	No Quantity							242			0
S3	2016	2016	2016	2	0	2	Export	231	Ethiopia	ETH	484	Mexico	MEX								42	FIXED VEG. FATS AND OILS	1	No Quantity							12			0
S3	2016	2016	2016	2	0	2	Export	231	Ethiopia	ETH	818	Egypt	EGY								42	FIXED VEG. FATS AND OILS	1	No Quantity							54			0
S3	2016	2016	2016	2	0	2	Export	231	Ethiopia	ETH	842	USA	USA								42	FIXED VEG. FATS AND OILS	1	No Quantity							458			0
S3	2016	2016	2016	2	0	2	Export	233	Estonia	EST	0	World	WLD								42	FIXED VEG. FATS AND OILS	1	No Quantity			0		0		43943860			0
S3	2016	2016	2016	2	0	2	Export	233	Estonia	EST	56	Belgium	BEL								42	FIXED VEG. FATS AND OILS	1	No Quantity			0		0		1			0
S3	2016	2016	2016	2	0	2	Export	233	Estonia	EST	100	Bulgaria	BGR								42	FIXED VEG. FATS AND OILS	1	No Quantity			0		0		158			0
S3	2016	2016	2016	2	0	2	Export	233	Estonia	EST	156	China	CHN								42	FIXED VEG. FATS AND OILS	1	No Quantity			0		0		28628			0
S3	2016	2016	2016	2	0	2	Export	233	Estonia	EST	196	Cyprus	CYP								42	FIXED VEG. FATS AND OILS	1	No Quantity			0		0		46176			0
S3	2016	2016	2016	2	0	2	Export	233	Estonia	EST	203	Czechia	CZE								42	FIXED VEG. FATS AND OILS	1	No Quantity			0		0		392			0
S3	2016	2016	2016	2	0	2	Export	233	Estonia	EST	208	Denmark	DNK								42	FIXED VEG. FATS AND OILS	1	No Quantity			0		0		53689			0
S3	2016	2016	2016	2	0	2	Export	233	Estonia	EST	246	Finland	FIN								42	FIXED VEG. FATS AND OILS	1	No Quantity			0		0		3783634			0
S3	2016	2016	2016	2	0	2	Export	233	Estonia	EST	251	France	FRA								42	FIXED VEG. FATS AND OILS	1	No Quantity			0		0		146			0
S3	2016	2016	2016	2	0	2	Export	233	Estonia	EST	276	Germany	DEU								42	FIXED VEG. FATS AND OILS	1	No Quantity			0		0		601674			0
S3	2016	2016	2016	2	0	2	Export	233	Estonia	EST	376	Israel	ISR								42	FIXED VEG. FATS AND OILS	1	No Quantity			0		0		4244307			0
S3	2016	2016	2016	2	0	2	Export	233	Estonia	EST	381	Italy	ITA								42	FIXED VEG. FATS AND OILS	1	No Quantity			0		0		39064			0
S3	2016	2016	2016	2	0	2	Export	233	Estonia	EST	422	Lebanon	LBN								42	FIXED VEG. FATS AND OILS	1	No Quantity			0		0		293			0
S3	2016	2016	2016	2	0	2	Export	233	Estonia	EST	428	Latvia	LVA								42	FIXED VEG. FATS AND OILS	1	No Quantity			0		0		15362434			0
S3	2016	2016	2016	2	0	2	Export	233	Estonia	EST	430	Liberia	LBR								42	FIXED VEG. FATS AND OILS	1	No Quantity			0		0		159			0
S3	2016	2016	2016	2	0	2	Export	233	Estonia	EST	440	Lithuania	LTU								42	FIXED VEG. FATS AND OILS	1	No Quantity			0		0		18091113			0
S3	2016	2016	2016	2	0	2	Export	233	Estonia	EST	498	Rep. of Moldova	MDA								42	FIXED VEG. FATS AND OILS	1	No Quantity			0		0		242			0
S3	2016	2016	2016	2	0	2	Export	233	Estonia	EST	528	Netherlands	NLD								42	FIXED VEG. FATS AND OILS	1	No Quantity			0		0		36095			0
S3	2016	2016	2016	2	0	2	Export	233	Estonia	EST	579	Norway	NOR								42	FIXED VEG. FATS AND OILS	1	No Quantity			0		0		8957			0
S3	2016	2016	2016	2	0	2	Export	233	Estonia	EST	616	Poland	POL								42	FIXED VEG. FATS AND OILS	1	No Quantity			0		0		395222			0
S3	2016	2016	2016	2	0	2	Export	233	Estonia	EST	643	Russian Federation	RUS								42	FIXED VEG. FATS AND OILS	1	No Quantity			0		0		562152			0
S3	2016	2016	2016	2	0	2	Export	233	Estonia	EST	703	Slovakia	SVK								42	FIXED VEG. FATS AND OILS	1	No Quantity			0		0		39980			0
S3	2016	2016	2016	2	0	2	Export	233	Estonia	EST	705	Slovenia	SVN								42	FIXED VEG. FATS AND OILS	1	No Quantity			0		0		116			0
S3	2016	2016	2016	2	0	2	Export	233	Estonia	EST	724	Spain	ESP								42	FIXED VEG. FATS AND OILS	1	No Quantity			0		0		24			0
S3	2016	2016	2016	2	0	2	Export	233	Estonia	EST	740	Suriname	SUR								42	FIXED VEG. FATS AND OILS	1	No Quantity			0		0		125449			0
S3	2016	2016	2016	2	0	2	Export	233	Estonia	EST	752	Sweden	SWE								42	FIXED VEG. FATS AND OILS	1	No Quantity			0		0		450436			0
S3	2016	2016	2016	2	0	2	Export	233	Estonia	EST	804	Ukraine	UKR								42	FIXED VEG. FATS AND OILS	1	No Quantity			0		0		98			0
S3	2016	2016	2016	2	0	2	Export	233	Estonia	EST	826	United Kingdom	GBR								42	FIXED VEG. FATS AND OILS	1	No Quantity			0		0		184			0
S3	2016	2016	2016	2	0	2	Export	233	Estonia	EST	837	Bunkers									42	FIXED VEG. FATS AND OILS	1	No Quantity			0		0		8364			0
S3	2016	2016	2016	2	0	2	Export	233	Estonia	EST	860	Uzbekistan	UZB								42	FIXED VEG. FATS AND OILS	1	No Quantity			0		0		64660			0
S3	2016	2016	2016	2	0	2	Export	231	Ethiopia	ETH	0	World	WLD								43	ANIMAL,VEG.FATS,OILS,NES	1	No Quantity							2367248			0
S3	2016	2016	2016	2	0	2	Export	231	Ethiopia	ETH	124	Canada	CAN								43	ANIMAL,VEG.FATS,OILS,NES	1	No Quantity							111273			0
S3	2016	2016	2016	2	0	2	Export	231	Ethiopia	ETH	276	Germany	DEU								43	ANIMAL,VEG.FATS,OILS,NES	1	No Quantity							1338531			0
S3	2016	2016	2016	2	0	2	Export	231	Ethiopia	ETH	381	Italy	ITA								43	ANIMAL,VEG.FATS,OILS,NES	1	No Quantity							180131			0
S3	2016	2016	2016	2	0	2	Export	231	Ethiopia	ETH	392	Japan	JPN								43	ANIMAL,VEG.FATS,OILS,NES	1	No Quantity							368839			0
S3	2016	2016	2016	2	0	2	Export	231	Ethiopia	ETH	842	USA	USA								43	ANIMAL,VEG.FATS,OILS,NES	1	No Quantity							368474			0
S3	2016	2016	2016	2	0	2	Export	233	Estonia	EST	0	World	WLD								43	ANIMAL,VEG.FATS,OILS,NES	1	No Quantity			0		0		2312679			0
S3	2016	2016	2016	2	0	2	Export	233	Estonia	EST	31	Azerbaijan	AZE								43	ANIMAL,VEG.FATS,OILS,NES	1	No Quantity			0		0		33			0
S3	2016	2016	2016	2	0	2	Export	233	Estonia	EST	203	Czechia	CZE								43	ANIMAL,VEG.FATS,OILS,NES	1	No Quantity			0		0		901934			0
S3	2016	2016	2016	2	0	2	Export	233	Estonia	EST	208	Denmark	DNK								43	ANIMAL,VEG.FATS,OILS,NES	1	No Quantity			0		0		47879			0
S3	2016	2016	2016	2	0	2	Export	233	Estonia	EST	246	Finland	FIN								43	ANIMAL,VEG.FATS,OILS,NES	1	No Quantity			0		0		19972			0
S3	2016	2016	2016	2	0	2	Export	233	Estonia	EST	251	France	FRA								43	ANIMAL,VEG.FATS,OILS,NES	1	No Quantity			0		0		46			0
S3	2016	2016	2016	2	0	2	Export	233	Estonia	EST	428	Latvia	LVA								43	ANIMAL,VEG.FATS,OILS,NES	1	No Quantity			0		0		337651			0
S3	2016	2016	2016	2	0	2	Export	233	Estonia	EST	440	Lithuania	LTU								43	ANIMAL,VEG.FATS,OILS,NES	1	No Quantity			0		0		928246			0
S3	2016	2016	2016	2	0	2	Export	233	Estonia	EST	643	Russian Federation	RUS								43	ANIMAL,VEG.FATS,OILS,NES	1	No Quantity			0		0		72517			0
S3	2016	2016	2016	2	0	2	Export	233	Estonia	EST	752	Sweden	SWE								43	ANIMAL,VEG.FATS,OILS,NES	1	No Quantity			0		0		141			0
S3	2016	2016	2016	2	0	2	Export	233	Estonia	EST	804	Ukraine	UKR								43	ANIMAL,VEG.FATS,OILS,NES	1	No Quantity			0		0		4246			0
S3	2016	2016	2016	2	0	2	Export	233	Estonia	EST	826	United Kingdom	GBR								43	ANIMAL,VEG.FATS,OILS,NES	1	No Quantity			0		0		9			0
S3	2016	2016	2016	2	0	2	Export	231	Ethiopia	ETH	0	World	WLD								51	ORGANIC CHEMICALS	1	No Quantity							759759			0
S3	2016	2016	2016	2	0	2	Export	231	Ethiopia	ETH	376	Israel	ISR								51	ORGANIC CHEMICALS	1	No Quantity							750482			0
S3	2016	2016	2016	2	0	2	Export	231	Ethiopia	ETH	404	Kenya	KEN								51	ORGANIC CHEMICALS	1	No Quantity							7			0
S3	2016	2016	2016	2	0	2	Export	231	Ethiopia	ETH	706	Somalia	SOM								51	ORGANIC CHEMICALS	1	No Quantity							9270			0
S3	2016	2016	2016	2	0	2	Export	233	Estonia	EST	0	World	WLD								51	ORGANIC CHEMICALS	1	No Quantity			0				55001071			4
S3	2016	2016	2016	2	0	2	Export	233	Estonia	EST	32	Argentina	ARG								51	ORGANIC CHEMICALS	1	No Quantity			0		0		347438			0
S3	2016	2016	2016	2	0	2	Export	233	Estonia	EST	40	Austria	AUT								51	ORGANIC CHEMICALS	1	No Quantity			0		0		21947			0
S3	2016	2016	2016	2	0	2	Export	233	Estonia	EST	51	Armenia	ARM								51	ORGANIC CHEMICALS	1	No Quantity			0		0		996			4
S3	2016	2016	2016	2	0	2	Export	233	Estonia	EST	56	Belgium	BEL								51	ORGANIC CHEMICALS	1	No Quantity			0		0		198932			0
S3	2016	2016	2016	2	0	2	Export	233	Estonia	EST	76	Brazil	BRA								51	ORGANIC CHEMICALS	1	No Quantity			0		0		1210207			0
S3	2016	2016	2016	2	0	2	Export	233	Estonia	EST	112	Belarus	BLR								51	ORGANIC CHEMICALS	1	No Quantity			0		0		194298			0
S3	2016	2016	2016	2	0	2	Export	233	Estonia	EST	124	Canada	CAN								51	ORGANIC CHEMICALS	1	No Quantity			0		0		19147			0
S3	2016	2016	2016	2	0	2	Export	233	Estonia	EST	152	Chile	CHL								51	ORGANIC CHEMICALS	1	No Quantity			0		0		96111			0
S3	2016	2016	2016	2	0	2	Export	233	Estonia	EST	156	China	CHN								51	ORGANIC CHEMICALS	1	No Quantity			0		0		48378			0
S3	2016	2016	2016	2	0	2	Export	233	Estonia	EST	170	Colombia	COL								51	ORGANIC CHEMICALS	1	No Quantity			0		0		27046			0
S3	2016	2016	2016	2	0	2	Export	233	Estonia	EST	203	Czechia	CZE								51	ORGANIC CHEMICALS	1	No Quantity			0		0		95933			0
S3	2016	2016	2016	2	0	2	Export	233	Estonia	EST	208	Denmark	DNK								51	ORGANIC CHEMICALS	1	No Quantity			0		0		23754			0
S3	2016	2016	2016	2	0	2	Export	233	Estonia	EST	246	Finland	FIN								51	ORGANIC CHEMICALS	1	No Quantity			0		0		945223			0
S3	2016	2016	2016	2	0	2	Export	233	Estonia	EST	251	France	FRA								51	ORGANIC CHEMICALS	1	No Quantity			0		0		2957026			0
S3	2016	2016	2016	2	0	2	Export	233	Estonia	EST	268	Georgia	GEO								51	ORGANIC CHEMICALS	1	No Quantity			0		0		254			0
S3	2016	2016	2016	2	0	2	Export	233	Estonia	EST	276	Germany	DEU								51	ORGANIC CHEMICALS	1	No Quantity			0		0		4948471			4
S3	2016	2016	2016	2	0	2	Export	233	Estonia	EST	300	Greece	GRC								51	ORGANIC CHEMICALS	1	No Quantity			0		0		115724			0
S3	2016	2016	2016	2	0	2	Export	233	Estonia	EST	348	Hungary	HUN								51	ORGANIC CHEMICALS	1	No Quantity			0		0		160171			0
S3	2016	2016	2016	2	0	2	Export	233	Estonia	EST	360	Indonesia	IDN								51	ORGANIC CHEMICALS	1	No Quantity			0		0		439922			0
S3	2016	2016	2016	2	0	2	Export	233	Estonia	EST	372	Ireland	IRL								51	ORGANIC CHEMICALS	1	No Quantity			0		0		505866			0
S3	2016	2016	2016	2	0	2	Export	233	Estonia	EST	376	Israel	ISR								51	ORGANIC CHEMICALS	1	No Quantity			0		0		158356			0
S3	2016	2016	2016	2	0	2	Export	233	Estonia	EST	381	Italy	ITA								51	ORGANIC CHEMICALS	1	No Quantity			0		0		2485717			0
S3	2016	2016	2016	2	0	2	Export	233	Estonia	EST	392	Japan	JPN								51	ORGANIC CHEMICALS	1	No Quantity			0		0		584207			0
S3	2016	2016	2016	2	0	2	Export	233	Estonia	EST	410	Rep. of Korea	KOR								51	ORGANIC CHEMICALS	1	No Quantity			0		0		1395287			0
S3	2016	2016	2016	2	0	2	Export	233	Estonia	EST	428	Latvia	LVA								51	ORGANIC CHEMICALS	1	No Quantity			0		0		703561			4
S3	2016	2016	2016	2	0	2	Export	233	Estonia	EST	440	Lithuania	LTU								51	ORGANIC CHEMICALS	1	No Quantity			0		0		1430048			0
S3	2016	2016	2016	2	0	2	Export	233	Estonia	EST	458	Malaysia	MYS								51	ORGANIC CHEMICALS	1	No Quantity			0		0		821			0
S3	2016	2016	2016	2	0	2	Export	233	Estonia	EST	484	Mexico	MEX								51	ORGANIC CHEMICALS	1	No Quantity			0		0		439021			0
S3	2016	2016	2016	2	0	2	Export	233	Estonia	EST	490	Other Asia, nes									51	ORGANIC CHEMICALS	1	No Quantity			0		0		538561			0
S3	2016	2016	2016	2	0	2	Export	233	Estonia	EST	528	Netherlands	NLD								51	ORGANIC CHEMICALS	1	No Quantity			0		0		5540171			0
S3	2016	2016	2016	2	0	2	Export	233	Estonia	EST	579	Norway	NOR								51	ORGANIC CHEMICALS	1	No Quantity			0		0		1688			0
S3	2016	2016	2016	2	0	2	Export	233	Estonia	EST	586	Pakistan	PAK								51	ORGANIC CHEMICALS	1	No Quantity			0		0		106294			0
S3	2016	2016	2016	2	0	2	Export	233	Estonia	EST	600	Paraguay	PRY								51	ORGANIC CHEMICALS	1	No Quantity			0		0		27088			0
S3	2016	2016	2016	2	0	2	Export	233	Estonia	EST	608	Philippines	PHL								51	ORGANIC CHEMICALS	1	No Quantity			0		0		266637			0
S3	2016	2016	2016	2	0	2	Export	233	Estonia	EST	616	Poland	POL								51	ORGANIC CHEMICALS	1	No Quantity			0		0		1292134			0
S3	2016	2016	2016	2	0	2	Export	233	Estonia	EST	642	Romania	ROU								51	ORGANIC CHEMICALS	1	No Quantity			0		0		162879			0
S3	2016	2016	2016	2	0	2	Export	233	Estonia	EST	643	Russian Federation	RUS								51	ORGANIC CHEMICALS	1	No Quantity			0		0		7734114			0
S3	2016	2016	2016	2	0	2	Export	233	Estonia	EST	682	Saudi Arabia	SAU								51	ORGANIC CHEMICALS	1	No Quantity			0		0		202572			0
S3	2016	2016	2016	2	0	2	Export	233	Estonia	EST	699	India	IND								51	ORGANIC CHEMICALS	1	No Quantity			0		0		192961			0
S3	2016	2016	2016	2	0	2	Export	233	Estonia	EST	702	Singapore	SGP								51	ORGANIC CHEMICALS	1	No Quantity			0		0		320339			0
S3	2016	2016	2016	2	0	2	Export	233	Estonia	EST	703	Slovakia	SVK								51	ORGANIC CHEMICALS	1	No Quantity			0		0		72549			0
S3	2016	2016	2016	2	0	2	Export	233	Estonia	EST	704	Viet Nam	VNM								51	ORGANIC CHEMICALS	1	No Quantity			0		0		993343			0
S3	2016	2016	2016	2	0	2	Export	233	Estonia	EST	705	Slovenia	SVN								51	ORGANIC CHEMICALS	1	No Quantity			0		0		177076			0
S3	2016	2016	2016	2	0	2	Export	233	Estonia	EST	710	South Africa	ZAF								51	ORGANIC CHEMICALS	1	No Quantity			0		0		25419			0
S3	2016	2016	2016	2	0	2	Export	233	Estonia	EST	724	Spain	ESP								51	ORGANIC CHEMICALS	1	No Quantity			0		0		953186			0
S3	2016	2016	2016	2	0	2	Export	233	Estonia	EST	752	Sweden	SWE								51	ORGANIC CHEMICALS	1	No Quantity			0		0		169699			0
S3	2016	2016	2016	2	0	2	Export	233	Estonia	EST	757	Switzerland	CHE								51	ORGANIC CHEMICALS	1	No Quantity			0				650448			4
S3	2016	2016	2016	2	0	2	Export	233	Estonia	EST	764	Thailand	THA								51	ORGANIC CHEMICALS	1	No Quantity			0		0		1657969			0
S3	2016	2016	2016	2	0	2	Export	233	Estonia	EST	784	United Arab Emirates	ARE								51	ORGANIC CHEMICALS	1	No Quantity			0		0		7103			0
S3	2016	2016	2016	2	0	2	Export	233	Estonia	EST	792	Turkey	TUR								51	ORGANIC CHEMICALS	1	No Quantity			0		0		2467654			0
S3	2016	2016	2016	2	0	2	Export	233	Estonia	EST	804	Ukraine	UKR								51	ORGANIC CHEMICALS	1	No Quantity			0		0		986944			0
S3	2016	2016	2016	2	0	2	Export	233	Estonia	EST	826	United Kingdom	GBR								51	ORGANIC CHEMICALS	1	No Quantity			0		0		1663130			0
S3	2016	2016	2016	2	0	2	Export	233	Estonia	EST	837	Bunkers									51	ORGANIC CHEMICALS	1	No Quantity			0		0		324			0
S3	2016	2016	2016	2	0	2	Export	233	Estonia	EST	842	USA	USA								51	ORGANIC CHEMICALS	1	No Quantity			0		0		8954124			0
S3	2016	2016	2016	2	0	2	Export	233	Estonia	EST	860	Uzbekistan	UZB								51	ORGANIC CHEMICALS	1	No Quantity			0				270573			4
S3	2016	2016	2016	2	0	2	Export	233	Estonia	EST	862	Venezuela	VEN								51	ORGANIC CHEMICALS	1	No Quantity			0		0		12200			0
S3	2016	2016	2016	2	0	2	Export	231	Ethiopia	ETH	0	World	WLD								52	INORGANIC CHEMICALS	1	No Quantity							67137			0
S3	2016	2016	2016	2	0	2	Export	231	Ethiopia	ETH	56	Belgium	BEL								52	INORGANIC CHEMICALS	1	No Quantity							638			0
S3	2016	2016	2016	2	0	2	Export	231	Ethiopia	ETH	156	China	CHN								52	INORGANIC CHEMICALS	1	No Quantity							2			0
S3	2016	2016	2016	2	0	2	Export	231	Ethiopia	ETH	262	Djibouti	DJI								52	INORGANIC CHEMICALS	1	No Quantity							24895			0
S3	2016	2016	2016	2	0	2	Export	231	Ethiopia	ETH	381	Italy	ITA								52	INORGANIC CHEMICALS	1	No Quantity							378			0
S3	2016	2016	2016	2	0	2	Export	231	Ethiopia	ETH	512	Oman	OMN								52	INORGANIC CHEMICALS	1	No Quantity							26			0
S3	2016	2016	2016	2	0	2	Export	231	Ethiopia	ETH	566	Nigeria	NGA								52	INORGANIC CHEMICALS	1	No Quantity							1432			0
S3	2016	2016	2016	2	0	2	Export	231	Ethiopia	ETH	729	Sudan	SDN								52	INORGANIC CHEMICALS	1	No Quantity							39765			0
S3	2016	2016	2016	2	0	2	Export	233	Estonia	EST	0	World	WLD								52	INORGANIC CHEMICALS	1	No Quantity			0				57182118			4
S3	2016	2016	2016	2	0	2	Export	233	Estonia	EST	31	Azerbaijan	AZE								52	INORGANIC CHEMICALS	1	No Quantity			0		0		105428			0
S3	2016	2016	2016	2	0	2	Export	233	Estonia	EST	36	Australia	AUS								52	INORGANIC CHEMICALS	1	No Quantity			0		0		18583			0
S3	2016	2016	2016	2	0	2	Export	233	Estonia	EST	40	Austria	AUT								52	INORGANIC CHEMICALS	1	No Quantity			0		0		2121936			0
S3	2016	2016	2016	2	0	2	Export	233	Estonia	EST	44	Bahamas	BHS								52	INORGANIC CHEMICALS	1	No Quantity			0		0		390			0
S3	2016	2016	2016	2	0	2	Export	233	Estonia	EST	51	Armenia	ARM								52	INORGANIC CHEMICALS	1	No Quantity			0		0		654			0
S3	2016	2016	2016	2	0	2	Export	233	Estonia	EST	56	Belgium	BEL								52	INORGANIC CHEMICALS	1	No Quantity			0		0		5			0
S3	2016	2016	2016	2	0	2	Export	233	Estonia	EST	76	Brazil	BRA								52	INORGANIC CHEMICALS	1	No Quantity			0		0		2377272			0
S3	2016	2016	2016	2	0	2	Export	233	Estonia	EST	100	Bulgaria	BGR								52	INORGANIC CHEMICALS	1	No Quantity			0		0		410			0
S3	2016	2016	2016	2	0	2	Export	233	Estonia	EST	112	Belarus	BLR								52	INORGANIC CHEMICALS	1	No Quantity			0		0		86432			0
S3	2016	2016	2016	2	0	2	Export	233	Estonia	EST	124	Canada	CAN								52	INORGANIC CHEMICALS	1	No Quantity			0		0		150821			0
S3	2016	2016	2016	2	0	2	Export	233	Estonia	EST	152	Chile	CHL								52	INORGANIC CHEMICALS	1	No Quantity			0		0		55513			0
S3	2016	2016	2016	2	0	2	Export	233	Estonia	EST	156	China	CHN								52	INORGANIC CHEMICALS	1	No Quantity			0		0		2959478			0
S3	2016	2016	2016	2	0	2	Export	233	Estonia	EST	170	Colombia	COL								52	INORGANIC CHEMICALS	1	No Quantity			0		0		1661116			0
S3	2016	2016	2016	2	0	2	Export	233	Estonia	EST	203	Czechia	CZE								52	INORGANIC CHEMICALS	1	No Quantity			0		0		351			0
S3	2016	2016	2016	2	0	2	Export	233	Estonia	EST	208	Denmark	DNK								52	INORGANIC CHEMICALS	1	No Quantity			0		0		4143			0
S3	2016	2016	2016	2	0	2	Export	233	Estonia	EST	246	Finland	FIN								52	INORGANIC CHEMICALS	1	No Quantity			0		0		626550			0
S3	2016	2016	2016	2	0	2	Export	233	Estonia	EST	251	France	FRA								52	INORGANIC CHEMICALS	1	No Quantity			0		0		254			0
S3	2016	2016	2016	2	0	2	Export	233	Estonia	EST	268	Georgia	GEO								52	INORGANIC CHEMICALS	1	No Quantity			0		0		44113			0
S3	2016	2016	2016	2	0	2	Export	233	Estonia	EST	276	Germany	DEU								52	INORGANIC CHEMICALS	1	No Quantity			0		0		1350713			0
S3	2016	2016	2016	2	0	2	Export	233	Estonia	EST	344	China, Hong Kong SAR	HKG								52	INORGANIC CHEMICALS	1	No Quantity			0		0		33993			0
S3	2016	2016	2016	2	0	2	Export	233	Estonia	EST	348	Hungary	HUN								52	INORGANIC CHEMICALS	1	No Quantity			0		0		286593			0
S3	2016	2016	2016	2	0	2	Export	233	Estonia	EST	360	Indonesia	IDN								52	INORGANIC CHEMICALS	1	No Quantity			0		0		52087			0
S3	2016	2016	2016	2	0	2	Export	233	Estonia	EST	376	Israel	ISR								52	INORGANIC CHEMICALS	1	No Quantity			0		0		35766			0
S3	2016	2016	2016	2	0	2	Export	233	Estonia	EST	381	Italy	ITA								52	INORGANIC CHEMICALS	1	No Quantity			0		0		50803			0
S3	2016	2016	2016	2	0	2	Export	233	Estonia	EST	392	Japan	JPN								52	INORGANIC CHEMICALS	1	No Quantity			0		0		5148113			0
S3	2016	2016	2016	2	0	2	Export	233	Estonia	EST	398	Kazakhstan	KAZ								52	INORGANIC CHEMICALS	1	No Quantity			0		0		49638			4
S3	2016	2016	2016	2	0	2	Export	233	Estonia	EST	410	Rep. of Korea	KOR								52	INORGANIC CHEMICALS	1	No Quantity			0		0		237			0
S3	2016	2016	2016	2	0	2	Export	233	Estonia	EST	428	Latvia	LVA								52	INORGANIC CHEMICALS	1	No Quantity			0		0		1732276			0
S3	2016	2016	2016	2	0	2	Export	233	Estonia	EST	440	Lithuania	LTU								52	INORGANIC CHEMICALS	1	No Quantity			0		0		903859			0
S3	2016	2016	2016	2	0	2	Export	233	Estonia	EST	458	Malaysia	MYS								52	INORGANIC CHEMICALS	1	No Quantity			0		0		117395			0
S3	2016	2016	2016	2	0	2	Export	233	Estonia	EST	484	Mexico	MEX								52	INORGANIC CHEMICALS	1	No Quantity			0		0		331239			0
S3	2016	2016	2016	2	0	2	Export	233	Estonia	EST	490	Other Asia, nes									52	INORGANIC CHEMICALS	1	No Quantity			0		0		439951			0
S3	2016	2016	2016	2	0	2	Export	233	Estonia	EST	498	Rep. of Moldova	MDA								52	INORGANIC CHEMICALS	1	No Quantity			0		0		7282			0
S3	2016	2016	2016	2	0	2	Export	233	Estonia	EST	528	Netherlands	NLD								52	INORGANIC CHEMICALS	1	No Quantity			0		0		1163			0
S3	2016	2016	2016	2	0	2	Export	233	Estonia	EST	554	New Zealand	NZL								52	INORGANIC CHEMICALS	1	No Quantity			0		0		71176			0
S3	2016	2016	2016	2	0	2	Export	233	Estonia	EST	579	Norway	NOR								52	INORGANIC CHEMICALS	1	No Quantity			0		0		2729			0
S3	2016	2016	2016	2	0	2	Export	233	Estonia	EST	586	Pakistan	PAK								52	INORGANIC CHEMICALS	1	No Quantity			0		0		877550			0
S3	2016	2016	2016	2	0	2	Export	233	Estonia	EST	616	Poland	POL								52	INORGANIC CHEMICALS	1	No Quantity			0		0		206057			0
S3	2016	2016	2016	2	0	2	Export	233	Estonia	EST	642	Romania	ROU								52	INORGANIC CHEMICALS	1	No Quantity			0		0		3412			0
S3	2016	2016	2016	2	0	2	Export	233	Estonia	EST	643	Russian Federation	RUS								52	INORGANIC CHEMICALS	1	No Quantity			0		0		12306328			4
S3	2016	2016	2016	2	0	2	Export	233	Estonia	EST	682	Saudi Arabia	SAU								52	INORGANIC CHEMICALS	1	No Quantity			0		0		62363			0
S3	2016	2016	2016	2	0	2	Export	233	Estonia	EST	699	India	IND								52	INORGANIC CHEMICALS	1	No Quantity			0		0		2938797			0
S3	2016	2016	2016	2	0	2	Export	233	Estonia	EST	702	Singapore	SGP								52	INORGANIC CHEMICALS	1	No Quantity			0		0		83497			0
S3	2016	2016	2016	2	0	2	Export	233	Estonia	EST	704	Viet Nam	VNM								52	INORGANIC CHEMICALS	1	No Quantity			0		0		33993			0
S3	2016	2016	2016	2	0	2	Export	233	Estonia	EST	710	South Africa	ZAF								52	INORGANIC CHEMICALS	1	No Quantity			0		0		421208			0
S3	2016	2016	2016	2	0	2	Export	233	Estonia	EST	724	Spain	ESP								52	INORGANIC CHEMICALS	1	No Quantity			0		0		3566438			0
S3	2016	2016	2016	2	0	2	Export	233	Estonia	EST	752	Sweden	SWE								52	INORGANIC CHEMICALS	1	No Quantity			0		0		639668			0
S3	2016	2016	2016	2	0	2	Export	233	Estonia	EST	757	Switzerland	CHE								52	INORGANIC CHEMICALS	1	No Quantity			0				49897			4
S3	2016	2016	2016	2	0	2	Export	233	Estonia	EST	764	Thailand	THA								52	INORGANIC CHEMICALS	1	No Quantity			0		0		6015363			0
S3	2016	2016	2016	2	0	2	Export	233	Estonia	EST	792	Turkey	TUR								52	INORGANIC CHEMICALS	1	No Quantity			0		0		378850			0
S3	2016	2016	2016	2	0	2	Export	233	Estonia	EST	804	Ukraine	UKR								52	INORGANIC CHEMICALS	1	No Quantity			0		0		224068			0
S3	2016	2016	2016	2	0	2	Export	233	Estonia	EST	818	Egypt	EGY								52	INORGANIC CHEMICALS	1	No Quantity			0		0		831786			0
S3	2016	2016	2016	2	0	2	Export	233	Estonia	EST	837	Bunkers									52	INORGANIC CHEMICALS	1	No Quantity			0		0		796			0
S3	2016	2016	2016	2	0	2	Export	233	Estonia	EST	842	USA	USA								52	INORGANIC CHEMICALS	1	No Quantity			0		0		7609742			0
S3	2016	2016	2016	2	0	2	Export	233	Estonia	EST	860	Uzbekistan	UZB								52	INORGANIC CHEMICALS	1	No Quantity			0		0		103817			0
S3	2016	2016	2016	2	0	2	Export	231	Ethiopia	ETH	0	World	WLD								53	DYES,COLOURING MATERIALS	1	No Quantity							82903			0
S3	2016	2016	2016	2	0	2	Export	231	Ethiopia	ETH	262	Djibouti	DJI								53	DYES,COLOURING MATERIALS	1	No Quantity							9468			0
S3	2016	2016	2016	2	0	2	Export	231	Ethiopia	ETH	276	Germany	DEU								53	DYES,COLOURING MATERIALS	1	No Quantity							12			0
S3	2016	2016	2016	2	0	2	Export	231	Ethiopia	ETH	706	Somalia	SOM								53	DYES,COLOURING MATERIALS	1	No Quantity							73422			0
S3	2016	2016	2016	2	0	2	Export	231	Ethiopia	ETH	792	Turkey	TUR								53	DYES,COLOURING MATERIALS	1	No Quantity							1			0
S3	2016	2016	2016	2	0	2	Export	233	Estonia	EST	0	World	WLD								53	DYES,COLOURING MATERIALS	1	No Quantity			0		0		190223984			4
S3	2016	2016	2016	2	0	2	Export	233	Estonia	EST	31	Azerbaijan	AZE								53	DYES,COLOURING MATERIALS	1	No Quantity			0		0		2993			0
S3	2016	2016	2016	2	0	2	Export	233	Estonia	EST	36	Australia	AUS								53	DYES,COLOURING MATERIALS	1	No Quantity			0		0		566937			0
S3	2016	2016	2016	2	0	2	Export	233	Estonia	EST	40	Austria	AUT								53	DYES,COLOURING MATERIALS	1	No Quantity			0		0		631822			0
S3	2016	2016	2016	2	0	2	Export	233	Estonia	EST	44	Bahamas	BHS								53	DYES,COLOURING MATERIALS	1	No Quantity			0		0		1740			0
S3	2016	2016	2016	2	0	2	Export	233	Estonia	EST	48	Bahrain	BHR								53	DYES,COLOURING MATERIALS	1	No Quantity			0		0		206			0
S3	2016	2016	2016	2	0	2	Export	233	Estonia	EST	50	Bangladesh	BGD								53	DYES,COLOURING MATERIALS	1	No Quantity			0		0		1446			0
S3	2016	2016	2016	2	0	2	Export	233	Estonia	EST	51	Armenia	ARM								53	DYES,COLOURING MATERIALS	1	No Quantity			0		0		12716			0
S3	2016	2016	2016	2	0	2	Export	233	Estonia	EST	56	Belgium	BEL								53	DYES,COLOURING MATERIALS	1	No Quantity			0		0		610487			0
S3	2016	2016	2016	2	0	2	Export	233	Estonia	EST	70	Bosnia Herzegovina	BIH								53	DYES,COLOURING MATERIALS	1	No Quantity			0		0		90051			0
S3	2016	2016	2016	2	0	2	Export	233	Estonia	EST	76	Brazil	BRA								53	DYES,COLOURING MATERIALS	1	No Quantity			0		0		985335			0
S3	2016	2016	2016	2	0	2	Export	233	Estonia	EST	100	Bulgaria	BGR								53	DYES,COLOURING MATERIALS	1	No Quantity			0		0		1540555			0
S3	2016	2016	2016	2	0	2	Export	233	Estonia	EST	112	Belarus	BLR								53	DYES,COLOURING MATERIALS	1	No Quantity			0		0		3226637			0
S3	2016	2016	2016	2	0	2	Export	233	Estonia	EST	124	Canada	CAN								53	DYES,COLOURING MATERIALS	1	No Quantity			0		0		44974			0
S3	2016	2016	2016	2	0	2	Export	233	Estonia	EST	152	Chile	CHL								53	DYES,COLOURING MATERIALS	1	No Quantity			0		0		127960			0
S3	2016	2016	2016	2	0	2	Export	233	Estonia	EST	156	China	CHN								53	DYES,COLOURING MATERIALS	1	No Quantity			0		0		194754			0
S3	2016	2016	2016	2	0	2	Export	233	Estonia	EST	170	Colombia	COL								53	DYES,COLOURING MATERIALS	1	No Quantity			0		0		100008			0
S3	2016	2016	2016	2	0	2	Export	233	Estonia	EST	191	Croatia	HRV								53	DYES,COLOURING MATERIALS	1	No Quantity			0		0		204309			0
S3	2016	2016	2016	2	0	2	Export	233	Estonia	EST	196	Cyprus	CYP								53	DYES,COLOURING MATERIALS	1	No Quantity			0		0		14404			0
S3	2016	2016	2016	2	0	2	Export	233	Estonia	EST	203	Czechia	CZE								53	DYES,COLOURING MATERIALS	1	No Quantity			0		0		1571673			0
S3	2016	2016	2016	2	0	2	Export	233	Estonia	EST	208	Denmark	DNK								53	DYES,COLOURING MATERIALS	1	No Quantity			0		0		2013256			0
S3	2016	2016	2016	2	0	2	Export	233	Estonia	EST	231	Ethiopia	ETH								53	DYES,COLOURING MATERIALS	1	No Quantity			0		0		13			0
S3	2016	2016	2016	2	0	2	Export	233	Estonia	EST	246	Finland	FIN								53	DYES,COLOURING MATERIALS	1	No Quantity			0		0		6673009			0
S3	2016	2016	2016	2	0	2	Export	233	Estonia	EST	251	France	FRA								53	DYES,COLOURING MATERIALS	1	No Quantity			0		0		6644721			0
S3	2016	2016	2016	2	0	2	Export	233	Estonia	EST	268	Georgia	GEO								53	DYES,COLOURING MATERIALS	1	No Quantity			0		0		34960			0
S3	2016	2016	2016	2	0	2	Export	233	Estonia	EST	276	Germany	DEU								53	DYES,COLOURING MATERIALS	1	No Quantity			0		0		4403939			0
S3	2016	2016	2016	2	0	2	Export	233	Estonia	EST	300	Greece	GRC								53	DYES,COLOURING MATERIALS	1	No Quantity			0		0		133317			0
S3	2016	2016	2016	2	0	2	Export	233	Estonia	EST	324	Guinea	GIN								53	DYES,COLOURING MATERIALS	1	No Quantity			0		0		199			0
S3	2016	2016	2016	2	0	2	Export	233	Estonia	EST	344	China, Hong Kong SAR	HKG								53	DYES,COLOURING MATERIALS	1	No Quantity			0		0		2106			0
S3	2016	2016	2016	2	0	2	Export	233	Estonia	EST	348	Hungary	HUN								53	DYES,COLOURING MATERIALS	1	No Quantity			0		0		672885			0
S3	2016	2016	2016	2	0	2	Export	233	Estonia	EST	352	Iceland	ISL								53	DYES,COLOURING MATERIALS	1	No Quantity			0		0		168			0
S3	2016	2016	2016	2	0	2	Export	233	Estonia	EST	364	Iran	IRN								53	DYES,COLOURING MATERIALS	1	No Quantity			0		0		12			0
S3	2016	2016	2016	2	0	2	Export	233	Estonia	EST	372	Ireland	IRL								53	DYES,COLOURING MATERIALS	1	No Quantity			0		0		217			0
S3	2016	2016	2016	2	0	2	Export	233	Estonia	EST	376	Israel	ISR								53	DYES,COLOURING MATERIALS	1	No Quantity			0		0		3947			0
S3	2016	2016	2016	2	0	2	Export	233	Estonia	EST	381	Italy	ITA								53	DYES,COLOURING MATERIALS	1	No Quantity			0		0		1867108			0
S3	2016	2016	2016	2	0	2	Export	233	Estonia	EST	384	Côte d'Ivoire	CIV								53	DYES,COLOURING MATERIALS	1	No Quantity			0		0		11			0
S3	2016	2016	2016	2	0	2	Export	233	Estonia	EST	388	Jamaica	JAM								53	DYES,COLOURING MATERIALS	1	No Quantity			0		0		8168			0
S3	2016	2016	2016	2	0	2	Export	233	Estonia	EST	392	Japan	JPN								53	DYES,COLOURING MATERIALS	1	No Quantity			0		0		198580			0
S3	2016	2016	2016	2	0	2	Export	233	Estonia	EST	398	Kazakhstan	KAZ								53	DYES,COLOURING MATERIALS	1	No Quantity			0		0		1992561			0
S3	2016	2016	2016	2	0	2	Export	233	Estonia	EST	400	Jordan	JOR								53	DYES,COLOURING MATERIALS	1	No Quantity			0		0		15017			0
S3	2016	2016	2016	2	0	2	Export	233	Estonia	EST	404	Kenya	KEN								53	DYES,COLOURING MATERIALS	1	No Quantity			0		0		267			0
S3	2016	2016	2016	2	0	2	Export	233	Estonia	EST	410	Rep. of Korea	KOR								53	DYES,COLOURING MATERIALS	1	No Quantity			0		0		3954			0
S3	2016	2016	2016	2	0	2	Export	233	Estonia	EST	428	Latvia	LVA								53	DYES,COLOURING MATERIALS	1	No Quantity			0		0		13686266			0
S3	2016	2016	2016	2	0	2	Export	233	Estonia	EST	440	Lithuania	LTU								53	DYES,COLOURING MATERIALS	1	No Quantity			0		0		20726648			0
S3	2016	2016	2016	2	0	2	Export	233	Estonia	EST	478	Mauritania	MRT								53	DYES,COLOURING MATERIALS	1	No Quantity			0		0		16			0
S3	2016	2016	2016	2	0	2	Export	233	Estonia	EST	480	Mauritius	MUS								53	DYES,COLOURING MATERIALS	1	No Quantity			0		0		10091			0
S3	2016	2016	2016	2	0	2	Export	233	Estonia	EST	484	Mexico	MEX								53	DYES,COLOURING MATERIALS	1	No Quantity			0		0		390903			0
S3	2016	2016	2016	2	0	2	Export	233	Estonia	EST	498	Rep. of Moldova	MDA								53	DYES,COLOURING MATERIALS	1	No Quantity			0		0		696165			0
S3	2016	2016	2016	2	0	2	Export	233	Estonia	EST	528	Netherlands	NLD								53	DYES,COLOURING MATERIALS	1	No Quantity			0		0		985547			4
S3	2016	2016	2016	2	0	2	Export	233	Estonia	EST	540	New Caledonia	NCL								53	DYES,COLOURING MATERIALS	1	No Quantity			0		0		1537			0
S3	2016	2016	2016	2	0	2	Export	233	Estonia	EST	554	New Zealand	NZL								53	DYES,COLOURING MATERIALS	1	No Quantity			0		0		29261			0
S3	2016	2016	2016	2	0	2	Export	233	Estonia	EST	579	Norway	NOR								53	DYES,COLOURING MATERIALS	1	No Quantity			0		0		529660			0
S3	2016	2016	2016	2	0	2	Export	233	Estonia	EST	584	Marshall Isds	MHL								53	DYES,COLOURING MATERIALS	1	No Quantity			0		0		4729			0
S3	2016	2016	2016	2	0	2	Export	233	Estonia	EST	604	Peru	PER								53	DYES,COLOURING MATERIALS	1	No Quantity			0		0		31139			0
S3	2016	2016	2016	2	0	2	Export	233	Estonia	EST	608	Philippines	PHL								53	DYES,COLOURING MATERIALS	1	No Quantity			0		0		37567			0
S3	2016	2016	2016	2	0	2	Export	233	Estonia	EST	616	Poland	POL								53	DYES,COLOURING MATERIALS	1	No Quantity			0		0		9215007			0
S3	2016	2016	2016	2	0	2	Export	233	Estonia	EST	620	Portugal	PRT								53	DYES,COLOURING MATERIALS	1	No Quantity			0		0		225099			0
S3	2016	2016	2016	2	0	2	Export	233	Estonia	EST	642	Romania	ROU								53	DYES,COLOURING MATERIALS	1	No Quantity			0		0		4070871			0
S3	2016	2016	2016	2	0	2	Export	233	Estonia	EST	643	Russian Federation	RUS								53	DYES,COLOURING MATERIALS	1	No Quantity			0		0		70455585			0
S3	2016	2016	2016	2	0	2	Export	233	Estonia	EST	682	Saudi Arabia	SAU								53	DYES,COLOURING MATERIALS	1	No Quantity			0		0		996			0
S3	2016	2016	2016	2	0	2	Export	233	Estonia	EST	688	Serbia	SRB								53	DYES,COLOURING MATERIALS	1	No Quantity			0		0		828921			0
S3	2016	2016	2016	2	0	2	Export	233	Estonia	EST	699	India	IND								53	DYES,COLOURING MATERIALS	1	No Quantity			0		0		17333			0
S3	2016	2016	2016	2	0	2	Export	233	Estonia	EST	702	Singapore	SGP								53	DYES,COLOURING MATERIALS	1	No Quantity			0		0		664			0
S3	2016	2016	2016	2	0	2	Export	233	Estonia	EST	703	Slovakia	SVK								53	DYES,COLOURING MATERIALS	1	No Quantity			0		0		51170			0
S3	2016	2016	2016	2	0	2	Export	233	Estonia	EST	705	Slovenia	SVN								53	DYES,COLOURING MATERIALS	1	No Quantity			0		0		807684			0
S3	2016	2016	2016	2	0	2	Export	233	Estonia	EST	710	South Africa	ZAF								53	DYES,COLOURING MATERIALS	1	No Quantity			0		0		43155			0
S3	2016	2016	2016	2	0	2	Export	233	Estonia	EST	724	Spain	ESP								53	DYES,COLOURING MATERIALS	1	No Quantity			0		0		792189			0
S3	2016	2016	2016	2	0	2	Export	233	Estonia	EST	752	Sweden	SWE								53	DYES,COLOURING MATERIALS	1	No Quantity			0		0		10614382			0
S3	2016	2016	2016	2	0	2	Export	233	Estonia	EST	757	Switzerland	CHE								53	DYES,COLOURING MATERIALS	1	No Quantity			0		0		854493			0
S3	2016	2016	2016	2	0	2	Export	233	Estonia	EST	784	United Arab Emirates	ARE								53	DYES,COLOURING MATERIALS	1	No Quantity			0		0		166509			0
S3	2016	2016	2016	2	0	2	Export	233	Estonia	EST	792	Turkey	TUR								53	DYES,COLOURING MATERIALS	1	No Quantity			0		0		341198			0
S3	2016	2016	2016	2	0	2	Export	233	Estonia	EST	804	Ukraine	UKR								53	DYES,COLOURING MATERIALS	1	No Quantity			0		0		10144950			0
S3	2016	2016	2016	2	0	2	Export	233	Estonia	EST	807	North Macedonia	MKD								53	DYES,COLOURING MATERIALS	1	No Quantity			0		0		48539			0
S3	2016	2016	2016	2	0	2	Export	233	Estonia	EST	818	Egypt	EGY								53	DYES,COLOURING MATERIALS	1	No Quantity			0		0		861			0
S3	2016	2016	2016	2	0	2	Export	233	Estonia	EST	826	United Kingdom	GBR								53	DYES,COLOURING MATERIALS	1	No Quantity			0		0		2337799			0
S3	2016	2016	2016	2	0	2	Export	233	Estonia	EST	837	Bunkers									53	DYES,COLOURING MATERIALS	1	No Quantity			0		0		16717			0
S3	2016	2016	2016	2	0	2	Export	233	Estonia	EST	842	USA	USA								53	DYES,COLOURING MATERIALS	1	No Quantity			0		0		6966818			0
S3	2016	2016	2016	2	0	2	Export	233	Estonia	EST	858	Uruguay	URY								53	DYES,COLOURING MATERIALS	1	No Quantity			0		0		100487			0
S3	2016	2016	2016	2	0	2	Export	233	Estonia	EST	860	Uzbekistan	UZB								53	DYES,COLOURING MATERIALS	1	No Quantity			0		0		395567			0
S3	2016	2016	2016	2	0	2	Export	231	Ethiopia	ETH	0	World	WLD								54	MEDICINAL,PHARM.PRODUCTS	1	No Quantity							1743593			0
S3	2016	2016	2016	2	0	2	Export	231	Ethiopia	ETH	24	Angola	AGO								54	MEDICINAL,PHARM.PRODUCTS	1	No Quantity							200322			0
S3	2016	2016	2016	2	0	2	Export	231	Ethiopia	ETH	56	Belgium	BEL								54	MEDICINAL,PHARM.PRODUCTS	1	No Quantity							2404			0
S3	2016	2016	2016	2	0	2	Export	231	Ethiopia	ETH	76	Brazil	BRA								54	MEDICINAL,PHARM.PRODUCTS	1	No Quantity							178			0
S3	2016	2016	2016	2	0	2	Export	231	Ethiopia	ETH	148	Chad	TCD								54	MEDICINAL,PHARM.PRODUCTS	1	No Quantity							124635			0
S3	2016	2016	2016	2	0	2	Export	231	Ethiopia	ETH	276	Germany	DEU								54	MEDICINAL,PHARM.PRODUCTS	1	No Quantity							464			0
S3	2016	2016	2016	2	0	2	Export	231	Ethiopia	ETH	324	Guinea	GIN								54	MEDICINAL,PHARM.PRODUCTS	1	No Quantity							1493			0
S3	2016	2016	2016	2	0	2	Export	231	Ethiopia	ETH	344	China, Hong Kong SAR	HKG								54	MEDICINAL,PHARM.PRODUCTS	1	No Quantity							302			0
S3	2016	2016	2016	2	0	2	Export	231	Ethiopia	ETH	372	Ireland	IRL								54	MEDICINAL,PHARM.PRODUCTS	1	No Quantity							133			0
S3	2016	2016	2016	2	0	2	Export	231	Ethiopia	ETH	376	Israel	ISR								54	MEDICINAL,PHARM.PRODUCTS	1	No Quantity							24			0
S3	2016	2016	2016	2	0	2	Export	231	Ethiopia	ETH	384	Côte d'Ivoire	CIV								54	MEDICINAL,PHARM.PRODUCTS	1	No Quantity							44602			0
S3	2016	2016	2016	2	0	2	Export	231	Ethiopia	ETH	404	Kenya	KEN								54	MEDICINAL,PHARM.PRODUCTS	1	No Quantity							141089			0
S3	2016	2016	2016	2	0	2	Export	231	Ethiopia	ETH	466	Mali	MLI								54	MEDICINAL,PHARM.PRODUCTS	1	No Quantity							12724			0
S3	2016	2016	2016	2	0	2	Export	231	Ethiopia	ETH	512	Oman	OMN								54	MEDICINAL,PHARM.PRODUCTS	1	No Quantity							828			0
S3	2016	2016	2016	2	0	2	Export	231	Ethiopia	ETH	528	Netherlands	NLD								54	MEDICINAL,PHARM.PRODUCTS	1	No Quantity							7380			0
S3	2016	2016	2016	2	0	2	Export	231	Ethiopia	ETH	562	Niger	NER								54	MEDICINAL,PHARM.PRODUCTS	1	No Quantity							550586			0
S3	2016	2016	2016	2	0	2	Export	231	Ethiopia	ETH	682	Saudi Arabia	SAU								54	MEDICINAL,PHARM.PRODUCTS	1	No Quantity							216			0
S3	2016	2016	2016	2	0	2	Export	231	Ethiopia	ETH	686	Senegal	SEN								54	MEDICINAL,PHARM.PRODUCTS	1	No Quantity							356559			0
S3	2016	2016	2016	2	0	2	Export	231	Ethiopia	ETH	702	Singapore	SGP								54	MEDICINAL,PHARM.PRODUCTS	1	No Quantity							151			0
S3	2016	2016	2016	2	0	2	Export	231	Ethiopia	ETH	706	Somalia	SOM								54	MEDICINAL,PHARM.PRODUCTS	1	No Quantity							65006			0
S3	2016	2016	2016	2	0	2	Export	231	Ethiopia	ETH	710	South Africa	ZAF								54	MEDICINAL,PHARM.PRODUCTS	1	No Quantity							1014			0
S3	2016	2016	2016	2	0	2	Export	231	Ethiopia	ETH	729	Sudan	SDN								54	MEDICINAL,PHARM.PRODUCTS	1	No Quantity							122484			0
S3	2016	2016	2016	2	0	2	Export	231	Ethiopia	ETH	757	Switzerland	CHE								54	MEDICINAL,PHARM.PRODUCTS	1	No Quantity							15388			0
S3	2016	2016	2016	2	0	2	Export	231	Ethiopia	ETH	800	Uganda	UGA								54	MEDICINAL,PHARM.PRODUCTS	1	No Quantity							9009			0
S3	2016	2016	2016	2	0	2	Export	231	Ethiopia	ETH	807	North Macedonia	MKD								54	MEDICINAL,PHARM.PRODUCTS	1	No Quantity							30			0
S3	2016	2016	2016	2	0	2	Export	231	Ethiopia	ETH	834	United Rep. of Tanzania	TZA								54	MEDICINAL,PHARM.PRODUCTS	1	No Quantity							3334			0
S3	2016	2016	2016	2	0	2	Export	231	Ethiopia	ETH	842	USA	USA								54	MEDICINAL,PHARM.PRODUCTS	1	No Quantity							12			0
S3	2016	2016	2016	2	0	2	Export	231	Ethiopia	ETH	854	Burkina Faso	BFA								54	MEDICINAL,PHARM.PRODUCTS	1	No Quantity							83227			0
S3	2016	2016	2016	2	0	2	Export	233	Estonia	EST	0	World	WLD								54	MEDICINAL,PHARM.PRODUCTS	1	No Quantity			0				79553574			4
S3	2016	2016	2016	2	0	2	Export	233	Estonia	EST	40	Austria	AUT								54	MEDICINAL,PHARM.PRODUCTS	1	No Quantity			0		0		3195075			0
S3	2016	2016	2016	2	0	2	Export	233	Estonia	EST	56	Belgium	BEL								54	MEDICINAL,PHARM.PRODUCTS	1	No Quantity			0		0		209847			4
S3	2016	2016	2016	2	0	2	Export	233	Estonia	EST	100	Bulgaria	BGR								54	MEDICINAL,PHARM.PRODUCTS	1	No Quantity			0		0		32			0
S3	2016	2016	2016	2	0	2	Export	233	Estonia	EST	112	Belarus	BLR								54	MEDICINAL,PHARM.PRODUCTS	1	No Quantity			0		0		910863			0
S3	2016	2016	2016	2	0	2	Export	233	Estonia	EST	124	Canada	CAN								54	MEDICINAL,PHARM.PRODUCTS	1	No Quantity			0		0		5331			0
S3	2016	2016	2016	2	0	2	Export	233	Estonia	EST	191	Croatia	HRV								54	MEDICINAL,PHARM.PRODUCTS	1	No Quantity			0		0		147751			0
S3	2016	2016	2016	2	0	2	Export	233	Estonia	EST	203	Czechia	CZE								54	MEDICINAL,PHARM.PRODUCTS	1	No Quantity			0		0		136365			0
S3	2016	2016	2016	2	0	2	Export	233	Estonia	EST	208	Denmark	DNK								54	MEDICINAL,PHARM.PRODUCTS	1	No Quantity			0		0		3250146			0
S3	2016	2016	2016	2	0	2	Export	233	Estonia	EST	218	Ecuador	ECU								54	MEDICINAL,PHARM.PRODUCTS	1	No Quantity			0		0		176318			0
S3	2016	2016	2016	2	0	2	Export	233	Estonia	EST	246	Finland	FIN								54	MEDICINAL,PHARM.PRODUCTS	1	No Quantity			0		0		919617			0
S3	2016	2016	2016	2	0	2	Export	233	Estonia	EST	251	France	FRA								54	MEDICINAL,PHARM.PRODUCTS	1	No Quantity			0		0		15966			0
S3	2016	2016	2016	2	0	2	Export	233	Estonia	EST	268	Georgia	GEO								54	MEDICINAL,PHARM.PRODUCTS	1	No Quantity			0		0		3269			0
S3	2016	2016	2016	2	0	2	Export	233	Estonia	EST	276	Germany	DEU								54	MEDICINAL,PHARM.PRODUCTS	1	No Quantity			0		0		332044			4
S3	2016	2016	2016	2	0	2	Export	233	Estonia	EST	344	China, Hong Kong SAR	HKG								54	MEDICINAL,PHARM.PRODUCTS	1	No Quantity			0		0		3431			0
S3	2016	2016	2016	2	0	2	Export	233	Estonia	EST	372	Ireland	IRL								54	MEDICINAL,PHARM.PRODUCTS	1	No Quantity			0		0		56			0
S3	2016	2016	2016	2	0	2	Export	233	Estonia	EST	376	Israel	ISR								54	MEDICINAL,PHARM.PRODUCTS	1	No Quantity			0		0		2			0
S3	2016	2016	2016	2	0	2	Export	233	Estonia	EST	381	Italy	ITA								54	MEDICINAL,PHARM.PRODUCTS	1	No Quantity			0		0		23102			4
S3	2016	2016	2016	2	0	2	Export	233	Estonia	EST	410	Rep. of Korea	KOR								54	MEDICINAL,PHARM.PRODUCTS	1	No Quantity			0		0		18			0
S3	2016	2016	2016	2	0	2	Export	233	Estonia	EST	428	Latvia	LVA								54	MEDICINAL,PHARM.PRODUCTS	1	No Quantity			0		0		24541923			4
S3	2016	2016	2016	2	0	2	Export	233	Estonia	EST	440	Lithuania	LTU								54	MEDICINAL,PHARM.PRODUCTS	1	No Quantity			0		0		23870638			4
S3	2016	2016	2016	2	0	2	Export	233	Estonia	EST	470	Malta	MLT								54	MEDICINAL,PHARM.PRODUCTS	1	No Quantity			0		0		7897			0
S3	2016	2016	2016	2	0	2	Export	233	Estonia	EST	528	Netherlands	NLD								54	MEDICINAL,PHARM.PRODUCTS	1	No Quantity			0		0		9538084			0
S3	2016	2016	2016	2	0	2	Export	233	Estonia	EST	579	Norway	NOR								54	MEDICINAL,PHARM.PRODUCTS	1	No Quantity			0		0		218			0
S3	2016	2016	2016	2	0	2	Export	233	Estonia	EST	616	Poland	POL								54	MEDICINAL,PHARM.PRODUCTS	1	No Quantity			0		0		113948			0
S3	2016	2016	2016	2	0	2	Export	233	Estonia	EST	643	Russian Federation	RUS								54	MEDICINAL,PHARM.PRODUCTS	1	No Quantity			0		0		5471515			4
S3	2016	2016	2016	2	0	2	Export	233	Estonia	EST	702	Singapore	SGP								54	MEDICINAL,PHARM.PRODUCTS	1	No Quantity			0				14409			4
S3	2016	2016	2016	2	0	2	Export	233	Estonia	EST	703	Slovakia	SVK								54	MEDICINAL,PHARM.PRODUCTS	1	No Quantity			0		0		65585			0
S3	2016	2016	2016	2	0	2	Export	233	Estonia	EST	705	Slovenia	SVN								54	MEDICINAL,PHARM.PRODUCTS	1	No Quantity			0		0		928031			0
S3	2016	2016	2016	2	0	2	Export	233	Estonia	EST	724	Spain	ESP								54	MEDICINAL,PHARM.PRODUCTS	1	No Quantity			0		0		295			0
S3	2016	2016	2016	2	0	2	Export	233	Estonia	EST	729	Sudan	SDN								54	MEDICINAL,PHARM.PRODUCTS	1	No Quantity			0		0		766593			0
S3	2016	2016	2016	2	0	2	Export	233	Estonia	EST	752	Sweden	SWE								54	MEDICINAL,PHARM.PRODUCTS	1	No Quantity			0		0		2217991			4
S3	2016	2016	2016	2	0	2	Export	233	Estonia	EST	757	Switzerland	CHE								54	MEDICINAL,PHARM.PRODUCTS	1	No Quantity			0		0		333346			0
S3	2016	2016	2016	2	0	2	Export	233	Estonia	EST	784	United Arab Emirates	ARE								54	MEDICINAL,PHARM.PRODUCTS	1	No Quantity			0		0		395053			0
S3	2016	2016	2016	2	0	2	Export	233	Estonia	EST	792	Turkey	TUR								54	MEDICINAL,PHARM.PRODUCTS	1	No Quantity			0		0		239338			0
S3	2016	2016	2016	2	0	2	Export	233	Estonia	EST	804	Ukraine	UKR								54	MEDICINAL,PHARM.PRODUCTS	1	No Quantity			0		0		770523			0
S3	2016	2016	2016	2	0	2	Export	233	Estonia	EST	818	Egypt	EGY								54	MEDICINAL,PHARM.PRODUCTS	1	No Quantity			0		0		36			0
S3	2016	2016	2016	2	0	2	Export	233	Estonia	EST	826	United Kingdom	GBR								54	MEDICINAL,PHARM.PRODUCTS	1	No Quantity			0		0		119468			0
S3	2016	2016	2016	2	0	2	Export	233	Estonia	EST	837	Bunkers									54	MEDICINAL,PHARM.PRODUCTS	1	No Quantity			0		0		3003			0
S3	2016	2016	2016	2	0	2	Export	233	Estonia	EST	842	USA	USA								54	MEDICINAL,PHARM.PRODUCTS	1	No Quantity			0		0		37777			0
S3	2016	2016	2016	2	0	2	Export	233	Estonia	EST	860	Uzbekistan	UZB								54	MEDICINAL,PHARM.PRODUCTS	1	No Quantity			0		0		788651			0
S3	2016	2016	2016	2	0	2	Export	231	Ethiopia	ETH	0	World	WLD								55	ESSENTL.OILS,PERFUME,ETC	1	No Quantity							859343			0
S3	2016	2016	2016	2	0	2	Export	231	Ethiopia	ETH	12	Algeria	DZA								55	ESSENTL.OILS,PERFUME,ETC	1	No Quantity							30			0
S3	2016	2016	2016	2	0	2	Export	231	Ethiopia	ETH	36	Australia	AUS								55	ESSENTL.OILS,PERFUME,ETC	1	No Quantity							8305			0
S3	2016	2016	2016	2	0	2	Export	231	Ethiopia	ETH	40	Austria	AUT								55	ESSENTL.OILS,PERFUME,ETC	1	No Quantity							898			0
S3	2016	2016	2016	2	0	2	Export	231	Ethiopia	ETH	100	Bulgaria	BGR								55	ESSENTL.OILS,PERFUME,ETC	1	No Quantity							209			0
S3	2016	2016	2016	2	0	2	Export	231	Ethiopia	ETH	120	Cameroon	CMR								55	ESSENTL.OILS,PERFUME,ETC	1	No Quantity							35			0
S3	2016	2016	2016	2	0	2	Export	231	Ethiopia	ETH	124	Canada	CAN								55	ESSENTL.OILS,PERFUME,ETC	1	No Quantity							13794			0
S3	2016	2016	2016	2	0	2	Export	231	Ethiopia	ETH	152	Chile	CHL								55	ESSENTL.OILS,PERFUME,ETC	1	No Quantity							2009			0
S3	2016	2016	2016	2	0	2	Export	231	Ethiopia	ETH	156	China	CHN								55	ESSENTL.OILS,PERFUME,ETC	1	No Quantity							12			0
S3	2016	2016	2016	2	0	2	Export	231	Ethiopia	ETH	204	Benin	BEN								55	ESSENTL.OILS,PERFUME,ETC	1	No Quantity							266			0
S3	2016	2016	2016	2	0	2	Export	231	Ethiopia	ETH	251	France	FRA								55	ESSENTL.OILS,PERFUME,ETC	1	No Quantity							529			0
S3	2016	2016	2016	2	0	2	Export	231	Ethiopia	ETH	262	Djibouti	DJI								55	ESSENTL.OILS,PERFUME,ETC	1	No Quantity							18150			0
S3	2016	2016	2016	2	0	2	Export	231	Ethiopia	ETH	276	Germany	DEU								55	ESSENTL.OILS,PERFUME,ETC	1	No Quantity							22282			0
S3	2016	2016	2016	2	0	2	Export	231	Ethiopia	ETH	288	Ghana	GHA								55	ESSENTL.OILS,PERFUME,ETC	1	No Quantity							165			0
S3	2016	2016	2016	2	0	2	Export	231	Ethiopia	ETH	344	China, Hong Kong SAR	HKG								55	ESSENTL.OILS,PERFUME,ETC	1	No Quantity							2056			0
S3	2016	2016	2016	2	0	2	Export	231	Ethiopia	ETH	360	Indonesia	IDN								55	ESSENTL.OILS,PERFUME,ETC	1	No Quantity							18			0
S3	2016	2016	2016	2	0	2	Export	231	Ethiopia	ETH	372	Ireland	IRL								55	ESSENTL.OILS,PERFUME,ETC	1	No Quantity							6			0
S3	2016	2016	2016	2	0	2	Export	231	Ethiopia	ETH	376	Israel	ISR								55	ESSENTL.OILS,PERFUME,ETC	1	No Quantity							36338			0
S3	2016	2016	2016	2	0	2	Export	231	Ethiopia	ETH	381	Italy	ITA								55	ESSENTL.OILS,PERFUME,ETC	1	No Quantity							41			0
S3	2016	2016	2016	2	0	2	Export	231	Ethiopia	ETH	384	Côte d'Ivoire	CIV								55	ESSENTL.OILS,PERFUME,ETC	1	No Quantity							239			0
S3	2016	2016	2016	2	0	2	Export	231	Ethiopia	ETH	404	Kenya	KEN								55	ESSENTL.OILS,PERFUME,ETC	1	No Quantity							35			0
S3	2016	2016	2016	2	0	2	Export	231	Ethiopia	ETH	410	Rep. of Korea	KOR								55	ESSENTL.OILS,PERFUME,ETC	1	No Quantity							307			0
S3	2016	2016	2016	2	0	2	Export	231	Ethiopia	ETH	422	Lebanon	LBN								55	ESSENTL.OILS,PERFUME,ETC	1	No Quantity							55502			0
S3	2016	2016	2016	2	0	2	Export	231	Ethiopia	ETH	426	Lesotho	LSO								55	ESSENTL.OILS,PERFUME,ETC	1	No Quantity							294			0
S3	2016	2016	2016	2	0	2	Export	231	Ethiopia	ETH	454	Malawi	MWI								55	ESSENTL.OILS,PERFUME,ETC	1	No Quantity							90			0
S3	2016	2016	2016	2	0	2	Export	231	Ethiopia	ETH	512	Oman	OMN								55	ESSENTL.OILS,PERFUME,ETC	1	No Quantity							573			0
S3	2016	2016	2016	2	0	2	Export	231	Ethiopia	ETH	528	Netherlands	NLD								55	ESSENTL.OILS,PERFUME,ETC	1	No Quantity							432			0
S3	2016	2016	2016	2	0	2	Export	231	Ethiopia	ETH	554	New Zealand	NZL								55	ESSENTL.OILS,PERFUME,ETC	1	No Quantity							3407			0
S3	2016	2016	2016	2	0	2	Export	231	Ethiopia	ETH	682	Saudi Arabia	SAU								55	ESSENTL.OILS,PERFUME,ETC	1	No Quantity							107400			0
S3	2016	2016	2016	2	0	2	Export	231	Ethiopia	ETH	686	Senegal	SEN								55	ESSENTL.OILS,PERFUME,ETC	1	No Quantity							1469			0
S3	2016	2016	2016	2	0	2	Export	231	Ethiopia	ETH	699	India	IND								55	ESSENTL.OILS,PERFUME,ETC	1	No Quantity							143			0
S3	2016	2016	2016	2	0	2	Export	231	Ethiopia	ETH	706	Somalia	SOM								55	ESSENTL.OILS,PERFUME,ETC	1	No Quantity							82749			0
S3	2016	2016	2016	2	0	2	Export	231	Ethiopia	ETH	710	South Africa	ZAF								55	ESSENTL.OILS,PERFUME,ETC	1	No Quantity							5217			0
S3	2016	2016	2016	2	0	2	Export	231	Ethiopia	ETH	724	Spain	ESP								55	ESSENTL.OILS,PERFUME,ETC	1	No Quantity							75			0
S3	2016	2016	2016	2	0	2	Export	231	Ethiopia	ETH	729	Sudan	SDN								55	ESSENTL.OILS,PERFUME,ETC	1	No Quantity							364518			0
S3	2016	2016	2016	2	0	2	Export	231	Ethiopia	ETH	748	Swaziland	SWZ								55	ESSENTL.OILS,PERFUME,ETC	1	No Quantity							503			0
S3	2016	2016	2016	2	0	2	Export	231	Ethiopia	ETH	752	Sweden	SWE								55	ESSENTL.OILS,PERFUME,ETC	1	No Quantity							9256			0
S3	2016	2016	2016	2	0	2	Export	231	Ethiopia	ETH	784	United Arab Emirates	ARE								55	ESSENTL.OILS,PERFUME,ETC	1	No Quantity							27923			0
S3	2016	2016	2016	2	0	2	Export	231	Ethiopia	ETH	792	Turkey	TUR								55	ESSENTL.OILS,PERFUME,ETC	1	No Quantity							3			0
S3	2016	2016	2016	2	0	2	Export	231	Ethiopia	ETH	826	United Kingdom	GBR								55	ESSENTL.OILS,PERFUME,ETC	1	No Quantity							69			0
S3	2016	2016	2016	2	0	2	Export	231	Ethiopia	ETH	842	USA	USA								55	ESSENTL.OILS,PERFUME,ETC	1	No Quantity							93891			0
S3	2016	2016	2016	2	0	2	Export	231	Ethiopia	ETH	854	Burkina Faso	BFA								55	ESSENTL.OILS,PERFUME,ETC	1	No Quantity							43			0
S3	2016	2016	2016	2	0	2	Export	231	Ethiopia	ETH	894	Zambia	ZMB								55	ESSENTL.OILS,PERFUME,ETC	1	No Quantity							59			0
S3	2016	2016	2016	2	0	2	Export	233	Estonia	EST	0	World	WLD								55	ESSENTL.OILS,PERFUME,ETC	1	No Quantity			0		0		72720787			4
S3	2016	2016	2016	2	0	2	Export	233	Estonia	EST	12	Algeria	DZA								55	ESSENTL.OILS,PERFUME,ETC	1	No Quantity			0		0		7840			0
S3	2016	2016	2016	2	0	2	Export	233	Estonia	EST	31	Azerbaijan	AZE								55	ESSENTL.OILS,PERFUME,ETC	1	No Quantity			0		0		7331			0
S3	2016	2016	2016	2	0	2	Export	233	Estonia	EST	36	Australia	AUS								55	ESSENTL.OILS,PERFUME,ETC	1	No Quantity			0		0		263270			0
S3	2016	2016	2016	2	0	2	Export	233	Estonia	EST	40	Austria	AUT								55	ESSENTL.OILS,PERFUME,ETC	1	No Quantity			0		0		87868			4
S3	2016	2016	2016	2	0	2	Export	233	Estonia	EST	44	Bahamas	BHS								55	ESSENTL.OILS,PERFUME,ETC	1	No Quantity			0		0		943			0
S3	2016	2016	2016	2	0	2	Export	233	Estonia	EST	51	Armenia	ARM								55	ESSENTL.OILS,PERFUME,ETC	1	No Quantity			0		0		11966			0
S3	2016	2016	2016	2	0	2	Export	233	Estonia	EST	56	Belgium	BEL								55	ESSENTL.OILS,PERFUME,ETC	1	No Quantity			0		0		11707			0
S3	2016	2016	2016	2	0	2	Export	233	Estonia	EST	100	Bulgaria	BGR								55	ESSENTL.OILS,PERFUME,ETC	1	No Quantity			0		0		162			0
S3	2016	2016	2016	2	0	2	Export	233	Estonia	EST	112	Belarus	BLR								55	ESSENTL.OILS,PERFUME,ETC	1	No Quantity			0		0		80857			0
S3	2016	2016	2016	2	0	2	Export	233	Estonia	EST	124	Canada	CAN								55	ESSENTL.OILS,PERFUME,ETC	1	No Quantity			0		0		100609			0
S3	2016	2016	2016	2	0	2	Export	233	Estonia	EST	144	Sri Lanka	LKA								55	ESSENTL.OILS,PERFUME,ETC	1	No Quantity			0		0		239			0
S3	2016	2016	2016	2	0	2	Export	233	Estonia	EST	152	Chile	CHL								55	ESSENTL.OILS,PERFUME,ETC	1	No Quantity			0		0		4188			0
S3	2016	2016	2016	2	0	2	Export	233	Estonia	EST	156	China	CHN								55	ESSENTL.OILS,PERFUME,ETC	1	No Quantity			0		0		85406			0
S3	2016	2016	2016	2	0	2	Export	233	Estonia	EST	191	Croatia	HRV								55	ESSENTL.OILS,PERFUME,ETC	1	No Quantity			0		0		19876			0
S3	2016	2016	2016	2	0	2	Export	233	Estonia	EST	196	Cyprus	CYP								55	ESSENTL.OILS,PERFUME,ETC	1	No Quantity			0		0		12275			0
S3	2016	2016	2016	2	0	2	Export	233	Estonia	EST	203	Czechia	CZE								55	ESSENTL.OILS,PERFUME,ETC	1	No Quantity			0		0		807352			0
S3	2016	2016	2016	2	0	2	Export	233	Estonia	EST	208	Denmark	DNK								55	ESSENTL.OILS,PERFUME,ETC	1	No Quantity			0		0		213190			4
S3	2016	2016	2016	2	0	2	Export	233	Estonia	EST	246	Finland	FIN								55	ESSENTL.OILS,PERFUME,ETC	1	No Quantity			0		0		14888791			4
S3	2016	2016	2016	2	0	2	Export	233	Estonia	EST	251	France	FRA								55	ESSENTL.OILS,PERFUME,ETC	1	No Quantity			0		0		87503			0
S3	2016	2016	2016	2	0	2	Export	233	Estonia	EST	268	Georgia	GEO								55	ESSENTL.OILS,PERFUME,ETC	1	No Quantity			0		0		11807			4
S3	2016	2016	2016	2	0	2	Export	233	Estonia	EST	276	Germany	DEU								55	ESSENTL.OILS,PERFUME,ETC	1	No Quantity			0		0		777773			0
S3	2016	2016	2016	2	0	2	Export	233	Estonia	EST	292	Gibraltar	GIB								55	ESSENTL.OILS,PERFUME,ETC	1	No Quantity			0		0		54			0
S3	2016	2016	2016	2	0	2	Export	233	Estonia	EST	300	Greece	GRC								55	ESSENTL.OILS,PERFUME,ETC	1	No Quantity			0		0		8231			0
S3	2016	2016	2016	2	0	2	Export	233	Estonia	EST	344	China, Hong Kong SAR	HKG								55	ESSENTL.OILS,PERFUME,ETC	1	No Quantity			0		0		711577			0
S3	2016	2016	2016	2	0	2	Export	233	Estonia	EST	348	Hungary	HUN								55	ESSENTL.OILS,PERFUME,ETC	1	No Quantity			0		0		3142			0
S3	2016	2016	2016	2	0	2	Export	233	Estonia	EST	352	Iceland	ISL								55	ESSENTL.OILS,PERFUME,ETC	1	No Quantity			0		0		12656			0
S3	2016	2016	2016	2	0	2	Export	233	Estonia	EST	364	Iran	IRN								55	ESSENTL.OILS,PERFUME,ETC	1	No Quantity			0		0		1769			0
S3	2016	2016	2016	2	0	2	Export	233	Estonia	EST	372	Ireland	IRL								55	ESSENTL.OILS,PERFUME,ETC	1	No Quantity			0		0		91161			0
S3	2016	2016	2016	2	0	2	Export	233	Estonia	EST	381	Italy	ITA								55	ESSENTL.OILS,PERFUME,ETC	1	No Quantity			0		0		237260			4
[truncated: 4,077 more rows]
