# Supplementary material for: Core-periphery structure in sectoral international trade networks: A new approach to an old theory
Source: PLoS One. 2020 Apr 2;15(4):e0229547. doi: 10.1371/journal.pone.0229547 (PMC7117750; doi:10.1371/journal.pone.0229547)
Supplement: S7 File — (ZIP) [file pone.0229547.s007.zip › S7_File/RawData 2016/comtrade (23).csv]

Classification	Year	Period	Period Desc.	Aggregate Level	Is Leaf Code	Trade Flow Code	Trade Flow	Reporter Code	Reporter	Reporter ISO	Partner Code	Partner	Partner ISO	2nd Partner Code	2nd Partner	2nd Partner ISO	Customs Proc. Code	Customs	Mode of Transport Code	Mode of Transport	Commodity Code	Commodity	Qty Unit Code	Qty Unit	Qty	Alt Qty Unit Code	Alt Qty Unit	Alt Qty	Netweight (kg)	Gross weight (kg)	Trade Value (US$)	CIF Trade Value (US$)	FOB Trade Value (US$)	Flag
S3	2016	2016	2016	2	0	2	Export	242	Fiji	FJI	0	World	WLD								00	LIVE ANIMALS	1	No Quantity							7774			0
S3	2016	2016	2016	2	0	2	Export	242	Fiji	FJI	520	Nauru	NRU								00	LIVE ANIMALS	1	No Quantity							2897			0
S3	2016	2016	2016	2	0	2	Export	242	Fiji	FJI	798	Tuvalu	TUV								00	LIVE ANIMALS	1	No Quantity							4877			0
S3	2016	2016	2016	2	0	2	Export	246	Finland	FIN	0	World	WLD								00	LIVE ANIMALS	1	No Quantity							10141591			0
S3	2016	2016	2016	2	0	2	Export	246	Finland	FIN	76	Brazil	BRA								00	LIVE ANIMALS	1	No Quantity							2657			0
S3	2016	2016	2016	2	0	2	Export	246	Finland	FIN	124	Canada	CAN								00	LIVE ANIMALS	1	No Quantity							3654			0
S3	2016	2016	2016	2	0	2	Export	246	Finland	FIN	136	Cayman Isds	CYM								00	LIVE ANIMALS	1	No Quantity							554			0
S3	2016	2016	2016	2	0	2	Export	246	Finland	FIN	156	China	CHN								00	LIVE ANIMALS	1	No Quantity							794			0
S3	2016	2016	2016	2	0	2	Export	246	Finland	FIN	170	Colombia	COL								00	LIVE ANIMALS	1	No Quantity							332			0
S3	2016	2016	2016	2	0	2	Export	246	Finland	FIN	233	Estonia	EST								00	LIVE ANIMALS	1	No Quantity							6500534			0
S3	2016	2016	2016	2	0	2	Export	246	Finland	FIN	344	China, Hong Kong SAR	HKG								00	LIVE ANIMALS	1	No Quantity							5646			0
S3	2016	2016	2016	2	0	2	Export	246	Finland	FIN	352	Iceland	ISL								00	LIVE ANIMALS	1	No Quantity							3986			0
S3	2016	2016	2016	2	0	2	Export	246	Finland	FIN	376	Israel	ISR								00	LIVE ANIMALS	1	No Quantity							332			0
S3	2016	2016	2016	2	0	2	Export	246	Finland	FIN	392	Japan	JPN								00	LIVE ANIMALS	1	No Quantity							2			0
S3	2016	2016	2016	2	0	2	Export	246	Finland	FIN	400	Jordan	JOR								00	LIVE ANIMALS	1	No Quantity							554			0
S3	2016	2016	2016	2	0	2	Export	246	Finland	FIN	458	Malaysia	MYS								00	LIVE ANIMALS	1	No Quantity							3543			0
S3	2016	2016	2016	2	0	2	Export	246	Finland	FIN	490	Other Asia, nes									00	LIVE ANIMALS	1	No Quantity							601			0
S3	2016	2016	2016	2	0	2	Export	246	Finland	FIN	579	Norway	NOR								00	LIVE ANIMALS	1	No Quantity							1830			0
S3	2016	2016	2016	2	0	2	Export	246	Finland	FIN	616	Poland	POL								00	LIVE ANIMALS	1	No Quantity							2284507			0
S3	2016	2016	2016	2	0	2	Export	246	Finland	FIN	643	Russian Federation	RUS								00	LIVE ANIMALS	1	No Quantity							1250626			0
S3	2016	2016	2016	2	0	2	Export	246	Finland	FIN	702	Singapore	SGP								00	LIVE ANIMALS	1	No Quantity							1993			0
S3	2016	2016	2016	2	0	2	Export	246	Finland	FIN	710	South Africa	ZAF								00	LIVE ANIMALS	1	No Quantity							664			0
S3	2016	2016	2016	2	0	2	Export	246	Finland	FIN	757	Switzerland	CHE								00	LIVE ANIMALS	1	No Quantity							2989			0
S3	2016	2016	2016	2	0	2	Export	246	Finland	FIN	764	Thailand	THA								00	LIVE ANIMALS	1	No Quantity							1			0
S3	2016	2016	2016	2	0	2	Export	246	Finland	FIN	784	United Arab Emirates	ARE								00	LIVE ANIMALS	1	No Quantity							6311			0
S3	2016	2016	2016	2	0	2	Export	246	Finland	FIN	792	Turkey	TUR								00	LIVE ANIMALS	1	No Quantity							332			0
S3	2016	2016	2016	2	0	2	Export	246	Finland	FIN	804	Ukraine	UKR								00	LIVE ANIMALS	1	No Quantity							332			0
S3	2016	2016	2016	2	0	2	Export	246	Finland	FIN	842	USA	USA								00	LIVE ANIMALS	1	No Quantity							68817			0
S3	2016	2016	2016	2	0	2	Export	242	Fiji	FJI	0	World	WLD								01	MEAT, MEAT PREPARATIONS	1	No Quantity							4955775			0
S3	2016	2016	2016	2	0	2	Export	242	Fiji	FJI	36	Australia	AUS								01	MEAT, MEAT PREPARATIONS	1	No Quantity							42079			0
S3	2016	2016	2016	2	0	2	Export	242	Fiji	FJI	90	Solomon Isds	SLB								01	MEAT, MEAT PREPARATIONS	1	No Quantity							297750			0
S3	2016	2016	2016	2	0	2	Export	242	Fiji	FJI	162	Christmas Isds	CXR								01	MEAT, MEAT PREPARATIONS	1	No Quantity							7916			0
S3	2016	2016	2016	2	0	2	Export	242	Fiji	FJI	184	Cook Isds	COK								01	MEAT, MEAT PREPARATIONS	1	No Quantity							4841			0
S3	2016	2016	2016	2	0	2	Export	242	Fiji	FJI	296	Kiribati	KIR								01	MEAT, MEAT PREPARATIONS	1	No Quantity							224419			0
S3	2016	2016	2016	2	0	2	Export	242	Fiji	FJI	520	Nauru	NRU								01	MEAT, MEAT PREPARATIONS	1	No Quantity							144756			0
S3	2016	2016	2016	2	0	2	Export	242	Fiji	FJI	548	Vanuatu	VUT								01	MEAT, MEAT PREPARATIONS	1	No Quantity							2264500			0
S3	2016	2016	2016	2	0	2	Export	242	Fiji	FJI	554	New Zealand	NZL								01	MEAT, MEAT PREPARATIONS	1	No Quantity							1181902			0
S3	2016	2016	2016	2	0	2	Export	242	Fiji	FJI	583	FS Micronesia	FSM								01	MEAT, MEAT PREPARATIONS	1	No Quantity							3968			0
S3	2016	2016	2016	2	0	2	Export	242	Fiji	FJI	776	Tonga	TON								01	MEAT, MEAT PREPARATIONS	1	No Quantity							42634			0
S3	2016	2016	2016	2	0	2	Export	242	Fiji	FJI	798	Tuvalu	TUV								01	MEAT, MEAT PREPARATIONS	1	No Quantity							262393			0
S3	2016	2016	2016	2	0	2	Export	242	Fiji	FJI	842	USA	USA								01	MEAT, MEAT PREPARATIONS	1	No Quantity							3244			0
S3	2016	2016	2016	2	0	2	Export	242	Fiji	FJI	876	Wallis and Futuna Isds	WLF								01	MEAT, MEAT PREPARATIONS	1	No Quantity							58300			0
S3	2016	2016	2016	2	0	2	Export	242	Fiji	FJI	882	Samoa	WSM								01	MEAT, MEAT PREPARATIONS	1	No Quantity							244022			0
S3	2016	2016	2016	2	0	2	Export	242	Fiji	FJI	899	Areas, nes									01	MEAT, MEAT PREPARATIONS	1	No Quantity							173052			0
S3	2016	2016	2016	2	0	2	Export	246	Finland	FIN	0	World	WLD								01	MEAT, MEAT PREPARATIONS	1	No Quantity							132470270			0
S3	2016	2016	2016	2	0	2	Export	246	Finland	FIN	8	Albania	ALB								01	MEAT, MEAT PREPARATIONS	1	No Quantity							4411			0
S3	2016	2016	2016	2	0	2	Export	246	Finland	FIN	36	Australia	AUS								01	MEAT, MEAT PREPARATIONS	1	No Quantity							76193			0
S3	2016	2016	2016	2	0	2	Export	246	Finland	FIN	44	Bahamas	BHS								01	MEAT, MEAT PREPARATIONS	1	No Quantity							112544			0
S3	2016	2016	2016	2	0	2	Export	246	Finland	FIN	51	Armenia	ARM								01	MEAT, MEAT PREPARATIONS	1	No Quantity							87161			0
S3	2016	2016	2016	2	0	2	Export	246	Finland	FIN	56	Belgium	BEL								01	MEAT, MEAT PREPARATIONS	1	No Quantity							39527			0
S3	2016	2016	2016	2	0	2	Export	246	Finland	FIN	100	Bulgaria	BGR								01	MEAT, MEAT PREPARATIONS	1	No Quantity							601907			0
S3	2016	2016	2016	2	0	2	Export	246	Finland	FIN	112	Belarus	BLR								01	MEAT, MEAT PREPARATIONS	1	No Quantity							985496			0
S3	2016	2016	2016	2	0	2	Export	246	Finland	FIN	124	Canada	CAN								01	MEAT, MEAT PREPARATIONS	1	No Quantity							553800			0
S3	2016	2016	2016	2	0	2	Export	246	Finland	FIN	178	Congo	COG								01	MEAT, MEAT PREPARATIONS	1	No Quantity							160621			0
S3	2016	2016	2016	2	0	2	Export	246	Finland	FIN	203	Czechia	CZE								01	MEAT, MEAT PREPARATIONS	1	No Quantity							36443			0
S3	2016	2016	2016	2	0	2	Export	246	Finland	FIN	208	Denmark	DNK								01	MEAT, MEAT PREPARATIONS	1	No Quantity							6374299			0
S3	2016	2016	2016	2	0	2	Export	246	Finland	FIN	233	Estonia	EST								01	MEAT, MEAT PREPARATIONS	1	No Quantity							11564599			0
S3	2016	2016	2016	2	0	2	Export	246	Finland	FIN	251	France	FRA								01	MEAT, MEAT PREPARATIONS	1	No Quantity							306623			0
S3	2016	2016	2016	2	0	2	Export	246	Finland	FIN	266	Gabon	GAB								01	MEAT, MEAT PREPARATIONS	1	No Quantity							318251			0
S3	2016	2016	2016	2	0	2	Export	246	Finland	FIN	268	Georgia	GEO								01	MEAT, MEAT PREPARATIONS	1	No Quantity							267909			0
S3	2016	2016	2016	2	0	2	Export	246	Finland	FIN	276	Germany	DEU								01	MEAT, MEAT PREPARATIONS	1	No Quantity							1574791			0
S3	2016	2016	2016	2	0	2	Export	246	Finland	FIN	300	Greece	GRC								01	MEAT, MEAT PREPARATIONS	1	No Quantity							491408			0
S3	2016	2016	2016	2	0	2	Export	246	Finland	FIN	324	Guinea	GIN								01	MEAT, MEAT PREPARATIONS	1	No Quantity							24909			0
S3	2016	2016	2016	2	0	2	Export	246	Finland	FIN	344	China, Hong Kong SAR	HKG								01	MEAT, MEAT PREPARATIONS	1	No Quantity							5082222			0
S3	2016	2016	2016	2	0	2	Export	246	Finland	FIN	348	Hungary	HUN								01	MEAT, MEAT PREPARATIONS	1	No Quantity							158186			0
S3	2016	2016	2016	2	0	2	Export	246	Finland	FIN	372	Ireland	IRL								01	MEAT, MEAT PREPARATIONS	1	No Quantity							8422			0
S3	2016	2016	2016	2	0	2	Export	246	Finland	FIN	381	Italy	ITA								01	MEAT, MEAT PREPARATIONS	1	No Quantity							151544			0
S3	2016	2016	2016	2	0	2	Export	246	Finland	FIN	384	Côte d'Ivoire	CIV								01	MEAT, MEAT PREPARATIONS	1	No Quantity							82316			0
S3	2016	2016	2016	2	0	2	Export	246	Finland	FIN	392	Japan	JPN								01	MEAT, MEAT PREPARATIONS	1	No Quantity							4905118			0
S3	2016	2016	2016	2	0	2	Export	246	Finland	FIN	398	Kazakhstan	KAZ								01	MEAT, MEAT PREPARATIONS	1	No Quantity							11023			0
S3	2016	2016	2016	2	0	2	Export	246	Finland	FIN	410	Rep. of Korea	KOR								01	MEAT, MEAT PREPARATIONS	1	No Quantity							12488090			0
S3	2016	2016	2016	2	0	2	Export	246	Finland	FIN	428	Latvia	LVA								01	MEAT, MEAT PREPARATIONS	1	No Quantity							1398917			0
S3	2016	2016	2016	2	0	2	Export	246	Finland	FIN	430	Liberia	LBR								01	MEAT, MEAT PREPARATIONS	1	No Quantity							735336			0
S3	2016	2016	2016	2	0	2	Export	246	Finland	FIN	440	Lithuania	LTU								01	MEAT, MEAT PREPARATIONS	1	No Quantity							7143439			0
S3	2016	2016	2016	2	0	2	Export	246	Finland	FIN	442	Luxembourg	LUX								01	MEAT, MEAT PREPARATIONS	1	No Quantity							6641			0
S3	2016	2016	2016	2	0	2	Export	246	Finland	FIN	458	Malaysia	MYS								01	MEAT, MEAT PREPARATIONS	1	No Quantity							101			0
S3	2016	2016	2016	2	0	2	Export	246	Finland	FIN	490	Other Asia, nes									01	MEAT, MEAT PREPARATIONS	1	No Quantity							870763			0
S3	2016	2016	2016	2	0	2	Export	246	Finland	FIN	528	Netherlands	NLD								01	MEAT, MEAT PREPARATIONS	1	No Quantity							110541			0
S3	2016	2016	2016	2	0	2	Export	246	Finland	FIN	540	New Caledonia	NCL								01	MEAT, MEAT PREPARATIONS	1	No Quantity							670904			0
S3	2016	2016	2016	2	0	2	Export	246	Finland	FIN	554	New Zealand	NZL								01	MEAT, MEAT PREPARATIONS	1	No Quantity							20403562			0
S3	2016	2016	2016	2	0	2	Export	246	Finland	FIN	579	Norway	NOR								01	MEAT, MEAT PREPARATIONS	1	No Quantity							842954			0
S3	2016	2016	2016	2	0	2	Export	246	Finland	FIN	616	Poland	POL								01	MEAT, MEAT PREPARATIONS	1	No Quantity							6962474			0
S3	2016	2016	2016	2	0	2	Export	246	Finland	FIN	620	Portugal	PRT								01	MEAT, MEAT PREPARATIONS	1	No Quantity							22320			0
S3	2016	2016	2016	2	0	2	Export	246	Finland	FIN	642	Romania	ROU								01	MEAT, MEAT PREPARATIONS	1	No Quantity							730347			0
S3	2016	2016	2016	2	0	2	Export	246	Finland	FIN	643	Russian Federation	RUS								01	MEAT, MEAT PREPARATIONS	1	No Quantity							41376			0
S3	2016	2016	2016	2	0	2	Export	246	Finland	FIN	688	Serbia	SRB								01	MEAT, MEAT PREPARATIONS	1	No Quantity							85			0
S3	2016	2016	2016	2	0	2	Export	246	Finland	FIN	702	Singapore	SGP								01	MEAT, MEAT PREPARATIONS	1	No Quantity							497608			0
S3	2016	2016	2016	2	0	2	Export	246	Finland	FIN	703	Slovakia	SVK								01	MEAT, MEAT PREPARATIONS	1	No Quantity							290875			0
S3	2016	2016	2016	2	0	2	Export	246	Finland	FIN	704	Viet Nam	VNM								01	MEAT, MEAT PREPARATIONS	1	No Quantity							28709			0
S3	2016	2016	2016	2	0	2	Export	246	Finland	FIN	705	Slovenia	SVN								01	MEAT, MEAT PREPARATIONS	1	No Quantity							69485			0
S3	2016	2016	2016	2	0	2	Export	246	Finland	FIN	724	Spain	ESP								01	MEAT, MEAT PREPARATIONS	1	No Quantity							525500			0
S3	2016	2016	2016	2	0	2	Export	246	Finland	FIN	752	Sweden	SWE								01	MEAT, MEAT PREPARATIONS	1	No Quantity							41651173			0
S3	2016	2016	2016	2	0	2	Export	246	Finland	FIN	757	Switzerland	CHE								01	MEAT, MEAT PREPARATIONS	1	No Quantity							50496			0
S3	2016	2016	2016	2	0	2	Export	246	Finland	FIN	804	Ukraine	UKR								01	MEAT, MEAT PREPARATIONS	1	No Quantity							19681			0
S3	2016	2016	2016	2	0	2	Export	246	Finland	FIN	807	North Macedonia	MKD								01	MEAT, MEAT PREPARATIONS	1	No Quantity							207173			0
S3	2016	2016	2016	2	0	2	Export	246	Finland	FIN	826	United Kingdom	GBR								01	MEAT, MEAT PREPARATIONS	1	No Quantity							288371			0
S3	2016	2016	2016	2	0	2	Export	246	Finland	FIN	842	USA	USA								01	MEAT, MEAT PREPARATIONS	1	No Quantity							2433628			0
S3	2016	2016	2016	2	0	2	Export	242	Fiji	FJI	0	World	WLD								02	DAIRY PRODUCTS,BIRD EGGS	1	No Quantity							6456346			0
S3	2016	2016	2016	2	0	2	Export	242	Fiji	FJI	16	American Samoa	ASM								02	DAIRY PRODUCTS,BIRD EGGS	1	No Quantity							566			0
S3	2016	2016	2016	2	0	2	Export	242	Fiji	FJI	36	Australia	AUS								02	DAIRY PRODUCTS,BIRD EGGS	1	No Quantity							111015			0
S3	2016	2016	2016	2	0	2	Export	242	Fiji	FJI	90	Solomon Isds	SLB								02	DAIRY PRODUCTS,BIRD EGGS	1	No Quantity							357365			0
S3	2016	2016	2016	2	0	2	Export	242	Fiji	FJI	124	Canada	CAN								02	DAIRY PRODUCTS,BIRD EGGS	1	No Quantity							2411			0
S3	2016	2016	2016	2	0	2	Export	242	Fiji	FJI	162	Christmas Isds	CXR								02	DAIRY PRODUCTS,BIRD EGGS	1	No Quantity							23854			0
S3	2016	2016	2016	2	0	2	Export	242	Fiji	FJI	184	Cook Isds	COK								02	DAIRY PRODUCTS,BIRD EGGS	1	No Quantity							212022			0
S3	2016	2016	2016	2	0	2	Export	242	Fiji	FJI	258	French Polynesia	PYF								02	DAIRY PRODUCTS,BIRD EGGS	1	No Quantity							1796			0
S3	2016	2016	2016	2	0	2	Export	242	Fiji	FJI	296	Kiribati	KIR								02	DAIRY PRODUCTS,BIRD EGGS	1	No Quantity							526521			0
S3	2016	2016	2016	2	0	2	Export	242	Fiji	FJI	344	China, Hong Kong SAR	HKG								02	DAIRY PRODUCTS,BIRD EGGS	1	No Quantity							573856			0
S3	2016	2016	2016	2	0	2	Export	242	Fiji	FJI	458	Malaysia	MYS								02	DAIRY PRODUCTS,BIRD EGGS	1	No Quantity							23289			0
S3	2016	2016	2016	2	0	2	Export	242	Fiji	FJI	520	Nauru	NRU								02	DAIRY PRODUCTS,BIRD EGGS	1	No Quantity							194630			0
S3	2016	2016	2016	2	0	2	Export	242	Fiji	FJI	548	Vanuatu	VUT								02	DAIRY PRODUCTS,BIRD EGGS	1	No Quantity							1179899			0
S3	2016	2016	2016	2	0	2	Export	242	Fiji	FJI	554	New Zealand	NZL								02	DAIRY PRODUCTS,BIRD EGGS	1	No Quantity							357631			0
S3	2016	2016	2016	2	0	2	Export	242	Fiji	FJI	583	FS Micronesia	FSM								02	DAIRY PRODUCTS,BIRD EGGS	1	No Quantity							812			0
S3	2016	2016	2016	2	0	2	Export	242	Fiji	FJI	584	Marshall Isds	MHL								02	DAIRY PRODUCTS,BIRD EGGS	1	No Quantity							242			0
S3	2016	2016	2016	2	0	2	Export	242	Fiji	FJI	598	Papua New Guinea	PNG								02	DAIRY PRODUCTS,BIRD EGGS	1	No Quantity							604948			0
S3	2016	2016	2016	2	0	2	Export	242	Fiji	FJI	776	Tonga	TON								02	DAIRY PRODUCTS,BIRD EGGS	1	No Quantity							1214216			0
S3	2016	2016	2016	2	0	2	Export	242	Fiji	FJI	798	Tuvalu	TUV								02	DAIRY PRODUCTS,BIRD EGGS	1	No Quantity							228869			0
S3	2016	2016	2016	2	0	2	Export	242	Fiji	FJI	842	USA	USA								02	DAIRY PRODUCTS,BIRD EGGS	1	No Quantity							213897			0
S3	2016	2016	2016	2	0	2	Export	242	Fiji	FJI	876	Wallis and Futuna Isds	WLF								02	DAIRY PRODUCTS,BIRD EGGS	1	No Quantity							100672			0
S3	2016	2016	2016	2	0	2	Export	242	Fiji	FJI	882	Samoa	WSM								02	DAIRY PRODUCTS,BIRD EGGS	1	No Quantity							508011			0
S3	2016	2016	2016	2	0	2	Export	242	Fiji	FJI	899	Areas, nes									02	DAIRY PRODUCTS,BIRD EGGS	1	No Quantity							19825			0
S3	2016	2016	2016	2	0	2	Export	246	Finland	FIN	0	World	WLD								02	DAIRY PRODUCTS,BIRD EGGS	1	No Quantity							399124211			0
S3	2016	2016	2016	2	0	2	Export	246	Finland	FIN	31	Azerbaijan	AZE								02	DAIRY PRODUCTS,BIRD EGGS	1	No Quantity							2118955			0
S3	2016	2016	2016	2	0	2	Export	246	Finland	FIN	36	Australia	AUS								02	DAIRY PRODUCTS,BIRD EGGS	1	No Quantity							2122551			0
S3	2016	2016	2016	2	0	2	Export	246	Finland	FIN	40	Austria	AUT								02	DAIRY PRODUCTS,BIRD EGGS	1	No Quantity							1579834			0
S3	2016	2016	2016	2	0	2	Export	246	Finland	FIN	48	Bahrain	BHR								02	DAIRY PRODUCTS,BIRD EGGS	1	No Quantity							295375			0
S3	2016	2016	2016	2	0	2	Export	246	Finland	FIN	51	Armenia	ARM								02	DAIRY PRODUCTS,BIRD EGGS	1	No Quantity							1750946			0
S3	2016	2016	2016	2	0	2	Export	246	Finland	FIN	56	Belgium	BEL								02	DAIRY PRODUCTS,BIRD EGGS	1	No Quantity							12708638			0
S3	2016	2016	2016	2	0	2	Export	246	Finland	FIN	76	Brazil	BRA								02	DAIRY PRODUCTS,BIRD EGGS	1	No Quantity							902			0
S3	2016	2016	2016	2	0	2	Export	246	Finland	FIN	100	Bulgaria	BGR								02	DAIRY PRODUCTS,BIRD EGGS	1	No Quantity							833			0
S3	2016	2016	2016	2	0	2	Export	246	Finland	FIN	112	Belarus	BLR								02	DAIRY PRODUCTS,BIRD EGGS	1	No Quantity							128745			0
S3	2016	2016	2016	2	0	2	Export	246	Finland	FIN	124	Canada	CAN								02	DAIRY PRODUCTS,BIRD EGGS	1	No Quantity							17			0
S3	2016	2016	2016	2	0	2	Export	246	Finland	FIN	152	Chile	CHL								02	DAIRY PRODUCTS,BIRD EGGS	1	No Quantity							9			0
S3	2016	2016	2016	2	0	2	Export	246	Finland	FIN	156	China	CHN								02	DAIRY PRODUCTS,BIRD EGGS	1	No Quantity							27926739			0
S3	2016	2016	2016	2	0	2	Export	246	Finland	FIN	196	Cyprus	CYP								02	DAIRY PRODUCTS,BIRD EGGS	1	No Quantity							2957822			0
S3	2016	2016	2016	2	0	2	Export	246	Finland	FIN	203	Czechia	CZE								02	DAIRY PRODUCTS,BIRD EGGS	1	No Quantity							481596			0
S3	2016	2016	2016	2	0	2	Export	246	Finland	FIN	208	Denmark	DNK								02	DAIRY PRODUCTS,BIRD EGGS	1	No Quantity							6423965			0
S3	2016	2016	2016	2	0	2	Export	246	Finland	FIN	233	Estonia	EST								02	DAIRY PRODUCTS,BIRD EGGS	1	No Quantity							10558738			0
S3	2016	2016	2016	2	0	2	Export	246	Finland	FIN	251	France	FRA								02	DAIRY PRODUCTS,BIRD EGGS	1	No Quantity							45508229			0
S3	2016	2016	2016	2	0	2	Export	246	Finland	FIN	268	Georgia	GEO								02	DAIRY PRODUCTS,BIRD EGGS	1	No Quantity							2531872			0
S3	2016	2016	2016	2	0	2	Export	246	Finland	FIN	276	Germany	DEU								02	DAIRY PRODUCTS,BIRD EGGS	1	No Quantity							7638923			0
S3	2016	2016	2016	2	0	2	Export	246	Finland	FIN	300	Greece	GRC								02	DAIRY PRODUCTS,BIRD EGGS	1	No Quantity							680736			0
S3	2016	2016	2016	2	0	2	Export	246	Finland	FIN	344	China, Hong Kong SAR	HKG								02	DAIRY PRODUCTS,BIRD EGGS	1	No Quantity							6497			0
S3	2016	2016	2016	2	0	2	Export	246	Finland	FIN	348	Hungary	HUN								02	DAIRY PRODUCTS,BIRD EGGS	1	No Quantity							1905717			0
S3	2016	2016	2016	2	0	2	Export	246	Finland	FIN	352	Iceland	ISL								02	DAIRY PRODUCTS,BIRD EGGS	1	No Quantity							46676			0
S3	2016	2016	2016	2	0	2	Export	246	Finland	FIN	364	Iran	IRN								02	DAIRY PRODUCTS,BIRD EGGS	1	No Quantity							1			0
S3	2016	2016	2016	2	0	2	Export	246	Finland	FIN	372	Ireland	IRL								02	DAIRY PRODUCTS,BIRD EGGS	1	No Quantity							5403043			0
S3	2016	2016	2016	2	0	2	Export	246	Finland	FIN	376	Israel	ISR								02	DAIRY PRODUCTS,BIRD EGGS	1	No Quantity							209034			0
S3	2016	2016	2016	2	0	2	Export	246	Finland	FIN	381	Italy	ITA								02	DAIRY PRODUCTS,BIRD EGGS	1	No Quantity							4774186			0
S3	2016	2016	2016	2	0	2	Export	246	Finland	FIN	392	Japan	JPN								02	DAIRY PRODUCTS,BIRD EGGS	1	No Quantity							4643338			0
S3	2016	2016	2016	2	0	2	Export	246	Finland	FIN	398	Kazakhstan	KAZ								02	DAIRY PRODUCTS,BIRD EGGS	1	No Quantity							150632			0
S3	2016	2016	2016	2	0	2	Export	246	Finland	FIN	410	Rep. of Korea	KOR								02	DAIRY PRODUCTS,BIRD EGGS	1	No Quantity							5338240			0
S3	2016	2016	2016	2	0	2	Export	246	Finland	FIN	422	Lebanon	LBN								02	DAIRY PRODUCTS,BIRD EGGS	1	No Quantity							228701			0
S3	2016	2016	2016	2	0	2	Export	246	Finland	FIN	428	Latvia	LVA								02	DAIRY PRODUCTS,BIRD EGGS	1	No Quantity							763779			0
S3	2016	2016	2016	2	0	2	Export	246	Finland	FIN	440	Lithuania	LTU								02	DAIRY PRODUCTS,BIRD EGGS	1	No Quantity							1427464			0
S3	2016	2016	2016	2	0	2	Export	246	Finland	FIN	442	Luxembourg	LUX								02	DAIRY PRODUCTS,BIRD EGGS	1	No Quantity							5548			0
S3	2016	2016	2016	2	0	2	Export	246	Finland	FIN	458	Malaysia	MYS								02	DAIRY PRODUCTS,BIRD EGGS	1	No Quantity							4884643			0
S3	2016	2016	2016	2	0	2	Export	246	Finland	FIN	490	Other Asia, nes									02	DAIRY PRODUCTS,BIRD EGGS	1	No Quantity							245076			0
S3	2016	2016	2016	2	0	2	Export	246	Finland	FIN	496	Mongolia	MNG								02	DAIRY PRODUCTS,BIRD EGGS	1	No Quantity							224062			0
S3	2016	2016	2016	2	0	2	Export	246	Finland	FIN	498	Rep. of Moldova	MDA								02	DAIRY PRODUCTS,BIRD EGGS	1	No Quantity							277506			0
S3	2016	2016	2016	2	0	2	Export	246	Finland	FIN	512	Oman	OMN								02	DAIRY PRODUCTS,BIRD EGGS	1	No Quantity							240132			0
S3	2016	2016	2016	2	0	2	Export	246	Finland	FIN	528	Netherlands	NLD								02	DAIRY PRODUCTS,BIRD EGGS	1	No Quantity							41319325			0
S3	2016	2016	2016	2	0	2	Export	246	Finland	FIN	554	New Zealand	NZL								02	DAIRY PRODUCTS,BIRD EGGS	1	No Quantity							410633			0
S3	2016	2016	2016	2	0	2	Export	246	Finland	FIN	566	Nigeria	NGA								02	DAIRY PRODUCTS,BIRD EGGS	1	No Quantity							11			0
S3	2016	2016	2016	2	0	2	Export	246	Finland	FIN	579	Norway	NOR								02	DAIRY PRODUCTS,BIRD EGGS	1	No Quantity							346392			0
S3	2016	2016	2016	2	0	2	Export	246	Finland	FIN	608	Philippines	PHL								02	DAIRY PRODUCTS,BIRD EGGS	1	No Quantity							1229577			0
S3	2016	2016	2016	2	0	2	Export	246	Finland	FIN	616	Poland	POL								02	DAIRY PRODUCTS,BIRD EGGS	1	No Quantity							5583906			0
S3	2016	2016	2016	2	0	2	Export	246	Finland	FIN	620	Portugal	PRT								02	DAIRY PRODUCTS,BIRD EGGS	1	No Quantity							140543			0
S3	2016	2016	2016	2	0	2	Export	246	Finland	FIN	643	Russian Federation	RUS								02	DAIRY PRODUCTS,BIRD EGGS	1	No Quantity							179994			0
S3	2016	2016	2016	2	0	2	Export	246	Finland	FIN	682	Saudi Arabia	SAU								02	DAIRY PRODUCTS,BIRD EGGS	1	No Quantity							9057073			0
S3	2016	2016	2016	2	0	2	Export	246	Finland	FIN	702	Singapore	SGP								02	DAIRY PRODUCTS,BIRD EGGS	1	No Quantity							9218986			0
S3	2016	2016	2016	2	0	2	Export	246	Finland	FIN	703	Slovakia	SVK								02	DAIRY PRODUCTS,BIRD EGGS	1	No Quantity							2548			0
S3	2016	2016	2016	2	0	2	Export	246	Finland	FIN	704	Viet Nam	VNM								02	DAIRY PRODUCTS,BIRD EGGS	1	No Quantity							2489643			0
S3	2016	2016	2016	2	0	2	Export	246	Finland	FIN	710	South Africa	ZAF								02	DAIRY PRODUCTS,BIRD EGGS	1	No Quantity							43			0
S3	2016	2016	2016	2	0	2	Export	246	Finland	FIN	724	Spain	ESP								02	DAIRY PRODUCTS,BIRD EGGS	1	No Quantity							925427			0
S3	2016	2016	2016	2	0	2	Export	246	Finland	FIN	752	Sweden	SWE								02	DAIRY PRODUCTS,BIRD EGGS	1	No Quantity							109802642			0
S3	2016	2016	2016	2	0	2	Export	246	Finland	FIN	757	Switzerland	CHE								02	DAIRY PRODUCTS,BIRD EGGS	1	No Quantity							371475			0
S3	2016	2016	2016	2	0	2	Export	246	Finland	FIN	762	Tajikistan	TJK								02	DAIRY PRODUCTS,BIRD EGGS	1	No Quantity							256775			0
S3	2016	2016	2016	2	0	2	Export	246	Finland	FIN	764	Thailand	THA								02	DAIRY PRODUCTS,BIRD EGGS	1	No Quantity							4316546			0
S3	2016	2016	2016	2	0	2	Export	246	Finland	FIN	784	United Arab Emirates	ARE								02	DAIRY PRODUCTS,BIRD EGGS	1	No Quantity							5557353			0
S3	2016	2016	2016	2	0	2	Export	246	Finland	FIN	792	Turkey	TUR								02	DAIRY PRODUCTS,BIRD EGGS	1	No Quantity							1438452			0
S3	2016	2016	2016	2	0	2	Export	246	Finland	FIN	795	Turkmenistan	TKM								02	DAIRY PRODUCTS,BIRD EGGS	1	No Quantity							3816463			0
S3	2016	2016	2016	2	0	2	Export	246	Finland	FIN	804	Ukraine	UKR								02	DAIRY PRODUCTS,BIRD EGGS	1	No Quantity							692526			0
S3	2016	2016	2016	2	0	2	Export	246	Finland	FIN	818	Egypt	EGY								02	DAIRY PRODUCTS,BIRD EGGS	1	No Quantity							22283642			0
S3	2016	2016	2016	2	0	2	Export	246	Finland	FIN	826	United Kingdom	GBR								02	DAIRY PRODUCTS,BIRD EGGS	1	No Quantity							4287506			0
S3	2016	2016	2016	2	0	2	Export	246	Finland	FIN	842	USA	USA								02	DAIRY PRODUCTS,BIRD EGGS	1	No Quantity							18201546			0
S3	2016	2016	2016	2	0	2	Export	246	Finland	FIN	860	Uzbekistan	UZB								02	DAIRY PRODUCTS,BIRD EGGS	1	No Quantity							647438			0
S3	2016	2016	2016	2	0	2	Export	246	Finland	FIN	887	Yemen	YEM								02	DAIRY PRODUCTS,BIRD EGGS	1	No Quantity							358049			0
S3	2016	2016	2016	2	0	2	Export	242	Fiji	FJI	0	World	WLD								03	FISH,CRUSTACEANS,MOLLUSC	1	No Quantity							136226406			0
S3	2016	2016	2016	2	0	2	Export	242	Fiji	FJI	16	American Samoa	ASM								03	FISH,CRUSTACEANS,MOLLUSC	1	No Quantity							4764044			0
S3	2016	2016	2016	2	0	2	Export	242	Fiji	FJI	32	Argentina	ARG								03	FISH,CRUSTACEANS,MOLLUSC	1	No Quantity							4220			0
S3	2016	2016	2016	2	0	2	Export	242	Fiji	FJI	36	Australia	AUS								03	FISH,CRUSTACEANS,MOLLUSC	1	No Quantity							376584			0
S3	2016	2016	2016	2	0	2	Export	242	Fiji	FJI	76	Brazil	BRA								03	FISH,CRUSTACEANS,MOLLUSC	1	No Quantity							3526			0
S3	2016	2016	2016	2	0	2	Export	242	Fiji	FJI	90	Solomon Isds	SLB								03	FISH,CRUSTACEANS,MOLLUSC	1	No Quantity							1023			0
S3	2016	2016	2016	2	0	2	Export	242	Fiji	FJI	116	Cambodia	KHM								03	FISH,CRUSTACEANS,MOLLUSC	1	No Quantity							23905			0
S3	2016	2016	2016	2	0	2	Export	242	Fiji	FJI	120	Cameroon	CMR								03	FISH,CRUSTACEANS,MOLLUSC	1	No Quantity							16733			0
S3	2016	2016	2016	2	0	2	Export	242	Fiji	FJI	124	Canada	CAN								03	FISH,CRUSTACEANS,MOLLUSC	1	No Quantity							104678			0
S3	2016	2016	2016	2	0	2	Export	242	Fiji	FJI	144	Sri Lanka	LKA								03	FISH,CRUSTACEANS,MOLLUSC	1	No Quantity							1267780			0
S3	2016	2016	2016	2	0	2	Export	242	Fiji	FJI	156	China	CHN								03	FISH,CRUSTACEANS,MOLLUSC	1	No Quantity							35658375			0
S3	2016	2016	2016	2	0	2	Export	242	Fiji	FJI	170	Colombia	COL								03	FISH,CRUSTACEANS,MOLLUSC	1	No Quantity							190494			0
S3	2016	2016	2016	2	0	2	Export	242	Fiji	FJI	184	Cook Isds	COK								03	FISH,CRUSTACEANS,MOLLUSC	1	No Quantity							11412			0
S3	2016	2016	2016	2	0	2	Export	242	Fiji	FJI	208	Denmark	DNK								03	FISH,CRUSTACEANS,MOLLUSC	1	No Quantity							4025			0
S3	2016	2016	2016	2	0	2	Export	242	Fiji	FJI	218	Ecuador	ECU								03	FISH,CRUSTACEANS,MOLLUSC	1	No Quantity							65664			0
S3	2016	2016	2016	2	0	2	Export	242	Fiji	FJI	251	France	FRA								03	FISH,CRUSTACEANS,MOLLUSC	1	No Quantity							251853			0
S3	2016	2016	2016	2	0	2	Export	242	Fiji	FJI	276	Germany	DEU								03	FISH,CRUSTACEANS,MOLLUSC	1	No Quantity							24150			0
S3	2016	2016	2016	2	0	2	Export	242	Fiji	FJI	296	Kiribati	KIR								03	FISH,CRUSTACEANS,MOLLUSC	1	No Quantity							605049			0
S3	2016	2016	2016	2	0	2	Export	242	Fiji	FJI	344	China, Hong Kong SAR	HKG								03	FISH,CRUSTACEANS,MOLLUSC	1	No Quantity							13169086			0
S3	2016	2016	2016	2	0	2	Export	242	Fiji	FJI	392	Japan	JPN								03	FISH,CRUSTACEANS,MOLLUSC	1	No Quantity							16992573			0
S3	2016	2016	2016	2	0	2	Export	242	Fiji	FJI	410	Rep. of Korea	KOR								03	FISH,CRUSTACEANS,MOLLUSC	1	No Quantity							414086			0
S3	2016	2016	2016	2	0	2	Export	242	Fiji	FJI	458	Malaysia	MYS								03	FISH,CRUSTACEANS,MOLLUSC	1	No Quantity							1463			0
S3	2016	2016	2016	2	0	2	Export	242	Fiji	FJI	480	Mauritius	MUS								03	FISH,CRUSTACEANS,MOLLUSC	1	No Quantity							49343			0
S3	2016	2016	2016	2	0	2	Export	242	Fiji	FJI	490	Other Asia, nes									03	FISH,CRUSTACEANS,MOLLUSC	1	No Quantity							10573101			0
S3	2016	2016	2016	2	0	2	Export	242	Fiji	FJI	512	Oman	OMN								03	FISH,CRUSTACEANS,MOLLUSC	1	No Quantity							96004			0
S3	2016	2016	2016	2	0	2	Export	242	Fiji	FJI	516	Namibia	NAM								03	FISH,CRUSTACEANS,MOLLUSC	1	No Quantity							67715			0
S3	2016	2016	2016	2	0	2	Export	242	Fiji	FJI	520	Nauru	NRU								03	FISH,CRUSTACEANS,MOLLUSC	1	No Quantity							15824			0
S3	2016	2016	2016	2	0	2	Export	242	Fiji	FJI	528	Netherlands	NLD								03	FISH,CRUSTACEANS,MOLLUSC	1	No Quantity							3288457			0
S3	2016	2016	2016	2	0	2	Export	242	Fiji	FJI	548	Vanuatu	VUT								03	FISH,CRUSTACEANS,MOLLUSC	1	No Quantity							1408466			0
S3	2016	2016	2016	2	0	2	Export	242	Fiji	FJI	554	New Zealand	NZL								03	FISH,CRUSTACEANS,MOLLUSC	1	No Quantity							4102519			0
S3	2016	2016	2016	2	0	2	Export	242	Fiji	FJI	583	FS Micronesia	FSM								03	FISH,CRUSTACEANS,MOLLUSC	1	No Quantity							1534			0
S3	2016	2016	2016	2	0	2	Export	242	Fiji	FJI	598	Papua New Guinea	PNG								03	FISH,CRUSTACEANS,MOLLUSC	1	No Quantity							773157			0
S3	2016	2016	2016	2	0	2	Export	242	Fiji	FJI	616	Poland	POL								03	FISH,CRUSTACEANS,MOLLUSC	1	No Quantity							1952			0
S3	2016	2016	2016	2	0	2	Export	242	Fiji	FJI	626	Timor-Leste	TLS								03	FISH,CRUSTACEANS,MOLLUSC	1	No Quantity							26020			0
S3	2016	2016	2016	2	0	2	Export	242	Fiji	FJI	643	Russian Federation	RUS								03	FISH,CRUSTACEANS,MOLLUSC	1	No Quantity							1790			0
S3	2016	2016	2016	2	0	2	Export	242	Fiji	FJI	702	Singapore	SGP								03	FISH,CRUSTACEANS,MOLLUSC	1	No Quantity							129234			0
S3	2016	2016	2016	2	0	2	Export	242	Fiji	FJI	704	Viet Nam	VNM								03	FISH,CRUSTACEANS,MOLLUSC	1	No Quantity							5223909			0
S3	2016	2016	2016	2	0	2	Export	242	Fiji	FJI	710	South Africa	ZAF								03	FISH,CRUSTACEANS,MOLLUSC	1	No Quantity							841403			0
S3	2016	2016	2016	2	0	2	Export	242	Fiji	FJI	724	Spain	ESP								03	FISH,CRUSTACEANS,MOLLUSC	1	No Quantity							730093			0
S3	2016	2016	2016	2	0	2	Export	242	Fiji	FJI	757	Switzerland	CHE								03	FISH,CRUSTACEANS,MOLLUSC	1	No Quantity							2707			0
S3	2016	2016	2016	2	0	2	Export	242	Fiji	FJI	764	Thailand	THA								03	FISH,CRUSTACEANS,MOLLUSC	1	No Quantity							5151475			0
S3	2016	2016	2016	2	0	2	Export	242	Fiji	FJI	776	Tonga	TON								03	FISH,CRUSTACEANS,MOLLUSC	1	No Quantity							96720			0
S3	2016	2016	2016	2	0	2	Export	242	Fiji	FJI	780	Trinidad and Tobago	TTO								03	FISH,CRUSTACEANS,MOLLUSC	1	No Quantity							18221			0
S3	2016	2016	2016	2	0	2	Export	242	Fiji	FJI	784	United Arab Emirates	ARE								03	FISH,CRUSTACEANS,MOLLUSC	1	No Quantity							1611			0
S3	2016	2016	2016	2	0	2	Export	242	Fiji	FJI	798	Tuvalu	TUV								03	FISH,CRUSTACEANS,MOLLUSC	1	No Quantity							119002			0
S3	2016	2016	2016	2	0	2	Export	242	Fiji	FJI	826	United Kingdom	GBR								03	FISH,CRUSTACEANS,MOLLUSC	1	No Quantity							298246			0
S3	2016	2016	2016	2	0	2	Export	242	Fiji	FJI	842	USA	USA								03	FISH,CRUSTACEANS,MOLLUSC	1	No Quantity							24551526			0
S3	2016	2016	2016	2	0	2	Export	242	Fiji	FJI	876	Wallis and Futuna Isds	WLF								03	FISH,CRUSTACEANS,MOLLUSC	1	No Quantity							7982			0
S3	2016	2016	2016	2	0	2	Export	242	Fiji	FJI	882	Samoa	WSM								03	FISH,CRUSTACEANS,MOLLUSC	1	No Quantity							147882			0
S3	2016	2016	2016	2	0	2	Export	242	Fiji	FJI	899	Areas, nes									03	FISH,CRUSTACEANS,MOLLUSC	1	No Quantity							4549790			0
S3	2016	2016	2016	2	0	2	Export	246	Finland	FIN	0	World	WLD								03	FISH,CRUSTACEANS,MOLLUSC	1	No Quantity							58154125			0
S3	2016	2016	2016	2	0	2	Export	246	Finland	FIN	36	Australia	AUS								03	FISH,CRUSTACEANS,MOLLUSC	1	No Quantity							764142			0
S3	2016	2016	2016	2	0	2	Export	246	Finland	FIN	40	Austria	AUT								03	FISH,CRUSTACEANS,MOLLUSC	1	No Quantity							3772			0
S3	2016	2016	2016	2	0	2	Export	246	Finland	FIN	56	Belgium	BEL								03	FISH,CRUSTACEANS,MOLLUSC	1	No Quantity							2208			0
S3	2016	2016	2016	2	0	2	Export	246	Finland	FIN	76	Brazil	BRA								03	FISH,CRUSTACEANS,MOLLUSC	1	No Quantity							5363			0
S3	2016	2016	2016	2	0	2	Export	246	Finland	FIN	112	Belarus	BLR								03	FISH,CRUSTACEANS,MOLLUSC	1	No Quantity							8353953			0
S3	2016	2016	2016	2	0	2	Export	246	Finland	FIN	124	Canada	CAN								03	FISH,CRUSTACEANS,MOLLUSC	1	No Quantity							594778			0
S3	2016	2016	2016	2	0	2	Export	246	Finland	FIN	203	Czechia	CZE								03	FISH,CRUSTACEANS,MOLLUSC	1	No Quantity							5092			0
S3	2016	2016	2016	2	0	2	Export	246	Finland	FIN	208	Denmark	DNK								03	FISH,CRUSTACEANS,MOLLUSC	1	No Quantity							8315130			0
S3	2016	2016	2016	2	0	2	Export	246	Finland	FIN	233	Estonia	EST								03	FISH,CRUSTACEANS,MOLLUSC	1	No Quantity							23210871			0
S3	2016	2016	2016	2	0	2	Export	246	Finland	FIN	251	France	FRA								03	FISH,CRUSTACEANS,MOLLUSC	1	No Quantity							9449			0
S3	2016	2016	2016	2	0	2	Export	246	Finland	FIN	276	Germany	DEU								03	FISH,CRUSTACEANS,MOLLUSC	1	No Quantity							15605			0
S3	2016	2016	2016	2	0	2	Export	246	Finland	FIN	344	China, Hong Kong SAR	HKG								03	FISH,CRUSTACEANS,MOLLUSC	1	No Quantity							14962			0
S3	2016	2016	2016	2	0	2	Export	246	Finland	FIN	352	Iceland	ISL								03	FISH,CRUSTACEANS,MOLLUSC	1	No Quantity							1251			0
S3	2016	2016	2016	2	0	2	Export	246	Finland	FIN	376	Israel	ISR								03	FISH,CRUSTACEANS,MOLLUSC	1	No Quantity							34			0
S3	2016	2016	2016	2	0	2	Export	246	Finland	FIN	392	Japan	JPN								03	FISH,CRUSTACEANS,MOLLUSC	1	No Quantity							2961043			0
S3	2016	2016	2016	2	0	2	Export	246	Finland	FIN	398	Kazakhstan	KAZ								03	FISH,CRUSTACEANS,MOLLUSC	1	No Quantity							281138			0
S3	2016	2016	2016	2	0	2	Export	246	Finland	FIN	428	Latvia	LVA								03	FISH,CRUSTACEANS,MOLLUSC	1	No Quantity							5300982			0
S3	2016	2016	2016	2	0	2	Export	246	Finland	FIN	440	Lithuania	LTU								03	FISH,CRUSTACEANS,MOLLUSC	1	No Quantity							264801			0
S3	2016	2016	2016	2	0	2	Export	246	Finland	FIN	442	Luxembourg	LUX								03	FISH,CRUSTACEANS,MOLLUSC	1	No Quantity							3933			0
S3	2016	2016	2016	2	0	2	Export	246	Finland	FIN	470	Malta	MLT								03	FISH,CRUSTACEANS,MOLLUSC	1	No Quantity							10355			0
S3	2016	2016	2016	2	0	2	Export	246	Finland	FIN	512	Oman	OMN								03	FISH,CRUSTACEANS,MOLLUSC	1	No Quantity							66			0
S3	2016	2016	2016	2	0	2	Export	246	Finland	FIN	528	Netherlands	NLD								03	FISH,CRUSTACEANS,MOLLUSC	1	No Quantity							1864			0
S3	2016	2016	2016	2	0	2	Export	246	Finland	FIN	554	New Zealand	NZL								03	FISH,CRUSTACEANS,MOLLUSC	1	No Quantity							29			0
S3	2016	2016	2016	2	0	2	Export	246	Finland	FIN	579	Norway	NOR								03	FISH,CRUSTACEANS,MOLLUSC	1	No Quantity							154384			0
S3	2016	2016	2016	2	0	2	Export	246	Finland	FIN	642	Romania	ROU								03	FISH,CRUSTACEANS,MOLLUSC	1	No Quantity							19786			0
S3	2016	2016	2016	2	0	2	Export	246	Finland	FIN	643	Russian Federation	RUS								03	FISH,CRUSTACEANS,MOLLUSC	1	No Quantity							3308568			0
S3	2016	2016	2016	2	0	2	Export	246	Finland	FIN	702	Singapore	SGP								03	FISH,CRUSTACEANS,MOLLUSC	1	No Quantity							36246			0
S3	2016	2016	2016	2	0	2	Export	246	Finland	FIN	704	Viet Nam	VNM								03	FISH,CRUSTACEANS,MOLLUSC	1	No Quantity							246850			0
S3	2016	2016	2016	2	0	2	Export	246	Finland	FIN	724	Spain	ESP								03	FISH,CRUSTACEANS,MOLLUSC	1	No Quantity							26364			0
S3	2016	2016	2016	2	0	2	Export	246	Finland	FIN	752	Sweden	SWE								03	FISH,CRUSTACEANS,MOLLUSC	1	No Quantity							3177928			0
S3	2016	2016	2016	2	0	2	Export	246	Finland	FIN	757	Switzerland	CHE								03	FISH,CRUSTACEANS,MOLLUSC	1	No Quantity							6507			0
S3	2016	2016	2016	2	0	2	Export	246	Finland	FIN	804	Ukraine	UKR								03	FISH,CRUSTACEANS,MOLLUSC	1	No Quantity							851416			0
S3	2016	2016	2016	2	0	2	Export	246	Finland	FIN	826	United Kingdom	GBR								03	FISH,CRUSTACEANS,MOLLUSC	1	No Quantity							48082			0
S3	2016	2016	2016	2	0	2	Export	246	Finland	FIN	842	USA	USA								03	FISH,CRUSTACEANS,MOLLUSC	1	No Quantity							157174			0
S3	2016	2016	2016	2	0	2	Export	242	Fiji	FJI	0	World	WLD								04	CEREALS,CEREAL PREPRTNS.	1	No Quantity							43370536			0
S3	2016	2016	2016	2	0	2	Export	242	Fiji	FJI	16	American Samoa	ASM								04	CEREALS,CEREAL PREPRTNS.	1	No Quantity							1382770			0
S3	2016	2016	2016	2	0	2	Export	242	Fiji	FJI	36	Australia	AUS								04	CEREALS,CEREAL PREPRTNS.	1	No Quantity							5180059			0
S3	2016	2016	2016	2	0	2	Export	242	Fiji	FJI	90	Solomon Isds	SLB								04	CEREALS,CEREAL PREPRTNS.	1	No Quantity							2365967			0
S3	2016	2016	2016	2	0	2	Export	242	Fiji	FJI	124	Canada	CAN								04	CEREALS,CEREAL PREPRTNS.	1	No Quantity							190750			0
S3	2016	2016	2016	2	0	2	Export	242	Fiji	FJI	156	China	CHN								04	CEREALS,CEREAL PREPRTNS.	1	No Quantity							11492			0
S3	2016	2016	2016	2	0	2	Export	242	Fiji	FJI	162	Christmas Isds	CXR								04	CEREALS,CEREAL PREPRTNS.	1	No Quantity							47031			0
S3	2016	2016	2016	2	0	2	Export	242	Fiji	FJI	184	Cook Isds	COK								04	CEREALS,CEREAL PREPRTNS.	1	No Quantity							339828			0
S3	2016	2016	2016	2	0	2	Export	242	Fiji	FJI	258	French Polynesia	PYF								04	CEREALS,CEREAL PREPRTNS.	1	No Quantity							2004868			0
S3	2016	2016	2016	2	0	2	Export	242	Fiji	FJI	296	Kiribati	KIR								04	CEREALS,CEREAL PREPRTNS.	1	No Quantity							3297545			0
S3	2016	2016	2016	2	0	2	Export	242	Fiji	FJI	344	China, Hong Kong SAR	HKG								04	CEREALS,CEREAL PREPRTNS.	1	No Quantity							2421			0
S3	2016	2016	2016	2	0	2	Export	242	Fiji	FJI	392	Japan	JPN								04	CEREALS,CEREAL PREPRTNS.	1	No Quantity							13554			0
S3	2016	2016	2016	2	0	2	Export	242	Fiji	FJI	458	Malaysia	MYS								04	CEREALS,CEREAL PREPRTNS.	1	No Quantity							1410			0
S3	2016	2016	2016	2	0	2	Export	242	Fiji	FJI	520	Nauru	NRU								04	CEREALS,CEREAL PREPRTNS.	1	No Quantity							280051			0
S3	2016	2016	2016	2	0	2	Export	242	Fiji	FJI	540	New Caledonia	NCL								04	CEREALS,CEREAL PREPRTNS.	1	No Quantity							781220			0
S3	2016	2016	2016	2	0	2	Export	242	Fiji	FJI	548	Vanuatu	VUT								04	CEREALS,CEREAL PREPRTNS.	1	No Quantity							9478484			0
S3	2016	2016	2016	2	0	2	Export	242	Fiji	FJI	554	New Zealand	NZL								04	CEREALS,CEREAL PREPRTNS.	1	No Quantity							2827389			0
S3	2016	2016	2016	2	0	2	Export	242	Fiji	FJI	570	Niue	NIU								04	CEREALS,CEREAL PREPRTNS.	1	No Quantity							1904			0
S3	2016	2016	2016	2	0	2	Export	242	Fiji	FJI	583	FS Micronesia	FSM								04	CEREALS,CEREAL PREPRTNS.	1	No Quantity							154727			0
S3	2016	2016	2016	2	0	2	Export	242	Fiji	FJI	584	Marshall Isds	MHL								04	CEREALS,CEREAL PREPRTNS.	1	No Quantity							141930			0
S3	2016	2016	2016	2	0	2	Export	242	Fiji	FJI	598	Papua New Guinea	PNG								04	CEREALS,CEREAL PREPRTNS.	1	No Quantity							1549187			0
S3	2016	2016	2016	2	0	2	Export	242	Fiji	FJI	702	Singapore	SGP								04	CEREALS,CEREAL PREPRTNS.	1	No Quantity							344			0
S3	2016	2016	2016	2	0	2	Export	242	Fiji	FJI	776	Tonga	TON								04	CEREALS,CEREAL PREPRTNS.	1	No Quantity							4808313			0
S3	2016	2016	2016	2	0	2	Export	242	Fiji	FJI	798	Tuvalu	TUV								04	CEREALS,CEREAL PREPRTNS.	1	No Quantity							847458			0
S3	2016	2016	2016	2	0	2	Export	242	Fiji	FJI	826	United Kingdom	GBR								04	CEREALS,CEREAL PREPRTNS.	1	No Quantity							32497			0
S3	2016	2016	2016	2	0	2	Export	242	Fiji	FJI	842	USA	USA								04	CEREALS,CEREAL PREPRTNS.	1	No Quantity							992572			0
S3	2016	2016	2016	2	0	2	Export	242	Fiji	FJI	876	Wallis and Futuna Isds	WLF								04	CEREALS,CEREAL PREPRTNS.	1	No Quantity							636011			0
S3	2016	2016	2016	2	0	2	Export	242	Fiji	FJI	882	Samoa	WSM								04	CEREALS,CEREAL PREPRTNS.	1	No Quantity							5913319			0
S3	2016	2016	2016	2	0	2	Export	242	Fiji	FJI	899	Areas, nes									04	CEREALS,CEREAL PREPRTNS.	1	No Quantity							87436			0
S3	2016	2016	2016	2	0	2	Export	246	Finland	FIN	0	World	WLD								04	CEREALS,CEREAL PREPRTNS.	1	No Quantity							252839552			0
S3	2016	2016	2016	2	0	2	Export	246	Finland	FIN	12	Algeria	DZA								04	CEREALS,CEREAL PREPRTNS.	1	No Quantity							9231312			0
S3	2016	2016	2016	2	0	2	Export	246	Finland	FIN	31	Azerbaijan	AZE								04	CEREALS,CEREAL PREPRTNS.	1	No Quantity							28878			0
S3	2016	2016	2016	2	0	2	Export	246	Finland	FIN	36	Australia	AUS								04	CEREALS,CEREAL PREPRTNS.	1	No Quantity							2053433			0
S3	2016	2016	2016	2	0	2	Export	246	Finland	FIN	40	Austria	AUT								04	CEREALS,CEREAL PREPRTNS.	1	No Quantity							459623			0
S3	2016	2016	2016	2	0	2	Export	246	Finland	FIN	56	Belgium	BEL								04	CEREALS,CEREAL PREPRTNS.	1	No Quantity							9278663			0
S3	2016	2016	2016	2	0	2	Export	246	Finland	FIN	76	Brazil	BRA								04	CEREALS,CEREAL PREPRTNS.	1	No Quantity							1934			0
S3	2016	2016	2016	2	0	2	Export	246	Finland	FIN	100	Bulgaria	BGR								04	CEREALS,CEREAL PREPRTNS.	1	No Quantity							46904			0
S3	2016	2016	2016	2	0	2	Export	246	Finland	FIN	112	Belarus	BLR								04	CEREALS,CEREAL PREPRTNS.	1	No Quantity							305120			0
S3	2016	2016	2016	2	0	2	Export	246	Finland	FIN	116	Cambodia	KHM								04	CEREALS,CEREAL PREPRTNS.	1	No Quantity							762			0
S3	2016	2016	2016	2	0	2	Export	246	Finland	FIN	124	Canada	CAN								04	CEREALS,CEREAL PREPRTNS.	1	No Quantity							656627			0
S3	2016	2016	2016	2	0	2	Export	246	Finland	FIN	144	Sri Lanka	LKA								04	CEREALS,CEREAL PREPRTNS.	1	No Quantity							238792			0
S3	2016	2016	2016	2	0	2	Export	246	Finland	FIN	152	Chile	CHL								04	CEREALS,CEREAL PREPRTNS.	1	No Quantity							22537			0
S3	2016	2016	2016	2	0	2	Export	246	Finland	FIN	156	China	CHN								04	CEREALS,CEREAL PREPRTNS.	1	No Quantity							2023660			0
S3	2016	2016	2016	2	0	2	Export	246	Finland	FIN	170	Colombia	COL								04	CEREALS,CEREAL PREPRTNS.	1	No Quantity							10			0
S3	2016	2016	2016	2	0	2	Export	246	Finland	FIN	188	Costa Rica	CRI								04	CEREALS,CEREAL PREPRTNS.	1	No Quantity							322952			0
S3	2016	2016	2016	2	0	2	Export	246	Finland	FIN	191	Croatia	HRV								04	CEREALS,CEREAL PREPRTNS.	1	No Quantity							11014			0
S3	2016	2016	2016	2	0	2	Export	246	Finland	FIN	203	Czechia	CZE								04	CEREALS,CEREAL PREPRTNS.	1	No Quantity							509363			0
S3	2016	2016	2016	2	0	2	Export	246	Finland	FIN	204	Benin	BEN								04	CEREALS,CEREAL PREPRTNS.	1	No Quantity							2			0
S3	2016	2016	2016	2	0	2	Export	246	Finland	FIN	208	Denmark	DNK								04	CEREALS,CEREAL PREPRTNS.	1	No Quantity							4646764			0
S3	2016	2016	2016	2	0	2	Export	246	Finland	FIN	218	Ecuador	ECU								04	CEREALS,CEREAL PREPRTNS.	1	No Quantity							35894			0
S3	2016	2016	2016	2	0	2	Export	246	Finland	FIN	233	Estonia	EST								04	CEREALS,CEREAL PREPRTNS.	1	No Quantity							10137590			0
S3	2016	2016	2016	2	0	2	Export	246	Finland	FIN	251	France	FRA								04	CEREALS,CEREAL PREPRTNS.	1	No Quantity							2278418			0
S3	2016	2016	2016	2	0	2	Export	246	Finland	FIN	268	Georgia	GEO								04	CEREALS,CEREAL PREPRTNS.	1	No Quantity							99782			0
S3	2016	2016	2016	2	0	2	Export	246	Finland	FIN	270	Gambia	GMB								04	CEREALS,CEREAL PREPRTNS.	1	No Quantity							244			0
S3	2016	2016	2016	2	0	2	Export	246	Finland	FIN	276	Germany	DEU								04	CEREALS,CEREAL PREPRTNS.	1	No Quantity							42918929			0
S3	2016	2016	2016	2	0	2	Export	246	Finland	FIN	300	Greece	GRC								04	CEREALS,CEREAL PREPRTNS.	1	No Quantity							262445			0
S3	2016	2016	2016	2	0	2	Export	246	Finland	FIN	344	China, Hong Kong SAR	HKG								04	CEREALS,CEREAL PREPRTNS.	1	No Quantity							5189			0
S3	2016	2016	2016	2	0	2	Export	246	Finland	FIN	348	Hungary	HUN								04	CEREALS,CEREAL PREPRTNS.	1	No Quantity							60321			0
S3	2016	2016	2016	2	0	2	Export	246	Finland	FIN	352	Iceland	ISL								04	CEREALS,CEREAL PREPRTNS.	1	No Quantity							336477			0
S3	2016	2016	2016	2	0	2	Export	246	Finland	FIN	360	Indonesia	IDN								04	CEREALS,CEREAL PREPRTNS.	1	No Quantity							30			0
S3	2016	2016	2016	2	0	2	Export	246	Finland	FIN	364	Iran	IRN								04	CEREALS,CEREAL PREPRTNS.	1	No Quantity							16748			0
S3	2016	2016	2016	2	0	2	Export	246	Finland	FIN	372	Ireland	IRL								04	CEREALS,CEREAL PREPRTNS.	1	No Quantity							90951			0
S3	2016	2016	2016	2	0	2	Export	246	Finland	FIN	376	Israel	ISR								04	CEREALS,CEREAL PREPRTNS.	1	No Quantity							399013			0
S3	2016	2016	2016	2	0	2	Export	246	Finland	FIN	381	Italy	ITA								04	CEREALS,CEREAL PREPRTNS.	1	No Quantity							2016654			0
S3	2016	2016	2016	2	0	2	Export	246	Finland	FIN	392	Japan	JPN								04	CEREALS,CEREAL PREPRTNS.	1	No Quantity							2574685			0
S3	2016	2016	2016	2	0	2	Export	246	Finland	FIN	398	Kazakhstan	KAZ								04	CEREALS,CEREAL PREPRTNS.	1	No Quantity							8536			0
S3	2016	2016	2016	2	0	2	Export	246	Finland	FIN	404	Kenya	KEN								04	CEREALS,CEREAL PREPRTNS.	1	No Quantity							93			0
S3	2016	2016	2016	2	0	2	Export	246	Finland	FIN	410	Rep. of Korea	KOR								04	CEREALS,CEREAL PREPRTNS.	1	No Quantity							857997			0
S3	2016	2016	2016	2	0	2	Export	246	Finland	FIN	414	Kuwait	KWT								04	CEREALS,CEREAL PREPRTNS.	1	No Quantity							5692			0
S3	2016	2016	2016	2	0	2	Export	246	Finland	FIN	428	Latvia	LVA								04	CEREALS,CEREAL PREPRTNS.	1	No Quantity							1951744			0
S3	2016	2016	2016	2	0	2	Export	246	Finland	FIN	440	Lithuania	LTU								04	CEREALS,CEREAL PREPRTNS.	1	No Quantity							5251726			0
S3	2016	2016	2016	2	0	2	Export	246	Finland	FIN	442	Luxembourg	LUX								04	CEREALS,CEREAL PREPRTNS.	1	No Quantity							28827			0
S3	2016	2016	2016	2	0	2	Export	246	Finland	FIN	458	Malaysia	MYS								04	CEREALS,CEREAL PREPRTNS.	1	No Quantity							354356			0
S3	2016	2016	2016	2	0	2	Export	246	Finland	FIN	484	Mexico	MEX								04	CEREALS,CEREAL PREPRTNS.	1	No Quantity							411			0
S3	2016	2016	2016	2	0	2	Export	246	Finland	FIN	490	Other Asia, nes									04	CEREALS,CEREAL PREPRTNS.	1	No Quantity							743881			0
S3	2016	2016	2016	2	0	2	Export	246	Finland	FIN	498	Rep. of Moldova	MDA								04	CEREALS,CEREAL PREPRTNS.	1	No Quantity							15361			0
S3	2016	2016	2016	2	0	2	Export	246	Finland	FIN	504	Morocco	MAR								04	CEREALS,CEREAL PREPRTNS.	1	No Quantity							8896122			0
S3	2016	2016	2016	2	0	2	Export	246	Finland	FIN	524	Nepal	NPL								04	CEREALS,CEREAL PREPRTNS.	1	No Quantity							79959			0
S3	2016	2016	2016	2	0	2	Export	246	Finland	FIN	528	Netherlands	NLD								04	CEREALS,CEREAL PREPRTNS.	1	No Quantity							20585795			0
S3	2016	2016	2016	2	0	2	Export	246	Finland	FIN	554	New Zealand	NZL								04	CEREALS,CEREAL PREPRTNS.	1	No Quantity							1652			0
S3	2016	2016	2016	2	0	2	Export	246	Finland	FIN	566	Nigeria	NGA								04	CEREALS,CEREAL PREPRTNS.	1	No Quantity							53			0
S3	2016	2016	2016	2	0	2	Export	246	Finland	FIN	579	Norway	NOR								04	CEREALS,CEREAL PREPRTNS.	1	No Quantity							7751974			0
S3	2016	2016	2016	2	0	2	Export	246	Finland	FIN	586	Pakistan	PAK								04	CEREALS,CEREAL PREPRTNS.	1	No Quantity							1			0
S3	2016	2016	2016	2	0	2	Export	246	Finland	FIN	608	Philippines	PHL								04	CEREALS,CEREAL PREPRTNS.	1	No Quantity							20299			0
S3	2016	2016	2016	2	0	2	Export	246	Finland	FIN	616	Poland	POL								04	CEREALS,CEREAL PREPRTNS.	1	No Quantity							2662593			0
S3	2016	2016	2016	2	0	2	Export	246	Finland	FIN	620	Portugal	PRT								04	CEREALS,CEREAL PREPRTNS.	1	No Quantity							2359836			0
S3	2016	2016	2016	2	0	2	Export	246	Finland	FIN	634	Qatar	QAT								04	CEREALS,CEREAL PREPRTNS.	1	No Quantity							7703			0
S3	2016	2016	2016	2	0	2	Export	246	Finland	FIN	642	Romania	ROU								04	CEREALS,CEREAL PREPRTNS.	1	No Quantity							70985			0
S3	2016	2016	2016	2	0	2	Export	246	Finland	FIN	643	Russian Federation	RUS								04	CEREALS,CEREAL PREPRTNS.	1	No Quantity							30043798			0
S3	2016	2016	2016	2	0	2	Export	246	Finland	FIN	682	Saudi Arabia	SAU								04	CEREALS,CEREAL PREPRTNS.	1	No Quantity							22770			0
S3	2016	2016	2016	2	0	2	Export	246	Finland	FIN	688	Serbia	SRB								04	CEREALS,CEREAL PREPRTNS.	1	No Quantity							10338			0
S3	2016	2016	2016	2	0	2	Export	246	Finland	FIN	699	India	IND								04	CEREALS,CEREAL PREPRTNS.	1	No Quantity							12061			0
S3	2016	2016	2016	2	0	2	Export	246	Finland	FIN	702	Singapore	SGP								04	CEREALS,CEREAL PREPRTNS.	1	No Quantity							39061			0
S3	2016	2016	2016	2	0	2	Export	246	Finland	FIN	703	Slovakia	SVK								04	CEREALS,CEREAL PREPRTNS.	1	No Quantity							812085			0
S3	2016	2016	2016	2	0	2	Export	246	Finland	FIN	704	Viet Nam	VNM								04	CEREALS,CEREAL PREPRTNS.	1	No Quantity							8754873			0
S3	2016	2016	2016	2	0	2	Export	246	Finland	FIN	706	Somalia	SOM								04	CEREALS,CEREAL PREPRTNS.	1	No Quantity							244			0
S3	2016	2016	2016	2	0	2	Export	246	Finland	FIN	710	South Africa	ZAF								04	CEREALS,CEREAL PREPRTNS.	1	No Quantity							201117			0
S3	2016	2016	2016	2	0	2	Export	246	Finland	FIN	724	Spain	ESP								04	CEREALS,CEREAL PREPRTNS.	1	No Quantity							19978355			0
S3	2016	2016	2016	2	0	2	Export	246	Finland	FIN	752	Sweden	SWE								04	CEREALS,CEREAL PREPRTNS.	1	No Quantity							30076008			0
S3	2016	2016	2016	2	0	2	Export	246	Finland	FIN	757	Switzerland	CHE								04	CEREALS,CEREAL PREPRTNS.	1	No Quantity							3751852			0
S3	2016	2016	2016	2	0	2	Export	246	Finland	FIN	784	United Arab Emirates	ARE								04	CEREALS,CEREAL PREPRTNS.	1	No Quantity							71471			0
S3	2016	2016	2016	2	0	2	Export	246	Finland	FIN	788	Tunisia	TUN								04	CEREALS,CEREAL PREPRTNS.	1	No Quantity							3849713			0
S3	2016	2016	2016	2	0	2	Export	246	Finland	FIN	792	Turkey	TUR								04	CEREALS,CEREAL PREPRTNS.	1	No Quantity							65406			0
S3	2016	2016	2016	2	0	2	Export	246	Finland	FIN	804	Ukraine	UKR								04	CEREALS,CEREAL PREPRTNS.	1	No Quantity							1302175			0
S3	2016	2016	2016	2	0	2	Export	246	Finland	FIN	807	North Macedonia	MKD								04	CEREALS,CEREAL PREPRTNS.	1	No Quantity							2550			0
S3	2016	2016	2016	2	0	2	Export	246	Finland	FIN	818	Egypt	EGY								04	CEREALS,CEREAL PREPRTNS.	1	No Quantity							4			0
S3	2016	2016	2016	2	0	2	Export	246	Finland	FIN	826	United Kingdom	GBR								04	CEREALS,CEREAL PREPRTNS.	1	No Quantity							4925309			0
S3	2016	2016	2016	2	0	2	Export	246	Finland	FIN	842	USA	USA								04	CEREALS,CEREAL PREPRTNS.	1	No Quantity							6193017			0
S3	2016	2016	2016	2	0	2	Export	246	Finland	FIN	894	Zambia	ZMB								04	CEREALS,CEREAL PREPRTNS.	1	No Quantity							27			0
S3	2016	2016	2016	2	0	2	Export	242	Fiji	FJI	0	World	WLD								05	VEGETABLES AND FRUIT	1	No Quantity							18466886			0
S3	2016	2016	2016	2	0	2	Export	242	Fiji	FJI	16	American Samoa	ASM								05	VEGETABLES AND FRUIT	1	No Quantity							7914			0
S3	2016	2016	2016	2	0	2	Export	242	Fiji	FJI	36	Australia	AUS								05	VEGETABLES AND FRUIT	1	No Quantity							5417588			0
S3	2016	2016	2016	2	0	2	Export	242	Fiji	FJI	40	Austria	AUT								05	VEGETABLES AND FRUIT	1	No Quantity							21779			0
S3	2016	2016	2016	2	0	2	Export	242	Fiji	FJI	90	Solomon Isds	SLB								05	VEGETABLES AND FRUIT	1	No Quantity							43602			0
S3	2016	2016	2016	2	0	2	Export	242	Fiji	FJI	124	Canada	CAN								05	VEGETABLES AND FRUIT	1	No Quantity							205588			0
S3	2016	2016	2016	2	0	2	Export	242	Fiji	FJI	156	China	CHN								05	VEGETABLES AND FRUIT	1	No Quantity							421394			0
S3	2016	2016	2016	2	0	2	Export	242	Fiji	FJI	162	Christmas Isds	CXR								05	VEGETABLES AND FRUIT	1	No Quantity							9710			0
S3	2016	2016	2016	2	0	2	Export	242	Fiji	FJI	184	Cook Isds	COK								05	VEGETABLES AND FRUIT	1	No Quantity							24165			0
S3	2016	2016	2016	2	0	2	Export	242	Fiji	FJI	258	French Polynesia	PYF								05	VEGETABLES AND FRUIT	1	No Quantity							636			0
S3	2016	2016	2016	2	0	2	Export	242	Fiji	FJI	296	Kiribati	KIR								05	VEGETABLES AND FRUIT	1	No Quantity							309816			0
S3	2016	2016	2016	2	0	2	Export	242	Fiji	FJI	344	China, Hong Kong SAR	HKG								05	VEGETABLES AND FRUIT	1	No Quantity							119655			0
S3	2016	2016	2016	2	0	2	Export	242	Fiji	FJI	392	Japan	JPN								05	VEGETABLES AND FRUIT	1	No Quantity							11219			0
S3	2016	2016	2016	2	0	2	Export	242	Fiji	FJI	458	Malaysia	MYS								05	VEGETABLES AND FRUIT	1	No Quantity							33			0
S3	2016	2016	2016	2	0	2	Export	242	Fiji	FJI	490	Other Asia, nes									05	VEGETABLES AND FRUIT	1	No Quantity							9623			0
S3	2016	2016	2016	2	0	2	Export	242	Fiji	FJI	520	Nauru	NRU								05	VEGETABLES AND FRUIT	1	No Quantity							55803			0
S3	2016	2016	2016	2	0	2	Export	242	Fiji	FJI	540	New Caledonia	NCL								05	VEGETABLES AND FRUIT	1	No Quantity							17758			0
S3	2016	2016	2016	2	0	2	Export	242	Fiji	FJI	548	Vanuatu	VUT								05	VEGETABLES AND FRUIT	1	No Quantity							142905			0
S3	2016	2016	2016	2	0	2	Export	242	Fiji	FJI	554	New Zealand	NZL								05	VEGETABLES AND FRUIT	1	No Quantity							8069475			0
S3	2016	2016	2016	2	0	2	Export	242	Fiji	FJI	570	Niue	NIU								05	VEGETABLES AND FRUIT	1	No Quantity							811			0
S3	2016	2016	2016	2	0	2	Export	242	Fiji	FJI	583	FS Micronesia	FSM								05	VEGETABLES AND FRUIT	1	No Quantity							677			0
S3	2016	2016	2016	2	0	2	Export	242	Fiji	FJI	584	Marshall Isds	MHL								05	VEGETABLES AND FRUIT	1	No Quantity							60			0
S3	2016	2016	2016	2	0	2	Export	242	Fiji	FJI	598	Papua New Guinea	PNG								05	VEGETABLES AND FRUIT	1	No Quantity							18305			0
S3	2016	2016	2016	2	0	2	Export	242	Fiji	FJI	776	Tonga	TON								05	VEGETABLES AND FRUIT	1	No Quantity							342189			0
S3	2016	2016	2016	2	0	2	Export	242	Fiji	FJI	784	United Arab Emirates	ARE								05	VEGETABLES AND FRUIT	1	No Quantity							4634			0
S3	2016	2016	2016	2	0	2	Export	242	Fiji	FJI	798	Tuvalu	TUV								05	VEGETABLES AND FRUIT	1	No Quantity							248585			0
S3	2016	2016	2016	2	0	2	Export	242	Fiji	FJI	826	United Kingdom	GBR								05	VEGETABLES AND FRUIT	1	No Quantity							660			0
S3	2016	2016	2016	2	0	2	Export	242	Fiji	FJI	842	USA	USA								05	VEGETABLES AND FRUIT	1	No Quantity							2806637			0
S3	2016	2016	2016	2	0	2	Export	242	Fiji	FJI	876	Wallis and Futuna Isds	WLF								05	VEGETABLES AND FRUIT	1	No Quantity							6104			0
S3	2016	2016	2016	2	0	2	Export	242	Fiji	FJI	882	Samoa	WSM								05	VEGETABLES AND FRUIT	1	No Quantity							63804			0
S3	2016	2016	2016	2	0	2	Export	242	Fiji	FJI	899	Areas, nes									05	VEGETABLES AND FRUIT	1	No Quantity							85758			0
S3	2016	2016	2016	2	0	2	Export	246	Finland	FIN	0	World	WLD								05	VEGETABLES AND FRUIT	1	No Quantity							58396391			0
S3	2016	2016	2016	2	0	2	Export	246	Finland	FIN	31	Azerbaijan	AZE								05	VEGETABLES AND FRUIT	1	No Quantity							374			0
S3	2016	2016	2016	2	0	2	Export	246	Finland	FIN	36	Australia	AUS								05	VEGETABLES AND FRUIT	1	No Quantity							4679			0
S3	2016	2016	2016	2	0	2	Export	246	Finland	FIN	40	Austria	AUT								05	VEGETABLES AND FRUIT	1	No Quantity							2454054			0
S3	2016	2016	2016	2	0	2	Export	246	Finland	FIN	56	Belgium	BEL								05	VEGETABLES AND FRUIT	1	No Quantity							865595			0
S3	2016	2016	2016	2	0	2	Export	246	Finland	FIN	76	Brazil	BRA								05	VEGETABLES AND FRUIT	1	No Quantity							548			0
S3	2016	2016	2016	2	0	2	Export	246	Finland	FIN	112	Belarus	BLR								05	VEGETABLES AND FRUIT	1	No Quantity							3555			0
S3	2016	2016	2016	2	0	2	Export	246	Finland	FIN	124	Canada	CAN								05	VEGETABLES AND FRUIT	1	No Quantity							2028			0
S3	2016	2016	2016	2	0	2	Export	246	Finland	FIN	156	China	CHN								05	VEGETABLES AND FRUIT	1	No Quantity							7390405			0
S3	2016	2016	2016	2	0	2	Export	246	Finland	FIN	170	Colombia	COL								05	VEGETABLES AND FRUIT	1	No Quantity							4			0
S3	2016	2016	2016	2	0	2	Export	246	Finland	FIN	203	Czechia	CZE								05	VEGETABLES AND FRUIT	1	No Quantity							14800			0
S3	2016	2016	2016	2	0	2	Export	246	Finland	FIN	208	Denmark	DNK								05	VEGETABLES AND FRUIT	1	No Quantity							103035			0
S3	2016	2016	2016	2	0	2	Export	246	Finland	FIN	233	Estonia	EST								05	VEGETABLES AND FRUIT	1	No Quantity							10940906			0
S3	2016	2016	2016	2	0	2	Export	246	Finland	FIN	234	Faeroe Isds	FRO								05	VEGETABLES AND FRUIT	1	No Quantity							11			0
S3	2016	2016	2016	2	0	2	Export	246	Finland	FIN	251	France	FRA								05	VEGETABLES AND FRUIT	1	No Quantity							210013			0
S3	2016	2016	2016	2	0	2	Export	246	Finland	FIN	268	Georgia	GEO								05	VEGETABLES AND FRUIT	1	No Quantity							1465			0
S3	2016	2016	2016	2	0	2	Export	246	Finland	FIN	270	Gambia	GMB								05	VEGETABLES AND FRUIT	1	No Quantity							77			0
S3	2016	2016	2016	2	0	2	Export	246	Finland	FIN	276	Germany	DEU								05	VEGETABLES AND FRUIT	1	No Quantity							5172583			0
S3	2016	2016	2016	2	0	2	Export	246	Finland	FIN	300	Greece	GRC								05	VEGETABLES AND FRUIT	1	No Quantity							12160			0
S3	2016	2016	2016	2	0	2	Export	246	Finland	FIN	344	China, Hong Kong SAR	HKG								05	VEGETABLES AND FRUIT	1	No Quantity							10378			0
S3	2016	2016	2016	2	0	2	Export	246	Finland	FIN	348	Hungary	HUN								05	VEGETABLES AND FRUIT	1	No Quantity							4491			0
S3	2016	2016	2016	2	0	2	Export	246	Finland	FIN	352	Iceland	ISL								05	VEGETABLES AND FRUIT	1	No Quantity							76			0
S3	2016	2016	2016	2	0	2	Export	246	Finland	FIN	372	Ireland	IRL								05	VEGETABLES AND FRUIT	1	No Quantity							32711			0
S3	2016	2016	2016	2	0	2	Export	246	Finland	FIN	376	Israel	ISR								05	VEGETABLES AND FRUIT	1	No Quantity							15			0
S3	2016	2016	2016	2	0	2	Export	246	Finland	FIN	381	Italy	ITA								05	VEGETABLES AND FRUIT	1	No Quantity							533997			0
S3	2016	2016	2016	2	0	2	Export	246	Finland	FIN	392	Japan	JPN								05	VEGETABLES AND FRUIT	1	No Quantity							1571868			0
S3	2016	2016	2016	2	0	2	Export	246	Finland	FIN	398	Kazakhstan	KAZ								05	VEGETABLES AND FRUIT	1	No Quantity							9082			0
S3	2016	2016	2016	2	0	2	Export	246	Finland	FIN	410	Rep. of Korea	KOR								05	VEGETABLES AND FRUIT	1	No Quantity							859436			0
S3	2016	2016	2016	2	0	2	Export	246	Finland	FIN	414	Kuwait	KWT								05	VEGETABLES AND FRUIT	1	No Quantity							11			0
S3	2016	2016	2016	2	0	2	Export	246	Finland	FIN	428	Latvia	LVA								05	VEGETABLES AND FRUIT	1	No Quantity							1083567			0
S3	2016	2016	2016	2	0	2	Export	246	Finland	FIN	440	Lithuania	LTU								05	VEGETABLES AND FRUIT	1	No Quantity							1058360			0
S3	2016	2016	2016	2	0	2	Export	246	Finland	FIN	442	Luxembourg	LUX								05	VEGETABLES AND FRUIT	1	No Quantity							4251			0
S3	2016	2016	2016	2	0	2	Export	246	Finland	FIN	458	Malaysia	MYS								05	VEGETABLES AND FRUIT	1	No Quantity							3			0
S3	2016	2016	2016	2	0	2	Export	246	Finland	FIN	484	Mexico	MEX								05	VEGETABLES AND FRUIT	1	No Quantity							2			0
S3	2016	2016	2016	2	0	2	Export	246	Finland	FIN	490	Other Asia, nes									05	VEGETABLES AND FRUIT	1	No Quantity							56			0
S3	2016	2016	2016	2	0	2	Export	246	Finland	FIN	528	Netherlands	NLD								05	VEGETABLES AND FRUIT	1	No Quantity							932016			0
S3	2016	2016	2016	2	0	2	Export	246	Finland	FIN	554	New Zealand	NZL								05	VEGETABLES AND FRUIT	1	No Quantity							28			0
S3	2016	2016	2016	2	0	2	Export	246	Finland	FIN	579	Norway	NOR								05	VEGETABLES AND FRUIT	1	No Quantity							1321170			0
S3	2016	2016	2016	2	0	2	Export	246	Finland	FIN	586	Pakistan	PAK								05	VEGETABLES AND FRUIT	1	No Quantity							3			0
S3	2016	2016	2016	2	0	2	Export	246	Finland	FIN	616	Poland	POL								05	VEGETABLES AND FRUIT	1	No Quantity							198913			0
S3	2016	2016	2016	2	0	2	Export	246	Finland	FIN	620	Portugal	PRT								05	VEGETABLES AND FRUIT	1	No Quantity							457555			0
S3	2016	2016	2016	2	0	2	Export	246	Finland	FIN	643	Russian Federation	RUS								05	VEGETABLES AND FRUIT	1	No Quantity							5352460			0
S3	2016	2016	2016	2	0	2	Export	246	Finland	FIN	699	India	IND								05	VEGETABLES AND FRUIT	1	No Quantity							13020			0
S3	2016	2016	2016	2	0	2	Export	246	Finland	FIN	702	Singapore	SGP								05	VEGETABLES AND FRUIT	1	No Quantity							11458			0
S3	2016	2016	2016	2	0	2	Export	246	Finland	FIN	703	Slovakia	SVK								05	VEGETABLES AND FRUIT	1	No Quantity							2887			0
S3	2016	2016	2016	2	0	2	Export	246	Finland	FIN	704	Viet Nam	VNM								05	VEGETABLES AND FRUIT	1	No Quantity							5826			0
S3	2016	2016	2016	2	0	2	Export	246	Finland	FIN	705	Slovenia	SVN								05	VEGETABLES AND FRUIT	1	No Quantity							4173			0
S3	2016	2016	2016	2	0	2	Export	246	Finland	FIN	710	South Africa	ZAF								05	VEGETABLES AND FRUIT	1	No Quantity							1			0
S3	2016	2016	2016	2	0	2	Export	246	Finland	FIN	724	Spain	ESP								05	VEGETABLES AND FRUIT	1	No Quantity							58464			0
S3	2016	2016	2016	2	0	2	Export	246	Finland	FIN	752	Sweden	SWE								05	VEGETABLES AND FRUIT	1	No Quantity							17440492			0
S3	2016	2016	2016	2	0	2	Export	246	Finland	FIN	757	Switzerland	CHE								05	VEGETABLES AND FRUIT	1	No Quantity							49092			0
S3	2016	2016	2016	2	0	2	Export	246	Finland	FIN	764	Thailand	THA								05	VEGETABLES AND FRUIT	1	No Quantity							19116			0
S3	2016	2016	2016	2	0	2	Export	246	Finland	FIN	784	United Arab Emirates	ARE								05	VEGETABLES AND FRUIT	1	No Quantity							1085			0
S3	2016	2016	2016	2	0	2	Export	246	Finland	FIN	792	Turkey	TUR								05	VEGETABLES AND FRUIT	1	No Quantity							4			0
S3	2016	2016	2016	2	0	2	Export	246	Finland	FIN	804	Ukraine	UKR								05	VEGETABLES AND FRUIT	1	No Quantity							2225			0
S3	2016	2016	2016	2	0	2	Export	246	Finland	FIN	818	Egypt	EGY								05	VEGETABLES AND FRUIT	1	No Quantity							7			0
S3	2016	2016	2016	2	0	2	Export	246	Finland	FIN	826	United Kingdom	GBR								05	VEGETABLES AND FRUIT	1	No Quantity							120585			0
S3	2016	2016	2016	2	0	2	Export	246	Finland	FIN	842	USA	USA								05	VEGETABLES AND FRUIT	1	No Quantity							61213			0
S3	2016	2016	2016	2	0	2	Export	242	Fiji	FJI	0	World	WLD								06	SUGAR,SUGR.PREPTNS,HONEY	1	No Quantity							52601701			0
S3	2016	2016	2016	2	0	2	Export	242	Fiji	FJI	16	American Samoa	ASM								06	SUGAR,SUGR.PREPTNS,HONEY	1	No Quantity							14078			0
S3	2016	2016	2016	2	0	2	Export	242	Fiji	FJI	36	Australia	AUS								06	SUGAR,SUGR.PREPTNS,HONEY	1	No Quantity							164107			0
S3	2016	2016	2016	2	0	2	Export	242	Fiji	FJI	90	Solomon Isds	SLB								06	SUGAR,SUGR.PREPTNS,HONEY	1	No Quantity							16191			0
S3	2016	2016	2016	2	0	2	Export	242	Fiji	FJI	124	Canada	CAN								06	SUGAR,SUGR.PREPTNS,HONEY	1	No Quantity							1208			0
S3	2016	2016	2016	2	0	2	Export	242	Fiji	FJI	162	Christmas Isds	CXR								06	SUGAR,SUGR.PREPTNS,HONEY	1	No Quantity							3244			0
S3	2016	2016	2016	2	0	2	Export	242	Fiji	FJI	184	Cook Isds	COK								06	SUGAR,SUGR.PREPTNS,HONEY	1	No Quantity							2282			0
S3	2016	2016	2016	2	0	2	Export	242	Fiji	FJI	258	French Polynesia	PYF								06	SUGAR,SUGR.PREPTNS,HONEY	1	No Quantity							11309			0
S3	2016	2016	2016	2	0	2	Export	242	Fiji	FJI	296	Kiribati	KIR								06	SUGAR,SUGR.PREPTNS,HONEY	1	No Quantity							8999			0
S3	2016	2016	2016	2	0	2	Export	242	Fiji	FJI	410	Rep. of Korea	KOR								06	SUGAR,SUGR.PREPTNS,HONEY	1	No Quantity							162584			0
S3	2016	2016	2016	2	0	2	Export	242	Fiji	FJI	520	Nauru	NRU								06	SUGAR,SUGR.PREPTNS,HONEY	1	No Quantity							580			0
S3	2016	2016	2016	2	0	2	Export	242	Fiji	FJI	528	Netherlands	NLD								06	SUGAR,SUGR.PREPTNS,HONEY	1	No Quantity							14626056			0
S3	2016	2016	2016	2	0	2	Export	242	Fiji	FJI	548	Vanuatu	VUT								06	SUGAR,SUGR.PREPTNS,HONEY	1	No Quantity							16663			0
S3	2016	2016	2016	2	0	2	Export	242	Fiji	FJI	554	New Zealand	NZL								06	SUGAR,SUGR.PREPTNS,HONEY	1	No Quantity							49267			0
S3	2016	2016	2016	2	0	2	Export	242	Fiji	FJI	570	Niue	NIU								06	SUGAR,SUGR.PREPTNS,HONEY	1	No Quantity							22			0
S3	2016	2016	2016	2	0	2	Export	242	Fiji	FJI	598	Papua New Guinea	PNG								06	SUGAR,SUGR.PREPTNS,HONEY	1	No Quantity							365			0
S3	2016	2016	2016	2	0	2	Export	242	Fiji	FJI	608	Philippines	PHL								06	SUGAR,SUGR.PREPTNS,HONEY	1	No Quantity							2805538			0
S3	2016	2016	2016	2	0	2	Export	242	Fiji	FJI	702	Singapore	SGP								06	SUGAR,SUGR.PREPTNS,HONEY	1	No Quantity							33			0
S3	2016	2016	2016	2	0	2	Export	242	Fiji	FJI	776	Tonga	TON								06	SUGAR,SUGR.PREPTNS,HONEY	1	No Quantity							11679			0
S3	2016	2016	2016	2	0	2	Export	242	Fiji	FJI	784	United Arab Emirates	ARE								06	SUGAR,SUGR.PREPTNS,HONEY	1	No Quantity							297			0
S3	2016	2016	2016	2	0	2	Export	242	Fiji	FJI	798	Tuvalu	TUV								06	SUGAR,SUGR.PREPTNS,HONEY	1	No Quantity							89849			0
S3	2016	2016	2016	2	0	2	Export	242	Fiji	FJI	826	United Kingdom	GBR								06	SUGAR,SUGR.PREPTNS,HONEY	1	No Quantity							30688477			0
S3	2016	2016	2016	2	0	2	Export	242	Fiji	FJI	842	USA	USA								06	SUGAR,SUGR.PREPTNS,HONEY	1	No Quantity							3883520			0
S3	2016	2016	2016	2	0	2	Export	242	Fiji	FJI	876	Wallis and Futuna Isds	WLF								06	SUGAR,SUGR.PREPTNS,HONEY	1	No Quantity							31			0
S3	2016	2016	2016	2	0	2	Export	242	Fiji	FJI	882	Samoa	WSM								06	SUGAR,SUGR.PREPTNS,HONEY	1	No Quantity							40473			0
S3	2016	2016	2016	2	0	2	Export	242	Fiji	FJI	899	Areas, nes									06	SUGAR,SUGR.PREPTNS,HONEY	1	No Quantity							4849			0
S3	2016	2016	2016	2	0	2	Export	246	Finland	FIN	0	World	WLD								06	SUGAR,SUGR.PREPTNS,HONEY	1	No Quantity							65641436			0
S3	2016	2016	2016	2	0	2	Export	246	Finland	FIN	31	Azerbaijan	AZE								06	SUGAR,SUGR.PREPTNS,HONEY	1	No Quantity							137271			0
S3	2016	2016	2016	2	0	2	Export	246	Finland	FIN	36	Australia	AUS								06	SUGAR,SUGR.PREPTNS,HONEY	1	No Quantity							79526			0
S3	2016	2016	2016	2	0	2	Export	246	Finland	FIN	40	Austria	AUT								06	SUGAR,SUGR.PREPTNS,HONEY	1	No Quantity							1134			0
S3	2016	2016	2016	2	0	2	Export	246	Finland	FIN	48	Bahrain	BHR								06	SUGAR,SUGR.PREPTNS,HONEY	1	No Quantity							15843			0
S3	2016	2016	2016	2	0	2	Export	246	Finland	FIN	51	Armenia	ARM								06	SUGAR,SUGR.PREPTNS,HONEY	1	No Quantity							221			0
S3	2016	2016	2016	2	0	2	Export	246	Finland	FIN	56	Belgium	BEL								06	SUGAR,SUGR.PREPTNS,HONEY	1	No Quantity							44919			0
S3	2016	2016	2016	2	0	2	Export	246	Finland	FIN	72	Botswana	BWA								06	SUGAR,SUGR.PREPTNS,HONEY	1	No Quantity							48			0
S3	2016	2016	2016	2	0	2	Export	246	Finland	FIN	76	Brazil	BRA								06	SUGAR,SUGR.PREPTNS,HONEY	1	No Quantity							1243			0
S3	2016	2016	2016	2	0	2	Export	246	Finland	FIN	112	Belarus	BLR								06	SUGAR,SUGR.PREPTNS,HONEY	1	No Quantity							22976			0
S3	2016	2016	2016	2	0	2	Export	246	Finland	FIN	116	Cambodia	KHM								06	SUGAR,SUGR.PREPTNS,HONEY	1	No Quantity							68			0
S3	2016	2016	2016	2	0	2	Export	246	Finland	FIN	124	Canada	CAN								06	SUGAR,SUGR.PREPTNS,HONEY	1	No Quantity							1157756			0
S3	2016	2016	2016	2	0	2	Export	246	Finland	FIN	156	China	CHN								06	SUGAR,SUGR.PREPTNS,HONEY	1	No Quantity							7040			0
S3	2016	2016	2016	2	0	2	Export	246	Finland	FIN	170	Colombia	COL								06	SUGAR,SUGR.PREPTNS,HONEY	1	No Quantity							4			0
S3	2016	2016	2016	2	0	2	Export	246	Finland	FIN	203	Czechia	CZE								06	SUGAR,SUGR.PREPTNS,HONEY	1	No Quantity							34874			0
S3	2016	2016	2016	2	0	2	Export	246	Finland	FIN	208	Denmark	DNK								06	SUGAR,SUGR.PREPTNS,HONEY	1	No Quantity							6186735			0
S3	2016	2016	2016	2	0	2	Export	246	Finland	FIN	233	Estonia	EST								06	SUGAR,SUGR.PREPTNS,HONEY	1	No Quantity							4548157			0
S3	2016	2016	2016	2	0	2	Export	246	Finland	FIN	251	France	FRA								06	SUGAR,SUGR.PREPTNS,HONEY	1	No Quantity							178063			0
S3	2016	2016	2016	2	0	2	Export	246	Finland	FIN	276	Germany	DEU								06	SUGAR,SUGR.PREPTNS,HONEY	1	No Quantity							2922149			0
S3	2016	2016	2016	2	0	2	Export	246	Finland	FIN	288	Ghana	GHA								06	SUGAR,SUGR.PREPTNS,HONEY	1	No Quantity							10			0
S3	2016	2016	2016	2	0	2	Export	246	Finland	FIN	300	Greece	GRC								06	SUGAR,SUGR.PREPTNS,HONEY	1	No Quantity							13433			0
S3	2016	2016	2016	2	0	2	Export	246	Finland	FIN	344	China, Hong Kong SAR	HKG								06	SUGAR,SUGR.PREPTNS,HONEY	1	No Quantity							2013			0
S3	2016	2016	2016	2	0	2	Export	246	Finland	FIN	348	Hungary	HUN								06	SUGAR,SUGR.PREPTNS,HONEY	1	No Quantity							38			0
S3	2016	2016	2016	2	0	2	Export	246	Finland	FIN	352	Iceland	ISL								06	SUGAR,SUGR.PREPTNS,HONEY	1	No Quantity							298618			0
S3	2016	2016	2016	2	0	2	Export	246	Finland	FIN	360	Indonesia	IDN								06	SUGAR,SUGR.PREPTNS,HONEY	1	No Quantity							106			0
S3	2016	2016	2016	2	0	2	Export	246	Finland	FIN	372	Ireland	IRL								06	SUGAR,SUGR.PREPTNS,HONEY	1	No Quantity							5771430			0
S3	2016	2016	2016	2	0	2	Export	246	Finland	FIN	376	Israel	ISR								06	SUGAR,SUGR.PREPTNS,HONEY	1	No Quantity							10844450			0
S3	2016	2016	2016	2	0	2	Export	246	Finland	FIN	381	Italy	ITA								06	SUGAR,SUGR.PREPTNS,HONEY	1	No Quantity							685656			0
S3	2016	2016	2016	2	0	2	Export	246	Finland	FIN	392	Japan	JPN								06	SUGAR,SUGR.PREPTNS,HONEY	1	No Quantity							28257			0
S3	2016	2016	2016	2	0	2	Export	246	Finland	FIN	398	Kazakhstan	KAZ								06	SUGAR,SUGR.PREPTNS,HONEY	1	No Quantity							329			0
S3	2016	2016	2016	2	0	2	Export	246	Finland	FIN	410	Rep. of Korea	KOR								06	SUGAR,SUGR.PREPTNS,HONEY	1	No Quantity							4978			0
S3	2016	2016	2016	2	0	2	Export	246	Finland	FIN	422	Lebanon	LBN								06	SUGAR,SUGR.PREPTNS,HONEY	1	No Quantity							49020			0
S3	2016	2016	2016	2	0	2	Export	246	Finland	FIN	428	Latvia	LVA								06	SUGAR,SUGR.PREPTNS,HONEY	1	No Quantity							372202			0
S3	2016	2016	2016	2	0	2	Export	246	Finland	FIN	440	Lithuania	LTU								06	SUGAR,SUGR.PREPTNS,HONEY	1	No Quantity							1079179			0
S3	2016	2016	2016	2	0	2	Export	246	Finland	FIN	442	Luxembourg	LUX								06	SUGAR,SUGR.PREPTNS,HONEY	1	No Quantity							6665			0
S3	2016	2016	2016	2	0	2	Export	246	Finland	FIN	458	Malaysia	MYS								06	SUGAR,SUGR.PREPTNS,HONEY	1	No Quantity							476			0
S3	2016	2016	2016	2	0	2	Export	246	Finland	FIN	470	Malta	MLT								06	SUGAR,SUGR.PREPTNS,HONEY	1	No Quantity							3982			0
S3	2016	2016	2016	2	0	2	Export	246	Finland	FIN	484	Mexico	MEX								06	SUGAR,SUGR.PREPTNS,HONEY	1	No Quantity							50			0
S3	2016	2016	2016	2	0	2	Export	246	Finland	FIN	490	Other Asia, nes									06	SUGAR,SUGR.PREPTNS,HONEY	1	No Quantity							4			0
S3	2016	2016	2016	2	0	2	Export	246	Finland	FIN	504	Morocco	MAR								06	SUGAR,SUGR.PREPTNS,HONEY	1	No Quantity							387			0
S3	2016	2016	2016	2	0	2	Export	246	Finland	FIN	528	Netherlands	NLD								06	SUGAR,SUGR.PREPTNS,HONEY	1	No Quantity							1025609			0
S3	2016	2016	2016	2	0	2	Export	246	Finland	FIN	554	New Zealand	NZL								06	SUGAR,SUGR.PREPTNS,HONEY	1	No Quantity							11725			0
S3	2016	2016	2016	2	0	2	Export	246	Finland	FIN	579	Norway	NOR								06	SUGAR,SUGR.PREPTNS,HONEY	1	No Quantity							2119368			0
S3	2016	2016	2016	2	0	2	Export	246	Finland	FIN	586	Pakistan	PAK								06	SUGAR,SUGR.PREPTNS,HONEY	1	No Quantity							24			0
S3	2016	2016	2016	2	0	2	Export	246	Finland	FIN	608	Philippines	PHL								06	SUGAR,SUGR.PREPTNS,HONEY	1	No Quantity							28			0
S3	2016	2016	2016	2	0	2	Export	246	Finland	FIN	616	Poland	POL								06	SUGAR,SUGR.PREPTNS,HONEY	1	No Quantity							9830			0
S3	2016	2016	2016	2	0	2	Export	246	Finland	FIN	634	Qatar	QAT								06	SUGAR,SUGR.PREPTNS,HONEY	1	No Quantity							17127			0
S3	2016	2016	2016	2	0	2	Export	246	Finland	FIN	643	Russian Federation	RUS								06	SUGAR,SUGR.PREPTNS,HONEY	1	No Quantity							1922934			0
S3	2016	2016	2016	2	0	2	Export	246	Finland	FIN	682	Saudi Arabia	SAU								06	SUGAR,SUGR.PREPTNS,HONEY	1	No Quantity							11			0
S3	2016	2016	2016	2	0	2	Export	246	Finland	FIN	690	Seychelles	SYC								06	SUGAR,SUGR.PREPTNS,HONEY	1	No Quantity							15			0
S3	2016	2016	2016	2	0	2	Export	246	Finland	FIN	699	India	IND								06	SUGAR,SUGR.PREPTNS,HONEY	1	No Quantity							3174			0
S3	2016	2016	2016	2	0	2	Export	246	Finland	FIN	702	Singapore	SGP								06	SUGAR,SUGR.PREPTNS,HONEY	1	No Quantity							3251			0
S3	2016	2016	2016	2	0	2	Export	246	Finland	FIN	703	Slovakia	SVK								06	SUGAR,SUGR.PREPTNS,HONEY	1	No Quantity							2139			0
S3	2016	2016	2016	2	0	2	Export	246	Finland	FIN	710	South Africa	ZAF								06	SUGAR,SUGR.PREPTNS,HONEY	1	No Quantity							3884			0
S3	2016	2016	2016	2	0	2	Export	246	Finland	FIN	724	Spain	ESP								06	SUGAR,SUGR.PREPTNS,HONEY	1	No Quantity							795636			0
S3	2016	2016	2016	2	0	2	Export	246	Finland	FIN	752	Sweden	SWE								06	SUGAR,SUGR.PREPTNS,HONEY	1	No Quantity							16576556			0
S3	2016	2016	2016	2	0	2	Export	246	Finland	FIN	757	Switzerland	CHE								06	SUGAR,SUGR.PREPTNS,HONEY	1	No Quantity							18403			0
S3	2016	2016	2016	2	0	2	Export	246	Finland	FIN	764	Thailand	THA								06	SUGAR,SUGR.PREPTNS,HONEY	1	No Quantity							121			0
S3	2016	2016	2016	2	0	2	Export	246	Finland	FIN	784	United Arab Emirates	ARE								06	SUGAR,SUGR.PREPTNS,HONEY	1	No Quantity							108865			0
S3	2016	2016	2016	2	0	2	Export	246	Finland	FIN	792	Turkey	TUR								06	SUGAR,SUGR.PREPTNS,HONEY	1	No Quantity							3			0
S3	2016	2016	2016	2	0	2	Export	246	Finland	FIN	804	Ukraine	UKR								06	SUGAR,SUGR.PREPTNS,HONEY	1	No Quantity							32361			0
S3	2016	2016	2016	2	0	2	Export	246	Finland	FIN	826	United Kingdom	GBR								06	SUGAR,SUGR.PREPTNS,HONEY	1	No Quantity							5852763			0
S3	2016	2016	2016	2	0	2	Export	246	Finland	FIN	842	USA	USA								06	SUGAR,SUGR.PREPTNS,HONEY	1	No Quantity							2638298			0
S3	2016	2016	2016	2	0	2	Export	242	Fiji	FJI	0	World	WLD								07	COFFEE,TEA,COCOA,SPICES	1	No Quantity							9335826			0
S3	2016	2016	2016	2	0	2	Export	242	Fiji	FJI	16	American Samoa	ASM								07	COFFEE,TEA,COCOA,SPICES	1	No Quantity							12704			0
S3	2016	2016	2016	2	0	2	Export	242	Fiji	FJI	36	Australia	AUS								07	COFFEE,TEA,COCOA,SPICES	1	No Quantity							1617956			0
S3	2016	2016	2016	2	0	2	Export	242	Fiji	FJI	90	Solomon Isds	SLB								07	COFFEE,TEA,COCOA,SPICES	1	No Quantity							35503			0
S3	2016	2016	2016	2	0	2	Export	242	Fiji	FJI	124	Canada	CAN								07	COFFEE,TEA,COCOA,SPICES	1	No Quantity							242245			0
S3	2016	2016	2016	2	0	2	Export	242	Fiji	FJI	156	China	CHN								07	COFFEE,TEA,COCOA,SPICES	1	No Quantity							94209			0
S3	2016	2016	2016	2	0	2	Export	242	Fiji	FJI	162	Christmas Isds	CXR								07	COFFEE,TEA,COCOA,SPICES	1	No Quantity							16348			0
S3	2016	2016	2016	2	0	2	Export	242	Fiji	FJI	184	Cook Isds	COK								07	COFFEE,TEA,COCOA,SPICES	1	No Quantity							21807			0
S3	2016	2016	2016	2	0	2	Export	242	Fiji	FJI	251	France	FRA								07	COFFEE,TEA,COCOA,SPICES	1	No Quantity							861			0
S3	2016	2016	2016	2	0	2	Export	242	Fiji	FJI	276	Germany	DEU								07	COFFEE,TEA,COCOA,SPICES	1	No Quantity							543141			0
S3	2016	2016	2016	2	0	2	Export	242	Fiji	FJI	296	Kiribati	KIR								07	COFFEE,TEA,COCOA,SPICES	1	No Quantity							235745			0
S3	2016	2016	2016	2	0	2	Export	242	Fiji	FJI	344	China, Hong Kong SAR	HKG								07	COFFEE,TEA,COCOA,SPICES	1	No Quantity							470			0
S3	2016	2016	2016	2	0	2	Export	242	Fiji	FJI	392	Japan	JPN								07	COFFEE,TEA,COCOA,SPICES	1	No Quantity							31865			0
S3	2016	2016	2016	2	0	2	Export	242	Fiji	FJI	458	Malaysia	MYS								07	COFFEE,TEA,COCOA,SPICES	1	No Quantity							9961			0
S3	2016	2016	2016	2	0	2	Export	242	Fiji	FJI	520	Nauru	NRU								07	COFFEE,TEA,COCOA,SPICES	1	No Quantity							10088			0
S3	2016	2016	2016	2	0	2	Export	242	Fiji	FJI	528	Netherlands	NLD								07	COFFEE,TEA,COCOA,SPICES	1	No Quantity							751238			0
S3	2016	2016	2016	2	0	2	Export	242	Fiji	FJI	548	Vanuatu	VUT								07	COFFEE,TEA,COCOA,SPICES	1	No Quantity							109641			0
S3	2016	2016	2016	2	0	2	Export	242	Fiji	FJI	554	New Zealand	NZL								07	COFFEE,TEA,COCOA,SPICES	1	No Quantity							1142453			0
S3	2016	2016	2016	2	0	2	Export	242	Fiji	FJI	583	FS Micronesia	FSM								07	COFFEE,TEA,COCOA,SPICES	1	No Quantity							242			0
S3	2016	2016	2016	2	0	2	Export	242	Fiji	FJI	584	Marshall Isds	MHL								07	COFFEE,TEA,COCOA,SPICES	1	No Quantity							386			0
S3	2016	2016	2016	2	0	2	Export	242	Fiji	FJI	598	Papua New Guinea	PNG								07	COFFEE,TEA,COCOA,SPICES	1	No Quantity							49691			0
S3	2016	2016	2016	2	0	2	Export	242	Fiji	FJI	702	Singapore	SGP								07	COFFEE,TEA,COCOA,SPICES	1	No Quantity							369			0
S3	2016	2016	2016	2	0	2	Export	242	Fiji	FJI	776	Tonga	TON								07	COFFEE,TEA,COCOA,SPICES	1	No Quantity							215794			0
S3	2016	2016	2016	2	0	2	Export	242	Fiji	FJI	784	United Arab Emirates	ARE								07	COFFEE,TEA,COCOA,SPICES	1	No Quantity							13996			0
S3	2016	2016	2016	2	0	2	Export	242	Fiji	FJI	798	Tuvalu	TUV								07	COFFEE,TEA,COCOA,SPICES	1	No Quantity							96559			0
S3	2016	2016	2016	2	0	2	Export	242	Fiji	FJI	826	United Kingdom	GBR								07	COFFEE,TEA,COCOA,SPICES	1	No Quantity							42347			0
S3	2016	2016	2016	2	0	2	Export	242	Fiji	FJI	842	USA	USA								07	COFFEE,TEA,COCOA,SPICES	1	No Quantity							3800937			0
S3	2016	2016	2016	2	0	2	Export	242	Fiji	FJI	876	Wallis and Futuna Isds	WLF								07	COFFEE,TEA,COCOA,SPICES	1	No Quantity							5609			0
S3	2016	2016	2016	2	0	2	Export	242	Fiji	FJI	882	Samoa	WSM								07	COFFEE,TEA,COCOA,SPICES	1	No Quantity							221564			0
S3	2016	2016	2016	2	0	2	Export	242	Fiji	FJI	899	Areas, nes									07	COFFEE,TEA,COCOA,SPICES	1	No Quantity							12095			0
S3	2016	2016	2016	2	0	2	Export	246	Finland	FIN	0	World	WLD								07	COFFEE,TEA,COCOA,SPICES	1	No Quantity							133387225			0
S3	2016	2016	2016	2	0	2	Export	246	Finland	FIN	12	Algeria	DZA								07	COFFEE,TEA,COCOA,SPICES	1	No Quantity							63			0
S3	2016	2016	2016	2	0	2	Export	246	Finland	FIN	31	Azerbaijan	AZE								07	COFFEE,TEA,COCOA,SPICES	1	No Quantity							90469			0
S3	2016	2016	2016	2	0	2	Export	246	Finland	FIN	32	Argentina	ARG								07	COFFEE,TEA,COCOA,SPICES	1	No Quantity							17			0
S3	2016	2016	2016	2	0	2	Export	246	Finland	FIN	36	Australia	AUS								07	COFFEE,TEA,COCOA,SPICES	1	No Quantity							94567			0
S3	2016	2016	2016	2	0	2	Export	246	Finland	FIN	40	Austria	AUT								07	COFFEE,TEA,COCOA,SPICES	1	No Quantity							52699			0
S3	2016	2016	2016	2	0	2	Export	246	Finland	FIN	50	Bangladesh	BGD								07	COFFEE,TEA,COCOA,SPICES	1	No Quantity							7			0
S3	2016	2016	2016	2	0	2	Export	246	Finland	FIN	56	Belgium	BEL								07	COFFEE,TEA,COCOA,SPICES	1	No Quantity							12683			0
S3	2016	2016	2016	2	0	2	Export	246	Finland	FIN	70	Bosnia Herzegovina	BIH								07	COFFEE,TEA,COCOA,SPICES	1	No Quantity							165			0
S3	2016	2016	2016	2	0	2	Export	246	Finland	FIN	72	Botswana	BWA								07	COFFEE,TEA,COCOA,SPICES	1	No Quantity							10			0
S3	2016	2016	2016	2	0	2	Export	246	Finland	FIN	76	Brazil	BRA								07	COFFEE,TEA,COCOA,SPICES	1	No Quantity							8771			0
S3	2016	2016	2016	2	0	2	Export	246	Finland	FIN	100	Bulgaria	BGR								07	COFFEE,TEA,COCOA,SPICES	1	No Quantity							6155			0
S3	2016	2016	2016	2	0	2	Export	246	Finland	FIN	124	Canada	CAN								07	COFFEE,TEA,COCOA,SPICES	1	No Quantity							114804			0
S3	2016	2016	2016	2	0	2	Export	246	Finland	FIN	144	Sri Lanka	LKA								07	COFFEE,TEA,COCOA,SPICES	1	No Quantity							3			0
S3	2016	2016	2016	2	0	2	Export	246	Finland	FIN	152	Chile	CHL								07	COFFEE,TEA,COCOA,SPICES	1	No Quantity							24			0
S3	2016	2016	2016	2	0	2	Export	246	Finland	FIN	156	China	CHN								07	COFFEE,TEA,COCOA,SPICES	1	No Quantity							71158			0
S3	2016	2016	2016	2	0	2	Export	246	Finland	FIN	170	Colombia	COL								07	COFFEE,TEA,COCOA,SPICES	1	No Quantity							187			0
S3	2016	2016	2016	2	0	2	Export	246	Finland	FIN	188	Costa Rica	CRI								07	COFFEE,TEA,COCOA,SPICES	1	No Quantity							6			0
S3	2016	2016	2016	2	0	2	Export	246	Finland	FIN	203	Czechia	CZE								07	COFFEE,TEA,COCOA,SPICES	1	No Quantity							1161147			0
S3	2016	2016	2016	2	0	2	Export	246	Finland	FIN	208	Denmark	DNK								07	COFFEE,TEA,COCOA,SPICES	1	No Quantity							3620269			0
S3	2016	2016	2016	2	0	2	Export	246	Finland	FIN	218	Ecuador	ECU								07	COFFEE,TEA,COCOA,SPICES	1	No Quantity							111			0
S3	2016	2016	2016	2	0	2	Export	246	Finland	FIN	233	Estonia	EST								07	COFFEE,TEA,COCOA,SPICES	1	No Quantity							27436027			0
S3	2016	2016	2016	2	0	2	Export	246	Finland	FIN	251	France	FRA								07	COFFEE,TEA,COCOA,SPICES	1	No Quantity							1749			0
S3	2016	2016	2016	2	0	2	Export	246	Finland	FIN	270	Gambia	GMB								07	COFFEE,TEA,COCOA,SPICES	1	No Quantity							166			0
S3	2016	2016	2016	2	0	2	Export	246	Finland	FIN	276	Germany	DEU								07	COFFEE,TEA,COCOA,SPICES	1	No Quantity							6259851			0
S3	2016	2016	2016	2	0	2	Export	246	Finland	FIN	300	Greece	GRC								07	COFFEE,TEA,COCOA,SPICES	1	No Quantity							42846			0
S3	2016	2016	2016	2	0	2	Export	246	Finland	FIN	340	Honduras	HND								07	COFFEE,TEA,COCOA,SPICES	1	No Quantity							6			0
S3	2016	2016	2016	2	0	2	Export	246	Finland	FIN	344	China, Hong Kong SAR	HKG								07	COFFEE,TEA,COCOA,SPICES	1	No Quantity							52224			0
S3	2016	2016	2016	2	0	2	Export	246	Finland	FIN	348	Hungary	HUN								07	COFFEE,TEA,COCOA,SPICES	1	No Quantity							385			0
S3	2016	2016	2016	2	0	2	Export	246	Finland	FIN	352	Iceland	ISL								07	COFFEE,TEA,COCOA,SPICES	1	No Quantity							375266			0
S3	2016	2016	2016	2	0	2	Export	246	Finland	FIN	360	Indonesia	IDN								07	COFFEE,TEA,COCOA,SPICES	1	No Quantity							609494			0
S3	2016	2016	2016	2	0	2	Export	246	Finland	FIN	376	Israel	ISR								07	COFFEE,TEA,COCOA,SPICES	1	No Quantity							3359			0
S3	2016	2016	2016	2	0	2	Export	246	Finland	FIN	381	Italy	ITA								07	COFFEE,TEA,COCOA,SPICES	1	No Quantity							26270			0
S3	2016	2016	2016	2	0	2	Export	246	Finland	FIN	392	Japan	JPN								07	COFFEE,TEA,COCOA,SPICES	1	No Quantity							2596454			0
S3	2016	2016	2016	2	0	2	Export	246	Finland	FIN	398	Kazakhstan	KAZ								07	COFFEE,TEA,COCOA,SPICES	1	No Quantity							12903			0
S3	2016	2016	2016	2	0	2	Export	246	Finland	FIN	410	Rep. of Korea	KOR								07	COFFEE,TEA,COCOA,SPICES	1	No Quantity							825271			0
S3	2016	2016	2016	2	0	2	Export	246	Finland	FIN	414	Kuwait	KWT								07	COFFEE,TEA,COCOA,SPICES	1	No Quantity							4585			0
S3	2016	2016	2016	2	0	2	Export	246	Finland	FIN	422	Lebanon	LBN								07	COFFEE,TEA,COCOA,SPICES	1	No Quantity							2079			0
S3	2016	2016	2016	2	0	2	Export	246	Finland	FIN	428	Latvia	LVA								07	COFFEE,TEA,COCOA,SPICES	1	No Quantity							4845419			0
S3	2016	2016	2016	2	0	2	Export	246	Finland	FIN	440	Lithuania	LTU								07	COFFEE,TEA,COCOA,SPICES	1	No Quantity							13467312			0
S3	2016	2016	2016	2	0	2	Export	246	Finland	FIN	442	Luxembourg	LUX								07	COFFEE,TEA,COCOA,SPICES	1	No Quantity							4177			0
S3	2016	2016	2016	2	0	2	Export	246	Finland	FIN	458	Malaysia	MYS								07	COFFEE,TEA,COCOA,SPICES	1	No Quantity							104			0
S3	2016	2016	2016	2	0	2	Export	246	Finland	FIN	484	Mexico	MEX								07	COFFEE,TEA,COCOA,SPICES	1	No Quantity							86			0
S3	2016	2016	2016	2	0	2	Export	246	Finland	FIN	490	Other Asia, nes									07	COFFEE,TEA,COCOA,SPICES	1	No Quantity							136			0
S3	2016	2016	2016	2	0	2	Export	246	Finland	FIN	496	Mongolia	MNG								07	COFFEE,TEA,COCOA,SPICES	1	No Quantity							1			0
S3	2016	2016	2016	2	0	2	Export	246	Finland	FIN	499	Montenegro	MNE								07	COFFEE,TEA,COCOA,SPICES	1	No Quantity							6			0
S3	2016	2016	2016	2	0	2	Export	246	Finland	FIN	512	Oman	OMN								07	COFFEE,TEA,COCOA,SPICES	1	No Quantity							6			0
S3	2016	2016	2016	2	0	2	Export	246	Finland	FIN	528	Netherlands	NLD								07	COFFEE,TEA,COCOA,SPICES	1	No Quantity							182508			0
S3	2016	2016	2016	2	0	2	Export	246	Finland	FIN	554	New Zealand	NZL								07	COFFEE,TEA,COCOA,SPICES	1	No Quantity							4370			0
S3	2016	2016	2016	2	0	2	Export	246	Finland	FIN	579	Norway	NOR								07	COFFEE,TEA,COCOA,SPICES	1	No Quantity							2736954			0
S3	2016	2016	2016	2	0	2	Export	246	Finland	FIN	586	Pakistan	PAK								07	COFFEE,TEA,COCOA,SPICES	1	No Quantity							227			0
S3	2016	2016	2016	2	0	2	Export	246	Finland	FIN	604	Peru	PER								07	COFFEE,TEA,COCOA,SPICES	1	No Quantity							6			0
S3	2016	2016	2016	2	0	2	Export	246	Finland	FIN	608	Philippines	PHL								07	COFFEE,TEA,COCOA,SPICES	1	No Quantity							159			0
S3	2016	2016	2016	2	0	2	Export	246	Finland	FIN	616	Poland	POL								07	COFFEE,TEA,COCOA,SPICES	1	No Quantity							2116553			0
S3	2016	2016	2016	2	0	2	Export	246	Finland	FIN	620	Portugal	PRT								07	COFFEE,TEA,COCOA,SPICES	1	No Quantity							37122			0
S3	2016	2016	2016	2	0	2	Export	246	Finland	FIN	634	Qatar	QAT								07	COFFEE,TEA,COCOA,SPICES	1	No Quantity							162054			0
S3	2016	2016	2016	2	0	2	Export	246	Finland	FIN	643	Russian Federation	RUS								07	COFFEE,TEA,COCOA,SPICES	1	No Quantity							30072329			0
S3	2016	2016	2016	2	0	2	Export	246	Finland	FIN	682	Saudi Arabia	SAU								07	COFFEE,TEA,COCOA,SPICES	1	No Quantity							39723			0
S3	2016	2016	2016	2	0	2	Export	246	Finland	FIN	688	Serbia	SRB								07	COFFEE,TEA,COCOA,SPICES	1	No Quantity							11			0
S3	2016	2016	2016	2	0	2	Export	246	Finland	FIN	699	India	IND								07	COFFEE,TEA,COCOA,SPICES	1	No Quantity							136612			0
S3	2016	2016	2016	2	0	2	Export	246	Finland	FIN	702	Singapore	SGP								07	COFFEE,TEA,COCOA,SPICES	1	No Quantity							628030			0
S3	2016	2016	2016	2	0	2	Export	246	Finland	FIN	703	Slovakia	SVK								07	COFFEE,TEA,COCOA,SPICES	1	No Quantity							3691			0
S3	2016	2016	2016	2	0	2	Export	246	Finland	FIN	704	Viet Nam	VNM								07	COFFEE,TEA,COCOA,SPICES	1	No Quantity							17			0
S3	2016	2016	2016	2	0	2	Export	246	Finland	FIN	710	South Africa	ZAF								07	COFFEE,TEA,COCOA,SPICES	1	No Quantity							121			0
S3	2016	2016	2016	2	0	2	Export	246	Finland	FIN	724	Spain	ESP								07	COFFEE,TEA,COCOA,SPICES	1	No Quantity							161395			0
S3	2016	2016	2016	2	0	2	Export	246	Finland	FIN	752	Sweden	SWE								07	COFFEE,TEA,COCOA,SPICES	1	No Quantity							33286295			0
S3	2016	2016	2016	2	0	2	Export	246	Finland	FIN	757	Switzerland	CHE								07	COFFEE,TEA,COCOA,SPICES	1	No Quantity							97008			0
S3	2016	2016	2016	2	0	2	Export	246	Finland	FIN	764	Thailand	THA								07	COFFEE,TEA,COCOA,SPICES	1	No Quantity							86			0
S3	2016	2016	2016	2	0	2	Export	246	Finland	FIN	784	United Arab Emirates	ARE								07	COFFEE,TEA,COCOA,SPICES	1	No Quantity							445172			0
S3	2016	2016	2016	2	0	2	Export	246	Finland	FIN	792	Turkey	TUR								07	COFFEE,TEA,COCOA,SPICES	1	No Quantity							128			0
S3	2016	2016	2016	2	0	2	Export	246	Finland	FIN	804	Ukraine	UKR								07	COFFEE,TEA,COCOA,SPICES	1	No Quantity							725111			0
S3	2016	2016	2016	2	0	2	Export	246	Finland	FIN	826	United Kingdom	GBR								07	COFFEE,TEA,COCOA,SPICES	1	No Quantity							267307			0
S3	2016	2016	2016	2	0	2	Export	246	Finland	FIN	842	USA	USA								07	COFFEE,TEA,COCOA,SPICES	1	No Quantity							484695			0
S3	2016	2016	2016	2	0	2	Export	246	Finland	FIN	858	Uruguay	URY								07	COFFEE,TEA,COCOA,SPICES	1	No Quantity							22			0
S3	2016	2016	2016	2	0	2	Export	246	Finland	FIN	894	Zambia	ZMB								07	COFFEE,TEA,COCOA,SPICES	1	No Quantity							22			0
S3	2016	2016	2016	2	0	2	Export	242	Fiji	FJI	0	World	WLD								08	ANIMAL FEED STUFF	1	No Quantity							3960304			0
S3	2016	2016	2016	2	0	2	Export	242	Fiji	FJI	36	Australia	AUS								08	ANIMAL FEED STUFF	1	No Quantity							151827			0
S3	2016	2016	2016	2	0	2	Export	242	Fiji	FJI	90	Solomon Isds	SLB								08	ANIMAL FEED STUFF	1	No Quantity							34492			0
S3	2016	2016	2016	2	0	2	Export	242	Fiji	FJI	162	Christmas Isds	CXR								08	ANIMAL FEED STUFF	1	No Quantity							1314			0
S3	2016	2016	2016	2	0	2	Export	242	Fiji	FJI	184	Cook Isds	COK								08	ANIMAL FEED STUFF	1	No Quantity							115636			0
S3	2016	2016	2016	2	0	2	Export	242	Fiji	FJI	188	Costa Rica	CRI								08	ANIMAL FEED STUFF	1	No Quantity							68197			0
S3	2016	2016	2016	2	0	2	Export	242	Fiji	FJI	296	Kiribati	KIR								08	ANIMAL FEED STUFF	1	No Quantity							17041			0
S3	2016	2016	2016	2	0	2	Export	242	Fiji	FJI	360	Indonesia	IDN								08	ANIMAL FEED STUFF	1	No Quantity							173217			0
S3	2016	2016	2016	2	0	2	Export	242	Fiji	FJI	490	Other Asia, nes									08	ANIMAL FEED STUFF	1	No Quantity							419604			0
S3	2016	2016	2016	2	0	2	Export	242	Fiji	FJI	520	Nauru	NRU								08	ANIMAL FEED STUFF	1	No Quantity							2241			0
S3	2016	2016	2016	2	0	2	Export	242	Fiji	FJI	540	New Caledonia	NCL								08	ANIMAL FEED STUFF	1	No Quantity							82559			0
S3	2016	2016	2016	2	0	2	Export	242	Fiji	FJI	548	Vanuatu	VUT								08	ANIMAL FEED STUFF	1	No Quantity							528143			0
S3	2016	2016	2016	2	0	2	Export	242	Fiji	FJI	554	New Zealand	NZL								08	ANIMAL FEED STUFF	1	No Quantity							1493			0
S3	2016	2016	2016	2	0	2	Export	242	Fiji	FJI	704	Viet Nam	VNM								08	ANIMAL FEED STUFF	1	No Quantity							36021			0
S3	2016	2016	2016	2	0	2	Export	242	Fiji	FJI	776	Tonga	TON								08	ANIMAL FEED STUFF	1	No Quantity							396155			0
S3	2016	2016	2016	2	0	2	Export	242	Fiji	FJI	798	Tuvalu	TUV								08	ANIMAL FEED STUFF	1	No Quantity							70694			0
S3	2016	2016	2016	2	0	2	Export	242	Fiji	FJI	842	USA	USA								08	ANIMAL FEED STUFF	1	No Quantity							903			0
S3	2016	2016	2016	2	0	2	Export	242	Fiji	FJI	876	Wallis and Futuna Isds	WLF								08	ANIMAL FEED STUFF	1	No Quantity							1620724			0
S3	2016	2016	2016	2	0	2	Export	242	Fiji	FJI	882	Samoa	WSM								08	ANIMAL FEED STUFF	1	No Quantity							239931			0
S3	2016	2016	2016	2	0	2	Export	242	Fiji	FJI	899	Areas, nes									08	ANIMAL FEED STUFF	1	No Quantity							110			0
S3	2016	2016	2016	2	0	2	Export	246	Finland	FIN	0	World	WLD								08	ANIMAL FEED STUFF	1	No Quantity							49490626			0
S3	2016	2016	2016	2	0	2	Export	246	Finland	FIN	40	Austria	AUT								08	ANIMAL FEED STUFF	1	No Quantity							2054			0
S3	2016	2016	2016	2	0	2	Export	246	Finland	FIN	50	Bangladesh	BGD								08	ANIMAL FEED STUFF	1	No Quantity							6			0
S3	2016	2016	2016	2	0	2	Export	246	Finland	FIN	56	Belgium	BEL								08	ANIMAL FEED STUFF	1	No Quantity							277778			0
S3	2016	2016	2016	2	0	2	Export	246	Finland	FIN	100	Bulgaria	BGR								08	ANIMAL FEED STUFF	1	No Quantity							7999			0
S3	2016	2016	2016	2	0	2	Export	246	Finland	FIN	112	Belarus	BLR								08	ANIMAL FEED STUFF	1	No Quantity							506			0
S3	2016	2016	2016	2	0	2	Export	246	Finland	FIN	144	Sri Lanka	LKA								08	ANIMAL FEED STUFF	1	No Quantity							3546			0
S3	2016	2016	2016	2	0	2	Export	246	Finland	FIN	156	China	CHN								08	ANIMAL FEED STUFF	1	No Quantity							104578			0
S3	2016	2016	2016	2	0	2	Export	246	Finland	FIN	196	Cyprus	CYP								08	ANIMAL FEED STUFF	1	No Quantity							651			0
S3	2016	2016	2016	2	0	2	Export	246	Finland	FIN	203	Czechia	CZE								08	ANIMAL FEED STUFF	1	No Quantity							45058			0
S3	2016	2016	2016	2	0	2	Export	246	Finland	FIN	208	Denmark	DNK								08	ANIMAL FEED STUFF	1	No Quantity							1439144			0
S3	2016	2016	2016	2	0	2	Export	246	Finland	FIN	233	Estonia	EST								08	ANIMAL FEED STUFF	1	No Quantity							1228069			0
S3	2016	2016	2016	2	0	2	Export	246	Finland	FIN	251	France	FRA								08	ANIMAL FEED STUFF	1	No Quantity							6006			0
S3	2016	2016	2016	2	0	2	Export	246	Finland	FIN	270	Gambia	GMB								08	ANIMAL FEED STUFF	1	No Quantity							332			0
S3	2016	2016	2016	2	0	2	Export	246	Finland	FIN	276	Germany	DEU								08	ANIMAL FEED STUFF	1	No Quantity							447410			0
S3	2016	2016	2016	2	0	2	Export	246	Finland	FIN	300	Greece	GRC								08	ANIMAL FEED STUFF	1	No Quantity							31993			0
S3	2016	2016	2016	2	0	2	Export	246	Finland	FIN	348	Hungary	HUN								08	ANIMAL FEED STUFF	1	No Quantity							25163			0
S3	2016	2016	2016	2	0	2	Export	246	Finland	FIN	352	Iceland	ISL								08	ANIMAL FEED STUFF	1	No Quantity							5413			0
S3	2016	2016	2016	2	0	2	Export	246	Finland	FIN	372	Ireland	IRL								08	ANIMAL FEED STUFF	1	No Quantity							8034			0
S3	2016	2016	2016	2	0	2	Export	246	Finland	FIN	381	Italy	ITA								08	ANIMAL FEED STUFF	1	No Quantity							59524			0
S3	2016	2016	2016	2	0	2	Export	246	Finland	FIN	392	Japan	JPN								08	ANIMAL FEED STUFF	1	No Quantity							44845			0
S3	2016	2016	2016	2	0	2	Export	246	Finland	FIN	398	Kazakhstan	KAZ								08	ANIMAL FEED STUFF	1	No Quantity							11			0
S3	2016	2016	2016	2	0	2	Export	246	Finland	FIN	410	Rep. of Korea	KOR								08	ANIMAL FEED STUFF	1	No Quantity							12659			0
S3	2016	2016	2016	2	0	2	Export	246	Finland	FIN	428	Latvia	LVA								08	ANIMAL FEED STUFF	1	No Quantity							1106926			0
S3	2016	2016	2016	2	0	2	Export	246	Finland	FIN	440	Lithuania	LTU								08	ANIMAL FEED STUFF	1	No Quantity							565220			0
S3	2016	2016	2016	2	0	2	Export	246	Finland	FIN	442	Luxembourg	LUX								08	ANIMAL FEED STUFF	1	No Quantity							5390			0
S3	2016	2016	2016	2	0	2	Export	246	Finland	FIN	490	Other Asia, nes									08	ANIMAL FEED STUFF	1	No Quantity							23571			0
S3	2016	2016	2016	2	0	2	Export	246	Finland	FIN	498	Rep. of Moldova	MDA								08	ANIMAL FEED STUFF	1	No Quantity							509			0
S3	2016	2016	2016	2	0	2	Export	246	Finland	FIN	528	Netherlands	NLD								08	ANIMAL FEED STUFF	1	No Quantity							480299			0
S3	2016	2016	2016	2	0	2	Export	246	Finland	FIN	579	Norway	NOR								08	ANIMAL FEED STUFF	1	No Quantity							14733332			0
S3	2016	2016	2016	2	0	2	Export	246	Finland	FIN	616	Poland	POL								08	ANIMAL FEED STUFF	1	No Quantity							98042			0
S3	2016	2016	2016	2	0	2	Export	246	Finland	FIN	643	Russian Federation	RUS								08	ANIMAL FEED STUFF	1	No Quantity							20199814			0
S3	2016	2016	2016	2	0	2	Export	246	Finland	FIN	682	Saudi Arabia	SAU								08	ANIMAL FEED STUFF	1	No Quantity							27647			0
S3	2016	2016	2016	2	0	2	Export	246	Finland	FIN	688	Serbia	SRB								08	ANIMAL FEED STUFF	1	No Quantity							1			0
S3	2016	2016	2016	2	0	2	Export	246	Finland	FIN	699	India	IND								08	ANIMAL FEED STUFF	1	No Quantity							338392			0
S3	2016	2016	2016	2	0	2	Export	246	Finland	FIN	702	Singapore	SGP								08	ANIMAL FEED STUFF	1	No Quantity							139565			0
S3	2016	2016	2016	2	0	2	Export	246	Finland	FIN	704	Viet Nam	VNM								08	ANIMAL FEED STUFF	1	No Quantity							114364			0
S3	2016	2016	2016	2	0	2	Export	246	Finland	FIN	705	Slovenia	SVN								08	ANIMAL FEED STUFF	1	No Quantity							12487			0
S3	2016	2016	2016	2	0	2	Export	246	Finland	FIN	710	South Africa	ZAF								08	ANIMAL FEED STUFF	1	No Quantity							93866			0
S3	2016	2016	2016	2	0	2	Export	246	Finland	FIN	724	Spain	ESP								08	ANIMAL FEED STUFF	1	No Quantity							35972			0
S3	2016	2016	2016	2	0	2	Export	246	Finland	FIN	752	Sweden	SWE								08	ANIMAL FEED STUFF	1	No Quantity							6814416			0
S3	2016	2016	2016	2	0	2	Export	246	Finland	FIN	757	Switzerland	CHE								08	ANIMAL FEED STUFF	1	No Quantity							7314			0
S3	2016	2016	2016	2	0	2	Export	246	Finland	FIN	792	Turkey	TUR								08	ANIMAL FEED STUFF	1	No Quantity							28277			0
S3	2016	2016	2016	2	0	2	Export	246	Finland	FIN	804	Ukraine	UKR								08	ANIMAL FEED STUFF	1	No Quantity							20898			0
S3	2016	2016	2016	2	0	2	Export	246	Finland	FIN	818	Egypt	EGY								08	ANIMAL FEED STUFF	1	No Quantity							21866			0
S3	2016	2016	2016	2	0	2	Export	246	Finland	FIN	826	United Kingdom	GBR								08	ANIMAL FEED STUFF	1	No Quantity							452202			0
S3	2016	2016	2016	2	0	2	Export	246	Finland	FIN	842	USA	USA								08	ANIMAL FEED STUFF	1	No Quantity							419475			0
S3	2016	2016	2016	2	0	2	Export	242	Fiji	FJI	0	World	WLD								09	MISC.EDIBLE PRODUCTS ETC	1	No Quantity							4053114			0
S3	2016	2016	2016	2	0	2	Export	242	Fiji	FJI	16	American Samoa	ASM								09	MISC.EDIBLE PRODUCTS ETC	1	No Quantity							21245			0
S3	2016	2016	2016	2	0	2	Export	242	Fiji	FJI	36	Australia	AUS								09	MISC.EDIBLE PRODUCTS ETC	1	No Quantity							299101			0
S3	2016	2016	2016	2	0	2	Export	242	Fiji	FJI	90	Solomon Isds	SLB								09	MISC.EDIBLE PRODUCTS ETC	1	No Quantity							47426			0
S3	2016	2016	2016	2	0	2	Export	242	Fiji	FJI	124	Canada	CAN								09	MISC.EDIBLE PRODUCTS ETC	1	No Quantity							119686			0
S3	2016	2016	2016	2	0	2	Export	242	Fiji	FJI	162	Christmas Isds	CXR								09	MISC.EDIBLE PRODUCTS ETC	1	No Quantity							8250			0
S3	2016	2016	2016	2	0	2	Export	242	Fiji	FJI	184	Cook Isds	COK								09	MISC.EDIBLE PRODUCTS ETC	1	No Quantity							30225			0
S3	2016	2016	2016	2	0	2	Export	242	Fiji	FJI	258	French Polynesia	PYF								09	MISC.EDIBLE PRODUCTS ETC	1	No Quantity							815			0
S3	2016	2016	2016	2	0	2	Export	242	Fiji	FJI	296	Kiribati	KIR								09	MISC.EDIBLE PRODUCTS ETC	1	No Quantity							392726			0
S3	2016	2016	2016	2	0	2	Export	242	Fiji	FJI	344	China, Hong Kong SAR	HKG								09	MISC.EDIBLE PRODUCTS ETC	1	No Quantity							36			0
S3	2016	2016	2016	2	0	2	Export	242	Fiji	FJI	381	Italy	ITA								09	MISC.EDIBLE PRODUCTS ETC	1	No Quantity							2242			0
S3	2016	2016	2016	2	0	2	Export	242	Fiji	FJI	458	Malaysia	MYS								09	MISC.EDIBLE PRODUCTS ETC	1	No Quantity							18571			0
S3	2016	2016	2016	2	0	2	Export	242	Fiji	FJI	462	Maldives	MDV								09	MISC.EDIBLE PRODUCTS ETC	1	No Quantity							6563			0
S3	2016	2016	2016	2	0	2	Export	242	Fiji	FJI	470	Malta	MLT								09	MISC.EDIBLE PRODUCTS ETC	1	No Quantity							35243			0
S3	2016	2016	2016	2	0	2	Export	242	Fiji	FJI	520	Nauru	NRU								09	MISC.EDIBLE PRODUCTS ETC	1	No Quantity							77164			0
S3	2016	2016	2016	2	0	2	Export	242	Fiji	FJI	540	New Caledonia	NCL								09	MISC.EDIBLE PRODUCTS ETC	1	No Quantity							3060			0
S3	2016	2016	2016	2	0	2	Export	242	Fiji	FJI	548	Vanuatu	VUT								09	MISC.EDIBLE PRODUCTS ETC	1	No Quantity							363396			0
S3	2016	2016	2016	2	0	2	Export	242	Fiji	FJI	554	New Zealand	NZL								09	MISC.EDIBLE PRODUCTS ETC	1	No Quantity							846442			0
S3	2016	2016	2016	2	0	2	Export	242	Fiji	FJI	570	Niue	NIU								09	MISC.EDIBLE PRODUCTS ETC	1	No Quantity							43			0
S3	2016	2016	2016	2	0	2	Export	242	Fiji	FJI	583	FS Micronesia	FSM								09	MISC.EDIBLE PRODUCTS ETC	1	No Quantity							897			0
S3	2016	2016	2016	2	0	2	Export	242	Fiji	FJI	584	Marshall Isds	MHL								09	MISC.EDIBLE PRODUCTS ETC	1	No Quantity							1644			0
S3	2016	2016	2016	2	0	2	Export	242	Fiji	FJI	598	Papua New Guinea	PNG								09	MISC.EDIBLE PRODUCTS ETC	1	No Quantity							184710			0
S3	2016	2016	2016	2	0	2	Export	242	Fiji	FJI	702	Singapore	SGP								09	MISC.EDIBLE PRODUCTS ETC	1	No Quantity							207			0
S3	2016	2016	2016	2	0	2	Export	242	Fiji	FJI	710	South Africa	ZAF								09	MISC.EDIBLE PRODUCTS ETC	1	No Quantity							78212			0
S3	2016	2016	2016	2	0	2	Export	242	Fiji	FJI	776	Tonga	TON								09	MISC.EDIBLE PRODUCTS ETC	1	No Quantity							312308			0
S3	2016	2016	2016	2	0	2	Export	242	Fiji	FJI	784	United Arab Emirates	ARE								09	MISC.EDIBLE PRODUCTS ETC	1	No Quantity							21461			0
S3	2016	2016	2016	2	0	2	Export	242	Fiji	FJI	798	Tuvalu	TUV								09	MISC.EDIBLE PRODUCTS ETC	1	No Quantity							194300			0
S3	2016	2016	2016	2	0	2	Export	242	Fiji	FJI	826	United Kingdom	GBR								09	MISC.EDIBLE PRODUCTS ETC	1	No Quantity							156965			0
S3	2016	2016	2016	2	0	2	Export	242	Fiji	FJI	842	USA	USA								09	MISC.EDIBLE PRODUCTS ETC	1	No Quantity							546924			0
S3	2016	2016	2016	2	0	2	Export	242	Fiji	FJI	876	Wallis and Futuna Isds	WLF								09	MISC.EDIBLE PRODUCTS ETC	1	No Quantity							35860			0
S3	2016	2016	2016	2	0	2	Export	242	Fiji	FJI	882	Samoa	WSM								09	MISC.EDIBLE PRODUCTS ETC	1	No Quantity							216153			0
S3	2016	2016	2016	2	0	2	Export	242	Fiji	FJI	899	Areas, nes									09	MISC.EDIBLE PRODUCTS ETC	1	No Quantity							31236			0
S3	2016	2016	2016	2	0	2	Export	246	Finland	FIN	0	World	WLD								09	MISC.EDIBLE PRODUCTS ETC	1	No Quantity							70670636			0
S3	2016	2016	2016	2	0	2	Export	246	Finland	FIN	31	Azerbaijan	AZE								09	MISC.EDIBLE PRODUCTS ETC	1	No Quantity							572656			0
S3	2016	2016	2016	2	0	2	Export	246	Finland	FIN	36	Australia	AUS								09	MISC.EDIBLE PRODUCTS ETC	1	No Quantity							680			0
S3	2016	2016	2016	2	0	2	Export	246	Finland	FIN	40	Austria	AUT								09	MISC.EDIBLE PRODUCTS ETC	1	No Quantity							36900			0
S3	2016	2016	2016	2	0	2	Export	246	Finland	FIN	51	Armenia	ARM								09	MISC.EDIBLE PRODUCTS ETC	1	No Quantity							62203			0
S3	2016	2016	2016	2	0	2	Export	246	Finland	FIN	56	Belgium	BEL								09	MISC.EDIBLE PRODUCTS ETC	1	No Quantity							326364			0
S3	2016	2016	2016	2	0	2	Export	246	Finland	FIN	76	Brazil	BRA								09	MISC.EDIBLE PRODUCTS ETC	1	No Quantity							1129			0
S3	2016	2016	2016	2	0	2	Export	246	Finland	FIN	112	Belarus	BLR								09	MISC.EDIBLE PRODUCTS ETC	1	No Quantity							17519			0
S3	2016	2016	2016	2	0	2	Export	246	Finland	FIN	116	Cambodia	KHM								09	MISC.EDIBLE PRODUCTS ETC	1	No Quantity							231			0
S3	2016	2016	2016	2	0	2	Export	246	Finland	FIN	124	Canada	CAN								09	MISC.EDIBLE PRODUCTS ETC	1	No Quantity							12095			0
S3	2016	2016	2016	2	0	2	Export	246	Finland	FIN	144	Sri Lanka	LKA								09	MISC.EDIBLE PRODUCTS ETC	1	No Quantity							2			0
S3	2016	2016	2016	2	0	2	Export	246	Finland	FIN	152	Chile	CHL								09	MISC.EDIBLE PRODUCTS ETC	1	No Quantity							207			0
S3	2016	2016	2016	2	0	2	Export	246	Finland	FIN	156	China	CHN								09	MISC.EDIBLE PRODUCTS ETC	1	No Quantity							1573654			0
S3	2016	2016	2016	2	0	2	Export	246	Finland	FIN	170	Colombia	COL								09	MISC.EDIBLE PRODUCTS ETC	1	No Quantity							32103			0
S3	2016	2016	2016	2	0	2	Export	246	Finland	FIN	196	Cyprus	CYP								09	MISC.EDIBLE PRODUCTS ETC	1	No Quantity							24904			0
S3	2016	2016	2016	2	0	2	Export	246	Finland	FIN	203	Czechia	CZE								09	MISC.EDIBLE PRODUCTS ETC	1	No Quantity							394416			0
S3	2016	2016	2016	2	0	2	Export	246	Finland	FIN	208	Denmark	DNK								09	MISC.EDIBLE PRODUCTS ETC	1	No Quantity							9373456			0
S3	2016	2016	2016	2	0	2	Export	246	Finland	FIN	233	Estonia	EST								09	MISC.EDIBLE PRODUCTS ETC	1	No Quantity							9785643			0
S3	2016	2016	2016	2	0	2	Export	246	Finland	FIN	251	France	FRA								09	MISC.EDIBLE PRODUCTS ETC	1	No Quantity							78759			0
S3	2016	2016	2016	2	0	2	Export	246	Finland	FIN	268	Georgia	GEO								09	MISC.EDIBLE PRODUCTS ETC	1	No Quantity							29101			0
S3	2016	2016	2016	2	0	2	Export	246	Finland	FIN	276	Germany	DEU								09	MISC.EDIBLE PRODUCTS ETC	1	No Quantity							2249918			0
S3	2016	2016	2016	2	0	2	Export	246	Finland	FIN	300	Greece	GRC								09	MISC.EDIBLE PRODUCTS ETC	1	No Quantity							4646			0
S3	2016	2016	2016	2	0	2	Export	246	Finland	FIN	344	China, Hong Kong SAR	HKG								09	MISC.EDIBLE PRODUCTS ETC	1	No Quantity							14830			0
S3	2016	2016	2016	2	0	2	Export	246	Finland	FIN	348	Hungary	HUN								09	MISC.EDIBLE PRODUCTS ETC	1	No Quantity							128003			0
S3	2016	2016	2016	2	0	2	Export	246	Finland	FIN	352	Iceland	ISL								09	MISC.EDIBLE PRODUCTS ETC	1	No Quantity							3217			0
S3	2016	2016	2016	2	0	2	Export	246	Finland	FIN	360	Indonesia	IDN								09	MISC.EDIBLE PRODUCTS ETC	1	No Quantity							48			0
S3	2016	2016	2016	2	0	2	Export	246	Finland	FIN	364	Iran	IRN								09	MISC.EDIBLE PRODUCTS ETC	1	No Quantity							20			0
S3	2016	2016	2016	2	0	2	Export	246	Finland	FIN	372	Ireland	IRL								09	MISC.EDIBLE PRODUCTS ETC	1	No Quantity							9589			0
S3	2016	2016	2016	2	0	2	Export	246	Finland	FIN	376	Israel	ISR								09	MISC.EDIBLE PRODUCTS ETC	1	No Quantity							53476			0
S3	2016	2016	2016	2	0	2	Export	246	Finland	FIN	381	Italy	ITA								09	MISC.EDIBLE PRODUCTS ETC	1	No Quantity							86480			0
S3	2016	2016	2016	2	0	2	Export	246	Finland	FIN	392	Japan	JPN								09	MISC.EDIBLE PRODUCTS ETC	1	No Quantity							29182			0
S3	2016	2016	2016	2	0	2	Export	246	Finland	FIN	398	Kazakhstan	KAZ								09	MISC.EDIBLE PRODUCTS ETC	1	No Quantity							188352			0
S3	2016	2016	2016	2	0	2	Export	246	Finland	FIN	410	Rep. of Korea	KOR								09	MISC.EDIBLE PRODUCTS ETC	1	No Quantity							186123			0
S3	2016	2016	2016	2	0	2	Export	246	Finland	FIN	422	Lebanon	LBN								09	MISC.EDIBLE PRODUCTS ETC	1	No Quantity							53216			0
S3	2016	2016	2016	2	0	2	Export	246	Finland	FIN	428	Latvia	LVA								09	MISC.EDIBLE PRODUCTS ETC	1	No Quantity							643580			0
S3	2016	2016	2016	2	0	2	Export	246	Finland	FIN	440	Lithuania	LTU								09	MISC.EDIBLE PRODUCTS ETC	1	No Quantity							492270			0
S3	2016	2016	2016	2	0	2	Export	246	Finland	FIN	442	Luxembourg	LUX								09	MISC.EDIBLE PRODUCTS ETC	1	No Quantity							14705			0
S3	2016	2016	2016	2	0	2	Export	246	Finland	FIN	458	Malaysia	MYS								09	MISC.EDIBLE PRODUCTS ETC	1	No Quantity							11			0
S3	2016	2016	2016	2	0	2	Export	246	Finland	FIN	484	Mexico	MEX								09	MISC.EDIBLE PRODUCTS ETC	1	No Quantity							13			0
S3	2016	2016	2016	2	0	2	Export	246	Finland	FIN	498	Rep. of Moldova	MDA								09	MISC.EDIBLE PRODUCTS ETC	1	No Quantity							38177			0
S3	2016	2016	2016	2	0	2	Export	246	Finland	FIN	528	Netherlands	NLD								09	MISC.EDIBLE PRODUCTS ETC	1	No Quantity							3951048			0
S3	2016	2016	2016	2	0	2	Export	246	Finland	FIN	554	New Zealand	NZL								09	MISC.EDIBLE PRODUCTS ETC	1	No Quantity							84			0
S3	2016	2016	2016	2	0	2	Export	246	Finland	FIN	558	Nicaragua	NIC								09	MISC.EDIBLE PRODUCTS ETC	1	No Quantity							13			0
S3	2016	2016	2016	2	0	2	Export	246	Finland	FIN	579	Norway	NOR								09	MISC.EDIBLE PRODUCTS ETC	1	No Quantity							2770281			0
S3	2016	2016	2016	2	0	2	Export	246	Finland	FIN	604	Peru	PER								09	MISC.EDIBLE PRODUCTS ETC	1	No Quantity							2			0
S3	2016	2016	2016	2	0	2	Export	246	Finland	FIN	608	Philippines	PHL								09	MISC.EDIBLE PRODUCTS ETC	1	No Quantity							34877			0
S3	2016	2016	2016	2	0	2	Export	246	Finland	FIN	616	Poland	POL								09	MISC.EDIBLE PRODUCTS ETC	1	No Quantity							751137			0
S3	2016	2016	2016	2	0	2	Export	246	Finland	FIN	620	Portugal	PRT								09	MISC.EDIBLE PRODUCTS ETC	1	No Quantity							223404			0
S3	2016	2016	2016	2	0	2	Export	246	Finland	FIN	642	Romania	ROU								09	MISC.EDIBLE PRODUCTS ETC	1	No Quantity							1619			0
S3	2016	2016	2016	2	0	2	Export	246	Finland	FIN	643	Russian Federation	RUS								09	MISC.EDIBLE PRODUCTS ETC	1	No Quantity							17371104			0
S3	2016	2016	2016	2	0	2	Export	246	Finland	FIN	682	Saudi Arabia	SAU								09	MISC.EDIBLE PRODUCTS ETC	1	No Quantity							1600			0
S3	2016	2016	2016	2	0	2	Export	246	Finland	FIN	688	Serbia	SRB								09	MISC.EDIBLE PRODUCTS ETC	1	No Quantity							9220			0
S3	2016	2016	2016	2	0	2	Export	246	Finland	FIN	699	India	IND								09	MISC.EDIBLE PRODUCTS ETC	1	No Quantity							3			0
S3	2016	2016	2016	2	0	2	Export	246	Finland	FIN	702	Singapore	SGP								09	MISC.EDIBLE PRODUCTS ETC	1	No Quantity							167			0
S3	2016	2016	2016	2	0	2	Export	246	Finland	FIN	703	Slovakia	SVK								09	MISC.EDIBLE PRODUCTS ETC	1	No Quantity							59640			0
S3	2016	2016	2016	2	0	2	Export	246	Finland	FIN	704	Viet Nam	VNM								09	MISC.EDIBLE PRODUCTS ETC	1	No Quantity							80229			0
S3	2016	2016	2016	2	0	2	Export	246	Finland	FIN	705	Slovenia	SVN								09	MISC.EDIBLE PRODUCTS ETC	1	No Quantity							14651			0
S3	2016	2016	2016	2	0	2	Export	246	Finland	FIN	710	South Africa	ZAF								09	MISC.EDIBLE PRODUCTS ETC	1	No Quantity							23			0
S3	2016	2016	2016	2	0	2	Export	246	Finland	FIN	724	Spain	ESP								09	MISC.EDIBLE PRODUCTS ETC	1	No Quantity							354056			0
S3	2016	2016	2016	2	0	2	Export	246	Finland	FIN	752	Sweden	SWE								09	MISC.EDIBLE PRODUCTS ETC	1	No Quantity							14365055			0
S3	2016	2016	2016	2	0	2	Export	246	Finland	FIN	757	Switzerland	CHE								09	MISC.EDIBLE PRODUCTS ETC	1	No Quantity							284414			0
S3	2016	2016	2016	2	0	2	Export	246	Finland	FIN	764	Thailand	THA								09	MISC.EDIBLE PRODUCTS ETC	1	No Quantity							19			0
S3	2016	2016	2016	2	0	2	Export	246	Finland	FIN	784	United Arab Emirates	ARE								09	MISC.EDIBLE PRODUCTS ETC	1	No Quantity							19			0
S3	2016	2016	2016	2	0	2	Export	246	Finland	FIN	792	Turkey	TUR								09	MISC.EDIBLE PRODUCTS ETC	1	No Quantity							361756			0
S3	2016	2016	2016	2	0	2	Export	246	Finland	FIN	804	Ukraine	UKR								09	MISC.EDIBLE PRODUCTS ETC	1	No Quantity							399461			0
S3	2016	2016	2016	2	0	2	Export	246	Finland	FIN	826	United Kingdom	GBR								09	MISC.EDIBLE PRODUCTS ETC	1	No Quantity							2310565			0
S3	2016	2016	2016	2	0	2	Export	246	Finland	FIN	842	USA	USA								09	MISC.EDIBLE PRODUCTS ETC	1	No Quantity							808311			0
S3	2016	2016	2016	2	0	2	Export	242	Fiji	FJI	0	World	WLD								11	BEVERAGES	1	No Quantity							112299737			0
S3	2016	2016	2016	2	0	2	Export	242	Fiji	FJI	16	American Samoa	ASM								11	BEVERAGES	1	No Quantity							572994			0
S3	2016	2016	2016	2	0	2	Export	242	Fiji	FJI	32	Argentina	ARG								11	BEVERAGES	1	No Quantity							3416			0
S3	2016	2016	2016	2	0	2	Export	242	Fiji	FJI	36	Australia	AUS								11	BEVERAGES	1	No Quantity							1241281			0
S3	2016	2016	2016	2	0	2	Export	242	Fiji	FJI	48	Bahrain	BHR								11	BEVERAGES	1	No Quantity							22371			0
S3	2016	2016	2016	2	0	2	Export	242	Fiji	FJI	90	Solomon Isds	SLB								11	BEVERAGES	1	No Quantity							922			0
S3	2016	2016	2016	2	0	2	Export	242	Fiji	FJI	104	Myanmar	MMR								11	BEVERAGES	1	No Quantity							20239			0
S3	2016	2016	2016	2	0	2	Export	242	Fiji	FJI	116	Cambodia	KHM								11	BEVERAGES	1	No Quantity							98537			0
S3	2016	2016	2016	2	0	2	Export	242	Fiji	FJI	124	Canada	CAN								11	BEVERAGES	1	No Quantity							2377113			0
S3	2016	2016	2016	2	0	2	Export	242	Fiji	FJI	152	Chile	CHL								11	BEVERAGES	1	No Quantity							109			0
S3	2016	2016	2016	2	0	2	Export	242	Fiji	FJI	156	China	CHN								11	BEVERAGES	1	No Quantity							2568178			0
S3	2016	2016	2016	2	0	2	Export	242	Fiji	FJI	162	Christmas Isds	CXR								11	BEVERAGES	1	No Quantity							1379			0
S3	2016	2016	2016	2	0	2	Export	242	Fiji	FJI	184	Cook Isds	COK								11	BEVERAGES	1	No Quantity							60784			0
S3	2016	2016	2016	2	0	2	Export	242	Fiji	FJI	233	Estonia	EST								11	BEVERAGES	1	No Quantity							5457			0
S3	2016	2016	2016	2	0	2	Export	242	Fiji	FJI	251	France	FRA								11	BEVERAGES	1	No Quantity							2052			0
S3	2016	2016	2016	2	0	2	Export	242	Fiji	FJI	258	French Polynesia	PYF								11	BEVERAGES	1	No Quantity							51090			0
S3	2016	2016	2016	2	0	2	Export	242	Fiji	FJI	296	Kiribati	KIR								11	BEVERAGES	1	No Quantity							377671			0
S3	2016	2016	2016	2	0	2	Export	242	Fiji	FJI	316	Guam	GUM								11	BEVERAGES	1	No Quantity							114933			0
S3	2016	2016	2016	2	0	2	Export	242	Fiji	FJI	344	China, Hong Kong SAR	HKG								11	BEVERAGES	1	No Quantity							550515			0
S3	2016	2016	2016	2	0	2	Export	242	Fiji	FJI	360	Indonesia	IDN								11	BEVERAGES	1	No Quantity							288998			0
S3	2016	2016	2016	2	0	2	Export	242	Fiji	FJI	381	Italy	ITA								11	BEVERAGES	1	No Quantity							191			0
S3	2016	2016	2016	2	0	2	Export	242	Fiji	FJI	392	Japan	JPN								11	BEVERAGES	1	No Quantity							851692			0
S3	2016	2016	2016	2	0	2	Export	242	Fiji	FJI	410	Rep. of Korea	KOR								11	BEVERAGES	1	No Quantity							679989			0
S3	2016	2016	2016	2	0	2	Export	242	Fiji	FJI	414	Kuwait	KWT								11	BEVERAGES	1	No Quantity							136807			0
S3	2016	2016	2016	2	0	2	Export	242	Fiji	FJI	446	China, Macao SAR	MAC								11	BEVERAGES	1	No Quantity							288038			0
S3	2016	2016	2016	2	0	2	Export	242	Fiji	FJI	458	Malaysia	MYS								11	BEVERAGES	1	No Quantity							25044			0
S3	2016	2016	2016	2	0	2	Export	242	Fiji	FJI	462	Maldives	MDV								11	BEVERAGES	1	No Quantity							19796			0
S3	2016	2016	2016	2	0	2	Export	242	Fiji	FJI	484	Mexico	MEX								11	BEVERAGES	1	No Quantity							5407			0
S3	2016	2016	2016	2	0	2	Export	242	Fiji	FJI	490	Other Asia, nes									11	BEVERAGES	1	No Quantity							689372			0
S3	2016	2016	2016	2	0	2	Export	242	Fiji	FJI	520	Nauru	NRU								11	BEVERAGES	1	No Quantity							234130			0
S3	2016	2016	2016	2	0	2	Export	242	Fiji	FJI	548	Vanuatu	VUT								11	BEVERAGES	1	No Quantity							1430245			0
S3	2016	2016	2016	2	0	2	Export	242	Fiji	FJI	554	New Zealand	NZL								11	BEVERAGES	1	No Quantity							107133			0
S3	2016	2016	2016	2	0	2	Export	242	Fiji	FJI	570	Niue	NIU								11	BEVERAGES	1	No Quantity							331			0
S3	2016	2016	2016	2	0	2	Export	242	Fiji	FJI	583	FS Micronesia	FSM								11	BEVERAGES	1	No Quantity							6484			0
S3	2016	2016	2016	2	0	2	Export	242	Fiji	FJI	598	Papua New Guinea	PNG								11	BEVERAGES	1	No Quantity							273181			0
S3	2016	2016	2016	2	0	2	Export	242	Fiji	FJI	608	Philippines	PHL								11	BEVERAGES	1	No Quantity							68642			0
S3	2016	2016	2016	2	0	2	Export	242	Fiji	FJI	634	Qatar	QAT								11	BEVERAGES	1	No Quantity							88592			0
S3	2016	2016	2016	2	0	2	Export	242	Fiji	FJI	682	Saudi Arabia	SAU								11	BEVERAGES	1	No Quantity							108419			0
S3	2016	2016	2016	2	0	2	Export	242	Fiji	FJI	702	Singapore	SGP								11	BEVERAGES	1	No Quantity							797501			0
S3	2016	2016	2016	2	0	2	Export	242	Fiji	FJI	704	Viet Nam	VNM								11	BEVERAGES	1	No Quantity							3415857			0
S3	2016	2016	2016	2	0	2	Export	242	Fiji	FJI	764	Thailand	THA								11	BEVERAGES	1	No Quantity							109025			0
S3	2016	2016	2016	2	0	2	Export	242	Fiji	FJI	776	Tonga	TON								11	BEVERAGES	1	No Quantity							1179894			0
S3	2016	2016	2016	2	0	2	Export	242	Fiji	FJI	784	United Arab Emirates	ARE								11	BEVERAGES	1	No Quantity							476328			0
S3	2016	2016	2016	2	0	2	Export	242	Fiji	FJI	798	Tuvalu	TUV								11	BEVERAGES	1	No Quantity							200809			0
S3	2016	2016	2016	2	0	2	Export	242	Fiji	FJI	826	United Kingdom	GBR								11	BEVERAGES	1	No Quantity							1284894			0
S3	2016	2016	2016	2	0	2	Export	242	Fiji	FJI	842	USA	USA								11	BEVERAGES	1	No Quantity							90401435			0
S3	2016	2016	2016	2	0	2	Export	242	Fiji	FJI	876	Wallis and Futuna Isds	WLF								11	BEVERAGES	1	No Quantity							280362			0
S3	2016	2016	2016	2	0	2	Export	242	Fiji	FJI	882	Samoa	WSM								11	BEVERAGES	1	No Quantity							758386			0
S3	2016	2016	2016	2	0	2	Export	242	Fiji	FJI	899	Areas, nes									11	BEVERAGES	1	No Quantity							23711			0
S3	2016	2016	2016	2	0	2	Export	246	Finland	FIN	0	World	WLD								11	BEVERAGES	1	No Quantity							178607658			0
S3	2016	2016	2016	2	0	2	Export	246	Finland	FIN	4	Afghanistan	AFG								11	BEVERAGES	1	No Quantity							3854			0
S3	2016	2016	2016	2	0	2	Export	246	Finland	FIN	8	Albania	ALB								11	BEVERAGES	1	No Quantity							33482			0
S3	2016	2016	2016	2	0	2	Export	246	Finland	FIN	20	Andorra	AND								11	BEVERAGES	1	No Quantity							3751			0
S3	2016	2016	2016	2	0	2	Export	246	Finland	FIN	31	Azerbaijan	AZE								11	BEVERAGES	1	No Quantity							679			0
S3	2016	2016	2016	2	0	2	Export	246	Finland	FIN	32	Argentina	ARG								11	BEVERAGES	1	No Quantity							25387			0
S3	2016	2016	2016	2	0	2	Export	246	Finland	FIN	36	Australia	AUS								11	BEVERAGES	1	No Quantity							959890			0
S3	2016	2016	2016	2	0	2	Export	246	Finland	FIN	40	Austria	AUT								11	BEVERAGES	1	No Quantity							58041			0
S3	2016	2016	2016	2	0	2	Export	246	Finland	FIN	44	Bahamas	BHS								11	BEVERAGES	1	No Quantity							52693			0
S3	2016	2016	2016	2	0	2	Export	246	Finland	FIN	48	Bahrain	BHR								11	BEVERAGES	1	No Quantity							124499			0
S3	2016	2016	2016	2	0	2	Export	246	Finland	FIN	51	Armenia	ARM								11	BEVERAGES	1	No Quantity							568213			0
S3	2016	2016	2016	2	0	2	Export	246	Finland	FIN	56	Belgium	BEL								11	BEVERAGES	1	No Quantity							55835			0
S3	2016	2016	2016	2	0	2	Export	246	Finland	FIN	60	Bermuda	BMU								11	BEVERAGES	1	No Quantity							23033			0
S3	2016	2016	2016	2	0	2	Export	246	Finland	FIN	76	Brazil	BRA								11	BEVERAGES	1	No Quantity							261293			0
S3	2016	2016	2016	2	0	2	Export	246	Finland	FIN	100	Bulgaria	BGR								11	BEVERAGES	1	No Quantity							1031503			0
S3	2016	2016	2016	2	0	2	Export	246	Finland	FIN	112	Belarus	BLR								11	BEVERAGES	1	No Quantity							43484			0
S3	2016	2016	2016	2	0	2	Export	246	Finland	FIN	124	Canada	CAN								11	BEVERAGES	1	No Quantity							1653496			0
S3	2016	2016	2016	2	0	2	Export	246	Finland	FIN	152	Chile	CHL								11	BEVERAGES	1	No Quantity							663806			0
S3	2016	2016	2016	2	0	2	Export	246	Finland	FIN	156	China	CHN								11	BEVERAGES	1	No Quantity							577958			0
S3	2016	2016	2016	2	0	2	Export	246	Finland	FIN	170	Colombia	COL								11	BEVERAGES	1	No Quantity							32781			0
S3	2016	2016	2016	2	0	2	Export	246	Finland	FIN	188	Costa Rica	CRI								11	BEVERAGES	1	No Quantity							172593			0
S3	2016	2016	2016	2	0	2	Export	246	Finland	FIN	191	Croatia	HRV								11	BEVERAGES	1	No Quantity							115922			0
S3	2016	2016	2016	2	0	2	Export	246	Finland	FIN	196	Cyprus	CYP								11	BEVERAGES	1	No Quantity							33371			0
S3	2016	2016	2016	2	0	2	Export	246	Finland	FIN	203	Czechia	CZE								11	BEVERAGES	1	No Quantity							4032230			0
S3	2016	2016	2016	2	0	2	Export	246	Finland	FIN	208	Denmark	DNK								11	BEVERAGES	1	No Quantity							8752642			0
S3	2016	2016	2016	2	0	2	Export	246	Finland	FIN	214	Dominican Rep.	DOM								11	BEVERAGES	1	No Quantity							26042			0
S3	2016	2016	2016	2	0	2	Export	246	Finland	FIN	222	El Salvador	SLV								11	BEVERAGES	1	No Quantity							304681			0
S3	2016	2016	2016	2	0	2	Export	246	Finland	FIN	233	Estonia	EST								11	BEVERAGES	1	No Quantity							35169389			0
S3	2016	2016	2016	2	0	2	Export	246	Finland	FIN	251	France	FRA								11	BEVERAGES	1	No Quantity							421447			0
S3	2016	2016	2016	2	0	2	Export	246	Finland	FIN	268	Georgia	GEO								11	BEVERAGES	1	No Quantity							1312570			0
S3	2016	2016	2016	2	0	2	Export	246	Finland	FIN	276	Germany	DEU								11	BEVERAGES	1	No Quantity							7155761			0
S3	2016	2016	2016	2	0	2	Export	246	Finland	FIN	288	Ghana	GHA								11	BEVERAGES	1	No Quantity							7235			0
S3	2016	2016	2016	2	0	2	Export	246	Finland	FIN	292	Gibraltar	GIB								11	BEVERAGES	1	No Quantity							9526			0
S3	2016	2016	2016	2	0	2	Export	246	Finland	FIN	300	Greece	GRC								11	BEVERAGES	1	No Quantity							483575			0
S3	2016	2016	2016	2	0	2	Export	246	Finland	FIN	320	Guatemala	GTM								11	BEVERAGES	1	No Quantity							93733			0
S3	2016	2016	2016	2	0	2	Export	246	Finland	FIN	332	Haiti	HTI								11	BEVERAGES	1	No Quantity							19533			0
S3	2016	2016	2016	2	0	2	Export	246	Finland	FIN	340	Honduras	HND								11	BEVERAGES	1	No Quantity							57608			0
S3	2016	2016	2016	2	0	2	Export	246	Finland	FIN	344	China, Hong Kong SAR	HKG								11	BEVERAGES	1	No Quantity							147346			0
S3	2016	2016	2016	2	0	2	Export	246	Finland	FIN	348	Hungary	HUN								11	BEVERAGES	1	No Quantity							1153799			0
S3	2016	2016	2016	2	0	2	Export	246	Finland	FIN	352	Iceland	ISL								11	BEVERAGES	1	No Quantity							435389			0
S3	2016	2016	2016	2	0	2	Export	246	Finland	FIN	360	Indonesia	IDN								11	BEVERAGES	1	No Quantity							14			0
S3	2016	2016	2016	2	0	2	Export	246	Finland	FIN	364	Iran	IRN								11	BEVERAGES	1	No Quantity							33			0
S3	2016	2016	2016	2	0	2	Export	246	Finland	FIN	368	Iraq	IRQ								11	BEVERAGES	1	No Quantity							126243			0
S3	2016	2016	2016	2	0	2	Export	246	Finland	FIN	372	Ireland	IRL								11	BEVERAGES	1	No Quantity							189418			0
S3	2016	2016	2016	2	0	2	Export	246	Finland	FIN	376	Israel	ISR								11	BEVERAGES	1	No Quantity							6237396			0
S3	2016	2016	2016	2	0	2	Export	246	Finland	FIN	381	Italy	ITA								11	BEVERAGES	1	No Quantity							221483			0
S3	2016	2016	2016	2	0	2	Export	246	Finland	FIN	392	Japan	JPN								11	BEVERAGES	1	No Quantity							232533			0
S3	2016	2016	2016	2	0	2	Export	246	Finland	FIN	398	Kazakhstan	KAZ								11	BEVERAGES	1	No Quantity							530023			0
S3	2016	2016	2016	2	0	2	Export	246	Finland	FIN	404	Kenya	KEN								11	BEVERAGES	1	No Quantity							2972			0
S3	2016	2016	2016	2	0	2	Export	246	Finland	FIN	410	Rep. of Korea	KOR								11	BEVERAGES	1	No Quantity							112504			0
S3	2016	2016	2016	2	0	2	Export	246	Finland	FIN	417	Kyrgyzstan	KGZ								11	BEVERAGES	1	No Quantity							1			0
S3	2016	2016	2016	2	0	2	Export	246	Finland	FIN	428	Latvia	LVA								11	BEVERAGES	1	No Quantity							7462949			0
S3	2016	2016	2016	2	0	2	Export	246	Finland	FIN	440	Lithuania	LTU								11	BEVERAGES	1	No Quantity							5184497			0
S3	2016	2016	2016	2	0	2	Export	246	Finland	FIN	442	Luxembourg	LUX								11	BEVERAGES	1	No Quantity							11029			0
S3	2016	2016	2016	2	0	2	Export	246	Finland	FIN	480	Mauritius	MUS								11	BEVERAGES	1	No Quantity							8			0
S3	2016	2016	2016	2	0	2	Export	246	Finland	FIN	484	Mexico	MEX								11	BEVERAGES	1	No Quantity							107902			0
S3	2016	2016	2016	2	0	2	Export	246	Finland	FIN	490	Other Asia, nes									11	BEVERAGES	1	No Quantity							104716			0
S3	2016	2016	2016	2	0	2	Export	246	Finland	FIN	498	Rep. of Moldova	MDA								11	BEVERAGES	1	No Quantity							233292			0
S3	2016	2016	2016	2	0	2	Export	246	Finland	FIN	528	Netherlands	NLD								11	BEVERAGES	1	No Quantity							1946656			0
S3	2016	2016	2016	2	0	2	Export	246	Finland	FIN	554	New Zealand	NZL								11	BEVERAGES	1	No Quantity							139903			0
S3	2016	2016	2016	2	0	2	Export	246	Finland	FIN	558	Nicaragua	NIC								11	BEVERAGES	1	No Quantity							119598			0
S3	2016	2016	2016	2	0	2	Export	246	Finland	FIN	579	Norway	NOR								11	BEVERAGES	1	No Quantity							4593836			0
S3	2016	2016	2016	2	0	2	Export	246	Finland	FIN	586	Pakistan	PAK								11	BEVERAGES	1	No Quantity							151067			0
S3	2016	2016	2016	2	0	2	Export	246	Finland	FIN	591	Panama	PAN								11	BEVERAGES	1	No Quantity							30421			0
S3	2016	2016	2016	2	0	2	Export	246	Finland	FIN	604	Peru	PER								11	BEVERAGES	1	No Quantity							15436			0
S3	2016	2016	2016	2	0	2	Export	246	Finland	FIN	616	Poland	POL								11	BEVERAGES	1	No Quantity							23213745			0
S3	2016	2016	2016	2	0	2	Export	246	Finland	FIN	620	Portugal	PRT								11	BEVERAGES	1	No Quantity							1719			0
S3	2016	2016	2016	2	0	2	Export	246	Finland	FIN	642	Romania	ROU								11	BEVERAGES	1	No Quantity							1036733			0
S3	2016	2016	2016	2	0	2	Export	246	Finland	FIN	643	Russian Federation	RUS								11	BEVERAGES	1	No Quantity							11791744			0
S3	2016	2016	2016	2	0	2	Export	246	Finland	FIN	682	Saudi Arabia	SAU								11	BEVERAGES	1	No Quantity							185479			0
S3	2016	2016	2016	2	0	2	Export	246	Finland	FIN	688	Serbia	SRB								11	BEVERAGES	1	No Quantity							44			0
S3	2016	2016	2016	2	0	2	Export	246	Finland	FIN	690	Seychelles	SYC								11	BEVERAGES	1	No Quantity							46824			0
S3	2016	2016	2016	2	0	2	Export	246	Finland	FIN	694	Sierra Leone	SLE								11	BEVERAGES	1	No Quantity							67243			0
S3	2016	2016	2016	2	0	2	Export	246	Finland	FIN	699	India	IND								11	BEVERAGES	1	No Quantity							65167			0
S3	2016	2016	2016	2	0	2	Export	246	Finland	FIN	702	Singapore	SGP								11	BEVERAGES	1	No Quantity							272628			0
S3	2016	2016	2016	2	0	2	Export	246	Finland	FIN	703	Slovakia	SVK								11	BEVERAGES	1	No Quantity							1383444			0
S3	2016	2016	2016	2	0	2	Export	246	Finland	FIN	704	Viet Nam	VNM								11	BEVERAGES	1	No Quantity							17645			0
S3	2016	2016	2016	2	0	2	Export	246	Finland	FIN	705	Slovenia	SVN								11	BEVERAGES	1	No Quantity							128744			0
S3	2016	2016	2016	2	0	2	Export	246	Finland	FIN	710	South Africa	ZAF								11	BEVERAGES	1	No Quantity							13891			0
S3	2016	2016	2016	2	0	2	Export	246	Finland	FIN	724	Spain	ESP								11	BEVERAGES	1	No Quantity							743411			0
S3	2016	2016	2016	2	0	2	Export	246	Finland	FIN	752	Sweden	SWE								11	BEVERAGES	1	No Quantity							34936420			0
S3	2016	2016	2016	2	0	2	Export	246	Finland	FIN	757	Switzerland	CHE								11	BEVERAGES	1	No Quantity							394099			0
S3	2016	2016	2016	2	0	2	Export	246	Finland	FIN	764	Thailand	THA								11	BEVERAGES	1	No Quantity							145313			0
S3	2016	2016	2016	2	0	2	Export	246	Finland	FIN	784	United Arab Emirates	ARE								11	BEVERAGES	1	No Quantity							358000			0
S3	2016	2016	2016	2	0	2	Export	246	Finland	FIN	792	Turkey	TUR								11	BEVERAGES	1	No Quantity							329562			0
S3	2016	2016	2016	2	0	2	Export	246	Finland	FIN	804	Ukraine	UKR								11	BEVERAGES	1	No Quantity							61733			0
S3	2016	2016	2016	2	0	2	Export	246	Finland	FIN	818	Egypt	EGY								11	BEVERAGES	1	No Quantity							19980			0
S3	2016	2016	2016	2	0	2	Export	246	Finland	FIN	826	United Kingdom	GBR								11	BEVERAGES	1	No Quantity							1931512			0
S3	2016	2016	2016	2	0	2	Export	246	Finland	FIN	834	United Rep. of Tanzania	TZA								11	BEVERAGES	1	No Quantity							134			0
S3	2016	2016	2016	2	0	2	Export	246	Finland	FIN	842	USA	USA								11	BEVERAGES	1	No Quantity							7585714			0
S3	2016	2016	2016	2	0	2	Export	246	Finland	FIN	858	Uruguay	URY								11	BEVERAGES	1	No Quantity							1			0
S3	2016	2016	2016	2	0	2	Export	246	Finland	FIN	862	Venezuela	VEN								11	BEVERAGES	1	No Quantity							44700			0
S3	2016	2016	2016	2	0	2	Export	246	Finland	FIN	894	Zambia	ZMB								11	BEVERAGES	1	No Quantity							33			0
S3	2016	2016	2016	2	0	2	Export	242	Fiji	FJI	0	World	WLD								12	TOBACCO,TOBACCO MANUFACT	1	No Quantity							1773500			0
S3	2016	2016	2016	2	0	2	Export	242	Fiji	FJI	36	Australia	AUS								12	TOBACCO,TOBACCO MANUFACT	1	No Quantity							367827			0
S3	2016	2016	2016	2	0	2	Export	242	Fiji	FJI	152	Chile	CHL								12	TOBACCO,TOBACCO MANUFACT	1	No Quantity							395			0
S3	2016	2016	2016	2	0	2	Export	242	Fiji	FJI	156	China	CHN								12	TOBACCO,TOBACCO MANUFACT	1	No Quantity							39293			0
S3	2016	2016	2016	2	0	2	Export	242	Fiji	FJI	520	Nauru	NRU								12	TOBACCO,TOBACCO MANUFACT	1	No Quantity							1919			0
S3	2016	2016	2016	2	0	2	Export	242	Fiji	FJI	554	New Zealand	NZL								12	TOBACCO,TOBACCO MANUFACT	1	No Quantity							1334819			0
S3	2016	2016	2016	2	0	2	Export	242	Fiji	FJI	776	Tonga	TON								12	TOBACCO,TOBACCO MANUFACT	1	No Quantity							1506			0
S3	2016	2016	2016	2	0	2	Export	242	Fiji	FJI	798	Tuvalu	TUV								12	TOBACCO,TOBACCO MANUFACT	1	No Quantity							14513			0
S3	2016	2016	2016	2	0	2	Export	242	Fiji	FJI	842	USA	USA								12	TOBACCO,TOBACCO MANUFACT	1	No Quantity							324			0
S3	2016	2016	2016	2	0	2	Export	242	Fiji	FJI	882	Samoa	WSM								12	TOBACCO,TOBACCO MANUFACT	1	No Quantity							12906			0
S3	2016	2016	2016	2	0	2	Export	246	Finland	FIN	0	World	WLD								12	TOBACCO,TOBACCO MANUFACT	1	No Quantity							4870026			0
S3	2016	2016	2016	2	0	2	Export	246	Finland	FIN	233	Estonia	EST								12	TOBACCO,TOBACCO MANUFACT	1	No Quantity							1983966			0
S3	2016	2016	2016	2	0	2	Export	246	Finland	FIN	579	Norway	NOR								12	TOBACCO,TOBACCO MANUFACT	1	No Quantity							159			0
S3	2016	2016	2016	2	0	2	Export	246	Finland	FIN	643	Russian Federation	RUS								12	TOBACCO,TOBACCO MANUFACT	1	No Quantity							2706193			0
S3	2016	2016	2016	2	0	2	Export	246	Finland	FIN	752	Sweden	SWE								12	TOBACCO,TOBACCO MANUFACT	1	No Quantity							175580			0
S3	2016	2016	2016	2	0	2	Export	246	Finland	FIN	757	Switzerland	CHE								12	TOBACCO,TOBACCO MANUFACT	1	No Quantity							3565			0
S3	2016	2016	2016	2	0	2	Export	246	Finland	FIN	842	USA	USA								12	TOBACCO,TOBACCO MANUFACT	1	No Quantity							562			0
S3	2016	2016	2016	2	0	2	Export	242	Fiji	FJI	0	World	WLD								21	HIDES,SKINS,FURSKINS,RAW	1	No Quantity							54536			0
S3	2016	2016	2016	2	0	2	Export	242	Fiji	FJI	36	Australia	AUS								21	HIDES,SKINS,FURSKINS,RAW	1	No Quantity							26421			0
S3	2016	2016	2016	2	0	2	Export	242	Fiji	FJI	124	Canada	CAN								21	HIDES,SKINS,FURSKINS,RAW	1	No Quantity							555			0
S3	2016	2016	2016	2	0	2	Export	242	Fiji	FJI	704	Viet Nam	VNM								21	HIDES,SKINS,FURSKINS,RAW	1	No Quantity							27388			0
S3	2016	2016	2016	2	0	2	Export	242	Fiji	FJI	899	Areas, nes									21	HIDES,SKINS,FURSKINS,RAW	1	No Quantity							172			0
S3	2016	2016	2016	2	0	2	Export	246	Finland	FIN	0	World	WLD								21	HIDES,SKINS,FURSKINS,RAW	1	No Quantity							367480178			0
S3	2016	2016	2016	2	0	2	Export	246	Finland	FIN	40	Austria	AUT								21	HIDES,SKINS,FURSKINS,RAW	1	No Quantity							1004262			0
S3	2016	2016	2016	2	0	2	Export	246	Finland	FIN	56	Belgium	BEL								21	HIDES,SKINS,FURSKINS,RAW	1	No Quantity							2414078			0
S3	2016	2016	2016	2	0	2	Export	246	Finland	FIN	100	Bulgaria	BGR								21	HIDES,SKINS,FURSKINS,RAW	1	No Quantity							271889			0
S3	2016	2016	2016	2	0	2	Export	246	Finland	FIN	112	Belarus	BLR								21	HIDES,SKINS,FURSKINS,RAW	1	No Quantity							145447			0
S3	2016	2016	2016	2	0	2	Export	246	Finland	FIN	116	Cambodia	KHM								21	HIDES,SKINS,FURSKINS,RAW	1	No Quantity							18914974			0
S3	2016	2016	2016	2	0	2	Export	246	Finland	FIN	124	Canada	CAN								21	HIDES,SKINS,FURSKINS,RAW	1	No Quantity							825779			0
S3	2016	2016	2016	2	0	2	Export	246	Finland	FIN	156	China	CHN								21	HIDES,SKINS,FURSKINS,RAW	1	No Quantity							157137222			0
S3	2016	2016	2016	2	0	2	Export	246	Finland	FIN	191	Croatia	HRV								21	HIDES,SKINS,FURSKINS,RAW	1	No Quantity							168626			0
S3	2016	2016	2016	2	0	2	Export	246	Finland	FIN	203	Czechia	CZE								21	HIDES,SKINS,FURSKINS,RAW	1	No Quantity							234653			0
S3	2016	2016	2016	2	0	2	Export	246	Finland	FIN	204	Benin	BEN								21	HIDES,SKINS,FURSKINS,RAW	1	No Quantity							15168			0
S3	2016	2016	2016	2	0	2	Export	246	Finland	FIN	208	Denmark	DNK								21	HIDES,SKINS,FURSKINS,RAW	1	No Quantity							21336507			0
S3	2016	2016	2016	2	0	2	Export	246	Finland	FIN	233	Estonia	EST								21	HIDES,SKINS,FURSKINS,RAW	1	No Quantity							8691896			0
S3	2016	2016	2016	2	0	2	Export	246	Finland	FIN	251	France	FRA								21	HIDES,SKINS,FURSKINS,RAW	1	No Quantity							1066404			0
S3	2016	2016	2016	2	0	2	Export	246	Finland	FIN	276	Germany	DEU								21	HIDES,SKINS,FURSKINS,RAW	1	No Quantity							6710610			0
S3	2016	2016	2016	2	0	2	Export	246	Finland	FIN	288	Ghana	GHA								21	HIDES,SKINS,FURSKINS,RAW	1	No Quantity							11566			0
S3	2016	2016	2016	2	0	2	Export	246	Finland	FIN	300	Greece	GRC								21	HIDES,SKINS,FURSKINS,RAW	1	No Quantity							7624281			0
S3	2016	2016	2016	2	0	2	Export	246	Finland	FIN	344	China, Hong Kong SAR	HKG								21	HIDES,SKINS,FURSKINS,RAW	1	No Quantity							11237956			0
S3	2016	2016	2016	2	0	2	Export	246	Finland	FIN	360	Indonesia	IDN								21	HIDES,SKINS,FURSKINS,RAW	1	No Quantity							37976			0
S3	2016	2016	2016	2	0	2	Export	246	Finland	FIN	381	Italy	ITA								21	HIDES,SKINS,FURSKINS,RAW	1	No Quantity							43061633			0
S3	2016	2016	2016	2	0	2	Export	246	Finland	FIN	392	Japan	JPN								21	HIDES,SKINS,FURSKINS,RAW	1	No Quantity							4098716			0
S3	2016	2016	2016	2	0	2	Export	246	Finland	FIN	410	Rep. of Korea	KOR								21	HIDES,SKINS,FURSKINS,RAW	1	No Quantity							22727523			0
S3	2016	2016	2016	2	0	2	Export	246	Finland	FIN	428	Latvia	LVA								21	HIDES,SKINS,FURSKINS,RAW	1	No Quantity							164738			0
S3	2016	2016	2016	2	0	2	Export	246	Finland	FIN	440	Lithuania	LTU								21	HIDES,SKINS,FURSKINS,RAW	1	No Quantity							3929664			0
S3	2016	2016	2016	2	0	2	Export	246	Finland	FIN	458	Malaysia	MYS								21	HIDES,SKINS,FURSKINS,RAW	1	No Quantity							4121950			0
S3	2016	2016	2016	2	0	2	Export	246	Finland	FIN	528	Netherlands	NLD								21	HIDES,SKINS,FURSKINS,RAW	1	No Quantity							1672768			0
S3	2016	2016	2016	2	0	2	Export	246	Finland	FIN	566	Nigeria	NGA								21	HIDES,SKINS,FURSKINS,RAW	1	No Quantity							59656			0
S3	2016	2016	2016	2	0	2	Export	246	Finland	FIN	579	Norway	NOR								21	HIDES,SKINS,FURSKINS,RAW	1	No Quantity							67503			0
S3	2016	2016	2016	2	0	2	Export	246	Finland	FIN	616	Poland	POL								21	HIDES,SKINS,FURSKINS,RAW	1	No Quantity							5206298			0
S3	2016	2016	2016	2	0	2	Export	246	Finland	FIN	642	Romania	ROU								21	HIDES,SKINS,FURSKINS,RAW	1	No Quantity							8832			0
S3	2016	2016	2016	2	0	2	Export	246	Finland	FIN	643	Russian Federation	RUS								21	HIDES,SKINS,FURSKINS,RAW	1	No Quantity							8986000			0
S3	2016	2016	2016	2	0	2	Export	246	Finland	FIN	674	San Marino	SMR								21	HIDES,SKINS,FURSKINS,RAW	1	No Quantity							530693			0
S3	2016	2016	2016	2	0	2	Export	246	Finland	FIN	699	India	IND								21	HIDES,SKINS,FURSKINS,RAW	1	No Quantity							37990			0
S3	2016	2016	2016	2	0	2	Export	246	Finland	FIN	703	Slovakia	SVK								21	HIDES,SKINS,FURSKINS,RAW	1	No Quantity							16379			0
S3	2016	2016	2016	2	0	2	Export	246	Finland	FIN	704	Viet Nam	VNM								21	HIDES,SKINS,FURSKINS,RAW	1	No Quantity							8775157			0
S3	2016	2016	2016	2	0	2	Export	246	Finland	FIN	724	Spain	ESP								21	HIDES,SKINS,FURSKINS,RAW	1	No Quantity							2049366			0
S3	2016	2016	2016	2	0	2	Export	246	Finland	FIN	752	Sweden	SWE								21	HIDES,SKINS,FURSKINS,RAW	1	No Quantity							2046815			0
S3	2016	2016	2016	2	0	2	Export	246	Finland	FIN	757	Switzerland	CHE								21	HIDES,SKINS,FURSKINS,RAW	1	No Quantity							231662			0
S3	2016	2016	2016	2	0	2	Export	246	Finland	FIN	764	Thailand	THA								21	HIDES,SKINS,FURSKINS,RAW	1	No Quantity							7312979			0
S3	2016	2016	2016	2	0	2	Export	246	Finland	FIN	768	Togo	TGO								21	HIDES,SKINS,FURSKINS,RAW	1	No Quantity							134881			0
S3	2016	2016	2016	2	0	2	Export	246	Finland	FIN	784	United Arab Emirates	ARE								21	HIDES,SKINS,FURSKINS,RAW	1	No Quantity							33835			0
S3	2016	2016	2016	2	0	2	Export	246	Finland	FIN	792	Turkey	TUR								21	HIDES,SKINS,FURSKINS,RAW	1	No Quantity							7920968			0
S3	2016	2016	2016	2	0	2	Export	246	Finland	FIN	804	Ukraine	UKR								21	HIDES,SKINS,FURSKINS,RAW	1	No Quantity							2701586			0
S3	2016	2016	2016	2	0	2	Export	246	Finland	FIN	826	United Kingdom	GBR								21	HIDES,SKINS,FURSKINS,RAW	1	No Quantity							858000			0
S3	2016	2016	2016	2	0	2	Export	246	Finland	FIN	842	USA	USA								21	HIDES,SKINS,FURSKINS,RAW	1	No Quantity							2753345			0
S3	2016	2016	2016	2	0	2	Export	246	Finland	FIN	860	Uzbekistan	UZB								21	HIDES,SKINS,FURSKINS,RAW	1	No Quantity							121948			0
S3	2016	2016	2016	2	0	2	Export	242	Fiji	FJI	0	World	WLD								22	OIL SEED,OLEAGINUS FRUIT	1	No Quantity							11041			0
S3	2016	2016	2016	2	0	2	Export	242	Fiji	FJI	36	Australia	AUS								22	OIL SEED,OLEAGINUS FRUIT	1	No Quantity							1147			0
S3	2016	2016	2016	2	0	2	Export	242	Fiji	FJI	184	Cook Isds	COK								22	OIL SEED,OLEAGINUS FRUIT	1	No Quantity							575			0
S3	2016	2016	2016	2	0	2	Export	242	Fiji	FJI	296	Kiribati	KIR								22	OIL SEED,OLEAGINUS FRUIT	1	No Quantity							763			0
S3	2016	2016	2016	2	0	2	Export	242	Fiji	FJI	520	Nauru	NRU								22	OIL SEED,OLEAGINUS FRUIT	1	No Quantity							43			0
S3	2016	2016	2016	2	0	2	Export	242	Fiji	FJI	548	Vanuatu	VUT								22	OIL SEED,OLEAGINUS FRUIT	1	No Quantity							602			0
S3	2016	2016	2016	2	0	2	Export	242	Fiji	FJI	554	New Zealand	NZL								22	OIL SEED,OLEAGINUS FRUIT	1	No Quantity							3425			0
S3	2016	2016	2016	2	0	2	Export	242	Fiji	FJI	584	Marshall Isds	MHL								22	OIL SEED,OLEAGINUS FRUIT	1	No Quantity							14			0
S3	2016	2016	2016	2	0	2	Export	242	Fiji	FJI	598	Papua New Guinea	PNG								22	OIL SEED,OLEAGINUS FRUIT	1	No Quantity							1573			0
S3	2016	2016	2016	2	0	2	Export	242	Fiji	FJI	776	Tonga	TON								22	OIL SEED,OLEAGINUS FRUIT	1	No Quantity							2566			0
S3	2016	2016	2016	2	0	2	Export	242	Fiji	FJI	798	Tuvalu	TUV								22	OIL SEED,OLEAGINUS FRUIT	1	No Quantity							36			0
S3	2016	2016	2016	2	0	2	Export	242	Fiji	FJI	842	USA	USA								22	OIL SEED,OLEAGINUS FRUIT	1	No Quantity							41			0
S3	2016	2016	2016	2	0	2	Export	242	Fiji	FJI	882	Samoa	WSM								22	OIL SEED,OLEAGINUS FRUIT	1	No Quantity							243			0
S3	2016	2016	2016	2	0	2	Export	242	Fiji	FJI	899	Areas, nes									22	OIL SEED,OLEAGINUS FRUIT	1	No Quantity							13			0
S3	2016	2016	2016	2	0	2	Export	246	Finland	FIN	0	World	WLD								22	OIL SEED,OLEAGINUS FRUIT	1	No Quantity							2085449			0
S3	2016	2016	2016	2	0	2	Export	246	Finland	FIN	40	Austria	AUT								22	OIL SEED,OLEAGINUS FRUIT	1	No Quantity							42823			0
S3	2016	2016	2016	2	0	2	Export	246	Finland	FIN	56	Belgium	BEL								22	OIL SEED,OLEAGINUS FRUIT	1	No Quantity							41149			0
S3	2016	2016	2016	2	0	2	Export	246	Finland	FIN	68	Bolivia (Plurinational State of)	BOL								22	OIL SEED,OLEAGINUS FRUIT	1	No Quantity							17			0
S3	2016	2016	2016	2	0	2	Export	246	Finland	FIN	124	Canada	CAN								22	OIL SEED,OLEAGINUS FRUIT	1	No Quantity							12			0
S3	2016	2016	2016	2	0	2	Export	246	Finland	FIN	156	China	CHN								22	OIL SEED,OLEAGINUS FRUIT	1	No Quantity							306469			0
S3	2016	2016	2016	2	0	2	Export	246	Finland	FIN	191	Croatia	HRV								22	OIL SEED,OLEAGINUS FRUIT	1	No Quantity							2544			0
S3	2016	2016	2016	2	0	2	Export	246	Finland	FIN	196	Cyprus	CYP								22	OIL SEED,OLEAGINUS FRUIT	1	No Quantity							789			0
S3	2016	2016	2016	2	0	2	Export	246	Finland	FIN	203	Czechia	CZE								22	OIL SEED,OLEAGINUS FRUIT	1	No Quantity							24998			0
S3	2016	2016	2016	2	0	2	Export	246	Finland	FIN	208	Denmark	DNK								22	OIL SEED,OLEAGINUS FRUIT	1	No Quantity							87650			0
S3	2016	2016	2016	2	0	2	Export	246	Finland	FIN	233	Estonia	EST								22	OIL SEED,OLEAGINUS FRUIT	1	No Quantity							476878			0
S3	2016	2016	2016	2	0	2	Export	246	Finland	FIN	251	France	FRA								22	OIL SEED,OLEAGINUS FRUIT	1	No Quantity							36831			0
S3	2016	2016	2016	2	0	2	Export	246	Finland	FIN	276	Germany	DEU								22	OIL SEED,OLEAGINUS FRUIT	1	No Quantity							137710			0
S3	2016	2016	2016	2	0	2	Export	246	Finland	FIN	348	Hungary	HUN								22	OIL SEED,OLEAGINUS FRUIT	1	No Quantity							4314			0
S3	2016	2016	2016	2	0	2	Export	246	Finland	FIN	352	Iceland	ISL								22	OIL SEED,OLEAGINUS FRUIT	1	No Quantity							5533			0
S3	2016	2016	2016	2	0	2	Export	246	Finland	FIN	372	Ireland	IRL								22	OIL SEED,OLEAGINUS FRUIT	1	No Quantity							2076			0
S3	2016	2016	2016	2	0	2	Export	246	Finland	FIN	381	Italy	ITA								22	OIL SEED,OLEAGINUS FRUIT	1	No Quantity							4933			0
S3	2016	2016	2016	2	0	2	Export	246	Finland	FIN	428	Latvia	LVA								22	OIL SEED,OLEAGINUS FRUIT	1	No Quantity							162481			0
S3	2016	2016	2016	2	0	2	Export	246	Finland	FIN	440	Lithuania	LTU								22	OIL SEED,OLEAGINUS FRUIT	1	No Quantity							148613			0
S3	2016	2016	2016	2	0	2	Export	246	Finland	FIN	442	Luxembourg	LUX								22	OIL SEED,OLEAGINUS FRUIT	1	No Quantity							7325			0
S3	2016	2016	2016	2	0	2	Export	246	Finland	FIN	528	Netherlands	NLD								22	OIL SEED,OLEAGINUS FRUIT	1	No Quantity							9181			0
S3	2016	2016	2016	2	0	2	Export	246	Finland	FIN	579	Norway	NOR								22	OIL SEED,OLEAGINUS FRUIT	1	No Quantity							2531			0
S3	2016	2016	2016	2	0	2	Export	246	Finland	FIN	616	Poland	POL								22	OIL SEED,OLEAGINUS FRUIT	1	No Quantity							73625			0
S3	2016	2016	2016	2	0	2	Export	246	Finland	FIN	642	Romania	ROU								22	OIL SEED,OLEAGINUS FRUIT	1	No Quantity							7389			0
S3	2016	2016	2016	2	0	2	Export	246	Finland	FIN	643	Russian Federation	RUS								22	OIL SEED,OLEAGINUS FRUIT	1	No Quantity							227644			0
S3	2016	2016	2016	2	0	2	Export	246	Finland	FIN	703	Slovakia	SVK								22	OIL SEED,OLEAGINUS FRUIT	1	No Quantity							51211			0
S3	2016	2016	2016	2	0	2	Export	246	Finland	FIN	705	Slovenia	SVN								22	OIL SEED,OLEAGINUS FRUIT	1	No Quantity							15671			0
S3	2016	2016	2016	2	0	2	Export	246	Finland	FIN	724	Spain	ESP								22	OIL SEED,OLEAGINUS FRUIT	1	No Quantity							1771			0
S3	2016	2016	2016	2	0	2	Export	246	Finland	FIN	752	Sweden	SWE								22	OIL SEED,OLEAGINUS FRUIT	1	No Quantity							190708			0
S3	2016	2016	2016	2	0	2	Export	246	Finland	FIN	757	Switzerland	CHE								22	OIL SEED,OLEAGINUS FRUIT	1	No Quantity							3			0
S3	2016	2016	2016	2	0	2	Export	246	Finland	FIN	764	Thailand	THA								22	OIL SEED,OLEAGINUS FRUIT	1	No Quantity							17			0
S3	2016	2016	2016	2	0	2	Export	246	Finland	FIN	826	United Kingdom	GBR								22	OIL SEED,OLEAGINUS FRUIT	1	No Quantity							12548			0
S3	2016	2016	2016	2	0	2	Export	246	Finland	FIN	842	USA	USA								22	OIL SEED,OLEAGINUS FRUIT	1	No Quantity							1			0
S3	2016	2016	2016	2	0	2	Export	242	Fiji	FJI	0	World	WLD								23	CRUDE RUBBER	1	No Quantity							4537			0
S3	2016	2016	2016	2	0	2	Export	242	Fiji	FJI	36	Australia	AUS								23	CRUDE RUBBER	1	No Quantity							2210			0
S3	2016	2016	2016	2	0	2	Export	242	Fiji	FJI	554	New Zealand	NZL								23	CRUDE RUBBER	1	No Quantity							717			0
S3	2016	2016	2016	2	0	2	Export	242	Fiji	FJI	598	Papua New Guinea	PNG								23	CRUDE RUBBER	1	No Quantity							1609			0
S3	2016	2016	2016	2	0	2	Export	246	Finland	FIN	0	World	WLD								23	CRUDE RUBBER	1	No Quantity							20451145			0
S3	2016	2016	2016	2	0	2	Export	246	Finland	FIN	40	Austria	AUT								23	CRUDE RUBBER	1	No Quantity							210			0
S3	2016	2016	2016	2	0	2	Export	246	Finland	FIN	56	Belgium	BEL								23	CRUDE RUBBER	1	No Quantity							11678			0
S3	2016	2016	2016	2	0	2	Export	246	Finland	FIN	76	Brazil	BRA								23	CRUDE RUBBER	1	No Quantity							42			0
S3	2016	2016	2016	2	0	2	Export	246	Finland	FIN	112	Belarus	BLR								23	CRUDE RUBBER	1	No Quantity							1533817			0
S3	2016	2016	2016	2	0	2	Export	246	Finland	FIN	124	Canada	CAN								23	CRUDE RUBBER	1	No Quantity							17			0
S3	2016	2016	2016	2	0	2	Export	246	Finland	FIN	156	China	CHN								23	CRUDE RUBBER	1	No Quantity							83006			0
S3	2016	2016	2016	2	0	2	Export	246	Finland	FIN	208	Denmark	DNK								23	CRUDE RUBBER	1	No Quantity							8292			0
S3	2016	2016	2016	2	0	2	Export	246	Finland	FIN	233	Estonia	EST								23	CRUDE RUBBER	1	No Quantity							454337			0
S3	2016	2016	2016	2	0	2	Export	246	Finland	FIN	251	France	FRA								23	CRUDE RUBBER	1	No Quantity							89049			0
S3	2016	2016	2016	2	0	2	Export	246	Finland	FIN	276	Germany	DEU								23	CRUDE RUBBER	1	No Quantity							275563			0
S3	2016	2016	2016	2	0	2	Export	246	Finland	FIN	352	Iceland	ISL								23	CRUDE RUBBER	1	No Quantity							468			0
S3	2016	2016	2016	2	0	2	Export	246	Finland	FIN	381	Italy	ITA								23	CRUDE RUBBER	1	No Quantity							281			0
S3	2016	2016	2016	2	0	2	Export	246	Finland	FIN	392	Japan	JPN								23	CRUDE RUBBER	1	No Quantity							219			0
S3	2016	2016	2016	2	0	2	Export	246	Finland	FIN	410	Rep. of Korea	KOR								23	CRUDE RUBBER	1	No Quantity							31			0
S3	2016	2016	2016	2	0	2	Export	246	Finland	FIN	428	Latvia	LVA								23	CRUDE RUBBER	1	No Quantity							10377			0
S3	2016	2016	2016	2	0	2	Export	246	Finland	FIN	440	Lithuania	LTU								23	CRUDE RUBBER	1	No Quantity							17077			0
S3	2016	2016	2016	2	0	2	Export	246	Finland	FIN	458	Malaysia	MYS								23	CRUDE RUBBER	1	No Quantity							255572			0
S3	2016	2016	2016	2	0	2	Export	246	Finland	FIN	484	Mexico	MEX								23	CRUDE RUBBER	1	No Quantity							89			0
S3	2016	2016	2016	2	0	2	Export	246	Finland	FIN	512	Oman	OMN								23	CRUDE RUBBER	1	No Quantity							128			0
S3	2016	2016	2016	2	0	2	Export	246	Finland	FIN	528	Netherlands	NLD								23	CRUDE RUBBER	1	No Quantity							258194			0
S3	2016	2016	2016	2	0	2	Export	246	Finland	FIN	566	Nigeria	NGA								23	CRUDE RUBBER	1	No Quantity							376			0
S3	2016	2016	2016	2	0	2	Export	246	Finland	FIN	579	Norway	NOR								23	CRUDE RUBBER	1	No Quantity							440089			0
S3	2016	2016	2016	2	0	2	Export	246	Finland	FIN	586	Pakistan	PAK								23	CRUDE RUBBER	1	No Quantity							25842			0
S3	2016	2016	2016	2	0	2	Export	246	Finland	FIN	616	Poland	POL								23	CRUDE RUBBER	1	No Quantity							21680			0
S3	2016	2016	2016	2	0	2	Export	246	Finland	FIN	643	Russian Federation	RUS								23	CRUDE RUBBER	1	No Quantity							10442642			0
S3	2016	2016	2016	2	0	2	Export	246	Finland	FIN	646	Rwanda	RWA								23	CRUDE RUBBER	1	No Quantity							2042			0
S3	2016	2016	2016	2	0	2	Export	246	Finland	FIN	682	Saudi Arabia	SAU								23	CRUDE RUBBER	1	No Quantity							2106			0
S3	2016	2016	2016	2	0	2	Export	246	Finland	FIN	688	Serbia	SRB								23	CRUDE RUBBER	1	No Quantity							55			0
S3	2016	2016	2016	2	0	2	Export	246	Finland	FIN	699	India	IND								23	CRUDE RUBBER	1	No Quantity							195071			0
S3	2016	2016	2016	2	0	2	Export	246	Finland	FIN	702	Singapore	SGP								23	CRUDE RUBBER	1	No Quantity							2189			0
S3	2016	2016	2016	2	0	2	Export	246	Finland	FIN	703	Slovakia	SVK								23	CRUDE RUBBER	1	No Quantity							1			0
S3	2016	2016	2016	2	0	2	Export	246	Finland	FIN	704	Viet Nam	VNM								23	CRUDE RUBBER	1	No Quantity							49			0
S3	2016	2016	2016	2	0	2	Export	246	Finland	FIN	705	Slovenia	SVN								23	CRUDE RUBBER	1	No Quantity							1203			0
S3	2016	2016	2016	2	0	2	Export	246	Finland	FIN	710	South Africa	ZAF								23	CRUDE RUBBER	1	No Quantity							20			0
S3	2016	2016	2016	2	0	2	Export	246	Finland	FIN	724	Spain	ESP								23	CRUDE RUBBER	1	No Quantity							1013			0
S3	2016	2016	2016	2	0	2	Export	246	Finland	FIN	752	Sweden	SWE								23	CRUDE RUBBER	1	No Quantity							6182232			0
S3	2016	2016	2016	2	0	2	Export	246	Finland	FIN	757	Switzerland	CHE								23	CRUDE RUBBER	1	No Quantity							3823			0
S3	2016	2016	2016	2	0	2	Export	246	Finland	FIN	784	United Arab Emirates	ARE								23	CRUDE RUBBER	1	No Quantity							2273			0
S3	2016	2016	2016	2	0	2	Export	246	Finland	FIN	792	Turkey	TUR								23	CRUDE RUBBER	1	No Quantity							38218			0
S3	2016	2016	2016	2	0	2	Export	246	Finland	FIN	826	United Kingdom	GBR								23	CRUDE RUBBER	1	No Quantity							81786			0
S3	2016	2016	2016	2	0	2	Export	246	Finland	FIN	842	USA	USA								23	CRUDE RUBBER	1	No Quantity							9650			0
S3	2016	2016	2016	2	0	2	Export	246	Finland	FIN	858	Uruguay	URY								23	CRUDE RUBBER	1	No Quantity							338			0
S3	2016	2016	2016	2	0	2	Export	242	Fiji	FJI	0	World	WLD								24	CORK AND WOOD	1	No Quantity							29144449			0
S3	2016	2016	2016	2	0	2	Export	242	Fiji	FJI	36	Australia	AUS								24	CORK AND WOOD	1	No Quantity							346035			0
S3	2016	2016	2016	2	0	2	Export	242	Fiji	FJI	156	China	CHN								24	CORK AND WOOD	1	No Quantity							5514902			0
S3	2016	2016	2016	2	0	2	Export	242	Fiji	FJI	184	Cook Isds	COK								24	CORK AND WOOD	1	No Quantity							41735			0
S3	2016	2016	2016	2	0	2	Export	242	Fiji	FJI	212	Dominica	DMA								24	CORK AND WOOD	1	No Quantity							817878			0
S3	2016	2016	2016	2	0	2	Export	242	Fiji	FJI	214	Dominican Rep.	DOM								24	CORK AND WOOD	1	No Quantity							2438014			0
S3	2016	2016	2016	2	0	2	Export	242	Fiji	FJI	258	French Polynesia	PYF								24	CORK AND WOOD	1	No Quantity							293094			0
S3	2016	2016	2016	2	0	2	Export	242	Fiji	FJI	296	Kiribati	KIR								24	CORK AND WOOD	1	No Quantity							120362			0
S3	2016	2016	2016	2	0	2	Export	242	Fiji	FJI	320	Guatemala	GTM								24	CORK AND WOOD	1	No Quantity							18903			0
S3	2016	2016	2016	2	0	2	Export	242	Fiji	FJI	344	China, Hong Kong SAR	HKG								24	CORK AND WOOD	1	No Quantity							8817			0
S3	2016	2016	2016	2	0	2	Export	242	Fiji	FJI	381	Italy	ITA								24	CORK AND WOOD	1	No Quantity							23840			0
S3	2016	2016	2016	2	0	2	Export	242	Fiji	FJI	392	Japan	JPN								24	CORK AND WOOD	1	No Quantity							9948195			0
S3	2016	2016	2016	2	0	2	Export	242	Fiji	FJI	410	Rep. of Korea	KOR								24	CORK AND WOOD	1	No Quantity							12806			0
S3	2016	2016	2016	2	0	2	Export	242	Fiji	FJI	490	Other Asia, nes									24	CORK AND WOOD	1	No Quantity							42526			0
S3	2016	2016	2016	2	0	2	Export	242	Fiji	FJI	520	Nauru	NRU								24	CORK AND WOOD	1	No Quantity							34421			0
S3	2016	2016	2016	2	0	2	Export	242	Fiji	FJI	540	New Caledonia	NCL								24	CORK AND WOOD	1	No Quantity							24110			0
S3	2016	2016	2016	2	0	2	Export	242	Fiji	FJI	554	New Zealand	NZL								24	CORK AND WOOD	1	No Quantity							1357171			0
S3	2016	2016	2016	2	0	2	Export	242	Fiji	FJI	586	Pakistan	PAK								24	CORK AND WOOD	1	No Quantity							15451			0
S3	2016	2016	2016	2	0	2	Export	242	Fiji	FJI	591	Panama	PAN								24	CORK AND WOOD	1	No Quantity							555333			0
S3	2016	2016	2016	2	0	2	Export	242	Fiji	FJI	682	Saudi Arabia	SAU								24	CORK AND WOOD	1	No Quantity							29805			0
S3	2016	2016	2016	2	0	2	Export	242	Fiji	FJI	704	Viet Nam	VNM								24	CORK AND WOOD	1	No Quantity							97788			0
S3	2016	2016	2016	2	0	2	Export	242	Fiji	FJI	776	Tonga	TON								24	CORK AND WOOD	1	No Quantity							1410			0
S3	2016	2016	2016	2	0	2	Export	242	Fiji	FJI	798	Tuvalu	TUV								24	CORK AND WOOD	1	No Quantity							112508			0
S3	2016	2016	2016	2	0	2	Export	242	Fiji	FJI	842	USA	USA								24	CORK AND WOOD	1	No Quantity							7286642			0
S3	2016	2016	2016	2	0	2	Export	242	Fiji	FJI	876	Wallis and Futuna Isds	WLF								24	CORK AND WOOD	1	No Quantity							948			0
S3	2016	2016	2016	2	0	2	Export	242	Fiji	FJI	899	Areas, nes									24	CORK AND WOOD	1	No Quantity							1756			0
S3	2016	2016	2016	2	0	2	Export	246	Finland	FIN	0	World	WLD								24	CORK AND WOOD	1	No Quantity							1952022076			0
S3	2016	2016	2016	2	0	2	Export	246	Finland	FIN	8	Albania	ALB								24	CORK AND WOOD	1	No Quantity							809914			0
S3	2016	2016	2016	2	0	2	Export	246	Finland	FIN	12	Algeria	DZA								24	CORK AND WOOD	1	No Quantity							104120096			0
S3	2016	2016	2016	2	0	2	Export	246	Finland	FIN	28	Antigua and Barbuda	ATG								24	CORK AND WOOD	1	No Quantity							137410			0
S3	2016	2016	2016	2	0	2	Export	246	Finland	FIN	36	Australia	AUS								24	CORK AND WOOD	1	No Quantity							7706632			0
S3	2016	2016	2016	2	0	2	Export	246	Finland	FIN	40	Austria	AUT								24	CORK AND WOOD	1	No Quantity							26449515			0
S3	2016	2016	2016	2	0	2	Export	246	Finland	FIN	44	Bahamas	BHS								24	CORK AND WOOD	1	No Quantity							5375			0
S3	2016	2016	2016	2	0	2	Export	246	Finland	FIN	48	Bahrain	BHR								24	CORK AND WOOD	1	No Quantity							188425			0
S3	2016	2016	2016	2	0	2	Export	246	Finland	FIN	56	Belgium	BEL								24	CORK AND WOOD	1	No Quantity							23090773			0
S3	2016	2016	2016	2	0	2	Export	246	Finland	FIN	76	Brazil	BRA								24	CORK AND WOOD	1	No Quantity							94			0
S3	2016	2016	2016	2	0	2	Export	246	Finland	FIN	100	Bulgaria	BGR								24	CORK AND WOOD	1	No Quantity							253904			0
S3	2016	2016	2016	2	0	2	Export	246	Finland	FIN	124	Canada	CAN								24	CORK AND WOOD	1	No Quantity							561337			0
S3	2016	2016	2016	2	0	2	Export	246	Finland	FIN	132	Cabo Verde	CPV								24	CORK AND WOOD	1	No Quantity							173463			0
S3	2016	2016	2016	2	0	2	Export	246	Finland	FIN	144	Sri Lanka	LKA								24	CORK AND WOOD	1	No Quantity							287093			0
S3	2016	2016	2016	2	0	2	Export	246	Finland	FIN	156	China	CHN								24	CORK AND WOOD	1	No Quantity							233989801			0
S3	2016	2016	2016	2	0	2	Export	246	Finland	FIN	170	Colombia	COL								24	CORK AND WOOD	1	No Quantity							39233			0
S3	2016	2016	2016	2	0	2	Export	246	Finland	FIN	191	Croatia	HRV								24	CORK AND WOOD	1	No Quantity							44068			0
S3	2016	2016	2016	2	0	2	Export	246	Finland	FIN	192	Cuba	CUB								24	CORK AND WOOD	1	No Quantity							2240734			0
S3	2016	2016	2016	2	0	2	Export	246	Finland	FIN	196	Cyprus	CYP								24	CORK AND WOOD	1	No Quantity							4566892			0
S3	2016	2016	2016	2	0	2	Export	246	Finland	FIN	203	Czechia	CZE								24	CORK AND WOOD	1	No Quantity							3551226			0
S3	2016	2016	2016	2	0	2	Export	246	Finland	FIN	208	Denmark	DNK								24	CORK AND WOOD	1	No Quantity							34651839			0
S3	2016	2016	2016	2	0	2	Export	246	Finland	FIN	218	Ecuador	ECU								24	CORK AND WOOD	1	No Quantity							34348			0
S3	2016	2016	2016	2	0	2	Export	246	Finland	FIN	231	Ethiopia	ETH								24	CORK AND WOOD	1	No Quantity							133			0
S3	2016	2016	2016	2	0	2	Export	246	Finland	FIN	233	Estonia	EST								24	CORK AND WOOD	1	No Quantity							60026999			0
S3	2016	2016	2016	2	0	2	Export	246	Finland	FIN	234	Faeroe Isds	FRO								24	CORK AND WOOD	1	No Quantity							2451			0
S3	2016	2016	2016	2	0	2	Export	246	Finland	FIN	251	France	FRA								24	CORK AND WOOD	1	No Quantity							114073865			0
S3	2016	2016	2016	2	0	2	Export	246	Finland	FIN	258	French Polynesia	PYF								24	CORK AND WOOD	1	No Quantity							16715			0
S3	2016	2016	2016	2	0	2	Export	246	Finland	FIN	260	Fr. South Antarctic Terr.	ATF								24	CORK AND WOOD	1	No Quantity							221106			0
S3	2016	2016	2016	2	0	2	Export	246	Finland	FIN	268	Georgia	GEO								24	CORK AND WOOD	1	No Quantity							143290			0
S3	2016	2016	2016	2	0	2	Export	246	Finland	FIN	270	Gambia	GMB								24	CORK AND WOOD	1	No Quantity							1794			0
S3	2016	2016	2016	2	0	2	Export	246	Finland	FIN	276	Germany	DEU								24	CORK AND WOOD	1	No Quantity							117319032			0
S3	2016	2016	2016	2	0	2	Export	246	Finland	FIN	288	Ghana	GHA								24	CORK AND WOOD	1	No Quantity							1329			0
S3	2016	2016	2016	2	0	2	Export	246	Finland	FIN	300	Greece	GRC								24	CORK AND WOOD	1	No Quantity							11027085			0
S3	2016	2016	2016	2	0	2	Export	246	Finland	FIN	344	China, Hong Kong SAR	HKG								24	CORK AND WOOD	1	No Quantity							147039			0
S3	2016	2016	2016	2	0	2	Export	246	Finland	FIN	348	Hungary	HUN								24	CORK AND WOOD	1	No Quantity							1889025			0
S3	2016	2016	2016	2	0	2	Export	246	Finland	FIN	352	Iceland	ISL								24	CORK AND WOOD	1	No Quantity							366992			0
S3	2016	2016	2016	2	0	2	Export	246	Finland	FIN	360	Indonesia	IDN								24	CORK AND WOOD	1	No Quantity							1013186			0
S3	2016	2016	2016	2	0	2	Export	246	Finland	FIN	364	Iran	IRN								24	CORK AND WOOD	1	No Quantity							5264598			0
S3	2016	2016	2016	2	0	2	Export	246	Finland	FIN	368	Iraq	IRQ								24	CORK AND WOOD	1	No Quantity							211760			0
S3	2016	2016	2016	2	0	2	Export	246	Finland	FIN	372	Ireland	IRL								24	CORK AND WOOD	1	No Quantity							10377839			0
S3	2016	2016	2016	2	0	2	Export	246	Finland	FIN	376	Israel	ISR								24	CORK AND WOOD	1	No Quantity							82098253			0
S3	2016	2016	2016	2	0	2	Export	246	Finland	FIN	381	Italy	ITA								24	CORK AND WOOD	1	No Quantity							34427576			0
S3	2016	2016	2016	2	0	2	Export	246	Finland	FIN	392	Japan	JPN								24	CORK AND WOOD	1	No Quantity							237207785			0
S3	2016	2016	2016	2	0	2	Export	246	Finland	FIN	398	Kazakhstan	KAZ								24	CORK AND WOOD	1	No Quantity							16662			0
S3	2016	2016	2016	2	0	2	Export	246	Finland	FIN	400	Jordan	JOR								24	CORK AND WOOD	1	No Quantity							4004766			0
S3	2016	2016	2016	2	0	2	Export	246	Finland	FIN	404	Kenya	KEN								24	CORK AND WOOD	1	No Quantity							10			0
S3	2016	2016	2016	2	0	2	Export	246	Finland	FIN	410	Rep. of Korea	KOR								24	CORK AND WOOD	1	No Quantity							16024992			0
S3	2016	2016	2016	2	0	2	Export	246	Finland	FIN	414	Kuwait	KWT								24	CORK AND WOOD	1	No Quantity							143429			0
S3	2016	2016	2016	2	0	2	Export	246	Finland	FIN	422	Lebanon	LBN								24	CORK AND WOOD	1	No Quantity							789904			0
S3	2016	2016	2016	2	0	2	Export	246	Finland	FIN	428	Latvia	LVA								24	CORK AND WOOD	1	No Quantity							5216050			0
S3	2016	2016	2016	2	0	2	Export	246	Finland	FIN	434	Libya	LBY								24	CORK AND WOOD	1	No Quantity							417149			0
S3	2016	2016	2016	2	0	2	Export	246	Finland	FIN	440	Lithuania	LTU								24	CORK AND WOOD	1	No Quantity							6739150			0
S3	2016	2016	2016	2	0	2	Export	246	Finland	FIN	442	Luxembourg	LUX								24	CORK AND WOOD	1	No Quantity							41455			0
S3	2016	2016	2016	2	0	2	Export	246	Finland	FIN	446	China, Macao SAR	MAC								24	CORK AND WOOD	1	No Quantity							41151			0
S3	2016	2016	2016	2	0	2	Export	246	Finland	FIN	458	Malaysia	MYS								24	CORK AND WOOD	1	No Quantity							2444554			0
S3	2016	2016	2016	2	0	2	Export	246	Finland	FIN	462	Maldives	MDV								24	CORK AND WOOD	1	No Quantity							176259			0
S3	2016	2016	2016	2	0	2	Export	246	Finland	FIN	470	Malta	MLT								24	CORK AND WOOD	1	No Quantity							4507			0
S3	2016	2016	2016	2	0	2	Export	246	Finland	FIN	480	Mauritius	MUS								24	CORK AND WOOD	1	No Quantity							30691			0
S3	2016	2016	2016	2	0	2	Export	246	Finland	FIN	490	Other Asia, nes									24	CORK AND WOOD	1	No Quantity							3379225			0
S3	2016	2016	2016	2	0	2	Export	246	Finland	FIN	498	Rep. of Moldova	MDA								24	CORK AND WOOD	1	No Quantity							20877			0
S3	2016	2016	2016	2	0	2	Export	246	Finland	FIN	504	Morocco	MAR								24	CORK AND WOOD	1	No Quantity							42651885			0
S3	2016	2016	2016	2	0	2	Export	246	Finland	FIN	512	Oman	OMN								24	CORK AND WOOD	1	No Quantity							2768987			0
S3	2016	2016	2016	2	0	2	Export	246	Finland	FIN	528	Netherlands	NLD								24	CORK AND WOOD	1	No Quantity							52708286			0
S3	2016	2016	2016	2	0	2	Export	246	Finland	FIN	554	New Zealand	NZL								24	CORK AND WOOD	1	No Quantity							38867			0
S3	2016	2016	2016	2	0	2	Export	246	Finland	FIN	579	Norway	NOR								24	CORK AND WOOD	1	No Quantity							14656957			0
S3	2016	2016	2016	2	0	2	Export	246	Finland	FIN	586	Pakistan	PAK								24	CORK AND WOOD	1	No Quantity							425016			0
S3	2016	2016	2016	2	0	2	Export	246	Finland	FIN	608	Philippines	PHL								24	CORK AND WOOD	1	No Quantity							1565016			0
S3	2016	2016	2016	2	0	2	Export	246	Finland	FIN	616	Poland	POL								24	CORK AND WOOD	1	No Quantity							33424040			0
S3	2016	2016	2016	2	0	2	Export	246	Finland	FIN	620	Portugal	PRT								24	CORK AND WOOD	1	No Quantity							4046690			0
S3	2016	2016	2016	2	0	2	Export	246	Finland	FIN	634	Qatar	QAT								24	CORK AND WOOD	1	No Quantity							188212			0
S3	2016	2016	2016	2	0	2	Export	246	Finland	FIN	642	Romania	ROU								24	CORK AND WOOD	1	No Quantity							1603357			0
S3	2016	2016	2016	2	0	2	Export	246	Finland	FIN	643	Russian Federation	RUS								24	CORK AND WOOD	1	No Quantity							1119732			0
S3	2016	2016	2016	2	0	2	Export	246	Finland	FIN	652	Saint Barthélemy	BLM								24	CORK AND WOOD	1	No Quantity							82859			0
S3	2016	2016	2016	2	0	2	Export	246	Finland	FIN	682	Saudi Arabia	SAU								24	CORK AND WOOD	1	No Quantity							76255200			0
S3	2016	2016	2016	2	0	2	Export	246	Finland	FIN	688	Serbia	SRB								24	CORK AND WOOD	1	No Quantity							18082			0
S3	2016	2016	2016	2	0	2	Export	246	Finland	FIN	699	India	IND								24	CORK AND WOOD	1	No Quantity							372961			0
S3	2016	2016	2016	2	0	2	Export	246	Finland	FIN	702	Singapore	SGP								24	CORK AND WOOD	1	No Quantity							78717			0
S3	2016	2016	2016	2	0	2	Export	246	Finland	FIN	703	Slovakia	SVK								24	CORK AND WOOD	1	No Quantity							2833876			0
S3	2016	2016	2016	2	0	2	Export	246	Finland	FIN	704	Viet Nam	VNM								24	CORK AND WOOD	1	No Quantity							7776601			0
S3	2016	2016	2016	2	0	2	Export	246	Finland	FIN	705	Slovenia	SVN								24	CORK AND WOOD	1	No Quantity							36454			0
S3	2016	2016	2016	2	0	2	Export	246	Finland	FIN	706	Somalia	SOM								24	CORK AND WOOD	1	No Quantity							4			0
S3	2016	2016	2016	2	0	2	Export	246	Finland	FIN	710	South Africa	ZAF								24	CORK AND WOOD	1	No Quantity							101147			0
S3	2016	2016	2016	2	0	2	Export	246	Finland	FIN	724	Spain	ESP								24	CORK AND WOOD	1	No Quantity							17824319			0
S3	2016	2016	2016	2	0	2	Export	246	Finland	FIN	729	Sudan	SDN								24	CORK AND WOOD	1	No Quantity							1374786			0
S3	2016	2016	2016	2	0	2	Export	246	Finland	FIN	752	Sweden	SWE								24	CORK AND WOOD	1	No Quantity							69516298			0
S3	2016	2016	2016	2	0	2	Export	246	Finland	FIN	757	Switzerland	CHE								24	CORK AND WOOD	1	No Quantity							13461247			0
S3	2016	2016	2016	2	0	2	Export	246	Finland	FIN	764	Thailand	THA								24	CORK AND WOOD	1	No Quantity							169720			0
S3	2016	2016	2016	2	0	2	Export	246	Finland	FIN	784	United Arab Emirates	ARE								24	CORK AND WOOD	1	No Quantity							1420842			0
S3	2016	2016	2016	2	0	2	Export	246	Finland	FIN	788	Tunisia	TUN								24	CORK AND WOOD	1	No Quantity							18470275			0
S3	2016	2016	2016	2	0	2	Export	246	Finland	FIN	792	Turkey	TUR								24	CORK AND WOOD	1	No Quantity							9045886			0
S3	2016	2016	2016	2	0	2	Export	246	Finland	FIN	804	Ukraine	UKR								24	CORK AND WOOD	1	No Quantity							96176			0
S3	2016	2016	2016	2	0	2	Export	246	Finland	FIN	818	Egypt	EGY								24	CORK AND WOOD	1	No Quantity							208006552			0
S3	2016	2016	2016	2	0	2	Export	246	Finland	FIN	826	United Kingdom	GBR								24	CORK AND WOOD	1	No Quantity							210298423			0
S3	2016	2016	2016	2	0	2	Export	246	Finland	FIN	842	USA	USA								24	CORK AND WOOD	1	No Quantity							1236322			0
S3	2016	2016	2016	2	0	2	Export	246	Finland	FIN	858	Uruguay	URY								24	CORK AND WOOD	1	No Quantity							2317			0
S3	2016	2016	2016	2	0	2	Export	246	Finland	FIN	887	Yemen	YEM								24	CORK AND WOOD	1	No Quantity							115107			0
S3	2016	2016	2016	2	0	2	Export	242	Fiji	FJI	0	World	WLD								25	PULP AND WASTE PAPER	1	No Quantity							103811			0
S3	2016	2016	2016	2	0	2	Export	242	Fiji	FJI	36	Australia	AUS								25	PULP AND WASTE PAPER	1	No Quantity							59552			0
S3	2016	2016	2016	2	0	2	Export	242	Fiji	FJI	410	Rep. of Korea	KOR								25	PULP AND WASTE PAPER	1	No Quantity							4064			0
S3	2016	2016	2016	2	0	2	Export	242	Fiji	FJI	490	Other Asia, nes									25	PULP AND WASTE PAPER	1	No Quantity							23463			0
S3	2016	2016	2016	2	0	2	Export	242	Fiji	FJI	764	Thailand	THA								25	PULP AND WASTE PAPER	1	No Quantity							16732			0
S3	2016	2016	2016	2	0	2	Export	246	Finland	FIN	0	World	WLD								25	PULP AND WASTE PAPER	1	No Quantity							1956927899			0
S3	2016	2016	2016	2	0	2	Export	246	Finland	FIN	12	Algeria	DZA								25	PULP AND WASTE PAPER	1	No Quantity							2525935			0
S3	2016	2016	2016	2	0	2	Export	246	Finland	FIN	32	Argentina	ARG								25	PULP AND WASTE PAPER	1	No Quantity							66			0
S3	2016	2016	2016	2	0	2	Export	246	Finland	FIN	36	Australia	AUS								25	PULP AND WASTE PAPER	1	No Quantity							3802861			0
S3	2016	2016	2016	2	0	2	Export	246	Finland	FIN	40	Austria	AUT								25	PULP AND WASTE PAPER	1	No Quantity							1062965			0
S3	2016	2016	2016	2	0	2	Export	246	Finland	FIN	48	Bahrain	BHR								25	PULP AND WASTE PAPER	1	No Quantity							3860353			0
S3	2016	2016	2016	2	0	2	Export	246	Finland	FIN	50	Bangladesh	BGD								25	PULP AND WASTE PAPER	1	No Quantity							4432623			0
S3	2016	2016	2016	2	0	2	Export	246	Finland	FIN	56	Belgium	BEL								25	PULP AND WASTE PAPER	1	No Quantity							32711950			0
S3	2016	2016	2016	2	0	2	Export	246	Finland	FIN	76	Brazil	BRA								25	PULP AND WASTE PAPER	1	No Quantity							9725285			0
S3	2016	2016	2016	2	0	2	Export	246	Finland	FIN	100	Bulgaria	BGR								25	PULP AND WASTE PAPER	1	No Quantity							1924686			0
S3	2016	2016	2016	2	0	2	Export	246	Finland	FIN	112	Belarus	BLR								25	PULP AND WASTE PAPER	1	No Quantity							115336			0
S3	2016	2016	2016	2	0	2	Export	246	Finland	FIN	120	Cameroon	CMR								25	PULP AND WASTE PAPER	1	No Quantity							223597			0
S3	2016	2016	2016	2	0	2	Export	246	Finland	FIN	124	Canada	CAN								25	PULP AND WASTE PAPER	1	No Quantity							511346			0
S3	2016	2016	2016	2	0	2	Export	246	Finland	FIN	152	Chile	CHL								25	PULP AND WASTE PAPER	1	No Quantity							288			0
S3	2016	2016	2016	2	0	2	Export	246	Finland	FIN	156	China	CHN								25	PULP AND WASTE PAPER	1	No Quantity							600402757			0
S3	2016	2016	2016	2	0	2	Export	246	Finland	FIN	170	Colombia	COL								25	PULP AND WASTE PAPER	1	No Quantity							46			0
S3	2016	2016	2016	2	0	2	Export	246	Finland	FIN	188	Costa Rica	CRI								25	PULP AND WASTE PAPER	1	No Quantity							13330			0
S3	2016	2016	2016	2	0	2	Export	246	Finland	FIN	192	Cuba	CUB								25	PULP AND WASTE PAPER	1	No Quantity							1196277			0
S3	2016	2016	2016	2	0	2	Export	246	Finland	FIN	203	Czechia	CZE								25	PULP AND WASTE PAPER	1	No Quantity							2043880			0
S3	2016	2016	2016	2	0	2	Export	246	Finland	FIN	208	Denmark	DNK								25	PULP AND WASTE PAPER	1	No Quantity							24092			0
S3	2016	2016	2016	2	0	2	Export	246	Finland	FIN	218	Ecuador	ECU								25	PULP AND WASTE PAPER	1	No Quantity							1			0
S3	2016	2016	2016	2	0	2	Export	246	Finland	FIN	233	Estonia	EST								25	PULP AND WASTE PAPER	1	No Quantity							14305030			0
S3	2016	2016	2016	2	0	2	Export	246	Finland	FIN	251	France	FRA								25	PULP AND WASTE PAPER	1	No Quantity							85510528			0
S3	2016	2016	2016	2	0	2	Export	246	Finland	FIN	268	Georgia	GEO								25	PULP AND WASTE PAPER	1	No Quantity							6849			0
S3	2016	2016	2016	2	0	2	Export	246	Finland	FIN	270	Gambia	GMB								25	PULP AND WASTE PAPER	1	No Quantity							221			0
S3	2016	2016	2016	2	0	2	Export	246	Finland	FIN	276	Germany	DEU								25	PULP AND WASTE PAPER	1	No Quantity							349199199			0
S3	2016	2016	2016	2	0	2	Export	246	Finland	FIN	300	Greece	GRC								25	PULP AND WASTE PAPER	1	No Quantity							9263741			0
S3	2016	2016	2016	2	0	2	Export	246	Finland	FIN	344	China, Hong Kong SAR	HKG								25	PULP AND WASTE PAPER	1	No Quantity							692248			0
S3	2016	2016	2016	2	0	2	Export	246	Finland	FIN	348	Hungary	HUN								25	PULP AND WASTE PAPER	1	No Quantity							3532268			0
S3	2016	2016	2016	2	0	2	Export	246	Finland	FIN	352	Iceland	ISL								25	PULP AND WASTE PAPER	1	No Quantity							33			0
S3	2016	2016	2016	2	0	2	Export	246	Finland	FIN	360	Indonesia	IDN								25	PULP AND WASTE PAPER	1	No Quantity							2606605			0
S3	2016	2016	2016	2	0	2	Export	246	Finland	FIN	364	Iran	IRN								25	PULP AND WASTE PAPER	1	No Quantity							9689590			0
S3	2016	2016	2016	2	0	2	Export	246	Finland	FIN	372	Ireland	IRL								25	PULP AND WASTE PAPER	1	No Quantity							326505			0
S3	2016	2016	2016	2	0	2	Export	246	Finland	FIN	376	Israel	ISR								25	PULP AND WASTE PAPER	1	No Quantity							9777091			0
S3	2016	2016	2016	2	0	2	Export	246	Finland	FIN	381	Italy	ITA								25	PULP AND WASTE PAPER	1	No Quantity							210097530			0
S3	2016	2016	2016	2	0	2	Export	246	Finland	FIN	384	Côte d'Ivoire	CIV								25	PULP AND WASTE PAPER	1	No Quantity							55630			0
S3	2016	2016	2016	2	0	2	Export	246	Finland	FIN	392	Japan	JPN								25	PULP AND WASTE PAPER	1	No Quantity							12853883			0
S3	2016	2016	2016	2	0	2	Export	246	Finland	FIN	398	Kazakhstan	KAZ								25	PULP AND WASTE PAPER	1	No Quantity							22			0
S3	2016	2016	2016	2	0	2	Export	246	Finland	FIN	400	Jordan	JOR								25	PULP AND WASTE PAPER	1	No Quantity							8017985			0
S3	2016	2016	2016	2	0	2	Export	246	Finland	FIN	404	Kenya	KEN								25	PULP AND WASTE PAPER	1	No Quantity							99910			0
S3	2016	2016	2016	2	0	2	Export	246	Finland	FIN	410	Rep. of Korea	KOR								25	PULP AND WASTE PAPER	1	No Quantity							1341568			0
S3	2016	2016	2016	2	0	2	Export	246	Finland	FIN	414	Kuwait	KWT								25	PULP AND WASTE PAPER	1	No Quantity							1203261			0
S3	2016	2016	2016	2	0	2	Export	246	Finland	FIN	422	Lebanon	LBN								25	PULP AND WASTE PAPER	1	No Quantity							1883194			0
S3	2016	2016	2016	2	0	2	Export	246	Finland	FIN	428	Latvia	LVA								25	PULP AND WASTE PAPER	1	No Quantity							394905			0
S3	2016	2016	2016	2	0	2	Export	246	Finland	FIN	440	Lithuania	LTU								25	PULP AND WASTE PAPER	1	No Quantity							3954194			0
S3	2016	2016	2016	2	0	2	Export	246	Finland	FIN	458	Malaysia	MYS								25	PULP AND WASTE PAPER	1	No Quantity							530325			0
S3	2016	2016	2016	2	0	2	Export	246	Finland	FIN	484	Mexico	MEX								25	PULP AND WASTE PAPER	1	No Quantity							33			0
S3	2016	2016	2016	2	0	2	Export	246	Finland	FIN	490	Other Asia, nes									25	PULP AND WASTE PAPER	1	No Quantity							8010499			0
S3	2016	2016	2016	2	0	2	Export	246	Finland	FIN	504	Morocco	MAR								25	PULP AND WASTE PAPER	1	No Quantity							6857522			0
S3	2016	2016	2016	2	0	2	Export	246	Finland	FIN	512	Oman	OMN								25	PULP AND WASTE PAPER	1	No Quantity							82953			0
S3	2016	2016	2016	2	0	2	Export	246	Finland	FIN	524	Nepal	NPL								25	PULP AND WASTE PAPER	1	No Quantity							37			0
S3	2016	2016	2016	2	0	2	Export	246	Finland	FIN	528	Netherlands	NLD								25	PULP AND WASTE PAPER	1	No Quantity							71894858			0
S3	2016	2016	2016	2	0	2	Export	246	Finland	FIN	566	Nigeria	NGA								25	PULP AND WASTE PAPER	1	No Quantity							337252			0
S3	2016	2016	2016	2	0	2	Export	246	Finland	FIN	579	Norway	NOR								25	PULP AND WASTE PAPER	1	No Quantity							19859			0
S3	2016	2016	2016	2	0	2	Export	246	Finland	FIN	586	Pakistan	PAK								25	PULP AND WASTE PAPER	1	No Quantity							2531150			0
S3	2016	2016	2016	2	0	2	Export	246	Finland	FIN	604	Peru	PER								25	PULP AND WASTE PAPER	1	No Quantity							23			0
S3	2016	2016	2016	2	0	2	Export	246	Finland	FIN	608	Philippines	PHL								25	PULP AND WASTE PAPER	1	No Quantity							65240			0
S3	2016	2016	2016	2	0	2	Export	246	Finland	FIN	616	Poland	POL								25	PULP AND WASTE PAPER	1	No Quantity							67889177			0
S3	2016	2016	2016	2	0	2	Export	246	Finland	FIN	620	Portugal	PRT								25	PULP AND WASTE PAPER	1	No Quantity							14040708			0
S3	2016	2016	2016	2	0	2	Export	246	Finland	FIN	642	Romania	ROU								25	PULP AND WASTE PAPER	1	No Quantity							11895924			0
S3	2016	2016	2016	2	0	2	Export	246	Finland	FIN	643	Russian Federation	RUS								25	PULP AND WASTE PAPER	1	No Quantity							17347170			0
S3	2016	2016	2016	2	0	2	Export	246	Finland	FIN	682	Saudi Arabia	SAU								25	PULP AND WASTE PAPER	1	No Quantity							127992			0
S3	2016	2016	2016	2	0	2	Export	246	Finland	FIN	686	Senegal	SEN								25	PULP AND WASTE PAPER	1	No Quantity							39051			0
S3	2016	2016	2016	2	0	2	Export	246	Finland	FIN	688	Serbia	SRB								25	PULP AND WASTE PAPER	1	No Quantity							20328			0
S3	2016	2016	2016	2	0	2	Export	246	Finland	FIN	699	India	IND								25	PULP AND WASTE PAPER	1	No Quantity							14461636			0
S3	2016	2016	2016	2	0	2	Export	246	Finland	FIN	702	Singapore	SGP								25	PULP AND WASTE PAPER	1	No Quantity							441529			0
S3	2016	2016	2016	2	0	2	Export	246	Finland	FIN	703	Slovakia	SVK								25	PULP AND WASTE PAPER	1	No Quantity							15836721			0
S3	2016	2016	2016	2	0	2	Export	246	Finland	FIN	704	Viet Nam	VNM								25	PULP AND WASTE PAPER	1	No Quantity							1360111			0
S3	2016	2016	2016	2	0	2	Export	246	Finland	FIN	705	Slovenia	SVN								25	PULP AND WASTE PAPER	1	No Quantity							6484780			0
S3	2016	2016	2016	2	0	2	Export	246	Finland	FIN	710	South Africa	ZAF								25	PULP AND WASTE PAPER	1	No Quantity							5639822			0
S3	2016	2016	2016	2	0	2	Export	246	Finland	FIN	724	Spain	ESP								25	PULP AND WASTE PAPER	1	No Quantity							76725818			0
S3	2016	2016	2016	2	0	2	Export	246	Finland	FIN	752	Sweden	SWE								25	PULP AND WASTE PAPER	1	No Quantity							69049605			0
S3	2016	2016	2016	2	0	2	Export	246	Finland	FIN	757	Switzerland	CHE								25	PULP AND WASTE PAPER	1	No Quantity							512200			0
S3	2016	2016	2016	2	0	2	Export	246	Finland	FIN	760	Syria	SYR								25	PULP AND WASTE PAPER	1	No Quantity							1385913			0
S3	2016	2016	2016	2	0	2	Export	246	Finland	FIN	764	Thailand	THA								25	PULP AND WASTE PAPER	1	No Quantity							11202204			0
S3	2016	2016	2016	2	0	2	Export	246	Finland	FIN	784	United Arab Emirates	ARE								25	PULP AND WASTE PAPER	1	No Quantity							5130370			0
S3	2016	2016	2016	2	0	2	Export	246	Finland	FIN	788	Tunisia	TUN								25	PULP AND WASTE PAPER	1	No Quantity							6625326			0
S3	2016	2016	2016	2	0	2	Export	246	Finland	FIN	792	Turkey	TUR								25	PULP AND WASTE PAPER	1	No Quantity							89706532			0
S3	2016	2016	2016	2	0	2	Export	246	Finland	FIN	804	Ukraine	UKR								25	PULP AND WASTE PAPER	1	No Quantity							116042			0
S3	2016	2016	2016	2	0	2	Export	246	Finland	FIN	818	Egypt	EGY								25	PULP AND WASTE PAPER	1	No Quantity							30655374			0
S3	2016	2016	2016	2	0	2	Export	246	Finland	FIN	826	United Kingdom	GBR								25	PULP AND WASTE PAPER	1	No Quantity							25065739			0
S3	2016	2016	2016	2	0	2	Export	246	Finland	FIN	834	United Rep. of Tanzania	TZA								25	PULP AND WASTE PAPER	1	No Quantity							9661			0
S3	2016	2016	2016	2	0	2	Export	246	Finland	FIN	842	USA	USA								25	PULP AND WASTE PAPER	1	No Quantity							5171870			0
S3	2016	2016	2016	2	0	2	Export	246	Finland	FIN	858	Uruguay	URY								25	PULP AND WASTE PAPER	1	No Quantity							11			0
S3	2016	2016	2016	2	0	2	Export	246	Finland	FIN	860	Uzbekistan	UZB								25	PULP AND WASTE PAPER	1	No Quantity							252230			0
S3	2016	2016	2016	2	0	2	Export	246	Finland	FIN	894	Zambia	ZMB								25	PULP AND WASTE PAPER	1	No Quantity							14638			0
S3	2016	2016	2016	2	0	2	Export	242	Fiji	FJI	0	World	WLD								26	TEXTILE FIBRES	1	No Quantity							91718			0
S3	2016	2016	2016	2	0	2	Export	242	Fiji	FJI	36	Australia	AUS								26	TEXTILE FIBRES	1	No Quantity							536			0
S3	2016	2016	2016	2	0	2	Export	242	Fiji	FJI	124	Canada	CAN								26	TEXTILE FIBRES	1	No Quantity							72			0
S3	2016	2016	2016	2	0	2	Export	242	Fiji	FJI	258	French Polynesia	PYF								26	TEXTILE FIBRES	1	No Quantity							588			0
S3	2016	2016	2016	2	0	2	Export	242	Fiji	FJI	360	Indonesia	IDN								26	TEXTILE FIBRES	1	No Quantity							1893			0
S3	2016	2016	2016	2	0	2	Export	242	Fiji	FJI	520	Nauru	NRU								26	TEXTILE FIBRES	1	No Quantity							1176			0
S3	2016	2016	2016	2	0	2	Export	242	Fiji	FJI	548	Vanuatu	VUT								26	TEXTILE FIBRES	1	No Quantity							427			0
S3	2016	2016	2016	2	0	2	Export	242	Fiji	FJI	554	New Zealand	NZL								26	TEXTILE FIBRES	1	No Quantity							4935			0
S3	2016	2016	2016	2	0	2	Export	242	Fiji	FJI	598	Papua New Guinea	PNG								26	TEXTILE FIBRES	1	No Quantity							80449			0
S3	2016	2016	2016	2	0	2	Export	242	Fiji	FJI	702	Singapore	SGP								26	TEXTILE FIBRES	1	No Quantity							39			0
S3	2016	2016	2016	2	0	2	Export	242	Fiji	FJI	776	Tonga	TON								26	TEXTILE FIBRES	1	No Quantity							347			0
S3	2016	2016	2016	2	0	2	Export	242	Fiji	FJI	798	Tuvalu	TUV								26	TEXTILE FIBRES	1	No Quantity							550			0
S3	2016	2016	2016	2	0	2	Export	242	Fiji	FJI	882	Samoa	WSM								26	TEXTILE FIBRES	1	No Quantity							669			0
S3	2016	2016	2016	2	0	2	Export	242	Fiji	FJI	899	Areas, nes									26	TEXTILE FIBRES	1	No Quantity							37			0
S3	2016	2016	2016	2	0	2	Export	246	Finland	FIN	0	World	WLD								26	TEXTILE FIBRES	1	No Quantity							8827965			0
S3	2016	2016	2016	2	0	2	Export	246	Finland	FIN	4	Afghanistan	AFG								26	TEXTILE FIBRES	1	No Quantity							17			0
S3	2016	2016	2016	2	0	2	Export	246	Finland	FIN	12	Algeria	DZA								26	TEXTILE FIBRES	1	No Quantity							126			0
S3	2016	2016	2016	2	0	2	Export	246	Finland	FIN	20	Andorra	AND								26	TEXTILE FIBRES	1	No Quantity							90			0
S3	2016	2016	2016	2	0	2	Export	246	Finland	FIN	31	Azerbaijan	AZE								26	TEXTILE FIBRES	1	No Quantity							28			0
S3	2016	2016	2016	2	0	2	Export	246	Finland	FIN	32	Argentina	ARG								26	TEXTILE FIBRES	1	No Quantity							356			0
S3	2016	2016	2016	2	0	2	Export	246	Finland	FIN	36	Australia	AUS								26	TEXTILE FIBRES	1	No Quantity							6523			0
S3	2016	2016	2016	2	0	2	Export	246	Finland	FIN	40	Austria	AUT								26	TEXTILE FIBRES	1	No Quantity							4			0
S3	2016	2016	2016	2	0	2	Export	246	Finland	FIN	50	Bangladesh	BGD								26	TEXTILE FIBRES	1	No Quantity							7			0
S3	2016	2016	2016	2	0	2	Export	246	Finland	FIN	56	Belgium	BEL								26	TEXTILE FIBRES	1	No Quantity							28415			0
S3	2016	2016	2016	2	0	2	Export	246	Finland	FIN	70	Bosnia Herzegovina	BIH								26	TEXTILE FIBRES	1	No Quantity							4259			0
S3	2016	2016	2016	2	0	2	Export	246	Finland	FIN	76	Brazil	BRA								26	TEXTILE FIBRES	1	No Quantity							176			0
S3	2016	2016	2016	2	0	2	Export	246	Finland	FIN	96	Brunei Darussalam	BRN								26	TEXTILE FIBRES	1	No Quantity							44			0
S3	2016	2016	2016	2	0	2	Export	246	Finland	FIN	108	Burundi	BDI								26	TEXTILE FIBRES	1	No Quantity							95043			0
S3	2016	2016	2016	2	0	2	Export	246	Finland	FIN	112	Belarus	BLR								26	TEXTILE FIBRES	1	No Quantity							59			0
S3	2016	2016	2016	2	0	2	Export	246	Finland	FIN	120	Cameroon	CMR								26	TEXTILE FIBRES	1	No Quantity							11613			0
S3	2016	2016	2016	2	0	2	Export	246	Finland	FIN	124	Canada	CAN								26	TEXTILE FIBRES	1	No Quantity							369			0
S3	2016	2016	2016	2	0	2	Export	246	Finland	FIN	144	Sri Lanka	LKA								26	TEXTILE FIBRES	1	No Quantity							4			0
S3	2016	2016	2016	2	0	2	Export	246	Finland	FIN	148	Chad	TCD								26	TEXTILE FIBRES	1	No Quantity							88898			0
S3	2016	2016	2016	2	0	2	Export	246	Finland	FIN	152	Chile	CHL								26	TEXTILE FIBRES	1	No Quantity							500			0
S3	2016	2016	2016	2	0	2	Export	246	Finland	FIN	156	China	CHN								26	TEXTILE FIBRES	1	No Quantity							248			0
S3	2016	2016	2016	2	0	2	Export	246	Finland	FIN	180	Dem. Rep. of the Congo	COD								26	TEXTILE FIBRES	1	No Quantity							919			0
S3	2016	2016	2016	2	0	2	Export	246	Finland	FIN	191	Croatia	HRV								26	TEXTILE FIBRES	1	No Quantity							13			0
S3	2016	2016	2016	2	0	2	Export	246	Finland	FIN	203	Czechia	CZE								26	TEXTILE FIBRES	1	No Quantity							486			0
S3	2016	2016	2016	2	0	2	Export	246	Finland	FIN	204	Benin	BEN								26	TEXTILE FIBRES	1	No Quantity							44916			0
S3	2016	2016	2016	2	0	2	Export	246	Finland	FIN	233	Estonia	EST								26	TEXTILE FIBRES	1	No Quantity							2389191			0
S3	2016	2016	2016	2	0	2	Export	246	Finland	FIN	251	France	FRA								26	TEXTILE FIBRES	1	No Quantity							332			0
S3	2016	2016	2016	2	0	2	Export	246	Finland	FIN	266	Gabon	GAB								26	TEXTILE FIBRES	1	No Quantity							554			0
S3	2016	2016	2016	2	0	2	Export	246	Finland	FIN	270	Gambia	GMB								26	TEXTILE FIBRES	1	No Quantity							32303			0
S3	2016	2016	2016	2	0	2	Export	246	Finland	FIN	276	Germany	DEU								26	TEXTILE FIBRES	1	No Quantity							467			0
S3	2016	2016	2016	2	0	2	Export	246	Finland	FIN	288	Ghana	GHA								26	TEXTILE FIBRES	1	No Quantity							60225			0
S3	2016	2016	2016	2	0	2	Export	246	Finland	FIN	292	Gibraltar	GIB								26	TEXTILE FIBRES	1	No Quantity							62			0
S3	2016	2016	2016	2	0	2	Export	246	Finland	FIN	324	Guinea	GIN								26	TEXTILE FIBRES	1	No Quantity							6255			0
S3	2016	2016	2016	2	0	2	Export	246	Finland	FIN	344	China, Hong Kong SAR	HKG								26	TEXTILE FIBRES	1	No Quantity							1260			0
S3	2016	2016	2016	2	0	2	Export	246	Finland	FIN	352	Iceland	ISL								26	TEXTILE FIBRES	1	No Quantity							479			0
S3	2016	2016	2016	2	0	2	Export	246	Finland	FIN	368	Iraq	IRQ								26	TEXTILE FIBRES	1	No Quantity							2619			0
S3	2016	2016	2016	2	0	2	Export	246	Finland	FIN	376	Israel	ISR								26	TEXTILE FIBRES	1	No Quantity							236			0
S3	2016	2016	2016	2	0	2	Export	246	Finland	FIN	381	Italy	ITA								26	TEXTILE FIBRES	1	No Quantity							57554			0
S3	2016	2016	2016	2	0	2	Export	246	Finland	FIN	384	Côte d'Ivoire	CIV								26	TEXTILE FIBRES	1	No Quantity							875			0
S3	2016	2016	2016	2	0	2	Export	246	Finland	FIN	392	Japan	JPN								26	TEXTILE FIBRES	1	No Quantity							11339			0
S3	2016	2016	2016	2	0	2	Export	246	Finland	FIN	398	Kazakhstan	KAZ								26	TEXTILE FIBRES	1	No Quantity							7134			0
S3	2016	2016	2016	2	0	2	Export	246	Finland	FIN	404	Kenya	KEN								26	TEXTILE FIBRES	1	No Quantity							39			0
S3	2016	2016	2016	2	0	2	Export	246	Finland	FIN	410	Rep. of Korea	KOR								26	TEXTILE FIBRES	1	No Quantity							332			0
S3	2016	2016	2016	2	0	2	Export	246	Finland	FIN	417	Kyrgyzstan	KGZ								26	TEXTILE FIBRES	1	No Quantity							142580			0
S3	2016	2016	2016	2	0	2	Export	246	Finland	FIN	422	Lebanon	LBN								26	TEXTILE FIBRES	1	No Quantity							403			0
S3	2016	2016	2016	2	0	2	Export	246	Finland	FIN	428	Latvia	LVA								26	TEXTILE FIBRES	1	No Quantity							523			0
S3	2016	2016	2016	2	0	2	Export	246	Finland	FIN	440	Lithuania	LTU								26	TEXTILE FIBRES	1	No Quantity							1762899			0
S3	2016	2016	2016	2	0	2	Export	246	Finland	FIN	454	Malawi	MWI								26	TEXTILE FIBRES	1	No Quantity							558844			0
S3	2016	2016	2016	2	0	2	Export	246	Finland	FIN	458	Malaysia	MYS								26	TEXTILE FIBRES	1	No Quantity							1921			0
S3	2016	2016	2016	2	0	2	Export	246	Finland	FIN	484	Mexico	MEX								26	TEXTILE FIBRES	1	No Quantity							908			0
S3	2016	2016	2016	2	0	2	Export	246	Finland	FIN	490	Other Asia, nes									26	TEXTILE FIBRES	1	No Quantity							1548			0
S3	2016	2016	2016	2	0	2	Export	246	Finland	FIN	496	Mongolia	MNG								26	TEXTILE FIBRES	1	No Quantity							274851			0
S3	2016	2016	2016	2	0	2	Export	246	Finland	FIN	498	Rep. of Moldova	MDA								26	TEXTILE FIBRES	1	No Quantity							82			0
S3	2016	2016	2016	2	0	2	Export	246	Finland	FIN	508	Mozambique	MOZ								26	TEXTILE FIBRES	1	No Quantity							250857			0
S3	2016	2016	2016	2	0	2	Export	246	Finland	FIN	512	Oman	OMN								26	TEXTILE FIBRES	1	No Quantity							1101748			0
S3	2016	2016	2016	2	0	2	Export	246	Finland	FIN	516	Namibia	NAM								26	TEXTILE FIBRES	1	No Quantity							425			0
S3	2016	2016	2016	2	0	2	Export	246	Finland	FIN	528	Netherlands	NLD								26	TEXTILE FIBRES	1	No Quantity							5975			0
S3	2016	2016	2016	2	0	2	Export	246	Finland	FIN	554	New Zealand	NZL								26	TEXTILE FIBRES	1	No Quantity							3078			0
S3	2016	2016	2016	2	0	2	Export	246	Finland	FIN	566	Nigeria	NGA								26	TEXTILE FIBRES	1	No Quantity							1218			0
S3	2016	2016	2016	2	0	2	Export	246	Finland	FIN	579	Norway	NOR								26	TEXTILE FIBRES	1	No Quantity							27839			0
S3	2016	2016	2016	2	0	2	Export	246	Finland	FIN	586	Pakistan	PAK								26	TEXTILE FIBRES	1	No Quantity							4774			0
S3	2016	2016	2016	2	0	2	Export	246	Finland	FIN	604	Peru	PER								26	TEXTILE FIBRES	1	No Quantity							1188			0
S3	2016	2016	2016	2	0	2	Export	246	Finland	FIN	608	Philippines	PHL								26	TEXTILE FIBRES	1	No Quantity							6955			0
S3	2016	2016	2016	2	0	2	Export	246	Finland	FIN	616	Poland	POL								26	TEXTILE FIBRES	1	No Quantity							84			0
S3	2016	2016	2016	2	0	2	Export	246	Finland	FIN	643	Russian Federation	RUS								26	TEXTILE FIBRES	1	No Quantity							1347610			0
S3	2016	2016	2016	2	0	2	Export	246	Finland	FIN	682	Saudi Arabia	SAU								26	TEXTILE FIBRES	1	No Quantity							138			0
S3	2016	2016	2016	2	0	2	Export	246	Finland	FIN	686	Senegal	SEN								26	TEXTILE FIBRES	1	No Quantity							347			0
S3	2016	2016	2016	2	0	2	Export	246	Finland	FIN	688	Serbia	SRB								26	TEXTILE FIBRES	1	No Quantity							142			0
S3	2016	2016	2016	2	0	2	Export	246	Finland	FIN	694	Sierra Leone	SLE								26	TEXTILE FIBRES	1	No Quantity							1107			0
S3	2016	2016	2016	2	0	2	Export	246	Finland	FIN	699	India	IND								26	TEXTILE FIBRES	1	No Quantity							4151			0
S3	2016	2016	2016	2	0	2	Export	246	Finland	FIN	702	Singapore	SGP								26	TEXTILE FIBRES	1	No Quantity							589			0
S3	2016	2016	2016	2	0	2	Export	246	Finland	FIN	703	Slovakia	SVK								26	TEXTILE FIBRES	1	No Quantity							15783			0
S3	2016	2016	2016	2	0	2	Export	246	Finland	FIN	704	Viet Nam	VNM								26	TEXTILE FIBRES	1	No Quantity							8768			0
S3	2016	2016	2016	2	0	2	Export	246	Finland	FIN	706	Somalia	SOM								26	TEXTILE FIBRES	1	No Quantity							15980			0
S3	2016	2016	2016	2	0	2	Export	246	Finland	FIN	710	South Africa	ZAF								26	TEXTILE FIBRES	1	No Quantity							555			0
S3	2016	2016	2016	2	0	2	Export	246	Finland	FIN	724	Spain	ESP								26	TEXTILE FIBRES	1	No Quantity							61524			0
S3	2016	2016	2016	2	0	2	Export	246	Finland	FIN	728	South Sudan	SSD								26	TEXTILE FIBRES	1	No Quantity							17			0
S3	2016	2016	2016	2	0	2	Export	246	Finland	FIN	752	Sweden	SWE								26	TEXTILE FIBRES	1	No Quantity							35569			0
S3	2016	2016	2016	2	0	2	Export	246	Finland	FIN	757	Switzerland	CHE								26	TEXTILE FIBRES	1	No Quantity							15601			0
S3	2016	2016	2016	2	0	2	Export	246	Finland	FIN	762	Tajikistan	TJK								26	TEXTILE FIBRES	1	No Quantity							155144			0
S3	2016	2016	2016	2	0	2	Export	246	Finland	FIN	764	Thailand	THA								26	TEXTILE FIBRES	1	No Quantity							1302			0
S3	2016	2016	2016	2	0	2	Export	246	Finland	FIN	768	Togo	TGO								26	TEXTILE FIBRES	1	No Quantity							1063			0
S3	2016	2016	2016	2	0	2	Export	246	Finland	FIN	784	United Arab Emirates	ARE								26	TEXTILE FIBRES	1	No Quantity							35682			0
S3	2016	2016	2016	2	0	2	Export	246	Finland	FIN	788	Tunisia	TUN								26	TEXTILE FIBRES	1	No Quantity							16648			0
S3	2016	2016	2016	2	0	2	Export	246	Finland	FIN	792	Turkey	TUR								26	TEXTILE FIBRES	1	No Quantity							32632			0
S3	2016	2016	2016	2	0	2	Export	246	Finland	FIN	804	Ukraine	UKR								26	TEXTILE FIBRES	1	No Quantity							9872			0
S3	2016	2016	2016	2	0	2	Export	246	Finland	FIN	826	United Kingdom	GBR								26	TEXTILE FIBRES	1	No Quantity							131			0
S3	2016	2016	2016	2	0	2	Export	246	Finland	FIN	834	United Rep. of Tanzania	TZA								26	TEXTILE FIBRES	1	No Quantity							93			0
S3	2016	2016	2016	2	0	2	Export	246	Finland	FIN	842	USA	USA								26	TEXTILE FIBRES	1	No Quantity							18350			0
S3	2016	2016	2016	2	0	2	Export	246	Finland	FIN	894	Zambia	ZMB								26	TEXTILE FIBRES	1	No Quantity							46101			0
S3	2016	2016	2016	2	0	2	Export	242	Fiji	FJI	0	World	WLD								27	CRUDE FERTILIZER,MINERAL	1	No Quantity							5818645			0
S3	2016	2016	2016	2	0	2	Export	242	Fiji	FJI	16	American Samoa	ASM								27	CRUDE FERTILIZER,MINERAL	1	No Quantity							62792			0
S3	2016	2016	2016	2	0	2	Export	242	Fiji	FJI	36	Australia	AUS								27	CRUDE FERTILIZER,MINERAL	1	No Quantity							1860			0
S3	2016	2016	2016	2	0	2	Export	242	Fiji	FJI	90	Solomon Isds	SLB								27	CRUDE FERTILIZER,MINERAL	1	No Quantity							49324			0
S3	2016	2016	2016	2	0	2	Export	242	Fiji	FJI	162	Christmas Isds	CXR								27	CRUDE FERTILIZER,MINERAL	1	No Quantity							955			0
S3	2016	2016	2016	2	0	2	Export	242	Fiji	FJI	184	Cook Isds	COK								27	CRUDE FERTILIZER,MINERAL	1	No Quantity							320094			0
S3	2016	2016	2016	2	0	2	Export	242	Fiji	FJI	218	Ecuador	ECU								27	CRUDE FERTILIZER,MINERAL	1	No Quantity							12			0
S3	2016	2016	2016	2	0	2	Export	242	Fiji	FJI	296	Kiribati	KIR								27	CRUDE FERTILIZER,MINERAL	1	No Quantity							3990767			0
S3	2016	2016	2016	2	0	2	Export	242	Fiji	FJI	410	Rep. of Korea	KOR								27	CRUDE FERTILIZER,MINERAL	1	No Quantity							5351			0
S3	2016	2016	2016	2	0	2	Export	242	Fiji	FJI	490	Other Asia, nes									27	CRUDE FERTILIZER,MINERAL	1	No Quantity							12811			0
S3	2016	2016	2016	2	0	2	Export	242	Fiji	FJI	520	Nauru	NRU								27	CRUDE FERTILIZER,MINERAL	1	No Quantity							330			0
S3	2016	2016	2016	2	0	2	Export	242	Fiji	FJI	528	Netherlands	NLD								27	CRUDE FERTILIZER,MINERAL	1	No Quantity							2271			0
S3	2016	2016	2016	2	0	2	Export	242	Fiji	FJI	548	Vanuatu	VUT								27	CRUDE FERTILIZER,MINERAL	1	No Quantity							42558			0
S3	2016	2016	2016	2	0	2	Export	242	Fiji	FJI	554	New Zealand	NZL								27	CRUDE FERTILIZER,MINERAL	1	No Quantity							223545			0
S3	2016	2016	2016	2	0	2	Export	242	Fiji	FJI	591	Panama	PAN								27	CRUDE FERTILIZER,MINERAL	1	No Quantity							1865			0
S3	2016	2016	2016	2	0	2	Export	242	Fiji	FJI	598	Papua New Guinea	PNG								27	CRUDE FERTILIZER,MINERAL	1	No Quantity							45			0
S3	2016	2016	2016	2	0	2	Export	242	Fiji	FJI	702	Singapore	SGP								27	CRUDE FERTILIZER,MINERAL	1	No Quantity							6940			0
S3	2016	2016	2016	2	0	2	Export	242	Fiji	FJI	710	South Africa	ZAF								27	CRUDE FERTILIZER,MINERAL	1	No Quantity							1064			0
S3	2016	2016	2016	2	0	2	Export	242	Fiji	FJI	776	Tonga	TON								27	CRUDE FERTILIZER,MINERAL	1	No Quantity							387971			0
S3	2016	2016	2016	2	0	2	Export	242	Fiji	FJI	798	Tuvalu	TUV								27	CRUDE FERTILIZER,MINERAL	1	No Quantity							330972			0
S3	2016	2016	2016	2	0	2	Export	242	Fiji	FJI	842	USA	USA								27	CRUDE FERTILIZER,MINERAL	1	No Quantity							219199			0
S3	2016	2016	2016	2	0	2	Export	242	Fiji	FJI	876	Wallis and Futuna Isds	WLF								27	CRUDE FERTILIZER,MINERAL	1	No Quantity							1952			0
S3	2016	2016	2016	2	0	2	Export	242	Fiji	FJI	882	Samoa	WSM								27	CRUDE FERTILIZER,MINERAL	1	No Quantity							155236			0
S3	2016	2016	2016	2	0	2	Export	242	Fiji	FJI	899	Areas, nes									27	CRUDE FERTILIZER,MINERAL	1	No Quantity							731			0
S3	2016	2016	2016	2	0	2	Export	246	Finland	FIN	0	World	WLD								27	CRUDE FERTILIZER,MINERAL	1	No Quantity							84941934			0
S3	2016	2016	2016	2	0	2	Export	246	Finland	FIN	12	Algeria	DZA								27	CRUDE FERTILIZER,MINERAL	1	No Quantity							551			0
S3	2016	2016	2016	2	0	2	Export	246	Finland	FIN	36	Australia	AUS								27	CRUDE FERTILIZER,MINERAL	1	No Quantity							52091			0
S3	2016	2016	2016	2	0	2	Export	246	Finland	FIN	40	Austria	AUT								27	CRUDE FERTILIZER,MINERAL	1	No Quantity							233826			0
S3	2016	2016	2016	2	0	2	Export	246	Finland	FIN	44	Bahamas	BHS								27	CRUDE FERTILIZER,MINERAL	1	No Quantity							1650			0
S3	2016	2016	2016	2	0	2	Export	246	Finland	FIN	50	Bangladesh	BGD								27	CRUDE FERTILIZER,MINERAL	1	No Quantity							15526			0
S3	2016	2016	2016	2	0	2	Export	246	Finland	FIN	51	Armenia	ARM								27	CRUDE FERTILIZER,MINERAL	1	No Quantity							1950			0
S3	2016	2016	2016	2	0	2	Export	246	Finland	FIN	56	Belgium	BEL								27	CRUDE FERTILIZER,MINERAL	1	No Quantity							328860			0
S3	2016	2016	2016	2	0	2	Export	246	Finland	FIN	72	Botswana	BWA								27	CRUDE FERTILIZER,MINERAL	1	No Quantity							30			0
S3	2016	2016	2016	2	0	2	Export	246	Finland	FIN	76	Brazil	BRA								27	CRUDE FERTILIZER,MINERAL	1	No Quantity							17896			0
S3	2016	2016	2016	2	0	2	Export	246	Finland	FIN	100	Bulgaria	BGR								27	CRUDE FERTILIZER,MINERAL	1	No Quantity							230609			0
S3	2016	2016	2016	2	0	2	Export	246	Finland	FIN	112	Belarus	BLR								27	CRUDE FERTILIZER,MINERAL	1	No Quantity							117303			0
S3	2016	2016	2016	2	0	2	Export	246	Finland	FIN	124	Canada	CAN								27	CRUDE FERTILIZER,MINERAL	1	No Quantity							33169			0
S3	2016	2016	2016	2	0	2	Export	246	Finland	FIN	152	Chile	CHL								27	CRUDE FERTILIZER,MINERAL	1	No Quantity							1688			0
S3	2016	2016	2016	2	0	2	Export	246	Finland	FIN	156	China	CHN								27	CRUDE FERTILIZER,MINERAL	1	No Quantity							13775451			0
S3	2016	2016	2016	2	0	2	Export	246	Finland	FIN	170	Colombia	COL								27	CRUDE FERTILIZER,MINERAL	1	No Quantity							602			0
S3	2016	2016	2016	2	0	2	Export	246	Finland	FIN	191	Croatia	HRV								27	CRUDE FERTILIZER,MINERAL	1	No Quantity							49863			0
S3	2016	2016	2016	2	0	2	Export	246	Finland	FIN	196	Cyprus	CYP								27	CRUDE FERTILIZER,MINERAL	1	No Quantity							12310			0
S3	2016	2016	2016	2	0	2	Export	246	Finland	FIN	203	Czechia	CZE								27	CRUDE FERTILIZER,MINERAL	1	No Quantity							487166			0
S3	2016	2016	2016	2	0	2	Export	246	Finland	FIN	208	Denmark	DNK								27	CRUDE FERTILIZER,MINERAL	1	No Quantity							421374			0
S3	2016	2016	2016	2	0	2	Export	246	Finland	FIN	233	Estonia	EST								27	CRUDE FERTILIZER,MINERAL	1	No Quantity							5546170			0
S3	2016	2016	2016	2	0	2	Export	246	Finland	FIN	251	France	FRA								27	CRUDE FERTILIZER,MINERAL	1	No Quantity							498566			0
S3	2016	2016	2016	2	0	2	Export	246	Finland	FIN	268	Georgia	GEO								27	CRUDE FERTILIZER,MINERAL	1	No Quantity							673			0
S3	2016	2016	2016	2	0	2	Export	246	Finland	FIN	276	Germany	DEU								27	CRUDE FERTILIZER,MINERAL	1	No Quantity							2356031			0
S3	2016	2016	2016	2	0	2	Export	246	Finland	FIN	300	Greece	GRC								27	CRUDE FERTILIZER,MINERAL	1	No Quantity							39037			0
S3	2016	2016	2016	2	0	2	Export	246	Finland	FIN	344	China, Hong Kong SAR	HKG								27	CRUDE FERTILIZER,MINERAL	1	No Quantity							99103			0
S3	2016	2016	2016	2	0	2	Export	246	Finland	FIN	348	Hungary	HUN								27	CRUDE FERTILIZER,MINERAL	1	No Quantity							63002			0
S3	2016	2016	2016	2	0	2	Export	246	Finland	FIN	352	Iceland	ISL								27	CRUDE FERTILIZER,MINERAL	1	No Quantity							10161			0
S3	2016	2016	2016	2	0	2	Export	246	Finland	FIN	360	Indonesia	IDN								27	CRUDE FERTILIZER,MINERAL	1	No Quantity							547			0
S3	2016	2016	2016	2	0	2	Export	246	Finland	FIN	364	Iran	IRN								27	CRUDE FERTILIZER,MINERAL	1	No Quantity							4030			0
S3	2016	2016	2016	2	0	2	Export	246	Finland	FIN	372	Ireland	IRL								27	CRUDE FERTILIZER,MINERAL	1	No Quantity							31534			0
S3	2016	2016	2016	2	0	2	Export	246	Finland	FIN	376	Israel	ISR								27	CRUDE FERTILIZER,MINERAL	1	No Quantity							456			0
S3	2016	2016	2016	2	0	2	Export	246	Finland	FIN	381	Italy	ITA								27	CRUDE FERTILIZER,MINERAL	1	No Quantity							3510424			0
S3	2016	2016	2016	2	0	2	Export	246	Finland	FIN	392	Japan	JPN								27	CRUDE FERTILIZER,MINERAL	1	No Quantity							913890			0
S3	2016	2016	2016	2	0	2	Export	246	Finland	FIN	398	Kazakhstan	KAZ								27	CRUDE FERTILIZER,MINERAL	1	No Quantity							762			0
S3	2016	2016	2016	2	0	2	Export	246	Finland	FIN	400	Jordan	JOR								27	CRUDE FERTILIZER,MINERAL	1	No Quantity							386			0
S3	2016	2016	2016	2	0	2	Export	246	Finland	FIN	404	Kenya	KEN								27	CRUDE FERTILIZER,MINERAL	1	No Quantity							578			0
S3	2016	2016	2016	2	0	2	Export	246	Finland	FIN	410	Rep. of Korea	KOR								27	CRUDE FERTILIZER,MINERAL	1	No Quantity							76			0
S3	2016	2016	2016	2	0	2	Export	246	Finland	FIN	428	Latvia	LVA								27	CRUDE FERTILIZER,MINERAL	1	No Quantity							2975436			0
S3	2016	2016	2016	2	0	2	Export	246	Finland	FIN	440	Lithuania	LTU								27	CRUDE FERTILIZER,MINERAL	1	No Quantity							1095839			0
S3	2016	2016	2016	2	0	2	Export	246	Finland	FIN	458	Malaysia	MYS								27	CRUDE FERTILIZER,MINERAL	1	No Quantity							76			0
S3	2016	2016	2016	2	0	2	Export	246	Finland	FIN	470	Malta	MLT								27	CRUDE FERTILIZER,MINERAL	1	No Quantity							366771			0
S3	2016	2016	2016	2	0	2	Export	246	Finland	FIN	480	Mauritius	MUS								27	CRUDE FERTILIZER,MINERAL	1	No Quantity							59			0
S3	2016	2016	2016	2	0	2	Export	246	Finland	FIN	490	Other Asia, nes									27	CRUDE FERTILIZER,MINERAL	1	No Quantity							74714			0
S3	2016	2016	2016	2	0	2	Export	246	Finland	FIN	499	Montenegro	MNE								27	CRUDE FERTILIZER,MINERAL	1	No Quantity							356			0
S3	2016	2016	2016	2	0	2	Export	246	Finland	FIN	504	Morocco	MAR								27	CRUDE FERTILIZER,MINERAL	1	No Quantity							1706			0
S3	2016	2016	2016	2	0	2	Export	246	Finland	FIN	516	Namibia	NAM								27	CRUDE FERTILIZER,MINERAL	1	No Quantity							845			0
S3	2016	2016	2016	2	0	2	Export	246	Finland	FIN	528	Netherlands	NLD								27	CRUDE FERTILIZER,MINERAL	1	No Quantity							1819198			0
S3	2016	2016	2016	2	0	2	Export	246	Finland	FIN	554	New Zealand	NZL								27	CRUDE FERTILIZER,MINERAL	1	No Quantity							1340			0
S3	2016	2016	2016	2	0	2	Export	246	Finland	FIN	579	Norway	NOR								27	CRUDE FERTILIZER,MINERAL	1	No Quantity							22913388			0
S3	2016	2016	2016	2	0	2	Export	246	Finland	FIN	586	Pakistan	PAK								27	CRUDE FERTILIZER,MINERAL	1	No Quantity							227695			0
S3	2016	2016	2016	2	0	2	Export	246	Finland	FIN	608	Philippines	PHL								27	CRUDE FERTILIZER,MINERAL	1	No Quantity							12302			0
S3	2016	2016	2016	2	0	2	Export	246	Finland	FIN	616	Poland	POL								27	CRUDE FERTILIZER,MINERAL	1	No Quantity							1705760			0
S3	2016	2016	2016	2	0	2	Export	246	Finland	FIN	620	Portugal	PRT								27	CRUDE FERTILIZER,MINERAL	1	No Quantity							140299			0
S3	2016	2016	2016	2	0	2	Export	246	Finland	FIN	642	Romania	ROU								27	CRUDE FERTILIZER,MINERAL	1	No Quantity							118926			0
S3	2016	2016	2016	2	0	2	Export	246	Finland	FIN	643	Russian Federation	RUS								27	CRUDE FERTILIZER,MINERAL	1	No Quantity							6359989			0
S3	2016	2016	2016	2	0	2	Export	246	Finland	FIN	682	Saudi Arabia	SAU								27	CRUDE FERTILIZER,MINERAL	1	No Quantity							554			0
S3	2016	2016	2016	2	0	2	Export	246	Finland	FIN	686	Senegal	SEN								27	CRUDE FERTILIZER,MINERAL	1	No Quantity							645			0
S3	2016	2016	2016	2	0	2	Export	246	Finland	FIN	688	Serbia	SRB								27	CRUDE FERTILIZER,MINERAL	1	No Quantity							498			0
S3	2016	2016	2016	2	0	2	Export	246	Finland	FIN	699	India	IND								27	CRUDE FERTILIZER,MINERAL	1	No Quantity							226920			0
S3	2016	2016	2016	2	0	2	Export	246	Finland	FIN	702	Singapore	SGP								27	CRUDE FERTILIZER,MINERAL	1	No Quantity							74			0
S3	2016	2016	2016	2	0	2	Export	246	Finland	FIN	703	Slovakia	SVK								27	CRUDE FERTILIZER,MINERAL	1	No Quantity							98742			0
S3	2016	2016	2016	2	0	2	Export	246	Finland	FIN	704	Viet Nam	VNM								27	CRUDE FERTILIZER,MINERAL	1	No Quantity							218			0
S3	2016	2016	2016	2	0	2	Export	246	Finland	FIN	705	Slovenia	SVN								27	CRUDE FERTILIZER,MINERAL	1	No Quantity							16838			0
S3	2016	2016	2016	2	0	2	Export	246	Finland	FIN	710	South Africa	ZAF								27	CRUDE FERTILIZER,MINERAL	1	No Quantity							4319			0
S3	2016	2016	2016	2	0	2	Export	246	Finland	FIN	724	Spain	ESP								27	CRUDE FERTILIZER,MINERAL	1	No Quantity							1064480			0
S3	2016	2016	2016	2	0	2	Export	246	Finland	FIN	752	Sweden	SWE								27	CRUDE FERTILIZER,MINERAL	1	No Quantity							14782761			0
S3	2016	2016	2016	2	0	2	Export	246	Finland	FIN	757	Switzerland	CHE								27	CRUDE FERTILIZER,MINERAL	1	No Quantity							109553			0
S3	2016	2016	2016	2	0	2	Export	246	Finland	FIN	760	Syria	SYR								27	CRUDE FERTILIZER,MINERAL	1	No Quantity							53318			0
S3	2016	2016	2016	2	0	2	Export	246	Finland	FIN	764	Thailand	THA								27	CRUDE FERTILIZER,MINERAL	1	No Quantity							189762			0
S3	2016	2016	2016	2	0	2	Export	246	Finland	FIN	784	United Arab Emirates	ARE								27	CRUDE FERTILIZER,MINERAL	1	No Quantity							2410			0
S3	2016	2016	2016	2	0	2	Export	246	Finland	FIN	788	Tunisia	TUN								27	CRUDE FERTILIZER,MINERAL	1	No Quantity							593			0
S3	2016	2016	2016	2	0	2	Export	246	Finland	FIN	792	Turkey	TUR								27	CRUDE FERTILIZER,MINERAL	1	No Quantity							57114			0
S3	2016	2016	2016	2	0	2	Export	246	Finland	FIN	804	Ukraine	UKR								27	CRUDE FERTILIZER,MINERAL	1	No Quantity							37373			0
S3	2016	2016	2016	2	0	2	Export	246	Finland	FIN	807	North Macedonia	MKD								27	CRUDE FERTILIZER,MINERAL	1	No Quantity							3406			0
S3	2016	2016	2016	2	0	2	Export	246	Finland	FIN	818	Egypt	EGY								27	CRUDE FERTILIZER,MINERAL	1	No Quantity							516345			0
S3	2016	2016	2016	2	0	2	Export	246	Finland	FIN	826	United Kingdom	GBR								27	CRUDE FERTILIZER,MINERAL	1	No Quantity							388944			0
S3	2016	2016	2016	2	0	2	Export	246	Finland	FIN	842	USA	USA								27	CRUDE FERTILIZER,MINERAL	1	No Quantity							715025			0
S3	2016	2016	2016	2	0	2	Export	242	Fiji	FJI	0	World	WLD								28	METALLIFEROUS ORE,SCRAP	1	No Quantity							2955873			0
S3	2016	2016	2016	2	0	2	Export	242	Fiji	FJI	36	Australia	AUS								28	METALLIFEROUS ORE,SCRAP	1	No Quantity							976521			0
S3	2016	2016	2016	2	0	2	Export	242	Fiji	FJI	156	China	CHN								28	METALLIFEROUS ORE,SCRAP	1	No Quantity							1328632			0
S3	2016	2016	2016	2	0	2	Export	242	Fiji	FJI	360	Indonesia	IDN								28	METALLIFEROUS ORE,SCRAP	1	No Quantity							33535			0
S3	2016	2016	2016	2	0	2	Export	242	Fiji	FJI	410	Rep. of Korea	KOR								28	METALLIFEROUS ORE,SCRAP	1	No Quantity							538150			0
S3	2016	2016	2016	2	0	2	Export	242	Fiji	FJI	520	Nauru	NRU								28	METALLIFEROUS ORE,SCRAP	1	No Quantity							3299			0
S3	2016	2016	2016	2	0	2	Export	242	Fiji	FJI	554	New Zealand	NZL								28	METALLIFEROUS ORE,SCRAP	1	No Quantity							75735			0
S3	2016	2016	2016	2	0	2	Export	246	Finland	FIN	0	World	WLD								28	METALLIFEROUS ORE,SCRAP	1	No Quantity							669472106			0
S3	2016	2016	2016	2	0	2	Export	246	Finland	FIN	36	Australia	AUS								28	METALLIFEROUS ORE,SCRAP	1	No Quantity							893980			0
S3	2016	2016	2016	2	0	2	Export	246	Finland	FIN	40	Austria	AUT								28	METALLIFEROUS ORE,SCRAP	1	No Quantity							27892			0
S3	2016	2016	2016	2	0	2	Export	246	Finland	FIN	56	Belgium	BEL								28	METALLIFEROUS ORE,SCRAP	1	No Quantity							34793235			0
S3	2016	2016	2016	2	0	2	Export	246	Finland	FIN	72	Botswana	BWA								28	METALLIFEROUS ORE,SCRAP	1	No Quantity							508			0
S3	2016	2016	2016	2	0	2	Export	246	Finland	FIN	76	Brazil	BRA								28	METALLIFEROUS ORE,SCRAP	1	No Quantity							14			0
S3	2016	2016	2016	2	0	2	Export	246	Finland	FIN	124	Canada	CAN								28	METALLIFEROUS ORE,SCRAP	1	No Quantity							52256107			0
S3	2016	2016	2016	2	0	2	Export	246	Finland	FIN	152	Chile	CHL								28	METALLIFEROUS ORE,SCRAP	1	No Quantity							2			0
S3	2016	2016	2016	2	0	2	Export	246	Finland	FIN	156	China	CHN								28	METALLIFEROUS ORE,SCRAP	1	No Quantity							153596919			0
S3	2016	2016	2016	2	0	2	Export	246	Finland	FIN	203	Czechia	CZE								28	METALLIFEROUS ORE,SCRAP	1	No Quantity							1709431			0
S3	2016	2016	2016	2	0	2	Export	246	Finland	FIN	208	Denmark	DNK								28	METALLIFEROUS ORE,SCRAP	1	No Quantity							2643114			0
S3	2016	2016	2016	2	0	2	Export	246	Finland	FIN	233	Estonia	EST								28	METALLIFEROUS ORE,SCRAP	1	No Quantity							9263931			0
S3	2016	2016	2016	2	0	2	Export	246	Finland	FIN	251	France	FRA								28	METALLIFEROUS ORE,SCRAP	1	No Quantity							14993268			0
S3	2016	2016	2016	2	0	2	Export	246	Finland	FIN	276	Germany	DEU								28	METALLIFEROUS ORE,SCRAP	1	No Quantity							40149867			0
S3	2016	2016	2016	2	0	2	Export	246	Finland	FIN	344	China, Hong Kong SAR	HKG								28	METALLIFEROUS ORE,SCRAP	1	No Quantity							4712162			0
S3	2016	2016	2016	2	0	2	Export	246	Finland	FIN	348	Hungary	HUN								28	METALLIFEROUS ORE,SCRAP	1	No Quantity							6			0
S3	2016	2016	2016	2	0	2	Export	246	Finland	FIN	352	Iceland	ISL								28	METALLIFEROUS ORE,SCRAP	1	No Quantity							127			0
S3	2016	2016	2016	2	0	2	Export	246	Finland	FIN	364	Iran	IRN								28	METALLIFEROUS ORE,SCRAP	1	No Quantity							1			0
S3	2016	2016	2016	2	0	2	Export	246	Finland	FIN	381	Italy	ITA								28	METALLIFEROUS ORE,SCRAP	1	No Quantity							1364995			0
S3	2016	2016	2016	2	0	2	Export	246	Finland	FIN	392	Japan	JPN								28	METALLIFEROUS ORE,SCRAP	1	No Quantity							48452118			0
S3	2016	2016	2016	2	0	2	Export	246	Finland	FIN	410	Rep. of Korea	KOR								28	METALLIFEROUS ORE,SCRAP	1	No Quantity							140898			0
S3	2016	2016	2016	2	0	2	Export	246	Finland	FIN	428	Latvia	LVA								28	METALLIFEROUS ORE,SCRAP	1	No Quantity							1271877			0
S3	2016	2016	2016	2	0	2	Export	246	Finland	FIN	440	Lithuania	LTU								28	METALLIFEROUS ORE,SCRAP	1	No Quantity							1704524			0
S3	2016	2016	2016	2	0	2	Export	246	Finland	FIN	442	Luxembourg	LUX								28	METALLIFEROUS ORE,SCRAP	1	No Quantity							1818312			0
S3	2016	2016	2016	2	0	2	Export	246	Finland	FIN	450	Madagascar	MDG								28	METALLIFEROUS ORE,SCRAP	1	No Quantity							19			0
S3	2016	2016	2016	2	0	2	Export	246	Finland	FIN	490	Other Asia, nes									28	METALLIFEROUS ORE,SCRAP	1	No Quantity							402325			0
S3	2016	2016	2016	2	0	2	Export	246	Finland	FIN	504	Morocco	MAR								28	METALLIFEROUS ORE,SCRAP	1	No Quantity							902381			0
S3	2016	2016	2016	2	0	2	Export	246	Finland	FIN	524	Nepal	NPL								28	METALLIFEROUS ORE,SCRAP	1	No Quantity							18236			0
S3	2016	2016	2016	2	0	2	Export	246	Finland	FIN	528	Netherlands	NLD								28	METALLIFEROUS ORE,SCRAP	1	No Quantity							10540572			0
S3	2016	2016	2016	2	0	2	Export	246	Finland	FIN	579	Norway	NOR								28	METALLIFEROUS ORE,SCRAP	1	No Quantity							53519594			0
S3	2016	2016	2016	2	0	2	Export	246	Finland	FIN	586	Pakistan	PAK								28	METALLIFEROUS ORE,SCRAP	1	No Quantity							10058723			0
S3	2016	2016	2016	2	0	2	Export	246	Finland	FIN	604	Peru	PER								28	METALLIFEROUS ORE,SCRAP	1	No Quantity							18			0
S3	2016	2016	2016	2	0	2	Export	246	Finland	FIN	608	Philippines	PHL								28	METALLIFEROUS ORE,SCRAP	1	No Quantity							116279			0
S3	2016	2016	2016	2	0	2	Export	246	Finland	FIN	616	Poland	POL								28	METALLIFEROUS ORE,SCRAP	1	No Quantity							7803287			0
S3	2016	2016	2016	2	0	2	Export	246	Finland	FIN	643	Russian Federation	RUS								28	METALLIFEROUS ORE,SCRAP	1	No Quantity							60207768			0
S3	2016	2016	2016	2	0	2	Export	246	Finland	FIN	690	Seychelles	SYC								28	METALLIFEROUS ORE,SCRAP	1	No Quantity							867			0
S3	2016	2016	2016	2	0	2	Export	246	Finland	FIN	699	India	IND								28	METALLIFEROUS ORE,SCRAP	1	No Quantity							16615976			0
S3	2016	2016	2016	2	0	2	Export	246	Finland	FIN	702	Singapore	SGP								28	METALLIFEROUS ORE,SCRAP	1	No Quantity							54806			0
S3	2016	2016	2016	2	0	2	Export	246	Finland	FIN	704	Viet Nam	VNM								28	METALLIFEROUS ORE,SCRAP	1	No Quantity							1415294			0
S3	2016	2016	2016	2	0	2	Export	246	Finland	FIN	705	Slovenia	SVN								28	METALLIFEROUS ORE,SCRAP	1	No Quantity							2097			0
S3	2016	2016	2016	2	0	2	Export	246	Finland	FIN	710	South Africa	ZAF								28	METALLIFEROUS ORE,SCRAP	1	No Quantity							105			0
S3	2016	2016	2016	2	0	2	Export	246	Finland	FIN	724	Spain	ESP								28	METALLIFEROUS ORE,SCRAP	1	No Quantity							917248			0
S3	2016	2016	2016	2	0	2	Export	246	Finland	FIN	752	Sweden	SWE								28	METALLIFEROUS ORE,SCRAP	1	No Quantity							107626198			0
S3	2016	2016	2016	2	0	2	Export	246	Finland	FIN	784	United Arab Emirates	ARE								28	METALLIFEROUS ORE,SCRAP	1	No Quantity							268494			0
S3	2016	2016	2016	2	0	2	Export	246	Finland	FIN	792	Turkey	TUR								28	METALLIFEROUS ORE,SCRAP	1	No Quantity							5507443			0
S3	2016	2016	2016	2	0	2	Export	246	Finland	FIN	818	Egypt	EGY								28	METALLIFEROUS ORE,SCRAP	1	No Quantity							18157			0
S3	2016	2016	2016	2	0	2	Export	246	Finland	FIN	826	United Kingdom	GBR								28	METALLIFEROUS ORE,SCRAP	1	No Quantity							20806627			0
S3	2016	2016	2016	2	0	2	Export	246	Finland	FIN	842	USA	USA								28	METALLIFEROUS ORE,SCRAP	1	No Quantity							2876303			0
S3	2016	2016	2016	2	0	2	Export	242	Fiji	FJI	0	World	WLD								29	CRUDE ANIMAL,VEG.MATERL.	1	No Quantity							8622076			0
S3	2016	2016	2016	2	0	2	Export	242	Fiji	FJI	16	American Samoa	ASM								29	CRUDE ANIMAL,VEG.MATERL.	1	No Quantity							191			0
S3	2016	2016	2016	2	0	2	Export	242	Fiji	FJI	32	Argentina	ARG								29	CRUDE ANIMAL,VEG.MATERL.	1	No Quantity							8441			0
S3	2016	2016	2016	2	0	2	Export	242	Fiji	FJI	36	Australia	AUS								29	CRUDE ANIMAL,VEG.MATERL.	1	No Quantity							76303			0
S3	2016	2016	2016	2	0	2	Export	242	Fiji	FJI	76	Brazil	BRA								29	CRUDE ANIMAL,VEG.MATERL.	1	No Quantity							7053			0
S3	2016	2016	2016	2	0	2	Export	242	Fiji	FJI	90	Solomon Isds	SLB								29	CRUDE ANIMAL,VEG.MATERL.	1	No Quantity							526			0
S3	2016	2016	2016	2	0	2	Export	242	Fiji	FJI	124	Canada	CAN								29	CRUDE ANIMAL,VEG.MATERL.	1	No Quantity							64555			0
S3	2016	2016	2016	2	0	2	Export	242	Fiji	FJI	156	China	CHN								29	CRUDE ANIMAL,VEG.MATERL.	1	No Quantity							3442			0
S3	2016	2016	2016	2	0	2	Export	242	Fiji	FJI	162	Christmas Isds	CXR								29	CRUDE ANIMAL,VEG.MATERL.	1	No Quantity							18556			0
S3	2016	2016	2016	2	0	2	Export	242	Fiji	FJI	184	Cook Isds	COK								29	CRUDE ANIMAL,VEG.MATERL.	1	No Quantity							6215			0
S3	2016	2016	2016	2	0	2	Export	242	Fiji	FJI	208	Denmark	DNK								29	CRUDE ANIMAL,VEG.MATERL.	1	No Quantity							8050			0
S3	2016	2016	2016	2	0	2	Export	242	Fiji	FJI	251	France	FRA								29	CRUDE ANIMAL,VEG.MATERL.	1	No Quantity							26475			0
S3	2016	2016	2016	2	0	2	Export	242	Fiji	FJI	276	Germany	DEU								29	CRUDE ANIMAL,VEG.MATERL.	1	No Quantity							57341			0
S3	2016	2016	2016	2	0	2	Export	242	Fiji	FJI	296	Kiribati	KIR								29	CRUDE ANIMAL,VEG.MATERL.	1	No Quantity							492276			0
S3	2016	2016	2016	2	0	2	Export	242	Fiji	FJI	316	Guam	GUM								29	CRUDE ANIMAL,VEG.MATERL.	1	No Quantity							5259			0
S3	2016	2016	2016	2	0	2	Export	242	Fiji	FJI	344	China, Hong Kong SAR	HKG								29	CRUDE ANIMAL,VEG.MATERL.	1	No Quantity							34073			0
S3	2016	2016	2016	2	0	2	Export	242	Fiji	FJI	392	Japan	JPN								29	CRUDE ANIMAL,VEG.MATERL.	1	No Quantity							16573			0
S3	2016	2016	2016	2	0	2	Export	242	Fiji	FJI	410	Rep. of Korea	KOR								29	CRUDE ANIMAL,VEG.MATERL.	1	No Quantity							53682			0
S3	2016	2016	2016	2	0	2	Export	242	Fiji	FJI	458	Malaysia	MYS								29	CRUDE ANIMAL,VEG.MATERL.	1	No Quantity							2925			0
S3	2016	2016	2016	2	0	2	Export	242	Fiji	FJI	490	Other Asia, nes									29	CRUDE ANIMAL,VEG.MATERL.	1	No Quantity							3871			0
S3	2016	2016	2016	2	0	2	Export	242	Fiji	FJI	520	Nauru	NRU								29	CRUDE ANIMAL,VEG.MATERL.	1	No Quantity							197964			0
S3	2016	2016	2016	2	0	2	Export	242	Fiji	FJI	528	Netherlands	NLD								29	CRUDE ANIMAL,VEG.MATERL.	1	No Quantity							13492			0
S3	2016	2016	2016	2	0	2	Export	242	Fiji	FJI	540	New Caledonia	NCL								29	CRUDE ANIMAL,VEG.MATERL.	1	No Quantity							2433			0
S3	2016	2016	2016	2	0	2	Export	242	Fiji	FJI	548	Vanuatu	VUT								29	CRUDE ANIMAL,VEG.MATERL.	1	No Quantity							12593			0
S3	2016	2016	2016	2	0	2	Export	242	Fiji	FJI	554	New Zealand	NZL								29	CRUDE ANIMAL,VEG.MATERL.	1	No Quantity							1083576			0
S3	2016	2016	2016	2	0	2	Export	242	Fiji	FJI	584	Marshall Isds	MHL								29	CRUDE ANIMAL,VEG.MATERL.	1	No Quantity							201266			0
S3	2016	2016	2016	2	0	2	Export	242	Fiji	FJI	598	Papua New Guinea	PNG								29	CRUDE ANIMAL,VEG.MATERL.	1	No Quantity							3858			0
S3	2016	2016	2016	2	0	2	Export	242	Fiji	FJI	616	Poland	POL								29	CRUDE ANIMAL,VEG.MATERL.	1	No Quantity							3905			0
S3	2016	2016	2016	2	0	2	Export	242	Fiji	FJI	643	Russian Federation	RUS								29	CRUDE ANIMAL,VEG.MATERL.	1	No Quantity							3579			0
S3	2016	2016	2016	2	0	2	Export	242	Fiji	FJI	674	San Marino	SMR								29	CRUDE ANIMAL,VEG.MATERL.	1	No Quantity							4000			0
S3	2016	2016	2016	2	0	2	Export	242	Fiji	FJI	699	India	IND								29	CRUDE ANIMAL,VEG.MATERL.	1	No Quantity							1293			0
S3	2016	2016	2016	2	0	2	Export	242	Fiji	FJI	702	Singapore	SGP								29	CRUDE ANIMAL,VEG.MATERL.	1	No Quantity							29191			0
S3	2016	2016	2016	2	0	2	Export	242	Fiji	FJI	704	Viet Nam	VNM								29	CRUDE ANIMAL,VEG.MATERL.	1	No Quantity							227692			0
S3	2016	2016	2016	2	0	2	Export	242	Fiji	FJI	757	Switzerland	CHE								29	CRUDE ANIMAL,VEG.MATERL.	1	No Quantity							5414			0
S3	2016	2016	2016	2	0	2	Export	242	Fiji	FJI	776	Tonga	TON								29	CRUDE ANIMAL,VEG.MATERL.	1	No Quantity							58687			0
S3	2016	2016	2016	2	0	2	Export	242	Fiji	FJI	784	United Arab Emirates	ARE								29	CRUDE ANIMAL,VEG.MATERL.	1	No Quantity							7273			0
S3	2016	2016	2016	2	0	2	Export	242	Fiji	FJI	798	Tuvalu	TUV								29	CRUDE ANIMAL,VEG.MATERL.	1	No Quantity							73239			0
S3	2016	2016	2016	2	0	2	Export	242	Fiji	FJI	826	United Kingdom	GBR								29	CRUDE ANIMAL,VEG.MATERL.	1	No Quantity							155306			0
S3	2016	2016	2016	2	0	2	Export	242	Fiji	FJI	842	USA	USA								29	CRUDE ANIMAL,VEG.MATERL.	1	No Quantity							5413148			0
S3	2016	2016	2016	2	0	2	Export	242	Fiji	FJI	876	Wallis and Futuna Isds	WLF								29	CRUDE ANIMAL,VEG.MATERL.	1	No Quantity							131940			0
S3	2016	2016	2016	2	0	2	Export	242	Fiji	FJI	882	Samoa	WSM								29	CRUDE ANIMAL,VEG.MATERL.	1	No Quantity							61194			0
S3	2016	2016	2016	2	0	2	Export	242	Fiji	FJI	899	Areas, nes									29	CRUDE ANIMAL,VEG.MATERL.	1	No Quantity							45224			0
S3	2016	2016	2016	2	0	2	Export	246	Finland	FIN	0	World	WLD								29	CRUDE ANIMAL,VEG.MATERL.	1	No Quantity							21706585			0
S3	2016	2016	2016	2	0	2	Export	246	Finland	FIN	32	Argentina	ARG								29	CRUDE ANIMAL,VEG.MATERL.	1	No Quantity							41850			0
S3	2016	2016	2016	2	0	2	Export	246	Finland	FIN	36	Australia	AUS								29	CRUDE ANIMAL,VEG.MATERL.	1	No Quantity							22367			0
S3	2016	2016	2016	2	0	2	Export	246	Finland	FIN	40	Austria	AUT								29	CRUDE ANIMAL,VEG.MATERL.	1	No Quantity							83164			0
S3	2016	2016	2016	2	0	2	Export	246	Finland	FIN	48	Bahrain	BHR								29	CRUDE ANIMAL,VEG.MATERL.	1	No Quantity							13370			0
S3	2016	2016	2016	2	0	2	Export	246	Finland	FIN	50	Bangladesh	BGD								29	CRUDE ANIMAL,VEG.MATERL.	1	No Quantity							430807			0
S3	2016	2016	2016	2	0	2	Export	246	Finland	FIN	56	Belgium	BEL								29	CRUDE ANIMAL,VEG.MATERL.	1	No Quantity							51542			0
S3	2016	2016	2016	2	0	2	Export	246	Finland	FIN	76	Brazil	BRA								29	CRUDE ANIMAL,VEG.MATERL.	1	No Quantity							2976			0
S3	2016	2016	2016	2	0	2	Export	246	Finland	FIN	100	Bulgaria	BGR								29	CRUDE ANIMAL,VEG.MATERL.	1	No Quantity							162169			0
S3	2016	2016	2016	2	0	2	Export	246	Finland	FIN	124	Canada	CAN								29	CRUDE ANIMAL,VEG.MATERL.	1	No Quantity							31727			0
S3	2016	2016	2016	2	0	2	Export	246	Finland	FIN	152	Chile	CHL								29	CRUDE ANIMAL,VEG.MATERL.	1	No Quantity							448			0
S3	2016	2016	2016	2	0	2	Export	246	Finland	FIN	156	China	CHN								29	CRUDE ANIMAL,VEG.MATERL.	1	No Quantity							44049			0
S3	2016	2016	2016	2	0	2	Export	246	Finland	FIN	196	Cyprus	CYP								29	CRUDE ANIMAL,VEG.MATERL.	1	No Quantity							877			0
S3	2016	2016	2016	2	0	2	Export	246	Finland	FIN	203	Czechia	CZE								29	CRUDE ANIMAL,VEG.MATERL.	1	No Quantity							310799			0
S3	2016	2016	2016	2	0	2	Export	246	Finland	FIN	208	Denmark	DNK								29	CRUDE ANIMAL,VEG.MATERL.	1	No Quantity							6240507			0
S3	2016	2016	2016	2	0	2	Export	246	Finland	FIN	233	Estonia	EST								29	CRUDE ANIMAL,VEG.MATERL.	1	No Quantity							744435			0
S3	2016	2016	2016	2	0	2	Export	246	Finland	FIN	251	France	FRA								29	CRUDE ANIMAL,VEG.MATERL.	1	No Quantity							302369			0
S3	2016	2016	2016	2	0	2	Export	246	Finland	FIN	276	Germany	DEU								29	CRUDE ANIMAL,VEG.MATERL.	1	No Quantity							827949			0
S3	2016	2016	2016	2	0	2	Export	246	Finland	FIN	300	Greece	GRC								29	CRUDE ANIMAL,VEG.MATERL.	1	No Quantity							57735			0
S3	2016	2016	2016	2	0	2	Export	246	Finland	FIN	344	China, Hong Kong SAR	HKG								29	CRUDE ANIMAL,VEG.MATERL.	1	No Quantity							376834			0
S3	2016	2016	2016	2	0	2	Export	246	Finland	FIN	348	Hungary	HUN								29	CRUDE ANIMAL,VEG.MATERL.	1	No Quantity							165589			0
S3	2016	2016	2016	2	0	2	Export	246	Finland	FIN	352	Iceland	ISL								29	CRUDE ANIMAL,VEG.MATERL.	1	No Quantity							30349			0
S3	2016	2016	2016	2	0	2	Export	246	Finland	FIN	364	Iran	IRN								29	CRUDE ANIMAL,VEG.MATERL.	1	No Quantity							697			0
S3	2016	2016	2016	2	0	2	Export	246	Finland	FIN	372	Ireland	IRL								29	CRUDE ANIMAL,VEG.MATERL.	1	No Quantity							177			0
S3	2016	2016	2016	2	0	2	Export	246	Finland	FIN	376	Israel	ISR								29	CRUDE ANIMAL,VEG.MATERL.	1	No Quantity							17427			0
S3	2016	2016	2016	2	0	2	Export	246	Finland	FIN	381	Italy	ITA								29	CRUDE ANIMAL,VEG.MATERL.	1	No Quantity							103748			0
S3	2016	2016	2016	2	0	2	Export	246	Finland	FIN	392	Japan	JPN								29	CRUDE ANIMAL,VEG.MATERL.	1	No Quantity							235192			0
S3	2016	2016	2016	2	0	2	Export	246	Finland	FIN	410	Rep. of Korea	KOR								29	CRUDE ANIMAL,VEG.MATERL.	1	No Quantity							144024			0
S3	2016	2016	2016	2	0	2	Export	246	Finland	FIN	414	Kuwait	KWT								29	CRUDE ANIMAL,VEG.MATERL.	1	No Quantity							7238			0
S3	2016	2016	2016	2	0	2	Export	246	Finland	FIN	428	Latvia	LVA								29	CRUDE ANIMAL,VEG.MATERL.	1	No Quantity							1010196			0
S3	2016	2016	2016	2	0	2	Export	246	Finland	FIN	440	Lithuania	LTU								29	CRUDE ANIMAL,VEG.MATERL.	1	No Quantity							22919			0
S3	2016	2016	2016	2	0	2	Export	246	Finland	FIN	458	Malaysia	MYS								29	CRUDE ANIMAL,VEG.MATERL.	1	No Quantity							3			0
S3	2016	2016	2016	2	0	2	Export	246	Finland	FIN	490	Other Asia, nes									29	CRUDE ANIMAL,VEG.MATERL.	1	No Quantity							940142			0
S3	2016	2016	2016	2	0	2	Export	246	Finland	FIN	512	Oman	OMN								29	CRUDE ANIMAL,VEG.MATERL.	1	No Quantity							3475			0
S3	2016	2016	2016	2	0	2	Export	246	Finland	FIN	524	Nepal	NPL								29	CRUDE ANIMAL,VEG.MATERL.	1	No Quantity							1771			0
S3	2016	2016	2016	2	0	2	Export	246	Finland	FIN	528	Netherlands	NLD								29	CRUDE ANIMAL,VEG.MATERL.	1	No Quantity							515362			0
S3	2016	2016	2016	2	0	2	Export	246	Finland	FIN	554	New Zealand	NZL								29	CRUDE ANIMAL,VEG.MATERL.	1	No Quantity							112			0
S3	2016	2016	2016	2	0	2	Export	246	Finland	FIN	579	Norway	NOR								29	CRUDE ANIMAL,VEG.MATERL.	1	No Quantity							1645611			0
S3	2016	2016	2016	2	0	2	Export	246	Finland	FIN	616	Poland	POL								29	CRUDE ANIMAL,VEG.MATERL.	1	No Quantity							1775980			0
S3	2016	2016	2016	2	0	2	Export	246	Finland	FIN	620	Portugal	PRT								29	CRUDE ANIMAL,VEG.MATERL.	1	No Quantity							4628			0
S3	2016	2016	2016	2	0	2	Export	246	Finland	FIN	642	Romania	ROU								29	CRUDE ANIMAL,VEG.MATERL.	1	No Quantity							29787			0
S3	2016	2016	2016	2	0	2	Export	246	Finland	FIN	643	Russian Federation	RUS								29	CRUDE ANIMAL,VEG.MATERL.	1	No Quantity							852429			0
S3	2016	2016	2016	2	0	2	Export	246	Finland	FIN	699	India	IND								29	CRUDE ANIMAL,VEG.MATERL.	1	No Quantity							15			0
S3	2016	2016	2016	2	0	2	Export	246	Finland	FIN	702	Singapore	SGP								29	CRUDE ANIMAL,VEG.MATERL.	1	No Quantity							744796			0
S3	2016	2016	2016	2	0	2	Export	246	Finland	FIN	703	Slovakia	SVK								29	CRUDE ANIMAL,VEG.MATERL.	1	No Quantity							11775			0
S3	2016	2016	2016	2	0	2	Export	246	Finland	FIN	704	Viet Nam	VNM								29	CRUDE ANIMAL,VEG.MATERL.	1	No Quantity							72869			0
S3	2016	2016	2016	2	0	2	Export	246	Finland	FIN	705	Slovenia	SVN								29	CRUDE ANIMAL,VEG.MATERL.	1	No Quantity							8989			0
S3	2016	2016	2016	2	0	2	Export	246	Finland	FIN	710	South Africa	ZAF								29	CRUDE ANIMAL,VEG.MATERL.	1	No Quantity							26547			0
S3	2016	2016	2016	2	0	2	Export	246	Finland	FIN	724	Spain	ESP								29	CRUDE ANIMAL,VEG.MATERL.	1	No Quantity							102425			0
S3	2016	2016	2016	2	0	2	Export	246	Finland	FIN	752	Sweden	SWE								29	CRUDE ANIMAL,VEG.MATERL.	1	No Quantity							2362638			0
S3	2016	2016	2016	2	0	2	Export	246	Finland	FIN	757	Switzerland	CHE								29	CRUDE ANIMAL,VEG.MATERL.	1	No Quantity							385111			0
S3	2016	2016	2016	2	0	2	Export	246	Finland	FIN	764	Thailand	THA								29	CRUDE ANIMAL,VEG.MATERL.	1	No Quantity							11818			0
S3	2016	2016	2016	2	0	2	Export	246	Finland	FIN	784	United Arab Emirates	ARE								29	CRUDE ANIMAL,VEG.MATERL.	1	No Quantity							102270			0
S3	2016	2016	2016	2	0	2	Export	246	Finland	FIN	792	Turkey	TUR								29	CRUDE ANIMAL,VEG.MATERL.	1	No Quantity							2780			0
S3	2016	2016	2016	2	0	2	Export	246	Finland	FIN	804	Ukraine	UKR								29	CRUDE ANIMAL,VEG.MATERL.	1	No Quantity							23190			0
S3	2016	2016	2016	2	0	2	Export	246	Finland	FIN	807	North Macedonia	MKD								29	CRUDE ANIMAL,VEG.MATERL.	1	No Quantity							1052			0
S3	2016	2016	2016	2	0	2	Export	246	Finland	FIN	826	United Kingdom	GBR								29	CRUDE ANIMAL,VEG.MATERL.	1	No Quantity							49051			0
S3	2016	2016	2016	2	0	2	Export	246	Finland	FIN	842	USA	USA								29	CRUDE ANIMAL,VEG.MATERL.	1	No Quantity							523716			0
S3	2016	2016	2016	2	0	2	Export	246	Finland	FIN	858	Uruguay	URY								29	CRUDE ANIMAL,VEG.MATERL.	1	No Quantity							24710			0
S3	2016	2016	2016	2	0	2	Export	246	Finland	FIN	0	World	WLD								32	COAL, COKE, BRIQUETTES	1	No Quantity							15325308			0
S3	2016	2016	2016	2	0	2	Export	246	Finland	FIN	36	Australia	AUS								32	COAL, COKE, BRIQUETTES	1	No Quantity							1971			0
S3	2016	2016	2016	2	0	2	Export	246	Finland	FIN	40	Austria	AUT								32	COAL, COKE, BRIQUETTES	1	No Quantity							37077			0
S3	2016	2016	2016	2	0	2	Export	246	Finland	FIN	56	Belgium	BEL								32	COAL, COKE, BRIQUETTES	1	No Quantity							1050193			0
S3	2016	2016	2016	2	0	2	Export	246	Finland	FIN	70	Bosnia Herzegovina	BIH								32	COAL, COKE, BRIQUETTES	1	No Quantity							35600			0
S3	2016	2016	2016	2	0	2	Export	246	Finland	FIN	112	Belarus	BLR								32	COAL, COKE, BRIQUETTES	1	No Quantity							7971			0
S3	2016	2016	2016	2	0	2	Export	246	Finland	FIN	124	Canada	CAN								32	COAL, COKE, BRIQUETTES	1	No Quantity							6865			0
S3	2016	2016	2016	2	0	2	Export	246	Finland	FIN	203	Czechia	CZE								32	COAL, COKE, BRIQUETTES	1	No Quantity							47143			0
S3	2016	2016	2016	2	0	2	Export	246	Finland	FIN	208	Denmark	DNK								32	COAL, COKE, BRIQUETTES	1	No Quantity							396035			0
S3	2016	2016	2016	2	0	2	Export	246	Finland	FIN	231	Ethiopia	ETH								32	COAL, COKE, BRIQUETTES	1	No Quantity							27900			0
S3	2016	2016	2016	2	0	2	Export	246	Finland	FIN	233	Estonia	EST								32	COAL, COKE, BRIQUETTES	1	No Quantity							163693			0
S3	2016	2016	2016	2	0	2	Export	246	Finland	FIN	251	France	FRA								32	COAL, COKE, BRIQUETTES	1	No Quantity							3292917			0
S3	2016	2016	2016	2	0	2	Export	246	Finland	FIN	262	Djibouti	DJI								32	COAL, COKE, BRIQUETTES	1	No Quantity							8085			0
S3	2016	2016	2016	2	0	2	Export	246	Finland	FIN	276	Germany	DEU								32	COAL, COKE, BRIQUETTES	1	No Quantity							670304			0
S3	2016	2016	2016	2	0	2	Export	246	Finland	FIN	300	Greece	GRC								32	COAL, COKE, BRIQUETTES	1	No Quantity							207524			0
S3	2016	2016	2016	2	0	2	Export	246	Finland	FIN	352	Iceland	ISL								32	COAL, COKE, BRIQUETTES	1	No Quantity							61068			0
S3	2016	2016	2016	2	0	2	Export	246	Finland	FIN	364	Iran	IRN								32	COAL, COKE, BRIQUETTES	1	No Quantity							26897			0
S3	2016	2016	2016	2	0	2	Export	246	Finland	FIN	376	Israel	ISR								32	COAL, COKE, BRIQUETTES	1	No Quantity							528727			0
S3	2016	2016	2016	2	0	2	Export	246	Finland	FIN	381	Italy	ITA								32	COAL, COKE, BRIQUETTES	1	No Quantity							403785			0
S3	2016	2016	2016	2	0	2	Export	246	Finland	FIN	392	Japan	JPN								32	COAL, COKE, BRIQUETTES	1	No Quantity							38121			0
S3	2016	2016	2016	2	0	2	Export	246	Finland	FIN	404	Kenya	KEN								32	COAL, COKE, BRIQUETTES	1	No Quantity							189235			0
S3	2016	2016	2016	2	0	2	Export	246	Finland	FIN	414	Kuwait	KWT								32	COAL, COKE, BRIQUETTES	1	No Quantity							24112			0
S3	2016	2016	2016	2	0	2	Export	246	Finland	FIN	428	Latvia	LVA								32	COAL, COKE, BRIQUETTES	1	No Quantity							206			0
S3	2016	2016	2016	2	0	2	Export	246	Finland	FIN	508	Mozambique	MOZ								32	COAL, COKE, BRIQUETTES	1	No Quantity							15405			0
S3	2016	2016	2016	2	0	2	Export	246	Finland	FIN	512	Oman	OMN								32	COAL, COKE, BRIQUETTES	1	No Quantity							36294			0
S3	2016	2016	2016	2	0	2	Export	246	Finland	FIN	524	Nepal	NPL								32	COAL, COKE, BRIQUETTES	1	No Quantity							173			0
S3	2016	2016	2016	2	0	2	Export	246	Finland	FIN	528	Netherlands	NLD								32	COAL, COKE, BRIQUETTES	1	No Quantity							316097			0
S3	2016	2016	2016	2	0	2	Export	246	Finland	FIN	566	Nigeria	NGA								32	COAL, COKE, BRIQUETTES	1	No Quantity							565			0
S3	2016	2016	2016	2	0	2	Export	246	Finland	FIN	579	Norway	NOR								32	COAL, COKE, BRIQUETTES	1	No Quantity							2285938			0
S3	2016	2016	2016	2	0	2	Export	246	Finland	FIN	591	Panama	PAN								32	COAL, COKE, BRIQUETTES	1	No Quantity							15230			0
S3	2016	2016	2016	2	0	2	Export	246	Finland	FIN	604	Peru	PER								32	COAL, COKE, BRIQUETTES	1	No Quantity							6			0
S3	2016	2016	2016	2	0	2	Export	246	Finland	FIN	616	Poland	POL								32	COAL, COKE, BRIQUETTES	1	No Quantity							73495			0
S3	2016	2016	2016	2	0	2	Export	246	Finland	FIN	620	Portugal	PRT								32	COAL, COKE, BRIQUETTES	1	No Quantity							194351			0
S3	2016	2016	2016	2	0	2	Export	246	Finland	FIN	643	Russian Federation	RUS								32	COAL, COKE, BRIQUETTES	1	No Quantity							196318			0
S3	2016	2016	2016	2	0	2	Export	246	Finland	FIN	682	Saudi Arabia	SAU								32	COAL, COKE, BRIQUETTES	1	No Quantity							57961			0
S3	2016	2016	2016	2	0	2	Export	246	Finland	FIN	690	Seychelles	SYC								32	COAL, COKE, BRIQUETTES	1	No Quantity							3601			0
S3	2016	2016	2016	2	0	2	Export	246	Finland	FIN	703	Slovakia	SVK								32	COAL, COKE, BRIQUETTES	1	No Quantity							81021			0
S3	2016	2016	2016	2	0	2	Export	246	Finland	FIN	704	Viet Nam	VNM								32	COAL, COKE, BRIQUETTES	1	No Quantity							76672			0
S3	2016	2016	2016	2	0	2	Export	246	Finland	FIN	705	Slovenia	SVN								32	COAL, COKE, BRIQUETTES	1	No Quantity							1423			0
S3	2016	2016	2016	2	0	2	Export	246	Finland	FIN	710	South Africa	ZAF								32	COAL, COKE, BRIQUETTES	1	No Quantity							15159			0
S3	2016	2016	2016	2	0	2	Export	246	Finland	FIN	724	Spain	ESP								32	COAL, COKE, BRIQUETTES	1	No Quantity							1335946			0
S3	2016	2016	2016	2	0	2	Export	246	Finland	FIN	752	Sweden	SWE								32	COAL, COKE, BRIQUETTES	1	No Quantity							784139			0
S3	2016	2016	2016	2	0	2	Export	246	Finland	FIN	784	United Arab Emirates	ARE								32	COAL, COKE, BRIQUETTES	1	No Quantity							32			0
S3	2016	2016	2016	2	0	2	Export	246	Finland	FIN	792	Turkey	TUR								32	COAL, COKE, BRIQUETTES	1	No Quantity							2240056			0
S3	2016	2016	2016	2	0	2	Export	246	Finland	FIN	804	Ukraine	UKR								32	COAL, COKE, BRIQUETTES	1	No Quantity							8742			0
S3	2016	2016	2016	2	0	2	Export	246	Finland	FIN	826	United Kingdom	GBR								32	COAL, COKE, BRIQUETTES	1	No Quantity							25891			0
S3	2016	2016	2016	2	0	2	Export	246	Finland	FIN	834	United Rep. of Tanzania	TZA								32	COAL, COKE, BRIQUETTES	1	No Quantity							20437			0
S3	2016	2016	2016	2	0	2	Export	246	Finland	FIN	842	USA	USA								32	COAL, COKE, BRIQUETTES	1	No Quantity							314931			0
S3	2016	2016	2016	2	0	2	Export	242	Fiji	FJI	0	World	WLD								33	PETROLEUM,PETROL.PRODUCT	1	No Quantity							166994028			0
S3	2016	2016	2016	2	0	2	Export	242	Fiji	FJI	16	American Samoa	ASM								33	PETROLEUM,PETROL.PRODUCT	1	No Quantity							10151			0
S3	2016	2016	2016	2	0	2	Export	242	Fiji	FJI	36	Australia	AUS								33	PETROLEUM,PETROL.PRODUCT	1	No Quantity							5065			0
S3	2016	2016	2016	2	0	2	Export	242	Fiji	FJI	156	China	CHN								33	PETROLEUM,PETROL.PRODUCT	1	No Quantity							1253			0
S3	2016	2016	2016	2	0	2	Export	242	Fiji	FJI	184	Cook Isds	COK								33	PETROLEUM,PETROL.PRODUCT	1	No Quantity							7997091			0
S3	2016	2016	2016	2	0	2	Export	242	Fiji	FJI	296	Kiribati	KIR								33	PETROLEUM,PETROL.PRODUCT	1	No Quantity							11452255			0
S3	2016	2016	2016	2	0	2	Export	242	Fiji	FJI	410	Rep. of Korea	KOR								33	PETROLEUM,PETROL.PRODUCT	1	No Quantity							159122			0
S3	2016	2016	2016	2	0	2	Export	242	Fiji	FJI	520	Nauru	NRU								33	PETROLEUM,PETROL.PRODUCT	1	No Quantity							32459			0
S3	2016	2016	2016	2	0	2	Export	242	Fiji	FJI	540	New Caledonia	NCL								33	PETROLEUM,PETROL.PRODUCT	1	No Quantity							1288135			0
S3	2016	2016	2016	2	0	2	Export	242	Fiji	FJI	548	Vanuatu	VUT								33	PETROLEUM,PETROL.PRODUCT	1	No Quantity							143463			0
S3	2016	2016	2016	2	0	2	Export	242	Fiji	FJI	554	New Zealand	NZL								33	PETROLEUM,PETROL.PRODUCT	1	No Quantity							279020			0
S3	2016	2016	2016	2	0	2	Export	242	Fiji	FJI	574	Norfolk Isds	NFK								33	PETROLEUM,PETROL.PRODUCT	1	No Quantity							2648465			0
S3	2016	2016	2016	2	0	2	Export	242	Fiji	FJI	584	Marshall Isds	MHL								33	PETROLEUM,PETROL.PRODUCT	1	No Quantity							63149			0
S3	2016	2016	2016	2	0	2	Export	242	Fiji	FJI	591	Panama	PAN								33	PETROLEUM,PETROL.PRODUCT	1	No Quantity							454497			0
S3	2016	2016	2016	2	0	2	Export	242	Fiji	FJI	598	Papua New Guinea	PNG								33	PETROLEUM,PETROL.PRODUCT	1	No Quantity							26094			0
S3	2016	2016	2016	2	0	2	Export	242	Fiji	FJI	702	Singapore	SGP								33	PETROLEUM,PETROL.PRODUCT	1	No Quantity							77047			0
S3	2016	2016	2016	2	0	2	Export	242	Fiji	FJI	710	South Africa	ZAF								33	PETROLEUM,PETROL.PRODUCT	1	No Quantity							2994			0
S3	2016	2016	2016	2	0	2	Export	242	Fiji	FJI	776	Tonga	TON								33	PETROLEUM,PETROL.PRODUCT	1	No Quantity							22151798			0
S3	2016	2016	2016	2	0	2	Export	242	Fiji	FJI	798	Tuvalu	TUV								33	PETROLEUM,PETROL.PRODUCT	1	No Quantity							1658710			0
S3	2016	2016	2016	2	0	2	Export	242	Fiji	FJI	837	Bunkers									33	PETROLEUM,PETROL.PRODUCT	1	No Quantity							73707666			0
S3	2016	2016	2016	2	0	2	Export	242	Fiji	FJI	842	USA	USA								33	PETROLEUM,PETROL.PRODUCT	1	No Quantity							550			0
S3	2016	2016	2016	2	0	2	Export	242	Fiji	FJI	876	Wallis and Futuna Isds	WLF								33	PETROLEUM,PETROL.PRODUCT	1	No Quantity							4955650			0
S3	2016	2016	2016	2	0	2	Export	242	Fiji	FJI	882	Samoa	WSM								33	PETROLEUM,PETROL.PRODUCT	1	No Quantity							47124			0
S3	2016	2016	2016	2	0	2	Export	242	Fiji	FJI	899	Areas, nes									33	PETROLEUM,PETROL.PRODUCT	1	No Quantity							39832268			0
S3	2016	2016	2016	2	0	2	Export	246	Finland	FIN	0	World	WLD								33	PETROLEUM,PETROL.PRODUCT	1	No Quantity							4265406351			0
S3	2016	2016	2016	2	0	2	Export	246	Finland	FIN	31	Azerbaijan	AZE								33	PETROLEUM,PETROL.PRODUCT	1	No Quantity							9387			0
S3	2016	2016	2016	2	0	2	Export	246	Finland	FIN	32	Argentina	ARG								33	PETROLEUM,PETROL.PRODUCT	1	No Quantity							2791			0
S3	2016	2016	2016	2	0	2	Export	246	Finland	FIN	36	Australia	AUS								33	PETROLEUM,PETROL.PRODUCT	1	No Quantity							2032			0
S3	2016	2016	2016	2	0	2	Export	246	Finland	FIN	40	Austria	AUT								33	PETROLEUM,PETROL.PRODUCT	1	No Quantity							236341			0
S3	2016	2016	2016	2	0	2	Export	246	Finland	FIN	44	Bahamas	BHS								33	PETROLEUM,PETROL.PRODUCT	1	No Quantity							40655186			0
S3	2016	2016	2016	2	0	2	Export	246	Finland	FIN	50	Bangladesh	BGD								33	PETROLEUM,PETROL.PRODUCT	1	No Quantity							56206			0
S3	2016	2016	2016	2	0	2	Export	246	Finland	FIN	56	Belgium	BEL								33	PETROLEUM,PETROL.PRODUCT	1	No Quantity							362880930			0
S3	2016	2016	2016	2	0	2	Export	246	Finland	FIN	76	Brazil	BRA								33	PETROLEUM,PETROL.PRODUCT	1	No Quantity							12426960			0
S3	2016	2016	2016	2	0	2	Export	246	Finland	FIN	100	Bulgaria	BGR								33	PETROLEUM,PETROL.PRODUCT	1	No Quantity							50597			0
S3	2016	2016	2016	2	0	2	Export	246	Finland	FIN	112	Belarus	BLR								33	PETROLEUM,PETROL.PRODUCT	1	No Quantity							4304164			0
S3	2016	2016	2016	2	0	2	Export	246	Finland	FIN	120	Cameroon	CMR								33	PETROLEUM,PETROL.PRODUCT	1	No Quantity							659			0
S3	2016	2016	2016	2	0	2	Export	246	Finland	FIN	124	Canada	CAN								33	PETROLEUM,PETROL.PRODUCT	1	No Quantity							20918078			0
S3	2016	2016	2016	2	0	2	Export	246	Finland	FIN	152	Chile	CHL								33	PETROLEUM,PETROL.PRODUCT	1	No Quantity							9			0
S3	2016	2016	2016	2	0	2	Export	246	Finland	FIN	156	China	CHN								33	PETROLEUM,PETROL.PRODUCT	1	No Quantity							48064			0
S3	2016	2016	2016	2	0	2	Export	246	Finland	FIN	203	Czechia	CZE								33	PETROLEUM,PETROL.PRODUCT	1	No Quantity							143556			0
S3	2016	2016	2016	2	0	2	Export	246	Finland	FIN	208	Denmark	DNK								33	PETROLEUM,PETROL.PRODUCT	1	No Quantity							35419355			0
S3	2016	2016	2016	2	0	2	Export	246	Finland	FIN	218	Ecuador	ECU								33	PETROLEUM,PETROL.PRODUCT	1	No Quantity							17			0
S3	2016	2016	2016	2	0	2	Export	246	Finland	FIN	231	Ethiopia	ETH								33	PETROLEUM,PETROL.PRODUCT	1	No Quantity							430			0
S3	2016	2016	2016	2	0	2	Export	246	Finland	FIN	233	Estonia	EST								33	PETROLEUM,PETROL.PRODUCT	1	No Quantity							149339881			0
S3	2016	2016	2016	2	0	2	Export	246	Finland	FIN	251	France	FRA								33	PETROLEUM,PETROL.PRODUCT	1	No Quantity							82747266			0
S3	2016	2016	2016	2	0	2	Export	246	Finland	FIN	268	Georgia	GEO								33	PETROLEUM,PETROL.PRODUCT	1	No Quantity							417			0
S3	2016	2016	2016	2	0	2	Export	246	Finland	FIN	270	Gambia	GMB								33	PETROLEUM,PETROL.PRODUCT	1	No Quantity							1882			0
S3	2016	2016	2016	2	0	2	Export	246	Finland	FIN	276	Germany	DEU								33	PETROLEUM,PETROL.PRODUCT	1	No Quantity							167503380			0
S3	2016	2016	2016	2	0	2	Export	246	Finland	FIN	292	Gibraltar	GIB								33	PETROLEUM,PETROL.PRODUCT	1	No Quantity							29004022			0
S3	2016	2016	2016	2	0	2	Export	246	Finland	FIN	300	Greece	GRC								33	PETROLEUM,PETROL.PRODUCT	1	No Quantity							5632			0
S3	2016	2016	2016	2	0	2	Export	246	Finland	FIN	304	Greenland	GRL								33	PETROLEUM,PETROL.PRODUCT	1	No Quantity							5209			0
S3	2016	2016	2016	2	0	2	Export	246	Finland	FIN	344	China, Hong Kong SAR	HKG								33	PETROLEUM,PETROL.PRODUCT	1	No Quantity							3334			0
S3	2016	2016	2016	2	0	2	Export	246	Finland	FIN	348	Hungary	HUN								33	PETROLEUM,PETROL.PRODUCT	1	No Quantity							31375			0
S3	2016	2016	2016	2	0	2	Export	246	Finland	FIN	352	Iceland	ISL								33	PETROLEUM,PETROL.PRODUCT	1	No Quantity							15087			0
S3	2016	2016	2016	2	0	2	Export	246	Finland	FIN	360	Indonesia	IDN								33	PETROLEUM,PETROL.PRODUCT	1	No Quantity							16060829			0
S3	2016	2016	2016	2	0	2	Export	246	Finland	FIN	364	Iran	IRN								33	PETROLEUM,PETROL.PRODUCT	1	No Quantity							11			0
S3	2016	2016	2016	2	0	2	Export	246	Finland	FIN	372	Ireland	IRL								33	PETROLEUM,PETROL.PRODUCT	1	No Quantity							8716708			0
S3	2016	2016	2016	2	0	2	Export	246	Finland	FIN	376	Israel	ISR								33	PETROLEUM,PETROL.PRODUCT	1	No Quantity							4705			0
S3	2016	2016	2016	2	0	2	Export	246	Finland	FIN	381	Italy	ITA								33	PETROLEUM,PETROL.PRODUCT	1	No Quantity							712242			0
S3	2016	2016	2016	2	0	2	Export	246	Finland	FIN	392	Japan	JPN								33	PETROLEUM,PETROL.PRODUCT	1	No Quantity							3420			0
S3	2016	2016	2016	2	0	2	Export	246	Finland	FIN	398	Kazakhstan	KAZ								33	PETROLEUM,PETROL.PRODUCT	1	No Quantity							14913642			0
S3	2016	2016	2016	2	0	2	Export	246	Finland	FIN	400	Jordan	JOR								33	PETROLEUM,PETROL.PRODUCT	1	No Quantity							23			0
S3	2016	2016	2016	2	0	2	Export	246	Finland	FIN	410	Rep. of Korea	KOR								33	PETROLEUM,PETROL.PRODUCT	1	No Quantity							4425			0
S3	2016	2016	2016	2	0	2	Export	246	Finland	FIN	417	Kyrgyzstan	KGZ								33	PETROLEUM,PETROL.PRODUCT	1	No Quantity							3070			0
S3	2016	2016	2016	2	0	2	Export	246	Finland	FIN	422	Lebanon	LBN								33	PETROLEUM,PETROL.PRODUCT	1	No Quantity							2219			0
S3	2016	2016	2016	2	0	2	Export	246	Finland	FIN	428	Latvia	LVA								33	PETROLEUM,PETROL.PRODUCT	1	No Quantity							241977643			0
S3	2016	2016	2016	2	0	2	Export	246	Finland	FIN	440	Lithuania	LTU								33	PETROLEUM,PETROL.PRODUCT	1	No Quantity							83074684			0
S3	2016	2016	2016	2	0	2	Export	246	Finland	FIN	458	Malaysia	MYS								33	PETROLEUM,PETROL.PRODUCT	1	No Quantity							566			0
S3	2016	2016	2016	2	0	2	Export	246	Finland	FIN	496	Mongolia	MNG								33	PETROLEUM,PETROL.PRODUCT	1	No Quantity							4567			0
S3	2016	2016	2016	2	0	2	Export	246	Finland	FIN	498	Rep. of Moldova	MDA								33	PETROLEUM,PETROL.PRODUCT	1	No Quantity							34824			0
S3	2016	2016	2016	2	0	2	Export	246	Finland	FIN	504	Morocco	MAR								33	PETROLEUM,PETROL.PRODUCT	1	No Quantity							15373059			0
S3	2016	2016	2016	2	0	2	Export	246	Finland	FIN	512	Oman	OMN								33	PETROLEUM,PETROL.PRODUCT	1	No Quantity							16232			0
S3	2016	2016	2016	2	0	2	Export	246	Finland	FIN	516	Namibia	NAM								33	PETROLEUM,PETROL.PRODUCT	1	No Quantity							17238788			0
S3	2016	2016	2016	2	0	2	Export	246	Finland	FIN	528	Netherlands	NLD								33	PETROLEUM,PETROL.PRODUCT	1	No Quantity							619692732			0
S3	2016	2016	2016	2	0	2	Export	246	Finland	FIN	566	Nigeria	NGA								33	PETROLEUM,PETROL.PRODUCT	1	No Quantity							1022			0
S3	2016	2016	2016	2	0	2	Export	246	Finland	FIN	579	Norway	NOR								33	PETROLEUM,PETROL.PRODUCT	1	No Quantity							80191236			0
S3	2016	2016	2016	2	0	2	Export	246	Finland	FIN	586	Pakistan	PAK								33	PETROLEUM,PETROL.PRODUCT	1	No Quantity							4040			0
S3	2016	2016	2016	2	0	2	Export	246	Finland	FIN	591	Panama	PAN								33	PETROLEUM,PETROL.PRODUCT	1	No Quantity							11			0
S3	2016	2016	2016	2	0	2	Export	246	Finland	FIN	608	Philippines	PHL								33	PETROLEUM,PETROL.PRODUCT	1	No Quantity							1296			0
S3	2016	2016	2016	2	0	2	Export	246	Finland	FIN	616	Poland	POL								33	PETROLEUM,PETROL.PRODUCT	1	No Quantity							43697018			0
S3	2016	2016	2016	2	0	2	Export	246	Finland	FIN	620	Portugal	PRT								33	PETROLEUM,PETROL.PRODUCT	1	No Quantity							9629			0
S3	2016	2016	2016	2	0	2	Export	246	Finland	FIN	634	Qatar	QAT								33	PETROLEUM,PETROL.PRODUCT	1	No Quantity							144110			0
S3	2016	2016	2016	2	0	2	Export	246	Finland	FIN	642	Romania	ROU								33	PETROLEUM,PETROL.PRODUCT	1	No Quantity							8973			0
S3	2016	2016	2016	2	0	2	Export	246	Finland	FIN	643	Russian Federation	RUS								33	PETROLEUM,PETROL.PRODUCT	1	No Quantity							165066244			0
S3	2016	2016	2016	2	0	2	Export	246	Finland	FIN	682	Saudi Arabia	SAU								33	PETROLEUM,PETROL.PRODUCT	1	No Quantity							20645			0
S3	2016	2016	2016	2	0	2	Export	246	Finland	FIN	688	Serbia	SRB								33	PETROLEUM,PETROL.PRODUCT	1	No Quantity							25736			0
S3	2016	2016	2016	2	0	2	Export	246	Finland	FIN	690	Seychelles	SYC								33	PETROLEUM,PETROL.PRODUCT	1	No Quantity							458			0
S3	2016	2016	2016	2	0	2	Export	246	Finland	FIN	699	India	IND								33	PETROLEUM,PETROL.PRODUCT	1	No Quantity							2218			0
S3	2016	2016	2016	2	0	2	Export	246	Finland	FIN	702	Singapore	SGP								33	PETROLEUM,PETROL.PRODUCT	1	No Quantity							1219217			0
S3	2016	2016	2016	2	0	2	Export	246	Finland	FIN	703	Slovakia	SVK								33	PETROLEUM,PETROL.PRODUCT	1	No Quantity							3422			0
S3	2016	2016	2016	2	0	2	Export	246	Finland	FIN	704	Viet Nam	VNM								33	PETROLEUM,PETROL.PRODUCT	1	No Quantity							1513			0
S3	2016	2016	2016	2	0	2	Export	246	Finland	FIN	705	Slovenia	SVN								33	PETROLEUM,PETROL.PRODUCT	1	No Quantity							149			0
S3	2016	2016	2016	2	0	2	Export	246	Finland	FIN	710	South Africa	ZAF								33	PETROLEUM,PETROL.PRODUCT	1	No Quantity							44418			0
S3	2016	2016	2016	2	0	2	Export	246	Finland	FIN	724	Spain	ESP								33	PETROLEUM,PETROL.PRODUCT	1	No Quantity							28967			0
S3	2016	2016	2016	2	0	2	Export	246	Finland	FIN	752	Sweden	SWE								33	PETROLEUM,PETROL.PRODUCT	1	No Quantity							1137149731			0
S3	2016	2016	2016	2	0	2	Export	246	Finland	FIN	757	Switzerland	CHE								33	PETROLEUM,PETROL.PRODUCT	1	No Quantity							836386			0
S3	2016	2016	2016	2	0	2	Export	246	Finland	FIN	764	Thailand	THA								33	PETROLEUM,PETROL.PRODUCT	1	No Quantity							4			0
S3	2016	2016	2016	2	0	2	Export	246	Finland	FIN	784	United Arab Emirates	ARE								33	PETROLEUM,PETROL.PRODUCT	1	No Quantity							14138			0
S3	2016	2016	2016	2	0	2	Export	246	Finland	FIN	792	Turkey	TUR								33	PETROLEUM,PETROL.PRODUCT	1	No Quantity							18881			0
S3	2016	2016	2016	2	0	2	Export	246	Finland	FIN	804	Ukraine	UKR								33	PETROLEUM,PETROL.PRODUCT	1	No Quantity							18533983			0
S3	2016	2016	2016	2	0	2	Export	246	Finland	FIN	818	Egypt	EGY								33	PETROLEUM,PETROL.PRODUCT	1	No Quantity							5611			0
S3	2016	2016	2016	2	0	2	Export	246	Finland	FIN	826	United Kingdom	GBR								33	PETROLEUM,PETROL.PRODUCT	1	No Quantity							368217772			0
S3	2016	2016	2016	2	0	2	Export	246	Finland	FIN	842	USA	USA								33	PETROLEUM,PETROL.PRODUCT	1	No Quantity							526512887			0
S3	2016	2016	2016	2	0	2	Export	242	Fiji	FJI	0	World	WLD								34	GAS,NATURAL,MANUFACTURED	1	No Quantity							149027			0
S3	2016	2016	2016	2	0	2	Export	242	Fiji	FJI	36	Australia	AUS								34	GAS,NATURAL,MANUFACTURED	1	No Quantity							24			0
S3	2016	2016	2016	2	0	2	Export	242	Fiji	FJI	156	China	CHN								34	GAS,NATURAL,MANUFACTURED	1	No Quantity							26952			0
S3	2016	2016	2016	2	0	2	Export	242	Fiji	FJI	296	Kiribati	KIR								34	GAS,NATURAL,MANUFACTURED	1	No Quantity							8144			0
S3	2016	2016	2016	2	0	2	Export	242	Fiji	FJI	516	Namibia	NAM								34	GAS,NATURAL,MANUFACTURED	1	No Quantity							238			0
S3	2016	2016	2016	2	0	2	Export	242	Fiji	FJI	520	Nauru	NRU								34	GAS,NATURAL,MANUFACTURED	1	No Quantity							645			0
S3	2016	2016	2016	2	0	2	Export	242	Fiji	FJI	798	Tuvalu	TUV								34	GAS,NATURAL,MANUFACTURED	1	No Quantity							95345			0
S3	2016	2016	2016	2	0	2	Export	242	Fiji	FJI	882	Samoa	WSM								34	GAS,NATURAL,MANUFACTURED	1	No Quantity							14464			0
S3	2016	2016	2016	2	0	2	Export	242	Fiji	FJI	899	Areas, nes									34	GAS,NATURAL,MANUFACTURED	1	No Quantity							3214			0
S3	2016	2016	2016	2	0	2	Export	246	Finland	FIN	0	World	WLD								34	GAS,NATURAL,MANUFACTURED	1	No Quantity							17248785			0
S3	2016	2016	2016	2	0	2	Export	246	Finland	FIN	56	Belgium	BEL								34	GAS,NATURAL,MANUFACTURED	1	No Quantity							1323974			0
S3	2016	2016	2016	2	0	2	Export	246	Finland	FIN	233	Estonia	EST								34	GAS,NATURAL,MANUFACTURED	1	No Quantity							67663			0
S3	2016	2016	2016	2	0	2	Export	246	Finland	FIN	276	Germany	DEU								34	GAS,NATURAL,MANUFACTURED	1	No Quantity							271612			0
S3	2016	2016	2016	2	0	2	Export	246	Finland	FIN	428	Latvia	LVA								34	GAS,NATURAL,MANUFACTURED	1	No Quantity							72539			0
S3	2016	2016	2016	2	0	2	Export	246	Finland	FIN	440	Lithuania	LTU								34	GAS,NATURAL,MANUFACTURED	1	No Quantity							5949			0
S3	2016	2016	2016	2	0	2	Export	246	Finland	FIN	504	Morocco	MAR								34	GAS,NATURAL,MANUFACTURED	1	No Quantity							6150778			0
S3	2016	2016	2016	2	0	2	Export	246	Finland	FIN	528	Netherlands	NLD								34	GAS,NATURAL,MANUFACTURED	1	No Quantity							1605404			0
S3	2016	2016	2016	2	0	2	Export	246	Finland	FIN	579	Norway	NOR								34	GAS,NATURAL,MANUFACTURED	1	No Quantity							25577			0
S3	2016	2016	2016	2	0	2	Export	246	Finland	FIN	643	Russian Federation	RUS								34	GAS,NATURAL,MANUFACTURED	1	No Quantity							9997			0
S3	2016	2016	2016	2	0	2	Export	246	Finland	FIN	752	Sweden	SWE								34	GAS,NATURAL,MANUFACTURED	1	No Quantity							4326926			0
S3	2016	2016	2016	2	0	2	Export	246	Finland	FIN	757	Switzerland	CHE								34	GAS,NATURAL,MANUFACTURED	1	No Quantity							46			0
S3	2016	2016	2016	2	0	2	Export	246	Finland	FIN	818	Egypt	EGY								34	GAS,NATURAL,MANUFACTURED	1	No Quantity							2015638			0
S3	2016	2016	2016	2	0	2	Export	246	Finland	FIN	826	United Kingdom	GBR								34	GAS,NATURAL,MANUFACTURED	1	No Quantity							1372652			0
S3	2016	2016	2016	2	0	2	Export	246	Finland	FIN	842	USA	USA								34	GAS,NATURAL,MANUFACTURED	1	No Quantity							29			0
S3	2016	2016	2016	2	0	2	Export	246	Finland	FIN	0	World	WLD								35	ELECTRIC CURRENT	1	No Quantity							98819558			0
S3	2016	2016	2016	2	0	2	Export	246	Finland	FIN	233	Estonia	EST								35	ELECTRIC CURRENT	1	No Quantity							94610452			0
S3	2016	2016	2016	2	0	2	Export	246	Finland	FIN	579	Norway	NOR								35	ELECTRIC CURRENT	1	No Quantity							2055645			0
S3	2016	2016	2016	2	0	2	Export	246	Finland	FIN	643	Russian Federation	RUS								35	ELECTRIC CURRENT	1	No Quantity							8654			0
S3	2016	2016	2016	2	0	2	Export	246	Finland	FIN	752	Sweden	SWE								35	ELECTRIC CURRENT	1	No Quantity							2144806			0
S3	2016	2016	2016	2	0	2	Export	242	Fiji	FJI	0	World	WLD								41	ANIMAL OILS AND FATS	1	No Quantity							124008			0
S3	2016	2016	2016	2	0	2	Export	242	Fiji	FJI	36	Australia	AUS								41	ANIMAL OILS AND FATS	1	No Quantity							33306			0
S3	2016	2016	2016	2	0	2	Export	242	Fiji	FJI	90	Solomon Isds	SLB								41	ANIMAL OILS AND FATS	1	No Quantity							298			0
S3	2016	2016	2016	2	0	2	Export	242	Fiji	FJI	296	Kiribati	KIR								41	ANIMAL OILS AND FATS	1	No Quantity							14392			0
S3	2016	2016	2016	2	0	2	Export	242	Fiji	FJI	392	Japan	JPN								41	ANIMAL OILS AND FATS	1	No Quantity							1191			0
S3	2016	2016	2016	2	0	2	Export	242	Fiji	FJI	554	New Zealand	NZL								41	ANIMAL OILS AND FATS	1	No Quantity							74239			0
S3	2016	2016	2016	2	0	2	Export	242	Fiji	FJI	798	Tuvalu	TUV								41	ANIMAL OILS AND FATS	1	No Quantity							445			0
S3	2016	2016	2016	2	0	2	Export	242	Fiji	FJI	899	Areas, nes									41	ANIMAL OILS AND FATS	1	No Quantity							136			0
S3	2016	2016	2016	2	0	2	Export	246	Finland	FIN	0	World	WLD								41	ANIMAL OILS AND FATS	1	No Quantity							1653336			0
S3	2016	2016	2016	2	0	2	Export	246	Finland	FIN	31	Azerbaijan	AZE								41	ANIMAL OILS AND FATS	1	No Quantity							113988			0
S3	2016	2016	2016	2	0	2	Export	246	Finland	FIN	51	Armenia	ARM								41	ANIMAL OILS AND FATS	1	No Quantity							4424			0
S3	2016	2016	2016	2	0	2	Export	246	Finland	FIN	100	Bulgaria	BGR								41	ANIMAL OILS AND FATS	1	No Quantity							7147			0
S3	2016	2016	2016	2	0	2	Export	246	Finland	FIN	156	China	CHN								41	ANIMAL OILS AND FATS	1	No Quantity							4379			0
S3	2016	2016	2016	2	0	2	Export	246	Finland	FIN	170	Colombia	COL								41	ANIMAL OILS AND FATS	1	No Quantity							27			0
S3	2016	2016	2016	2	0	2	Export	246	Finland	FIN	203	Czechia	CZE								41	ANIMAL OILS AND FATS	1	No Quantity							158			0
S3	2016	2016	2016	2	0	2	Export	246	Finland	FIN	208	Denmark	DNK								41	ANIMAL OILS AND FATS	1	No Quantity							80723			0
S3	2016	2016	2016	2	0	2	Export	246	Finland	FIN	233	Estonia	EST								41	ANIMAL OILS AND FATS	1	No Quantity							230115			0
S3	2016	2016	2016	2	0	2	Export	246	Finland	FIN	268	Georgia	GEO								41	ANIMAL OILS AND FATS	1	No Quantity							22684			0
S3	2016	2016	2016	2	0	2	Export	246	Finland	FIN	276	Germany	DEU								41	ANIMAL OILS AND FATS	1	No Quantity							4208			0
S3	2016	2016	2016	2	0	2	Export	246	Finland	FIN	300	Greece	GRC								41	ANIMAL OILS AND FATS	1	No Quantity							131			0
S3	2016	2016	2016	2	0	2	Export	246	Finland	FIN	344	China, Hong Kong SAR	HKG								41	ANIMAL OILS AND FATS	1	No Quantity							327			0
S3	2016	2016	2016	2	0	2	Export	246	Finland	FIN	352	Iceland	ISL								41	ANIMAL OILS AND FATS	1	No Quantity							263			0
S3	2016	2016	2016	2	0	2	Export	246	Finland	FIN	360	Indonesia	IDN								41	ANIMAL OILS AND FATS	1	No Quantity							29			0
S3	2016	2016	2016	2	0	2	Export	246	Finland	FIN	428	Latvia	LVA								41	ANIMAL OILS AND FATS	1	No Quantity							81252			0
S3	2016	2016	2016	2	0	2	Export	246	Finland	FIN	440	Lithuania	LTU								41	ANIMAL OILS AND FATS	1	No Quantity							75368			0
S3	2016	2016	2016	2	0	2	Export	246	Finland	FIN	490	Other Asia, nes									41	ANIMAL OILS AND FATS	1	No Quantity							13556			0
S3	2016	2016	2016	2	0	2	Export	246	Finland	FIN	528	Netherlands	NLD								41	ANIMAL OILS AND FATS	1	No Quantity							303			0
S3	2016	2016	2016	2	0	2	Export	246	Finland	FIN	540	New Caledonia	NCL								41	ANIMAL OILS AND FATS	1	No Quantity							32283			0
S3	2016	2016	2016	2	0	2	Export	246	Finland	FIN	554	New Zealand	NZL								41	ANIMAL OILS AND FATS	1	No Quantity							299130			0
S3	2016	2016	2016	2	0	2	Export	246	Finland	FIN	579	Norway	NOR								41	ANIMAL OILS AND FATS	1	No Quantity							4165			0
S3	2016	2016	2016	2	0	2	Export	246	Finland	FIN	616	Poland	POL								41	ANIMAL OILS AND FATS	1	No Quantity							63512			0
S3	2016	2016	2016	2	0	2	Export	246	Finland	FIN	620	Portugal	PRT								41	ANIMAL OILS AND FATS	1	No Quantity							937			0
S3	2016	2016	2016	2	0	2	Export	246	Finland	FIN	642	Romania	ROU								41	ANIMAL OILS AND FATS	1	No Quantity							14586			0
S3	2016	2016	2016	2	0	2	Export	246	Finland	FIN	643	Russian Federation	RUS								41	ANIMAL OILS AND FATS	1	No Quantity							342581			0
S3	2016	2016	2016	2	0	2	Export	246	Finland	FIN	702	Singapore	SGP								41	ANIMAL OILS AND FATS	1	No Quantity							57920			0
S3	2016	2016	2016	2	0	2	Export	246	Finland	FIN	703	Slovakia	SVK								41	ANIMAL OILS AND FATS	1	No Quantity							53			0
S3	2016	2016	2016	2	0	2	Export	246	Finland	FIN	752	Sweden	SWE								41	ANIMAL OILS AND FATS	1	No Quantity							21637			0
S3	2016	2016	2016	2	0	2	Export	246	Finland	FIN	807	North Macedonia	MKD								41	ANIMAL OILS AND FATS	1	No Quantity							11870			0
S3	2016	2016	2016	2	0	2	Export	246	Finland	FIN	826	United Kingdom	GBR								41	ANIMAL OILS AND FATS	1	No Quantity							106			0
S3	2016	2016	2016	2	0	2	Export	246	Finland	FIN	858	Uruguay	URY								41	ANIMAL OILS AND FATS	1	No Quantity							165476			0
S3	2016	2016	2016	2	0	2	Export	242	Fiji	FJI	0	World	WLD								42	FIXED VEG. FATS AND OILS	1	No Quantity							4428297			0
S3	2016	2016	2016	2	0	2	Export	242	Fiji	FJI	36	Australia	AUS								42	FIXED VEG. FATS AND OILS	1	No Quantity							2791943			0
S3	2016	2016	2016	2	0	2	Export	242	Fiji	FJI	90	Solomon Isds	SLB								42	FIXED VEG. FATS AND OILS	1	No Quantity							26			0
S3	2016	2016	2016	2	0	2	Export	242	Fiji	FJI	124	Canada	CAN								42	FIXED VEG. FATS AND OILS	1	No Quantity							82976			0
S3	2016	2016	2016	2	0	2	Export	242	Fiji	FJI	156	China	CHN								42	FIXED VEG. FATS AND OILS	1	No Quantity							2556			0
S3	2016	2016	2016	2	0	2	Export	242	Fiji	FJI	162	Christmas Isds	CXR								42	FIXED VEG. FATS AND OILS	1	No Quantity							74			0
S3	2016	2016	2016	2	0	2	Export	242	Fiji	FJI	184	Cook Isds	COK								42	FIXED VEG. FATS AND OILS	1	No Quantity							11120			0
S3	2016	2016	2016	2	0	2	Export	242	Fiji	FJI	296	Kiribati	KIR								42	FIXED VEG. FATS AND OILS	1	No Quantity							9289			0
S3	2016	2016	2016	2	0	2	Export	242	Fiji	FJI	410	Rep. of Korea	KOR								42	FIXED VEG. FATS AND OILS	1	No Quantity							3998			0
S3	2016	2016	2016	2	0	2	Export	242	Fiji	FJI	458	Malaysia	MYS								42	FIXED VEG. FATS AND OILS	1	No Quantity							808291			0
S3	2016	2016	2016	2	0	2	Export	242	Fiji	FJI	520	Nauru	NRU								42	FIXED VEG. FATS AND OILS	1	No Quantity							3837			0
S3	2016	2016	2016	2	0	2	Export	242	Fiji	FJI	540	New Caledonia	NCL								42	FIXED VEG. FATS AND OILS	1	No Quantity							3911			0
S3	2016	2016	2016	2	0	2	Export	242	Fiji	FJI	548	Vanuatu	VUT								42	FIXED VEG. FATS AND OILS	1	No Quantity							4205			0
S3	2016	2016	2016	2	0	2	Export	242	Fiji	FJI	554	New Zealand	NZL								42	FIXED VEG. FATS AND OILS	1	No Quantity							168604			0
S3	2016	2016	2016	2	0	2	Export	242	Fiji	FJI	583	FS Micronesia	FSM								42	FIXED VEG. FATS AND OILS	1	No Quantity							5056			0
S3	2016	2016	2016	2	0	2	Export	242	Fiji	FJI	584	Marshall Isds	MHL								42	FIXED VEG. FATS AND OILS	1	No Quantity							13			0
S3	2016	2016	2016	2	0	2	Export	242	Fiji	FJI	598	Papua New Guinea	PNG								42	FIXED VEG. FATS AND OILS	1	No Quantity							40717			0
S3	2016	2016	2016	2	0	2	Export	242	Fiji	FJI	776	Tonga	TON								42	FIXED VEG. FATS AND OILS	1	No Quantity							32152			0
S3	2016	2016	2016	2	0	2	Export	242	Fiji	FJI	798	Tuvalu	TUV								42	FIXED VEG. FATS AND OILS	1	No Quantity							22051			0
S3	2016	2016	2016	2	0	2	Export	242	Fiji	FJI	826	United Kingdom	GBR								42	FIXED VEG. FATS AND OILS	1	No Quantity							3177			0
S3	2016	2016	2016	2	0	2	Export	242	Fiji	FJI	842	USA	USA								42	FIXED VEG. FATS AND OILS	1	No Quantity							409677			0
S3	2016	2016	2016	2	0	2	Export	242	Fiji	FJI	882	Samoa	WSM								42	FIXED VEG. FATS AND OILS	1	No Quantity							8692			0
S3	2016	2016	2016	2	0	2	Export	242	Fiji	FJI	899	Areas, nes									42	FIXED VEG. FATS AND OILS	1	No Quantity							15931			0
S3	2016	2016	2016	2	0	2	Export	246	Finland	FIN	0	World	WLD								42	FIXED VEG. FATS AND OILS	1	No Quantity							13581199			0
S3	2016	2016	2016	2	0	2	Export	246	Finland	FIN	36	Australia	AUS								42	FIXED VEG. FATS AND OILS	1	No Quantity							23515			0
S3	2016	2016	2016	2	0	2	Export	246	Finland	FIN	56	Belgium	BEL								42	FIXED VEG. FATS AND OILS	1	No Quantity							618			0
S3	2016	2016	2016	2	0	2	Export	246	Finland	FIN	124	Canada	CAN								42	FIXED VEG. FATS AND OILS	1	No Quantity							3168			0
S3	2016	2016	2016	2	0	2	Export	246	Finland	FIN	156	China	CHN								42	FIXED VEG. FATS AND OILS	1	No Quantity							72560			0
S3	2016	2016	2016	2	0	2	Export	246	Finland	FIN	191	Croatia	HRV								42	FIXED VEG. FATS AND OILS	1	No Quantity							6510			0
S3	2016	2016	2016	2	0	2	Export	246	Finland	FIN	208	Denmark	DNK								42	FIXED VEG. FATS AND OILS	1	No Quantity							128869			0
S3	2016	2016	2016	2	0	2	Export	246	Finland	FIN	233	Estonia	EST								42	FIXED VEG. FATS AND OILS	1	No Quantity							295521			0
S3	2016	2016	2016	2	0	2	Export	246	Finland	FIN	251	France	FRA								42	FIXED VEG. FATS AND OILS	1	No Quantity							281800			0
S3	2016	2016	2016	2	0	2	Export	246	Finland	FIN	276	Germany	DEU								42	FIXED VEG. FATS AND OILS	1	No Quantity							218491			0
S3	2016	2016	2016	2	0	2	Export	246	Finland	FIN	344	China, Hong Kong SAR	HKG								42	FIXED VEG. FATS AND OILS	1	No Quantity							1439			0
S3	2016	2016	2016	2	0	2	Export	246	Finland	FIN	372	Ireland	IRL								42	FIXED VEG. FATS AND OILS	1	No Quantity							263			0
S3	2016	2016	2016	2	0	2	Export	246	Finland	FIN	381	Italy	ITA								42	FIXED VEG. FATS AND OILS	1	No Quantity							64299			0
S3	2016	2016	2016	2	0	2	Export	246	Finland	FIN	392	Japan	JPN								42	FIXED VEG. FATS AND OILS	1	No Quantity							95			0
S3	2016	2016	2016	2	0	2	Export	246	Finland	FIN	414	Kuwait	KWT								42	FIXED VEG. FATS AND OILS	1	No Quantity							513			0
S3	2016	2016	2016	2	0	2	Export	246	Finland	FIN	428	Latvia	LVA								42	FIXED VEG. FATS AND OILS	1	No Quantity							76489			0
S3	2016	2016	2016	2	0	2	Export	246	Finland	FIN	440	Lithuania	LTU								42	FIXED VEG. FATS AND OILS	1	No Quantity							3586285			0
S3	2016	2016	2016	2	0	2	Export	246	Finland	FIN	480	Mauritius	MUS								42	FIXED VEG. FATS AND OILS	1	No Quantity							266			0
S3	2016	2016	2016	2	0	2	Export	246	Finland	FIN	490	Other Asia, nes									42	FIXED VEG. FATS AND OILS	1	No Quantity							232			0
S3	2016	2016	2016	2	0	2	Export	246	Finland	FIN	528	Netherlands	NLD								42	FIXED VEG. FATS AND OILS	1	No Quantity							597724			0
S3	2016	2016	2016	2	0	2	Export	246	Finland	FIN	554	New Zealand	NZL								42	FIXED VEG. FATS AND OILS	1	No Quantity							8482			0
S3	2016	2016	2016	2	0	2	Export	246	Finland	FIN	579	Norway	NOR								42	FIXED VEG. FATS AND OILS	1	No Quantity							23989			0
S3	2016	2016	2016	2	0	2	Export	246	Finland	FIN	586	Pakistan	PAK								42	FIXED VEG. FATS AND OILS	1	No Quantity							22			0
S3	2016	2016	2016	2	0	2	Export	246	Finland	FIN	616	Poland	POL								42	FIXED VEG. FATS AND OILS	1	No Quantity							10966			0
S3	2016	2016	2016	2	0	2	Export	246	Finland	FIN	642	Romania	ROU								42	FIXED VEG. FATS AND OILS	1	No Quantity							919			0
S3	2016	2016	2016	2	0	2	Export	246	Finland	FIN	643	Russian Federation	RUS								42	FIXED VEG. FATS AND OILS	1	No Quantity							831872			0
S3	2016	2016	2016	2	0	2	Export	246	Finland	FIN	702	Singapore	SGP								42	FIXED VEG. FATS AND OILS	1	No Quantity							7			0
S3	2016	2016	2016	2	0	2	Export	246	Finland	FIN	705	Slovenia	SVN								42	FIXED VEG. FATS AND OILS	1	No Quantity							1077			0
S3	2016	2016	2016	2	0	2	Export	246	Finland	FIN	724	Spain	ESP								42	FIXED VEG. FATS AND OILS	1	No Quantity							261305			0
S3	2016	2016	2016	2	0	2	Export	246	Finland	FIN	752	Sweden	SWE								42	FIXED VEG. FATS AND OILS	1	No Quantity							1451072			0
S3	2016	2016	2016	2	0	2	Export	246	Finland	FIN	757	Switzerland	CHE								42	FIXED VEG. FATS AND OILS	1	No Quantity							283319			0
S3	2016	2016	2016	2	0	2	Export	246	Finland	FIN	784	United Arab Emirates	ARE								42	FIXED VEG. FATS AND OILS	1	No Quantity							324			0
S3	2016	2016	2016	2	0	2	Export	246	Finland	FIN	792	Turkey	TUR								42	FIXED VEG. FATS AND OILS	1	No Quantity							9187			0
S3	2016	2016	2016	2	0	2	Export	246	Finland	FIN	804	Ukraine	UKR								42	FIXED VEG. FATS AND OILS	1	No Quantity							2690			0
S3	2016	2016	2016	2	0	2	Export	246	Finland	FIN	826	United Kingdom	GBR								42	FIXED VEG. FATS AND OILS	1	No Quantity							5136142			0
S3	2016	2016	2016	2	0	2	Export	246	Finland	FIN	842	USA	USA								42	FIXED VEG. FATS AND OILS	1	No Quantity							201167			0
S3	2016	2016	2016	2	0	2	Export	246	Finland	FIN	0	World	WLD								43	ANIMAL,VEG.FATS,OILS,NES	1	No Quantity							3409607			0
S3	2016	2016	2016	2	0	2	Export	246	Finland	FIN	156	China	CHN								43	ANIMAL,VEG.FATS,OILS,NES	1	No Quantity							1			0
S3	2016	2016	2016	2	0	2	Export	246	Finland	FIN	203	Czechia	CZE								43	ANIMAL,VEG.FATS,OILS,NES	1	No Quantity							161408			0
S3	2016	2016	2016	2	0	2	Export	246	Finland	FIN	208	Denmark	DNK								43	ANIMAL,VEG.FATS,OILS,NES	1	No Quantity							508916			0
S3	2016	2016	2016	2	0	2	Export	246	Finland	FIN	233	Estonia	EST								43	ANIMAL,VEG.FATS,OILS,NES	1	No Quantity							2796			0
S3	2016	2016	2016	2	0	2	Export	246	Finland	FIN	276	Germany	DEU								43	ANIMAL,VEG.FATS,OILS,NES	1	No Quantity							1904468			0
S3	2016	2016	2016	2	0	2	Export	246	Finland	FIN	376	Israel	ISR								43	ANIMAL,VEG.FATS,OILS,NES	1	No Quantity							30			0
S3	2016	2016	2016	2	0	2	Export	246	Finland	FIN	381	Italy	ITA								43	ANIMAL,VEG.FATS,OILS,NES	1	No Quantity							4			0
S3	2016	2016	2016	2	0	2	Export	246	Finland	FIN	392	Japan	JPN								43	ANIMAL,VEG.FATS,OILS,NES	1	No Quantity							31			0
S3	2016	2016	2016	2	0	2	Export	246	Finland	FIN	428	Latvia	LVA								43	ANIMAL,VEG.FATS,OILS,NES	1	No Quantity							3401			0
S3	2016	2016	2016	2	0	2	Export	246	Finland	FIN	440	Lithuania	LTU								43	ANIMAL,VEG.FATS,OILS,NES	1	No Quantity							172			0
[truncated: 5,671 more rows]
