# Supplementary material for: Core-periphery structure in sectoral international trade networks: A new approach to an old theory
Source: PLoS One. 2020 Apr 2;15(4):e0229547. doi: 10.1371/journal.pone.0229547 (PMC7117750; doi:10.1371/journal.pone.0229547)
Supplement: S7 File — (ZIP) [file pone.0229547.s007.zip › S7_File/RawData 2016/comtrade (24).csv]

Classification	Year	Period	Period Desc.	Aggregate Level	Is Leaf Code	Trade Flow Code	Trade Flow	Reporter Code	Reporter	Reporter ISO	Partner Code	Partner	Partner ISO	2nd Partner Code	2nd Partner	2nd Partner ISO	Customs Proc. Code	Customs	Mode of Transport Code	Mode of Transport	Commodity Code	Commodity	Qty Unit Code	Qty Unit	Qty	Alt Qty Unit Code	Alt Qty Unit	Alt Qty	Netweight (kg)	Gross weight (kg)	Trade Value (US$)	CIF Trade Value (US$)	FOB Trade Value (US$)	Flag
S3	2016	2016	2016	2	0	2	Export	251	France	FRA	0	World	WLD								00	LIVE ANIMALS	1	No Quantity							2152628452			0
S3	2016	2016	2016	2	0	2	Export	251	France	FRA	12	Algeria	DZA								00	LIVE ANIMALS	1	No Quantity							77912329			0
S3	2016	2016	2016	2	0	2	Export	251	France	FRA	20	Andorra	AND								00	LIVE ANIMALS	1	No Quantity							20983			0
S3	2016	2016	2016	2	0	2	Export	251	France	FRA	31	Azerbaijan	AZE								00	LIVE ANIMALS	1	No Quantity							283480			0
S3	2016	2016	2016	2	0	2	Export	251	France	FRA	32	Argentina	ARG								00	LIVE ANIMALS	1	No Quantity							63415			0
S3	2016	2016	2016	2	0	2	Export	251	France	FRA	36	Australia	AUS								00	LIVE ANIMALS	1	No Quantity							19368			0
S3	2016	2016	2016	2	0	2	Export	251	France	FRA	40	Austria	AUT								00	LIVE ANIMALS	1	No Quantity							2380909			0
S3	2016	2016	2016	2	0	2	Export	251	France	FRA	48	Bahrain	BHR								00	LIVE ANIMALS	1	No Quantity							241411			0
S3	2016	2016	2016	2	0	2	Export	251	France	FRA	50	Bangladesh	BGD								00	LIVE ANIMALS	1	No Quantity							2268499			0
S3	2016	2016	2016	2	0	2	Export	251	France	FRA	56	Belgium	BEL								00	LIVE ANIMALS	1	No Quantity							166192266			0
S3	2016	2016	2016	2	0	2	Export	251	France	FRA	60	Bermuda	BMU								00	LIVE ANIMALS	1	No Quantity							166			0
S3	2016	2016	2016	2	0	2	Export	251	France	FRA	70	Bosnia Herzegovina	BIH								00	LIVE ANIMALS	1	No Quantity							301268			0
S3	2016	2016	2016	2	0	2	Export	251	France	FRA	76	Brazil	BRA								00	LIVE ANIMALS	1	No Quantity							1267766			0
S3	2016	2016	2016	2	0	2	Export	251	France	FRA	96	Brunei Darussalam	BRN								00	LIVE ANIMALS	1	No Quantity							2379			0
S3	2016	2016	2016	2	0	2	Export	251	France	FRA	100	Bulgaria	BGR								00	LIVE ANIMALS	1	No Quantity							2435853			0
S3	2016	2016	2016	2	0	2	Export	251	France	FRA	104	Myanmar	MMR								00	LIVE ANIMALS	1	No Quantity							111			0
S3	2016	2016	2016	2	0	2	Export	251	France	FRA	108	Burundi	BDI								00	LIVE ANIMALS	1	No Quantity							20334			0
S3	2016	2016	2016	2	0	2	Export	251	France	FRA	112	Belarus	BLR								00	LIVE ANIMALS	1	No Quantity							33091			0
S3	2016	2016	2016	2	0	2	Export	251	France	FRA	120	Cameroon	CMR								00	LIVE ANIMALS	1	No Quantity							1193874			0
S3	2016	2016	2016	2	0	2	Export	251	France	FRA	124	Canada	CAN								00	LIVE ANIMALS	1	No Quantity							768028			0
S3	2016	2016	2016	2	0	2	Export	251	France	FRA	140	Central African Rep.	CAF								00	LIVE ANIMALS	1	No Quantity							185289			0
S3	2016	2016	2016	2	0	2	Export	251	France	FRA	144	Sri Lanka	LKA								00	LIVE ANIMALS	1	No Quantity							8133			0
S3	2016	2016	2016	2	0	2	Export	251	France	FRA	148	Chad	TCD								00	LIVE ANIMALS	1	No Quantity							19912			0
S3	2016	2016	2016	2	0	2	Export	251	France	FRA	152	Chile	CHL								00	LIVE ANIMALS	1	No Quantity							66389			0
S3	2016	2016	2016	2	0	2	Export	251	France	FRA	156	China	CHN								00	LIVE ANIMALS	1	No Quantity							1757290			0
S3	2016	2016	2016	2	0	2	Export	251	France	FRA	170	Colombia	COL								00	LIVE ANIMALS	1	No Quantity							6640			0
S3	2016	2016	2016	2	0	2	Export	251	France	FRA	178	Congo	COG								00	LIVE ANIMALS	1	No Quantity							216033			0
S3	2016	2016	2016	2	0	2	Export	251	France	FRA	180	Dem. Rep. of the Congo	COD								00	LIVE ANIMALS	1	No Quantity							142626			0
S3	2016	2016	2016	2	0	2	Export	251	France	FRA	188	Costa Rica	CRI								00	LIVE ANIMALS	1	No Quantity							221			0
S3	2016	2016	2016	2	0	2	Export	251	France	FRA	191	Croatia	HRV								00	LIVE ANIMALS	1	No Quantity							194652			0
S3	2016	2016	2016	2	0	2	Export	251	France	FRA	192	Cuba	CUB								00	LIVE ANIMALS	1	No Quantity							553			0
S3	2016	2016	2016	2	0	2	Export	251	France	FRA	196	Cyprus	CYP								00	LIVE ANIMALS	1	No Quantity							73838			0
S3	2016	2016	2016	2	0	2	Export	251	France	FRA	203	Czechia	CZE								00	LIVE ANIMALS	1	No Quantity							4271776			0
S3	2016	2016	2016	2	0	2	Export	251	France	FRA	204	Benin	BEN								00	LIVE ANIMALS	1	No Quantity							472103			0
S3	2016	2016	2016	2	0	2	Export	251	France	FRA	208	Denmark	DNK								00	LIVE ANIMALS	1	No Quantity							2759389			0
S3	2016	2016	2016	2	0	2	Export	251	France	FRA	226	Equatorial Guinea	GNQ								00	LIVE ANIMALS	1	No Quantity							297			0
S3	2016	2016	2016	2	0	2	Export	251	France	FRA	233	Estonia	EST								00	LIVE ANIMALS	1	No Quantity							193677			0
S3	2016	2016	2016	2	0	2	Export	251	France	FRA	246	Finland	FIN								00	LIVE ANIMALS	1	No Quantity							260804			0
S3	2016	2016	2016	2	0	2	Export	251	France	FRA	258	French Polynesia	PYF								00	LIVE ANIMALS	1	No Quantity							51630			0
S3	2016	2016	2016	2	0	2	Export	251	France	FRA	262	Djibouti	DJI								00	LIVE ANIMALS	1	No Quantity							3486			0
S3	2016	2016	2016	2	0	2	Export	251	France	FRA	266	Gabon	GAB								00	LIVE ANIMALS	1	No Quantity							324743			0
S3	2016	2016	2016	2	0	2	Export	251	France	FRA	268	Georgia	GEO								00	LIVE ANIMALS	1	No Quantity							12152			0
S3	2016	2016	2016	2	0	2	Export	251	France	FRA	270	Gambia	GMB								00	LIVE ANIMALS	1	No Quantity							8610			0
S3	2016	2016	2016	2	0	2	Export	251	France	FRA	275	State of Palestine	PSE								00	LIVE ANIMALS	1	No Quantity							35061			0
S3	2016	2016	2016	2	0	2	Export	251	France	FRA	276	Germany	DEU								00	LIVE ANIMALS	1	No Quantity							73129879			0
S3	2016	2016	2016	2	0	2	Export	251	France	FRA	300	Greece	GRC								00	LIVE ANIMALS	1	No Quantity							12076603			0
S3	2016	2016	2016	2	0	2	Export	251	France	FRA	320	Guatemala	GTM								00	LIVE ANIMALS	1	No Quantity							73304			0
S3	2016	2016	2016	2	0	2	Export	251	France	FRA	324	Guinea	GIN								00	LIVE ANIMALS	1	No Quantity							834591			0
S3	2016	2016	2016	2	0	2	Export	251	France	FRA	328	Guyana	GUY								00	LIVE ANIMALS	1	No Quantity							2988			0
S3	2016	2016	2016	2	0	2	Export	251	France	FRA	344	China, Hong Kong SAR	HKG								00	LIVE ANIMALS	1	No Quantity							257652			0
S3	2016	2016	2016	2	0	2	Export	251	France	FRA	348	Hungary	HUN								00	LIVE ANIMALS	1	No Quantity							9868302			0
S3	2016	2016	2016	2	0	2	Export	251	France	FRA	360	Indonesia	IDN								00	LIVE ANIMALS	1	No Quantity							941			0
S3	2016	2016	2016	2	0	2	Export	251	France	FRA	364	Iran	IRN								00	LIVE ANIMALS	1	No Quantity							539112			0
S3	2016	2016	2016	2	0	2	Export	251	France	FRA	372	Ireland	IRL								00	LIVE ANIMALS	1	No Quantity							22168340			0
S3	2016	2016	2016	2	0	2	Export	251	France	FRA	376	Israel	ISR								00	LIVE ANIMALS	1	No Quantity							474378			0
S3	2016	2016	2016	2	0	2	Export	251	France	FRA	381	Italy	ITA								00	LIVE ANIMALS	1	No Quantity							1125504597			0
S3	2016	2016	2016	2	0	2	Export	251	France	FRA	384	Côte d'Ivoire	CIV								00	LIVE ANIMALS	1	No Quantity							1316103			0
S3	2016	2016	2016	2	0	2	Export	251	France	FRA	392	Japan	JPN								00	LIVE ANIMALS	1	No Quantity							1949775			0
S3	2016	2016	2016	2	0	2	Export	251	France	FRA	400	Jordan	JOR								00	LIVE ANIMALS	1	No Quantity							264983			0
S3	2016	2016	2016	2	0	2	Export	251	France	FRA	404	Kenya	KEN								00	LIVE ANIMALS	1	No Quantity							447093			0
S3	2016	2016	2016	2	0	2	Export	251	France	FRA	410	Rep. of Korea	KOR								00	LIVE ANIMALS	1	No Quantity							1153591			0
S3	2016	2016	2016	2	0	2	Export	251	France	FRA	414	Kuwait	KWT								00	LIVE ANIMALS	1	No Quantity							19368			0
S3	2016	2016	2016	2	0	2	Export	251	France	FRA	422	Lebanon	LBN								00	LIVE ANIMALS	1	No Quantity							35033038			0
S3	2016	2016	2016	2	0	2	Export	251	France	FRA	428	Latvia	LVA								00	LIVE ANIMALS	1	No Quantity							56484			0
S3	2016	2016	2016	2	0	2	Export	251	France	FRA	434	Libya	LBY								00	LIVE ANIMALS	1	No Quantity							16093054			0
S3	2016	2016	2016	2	0	2	Export	251	France	FRA	440	Lithuania	LTU								00	LIVE ANIMALS	1	No Quantity							1353343			0
S3	2016	2016	2016	2	0	2	Export	251	France	FRA	442	Luxembourg	LUX								00	LIVE ANIMALS	1	No Quantity							4145375			0
S3	2016	2016	2016	2	0	2	Export	251	France	FRA	446	China, Macao SAR	MAC								00	LIVE ANIMALS	1	No Quantity							443			0
S3	2016	2016	2016	2	0	2	Export	251	France	FRA	450	Madagascar	MDG								00	LIVE ANIMALS	1	No Quantity							30942			0
S3	2016	2016	2016	2	0	2	Export	251	France	FRA	458	Malaysia	MYS								00	LIVE ANIMALS	1	No Quantity							552344			0
S3	2016	2016	2016	2	0	2	Export	251	France	FRA	466	Mali	MLI								00	LIVE ANIMALS	1	No Quantity							1455796			0
S3	2016	2016	2016	2	0	2	Export	251	France	FRA	470	Malta	MLT								00	LIVE ANIMALS	1	No Quantity							30621			0
S3	2016	2016	2016	2	0	2	Export	251	France	FRA	478	Mauritania	MRT								00	LIVE ANIMALS	1	No Quantity							102650			0
S3	2016	2016	2016	2	0	2	Export	251	France	FRA	480	Mauritius	MUS								00	LIVE ANIMALS	1	No Quantity							368909			0
S3	2016	2016	2016	2	0	2	Export	251	France	FRA	484	Mexico	MEX								00	LIVE ANIMALS	1	No Quantity							6139005			0
S3	2016	2016	2016	2	0	2	Export	251	France	FRA	490	Other Asia, nes									00	LIVE ANIMALS	1	No Quantity							2767			0
S3	2016	2016	2016	2	0	2	Export	251	France	FRA	496	Mongolia	MNG								00	LIVE ANIMALS	1	No Quantity							62714			0
S3	2016	2016	2016	2	0	2	Export	251	France	FRA	498	Rep. of Moldova	MDA								00	LIVE ANIMALS	1	No Quantity							191579			0
S3	2016	2016	2016	2	0	2	Export	251	France	FRA	504	Morocco	MAR								00	LIVE ANIMALS	1	No Quantity							26863990			0
S3	2016	2016	2016	2	0	2	Export	251	France	FRA	512	Oman	OMN								00	LIVE ANIMALS	1	No Quantity							515844			0
S3	2016	2016	2016	2	0	2	Export	251	France	FRA	524	Nepal	NPL								00	LIVE ANIMALS	1	No Quantity							111			0
S3	2016	2016	2016	2	0	2	Export	251	France	FRA	528	Netherlands	NLD								00	LIVE ANIMALS	1	No Quantity							50628163			0
S3	2016	2016	2016	2	0	2	Export	251	France	FRA	534	Saint Maarten	SXM								00	LIVE ANIMALS	1	No Quantity							41890			0
S3	2016	2016	2016	2	0	2	Export	251	France	FRA	540	New Caledonia	NCL								00	LIVE ANIMALS	1	No Quantity							88350			0
S3	2016	2016	2016	2	0	2	Export	251	France	FRA	548	Vanuatu	VUT								00	LIVE ANIMALS	1	No Quantity							111			0
S3	2016	2016	2016	2	0	2	Export	251	France	FRA	554	New Zealand	NZL								00	LIVE ANIMALS	1	No Quantity							7526			0
S3	2016	2016	2016	2	0	2	Export	251	France	FRA	562	Niger	NER								00	LIVE ANIMALS	1	No Quantity							244402			0
S3	2016	2016	2016	2	0	2	Export	251	France	FRA	566	Nigeria	NGA								00	LIVE ANIMALS	1	No Quantity							553			0
S3	2016	2016	2016	2	0	2	Export	251	France	FRA	577	Other Africa, nes									00	LIVE ANIMALS	1	No Quantity							100402			0
S3	2016	2016	2016	2	0	2	Export	251	France	FRA	579	Norway	NOR								00	LIVE ANIMALS	1	No Quantity							68102			0
S3	2016	2016	2016	2	0	2	Export	251	France	FRA	586	Pakistan	PAK								00	LIVE ANIMALS	1	No Quantity							939117			0
S3	2016	2016	2016	2	0	2	Export	251	France	FRA	591	Panama	PAN								00	LIVE ANIMALS	1	No Quantity							90456			0
S3	2016	2016	2016	2	0	2	Export	251	France	FRA	608	Philippines	PHL								00	LIVE ANIMALS	1	No Quantity							231708			0
S3	2016	2016	2016	2	0	2	Export	251	France	FRA	616	Poland	POL								00	LIVE ANIMALS	1	No Quantity							10515249			0
S3	2016	2016	2016	2	0	2	Export	251	France	FRA	620	Portugal	PRT								00	LIVE ANIMALS	1	No Quantity							10469747			0
S3	2016	2016	2016	2	0	2	Export	251	France	FRA	634	Qatar	QAT								00	LIVE ANIMALS	1	No Quantity							6347682			0
S3	2016	2016	2016	2	0	2	Export	251	France	FRA	642	Romania	ROU								00	LIVE ANIMALS	1	No Quantity							2320794			0
S3	2016	2016	2016	2	0	2	Export	251	France	FRA	643	Russian Federation	RUS								00	LIVE ANIMALS	1	No Quantity							4381974			0
S3	2016	2016	2016	2	0	2	Export	251	France	FRA	652	Saint Barthélemy	BLM								00	LIVE ANIMALS	1	No Quantity							553			0
S3	2016	2016	2016	2	0	2	Export	251	France	FRA	674	San Marino	SMR								00	LIVE ANIMALS	1	No Quantity							553			0
S3	2016	2016	2016	2	0	2	Export	251	France	FRA	682	Saudi Arabia	SAU								00	LIVE ANIMALS	1	No Quantity							276913			0
S3	2016	2016	2016	2	0	2	Export	251	France	FRA	686	Senegal	SEN								00	LIVE ANIMALS	1	No Quantity							678403			0
S3	2016	2016	2016	2	0	2	Export	251	France	FRA	688	Serbia	SRB								00	LIVE ANIMALS	1	No Quantity							349135			0
S3	2016	2016	2016	2	0	2	Export	251	France	FRA	690	Seychelles	SYC								00	LIVE ANIMALS	1	No Quantity							111			0
S3	2016	2016	2016	2	0	2	Export	251	France	FRA	699	India	IND								00	LIVE ANIMALS	1	No Quantity							246060			0
S3	2016	2016	2016	2	0	2	Export	251	France	FRA	702	Singapore	SGP								00	LIVE ANIMALS	1	No Quantity							73219			0
S3	2016	2016	2016	2	0	2	Export	251	France	FRA	703	Slovakia	SVK								00	LIVE ANIMALS	1	No Quantity							9802276			0
S3	2016	2016	2016	2	0	2	Export	251	France	FRA	704	Viet Nam	VNM								00	LIVE ANIMALS	1	No Quantity							5345051			0
S3	2016	2016	2016	2	0	2	Export	251	France	FRA	705	Slovenia	SVN								00	LIVE ANIMALS	1	No Quantity							130734			0
S3	2016	2016	2016	2	0	2	Export	251	France	FRA	710	South Africa	ZAF								00	LIVE ANIMALS	1	No Quantity							23020			0
S3	2016	2016	2016	2	0	2	Export	251	France	FRA	716	Zimbabwe	ZWE								00	LIVE ANIMALS	1	No Quantity							221			0
S3	2016	2016	2016	2	0	2	Export	251	France	FRA	724	Spain	ESP								00	LIVE ANIMALS	1	No Quantity							252289568			0
S3	2016	2016	2016	2	0	2	Export	251	France	FRA	740	Suriname	SUR								00	LIVE ANIMALS	1	No Quantity							2213			0
S3	2016	2016	2016	2	0	2	Export	251	France	FRA	752	Sweden	SWE								00	LIVE ANIMALS	1	No Quantity							2238553			0
S3	2016	2016	2016	2	0	2	Export	251	France	FRA	757	Switzerland	CHE								00	LIVE ANIMALS	1	No Quantity							17786255			0
S3	2016	2016	2016	2	0	2	Export	251	France	FRA	764	Thailand	THA								00	LIVE ANIMALS	1	No Quantity							57744			0
S3	2016	2016	2016	2	0	2	Export	251	France	FRA	768	Togo	TGO								00	LIVE ANIMALS	1	No Quantity							16564			0
S3	2016	2016	2016	2	0	2	Export	251	France	FRA	784	United Arab Emirates	ARE								00	LIVE ANIMALS	1	No Quantity							6432498			0
S3	2016	2016	2016	2	0	2	Export	251	France	FRA	788	Tunisia	TUN								00	LIVE ANIMALS	1	No Quantity							4923036			0
S3	2016	2016	2016	2	0	2	Export	251	France	FRA	792	Turkey	TUR								00	LIVE ANIMALS	1	No Quantity							18519546			0
S3	2016	2016	2016	2	0	2	Export	251	France	FRA	804	Ukraine	UKR								00	LIVE ANIMALS	1	No Quantity							681431			0
S3	2016	2016	2016	2	0	2	Export	251	France	FRA	818	Egypt	EGY								00	LIVE ANIMALS	1	No Quantity							4727190			0
S3	2016	2016	2016	2	0	2	Export	251	France	FRA	826	United Kingdom	GBR								00	LIVE ANIMALS	1	No Quantity							98739014			0
S3	2016	2016	2016	2	0	2	Export	251	France	FRA	834	United Rep. of Tanzania	TZA								00	LIVE ANIMALS	1	No Quantity							141152			0
S3	2016	2016	2016	2	0	2	Export	251	France	FRA	842	USA	USA								00	LIVE ANIMALS	1	No Quantity							31961452			0
S3	2016	2016	2016	2	0	2	Export	251	France	FRA	854	Burkina Faso	BFA								00	LIVE ANIMALS	1	No Quantity							256582			0
S3	2016	2016	2016	2	0	2	Export	251	France	FRA	858	Uruguay	URY								00	LIVE ANIMALS	1	No Quantity							1660			0
S3	2016	2016	2016	2	0	2	Export	251	France	FRA	860	Uzbekistan	UZB								00	LIVE ANIMALS	1	No Quantity							887371			0
S3	2016	2016	2016	2	0	2	Export	251	France	FRA	862	Venezuela	VEN								00	LIVE ANIMALS	1	No Quantity							166			0
S3	2016	2016	2016	2	0	2	Export	251	France	FRA	876	Wallis and Futuna Isds	WLF								00	LIVE ANIMALS	1	No Quantity							111			0
S3	2016	2016	2016	2	0	2	Export	251	France	FRA	894	Zambia	ZMB								00	LIVE ANIMALS	1	No Quantity							12426			0
S3	2016	2016	2016	2	0	2	Export	268	Georgia	GEO	0	World	WLD								00	LIVE ANIMALS	1	No Quantity							47336717			0
S3	2016	2016	2016	2	0	2	Export	268	Georgia	GEO	31	Azerbaijan	AZE								00	LIVE ANIMALS	1	No Quantity							3920338			0
S3	2016	2016	2016	2	0	2	Export	268	Georgia	GEO	51	Armenia	ARM								00	LIVE ANIMALS	1	No Quantity							332508			0
S3	2016	2016	2016	2	0	2	Export	268	Georgia	GEO	300	Greece	GRC								00	LIVE ANIMALS	1	No Quantity							300			0
S3	2016	2016	2016	2	0	2	Export	268	Georgia	GEO	364	Iran	IRN								00	LIVE ANIMALS	1	No Quantity							62700			0
S3	2016	2016	2016	2	0	2	Export	268	Georgia	GEO	368	Iraq	IRQ								00	LIVE ANIMALS	1	No Quantity							30781011			0
S3	2016	2016	2016	2	0	2	Export	268	Georgia	GEO	414	Kuwait	KWT								00	LIVE ANIMALS	1	No Quantity							116000			0
S3	2016	2016	2016	2	0	2	Export	268	Georgia	GEO	634	Qatar	QAT								00	LIVE ANIMALS	1	No Quantity							409200			0
S3	2016	2016	2016	2	0	2	Export	268	Georgia	GEO	643	Russian Federation	RUS								00	LIVE ANIMALS	1	No Quantity							50			0
S3	2016	2016	2016	2	0	2	Export	268	Georgia	GEO	682	Saudi Arabia	SAU								00	LIVE ANIMALS	1	No Quantity							7195695			0
S3	2016	2016	2016	2	0	2	Export	268	Georgia	GEO	710	South Africa	ZAF								00	LIVE ANIMALS	1	No Quantity							50			0
S3	2016	2016	2016	2	0	2	Export	268	Georgia	GEO	760	Syria	SYR								00	LIVE ANIMALS	1	No Quantity							526651			0
S3	2016	2016	2016	2	0	2	Export	268	Georgia	GEO	784	United Arab Emirates	ARE								00	LIVE ANIMALS	1	No Quantity							488012			0
S3	2016	2016	2016	2	0	2	Export	268	Georgia	GEO	804	Ukraine	UKR								00	LIVE ANIMALS	1	No Quantity							1100			0
S3	2016	2016	2016	2	0	2	Export	268	Georgia	GEO	818	Egypt	EGY								00	LIVE ANIMALS	1	No Quantity							3500385			0
S3	2016	2016	2016	2	0	2	Export	268	Georgia	GEO	826	United Kingdom	GBR								00	LIVE ANIMALS	1	No Quantity							596			0
S3	2016	2016	2016	2	0	2	Export	268	Georgia	GEO	842	USA	USA								00	LIVE ANIMALS	1	No Quantity							2120			0
S3	2016	2016	2016	2	0	2	Export	251	France	FRA	0	World	WLD								01	MEAT, MEAT PREPARATIONS	1	No Quantity							4035935080			0
S3	2016	2016	2016	2	0	2	Export	251	France	FRA	4	Afghanistan	AFG								01	MEAT, MEAT PREPARATIONS	1	No Quantity							90155			0
S3	2016	2016	2016	2	0	2	Export	251	France	FRA	8	Albania	ALB								01	MEAT, MEAT PREPARATIONS	1	No Quantity							241124			0
S3	2016	2016	2016	2	0	2	Export	251	France	FRA	12	Algeria	DZA								01	MEAT, MEAT PREPARATIONS	1	No Quantity							1216201			0
S3	2016	2016	2016	2	0	2	Export	251	France	FRA	20	Andorra	AND								01	MEAT, MEAT PREPARATIONS	1	No Quantity							5017882			0
S3	2016	2016	2016	2	0	2	Export	251	France	FRA	24	Angola	AGO								01	MEAT, MEAT PREPARATIONS	1	No Quantity							758968			0
S3	2016	2016	2016	2	0	2	Export	251	France	FRA	28	Antigua and Barbuda	ATG								01	MEAT, MEAT PREPARATIONS	1	No Quantity							872			0
S3	2016	2016	2016	2	0	2	Export	251	France	FRA	31	Azerbaijan	AZE								01	MEAT, MEAT PREPARATIONS	1	No Quantity							104233			0
S3	2016	2016	2016	2	0	2	Export	251	France	FRA	32	Argentina	ARG								01	MEAT, MEAT PREPARATIONS	1	No Quantity							10337			0
S3	2016	2016	2016	2	0	2	Export	251	France	FRA	36	Australia	AUS								01	MEAT, MEAT PREPARATIONS	1	No Quantity							810890			0
S3	2016	2016	2016	2	0	2	Export	251	France	FRA	40	Austria	AUT								01	MEAT, MEAT PREPARATIONS	1	No Quantity							32975226			0
S3	2016	2016	2016	2	0	2	Export	251	France	FRA	44	Bahamas	BHS								01	MEAT, MEAT PREPARATIONS	1	No Quantity							12111			0
S3	2016	2016	2016	2	0	2	Export	251	France	FRA	48	Bahrain	BHR								01	MEAT, MEAT PREPARATIONS	1	No Quantity							1086814			0
S3	2016	2016	2016	2	0	2	Export	251	France	FRA	50	Bangladesh	BGD								01	MEAT, MEAT PREPARATIONS	1	No Quantity							425829			0
S3	2016	2016	2016	2	0	2	Export	251	France	FRA	51	Armenia	ARM								01	MEAT, MEAT PREPARATIONS	1	No Quantity							655171			0
S3	2016	2016	2016	2	0	2	Export	251	France	FRA	56	Belgium	BEL								01	MEAT, MEAT PREPARATIONS	1	No Quantity							407172772			0
S3	2016	2016	2016	2	0	2	Export	251	France	FRA	70	Bosnia Herzegovina	BIH								01	MEAT, MEAT PREPARATIONS	1	No Quantity							2212012			0
S3	2016	2016	2016	2	0	2	Export	251	France	FRA	76	Brazil	BRA								01	MEAT, MEAT PREPARATIONS	1	No Quantity							339858			0
S3	2016	2016	2016	2	0	2	Export	251	France	FRA	92	Br. Virgin Isds	VGB								01	MEAT, MEAT PREPARATIONS	1	No Quantity							24442			0
S3	2016	2016	2016	2	0	2	Export	251	France	FRA	100	Bulgaria	BGR								01	MEAT, MEAT PREPARATIONS	1	No Quantity							41838184			0
S3	2016	2016	2016	2	0	2	Export	251	France	FRA	104	Myanmar	MMR								01	MEAT, MEAT PREPARATIONS	1	No Quantity							43595			0
S3	2016	2016	2016	2	0	2	Export	251	France	FRA	112	Belarus	BLR								01	MEAT, MEAT PREPARATIONS	1	No Quantity							1284426			0
S3	2016	2016	2016	2	0	2	Export	251	France	FRA	116	Cambodia	KHM								01	MEAT, MEAT PREPARATIONS	1	No Quantity							277777			0
S3	2016	2016	2016	2	0	2	Export	251	France	FRA	120	Cameroon	CMR								01	MEAT, MEAT PREPARATIONS	1	No Quantity							3989038			0
S3	2016	2016	2016	2	0	2	Export	251	France	FRA	124	Canada	CAN								01	MEAT, MEAT PREPARATIONS	1	No Quantity							3782567			0
S3	2016	2016	2016	2	0	2	Export	251	France	FRA	132	Cabo Verde	CPV								01	MEAT, MEAT PREPARATIONS	1	No Quantity							1168559			0
S3	2016	2016	2016	2	0	2	Export	251	France	FRA	140	Central African Rep.	CAF								01	MEAT, MEAT PREPARATIONS	1	No Quantity							582747			0
S3	2016	2016	2016	2	0	2	Export	251	France	FRA	144	Sri Lanka	LKA								01	MEAT, MEAT PREPARATIONS	1	No Quantity							4708			0
S3	2016	2016	2016	2	0	2	Export	251	France	FRA	148	Chad	TCD								01	MEAT, MEAT PREPARATIONS	1	No Quantity							467457			0
S3	2016	2016	2016	2	0	2	Export	251	France	FRA	152	Chile	CHL								01	MEAT, MEAT PREPARATIONS	1	No Quantity							1362365			0
S3	2016	2016	2016	2	0	2	Export	251	France	FRA	156	China	CHN								01	MEAT, MEAT PREPARATIONS	1	No Quantity							291104324			0
S3	2016	2016	2016	2	0	2	Export	251	France	FRA	170	Colombia	COL								01	MEAT, MEAT PREPARATIONS	1	No Quantity							90270			0
S3	2016	2016	2016	2	0	2	Export	251	France	FRA	174	Comoros	COM								01	MEAT, MEAT PREPARATIONS	1	No Quantity							4146622			0
S3	2016	2016	2016	2	0	2	Export	251	France	FRA	178	Congo	COG								01	MEAT, MEAT PREPARATIONS	1	No Quantity							16934941			0
S3	2016	2016	2016	2	0	2	Export	251	France	FRA	180	Dem. Rep. of the Congo	COD								01	MEAT, MEAT PREPARATIONS	1	No Quantity							3640984			0
S3	2016	2016	2016	2	0	2	Export	251	France	FRA	188	Costa Rica	CRI								01	MEAT, MEAT PREPARATIONS	1	No Quantity							624			0
S3	2016	2016	2016	2	0	2	Export	251	France	FRA	191	Croatia	HRV								01	MEAT, MEAT PREPARATIONS	1	No Quantity							7925429			0
S3	2016	2016	2016	2	0	2	Export	251	France	FRA	196	Cyprus	CYP								01	MEAT, MEAT PREPARATIONS	1	No Quantity							12051522			0
S3	2016	2016	2016	2	0	2	Export	251	France	FRA	203	Czechia	CZE								01	MEAT, MEAT PREPARATIONS	1	No Quantity							36725078			0
S3	2016	2016	2016	2	0	2	Export	251	France	FRA	204	Benin	BEN								01	MEAT, MEAT PREPARATIONS	1	No Quantity							26877604			0
S3	2016	2016	2016	2	0	2	Export	251	France	FRA	208	Denmark	DNK								01	MEAT, MEAT PREPARATIONS	1	No Quantity							57492934			0
S3	2016	2016	2016	2	0	2	Export	251	France	FRA	212	Dominica	DMA								01	MEAT, MEAT PREPARATIONS	1	No Quantity							1533			0
S3	2016	2016	2016	2	0	2	Export	251	France	FRA	214	Dominican Rep.	DOM								01	MEAT, MEAT PREPARATIONS	1	No Quantity							153495			0
S3	2016	2016	2016	2	0	2	Export	251	France	FRA	218	Ecuador	ECU								01	MEAT, MEAT PREPARATIONS	1	No Quantity							3042			0
S3	2016	2016	2016	2	0	2	Export	251	France	FRA	222	El Salvador	SLV								01	MEAT, MEAT PREPARATIONS	1	No Quantity							23			0
S3	2016	2016	2016	2	0	2	Export	251	France	FRA	226	Equatorial Guinea	GNQ								01	MEAT, MEAT PREPARATIONS	1	No Quantity							2202899			0
S3	2016	2016	2016	2	0	2	Export	251	France	FRA	231	Ethiopia	ETH								01	MEAT, MEAT PREPARATIONS	1	No Quantity							108677			0
S3	2016	2016	2016	2	0	2	Export	251	France	FRA	233	Estonia	EST								01	MEAT, MEAT PREPARATIONS	1	No Quantity							1358441			0
S3	2016	2016	2016	2	0	2	Export	251	France	FRA	234	Faeroe Isds	FRO								01	MEAT, MEAT PREPARATIONS	1	No Quantity							9484			0
S3	2016	2016	2016	2	0	2	Export	251	France	FRA	246	Finland	FIN								01	MEAT, MEAT PREPARATIONS	1	No Quantity							5708651			0
S3	2016	2016	2016	2	0	2	Export	251	France	FRA	258	French Polynesia	PYF								01	MEAT, MEAT PREPARATIONS	1	No Quantity							12938198			0
S3	2016	2016	2016	2	0	2	Export	251	France	FRA	260	Fr. South Antarctic Terr.	ATF								01	MEAT, MEAT PREPARATIONS	1	No Quantity							1075			0
S3	2016	2016	2016	2	0	2	Export	251	France	FRA	262	Djibouti	DJI								01	MEAT, MEAT PREPARATIONS	1	No Quantity							1018208			0
S3	2016	2016	2016	2	0	2	Export	251	France	FRA	266	Gabon	GAB								01	MEAT, MEAT PREPARATIONS	1	No Quantity							19561613			0
S3	2016	2016	2016	2	0	2	Export	251	France	FRA	268	Georgia	GEO								01	MEAT, MEAT PREPARATIONS	1	No Quantity							1976490			0
S3	2016	2016	2016	2	0	2	Export	251	France	FRA	270	Gambia	GMB								01	MEAT, MEAT PREPARATIONS	1	No Quantity							18259			0
S3	2016	2016	2016	2	0	2	Export	251	France	FRA	276	Germany	DEU								01	MEAT, MEAT PREPARATIONS	1	No Quantity							528842011			0
S3	2016	2016	2016	2	0	2	Export	251	France	FRA	288	Ghana	GHA								01	MEAT, MEAT PREPARATIONS	1	No Quantity							4266607			0
S3	2016	2016	2016	2	0	2	Export	251	France	FRA	292	Gibraltar	GIB								01	MEAT, MEAT PREPARATIONS	1	No Quantity							9518			0
S3	2016	2016	2016	2	0	2	Export	251	France	FRA	300	Greece	GRC								01	MEAT, MEAT PREPARATIONS	1	No Quantity							247857298			0
S3	2016	2016	2016	2	0	2	Export	251	France	FRA	308	Grenada	GRD								01	MEAT, MEAT PREPARATIONS	1	No Quantity							12060			0
S3	2016	2016	2016	2	0	2	Export	251	France	FRA	320	Guatemala	GTM								01	MEAT, MEAT PREPARATIONS	1	No Quantity							23909			0
S3	2016	2016	2016	2	0	2	Export	251	France	FRA	324	Guinea	GIN								01	MEAT, MEAT PREPARATIONS	1	No Quantity							1602613			0
S3	2016	2016	2016	2	0	2	Export	251	France	FRA	328	Guyana	GUY								01	MEAT, MEAT PREPARATIONS	1	No Quantity							348702			0
S3	2016	2016	2016	2	0	2	Export	251	France	FRA	332	Haiti	HTI								01	MEAT, MEAT PREPARATIONS	1	No Quantity							630268			0
S3	2016	2016	2016	2	0	2	Export	251	France	FRA	344	China, Hong Kong SAR	HKG								01	MEAT, MEAT PREPARATIONS	1	No Quantity							68540712			0
S3	2016	2016	2016	2	0	2	Export	251	France	FRA	348	Hungary	HUN								01	MEAT, MEAT PREPARATIONS	1	No Quantity							21553731			0
S3	2016	2016	2016	2	0	2	Export	251	France	FRA	352	Iceland	ISL								01	MEAT, MEAT PREPARATIONS	1	No Quantity							359109			0
S3	2016	2016	2016	2	0	2	Export	251	France	FRA	360	Indonesia	IDN								01	MEAT, MEAT PREPARATIONS	1	No Quantity							1631295			0
S3	2016	2016	2016	2	0	2	Export	251	France	FRA	364	Iran	IRN								01	MEAT, MEAT PREPARATIONS	1	No Quantity							9241			0
S3	2016	2016	2016	2	0	2	Export	251	France	FRA	368	Iraq	IRQ								01	MEAT, MEAT PREPARATIONS	1	No Quantity							2026250			0
S3	2016	2016	2016	2	0	2	Export	251	France	FRA	372	Ireland	IRL								01	MEAT, MEAT PREPARATIONS	1	No Quantity							28538592			0
S3	2016	2016	2016	2	0	2	Export	251	France	FRA	376	Israel	ISR								01	MEAT, MEAT PREPARATIONS	1	No Quantity							3932336			0
S3	2016	2016	2016	2	0	2	Export	251	France	FRA	381	Italy	ITA								01	MEAT, MEAT PREPARATIONS	1	No Quantity							644044296			0
S3	2016	2016	2016	2	0	2	Export	251	France	FRA	384	Côte d'Ivoire	CIV								01	MEAT, MEAT PREPARATIONS	1	No Quantity							13891767			0
S3	2016	2016	2016	2	0	2	Export	251	France	FRA	392	Japan	JPN								01	MEAT, MEAT PREPARATIONS	1	No Quantity							83822420			0
S3	2016	2016	2016	2	0	2	Export	251	France	FRA	398	Kazakhstan	KAZ								01	MEAT, MEAT PREPARATIONS	1	No Quantity							201269			0
S3	2016	2016	2016	2	0	2	Export	251	France	FRA	400	Jordan	JOR								01	MEAT, MEAT PREPARATIONS	1	No Quantity							2876947			0
S3	2016	2016	2016	2	0	2	Export	251	France	FRA	404	Kenya	KEN								01	MEAT, MEAT PREPARATIONS	1	No Quantity							83259			0
S3	2016	2016	2016	2	0	2	Export	251	France	FRA	410	Rep. of Korea	KOR								01	MEAT, MEAT PREPARATIONS	1	No Quantity							31191237			0
S3	2016	2016	2016	2	0	2	Export	251	France	FRA	414	Kuwait	KWT								01	MEAT, MEAT PREPARATIONS	1	No Quantity							6847318			0
S3	2016	2016	2016	2	0	2	Export	251	France	FRA	418	Lao People's Dem. Rep.	LAO								01	MEAT, MEAT PREPARATIONS	1	No Quantity							8966			0
S3	2016	2016	2016	2	0	2	Export	251	France	FRA	422	Lebanon	LBN								01	MEAT, MEAT PREPARATIONS	1	No Quantity							2054623			0
S3	2016	2016	2016	2	0	2	Export	251	France	FRA	428	Latvia	LVA								01	MEAT, MEAT PREPARATIONS	1	No Quantity							1372252			0
S3	2016	2016	2016	2	0	2	Export	251	France	FRA	430	Liberia	LBR								01	MEAT, MEAT PREPARATIONS	1	No Quantity							886400			0
S3	2016	2016	2016	2	0	2	Export	251	France	FRA	434	Libya	LBY								01	MEAT, MEAT PREPARATIONS	1	No Quantity							3913990			0
S3	2016	2016	2016	2	0	2	Export	251	France	FRA	440	Lithuania	LTU								01	MEAT, MEAT PREPARATIONS	1	No Quantity							5670387			0
S3	2016	2016	2016	2	0	2	Export	251	France	FRA	442	Luxembourg	LUX								01	MEAT, MEAT PREPARATIONS	1	No Quantity							46134217			0
S3	2016	2016	2016	2	0	2	Export	251	France	FRA	446	China, Macao SAR	MAC								01	MEAT, MEAT PREPARATIONS	1	No Quantity							257497			0
S3	2016	2016	2016	2	0	2	Export	251	France	FRA	450	Madagascar	MDG								01	MEAT, MEAT PREPARATIONS	1	No Quantity							591189			0
S3	2016	2016	2016	2	0	2	Export	251	France	FRA	458	Malaysia	MYS								01	MEAT, MEAT PREPARATIONS	1	No Quantity							2984919			0
S3	2016	2016	2016	2	0	2	Export	251	France	FRA	462	Maldives	MDV								01	MEAT, MEAT PREPARATIONS	1	No Quantity							924647			0
S3	2016	2016	2016	2	0	2	Export	251	France	FRA	466	Mali	MLI								01	MEAT, MEAT PREPARATIONS	1	No Quantity							686183			0
S3	2016	2016	2016	2	0	2	Export	251	France	FRA	470	Malta	MLT								01	MEAT, MEAT PREPARATIONS	1	No Quantity							4590036			0
S3	2016	2016	2016	2	0	2	Export	251	France	FRA	478	Mauritania	MRT								01	MEAT, MEAT PREPARATIONS	1	No Quantity							360047			0
S3	2016	2016	2016	2	0	2	Export	251	France	FRA	480	Mauritius	MUS								01	MEAT, MEAT PREPARATIONS	1	No Quantity							3611970			0
S3	2016	2016	2016	2	0	2	Export	251	France	FRA	484	Mexico	MEX								01	MEAT, MEAT PREPARATIONS	1	No Quantity							1328638			0
S3	2016	2016	2016	2	0	2	Export	251	France	FRA	490	Other Asia, nes									01	MEAT, MEAT PREPARATIONS	1	No Quantity							3750429			0
S3	2016	2016	2016	2	0	2	Export	251	France	FRA	496	Mongolia	MNG								01	MEAT, MEAT PREPARATIONS	1	No Quantity							77			0
S3	2016	2016	2016	2	0	2	Export	251	France	FRA	498	Rep. of Moldova	MDA								01	MEAT, MEAT PREPARATIONS	1	No Quantity							184695			0
S3	2016	2016	2016	2	0	2	Export	251	France	FRA	504	Morocco	MAR								01	MEAT, MEAT PREPARATIONS	1	No Quantity							4482511			0
S3	2016	2016	2016	2	0	2	Export	251	France	FRA	508	Mozambique	MOZ								01	MEAT, MEAT PREPARATIONS	1	No Quantity							148124			0
S3	2016	2016	2016	2	0	2	Export	251	France	FRA	512	Oman	OMN								01	MEAT, MEAT PREPARATIONS	1	No Quantity							6271732			0
S3	2016	2016	2016	2	0	2	Export	251	France	FRA	516	Namibia	NAM								01	MEAT, MEAT PREPARATIONS	1	No Quantity							161837			0
S3	2016	2016	2016	2	0	2	Export	251	France	FRA	524	Nepal	NPL								01	MEAT, MEAT PREPARATIONS	1	No Quantity							14276			0
S3	2016	2016	2016	2	0	2	Export	251	France	FRA	528	Netherlands	NLD								01	MEAT, MEAT PREPARATIONS	1	No Quantity							153735808			0
S3	2016	2016	2016	2	0	2	Export	251	France	FRA	531	Curaçao	CUW								01	MEAT, MEAT PREPARATIONS	1	No Quantity							1620588			0
S3	2016	2016	2016	2	0	2	Export	251	France	FRA	534	Saint Maarten	SXM								01	MEAT, MEAT PREPARATIONS	1	No Quantity							858437			0
S3	2016	2016	2016	2	0	2	Export	251	France	FRA	540	New Caledonia	NCL								01	MEAT, MEAT PREPARATIONS	1	No Quantity							15356397			0
S3	2016	2016	2016	2	0	2	Export	251	France	FRA	548	Vanuatu	VUT								01	MEAT, MEAT PREPARATIONS	1	No Quantity							39823			0
S3	2016	2016	2016	2	0	2	Export	251	France	FRA	554	New Zealand	NZL								01	MEAT, MEAT PREPARATIONS	1	No Quantity							733363			0
S3	2016	2016	2016	2	0	2	Export	251	France	FRA	562	Niger	NER								01	MEAT, MEAT PREPARATIONS	1	No Quantity							1405202			0
S3	2016	2016	2016	2	0	2	Export	251	France	FRA	566	Nigeria	NGA								01	MEAT, MEAT PREPARATIONS	1	No Quantity							1337946			0
S3	2016	2016	2016	2	0	2	Export	251	France	FRA	579	Norway	NOR								01	MEAT, MEAT PREPARATIONS	1	No Quantity							1687288			0
S3	2016	2016	2016	2	0	2	Export	251	France	FRA	591	Panama	PAN								01	MEAT, MEAT PREPARATIONS	1	No Quantity							65583			0
S3	2016	2016	2016	2	0	2	Export	251	France	FRA	598	Papua New Guinea	PNG								01	MEAT, MEAT PREPARATIONS	1	No Quantity							2806			0
S3	2016	2016	2016	2	0	2	Export	251	France	FRA	604	Peru	PER								01	MEAT, MEAT PREPARATIONS	1	No Quantity							16055			0
S3	2016	2016	2016	2	0	2	Export	251	France	FRA	608	Philippines	PHL								01	MEAT, MEAT PREPARATIONS	1	No Quantity							38591716			0
S3	2016	2016	2016	2	0	2	Export	251	France	FRA	616	Poland	POL								01	MEAT, MEAT PREPARATIONS	1	No Quantity							40697438			0
S3	2016	2016	2016	2	0	2	Export	251	France	FRA	620	Portugal	PRT								01	MEAT, MEAT PREPARATIONS	1	No Quantity							51460591			0
S3	2016	2016	2016	2	0	2	Export	251	France	FRA	624	Guinea-Bissau	GNB								01	MEAT, MEAT PREPARATIONS	1	No Quantity							47370			0
S3	2016	2016	2016	2	0	2	Export	251	France	FRA	634	Qatar	QAT								01	MEAT, MEAT PREPARATIONS	1	No Quantity							1987819			0
S3	2016	2016	2016	2	0	2	Export	251	France	FRA	642	Romania	ROU								01	MEAT, MEAT PREPARATIONS	1	No Quantity							16371186			0
S3	2016	2016	2016	2	0	2	Export	251	France	FRA	643	Russian Federation	RUS								01	MEAT, MEAT PREPARATIONS	1	No Quantity							2868191			0
S3	2016	2016	2016	2	0	2	Export	251	France	FRA	652	Saint Barthélemy	BLM								01	MEAT, MEAT PREPARATIONS	1	No Quantity							1914072			0
S3	2016	2016	2016	2	0	2	Export	251	France	FRA	666	Saint Pierre and Miquelon	SPM								01	MEAT, MEAT PREPARATIONS	1	No Quantity							345049			0
S3	2016	2016	2016	2	0	2	Export	251	France	FRA	674	San Marino	SMR								01	MEAT, MEAT PREPARATIONS	1	No Quantity							3176			0
S3	2016	2016	2016	2	0	2	Export	251	France	FRA	678	Sao Tome and Principe	STP								01	MEAT, MEAT PREPARATIONS	1	No Quantity							49738			0
S3	2016	2016	2016	2	0	2	Export	251	France	FRA	682	Saudi Arabia	SAU								01	MEAT, MEAT PREPARATIONS	1	No Quantity							187243016			0
S3	2016	2016	2016	2	0	2	Export	251	France	FRA	686	Senegal	SEN								01	MEAT, MEAT PREPARATIONS	1	No Quantity							2195362			0
S3	2016	2016	2016	2	0	2	Export	251	France	FRA	688	Serbia	SRB								01	MEAT, MEAT PREPARATIONS	1	No Quantity							1649267			0
S3	2016	2016	2016	2	0	2	Export	251	France	FRA	690	Seychelles	SYC								01	MEAT, MEAT PREPARATIONS	1	No Quantity							761696			0
S3	2016	2016	2016	2	0	2	Export	251	France	FRA	699	India	IND								01	MEAT, MEAT PREPARATIONS	1	No Quantity							667			0
S3	2016	2016	2016	2	0	2	Export	251	France	FRA	702	Singapore	SGP								01	MEAT, MEAT PREPARATIONS	1	No Quantity							11251431			0
S3	2016	2016	2016	2	0	2	Export	251	France	FRA	703	Slovakia	SVK								01	MEAT, MEAT PREPARATIONS	1	No Quantity							11377934			0
S3	2016	2016	2016	2	0	2	Export	251	France	FRA	704	Viet Nam	VNM								01	MEAT, MEAT PREPARATIONS	1	No Quantity							8929684			0
S3	2016	2016	2016	2	0	2	Export	251	France	FRA	705	Slovenia	SVN								01	MEAT, MEAT PREPARATIONS	1	No Quantity							2542116			0
S3	2016	2016	2016	2	0	2	Export	251	France	FRA	706	Somalia	SOM								01	MEAT, MEAT PREPARATIONS	1	No Quantity							44130			0
S3	2016	2016	2016	2	0	2	Export	251	France	FRA	710	South Africa	ZAF								01	MEAT, MEAT PREPARATIONS	1	No Quantity							3566459			0
S3	2016	2016	2016	2	0	2	Export	251	France	FRA	716	Zimbabwe	ZWE								01	MEAT, MEAT PREPARATIONS	1	No Quantity							1662			0
S3	2016	2016	2016	2	0	2	Export	251	France	FRA	724	Spain	ESP								01	MEAT, MEAT PREPARATIONS	1	No Quantity							244170384			0
S3	2016	2016	2016	2	0	2	Export	251	France	FRA	729	Sudan	SDN								01	MEAT, MEAT PREPARATIONS	1	No Quantity							285504			0
S3	2016	2016	2016	2	0	2	Export	251	France	FRA	740	Suriname	SUR								01	MEAT, MEAT PREPARATIONS	1	No Quantity							348224			0
S3	2016	2016	2016	2	0	2	Export	251	France	FRA	752	Sweden	SWE								01	MEAT, MEAT PREPARATIONS	1	No Quantity							13180894			0
S3	2016	2016	2016	2	0	2	Export	251	France	FRA	757	Switzerland	CHE								01	MEAT, MEAT PREPARATIONS	1	No Quantity							94087773			0
S3	2016	2016	2016	2	0	2	Export	251	France	FRA	762	Tajikistan	TJK								01	MEAT, MEAT PREPARATIONS	1	No Quantity							148432			0
S3	2016	2016	2016	2	0	2	Export	251	France	FRA	764	Thailand	THA								01	MEAT, MEAT PREPARATIONS	1	No Quantity							1238463			0
S3	2016	2016	2016	2	0	2	Export	251	France	FRA	768	Togo	TGO								01	MEAT, MEAT PREPARATIONS	1	No Quantity							6707940			0
S3	2016	2016	2016	2	0	2	Export	251	France	FRA	780	Trinidad and Tobago	TTO								01	MEAT, MEAT PREPARATIONS	1	No Quantity							96173			0
S3	2016	2016	2016	2	0	2	Export	251	France	FRA	784	United Arab Emirates	ARE								01	MEAT, MEAT PREPARATIONS	1	No Quantity							20918562			0
S3	2016	2016	2016	2	0	2	Export	251	France	FRA	788	Tunisia	TUN								01	MEAT, MEAT PREPARATIONS	1	No Quantity							710488			0
S3	2016	2016	2016	2	0	2	Export	251	France	FRA	792	Turkey	TUR								01	MEAT, MEAT PREPARATIONS	1	No Quantity							25397			0
S3	2016	2016	2016	2	0	2	Export	251	France	FRA	796	Turks and Caicos Isds	TCA								01	MEAT, MEAT PREPARATIONS	1	No Quantity							975			0
S3	2016	2016	2016	2	0	2	Export	251	France	FRA	800	Uganda	UGA								01	MEAT, MEAT PREPARATIONS	1	No Quantity							16435			0
S3	2016	2016	2016	2	0	2	Export	251	France	FRA	804	Ukraine	UKR								01	MEAT, MEAT PREPARATIONS	1	No Quantity							832026			0
S3	2016	2016	2016	2	0	2	Export	251	France	FRA	807	North Macedonia	MKD								01	MEAT, MEAT PREPARATIONS	1	No Quantity							1228278			0
S3	2016	2016	2016	2	0	2	Export	251	France	FRA	818	Egypt	EGY								01	MEAT, MEAT PREPARATIONS	1	No Quantity							1961978			0
S3	2016	2016	2016	2	0	2	Export	251	France	FRA	826	United Kingdom	GBR								01	MEAT, MEAT PREPARATIONS	1	No Quantity							281079502			0
S3	2016	2016	2016	2	0	2	Export	251	France	FRA	834	United Rep. of Tanzania	TZA								01	MEAT, MEAT PREPARATIONS	1	No Quantity							23228			0
S3	2016	2016	2016	2	0	2	Export	251	France	FRA	842	USA	USA								01	MEAT, MEAT PREPARATIONS	1	No Quantity							1838633			0
S3	2016	2016	2016	2	0	2	Export	251	France	FRA	854	Burkina Faso	BFA								01	MEAT, MEAT PREPARATIONS	1	No Quantity							288175			0
S3	2016	2016	2016	2	0	2	Export	251	France	FRA	858	Uruguay	URY								01	MEAT, MEAT PREPARATIONS	1	No Quantity							155290			0
S3	2016	2016	2016	2	0	2	Export	251	France	FRA	860	Uzbekistan	UZB								01	MEAT, MEAT PREPARATIONS	1	No Quantity							4583			0
S3	2016	2016	2016	2	0	2	Export	251	France	FRA	862	Venezuela	VEN								01	MEAT, MEAT PREPARATIONS	1	No Quantity							28715			0
S3	2016	2016	2016	2	0	2	Export	251	France	FRA	876	Wallis and Futuna Isds	WLF								01	MEAT, MEAT PREPARATIONS	1	No Quantity							1062328			0
S3	2016	2016	2016	2	0	2	Export	251	France	FRA	887	Yemen	YEM								01	MEAT, MEAT PREPARATIONS	1	No Quantity							11042933			0
S3	2016	2016	2016	2	0	2	Export	251	France	FRA	894	Zambia	ZMB								01	MEAT, MEAT PREPARATIONS	1	No Quantity							87021			0
S3	2016	2016	2016	2	0	2	Export	251	France	FRA	899	Areas, nes									01	MEAT, MEAT PREPARATIONS	1	No Quantity							68535			0
S3	2016	2016	2016	2	0	2	Export	268	Georgia	GEO	0	World	WLD								01	MEAT, MEAT PREPARATIONS	1	No Quantity							14415978			0
S3	2016	2016	2016	2	0	2	Export	268	Georgia	GEO	31	Azerbaijan	AZE								01	MEAT, MEAT PREPARATIONS	1	No Quantity							1128789			0
S3	2016	2016	2016	2	0	2	Export	268	Georgia	GEO	48	Bahrain	BHR								01	MEAT, MEAT PREPARATIONS	1	No Quantity							3059			0
S3	2016	2016	2016	2	0	2	Export	268	Georgia	GEO	51	Armenia	ARM								01	MEAT, MEAT PREPARATIONS	1	No Quantity							366815			0
S3	2016	2016	2016	2	0	2	Export	268	Georgia	GEO	344	China, Hong Kong SAR	HKG								01	MEAT, MEAT PREPARATIONS	1	No Quantity							9			0
S3	2016	2016	2016	2	0	2	Export	268	Georgia	GEO	364	Iran	IRN								01	MEAT, MEAT PREPARATIONS	1	No Quantity							2755071			0
S3	2016	2016	2016	2	0	2	Export	268	Georgia	GEO	368	Iraq	IRQ								01	MEAT, MEAT PREPARATIONS	1	No Quantity							810			0
S3	2016	2016	2016	2	0	2	Export	268	Georgia	GEO	398	Kazakhstan	KAZ								01	MEAT, MEAT PREPARATIONS	1	No Quantity							6510352			0
S3	2016	2016	2016	2	0	2	Export	268	Georgia	GEO	414	Kuwait	KWT								01	MEAT, MEAT PREPARATIONS	1	No Quantity							131287			0
S3	2016	2016	2016	2	0	2	Export	268	Georgia	GEO	704	Viet Nam	VNM								01	MEAT, MEAT PREPARATIONS	1	No Quantity							23383			0
S3	2016	2016	2016	2	0	2	Export	268	Georgia	GEO	762	Tajikistan	TJK								01	MEAT, MEAT PREPARATIONS	1	No Quantity							437473			0
S3	2016	2016	2016	2	0	2	Export	268	Georgia	GEO	784	United Arab Emirates	ARE								01	MEAT, MEAT PREPARATIONS	1	No Quantity							984598			0
S3	2016	2016	2016	2	0	2	Export	268	Georgia	GEO	792	Turkey	TUR								01	MEAT, MEAT PREPARATIONS	1	No Quantity							236			0
S3	2016	2016	2016	2	0	2	Export	268	Georgia	GEO	795	Turkmenistan	TKM								01	MEAT, MEAT PREPARATIONS	1	No Quantity							2073140			0
S3	2016	2016	2016	2	0	2	Export	268	Georgia	GEO	804	Ukraine	UKR								01	MEAT, MEAT PREPARATIONS	1	No Quantity							956			0
S3	2016	2016	2016	2	0	2	Export	251	France	FRA	0	World	WLD								02	DAIRY PRODUCTS,BIRD EGGS	1	No Quantity							7027887000			0
S3	2016	2016	2016	2	0	2	Export	251	France	FRA	4	Afghanistan	AFG								02	DAIRY PRODUCTS,BIRD EGGS	1	No Quantity							272054			0
S3	2016	2016	2016	2	0	2	Export	251	France	FRA	8	Albania	ALB								02	DAIRY PRODUCTS,BIRD EGGS	1	No Quantity							74614			0
S3	2016	2016	2016	2	0	2	Export	251	France	FRA	10	Antarctica	ATA								02	DAIRY PRODUCTS,BIRD EGGS	1	No Quantity							9144			0
S3	2016	2016	2016	2	0	2	Export	251	France	FRA	12	Algeria	DZA								02	DAIRY PRODUCTS,BIRD EGGS	1	No Quantity							131023780			0
S3	2016	2016	2016	2	0	2	Export	251	France	FRA	20	Andorra	AND								02	DAIRY PRODUCTS,BIRD EGGS	1	No Quantity							6460388			0
S3	2016	2016	2016	2	0	2	Export	251	France	FRA	24	Angola	AGO								02	DAIRY PRODUCTS,BIRD EGGS	1	No Quantity							2076984			0
S3	2016	2016	2016	2	0	2	Export	251	France	FRA	28	Antigua and Barbuda	ATG								02	DAIRY PRODUCTS,BIRD EGGS	1	No Quantity							49147			0
S3	2016	2016	2016	2	0	2	Export	251	France	FRA	31	Azerbaijan	AZE								02	DAIRY PRODUCTS,BIRD EGGS	1	No Quantity							2007104			0
S3	2016	2016	2016	2	0	2	Export	251	France	FRA	32	Argentina	ARG								02	DAIRY PRODUCTS,BIRD EGGS	1	No Quantity							858922			0
S3	2016	2016	2016	2	0	2	Export	251	France	FRA	36	Australia	AUS								02	DAIRY PRODUCTS,BIRD EGGS	1	No Quantity							38821935			0
S3	2016	2016	2016	2	0	2	Export	251	France	FRA	40	Austria	AUT								02	DAIRY PRODUCTS,BIRD EGGS	1	No Quantity							30386039			0
S3	2016	2016	2016	2	0	2	Export	251	France	FRA	44	Bahamas	BHS								02	DAIRY PRODUCTS,BIRD EGGS	1	No Quantity							729237			0
S3	2016	2016	2016	2	0	2	Export	251	France	FRA	48	Bahrain	BHR								02	DAIRY PRODUCTS,BIRD EGGS	1	No Quantity							5452599			0
S3	2016	2016	2016	2	0	2	Export	251	France	FRA	50	Bangladesh	BGD								02	DAIRY PRODUCTS,BIRD EGGS	1	No Quantity							1457431			0
S3	2016	2016	2016	2	0	2	Export	251	France	FRA	51	Armenia	ARM								02	DAIRY PRODUCTS,BIRD EGGS	1	No Quantity							853290			0
S3	2016	2016	2016	2	0	2	Export	251	France	FRA	52	Barbados	BRB								02	DAIRY PRODUCTS,BIRD EGGS	1	No Quantity							362685			0
S3	2016	2016	2016	2	0	2	Export	251	France	FRA	56	Belgium	BEL								02	DAIRY PRODUCTS,BIRD EGGS	1	No Quantity							845755228			0
S3	2016	2016	2016	2	0	2	Export	251	France	FRA	68	Bolivia (Plurinational State of)	BOL								02	DAIRY PRODUCTS,BIRD EGGS	1	No Quantity							93			0
S3	2016	2016	2016	2	0	2	Export	251	France	FRA	70	Bosnia Herzegovina	BIH								02	DAIRY PRODUCTS,BIRD EGGS	1	No Quantity							276875			0
S3	2016	2016	2016	2	0	2	Export	251	France	FRA	76	Brazil	BRA								02	DAIRY PRODUCTS,BIRD EGGS	1	No Quantity							13839471			0
S3	2016	2016	2016	2	0	2	Export	251	France	FRA	92	Br. Virgin Isds	VGB								02	DAIRY PRODUCTS,BIRD EGGS	1	No Quantity							46126			0
S3	2016	2016	2016	2	0	2	Export	251	France	FRA	96	Brunei Darussalam	BRN								02	DAIRY PRODUCTS,BIRD EGGS	1	No Quantity							39325			0
S3	2016	2016	2016	2	0	2	Export	251	France	FRA	100	Bulgaria	BGR								02	DAIRY PRODUCTS,BIRD EGGS	1	No Quantity							9947221			0
S3	2016	2016	2016	2	0	2	Export	251	France	FRA	104	Myanmar	MMR								02	DAIRY PRODUCTS,BIRD EGGS	1	No Quantity							238212			0
S3	2016	2016	2016	2	0	2	Export	251	France	FRA	112	Belarus	BLR								02	DAIRY PRODUCTS,BIRD EGGS	1	No Quantity							701414			0
S3	2016	2016	2016	2	0	2	Export	251	France	FRA	116	Cambodia	KHM								02	DAIRY PRODUCTS,BIRD EGGS	1	No Quantity							4002607			0
S3	2016	2016	2016	2	0	2	Export	251	France	FRA	120	Cameroon	CMR								02	DAIRY PRODUCTS,BIRD EGGS	1	No Quantity							5863617			0
S3	2016	2016	2016	2	0	2	Export	251	France	FRA	124	Canada	CAN								02	DAIRY PRODUCTS,BIRD EGGS	1	No Quantity							38111510			0
S3	2016	2016	2016	2	0	2	Export	251	France	FRA	132	Cabo Verde	CPV								02	DAIRY PRODUCTS,BIRD EGGS	1	No Quantity							4659			0
S3	2016	2016	2016	2	0	2	Export	251	France	FRA	140	Central African Rep.	CAF								02	DAIRY PRODUCTS,BIRD EGGS	1	No Quantity							188792			0
S3	2016	2016	2016	2	0	2	Export	251	France	FRA	144	Sri Lanka	LKA								02	DAIRY PRODUCTS,BIRD EGGS	1	No Quantity							405703			0
S3	2016	2016	2016	2	0	2	Export	251	France	FRA	148	Chad	TCD								02	DAIRY PRODUCTS,BIRD EGGS	1	No Quantity							656470			0
S3	2016	2016	2016	2	0	2	Export	251	France	FRA	152	Chile	CHL								02	DAIRY PRODUCTS,BIRD EGGS	1	No Quantity							9930960			0
S3	2016	2016	2016	2	0	2	Export	251	France	FRA	156	China	CHN								02	DAIRY PRODUCTS,BIRD EGGS	1	No Quantity							306561771			0
S3	2016	2016	2016	2	0	2	Export	251	France	FRA	170	Colombia	COL								02	DAIRY PRODUCTS,BIRD EGGS	1	No Quantity							6790593			0
S3	2016	2016	2016	2	0	2	Export	251	France	FRA	174	Comoros	COM								02	DAIRY PRODUCTS,BIRD EGGS	1	No Quantity							507844			0
S3	2016	2016	2016	2	0	2	Export	251	France	FRA	178	Congo	COG								02	DAIRY PRODUCTS,BIRD EGGS	1	No Quantity							4387422			0
S3	2016	2016	2016	2	0	2	Export	251	France	FRA	180	Dem. Rep. of the Congo	COD								02	DAIRY PRODUCTS,BIRD EGGS	1	No Quantity							1014462			0
S3	2016	2016	2016	2	0	2	Export	251	France	FRA	188	Costa Rica	CRI								02	DAIRY PRODUCTS,BIRD EGGS	1	No Quantity							288480			0
S3	2016	2016	2016	2	0	2	Export	251	France	FRA	191	Croatia	HRV								02	DAIRY PRODUCTS,BIRD EGGS	1	No Quantity							3469822			0
S3	2016	2016	2016	2	0	2	Export	251	France	FRA	192	Cuba	CUB								02	DAIRY PRODUCTS,BIRD EGGS	1	No Quantity							5545257			0
S3	2016	2016	2016	2	0	2	Export	251	France	FRA	196	Cyprus	CYP								02	DAIRY PRODUCTS,BIRD EGGS	1	No Quantity							8275775			0
S3	2016	2016	2016	2	0	2	Export	251	France	FRA	203	Czechia	CZE								02	DAIRY PRODUCTS,BIRD EGGS	1	No Quantity							32549965			0
S3	2016	2016	2016	2	0	2	Export	251	France	FRA	204	Benin	BEN								02	DAIRY PRODUCTS,BIRD EGGS	1	No Quantity							4622581			0
S3	2016	2016	2016	2	0	2	Export	251	France	FRA	208	Denmark	DNK								02	DAIRY PRODUCTS,BIRD EGGS	1	No Quantity							53402992			0
S3	2016	2016	2016	2	0	2	Export	251	France	FRA	212	Dominica	DMA								02	DAIRY PRODUCTS,BIRD EGGS	1	No Quantity							249068			0
S3	2016	2016	2016	2	0	2	Export	251	France	FRA	214	Dominican Rep.	DOM								02	DAIRY PRODUCTS,BIRD EGGS	1	No Quantity							2940394			0
S3	2016	2016	2016	2	0	2	Export	251	France	FRA	218	Ecuador	ECU								02	DAIRY PRODUCTS,BIRD EGGS	1	No Quantity							137925			0
S3	2016	2016	2016	2	0	2	Export	251	France	FRA	222	El Salvador	SLV								02	DAIRY PRODUCTS,BIRD EGGS	1	No Quantity							407654			0
S3	2016	2016	2016	2	0	2	Export	251	France	FRA	226	Equatorial Guinea	GNQ								02	DAIRY PRODUCTS,BIRD EGGS	1	No Quantity							1988799			0
S3	2016	2016	2016	2	0	2	Export	251	France	FRA	231	Ethiopia	ETH								02	DAIRY PRODUCTS,BIRD EGGS	1	No Quantity							1317004			0
S3	2016	2016	2016	2	0	2	Export	251	France	FRA	233	Estonia	EST								02	DAIRY PRODUCTS,BIRD EGGS	1	No Quantity							1674075			0
S3	2016	2016	2016	2	0	2	Export	251	France	FRA	242	Fiji	FJI								02	DAIRY PRODUCTS,BIRD EGGS	1	No Quantity							12991			0
S3	2016	2016	2016	2	0	2	Export	251	France	FRA	246	Finland	FIN								02	DAIRY PRODUCTS,BIRD EGGS	1	No Quantity							14137026			0
S3	2016	2016	2016	2	0	2	Export	251	France	FRA	258	French Polynesia	PYF								02	DAIRY PRODUCTS,BIRD EGGS	1	No Quantity							18143829			0
S3	2016	2016	2016	2	0	2	Export	251	France	FRA	260	Fr. South Antarctic Terr.	ATF								02	DAIRY PRODUCTS,BIRD EGGS	1	No Quantity							9768			0
S3	2016	2016	2016	2	0	2	Export	251	France	FRA	262	Djibouti	DJI								02	DAIRY PRODUCTS,BIRD EGGS	1	No Quantity							3175468			0
S3	2016	2016	2016	2	0	2	Export	251	France	FRA	266	Gabon	GAB								02	DAIRY PRODUCTS,BIRD EGGS	1	No Quantity							11801630			0
S3	2016	2016	2016	2	0	2	Export	251	France	FRA	268	Georgia	GEO								02	DAIRY PRODUCTS,BIRD EGGS	1	No Quantity							4009480			0
S3	2016	2016	2016	2	0	2	Export	251	France	FRA	270	Gambia	GMB								02	DAIRY PRODUCTS,BIRD EGGS	1	No Quantity							179513			0
S3	2016	2016	2016	2	0	2	Export	251	France	FRA	276	Germany	DEU								02	DAIRY PRODUCTS,BIRD EGGS	1	No Quantity							1030256980			0
S3	2016	2016	2016	2	0	2	Export	251	France	FRA	288	Ghana	GHA								02	DAIRY PRODUCTS,BIRD EGGS	1	No Quantity							7528259			0
S3	2016	2016	2016	2	0	2	Export	251	France	FRA	300	Greece	GRC								02	DAIRY PRODUCTS,BIRD EGGS	1	No Quantity							51723326			0
S3	2016	2016	2016	2	0	2	Export	251	France	FRA	308	Grenada	GRD								02	DAIRY PRODUCTS,BIRD EGGS	1	No Quantity							266191			0
S3	2016	2016	2016	2	0	2	Export	251	France	FRA	316	Guam	GUM								02	DAIRY PRODUCTS,BIRD EGGS	1	No Quantity							1055430			0
S3	2016	2016	2016	2	0	2	Export	251	France	FRA	320	Guatemala	GTM								02	DAIRY PRODUCTS,BIRD EGGS	1	No Quantity							1179659			0
S3	2016	2016	2016	2	0	2	Export	251	France	FRA	324	Guinea	GIN								02	DAIRY PRODUCTS,BIRD EGGS	1	No Quantity							1215347			0
S3	2016	2016	2016	2	0	2	Export	251	France	FRA	328	Guyana	GUY								02	DAIRY PRODUCTS,BIRD EGGS	1	No Quantity							132473			0
S3	2016	2016	2016	2	0	2	Export	251	France	FRA	332	Haiti	HTI								02	DAIRY PRODUCTS,BIRD EGGS	1	No Quantity							2233461			0
S3	2016	2016	2016	2	0	2	Export	251	France	FRA	340	Honduras	HND								02	DAIRY PRODUCTS,BIRD EGGS	1	No Quantity							79461			0
S3	2016	2016	2016	2	0	2	Export	251	France	FRA	344	China, Hong Kong SAR	HKG								02	DAIRY PRODUCTS,BIRD EGGS	1	No Quantity							44386748			0
S3	2016	2016	2016	2	0	2	Export	251	France	FRA	348	Hungary	HUN								02	DAIRY PRODUCTS,BIRD EGGS	1	No Quantity							15089225			0
S3	2016	2016	2016	2	0	2	Export	251	France	FRA	352	Iceland	ISL								02	DAIRY PRODUCTS,BIRD EGGS	1	No Quantity							151640			0
S3	2016	2016	2016	2	0	2	Export	251	France	FRA	360	Indonesia	IDN								02	DAIRY PRODUCTS,BIRD EGGS	1	No Quantity							80705367			0
S3	2016	2016	2016	2	0	2	Export	251	France	FRA	364	Iran	IRN								02	DAIRY PRODUCTS,BIRD EGGS	1	No Quantity							3102370			0
S3	2016	2016	2016	2	0	2	Export	251	France	FRA	368	Iraq	IRQ								02	DAIRY PRODUCTS,BIRD EGGS	1	No Quantity							16943653			0
S3	2016	2016	2016	2	0	2	Export	251	France	FRA	372	Ireland	IRL								02	DAIRY PRODUCTS,BIRD EGGS	1	No Quantity							55486009			0
S3	2016	2016	2016	2	0	2	Export	251	France	FRA	376	Israel	ISR								02	DAIRY PRODUCTS,BIRD EGGS	1	No Quantity							11784549			0
S3	2016	2016	2016	2	0	2	Export	251	France	FRA	381	Italy	ITA								02	DAIRY PRODUCTS,BIRD EGGS	1	No Quantity							600826881			0
S3	2016	2016	2016	2	0	2	Export	251	France	FRA	384	Côte d'Ivoire	CIV								02	DAIRY PRODUCTS,BIRD EGGS	1	No Quantity							19995054			0
S3	2016	2016	2016	2	0	2	Export	251	France	FRA	388	Jamaica	JAM								02	DAIRY PRODUCTS,BIRD EGGS	1	No Quantity							1213540			0
S3	2016	2016	2016	2	0	2	Export	251	France	FRA	392	Japan	JPN								02	DAIRY PRODUCTS,BIRD EGGS	1	No Quantity							79346384			0
S3	2016	2016	2016	2	0	2	Export	251	France	FRA	398	Kazakhstan	KAZ								02	DAIRY PRODUCTS,BIRD EGGS	1	No Quantity							10269950			0
S3	2016	2016	2016	2	0	2	Export	251	France	FRA	400	Jordan	JOR								02	DAIRY PRODUCTS,BIRD EGGS	1	No Quantity							8753708			0
S3	2016	2016	2016	2	0	2	Export	251	France	FRA	404	Kenya	KEN								02	DAIRY PRODUCTS,BIRD EGGS	1	No Quantity							466600			0
S3	2016	2016	2016	2	0	2	Export	251	France	FRA	410	Rep. of Korea	KOR								02	DAIRY PRODUCTS,BIRD EGGS	1	No Quantity							82002147			0
S3	2016	2016	2016	2	0	2	Export	251	France	FRA	414	Kuwait	KWT								02	DAIRY PRODUCTS,BIRD EGGS	1	No Quantity							17582473			0
S3	2016	2016	2016	2	0	2	Export	251	France	FRA	418	Lao People's Dem. Rep.	LAO								02	DAIRY PRODUCTS,BIRD EGGS	1	No Quantity							66469			0
S3	2016	2016	2016	2	0	2	Export	251	France	FRA	422	Lebanon	LBN								02	DAIRY PRODUCTS,BIRD EGGS	1	No Quantity							33141097			0
S3	2016	2016	2016	2	0	2	Export	251	France	FRA	428	Latvia	LVA								02	DAIRY PRODUCTS,BIRD EGGS	1	No Quantity							1278502			0
S3	2016	2016	2016	2	0	2	Export	251	France	FRA	430	Liberia	LBR								02	DAIRY PRODUCTS,BIRD EGGS	1	No Quantity							252964			0
S3	2016	2016	2016	2	0	2	Export	251	France	FRA	434	Libya	LBY								02	DAIRY PRODUCTS,BIRD EGGS	1	No Quantity							10671043			0
S3	2016	2016	2016	2	0	2	Export	251	France	FRA	440	Lithuania	LTU								02	DAIRY PRODUCTS,BIRD EGGS	1	No Quantity							3261019			0
S3	2016	2016	2016	2	0	2	Export	251	France	FRA	442	Luxembourg	LUX								02	DAIRY PRODUCTS,BIRD EGGS	1	No Quantity							192788563			0
S3	2016	2016	2016	2	0	2	Export	251	France	FRA	446	China, Macao SAR	MAC								02	DAIRY PRODUCTS,BIRD EGGS	1	No Quantity							128825			0
S3	2016	2016	2016	2	0	2	Export	251	France	FRA	450	Madagascar	MDG								02	DAIRY PRODUCTS,BIRD EGGS	1	No Quantity							3773788			0
S3	2016	2016	2016	2	0	2	Export	251	France	FRA	454	Malawi	MWI								02	DAIRY PRODUCTS,BIRD EGGS	1	No Quantity							11884			0
S3	2016	2016	2016	2	0	2	Export	251	France	FRA	458	Malaysia	MYS								02	DAIRY PRODUCTS,BIRD EGGS	1	No Quantity							31034832			0
S3	2016	2016	2016	2	0	2	Export	251	France	FRA	462	Maldives	MDV								02	DAIRY PRODUCTS,BIRD EGGS	1	No Quantity							986128			0
S3	2016	2016	2016	2	0	2	Export	251	France	FRA	466	Mali	MLI								02	DAIRY PRODUCTS,BIRD EGGS	1	No Quantity							5049697			0
S3	2016	2016	2016	2	0	2	Export	251	France	FRA	470	Malta	MLT								02	DAIRY PRODUCTS,BIRD EGGS	1	No Quantity							6253489			0
S3	2016	2016	2016	2	0	2	Export	251	France	FRA	478	Mauritania	MRT								02	DAIRY PRODUCTS,BIRD EGGS	1	No Quantity							3120155			0
S3	2016	2016	2016	2	0	2	Export	251	France	FRA	480	Mauritius	MUS								02	DAIRY PRODUCTS,BIRD EGGS	1	No Quantity							12004245			0
S3	2016	2016	2016	2	0	2	Export	251	France	FRA	484	Mexico	MEX								02	DAIRY PRODUCTS,BIRD EGGS	1	No Quantity							5812076			0
S3	2016	2016	2016	2	0	2	Export	251	France	FRA	490	Other Asia, nes									02	DAIRY PRODUCTS,BIRD EGGS	1	No Quantity							46461197			0
S3	2016	2016	2016	2	0	2	Export	251	France	FRA	496	Mongolia	MNG								02	DAIRY PRODUCTS,BIRD EGGS	1	No Quantity							444902			0
S3	2016	2016	2016	2	0	2	Export	251	France	FRA	498	Rep. of Moldova	MDA								02	DAIRY PRODUCTS,BIRD EGGS	1	No Quantity							575209			0
S3	2016	2016	2016	2	0	2	Export	251	France	FRA	504	Morocco	MAR								02	DAIRY PRODUCTS,BIRD EGGS	1	No Quantity							33786732			0
S3	2016	2016	2016	2	0	2	Export	251	France	FRA	508	Mozambique	MOZ								02	DAIRY PRODUCTS,BIRD EGGS	1	No Quantity							168086			0
S3	2016	2016	2016	2	0	2	Export	251	France	FRA	512	Oman	OMN								02	DAIRY PRODUCTS,BIRD EGGS	1	No Quantity							5982207			0
S3	2016	2016	2016	2	0	2	Export	251	France	FRA	524	Nepal	NPL								02	DAIRY PRODUCTS,BIRD EGGS	1	No Quantity							30998			0
S3	2016	2016	2016	2	0	2	Export	251	France	FRA	528	Netherlands	NLD								02	DAIRY PRODUCTS,BIRD EGGS	1	No Quantity							342115724			0
S3	2016	2016	2016	2	0	2	Export	251	France	FRA	531	Curaçao	CUW								02	DAIRY PRODUCTS,BIRD EGGS	1	No Quantity							24110			0
S3	2016	2016	2016	2	0	2	Export	251	France	FRA	533	Aruba	ABW								02	DAIRY PRODUCTS,BIRD EGGS	1	No Quantity							114980			0
S3	2016	2016	2016	2	0	2	Export	251	France	FRA	534	Saint Maarten	SXM								02	DAIRY PRODUCTS,BIRD EGGS	1	No Quantity							1778776			0
S3	2016	2016	2016	2	0	2	Export	251	France	FRA	540	New Caledonia	NCL								02	DAIRY PRODUCTS,BIRD EGGS	1	No Quantity							26311448			0
S3	2016	2016	2016	2	0	2	Export	251	France	FRA	548	Vanuatu	VUT								02	DAIRY PRODUCTS,BIRD EGGS	1	No Quantity							1474			0
S3	2016	2016	2016	2	0	2	Export	251	France	FRA	554	New Zealand	NZL								02	DAIRY PRODUCTS,BIRD EGGS	1	No Quantity							15294868			0
S3	2016	2016	2016	2	0	2	Export	251	France	FRA	558	Nicaragua	NIC								02	DAIRY PRODUCTS,BIRD EGGS	1	No Quantity							277473			0
S3	2016	2016	2016	2	0	2	Export	251	France	FRA	562	Niger	NER								02	DAIRY PRODUCTS,BIRD EGGS	1	No Quantity							4517975			0
S3	2016	2016	2016	2	0	2	Export	251	France	FRA	566	Nigeria	NGA								02	DAIRY PRODUCTS,BIRD EGGS	1	No Quantity							9463948			0
S3	2016	2016	2016	2	0	2	Export	251	France	FRA	579	Norway	NOR								02	DAIRY PRODUCTS,BIRD EGGS	1	No Quantity							11569731			0
S3	2016	2016	2016	2	0	2	Export	251	France	FRA	584	Marshall Isds	MHL								02	DAIRY PRODUCTS,BIRD EGGS	1	No Quantity							2696			0
S3	2016	2016	2016	2	0	2	Export	251	France	FRA	586	Pakistan	PAK								02	DAIRY PRODUCTS,BIRD EGGS	1	No Quantity							32127450			0
S3	2016	2016	2016	2	0	2	Export	251	France	FRA	591	Panama	PAN								02	DAIRY PRODUCTS,BIRD EGGS	1	No Quantity							2285666			0
S3	2016	2016	2016	2	0	2	Export	251	France	FRA	600	Paraguay	PRY								02	DAIRY PRODUCTS,BIRD EGGS	1	No Quantity							232361			0
S3	2016	2016	2016	2	0	2	Export	251	France	FRA	604	Peru	PER								02	DAIRY PRODUCTS,BIRD EGGS	1	No Quantity							7770566			0
S3	2016	2016	2016	2	0	2	Export	251	France	FRA	608	Philippines	PHL								02	DAIRY PRODUCTS,BIRD EGGS	1	No Quantity							34107631			0
S3	2016	2016	2016	2	0	2	Export	251	France	FRA	616	Poland	POL								02	DAIRY PRODUCTS,BIRD EGGS	1	No Quantity							50774231			0
S3	2016	2016	2016	2	0	2	Export	251	France	FRA	620	Portugal	PRT								02	DAIRY PRODUCTS,BIRD EGGS	1	No Quantity							81059207			0
S3	2016	2016	2016	2	0	2	Export	251	France	FRA	624	Guinea-Bissau	GNB								02	DAIRY PRODUCTS,BIRD EGGS	1	No Quantity							88490			0
S3	2016	2016	2016	2	0	2	Export	251	France	FRA	634	Qatar	QAT								02	DAIRY PRODUCTS,BIRD EGGS	1	No Quantity							12676806			0
S3	2016	2016	2016	2	0	2	Export	251	France	FRA	642	Romania	ROU								02	DAIRY PRODUCTS,BIRD EGGS	1	No Quantity							14610679			0
S3	2016	2016	2016	2	0	2	Export	251	France	FRA	643	Russian Federation	RUS								02	DAIRY PRODUCTS,BIRD EGGS	1	No Quantity							23650144			0
S3	2016	2016	2016	2	0	2	Export	251	France	FRA	652	Saint Barthélemy	BLM								02	DAIRY PRODUCTS,BIRD EGGS	1	No Quantity							2588882			0
S3	2016	2016	2016	2	0	2	Export	251	France	FRA	662	Saint Lucia	LCA								02	DAIRY PRODUCTS,BIRD EGGS	1	No Quantity							554208			0
S3	2016	2016	2016	2	0	2	Export	251	France	FRA	666	Saint Pierre and Miquelon	SPM								02	DAIRY PRODUCTS,BIRD EGGS	1	No Quantity							1267741			0
S3	2016	2016	2016	2	0	2	Export	251	France	FRA	670	Saint Vincent and the Grenadines	VCT								02	DAIRY PRODUCTS,BIRD EGGS	1	No Quantity							21469			0
S3	2016	2016	2016	2	0	2	Export	251	France	FRA	674	San Marino	SMR								02	DAIRY PRODUCTS,BIRD EGGS	1	No Quantity							1688			0
S3	2016	2016	2016	2	0	2	Export	251	France	FRA	678	Sao Tome and Principe	STP								02	DAIRY PRODUCTS,BIRD EGGS	1	No Quantity							60292			0
S3	2016	2016	2016	2	0	2	Export	251	France	FRA	682	Saudi Arabia	SAU								02	DAIRY PRODUCTS,BIRD EGGS	1	No Quantity							96146041			0
S3	2016	2016	2016	2	0	2	Export	251	France	FRA	686	Senegal	SEN								02	DAIRY PRODUCTS,BIRD EGGS	1	No Quantity							24886305			0
S3	2016	2016	2016	2	0	2	Export	251	France	FRA	688	Serbia	SRB								02	DAIRY PRODUCTS,BIRD EGGS	1	No Quantity							2762998			0
S3	2016	2016	2016	2	0	2	Export	251	France	FRA	690	Seychelles	SYC								02	DAIRY PRODUCTS,BIRD EGGS	1	No Quantity							954931			0
S3	2016	2016	2016	2	0	2	Export	251	France	FRA	694	Sierra Leone	SLE								02	DAIRY PRODUCTS,BIRD EGGS	1	No Quantity							189118			0
S3	2016	2016	2016	2	0	2	Export	251	France	FRA	699	India	IND								02	DAIRY PRODUCTS,BIRD EGGS	1	No Quantity							9838267			0
S3	2016	2016	2016	2	0	2	Export	251	France	FRA	702	Singapore	SGP								02	DAIRY PRODUCTS,BIRD EGGS	1	No Quantity							34423113			0
S3	2016	2016	2016	2	0	2	Export	251	France	FRA	703	Slovakia	SVK								02	DAIRY PRODUCTS,BIRD EGGS	1	No Quantity							2600703			0
S3	2016	2016	2016	2	0	2	Export	251	France	FRA	704	Viet Nam	VNM								02	DAIRY PRODUCTS,BIRD EGGS	1	No Quantity							27533228			0
S3	2016	2016	2016	2	0	2	Export	251	France	FRA	705	Slovenia	SVN								02	DAIRY PRODUCTS,BIRD EGGS	1	No Quantity							4225559			0
S3	2016	2016	2016	2	0	2	Export	251	France	FRA	710	South Africa	ZAF								02	DAIRY PRODUCTS,BIRD EGGS	1	No Quantity							22162633			0
S3	2016	2016	2016	2	0	2	Export	251	France	FRA	716	Zimbabwe	ZWE								02	DAIRY PRODUCTS,BIRD EGGS	1	No Quantity							76056			0
S3	2016	2016	2016	2	0	2	Export	251	France	FRA	724	Spain	ESP								02	DAIRY PRODUCTS,BIRD EGGS	1	No Quantity							627237911			0
S3	2016	2016	2016	2	0	2	Export	251	France	FRA	729	Sudan	SDN								02	DAIRY PRODUCTS,BIRD EGGS	1	No Quantity							731837			0
S3	2016	2016	2016	2	0	2	Export	251	France	FRA	740	Suriname	SUR								02	DAIRY PRODUCTS,BIRD EGGS	1	No Quantity							21993			0
S3	2016	2016	2016	2	0	2	Export	251	France	FRA	748	Swaziland	SWZ								02	DAIRY PRODUCTS,BIRD EGGS	1	No Quantity							229084			0
S3	2016	2016	2016	2	0	2	Export	251	France	FRA	752	Sweden	SWE								02	DAIRY PRODUCTS,BIRD EGGS	1	No Quantity							66179645			0
S3	2016	2016	2016	2	0	2	Export	251	France	FRA	757	Switzerland	CHE								02	DAIRY PRODUCTS,BIRD EGGS	1	No Quantity							150363785			0
S3	2016	2016	2016	2	0	2	Export	251	France	FRA	760	Syria	SYR								02	DAIRY PRODUCTS,BIRD EGGS	1	No Quantity							1224382			0
S3	2016	2016	2016	2	0	2	Export	251	France	FRA	762	Tajikistan	TJK								02	DAIRY PRODUCTS,BIRD EGGS	1	No Quantity							4138114			0
S3	2016	2016	2016	2	0	2	Export	251	France	FRA	764	Thailand	THA								02	DAIRY PRODUCTS,BIRD EGGS	1	No Quantity							33450739			0
S3	2016	2016	2016	2	0	2	Export	251	France	FRA	768	Togo	TGO								02	DAIRY PRODUCTS,BIRD EGGS	1	No Quantity							2418039			0
S3	2016	2016	2016	2	0	2	Export	251	France	FRA	780	Trinidad and Tobago	TTO								02	DAIRY PRODUCTS,BIRD EGGS	1	No Quantity							2009057			0
S3	2016	2016	2016	2	0	2	Export	251	France	FRA	784	United Arab Emirates	ARE								02	DAIRY PRODUCTS,BIRD EGGS	1	No Quantity							60318698			0
S3	2016	2016	2016	2	0	2	Export	251	France	FRA	788	Tunisia	TUN								02	DAIRY PRODUCTS,BIRD EGGS	1	No Quantity							7889019			0
S3	2016	2016	2016	2	0	2	Export	251	France	FRA	792	Turkey	TUR								02	DAIRY PRODUCTS,BIRD EGGS	1	No Quantity							6922350			0
S3	2016	2016	2016	2	0	2	Export	251	France	FRA	795	Turkmenistan	TKM								02	DAIRY PRODUCTS,BIRD EGGS	1	No Quantity							3372258			0
S3	2016	2016	2016	2	0	2	Export	251	France	FRA	800	Uganda	UGA								02	DAIRY PRODUCTS,BIRD EGGS	1	No Quantity							192838			0
S3	2016	2016	2016	2	0	2	Export	251	France	FRA	804	Ukraine	UKR								02	DAIRY PRODUCTS,BIRD EGGS	1	No Quantity							4694596			0
S3	2016	2016	2016	2	0	2	Export	251	France	FRA	807	North Macedonia	MKD								02	DAIRY PRODUCTS,BIRD EGGS	1	No Quantity							594371			0
S3	2016	2016	2016	2	0	2	Export	251	France	FRA	818	Egypt	EGY								02	DAIRY PRODUCTS,BIRD EGGS	1	No Quantity							32128341			0
S3	2016	2016	2016	2	0	2	Export	251	France	FRA	826	United Kingdom	GBR								02	DAIRY PRODUCTS,BIRD EGGS	1	No Quantity							708233417			0
S3	2016	2016	2016	2	0	2	Export	251	France	FRA	834	United Rep. of Tanzania	TZA								02	DAIRY PRODUCTS,BIRD EGGS	1	No Quantity							1948056			0
S3	2016	2016	2016	2	0	2	Export	251	France	FRA	842	USA	USA								02	DAIRY PRODUCTS,BIRD EGGS	1	No Quantity							215340898			0
S3	2016	2016	2016	2	0	2	Export	251	France	FRA	854	Burkina Faso	BFA								02	DAIRY PRODUCTS,BIRD EGGS	1	No Quantity							3037992			0
S3	2016	2016	2016	2	0	2	Export	251	France	FRA	858	Uruguay	URY								02	DAIRY PRODUCTS,BIRD EGGS	1	No Quantity							526764			0
S3	2016	2016	2016	2	0	2	Export	251	France	FRA	860	Uzbekistan	UZB								02	DAIRY PRODUCTS,BIRD EGGS	1	No Quantity							3144776			0
S3	2016	2016	2016	2	0	2	Export	251	France	FRA	862	Venezuela	VEN								02	DAIRY PRODUCTS,BIRD EGGS	1	No Quantity							1484385			0
S3	2016	2016	2016	2	0	2	Export	251	France	FRA	876	Wallis and Futuna Isds	WLF								02	DAIRY PRODUCTS,BIRD EGGS	1	No Quantity							236884			0
S3	2016	2016	2016	2	0	2	Export	251	France	FRA	887	Yemen	YEM								02	DAIRY PRODUCTS,BIRD EGGS	1	No Quantity							9185783			0
S3	2016	2016	2016	2	0	2	Export	251	France	FRA	894	Zambia	ZMB								02	DAIRY PRODUCTS,BIRD EGGS	1	No Quantity							84272			0
S3	2016	2016	2016	2	0	2	Export	251	France	FRA	899	Areas, nes									02	DAIRY PRODUCTS,BIRD EGGS	1	No Quantity							30834			0
S3	2016	2016	2016	2	0	2	Export	268	Georgia	GEO	0	World	WLD								02	DAIRY PRODUCTS,BIRD EGGS	1	No Quantity							1501221			0
S3	2016	2016	2016	2	0	2	Export	268	Georgia	GEO	31	Azerbaijan	AZE								02	DAIRY PRODUCTS,BIRD EGGS	1	No Quantity							564999			0
S3	2016	2016	2016	2	0	2	Export	268	Georgia	GEO	51	Armenia	ARM								02	DAIRY PRODUCTS,BIRD EGGS	1	No Quantity							689154			0
S3	2016	2016	2016	2	0	2	Export	268	Georgia	GEO	344	China, Hong Kong SAR	HKG								02	DAIRY PRODUCTS,BIRD EGGS	1	No Quantity							20001			0
S3	2016	2016	2016	2	0	2	Export	268	Georgia	GEO	368	Iraq	IRQ								02	DAIRY PRODUCTS,BIRD EGGS	1	No Quantity							123272			0
S3	2016	2016	2016	2	0	2	Export	268	Georgia	GEO	398	Kazakhstan	KAZ								02	DAIRY PRODUCTS,BIRD EGGS	1	No Quantity							11			0
S3	2016	2016	2016	2	0	2	Export	268	Georgia	GEO	428	Latvia	LVA								02	DAIRY PRODUCTS,BIRD EGGS	1	No Quantity							1			0
S3	2016	2016	2016	2	0	2	Export	268	Georgia	GEO	762	Tajikistan	TJK								02	DAIRY PRODUCTS,BIRD EGGS	1	No Quantity							37500			0
S3	2016	2016	2016	2	0	2	Export	268	Georgia	GEO	784	United Arab Emirates	ARE								02	DAIRY PRODUCTS,BIRD EGGS	1	No Quantity							136			0
S3	2016	2016	2016	2	0	2	Export	268	Georgia	GEO	842	USA	USA								02	DAIRY PRODUCTS,BIRD EGGS	1	No Quantity							66147			0
S3	2016	2016	2016	2	0	2	Export	251	France	FRA	0	World	WLD								03	FISH,CRUSTACEANS,MOLLUSC	1	No Quantity							1614238710			0
S3	2016	2016	2016	2	0	2	Export	251	France	FRA	8	Albania	ALB								03	FISH,CRUSTACEANS,MOLLUSC	1	No Quantity							482326			0
S3	2016	2016	2016	2	0	2	Export	251	France	FRA	12	Algeria	DZA								03	FISH,CRUSTACEANS,MOLLUSC	1	No Quantity							2866796			0
S3	2016	2016	2016	2	0	2	Export	251	France	FRA	20	Andorra	AND								03	FISH,CRUSTACEANS,MOLLUSC	1	No Quantity							427472			0
S3	2016	2016	2016	2	0	2	Export	251	France	FRA	28	Antigua and Barbuda	ATG								03	FISH,CRUSTACEANS,MOLLUSC	1	No Quantity							9755			0
S3	2016	2016	2016	2	0	2	Export	251	France	FRA	31	Azerbaijan	AZE								03	FISH,CRUSTACEANS,MOLLUSC	1	No Quantity							123222			0
S3	2016	2016	2016	2	0	2	Export	251	France	FRA	32	Argentina	ARG								03	FISH,CRUSTACEANS,MOLLUSC	1	No Quantity							106			0
S3	2016	2016	2016	2	0	2	Export	251	France	FRA	36	Australia	AUS								03	FISH,CRUSTACEANS,MOLLUSC	1	No Quantity							883493			0
S3	2016	2016	2016	2	0	2	Export	251	France	FRA	40	Austria	AUT								03	FISH,CRUSTACEANS,MOLLUSC	1	No Quantity							19671292			0
S3	2016	2016	2016	2	0	2	Export	251	France	FRA	44	Bahamas	BHS								03	FISH,CRUSTACEANS,MOLLUSC	1	No Quantity							8567			0
S3	2016	2016	2016	2	0	2	Export	251	France	FRA	48	Bahrain	BHR								03	FISH,CRUSTACEANS,MOLLUSC	1	No Quantity							21479			0
S3	2016	2016	2016	2	0	2	Export	251	France	FRA	51	Armenia	ARM								03	FISH,CRUSTACEANS,MOLLUSC	1	No Quantity							21384			0
S3	2016	2016	2016	2	0	2	Export	251	France	FRA	56	Belgium	BEL								03	FISH,CRUSTACEANS,MOLLUSC	1	No Quantity							187304325			0
S3	2016	2016	2016	2	0	2	Export	251	France	FRA	70	Bosnia Herzegovina	BIH								03	FISH,CRUSTACEANS,MOLLUSC	1	No Quantity							211599			0
S3	2016	2016	2016	2	0	2	Export	251	France	FRA	76	Brazil	BRA								03	FISH,CRUSTACEANS,MOLLUSC	1	No Quantity							178105			0
S3	2016	2016	2016	2	0	2	Export	251	France	FRA	92	Br. Virgin Isds	VGB								03	FISH,CRUSTACEANS,MOLLUSC	1	No Quantity							6080			0
S3	2016	2016	2016	2	0	2	Export	251	France	FRA	100	Bulgaria	BGR								03	FISH,CRUSTACEANS,MOLLUSC	1	No Quantity							635847			0
S3	2016	2016	2016	2	0	2	Export	251	France	FRA	104	Myanmar	MMR								03	FISH,CRUSTACEANS,MOLLUSC	1	No Quantity							47068			0
S3	2016	2016	2016	2	0	2	Export	251	France	FRA	112	Belarus	BLR								03	FISH,CRUSTACEANS,MOLLUSC	1	No Quantity							619586			0
S3	2016	2016	2016	2	0	2	Export	251	France	FRA	116	Cambodia	KHM								03	FISH,CRUSTACEANS,MOLLUSC	1	No Quantity							50541			0
S3	2016	2016	2016	2	0	2	Export	251	France	FRA	120	Cameroon	CMR								03	FISH,CRUSTACEANS,MOLLUSC	1	No Quantity							111917			0
S3	2016	2016	2016	2	0	2	Export	251	France	FRA	124	Canada	CAN								03	FISH,CRUSTACEANS,MOLLUSC	1	No Quantity							2062642			0
S3	2016	2016	2016	2	0	2	Export	251	France	FRA	136	Cayman Isds	CYM								03	FISH,CRUSTACEANS,MOLLUSC	1	No Quantity							251			0
S3	2016	2016	2016	2	0	2	Export	251	France	FRA	140	Central African Rep.	CAF								03	FISH,CRUSTACEANS,MOLLUSC	1	No Quantity							86208			0
S3	2016	2016	2016	2	0	2	Export	251	France	FRA	144	Sri Lanka	LKA								03	FISH,CRUSTACEANS,MOLLUSC	1	No Quantity							1772			0
S3	2016	2016	2016	2	0	2	Export	251	France	FRA	148	Chad	TCD								03	FISH,CRUSTACEANS,MOLLUSC	1	No Quantity							299425			0
S3	2016	2016	2016	2	0	2	Export	251	France	FRA	152	Chile	CHL								03	FISH,CRUSTACEANS,MOLLUSC	1	No Quantity							1059			0
S3	2016	2016	2016	2	0	2	Export	251	France	FRA	156	China	CHN								03	FISH,CRUSTACEANS,MOLLUSC	1	No Quantity							24283876			0
S3	2016	2016	2016	2	0	2	Export	251	France	FRA	170	Colombia	COL								03	FISH,CRUSTACEANS,MOLLUSC	1	No Quantity							40296			0
S3	2016	2016	2016	2	0	2	Export	251	France	FRA	174	Comoros	COM								03	FISH,CRUSTACEANS,MOLLUSC	1	No Quantity							7569			0
S3	2016	2016	2016	2	0	2	Export	251	France	FRA	178	Congo	COG								03	FISH,CRUSTACEANS,MOLLUSC	1	No Quantity							464630			0
S3	2016	2016	2016	2	0	2	Export	251	France	FRA	180	Dem. Rep. of the Congo	COD								03	FISH,CRUSTACEANS,MOLLUSC	1	No Quantity							12604			0
S3	2016	2016	2016	2	0	2	Export	251	France	FRA	188	Costa Rica	CRI								03	FISH,CRUSTACEANS,MOLLUSC	1	No Quantity							281536			0
S3	2016	2016	2016	2	0	2	Export	251	France	FRA	191	Croatia	HRV								03	FISH,CRUSTACEANS,MOLLUSC	1	No Quantity							5035144			0
S3	2016	2016	2016	2	0	2	Export	251	France	FRA	192	Cuba	CUB								03	FISH,CRUSTACEANS,MOLLUSC	1	No Quantity							8327			0
S3	2016	2016	2016	2	0	2	Export	251	France	FRA	196	Cyprus	CYP								03	FISH,CRUSTACEANS,MOLLUSC	1	No Quantity							1762262			0
S3	2016	2016	2016	2	0	2	Export	251	France	FRA	203	Czechia	CZE								03	FISH,CRUSTACEANS,MOLLUSC	1	No Quantity							4374089			0
S3	2016	2016	2016	2	0	2	Export	251	France	FRA	204	Benin	BEN								03	FISH,CRUSTACEANS,MOLLUSC	1	No Quantity							498895			0
S3	2016	2016	2016	2	0	2	Export	251	France	FRA	208	Denmark	DNK								03	FISH,CRUSTACEANS,MOLLUSC	1	No Quantity							22967520			0
S3	2016	2016	2016	2	0	2	Export	251	France	FRA	212	Dominica	DMA								03	FISH,CRUSTACEANS,MOLLUSC	1	No Quantity							86			0
S3	2016	2016	2016	2	0	2	Export	251	France	FRA	214	Dominican Rep.	DOM								03	FISH,CRUSTACEANS,MOLLUSC	1	No Quantity							76211			0
S3	2016	2016	2016	2	0	2	Export	251	France	FRA	218	Ecuador	ECU								03	FISH,CRUSTACEANS,MOLLUSC	1	No Quantity							695365			0
S3	2016	2016	2016	2	0	2	Export	251	France	FRA	226	Equatorial Guinea	GNQ								03	FISH,CRUSTACEANS,MOLLUSC	1	No Quantity							130838			0
S3	2016	2016	2016	2	0	2	Export	251	France	FRA	231	Ethiopia	ETH								03	FISH,CRUSTACEANS,MOLLUSC	1	No Quantity							29			0
S3	2016	2016	2016	2	0	2	Export	251	France	FRA	233	Estonia	EST								03	FISH,CRUSTACEANS,MOLLUSC	1	No Quantity							2012806			0
S3	2016	2016	2016	2	0	2	Export	251	France	FRA	246	Finland	FIN								03	FISH,CRUSTACEANS,MOLLUSC	1	No Quantity							4549298			0
S3	2016	2016	2016	2	0	2	Export	251	France	FRA	258	French Polynesia	PYF								03	FISH,CRUSTACEANS,MOLLUSC	1	No Quantity							2550073			0
S3	2016	2016	2016	2	0	2	Export	251	France	FRA	262	Djibouti	DJI								03	FISH,CRUSTACEANS,MOLLUSC	1	No Quantity							380195			0
S3	2016	2016	2016	2	0	2	Export	251	France	FRA	266	Gabon	GAB								03	FISH,CRUSTACEANS,MOLLUSC	1	No Quantity							555054			0
S3	2016	2016	2016	2	0	2	Export	251	France	FRA	268	Georgia	GEO								03	FISH,CRUSTACEANS,MOLLUSC	1	No Quantity							127228			0
S3	2016	2016	2016	2	0	2	Export	251	France	FRA	276	Germany	DEU								03	FISH,CRUSTACEANS,MOLLUSC	1	No Quantity							136613445			0
S3	2016	2016	2016	2	0	2	Export	251	France	FRA	288	Ghana	GHA								03	FISH,CRUSTACEANS,MOLLUSC	1	No Quantity							16810332			0
S3	2016	2016	2016	2	0	2	Export	251	France	FRA	300	Greece	GRC								03	FISH,CRUSTACEANS,MOLLUSC	1	No Quantity							9566119			0
S3	2016	2016	2016	2	0	2	Export	251	France	FRA	308	Grenada	GRD								03	FISH,CRUSTACEANS,MOLLUSC	1	No Quantity							2071			0
S3	2016	2016	2016	2	0	2	Export	251	France	FRA	324	Guinea	GIN								03	FISH,CRUSTACEANS,MOLLUSC	1	No Quantity							42748			0
S3	2016	2016	2016	2	0	2	Export	251	France	FRA	332	Haiti	HTI								03	FISH,CRUSTACEANS,MOLLUSC	1	No Quantity							194996			0
S3	2016	2016	2016	2	0	2	Export	251	France	FRA	344	China, Hong Kong SAR	HKG								03	FISH,CRUSTACEANS,MOLLUSC	1	No Quantity							29443235			0
S3	2016	2016	2016	2	0	2	Export	251	France	FRA	348	Hungary	HUN								03	FISH,CRUSTACEANS,MOLLUSC	1	No Quantity							4315682			0
S3	2016	2016	2016	2	0	2	Export	251	France	FRA	352	Iceland	ISL								03	FISH,CRUSTACEANS,MOLLUSC	1	No Quantity							302			0
S3	2016	2016	2016	2	0	2	Export	251	France	FRA	360	Indonesia	IDN								03	FISH,CRUSTACEANS,MOLLUSC	1	No Quantity							510370			0
S3	2016	2016	2016	2	0	2	Export	251	France	FRA	364	Iran	IRN								03	FISH,CRUSTACEANS,MOLLUSC	1	No Quantity							3458262			0
S3	2016	2016	2016	2	0	2	Export	251	France	FRA	368	Iraq	IRQ								03	FISH,CRUSTACEANS,MOLLUSC	1	No Quantity							22637			0
S3	2016	2016	2016	2	0	2	Export	251	France	FRA	372	Ireland	IRL								03	FISH,CRUSTACEANS,MOLLUSC	1	No Quantity							23882750			0
S3	2016	2016	2016	2	0	2	Export	251	France	FRA	376	Israel	ISR								03	FISH,CRUSTACEANS,MOLLUSC	1	No Quantity							158700			0
S3	2016	2016	2016	2	0	2	Export	251	France	FRA	381	Italy	ITA								03	FISH,CRUSTACEANS,MOLLUSC	1	No Quantity							260044841			0
S3	2016	2016	2016	2	0	2	Export	251	France	FRA	384	Côte d'Ivoire	CIV								03	FISH,CRUSTACEANS,MOLLUSC	1	No Quantity							25645436			0
S3	2016	2016	2016	2	0	2	Export	251	France	FRA	392	Japan	JPN								03	FISH,CRUSTACEANS,MOLLUSC	1	No Quantity							14226466			0
S3	2016	2016	2016	2	0	2	Export	251	France	FRA	398	Kazakhstan	KAZ								03	FISH,CRUSTACEANS,MOLLUSC	1	No Quantity							443837			0
S3	2016	2016	2016	2	0	2	Export	251	France	FRA	400	Jordan	JOR								03	FISH,CRUSTACEANS,MOLLUSC	1	No Quantity							47762			0
S3	2016	2016	2016	2	0	2	Export	251	France	FRA	404	Kenya	KEN								03	FISH,CRUSTACEANS,MOLLUSC	1	No Quantity							4854			0
S3	2016	2016	2016	2	0	2	Export	251	France	FRA	410	Rep. of Korea	KOR								03	FISH,CRUSTACEANS,MOLLUSC	1	No Quantity							2346023			0
S3	2016	2016	2016	2	0	2	Export	251	France	FRA	414	Kuwait	KWT								03	FISH,CRUSTACEANS,MOLLUSC	1	No Quantity							60184			0
S3	2016	2016	2016	2	0	2	Export	251	France	FRA	418	Lao People's Dem. Rep.	LAO								03	FISH,CRUSTACEANS,MOLLUSC	1	No Quantity							12570			0
S3	2016	2016	2016	2	0	2	Export	251	France	FRA	422	Lebanon	LBN								03	FISH,CRUSTACEANS,MOLLUSC	1	No Quantity							1923101			0
S3	2016	2016	2016	2	0	2	Export	251	France	FRA	428	Latvia	LVA								03	FISH,CRUSTACEANS,MOLLUSC	1	No Quantity							1789187			0
S3	2016	2016	2016	2	0	2	Export	251	France	FRA	430	Liberia	LBR								03	FISH,CRUSTACEANS,MOLLUSC	1	No Quantity							20245			0
S3	2016	2016	2016	2	0	2	Export	251	France	FRA	440	Lithuania	LTU								03	FISH,CRUSTACEANS,MOLLUSC	1	No Quantity							725046			0
S3	2016	2016	2016	2	0	2	Export	251	France	FRA	442	Luxembourg	LUX								03	FISH,CRUSTACEANS,MOLLUSC	1	No Quantity							24092632			0
S3	2016	2016	2016	2	0	2	Export	251	France	FRA	446	China, Macao SAR	MAC								03	FISH,CRUSTACEANS,MOLLUSC	1	No Quantity							178538			0
S3	2016	2016	2016	2	0	2	Export	251	France	FRA	450	Madagascar	MDG								03	FISH,CRUSTACEANS,MOLLUSC	1	No Quantity							1151652			0
S3	2016	2016	2016	2	0	2	Export	251	France	FRA	454	Malawi	MWI								03	FISH,CRUSTACEANS,MOLLUSC	1	No Quantity							624			0
S3	2016	2016	2016	2	0	2	Export	251	France	FRA	458	Malaysia	MYS								03	FISH,CRUSTACEANS,MOLLUSC	1	No Quantity							1495955			0
S3	2016	2016	2016	2	0	2	Export	251	France	FRA	462	Maldives	MDV								03	FISH,CRUSTACEANS,MOLLUSC	1	No Quantity							133777			0
S3	2016	2016	2016	2	0	2	Export	251	France	FRA	466	Mali	MLI								03	FISH,CRUSTACEANS,MOLLUSC	1	No Quantity							263673			0
S3	2016	2016	2016	2	0	2	Export	251	France	FRA	470	Malta	MLT								03	FISH,CRUSTACEANS,MOLLUSC	1	No Quantity							10198094			0
S3	2016	2016	2016	2	0	2	Export	251	France	FRA	478	Mauritania	MRT								03	FISH,CRUSTACEANS,MOLLUSC	1	No Quantity							38933			0
S3	2016	2016	2016	2	0	2	Export	251	France	FRA	480	Mauritius	MUS								03	FISH,CRUSTACEANS,MOLLUSC	1	No Quantity							2922856			0
S3	2016	2016	2016	2	0	2	Export	251	France	FRA	484	Mexico	MEX								03	FISH,CRUSTACEANS,MOLLUSC	1	No Quantity							55488			0
S3	2016	2016	2016	2	0	2	Export	251	France	FRA	490	Other Asia, nes									03	FISH,CRUSTACEANS,MOLLUSC	1	No Quantity							3977804			0
S3	2016	2016	2016	2	0	2	Export	251	France	FRA	498	Rep. of Moldova	MDA								03	FISH,CRUSTACEANS,MOLLUSC	1	No Quantity							182902			0
S3	2016	2016	2016	2	0	2	Export	251	France	FRA	499	Montenegro	MNE								03	FISH,CRUSTACEANS,MOLLUSC	1	No Quantity							103026			0
S3	2016	2016	2016	2	0	2	Export	251	France	FRA	504	Morocco	MAR								03	FISH,CRUSTACEANS,MOLLUSC	1	No Quantity							1850157			0
S3	2016	2016	2016	2	0	2	Export	251	France	FRA	508	Mozambique	MOZ								03	FISH,CRUSTACEANS,MOLLUSC	1	No Quantity							7879			0
S3	2016	2016	2016	2	0	2	Export	251	France	FRA	512	Oman	OMN								03	FISH,CRUSTACEANS,MOLLUSC	1	No Quantity							3283648			0
S3	2016	2016	2016	2	0	2	Export	251	France	FRA	528	Netherlands	NLD								03	FISH,CRUSTACEANS,MOLLUSC	1	No Quantity							43185708			0
S3	2016	2016	2016	2	0	2	Export	251	France	FRA	531	Curaçao	CUW								03	FISH,CRUSTACEANS,MOLLUSC	1	No Quantity							1305			0
S3	2016	2016	2016	2	0	2	Export	251	France	FRA	534	Saint Maarten	SXM								03	FISH,CRUSTACEANS,MOLLUSC	1	No Quantity							923393			0
S3	2016	2016	2016	2	0	2	Export	251	France	FRA	540	New Caledonia	NCL								03	FISH,CRUSTACEANS,MOLLUSC	1	No Quantity							2339275			0
S3	2016	2016	2016	2	0	2	Export	251	France	FRA	548	Vanuatu	VUT								03	FISH,CRUSTACEANS,MOLLUSC	1	No Quantity							25879			0
S3	2016	2016	2016	2	0	2	Export	251	France	FRA	554	New Zealand	NZL								03	FISH,CRUSTACEANS,MOLLUSC	1	No Quantity							37153			0
S3	2016	2016	2016	2	0	2	Export	251	France	FRA	562	Niger	NER								03	FISH,CRUSTACEANS,MOLLUSC	1	No Quantity							23155			0
S3	2016	2016	2016	2	0	2	Export	251	France	FRA	566	Nigeria	NGA								03	FISH,CRUSTACEANS,MOLLUSC	1	No Quantity							106449			0
S3	2016	2016	2016	2	0	2	Export	251	France	FRA	579	Norway	NOR								03	FISH,CRUSTACEANS,MOLLUSC	1	No Quantity							5883957			0
S3	2016	2016	2016	2	0	2	Export	251	France	FRA	591	Panama	PAN								03	FISH,CRUSTACEANS,MOLLUSC	1	No Quantity							4250			0
S3	2016	2016	2016	2	0	2	Export	251	France	FRA	604	Peru	PER								03	FISH,CRUSTACEANS,MOLLUSC	1	No Quantity							750808			0
S3	2016	2016	2016	2	0	2	Export	251	France	FRA	608	Philippines	PHL								03	FISH,CRUSTACEANS,MOLLUSC	1	No Quantity							371790			0
S3	2016	2016	2016	2	0	2	Export	251	France	FRA	616	Poland	POL								03	FISH,CRUSTACEANS,MOLLUSC	1	No Quantity							15987108			0
S3	2016	2016	2016	2	0	2	Export	251	France	FRA	620	Portugal	PRT								03	FISH,CRUSTACEANS,MOLLUSC	1	No Quantity							29117462			0
S3	2016	2016	2016	2	0	2	Export	251	France	FRA	634	Qatar	QAT								03	FISH,CRUSTACEANS,MOLLUSC	1	No Quantity							351922			0
S3	2016	2016	2016	2	0	2	Export	251	France	FRA	642	Romania	ROU								03	FISH,CRUSTACEANS,MOLLUSC	1	No Quantity							3470413			0
S3	2016	2016	2016	2	0	2	Export	251	France	FRA	643	Russian Federation	RUS								03	FISH,CRUSTACEANS,MOLLUSC	1	No Quantity							265594			0
S3	2016	2016	2016	2	0	2	Export	251	France	FRA	652	Saint Barthélemy	BLM								03	FISH,CRUSTACEANS,MOLLUSC	1	No Quantity							573151			0
S3	2016	2016	2016	2	0	2	Export	251	France	FRA	662	Saint Lucia	LCA								03	FISH,CRUSTACEANS,MOLLUSC	1	No Quantity							14760			0
S3	2016	2016	2016	2	0	2	Export	251	France	FRA	666	Saint Pierre and Miquelon	SPM								03	FISH,CRUSTACEANS,MOLLUSC	1	No Quantity							15138			0
S3	2016	2016	2016	2	0	2	Export	251	France	FRA	674	San Marino	SMR								03	FISH,CRUSTACEANS,MOLLUSC	1	No Quantity							1273			0
S3	2016	2016	2016	2	0	2	Export	251	France	FRA	682	Saudi Arabia	SAU								03	FISH,CRUSTACEANS,MOLLUSC	1	No Quantity							394946			0
S3	2016	2016	2016	2	0	2	Export	251	France	FRA	686	Senegal	SEN								03	FISH,CRUSTACEANS,MOLLUSC	1	No Quantity							1582245			0
S3	2016	2016	2016	2	0	2	Export	251	France	FRA	688	Serbia	SRB								03	FISH,CRUSTACEANS,MOLLUSC	1	No Quantity							2413			0
S3	2016	2016	2016	2	0	2	Export	251	France	FRA	690	Seychelles	SYC								03	FISH,CRUSTACEANS,MOLLUSC	1	No Quantity							28980967			0
S3	2016	2016	2016	2	0	2	Export	251	France	FRA	699	India	IND								03	FISH,CRUSTACEANS,MOLLUSC	1	No Quantity							185880			0
S3	2016	2016	2016	2	0	2	Export	251	France	FRA	702	Singapore	SGP								03	FISH,CRUSTACEANS,MOLLUSC	1	No Quantity							12149442			0
S3	2016	2016	2016	2	0	2	Export	251	France	FRA	703	Slovakia	SVK								03	FISH,CRUSTACEANS,MOLLUSC	1	No Quantity							703584			0
S3	2016	2016	2016	2	0	2	Export	251	France	FRA	704	Viet Nam	VNM								03	FISH,CRUSTACEANS,MOLLUSC	1	No Quantity							17433148			0
S3	2016	2016	2016	2	0	2	Export	251	France	FRA	705	Slovenia	SVN								03	FISH,CRUSTACEANS,MOLLUSC	1	No Quantity							1066211			0
S3	2016	2016	2016	2	0	2	Export	251	France	FRA	710	South Africa	ZAF								03	FISH,CRUSTACEANS,MOLLUSC	1	No Quantity							120285			0
S3	2016	2016	2016	2	0	2	Export	251	France	FRA	716	Zimbabwe	ZWE								03	FISH,CRUSTACEANS,MOLLUSC	1	No Quantity							52			0
S3	2016	2016	2016	2	0	2	Export	251	France	FRA	724	Spain	ESP								03	FISH,CRUSTACEANS,MOLLUSC	1	No Quantity							283457330			0
S3	2016	2016	2016	2	0	2	Export	251	France	FRA	752	Sweden	SWE								03	FISH,CRUSTACEANS,MOLLUSC	1	No Quantity							14696341			0
S3	2016	2016	2016	2	0	2	Export	251	France	FRA	757	Switzerland	CHE								03	FISH,CRUSTACEANS,MOLLUSC	1	No Quantity							97101109			0
S3	2016	2016	2016	2	0	2	Export	251	France	FRA	762	Tajikistan	TJK								03	FISH,CRUSTACEANS,MOLLUSC	1	No Quantity							10129			0
S3	2016	2016	2016	2	0	2	Export	251	France	FRA	764	Thailand	THA								03	FISH,CRUSTACEANS,MOLLUSC	1	No Quantity							14414445			0
S3	2016	2016	2016	2	0	2	Export	251	France	FRA	768	Togo	TGO								03	FISH,CRUSTACEANS,MOLLUSC	1	No Quantity							174122			0
S3	2016	2016	2016	2	0	2	Export	251	France	FRA	784	United Arab Emirates	ARE								03	FISH,CRUSTACEANS,MOLLUSC	1	No Quantity							7145346			0
S3	2016	2016	2016	2	0	2	Export	251	France	FRA	788	Tunisia	TUN								03	FISH,CRUSTACEANS,MOLLUSC	1	No Quantity							8947456			0
S3	2016	2016	2016	2	0	2	Export	251	France	FRA	792	Turkey	TUR								03	FISH,CRUSTACEANS,MOLLUSC	1	No Quantity							2476092			0
S3	2016	2016	2016	2	0	2	Export	251	France	FRA	796	Turks and Caicos Isds	TCA								03	FISH,CRUSTACEANS,MOLLUSC	1	No Quantity							158			0
S3	2016	2016	2016	2	0	2	Export	251	France	FRA	804	Ukraine	UKR								03	FISH,CRUSTACEANS,MOLLUSC	1	No Quantity							3480174			0
S3	2016	2016	2016	2	0	2	Export	251	France	FRA	818	Egypt	EGY								03	FISH,CRUSTACEANS,MOLLUSC	1	No Quantity							123451			0
S3	2016	2016	2016	2	0	2	Export	251	France	FRA	826	United Kingdom	GBR								03	FISH,CRUSTACEANS,MOLLUSC	1	No Quantity							122055351			0
S3	2016	2016	2016	2	0	2	Export	251	France	FRA	842	USA	USA								03	FISH,CRUSTACEANS,MOLLUSC	1	No Quantity							24411021			0
S3	2016	2016	2016	2	0	2	Export	251	France	FRA	854	Burkina Faso	BFA								03	FISH,CRUSTACEANS,MOLLUSC	1	No Quantity							19348			0
S3	2016	2016	2016	2	0	2	Export	251	France	FRA	858	Uruguay	URY								03	FISH,CRUSTACEANS,MOLLUSC	1	No Quantity							21711			0
S3	2016	2016	2016	2	0	2	Export	251	France	FRA	860	Uzbekistan	UZB								03	FISH,CRUSTACEANS,MOLLUSC	1	No Quantity							382488			0
S3	2016	2016	2016	2	0	2	Export	251	France	FRA	876	Wallis and Futuna Isds	WLF								03	FISH,CRUSTACEANS,MOLLUSC	1	No Quantity							29550			0
S3	2016	2016	2016	2	0	2	Export	251	France	FRA	894	Zambia	ZMB								03	FISH,CRUSTACEANS,MOLLUSC	1	No Quantity							499			0
S3	2016	2016	2016	2	0	2	Export	251	France	FRA	899	Areas, nes									03	FISH,CRUSTACEANS,MOLLUSC	1	No Quantity							28386			0
S3	2016	2016	2016	2	0	2	Export	268	Georgia	GEO	0	World	WLD								03	FISH,CRUSTACEANS,MOLLUSC	1	No Quantity							11312925			0
S3	2016	2016	2016	2	0	2	Export	268	Georgia	GEO	31	Azerbaijan	AZE								03	FISH,CRUSTACEANS,MOLLUSC	1	No Quantity							721531			0
S3	2016	2016	2016	2	0	2	Export	268	Georgia	GEO	51	Armenia	ARM								03	FISH,CRUSTACEANS,MOLLUSC	1	No Quantity							418223			0
S3	2016	2016	2016	2	0	2	Export	268	Georgia	GEO	368	Iraq	IRQ								03	FISH,CRUSTACEANS,MOLLUSC	1	No Quantity							16079			0
S3	2016	2016	2016	2	0	2	Export	268	Georgia	GEO	398	Kazakhstan	KAZ								03	FISH,CRUSTACEANS,MOLLUSC	1	No Quantity							6616874			0
S3	2016	2016	2016	2	0	2	Export	268	Georgia	GEO	410	Rep. of Korea	KOR								03	FISH,CRUSTACEANS,MOLLUSC	1	No Quantity							38404			0
S3	2016	2016	2016	2	0	2	Export	268	Georgia	GEO	634	Qatar	QAT								03	FISH,CRUSTACEANS,MOLLUSC	1	No Quantity							54			0
S3	2016	2016	2016	2	0	2	Export	268	Georgia	GEO	643	Russian Federation	RUS								03	FISH,CRUSTACEANS,MOLLUSC	1	No Quantity							196375			0
S3	2016	2016	2016	2	0	2	Export	268	Georgia	GEO	792	Turkey	TUR								03	FISH,CRUSTACEANS,MOLLUSC	1	No Quantity							3010417			0
S3	2016	2016	2016	2	0	2	Export	268	Georgia	GEO	795	Turkmenistan	TKM								03	FISH,CRUSTACEANS,MOLLUSC	1	No Quantity							34272			0
S3	2016	2016	2016	2	0	2	Export	268	Georgia	GEO	804	Ukraine	UKR								03	FISH,CRUSTACEANS,MOLLUSC	1	No Quantity							258196			0
S3	2016	2016	2016	2	0	2	Export	268	Georgia	GEO	842	USA	USA								03	FISH,CRUSTACEANS,MOLLUSC	1	No Quantity							2500			0
S3	2016	2016	2016	2	0	2	Export	251	France	FRA	0	World	WLD								04	CEREALS,CEREAL PREPRTNS.	1	No Quantity							9870220406			0
S3	2016	2016	2016	2	0	2	Export	251	France	FRA	8	Albania	ALB								04	CEREALS,CEREAL PREPRTNS.	1	No Quantity							1039196			0
S3	2016	2016	2016	2	0	2	Export	251	France	FRA	12	Algeria	DZA								04	CEREALS,CEREAL PREPRTNS.	1	No Quantity							704647594			0
S3	2016	2016	2016	2	0	2	Export	251	France	FRA	20	Andorra	AND								04	CEREALS,CEREAL PREPRTNS.	1	No Quantity							680871			0
S3	2016	2016	2016	2	0	2	Export	251	France	FRA	24	Angola	AGO								04	CEREALS,CEREAL PREPRTNS.	1	No Quantity							46715565			0
S3	2016	2016	2016	2	0	2	Export	251	France	FRA	28	Antigua and Barbuda	ATG								04	CEREALS,CEREAL PREPRTNS.	1	No Quantity							143417			0
S3	2016	2016	2016	2	0	2	Export	251	France	FRA	31	Azerbaijan	AZE								04	CEREALS,CEREAL PREPRTNS.	1	No Quantity							556892			0
S3	2016	2016	2016	2	0	2	Export	251	France	FRA	32	Argentina	ARG								04	CEREALS,CEREAL PREPRTNS.	1	No Quantity							245242			0
S3	2016	2016	2016	2	0	2	Export	251	France	FRA	36	Australia	AUS								04	CEREALS,CEREAL PREPRTNS.	1	No Quantity							23640646			0
S3	2016	2016	2016	2	0	2	Export	251	France	FRA	40	Austria	AUT								04	CEREALS,CEREAL PREPRTNS.	1	No Quantity							62205596			0
S3	2016	2016	2016	2	0	2	Export	251	France	FRA	44	Bahamas	BHS								04	CEREALS,CEREAL PREPRTNS.	1	No Quantity							577553			0
S3	2016	2016	2016	2	0	2	Export	251	France	FRA	48	Bahrain	BHR								04	CEREALS,CEREAL PREPRTNS.	1	No Quantity							2101600			0
S3	2016	2016	2016	2	0	2	Export	251	France	FRA	50	Bangladesh	BGD								04	CEREALS,CEREAL PREPRTNS.	1	No Quantity							11387			0
S3	2016	2016	2016	2	0	2	Export	251	France	FRA	51	Armenia	ARM								04	CEREALS,CEREAL PREPRTNS.	1	No Quantity							39496			0
S3	2016	2016	2016	2	0	2	Export	251	France	FRA	52	Barbados	BRB								04	CEREALS,CEREAL PREPRTNS.	1	No Quantity							130885			0
S3	2016	2016	2016	2	0	2	Export	251	France	FRA	56	Belgium	BEL								04	CEREALS,CEREAL PREPRTNS.	1	No Quantity							1346815454			0
S3	2016	2016	2016	2	0	2	Export	251	France	FRA	70	Bosnia Herzegovina	BIH								04	CEREALS,CEREAL PREPRTNS.	1	No Quantity							229633			0
S3	2016	2016	2016	2	0	2	Export	251	France	FRA	72	Botswana	BWA								04	CEREALS,CEREAL PREPRTNS.	1	No Quantity							365426			0
S3	2016	2016	2016	2	0	2	Export	251	France	FRA	76	Brazil	BRA								04	CEREALS,CEREAL PREPRTNS.	1	No Quantity							15536616			0
S3	2016	2016	2016	2	0	2	Export	251	France	FRA	92	Br. Virgin Isds	VGB								04	CEREALS,CEREAL PREPRTNS.	1	No Quantity							18953			0
S3	2016	2016	2016	2	0	2	Export	251	France	FRA	100	Bulgaria	BGR								04	CEREALS,CEREAL PREPRTNS.	1	No Quantity							7573511			0
S3	2016	2016	2016	2	0	2	Export	251	France	FRA	104	Myanmar	MMR								04	CEREALS,CEREAL PREPRTNS.	1	No Quantity							19725			0
S3	2016	2016	2016	2	0	2	Export	251	France	FRA	108	Burundi	BDI								04	CEREALS,CEREAL PREPRTNS.	1	No Quantity							232482			0
S3	2016	2016	2016	2	0	2	Export	251	France	FRA	112	Belarus	BLR								04	CEREALS,CEREAL PREPRTNS.	1	No Quantity							923934			0
S3	2016	2016	2016	2	0	2	Export	251	France	FRA	116	Cambodia	KHM								04	CEREALS,CEREAL PREPRTNS.	1	No Quantity							2367387			0
S3	2016	2016	2016	2	0	2	Export	251	France	FRA	120	Cameroon	CMR								04	CEREALS,CEREAL PREPRTNS.	1	No Quantity							96238367			0
S3	2016	2016	2016	2	0	2	Export	251	France	FRA	124	Canada	CAN								04	CEREALS,CEREAL PREPRTNS.	1	No Quantity							18451410			0
S3	2016	2016	2016	2	0	2	Export	251	France	FRA	132	Cabo Verde	CPV								04	CEREALS,CEREAL PREPRTNS.	1	No Quantity							4865602			0
S3	2016	2016	2016	2	0	2	Export	251	France	FRA	140	Central African Rep.	CAF								04	CEREALS,CEREAL PREPRTNS.	1	No Quantity							6133131			0
S3	2016	2016	2016	2	0	2	Export	251	France	FRA	144	Sri Lanka	LKA								04	CEREALS,CEREAL PREPRTNS.	1	No Quantity							63903			0
S3	2016	2016	2016	2	0	2	Export	251	France	FRA	148	Chad	TCD								04	CEREALS,CEREAL PREPRTNS.	1	No Quantity							5164827			0
S3	2016	2016	2016	2	0	2	Export	251	France	FRA	152	Chile	CHL								04	CEREALS,CEREAL PREPRTNS.	1	No Quantity							2852595			0
S3	2016	2016	2016	2	0	2	Export	251	France	FRA	156	China	CHN								04	CEREALS,CEREAL PREPRTNS.	1	No Quantity							130792548			0
S3	2016	2016	2016	2	0	2	Export	251	France	FRA	170	Colombia	COL								04	CEREALS,CEREAL PREPRTNS.	1	No Quantity							5605476			0
S3	2016	2016	2016	2	0	2	Export	251	France	FRA	174	Comoros	COM								04	CEREALS,CEREAL PREPRTNS.	1	No Quantity							1965860			0
S3	2016	2016	2016	2	0	2	Export	251	France	FRA	178	Congo	COG								04	CEREALS,CEREAL PREPRTNS.	1	No Quantity							25030400			0
S3	2016	2016	2016	2	0	2	Export	251	France	FRA	180	Dem. Rep. of the Congo	COD								04	CEREALS,CEREAL PREPRTNS.	1	No Quantity							21085843			0
S3	2016	2016	2016	2	0	2	Export	251	France	FRA	188	Costa Rica	CRI								04	CEREALS,CEREAL PREPRTNS.	1	No Quantity							867627			0
S3	2016	2016	2016	2	0	2	Export	251	France	FRA	191	Croatia	HRV								04	CEREALS,CEREAL PREPRTNS.	1	No Quantity							4800822			0
S3	2016	2016	2016	2	0	2	Export	251	France	FRA	192	Cuba	CUB								04	CEREALS,CEREAL PREPRTNS.	1	No Quantity							52659087			0
S3	2016	2016	2016	2	0	2	Export	251	France	FRA	196	Cyprus	CYP								04	CEREALS,CEREAL PREPRTNS.	1	No Quantity							8423973			0
S3	2016	2016	2016	2	0	2	Export	251	France	FRA	203	Czechia	CZE								04	CEREALS,CEREAL PREPRTNS.	1	No Quantity							30811555			0
S3	2016	2016	2016	2	0	2	Export	251	France	FRA	204	Benin	BEN								04	CEREALS,CEREAL PREPRTNS.	1	No Quantity							7359582			0
S3	2016	2016	2016	2	0	2	Export	251	France	FRA	208	Denmark	DNK								04	CEREALS,CEREAL PREPRTNS.	1	No Quantity							47497363			0
S3	2016	2016	2016	2	0	2	Export	251	France	FRA	212	Dominica	DMA								04	CEREALS,CEREAL PREPRTNS.	1	No Quantity							117831			0
S3	2016	2016	2016	2	0	2	Export	251	France	FRA	214	Dominican Rep.	DOM								04	CEREALS,CEREAL PREPRTNS.	1	No Quantity							2517783			0
S3	2016	2016	2016	2	0	2	Export	251	France	FRA	218	Ecuador	ECU								04	CEREALS,CEREAL PREPRTNS.	1	No Quantity							991839			0
S3	2016	2016	2016	2	0	2	Export	251	France	FRA	222	El Salvador	SLV								04	CEREALS,CEREAL PREPRTNS.	1	No Quantity							346			0
S3	2016	2016	2016	2	0	2	Export	251	France	FRA	226	Equatorial Guinea	GNQ								04	CEREALS,CEREAL PREPRTNS.	1	No Quantity							715550			0
S3	2016	2016	2016	2	0	2	Export	251	France	FRA	231	Ethiopia	ETH								04	CEREALS,CEREAL PREPRTNS.	1	No Quantity							6324472			0
S3	2016	2016	2016	2	0	2	Export	251	France	FRA	232	Eritrea	ERI								04	CEREALS,CEREAL PREPRTNS.	1	No Quantity							59077			0
S3	2016	2016	2016	2	0	2	Export	251	France	FRA	233	Estonia	EST								04	CEREALS,CEREAL PREPRTNS.	1	No Quantity							2553587			0
S3	2016	2016	2016	2	0	2	Export	251	France	FRA	246	Finland	FIN								04	CEREALS,CEREAL PREPRTNS.	1	No Quantity							25084232			0
S3	2016	2016	2016	2	0	2	Export	251	France	FRA	258	French Polynesia	PYF								04	CEREALS,CEREAL PREPRTNS.	1	No Quantity							15315158			0
S3	2016	2016	2016	2	0	2	Export	251	France	FRA	262	Djibouti	DJI								04	CEREALS,CEREAL PREPRTNS.	1	No Quantity							3499588			0
S3	2016	2016	2016	2	0	2	Export	251	France	FRA	266	Gabon	GAB								04	CEREALS,CEREAL PREPRTNS.	1	No Quantity							34422618			0
S3	2016	2016	2016	2	0	2	Export	251	France	FRA	268	Georgia	GEO								04	CEREALS,CEREAL PREPRTNS.	1	No Quantity							407145			0
S3	2016	2016	2016	2	0	2	Export	251	France	FRA	270	Gambia	GMB								04	CEREALS,CEREAL PREPRTNS.	1	No Quantity							3644074			0
S3	2016	2016	2016	2	0	2	Export	251	France	FRA	275	State of Palestine	PSE								04	CEREALS,CEREAL PREPRTNS.	1	No Quantity							48819			0
S3	2016	2016	2016	2	0	2	Export	251	France	FRA	276	Germany	DEU								04	CEREALS,CEREAL PREPRTNS.	1	No Quantity							919397255			0
S3	2016	2016	2016	2	0	2	Export	251	France	FRA	288	Ghana	GHA								04	CEREALS,CEREAL PREPRTNS.	1	No Quantity							14574905			0
S3	2016	2016	2016	2	0	2	Export	251	France	FRA	292	Gibraltar	GIB								04	CEREALS,CEREAL PREPRTNS.	1	No Quantity							12271			0
S3	2016	2016	2016	2	0	2	Export	251	France	FRA	300	Greece	GRC								04	CEREALS,CEREAL PREPRTNS.	1	No Quantity							60724863			0
S3	2016	2016	2016	2	0	2	Export	251	France	FRA	308	Grenada	GRD								04	CEREALS,CEREAL PREPRTNS.	1	No Quantity							83			0
S3	2016	2016	2016	2	0	2	Export	251	France	FRA	320	Guatemala	GTM								04	CEREALS,CEREAL PREPRTNS.	1	No Quantity							1229127			0
S3	2016	2016	2016	2	0	2	Export	251	France	FRA	324	Guinea	GIN								04	CEREALS,CEREAL PREPRTNS.	1	No Quantity							3918247			0
S3	2016	2016	2016	2	0	2	Export	251	France	FRA	332	Haiti	HTI								04	CEREALS,CEREAL PREPRTNS.	1	No Quantity							3798034			0
S3	2016	2016	2016	2	0	2	Export	251	France	FRA	344	China, Hong Kong SAR	HKG								04	CEREALS,CEREAL PREPRTNS.	1	No Quantity							11765297			0
S3	2016	2016	2016	2	0	2	Export	251	France	FRA	348	Hungary	HUN								04	CEREALS,CEREAL PREPRTNS.	1	No Quantity							39019484			0
S3	2016	2016	2016	2	0	2	Export	251	France	FRA	352	Iceland	ISL								04	CEREALS,CEREAL PREPRTNS.	1	No Quantity							1037693			0
S3	2016	2016	2016	2	0	2	Export	251	France	FRA	360	Indonesia	IDN								04	CEREALS,CEREAL PREPRTNS.	1	No Quantity							13252345			0
S3	2016	2016	2016	2	0	2	Export	251	France	FRA	364	Iran	IRN								04	CEREALS,CEREAL PREPRTNS.	1	No Quantity							13367350			0
S3	2016	2016	2016	2	0	2	Export	251	France	FRA	368	Iraq	IRQ								04	CEREALS,CEREAL PREPRTNS.	1	No Quantity							876202			0
S3	2016	2016	2016	2	0	2	Export	251	France	FRA	372	Ireland	IRL								04	CEREALS,CEREAL PREPRTNS.	1	No Quantity							73257921			0
S3	2016	2016	2016	2	0	2	Export	251	France	FRA	376	Israel	ISR								04	CEREALS,CEREAL PREPRTNS.	1	No Quantity							13000428			0
S3	2016	2016	2016	2	0	2	Export	251	France	FRA	381	Italy	ITA								04	CEREALS,CEREAL PREPRTNS.	1	No Quantity							673805639			0
S3	2016	2016	2016	2	0	2	Export	251	France	FRA	384	Côte d'Ivoire	CIV								04	CEREALS,CEREAL PREPRTNS.	1	No Quantity							148774226			0
S3	2016	2016	2016	2	0	2	Export	251	France	FRA	388	Jamaica	JAM								04	CEREALS,CEREAL PREPRTNS.	1	No Quantity							1308978			0
S3	2016	2016	2016	2	0	2	Export	251	France	FRA	392	Japan	JPN								04	CEREALS,CEREAL PREPRTNS.	1	No Quantity							80998376			0
S3	2016	2016	2016	2	0	2	Export	251	France	FRA	398	Kazakhstan	KAZ								04	CEREALS,CEREAL PREPRTNS.	1	No Quantity							848254			0
S3	2016	2016	2016	2	0	2	Export	251	France	FRA	400	Jordan	JOR								04	CEREALS,CEREAL PREPRTNS.	1	No Quantity							40261291			0
S3	2016	2016	2016	2	0	2	Export	251	France	FRA	404	Kenya	KEN								04	CEREALS,CEREAL PREPRTNS.	1	No Quantity							1204084			0
S3	2016	2016	2016	2	0	2	Export	251	France	FRA	410	Rep. of Korea	KOR								04	CEREALS,CEREAL PREPRTNS.	1	No Quantity							35927277			0
S3	2016	2016	2016	2	0	2	Export	251	France	FRA	414	Kuwait	KWT								04	CEREALS,CEREAL PREPRTNS.	1	No Quantity							2890045			0
S3	2016	2016	2016	2	0	2	Export	251	France	FRA	417	Kyrgyzstan	KGZ								04	CEREALS,CEREAL PREPRTNS.	1	No Quantity							52040			0
S3	2016	2016	2016	2	0	2	Export	251	France	FRA	418	Lao People's Dem. Rep.	LAO								04	CEREALS,CEREAL PREPRTNS.	1	No Quantity							30160			0
S3	2016	2016	2016	2	0	2	Export	251	France	FRA	422	Lebanon	LBN								04	CEREALS,CEREAL PREPRTNS.	1	No Quantity							7303229			0
S3	2016	2016	2016	2	0	2	Export	251	France	FRA	428	Latvia	LVA								04	CEREALS,CEREAL PREPRTNS.	1	No Quantity							1545280			0
S3	2016	2016	2016	2	0	2	Export	251	France	FRA	430	Liberia	LBR								04	CEREALS,CEREAL PREPRTNS.	1	No Quantity							725375			0
S3	2016	2016	2016	2	0	2	Export	251	France	FRA	434	Libya	LBY								04	CEREALS,CEREAL PREPRTNS.	1	No Quantity							21267675			0
S3	2016	2016	2016	2	0	2	Export	251	France	FRA	440	Lithuania	LTU								04	CEREALS,CEREAL PREPRTNS.	1	No Quantity							5821484			0
S3	2016	2016	2016	2	0	2	Export	251	France	FRA	442	Luxembourg	LUX								04	CEREALS,CEREAL PREPRTNS.	1	No Quantity							41024078			0
S3	2016	2016	2016	2	0	2	Export	251	France	FRA	446	China, Macao SAR	MAC								04	CEREALS,CEREAL PREPRTNS.	1	No Quantity							674172			0
S3	2016	2016	2016	2	0	2	Export	251	France	FRA	450	Madagascar	MDG								04	CEREALS,CEREAL PREPRTNS.	1	No Quantity							7582912			0
S3	2016	2016	2016	2	0	2	Export	251	France	FRA	458	Malaysia	MYS								04	CEREALS,CEREAL PREPRTNS.	1	No Quantity							9477835			0
S3	2016	2016	2016	2	0	2	Export	251	France	FRA	462	Maldives	MDV								04	CEREALS,CEREAL PREPRTNS.	1	No Quantity							63476			0
S3	2016	2016	2016	2	0	2	Export	251	France	FRA	466	Mali	MLI								04	CEREALS,CEREAL PREPRTNS.	1	No Quantity							40048795			0
S3	2016	2016	2016	2	0	2	Export	251	France	FRA	470	Malta	MLT								04	CEREALS,CEREAL PREPRTNS.	1	No Quantity							4211021			0
S3	2016	2016	2016	2	0	2	Export	251	France	FRA	478	Mauritania	MRT								04	CEREALS,CEREAL PREPRTNS.	1	No Quantity							24369966			0
S3	2016	2016	2016	2	0	2	Export	251	France	FRA	480	Mauritius	MUS								04	CEREALS,CEREAL PREPRTNS.	1	No Quantity							26727794			0
S3	2016	2016	2016	2	0	2	Export	251	France	FRA	484	Mexico	MEX								04	CEREALS,CEREAL PREPRTNS.	1	No Quantity							64218283			0
S3	2016	2016	2016	2	0	2	Export	251	France	FRA	490	Other Asia, nes									04	CEREALS,CEREAL PREPRTNS.	1	No Quantity							6195602			0
S3	2016	2016	2016	2	0	2	Export	251	France	FRA	496	Mongolia	MNG								04	CEREALS,CEREAL PREPRTNS.	1	No Quantity							23			0
S3	2016	2016	2016	2	0	2	Export	251	France	FRA	498	Rep. of Moldova	MDA								04	CEREALS,CEREAL PREPRTNS.	1	No Quantity							756713			0
S3	2016	2016	2016	2	0	2	Export	251	France	FRA	499	Montenegro	MNE								04	CEREALS,CEREAL PREPRTNS.	1	No Quantity							25685			0
S3	2016	2016	2016	2	0	2	Export	251	France	FRA	504	Morocco	MAR								04	CEREALS,CEREAL PREPRTNS.	1	No Quantity							547109962			0
S3	2016	2016	2016	2	0	2	Export	251	France	FRA	508	Mozambique	MOZ								04	CEREALS,CEREAL PREPRTNS.	1	No Quantity							3554051			0
S3	2016	2016	2016	2	0	2	Export	251	France	FRA	512	Oman	OMN								04	CEREALS,CEREAL PREPRTNS.	1	No Quantity							2245410			0
S3	2016	2016	2016	2	0	2	Export	251	France	FRA	516	Namibia	NAM								04	CEREALS,CEREAL PREPRTNS.	1	No Quantity							1207232			0
S3	2016	2016	2016	2	0	2	Export	251	France	FRA	524	Nepal	NPL								04	CEREALS,CEREAL PREPRTNS.	1	No Quantity							79773			0
S3	2016	2016	2016	2	0	2	Export	251	France	FRA	528	Netherlands	NLD								04	CEREALS,CEREAL PREPRTNS.	1	No Quantity							857010609			0
S3	2016	2016	2016	2	0	2	Export	251	France	FRA	531	Curaçao	CUW								04	CEREALS,CEREAL PREPRTNS.	1	No Quantity							68999			0
S3	2016	2016	2016	2	0	2	Export	251	France	FRA	534	Saint Maarten	SXM								04	CEREALS,CEREAL PREPRTNS.	1	No Quantity							837913			0
S3	2016	2016	2016	2	0	2	Export	251	France	FRA	540	New Caledonia	NCL								04	CEREALS,CEREAL PREPRTNS.	1	No Quantity							11648421			0
S3	2016	2016	2016	2	0	2	Export	251	France	FRA	548	Vanuatu	VUT								04	CEREALS,CEREAL PREPRTNS.	1	No Quantity							171703			0
S3	2016	2016	2016	2	0	2	Export	251	France	FRA	554	New Zealand	NZL								04	CEREALS,CEREAL PREPRTNS.	1	No Quantity							1959292			0
S3	2016	2016	2016	2	0	2	Export	251	France	FRA	562	Niger	NER								04	CEREALS,CEREAL PREPRTNS.	1	No Quantity							4112724			0
S3	2016	2016	2016	2	0	2	Export	251	France	FRA	566	Nigeria	NGA								04	CEREALS,CEREAL PREPRTNS.	1	No Quantity							18651828			0
S3	2016	2016	2016	2	0	2	Export	251	France	FRA	579	Norway	NOR								04	CEREALS,CEREAL PREPRTNS.	1	No Quantity							23903324			0
S3	2016	2016	2016	2	0	2	Export	251	France	FRA	586	Pakistan	PAK								04	CEREALS,CEREAL PREPRTNS.	1	No Quantity							515191			0
S3	2016	2016	2016	2	0	2	Export	251	France	FRA	591	Panama	PAN								04	CEREALS,CEREAL PREPRTNS.	1	No Quantity							4485523			0
S3	2016	2016	2016	2	0	2	Export	251	France	FRA	600	Paraguay	PRY								04	CEREALS,CEREAL PREPRTNS.	1	No Quantity							65687			0
S3	2016	2016	2016	2	0	2	Export	251	France	FRA	604	Peru	PER								04	CEREALS,CEREAL PREPRTNS.	1	No Quantity							182584			0
S3	2016	2016	2016	2	0	2	Export	251	France	FRA	608	Philippines	PHL								04	CEREALS,CEREAL PREPRTNS.	1	No Quantity							3409353			0
S3	2016	2016	2016	2	0	2	Export	251	France	FRA	616	Poland	POL								04	CEREALS,CEREAL PREPRTNS.	1	No Quantity							81274231			0
S3	2016	2016	2016	2	0	2	Export	251	France	FRA	620	Portugal	PRT								04	CEREALS,CEREAL PREPRTNS.	1	No Quantity							216949622			0
S3	2016	2016	2016	2	0	2	Export	251	France	FRA	634	Qatar	QAT								04	CEREALS,CEREAL PREPRTNS.	1	No Quantity							17866879			0
S3	2016	2016	2016	2	0	2	Export	251	France	FRA	642	Romania	ROU								04	CEREALS,CEREAL PREPRTNS.	1	No Quantity							37619492			0
S3	2016	2016	2016	2	0	2	Export	251	France	FRA	643	Russian Federation	RUS								04	CEREALS,CEREAL PREPRTNS.	1	No Quantity							22559868			0
S3	2016	2016	2016	2	0	2	Export	251	France	FRA	646	Rwanda	RWA								04	CEREALS,CEREAL PREPRTNS.	1	No Quantity							468477			0
S3	2016	2016	2016	2	0	2	Export	251	France	FRA	652	Saint Barthélemy	BLM								04	CEREALS,CEREAL PREPRTNS.	1	No Quantity							3361286			0
S3	2016	2016	2016	2	0	2	Export	251	France	FRA	662	Saint Lucia	LCA								04	CEREALS,CEREAL PREPRTNS.	1	No Quantity							580662			0
S3	2016	2016	2016	2	0	2	Export	251	France	FRA	666	Saint Pierre and Miquelon	SPM								04	CEREALS,CEREAL PREPRTNS.	1	No Quantity							511032			0
S3	2016	2016	2016	2	0	2	Export	251	France	FRA	670	Saint Vincent and the Grenadines	VCT								04	CEREALS,CEREAL PREPRTNS.	1	No Quantity							533348			0
S3	2016	2016	2016	2	0	2	Export	251	France	FRA	674	San Marino	SMR								04	CEREALS,CEREAL PREPRTNS.	1	No Quantity							1273			0
S3	2016	2016	2016	2	0	2	Export	251	France	FRA	678	Sao Tome and Principe	STP								04	CEREALS,CEREAL PREPRTNS.	1	No Quantity							101261			0
S3	2016	2016	2016	2	0	2	Export	251	France	FRA	682	Saudi Arabia	SAU								04	CEREALS,CEREAL PREPRTNS.	1	No Quantity							144925852			0
S3	2016	2016	2016	2	0	2	Export	251	France	FRA	686	Senegal	SEN								04	CEREALS,CEREAL PREPRTNS.	1	No Quantity							64487170			0
S3	2016	2016	2016	2	0	2	Export	251	France	FRA	688	Serbia	SRB								04	CEREALS,CEREAL PREPRTNS.	1	No Quantity							8112413			0
S3	2016	2016	2016	2	0	2	Export	251	France	FRA	690	Seychelles	SYC								04	CEREALS,CEREAL PREPRTNS.	1	No Quantity							298210			0
S3	2016	2016	2016	2	0	2	Export	251	France	FRA	694	Sierra Leone	SLE								04	CEREALS,CEREAL PREPRTNS.	1	No Quantity							58997			0
S3	2016	2016	2016	2	0	2	Export	251	France	FRA	699	India	IND								04	CEREALS,CEREAL PREPRTNS.	1	No Quantity							32082215			0
S3	2016	2016	2016	2	0	2	Export	251	France	FRA	702	Singapore	SGP								04	CEREALS,CEREAL PREPRTNS.	1	No Quantity							7136948			0
S3	2016	2016	2016	2	0	2	Export	251	France	FRA	703	Slovakia	SVK								04	CEREALS,CEREAL PREPRTNS.	1	No Quantity							8058496			0
S3	2016	2016	2016	2	0	2	Export	251	France	FRA	704	Viet Nam	VNM								04	CEREALS,CEREAL PREPRTNS.	1	No Quantity							62082921			0
S3	2016	2016	2016	2	0	2	Export	251	France	FRA	705	Slovenia	SVN								04	CEREALS,CEREAL PREPRTNS.	1	No Quantity							6000881			0
S3	2016	2016	2016	2	0	2	Export	251	France	FRA	710	South Africa	ZAF								04	CEREALS,CEREAL PREPRTNS.	1	No Quantity							19738330			0
S3	2016	2016	2016	2	0	2	Export	251	France	FRA	724	Spain	ESP								04	CEREALS,CEREAL PREPRTNS.	1	No Quantity							959608927			0
S3	2016	2016	2016	2	0	2	Export	251	France	FRA	740	Suriname	SUR								04	CEREALS,CEREAL PREPRTNS.	1	No Quantity							877527			0
S3	2016	2016	2016	2	0	2	Export	251	France	FRA	752	Sweden	SWE								04	CEREALS,CEREAL PREPRTNS.	1	No Quantity							43375821			0
S3	2016	2016	2016	2	0	2	Export	251	France	FRA	757	Switzerland	CHE								04	CEREALS,CEREAL PREPRTNS.	1	No Quantity							174518118			0
S3	2016	2016	2016	2	0	2	Export	251	France	FRA	760	Syria	SYR								04	CEREALS,CEREAL PREPRTNS.	1	No Quantity							744760			0
S3	2016	2016	2016	2	0	2	Export	251	France	FRA	764	Thailand	THA								04	CEREALS,CEREAL PREPRTNS.	1	No Quantity							64862573			0
S3	2016	2016	2016	2	0	2	Export	251	France	FRA	768	Togo	TGO								04	CEREALS,CEREAL PREPRTNS.	1	No Quantity							11278173			0
S3	2016	2016	2016	2	0	2	Export	251	France	FRA	784	United Arab Emirates	ARE								04	CEREALS,CEREAL PREPRTNS.	1	No Quantity							22115357			0
S3	2016	2016	2016	2	0	2	Export	251	France	FRA	788	Tunisia	TUN								04	CEREALS,CEREAL PREPRTNS.	1	No Quantity							77666008			0
S3	2016	2016	2016	2	0	2	Export	251	France	FRA	792	Turkey	TUR								04	CEREALS,CEREAL PREPRTNS.	1	No Quantity							17780300			0
S3	2016	2016	2016	2	0	2	Export	251	France	FRA	795	Turkmenistan	TKM								04	CEREALS,CEREAL PREPRTNS.	1	No Quantity							156589			0
S3	2016	2016	2016	2	0	2	Export	251	France	FRA	796	Turks and Caicos Isds	TCA								04	CEREALS,CEREAL PREPRTNS.	1	No Quantity							52			0
S3	2016	2016	2016	2	0	2	Export	251	France	FRA	800	Uganda	UGA								04	CEREALS,CEREAL PREPRTNS.	1	No Quantity							879424			0
S3	2016	2016	2016	2	0	2	Export	251	France	FRA	804	Ukraine	UKR								04	CEREALS,CEREAL PREPRTNS.	1	No Quantity							14642341			0
S3	2016	2016	2016	2	0	2	Export	251	France	FRA	807	North Macedonia	MKD								04	CEREALS,CEREAL PREPRTNS.	1	No Quantity							3169			0
S3	2016	2016	2016	2	0	2	Export	251	France	FRA	818	Egypt	EGY								04	CEREALS,CEREAL PREPRTNS.	1	No Quantity							133349844			0
S3	2016	2016	2016	2	0	2	Export	251	France	FRA	826	United Kingdom	GBR								04	CEREALS,CEREAL PREPRTNS.	1	No Quantity							722796627			0
S3	2016	2016	2016	2	0	2	Export	251	France	FRA	834	United Rep. of Tanzania	TZA								04	CEREALS,CEREAL PREPRTNS.	1	No Quantity							505891			0
S3	2016	2016	2016	2	0	2	Export	251	France	FRA	842	USA	USA								04	CEREALS,CEREAL PREPRTNS.	1	No Quantity							141155204			0
S3	2016	2016	2016	2	0	2	Export	251	France	FRA	854	Burkina Faso	BFA								04	CEREALS,CEREAL PREPRTNS.	1	No Quantity							22363970			0
S3	2016	2016	2016	2	0	2	Export	251	France	FRA	858	Uruguay	URY								04	CEREALS,CEREAL PREPRTNS.	1	No Quantity							4733539			0
S3	2016	2016	2016	2	0	2	Export	251	France	FRA	860	Uzbekistan	UZB								04	CEREALS,CEREAL PREPRTNS.	1	No Quantity							8081			0
S3	2016	2016	2016	2	0	2	Export	251	France	FRA	862	Venezuela	VEN								04	CEREALS,CEREAL PREPRTNS.	1	No Quantity							5500877			0
S3	2016	2016	2016	2	0	2	Export	251	France	FRA	876	Wallis and Futuna Isds	WLF								04	CEREALS,CEREAL PREPRTNS.	1	No Quantity							387607			0
S3	2016	2016	2016	2	0	2	Export	251	France	FRA	887	Yemen	YEM								04	CEREALS,CEREAL PREPRTNS.	1	No Quantity							31919023			0
S3	2016	2016	2016	2	0	2	Export	251	France	FRA	894	Zambia	ZMB								04	CEREALS,CEREAL PREPRTNS.	1	No Quantity							558836			0
S3	2016	2016	2016	2	0	2	Export	251	France	FRA	899	Areas, nes									04	CEREALS,CEREAL PREPRTNS.	1	No Quantity							1839901			0
S3	2016	2016	2016	2	0	2	Export	268	Georgia	GEO	0	World	WLD								04	CEREALS,CEREAL PREPRTNS.	1	No Quantity							6820141			0
S3	2016	2016	2016	2	0	2	Export	268	Georgia	GEO	24	Angola	AGO								04	CEREALS,CEREAL PREPRTNS.	1	No Quantity							2076141			0
S3	2016	2016	2016	2	0	2	Export	268	Georgia	GEO	31	Azerbaijan	AZE								04	CEREALS,CEREAL PREPRTNS.	1	No Quantity							719165			0
S3	2016	2016	2016	2	0	2	Export	268	Georgia	GEO	40	Austria	AUT								04	CEREALS,CEREAL PREPRTNS.	1	No Quantity							30			0
S3	2016	2016	2016	2	0	2	Export	268	Georgia	GEO	51	Armenia	ARM								04	CEREALS,CEREAL PREPRTNS.	1	No Quantity							2309739			0
S3	2016	2016	2016	2	0	2	Export	268	Georgia	GEO	203	Czechia	CZE								04	CEREALS,CEREAL PREPRTNS.	1	No Quantity							2498			0
S3	2016	2016	2016	2	0	2	Export	268	Georgia	GEO	251	France	FRA								04	CEREALS,CEREAL PREPRTNS.	1	No Quantity							2893			0
S3	2016	2016	2016	2	0	2	Export	268	Georgia	GEO	288	Ghana	GHA								04	CEREALS,CEREAL PREPRTNS.	1	No Quantity							14			0
S3	2016	2016	2016	2	0	2	Export	268	Georgia	GEO	364	Iran	IRN								04	CEREALS,CEREAL PREPRTNS.	1	No Quantity							571342			0
S3	2016	2016	2016	2	0	2	Export	268	Georgia	GEO	368	Iraq	IRQ								04	CEREALS,CEREAL PREPRTNS.	1	No Quantity							42335			0
S3	2016	2016	2016	2	0	2	Export	268	Georgia	GEO	381	Italy	ITA								04	CEREALS,CEREAL PREPRTNS.	1	No Quantity							14			0
S3	2016	2016	2016	2	0	2	Export	268	Georgia	GEO	398	Kazakhstan	KAZ								04	CEREALS,CEREAL PREPRTNS.	1	No Quantity							128100			0
S3	2016	2016	2016	2	0	2	Export	268	Georgia	GEO	616	Poland	POL								04	CEREALS,CEREAL PREPRTNS.	1	No Quantity							1			0
S3	2016	2016	2016	2	0	2	Export	268	Georgia	GEO	643	Russian Federation	RUS								04	CEREALS,CEREAL PREPRTNS.	1	No Quantity							873591			0
S3	2016	2016	2016	2	0	2	Export	268	Georgia	GEO	760	Syria	SYR								04	CEREALS,CEREAL PREPRTNS.	1	No Quantity							18278			0
S3	2016	2016	2016	2	0	2	Export	268	Georgia	GEO	784	United Arab Emirates	ARE								04	CEREALS,CEREAL PREPRTNS.	1	No Quantity							18			0
S3	2016	2016	2016	2	0	2	Export	268	Georgia	GEO	792	Turkey	TUR								04	CEREALS,CEREAL PREPRTNS.	1	No Quantity							20876			0
S3	2016	2016	2016	2	0	2	Export	268	Georgia	GEO	804	Ukraine	UKR								04	CEREALS,CEREAL PREPRTNS.	1	No Quantity							17806			0
S3	2016	2016	2016	2	0	2	Export	268	Georgia	GEO	842	USA	USA								04	CEREALS,CEREAL PREPRTNS.	1	No Quantity							25424			0
S3	2016	2016	2016	2	0	2	Export	268	Georgia	GEO	860	Uzbekistan	UZB								04	CEREALS,CEREAL PREPRTNS.	1	No Quantity							11876			0
S3	2016	2016	2016	2	0	2	Export	251	France	FRA	0	World	WLD								05	VEGETABLES AND FRUIT	1	No Quantity							5880163765			0
S3	2016	2016	2016	2	0	2	Export	251	France	FRA	4	Afghanistan	AFG								05	VEGETABLES AND FRUIT	1	No Quantity							54772			0
S3	2016	2016	2016	2	0	2	Export	251	France	FRA	8	Albania	ALB								05	VEGETABLES AND FRUIT	1	No Quantity							425818			0
S3	2016	2016	2016	2	0	2	Export	251	France	FRA	12	Algeria	DZA								05	VEGETABLES AND FRUIT	1	No Quantity							40799909			0
S3	2016	2016	2016	2	0	2	Export	251	France	FRA	20	Andorra	AND								05	VEGETABLES AND FRUIT	1	No Quantity							850585			0
S3	2016	2016	2016	2	0	2	Export	251	France	FRA	24	Angola	AGO								05	VEGETABLES AND FRUIT	1	No Quantity							349188			0
S3	2016	2016	2016	2	0	2	Export	251	France	FRA	28	Antigua and Barbuda	ATG								05	VEGETABLES AND FRUIT	1	No Quantity							119408			0
S3	2016	2016	2016	2	0	2	Export	251	France	FRA	31	Azerbaijan	AZE								05	VEGETABLES AND FRUIT	1	No Quantity							171106			0
S3	2016	2016	2016	2	0	2	Export	251	France	FRA	32	Argentina	ARG								05	VEGETABLES AND FRUIT	1	No Quantity							1462101			0
S3	2016	2016	2016	2	0	2	Export	251	France	FRA	36	Australia	AUS								05	VEGETABLES AND FRUIT	1	No Quantity							14479392			0
S3	2016	2016	2016	2	0	2	Export	251	France	FRA	40	Austria	AUT								05	VEGETABLES AND FRUIT	1	No Quantity							34243447			0
S3	2016	2016	2016	2	0	2	Export	251	France	FRA	44	Bahamas	BHS								05	VEGETABLES AND FRUIT	1	No Quantity							16859			0
S3	2016	2016	2016	2	0	2	Export	251	France	FRA	48	Bahrain	BHR								05	VEGETABLES AND FRUIT	1	No Quantity							1920434			0
S3	2016	2016	2016	2	0	2	Export	251	France	FRA	50	Bangladesh	BGD								05	VEGETABLES AND FRUIT	1	No Quantity							298828			0
S3	2016	2016	2016	2	0	2	Export	251	France	FRA	51	Armenia	ARM								05	VEGETABLES AND FRUIT	1	No Quantity							40182			0
S3	2016	2016	2016	2	0	2	Export	251	France	FRA	52	Barbados	BRB								05	VEGETABLES AND FRUIT	1	No Quantity							113906			0
S3	2016	2016	2016	2	0	2	Export	251	France	FRA	56	Belgium	BEL								05	VEGETABLES AND FRUIT	1	No Quantity							796162735			0
S3	2016	2016	2016	2	0	2	Export	251	France	FRA	70	Bosnia Herzegovina	BIH								05	VEGETABLES AND FRUIT	1	No Quantity							54229			0
S3	2016	2016	2016	2	0	2	Export	251	France	FRA	76	Brazil	BRA								05	VEGETABLES AND FRUIT	1	No Quantity							13568112			0
S3	2016	2016	2016	2	0	2	Export	251	France	FRA	92	Br. Virgin Isds	VGB								05	VEGETABLES AND FRUIT	1	No Quantity							18718			0
S3	2016	2016	2016	2	0	2	Export	251	France	FRA	100	Bulgaria	BGR								05	VEGETABLES AND FRUIT	1	No Quantity							5146652			0
S3	2016	2016	2016	2	0	2	Export	251	France	FRA	104	Myanmar	MMR								05	VEGETABLES AND FRUIT	1	No Quantity							150778			0
S3	2016	2016	2016	2	0	2	Export	251	France	FRA	112	Belarus	BLR								05	VEGETABLES AND FRUIT	1	No Quantity							420133			0
S3	2016	2016	2016	2	0	2	Export	251	France	FRA	116	Cambodia	KHM								05	VEGETABLES AND FRUIT	1	No Quantity							300034			0
S3	2016	2016	2016	2	0	2	Export	251	France	FRA	120	Cameroon	CMR								05	VEGETABLES AND FRUIT	1	No Quantity							1831740			0
S3	2016	2016	2016	2	0	2	Export	251	France	FRA	124	Canada	CAN								05	VEGETABLES AND FRUIT	1	No Quantity							26894865			0
S3	2016	2016	2016	2	0	2	Export	251	France	FRA	140	Central African Rep.	CAF								05	VEGETABLES AND FRUIT	1	No Quantity							457407			0
S3	2016	2016	2016	2	0	2	Export	251	France	FRA	144	Sri Lanka	LKA								05	VEGETABLES AND FRUIT	1	No Quantity							1191543			0
S3	2016	2016	2016	2	0	2	Export	251	France	FRA	148	Chad	TCD								05	VEGETABLES AND FRUIT	1	No Quantity							1188158			0
S3	2016	2016	2016	2	0	2	Export	251	France	FRA	152	Chile	CHL								05	VEGETABLES AND FRUIT	1	No Quantity							1333460			0
S3	2016	2016	2016	2	0	2	Export	251	France	FRA	156	China	CHN								05	VEGETABLES AND FRUIT	1	No Quantity							23660728			0
S3	2016	2016	2016	2	0	2	Export	251	France	FRA	170	Colombia	COL								05	VEGETABLES AND FRUIT	1	No Quantity							3091953			0
S3	2016	2016	2016	2	0	2	Export	251	France	FRA	174	Comoros	COM								05	VEGETABLES AND FRUIT	1	No Quantity							476843			0
S3	2016	2016	2016	2	0	2	Export	251	France	FRA	178	Congo	COG								05	VEGETABLES AND FRUIT	1	No Quantity							3648696			0
S3	2016	2016	2016	2	0	2	Export	251	France	FRA	180	Dem. Rep. of the Congo	COD								05	VEGETABLES AND FRUIT	1	No Quantity							337644			0
S3	2016	2016	2016	2	0	2	Export	251	France	FRA	188	Costa Rica	CRI								05	VEGETABLES AND FRUIT	1	No Quantity							891320			0
S3	2016	2016	2016	2	0	2	Export	251	France	FRA	191	Croatia	HRV								05	VEGETABLES AND FRUIT	1	No Quantity							2871395			0
S3	2016	2016	2016	2	0	2	Export	251	France	FRA	192	Cuba	CUB								05	VEGETABLES AND FRUIT	1	No Quantity							29857			0
S3	2016	2016	2016	2	0	2	Export	251	France	FRA	196	Cyprus	CYP								05	VEGETABLES AND FRUIT	1	No Quantity							3473509			0
S3	2016	2016	2016	2	0	2	Export	251	France	FRA	203	Czechia	CZE								05	VEGETABLES AND FRUIT	1	No Quantity							80876173			0
S3	2016	2016	2016	2	0	2	Export	251	France	FRA	204	Benin	BEN								05	VEGETABLES AND FRUIT	1	No Quantity							1254516			0
S3	2016	2016	2016	2	0	2	Export	251	France	FRA	208	Denmark	DNK								05	VEGETABLES AND FRUIT	1	No Quantity							44180957			0
S3	2016	2016	2016	2	0	2	Export	251	France	FRA	212	Dominica	DMA								05	VEGETABLES AND FRUIT	1	No Quantity							5859			0
S3	2016	2016	2016	2	0	2	Export	251	France	FRA	214	Dominican Rep.	DOM								05	VEGETABLES AND FRUIT	1	No Quantity							873822			0
S3	2016	2016	2016	2	0	2	Export	251	France	FRA	218	Ecuador	ECU								05	VEGETABLES AND FRUIT	1	No Quantity							105279			0
S3	2016	2016	2016	2	0	2	Export	251	France	FRA	222	El Salvador	SLV								05	VEGETABLES AND FRUIT	1	No Quantity							499642			0
S3	2016	2016	2016	2	0	2	Export	251	France	FRA	226	Equatorial Guinea	GNQ								05	VEGETABLES AND FRUIT	1	No Quantity							846667			0
S3	2016	2016	2016	2	0	2	Export	251	France	FRA	231	Ethiopia	ETH								05	VEGETABLES AND FRUIT	1	No Quantity							449395			0
S3	2016	2016	2016	2	0	2	Export	251	France	FRA	233	Estonia	EST								05	VEGETABLES AND FRUIT	1	No Quantity							3162107			0
S3	2016	2016	2016	2	0	2	Export	251	France	FRA	242	Fiji	FJI								05	VEGETABLES AND FRUIT	1	No Quantity							24109			0
S3	2016	2016	2016	2	0	2	Export	251	France	FRA	246	Finland	FIN								05	VEGETABLES AND FRUIT	1	No Quantity							13167016			0
S3	2016	2016	2016	2	0	2	Export	251	France	FRA	258	French Polynesia	PYF								05	VEGETABLES AND FRUIT	1	No Quantity							6117734			0
S3	2016	2016	2016	2	0	2	Export	251	France	FRA	262	Djibouti	DJI								05	VEGETABLES AND FRUIT	1	No Quantity							1108354			0
S3	2016	2016	2016	2	0	2	Export	251	France	FRA	266	Gabon	GAB								05	VEGETABLES AND FRUIT	1	No Quantity							11606016			0
S3	2016	2016	2016	2	0	2	Export	251	France	FRA	268	Georgia	GEO								05	VEGETABLES AND FRUIT	1	No Quantity							118324			0
S3	2016	2016	2016	2	0	2	Export	251	France	FRA	270	Gambia	GMB								05	VEGETABLES AND FRUIT	1	No Quantity							60119			0
S3	2016	2016	2016	2	0	2	Export	251	France	FRA	276	Germany	DEU								05	VEGETABLES AND FRUIT	1	No Quantity							816418723			0
S3	2016	2016	2016	2	0	2	Export	251	France	FRA	288	Ghana	GHA								05	VEGETABLES AND FRUIT	1	No Quantity							894394			0
S3	2016	2016	2016	2	0	2	Export	251	France	FRA	300	Greece	GRC								05	VEGETABLES AND FRUIT	1	No Quantity							53311699			0
S3	2016	2016	2016	2	0	2	Export	251	France	FRA	308	Grenada	GRD								05	VEGETABLES AND FRUIT	1	No Quantity							31393			0
S3	2016	2016	2016	2	0	2	Export	251	France	FRA	320	Guatemala	GTM								05	VEGETABLES AND FRUIT	1	No Quantity							407745			0
S3	2016	2016	2016	2	0	2	Export	251	France	FRA	324	Guinea	GIN								05	VEGETABLES AND FRUIT	1	No Quantity							3447021			0
S3	2016	2016	2016	2	0	2	Export	251	France	FRA	328	Guyana	GUY								05	VEGETABLES AND FRUIT	1	No Quantity							76022			0
S3	2016	2016	2016	2	0	2	Export	251	France	FRA	332	Haiti	HTI								05	VEGETABLES AND FRUIT	1	No Quantity							81989			0
S3	2016	2016	2016	2	0	2	Export	251	France	FRA	340	Honduras	HND								05	VEGETABLES AND FRUIT	1	No Quantity							368922			0
S3	2016	2016	2016	2	0	2	Export	251	France	FRA	344	China, Hong Kong SAR	HKG								05	VEGETABLES AND FRUIT	1	No Quantity							15570551			0
S3	2016	2016	2016	2	0	2	Export	251	France	FRA	348	Hungary	HUN								05	VEGETABLES AND FRUIT	1	No Quantity							29444693			0
S3	2016	2016	2016	2	0	2	Export	251	France	FRA	352	Iceland	ISL								05	VEGETABLES AND FRUIT	1	No Quantity							2149840			0
S3	2016	2016	2016	2	0	2	Export	251	France	FRA	360	Indonesia	IDN								05	VEGETABLES AND FRUIT	1	No Quantity							3735714			0
S3	2016	2016	2016	2	0	2	Export	251	France	FRA	364	Iran	IRN								05	VEGETABLES AND FRUIT	1	No Quantity							424267			0
S3	2016	2016	2016	2	0	2	Export	251	France	FRA	368	Iraq	IRQ								05	VEGETABLES AND FRUIT	1	No Quantity							989949			0
S3	2016	2016	2016	2	0	2	Export	251	France	FRA	372	Ireland	IRL								05	VEGETABLES AND FRUIT	1	No Quantity							58004324			0
S3	2016	2016	2016	2	0	2	Export	251	France	FRA	376	Israel	ISR								05	VEGETABLES AND FRUIT	1	No Quantity							17415300			0
S3	2016	2016	2016	2	0	2	Export	251	France	FRA	381	Italy	ITA								05	VEGETABLES AND FRUIT	1	No Quantity							583353032			0
S3	2016	2016	2016	2	0	2	Export	251	France	FRA	384	Côte d'Ivoire	CIV								05	VEGETABLES AND FRUIT	1	No Quantity							10131823			0
S3	2016	2016	2016	2	0	2	Export	251	France	FRA	388	Jamaica	JAM								05	VEGETABLES AND FRUIT	1	No Quantity							287849			0
S3	2016	2016	2016	2	0	2	Export	251	France	FRA	392	Japan	JPN								05	VEGETABLES AND FRUIT	1	No Quantity							49694709			0
S3	2016	2016	2016	2	0	2	Export	251	France	FRA	398	Kazakhstan	KAZ								05	VEGETABLES AND FRUIT	1	No Quantity							1025124			0
S3	2016	2016	2016	2	0	2	Export	251	France	FRA	400	Jordan	JOR								05	VEGETABLES AND FRUIT	1	No Quantity							3979564			0
S3	2016	2016	2016	2	0	2	Export	251	France	FRA	404	Kenya	KEN								05	VEGETABLES AND FRUIT	1	No Quantity							2782922			0
S3	2016	2016	2016	2	0	2	Export	251	France	FRA	410	Rep. of Korea	KOR								05	VEGETABLES AND FRUIT	1	No Quantity							7972111			0
S3	2016	2016	2016	2	0	2	Export	251	France	FRA	414	Kuwait	KWT								05	VEGETABLES AND FRUIT	1	No Quantity							9193165			0
S3	2016	2016	2016	2	0	2	Export	251	France	FRA	417	Kyrgyzstan	KGZ								05	VEGETABLES AND FRUIT	1	No Quantity							10426			0
S3	2016	2016	2016	2	0	2	Export	251	France	FRA	418	Lao People's Dem. Rep.	LAO								05	VEGETABLES AND FRUIT	1	No Quantity							35074			0
S3	2016	2016	2016	2	0	2	Export	251	France	FRA	422	Lebanon	LBN								05	VEGETABLES AND FRUIT	1	No Quantity							7019930			0
S3	2016	2016	2016	2	0	2	Export	251	France	FRA	428	Latvia	LVA								05	VEGETABLES AND FRUIT	1	No Quantity							2735201			0
S3	2016	2016	2016	2	0	2	Export	251	France	FRA	430	Liberia	LBR								05	VEGETABLES AND FRUIT	1	No Quantity							365866			0
S3	2016	2016	2016	2	0	2	Export	251	France	FRA	434	Libya	LBY								05	VEGETABLES AND FRUIT	1	No Quantity							2467265			0
S3	2016	2016	2016	2	0	2	Export	251	France	FRA	440	Lithuania	LTU								05	VEGETABLES AND FRUIT	1	No Quantity							6688567			0
S3	2016	2016	2016	2	0	2	Export	251	France	FRA	442	Luxembourg	LUX								05	VEGETABLES AND FRUIT	1	No Quantity							57298151			0
S3	2016	2016	2016	2	0	2	Export	251	France	FRA	446	China, Macao SAR	MAC								05	VEGETABLES AND FRUIT	1	No Quantity							182284			0
S3	2016	2016	2016	2	0	2	Export	251	France	FRA	450	Madagascar	MDG								05	VEGETABLES AND FRUIT	1	No Quantity							1361643			0
S3	2016	2016	2016	2	0	2	Export	251	France	FRA	458	Malaysia	MYS								05	VEGETABLES AND FRUIT	1	No Quantity							13254213			0
S3	2016	2016	2016	2	0	2	Export	251	France	FRA	462	Maldives	MDV								05	VEGETABLES AND FRUIT	1	No Quantity							1731621			0
S3	2016	2016	2016	2	0	2	Export	251	France	FRA	466	Mali	MLI								05	VEGETABLES AND FRUIT	1	No Quantity							5500122			0
S3	2016	2016	2016	2	0	2	Export	251	France	FRA	470	Malta	MLT								05	VEGETABLES AND FRUIT	1	No Quantity							2080885			0
S3	2016	2016	2016	2	0	2	Export	251	France	FRA	478	Mauritania	MRT								05	VEGETABLES AND FRUIT	1	No Quantity							1040494			0
S3	2016	2016	2016	2	0	2	Export	251	France	FRA	480	Mauritius	MUS								05	VEGETABLES AND FRUIT	1	No Quantity							4669634			0
S3	2016	2016	2016	2	0	2	Export	251	France	FRA	484	Mexico	MEX								05	VEGETABLES AND FRUIT	1	No Quantity							3726049			0
S3	2016	2016	2016	2	0	2	Export	251	France	FRA	490	Other Asia, nes									05	VEGETABLES AND FRUIT	1	No Quantity							11450915			0
S3	2016	2016	2016	2	0	2	Export	251	France	FRA	496	Mongolia	MNG								05	VEGETABLES AND FRUIT	1	No Quantity							102762			0
S3	2016	2016	2016	2	0	2	Export	251	France	FRA	498	Rep. of Moldova	MDA								05	VEGETABLES AND FRUIT	1	No Quantity							6703635			0
S3	2016	2016	2016	2	0	2	Export	251	France	FRA	499	Montenegro	MNE								05	VEGETABLES AND FRUIT	1	No Quantity							189851			0
S3	2016	2016	2016	2	0	2	Export	251	France	FRA	504	Morocco	MAR								05	VEGETABLES AND FRUIT	1	No Quantity							14165927			0
S3	2016	2016	2016	2	0	2	Export	251	France	FRA	508	Mozambique	MOZ								05	VEGETABLES AND FRUIT	1	No Quantity							19974			0
S3	2016	2016	2016	2	0	2	Export	251	France	FRA	512	Oman	OMN								05	VEGETABLES AND FRUIT	1	No Quantity							7526960			0
S3	2016	2016	2016	2	0	2	Export	251	France	FRA	524	Nepal	NPL								05	VEGETABLES AND FRUIT	1	No Quantity							1598743			0
S3	2016	2016	2016	2	0	2	Export	251	France	FRA	528	Netherlands	NLD								05	VEGETABLES AND FRUIT	1	No Quantity							320328802			0
S3	2016	2016	2016	2	0	2	Export	251	France	FRA	531	Curaçao	CUW								05	VEGETABLES AND FRUIT	1	No Quantity							13478			0
S3	2016	2016	2016	2	0	2	Export	251	France	FRA	533	Aruba	ABW								05	VEGETABLES AND FRUIT	1	No Quantity							114922			0
S3	2016	2016	2016	2	0	2	Export	251	France	FRA	534	Saint Maarten	SXM								05	VEGETABLES AND FRUIT	1	No Quantity							1449889			0
S3	2016	2016	2016	2	0	2	Export	251	France	FRA	540	New Caledonia	NCL								05	VEGETABLES AND FRUIT	1	No Quantity							13595446			0
S3	2016	2016	2016	2	0	2	Export	251	France	FRA	548	Vanuatu	VUT								05	VEGETABLES AND FRUIT	1	No Quantity							133982			0
S3	2016	2016	2016	2	0	2	Export	251	France	FRA	554	New Zealand	NZL								05	VEGETABLES AND FRUIT	1	No Quantity							1613544			0
S3	2016	2016	2016	2	0	2	Export	251	France	FRA	558	Nicaragua	NIC								05	VEGETABLES AND FRUIT	1	No Quantity							22725			0
S3	2016	2016	2016	2	0	2	Export	251	France	FRA	562	Niger	NER								05	VEGETABLES AND FRUIT	1	No Quantity							1335390			0
S3	2016	2016	2016	2	0	2	Export	251	France	FRA	566	Nigeria	NGA								05	VEGETABLES AND FRUIT	1	No Quantity							1512730			0
S3	2016	2016	2016	2	0	2	Export	251	France	FRA	577	Other Africa, nes									05	VEGETABLES AND FRUIT	1	No Quantity							117349			0
S3	2016	2016	2016	2	0	2	Export	251	France	FRA	579	Norway	NOR								05	VEGETABLES AND FRUIT	1	No Quantity							45860196			0
S3	2016	2016	2016	2	0	2	Export	251	France	FRA	586	Pakistan	PAK								05	VEGETABLES AND FRUIT	1	No Quantity							2240408			0
S3	2016	2016	2016	2	0	2	Export	251	France	FRA	591	Panama	PAN								05	VEGETABLES AND FRUIT	1	No Quantity							887179			0
S3	2016	2016	2016	2	0	2	Export	251	France	FRA	598	Papua New Guinea	PNG								05	VEGETABLES AND FRUIT	1	No Quantity							3843			0
S3	2016	2016	2016	2	0	2	Export	251	France	FRA	600	Paraguay	PRY								05	VEGETABLES AND FRUIT	1	No Quantity							31684			0
S3	2016	2016	2016	2	0	2	Export	251	France	FRA	604	Peru	PER								05	VEGETABLES AND FRUIT	1	No Quantity							61431			0
S3	2016	2016	2016	2	0	2	Export	251	France	FRA	608	Philippines	PHL								05	VEGETABLES AND FRUIT	1	No Quantity							2262628			0
S3	2016	2016	2016	2	0	2	Export	251	France	FRA	616	Poland	POL								05	VEGETABLES AND FRUIT	1	No Quantity							76131505			0
S3	2016	2016	2016	2	0	2	Export	251	France	FRA	620	Portugal	PRT								05	VEGETABLES AND FRUIT	1	No Quantity							120071042			0
S3	2016	2016	2016	2	0	2	Export	251	France	FRA	634	Qatar	QAT								05	VEGETABLES AND FRUIT	1	No Quantity							9293178			0
S3	2016	2016	2016	2	0	2	Export	251	France	FRA	642	Romania	ROU								05	VEGETABLES AND FRUIT	1	No Quantity							29628852			0
S3	2016	2016	2016	2	0	2	Export	251	France	FRA	643	Russian Federation	RUS								05	VEGETABLES AND FRUIT	1	No Quantity							14633286			0
S3	2016	2016	2016	2	0	2	Export	251	France	FRA	652	Saint Barthélemy	BLM								05	VEGETABLES AND FRUIT	1	No Quantity							1805474			0
S3	2016	2016	2016	2	0	2	Export	251	France	FRA	662	Saint Lucia	LCA								05	VEGETABLES AND FRUIT	1	No Quantity							128124			0
S3	2016	2016	2016	2	0	2	Export	251	France	FRA	666	Saint Pierre and Miquelon	SPM								05	VEGETABLES AND FRUIT	1	No Quantity							293365			0
S3	2016	2016	2016	2	0	2	Export	251	France	FRA	674	San Marino	SMR								05	VEGETABLES AND FRUIT	1	No Quantity							177256			0
S3	2016	2016	2016	2	0	2	Export	251	France	FRA	682	Saudi Arabia	SAU								05	VEGETABLES AND FRUIT	1	No Quantity							35802965			0
S3	2016	2016	2016	2	0	2	Export	251	France	FRA	686	Senegal	SEN								05	VEGETABLES AND FRUIT	1	No Quantity							12176762			0
S3	2016	2016	2016	2	0	2	Export	251	France	FRA	688	Serbia	SRB								05	VEGETABLES AND FRUIT	1	No Quantity							3235922			0
S3	2016	2016	2016	2	0	2	Export	251	France	FRA	690	Seychelles	SYC								05	VEGETABLES AND FRUIT	1	No Quantity							1054110			0
S3	2016	2016	2016	2	0	2	Export	251	France	FRA	694	Sierra Leone	SLE								05	VEGETABLES AND FRUIT	1	No Quantity							234112			0
S3	2016	2016	2016	2	0	2	Export	251	France	FRA	699	India	IND								05	VEGETABLES AND FRUIT	1	No Quantity							76673418			0
S3	2016	2016	2016	2	0	2	Export	251	France	FRA	702	Singapore	SGP								05	VEGETABLES AND FRUIT	1	No Quantity							13638903			0
S3	2016	2016	2016	2	0	2	Export	251	France	FRA	703	Slovakia	SVK								05	VEGETABLES AND FRUIT	1	No Quantity							12466831			0
S3	2016	2016	2016	2	0	2	Export	251	France	FRA	704	Viet Nam	VNM								05	VEGETABLES AND FRUIT	1	No Quantity							6160886			0
S3	2016	2016	2016	2	0	2	Export	251	France	FRA	705	Slovenia	SVN								05	VEGETABLES AND FRUIT	1	No Quantity							5259936			0
S3	2016	2016	2016	2	0	2	Export	251	France	FRA	710	South Africa	ZAF								05	VEGETABLES AND FRUIT	1	No Quantity							4387449			0
S3	2016	2016	2016	2	0	2	Export	251	France	FRA	724	Spain	ESP								05	VEGETABLES AND FRUIT	1	No Quantity							728914512			0
S3	2016	2016	2016	2	0	2	Export	251	France	FRA	729	Sudan	SDN								05	VEGETABLES AND FRUIT	1	No Quantity							407259			0
S3	2016	2016	2016	2	0	2	Export	251	France	FRA	740	Suriname	SUR								05	VEGETABLES AND FRUIT	1	No Quantity							146841			0
S3	2016	2016	2016	2	0	2	Export	251	France	FRA	752	Sweden	SWE								05	VEGETABLES AND FRUIT	1	No Quantity							64974162			0
S3	2016	2016	2016	2	0	2	Export	251	France	FRA	757	Switzerland	CHE								05	VEGETABLES AND FRUIT	1	No Quantity							426553663			0
S3	2016	2016	2016	2	0	2	Export	251	France	FRA	760	Syria	SYR								05	VEGETABLES AND FRUIT	1	No Quantity							128886			0
S3	2016	2016	2016	2	0	2	Export	251	France	FRA	762	Tajikistan	TJK								05	VEGETABLES AND FRUIT	1	No Quantity							5032			0
S3	2016	2016	2016	2	0	2	Export	251	France	FRA	764	Thailand	THA								05	VEGETABLES AND FRUIT	1	No Quantity							11316589			0
S3	2016	2016	2016	2	0	2	Export	251	France	FRA	768	Togo	TGO								05	VEGETABLES AND FRUIT	1	No Quantity							957792			0
S3	2016	2016	2016	2	0	2	Export	251	France	FRA	780	Trinidad and Tobago	TTO								05	VEGETABLES AND FRUIT	1	No Quantity							424909			0
S3	2016	2016	2016	2	0	2	Export	251	France	FRA	784	United Arab Emirates	ARE								05	VEGETABLES AND FRUIT	1	No Quantity							50145036			0
S3	2016	2016	2016	2	0	2	Export	251	France	FRA	788	Tunisia	TUN								05	VEGETABLES AND FRUIT	1	No Quantity							13319767			0
S3	2016	2016	2016	2	0	2	Export	251	France	FRA	792	Turkey	TUR								05	VEGETABLES AND FRUIT	1	No Quantity							7746526			0
S3	2016	2016	2016	2	0	2	Export	251	France	FRA	795	Turkmenistan	TKM								05	VEGETABLES AND FRUIT	1	No Quantity							1786			0
S3	2016	2016	2016	2	0	2	Export	251	France	FRA	796	Turks and Caicos Isds	TCA								05	VEGETABLES AND FRUIT	1	No Quantity							1191			0
S3	2016	2016	2016	2	0	2	Export	251	France	FRA	804	Ukraine	UKR								05	VEGETABLES AND FRUIT	1	No Quantity							4756732			0
S3	2016	2016	2016	2	0	2	Export	251	France	FRA	807	North Macedonia	MKD								05	VEGETABLES AND FRUIT	1	No Quantity							130016			0
S3	2016	2016	2016	2	0	2	Export	251	France	FRA	818	Egypt	EGY								05	VEGETABLES AND FRUIT	1	No Quantity							21351056			0
S3	2016	2016	2016	2	0	2	Export	251	France	FRA	826	United Kingdom	GBR								05	VEGETABLES AND FRUIT	1	No Quantity							636784478			0
S3	2016	2016	2016	2	0	2	Export	251	France	FRA	834	United Rep. of Tanzania	TZA								05	VEGETABLES AND FRUIT	1	No Quantity							69316			0
S3	2016	2016	2016	2	0	2	Export	251	France	FRA	842	USA	USA								05	VEGETABLES AND FRUIT	1	No Quantity							123616584			0
S3	2016	2016	2016	2	0	2	Export	251	France	FRA	854	Burkina Faso	BFA								05	VEGETABLES AND FRUIT	1	No Quantity							923030			0
S3	2016	2016	2016	2	0	2	Export	251	France	FRA	858	Uruguay	URY								05	VEGETABLES AND FRUIT	1	No Quantity							2089859			0
S3	2016	2016	2016	2	0	2	Export	251	France	FRA	860	Uzbekistan	UZB								05	VEGETABLES AND FRUIT	1	No Quantity							11591			0
S3	2016	2016	2016	2	0	2	Export	251	France	FRA	862	Venezuela	VEN								05	VEGETABLES AND FRUIT	1	No Quantity							11140			0
S3	2016	2016	2016	2	0	2	Export	251	France	FRA	876	Wallis and Futuna Isds	WLF								05	VEGETABLES AND FRUIT	1	No Quantity							396513			0
S3	2016	2016	2016	2	0	2	Export	251	France	FRA	899	Areas, nes									05	VEGETABLES AND FRUIT	1	No Quantity							18916			0
S3	2016	2016	2016	2	0	2	Export	268	Georgia	GEO	0	World	WLD								05	VEGETABLES AND FRUIT	1	No Quantity							234188164			0
S3	2016	2016	2016	2	0	2	Export	268	Georgia	GEO	12	Algeria	DZA								05	VEGETABLES AND FRUIT	1	No Quantity							633878			0
S3	2016	2016	2016	2	0	2	Export	268	Georgia	GEO	31	Azerbaijan	AZE								05	VEGETABLES AND FRUIT	1	No Quantity							3908870			0
S3	2016	2016	2016	2	0	2	Export	268	Georgia	GEO	36	Australia	AUS								05	VEGETABLES AND FRUIT	1	No Quantity							483367			0
S3	2016	2016	2016	2	0	2	Export	268	Georgia	GEO	40	Austria	AUT								05	VEGETABLES AND FRUIT	1	No Quantity							93390			0
S3	2016	2016	2016	2	0	2	Export	268	Georgia	GEO	51	Armenia	ARM								05	VEGETABLES AND FRUIT	1	No Quantity							3357196			0
S3	2016	2016	2016	2	0	2	Export	268	Georgia	GEO	56	Belgium	BEL								05	VEGETABLES AND FRUIT	1	No Quantity							3064589			0
S3	2016	2016	2016	2	0	2	Export	268	Georgia	GEO	76	Brazil	BRA								05	VEGETABLES AND FRUIT	1	No Quantity							583150			0
S3	2016	2016	2016	2	0	2	Export	268	Georgia	GEO	100	Bulgaria	BGR								05	VEGETABLES AND FRUIT	1	No Quantity							249943			0
S3	2016	2016	2016	2	0	2	Export	268	Georgia	GEO	112	Belarus	BLR								05	VEGETABLES AND FRUIT	1	No Quantity							938910			0
S3	2016	2016	2016	2	0	2	Export	268	Georgia	GEO	124	Canada	CAN								05	VEGETABLES AND FRUIT	1	No Quantity							1499309			0
S3	2016	2016	2016	2	0	2	Export	268	Georgia	GEO	156	China	CHN								05	VEGETABLES AND FRUIT	1	No Quantity							63104			0
S3	2016	2016	2016	2	0	2	Export	268	Georgia	GEO	191	Croatia	HRV								05	VEGETABLES AND FRUIT	1	No Quantity							234800			0
S3	2016	2016	2016	2	0	2	Export	268	Georgia	GEO	196	Cyprus	CYP								05	VEGETABLES AND FRUIT	1	No Quantity							170893			0
S3	2016	2016	2016	2	0	2	Export	268	Georgia	GEO	203	Czechia	CZE								05	VEGETABLES AND FRUIT	1	No Quantity							8591249			0
S3	2016	2016	2016	2	0	2	Export	268	Georgia	GEO	208	Denmark	DNK								05	VEGETABLES AND FRUIT	1	No Quantity							1945			0
S3	2016	2016	2016	2	0	2	Export	268	Georgia	GEO	233	Estonia	EST								05	VEGETABLES AND FRUIT	1	No Quantity							617483			0
S3	2016	2016	2016	2	0	2	Export	268	Georgia	GEO	251	France	FRA								05	VEGETABLES AND FRUIT	1	No Quantity							10583430			0
S3	2016	2016	2016	2	0	2	Export	268	Georgia	GEO	276	Germany	DEU								05	VEGETABLES AND FRUIT	1	No Quantity							61003735			0
S3	2016	2016	2016	2	0	2	Export	268	Georgia	GEO	288	Ghana	GHA								05	VEGETABLES AND FRUIT	1	No Quantity							15			0
S3	2016	2016	2016	2	0	2	Export	268	Georgia	GEO	300	Greece	GRC								05	VEGETABLES AND FRUIT	1	No Quantity							2766600			0
S3	2016	2016	2016	2	0	2	Export	268	Georgia	GEO	344	China, Hong Kong SAR	HKG								05	VEGETABLES AND FRUIT	1	No Quantity							25456			0
S3	2016	2016	2016	2	0	2	Export	268	Georgia	GEO	348	Hungary	HUN								05	VEGETABLES AND FRUIT	1	No Quantity							233332			0
S3	2016	2016	2016	2	0	2	Export	268	Georgia	GEO	364	Iran	IRN								05	VEGETABLES AND FRUIT	1	No Quantity							198054			0
S3	2016	2016	2016	2	0	2	Export	268	Georgia	GEO	368	Iraq	IRQ								05	VEGETABLES AND FRUIT	1	No Quantity							4984333			0
S3	2016	2016	2016	2	0	2	Export	268	Georgia	GEO	376	Israel	ISR								05	VEGETABLES AND FRUIT	1	No Quantity							1904940			0
S3	2016	2016	2016	2	0	2	Export	268	Georgia	GEO	381	Italy	ITA								05	VEGETABLES AND FRUIT	1	No Quantity							48640316			0
S3	2016	2016	2016	2	0	2	Export	268	Georgia	GEO	392	Japan	JPN								05	VEGETABLES AND FRUIT	1	No Quantity							145016			0
S3	2016	2016	2016	2	0	2	Export	268	Georgia	GEO	398	Kazakhstan	KAZ								05	VEGETABLES AND FRUIT	1	No Quantity							970455			0
S3	2016	2016	2016	2	0	2	Export	268	Georgia	GEO	400	Jordan	JOR								05	VEGETABLES AND FRUIT	1	No Quantity							286400			0
S3	2016	2016	2016	2	0	2	Export	268	Georgia	GEO	414	Kuwait	KWT								05	VEGETABLES AND FRUIT	1	No Quantity							780			0
S3	2016	2016	2016	2	0	2	Export	268	Georgia	GEO	417	Kyrgyzstan	KGZ								05	VEGETABLES AND FRUIT	1	No Quantity							40646			0
S3	2016	2016	2016	2	0	2	Export	268	Georgia	GEO	422	Lebanon	LBN								05	VEGETABLES AND FRUIT	1	No Quantity							795229			0
S3	2016	2016	2016	2	0	2	Export	268	Georgia	GEO	428	Latvia	LVA								05	VEGETABLES AND FRUIT	1	No Quantity							1253045			0
S3	2016	2016	2016	2	0	2	Export	268	Georgia	GEO	434	Libya	LBY								05	VEGETABLES AND FRUIT	1	No Quantity							392980			0
S3	2016	2016	2016	2	0	2	Export	268	Georgia	GEO	440	Lithuania	LTU								05	VEGETABLES AND FRUIT	1	No Quantity							3480591			0
S3	2016	2016	2016	2	0	2	Export	268	Georgia	GEO	484	Mexico	MEX								05	VEGETABLES AND FRUIT	1	No Quantity							436900			0
S3	2016	2016	2016	2	0	2	Export	268	Georgia	GEO	490	Other Asia, nes									05	VEGETABLES AND FRUIT	1	No Quantity							65216			0
S3	2016	2016	2016	2	0	2	Export	268	Georgia	GEO	498	Rep. of Moldova	MDA								05	VEGETABLES AND FRUIT	1	No Quantity							147110			0
S3	2016	2016	2016	2	0	2	Export	268	Georgia	GEO	528	Netherlands	NLD								05	VEGETABLES AND FRUIT	1	No Quantity							3091626			0
S3	2016	2016	2016	2	0	2	Export	268	Georgia	GEO	616	Poland	POL								05	VEGETABLES AND FRUIT	1	No Quantity							2042112			0
S3	2016	2016	2016	2	0	2	Export	268	Georgia	GEO	642	Romania	ROU								05	VEGETABLES AND FRUIT	1	No Quantity							174325			0
S3	2016	2016	2016	2	0	2	Export	268	Georgia	GEO	643	Russian Federation	RUS								05	VEGETABLES AND FRUIT	1	No Quantity							26067922			0
S3	2016	2016	2016	2	0	2	Export	268	Georgia	GEO	682	Saudi Arabia	SAU								05	VEGETABLES AND FRUIT	1	No Quantity							328200			0
S3	2016	2016	2016	2	0	2	Export	268	Georgia	GEO	702	Singapore	SGP								05	VEGETABLES AND FRUIT	1	No Quantity							212793			0
S3	2016	2016	2016	2	0	2	Export	268	Georgia	GEO	703	Slovakia	SVK								05	VEGETABLES AND FRUIT	1	No Quantity							6224057			0
S3	2016	2016	2016	2	0	2	Export	268	Georgia	GEO	710	South Africa	ZAF								05	VEGETABLES AND FRUIT	1	No Quantity							37372			0
S3	2016	2016	2016	2	0	2	Export	268	Georgia	GEO	724	Spain	ESP								05	VEGETABLES AND FRUIT	1	No Quantity							9142824			0
S3	2016	2016	2016	2	0	2	Export	268	Georgia	GEO	752	Sweden	SWE								05	VEGETABLES AND FRUIT	1	No Quantity							221			0
S3	2016	2016	2016	2	0	2	Export	268	Georgia	GEO	757	Switzerland	CHE								05	VEGETABLES AND FRUIT	1	No Quantity							821086			0
S3	2016	2016	2016	2	0	2	Export	268	Georgia	GEO	784	United Arab Emirates	ARE								05	VEGETABLES AND FRUIT	1	No Quantity							108228			0
S3	2016	2016	2016	2	0	2	Export	268	Georgia	GEO	788	Tunisia	TUN								05	VEGETABLES AND FRUIT	1	No Quantity							4386569			0
S3	2016	2016	2016	2	0	2	Export	268	Georgia	GEO	792	Turkey	TUR								05	VEGETABLES AND FRUIT	1	No Quantity							3088373			0
S3	2016	2016	2016	2	0	2	Export	268	Georgia	GEO	795	Turkmenistan	TKM								05	VEGETABLES AND FRUIT	1	No Quantity							164688			0
S3	2016	2016	2016	2	0	2	Export	268	Georgia	GEO	804	Ukraine	UKR								05	VEGETABLES AND FRUIT	1	No Quantity							7748212			0
S3	2016	2016	2016	2	0	2	Export	268	Georgia	GEO	818	Egypt	EGY								05	VEGETABLES AND FRUIT	1	No Quantity							981500			0
S3	2016	2016	2016	2	0	2	Export	268	Georgia	GEO	826	United Kingdom	GBR								05	VEGETABLES AND FRUIT	1	No Quantity							3192232			0
S3	2016	2016	2016	2	0	2	Export	268	Georgia	GEO	842	USA	USA								05	VEGETABLES AND FRUIT	1	No Quantity							3202793			0
S3	2016	2016	2016	2	0	2	Export	268	Georgia	GEO	860	Uzbekistan	UZB								05	VEGETABLES AND FRUIT	1	No Quantity							326375			0
S3	2016	2016	2016	2	0	2	Export	251	France	FRA	0	World	WLD								06	SUGAR,SUGR.PREPTNS,HONEY	1	No Quantity							1477021901			0
S3	2016	2016	2016	2	0	2	Export	251	France	FRA	4	Afghanistan	AFG								06	SUGAR,SUGR.PREPTNS,HONEY	1	No Quantity							8629			0
S3	2016	2016	2016	2	0	2	Export	251	France	FRA	8	Albania	ALB								06	SUGAR,SUGR.PREPTNS,HONEY	1	No Quantity							26943			0
S3	2016	2016	2016	2	0	2	Export	251	France	FRA	12	Algeria	DZA								06	SUGAR,SUGR.PREPTNS,HONEY	1	No Quantity							14818029			0
S3	2016	2016	2016	2	0	2	Export	251	France	FRA	20	Andorra	AND								06	SUGAR,SUGR.PREPTNS,HONEY	1	No Quantity							1724090			0
S3	2016	2016	2016	2	0	2	Export	251	France	FRA	24	Angola	AGO								06	SUGAR,SUGR.PREPTNS,HONEY	1	No Quantity							56354			0
S3	2016	2016	2016	2	0	2	Export	251	France	FRA	28	Antigua and Barbuda	ATG								06	SUGAR,SUGR.PREPTNS,HONEY	1	No Quantity							797			0
S3	2016	2016	2016	2	0	2	Export	251	France	FRA	31	Azerbaijan	AZE								06	SUGAR,SUGR.PREPTNS,HONEY	1	No Quantity							8200			0
S3	2016	2016	2016	2	0	2	Export	251	France	FRA	32	Argentina	ARG								06	SUGAR,SUGR.PREPTNS,HONEY	1	No Quantity							21075			0
S3	2016	2016	2016	2	0	2	Export	251	France	FRA	36	Australia	AUS								06	SUGAR,SUGR.PREPTNS,HONEY	1	No Quantity							3576879			0
S3	2016	2016	2016	2	0	2	Export	251	France	FRA	40	Austria	AUT								06	SUGAR,SUGR.PREPTNS,HONEY	1	No Quantity							4100003			0
S3	2016	2016	2016	2	0	2	Export	251	France	FRA	44	Bahamas	BHS								06	SUGAR,SUGR.PREPTNS,HONEY	1	No Quantity							293			0
S3	2016	2016	2016	2	0	2	Export	251	France	FRA	48	Bahrain	BHR								06	SUGAR,SUGR.PREPTNS,HONEY	1	No Quantity							352084			0
S3	2016	2016	2016	2	0	2	Export	251	France	FRA	50	Bangladesh	BGD								06	SUGAR,SUGR.PREPTNS,HONEY	1	No Quantity							46878			0
S3	2016	2016	2016	2	0	2	Export	251	France	FRA	51	Armenia	ARM								06	SUGAR,SUGR.PREPTNS,HONEY	1	No Quantity							74131			0
S3	2016	2016	2016	2	0	2	Export	251	France	FRA	56	Belgium	BEL								06	SUGAR,SUGR.PREPTNS,HONEY	1	No Quantity							210315942			0
S3	2016	2016	2016	2	0	2	Export	251	France	FRA	70	Bosnia Herzegovina	BIH								06	SUGAR,SUGR.PREPTNS,HONEY	1	No Quantity							164735			0
S3	2016	2016	2016	2	0	2	Export	251	France	FRA	72	Botswana	BWA								06	SUGAR,SUGR.PREPTNS,HONEY	1	No Quantity							1753			0
S3	2016	2016	2016	2	0	2	Export	251	France	FRA	76	Brazil	BRA								06	SUGAR,SUGR.PREPTNS,HONEY	1	No Quantity							1344174			0
S3	2016	2016	2016	2	0	2	Export	251	France	FRA	92	Br. Virgin Isds	VGB								06	SUGAR,SUGR.PREPTNS,HONEY	1	No Quantity							518			0
S3	2016	2016	2016	2	0	2	Export	251	France	FRA	96	Brunei Darussalam	BRN								06	SUGAR,SUGR.PREPTNS,HONEY	1	No Quantity							1129			0
S3	2016	2016	2016	2	0	2	Export	251	France	FRA	100	Bulgaria	BGR								06	SUGAR,SUGR.PREPTNS,HONEY	1	No Quantity							2440748			0
S3	2016	2016	2016	2	0	2	Export	251	France	FRA	104	Myanmar	MMR								06	SUGAR,SUGR.PREPTNS,HONEY	1	No Quantity							15808			0
S3	2016	2016	2016	2	0	2	Export	251	France	FRA	112	Belarus	BLR								06	SUGAR,SUGR.PREPTNS,HONEY	1	No Quantity							25431			0
S3	2016	2016	2016	2	0	2	Export	251	France	FRA	116	Cambodia	KHM								06	SUGAR,SUGR.PREPTNS,HONEY	1	No Quantity							51252			0
S3	2016	2016	2016	2	0	2	Export	251	France	FRA	120	Cameroon	CMR								06	SUGAR,SUGR.PREPTNS,HONEY	1	No Quantity							14212615			0
S3	2016	2016	2016	2	0	2	Export	251	France	FRA	124	Canada	CAN								06	SUGAR,SUGR.PREPTNS,HONEY	1	No Quantity							3296659			0
S3	2016	2016	2016	2	0	2	Export	251	France	FRA	140	Central African Rep.	CAF								06	SUGAR,SUGR.PREPTNS,HONEY	1	No Quantity							169289			0
S3	2016	2016	2016	2	0	2	Export	251	France	FRA	144	Sri Lanka	LKA								06	SUGAR,SUGR.PREPTNS,HONEY	1	No Quantity							6170182			0
S3	2016	2016	2016	2	0	2	Export	251	France	FRA	148	Chad	TCD								06	SUGAR,SUGR.PREPTNS,HONEY	1	No Quantity							183940			0
S3	2016	2016	2016	2	0	2	Export	251	France	FRA	152	Chile	CHL								06	SUGAR,SUGR.PREPTNS,HONEY	1	No Quantity							644002			0
S3	2016	2016	2016	2	0	2	Export	251	France	FRA	156	China	CHN								06	SUGAR,SUGR.PREPTNS,HONEY	1	No Quantity							6459975			0
S3	2016	2016	2016	2	0	2	Export	251	France	FRA	170	Colombia	COL								06	SUGAR,SUGR.PREPTNS,HONEY	1	No Quantity							165025			0
S3	2016	2016	2016	2	0	2	Export	251	France	FRA	174	Comoros	COM								06	SUGAR,SUGR.PREPTNS,HONEY	1	No Quantity							26076			0
S3	2016	2016	2016	2	0	2	Export	251	France	FRA	178	Congo	COG								06	SUGAR,SUGR.PREPTNS,HONEY	1	No Quantity							312932			0
S3	2016	2016	2016	2	0	2	Export	251	France	FRA	180	Dem. Rep. of the Congo	COD								06	SUGAR,SUGR.PREPTNS,HONEY	1	No Quantity							154624			0
S3	2016	2016	2016	2	0	2	Export	251	France	FRA	188	Costa Rica	CRI								06	SUGAR,SUGR.PREPTNS,HONEY	1	No Quantity							7509			0
S3	2016	2016	2016	2	0	2	Export	251	France	FRA	191	Croatia	HRV								06	SUGAR,SUGR.PREPTNS,HONEY	1	No Quantity							361150			0
S3	2016	2016	2016	2	0	2	Export	251	France	FRA	192	Cuba	CUB								06	SUGAR,SUGR.PREPTNS,HONEY	1	No Quantity							398			0
S3	2016	2016	2016	2	0	2	Export	251	France	FRA	196	Cyprus	CYP								06	SUGAR,SUGR.PREPTNS,HONEY	1	No Quantity							925623			0
S3	2016	2016	2016	2	0	2	Export	251	France	FRA	203	Czechia	CZE								06	SUGAR,SUGR.PREPTNS,HONEY	1	No Quantity							3961882			0
S3	2016	2016	2016	2	0	2	Export	251	France	FRA	204	Benin	BEN								06	SUGAR,SUGR.PREPTNS,HONEY	1	No Quantity							4634671			0
S3	2016	2016	2016	2	0	2	Export	251	France	FRA	208	Denmark	DNK								06	SUGAR,SUGR.PREPTNS,HONEY	1	No Quantity							6628790			0
S3	2016	2016	2016	2	0	2	Export	251	France	FRA	214	Dominican Rep.	DOM								06	SUGAR,SUGR.PREPTNS,HONEY	1	No Quantity							61908			0
S3	2016	2016	2016	2	0	2	Export	251	France	FRA	218	Ecuador	ECU								06	SUGAR,SUGR.PREPTNS,HONEY	1	No Quantity							55			0
S3	2016	2016	2016	2	0	2	Export	251	France	FRA	222	El Salvador	SLV								06	SUGAR,SUGR.PREPTNS,HONEY	1	No Quantity							4			0
S3	2016	2016	2016	2	0	2	Export	251	France	FRA	226	Equatorial Guinea	GNQ								06	SUGAR,SUGR.PREPTNS,HONEY	1	No Quantity							1552452			0
S3	2016	2016	2016	2	0	2	Export	251	France	FRA	231	Ethiopia	ETH								06	SUGAR,SUGR.PREPTNS,HONEY	1	No Quantity							34399			0
S3	2016	2016	2016	2	0	2	Export	251	France	FRA	233	Estonia	EST								06	SUGAR,SUGR.PREPTNS,HONEY	1	No Quantity							184035			0
S3	2016	2016	2016	2	0	2	Export	251	France	FRA	246	Finland	FIN								06	SUGAR,SUGR.PREPTNS,HONEY	1	No Quantity							1391356			0
S3	2016	2016	2016	2	0	2	Export	251	France	FRA	258	French Polynesia	PYF								06	SUGAR,SUGR.PREPTNS,HONEY	1	No Quantity							1601238			0
S3	2016	2016	2016	2	0	2	Export	251	France	FRA	260	Fr. South Antarctic Terr.	ATF								06	SUGAR,SUGR.PREPTNS,HONEY	1	No Quantity							44			0
S3	2016	2016	2016	2	0	2	Export	251	France	FRA	262	Djibouti	DJI								06	SUGAR,SUGR.PREPTNS,HONEY	1	No Quantity							170146			0
S3	2016	2016	2016	2	0	2	Export	251	France	FRA	266	Gabon	GAB								06	SUGAR,SUGR.PREPTNS,HONEY	1	No Quantity							1092467			0
S3	2016	2016	2016	2	0	2	Export	251	France	FRA	268	Georgia	GEO								06	SUGAR,SUGR.PREPTNS,HONEY	1	No Quantity							620955			0
S3	2016	2016	2016	2	0	2	Export	251	France	FRA	270	Gambia	GMB								06	SUGAR,SUGR.PREPTNS,HONEY	1	No Quantity							282942			0
S3	2016	2016	2016	2	0	2	Export	251	France	FRA	275	State of Palestine	PSE								06	SUGAR,SUGR.PREPTNS,HONEY	1	No Quantity							1738779			0
S3	2016	2016	2016	2	0	2	Export	251	France	FRA	276	Germany	DEU								06	SUGAR,SUGR.PREPTNS,HONEY	1	No Quantity							164187454			0
S3	2016	2016	2016	2	0	2	Export	251	France	FRA	288	Ghana	GHA								06	SUGAR,SUGR.PREPTNS,HONEY	1	No Quantity							4361520			0
S3	2016	2016	2016	2	0	2	Export	251	France	FRA	292	Gibraltar	GIB								06	SUGAR,SUGR.PREPTNS,HONEY	1	No Quantity							943			0
S3	2016	2016	2016	2	0	2	Export	251	France	FRA	300	Greece	GRC								06	SUGAR,SUGR.PREPTNS,HONEY	1	No Quantity							31964815			0
S3	2016	2016	2016	2	0	2	Export	251	France	FRA	308	Grenada	GRD								06	SUGAR,SUGR.PREPTNS,HONEY	1	No Quantity							20			0
S3	2016	2016	2016	2	0	2	Export	251	France	FRA	324	Guinea	GIN								06	SUGAR,SUGR.PREPTNS,HONEY	1	No Quantity							1190786			0
S3	2016	2016	2016	2	0	2	Export	251	France	FRA	332	Haiti	HTI								06	SUGAR,SUGR.PREPTNS,HONEY	1	No Quantity							31686			0
S3	2016	2016	2016	2	0	2	Export	251	France	FRA	344	China, Hong Kong SAR	HKG								06	SUGAR,SUGR.PREPTNS,HONEY	1	No Quantity							1984916			0
S3	2016	2016	2016	2	0	2	Export	251	France	FRA	348	Hungary	HUN								06	SUGAR,SUGR.PREPTNS,HONEY	1	No Quantity							3015673			0
S3	2016	2016	2016	2	0	2	Export	251	France	FRA	352	Iceland	ISL								06	SUGAR,SUGR.PREPTNS,HONEY	1	No Quantity							143726			0
S3	2016	2016	2016	2	0	2	Export	251	France	FRA	360	Indonesia	IDN								06	SUGAR,SUGR.PREPTNS,HONEY	1	No Quantity							527941			0
S3	2016	2016	2016	2	0	2	Export	251	France	FRA	364	Iran	IRN								06	SUGAR,SUGR.PREPTNS,HONEY	1	No Quantity							503179			0
S3	2016	2016	2016	2	0	2	Export	251	France	FRA	368	Iraq	IRQ								06	SUGAR,SUGR.PREPTNS,HONEY	1	No Quantity							2394			0
S3	2016	2016	2016	2	0	2	Export	251	France	FRA	372	Ireland	IRL								06	SUGAR,SUGR.PREPTNS,HONEY	1	No Quantity							47474020			0
S3	2016	2016	2016	2	0	2	Export	251	France	FRA	376	Israel	ISR								06	SUGAR,SUGR.PREPTNS,HONEY	1	No Quantity							13844311			0
S3	2016	2016	2016	2	0	2	Export	251	France	FRA	381	Italy	ITA								06	SUGAR,SUGR.PREPTNS,HONEY	1	No Quantity							227052935			0
S3	2016	2016	2016	2	0	2	Export	251	France	FRA	384	Côte d'Ivoire	CIV								06	SUGAR,SUGR.PREPTNS,HONEY	1	No Quantity							873666			0
S3	2016	2016	2016	2	0	2	Export	251	France	FRA	392	Japan	JPN								06	SUGAR,SUGR.PREPTNS,HONEY	1	No Quantity							10194134			0
S3	2016	2016	2016	2	0	2	Export	251	France	FRA	398	Kazakhstan	KAZ								06	SUGAR,SUGR.PREPTNS,HONEY	1	No Quantity							10482			0
S3	2016	2016	2016	2	0	2	Export	251	France	FRA	400	Jordan	JOR								06	SUGAR,SUGR.PREPTNS,HONEY	1	No Quantity							1079956			0
S3	2016	2016	2016	2	0	2	Export	251	France	FRA	404	Kenya	KEN								06	SUGAR,SUGR.PREPTNS,HONEY	1	No Quantity							32895			0
S3	2016	2016	2016	2	0	2	Export	251	France	FRA	410	Rep. of Korea	KOR								06	SUGAR,SUGR.PREPTNS,HONEY	1	No Quantity							3272414			0
S3	2016	2016	2016	2	0	2	Export	251	France	FRA	414	Kuwait	KWT								06	SUGAR,SUGR.PREPTNS,HONEY	1	No Quantity							2321110			0
S3	2016	2016	2016	2	0	2	Export	251	France	FRA	417	Kyrgyzstan	KGZ								06	SUGAR,SUGR.PREPTNS,HONEY	1	No Quantity							486			0
S3	2016	2016	2016	2	0	2	Export	251	France	FRA	418	Lao People's Dem. Rep.	LAO								06	SUGAR,SUGR.PREPTNS,HONEY	1	No Quantity							3551			0
S3	2016	2016	2016	2	0	2	Export	251	France	FRA	422	Lebanon	LBN								06	SUGAR,SUGR.PREPTNS,HONEY	1	No Quantity							5803734			0
S3	2016	2016	2016	2	0	2	Export	251	France	FRA	428	Latvia	LVA								06	SUGAR,SUGR.PREPTNS,HONEY	1	No Quantity							466451			0
S3	2016	2016	2016	2	0	2	Export	251	France	FRA	430	Liberia	LBR								06	SUGAR,SUGR.PREPTNS,HONEY	1	No Quantity							188740			0
S3	2016	2016	2016	2	0	2	Export	251	France	FRA	434	Libya	LBY								06	SUGAR,SUGR.PREPTNS,HONEY	1	No Quantity							10868971			0
S3	2016	2016	2016	2	0	2	Export	251	France	FRA	440	Lithuania	LTU								06	SUGAR,SUGR.PREPTNS,HONEY	1	No Quantity							538423			0
S3	2016	2016	2016	2	0	2	Export	251	France	FRA	442	Luxembourg	LUX								06	SUGAR,SUGR.PREPTNS,HONEY	1	No Quantity							2323475			0
S3	2016	2016	2016	2	0	2	Export	251	France	FRA	446	China, Macao SAR	MAC								06	SUGAR,SUGR.PREPTNS,HONEY	1	No Quantity							27957			0
S3	2016	2016	2016	2	0	2	Export	251	France	FRA	450	Madagascar	MDG								06	SUGAR,SUGR.PREPTNS,HONEY	1	No Quantity							263173			0
S3	2016	2016	2016	2	0	2	Export	251	France	FRA	458	Malaysia	MYS								06	SUGAR,SUGR.PREPTNS,HONEY	1	No Quantity							740587			0
S3	2016	2016	2016	2	0	2	Export	251	France	FRA	462	Maldives	MDV								06	SUGAR,SUGR.PREPTNS,HONEY	1	No Quantity							61611			0
S3	2016	2016	2016	2	0	2	Export	251	France	FRA	466	Mali	MLI								06	SUGAR,SUGR.PREPTNS,HONEY	1	No Quantity							370743			0
S3	2016	2016	2016	2	0	2	Export	251	France	FRA	470	Malta	MLT								06	SUGAR,SUGR.PREPTNS,HONEY	1	No Quantity							334080			0
S3	2016	2016	2016	2	0	2	Export	251	France	FRA	478	Mauritania	MRT								06	SUGAR,SUGR.PREPTNS,HONEY	1	No Quantity							121076			0
S3	2016	2016	2016	2	0	2	Export	251	France	FRA	480	Mauritius	MUS								06	SUGAR,SUGR.PREPTNS,HONEY	1	No Quantity							605441			0
S3	2016	2016	2016	2	0	2	Export	251	France	FRA	484	Mexico	MEX								06	SUGAR,SUGR.PREPTNS,HONEY	1	No Quantity							233214			0
S3	2016	2016	2016	2	0	2	Export	251	France	FRA	490	Other Asia, nes									06	SUGAR,SUGR.PREPTNS,HONEY	1	No Quantity							1377095			0
S3	2016	2016	2016	2	0	2	Export	251	France	FRA	496	Mongolia	MNG								06	SUGAR,SUGR.PREPTNS,HONEY	1	No Quantity							90482			0
S3	2016	2016	2016	2	0	2	Export	251	France	FRA	498	Rep. of Moldova	MDA								06	SUGAR,SUGR.PREPTNS,HONEY	1	No Quantity							17785			0
S3	2016	2016	2016	2	0	2	Export	251	France	FRA	499	Montenegro	MNE								06	SUGAR,SUGR.PREPTNS,HONEY	1	No Quantity							3060			0
S3	2016	2016	2016	2	0	2	Export	251	France	FRA	504	Morocco	MAR								06	SUGAR,SUGR.PREPTNS,HONEY	1	No Quantity							1999170			0
S3	2016	2016	2016	2	0	2	Export	251	France	FRA	508	Mozambique	MOZ								06	SUGAR,SUGR.PREPTNS,HONEY	1	No Quantity							10519			0
S3	2016	2016	2016	2	0	2	Export	251	France	FRA	512	Oman	OMN								06	SUGAR,SUGR.PREPTNS,HONEY	1	No Quantity							170032			0
S3	2016	2016	2016	2	0	2	Export	251	France	FRA	528	Netherlands	NLD								06	SUGAR,SUGR.PREPTNS,HONEY	1	No Quantity							40368925			0
S3	2016	2016	2016	2	0	2	Export	251	France	FRA	531	Curaçao	CUW								06	SUGAR,SUGR.PREPTNS,HONEY	1	No Quantity							2052			0
S3	2016	2016	2016	2	0	2	Export	251	France	FRA	534	Saint Maarten	SXM								06	SUGAR,SUGR.PREPTNS,HONEY	1	No Quantity							64706			0
S3	2016	2016	2016	2	0	2	Export	251	France	FRA	540	New Caledonia	NCL								06	SUGAR,SUGR.PREPTNS,HONEY	1	No Quantity							2144998			0
S3	2016	2016	2016	2	0	2	Export	251	France	FRA	548	Vanuatu	VUT								06	SUGAR,SUGR.PREPTNS,HONEY	1	No Quantity							35981			0
S3	2016	2016	2016	2	0	2	Export	251	France	FRA	554	New Zealand	NZL								06	SUGAR,SUGR.PREPTNS,HONEY	1	No Quantity							884932			0
S3	2016	2016	2016	2	0	2	Export	251	France	FRA	562	Niger	NER								06	SUGAR,SUGR.PREPTNS,HONEY	1	No Quantity							3662500			0
S3	2016	2016	2016	2	0	2	Export	251	France	FRA	566	Nigeria	NGA								06	SUGAR,SUGR.PREPTNS,HONEY	1	No Quantity							3088422			0
S3	2016	2016	2016	2	0	2	Export	251	France	FRA	579	Norway	NOR								06	SUGAR,SUGR.PREPTNS,HONEY	1	No Quantity							3028323			0
S3	2016	2016	2016	2	0	2	Export	251	France	FRA	586	Pakistan	PAK								06	SUGAR,SUGR.PREPTNS,HONEY	1	No Quantity							784025			0
S3	2016	2016	2016	2	0	2	Export	251	France	FRA	591	Panama	PAN								06	SUGAR,SUGR.PREPTNS,HONEY	1	No Quantity							10799			0
S3	2016	2016	2016	2	0	2	Export	251	France	FRA	598	Papua New Guinea	PNG								06	SUGAR,SUGR.PREPTNS,HONEY	1	No Quantity							558			0
S3	2016	2016	2016	2	0	2	Export	251	France	FRA	600	Paraguay	PRY								06	SUGAR,SUGR.PREPTNS,HONEY	1	No Quantity							14730			0
S3	2016	2016	2016	2	0	2	Export	251	France	FRA	604	Peru	PER								06	SUGAR,SUGR.PREPTNS,HONEY	1	No Quantity							9730			0
S3	2016	2016	2016	2	0	2	Export	251	France	FRA	608	Philippines	PHL								06	SUGAR,SUGR.PREPTNS,HONEY	1	No Quantity							231032			0
S3	2016	2016	2016	2	0	2	Export	251	France	FRA	616	Poland	POL								06	SUGAR,SUGR.PREPTNS,HONEY	1	No Quantity							12352810			0
S3	2016	2016	2016	2	0	2	Export	251	France	FRA	620	Portugal	PRT								06	SUGAR,SUGR.PREPTNS,HONEY	1	No Quantity							4659659			0
S3	2016	2016	2016	2	0	2	Export	251	France	FRA	634	Qatar	QAT								06	SUGAR,SUGR.PREPTNS,HONEY	1	No Quantity							203915			0
S3	2016	2016	2016	2	0	2	Export	251	France	FRA	642	Romania	ROU								06	SUGAR,SUGR.PREPTNS,HONEY	1	No Quantity							11675145			0
S3	2016	2016	2016	2	0	2	Export	251	France	FRA	643	Russian Federation	RUS								06	SUGAR,SUGR.PREPTNS,HONEY	1	No Quantity							4965971			0
S3	2016	2016	2016	2	0	2	Export	251	France	FRA	646	Rwanda	RWA								06	SUGAR,SUGR.PREPTNS,HONEY	1	No Quantity							2724			0
S3	2016	2016	2016	2	0	2	Export	251	France	FRA	652	Saint Barthélemy	BLM								06	SUGAR,SUGR.PREPTNS,HONEY	1	No Quantity							78809			0
S3	2016	2016	2016	2	0	2	Export	251	France	FRA	662	Saint Lucia	LCA								06	SUGAR,SUGR.PREPTNS,HONEY	1	No Quantity							2964			0
S3	2016	2016	2016	2	0	2	Export	251	France	FRA	666	Saint Pierre and Miquelon	SPM								06	SUGAR,SUGR.PREPTNS,HONEY	1	No Quantity							81828			0
S3	2016	2016	2016	2	0	2	Export	251	France	FRA	674	San Marino	SMR								06	SUGAR,SUGR.PREPTNS,HONEY	1	No Quantity							9			0
S3	2016	2016	2016	2	0	2	Export	251	France	FRA	682	Saudi Arabia	SAU								06	SUGAR,SUGR.PREPTNS,HONEY	1	No Quantity							3843488			0
S3	2016	2016	2016	2	0	2	Export	251	France	FRA	686	Senegal	SEN								06	SUGAR,SUGR.PREPTNS,HONEY	1	No Quantity							8536185			0
S3	2016	2016	2016	2	0	2	Export	251	France	FRA	688	Serbia	SRB								06	SUGAR,SUGR.PREPTNS,HONEY	1	No Quantity							125686			0
S3	2016	2016	2016	2	0	2	Export	251	France	FRA	690	Seychelles	SYC								06	SUGAR,SUGR.PREPTNS,HONEY	1	No Quantity							36652			0
S3	2016	2016	2016	2	0	2	Export	251	France	FRA	694	Sierra Leone	SLE								06	SUGAR,SUGR.PREPTNS,HONEY	1	No Quantity							3137585			0
S3	2016	2016	2016	2	0	2	Export	251	France	FRA	699	India	IND								06	SUGAR,SUGR.PREPTNS,HONEY	1	No Quantity							566824			0
S3	2016	2016	2016	2	0	2	Export	251	France	FRA	702	Singapore	SGP								06	SUGAR,SUGR.PREPTNS,HONEY	1	No Quantity							2114743			0
S3	2016	2016	2016	2	0	2	Export	251	France	FRA	703	Slovakia	SVK								06	SUGAR,SUGR.PREPTNS,HONEY	1	No Quantity							761671			0
S3	2016	2016	2016	2	0	2	Export	251	France	FRA	704	Viet Nam	VNM								06	SUGAR,SUGR.PREPTNS,HONEY	1	No Quantity							625800			0
S3	2016	2016	2016	2	0	2	Export	251	France	FRA	705	Slovenia	SVN								06	SUGAR,SUGR.PREPTNS,HONEY	1	No Quantity							977432			0
S3	2016	2016	2016	2	0	2	Export	251	France	FRA	710	South Africa	ZAF								06	SUGAR,SUGR.PREPTNS,HONEY	1	No Quantity							6793343			0
S3	2016	2016	2016	2	0	2	Export	251	France	FRA	724	Spain	ESP								06	SUGAR,SUGR.PREPTNS,HONEY	1	No Quantity							234018095			0
S3	2016	2016	2016	2	0	2	Export	251	France	FRA	748	Swaziland	SWZ								06	SUGAR,SUGR.PREPTNS,HONEY	1	No Quantity							60632			0
S3	2016	2016	2016	2	0	2	Export	251	France	FRA	752	Sweden	SWE								06	SUGAR,SUGR.PREPTNS,HONEY	1	No Quantity							11283437			0
S3	2016	2016	2016	2	0	2	Export	251	France	FRA	757	Switzerland	CHE								06	SUGAR,SUGR.PREPTNS,HONEY	1	No Quantity							37984872			0
S3	2016	2016	2016	2	0	2	Export	251	France	FRA	760	Syria	SYR								06	SUGAR,SUGR.PREPTNS,HONEY	1	No Quantity							1593366			0
S3	2016	2016	2016	2	0	2	Export	251	France	FRA	764	Thailand	THA								06	SUGAR,SUGR.PREPTNS,HONEY	1	No Quantity							1495175			0
S3	2016	2016	2016	2	0	2	Export	251	France	FRA	768	Togo	TGO								06	SUGAR,SUGR.PREPTNS,HONEY	1	No Quantity							2637162			0
S3	2016	2016	2016	2	0	2	Export	251	France	FRA	780	Trinidad and Tobago	TTO								06	SUGAR,SUGR.PREPTNS,HONEY	1	No Quantity							25565			0
S3	2016	2016	2016	2	0	2	Export	251	France	FRA	784	United Arab Emirates	ARE								06	SUGAR,SUGR.PREPTNS,HONEY	1	No Quantity							9087452			0
S3	2016	2016	2016	2	0	2	Export	251	France	FRA	788	Tunisia	TUN								06	SUGAR,SUGR.PREPTNS,HONEY	1	No Quantity							1442745			0
S3	2016	2016	2016	2	0	2	Export	251	France	FRA	792	Turkey	TUR								06	SUGAR,SUGR.PREPTNS,HONEY	1	No Quantity							9604210			0
S3	2016	2016	2016	2	0	2	Export	251	France	FRA	796	Turks and Caicos Isds	TCA								06	SUGAR,SUGR.PREPTNS,HONEY	1	No Quantity							31			0
S3	2016	2016	2016	2	0	2	Export	251	France	FRA	800	Uganda	UGA								06	SUGAR,SUGR.PREPTNS,HONEY	1	No Quantity							19624			0
S3	2016	2016	2016	2	0	2	Export	251	France	FRA	804	Ukraine	UKR								06	SUGAR,SUGR.PREPTNS,HONEY	1	No Quantity							287190			0
S3	2016	2016	2016	2	0	2	Export	251	France	FRA	807	North Macedonia	MKD								06	SUGAR,SUGR.PREPTNS,HONEY	1	No Quantity							4822			0
S3	2016	2016	2016	2	0	2	Export	251	France	FRA	818	Egypt	EGY								06	SUGAR,SUGR.PREPTNS,HONEY	1	No Quantity							6481771			0
S3	2016	2016	2016	2	0	2	Export	251	France	FRA	826	United Kingdom	GBR								06	SUGAR,SUGR.PREPTNS,HONEY	1	No Quantity							187715285			0
S3	2016	2016	2016	2	0	2	Export	251	France	FRA	834	United Rep. of Tanzania	TZA								06	SUGAR,SUGR.PREPTNS,HONEY	1	No Quantity							1393315			0
S3	2016	2016	2016	2	0	2	Export	251	France	FRA	842	USA	USA								06	SUGAR,SUGR.PREPTNS,HONEY	1	No Quantity							13975934			0
S3	2016	2016	2016	2	0	2	Export	251	France	FRA	854	Burkina Faso	BFA								06	SUGAR,SUGR.PREPTNS,HONEY	1	No Quantity							3081446			0
S3	2016	2016	2016	2	0	2	Export	251	France	FRA	858	Uruguay	URY								06	SUGAR,SUGR.PREPTNS,HONEY	1	No Quantity							238229			0
S3	2016	2016	2016	2	0	2	Export	251	France	FRA	860	Uzbekistan	UZB								06	SUGAR,SUGR.PREPTNS,HONEY	1	No Quantity							657			0
S3	2016	2016	2016	2	0	2	Export	251	France	FRA	862	Venezuela	VEN								06	SUGAR,SUGR.PREPTNS,HONEY	1	No Quantity							541			0
S3	2016	2016	2016	2	0	2	Export	251	France	FRA	876	Wallis and Futuna Isds	WLF								06	SUGAR,SUGR.PREPTNS,HONEY	1	No Quantity							47051			0
S3	2016	2016	2016	2	0	2	Export	251	France	FRA	887	Yemen	YEM								06	SUGAR,SUGR.PREPTNS,HONEY	1	No Quantity							92556			0
S3	2016	2016	2016	2	0	2	Export	251	France	FRA	894	Zambia	ZMB								06	SUGAR,SUGR.PREPTNS,HONEY	1	No Quantity							1173			0
S3	2016	2016	2016	2	0	2	Export	251	France	FRA	899	Areas, nes									06	SUGAR,SUGR.PREPTNS,HONEY	1	No Quantity							1661775			0
S3	2016	2016	2016	2	0	2	Export	268	Georgia	GEO	0	World	WLD								06	SUGAR,SUGR.PREPTNS,HONEY	1	No Quantity							5392074			0
S3	2016	2016	2016	2	0	2	Export	268	Georgia	GEO	31	Azerbaijan	AZE								06	SUGAR,SUGR.PREPTNS,HONEY	1	No Quantity							4015654			0
S3	2016	2016	2016	2	0	2	Export	268	Georgia	GEO	51	Armenia	ARM								06	SUGAR,SUGR.PREPTNS,HONEY	1	No Quantity							1112			0
S3	2016	2016	2016	2	0	2	Export	268	Georgia	GEO	112	Belarus	BLR								06	SUGAR,SUGR.PREPTNS,HONEY	1	No Quantity							264787			0
S3	2016	2016	2016	2	0	2	Export	268	Georgia	GEO	156	China	CHN								06	SUGAR,SUGR.PREPTNS,HONEY	1	No Quantity							3641			0
S3	2016	2016	2016	2	0	2	Export	268	Georgia	GEO	276	Germany	DEU								06	SUGAR,SUGR.PREPTNS,HONEY	1	No Quantity							5602			0
S3	2016	2016	2016	2	0	2	Export	268	Georgia	GEO	288	Ghana	GHA								06	SUGAR,SUGR.PREPTNS,HONEY	1	No Quantity							16			0
S3	2016	2016	2016	2	0	2	Export	268	Georgia	GEO	364	Iran	IRN								06	SUGAR,SUGR.PREPTNS,HONEY	1	No Quantity							560430			0
S3	2016	2016	2016	2	0	2	Export	268	Georgia	GEO	368	Iraq	IRQ								06	SUGAR,SUGR.PREPTNS,HONEY	1	No Quantity							11356			0
S3	2016	2016	2016	2	0	2	Export	268	Georgia	GEO	376	Israel	ISR								06	SUGAR,SUGR.PREPTNS,HONEY	1	No Quantity							10			0
S3	2016	2016	2016	2	0	2	Export	268	Georgia	GEO	398	Kazakhstan	KAZ								06	SUGAR,SUGR.PREPTNS,HONEY	1	No Quantity							246615			0
S3	2016	2016	2016	2	0	2	Export	268	Georgia	GEO	410	Rep. of Korea	KOR								06	SUGAR,SUGR.PREPTNS,HONEY	1	No Quantity							346			0
S3	2016	2016	2016	2	0	2	Export	268	Georgia	GEO	414	Kuwait	KWT								06	SUGAR,SUGR.PREPTNS,HONEY	1	No Quantity							13706			0
S3	2016	2016	2016	2	0	2	Export	268	Georgia	GEO	422	Lebanon	LBN								06	SUGAR,SUGR.PREPTNS,HONEY	1	No Quantity							1035			0
S3	2016	2016	2016	2	0	2	Export	268	Georgia	GEO	440	Lithuania	LTU								06	SUGAR,SUGR.PREPTNS,HONEY	1	No Quantity							308			0
S3	2016	2016	2016	2	0	2	Export	268	Georgia	GEO	591	Panama	PAN								06	SUGAR,SUGR.PREPTNS,HONEY	1	No Quantity							2408			0
S3	2016	2016	2016	2	0	2	Export	268	Georgia	GEO	643	Russian Federation	RUS								06	SUGAR,SUGR.PREPTNS,HONEY	1	No Quantity							191194			0
S3	2016	2016	2016	2	0	2	Export	268	Georgia	GEO	699	India	IND								06	SUGAR,SUGR.PREPTNS,HONEY	1	No Quantity							822			0
S3	2016	2016	2016	2	0	2	Export	268	Georgia	GEO	752	Sweden	SWE								06	SUGAR,SUGR.PREPTNS,HONEY	1	No Quantity							99			0
S3	2016	2016	2016	2	0	2	Export	268	Georgia	GEO	784	United Arab Emirates	ARE								06	SUGAR,SUGR.PREPTNS,HONEY	1	No Quantity							867			0
S3	2016	2016	2016	2	0	2	Export	268	Georgia	GEO	804	Ukraine	UKR								06	SUGAR,SUGR.PREPTNS,HONEY	1	No Quantity							57009			0
S3	2016	2016	2016	2	0	2	Export	268	Georgia	GEO	842	USA	USA								06	SUGAR,SUGR.PREPTNS,HONEY	1	No Quantity							15060			0
S3	2016	2016	2016	2	0	2	Export	251	France	FRA	0	World	WLD								07	COFFEE,TEA,COCOA,SPICES	1	No Quantity							3337260217			0
S3	2016	2016	2016	2	0	2	Export	251	France	FRA	8	Albania	ALB								07	COFFEE,TEA,COCOA,SPICES	1	No Quantity							75928			0
S3	2016	2016	2016	2	0	2	Export	251	France	FRA	12	Algeria	DZA								07	COFFEE,TEA,COCOA,SPICES	1	No Quantity							17662157			0
S3	2016	2016	2016	2	0	2	Export	251	France	FRA	20	Andorra	AND								07	COFFEE,TEA,COCOA,SPICES	1	No Quantity							1005988			0
S3	2016	2016	2016	2	0	2	Export	251	France	FRA	24	Angola	AGO								07	COFFEE,TEA,COCOA,SPICES	1	No Quantity							927			0
S3	2016	2016	2016	2	0	2	Export	251	France	FRA	28	Antigua and Barbuda	ATG								07	COFFEE,TEA,COCOA,SPICES	1	No Quantity							30584			0
S3	2016	2016	2016	2	0	2	Export	251	France	FRA	31	Azerbaijan	AZE								07	COFFEE,TEA,COCOA,SPICES	1	No Quantity							142587			0
S3	2016	2016	2016	2	0	2	Export	251	France	FRA	32	Argentina	ARG								07	COFFEE,TEA,COCOA,SPICES	1	No Quantity							720967			0
S3	2016	2016	2016	2	0	2	Export	251	France	FRA	36	Australia	AUS								07	COFFEE,TEA,COCOA,SPICES	1	No Quantity							31248781			0
S3	2016	2016	2016	2	0	2	Export	251	France	FRA	40	Austria	AUT								07	COFFEE,TEA,COCOA,SPICES	1	No Quantity							29694367			0
S3	2016	2016	2016	2	0	2	Export	251	France	FRA	44	Bahamas	BHS								07	COFFEE,TEA,COCOA,SPICES	1	No Quantity							5525			0
S3	2016	2016	2016	2	0	2	Export	251	France	FRA	48	Bahrain	BHR								07	COFFEE,TEA,COCOA,SPICES	1	No Quantity							841622			0
S3	2016	2016	2016	2	0	2	Export	251	France	FRA	50	Bangladesh	BGD								07	COFFEE,TEA,COCOA,SPICES	1	No Quantity							66			0
S3	2016	2016	2016	2	0	2	Export	251	France	FRA	51	Armenia	ARM								07	COFFEE,TEA,COCOA,SPICES	1	No Quantity							45342			0
S3	2016	2016	2016	2	0	2	Export	251	France	FRA	52	Barbados	BRB								07	COFFEE,TEA,COCOA,SPICES	1	No Quantity							8849			0
S3	2016	2016	2016	2	0	2	Export	251	France	FRA	56	Belgium	BEL								07	COFFEE,TEA,COCOA,SPICES	1	No Quantity							413673803			0
S3	2016	2016	2016	2	0	2	Export	251	France	FRA	60	Bermuda	BMU								07	COFFEE,TEA,COCOA,SPICES	1	No Quantity							74			0
S3	2016	2016	2016	2	0	2	Export	251	France	FRA	70	Bosnia Herzegovina	BIH								07	COFFEE,TEA,COCOA,SPICES	1	No Quantity							59534			0
S3	2016	2016	2016	2	0	2	Export	251	France	FRA	76	Brazil	BRA								07	COFFEE,TEA,COCOA,SPICES	1	No Quantity							5486023			0
S3	2016	2016	2016	2	0	2	Export	251	France	FRA	92	Br. Virgin Isds	VGB								07	COFFEE,TEA,COCOA,SPICES	1	No Quantity							5611			0
S3	2016	2016	2016	2	0	2	Export	251	France	FRA	100	Bulgaria	BGR								07	COFFEE,TEA,COCOA,SPICES	1	No Quantity							7401002			0
S3	2016	2016	2016	2	0	2	Export	251	France	FRA	104	Myanmar	MMR								07	COFFEE,TEA,COCOA,SPICES	1	No Quantity							11613			0
S3	2016	2016	2016	2	0	2	Export	251	France	FRA	112	Belarus	BLR								07	COFFEE,TEA,COCOA,SPICES	1	No Quantity							470052			0
S3	2016	2016	2016	2	0	2	Export	251	France	FRA	116	Cambodia	KHM								07	COFFEE,TEA,COCOA,SPICES	1	No Quantity							581372			0
S3	2016	2016	2016	2	0	2	Export	251	France	FRA	120	Cameroon	CMR								07	COFFEE,TEA,COCOA,SPICES	1	No Quantity							960660			0
S3	2016	2016	2016	2	0	2	Export	251	France	FRA	124	Canada	CAN								07	COFFEE,TEA,COCOA,SPICES	1	No Quantity							37253500			0
S3	2016	2016	2016	2	0	2	Export	251	France	FRA	132	Cabo Verde	CPV								07	COFFEE,TEA,COCOA,SPICES	1	No Quantity							456			0
S3	2016	2016	2016	2	0	2	Export	251	France	FRA	140	Central African Rep.	CAF								07	COFFEE,TEA,COCOA,SPICES	1	No Quantity							149355			0
S3	2016	2016	2016	2	0	2	Export	251	France	FRA	144	Sri Lanka	LKA								07	COFFEE,TEA,COCOA,SPICES	1	No Quantity							20155			0
S3	2016	2016	2016	2	0	2	Export	251	France	FRA	148	Chad	TCD								07	COFFEE,TEA,COCOA,SPICES	1	No Quantity							290763			0
S3	2016	2016	2016	2	0	2	Export	251	France	FRA	152	Chile	CHL								07	COFFEE,TEA,COCOA,SPICES	1	No Quantity							1132369			0
S3	2016	2016	2016	2	0	2	Export	251	France	FRA	156	China	CHN								07	COFFEE,TEA,COCOA,SPICES	1	No Quantity							15590597			0
S3	2016	2016	2016	2	0	2	Export	251	France	FRA	170	Colombia	COL								07	COFFEE,TEA,COCOA,SPICES	1	No Quantity							714554			0
S3	2016	2016	2016	2	0	2	Export	251	France	FRA	174	Comoros	COM								07	COFFEE,TEA,COCOA,SPICES	1	No Quantity							206773			0
S3	2016	2016	2016	2	0	2	Export	251	France	FRA	178	Congo	COG								07	COFFEE,TEA,COCOA,SPICES	1	No Quantity							1127675			0
S3	2016	2016	2016	2	0	2	Export	251	France	FRA	180	Dem. Rep. of the Congo	COD								07	COFFEE,TEA,COCOA,SPICES	1	No Quantity							198749			0
S3	2016	2016	2016	2	0	2	Export	251	France	FRA	188	Costa Rica	CRI								07	COFFEE,TEA,COCOA,SPICES	1	No Quantity							47423			0
S3	2016	2016	2016	2	0	2	Export	251	France	FRA	191	Croatia	HRV								07	COFFEE,TEA,COCOA,SPICES	1	No Quantity							11774689			0
S3	2016	2016	2016	2	0	2	Export	251	France	FRA	192	Cuba	CUB								07	COFFEE,TEA,COCOA,SPICES	1	No Quantity							37885			0
S3	2016	2016	2016	2	0	2	Export	251	France	FRA	196	Cyprus	CYP								07	COFFEE,TEA,COCOA,SPICES	1	No Quantity							380967			0
S3	2016	2016	2016	2	0	2	Export	251	France	FRA	203	Czechia	CZE								07	COFFEE,TEA,COCOA,SPICES	1	No Quantity							24832236			0
S3	2016	2016	2016	2	0	2	Export	251	France	FRA	204	Benin	BEN								07	COFFEE,TEA,COCOA,SPICES	1	No Quantity							657395			0
S3	2016	2016	2016	2	0	2	Export	251	France	FRA	208	Denmark	DNK								07	COFFEE,TEA,COCOA,SPICES	1	No Quantity							14693552			0
S3	2016	2016	2016	2	0	2	Export	251	France	FRA	212	Dominica	DMA								07	COFFEE,TEA,COCOA,SPICES	1	No Quantity							1039			0
S3	2016	2016	2016	2	0	2	Export	251	France	FRA	214	Dominican Rep.	DOM								07	COFFEE,TEA,COCOA,SPICES	1	No Quantity							185283			0
S3	2016	2016	2016	2	0	2	Export	251	France	FRA	218	Ecuador	ECU								07	COFFEE,TEA,COCOA,SPICES	1	No Quantity							95164			0
S3	2016	2016	2016	2	0	2	Export	251	France	FRA	222	El Salvador	SLV								07	COFFEE,TEA,COCOA,SPICES	1	No Quantity							6026			0
S3	2016	2016	2016	2	0	2	Export	251	France	FRA	226	Equatorial Guinea	GNQ								07	COFFEE,TEA,COCOA,SPICES	1	No Quantity							96452			0
S3	2016	2016	2016	2	0	2	Export	251	France	FRA	231	Ethiopia	ETH								07	COFFEE,TEA,COCOA,SPICES	1	No Quantity							10994			0
S3	2016	2016	2016	2	0	2	Export	251	France	FRA	233	Estonia	EST								07	COFFEE,TEA,COCOA,SPICES	1	No Quantity							782889			0
S3	2016	2016	2016	2	0	2	Export	251	France	FRA	234	Faeroe Isds	FRO								07	COFFEE,TEA,COCOA,SPICES	1	No Quantity							559			0
S3	2016	2016	2016	2	0	2	Export	251	France	FRA	246	Finland	FIN								07	COFFEE,TEA,COCOA,SPICES	1	No Quantity							10829074			0
S3	2016	2016	2016	2	0	2	Export	251	France	FRA	258	French Polynesia	PYF								07	COFFEE,TEA,COCOA,SPICES	1	No Quantity							6436092			0
S3	2016	2016	2016	2	0	2	Export	251	France	FRA	262	Djibouti	DJI								07	COFFEE,TEA,COCOA,SPICES	1	No Quantity							818750			0
S3	2016	2016	2016	2	0	2	Export	251	France	FRA	266	Gabon	GAB								07	COFFEE,TEA,COCOA,SPICES	1	No Quantity							2010022			0
S3	2016	2016	2016	2	0	2	Export	251	France	FRA	268	Georgia	GEO								07	COFFEE,TEA,COCOA,SPICES	1	No Quantity							384598			0
S3	2016	2016	2016	2	0	2	Export	251	France	FRA	270	Gambia	GMB								07	COFFEE,TEA,COCOA,SPICES	1	No Quantity							5976			0
S3	2016	2016	2016	2	0	2	Export	251	France	FRA	276	Germany	DEU								07	COFFEE,TEA,COCOA,SPICES	1	No Quantity							415934478			0
S3	2016	2016	2016	2	0	2	Export	251	France	FRA	288	Ghana	GHA								07	COFFEE,TEA,COCOA,SPICES	1	No Quantity							85520			0
S3	2016	2016	2016	2	0	2	Export	251	France	FRA	292	Gibraltar	GIB								07	COFFEE,TEA,COCOA,SPICES	1	No Quantity							138			0
S3	2016	2016	2016	2	0	2	Export	251	France	FRA	300	Greece	GRC								07	COFFEE,TEA,COCOA,SPICES	1	No Quantity							30944677			0
S3	2016	2016	2016	2	0	2	Export	251	France	FRA	308	Grenada	GRD								07	COFFEE,TEA,COCOA,SPICES	1	No Quantity							787			0
S3	2016	2016	2016	2	0	2	Export	251	France	FRA	316	Guam	GUM								07	COFFEE,TEA,COCOA,SPICES	1	No Quantity							175			0
S3	2016	2016	2016	2	0	2	Export	251	France	FRA	320	Guatemala	GTM								07	COFFEE,TEA,COCOA,SPICES	1	No Quantity							33071			0
S3	2016	2016	2016	2	0	2	Export	251	France	FRA	324	Guinea	GIN								07	COFFEE,TEA,COCOA,SPICES	1	No Quantity							287194			0
S3	2016	2016	2016	2	0	2	Export	251	France	FRA	328	Guyana	GUY								07	COFFEE,TEA,COCOA,SPICES	1	No Quantity							26719			0
S3	2016	2016	2016	2	0	2	Export	251	France	FRA	332	Haiti	HTI								07	COFFEE,TEA,COCOA,SPICES	1	No Quantity							20541			0
S3	2016	2016	2016	2	0	2	Export	251	France	FRA	340	Honduras	HND								07	COFFEE,TEA,COCOA,SPICES	1	No Quantity							3528			0
S3	2016	2016	2016	2	0	2	Export	251	France	FRA	344	China, Hong Kong SAR	HKG								07	COFFEE,TEA,COCOA,SPICES	1	No Quantity							7272574			0
S3	2016	2016	2016	2	0	2	Export	251	France	FRA	348	Hungary	HUN								07	COFFEE,TEA,COCOA,SPICES	1	No Quantity							18744970			0
S3	2016	2016	2016	2	0	2	Export	251	France	FRA	352	Iceland	ISL								07	COFFEE,TEA,COCOA,SPICES	1	No Quantity							3840523			0
S3	2016	2016	2016	2	0	2	Export	251	France	FRA	360	Indonesia	IDN								07	COFFEE,TEA,COCOA,SPICES	1	No Quantity							3938135			0
S3	2016	2016	2016	2	0	2	Export	251	France	FRA	364	Iran	IRN								07	COFFEE,TEA,COCOA,SPICES	1	No Quantity							1195836			0
S3	2016	2016	2016	2	0	2	Export	251	France	FRA	368	Iraq	IRQ								07	COFFEE,TEA,COCOA,SPICES	1	No Quantity							39405			0
S3	2016	2016	2016	2	0	2	Export	251	France	FRA	372	Ireland	IRL								07	COFFEE,TEA,COCOA,SPICES	1	No Quantity							8143748			0
S3	2016	2016	2016	2	0	2	Export	251	France	FRA	376	Israel	ISR								07	COFFEE,TEA,COCOA,SPICES	1	No Quantity							3191053			0
S3	2016	2016	2016	2	0	2	Export	251	France	FRA	381	Italy	ITA								07	COFFEE,TEA,COCOA,SPICES	1	No Quantity							356208034			0
S3	2016	2016	2016	2	0	2	Export	251	France	FRA	384	Côte d'Ivoire	CIV								07	COFFEE,TEA,COCOA,SPICES	1	No Quantity							3705282			0
S3	2016	2016	2016	2	0	2	Export	251	France	FRA	392	Japan	JPN								07	COFFEE,TEA,COCOA,SPICES	1	No Quantity							53646834			0
S3	2016	2016	2016	2	0	2	Export	251	France	FRA	398	Kazakhstan	KAZ								07	COFFEE,TEA,COCOA,SPICES	1	No Quantity							205515			0
S3	2016	2016	2016	2	0	2	Export	251	France	FRA	400	Jordan	JOR								07	COFFEE,TEA,COCOA,SPICES	1	No Quantity							412848			0
S3	2016	2016	2016	2	0	2	Export	251	France	FRA	404	Kenya	KEN								07	COFFEE,TEA,COCOA,SPICES	1	No Quantity							219855			0
S3	2016	2016	2016	2	0	2	Export	251	France	FRA	410	Rep. of Korea	KOR								07	COFFEE,TEA,COCOA,SPICES	1	No Quantity							20209304			0
S3	2016	2016	2016	2	0	2	Export	251	France	FRA	414	Kuwait	KWT								07	COFFEE,TEA,COCOA,SPICES	1	No Quantity							2599861			0
S3	2016	2016	2016	2	0	2	Export	251	France	FRA	417	Kyrgyzstan	KGZ								07	COFFEE,TEA,COCOA,SPICES	1	No Quantity							2068			0
S3	2016	2016	2016	2	0	2	Export	251	France	FRA	418	Lao People's Dem. Rep.	LAO								07	COFFEE,TEA,COCOA,SPICES	1	No Quantity							13405			0
S3	2016	2016	2016	2	0	2	Export	251	France	FRA	422	Lebanon	LBN								07	COFFEE,TEA,COCOA,SPICES	1	No Quantity							2680771			0
S3	2016	2016	2016	2	0	2	Export	251	France	FRA	428	Latvia	LVA								07	COFFEE,TEA,COCOA,SPICES	1	No Quantity							751289			0
S3	2016	2016	2016	2	0	2	Export	251	France	FRA	430	Liberia	LBR								07	COFFEE,TEA,COCOA,SPICES	1	No Quantity							59901			0
S3	2016	2016	2016	2	0	2	Export	251	France	FRA	434	Libya	LBY								07	COFFEE,TEA,COCOA,SPICES	1	No Quantity							988776			0
S3	2016	2016	2016	2	0	2	Export	251	France	FRA	440	Lithuania	LTU								07	COFFEE,TEA,COCOA,SPICES	1	No Quantity							7463888			0
S3	2016	2016	2016	2	0	2	Export	251	France	FRA	442	Luxembourg	LUX								07	COFFEE,TEA,COCOA,SPICES	1	No Quantity							15587146			0
S3	2016	2016	2016	2	0	2	Export	251	France	FRA	446	China, Macao SAR	MAC								07	COFFEE,TEA,COCOA,SPICES	1	No Quantity							393958			0
S3	2016	2016	2016	2	0	2	Export	251	France	FRA	450	Madagascar	MDG								07	COFFEE,TEA,COCOA,SPICES	1	No Quantity							1126738			0
S3	2016	2016	2016	2	0	2	Export	251	France	FRA	458	Malaysia	MYS								07	COFFEE,TEA,COCOA,SPICES	1	No Quantity							612979			0
S3	2016	2016	2016	2	0	2	Export	251	France	FRA	462	Maldives	MDV								07	COFFEE,TEA,COCOA,SPICES	1	No Quantity							108754			0
S3	2016	2016	2016	2	0	2	Export	251	France	FRA	466	Mali	MLI								07	COFFEE,TEA,COCOA,SPICES	1	No Quantity							551147			0
S3	2016	2016	2016	2	0	2	Export	251	France	FRA	470	Malta	MLT								07	COFFEE,TEA,COCOA,SPICES	1	No Quantity							529415			0
S3	2016	2016	2016	2	0	2	Export	251	France	FRA	478	Mauritania	MRT								07	COFFEE,TEA,COCOA,SPICES	1	No Quantity							479186			0
S3	2016	2016	2016	2	0	2	Export	251	France	FRA	480	Mauritius	MUS								07	COFFEE,TEA,COCOA,SPICES	1	No Quantity							2818910			0
S3	2016	2016	2016	2	0	2	Export	251	France	FRA	484	Mexico	MEX								07	COFFEE,TEA,COCOA,SPICES	1	No Quantity							2042031			0
S3	2016	2016	2016	2	0	2	Export	251	France	FRA	490	Other Asia, nes									07	COFFEE,TEA,COCOA,SPICES	1	No Quantity							4991577			0
S3	2016	2016	2016	2	0	2	Export	251	France	FRA	496	Mongolia	MNG								07	COFFEE,TEA,COCOA,SPICES	1	No Quantity							9485			0
S3	2016	2016	2016	2	0	2	Export	251	France	FRA	498	Rep. of Moldova	MDA								07	COFFEE,TEA,COCOA,SPICES	1	No Quantity							393782			0
S3	2016	2016	2016	2	0	2	Export	251	France	FRA	499	Montenegro	MNE								07	COFFEE,TEA,COCOA,SPICES	1	No Quantity							3751			0
S3	2016	2016	2016	2	0	2	Export	251	France	FRA	504	Morocco	MAR								07	COFFEE,TEA,COCOA,SPICES	1	No Quantity							7818613			0
S3	2016	2016	2016	2	0	2	Export	251	France	FRA	508	Mozambique	MOZ								07	COFFEE,TEA,COCOA,SPICES	1	No Quantity							1601			0
S3	2016	2016	2016	2	0	2	Export	251	France	FRA	512	Oman	OMN								07	COFFEE,TEA,COCOA,SPICES	1	No Quantity							5412211			0
S3	2016	2016	2016	2	0	2	Export	251	France	FRA	524	Nepal	NPL								07	COFFEE,TEA,COCOA,SPICES	1	No Quantity							5081			0
S3	2016	2016	2016	2	0	2	Export	251	France	FRA	528	Netherlands	NLD								07	COFFEE,TEA,COCOA,SPICES	1	No Quantity							328204388			0
S3	2016	2016	2016	2	0	2	Export	251	France	FRA	531	Curaçao	CUW								07	COFFEE,TEA,COCOA,SPICES	1	No Quantity							23126			0
S3	2016	2016	2016	2	0	2	Export	251	France	FRA	534	Saint Maarten	SXM								07	COFFEE,TEA,COCOA,SPICES	1	No Quantity							334003			0
S3	2016	2016	2016	2	0	2	Export	251	France	FRA	540	New Caledonia	NCL								07	COFFEE,TEA,COCOA,SPICES	1	No Quantity							6064848			0
S3	2016	2016	2016	2	0	2	Export	251	France	FRA	548	Vanuatu	VUT								07	COFFEE,TEA,COCOA,SPICES	1	No Quantity							292829			0
S3	2016	2016	2016	2	0	2	Export	251	France	FRA	554	New Zealand	NZL								07	COFFEE,TEA,COCOA,SPICES	1	No Quantity							1446466			0
S3	2016	2016	2016	2	0	2	Export	251	France	FRA	558	Nicaragua	NIC								07	COFFEE,TEA,COCOA,SPICES	1	No Quantity							4219			0
S3	2016	2016	2016	2	0	2	Export	251	France	FRA	562	Niger	NER								07	COFFEE,TEA,COCOA,SPICES	1	No Quantity							530158			0
S3	2016	2016	2016	2	0	2	Export	251	France	FRA	566	Nigeria	NGA								07	COFFEE,TEA,COCOA,SPICES	1	No Quantity							2992416			0
S3	2016	2016	2016	2	0	2	Export	251	France	FRA	579	Norway	NOR								07	COFFEE,TEA,COCOA,SPICES	1	No Quantity							13311517			0
S3	2016	2016	2016	2	0	2	Export	251	France	FRA	586	Pakistan	PAK								07	COFFEE,TEA,COCOA,SPICES	1	No Quantity							64878			0
S3	2016	2016	2016	2	0	2	Export	251	France	FRA	591	Panama	PAN								07	COFFEE,TEA,COCOA,SPICES	1	No Quantity							3726			0
S3	2016	2016	2016	2	0	2	Export	251	France	FRA	600	Paraguay	PRY								07	COFFEE,TEA,COCOA,SPICES	1	No Quantity							70347			0
S3	2016	2016	2016	2	0	2	Export	251	France	FRA	604	Peru	PER								07	COFFEE,TEA,COCOA,SPICES	1	No Quantity							134600			0
S3	2016	2016	2016	2	0	2	Export	251	France	FRA	608	Philippines	PHL								07	COFFEE,TEA,COCOA,SPICES	1	No Quantity							2241713			0
S3	2016	2016	2016	2	0	2	Export	251	France	FRA	616	Poland	POL								07	COFFEE,TEA,COCOA,SPICES	1	No Quantity							96793498			0
S3	2016	2016	2016	2	0	2	Export	251	France	FRA	620	Portugal	PRT								07	COFFEE,TEA,COCOA,SPICES	1	No Quantity							86346076			0
S3	2016	2016	2016	2	0	2	Export	251	France	FRA	634	Qatar	QAT								07	COFFEE,TEA,COCOA,SPICES	1	No Quantity							3264012			0
S3	2016	2016	2016	2	0	2	Export	251	France	FRA	642	Romania	ROU								07	COFFEE,TEA,COCOA,SPICES	1	No Quantity							11091949			0
S3	2016	2016	2016	2	0	2	Export	251	France	FRA	643	Russian Federation	RUS								07	COFFEE,TEA,COCOA,SPICES	1	No Quantity							36993586			0
S3	2016	2016	2016	2	0	2	Export	251	France	FRA	646	Rwanda	RWA								07	COFFEE,TEA,COCOA,SPICES	1	No Quantity							3715			0
S3	2016	2016	2016	2	0	2	Export	251	France	FRA	652	Saint Barthélemy	BLM								07	COFFEE,TEA,COCOA,SPICES	1	No Quantity							566395			0
S3	2016	2016	2016	2	0	2	Export	251	France	FRA	660	Anguilla	AIA								07	COFFEE,TEA,COCOA,SPICES	1	No Quantity							2656			0
S3	2016	2016	2016	2	0	2	Export	251	France	FRA	662	Saint Lucia	LCA								07	COFFEE,TEA,COCOA,SPICES	1	No Quantity							47804			0
S3	2016	2016	2016	2	0	2	Export	251	France	FRA	666	Saint Pierre and Miquelon	SPM								07	COFFEE,TEA,COCOA,SPICES	1	No Quantity							364959			0
S3	2016	2016	2016	2	0	2	Export	251	France	FRA	674	San Marino	SMR								07	COFFEE,TEA,COCOA,SPICES	1	No Quantity							18012			0
S3	2016	2016	2016	2	0	2	Export	251	France	FRA	678	Sao Tome and Principe	STP								07	COFFEE,TEA,COCOA,SPICES	1	No Quantity							2615			0
S3	2016	2016	2016	2	0	2	Export	251	France	FRA	682	Saudi Arabia	SAU								07	COFFEE,TEA,COCOA,SPICES	1	No Quantity							7907978			0
S3	2016	2016	2016	2	0	2	Export	251	France	FRA	686	Senegal	SEN								07	COFFEE,TEA,COCOA,SPICES	1	No Quantity							3430569			0
S3	2016	2016	2016	2	0	2	Export	251	France	FRA	688	Serbia	SRB								07	COFFEE,TEA,COCOA,SPICES	1	No Quantity							906797			0
S3	2016	2016	2016	2	0	2	Export	251	France	FRA	690	Seychelles	SYC								07	COFFEE,TEA,COCOA,SPICES	1	No Quantity							123016			0
S3	2016	2016	2016	2	0	2	Export	251	France	FRA	694	Sierra Leone	SLE								07	COFFEE,TEA,COCOA,SPICES	1	No Quantity							3086			0
S3	2016	2016	2016	2	0	2	Export	251	France	FRA	699	India	IND								07	COFFEE,TEA,COCOA,SPICES	1	No Quantity							712736			0
S3	2016	2016	2016	2	0	2	Export	251	France	FRA	702	Singapore	SGP								07	COFFEE,TEA,COCOA,SPICES	1	No Quantity							6430127			0
S3	2016	2016	2016	2	0	2	Export	251	France	FRA	703	Slovakia	SVK								07	COFFEE,TEA,COCOA,SPICES	1	No Quantity							7651813			0
S3	2016	2016	2016	2	0	2	Export	251	France	FRA	704	Viet Nam	VNM								07	COFFEE,TEA,COCOA,SPICES	1	No Quantity							1022559			0
S3	2016	2016	2016	2	0	2	Export	251	France	FRA	705	Slovenia	SVN								07	COFFEE,TEA,COCOA,SPICES	1	No Quantity							2169656			0
S3	2016	2016	2016	2	0	2	Export	251	France	FRA	710	South Africa	ZAF								07	COFFEE,TEA,COCOA,SPICES	1	No Quantity							4753403			0
S3	2016	2016	2016	2	0	2	Export	251	France	FRA	724	Spain	ESP								07	COFFEE,TEA,COCOA,SPICES	1	No Quantity							373661227			0
S3	2016	2016	2016	2	0	2	Export	251	France	FRA	729	Sudan	SDN								07	COFFEE,TEA,COCOA,SPICES	1	No Quantity							11056			0
S3	2016	2016	2016	2	0	2	Export	251	France	FRA	752	Sweden	SWE								07	COFFEE,TEA,COCOA,SPICES	1	No Quantity							33371898			0
S3	2016	2016	2016	2	0	2	Export	251	France	FRA	757	Switzerland	CHE								07	COFFEE,TEA,COCOA,SPICES	1	No Quantity							98945812			0
S3	2016	2016	2016	2	0	2	Export	251	France	FRA	760	Syria	SYR								07	COFFEE,TEA,COCOA,SPICES	1	No Quantity							885899			0
S3	2016	2016	2016	2	0	2	Export	251	France	FRA	764	Thailand	THA								07	COFFEE,TEA,COCOA,SPICES	1	No Quantity							2155780			0
S3	2016	2016	2016	2	0	2	Export	251	France	FRA	768	Togo	TGO								07	COFFEE,TEA,COCOA,SPICES	1	No Quantity							693903			0
S3	2016	2016	2016	2	0	2	Export	251	France	FRA	780	Trinidad and Tobago	TTO								07	COFFEE,TEA,COCOA,SPICES	1	No Quantity							105269			0
S3	2016	2016	2016	2	0	2	Export	251	France	FRA	784	United Arab Emirates	ARE								07	COFFEE,TEA,COCOA,SPICES	1	No Quantity							8954668			0
S3	2016	2016	2016	2	0	2	Export	251	France	FRA	788	Tunisia	TUN								07	COFFEE,TEA,COCOA,SPICES	1	No Quantity							2916390			0
S3	2016	2016	2016	2	0	2	Export	251	France	FRA	792	Turkey	TUR								07	COFFEE,TEA,COCOA,SPICES	1	No Quantity							26917324			0
S3	2016	2016	2016	2	0	2	Export	251	France	FRA	795	Turkmenistan	TKM								07	COFFEE,TEA,COCOA,SPICES	1	No Quantity							51204			0
S3	2016	2016	2016	2	0	2	Export	251	France	FRA	796	Turks and Caicos Isds	TCA								07	COFFEE,TEA,COCOA,SPICES	1	No Quantity							72			0
S3	2016	2016	2016	2	0	2	Export	251	France	FRA	800	Uganda	UGA								07	COFFEE,TEA,COCOA,SPICES	1	No Quantity							234			0
S3	2016	2016	2016	2	0	2	Export	251	France	FRA	804	Ukraine	UKR								07	COFFEE,TEA,COCOA,SPICES	1	No Quantity							12389658			0
S3	2016	2016	2016	2	0	2	Export	251	France	FRA	807	North Macedonia	MKD								07	COFFEE,TEA,COCOA,SPICES	1	No Quantity							24948			0
S3	2016	2016	2016	2	0	2	Export	251	France	FRA	818	Egypt	EGY								07	COFFEE,TEA,COCOA,SPICES	1	No Quantity							1336642			0
S3	2016	2016	2016	2	0	2	Export	251	France	FRA	826	United Kingdom	GBR								07	COFFEE,TEA,COCOA,SPICES	1	No Quantity							431920556			0
S3	2016	2016	2016	2	0	2	Export	251	France	FRA	834	United Rep. of Tanzania	TZA								07	COFFEE,TEA,COCOA,SPICES	1	No Quantity							426			0
S3	2016	2016	2016	2	0	2	Export	251	France	FRA	842	USA	USA								07	COFFEE,TEA,COCOA,SPICES	1	No Quantity							87490999			0
S3	2016	2016	2016	2	0	2	Export	251	France	FRA	854	Burkina Faso	BFA								07	COFFEE,TEA,COCOA,SPICES	1	No Quantity							615978			0
S3	2016	2016	2016	2	0	2	Export	251	France	FRA	858	Uruguay	URY								07	COFFEE,TEA,COCOA,SPICES	1	No Quantity							296653			0
S3	2016	2016	2016	2	0	2	Export	251	France	FRA	860	Uzbekistan	UZB								07	COFFEE,TEA,COCOA,SPICES	1	No Quantity							248414			0
S3	2016	2016	2016	2	0	2	Export	251	France	FRA	862	Venezuela	VEN								07	COFFEE,TEA,COCOA,SPICES	1	No Quantity							2736			0
S3	2016	2016	2016	2	0	2	Export	251	France	FRA	876	Wallis and Futuna Isds	WLF								07	COFFEE,TEA,COCOA,SPICES	1	No Quantity							194923			0
S3	2016	2016	2016	2	0	2	Export	251	France	FRA	887	Yemen	YEM								07	COFFEE,TEA,COCOA,SPICES	1	No Quantity							34419			0
S3	2016	2016	2016	2	0	2	Export	251	France	FRA	894	Zambia	ZMB								07	COFFEE,TEA,COCOA,SPICES	1	No Quantity							9887			0
S3	2016	2016	2016	2	0	2	Export	251	France	FRA	899	Areas, nes									07	COFFEE,TEA,COCOA,SPICES	1	No Quantity							1034476			0
S3	2016	2016	2016	2	0	2	Export	268	Georgia	GEO	0	World	WLD								07	COFFEE,TEA,COCOA,SPICES	1	No Quantity							10850920			0
S3	2016	2016	2016	2	0	2	Export	268	Georgia	GEO	31	Azerbaijan	AZE								07	COFFEE,TEA,COCOA,SPICES	1	No Quantity							394425			0
S3	2016	2016	2016	2	0	2	Export	268	Georgia	GEO	51	Armenia	ARM								07	COFFEE,TEA,COCOA,SPICES	1	No Quantity							184766			0
S3	2016	2016	2016	2	0	2	Export	268	Georgia	GEO	100	Bulgaria	BGR								07	COFFEE,TEA,COCOA,SPICES	1	No Quantity							57063			0
S3	2016	2016	2016	2	0	2	Export	268	Georgia	GEO	112	Belarus	BLR								07	COFFEE,TEA,COCOA,SPICES	1	No Quantity							119075			0
S3	2016	2016	2016	2	0	2	Export	268	Georgia	GEO	124	Canada	CAN								07	COFFEE,TEA,COCOA,SPICES	1	No Quantity							800			0
S3	2016	2016	2016	2	0	2	Export	268	Georgia	GEO	144	Sri Lanka	LKA								07	COFFEE,TEA,COCOA,SPICES	1	No Quantity							1			0
S3	2016	2016	2016	2	0	2	Export	268	Georgia	GEO	156	China	CHN								07	COFFEE,TEA,COCOA,SPICES	1	No Quantity							17326			0
S3	2016	2016	2016	2	0	2	Export	268	Georgia	GEO	203	Czechia	CZE								07	COFFEE,TEA,COCOA,SPICES	1	No Quantity							18387			0
S3	2016	2016	2016	2	0	2	Export	268	Georgia	GEO	233	Estonia	EST								07	COFFEE,TEA,COCOA,SPICES	1	No Quantity							8695			0
S3	2016	2016	2016	2	0	2	Export	268	Georgia	GEO	251	France	FRA								07	COFFEE,TEA,COCOA,SPICES	1	No Quantity							10645			0
S3	2016	2016	2016	2	0	2	Export	268	Georgia	GEO	276	Germany	DEU								07	COFFEE,TEA,COCOA,SPICES	1	No Quantity							69962			0
S3	2016	2016	2016	2	0	2	Export	268	Georgia	GEO	344	China, Hong Kong SAR	HKG								07	COFFEE,TEA,COCOA,SPICES	1	No Quantity							4			0
S3	2016	2016	2016	2	0	2	Export	268	Georgia	GEO	348	Hungary	HUN								07	COFFEE,TEA,COCOA,SPICES	1	No Quantity							13211			0
S3	2016	2016	2016	2	0	2	Export	268	Georgia	GEO	364	Iran	IRN								07	COFFEE,TEA,COCOA,SPICES	1	No Quantity							849028			0
S3	2016	2016	2016	2	0	2	Export	268	Georgia	GEO	368	Iraq	IRQ								07	COFFEE,TEA,COCOA,SPICES	1	No Quantity							324811			0
S3	2016	2016	2016	2	0	2	Export	268	Georgia	GEO	376	Israel	ISR								07	COFFEE,TEA,COCOA,SPICES	1	No Quantity							5156			0
S3	2016	2016	2016	2	0	2	Export	268	Georgia	GEO	398	Kazakhstan	KAZ								07	COFFEE,TEA,COCOA,SPICES	1	No Quantity							461685			0
S3	2016	2016	2016	2	0	2	Export	268	Georgia	GEO	417	Kyrgyzstan	KGZ								07	COFFEE,TEA,COCOA,SPICES	1	No Quantity							31000			0
S3	2016	2016	2016	2	0	2	Export	268	Georgia	GEO	428	Latvia	LVA								07	COFFEE,TEA,COCOA,SPICES	1	No Quantity							40335			0
S3	2016	2016	2016	2	0	2	Export	268	Georgia	GEO	440	Lithuania	LTU								07	COFFEE,TEA,COCOA,SPICES	1	No Quantity							2265			0
S3	2016	2016	2016	2	0	2	Export	268	Georgia	GEO	496	Mongolia	MNG								07	COFFEE,TEA,COCOA,SPICES	1	No Quantity							335230			0
S3	2016	2016	2016	2	0	2	Export	268	Georgia	GEO	498	Rep. of Moldova	MDA								07	COFFEE,TEA,COCOA,SPICES	1	No Quantity							35314			0
S3	2016	2016	2016	2	0	2	Export	268	Georgia	GEO	528	Netherlands	NLD								07	COFFEE,TEA,COCOA,SPICES	1	No Quantity							45360			0
S3	2016	2016	2016	2	0	2	Export	268	Georgia	GEO	566	Nigeria	NGA								07	COFFEE,TEA,COCOA,SPICES	1	No Quantity							30875			0
S3	2016	2016	2016	2	0	2	Export	268	Georgia	GEO	608	Philippines	PHL								07	COFFEE,TEA,COCOA,SPICES	1	No Quantity							138634			0
S3	2016	2016	2016	2	0	2	Export	268	Georgia	GEO	616	Poland	POL								07	COFFEE,TEA,COCOA,SPICES	1	No Quantity							42291			0
S3	2016	2016	2016	2	0	2	Export	268	Georgia	GEO	643	Russian Federation	RUS								07	COFFEE,TEA,COCOA,SPICES	1	No Quantity							4320670			0
S3	2016	2016	2016	2	0	2	Export	268	Georgia	GEO	704	Viet Nam	VNM								07	COFFEE,TEA,COCOA,SPICES	1	No Quantity							43200			0
S3	2016	2016	2016	2	0	2	Export	268	Georgia	GEO	724	Spain	ESP								07	COFFEE,TEA,COCOA,SPICES	1	No Quantity							21453			0
S3	2016	2016	2016	2	0	2	Export	268	Georgia	GEO	752	Sweden	SWE								07	COFFEE,TEA,COCOA,SPICES	1	No Quantity							1760			0
S3	2016	2016	2016	2	0	2	Export	268	Georgia	GEO	762	Tajikistan	TJK								07	COFFEE,TEA,COCOA,SPICES	1	No Quantity							119214			0
S3	2016	2016	2016	2	0	2	Export	268	Georgia	GEO	784	United Arab Emirates	ARE								07	COFFEE,TEA,COCOA,SPICES	1	No Quantity							181			0
S3	2016	2016	2016	2	0	2	Export	268	Georgia	GEO	792	Turkey	TUR								07	COFFEE,TEA,COCOA,SPICES	1	No Quantity							1241837			0
S3	2016	2016	2016	2	0	2	Export	268	Georgia	GEO	795	Turkmenistan	TKM								07	COFFEE,TEA,COCOA,SPICES	1	No Quantity							230391			0
S3	2016	2016	2016	2	0	2	Export	268	Georgia	GEO	804	Ukraine	UKR								07	COFFEE,TEA,COCOA,SPICES	1	No Quantity							1342518			0
S3	2016	2016	2016	2	0	2	Export	268	Georgia	GEO	826	United Kingdom	GBR								07	COFFEE,TEA,COCOA,SPICES	1	No Quantity							6337			0
S3	2016	2016	2016	2	0	2	Export	268	Georgia	GEO	842	USA	USA								07	COFFEE,TEA,COCOA,SPICES	1	No Quantity							77035			0
S3	2016	2016	2016	2	0	2	Export	268	Georgia	GEO	860	Uzbekistan	UZB								07	COFFEE,TEA,COCOA,SPICES	1	No Quantity							209980			0
S3	2016	2016	2016	2	0	2	Export	251	France	FRA	0	World	WLD								08	ANIMAL FEED STUFF	1	No Quantity							2984005778			0
S3	2016	2016	2016	2	0	2	Export	251	France	FRA	8	Albania	ALB								08	ANIMAL FEED STUFF	1	No Quantity							123675			0
S3	2016	2016	2016	2	0	2	Export	251	France	FRA	12	Algeria	DZA								08	ANIMAL FEED STUFF	1	No Quantity							34102777			0
S3	2016	2016	2016	2	0	2	Export	251	France	FRA	20	Andorra	AND								08	ANIMAL FEED STUFF	1	No Quantity							1062939			0
S3	2016	2016	2016	2	0	2	Export	251	France	FRA	24	Angola	AGO								08	ANIMAL FEED STUFF	1	No Quantity							445573			0
S3	2016	2016	2016	2	0	2	Export	251	France	FRA	31	Azerbaijan	AZE								08	ANIMAL FEED STUFF	1	No Quantity							302104			0
S3	2016	2016	2016	2	0	2	Export	251	France	FRA	32	Argentina	ARG								08	ANIMAL FEED STUFF	1	No Quantity							1282228			0
S3	2016	2016	2016	2	0	2	Export	251	France	FRA	36	Australia	AUS								08	ANIMAL FEED STUFF	1	No Quantity							25915671			0
S3	2016	2016	2016	2	0	2	Export	251	France	FRA	40	Austria	AUT								08	ANIMAL FEED STUFF	1	No Quantity							21270938			0
S3	2016	2016	2016	2	0	2	Export	251	France	FRA	48	Bahrain	BHR								08	ANIMAL FEED STUFF	1	No Quantity							240			0
S3	2016	2016	2016	2	0	2	Export	251	France	FRA	50	Bangladesh	BGD								08	ANIMAL FEED STUFF	1	No Quantity							1254835			0
S3	2016	2016	2016	2	0	2	Export	251	France	FRA	51	Armenia	ARM								08	ANIMAL FEED STUFF	1	No Quantity							544325			0
S3	2016	2016	2016	2	0	2	Export	251	France	FRA	52	Barbados	BRB								08	ANIMAL FEED STUFF	1	No Quantity							26561			0
S3	2016	2016	2016	2	0	2	Export	251	France	FRA	56	Belgium	BEL								08	ANIMAL FEED STUFF	1	No Quantity							345570892			0
S3	2016	2016	2016	2	0	2	Export	251	France	FRA	68	Bolivia (Plurinational State of)	BOL								08	ANIMAL FEED STUFF	1	No Quantity							65365			0
S3	2016	2016	2016	2	0	2	Export	251	France	FRA	70	Bosnia Herzegovina	BIH								08	ANIMAL FEED STUFF	1	No Quantity							530185			0
S3	2016	2016	2016	2	0	2	Export	251	France	FRA	72	Botswana	BWA								08	ANIMAL FEED STUFF	1	No Quantity							173879			0
S3	2016	2016	2016	2	0	2	Export	251	France	FRA	76	Brazil	BRA								08	ANIMAL FEED STUFF	1	No Quantity							6593999			0
S3	2016	2016	2016	2	0	2	Export	251	France	FRA	100	Bulgaria	BGR								08	ANIMAL FEED STUFF	1	No Quantity							3420439			0
S3	2016	2016	2016	2	0	2	Export	251	France	FRA	104	Myanmar	MMR								08	ANIMAL FEED STUFF	1	No Quantity							494058			0
S3	2016	2016	2016	2	0	2	Export	251	France	FRA	112	Belarus	BLR								08	ANIMAL FEED STUFF	1	No Quantity							3270553			0
S3	2016	2016	2016	2	0	2	Export	251	France	FRA	116	Cambodia	KHM								08	ANIMAL FEED STUFF	1	No Quantity							835242			0
S3	2016	2016	2016	2	0	2	Export	251	France	FRA	120	Cameroon	CMR								08	ANIMAL FEED STUFF	1	No Quantity							1222881			0
S3	2016	2016	2016	2	0	2	Export	251	France	FRA	124	Canada	CAN								08	ANIMAL FEED STUFF	1	No Quantity							20362575			0
S3	2016	2016	2016	2	0	2	Export	251	France	FRA	140	Central African Rep.	CAF								08	ANIMAL FEED STUFF	1	No Quantity							25042			0
S3	2016	2016	2016	2	0	2	Export	251	France	FRA	144	Sri Lanka	LKA								08	ANIMAL FEED STUFF	1	No Quantity							230134			0
S3	2016	2016	2016	2	0	2	Export	251	France	FRA	148	Chad	TCD								08	ANIMAL FEED STUFF	1	No Quantity							32896			0
S3	2016	2016	2016	2	0	2	Export	251	France	FRA	152	Chile	CHL								08	ANIMAL FEED STUFF	1	No Quantity							16648331			0
S3	2016	2016	2016	2	0	2	Export	251	France	FRA	156	China	CHN								08	ANIMAL FEED STUFF	1	No Quantity							15024244			0
S3	2016	2016	2016	2	0	2	Export	251	France	FRA	170	Colombia	COL								08	ANIMAL FEED STUFF	1	No Quantity							720756			0
S3	2016	2016	2016	2	0	2	Export	251	France	FRA	174	Comoros	COM								08	ANIMAL FEED STUFF	1	No Quantity							12060			0
S3	2016	2016	2016	2	0	2	Export	251	France	FRA	178	Congo	COG								08	ANIMAL FEED STUFF	1	No Quantity							857650			0
S3	2016	2016	2016	2	0	2	Export	251	France	FRA	180	Dem. Rep. of the Congo	COD								08	ANIMAL FEED STUFF	1	No Quantity							186904			0
S3	2016	2016	2016	2	0	2	Export	251	France	FRA	188	Costa Rica	CRI								08	ANIMAL FEED STUFF	1	No Quantity							1699021			0
S3	2016	2016	2016	2	0	2	Export	251	France	FRA	191	Croatia	HRV								08	ANIMAL FEED STUFF	1	No Quantity							15773407			0
S3	2016	2016	2016	2	0	2	Export	251	France	FRA	192	Cuba	CUB								08	ANIMAL FEED STUFF	1	No Quantity							3115			0
S3	2016	2016	2016	2	0	2	Export	251	France	FRA	196	Cyprus	CYP								08	ANIMAL FEED STUFF	1	No Quantity							7555370			0
S3	2016	2016	2016	2	0	2	Export	251	France	FRA	203	Czechia	CZE								08	ANIMAL FEED STUFF	1	No Quantity							13256857			0
S3	2016	2016	2016	2	0	2	Export	251	France	FRA	204	Benin	BEN								08	ANIMAL FEED STUFF	1	No Quantity							1518524			0
S3	2016	2016	2016	2	0	2	Export	251	France	FRA	208	Denmark	DNK								08	ANIMAL FEED STUFF	1	No Quantity							13127770			0
S3	2016	2016	2016	2	0	2	Export	251	France	FRA	212	Dominica	DMA								08	ANIMAL FEED STUFF	1	No Quantity							203320			0
S3	2016	2016	2016	2	0	2	Export	251	France	FRA	214	Dominican Rep.	DOM								08	ANIMAL FEED STUFF	1	No Quantity							5363122			0
S3	2016	2016	2016	2	0	2	Export	251	France	FRA	218	Ecuador	ECU								08	ANIMAL FEED STUFF	1	No Quantity							2311376			0
S3	2016	2016	2016	2	0	2	Export	251	France	FRA	222	El Salvador	SLV								08	ANIMAL FEED STUFF	1	No Quantity							135054			0
S3	2016	2016	2016	2	0	2	Export	251	France	FRA	226	Equatorial Guinea	GNQ								08	ANIMAL FEED STUFF	1	No Quantity							2558			0
S3	2016	2016	2016	2	0	2	Export	251	France	FRA	233	Estonia	EST								08	ANIMAL FEED STUFF	1	No Quantity							1159323			0
S3	2016	2016	2016	2	0	2	Export	251	France	FRA	246	Finland	FIN								08	ANIMAL FEED STUFF	1	No Quantity							15125313			0
S3	2016	2016	2016	2	0	2	Export	251	France	FRA	258	French Polynesia	PYF								08	ANIMAL FEED STUFF	1	No Quantity							3723674			0
S3	2016	2016	2016	2	0	2	Export	251	France	FRA	262	Djibouti	DJI								08	ANIMAL FEED STUFF	1	No Quantity							39824			0
S3	2016	2016	2016	2	0	2	Export	251	France	FRA	266	Gabon	GAB								08	ANIMAL FEED STUFF	1	No Quantity							2325259			0
S3	2016	2016	2016	2	0	2	Export	251	France	FRA	268	Georgia	GEO								08	ANIMAL FEED STUFF	1	No Quantity							872999			0
S3	2016	2016	2016	2	0	2	Export	251	France	FRA	276	Germany	DEU								08	ANIMAL FEED STUFF	1	No Quantity							274190353			0
S3	2016	2016	2016	2	0	2	Export	251	France	FRA	288	Ghana	GHA								08	ANIMAL FEED STUFF	1	No Quantity							711455			0
S3	2016	2016	2016	2	0	2	Export	251	France	FRA	300	Greece	GRC								08	ANIMAL FEED STUFF	1	No Quantity							21143966			0
S3	2016	2016	2016	2	0	2	Export	251	France	FRA	308	Grenada	GRD								08	ANIMAL FEED STUFF	1	No Quantity							11439			0
S3	2016	2016	2016	2	0	2	Export	251	France	FRA	320	Guatemala	GTM								08	ANIMAL FEED STUFF	1	No Quantity							35850			0
S3	2016	2016	2016	2	0	2	Export	251	France	FRA	324	Guinea	GIN								08	ANIMAL FEED STUFF	1	No Quantity							584166			0
S3	2016	2016	2016	2	0	2	Export	251	France	FRA	332	Haiti	HTI								08	ANIMAL FEED STUFF	1	No Quantity							33806			0
S3	2016	2016	2016	2	0	2	Export	251	France	FRA	340	Honduras	HND								08	ANIMAL FEED STUFF	1	No Quantity							589131			0
S3	2016	2016	2016	2	0	2	Export	251	France	FRA	344	China, Hong Kong SAR	HKG								08	ANIMAL FEED STUFF	1	No Quantity							8739383			0
S3	2016	2016	2016	2	0	2	Export	251	France	FRA	348	Hungary	HUN								08	ANIMAL FEED STUFF	1	No Quantity							24470761			0
S3	2016	2016	2016	2	0	2	Export	251	France	FRA	352	Iceland	ISL								08	ANIMAL FEED STUFF	1	No Quantity							3436			0
S3	2016	2016	2016	2	0	2	Export	251	France	FRA	360	Indonesia	IDN								08	ANIMAL FEED STUFF	1	No Quantity							19332226			0
S3	2016	2016	2016	2	0	2	Export	251	France	FRA	364	Iran	IRN								08	ANIMAL FEED STUFF	1	No Quantity							12688050			0
S3	2016	2016	2016	2	0	2	Export	251	France	FRA	368	Iraq	IRQ								08	ANIMAL FEED STUFF	1	No Quantity							418103			0
S3	2016	2016	2016	2	0	2	Export	251	France	FRA	372	Ireland	IRL								08	ANIMAL FEED STUFF	1	No Quantity							27553502			0
S3	2016	2016	2016	2	0	2	Export	251	France	FRA	376	Israel	ISR								08	ANIMAL FEED STUFF	1	No Quantity							17937893			0
S3	2016	2016	2016	2	0	2	Export	251	France	FRA	381	Italy	ITA								08	ANIMAL FEED STUFF	1	No Quantity							265406084			0
S3	2016	2016	2016	2	0	2	Export	251	France	FRA	384	Côte d'Ivoire	CIV								08	ANIMAL FEED STUFF	1	No Quantity							7468601			0
S3	2016	2016	2016	2	0	2	Export	251	France	FRA	388	Jamaica	JAM								08	ANIMAL FEED STUFF	1	No Quantity							218893			0
S3	2016	2016	2016	2	0	2	Export	251	France	FRA	392	Japan	JPN								08	ANIMAL FEED STUFF	1	No Quantity							82759666			0
S3	2016	2016	2016	2	0	2	Export	251	France	FRA	398	Kazakhstan	KAZ								08	ANIMAL FEED STUFF	1	No Quantity							1459363			0
S3	2016	2016	2016	2	0	2	Export	251	France	FRA	400	Jordan	JOR								08	ANIMAL FEED STUFF	1	No Quantity							2034429			0
S3	2016	2016	2016	2	0	2	Export	251	France	FRA	404	Kenya	KEN								08	ANIMAL FEED STUFF	1	No Quantity							273042			0
S3	2016	2016	2016	2	0	2	Export	251	France	FRA	410	Rep. of Korea	KOR								08	ANIMAL FEED STUFF	1	No Quantity							29925480			0
S3	2016	2016	2016	2	0	2	Export	251	France	FRA	414	Kuwait	KWT								08	ANIMAL FEED STUFF	1	No Quantity							1043696			0
S3	2016	2016	2016	2	0	2	Export	251	France	FRA	422	Lebanon	LBN								08	ANIMAL FEED STUFF	1	No Quantity							4048424			0
S3	2016	2016	2016	2	0	2	Export	251	France	FRA	428	Latvia	LVA								08	ANIMAL FEED STUFF	1	No Quantity							3483120			0
S3	2016	2016	2016	2	0	2	Export	251	France	FRA	430	Liberia	LBR								08	ANIMAL FEED STUFF	1	No Quantity							2839			0
S3	2016	2016	2016	2	0	2	Export	251	France	FRA	434	Libya	LBY								08	ANIMAL FEED STUFF	1	No Quantity							505653			0
S3	2016	2016	2016	2	0	2	Export	251	France	FRA	440	Lithuania	LTU								08	ANIMAL FEED STUFF	1	No Quantity							3776460			0
S3	2016	2016	2016	2	0	2	Export	251	France	FRA	442	Luxembourg	LUX								08	ANIMAL FEED STUFF	1	No Quantity							9557245			0
S3	2016	2016	2016	2	0	2	Export	251	France	FRA	450	Madagascar	MDG								08	ANIMAL FEED STUFF	1	No Quantity							14787705			0
S3	2016	2016	2016	2	0	2	Export	251	France	FRA	458	Malaysia	MYS								08	ANIMAL FEED STUFF	1	No Quantity							8281624			0
S3	2016	2016	2016	2	0	2	Export	251	France	FRA	466	Mali	MLI								08	ANIMAL FEED STUFF	1	No Quantity							949321			0
S3	2016	2016	2016	2	0	2	Export	251	France	FRA	470	Malta	MLT								08	ANIMAL FEED STUFF	1	No Quantity							3878587			0
S3	2016	2016	2016	2	0	2	Export	251	France	FRA	478	Mauritania	MRT								08	ANIMAL FEED STUFF	1	No Quantity							197037			0
S3	2016	2016	2016	2	0	2	Export	251	France	FRA	480	Mauritius	MUS								08	ANIMAL FEED STUFF	1	No Quantity							5021084			0
S3	2016	2016	2016	2	0	2	Export	251	France	FRA	484	Mexico	MEX								08	ANIMAL FEED STUFF	1	No Quantity							7845749			0
S3	2016	2016	2016	2	0	2	Export	251	France	FRA	490	Other Asia, nes									08	ANIMAL FEED STUFF	1	No Quantity							22690771			0
S3	2016	2016	2016	2	0	2	Export	251	France	FRA	496	Mongolia	MNG								08	ANIMAL FEED STUFF	1	No Quantity							12956			0
S3	2016	2016	2016	2	0	2	Export	251	France	FRA	498	Rep. of Moldova	MDA								08	ANIMAL FEED STUFF	1	No Quantity							815795			0
S3	2016	2016	2016	2	0	2	Export	251	France	FRA	499	Montenegro	MNE								08	ANIMAL FEED STUFF	1	No Quantity							219626			0
S3	2016	2016	2016	2	0	2	Export	251	France	FRA	504	Morocco	MAR								08	ANIMAL FEED STUFF	1	No Quantity							20972491			0
S3	2016	2016	2016	2	0	2	Export	251	France	FRA	508	Mozambique	MOZ								08	ANIMAL FEED STUFF	1	No Quantity							17225			0
S3	2016	2016	2016	2	0	2	Export	251	France	FRA	512	Oman	OMN								08	ANIMAL FEED STUFF	1	No Quantity							563666			0
S3	2016	2016	2016	2	0	2	Export	251	France	FRA	516	Namibia	NAM								08	ANIMAL FEED STUFF	1	No Quantity							56122			0
S3	2016	2016	2016	2	0	2	Export	251	France	FRA	528	Netherlands	NLD								08	ANIMAL FEED STUFF	1	No Quantity							287456114			0
S3	2016	2016	2016	2	0	2	Export	251	France	FRA	531	Curaçao	CUW								08	ANIMAL FEED STUFF	1	No Quantity							52906			0
S3	2016	2016	2016	2	0	2	Export	251	France	FRA	533	Aruba	ABW								08	ANIMAL FEED STUFF	1	No Quantity							37127			0
S3	2016	2016	2016	2	0	2	Export	251	France	FRA	534	Saint Maarten	SXM								08	ANIMAL FEED STUFF	1	No Quantity							146877			0
S3	2016	2016	2016	2	0	2	Export	251	France	FRA	540	New Caledonia	NCL								08	ANIMAL FEED STUFF	1	No Quantity							5257831			0
S3	2016	2016	2016	2	0	2	Export	251	France	FRA	548	Vanuatu	VUT								08	ANIMAL FEED STUFF	1	No Quantity							28605			0
S3	2016	2016	2016	2	0	2	Export	251	France	FRA	554	New Zealand	NZL								08	ANIMAL FEED STUFF	1	No Quantity							5539102			0
S3	2016	2016	2016	2	0	2	Export	251	France	FRA	562	Niger	NER								08	ANIMAL FEED STUFF	1	No Quantity							13081			0
S3	2016	2016	2016	2	0	2	Export	251	France	FRA	566	Nigeria	NGA								08	ANIMAL FEED STUFF	1	No Quantity							3294126			0
S3	2016	2016	2016	2	0	2	Export	251	France	FRA	579	Norway	NOR								08	ANIMAL FEED STUFF	1	No Quantity							2976651			0
S3	2016	2016	2016	2	0	2	Export	251	France	FRA	586	Pakistan	PAK								08	ANIMAL FEED STUFF	1	No Quantity							3321217			0
S3	2016	2016	2016	2	0	2	Export	251	France	FRA	591	Panama	PAN								08	ANIMAL FEED STUFF	1	No Quantity							4002346			0
S3	2016	2016	2016	2	0	2	Export	251	France	FRA	600	Paraguay	PRY								08	ANIMAL FEED STUFF	1	No Quantity							3070			0
S3	2016	2016	2016	2	0	2	Export	251	France	FRA	604	Peru	PER								08	ANIMAL FEED STUFF	1	No Quantity							1869100			0
S3	2016	2016	2016	2	0	2	Export	251	France	FRA	608	Philippines	PHL								08	ANIMAL FEED STUFF	1	No Quantity							10320841			0
S3	2016	2016	2016	2	0	2	Export	251	France	FRA	616	Poland	POL								08	ANIMAL FEED STUFF	1	No Quantity							57976952			0
S3	2016	2016	2016	2	0	2	Export	251	France	FRA	620	Portugal	PRT								08	ANIMAL FEED STUFF	1	No Quantity							48711617			0
S3	2016	2016	2016	2	0	2	Export	251	France	FRA	634	Qatar	QAT								08	ANIMAL FEED STUFF	1	No Quantity							1226032			0
S3	2016	2016	2016	2	0	2	Export	251	France	FRA	642	Romania	ROU								08	ANIMAL FEED STUFF	1	No Quantity							6511709			0
S3	2016	2016	2016	2	0	2	Export	251	France	FRA	643	Russian Federation	RUS								08	ANIMAL FEED STUFF	1	No Quantity							68466277			0
S3	2016	2016	2016	2	0	2	Export	251	France	FRA	646	Rwanda	RWA								08	ANIMAL FEED STUFF	1	No Quantity							120988			0
S3	2016	2016	2016	2	0	2	Export	251	France	FRA	652	Saint Barthélemy	BLM								08	ANIMAL FEED STUFF	1	No Quantity							221283			0
S3	2016	2016	2016	2	0	2	Export	251	France	FRA	662	Saint Lucia	LCA								08	ANIMAL FEED STUFF	1	No Quantity							306518			0
S3	2016	2016	2016	2	0	2	Export	251	France	FRA	666	Saint Pierre and Miquelon	SPM								08	ANIMAL FEED STUFF	1	No Quantity							1923			0
S3	2016	2016	2016	2	0	2	Export	251	France	FRA	674	San Marino	SMR								08	ANIMAL FEED STUFF	1	No Quantity							300916			0
S3	2016	2016	2016	2	0	2	Export	251	France	FRA	682	Saudi Arabia	SAU								08	ANIMAL FEED STUFF	1	No Quantity							17067111			0
S3	2016	2016	2016	2	0	2	Export	251	France	FRA	686	Senegal	SEN								08	ANIMAL FEED STUFF	1	No Quantity							7429108			0
S3	2016	2016	2016	2	0	2	Export	251	France	FRA	688	Serbia	SRB								08	ANIMAL FEED STUFF	1	No Quantity							4042086			0
S3	2016	2016	2016	2	0	2	Export	251	France	FRA	690	Seychelles	SYC								08	ANIMAL FEED STUFF	1	No Quantity							21860			0
S3	2016	2016	2016	2	0	2	Export	251	France	FRA	699	India	IND								08	ANIMAL FEED STUFF	1	No Quantity							10541226			0
S3	2016	2016	2016	2	0	2	Export	251	France	FRA	702	Singapore	SGP								08	ANIMAL FEED STUFF	1	No Quantity							5385722			0
S3	2016	2016	2016	2	0	2	Export	251	France	FRA	703	Slovakia	SVK								08	ANIMAL FEED STUFF	1	No Quantity							2245236			0
S3	2016	2016	2016	2	0	2	Export	251	France	FRA	704	Viet Nam	VNM								08	ANIMAL FEED STUFF	1	No Quantity							17081541			0
S3	2016	2016	2016	2	0	2	Export	251	France	FRA	705	Slovenia	SVN								08	ANIMAL FEED STUFF	1	No Quantity							671980			0
S3	2016	2016	2016	2	0	2	Export	251	France	FRA	710	South Africa	ZAF								08	ANIMAL FEED STUFF	1	No Quantity							12353413			0
S3	2016	2016	2016	2	0	2	Export	251	France	FRA	716	Zimbabwe	ZWE								08	ANIMAL FEED STUFF	1	No Quantity							4535			0
S3	2016	2016	2016	2	0	2	Export	251	France	FRA	724	Spain	ESP								08	ANIMAL FEED STUFF	1	No Quantity							329482506			0
S3	2016	2016	2016	2	0	2	Export	251	France	FRA	729	Sudan	SDN								08	ANIMAL FEED STUFF	1	No Quantity							126132			0
S3	2016	2016	2016	2	0	2	Export	251	France	FRA	752	Sweden	SWE								08	ANIMAL FEED STUFF	1	No Quantity							29008620			0
S3	2016	2016	2016	2	0	2	Export	251	France	FRA	757	Switzerland	CHE								08	ANIMAL FEED STUFF	1	No Quantity							95280264			0
S3	2016	2016	2016	2	0	2	Export	251	France	FRA	760	Syria	SYR								08	ANIMAL FEED STUFF	1	No Quantity							17990			0
S3	2016	2016	2016	2	0	2	Export	251	France	FRA	764	Thailand	THA								08	ANIMAL FEED STUFF	1	No Quantity							37275375			0
S3	2016	2016	2016	2	0	2	Export	251	France	FRA	768	Togo	TGO								08	ANIMAL FEED STUFF	1	No Quantity							365383			0
S3	2016	2016	2016	2	0	2	Export	251	France	FRA	780	Trinidad and Tobago	TTO								08	ANIMAL FEED STUFF	1	No Quantity							7355			0
S3	2016	2016	2016	2	0	2	Export	251	France	FRA	784	United Arab Emirates	ARE								08	ANIMAL FEED STUFF	1	No Quantity							13990492			0
S3	2016	2016	2016	2	0	2	Export	251	France	FRA	788	Tunisia	TUN								08	ANIMAL FEED STUFF	1	No Quantity							15213847			0
S3	2016	2016	2016	2	0	2	Export	251	France	FRA	792	Turkey	TUR								08	ANIMAL FEED STUFF	1	No Quantity							21304977			0
S3	2016	2016	2016	2	0	2	Export	251	France	FRA	795	Turkmenistan	TKM								08	ANIMAL FEED STUFF	1	No Quantity							45742			0
S3	2016	2016	2016	2	0	2	Export	251	France	FRA	800	Uganda	UGA								08	ANIMAL FEED STUFF	1	No Quantity							380359			0
S3	2016	2016	2016	2	0	2	Export	251	France	FRA	804	Ukraine	UKR								08	ANIMAL FEED STUFF	1	No Quantity							19745795			0
S3	2016	2016	2016	2	0	2	Export	251	France	FRA	807	North Macedonia	MKD								08	ANIMAL FEED STUFF	1	No Quantity							216908			0
S3	2016	2016	2016	2	0	2	Export	251	France	FRA	818	Egypt	EGY								08	ANIMAL FEED STUFF	1	No Quantity							7074826			0
S3	2016	2016	2016	2	0	2	Export	251	France	FRA	826	United Kingdom	GBR								08	ANIMAL FEED STUFF	1	No Quantity							261237013			0
S3	2016	2016	2016	2	0	2	Export	251	France	FRA	834	United Rep. of Tanzania	TZA								08	ANIMAL FEED STUFF	1	No Quantity							66515			0
S3	2016	2016	2016	2	0	2	Export	251	France	FRA	842	USA	USA								08	ANIMAL FEED STUFF	1	No Quantity							73638785			0
S3	2016	2016	2016	2	0	2	Export	251	France	FRA	854	Burkina Faso	BFA								08	ANIMAL FEED STUFF	1	No Quantity							225345			0
S3	2016	2016	2016	2	0	2	Export	251	France	FRA	858	Uruguay	URY								08	ANIMAL FEED STUFF	1	No Quantity							65830			0
S3	2016	2016	2016	2	0	2	Export	251	France	FRA	860	Uzbekistan	UZB								08	ANIMAL FEED STUFF	1	No Quantity							361473			0
S3	2016	2016	2016	2	0	2	Export	251	France	FRA	862	Venezuela	VEN								08	ANIMAL FEED STUFF	1	No Quantity							310983			0
S3	2016	2016	2016	2	0	2	Export	251	France	FRA	876	Wallis and Futuna Isds	WLF								08	ANIMAL FEED STUFF	1	No Quantity							20702			0
S3	2016	2016	2016	2	0	2	Export	251	France	FRA	887	Yemen	YEM								08	ANIMAL FEED STUFF	1	No Quantity							13084			0
S3	2016	2016	2016	2	0	2	Export	251	France	FRA	899	Areas, nes									08	ANIMAL FEED STUFF	1	No Quantity							332			0
S3	2016	2016	2016	2	0	2	Export	268	Georgia	GEO	0	World	WLD								08	ANIMAL FEED STUFF	1	No Quantity							27319427			0
S3	2016	2016	2016	2	0	2	Export	268	Georgia	GEO	31	Azerbaijan	AZE								08	ANIMAL FEED STUFF	1	No Quantity							4492087			0
S3	2016	2016	2016	2	0	2	Export	268	Georgia	GEO	48	Bahrain	BHR								08	ANIMAL FEED STUFF	1	No Quantity							13080			0
S3	2016	2016	2016	2	0	2	Export	268	Georgia	GEO	51	Armenia	ARM								08	ANIMAL FEED STUFF	1	No Quantity							7730533			0
S3	2016	2016	2016	2	0	2	Export	268	Georgia	GEO	368	Iraq	IRQ								08	ANIMAL FEED STUFF	1	No Quantity							12921			0
S3	2016	2016	2016	2	0	2	Export	268	Georgia	GEO	414	Kuwait	KWT								08	ANIMAL FEED STUFF	1	No Quantity							52040			0
S3	2016	2016	2016	2	0	2	Export	268	Georgia	GEO	422	Lebanon	LBN								08	ANIMAL FEED STUFF	1	No Quantity							8750			0
S3	2016	2016	2016	2	0	2	Export	268	Georgia	GEO	490	Other Asia, nes									08	ANIMAL FEED STUFF	1	No Quantity							1059044			0
S3	2016	2016	2016	2	0	2	Export	268	Georgia	GEO	682	Saudi Arabia	SAU								08	ANIMAL FEED STUFF	1	No Quantity							105347			0
S3	2016	2016	2016	2	0	2	Export	268	Georgia	GEO	760	Syria	SYR								08	ANIMAL FEED STUFF	1	No Quantity							12274			0
S3	2016	2016	2016	2	0	2	Export	268	Georgia	GEO	784	United Arab Emirates	ARE								08	ANIMAL FEED STUFF	1	No Quantity							37742			0
S3	2016	2016	2016	2	0	2	Export	268	Georgia	GEO	792	Turkey	TUR								08	ANIMAL FEED STUFF	1	No Quantity							13770130			0
S3	2016	2016	2016	2	0	2	Export	268	Georgia	GEO	818	Egypt	EGY								08	ANIMAL FEED STUFF	1	No Quantity							25480			0
S3	2016	2016	2016	2	0	2	Export	251	France	FRA	0	World	WLD								09	MISC.EDIBLE PRODUCTS ETC	1	No Quantity							3450709766			0
S3	2016	2016	2016	2	0	2	Export	251	France	FRA	4	Afghanistan	AFG								09	MISC.EDIBLE PRODUCTS ETC	1	No Quantity							5753511			0
S3	2016	2016	2016	2	0	2	Export	251	France	FRA	8	Albania	ALB								09	MISC.EDIBLE PRODUCTS ETC	1	No Quantity							205259			0
S3	2016	2016	2016	2	0	2	Export	251	France	FRA	10	Antarctica	ATA								09	MISC.EDIBLE PRODUCTS ETC	1	No Quantity							73316			0
S3	2016	2016	2016	2	0	2	Export	251	France	FRA	12	Algeria	DZA								09	MISC.EDIBLE PRODUCTS ETC	1	No Quantity							165128084			0
S3	2016	2016	2016	2	0	2	Export	251	France	FRA	20	Andorra	AND								09	MISC.EDIBLE PRODUCTS ETC	1	No Quantity							10861740			0
S3	2016	2016	2016	2	0	2	Export	251	France	FRA	24	Angola	AGO								09	MISC.EDIBLE PRODUCTS ETC	1	No Quantity							3513153			0
S3	2016	2016	2016	2	0	2	Export	251	France	FRA	28	Antigua and Barbuda	ATG								09	MISC.EDIBLE PRODUCTS ETC	1	No Quantity							88833			0
S3	2016	2016	2016	2	0	2	Export	251	France	FRA	31	Azerbaijan	AZE								09	MISC.EDIBLE PRODUCTS ETC	1	No Quantity							1028600			0
S3	2016	2016	2016	2	0	2	Export	251	France	FRA	32	Argentina	ARG								09	MISC.EDIBLE PRODUCTS ETC	1	No Quantity							1588798			0
S3	2016	2016	2016	2	0	2	Export	251	France	FRA	36	Australia	AUS								09	MISC.EDIBLE PRODUCTS ETC	1	No Quantity							20352538			0
S3	2016	2016	2016	2	0	2	Export	251	France	FRA	40	Austria	AUT								09	MISC.EDIBLE PRODUCTS ETC	1	No Quantity							20513366			0
S3	2016	2016	2016	2	0	2	Export	251	France	FRA	44	Bahamas	BHS								09	MISC.EDIBLE PRODUCTS ETC	1	No Quantity							297			0
S3	2016	2016	2016	2	0	2	Export	251	France	FRA	48	Bahrain	BHR								09	MISC.EDIBLE PRODUCTS ETC	1	No Quantity							1618456			0
S3	2016	2016	2016	2	0	2	Export	251	France	FRA	50	Bangladesh	BGD								09	MISC.EDIBLE PRODUCTS ETC	1	No Quantity							10957954			0
S3	2016	2016	2016	2	0	2	Export	251	France	FRA	51	Armenia	ARM								09	MISC.EDIBLE PRODUCTS ETC	1	No Quantity							304345			0
S3	2016	2016	2016	2	0	2	Export	251	France	FRA	52	Barbados	BRB								09	MISC.EDIBLE PRODUCTS ETC	1	No Quantity							181561			0
S3	2016	2016	2016	2	0	2	Export	251	France	FRA	56	Belgium	BEL								09	MISC.EDIBLE PRODUCTS ETC	1	No Quantity							234101060			0
S3	2016	2016	2016	2	0	2	Export	251	France	FRA	60	Bermuda	BMU								09	MISC.EDIBLE PRODUCTS ETC	1	No Quantity							2798			0
S3	2016	2016	2016	2	0	2	Export	251	France	FRA	68	Bolivia (Plurinational State of)	BOL								09	MISC.EDIBLE PRODUCTS ETC	1	No Quantity							107410			0
S3	2016	2016	2016	2	0	2	Export	251	France	FRA	70	Bosnia Herzegovina	BIH								09	MISC.EDIBLE PRODUCTS ETC	1	No Quantity							844269			0
S3	2016	2016	2016	2	0	2	Export	251	France	FRA	72	Botswana	BWA								09	MISC.EDIBLE PRODUCTS ETC	1	No Quantity							352182			0
S3	2016	2016	2016	2	0	2	Export	251	France	FRA	76	Brazil	BRA								09	MISC.EDIBLE PRODUCTS ETC	1	No Quantity							8231195			0
S3	2016	2016	2016	2	0	2	Export	251	France	FRA	84	Belize	BLZ								09	MISC.EDIBLE PRODUCTS ETC	1	No Quantity							6893			0
S3	2016	2016	2016	2	0	2	Export	251	France	FRA	90	Solomon Isds	SLB								09	MISC.EDIBLE PRODUCTS ETC	1	No Quantity							5655			0
S3	2016	2016	2016	2	0	2	Export	251	France	FRA	92	Br. Virgin Isds	VGB								09	MISC.EDIBLE PRODUCTS ETC	1	No Quantity							72017			0
S3	2016	2016	2016	2	0	2	Export	251	France	FRA	96	Brunei Darussalam	BRN								09	MISC.EDIBLE PRODUCTS ETC	1	No Quantity							52910			0
S3	2016	2016	2016	2	0	2	Export	251	France	FRA	100	Bulgaria	BGR								09	MISC.EDIBLE PRODUCTS ETC	1	No Quantity							8547598			0
S3	2016	2016	2016	2	0	2	Export	251	France	FRA	104	Myanmar	MMR								09	MISC.EDIBLE PRODUCTS ETC	1	No Quantity							907950			0
S3	2016	2016	2016	2	0	2	Export	251	France	FRA	108	Burundi	BDI								09	MISC.EDIBLE PRODUCTS ETC	1	No Quantity							560002			0
S3	2016	2016	2016	2	0	2	Export	251	France	FRA	112	Belarus	BLR								09	MISC.EDIBLE PRODUCTS ETC	1	No Quantity							644444			0
S3	2016	2016	2016	2	0	2	Export	251	France	FRA	116	Cambodia	KHM								09	MISC.EDIBLE PRODUCTS ETC	1	No Quantity							17907570			0
S3	2016	2016	2016	2	0	2	Export	251	France	FRA	120	Cameroon	CMR								09	MISC.EDIBLE PRODUCTS ETC	1	No Quantity							27313912			0
S3	2016	2016	2016	2	0	2	Export	251	France	FRA	124	Canada	CAN								09	MISC.EDIBLE PRODUCTS ETC	1	No Quantity							19930991			0
S3	2016	2016	2016	2	0	2	Export	251	France	FRA	132	Cabo Verde	CPV								09	MISC.EDIBLE PRODUCTS ETC	1	No Quantity							283384			0
S3	2016	2016	2016	2	0	2	Export	251	France	FRA	136	Cayman Isds	CYM								09	MISC.EDIBLE PRODUCTS ETC	1	No Quantity							3992			0
S3	2016	2016	2016	2	0	2	Export	251	France	FRA	140	Central African Rep.	CAF								09	MISC.EDIBLE PRODUCTS ETC	1	No Quantity							2490490			0
S3	2016	2016	2016	2	0	2	Export	251	France	FRA	144	Sri Lanka	LKA								09	MISC.EDIBLE PRODUCTS ETC	1	No Quantity							271570			0
S3	2016	2016	2016	2	0	2	Export	251	France	FRA	148	Chad	TCD								09	MISC.EDIBLE PRODUCTS ETC	1	No Quantity							9152333			0
S3	2016	2016	2016	2	0	2	Export	251	France	FRA	152	Chile	CHL								09	MISC.EDIBLE PRODUCTS ETC	1	No Quantity							3246342			0
S3	2016	2016	2016	2	0	2	Export	251	France	FRA	156	China	CHN								09	MISC.EDIBLE PRODUCTS ETC	1	No Quantity							129613746			0
S3	2016	2016	2016	2	0	2	Export	251	France	FRA	170	Colombia	COL								09	MISC.EDIBLE PRODUCTS ETC	1	No Quantity							3988350			0
S3	2016	2016	2016	2	0	2	Export	251	France	FRA	174	Comoros	COM								09	MISC.EDIBLE PRODUCTS ETC	1	No Quantity							1826360			0
S3	2016	2016	2016	2	0	2	Export	251	France	FRA	178	Congo	COG								09	MISC.EDIBLE PRODUCTS ETC	1	No Quantity							23011585			0
S3	2016	2016	2016	2	0	2	Export	251	France	FRA	180	Dem. Rep. of the Congo	COD								09	MISC.EDIBLE PRODUCTS ETC	1	No Quantity							5566791			0
S3	2016	2016	2016	2	0	2	Export	251	France	FRA	188	Costa Rica	CRI								09	MISC.EDIBLE PRODUCTS ETC	1	No Quantity							109698			0
S3	2016	2016	2016	2	0	2	Export	251	France	FRA	191	Croatia	HRV								09	MISC.EDIBLE PRODUCTS ETC	1	No Quantity							4844551			0
S3	2016	2016	2016	2	0	2	Export	251	France	FRA	192	Cuba	CUB								09	MISC.EDIBLE PRODUCTS ETC	1	No Quantity							2932446			0
S3	2016	2016	2016	2	0	2	Export	251	France	FRA	196	Cyprus	CYP								09	MISC.EDIBLE PRODUCTS ETC	1	No Quantity							3393897			0
S3	2016	2016	2016	2	0	2	Export	251	France	FRA	203	Czechia	CZE								09	MISC.EDIBLE PRODUCTS ETC	1	No Quantity							15711276			0
S3	2016	2016	2016	2	0	2	Export	251	France	FRA	204	Benin	BEN								09	MISC.EDIBLE PRODUCTS ETC	1	No Quantity							8306445			0
S3	2016	2016	2016	2	0	2	Export	251	France	FRA	208	Denmark	DNK								09	MISC.EDIBLE PRODUCTS ETC	1	No Quantity							40557444			0
S3	2016	2016	2016	2	0	2	Export	251	France	FRA	212	Dominica	DMA								09	MISC.EDIBLE PRODUCTS ETC	1	No Quantity							59257			0
S3	2016	2016	2016	2	0	2	Export	251	France	FRA	214	Dominican Rep.	DOM								09	MISC.EDIBLE PRODUCTS ETC	1	No Quantity							516698			0
S3	2016	2016	2016	2	0	2	Export	251	France	FRA	218	Ecuador	ECU								09	MISC.EDIBLE PRODUCTS ETC	1	No Quantity							650293			0
S3	2016	2016	2016	2	0	2	Export	251	France	FRA	222	El Salvador	SLV								09	MISC.EDIBLE PRODUCTS ETC	1	No Quantity							26474			0
S3	2016	2016	2016	2	0	2	Export	251	France	FRA	226	Equatorial Guinea	GNQ								09	MISC.EDIBLE PRODUCTS ETC	1	No Quantity							3035041			0
S3	2016	2016	2016	2	0	2	Export	251	France	FRA	231	Ethiopia	ETH								09	MISC.EDIBLE PRODUCTS ETC	1	No Quantity							18326363			0
S3	2016	2016	2016	2	0	2	Export	251	France	FRA	232	Eritrea	ERI								09	MISC.EDIBLE PRODUCTS ETC	1	No Quantity							74267			0
S3	2016	2016	2016	2	0	2	Export	251	France	FRA	233	Estonia	EST								09	MISC.EDIBLE PRODUCTS ETC	1	No Quantity							1774542			0
S3	2016	2016	2016	2	0	2	Export	251	France	FRA	234	Faeroe Isds	FRO								09	MISC.EDIBLE PRODUCTS ETC	1	No Quantity							376			0
S3	2016	2016	2016	2	0	2	Export	251	France	FRA	242	Fiji	FJI								09	MISC.EDIBLE PRODUCTS ETC	1	No Quantity							7031			0
S3	2016	2016	2016	2	0	2	Export	251	France	FRA	246	Finland	FIN								09	MISC.EDIBLE PRODUCTS ETC	1	No Quantity							6593073			0
S3	2016	2016	2016	2	0	2	Export	251	France	FRA	258	French Polynesia	PYF								09	MISC.EDIBLE PRODUCTS ETC	1	No Quantity							24136741			0
S3	2016	2016	2016	2	0	2	Export	251	France	FRA	260	Fr. South Antarctic Terr.	ATF								09	MISC.EDIBLE PRODUCTS ETC	1	No Quantity							15979			0
S3	2016	2016	2016	2	0	2	Export	251	France	FRA	262	Djibouti	DJI								09	MISC.EDIBLE PRODUCTS ETC	1	No Quantity							5787219			0
S3	2016	2016	2016	2	0	2	Export	251	France	FRA	266	Gabon	GAB								09	MISC.EDIBLE PRODUCTS ETC	1	No Quantity							38104336			0
S3	2016	2016	2016	2	0	2	Export	251	France	FRA	268	Georgia	GEO								09	MISC.EDIBLE PRODUCTS ETC	1	No Quantity							1835418			0
S3	2016	2016	2016	2	0	2	Export	251	France	FRA	270	Gambia	GMB								09	MISC.EDIBLE PRODUCTS ETC	1	No Quantity							454310			0
S3	2016	2016	2016	2	0	2	Export	251	France	FRA	275	State of Palestine	PSE								09	MISC.EDIBLE PRODUCTS ETC	1	No Quantity							181321			0
S3	2016	2016	2016	2	0	2	Export	251	France	FRA	276	Germany	DEU								09	MISC.EDIBLE PRODUCTS ETC	1	No Quantity							322059769			0
S3	2016	2016	2016	2	0	2	Export	251	France	FRA	288	Ghana	GHA								09	MISC.EDIBLE PRODUCTS ETC	1	No Quantity							5081693			0
S3	2016	2016	2016	2	0	2	Export	251	France	FRA	292	Gibraltar	GIB								09	MISC.EDIBLE PRODUCTS ETC	1	No Quantity							2062			0
S3	2016	2016	2016	2	0	2	Export	251	France	FRA	296	Kiribati	KIR								09	MISC.EDIBLE PRODUCTS ETC	1	No Quantity							326			0
S3	2016	2016	2016	2	0	2	Export	251	France	FRA	300	Greece	GRC								09	MISC.EDIBLE PRODUCTS ETC	1	No Quantity							23552618			0
S3	2016	2016	2016	2	0	2	Export	251	France	FRA	304	Greenland	GRL								09	MISC.EDIBLE PRODUCTS ETC	1	No Quantity							1648			0
S3	2016	2016	2016	2	0	2	Export	251	France	FRA	308	Grenada	GRD								09	MISC.EDIBLE PRODUCTS ETC	1	No Quantity							146283			0
S3	2016	2016	2016	2	0	2	Export	251	France	FRA	316	Guam	GUM								09	MISC.EDIBLE PRODUCTS ETC	1	No Quantity							74			0
S3	2016	2016	2016	2	0	2	Export	251	France	FRA	320	Guatemala	GTM								09	MISC.EDIBLE PRODUCTS ETC	1	No Quantity							935964			0
S3	2016	2016	2016	2	0	2	Export	251	France	FRA	324	Guinea	GIN								09	MISC.EDIBLE PRODUCTS ETC	1	No Quantity							6529438			0
S3	2016	2016	2016	2	0	2	Export	251	France	FRA	328	Guyana	GUY								09	MISC.EDIBLE PRODUCTS ETC	1	No Quantity							128310			0
S3	2016	2016	2016	2	0	2	Export	251	France	FRA	332	Haiti	HTI								09	MISC.EDIBLE PRODUCTS ETC	1	No Quantity							5110341			0
S3	2016	2016	2016	2	0	2	Export	251	France	FRA	340	Honduras	HND								09	MISC.EDIBLE PRODUCTS ETC	1	No Quantity							30951			0
S3	2016	2016	2016	2	0	2	Export	251	France	FRA	344	China, Hong Kong SAR	HKG								09	MISC.EDIBLE PRODUCTS ETC	1	No Quantity							24477034			0
S3	2016	2016	2016	2	0	2	Export	251	France	FRA	348	Hungary	HUN								09	MISC.EDIBLE PRODUCTS ETC	1	No Quantity							17231647			0
S3	2016	2016	2016	2	0	2	Export	251	France	FRA	352	Iceland	ISL								09	MISC.EDIBLE PRODUCTS ETC	1	No Quantity							1851402			0
S3	2016	2016	2016	2	0	2	Export	251	France	FRA	360	Indonesia	IDN								09	MISC.EDIBLE PRODUCTS ETC	1	No Quantity							11857898			0
S3	2016	2016	2016	2	0	2	Export	251	France	FRA	364	Iran	IRN								09	MISC.EDIBLE PRODUCTS ETC	1	No Quantity							12854884			0
S3	2016	2016	2016	2	0	2	Export	251	France	FRA	368	Iraq	IRQ								09	MISC.EDIBLE PRODUCTS ETC	1	No Quantity							29641984			0
S3	2016	2016	2016	2	0	2	Export	251	France	FRA	372	Ireland	IRL								09	MISC.EDIBLE PRODUCTS ETC	1	No Quantity							20194125			0
S3	2016	2016	2016	2	0	2	Export	251	France	FRA	376	Israel	ISR								09	MISC.EDIBLE PRODUCTS ETC	1	No Quantity							13629701			0
S3	2016	2016	2016	2	0	2	Export	251	France	FRA	381	Italy	ITA								09	MISC.EDIBLE PRODUCTS ETC	1	No Quantity							181418344			0
S3	2016	2016	2016	2	0	2	Export	251	France	FRA	384	Côte d'Ivoire	CIV								09	MISC.EDIBLE PRODUCTS ETC	1	No Quantity							32619371			0
S3	2016	2016	2016	2	0	2	Export	251	France	FRA	388	Jamaica	JAM								09	MISC.EDIBLE PRODUCTS ETC	1	No Quantity							1796085			0
S3	2016	2016	2016	2	0	2	Export	251	France	FRA	392	Japan	JPN								09	MISC.EDIBLE PRODUCTS ETC	1	No Quantity							26422039			0
S3	2016	2016	2016	2	0	2	Export	251	France	FRA	398	Kazakhstan	KAZ								09	MISC.EDIBLE PRODUCTS ETC	1	No Quantity							1013630			0
S3	2016	2016	2016	2	0	2	Export	251	France	FRA	400	Jordan	JOR								09	MISC.EDIBLE PRODUCTS ETC	1	No Quantity							12633471			0
S3	2016	2016	2016	2	0	2	Export	251	France	FRA	404	Kenya	KEN								09	MISC.EDIBLE PRODUCTS ETC	1	No Quantity							11884832			0
S3	2016	2016	2016	2	0	2	Export	251	France	FRA	408	Dem. People's Rep. of Korea	PRK								09	MISC.EDIBLE PRODUCTS ETC	1	No Quantity							532783			0
S3	2016	2016	2016	2	0	2	Export	251	France	FRA	410	Rep. of Korea	KOR								09	MISC.EDIBLE PRODUCTS ETC	1	No Quantity							28691590			0
S3	2016	2016	2016	2	0	2	Export	251	France	FRA	414	Kuwait	KWT								09	MISC.EDIBLE PRODUCTS ETC	1	No Quantity							2666527			0
S3	2016	2016	2016	2	0	2	Export	251	France	FRA	417	Kyrgyzstan	KGZ								09	MISC.EDIBLE PRODUCTS ETC	1	No Quantity							11287			0
S3	2016	2016	2016	2	0	2	Export	251	France	FRA	418	Lao People's Dem. Rep.	LAO								09	MISC.EDIBLE PRODUCTS ETC	1	No Quantity							605404			0
S3	2016	2016	2016	2	0	2	Export	251	France	FRA	422	Lebanon	LBN								09	MISC.EDIBLE PRODUCTS ETC	1	No Quantity							31577792			0
S3	2016	2016	2016	2	0	2	Export	251	France	FRA	426	Lesotho	LSO								09	MISC.EDIBLE PRODUCTS ETC	1	No Quantity							17697			0
S3	2016	2016	2016	2	0	2	Export	251	France	FRA	428	Latvia	LVA								09	MISC.EDIBLE PRODUCTS ETC	1	No Quantity							4076482			0
S3	2016	2016	2016	2	0	2	Export	251	France	FRA	430	Liberia	LBR								09	MISC.EDIBLE PRODUCTS ETC	1	No Quantity							758253			0
S3	2016	2016	2016	2	0	2	Export	251	France	FRA	434	Libya	LBY								09	MISC.EDIBLE PRODUCTS ETC	1	No Quantity							11877504			0
S3	2016	2016	2016	2	0	2	Export	251	France	FRA	440	Lithuania	LTU								09	MISC.EDIBLE PRODUCTS ETC	1	No Quantity							3808154			0
S3	2016	2016	2016	2	0	2	Export	251	France	FRA	442	Luxembourg	LUX								09	MISC.EDIBLE PRODUCTS ETC	1	No Quantity							22097501			0
S3	2016	2016	2016	2	0	2	Export	251	France	FRA	446	China, Macao SAR	MAC								09	MISC.EDIBLE PRODUCTS ETC	1	No Quantity							616672			0
S3	2016	2016	2016	2	0	2	Export	251	France	FRA	450	Madagascar	MDG								09	MISC.EDIBLE PRODUCTS ETC	1	No Quantity							5806502			0
S3	2016	2016	2016	2	0	2	Export	251	France	FRA	454	Malawi	MWI								09	MISC.EDIBLE PRODUCTS ETC	1	No Quantity							421712			0
S3	2016	2016	2016	2	0	2	Export	251	France	FRA	458	Malaysia	MYS								09	MISC.EDIBLE PRODUCTS ETC	1	No Quantity							8656250			0
S3	2016	2016	2016	2	0	2	Export	251	France	FRA	462	Maldives	MDV								09	MISC.EDIBLE PRODUCTS ETC	1	No Quantity							1543187			0
S3	2016	2016	2016	2	0	2	Export	251	France	FRA	466	Mali	MLI								09	MISC.EDIBLE PRODUCTS ETC	1	No Quantity							20172940			0
S3	2016	2016	2016	2	0	2	Export	251	France	FRA	470	Malta	MLT								09	MISC.EDIBLE PRODUCTS ETC	1	No Quantity							1049680			0
S3	2016	2016	2016	2	0	2	Export	251	France	FRA	478	Mauritania	MRT								09	MISC.EDIBLE PRODUCTS ETC	1	No Quantity							14578457			0
S3	2016	2016	2016	2	0	2	Export	251	France	FRA	480	Mauritius	MUS								09	MISC.EDIBLE PRODUCTS ETC	1	No Quantity							17286695			0
S3	2016	2016	2016	2	0	2	Export	251	France	FRA	484	Mexico	MEX								09	MISC.EDIBLE PRODUCTS ETC	1	No Quantity							9957379			0
S3	2016	2016	2016	2	0	2	Export	251	France	FRA	490	Other Asia, nes									09	MISC.EDIBLE PRODUCTS ETC	1	No Quantity							28844762			0
S3	2016	2016	2016	2	0	2	Export	251	France	FRA	496	Mongolia	MNG								09	MISC.EDIBLE PRODUCTS ETC	1	No Quantity							64469			0
S3	2016	2016	2016	2	0	2	Export	251	France	FRA	498	Rep. of Moldova	MDA								09	MISC.EDIBLE PRODUCTS ETC	1	No Quantity							451287			0
S3	2016	2016	2016	2	0	2	Export	251	France	FRA	499	Montenegro	MNE								09	MISC.EDIBLE PRODUCTS ETC	1	No Quantity							120742			0
S3	2016	2016	2016	2	0	2	Export	251	France	FRA	500	Montserrat	MSR								09	MISC.EDIBLE PRODUCTS ETC	1	No Quantity							210			0
S3	2016	2016	2016	2	0	2	Export	251	France	FRA	504	Morocco	MAR								09	MISC.EDIBLE PRODUCTS ETC	1	No Quantity							34662270			0
S3	2016	2016	2016	2	0	2	Export	251	France	FRA	508	Mozambique	MOZ								09	MISC.EDIBLE PRODUCTS ETC	1	No Quantity							2377106			0
S3	2016	2016	2016	2	0	2	Export	251	France	FRA	512	Oman	OMN								09	MISC.EDIBLE PRODUCTS ETC	1	No Quantity							1335351			0
S3	2016	2016	2016	2	0	2	Export	251	France	FRA	516	Namibia	NAM								09	MISC.EDIBLE PRODUCTS ETC	1	No Quantity							13344			0
S3	2016	2016	2016	2	0	2	Export	251	France	FRA	524	Nepal	NPL								09	MISC.EDIBLE PRODUCTS ETC	1	No Quantity							112038			0
S3	2016	2016	2016	2	0	2	Export	251	France	FRA	528	Netherlands	NLD								09	MISC.EDIBLE PRODUCTS ETC	1	No Quantity							158434504			0
S3	2016	2016	2016	2	0	2	Export	251	France	FRA	531	Curaçao	CUW								09	MISC.EDIBLE PRODUCTS ETC	1	No Quantity							43449			0
S3	2016	2016	2016	2	0	2	Export	251	France	FRA	533	Aruba	ABW								09	MISC.EDIBLE PRODUCTS ETC	1	No Quantity							69450			0
S3	2016	2016	2016	2	0	2	Export	251	France	FRA	534	Saint Maarten	SXM								09	MISC.EDIBLE PRODUCTS ETC	1	No Quantity							5576483			0
S3	2016	2016	2016	2	0	2	Export	251	France	FRA	540	New Caledonia	NCL								09	MISC.EDIBLE PRODUCTS ETC	1	No Quantity							34641339			0
S3	2016	2016	2016	2	0	2	Export	251	France	FRA	548	Vanuatu	VUT								09	MISC.EDIBLE PRODUCTS ETC	1	No Quantity							135871			0
S3	2016	2016	2016	2	0	2	Export	251	France	FRA	554	New Zealand	NZL								09	MISC.EDIBLE PRODUCTS ETC	1	No Quantity							1969145			0
S3	2016	2016	2016	2	0	2	Export	251	France	FRA	558	Nicaragua	NIC								09	MISC.EDIBLE PRODUCTS ETC	1	No Quantity							87335			0
S3	2016	2016	2016	2	0	2	Export	251	France	FRA	562	Niger	NER								09	MISC.EDIBLE PRODUCTS ETC	1	No Quantity							7333359			0
S3	2016	2016	2016	2	0	2	Export	251	France	FRA	566	Nigeria	NGA								09	MISC.EDIBLE PRODUCTS ETC	1	No Quantity							25143687			0
S3	2016	2016	2016	2	0	2	Export	251	France	FRA	579	Norway	NOR								09	MISC.EDIBLE PRODUCTS ETC	1	No Quantity							4930311			0
S3	2016	2016	2016	2	0	2	Export	251	France	FRA	586	Pakistan	PAK								09	MISC.EDIBLE PRODUCTS ETC	1	No Quantity							5311972			0
S3	2016	2016	2016	2	0	2	Export	251	France	FRA	591	Panama	PAN								09	MISC.EDIBLE PRODUCTS ETC	1	No Quantity							212178			0
S3	2016	2016	2016	2	0	2	Export	251	France	FRA	598	Papua New Guinea	PNG								09	MISC.EDIBLE PRODUCTS ETC	1	No Quantity							137454			0
S3	2016	2016	2016	2	0	2	Export	251	France	FRA	600	Paraguay	PRY								09	MISC.EDIBLE PRODUCTS ETC	1	No Quantity							99181			0
S3	2016	2016	2016	2	0	2	Export	251	France	FRA	604	Peru	PER								09	MISC.EDIBLE PRODUCTS ETC	1	No Quantity							3224461			0
S3	2016	2016	2016	2	0	2	Export	251	France	FRA	608	Philippines	PHL								09	MISC.EDIBLE PRODUCTS ETC	1	No Quantity							5904256			0
S3	2016	2016	2016	2	0	2	Export	251	France	FRA	616	Poland	POL								09	MISC.EDIBLE PRODUCTS ETC	1	No Quantity							60694499			0
S3	2016	2016	2016	2	0	2	Export	251	France	FRA	620	Portugal	PRT								09	MISC.EDIBLE PRODUCTS ETC	1	No Quantity							45489925			0
S3	2016	2016	2016	2	0	2	Export	251	France	FRA	624	Guinea-Bissau	GNB								09	MISC.EDIBLE PRODUCTS ETC	1	No Quantity							134530			0
S3	2016	2016	2016	2	0	2	Export	251	France	FRA	626	Timor-Leste	TLS								09	MISC.EDIBLE PRODUCTS ETC	1	No Quantity							115368			0
S3	2016	2016	2016	2	0	2	Export	251	France	FRA	634	Qatar	QAT								09	MISC.EDIBLE PRODUCTS ETC	1	No Quantity							6608258			0
S3	2016	2016	2016	2	0	2	Export	251	France	FRA	642	Romania	ROU								09	MISC.EDIBLE PRODUCTS ETC	1	No Quantity							22154769			0
S3	2016	2016	2016	2	0	2	Export	251	France	FRA	643	Russian Federation	RUS								09	MISC.EDIBLE PRODUCTS ETC	1	No Quantity							19974441			0
S3	2016	2016	2016	2	0	2	Export	251	France	FRA	646	Rwanda	RWA								09	MISC.EDIBLE PRODUCTS ETC	1	No Quantity							316845			0
S3	2016	2016	2016	2	0	2	Export	251	France	FRA	652	Saint Barthélemy	BLM								09	MISC.EDIBLE PRODUCTS ETC	1	No Quantity							5483746			0
S3	2016	2016	2016	2	0	2	Export	251	France	FRA	662	Saint Lucia	LCA								09	MISC.EDIBLE PRODUCTS ETC	1	No Quantity							557662			0
S3	2016	2016	2016	2	0	2	Export	251	France	FRA	666	Saint Pierre and Miquelon	SPM								09	MISC.EDIBLE PRODUCTS ETC	1	No Quantity							3284171			0
S3	2016	2016	2016	2	0	2	Export	251	France	FRA	670	Saint Vincent and the Grenadines	VCT								09	MISC.EDIBLE PRODUCTS ETC	1	No Quantity							686			0
S3	2016	2016	2016	2	0	2	Export	251	France	FRA	674	San Marino	SMR								09	MISC.EDIBLE PRODUCTS ETC	1	No Quantity							278254			0
S3	2016	2016	2016	2	0	2	Export	251	France	FRA	678	Sao Tome and Principe	STP								09	MISC.EDIBLE PRODUCTS ETC	1	No Quantity							43918			0
S3	2016	2016	2016	2	0	2	Export	251	France	FRA	682	Saudi Arabia	SAU								09	MISC.EDIBLE PRODUCTS ETC	1	No Quantity							70736277			0
S3	2016	2016	2016	2	0	2	Export	251	France	FRA	686	Senegal	SEN								09	MISC.EDIBLE PRODUCTS ETC	1	No Quantity							31783393			0
S3	2016	2016	2016	2	0	2	Export	251	France	FRA	688	Serbia	SRB								09	MISC.EDIBLE PRODUCTS ETC	1	No Quantity							2502445			0
S3	2016	2016	2016	2	0	2	Export	251	France	FRA	690	Seychelles	SYC								09	MISC.EDIBLE PRODUCTS ETC	1	No Quantity							3046281			0
S3	2016	2016	2016	2	0	2	Export	251	France	FRA	694	Sierra Leone	SLE								09	MISC.EDIBLE PRODUCTS ETC	1	No Quantity							1607273			0
S3	2016	2016	2016	2	0	2	Export	251	France	FRA	699	India	IND								09	MISC.EDIBLE PRODUCTS ETC	1	No Quantity							2588644			0
S3	2016	2016	2016	2	0	2	Export	251	France	FRA	702	Singapore	SGP								09	MISC.EDIBLE PRODUCTS ETC	1	No Quantity							10716849			0
S3	2016	2016	2016	2	0	2	Export	251	France	FRA	703	Slovakia	SVK								09	MISC.EDIBLE PRODUCTS ETC	1	No Quantity							3742502			0
S3	2016	2016	2016	2	0	2	Export	251	France	FRA	704	Viet Nam	VNM								09	MISC.EDIBLE PRODUCTS ETC	1	No Quantity							13042908			0
S3	2016	2016	2016	2	0	2	Export	251	France	FRA	705	Slovenia	SVN								09	MISC.EDIBLE PRODUCTS ETC	1	No Quantity							6652720			0
S3	2016	2016	2016	2	0	2	Export	251	France	FRA	706	Somalia	SOM								09	MISC.EDIBLE PRODUCTS ETC	1	No Quantity							7051051			0
S3	2016	2016	2016	2	0	2	Export	251	France	FRA	710	South Africa	ZAF								09	MISC.EDIBLE PRODUCTS ETC	1	No Quantity							11742422			0
S3	2016	2016	2016	2	0	2	Export	251	France	FRA	716	Zimbabwe	ZWE								09	MISC.EDIBLE PRODUCTS ETC	1	No Quantity							2125838			0
S3	2016	2016	2016	2	0	2	Export	251	France	FRA	724	Spain	ESP								09	MISC.EDIBLE PRODUCTS ETC	1	No Quantity							246504661			0
S3	2016	2016	2016	2	0	2	Export	251	France	FRA	728	South Sudan	SSD								09	MISC.EDIBLE PRODUCTS ETC	1	No Quantity							1044191			0
S3	2016	2016	2016	2	0	2	Export	251	France	FRA	729	Sudan	SDN								09	MISC.EDIBLE PRODUCTS ETC	1	No Quantity							8958116			0
S3	2016	2016	2016	2	0	2	Export	251	France	FRA	740	Suriname	SUR								09	MISC.EDIBLE PRODUCTS ETC	1	No Quantity							55134			0
S3	2016	2016	2016	2	0	2	Export	251	France	FRA	748	Swaziland	SWZ								09	MISC.EDIBLE PRODUCTS ETC	1	No Quantity							52665			0
S3	2016	2016	2016	2	0	2	Export	251	France	FRA	752	Sweden	SWE								09	MISC.EDIBLE PRODUCTS ETC	1	No Quantity							30177606			0
S3	2016	2016	2016	2	0	2	Export	251	France	FRA	757	Switzerland	CHE								09	MISC.EDIBLE PRODUCTS ETC	1	No Quantity							60755209			0
S3	2016	2016	2016	2	0	2	Export	251	France	FRA	760	Syria	SYR								09	MISC.EDIBLE PRODUCTS ETC	1	No Quantity							3401746			0
S3	2016	2016	2016	2	0	2	Export	251	France	FRA	762	Tajikistan	TJK								09	MISC.EDIBLE PRODUCTS ETC	1	No Quantity							17398			0
S3	2016	2016	2016	2	0	2	Export	251	France	FRA	764	Thailand	THA								09	MISC.EDIBLE PRODUCTS ETC	1	No Quantity							18093773			0
S3	2016	2016	2016	2	0	2	Export	251	France	FRA	768	Togo	TGO								09	MISC.EDIBLE PRODUCTS ETC	1	No Quantity							14426773			0
S3	2016	2016	2016	2	0	2	Export	251	France	FRA	780	Trinidad and Tobago	TTO								09	MISC.EDIBLE PRODUCTS ETC	1	No Quantity							145099			0
S3	2016	2016	2016	2	0	2	Export	251	France	FRA	784	United Arab Emirates	ARE								09	MISC.EDIBLE PRODUCTS ETC	1	No Quantity							39573430			0
S3	2016	2016	2016	2	0	2	Export	251	France	FRA	788	Tunisia	TUN								09	MISC.EDIBLE PRODUCTS ETC	1	No Quantity							13635038			0
S3	2016	2016	2016	2	0	2	Export	251	France	FRA	792	Turkey	TUR								09	MISC.EDIBLE PRODUCTS ETC	1	No Quantity							23351985			0
S3	2016	2016	2016	2	0	2	Export	251	France	FRA	795	Turkmenistan	TKM								09	MISC.EDIBLE PRODUCTS ETC	1	No Quantity							38922			0
S3	2016	2016	2016	2	0	2	Export	251	France	FRA	796	Turks and Caicos Isds	TCA								09	MISC.EDIBLE PRODUCTS ETC	1	No Quantity							1173			0
S3	2016	2016	2016	2	0	2	Export	251	France	FRA	800	Uganda	UGA								09	MISC.EDIBLE PRODUCTS ETC	1	No Quantity							464738			0
S3	2016	2016	2016	2	0	2	Export	251	France	FRA	804	Ukraine	UKR								09	MISC.EDIBLE PRODUCTS ETC	1	No Quantity							2367467			0
S3	2016	2016	2016	2	0	2	Export	251	France	FRA	807	North Macedonia	MKD								09	MISC.EDIBLE PRODUCTS ETC	1	No Quantity							1183547			0
S3	2016	2016	2016	2	0	2	Export	251	France	FRA	818	Egypt	EGY								09	MISC.EDIBLE PRODUCTS ETC	1	No Quantity							27684059			0
S3	2016	2016	2016	2	0	2	Export	251	France	FRA	826	United Kingdom	GBR								09	MISC.EDIBLE PRODUCTS ETC	1	No Quantity							304082202			0
S3	2016	2016	2016	2	0	2	Export	251	France	FRA	834	United Rep. of Tanzania	TZA								09	MISC.EDIBLE PRODUCTS ETC	1	No Quantity							1192761			0
S3	2016	2016	2016	2	0	2	Export	251	France	FRA	842	USA	USA								09	MISC.EDIBLE PRODUCTS ETC	1	No Quantity							87817769			0
S3	2016	2016	2016	2	0	2	Export	251	France	FRA	854	Burkina Faso	BFA								09	MISC.EDIBLE PRODUCTS ETC	1	No Quantity							7712444			0
S3	2016	2016	2016	2	0	2	Export	251	France	FRA	858	Uruguay	URY								09	MISC.EDIBLE PRODUCTS ETC	1	No Quantity							585430			0
S3	2016	2016	2016	2	0	2	Export	251	France	FRA	860	Uzbekistan	UZB								09	MISC.EDIBLE PRODUCTS ETC	1	No Quantity							14417			0
S3	2016	2016	2016	2	0	2	Export	251	France	FRA	862	Venezuela	VEN								09	MISC.EDIBLE PRODUCTS ETC	1	No Quantity							196697			0
S3	2016	2016	2016	2	0	2	Export	251	France	FRA	876	Wallis and Futuna Isds	WLF								09	MISC.EDIBLE PRODUCTS ETC	1	No Quantity							913120			0
S3	2016	2016	2016	2	0	2	Export	251	France	FRA	887	Yemen	YEM								09	MISC.EDIBLE PRODUCTS ETC	1	No Quantity							31386761			0
S3	2016	2016	2016	2	0	2	Export	251	France	FRA	894	Zambia	ZMB								09	MISC.EDIBLE PRODUCTS ETC	1	No Quantity							99862			0
S3	2016	2016	2016	2	0	2	Export	251	France	FRA	899	Areas, nes									09	MISC.EDIBLE PRODUCTS ETC	1	No Quantity							2499405			0
S3	2016	2016	2016	2	0	2	Export	268	Georgia	GEO	0	World	WLD								09	MISC.EDIBLE PRODUCTS ETC	1	No Quantity							4043641			0
S3	2016	2016	2016	2	0	2	Export	268	Georgia	GEO	8	Albania	ALB								09	MISC.EDIBLE PRODUCTS ETC	1	No Quantity							78167			0
S3	2016	2016	2016	2	0	2	Export	268	Georgia	GEO	31	Azerbaijan	AZE								09	MISC.EDIBLE PRODUCTS ETC	1	No Quantity							1306987			0
S3	2016	2016	2016	2	0	2	Export	268	Georgia	GEO	36	Australia	AUS								09	MISC.EDIBLE PRODUCTS ETC	1	No Quantity							6029			0
S3	2016	2016	2016	2	0	2	Export	268	Georgia	GEO	51	Armenia	ARM								09	MISC.EDIBLE PRODUCTS ETC	1	No Quantity							464619			0
S3	2016	2016	2016	2	0	2	Export	268	Georgia	GEO	56	Belgium	BEL								09	MISC.EDIBLE PRODUCTS ETC	1	No Quantity							9771			0
S3	2016	2016	2016	2	0	2	Export	268	Georgia	GEO	112	Belarus	BLR								09	MISC.EDIBLE PRODUCTS ETC	1	No Quantity							79697			0
S3	2016	2016	2016	2	0	2	Export	268	Georgia	GEO	124	Canada	CAN								09	MISC.EDIBLE PRODUCTS ETC	1	No Quantity							8070			0
S3	2016	2016	2016	2	0	2	Export	268	Georgia	GEO	156	China	CHN								09	MISC.EDIBLE PRODUCTS ETC	1	No Quantity							58366			0
S3	2016	2016	2016	2	0	2	Export	268	Georgia	GEO	196	Cyprus	CYP								09	MISC.EDIBLE PRODUCTS ETC	1	No Quantity							8248			0
S3	2016	2016	2016	2	0	2	Export	268	Georgia	GEO	203	Czechia	CZE								09	MISC.EDIBLE PRODUCTS ETC	1	No Quantity							69249			0
S3	2016	2016	2016	2	0	2	Export	268	Georgia	GEO	233	Estonia	EST								09	MISC.EDIBLE PRODUCTS ETC	1	No Quantity							2138			0
S3	2016	2016	2016	2	0	2	Export	268	Georgia	GEO	251	France	FRA								09	MISC.EDIBLE PRODUCTS ETC	1	No Quantity							58408			0
S3	2016	2016	2016	2	0	2	Export	268	Georgia	GEO	276	Germany	DEU								09	MISC.EDIBLE PRODUCTS ETC	1	No Quantity							67888			0
S3	2016	2016	2016	2	0	2	Export	268	Georgia	GEO	344	China, Hong Kong SAR	HKG								09	MISC.EDIBLE PRODUCTS ETC	1	No Quantity							588			0
S3	2016	2016	2016	2	0	2	Export	268	Georgia	GEO	348	Hungary	HUN								09	MISC.EDIBLE PRODUCTS ETC	1	No Quantity							6078			0
S3	2016	2016	2016	2	0	2	Export	268	Georgia	GEO	364	Iran	IRN								09	MISC.EDIBLE PRODUCTS ETC	1	No Quantity							31399			0
S3	2016	2016	2016	2	0	2	Export	268	Georgia	GEO	376	Israel	ISR								09	MISC.EDIBLE PRODUCTS ETC	1	No Quantity							41360			0
S3	2016	2016	2016	2	0	2	Export	268	Georgia	GEO	398	Kazakhstan	KAZ								09	MISC.EDIBLE PRODUCTS ETC	1	No Quantity							8352			0
S3	2016	2016	2016	2	0	2	Export	268	Georgia	GEO	417	Kyrgyzstan	KGZ								09	MISC.EDIBLE PRODUCTS ETC	1	No Quantity							12608			0
S3	2016	2016	2016	2	0	2	Export	268	Georgia	GEO	428	Latvia	LVA								09	MISC.EDIBLE PRODUCTS ETC	1	No Quantity							23671			0
S3	2016	2016	2016	2	0	2	Export	268	Georgia	GEO	440	Lithuania	LTU								09	MISC.EDIBLE PRODUCTS ETC	1	No Quantity							38236			0
S3	2016	2016	2016	2	0	2	Export	268	Georgia	GEO	498	Rep. of Moldova	MDA								09	MISC.EDIBLE PRODUCTS ETC	1	No Quantity							39922			0
S3	2016	2016	2016	2	0	2	Export	268	Georgia	GEO	528	Netherlands	NLD								09	MISC.EDIBLE PRODUCTS ETC	1	No Quantity							3			0
S3	2016	2016	2016	2	0	2	Export	268	Georgia	GEO	591	Panama	PAN								09	MISC.EDIBLE PRODUCTS ETC	1	No Quantity							112950			0
S3	2016	2016	2016	2	0	2	Export	268	Georgia	GEO	608	Philippines	PHL								09	MISC.EDIBLE PRODUCTS ETC	1	No Quantity							24			0
S3	2016	2016	2016	2	0	2	Export	268	Georgia	GEO	616	Poland	POL								09	MISC.EDIBLE PRODUCTS ETC	1	No Quantity							12064			0
S3	2016	2016	2016	2	0	2	Export	268	Georgia	GEO	643	Russian Federation	RUS								09	MISC.EDIBLE PRODUCTS ETC	1	No Quantity							490542			0
S3	2016	2016	2016	2	0	2	Export	268	Georgia	GEO	688	Serbia	SRB								09	MISC.EDIBLE PRODUCTS ETC	1	No Quantity							57954			0
S3	2016	2016	2016	2	0	2	Export	268	Georgia	GEO	699	India	IND								09	MISC.EDIBLE PRODUCTS ETC	1	No Quantity							752			0
S3	2016	2016	2016	2	0	2	Export	268	Georgia	GEO	784	United Arab Emirates	ARE								09	MISC.EDIBLE PRODUCTS ETC	1	No Quantity							3			0
S3	2016	2016	2016	2	0	2	Export	268	Georgia	GEO	792	Turkey	TUR								09	MISC.EDIBLE PRODUCTS ETC	1	No Quantity							21205			0
S3	2016	2016	2016	2	0	2	Export	268	Georgia	GEO	804	Ukraine	UKR								09	MISC.EDIBLE PRODUCTS ETC	1	No Quantity							129586			0
S3	2016	2016	2016	2	0	2	Export	268	Georgia	GEO	826	United Kingdom	GBR								09	MISC.EDIBLE PRODUCTS ETC	1	No Quantity							18994			0
S3	2016	2016	2016	2	0	2	Export	268	Georgia	GEO	842	USA	USA								09	MISC.EDIBLE PRODUCTS ETC	1	No Quantity							145310			0
S3	2016	2016	2016	2	0	2	Export	268	Georgia	GEO	860	Uzbekistan	UZB								09	MISC.EDIBLE PRODUCTS ETC	1	No Quantity							634401			0
S3	2016	2016	2016	2	0	2	Export	251	France	FRA	0	World	WLD								11	BEVERAGES	1	No Quantity							15923047671			0
S3	2016	2016	2016	2	0	2	Export	251	France	FRA	4	Afghanistan	AFG								11	BEVERAGES	1	No Quantity							2409			0
S3	2016	2016	2016	2	0	2	Export	251	France	FRA	8	Albania	ALB								11	BEVERAGES	1	No Quantity							1074865			0
S3	2016	2016	2016	2	0	2	Export	251	France	FRA	10	Antarctica	ATA								11	BEVERAGES	1	No Quantity							26414			0
S3	2016	2016	2016	2	0	2	Export	251	France	FRA	12	Algeria	DZA								11	BEVERAGES	1	No Quantity							41408553			0
S3	2016	2016	2016	2	0	2	Export	251	France	FRA	20	Andorra	AND								11	BEVERAGES	1	No Quantity							17184380			0
S3	2016	2016	2016	2	0	2	Export	251	France	FRA	24	Angola	AGO								11	BEVERAGES	1	No Quantity							4111825			0
S3	2016	2016	2016	2	0	2	Export	251	France	FRA	28	Antigua and Barbuda	ATG								11	BEVERAGES	1	No Quantity							1887426			0
S3	2016	2016	2016	2	0	2	Export	251	France	FRA	31	Azerbaijan	AZE								11	BEVERAGES	1	No Quantity							3864300			0
S3	2016	2016	2016	2	0	2	Export	251	France	FRA	32	Argentina	ARG								11	BEVERAGES	1	No Quantity							3777578			0
S3	2016	2016	2016	2	0	2	Export	251	France	FRA	36	Australia	AUS								11	BEVERAGES	1	No Quantity							174582368			0
S3	2016	2016	2016	2	0	2	Export	251	France	FRA	40	Austria	AUT								11	BEVERAGES	1	No Quantity							74313358			0
S3	2016	2016	2016	2	0	2	Export	251	France	FRA	44	Bahamas	BHS								11	BEVERAGES	1	No Quantity							10422974			0
S3	2016	2016	2016	2	0	2	Export	251	France	FRA	48	Bahrain	BHR								11	BEVERAGES	1	No Quantity							6254597			0
S3	2016	2016	2016	2	0	2	Export	251	France	FRA	50	Bangladesh	BGD								11	BEVERAGES	1	No Quantity							333371			0
S3	2016	2016	2016	2	0	2	Export	251	France	FRA	51	Armenia	ARM								11	BEVERAGES	1	No Quantity							1712547			0
S3	2016	2016	2016	2	0	2	Export	251	France	FRA	52	Barbados	BRB								11	BEVERAGES	1	No Quantity							7320816			0
S3	2016	2016	2016	2	0	2	Export	251	France	FRA	56	Belgium	BEL								11	BEVERAGES	1	No Quantity							1194208371			0
S3	2016	2016	2016	2	0	2	Export	251	France	FRA	60	Bermuda	BMU								11	BEVERAGES	1	No Quantity							3930558			0
S3	2016	2016	2016	2	0	2	Export	251	France	FRA	64	Bhutan	BTN								11	BEVERAGES	1	No Quantity							49430			0
S3	2016	2016	2016	2	0	2	Export	251	France	FRA	70	Bosnia Herzegovina	BIH								11	BEVERAGES	1	No Quantity							651308			0
S3	2016	2016	2016	2	0	2	Export	251	France	FRA	72	Botswana	BWA								11	BEVERAGES	1	No Quantity							13			0
S3	2016	2016	2016	2	0	2	Export	251	France	FRA	76	Brazil	BRA								11	BEVERAGES	1	No Quantity							35323727			0
S3	2016	2016	2016	2	0	2	Export	251	France	FRA	84	Belize	BLZ								11	BEVERAGES	1	No Quantity							401801			0
S3	2016	2016	2016	2	0	2	Export	251	France	FRA	92	Br. Virgin Isds	VGB								11	BEVERAGES	1	No Quantity							1139219			0
S3	2016	2016	2016	2	0	2	Export	251	France	FRA	96	Brunei Darussalam	BRN								11	BEVERAGES	1	No Quantity							343477			0
S3	2016	2016	2016	2	0	2	Export	251	France	FRA	100	Bulgaria	BGR								11	BEVERAGES	1	No Quantity							9703041			0
S3	2016	2016	2016	2	0	2	Export	251	France	FRA	104	Myanmar	MMR								11	BEVERAGES	1	No Quantity							1785520			0
S3	2016	2016	2016	2	0	2	Export	251	France	FRA	108	Burundi	BDI								11	BEVERAGES	1	No Quantity							188847			0
S3	2016	2016	2016	2	0	2	Export	251	France	FRA	112	Belarus	BLR								11	BEVERAGES	1	No Quantity							7001096			0
S3	2016	2016	2016	2	0	2	Export	251	France	FRA	116	Cambodia	KHM								11	BEVERAGES	1	No Quantity							11759456			0
S3	2016	2016	2016	2	0	2	Export	251	France	FRA	120	Cameroon	CMR								11	BEVERAGES	1	No Quantity							16185677			0
S3	2016	2016	2016	2	0	2	Export	251	France	FRA	124	Canada	CAN								11	BEVERAGES	1	No Quantity							505691786			0
S3	2016	2016	2016	2	0	2	Export	251	France	FRA	132	Cabo Verde	CPV								11	BEVERAGES	1	No Quantity							546439			0
S3	2016	2016	2016	2	0	2	Export	251	France	FRA	136	Cayman Isds	CYM								11	BEVERAGES	1	No Quantity							4003113			0
S3	2016	2016	2016	2	0	2	Export	251	France	FRA	140	Central African Rep.	CAF								11	BEVERAGES	1	No Quantity							1030429			0
S3	2016	2016	2016	2	0	2	Export	251	France	FRA	144	Sri Lanka	LKA								11	BEVERAGES	1	No Quantity							3491530			0
S3	2016	2016	2016	2	0	2	Export	251	France	FRA	148	Chad	TCD								11	BEVERAGES	1	No Quantity							2228822			0
S3	2016	2016	2016	2	0	2	Export	251	France	FRA	152	Chile	CHL								11	BEVERAGES	1	No Quantity							4929286			0
S3	2016	2016	2016	2	0	2	Export	251	France	FRA	156	China	CHN								11	BEVERAGES	1	No Quantity							1152020407			0
S3	2016	2016	2016	2	0	2	Export	251	France	FRA	170	Colombia	COL								11	BEVERAGES	1	No Quantity							9759006			0
S3	2016	2016	2016	2	0	2	Export	251	France	FRA	174	Comoros	COM								11	BEVERAGES	1	No Quantity							602346			0
S3	2016	2016	2016	2	0	2	Export	251	France	FRA	178	Congo	COG								11	BEVERAGES	1	No Quantity							16682348			0
S3	2016	2016	2016	2	0	2	Export	251	France	FRA	180	Dem. Rep. of the Congo	COD								11	BEVERAGES	1	No Quantity							6968683			0
S3	2016	2016	2016	2	0	2	Export	251	France	FRA	188	Costa Rica	CRI								11	BEVERAGES	1	No Quantity							2753984			0
S3	2016	2016	2016	2	0	2	Export	251	France	FRA	191	Croatia	HRV								11	BEVERAGES	1	No Quantity							9253210			0
S3	2016	2016	2016	2	0	2	Export	251	France	FRA	192	Cuba	CUB								11	BEVERAGES	1	No Quantity							2384471			0
S3	2016	2016	2016	2	0	2	Export	251	France	FRA	196	Cyprus	CYP								11	BEVERAGES	1	No Quantity							27368419			0
S3	2016	2016	2016	2	0	2	Export	251	France	FRA	203	Czechia	CZE								11	BEVERAGES	1	No Quantity							46171309			0
S3	2016	2016	2016	2	0	2	Export	251	France	FRA	204	Benin	BEN								11	BEVERAGES	1	No Quantity							6907551			0
S3	2016	2016	2016	2	0	2	Export	251	France	FRA	208	Denmark	DNK								11	BEVERAGES	1	No Quantity							133734692			0
S3	2016	2016	2016	2	0	2	Export	251	France	FRA	212	Dominica	DMA								11	BEVERAGES	1	No Quantity							198550			0
S3	2016	2016	2016	2	0	2	Export	251	France	FRA	214	Dominican Rep.	DOM								11	BEVERAGES	1	No Quantity							10877788			0
S3	2016	2016	2016	2	0	2	Export	251	France	FRA	218	Ecuador	ECU								11	BEVERAGES	1	No Quantity							312652			0
S3	2016	2016	2016	2	0	2	Export	251	France	FRA	222	El Salvador	SLV								11	BEVERAGES	1	No Quantity							408428			0
S3	2016	2016	2016	2	0	2	Export	251	France	FRA	226	Equatorial Guinea	GNQ								11	BEVERAGES	1	No Quantity							4865185			0
S3	2016	2016	2016	2	0	2	Export	251	France	FRA	231	Ethiopia	ETH								11	BEVERAGES	1	No Quantity							2953061			0
S3	2016	2016	2016	2	0	2	Export	251	France	FRA	232	Eritrea	ERI								11	BEVERAGES	1	No Quantity							49701			0
S3	2016	2016	2016	2	0	2	Export	251	France	FRA	233	Estonia	EST								11	BEVERAGES	1	No Quantity							38317067			0
S3	2016	2016	2016	2	0	2	Export	251	France	FRA	242	Fiji	FJI								11	BEVERAGES	1	No Quantity							351015			0
S3	2016	2016	2016	2	0	2	Export	251	France	FRA	246	Finland	FIN								11	BEVERAGES	1	No Quantity							71256767			0
S3	2016	2016	2016	2	0	2	Export	251	France	FRA	258	French Polynesia	PYF								11	BEVERAGES	1	No Quantity							15191880			0
S3	2016	2016	2016	2	0	2	Export	251	France	FRA	260	Fr. South Antarctic Terr.	ATF								11	BEVERAGES	1	No Quantity							28961			0
S3	2016	2016	2016	2	0	2	Export	251	France	FRA	262	Djibouti	DJI								11	BEVERAGES	1	No Quantity							2560257			0
S3	2016	2016	2016	2	0	2	Export	251	France	FRA	266	Gabon	GAB								11	BEVERAGES	1	No Quantity							15854996			0
S3	2016	2016	2016	2	0	2	Export	251	France	FRA	268	Georgia	GEO								11	BEVERAGES	1	No Quantity							8984998			0
S3	2016	2016	2016	2	0	2	Export	251	France	FRA	270	Gambia	GMB								11	BEVERAGES	1	No Quantity							2191			0
S3	2016	2016	2016	2	0	2	Export	251	France	FRA	276	Germany	DEU								11	BEVERAGES	1	No Quantity							1225378408			0
S3	2016	2016	2016	2	0	2	Export	251	France	FRA	288	Ghana	GHA								11	BEVERAGES	1	No Quantity							9080349			0
S3	2016	2016	2016	2	0	2	Export	251	France	FRA	292	Gibraltar	GIB								11	BEVERAGES	1	No Quantity							1409872			0
S3	2016	2016	2016	2	0	2	Export	251	France	FRA	300	Greece	GRC								11	BEVERAGES	1	No Quantity							31863819			0
S3	2016	2016	2016	2	0	2	Export	251	France	FRA	308	Grenada	GRD								11	BEVERAGES	1	No Quantity							393847			0
S3	2016	2016	2016	2	0	2	Export	251	France	FRA	316	Guam	GUM								11	BEVERAGES	1	No Quantity							108046			0
S3	2016	2016	2016	2	0	2	Export	251	France	FRA	320	Guatemala	GTM								11	BEVERAGES	1	No Quantity							1601309			0
S3	2016	2016	2016	2	0	2	Export	251	France	FRA	324	Guinea	GIN								11	BEVERAGES	1	No Quantity							2027904			0
[truncated: 10,563 more rows]
