# Supplementary material for: Core-periphery structure in sectoral international trade networks: A new approach to an old theory
Source: PLoS One. 2020 Apr 2;15(4):e0229547. doi: 10.1371/journal.pone.0229547 (PMC7117750; doi:10.1371/journal.pone.0229547)
Supplement: S7 File — (ZIP) [file pone.0229547.s007.zip › S7_File/RawData 2016/comtrade (25).csv]

Classification	Year	Period	Period Desc.	Aggregate Level	Is Leaf Code	Trade Flow Code	Trade Flow	Reporter Code	Reporter	Reporter ISO	Partner Code	Partner	Partner ISO	2nd Partner Code	2nd Partner	2nd Partner ISO	Customs Proc. Code	Customs	Mode of Transport Code	Mode of Transport	Commodity Code	Commodity	Qty Unit Code	Qty Unit	Qty	Alt Qty Unit Code	Alt Qty Unit	Alt Qty	Netweight (kg)	Gross weight (kg)	Trade Value (US$)	CIF Trade Value (US$)	FOB Trade Value (US$)	Flag
S3	2016	2016	2016	2	0	2	Export	270	Gambia	GMB	0	World	WLD								01	MEAT, MEAT PREPARATIONS	1	No Quantity							39208			0
S3	2016	2016	2016	2	0	2	Export	270	Gambia	GMB	208	Denmark	DNK								01	MEAT, MEAT PREPARATIONS	1	No Quantity							28			0
S3	2016	2016	2016	2	0	2	Export	270	Gambia	GMB	324	Guinea	GIN								01	MEAT, MEAT PREPARATIONS	1	No Quantity							28			0
S3	2016	2016	2016	2	0	2	Export	270	Gambia	GMB	344	China, Hong Kong SAR	HKG								01	MEAT, MEAT PREPARATIONS	1	No Quantity							6999			0
S3	2016	2016	2016	2	0	2	Export	270	Gambia	GMB	410	Rep. of Korea	KOR								01	MEAT, MEAT PREPARATIONS	1	No Quantity							12514			0
S3	2016	2016	2016	2	0	2	Export	270	Gambia	GMB	466	Mali	MLI								01	MEAT, MEAT PREPARATIONS	1	No Quantity							297			0
S3	2016	2016	2016	2	0	2	Export	270	Gambia	GMB	624	Guinea-Bissau	GNB								01	MEAT, MEAT PREPARATIONS	1	No Quantity							4693			0
S3	2016	2016	2016	2	0	2	Export	270	Gambia	GMB	704	Viet Nam	VNM								01	MEAT, MEAT PREPARATIONS	1	No Quantity							14649			0
S3	2016	2016	2016	2	0	2	Export	275	State of Palestine	PSE	0	World	WLD								01	MEAT, MEAT PREPARATIONS	1	No Quantity							7708901			0
S3	2016	2016	2016	2	0	2	Export	275	State of Palestine	PSE	376	Israel	ISR								01	MEAT, MEAT PREPARATIONS	1	No Quantity							1524734			0
S3	2016	2016	2016	2	0	2	Export	275	State of Palestine	PSE	400	Jordan	JOR								01	MEAT, MEAT PREPARATIONS	1	No Quantity							5133366			0
S3	2016	2016	2016	2	0	2	Export	275	State of Palestine	PSE	682	Saudi Arabia	SAU								01	MEAT, MEAT PREPARATIONS	1	No Quantity							450636			0
S3	2016	2016	2016	2	0	2	Export	275	State of Palestine	PSE	784	United Arab Emirates	ARE								01	MEAT, MEAT PREPARATIONS	1	No Quantity							600165			0
S3	2016	2016	2016	2	0	2	Export	270	Gambia	GMB	0	World	WLD								02	DAIRY PRODUCTS,BIRD EGGS	1	No Quantity							8119005			0
S3	2016	2016	2016	2	0	2	Export	270	Gambia	GMB	72	Botswana	BWA								02	DAIRY PRODUCTS,BIRD EGGS	1	No Quantity							501			0
S3	2016	2016	2016	2	0	2	Export	270	Gambia	GMB	268	Georgia	GEO								02	DAIRY PRODUCTS,BIRD EGGS	1	No Quantity							2586			0
S3	2016	2016	2016	2	0	2	Export	270	Gambia	GMB	324	Guinea	GIN								02	DAIRY PRODUCTS,BIRD EGGS	1	No Quantity							12742			0
S3	2016	2016	2016	2	0	2	Export	270	Gambia	GMB	466	Mali	MLI								02	DAIRY PRODUCTS,BIRD EGGS	1	No Quantity							261729			0
S3	2016	2016	2016	2	0	2	Export	270	Gambia	GMB	504	Morocco	MAR								02	DAIRY PRODUCTS,BIRD EGGS	1	No Quantity							1497			0
S3	2016	2016	2016	2	0	2	Export	270	Gambia	GMB	624	Guinea-Bissau	GNB								02	DAIRY PRODUCTS,BIRD EGGS	1	No Quantity							5689473			0
S3	2016	2016	2016	2	0	2	Export	270	Gambia	GMB	686	Senegal	SEN								02	DAIRY PRODUCTS,BIRD EGGS	1	No Quantity							2150478			0
S3	2016	2016	2016	2	0	2	Export	275	State of Palestine	PSE	0	World	WLD								02	DAIRY PRODUCTS,BIRD EGGS	1	No Quantity							4340828			0
S3	2016	2016	2016	2	0	2	Export	275	State of Palestine	PSE	376	Israel	ISR								02	DAIRY PRODUCTS,BIRD EGGS	1	No Quantity							3584319			0
S3	2016	2016	2016	2	0	2	Export	275	State of Palestine	PSE	400	Jordan	JOR								02	DAIRY PRODUCTS,BIRD EGGS	1	No Quantity							438373			0
S3	2016	2016	2016	2	0	2	Export	275	State of Palestine	PSE	414	Kuwait	KWT								02	DAIRY PRODUCTS,BIRD EGGS	1	No Quantity							78118			0
S3	2016	2016	2016	2	0	2	Export	275	State of Palestine	PSE	634	Qatar	QAT								02	DAIRY PRODUCTS,BIRD EGGS	1	No Quantity							48713			0
S3	2016	2016	2016	2	0	2	Export	275	State of Palestine	PSE	682	Saudi Arabia	SAU								02	DAIRY PRODUCTS,BIRD EGGS	1	No Quantity							65287			0
S3	2016	2016	2016	2	0	2	Export	275	State of Palestine	PSE	784	United Arab Emirates	ARE								02	DAIRY PRODUCTS,BIRD EGGS	1	No Quantity							118319			0
S3	2016	2016	2016	2	0	2	Export	275	State of Palestine	PSE	842	USA	USA								02	DAIRY PRODUCTS,BIRD EGGS	1	No Quantity							7700			0
S3	2016	2016	2016	2	0	2	Export	270	Gambia	GMB	0	World	WLD								03	FISH,CRUSTACEANS,MOLLUSC	1	No Quantity							2992111			0
S3	2016	2016	2016	2	0	2	Export	270	Gambia	GMB	56	Belgium	BEL								03	FISH,CRUSTACEANS,MOLLUSC	1	No Quantity							46695			0
S3	2016	2016	2016	2	0	2	Export	270	Gambia	GMB	204	Benin	BEN								03	FISH,CRUSTACEANS,MOLLUSC	1	No Quantity							4934			0
S3	2016	2016	2016	2	0	2	Export	270	Gambia	GMB	208	Denmark	DNK								03	FISH,CRUSTACEANS,MOLLUSC	1	No Quantity							216087			0
S3	2016	2016	2016	2	0	2	Export	270	Gambia	GMB	251	France	FRA								03	FISH,CRUSTACEANS,MOLLUSC	1	No Quantity							42959			0
S3	2016	2016	2016	2	0	2	Export	270	Gambia	GMB	268	Georgia	GEO								03	FISH,CRUSTACEANS,MOLLUSC	1	No Quantity							316			0
S3	2016	2016	2016	2	0	2	Export	270	Gambia	GMB	324	Guinea	GIN								03	FISH,CRUSTACEANS,MOLLUSC	1	No Quantity							6104			0
S3	2016	2016	2016	2	0	2	Export	270	Gambia	GMB	344	China, Hong Kong SAR	HKG								03	FISH,CRUSTACEANS,MOLLUSC	1	No Quantity							6785			0
S3	2016	2016	2016	2	0	2	Export	270	Gambia	GMB	376	Israel	ISR								03	FISH,CRUSTACEANS,MOLLUSC	1	No Quantity							28688			0
S3	2016	2016	2016	2	0	2	Export	270	Gambia	GMB	381	Italy	ITA								03	FISH,CRUSTACEANS,MOLLUSC	1	No Quantity							72439			0
S3	2016	2016	2016	2	0	2	Export	270	Gambia	GMB	408	Dem. People's Rep. of Korea	PRK								03	FISH,CRUSTACEANS,MOLLUSC	1	No Quantity							64282			0
S3	2016	2016	2016	2	0	2	Export	270	Gambia	GMB	410	Rep. of Korea	KOR								03	FISH,CRUSTACEANS,MOLLUSC	1	No Quantity							412213			0
S3	2016	2016	2016	2	0	2	Export	270	Gambia	GMB	466	Mali	MLI								03	FISH,CRUSTACEANS,MOLLUSC	1	No Quantity							26911			0
S3	2016	2016	2016	2	0	2	Export	270	Gambia	GMB	528	Netherlands	NLD								03	FISH,CRUSTACEANS,MOLLUSC	1	No Quantity							380224			0
S3	2016	2016	2016	2	0	2	Export	270	Gambia	GMB	620	Portugal	PRT								03	FISH,CRUSTACEANS,MOLLUSC	1	No Quantity							14740			0
S3	2016	2016	2016	2	0	2	Export	270	Gambia	GMB	624	Guinea-Bissau	GNB								03	FISH,CRUSTACEANS,MOLLUSC	1	No Quantity							257530			0
S3	2016	2016	2016	2	0	2	Export	270	Gambia	GMB	686	Senegal	SEN								03	FISH,CRUSTACEANS,MOLLUSC	1	No Quantity							6417			0
S3	2016	2016	2016	2	0	2	Export	270	Gambia	GMB	699	India	IND								03	FISH,CRUSTACEANS,MOLLUSC	1	No Quantity							3059			0
S3	2016	2016	2016	2	0	2	Export	270	Gambia	GMB	704	Viet Nam	VNM								03	FISH,CRUSTACEANS,MOLLUSC	1	No Quantity							1061589			0
S3	2016	2016	2016	2	0	2	Export	270	Gambia	GMB	710	South Africa	ZAF								03	FISH,CRUSTACEANS,MOLLUSC	1	No Quantity							38001			0
S3	2016	2016	2016	2	0	2	Export	270	Gambia	GMB	724	Spain	ESP								03	FISH,CRUSTACEANS,MOLLUSC	1	No Quantity							218825			0
S3	2016	2016	2016	2	0	2	Export	270	Gambia	GMB	788	Tunisia	TUN								03	FISH,CRUSTACEANS,MOLLUSC	1	No Quantity							40406			0
S3	2016	2016	2016	2	0	2	Export	270	Gambia	GMB	826	United Kingdom	GBR								03	FISH,CRUSTACEANS,MOLLUSC	1	No Quantity							16266			0
S3	2016	2016	2016	2	0	2	Export	270	Gambia	GMB	842	USA	USA								03	FISH,CRUSTACEANS,MOLLUSC	1	No Quantity							26642			0
S3	2016	2016	2016	2	0	2	Export	275	State of Palestine	PSE	0	World	WLD								03	FISH,CRUSTACEANS,MOLLUSC	1	No Quantity							413750			0
S3	2016	2016	2016	2	0	2	Export	275	State of Palestine	PSE	376	Israel	ISR								03	FISH,CRUSTACEANS,MOLLUSC	1	No Quantity							413750			0
S3	2016	2016	2016	2	0	2	Export	270	Gambia	GMB	0	World	WLD								04	CEREALS,CEREAL PREPRTNS.	1	No Quantity							8733491			0
S3	2016	2016	2016	2	0	2	Export	270	Gambia	GMB	72	Botswana	BWA								04	CEREALS,CEREAL PREPRTNS.	1	No Quantity							190			0
S3	2016	2016	2016	2	0	2	Export	270	Gambia	GMB	268	Georgia	GEO								04	CEREALS,CEREAL PREPRTNS.	1	No Quantity							5100			0
S3	2016	2016	2016	2	0	2	Export	270	Gambia	GMB	324	Guinea	GIN								04	CEREALS,CEREAL PREPRTNS.	1	No Quantity							7510			0
S3	2016	2016	2016	2	0	2	Export	270	Gambia	GMB	466	Mali	MLI								04	CEREALS,CEREAL PREPRTNS.	1	No Quantity							371708			0
S3	2016	2016	2016	2	0	2	Export	270	Gambia	GMB	624	Guinea-Bissau	GNB								04	CEREALS,CEREAL PREPRTNS.	1	No Quantity							8347838			0
S3	2016	2016	2016	2	0	2	Export	270	Gambia	GMB	686	Senegal	SEN								04	CEREALS,CEREAL PREPRTNS.	1	No Quantity							1146			0
S3	2016	2016	2016	2	0	2	Export	275	State of Palestine	PSE	0	World	WLD								04	CEREALS,CEREAL PREPRTNS.	1	No Quantity							19191809			0
S3	2016	2016	2016	2	0	2	Export	275	State of Palestine	PSE	36	Australia	AUS								04	CEREALS,CEREAL PREPRTNS.	1	No Quantity							999			0
S3	2016	2016	2016	2	0	2	Export	275	State of Palestine	PSE	40	Austria	AUT								04	CEREALS,CEREAL PREPRTNS.	1	No Quantity							6680			0
S3	2016	2016	2016	2	0	2	Export	275	State of Palestine	PSE	48	Bahrain	BHR								04	CEREALS,CEREAL PREPRTNS.	1	No Quantity							7680			0
S3	2016	2016	2016	2	0	2	Export	275	State of Palestine	PSE	124	Canada	CAN								04	CEREALS,CEREAL PREPRTNS.	1	No Quantity							11370			0
S3	2016	2016	2016	2	0	2	Export	275	State of Palestine	PSE	251	France	FRA								04	CEREALS,CEREAL PREPRTNS.	1	No Quantity							2511			0
S3	2016	2016	2016	2	0	2	Export	275	State of Palestine	PSE	276	Germany	DEU								04	CEREALS,CEREAL PREPRTNS.	1	No Quantity							10252			0
S3	2016	2016	2016	2	0	2	Export	275	State of Palestine	PSE	368	Iraq	IRQ								04	CEREALS,CEREAL PREPRTNS.	1	No Quantity							37922			0
S3	2016	2016	2016	2	0	2	Export	275	State of Palestine	PSE	376	Israel	ISR								04	CEREALS,CEREAL PREPRTNS.	1	No Quantity							16968744			0
S3	2016	2016	2016	2	0	2	Export	275	State of Palestine	PSE	392	Japan	JPN								04	CEREALS,CEREAL PREPRTNS.	1	No Quantity							23520			0
S3	2016	2016	2016	2	0	2	Export	275	State of Palestine	PSE	400	Jordan	JOR								04	CEREALS,CEREAL PREPRTNS.	1	No Quantity							678437			0
S3	2016	2016	2016	2	0	2	Export	275	State of Palestine	PSE	410	Rep. of Korea	KOR								04	CEREALS,CEREAL PREPRTNS.	1	No Quantity							340002			0
S3	2016	2016	2016	2	0	2	Export	275	State of Palestine	PSE	414	Kuwait	KWT								04	CEREALS,CEREAL PREPRTNS.	1	No Quantity							18911			0
S3	2016	2016	2016	2	0	2	Export	275	State of Palestine	PSE	458	Malaysia	MYS								04	CEREALS,CEREAL PREPRTNS.	1	No Quantity							100			0
S3	2016	2016	2016	2	0	2	Export	275	State of Palestine	PSE	512	Oman	OMN								04	CEREALS,CEREAL PREPRTNS.	1	No Quantity							1898			0
S3	2016	2016	2016	2	0	2	Export	275	State of Palestine	PSE	528	Netherlands	NLD								04	CEREALS,CEREAL PREPRTNS.	1	No Quantity							3000			0
S3	2016	2016	2016	2	0	2	Export	275	State of Palestine	PSE	634	Qatar	QAT								04	CEREALS,CEREAL PREPRTNS.	1	No Quantity							77218			0
S3	2016	2016	2016	2	0	2	Export	275	State of Palestine	PSE	682	Saudi Arabia	SAU								04	CEREALS,CEREAL PREPRTNS.	1	No Quantity							59902			0
S3	2016	2016	2016	2	0	2	Export	275	State of Palestine	PSE	784	United Arab Emirates	ARE								04	CEREALS,CEREAL PREPRTNS.	1	No Quantity							87407			0
S3	2016	2016	2016	2	0	2	Export	275	State of Palestine	PSE	826	United Kingdom	GBR								04	CEREALS,CEREAL PREPRTNS.	1	No Quantity							294464			0
S3	2016	2016	2016	2	0	2	Export	275	State of Palestine	PSE	842	USA	USA								04	CEREALS,CEREAL PREPRTNS.	1	No Quantity							560790			0
S3	2016	2016	2016	2	0	2	Export	270	Gambia	GMB	0	World	WLD								05	VEGETABLES AND FRUIT	1	No Quantity							4329863			0
S3	2016	2016	2016	2	0	2	Export	270	Gambia	GMB	72	Botswana	BWA								05	VEGETABLES AND FRUIT	1	No Quantity							251			0
S3	2016	2016	2016	2	0	2	Export	270	Gambia	GMB	156	China	CHN								05	VEGETABLES AND FRUIT	1	No Quantity							15760			0
S3	2016	2016	2016	2	0	2	Export	270	Gambia	GMB	208	Denmark	DNK								05	VEGETABLES AND FRUIT	1	No Quantity							117824			0
S3	2016	2016	2016	2	0	2	Export	270	Gambia	GMB	251	France	FRA								05	VEGETABLES AND FRUIT	1	No Quantity							67659			0
S3	2016	2016	2016	2	0	2	Export	270	Gambia	GMB	276	Germany	DEU								05	VEGETABLES AND FRUIT	1	No Quantity							9388			0
S3	2016	2016	2016	2	0	2	Export	270	Gambia	GMB	324	Guinea	GIN								05	VEGETABLES AND FRUIT	1	No Quantity							9540			0
S3	2016	2016	2016	2	0	2	Export	270	Gambia	GMB	360	Indonesia	IDN								05	VEGETABLES AND FRUIT	1	No Quantity							8719			0
S3	2016	2016	2016	2	0	2	Export	270	Gambia	GMB	466	Mali	MLI								05	VEGETABLES AND FRUIT	1	No Quantity							542628			0
S3	2016	2016	2016	2	0	2	Export	270	Gambia	GMB	504	Morocco	MAR								05	VEGETABLES AND FRUIT	1	No Quantity							1331			0
S3	2016	2016	2016	2	0	2	Export	270	Gambia	GMB	528	Netherlands	NLD								05	VEGETABLES AND FRUIT	1	No Quantity							214627			0
S3	2016	2016	2016	2	0	2	Export	270	Gambia	GMB	591	Panama	PAN								05	VEGETABLES AND FRUIT	1	No Quantity							23716			0
S3	2016	2016	2016	2	0	2	Export	270	Gambia	GMB	624	Guinea-Bissau	GNB								05	VEGETABLES AND FRUIT	1	No Quantity							567233			0
S3	2016	2016	2016	2	0	2	Export	270	Gambia	GMB	686	Senegal	SEN								05	VEGETABLES AND FRUIT	1	No Quantity							1024605			0
S3	2016	2016	2016	2	0	2	Export	270	Gambia	GMB	699	India	IND								05	VEGETABLES AND FRUIT	1	No Quantity							1492120			0
S3	2016	2016	2016	2	0	2	Export	270	Gambia	GMB	704	Viet Nam	VNM								05	VEGETABLES AND FRUIT	1	No Quantity							135208			0
S3	2016	2016	2016	2	0	2	Export	270	Gambia	GMB	752	Sweden	SWE								05	VEGETABLES AND FRUIT	1	No Quantity							58100			0
S3	2016	2016	2016	2	0	2	Export	270	Gambia	GMB	784	United Arab Emirates	ARE								05	VEGETABLES AND FRUIT	1	No Quantity							9304			0
S3	2016	2016	2016	2	0	2	Export	270	Gambia	GMB	826	United Kingdom	GBR								05	VEGETABLES AND FRUIT	1	No Quantity							4372			0
S3	2016	2016	2016	2	0	2	Export	270	Gambia	GMB	842	USA	USA								05	VEGETABLES AND FRUIT	1	No Quantity							5176			0
S3	2016	2016	2016	2	0	2	Export	270	Gambia	GMB	862	Venezuela	VEN								05	VEGETABLES AND FRUIT	1	No Quantity							22304			0
S3	2016	2016	2016	2	0	2	Export	275	State of Palestine	PSE	0	World	WLD								05	VEGETABLES AND FRUIT	1	No Quantity							94680588			0
S3	2016	2016	2016	2	0	2	Export	275	State of Palestine	PSE	36	Australia	AUS								05	VEGETABLES AND FRUIT	1	No Quantity							5276			0
S3	2016	2016	2016	2	0	2	Export	275	State of Palestine	PSE	40	Austria	AUT								05	VEGETABLES AND FRUIT	1	No Quantity							23842			0
S3	2016	2016	2016	2	0	2	Export	275	State of Palestine	PSE	48	Bahrain	BHR								05	VEGETABLES AND FRUIT	1	No Quantity							2065			0
S3	2016	2016	2016	2	0	2	Export	275	State of Palestine	PSE	50	Bangladesh	BGD								05	VEGETABLES AND FRUIT	1	No Quantity							68800			0
S3	2016	2016	2016	2	0	2	Export	275	State of Palestine	PSE	76	Brazil	BRA								05	VEGETABLES AND FRUIT	1	No Quantity							152956			0
S3	2016	2016	2016	2	0	2	Export	275	State of Palestine	PSE	124	Canada	CAN								05	VEGETABLES AND FRUIT	1	No Quantity							393183			0
S3	2016	2016	2016	2	0	2	Export	275	State of Palestine	PSE	208	Denmark	DNK								05	VEGETABLES AND FRUIT	1	No Quantity							24528			0
S3	2016	2016	2016	2	0	2	Export	275	State of Palestine	PSE	251	France	FRA								05	VEGETABLES AND FRUIT	1	No Quantity							626337			0
S3	2016	2016	2016	2	0	2	Export	275	State of Palestine	PSE	276	Germany	DEU								05	VEGETABLES AND FRUIT	1	No Quantity							139252			0
S3	2016	2016	2016	2	0	2	Export	275	State of Palestine	PSE	300	Greece	GRC								05	VEGETABLES AND FRUIT	1	No Quantity							804			0
S3	2016	2016	2016	2	0	2	Export	275	State of Palestine	PSE	360	Indonesia	IDN								05	VEGETABLES AND FRUIT	1	No Quantity							87067			0
S3	2016	2016	2016	2	0	2	Export	275	State of Palestine	PSE	376	Israel	ISR								05	VEGETABLES AND FRUIT	1	No Quantity							67578908			0
S3	2016	2016	2016	2	0	2	Export	275	State of Palestine	PSE	381	Italy	ITA								05	VEGETABLES AND FRUIT	1	No Quantity							490816			0
S3	2016	2016	2016	2	0	2	Export	275	State of Palestine	PSE	392	Japan	JPN								05	VEGETABLES AND FRUIT	1	No Quantity							1830			0
S3	2016	2016	2016	2	0	2	Export	275	State of Palestine	PSE	400	Jordan	JOR								05	VEGETABLES AND FRUIT	1	No Quantity							7600933			0
S3	2016	2016	2016	2	0	2	Export	275	State of Palestine	PSE	410	Rep. of Korea	KOR								05	VEGETABLES AND FRUIT	1	No Quantity							42194			0
S3	2016	2016	2016	2	0	2	Export	275	State of Palestine	PSE	414	Kuwait	KWT								05	VEGETABLES AND FRUIT	1	No Quantity							209023			0
S3	2016	2016	2016	2	0	2	Export	275	State of Palestine	PSE	422	Lebanon	LBN								05	VEGETABLES AND FRUIT	1	No Quantity							154058			0
S3	2016	2016	2016	2	0	2	Export	275	State of Palestine	PSE	458	Malaysia	MYS								05	VEGETABLES AND FRUIT	1	No Quantity							477819			0
S3	2016	2016	2016	2	0	2	Export	275	State of Palestine	PSE	504	Morocco	MAR								05	VEGETABLES AND FRUIT	1	No Quantity							128000			0
S3	2016	2016	2016	2	0	2	Export	275	State of Palestine	PSE	512	Oman	OMN								05	VEGETABLES AND FRUIT	1	No Quantity							19261			0
S3	2016	2016	2016	2	0	2	Export	275	State of Palestine	PSE	528	Netherlands	NLD								05	VEGETABLES AND FRUIT	1	No Quantity							274378			0
S3	2016	2016	2016	2	0	2	Export	275	State of Palestine	PSE	554	New Zealand	NZL								05	VEGETABLES AND FRUIT	1	No Quantity							255505			0
S3	2016	2016	2016	2	0	2	Export	275	State of Palestine	PSE	634	Qatar	QAT								05	VEGETABLES AND FRUIT	1	No Quantity							744896			0
S3	2016	2016	2016	2	0	2	Export	275	State of Palestine	PSE	643	Russian Federation	RUS								05	VEGETABLES AND FRUIT	1	No Quantity							162279			0
S3	2016	2016	2016	2	0	2	Export	275	State of Palestine	PSE	682	Saudi Arabia	SAU								05	VEGETABLES AND FRUIT	1	No Quantity							1168173			0
S3	2016	2016	2016	2	0	2	Export	275	State of Palestine	PSE	699	India	IND								05	VEGETABLES AND FRUIT	1	No Quantity							83105			0
S3	2016	2016	2016	2	0	2	Export	275	State of Palestine	PSE	702	Singapore	SGP								05	VEGETABLES AND FRUIT	1	No Quantity							63236			0
S3	2016	2016	2016	2	0	2	Export	275	State of Palestine	PSE	704	Viet Nam	VNM								05	VEGETABLES AND FRUIT	1	No Quantity							2005			0
S3	2016	2016	2016	2	0	2	Export	275	State of Palestine	PSE	724	Spain	ESP								05	VEGETABLES AND FRUIT	1	No Quantity							349502			0
S3	2016	2016	2016	2	0	2	Export	275	State of Palestine	PSE	752	Sweden	SWE								05	VEGETABLES AND FRUIT	1	No Quantity							69296			0
S3	2016	2016	2016	2	0	2	Export	275	State of Palestine	PSE	757	Switzerland	CHE								05	VEGETABLES AND FRUIT	1	No Quantity							21500			0
S3	2016	2016	2016	2	0	2	Export	275	State of Palestine	PSE	784	United Arab Emirates	ARE								05	VEGETABLES AND FRUIT	1	No Quantity							4148016			0
S3	2016	2016	2016	2	0	2	Export	275	State of Palestine	PSE	792	Turkey	TUR								05	VEGETABLES AND FRUIT	1	No Quantity							3388126			0
S3	2016	2016	2016	2	0	2	Export	275	State of Palestine	PSE	826	United Kingdom	GBR								05	VEGETABLES AND FRUIT	1	No Quantity							3265512			0
S3	2016	2016	2016	2	0	2	Export	275	State of Palestine	PSE	842	USA	USA								05	VEGETABLES AND FRUIT	1	No Quantity							2458105			0
S3	2016	2016	2016	2	0	2	Export	270	Gambia	GMB	0	World	WLD								06	SUGAR,SUGR.PREPTNS,HONEY	1	No Quantity							7721429			0
S3	2016	2016	2016	2	0	2	Export	270	Gambia	GMB	268	Georgia	GEO								06	SUGAR,SUGR.PREPTNS,HONEY	1	No Quantity							309			0
S3	2016	2016	2016	2	0	2	Export	270	Gambia	GMB	324	Guinea	GIN								06	SUGAR,SUGR.PREPTNS,HONEY	1	No Quantity							15002			0
S3	2016	2016	2016	2	0	2	Export	270	Gambia	GMB	466	Mali	MLI								06	SUGAR,SUGR.PREPTNS,HONEY	1	No Quantity							17906			0
S3	2016	2016	2016	2	0	2	Export	270	Gambia	GMB	624	Guinea-Bissau	GNB								06	SUGAR,SUGR.PREPTNS,HONEY	1	No Quantity							7644088			0
S3	2016	2016	2016	2	0	2	Export	270	Gambia	GMB	686	Senegal	SEN								06	SUGAR,SUGR.PREPTNS,HONEY	1	No Quantity							44117			0
S3	2016	2016	2016	2	0	2	Export	270	Gambia	GMB	826	United Kingdom	GBR								06	SUGAR,SUGR.PREPTNS,HONEY	1	No Quantity							7			0
S3	2016	2016	2016	2	0	2	Export	275	State of Palestine	PSE	0	World	WLD								06	SUGAR,SUGR.PREPTNS,HONEY	1	No Quantity							4753673			0
S3	2016	2016	2016	2	0	2	Export	275	State of Palestine	PSE	36	Australia	AUS								06	SUGAR,SUGR.PREPTNS,HONEY	1	No Quantity							800			0
S3	2016	2016	2016	2	0	2	Export	275	State of Palestine	PSE	276	Germany	DEU								06	SUGAR,SUGR.PREPTNS,HONEY	1	No Quantity							70			0
S3	2016	2016	2016	2	0	2	Export	275	State of Palestine	PSE	368	Iraq	IRQ								06	SUGAR,SUGR.PREPTNS,HONEY	1	No Quantity							4402			0
S3	2016	2016	2016	2	0	2	Export	275	State of Palestine	PSE	376	Israel	ISR								06	SUGAR,SUGR.PREPTNS,HONEY	1	No Quantity							4512832			0
S3	2016	2016	2016	2	0	2	Export	275	State of Palestine	PSE	392	Japan	JPN								06	SUGAR,SUGR.PREPTNS,HONEY	1	No Quantity							390			0
S3	2016	2016	2016	2	0	2	Export	275	State of Palestine	PSE	400	Jordan	JOR								06	SUGAR,SUGR.PREPTNS,HONEY	1	No Quantity							52207			0
S3	2016	2016	2016	2	0	2	Export	275	State of Palestine	PSE	414	Kuwait	KWT								06	SUGAR,SUGR.PREPTNS,HONEY	1	No Quantity							42565			0
S3	2016	2016	2016	2	0	2	Export	275	State of Palestine	PSE	458	Malaysia	MYS								06	SUGAR,SUGR.PREPTNS,HONEY	1	No Quantity							13316			0
S3	2016	2016	2016	2	0	2	Export	275	State of Palestine	PSE	504	Morocco	MAR								06	SUGAR,SUGR.PREPTNS,HONEY	1	No Quantity							5469			0
S3	2016	2016	2016	2	0	2	Export	275	State of Palestine	PSE	634	Qatar	QAT								06	SUGAR,SUGR.PREPTNS,HONEY	1	No Quantity							17589			0
S3	2016	2016	2016	2	0	2	Export	275	State of Palestine	PSE	682	Saudi Arabia	SAU								06	SUGAR,SUGR.PREPTNS,HONEY	1	No Quantity							875			0
S3	2016	2016	2016	2	0	2	Export	275	State of Palestine	PSE	784	United Arab Emirates	ARE								06	SUGAR,SUGR.PREPTNS,HONEY	1	No Quantity							52363			0
S3	2016	2016	2016	2	0	2	Export	275	State of Palestine	PSE	842	USA	USA								06	SUGAR,SUGR.PREPTNS,HONEY	1	No Quantity							50794			0
S3	2016	2016	2016	2	0	2	Export	270	Gambia	GMB	0	World	WLD								07	COFFEE,TEA,COCOA,SPICES	1	No Quantity							4928052			0
S3	2016	2016	2016	2	0	2	Export	270	Gambia	GMB	72	Botswana	BWA								07	COFFEE,TEA,COCOA,SPICES	1	No Quantity							157			0
S3	2016	2016	2016	2	0	2	Export	270	Gambia	GMB	268	Georgia	GEO								07	COFFEE,TEA,COCOA,SPICES	1	No Quantity							763			0
S3	2016	2016	2016	2	0	2	Export	270	Gambia	GMB	324	Guinea	GIN								07	COFFEE,TEA,COCOA,SPICES	1	No Quantity							10340			0
S3	2016	2016	2016	2	0	2	Export	270	Gambia	GMB	466	Mali	MLI								07	COFFEE,TEA,COCOA,SPICES	1	No Quantity							11055			0
S3	2016	2016	2016	2	0	2	Export	270	Gambia	GMB	528	Netherlands	NLD								07	COFFEE,TEA,COCOA,SPICES	1	No Quantity							1187			0
S3	2016	2016	2016	2	0	2	Export	270	Gambia	GMB	624	Guinea-Bissau	GNB								07	COFFEE,TEA,COCOA,SPICES	1	No Quantity							4038132			0
S3	2016	2016	2016	2	0	2	Export	270	Gambia	GMB	686	Senegal	SEN								07	COFFEE,TEA,COCOA,SPICES	1	No Quantity							866112			0
S3	2016	2016	2016	2	0	2	Export	270	Gambia	GMB	784	United Arab Emirates	ARE								07	COFFEE,TEA,COCOA,SPICES	1	No Quantity							287			0
S3	2016	2016	2016	2	0	2	Export	270	Gambia	GMB	826	United Kingdom	GBR								07	COFFEE,TEA,COCOA,SPICES	1	No Quantity							20			0
S3	2016	2016	2016	2	0	2	Export	275	State of Palestine	PSE	0	World	WLD								07	COFFEE,TEA,COCOA,SPICES	1	No Quantity							16244348			0
S3	2016	2016	2016	2	0	2	Export	275	State of Palestine	PSE	36	Australia	AUS								07	COFFEE,TEA,COCOA,SPICES	1	No Quantity							1206			0
S3	2016	2016	2016	2	0	2	Export	275	State of Palestine	PSE	40	Austria	AUT								07	COFFEE,TEA,COCOA,SPICES	1	No Quantity							15649			0
S3	2016	2016	2016	2	0	2	Export	275	State of Palestine	PSE	124	Canada	CAN								07	COFFEE,TEA,COCOA,SPICES	1	No Quantity							108667			0
S3	2016	2016	2016	2	0	2	Export	275	State of Palestine	PSE	251	France	FRA								07	COFFEE,TEA,COCOA,SPICES	1	No Quantity							9241			0
S3	2016	2016	2016	2	0	2	Export	275	State of Palestine	PSE	276	Germany	DEU								07	COFFEE,TEA,COCOA,SPICES	1	No Quantity							11042			0
S3	2016	2016	2016	2	0	2	Export	275	State of Palestine	PSE	300	Greece	GRC								07	COFFEE,TEA,COCOA,SPICES	1	No Quantity							150			0
S3	2016	2016	2016	2	0	2	Export	275	State of Palestine	PSE	368	Iraq	IRQ								07	COFFEE,TEA,COCOA,SPICES	1	No Quantity							87761			0
S3	2016	2016	2016	2	0	2	Export	275	State of Palestine	PSE	376	Israel	ISR								07	COFFEE,TEA,COCOA,SPICES	1	No Quantity							13200010			0
S3	2016	2016	2016	2	0	2	Export	275	State of Palestine	PSE	381	Italy	ITA								07	COFFEE,TEA,COCOA,SPICES	1	No Quantity							2790			0
S3	2016	2016	2016	2	0	2	Export	275	State of Palestine	PSE	392	Japan	JPN								07	COFFEE,TEA,COCOA,SPICES	1	No Quantity							1461			0
S3	2016	2016	2016	2	0	2	Export	275	State of Palestine	PSE	400	Jordan	JOR								07	COFFEE,TEA,COCOA,SPICES	1	No Quantity							1549219			0
S3	2016	2016	2016	2	0	2	Export	275	State of Palestine	PSE	410	Rep. of Korea	KOR								07	COFFEE,TEA,COCOA,SPICES	1	No Quantity							2			0
S3	2016	2016	2016	2	0	2	Export	275	State of Palestine	PSE	414	Kuwait	KWT								07	COFFEE,TEA,COCOA,SPICES	1	No Quantity							117872			0
S3	2016	2016	2016	2	0	2	Export	275	State of Palestine	PSE	458	Malaysia	MYS								07	COFFEE,TEA,COCOA,SPICES	1	No Quantity							1287			0
S3	2016	2016	2016	2	0	2	Export	275	State of Palestine	PSE	512	Oman	OMN								07	COFFEE,TEA,COCOA,SPICES	1	No Quantity							1734			0
S3	2016	2016	2016	2	0	2	Export	275	State of Palestine	PSE	528	Netherlands	NLD								07	COFFEE,TEA,COCOA,SPICES	1	No Quantity							2600			0
S3	2016	2016	2016	2	0	2	Export	275	State of Palestine	PSE	634	Qatar	QAT								07	COFFEE,TEA,COCOA,SPICES	1	No Quantity							49478			0
S3	2016	2016	2016	2	0	2	Export	275	State of Palestine	PSE	643	Russian Federation	RUS								07	COFFEE,TEA,COCOA,SPICES	1	No Quantity							23677			0
S3	2016	2016	2016	2	0	2	Export	275	State of Palestine	PSE	682	Saudi Arabia	SAU								07	COFFEE,TEA,COCOA,SPICES	1	No Quantity							556192			0
S3	2016	2016	2016	2	0	2	Export	275	State of Palestine	PSE	702	Singapore	SGP								07	COFFEE,TEA,COCOA,SPICES	1	No Quantity							324			0
S3	2016	2016	2016	2	0	2	Export	275	State of Palestine	PSE	752	Sweden	SWE								07	COFFEE,TEA,COCOA,SPICES	1	No Quantity							259			0
S3	2016	2016	2016	2	0	2	Export	275	State of Palestine	PSE	757	Switzerland	CHE								07	COFFEE,TEA,COCOA,SPICES	1	No Quantity							11148			0
S3	2016	2016	2016	2	0	2	Export	275	State of Palestine	PSE	784	United Arab Emirates	ARE								07	COFFEE,TEA,COCOA,SPICES	1	No Quantity							170985			0
S3	2016	2016	2016	2	0	2	Export	275	State of Palestine	PSE	826	United Kingdom	GBR								07	COFFEE,TEA,COCOA,SPICES	1	No Quantity							67008			0
S3	2016	2016	2016	2	0	2	Export	275	State of Palestine	PSE	842	USA	USA								07	COFFEE,TEA,COCOA,SPICES	1	No Quantity							254586			0
S3	2016	2016	2016	2	0	2	Export	275	State of Palestine	PSE	0	World	WLD								08	ANIMAL FEED STUFF	1	No Quantity							3196349			0
S3	2016	2016	2016	2	0	2	Export	275	State of Palestine	PSE	376	Israel	ISR								08	ANIMAL FEED STUFF	1	No Quantity							3182293			0
S3	2016	2016	2016	2	0	2	Export	275	State of Palestine	PSE	400	Jordan	JOR								08	ANIMAL FEED STUFF	1	No Quantity							14056			0
S3	2016	2016	2016	2	0	2	Export	270	Gambia	GMB	0	World	WLD								09	MISC.EDIBLE PRODUCTS ETC	1	No Quantity							7204469			0
S3	2016	2016	2016	2	0	2	Export	270	Gambia	GMB	44	Bahamas	BHS								09	MISC.EDIBLE PRODUCTS ETC	1	No Quantity							3289			0
S3	2016	2016	2016	2	0	2	Export	270	Gambia	GMB	72	Botswana	BWA								09	MISC.EDIBLE PRODUCTS ETC	1	No Quantity							1254			0
S3	2016	2016	2016	2	0	2	Export	270	Gambia	GMB	268	Georgia	GEO								09	MISC.EDIBLE PRODUCTS ETC	1	No Quantity							611			0
S3	2016	2016	2016	2	0	2	Export	270	Gambia	GMB	324	Guinea	GIN								09	MISC.EDIBLE PRODUCTS ETC	1	No Quantity							9802			0
S3	2016	2016	2016	2	0	2	Export	270	Gambia	GMB	466	Mali	MLI								09	MISC.EDIBLE PRODUCTS ETC	1	No Quantity							918057			0
S3	2016	2016	2016	2	0	2	Export	270	Gambia	GMB	624	Guinea-Bissau	GNB								09	MISC.EDIBLE PRODUCTS ETC	1	No Quantity							5069346			0
S3	2016	2016	2016	2	0	2	Export	270	Gambia	GMB	686	Senegal	SEN								09	MISC.EDIBLE PRODUCTS ETC	1	No Quantity							1193685			0
S3	2016	2016	2016	2	0	2	Export	270	Gambia	GMB	694	Sierra Leone	SLE								09	MISC.EDIBLE PRODUCTS ETC	1	No Quantity							990			0
S3	2016	2016	2016	2	0	2	Export	270	Gambia	GMB	826	United Kingdom	GBR								09	MISC.EDIBLE PRODUCTS ETC	1	No Quantity							7056			0
S3	2016	2016	2016	2	0	2	Export	270	Gambia	GMB	842	USA	USA								09	MISC.EDIBLE PRODUCTS ETC	1	No Quantity							380			0
S3	2016	2016	2016	2	0	2	Export	275	State of Palestine	PSE	0	World	WLD								09	MISC.EDIBLE PRODUCTS ETC	1	No Quantity							12761912			0
S3	2016	2016	2016	2	0	2	Export	275	State of Palestine	PSE	36	Australia	AUS								09	MISC.EDIBLE PRODUCTS ETC	1	No Quantity							1458			0
S3	2016	2016	2016	2	0	2	Export	275	State of Palestine	PSE	40	Austria	AUT								09	MISC.EDIBLE PRODUCTS ETC	1	No Quantity							136322			0
S3	2016	2016	2016	2	0	2	Export	275	State of Palestine	PSE	48	Bahrain	BHR								09	MISC.EDIBLE PRODUCTS ETC	1	No Quantity							324			0
S3	2016	2016	2016	2	0	2	Export	275	State of Palestine	PSE	56	Belgium	BEL								09	MISC.EDIBLE PRODUCTS ETC	1	No Quantity							36692			0
S3	2016	2016	2016	2	0	2	Export	275	State of Palestine	PSE	124	Canada	CAN								09	MISC.EDIBLE PRODUCTS ETC	1	No Quantity							2534			0
S3	2016	2016	2016	2	0	2	Export	275	State of Palestine	PSE	246	Finland	FIN								09	MISC.EDIBLE PRODUCTS ETC	1	No Quantity							4942			0
S3	2016	2016	2016	2	0	2	Export	275	State of Palestine	PSE	251	France	FRA								09	MISC.EDIBLE PRODUCTS ETC	1	No Quantity							3090			0
S3	2016	2016	2016	2	0	2	Export	275	State of Palestine	PSE	276	Germany	DEU								09	MISC.EDIBLE PRODUCTS ETC	1	No Quantity							40838			0
S3	2016	2016	2016	2	0	2	Export	275	State of Palestine	PSE	376	Israel	ISR								09	MISC.EDIBLE PRODUCTS ETC	1	No Quantity							10620319			0
S3	2016	2016	2016	2	0	2	Export	275	State of Palestine	PSE	381	Italy	ITA								09	MISC.EDIBLE PRODUCTS ETC	1	No Quantity							191251			0
S3	2016	2016	2016	2	0	2	Export	275	State of Palestine	PSE	392	Japan	JPN								09	MISC.EDIBLE PRODUCTS ETC	1	No Quantity							2542			0
S3	2016	2016	2016	2	0	2	Export	275	State of Palestine	PSE	400	Jordan	JOR								09	MISC.EDIBLE PRODUCTS ETC	1	No Quantity							1283256			0
S3	2016	2016	2016	2	0	2	Export	275	State of Palestine	PSE	410	Rep. of Korea	KOR								09	MISC.EDIBLE PRODUCTS ETC	1	No Quantity							2			0
S3	2016	2016	2016	2	0	2	Export	275	State of Palestine	PSE	414	Kuwait	KWT								09	MISC.EDIBLE PRODUCTS ETC	1	No Quantity							2251			0
S3	2016	2016	2016	2	0	2	Export	275	State of Palestine	PSE	512	Oman	OMN								09	MISC.EDIBLE PRODUCTS ETC	1	No Quantity							789			0
S3	2016	2016	2016	2	0	2	Export	275	State of Palestine	PSE	528	Netherlands	NLD								09	MISC.EDIBLE PRODUCTS ETC	1	No Quantity							2695			0
S3	2016	2016	2016	2	0	2	Export	275	State of Palestine	PSE	554	New Zealand	NZL								09	MISC.EDIBLE PRODUCTS ETC	1	No Quantity							11849			0
S3	2016	2016	2016	2	0	2	Export	275	State of Palestine	PSE	634	Qatar	QAT								09	MISC.EDIBLE PRODUCTS ETC	1	No Quantity							5964			0
S3	2016	2016	2016	2	0	2	Export	275	State of Palestine	PSE	682	Saudi Arabia	SAU								09	MISC.EDIBLE PRODUCTS ETC	1	No Quantity							21421			0
S3	2016	2016	2016	2	0	2	Export	275	State of Palestine	PSE	752	Sweden	SWE								09	MISC.EDIBLE PRODUCTS ETC	1	No Quantity							558			0
S3	2016	2016	2016	2	0	2	Export	275	State of Palestine	PSE	784	United Arab Emirates	ARE								09	MISC.EDIBLE PRODUCTS ETC	1	No Quantity							110297			0
S3	2016	2016	2016	2	0	2	Export	275	State of Palestine	PSE	826	United Kingdom	GBR								09	MISC.EDIBLE PRODUCTS ETC	1	No Quantity							61370			0
S3	2016	2016	2016	2	0	2	Export	275	State of Palestine	PSE	842	USA	USA								09	MISC.EDIBLE PRODUCTS ETC	1	No Quantity							221146			0
S3	2016	2016	2016	2	0	2	Export	270	Gambia	GMB	0	World	WLD								11	BEVERAGES	1	No Quantity							2178284			0
S3	2016	2016	2016	2	0	2	Export	270	Gambia	GMB	178	Congo	COG								11	BEVERAGES	1	No Quantity							59071			0
S3	2016	2016	2016	2	0	2	Export	270	Gambia	GMB	624	Guinea-Bissau	GNB								11	BEVERAGES	1	No Quantity							2068978			0
S3	2016	2016	2016	2	0	2	Export	270	Gambia	GMB	686	Senegal	SEN								11	BEVERAGES	1	No Quantity							45490			0
S3	2016	2016	2016	2	0	2	Export	270	Gambia	GMB	694	Sierra Leone	SLE								11	BEVERAGES	1	No Quantity							145			0
S3	2016	2016	2016	2	0	2	Export	270	Gambia	GMB	724	Spain	ESP								11	BEVERAGES	1	No Quantity							4599			0
S3	2016	2016	2016	2	0	2	Export	275	State of Palestine	PSE	0	World	WLD								11	BEVERAGES	1	No Quantity							8726599			0
S3	2016	2016	2016	2	0	2	Export	275	State of Palestine	PSE	208	Denmark	DNK								11	BEVERAGES	1	No Quantity							51460			0
S3	2016	2016	2016	2	0	2	Export	275	State of Palestine	PSE	376	Israel	ISR								11	BEVERAGES	1	No Quantity							8020061			0
S3	2016	2016	2016	2	0	2	Export	275	State of Palestine	PSE	381	Italy	ITA								11	BEVERAGES	1	No Quantity							6429			0
S3	2016	2016	2016	2	0	2	Export	275	State of Palestine	PSE	400	Jordan	JOR								11	BEVERAGES	1	No Quantity							598743			0
S3	2016	2016	2016	2	0	2	Export	275	State of Palestine	PSE	458	Malaysia	MYS								11	BEVERAGES	1	No Quantity							3740			0
S3	2016	2016	2016	2	0	2	Export	275	State of Palestine	PSE	682	Saudi Arabia	SAU								11	BEVERAGES	1	No Quantity							15586			0
S3	2016	2016	2016	2	0	2	Export	275	State of Palestine	PSE	757	Switzerland	CHE								11	BEVERAGES	1	No Quantity							29903			0
S3	2016	2016	2016	2	0	2	Export	275	State of Palestine	PSE	784	United Arab Emirates	ARE								11	BEVERAGES	1	No Quantity							677			0
S3	2016	2016	2016	2	0	2	Export	270	Gambia	GMB	0	World	WLD								12	TOBACCO,TOBACCO MANUFACT	1	No Quantity							29486			0
S3	2016	2016	2016	2	0	2	Export	270	Gambia	GMB	56	Belgium	BEL								12	TOBACCO,TOBACCO MANUFACT	1	No Quantity							4416			0
S3	2016	2016	2016	2	0	2	Export	270	Gambia	GMB	324	Guinea	GIN								12	TOBACCO,TOBACCO MANUFACT	1	No Quantity							25070			0
S3	2016	2016	2016	2	0	2	Export	275	State of Palestine	PSE	0	World	WLD								12	TOBACCO,TOBACCO MANUFACT	1	No Quantity							34477072			0
S3	2016	2016	2016	2	0	2	Export	275	State of Palestine	PSE	376	Israel	ISR								12	TOBACCO,TOBACCO MANUFACT	1	No Quantity							34477072			0
S3	2016	2016	2016	2	0	2	Export	270	Gambia	GMB	0	World	WLD								22	OIL SEED,OLEAGINUS FRUIT	1	No Quantity							10161999			0
S3	2016	2016	2016	2	0	2	Export	270	Gambia	GMB	156	China	CHN								22	OIL SEED,OLEAGINUS FRUIT	1	No Quantity							192106			0
S3	2016	2016	2016	2	0	2	Export	270	Gambia	GMB	704	Viet Nam	VNM								22	OIL SEED,OLEAGINUS FRUIT	1	No Quantity							9969893			0
S3	2016	2016	2016	2	0	2	Export	275	State of Palestine	PSE	0	World	WLD								22	OIL SEED,OLEAGINUS FRUIT	1	No Quantity							2938109			0
S3	2016	2016	2016	2	0	2	Export	275	State of Palestine	PSE	36	Australia	AUS								22	OIL SEED,OLEAGINUS FRUIT	1	No Quantity							239			0
S3	2016	2016	2016	2	0	2	Export	275	State of Palestine	PSE	48	Bahrain	BHR								22	OIL SEED,OLEAGINUS FRUIT	1	No Quantity							4560			0
S3	2016	2016	2016	2	0	2	Export	275	State of Palestine	PSE	124	Canada	CAN								22	OIL SEED,OLEAGINUS FRUIT	1	No Quantity							15285			0
S3	2016	2016	2016	2	0	2	Export	275	State of Palestine	PSE	376	Israel	ISR								22	OIL SEED,OLEAGINUS FRUIT	1	No Quantity							1931161			0
S3	2016	2016	2016	2	0	2	Export	275	State of Palestine	PSE	392	Japan	JPN								22	OIL SEED,OLEAGINUS FRUIT	1	No Quantity							747			0
S3	2016	2016	2016	2	0	2	Export	275	State of Palestine	PSE	400	Jordan	JOR								22	OIL SEED,OLEAGINUS FRUIT	1	No Quantity							455942			0
S3	2016	2016	2016	2	0	2	Export	275	State of Palestine	PSE	414	Kuwait	KWT								22	OIL SEED,OLEAGINUS FRUIT	1	No Quantity							589			0
S3	2016	2016	2016	2	0	2	Export	275	State of Palestine	PSE	512	Oman	OMN								22	OIL SEED,OLEAGINUS FRUIT	1	No Quantity							915			0
S3	2016	2016	2016	2	0	2	Export	275	State of Palestine	PSE	634	Qatar	QAT								22	OIL SEED,OLEAGINUS FRUIT	1	No Quantity							127179			0
S3	2016	2016	2016	2	0	2	Export	275	State of Palestine	PSE	682	Saudi Arabia	SAU								22	OIL SEED,OLEAGINUS FRUIT	1	No Quantity							123261			0
S3	2016	2016	2016	2	0	2	Export	275	State of Palestine	PSE	784	United Arab Emirates	ARE								22	OIL SEED,OLEAGINUS FRUIT	1	No Quantity							271439			0
S3	2016	2016	2016	2	0	2	Export	275	State of Palestine	PSE	826	United Kingdom	GBR								22	OIL SEED,OLEAGINUS FRUIT	1	No Quantity							1440			0
S3	2016	2016	2016	2	0	2	Export	275	State of Palestine	PSE	842	USA	USA								22	OIL SEED,OLEAGINUS FRUIT	1	No Quantity							5353			0
S3	2016	2016	2016	2	0	2	Export	270	Gambia	GMB	0	World	WLD								24	CORK AND WOOD	1	No Quantity							2295157			0
S3	2016	2016	2016	2	0	2	Export	270	Gambia	GMB	156	China	CHN								24	CORK AND WOOD	1	No Quantity							1462465			0
S3	2016	2016	2016	2	0	2	Export	270	Gambia	GMB	686	Senegal	SEN								24	CORK AND WOOD	1	No Quantity							729937			0
S3	2016	2016	2016	2	0	2	Export	270	Gambia	GMB	704	Viet Nam	VNM								24	CORK AND WOOD	1	No Quantity							102755			0
S3	2016	2016	2016	2	0	2	Export	275	State of Palestine	PSE	0	World	WLD								24	CORK AND WOOD	1	No Quantity							2630992			0
S3	2016	2016	2016	2	0	2	Export	275	State of Palestine	PSE	376	Israel	ISR								24	CORK AND WOOD	1	No Quantity							2630992			0
S3	2016	2016	2016	2	0	2	Export	270	Gambia	GMB	0	World	WLD								26	TEXTILE FIBRES	1	No Quantity							8854069			0
S3	2016	2016	2016	2	0	2	Export	270	Gambia	GMB	56	Belgium	BEL								26	TEXTILE FIBRES	1	No Quantity							26433			0
S3	2016	2016	2016	2	0	2	Export	270	Gambia	GMB	96	Brunei Darussalam	BRN								26	TEXTILE FIBRES	1	No Quantity							7359			0
S3	2016	2016	2016	2	0	2	Export	270	Gambia	GMB	208	Denmark	DNK								26	TEXTILE FIBRES	1	No Quantity							2021			0
S3	2016	2016	2016	2	0	2	Export	270	Gambia	GMB	268	Georgia	GEO								26	TEXTILE FIBRES	1	No Quantity							791			0
S3	2016	2016	2016	2	0	2	Export	270	Gambia	GMB	324	Guinea	GIN								26	TEXTILE FIBRES	1	No Quantity							3880			0
S3	2016	2016	2016	2	0	2	Export	270	Gambia	GMB	466	Mali	MLI								26	TEXTILE FIBRES	1	No Quantity							912			0
S3	2016	2016	2016	2	0	2	Export	270	Gambia	GMB	508	Mozambique	MOZ								26	TEXTILE FIBRES	1	No Quantity							7345			0
S3	2016	2016	2016	2	0	2	Export	270	Gambia	GMB	624	Guinea-Bissau	GNB								26	TEXTILE FIBRES	1	No Quantity							8690938			0
S3	2016	2016	2016	2	0	2	Export	270	Gambia	GMB	686	Senegal	SEN								26	TEXTILE FIBRES	1	No Quantity							102093			0
S3	2016	2016	2016	2	0	2	Export	270	Gambia	GMB	694	Sierra Leone	SLE								26	TEXTILE FIBRES	1	No Quantity							1398			0
S3	2016	2016	2016	2	0	2	Export	270	Gambia	GMB	826	United Kingdom	GBR								26	TEXTILE FIBRES	1	No Quantity							3701			0
S3	2016	2016	2016	2	0	2	Export	270	Gambia	GMB	842	USA	USA								26	TEXTILE FIBRES	1	No Quantity							7197			0
S3	2016	2016	2016	2	0	2	Export	275	State of Palestine	PSE	0	World	WLD								26	TEXTILE FIBRES	1	No Quantity							22945			0
S3	2016	2016	2016	2	0	2	Export	275	State of Palestine	PSE	376	Israel	ISR								26	TEXTILE FIBRES	1	No Quantity							22945			0
S3	2016	2016	2016	2	0	2	Export	270	Gambia	GMB	0	World	WLD								27	CRUDE FERTILIZER,MINERAL	1	No Quantity							4364			0
S3	2016	2016	2016	2	0	2	Export	270	Gambia	GMB	826	United Kingdom	GBR								27	CRUDE FERTILIZER,MINERAL	1	No Quantity							4174			0
S3	2016	2016	2016	2	0	2	Export	270	Gambia	GMB	842	USA	USA								27	CRUDE FERTILIZER,MINERAL	1	No Quantity							190			0
S3	2016	2016	2016	2	0	2	Export	275	State of Palestine	PSE	0	World	WLD								27	CRUDE FERTILIZER,MINERAL	1	No Quantity							12324057			0
S3	2016	2016	2016	2	0	2	Export	275	State of Palestine	PSE	276	Germany	DEU								27	CRUDE FERTILIZER,MINERAL	1	No Quantity							319			0
S3	2016	2016	2016	2	0	2	Export	275	State of Palestine	PSE	376	Israel	ISR								27	CRUDE FERTILIZER,MINERAL	1	No Quantity							11750947			0
S3	2016	2016	2016	2	0	2	Export	275	State of Palestine	PSE	400	Jordan	JOR								27	CRUDE FERTILIZER,MINERAL	1	No Quantity							550384			0
S3	2016	2016	2016	2	0	2	Export	275	State of Palestine	PSE	414	Kuwait	KWT								27	CRUDE FERTILIZER,MINERAL	1	No Quantity							18006			0
S3	2016	2016	2016	2	0	2	Export	275	State of Palestine	PSE	842	USA	USA								27	CRUDE FERTILIZER,MINERAL	1	No Quantity							4402			0
S3	2016	2016	2016	2	0	2	Export	270	Gambia	GMB	0	World	WLD								28	METALLIFEROUS ORE,SCRAP	1	No Quantity							61169			0
S3	2016	2016	2016	2	0	2	Export	270	Gambia	GMB	56	Belgium	BEL								28	METALLIFEROUS ORE,SCRAP	1	No Quantity							1664			0
S3	2016	2016	2016	2	0	2	Export	270	Gambia	GMB	276	Germany	DEU								28	METALLIFEROUS ORE,SCRAP	1	No Quantity							1497			0
S3	2016	2016	2016	2	0	2	Export	270	Gambia	GMB	458	Malaysia	MYS								28	METALLIFEROUS ORE,SCRAP	1	No Quantity							4565			0
S3	2016	2016	2016	2	0	2	Export	270	Gambia	GMB	586	Pakistan	PAK								28	METALLIFEROUS ORE,SCRAP	1	No Quantity							17556			0
S3	2016	2016	2016	2	0	2	Export	270	Gambia	GMB	699	India	IND								28	METALLIFEROUS ORE,SCRAP	1	No Quantity							35887			0
S3	2016	2016	2016	2	0	2	Export	275	State of Palestine	PSE	0	World	WLD								28	METALLIFEROUS ORE,SCRAP	1	No Quantity							30403100			0
S3	2016	2016	2016	2	0	2	Export	275	State of Palestine	PSE	376	Israel	ISR								28	METALLIFEROUS ORE,SCRAP	1	No Quantity							25525446			0
S3	2016	2016	2016	2	0	2	Export	275	State of Palestine	PSE	400	Jordan	JOR								28	METALLIFEROUS ORE,SCRAP	1	No Quantity							4796463			0
S3	2016	2016	2016	2	0	2	Export	275	State of Palestine	PSE	634	Qatar	QAT								28	METALLIFEROUS ORE,SCRAP	1	No Quantity							21640			0
S3	2016	2016	2016	2	0	2	Export	275	State of Palestine	PSE	682	Saudi Arabia	SAU								28	METALLIFEROUS ORE,SCRAP	1	No Quantity							21137			0
S3	2016	2016	2016	2	0	2	Export	275	State of Palestine	PSE	724	Spain	ESP								28	METALLIFEROUS ORE,SCRAP	1	No Quantity							38414			0
S3	2016	2016	2016	2	0	2	Export	270	Gambia	GMB	0	World	WLD								29	CRUDE ANIMAL,VEG.MATERL.	1	No Quantity							39183			0
S3	2016	2016	2016	2	0	2	Export	270	Gambia	GMB	466	Mali	MLI								29	CRUDE ANIMAL,VEG.MATERL.	1	No Quantity							1685			0
S3	2016	2016	2016	2	0	2	Export	270	Gambia	GMB	624	Guinea-Bissau	GNB								29	CRUDE ANIMAL,VEG.MATERL.	1	No Quantity							33731			0
S3	2016	2016	2016	2	0	2	Export	270	Gambia	GMB	826	United Kingdom	GBR								29	CRUDE ANIMAL,VEG.MATERL.	1	No Quantity							3767			0
S3	2016	2016	2016	2	0	2	Export	275	State of Palestine	PSE	0	World	WLD								29	CRUDE ANIMAL,VEG.MATERL.	1	No Quantity							4032378			0
S3	2016	2016	2016	2	0	2	Export	275	State of Palestine	PSE	36	Australia	AUS								29	CRUDE ANIMAL,VEG.MATERL.	1	No Quantity							108			0
S3	2016	2016	2016	2	0	2	Export	275	State of Palestine	PSE	40	Austria	AUT								29	CRUDE ANIMAL,VEG.MATERL.	1	No Quantity							4175			0
S3	2016	2016	2016	2	0	2	Export	275	State of Palestine	PSE	124	Canada	CAN								29	CRUDE ANIMAL,VEG.MATERL.	1	No Quantity							8881			0
S3	2016	2016	2016	2	0	2	Export	275	State of Palestine	PSE	251	France	FRA								29	CRUDE ANIMAL,VEG.MATERL.	1	No Quantity							10859			0
S3	2016	2016	2016	2	0	2	Export	275	State of Palestine	PSE	276	Germany	DEU								29	CRUDE ANIMAL,VEG.MATERL.	1	No Quantity							120			0
S3	2016	2016	2016	2	0	2	Export	275	State of Palestine	PSE	300	Greece	GRC								29	CRUDE ANIMAL,VEG.MATERL.	1	No Quantity							948			0
S3	2016	2016	2016	2	0	2	Export	275	State of Palestine	PSE	372	Ireland	IRL								29	CRUDE ANIMAL,VEG.MATERL.	1	No Quantity							1993			0
S3	2016	2016	2016	2	0	2	Export	275	State of Palestine	PSE	376	Israel	ISR								29	CRUDE ANIMAL,VEG.MATERL.	1	No Quantity							2264993			0
S3	2016	2016	2016	2	0	2	Export	275	State of Palestine	PSE	392	Japan	JPN								29	CRUDE ANIMAL,VEG.MATERL.	1	No Quantity							188			0
S3	2016	2016	2016	2	0	2	Export	275	State of Palestine	PSE	400	Jordan	JOR								29	CRUDE ANIMAL,VEG.MATERL.	1	No Quantity							304903			0
S3	2016	2016	2016	2	0	2	Export	275	State of Palestine	PSE	414	Kuwait	KWT								29	CRUDE ANIMAL,VEG.MATERL.	1	No Quantity							76744			0
S3	2016	2016	2016	2	0	2	Export	275	State of Palestine	PSE	458	Malaysia	MYS								29	CRUDE ANIMAL,VEG.MATERL.	1	No Quantity							415			0
S3	2016	2016	2016	2	0	2	Export	275	State of Palestine	PSE	512	Oman	OMN								29	CRUDE ANIMAL,VEG.MATERL.	1	No Quantity							23			0
S3	2016	2016	2016	2	0	2	Export	275	State of Palestine	PSE	528	Netherlands	NLD								29	CRUDE ANIMAL,VEG.MATERL.	1	No Quantity							32856			0
S3	2016	2016	2016	2	0	2	Export	275	State of Palestine	PSE	634	Qatar	QAT								29	CRUDE ANIMAL,VEG.MATERL.	1	No Quantity							3134			0
S3	2016	2016	2016	2	0	2	Export	275	State of Palestine	PSE	643	Russian Federation	RUS								29	CRUDE ANIMAL,VEG.MATERL.	1	No Quantity							221445			0
S3	2016	2016	2016	2	0	2	Export	275	State of Palestine	PSE	682	Saudi Arabia	SAU								29	CRUDE ANIMAL,VEG.MATERL.	1	No Quantity							60535			0
S3	2016	2016	2016	2	0	2	Export	275	State of Palestine	PSE	757	Switzerland	CHE								29	CRUDE ANIMAL,VEG.MATERL.	1	No Quantity							228			0
S3	2016	2016	2016	2	0	2	Export	275	State of Palestine	PSE	784	United Arab Emirates	ARE								29	CRUDE ANIMAL,VEG.MATERL.	1	No Quantity							195698			0
S3	2016	2016	2016	2	0	2	Export	275	State of Palestine	PSE	804	Ukraine	UKR								29	CRUDE ANIMAL,VEG.MATERL.	1	No Quantity							1540			0
S3	2016	2016	2016	2	0	2	Export	275	State of Palestine	PSE	826	United Kingdom	GBR								29	CRUDE ANIMAL,VEG.MATERL.	1	No Quantity							1366			0
S3	2016	2016	2016	2	0	2	Export	275	State of Palestine	PSE	842	USA	USA								29	CRUDE ANIMAL,VEG.MATERL.	1	No Quantity							841226			0
S3	2016	2016	2016	2	0	2	Export	270	Gambia	GMB	0	World	WLD								33	PETROLEUM,PETROL.PRODUCT	1	No Quantity							645474			0
S3	2016	2016	2016	2	0	2	Export	270	Gambia	GMB	624	Guinea-Bissau	GNB								33	PETROLEUM,PETROL.PRODUCT	1	No Quantity							26841			0
S3	2016	2016	2016	2	0	2	Export	270	Gambia	GMB	686	Senegal	SEN								33	PETROLEUM,PETROL.PRODUCT	1	No Quantity							618633			0
S3	2016	2016	2016	2	0	2	Export	275	State of Palestine	PSE	0	World	WLD								33	PETROLEUM,PETROL.PRODUCT	1	No Quantity							1515042			0
S3	2016	2016	2016	2	0	2	Export	275	State of Palestine	PSE	376	Israel	ISR								33	PETROLEUM,PETROL.PRODUCT	1	No Quantity							1309801			0
S3	2016	2016	2016	2	0	2	Export	275	State of Palestine	PSE	400	Jordan	JOR								33	PETROLEUM,PETROL.PRODUCT	1	No Quantity							205242			0
S3	2016	2016	2016	2	0	2	Export	270	Gambia	GMB	0	World	WLD								41	ANIMAL OILS AND FATS	1	No Quantity							99395			0
S3	2016	2016	2016	2	0	2	Export	270	Gambia	GMB	208	Denmark	DNK								41	ANIMAL OILS AND FATS	1	No Quantity							82792			0
S3	2016	2016	2016	2	0	2	Export	270	Gambia	GMB	699	India	IND								41	ANIMAL OILS AND FATS	1	No Quantity							4788			0
S3	2016	2016	2016	2	0	2	Export	270	Gambia	GMB	788	Tunisia	TUN								41	ANIMAL OILS AND FATS	1	No Quantity							11815			0
S3	2016	2016	2016	2	0	2	Export	275	State of Palestine	PSE	0	World	WLD								41	ANIMAL OILS AND FATS	1	No Quantity							15657			0
S3	2016	2016	2016	2	0	2	Export	275	State of Palestine	PSE	376	Israel	ISR								41	ANIMAL OILS AND FATS	1	No Quantity							15657			0
S3	2016	2016	2016	2	0	2	Export	270	Gambia	GMB	0	World	WLD								42	FIXED VEG. FATS AND OILS	1	No Quantity							5843127			0
S3	2016	2016	2016	2	0	2	Export	270	Gambia	GMB	208	Denmark	DNK								42	FIXED VEG. FATS AND OILS	1	No Quantity							57			0
S3	2016	2016	2016	2	0	2	Export	270	Gambia	GMB	268	Georgia	GEO								42	FIXED VEG. FATS AND OILS	1	No Quantity							469			0
S3	2016	2016	2016	2	0	2	Export	270	Gambia	GMB	324	Guinea	GIN								42	FIXED VEG. FATS AND OILS	1	No Quantity							822			0
S3	2016	2016	2016	2	0	2	Export	270	Gambia	GMB	466	Mali	MLI								42	FIXED VEG. FATS AND OILS	1	No Quantity							2180			0
S3	2016	2016	2016	2	0	2	Export	270	Gambia	GMB	624	Guinea-Bissau	GNB								42	FIXED VEG. FATS AND OILS	1	No Quantity							5223724			0
S3	2016	2016	2016	2	0	2	Export	270	Gambia	GMB	686	Senegal	SEN								42	FIXED VEG. FATS AND OILS	1	No Quantity							612155			0
S3	2016	2016	2016	2	0	2	Export	270	Gambia	GMB	826	United Kingdom	GBR								42	FIXED VEG. FATS AND OILS	1	No Quantity							3719			0
S3	2016	2016	2016	2	0	2	Export	275	State of Palestine	PSE	0	World	WLD								42	FIXED VEG. FATS AND OILS	1	No Quantity							46692677			0
S3	2016	2016	2016	2	0	2	Export	275	State of Palestine	PSE	36	Australia	AUS								42	FIXED VEG. FATS AND OILS	1	No Quantity							21643			0
S3	2016	2016	2016	2	0	2	Export	275	State of Palestine	PSE	40	Austria	AUT								42	FIXED VEG. FATS AND OILS	1	No Quantity							73538			0
S3	2016	2016	2016	2	0	2	Export	275	State of Palestine	PSE	56	Belgium	BEL								42	FIXED VEG. FATS AND OILS	1	No Quantity							158350			0
S3	2016	2016	2016	2	0	2	Export	275	State of Palestine	PSE	124	Canada	CAN								42	FIXED VEG. FATS AND OILS	1	No Quantity							368442			0
S3	2016	2016	2016	2	0	2	Export	275	State of Palestine	PSE	251	France	FRA								42	FIXED VEG. FATS AND OILS	1	No Quantity							393006			0
S3	2016	2016	2016	2	0	2	Export	275	State of Palestine	PSE	276	Germany	DEU								42	FIXED VEG. FATS AND OILS	1	No Quantity							204608			0
S3	2016	2016	2016	2	0	2	Export	275	State of Palestine	PSE	376	Israel	ISR								42	FIXED VEG. FATS AND OILS	1	No Quantity							3552496			0
S3	2016	2016	2016	2	0	2	Export	275	State of Palestine	PSE	381	Italy	ITA								42	FIXED VEG. FATS AND OILS	1	No Quantity							55135			0
S3	2016	2016	2016	2	0	2	Export	275	State of Palestine	PSE	392	Japan	JPN								42	FIXED VEG. FATS AND OILS	1	No Quantity							437606			0
S3	2016	2016	2016	2	0	2	Export	275	State of Palestine	PSE	400	Jordan	JOR								42	FIXED VEG. FATS AND OILS	1	No Quantity							104275			0
S3	2016	2016	2016	2	0	2	Export	275	State of Palestine	PSE	410	Rep. of Korea	KOR								42	FIXED VEG. FATS AND OILS	1	No Quantity							401742			0
S3	2016	2016	2016	2	0	2	Export	275	State of Palestine	PSE	414	Kuwait	KWT								42	FIXED VEG. FATS AND OILS	1	No Quantity							5562639			0
S3	2016	2016	2016	2	0	2	Export	275	State of Palestine	PSE	458	Malaysia	MYS								42	FIXED VEG. FATS AND OILS	1	No Quantity							158011			0
S3	2016	2016	2016	2	0	2	Export	275	State of Palestine	PSE	512	Oman	OMN								42	FIXED VEG. FATS AND OILS	1	No Quantity							851659			0
S3	2016	2016	2016	2	0	2	Export	275	State of Palestine	PSE	528	Netherlands	NLD								42	FIXED VEG. FATS AND OILS	1	No Quantity							4867095			0
S3	2016	2016	2016	2	0	2	Export	275	State of Palestine	PSE	554	New Zealand	NZL								42	FIXED VEG. FATS AND OILS	1	No Quantity							17555			0
S3	2016	2016	2016	2	0	2	Export	275	State of Palestine	PSE	634	Qatar	QAT								42	FIXED VEG. FATS AND OILS	1	No Quantity							2035249			0
S3	2016	2016	2016	2	0	2	Export	275	State of Palestine	PSE	682	Saudi Arabia	SAU								42	FIXED VEG. FATS AND OILS	1	No Quantity							11248382			0
S3	2016	2016	2016	2	0	2	Export	275	State of Palestine	PSE	702	Singapore	SGP								42	FIXED VEG. FATS AND OILS	1	No Quantity							8189			0
S3	2016	2016	2016	2	0	2	Export	275	State of Palestine	PSE	752	Sweden	SWE								42	FIXED VEG. FATS AND OILS	1	No Quantity							68835			0
S3	2016	2016	2016	2	0	2	Export	275	State of Palestine	PSE	757	Switzerland	CHE								42	FIXED VEG. FATS AND OILS	1	No Quantity							241424			0
S3	2016	2016	2016	2	0	2	Export	275	State of Palestine	PSE	784	United Arab Emirates	ARE								42	FIXED VEG. FATS AND OILS	1	No Quantity							9364048			0
S3	2016	2016	2016	2	0	2	Export	275	State of Palestine	PSE	826	United Kingdom	GBR								42	FIXED VEG. FATS AND OILS	1	No Quantity							2204276			0
S3	2016	2016	2016	2	0	2	Export	275	State of Palestine	PSE	842	USA	USA								42	FIXED VEG. FATS AND OILS	1	No Quantity							4294477			0
S3	2016	2016	2016	2	0	2	Export	270	Gambia	GMB	0	World	WLD								43	ANIMAL,VEG.FATS,OILS,NES	1	No Quantity							7481			0
S3	2016	2016	2016	2	0	2	Export	270	Gambia	GMB	178	Congo	COG								43	ANIMAL,VEG.FATS,OILS,NES	1	No Quantity							7481			0
S3	2016	2016	2016	2	0	2	Export	275	State of Palestine	PSE	0	World	WLD								43	ANIMAL,VEG.FATS,OILS,NES	1	No Quantity							873			0
S3	2016	2016	2016	2	0	2	Export	275	State of Palestine	PSE	376	Israel	ISR								43	ANIMAL,VEG.FATS,OILS,NES	1	No Quantity							741			0
S3	2016	2016	2016	2	0	2	Export	275	State of Palestine	PSE	458	Malaysia	MYS								43	ANIMAL,VEG.FATS,OILS,NES	1	No Quantity							132			0
S3	2016	2016	2016	2	0	2	Export	275	State of Palestine	PSE	0	World	WLD								51	ORGANIC CHEMICALS	1	No Quantity							122033			0
S3	2016	2016	2016	2	0	2	Export	275	State of Palestine	PSE	376	Israel	ISR								51	ORGANIC CHEMICALS	1	No Quantity							122033			0
S3	2016	2016	2016	2	0	2	Export	275	State of Palestine	PSE	0	World	WLD								52	INORGANIC CHEMICALS	1	No Quantity							64725			0
S3	2016	2016	2016	2	0	2	Export	275	State of Palestine	PSE	376	Israel	ISR								52	INORGANIC CHEMICALS	1	No Quantity							64725			0
S3	2016	2016	2016	2	0	2	Export	270	Gambia	GMB	0	World	WLD								53	DYES,COLOURING MATERIALS	1	No Quantity							332			0
S3	2016	2016	2016	2	0	2	Export	270	Gambia	GMB	624	Guinea-Bissau	GNB								53	DYES,COLOURING MATERIALS	1	No Quantity							332			0
S3	2016	2016	2016	2	0	2	Export	275	State of Palestine	PSE	0	World	WLD								53	DYES,COLOURING MATERIALS	1	No Quantity							3427011			0
S3	2016	2016	2016	2	0	2	Export	275	State of Palestine	PSE	376	Israel	ISR								53	DYES,COLOURING MATERIALS	1	No Quantity							3223442			0
S3	2016	2016	2016	2	0	2	Export	275	State of Palestine	PSE	400	Jordan	JOR								53	DYES,COLOURING MATERIALS	1	No Quantity							203569			0
S3	2016	2016	2016	2	0	2	Export	270	Gambia	GMB	0	World	WLD								54	MEDICINAL,PHARM.PRODUCTS	1	No Quantity							235			0
S3	2016	2016	2016	2	0	2	Export	270	Gambia	GMB	466	Mali	MLI								54	MEDICINAL,PHARM.PRODUCTS	1	No Quantity							235			0
S3	2016	2016	2016	2	0	2	Export	275	State of Palestine	PSE	0	World	WLD								54	MEDICINAL,PHARM.PRODUCTS	1	No Quantity							14018940			0
S3	2016	2016	2016	2	0	2	Export	275	State of Palestine	PSE	12	Algeria	DZA								54	MEDICINAL,PHARM.PRODUCTS	1	No Quantity							1567995			0
S3	2016	2016	2016	2	0	2	Export	275	State of Palestine	PSE	344	China, Hong Kong SAR	HKG								54	MEDICINAL,PHARM.PRODUCTS	1	No Quantity							106317			0
S3	2016	2016	2016	2	0	2	Export	275	State of Palestine	PSE	368	Iraq	IRQ								54	MEDICINAL,PHARM.PRODUCTS	1	No Quantity							71550			0
S3	2016	2016	2016	2	0	2	Export	275	State of Palestine	PSE	376	Israel	ISR								54	MEDICINAL,PHARM.PRODUCTS	1	No Quantity							9210256			0
S3	2016	2016	2016	2	0	2	Export	275	State of Palestine	PSE	400	Jordan	JOR								54	MEDICINAL,PHARM.PRODUCTS	1	No Quantity							409847			0
S3	2016	2016	2016	2	0	2	Export	275	State of Palestine	PSE	470	Malta	MLT								54	MEDICINAL,PHARM.PRODUCTS	1	No Quantity							126136			0
S3	2016	2016	2016	2	0	2	Export	275	State of Palestine	PSE	478	Mauritania	MRT								54	MEDICINAL,PHARM.PRODUCTS	1	No Quantity							94591			0
S3	2016	2016	2016	2	0	2	Export	275	State of Palestine	PSE	512	Oman	OMN								54	MEDICINAL,PHARM.PRODUCTS	1	No Quantity							22500			0
S3	2016	2016	2016	2	0	2	Export	275	State of Palestine	PSE	616	Poland	POL								54	MEDICINAL,PHARM.PRODUCTS	1	No Quantity							1662188			0
S3	2016	2016	2016	2	0	2	Export	275	State of Palestine	PSE	784	United Arab Emirates	ARE								54	MEDICINAL,PHARM.PRODUCTS	1	No Quantity							28388			0
S3	2016	2016	2016	2	0	2	Export	275	State of Palestine	PSE	792	Turkey	TUR								54	MEDICINAL,PHARM.PRODUCTS	1	No Quantity							15965			0
S3	2016	2016	2016	2	0	2	Export	275	State of Palestine	PSE	842	USA	USA								54	MEDICINAL,PHARM.PRODUCTS	1	No Quantity							1064			0
S3	2016	2016	2016	2	0	2	Export	275	State of Palestine	PSE	887	Yemen	YEM								54	MEDICINAL,PHARM.PRODUCTS	1	No Quantity							702144			0
S3	2016	2016	2016	2	0	2	Export	270	Gambia	GMB	0	World	WLD								55	ESSENTL.OILS,PERFUME,ETC	1	No Quantity							150318			0
S3	2016	2016	2016	2	0	2	Export	270	Gambia	GMB	208	Denmark	DNK								55	ESSENTL.OILS,PERFUME,ETC	1	No Quantity							17330			0
S3	2016	2016	2016	2	0	2	Export	270	Gambia	GMB	288	Ghana	GHA								55	ESSENTL.OILS,PERFUME,ETC	1	No Quantity							1650			0
S3	2016	2016	2016	2	0	2	Export	270	Gambia	GMB	324	Guinea	GIN								55	ESSENTL.OILS,PERFUME,ETC	1	No Quantity							86155			0
S3	2016	2016	2016	2	0	2	Export	270	Gambia	GMB	466	Mali	MLI								55	ESSENTL.OILS,PERFUME,ETC	1	No Quantity							406			0
S3	2016	2016	2016	2	0	2	Export	270	Gambia	GMB	624	Guinea-Bissau	GNB								55	ESSENTL.OILS,PERFUME,ETC	1	No Quantity							10666			0
S3	2016	2016	2016	2	0	2	Export	270	Gambia	GMB	686	Senegal	SEN								55	ESSENTL.OILS,PERFUME,ETC	1	No Quantity							23216			0
S3	2016	2016	2016	2	0	2	Export	270	Gambia	GMB	784	United Arab Emirates	ARE								55	ESSENTL.OILS,PERFUME,ETC	1	No Quantity							10859			0
S3	2016	2016	2016	2	0	2	Export	270	Gambia	GMB	826	United Kingdom	GBR								55	ESSENTL.OILS,PERFUME,ETC	1	No Quantity							36			0
S3	2016	2016	2016	2	0	2	Export	275	State of Palestine	PSE	0	World	WLD								55	ESSENTL.OILS,PERFUME,ETC	1	No Quantity							16613125			0
S3	2016	2016	2016	2	0	2	Export	275	State of Palestine	PSE	36	Australia	AUS								55	ESSENTL.OILS,PERFUME,ETC	1	No Quantity							74			0
S3	2016	2016	2016	2	0	2	Export	275	State of Palestine	PSE	124	Canada	CAN								55	ESSENTL.OILS,PERFUME,ETC	1	No Quantity							799			0
S3	2016	2016	2016	2	0	2	Export	275	State of Palestine	PSE	251	France	FRA								55	ESSENTL.OILS,PERFUME,ETC	1	No Quantity							16533			0
S3	2016	2016	2016	2	0	2	Export	275	State of Palestine	PSE	276	Germany	DEU								55	ESSENTL.OILS,PERFUME,ETC	1	No Quantity							39820			0
S3	2016	2016	2016	2	0	2	Export	275	State of Palestine	PSE	376	Israel	ISR								55	ESSENTL.OILS,PERFUME,ETC	1	No Quantity							14818379			0
S3	2016	2016	2016	2	0	2	Export	275	State of Palestine	PSE	400	Jordan	JOR								55	ESSENTL.OILS,PERFUME,ETC	1	No Quantity							1439173			0
S3	2016	2016	2016	2	0	2	Export	275	State of Palestine	PSE	410	Rep. of Korea	KOR								55	ESSENTL.OILS,PERFUME,ETC	1	No Quantity							22200			0
S3	2016	2016	2016	2	0	2	Export	275	State of Palestine	PSE	414	Kuwait	KWT								55	ESSENTL.OILS,PERFUME,ETC	1	No Quantity							10380			0
S3	2016	2016	2016	2	0	2	Export	275	State of Palestine	PSE	458	Malaysia	MYS								55	ESSENTL.OILS,PERFUME,ETC	1	No Quantity							17119			0
S3	2016	2016	2016	2	0	2	Export	275	State of Palestine	PSE	634	Qatar	QAT								55	ESSENTL.OILS,PERFUME,ETC	1	No Quantity							2144			0
S3	2016	2016	2016	2	0	2	Export	275	State of Palestine	PSE	682	Saudi Arabia	SAU								55	ESSENTL.OILS,PERFUME,ETC	1	No Quantity							164474			0
S3	2016	2016	2016	2	0	2	Export	275	State of Palestine	PSE	724	Spain	ESP								55	ESSENTL.OILS,PERFUME,ETC	1	No Quantity							7250			0
S3	2016	2016	2016	2	0	2	Export	275	State of Palestine	PSE	752	Sweden	SWE								55	ESSENTL.OILS,PERFUME,ETC	1	No Quantity							3487			0
S3	2016	2016	2016	2	0	2	Export	275	State of Palestine	PSE	757	Switzerland	CHE								55	ESSENTL.OILS,PERFUME,ETC	1	No Quantity							786			0
S3	2016	2016	2016	2	0	2	Export	275	State of Palestine	PSE	784	United Arab Emirates	ARE								55	ESSENTL.OILS,PERFUME,ETC	1	No Quantity							42928			0
S3	2016	2016	2016	2	0	2	Export	275	State of Palestine	PSE	842	USA	USA								55	ESSENTL.OILS,PERFUME,ETC	1	No Quantity							27577			0
S3	2016	2016	2016	2	0	2	Export	275	State of Palestine	PSE	0	World	WLD								56	FERTILIZER,EXCEPT GRP272	1	No Quantity							600			0
S3	2016	2016	2016	2	0	2	Export	275	State of Palestine	PSE	376	Israel	ISR								56	FERTILIZER,EXCEPT GRP272	1	No Quantity							600			0
S3	2016	2016	2016	2	0	2	Export	275	State of Palestine	PSE	0	World	WLD								57	PLASTICS IN PRIMARY FORM	1	No Quantity							8790868			0
S3	2016	2016	2016	2	0	2	Export	275	State of Palestine	PSE	376	Israel	ISR								57	PLASTICS IN PRIMARY FORM	1	No Quantity							8773936			0
S3	2016	2016	2016	2	0	2	Export	275	State of Palestine	PSE	400	Jordan	JOR								57	PLASTICS IN PRIMARY FORM	1	No Quantity							16932			0
S3	2016	2016	2016	2	0	2	Export	270	Gambia	GMB	0	World	WLD								58	PLASTIC,NON-PRIMARY FORM	1	No Quantity							537426			0
S3	2016	2016	2016	2	0	2	Export	270	Gambia	GMB	624	Guinea-Bissau	GNB								58	PLASTIC,NON-PRIMARY FORM	1	No Quantity							537426			0
S3	2016	2016	2016	2	0	2	Export	275	State of Palestine	PSE	0	World	WLD								58	PLASTIC,NON-PRIMARY FORM	1	No Quantity							10638625			0
S3	2016	2016	2016	2	0	2	Export	275	State of Palestine	PSE	376	Israel	ISR								58	PLASTIC,NON-PRIMARY FORM	1	No Quantity							10558103			0
S3	2016	2016	2016	2	0	2	Export	275	State of Palestine	PSE	400	Jordan	JOR								58	PLASTIC,NON-PRIMARY FORM	1	No Quantity							80522			0
S3	2016	2016	2016	2	0	2	Export	270	Gambia	GMB	0	World	WLD								59	CHEMICAL MATERIALS NES	1	No Quantity							187624			0
S3	2016	2016	2016	2	0	2	Export	270	Gambia	GMB	268	Georgia	GEO								59	CHEMICAL MATERIALS NES	1	No Quantity							763			0
S3	2016	2016	2016	2	0	2	Export	270	Gambia	GMB	466	Mali	MLI								59	CHEMICAL MATERIALS NES	1	No Quantity							549			0
S3	2016	2016	2016	2	0	2	Export	270	Gambia	GMB	504	Morocco	MAR								59	CHEMICAL MATERIALS NES	1	No Quantity							14400			0
S3	2016	2016	2016	2	0	2	Export	270	Gambia	GMB	624	Guinea-Bissau	GNB								59	CHEMICAL MATERIALS NES	1	No Quantity							170725			0
S3	2016	2016	2016	2	0	2	Export	270	Gambia	GMB	686	Senegal	SEN								59	CHEMICAL MATERIALS NES	1	No Quantity							1187			0
S3	2016	2016	2016	2	0	2	Export	275	State of Palestine	PSE	0	World	WLD								59	CHEMICAL MATERIALS NES	1	No Quantity							508735			0
S3	2016	2016	2016	2	0	2	Export	275	State of Palestine	PSE	376	Israel	ISR								59	CHEMICAL MATERIALS NES	1	No Quantity							472255			0
S3	2016	2016	2016	2	0	2	Export	275	State of Palestine	PSE	400	Jordan	JOR								59	CHEMICAL MATERIALS NES	1	No Quantity							35955			0
S3	2016	2016	2016	2	0	2	Export	275	State of Palestine	PSE	792	Turkey	TUR								59	CHEMICAL MATERIALS NES	1	No Quantity							525			0
S3	2016	2016	2016	2	0	2	Export	275	State of Palestine	PSE	0	World	WLD								61	LEATHER, LEATHER GOODS	1	No Quantity							1612658			0
S3	2016	2016	2016	2	0	2	Export	275	State of Palestine	PSE	376	Israel	ISR								61	LEATHER, LEATHER GOODS	1	No Quantity							1570658			0
S3	2016	2016	2016	2	0	2	Export	275	State of Palestine	PSE	400	Jordan	JOR								61	LEATHER, LEATHER GOODS	1	No Quantity							13500			0
S3	2016	2016	2016	2	0	2	Export	275	State of Palestine	PSE	764	Thailand	THA								61	LEATHER, LEATHER GOODS	1	No Quantity							19500			0
S3	2016	2016	2016	2	0	2	Export	275	State of Palestine	PSE	792	Turkey	TUR								61	LEATHER, LEATHER GOODS	1	No Quantity							9000			0
S3	2016	2016	2016	2	0	2	Export	270	Gambia	GMB	0	World	WLD								62	RUBBER MANUFACTURES, NES	1	No Quantity							4070			0
S3	2016	2016	2016	2	0	2	Export	270	Gambia	GMB	268	Georgia	GEO								62	RUBBER MANUFACTURES, NES	1	No Quantity							459			0
S3	2016	2016	2016	2	0	2	Export	270	Gambia	GMB	466	Mali	MLI								62	RUBBER MANUFACTURES, NES	1	No Quantity							488			0
S3	2016	2016	2016	2	0	2	Export	270	Gambia	GMB	624	Guinea-Bissau	GNB								62	RUBBER MANUFACTURES, NES	1	No Quantity							3123			0
S3	2016	2016	2016	2	0	2	Export	275	State of Palestine	PSE	0	World	WLD								62	RUBBER MANUFACTURES, NES	1	No Quantity							7540141			0
S3	2016	2016	2016	2	0	2	Export	275	State of Palestine	PSE	376	Israel	ISR								62	RUBBER MANUFACTURES, NES	1	No Quantity							7513690			0
S3	2016	2016	2016	2	0	2	Export	275	State of Palestine	PSE	400	Jordan	JOR								62	RUBBER MANUFACTURES, NES	1	No Quantity							17282			0
S3	2016	2016	2016	2	0	2	Export	275	State of Palestine	PSE	512	Oman	OMN								62	RUBBER MANUFACTURES, NES	1	No Quantity							500			0
S3	2016	2016	2016	2	0	2	Export	275	State of Palestine	PSE	682	Saudi Arabia	SAU								62	RUBBER MANUFACTURES, NES	1	No Quantity							8669			0
S3	2016	2016	2016	2	0	2	Export	270	Gambia	GMB	0	World	WLD								63	CORK, WOOD MANUFACTURES	1	No Quantity							168375			0
S3	2016	2016	2016	2	0	2	Export	270	Gambia	GMB	324	Guinea	GIN								63	CORK, WOOD MANUFACTURES	1	No Quantity							494			0
S3	2016	2016	2016	2	0	2	Export	270	Gambia	GMB	624	Guinea-Bissau	GNB								63	CORK, WOOD MANUFACTURES	1	No Quantity							167876			0
S3	2016	2016	2016	2	0	2	Export	270	Gambia	GMB	826	United Kingdom	GBR								63	CORK, WOOD MANUFACTURES	1	No Quantity							5			0
S3	2016	2016	2016	2	0	2	Export	275	State of Palestine	PSE	0	World	WLD								63	CORK, WOOD MANUFACTURES	1	No Quantity							27104068			0
S3	2016	2016	2016	2	0	2	Export	275	State of Palestine	PSE	40	Austria	AUT								63	CORK, WOOD MANUFACTURES	1	No Quantity							48310			0
S3	2016	2016	2016	2	0	2	Export	275	State of Palestine	PSE	124	Canada	CAN								63	CORK, WOOD MANUFACTURES	1	No Quantity							139			0
S3	2016	2016	2016	2	0	2	Export	275	State of Palestine	PSE	156	China	CHN								63	CORK, WOOD MANUFACTURES	1	No Quantity							60890			0
S3	2016	2016	2016	2	0	2	Export	275	State of Palestine	PSE	191	Croatia	HRV								63	CORK, WOOD MANUFACTURES	1	No Quantity							5031			0
S3	2016	2016	2016	2	0	2	Export	275	State of Palestine	PSE	251	France	FRA								63	CORK, WOOD MANUFACTURES	1	No Quantity							5573			0
S3	2016	2016	2016	2	0	2	Export	275	State of Palestine	PSE	276	Germany	DEU								63	CORK, WOOD MANUFACTURES	1	No Quantity							134813			0
S3	2016	2016	2016	2	0	2	Export	275	State of Palestine	PSE	300	Greece	GRC								63	CORK, WOOD MANUFACTURES	1	No Quantity							5543			0
S3	2016	2016	2016	2	0	2	Export	275	State of Palestine	PSE	376	Israel	ISR								63	CORK, WOOD MANUFACTURES	1	No Quantity							26318597			0
S3	2016	2016	2016	2	0	2	Export	275	State of Palestine	PSE	381	Italy	ITA								63	CORK, WOOD MANUFACTURES	1	No Quantity							1735			0
S3	2016	2016	2016	2	0	2	Export	275	State of Palestine	PSE	400	Jordan	JOR								63	CORK, WOOD MANUFACTURES	1	No Quantity							193723			0
S3	2016	2016	2016	2	0	2	Export	275	State of Palestine	PSE	528	Netherlands	NLD								63	CORK, WOOD MANUFACTURES	1	No Quantity							809			0
S3	2016	2016	2016	2	0	2	Export	275	State of Palestine	PSE	724	Spain	ESP								63	CORK, WOOD MANUFACTURES	1	No Quantity							12274			0
S3	2016	2016	2016	2	0	2	Export	275	State of Palestine	PSE	757	Switzerland	CHE								63	CORK, WOOD MANUFACTURES	1	No Quantity							3592			0
S3	2016	2016	2016	2	0	2	Export	275	State of Palestine	PSE	784	United Arab Emirates	ARE								63	CORK, WOOD MANUFACTURES	1	No Quantity							24094			0
S3	2016	2016	2016	2	0	2	Export	275	State of Palestine	PSE	826	United Kingdom	GBR								63	CORK, WOOD MANUFACTURES	1	No Quantity							54098			0
S3	2016	2016	2016	2	0	2	Export	275	State of Palestine	PSE	842	USA	USA								63	CORK, WOOD MANUFACTURES	1	No Quantity							234847			0
S3	2016	2016	2016	2	0	2	Export	270	Gambia	GMB	0	World	WLD								64	PAPER,PAPERBOARD,ETC.	1	No Quantity							150006			0
S3	2016	2016	2016	2	0	2	Export	270	Gambia	GMB	324	Guinea	GIN								64	PAPER,PAPERBOARD,ETC.	1	No Quantity							657			0
S3	2016	2016	2016	2	0	2	Export	270	Gambia	GMB	466	Mali	MLI								64	PAPER,PAPERBOARD,ETC.	1	No Quantity							142045			0
S3	2016	2016	2016	2	0	2	Export	270	Gambia	GMB	624	Guinea-Bissau	GNB								64	PAPER,PAPERBOARD,ETC.	1	No Quantity							5033			0
S3	2016	2016	2016	2	0	2	Export	270	Gambia	GMB	686	Senegal	SEN								64	PAPER,PAPERBOARD,ETC.	1	No Quantity							1900			0
S3	2016	2016	2016	2	0	2	Export	270	Gambia	GMB	826	United Kingdom	GBR								64	PAPER,PAPERBOARD,ETC.	1	No Quantity							372			0
S3	2016	2016	2016	2	0	2	Export	275	State of Palestine	PSE	0	World	WLD								64	PAPER,PAPERBOARD,ETC.	1	No Quantity							16228024			0
S3	2016	2016	2016	2	0	2	Export	275	State of Palestine	PSE	124	Canada	CAN								64	PAPER,PAPERBOARD,ETC.	1	No Quantity							13			0
S3	2016	2016	2016	2	0	2	Export	275	State of Palestine	PSE	376	Israel	ISR								64	PAPER,PAPERBOARD,ETC.	1	No Quantity							15762869			0
S3	2016	2016	2016	2	0	2	Export	275	State of Palestine	PSE	400	Jordan	JOR								64	PAPER,PAPERBOARD,ETC.	1	No Quantity							438380			0
S3	2016	2016	2016	2	0	2	Export	275	State of Palestine	PSE	414	Kuwait	KWT								64	PAPER,PAPERBOARD,ETC.	1	No Quantity							20			0
S3	2016	2016	2016	2	0	2	Export	275	State of Palestine	PSE	784	United Arab Emirates	ARE								64	PAPER,PAPERBOARD,ETC.	1	No Quantity							26692			0
S3	2016	2016	2016	2	0	2	Export	275	State of Palestine	PSE	842	USA	USA								64	PAPER,PAPERBOARD,ETC.	1	No Quantity							50			0
S3	2016	2016	2016	2	0	2	Export	270	Gambia	GMB	0	World	WLD								65	TEXTILE YARN,FABRIC,ETC.	1	No Quantity							7742225			0
S3	2016	2016	2016	2	0	2	Export	270	Gambia	GMB	208	Denmark	DNK								65	TEXTILE YARN,FABRIC,ETC.	1	No Quantity							15664			0
S3	2016	2016	2016	2	0	2	Export	270	Gambia	GMB	251	France	FRA								65	TEXTILE YARN,FABRIC,ETC.	1	No Quantity							1094			0
S3	2016	2016	2016	2	0	2	Export	270	Gambia	GMB	268	Georgia	GEO								65	TEXTILE YARN,FABRIC,ETC.	1	No Quantity							341			0
S3	2016	2016	2016	2	0	2	Export	270	Gambia	GMB	324	Guinea	GIN								65	TEXTILE YARN,FABRIC,ETC.	1	No Quantity							1319773			0
S3	2016	2016	2016	2	0	2	Export	270	Gambia	GMB	422	Lebanon	LBN								65	TEXTILE YARN,FABRIC,ETC.	1	No Quantity							5337			0
S3	2016	2016	2016	2	0	2	Export	270	Gambia	GMB	466	Mali	MLI								65	TEXTILE YARN,FABRIC,ETC.	1	No Quantity							2625701			0
S3	2016	2016	2016	2	0	2	Export	270	Gambia	GMB	478	Mauritania	MRT								65	TEXTILE YARN,FABRIC,ETC.	1	No Quantity							10588			0
S3	2016	2016	2016	2	0	2	Export	270	Gambia	GMB	504	Morocco	MAR								65	TEXTILE YARN,FABRIC,ETC.	1	No Quantity							499			0
S3	2016	2016	2016	2	0	2	Export	270	Gambia	GMB	624	Guinea-Bissau	GNB								65	TEXTILE YARN,FABRIC,ETC.	1	No Quantity							3282937			0
S3	2016	2016	2016	2	0	2	Export	270	Gambia	GMB	686	Senegal	SEN								65	TEXTILE YARN,FABRIC,ETC.	1	No Quantity							478255			0
S3	2016	2016	2016	2	0	2	Export	270	Gambia	GMB	826	United Kingdom	GBR								65	TEXTILE YARN,FABRIC,ETC.	1	No Quantity							24			0
S3	2016	2016	2016	2	0	2	Export	270	Gambia	GMB	894	Zambia	ZMB								65	TEXTILE YARN,FABRIC,ETC.	1	No Quantity							2013			0
S3	2016	2016	2016	2	0	2	Export	275	State of Palestine	PSE	0	World	WLD								65	TEXTILE YARN,FABRIC,ETC.	1	No Quantity							7139593			0
S3	2016	2016	2016	2	0	2	Export	275	State of Palestine	PSE	124	Canada	CAN								65	TEXTILE YARN,FABRIC,ETC.	1	No Quantity							155			0
S3	2016	2016	2016	2	0	2	Export	275	State of Palestine	PSE	376	Israel	ISR								65	TEXTILE YARN,FABRIC,ETC.	1	No Quantity							7126494			0
S3	2016	2016	2016	2	0	2	Export	275	State of Palestine	PSE	400	Jordan	JOR								65	TEXTILE YARN,FABRIC,ETC.	1	No Quantity							12840			0
S3	2016	2016	2016	2	0	2	Export	275	State of Palestine	PSE	458	Malaysia	MYS								65	TEXTILE YARN,FABRIC,ETC.	1	No Quantity							105			0
S3	2016	2016	2016	2	0	2	Export	270	Gambia	GMB	0	World	WLD								66	NON-METAL.MINERAL MANFCT	1	No Quantity							586874			0
S3	2016	2016	2016	2	0	2	Export	270	Gambia	GMB	208	Denmark	DNK								66	NON-METAL.MINERAL MANFCT	1	No Quantity							12901			0
S3	2016	2016	2016	2	0	2	Export	270	Gambia	GMB	268	Georgia	GEO								66	NON-METAL.MINERAL MANFCT	1	No Quantity							1043			0
S3	2016	2016	2016	2	0	2	Export	270	Gambia	GMB	276	Germany	DEU								66	NON-METAL.MINERAL MANFCT	1	No Quantity							2307			0
S3	2016	2016	2016	2	0	2	Export	270	Gambia	GMB	430	Liberia	LBR								66	NON-METAL.MINERAL MANFCT	1	No Quantity							3653			0
S3	2016	2016	2016	2	0	2	Export	270	Gambia	GMB	616	Poland	POL								66	NON-METAL.MINERAL MANFCT	1	No Quantity							1097			0
S3	2016	2016	2016	2	0	2	Export	270	Gambia	GMB	624	Guinea-Bissau	GNB								66	NON-METAL.MINERAL MANFCT	1	No Quantity							547821			0
S3	2016	2016	2016	2	0	2	Export	270	Gambia	GMB	694	Sierra Leone	SLE								66	NON-METAL.MINERAL MANFCT	1	No Quantity							396			0
S3	2016	2016	2016	2	0	2	Export	270	Gambia	GMB	699	India	IND								66	NON-METAL.MINERAL MANFCT	1	No Quantity							9145			0
S3	2016	2016	2016	2	0	2	Export	270	Gambia	GMB	724	Spain	ESP								66	NON-METAL.MINERAL MANFCT	1	No Quantity							1483			0
S3	2016	2016	2016	2	0	2	Export	270	Gambia	GMB	784	United Arab Emirates	ARE								66	NON-METAL.MINERAL MANFCT	1	No Quantity							7027			0
S3	2016	2016	2016	2	0	2	Export	275	State of Palestine	PSE	0	World	WLD								66	NON-METAL.MINERAL MANFCT	1	No Quantity							200283588			0
S3	2016	2016	2016	2	0	2	Export	275	State of Palestine	PSE	36	Australia	AUS								66	NON-METAL.MINERAL MANFCT	1	No Quantity							5037			0
S3	2016	2016	2016	2	0	2	Export	275	State of Palestine	PSE	48	Bahrain	BHR								66	NON-METAL.MINERAL MANFCT	1	No Quantity							26908			0
S3	2016	2016	2016	2	0	2	Export	275	State of Palestine	PSE	124	Canada	CAN								66	NON-METAL.MINERAL MANFCT	1	No Quantity							3			0
S3	2016	2016	2016	2	0	2	Export	275	State of Palestine	PSE	231	Ethiopia	ETH								66	NON-METAL.MINERAL MANFCT	1	No Quantity							40540			0
S3	2016	2016	2016	2	0	2	Export	275	State of Palestine	PSE	251	France	FRA								66	NON-METAL.MINERAL MANFCT	1	No Quantity							72655			0
S3	2016	2016	2016	2	0	2	Export	275	State of Palestine	PSE	276	Germany	DEU								66	NON-METAL.MINERAL MANFCT	1	No Quantity							4802			0
S3	2016	2016	2016	2	0	2	Export	275	State of Palestine	PSE	368	Iraq	IRQ								66	NON-METAL.MINERAL MANFCT	1	No Quantity							367944			0
S3	2016	2016	2016	2	0	2	Export	275	State of Palestine	PSE	376	Israel	ISR								66	NON-METAL.MINERAL MANFCT	1	No Quantity							157997145			0
S3	2016	2016	2016	2	0	2	Export	275	State of Palestine	PSE	381	Italy	ITA								66	NON-METAL.MINERAL MANFCT	1	No Quantity							635629			0
S3	2016	2016	2016	2	0	2	Export	275	State of Palestine	PSE	400	Jordan	JOR								66	NON-METAL.MINERAL MANFCT	1	No Quantity							17615513			0
S3	2016	2016	2016	2	0	2	Export	275	State of Palestine	PSE	414	Kuwait	KWT								66	NON-METAL.MINERAL MANFCT	1	No Quantity							4707899			0
S3	2016	2016	2016	2	0	2	Export	275	State of Palestine	PSE	458	Malaysia	MYS								66	NON-METAL.MINERAL MANFCT	1	No Quantity							8252			0
S3	2016	2016	2016	2	0	2	Export	275	State of Palestine	PSE	512	Oman	OMN								66	NON-METAL.MINERAL MANFCT	1	No Quantity							48538			0
S3	2016	2016	2016	2	0	2	Export	275	State of Palestine	PSE	634	Qatar	QAT								66	NON-METAL.MINERAL MANFCT	1	No Quantity							6789690			0
S3	2016	2016	2016	2	0	2	Export	275	State of Palestine	PSE	682	Saudi Arabia	SAU								66	NON-METAL.MINERAL MANFCT	1	No Quantity							2833985			0
S3	2016	2016	2016	2	0	2	Export	275	State of Palestine	PSE	724	Spain	ESP								66	NON-METAL.MINERAL MANFCT	1	No Quantity							15966			0
S3	2016	2016	2016	2	0	2	Export	275	State of Palestine	PSE	757	Switzerland	CHE								66	NON-METAL.MINERAL MANFCT	1	No Quantity							1182			0
S3	2016	2016	2016	2	0	2	Export	275	State of Palestine	PSE	784	United Arab Emirates	ARE								66	NON-METAL.MINERAL MANFCT	1	No Quantity							7932528			0
S3	2016	2016	2016	2	0	2	Export	275	State of Palestine	PSE	792	Turkey	TUR								66	NON-METAL.MINERAL MANFCT	1	No Quantity							29247			0
S3	2016	2016	2016	2	0	2	Export	275	State of Palestine	PSE	826	United Kingdom	GBR								66	NON-METAL.MINERAL MANFCT	1	No Quantity							60270			0
S3	2016	2016	2016	2	0	2	Export	275	State of Palestine	PSE	842	USA	USA								66	NON-METAL.MINERAL MANFCT	1	No Quantity							1037232			0
S3	2016	2016	2016	2	0	2	Export	275	State of Palestine	PSE	887	Yemen	YEM								66	NON-METAL.MINERAL MANFCT	1	No Quantity							52622			0
S3	2016	2016	2016	2	0	2	Export	270	Gambia	GMB	0	World	WLD								67	IRON AND STEEL	1	No Quantity							5066			0
S3	2016	2016	2016	2	0	2	Export	270	Gambia	GMB	624	Guinea-Bissau	GNB								67	IRON AND STEEL	1	No Quantity							1457			0
S3	2016	2016	2016	2	0	2	Export	270	Gambia	GMB	686	Senegal	SEN								67	IRON AND STEEL	1	No Quantity							3609			0
S3	2016	2016	2016	2	0	2	Export	275	State of Palestine	PSE	0	World	WLD								67	IRON AND STEEL	1	No Quantity							20858221			0
S3	2016	2016	2016	2	0	2	Export	275	State of Palestine	PSE	12	Algeria	DZA								67	IRON AND STEEL	1	No Quantity							100			0
S3	2016	2016	2016	2	0	2	Export	275	State of Palestine	PSE	376	Israel	ISR								67	IRON AND STEEL	1	No Quantity							18567973			0
S3	2016	2016	2016	2	0	2	Export	275	State of Palestine	PSE	400	Jordan	JOR								67	IRON AND STEEL	1	No Quantity							2289848			0
S3	2016	2016	2016	2	0	2	Export	275	State of Palestine	PSE	682	Saudi Arabia	SAU								67	IRON AND STEEL	1	No Quantity							300			0
S3	2016	2016	2016	2	0	2	Export	270	Gambia	GMB	0	World	WLD								68	NON-FERROUS METALS	1	No Quantity							754606			0
S3	2016	2016	2016	2	0	2	Export	270	Gambia	GMB	324	Guinea	GIN								68	NON-FERROUS METALS	1	No Quantity							263			0
S3	2016	2016	2016	2	0	2	Export	270	Gambia	GMB	466	Mali	MLI								68	NON-FERROUS METALS	1	No Quantity							576			0
S3	2016	2016	2016	2	0	2	Export	270	Gambia	GMB	586	Pakistan	PAK								68	NON-FERROUS METALS	1	No Quantity							7662			0
S3	2016	2016	2016	2	0	2	Export	270	Gambia	GMB	624	Guinea-Bissau	GNB								68	NON-FERROUS METALS	1	No Quantity							746105			0
S3	2016	2016	2016	2	0	2	Export	275	State of Palestine	PSE	0	World	WLD								68	NON-FERROUS METALS	1	No Quantity							14408537			0
S3	2016	2016	2016	2	0	2	Export	275	State of Palestine	PSE	251	France	FRA								68	NON-FERROUS METALS	1	No Quantity							37310			0
S3	2016	2016	2016	2	0	2	Export	275	State of Palestine	PSE	300	Greece	GRC								68	NON-FERROUS METALS	1	No Quantity							246299			0
S3	2016	2016	2016	2	0	2	Export	275	State of Palestine	PSE	376	Israel	ISR								68	NON-FERROUS METALS	1	No Quantity							13045995			0
S3	2016	2016	2016	2	0	2	Export	275	State of Palestine	PSE	400	Jordan	JOR								68	NON-FERROUS METALS	1	No Quantity							978685			0
S3	2016	2016	2016	2	0	2	Export	275	State of Palestine	PSE	826	United Kingdom	GBR								68	NON-FERROUS METALS	1	No Quantity							100248			0
S3	2016	2016	2016	2	0	2	Export	270	Gambia	GMB	0	World	WLD								69	METALS MANUFACTURES,NES	1	No Quantity							12097			0
S3	2016	2016	2016	2	0	2	Export	270	Gambia	GMB	208	Denmark	DNK								69	METALS MANUFACTURES,NES	1	No Quantity							524			0
S3	2016	2016	2016	2	0	2	Export	270	Gambia	GMB	268	Georgia	GEO								69	METALS MANUFACTURES,NES	1	No Quantity							791			0
S3	2016	2016	2016	2	0	2	Export	270	Gambia	GMB	324	Guinea	GIN								69	METALS MANUFACTURES,NES	1	No Quantity							176			0
S3	2016	2016	2016	2	0	2	Export	270	Gambia	GMB	466	Mali	MLI								69	METALS MANUFACTURES,NES	1	No Quantity							180			0
S3	2016	2016	2016	2	0	2	Export	270	Gambia	GMB	624	Guinea-Bissau	GNB								69	METALS MANUFACTURES,NES	1	No Quantity							1881			0
S3	2016	2016	2016	2	0	2	Export	270	Gambia	GMB	686	Senegal	SEN								69	METALS MANUFACTURES,NES	1	No Quantity							7559			0
S3	2016	2016	2016	2	0	2	Export	270	Gambia	GMB	784	United Arab Emirates	ARE								69	METALS MANUFACTURES,NES	1	No Quantity							948			0
S3	2016	2016	2016	2	0	2	Export	270	Gambia	GMB	826	United Kingdom	GBR								69	METALS MANUFACTURES,NES	1	No Quantity							38			0
S3	2016	2016	2016	2	0	2	Export	275	State of Palestine	PSE	0	World	WLD								69	METALS MANUFACTURES,NES	1	No Quantity							24259246			0
S3	2016	2016	2016	2	0	2	Export	275	State of Palestine	PSE	376	Israel	ISR								69	METALS MANUFACTURES,NES	1	No Quantity							23775055			0
S3	2016	2016	2016	2	0	2	Export	275	State of Palestine	PSE	400	Jordan	JOR								69	METALS MANUFACTURES,NES	1	No Quantity							439175			0
S3	2016	2016	2016	2	0	2	Export	275	State of Palestine	PSE	504	Morocco	MAR								69	METALS MANUFACTURES,NES	1	No Quantity							39150			0
S3	2016	2016	2016	2	0	2	Export	275	State of Palestine	PSE	682	Saudi Arabia	SAU								69	METALS MANUFACTURES,NES	1	No Quantity							5342			0
S3	2016	2016	2016	2	0	2	Export	275	State of Palestine	PSE	784	United Arab Emirates	ARE								69	METALS MANUFACTURES,NES	1	No Quantity							525			0
S3	2016	2016	2016	2	0	2	Export	270	Gambia	GMB	0	World	WLD								71	POWER GENERATNG.MACHINES	1	No Quantity							48827			0
S3	2016	2016	2016	2	0	2	Export	270	Gambia	GMB	251	France	FRA								71	POWER GENERATNG.MACHINES	1	No Quantity							45980			0
S3	2016	2016	2016	2	0	2	Export	270	Gambia	GMB	422	Lebanon	LBN								71	POWER GENERATNG.MACHINES	1	No Quantity							2018			0
S3	2016	2016	2016	2	0	2	Export	270	Gambia	GMB	624	Guinea-Bissau	GNB								71	POWER GENERATNG.MACHINES	1	No Quantity							829			0
S3	2016	2016	2016	2	0	2	Export	275	State of Palestine	PSE	0	World	WLD								71	POWER GENERATNG.MACHINES	1	No Quantity							358546			0
S3	2016	2016	2016	2	0	2	Export	275	State of Palestine	PSE	376	Israel	ISR								71	POWER GENERATNG.MACHINES	1	No Quantity							284945			0
S3	2016	2016	2016	2	0	2	Export	275	State of Palestine	PSE	400	Jordan	JOR								71	POWER GENERATNG.MACHINES	1	No Quantity							73601			0
S3	2016	2016	2016	2	0	2	Export	270	Gambia	GMB	0	World	WLD								72	SPECIAL.INDUST.MACHINERY	1	No Quantity							49048			0
S3	2016	2016	2016	2	0	2	Export	270	Gambia	GMB	466	Mali	MLI								72	SPECIAL.INDUST.MACHINERY	1	No Quantity							4316			0
S3	2016	2016	2016	2	0	2	Export	270	Gambia	GMB	686	Senegal	SEN								72	SPECIAL.INDUST.MACHINERY	1	No Quantity							16655			0
S3	2016	2016	2016	2	0	2	Export	270	Gambia	GMB	724	Spain	ESP								72	SPECIAL.INDUST.MACHINERY	1	No Quantity							3146			0
S3	2016	2016	2016	2	0	2	Export	270	Gambia	GMB	818	Egypt	EGY								72	SPECIAL.INDUST.MACHINERY	1	No Quantity							24930			0
S3	2016	2016	2016	2	0	2	Export	275	State of Palestine	PSE	0	World	WLD								72	SPECIAL.INDUST.MACHINERY	1	No Quantity							3153954			0
S3	2016	2016	2016	2	0	2	Export	275	State of Palestine	PSE	12	Algeria	DZA								72	SPECIAL.INDUST.MACHINERY	1	No Quantity							50600			0
S3	2016	2016	2016	2	0	2	Export	275	State of Palestine	PSE	368	Iraq	IRQ								72	SPECIAL.INDUST.MACHINERY	1	No Quantity							21500			0
S3	2016	2016	2016	2	0	2	Export	275	State of Palestine	PSE	376	Israel	ISR								72	SPECIAL.INDUST.MACHINERY	1	No Quantity							2643568			0
S3	2016	2016	2016	2	0	2	Export	275	State of Palestine	PSE	400	Jordan	JOR								72	SPECIAL.INDUST.MACHINERY	1	No Quantity							425981			0
S3	2016	2016	2016	2	0	2	Export	275	State of Palestine	PSE	682	Saudi Arabia	SAU								72	SPECIAL.INDUST.MACHINERY	1	No Quantity							4200			0
S3	2016	2016	2016	2	0	2	Export	275	State of Palestine	PSE	784	United Arab Emirates	ARE								72	SPECIAL.INDUST.MACHINERY	1	No Quantity							3104			0
S3	2016	2016	2016	2	0	2	Export	275	State of Palestine	PSE	842	USA	USA								72	SPECIAL.INDUST.MACHINERY	1	No Quantity							5000			0
S3	2016	2016	2016	2	0	2	Export	270	Gambia	GMB	0	World	WLD								73	METALWORKING MACHINERY	1	No Quantity							427			0
S3	2016	2016	2016	2	0	2	Export	270	Gambia	GMB	826	United Kingdom	GBR								73	METALWORKING MACHINERY	1	No Quantity							427			0
S3	2016	2016	2016	2	0	2	Export	275	State of Palestine	PSE	0	World	WLD								73	METALWORKING MACHINERY	1	No Quantity							154306			0
S3	2016	2016	2016	2	0	2	Export	275	State of Palestine	PSE	376	Israel	ISR								73	METALWORKING MACHINERY	1	No Quantity							118112			0
S3	2016	2016	2016	2	0	2	Export	275	State of Palestine	PSE	400	Jordan	JOR								73	METALWORKING MACHINERY	1	No Quantity							24794			0
S3	2016	2016	2016	2	0	2	Export	275	State of Palestine	PSE	682	Saudi Arabia	SAU								73	METALWORKING MACHINERY	1	No Quantity							11400			0
S3	2016	2016	2016	2	0	2	Export	270	Gambia	GMB	0	World	WLD								74	GENERAL INDUSTL.MACH.NES	1	No Quantity							1117757			0
S3	2016	2016	2016	2	0	2	Export	270	Gambia	GMB	178	Congo	COG								74	GENERAL INDUSTL.MACH.NES	1	No Quantity							14898			0
S3	2016	2016	2016	2	0	2	Export	270	Gambia	GMB	324	Guinea	GIN								74	GENERAL INDUSTL.MACH.NES	1	No Quantity							1953			0
S3	2016	2016	2016	2	0	2	Export	270	Gambia	GMB	466	Mali	MLI								74	GENERAL INDUSTL.MACH.NES	1	No Quantity							1572			0
S3	2016	2016	2016	2	0	2	Export	270	Gambia	GMB	624	Guinea-Bissau	GNB								74	GENERAL INDUSTL.MACH.NES	1	No Quantity							1066653			0
S3	2016	2016	2016	2	0	2	Export	270	Gambia	GMB	686	Senegal	SEN								74	GENERAL INDUSTL.MACH.NES	1	No Quantity							31494			0
S3	2016	2016	2016	2	0	2	Export	270	Gambia	GMB	818	Egypt	EGY								74	GENERAL INDUSTL.MACH.NES	1	No Quantity							1187			0
S3	2016	2016	2016	2	0	2	Export	275	State of Palestine	PSE	0	World	WLD								74	GENERAL INDUSTL.MACH.NES	1	No Quantity							4245390			0
S3	2016	2016	2016	2	0	2	Export	275	State of Palestine	PSE	376	Israel	ISR								74	GENERAL INDUSTL.MACH.NES	1	No Quantity							3905417			0
S3	2016	2016	2016	2	0	2	Export	275	State of Palestine	PSE	400	Jordan	JOR								74	GENERAL INDUSTL.MACH.NES	1	No Quantity							314566			0
S3	2016	2016	2016	2	0	2	Export	275	State of Palestine	PSE	682	Saudi Arabia	SAU								74	GENERAL INDUSTL.MACH.NES	1	No Quantity							25407			0
S3	2016	2016	2016	2	0	2	Export	270	Gambia	GMB	0	World	WLD								75	OFFICE MACHINES,ADP MACH	1	No Quantity							16577			0
S3	2016	2016	2016	2	0	2	Export	270	Gambia	GMB	56	Belgium	BEL								75	OFFICE MACHINES,ADP MACH	1	No Quantity							1383			0
S3	2016	2016	2016	2	0	2	Export	270	Gambia	GMB	784	United Arab Emirates	ARE								75	OFFICE MACHINES,ADP MACH	1	No Quantity							14821			0
S3	2016	2016	2016	2	0	2	Export	270	Gambia	GMB	826	United Kingdom	GBR								75	OFFICE MACHINES,ADP MACH	1	No Quantity							372			0
S3	2016	2016	2016	2	0	2	Export	275	State of Palestine	PSE	0	World	WLD								75	OFFICE MACHINES,ADP MACH	1	No Quantity							2696132			0
S3	2016	2016	2016	2	0	2	Export	275	State of Palestine	PSE	376	Israel	ISR								75	OFFICE MACHINES,ADP MACH	1	No Quantity							2631132			0
S3	2016	2016	2016	2	0	2	Export	275	State of Palestine	PSE	826	United Kingdom	GBR								75	OFFICE MACHINES,ADP MACH	1	No Quantity							65000			0
S3	2016	2016	2016	2	0	2	Export	270	Gambia	GMB	0	World	WLD								76	TELECOMM.SOUND EQUIP ETC	1	No Quantity							154214			0
S3	2016	2016	2016	2	0	2	Export	270	Gambia	GMB	324	Guinea	GIN								76	TELECOMM.SOUND EQUIP ETC	1	No Quantity							329			0
S3	2016	2016	2016	2	0	2	Export	270	Gambia	GMB	466	Mali	MLI								76	TELECOMM.SOUND EQUIP ETC	1	No Quantity							76297			0
S3	2016	2016	2016	2	0	2	Export	270	Gambia	GMB	624	Guinea-Bissau	GNB								76	TELECOMM.SOUND EQUIP ETC	1	No Quantity							77588			0
S3	2016	2016	2016	2	0	2	Export	275	State of Palestine	PSE	0	World	WLD								76	TELECOMM.SOUND EQUIP ETC	1	No Quantity							867643			0
S3	2016	2016	2016	2	0	2	Export	275	State of Palestine	PSE	376	Israel	ISR								76	TELECOMM.SOUND EQUIP ETC	1	No Quantity							867643			0
S3	2016	2016	2016	2	0	2	Export	270	Gambia	GMB	0	World	WLD								77	ELEC MCH APPAR,PARTS,NES	1	No Quantity							3309416			0
S3	2016	2016	2016	2	0	2	Export	270	Gambia	GMB	72	Botswana	BWA								77	ELEC MCH APPAR,PARTS,NES	1	No Quantity							626			0
S3	2016	2016	2016	2	0	2	Export	270	Gambia	GMB	268	Georgia	GEO								77	ELEC MCH APPAR,PARTS,NES	1	No Quantity							1871			0
S3	2016	2016	2016	2	0	2	Export	270	Gambia	GMB	324	Guinea	GIN								77	ELEC MCH APPAR,PARTS,NES	1	No Quantity							1936			0
S3	2016	2016	2016	2	0	2	Export	270	Gambia	GMB	466	Mali	MLI								77	ELEC MCH APPAR,PARTS,NES	1	No Quantity							2663			0
S3	2016	2016	2016	2	0	2	Export	270	Gambia	GMB	624	Guinea-Bissau	GNB								77	ELEC MCH APPAR,PARTS,NES	1	No Quantity							1570170			0
S3	2016	2016	2016	2	0	2	Export	270	Gambia	GMB	686	Senegal	SEN								77	ELEC MCH APPAR,PARTS,NES	1	No Quantity							1728779			0
S3	2016	2016	2016	2	0	2	Export	270	Gambia	GMB	699	India	IND								77	ELEC MCH APPAR,PARTS,NES	1	No Quantity							3372			0
S3	2016	2016	2016	2	0	2	Export	275	State of Palestine	PSE	0	World	WLD								77	ELEC MCH APPAR,PARTS,NES	1	No Quantity							7213648			0
S3	2016	2016	2016	2	0	2	Export	275	State of Palestine	PSE	376	Israel	ISR								77	ELEC MCH APPAR,PARTS,NES	1	No Quantity							7180450			0
S3	2016	2016	2016	2	0	2	Export	275	State of Palestine	PSE	400	Jordan	JOR								77	ELEC MCH APPAR,PARTS,NES	1	No Quantity							33199			0
S3	2016	2016	2016	2	0	2	Export	270	Gambia	GMB	0	World	WLD								78	ROAD VEHICLES	1	No Quantity							3500143			0
S3	2016	2016	2016	2	0	2	Export	270	Gambia	GMB	72	Botswana	BWA								78	ROAD VEHICLES	1	No Quantity							501			0
S3	2016	2016	2016	2	0	2	Export	270	Gambia	GMB	96	Brunei Darussalam	BRN								78	ROAD VEHICLES	1	No Quantity							35775			0
S3	2016	2016	2016	2	0	2	Export	270	Gambia	GMB	251	France	FRA								78	ROAD VEHICLES	1	No Quantity							427			0
S3	2016	2016	2016	2	0	2	Export	270	Gambia	GMB	262	Djibouti	DJI								78	ROAD VEHICLES	1	No Quantity							1187			0
S3	2016	2016	2016	2	0	2	Export	270	Gambia	GMB	268	Georgia	GEO								78	ROAD VEHICLES	1	No Quantity							1667			0
S3	2016	2016	2016	2	0	2	Export	270	Gambia	GMB	276	Germany	DEU								78	ROAD VEHICLES	1	No Quantity							2283			0
S3	2016	2016	2016	2	0	2	Export	270	Gambia	GMB	324	Guinea	GIN								78	ROAD VEHICLES	1	No Quantity							3492			0
S3	2016	2016	2016	2	0	2	Export	270	Gambia	GMB	466	Mali	MLI								78	ROAD VEHICLES	1	No Quantity							2201			0
S3	2016	2016	2016	2	0	2	Export	270	Gambia	GMB	616	Poland	POL								78	ROAD VEHICLES	1	No Quantity							2627			0
S3	2016	2016	2016	2	0	2	Export	270	Gambia	GMB	624	Guinea-Bissau	GNB								78	ROAD VEHICLES	1	No Quantity							3245905			0
S3	2016	2016	2016	2	0	2	Export	270	Gambia	GMB	686	Senegal	SEN								78	ROAD VEHICLES	1	No Quantity							164119			0
S3	2016	2016	2016	2	0	2	Export	270	Gambia	GMB	842	USA	USA								78	ROAD VEHICLES	1	No Quantity							39958			0
S3	2016	2016	2016	2	0	2	Export	275	State of Palestine	PSE	0	World	WLD								78	ROAD VEHICLES	1	No Quantity							12486400			0
S3	2016	2016	2016	2	0	2	Export	275	State of Palestine	PSE	276	Germany	DEU								78	ROAD VEHICLES	1	No Quantity							500			0
S3	2016	2016	2016	2	0	2	Export	275	State of Palestine	PSE	376	Israel	ISR								78	ROAD VEHICLES	1	No Quantity							12166239			0
S3	2016	2016	2016	2	0	2	Export	275	State of Palestine	PSE	400	Jordan	JOR								78	ROAD VEHICLES	1	No Quantity							319661			0
S3	2016	2016	2016	2	0	2	Export	270	Gambia	GMB	0	World	WLD								79	OTHR.TRANSPORT EQUIPMENT	1	No Quantity							16491			0
S3	2016	2016	2016	2	0	2	Export	270	Gambia	GMB	251	France	FRA								79	OTHR.TRANSPORT EQUIPMENT	1	No Quantity							16491			0
S3	2016	2016	2016	2	0	2	Export	270	Gambia	GMB	0	World	WLD								81	PREFAB BUILDGS,FTTNG ETC	1	No Quantity							30466			0
S3	2016	2016	2016	2	0	2	Export	270	Gambia	GMB	208	Denmark	DNK								81	PREFAB BUILDGS,FTTNG ETC	1	No Quantity							288			0
S3	2016	2016	2016	2	0	2	Export	270	Gambia	GMB	268	Georgia	GEO								81	PREFAB BUILDGS,FTTNG ETC	1	No Quantity							480			0
S3	2016	2016	2016	2	0	2	Export	270	Gambia	GMB	324	Guinea	GIN								81	PREFAB BUILDGS,FTTNG ETC	1	No Quantity							659			0
S3	2016	2016	2016	2	0	2	Export	270	Gambia	GMB	624	Guinea-Bissau	GNB								81	PREFAB BUILDGS,FTTNG ETC	1	No Quantity							3064			0
S3	2016	2016	2016	2	0	2	Export	270	Gambia	GMB	757	Switzerland	CHE								81	PREFAB BUILDGS,FTTNG ETC	1	No Quantity							25963			0
S3	2016	2016	2016	2	0	2	Export	270	Gambia	GMB	826	United Kingdom	GBR								81	PREFAB BUILDGS,FTTNG ETC	1	No Quantity							12			0
S3	2016	2016	2016	2	0	2	Export	275	State of Palestine	PSE	0	World	WLD								81	PREFAB BUILDGS,FTTNG ETC	1	No Quantity							5808862			0
S3	2016	2016	2016	2	0	2	Export	275	State of Palestine	PSE	376	Israel	ISR								81	PREFAB BUILDGS,FTTNG ETC	1	No Quantity							5079236			0
S3	2016	2016	2016	2	0	2	Export	275	State of Palestine	PSE	634	Qatar	QAT								81	PREFAB BUILDGS,FTTNG ETC	1	No Quantity							20000			0
S3	2016	2016	2016	2	0	2	Export	275	State of Palestine	PSE	682	Saudi Arabia	SAU								81	PREFAB BUILDGS,FTTNG ETC	1	No Quantity							704970			0
S3	2016	2016	2016	2	0	2	Export	275	State of Palestine	PSE	784	United Arab Emirates	ARE								81	PREFAB BUILDGS,FTTNG ETC	1	No Quantity							4656			0
S3	2016	2016	2016	2	0	2	Export	270	Gambia	GMB	0	World	WLD								82	FURNITURE,BEDDING,ETC.	1	No Quantity							8232			0
S3	2016	2016	2016	2	0	2	Export	270	Gambia	GMB	246	Finland	FIN								82	FURNITURE,BEDDING,ETC.	1	No Quantity							346			0
S3	2016	2016	2016	2	0	2	Export	270	Gambia	GMB	384	Côte d'Ivoire	CIV								82	FURNITURE,BEDDING,ETC.	1	No Quantity							4511			0
S3	2016	2016	2016	2	0	2	Export	270	Gambia	GMB	466	Mali	MLI								82	FURNITURE,BEDDING,ETC.	1	No Quantity							628			0
S3	2016	2016	2016	2	0	2	Export	270	Gambia	GMB	624	Guinea-Bissau	GNB								82	FURNITURE,BEDDING,ETC.	1	No Quantity							2670			0
S3	2016	2016	2016	2	0	2	Export	270	Gambia	GMB	686	Senegal	SEN								82	FURNITURE,BEDDING,ETC.	1	No Quantity							76			0
S3	2016	2016	2016	2	0	2	Export	275	State of Palestine	PSE	0	World	WLD								82	FURNITURE,BEDDING,ETC.	1	No Quantity							100653344			0
S3	2016	2016	2016	2	0	2	Export	275	State of Palestine	PSE	56	Belgium	BEL								82	FURNITURE,BEDDING,ETC.	1	No Quantity							33154			0
S3	2016	2016	2016	2	0	2	Export	275	State of Palestine	PSE	196	Cyprus	CYP								82	FURNITURE,BEDDING,ETC.	1	No Quantity							52071			0
S3	2016	2016	2016	2	0	2	Export	275	State of Palestine	PSE	251	France	FRA								82	FURNITURE,BEDDING,ETC.	1	No Quantity							31458			0
S3	2016	2016	2016	2	0	2	Export	275	State of Palestine	PSE	276	Germany	DEU								82	FURNITURE,BEDDING,ETC.	1	No Quantity							671			0
S3	2016	2016	2016	2	0	2	Export	275	State of Palestine	PSE	376	Israel	ISR								82	FURNITURE,BEDDING,ETC.	1	No Quantity							99395459			0
S3	2016	2016	2016	2	0	2	Export	275	State of Palestine	PSE	381	Italy	ITA								82	FURNITURE,BEDDING,ETC.	1	No Quantity							103196			0
S3	2016	2016	2016	2	0	2	Export	275	State of Palestine	PSE	400	Jordan	JOR								82	FURNITURE,BEDDING,ETC.	1	No Quantity							826926			0
S3	2016	2016	2016	2	0	2	Export	275	State of Palestine	PSE	414	Kuwait	KWT								82	FURNITURE,BEDDING,ETC.	1	No Quantity							12560			0
S3	2016	2016	2016	2	0	2	Export	275	State of Palestine	PSE	512	Oman	OMN								82	FURNITURE,BEDDING,ETC.	1	No Quantity							1620			0
S3	2016	2016	2016	2	0	2	Export	275	State of Palestine	PSE	528	Netherlands	NLD								82	FURNITURE,BEDDING,ETC.	1	No Quantity							6064			0
S3	2016	2016	2016	2	0	2	Export	275	State of Palestine	PSE	591	Panama	PAN								82	FURNITURE,BEDDING,ETC.	1	No Quantity							28256			0
S3	2016	2016	2016	2	0	2	Export	275	State of Palestine	PSE	620	Portugal	PRT								82	FURNITURE,BEDDING,ETC.	1	No Quantity							178			0
S3	2016	2016	2016	2	0	2	Export	275	State of Palestine	PSE	703	Slovakia	SVK								82	FURNITURE,BEDDING,ETC.	1	No Quantity							496			0
S3	2016	2016	2016	2	0	2	Export	275	State of Palestine	PSE	724	Spain	ESP								82	FURNITURE,BEDDING,ETC.	1	No Quantity							17966			0
S3	2016	2016	2016	2	0	2	Export	275	State of Palestine	PSE	784	United Arab Emirates	ARE								82	FURNITURE,BEDDING,ETC.	1	No Quantity							10873			0
S3	2016	2016	2016	2	0	2	Export	275	State of Palestine	PSE	792	Turkey	TUR								82	FURNITURE,BEDDING,ETC.	1	No Quantity							24742			0
S3	2016	2016	2016	2	0	2	Export	275	State of Palestine	PSE	842	USA	USA								82	FURNITURE,BEDDING,ETC.	1	No Quantity							107654			0
S3	2016	2016	2016	2	0	2	Export	270	Gambia	GMB	0	World	WLD								83	TRAVEL GOODS,HANDBGS ETC	1	No Quantity							1125			0
S3	2016	2016	2016	2	0	2	Export	270	Gambia	GMB	246	Finland	FIN								83	TRAVEL GOODS,HANDBGS ETC	1	No Quantity							297			0
S3	2016	2016	2016	2	0	2	Export	270	Gambia	GMB	466	Mali	MLI								83	TRAVEL GOODS,HANDBGS ETC	1	No Quantity							662			0
S3	2016	2016	2016	2	0	2	Export	270	Gambia	GMB	624	Guinea-Bissau	GNB								83	TRAVEL GOODS,HANDBGS ETC	1	No Quantity							166			0
S3	2016	2016	2016	2	0	2	Export	275	State of Palestine	PSE	0	World	WLD								83	TRAVEL GOODS,HANDBGS ETC	1	No Quantity							827232			0
S3	2016	2016	2016	2	0	2	Export	275	State of Palestine	PSE	376	Israel	ISR								83	TRAVEL GOODS,HANDBGS ETC	1	No Quantity							826799			0
S3	2016	2016	2016	2	0	2	Export	275	State of Palestine	PSE	842	USA	USA								83	TRAVEL GOODS,HANDBGS ETC	1	No Quantity							433			0
S3	2016	2016	2016	2	0	2	Export	270	Gambia	GMB	0	World	WLD								84	CLOTHING AND ACCESSORIES	1	No Quantity							3238			0
S3	2016	2016	2016	2	0	2	Export	270	Gambia	GMB	246	Finland	FIN								84	CLOTHING AND ACCESSORIES	1	No Quantity							395			0
S3	2016	2016	2016	2	0	2	Export	270	Gambia	GMB	466	Mali	MLI								84	CLOTHING AND ACCESSORIES	1	No Quantity							886			0
S3	2016	2016	2016	2	0	2	Export	270	Gambia	GMB	624	Guinea-Bissau	GNB								84	CLOTHING AND ACCESSORIES	1	No Quantity							1667			0
S3	2016	2016	2016	2	0	2	Export	270	Gambia	GMB	686	Senegal	SEN								84	CLOTHING AND ACCESSORIES	1	No Quantity							289			0
S3	2016	2016	2016	2	0	2	Export	275	State of Palestine	PSE	0	World	WLD								84	CLOTHING AND ACCESSORIES	1	No Quantity							6241478			0
S3	2016	2016	2016	2	0	2	Export	275	State of Palestine	PSE	12	Algeria	DZA								84	CLOTHING AND ACCESSORIES	1	No Quantity							6696			0
S3	2016	2016	2016	2	0	2	Export	275	State of Palestine	PSE	152	Chile	CHL								84	CLOTHING AND ACCESSORIES	1	No Quantity							3875			0
S3	2016	2016	2016	2	0	2	Export	275	State of Palestine	PSE	276	Germany	DEU								84	CLOTHING AND ACCESSORIES	1	No Quantity							672			0
S3	2016	2016	2016	2	0	2	Export	275	State of Palestine	PSE	376	Israel	ISR								84	CLOTHING AND ACCESSORIES	1	No Quantity							6187402			0
S3	2016	2016	2016	2	0	2	Export	275	State of Palestine	PSE	400	Jordan	JOR								84	CLOTHING AND ACCESSORIES	1	No Quantity							18537			0
S3	2016	2016	2016	2	0	2	Export	275	State of Palestine	PSE	414	Kuwait	KWT								84	CLOTHING AND ACCESSORIES	1	No Quantity							22810			0
S3	2016	2016	2016	2	0	2	Export	275	State of Palestine	PSE	752	Sweden	SWE								84	CLOTHING AND ACCESSORIES	1	No Quantity							1487			0
S3	2016	2016	2016	2	0	2	Export	270	Gambia	GMB	0	World	WLD								85	FOOTWEAR	1	No Quantity							460063			0
S3	2016	2016	2016	2	0	2	Export	270	Gambia	GMB	466	Mali	MLI								85	FOOTWEAR	1	No Quantity							458460			0
S3	2016	2016	2016	2	0	2	Export	270	Gambia	GMB	624	Guinea-Bissau	GNB								85	FOOTWEAR	1	No Quantity							1281			0
S3	2016	2016	2016	2	0	2	Export	270	Gambia	GMB	686	Senegal	SEN								85	FOOTWEAR	1	No Quantity							221			0
S3	2016	2016	2016	2	0	2	Export	270	Gambia	GMB	826	United Kingdom	GBR								85	FOOTWEAR	1	No Quantity							101			0
S3	2016	2016	2016	2	0	2	Export	275	State of Palestine	PSE	0	World	WLD								85	FOOTWEAR	1	No Quantity							33053917			0
S3	2016	2016	2016	2	0	2	Export	275	State of Palestine	PSE	36	Australia	AUS								85	FOOTWEAR	1	No Quantity							22827			0
S3	2016	2016	2016	2	0	2	Export	275	State of Palestine	PSE	148	Chad	TCD								85	FOOTWEAR	1	No Quantity							22440			0
S3	2016	2016	2016	2	0	2	Export	275	State of Palestine	PSE	203	Czechia	CZE								85	FOOTWEAR	1	No Quantity							6105			0
S3	2016	2016	2016	2	0	2	Export	275	State of Palestine	PSE	276	Germany	DEU								85	FOOTWEAR	1	No Quantity							4972			0
S3	2016	2016	2016	2	0	2	Export	275	State of Palestine	PSE	376	Israel	ISR								85	FOOTWEAR	1	No Quantity							31142042			0
S3	2016	2016	2016	2	0	2	Export	275	State of Palestine	PSE	381	Italy	ITA								85	FOOTWEAR	1	No Quantity							6359			0
S3	2016	2016	2016	2	0	2	Export	275	State of Palestine	PSE	400	Jordan	JOR								85	FOOTWEAR	1	No Quantity							634416			0
S3	2016	2016	2016	2	0	2	Export	275	State of Palestine	PSE	410	Rep. of Korea	KOR								85	FOOTWEAR	1	No Quantity							27000			0
S3	2016	2016	2016	2	0	2	Export	275	State of Palestine	PSE	616	Poland	POL								85	FOOTWEAR	1	No Quantity							5332			0
S3	2016	2016	2016	2	0	2	Export	275	State of Palestine	PSE	642	Romania	ROU								85	FOOTWEAR	1	No Quantity							4718			0
S3	2016	2016	2016	2	0	2	Export	275	State of Palestine	PSE	682	Saudi Arabia	SAU								85	FOOTWEAR	1	No Quantity							720362			0
S3	2016	2016	2016	2	0	2	Export	275	State of Palestine	PSE	729	Sudan	SDN								85	FOOTWEAR	1	No Quantity							55440			0
S3	2016	2016	2016	2	0	2	Export	275	State of Palestine	PSE	784	United Arab Emirates	ARE								85	FOOTWEAR	1	No Quantity							62439			0
S3	2016	2016	2016	2	0	2	Export	275	State of Palestine	PSE	818	Egypt	EGY								85	FOOTWEAR	1	No Quantity							64692			0
S3	2016	2016	2016	2	0	2	Export	275	State of Palestine	PSE	842	USA	USA								85	FOOTWEAR	1	No Quantity							274773			0
S3	2016	2016	2016	2	0	2	Export	270	Gambia	GMB	0	World	WLD								87	SCIENTIFIC EQUIPMENT NES	1	No Quantity							1523			0
S3	2016	2016	2016	2	0	2	Export	270	Gambia	GMB	466	Mali	MLI								87	SCIENTIFIC EQUIPMENT NES	1	No Quantity							465			0
S3	2016	2016	2016	2	0	2	Export	270	Gambia	GMB	624	Guinea-Bissau	GNB								87	SCIENTIFIC EQUIPMENT NES	1	No Quantity							1059			0
S3	2016	2016	2016	2	0	2	Export	275	State of Palestine	PSE	0	World	WLD								87	SCIENTIFIC EQUIPMENT NES	1	No Quantity							4017123			0
S3	2016	2016	2016	2	0	2	Export	275	State of Palestine	PSE	376	Israel	ISR								87	SCIENTIFIC EQUIPMENT NES	1	No Quantity							3880603			0
S3	2016	2016	2016	2	0	2	Export	275	State of Palestine	PSE	400	Jordan	JOR								87	SCIENTIFIC EQUIPMENT NES	1	No Quantity							129520			0
S3	2016	2016	2016	2	0	2	Export	275	State of Palestine	PSE	682	Saudi Arabia	SAU								87	SCIENTIFIC EQUIPMENT NES	1	No Quantity							7000			0
S3	2016	2016	2016	2	0	2	Export	270	Gambia	GMB	0	World	WLD								88	PHOTO.APPARAT.NES;CLOCKS	1	No Quantity							372			0
S3	2016	2016	2016	2	0	2	Export	270	Gambia	GMB	826	United Kingdom	GBR								88	PHOTO.APPARAT.NES;CLOCKS	1	No Quantity							372			0
S3	2016	2016	2016	2	0	2	Export	275	State of Palestine	PSE	0	World	WLD								88	PHOTO.APPARAT.NES;CLOCKS	1	No Quantity							248910			0
S3	2016	2016	2016	2	0	2	Export	275	State of Palestine	PSE	376	Israel	ISR								88	PHOTO.APPARAT.NES;CLOCKS	1	No Quantity							248910			0
S3	2016	2016	2016	2	0	2	Export	270	Gambia	GMB	0	World	WLD								89	MISC MANUFCTRD GOODS NES	1	No Quantity							710959			0
S3	2016	2016	2016	2	0	2	Export	270	Gambia	GMB	56	Belgium	BEL								89	MISC MANUFCTRD GOODS NES	1	No Quantity							2000			0
S3	2016	2016	2016	2	0	2	Export	270	Gambia	GMB	246	Finland	FIN								89	MISC MANUFCTRD GOODS NES	1	No Quantity							2383			0
S3	2016	2016	2016	2	0	2	Export	270	Gambia	GMB	324	Guinea	GIN								89	MISC MANUFCTRD GOODS NES	1	No Quantity							741			0
S3	2016	2016	2016	2	0	2	Export	270	Gambia	GMB	466	Mali	MLI								89	MISC MANUFCTRD GOODS NES	1	No Quantity							95685			0
S3	2016	2016	2016	2	0	2	Export	270	Gambia	GMB	528	Netherlands	NLD								89	MISC MANUFCTRD GOODS NES	1	No Quantity							12032			0
S3	2016	2016	2016	2	0	2	Export	270	Gambia	GMB	624	Guinea-Bissau	GNB								89	MISC MANUFCTRD GOODS NES	1	No Quantity							14450			0
S3	2016	2016	2016	2	0	2	Export	270	Gambia	GMB	686	Senegal	SEN								89	MISC MANUFCTRD GOODS NES	1	No Quantity							539533			0
S3	2016	2016	2016	2	0	2	Export	270	Gambia	GMB	826	United Kingdom	GBR								89	MISC MANUFCTRD GOODS NES	1	No Quantity							44135			0
S3	2016	2016	2016	2	0	2	Export	275	State of Palestine	PSE	0	World	WLD								89	MISC MANUFCTRD GOODS NES	1	No Quantity							63781697			0
S3	2016	2016	2016	2	0	2	Export	275	State of Palestine	PSE	36	Australia	AUS								89	MISC MANUFCTRD GOODS NES	1	No Quantity							530			0
S3	2016	2016	2016	2	0	2	Export	275	State of Palestine	PSE	196	Cyprus	CYP								89	MISC MANUFCTRD GOODS NES	1	No Quantity							1315			0
S3	2016	2016	2016	2	0	2	Export	275	State of Palestine	PSE	276	Germany	DEU								89	MISC MANUFCTRD GOODS NES	1	No Quantity							76373			0
S3	2016	2016	2016	2	0	2	Export	275	State of Palestine	PSE	376	Israel	ISR								89	MISC MANUFCTRD GOODS NES	1	No Quantity							62243514			0
S3	2016	2016	2016	2	0	2	Export	275	State of Palestine	PSE	400	Jordan	JOR								89	MISC MANUFCTRD GOODS NES	1	No Quantity							727413			0
S3	2016	2016	2016	2	0	2	Export	275	State of Palestine	PSE	414	Kuwait	KWT								89	MISC MANUFCTRD GOODS NES	1	No Quantity							26083			0
S3	2016	2016	2016	2	0	2	Export	275	State of Palestine	PSE	458	Malaysia	MYS								89	MISC MANUFCTRD GOODS NES	1	No Quantity							709			0
S3	2016	2016	2016	2	0	2	Export	275	State of Palestine	PSE	512	Oman	OMN								89	MISC MANUFCTRD GOODS NES	1	No Quantity							32438			0
S3	2016	2016	2016	2	0	2	Export	275	State of Palestine	PSE	634	Qatar	QAT								89	MISC MANUFCTRD GOODS NES	1	No Quantity							15717			0
S3	2016	2016	2016	2	0	2	Export	275	State of Palestine	PSE	682	Saudi Arabia	SAU								89	MISC MANUFCTRD GOODS NES	1	No Quantity							58868			0
S3	2016	2016	2016	2	0	2	Export	275	State of Palestine	PSE	784	United Arab Emirates	ARE								89	MISC MANUFCTRD GOODS NES	1	No Quantity							12466			0
S3	2016	2016	2016	2	0	2	Export	275	State of Palestine	PSE	842	USA	USA								89	MISC MANUFCTRD GOODS NES	1	No Quantity							38831			0
S3	2016	2016	2016	2	0	2	Export	275	State of Palestine	PSE	887	Yemen	YEM								89	MISC MANUFCTRD GOODS NES	1	No Quantity							547441			0
