# Supplementary material for: Core-periphery structure in sectoral international trade networks: A new approach to an old theory
Source: PLoS One. 2020 Apr 2;15(4):e0229547. doi: 10.1371/journal.pone.0229547 (PMC7117750; doi:10.1371/journal.pone.0229547)
Supplement: S7 File — (ZIP) [file pone.0229547.s007.zip › S7_File/RawData 2016/comtrade (26).csv]

Classification	Year	Period	Period Desc.	Aggregate Level	Is Leaf Code	Trade Flow Code	Trade Flow	Reporter Code	Reporter	Reporter ISO	Partner Code	Partner	Partner ISO	2nd Partner Code	2nd Partner	2nd Partner ISO	Customs Proc. Code	Customs	Mode of Transport Code	Mode of Transport	Commodity Code	Commodity	Qty Unit Code	Qty Unit	Qty	Alt Qty Unit Code	Alt Qty Unit	Alt Qty	Netweight (kg)	Gross weight (kg)	Trade Value (US$)	CIF Trade Value (US$)	FOB Trade Value (US$)	Flag
S3	2016	2016	2016	2	0	2	Export	276	Germany	DEU	0	World	WLD								00	LIVE ANIMALS	1	No Quantity							1297583226			0
S3	2016	2016	2016	2	0	2	Export	276	Germany	DEU	8	Albania	ALB								00	LIVE ANIMALS	1	No Quantity							43301			0
S3	2016	2016	2016	2	0	2	Export	276	Germany	DEU	12	Algeria	DZA								00	LIVE ANIMALS	1	No Quantity							7006544			0
S3	2016	2016	2016	2	0	2	Export	276	Germany	DEU	31	Azerbaijan	AZE								00	LIVE ANIMALS	1	No Quantity							3240201			0
S3	2016	2016	2016	2	0	2	Export	276	Germany	DEU	32	Argentina	ARG								00	LIVE ANIMALS	1	No Quantity							310288			0
S3	2016	2016	2016	2	0	2	Export	276	Germany	DEU	36	Australia	AUS								00	LIVE ANIMALS	1	No Quantity							2510227			0
S3	2016	2016	2016	2	0	2	Export	276	Germany	DEU	40	Austria	AUT								00	LIVE ANIMALS	1	No Quantity							83085387			0
S3	2016	2016	2016	2	0	2	Export	276	Germany	DEU	48	Bahrain	BHR								00	LIVE ANIMALS	1	No Quantity							494116			0
S3	2016	2016	2016	2	0	2	Export	276	Germany	DEU	50	Bangladesh	BGD								00	LIVE ANIMALS	1	No Quantity							132909			0
S3	2016	2016	2016	2	0	2	Export	276	Germany	DEU	56	Belgium	BEL								00	LIVE ANIMALS	1	No Quantity							17710196			0
S3	2016	2016	2016	2	0	2	Export	276	Germany	DEU	70	Bosnia Herzegovina	BIH								00	LIVE ANIMALS	1	No Quantity							1628882			0
S3	2016	2016	2016	2	0	2	Export	276	Germany	DEU	76	Brazil	BRA								00	LIVE ANIMALS	1	No Quantity							55314			0
S3	2016	2016	2016	2	0	2	Export	276	Germany	DEU	84	Belize	BLZ								00	LIVE ANIMALS	1	No Quantity							166			0
S3	2016	2016	2016	2	0	2	Export	276	Germany	DEU	96	Brunei Darussalam	BRN								00	LIVE ANIMALS	1	No Quantity							2214			0
S3	2016	2016	2016	2	0	2	Export	276	Germany	DEU	100	Bulgaria	BGR								00	LIVE ANIMALS	1	No Quantity							1610692			0
S3	2016	2016	2016	2	0	2	Export	276	Germany	DEU	104	Myanmar	MMR								00	LIVE ANIMALS	1	No Quantity							84194			0
S3	2016	2016	2016	2	0	2	Export	276	Germany	DEU	112	Belarus	BLR								00	LIVE ANIMALS	1	No Quantity							1306680			0
S3	2016	2016	2016	2	0	2	Export	276	Germany	DEU	116	Cambodia	KHM								00	LIVE ANIMALS	1	No Quantity							1107			0
S3	2016	2016	2016	2	0	2	Export	276	Germany	DEU	120	Cameroon	CMR								00	LIVE ANIMALS	1	No Quantity							252330			0
S3	2016	2016	2016	2	0	2	Export	276	Germany	DEU	124	Canada	CAN								00	LIVE ANIMALS	1	No Quantity							8444038			0
S3	2016	2016	2016	2	0	2	Export	276	Germany	DEU	144	Sri Lanka	LKA								00	LIVE ANIMALS	1	No Quantity							81235			0
S3	2016	2016	2016	2	0	2	Export	276	Germany	DEU	152	Chile	CHL								00	LIVE ANIMALS	1	No Quantity							161959			0
S3	2016	2016	2016	2	0	2	Export	276	Germany	DEU	156	China	CHN								00	LIVE ANIMALS	1	No Quantity							5415671			0
S3	2016	2016	2016	2	0	2	Export	276	Germany	DEU	170	Colombia	COL								00	LIVE ANIMALS	1	No Quantity							731118			0
S3	2016	2016	2016	2	0	2	Export	276	Germany	DEU	178	Congo	COG								00	LIVE ANIMALS	1	No Quantity							22280			0
S3	2016	2016	2016	2	0	2	Export	276	Germany	DEU	191	Croatia	HRV								00	LIVE ANIMALS	1	No Quantity							5787925			0
S3	2016	2016	2016	2	0	2	Export	276	Germany	DEU	196	Cyprus	CYP								00	LIVE ANIMALS	1	No Quantity							585574			0
S3	2016	2016	2016	2	0	2	Export	276	Germany	DEU	203	Czechia	CZE								00	LIVE ANIMALS	1	No Quantity							26725609			0
S3	2016	2016	2016	2	0	2	Export	276	Germany	DEU	204	Benin	BEN								00	LIVE ANIMALS	1	No Quantity							15043			0
S3	2016	2016	2016	2	0	2	Export	276	Germany	DEU	208	Denmark	DNK								00	LIVE ANIMALS	1	No Quantity							10464857			0
S3	2016	2016	2016	2	0	2	Export	276	Germany	DEU	214	Dominican Rep.	DOM								00	LIVE ANIMALS	1	No Quantity							1882			0
S3	2016	2016	2016	2	0	2	Export	276	Germany	DEU	218	Ecuador	ECU								00	LIVE ANIMALS	1	No Quantity							1992			0
S3	2016	2016	2016	2	0	2	Export	276	Germany	DEU	231	Ethiopia	ETH								00	LIVE ANIMALS	1	No Quantity							105861			0
S3	2016	2016	2016	2	0	2	Export	276	Germany	DEU	233	Estonia	EST								00	LIVE ANIMALS	1	No Quantity							2943986			0
S3	2016	2016	2016	2	0	2	Export	276	Germany	DEU	246	Finland	FIN								00	LIVE ANIMALS	1	No Quantity							903409			0
S3	2016	2016	2016	2	0	2	Export	276	Germany	DEU	251	France	FRA								00	LIVE ANIMALS	1	No Quantity							10747383			0
S3	2016	2016	2016	2	0	2	Export	276	Germany	DEU	268	Georgia	GEO								00	LIVE ANIMALS	1	No Quantity							272392			0
S3	2016	2016	2016	2	0	2	Export	276	Germany	DEU	288	Ghana	GHA								00	LIVE ANIMALS	1	No Quantity							198839			0
S3	2016	2016	2016	2	0	2	Export	276	Germany	DEU	300	Greece	GRC								00	LIVE ANIMALS	1	No Quantity							4001593			0
S3	2016	2016	2016	2	0	2	Export	276	Germany	DEU	320	Guatemala	GTM								00	LIVE ANIMALS	1	No Quantity							634244			0
S3	2016	2016	2016	2	0	2	Export	276	Germany	DEU	344	China, Hong Kong SAR	HKG								00	LIVE ANIMALS	1	No Quantity							640512			0
S3	2016	2016	2016	2	0	2	Export	276	Germany	DEU	348	Hungary	HUN								00	LIVE ANIMALS	1	No Quantity							45501835			0
S3	2016	2016	2016	2	0	2	Export	276	Germany	DEU	352	Iceland	ISL								00	LIVE ANIMALS	1	No Quantity							2767			0
S3	2016	2016	2016	2	0	2	Export	276	Germany	DEU	360	Indonesia	IDN								00	LIVE ANIMALS	1	No Quantity							1080312			0
S3	2016	2016	2016	2	0	2	Export	276	Germany	DEU	364	Iran	IRN								00	LIVE ANIMALS	1	No Quantity							2448803			0
S3	2016	2016	2016	2	0	2	Export	276	Germany	DEU	372	Ireland	IRL								00	LIVE ANIMALS	1	No Quantity							1327596			0
S3	2016	2016	2016	2	0	2	Export	276	Germany	DEU	376	Israel	ISR								00	LIVE ANIMALS	1	No Quantity							605368			0
S3	2016	2016	2016	2	0	2	Export	276	Germany	DEU	381	Italy	ITA								00	LIVE ANIMALS	1	No Quantity							43956359			0
S3	2016	2016	2016	2	0	2	Export	276	Germany	DEU	392	Japan	JPN								00	LIVE ANIMALS	1	No Quantity							356895			0
S3	2016	2016	2016	2	0	2	Export	276	Germany	DEU	398	Kazakhstan	KAZ								00	LIVE ANIMALS	1	No Quantity							3766572			0
S3	2016	2016	2016	2	0	2	Export	276	Germany	DEU	400	Jordan	JOR								00	LIVE ANIMALS	1	No Quantity							87408			0
S3	2016	2016	2016	2	0	2	Export	276	Germany	DEU	404	Kenya	KEN								00	LIVE ANIMALS	1	No Quantity							134177			0
S3	2016	2016	2016	2	0	2	Export	276	Germany	DEU	410	Rep. of Korea	KOR								00	LIVE ANIMALS	1	No Quantity							3428361			0
S3	2016	2016	2016	2	0	2	Export	276	Germany	DEU	414	Kuwait	KWT								00	LIVE ANIMALS	1	No Quantity							2076066			0
S3	2016	2016	2016	2	0	2	Export	276	Germany	DEU	422	Lebanon	LBN								00	LIVE ANIMALS	1	No Quantity							13259095			0
S3	2016	2016	2016	2	0	2	Export	276	Germany	DEU	428	Latvia	LVA								00	LIVE ANIMALS	1	No Quantity							3209438			0
S3	2016	2016	2016	2	0	2	Export	276	Germany	DEU	434	Libya	LBY								00	LIVE ANIMALS	1	No Quantity							586640			0
S3	2016	2016	2016	2	0	2	Export	276	Germany	DEU	440	Lithuania	LTU								00	LIVE ANIMALS	1	No Quantity							847374			0
S3	2016	2016	2016	2	0	2	Export	276	Germany	DEU	442	Luxembourg	LUX								00	LIVE ANIMALS	1	No Quantity							6815663			0
S3	2016	2016	2016	2	0	2	Export	276	Germany	DEU	458	Malaysia	MYS								00	LIVE ANIMALS	1	No Quantity							1374640			0
S3	2016	2016	2016	2	0	2	Export	276	Germany	DEU	470	Malta	MLT								00	LIVE ANIMALS	1	No Quantity							53672			0
S3	2016	2016	2016	2	0	2	Export	276	Germany	DEU	484	Mexico	MEX								00	LIVE ANIMALS	1	No Quantity							10290138			0
S3	2016	2016	2016	2	0	2	Export	276	Germany	DEU	490	Other Asia, nes									00	LIVE ANIMALS	1	No Quantity							81586			0
S3	2016	2016	2016	2	0	2	Export	276	Germany	DEU	498	Rep. of Moldova	MDA								00	LIVE ANIMALS	1	No Quantity							1162539			0
S3	2016	2016	2016	2	0	2	Export	276	Germany	DEU	499	Montenegro	MNE								00	LIVE ANIMALS	1	No Quantity							330265			0
S3	2016	2016	2016	2	0	2	Export	276	Germany	DEU	504	Morocco	MAR								00	LIVE ANIMALS	1	No Quantity							13231148			0
S3	2016	2016	2016	2	0	2	Export	276	Germany	DEU	512	Oman	OMN								00	LIVE ANIMALS	1	No Quantity							113332			0
S3	2016	2016	2016	2	0	2	Export	276	Germany	DEU	516	Namibia	NAM								00	LIVE ANIMALS	1	No Quantity							1218			0
S3	2016	2016	2016	2	0	2	Export	276	Germany	DEU	524	Nepal	NPL								00	LIVE ANIMALS	1	No Quantity							363514			0
S3	2016	2016	2016	2	0	2	Export	276	Germany	DEU	528	Netherlands	NLD								00	LIVE ANIMALS	1	No Quantity							555469852			0
S3	2016	2016	2016	2	0	2	Export	276	Germany	DEU	554	New Zealand	NZL								00	LIVE ANIMALS	1	No Quantity							8589			0
S3	2016	2016	2016	2	0	2	Export	276	Germany	DEU	566	Nigeria	NGA								00	LIVE ANIMALS	1	No Quantity							830			0
S3	2016	2016	2016	2	0	2	Export	276	Germany	DEU	579	Norway	NOR								00	LIVE ANIMALS	1	No Quantity							679843			0
S3	2016	2016	2016	2	0	2	Export	276	Germany	DEU	586	Pakistan	PAK								00	LIVE ANIMALS	1	No Quantity							465480			0
S3	2016	2016	2016	2	0	2	Export	276	Germany	DEU	591	Panama	PAN								00	LIVE ANIMALS	1	No Quantity							1439			0
S3	2016	2016	2016	2	0	2	Export	276	Germany	DEU	604	Peru	PER								00	LIVE ANIMALS	1	No Quantity							4206			0
S3	2016	2016	2016	2	0	2	Export	276	Germany	DEU	608	Philippines	PHL								00	LIVE ANIMALS	1	No Quantity							739845			0
S3	2016	2016	2016	2	0	2	Export	276	Germany	DEU	616	Poland	POL								00	LIVE ANIMALS	1	No Quantity							93136491			0
S3	2016	2016	2016	2	0	2	Export	276	Germany	DEU	620	Portugal	PRT								00	LIVE ANIMALS	1	No Quantity							955541			0
S3	2016	2016	2016	2	0	2	Export	276	Germany	DEU	634	Qatar	QAT								00	LIVE ANIMALS	1	No Quantity							911638			0
S3	2016	2016	2016	2	0	2	Export	276	Germany	DEU	642	Romania	ROU								00	LIVE ANIMALS	1	No Quantity							22982481			0
S3	2016	2016	2016	2	0	2	Export	276	Germany	DEU	643	Russian Federation	RUS								00	LIVE ANIMALS	1	No Quantity							23806579			0
S3	2016	2016	2016	2	0	2	Export	276	Germany	DEU	682	Saudi Arabia	SAU								00	LIVE ANIMALS	1	No Quantity							4140329			0
S3	2016	2016	2016	2	0	2	Export	276	Germany	DEU	686	Senegal	SEN								00	LIVE ANIMALS	1	No Quantity							3763			0
S3	2016	2016	2016	2	0	2	Export	276	Germany	DEU	688	Serbia	SRB								00	LIVE ANIMALS	1	No Quantity							4527834			0
S3	2016	2016	2016	2	0	2	Export	276	Germany	DEU	694	Sierra Leone	SLE								00	LIVE ANIMALS	1	No Quantity							22450			0
S3	2016	2016	2016	2	0	2	Export	276	Germany	DEU	699	India	IND								00	LIVE ANIMALS	1	No Quantity							431352			0
S3	2016	2016	2016	2	0	2	Export	276	Germany	DEU	702	Singapore	SGP								00	LIVE ANIMALS	1	No Quantity							3797			0
S3	2016	2016	2016	2	0	2	Export	276	Germany	DEU	703	Slovakia	SVK								00	LIVE ANIMALS	1	No Quantity							2792369			0
S3	2016	2016	2016	2	0	2	Export	276	Germany	DEU	704	Viet Nam	VNM								00	LIVE ANIMALS	1	No Quantity							397153			0
S3	2016	2016	2016	2	0	2	Export	276	Germany	DEU	705	Slovenia	SVN								00	LIVE ANIMALS	1	No Quantity							227578			0
S3	2016	2016	2016	2	0	2	Export	276	Germany	DEU	710	South Africa	ZAF								00	LIVE ANIMALS	1	No Quantity							464261			0
S3	2016	2016	2016	2	0	2	Export	276	Germany	DEU	724	Spain	ESP								00	LIVE ANIMALS	1	No Quantity							27244946			0
S3	2016	2016	2016	2	0	2	Export	276	Germany	DEU	752	Sweden	SWE								00	LIVE ANIMALS	1	No Quantity							4160739			0
S3	2016	2016	2016	2	0	2	Export	276	Germany	DEU	757	Switzerland	CHE								00	LIVE ANIMALS	1	No Quantity							30060532			0
S3	2016	2016	2016	2	0	2	Export	276	Germany	DEU	762	Tajikistan	TJK								00	LIVE ANIMALS	1	No Quantity							705415			0
S3	2016	2016	2016	2	0	2	Export	276	Germany	DEU	764	Thailand	THA								00	LIVE ANIMALS	1	No Quantity							355586			0
S3	2016	2016	2016	2	0	2	Export	276	Germany	DEU	784	United Arab Emirates	ARE								00	LIVE ANIMALS	1	No Quantity							8587623			0
S3	2016	2016	2016	2	0	2	Export	276	Germany	DEU	788	Tunisia	TUN								00	LIVE ANIMALS	1	No Quantity							290224			0
S3	2016	2016	2016	2	0	2	Export	276	Germany	DEU	792	Turkey	TUR								00	LIVE ANIMALS	1	No Quantity							72876787			0
S3	2016	2016	2016	2	0	2	Export	276	Germany	DEU	795	Turkmenistan	TKM								00	LIVE ANIMALS	1	No Quantity							1334390			0
S3	2016	2016	2016	2	0	2	Export	276	Germany	DEU	800	Uganda	UGA								00	LIVE ANIMALS	1	No Quantity							44627			0
S3	2016	2016	2016	2	0	2	Export	276	Germany	DEU	804	Ukraine	UKR								00	LIVE ANIMALS	1	No Quantity							22802165			0
S3	2016	2016	2016	2	0	2	Export	276	Germany	DEU	807	North Macedonia	MKD								00	LIVE ANIMALS	1	No Quantity							1882			0
S3	2016	2016	2016	2	0	2	Export	276	Germany	DEU	818	Egypt	EGY								00	LIVE ANIMALS	1	No Quantity							5085022			0
S3	2016	2016	2016	2	0	2	Export	276	Germany	DEU	826	United Kingdom	GBR								00	LIVE ANIMALS	1	No Quantity							8902288			0
S3	2016	2016	2016	2	0	2	Export	276	Germany	DEU	837	Bunkers									00	LIVE ANIMALS	1	No Quantity							79175			0
S3	2016	2016	2016	2	0	2	Export	276	Germany	DEU	842	USA	USA								00	LIVE ANIMALS	1	No Quantity							34823201			0
S3	2016	2016	2016	2	0	2	Export	276	Germany	DEU	860	Uzbekistan	UZB								00	LIVE ANIMALS	1	No Quantity							13199325			0
S3	2016	2016	2016	2	0	2	Export	276	Germany	DEU	894	Zambia	ZMB								00	LIVE ANIMALS	1	No Quantity							664			0
S3	2016	2016	2016	2	0	2	Export	288	Ghana	GHA	0	World	WLD								00	LIVE ANIMALS	1	No Quantity							46579			0
S3	2016	2016	2016	2	0	2	Export	288	Ghana	GHA	124	Canada	CAN								00	LIVE ANIMALS	1	No Quantity							3555			0
S3	2016	2016	2016	2	0	2	Export	288	Ghana	GHA	178	Congo	COG								00	LIVE ANIMALS	1	No Quantity							498			0
S3	2016	2016	2016	2	0	2	Export	288	Ghana	GHA	246	Finland	FIN								00	LIVE ANIMALS	1	No Quantity							976			0
S3	2016	2016	2016	2	0	2	Export	288	Ghana	GHA	276	Germany	DEU								00	LIVE ANIMALS	1	No Quantity							50			0
S3	2016	2016	2016	2	0	2	Export	288	Ghana	GHA	344	China, Hong Kong SAR	HKG								00	LIVE ANIMALS	1	No Quantity							773			0
S3	2016	2016	2016	2	0	2	Export	288	Ghana	GHA	360	Indonesia	IDN								00	LIVE ANIMALS	1	No Quantity							423			0
S3	2016	2016	2016	2	0	2	Export	288	Ghana	GHA	381	Italy	ITA								00	LIVE ANIMALS	1	No Quantity							100			0
S3	2016	2016	2016	2	0	2	Export	288	Ghana	GHA	384	Côte d'Ivoire	CIV								00	LIVE ANIMALS	1	No Quantity							33575			0
S3	2016	2016	2016	2	0	2	Export	288	Ghana	GHA	404	Kenya	KEN								00	LIVE ANIMALS	1	No Quantity							82			0
S3	2016	2016	2016	2	0	2	Export	288	Ghana	GHA	566	Nigeria	NGA								00	LIVE ANIMALS	1	No Quantity							4365			0
S3	2016	2016	2016	2	0	2	Export	288	Ghana	GHA	686	Senegal	SEN								00	LIVE ANIMALS	1	No Quantity							127			0
S3	2016	2016	2016	2	0	2	Export	288	Ghana	GHA	694	Sierra Leone	SLE								00	LIVE ANIMALS	1	No Quantity							197			0
S3	2016	2016	2016	2	0	2	Export	288	Ghana	GHA	710	South Africa	ZAF								00	LIVE ANIMALS	1	No Quantity							1143			0
S3	2016	2016	2016	2	0	2	Export	288	Ghana	GHA	826	United Kingdom	GBR								00	LIVE ANIMALS	1	No Quantity							301			0
S3	2016	2016	2016	2	0	2	Export	288	Ghana	GHA	842	USA	USA								00	LIVE ANIMALS	1	No Quantity							413			0
S3	2016	2016	2016	2	0	2	Export	276	Germany	DEU	0	World	WLD								01	MEAT, MEAT PREPARATIONS	1	No Quantity							10160847307			0
S3	2016	2016	2016	2	0	2	Export	276	Germany	DEU	4	Afghanistan	AFG								01	MEAT, MEAT PREPARATIONS	1	No Quantity							396185			0
S3	2016	2016	2016	2	0	2	Export	276	Germany	DEU	8	Albania	ALB								01	MEAT, MEAT PREPARATIONS	1	No Quantity							1702989			0
S3	2016	2016	2016	2	0	2	Export	276	Germany	DEU	20	Andorra	AND								01	MEAT, MEAT PREPARATIONS	1	No Quantity							121128			0
S3	2016	2016	2016	2	0	2	Export	276	Germany	DEU	24	Angola	AGO								01	MEAT, MEAT PREPARATIONS	1	No Quantity							1397459			0
S3	2016	2016	2016	2	0	2	Export	276	Germany	DEU	28	Antigua and Barbuda	ATG								01	MEAT, MEAT PREPARATIONS	1	No Quantity							2132			0
S3	2016	2016	2016	2	0	2	Export	276	Germany	DEU	31	Azerbaijan	AZE								01	MEAT, MEAT PREPARATIONS	1	No Quantity							1263826			0
S3	2016	2016	2016	2	0	2	Export	276	Germany	DEU	32	Argentina	ARG								01	MEAT, MEAT PREPARATIONS	1	No Quantity							1206268			0
S3	2016	2016	2016	2	0	2	Export	276	Germany	DEU	36	Australia	AUS								01	MEAT, MEAT PREPARATIONS	1	No Quantity							1507759			0
S3	2016	2016	2016	2	0	2	Export	276	Germany	DEU	40	Austria	AUT								01	MEAT, MEAT PREPARATIONS	1	No Quantity							673909400			0
S3	2016	2016	2016	2	0	2	Export	276	Germany	DEU	44	Bahamas	BHS								01	MEAT, MEAT PREPARATIONS	1	No Quantity							253322			0
S3	2016	2016	2016	2	0	2	Export	276	Germany	DEU	48	Bahrain	BHR								01	MEAT, MEAT PREPARATIONS	1	No Quantity							66891			0
S3	2016	2016	2016	2	0	2	Export	276	Germany	DEU	50	Bangladesh	BGD								01	MEAT, MEAT PREPARATIONS	1	No Quantity							1555			0
S3	2016	2016	2016	2	0	2	Export	276	Germany	DEU	51	Armenia	ARM								01	MEAT, MEAT PREPARATIONS	1	No Quantity							338944			0
S3	2016	2016	2016	2	0	2	Export	276	Germany	DEU	52	Barbados	BRB								01	MEAT, MEAT PREPARATIONS	1	No Quantity							1236720			0
S3	2016	2016	2016	2	0	2	Export	276	Germany	DEU	56	Belgium	BEL								01	MEAT, MEAT PREPARATIONS	1	No Quantity							266340951			0
S3	2016	2016	2016	2	0	2	Export	276	Germany	DEU	70	Bosnia Herzegovina	BIH								01	MEAT, MEAT PREPARATIONS	1	No Quantity							11781114			0
S3	2016	2016	2016	2	0	2	Export	276	Germany	DEU	76	Brazil	BRA								01	MEAT, MEAT PREPARATIONS	1	No Quantity							104270			0
S3	2016	2016	2016	2	0	2	Export	276	Germany	DEU	84	Belize	BLZ								01	MEAT, MEAT PREPARATIONS	1	No Quantity							97449			0
S3	2016	2016	2016	2	0	2	Export	276	Germany	DEU	92	Br. Virgin Isds	VGB								01	MEAT, MEAT PREPARATIONS	1	No Quantity							35923			0
S3	2016	2016	2016	2	0	2	Export	276	Germany	DEU	96	Brunei Darussalam	BRN								01	MEAT, MEAT PREPARATIONS	1	No Quantity							297359			0
S3	2016	2016	2016	2	0	2	Export	276	Germany	DEU	100	Bulgaria	BGR								01	MEAT, MEAT PREPARATIONS	1	No Quantity							45051876			0
S3	2016	2016	2016	2	0	2	Export	276	Germany	DEU	104	Myanmar	MMR								01	MEAT, MEAT PREPARATIONS	1	No Quantity							1982			0
S3	2016	2016	2016	2	0	2	Export	276	Germany	DEU	112	Belarus	BLR								01	MEAT, MEAT PREPARATIONS	1	No Quantity							259			0
S3	2016	2016	2016	2	0	2	Export	276	Germany	DEU	120	Cameroon	CMR								01	MEAT, MEAT PREPARATIONS	1	No Quantity							31730			0
S3	2016	2016	2016	2	0	2	Export	276	Germany	DEU	124	Canada	CAN								01	MEAT, MEAT PREPARATIONS	1	No Quantity							25994054			0
S3	2016	2016	2016	2	0	2	Export	276	Germany	DEU	132	Cabo Verde	CPV								01	MEAT, MEAT PREPARATIONS	1	No Quantity							950376			0
S3	2016	2016	2016	2	0	2	Export	276	Germany	DEU	140	Central African Rep.	CAF								01	MEAT, MEAT PREPARATIONS	1	No Quantity							121988			0
S3	2016	2016	2016	2	0	2	Export	276	Germany	DEU	144	Sri Lanka	LKA								01	MEAT, MEAT PREPARATIONS	1	No Quantity							18561			0
S3	2016	2016	2016	2	0	2	Export	276	Germany	DEU	148	Chad	TCD								01	MEAT, MEAT PREPARATIONS	1	No Quantity							87069			0
S3	2016	2016	2016	2	0	2	Export	276	Germany	DEU	152	Chile	CHL								01	MEAT, MEAT PREPARATIONS	1	No Quantity							32488			0
S3	2016	2016	2016	2	0	2	Export	276	Germany	DEU	156	China	CHN								01	MEAT, MEAT PREPARATIONS	1	No Quantity							945932639			0
S3	2016	2016	2016	2	0	2	Export	276	Germany	DEU	170	Colombia	COL								01	MEAT, MEAT PREPARATIONS	1	No Quantity							18623			0
S3	2016	2016	2016	2	0	2	Export	276	Germany	DEU	174	Comoros	COM								01	MEAT, MEAT PREPARATIONS	1	No Quantity							525868			0
S3	2016	2016	2016	2	0	2	Export	276	Germany	DEU	178	Congo	COG								01	MEAT, MEAT PREPARATIONS	1	No Quantity							6173153			0
S3	2016	2016	2016	2	0	2	Export	276	Germany	DEU	180	Dem. Rep. of the Congo	COD								01	MEAT, MEAT PREPARATIONS	1	No Quantity							10598541			0
S3	2016	2016	2016	2	0	2	Export	276	Germany	DEU	188	Costa Rica	CRI								01	MEAT, MEAT PREPARATIONS	1	No Quantity							25477			0
S3	2016	2016	2016	2	0	2	Export	276	Germany	DEU	191	Croatia	HRV								01	MEAT, MEAT PREPARATIONS	1	No Quantity							66284950			0
S3	2016	2016	2016	2	0	2	Export	276	Germany	DEU	192	Cuba	CUB								01	MEAT, MEAT PREPARATIONS	1	No Quantity							865695			0
S3	2016	2016	2016	2	0	2	Export	276	Germany	DEU	196	Cyprus	CYP								01	MEAT, MEAT PREPARATIONS	1	No Quantity							14369955			0
S3	2016	2016	2016	2	0	2	Export	276	Germany	DEU	203	Czechia	CZE								01	MEAT, MEAT PREPARATIONS	1	No Quantity							318997348			0
S3	2016	2016	2016	2	0	2	Export	276	Germany	DEU	204	Benin	BEN								01	MEAT, MEAT PREPARATIONS	1	No Quantity							2346538			0
S3	2016	2016	2016	2	0	2	Export	276	Germany	DEU	208	Denmark	DNK								01	MEAT, MEAT PREPARATIONS	1	No Quantity							614152026			0
S3	2016	2016	2016	2	0	2	Export	276	Germany	DEU	214	Dominican Rep.	DOM								01	MEAT, MEAT PREPARATIONS	1	No Quantity							1981963			0
S3	2016	2016	2016	2	0	2	Export	276	Germany	DEU	218	Ecuador	ECU								01	MEAT, MEAT PREPARATIONS	1	No Quantity							5233			0
S3	2016	2016	2016	2	0	2	Export	276	Germany	DEU	226	Equatorial Guinea	GNQ								01	MEAT, MEAT PREPARATIONS	1	No Quantity							607246			0
S3	2016	2016	2016	2	0	2	Export	276	Germany	DEU	231	Ethiopia	ETH								01	MEAT, MEAT PREPARATIONS	1	No Quantity							156131			0
S3	2016	2016	2016	2	0	2	Export	276	Germany	DEU	233	Estonia	EST								01	MEAT, MEAT PREPARATIONS	1	No Quantity							18606095			0
S3	2016	2016	2016	2	0	2	Export	276	Germany	DEU	234	Faeroe Isds	FRO								01	MEAT, MEAT PREPARATIONS	1	No Quantity							547725			0
S3	2016	2016	2016	2	0	2	Export	276	Germany	DEU	246	Finland	FIN								01	MEAT, MEAT PREPARATIONS	1	No Quantity							85864005			0
S3	2016	2016	2016	2	0	2	Export	276	Germany	DEU	251	France	FRA								01	MEAT, MEAT PREPARATIONS	1	No Quantity							847451067			0
S3	2016	2016	2016	2	0	2	Export	276	Germany	DEU	258	French Polynesia	PYF								01	MEAT, MEAT PREPARATIONS	1	No Quantity							49745			0
S3	2016	2016	2016	2	0	2	Export	276	Germany	DEU	266	Gabon	GAB								01	MEAT, MEAT PREPARATIONS	1	No Quantity							1688125			0
S3	2016	2016	2016	2	0	2	Export	276	Germany	DEU	268	Georgia	GEO								01	MEAT, MEAT PREPARATIONS	1	No Quantity							4918928			0
S3	2016	2016	2016	2	0	2	Export	276	Germany	DEU	270	Gambia	GMB								01	MEAT, MEAT PREPARATIONS	1	No Quantity							206194			0
S3	2016	2016	2016	2	0	2	Export	276	Germany	DEU	288	Ghana	GHA								01	MEAT, MEAT PREPARATIONS	1	No Quantity							5286672			0
S3	2016	2016	2016	2	0	2	Export	276	Germany	DEU	292	Gibraltar	GIB								01	MEAT, MEAT PREPARATIONS	1	No Quantity							14557			0
S3	2016	2016	2016	2	0	2	Export	276	Germany	DEU	300	Greece	GRC								01	MEAT, MEAT PREPARATIONS	1	No Quantity							162663059			0
S3	2016	2016	2016	2	0	2	Export	276	Germany	DEU	304	Greenland	GRL								01	MEAT, MEAT PREPARATIONS	1	No Quantity							5128			0
S3	2016	2016	2016	2	0	2	Export	276	Germany	DEU	324	Guinea	GIN								01	MEAT, MEAT PREPARATIONS	1	No Quantity							234408			0
S3	2016	2016	2016	2	0	2	Export	276	Germany	DEU	328	Guyana	GUY								01	MEAT, MEAT PREPARATIONS	1	No Quantity							73353			0
S3	2016	2016	2016	2	0	2	Export	276	Germany	DEU	332	Haiti	HTI								01	MEAT, MEAT PREPARATIONS	1	No Quantity							378191			0
S3	2016	2016	2016	2	0	2	Export	276	Germany	DEU	340	Honduras	HND								01	MEAT, MEAT PREPARATIONS	1	No Quantity							17893			0
S3	2016	2016	2016	2	0	2	Export	276	Germany	DEU	344	China, Hong Kong SAR	HKG								01	MEAT, MEAT PREPARATIONS	1	No Quantity							149989721			0
S3	2016	2016	2016	2	0	2	Export	276	Germany	DEU	348	Hungary	HUN								01	MEAT, MEAT PREPARATIONS	1	No Quantity							119107357			0
S3	2016	2016	2016	2	0	2	Export	276	Germany	DEU	352	Iceland	ISL								01	MEAT, MEAT PREPARATIONS	1	No Quantity							6063373			0
S3	2016	2016	2016	2	0	2	Export	276	Germany	DEU	360	Indonesia	IDN								01	MEAT, MEAT PREPARATIONS	1	No Quantity							2786			0
S3	2016	2016	2016	2	0	2	Export	276	Germany	DEU	364	Iran	IRN								01	MEAT, MEAT PREPARATIONS	1	No Quantity							20325			0
S3	2016	2016	2016	2	0	2	Export	276	Germany	DEU	368	Iraq	IRQ								01	MEAT, MEAT PREPARATIONS	1	No Quantity							240459			0
S3	2016	2016	2016	2	0	2	Export	276	Germany	DEU	372	Ireland	IRL								01	MEAT, MEAT PREPARATIONS	1	No Quantity							138091094			0
S3	2016	2016	2016	2	0	2	Export	276	Germany	DEU	376	Israel	ISR								01	MEAT, MEAT PREPARATIONS	1	No Quantity							353267			0
S3	2016	2016	2016	2	0	2	Export	276	Germany	DEU	381	Italy	ITA								01	MEAT, MEAT PREPARATIONS	1	No Quantity							1133277984			0
S3	2016	2016	2016	2	0	2	Export	276	Germany	DEU	384	Côte d'Ivoire	CIV								01	MEAT, MEAT PREPARATIONS	1	No Quantity							8784618			0
S3	2016	2016	2016	2	0	2	Export	276	Germany	DEU	388	Jamaica	JAM								01	MEAT, MEAT PREPARATIONS	1	No Quantity							3669			0
S3	2016	2016	2016	2	0	2	Export	276	Germany	DEU	392	Japan	JPN								01	MEAT, MEAT PREPARATIONS	1	No Quantity							93953754			0
S3	2016	2016	2016	2	0	2	Export	276	Germany	DEU	398	Kazakhstan	KAZ								01	MEAT, MEAT PREPARATIONS	1	No Quantity							852262			0
S3	2016	2016	2016	2	0	2	Export	276	Germany	DEU	400	Jordan	JOR								01	MEAT, MEAT PREPARATIONS	1	No Quantity							295731			0
S3	2016	2016	2016	2	0	2	Export	276	Germany	DEU	404	Kenya	KEN								01	MEAT, MEAT PREPARATIONS	1	No Quantity							2311671			0
S3	2016	2016	2016	2	0	2	Export	276	Germany	DEU	408	Dem. People's Rep. of Korea	PRK								01	MEAT, MEAT PREPARATIONS	1	No Quantity							183202			0
S3	2016	2016	2016	2	0	2	Export	276	Germany	DEU	410	Rep. of Korea	KOR								01	MEAT, MEAT PREPARATIONS	1	No Quantity							272669095			0
S3	2016	2016	2016	2	0	2	Export	276	Germany	DEU	414	Kuwait	KWT								01	MEAT, MEAT PREPARATIONS	1	No Quantity							141455			0
S3	2016	2016	2016	2	0	2	Export	276	Germany	DEU	417	Kyrgyzstan	KGZ								01	MEAT, MEAT PREPARATIONS	1	No Quantity							20029			0
S3	2016	2016	2016	2	0	2	Export	276	Germany	DEU	422	Lebanon	LBN								01	MEAT, MEAT PREPARATIONS	1	No Quantity							1826994			0
S3	2016	2016	2016	2	0	2	Export	276	Germany	DEU	428	Latvia	LVA								01	MEAT, MEAT PREPARATIONS	1	No Quantity							9783264			0
S3	2016	2016	2016	2	0	2	Export	276	Germany	DEU	430	Liberia	LBR								01	MEAT, MEAT PREPARATIONS	1	No Quantity							1083009			0
S3	2016	2016	2016	2	0	2	Export	276	Germany	DEU	440	Lithuania	LTU								01	MEAT, MEAT PREPARATIONS	1	No Quantity							23774434			0
S3	2016	2016	2016	2	0	2	Export	276	Germany	DEU	442	Luxembourg	LUX								01	MEAT, MEAT PREPARATIONS	1	No Quantity							19580072			0
S3	2016	2016	2016	2	0	2	Export	276	Germany	DEU	446	China, Macao SAR	MAC								01	MEAT, MEAT PREPARATIONS	1	No Quantity							97577			0
S3	2016	2016	2016	2	0	2	Export	276	Germany	DEU	450	Madagascar	MDG								01	MEAT, MEAT PREPARATIONS	1	No Quantity							498			0
S3	2016	2016	2016	2	0	2	Export	276	Germany	DEU	458	Malaysia	MYS								01	MEAT, MEAT PREPARATIONS	1	No Quantity							19888110			0
S3	2016	2016	2016	2	0	2	Export	276	Germany	DEU	462	Maldives	MDV								01	MEAT, MEAT PREPARATIONS	1	No Quantity							1426033			0
S3	2016	2016	2016	2	0	2	Export	276	Germany	DEU	466	Mali	MLI								01	MEAT, MEAT PREPARATIONS	1	No Quantity							26971			0
S3	2016	2016	2016	2	0	2	Export	276	Germany	DEU	470	Malta	MLT								01	MEAT, MEAT PREPARATIONS	1	No Quantity							5067608			0
S3	2016	2016	2016	2	0	2	Export	276	Germany	DEU	478	Mauritania	MRT								01	MEAT, MEAT PREPARATIONS	1	No Quantity							554591			0
S3	2016	2016	2016	2	0	2	Export	276	Germany	DEU	480	Mauritius	MUS								01	MEAT, MEAT PREPARATIONS	1	No Quantity							14814			0
S3	2016	2016	2016	2	0	2	Export	276	Germany	DEU	484	Mexico	MEX								01	MEAT, MEAT PREPARATIONS	1	No Quantity							23402			0
S3	2016	2016	2016	2	0	2	Export	276	Germany	DEU	490	Other Asia, nes									01	MEAT, MEAT PREPARATIONS	1	No Quantity							19414			0
S3	2016	2016	2016	2	0	2	Export	276	Germany	DEU	496	Mongolia	MNG								01	MEAT, MEAT PREPARATIONS	1	No Quantity							120245			0
S3	2016	2016	2016	2	0	2	Export	276	Germany	DEU	498	Rep. of Moldova	MDA								01	MEAT, MEAT PREPARATIONS	1	No Quantity							2749087			0
S3	2016	2016	2016	2	0	2	Export	276	Germany	DEU	499	Montenegro	MNE								01	MEAT, MEAT PREPARATIONS	1	No Quantity							9025390			0
S3	2016	2016	2016	2	0	2	Export	276	Germany	DEU	504	Morocco	MAR								01	MEAT, MEAT PREPARATIONS	1	No Quantity							288151			0
S3	2016	2016	2016	2	0	2	Export	276	Germany	DEU	508	Mozambique	MOZ								01	MEAT, MEAT PREPARATIONS	1	No Quantity							33312			0
S3	2016	2016	2016	2	0	2	Export	276	Germany	DEU	512	Oman	OMN								01	MEAT, MEAT PREPARATIONS	1	No Quantity							298009			0
S3	2016	2016	2016	2	0	2	Export	276	Germany	DEU	516	Namibia	NAM								01	MEAT, MEAT PREPARATIONS	1	No Quantity							225870			0
S3	2016	2016	2016	2	0	2	Export	276	Germany	DEU	524	Nepal	NPL								01	MEAT, MEAT PREPARATIONS	1	No Quantity							3422			0
S3	2016	2016	2016	2	0	2	Export	276	Germany	DEU	528	Netherlands	NLD								01	MEAT, MEAT PREPARATIONS	1	No Quantity							1265851738			0
S3	2016	2016	2016	2	0	2	Export	276	Germany	DEU	531	Curaçao	CUW								01	MEAT, MEAT PREPARATIONS	1	No Quantity							268697			0
S3	2016	2016	2016	2	0	2	Export	276	Germany	DEU	533	Aruba	ABW								01	MEAT, MEAT PREPARATIONS	1	No Quantity							3577			0
S3	2016	2016	2016	2	0	2	Export	276	Germany	DEU	534	Saint Maarten	SXM								01	MEAT, MEAT PREPARATIONS	1	No Quantity							12313			0
S3	2016	2016	2016	2	0	2	Export	276	Germany	DEU	548	Vanuatu	VUT								01	MEAT, MEAT PREPARATIONS	1	No Quantity							188026			0
S3	2016	2016	2016	2	0	2	Export	276	Germany	DEU	554	New Zealand	NZL								01	MEAT, MEAT PREPARATIONS	1	No Quantity							4909075			0
S3	2016	2016	2016	2	0	2	Export	276	Germany	DEU	566	Nigeria	NGA								01	MEAT, MEAT PREPARATIONS	1	No Quantity							145734			0
S3	2016	2016	2016	2	0	2	Export	276	Germany	DEU	579	Norway	NOR								01	MEAT, MEAT PREPARATIONS	1	No Quantity							60826741			0
S3	2016	2016	2016	2	0	2	Export	276	Germany	DEU	586	Pakistan	PAK								01	MEAT, MEAT PREPARATIONS	1	No Quantity							36814			0
S3	2016	2016	2016	2	0	2	Export	276	Germany	DEU	591	Panama	PAN								01	MEAT, MEAT PREPARATIONS	1	No Quantity							2344			0
S3	2016	2016	2016	2	0	2	Export	276	Germany	DEU	600	Paraguay	PRY								01	MEAT, MEAT PREPARATIONS	1	No Quantity							30975			0
S3	2016	2016	2016	2	0	2	Export	276	Germany	DEU	604	Peru	PER								01	MEAT, MEAT PREPARATIONS	1	No Quantity							4539			0
S3	2016	2016	2016	2	0	2	Export	276	Germany	DEU	608	Philippines	PHL								01	MEAT, MEAT PREPARATIONS	1	No Quantity							85831457			0
S3	2016	2016	2016	2	0	2	Export	276	Germany	DEU	616	Poland	POL								01	MEAT, MEAT PREPARATIONS	1	No Quantity							551969274			0
S3	2016	2016	2016	2	0	2	Export	276	Germany	DEU	620	Portugal	PRT								01	MEAT, MEAT PREPARATIONS	1	No Quantity							48373469			0
S3	2016	2016	2016	2	0	2	Export	276	Germany	DEU	624	Guinea-Bissau	GNB								01	MEAT, MEAT PREPARATIONS	1	No Quantity							87460			0
S3	2016	2016	2016	2	0	2	Export	276	Germany	DEU	634	Qatar	QAT								01	MEAT, MEAT PREPARATIONS	1	No Quantity							28849			0
S3	2016	2016	2016	2	0	2	Export	276	Germany	DEU	642	Romania	ROU								01	MEAT, MEAT PREPARATIONS	1	No Quantity							181378987			0
S3	2016	2016	2016	2	0	2	Export	276	Germany	DEU	643	Russian Federation	RUS								01	MEAT, MEAT PREPARATIONS	1	No Quantity							227935			0
S3	2016	2016	2016	2	0	2	Export	276	Germany	DEU	670	Saint Vincent and the Grenadines	VCT								01	MEAT, MEAT PREPARATIONS	1	No Quantity							816			0
S3	2016	2016	2016	2	0	2	Export	276	Germany	DEU	674	San Marino	SMR								01	MEAT, MEAT PREPARATIONS	1	No Quantity							4408			0
S3	2016	2016	2016	2	0	2	Export	276	Germany	DEU	678	Sao Tome and Principe	STP								01	MEAT, MEAT PREPARATIONS	1	No Quantity							6309			0
S3	2016	2016	2016	2	0	2	Export	276	Germany	DEU	682	Saudi Arabia	SAU								01	MEAT, MEAT PREPARATIONS	1	No Quantity							2558			0
S3	2016	2016	2016	2	0	2	Export	276	Germany	DEU	686	Senegal	SEN								01	MEAT, MEAT PREPARATIONS	1	No Quantity							40407			0
S3	2016	2016	2016	2	0	2	Export	276	Germany	DEU	688	Serbia	SRB								01	MEAT, MEAT PREPARATIONS	1	No Quantity							13225302			0
S3	2016	2016	2016	2	0	2	Export	276	Germany	DEU	690	Seychelles	SYC								01	MEAT, MEAT PREPARATIONS	1	No Quantity							820852			0
S3	2016	2016	2016	2	0	2	Export	276	Germany	DEU	694	Sierra Leone	SLE								01	MEAT, MEAT PREPARATIONS	1	No Quantity							39848			0
S3	2016	2016	2016	2	0	2	Export	276	Germany	DEU	699	India	IND								01	MEAT, MEAT PREPARATIONS	1	No Quantity							243010			0
S3	2016	2016	2016	2	0	2	Export	276	Germany	DEU	702	Singapore	SGP								01	MEAT, MEAT PREPARATIONS	1	No Quantity							8597862			0
S3	2016	2016	2016	2	0	2	Export	276	Germany	DEU	703	Slovakia	SVK								01	MEAT, MEAT PREPARATIONS	1	No Quantity							105293854			0
S3	2016	2016	2016	2	0	2	Export	276	Germany	DEU	704	Viet Nam	VNM								01	MEAT, MEAT PREPARATIONS	1	No Quantity							18659303			0
S3	2016	2016	2016	2	0	2	Export	276	Germany	DEU	705	Slovenia	SVN								01	MEAT, MEAT PREPARATIONS	1	No Quantity							35310886			0
S3	2016	2016	2016	2	0	2	Export	276	Germany	DEU	706	Somalia	SOM								01	MEAT, MEAT PREPARATIONS	1	No Quantity							114466			0
S3	2016	2016	2016	2	0	2	Export	276	Germany	DEU	710	South Africa	ZAF								01	MEAT, MEAT PREPARATIONS	1	No Quantity							25359986			0
S3	2016	2016	2016	2	0	2	Export	276	Germany	DEU	724	Spain	ESP								01	MEAT, MEAT PREPARATIONS	1	No Quantity							292439601			0
S3	2016	2016	2016	2	0	2	Export	276	Germany	DEU	729	Sudan	SDN								01	MEAT, MEAT PREPARATIONS	1	No Quantity							1467			0
S3	2016	2016	2016	2	0	2	Export	276	Germany	DEU	752	Sweden	SWE								01	MEAT, MEAT PREPARATIONS	1	No Quantity							336410124			0
S3	2016	2016	2016	2	0	2	Export	276	Germany	DEU	757	Switzerland	CHE								01	MEAT, MEAT PREPARATIONS	1	No Quantity							109228399			0
S3	2016	2016	2016	2	0	2	Export	276	Germany	DEU	760	Syria	SYR								01	MEAT, MEAT PREPARATIONS	1	No Quantity							935330			0
S3	2016	2016	2016	2	0	2	Export	276	Germany	DEU	764	Thailand	THA								01	MEAT, MEAT PREPARATIONS	1	No Quantity							13559905			0
S3	2016	2016	2016	2	0	2	Export	276	Germany	DEU	768	Togo	TGO								01	MEAT, MEAT PREPARATIONS	1	No Quantity							559323			0
S3	2016	2016	2016	2	0	2	Export	276	Germany	DEU	780	Trinidad and Tobago	TTO								01	MEAT, MEAT PREPARATIONS	1	No Quantity							603914			0
S3	2016	2016	2016	2	0	2	Export	276	Germany	DEU	784	United Arab Emirates	ARE								01	MEAT, MEAT PREPARATIONS	1	No Quantity							5999662			0
S3	2016	2016	2016	2	0	2	Export	276	Germany	DEU	788	Tunisia	TUN								01	MEAT, MEAT PREPARATIONS	1	No Quantity							104692			0
S3	2016	2016	2016	2	0	2	Export	276	Germany	DEU	792	Turkey	TUR								01	MEAT, MEAT PREPARATIONS	1	No Quantity							4310256			0
S3	2016	2016	2016	2	0	2	Export	276	Germany	DEU	795	Turkmenistan	TKM								01	MEAT, MEAT PREPARATIONS	1	No Quantity							315015			0
S3	2016	2016	2016	2	0	2	Export	276	Germany	DEU	800	Uganda	UGA								01	MEAT, MEAT PREPARATIONS	1	No Quantity							2928			0
S3	2016	2016	2016	2	0	2	Export	276	Germany	DEU	804	Ukraine	UKR								01	MEAT, MEAT PREPARATIONS	1	No Quantity							14307488			0
S3	2016	2016	2016	2	0	2	Export	276	Germany	DEU	807	North Macedonia	MKD								01	MEAT, MEAT PREPARATIONS	1	No Quantity							6202749			0
S3	2016	2016	2016	2	0	2	Export	276	Germany	DEU	818	Egypt	EGY								01	MEAT, MEAT PREPARATIONS	1	No Quantity							237497			0
S3	2016	2016	2016	2	0	2	Export	276	Germany	DEU	826	United Kingdom	GBR								01	MEAT, MEAT PREPARATIONS	1	No Quantity							754367606			0
S3	2016	2016	2016	2	0	2	Export	276	Germany	DEU	834	United Rep. of Tanzania	TZA								01	MEAT, MEAT PREPARATIONS	1	No Quantity							6752			0
S3	2016	2016	2016	2	0	2	Export	276	Germany	DEU	837	Bunkers									01	MEAT, MEAT PREPARATIONS	1	No Quantity							37044367			0
S3	2016	2016	2016	2	0	2	Export	276	Germany	DEU	839	Special Categories									01	MEAT, MEAT PREPARATIONS	1	No Quantity							230625			0
S3	2016	2016	2016	2	0	2	Export	276	Germany	DEU	842	USA	USA								01	MEAT, MEAT PREPARATIONS	1	No Quantity							7846500			0
S3	2016	2016	2016	2	0	2	Export	276	Germany	DEU	858	Uruguay	URY								01	MEAT, MEAT PREPARATIONS	1	No Quantity							226913			0
S3	2016	2016	2016	2	0	2	Export	276	Germany	DEU	860	Uzbekistan	UZB								01	MEAT, MEAT PREPARATIONS	1	No Quantity							75496			0
S3	2016	2016	2016	2	0	2	Export	276	Germany	DEU	862	Venezuela	VEN								01	MEAT, MEAT PREPARATIONS	1	No Quantity							2906			0
S3	2016	2016	2016	2	0	2	Export	276	Germany	DEU	894	Zambia	ZMB								01	MEAT, MEAT PREPARATIONS	1	No Quantity							259237			0
S3	2016	2016	2016	2	0	2	Export	288	Ghana	GHA	0	World	WLD								01	MEAT, MEAT PREPARATIONS	1	No Quantity							38226			0
S3	2016	2016	2016	2	0	2	Export	288	Ghana	GHA	204	Benin	BEN								01	MEAT, MEAT PREPARATIONS	1	No Quantity							24814			0
S3	2016	2016	2016	2	0	2	Export	288	Ghana	GHA	384	Côte d'Ivoire	CIV								01	MEAT, MEAT PREPARATIONS	1	No Quantity							12812			0
S3	2016	2016	2016	2	0	2	Export	288	Ghana	GHA	842	USA	USA								01	MEAT, MEAT PREPARATIONS	1	No Quantity							600			0
S3	2016	2016	2016	2	0	2	Export	276	Germany	DEU	0	World	WLD								02	DAIRY PRODUCTS,BIRD EGGS	1	No Quantity							8884210837			0
S3	2016	2016	2016	2	0	2	Export	276	Germany	DEU	4	Afghanistan	AFG								02	DAIRY PRODUCTS,BIRD EGGS	1	No Quantity							375316			0
S3	2016	2016	2016	2	0	2	Export	276	Germany	DEU	8	Albania	ALB								02	DAIRY PRODUCTS,BIRD EGGS	1	No Quantity							4057542			0
S3	2016	2016	2016	2	0	2	Export	276	Germany	DEU	12	Algeria	DZA								02	DAIRY PRODUCTS,BIRD EGGS	1	No Quantity							21191511			0
S3	2016	2016	2016	2	0	2	Export	276	Germany	DEU	16	American Samoa	ASM								02	DAIRY PRODUCTS,BIRD EGGS	1	No Quantity							9168			0
S3	2016	2016	2016	2	0	2	Export	276	Germany	DEU	24	Angola	AGO								02	DAIRY PRODUCTS,BIRD EGGS	1	No Quantity							1882755			0
S3	2016	2016	2016	2	0	2	Export	276	Germany	DEU	28	Antigua and Barbuda	ATG								02	DAIRY PRODUCTS,BIRD EGGS	1	No Quantity							297769			0
S3	2016	2016	2016	2	0	2	Export	276	Germany	DEU	31	Azerbaijan	AZE								02	DAIRY PRODUCTS,BIRD EGGS	1	No Quantity							6573218			0
S3	2016	2016	2016	2	0	2	Export	276	Germany	DEU	32	Argentina	ARG								02	DAIRY PRODUCTS,BIRD EGGS	1	No Quantity							24355			0
S3	2016	2016	2016	2	0	2	Export	276	Germany	DEU	36	Australia	AUS								02	DAIRY PRODUCTS,BIRD EGGS	1	No Quantity							17303474			0
S3	2016	2016	2016	2	0	2	Export	276	Germany	DEU	40	Austria	AUT								02	DAIRY PRODUCTS,BIRD EGGS	1	No Quantity							611044475			0
S3	2016	2016	2016	2	0	2	Export	276	Germany	DEU	44	Bahamas	BHS								02	DAIRY PRODUCTS,BIRD EGGS	1	No Quantity							889030			0
S3	2016	2016	2016	2	0	2	Export	276	Germany	DEU	48	Bahrain	BHR								02	DAIRY PRODUCTS,BIRD EGGS	1	No Quantity							2358284			0
S3	2016	2016	2016	2	0	2	Export	276	Germany	DEU	50	Bangladesh	BGD								02	DAIRY PRODUCTS,BIRD EGGS	1	No Quantity							3011664			0
S3	2016	2016	2016	2	0	2	Export	276	Germany	DEU	51	Armenia	ARM								02	DAIRY PRODUCTS,BIRD EGGS	1	No Quantity							2461025			0
S3	2016	2016	2016	2	0	2	Export	276	Germany	DEU	52	Barbados	BRB								02	DAIRY PRODUCTS,BIRD EGGS	1	No Quantity							378074			0
S3	2016	2016	2016	2	0	2	Export	276	Germany	DEU	56	Belgium	BEL								02	DAIRY PRODUCTS,BIRD EGGS	1	No Quantity							596958558			0
S3	2016	2016	2016	2	0	2	Export	276	Germany	DEU	68	Bolivia (Plurinational State of)	BOL								02	DAIRY PRODUCTS,BIRD EGGS	1	No Quantity							14445			0
S3	2016	2016	2016	2	0	2	Export	276	Germany	DEU	70	Bosnia Herzegovina	BIH								02	DAIRY PRODUCTS,BIRD EGGS	1	No Quantity							27210567			0
S3	2016	2016	2016	2	0	2	Export	276	Germany	DEU	76	Brazil	BRA								02	DAIRY PRODUCTS,BIRD EGGS	1	No Quantity							1564059			0
S3	2016	2016	2016	2	0	2	Export	276	Germany	DEU	90	Solomon Isds	SLB								02	DAIRY PRODUCTS,BIRD EGGS	1	No Quantity							8796			0
S3	2016	2016	2016	2	0	2	Export	276	Germany	DEU	92	Br. Virgin Isds	VGB								02	DAIRY PRODUCTS,BIRD EGGS	1	No Quantity							357754			0
S3	2016	2016	2016	2	0	2	Export	276	Germany	DEU	100	Bulgaria	BGR								02	DAIRY PRODUCTS,BIRD EGGS	1	No Quantity							52049110			0
S3	2016	2016	2016	2	0	2	Export	276	Germany	DEU	104	Myanmar	MMR								02	DAIRY PRODUCTS,BIRD EGGS	1	No Quantity							4219712			0
S3	2016	2016	2016	2	0	2	Export	276	Germany	DEU	112	Belarus	BLR								02	DAIRY PRODUCTS,BIRD EGGS	1	No Quantity							176549			0
S3	2016	2016	2016	2	0	2	Export	276	Germany	DEU	116	Cambodia	KHM								02	DAIRY PRODUCTS,BIRD EGGS	1	No Quantity							872895			0
S3	2016	2016	2016	2	0	2	Export	276	Germany	DEU	120	Cameroon	CMR								02	DAIRY PRODUCTS,BIRD EGGS	1	No Quantity							192813			0
S3	2016	2016	2016	2	0	2	Export	276	Germany	DEU	124	Canada	CAN								02	DAIRY PRODUCTS,BIRD EGGS	1	No Quantity							3273285			0
S3	2016	2016	2016	2	0	2	Export	276	Germany	DEU	132	Cabo Verde	CPV								02	DAIRY PRODUCTS,BIRD EGGS	1	No Quantity							845107			0
S3	2016	2016	2016	2	0	2	Export	276	Germany	DEU	136	Cayman Isds	CYM								02	DAIRY PRODUCTS,BIRD EGGS	1	No Quantity							79519			0
S3	2016	2016	2016	2	0	2	Export	276	Germany	DEU	140	Central African Rep.	CAF								02	DAIRY PRODUCTS,BIRD EGGS	1	No Quantity							282950			0
S3	2016	2016	2016	2	0	2	Export	276	Germany	DEU	144	Sri Lanka	LKA								02	DAIRY PRODUCTS,BIRD EGGS	1	No Quantity							5077			0
S3	2016	2016	2016	2	0	2	Export	276	Germany	DEU	152	Chile	CHL								02	DAIRY PRODUCTS,BIRD EGGS	1	No Quantity							14977358			0
S3	2016	2016	2016	2	0	2	Export	276	Germany	DEU	156	China	CHN								02	DAIRY PRODUCTS,BIRD EGGS	1	No Quantity							244162834			0
S3	2016	2016	2016	2	0	2	Export	276	Germany	DEU	170	Colombia	COL								02	DAIRY PRODUCTS,BIRD EGGS	1	No Quantity							247477			0
S3	2016	2016	2016	2	0	2	Export	276	Germany	DEU	174	Comoros	COM								02	DAIRY PRODUCTS,BIRD EGGS	1	No Quantity							358477			0
S3	2016	2016	2016	2	0	2	Export	276	Germany	DEU	178	Congo	COG								02	DAIRY PRODUCTS,BIRD EGGS	1	No Quantity							291933			0
S3	2016	2016	2016	2	0	2	Export	276	Germany	DEU	180	Dem. Rep. of the Congo	COD								02	DAIRY PRODUCTS,BIRD EGGS	1	No Quantity							257774			0
S3	2016	2016	2016	2	0	2	Export	276	Germany	DEU	188	Costa Rica	CRI								02	DAIRY PRODUCTS,BIRD EGGS	1	No Quantity							9244			0
S3	2016	2016	2016	2	0	2	Export	276	Germany	DEU	191	Croatia	HRV								02	DAIRY PRODUCTS,BIRD EGGS	1	No Quantity							61428131			0
S3	2016	2016	2016	2	0	2	Export	276	Germany	DEU	192	Cuba	CUB								02	DAIRY PRODUCTS,BIRD EGGS	1	No Quantity							8526544			0
S3	2016	2016	2016	2	0	2	Export	276	Germany	DEU	196	Cyprus	CYP								02	DAIRY PRODUCTS,BIRD EGGS	1	No Quantity							20383061			0
S3	2016	2016	2016	2	0	2	Export	276	Germany	DEU	203	Czechia	CZE								02	DAIRY PRODUCTS,BIRD EGGS	1	No Quantity							226519381			0
S3	2016	2016	2016	2	0	2	Export	276	Germany	DEU	204	Benin	BEN								02	DAIRY PRODUCTS,BIRD EGGS	1	No Quantity							53098			0
S3	2016	2016	2016	2	0	2	Export	276	Germany	DEU	208	Denmark	DNK								02	DAIRY PRODUCTS,BIRD EGGS	1	No Quantity							265657447			0
S3	2016	2016	2016	2	0	2	Export	276	Germany	DEU	212	Dominica	DMA								02	DAIRY PRODUCTS,BIRD EGGS	1	No Quantity							72390			0
S3	2016	2016	2016	2	0	2	Export	276	Germany	DEU	214	Dominican Rep.	DOM								02	DAIRY PRODUCTS,BIRD EGGS	1	No Quantity							6450263			0
S3	2016	2016	2016	2	0	2	Export	276	Germany	DEU	222	El Salvador	SLV								02	DAIRY PRODUCTS,BIRD EGGS	1	No Quantity							60135			0
S3	2016	2016	2016	2	0	2	Export	276	Germany	DEU	226	Equatorial Guinea	GNQ								02	DAIRY PRODUCTS,BIRD EGGS	1	No Quantity							156462			0
S3	2016	2016	2016	2	0	2	Export	276	Germany	DEU	231	Ethiopia	ETH								02	DAIRY PRODUCTS,BIRD EGGS	1	No Quantity							936822			0
S3	2016	2016	2016	2	0	2	Export	276	Germany	DEU	233	Estonia	EST								02	DAIRY PRODUCTS,BIRD EGGS	1	No Quantity							5805250			0
S3	2016	2016	2016	2	0	2	Export	276	Germany	DEU	246	Finland	FIN								02	DAIRY PRODUCTS,BIRD EGGS	1	No Quantity							104793027			0
S3	2016	2016	2016	2	0	2	Export	276	Germany	DEU	251	France	FRA								02	DAIRY PRODUCTS,BIRD EGGS	1	No Quantity							586491887			0
S3	2016	2016	2016	2	0	2	Export	276	Germany	DEU	258	French Polynesia	PYF								02	DAIRY PRODUCTS,BIRD EGGS	1	No Quantity							948896			0
S3	2016	2016	2016	2	0	2	Export	276	Germany	DEU	262	Djibouti	DJI								02	DAIRY PRODUCTS,BIRD EGGS	1	No Quantity							276055			0
S3	2016	2016	2016	2	0	2	Export	276	Germany	DEU	266	Gabon	GAB								02	DAIRY PRODUCTS,BIRD EGGS	1	No Quantity							1225206			0
S3	2016	2016	2016	2	0	2	Export	276	Germany	DEU	268	Georgia	GEO								02	DAIRY PRODUCTS,BIRD EGGS	1	No Quantity							4306724			0
S3	2016	2016	2016	2	0	2	Export	276	Germany	DEU	270	Gambia	GMB								02	DAIRY PRODUCTS,BIRD EGGS	1	No Quantity							676712			0
S3	2016	2016	2016	2	0	2	Export	276	Germany	DEU	275	State of Palestine	PSE								02	DAIRY PRODUCTS,BIRD EGGS	1	No Quantity							96292			0
S3	2016	2016	2016	2	0	2	Export	276	Germany	DEU	288	Ghana	GHA								02	DAIRY PRODUCTS,BIRD EGGS	1	No Quantity							9715097			0
S3	2016	2016	2016	2	0	2	Export	276	Germany	DEU	292	Gibraltar	GIB								02	DAIRY PRODUCTS,BIRD EGGS	1	No Quantity							4440			0
S3	2016	2016	2016	2	0	2	Export	276	Germany	DEU	300	Greece	GRC								02	DAIRY PRODUCTS,BIRD EGGS	1	No Quantity							229186977			0
S3	2016	2016	2016	2	0	2	Export	276	Germany	DEU	308	Grenada	GRD								02	DAIRY PRODUCTS,BIRD EGGS	1	No Quantity							23622			0
S3	2016	2016	2016	2	0	2	Export	276	Germany	DEU	320	Guatemala	GTM								02	DAIRY PRODUCTS,BIRD EGGS	1	No Quantity							812701			0
S3	2016	2016	2016	2	0	2	Export	276	Germany	DEU	324	Guinea	GIN								02	DAIRY PRODUCTS,BIRD EGGS	1	No Quantity							203728			0
S3	2016	2016	2016	2	0	2	Export	276	Germany	DEU	328	Guyana	GUY								02	DAIRY PRODUCTS,BIRD EGGS	1	No Quantity							497681			0
S3	2016	2016	2016	2	0	2	Export	276	Germany	DEU	332	Haiti	HTI								02	DAIRY PRODUCTS,BIRD EGGS	1	No Quantity							317335			0
S3	2016	2016	2016	2	0	2	Export	276	Germany	DEU	340	Honduras	HND								02	DAIRY PRODUCTS,BIRD EGGS	1	No Quantity							4466			0
S3	2016	2016	2016	2	0	2	Export	276	Germany	DEU	344	China, Hong Kong SAR	HKG								02	DAIRY PRODUCTS,BIRD EGGS	1	No Quantity							12562270			0
S3	2016	2016	2016	2	0	2	Export	276	Germany	DEU	348	Hungary	HUN								02	DAIRY PRODUCTS,BIRD EGGS	1	No Quantity							163151971			0
S3	2016	2016	2016	2	0	2	Export	276	Germany	DEU	352	Iceland	ISL								02	DAIRY PRODUCTS,BIRD EGGS	1	No Quantity							659558			0
S3	2016	2016	2016	2	0	2	Export	276	Germany	DEU	360	Indonesia	IDN								02	DAIRY PRODUCTS,BIRD EGGS	1	No Quantity							31282342			0
S3	2016	2016	2016	2	0	2	Export	276	Germany	DEU	364	Iran	IRN								02	DAIRY PRODUCTS,BIRD EGGS	1	No Quantity							9088618			0
S3	2016	2016	2016	2	0	2	Export	276	Germany	DEU	368	Iraq	IRQ								02	DAIRY PRODUCTS,BIRD EGGS	1	No Quantity							4514928			0
S3	2016	2016	2016	2	0	2	Export	276	Germany	DEU	372	Ireland	IRL								02	DAIRY PRODUCTS,BIRD EGGS	1	No Quantity							63904168			0
S3	2016	2016	2016	2	0	2	Export	276	Germany	DEU	376	Israel	ISR								02	DAIRY PRODUCTS,BIRD EGGS	1	No Quantity							16504805			0
S3	2016	2016	2016	2	0	2	Export	276	Germany	DEU	381	Italy	ITA								02	DAIRY PRODUCTS,BIRD EGGS	1	No Quantity							1349196096			0
S3	2016	2016	2016	2	0	2	Export	276	Germany	DEU	384	Côte d'Ivoire	CIV								02	DAIRY PRODUCTS,BIRD EGGS	1	No Quantity							633030			0
S3	2016	2016	2016	2	0	2	Export	276	Germany	DEU	388	Jamaica	JAM								02	DAIRY PRODUCTS,BIRD EGGS	1	No Quantity							538108			0
S3	2016	2016	2016	2	0	2	Export	276	Germany	DEU	392	Japan	JPN								02	DAIRY PRODUCTS,BIRD EGGS	1	No Quantity							65780150			0
S3	2016	2016	2016	2	0	2	Export	276	Germany	DEU	398	Kazakhstan	KAZ								02	DAIRY PRODUCTS,BIRD EGGS	1	No Quantity							1079748			0
S3	2016	2016	2016	2	0	2	Export	276	Germany	DEU	400	Jordan	JOR								02	DAIRY PRODUCTS,BIRD EGGS	1	No Quantity							7338211			0
S3	2016	2016	2016	2	0	2	Export	276	Germany	DEU	404	Kenya	KEN								02	DAIRY PRODUCTS,BIRD EGGS	1	No Quantity							2972			0
S3	2016	2016	2016	2	0	2	Export	276	Germany	DEU	408	Dem. People's Rep. of Korea	PRK								02	DAIRY PRODUCTS,BIRD EGGS	1	No Quantity							107363			0
S3	2016	2016	2016	2	0	2	Export	276	Germany	DEU	410	Rep. of Korea	KOR								02	DAIRY PRODUCTS,BIRD EGGS	1	No Quantity							66824542			0
S3	2016	2016	2016	2	0	2	Export	276	Germany	DEU	414	Kuwait	KWT								02	DAIRY PRODUCTS,BIRD EGGS	1	No Quantity							15227141			0
S3	2016	2016	2016	2	0	2	Export	276	Germany	DEU	417	Kyrgyzstan	KGZ								02	DAIRY PRODUCTS,BIRD EGGS	1	No Quantity							13417			0
S3	2016	2016	2016	2	0	2	Export	276	Germany	DEU	422	Lebanon	LBN								02	DAIRY PRODUCTS,BIRD EGGS	1	No Quantity							5658832			0
S3	2016	2016	2016	2	0	2	Export	276	Germany	DEU	428	Latvia	LVA								02	DAIRY PRODUCTS,BIRD EGGS	1	No Quantity							7577433			0
S3	2016	2016	2016	2	0	2	Export	276	Germany	DEU	430	Liberia	LBR								02	DAIRY PRODUCTS,BIRD EGGS	1	No Quantity							430749			0
S3	2016	2016	2016	2	0	2	Export	276	Germany	DEU	434	Libya	LBY								02	DAIRY PRODUCTS,BIRD EGGS	1	No Quantity							45490827			0
S3	2016	2016	2016	2	0	2	Export	276	Germany	DEU	440	Lithuania	LTU								02	DAIRY PRODUCTS,BIRD EGGS	1	No Quantity							13673192			0
S3	2016	2016	2016	2	0	2	Export	276	Germany	DEU	442	Luxembourg	LUX								02	DAIRY PRODUCTS,BIRD EGGS	1	No Quantity							18691119			0
S3	2016	2016	2016	2	0	2	Export	276	Germany	DEU	446	China, Macao SAR	MAC								02	DAIRY PRODUCTS,BIRD EGGS	1	No Quantity							696139			0
S3	2016	2016	2016	2	0	2	Export	276	Germany	DEU	450	Madagascar	MDG								02	DAIRY PRODUCTS,BIRD EGGS	1	No Quantity							681610			0
S3	2016	2016	2016	2	0	2	Export	276	Germany	DEU	458	Malaysia	MYS								02	DAIRY PRODUCTS,BIRD EGGS	1	No Quantity							13295305			0
S3	2016	2016	2016	2	0	2	Export	276	Germany	DEU	462	Maldives	MDV								02	DAIRY PRODUCTS,BIRD EGGS	1	No Quantity							2257066			0
S3	2016	2016	2016	2	0	2	Export	276	Germany	DEU	466	Mali	MLI								02	DAIRY PRODUCTS,BIRD EGGS	1	No Quantity							513356			0
S3	2016	2016	2016	2	0	2	Export	276	Germany	DEU	470	Malta	MLT								02	DAIRY PRODUCTS,BIRD EGGS	1	No Quantity							4839267			0
S3	2016	2016	2016	2	0	2	Export	276	Germany	DEU	478	Mauritania	MRT								02	DAIRY PRODUCTS,BIRD EGGS	1	No Quantity							21743553			0
S3	2016	2016	2016	2	0	2	Export	276	Germany	DEU	480	Mauritius	MUS								02	DAIRY PRODUCTS,BIRD EGGS	1	No Quantity							503066			0
S3	2016	2016	2016	2	0	2	Export	276	Germany	DEU	484	Mexico	MEX								02	DAIRY PRODUCTS,BIRD EGGS	1	No Quantity							15745535			0
S3	2016	2016	2016	2	0	2	Export	276	Germany	DEU	490	Other Asia, nes									02	DAIRY PRODUCTS,BIRD EGGS	1	No Quantity							10220668			0
S3	2016	2016	2016	2	0	2	Export	276	Germany	DEU	496	Mongolia	MNG								02	DAIRY PRODUCTS,BIRD EGGS	1	No Quantity							752331			0
S3	2016	2016	2016	2	0	2	Export	276	Germany	DEU	498	Rep. of Moldova	MDA								02	DAIRY PRODUCTS,BIRD EGGS	1	No Quantity							5882755			0
S3	2016	2016	2016	2	0	2	Export	276	Germany	DEU	499	Montenegro	MNE								02	DAIRY PRODUCTS,BIRD EGGS	1	No Quantity							7897987			0
S3	2016	2016	2016	2	0	2	Export	276	Germany	DEU	504	Morocco	MAR								02	DAIRY PRODUCTS,BIRD EGGS	1	No Quantity							7146886			0
S3	2016	2016	2016	2	0	2	Export	276	Germany	DEU	508	Mozambique	MOZ								02	DAIRY PRODUCTS,BIRD EGGS	1	No Quantity							128430			0
S3	2016	2016	2016	2	0	2	Export	276	Germany	DEU	512	Oman	OMN								02	DAIRY PRODUCTS,BIRD EGGS	1	No Quantity							9763675			0
S3	2016	2016	2016	2	0	2	Export	276	Germany	DEU	516	Namibia	NAM								02	DAIRY PRODUCTS,BIRD EGGS	1	No Quantity							349130			0
S3	2016	2016	2016	2	0	2	Export	276	Germany	DEU	524	Nepal	NPL								02	DAIRY PRODUCTS,BIRD EGGS	1	No Quantity							25362			0
S3	2016	2016	2016	2	0	2	Export	276	Germany	DEU	528	Netherlands	NLD								02	DAIRY PRODUCTS,BIRD EGGS	1	No Quantity							1433042785			0
S3	2016	2016	2016	2	0	2	Export	276	Germany	DEU	531	Curaçao	CUW								02	DAIRY PRODUCTS,BIRD EGGS	1	No Quantity							591134			0
S3	2016	2016	2016	2	0	2	Export	276	Germany	DEU	533	Aruba	ABW								02	DAIRY PRODUCTS,BIRD EGGS	1	No Quantity							290580			0
S3	2016	2016	2016	2	0	2	Export	276	Germany	DEU	534	Saint Maarten	SXM								02	DAIRY PRODUCTS,BIRD EGGS	1	No Quantity							103136			0
S3	2016	2016	2016	2	0	2	Export	276	Germany	DEU	535	Bonaire	BES								02	DAIRY PRODUCTS,BIRD EGGS	1	No Quantity							19900			0
S3	2016	2016	2016	2	0	2	Export	276	Germany	DEU	540	New Caledonia	NCL								02	DAIRY PRODUCTS,BIRD EGGS	1	No Quantity							613290			0
S3	2016	2016	2016	2	0	2	Export	276	Germany	DEU	548	Vanuatu	VUT								02	DAIRY PRODUCTS,BIRD EGGS	1	No Quantity							9560			0
S3	2016	2016	2016	2	0	2	Export	276	Germany	DEU	554	New Zealand	NZL								02	DAIRY PRODUCTS,BIRD EGGS	1	No Quantity							3379652			0
S3	2016	2016	2016	2	0	2	Export	276	Germany	DEU	562	Niger	NER								02	DAIRY PRODUCTS,BIRD EGGS	1	No Quantity							57279			0
S3	2016	2016	2016	2	0	2	Export	276	Germany	DEU	566	Nigeria	NGA								02	DAIRY PRODUCTS,BIRD EGGS	1	No Quantity							12445625			0
S3	2016	2016	2016	2	0	2	Export	276	Germany	DEU	577	Other Africa, nes									02	DAIRY PRODUCTS,BIRD EGGS	1	No Quantity							229174			0
S3	2016	2016	2016	2	0	2	Export	276	Germany	DEU	579	Norway	NOR								02	DAIRY PRODUCTS,BIRD EGGS	1	No Quantity							9757440			0
S3	2016	2016	2016	2	0	2	Export	276	Germany	DEU	586	Pakistan	PAK								02	DAIRY PRODUCTS,BIRD EGGS	1	No Quantity							9457634			0
S3	2016	2016	2016	2	0	2	Export	276	Germany	DEU	591	Panama	PAN								02	DAIRY PRODUCTS,BIRD EGGS	1	No Quantity							125958			0
S3	2016	2016	2016	2	0	2	Export	276	Germany	DEU	600	Paraguay	PRY								02	DAIRY PRODUCTS,BIRD EGGS	1	No Quantity							11458			0
S3	2016	2016	2016	2	0	2	Export	276	Germany	DEU	604	Peru	PER								02	DAIRY PRODUCTS,BIRD EGGS	1	No Quantity							185050			0
S3	2016	2016	2016	2	0	2	Export	276	Germany	DEU	608	Philippines	PHL								02	DAIRY PRODUCTS,BIRD EGGS	1	No Quantity							39921377			0
S3	2016	2016	2016	2	0	2	Export	276	Germany	DEU	616	Poland	POL								02	DAIRY PRODUCTS,BIRD EGGS	1	No Quantity							339388695			0
S3	2016	2016	2016	2	0	2	Export	276	Germany	DEU	620	Portugal	PRT								02	DAIRY PRODUCTS,BIRD EGGS	1	No Quantity							75618355			0
S3	2016	2016	2016	2	0	2	Export	276	Germany	DEU	624	Guinea-Bissau	GNB								02	DAIRY PRODUCTS,BIRD EGGS	1	No Quantity							159636			0
S3	2016	2016	2016	2	0	2	Export	276	Germany	DEU	634	Qatar	QAT								02	DAIRY PRODUCTS,BIRD EGGS	1	No Quantity							3211113			0
S3	2016	2016	2016	2	0	2	Export	276	Germany	DEU	642	Romania	ROU								02	DAIRY PRODUCTS,BIRD EGGS	1	No Quantity							132320928			0
S3	2016	2016	2016	2	0	2	Export	276	Germany	DEU	643	Russian Federation	RUS								02	DAIRY PRODUCTS,BIRD EGGS	1	No Quantity							29697007			0
S3	2016	2016	2016	2	0	2	Export	276	Germany	DEU	646	Rwanda	RWA								02	DAIRY PRODUCTS,BIRD EGGS	1	No Quantity							220159			0
S3	2016	2016	2016	2	0	2	Export	276	Germany	DEU	659	Saint Kitts and Nevis	KNA								02	DAIRY PRODUCTS,BIRD EGGS	1	No Quantity							143502			0
S3	2016	2016	2016	2	0	2	Export	276	Germany	DEU	662	Saint Lucia	LCA								02	DAIRY PRODUCTS,BIRD EGGS	1	No Quantity							395034			0
S3	2016	2016	2016	2	0	2	Export	276	Germany	DEU	666	Saint Pierre and Miquelon	SPM								02	DAIRY PRODUCTS,BIRD EGGS	1	No Quantity							8153			0
S3	2016	2016	2016	2	0	2	Export	276	Germany	DEU	670	Saint Vincent and the Grenadines	VCT								02	DAIRY PRODUCTS,BIRD EGGS	1	No Quantity							327406			0
S3	2016	2016	2016	2	0	2	Export	276	Germany	DEU	674	San Marino	SMR								02	DAIRY PRODUCTS,BIRD EGGS	1	No Quantity							49924			0
S3	2016	2016	2016	2	0	2	Export	276	Germany	DEU	682	Saudi Arabia	SAU								02	DAIRY PRODUCTS,BIRD EGGS	1	No Quantity							87196799			0
S3	2016	2016	2016	2	0	2	Export	276	Germany	DEU	686	Senegal	SEN								02	DAIRY PRODUCTS,BIRD EGGS	1	No Quantity							2052347			0
S3	2016	2016	2016	2	0	2	Export	276	Germany	DEU	688	Serbia	SRB								02	DAIRY PRODUCTS,BIRD EGGS	1	No Quantity							20475098			0
S3	2016	2016	2016	2	0	2	Export	276	Germany	DEU	690	Seychelles	SYC								02	DAIRY PRODUCTS,BIRD EGGS	1	No Quantity							481820			0
S3	2016	2016	2016	2	0	2	Export	276	Germany	DEU	694	Sierra Leone	SLE								02	DAIRY PRODUCTS,BIRD EGGS	1	No Quantity							67387			0
S3	2016	2016	2016	2	0	2	Export	276	Germany	DEU	699	India	IND								02	DAIRY PRODUCTS,BIRD EGGS	1	No Quantity							1729266			0
S3	2016	2016	2016	2	0	2	Export	276	Germany	DEU	702	Singapore	SGP								02	DAIRY PRODUCTS,BIRD EGGS	1	No Quantity							22985058			0
S3	2016	2016	2016	2	0	2	Export	276	Germany	DEU	703	Slovakia	SVK								02	DAIRY PRODUCTS,BIRD EGGS	1	No Quantity							82379174			0
S3	2016	2016	2016	2	0	2	Export	276	Germany	DEU	704	Viet Nam	VNM								02	DAIRY PRODUCTS,BIRD EGGS	1	No Quantity							18248491			0
S3	2016	2016	2016	2	0	2	Export	276	Germany	DEU	705	Slovenia	SVN								02	DAIRY PRODUCTS,BIRD EGGS	1	No Quantity							48852768			0
S3	2016	2016	2016	2	0	2	Export	276	Germany	DEU	706	Somalia	SOM								02	DAIRY PRODUCTS,BIRD EGGS	1	No Quantity							385824			0
S3	2016	2016	2016	2	0	2	Export	276	Germany	DEU	710	South Africa	ZAF								02	DAIRY PRODUCTS,BIRD EGGS	1	No Quantity							11509877			0
S3	2016	2016	2016	2	0	2	Export	276	Germany	DEU	724	Spain	ESP								02	DAIRY PRODUCTS,BIRD EGGS	1	No Quantity							403748085			0
S3	2016	2016	2016	2	0	2	Export	276	Germany	DEU	729	Sudan	SDN								02	DAIRY PRODUCTS,BIRD EGGS	1	No Quantity							678217			0
S3	2016	2016	2016	2	0	2	Export	276	Germany	DEU	740	Suriname	SUR								02	DAIRY PRODUCTS,BIRD EGGS	1	No Quantity							75570			0
S3	2016	2016	2016	2	0	2	Export	276	Germany	DEU	752	Sweden	SWE								02	DAIRY PRODUCTS,BIRD EGGS	1	No Quantity							148756398			0
S3	2016	2016	2016	2	0	2	Export	276	Germany	DEU	757	Switzerland	CHE								02	DAIRY PRODUCTS,BIRD EGGS	1	No Quantity							115626781			0
S3	2016	2016	2016	2	0	2	Export	276	Germany	DEU	760	Syria	SYR								02	DAIRY PRODUCTS,BIRD EGGS	1	No Quantity							2967840			0
S3	2016	2016	2016	2	0	2	Export	276	Germany	DEU	762	Tajikistan	TJK								02	DAIRY PRODUCTS,BIRD EGGS	1	No Quantity							252700			0
S3	2016	2016	2016	2	0	2	Export	276	Germany	DEU	764	Thailand	THA								02	DAIRY PRODUCTS,BIRD EGGS	1	No Quantity							9829135			0
S3	2016	2016	2016	2	0	2	Export	276	Germany	DEU	768	Togo	TGO								02	DAIRY PRODUCTS,BIRD EGGS	1	No Quantity							297810			0
S3	2016	2016	2016	2	0	2	Export	276	Germany	DEU	780	Trinidad and Tobago	TTO								02	DAIRY PRODUCTS,BIRD EGGS	1	No Quantity							4835140			0
S3	2016	2016	2016	2	0	2	Export	276	Germany	DEU	784	United Arab Emirates	ARE								02	DAIRY PRODUCTS,BIRD EGGS	1	No Quantity							44541573			0
S3	2016	2016	2016	2	0	2	Export	276	Germany	DEU	788	Tunisia	TUN								02	DAIRY PRODUCTS,BIRD EGGS	1	No Quantity							567622			0
S3	2016	2016	2016	2	0	2	Export	276	Germany	DEU	792	Turkey	TUR								02	DAIRY PRODUCTS,BIRD EGGS	1	No Quantity							7494693			0
S3	2016	2016	2016	2	0	2	Export	276	Germany	DEU	795	Turkmenistan	TKM								02	DAIRY PRODUCTS,BIRD EGGS	1	No Quantity							1597417			0
S3	2016	2016	2016	2	0	2	Export	276	Germany	DEU	796	Turks and Caicos Isds	TCA								02	DAIRY PRODUCTS,BIRD EGGS	1	No Quantity							428118			0
S3	2016	2016	2016	2	0	2	Export	276	Germany	DEU	804	Ukraine	UKR								02	DAIRY PRODUCTS,BIRD EGGS	1	No Quantity							12135170			0
S3	2016	2016	2016	2	0	2	Export	276	Germany	DEU	807	North Macedonia	MKD								02	DAIRY PRODUCTS,BIRD EGGS	1	No Quantity							12729316			0
S3	2016	2016	2016	2	0	2	Export	276	Germany	DEU	818	Egypt	EGY								02	DAIRY PRODUCTS,BIRD EGGS	1	No Quantity							35831956			0
S3	2016	2016	2016	2	0	2	Export	276	Germany	DEU	826	United Kingdom	GBR								02	DAIRY PRODUCTS,BIRD EGGS	1	No Quantity							448782400			0
S3	2016	2016	2016	2	0	2	Export	276	Germany	DEU	834	United Rep. of Tanzania	TZA								02	DAIRY PRODUCTS,BIRD EGGS	1	No Quantity							126212			0
S3	2016	2016	2016	2	0	2	Export	276	Germany	DEU	837	Bunkers									02	DAIRY PRODUCTS,BIRD EGGS	1	No Quantity							12355982			0
S3	2016	2016	2016	2	0	2	Export	276	Germany	DEU	842	USA	USA								02	DAIRY PRODUCTS,BIRD EGGS	1	No Quantity							68088621			0
S3	2016	2016	2016	2	0	2	Export	276	Germany	DEU	854	Burkina Faso	BFA								02	DAIRY PRODUCTS,BIRD EGGS	1	No Quantity							27328			0
S3	2016	2016	2016	2	0	2	Export	276	Germany	DEU	858	Uruguay	URY								02	DAIRY PRODUCTS,BIRD EGGS	1	No Quantity							159920			0
S3	2016	2016	2016	2	0	2	Export	276	Germany	DEU	860	Uzbekistan	UZB								02	DAIRY PRODUCTS,BIRD EGGS	1	No Quantity							1347373			0
S3	2016	2016	2016	2	0	2	Export	276	Germany	DEU	862	Venezuela	VEN								02	DAIRY PRODUCTS,BIRD EGGS	1	No Quantity							49210			0
S3	2016	2016	2016	2	0	2	Export	276	Germany	DEU	882	Samoa	WSM								02	DAIRY PRODUCTS,BIRD EGGS	1	No Quantity							4271			0
S3	2016	2016	2016	2	0	2	Export	276	Germany	DEU	887	Yemen	YEM								02	DAIRY PRODUCTS,BIRD EGGS	1	No Quantity							4453634			0
S3	2016	2016	2016	2	0	2	Export	288	Ghana	GHA	0	World	WLD								02	DAIRY PRODUCTS,BIRD EGGS	1	No Quantity							5465038			0
S3	2016	2016	2016	2	0	2	Export	288	Ghana	GHA	36	Australia	AUS								02	DAIRY PRODUCTS,BIRD EGGS	1	No Quantity							54			0
S3	2016	2016	2016	2	0	2	Export	288	Ghana	GHA	52	Barbados	BRB								02	DAIRY PRODUCTS,BIRD EGGS	1	No Quantity							39			0
S3	2016	2016	2016	2	0	2	Export	288	Ghana	GHA	56	Belgium	BEL								02	DAIRY PRODUCTS,BIRD EGGS	1	No Quantity							39844			0
S3	2016	2016	2016	2	0	2	Export	288	Ghana	GHA	120	Cameroon	CMR								02	DAIRY PRODUCTS,BIRD EGGS	1	No Quantity							22293			0
S3	2016	2016	2016	2	0	2	Export	288	Ghana	GHA	124	Canada	CAN								02	DAIRY PRODUCTS,BIRD EGGS	1	No Quantity							6999			0
S3	2016	2016	2016	2	0	2	Export	288	Ghana	GHA	156	China	CHN								02	DAIRY PRODUCTS,BIRD EGGS	1	No Quantity							27434			0
S3	2016	2016	2016	2	0	2	Export	288	Ghana	GHA	251	France	FRA								02	DAIRY PRODUCTS,BIRD EGGS	1	No Quantity							3339			0
S3	2016	2016	2016	2	0	2	Export	288	Ghana	GHA	276	Germany	DEU								02	DAIRY PRODUCTS,BIRD EGGS	1	No Quantity							10841			0
S3	2016	2016	2016	2	0	2	Export	288	Ghana	GHA	324	Guinea	GIN								02	DAIRY PRODUCTS,BIRD EGGS	1	No Quantity							80565			0
S3	2016	2016	2016	2	0	2	Export	288	Ghana	GHA	381	Italy	ITA								02	DAIRY PRODUCTS,BIRD EGGS	1	No Quantity							574			0
S3	2016	2016	2016	2	0	2	Export	288	Ghana	GHA	384	Côte d'Ivoire	CIV								02	DAIRY PRODUCTS,BIRD EGGS	1	No Quantity							355962			0
S3	2016	2016	2016	2	0	2	Export	288	Ghana	GHA	392	Japan	JPN								02	DAIRY PRODUCTS,BIRD EGGS	1	No Quantity							463			0
S3	2016	2016	2016	2	0	2	Export	288	Ghana	GHA	528	Netherlands	NLD								02	DAIRY PRODUCTS,BIRD EGGS	1	No Quantity							19			0
S3	2016	2016	2016	2	0	2	Export	288	Ghana	GHA	562	Niger	NER								02	DAIRY PRODUCTS,BIRD EGGS	1	No Quantity							13469			0
S3	2016	2016	2016	2	0	2	Export	288	Ghana	GHA	616	Poland	POL								02	DAIRY PRODUCTS,BIRD EGGS	1	No Quantity							217			0
S3	2016	2016	2016	2	0	2	Export	288	Ghana	GHA	643	Russian Federation	RUS								02	DAIRY PRODUCTS,BIRD EGGS	1	No Quantity							521			0
S3	2016	2016	2016	2	0	2	Export	288	Ghana	GHA	682	Saudi Arabia	SAU								02	DAIRY PRODUCTS,BIRD EGGS	1	No Quantity							132488			0
S3	2016	2016	2016	2	0	2	Export	288	Ghana	GHA	686	Senegal	SEN								02	DAIRY PRODUCTS,BIRD EGGS	1	No Quantity							3822162			0
S3	2016	2016	2016	2	0	2	Export	288	Ghana	GHA	710	South Africa	ZAF								02	DAIRY PRODUCTS,BIRD EGGS	1	No Quantity							900			0
S3	2016	2016	2016	2	0	2	Export	288	Ghana	GHA	752	Sweden	SWE								02	DAIRY PRODUCTS,BIRD EGGS	1	No Quantity							82089			0
S3	2016	2016	2016	2	0	2	Export	288	Ghana	GHA	768	Togo	TGO								02	DAIRY PRODUCTS,BIRD EGGS	1	No Quantity							572361			0
S3	2016	2016	2016	2	0	2	Export	288	Ghana	GHA	780	Trinidad and Tobago	TTO								02	DAIRY PRODUCTS,BIRD EGGS	1	No Quantity							74			0
S3	2016	2016	2016	2	0	2	Export	288	Ghana	GHA	784	United Arab Emirates	ARE								02	DAIRY PRODUCTS,BIRD EGGS	1	No Quantity							52229			0
S3	2016	2016	2016	2	0	2	Export	288	Ghana	GHA	818	Egypt	EGY								02	DAIRY PRODUCTS,BIRD EGGS	1	No Quantity							1641			0
S3	2016	2016	2016	2	0	2	Export	288	Ghana	GHA	826	United Kingdom	GBR								02	DAIRY PRODUCTS,BIRD EGGS	1	No Quantity							3460			0
S3	2016	2016	2016	2	0	2	Export	288	Ghana	GHA	842	USA	USA								02	DAIRY PRODUCTS,BIRD EGGS	1	No Quantity							80721			0
S3	2016	2016	2016	2	0	2	Export	288	Ghana	GHA	854	Burkina Faso	BFA								02	DAIRY PRODUCTS,BIRD EGGS	1	No Quantity							154279			0
S3	2016	2016	2016	2	0	2	Export	276	Germany	DEU	0	World	WLD								03	FISH,CRUSTACEANS,MOLLUSC	1	No Quantity							2491500382			0
S3	2016	2016	2016	2	0	2	Export	276	Germany	DEU	4	Afghanistan	AFG								03	FISH,CRUSTACEANS,MOLLUSC	1	No Quantity							7706			0
S3	2016	2016	2016	2	0	2	Export	276	Germany	DEU	8	Albania	ALB								03	FISH,CRUSTACEANS,MOLLUSC	1	No Quantity							19983			0
S3	2016	2016	2016	2	0	2	Export	276	Germany	DEU	28	Antigua and Barbuda	ATG								03	FISH,CRUSTACEANS,MOLLUSC	1	No Quantity							1368			0
S3	2016	2016	2016	2	0	2	Export	276	Germany	DEU	31	Azerbaijan	AZE								03	FISH,CRUSTACEANS,MOLLUSC	1	No Quantity							87818			0
S3	2016	2016	2016	2	0	2	Export	276	Germany	DEU	32	Argentina	ARG								03	FISH,CRUSTACEANS,MOLLUSC	1	No Quantity							181671			0
S3	2016	2016	2016	2	0	2	Export	276	Germany	DEU	36	Australia	AUS								03	FISH,CRUSTACEANS,MOLLUSC	1	No Quantity							3651083			0
S3	2016	2016	2016	2	0	2	Export	276	Germany	DEU	40	Austria	AUT								03	FISH,CRUSTACEANS,MOLLUSC	1	No Quantity							262997764			0
S3	2016	2016	2016	2	0	2	Export	276	Germany	DEU	44	Bahamas	BHS								03	FISH,CRUSTACEANS,MOLLUSC	1	No Quantity							5541			0
S3	2016	2016	2016	2	0	2	Export	276	Germany	DEU	48	Bahrain	BHR								03	FISH,CRUSTACEANS,MOLLUSC	1	No Quantity							17296			0
S3	2016	2016	2016	2	0	2	Export	276	Germany	DEU	50	Bangladesh	BGD								03	FISH,CRUSTACEANS,MOLLUSC	1	No Quantity							346908			0
S3	2016	2016	2016	2	0	2	Export	276	Germany	DEU	51	Armenia	ARM								03	FISH,CRUSTACEANS,MOLLUSC	1	No Quantity							16176			0
S3	2016	2016	2016	2	0	2	Export	276	Germany	DEU	52	Barbados	BRB								03	FISH,CRUSTACEANS,MOLLUSC	1	No Quantity							11975			0
S3	2016	2016	2016	2	0	2	Export	276	Germany	DEU	56	Belgium	BEL								03	FISH,CRUSTACEANS,MOLLUSC	1	No Quantity							111419995			0
S3	2016	2016	2016	2	0	2	Export	276	Germany	DEU	68	Bolivia (Plurinational State of)	BOL								03	FISH,CRUSTACEANS,MOLLUSC	1	No Quantity							4403			0
S3	2016	2016	2016	2	0	2	Export	276	Germany	DEU	70	Bosnia Herzegovina	BIH								03	FISH,CRUSTACEANS,MOLLUSC	1	No Quantity							302752			0
S3	2016	2016	2016	2	0	2	Export	276	Germany	DEU	76	Brazil	BRA								03	FISH,CRUSTACEANS,MOLLUSC	1	No Quantity							950			0
S3	2016	2016	2016	2	0	2	Export	276	Germany	DEU	92	Br. Virgin Isds	VGB								03	FISH,CRUSTACEANS,MOLLUSC	1	No Quantity							18171			0
S3	2016	2016	2016	2	0	2	Export	276	Germany	DEU	100	Bulgaria	BGR								03	FISH,CRUSTACEANS,MOLLUSC	1	No Quantity							4718297			0
S3	2016	2016	2016	2	0	2	Export	276	Germany	DEU	104	Myanmar	MMR								03	FISH,CRUSTACEANS,MOLLUSC	1	No Quantity							73			0
S3	2016	2016	2016	2	0	2	Export	276	Germany	DEU	112	Belarus	BLR								03	FISH,CRUSTACEANS,MOLLUSC	1	No Quantity							680221			0
S3	2016	2016	2016	2	0	2	Export	276	Germany	DEU	120	Cameroon	CMR								03	FISH,CRUSTACEANS,MOLLUSC	1	No Quantity							147111			0
S3	2016	2016	2016	2	0	2	Export	276	Germany	DEU	124	Canada	CAN								03	FISH,CRUSTACEANS,MOLLUSC	1	No Quantity							7600623			0
S3	2016	2016	2016	2	0	2	Export	276	Germany	DEU	136	Cayman Isds	CYM								03	FISH,CRUSTACEANS,MOLLUSC	1	No Quantity							14592			0
S3	2016	2016	2016	2	0	2	Export	276	Germany	DEU	140	Central African Rep.	CAF								03	FISH,CRUSTACEANS,MOLLUSC	1	No Quantity							1734			0
S3	2016	2016	2016	2	0	2	Export	276	Germany	DEU	144	Sri Lanka	LKA								03	FISH,CRUSTACEANS,MOLLUSC	1	No Quantity							33769			0
S3	2016	2016	2016	2	0	2	Export	276	Germany	DEU	152	Chile	CHL								03	FISH,CRUSTACEANS,MOLLUSC	1	No Quantity							4587749			0
S3	2016	2016	2016	2	0	2	Export	276	Germany	DEU	156	China	CHN								03	FISH,CRUSTACEANS,MOLLUSC	1	No Quantity							12337752			0
S3	2016	2016	2016	2	0	2	Export	276	Germany	DEU	170	Colombia	COL								03	FISH,CRUSTACEANS,MOLLUSC	1	No Quantity							55459			0
S3	2016	2016	2016	2	0	2	Export	276	Germany	DEU	180	Dem. Rep. of the Congo	COD								03	FISH,CRUSTACEANS,MOLLUSC	1	No Quantity							342			0
S3	2016	2016	2016	2	0	2	Export	276	Germany	DEU	188	Costa Rica	CRI								03	FISH,CRUSTACEANS,MOLLUSC	1	No Quantity							123609			0
S3	2016	2016	2016	2	0	2	Export	276	Germany	DEU	191	Croatia	HRV								03	FISH,CRUSTACEANS,MOLLUSC	1	No Quantity							5884336			0
S3	2016	2016	2016	2	0	2	Export	276	Germany	DEU	192	Cuba	CUB								03	FISH,CRUSTACEANS,MOLLUSC	1	No Quantity							973974			0
S3	2016	2016	2016	2	0	2	Export	276	Germany	DEU	196	Cyprus	CYP								03	FISH,CRUSTACEANS,MOLLUSC	1	No Quantity							4643901			0
S3	2016	2016	2016	2	0	2	Export	276	Germany	DEU	203	Czechia	CZE								03	FISH,CRUSTACEANS,MOLLUSC	1	No Quantity							40808054			0
S3	2016	2016	2016	2	0	2	Export	276	Germany	DEU	204	Benin	BEN								03	FISH,CRUSTACEANS,MOLLUSC	1	No Quantity							133			0
S3	2016	2016	2016	2	0	2	Export	276	Germany	DEU	208	Denmark	DNK								03	FISH,CRUSTACEANS,MOLLUSC	1	No Quantity							119991525			0
S3	2016	2016	2016	2	0	2	Export	276	Germany	DEU	214	Dominican Rep.	DOM								03	FISH,CRUSTACEANS,MOLLUSC	1	No Quantity							2183598			0
S3	2016	2016	2016	2	0	2	Export	276	Germany	DEU	226	Equatorial Guinea	GNQ								03	FISH,CRUSTACEANS,MOLLUSC	1	No Quantity							58523			0
S3	2016	2016	2016	2	0	2	Export	276	Germany	DEU	231	Ethiopia	ETH								03	FISH,CRUSTACEANS,MOLLUSC	1	No Quantity							47556			0
S3	2016	2016	2016	2	0	2	Export	276	Germany	DEU	233	Estonia	EST								03	FISH,CRUSTACEANS,MOLLUSC	1	No Quantity							4366618			0
S3	2016	2016	2016	2	0	2	Export	276	Germany	DEU	234	Faeroe Isds	FRO								03	FISH,CRUSTACEANS,MOLLUSC	1	No Quantity							1828874			0
S3	2016	2016	2016	2	0	2	Export	276	Germany	DEU	246	Finland	FIN								03	FISH,CRUSTACEANS,MOLLUSC	1	No Quantity							8534143			0
S3	2016	2016	2016	2	0	2	Export	276	Germany	DEU	251	France	FRA								03	FISH,CRUSTACEANS,MOLLUSC	1	No Quantity							297212858			0
S3	2016	2016	2016	2	0	2	Export	276	Germany	DEU	258	French Polynesia	PYF								03	FISH,CRUSTACEANS,MOLLUSC	1	No Quantity							112659			0
S3	2016	2016	2016	2	0	2	Export	276	Germany	DEU	268	Georgia	GEO								03	FISH,CRUSTACEANS,MOLLUSC	1	No Quantity							296524			0
S3	2016	2016	2016	2	0	2	Export	276	Germany	DEU	270	Gambia	GMB								03	FISH,CRUSTACEANS,MOLLUSC	1	No Quantity							15576			0
S3	2016	2016	2016	2	0	2	Export	276	Germany	DEU	288	Ghana	GHA								03	FISH,CRUSTACEANS,MOLLUSC	1	No Quantity							3547161			0
S3	2016	2016	2016	2	0	2	Export	276	Germany	DEU	292	Gibraltar	GIB								03	FISH,CRUSTACEANS,MOLLUSC	1	No Quantity							816			0
S3	2016	2016	2016	2	0	2	Export	276	Germany	DEU	300	Greece	GRC								03	FISH,CRUSTACEANS,MOLLUSC	1	No Quantity							20379217			0
S3	2016	2016	2016	2	0	2	Export	276	Germany	DEU	304	Greenland	GRL								03	FISH,CRUSTACEANS,MOLLUSC	1	No Quantity							577			0
S3	2016	2016	2016	2	0	2	Export	276	Germany	DEU	320	Guatemala	GTM								03	FISH,CRUSTACEANS,MOLLUSC	1	No Quantity							3085			0
S3	2016	2016	2016	2	0	2	Export	276	Germany	DEU	340	Honduras	HND								03	FISH,CRUSTACEANS,MOLLUSC	1	No Quantity							92663			0
S3	2016	2016	2016	2	0	2	Export	276	Germany	DEU	344	China, Hong Kong SAR	HKG								03	FISH,CRUSTACEANS,MOLLUSC	1	No Quantity							1557810			0
S3	2016	2016	2016	2	0	2	Export	276	Germany	DEU	348	Hungary	HUN								03	FISH,CRUSTACEANS,MOLLUSC	1	No Quantity							12390305			0
S3	2016	2016	2016	2	0	2	Export	276	Germany	DEU	352	Iceland	ISL								03	FISH,CRUSTACEANS,MOLLUSC	1	No Quantity							8214936			0
S3	2016	2016	2016	2	0	2	Export	276	Germany	DEU	360	Indonesia	IDN								03	FISH,CRUSTACEANS,MOLLUSC	1	No Quantity							40455			0
S3	2016	2016	2016	2	0	2	Export	276	Germany	DEU	364	Iran	IRN								03	FISH,CRUSTACEANS,MOLLUSC	1	No Quantity							8967			0
S3	2016	2016	2016	2	0	2	Export	276	Germany	DEU	368	Iraq	IRQ								03	FISH,CRUSTACEANS,MOLLUSC	1	No Quantity							14786			0
S3	2016	2016	2016	2	0	2	Export	276	Germany	DEU	372	Ireland	IRL								03	FISH,CRUSTACEANS,MOLLUSC	1	No Quantity							17381090			0
S3	2016	2016	2016	2	0	2	Export	276	Germany	DEU	376	Israel	ISR								03	FISH,CRUSTACEANS,MOLLUSC	1	No Quantity							4664442			0
S3	2016	2016	2016	2	0	2	Export	276	Germany	DEU	381	Italy	ITA								03	FISH,CRUSTACEANS,MOLLUSC	1	No Quantity							220093212			0
S3	2016	2016	2016	2	0	2	Export	276	Germany	DEU	384	Côte d'Ivoire	CIV								03	FISH,CRUSTACEANS,MOLLUSC	1	No Quantity							460452			0
S3	2016	2016	2016	2	0	2	Export	276	Germany	DEU	388	Jamaica	JAM								03	FISH,CRUSTACEANS,MOLLUSC	1	No Quantity							196			0
S3	2016	2016	2016	2	0	2	Export	276	Germany	DEU	392	Japan	JPN								03	FISH,CRUSTACEANS,MOLLUSC	1	No Quantity							8534274			0
S3	2016	2016	2016	2	0	2	Export	276	Germany	DEU	398	Kazakhstan	KAZ								03	FISH,CRUSTACEANS,MOLLUSC	1	No Quantity							2310			0
S3	2016	2016	2016	2	0	2	Export	276	Germany	DEU	400	Jordan	JOR								03	FISH,CRUSTACEANS,MOLLUSC	1	No Quantity							20571			0
S3	2016	2016	2016	2	0	2	Export	276	Germany	DEU	408	Dem. People's Rep. of Korea	PRK								03	FISH,CRUSTACEANS,MOLLUSC	1	No Quantity							11017			0
S3	2016	2016	2016	2	0	2	Export	276	Germany	DEU	410	Rep. of Korea	KOR								03	FISH,CRUSTACEANS,MOLLUSC	1	No Quantity							233845			0
S3	2016	2016	2016	2	0	2	Export	276	Germany	DEU	417	Kyrgyzstan	KGZ								03	FISH,CRUSTACEANS,MOLLUSC	1	No Quantity							7940			0
S3	2016	2016	2016	2	0	2	Export	276	Germany	DEU	422	Lebanon	LBN								03	FISH,CRUSTACEANS,MOLLUSC	1	No Quantity							406567			0
S3	2016	2016	2016	2	0	2	Export	276	Germany	DEU	428	Latvia	LVA								03	FISH,CRUSTACEANS,MOLLUSC	1	No Quantity							3248382			0
S3	2016	2016	2016	2	0	2	Export	276	Germany	DEU	430	Liberia	LBR								03	FISH,CRUSTACEANS,MOLLUSC	1	No Quantity							186377			0
S3	2016	2016	2016	2	0	2	Export	276	Germany	DEU	440	Lithuania	LTU								03	FISH,CRUSTACEANS,MOLLUSC	1	No Quantity							16387099			0
S3	2016	2016	2016	2	0	2	Export	276	Germany	DEU	442	Luxembourg	LUX								03	FISH,CRUSTACEANS,MOLLUSC	1	No Quantity							6927132			0
S3	2016	2016	2016	2	0	2	Export	276	Germany	DEU	446	China, Macao SAR	MAC								03	FISH,CRUSTACEANS,MOLLUSC	1	No Quantity							239			0
S3	2016	2016	2016	2	0	2	Export	276	Germany	DEU	458	Malaysia	MYS								03	FISH,CRUSTACEANS,MOLLUSC	1	No Quantity							382537			0
S3	2016	2016	2016	2	0	2	Export	276	Germany	DEU	462	Maldives	MDV								03	FISH,CRUSTACEANS,MOLLUSC	1	No Quantity							354169			0
S3	2016	2016	2016	2	0	2	Export	276	Germany	DEU	466	Mali	MLI								03	FISH,CRUSTACEANS,MOLLUSC	1	No Quantity							6562			0
S3	2016	2016	2016	2	0	2	Export	276	Germany	DEU	470	Malta	MLT								03	FISH,CRUSTACEANS,MOLLUSC	1	No Quantity							878868			0
S3	2016	2016	2016	2	0	2	Export	276	Germany	DEU	478	Mauritania	MRT								03	FISH,CRUSTACEANS,MOLLUSC	1	No Quantity							1422946			0
S3	2016	2016	2016	2	0	2	Export	276	Germany	DEU	480	Mauritius	MUS								03	FISH,CRUSTACEANS,MOLLUSC	1	No Quantity							32901			0
S3	2016	2016	2016	2	0	2	Export	276	Germany	DEU	484	Mexico	MEX								03	FISH,CRUSTACEANS,MOLLUSC	1	No Quantity							14865			0
S3	2016	2016	2016	2	0	2	Export	276	Germany	DEU	490	Other Asia, nes									03	FISH,CRUSTACEANS,MOLLUSC	1	No Quantity							506708			0
S3	2016	2016	2016	2	0	2	Export	276	Germany	DEU	496	Mongolia	MNG								03	FISH,CRUSTACEANS,MOLLUSC	1	No Quantity							57385			0
S3	2016	2016	2016	2	0	2	Export	276	Germany	DEU	498	Rep. of Moldova	MDA								03	FISH,CRUSTACEANS,MOLLUSC	1	No Quantity							592685			0
S3	2016	2016	2016	2	0	2	Export	276	Germany	DEU	499	Montenegro	MNE								03	FISH,CRUSTACEANS,MOLLUSC	1	No Quantity							59241			0
S3	2016	2016	2016	2	0	2	Export	276	Germany	DEU	504	Morocco	MAR								03	FISH,CRUSTACEANS,MOLLUSC	1	No Quantity							5183736			0
S3	2016	2016	2016	2	0	2	Export	276	Germany	DEU	512	Oman	OMN								03	FISH,CRUSTACEANS,MOLLUSC	1	No Quantity							105494			0
S3	2016	2016	2016	2	0	2	Export	276	Germany	DEU	516	Namibia	NAM								03	FISH,CRUSTACEANS,MOLLUSC	1	No Quantity							490055			0
S3	2016	2016	2016	2	0	2	Export	276	Germany	DEU	528	Netherlands	NLD								03	FISH,CRUSTACEANS,MOLLUSC	1	No Quantity							397055796			0
S3	2016	2016	2016	2	0	2	Export	276	Germany	DEU	531	Curaçao	CUW								03	FISH,CRUSTACEANS,MOLLUSC	1	No Quantity							64291			0
S3	2016	2016	2016	2	0	2	Export	276	Germany	DEU	533	Aruba	ABW								03	FISH,CRUSTACEANS,MOLLUSC	1	No Quantity							1005			0
S3	2016	2016	2016	2	0	2	Export	276	Germany	DEU	534	Saint Maarten	SXM								03	FISH,CRUSTACEANS,MOLLUSC	1	No Quantity							33708			0
S3	2016	2016	2016	2	0	2	Export	276	Germany	DEU	540	New Caledonia	NCL								03	FISH,CRUSTACEANS,MOLLUSC	1	No Quantity							3968			0
S3	2016	2016	2016	2	0	2	Export	276	Germany	DEU	554	New Zealand	NZL								03	FISH,CRUSTACEANS,MOLLUSC	1	No Quantity							638108			0
S3	2016	2016	2016	2	0	2	Export	276	Germany	DEU	562	Niger	NER								03	FISH,CRUSTACEANS,MOLLUSC	1	No Quantity							783			0
S3	2016	2016	2016	2	0	2	Export	276	Germany	DEU	566	Nigeria	NGA								03	FISH,CRUSTACEANS,MOLLUSC	1	No Quantity							1215259			0
S3	2016	2016	2016	2	0	2	Export	276	Germany	DEU	579	Norway	NOR								03	FISH,CRUSTACEANS,MOLLUSC	1	No Quantity							4643069			0
S3	2016	2016	2016	2	0	2	Export	276	Germany	DEU	584	Marshall Isds	MHL								03	FISH,CRUSTACEANS,MOLLUSC	1	No Quantity							329408			0
S3	2016	2016	2016	2	0	2	Export	276	Germany	DEU	586	Pakistan	PAK								03	FISH,CRUSTACEANS,MOLLUSC	1	No Quantity							466			0
S3	2016	2016	2016	2	0	2	Export	276	Germany	DEU	591	Panama	PAN								03	FISH,CRUSTACEANS,MOLLUSC	1	No Quantity							273			0
S3	2016	2016	2016	2	0	2	Export	276	Germany	DEU	600	Paraguay	PRY								03	FISH,CRUSTACEANS,MOLLUSC	1	No Quantity							39197			0
S3	2016	2016	2016	2	0	2	Export	276	Germany	DEU	604	Peru	PER								03	FISH,CRUSTACEANS,MOLLUSC	1	No Quantity							29464			0
S3	2016	2016	2016	2	0	2	Export	276	Germany	DEU	608	Philippines	PHL								03	FISH,CRUSTACEANS,MOLLUSC	1	No Quantity							237954			0
S3	2016	2016	2016	2	0	2	Export	276	Germany	DEU	616	Poland	POL								03	FISH,CRUSTACEANS,MOLLUSC	1	No Quantity							120400135			0
S3	2016	2016	2016	2	0	2	Export	276	Germany	DEU	620	Portugal	PRT								03	FISH,CRUSTACEANS,MOLLUSC	1	No Quantity							56931658			0
S3	2016	2016	2016	2	0	2	Export	276	Germany	DEU	634	Qatar	QAT								03	FISH,CRUSTACEANS,MOLLUSC	1	No Quantity							136668			0
S3	2016	2016	2016	2	0	2	Export	276	Germany	DEU	642	Romania	ROU								03	FISH,CRUSTACEANS,MOLLUSC	1	No Quantity							17520007			0
S3	2016	2016	2016	2	0	2	Export	276	Germany	DEU	643	Russian Federation	RUS								03	FISH,CRUSTACEANS,MOLLUSC	1	No Quantity							533631			0
S3	2016	2016	2016	2	0	2	Export	276	Germany	DEU	682	Saudi Arabia	SAU								03	FISH,CRUSTACEANS,MOLLUSC	1	No Quantity							944118			0
S3	2016	2016	2016	2	0	2	Export	276	Germany	DEU	688	Serbia	SRB								03	FISH,CRUSTACEANS,MOLLUSC	1	No Quantity							1316194			0
S3	2016	2016	2016	2	0	2	Export	276	Germany	DEU	690	Seychelles	SYC								03	FISH,CRUSTACEANS,MOLLUSC	1	No Quantity							60358			0
S3	2016	2016	2016	2	0	2	Export	276	Germany	DEU	699	India	IND								03	FISH,CRUSTACEANS,MOLLUSC	1	No Quantity							133493			0
S3	2016	2016	2016	2	0	2	Export	276	Germany	DEU	702	Singapore	SGP								03	FISH,CRUSTACEANS,MOLLUSC	1	No Quantity							1747583			0
S3	2016	2016	2016	2	0	2	Export	276	Germany	DEU	703	Slovakia	SVK								03	FISH,CRUSTACEANS,MOLLUSC	1	No Quantity							15325111			0
S3	2016	2016	2016	2	0	2	Export	276	Germany	DEU	704	Viet Nam	VNM								03	FISH,CRUSTACEANS,MOLLUSC	1	No Quantity							10508360			0
S3	2016	2016	2016	2	0	2	Export	276	Germany	DEU	705	Slovenia	SVN								03	FISH,CRUSTACEANS,MOLLUSC	1	No Quantity							7199754			0
S3	2016	2016	2016	2	0	2	Export	276	Germany	DEU	706	Somalia	SOM								03	FISH,CRUSTACEANS,MOLLUSC	1	No Quantity							10322			0
S3	2016	2016	2016	2	0	2	Export	276	Germany	DEU	710	South Africa	ZAF								03	FISH,CRUSTACEANS,MOLLUSC	1	No Quantity							165593			0
S3	2016	2016	2016	2	0	2	Export	276	Germany	DEU	724	Spain	ESP								03	FISH,CRUSTACEANS,MOLLUSC	1	No Quantity							82969339			0
S3	2016	2016	2016	2	0	2	Export	276	Germany	DEU	752	Sweden	SWE								03	FISH,CRUSTACEANS,MOLLUSC	1	No Quantity							32221595			0
S3	2016	2016	2016	2	0	2	Export	276	Germany	DEU	757	Switzerland	CHE								03	FISH,CRUSTACEANS,MOLLUSC	1	No Quantity							120015716			0
S3	2016	2016	2016	2	0	2	Export	276	Germany	DEU	764	Thailand	THA								03	FISH,CRUSTACEANS,MOLLUSC	1	No Quantity							935246			0
S3	2016	2016	2016	2	0	2	Export	276	Germany	DEU	768	Togo	TGO								03	FISH,CRUSTACEANS,MOLLUSC	1	No Quantity							1244			0
S3	2016	2016	2016	2	0	2	Export	276	Germany	DEU	784	United Arab Emirates	ARE								03	FISH,CRUSTACEANS,MOLLUSC	1	No Quantity							1659151			0
S3	2016	2016	2016	2	0	2	Export	276	Germany	DEU	788	Tunisia	TUN								03	FISH,CRUSTACEANS,MOLLUSC	1	No Quantity							60590			0
S3	2016	2016	2016	2	0	2	Export	276	Germany	DEU	792	Turkey	TUR								03	FISH,CRUSTACEANS,MOLLUSC	1	No Quantity							2496516			0
S3	2016	2016	2016	2	0	2	Export	276	Germany	DEU	795	Turkmenistan	TKM								03	FISH,CRUSTACEANS,MOLLUSC	1	No Quantity							97613			0
S3	2016	2016	2016	2	0	2	Export	276	Germany	DEU	804	Ukraine	UKR								03	FISH,CRUSTACEANS,MOLLUSC	1	No Quantity							2429226			0
S3	2016	2016	2016	2	0	2	Export	276	Germany	DEU	807	North Macedonia	MKD								03	FISH,CRUSTACEANS,MOLLUSC	1	No Quantity							102162			0
S3	2016	2016	2016	2	0	2	Export	276	Germany	DEU	818	Egypt	EGY								03	FISH,CRUSTACEANS,MOLLUSC	1	No Quantity							3979884			0
S3	2016	2016	2016	2	0	2	Export	276	Germany	DEU	826	United Kingdom	GBR								03	FISH,CRUSTACEANS,MOLLUSC	1	No Quantity							274808234			0
S3	2016	2016	2016	2	0	2	Export	276	Germany	DEU	837	Bunkers									03	FISH,CRUSTACEANS,MOLLUSC	1	No Quantity							16955178			0
S3	2016	2016	2016	2	0	2	Export	276	Germany	DEU	842	USA	USA								03	FISH,CRUSTACEANS,MOLLUSC	1	No Quantity							83993964			0
S3	2016	2016	2016	2	0	2	Export	276	Germany	DEU	858	Uruguay	URY								03	FISH,CRUSTACEANS,MOLLUSC	1	No Quantity							289911			0
S3	2016	2016	2016	2	0	2	Export	276	Germany	DEU	862	Venezuela	VEN								03	FISH,CRUSTACEANS,MOLLUSC	1	No Quantity							3265			0
S3	2016	2016	2016	2	0	2	Export	288	Ghana	GHA	0	World	WLD								03	FISH,CRUSTACEANS,MOLLUSC	1	No Quantity							11928779			0
S3	2016	2016	2016	2	0	2	Export	288	Ghana	GHA	36	Australia	AUS								03	FISH,CRUSTACEANS,MOLLUSC	1	No Quantity							11925			0
S3	2016	2016	2016	2	0	2	Export	288	Ghana	GHA	56	Belgium	BEL								03	FISH,CRUSTACEANS,MOLLUSC	1	No Quantity							366			0
S3	2016	2016	2016	2	0	2	Export	288	Ghana	GHA	124	Canada	CAN								03	FISH,CRUSTACEANS,MOLLUSC	1	No Quantity							24737			0
S3	2016	2016	2016	2	0	2	Export	288	Ghana	GHA	156	China	CHN								03	FISH,CRUSTACEANS,MOLLUSC	1	No Quantity							4521537			0
S3	2016	2016	2016	2	0	2	Export	288	Ghana	GHA	300	Greece	GRC								03	FISH,CRUSTACEANS,MOLLUSC	1	No Quantity							95797			0
S3	2016	2016	2016	2	0	2	Export	288	Ghana	GHA	344	China, Hong Kong SAR	HKG								03	FISH,CRUSTACEANS,MOLLUSC	1	No Quantity							99			0
S3	2016	2016	2016	2	0	2	Export	288	Ghana	GHA	364	Iran	IRN								03	FISH,CRUSTACEANS,MOLLUSC	1	No Quantity							804058			0
S3	2016	2016	2016	2	0	2	Export	288	Ghana	GHA	381	Italy	ITA								03	FISH,CRUSTACEANS,MOLLUSC	1	No Quantity							493085			0
S3	2016	2016	2016	2	0	2	Export	288	Ghana	GHA	384	Côte d'Ivoire	CIV								03	FISH,CRUSTACEANS,MOLLUSC	1	No Quantity							2619686			0
S3	2016	2016	2016	2	0	2	Export	288	Ghana	GHA	392	Japan	JPN								03	FISH,CRUSTACEANS,MOLLUSC	1	No Quantity							163041			0
S3	2016	2016	2016	2	0	2	Export	288	Ghana	GHA	410	Rep. of Korea	KOR								03	FISH,CRUSTACEANS,MOLLUSC	1	No Quantity							1654217			0
S3	2016	2016	2016	2	0	2	Export	288	Ghana	GHA	490	Other Asia, nes									03	FISH,CRUSTACEANS,MOLLUSC	1	No Quantity							8627			0
S3	2016	2016	2016	2	0	2	Export	288	Ghana	GHA	562	Niger	NER								03	FISH,CRUSTACEANS,MOLLUSC	1	No Quantity							2291			0
S3	2016	2016	2016	2	0	2	Export	288	Ghana	GHA	620	Portugal	PRT								03	FISH,CRUSTACEANS,MOLLUSC	1	No Quantity							470514			0
S3	2016	2016	2016	2	0	2	Export	288	Ghana	GHA	710	South Africa	ZAF								03	FISH,CRUSTACEANS,MOLLUSC	1	No Quantity							303			0
S3	2016	2016	2016	2	0	2	Export	288	Ghana	GHA	724	Spain	ESP								03	FISH,CRUSTACEANS,MOLLUSC	1	No Quantity							909097			0
S3	2016	2016	2016	2	0	2	Export	288	Ghana	GHA	768	Togo	TGO								03	FISH,CRUSTACEANS,MOLLUSC	1	No Quantity							109762			0
S3	2016	2016	2016	2	0	2	Export	288	Ghana	GHA	780	Trinidad and Tobago	TTO								03	FISH,CRUSTACEANS,MOLLUSC	1	No Quantity							27			0
S3	2016	2016	2016	2	0	2	Export	288	Ghana	GHA	784	United Arab Emirates	ARE								03	FISH,CRUSTACEANS,MOLLUSC	1	No Quantity							50			0
S3	2016	2016	2016	2	0	2	Export	288	Ghana	GHA	826	United Kingdom	GBR								03	FISH,CRUSTACEANS,MOLLUSC	1	No Quantity							1240			0
S3	2016	2016	2016	2	0	2	Export	288	Ghana	GHA	842	USA	USA								03	FISH,CRUSTACEANS,MOLLUSC	1	No Quantity							21336			0
S3	2016	2016	2016	2	0	2	Export	288	Ghana	GHA	854	Burkina Faso	BFA								03	FISH,CRUSTACEANS,MOLLUSC	1	No Quantity							16984			0
S3	2016	2016	2016	2	0	2	Export	276	Germany	DEU	0	World	WLD								04	CEREALS,CEREAL PREPRTNS.	1	No Quantity							8437250302			0
S3	2016	2016	2016	2	0	2	Export	276	Germany	DEU	4	Afghanistan	AFG								04	CEREALS,CEREAL PREPRTNS.	1	No Quantity							131173			0
S3	2016	2016	2016	2	0	2	Export	276	Germany	DEU	8	Albania	ALB								04	CEREALS,CEREAL PREPRTNS.	1	No Quantity							1337660			0
S3	2016	2016	2016	2	0	2	Export	276	Germany	DEU	12	Algeria	DZA								04	CEREALS,CEREAL PREPRTNS.	1	No Quantity							128023112			0
S3	2016	2016	2016	2	0	2	Export	276	Germany	DEU	16	American Samoa	ASM								04	CEREALS,CEREAL PREPRTNS.	1	No Quantity							846			0
S3	2016	2016	2016	2	0	2	Export	276	Germany	DEU	20	Andorra	AND								04	CEREALS,CEREAL PREPRTNS.	1	No Quantity							229070			0
S3	2016	2016	2016	2	0	2	Export	276	Germany	DEU	24	Angola	AGO								04	CEREALS,CEREAL PREPRTNS.	1	No Quantity							12973382			0
S3	2016	2016	2016	2	0	2	Export	276	Germany	DEU	28	Antigua and Barbuda	ATG								04	CEREALS,CEREAL PREPRTNS.	1	No Quantity							567			0
S3	2016	2016	2016	2	0	2	Export	276	Germany	DEU	31	Azerbaijan	AZE								04	CEREALS,CEREAL PREPRTNS.	1	No Quantity							2946435			0
S3	2016	2016	2016	2	0	2	Export	276	Germany	DEU	32	Argentina	ARG								04	CEREALS,CEREAL PREPRTNS.	1	No Quantity							699094			0
S3	2016	2016	2016	2	0	2	Export	276	Germany	DEU	36	Australia	AUS								04	CEREALS,CEREAL PREPRTNS.	1	No Quantity							39415844			0
S3	2016	2016	2016	2	0	2	Export	276	Germany	DEU	40	Austria	AUT								04	CEREALS,CEREAL PREPRTNS.	1	No Quantity							593080365			0
S3	2016	2016	2016	2	0	2	Export	276	Germany	DEU	44	Bahamas	BHS								04	CEREALS,CEREAL PREPRTNS.	1	No Quantity							357446			0
S3	2016	2016	2016	2	0	2	Export	276	Germany	DEU	48	Bahrain	BHR								04	CEREALS,CEREAL PREPRTNS.	1	No Quantity							2908240			0
S3	2016	2016	2016	2	0	2	Export	276	Germany	DEU	50	Bangladesh	BGD								04	CEREALS,CEREAL PREPRTNS.	1	No Quantity							36093			0
S3	2016	2016	2016	2	0	2	Export	276	Germany	DEU	51	Armenia	ARM								04	CEREALS,CEREAL PREPRTNS.	1	No Quantity							221165			0
S3	2016	2016	2016	2	0	2	Export	276	Germany	DEU	52	Barbados	BRB								04	CEREALS,CEREAL PREPRTNS.	1	No Quantity							2547			0
S3	2016	2016	2016	2	0	2	Export	276	Germany	DEU	56	Belgium	BEL								04	CEREALS,CEREAL PREPRTNS.	1	No Quantity							529183219			0
S3	2016	2016	2016	2	0	2	Export	276	Germany	DEU	68	Bolivia (Plurinational State of)	BOL								04	CEREALS,CEREAL PREPRTNS.	1	No Quantity							42151			0
S3	2016	2016	2016	2	0	2	Export	276	Germany	DEU	70	Bosnia Herzegovina	BIH								04	CEREALS,CEREAL PREPRTNS.	1	No Quantity							3778072			0
S3	2016	2016	2016	2	0	2	Export	276	Germany	DEU	76	Brazil	BRA								04	CEREALS,CEREAL PREPRTNS.	1	No Quantity							9141613			0
S3	2016	2016	2016	2	0	2	Export	276	Germany	DEU	96	Brunei Darussalam	BRN								04	CEREALS,CEREAL PREPRTNS.	1	No Quantity							185626			0
S3	2016	2016	2016	2	0	2	Export	276	Germany	DEU	100	Bulgaria	BGR								04	CEREALS,CEREAL PREPRTNS.	1	No Quantity							15359586			0
S3	2016	2016	2016	2	0	2	Export	276	Germany	DEU	104	Myanmar	MMR								04	CEREALS,CEREAL PREPRTNS.	1	No Quantity							310125			0
S3	2016	2016	2016	2	0	2	Export	276	Germany	DEU	108	Burundi	BDI								04	CEREALS,CEREAL PREPRTNS.	1	No Quantity							2598404			0
S3	2016	2016	2016	2	0	2	Export	276	Germany	DEU	112	Belarus	BLR								04	CEREALS,CEREAL PREPRTNS.	1	No Quantity							3916181			0
S3	2016	2016	2016	2	0	2	Export	276	Germany	DEU	116	Cambodia	KHM								04	CEREALS,CEREAL PREPRTNS.	1	No Quantity							3240129			0
S3	2016	2016	2016	2	0	2	Export	276	Germany	DEU	120	Cameroon	CMR								04	CEREALS,CEREAL PREPRTNS.	1	No Quantity							9709521			0
S3	2016	2016	2016	2	0	2	Export	276	Germany	DEU	124	Canada	CAN								04	CEREALS,CEREAL PREPRTNS.	1	No Quantity							33425005			0
S3	2016	2016	2016	2	0	2	Export	276	Germany	DEU	132	Cabo Verde	CPV								04	CEREALS,CEREAL PREPRTNS.	1	No Quantity							10621			0
S3	2016	2016	2016	2	0	2	Export	276	Germany	DEU	136	Cayman Isds	CYM								04	CEREALS,CEREAL PREPRTNS.	1	No Quantity							124524			0
S3	2016	2016	2016	2	0	2	Export	276	Germany	DEU	140	Central African Rep.	CAF								04	CEREALS,CEREAL PREPRTNS.	1	No Quantity							10052			0
S3	2016	2016	2016	2	0	2	Export	276	Germany	DEU	144	Sri Lanka	LKA								04	CEREALS,CEREAL PREPRTNS.	1	No Quantity							11718277			0
S3	2016	2016	2016	2	0	2	Export	276	Germany	DEU	152	Chile	CHL								04	CEREALS,CEREAL PREPRTNS.	1	No Quantity							10025269			0
S3	2016	2016	2016	2	0	2	Export	276	Germany	DEU	156	China	CHN								04	CEREALS,CEREAL PREPRTNS.	1	No Quantity							26136054			0
S3	2016	2016	2016	2	0	2	Export	276	Germany	DEU	170	Colombia	COL								04	CEREALS,CEREAL PREPRTNS.	1	No Quantity							2469680			0
S3	2016	2016	2016	2	0	2	Export	276	Germany	DEU	178	Congo	COG								04	CEREALS,CEREAL PREPRTNS.	1	No Quantity							400588			0
S3	2016	2016	2016	2	0	2	Export	276	Germany	DEU	180	Dem. Rep. of the Congo	COD								04	CEREALS,CEREAL PREPRTNS.	1	No Quantity							9029897			0
S3	2016	2016	2016	2	0	2	Export	276	Germany	DEU	188	Costa Rica	CRI								04	CEREALS,CEREAL PREPRTNS.	1	No Quantity							4999187			0
S3	2016	2016	2016	2	0	2	Export	276	Germany	DEU	191	Croatia	HRV								04	CEREALS,CEREAL PREPRTNS.	1	No Quantity							33573164			0
S3	2016	2016	2016	2	0	2	Export	276	Germany	DEU	192	Cuba	CUB								04	CEREALS,CEREAL PREPRTNS.	1	No Quantity							39510455			0
S3	2016	2016	2016	2	0	2	Export	276	Germany	DEU	196	Cyprus	CYP								04	CEREALS,CEREAL PREPRTNS.	1	No Quantity							8967362			0
S3	2016	2016	2016	2	0	2	Export	276	Germany	DEU	203	Czechia	CZE								04	CEREALS,CEREAL PREPRTNS.	1	No Quantity							112373896			0
S3	2016	2016	2016	2	0	2	Export	276	Germany	DEU	204	Benin	BEN								04	CEREALS,CEREAL PREPRTNS.	1	No Quantity							30916			0
S3	2016	2016	2016	2	0	2	Export	276	Germany	DEU	208	Denmark	DNK								04	CEREALS,CEREAL PREPRTNS.	1	No Quantity							214427956			0
S3	2016	2016	2016	2	0	2	Export	276	Germany	DEU	214	Dominican Rep.	DOM								04	CEREALS,CEREAL PREPRTNS.	1	No Quantity							1649533			0
S3	2016	2016	2016	2	0	2	Export	276	Germany	DEU	218	Ecuador	ECU								04	CEREALS,CEREAL PREPRTNS.	1	No Quantity							200804			0
S3	2016	2016	2016	2	0	2	Export	276	Germany	DEU	222	El Salvador	SLV								04	CEREALS,CEREAL PREPRTNS.	1	No Quantity							96495			0
S3	2016	2016	2016	2	0	2	Export	276	Germany	DEU	226	Equatorial Guinea	GNQ								04	CEREALS,CEREAL PREPRTNS.	1	No Quantity							3519			0
S3	2016	2016	2016	2	0	2	Export	276	Germany	DEU	231	Ethiopia	ETH								04	CEREALS,CEREAL PREPRTNS.	1	No Quantity							8739338			0
S3	2016	2016	2016	2	0	2	Export	276	Germany	DEU	232	Eritrea	ERI								04	CEREALS,CEREAL PREPRTNS.	1	No Quantity							89			0
S3	2016	2016	2016	2	0	2	Export	276	Germany	DEU	233	Estonia	EST								04	CEREALS,CEREAL PREPRTNS.	1	No Quantity							7180132			0
S3	2016	2016	2016	2	0	2	Export	276	Germany	DEU	234	Faeroe Isds	FRO								04	CEREALS,CEREAL PREPRTNS.	1	No Quantity							88259			0
S3	2016	2016	2016	2	0	2	Export	276	Germany	DEU	242	Fiji	FJI								04	CEREALS,CEREAL PREPRTNS.	1	No Quantity							1264			0
S3	2016	2016	2016	2	0	2	Export	276	Germany	DEU	246	Finland	FIN								04	CEREALS,CEREAL PREPRTNS.	1	No Quantity							79915767			0
S3	2016	2016	2016	2	0	2	Export	276	Germany	DEU	251	France	FRA								04	CEREALS,CEREAL PREPRTNS.	1	No Quantity							796962214			0
S3	2016	2016	2016	2	0	2	Export	276	Germany	DEU	258	French Polynesia	PYF								04	CEREALS,CEREAL PREPRTNS.	1	No Quantity							147714			0
S3	2016	2016	2016	2	0	2	Export	276	Germany	DEU	262	Djibouti	DJI								04	CEREALS,CEREAL PREPRTNS.	1	No Quantity							49300			0
S3	2016	2016	2016	2	0	2	Export	276	Germany	DEU	266	Gabon	GAB								04	CEREALS,CEREAL PREPRTNS.	1	No Quantity							28046			0
S3	2016	2016	2016	2	0	2	Export	276	Germany	DEU	268	Georgia	GEO								04	CEREALS,CEREAL PREPRTNS.	1	No Quantity							2048257			0
S3	2016	2016	2016	2	0	2	Export	276	Germany	DEU	270	Gambia	GMB								04	CEREALS,CEREAL PREPRTNS.	1	No Quantity							198853			0
S3	2016	2016	2016	2	0	2	Export	276	Germany	DEU	275	State of Palestine	PSE								04	CEREALS,CEREAL PREPRTNS.	1	No Quantity							436598			0
S3	2016	2016	2016	2	0	2	Export	276	Germany	DEU	288	Ghana	GHA								04	CEREALS,CEREAL PREPRTNS.	1	No Quantity							4430253			0
S3	2016	2016	2016	2	0	2	Export	276	Germany	DEU	292	Gibraltar	GIB								04	CEREALS,CEREAL PREPRTNS.	1	No Quantity							17711			0
S3	2016	2016	2016	2	0	2	Export	276	Germany	DEU	300	Greece	GRC								04	CEREALS,CEREAL PREPRTNS.	1	No Quantity							59542129			0
S3	2016	2016	2016	2	0	2	Export	276	Germany	DEU	304	Greenland	GRL								04	CEREALS,CEREAL PREPRTNS.	1	No Quantity							16380			0
S3	2016	2016	2016	2	0	2	Export	276	Germany	DEU	320	Guatemala	GTM								04	CEREALS,CEREAL PREPRTNS.	1	No Quantity							235615			0
S3	2016	2016	2016	2	0	2	Export	276	Germany	DEU	324	Guinea	GIN								04	CEREALS,CEREAL PREPRTNS.	1	No Quantity							51994487			0
S3	2016	2016	2016	2	0	2	Export	276	Germany	DEU	328	Guyana	GUY								04	CEREALS,CEREAL PREPRTNS.	1	No Quantity							200205			0
S3	2016	2016	2016	2	0	2	Export	276	Germany	DEU	340	Honduras	HND								04	CEREALS,CEREAL PREPRTNS.	1	No Quantity							91495			0
S3	2016	2016	2016	2	0	2	Export	276	Germany	DEU	344	China, Hong Kong SAR	HKG								04	CEREALS,CEREAL PREPRTNS.	1	No Quantity							12588683			0
S3	2016	2016	2016	2	0	2	Export	276	Germany	DEU	348	Hungary	HUN								04	CEREALS,CEREAL PREPRTNS.	1	No Quantity							61652040			0
S3	2016	2016	2016	2	0	2	Export	276	Germany	DEU	352	Iceland	ISL								04	CEREALS,CEREAL PREPRTNS.	1	No Quantity							8607483			0
S3	2016	2016	2016	2	0	2	Export	276	Germany	DEU	360	Indonesia	IDN								04	CEREALS,CEREAL PREPRTNS.	1	No Quantity							1643737			0
S3	2016	2016	2016	2	0	2	Export	276	Germany	DEU	364	Iran	IRN								04	CEREALS,CEREAL PREPRTNS.	1	No Quantity							172031203			0
S3	2016	2016	2016	2	0	2	Export	276	Germany	DEU	368	Iraq	IRQ								04	CEREALS,CEREAL PREPRTNS.	1	No Quantity							3400523			0
S3	2016	2016	2016	2	0	2	Export	276	Germany	DEU	372	Ireland	IRL								04	CEREALS,CEREAL PREPRTNS.	1	No Quantity							59049419			0
S3	2016	2016	2016	2	0	2	Export	276	Germany	DEU	376	Israel	ISR								04	CEREALS,CEREAL PREPRTNS.	1	No Quantity							30596912			0
S3	2016	2016	2016	2	0	2	Export	276	Germany	DEU	381	Italy	ITA								04	CEREALS,CEREAL PREPRTNS.	1	No Quantity							512100167			0
S3	2016	2016	2016	2	0	2	Export	276	Germany	DEU	384	Côte d'Ivoire	CIV								04	CEREALS,CEREAL PREPRTNS.	1	No Quantity							2395260			0
S3	2016	2016	2016	2	0	2	Export	276	Germany	DEU	388	Jamaica	JAM								04	CEREALS,CEREAL PREPRTNS.	1	No Quantity							2509599			0
S3	2016	2016	2016	2	0	2	Export	276	Germany	DEU	392	Japan	JPN								04	CEREALS,CEREAL PREPRTNS.	1	No Quantity							37271575			0
S3	2016	2016	2016	2	0	2	Export	276	Germany	DEU	398	Kazakhstan	KAZ								04	CEREALS,CEREAL PREPRTNS.	1	No Quantity							1722289			0
S3	2016	2016	2016	2	0	2	Export	276	Germany	DEU	400	Jordan	JOR								04	CEREALS,CEREAL PREPRTNS.	1	No Quantity							11773956			0
S3	2016	2016	2016	2	0	2	Export	276	Germany	DEU	404	Kenya	KEN								04	CEREALS,CEREAL PREPRTNS.	1	No Quantity							49502173			0
S3	2016	2016	2016	2	0	2	Export	276	Germany	DEU	408	Dem. People's Rep. of Korea	PRK								04	CEREALS,CEREAL PREPRTNS.	1	No Quantity							61875			0
S3	2016	2016	2016	2	0	2	Export	276	Germany	DEU	410	Rep. of Korea	KOR								04	CEREALS,CEREAL PREPRTNS.	1	No Quantity							16340800			0
S3	2016	2016	2016	2	0	2	Export	276	Germany	DEU	414	Kuwait	KWT								04	CEREALS,CEREAL PREPRTNS.	1	No Quantity							10037806			0
S3	2016	2016	2016	2	0	2	Export	276	Germany	DEU	417	Kyrgyzstan	KGZ								04	CEREALS,CEREAL PREPRTNS.	1	No Quantity							79669			0
S3	2016	2016	2016	2	0	2	Export	276	Germany	DEU	418	Lao People's Dem. Rep.	LAO								04	CEREALS,CEREAL PREPRTNS.	1	No Quantity							2510575			0
S3	2016	2016	2016	2	0	2	Export	276	Germany	DEU	422	Lebanon	LBN								04	CEREALS,CEREAL PREPRTNS.	1	No Quantity							4431965			0
S3	2016	2016	2016	2	0	2	Export	276	Germany	DEU	428	Latvia	LVA								04	CEREALS,CEREAL PREPRTNS.	1	No Quantity							7446540			0
S3	2016	2016	2016	2	0	2	Export	276	Germany	DEU	430	Liberia	LBR								04	CEREALS,CEREAL PREPRTNS.	1	No Quantity							456996			0
S3	2016	2016	2016	2	0	2	Export	276	Germany	DEU	434	Libya	LBY								04	CEREALS,CEREAL PREPRTNS.	1	No Quantity							19205602			0
S3	2016	2016	2016	2	0	2	Export	276	Germany	DEU	440	Lithuania	LTU								04	CEREALS,CEREAL PREPRTNS.	1	No Quantity							11056433			0
S3	2016	2016	2016	2	0	2	Export	276	Germany	DEU	442	Luxembourg	LUX								04	CEREALS,CEREAL PREPRTNS.	1	No Quantity							38265999			0
S3	2016	2016	2016	2	0	2	Export	276	Germany	DEU	446	China, Macao SAR	MAC								04	CEREALS,CEREAL PREPRTNS.	1	No Quantity							5905			0
S3	2016	2016	2016	2	0	2	Export	276	Germany	DEU	450	Madagascar	MDG								04	CEREALS,CEREAL PREPRTNS.	1	No Quantity							19397			0
S3	2016	2016	2016	2	0	2	Export	276	Germany	DEU	454	Malawi	MWI								04	CEREALS,CEREAL PREPRTNS.	1	No Quantity							1049932			0
S3	2016	2016	2016	2	0	2	Export	276	Germany	DEU	458	Malaysia	MYS								04	CEREALS,CEREAL PREPRTNS.	1	No Quantity							12806316			0
S3	2016	2016	2016	2	0	2	Export	276	Germany	DEU	462	Maldives	MDV								04	CEREALS,CEREAL PREPRTNS.	1	No Quantity							860025			0
S3	2016	2016	2016	2	0	2	Export	276	Germany	DEU	466	Mali	MLI								04	CEREALS,CEREAL PREPRTNS.	1	No Quantity							1214397			0
S3	2016	2016	2016	2	0	2	Export	276	Germany	DEU	470	Malta	MLT								04	CEREALS,CEREAL PREPRTNS.	1	No Quantity							5938851			0
S3	2016	2016	2016	2	0	2	Export	276	Germany	DEU	478	Mauritania	MRT								04	CEREALS,CEREAL PREPRTNS.	1	No Quantity							4925133			0
S3	2016	2016	2016	2	0	2	Export	276	Germany	DEU	480	Mauritius	MUS								04	CEREALS,CEREAL PREPRTNS.	1	No Quantity							302741			0
S3	2016	2016	2016	2	0	2	Export	276	Germany	DEU	484	Mexico	MEX								04	CEREALS,CEREAL PREPRTNS.	1	No Quantity							7275588			0
S3	2016	2016	2016	2	0	2	Export	276	Germany	DEU	490	Other Asia, nes									04	CEREALS,CEREAL PREPRTNS.	1	No Quantity							3056614			0
S3	2016	2016	2016	2	0	2	Export	276	Germany	DEU	496	Mongolia	MNG								04	CEREALS,CEREAL PREPRTNS.	1	No Quantity							1540212			0
S3	2016	2016	2016	2	0	2	Export	276	Germany	DEU	498	Rep. of Moldova	MDA								04	CEREALS,CEREAL PREPRTNS.	1	No Quantity							1776070			0
S3	2016	2016	2016	2	0	2	Export	276	Germany	DEU	499	Montenegro	MNE								04	CEREALS,CEREAL PREPRTNS.	1	No Quantity							426998			0
S3	2016	2016	2016	2	0	2	Export	276	Germany	DEU	504	Morocco	MAR								04	CEREALS,CEREAL PREPRTNS.	1	No Quantity							26810026			0
S3	2016	2016	2016	2	0	2	Export	276	Germany	DEU	508	Mozambique	MOZ								04	CEREALS,CEREAL PREPRTNS.	1	No Quantity							14116904			0
S3	2016	2016	2016	2	0	2	Export	276	Germany	DEU	512	Oman	OMN								04	CEREALS,CEREAL PREPRTNS.	1	No Quantity							43325187			0
S3	2016	2016	2016	2	0	2	Export	276	Germany	DEU	516	Namibia	NAM								04	CEREALS,CEREAL PREPRTNS.	1	No Quantity							15106811			0
S3	2016	2016	2016	2	0	2	Export	276	Germany	DEU	524	Nepal	NPL								04	CEREALS,CEREAL PREPRTNS.	1	No Quantity							771728			0
S3	2016	2016	2016	2	0	2	Export	276	Germany	DEU	528	Netherlands	NLD								04	CEREALS,CEREAL PREPRTNS.	1	No Quantity							1152464244			0
S3	2016	2016	2016	2	0	2	Export	276	Germany	DEU	531	Curaçao	CUW								04	CEREALS,CEREAL PREPRTNS.	1	No Quantity							98783			0
S3	2016	2016	2016	2	0	2	Export	276	Germany	DEU	533	Aruba	ABW								04	CEREALS,CEREAL PREPRTNS.	1	No Quantity							278367			0
S3	2016	2016	2016	2	0	2	Export	276	Germany	DEU	540	New Caledonia	NCL								04	CEREALS,CEREAL PREPRTNS.	1	No Quantity							1328			0
S3	2016	2016	2016	2	0	2	Export	276	Germany	DEU	548	Vanuatu	VUT								04	CEREALS,CEREAL PREPRTNS.	1	No Quantity							44456			0
S3	2016	2016	2016	2	0	2	Export	276	Germany	DEU	554	New Zealand	NZL								04	CEREALS,CEREAL PREPRTNS.	1	No Quantity							2091503			0
S3	2016	2016	2016	2	0	2	Export	276	Germany	DEU	558	Nicaragua	NIC								04	CEREALS,CEREAL PREPRTNS.	1	No Quantity							3311629			0
S3	2016	2016	2016	2	0	2	Export	276	Germany	DEU	562	Niger	NER								04	CEREALS,CEREAL PREPRTNS.	1	No Quantity							297346			0
S3	2016	2016	2016	2	0	2	Export	276	Germany	DEU	566	Nigeria	NGA								04	CEREALS,CEREAL PREPRTNS.	1	No Quantity							21959422			0
S3	2016	2016	2016	2	0	2	Export	276	Germany	DEU	577	Other Africa, nes									04	CEREALS,CEREAL PREPRTNS.	1	No Quantity							50938			0
S3	2016	2016	2016	2	0	2	Export	276	Germany	DEU	579	Norway	NOR								04	CEREALS,CEREAL PREPRTNS.	1	No Quantity							89119966			0
S3	2016	2016	2016	2	0	2	Export	276	Germany	DEU	586	Pakistan	PAK								04	CEREALS,CEREAL PREPRTNS.	1	No Quantity							567517			0
S3	2016	2016	2016	2	0	2	Export	276	Germany	DEU	591	Panama	PAN								04	CEREALS,CEREAL PREPRTNS.	1	No Quantity							1396869			0
S3	2016	2016	2016	2	0	2	Export	276	Germany	DEU	598	Papua New Guinea	PNG								04	CEREALS,CEREAL PREPRTNS.	1	No Quantity							27391			0
S3	2016	2016	2016	2	0	2	Export	276	Germany	DEU	600	Paraguay	PRY								04	CEREALS,CEREAL PREPRTNS.	1	No Quantity							391996			0
S3	2016	2016	2016	2	0	2	Export	276	Germany	DEU	604	Peru	PER								04	CEREALS,CEREAL PREPRTNS.	1	No Quantity							807366			0
S3	2016	2016	2016	2	0	2	Export	276	Germany	DEU	608	Philippines	PHL								04	CEREALS,CEREAL PREPRTNS.	1	No Quantity							6516146			0
S3	2016	2016	2016	2	0	2	Export	276	Germany	DEU	616	Poland	POL								04	CEREALS,CEREAL PREPRTNS.	1	No Quantity							309672590			0
S3	2016	2016	2016	2	0	2	Export	276	Germany	DEU	620	Portugal	PRT								04	CEREALS,CEREAL PREPRTNS.	1	No Quantity							59823744			0
S3	2016	2016	2016	2	0	2	Export	276	Germany	DEU	634	Qatar	QAT								04	CEREALS,CEREAL PREPRTNS.	1	No Quantity							3982801			0
S3	2016	2016	2016	2	0	2	Export	276	Germany	DEU	642	Romania	ROU								04	CEREALS,CEREAL PREPRTNS.	1	No Quantity							60468870			0
S3	2016	2016	2016	2	0	2	Export	276	Germany	DEU	643	Russian Federation	RUS								04	CEREALS,CEREAL PREPRTNS.	1	No Quantity							74330789			0
S3	2016	2016	2016	2	0	2	Export	276	Germany	DEU	646	Rwanda	RWA								04	CEREALS,CEREAL PREPRTNS.	1	No Quantity							2793942			0
S3	2016	2016	2016	2	0	2	Export	276	Germany	DEU	674	San Marino	SMR								04	CEREALS,CEREAL PREPRTNS.	1	No Quantity							6362			0
S3	2016	2016	2016	2	0	2	Export	276	Germany	DEU	682	Saudi Arabia	SAU								04	CEREALS,CEREAL PREPRTNS.	1	No Quantity							496206326			0
S3	2016	2016	2016	2	0	2	Export	276	Germany	DEU	686	Senegal	SEN								04	CEREALS,CEREAL PREPRTNS.	1	No Quantity							7017054			0
S3	2016	2016	2016	2	0	2	Export	276	Germany	DEU	688	Serbia	SRB								04	CEREALS,CEREAL PREPRTNS.	1	No Quantity							6420248			0
S3	2016	2016	2016	2	0	2	Export	276	Germany	DEU	690	Seychelles	SYC								04	CEREALS,CEREAL PREPRTNS.	1	No Quantity							709959			0
S3	2016	2016	2016	2	0	2	Export	276	Germany	DEU	694	Sierra Leone	SLE								04	CEREALS,CEREAL PREPRTNS.	1	No Quantity							159429			0
S3	2016	2016	2016	2	0	2	Export	276	Germany	DEU	699	India	IND								04	CEREALS,CEREAL PREPRTNS.	1	No Quantity							777134			0
S3	2016	2016	2016	2	0	2	Export	276	Germany	DEU	702	Singapore	SGP								04	CEREALS,CEREAL PREPRTNS.	1	No Quantity							6715234			0
S3	2016	2016	2016	2	0	2	Export	276	Germany	DEU	703	Slovakia	SVK								04	CEREALS,CEREAL PREPRTNS.	1	No Quantity							37934889			0
S3	2016	2016	2016	2	0	2	Export	276	Germany	DEU	704	Viet Nam	VNM								04	CEREALS,CEREAL PREPRTNS.	1	No Quantity							25245432			0
S3	2016	2016	2016	2	0	2	Export	276	Germany	DEU	705	Slovenia	SVN								04	CEREALS,CEREAL PREPRTNS.	1	No Quantity							28088972			0
S3	2016	2016	2016	2	0	2	Export	276	Germany	DEU	706	Somalia	SOM								04	CEREALS,CEREAL PREPRTNS.	1	No Quantity							11244			0
S3	2016	2016	2016	2	0	2	Export	276	Germany	DEU	710	South Africa	ZAF								04	CEREALS,CEREAL PREPRTNS.	1	No Quantity							38670296			0
S3	2016	2016	2016	2	0	2	Export	276	Germany	DEU	716	Zimbabwe	ZWE								04	CEREALS,CEREAL PREPRTNS.	1	No Quantity							530251			0
S3	2016	2016	2016	2	0	2	Export	276	Germany	DEU	724	Spain	ESP								04	CEREALS,CEREAL PREPRTNS.	1	No Quantity							280197872			0
S3	2016	2016	2016	2	0	2	Export	276	Germany	DEU	729	Sudan	SDN								04	CEREALS,CEREAL PREPRTNS.	1	No Quantity							33135497			0
S3	2016	2016	2016	2	0	2	Export	276	Germany	DEU	740	Suriname	SUR								04	CEREALS,CEREAL PREPRTNS.	1	No Quantity							3756584			0
S3	2016	2016	2016	2	0	2	Export	276	Germany	DEU	752	Sweden	SWE								04	CEREALS,CEREAL PREPRTNS.	1	No Quantity							159572211			0
S3	2016	2016	2016	2	0	2	Export	276	Germany	DEU	757	Switzerland	CHE								04	CEREALS,CEREAL PREPRTNS.	1	No Quantity							287842693			0
S3	2016	2016	2016	2	0	2	Export	276	Germany	DEU	760	Syria	SYR								04	CEREALS,CEREAL PREPRTNS.	1	No Quantity							169082			0
S3	2016	2016	2016	2	0	2	Export	276	Germany	DEU	762	Tajikistan	TJK								04	CEREALS,CEREAL PREPRTNS.	1	No Quantity							6199			0
S3	2016	2016	2016	2	0	2	Export	276	Germany	DEU	764	Thailand	THA								04	CEREALS,CEREAL PREPRTNS.	1	No Quantity							21975756			0
S3	2016	2016	2016	2	0	2	Export	276	Germany	DEU	768	Togo	TGO								04	CEREALS,CEREAL PREPRTNS.	1	No Quantity							80519			0
S3	2016	2016	2016	2	0	2	Export	276	Germany	DEU	780	Trinidad and Tobago	TTO								04	CEREALS,CEREAL PREPRTNS.	1	No Quantity							856372			0
S3	2016	2016	2016	2	0	2	Export	276	Germany	DEU	784	United Arab Emirates	ARE								04	CEREALS,CEREAL PREPRTNS.	1	No Quantity							53250895			0
S3	2016	2016	2016	2	0	2	Export	276	Germany	DEU	788	Tunisia	TUN								04	CEREALS,CEREAL PREPRTNS.	1	No Quantity							943406			0
S3	2016	2016	2016	2	0	2	Export	276	Germany	DEU	792	Turkey	TUR								04	CEREALS,CEREAL PREPRTNS.	1	No Quantity							65767052			0
S3	2016	2016	2016	2	0	2	Export	276	Germany	DEU	795	Turkmenistan	TKM								04	CEREALS,CEREAL PREPRTNS.	1	No Quantity							329602			0
S3	2016	2016	2016	2	0	2	Export	276	Germany	DEU	800	Uganda	UGA								04	CEREALS,CEREAL PREPRTNS.	1	No Quantity							17040823			0
S3	2016	2016	2016	2	0	2	Export	276	Germany	DEU	804	Ukraine	UKR								04	CEREALS,CEREAL PREPRTNS.	1	No Quantity							10163593			0
S3	2016	2016	2016	2	0	2	Export	276	Germany	DEU	807	North Macedonia	MKD								04	CEREALS,CEREAL PREPRTNS.	1	No Quantity							1458626			0
S3	2016	2016	2016	2	0	2	Export	276	Germany	DEU	818	Egypt	EGY								04	CEREALS,CEREAL PREPRTNS.	1	No Quantity							16537894			0
S3	2016	2016	2016	2	0	2	Export	276	Germany	DEU	826	United Kingdom	GBR								04	CEREALS,CEREAL PREPRTNS.	1	No Quantity							683150871			0
S3	2016	2016	2016	2	0	2	Export	276	Germany	DEU	834	United Rep. of Tanzania	TZA								04	CEREALS,CEREAL PREPRTNS.	1	No Quantity							31580819			0
S3	2016	2016	2016	2	0	2	Export	276	Germany	DEU	837	Bunkers									04	CEREALS,CEREAL PREPRTNS.	1	No Quantity							6331513			0
S3	2016	2016	2016	2	0	2	Export	276	Germany	DEU	839	Special Categories									04	CEREALS,CEREAL PREPRTNS.	1	No Quantity							6508071			0
S3	2016	2016	2016	2	0	2	Export	276	Germany	DEU	842	USA	USA								04	CEREALS,CEREAL PREPRTNS.	1	No Quantity							164698194			0
S3	2016	2016	2016	2	0	2	Export	276	Germany	DEU	854	Burkina Faso	BFA								04	CEREALS,CEREAL PREPRTNS.	1	No Quantity							1240610			0
S3	2016	2016	2016	2	0	2	Export	276	Germany	DEU	858	Uruguay	URY								04	CEREALS,CEREAL PREPRTNS.	1	No Quantity							461355			0
S3	2016	2016	2016	2	0	2	Export	276	Germany	DEU	860	Uzbekistan	UZB								04	CEREALS,CEREAL PREPRTNS.	1	No Quantity							2342905			0
S3	2016	2016	2016	2	0	2	Export	276	Germany	DEU	862	Venezuela	VEN								04	CEREALS,CEREAL PREPRTNS.	1	No Quantity							144300			0
S3	2016	2016	2016	2	0	2	Export	276	Germany	DEU	882	Samoa	WSM								04	CEREALS,CEREAL PREPRTNS.	1	No Quantity							12242			0
S3	2016	2016	2016	2	0	2	Export	276	Germany	DEU	887	Yemen	YEM								04	CEREALS,CEREAL PREPRTNS.	1	No Quantity							49300775			0
S3	2016	2016	2016	2	0	2	Export	288	Ghana	GHA	0	World	WLD								04	CEREALS,CEREAL PREPRTNS.	1	No Quantity							28743455			0
S3	2016	2016	2016	2	0	2	Export	288	Ghana	GHA	36	Australia	AUS								04	CEREALS,CEREAL PREPRTNS.	1	No Quantity							16507			0
S3	2016	2016	2016	2	0	2	Export	288	Ghana	GHA	56	Belgium	BEL								04	CEREALS,CEREAL PREPRTNS.	1	No Quantity							1805			0
S3	2016	2016	2016	2	0	2	Export	288	Ghana	GHA	124	Canada	CAN								04	CEREALS,CEREAL PREPRTNS.	1	No Quantity							3425			0
S3	2016	2016	2016	2	0	2	Export	288	Ghana	GHA	156	China	CHN								04	CEREALS,CEREAL PREPRTNS.	1	No Quantity							15964			0
S3	2016	2016	2016	2	0	2	Export	288	Ghana	GHA	204	Benin	BEN								04	CEREALS,CEREAL PREPRTNS.	1	No Quantity							1847304			0
S3	2016	2016	2016	2	0	2	Export	288	Ghana	GHA	251	France	FRA								04	CEREALS,CEREAL PREPRTNS.	1	No Quantity							254611			0
S3	2016	2016	2016	2	0	2	Export	288	Ghana	GHA	276	Germany	DEU								04	CEREALS,CEREAL PREPRTNS.	1	No Quantity							3347			0
S3	2016	2016	2016	2	0	2	Export	288	Ghana	GHA	324	Guinea	GIN								04	CEREALS,CEREAL PREPRTNS.	1	No Quantity							86			0
S3	2016	2016	2016	2	0	2	Export	288	Ghana	GHA	368	Iraq	IRQ								04	CEREALS,CEREAL PREPRTNS.	1	No Quantity							427155			0
S3	2016	2016	2016	2	0	2	Export	288	Ghana	GHA	381	Italy	ITA								04	CEREALS,CEREAL PREPRTNS.	1	No Quantity							173			0
S3	2016	2016	2016	2	0	2	Export	288	Ghana	GHA	384	Côte d'Ivoire	CIV								04	CEREALS,CEREAL PREPRTNS.	1	No Quantity							52043			0
S3	2016	2016	2016	2	0	2	Export	288	Ghana	GHA	392	Japan	JPN								04	CEREALS,CEREAL PREPRTNS.	1	No Quantity							3761			0
S3	2016	2016	2016	2	0	2	Export	288	Ghana	GHA	430	Liberia	LBR								04	CEREALS,CEREAL PREPRTNS.	1	No Quantity							34			0
S3	2016	2016	2016	2	0	2	Export	288	Ghana	GHA	466	Mali	MLI								04	CEREALS,CEREAL PREPRTNS.	1	No Quantity							1294247			0
S3	2016	2016	2016	2	0	2	Export	288	Ghana	GHA	504	Morocco	MAR								04	CEREALS,CEREAL PREPRTNS.	1	No Quantity							898984			0
S3	2016	2016	2016	2	0	2	Export	288	Ghana	GHA	528	Netherlands	NLD								04	CEREALS,CEREAL PREPRTNS.	1	No Quantity							13107			0
S3	2016	2016	2016	2	0	2	Export	288	Ghana	GHA	562	Niger	NER								04	CEREALS,CEREAL PREPRTNS.	1	No Quantity							3568959			0
S3	2016	2016	2016	2	0	2	Export	288	Ghana	GHA	699	India	IND								04	CEREALS,CEREAL PREPRTNS.	1	No Quantity							430			0
S3	2016	2016	2016	2	0	2	Export	288	Ghana	GHA	710	South Africa	ZAF								04	CEREALS,CEREAL PREPRTNS.	1	No Quantity							58			0
S3	2016	2016	2016	2	0	2	Export	288	Ghana	GHA	724	Spain	ESP								04	CEREALS,CEREAL PREPRTNS.	1	No Quantity							44			0
S3	2016	2016	2016	2	0	2	Export	288	Ghana	GHA	757	Switzerland	CHE								04	CEREALS,CEREAL PREPRTNS.	1	No Quantity							1320			0
S3	2016	2016	2016	2	0	2	Export	288	Ghana	GHA	768	Togo	TGO								04	CEREALS,CEREAL PREPRTNS.	1	No Quantity							8696808			0
S3	2016	2016	2016	2	0	2	Export	288	Ghana	GHA	784	United Arab Emirates	ARE								04	CEREALS,CEREAL PREPRTNS.	1	No Quantity							367			0
S3	2016	2016	2016	2	0	2	Export	288	Ghana	GHA	792	Turkey	TUR								04	CEREALS,CEREAL PREPRTNS.	1	No Quantity							17631			0
S3	2016	2016	2016	2	0	2	Export	288	Ghana	GHA	826	United Kingdom	GBR								04	CEREALS,CEREAL PREPRTNS.	1	No Quantity							311370			0
S3	2016	2016	2016	2	0	2	Export	288	Ghana	GHA	842	USA	USA								04	CEREALS,CEREAL PREPRTNS.	1	No Quantity							159991			0
S3	2016	2016	2016	2	0	2	Export	288	Ghana	GHA	854	Burkina Faso	BFA								04	CEREALS,CEREAL PREPRTNS.	1	No Quantity							11153925			0
S3	2016	2016	2016	2	0	2	Export	276	Germany	DEU	0	World	WLD								05	VEGETABLES AND FRUIT	1	No Quantity							6240272119			0
S3	2016	2016	2016	2	0	2	Export	276	Germany	DEU	4	Afghanistan	AFG								05	VEGETABLES AND FRUIT	1	No Quantity							310923			0
S3	2016	2016	2016	2	0	2	Export	276	Germany	DEU	8	Albania	ALB								05	VEGETABLES AND FRUIT	1	No Quantity							1815555			0
S3	2016	2016	2016	2	0	2	Export	276	Germany	DEU	12	Algeria	DZA								05	VEGETABLES AND FRUIT	1	No Quantity							3482799			0
S3	2016	2016	2016	2	0	2	Export	276	Germany	DEU	16	American Samoa	ASM								05	VEGETABLES AND FRUIT	1	No Quantity							5552			0
S3	2016	2016	2016	2	0	2	Export	276	Germany	DEU	24	Angola	AGO								05	VEGETABLES AND FRUIT	1	No Quantity							472691			0
S3	2016	2016	2016	2	0	2	Export	276	Germany	DEU	28	Antigua and Barbuda	ATG								05	VEGETABLES AND FRUIT	1	No Quantity							3083			0
S3	2016	2016	2016	2	0	2	Export	276	Germany	DEU	31	Azerbaijan	AZE								05	VEGETABLES AND FRUIT	1	No Quantity							1198114			0
S3	2016	2016	2016	2	0	2	Export	276	Germany	DEU	32	Argentina	ARG								05	VEGETABLES AND FRUIT	1	No Quantity							5650932			0
S3	2016	2016	2016	2	0	2	Export	276	Germany	DEU	36	Australia	AUS								05	VEGETABLES AND FRUIT	1	No Quantity							12697800			0
S3	2016	2016	2016	2	0	2	Export	276	Germany	DEU	40	Austria	AUT								05	VEGETABLES AND FRUIT	1	No Quantity							599742349			0
S3	2016	2016	2016	2	0	2	Export	276	Germany	DEU	44	Bahamas	BHS								05	VEGETABLES AND FRUIT	1	No Quantity							33831			0
S3	2016	2016	2016	2	0	2	Export	276	Germany	DEU	48	Bahrain	BHR								05	VEGETABLES AND FRUIT	1	No Quantity							1384673			0
S3	2016	2016	2016	2	0	2	Export	276	Germany	DEU	50	Bangladesh	BGD								05	VEGETABLES AND FRUIT	1	No Quantity							1505767			0
S3	2016	2016	2016	2	0	2	Export	276	Germany	DEU	51	Armenia	ARM								05	VEGETABLES AND FRUIT	1	No Quantity							411589			0
S3	2016	2016	2016	2	0	2	Export	276	Germany	DEU	52	Barbados	BRB								05	VEGETABLES AND FRUIT	1	No Quantity							25964			0
S3	2016	2016	2016	2	0	2	Export	276	Germany	DEU	56	Belgium	BEL								05	VEGETABLES AND FRUIT	1	No Quantity							359252354			0
S3	2016	2016	2016	2	0	2	Export	276	Germany	DEU	68	Bolivia (Plurinational State of)	BOL								05	VEGETABLES AND FRUIT	1	No Quantity							214144			0
S3	2016	2016	2016	2	0	2	Export	276	Germany	DEU	70	Bosnia Herzegovina	BIH								05	VEGETABLES AND FRUIT	1	No Quantity							2205622			0
S3	2016	2016	2016	2	0	2	Export	276	Germany	DEU	72	Botswana	BWA								05	VEGETABLES AND FRUIT	1	No Quantity							77094			0
S3	2016	2016	2016	2	0	2	Export	276	Germany	DEU	76	Brazil	BRA								05	VEGETABLES AND FRUIT	1	No Quantity							28161685			0
S3	2016	2016	2016	2	0	2	Export	276	Germany	DEU	84	Belize	BLZ								05	VEGETABLES AND FRUIT	1	No Quantity							273848			0
S3	2016	2016	2016	2	0	2	Export	276	Germany	DEU	96	Brunei Darussalam	BRN								05	VEGETABLES AND FRUIT	1	No Quantity							39246			0
S3	2016	2016	2016	2	0	2	Export	276	Germany	DEU	100	Bulgaria	BGR								05	VEGETABLES AND FRUIT	1	No Quantity							15796547			0
S3	2016	2016	2016	2	0	2	Export	276	Germany	DEU	104	Myanmar	MMR								05	VEGETABLES AND FRUIT	1	No Quantity							344874			0
S3	2016	2016	2016	2	0	2	Export	276	Germany	DEU	112	Belarus	BLR								05	VEGETABLES AND FRUIT	1	No Quantity							3670568			0
S3	2016	2016	2016	2	0	2	Export	276	Germany	DEU	116	Cambodia	KHM								05	VEGETABLES AND FRUIT	1	No Quantity							793471			0
S3	2016	2016	2016	2	0	2	Export	276	Germany	DEU	120	Cameroon	CMR								05	VEGETABLES AND FRUIT	1	No Quantity							257169			0
S3	2016	2016	2016	2	0	2	Export	276	Germany	DEU	124	Canada	CAN								05	VEGETABLES AND FRUIT	1	No Quantity							13316776			0
S3	2016	2016	2016	2	0	2	Export	276	Germany	DEU	132	Cabo Verde	CPV								05	VEGETABLES AND FRUIT	1	No Quantity							36712			0
S3	2016	2016	2016	2	0	2	Export	276	Germany	DEU	136	Cayman Isds	CYM								05	VEGETABLES AND FRUIT	1	No Quantity							14351			0
S3	2016	2016	2016	2	0	2	Export	276	Germany	DEU	140	Central African Rep.	CAF								05	VEGETABLES AND FRUIT	1	No Quantity							19452			0
S3	2016	2016	2016	2	0	2	Export	276	Germany	DEU	144	Sri Lanka	LKA								05	VEGETABLES AND FRUIT	1	No Quantity							543329			0
S3	2016	2016	2016	2	0	2	Export	276	Germany	DEU	152	Chile	CHL								05	VEGETABLES AND FRUIT	1	No Quantity							12337813			0
S3	2016	2016	2016	2	0	2	Export	276	Germany	DEU	156	China	CHN								05	VEGETABLES AND FRUIT	1	No Quantity							27386592			0
S3	2016	2016	2016	2	0	2	Export	276	Germany	DEU	170	Colombia	COL								05	VEGETABLES AND FRUIT	1	No Quantity							4872777			0
S3	2016	2016	2016	2	0	2	Export	276	Germany	DEU	178	Congo	COG								05	VEGETABLES AND FRUIT	1	No Quantity							52212			0
S3	2016	2016	2016	2	0	2	Export	276	Germany	DEU	180	Dem. Rep. of the Congo	COD								05	VEGETABLES AND FRUIT	1	No Quantity							140627			0
S3	2016	2016	2016	2	0	2	Export	276	Germany	DEU	188	Costa Rica	CRI								05	VEGETABLES AND FRUIT	1	No Quantity							388435			0
S3	2016	2016	2016	2	0	2	Export	276	Germany	DEU	191	Croatia	HRV								05	VEGETABLES AND FRUIT	1	No Quantity							23934422			0
S3	2016	2016	2016	2	0	2	Export	276	Germany	DEU	192	Cuba	CUB								05	VEGETABLES AND FRUIT	1	No Quantity							996769			0
S3	2016	2016	2016	2	0	2	Export	276	Germany	DEU	196	Cyprus	CYP								05	VEGETABLES AND FRUIT	1	No Quantity							6709811			0
S3	2016	2016	2016	2	0	2	Export	276	Germany	DEU	203	Czechia	CZE								05	VEGETABLES AND FRUIT	1	No Quantity							207966101			0
S3	2016	2016	2016	2	0	2	Export	276	Germany	DEU	204	Benin	BEN								05	VEGETABLES AND FRUIT	1	No Quantity							8282			0
S3	2016	2016	2016	2	0	2	Export	276	Germany	DEU	208	Denmark	DNK								05	VEGETABLES AND FRUIT	1	No Quantity							275474248			0
S3	2016	2016	2016	2	0	2	Export	276	Germany	DEU	214	Dominican Rep.	DOM								05	VEGETABLES AND FRUIT	1	No Quantity							3293297			0
S3	2016	2016	2016	2	0	2	Export	276	Germany	DEU	218	Ecuador	ECU								05	VEGETABLES AND FRUIT	1	No Quantity							860402			0
S3	2016	2016	2016	2	0	2	Export	276	Germany	DEU	222	El Salvador	SLV								05	VEGETABLES AND FRUIT	1	No Quantity							418576			0
S3	2016	2016	2016	2	0	2	Export	276	Germany	DEU	226	Equatorial Guinea	GNQ								05	VEGETABLES AND FRUIT	1	No Quantity							1265			0
S3	2016	2016	2016	2	0	2	Export	276	Germany	DEU	231	Ethiopia	ETH								05	VEGETABLES AND FRUIT	1	No Quantity							824021			0
S3	2016	2016	2016	2	0	2	Export	276	Germany	DEU	232	Eritrea	ERI								05	VEGETABLES AND FRUIT	1	No Quantity							84123			0
S3	2016	2016	2016	2	0	2	Export	276	Germany	DEU	233	Estonia	EST								05	VEGETABLES AND FRUIT	1	No Quantity							8686733			0
S3	2016	2016	2016	2	0	2	Export	276	Germany	DEU	234	Faeroe Isds	FRO								05	VEGETABLES AND FRUIT	1	No Quantity							30407			0
S3	2016	2016	2016	2	0	2	Export	276	Germany	DEU	246	Finland	FIN								05	VEGETABLES AND FRUIT	1	No Quantity							155472008			0
S3	2016	2016	2016	2	0	2	Export	276	Germany	DEU	251	France	FRA								05	VEGETABLES AND FRUIT	1	No Quantity							722228297			0
S3	2016	2016	2016	2	0	2	Export	276	Germany	DEU	258	French Polynesia	PYF								05	VEGETABLES AND FRUIT	1	No Quantity							2494			0
S3	2016	2016	2016	2	0	2	Export	276	Germany	DEU	260	Fr. South Antarctic Terr.	ATF								05	VEGETABLES AND FRUIT	1	No Quantity							57169			0
S3	2016	2016	2016	2	0	2	Export	276	Germany	DEU	262	Djibouti	DJI								05	VEGETABLES AND FRUIT	1	No Quantity							3553			0
S3	2016	2016	2016	2	0	2	Export	276	Germany	DEU	266	Gabon	GAB								05	VEGETABLES AND FRUIT	1	No Quantity							13892			0
S3	2016	2016	2016	2	0	2	Export	276	Germany	DEU	268	Georgia	GEO								05	VEGETABLES AND FRUIT	1	No Quantity							1802076			0
S3	2016	2016	2016	2	0	2	Export	276	Germany	DEU	270	Gambia	GMB								05	VEGETABLES AND FRUIT	1	No Quantity							62680			0
S3	2016	2016	2016	2	0	2	Export	276	Germany	DEU	275	State of Palestine	PSE								05	VEGETABLES AND FRUIT	1	No Quantity							811929			0
S3	2016	2016	2016	2	0	2	Export	276	Germany	DEU	288	Ghana	GHA								05	VEGETABLES AND FRUIT	1	No Quantity							710653			0
S3	2016	2016	2016	2	0	2	Export	276	Germany	DEU	292	Gibraltar	GIB								05	VEGETABLES AND FRUIT	1	No Quantity							3105			0
S3	2016	2016	2016	2	0	2	Export	276	Germany	DEU	300	Greece	GRC								05	VEGETABLES AND FRUIT	1	No Quantity							58229070			0
S3	2016	2016	2016	2	0	2	Export	276	Germany	DEU	304	Greenland	GRL								05	VEGETABLES AND FRUIT	1	No Quantity							24088			0
S3	2016	2016	2016	2	0	2	Export	276	Germany	DEU	320	Guatemala	GTM								05	VEGETABLES AND FRUIT	1	No Quantity							1477896			0
S3	2016	2016	2016	2	0	2	Export	276	Germany	DEU	324	Guinea	GIN								05	VEGETABLES AND FRUIT	1	No Quantity							1660			0
S3	2016	2016	2016	2	0	2	Export	276	Germany	DEU	328	Guyana	GUY								05	VEGETABLES AND FRUIT	1	No Quantity							1523			0
S3	2016	2016	2016	2	0	2	Export	276	Germany	DEU	332	Haiti	HTI								05	VEGETABLES AND FRUIT	1	No Quantity							24614			0
S3	2016	2016	2016	2	0	2	Export	276	Germany	DEU	336	Holy See (Vatican City State)	VAT								05	VEGETABLES AND FRUIT	1	No Quantity							21242			0
S3	2016	2016	2016	2	0	2	Export	276	Germany	DEU	340	Honduras	HND								05	VEGETABLES AND FRUIT	1	No Quantity							2155849			0
S3	2016	2016	2016	2	0	2	Export	276	Germany	DEU	344	China, Hong Kong SAR	HKG								05	VEGETABLES AND FRUIT	1	No Quantity							3621127			0
S3	2016	2016	2016	2	0	2	Export	276	Germany	DEU	348	Hungary	HUN								05	VEGETABLES AND FRUIT	1	No Quantity							71361008			0
S3	2016	2016	2016	2	0	2	Export	276	Germany	DEU	352	Iceland	ISL								05	VEGETABLES AND FRUIT	1	No Quantity							4203510			0
S3	2016	2016	2016	2	0	2	Export	276	Germany	DEU	360	Indonesia	IDN								05	VEGETABLES AND FRUIT	1	No Quantity							10963619			0
S3	2016	2016	2016	2	0	2	Export	276	Germany	DEU	364	Iran	IRN								05	VEGETABLES AND FRUIT	1	No Quantity							908799			0
S3	2016	2016	2016	2	0	2	Export	276	Germany	DEU	368	Iraq	IRQ								05	VEGETABLES AND FRUIT	1	No Quantity							627252			0
S3	2016	2016	2016	2	0	2	Export	276	Germany	DEU	372	Ireland	IRL								05	VEGETABLES AND FRUIT	1	No Quantity							53966460			0
S3	2016	2016	2016	2	0	2	Export	276	Germany	DEU	376	Israel	ISR								05	VEGETABLES AND FRUIT	1	No Quantity							5380419			0
S3	2016	2016	2016	2	0	2	Export	276	Germany	DEU	381	Italy	ITA								05	VEGETABLES AND FRUIT	1	No Quantity							405093135			0
S3	2016	2016	2016	2	0	2	Export	276	Germany	DEU	384	Côte d'Ivoire	CIV								05	VEGETABLES AND FRUIT	1	No Quantity							375784			0
S3	2016	2016	2016	2	0	2	Export	276	Germany	DEU	388	Jamaica	JAM								05	VEGETABLES AND FRUIT	1	No Quantity							238541			0
S3	2016	2016	2016	2	0	2	Export	276	Germany	DEU	392	Japan	JPN								05	VEGETABLES AND FRUIT	1	No Quantity							32644101			0
S3	2016	2016	2016	2	0	2	Export	276	Germany	DEU	398	Kazakhstan	KAZ								05	VEGETABLES AND FRUIT	1	No Quantity							4412394			0
S3	2016	2016	2016	2	0	2	Export	276	Germany	DEU	400	Jordan	JOR								05	VEGETABLES AND FRUIT	1	No Quantity							2415389			0
S3	2016	2016	2016	2	0	2	Export	276	Germany	DEU	404	Kenya	KEN								05	VEGETABLES AND FRUIT	1	No Quantity							582164			0
S3	2016	2016	2016	2	0	2	Export	276	Germany	DEU	408	Dem. People's Rep. of Korea	PRK								05	VEGETABLES AND FRUIT	1	No Quantity							91394			0
S3	2016	2016	2016	2	0	2	Export	276	Germany	DEU	410	Rep. of Korea	KOR								05	VEGETABLES AND FRUIT	1	No Quantity							10561716			0
S3	2016	2016	2016	2	0	2	Export	276	Germany	DEU	414	Kuwait	KWT								05	VEGETABLES AND FRUIT	1	No Quantity							3030713			0
S3	2016	2016	2016	2	0	2	Export	276	Germany	DEU	417	Kyrgyzstan	KGZ								05	VEGETABLES AND FRUIT	1	No Quantity							367155			0
S3	2016	2016	2016	2	0	2	Export	276	Germany	DEU	418	Lao People's Dem. Rep.	LAO								05	VEGETABLES AND FRUIT	1	No Quantity							285132			0
S3	2016	2016	2016	2	0	2	Export	276	Germany	DEU	422	Lebanon	LBN								05	VEGETABLES AND FRUIT	1	No Quantity							1062973			0
S3	2016	2016	2016	2	0	2	Export	276	Germany	DEU	426	Lesotho	LSO								05	VEGETABLES AND FRUIT	1	No Quantity							16249			0
S3	2016	2016	2016	2	0	2	Export	276	Germany	DEU	428	Latvia	LVA								05	VEGETABLES AND FRUIT	1	No Quantity							14142707			0
S3	2016	2016	2016	2	0	2	Export	276	Germany	DEU	430	Liberia	LBR								05	VEGETABLES AND FRUIT	1	No Quantity							65036			0
S3	2016	2016	2016	2	0	2	Export	276	Germany	DEU	434	Libya	LBY								05	VEGETABLES AND FRUIT	1	No Quantity							267508			0
S3	2016	2016	2016	2	0	2	Export	276	Germany	DEU	440	Lithuania	LTU								05	VEGETABLES AND FRUIT	1	No Quantity							22760964			0
S3	2016	2016	2016	2	0	2	Export	276	Germany	DEU	442	Luxembourg	LUX								05	VEGETABLES AND FRUIT	1	No Quantity							66400704			0
S3	2016	2016	2016	2	0	2	Export	276	Germany	DEU	450	Madagascar	MDG								05	VEGETABLES AND FRUIT	1	No Quantity							1886			0
S3	2016	2016	2016	2	0	2	Export	276	Germany	DEU	458	Malaysia	MYS								05	VEGETABLES AND FRUIT	1	No Quantity							37161904			0
S3	2016	2016	2016	2	0	2	Export	276	Germany	DEU	462	Maldives	MDV								05	VEGETABLES AND FRUIT	1	No Quantity							898395			0
S3	2016	2016	2016	2	0	2	Export	276	Germany	DEU	466	Mali	MLI								05	VEGETABLES AND FRUIT	1	No Quantity							19839			0
S3	2016	2016	2016	2	0	2	Export	276	Germany	DEU	470	Malta	MLT								05	VEGETABLES AND FRUIT	1	No Quantity							1749072			0
S3	2016	2016	2016	2	0	2	Export	276	Germany	DEU	478	Mauritania	MRT								05	VEGETABLES AND FRUIT	1	No Quantity							1066			0
S3	2016	2016	2016	2	0	2	Export	276	Germany	DEU	480	Mauritius	MUS								05	VEGETABLES AND FRUIT	1	No Quantity							901778			0
S3	2016	2016	2016	2	0	2	Export	276	Germany	DEU	484	Mexico	MEX								05	VEGETABLES AND FRUIT	1	No Quantity							2903798			0
S3	2016	2016	2016	2	0	2	Export	276	Germany	DEU	490	Other Asia, nes									05	VEGETABLES AND FRUIT	1	No Quantity							3598795			0
S3	2016	2016	2016	2	0	2	Export	276	Germany	DEU	496	Mongolia	MNG								05	VEGETABLES AND FRUIT	1	No Quantity							4839660			0
S3	2016	2016	2016	2	0	2	Export	276	Germany	DEU	498	Rep. of Moldova	MDA								05	VEGETABLES AND FRUIT	1	No Quantity							1412771			0
S3	2016	2016	2016	2	0	2	Export	276	Germany	DEU	499	Montenegro	MNE								05	VEGETABLES AND FRUIT	1	No Quantity							621784			0
S3	2016	2016	2016	2	0	2	Export	276	Germany	DEU	504	Morocco	MAR								05	VEGETABLES AND FRUIT	1	No Quantity							4484691			0
S3	2016	2016	2016	2	0	2	Export	276	Germany	DEU	508	Mozambique	MOZ								05	VEGETABLES AND FRUIT	1	No Quantity							229587			0
S3	2016	2016	2016	2	0	2	Export	276	Germany	DEU	512	Oman	OMN								05	VEGETABLES AND FRUIT	1	No Quantity							1500466			0
S3	2016	2016	2016	2	0	2	Export	276	Germany	DEU	516	Namibia	NAM								05	VEGETABLES AND FRUIT	1	No Quantity							1066241			0
S3	2016	2016	2016	2	0	2	Export	276	Germany	DEU	524	Nepal	NPL								05	VEGETABLES AND FRUIT	1	No Quantity							226515			0
S3	2016	2016	2016	2	0	2	Export	276	Germany	DEU	528	Netherlands	NLD								05	VEGETABLES AND FRUIT	1	No Quantity							846612556			0
S3	2016	2016	2016	2	0	2	Export	276	Germany	DEU	533	Aruba	ABW								05	VEGETABLES AND FRUIT	1	No Quantity							11574			0
S3	2016	2016	2016	2	0	2	Export	276	Germany	DEU	534	Saint Maarten	SXM								05	VEGETABLES AND FRUIT	1	No Quantity							4724			0
S3	2016	2016	2016	2	0	2	Export	276	Germany	DEU	540	New Caledonia	NCL								05	VEGETABLES AND FRUIT	1	No Quantity							94787			0
S3	2016	2016	2016	2	0	2	Export	276	Germany	DEU	548	Vanuatu	VUT								05	VEGETABLES AND FRUIT	1	No Quantity							11287			0
S3	2016	2016	2016	2	0	2	Export	276	Germany	DEU	554	New Zealand	NZL								05	VEGETABLES AND FRUIT	1	No Quantity							2856242			0
S3	2016	2016	2016	2	0	2	Export	276	Germany	DEU	558	Nicaragua	NIC								05	VEGETABLES AND FRUIT	1	No Quantity							90168			0
S3	2016	2016	2016	2	0	2	Export	276	Germany	DEU	562	Niger	NER								05	VEGETABLES AND FRUIT	1	No Quantity							830			0
S3	2016	2016	2016	2	0	2	Export	276	Germany	DEU	566	Nigeria	NGA								05	VEGETABLES AND FRUIT	1	No Quantity							1532390			0
S3	2016	2016	2016	2	0	2	Export	276	Germany	DEU	577	Other Africa, nes									05	VEGETABLES AND FRUIT	1	No Quantity							195172			0
S3	2016	2016	2016	2	0	2	Export	276	Germany	DEU	579	Norway	NOR								05	VEGETABLES AND FRUIT	1	No Quantity							26681328			0
S3	2016	2016	2016	2	0	2	Export	276	Germany	DEU	586	Pakistan	PAK								05	VEGETABLES AND FRUIT	1	No Quantity							2989071			0
S3	2016	2016	2016	2	0	2	Export	276	Germany	DEU	591	Panama	PAN								05	VEGETABLES AND FRUIT	1	No Quantity							1092734			0
S3	2016	2016	2016	2	0	2	Export	276	Germany	DEU	598	Papua New Guinea	PNG								05	VEGETABLES AND FRUIT	1	No Quantity							62666			0
S3	2016	2016	2016	2	0	2	Export	276	Germany	DEU	600	Paraguay	PRY								05	VEGETABLES AND FRUIT	1	No Quantity							548223			0
S3	2016	2016	2016	2	0	2	Export	276	Germany	DEU	604	Peru	PER								05	VEGETABLES AND FRUIT	1	No Quantity							1882954			0
S3	2016	2016	2016	2	0	2	Export	276	Germany	DEU	608	Philippines	PHL								05	VEGETABLES AND FRUIT	1	No Quantity							15218281			0
S3	2016	2016	2016	2	0	2	Export	276	Germany	DEU	616	Poland	POL								05	VEGETABLES AND FRUIT	1	No Quantity							416235970			0
S3	2016	2016	2016	2	0	2	Export	276	Germany	DEU	620	Portugal	PRT								05	VEGETABLES AND FRUIT	1	No Quantity							34340014			0
S3	2016	2016	2016	2	0	2	Export	276	Germany	DEU	634	Qatar	QAT								05	VEGETABLES AND FRUIT	1	No Quantity							374879			0
S3	2016	2016	2016	2	0	2	Export	276	Germany	DEU	642	Romania	ROU								05	VEGETABLES AND FRUIT	1	No Quantity							60212100			0
S3	2016	2016	2016	2	0	2	Export	276	Germany	DEU	643	Russian Federation	RUS								05	VEGETABLES AND FRUIT	1	No Quantity							57168887			0
S3	2016	2016	2016	2	0	2	Export	276	Germany	DEU	646	Rwanda	RWA								05	VEGETABLES AND FRUIT	1	No Quantity							54741			0
S3	2016	2016	2016	2	0	2	Export	276	Germany	DEU	662	Saint Lucia	LCA								05	VEGETABLES AND FRUIT	1	No Quantity							9394			0
S3	2016	2016	2016	2	0	2	Export	276	Germany	DEU	674	San Marino	SMR								05	VEGETABLES AND FRUIT	1	No Quantity							73168			0
S3	2016	2016	2016	2	0	2	Export	276	Germany	DEU	682	Saudi Arabia	SAU								05	VEGETABLES AND FRUIT	1	No Quantity							16001733			0
S3	2016	2016	2016	2	0	2	Export	276	Germany	DEU	686	Senegal	SEN								05	VEGETABLES AND FRUIT	1	No Quantity							835580			0
S3	2016	2016	2016	2	0	2	Export	276	Germany	DEU	688	Serbia	SRB								05	VEGETABLES AND FRUIT	1	No Quantity							9143750			0
S3	2016	2016	2016	2	0	2	Export	276	Germany	DEU	690	Seychelles	SYC								05	VEGETABLES AND FRUIT	1	No Quantity							178664			0
S3	2016	2016	2016	2	0	2	Export	276	Germany	DEU	694	Sierra Leone	SLE								05	VEGETABLES AND FRUIT	1	No Quantity							7802			0
S3	2016	2016	2016	2	0	2	Export	276	Germany	DEU	699	India	IND								05	VEGETABLES AND FRUIT	1	No Quantity							10919839			0
S3	2016	2016	2016	2	0	2	Export	276	Germany	DEU	702	Singapore	SGP								05	VEGETABLES AND FRUIT	1	No Quantity							3893934			0
S3	2016	2016	2016	2	0	2	Export	276	Germany	DEU	703	Slovakia	SVK								05	VEGETABLES AND FRUIT	1	No Quantity							70248603			0
S3	2016	2016	2016	2	0	2	Export	276	Germany	DEU	704	Viet Nam	VNM								05	VEGETABLES AND FRUIT	1	No Quantity							11054300			0
S3	2016	2016	2016	2	0	2	Export	276	Germany	DEU	705	Slovenia	SVN								05	VEGETABLES AND FRUIT	1	No Quantity							31394659			0
S3	2016	2016	2016	2	0	2	Export	276	Germany	DEU	706	Somalia	SOM								05	VEGETABLES AND FRUIT	1	No Quantity							2716			0
S3	2016	2016	2016	2	0	2	Export	276	Germany	DEU	710	South Africa	ZAF								05	VEGETABLES AND FRUIT	1	No Quantity							9277511			0
S3	2016	2016	2016	2	0	2	Export	276	Germany	DEU	716	Zimbabwe	ZWE								05	VEGETABLES AND FRUIT	1	No Quantity							91871			0
S3	2016	2016	2016	2	0	2	Export	276	Germany	DEU	724	Spain	ESP								05	VEGETABLES AND FRUIT	1	No Quantity							191143363			0
S3	2016	2016	2016	2	0	2	Export	276	Germany	DEU	729	Sudan	SDN								05	VEGETABLES AND FRUIT	1	No Quantity							167867			0
S3	2016	2016	2016	2	0	2	Export	276	Germany	DEU	740	Suriname	SUR								05	VEGETABLES AND FRUIT	1	No Quantity							101385			0
S3	2016	2016	2016	2	0	2	Export	276	Germany	DEU	752	Sweden	SWE								05	VEGETABLES AND FRUIT	1	No Quantity							180352195			0
S3	2016	2016	2016	2	0	2	Export	276	Germany	DEU	757	Switzerland	CHE								05	VEGETABLES AND FRUIT	1	No Quantity							247769164			0
S3	2016	2016	2016	2	0	2	Export	276	Germany	DEU	760	Syria	SYR								05	VEGETABLES AND FRUIT	1	No Quantity							3321			0
S3	2016	2016	2016	2	0	2	Export	276	Germany	DEU	762	Tajikistan	TJK								05	VEGETABLES AND FRUIT	1	No Quantity							63858			0
S3	2016	2016	2016	2	0	2	Export	276	Germany	DEU	764	Thailand	THA								05	VEGETABLES AND FRUIT	1	No Quantity							14095979			0
S3	2016	2016	2016	2	0	2	Export	276	Germany	DEU	768	Togo	TGO								05	VEGETABLES AND FRUIT	1	No Quantity							6103			0
S3	2016	2016	2016	2	0	2	Export	276	Germany	DEU	780	Trinidad and Tobago	TTO								05	VEGETABLES AND FRUIT	1	No Quantity							779789			0
S3	2016	2016	2016	2	0	2	Export	276	Germany	DEU	784	United Arab Emirates	ARE								05	VEGETABLES AND FRUIT	1	No Quantity							17335076			0
S3	2016	2016	2016	2	0	2	Export	276	Germany	DEU	788	Tunisia	TUN								05	VEGETABLES AND FRUIT	1	No Quantity							2080940			0
S3	2016	2016	2016	2	0	2	Export	276	Germany	DEU	792	Turkey	TUR								05	VEGETABLES AND FRUIT	1	No Quantity							16537131			0
S3	2016	2016	2016	2	0	2	Export	276	Germany	DEU	795	Turkmenistan	TKM								05	VEGETABLES AND FRUIT	1	No Quantity							366889			0
S3	2016	2016	2016	2	0	2	Export	276	Germany	DEU	800	Uganda	UGA								05	VEGETABLES AND FRUIT	1	No Quantity							566093			0
S3	2016	2016	2016	2	0	2	Export	276	Germany	DEU	804	Ukraine	UKR								05	VEGETABLES AND FRUIT	1	No Quantity							9268607			0
S3	2016	2016	2016	2	0	2	Export	276	Germany	DEU	807	North Macedonia	MKD								05	VEGETABLES AND FRUIT	1	No Quantity							2399375			0
S3	2016	2016	2016	2	0	2	Export	276	Germany	DEU	818	Egypt	EGY								05	VEGETABLES AND FRUIT	1	No Quantity							8872124			0
S3	2016	2016	2016	2	0	2	Export	276	Germany	DEU	826	United Kingdom	GBR								05	VEGETABLES AND FRUIT	1	No Quantity							451904272			0
S3	2016	2016	2016	2	0	2	Export	276	Germany	DEU	834	United Rep. of Tanzania	TZA								05	VEGETABLES AND FRUIT	1	No Quantity							276283			0
S3	2016	2016	2016	2	0	2	Export	276	Germany	DEU	837	Bunkers									05	VEGETABLES AND FRUIT	1	No Quantity							12972588			0
S3	2016	2016	2016	2	0	2	Export	276	Germany	DEU	842	USA	USA								05	VEGETABLES AND FRUIT	1	No Quantity							99170440			0
S3	2016	2016	2016	2	0	2	Export	276	Germany	DEU	858	Uruguay	URY								05	VEGETABLES AND FRUIT	1	No Quantity							1401657			0
S3	2016	2016	2016	2	0	2	Export	276	Germany	DEU	860	Uzbekistan	UZB								05	VEGETABLES AND FRUIT	1	No Quantity							837008			0
S3	2016	2016	2016	2	0	2	Export	276	Germany	DEU	862	Venezuela	VEN								05	VEGETABLES AND FRUIT	1	No Quantity							492216			0
S3	2016	2016	2016	2	0	2	Export	276	Germany	DEU	882	Samoa	WSM								05	VEGETABLES AND FRUIT	1	No Quantity							5552			0
S3	2016	2016	2016	2	0	2	Export	276	Germany	DEU	887	Yemen	YEM								05	VEGETABLES AND FRUIT	1	No Quantity							337384			0
S3	2016	2016	2016	2	0	2	Export	276	Germany	DEU	894	Zambia	ZMB								05	VEGETABLES AND FRUIT	1	No Quantity							766582			0
S3	2016	2016	2016	2	0	2	Export	288	Ghana	GHA	0	World	WLD								05	VEGETABLES AND FRUIT	1	No Quantity							1024729956			0
S3	2016	2016	2016	2	0	2	Export	288	Ghana	GHA	36	Australia	AUS								05	VEGETABLES AND FRUIT	1	No Quantity							38039			0
S3	2016	2016	2016	2	0	2	Export	288	Ghana	GHA	44	Bahamas	BHS								05	VEGETABLES AND FRUIT	1	No Quantity							1428035			0
S3	2016	2016	2016	2	0	2	Export	288	Ghana	GHA	56	Belgium	BEL								05	VEGETABLES AND FRUIT	1	No Quantity							920968			0
S3	2016	2016	2016	2	0	2	Export	288	Ghana	GHA	76	Brazil	BRA								05	VEGETABLES AND FRUIT	1	No Quantity							185264			0
S3	2016	2016	2016	2	0	2	Export	288	Ghana	GHA	124	Canada	CAN								05	VEGETABLES AND FRUIT	1	No Quantity							183247			0
S3	2016	2016	2016	2	0	2	Export	288	Ghana	GHA	156	China	CHN								05	VEGETABLES AND FRUIT	1	No Quantity							1521642			0
S3	2016	2016	2016	2	0	2	Export	288	Ghana	GHA	204	Benin	BEN								05	VEGETABLES AND FRUIT	1	No Quantity							252613			0
S3	2016	2016	2016	2	0	2	Export	288	Ghana	GHA	208	Denmark	DNK								05	VEGETABLES AND FRUIT	1	No Quantity							82			0
S3	2016	2016	2016	2	0	2	Export	288	Ghana	GHA	251	France	FRA								05	VEGETABLES AND FRUIT	1	No Quantity							580459			0
S3	2016	2016	2016	2	0	2	Export	288	Ghana	GHA	270	Gambia	GMB								05	VEGETABLES AND FRUIT	1	No Quantity							238998			0
S3	2016	2016	2016	2	0	2	Export	288	Ghana	GHA	276	Germany	DEU								05	VEGETABLES AND FRUIT	1	No Quantity							1562207			0
S3	2016	2016	2016	2	0	2	Export	288	Ghana	GHA	324	Guinea	GIN								05	VEGETABLES AND FRUIT	1	No Quantity							5209			0
S3	2016	2016	2016	2	0	2	Export	288	Ghana	GHA	344	China, Hong Kong SAR	HKG								05	VEGETABLES AND FRUIT	1	No Quantity							199956			0
S3	2016	2016	2016	2	0	2	Export	288	Ghana	GHA	372	Ireland	IRL								05	VEGETABLES AND FRUIT	1	No Quantity							7174			0
S3	2016	2016	2016	2	0	2	Export	288	Ghana	GHA	376	Israel	ISR								05	VEGETABLES AND FRUIT	1	No Quantity							12490			0
S3	2016	2016	2016	2	0	2	Export	288	Ghana	GHA	381	Italy	ITA								05	VEGETABLES AND FRUIT	1	No Quantity							948728			0
S3	2016	2016	2016	2	0	2	Export	288	Ghana	GHA	384	Côte d'Ivoire	CIV								05	VEGETABLES AND FRUIT	1	No Quantity							257812			0
S3	2016	2016	2016	2	0	2	Export	288	Ghana	GHA	392	Japan	JPN								05	VEGETABLES AND FRUIT	1	No Quantity							6259			0
S3	2016	2016	2016	2	0	2	Export	288	Ghana	GHA	422	Lebanon	LBN								05	VEGETABLES AND FRUIT	1	No Quantity							218476			0
S3	2016	2016	2016	2	0	2	Export	288	Ghana	GHA	430	Liberia	LBR								05	VEGETABLES AND FRUIT	1	No Quantity							13339			0
S3	2016	2016	2016	2	0	2	Export	288	Ghana	GHA	442	Luxembourg	LUX								05	VEGETABLES AND FRUIT	1	No Quantity							957			0
S3	2016	2016	2016	2	0	2	Export	288	Ghana	GHA	466	Mali	MLI								05	VEGETABLES AND FRUIT	1	No Quantity							832796			0
S3	2016	2016	2016	2	0	2	Export	288	Ghana	GHA	504	Morocco	MAR								05	VEGETABLES AND FRUIT	1	No Quantity							201334			0
S3	2016	2016	2016	2	0	2	Export	288	Ghana	GHA	528	Netherlands	NLD								05	VEGETABLES AND FRUIT	1	No Quantity							2133933			0
S3	2016	2016	2016	2	0	2	Export	288	Ghana	GHA	554	New Zealand	NZL								05	VEGETABLES AND FRUIT	1	No Quantity							59			0
S3	2016	2016	2016	2	0	2	Export	288	Ghana	GHA	562	Niger	NER								05	VEGETABLES AND FRUIT	1	No Quantity							1219686			0
S3	2016	2016	2016	2	0	2	Export	288	Ghana	GHA	566	Nigeria	NGA								05	VEGETABLES AND FRUIT	1	No Quantity							6148764			0
S3	2016	2016	2016	2	0	2	Export	288	Ghana	GHA	620	Portugal	PRT								05	VEGETABLES AND FRUIT	1	No Quantity							22116			0
S3	2016	2016	2016	2	0	2	Export	288	Ghana	GHA	643	Russian Federation	RUS								05	VEGETABLES AND FRUIT	1	No Quantity							59584			0
S3	2016	2016	2016	2	0	2	Export	288	Ghana	GHA	694	Sierra Leone	SLE								05	VEGETABLES AND FRUIT	1	No Quantity							17427			0
S3	2016	2016	2016	2	0	2	Export	288	Ghana	GHA	699	India	IND								05	VEGETABLES AND FRUIT	1	No Quantity							450957760			0
S3	2016	2016	2016	2	0	2	Export	288	Ghana	GHA	704	Viet Nam	VNM								05	VEGETABLES AND FRUIT	1	No Quantity							538605745			0
S3	2016	2016	2016	2	0	2	Export	288	Ghana	GHA	710	South Africa	ZAF								05	VEGETABLES AND FRUIT	1	No Quantity							61937			0
S3	2016	2016	2016	2	0	2	Export	288	Ghana	GHA	724	Spain	ESP								05	VEGETABLES AND FRUIT	1	No Quantity							118931			0
S3	2016	2016	2016	2	0	2	Export	288	Ghana	GHA	752	Sweden	SWE								05	VEGETABLES AND FRUIT	1	No Quantity							14950			0
S3	2016	2016	2016	2	0	2	Export	288	Ghana	GHA	757	Switzerland	CHE								05	VEGETABLES AND FRUIT	1	No Quantity							467768			0
S3	2016	2016	2016	2	0	2	Export	288	Ghana	GHA	768	Togo	TGO								05	VEGETABLES AND FRUIT	1	No Quantity							1298201			0
S3	2016	2016	2016	2	0	2	Export	288	Ghana	GHA	780	Trinidad and Tobago	TTO								05	VEGETABLES AND FRUIT	1	No Quantity							192			0
S3	2016	2016	2016	2	0	2	Export	288	Ghana	GHA	784	United Arab Emirates	ARE								05	VEGETABLES AND FRUIT	1	No Quantity							55589			0
S3	2016	2016	2016	2	0	2	Export	288	Ghana	GHA	792	Turkey	TUR								05	VEGETABLES AND FRUIT	1	No Quantity							67787			0
S3	2016	2016	2016	2	0	2	Export	288	Ghana	GHA	826	United Kingdom	GBR								05	VEGETABLES AND FRUIT	1	No Quantity							9337460			0
S3	2016	2016	2016	2	0	2	Export	288	Ghana	GHA	842	USA	USA								05	VEGETABLES AND FRUIT	1	No Quantity							2690567			0
S3	2016	2016	2016	2	0	2	Export	288	Ghana	GHA	854	Burkina Faso	BFA								05	VEGETABLES AND FRUIT	1	No Quantity							1835414			0
S3	2016	2016	2016	2	0	2	Export	276	Germany	DEU	0	World	WLD								06	SUGAR,SUGR.PREPTNS,HONEY	1	No Quantity							2285039151			0
S3	2016	2016	2016	2	0	2	Export	276	Germany	DEU	4	Afghanistan	AFG								06	SUGAR,SUGR.PREPTNS,HONEY	1	No Quantity							19149			0
S3	2016	2016	2016	2	0	2	Export	276	Germany	DEU	8	Albania	ALB								06	SUGAR,SUGR.PREPTNS,HONEY	1	No Quantity							326886			0
S3	2016	2016	2016	2	0	2	Export	276	Germany	DEU	12	Algeria	DZA								06	SUGAR,SUGR.PREPTNS,HONEY	1	No Quantity							4094391			0
S3	2016	2016	2016	2	0	2	Export	276	Germany	DEU	20	Andorra	AND								06	SUGAR,SUGR.PREPTNS,HONEY	1	No Quantity							36290			0
S3	2016	2016	2016	2	0	2	Export	276	Germany	DEU	24	Angola	AGO								06	SUGAR,SUGR.PREPTNS,HONEY	1	No Quantity							4875			0
S3	2016	2016	2016	2	0	2	Export	276	Germany	DEU	31	Azerbaijan	AZE								06	SUGAR,SUGR.PREPTNS,HONEY	1	No Quantity							310636			0
S3	2016	2016	2016	2	0	2	Export	276	Germany	DEU	32	Argentina	ARG								06	SUGAR,SUGR.PREPTNS,HONEY	1	No Quantity							780516			0
S3	2016	2016	2016	2	0	2	Export	276	Germany	DEU	36	Australia	AUS								06	SUGAR,SUGR.PREPTNS,HONEY	1	No Quantity							21461068			0
S3	2016	2016	2016	2	0	2	Export	276	Germany	DEU	40	Austria	AUT								06	SUGAR,SUGR.PREPTNS,HONEY	1	No Quantity							150901847			0
S3	2016	2016	2016	2	0	2	Export	276	Germany	DEU	44	Bahamas	BHS								06	SUGAR,SUGR.PREPTNS,HONEY	1	No Quantity							1442			0
S3	2016	2016	2016	2	0	2	Export	276	Germany	DEU	48	Bahrain	BHR								06	SUGAR,SUGR.PREPTNS,HONEY	1	No Quantity							2067579			0
S3	2016	2016	2016	2	0	2	Export	276	Germany	DEU	50	Bangladesh	BGD								06	SUGAR,SUGR.PREPTNS,HONEY	1	No Quantity							1905705			0
S3	2016	2016	2016	2	0	2	Export	276	Germany	DEU	51	Armenia	ARM								06	SUGAR,SUGR.PREPTNS,HONEY	1	No Quantity							164365			0
S3	2016	2016	2016	2	0	2	Export	276	Germany	DEU	52	Barbados	BRB								06	SUGAR,SUGR.PREPTNS,HONEY	1	No Quantity							1595			0
S3	2016	2016	2016	2	0	2	Export	276	Germany	DEU	56	Belgium	BEL								06	SUGAR,SUGR.PREPTNS,HONEY	1	No Quantity							84780175			0
S3	2016	2016	2016	2	0	2	Export	276	Germany	DEU	68	Bolivia (Plurinational State of)	BOL								06	SUGAR,SUGR.PREPTNS,HONEY	1	No Quantity							119417			0
S3	2016	2016	2016	2	0	2	Export	276	Germany	DEU	70	Bosnia Herzegovina	BIH								06	SUGAR,SUGR.PREPTNS,HONEY	1	No Quantity							1149296			0
S3	2016	2016	2016	2	0	2	Export	276	Germany	DEU	72	Botswana	BWA								06	SUGAR,SUGR.PREPTNS,HONEY	1	No Quantity							1079			0
S3	2016	2016	2016	2	0	2	Export	276	Germany	DEU	76	Brazil	BRA								06	SUGAR,SUGR.PREPTNS,HONEY	1	No Quantity							3253592			0
S3	2016	2016	2016	2	0	2	Export	276	Germany	DEU	84	Belize	BLZ								06	SUGAR,SUGR.PREPTNS,HONEY	1	No Quantity							3487			0
S3	2016	2016	2016	2	0	2	Export	276	Germany	DEU	96	Brunei Darussalam	BRN								06	SUGAR,SUGR.PREPTNS,HONEY	1	No Quantity							9863			0
S3	2016	2016	2016	2	0	2	Export	276	Germany	DEU	100	Bulgaria	BGR								06	SUGAR,SUGR.PREPTNS,HONEY	1	No Quantity							4816628			0
S3	2016	2016	2016	2	0	2	Export	276	Germany	DEU	104	Myanmar	MMR								06	SUGAR,SUGR.PREPTNS,HONEY	1	No Quantity							106005			0
S3	2016	2016	2016	2	0	2	Export	276	Germany	DEU	112	Belarus	BLR								06	SUGAR,SUGR.PREPTNS,HONEY	1	No Quantity							2551693			0
S3	2016	2016	2016	2	0	2	Export	276	Germany	DEU	116	Cambodia	KHM								06	SUGAR,SUGR.PREPTNS,HONEY	1	No Quantity							60559			0
S3	2016	2016	2016	2	0	2	Export	276	Germany	DEU	120	Cameroon	CMR								06	SUGAR,SUGR.PREPTNS,HONEY	1	No Quantity							20696			0
S3	2016	2016	2016	2	0	2	Export	276	Germany	DEU	124	Canada	CAN								06	SUGAR,SUGR.PREPTNS,HONEY	1	No Quantity							19906746			0
S3	2016	2016	2016	2	0	2	Export	276	Germany	DEU	132	Cabo Verde	CPV								06	SUGAR,SUGR.PREPTNS,HONEY	1	No Quantity							74646			0
S3	2016	2016	2016	2	0	2	Export	276	Germany	DEU	140	Central African Rep.	CAF								06	SUGAR,SUGR.PREPTNS,HONEY	1	No Quantity							1884			0
S3	2016	2016	2016	2	0	2	Export	276	Germany	DEU	144	Sri Lanka	LKA								06	SUGAR,SUGR.PREPTNS,HONEY	1	No Quantity							3462952			0
S3	2016	2016	2016	2	0	2	Export	276	Germany	DEU	152	Chile	CHL								06	SUGAR,SUGR.PREPTNS,HONEY	1	No Quantity							1448684			0
S3	2016	2016	2016	2	0	2	Export	276	Germany	DEU	156	China	CHN								06	SUGAR,SUGR.PREPTNS,HONEY	1	No Quantity							17600462			0
S3	2016	2016	2016	2	0	2	Export	276	Germany	DEU	170	Colombia	COL								06	SUGAR,SUGR.PREPTNS,HONEY	1	No Quantity							644850			0
S3	2016	2016	2016	2	0	2	Export	276	Germany	DEU	178	Congo	COG								06	SUGAR,SUGR.PREPTNS,HONEY	1	No Quantity							3826			0
S3	2016	2016	2016	2	0	2	Export	276	Germany	DEU	180	Dem. Rep. of the Congo	COD								06	SUGAR,SUGR.PREPTNS,HONEY	1	No Quantity							1953			0
S3	2016	2016	2016	2	0	2	Export	276	Germany	DEU	188	Costa Rica	CRI								06	SUGAR,SUGR.PREPTNS,HONEY	1	No Quantity							297427			0
S3	2016	2016	2016	2	0	2	Export	276	Germany	DEU	191	Croatia	HRV								06	SUGAR,SUGR.PREPTNS,HONEY	1	No Quantity							10877178			0
S3	2016	2016	2016	2	0	2	Export	276	Germany	DEU	192	Cuba	CUB								06	SUGAR,SUGR.PREPTNS,HONEY	1	No Quantity							313308			0
S3	2016	2016	2016	2	0	2	Export	276	Germany	DEU	196	Cyprus	CYP								06	SUGAR,SUGR.PREPTNS,HONEY	1	No Quantity							7656177			0
S3	2016	2016	2016	2	0	2	Export	276	Germany	DEU	203	Czechia	CZE								06	SUGAR,SUGR.PREPTNS,HONEY	1	No Quantity							62159038			0
S3	2016	2016	2016	2	0	2	Export	276	Germany	DEU	204	Benin	BEN								06	SUGAR,SUGR.PREPTNS,HONEY	1	No Quantity							5889			0
S3	2016	2016	2016	2	0	2	Export	276	Germany	DEU	208	Denmark	DNK								06	SUGAR,SUGR.PREPTNS,HONEY	1	No Quantity							71761331			0
S3	2016	2016	2016	2	0	2	Export	276	Germany	DEU	214	Dominican Rep.	DOM								06	SUGAR,SUGR.PREPTNS,HONEY	1	No Quantity							169680			0
S3	2016	2016	2016	2	0	2	Export	276	Germany	DEU	218	Ecuador	ECU								06	SUGAR,SUGR.PREPTNS,HONEY	1	No Quantity							525808			0
S3	2016	2016	2016	2	0	2	Export	276	Germany	DEU	222	El Salvador	SLV								06	SUGAR,SUGR.PREPTNS,HONEY	1	No Quantity							73751			0
S3	2016	2016	2016	2	0	2	Export	276	Germany	DEU	231	Ethiopia	ETH								06	SUGAR,SUGR.PREPTNS,HONEY	1	No Quantity							522968			0
S3	2016	2016	2016	2	0	2	Export	276	Germany	DEU	232	Eritrea	ERI								06	SUGAR,SUGR.PREPTNS,HONEY	1	No Quantity							8162			0
S3	2016	2016	2016	2	0	2	Export	276	Germany	DEU	233	Estonia	EST								06	SUGAR,SUGR.PREPTNS,HONEY	1	No Quantity							3285641			0
S3	2016	2016	2016	2	0	2	Export	276	Germany	DEU	234	Faeroe Isds	FRO								06	SUGAR,SUGR.PREPTNS,HONEY	1	No Quantity							382902			0
S3	2016	2016	2016	2	0	2	Export	276	Germany	DEU	242	Fiji	FJI								06	SUGAR,SUGR.PREPTNS,HONEY	1	No Quantity							11016			0
S3	2016	2016	2016	2	0	2	Export	276	Germany	DEU	246	Finland	FIN								06	SUGAR,SUGR.PREPTNS,HONEY	1	No Quantity							20395613			0
S3	2016	2016	2016	2	0	2	Export	276	Germany	DEU	251	France	FRA								06	SUGAR,SUGR.PREPTNS,HONEY	1	No Quantity							158258603			0
S3	2016	2016	2016	2	0	2	Export	276	Germany	DEU	258	French Polynesia	PYF								06	SUGAR,SUGR.PREPTNS,HONEY	1	No Quantity							10677			0
S3	2016	2016	2016	2	0	2	Export	276	Germany	DEU	262	Djibouti	DJI								06	SUGAR,SUGR.PREPTNS,HONEY	1	No Quantity							8484			0
S3	2016	2016	2016	2	0	2	Export	276	Germany	DEU	268	Georgia	GEO								06	SUGAR,SUGR.PREPTNS,HONEY	1	No Quantity							408852			0
S3	2016	2016	2016	2	0	2	Export	276	Germany	DEU	270	Gambia	GMB								06	SUGAR,SUGR.PREPTNS,HONEY	1	No Quantity							857			0
S3	2016	2016	2016	2	0	2	Export	276	Germany	DEU	275	State of Palestine	PSE								06	SUGAR,SUGR.PREPTNS,HONEY	1	No Quantity							741505			0
S3	2016	2016	2016	2	0	2	Export	276	Germany	DEU	288	Ghana	GHA								06	SUGAR,SUGR.PREPTNS,HONEY	1	No Quantity							163341			0
S3	2016	2016	2016	2	0	2	Export	276	Germany	DEU	300	Greece	GRC								06	SUGAR,SUGR.PREPTNS,HONEY	1	No Quantity							22390543			0
S3	2016	2016	2016	2	0	2	Export	276	Germany	DEU	304	Greenland	GRL								06	SUGAR,SUGR.PREPTNS,HONEY	1	No Quantity							46759			0
S3	2016	2016	2016	2	0	2	Export	276	Germany	DEU	316	Guam	GUM								06	SUGAR,SUGR.PREPTNS,HONEY	1	No Quantity							3538			0
S3	2016	2016	2016	2	0	2	Export	276	Germany	DEU	320	Guatemala	GTM								06	SUGAR,SUGR.PREPTNS,HONEY	1	No Quantity							300464			0
S3	2016	2016	2016	2	0	2	Export	276	Germany	DEU	324	Guinea	GIN								06	SUGAR,SUGR.PREPTNS,HONEY	1	No Quantity							199			0
S3	2016	2016	2016	2	0	2	Export	276	Germany	DEU	332	Haiti	HTI								06	SUGAR,SUGR.PREPTNS,HONEY	1	No Quantity							9019			0
S3	2016	2016	2016	2	0	2	Export	276	Germany	DEU	340	Honduras	HND								06	SUGAR,SUGR.PREPTNS,HONEY	1	No Quantity							52023			0
S3	2016	2016	2016	2	0	2	Export	276	Germany	DEU	344	China, Hong Kong SAR	HKG								06	SUGAR,SUGR.PREPTNS,HONEY	1	No Quantity							11069216			0
S3	2016	2016	2016	2	0	2	Export	276	Germany	DEU	348	Hungary	HUN								06	SUGAR,SUGR.PREPTNS,HONEY	1	No Quantity							28108434			0
S3	2016	2016	2016	2	0	2	Export	276	Germany	DEU	352	Iceland	ISL								06	SUGAR,SUGR.PREPTNS,HONEY	1	No Quantity							1024895			0
S3	2016	2016	2016	2	0	2	Export	276	Germany	DEU	360	Indonesia	IDN								06	SUGAR,SUGR.PREPTNS,HONEY	1	No Quantity							4397888			0
S3	2016	2016	2016	2	0	2	Export	276	Germany	DEU	364	Iran	IRN								06	SUGAR,SUGR.PREPTNS,HONEY	1	No Quantity							3448896			0
S3	2016	2016	2016	2	0	2	Export	276	Germany	DEU	368	Iraq	IRQ								06	SUGAR,SUGR.PREPTNS,HONEY	1	No Quantity							2792081			0
S3	2016	2016	2016	2	0	2	Export	276	Germany	DEU	372	Ireland	IRL								06	SUGAR,SUGR.PREPTNS,HONEY	1	No Quantity							26197499			0
S3	2016	2016	2016	2	0	2	Export	276	Germany	DEU	376	Israel	ISR								06	SUGAR,SUGR.PREPTNS,HONEY	1	No Quantity							27767463			0
S3	2016	2016	2016	2	0	2	Export	276	Germany	DEU	381	Italy	ITA								06	SUGAR,SUGR.PREPTNS,HONEY	1	No Quantity							271433207			0
S3	2016	2016	2016	2	0	2	Export	276	Germany	DEU	384	Côte d'Ivoire	CIV								06	SUGAR,SUGR.PREPTNS,HONEY	1	No Quantity							49266			0
S3	2016	2016	2016	2	0	2	Export	276	Germany	DEU	388	Jamaica	JAM								06	SUGAR,SUGR.PREPTNS,HONEY	1	No Quantity							6345			0
S3	2016	2016	2016	2	0	2	Export	276	Germany	DEU	392	Japan	JPN								06	SUGAR,SUGR.PREPTNS,HONEY	1	No Quantity							30630608			0
S3	2016	2016	2016	2	0	2	Export	276	Germany	DEU	398	Kazakhstan	KAZ								06	SUGAR,SUGR.PREPTNS,HONEY	1	No Quantity							3235618			0
S3	2016	2016	2016	2	0	2	Export	276	Germany	DEU	400	Jordan	JOR								06	SUGAR,SUGR.PREPTNS,HONEY	1	No Quantity							1603650			0
S3	2016	2016	2016	2	0	2	Export	276	Germany	DEU	404	Kenya	KEN								06	SUGAR,SUGR.PREPTNS,HONEY	1	No Quantity							464906			0
S3	2016	2016	2016	2	0	2	Export	276	Germany	DEU	408	Dem. People's Rep. of Korea	PRK								06	SUGAR,SUGR.PREPTNS,HONEY	1	No Quantity							73612			0
S3	2016	2016	2016	2	0	2	Export	276	Germany	DEU	410	Rep. of Korea	KOR								06	SUGAR,SUGR.PREPTNS,HONEY	1	No Quantity							38113686			0
S3	2016	2016	2016	2	0	2	Export	276	Germany	DEU	414	Kuwait	KWT								06	SUGAR,SUGR.PREPTNS,HONEY	1	No Quantity							20735208			0
S3	2016	2016	2016	2	0	2	Export	276	Germany	DEU	417	Kyrgyzstan	KGZ								06	SUGAR,SUGR.PREPTNS,HONEY	1	No Quantity							385254			0
S3	2016	2016	2016	2	0	2	Export	276	Germany	DEU	418	Lao People's Dem. Rep.	LAO								06	SUGAR,SUGR.PREPTNS,HONEY	1	No Quantity							9210			0
S3	2016	2016	2016	2	0	2	Export	276	Germany	DEU	422	Lebanon	LBN								06	SUGAR,SUGR.PREPTNS,HONEY	1	No Quantity							12643920			0
S3	2016	2016	2016	2	0	2	Export	276	Germany	DEU	428	Latvia	LVA								06	SUGAR,SUGR.PREPTNS,HONEY	1	No Quantity							3628525			0
S3	2016	2016	2016	2	0	2	Export	276	Germany	DEU	430	Liberia	LBR								06	SUGAR,SUGR.PREPTNS,HONEY	1	No Quantity							2910			0
S3	2016	2016	2016	2	0	2	Export	276	Germany	DEU	434	Libya	LBY								06	SUGAR,SUGR.PREPTNS,HONEY	1	No Quantity							339749			0
S3	2016	2016	2016	2	0	2	Export	276	Germany	DEU	440	Lithuania	LTU								06	SUGAR,SUGR.PREPTNS,HONEY	1	No Quantity							7669219			0
S3	2016	2016	2016	2	0	2	Export	276	Germany	DEU	442	Luxembourg	LUX								06	SUGAR,SUGR.PREPTNS,HONEY	1	No Quantity							13734088			0
S3	2016	2016	2016	2	0	2	Export	276	Germany	DEU	450	Madagascar	MDG								06	SUGAR,SUGR.PREPTNS,HONEY	1	No Quantity							10013			0
S3	2016	2016	2016	2	0	2	Export	276	Germany	DEU	454	Malawi	MWI								06	SUGAR,SUGR.PREPTNS,HONEY	1	No Quantity							3051			0
S3	2016	2016	2016	2	0	2	Export	276	Germany	DEU	458	Malaysia	MYS								06	SUGAR,SUGR.PREPTNS,HONEY	1	No Quantity							1668430			0
S3	2016	2016	2016	2	0	2	Export	276	Germany	DEU	462	Maldives	MDV								06	SUGAR,SUGR.PREPTNS,HONEY	1	No Quantity							67133			0
S3	2016	2016	2016	2	0	2	Export	276	Germany	DEU	466	Mali	MLI								06	SUGAR,SUGR.PREPTNS,HONEY	1	No Quantity							29399			0
S3	2016	2016	2016	2	0	2	Export	276	Germany	DEU	470	Malta	MLT								06	SUGAR,SUGR.PREPTNS,HONEY	1	No Quantity							1396613			0
S3	2016	2016	2016	2	0	2	Export	276	Germany	DEU	478	Mauritania	MRT								06	SUGAR,SUGR.PREPTNS,HONEY	1	No Quantity							3252			0
S3	2016	2016	2016	2	0	2	Export	276	Germany	DEU	480	Mauritius	MUS								06	SUGAR,SUGR.PREPTNS,HONEY	1	No Quantity							187190			0
S3	2016	2016	2016	2	0	2	Export	276	Germany	DEU	484	Mexico	MEX								06	SUGAR,SUGR.PREPTNS,HONEY	1	No Quantity							1837929			0
S3	2016	2016	2016	2	0	2	Export	276	Germany	DEU	490	Other Asia, nes									06	SUGAR,SUGR.PREPTNS,HONEY	1	No Quantity							5958677			0
S3	2016	2016	2016	2	0	2	Export	276	Germany	DEU	496	Mongolia	MNG								06	SUGAR,SUGR.PREPTNS,HONEY	1	No Quantity							3067979			0
S3	2016	2016	2016	2	0	2	Export	276	Germany	DEU	498	Rep. of Moldova	MDA								06	SUGAR,SUGR.PREPTNS,HONEY	1	No Quantity							456479			0
S3	2016	2016	2016	2	0	2	Export	276	Germany	DEU	499	Montenegro	MNE								06	SUGAR,SUGR.PREPTNS,HONEY	1	No Quantity							209708			0
S3	2016	2016	2016	2	0	2	Export	276	Germany	DEU	504	Morocco	MAR								06	SUGAR,SUGR.PREPTNS,HONEY	1	No Quantity							453458			0
S3	2016	2016	2016	2	0	2	Export	276	Germany	DEU	508	Mozambique	MOZ								06	SUGAR,SUGR.PREPTNS,HONEY	1	No Quantity							300			0
S3	2016	2016	2016	2	0	2	Export	276	Germany	DEU	512	Oman	OMN								06	SUGAR,SUGR.PREPTNS,HONEY	1	No Quantity							2261586			0
S3	2016	2016	2016	2	0	2	Export	276	Germany	DEU	516	Namibia	NAM								06	SUGAR,SUGR.PREPTNS,HONEY	1	No Quantity							190151			0
S3	2016	2016	2016	2	0	2	Export	276	Germany	DEU	524	Nepal	NPL								06	SUGAR,SUGR.PREPTNS,HONEY	1	No Quantity							13235			0
S3	2016	2016	2016	2	0	2	Export	276	Germany	DEU	528	Netherlands	NLD								06	SUGAR,SUGR.PREPTNS,HONEY	1	No Quantity							253459987			0
S3	2016	2016	2016	2	0	2	Export	276	Germany	DEU	531	Curaçao	CUW								06	SUGAR,SUGR.PREPTNS,HONEY	1	No Quantity							44104			0
S3	2016	2016	2016	2	0	2	Export	276	Germany	DEU	533	Aruba	ABW								06	SUGAR,SUGR.PREPTNS,HONEY	1	No Quantity							3372			0
S3	2016	2016	2016	2	0	2	Export	276	Germany	DEU	540	New Caledonia	NCL								06	SUGAR,SUGR.PREPTNS,HONEY	1	No Quantity							19034			0
S3	2016	2016	2016	2	0	2	Export	276	Germany	DEU	554	New Zealand	NZL								06	SUGAR,SUGR.PREPTNS,HONEY	1	No Quantity							13375082			0
S3	2016	2016	2016	2	0	2	Export	276	Germany	DEU	558	Nicaragua	NIC								06	SUGAR,SUGR.PREPTNS,HONEY	1	No Quantity							66560			0
S3	2016	2016	2016	2	0	2	Export	276	Germany	DEU	562	Niger	NER								06	SUGAR,SUGR.PREPTNS,HONEY	1	No Quantity							9225			0
S3	2016	2016	2016	2	0	2	Export	276	Germany	DEU	566	Nigeria	NGA								06	SUGAR,SUGR.PREPTNS,HONEY	1	No Quantity							333844			0
S3	2016	2016	2016	2	0	2	Export	276	Germany	DEU	577	Other Africa, nes									06	SUGAR,SUGR.PREPTNS,HONEY	1	No Quantity							12283			0
S3	2016	2016	2016	2	0	2	Export	276	Germany	DEU	579	Norway	NOR								06	SUGAR,SUGR.PREPTNS,HONEY	1	No Quantity							13428858			0
S3	2016	2016	2016	2	0	2	Export	276	Germany	DEU	586	Pakistan	PAK								06	SUGAR,SUGR.PREPTNS,HONEY	1	No Quantity							6219715			0
S3	2016	2016	2016	2	0	2	Export	276	Germany	DEU	591	Panama	PAN								06	SUGAR,SUGR.PREPTNS,HONEY	1	No Quantity							211235			0
S3	2016	2016	2016	2	0	2	Export	276	Germany	DEU	600	Paraguay	PRY								06	SUGAR,SUGR.PREPTNS,HONEY	1	No Quantity							223542			0
S3	2016	2016	2016	2	0	2	Export	276	Germany	DEU	604	Peru	PER								06	SUGAR,SUGR.PREPTNS,HONEY	1	No Quantity							441555			0
S3	2016	2016	2016	2	0	2	Export	276	Germany	DEU	608	Philippines	PHL								06	SUGAR,SUGR.PREPTNS,HONEY	1	No Quantity							1942985			0
S3	2016	2016	2016	2	0	2	Export	276	Germany	DEU	616	Poland	POL								06	SUGAR,SUGR.PREPTNS,HONEY	1	No Quantity							139102586			0
S3	2016	2016	2016	2	0	2	Export	276	Germany	DEU	620	Portugal	PRT								06	SUGAR,SUGR.PREPTNS,HONEY	1	No Quantity							11909232			0
S3	2016	2016	2016	2	0	2	Export	276	Germany	DEU	634	Qatar	QAT								06	SUGAR,SUGR.PREPTNS,HONEY	1	No Quantity							1661993			0
S3	2016	2016	2016	2	0	2	Export	276	Germany	DEU	642	Romania	ROU								06	SUGAR,SUGR.PREPTNS,HONEY	1	No Quantity							15444395			0
S3	2016	2016	2016	2	0	2	Export	276	Germany	DEU	643	Russian Federation	RUS								06	SUGAR,SUGR.PREPTNS,HONEY	1	No Quantity							34452260			0
S3	2016	2016	2016	2	0	2	Export	276	Germany	DEU	674	San Marino	SMR								06	SUGAR,SUGR.PREPTNS,HONEY	1	No Quantity							716			0
S3	2016	2016	2016	2	0	2	Export	276	Germany	DEU	682	Saudi Arabia	SAU								06	SUGAR,SUGR.PREPTNS,HONEY	1	No Quantity							27850387			0
S3	2016	2016	2016	2	0	2	Export	276	Germany	DEU	686	Senegal	SEN								06	SUGAR,SUGR.PREPTNS,HONEY	1	No Quantity							106905			0
S3	2016	2016	2016	2	0	2	Export	276	Germany	DEU	688	Serbia	SRB								06	SUGAR,SUGR.PREPTNS,HONEY	1	No Quantity							2269134			0
S3	2016	2016	2016	2	0	2	Export	276	Germany	DEU	690	Seychelles	SYC								06	SUGAR,SUGR.PREPTNS,HONEY	1	No Quantity							98573			0
S3	2016	2016	2016	2	0	2	Export	276	Germany	DEU	694	Sierra Leone	SLE								06	SUGAR,SUGR.PREPTNS,HONEY	1	No Quantity							330180			0
S3	2016	2016	2016	2	0	2	Export	276	Germany	DEU	699	India	IND								06	SUGAR,SUGR.PREPTNS,HONEY	1	No Quantity							7488478			0
S3	2016	2016	2016	2	0	2	Export	276	Germany	DEU	702	Singapore	SGP								06	SUGAR,SUGR.PREPTNS,HONEY	1	No Quantity							4293916			0
S3	2016	2016	2016	2	0	2	Export	276	Germany	DEU	703	Slovakia	SVK								06	SUGAR,SUGR.PREPTNS,HONEY	1	No Quantity							14885199			0
S3	2016	2016	2016	2	0	2	Export	276	Germany	DEU	704	Viet Nam	VNM								06	SUGAR,SUGR.PREPTNS,HONEY	1	No Quantity							4147570			0
S3	2016	2016	2016	2	0	2	Export	276	Germany	DEU	705	Slovenia	SVN								06	SUGAR,SUGR.PREPTNS,HONEY	1	No Quantity							13967513			0
S3	2016	2016	2016	2	0	2	Export	276	Germany	DEU	706	Somalia	SOM								06	SUGAR,SUGR.PREPTNS,HONEY	1	No Quantity							4693			0
S3	2016	2016	2016	2	0	2	Export	276	Germany	DEU	710	South Africa	ZAF								06	SUGAR,SUGR.PREPTNS,HONEY	1	No Quantity							5322303			0
S3	2016	2016	2016	2	0	2	Export	276	Germany	DEU	716	Zimbabwe	ZWE								06	SUGAR,SUGR.PREPTNS,HONEY	1	No Quantity							31515			0
S3	2016	2016	2016	2	0	2	Export	276	Germany	DEU	724	Spain	ESP								06	SUGAR,SUGR.PREPTNS,HONEY	1	No Quantity							72411088			0
S3	2016	2016	2016	2	0	2	Export	276	Germany	DEU	728	South Sudan	SSD								06	SUGAR,SUGR.PREPTNS,HONEY	1	No Quantity							1732			0
S3	2016	2016	2016	2	0	2	Export	276	Germany	DEU	729	Sudan	SDN								06	SUGAR,SUGR.PREPTNS,HONEY	1	No Quantity							196738			0
S3	2016	2016	2016	2	0	2	Export	276	Germany	DEU	740	Suriname	SUR								06	SUGAR,SUGR.PREPTNS,HONEY	1	No Quantity							70312			0
S3	2016	2016	2016	2	0	2	Export	276	Germany	DEU	752	Sweden	SWE								06	SUGAR,SUGR.PREPTNS,HONEY	1	No Quantity							30331391			0
S3	2016	2016	2016	2	0	2	Export	276	Germany	DEU	757	Switzerland	CHE								06	SUGAR,SUGR.PREPTNS,HONEY	1	No Quantity							77434245			0
S3	2016	2016	2016	2	0	2	Export	276	Germany	DEU	760	Syria	SYR								06	SUGAR,SUGR.PREPTNS,HONEY	1	No Quantity							861441			0
S3	2016	2016	2016	2	0	2	Export	276	Germany	DEU	762	Tajikistan	TJK								06	SUGAR,SUGR.PREPTNS,HONEY	1	No Quantity							17566			0
S3	2016	2016	2016	2	0	2	Export	276	Germany	DEU	764	Thailand	THA								06	SUGAR,SUGR.PREPTNS,HONEY	1	No Quantity							5904800			0
S3	2016	2016	2016	2	0	2	Export	276	Germany	DEU	768	Togo	TGO								06	SUGAR,SUGR.PREPTNS,HONEY	1	No Quantity							4018			0
S3	2016	2016	2016	2	0	2	Export	276	Germany	DEU	780	Trinidad and Tobago	TTO								06	SUGAR,SUGR.PREPTNS,HONEY	1	No Quantity							1965			0
S3	2016	2016	2016	2	0	2	Export	276	Germany	DEU	784	United Arab Emirates	ARE								06	SUGAR,SUGR.PREPTNS,HONEY	1	No Quantity							15751540			0
S3	2016	2016	2016	2	0	2	Export	276	Germany	DEU	788	Tunisia	TUN								06	SUGAR,SUGR.PREPTNS,HONEY	1	No Quantity							550251			0
S3	2016	2016	2016	2	0	2	Export	276	Germany	DEU	792	Turkey	TUR								06	SUGAR,SUGR.PREPTNS,HONEY	1	No Quantity							6288880			0
S3	2016	2016	2016	2	0	2	Export	276	Germany	DEU	795	Turkmenistan	TKM								06	SUGAR,SUGR.PREPTNS,HONEY	1	No Quantity							95666			0
S3	2016	2016	2016	2	0	2	Export	276	Germany	DEU	800	Uganda	UGA								06	SUGAR,SUGR.PREPTNS,HONEY	1	No Quantity							49781			0
S3	2016	2016	2016	2	0	2	Export	276	Germany	DEU	804	Ukraine	UKR								06	SUGAR,SUGR.PREPTNS,HONEY	1	No Quantity							4679488			0
S3	2016	2016	2016	2	0	2	Export	276	Germany	DEU	807	North Macedonia	MKD								06	SUGAR,SUGR.PREPTNS,HONEY	1	No Quantity							640682			0
S3	2016	2016	2016	2	0	2	Export	276	Germany	DEU	818	Egypt	EGY								06	SUGAR,SUGR.PREPTNS,HONEY	1	No Quantity							2253077			0
S3	2016	2016	2016	2	0	2	Export	276	Germany	DEU	826	United Kingdom	GBR								06	SUGAR,SUGR.PREPTNS,HONEY	1	No Quantity							165747913			0
S3	2016	2016	2016	2	0	2	Export	276	Germany	DEU	834	United Rep. of Tanzania	TZA								06	SUGAR,SUGR.PREPTNS,HONEY	1	No Quantity							70872			0
S3	2016	2016	2016	2	0	2	Export	276	Germany	DEU	837	Bunkers									06	SUGAR,SUGR.PREPTNS,HONEY	1	No Quantity							2344003			0
S3	2016	2016	2016	2	0	2	Export	276	Germany	DEU	842	USA	USA								06	SUGAR,SUGR.PREPTNS,HONEY	1	No Quantity							111375204			0
S3	2016	2016	2016	2	0	2	Export	276	Germany	DEU	858	Uruguay	URY								06	SUGAR,SUGR.PREPTNS,HONEY	1	No Quantity							709795			0
S3	2016	2016	2016	2	0	2	Export	276	Germany	DEU	860	Uzbekistan	UZB								06	SUGAR,SUGR.PREPTNS,HONEY	1	No Quantity							188476			0
S3	2016	2016	2016	2	0	2	Export	276	Germany	DEU	862	Venezuela	VEN								06	SUGAR,SUGR.PREPTNS,HONEY	1	No Quantity							131428			0
S3	2016	2016	2016	2	0	2	Export	276	Germany	DEU	887	Yemen	YEM								06	SUGAR,SUGR.PREPTNS,HONEY	1	No Quantity							3449856			0
S3	2016	2016	2016	2	0	2	Export	276	Germany	DEU	894	Zambia	ZMB								06	SUGAR,SUGR.PREPTNS,HONEY	1	No Quantity							2484			0
S3	2016	2016	2016	2	0	2	Export	288	Ghana	GHA	0	World	WLD								06	SUGAR,SUGR.PREPTNS,HONEY	1	No Quantity							942030			0
S3	2016	2016	2016	2	0	2	Export	288	Ghana	GHA	120	Cameroon	CMR								06	SUGAR,SUGR.PREPTNS,HONEY	1	No Quantity							3913			0
S3	2016	2016	2016	2	0	2	Export	288	Ghana	GHA	208	Denmark	DNK								06	SUGAR,SUGR.PREPTNS,HONEY	1	No Quantity							121			0
S3	2016	2016	2016	2	0	2	Export	288	Ghana	GHA	251	France	FRA								06	SUGAR,SUGR.PREPTNS,HONEY	1	No Quantity							155			0
S3	2016	2016	2016	2	0	2	Export	288	Ghana	GHA	270	Gambia	GMB								06	SUGAR,SUGR.PREPTNS,HONEY	1	No Quantity							38234			0
S3	2016	2016	2016	2	0	2	Export	288	Ghana	GHA	384	Côte d'Ivoire	CIV								06	SUGAR,SUGR.PREPTNS,HONEY	1	No Quantity							22487			0
S3	2016	2016	2016	2	0	2	Export	288	Ghana	GHA	566	Nigeria	NGA								06	SUGAR,SUGR.PREPTNS,HONEY	1	No Quantity							6640			0
S3	2016	2016	2016	2	0	2	Export	288	Ghana	GHA	686	Senegal	SEN								06	SUGAR,SUGR.PREPTNS,HONEY	1	No Quantity							3764			0
S3	2016	2016	2016	2	0	2	Export	288	Ghana	GHA	784	United Arab Emirates	ARE								06	SUGAR,SUGR.PREPTNS,HONEY	1	No Quantity							774824			0
S3	2016	2016	2016	2	0	2	Export	288	Ghana	GHA	826	United Kingdom	GBR								06	SUGAR,SUGR.PREPTNS,HONEY	1	No Quantity							25913			0
S3	2016	2016	2016	2	0	2	Export	288	Ghana	GHA	842	USA	USA								06	SUGAR,SUGR.PREPTNS,HONEY	1	No Quantity							9106			0
S3	2016	2016	2016	2	0	2	Export	288	Ghana	GHA	854	Burkina Faso	BFA								06	SUGAR,SUGR.PREPTNS,HONEY	1	No Quantity							11521			0
S3	2016	2016	2016	2	0	2	Export	288	Ghana	GHA	894	Zambia	ZMB								06	SUGAR,SUGR.PREPTNS,HONEY	1	No Quantity							45352			0
S3	2016	2016	2016	2	0	2	Export	276	Germany	DEU	0	World	WLD								07	COFFEE,TEA,COCOA,SPICES	1	No Quantity							9667183622			0
S3	2016	2016	2016	2	0	2	Export	276	Germany	DEU	4	Afghanistan	AFG								07	COFFEE,TEA,COCOA,SPICES	1	No Quantity							76459			0
S3	2016	2016	2016	2	0	2	Export	276	Germany	DEU	8	Albania	ALB								07	COFFEE,TEA,COCOA,SPICES	1	No Quantity							4642377			0
S3	2016	2016	2016	2	0	2	Export	276	Germany	DEU	12	Algeria	DZA								07	COFFEE,TEA,COCOA,SPICES	1	No Quantity							12884394			0
S3	2016	2016	2016	2	0	2	Export	276	Germany	DEU	20	Andorra	AND								07	COFFEE,TEA,COCOA,SPICES	1	No Quantity							668084			0
S3	2016	2016	2016	2	0	2	Export	276	Germany	DEU	24	Angola	AGO								07	COFFEE,TEA,COCOA,SPICES	1	No Quantity							60093			0
S3	2016	2016	2016	2	0	2	Export	276	Germany	DEU	31	Azerbaijan	AZE								07	COFFEE,TEA,COCOA,SPICES	1	No Quantity							2880986			0
S3	2016	2016	2016	2	0	2	Export	276	Germany	DEU	32	Argentina	ARG								07	COFFEE,TEA,COCOA,SPICES	1	No Quantity							3778829			0
S3	2016	2016	2016	2	0	2	Export	276	Germany	DEU	36	Australia	AUS								07	COFFEE,TEA,COCOA,SPICES	1	No Quantity							126207395			0
S3	2016	2016	2016	2	0	2	Export	276	Germany	DEU	40	Austria	AUT								07	COFFEE,TEA,COCOA,SPICES	1	No Quantity							541199105			0
S3	2016	2016	2016	2	0	2	Export	276	Germany	DEU	44	Bahamas	BHS								07	COFFEE,TEA,COCOA,SPICES	1	No Quantity							92086			0
S3	2016	2016	2016	2	0	2	Export	276	Germany	DEU	48	Bahrain	BHR								07	COFFEE,TEA,COCOA,SPICES	1	No Quantity							1881234			0
S3	2016	2016	2016	2	0	2	Export	276	Germany	DEU	50	Bangladesh	BGD								07	COFFEE,TEA,COCOA,SPICES	1	No Quantity							7906			0
S3	2016	2016	2016	2	0	2	Export	276	Germany	DEU	51	Armenia	ARM								07	COFFEE,TEA,COCOA,SPICES	1	No Quantity							2338454			0
S3	2016	2016	2016	2	0	2	Export	276	Germany	DEU	52	Barbados	BRB								07	COFFEE,TEA,COCOA,SPICES	1	No Quantity							155782			0
S3	2016	2016	2016	2	0	2	Export	276	Germany	DEU	56	Belgium	BEL								07	COFFEE,TEA,COCOA,SPICES	1	No Quantity							608095177			0
S3	2016	2016	2016	2	0	2	Export	276	Germany	DEU	68	Bolivia (Plurinational State of)	BOL								07	COFFEE,TEA,COCOA,SPICES	1	No Quantity							221568			0
S3	2016	2016	2016	2	0	2	Export	276	Germany	DEU	70	Bosnia Herzegovina	BIH								07	COFFEE,TEA,COCOA,SPICES	1	No Quantity							6032544			0
S3	2016	2016	2016	2	0	2	Export	276	Germany	DEU	72	Botswana	BWA								07	COFFEE,TEA,COCOA,SPICES	1	No Quantity							12665			0
S3	2016	2016	2016	2	0	2	Export	276	Germany	DEU	76	Brazil	BRA								07	COFFEE,TEA,COCOA,SPICES	1	No Quantity							22406301			0
S3	2016	2016	2016	2	0	2	Export	276	Germany	DEU	96	Brunei Darussalam	BRN								07	COFFEE,TEA,COCOA,SPICES	1	No Quantity							327086			0
S3	2016	2016	2016	2	0	2	Export	276	Germany	DEU	100	Bulgaria	BGR								07	COFFEE,TEA,COCOA,SPICES	1	No Quantity							75900045			0
S3	2016	2016	2016	2	0	2	Export	276	Germany	DEU	104	Myanmar	MMR								07	COFFEE,TEA,COCOA,SPICES	1	No Quantity							43559			0
S3	2016	2016	2016	2	0	2	Export	276	Germany	DEU	108	Burundi	BDI								07	COFFEE,TEA,COCOA,SPICES	1	No Quantity							7527			0
S3	2016	2016	2016	2	0	2	Export	276	Germany	DEU	112	Belarus	BLR								07	COFFEE,TEA,COCOA,SPICES	1	No Quantity							10394957			0
S3	2016	2016	2016	2	0	2	Export	276	Germany	DEU	116	Cambodia	KHM								07	COFFEE,TEA,COCOA,SPICES	1	No Quantity							123214			0
S3	2016	2016	2016	2	0	2	Export	276	Germany	DEU	120	Cameroon	CMR								07	COFFEE,TEA,COCOA,SPICES	1	No Quantity							5309			0
S3	2016	2016	2016	2	0	2	Export	276	Germany	DEU	124	Canada	CAN								07	COFFEE,TEA,COCOA,SPICES	1	No Quantity							98504762			0
S3	2016	2016	2016	2	0	2	Export	276	Germany	DEU	132	Cabo Verde	CPV								07	COFFEE,TEA,COCOA,SPICES	1	No Quantity							31044			0
S3	2016	2016	2016	2	0	2	Export	276	Germany	DEU	140	Central African Rep.	CAF								07	COFFEE,TEA,COCOA,SPICES	1	No Quantity							3044			0
S3	2016	2016	2016	2	0	2	Export	276	Germany	DEU	144	Sri Lanka	LKA								07	COFFEE,TEA,COCOA,SPICES	1	No Quantity							1691500			0
S3	2016	2016	2016	2	0	2	Export	276	Germany	DEU	152	Chile	CHL								07	COFFEE,TEA,COCOA,SPICES	1	No Quantity							12987515			0
S3	2016	2016	2016	2	0	2	Export	276	Germany	DEU	156	China	CHN								07	COFFEE,TEA,COCOA,SPICES	1	No Quantity							27780200			0
S3	2016	2016	2016	2	0	2	Export	276	Germany	DEU	170	Colombia	COL								07	COFFEE,TEA,COCOA,SPICES	1	No Quantity							2107706			0
S3	2016	2016	2016	2	0	2	Export	276	Germany	DEU	180	Dem. Rep. of the Congo	COD								07	COFFEE,TEA,COCOA,SPICES	1	No Quantity							18817			0
S3	2016	2016	2016	2	0	2	Export	276	Germany	DEU	188	Costa Rica	CRI								07	COFFEE,TEA,COCOA,SPICES	1	No Quantity							908055			0
S3	2016	2016	2016	2	0	2	Export	276	Germany	DEU	191	Croatia	HRV								07	COFFEE,TEA,COCOA,SPICES	1	No Quantity							63953245			0
S3	2016	2016	2016	2	0	2	Export	276	Germany	DEU	192	Cuba	CUB								07	COFFEE,TEA,COCOA,SPICES	1	No Quantity							58991			0
S3	2016	2016	2016	2	0	2	Export	276	Germany	DEU	196	Cyprus	CYP								07	COFFEE,TEA,COCOA,SPICES	1	No Quantity							6327111			0
S3	2016	2016	2016	2	0	2	Export	276	Germany	DEU	203	Czechia	CZE								07	COFFEE,TEA,COCOA,SPICES	1	No Quantity							265283047			0
S3	2016	2016	2016	2	0	2	Export	276	Germany	DEU	204	Benin	BEN								07	COFFEE,TEA,COCOA,SPICES	1	No Quantity							11122			0
S3	2016	2016	2016	2	0	2	Export	276	Germany	DEU	208	Denmark	DNK								07	COFFEE,TEA,COCOA,SPICES	1	No Quantity							240906261			0
S3	2016	2016	2016	2	0	2	Export	276	Germany	DEU	214	Dominican Rep.	DOM								07	COFFEE,TEA,COCOA,SPICES	1	No Quantity							953100			0
S3	2016	2016	2016	2	0	2	Export	276	Germany	DEU	218	Ecuador	ECU								07	COFFEE,TEA,COCOA,SPICES	1	No Quantity							753795			0
S3	2016	2016	2016	2	0	2	Export	276	Germany	DEU	222	El Salvador	SLV								07	COFFEE,TEA,COCOA,SPICES	1	No Quantity							206477			0
S3	2016	2016	2016	2	0	2	Export	276	Germany	DEU	226	Equatorial Guinea	GNQ								07	COFFEE,TEA,COCOA,SPICES	1	No Quantity							744			0
S3	2016	2016	2016	2	0	2	Export	276	Germany	DEU	231	Ethiopia	ETH								07	COFFEE,TEA,COCOA,SPICES	1	No Quantity							316792			0
S3	2016	2016	2016	2	0	2	Export	276	Germany	DEU	233	Estonia	EST								07	COFFEE,TEA,COCOA,SPICES	1	No Quantity							13685241			0
S3	2016	2016	2016	2	0	2	Export	276	Germany	DEU	234	Faeroe Isds	FRO								07	COFFEE,TEA,COCOA,SPICES	1	No Quantity							875242			0
S3	2016	2016	2016	2	0	2	Export	276	Germany	DEU	242	Fiji	FJI								07	COFFEE,TEA,COCOA,SPICES	1	No Quantity							12839			0
S3	2016	2016	2016	2	0	2	Export	276	Germany	DEU	246	Finland	FIN								07	COFFEE,TEA,COCOA,SPICES	1	No Quantity							64325222			0
S3	2016	2016	2016	2	0	2	Export	276	Germany	DEU	251	France	FRA								07	COFFEE,TEA,COCOA,SPICES	1	No Quantity							1117570140			0
S3	2016	2016	2016	2	0	2	Export	276	Germany	DEU	258	French Polynesia	PYF								07	COFFEE,TEA,COCOA,SPICES	1	No Quantity							142435			0
S3	2016	2016	2016	2	0	2	Export	276	Germany	DEU	262	Djibouti	DJI								07	COFFEE,TEA,COCOA,SPICES	1	No Quantity							35420			0
S3	2016	2016	2016	2	0	2	Export	276	Germany	DEU	266	Gabon	GAB								07	COFFEE,TEA,COCOA,SPICES	1	No Quantity							591			0
S3	2016	2016	2016	2	0	2	Export	276	Germany	DEU	268	Georgia	GEO								07	COFFEE,TEA,COCOA,SPICES	1	No Quantity							3087077			0
S3	2016	2016	2016	2	0	2	Export	276	Germany	DEU	270	Gambia	GMB								07	COFFEE,TEA,COCOA,SPICES	1	No Quantity							16908			0
S3	2016	2016	2016	2	0	2	Export	276	Germany	DEU	275	State of Palestine	PSE								07	COFFEE,TEA,COCOA,SPICES	1	No Quantity							625333			0
S3	2016	2016	2016	2	0	2	Export	276	Germany	DEU	288	Ghana	GHA								07	COFFEE,TEA,COCOA,SPICES	1	No Quantity							161799			0
S3	2016	2016	2016	2	0	2	Export	276	Germany	DEU	292	Gibraltar	GIB								07	COFFEE,TEA,COCOA,SPICES	1	No Quantity							1409			0
S3	2016	2016	2016	2	0	2	Export	276	Germany	DEU	300	Greece	GRC								07	COFFEE,TEA,COCOA,SPICES	1	No Quantity							74803765			0
S3	2016	2016	2016	2	0	2	Export	276	Germany	DEU	304	Greenland	GRL								07	COFFEE,TEA,COCOA,SPICES	1	No Quantity							11240			0
S3	2016	2016	2016	2	0	2	Export	276	Germany	DEU	316	Guam	GUM								07	COFFEE,TEA,COCOA,SPICES	1	No Quantity							47632			0
S3	2016	2016	2016	2	0	2	Export	276	Germany	DEU	320	Guatemala	GTM								07	COFFEE,TEA,COCOA,SPICES	1	No Quantity							1369169			0
S3	2016	2016	2016	2	0	2	Export	276	Germany	DEU	324	Guinea	GIN								07	COFFEE,TEA,COCOA,SPICES	1	No Quantity							411			0
S3	2016	2016	2016	2	0	2	Export	276	Germany	DEU	340	Honduras	HND								07	COFFEE,TEA,COCOA,SPICES	1	No Quantity							68010			0
S3	2016	2016	2016	2	0	2	Export	276	Germany	DEU	344	China, Hong Kong SAR	HKG								07	COFFEE,TEA,COCOA,SPICES	1	No Quantity							50490786			0
S3	2016	2016	2016	2	0	2	Export	276	Germany	DEU	348	Hungary	HUN								07	COFFEE,TEA,COCOA,SPICES	1	No Quantity							110904114			0
S3	2016	2016	2016	2	0	2	Export	276	Germany	DEU	352	Iceland	ISL								07	COFFEE,TEA,COCOA,SPICES	1	No Quantity							4571977			0
S3	2016	2016	2016	2	0	2	Export	276	Germany	DEU	360	Indonesia	IDN								07	COFFEE,TEA,COCOA,SPICES	1	No Quantity							7644050			0
S3	2016	2016	2016	2	0	2	Export	276	Germany	DEU	364	Iran	IRN								07	COFFEE,TEA,COCOA,SPICES	1	No Quantity							11810425			0
S3	2016	2016	2016	2	0	2	Export	276	Germany	DEU	368	Iraq	IRQ								07	COFFEE,TEA,COCOA,SPICES	1	No Quantity							3673016			0
S3	2016	2016	2016	2	0	2	Export	276	Germany	DEU	372	Ireland	IRL								07	COFFEE,TEA,COCOA,SPICES	1	No Quantity							45279571			0
S3	2016	2016	2016	2	0	2	Export	276	Germany	DEU	376	Israel	ISR								07	COFFEE,TEA,COCOA,SPICES	1	No Quantity							31876746			0
S3	2016	2016	2016	2	0	2	Export	276	Germany	DEU	381	Italy	ITA								07	COFFEE,TEA,COCOA,SPICES	1	No Quantity							499872134			0
S3	2016	2016	2016	2	0	2	Export	276	Germany	DEU	384	Côte d'Ivoire	CIV								07	COFFEE,TEA,COCOA,SPICES	1	No Quantity							131126			0
S3	2016	2016	2016	2	0	2	Export	276	Germany	DEU	388	Jamaica	JAM								07	COFFEE,TEA,COCOA,SPICES	1	No Quantity							7870			0
S3	2016	2016	2016	2	0	2	Export	276	Germany	DEU	392	Japan	JPN								07	COFFEE,TEA,COCOA,SPICES	1	No Quantity							39973833			0
S3	2016	2016	2016	2	0	2	Export	276	Germany	DEU	398	Kazakhstan	KAZ								07	COFFEE,TEA,COCOA,SPICES	1	No Quantity							9659693			0
S3	2016	2016	2016	2	0	2	Export	276	Germany	DEU	400	Jordan	JOR								07	COFFEE,TEA,COCOA,SPICES	1	No Quantity							4188447			0
S3	2016	2016	2016	2	0	2	Export	276	Germany	DEU	404	Kenya	KEN								07	COFFEE,TEA,COCOA,SPICES	1	No Quantity							959036			0
S3	2016	2016	2016	2	0	2	Export	276	Germany	DEU	408	Dem. People's Rep. of Korea	PRK								07	COFFEE,TEA,COCOA,SPICES	1	No Quantity							161898			0
S3	2016	2016	2016	2	0	2	Export	276	Germany	DEU	410	Rep. of Korea	KOR								07	COFFEE,TEA,COCOA,SPICES	1	No Quantity							34700921			0
S3	2016	2016	2016	2	0	2	Export	276	Germany	DEU	414	Kuwait	KWT								07	COFFEE,TEA,COCOA,SPICES	1	No Quantity							10338566			0
S3	2016	2016	2016	2	0	2	Export	276	Germany	DEU	417	Kyrgyzstan	KGZ								07	COFFEE,TEA,COCOA,SPICES	1	No Quantity							968652			0
S3	2016	2016	2016	2	0	2	Export	276	Germany	DEU	418	Lao People's Dem. Rep.	LAO								07	COFFEE,TEA,COCOA,SPICES	1	No Quantity							92949			0
S3	2016	2016	2016	2	0	2	Export	276	Germany	DEU	422	Lebanon	LBN								07	COFFEE,TEA,COCOA,SPICES	1	No Quantity							10608320			0
S3	2016	2016	2016	2	0	2	Export	276	Germany	DEU	428	Latvia	LVA								07	COFFEE,TEA,COCOA,SPICES	1	No Quantity							31653586			0
S3	2016	2016	2016	2	0	2	Export	276	Germany	DEU	430	Liberia	LBR								07	COFFEE,TEA,COCOA,SPICES	1	No Quantity							499415			0
S3	2016	2016	2016	2	0	2	Export	276	Germany	DEU	434	Libya	LBY								07	COFFEE,TEA,COCOA,SPICES	1	No Quantity							2472184			0
S3	2016	2016	2016	2	0	2	Export	276	Germany	DEU	440	Lithuania	LTU								07	COFFEE,TEA,COCOA,SPICES	1	No Quantity							58414916			0
S3	2016	2016	2016	2	0	2	Export	276	Germany	DEU	442	Luxembourg	LUX								07	COFFEE,TEA,COCOA,SPICES	1	No Quantity							77808476			0
S3	2016	2016	2016	2	0	2	Export	276	Germany	DEU	446	China, Macao SAR	MAC								07	COFFEE,TEA,COCOA,SPICES	1	No Quantity							16107			0
S3	2016	2016	2016	2	0	2	Export	276	Germany	DEU	450	Madagascar	MDG								07	COFFEE,TEA,COCOA,SPICES	1	No Quantity							522845			0
S3	2016	2016	2016	2	0	2	Export	276	Germany	DEU	454	Malawi	MWI								07	COFFEE,TEA,COCOA,SPICES	1	No Quantity							1711			0
S3	2016	2016	2016	2	0	2	Export	276	Germany	DEU	458	Malaysia	MYS								07	COFFEE,TEA,COCOA,SPICES	1	No Quantity							10392573			0
S3	2016	2016	2016	2	0	2	Export	276	Germany	DEU	462	Maldives	MDV								07	COFFEE,TEA,COCOA,SPICES	1	No Quantity							999071			0
S3	2016	2016	2016	2	0	2	Export	276	Germany	DEU	466	Mali	MLI								07	COFFEE,TEA,COCOA,SPICES	1	No Quantity							109823			0
S3	2016	2016	2016	2	0	2	Export	276	Germany	DEU	470	Malta	MLT								07	COFFEE,TEA,COCOA,SPICES	1	No Quantity							1575518			0
S3	2016	2016	2016	2	0	2	Export	276	Germany	DEU	478	Mauritania	MRT								07	COFFEE,TEA,COCOA,SPICES	1	No Quantity							1917			0
S3	2016	2016	2016	2	0	2	Export	276	Germany	DEU	480	Mauritius	MUS								07	COFFEE,TEA,COCOA,SPICES	1	No Quantity							2725397			0
S3	2016	2016	2016	2	0	2	Export	276	Germany	DEU	484	Mexico	MEX								07	COFFEE,TEA,COCOA,SPICES	1	No Quantity							11451248			0
S3	2016	2016	2016	2	0	2	Export	276	Germany	DEU	490	Other Asia, nes									07	COFFEE,TEA,COCOA,SPICES	1	No Quantity							9830860			0
S3	2016	2016	2016	2	0	2	Export	276	Germany	DEU	496	Mongolia	MNG								07	COFFEE,TEA,COCOA,SPICES	1	No Quantity							6958889			0
S3	2016	2016	2016	2	0	2	Export	276	Germany	DEU	498	Rep. of Moldova	MDA								07	COFFEE,TEA,COCOA,SPICES	1	No Quantity							2524222			0
S3	2016	2016	2016	2	0	2	Export	276	Germany	DEU	499	Montenegro	MNE								07	COFFEE,TEA,COCOA,SPICES	1	No Quantity							1749027			0
S3	2016	2016	2016	2	0	2	Export	276	Germany	DEU	504	Morocco	MAR								07	COFFEE,TEA,COCOA,SPICES	1	No Quantity							9050010			0
S3	2016	2016	2016	2	0	2	Export	276	Germany	DEU	508	Mozambique	MOZ								07	COFFEE,TEA,COCOA,SPICES	1	No Quantity							6513			0
S3	2016	2016	2016	2	0	2	Export	276	Germany	DEU	512	Oman	OMN								07	COFFEE,TEA,COCOA,SPICES	1	No Quantity							4253158			0
S3	2016	2016	2016	2	0	2	Export	276	Germany	DEU	516	Namibia	NAM								07	COFFEE,TEA,COCOA,SPICES	1	No Quantity							1268656			0
S3	2016	2016	2016	2	0	2	Export	276	Germany	DEU	524	Nepal	NPL								07	COFFEE,TEA,COCOA,SPICES	1	No Quantity							258778			0
S3	2016	2016	2016	2	0	2	Export	276	Germany	DEU	528	Netherlands	NLD								07	COFFEE,TEA,COCOA,SPICES	1	No Quantity							758162944			0
S3	2016	2016	2016	2	0	2	Export	276	Germany	DEU	531	Curaçao	CUW								07	COFFEE,TEA,COCOA,SPICES	1	No Quantity							79980			0
S3	2016	2016	2016	2	0	2	Export	276	Germany	DEU	533	Aruba	ABW								07	COFFEE,TEA,COCOA,SPICES	1	No Quantity							21200			0
S3	2016	2016	2016	2	0	2	Export	276	Germany	DEU	554	New Zealand	NZL								07	COFFEE,TEA,COCOA,SPICES	1	No Quantity							5446168			0
S3	2016	2016	2016	2	0	2	Export	276	Germany	DEU	558	Nicaragua	NIC								07	COFFEE,TEA,COCOA,SPICES	1	No Quantity							63525			0
S3	2016	2016	2016	2	0	2	Export	276	Germany	DEU	562	Niger	NER								07	COFFEE,TEA,COCOA,SPICES	1	No Quantity							8206			0
S3	2016	2016	2016	2	0	2	Export	276	Germany	DEU	566	Nigeria	NGA								07	COFFEE,TEA,COCOA,SPICES	1	No Quantity							451782			0
S3	2016	2016	2016	2	0	2	Export	276	Germany	DEU	577	Other Africa, nes									07	COFFEE,TEA,COCOA,SPICES	1	No Quantity							1435487			0
S3	2016	2016	2016	2	0	2	Export	276	Germany	DEU	579	Norway	NOR								07	COFFEE,TEA,COCOA,SPICES	1	No Quantity							64802713			0
S3	2016	2016	2016	2	0	2	Export	276	Germany	DEU	586	Pakistan	PAK								07	COFFEE,TEA,COCOA,SPICES	1	No Quantity							815651			0
S3	2016	2016	2016	2	0	2	Export	276	Germany	DEU	591	Panama	PAN								07	COFFEE,TEA,COCOA,SPICES	1	No Quantity							1510556			0
S3	2016	2016	2016	2	0	2	Export	276	Germany	DEU	600	Paraguay	PRY								07	COFFEE,TEA,COCOA,SPICES	1	No Quantity							773576			0
S3	2016	2016	2016	2	0	2	Export	276	Germany	DEU	604	Peru	PER								07	COFFEE,TEA,COCOA,SPICES	1	No Quantity							2042176			0
S3	2016	2016	2016	2	0	2	Export	276	Germany	DEU	608	Philippines	PHL								07	COFFEE,TEA,COCOA,SPICES	1	No Quantity							5529843			0
S3	2016	2016	2016	2	0	2	Export	276	Germany	DEU	616	Poland	POL								07	COFFEE,TEA,COCOA,SPICES	1	No Quantity							982071255			0
S3	2016	2016	2016	2	0	2	Export	276	Germany	DEU	620	Portugal	PRT								07	COFFEE,TEA,COCOA,SPICES	1	No Quantity							55698017			0
S3	2016	2016	2016	2	0	2	Export	276	Germany	DEU	634	Qatar	QAT								07	COFFEE,TEA,COCOA,SPICES	1	No Quantity							6071147			0
S3	2016	2016	2016	2	0	2	Export	276	Germany	DEU	642	Romania	ROU								07	COFFEE,TEA,COCOA,SPICES	1	No Quantity							163523319			0
S3	2016	2016	2016	2	0	2	Export	276	Germany	DEU	643	Russian Federation	RUS								07	COFFEE,TEA,COCOA,SPICES	1	No Quantity							271196187			0
S3	2016	2016	2016	2	0	2	Export	276	Germany	DEU	646	Rwanda	RWA								07	COFFEE,TEA,COCOA,SPICES	1	No Quantity							22887			0
S3	2016	2016	2016	2	0	2	Export	276	Germany	DEU	674	San Marino	SMR								07	COFFEE,TEA,COCOA,SPICES	1	No Quantity							393459			0
S3	2016	2016	2016	2	0	2	Export	276	Germany	DEU	682	Saudi Arabia	SAU								07	COFFEE,TEA,COCOA,SPICES	1	No Quantity							37544505			0
S3	2016	2016	2016	2	0	2	Export	276	Germany	DEU	686	Senegal	SEN								07	COFFEE,TEA,COCOA,SPICES	1	No Quantity							96814			0
S3	2016	2016	2016	2	0	2	Export	276	Germany	DEU	688	Serbia	SRB								07	COFFEE,TEA,COCOA,SPICES	1	No Quantity							20275092			0
S3	2016	2016	2016	2	0	2	Export	276	Germany	DEU	690	Seychelles	SYC								07	COFFEE,TEA,COCOA,SPICES	1	No Quantity							668632			0
S3	2016	2016	2016	2	0	2	Export	276	Germany	DEU	694	Sierra Leone	SLE								07	COFFEE,TEA,COCOA,SPICES	1	No Quantity							157865			0
S3	2016	2016	2016	2	0	2	Export	276	Germany	DEU	699	India	IND								07	COFFEE,TEA,COCOA,SPICES	1	No Quantity							5739602			0
S3	2016	2016	2016	2	0	2	Export	276	Germany	DEU	702	Singapore	SGP								07	COFFEE,TEA,COCOA,SPICES	1	No Quantity							19401888			0
S3	2016	2016	2016	2	0	2	Export	276	Germany	DEU	703	Slovakia	SVK								07	COFFEE,TEA,COCOA,SPICES	1	No Quantity							149516729			0
S3	2016	2016	2016	2	0	2	Export	276	Germany	DEU	704	Viet Nam	VNM								07	COFFEE,TEA,COCOA,SPICES	1	No Quantity							5630085			0
S3	2016	2016	2016	2	0	2	Export	276	Germany	DEU	705	Slovenia	SVN								07	COFFEE,TEA,COCOA,SPICES	1	No Quantity							39817724			0
S3	2016	2016	2016	2	0	2	Export	276	Germany	DEU	710	South Africa	ZAF								07	COFFEE,TEA,COCOA,SPICES	1	No Quantity							40978274			0
S3	2016	2016	2016	2	0	2	Export	276	Germany	DEU	716	Zimbabwe	ZWE								07	COFFEE,TEA,COCOA,SPICES	1	No Quantity							396159			0
S3	2016	2016	2016	2	0	2	Export	276	Germany	DEU	724	Spain	ESP								07	COFFEE,TEA,COCOA,SPICES	1	No Quantity							349922792			0
S3	2016	2016	2016	2	0	2	Export	276	Germany	DEU	728	South Sudan	SSD								07	COFFEE,TEA,COCOA,SPICES	1	No Quantity							7109			0
S3	2016	2016	2016	2	0	2	Export	276	Germany	DEU	729	Sudan	SDN								07	COFFEE,TEA,COCOA,SPICES	1	No Quantity							8805			0
S3	2016	2016	2016	2	0	2	Export	276	Germany	DEU	740	Suriname	SUR								07	COFFEE,TEA,COCOA,SPICES	1	No Quantity							200484			0
S3	2016	2016	2016	2	0	2	Export	276	Germany	DEU	752	Sweden	SWE								07	COFFEE,TEA,COCOA,SPICES	1	No Quantity							154409397			0
S3	2016	2016	2016	2	0	2	Export	276	Germany	DEU	757	Switzerland	CHE								07	COFFEE,TEA,COCOA,SPICES	1	No Quantity							281032934			0
S3	2016	2016	2016	2	0	2	Export	276	Germany	DEU	760	Syria	SYR								07	COFFEE,TEA,COCOA,SPICES	1	No Quantity							2777611			0
S3	2016	2016	2016	2	0	2	Export	276	Germany	DEU	762	Tajikistan	TJK								07	COFFEE,TEA,COCOA,SPICES	1	No Quantity							39682			0
S3	2016	2016	2016	2	0	2	Export	276	Germany	DEU	764	Thailand	THA								07	COFFEE,TEA,COCOA,SPICES	1	No Quantity							11088317			0
S3	2016	2016	2016	2	0	2	Export	276	Germany	DEU	768	Togo	TGO								07	COFFEE,TEA,COCOA,SPICES	1	No Quantity							13608			0
S3	2016	2016	2016	2	0	2	Export	276	Germany	DEU	780	Trinidad and Tobago	TTO								07	COFFEE,TEA,COCOA,SPICES	1	No Quantity							441435			0
S3	2016	2016	2016	2	0	2	Export	276	Germany	DEU	784	United Arab Emirates	ARE								07	COFFEE,TEA,COCOA,SPICES	1	No Quantity							45134413			0
S3	2016	2016	2016	2	0	2	Export	276	Germany	DEU	788	Tunisia	TUN								07	COFFEE,TEA,COCOA,SPICES	1	No Quantity							5046210			0
S3	2016	2016	2016	2	0	2	Export	276	Germany	DEU	792	Turkey	TUR								07	COFFEE,TEA,COCOA,SPICES	1	No Quantity							81038397			0
S3	2016	2016	2016	2	0	2	Export	276	Germany	DEU	795	Turkmenistan	TKM								07	COFFEE,TEA,COCOA,SPICES	1	No Quantity							1795504			0
S3	2016	2016	2016	2	0	2	Export	276	Germany	DEU	800	Uganda	UGA								07	COFFEE,TEA,COCOA,SPICES	1	No Quantity							155218			0
S3	2016	2016	2016	2	0	2	Export	276	Germany	DEU	804	Ukraine	UKR								07	COFFEE,TEA,COCOA,SPICES	1	No Quantity							82608132			0
S3	2016	2016	2016	2	0	2	Export	276	Germany	DEU	807	North Macedonia	MKD								07	COFFEE,TEA,COCOA,SPICES	1	No Quantity							3963279			0
S3	2016	2016	2016	2	0	2	Export	276	Germany	DEU	818	Egypt	EGY								07	COFFEE,TEA,COCOA,SPICES	1	No Quantity							9613173			0
S3	2016	2016	2016	2	0	2	Export	276	Germany	DEU	826	United Kingdom	GBR								07	COFFEE,TEA,COCOA,SPICES	1	No Quantity							865796012			0
S3	2016	2016	2016	2	0	2	Export	276	Germany	DEU	834	United Rep. of Tanzania	TZA								07	COFFEE,TEA,COCOA,SPICES	1	No Quantity							117803			0
S3	2016	2016	2016	2	0	2	Export	276	Germany	DEU	837	Bunkers									07	COFFEE,TEA,COCOA,SPICES	1	No Quantity							10297353			0
S3	2016	2016	2016	2	0	2	Export	276	Germany	DEU	842	USA	USA								07	COFFEE,TEA,COCOA,SPICES	1	No Quantity							578333974			0
S3	2016	2016	2016	2	0	2	Export	276	Germany	DEU	858	Uruguay	URY								07	COFFEE,TEA,COCOA,SPICES	1	No Quantity							8748717			0
S3	2016	2016	2016	2	0	2	Export	276	Germany	DEU	860	Uzbekistan	UZB								07	COFFEE,TEA,COCOA,SPICES	1	No Quantity							1078321			0
S3	2016	2016	2016	2	0	2	Export	276	Germany	DEU	862	Venezuela	VEN								07	COFFEE,TEA,COCOA,SPICES	1	No Quantity							153623			0
S3	2016	2016	2016	2	0	2	Export	276	Germany	DEU	887	Yemen	YEM								07	COFFEE,TEA,COCOA,SPICES	1	No Quantity							423937			0
S3	2016	2016	2016	2	0	2	Export	276	Germany	DEU	894	Zambia	ZMB								07	COFFEE,TEA,COCOA,SPICES	1	No Quantity							48559			0
S3	2016	2016	2016	2	0	2	Export	288	Ghana	GHA	0	World	WLD								07	COFFEE,TEA,COCOA,SPICES	1	No Quantity							1911198506			0
S3	2016	2016	2016	2	0	2	Export	288	Ghana	GHA	36	Australia	AUS								07	COFFEE,TEA,COCOA,SPICES	1	No Quantity							535639			0
S3	2016	2016	2016	2	0	2	Export	288	Ghana	GHA	56	Belgium	BEL								07	COFFEE,TEA,COCOA,SPICES	1	No Quantity							87994289			0
S3	2016	2016	2016	2	0	2	Export	288	Ghana	GHA	76	Brazil	BRA								07	COFFEE,TEA,COCOA,SPICES	1	No Quantity							200755506			0
S3	2016	2016	2016	2	0	2	Export	288	Ghana	GHA	120	Cameroon	CMR								07	COFFEE,TEA,COCOA,SPICES	1	No Quantity							562546			0
S3	2016	2016	2016	2	0	2	Export	288	Ghana	GHA	124	Canada	CAN								07	COFFEE,TEA,COCOA,SPICES	1	No Quantity							31996649			0
S3	2016	2016	2016	2	0	2	Export	288	Ghana	GHA	156	China	CHN								07	COFFEE,TEA,COCOA,SPICES	1	No Quantity							19730170			0
S3	2016	2016	2016	2	0	2	Export	288	Ghana	GHA	178	Congo	COG								07	COFFEE,TEA,COCOA,SPICES	1	No Quantity							7624			0
S3	2016	2016	2016	2	0	2	Export	288	Ghana	GHA	180	Dem. Rep. of the Congo	COD								07	COFFEE,TEA,COCOA,SPICES	1	No Quantity							61205			0
S3	2016	2016	2016	2	0	2	Export	288	Ghana	GHA	226	Equatorial Guinea	GNQ								07	COFFEE,TEA,COCOA,SPICES	1	No Quantity							239199			0
S3	2016	2016	2016	2	0	2	Export	288	Ghana	GHA	233	Estonia	EST								07	COFFEE,TEA,COCOA,SPICES	1	No Quantity							71301763			0
S3	2016	2016	2016	2	0	2	Export	288	Ghana	GHA	251	France	FRA								07	COFFEE,TEA,COCOA,SPICES	1	No Quantity							85792496			0
S3	2016	2016	2016	2	0	2	Export	288	Ghana	GHA	266	Gabon	GAB								07	COFFEE,TEA,COCOA,SPICES	1	No Quantity							270690			0
S3	2016	2016	2016	2	0	2	Export	288	Ghana	GHA	270	Gambia	GMB								07	COFFEE,TEA,COCOA,SPICES	1	No Quantity							224375			0
S3	2016	2016	2016	2	0	2	Export	288	Ghana	GHA	276	Germany	DEU								07	COFFEE,TEA,COCOA,SPICES	1	No Quantity							138888463			0
S3	2016	2016	2016	2	0	2	Export	288	Ghana	GHA	324	Guinea	GIN								07	COFFEE,TEA,COCOA,SPICES	1	No Quantity							148921			0
S3	2016	2016	2016	2	0	2	Export	288	Ghana	GHA	360	Indonesia	IDN								07	COFFEE,TEA,COCOA,SPICES	1	No Quantity							4335598			0
S3	2016	2016	2016	2	0	2	Export	288	Ghana	GHA	364	Iran	IRN								07	COFFEE,TEA,COCOA,SPICES	1	No Quantity							9666569			0
S3	2016	2016	2016	2	0	2	Export	288	Ghana	GHA	381	Italy	ITA								07	COFFEE,TEA,COCOA,SPICES	1	No Quantity							51939395			0
S3	2016	2016	2016	2	0	2	Export	288	Ghana	GHA	384	Côte d'Ivoire	CIV								07	COFFEE,TEA,COCOA,SPICES	1	No Quantity							1939320			0
S3	2016	2016	2016	2	0	2	Export	288	Ghana	GHA	392	Japan	JPN								07	COFFEE,TEA,COCOA,SPICES	1	No Quantity							150153826			0
S3	2016	2016	2016	2	0	2	Export	288	Ghana	GHA	410	Rep. of Korea	KOR								07	COFFEE,TEA,COCOA,SPICES	1	No Quantity							11195165			0
S3	2016	2016	2016	2	0	2	Export	288	Ghana	GHA	422	Lebanon	LBN								07	COFFEE,TEA,COCOA,SPICES	1	No Quantity							39			0
S3	2016	2016	2016	2	0	2	Export	288	Ghana	GHA	430	Liberia	LBR								07	COFFEE,TEA,COCOA,SPICES	1	No Quantity							281207			0
S3	2016	2016	2016	2	0	2	Export	288	Ghana	GHA	450	Madagascar	MDG								07	COFFEE,TEA,COCOA,SPICES	1	No Quantity							6945			0
S3	2016	2016	2016	2	0	2	Export	288	Ghana	GHA	458	Malaysia	MYS								07	COFFEE,TEA,COCOA,SPICES	1	No Quantity							201489871			0
S3	2016	2016	2016	2	0	2	Export	288	Ghana	GHA	466	Mali	MLI								07	COFFEE,TEA,COCOA,SPICES	1	No Quantity							479063			0
S3	2016	2016	2016	2	0	2	Export	288	Ghana	GHA	478	Mauritania	MRT								07	COFFEE,TEA,COCOA,SPICES	1	No Quantity							61345			0
S3	2016	2016	2016	2	0	2	Export	288	Ghana	GHA	490	Other Asia, nes									07	COFFEE,TEA,COCOA,SPICES	1	No Quantity							255			0
S3	2016	2016	2016	2	0	2	Export	288	Ghana	GHA	528	Netherlands	NLD								07	COFFEE,TEA,COCOA,SPICES	1	No Quantity							395315266			0
S3	2016	2016	2016	2	0	2	Export	288	Ghana	GHA	554	New Zealand	NZL								07	COFFEE,TEA,COCOA,SPICES	1	No Quantity							3102037			0
S3	2016	2016	2016	2	0	2	Export	288	Ghana	GHA	566	Nigeria	NGA								07	COFFEE,TEA,COCOA,SPICES	1	No Quantity							8606328			0
S3	2016	2016	2016	2	0	2	Export	288	Ghana	GHA	579	Norway	NOR								07	COFFEE,TEA,COCOA,SPICES	1	No Quantity							364			0
S3	2016	2016	2016	2	0	2	Export	288	Ghana	GHA	591	Panama	PAN								07	COFFEE,TEA,COCOA,SPICES	1	No Quantity							40822			0
S3	2016	2016	2016	2	0	2	Export	288	Ghana	GHA	608	Philippines	PHL								07	COFFEE,TEA,COCOA,SPICES	1	No Quantity							579952			0
S3	2016	2016	2016	2	0	2	Export	288	Ghana	GHA	616	Poland	POL								07	COFFEE,TEA,COCOA,SPICES	1	No Quantity							3167			0
S3	2016	2016	2016	2	0	2	Export	288	Ghana	GHA	620	Portugal	PRT								07	COFFEE,TEA,COCOA,SPICES	1	No Quantity							26716			0
S3	2016	2016	2016	2	0	2	Export	288	Ghana	GHA	643	Russian Federation	RUS								07	COFFEE,TEA,COCOA,SPICES	1	No Quantity							21231			0
S3	2016	2016	2016	2	0	2	Export	288	Ghana	GHA	686	Senegal	SEN								07	COFFEE,TEA,COCOA,SPICES	1	No Quantity							1236542			0
S3	2016	2016	2016	2	0	2	Export	288	Ghana	GHA	694	Sierra Leone	SLE								07	COFFEE,TEA,COCOA,SPICES	1	No Quantity							276290			0
S3	2016	2016	2016	2	0	2	Export	288	Ghana	GHA	699	India	IND								07	COFFEE,TEA,COCOA,SPICES	1	No Quantity							3592			0
S3	2016	2016	2016	2	0	2	Export	288	Ghana	GHA	702	Singapore	SGP								07	COFFEE,TEA,COCOA,SPICES	1	No Quantity							8261449			0
S3	2016	2016	2016	2	0	2	Export	288	Ghana	GHA	704	Viet Nam	VNM								07	COFFEE,TEA,COCOA,SPICES	1	No Quantity							6021			0
S3	2016	2016	2016	2	0	2	Export	288	Ghana	GHA	710	South Africa	ZAF								07	COFFEE,TEA,COCOA,SPICES	1	No Quantity							2733			0
S3	2016	2016	2016	2	0	2	Export	288	Ghana	GHA	724	Spain	ESP								07	COFFEE,TEA,COCOA,SPICES	1	No Quantity							92702846			0
S3	2016	2016	2016	2	0	2	Export	288	Ghana	GHA	752	Sweden	SWE								07	COFFEE,TEA,COCOA,SPICES	1	No Quantity							46331			0
S3	2016	2016	2016	2	0	2	Export	288	Ghana	GHA	757	Switzerland	CHE								07	COFFEE,TEA,COCOA,SPICES	1	No Quantity							43456			0
S3	2016	2016	2016	2	0	2	Export	288	Ghana	GHA	768	Togo	TGO								07	COFFEE,TEA,COCOA,SPICES	1	No Quantity							1915767			0
S3	2016	2016	2016	2	0	2	Export	288	Ghana	GHA	784	United Arab Emirates	ARE								07	COFFEE,TEA,COCOA,SPICES	1	No Quantity							1287			0
S3	2016	2016	2016	2	0	2	Export	288	Ghana	GHA	788	Tunisia	TUN								07	COFFEE,TEA,COCOA,SPICES	1	No Quantity							10928713			0
S3	2016	2016	2016	2	0	2	Export	288	Ghana	GHA	792	Turkey	TUR								07	COFFEE,TEA,COCOA,SPICES	1	No Quantity							76681509			0
S3	2016	2016	2016	2	0	2	Export	288	Ghana	GHA	804	Ukraine	UKR								07	COFFEE,TEA,COCOA,SPICES	1	No Quantity							2969			0
S3	2016	2016	2016	2	0	2	Export	288	Ghana	GHA	826	United Kingdom	GBR								07	COFFEE,TEA,COCOA,SPICES	1	No Quantity							74530389			0
S3	2016	2016	2016	2	0	2	Export	288	Ghana	GHA	842	USA	USA								07	COFFEE,TEA,COCOA,SPICES	1	No Quantity							166629352			0
S3	2016	2016	2016	2	0	2	Export	288	Ghana	GHA	854	Burkina Faso	BFA								07	COFFEE,TEA,COCOA,SPICES	1	No Quantity							174465			0
S3	2016	2016	2016	2	0	2	Export	288	Ghana	GHA	858	Uruguay	URY								07	COFFEE,TEA,COCOA,SPICES	1	No Quantity							777			0
S3	2016	2016	2016	2	0	2	Export	276	Germany	DEU	0	World	WLD								08	ANIMAL FEED STUFF	1	No Quantity							4327624347			0
S3	2016	2016	2016	2	0	2	Export	276	Germany	DEU	4	Afghanistan	AFG								08	ANIMAL FEED STUFF	1	No Quantity							85807			0
S3	2016	2016	2016	2	0	2	Export	276	Germany	DEU	8	Albania	ALB								08	ANIMAL FEED STUFF	1	No Quantity							2341324			0
S3	2016	2016	2016	2	0	2	Export	276	Germany	DEU	12	Algeria	DZA								08	ANIMAL FEED STUFF	1	No Quantity							2479893			0
S3	2016	2016	2016	2	0	2	Export	276	Germany	DEU	20	Andorra	AND								08	ANIMAL FEED STUFF	1	No Quantity							1107			0
S3	2016	2016	2016	2	0	2	Export	276	Germany	DEU	24	Angola	AGO								08	ANIMAL FEED STUFF	1	No Quantity							73514			0
S3	2016	2016	2016	2	0	2	Export	276	Germany	DEU	31	Azerbaijan	AZE								08	ANIMAL FEED STUFF	1	No Quantity							197659			0
S3	2016	2016	2016	2	0	2	Export	276	Germany	DEU	32	Argentina	ARG								08	ANIMAL FEED STUFF	1	No Quantity							760205			0
S3	2016	2016	2016	2	0	2	Export	276	Germany	DEU	36	Australia	AUS								08	ANIMAL FEED STUFF	1	No Quantity							1568403			0
S3	2016	2016	2016	2	0	2	Export	276	Germany	DEU	40	Austria	AUT								08	ANIMAL FEED STUFF	1	No Quantity							348916311			0
S3	2016	2016	2016	2	0	2	Export	276	Germany	DEU	48	Bahrain	BHR								08	ANIMAL FEED STUFF	1	No Quantity							108266			0
S3	2016	2016	2016	2	0	2	Export	276	Germany	DEU	50	Bangladesh	BGD								08	ANIMAL FEED STUFF	1	No Quantity							3381081			0
S3	2016	2016	2016	2	0	2	Export	276	Germany	DEU	51	Armenia	ARM								08	ANIMAL FEED STUFF	1	No Quantity							3989648			0
S3	2016	2016	2016	2	0	2	Export	276	Germany	DEU	56	Belgium	BEL								08	ANIMAL FEED STUFF	1	No Quantity							132576010			0
S3	2016	2016	2016	2	0	2	Export	276	Germany	DEU	68	Bolivia (Plurinational State of)	BOL								08	ANIMAL FEED STUFF	1	No Quantity							35752			0
S3	2016	2016	2016	2	0	2	Export	276	Germany	DEU	70	Bosnia Herzegovina	BIH								08	ANIMAL FEED STUFF	1	No Quantity							2629711			0
S3	2016	2016	2016	2	0	2	Export	276	Germany	DEU	76	Brazil	BRA								08	ANIMAL FEED STUFF	1	No Quantity							9118189			0
S3	2016	2016	2016	2	0	2	Export	276	Germany	DEU	96	Brunei Darussalam	BRN								08	ANIMAL FEED STUFF	1	No Quantity							49182			0
S3	2016	2016	2016	2	0	2	Export	276	Germany	DEU	100	Bulgaria	BGR								08	ANIMAL FEED STUFF	1	No Quantity							9198855			0
S3	2016	2016	2016	2	0	2	Export	276	Germany	DEU	104	Myanmar	MMR								08	ANIMAL FEED STUFF	1	No Quantity							11058			0
S3	2016	2016	2016	2	0	2	Export	276	Germany	DEU	112	Belarus	BLR								08	ANIMAL FEED STUFF	1	No Quantity							5745580			0
S3	2016	2016	2016	2	0	2	Export	276	Germany	DEU	120	Cameroon	CMR								08	ANIMAL FEED STUFF	1	No Quantity							206969			0
S3	2016	2016	2016	2	0	2	Export	276	Germany	DEU	124	Canada	CAN								08	ANIMAL FEED STUFF	1	No Quantity							1651357			0
S3	2016	2016	2016	2	0	2	Export	276	Germany	DEU	132	Cabo Verde	CPV								08	ANIMAL FEED STUFF	1	No Quantity							4669			0
S3	2016	2016	2016	2	0	2	Export	276	Germany	DEU	144	Sri Lanka	LKA								08	ANIMAL FEED STUFF	1	No Quantity							113773			0
S3	2016	2016	2016	2	0	2	Export	276	Germany	DEU	152	Chile	CHL								08	ANIMAL FEED STUFF	1	No Quantity							7572173			0
S3	2016	2016	2016	2	0	2	Export	276	Germany	DEU	156	China	CHN								08	ANIMAL FEED STUFF	1	No Quantity							6576654			0
S3	2016	2016	2016	2	0	2	Export	276	Germany	DEU	170	Colombia	COL								08	ANIMAL FEED STUFF	1	No Quantity							940323			0
S3	2016	2016	2016	2	0	2	Export	276	Germany	DEU	178	Congo	COG								08	ANIMAL FEED STUFF	1	No Quantity							29957			0
S3	2016	2016	2016	2	0	2	Export	276	Germany	DEU	188	Costa Rica	CRI								08	ANIMAL FEED STUFF	1	No Quantity							204996			0
S3	2016	2016	2016	2	0	2	Export	276	Germany	DEU	191	Croatia	HRV								08	ANIMAL FEED STUFF	1	No Quantity							13096822			0
S3	2016	2016	2016	2	0	2	Export	276	Germany	DEU	192	Cuba	CUB								08	ANIMAL FEED STUFF	1	No Quantity							974569			0
S3	2016	2016	2016	2	0	2	Export	276	Germany	DEU	196	Cyprus	CYP								08	ANIMAL FEED STUFF	1	No Quantity							3237456			0
S3	2016	2016	2016	2	0	2	Export	276	Germany	DEU	203	Czechia	CZE								08	ANIMAL FEED STUFF	1	No Quantity							176593059			0
S3	2016	2016	2016	2	0	2	Export	276	Germany	DEU	204	Benin	BEN								08	ANIMAL FEED STUFF	1	No Quantity							29915			0
S3	2016	2016	2016	2	0	2	Export	276	Germany	DEU	208	Denmark	DNK								08	ANIMAL FEED STUFF	1	No Quantity							480306301			0
S3	2016	2016	2016	2	0	2	Export	276	Germany	DEU	214	Dominican Rep.	DOM								08	ANIMAL FEED STUFF	1	No Quantity							7169			0
S3	2016	2016	2016	2	0	2	Export	276	Germany	DEU	218	Ecuador	ECU								08	ANIMAL FEED STUFF	1	No Quantity							268217			0
S3	2016	2016	2016	2	0	2	Export	276	Germany	DEU	222	El Salvador	SLV								08	ANIMAL FEED STUFF	1	No Quantity							41226			0
S3	2016	2016	2016	2	0	2	Export	276	Germany	DEU	231	Ethiopia	ETH								08	ANIMAL FEED STUFF	1	No Quantity							40597			0
S3	2016	2016	2016	2	0	2	Export	276	Germany	DEU	233	Estonia	EST								08	ANIMAL FEED STUFF	1	No Quantity							9713054			0
S3	2016	2016	2016	2	0	2	Export	276	Germany	DEU	234	Faeroe Isds	FRO								08	ANIMAL FEED STUFF	1	No Quantity							2493281			0
S3	2016	2016	2016	2	0	2	Export	276	Germany	DEU	246	Finland	FIN								08	ANIMAL FEED STUFF	1	No Quantity							92078385			0
S3	2016	2016	2016	2	0	2	Export	276	Germany	DEU	251	France	FRA								08	ANIMAL FEED STUFF	1	No Quantity							307031935			0
S3	2016	2016	2016	2	0	2	Export	276	Germany	DEU	258	French Polynesia	PYF								08	ANIMAL FEED STUFF	1	No Quantity							47738			0
S3	2016	2016	2016	2	0	2	Export	276	Germany	DEU	266	Gabon	GAB								08	ANIMAL FEED STUFF	1	No Quantity							7370			0
S3	2016	2016	2016	2	0	2	Export	276	Germany	DEU	268	Georgia	GEO								08	ANIMAL FEED STUFF	1	No Quantity							1016294			0
S3	2016	2016	2016	2	0	2	Export	276	Germany	DEU	270	Gambia	GMB								08	ANIMAL FEED STUFF	1	No Quantity							14251			0
S3	2016	2016	2016	2	0	2	Export	276	Germany	DEU	275	State of Palestine	PSE								08	ANIMAL FEED STUFF	1	No Quantity							58388			0
S3	2016	2016	2016	2	0	2	Export	276	Germany	DEU	288	Ghana	GHA								08	ANIMAL FEED STUFF	1	No Quantity							1291386			0
S3	2016	2016	2016	2	0	2	Export	276	Germany	DEU	300	Greece	GRC								08	ANIMAL FEED STUFF	1	No Quantity							62403039			0
S3	2016	2016	2016	2	0	2	Export	276	Germany	DEU	344	China, Hong Kong SAR	HKG								08	ANIMAL FEED STUFF	1	No Quantity							3005052			0
S3	2016	2016	2016	2	0	2	Export	276	Germany	DEU	348	Hungary	HUN								08	ANIMAL FEED STUFF	1	No Quantity							56926178			0
S3	2016	2016	2016	2	0	2	Export	276	Germany	DEU	352	Iceland	ISL								08	ANIMAL FEED STUFF	1	No Quantity							4108123			0
S3	2016	2016	2016	2	0	2	Export	276	Germany	DEU	360	Indonesia	IDN								08	ANIMAL FEED STUFF	1	No Quantity							5116298			0
S3	2016	2016	2016	2	0	2	Export	276	Germany	DEU	364	Iran	IRN								08	ANIMAL FEED STUFF	1	No Quantity							10470937			0
S3	2016	2016	2016	2	0	2	Export	276	Germany	DEU	368	Iraq	IRQ								08	ANIMAL FEED STUFF	1	No Quantity							1087716			0
S3	2016	2016	2016	2	0	2	Export	276	Germany	DEU	372	Ireland	IRL								08	ANIMAL FEED STUFF	1	No Quantity							16269632			0
S3	2016	2016	2016	2	0	2	Export	276	Germany	DEU	376	Israel	ISR								08	ANIMAL FEED STUFF	1	No Quantity							11148146			0
S3	2016	2016	2016	2	0	2	Export	276	Germany	DEU	381	Italy	ITA								08	ANIMAL FEED STUFF	1	No Quantity							179162382			0
S3	2016	2016	2016	2	0	2	Export	276	Germany	DEU	384	Côte d'Ivoire	CIV								08	ANIMAL FEED STUFF	1	No Quantity							303823			0
S3	2016	2016	2016	2	0	2	Export	276	Germany	DEU	392	Japan	JPN								08	ANIMAL FEED STUFF	1	No Quantity							13916568			0
S3	2016	2016	2016	2	0	2	Export	276	Germany	DEU	398	Kazakhstan	KAZ								08	ANIMAL FEED STUFF	1	No Quantity							2025378			0
S3	2016	2016	2016	2	0	2	Export	276	Germany	DEU	400	Jordan	JOR								08	ANIMAL FEED STUFF	1	No Quantity							2107428			0
S3	2016	2016	2016	2	0	2	Export	276	Germany	DEU	404	Kenya	KEN								08	ANIMAL FEED STUFF	1	No Quantity							670675			0
S3	2016	2016	2016	2	0	2	Export	276	Germany	DEU	410	Rep. of Korea	KOR								08	ANIMAL FEED STUFF	1	No Quantity							6220355			0
S3	2016	2016	2016	2	0	2	Export	276	Germany	DEU	414	Kuwait	KWT								08	ANIMAL FEED STUFF	1	No Quantity							1155023			0
S3	2016	2016	2016	2	0	2	Export	276	Germany	DEU	417	Kyrgyzstan	KGZ								08	ANIMAL FEED STUFF	1	No Quantity							124811			0
S3	2016	2016	2016	2	0	2	Export	276	Germany	DEU	422	Lebanon	LBN								08	ANIMAL FEED STUFF	1	No Quantity							2198656			0
S3	2016	2016	2016	2	0	2	Export	276	Germany	DEU	428	Latvia	LVA								08	ANIMAL FEED STUFF	1	No Quantity							19117652			0
S3	2016	2016	2016	2	0	2	Export	276	Germany	DEU	430	Liberia	LBR								08	ANIMAL FEED STUFF	1	No Quantity							11913			0
S3	2016	2016	2016	2	0	2	Export	276	Germany	DEU	434	Libya	LBY								08	ANIMAL FEED STUFF	1	No Quantity							429813			0
S3	2016	2016	2016	2	0	2	Export	276	Germany	DEU	440	Lithuania	LTU								08	ANIMAL FEED STUFF	1	No Quantity							14884147			0
S3	2016	2016	2016	2	0	2	Export	276	Germany	DEU	442	Luxembourg	LUX								08	ANIMAL FEED STUFF	1	No Quantity							74024613			0
S3	2016	2016	2016	2	0	2	Export	276	Germany	DEU	450	Madagascar	MDG								08	ANIMAL FEED STUFF	1	No Quantity							57355			0
S3	2016	2016	2016	2	0	2	Export	276	Germany	DEU	458	Malaysia	MYS								08	ANIMAL FEED STUFF	1	No Quantity							4576516			0
S3	2016	2016	2016	2	0	2	Export	276	Germany	DEU	466	Mali	MLI								08	ANIMAL FEED STUFF	1	No Quantity							252992			0
S3	2016	2016	2016	2	0	2	Export	276	Germany	DEU	470	Malta	MLT								08	ANIMAL FEED STUFF	1	No Quantity							953425			0
S3	2016	2016	2016	2	0	2	Export	276	Germany	DEU	478	Mauritania	MRT								08	ANIMAL FEED STUFF	1	No Quantity							1264			0
S3	2016	2016	2016	2	0	2	Export	276	Germany	DEU	480	Mauritius	MUS								08	ANIMAL FEED STUFF	1	No Quantity							84485			0
S3	2016	2016	2016	2	0	2	Export	276	Germany	DEU	484	Mexico	MEX								08	ANIMAL FEED STUFF	1	No Quantity							2449786			0
S3	2016	2016	2016	2	0	2	Export	276	Germany	DEU	490	Other Asia, nes									08	ANIMAL FEED STUFF	1	No Quantity							3447985			0
S3	2016	2016	2016	2	0	2	Export	276	Germany	DEU	496	Mongolia	MNG								08	ANIMAL FEED STUFF	1	No Quantity							69988			0
S3	2016	2016	2016	2	0	2	Export	276	Germany	DEU	498	Rep. of Moldova	MDA								08	ANIMAL FEED STUFF	1	No Quantity							1917426			0
S3	2016	2016	2016	2	0	2	Export	276	Germany	DEU	499	Montenegro	MNE								08	ANIMAL FEED STUFF	1	No Quantity							249207			0
S3	2016	2016	2016	2	0	2	Export	276	Germany	DEU	504	Morocco	MAR								08	ANIMAL FEED STUFF	1	No Quantity							2414268			0
S3	2016	2016	2016	2	0	2	Export	276	Germany	DEU	512	Oman	OMN								08	ANIMAL FEED STUFF	1	No Quantity							354047			0
S3	2016	2016	2016	2	0	2	Export	276	Germany	DEU	516	Namibia	NAM								08	ANIMAL FEED STUFF	1	No Quantity							4772			0
S3	2016	2016	2016	2	0	2	Export	276	Germany	DEU	524	Nepal	NPL								08	ANIMAL FEED STUFF	1	No Quantity							7792			0
S3	2016	2016	2016	2	0	2	Export	276	Germany	DEU	528	Netherlands	NLD								08	ANIMAL FEED STUFF	1	No Quantity							793048600			0
S3	2016	2016	2016	2	0	2	Export	276	Germany	DEU	533	Aruba	ABW								08	ANIMAL FEED STUFF	1	No Quantity							1878			0
S3	2016	2016	2016	2	0	2	Export	276	Germany	DEU	540	New Caledonia	NCL								08	ANIMAL FEED STUFF	1	No Quantity							49894			0
S3	2016	2016	2016	2	0	2	Export	276	Germany	DEU	554	New Zealand	NZL								08	ANIMAL FEED STUFF	1	No Quantity							869611			0
S3	2016	2016	2016	2	0	2	Export	276	Germany	DEU	558	Nicaragua	NIC								08	ANIMAL FEED STUFF	1	No Quantity							8449			0
S3	2016	2016	2016	2	0	2	Export	276	Germany	DEU	566	Nigeria	NGA								08	ANIMAL FEED STUFF	1	No Quantity							8732919			0
S3	2016	2016	2016	2	0	2	Export	276	Germany	DEU	579	Norway	NOR								08	ANIMAL FEED STUFF	1	No Quantity							162220770			0
S3	2016	2016	2016	2	0	2	Export	276	Germany	DEU	586	Pakistan	PAK								08	ANIMAL FEED STUFF	1	No Quantity							2035660			0
S3	2016	2016	2016	2	0	2	Export	276	Germany	DEU	591	Panama	PAN								08	ANIMAL FEED STUFF	1	No Quantity							4549			0
S3	2016	2016	2016	2	0	2	Export	276	Germany	DEU	604	Peru	PER								08	ANIMAL FEED STUFF	1	No Quantity							377957			0
S3	2016	2016	2016	2	0	2	Export	276	Germany	DEU	608	Philippines	PHL								08	ANIMAL FEED STUFF	1	No Quantity							14424544			0
S3	2016	2016	2016	2	0	2	Export	276	Germany	DEU	616	Poland	POL								08	ANIMAL FEED STUFF	1	No Quantity							338393687			0
S3	2016	2016	2016	2	0	2	Export	276	Germany	DEU	620	Portugal	PRT								08	ANIMAL FEED STUFF	1	No Quantity							11613733			0
S3	2016	2016	2016	2	0	2	Export	276	Germany	DEU	634	Qatar	QAT								08	ANIMAL FEED STUFF	1	No Quantity							407957			0
S3	2016	2016	2016	2	0	2	Export	276	Germany	DEU	642	Romania	ROU								08	ANIMAL FEED STUFF	1	No Quantity							20708300			0
S3	2016	2016	2016	2	0	2	Export	276	Germany	DEU	643	Russian Federation	RUS								08	ANIMAL FEED STUFF	1	No Quantity							88598351			0
S3	2016	2016	2016	2	0	2	Export	276	Germany	DEU	646	Rwanda	RWA								08	ANIMAL FEED STUFF	1	No Quantity							64714			0
S3	2016	2016	2016	2	0	2	Export	276	Germany	DEU	674	San Marino	SMR								08	ANIMAL FEED STUFF	1	No Quantity							420335			0
S3	2016	2016	2016	2	0	2	Export	276	Germany	DEU	682	Saudi Arabia	SAU								08	ANIMAL FEED STUFF	1	No Quantity							7296136			0
S3	2016	2016	2016	2	0	2	Export	276	Germany	DEU	686	Senegal	SEN								08	ANIMAL FEED STUFF	1	No Quantity							118960			0
S3	2016	2016	2016	2	0	2	Export	276	Germany	DEU	688	Serbia	SRB								08	ANIMAL FEED STUFF	1	No Quantity							7048507			0
S3	2016	2016	2016	2	0	2	Export	276	Germany	DEU	699	India	IND								08	ANIMAL FEED STUFF	1	No Quantity							2753174			0
S3	2016	2016	2016	2	0	2	Export	276	Germany	DEU	702	Singapore	SGP								08	ANIMAL FEED STUFF	1	No Quantity							4930171			0
S3	2016	2016	2016	2	0	2	Export	276	Germany	DEU	703	Slovakia	SVK								08	ANIMAL FEED STUFF	1	No Quantity							16185189			0
S3	2016	2016	2016	2	0	2	Export	276	Germany	DEU	704	Viet Nam	VNM								08	ANIMAL FEED STUFF	1	No Quantity							4207010			0
S3	2016	2016	2016	2	0	2	Export	276	Germany	DEU	705	Slovenia	SVN								08	ANIMAL FEED STUFF	1	No Quantity							27765996			0
S3	2016	2016	2016	2	0	2	Export	276	Germany	DEU	710	South Africa	ZAF								08	ANIMAL FEED STUFF	1	No Quantity							5813771			0
S3	2016	2016	2016	2	0	2	Export	276	Germany	DEU	716	Zimbabwe	ZWE								08	ANIMAL FEED STUFF	1	No Quantity							31347			0
S3	2016	2016	2016	2	0	2	Export	276	Germany	DEU	724	Spain	ESP								08	ANIMAL FEED STUFF	1	No Quantity							96192313			0
S3	2016	2016	2016	2	0	2	Export	276	Germany	DEU	729	Sudan	SDN								08	ANIMAL FEED STUFF	1	No Quantity							903862			0
S3	2016	2016	2016	2	0	2	Export	276	Germany	DEU	752	Sweden	SWE								08	ANIMAL FEED STUFF	1	No Quantity							79007629			0
S3	2016	2016	2016	2	0	2	Export	276	Germany	DEU	757	Switzerland	CHE								08	ANIMAL FEED STUFF	1	No Quantity							166013484			0
S3	2016	2016	2016	2	0	2	Export	276	Germany	DEU	760	Syria	SYR								08	ANIMAL FEED STUFF	1	No Quantity							93162			0
S3	2016	2016	2016	2	0	2	Export	276	Germany	DEU	762	Tajikistan	TJK								08	ANIMAL FEED STUFF	1	No Quantity							129869			0
S3	2016	2016	2016	2	0	2	Export	276	Germany	DEU	764	Thailand	THA								08	ANIMAL FEED STUFF	1	No Quantity							39859464			0
S3	2016	2016	2016	2	0	2	Export	276	Germany	DEU	784	United Arab Emirates	ARE								08	ANIMAL FEED STUFF	1	No Quantity							2150577			0
S3	2016	2016	2016	2	0	2	Export	276	Germany	DEU	788	Tunisia	TUN								08	ANIMAL FEED STUFF	1	No Quantity							44393			0
S3	2016	2016	2016	2	0	2	Export	276	Germany	DEU	792	Turkey	TUR								08	ANIMAL FEED STUFF	1	No Quantity							12134962			0
S3	2016	2016	2016	2	0	2	Export	276	Germany	DEU	795	Turkmenistan	TKM								08	ANIMAL FEED STUFF	1	No Quantity							85039			0
S3	2016	2016	2016	2	0	2	Export	276	Germany	DEU	800	Uganda	UGA								08	ANIMAL FEED STUFF	1	No Quantity							24274			0
S3	2016	2016	2016	2	0	2	Export	276	Germany	DEU	804	Ukraine	UKR								08	ANIMAL FEED STUFF	1	No Quantity							12889602			0
S3	2016	2016	2016	2	0	2	Export	276	Germany	DEU	807	North Macedonia	MKD								08	ANIMAL FEED STUFF	1	No Quantity							1858685			0
S3	2016	2016	2016	2	0	2	Export	276	Germany	DEU	818	Egypt	EGY								08	ANIMAL FEED STUFF	1	No Quantity							7815342			0
S3	2016	2016	2016	2	0	2	Export	276	Germany	DEU	826	United Kingdom	GBR								08	ANIMAL FEED STUFF	1	No Quantity							199443142			0
S3	2016	2016	2016	2	0	2	Export	276	Germany	DEU	834	United Rep. of Tanzania	TZA								08	ANIMAL FEED STUFF	1	No Quantity							38988			0
S3	2016	2016	2016	2	0	2	Export	276	Germany	DEU	837	Bunkers									08	ANIMAL FEED STUFF	1	No Quantity							28			0
S3	2016	2016	2016	2	0	2	Export	276	Germany	DEU	842	USA	USA								08	ANIMAL FEED STUFF	1	No Quantity							57389079			0
S3	2016	2016	2016	2	0	2	Export	276	Germany	DEU	854	Burkina Faso	BFA								08	ANIMAL FEED STUFF	1	No Quantity							13666			0
S3	2016	2016	2016	2	0	2	Export	276	Germany	DEU	858	Uruguay	URY								08	ANIMAL FEED STUFF	1	No Quantity							67123			0
S3	2016	2016	2016	2	0	2	Export	276	Germany	DEU	860	Uzbekistan	UZB								08	ANIMAL FEED STUFF	1	No Quantity							619900			0
S3	2016	2016	2016	2	0	2	Export	276	Germany	DEU	862	Venezuela	VEN								08	ANIMAL FEED STUFF	1	No Quantity							1360			0
S3	2016	2016	2016	2	0	2	Export	276	Germany	DEU	887	Yemen	YEM								08	ANIMAL FEED STUFF	1	No Quantity							70727			0
S3	2016	2016	2016	2	0	2	Export	288	Ghana	GHA	0	World	WLD								08	ANIMAL FEED STUFF	1	No Quantity							5315732			0
S3	2016	2016	2016	2	0	2	Export	288	Ghana	GHA	56	Belgium	BEL								08	ANIMAL FEED STUFF	1	No Quantity							11			0
S3	2016	2016	2016	2	0	2	Export	288	Ghana	GHA	124	Canada	CAN								08	ANIMAL FEED STUFF	1	No Quantity							294			0
S3	2016	2016	2016	2	0	2	Export	288	Ghana	GHA	204	Benin	BEN								08	ANIMAL FEED STUFF	1	No Quantity							230076			0
S3	2016	2016	2016	2	0	2	Export	288	Ghana	GHA	251	France	FRA								08	ANIMAL FEED STUFF	1	No Quantity							176			0
S3	2016	2016	2016	2	0	2	Export	288	Ghana	GHA	276	Germany	DEU								08	ANIMAL FEED STUFF	1	No Quantity							334			0
S3	2016	2016	2016	2	0	2	Export	288	Ghana	GHA	381	Italy	ITA								08	ANIMAL FEED STUFF	1	No Quantity							184			0
S3	2016	2016	2016	2	0	2	Export	288	Ghana	GHA	384	Côte d'Ivoire	CIV								08	ANIMAL FEED STUFF	1	No Quantity							886749			0
S3	2016	2016	2016	2	0	2	Export	288	Ghana	GHA	466	Mali	MLI								08	ANIMAL FEED STUFF	1	No Quantity							42005			0
S3	2016	2016	2016	2	0	2	Export	288	Ghana	GHA	528	Netherlands	NLD								08	ANIMAL FEED STUFF	1	No Quantity							28			0
S3	2016	2016	2016	2	0	2	Export	288	Ghana	GHA	562	Niger	NER								08	ANIMAL FEED STUFF	1	No Quantity							1121991			0
S3	2016	2016	2016	2	0	2	Export	288	Ghana	GHA	566	Nigeria	NGA								08	ANIMAL FEED STUFF	1	No Quantity							75922			0
S3	2016	2016	2016	2	0	2	Export	288	Ghana	GHA	620	Portugal	PRT								08	ANIMAL FEED STUFF	1	No Quantity							264647			0
S3	2016	2016	2016	2	0	2	Export	288	Ghana	GHA	699	India	IND								08	ANIMAL FEED STUFF	1	No Quantity							12798			0
S3	2016	2016	2016	2	0	2	Export	288	Ghana	GHA	710	South Africa	ZAF								08	ANIMAL FEED STUFF	1	No Quantity							388377			0
S3	2016	2016	2016	2	0	2	Export	288	Ghana	GHA	768	Togo	TGO								08	ANIMAL FEED STUFF	1	No Quantity							96563			0
S3	2016	2016	2016	2	0	2	Export	288	Ghana	GHA	784	United Arab Emirates	ARE								08	ANIMAL FEED STUFF	1	No Quantity							82784			0
S3	2016	2016	2016	2	0	2	Export	288	Ghana	GHA	792	Turkey	TUR								08	ANIMAL FEED STUFF	1	No Quantity							2088837			0
S3	2016	2016	2016	2	0	2	Export	288	Ghana	GHA	826	United Kingdom	GBR								08	ANIMAL FEED STUFF	1	No Quantity							18560			0
S3	2016	2016	2016	2	0	2	Export	288	Ghana	GHA	842	USA	USA								08	ANIMAL FEED STUFF	1	No Quantity							5396			0
S3	2016	2016	2016	2	0	2	Export	276	Germany	DEU	0	World	WLD								09	MISC.EDIBLE PRODUCTS ETC	1	No Quantity							5991226587			0
S3	2016	2016	2016	2	0	2	Export	276	Germany	DEU	4	Afghanistan	AFG								09	MISC.EDIBLE PRODUCTS ETC	1	No Quantity							2094152			0
S3	2016	2016	2016	2	0	2	Export	276	Germany	DEU	8	Albania	ALB								09	MISC.EDIBLE PRODUCTS ETC	1	No Quantity							3894509			0
S3	2016	2016	2016	2	0	2	Export	276	Germany	DEU	12	Algeria	DZA								09	MISC.EDIBLE PRODUCTS ETC	1	No Quantity							27711054			0
S3	2016	2016	2016	2	0	2	Export	276	Germany	DEU	24	Angola	AGO								09	MISC.EDIBLE PRODUCTS ETC	1	No Quantity							1386033			0
S3	2016	2016	2016	2	0	2	Export	276	Germany	DEU	31	Azerbaijan	AZE								09	MISC.EDIBLE PRODUCTS ETC	1	No Quantity							2305090			0
S3	2016	2016	2016	2	0	2	Export	276	Germany	DEU	32	Argentina	ARG								09	MISC.EDIBLE PRODUCTS ETC	1	No Quantity							5863445			0
S3	2016	2016	2016	2	0	2	Export	276	Germany	DEU	36	Australia	AUS								09	MISC.EDIBLE PRODUCTS ETC	1	No Quantity							77185755			0
S3	2016	2016	2016	2	0	2	Export	276	Germany	DEU	40	Austria	AUT								09	MISC.EDIBLE PRODUCTS ETC	1	No Quantity							463015143			0
S3	2016	2016	2016	2	0	2	Export	276	Germany	DEU	44	Bahamas	BHS								09	MISC.EDIBLE PRODUCTS ETC	1	No Quantity							307401			0
S3	2016	2016	2016	2	0	2	Export	276	Germany	DEU	48	Bahrain	BHR								09	MISC.EDIBLE PRODUCTS ETC	1	No Quantity							2277262			0
S3	2016	2016	2016	2	0	2	Export	276	Germany	DEU	50	Bangladesh	BGD								09	MISC.EDIBLE PRODUCTS ETC	1	No Quantity							893260			0
S3	2016	2016	2016	2	0	2	Export	276	Germany	DEU	51	Armenia	ARM								09	MISC.EDIBLE PRODUCTS ETC	1	No Quantity							1473363			0
S3	2016	2016	2016	2	0	2	Export	276	Germany	DEU	52	Barbados	BRB								09	MISC.EDIBLE PRODUCTS ETC	1	No Quantity							7813			0
S3	2016	2016	2016	2	0	2	Export	276	Germany	DEU	56	Belgium	BEL								09	MISC.EDIBLE PRODUCTS ETC	1	No Quantity							226633582			0
S3	2016	2016	2016	2	0	2	Export	276	Germany	DEU	68	Bolivia (Plurinational State of)	BOL								09	MISC.EDIBLE PRODUCTS ETC	1	No Quantity							282365			0
S3	2016	2016	2016	2	0	2	Export	276	Germany	DEU	70	Bosnia Herzegovina	BIH								09	MISC.EDIBLE PRODUCTS ETC	1	No Quantity							10746776			0
S3	2016	2016	2016	2	0	2	Export	276	Germany	DEU	76	Brazil	BRA								09	MISC.EDIBLE PRODUCTS ETC	1	No Quantity							25251213			0
S3	2016	2016	2016	2	0	2	Export	276	Germany	DEU	84	Belize	BLZ								09	MISC.EDIBLE PRODUCTS ETC	1	No Quantity							24816			0
S3	2016	2016	2016	2	0	2	Export	276	Germany	DEU	90	Solomon Isds	SLB								09	MISC.EDIBLE PRODUCTS ETC	1	No Quantity							42947			0
S3	2016	2016	2016	2	0	2	Export	276	Germany	DEU	92	Br. Virgin Isds	VGB								09	MISC.EDIBLE PRODUCTS ETC	1	No Quantity							24664			0
S3	2016	2016	2016	2	0	2	Export	276	Germany	DEU	96	Brunei Darussalam	BRN								09	MISC.EDIBLE PRODUCTS ETC	1	No Quantity							5617			0
S3	2016	2016	2016	2	0	2	Export	276	Germany	DEU	100	Bulgaria	BGR								09	MISC.EDIBLE PRODUCTS ETC	1	No Quantity							22986084			0
S3	2016	2016	2016	2	0	2	Export	276	Germany	DEU	104	Myanmar	MMR								09	MISC.EDIBLE PRODUCTS ETC	1	No Quantity							2193646			0
S3	2016	2016	2016	2	0	2	Export	276	Germany	DEU	108	Burundi	BDI								09	MISC.EDIBLE PRODUCTS ETC	1	No Quantity							37090			0
S3	2016	2016	2016	2	0	2	Export	276	Germany	DEU	112	Belarus	BLR								09	MISC.EDIBLE PRODUCTS ETC	1	No Quantity							19782636			0
S3	2016	2016	2016	2	0	2	Export	276	Germany	DEU	116	Cambodia	KHM								09	MISC.EDIBLE PRODUCTS ETC	1	No Quantity							196175			0
S3	2016	2016	2016	2	0	2	Export	276	Germany	DEU	120	Cameroon	CMR								09	MISC.EDIBLE PRODUCTS ETC	1	No Quantity							1368743			0
S3	2016	2016	2016	2	0	2	Export	276	Germany	DEU	124	Canada	CAN								09	MISC.EDIBLE PRODUCTS ETC	1	No Quantity							27394048			0
S3	2016	2016	2016	2	0	2	Export	276	Germany	DEU	132	Cabo Verde	CPV								09	MISC.EDIBLE PRODUCTS ETC	1	No Quantity							131086			0
S3	2016	2016	2016	2	0	2	Export	276	Germany	DEU	140	Central African Rep.	CAF								09	MISC.EDIBLE PRODUCTS ETC	1	No Quantity							18129			0
S3	2016	2016	2016	2	0	2	Export	276	Germany	DEU	144	Sri Lanka	LKA								09	MISC.EDIBLE PRODUCTS ETC	1	No Quantity							1586894			0
S3	2016	2016	2016	2	0	2	Export	276	Germany	DEU	148	Chad	TCD								09	MISC.EDIBLE PRODUCTS ETC	1	No Quantity							32339			0
S3	2016	2016	2016	2	0	2	Export	276	Germany	DEU	152	Chile	CHL								09	MISC.EDIBLE PRODUCTS ETC	1	No Quantity							9679236			0
S3	2016	2016	2016	2	0	2	Export	276	Germany	DEU	156	China	CHN								09	MISC.EDIBLE PRODUCTS ETC	1	No Quantity							232909134			0
S3	2016	2016	2016	2	0	2	Export	276	Germany	DEU	170	Colombia	COL								09	MISC.EDIBLE PRODUCTS ETC	1	No Quantity							6082871			0
S3	2016	2016	2016	2	0	2	Export	276	Germany	DEU	178	Congo	COG								09	MISC.EDIBLE PRODUCTS ETC	1	No Quantity							67744			0
S3	2016	2016	2016	2	0	2	Export	276	Germany	DEU	180	Dem. Rep. of the Congo	COD								09	MISC.EDIBLE PRODUCTS ETC	1	No Quantity							301011			0
S3	2016	2016	2016	2	0	2	Export	276	Germany	DEU	188	Costa Rica	CRI								09	MISC.EDIBLE PRODUCTS ETC	1	No Quantity							651055			0
S3	2016	2016	2016	2	0	2	Export	276	Germany	DEU	191	Croatia	HRV								09	MISC.EDIBLE PRODUCTS ETC	1	No Quantity							43036064			0
S3	2016	2016	2016	2	0	2	Export	276	Germany	DEU	192	Cuba	CUB								09	MISC.EDIBLE PRODUCTS ETC	1	No Quantity							384123			0
S3	2016	2016	2016	2	0	2	Export	276	Germany	DEU	196	Cyprus	CYP								09	MISC.EDIBLE PRODUCTS ETC	1	No Quantity							6209195			0
S3	2016	2016	2016	2	0	2	Export	276	Germany	DEU	203	Czechia	CZE								09	MISC.EDIBLE PRODUCTS ETC	1	No Quantity							127549523			0
S3	2016	2016	2016	2	0	2	Export	276	Germany	DEU	204	Benin	BEN								09	MISC.EDIBLE PRODUCTS ETC	1	No Quantity							121419			0
S3	2016	2016	2016	2	0	2	Export	276	Germany	DEU	208	Denmark	DNK								09	MISC.EDIBLE PRODUCTS ETC	1	No Quantity							107763587			0
S3	2016	2016	2016	2	0	2	Export	276	Germany	DEU	214	Dominican Rep.	DOM								09	MISC.EDIBLE PRODUCTS ETC	1	No Quantity							1547496			0
S3	2016	2016	2016	2	0	2	Export	276	Germany	DEU	218	Ecuador	ECU								09	MISC.EDIBLE PRODUCTS ETC	1	No Quantity							1234780			0
S3	2016	2016	2016	2	0	2	Export	276	Germany	DEU	222	El Salvador	SLV								09	MISC.EDIBLE PRODUCTS ETC	1	No Quantity							1108514			0
S3	2016	2016	2016	2	0	2	Export	276	Germany	DEU	226	Equatorial Guinea	GNQ								09	MISC.EDIBLE PRODUCTS ETC	1	No Quantity							5569			0
S3	2016	2016	2016	2	0	2	Export	276	Germany	DEU	231	Ethiopia	ETH								09	MISC.EDIBLE PRODUCTS ETC	1	No Quantity							618546			0
S3	2016	2016	2016	2	0	2	Export	276	Germany	DEU	232	Eritrea	ERI								09	MISC.EDIBLE PRODUCTS ETC	1	No Quantity							684			0
S3	2016	2016	2016	2	0	2	Export	276	Germany	DEU	233	Estonia	EST								09	MISC.EDIBLE PRODUCTS ETC	1	No Quantity							21410313			0
S3	2016	2016	2016	2	0	2	Export	276	Germany	DEU	234	Faeroe Isds	FRO								09	MISC.EDIBLE PRODUCTS ETC	1	No Quantity							46386			0
S3	2016	2016	2016	2	0	2	Export	276	Germany	DEU	246	Finland	FIN								09	MISC.EDIBLE PRODUCTS ETC	1	No Quantity							53843251			0
S3	2016	2016	2016	2	0	2	Export	276	Germany	DEU	251	France	FRA								09	MISC.EDIBLE PRODUCTS ETC	1	No Quantity							482450156			0
S3	2016	2016	2016	2	0	2	Export	276	Germany	DEU	258	French Polynesia	PYF								09	MISC.EDIBLE PRODUCTS ETC	1	No Quantity							12446			0
S3	2016	2016	2016	2	0	2	Export	276	Germany	DEU	260	Fr. South Antarctic Terr.	ATF								09	MISC.EDIBLE PRODUCTS ETC	1	No Quantity							11073			0
S3	2016	2016	2016	2	0	2	Export	276	Germany	DEU	262	Djibouti	DJI								09	MISC.EDIBLE PRODUCTS ETC	1	No Quantity							46637			0
S3	2016	2016	2016	2	0	2	Export	276	Germany	DEU	266	Gabon	GAB								09	MISC.EDIBLE PRODUCTS ETC	1	No Quantity							78166			0
S3	2016	2016	2016	2	0	2	Export	276	Germany	DEU	268	Georgia	GEO								09	MISC.EDIBLE PRODUCTS ETC	1	No Quantity							6225103			0
S3	2016	2016	2016	2	0	2	Export	276	Germany	DEU	270	Gambia	GMB								09	MISC.EDIBLE PRODUCTS ETC	1	No Quantity							126205			0
S3	2016	2016	2016	2	0	2	Export	276	Germany	DEU	275	State of Palestine	PSE								09	MISC.EDIBLE PRODUCTS ETC	1	No Quantity							756476			0
S3	2016	2016	2016	2	0	2	Export	276	Germany	DEU	288	Ghana	GHA								09	MISC.EDIBLE PRODUCTS ETC	1	No Quantity							8464360			0
S3	2016	2016	2016	2	0	2	Export	276	Germany	DEU	292	Gibraltar	GIB								09	MISC.EDIBLE PRODUCTS ETC	1	No Quantity							574			0
S3	2016	2016	2016	2	0	2	Export	276	Germany	DEU	300	Greece	GRC								09	MISC.EDIBLE PRODUCTS ETC	1	No Quantity							49624355			0
S3	2016	2016	2016	2	0	2	Export	276	Germany	DEU	304	Greenland	GRL								09	MISC.EDIBLE PRODUCTS ETC	1	No Quantity							110663			0
S3	2016	2016	2016	2	0	2	Export	276	Germany	DEU	308	Grenada	GRD								09	MISC.EDIBLE PRODUCTS ETC	1	No Quantity							7720			0
S3	2016	2016	2016	2	0	2	Export	276	Germany	DEU	316	Guam	GUM								09	MISC.EDIBLE PRODUCTS ETC	1	No Quantity							1083			0
S3	2016	2016	2016	2	0	2	Export	276	Germany	DEU	320	Guatemala	GTM								09	MISC.EDIBLE PRODUCTS ETC	1	No Quantity							4745240			0
S3	2016	2016	2016	2	0	2	Export	276	Germany	DEU	324	Guinea	GIN								09	MISC.EDIBLE PRODUCTS ETC	1	No Quantity							1810634			0
S3	2016	2016	2016	2	0	2	Export	276	Germany	DEU	332	Haiti	HTI								09	MISC.EDIBLE PRODUCTS ETC	1	No Quantity							44035			0
S3	2016	2016	2016	2	0	2	Export	276	Germany	DEU	340	Honduras	HND								09	MISC.EDIBLE PRODUCTS ETC	1	No Quantity							1230129			0
S3	2016	2016	2016	2	0	2	Export	276	Germany	DEU	344	China, Hong Kong SAR	HKG								09	MISC.EDIBLE PRODUCTS ETC	1	No Quantity							68190071			0
S3	2016	2016	2016	2	0	2	Export	276	Germany	DEU	348	Hungary	HUN								09	MISC.EDIBLE PRODUCTS ETC	1	No Quantity							125056201			0
S3	2016	2016	2016	2	0	2	Export	276	Germany	DEU	352	Iceland	ISL								09	MISC.EDIBLE PRODUCTS ETC	1	No Quantity							3735103			0
S3	2016	2016	2016	2	0	2	Export	276	Germany	DEU	360	Indonesia	IDN								09	MISC.EDIBLE PRODUCTS ETC	1	No Quantity							9239458			0
S3	2016	2016	2016	2	0	2	Export	276	Germany	DEU	364	Iran	IRN								09	MISC.EDIBLE PRODUCTS ETC	1	No Quantity							47856068			0
S3	2016	2016	2016	2	0	2	Export	276	Germany	DEU	368	Iraq	IRQ								09	MISC.EDIBLE PRODUCTS ETC	1	No Quantity							14892352			0
S3	2016	2016	2016	2	0	2	Export	276	Germany	DEU	372	Ireland	IRL								09	MISC.EDIBLE PRODUCTS ETC	1	No Quantity							34725753			0
S3	2016	2016	2016	2	0	2	Export	276	Germany	DEU	376	Israel	ISR								09	MISC.EDIBLE PRODUCTS ETC	1	No Quantity							10589212			0
S3	2016	2016	2016	2	0	2	Export	276	Germany	DEU	381	Italy	ITA								09	MISC.EDIBLE PRODUCTS ETC	1	No Quantity							302799878			0
S3	2016	2016	2016	2	0	2	Export	276	Germany	DEU	384	Côte d'Ivoire	CIV								09	MISC.EDIBLE PRODUCTS ETC	1	No Quantity							301179			0
S3	2016	2016	2016	2	0	2	Export	276	Germany	DEU	388	Jamaica	JAM								09	MISC.EDIBLE PRODUCTS ETC	1	No Quantity							927873			0
S3	2016	2016	2016	2	0	2	Export	276	Germany	DEU	392	Japan	JPN								09	MISC.EDIBLE PRODUCTS ETC	1	No Quantity							22087471			0
S3	2016	2016	2016	2	0	2	Export	276	Germany	DEU	398	Kazakhstan	KAZ								09	MISC.EDIBLE PRODUCTS ETC	1	No Quantity							8788369			0
S3	2016	2016	2016	2	0	2	Export	276	Germany	DEU	400	Jordan	JOR								09	MISC.EDIBLE PRODUCTS ETC	1	No Quantity							5180146			0
S3	2016	2016	2016	2	0	2	Export	276	Germany	DEU	404	Kenya	KEN								09	MISC.EDIBLE PRODUCTS ETC	1	No Quantity							7609921			0
S3	2016	2016	2016	2	0	2	Export	276	Germany	DEU	408	Dem. People's Rep. of Korea	PRK								09	MISC.EDIBLE PRODUCTS ETC	1	No Quantity							227501			0
S3	2016	2016	2016	2	0	2	Export	276	Germany	DEU	410	Rep. of Korea	KOR								09	MISC.EDIBLE PRODUCTS ETC	1	No Quantity							28362169			0
S3	2016	2016	2016	2	0	2	Export	276	Germany	DEU	414	Kuwait	KWT								09	MISC.EDIBLE PRODUCTS ETC	1	No Quantity							10089407			0
S3	2016	2016	2016	2	0	2	Export	276	Germany	DEU	417	Kyrgyzstan	KGZ								09	MISC.EDIBLE PRODUCTS ETC	1	No Quantity							448541			0
S3	2016	2016	2016	2	0	2	Export	276	Germany	DEU	418	Lao People's Dem. Rep.	LAO								09	MISC.EDIBLE PRODUCTS ETC	1	No Quantity							44012			0
S3	2016	2016	2016	2	0	2	Export	276	Germany	DEU	422	Lebanon	LBN								09	MISC.EDIBLE PRODUCTS ETC	1	No Quantity							20568760			0
S3	2016	2016	2016	2	0	2	Export	276	Germany	DEU	428	Latvia	LVA								09	MISC.EDIBLE PRODUCTS ETC	1	No Quantity							17800518			0
S3	2016	2016	2016	2	0	2	Export	276	Germany	DEU	430	Liberia	LBR								09	MISC.EDIBLE PRODUCTS ETC	1	No Quantity							115250			0
S3	2016	2016	2016	2	0	2	Export	276	Germany	DEU	434	Libya	LBY								09	MISC.EDIBLE PRODUCTS ETC	1	No Quantity							5338993			0
S3	2016	2016	2016	2	0	2	Export	276	Germany	DEU	440	Lithuania	LTU								09	MISC.EDIBLE PRODUCTS ETC	1	No Quantity							36380268			0
S3	2016	2016	2016	2	0	2	Export	276	Germany	DEU	442	Luxembourg	LUX								09	MISC.EDIBLE PRODUCTS ETC	1	No Quantity							24492724			0
S3	2016	2016	2016	2	0	2	Export	276	Germany	DEU	450	Madagascar	MDG								09	MISC.EDIBLE PRODUCTS ETC	1	No Quantity							42349			0
S3	2016	2016	2016	2	0	2	Export	276	Germany	DEU	454	Malawi	MWI								09	MISC.EDIBLE PRODUCTS ETC	1	No Quantity							32960			0
S3	2016	2016	2016	2	0	2	Export	276	Germany	DEU	458	Malaysia	MYS								09	MISC.EDIBLE PRODUCTS ETC	1	No Quantity							8513076			0
S3	2016	2016	2016	2	0	2	Export	276	Germany	DEU	462	Maldives	MDV								09	MISC.EDIBLE PRODUCTS ETC	1	No Quantity							290710			0
S3	2016	2016	2016	2	0	2	Export	276	Germany	DEU	466	Mali	MLI								09	MISC.EDIBLE PRODUCTS ETC	1	No Quantity							203981			0
S3	2016	2016	2016	2	0	2	Export	276	Germany	DEU	470	Malta	MLT								09	MISC.EDIBLE PRODUCTS ETC	1	No Quantity							4195533			0
S3	2016	2016	2016	2	0	2	Export	276	Germany	DEU	478	Mauritania	MRT								09	MISC.EDIBLE PRODUCTS ETC	1	No Quantity							467020			0
S3	2016	2016	2016	2	0	2	Export	276	Germany	DEU	480	Mauritius	MUS								09	MISC.EDIBLE PRODUCTS ETC	1	No Quantity							748670			0
S3	2016	2016	2016	2	0	2	Export	276	Germany	DEU	484	Mexico	MEX								09	MISC.EDIBLE PRODUCTS ETC	1	No Quantity							16905286			0
S3	2016	2016	2016	2	0	2	Export	276	Germany	DEU	490	Other Asia, nes									09	MISC.EDIBLE PRODUCTS ETC	1	No Quantity							21549849			0
S3	2016	2016	2016	2	0	2	Export	276	Germany	DEU	496	Mongolia	MNG								09	MISC.EDIBLE PRODUCTS ETC	1	No Quantity							2690371			0
S3	2016	2016	2016	2	0	2	Export	276	Germany	DEU	498	Rep. of Moldova	MDA								09	MISC.EDIBLE PRODUCTS ETC	1	No Quantity							3786982			0
S3	2016	2016	2016	2	0	2	Export	276	Germany	DEU	499	Montenegro	MNE								09	MISC.EDIBLE PRODUCTS ETC	1	No Quantity							1011325			0
S3	2016	2016	2016	2	0	2	Export	276	Germany	DEU	504	Morocco	MAR								09	MISC.EDIBLE PRODUCTS ETC	1	No Quantity							10784838			0
S3	2016	2016	2016	2	0	2	Export	276	Germany	DEU	508	Mozambique	MOZ								09	MISC.EDIBLE PRODUCTS ETC	1	No Quantity							470633			0
S3	2016	2016	2016	2	0	2	Export	276	Germany	DEU	512	Oman	OMN								09	MISC.EDIBLE PRODUCTS ETC	1	No Quantity							6083271			0
S3	2016	2016	2016	2	0	2	Export	276	Germany	DEU	516	Namibia	NAM								09	MISC.EDIBLE PRODUCTS ETC	1	No Quantity							589320			0
S3	2016	2016	2016	2	0	2	Export	276	Germany	DEU	524	Nepal	NPL								09	MISC.EDIBLE PRODUCTS ETC	1	No Quantity							7298			0
S3	2016	2016	2016	2	0	2	Export	276	Germany	DEU	528	Netherlands	NLD								09	MISC.EDIBLE PRODUCTS ETC	1	No Quantity							605979876			0
S3	2016	2016	2016	2	0	2	Export	276	Germany	DEU	531	Curaçao	CUW								09	MISC.EDIBLE PRODUCTS ETC	1	No Quantity							74209			0
S3	2016	2016	2016	2	0	2	Export	276	Germany	DEU	533	Aruba	ABW								09	MISC.EDIBLE PRODUCTS ETC	1	No Quantity							61789			0
S3	2016	2016	2016	2	0	2	Export	276	Germany	DEU	540	New Caledonia	NCL								09	MISC.EDIBLE PRODUCTS ETC	1	No Quantity							80626			0
S3	2016	2016	2016	2	0	2	Export	276	Germany	DEU	554	New Zealand	NZL								09	MISC.EDIBLE PRODUCTS ETC	1	No Quantity							5779378			0
S3	2016	2016	2016	2	0	2	Export	276	Germany	DEU	558	Nicaragua	NIC								09	MISC.EDIBLE PRODUCTS ETC	1	No Quantity							925842			0
S3	2016	2016	2016	2	0	2	Export	276	Germany	DEU	562	Niger	NER								09	MISC.EDIBLE PRODUCTS ETC	1	No Quantity							345647			0
S3	2016	2016	2016	2	0	2	Export	276	Germany	DEU	566	Nigeria	NGA								09	MISC.EDIBLE PRODUCTS ETC	1	No Quantity							57901031			0
S3	2016	2016	2016	2	0	2	Export	276	Germany	DEU	577	Other Africa, nes									09	MISC.EDIBLE PRODUCTS ETC	1	No Quantity							379246			0
S3	2016	2016	2016	2	0	2	Export	276	Germany	DEU	579	Norway	NOR								09	MISC.EDIBLE PRODUCTS ETC	1	No Quantity							45052954			0
S3	2016	2016	2016	2	0	2	Export	276	Germany	DEU	586	Pakistan	PAK								09	MISC.EDIBLE PRODUCTS ETC	1	No Quantity							3762010			0
S3	2016	2016	2016	2	0	2	Export	276	Germany	DEU	591	Panama	PAN								09	MISC.EDIBLE PRODUCTS ETC	1	No Quantity							1291223			0
S3	2016	2016	2016	2	0	2	Export	276	Germany	DEU	598	Papua New Guinea	PNG								09	MISC.EDIBLE PRODUCTS ETC	1	No Quantity							12212			0
S3	2016	2016	2016	2	0	2	Export	276	Germany	DEU	600	Paraguay	PRY								09	MISC.EDIBLE PRODUCTS ETC	1	No Quantity							409709			0
S3	2016	2016	2016	2	0	2	Export	276	Germany	DEU	604	Peru	PER								09	MISC.EDIBLE PRODUCTS ETC	1	No Quantity							1675517			0
S3	2016	2016	2016	2	0	2	Export	276	Germany	DEU	608	Philippines	PHL								09	MISC.EDIBLE PRODUCTS ETC	1	No Quantity							19614914			0
S3	2016	2016	2016	2	0	2	Export	276	Germany	DEU	616	Poland	POL								09	MISC.EDIBLE PRODUCTS ETC	1	No Quantity							410396645			0
S3	2016	2016	2016	2	0	2	Export	276	Germany	DEU	620	Portugal	PRT								09	MISC.EDIBLE PRODUCTS ETC	1	No Quantity							33607378			0
S3	2016	2016	2016	2	0	2	Export	276	Germany	DEU	634	Qatar	QAT								09	MISC.EDIBLE PRODUCTS ETC	1	No Quantity							3774862			0
S3	2016	2016	2016	2	0	2	Export	276	Germany	DEU	642	Romania	ROU								09	MISC.EDIBLE PRODUCTS ETC	1	No Quantity							66395523			0
S3	2016	2016	2016	2	0	2	Export	276	Germany	DEU	643	Russian Federation	RUS								09	MISC.EDIBLE PRODUCTS ETC	1	No Quantity							154236494			0
S3	2016	2016	2016	2	0	2	Export	276	Germany	DEU	646	Rwanda	RWA								09	MISC.EDIBLE PRODUCTS ETC	1	No Quantity							30933			0
S3	2016	2016	2016	2	0	2	Export	276	Germany	DEU	659	Saint Kitts and Nevis	KNA								09	MISC.EDIBLE PRODUCTS ETC	1	No Quantity							1976			0
S3	2016	2016	2016	2	0	2	Export	276	Germany	DEU	660	Anguilla	AIA								09	MISC.EDIBLE PRODUCTS ETC	1	No Quantity							628			0
S3	2016	2016	2016	2	0	2	Export	276	Germany	DEU	662	Saint Lucia	LCA								09	MISC.EDIBLE PRODUCTS ETC	1	No Quantity							11546			0
S3	2016	2016	2016	2	0	2	Export	276	Germany	DEU	674	San Marino	SMR								09	MISC.EDIBLE PRODUCTS ETC	1	No Quantity							57268			0
S3	2016	2016	2016	2	0	2	Export	276	Germany	DEU	682	Saudi Arabia	SAU								09	MISC.EDIBLE PRODUCTS ETC	1	No Quantity							105076624			0
S3	2016	2016	2016	2	0	2	Export	276	Germany	DEU	686	Senegal	SEN								09	MISC.EDIBLE PRODUCTS ETC	1	No Quantity							433664			0
S3	2016	2016	2016	2	0	2	Export	276	Germany	DEU	688	Serbia	SRB								09	MISC.EDIBLE PRODUCTS ETC	1	No Quantity							23783065			0
S3	2016	2016	2016	2	0	2	Export	276	Germany	DEU	690	Seychelles	SYC								09	MISC.EDIBLE PRODUCTS ETC	1	No Quantity							112105			0
S3	2016	2016	2016	2	0	2	Export	276	Germany	DEU	694	Sierra Leone	SLE								09	MISC.EDIBLE PRODUCTS ETC	1	No Quantity							3560			0
S3	2016	2016	2016	2	0	2	Export	276	Germany	DEU	699	India	IND								09	MISC.EDIBLE PRODUCTS ETC	1	No Quantity							2538893			0
S3	2016	2016	2016	2	0	2	Export	276	Germany	DEU	702	Singapore	SGP								09	MISC.EDIBLE PRODUCTS ETC	1	No Quantity							9252378			0
S3	2016	2016	2016	2	0	2	Export	276	Germany	DEU	703	Slovakia	SVK								09	MISC.EDIBLE PRODUCTS ETC	1	No Quantity							35297784			0
S3	2016	2016	2016	2	0	2	Export	276	Germany	DEU	704	Viet Nam	VNM								09	MISC.EDIBLE PRODUCTS ETC	1	No Quantity							27296906			0
S3	2016	2016	2016	2	0	2	Export	276	Germany	DEU	705	Slovenia	SVN								09	MISC.EDIBLE PRODUCTS ETC	1	No Quantity							37751897			0
S3	2016	2016	2016	2	0	2	Export	276	Germany	DEU	706	Somalia	SOM								09	MISC.EDIBLE PRODUCTS ETC	1	No Quantity							24038			0
S3	2016	2016	2016	2	0	2	Export	276	Germany	DEU	710	South Africa	ZAF								09	MISC.EDIBLE PRODUCTS ETC	1	No Quantity							20423485			0
S3	2016	2016	2016	2	0	2	Export	276	Germany	DEU	724	Spain	ESP								09	MISC.EDIBLE PRODUCTS ETC	1	No Quantity							191540540			0
S3	2016	2016	2016	2	0	2	Export	276	Germany	DEU	728	South Sudan	SSD								09	MISC.EDIBLE PRODUCTS ETC	1	No Quantity							71873			0
S3	2016	2016	2016	2	0	2	Export	276	Germany	DEU	729	Sudan	SDN								09	MISC.EDIBLE PRODUCTS ETC	1	No Quantity							1815802			0
S3	2016	2016	2016	2	0	2	Export	276	Germany	DEU	740	Suriname	SUR								09	MISC.EDIBLE PRODUCTS ETC	1	No Quantity							114448			0
S3	2016	2016	2016	2	0	2	Export	276	Germany	DEU	748	Swaziland	SWZ								09	MISC.EDIBLE PRODUCTS ETC	1	No Quantity							210048			0
S3	2016	2016	2016	2	0	2	Export	276	Germany	DEU	752	Sweden	SWE								09	MISC.EDIBLE PRODUCTS ETC	1	No Quantity							93976895			0
S3	2016	2016	2016	2	0	2	Export	276	Germany	DEU	757	Switzerland	CHE								09	MISC.EDIBLE PRODUCTS ETC	1	No Quantity							223232535			0
S3	2016	2016	2016	2	0	2	Export	276	Germany	DEU	760	Syria	SYR								09	MISC.EDIBLE PRODUCTS ETC	1	No Quantity							1940222			0
S3	2016	2016	2016	2	0	2	Export	276	Germany	DEU	762	Tajikistan	TJK								09	MISC.EDIBLE PRODUCTS ETC	1	No Quantity							351843			0
S3	2016	2016	2016	2	0	2	Export	276	Germany	DEU	764	Thailand	THA								09	MISC.EDIBLE PRODUCTS ETC	1	No Quantity							11284146			0
S3	2016	2016	2016	2	0	2	Export	276	Germany	DEU	768	Togo	TGO								09	MISC.EDIBLE PRODUCTS ETC	1	No Quantity							1080109			0
S3	2016	2016	2016	2	0	2	Export	276	Germany	DEU	780	Trinidad and Tobago	TTO								09	MISC.EDIBLE PRODUCTS ETC	1	No Quantity							405003			0
S3	2016	2016	2016	2	0	2	Export	276	Germany	DEU	784	United Arab Emirates	ARE								09	MISC.EDIBLE PRODUCTS ETC	1	No Quantity							35290387			0
S3	2016	2016	2016	2	0	2	Export	276	Germany	DEU	788	Tunisia	TUN								09	MISC.EDIBLE PRODUCTS ETC	1	No Quantity							4111338			0
S3	2016	2016	2016	2	0	2	Export	276	Germany	DEU	792	Turkey	TUR								09	MISC.EDIBLE PRODUCTS ETC	1	No Quantity							106908253			0
S3	2016	2016	2016	2	0	2	Export	276	Germany	DEU	795	Turkmenistan	TKM								09	MISC.EDIBLE PRODUCTS ETC	1	No Quantity							1429587			0
S3	2016	2016	2016	2	0	2	Export	276	Germany	DEU	800	Uganda	UGA								09	MISC.EDIBLE PRODUCTS ETC	1	No Quantity							2744332			0
S3	2016	2016	2016	2	0	2	Export	276	Germany	DEU	804	Ukraine	UKR								09	MISC.EDIBLE PRODUCTS ETC	1	No Quantity							31840697			0
S3	2016	2016	2016	2	0	2	Export	276	Germany	DEU	807	North Macedonia	MKD								09	MISC.EDIBLE PRODUCTS ETC	1	No Quantity							6455258			0
S3	2016	2016	2016	2	0	2	Export	276	Germany	DEU	818	Egypt	EGY								09	MISC.EDIBLE PRODUCTS ETC	1	No Quantity							15706906			0
S3	2016	2016	2016	2	0	2	Export	276	Germany	DEU	826	United Kingdom	GBR								09	MISC.EDIBLE PRODUCTS ETC	1	No Quantity							423224147			0
S3	2016	2016	2016	2	0	2	Export	276	Germany	DEU	834	United Rep. of Tanzania	TZA								09	MISC.EDIBLE PRODUCTS ETC	1	No Quantity							4693566			0
S3	2016	2016	2016	2	0	2	Export	276	Germany	DEU	837	Bunkers									09	MISC.EDIBLE PRODUCTS ETC	1	No Quantity							5119621			0
S3	2016	2016	2016	2	0	2	Export	276	Germany	DEU	839	Special Categories									09	MISC.EDIBLE PRODUCTS ETC	1	No Quantity							29477992			0
S3	2016	2016	2016	2	0	2	Export	276	Germany	DEU	842	USA	USA								09	MISC.EDIBLE PRODUCTS ETC	1	No Quantity							129730556			0
S3	2016	2016	2016	2	0	2	Export	276	Germany	DEU	854	Burkina Faso	BFA								09	MISC.EDIBLE PRODUCTS ETC	1	No Quantity							780566			0
S3	2016	2016	2016	2	0	2	Export	276	Germany	DEU	858	Uruguay	URY								09	MISC.EDIBLE PRODUCTS ETC	1	No Quantity							444661			0
S3	2016	2016	2016	2	0	2	Export	276	Germany	DEU	860	Uzbekistan	UZB								09	MISC.EDIBLE PRODUCTS ETC	1	No Quantity							2670330			0
S3	2016	2016	2016	2	0	2	Export	276	Germany	DEU	862	Venezuela	VEN								09	MISC.EDIBLE PRODUCTS ETC	1	No Quantity							4442481			0
S3	2016	2016	2016	2	0	2	Export	276	Germany	DEU	887	Yemen	YEM								09	MISC.EDIBLE PRODUCTS ETC	1	No Quantity							3975522			0
S3	2016	2016	2016	2	0	2	Export	276	Germany	DEU	894	Zambia	ZMB								09	MISC.EDIBLE PRODUCTS ETC	1	No Quantity							613731			0
S3	2016	2016	2016	2	0	2	Export	288	Ghana	GHA	0	World	WLD								09	MISC.EDIBLE PRODUCTS ETC	1	No Quantity							30444700			0
S3	2016	2016	2016	2	0	2	Export	288	Ghana	GHA	36	Australia	AUS								09	MISC.EDIBLE PRODUCTS ETC	1	No Quantity							7337			0
S3	2016	2016	2016	2	0	2	Export	288	Ghana	GHA	56	Belgium	BEL								09	MISC.EDIBLE PRODUCTS ETC	1	No Quantity							4119			0
S3	2016	2016	2016	2	0	2	Export	288	Ghana	GHA	120	Cameroon	CMR								09	MISC.EDIBLE PRODUCTS ETC	1	No Quantity							1110442			0
S3	2016	2016	2016	2	0	2	Export	288	Ghana	GHA	124	Canada	CAN								09	MISC.EDIBLE PRODUCTS ETC	1	No Quantity							23433			0
S3	2016	2016	2016	2	0	2	Export	288	Ghana	GHA	148	Chad	TCD								09	MISC.EDIBLE PRODUCTS ETC	1	No Quantity							29550			0
S3	2016	2016	2016	2	0	2	Export	288	Ghana	GHA	156	China	CHN								09	MISC.EDIBLE PRODUCTS ETC	1	No Quantity							8376			0
S3	2016	2016	2016	2	0	2	Export	288	Ghana	GHA	178	Congo	COG								09	MISC.EDIBLE PRODUCTS ETC	1	No Quantity							1127048			0
S3	2016	2016	2016	2	0	2	Export	288	Ghana	GHA	180	Dem. Rep. of the Congo	COD								09	MISC.EDIBLE PRODUCTS ETC	1	No Quantity							690244			0
S3	2016	2016	2016	2	0	2	Export	288	Ghana	GHA	204	Benin	BEN								09	MISC.EDIBLE PRODUCTS ETC	1	No Quantity							367323			0
S3	2016	2016	2016	2	0	2	Export	288	Ghana	GHA	226	Equatorial Guinea	GNQ								09	MISC.EDIBLE PRODUCTS ETC	1	No Quantity							493663			0
S3	2016	2016	2016	2	0	2	Export	288	Ghana	GHA	251	France	FRA								09	MISC.EDIBLE PRODUCTS ETC	1	No Quantity							3605			0
S3	2016	2016	2016	2	0	2	Export	288	Ghana	GHA	262	Djibouti	DJI								09	MISC.EDIBLE PRODUCTS ETC	1	No Quantity							64677			0
S3	2016	2016	2016	2	0	2	Export	288	Ghana	GHA	266	Gabon	GAB								09	MISC.EDIBLE PRODUCTS ETC	1	No Quantity							1660501			0
S3	2016	2016	2016	2	0	2	Export	288	Ghana	GHA	270	Gambia	GMB								09	MISC.EDIBLE PRODUCTS ETC	1	No Quantity							334112			0
S3	2016	2016	2016	2	0	2	Export	288	Ghana	GHA	276	Germany	DEU								09	MISC.EDIBLE PRODUCTS ETC	1	No Quantity							19283			0
S3	2016	2016	2016	2	0	2	Export	288	Ghana	GHA	324	Guinea	GIN								09	MISC.EDIBLE PRODUCTS ETC	1	No Quantity							1217644			0
S3	2016	2016	2016	2	0	2	Export	288	Ghana	GHA	372	Ireland	IRL								09	MISC.EDIBLE PRODUCTS ETC	1	No Quantity							9940			0
S3	2016	2016	2016	2	0	2	Export	288	Ghana	GHA	381	Italy	ITA								09	MISC.EDIBLE PRODUCTS ETC	1	No Quantity							295552			0
S3	2016	2016	2016	2	0	2	Export	288	Ghana	GHA	384	Côte d'Ivoire	CIV								09	MISC.EDIBLE PRODUCTS ETC	1	No Quantity							4670238			0
S3	2016	2016	2016	2	0	2	Export	288	Ghana	GHA	392	Japan	JPN								09	MISC.EDIBLE PRODUCTS ETC	1	No Quantity							9636			0
S3	2016	2016	2016	2	0	2	Export	288	Ghana	GHA	404	Kenya	KEN								09	MISC.EDIBLE PRODUCTS ETC	1	No Quantity							29599			0
S3	2016	2016	2016	2	0	2	Export	288	Ghana	GHA	430	Liberia	LBR								09	MISC.EDIBLE PRODUCTS ETC	1	No Quantity							748320			0
S3	2016	2016	2016	2	0	2	Export	288	Ghana	GHA	450	Madagascar	MDG								09	MISC.EDIBLE PRODUCTS ETC	1	No Quantity							22373			0
S3	2016	2016	2016	2	0	2	Export	288	Ghana	GHA	466	Mali	MLI								09	MISC.EDIBLE PRODUCTS ETC	1	No Quantity							359247			0
S3	2016	2016	2016	2	0	2	Export	288	Ghana	GHA	478	Mauritania	MRT								09	MISC.EDIBLE PRODUCTS ETC	1	No Quantity							22818			0
S3	2016	2016	2016	2	0	2	Export	288	Ghana	GHA	480	Mauritius	MUS								09	MISC.EDIBLE PRODUCTS ETC	1	No Quantity							31283			0
S3	2016	2016	2016	2	0	2	Export	288	Ghana	GHA	528	Netherlands	NLD								09	MISC.EDIBLE PRODUCTS ETC	1	No Quantity							187484			0
S3	2016	2016	2016	2	0	2	Export	288	Ghana	GHA	554	New Zealand	NZL								09	MISC.EDIBLE PRODUCTS ETC	1	No Quantity							2439			0
S3	2016	2016	2016	2	0	2	Export	288	Ghana	GHA	562	Niger	NER								09	MISC.EDIBLE PRODUCTS ETC	1	No Quantity							196028			0
S3	2016	2016	2016	2	0	2	Export	288	Ghana	GHA	566	Nigeria	NGA								09	MISC.EDIBLE PRODUCTS ETC	1	No Quantity							11411613			0
S3	2016	2016	2016	2	0	2	Export	288	Ghana	GHA	591	Panama	PAN								09	MISC.EDIBLE PRODUCTS ETC	1	No Quantity							20806			0
S3	2016	2016	2016	2	0	2	Export	288	Ghana	GHA	643	Russian Federation	RUS								09	MISC.EDIBLE PRODUCTS ETC	1	No Quantity							80			0
S3	2016	2016	2016	2	0	2	Export	288	Ghana	GHA	686	Senegal	SEN								09	MISC.EDIBLE PRODUCTS ETC	1	No Quantity							1746774			0
S3	2016	2016	2016	2	0	2	Export	288	Ghana	GHA	694	Sierra Leone	SLE								09	MISC.EDIBLE PRODUCTS ETC	1	No Quantity							867610			0
S3	2016	2016	2016	2	0	2	Export	288	Ghana	GHA	710	South Africa	ZAF								09	MISC.EDIBLE PRODUCTS ETC	1	No Quantity							14556			0
S3	2016	2016	2016	2	0	2	Export	288	Ghana	GHA	724	Spain	ESP								09	MISC.EDIBLE PRODUCTS ETC	1	No Quantity							151712			0
S3	2016	2016	2016	2	0	2	Export	288	Ghana	GHA	729	Sudan	SDN								09	MISC.EDIBLE PRODUCTS ETC	1	No Quantity							51122			0
S3	2016	2016	2016	2	0	2	Export	288	Ghana	GHA	757	Switzerland	CHE								09	MISC.EDIBLE PRODUCTS ETC	1	No Quantity							15378			0
S3	2016	2016	2016	2	0	2	Export	288	Ghana	GHA	768	Togo	TGO								09	MISC.EDIBLE PRODUCTS ETC	1	No Quantity							463456			0
S3	2016	2016	2016	2	0	2	Export	288	Ghana	GHA	780	Trinidad and Tobago	TTO								09	MISC.EDIBLE PRODUCTS ETC	1	No Quantity							983			0
S3	2016	2016	2016	2	0	2	Export	288	Ghana	GHA	784	United Arab Emirates	ARE								09	MISC.EDIBLE PRODUCTS ETC	1	No Quantity							7735			0
S3	2016	2016	2016	2	0	2	Export	288	Ghana	GHA	792	Turkey	TUR								09	MISC.EDIBLE PRODUCTS ETC	1	No Quantity							17			0
S3	2016	2016	2016	2	0	2	Export	288	Ghana	GHA	826	United Kingdom	GBR								09	MISC.EDIBLE PRODUCTS ETC	1	No Quantity							331407			0
S3	2016	2016	2016	2	0	2	Export	288	Ghana	GHA	842	USA	USA								09	MISC.EDIBLE PRODUCTS ETC	1	No Quantity							487637			0
S3	2016	2016	2016	2	0	2	Export	288	Ghana	GHA	854	Burkina Faso	BFA								09	MISC.EDIBLE PRODUCTS ETC	1	No Quantity							1067328			0
S3	2016	2016	2016	2	0	2	Export	288	Ghana	GHA	899	Areas, nes									09	MISC.EDIBLE PRODUCTS ETC	1	No Quantity							60170			0
S3	2016	2016	2016	2	0	2	Export	276	Germany	DEU	0	World	WLD								11	BEVERAGES	1	No Quantity							5744577315			0
S3	2016	2016	2016	2	0	2	Export	276	Germany	DEU	4	Afghanistan	AFG								11	BEVERAGES	1	No Quantity							1078844			0
S3	2016	2016	2016	2	0	2	Export	276	Germany	DEU	8	Albania	ALB								11	BEVERAGES	1	No Quantity							4512777			0
S3	2016	2016	2016	2	0	2	Export	276	Germany	DEU	12	Algeria	DZA								11	BEVERAGES	1	No Quantity							4257509			0
S3	2016	2016	2016	2	0	2	Export	276	Germany	DEU	16	American Samoa	ASM								11	BEVERAGES	1	No Quantity							3613			0
S3	2016	2016	2016	2	0	2	Export	276	Germany	DEU	20	Andorra	AND								11	BEVERAGES	1	No Quantity							293532			0
S3	2016	2016	2016	2	0	2	Export	276	Germany	DEU	24	Angola	AGO								11	BEVERAGES	1	No Quantity							19463			0
S3	2016	2016	2016	2	0	2	Export	276	Germany	DEU	28	Antigua and Barbuda	ATG								11	BEVERAGES	1	No Quantity							53818			0
S3	2016	2016	2016	2	0	2	Export	276	Germany	DEU	31	Azerbaijan	AZE								11	BEVERAGES	1	No Quantity							5513058			0
S3	2016	2016	2016	2	0	2	Export	276	Germany	DEU	32	Argentina	ARG								11	BEVERAGES	1	No Quantity							3259051			0
S3	2016	2016	2016	2	0	2	Export	276	Germany	DEU	36	Australia	AUS								11	BEVERAGES	1	No Quantity							34916472			0
S3	2016	2016	2016	2	0	2	Export	276	Germany	DEU	40	Austria	AUT								11	BEVERAGES	1	No Quantity							253078272			0
S3	2016	2016	2016	2	0	2	Export	276	Germany	DEU	44	Bahamas	BHS								11	BEVERAGES	1	No Quantity							257371			0
S3	2016	2016	2016	2	0	2	Export	276	Germany	DEU	48	Bahrain	BHR								11	BEVERAGES	1	No Quantity							3839561			0
S3	2016	2016	2016	2	0	2	Export	276	Germany	DEU	50	Bangladesh	BGD								11	BEVERAGES	1	No Quantity							7477			0
S3	2016	2016	2016	2	0	2	Export	276	Germany	DEU	51	Armenia	ARM								11	BEVERAGES	1	No Quantity							459994			0
S3	2016	2016	2016	2	0	2	Export	276	Germany	DEU	52	Barbados	BRB								11	BEVERAGES	1	No Quantity							109549			0
S3	2016	2016	2016	2	0	2	Export	276	Germany	DEU	56	Belgium	BEL								11	BEVERAGES	1	No Quantity							284072142			0
S3	2016	2016	2016	2	0	2	Export	276	Germany	DEU	60	Bermuda	BMU								11	BEVERAGES	1	No Quantity							232617			0
S3	2016	2016	2016	2	0	2	Export	276	Germany	DEU	68	Bolivia (Plurinational State of)	BOL								11	BEVERAGES	1	No Quantity							424512			0
S3	2016	2016	2016	2	0	2	Export	276	Germany	DEU	70	Bosnia Herzegovina	BIH								11	BEVERAGES	1	No Quantity							3560044			0
S3	2016	2016	2016	2	0	2	Export	276	Germany	DEU	72	Botswana	BWA								11	BEVERAGES	1	No Quantity							296856			0
S3	2016	2016	2016	2	0	2	Export	276	Germany	DEU	76	Brazil	BRA								11	BEVERAGES	1	No Quantity							7119077			0
S3	2016	2016	2016	2	0	2	Export	276	Germany	DEU	84	Belize	BLZ								11	BEVERAGES	1	No Quantity							20352			0
S3	2016	2016	2016	2	0	2	Export	276	Germany	DEU	90	Solomon Isds	SLB								11	BEVERAGES	1	No Quantity							2484			0
S3	2016	2016	2016	2	0	2	Export	276	Germany	DEU	92	Br. Virgin Isds	VGB								11	BEVERAGES	1	No Quantity							304151			0
S3	2016	2016	2016	2	0	2	Export	276	Germany	DEU	96	Brunei Darussalam	BRN								11	BEVERAGES	1	No Quantity							39132			0
S3	2016	2016	2016	2	0	2	Export	276	Germany	DEU	100	Bulgaria	BGR								11	BEVERAGES	1	No Quantity							18759595			0
S3	2016	2016	2016	2	0	2	Export	276	Germany	DEU	104	Myanmar	MMR								11	BEVERAGES	1	No Quantity							288671			0
S3	2016	2016	2016	2	0	2	Export	276	Germany	DEU	108	Burundi	BDI								11	BEVERAGES	1	No Quantity							82932			0
S3	2016	2016	2016	2	0	2	Export	276	Germany	DEU	112	Belarus	BLR								11	BEVERAGES	1	No Quantity							19900372			0
S3	2016	2016	2016	2	0	2	Export	276	Germany	DEU	116	Cambodia	KHM								11	BEVERAGES	1	No Quantity							143288			0
S3	2016	2016	2016	2	0	2	Export	276	Germany	DEU	120	Cameroon	CMR								11	BEVERAGES	1	No Quantity							383106			0
S3	2016	2016	2016	2	0	2	Export	276	Germany	DEU	124	Canada	CAN								11	BEVERAGES	1	No Quantity							68316894			0
S3	2016	2016	2016	2	0	2	Export	276	Germany	DEU	132	Cabo Verde	CPV								11	BEVERAGES	1	No Quantity							120994			0
S3	2016	2016	2016	2	0	2	Export	276	Germany	DEU	136	Cayman Isds	CYM								11	BEVERAGES	1	No Quantity							104933			0
S3	2016	2016	2016	2	0	2	Export	276	Germany	DEU	140	Central African Rep.	CAF								11	BEVERAGES	1	No Quantity							206094			0
S3	2016	2016	2016	2	0	2	Export	276	Germany	DEU	144	Sri Lanka	LKA								11	BEVERAGES	1	No Quantity							1421788			0
S3	2016	2016	2016	2	0	2	Export	276	Germany	DEU	148	Chad	TCD								11	BEVERAGES	1	No Quantity							3418360			0
S3	2016	2016	2016	2	0	2	Export	276	Germany	DEU	152	Chile	CHL								11	BEVERAGES	1	No Quantity							12931620			0
S3	2016	2016	2016	2	0	2	Export	276	Germany	DEU	156	China	CHN								11	BEVERAGES	1	No Quantity							227708032			0
S3	2016	2016	2016	2	0	2	Export	276	Germany	DEU	170	Colombia	COL								11	BEVERAGES	1	No Quantity							3597873			0
S3	2016	2016	2016	2	0	2	Export	276	Germany	DEU	174	Comoros	COM								11	BEVERAGES	1	No Quantity							117135			0
S3	2016	2016	2016	2	0	2	Export	276	Germany	DEU	178	Congo	COG								11	BEVERAGES	1	No Quantity							948253			0
S3	2016	2016	2016	2	0	2	Export	276	Germany	DEU	180	Dem. Rep. of the Congo	COD								11	BEVERAGES	1	No Quantity							120842			0
S3	2016	2016	2016	2	0	2	Export	276	Germany	DEU	188	Costa Rica	CRI								11	BEVERAGES	1	No Quantity							1538152			0
S3	2016	2016	2016	2	0	2	Export	276	Germany	DEU	191	Croatia	HRV								11	BEVERAGES	1	No Quantity							29083143			0
S3	2016	2016	2016	2	0	2	Export	276	Germany	DEU	192	Cuba	CUB								11	BEVERAGES	1	No Quantity							2228183			0
S3	2016	2016	2016	2	0	2	Export	276	Germany	DEU	196	Cyprus	CYP								11	BEVERAGES	1	No Quantity							8947201			0
S3	2016	2016	2016	2	0	2	Export	276	Germany	DEU	203	Czechia	CZE								11	BEVERAGES	1	No Quantity							100611240			0
S3	2016	2016	2016	2	0	2	Export	276	Germany	DEU	204	Benin	BEN								11	BEVERAGES	1	No Quantity							717724			0
S3	2016	2016	2016	2	0	2	Export	276	Germany	DEU	208	Denmark	DNK								11	BEVERAGES	1	No Quantity							146943813			0
S3	2016	2016	2016	2	0	2	Export	276	Germany	DEU	212	Dominica	DMA								11	BEVERAGES	1	No Quantity							54919			0
S3	2016	2016	2016	2	0	2	Export	276	Germany	DEU	214	Dominican Rep.	DOM								11	BEVERAGES	1	No Quantity							3247400			0
S3	2016	2016	2016	2	0	2	Export	276	Germany	DEU	218	Ecuador	ECU								11	BEVERAGES	1	No Quantity							483210			0
S3	2016	2016	2016	2	0	2	Export	276	Germany	DEU	222	El Salvador	SLV								11	BEVERAGES	1	No Quantity							206506			0
S3	2016	2016	2016	2	0	2	Export	276	Germany	DEU	226	Equatorial Guinea	GNQ								11	BEVERAGES	1	No Quantity							9573979			0
S3	2016	2016	2016	2	0	2	Export	276	Germany	DEU	231	Ethiopia	ETH								11	BEVERAGES	1	No Quantity							281365			0
S3	2016	2016	2016	2	0	2	Export	276	Germany	DEU	233	Estonia	EST								11	BEVERAGES	1	No Quantity							27431958			0
S3	2016	2016	2016	2	0	2	Export	276	Germany	DEU	234	Faeroe Isds	FRO								11	BEVERAGES	1	No Quantity							1159011			0
S3	2016	2016	2016	2	0	2	Export	276	Germany	DEU	242	Fiji	FJI								11	BEVERAGES	1	No Quantity							1992			0
S3	2016	2016	2016	2	0	2	Export	276	Germany	DEU	246	Finland	FIN								11	BEVERAGES	1	No Quantity							72417300			0
S3	2016	2016	2016	2	0	2	Export	276	Germany	DEU	251	France	FRA								11	BEVERAGES	1	No Quantity							412157825			0
S3	2016	2016	2016	2	0	2	Export	276	Germany	DEU	258	French Polynesia	PYF								11	BEVERAGES	1	No Quantity							445500			0
S3	2016	2016	2016	2	0	2	Export	276	Germany	DEU	260	Fr. South Antarctic Terr.	ATF								11	BEVERAGES	1	No Quantity							12860			0
S3	2016	2016	2016	2	0	2	Export	276	Germany	DEU	262	Djibouti	DJI								11	BEVERAGES	1	No Quantity							37455			0
S3	2016	2016	2016	2	0	2	Export	276	Germany	DEU	266	Gabon	GAB								11	BEVERAGES	1	No Quantity							1442061			0
S3	2016	2016	2016	2	0	2	Export	276	Germany	DEU	268	Georgia	GEO								11	BEVERAGES	1	No Quantity							6003074			0
S3	2016	2016	2016	2	0	2	Export	276	Germany	DEU	270	Gambia	GMB								11	BEVERAGES	1	No Quantity							162459			0
S3	2016	2016	2016	2	0	2	Export	276	Germany	DEU	288	Ghana	GHA								11	BEVERAGES	1	No Quantity							7093833			0
S3	2016	2016	2016	2	0	2	Export	276	Germany	DEU	292	Gibraltar	GIB								11	BEVERAGES	1	No Quantity							761145			0
S3	2016	2016	2016	2	0	2	Export	276	Germany	DEU	300	Greece	GRC								11	BEVERAGES	1	No Quantity							33985648			0
S3	2016	2016	2016	2	0	2	Export	276	Germany	DEU	304	Greenland	GRL								11	BEVERAGES	1	No Quantity							74507			0
S3	2016	2016	2016	2	0	2	Export	276	Germany	DEU	316	Guam	GUM								11	BEVERAGES	1	No Quantity							36885			0
S3	2016	2016	2016	2	0	2	Export	276	Germany	DEU	320	Guatemala	GTM								11	BEVERAGES	1	No Quantity							555121			0
S3	2016	2016	2016	2	0	2	Export	276	Germany	DEU	324	Guinea	GIN								11	BEVERAGES	1	No Quantity							1239000			0
S3	2016	2016	2016	2	0	2	Export	276	Germany	DEU	328	Guyana	GUY								11	BEVERAGES	1	No Quantity							197883			0
S3	2016	2016	2016	2	0	2	Export	276	Germany	DEU	332	Haiti	HTI								11	BEVERAGES	1	No Quantity							3369			0
S3	2016	2016	2016	2	0	2	Export	276	Germany	DEU	336	Holy See (Vatican City State)	VAT								11	BEVERAGES	1	No Quantity							146467			0
S3	2016	2016	2016	2	0	2	Export	276	Germany	DEU	340	Honduras	HND								11	BEVERAGES	1	No Quantity							391960			0
S3	2016	2016	2016	2	0	2	Export	276	Germany	DEU	344	China, Hong Kong SAR	HKG								11	BEVERAGES	1	No Quantity							34144933			0
S3	2016	2016	2016	2	0	2	Export	276	Germany	DEU	348	Hungary	HUN								11	BEVERAGES	1	No Quantity							48458806			0
S3	2016	2016	2016	2	0	2	Export	276	Germany	DEU	352	Iceland	ISL								11	BEVERAGES	1	No Quantity							4235081			0
S3	2016	2016	2016	2	0	2	Export	276	Germany	DEU	360	Indonesia	IDN								11	BEVERAGES	1	No Quantity							357529			0
S3	2016	2016	2016	2	0	2	Export	276	Germany	DEU	364	Iran	IRN								11	BEVERAGES	1	No Quantity							898126			0
S3	2016	2016	2016	2	0	2	Export	276	Germany	DEU	368	Iraq	IRQ								11	BEVERAGES	1	No Quantity							5914018			0
S3	2016	2016	2016	2	0	2	Export	276	Germany	DEU	372	Ireland	IRL								11	BEVERAGES	1	No Quantity							53031940			0
S3	2016	2016	2016	2	0	2	Export	276	Germany	DEU	376	Israel	ISR								11	BEVERAGES	1	No Quantity							25387818			0
S3	2016	2016	2016	2	0	2	Export	276	Germany	DEU	381	Italy	ITA								11	BEVERAGES	1	No Quantity							377364211			0
S3	2016	2016	2016	2	0	2	Export	276	Germany	DEU	384	Côte d'Ivoire	CIV								11	BEVERAGES	1	No Quantity							10663056			0
S3	2016	2016	2016	2	0	2	Export	276	Germany	DEU	388	Jamaica	JAM								11	BEVERAGES	1	No Quantity							11058			0
S3	2016	2016	2016	2	0	2	Export	276	Germany	DEU	392	Japan	JPN								11	BEVERAGES	1	No Quantity							38764882			0
S3	2016	2016	2016	2	0	2	Export	276	Germany	DEU	398	Kazakhstan	KAZ								11	BEVERAGES	1	No Quantity							4325601			0
S3	2016	2016	2016	2	0	2	Export	276	Germany	DEU	400	Jordan	JOR								11	BEVERAGES	1	No Quantity							1184303			0
S3	2016	2016	2016	2	0	2	Export	276	Germany	DEU	404	Kenya	KEN								11	BEVERAGES	1	No Quantity							1803560			0
S3	2016	2016	2016	2	0	2	Export	276	Germany	DEU	408	Dem. People's Rep. of Korea	PRK								11	BEVERAGES	1	No Quantity							349151			0
[truncated: 11,082 more rows]
