# Supplementary material for: Core-periphery structure in sectoral international trade networks: A new approach to an old theory
Source: PLoS One. 2020 Apr 2;15(4):e0229547. doi: 10.1371/journal.pone.0229547 (PMC7117750; doi:10.1371/journal.pone.0229547)
Supplement: S7 File — (ZIP) [file pone.0229547.s007.zip › S7_File/RawData 2016/comtrade (27).csv]

Classification	Year	Period	Period Desc.	Aggregate Level	Is Leaf Code	Trade Flow Code	Trade Flow	Reporter Code	Reporter	Reporter ISO	Partner Code	Partner	Partner ISO	2nd Partner Code	2nd Partner	2nd Partner ISO	Customs Proc. Code	Customs	Mode of Transport Code	Mode of Transport	Commodity Code	Commodity	Qty Unit Code	Qty Unit	Qty	Alt Qty Unit Code	Alt Qty Unit	Alt Qty	Netweight (kg)	Gross weight (kg)	Trade Value (US$)	CIF Trade Value (US$)	FOB Trade Value (US$)	Flag
S3	2016	2016	2016	2	0	2	Export	300	Greece	GRC	0	World	WLD								00	LIVE ANIMALS	1	No Quantity							15292200			0
S3	2016	2016	2016	2	0	2	Export	300	Greece	GRC	8	Albania	ALB								00	LIVE ANIMALS	1	No Quantity							11594157			0
S3	2016	2016	2016	2	0	2	Export	300	Greece	GRC	40	Austria	AUT								00	LIVE ANIMALS	1	No Quantity							13661			0
S3	2016	2016	2016	2	0	2	Export	300	Greece	GRC	56	Belgium	BEL								00	LIVE ANIMALS	1	No Quantity							216896			0
S3	2016	2016	2016	2	0	2	Export	300	Greece	GRC	100	Bulgaria	BGR								00	LIVE ANIMALS	1	No Quantity							186899			0
S3	2016	2016	2016	2	0	2	Export	300	Greece	GRC	196	Cyprus	CYP								00	LIVE ANIMALS	1	No Quantity							511921			0
S3	2016	2016	2016	2	0	2	Export	300	Greece	GRC	208	Denmark	DNK								00	LIVE ANIMALS	1	No Quantity							548424			0
S3	2016	2016	2016	2	0	2	Export	300	Greece	GRC	348	Hungary	HUN								00	LIVE ANIMALS	1	No Quantity							41664			0
S3	2016	2016	2016	2	0	2	Export	300	Greece	GRC	381	Italy	ITA								00	LIVE ANIMALS	1	No Quantity							931441			0
S3	2016	2016	2016	2	0	2	Export	300	Greece	GRC	422	Lebanon	LBN								00	LIVE ANIMALS	1	No Quantity							1390			0
S3	2016	2016	2016	2	0	2	Export	300	Greece	GRC	458	Malaysia	MYS								00	LIVE ANIMALS	1	No Quantity							20439			0
S3	2016	2016	2016	2	0	2	Export	300	Greece	GRC	642	Romania	ROU								00	LIVE ANIMALS	1	No Quantity							177643			0
S3	2016	2016	2016	2	0	2	Export	300	Greece	GRC	688	Serbia	SRB								00	LIVE ANIMALS	1	No Quantity							59123			0
S3	2016	2016	2016	2	0	2	Export	300	Greece	GRC	724	Spain	ESP								00	LIVE ANIMALS	1	No Quantity							195140			0
S3	2016	2016	2016	2	0	2	Export	300	Greece	GRC	792	Turkey	TUR								00	LIVE ANIMALS	1	No Quantity							55			0
S3	2016	2016	2016	2	0	2	Export	300	Greece	GRC	807	North Macedonia	MKD								00	LIVE ANIMALS	1	No Quantity							793349			0
S3	2016	2016	2016	2	0	2	Export	296	Kiribati	KIR	0	World	WLD								01	MEAT, MEAT PREPARATIONS	1	No Quantity							4180			0
S3	2016	2016	2016	2	0	2	Export	296	Kiribati	KIR	36	Australia	AUS								01	MEAT, MEAT PREPARATIONS	1	No Quantity							2661			0
S3	2016	2016	2016	2	0	2	Export	296	Kiribati	KIR	504	Morocco	MAR								01	MEAT, MEAT PREPARATIONS	1	No Quantity							1519			0
S3	2016	2016	2016	2	0	2	Export	300	Greece	GRC	0	World	WLD								01	MEAT, MEAT PREPARATIONS	1	No Quantity							89667119			0
S3	2016	2016	2016	2	0	2	Export	300	Greece	GRC	8	Albania	ALB								01	MEAT, MEAT PREPARATIONS	1	No Quantity							2988955			0
S3	2016	2016	2016	2	0	2	Export	300	Greece	GRC	36	Australia	AUS								01	MEAT, MEAT PREPARATIONS	1	No Quantity							585			0
S3	2016	2016	2016	2	0	2	Export	300	Greece	GRC	40	Austria	AUT								01	MEAT, MEAT PREPARATIONS	1	No Quantity							94769			0
S3	2016	2016	2016	2	0	2	Export	300	Greece	GRC	44	Bahamas	BHS								01	MEAT, MEAT PREPARATIONS	1	No Quantity							161221			0
S3	2016	2016	2016	2	0	2	Export	300	Greece	GRC	48	Bahrain	BHR								01	MEAT, MEAT PREPARATIONS	1	No Quantity							20158			0
S3	2016	2016	2016	2	0	2	Export	300	Greece	GRC	56	Belgium	BEL								01	MEAT, MEAT PREPARATIONS	1	No Quantity							1950843			0
S3	2016	2016	2016	2	0	2	Export	300	Greece	GRC	100	Bulgaria	BGR								01	MEAT, MEAT PREPARATIONS	1	No Quantity							15091469			0
S3	2016	2016	2016	2	0	2	Export	300	Greece	GRC	124	Canada	CAN								01	MEAT, MEAT PREPARATIONS	1	No Quantity							37			0
S3	2016	2016	2016	2	0	2	Export	300	Greece	GRC	184	Cook Isds	COK								01	MEAT, MEAT PREPARATIONS	1	No Quantity							3218			0
S3	2016	2016	2016	2	0	2	Export	300	Greece	GRC	196	Cyprus	CYP								01	MEAT, MEAT PREPARATIONS	1	No Quantity							16772821			0
S3	2016	2016	2016	2	0	2	Export	300	Greece	GRC	203	Czechia	CZE								01	MEAT, MEAT PREPARATIONS	1	No Quantity							260262			0
S3	2016	2016	2016	2	0	2	Export	300	Greece	GRC	208	Denmark	DNK								01	MEAT, MEAT PREPARATIONS	1	No Quantity							86631			0
S3	2016	2016	2016	2	0	2	Export	300	Greece	GRC	226	Equatorial Guinea	GNQ								01	MEAT, MEAT PREPARATIONS	1	No Quantity							29939			0
S3	2016	2016	2016	2	0	2	Export	300	Greece	GRC	231	Ethiopia	ETH								01	MEAT, MEAT PREPARATIONS	1	No Quantity							1010			0
S3	2016	2016	2016	2	0	2	Export	300	Greece	GRC	246	Finland	FIN								01	MEAT, MEAT PREPARATIONS	1	No Quantity							50948			0
S3	2016	2016	2016	2	0	2	Export	300	Greece	GRC	251	France	FRA								01	MEAT, MEAT PREPARATIONS	1	No Quantity							530998			0
S3	2016	2016	2016	2	0	2	Export	300	Greece	GRC	266	Gabon	GAB								01	MEAT, MEAT PREPARATIONS	1	No Quantity							91019			0
S3	2016	2016	2016	2	0	2	Export	300	Greece	GRC	276	Germany	DEU								01	MEAT, MEAT PREPARATIONS	1	No Quantity							7206527			0
S3	2016	2016	2016	2	0	2	Export	300	Greece	GRC	324	Guinea	GIN								01	MEAT, MEAT PREPARATIONS	1	No Quantity							42868			0
S3	2016	2016	2016	2	0	2	Export	300	Greece	GRC	344	China, Hong Kong SAR	HKG								01	MEAT, MEAT PREPARATIONS	1	No Quantity							1097671			0
S3	2016	2016	2016	2	0	2	Export	300	Greece	GRC	348	Hungary	HUN								01	MEAT, MEAT PREPARATIONS	1	No Quantity							4156			0
S3	2016	2016	2016	2	0	2	Export	300	Greece	GRC	372	Ireland	IRL								01	MEAT, MEAT PREPARATIONS	1	No Quantity							18893			0
S3	2016	2016	2016	2	0	2	Export	300	Greece	GRC	381	Italy	ITA								01	MEAT, MEAT PREPARATIONS	1	No Quantity							17625703			0
S3	2016	2016	2016	2	0	2	Export	300	Greece	GRC	384	Côte d'Ivoire	CIV								01	MEAT, MEAT PREPARATIONS	1	No Quantity							8095			0
S3	2016	2016	2016	2	0	2	Export	300	Greece	GRC	388	Jamaica	JAM								01	MEAT, MEAT PREPARATIONS	1	No Quantity							104			0
S3	2016	2016	2016	2	0	2	Export	300	Greece	GRC	400	Jordan	JOR								01	MEAT, MEAT PREPARATIONS	1	No Quantity							533			0
S3	2016	2016	2016	2	0	2	Export	300	Greece	GRC	414	Kuwait	KWT								01	MEAT, MEAT PREPARATIONS	1	No Quantity							10017			0
S3	2016	2016	2016	2	0	2	Export	300	Greece	GRC	430	Liberia	LBR								01	MEAT, MEAT PREPARATIONS	1	No Quantity							139113			0
S3	2016	2016	2016	2	0	2	Export	300	Greece	GRC	440	Lithuania	LTU								01	MEAT, MEAT PREPARATIONS	1	No Quantity							126382			0
S3	2016	2016	2016	2	0	2	Export	300	Greece	GRC	470	Malta	MLT								01	MEAT, MEAT PREPARATIONS	1	No Quantity							986462			0
S3	2016	2016	2016	2	0	2	Export	300	Greece	GRC	499	Montenegro	MNE								01	MEAT, MEAT PREPARATIONS	1	No Quantity							2114			0
S3	2016	2016	2016	2	0	2	Export	300	Greece	GRC	508	Mozambique	MOZ								01	MEAT, MEAT PREPARATIONS	1	No Quantity							4027			0
S3	2016	2016	2016	2	0	2	Export	300	Greece	GRC	528	Netherlands	NLD								01	MEAT, MEAT PREPARATIONS	1	No Quantity							2741675			0
S3	2016	2016	2016	2	0	2	Export	300	Greece	GRC	548	Vanuatu	VUT								01	MEAT, MEAT PREPARATIONS	1	No Quantity							7741			0
S3	2016	2016	2016	2	0	2	Export	300	Greece	GRC	579	Norway	NOR								01	MEAT, MEAT PREPARATIONS	1	No Quantity							357786			0
S3	2016	2016	2016	2	0	2	Export	300	Greece	GRC	584	Marshall Isds	MHL								01	MEAT, MEAT PREPARATIONS	1	No Quantity							107686			0
S3	2016	2016	2016	2	0	2	Export	300	Greece	GRC	591	Panama	PAN								01	MEAT, MEAT PREPARATIONS	1	No Quantity							188769			0
S3	2016	2016	2016	2	0	2	Export	300	Greece	GRC	616	Poland	POL								01	MEAT, MEAT PREPARATIONS	1	No Quantity							117753			0
S3	2016	2016	2016	2	0	2	Export	300	Greece	GRC	620	Portugal	PRT								01	MEAT, MEAT PREPARATIONS	1	No Quantity							2730634			0
S3	2016	2016	2016	2	0	2	Export	300	Greece	GRC	634	Qatar	QAT								01	MEAT, MEAT PREPARATIONS	1	No Quantity							2973			0
S3	2016	2016	2016	2	0	2	Export	300	Greece	GRC	642	Romania	ROU								01	MEAT, MEAT PREPARATIONS	1	No Quantity							1445822			0
S3	2016	2016	2016	2	0	2	Export	300	Greece	GRC	643	Russian Federation	RUS								01	MEAT, MEAT PREPARATIONS	1	No Quantity							3875			0
S3	2016	2016	2016	2	0	2	Export	300	Greece	GRC	682	Saudi Arabia	SAU								01	MEAT, MEAT PREPARATIONS	1	No Quantity							426			0
S3	2016	2016	2016	2	0	2	Export	300	Greece	GRC	688	Serbia	SRB								01	MEAT, MEAT PREPARATIONS	1	No Quantity							874972			0
S3	2016	2016	2016	2	0	2	Export	300	Greece	GRC	702	Singapore	SGP								01	MEAT, MEAT PREPARATIONS	1	No Quantity							36462			0
S3	2016	2016	2016	2	0	2	Export	300	Greece	GRC	703	Slovakia	SVK								01	MEAT, MEAT PREPARATIONS	1	No Quantity							10260			0
S3	2016	2016	2016	2	0	2	Export	300	Greece	GRC	704	Viet Nam	VNM								01	MEAT, MEAT PREPARATIONS	1	No Quantity							89954			0
S3	2016	2016	2016	2	0	2	Export	300	Greece	GRC	705	Slovenia	SVN								01	MEAT, MEAT PREPARATIONS	1	No Quantity							3626			0
S3	2016	2016	2016	2	0	2	Export	300	Greece	GRC	710	South Africa	ZAF								01	MEAT, MEAT PREPARATIONS	1	No Quantity							4736			0
S3	2016	2016	2016	2	0	2	Export	300	Greece	GRC	724	Spain	ESP								01	MEAT, MEAT PREPARATIONS	1	No Quantity							9661004			0
S3	2016	2016	2016	2	0	2	Export	300	Greece	GRC	728	South Sudan	SSD								01	MEAT, MEAT PREPARATIONS	1	No Quantity							9954			0
S3	2016	2016	2016	2	0	2	Export	300	Greece	GRC	752	Sweden	SWE								01	MEAT, MEAT PREPARATIONS	1	No Quantity							434484			0
S3	2016	2016	2016	2	0	2	Export	300	Greece	GRC	757	Switzerland	CHE								01	MEAT, MEAT PREPARATIONS	1	No Quantity							479			0
S3	2016	2016	2016	2	0	2	Export	300	Greece	GRC	768	Togo	TGO								01	MEAT, MEAT PREPARATIONS	1	No Quantity							40115			0
S3	2016	2016	2016	2	0	2	Export	300	Greece	GRC	784	United Arab Emirates	ARE								01	MEAT, MEAT PREPARATIONS	1	No Quantity							1388			0
S3	2016	2016	2016	2	0	2	Export	300	Greece	GRC	792	Turkey	TUR								01	MEAT, MEAT PREPARATIONS	1	No Quantity							373318			0
S3	2016	2016	2016	2	0	2	Export	300	Greece	GRC	807	North Macedonia	MKD								01	MEAT, MEAT PREPARATIONS	1	No Quantity							1822549			0
S3	2016	2016	2016	2	0	2	Export	300	Greece	GRC	818	Egypt	EGY								01	MEAT, MEAT PREPARATIONS	1	No Quantity							279			0
S3	2016	2016	2016	2	0	2	Export	300	Greece	GRC	826	United Kingdom	GBR								01	MEAT, MEAT PREPARATIONS	1	No Quantity							2529602			0
S3	2016	2016	2016	2	0	2	Export	300	Greece	GRC	842	USA	USA								01	MEAT, MEAT PREPARATIONS	1	No Quantity							661246			0
S3	2016	2016	2016	2	0	2	Export	300	Greece	GRC	0	World	WLD								02	DAIRY PRODUCTS,BIRD EGGS	1	No Quantity							656308947			0
S3	2016	2016	2016	2	0	2	Export	300	Greece	GRC	8	Albania	ALB								02	DAIRY PRODUCTS,BIRD EGGS	1	No Quantity							2495321			0
S3	2016	2016	2016	2	0	2	Export	300	Greece	GRC	36	Australia	AUS								02	DAIRY PRODUCTS,BIRD EGGS	1	No Quantity							16300619			0
S3	2016	2016	2016	2	0	2	Export	300	Greece	GRC	40	Austria	AUT								02	DAIRY PRODUCTS,BIRD EGGS	1	No Quantity							25146043			0
S3	2016	2016	2016	2	0	2	Export	300	Greece	GRC	44	Bahamas	BHS								02	DAIRY PRODUCTS,BIRD EGGS	1	No Quantity							37406			0
S3	2016	2016	2016	2	0	2	Export	300	Greece	GRC	48	Bahrain	BHR								02	DAIRY PRODUCTS,BIRD EGGS	1	No Quantity							222460			0
S3	2016	2016	2016	2	0	2	Export	300	Greece	GRC	51	Armenia	ARM								02	DAIRY PRODUCTS,BIRD EGGS	1	No Quantity							21809			0
S3	2016	2016	2016	2	0	2	Export	300	Greece	GRC	56	Belgium	BEL								02	DAIRY PRODUCTS,BIRD EGGS	1	No Quantity							9392234			0
S3	2016	2016	2016	2	0	2	Export	300	Greece	GRC	100	Bulgaria	BGR								02	DAIRY PRODUCTS,BIRD EGGS	1	No Quantity							11242183			0
S3	2016	2016	2016	2	0	2	Export	300	Greece	GRC	124	Canada	CAN								02	DAIRY PRODUCTS,BIRD EGGS	1	No Quantity							4475476			0
S3	2016	2016	2016	2	0	2	Export	300	Greece	GRC	152	Chile	CHL								02	DAIRY PRODUCTS,BIRD EGGS	1	No Quantity							26087			0
S3	2016	2016	2016	2	0	2	Export	300	Greece	GRC	156	China	CHN								02	DAIRY PRODUCTS,BIRD EGGS	1	No Quantity							443949			0
S3	2016	2016	2016	2	0	2	Export	300	Greece	GRC	191	Croatia	HRV								02	DAIRY PRODUCTS,BIRD EGGS	1	No Quantity							419820			0
S3	2016	2016	2016	2	0	2	Export	300	Greece	GRC	192	Cuba	CUB								02	DAIRY PRODUCTS,BIRD EGGS	1	No Quantity							1179			0
S3	2016	2016	2016	2	0	2	Export	300	Greece	GRC	196	Cyprus	CYP								02	DAIRY PRODUCTS,BIRD EGGS	1	No Quantity							45195522			0
S3	2016	2016	2016	2	0	2	Export	300	Greece	GRC	203	Czechia	CZE								02	DAIRY PRODUCTS,BIRD EGGS	1	No Quantity							1456564			0
S3	2016	2016	2016	2	0	2	Export	300	Greece	GRC	208	Denmark	DNK								02	DAIRY PRODUCTS,BIRD EGGS	1	No Quantity							10366472			0
S3	2016	2016	2016	2	0	2	Export	300	Greece	GRC	231	Ethiopia	ETH								02	DAIRY PRODUCTS,BIRD EGGS	1	No Quantity							20647			0
S3	2016	2016	2016	2	0	2	Export	300	Greece	GRC	233	Estonia	EST								02	DAIRY PRODUCTS,BIRD EGGS	1	No Quantity							32141			0
S3	2016	2016	2016	2	0	2	Export	300	Greece	GRC	246	Finland	FIN								02	DAIRY PRODUCTS,BIRD EGGS	1	No Quantity							2397782			0
S3	2016	2016	2016	2	0	2	Export	300	Greece	GRC	251	France	FRA								02	DAIRY PRODUCTS,BIRD EGGS	1	No Quantity							25943262			0
S3	2016	2016	2016	2	0	2	Export	300	Greece	GRC	276	Germany	DEU								02	DAIRY PRODUCTS,BIRD EGGS	1	No Quantity							155838751			0
S3	2016	2016	2016	2	0	2	Export	300	Greece	GRC	344	China, Hong Kong SAR	HKG								02	DAIRY PRODUCTS,BIRD EGGS	1	No Quantity							529109			0
S3	2016	2016	2016	2	0	2	Export	300	Greece	GRC	348	Hungary	HUN								02	DAIRY PRODUCTS,BIRD EGGS	1	No Quantity							825524			0
S3	2016	2016	2016	2	0	2	Export	300	Greece	GRC	368	Iraq	IRQ								02	DAIRY PRODUCTS,BIRD EGGS	1	No Quantity							32108			0
S3	2016	2016	2016	2	0	2	Export	300	Greece	GRC	372	Ireland	IRL								02	DAIRY PRODUCTS,BIRD EGGS	1	No Quantity							2850907			0
S3	2016	2016	2016	2	0	2	Export	300	Greece	GRC	376	Israel	ISR								02	DAIRY PRODUCTS,BIRD EGGS	1	No Quantity							1524097			0
S3	2016	2016	2016	2	0	2	Export	300	Greece	GRC	381	Italy	ITA								02	DAIRY PRODUCTS,BIRD EGGS	1	No Quantity							102688578			0
S3	2016	2016	2016	2	0	2	Export	300	Greece	GRC	388	Jamaica	JAM								02	DAIRY PRODUCTS,BIRD EGGS	1	No Quantity							1163			0
S3	2016	2016	2016	2	0	2	Export	300	Greece	GRC	392	Japan	JPN								02	DAIRY PRODUCTS,BIRD EGGS	1	No Quantity							387468			0
S3	2016	2016	2016	2	0	2	Export	300	Greece	GRC	398	Kazakhstan	KAZ								02	DAIRY PRODUCTS,BIRD EGGS	1	No Quantity							3632			0
S3	2016	2016	2016	2	0	2	Export	300	Greece	GRC	400	Jordan	JOR								02	DAIRY PRODUCTS,BIRD EGGS	1	No Quantity							108627			0
S3	2016	2016	2016	2	0	2	Export	300	Greece	GRC	404	Kenya	KEN								02	DAIRY PRODUCTS,BIRD EGGS	1	No Quantity							4991			0
S3	2016	2016	2016	2	0	2	Export	300	Greece	GRC	410	Rep. of Korea	KOR								02	DAIRY PRODUCTS,BIRD EGGS	1	No Quantity							419915			0
S3	2016	2016	2016	2	0	2	Export	300	Greece	GRC	414	Kuwait	KWT								02	DAIRY PRODUCTS,BIRD EGGS	1	No Quantity							287243			0
S3	2016	2016	2016	2	0	2	Export	300	Greece	GRC	422	Lebanon	LBN								02	DAIRY PRODUCTS,BIRD EGGS	1	No Quantity							1239173			0
S3	2016	2016	2016	2	0	2	Export	300	Greece	GRC	428	Latvia	LVA								02	DAIRY PRODUCTS,BIRD EGGS	1	No Quantity							18463			0
S3	2016	2016	2016	2	0	2	Export	300	Greece	GRC	430	Liberia	LBR								02	DAIRY PRODUCTS,BIRD EGGS	1	No Quantity							2274			0
S3	2016	2016	2016	2	0	2	Export	300	Greece	GRC	434	Libya	LBY								02	DAIRY PRODUCTS,BIRD EGGS	1	No Quantity							15754			0
S3	2016	2016	2016	2	0	2	Export	300	Greece	GRC	440	Lithuania	LTU								02	DAIRY PRODUCTS,BIRD EGGS	1	No Quantity							89612			0
S3	2016	2016	2016	2	0	2	Export	300	Greece	GRC	442	Luxembourg	LUX								02	DAIRY PRODUCTS,BIRD EGGS	1	No Quantity							53803			0
S3	2016	2016	2016	2	0	2	Export	300	Greece	GRC	458	Malaysia	MYS								02	DAIRY PRODUCTS,BIRD EGGS	1	No Quantity							82939			0
S3	2016	2016	2016	2	0	2	Export	300	Greece	GRC	462	Maldives	MDV								02	DAIRY PRODUCTS,BIRD EGGS	1	No Quantity							10735			0
S3	2016	2016	2016	2	0	2	Export	300	Greece	GRC	470	Malta	MLT								02	DAIRY PRODUCTS,BIRD EGGS	1	No Quantity							845189			0
S3	2016	2016	2016	2	0	2	Export	300	Greece	GRC	480	Mauritius	MUS								02	DAIRY PRODUCTS,BIRD EGGS	1	No Quantity							1453			0
S3	2016	2016	2016	2	0	2	Export	300	Greece	GRC	490	Other Asia, nes									02	DAIRY PRODUCTS,BIRD EGGS	1	No Quantity							460			0
S3	2016	2016	2016	2	0	2	Export	300	Greece	GRC	499	Montenegro	MNE								02	DAIRY PRODUCTS,BIRD EGGS	1	No Quantity							262361			0
S3	2016	2016	2016	2	0	2	Export	300	Greece	GRC	504	Morocco	MAR								02	DAIRY PRODUCTS,BIRD EGGS	1	No Quantity							25253			0
S3	2016	2016	2016	2	0	2	Export	300	Greece	GRC	528	Netherlands	NLD								02	DAIRY PRODUCTS,BIRD EGGS	1	No Quantity							15238738			0
S3	2016	2016	2016	2	0	2	Export	300	Greece	GRC	554	New Zealand	NZL								02	DAIRY PRODUCTS,BIRD EGGS	1	No Quantity							67251			0
S3	2016	2016	2016	2	0	2	Export	300	Greece	GRC	566	Nigeria	NGA								02	DAIRY PRODUCTS,BIRD EGGS	1	No Quantity							8601			0
S3	2016	2016	2016	2	0	2	Export	300	Greece	GRC	579	Norway	NOR								02	DAIRY PRODUCTS,BIRD EGGS	1	No Quantity							9285338			0
S3	2016	2016	2016	2	0	2	Export	300	Greece	GRC	584	Marshall Isds	MHL								02	DAIRY PRODUCTS,BIRD EGGS	1	No Quantity							1459			0
S3	2016	2016	2016	2	0	2	Export	300	Greece	GRC	591	Panama	PAN								02	DAIRY PRODUCTS,BIRD EGGS	1	No Quantity							18753			0
S3	2016	2016	2016	2	0	2	Export	300	Greece	GRC	608	Philippines	PHL								02	DAIRY PRODUCTS,BIRD EGGS	1	No Quantity							88637			0
S3	2016	2016	2016	2	0	2	Export	300	Greece	GRC	616	Poland	POL								02	DAIRY PRODUCTS,BIRD EGGS	1	No Quantity							3358307			0
S3	2016	2016	2016	2	0	2	Export	300	Greece	GRC	620	Portugal	PRT								02	DAIRY PRODUCTS,BIRD EGGS	1	No Quantity							732648			0
S3	2016	2016	2016	2	0	2	Export	300	Greece	GRC	634	Qatar	QAT								02	DAIRY PRODUCTS,BIRD EGGS	1	No Quantity							3933			0
S3	2016	2016	2016	2	0	2	Export	300	Greece	GRC	642	Romania	ROU								02	DAIRY PRODUCTS,BIRD EGGS	1	No Quantity							7257979			0
S3	2016	2016	2016	2	0	2	Export	300	Greece	GRC	643	Russian Federation	RUS								02	DAIRY PRODUCTS,BIRD EGGS	1	No Quantity							49036			0
S3	2016	2016	2016	2	0	2	Export	300	Greece	GRC	682	Saudi Arabia	SAU								02	DAIRY PRODUCTS,BIRD EGGS	1	No Quantity							388629			0
S3	2016	2016	2016	2	0	2	Export	300	Greece	GRC	686	Senegal	SEN								02	DAIRY PRODUCTS,BIRD EGGS	1	No Quantity							133236			0
S3	2016	2016	2016	2	0	2	Export	300	Greece	GRC	688	Serbia	SRB								02	DAIRY PRODUCTS,BIRD EGGS	1	No Quantity							909144			0
S3	2016	2016	2016	2	0	2	Export	300	Greece	GRC	699	India	IND								02	DAIRY PRODUCTS,BIRD EGGS	1	No Quantity							150616			0
S3	2016	2016	2016	2	0	2	Export	300	Greece	GRC	702	Singapore	SGP								02	DAIRY PRODUCTS,BIRD EGGS	1	No Quantity							886853			0
S3	2016	2016	2016	2	0	2	Export	300	Greece	GRC	703	Slovakia	SVK								02	DAIRY PRODUCTS,BIRD EGGS	1	No Quantity							372353			0
S3	2016	2016	2016	2	0	2	Export	300	Greece	GRC	704	Viet Nam	VNM								02	DAIRY PRODUCTS,BIRD EGGS	1	No Quantity							38491			0
S3	2016	2016	2016	2	0	2	Export	300	Greece	GRC	705	Slovenia	SVN								02	DAIRY PRODUCTS,BIRD EGGS	1	No Quantity							1251012			0
S3	2016	2016	2016	2	0	2	Export	300	Greece	GRC	710	South Africa	ZAF								02	DAIRY PRODUCTS,BIRD EGGS	1	No Quantity							102294			0
S3	2016	2016	2016	2	0	2	Export	300	Greece	GRC	724	Spain	ESP								02	DAIRY PRODUCTS,BIRD EGGS	1	No Quantity							7413402			0
S3	2016	2016	2016	2	0	2	Export	300	Greece	GRC	728	South Sudan	SSD								02	DAIRY PRODUCTS,BIRD EGGS	1	No Quantity							3944			0
S3	2016	2016	2016	2	0	2	Export	300	Greece	GRC	729	Sudan	SDN								02	DAIRY PRODUCTS,BIRD EGGS	1	No Quantity							119734			0
S3	2016	2016	2016	2	0	2	Export	300	Greece	GRC	752	Sweden	SWE								02	DAIRY PRODUCTS,BIRD EGGS	1	No Quantity							29979074			0
S3	2016	2016	2016	2	0	2	Export	300	Greece	GRC	757	Switzerland	CHE								02	DAIRY PRODUCTS,BIRD EGGS	1	No Quantity							8930339			0
S3	2016	2016	2016	2	0	2	Export	300	Greece	GRC	764	Thailand	THA								02	DAIRY PRODUCTS,BIRD EGGS	1	No Quantity							95234			0
S3	2016	2016	2016	2	0	2	Export	300	Greece	GRC	784	United Arab Emirates	ARE								02	DAIRY PRODUCTS,BIRD EGGS	1	No Quantity							2687440			0
S3	2016	2016	2016	2	0	2	Export	300	Greece	GRC	788	Tunisia	TUN								02	DAIRY PRODUCTS,BIRD EGGS	1	No Quantity							4			0
S3	2016	2016	2016	2	0	2	Export	300	Greece	GRC	792	Turkey	TUR								02	DAIRY PRODUCTS,BIRD EGGS	1	No Quantity							527388			0
S3	2016	2016	2016	2	0	2	Export	300	Greece	GRC	804	Ukraine	UKR								02	DAIRY PRODUCTS,BIRD EGGS	1	No Quantity							279674			0
S3	2016	2016	2016	2	0	2	Export	300	Greece	GRC	807	North Macedonia	MKD								02	DAIRY PRODUCTS,BIRD EGGS	1	No Quantity							1360086			0
S3	2016	2016	2016	2	0	2	Export	300	Greece	GRC	818	Egypt	EGY								02	DAIRY PRODUCTS,BIRD EGGS	1	No Quantity							89436			0
S3	2016	2016	2016	2	0	2	Export	300	Greece	GRC	826	United Kingdom	GBR								02	DAIRY PRODUCTS,BIRD EGGS	1	No Quantity							113491663			0
S3	2016	2016	2016	2	0	2	Export	300	Greece	GRC	837	Bunkers									02	DAIRY PRODUCTS,BIRD EGGS	1	No Quantity							626			0
S3	2016	2016	2016	2	0	2	Export	300	Greece	GRC	842	USA	USA								02	DAIRY PRODUCTS,BIRD EGGS	1	No Quantity							27201037			0
S3	2016	2016	2016	2	0	2	Export	296	Kiribati	KIR	0	World	WLD								03	FISH,CRUSTACEANS,MOLLUSC	1	No Quantity							2699796			0
S3	2016	2016	2016	2	0	2	Export	296	Kiribati	KIR	36	Australia	AUS								03	FISH,CRUSTACEANS,MOLLUSC	1	No Quantity							254			0
S3	2016	2016	2016	2	0	2	Export	296	Kiribati	KIR	90	Solomon Isds	SLB								03	FISH,CRUSTACEANS,MOLLUSC	1	No Quantity							83			0
S3	2016	2016	2016	2	0	2	Export	296	Kiribati	KIR	242	Fiji	FJI								03	FISH,CRUSTACEANS,MOLLUSC	1	No Quantity							85836			0
S3	2016	2016	2016	2	0	2	Export	296	Kiribati	KIR	392	Japan	JPN								03	FISH,CRUSTACEANS,MOLLUSC	1	No Quantity							438390			0
S3	2016	2016	2016	2	0	2	Export	296	Kiribati	KIR	504	Morocco	MAR								03	FISH,CRUSTACEANS,MOLLUSC	1	No Quantity							31			0
S3	2016	2016	2016	2	0	2	Export	296	Kiribati	KIR	520	Nauru	NRU								03	FISH,CRUSTACEANS,MOLLUSC	1	No Quantity							34035			0
S3	2016	2016	2016	2	0	2	Export	296	Kiribati	KIR	554	New Zealand	NZL								03	FISH,CRUSTACEANS,MOLLUSC	1	No Quantity							7			0
S3	2016	2016	2016	2	0	2	Export	296	Kiribati	KIR	584	Marshall Isds	MHL								03	FISH,CRUSTACEANS,MOLLUSC	1	No Quantity							967			0
S3	2016	2016	2016	2	0	2	Export	296	Kiribati	KIR	842	USA	USA								03	FISH,CRUSTACEANS,MOLLUSC	1	No Quantity							2140192			0
S3	2016	2016	2016	2	0	2	Export	300	Greece	GRC	0	World	WLD								03	FISH,CRUSTACEANS,MOLLUSC	1	No Quantity							730960537			0
S3	2016	2016	2016	2	0	2	Export	300	Greece	GRC	8	Albania	ALB								03	FISH,CRUSTACEANS,MOLLUSC	1	No Quantity							3802938			0
S3	2016	2016	2016	2	0	2	Export	300	Greece	GRC	36	Australia	AUS								03	FISH,CRUSTACEANS,MOLLUSC	1	No Quantity							757735			0
S3	2016	2016	2016	2	0	2	Export	300	Greece	GRC	40	Austria	AUT								03	FISH,CRUSTACEANS,MOLLUSC	1	No Quantity							1568100			0
S3	2016	2016	2016	2	0	2	Export	300	Greece	GRC	44	Bahamas	BHS								03	FISH,CRUSTACEANS,MOLLUSC	1	No Quantity							29594			0
S3	2016	2016	2016	2	0	2	Export	300	Greece	GRC	48	Bahrain	BHR								03	FISH,CRUSTACEANS,MOLLUSC	1	No Quantity							931			0
S3	2016	2016	2016	2	0	2	Export	300	Greece	GRC	56	Belgium	BEL								03	FISH,CRUSTACEANS,MOLLUSC	1	No Quantity							1571738			0
S3	2016	2016	2016	2	0	2	Export	300	Greece	GRC	100	Bulgaria	BGR								03	FISH,CRUSTACEANS,MOLLUSC	1	No Quantity							13221475			0
S3	2016	2016	2016	2	0	2	Export	300	Greece	GRC	124	Canada	CAN								03	FISH,CRUSTACEANS,MOLLUSC	1	No Quantity							6112872			0
S3	2016	2016	2016	2	0	2	Export	300	Greece	GRC	156	China	CHN								03	FISH,CRUSTACEANS,MOLLUSC	1	No Quantity							175112			0
S3	2016	2016	2016	2	0	2	Export	300	Greece	GRC	191	Croatia	HRV								03	FISH,CRUSTACEANS,MOLLUSC	1	No Quantity							2384263			0
S3	2016	2016	2016	2	0	2	Export	300	Greece	GRC	196	Cyprus	CYP								03	FISH,CRUSTACEANS,MOLLUSC	1	No Quantity							15876751			0
S3	2016	2016	2016	2	0	2	Export	300	Greece	GRC	203	Czechia	CZE								03	FISH,CRUSTACEANS,MOLLUSC	1	No Quantity							1216696			0
S3	2016	2016	2016	2	0	2	Export	300	Greece	GRC	208	Denmark	DNK								03	FISH,CRUSTACEANS,MOLLUSC	1	No Quantity							732141			0
S3	2016	2016	2016	2	0	2	Export	300	Greece	GRC	231	Ethiopia	ETH								03	FISH,CRUSTACEANS,MOLLUSC	1	No Quantity							11702			0
S3	2016	2016	2016	2	0	2	Export	300	Greece	GRC	233	Estonia	EST								03	FISH,CRUSTACEANS,MOLLUSC	1	No Quantity							803			0
S3	2016	2016	2016	2	0	2	Export	300	Greece	GRC	246	Finland	FIN								03	FISH,CRUSTACEANS,MOLLUSC	1	No Quantity							69449			0
S3	2016	2016	2016	2	0	2	Export	300	Greece	GRC	251	France	FRA								03	FISH,CRUSTACEANS,MOLLUSC	1	No Quantity							58368573			0
S3	2016	2016	2016	2	0	2	Export	300	Greece	GRC	276	Germany	DEU								03	FISH,CRUSTACEANS,MOLLUSC	1	No Quantity							29463398			0
S3	2016	2016	2016	2	0	2	Export	300	Greece	GRC	344	China, Hong Kong SAR	HKG								03	FISH,CRUSTACEANS,MOLLUSC	1	No Quantity							2426838			0
S3	2016	2016	2016	2	0	2	Export	300	Greece	GRC	348	Hungary	HUN								03	FISH,CRUSTACEANS,MOLLUSC	1	No Quantity							71054			0
S3	2016	2016	2016	2	0	2	Export	300	Greece	GRC	360	Indonesia	IDN								03	FISH,CRUSTACEANS,MOLLUSC	1	No Quantity							14956			0
S3	2016	2016	2016	2	0	2	Export	300	Greece	GRC	372	Ireland	IRL								03	FISH,CRUSTACEANS,MOLLUSC	1	No Quantity							1137105			0
S3	2016	2016	2016	2	0	2	Export	300	Greece	GRC	376	Israel	ISR								03	FISH,CRUSTACEANS,MOLLUSC	1	No Quantity							1882403			0
S3	2016	2016	2016	2	0	2	Export	300	Greece	GRC	381	Italy	ITA								03	FISH,CRUSTACEANS,MOLLUSC	1	No Quantity							290544879			0
S3	2016	2016	2016	2	0	2	Export	300	Greece	GRC	388	Jamaica	JAM								03	FISH,CRUSTACEANS,MOLLUSC	1	No Quantity							6640			0
S3	2016	2016	2016	2	0	2	Export	300	Greece	GRC	392	Japan	JPN								03	FISH,CRUSTACEANS,MOLLUSC	1	No Quantity							1536059			0
S3	2016	2016	2016	2	0	2	Export	300	Greece	GRC	398	Kazakhstan	KAZ								03	FISH,CRUSTACEANS,MOLLUSC	1	No Quantity							278714			0
S3	2016	2016	2016	2	0	2	Export	300	Greece	GRC	400	Jordan	JOR								03	FISH,CRUSTACEANS,MOLLUSC	1	No Quantity							47921			0
S3	2016	2016	2016	2	0	2	Export	300	Greece	GRC	410	Rep. of Korea	KOR								03	FISH,CRUSTACEANS,MOLLUSC	1	No Quantity							126656			0
S3	2016	2016	2016	2	0	2	Export	300	Greece	GRC	414	Kuwait	KWT								03	FISH,CRUSTACEANS,MOLLUSC	1	No Quantity							154261			0
S3	2016	2016	2016	2	0	2	Export	300	Greece	GRC	422	Lebanon	LBN								03	FISH,CRUSTACEANS,MOLLUSC	1	No Quantity							19968			0
S3	2016	2016	2016	2	0	2	Export	300	Greece	GRC	428	Latvia	LVA								03	FISH,CRUSTACEANS,MOLLUSC	1	No Quantity							443766			0
S3	2016	2016	2016	2	0	2	Export	300	Greece	GRC	430	Liberia	LBR								03	FISH,CRUSTACEANS,MOLLUSC	1	No Quantity							1124			0
S3	2016	2016	2016	2	0	2	Export	300	Greece	GRC	440	Lithuania	LTU								03	FISH,CRUSTACEANS,MOLLUSC	1	No Quantity							311084			0
S3	2016	2016	2016	2	0	2	Export	300	Greece	GRC	442	Luxembourg	LUX								03	FISH,CRUSTACEANS,MOLLUSC	1	No Quantity							519315			0
S3	2016	2016	2016	2	0	2	Export	300	Greece	GRC	458	Malaysia	MYS								03	FISH,CRUSTACEANS,MOLLUSC	1	No Quantity							101716			0
S3	2016	2016	2016	2	0	2	Export	300	Greece	GRC	470	Malta	MLT								03	FISH,CRUSTACEANS,MOLLUSC	1	No Quantity							216026			0
S3	2016	2016	2016	2	0	2	Export	300	Greece	GRC	490	Other Asia, nes									03	FISH,CRUSTACEANS,MOLLUSC	1	No Quantity							792938			0
S3	2016	2016	2016	2	0	2	Export	300	Greece	GRC	498	Rep. of Moldova	MDA								03	FISH,CRUSTACEANS,MOLLUSC	1	No Quantity							1951			0
S3	2016	2016	2016	2	0	2	Export	300	Greece	GRC	499	Montenegro	MNE								03	FISH,CRUSTACEANS,MOLLUSC	1	No Quantity							79676			0
S3	2016	2016	2016	2	0	2	Export	300	Greece	GRC	504	Morocco	MAR								03	FISH,CRUSTACEANS,MOLLUSC	1	No Quantity							397147			0
S3	2016	2016	2016	2	0	2	Export	300	Greece	GRC	528	Netherlands	NLD								03	FISH,CRUSTACEANS,MOLLUSC	1	No Quantity							70259637			0
S3	2016	2016	2016	2	0	2	Export	300	Greece	GRC	554	New Zealand	NZL								03	FISH,CRUSTACEANS,MOLLUSC	1	No Quantity							64169			0
S3	2016	2016	2016	2	0	2	Export	300	Greece	GRC	579	Norway	NOR								03	FISH,CRUSTACEANS,MOLLUSC	1	No Quantity							234900			0
S3	2016	2016	2016	2	0	2	Export	300	Greece	GRC	584	Marshall Isds	MHL								03	FISH,CRUSTACEANS,MOLLUSC	1	No Quantity							4201			0
S3	2016	2016	2016	2	0	2	Export	300	Greece	GRC	591	Panama	PAN								03	FISH,CRUSTACEANS,MOLLUSC	1	No Quantity							26866			0
S3	2016	2016	2016	2	0	2	Export	300	Greece	GRC	608	Philippines	PHL								03	FISH,CRUSTACEANS,MOLLUSC	1	No Quantity							249506			0
S3	2016	2016	2016	2	0	2	Export	300	Greece	GRC	616	Poland	POL								03	FISH,CRUSTACEANS,MOLLUSC	1	No Quantity							3391993			0
S3	2016	2016	2016	2	0	2	Export	300	Greece	GRC	620	Portugal	PRT								03	FISH,CRUSTACEANS,MOLLUSC	1	No Quantity							47358131			0
S3	2016	2016	2016	2	0	2	Export	300	Greece	GRC	642	Romania	ROU								03	FISH,CRUSTACEANS,MOLLUSC	1	No Quantity							8402385			0
S3	2016	2016	2016	2	0	2	Export	300	Greece	GRC	643	Russian Federation	RUS								03	FISH,CRUSTACEANS,MOLLUSC	1	No Quantity							27265			0
S3	2016	2016	2016	2	0	2	Export	300	Greece	GRC	682	Saudi Arabia	SAU								03	FISH,CRUSTACEANS,MOLLUSC	1	No Quantity							87			0
S3	2016	2016	2016	2	0	2	Export	300	Greece	GRC	688	Serbia	SRB								03	FISH,CRUSTACEANS,MOLLUSC	1	No Quantity							430061			0
S3	2016	2016	2016	2	0	2	Export	300	Greece	GRC	702	Singapore	SGP								03	FISH,CRUSTACEANS,MOLLUSC	1	No Quantity							168219			0
S3	2016	2016	2016	2	0	2	Export	300	Greece	GRC	703	Slovakia	SVK								03	FISH,CRUSTACEANS,MOLLUSC	1	No Quantity							152416			0
S3	2016	2016	2016	2	0	2	Export	300	Greece	GRC	704	Viet Nam	VNM								03	FISH,CRUSTACEANS,MOLLUSC	1	No Quantity							55136			0
S3	2016	2016	2016	2	0	2	Export	300	Greece	GRC	705	Slovenia	SVN								03	FISH,CRUSTACEANS,MOLLUSC	1	No Quantity							81258			0
S3	2016	2016	2016	2	0	2	Export	300	Greece	GRC	710	South Africa	ZAF								03	FISH,CRUSTACEANS,MOLLUSC	1	No Quantity							50112			0
S3	2016	2016	2016	2	0	2	Export	300	Greece	GRC	724	Spain	ESP								03	FISH,CRUSTACEANS,MOLLUSC	1	No Quantity							98599218			0
S3	2016	2016	2016	2	0	2	Export	300	Greece	GRC	752	Sweden	SWE								03	FISH,CRUSTACEANS,MOLLUSC	1	No Quantity							78994			0
S3	2016	2016	2016	2	0	2	Export	300	Greece	GRC	757	Switzerland	CHE								03	FISH,CRUSTACEANS,MOLLUSC	1	No Quantity							5910936			0
S3	2016	2016	2016	2	0	2	Export	300	Greece	GRC	764	Thailand	THA								03	FISH,CRUSTACEANS,MOLLUSC	1	No Quantity							77			0
S3	2016	2016	2016	2	0	2	Export	300	Greece	GRC	784	United Arab Emirates	ARE								03	FISH,CRUSTACEANS,MOLLUSC	1	No Quantity							1900641			0
S3	2016	2016	2016	2	0	2	Export	300	Greece	GRC	788	Tunisia	TUN								03	FISH,CRUSTACEANS,MOLLUSC	1	No Quantity							2655945			0
S3	2016	2016	2016	2	0	2	Export	300	Greece	GRC	792	Turkey	TUR								03	FISH,CRUSTACEANS,MOLLUSC	1	No Quantity							1130563			0
S3	2016	2016	2016	2	0	2	Export	300	Greece	GRC	807	North Macedonia	MKD								03	FISH,CRUSTACEANS,MOLLUSC	1	No Quantity							2504126			0
S3	2016	2016	2016	2	0	2	Export	300	Greece	GRC	818	Egypt	EGY								03	FISH,CRUSTACEANS,MOLLUSC	1	No Quantity							1133044			0
S3	2016	2016	2016	2	0	2	Export	300	Greece	GRC	826	United Kingdom	GBR								03	FISH,CRUSTACEANS,MOLLUSC	1	No Quantity							21009604			0
S3	2016	2016	2016	2	0	2	Export	300	Greece	GRC	842	USA	USA								03	FISH,CRUSTACEANS,MOLLUSC	1	No Quantity							28604582			0
S3	2016	2016	2016	2	0	2	Export	296	Kiribati	KIR	0	World	WLD								04	CEREALS,CEREAL PREPRTNS.	1	No Quantity							31764			0
S3	2016	2016	2016	2	0	2	Export	296	Kiribati	KIR	504	Morocco	MAR								04	CEREALS,CEREAL PREPRTNS.	1	No Quantity							4222			0
S3	2016	2016	2016	2	0	2	Export	296	Kiribati	KIR	584	Marshall Isds	MHL								04	CEREALS,CEREAL PREPRTNS.	1	No Quantity							23820			0
S3	2016	2016	2016	2	0	2	Export	296	Kiribati	KIR	798	Tuvalu	TUV								04	CEREALS,CEREAL PREPRTNS.	1	No Quantity							3722			0
S3	2016	2016	2016	2	0	2	Export	300	Greece	GRC	0	World	WLD								04	CEREALS,CEREAL PREPRTNS.	1	No Quantity							465524686			0
S3	2016	2016	2016	2	0	2	Export	300	Greece	GRC	8	Albania	ALB								04	CEREALS,CEREAL PREPRTNS.	1	No Quantity							10014534			0
S3	2016	2016	2016	2	0	2	Export	300	Greece	GRC	12	Algeria	DZA								04	CEREALS,CEREAL PREPRTNS.	1	No Quantity							46842			0
S3	2016	2016	2016	2	0	2	Export	300	Greece	GRC	24	Angola	AGO								04	CEREALS,CEREAL PREPRTNS.	1	No Quantity							475390			0
S3	2016	2016	2016	2	0	2	Export	300	Greece	GRC	36	Australia	AUS								04	CEREALS,CEREAL PREPRTNS.	1	No Quantity							3573701			0
S3	2016	2016	2016	2	0	2	Export	300	Greece	GRC	40	Austria	AUT								04	CEREALS,CEREAL PREPRTNS.	1	No Quantity							3615759			0
S3	2016	2016	2016	2	0	2	Export	300	Greece	GRC	44	Bahamas	BHS								04	CEREALS,CEREAL PREPRTNS.	1	No Quantity							10877			0
S3	2016	2016	2016	2	0	2	Export	300	Greece	GRC	48	Bahrain	BHR								04	CEREALS,CEREAL PREPRTNS.	1	No Quantity							195796			0
S3	2016	2016	2016	2	0	2	Export	300	Greece	GRC	56	Belgium	BEL								04	CEREALS,CEREAL PREPRTNS.	1	No Quantity							10577383			0
S3	2016	2016	2016	2	0	2	Export	300	Greece	GRC	70	Bosnia Herzegovina	BIH								04	CEREALS,CEREAL PREPRTNS.	1	No Quantity							10225			0
S3	2016	2016	2016	2	0	2	Export	300	Greece	GRC	76	Brazil	BRA								04	CEREALS,CEREAL PREPRTNS.	1	No Quantity							48492			0
S3	2016	2016	2016	2	0	2	Export	300	Greece	GRC	100	Bulgaria	BGR								04	CEREALS,CEREAL PREPRTNS.	1	No Quantity							27864112			0
S3	2016	2016	2016	2	0	2	Export	300	Greece	GRC	120	Cameroon	CMR								04	CEREALS,CEREAL PREPRTNS.	1	No Quantity							29143			0
S3	2016	2016	2016	2	0	2	Export	300	Greece	GRC	124	Canada	CAN								04	CEREALS,CEREAL PREPRTNS.	1	No Quantity							3481949			0
S3	2016	2016	2016	2	0	2	Export	300	Greece	GRC	148	Chad	TCD								04	CEREALS,CEREAL PREPRTNS.	1	No Quantity							9296			0
S3	2016	2016	2016	2	0	2	Export	300	Greece	GRC	152	Chile	CHL								04	CEREALS,CEREAL PREPRTNS.	1	No Quantity							5530			0
S3	2016	2016	2016	2	0	2	Export	300	Greece	GRC	156	China	CHN								04	CEREALS,CEREAL PREPRTNS.	1	No Quantity							2164851			0
S3	2016	2016	2016	2	0	2	Export	300	Greece	GRC	188	Costa Rica	CRI								04	CEREALS,CEREAL PREPRTNS.	1	No Quantity							78059			0
S3	2016	2016	2016	2	0	2	Export	300	Greece	GRC	191	Croatia	HRV								04	CEREALS,CEREAL PREPRTNS.	1	No Quantity							106212			0
S3	2016	2016	2016	2	0	2	Export	300	Greece	GRC	192	Cuba	CUB								04	CEREALS,CEREAL PREPRTNS.	1	No Quantity							579965			0
S3	2016	2016	2016	2	0	2	Export	300	Greece	GRC	196	Cyprus	CYP								04	CEREALS,CEREAL PREPRTNS.	1	No Quantity							26218064			0
S3	2016	2016	2016	2	0	2	Export	300	Greece	GRC	203	Czechia	CZE								04	CEREALS,CEREAL PREPRTNS.	1	No Quantity							3850364			0
S3	2016	2016	2016	2	0	2	Export	300	Greece	GRC	208	Denmark	DNK								04	CEREALS,CEREAL PREPRTNS.	1	No Quantity							2307983			0
S3	2016	2016	2016	2	0	2	Export	300	Greece	GRC	214	Dominican Rep.	DOM								04	CEREALS,CEREAL PREPRTNS.	1	No Quantity							51933			0
S3	2016	2016	2016	2	0	2	Export	300	Greece	GRC	231	Ethiopia	ETH								04	CEREALS,CEREAL PREPRTNS.	1	No Quantity							37148			0
S3	2016	2016	2016	2	0	2	Export	300	Greece	GRC	233	Estonia	EST								04	CEREALS,CEREAL PREPRTNS.	1	No Quantity							453679			0
S3	2016	2016	2016	2	0	2	Export	300	Greece	GRC	246	Finland	FIN								04	CEREALS,CEREAL PREPRTNS.	1	No Quantity							1017416			0
S3	2016	2016	2016	2	0	2	Export	300	Greece	GRC	251	France	FRA								04	CEREALS,CEREAL PREPRTNS.	1	No Quantity							31210200			0
S3	2016	2016	2016	2	0	2	Export	300	Greece	GRC	268	Georgia	GEO								04	CEREALS,CEREAL PREPRTNS.	1	No Quantity							769			0
S3	2016	2016	2016	2	0	2	Export	300	Greece	GRC	275	State of Palestine	PSE								04	CEREALS,CEREAL PREPRTNS.	1	No Quantity							14728			0
S3	2016	2016	2016	2	0	2	Export	300	Greece	GRC	276	Germany	DEU								04	CEREALS,CEREAL PREPRTNS.	1	No Quantity							45068346			0
S3	2016	2016	2016	2	0	2	Export	300	Greece	GRC	344	China, Hong Kong SAR	HKG								04	CEREALS,CEREAL PREPRTNS.	1	No Quantity							1318395			0
S3	2016	2016	2016	2	0	2	Export	300	Greece	GRC	348	Hungary	HUN								04	CEREALS,CEREAL PREPRTNS.	1	No Quantity							6988859			0
S3	2016	2016	2016	2	0	2	Export	300	Greece	GRC	360	Indonesia	IDN								04	CEREALS,CEREAL PREPRTNS.	1	No Quantity							71493			0
S3	2016	2016	2016	2	0	2	Export	300	Greece	GRC	368	Iraq	IRQ								04	CEREALS,CEREAL PREPRTNS.	1	No Quantity							520457			0
S3	2016	2016	2016	2	0	2	Export	300	Greece	GRC	372	Ireland	IRL								04	CEREALS,CEREAL PREPRTNS.	1	No Quantity							635466			0
S3	2016	2016	2016	2	0	2	Export	300	Greece	GRC	376	Israel	ISR								04	CEREALS,CEREAL PREPRTNS.	1	No Quantity							2045556			0
S3	2016	2016	2016	2	0	2	Export	300	Greece	GRC	381	Italy	ITA								04	CEREALS,CEREAL PREPRTNS.	1	No Quantity							71764029			0
S3	2016	2016	2016	2	0	2	Export	300	Greece	GRC	392	Japan	JPN								04	CEREALS,CEREAL PREPRTNS.	1	No Quantity							3419853			0
S3	2016	2016	2016	2	0	2	Export	300	Greece	GRC	398	Kazakhstan	KAZ								04	CEREALS,CEREAL PREPRTNS.	1	No Quantity							2895			0
S3	2016	2016	2016	2	0	2	Export	300	Greece	GRC	400	Jordan	JOR								04	CEREALS,CEREAL PREPRTNS.	1	No Quantity							1054847			0
S3	2016	2016	2016	2	0	2	Export	300	Greece	GRC	404	Kenya	KEN								04	CEREALS,CEREAL PREPRTNS.	1	No Quantity							44702			0
S3	2016	2016	2016	2	0	2	Export	300	Greece	GRC	410	Rep. of Korea	KOR								04	CEREALS,CEREAL PREPRTNS.	1	No Quantity							498503			0
S3	2016	2016	2016	2	0	2	Export	300	Greece	GRC	414	Kuwait	KWT								04	CEREALS,CEREAL PREPRTNS.	1	No Quantity							588822			0
S3	2016	2016	2016	2	0	2	Export	300	Greece	GRC	422	Lebanon	LBN								04	CEREALS,CEREAL PREPRTNS.	1	No Quantity							3815157			0
S3	2016	2016	2016	2	0	2	Export	300	Greece	GRC	428	Latvia	LVA								04	CEREALS,CEREAL PREPRTNS.	1	No Quantity							141253			0
S3	2016	2016	2016	2	0	2	Export	300	Greece	GRC	430	Liberia	LBR								04	CEREALS,CEREAL PREPRTNS.	1	No Quantity							1778			0
S3	2016	2016	2016	2	0	2	Export	300	Greece	GRC	434	Libya	LBY								04	CEREALS,CEREAL PREPRTNS.	1	No Quantity							3848512			0
S3	2016	2016	2016	2	0	2	Export	300	Greece	GRC	440	Lithuania	LTU								04	CEREALS,CEREAL PREPRTNS.	1	No Quantity							135270			0
S3	2016	2016	2016	2	0	2	Export	300	Greece	GRC	442	Luxembourg	LUX								04	CEREALS,CEREAL PREPRTNS.	1	No Quantity							33569			0
S3	2016	2016	2016	2	0	2	Export	300	Greece	GRC	458	Malaysia	MYS								04	CEREALS,CEREAL PREPRTNS.	1	No Quantity							41628			0
S3	2016	2016	2016	2	0	2	Export	300	Greece	GRC	470	Malta	MLT								04	CEREALS,CEREAL PREPRTNS.	1	No Quantity							374834			0
S3	2016	2016	2016	2	0	2	Export	300	Greece	GRC	480	Mauritius	MUS								04	CEREALS,CEREAL PREPRTNS.	1	No Quantity							11479			0
S3	2016	2016	2016	2	0	2	Export	300	Greece	GRC	484	Mexico	MEX								04	CEREALS,CEREAL PREPRTNS.	1	No Quantity							68291			0
S3	2016	2016	2016	2	0	2	Export	300	Greece	GRC	490	Other Asia, nes									04	CEREALS,CEREAL PREPRTNS.	1	No Quantity							113474			0
S3	2016	2016	2016	2	0	2	Export	300	Greece	GRC	498	Rep. of Moldova	MDA								04	CEREALS,CEREAL PREPRTNS.	1	No Quantity							138123			0
S3	2016	2016	2016	2	0	2	Export	300	Greece	GRC	499	Montenegro	MNE								04	CEREALS,CEREAL PREPRTNS.	1	No Quantity							84659			0
S3	2016	2016	2016	2	0	2	Export	300	Greece	GRC	504	Morocco	MAR								04	CEREALS,CEREAL PREPRTNS.	1	No Quantity							113840			0
S3	2016	2016	2016	2	0	2	Export	300	Greece	GRC	512	Oman	OMN								04	CEREALS,CEREAL PREPRTNS.	1	No Quantity							57964			0
S3	2016	2016	2016	2	0	2	Export	300	Greece	GRC	528	Netherlands	NLD								04	CEREALS,CEREAL PREPRTNS.	1	No Quantity							10266154			0
S3	2016	2016	2016	2	0	2	Export	300	Greece	GRC	554	New Zealand	NZL								04	CEREALS,CEREAL PREPRTNS.	1	No Quantity							57089			0
S3	2016	2016	2016	2	0	2	Export	300	Greece	GRC	579	Norway	NOR								04	CEREALS,CEREAL PREPRTNS.	1	No Quantity							234869			0
S3	2016	2016	2016	2	0	2	Export	300	Greece	GRC	584	Marshall Isds	MHL								04	CEREALS,CEREAL PREPRTNS.	1	No Quantity							1577			0
S3	2016	2016	2016	2	0	2	Export	300	Greece	GRC	586	Pakistan	PAK								04	CEREALS,CEREAL PREPRTNS.	1	No Quantity							211162			0
S3	2016	2016	2016	2	0	2	Export	300	Greece	GRC	591	Panama	PAN								04	CEREALS,CEREAL PREPRTNS.	1	No Quantity							125207			0
S3	2016	2016	2016	2	0	2	Export	300	Greece	GRC	608	Philippines	PHL								04	CEREALS,CEREAL PREPRTNS.	1	No Quantity							23861			0
S3	2016	2016	2016	2	0	2	Export	300	Greece	GRC	616	Poland	POL								04	CEREALS,CEREAL PREPRTNS.	1	No Quantity							9322485			0
S3	2016	2016	2016	2	0	2	Export	300	Greece	GRC	620	Portugal	PRT								04	CEREALS,CEREAL PREPRTNS.	1	No Quantity							3607100			0
S3	2016	2016	2016	2	0	2	Export	300	Greece	GRC	634	Qatar	QAT								04	CEREALS,CEREAL PREPRTNS.	1	No Quantity							602510			0
S3	2016	2016	2016	2	0	2	Export	300	Greece	GRC	642	Romania	ROU								04	CEREALS,CEREAL PREPRTNS.	1	No Quantity							16553264			0
S3	2016	2016	2016	2	0	2	Export	300	Greece	GRC	643	Russian Federation	RUS								04	CEREALS,CEREAL PREPRTNS.	1	No Quantity							162907			0
S3	2016	2016	2016	2	0	2	Export	300	Greece	GRC	682	Saudi Arabia	SAU								04	CEREALS,CEREAL PREPRTNS.	1	No Quantity							5755373			0
S3	2016	2016	2016	2	0	2	Export	300	Greece	GRC	688	Serbia	SRB								04	CEREALS,CEREAL PREPRTNS.	1	No Quantity							3019979			0
S3	2016	2016	2016	2	0	2	Export	300	Greece	GRC	690	Seychelles	SYC								04	CEREALS,CEREAL PREPRTNS.	1	No Quantity							6535			0
S3	2016	2016	2016	2	0	2	Export	300	Greece	GRC	699	India	IND								04	CEREALS,CEREAL PREPRTNS.	1	No Quantity							72254			0
S3	2016	2016	2016	2	0	2	Export	300	Greece	GRC	702	Singapore	SGP								04	CEREALS,CEREAL PREPRTNS.	1	No Quantity							75309			0
S3	2016	2016	2016	2	0	2	Export	300	Greece	GRC	703	Slovakia	SVK								04	CEREALS,CEREAL PREPRTNS.	1	No Quantity							1650936			0
S3	2016	2016	2016	2	0	2	Export	300	Greece	GRC	705	Slovenia	SVN								04	CEREALS,CEREAL PREPRTNS.	1	No Quantity							99939			0
S3	2016	2016	2016	2	0	2	Export	300	Greece	GRC	710	South Africa	ZAF								04	CEREALS,CEREAL PREPRTNS.	1	No Quantity							227963			0
S3	2016	2016	2016	2	0	2	Export	300	Greece	GRC	724	Spain	ESP								04	CEREALS,CEREAL PREPRTNS.	1	No Quantity							14824184			0
S3	2016	2016	2016	2	0	2	Export	300	Greece	GRC	729	Sudan	SDN								04	CEREALS,CEREAL PREPRTNS.	1	No Quantity							168349			0
S3	2016	2016	2016	2	0	2	Export	300	Greece	GRC	752	Sweden	SWE								04	CEREALS,CEREAL PREPRTNS.	1	No Quantity							3754344			0
S3	2016	2016	2016	2	0	2	Export	300	Greece	GRC	757	Switzerland	CHE								04	CEREALS,CEREAL PREPRTNS.	1	No Quantity							742285			0
S3	2016	2016	2016	2	0	2	Export	300	Greece	GRC	760	Syria	SYR								04	CEREALS,CEREAL PREPRTNS.	1	No Quantity							2477171			0
S3	2016	2016	2016	2	0	2	Export	300	Greece	GRC	764	Thailand	THA								04	CEREALS,CEREAL PREPRTNS.	1	No Quantity							155027			0
S3	2016	2016	2016	2	0	2	Export	300	Greece	GRC	784	United Arab Emirates	ARE								04	CEREALS,CEREAL PREPRTNS.	1	No Quantity							1287905			0
S3	2016	2016	2016	2	0	2	Export	300	Greece	GRC	788	Tunisia	TUN								04	CEREALS,CEREAL PREPRTNS.	1	No Quantity							38238204			0
S3	2016	2016	2016	2	0	2	Export	300	Greece	GRC	792	Turkey	TUR								04	CEREALS,CEREAL PREPRTNS.	1	No Quantity							34294053			0
S3	2016	2016	2016	2	0	2	Export	300	Greece	GRC	804	Ukraine	UKR								04	CEREALS,CEREAL PREPRTNS.	1	No Quantity							118511			0
S3	2016	2016	2016	2	0	2	Export	300	Greece	GRC	807	North Macedonia	MKD								04	CEREALS,CEREAL PREPRTNS.	1	No Quantity							1764562			0
S3	2016	2016	2016	2	0	2	Export	300	Greece	GRC	818	Egypt	EGY								04	CEREALS,CEREAL PREPRTNS.	1	No Quantity							6655027			0
S3	2016	2016	2016	2	0	2	Export	300	Greece	GRC	826	United Kingdom	GBR								04	CEREALS,CEREAL PREPRTNS.	1	No Quantity							23185414			0
S3	2016	2016	2016	2	0	2	Export	300	Greece	GRC	842	USA	USA								04	CEREALS,CEREAL PREPRTNS.	1	No Quantity							14497040			0
S3	2016	2016	2016	2	0	2	Export	300	Greece	GRC	858	Uruguay	URY								04	CEREALS,CEREAL PREPRTNS.	1	No Quantity							232130			0
S3	2016	2016	2016	2	0	2	Export	300	Greece	GRC	860	Uzbekistan	UZB								04	CEREALS,CEREAL PREPRTNS.	1	No Quantity							1549			0
S3	2016	2016	2016	2	0	2	Export	296	Kiribati	KIR	0	World	WLD								05	VEGETABLES AND FRUIT	1	No Quantity							32610			0
S3	2016	2016	2016	2	0	2	Export	296	Kiribati	KIR	36	Australia	AUS								05	VEGETABLES AND FRUIT	1	No Quantity							17865			0
S3	2016	2016	2016	2	0	2	Export	296	Kiribati	KIR	504	Morocco	MAR								05	VEGETABLES AND FRUIT	1	No Quantity							13256			0
S3	2016	2016	2016	2	0	2	Export	296	Kiribati	KIR	798	Tuvalu	TUV								05	VEGETABLES AND FRUIT	1	No Quantity							1489			0
S3	2016	2016	2016	2	0	2	Export	300	Greece	GRC	0	World	WLD								05	VEGETABLES AND FRUIT	1	No Quantity							2174356318			0
S3	2016	2016	2016	2	0	2	Export	300	Greece	GRC	8	Albania	ALB								05	VEGETABLES AND FRUIT	1	No Quantity							26349018			0
S3	2016	2016	2016	2	0	2	Export	300	Greece	GRC	12	Algeria	DZA								05	VEGETABLES AND FRUIT	1	No Quantity							2449464			0
S3	2016	2016	2016	2	0	2	Export	300	Greece	GRC	31	Azerbaijan	AZE								05	VEGETABLES AND FRUIT	1	No Quantity							337671			0
S3	2016	2016	2016	2	0	2	Export	300	Greece	GRC	32	Argentina	ARG								05	VEGETABLES AND FRUIT	1	No Quantity							3471			0
S3	2016	2016	2016	2	0	2	Export	300	Greece	GRC	36	Australia	AUS								05	VEGETABLES AND FRUIT	1	No Quantity							36929412			0
S3	2016	2016	2016	2	0	2	Export	300	Greece	GRC	40	Austria	AUT								05	VEGETABLES AND FRUIT	1	No Quantity							38491826			0
S3	2016	2016	2016	2	0	2	Export	300	Greece	GRC	44	Bahamas	BHS								05	VEGETABLES AND FRUIT	1	No Quantity							213199			0
S3	2016	2016	2016	2	0	2	Export	300	Greece	GRC	48	Bahrain	BHR								05	VEGETABLES AND FRUIT	1	No Quantity							797688			0
S3	2016	2016	2016	2	0	2	Export	300	Greece	GRC	50	Bangladesh	BGD								05	VEGETABLES AND FRUIT	1	No Quantity							49710			0
S3	2016	2016	2016	2	0	2	Export	300	Greece	GRC	51	Armenia	ARM								05	VEGETABLES AND FRUIT	1	No Quantity							420117			0
S3	2016	2016	2016	2	0	2	Export	300	Greece	GRC	52	Barbados	BRB								05	VEGETABLES AND FRUIT	1	No Quantity							29838			0
S3	2016	2016	2016	2	0	2	Export	300	Greece	GRC	56	Belgium	BEL								05	VEGETABLES AND FRUIT	1	No Quantity							32825344			0
S3	2016	2016	2016	2	0	2	Export	300	Greece	GRC	68	Bolivia (Plurinational State of)	BOL								05	VEGETABLES AND FRUIT	1	No Quantity							999358			0
S3	2016	2016	2016	2	0	2	Export	300	Greece	GRC	70	Bosnia Herzegovina	BIH								05	VEGETABLES AND FRUIT	1	No Quantity							6498793			0
S3	2016	2016	2016	2	0	2	Export	300	Greece	GRC	76	Brazil	BRA								05	VEGETABLES AND FRUIT	1	No Quantity							609873			0
S3	2016	2016	2016	2	0	2	Export	300	Greece	GRC	100	Bulgaria	BGR								05	VEGETABLES AND FRUIT	1	No Quantity							102501589			0
S3	2016	2016	2016	2	0	2	Export	300	Greece	GRC	112	Belarus	BLR								05	VEGETABLES AND FRUIT	1	No Quantity							5019051			0
S3	2016	2016	2016	2	0	2	Export	300	Greece	GRC	124	Canada	CAN								05	VEGETABLES AND FRUIT	1	No Quantity							32061653			0
S3	2016	2016	2016	2	0	2	Export	300	Greece	GRC	140	Central African Rep.	CAF								05	VEGETABLES AND FRUIT	1	No Quantity							160669			0
S3	2016	2016	2016	2	0	2	Export	300	Greece	GRC	152	Chile	CHL								05	VEGETABLES AND FRUIT	1	No Quantity							779118			0
S3	2016	2016	2016	2	0	2	Export	300	Greece	GRC	156	China	CHN								05	VEGETABLES AND FRUIT	1	No Quantity							5040225			0
S3	2016	2016	2016	2	0	2	Export	300	Greece	GRC	170	Colombia	COL								05	VEGETABLES AND FRUIT	1	No Quantity							3902716			0
S3	2016	2016	2016	2	0	2	Export	300	Greece	GRC	184	Cook Isds	COK								05	VEGETABLES AND FRUIT	1	No Quantity							1034			0
S3	2016	2016	2016	2	0	2	Export	300	Greece	GRC	188	Costa Rica	CRI								05	VEGETABLES AND FRUIT	1	No Quantity							127531			0
S3	2016	2016	2016	2	0	2	Export	300	Greece	GRC	191	Croatia	HRV								05	VEGETABLES AND FRUIT	1	No Quantity							13468130			0
S3	2016	2016	2016	2	0	2	Export	300	Greece	GRC	192	Cuba	CUB								05	VEGETABLES AND FRUIT	1	No Quantity							4548			0
S3	2016	2016	2016	2	0	2	Export	300	Greece	GRC	196	Cyprus	CYP								05	VEGETABLES AND FRUIT	1	No Quantity							46265855			0
S3	2016	2016	2016	2	0	2	Export	300	Greece	GRC	203	Czechia	CZE								05	VEGETABLES AND FRUIT	1	No Quantity							47420302			0
S3	2016	2016	2016	2	0	2	Export	300	Greece	GRC	208	Denmark	DNK								05	VEGETABLES AND FRUIT	1	No Quantity							14854437			0
S3	2016	2016	2016	2	0	2	Export	300	Greece	GRC	214	Dominican Rep.	DOM								05	VEGETABLES AND FRUIT	1	No Quantity							539479			0
S3	2016	2016	2016	2	0	2	Export	300	Greece	GRC	218	Ecuador	ECU								05	VEGETABLES AND FRUIT	1	No Quantity							602307			0
S3	2016	2016	2016	2	0	2	Export	300	Greece	GRC	222	El Salvador	SLV								05	VEGETABLES AND FRUIT	1	No Quantity							31113			0
S3	2016	2016	2016	2	0	2	Export	300	Greece	GRC	231	Ethiopia	ETH								05	VEGETABLES AND FRUIT	1	No Quantity							151492			0
S3	2016	2016	2016	2	0	2	Export	300	Greece	GRC	233	Estonia	EST								05	VEGETABLES AND FRUIT	1	No Quantity							4346879			0
S3	2016	2016	2016	2	0	2	Export	300	Greece	GRC	246	Finland	FIN								05	VEGETABLES AND FRUIT	1	No Quantity							15656195			0
S3	2016	2016	2016	2	0	2	Export	300	Greece	GRC	251	France	FRA								05	VEGETABLES AND FRUIT	1	No Quantity							66285340			0
S3	2016	2016	2016	2	0	2	Export	300	Greece	GRC	262	Djibouti	DJI								05	VEGETABLES AND FRUIT	1	No Quantity							2037			0
S3	2016	2016	2016	2	0	2	Export	300	Greece	GRC	268	Georgia	GEO								05	VEGETABLES AND FRUIT	1	No Quantity							816046			0
S3	2016	2016	2016	2	0	2	Export	300	Greece	GRC	276	Germany	DEU								05	VEGETABLES AND FRUIT	1	No Quantity							371965214			0
S3	2016	2016	2016	2	0	2	Export	300	Greece	GRC	288	Ghana	GHA								05	VEGETABLES AND FRUIT	1	No Quantity							58224			0
S3	2016	2016	2016	2	0	2	Export	300	Greece	GRC	320	Guatemala	GTM								05	VEGETABLES AND FRUIT	1	No Quantity							579683			0
S3	2016	2016	2016	2	0	2	Export	300	Greece	GRC	324	Guinea	GIN								05	VEGETABLES AND FRUIT	1	No Quantity							34525			0
S3	2016	2016	2016	2	0	2	Export	300	Greece	GRC	332	Haiti	HTI								05	VEGETABLES AND FRUIT	1	No Quantity							46846			0
S3	2016	2016	2016	2	0	2	Export	300	Greece	GRC	340	Honduras	HND								05	VEGETABLES AND FRUIT	1	No Quantity							70951			0
S3	2016	2016	2016	2	0	2	Export	300	Greece	GRC	344	China, Hong Kong SAR	HKG								05	VEGETABLES AND FRUIT	1	No Quantity							704485			0
S3	2016	2016	2016	2	0	2	Export	300	Greece	GRC	348	Hungary	HUN								05	VEGETABLES AND FRUIT	1	No Quantity							30522570			0
S3	2016	2016	2016	2	0	2	Export	300	Greece	GRC	352	Iceland	ISL								05	VEGETABLES AND FRUIT	1	No Quantity							142922			0
S3	2016	2016	2016	2	0	2	Export	300	Greece	GRC	360	Indonesia	IDN								05	VEGETABLES AND FRUIT	1	No Quantity							1615144			0
S3	2016	2016	2016	2	0	2	Export	300	Greece	GRC	364	Iran	IRN								05	VEGETABLES AND FRUIT	1	No Quantity							5435069			0
S3	2016	2016	2016	2	0	2	Export	300	Greece	GRC	368	Iraq	IRQ								05	VEGETABLES AND FRUIT	1	No Quantity							2098513			0
S3	2016	2016	2016	2	0	2	Export	300	Greece	GRC	372	Ireland	IRL								05	VEGETABLES AND FRUIT	1	No Quantity							2740830			0
S3	2016	2016	2016	2	0	2	Export	300	Greece	GRC	376	Israel	ISR								05	VEGETABLES AND FRUIT	1	No Quantity							13915456			0
S3	2016	2016	2016	2	0	2	Export	300	Greece	GRC	381	Italy	ITA								05	VEGETABLES AND FRUIT	1	No Quantity							119400970			0
S3	2016	2016	2016	2	0	2	Export	300	Greece	GRC	388	Jamaica	JAM								05	VEGETABLES AND FRUIT	1	No Quantity							44705			0
S3	2016	2016	2016	2	0	2	Export	300	Greece	GRC	392	Japan	JPN								05	VEGETABLES AND FRUIT	1	No Quantity							8709190			0
S3	2016	2016	2016	2	0	2	Export	300	Greece	GRC	398	Kazakhstan	KAZ								05	VEGETABLES AND FRUIT	1	No Quantity							1023989			0
S3	2016	2016	2016	2	0	2	Export	300	Greece	GRC	400	Jordan	JOR								05	VEGETABLES AND FRUIT	1	No Quantity							9044733			0
S3	2016	2016	2016	2	0	2	Export	300	Greece	GRC	404	Kenya	KEN								05	VEGETABLES AND FRUIT	1	No Quantity							70533			0
S3	2016	2016	2016	2	0	2	Export	300	Greece	GRC	410	Rep. of Korea	KOR								05	VEGETABLES AND FRUIT	1	No Quantity							4198062			0
S3	2016	2016	2016	2	0	2	Export	300	Greece	GRC	414	Kuwait	KWT								05	VEGETABLES AND FRUIT	1	No Quantity							2580631			0
S3	2016	2016	2016	2	0	2	Export	300	Greece	GRC	422	Lebanon	LBN								05	VEGETABLES AND FRUIT	1	No Quantity							1222758			0
S3	2016	2016	2016	2	0	2	Export	300	Greece	GRC	428	Latvia	LVA								05	VEGETABLES AND FRUIT	1	No Quantity							4932445			0
S3	2016	2016	2016	2	0	2	Export	300	Greece	GRC	430	Liberia	LBR								05	VEGETABLES AND FRUIT	1	No Quantity							73950			0
S3	2016	2016	2016	2	0	2	Export	300	Greece	GRC	434	Libya	LBY								05	VEGETABLES AND FRUIT	1	No Quantity							1059921			0
S3	2016	2016	2016	2	0	2	Export	300	Greece	GRC	440	Lithuania	LTU								05	VEGETABLES AND FRUIT	1	No Quantity							17710917			0
S3	2016	2016	2016	2	0	2	Export	300	Greece	GRC	442	Luxembourg	LUX								05	VEGETABLES AND FRUIT	1	No Quantity							25085			0
S3	2016	2016	2016	2	0	2	Export	300	Greece	GRC	458	Malaysia	MYS								05	VEGETABLES AND FRUIT	1	No Quantity							616149			0
S3	2016	2016	2016	2	0	2	Export	300	Greece	GRC	462	Maldives	MDV								05	VEGETABLES AND FRUIT	1	No Quantity							115943			0
S3	2016	2016	2016	2	0	2	Export	300	Greece	GRC	466	Mali	MLI								05	VEGETABLES AND FRUIT	1	No Quantity							196879			0
S3	2016	2016	2016	2	0	2	Export	300	Greece	GRC	470	Malta	MLT								05	VEGETABLES AND FRUIT	1	No Quantity							2612458			0
S3	2016	2016	2016	2	0	2	Export	300	Greece	GRC	480	Mauritius	MUS								05	VEGETABLES AND FRUIT	1	No Quantity							261678			0
S3	2016	2016	2016	2	0	2	Export	300	Greece	GRC	484	Mexico	MEX								05	VEGETABLES AND FRUIT	1	No Quantity							8104348			0
S3	2016	2016	2016	2	0	2	Export	300	Greece	GRC	490	Other Asia, nes									05	VEGETABLES AND FRUIT	1	No Quantity							151020			0
S3	2016	2016	2016	2	0	2	Export	300	Greece	GRC	498	Rep. of Moldova	MDA								05	VEGETABLES AND FRUIT	1	No Quantity							4737908			0
S3	2016	2016	2016	2	0	2	Export	300	Greece	GRC	499	Montenegro	MNE								05	VEGETABLES AND FRUIT	1	No Quantity							6597703			0
S3	2016	2016	2016	2	0	2	Export	300	Greece	GRC	504	Morocco	MAR								05	VEGETABLES AND FRUIT	1	No Quantity							63245			0
S3	2016	2016	2016	2	0	2	Export	300	Greece	GRC	512	Oman	OMN								05	VEGETABLES AND FRUIT	1	No Quantity							539167			0
S3	2016	2016	2016	2	0	2	Export	300	Greece	GRC	524	Nepal	NPL								05	VEGETABLES AND FRUIT	1	No Quantity							33301			0
S3	2016	2016	2016	2	0	2	Export	300	Greece	GRC	528	Netherlands	NLD								05	VEGETABLES AND FRUIT	1	No Quantity							104308502			0
S3	2016	2016	2016	2	0	2	Export	300	Greece	GRC	548	Vanuatu	VUT								05	VEGETABLES AND FRUIT	1	No Quantity							1286			0
S3	2016	2016	2016	2	0	2	Export	300	Greece	GRC	554	New Zealand	NZL								05	VEGETABLES AND FRUIT	1	No Quantity							3279282			0
S3	2016	2016	2016	2	0	2	Export	300	Greece	GRC	566	Nigeria	NGA								05	VEGETABLES AND FRUIT	1	No Quantity							140294			0
S3	2016	2016	2016	2	0	2	Export	300	Greece	GRC	579	Norway	NOR								05	VEGETABLES AND FRUIT	1	No Quantity							6459664			0
S3	2016	2016	2016	2	0	2	Export	300	Greece	GRC	584	Marshall Isds	MHL								05	VEGETABLES AND FRUIT	1	No Quantity							53973			0
S3	2016	2016	2016	2	0	2	Export	300	Greece	GRC	586	Pakistan	PAK								05	VEGETABLES AND FRUIT	1	No Quantity							1077355			0
S3	2016	2016	2016	2	0	2	Export	300	Greece	GRC	591	Panama	PAN								05	VEGETABLES AND FRUIT	1	No Quantity							650082			0
S3	2016	2016	2016	2	0	2	Export	300	Greece	GRC	600	Paraguay	PRY								05	VEGETABLES AND FRUIT	1	No Quantity							3645605			0
S3	2016	2016	2016	2	0	2	Export	300	Greece	GRC	604	Peru	PER								05	VEGETABLES AND FRUIT	1	No Quantity							3735101			0
S3	2016	2016	2016	2	0	2	Export	300	Greece	GRC	608	Philippines	PHL								05	VEGETABLES AND FRUIT	1	No Quantity							713911			0
S3	2016	2016	2016	2	0	2	Export	300	Greece	GRC	616	Poland	POL								05	VEGETABLES AND FRUIT	1	No Quantity							90394122			0
S3	2016	2016	2016	2	0	2	Export	300	Greece	GRC	620	Portugal	PRT								05	VEGETABLES AND FRUIT	1	No Quantity							5037726			0
S3	2016	2016	2016	2	0	2	Export	300	Greece	GRC	634	Qatar	QAT								05	VEGETABLES AND FRUIT	1	No Quantity							707655			0
S3	2016	2016	2016	2	0	2	Export	300	Greece	GRC	642	Romania	ROU								05	VEGETABLES AND FRUIT	1	No Quantity							152128454			0
S3	2016	2016	2016	2	0	2	Export	300	Greece	GRC	643	Russian Federation	RUS								05	VEGETABLES AND FRUIT	1	No Quantity							8938113			0
S3	2016	2016	2016	2	0	2	Export	300	Greece	GRC	682	Saudi Arabia	SAU								05	VEGETABLES AND FRUIT	1	No Quantity							20855327			0
S3	2016	2016	2016	2	0	2	Export	300	Greece	GRC	688	Serbia	SRB								05	VEGETABLES AND FRUIT	1	No Quantity							47311431			0
S3	2016	2016	2016	2	0	2	Export	300	Greece	GRC	690	Seychelles	SYC								05	VEGETABLES AND FRUIT	1	No Quantity							100721			0
S3	2016	2016	2016	2	0	2	Export	300	Greece	GRC	699	India	IND								05	VEGETABLES AND FRUIT	1	No Quantity							3601318			0
S3	2016	2016	2016	2	0	2	Export	300	Greece	GRC	702	Singapore	SGP								05	VEGETABLES AND FRUIT	1	No Quantity							885984			0
S3	2016	2016	2016	2	0	2	Export	300	Greece	GRC	703	Slovakia	SVK								05	VEGETABLES AND FRUIT	1	No Quantity							14086444			0
S3	2016	2016	2016	2	0	2	Export	300	Greece	GRC	704	Viet Nam	VNM								05	VEGETABLES AND FRUIT	1	No Quantity							1445174			0
S3	2016	2016	2016	2	0	2	Export	300	Greece	GRC	705	Slovenia	SVN								05	VEGETABLES AND FRUIT	1	No Quantity							6362285			0
S3	2016	2016	2016	2	0	2	Export	300	Greece	GRC	710	South Africa	ZAF								05	VEGETABLES AND FRUIT	1	No Quantity							2080648			0
S3	2016	2016	2016	2	0	2	Export	300	Greece	GRC	724	Spain	ESP								05	VEGETABLES AND FRUIT	1	No Quantity							32041080			0
S3	2016	2016	2016	2	0	2	Export	300	Greece	GRC	729	Sudan	SDN								05	VEGETABLES AND FRUIT	1	No Quantity							354966			0
S3	2016	2016	2016	2	0	2	Export	300	Greece	GRC	740	Suriname	SUR								05	VEGETABLES AND FRUIT	1	No Quantity							811			0
S3	2016	2016	2016	2	0	2	Export	300	Greece	GRC	748	Swaziland	SWZ								05	VEGETABLES AND FRUIT	1	No Quantity							39834			0
S3	2016	2016	2016	2	0	2	Export	300	Greece	GRC	752	Sweden	SWE								05	VEGETABLES AND FRUIT	1	No Quantity							32157466			0
S3	2016	2016	2016	2	0	2	Export	300	Greece	GRC	757	Switzerland	CHE								05	VEGETABLES AND FRUIT	1	No Quantity							10587209			0
S3	2016	2016	2016	2	0	2	Export	300	Greece	GRC	760	Syria	SYR								05	VEGETABLES AND FRUIT	1	No Quantity							75277			0
S3	2016	2016	2016	2	0	2	Export	300	Greece	GRC	764	Thailand	THA								05	VEGETABLES AND FRUIT	1	No Quantity							18894861			0
S3	2016	2016	2016	2	0	2	Export	300	Greece	GRC	768	Togo	TGO								05	VEGETABLES AND FRUIT	1	No Quantity							2435			0
S3	2016	2016	2016	2	0	2	Export	300	Greece	GRC	780	Trinidad and Tobago	TTO								05	VEGETABLES AND FRUIT	1	No Quantity							589224			0
S3	2016	2016	2016	2	0	2	Export	300	Greece	GRC	784	United Arab Emirates	ARE								05	VEGETABLES AND FRUIT	1	No Quantity							13013749			0
S3	2016	2016	2016	2	0	2	Export	300	Greece	GRC	788	Tunisia	TUN								05	VEGETABLES AND FRUIT	1	No Quantity							594826			0
S3	2016	2016	2016	2	0	2	Export	300	Greece	GRC	792	Turkey	TUR								05	VEGETABLES AND FRUIT	1	No Quantity							19827804			0
S3	2016	2016	2016	2	0	2	Export	300	Greece	GRC	795	Turkmenistan	TKM								05	VEGETABLES AND FRUIT	1	No Quantity							39923			0
S3	2016	2016	2016	2	0	2	Export	300	Greece	GRC	800	Uganda	UGA								05	VEGETABLES AND FRUIT	1	No Quantity							53194			0
S3	2016	2016	2016	2	0	2	Export	300	Greece	GRC	804	Ukraine	UKR								05	VEGETABLES AND FRUIT	1	No Quantity							18510294			0
S3	2016	2016	2016	2	0	2	Export	300	Greece	GRC	807	North Macedonia	MKD								05	VEGETABLES AND FRUIT	1	No Quantity							30692164			0
S3	2016	2016	2016	2	0	2	Export	300	Greece	GRC	818	Egypt	EGY								05	VEGETABLES AND FRUIT	1	No Quantity							28687276			0
S3	2016	2016	2016	2	0	2	Export	300	Greece	GRC	826	United Kingdom	GBR								05	VEGETABLES AND FRUIT	1	No Quantity							168968049			0
S3	2016	2016	2016	2	0	2	Export	300	Greece	GRC	837	Bunkers									05	VEGETABLES AND FRUIT	1	No Quantity							802			0
S3	2016	2016	2016	2	0	2	Export	300	Greece	GRC	842	USA	USA								05	VEGETABLES AND FRUIT	1	No Quantity							188701856			0
S3	2016	2016	2016	2	0	2	Export	300	Greece	GRC	858	Uruguay	URY								05	VEGETABLES AND FRUIT	1	No Quantity							289667			0
S3	2016	2016	2016	2	0	2	Export	300	Greece	GRC	860	Uzbekistan	UZB								05	VEGETABLES AND FRUIT	1	No Quantity							36052			0
S3	2016	2016	2016	2	0	2	Export	300	Greece	GRC	862	Venezuela	VEN								05	VEGETABLES AND FRUIT	1	No Quantity							36905			0
S3	2016	2016	2016	2	0	2	Export	300	Greece	GRC	887	Yemen	YEM								05	VEGETABLES AND FRUIT	1	No Quantity							1059488			0
S3	2016	2016	2016	2	0	2	Export	300	Greece	GRC	0	World	WLD								06	SUGAR,SUGR.PREPTNS,HONEY	1	No Quantity							101145096			0
S3	2016	2016	2016	2	0	2	Export	300	Greece	GRC	8	Albania	ALB								06	SUGAR,SUGR.PREPTNS,HONEY	1	No Quantity							734530			0
S3	2016	2016	2016	2	0	2	Export	300	Greece	GRC	12	Algeria	DZA								06	SUGAR,SUGR.PREPTNS,HONEY	1	No Quantity							556349			0
S3	2016	2016	2016	2	0	2	Export	300	Greece	GRC	36	Australia	AUS								06	SUGAR,SUGR.PREPTNS,HONEY	1	No Quantity							981486			0
S3	2016	2016	2016	2	0	2	Export	300	Greece	GRC	40	Austria	AUT								06	SUGAR,SUGR.PREPTNS,HONEY	1	No Quantity							151429			0
S3	2016	2016	2016	2	0	2	Export	300	Greece	GRC	48	Bahrain	BHR								06	SUGAR,SUGR.PREPTNS,HONEY	1	No Quantity							48131			0
S3	2016	2016	2016	2	0	2	Export	300	Greece	GRC	56	Belgium	BEL								06	SUGAR,SUGR.PREPTNS,HONEY	1	No Quantity							1140137			0
S3	2016	2016	2016	2	0	2	Export	300	Greece	GRC	70	Bosnia Herzegovina	BIH								06	SUGAR,SUGR.PREPTNS,HONEY	1	No Quantity							136340			0
S3	2016	2016	2016	2	0	2	Export	300	Greece	GRC	76	Brazil	BRA								06	SUGAR,SUGR.PREPTNS,HONEY	1	No Quantity							11659			0
S3	2016	2016	2016	2	0	2	Export	300	Greece	GRC	100	Bulgaria	BGR								06	SUGAR,SUGR.PREPTNS,HONEY	1	No Quantity							13869651			0
S3	2016	2016	2016	2	0	2	Export	300	Greece	GRC	124	Canada	CAN								06	SUGAR,SUGR.PREPTNS,HONEY	1	No Quantity							1369043			0
S3	2016	2016	2016	2	0	2	Export	300	Greece	GRC	152	Chile	CHL								06	SUGAR,SUGR.PREPTNS,HONEY	1	No Quantity							97809			0
S3	2016	2016	2016	2	0	2	Export	300	Greece	GRC	156	China	CHN								06	SUGAR,SUGR.PREPTNS,HONEY	1	No Quantity							147610			0
S3	2016	2016	2016	2	0	2	Export	300	Greece	GRC	188	Costa Rica	CRI								06	SUGAR,SUGR.PREPTNS,HONEY	1	No Quantity							8738			0
S3	2016	2016	2016	2	0	2	Export	300	Greece	GRC	191	Croatia	HRV								06	SUGAR,SUGR.PREPTNS,HONEY	1	No Quantity							75668			0
S3	2016	2016	2016	2	0	2	Export	300	Greece	GRC	196	Cyprus	CYP								06	SUGAR,SUGR.PREPTNS,HONEY	1	No Quantity							5485413			0
S3	2016	2016	2016	2	0	2	Export	300	Greece	GRC	203	Czechia	CZE								06	SUGAR,SUGR.PREPTNS,HONEY	1	No Quantity							1488222			0
S3	2016	2016	2016	2	0	2	Export	300	Greece	GRC	208	Denmark	DNK								06	SUGAR,SUGR.PREPTNS,HONEY	1	No Quantity							781024			0
S3	2016	2016	2016	2	0	2	Export	300	Greece	GRC	231	Ethiopia	ETH								06	SUGAR,SUGR.PREPTNS,HONEY	1	No Quantity							17660			0
S3	2016	2016	2016	2	0	2	Export	300	Greece	GRC	233	Estonia	EST								06	SUGAR,SUGR.PREPTNS,HONEY	1	No Quantity							135058			0
S3	2016	2016	2016	2	0	2	Export	300	Greece	GRC	246	Finland	FIN								06	SUGAR,SUGR.PREPTNS,HONEY	1	No Quantity							469431			0
S3	2016	2016	2016	2	0	2	Export	300	Greece	GRC	251	France	FRA								06	SUGAR,SUGR.PREPTNS,HONEY	1	No Quantity							3748488			0
S3	2016	2016	2016	2	0	2	Export	300	Greece	GRC	268	Georgia	GEO								06	SUGAR,SUGR.PREPTNS,HONEY	1	No Quantity							354			0
S3	2016	2016	2016	2	0	2	Export	300	Greece	GRC	276	Germany	DEU								06	SUGAR,SUGR.PREPTNS,HONEY	1	No Quantity							21626013			0
S3	2016	2016	2016	2	0	2	Export	300	Greece	GRC	288	Ghana	GHA								06	SUGAR,SUGR.PREPTNS,HONEY	1	No Quantity							5227			0
S3	2016	2016	2016	2	0	2	Export	300	Greece	GRC	344	China, Hong Kong SAR	HKG								06	SUGAR,SUGR.PREPTNS,HONEY	1	No Quantity							25634			0
S3	2016	2016	2016	2	0	2	Export	300	Greece	GRC	348	Hungary	HUN								06	SUGAR,SUGR.PREPTNS,HONEY	1	No Quantity							126593			0
S3	2016	2016	2016	2	0	2	Export	300	Greece	GRC	352	Iceland	ISL								06	SUGAR,SUGR.PREPTNS,HONEY	1	No Quantity							3577			0
S3	2016	2016	2016	2	0	2	Export	300	Greece	GRC	368	Iraq	IRQ								06	SUGAR,SUGR.PREPTNS,HONEY	1	No Quantity							2890			0
S3	2016	2016	2016	2	0	2	Export	300	Greece	GRC	372	Ireland	IRL								06	SUGAR,SUGR.PREPTNS,HONEY	1	No Quantity							268025			0
S3	2016	2016	2016	2	0	2	Export	300	Greece	GRC	376	Israel	ISR								06	SUGAR,SUGR.PREPTNS,HONEY	1	No Quantity							2097026			0
S3	2016	2016	2016	2	0	2	Export	300	Greece	GRC	381	Italy	ITA								06	SUGAR,SUGR.PREPTNS,HONEY	1	No Quantity							9931430			0
S3	2016	2016	2016	2	0	2	Export	300	Greece	GRC	388	Jamaica	JAM								06	SUGAR,SUGR.PREPTNS,HONEY	1	No Quantity							188			0
S3	2016	2016	2016	2	0	2	Export	300	Greece	GRC	392	Japan	JPN								06	SUGAR,SUGR.PREPTNS,HONEY	1	No Quantity							31212			0
S3	2016	2016	2016	2	0	2	Export	300	Greece	GRC	398	Kazakhstan	KAZ								06	SUGAR,SUGR.PREPTNS,HONEY	1	No Quantity							2545			0
S3	2016	2016	2016	2	0	2	Export	300	Greece	GRC	400	Jordan	JOR								06	SUGAR,SUGR.PREPTNS,HONEY	1	No Quantity							387787			0
S3	2016	2016	2016	2	0	2	Export	300	Greece	GRC	410	Rep. of Korea	KOR								06	SUGAR,SUGR.PREPTNS,HONEY	1	No Quantity							287794			0
S3	2016	2016	2016	2	0	2	Export	300	Greece	GRC	414	Kuwait	KWT								06	SUGAR,SUGR.PREPTNS,HONEY	1	No Quantity							237652			0
S3	2016	2016	2016	2	0	2	Export	300	Greece	GRC	422	Lebanon	LBN								06	SUGAR,SUGR.PREPTNS,HONEY	1	No Quantity							410594			0
S3	2016	2016	2016	2	0	2	Export	300	Greece	GRC	428	Latvia	LVA								06	SUGAR,SUGR.PREPTNS,HONEY	1	No Quantity							13625			0
S3	2016	2016	2016	2	0	2	Export	300	Greece	GRC	430	Liberia	LBR								06	SUGAR,SUGR.PREPTNS,HONEY	1	No Quantity							9			0
S3	2016	2016	2016	2	0	2	Export	300	Greece	GRC	434	Libya	LBY								06	SUGAR,SUGR.PREPTNS,HONEY	1	No Quantity							135226			0
S3	2016	2016	2016	2	0	2	Export	300	Greece	GRC	440	Lithuania	LTU								06	SUGAR,SUGR.PREPTNS,HONEY	1	No Quantity							67552			0
S3	2016	2016	2016	2	0	2	Export	300	Greece	GRC	458	Malaysia	MYS								06	SUGAR,SUGR.PREPTNS,HONEY	1	No Quantity							4404			0
S3	2016	2016	2016	2	0	2	Export	300	Greece	GRC	470	Malta	MLT								06	SUGAR,SUGR.PREPTNS,HONEY	1	No Quantity							280268			0
S3	2016	2016	2016	2	0	2	Export	300	Greece	GRC	480	Mauritius	MUS								06	SUGAR,SUGR.PREPTNS,HONEY	1	No Quantity							2650			0
S3	2016	2016	2016	2	0	2	Export	300	Greece	GRC	484	Mexico	MEX								06	SUGAR,SUGR.PREPTNS,HONEY	1	No Quantity							3253			0
S3	2016	2016	2016	2	0	2	Export	300	Greece	GRC	490	Other Asia, nes									06	SUGAR,SUGR.PREPTNS,HONEY	1	No Quantity							2826			0
S3	2016	2016	2016	2	0	2	Export	300	Greece	GRC	496	Mongolia	MNG								06	SUGAR,SUGR.PREPTNS,HONEY	1	No Quantity							3466			0
S3	2016	2016	2016	2	0	2	Export	300	Greece	GRC	498	Rep. of Moldova	MDA								06	SUGAR,SUGR.PREPTNS,HONEY	1	No Quantity							4158			0
S3	2016	2016	2016	2	0	2	Export	300	Greece	GRC	499	Montenegro	MNE								06	SUGAR,SUGR.PREPTNS,HONEY	1	No Quantity							63918			0
S3	2016	2016	2016	2	0	2	Export	300	Greece	GRC	504	Morocco	MAR								06	SUGAR,SUGR.PREPTNS,HONEY	1	No Quantity							103252			0
S3	2016	2016	2016	2	0	2	Export	300	Greece	GRC	512	Oman	OMN								06	SUGAR,SUGR.PREPTNS,HONEY	1	No Quantity							16025			0
S3	2016	2016	2016	2	0	2	Export	300	Greece	GRC	528	Netherlands	NLD								06	SUGAR,SUGR.PREPTNS,HONEY	1	No Quantity							7473423			0
S3	2016	2016	2016	2	0	2	Export	300	Greece	GRC	554	New Zealand	NZL								06	SUGAR,SUGR.PREPTNS,HONEY	1	No Quantity							23359			0
S3	2016	2016	2016	2	0	2	Export	300	Greece	GRC	579	Norway	NOR								06	SUGAR,SUGR.PREPTNS,HONEY	1	No Quantity							19285			0
S3	2016	2016	2016	2	0	2	Export	300	Greece	GRC	584	Marshall Isds	MHL								06	SUGAR,SUGR.PREPTNS,HONEY	1	No Quantity							324			0
S3	2016	2016	2016	2	0	2	Export	300	Greece	GRC	586	Pakistan	PAK								06	SUGAR,SUGR.PREPTNS,HONEY	1	No Quantity							9362			0
S3	2016	2016	2016	2	0	2	Export	300	Greece	GRC	591	Panama	PAN								06	SUGAR,SUGR.PREPTNS,HONEY	1	No Quantity							7928			0
S3	2016	2016	2016	2	0	2	Export	300	Greece	GRC	616	Poland	POL								06	SUGAR,SUGR.PREPTNS,HONEY	1	No Quantity							2259675			0
S3	2016	2016	2016	2	0	2	Export	300	Greece	GRC	620	Portugal	PRT								06	SUGAR,SUGR.PREPTNS,HONEY	1	No Quantity							202937			0
S3	2016	2016	2016	2	0	2	Export	300	Greece	GRC	634	Qatar	QAT								06	SUGAR,SUGR.PREPTNS,HONEY	1	No Quantity							29126			0
S3	2016	2016	2016	2	0	2	Export	300	Greece	GRC	642	Romania	ROU								06	SUGAR,SUGR.PREPTNS,HONEY	1	No Quantity							7614266			0
S3	2016	2016	2016	2	0	2	Export	300	Greece	GRC	643	Russian Federation	RUS								06	SUGAR,SUGR.PREPTNS,HONEY	1	No Quantity							150045			0
S3	2016	2016	2016	2	0	2	Export	300	Greece	GRC	682	Saudi Arabia	SAU								06	SUGAR,SUGR.PREPTNS,HONEY	1	No Quantity							277118			0
S3	2016	2016	2016	2	0	2	Export	300	Greece	GRC	688	Serbia	SRB								06	SUGAR,SUGR.PREPTNS,HONEY	1	No Quantity							246805			0
S3	2016	2016	2016	2	0	2	Export	300	Greece	GRC	699	India	IND								06	SUGAR,SUGR.PREPTNS,HONEY	1	No Quantity							28019			0
S3	2016	2016	2016	2	0	2	Export	300	Greece	GRC	702	Singapore	SGP								06	SUGAR,SUGR.PREPTNS,HONEY	1	No Quantity							68697			0
S3	2016	2016	2016	2	0	2	Export	300	Greece	GRC	703	Slovakia	SVK								06	SUGAR,SUGR.PREPTNS,HONEY	1	No Quantity							112364			0
S3	2016	2016	2016	2	0	2	Export	300	Greece	GRC	704	Viet Nam	VNM								06	SUGAR,SUGR.PREPTNS,HONEY	1	No Quantity							12717			0
S3	2016	2016	2016	2	0	2	Export	300	Greece	GRC	705	Slovenia	SVN								06	SUGAR,SUGR.PREPTNS,HONEY	1	No Quantity							146071			0
S3	2016	2016	2016	2	0	2	Export	300	Greece	GRC	710	South Africa	ZAF								06	SUGAR,SUGR.PREPTNS,HONEY	1	No Quantity							676631			0
S3	2016	2016	2016	2	0	2	Export	300	Greece	GRC	724	Spain	ESP								06	SUGAR,SUGR.PREPTNS,HONEY	1	No Quantity							1743125			0
S3	2016	2016	2016	2	0	2	Export	300	Greece	GRC	729	Sudan	SDN								06	SUGAR,SUGR.PREPTNS,HONEY	1	No Quantity							4426			0
S3	2016	2016	2016	2	0	2	Export	300	Greece	GRC	752	Sweden	SWE								06	SUGAR,SUGR.PREPTNS,HONEY	1	No Quantity							262404			0
S3	2016	2016	2016	2	0	2	Export	300	Greece	GRC	757	Switzerland	CHE								06	SUGAR,SUGR.PREPTNS,HONEY	1	No Quantity							407909			0
S3	2016	2016	2016	2	0	2	Export	300	Greece	GRC	764	Thailand	THA								06	SUGAR,SUGR.PREPTNS,HONEY	1	No Quantity							8566			0
S3	2016	2016	2016	2	0	2	Export	300	Greece	GRC	784	United Arab Emirates	ARE								06	SUGAR,SUGR.PREPTNS,HONEY	1	No Quantity							380706			0
S3	2016	2016	2016	2	0	2	Export	300	Greece	GRC	788	Tunisia	TUN								06	SUGAR,SUGR.PREPTNS,HONEY	1	No Quantity							21430			0
S3	2016	2016	2016	2	0	2	Export	300	Greece	GRC	792	Turkey	TUR								06	SUGAR,SUGR.PREPTNS,HONEY	1	No Quantity							410130			0
S3	2016	2016	2016	2	0	2	Export	300	Greece	GRC	804	Ukraine	UKR								06	SUGAR,SUGR.PREPTNS,HONEY	1	No Quantity							5450			0
S3	2016	2016	2016	2	0	2	Export	300	Greece	GRC	807	North Macedonia	MKD								06	SUGAR,SUGR.PREPTNS,HONEY	1	No Quantity							671067			0
S3	2016	2016	2016	2	0	2	Export	300	Greece	GRC	818	Egypt	EGY								06	SUGAR,SUGR.PREPTNS,HONEY	1	No Quantity							95071			0
S3	2016	2016	2016	2	0	2	Export	300	Greece	GRC	826	United Kingdom	GBR								06	SUGAR,SUGR.PREPTNS,HONEY	1	No Quantity							6689383			0
S3	2016	2016	2016	2	0	2	Export	300	Greece	GRC	842	USA	USA								06	SUGAR,SUGR.PREPTNS,HONEY	1	No Quantity							3447900			0
S3	2016	2016	2016	2	0	2	Export	300	Greece	GRC	858	Uruguay	URY								06	SUGAR,SUGR.PREPTNS,HONEY	1	No Quantity							1753			0
S3	2016	2016	2016	2	0	2	Export	300	Greece	GRC	887	Yemen	YEM								06	SUGAR,SUGR.PREPTNS,HONEY	1	No Quantity							38574			0
S3	2016	2016	2016	2	0	2	Export	300	Greece	GRC	0	World	WLD								07	COFFEE,TEA,COCOA,SPICES	1	No Quantity							95367370			0
S3	2016	2016	2016	2	0	2	Export	300	Greece	GRC	8	Albania	ALB								07	COFFEE,TEA,COCOA,SPICES	1	No Quantity							4580586			0
S3	2016	2016	2016	2	0	2	Export	300	Greece	GRC	12	Algeria	DZA								07	COFFEE,TEA,COCOA,SPICES	1	No Quantity							17760			0
S3	2016	2016	2016	2	0	2	Export	300	Greece	GRC	28	Antigua and Barbuda	ATG								07	COFFEE,TEA,COCOA,SPICES	1	No Quantity							219			0
S3	2016	2016	2016	2	0	2	Export	300	Greece	GRC	31	Azerbaijan	AZE								07	COFFEE,TEA,COCOA,SPICES	1	No Quantity							12246			0
S3	2016	2016	2016	2	0	2	Export	300	Greece	GRC	36	Australia	AUS								07	COFFEE,TEA,COCOA,SPICES	1	No Quantity							4668276			0
S3	2016	2016	2016	2	0	2	Export	300	Greece	GRC	40	Austria	AUT								07	COFFEE,TEA,COCOA,SPICES	1	No Quantity							222758			0
S3	2016	2016	2016	2	0	2	Export	300	Greece	GRC	44	Bahamas	BHS								07	COFFEE,TEA,COCOA,SPICES	1	No Quantity							31430			0
S3	2016	2016	2016	2	0	2	Export	300	Greece	GRC	48	Bahrain	BHR								07	COFFEE,TEA,COCOA,SPICES	1	No Quantity							25161			0
S3	2016	2016	2016	2	0	2	Export	300	Greece	GRC	50	Bangladesh	BGD								07	COFFEE,TEA,COCOA,SPICES	1	No Quantity							18691			0
S3	2016	2016	2016	2	0	2	Export	300	Greece	GRC	56	Belgium	BEL								07	COFFEE,TEA,COCOA,SPICES	1	No Quantity							922014			0
S3	2016	2016	2016	2	0	2	Export	300	Greece	GRC	100	Bulgaria	BGR								07	COFFEE,TEA,COCOA,SPICES	1	No Quantity							20772270			0
S3	2016	2016	2016	2	0	2	Export	300	Greece	GRC	112	Belarus	BLR								07	COFFEE,TEA,COCOA,SPICES	1	No Quantity							1377			0
S3	2016	2016	2016	2	0	2	Export	300	Greece	GRC	124	Canada	CAN								07	COFFEE,TEA,COCOA,SPICES	1	No Quantity							434121			0
S3	2016	2016	2016	2	0	2	Export	300	Greece	GRC	156	China	CHN								07	COFFEE,TEA,COCOA,SPICES	1	No Quantity							249552			0
S3	2016	2016	2016	2	0	2	Export	300	Greece	GRC	178	Congo	COG								07	COFFEE,TEA,COCOA,SPICES	1	No Quantity							82511			0
S3	2016	2016	2016	2	0	2	Export	300	Greece	GRC	188	Costa Rica	CRI								07	COFFEE,TEA,COCOA,SPICES	1	No Quantity							443			0
S3	2016	2016	2016	2	0	2	Export	300	Greece	GRC	191	Croatia	HRV								07	COFFEE,TEA,COCOA,SPICES	1	No Quantity							36371			0
S3	2016	2016	2016	2	0	2	Export	300	Greece	GRC	196	Cyprus	CYP								07	COFFEE,TEA,COCOA,SPICES	1	No Quantity							22097361			0
S3	2016	2016	2016	2	0	2	Export	300	Greece	GRC	203	Czechia	CZE								07	COFFEE,TEA,COCOA,SPICES	1	No Quantity							114581			0
S3	2016	2016	2016	2	0	2	Export	300	Greece	GRC	208	Denmark	DNK								07	COFFEE,TEA,COCOA,SPICES	1	No Quantity							187422			0
S3	2016	2016	2016	2	0	2	Export	300	Greece	GRC	231	Ethiopia	ETH								07	COFFEE,TEA,COCOA,SPICES	1	No Quantity							157899			0
S3	2016	2016	2016	2	0	2	Export	300	Greece	GRC	233	Estonia	EST								07	COFFEE,TEA,COCOA,SPICES	1	No Quantity							8312			0
S3	2016	2016	2016	2	0	2	Export	300	Greece	GRC	246	Finland	FIN								07	COFFEE,TEA,COCOA,SPICES	1	No Quantity							90104			0
S3	2016	2016	2016	2	0	2	Export	300	Greece	GRC	251	France	FRA								07	COFFEE,TEA,COCOA,SPICES	1	No Quantity							1639858			0
S3	2016	2016	2016	2	0	2	Export	300	Greece	GRC	268	Georgia	GEO								07	COFFEE,TEA,COCOA,SPICES	1	No Quantity							113434			0
S3	2016	2016	2016	2	0	2	Export	300	Greece	GRC	275	State of Palestine	PSE								07	COFFEE,TEA,COCOA,SPICES	1	No Quantity							44300			0
S3	2016	2016	2016	2	0	2	Export	300	Greece	GRC	276	Germany	DEU								07	COFFEE,TEA,COCOA,SPICES	1	No Quantity							3398514			0
S3	2016	2016	2016	2	0	2	Export	300	Greece	GRC	324	Guinea	GIN								07	COFFEE,TEA,COCOA,SPICES	1	No Quantity							27767			0
S3	2016	2016	2016	2	0	2	Export	300	Greece	GRC	344	China, Hong Kong SAR	HKG								07	COFFEE,TEA,COCOA,SPICES	1	No Quantity							6756			0
S3	2016	2016	2016	2	0	2	Export	300	Greece	GRC	348	Hungary	HUN								07	COFFEE,TEA,COCOA,SPICES	1	No Quantity							79685			0
S3	2016	2016	2016	2	0	2	Export	300	Greece	GRC	352	Iceland	ISL								07	COFFEE,TEA,COCOA,SPICES	1	No Quantity							291			0
S3	2016	2016	2016	2	0	2	Export	300	Greece	GRC	364	Iran	IRN								07	COFFEE,TEA,COCOA,SPICES	1	No Quantity							257			0
S3	2016	2016	2016	2	0	2	Export	300	Greece	GRC	368	Iraq	IRQ								07	COFFEE,TEA,COCOA,SPICES	1	No Quantity							6460			0
S3	2016	2016	2016	2	0	2	Export	300	Greece	GRC	372	Ireland	IRL								07	COFFEE,TEA,COCOA,SPICES	1	No Quantity							28028			0
S3	2016	2016	2016	2	0	2	Export	300	Greece	GRC	376	Israel	ISR								07	COFFEE,TEA,COCOA,SPICES	1	No Quantity							1034063			0
S3	2016	2016	2016	2	0	2	Export	300	Greece	GRC	381	Italy	ITA								07	COFFEE,TEA,COCOA,SPICES	1	No Quantity							1272127			0
S3	2016	2016	2016	2	0	2	Export	300	Greece	GRC	384	Côte d'Ivoire	CIV								07	COFFEE,TEA,COCOA,SPICES	1	No Quantity							89673			0
S3	2016	2016	2016	2	0	2	Export	300	Greece	GRC	392	Japan	JPN								07	COFFEE,TEA,COCOA,SPICES	1	No Quantity							178082			0
S3	2016	2016	2016	2	0	2	Export	300	Greece	GRC	398	Kazakhstan	KAZ								07	COFFEE,TEA,COCOA,SPICES	1	No Quantity							221			0
S3	2016	2016	2016	2	0	2	Export	300	Greece	GRC	400	Jordan	JOR								07	COFFEE,TEA,COCOA,SPICES	1	No Quantity							260907			0
S3	2016	2016	2016	2	0	2	Export	300	Greece	GRC	410	Rep. of Korea	KOR								07	COFFEE,TEA,COCOA,SPICES	1	No Quantity							189411			0
S3	2016	2016	2016	2	0	2	Export	300	Greece	GRC	414	Kuwait	KWT								07	COFFEE,TEA,COCOA,SPICES	1	No Quantity							118198			0
S3	2016	2016	2016	2	0	2	Export	300	Greece	GRC	422	Lebanon	LBN								07	COFFEE,TEA,COCOA,SPICES	1	No Quantity							908424			0
S3	2016	2016	2016	2	0	2	Export	300	Greece	GRC	428	Latvia	LVA								07	COFFEE,TEA,COCOA,SPICES	1	No Quantity							26915			0
S3	2016	2016	2016	2	0	2	Export	300	Greece	GRC	430	Liberia	LBR								07	COFFEE,TEA,COCOA,SPICES	1	No Quantity							1601			0
S3	2016	2016	2016	2	0	2	Export	300	Greece	GRC	434	Libya	LBY								07	COFFEE,TEA,COCOA,SPICES	1	No Quantity							2705960			0
S3	2016	2016	2016	2	0	2	Export	300	Greece	GRC	440	Lithuania	LTU								07	COFFEE,TEA,COCOA,SPICES	1	No Quantity							138702			0
S3	2016	2016	2016	2	0	2	Export	300	Greece	GRC	442	Luxembourg	LUX								07	COFFEE,TEA,COCOA,SPICES	1	No Quantity							2269			0
S3	2016	2016	2016	2	0	2	Export	300	Greece	GRC	450	Madagascar	MDG								07	COFFEE,TEA,COCOA,SPICES	1	No Quantity							28577			0
S3	2016	2016	2016	2	0	2	Export	300	Greece	GRC	462	Maldives	MDV								07	COFFEE,TEA,COCOA,SPICES	1	No Quantity							426			0
S3	2016	2016	2016	2	0	2	Export	300	Greece	GRC	470	Malta	MLT								07	COFFEE,TEA,COCOA,SPICES	1	No Quantity							247671			0
S3	2016	2016	2016	2	0	2	Export	300	Greece	GRC	480	Mauritius	MUS								07	COFFEE,TEA,COCOA,SPICES	1	No Quantity							45562			0
S3	2016	2016	2016	2	0	2	Export	300	Greece	GRC	484	Mexico	MEX								07	COFFEE,TEA,COCOA,SPICES	1	No Quantity							28474			0
S3	2016	2016	2016	2	0	2	Export	300	Greece	GRC	490	Other Asia, nes									07	COFFEE,TEA,COCOA,SPICES	1	No Quantity							66584			0
S3	2016	2016	2016	2	0	2	Export	300	Greece	GRC	498	Rep. of Moldova	MDA								07	COFFEE,TEA,COCOA,SPICES	1	No Quantity							2			0
S3	2016	2016	2016	2	0	2	Export	300	Greece	GRC	499	Montenegro	MNE								07	COFFEE,TEA,COCOA,SPICES	1	No Quantity							79100			0
S3	2016	2016	2016	2	0	2	Export	300	Greece	GRC	512	Oman	OMN								07	COFFEE,TEA,COCOA,SPICES	1	No Quantity							159070			0
S3	2016	2016	2016	2	0	2	Export	300	Greece	GRC	528	Netherlands	NLD								07	COFFEE,TEA,COCOA,SPICES	1	No Quantity							1919145			0
S3	2016	2016	2016	2	0	2	Export	300	Greece	GRC	554	New Zealand	NZL								07	COFFEE,TEA,COCOA,SPICES	1	No Quantity							212852			0
S3	2016	2016	2016	2	0	2	Export	300	Greece	GRC	566	Nigeria	NGA								07	COFFEE,TEA,COCOA,SPICES	1	No Quantity							9034			0
S3	2016	2016	2016	2	0	2	Export	300	Greece	GRC	579	Norway	NOR								07	COFFEE,TEA,COCOA,SPICES	1	No Quantity							17592			0
S3	2016	2016	2016	2	0	2	Export	300	Greece	GRC	584	Marshall Isds	MHL								07	COFFEE,TEA,COCOA,SPICES	1	No Quantity							110			0
S3	2016	2016	2016	2	0	2	Export	300	Greece	GRC	591	Panama	PAN								07	COFFEE,TEA,COCOA,SPICES	1	No Quantity							65225			0
S3	2016	2016	2016	2	0	2	Export	300	Greece	GRC	616	Poland	POL								07	COFFEE,TEA,COCOA,SPICES	1	No Quantity							709034			0
S3	2016	2016	2016	2	0	2	Export	300	Greece	GRC	620	Portugal	PRT								07	COFFEE,TEA,COCOA,SPICES	1	No Quantity							345798			0
S3	2016	2016	2016	2	0	2	Export	300	Greece	GRC	634	Qatar	QAT								07	COFFEE,TEA,COCOA,SPICES	1	No Quantity							74121			0
S3	2016	2016	2016	2	0	2	Export	300	Greece	GRC	642	Romania	ROU								07	COFFEE,TEA,COCOA,SPICES	1	No Quantity							1384557			0
S3	2016	2016	2016	2	0	2	Export	300	Greece	GRC	643	Russian Federation	RUS								07	COFFEE,TEA,COCOA,SPICES	1	No Quantity							398933			0
S3	2016	2016	2016	2	0	2	Export	300	Greece	GRC	682	Saudi Arabia	SAU								07	COFFEE,TEA,COCOA,SPICES	1	No Quantity							378721			0
S3	2016	2016	2016	2	0	2	Export	300	Greece	GRC	688	Serbia	SRB								07	COFFEE,TEA,COCOA,SPICES	1	No Quantity							360733			0
S3	2016	2016	2016	2	0	2	Export	300	Greece	GRC	690	Seychelles	SYC								07	COFFEE,TEA,COCOA,SPICES	1	No Quantity							979			0
S3	2016	2016	2016	2	0	2	Export	300	Greece	GRC	702	Singapore	SGP								07	COFFEE,TEA,COCOA,SPICES	1	No Quantity							183840			0
S3	2016	2016	2016	2	0	2	Export	300	Greece	GRC	703	Slovakia	SVK								07	COFFEE,TEA,COCOA,SPICES	1	No Quantity							90946			0
S3	2016	2016	2016	2	0	2	Export	300	Greece	GRC	705	Slovenia	SVN								07	COFFEE,TEA,COCOA,SPICES	1	No Quantity							138029			0
S3	2016	2016	2016	2	0	2	Export	300	Greece	GRC	710	South Africa	ZAF								07	COFFEE,TEA,COCOA,SPICES	1	No Quantity							335141			0
S3	2016	2016	2016	2	0	2	Export	300	Greece	GRC	724	Spain	ESP								07	COFFEE,TEA,COCOA,SPICES	1	No Quantity							900335			0
S3	2016	2016	2016	2	0	2	Export	300	Greece	GRC	740	Suriname	SUR								07	COFFEE,TEA,COCOA,SPICES	1	No Quantity							849			0
S3	2016	2016	2016	2	0	2	Export	300	Greece	GRC	752	Sweden	SWE								07	COFFEE,TEA,COCOA,SPICES	1	No Quantity							161102			0
S3	2016	2016	2016	2	0	2	Export	300	Greece	GRC	757	Switzerland	CHE								07	COFFEE,TEA,COCOA,SPICES	1	No Quantity							672058			0
S3	2016	2016	2016	2	0	2	Export	300	Greece	GRC	784	United Arab Emirates	ARE								07	COFFEE,TEA,COCOA,SPICES	1	No Quantity							655009			0
S3	2016	2016	2016	2	0	2	Export	300	Greece	GRC	788	Tunisia	TUN								07	COFFEE,TEA,COCOA,SPICES	1	No Quantity							13902			0
S3	2016	2016	2016	2	0	2	Export	300	Greece	GRC	792	Turkey	TUR								07	COFFEE,TEA,COCOA,SPICES	1	No Quantity							528749			0
S3	2016	2016	2016	2	0	2	Export	300	Greece	GRC	800	Uganda	UGA								07	COFFEE,TEA,COCOA,SPICES	1	No Quantity							5144			0
S3	2016	2016	2016	2	0	2	Export	300	Greece	GRC	804	Ukraine	UKR								07	COFFEE,TEA,COCOA,SPICES	1	No Quantity							19134			0
S3	2016	2016	2016	2	0	2	Export	300	Greece	GRC	807	North Macedonia	MKD								07	COFFEE,TEA,COCOA,SPICES	1	No Quantity							540020			0
S3	2016	2016	2016	2	0	2	Export	300	Greece	GRC	818	Egypt	EGY								07	COFFEE,TEA,COCOA,SPICES	1	No Quantity							618745			0
S3	2016	2016	2016	2	0	2	Export	300	Greece	GRC	826	United Kingdom	GBR								07	COFFEE,TEA,COCOA,SPICES	1	No Quantity							14577210			0
S3	2016	2016	2016	2	0	2	Export	300	Greece	GRC	842	USA	USA								07	COFFEE,TEA,COCOA,SPICES	1	No Quantity							2344696			0
S3	2016	2016	2016	2	0	2	Export	300	Greece	GRC	858	Uruguay	URY								07	COFFEE,TEA,COCOA,SPICES	1	No Quantity							1381			0
S3	2016	2016	2016	2	0	2	Export	300	Greece	GRC	887	Yemen	YEM								07	COFFEE,TEA,COCOA,SPICES	1	No Quantity							45413			0
S3	2016	2016	2016	2	0	2	Export	296	Kiribati	KIR	0	World	WLD								08	ANIMAL FEED STUFF	1	No Quantity							555			0
S3	2016	2016	2016	2	0	2	Export	296	Kiribati	KIR	520	Nauru	NRU								08	ANIMAL FEED STUFF	1	No Quantity							332			0
S3	2016	2016	2016	2	0	2	Export	296	Kiribati	KIR	798	Tuvalu	TUV								08	ANIMAL FEED STUFF	1	No Quantity							223			0
S3	2016	2016	2016	2	0	2	Export	300	Greece	GRC	0	World	WLD								08	ANIMAL FEED STUFF	1	No Quantity							63680149			0
S3	2016	2016	2016	2	0	2	Export	300	Greece	GRC	8	Albania	ALB								08	ANIMAL FEED STUFF	1	No Quantity							3703011			0
S3	2016	2016	2016	2	0	2	Export	300	Greece	GRC	12	Algeria	DZA								08	ANIMAL FEED STUFF	1	No Quantity							8986			0
S3	2016	2016	2016	2	0	2	Export	300	Greece	GRC	36	Australia	AUS								08	ANIMAL FEED STUFF	1	No Quantity							106			0
S3	2016	2016	2016	2	0	2	Export	300	Greece	GRC	48	Bahrain	BHR								08	ANIMAL FEED STUFF	1	No Quantity							4906			0
S3	2016	2016	2016	2	0	2	Export	300	Greece	GRC	51	Armenia	ARM								08	ANIMAL FEED STUFF	1	No Quantity							24438			0
S3	2016	2016	2016	2	0	2	Export	300	Greece	GRC	56	Belgium	BEL								08	ANIMAL FEED STUFF	1	No Quantity							75269			0
S3	2016	2016	2016	2	0	2	Export	300	Greece	GRC	70	Bosnia Herzegovina	BIH								08	ANIMAL FEED STUFF	1	No Quantity							840012			0
S3	2016	2016	2016	2	0	2	Export	300	Greece	GRC	100	Bulgaria	BGR								08	ANIMAL FEED STUFF	1	No Quantity							7835479			0
S3	2016	2016	2016	2	0	2	Export	300	Greece	GRC	124	Canada	CAN								08	ANIMAL FEED STUFF	1	No Quantity							13786			0
S3	2016	2016	2016	2	0	2	Export	300	Greece	GRC	191	Croatia	HRV								08	ANIMAL FEED STUFF	1	No Quantity							253514			0
S3	2016	2016	2016	2	0	2	Export	300	Greece	GRC	196	Cyprus	CYP								08	ANIMAL FEED STUFF	1	No Quantity							9147134			0
S3	2016	2016	2016	2	0	2	Export	300	Greece	GRC	203	Czechia	CZE								08	ANIMAL FEED STUFF	1	No Quantity							12034			0
S3	2016	2016	2016	2	0	2	Export	300	Greece	GRC	208	Denmark	DNK								08	ANIMAL FEED STUFF	1	No Quantity							5057			0
S3	2016	2016	2016	2	0	2	Export	300	Greece	GRC	246	Finland	FIN								08	ANIMAL FEED STUFF	1	No Quantity							9354			0
S3	2016	2016	2016	2	0	2	Export	300	Greece	GRC	251	France	FRA								08	ANIMAL FEED STUFF	1	No Quantity							348553			0
S3	2016	2016	2016	2	0	2	Export	300	Greece	GRC	268	Georgia	GEO								08	ANIMAL FEED STUFF	1	No Quantity							292075			0
S3	2016	2016	2016	2	0	2	Export	300	Greece	GRC	276	Germany	DEU								08	ANIMAL FEED STUFF	1	No Quantity							305545			0
S3	2016	2016	2016	2	0	2	Export	300	Greece	GRC	348	Hungary	HUN								08	ANIMAL FEED STUFF	1	No Quantity							9207			0
S3	2016	2016	2016	2	0	2	Export	300	Greece	GRC	352	Iceland	ISL								08	ANIMAL FEED STUFF	1	No Quantity							6019			0
S3	2016	2016	2016	2	0	2	Export	300	Greece	GRC	364	Iran	IRN								08	ANIMAL FEED STUFF	1	No Quantity							35211			0
S3	2016	2016	2016	2	0	2	Export	300	Greece	GRC	368	Iraq	IRQ								08	ANIMAL FEED STUFF	1	No Quantity							41022			0
S3	2016	2016	2016	2	0	2	Export	300	Greece	GRC	372	Ireland	IRL								08	ANIMAL FEED STUFF	1	No Quantity							173661			0
S3	2016	2016	2016	2	0	2	Export	300	Greece	GRC	376	Israel	ISR								08	ANIMAL FEED STUFF	1	No Quantity							986715			0
S3	2016	2016	2016	2	0	2	Export	300	Greece	GRC	381	Italy	ITA								08	ANIMAL FEED STUFF	1	No Quantity							7514493			0
S3	2016	2016	2016	2	0	2	Export	300	Greece	GRC	400	Jordan	JOR								08	ANIMAL FEED STUFF	1	No Quantity							218073			0
S3	2016	2016	2016	2	0	2	Export	300	Greece	GRC	404	Kenya	KEN								08	ANIMAL FEED STUFF	1	No Quantity							238768			0
S3	2016	2016	2016	2	0	2	Export	300	Greece	GRC	410	Rep. of Korea	KOR								08	ANIMAL FEED STUFF	1	No Quantity							434663			0
S3	2016	2016	2016	2	0	2	Export	300	Greece	GRC	414	Kuwait	KWT								08	ANIMAL FEED STUFF	1	No Quantity							47324			0
S3	2016	2016	2016	2	0	2	Export	300	Greece	GRC	422	Lebanon	LBN								08	ANIMAL FEED STUFF	1	No Quantity							9860116			0
S3	2016	2016	2016	2	0	2	Export	300	Greece	GRC	428	Latvia	LVA								08	ANIMAL FEED STUFF	1	No Quantity							40683			0
S3	2016	2016	2016	2	0	2	Export	300	Greece	GRC	434	Libya	LBY								08	ANIMAL FEED STUFF	1	No Quantity							64212			0
S3	2016	2016	2016	2	0	2	Export	300	Greece	GRC	440	Lithuania	LTU								08	ANIMAL FEED STUFF	1	No Quantity							72264			0
S3	2016	2016	2016	2	0	2	Export	300	Greece	GRC	470	Malta	MLT								08	ANIMAL FEED STUFF	1	No Quantity							540287			0
S3	2016	2016	2016	2	0	2	Export	300	Greece	GRC	480	Mauritius	MUS								08	ANIMAL FEED STUFF	1	No Quantity							10779			0
S3	2016	2016	2016	2	0	2	Export	300	Greece	GRC	484	Mexico	MEX								08	ANIMAL FEED STUFF	1	No Quantity							33141			0
S3	2016	2016	2016	2	0	2	Export	300	Greece	GRC	512	Oman	OMN								08	ANIMAL FEED STUFF	1	No Quantity							3290			0
S3	2016	2016	2016	2	0	2	Export	300	Greece	GRC	528	Netherlands	NLD								08	ANIMAL FEED STUFF	1	No Quantity							604835			0
S3	2016	2016	2016	2	0	2	Export	300	Greece	GRC	579	Norway	NOR								08	ANIMAL FEED STUFF	1	No Quantity							4522			0
S3	2016	2016	2016	2	0	2	Export	300	Greece	GRC	616	Poland	POL								08	ANIMAL FEED STUFF	1	No Quantity							351978			0
S3	2016	2016	2016	2	0	2	Export	300	Greece	GRC	620	Portugal	PRT								08	ANIMAL FEED STUFF	1	No Quantity							269836			0
S3	2016	2016	2016	2	0	2	Export	300	Greece	GRC	642	Romania	ROU								08	ANIMAL FEED STUFF	1	No Quantity							572755			0
S3	2016	2016	2016	2	0	2	Export	300	Greece	GRC	643	Russian Federation	RUS								08	ANIMAL FEED STUFF	1	No Quantity							264754			0
S3	2016	2016	2016	2	0	2	Export	300	Greece	GRC	646	Rwanda	RWA								08	ANIMAL FEED STUFF	1	No Quantity							53657			0
S3	2016	2016	2016	2	0	2	Export	300	Greece	GRC	682	Saudi Arabia	SAU								08	ANIMAL FEED STUFF	1	No Quantity							242732			0
S3	2016	2016	2016	2	0	2	Export	300	Greece	GRC	686	Senegal	SEN								08	ANIMAL FEED STUFF	1	No Quantity							30305			0
S3	2016	2016	2016	2	0	2	Export	300	Greece	GRC	688	Serbia	SRB								08	ANIMAL FEED STUFF	1	No Quantity							222467			0
S3	2016	2016	2016	2	0	2	Export	300	Greece	GRC	699	India	IND								08	ANIMAL FEED STUFF	1	No Quantity							62308			0
S3	2016	2016	2016	2	0	2	Export	300	Greece	GRC	703	Slovakia	SVK								08	ANIMAL FEED STUFF	1	No Quantity							10623			0
S3	2016	2016	2016	2	0	2	Export	300	Greece	GRC	704	Viet Nam	VNM								08	ANIMAL FEED STUFF	1	No Quantity							9873			0
S3	2016	2016	2016	2	0	2	Export	300	Greece	GRC	705	Slovenia	SVN								08	ANIMAL FEED STUFF	1	No Quantity							11832			0
S3	2016	2016	2016	2	0	2	Export	300	Greece	GRC	724	Spain	ESP								08	ANIMAL FEED STUFF	1	No Quantity							1753199			0
S3	2016	2016	2016	2	0	2	Export	300	Greece	GRC	729	Sudan	SDN								08	ANIMAL FEED STUFF	1	No Quantity							62629			0
S3	2016	2016	2016	2	0	2	Export	300	Greece	GRC	752	Sweden	SWE								08	ANIMAL FEED STUFF	1	No Quantity							345			0
S3	2016	2016	2016	2	0	2	Export	300	Greece	GRC	760	Syria	SYR								08	ANIMAL FEED STUFF	1	No Quantity							1024647			0
S3	2016	2016	2016	2	0	2	Export	300	Greece	GRC	764	Thailand	THA								08	ANIMAL FEED STUFF	1	No Quantity							7890			0
S3	2016	2016	2016	2	0	2	Export	300	Greece	GRC	784	United Arab Emirates	ARE								08	ANIMAL FEED STUFF	1	No Quantity							1124788			0
S3	2016	2016	2016	2	0	2	Export	300	Greece	GRC	788	Tunisia	TUN								08	ANIMAL FEED STUFF	1	No Quantity							38340			0
S3	2016	2016	2016	2	0	2	Export	300	Greece	GRC	792	Turkey	TUR								08	ANIMAL FEED STUFF	1	No Quantity							2972495			0
S3	2016	2016	2016	2	0	2	Export	300	Greece	GRC	800	Uganda	UGA								08	ANIMAL FEED STUFF	1	No Quantity							15670			0
S3	2016	2016	2016	2	0	2	Export	300	Greece	GRC	807	North Macedonia	MKD								08	ANIMAL FEED STUFF	1	No Quantity							9369420			0
S3	2016	2016	2016	2	0	2	Export	300	Greece	GRC	818	Egypt	EGY								08	ANIMAL FEED STUFF	1	No Quantity							1120067			0
S3	2016	2016	2016	2	0	2	Export	300	Greece	GRC	826	United Kingdom	GBR								08	ANIMAL FEED STUFF	1	No Quantity							268990			0
S3	2016	2016	2016	2	0	2	Export	300	Greece	GRC	0	World	WLD								09	MISC.EDIBLE PRODUCTS ETC	1	No Quantity							280495319			0
S3	2016	2016	2016	2	0	2	Export	300	Greece	GRC	8	Albania	ALB								09	MISC.EDIBLE PRODUCTS ETC	1	No Quantity							9717407			0
S3	2016	2016	2016	2	0	2	Export	300	Greece	GRC	12	Algeria	DZA								09	MISC.EDIBLE PRODUCTS ETC	1	No Quantity							3153280			0
S3	2016	2016	2016	2	0	2	Export	300	Greece	GRC	31	Azerbaijan	AZE								09	MISC.EDIBLE PRODUCTS ETC	1	No Quantity							2417			0
S3	2016	2016	2016	2	0	2	Export	300	Greece	GRC	36	Australia	AUS								09	MISC.EDIBLE PRODUCTS ETC	1	No Quantity							3308297			0
S3	2016	2016	2016	2	0	2	Export	300	Greece	GRC	40	Austria	AUT								09	MISC.EDIBLE PRODUCTS ETC	1	No Quantity							2326860			0
S3	2016	2016	2016	2	0	2	Export	300	Greece	GRC	44	Bahamas	BHS								09	MISC.EDIBLE PRODUCTS ETC	1	No Quantity							304254			0
S3	2016	2016	2016	2	0	2	Export	300	Greece	GRC	48	Bahrain	BHR								09	MISC.EDIBLE PRODUCTS ETC	1	No Quantity							39103			0
S3	2016	2016	2016	2	0	2	Export	300	Greece	GRC	56	Belgium	BEL								09	MISC.EDIBLE PRODUCTS ETC	1	No Quantity							3562959			0
S3	2016	2016	2016	2	0	2	Export	300	Greece	GRC	68	Bolivia (Plurinational State of)	BOL								09	MISC.EDIBLE PRODUCTS ETC	1	No Quantity							57991			0
S3	2016	2016	2016	2	0	2	Export	300	Greece	GRC	70	Bosnia Herzegovina	BIH								09	MISC.EDIBLE PRODUCTS ETC	1	No Quantity							1363353			0
S3	2016	2016	2016	2	0	2	Export	300	Greece	GRC	76	Brazil	BRA								09	MISC.EDIBLE PRODUCTS ETC	1	No Quantity							7308			0
S3	2016	2016	2016	2	0	2	Export	300	Greece	GRC	100	Bulgaria	BGR								09	MISC.EDIBLE PRODUCTS ETC	1	No Quantity							19453856			0
S3	2016	2016	2016	2	0	2	Export	300	Greece	GRC	112	Belarus	BLR								09	MISC.EDIBLE PRODUCTS ETC	1	No Quantity							4357			0
S3	2016	2016	2016	2	0	2	Export	300	Greece	GRC	124	Canada	CAN								09	MISC.EDIBLE PRODUCTS ETC	1	No Quantity							667631			0
S3	2016	2016	2016	2	0	2	Export	300	Greece	GRC	144	Sri Lanka	LKA								09	MISC.EDIBLE PRODUCTS ETC	1	No Quantity							183042			0
S3	2016	2016	2016	2	0	2	Export	300	Greece	GRC	152	Chile	CHL								09	MISC.EDIBLE PRODUCTS ETC	1	No Quantity							161128			0
S3	2016	2016	2016	2	0	2	Export	300	Greece	GRC	156	China	CHN								09	MISC.EDIBLE PRODUCTS ETC	1	No Quantity							177922			0
S3	2016	2016	2016	2	0	2	Export	300	Greece	GRC	170	Colombia	COL								09	MISC.EDIBLE PRODUCTS ETC	1	No Quantity							15183			0
S3	2016	2016	2016	2	0	2	Export	300	Greece	GRC	188	Costa Rica	CRI								09	MISC.EDIBLE PRODUCTS ETC	1	No Quantity							11061			0
S3	2016	2016	2016	2	0	2	Export	300	Greece	GRC	191	Croatia	HRV								09	MISC.EDIBLE PRODUCTS ETC	1	No Quantity							261937			0
S3	2016	2016	2016	2	0	2	Export	300	Greece	GRC	192	Cuba	CUB								09	MISC.EDIBLE PRODUCTS ETC	1	No Quantity							4579			0
S3	2016	2016	2016	2	0	2	Export	300	Greece	GRC	196	Cyprus	CYP								09	MISC.EDIBLE PRODUCTS ETC	1	No Quantity							37237556			0
S3	2016	2016	2016	2	0	2	Export	300	Greece	GRC	203	Czechia	CZE								09	MISC.EDIBLE PRODUCTS ETC	1	No Quantity							805848			0
S3	2016	2016	2016	2	0	2	Export	300	Greece	GRC	208	Denmark	DNK								09	MISC.EDIBLE PRODUCTS ETC	1	No Quantity							25847594			0
S3	2016	2016	2016	2	0	2	Export	300	Greece	GRC	231	Ethiopia	ETH								09	MISC.EDIBLE PRODUCTS ETC	1	No Quantity							1414			0
S3	2016	2016	2016	2	0	2	Export	300	Greece	GRC	233	Estonia	EST								09	MISC.EDIBLE PRODUCTS ETC	1	No Quantity							81750			0
S3	2016	2016	2016	2	0	2	Export	300	Greece	GRC	246	Finland	FIN								09	MISC.EDIBLE PRODUCTS ETC	1	No Quantity							6783853			0
S3	2016	2016	2016	2	0	2	Export	300	Greece	GRC	251	France	FRA								09	MISC.EDIBLE PRODUCTS ETC	1	No Quantity							7905464			0
S3	2016	2016	2016	2	0	2	Export	300	Greece	GRC	268	Georgia	GEO								09	MISC.EDIBLE PRODUCTS ETC	1	No Quantity							44462			0
S3	2016	2016	2016	2	0	2	Export	300	Greece	GRC	275	State of Palestine	PSE								09	MISC.EDIBLE PRODUCTS ETC	1	No Quantity							60992			0
S3	2016	2016	2016	2	0	2	Export	300	Greece	GRC	276	Germany	DEU								09	MISC.EDIBLE PRODUCTS ETC	1	No Quantity							31574046			0
S3	2016	2016	2016	2	0	2	Export	300	Greece	GRC	288	Ghana	GHA								09	MISC.EDIBLE PRODUCTS ETC	1	No Quantity							10321			0
S3	2016	2016	2016	2	0	2	Export	300	Greece	GRC	344	China, Hong Kong SAR	HKG								09	MISC.EDIBLE PRODUCTS ETC	1	No Quantity							121784			0
S3	2016	2016	2016	2	0	2	Export	300	Greece	GRC	348	Hungary	HUN								09	MISC.EDIBLE PRODUCTS ETC	1	No Quantity							1762127			0
S3	2016	2016	2016	2	0	2	Export	300	Greece	GRC	352	Iceland	ISL								09	MISC.EDIBLE PRODUCTS ETC	1	No Quantity							162702			0
S3	2016	2016	2016	2	0	2	Export	300	Greece	GRC	364	Iran	IRN								09	MISC.EDIBLE PRODUCTS ETC	1	No Quantity							1684			0
S3	2016	2016	2016	2	0	2	Export	300	Greece	GRC	368	Iraq	IRQ								09	MISC.EDIBLE PRODUCTS ETC	1	No Quantity							34490			0
S3	2016	2016	2016	2	0	2	Export	300	Greece	GRC	372	Ireland	IRL								09	MISC.EDIBLE PRODUCTS ETC	1	No Quantity							588811			0
S3	2016	2016	2016	2	0	2	Export	300	Greece	GRC	376	Israel	ISR								09	MISC.EDIBLE PRODUCTS ETC	1	No Quantity							1358104			0
S3	2016	2016	2016	2	0	2	Export	300	Greece	GRC	381	Italy	ITA								09	MISC.EDIBLE PRODUCTS ETC	1	No Quantity							18243245			0
S3	2016	2016	2016	2	0	2	Export	300	Greece	GRC	388	Jamaica	JAM								09	MISC.EDIBLE PRODUCTS ETC	1	No Quantity							3247			0
S3	2016	2016	2016	2	0	2	Export	300	Greece	GRC	392	Japan	JPN								09	MISC.EDIBLE PRODUCTS ETC	1	No Quantity							1227110			0
S3	2016	2016	2016	2	0	2	Export	300	Greece	GRC	398	Kazakhstan	KAZ								09	MISC.EDIBLE PRODUCTS ETC	1	No Quantity							116224			0
S3	2016	2016	2016	2	0	2	Export	300	Greece	GRC	400	Jordan	JOR								09	MISC.EDIBLE PRODUCTS ETC	1	No Quantity							487371			0
S3	2016	2016	2016	2	0	2	Export	300	Greece	GRC	404	Kenya	KEN								09	MISC.EDIBLE PRODUCTS ETC	1	No Quantity							4388			0
S3	2016	2016	2016	2	0	2	Export	300	Greece	GRC	410	Rep. of Korea	KOR								09	MISC.EDIBLE PRODUCTS ETC	1	No Quantity							94617			0
S3	2016	2016	2016	2	0	2	Export	300	Greece	GRC	414	Kuwait	KWT								09	MISC.EDIBLE PRODUCTS ETC	1	No Quantity							359200			0
S3	2016	2016	2016	2	0	2	Export	300	Greece	GRC	422	Lebanon	LBN								09	MISC.EDIBLE PRODUCTS ETC	1	No Quantity							115550			0
S3	2016	2016	2016	2	0	2	Export	300	Greece	GRC	428	Latvia	LVA								09	MISC.EDIBLE PRODUCTS ETC	1	No Quantity							65725			0
S3	2016	2016	2016	2	0	2	Export	300	Greece	GRC	430	Liberia	LBR								09	MISC.EDIBLE PRODUCTS ETC	1	No Quantity							30451			0
S3	2016	2016	2016	2	0	2	Export	300	Greece	GRC	434	Libya	LBY								09	MISC.EDIBLE PRODUCTS ETC	1	No Quantity							1000680			0
S3	2016	2016	2016	2	0	2	Export	300	Greece	GRC	440	Lithuania	LTU								09	MISC.EDIBLE PRODUCTS ETC	1	No Quantity							467047			0
S3	2016	2016	2016	2	0	2	Export	300	Greece	GRC	442	Luxembourg	LUX								09	MISC.EDIBLE PRODUCTS ETC	1	No Quantity							24023			0
S3	2016	2016	2016	2	0	2	Export	300	Greece	GRC	458	Malaysia	MYS								09	MISC.EDIBLE PRODUCTS ETC	1	No Quantity							27716			0
S3	2016	2016	2016	2	0	2	Export	300	Greece	GRC	470	Malta	MLT								09	MISC.EDIBLE PRODUCTS ETC	1	No Quantity							2408146			0
S3	2016	2016	2016	2	0	2	Export	300	Greece	GRC	480	Mauritius	MUS								09	MISC.EDIBLE PRODUCTS ETC	1	No Quantity							20737			0
S3	2016	2016	2016	2	0	2	Export	300	Greece	GRC	484	Mexico	MEX								09	MISC.EDIBLE PRODUCTS ETC	1	No Quantity							10071			0
S3	2016	2016	2016	2	0	2	Export	300	Greece	GRC	490	Other Asia, nes									09	MISC.EDIBLE PRODUCTS ETC	1	No Quantity							12531			0
S3	2016	2016	2016	2	0	2	Export	300	Greece	GRC	496	Mongolia	MNG								09	MISC.EDIBLE PRODUCTS ETC	1	No Quantity							21778			0
S3	2016	2016	2016	2	0	2	Export	300	Greece	GRC	498	Rep. of Moldova	MDA								09	MISC.EDIBLE PRODUCTS ETC	1	No Quantity							36993			0
S3	2016	2016	2016	2	0	2	Export	300	Greece	GRC	499	Montenegro	MNE								09	MISC.EDIBLE PRODUCTS ETC	1	No Quantity							318458			0
S3	2016	2016	2016	2	0	2	Export	300	Greece	GRC	504	Morocco	MAR								09	MISC.EDIBLE PRODUCTS ETC	1	No Quantity							72168			0
S3	2016	2016	2016	2	0	2	Export	300	Greece	GRC	528	Netherlands	NLD								09	MISC.EDIBLE PRODUCTS ETC	1	No Quantity							2463962			0
S3	2016	2016	2016	2	0	2	Export	300	Greece	GRC	554	New Zealand	NZL								09	MISC.EDIBLE PRODUCTS ETC	1	No Quantity							233775			0
S3	2016	2016	2016	2	0	2	Export	300	Greece	GRC	579	Norway	NOR								09	MISC.EDIBLE PRODUCTS ETC	1	No Quantity							790788			0
S3	2016	2016	2016	2	0	2	Export	300	Greece	GRC	584	Marshall Isds	MHL								09	MISC.EDIBLE PRODUCTS ETC	1	No Quantity							16010			0
S3	2016	2016	2016	2	0	2	Export	300	Greece	GRC	585	Palau	PLW								09	MISC.EDIBLE PRODUCTS ETC	1	No Quantity							2589			0
S3	2016	2016	2016	2	0	2	Export	300	Greece	GRC	586	Pakistan	PAK								09	MISC.EDIBLE PRODUCTS ETC	1	No Quantity							3320			0
S3	2016	2016	2016	2	0	2	Export	300	Greece	GRC	591	Panama	PAN								09	MISC.EDIBLE PRODUCTS ETC	1	No Quantity							55243			0
S3	2016	2016	2016	2	0	2	Export	300	Greece	GRC	600	Paraguay	PRY								09	MISC.EDIBLE PRODUCTS ETC	1	No Quantity							401			0
S3	2016	2016	2016	2	0	2	Export	300	Greece	GRC	608	Philippines	PHL								09	MISC.EDIBLE PRODUCTS ETC	1	No Quantity							120005			0
S3	2016	2016	2016	2	0	2	Export	300	Greece	GRC	616	Poland	POL								09	MISC.EDIBLE PRODUCTS ETC	1	No Quantity							4287481			0
S3	2016	2016	2016	2	0	2	Export	300	Greece	GRC	620	Portugal	PRT								09	MISC.EDIBLE PRODUCTS ETC	1	No Quantity							506866			0
S3	2016	2016	2016	2	0	2	Export	300	Greece	GRC	634	Qatar	QAT								09	MISC.EDIBLE PRODUCTS ETC	1	No Quantity							51709			0
S3	2016	2016	2016	2	0	2	Export	300	Greece	GRC	642	Romania	ROU								09	MISC.EDIBLE PRODUCTS ETC	1	No Quantity							6456431			0
S3	2016	2016	2016	2	0	2	Export	300	Greece	GRC	643	Russian Federation	RUS								09	MISC.EDIBLE PRODUCTS ETC	1	No Quantity							467548			0
S3	2016	2016	2016	2	0	2	Export	300	Greece	GRC	652	Saint Barthélemy	BLM								09	MISC.EDIBLE PRODUCTS ETC	1	No Quantity							184			0
S3	2016	2016	2016	2	0	2	Export	300	Greece	GRC	682	Saudi Arabia	SAU								09	MISC.EDIBLE PRODUCTS ETC	1	No Quantity							12772594			0
S3	2016	2016	2016	2	0	2	Export	300	Greece	GRC	686	Senegal	SEN								09	MISC.EDIBLE PRODUCTS ETC	1	No Quantity							2200			0
S3	2016	2016	2016	2	0	2	Export	300	Greece	GRC	688	Serbia	SRB								09	MISC.EDIBLE PRODUCTS ETC	1	No Quantity							2875523			0
S3	2016	2016	2016	2	0	2	Export	300	Greece	GRC	690	Seychelles	SYC								09	MISC.EDIBLE PRODUCTS ETC	1	No Quantity							15895			0
S3	2016	2016	2016	2	0	2	Export	300	Greece	GRC	699	India	IND								09	MISC.EDIBLE PRODUCTS ETC	1	No Quantity							787			0
S3	2016	2016	2016	2	0	2	Export	300	Greece	GRC	702	Singapore	SGP								09	MISC.EDIBLE PRODUCTS ETC	1	No Quantity							140465			0
S3	2016	2016	2016	2	0	2	Export	300	Greece	GRC	703	Slovakia	SVK								09	MISC.EDIBLE PRODUCTS ETC	1	No Quantity							274924			0
S3	2016	2016	2016	2	0	2	Export	300	Greece	GRC	704	Viet Nam	VNM								09	MISC.EDIBLE PRODUCTS ETC	1	No Quantity							10714			0
S3	2016	2016	2016	2	0	2	Export	300	Greece	GRC	705	Slovenia	SVN								09	MISC.EDIBLE PRODUCTS ETC	1	No Quantity							178856			0
S3	2016	2016	2016	2	0	2	Export	300	Greece	GRC	710	South Africa	ZAF								09	MISC.EDIBLE PRODUCTS ETC	1	No Quantity							424255			0
S3	2016	2016	2016	2	0	2	Export	300	Greece	GRC	724	Spain	ESP								09	MISC.EDIBLE PRODUCTS ETC	1	No Quantity							4937804			0
S3	2016	2016	2016	2	0	2	Export	300	Greece	GRC	729	Sudan	SDN								09	MISC.EDIBLE PRODUCTS ETC	1	No Quantity							21819			0
S3	2016	2016	2016	2	0	2	Export	300	Greece	GRC	752	Sweden	SWE								09	MISC.EDIBLE PRODUCTS ETC	1	No Quantity							7551149			0
S3	2016	2016	2016	2	0	2	Export	300	Greece	GRC	757	Switzerland	CHE								09	MISC.EDIBLE PRODUCTS ETC	1	No Quantity							7150840			0
S3	2016	2016	2016	2	0	2	Export	300	Greece	GRC	764	Thailand	THA								09	MISC.EDIBLE PRODUCTS ETC	1	No Quantity							38739			0
S3	2016	2016	2016	2	0	2	Export	300	Greece	GRC	784	United Arab Emirates	ARE								09	MISC.EDIBLE PRODUCTS ETC	1	No Quantity							589351			0
S3	2016	2016	2016	2	0	2	Export	300	Greece	GRC	788	Tunisia	TUN								09	MISC.EDIBLE PRODUCTS ETC	1	No Quantity							49012			0
S3	2016	2016	2016	2	0	2	Export	300	Greece	GRC	792	Turkey	TUR								09	MISC.EDIBLE PRODUCTS ETC	1	No Quantity							7250118			0
S3	2016	2016	2016	2	0	2	Export	300	Greece	GRC	800	Uganda	UGA								09	MISC.EDIBLE PRODUCTS ETC	1	No Quantity							214			0
S3	2016	2016	2016	2	0	2	Export	300	Greece	GRC	804	Ukraine	UKR								09	MISC.EDIBLE PRODUCTS ETC	1	No Quantity							30117			0
S3	2016	2016	2016	2	0	2	Export	300	Greece	GRC	807	North Macedonia	MKD								09	MISC.EDIBLE PRODUCTS ETC	1	No Quantity							4916708			0
S3	2016	2016	2016	2	0	2	Export	300	Greece	GRC	818	Egypt	EGY								09	MISC.EDIBLE PRODUCTS ETC	1	No Quantity							334800			0
S3	2016	2016	2016	2	0	2	Export	300	Greece	GRC	826	United Kingdom	GBR								09	MISC.EDIBLE PRODUCTS ETC	1	No Quantity							22631627			0
S3	2016	2016	2016	2	0	2	Export	300	Greece	GRC	842	USA	USA								09	MISC.EDIBLE PRODUCTS ETC	1	No Quantity							8502016			0
S3	2016	2016	2016	2	0	2	Export	300	Greece	GRC	894	Zambia	ZMB								09	MISC.EDIBLE PRODUCTS ETC	1	No Quantity							4079			0
S3	2016	2016	2016	2	0	2	Export	296	Kiribati	KIR	0	World	WLD								11	BEVERAGES	1	No Quantity							21484			0
S3	2016	2016	2016	2	0	2	Export	296	Kiribati	KIR	392	Japan	JPN								11	BEVERAGES	1	No Quantity							9			0
S3	2016	2016	2016	2	0	2	Export	296	Kiribati	KIR	798	Tuvalu	TUV								11	BEVERAGES	1	No Quantity							21475			0
S3	2016	2016	2016	2	0	2	Export	300	Greece	GRC	0	World	WLD								11	BEVERAGES	1	No Quantity							226801556			0
S3	2016	2016	2016	2	0	2	Export	300	Greece	GRC	8	Albania	ALB								11	BEVERAGES	1	No Quantity							8261924			0
S3	2016	2016	2016	2	0	2	Export	300	Greece	GRC	24	Angola	AGO								11	BEVERAGES	1	No Quantity							61			0
S3	2016	2016	2016	2	0	2	Export	300	Greece	GRC	28	Antigua and Barbuda	ATG								11	BEVERAGES	1	No Quantity							518			0
S3	2016	2016	2016	2	0	2	Export	300	Greece	GRC	31	Azerbaijan	AZE								11	BEVERAGES	1	No Quantity							1150			0
S3	2016	2016	2016	2	0	2	Export	300	Greece	GRC	36	Australia	AUS								11	BEVERAGES	1	No Quantity							2770503			0
S3	2016	2016	2016	2	0	2	Export	300	Greece	GRC	40	Austria	AUT								11	BEVERAGES	1	No Quantity							2860099			0
S3	2016	2016	2016	2	0	2	Export	300	Greece	GRC	44	Bahamas	BHS								11	BEVERAGES	1	No Quantity							238492			0
S3	2016	2016	2016	2	0	2	Export	300	Greece	GRC	48	Bahrain	BHR								11	BEVERAGES	1	No Quantity							3639			0
S3	2016	2016	2016	2	0	2	Export	300	Greece	GRC	51	Armenia	ARM								11	BEVERAGES	1	No Quantity							601			0
S3	2016	2016	2016	2	0	2	Export	300	Greece	GRC	52	Barbados	BRB								11	BEVERAGES	1	No Quantity							718			0
S3	2016	2016	2016	2	0	2	Export	300	Greece	GRC	56	Belgium	BEL								11	BEVERAGES	1	No Quantity							3123226			0
S3	2016	2016	2016	2	0	2	Export	300	Greece	GRC	70	Bosnia Herzegovina	BIH								11	BEVERAGES	1	No Quantity							473			0
S3	2016	2016	2016	2	0	2	Export	300	Greece	GRC	76	Brazil	BRA								11	BEVERAGES	1	No Quantity							69936			0
S3	2016	2016	2016	2	0	2	Export	300	Greece	GRC	84	Belize	BLZ								11	BEVERAGES	1	No Quantity							4938			0
S3	2016	2016	2016	2	0	2	Export	300	Greece	GRC	100	Bulgaria	BGR								11	BEVERAGES	1	No Quantity							12823756			0
S3	2016	2016	2016	2	0	2	Export	300	Greece	GRC	112	Belarus	BLR								11	BEVERAGES	1	No Quantity							277790			0
S3	2016	2016	2016	2	0	2	Export	300	Greece	GRC	124	Canada	CAN								11	BEVERAGES	1	No Quantity							6126673			0
S3	2016	2016	2016	2	0	2	Export	300	Greece	GRC	136	Cayman Isds	CYM								11	BEVERAGES	1	No Quantity							1101			0
S3	2016	2016	2016	2	0	2	Export	300	Greece	GRC	156	China	CHN								11	BEVERAGES	1	No Quantity							1644322			0
S3	2016	2016	2016	2	0	2	Export	300	Greece	GRC	174	Comoros	COM								11	BEVERAGES	1	No Quantity							2546			0
S3	2016	2016	2016	2	0	2	Export	300	Greece	GRC	184	Cook Isds	COK								11	BEVERAGES	1	No Quantity							289			0
S3	2016	2016	2016	2	0	2	Export	300	Greece	GRC	188	Costa Rica	CRI								11	BEVERAGES	1	No Quantity							11803			0
S3	2016	2016	2016	2	0	2	Export	300	Greece	GRC	191	Croatia	HRV								11	BEVERAGES	1	No Quantity							73959			0
S3	2016	2016	2016	2	0	2	Export	300	Greece	GRC	192	Cuba	CUB								11	BEVERAGES	1	No Quantity							16965			0
S3	2016	2016	2016	2	0	2	Export	300	Greece	GRC	196	Cyprus	CYP								11	BEVERAGES	1	No Quantity							31542045			0
S3	2016	2016	2016	2	0	2	Export	300	Greece	GRC	203	Czechia	CZE								11	BEVERAGES	1	No Quantity							4064216			0
S3	2016	2016	2016	2	0	2	Export	300	Greece	GRC	208	Denmark	DNK								11	BEVERAGES	1	No Quantity							358274			0
S3	2016	2016	2016	2	0	2	Export	300	Greece	GRC	231	Ethiopia	ETH								11	BEVERAGES	1	No Quantity							183573			0
S3	2016	2016	2016	2	0	2	Export	300	Greece	GRC	233	Estonia	EST								11	BEVERAGES	1	No Quantity							205399			0
S3	2016	2016	2016	2	0	2	Export	300	Greece	GRC	246	Finland	FIN								11	BEVERAGES	1	No Quantity							391312			0
S3	2016	2016	2016	2	0	2	Export	300	Greece	GRC	251	France	FRA								11	BEVERAGES	1	No Quantity							8171732			0
S3	2016	2016	2016	2	0	2	Export	300	Greece	GRC	262	Djibouti	DJI								11	BEVERAGES	1	No Quantity							44146			0
S3	2016	2016	2016	2	0	2	Export	300	Greece	GRC	268	Georgia	GEO								11	BEVERAGES	1	No Quantity							1442			0
S3	2016	2016	2016	2	0	2	Export	300	Greece	GRC	275	State of Palestine	PSE								11	BEVERAGES	1	No Quantity							2609			0
S3	2016	2016	2016	2	0	2	Export	300	Greece	GRC	276	Germany	DEU								11	BEVERAGES	1	No Quantity							69810671			0
S3	2016	2016	2016	2	0	2	Export	300	Greece	GRC	288	Ghana	GHA								11	BEVERAGES	1	No Quantity							10878			0
S3	2016	2016	2016	2	0	2	Export	300	Greece	GRC	292	Gibraltar	GIB								11	BEVERAGES	1	No Quantity							23958			0
S3	2016	2016	2016	2	0	2	Export	300	Greece	GRC	320	Guatemala	GTM								11	BEVERAGES	1	No Quantity							7440			0
S3	2016	2016	2016	2	0	2	Export	300	Greece	GRC	344	China, Hong Kong SAR	HKG								11	BEVERAGES	1	No Quantity							327765			0
S3	2016	2016	2016	2	0	2	Export	300	Greece	GRC	348	Hungary	HUN								11	BEVERAGES	1	No Quantity							1132775			0
S3	2016	2016	2016	2	0	2	Export	300	Greece	GRC	368	Iraq	IRQ								11	BEVERAGES	1	No Quantity							7450284			0
S3	2016	2016	2016	2	0	2	Export	300	Greece	GRC	372	Ireland	IRL								11	BEVERAGES	1	No Quantity							193171			0
S3	2016	2016	2016	2	0	2	Export	300	Greece	GRC	376	Israel	ISR								11	BEVERAGES	1	No Quantity							1492427			0
S3	2016	2016	2016	2	0	2	Export	300	Greece	GRC	381	Italy	ITA								11	BEVERAGES	1	No Quantity							1947610			0
S3	2016	2016	2016	2	0	2	Export	300	Greece	GRC	388	Jamaica	JAM								11	BEVERAGES	1	No Quantity							24099			0
S3	2016	2016	2016	2	0	2	Export	300	Greece	GRC	392	Japan	JPN								11	BEVERAGES	1	No Quantity							527094			0
S3	2016	2016	2016	2	0	2	Export	300	Greece	GRC	398	Kazakhstan	KAZ								11	BEVERAGES	1	No Quantity							933			0
S3	2016	2016	2016	2	0	2	Export	300	Greece	GRC	400	Jordan	JOR								11	BEVERAGES	1	No Quantity							29309			0
S3	2016	2016	2016	2	0	2	Export	300	Greece	GRC	404	Kenya	KEN								11	BEVERAGES	1	No Quantity							4156			0
S3	2016	2016	2016	2	0	2	Export	300	Greece	GRC	410	Rep. of Korea	KOR								11	BEVERAGES	1	No Quantity							414662			0
S3	2016	2016	2016	2	0	2	Export	300	Greece	GRC	414	Kuwait	KWT								11	BEVERAGES	1	No Quantity							86567			0
S3	2016	2016	2016	2	0	2	Export	300	Greece	GRC	422	Lebanon	LBN								11	BEVERAGES	1	No Quantity							17553			0
S3	2016	2016	2016	2	0	2	Export	300	Greece	GRC	428	Latvia	LVA								11	BEVERAGES	1	No Quantity							2286254			0
S3	2016	2016	2016	2	0	2	Export	300	Greece	GRC	430	Liberia	LBR								11	BEVERAGES	1	No Quantity							67878			0
S3	2016	2016	2016	2	0	2	Export	300	Greece	GRC	440	Lithuania	LTU								11	BEVERAGES	1	No Quantity							207137			0
S3	2016	2016	2016	2	0	2	Export	300	Greece	GRC	442	Luxembourg	LUX								11	BEVERAGES	1	No Quantity							25072			0
S3	2016	2016	2016	2	0	2	Export	300	Greece	GRC	458	Malaysia	MYS								11	BEVERAGES	1	No Quantity							38735			0
S3	2016	2016	2016	2	0	2	Export	300	Greece	GRC	470	Malta	MLT								11	BEVERAGES	1	No Quantity							1820201			0
S3	2016	2016	2016	2	0	2	Export	300	Greece	GRC	484	Mexico	MEX								11	BEVERAGES	1	No Quantity							13309			0
S3	2016	2016	2016	2	0	2	Export	300	Greece	GRC	490	Other Asia, nes									11	BEVERAGES	1	No Quantity							52901			0
S3	2016	2016	2016	2	0	2	Export	300	Greece	GRC	498	Rep. of Moldova	MDA								11	BEVERAGES	1	No Quantity							556			0
S3	2016	2016	2016	2	0	2	Export	300	Greece	GRC	499	Montenegro	MNE								11	BEVERAGES	1	No Quantity							22858			0
S3	2016	2016	2016	2	0	2	Export	300	Greece	GRC	504	Morocco	MAR								11	BEVERAGES	1	No Quantity							103			0
S3	2016	2016	2016	2	0	2	Export	300	Greece	GRC	528	Netherlands	NLD								11	BEVERAGES	1	No Quantity							6206711			0
S3	2016	2016	2016	2	0	2	Export	300	Greece	GRC	531	Curaçao	CUW								11	BEVERAGES	1	No Quantity							9411			0
S3	2016	2016	2016	2	0	2	Export	300	Greece	GRC	554	New Zealand	NZL								11	BEVERAGES	1	No Quantity							27279			0
S3	2016	2016	2016	2	0	2	Export	300	Greece	GRC	566	Nigeria	NGA								11	BEVERAGES	1	No Quantity							2423			0
S3	2016	2016	2016	2	0	2	Export	300	Greece	GRC	579	Norway	NOR								11	BEVERAGES	1	No Quantity							340015			0
S3	2016	2016	2016	2	0	2	Export	300	Greece	GRC	584	Marshall Isds	MHL								11	BEVERAGES	1	No Quantity							72744			0
S3	2016	2016	2016	2	0	2	Export	300	Greece	GRC	585	Palau	PLW								11	BEVERAGES	1	No Quantity							4183			0
S3	2016	2016	2016	2	0	2	Export	300	Greece	GRC	591	Panama	PAN								11	BEVERAGES	1	No Quantity							552954			0
S3	2016	2016	2016	2	0	2	Export	300	Greece	GRC	608	Philippines	PHL								11	BEVERAGES	1	No Quantity							655			0
S3	2016	2016	2016	2	0	2	Export	300	Greece	GRC	612	Pitcairn	PCN								11	BEVERAGES	1	No Quantity							2414			0
S3	2016	2016	2016	2	0	2	Export	300	Greece	GRC	616	Poland	POL								11	BEVERAGES	1	No Quantity							3094518			0
S3	2016	2016	2016	2	0	2	Export	300	Greece	GRC	620	Portugal	PRT								11	BEVERAGES	1	No Quantity							31182			0
S3	2016	2016	2016	2	0	2	Export	300	Greece	GRC	634	Qatar	QAT								11	BEVERAGES	1	No Quantity							20635			0
S3	2016	2016	2016	2	0	2	Export	300	Greece	GRC	642	Romania	ROU								11	BEVERAGES	1	No Quantity							8993087			0
S3	2016	2016	2016	2	0	2	Export	300	Greece	GRC	643	Russian Federation	RUS								11	BEVERAGES	1	No Quantity							631846			0
S3	2016	2016	2016	2	0	2	Export	300	Greece	GRC	682	Saudi Arabia	SAU								11	BEVERAGES	1	No Quantity							270197			0
S3	2016	2016	2016	2	0	2	Export	300	Greece	GRC	688	Serbia	SRB								11	BEVERAGES	1	No Quantity							1496511			0
S3	2016	2016	2016	2	0	2	Export	300	Greece	GRC	690	Seychelles	SYC								11	BEVERAGES	1	No Quantity							56339			0
S3	2016	2016	2016	2	0	2	Export	300	Greece	GRC	694	Sierra Leone	SLE								11	BEVERAGES	1	No Quantity							100907			0
S3	2016	2016	2016	2	0	2	Export	300	Greece	GRC	699	India	IND								11	BEVERAGES	1	No Quantity							7028			0
S3	2016	2016	2016	2	0	2	Export	300	Greece	GRC	702	Singapore	SGP								11	BEVERAGES	1	No Quantity							226885			0
S3	2016	2016	2016	2	0	2	Export	300	Greece	GRC	703	Slovakia	SVK								11	BEVERAGES	1	No Quantity							135387			0
S3	2016	2016	2016	2	0	2	Export	300	Greece	GRC	704	Viet Nam	VNM								11	BEVERAGES	1	No Quantity							13245			0
S3	2016	2016	2016	2	0	2	Export	300	Greece	GRC	705	Slovenia	SVN								11	BEVERAGES	1	No Quantity							35521			0
S3	2016	2016	2016	2	0	2	Export	300	Greece	GRC	710	South Africa	ZAF								11	BEVERAGES	1	No Quantity							178687			0
S3	2016	2016	2016	2	0	2	Export	300	Greece	GRC	724	Spain	ESP								11	BEVERAGES	1	No Quantity							8305355			0
S3	2016	2016	2016	2	0	2	Export	300	Greece	GRC	752	Sweden	SWE								11	BEVERAGES	1	No Quantity							829110			0
S3	2016	2016	2016	2	0	2	Export	300	Greece	GRC	757	Switzerland	CHE								11	BEVERAGES	1	No Quantity							1221336			0
S3	2016	2016	2016	2	0	2	Export	300	Greece	GRC	764	Thailand	THA								11	BEVERAGES	1	No Quantity							5250			0
S3	2016	2016	2016	2	0	2	Export	300	Greece	GRC	768	Togo	TGO								11	BEVERAGES	1	No Quantity							169			0
S3	2016	2016	2016	2	0	2	Export	300	Greece	GRC	784	United Arab Emirates	ARE								11	BEVERAGES	1	No Quantity							289784			0
S3	2016	2016	2016	2	0	2	Export	300	Greece	GRC	788	Tunisia	TUN								11	BEVERAGES	1	No Quantity							243			0
S3	2016	2016	2016	2	0	2	Export	300	Greece	GRC	792	Turkey	TUR								11	BEVERAGES	1	No Quantity							357128			0
S3	2016	2016	2016	2	0	2	Export	300	Greece	GRC	804	Ukraine	UKR								11	BEVERAGES	1	No Quantity							152442			0
S3	2016	2016	2016	2	0	2	Export	300	Greece	GRC	807	North Macedonia	MKD								11	BEVERAGES	1	No Quantity							1740123			0
S3	2016	2016	2016	2	0	2	Export	300	Greece	GRC	818	Egypt	EGY								11	BEVERAGES	1	No Quantity							19885			0
S3	2016	2016	2016	2	0	2	Export	300	Greece	GRC	826	United Kingdom	GBR								11	BEVERAGES	1	No Quantity							4039979			0
S3	2016	2016	2016	2	0	2	Export	300	Greece	GRC	834	United Rep. of Tanzania	TZA								11	BEVERAGES	1	No Quantity							3674			0
S3	2016	2016	2016	2	0	2	Export	300	Greece	GRC	837	Bunkers									11	BEVERAGES	1	No Quantity							13916			0
S3	2016	2016	2016	2	0	2	Export	300	Greece	GRC	839	Special Categories									11	BEVERAGES	1	No Quantity							1576			0
S3	2016	2016	2016	2	0	2	Export	300	Greece	GRC	842	USA	USA								11	BEVERAGES	1	No Quantity							15976426			0
S3	2016	2016	2016	2	0	2	Export	300	Greece	GRC	854	Burkina Faso	BFA								11	BEVERAGES	1	No Quantity							14245			0
S3	2016	2016	2016	2	0	2	Export	300	Greece	GRC	858	Uruguay	URY								11	BEVERAGES	1	No Quantity							297			0
S3	2016	2016	2016	2	0	2	Export	300	Greece	GRC	860	Uzbekistan	UZB								11	BEVERAGES	1	No Quantity							3099			0
S3	2016	2016	2016	2	0	2	Export	300	Greece	GRC	862	Venezuela	VEN								11	BEVERAGES	1	No Quantity							174			0
S3	2016	2016	2016	2	0	2	Export	296	Kiribati	KIR	0	World	WLD								12	TOBACCO,TOBACCO MANUFACT	1	No Quantity							13957			0
S3	2016	2016	2016	2	0	2	Export	296	Kiribati	KIR	798	Tuvalu	TUV								12	TOBACCO,TOBACCO MANUFACT	1	No Quantity							13957			0
S3	2016	2016	2016	2	0	2	Export	300	Greece	GRC	0	World	WLD								12	TOBACCO,TOBACCO MANUFACT	1	No Quantity							580298445			0
S3	2016	2016	2016	2	0	2	Export	300	Greece	GRC	8	Albania	ALB								12	TOBACCO,TOBACCO MANUFACT	1	No Quantity							16687901			0
S3	2016	2016	2016	2	0	2	Export	300	Greece	GRC	12	Algeria	DZA								12	TOBACCO,TOBACCO MANUFACT	1	No Quantity							7272630			0
S3	2016	2016	2016	2	0	2	Export	300	Greece	GRC	20	Andorra	AND								12	TOBACCO,TOBACCO MANUFACT	1	No Quantity							66072			0
S3	2016	2016	2016	2	0	2	Export	300	Greece	GRC	24	Angola	AGO								12	TOBACCO,TOBACCO MANUFACT	1	No Quantity							236			0
S3	2016	2016	2016	2	0	2	Export	300	Greece	GRC	28	Antigua and Barbuda	ATG								12	TOBACCO,TOBACCO MANUFACT	1	No Quantity							996			0
S3	2016	2016	2016	2	0	2	Export	300	Greece	GRC	31	Azerbaijan	AZE								12	TOBACCO,TOBACCO MANUFACT	1	No Quantity							52510			0
S3	2016	2016	2016	2	0	2	Export	300	Greece	GRC	36	Australia	AUS								12	TOBACCO,TOBACCO MANUFACT	1	No Quantity							34526			0
S3	2016	2016	2016	2	0	2	Export	300	Greece	GRC	40	Austria	AUT								12	TOBACCO,TOBACCO MANUFACT	1	No Quantity							775244			0
S3	2016	2016	2016	2	0	2	Export	300	Greece	GRC	44	Bahamas	BHS								12	TOBACCO,TOBACCO MANUFACT	1	No Quantity							205123			0
S3	2016	2016	2016	2	0	2	Export	300	Greece	GRC	51	Armenia	ARM								12	TOBACCO,TOBACCO MANUFACT	1	No Quantity							1247749			0
S3	2016	2016	2016	2	0	2	Export	300	Greece	GRC	52	Barbados	BRB								12	TOBACCO,TOBACCO MANUFACT	1	No Quantity							35822			0
S3	2016	2016	2016	2	0	2	Export	300	Greece	GRC	56	Belgium	BEL								12	TOBACCO,TOBACCO MANUFACT	1	No Quantity							72994716			0
S3	2016	2016	2016	2	0	2	Export	300	Greece	GRC	60	Bermuda	BMU								12	TOBACCO,TOBACCO MANUFACT	1	No Quantity							736			0
S3	2016	2016	2016	2	0	2	Export	300	Greece	GRC	70	Bosnia Herzegovina	BIH								12	TOBACCO,TOBACCO MANUFACT	1	No Quantity							246970			0
S3	2016	2016	2016	2	0	2	Export	300	Greece	GRC	76	Brazil	BRA								12	TOBACCO,TOBACCO MANUFACT	1	No Quantity							24706			0
S3	2016	2016	2016	2	0	2	Export	300	Greece	GRC	84	Belize	BLZ								12	TOBACCO,TOBACCO MANUFACT	1	No Quantity							18518			0
S3	2016	2016	2016	2	0	2	Export	300	Greece	GRC	100	Bulgaria	BGR								12	TOBACCO,TOBACCO MANUFACT	1	No Quantity							94927583			0
S3	2016	2016	2016	2	0	2	Export	300	Greece	GRC	112	Belarus	BLR								12	TOBACCO,TOBACCO MANUFACT	1	No Quantity							298238			0
S3	2016	2016	2016	2	0	2	Export	300	Greece	GRC	124	Canada	CAN								12	TOBACCO,TOBACCO MANUFACT	1	No Quantity							1165024			0
S3	2016	2016	2016	2	0	2	Export	300	Greece	GRC	156	China	CHN								12	TOBACCO,TOBACCO MANUFACT	1	No Quantity							311395			0
S3	2016	2016	2016	2	0	2	Export	300	Greece	GRC	174	Comoros	COM								12	TOBACCO,TOBACCO MANUFACT	1	No Quantity							7823			0
S3	2016	2016	2016	2	0	2	Export	300	Greece	GRC	191	Croatia	HRV								12	TOBACCO,TOBACCO MANUFACT	1	No Quantity							832295			0
S3	2016	2016	2016	2	0	2	Export	300	Greece	GRC	192	Cuba	CUB								12	TOBACCO,TOBACCO MANUFACT	1	No Quantity							3336			0
S3	2016	2016	2016	2	0	2	Export	300	Greece	GRC	196	Cyprus	CYP								12	TOBACCO,TOBACCO MANUFACT	1	No Quantity							16128044			0
S3	2016	2016	2016	2	0	2	Export	300	Greece	GRC	203	Czechia	CZE								12	TOBACCO,TOBACCO MANUFACT	1	No Quantity							5195121			0
S3	2016	2016	2016	2	0	2	Export	300	Greece	GRC	204	Benin	BEN								12	TOBACCO,TOBACCO MANUFACT	1	No Quantity							22			0
S3	2016	2016	2016	2	0	2	Export	300	Greece	GRC	208	Denmark	DNK								12	TOBACCO,TOBACCO MANUFACT	1	No Quantity							603105			0
S3	2016	2016	2016	2	0	2	Export	300	Greece	GRC	214	Dominican Rep.	DOM								12	TOBACCO,TOBACCO MANUFACT	1	No Quantity							11398			0
S3	2016	2016	2016	2	0	2	Export	300	Greece	GRC	246	Finland	FIN								12	TOBACCO,TOBACCO MANUFACT	1	No Quantity							266743			0
S3	2016	2016	2016	2	0	2	Export	300	Greece	GRC	251	France	FRA								12	TOBACCO,TOBACCO MANUFACT	1	No Quantity							1845882			0
S3	2016	2016	2016	2	0	2	Export	300	Greece	GRC	268	Georgia	GEO								12	TOBACCO,TOBACCO MANUFACT	1	No Quantity							249856			0
S3	2016	2016	2016	2	0	2	Export	300	Greece	GRC	275	State of Palestine	PSE								12	TOBACCO,TOBACCO MANUFACT	1	No Quantity							4974			0
S3	2016	2016	2016	2	0	2	Export	300	Greece	GRC	276	Germany	DEU								12	TOBACCO,TOBACCO MANUFACT	1	No Quantity							13236989			0
S3	2016	2016	2016	2	0	2	Export	300	Greece	GRC	292	Gibraltar	GIB								12	TOBACCO,TOBACCO MANUFACT	1	No Quantity							2941727			0
S3	2016	2016	2016	2	0	2	Export	300	Greece	GRC	344	China, Hong Kong SAR	HKG								12	TOBACCO,TOBACCO MANUFACT	1	No Quantity							87036			0
S3	2016	2016	2016	2	0	2	Export	300	Greece	GRC	348	Hungary	HUN								12	TOBACCO,TOBACCO MANUFACT	1	No Quantity							579578			0
S3	2016	2016	2016	2	0	2	Export	300	Greece	GRC	352	Iceland	ISL								12	TOBACCO,TOBACCO MANUFACT	1	No Quantity							3962			0
S3	2016	2016	2016	2	0	2	Export	300	Greece	GRC	360	Indonesia	IDN								12	TOBACCO,TOBACCO MANUFACT	1	No Quantity							3162823			0
S3	2016	2016	2016	2	0	2	Export	300	Greece	GRC	368	Iraq	IRQ								12	TOBACCO,TOBACCO MANUFACT	1	No Quantity							1457258			0
S3	2016	2016	2016	2	0	2	Export	300	Greece	GRC	376	Israel	ISR								12	TOBACCO,TOBACCO MANUFACT	1	No Quantity							1155014			0
S3	2016	2016	2016	2	0	2	Export	300	Greece	GRC	381	Italy	ITA								12	TOBACCO,TOBACCO MANUFACT	1	No Quantity							2123320			0
S3	2016	2016	2016	2	0	2	Export	300	Greece	GRC	388	Jamaica	JAM								12	TOBACCO,TOBACCO MANUFACT	1	No Quantity							4587			0
S3	2016	2016	2016	2	0	2	Export	300	Greece	GRC	392	Japan	JPN								12	TOBACCO,TOBACCO MANUFACT	1	No Quantity							69			0
S3	2016	2016	2016	2	0	2	Export	300	Greece	GRC	398	Kazakhstan	KAZ								12	TOBACCO,TOBACCO MANUFACT	1	No Quantity							437			0
S3	2016	2016	2016	2	0	2	Export	300	Greece	GRC	400	Jordan	JOR								12	TOBACCO,TOBACCO MANUFACT	1	No Quantity							510885			0
S3	2016	2016	2016	2	0	2	Export	300	Greece	GRC	408	Dem. People's Rep. of Korea	PRK								12	TOBACCO,TOBACCO MANUFACT	1	No Quantity							159375			0
S3	2016	2016	2016	2	0	2	Export	300	Greece	GRC	410	Rep. of Korea	KOR								12	TOBACCO,TOBACCO MANUFACT	1	No Quantity							8264003			0
S3	2016	2016	2016	2	0	2	Export	300	Greece	GRC	414	Kuwait	KWT								12	TOBACCO,TOBACCO MANUFACT	1	No Quantity							22718			0
S3	2016	2016	2016	2	0	2	Export	300	Greece	GRC	422	Lebanon	LBN								12	TOBACCO,TOBACCO MANUFACT	1	No Quantity							2754269			0
S3	2016	2016	2016	2	0	2	Export	300	Greece	GRC	428	Latvia	LVA								12	TOBACCO,TOBACCO MANUFACT	1	No Quantity							640			0
S3	2016	2016	2016	2	0	2	Export	300	Greece	GRC	430	Liberia	LBR								12	TOBACCO,TOBACCO MANUFACT	1	No Quantity							148996			0
S3	2016	2016	2016	2	0	2	Export	300	Greece	GRC	434	Libya	LBY								12	TOBACCO,TOBACCO MANUFACT	1	No Quantity							75924680			0
S3	2016	2016	2016	2	0	2	Export	300	Greece	GRC	440	Lithuania	LTU								12	TOBACCO,TOBACCO MANUFACT	1	No Quantity							4188549			0
S3	2016	2016	2016	2	0	2	Export	300	Greece	GRC	442	Luxembourg	LUX								12	TOBACCO,TOBACCO MANUFACT	1	No Quantity							635148			0
S3	2016	2016	2016	2	0	2	Export	300	Greece	GRC	462	Maldives	MDV								12	TOBACCO,TOBACCO MANUFACT	1	No Quantity							203903			0
S3	2016	2016	2016	2	0	2	Export	300	Greece	GRC	470	Malta	MLT								12	TOBACCO,TOBACCO MANUFACT	1	No Quantity							10459251			0
S3	2016	2016	2016	2	0	2	Export	300	Greece	GRC	478	Mauritania	MRT								12	TOBACCO,TOBACCO MANUFACT	1	No Quantity							5861539			0
S3	2016	2016	2016	2	0	2	Export	300	Greece	GRC	484	Mexico	MEX								12	TOBACCO,TOBACCO MANUFACT	1	No Quantity							6741646			0
S3	2016	2016	2016	2	0	2	Export	300	Greece	GRC	490	Other Asia, nes									12	TOBACCO,TOBACCO MANUFACT	1	No Quantity							1771663			0
S3	2016	2016	2016	2	0	2	Export	300	Greece	GRC	498	Rep. of Moldova	MDA								12	TOBACCO,TOBACCO MANUFACT	1	No Quantity							305544			0
S3	2016	2016	2016	2	0	2	Export	300	Greece	GRC	499	Montenegro	MNE								12	TOBACCO,TOBACCO MANUFACT	1	No Quantity							1791541			0
S3	2016	2016	2016	2	0	2	Export	300	Greece	GRC	504	Morocco	MAR								12	TOBACCO,TOBACCO MANUFACT	1	No Quantity							3499			0
S3	2016	2016	2016	2	0	2	Export	300	Greece	GRC	508	Mozambique	MOZ								12	TOBACCO,TOBACCO MANUFACT	1	No Quantity							22			0
S3	2016	2016	2016	2	0	2	Export	300	Greece	GRC	512	Oman	OMN								12	TOBACCO,TOBACCO MANUFACT	1	No Quantity							71			0
S3	2016	2016	2016	2	0	2	Export	300	Greece	GRC	528	Netherlands	NLD								12	TOBACCO,TOBACCO MANUFACT	1	No Quantity							46263461			0
S3	2016	2016	2016	2	0	2	Export	300	Greece	GRC	554	New Zealand	NZL								12	TOBACCO,TOBACCO MANUFACT	1	No Quantity							7111			0
S3	2016	2016	2016	2	0	2	Export	300	Greece	GRC	577	Other Africa, nes									12	TOBACCO,TOBACCO MANUFACT	1	No Quantity							196134			0
S3	2016	2016	2016	2	0	2	Export	300	Greece	GRC	579	Norway	NOR								12	TOBACCO,TOBACCO MANUFACT	1	No Quantity							10			0
S3	2016	2016	2016	2	0	2	Export	300	Greece	GRC	584	Marshall Isds	MHL								12	TOBACCO,TOBACCO MANUFACT	1	No Quantity							364500			0
S3	2016	2016	2016	2	0	2	Export	300	Greece	GRC	591	Panama	PAN								12	TOBACCO,TOBACCO MANUFACT	1	No Quantity							861796			0
S3	2016	2016	2016	2	0	2	Export	300	Greece	GRC	600	Paraguay	PRY								12	TOBACCO,TOBACCO MANUFACT	1	No Quantity							1803786			0
S3	2016	2016	2016	2	0	2	Export	300	Greece	GRC	608	Philippines	PHL								12	TOBACCO,TOBACCO MANUFACT	1	No Quantity							3141998			0
S3	2016	2016	2016	2	0	2	Export	300	Greece	GRC	612	Pitcairn	PCN								12	TOBACCO,TOBACCO MANUFACT	1	No Quantity							23876			0
S3	2016	2016	2016	2	0	2	Export	300	Greece	GRC	616	Poland	POL								12	TOBACCO,TOBACCO MANUFACT	1	No Quantity							34243087			0
S3	2016	2016	2016	2	0	2	Export	300	Greece	GRC	620	Portugal	PRT								12	TOBACCO,TOBACCO MANUFACT	1	No Quantity							10069032			0
S3	2016	2016	2016	2	0	2	Export	300	Greece	GRC	634	Qatar	QAT								12	TOBACCO,TOBACCO MANUFACT	1	No Quantity							81129			0
S3	2016	2016	2016	2	0	2	Export	300	Greece	GRC	642	Romania	ROU								12	TOBACCO,TOBACCO MANUFACT	1	No Quantity							4877648			0
S3	2016	2016	2016	2	0	2	Export	300	Greece	GRC	643	Russian Federation	RUS								12	TOBACCO,TOBACCO MANUFACT	1	No Quantity							24382964			0
S3	2016	2016	2016	2	0	2	Export	300	Greece	GRC	682	Saudi Arabia	SAU								12	TOBACCO,TOBACCO MANUFACT	1	No Quantity							3619			0
S3	2016	2016	2016	2	0	2	Export	300	Greece	GRC	686	Senegal	SEN								12	TOBACCO,TOBACCO MANUFACT	1	No Quantity							40032			0
S3	2016	2016	2016	2	0	2	Export	300	Greece	GRC	688	Serbia	SRB								12	TOBACCO,TOBACCO MANUFACT	1	No Quantity							9555934			0
S3	2016	2016	2016	2	0	2	Export	300	Greece	GRC	702	Singapore	SGP								12	TOBACCO,TOBACCO MANUFACT	1	No Quantity							3252858			0
S3	2016	2016	2016	2	0	2	Export	300	Greece	GRC	703	Slovakia	SVK								12	TOBACCO,TOBACCO MANUFACT	1	No Quantity							900486			0
S3	2016	2016	2016	2	0	2	Export	300	Greece	GRC	704	Viet Nam	VNM								12	TOBACCO,TOBACCO MANUFACT	1	No Quantity							508800			0
S3	2016	2016	2016	2	0	2	Export	300	Greece	GRC	705	Slovenia	SVN								12	TOBACCO,TOBACCO MANUFACT	1	No Quantity							358132			0
S3	2016	2016	2016	2	0	2	Export	300	Greece	GRC	724	Spain	ESP								12	TOBACCO,TOBACCO MANUFACT	1	No Quantity							7150954			0
S3	2016	2016	2016	2	0	2	Export	300	Greece	GRC	729	Sudan	SDN								12	TOBACCO,TOBACCO MANUFACT	1	No Quantity							1857			0
S3	2016	2016	2016	2	0	2	Export	300	Greece	GRC	752	Sweden	SWE								12	TOBACCO,TOBACCO MANUFACT	1	No Quantity							26284			0
S3	2016	2016	2016	2	0	2	Export	300	Greece	GRC	757	Switzerland	CHE								12	TOBACCO,TOBACCO MANUFACT	1	No Quantity							404916			0
S3	2016	2016	2016	2	0	2	Export	300	Greece	GRC	768	Togo	TGO								12	TOBACCO,TOBACCO MANUFACT	1	No Quantity							847			0
S3	2016	2016	2016	2	0	2	Export	300	Greece	GRC	784	United Arab Emirates	ARE								12	TOBACCO,TOBACCO MANUFACT	1	No Quantity							1341311			0
S3	2016	2016	2016	2	0	2	Export	300	Greece	GRC	788	Tunisia	TUN								12	TOBACCO,TOBACCO MANUFACT	1	No Quantity							5374922			0
S3	2016	2016	2016	2	0	2	Export	300	Greece	GRC	792	Turkey	TUR								12	TOBACCO,TOBACCO MANUFACT	1	No Quantity							8448693			0
S3	2016	2016	2016	2	0	2	Export	300	Greece	GRC	804	Ukraine	UKR								12	TOBACCO,TOBACCO MANUFACT	1	No Quantity							7730335			0
S3	2016	2016	2016	2	0	2	Export	300	Greece	GRC	807	North Macedonia	MKD								12	TOBACCO,TOBACCO MANUFACT	1	No Quantity							577809			0
S3	2016	2016	2016	2	0	2	Export	300	Greece	GRC	818	Egypt	EGY								12	TOBACCO,TOBACCO MANUFACT	1	No Quantity							15994670			0
S3	2016	2016	2016	2	0	2	Export	300	Greece	GRC	826	United Kingdom	GBR								12	TOBACCO,TOBACCO MANUFACT	1	No Quantity							161432			0
S3	2016	2016	2016	2	0	2	Export	300	Greece	GRC	834	United Rep. of Tanzania	TZA								12	TOBACCO,TOBACCO MANUFACT	1	No Quantity							37858			0
S3	2016	2016	2016	2	0	2	Export	300	Greece	GRC	837	Bunkers									12	TOBACCO,TOBACCO MANUFACT	1	No Quantity							80400			0
S3	2016	2016	2016	2	0	2	Export	300	Greece	GRC	839	Special Categories									12	TOBACCO,TOBACCO MANUFACT	1	No Quantity							1581			0
S3	2016	2016	2016	2	0	2	Export	300	Greece	GRC	842	USA	USA								12	TOBACCO,TOBACCO MANUFACT	1	No Quantity							18923060			0
S3	2016	2016	2016	2	0	2	Export	300	Greece	GRC	854	Burkina Faso	BFA								12	TOBACCO,TOBACCO MANUFACT	1	No Quantity							3483376			0
S3	2016	2016	2016	2	0	2	Export	300	Greece	GRC	858	Uruguay	URY								12	TOBACCO,TOBACCO MANUFACT	1	No Quantity							3604658			0
S3	2016	2016	2016	2	0	2	Export	300	Greece	GRC	860	Uzbekistan	UZB								12	TOBACCO,TOBACCO MANUFACT	1	No Quantity							982			0
S3	2016	2016	2016	2	0	2	Export	300	Greece	GRC	862	Venezuela	VEN								12	TOBACCO,TOBACCO MANUFACT	1	No Quantity							73			0
S3	2016	2016	2016	2	0	2	Export	300	Greece	GRC	0	World	WLD								21	HIDES,SKINS,FURSKINS,RAW	1	No Quantity							75960007			0
S3	2016	2016	2016	2	0	2	Export	300	Greece	GRC	8	Albania	ALB								21	HIDES,SKINS,FURSKINS,RAW	1	No Quantity							365135			0
S3	2016	2016	2016	2	0	2	Export	300	Greece	GRC	56	Belgium	BEL								21	HIDES,SKINS,FURSKINS,RAW	1	No Quantity							180675			0
S3	2016	2016	2016	2	0	2	Export	300	Greece	GRC	70	Bosnia Herzegovina	BIH								21	HIDES,SKINS,FURSKINS,RAW	1	No Quantity							1503113			0
S3	2016	2016	2016	2	0	2	Export	300	Greece	GRC	100	Bulgaria	BGR								21	HIDES,SKINS,FURSKINS,RAW	1	No Quantity							160271			0
S3	2016	2016	2016	2	0	2	Export	300	Greece	GRC	116	Cambodia	KHM								21	HIDES,SKINS,FURSKINS,RAW	1	No Quantity							123615			0
S3	2016	2016	2016	2	0	2	Export	300	Greece	GRC	156	China	CHN								21	HIDES,SKINS,FURSKINS,RAW	1	No Quantity							322036			0
S3	2016	2016	2016	2	0	2	Export	300	Greece	GRC	191	Croatia	HRV								21	HIDES,SKINS,FURSKINS,RAW	1	No Quantity							267304			0
S3	2016	2016	2016	2	0	2	Export	300	Greece	GRC	196	Cyprus	CYP								21	HIDES,SKINS,FURSKINS,RAW	1	No Quantity							10729			0
S3	2016	2016	2016	2	0	2	Export	300	Greece	GRC	203	Czechia	CZE								21	HIDES,SKINS,FURSKINS,RAW	1	No Quantity							65439			0
S3	2016	2016	2016	2	0	2	Export	300	Greece	GRC	208	Denmark	DNK								21	HIDES,SKINS,FURSKINS,RAW	1	No Quantity							34393341			0
S3	2016	2016	2016	2	0	2	Export	300	Greece	GRC	246	Finland	FIN								21	HIDES,SKINS,FURSKINS,RAW	1	No Quantity							19805187			0
S3	2016	2016	2016	2	0	2	Export	300	Greece	GRC	251	France	FRA								21	HIDES,SKINS,FURSKINS,RAW	1	No Quantity							35056			0
S3	2016	2016	2016	2	0	2	Export	300	Greece	GRC	276	Germany	DEU								21	HIDES,SKINS,FURSKINS,RAW	1	No Quantity							69078			0
S3	2016	2016	2016	2	0	2	Export	300	Greece	GRC	344	China, Hong Kong SAR	HKG								21	HIDES,SKINS,FURSKINS,RAW	1	No Quantity							116045			0
S3	2016	2016	2016	2	0	2	Export	300	Greece	GRC	348	Hungary	HUN								21	HIDES,SKINS,FURSKINS,RAW	1	No Quantity							7737			0
S3	2016	2016	2016	2	0	2	Export	300	Greece	GRC	381	Italy	ITA								21	HIDES,SKINS,FURSKINS,RAW	1	No Quantity							6390956			0
S3	2016	2016	2016	2	0	2	Export	300	Greece	GRC	400	Jordan	JOR								21	HIDES,SKINS,FURSKINS,RAW	1	No Quantity							16127			0
S3	2016	2016	2016	2	0	2	Export	300	Greece	GRC	586	Pakistan	PAK								21	HIDES,SKINS,FURSKINS,RAW	1	No Quantity							55331			0
S3	2016	2016	2016	2	0	2	Export	300	Greece	GRC	616	Poland	POL								21	HIDES,SKINS,FURSKINS,RAW	1	No Quantity							378960			0
S3	2016	2016	2016	2	0	2	Export	300	Greece	GRC	642	Romania	ROU								21	HIDES,SKINS,FURSKINS,RAW	1	No Quantity							1015858			0
S3	2016	2016	2016	2	0	2	Export	300	Greece	GRC	688	Serbia	SRB								21	HIDES,SKINS,FURSKINS,RAW	1	No Quantity							2378316			0
S3	2016	2016	2016	2	0	2	Export	300	Greece	GRC	699	India	IND								21	HIDES,SKINS,FURSKINS,RAW	1	No Quantity							81991			0
S3	2016	2016	2016	2	0	2	Export	300	Greece	GRC	724	Spain	ESP								21	HIDES,SKINS,FURSKINS,RAW	1	No Quantity							5829519			0
S3	2016	2016	2016	2	0	2	Export	300	Greece	GRC	752	Sweden	SWE								21	HIDES,SKINS,FURSKINS,RAW	1	No Quantity							1060			0
S3	2016	2016	2016	2	0	2	Export	300	Greece	GRC	764	Thailand	THA								21	HIDES,SKINS,FURSKINS,RAW	1	No Quantity							185673			0
S3	2016	2016	2016	2	0	2	Export	300	Greece	GRC	788	Tunisia	TUN								21	HIDES,SKINS,FURSKINS,RAW	1	No Quantity							19587			0
S3	2016	2016	2016	2	0	2	Export	300	Greece	GRC	792	Turkey	TUR								21	HIDES,SKINS,FURSKINS,RAW	1	No Quantity							2181869			0
S3	2016	2016	2016	2	0	2	Export	296	Kiribati	KIR	0	World	WLD								22	OIL SEED,OLEAGINUS FRUIT	1	No Quantity							1007243			0
S3	2016	2016	2016	2	0	2	Export	296	Kiribati	KIR	242	Fiji	FJI								22	OIL SEED,OLEAGINUS FRUIT	1	No Quantity							235022			0
S3	2016	2016	2016	2	0	2	Export	296	Kiribati	KIR	458	Malaysia	MYS								22	OIL SEED,OLEAGINUS FRUIT	1	No Quantity							772221			0
S3	2016	2016	2016	2	0	2	Export	300	Greece	GRC	0	World	WLD								22	OIL SEED,OLEAGINUS FRUIT	1	No Quantity							89509071			0
S3	2016	2016	2016	2	0	2	Export	300	Greece	GRC	8	Albania	ALB								22	OIL SEED,OLEAGINUS FRUIT	1	No Quantity							233379			0
S3	2016	2016	2016	2	0	2	Export	300	Greece	GRC	31	Azerbaijan	AZE								22	OIL SEED,OLEAGINUS FRUIT	1	No Quantity							27			0
S3	2016	2016	2016	2	0	2	Export	300	Greece	GRC	36	Australia	AUS								22	OIL SEED,OLEAGINUS FRUIT	1	No Quantity							231990			0
S3	2016	2016	2016	2	0	2	Export	300	Greece	GRC	40	Austria	AUT								22	OIL SEED,OLEAGINUS FRUIT	1	No Quantity							6903			0
S3	2016	2016	2016	2	0	2	Export	300	Greece	GRC	56	Belgium	BEL								22	OIL SEED,OLEAGINUS FRUIT	1	No Quantity							276031			0
S3	2016	2016	2016	2	0	2	Export	300	Greece	GRC	100	Bulgaria	BGR								22	OIL SEED,OLEAGINUS FRUIT	1	No Quantity							6107064			0
S3	2016	2016	2016	2	0	2	Export	300	Greece	GRC	124	Canada	CAN								22	OIL SEED,OLEAGINUS FRUIT	1	No Quantity							243427			0
S3	2016	2016	2016	2	0	2	Export	300	Greece	GRC	156	China	CHN								22	OIL SEED,OLEAGINUS FRUIT	1	No Quantity							94960			0
S3	2016	2016	2016	2	0	2	Export	300	Greece	GRC	188	Costa Rica	CRI								22	OIL SEED,OLEAGINUS FRUIT	1	No Quantity							21517			0
S3	2016	2016	2016	2	0	2	Export	300	Greece	GRC	191	Croatia	HRV								22	OIL SEED,OLEAGINUS FRUIT	1	No Quantity							28387			0
S3	2016	2016	2016	2	0	2	Export	300	Greece	GRC	196	Cyprus	CYP								22	OIL SEED,OLEAGINUS FRUIT	1	No Quantity							1999054			0
S3	2016	2016	2016	2	0	2	Export	300	Greece	GRC	203	Czechia	CZE								22	OIL SEED,OLEAGINUS FRUIT	1	No Quantity							567852			0
S3	2016	2016	2016	2	0	2	Export	300	Greece	GRC	208	Denmark	DNK								22	OIL SEED,OLEAGINUS FRUIT	1	No Quantity							1063			0
S3	2016	2016	2016	2	0	2	Export	300	Greece	GRC	231	Ethiopia	ETH								22	OIL SEED,OLEAGINUS FRUIT	1	No Quantity							3787			0
S3	2016	2016	2016	2	0	2	Export	300	Greece	GRC	233	Estonia	EST								22	OIL SEED,OLEAGINUS FRUIT	1	No Quantity							17998			0
S3	2016	2016	2016	2	0	2	Export	300	Greece	GRC	246	Finland	FIN								22	OIL SEED,OLEAGINUS FRUIT	1	No Quantity							321698			0
S3	2016	2016	2016	2	0	2	Export	300	Greece	GRC	251	France	FRA								22	OIL SEED,OLEAGINUS FRUIT	1	No Quantity							884249			0
S3	2016	2016	2016	2	0	2	Export	300	Greece	GRC	276	Germany	DEU								22	OIL SEED,OLEAGINUS FRUIT	1	No Quantity							4151691			0
S3	2016	2016	2016	2	0	2	Export	300	Greece	GRC	344	China, Hong Kong SAR	HKG								22	OIL SEED,OLEAGINUS FRUIT	1	No Quantity							4599			0
S3	2016	2016	2016	2	0	2	Export	300	Greece	GRC	348	Hungary	HUN								22	OIL SEED,OLEAGINUS FRUIT	1	No Quantity							453572			0
S3	2016	2016	2016	2	0	2	Export	300	Greece	GRC	360	Indonesia	IDN								22	OIL SEED,OLEAGINUS FRUIT	1	No Quantity							345978			0
S3	2016	2016	2016	2	0	2	Export	300	Greece	GRC	364	Iran	IRN								22	OIL SEED,OLEAGINUS FRUIT	1	No Quantity							143859			0
S3	2016	2016	2016	2	0	2	Export	300	Greece	GRC	372	Ireland	IRL								22	OIL SEED,OLEAGINUS FRUIT	1	No Quantity							7888			0
S3	2016	2016	2016	2	0	2	Export	300	Greece	GRC	381	Italy	ITA								22	OIL SEED,OLEAGINUS FRUIT	1	No Quantity							41711610			0
S3	2016	2016	2016	2	0	2	Export	300	Greece	GRC	392	Japan	JPN								22	OIL SEED,OLEAGINUS FRUIT	1	No Quantity							735540			0
S3	2016	2016	2016	2	0	2	Export	300	Greece	GRC	400	Jordan	JOR								22	OIL SEED,OLEAGINUS FRUIT	1	No Quantity							131498			0
S3	2016	2016	2016	2	0	2	Export	300	Greece	GRC	410	Rep. of Korea	KOR								22	OIL SEED,OLEAGINUS FRUIT	1	No Quantity							336902			0
S3	2016	2016	2016	2	0	2	Export	300	Greece	GRC	414	Kuwait	KWT								22	OIL SEED,OLEAGINUS FRUIT	1	No Quantity							11948			0
S3	2016	2016	2016	2	0	2	Export	300	Greece	GRC	422	Lebanon	LBN								22	OIL SEED,OLEAGINUS FRUIT	1	No Quantity							512005			0
S3	2016	2016	2016	2	0	2	Export	300	Greece	GRC	428	Latvia	LVA								22	OIL SEED,OLEAGINUS FRUIT	1	No Quantity							4699			0
S3	2016	2016	2016	2	0	2	Export	300	Greece	GRC	434	Libya	LBY								22	OIL SEED,OLEAGINUS FRUIT	1	No Quantity							77182			0
S3	2016	2016	2016	2	0	2	Export	300	Greece	GRC	470	Malta	MLT								22	OIL SEED,OLEAGINUS FRUIT	1	No Quantity							59698			0
S3	2016	2016	2016	2	0	2	Export	300	Greece	GRC	504	Morocco	MAR								22	OIL SEED,OLEAGINUS FRUIT	1	No Quantity							96295			0
S3	2016	2016	2016	2	0	2	Export	300	Greece	GRC	528	Netherlands	NLD								22	OIL SEED,OLEAGINUS FRUIT	1	No Quantity							150038			0
S3	2016	2016	2016	2	0	2	Export	300	Greece	GRC	554	New Zealand	NZL								22	OIL SEED,OLEAGINUS FRUIT	1	No Quantity							73			0
S3	2016	2016	2016	2	0	2	Export	300	Greece	GRC	579	Norway	NOR								22	OIL SEED,OLEAGINUS FRUIT	1	No Quantity							5560			0
S3	2016	2016	2016	2	0	2	Export	300	Greece	GRC	616	Poland	POL								22	OIL SEED,OLEAGINUS FRUIT	1	No Quantity							2362013			0
S3	2016	2016	2016	2	0	2	Export	300	Greece	GRC	620	Portugal	PRT								22	OIL SEED,OLEAGINUS FRUIT	1	No Quantity							5628			0
S3	2016	2016	2016	2	0	2	Export	300	Greece	GRC	634	Qatar	QAT								22	OIL SEED,OLEAGINUS FRUIT	1	No Quantity							10507			0
S3	2016	2016	2016	2	0	2	Export	300	Greece	GRC	642	Romania	ROU								22	OIL SEED,OLEAGINUS FRUIT	1	No Quantity							460271			0
S3	2016	2016	2016	2	0	2	Export	300	Greece	GRC	643	Russian Federation	RUS								22	OIL SEED,OLEAGINUS FRUIT	1	No Quantity							2841			0
S3	2016	2016	2016	2	0	2	Export	300	Greece	GRC	682	Saudi Arabia	SAU								22	OIL SEED,OLEAGINUS FRUIT	1	No Quantity							10047687			0
S3	2016	2016	2016	2	0	2	Export	300	Greece	GRC	688	Serbia	SRB								22	OIL SEED,OLEAGINUS FRUIT	1	No Quantity							54439			0
S3	2016	2016	2016	2	0	2	Export	300	Greece	GRC	702	Singapore	SGP								22	OIL SEED,OLEAGINUS FRUIT	1	No Quantity							44858			0
S3	2016	2016	2016	2	0	2	Export	300	Greece	GRC	703	Slovakia	SVK								22	OIL SEED,OLEAGINUS FRUIT	1	No Quantity							429234			0
S3	2016	2016	2016	2	0	2	Export	300	Greece	GRC	705	Slovenia	SVN								22	OIL SEED,OLEAGINUS FRUIT	1	No Quantity							8043			0
S3	2016	2016	2016	2	0	2	Export	300	Greece	GRC	710	South Africa	ZAF								22	OIL SEED,OLEAGINUS FRUIT	1	No Quantity							3588			0
S3	2016	2016	2016	2	0	2	Export	300	Greece	GRC	724	Spain	ESP								22	OIL SEED,OLEAGINUS FRUIT	1	No Quantity							5554200			0
S3	2016	2016	2016	2	0	2	Export	300	Greece	GRC	752	Sweden	SWE								22	OIL SEED,OLEAGINUS FRUIT	1	No Quantity							108763			0
S3	2016	2016	2016	2	0	2	Export	300	Greece	GRC	757	Switzerland	CHE								22	OIL SEED,OLEAGINUS FRUIT	1	No Quantity							36842			0
S3	2016	2016	2016	2	0	2	Export	300	Greece	GRC	784	United Arab Emirates	ARE								22	OIL SEED,OLEAGINUS FRUIT	1	No Quantity							1893938			0
S3	2016	2016	2016	2	0	2	Export	300	Greece	GRC	792	Turkey	TUR								22	OIL SEED,OLEAGINUS FRUIT	1	No Quantity							217336			0
S3	2016	2016	2016	2	0	2	Export	300	Greece	GRC	807	North Macedonia	MKD								22	OIL SEED,OLEAGINUS FRUIT	1	No Quantity							275859			0
S3	2016	2016	2016	2	0	2	Export	300	Greece	GRC	826	United Kingdom	GBR								22	OIL SEED,OLEAGINUS FRUIT	1	No Quantity							7021567			0
S3	2016	2016	2016	2	0	2	Export	300	Greece	GRC	842	USA	USA								22	OIL SEED,OLEAGINUS FRUIT	1	No Quantity							991438			0
S3	2016	2016	2016	2	0	2	Export	300	Greece	GRC	0	World	WLD								23	CRUDE RUBBER	1	No Quantity							1285650			0
S3	2016	2016	2016	2	0	2	Export	300	Greece	GRC	8	Albania	ALB								23	CRUDE RUBBER	1	No Quantity							54892			0
S3	2016	2016	2016	2	0	2	Export	300	Greece	GRC	36	Australia	AUS								23	CRUDE RUBBER	1	No Quantity							1367			0
S3	2016	2016	2016	2	0	2	Export	300	Greece	GRC	56	Belgium	BEL								23	CRUDE RUBBER	1	No Quantity							42			0
S3	2016	2016	2016	2	0	2	Export	300	Greece	GRC	100	Bulgaria	BGR								23	CRUDE RUBBER	1	No Quantity							35620			0
S3	2016	2016	2016	2	0	2	Export	300	Greece	GRC	196	Cyprus	CYP								23	CRUDE RUBBER	1	No Quantity							167637			0
S3	2016	2016	2016	2	0	2	Export	300	Greece	GRC	251	France	FRA								23	CRUDE RUBBER	1	No Quantity							3544			0
S3	2016	2016	2016	2	0	2	Export	300	Greece	GRC	268	Georgia	GEO								23	CRUDE RUBBER	1	No Quantity							3386			0
S3	2016	2016	2016	2	0	2	Export	300	Greece	GRC	276	Germany	DEU								23	CRUDE RUBBER	1	No Quantity							345987			0
S3	2016	2016	2016	2	0	2	Export	300	Greece	GRC	348	Hungary	HUN								23	CRUDE RUBBER	1	No Quantity							190309			0
S3	2016	2016	2016	2	0	2	Export	300	Greece	GRC	376	Israel	ISR								23	CRUDE RUBBER	1	No Quantity							29956			0
S3	2016	2016	2016	2	0	2	Export	300	Greece	GRC	381	Italy	ITA								23	CRUDE RUBBER	1	No Quantity							852			0
S3	2016	2016	2016	2	0	2	Export	300	Greece	GRC	400	Jordan	JOR								23	CRUDE RUBBER	1	No Quantity							46304			0
S3	2016	2016	2016	2	0	2	Export	300	Greece	GRC	470	Malta	MLT								23	CRUDE RUBBER	1	No Quantity							104862			0
S3	2016	2016	2016	2	0	2	Export	300	Greece	GRC	499	Montenegro	MNE								23	CRUDE RUBBER	1	No Quantity							4880			0
S3	2016	2016	2016	2	0	2	Export	300	Greece	GRC	504	Morocco	MAR								23	CRUDE RUBBER	1	No Quantity							3079			0
S3	2016	2016	2016	2	0	2	Export	300	Greece	GRC	586	Pakistan	PAK								23	CRUDE RUBBER	1	No Quantity							5739			0
S3	2016	2016	2016	2	0	2	Export	300	Greece	GRC	616	Poland	POL								23	CRUDE RUBBER	1	No Quantity							2359			0
S3	2016	2016	2016	2	0	2	Export	300	Greece	GRC	634	Qatar	QAT								23	CRUDE RUBBER	1	No Quantity							24102			0
S3	2016	2016	2016	2	0	2	Export	300	Greece	GRC	642	Romania	ROU								23	CRUDE RUBBER	1	No Quantity							56467			0
S3	2016	2016	2016	2	0	2	Export	300	Greece	GRC	688	Serbia	SRB								23	CRUDE RUBBER	1	No Quantity							49412			0
S3	2016	2016	2016	2	0	2	Export	300	Greece	GRC	699	India	IND								23	CRUDE RUBBER	1	No Quantity							9540			0
S3	2016	2016	2016	2	0	2	Export	300	Greece	GRC	724	Spain	ESP								23	CRUDE RUBBER	1	No Quantity							216			0
S3	2016	2016	2016	2	0	2	Export	300	Greece	GRC	788	Tunisia	TUN								23	CRUDE RUBBER	1	No Quantity							1058			0
S3	2016	2016	2016	2	0	2	Export	300	Greece	GRC	792	Turkey	TUR								23	CRUDE RUBBER	1	No Quantity							61186			0
S3	2016	2016	2016	2	0	2	Export	300	Greece	GRC	800	Uganda	UGA								23	CRUDE RUBBER	1	No Quantity							319			0
S3	2016	2016	2016	2	0	2	Export	300	Greece	GRC	807	North Macedonia	MKD								23	CRUDE RUBBER	1	No Quantity							28622			0
S3	2016	2016	2016	2	0	2	Export	300	Greece	GRC	826	United Kingdom	GBR								23	CRUDE RUBBER	1	No Quantity							53912			0
S3	2016	2016	2016	2	0	2	Export	300	Greece	GRC	0	World	WLD								24	CORK AND WOOD	1	No Quantity							6959181			0
S3	2016	2016	2016	2	0	2	Export	300	Greece	GRC	8	Albania	ALB								24	CORK AND WOOD	1	No Quantity							1220801			0
S3	2016	2016	2016	2	0	2	Export	300	Greece	GRC	12	Algeria	DZA								24	CORK AND WOOD	1	No Quantity							147436			0
S3	2016	2016	2016	2	0	2	Export	300	Greece	GRC	36	Australia	AUS								24	CORK AND WOOD	1	No Quantity							107215			0
S3	2016	2016	2016	2	0	2	Export	300	Greece	GRC	40	Austria	AUT								24	CORK AND WOOD	1	No Quantity							4247			0
S3	2016	2016	2016	2	0	2	Export	300	Greece	GRC	56	Belgium	BEL								24	CORK AND WOOD	1	No Quantity							44			0
S3	2016	2016	2016	2	0	2	Export	300	Greece	GRC	100	Bulgaria	BGR								24	CORK AND WOOD	1	No Quantity							1495482			0
S3	2016	2016	2016	2	0	2	Export	300	Greece	GRC	124	Canada	CAN								24	CORK AND WOOD	1	No Quantity							7083			0
S3	2016	2016	2016	2	0	2	Export	300	Greece	GRC	136	Cayman Isds	CYM								24	CORK AND WOOD	1	No Quantity							19476			0
S3	2016	2016	2016	2	0	2	Export	300	Greece	GRC	196	Cyprus	CYP								24	CORK AND WOOD	1	No Quantity							859216			0
S3	2016	2016	2016	2	0	2	Export	300	Greece	GRC	203	Czechia	CZE								24	CORK AND WOOD	1	No Quantity							766			0
S3	2016	2016	2016	2	0	2	Export	300	Greece	GRC	208	Denmark	DNK								24	CORK AND WOOD	1	No Quantity							4896			0
S3	2016	2016	2016	2	0	2	Export	300	Greece	GRC	251	France	FRA								24	CORK AND WOOD	1	No Quantity							16682			0
S3	2016	2016	2016	2	0	2	Export	300	Greece	GRC	276	Germany	DEU								24	CORK AND WOOD	1	No Quantity							270856			0
S3	2016	2016	2016	2	0	2	Export	300	Greece	GRC	348	Hungary	HUN								24	CORK AND WOOD	1	No Quantity							94			0
S3	2016	2016	2016	2	0	2	Export	300	Greece	GRC	376	Israel	ISR								24	CORK AND WOOD	1	No Quantity							102908			0
S3	2016	2016	2016	2	0	2	Export	300	Greece	GRC	381	Italy	ITA								24	CORK AND WOOD	1	No Quantity							372628			0
S3	2016	2016	2016	2	0	2	Export	300	Greece	GRC	400	Jordan	JOR								24	CORK AND WOOD	1	No Quantity							32700			0
S3	2016	2016	2016	2	0	2	Export	300	Greece	GRC	410	Rep. of Korea	KOR								24	CORK AND WOOD	1	No Quantity							34759			0
S3	2016	2016	2016	2	0	2	Export	300	Greece	GRC	414	Kuwait	KWT								24	CORK AND WOOD	1	No Quantity							24259			0
S3	2016	2016	2016	2	0	2	Export	300	Greece	GRC	422	Lebanon	LBN								24	CORK AND WOOD	1	No Quantity							126411			0
S3	2016	2016	2016	2	0	2	Export	300	Greece	GRC	430	Liberia	LBR								24	CORK AND WOOD	1	No Quantity							1494			0
S3	2016	2016	2016	2	0	2	Export	300	Greece	GRC	434	Libya	LBY								24	CORK AND WOOD	1	No Quantity							56361			0
S3	2016	2016	2016	2	0	2	Export	300	Greece	GRC	470	Malta	MLT								24	CORK AND WOOD	1	No Quantity							201920			0
S3	2016	2016	2016	2	0	2	Export	300	Greece	GRC	504	Morocco	MAR								24	CORK AND WOOD	1	No Quantity							95386			0
S3	2016	2016	2016	2	0	2	Export	300	Greece	GRC	528	Netherlands	NLD								24	CORK AND WOOD	1	No Quantity							20544			0
S3	2016	2016	2016	2	0	2	Export	300	Greece	GRC	584	Marshall Isds	MHL								24	CORK AND WOOD	1	No Quantity							6331			0
S3	2016	2016	2016	2	0	2	Export	300	Greece	GRC	591	Panama	PAN								24	CORK AND WOOD	1	No Quantity							221			0
S3	2016	2016	2016	2	0	2	Export	300	Greece	GRC	616	Poland	POL								24	CORK AND WOOD	1	No Quantity							725			0
S3	2016	2016	2016	2	0	2	Export	300	Greece	GRC	634	Qatar	QAT								24	CORK AND WOOD	1	No Quantity							5271			0
S3	2016	2016	2016	2	0	2	Export	300	Greece	GRC	642	Romania	ROU								24	CORK AND WOOD	1	No Quantity							455482			0
S3	2016	2016	2016	2	0	2	Export	300	Greece	GRC	688	Serbia	SRB								24	CORK AND WOOD	1	No Quantity							37820			0
S3	2016	2016	2016	2	0	2	Export	300	Greece	GRC	703	Slovakia	SVK								24	CORK AND WOOD	1	No Quantity							22204			0
S3	2016	2016	2016	2	0	2	Export	300	Greece	GRC	704	Viet Nam	VNM								24	CORK AND WOOD	1	No Quantity							399857			0
S3	2016	2016	2016	2	0	2	Export	300	Greece	GRC	724	Spain	ESP								24	CORK AND WOOD	1	No Quantity							88240			0
S3	2016	2016	2016	2	0	2	Export	300	Greece	GRC	752	Sweden	SWE								24	CORK AND WOOD	1	No Quantity							39			0
S3	2016	2016	2016	2	0	2	Export	300	Greece	GRC	784	United Arab Emirates	ARE								24	CORK AND WOOD	1	No Quantity							64128			0
S3	2016	2016	2016	2	0	2	Export	300	Greece	GRC	792	Turkey	TUR								24	CORK AND WOOD	1	No Quantity							219467			0
S3	2016	2016	2016	2	0	2	Export	300	Greece	GRC	807	North Macedonia	MKD								24	CORK AND WOOD	1	No Quantity							378595			0
S3	2016	2016	2016	2	0	2	Export	300	Greece	GRC	818	Egypt	EGY								24	CORK AND WOOD	1	No Quantity							3572			0
S3	2016	2016	2016	2	0	2	Export	300	Greece	GRC	826	United Kingdom	GBR								24	CORK AND WOOD	1	No Quantity							50353			0
S3	2016	2016	2016	2	0	2	Export	300	Greece	GRC	842	USA	USA								24	CORK AND WOOD	1	No Quantity							3212			0
S3	2016	2016	2016	2	0	2	Export	296	Kiribati	KIR	0	World	WLD								25	PULP AND WASTE PAPER	1	No Quantity							20558			0
S3	2016	2016	2016	2	0	2	Export	296	Kiribati	KIR	242	Fiji	FJI								25	PULP AND WASTE PAPER	1	No Quantity							20455			0
S3	2016	2016	2016	2	0	2	Export	296	Kiribati	KIR	554	New Zealand	NZL								25	PULP AND WASTE PAPER	1	No Quantity							103			0
S3	2016	2016	2016	2	0	2	Export	300	Greece	GRC	0	World	WLD								25	PULP AND WASTE PAPER	1	No Quantity							49133905			0
S3	2016	2016	2016	2	0	2	Export	300	Greece	GRC	8	Albania	ALB								25	PULP AND WASTE PAPER	1	No Quantity							2428			0
S3	2016	2016	2016	2	0	2	Export	300	Greece	GRC	40	Austria	AUT								25	PULP AND WASTE PAPER	1	No Quantity							116			0
S3	2016	2016	2016	2	0	2	Export	300	Greece	GRC	50	Bangladesh	BGD								25	PULP AND WASTE PAPER	1	No Quantity							111998			0
S3	2016	2016	2016	2	0	2	Export	300	Greece	GRC	56	Belgium	BEL								25	PULP AND WASTE PAPER	1	No Quantity							4935			0
S3	2016	2016	2016	2	0	2	Export	300	Greece	GRC	100	Bulgaria	BGR								25	PULP AND WASTE PAPER	1	No Quantity							1377197			0
S3	2016	2016	2016	2	0	2	Export	300	Greece	GRC	156	China	CHN								25	PULP AND WASTE PAPER	1	No Quantity							23965416			0
S3	2016	2016	2016	2	0	2	Export	300	Greece	GRC	191	Croatia	HRV								25	PULP AND WASTE PAPER	1	No Quantity							15217			0
S3	2016	2016	2016	2	0	2	Export	300	Greece	GRC	196	Cyprus	CYP								25	PULP AND WASTE PAPER	1	No Quantity							254712			0
S3	2016	2016	2016	2	0	2	Export	300	Greece	GRC	246	Finland	FIN								25	PULP AND WASTE PAPER	1	No Quantity							75193			0
S3	2016	2016	2016	2	0	2	Export	300	Greece	GRC	251	France	FRA								25	PULP AND WASTE PAPER	1	No Quantity							15622			0
S3	2016	2016	2016	2	0	2	Export	300	Greece	GRC	276	Germany	DEU								25	PULP AND WASTE PAPER	1	No Quantity							2176			0
S3	2016	2016	2016	2	0	2	Export	300	Greece	GRC	344	China, Hong Kong SAR	HKG								25	PULP AND WASTE PAPER	1	No Quantity							56932			0
S3	2016	2016	2016	2	0	2	Export	300	Greece	GRC	348	Hungary	HUN								25	PULP AND WASTE PAPER	1	No Quantity							8816			0
S3	2016	2016	2016	2	0	2	Export	300	Greece	GRC	360	Indonesia	IDN								25	PULP AND WASTE PAPER	1	No Quantity							3957131			0
S3	2016	2016	2016	2	0	2	Export	300	Greece	GRC	381	Italy	ITA								25	PULP AND WASTE PAPER	1	No Quantity							1503435			0
S3	2016	2016	2016	2	0	2	Export	300	Greece	GRC	410	Rep. of Korea	KOR								25	PULP AND WASTE PAPER	1	No Quantity							778850			0
S3	2016	2016	2016	2	0	2	Export	300	Greece	GRC	428	Latvia	LVA								25	PULP AND WASTE PAPER	1	No Quantity							5871			0
S3	2016	2016	2016	2	0	2	Export	300	Greece	GRC	458	Malaysia	MYS								25	PULP AND WASTE PAPER	1	No Quantity							490810			0
S3	2016	2016	2016	2	0	2	Export	300	Greece	GRC	470	Malta	MLT								25	PULP AND WASTE PAPER	1	No Quantity							17912			0
S3	2016	2016	2016	2	0	2	Export	300	Greece	GRC	490	Other Asia, nes									25	PULP AND WASTE PAPER	1	No Quantity							76866			0
S3	2016	2016	2016	2	0	2	Export	300	Greece	GRC	528	Netherlands	NLD								25	PULP AND WASTE PAPER	1	No Quantity							2284286			0
S3	2016	2016	2016	2	0	2	Export	300	Greece	GRC	586	Pakistan	PAK								25	PULP AND WASTE PAPER	1	No Quantity							15450			0
S3	2016	2016	2016	2	0	2	Export	300	Greece	GRC	616	Poland	POL								25	PULP AND WASTE PAPER	1	No Quantity							199779			0
S3	2016	2016	2016	2	0	2	Export	300	Greece	GRC	642	Romania	ROU								25	PULP AND WASTE PAPER	1	No Quantity							678438			0
S3	2016	2016	2016	2	0	2	Export	300	Greece	GRC	699	India	IND								25	PULP AND WASTE PAPER	1	No Quantity							1043507			0
S3	2016	2016	2016	2	0	2	Export	300	Greece	GRC	702	Singapore	SGP								25	PULP AND WASTE PAPER	1	No Quantity							69574			0
S3	2016	2016	2016	2	0	2	Export	300	Greece	GRC	703	Slovakia	SVK								25	PULP AND WASTE PAPER	1	No Quantity							5533			0
S3	2016	2016	2016	2	0	2	Export	300	Greece	GRC	704	Viet Nam	VNM								25	PULP AND WASTE PAPER	1	No Quantity							1992174			0
S3	2016	2016	2016	2	0	2	Export	300	Greece	GRC	705	Slovenia	SVN								25	PULP AND WASTE PAPER	1	No Quantity							72562			0
S3	2016	2016	2016	2	0	2	Export	300	Greece	GRC	724	Spain	ESP								25	PULP AND WASTE PAPER	1	No Quantity							326148			0
S3	2016	2016	2016	2	0	2	Export	300	Greece	GRC	764	Thailand	THA								25	PULP AND WASTE PAPER	1	No Quantity							367408			0
S3	2016	2016	2016	2	0	2	Export	300	Greece	GRC	784	United Arab Emirates	ARE								25	PULP AND WASTE PAPER	1	No Quantity							8265			0
S3	2016	2016	2016	2	0	2	Export	300	Greece	GRC	792	Turkey	TUR								25	PULP AND WASTE PAPER	1	No Quantity							9330886			0
S3	2016	2016	2016	2	0	2	Export	300	Greece	GRC	804	Ukraine	UKR								25	PULP AND WASTE PAPER	1	No Quantity							5159			0
S3	2016	2016	2016	2	0	2	Export	300	Greece	GRC	807	North Macedonia	MKD								25	PULP AND WASTE PAPER	1	No Quantity							13102			0
S3	2016	2016	2016	2	0	2	Export	300	Greece	GRC	826	United Kingdom	GBR								25	PULP AND WASTE PAPER	1	No Quantity							2			0
S3	2016	2016	2016	2	0	2	Export	296	Kiribati	KIR	0	World	WLD								26	TEXTILE FIBRES	1	No Quantity							34			0
S3	2016	2016	2016	2	0	2	Export	296	Kiribati	KIR	344	China, Hong Kong SAR	HKG								26	TEXTILE FIBRES	1	No Quantity							34			0
S3	2016	2016	2016	2	0	2	Export	300	Greece	GRC	0	World	WLD								26	TEXTILE FIBRES	1	No Quantity							360050871			0
S3	2016	2016	2016	2	0	2	Export	300	Greece	GRC	8	Albania	ALB								26	TEXTILE FIBRES	1	No Quantity							71496			0
S3	2016	2016	2016	2	0	2	Export	300	Greece	GRC	12	Algeria	DZA								26	TEXTILE FIBRES	1	No Quantity							25257			0
S3	2016	2016	2016	2	0	2	Export	300	Greece	GRC	24	Angola	AGO								26	TEXTILE FIBRES	1	No Quantity							432			0
S3	2016	2016	2016	2	0	2	Export	300	Greece	GRC	40	Austria	AUT								26	TEXTILE FIBRES	1	No Quantity							319			0
S3	2016	2016	2016	2	0	2	Export	300	Greece	GRC	48	Bahrain	BHR								26	TEXTILE FIBRES	1	No Quantity							296754			0
S3	2016	2016	2016	2	0	2	Export	300	Greece	GRC	50	Bangladesh	BGD								26	TEXTILE FIBRES	1	No Quantity							13447509			0
S3	2016	2016	2016	2	0	2	Export	300	Greece	GRC	56	Belgium	BEL								26	TEXTILE FIBRES	1	No Quantity							210306			0
S3	2016	2016	2016	2	0	2	Export	300	Greece	GRC	70	Bosnia Herzegovina	BIH								26	TEXTILE FIBRES	1	No Quantity							1800999			0
S3	2016	2016	2016	2	0	2	Export	300	Greece	GRC	100	Bulgaria	BGR								26	TEXTILE FIBRES	1	No Quantity							3376337			0
S3	2016	2016	2016	2	0	2	Export	300	Greece	GRC	124	Canada	CAN								26	TEXTILE FIBRES	1	No Quantity							30557			0
S3	2016	2016	2016	2	0	2	Export	300	Greece	GRC	144	Sri Lanka	LKA								26	TEXTILE FIBRES	1	No Quantity							1026751			0
S3	2016	2016	2016	2	0	2	Export	300	Greece	GRC	156	China	CHN								26	TEXTILE FIBRES	1	No Quantity							22562434			0
S3	2016	2016	2016	2	0	2	Export	300	Greece	GRC	178	Congo	COG								26	TEXTILE FIBRES	1	No Quantity							4461			0
S3	2016	2016	2016	2	0	2	Export	300	Greece	GRC	180	Dem. Rep. of the Congo	COD								26	TEXTILE FIBRES	1	No Quantity							42840			0
S3	2016	2016	2016	2	0	2	Export	300	Greece	GRC	188	Costa Rica	CRI								26	TEXTILE FIBRES	1	No Quantity							1			0
S3	2016	2016	2016	2	0	2	Export	300	Greece	GRC	196	Cyprus	CYP								26	TEXTILE FIBRES	1	No Quantity							969771			0
S3	2016	2016	2016	2	0	2	Export	300	Greece	GRC	222	El Salvador	SLV								26	TEXTILE FIBRES	1	No Quantity							392237			0
S3	2016	2016	2016	2	0	2	Export	300	Greece	GRC	251	France	FRA								26	TEXTILE FIBRES	1	No Quantity							186839			0
S3	2016	2016	2016	2	0	2	Export	300	Greece	GRC	268	Georgia	GEO								26	TEXTILE FIBRES	1	No Quantity							1966363			0
S3	2016	2016	2016	2	0	2	Export	300	Greece	GRC	276	Germany	DEU								26	TEXTILE FIBRES	1	No Quantity							5085057			0
S3	2016	2016	2016	2	0	2	Export	300	Greece	GRC	292	Gibraltar	GIB								26	TEXTILE FIBRES	1	No Quantity							581			0
S3	2016	2016	2016	2	0	2	Export	300	Greece	GRC	344	China, Hong Kong SAR	HKG								26	TEXTILE FIBRES	1	No Quantity							933349			0
S3	2016	2016	2016	2	0	2	Export	300	Greece	GRC	348	Hungary	HUN								26	TEXTILE FIBRES	1	No Quantity							4773			0
S3	2016	2016	2016	2	0	2	Export	300	Greece	GRC	360	Indonesia	IDN								26	TEXTILE FIBRES	1	No Quantity							56702623			0
S3	2016	2016	2016	2	0	2	Export	300	Greece	GRC	376	Israel	ISR								26	TEXTILE FIBRES	1	No Quantity							1044			0
S3	2016	2016	2016	2	0	2	Export	300	Greece	GRC	381	Italy	ITA								26	TEXTILE FIBRES	1	No Quantity							5885775			0
S3	2016	2016	2016	2	0	2	Export	300	Greece	GRC	392	Japan	JPN								26	TEXTILE FIBRES	1	No Quantity							7221511			0
S3	2016	2016	2016	2	0	2	Export	300	Greece	GRC	398	Kazakhstan	KAZ								26	TEXTILE FIBRES	1	No Quantity							554			0
S3	2016	2016	2016	2	0	2	Export	300	Greece	GRC	410	Rep. of Korea	KOR								26	TEXTILE FIBRES	1	No Quantity							781900			0
S3	2016	2016	2016	2	0	2	Export	300	Greece	GRC	450	Madagascar	MDG								26	TEXTILE FIBRES	1	No Quantity							22			0
S3	2016	2016	2016	2	0	2	Export	300	Greece	GRC	458	Malaysia	MYS								26	TEXTILE FIBRES	1	No Quantity							1395578			0
S3	2016	2016	2016	2	0	2	Export	300	Greece	GRC	470	Malta	MLT								26	TEXTILE FIBRES	1	No Quantity							9120			0
S3	2016	2016	2016	2	0	2	Export	300	Greece	GRC	490	Other Asia, nes									26	TEXTILE FIBRES	1	No Quantity							2322			0
S3	2016	2016	2016	2	0	2	Export	300	Greece	GRC	528	Netherlands	NLD								26	TEXTILE FIBRES	1	No Quantity							7974			0
S3	2016	2016	2016	2	0	2	Export	300	Greece	GRC	579	Norway	NOR								26	TEXTILE FIBRES	1	No Quantity							1			0
S3	2016	2016	2016	2	0	2	Export	300	Greece	GRC	584	Marshall Isds	MHL								26	TEXTILE FIBRES	1	No Quantity							863			0
S3	2016	2016	2016	2	0	2	Export	300	Greece	GRC	586	Pakistan	PAK								26	TEXTILE FIBRES	1	No Quantity							233073			0
S3	2016	2016	2016	2	0	2	Export	300	Greece	GRC	591	Panama	PAN								26	TEXTILE FIBRES	1	No Quantity							1237			0
S3	2016	2016	2016	2	0	2	Export	300	Greece	GRC	608	Philippines	PHL								26	TEXTILE FIBRES	1	No Quantity							64696			0
S3	2016	2016	2016	2	0	2	Export	300	Greece	GRC	616	Poland	POL								26	TEXTILE FIBRES	1	No Quantity							170295			0
S3	2016	2016	2016	2	0	2	Export	300	Greece	GRC	620	Portugal	PRT								26	TEXTILE FIBRES	1	No Quantity							7606			0
S3	2016	2016	2016	2	0	2	Export	300	Greece	GRC	642	Romania	ROU								26	TEXTILE FIBRES	1	No Quantity							835420			0
S3	2016	2016	2016	2	0	2	Export	300	Greece	GRC	643	Russian Federation	RUS								26	TEXTILE FIBRES	1	No Quantity							5700			0
S3	2016	2016	2016	2	0	2	Export	300	Greece	GRC	688	Serbia	SRB								26	TEXTILE FIBRES	1	No Quantity							1392579			0
S3	2016	2016	2016	2	0	2	Export	300	Greece	GRC	694	Sierra Leone	SLE								26	TEXTILE FIBRES	1	No Quantity							39518			0
S3	2016	2016	2016	2	0	2	Export	300	Greece	GRC	699	India	IND								26	TEXTILE FIBRES	1	No Quantity							17888589			0
S3	2016	2016	2016	2	0	2	Export	300	Greece	GRC	703	Slovakia	SVK								26	TEXTILE FIBRES	1	No Quantity							179			0
S3	2016	2016	2016	2	0	2	Export	300	Greece	GRC	704	Viet Nam	VNM								26	TEXTILE FIBRES	1	No Quantity							24978010			0
S3	2016	2016	2016	2	0	2	Export	300	Greece	GRC	724	Spain	ESP								26	TEXTILE FIBRES	1	No Quantity							413277			0
S3	2016	2016	2016	2	0	2	Export	300	Greece	GRC	752	Sweden	SWE								26	TEXTILE FIBRES	1	No Quantity							402			0
S3	2016	2016	2016	2	0	2	Export	300	Greece	GRC	757	Switzerland	CHE								26	TEXTILE FIBRES	1	No Quantity							1610338			0
S3	2016	2016	2016	2	0	2	Export	300	Greece	GRC	764	Thailand	THA								26	TEXTILE FIBRES	1	No Quantity							3951535			0
S3	2016	2016	2016	2	0	2	Export	300	Greece	GRC	784	United Arab Emirates	ARE								26	TEXTILE FIBRES	1	No Quantity							848035			0
S3	2016	2016	2016	2	0	2	Export	300	Greece	GRC	788	Tunisia	TUN								26	TEXTILE FIBRES	1	No Quantity							4627631			0
S3	2016	2016	2016	2	0	2	Export	300	Greece	GRC	792	Turkey	TUR								26	TEXTILE FIBRES	1	No Quantity							113112597			0
S3	2016	2016	2016	2	0	2	Export	300	Greece	GRC	804	Ukraine	UKR								26	TEXTILE FIBRES	1	No Quantity							39370			0
S3	2016	2016	2016	2	0	2	Export	300	Greece	GRC	807	North Macedonia	MKD								26	TEXTILE FIBRES	1	No Quantity							81277			0
S3	2016	2016	2016	2	0	2	Export	300	Greece	GRC	818	Egypt	EGY								26	TEXTILE FIBRES	1	No Quantity							61334005			0
S3	2016	2016	2016	2	0	2	Export	300	Greece	GRC	826	United Kingdom	GBR								26	TEXTILE FIBRES	1	No Quantity							739655			0
S3	2016	2016	2016	2	0	2	Export	300	Greece	GRC	842	USA	USA								26	TEXTILE FIBRES	1	No Quantity							3229943			0
S3	2016	2016	2016	2	0	2	Export	300	Greece	GRC	858	Uruguay	URY								26	TEXTILE FIBRES	1	No Quantity							1195			0
S3	2016	2016	2016	2	0	2	Export	296	Kiribati	KIR	0	World	WLD								27	CRUDE FERTILIZER,MINERAL	1	No Quantity							4408			0
S3	2016	2016	2016	2	0	2	Export	296	Kiribati	KIR	392	Japan	JPN								27	CRUDE FERTILIZER,MINERAL	1	No Quantity							44			0
S3	2016	2016	2016	2	0	2	Export	296	Kiribati	KIR	500	Montserrat	MSR								27	CRUDE FERTILIZER,MINERAL	1	No Quantity							4364			0
S3	2016	2016	2016	2	0	2	Export	300	Greece	GRC	0	World	WLD								27	CRUDE FERTILIZER,MINERAL	1	No Quantity							295332816			0
S3	2016	2016	2016	2	0	2	Export	300	Greece	GRC	8	Albania	ALB								27	CRUDE FERTILIZER,MINERAL	1	No Quantity							1220698			0
S3	2016	2016	2016	2	0	2	Export	300	Greece	GRC	12	Algeria	DZA								27	CRUDE FERTILIZER,MINERAL	1	No Quantity							7982334			0
S3	2016	2016	2016	2	0	2	Export	300	Greece	GRC	24	Angola	AGO								27	CRUDE FERTILIZER,MINERAL	1	No Quantity							8552			0
S3	2016	2016	2016	2	0	2	Export	300	Greece	GRC	31	Azerbaijan	AZE								27	CRUDE FERTILIZER,MINERAL	1	No Quantity							38299			0
S3	2016	2016	2016	2	0	2	Export	300	Greece	GRC	32	Argentina	ARG								27	CRUDE FERTILIZER,MINERAL	1	No Quantity							65525			0
S3	2016	2016	2016	2	0	2	Export	300	Greece	GRC	36	Australia	AUS								27	CRUDE FERTILIZER,MINERAL	1	No Quantity							215059			0
S3	2016	2016	2016	2	0	2	Export	300	Greece	GRC	40	Austria	AUT								27	CRUDE FERTILIZER,MINERAL	1	No Quantity							1324921			0
S3	2016	2016	2016	2	0	2	Export	300	Greece	GRC	44	Bahamas	BHS								27	CRUDE FERTILIZER,MINERAL	1	No Quantity							6164			0
S3	2016	2016	2016	2	0	2	Export	300	Greece	GRC	48	Bahrain	BHR								27	CRUDE FERTILIZER,MINERAL	1	No Quantity							3412			0
S3	2016	2016	2016	2	0	2	Export	300	Greece	GRC	50	Bangladesh	BGD								27	CRUDE FERTILIZER,MINERAL	1	No Quantity							15493			0
S3	2016	2016	2016	2	0	2	Export	300	Greece	GRC	51	Armenia	ARM								27	CRUDE FERTILIZER,MINERAL	1	No Quantity							11020			0
S3	2016	2016	2016	2	0	2	Export	300	Greece	GRC	56	Belgium	BEL								27	CRUDE FERTILIZER,MINERAL	1	No Quantity							3401506			0
S3	2016	2016	2016	2	0	2	Export	300	Greece	GRC	68	Bolivia (Plurinational State of)	BOL								27	CRUDE FERTILIZER,MINERAL	1	No Quantity							13083			0
S3	2016	2016	2016	2	0	2	Export	300	Greece	GRC	70	Bosnia Herzegovina	BIH								27	CRUDE FERTILIZER,MINERAL	1	No Quantity							64523			0
S3	2016	2016	2016	2	0	2	Export	300	Greece	GRC	76	Brazil	BRA								27	CRUDE FERTILIZER,MINERAL	1	No Quantity							2636166			0
S3	2016	2016	2016	2	0	2	Export	300	Greece	GRC	84	Belize	BLZ								27	CRUDE FERTILIZER,MINERAL	1	No Quantity							720			0
S3	2016	2016	2016	2	0	2	Export	300	Greece	GRC	100	Bulgaria	BGR								27	CRUDE FERTILIZER,MINERAL	1	No Quantity							6753406			0
S3	2016	2016	2016	2	0	2	Export	300	Greece	GRC	112	Belarus	BLR								27	CRUDE FERTILIZER,MINERAL	1	No Quantity							14639			0
S3	2016	2016	2016	2	0	2	Export	300	Greece	GRC	120	Cameroon	CMR								27	CRUDE FERTILIZER,MINERAL	1	No Quantity							22476			0
S3	2016	2016	2016	2	0	2	Export	300	Greece	GRC	124	Canada	CAN								27	CRUDE FERTILIZER,MINERAL	1	No Quantity							5290788			0
S3	2016	2016	2016	2	0	2	Export	300	Greece	GRC	144	Sri Lanka	LKA								27	CRUDE FERTILIZER,MINERAL	1	No Quantity							19903			0
S3	2016	2016	2016	2	0	2	Export	300	Greece	GRC	152	Chile	CHL								27	CRUDE FERTILIZER,MINERAL	1	No Quantity							61837			0
S3	2016	2016	2016	2	0	2	Export	300	Greece	GRC	156	China	CHN								27	CRUDE FERTILIZER,MINERAL	1	No Quantity							132288830			0
S3	2016	2016	2016	2	0	2	Export	300	Greece	GRC	170	Colombia	COL								27	CRUDE FERTILIZER,MINERAL	1	No Quantity							555025			0
S3	2016	2016	2016	2	0	2	Export	300	Greece	GRC	188	Costa Rica	CRI								27	CRUDE FERTILIZER,MINERAL	1	No Quantity							1125			0
S3	2016	2016	2016	2	0	2	Export	300	Greece	GRC	191	Croatia	HRV								27	CRUDE FERTILIZER,MINERAL	1	No Quantity							20902			0
S3	2016	2016	2016	2	0	2	Export	300	Greece	GRC	196	Cyprus	CYP								27	CRUDE FERTILIZER,MINERAL	1	No Quantity							2944392			0
S3	2016	2016	2016	2	0	2	Export	300	Greece	GRC	203	Czechia	CZE								27	CRUDE FERTILIZER,MINERAL	1	No Quantity							525425			0
S3	2016	2016	2016	2	0	2	Export	300	Greece	GRC	208	Denmark	DNK								27	CRUDE FERTILIZER,MINERAL	1	No Quantity							2598681			0
S3	2016	2016	2016	2	0	2	Export	300	Greece	GRC	231	Ethiopia	ETH								27	CRUDE FERTILIZER,MINERAL	1	No Quantity							3873			0
S3	2016	2016	2016	2	0	2	Export	300	Greece	GRC	233	Estonia	EST								27	CRUDE FERTILIZER,MINERAL	1	No Quantity							126209			0
S3	2016	2016	2016	2	0	2	Export	300	Greece	GRC	246	Finland	FIN								27	CRUDE FERTILIZER,MINERAL	1	No Quantity							734710			0
S3	2016	2016	2016	2	0	2	Export	300	Greece	GRC	251	France	FRA								27	CRUDE FERTILIZER,MINERAL	1	No Quantity							4707631			0
S3	2016	2016	2016	2	0	2	Export	300	Greece	GRC	268	Georgia	GEO								27	CRUDE FERTILIZER,MINERAL	1	No Quantity							82771			0
S3	2016	2016	2016	2	0	2	Export	300	Greece	GRC	276	Germany	DEU								27	CRUDE FERTILIZER,MINERAL	1	No Quantity							7673830			0
S3	2016	2016	2016	2	0	2	Export	300	Greece	GRC	344	China, Hong Kong SAR	HKG								27	CRUDE FERTILIZER,MINERAL	1	No Quantity							1882946			0
S3	2016	2016	2016	2	0	2	Export	300	Greece	GRC	348	Hungary	HUN								27	CRUDE FERTILIZER,MINERAL	1	No Quantity							402224			0
S3	2016	2016	2016	2	0	2	Export	300	Greece	GRC	360	Indonesia	IDN								27	CRUDE FERTILIZER,MINERAL	1	No Quantity							778936			0
S3	2016	2016	2016	2	0	2	Export	300	Greece	GRC	364	Iran	IRN								27	CRUDE FERTILIZER,MINERAL	1	No Quantity							275270			0
S3	2016	2016	2016	2	0	2	Export	300	Greece	GRC	368	Iraq	IRQ								27	CRUDE FERTILIZER,MINERAL	1	No Quantity							12113			0
S3	2016	2016	2016	2	0	2	Export	300	Greece	GRC	372	Ireland	IRL								27	CRUDE FERTILIZER,MINERAL	1	No Quantity							223951			0
S3	2016	2016	2016	2	0	2	Export	300	Greece	GRC	376	Israel	ISR								27	CRUDE FERTILIZER,MINERAL	1	No Quantity							12564096			0
S3	2016	2016	2016	2	0	2	Export	300	Greece	GRC	381	Italy	ITA								27	CRUDE FERTILIZER,MINERAL	1	No Quantity							11485750			0
S3	2016	2016	2016	2	0	2	Export	300	Greece	GRC	384	Côte d'Ivoire	CIV								27	CRUDE FERTILIZER,MINERAL	1	No Quantity							5032			0
S3	2016	2016	2016	2	0	2	Export	300	Greece	GRC	392	Japan	JPN								27	CRUDE FERTILIZER,MINERAL	1	No Quantity							674551			0
S3	2016	2016	2016	2	0	2	Export	300	Greece	GRC	398	Kazakhstan	KAZ								27	CRUDE FERTILIZER,MINERAL	1	No Quantity							237			0
S3	2016	2016	2016	2	0	2	Export	300	Greece	GRC	400	Jordan	JOR								27	CRUDE FERTILIZER,MINERAL	1	No Quantity							82802			0
S3	2016	2016	2016	2	0	2	Export	300	Greece	GRC	404	Kenya	KEN								27	CRUDE FERTILIZER,MINERAL	1	No Quantity							79311			0
S3	2016	2016	2016	2	0	2	Export	300	Greece	GRC	410	Rep. of Korea	KOR								27	CRUDE FERTILIZER,MINERAL	1	No Quantity							840671			0
S3	2016	2016	2016	2	0	2	Export	300	Greece	GRC	414	Kuwait	KWT								27	CRUDE FERTILIZER,MINERAL	1	No Quantity							287868			0
S3	2016	2016	2016	2	0	2	Export	300	Greece	GRC	422	Lebanon	LBN								27	CRUDE FERTILIZER,MINERAL	1	No Quantity							2728068			0
S3	2016	2016	2016	2	0	2	Export	300	Greece	GRC	428	Latvia	LVA								27	CRUDE FERTILIZER,MINERAL	1	No Quantity							453996			0
S3	2016	2016	2016	2	0	2	Export	300	Greece	GRC	434	Libya	LBY								27	CRUDE FERTILIZER,MINERAL	1	No Quantity							4524			0
S3	2016	2016	2016	2	0	2	Export	300	Greece	GRC	440	Lithuania	LTU								27	CRUDE FERTILIZER,MINERAL	1	No Quantity							54640			0
S3	2016	2016	2016	2	0	2	Export	300	Greece	GRC	442	Luxembourg	LUX								27	CRUDE FERTILIZER,MINERAL	1	No Quantity							3952			0
S3	2016	2016	2016	2	0	2	Export	300	Greece	GRC	458	Malaysia	MYS								27	CRUDE FERTILIZER,MINERAL	1	No Quantity							1772276			0
S3	2016	2016	2016	2	0	2	Export	300	Greece	GRC	470	Malta	MLT								27	CRUDE FERTILIZER,MINERAL	1	No Quantity							119216			0
S3	2016	2016	2016	2	0	2	Export	300	Greece	GRC	484	Mexico	MEX								27	CRUDE FERTILIZER,MINERAL	1	No Quantity							113727			0
S3	2016	2016	2016	2	0	2	Export	300	Greece	GRC	490	Other Asia, nes									27	CRUDE FERTILIZER,MINERAL	1	No Quantity							553307			0
S3	2016	2016	2016	2	0	2	Export	300	Greece	GRC	498	Rep. of Moldova	MDA								27	CRUDE FERTILIZER,MINERAL	1	No Quantity							72162			0
S3	2016	2016	2016	2	0	2	Export	300	Greece	GRC	499	Montenegro	MNE								27	CRUDE FERTILIZER,MINERAL	1	No Quantity							47698			0
S3	2016	2016	2016	2	0	2	Export	300	Greece	GRC	504	Morocco	MAR								27	CRUDE FERTILIZER,MINERAL	1	No Quantity							184488			0
S3	2016	2016	2016	2	0	2	Export	300	Greece	GRC	512	Oman	OMN								27	CRUDE FERTILIZER,MINERAL	1	No Quantity							309584			0
S3	2016	2016	2016	2	0	2	Export	300	Greece	GRC	528	Netherlands	NLD								27	CRUDE FERTILIZER,MINERAL	1	No Quantity							6384797			0
S3	2016	2016	2016	2	0	2	Export	300	Greece	GRC	554	New Zealand	NZL								27	CRUDE FERTILIZER,MINERAL	1	No Quantity							135356			0
S3	2016	2016	2016	2	0	2	Export	300	Greece	GRC	566	Nigeria	NGA								27	CRUDE FERTILIZER,MINERAL	1	No Quantity							1100			0
S3	2016	2016	2016	2	0	2	Export	300	Greece	GRC	579	Norway	NOR								27	CRUDE FERTILIZER,MINERAL	1	No Quantity							305111			0
S3	2016	2016	2016	2	0	2	Export	300	Greece	GRC	586	Pakistan	PAK								27	CRUDE FERTILIZER,MINERAL	1	No Quantity							65573			0
S3	2016	2016	2016	2	0	2	Export	300	Greece	GRC	591	Panama	PAN								27	CRUDE FERTILIZER,MINERAL	1	No Quantity							17600			0
S3	2016	2016	2016	2	0	2	Export	300	Greece	GRC	608	Philippines	PHL								27	CRUDE FERTILIZER,MINERAL	1	No Quantity							12569			0
S3	2016	2016	2016	2	0	2	Export	300	Greece	GRC	616	Poland	POL								27	CRUDE FERTILIZER,MINERAL	1	No Quantity							3386507			0
S3	2016	2016	2016	2	0	2	Export	300	Greece	GRC	620	Portugal	PRT								27	CRUDE FERTILIZER,MINERAL	1	No Quantity							490056			0
S3	2016	2016	2016	2	0	2	Export	300	Greece	GRC	634	Qatar	QAT								27	CRUDE FERTILIZER,MINERAL	1	No Quantity							612086			0
S3	2016	2016	2016	2	0	2	Export	300	Greece	GRC	642	Romania	ROU								27	CRUDE FERTILIZER,MINERAL	1	No Quantity							2411978			0
S3	2016	2016	2016	2	0	2	Export	300	Greece	GRC	643	Russian Federation	RUS								27	CRUDE FERTILIZER,MINERAL	1	No Quantity							2757595			0
S3	2016	2016	2016	2	0	2	Export	300	Greece	GRC	646	Rwanda	RWA								27	CRUDE FERTILIZER,MINERAL	1	No Quantity							5752			0
S3	2016	2016	2016	2	0	2	Export	300	Greece	GRC	682	Saudi Arabia	SAU								27	CRUDE FERTILIZER,MINERAL	1	No Quantity							200326			0
S3	2016	2016	2016	2	0	2	Export	300	Greece	GRC	688	Serbia	SRB								27	CRUDE FERTILIZER,MINERAL	1	No Quantity							765272			0
S3	2016	2016	2016	2	0	2	Export	300	Greece	GRC	699	India	IND								27	CRUDE FERTILIZER,MINERAL	1	No Quantity							5350777			0
S3	2016	2016	2016	2	0	2	Export	300	Greece	GRC	702	Singapore	SGP								27	CRUDE FERTILIZER,MINERAL	1	No Quantity							74062			0
S3	2016	2016	2016	2	0	2	Export	300	Greece	GRC	703	Slovakia	SVK								27	CRUDE FERTILIZER,MINERAL	1	No Quantity							304652			0
S3	2016	2016	2016	2	0	2	Export	300	Greece	GRC	704	Viet Nam	VNM								27	CRUDE FERTILIZER,MINERAL	1	No Quantity							356833			0
S3	2016	2016	2016	2	0	2	Export	300	Greece	GRC	705	Slovenia	SVN								27	CRUDE FERTILIZER,MINERAL	1	No Quantity							145007			0
S3	2016	2016	2016	2	0	2	Export	300	Greece	GRC	710	South Africa	ZAF								27	CRUDE FERTILIZER,MINERAL	1	No Quantity							296951			0
S3	2016	2016	2016	2	0	2	Export	300	Greece	GRC	724	Spain	ESP								27	CRUDE FERTILIZER,MINERAL	1	No Quantity							2720748			0
S3	2016	2016	2016	2	0	2	Export	300	Greece	GRC	729	Sudan	SDN								27	CRUDE FERTILIZER,MINERAL	1	No Quantity							21522			0
S3	2016	2016	2016	2	0	2	Export	300	Greece	GRC	752	Sweden	SWE								27	CRUDE FERTILIZER,MINERAL	1	No Quantity							2135703			0
S3	2016	2016	2016	2	0	2	Export	300	Greece	GRC	757	Switzerland	CHE								27	CRUDE FERTILIZER,MINERAL	1	No Quantity							195023			0
S3	2016	2016	2016	2	0	2	Export	300	Greece	GRC	760	Syria	SYR								27	CRUDE FERTILIZER,MINERAL	1	No Quantity							8437			0
S3	2016	2016	2016	2	0	2	Export	300	Greece	GRC	764	Thailand	THA								27	CRUDE FERTILIZER,MINERAL	1	No Quantity							3930237			0
S3	2016	2016	2016	2	0	2	Export	300	Greece	GRC	780	Trinidad and Tobago	TTO								27	CRUDE FERTILIZER,MINERAL	1	No Quantity							2151			0
S3	2016	2016	2016	2	0	2	Export	300	Greece	GRC	784	United Arab Emirates	ARE								27	CRUDE FERTILIZER,MINERAL	1	No Quantity							939952			0
S3	2016	2016	2016	2	0	2	Export	300	Greece	GRC	788	Tunisia	TUN								27	CRUDE FERTILIZER,MINERAL	1	No Quantity							982825			0
S3	2016	2016	2016	2	0	2	Export	300	Greece	GRC	792	Turkey	TUR								27	CRUDE FERTILIZER,MINERAL	1	No Quantity							13943676			0
S3	2016	2016	2016	2	0	2	Export	300	Greece	GRC	804	Ukraine	UKR								27	CRUDE FERTILIZER,MINERAL	1	No Quantity							816555			0
S3	2016	2016	2016	2	0	2	Export	300	Greece	GRC	807	North Macedonia	MKD								27	CRUDE FERTILIZER,MINERAL	1	No Quantity							1411045			0
S3	2016	2016	2016	2	0	2	Export	300	Greece	GRC	818	Egypt	EGY								27	CRUDE FERTILIZER,MINERAL	1	No Quantity							4317649			0
S3	2016	2016	2016	2	0	2	Export	300	Greece	GRC	826	United Kingdom	GBR								27	CRUDE FERTILIZER,MINERAL	1	No Quantity							7060116			0
S3	2016	2016	2016	2	0	2	Export	300	Greece	GRC	842	USA	USA								27	CRUDE FERTILIZER,MINERAL	1	No Quantity							15165861			0
S3	2016	2016	2016	2	0	2	Export	300	Greece	GRC	858	Uruguay	URY								27	CRUDE FERTILIZER,MINERAL	1	No Quantity							154032			0
S3	2016	2016	2016	2	0	2	Export	296	Kiribati	KIR	0	World	WLD								28	METALLIFEROUS ORE,SCRAP	1	No Quantity							33609			0
S3	2016	2016	2016	2	0	2	Export	296	Kiribati	KIR	36	Australia	AUS								28	METALLIFEROUS ORE,SCRAP	1	No Quantity							2791			0
S3	2016	2016	2016	2	0	2	Export	296	Kiribati	KIR	702	Singapore	SGP								28	METALLIFEROUS ORE,SCRAP	1	No Quantity							30817			0
S3	2016	2016	2016	2	0	2	Export	300	Greece	GRC	0	World	WLD								28	METALLIFEROUS ORE,SCRAP	1	No Quantity							202356528			0
S3	2016	2016	2016	2	0	2	Export	300	Greece	GRC	8	Albania	ALB								28	METALLIFEROUS ORE,SCRAP	1	No Quantity							68662			0
S3	2016	2016	2016	2	0	2	Export	300	Greece	GRC	40	Austria	AUT								28	METALLIFEROUS ORE,SCRAP	1	No Quantity							903785			0
S3	2016	2016	2016	2	0	2	Export	300	Greece	GRC	56	Belgium	BEL								28	METALLIFEROUS ORE,SCRAP	1	No Quantity							4084100			0
S3	2016	2016	2016	2	0	2	Export	300	Greece	GRC	70	Bosnia Herzegovina	BIH								28	METALLIFEROUS ORE,SCRAP	1	No Quantity							38083209			0
S3	2016	2016	2016	2	0	2	Export	300	Greece	GRC	100	Bulgaria	BGR								28	METALLIFEROUS ORE,SCRAP	1	No Quantity							29588395			0
S3	2016	2016	2016	2	0	2	Export	300	Greece	GRC	124	Canada	CAN								28	METALLIFEROUS ORE,SCRAP	1	No Quantity							918642			0
S3	2016	2016	2016	2	0	2	Export	300	Greece	GRC	156	China	CHN								28	METALLIFEROUS ORE,SCRAP	1	No Quantity							14113791			0
S3	2016	2016	2016	2	0	2	Export	300	Greece	GRC	191	Croatia	HRV								28	METALLIFEROUS ORE,SCRAP	1	No Quantity							1860904			0
S3	2016	2016	2016	2	0	2	Export	300	Greece	GRC	196	Cyprus	CYP								28	METALLIFEROUS ORE,SCRAP	1	No Quantity							228010			0
S3	2016	2016	2016	2	0	2	Export	300	Greece	GRC	203	Czechia	CZE								28	METALLIFEROUS ORE,SCRAP	1	No Quantity							304810			0
S3	2016	2016	2016	2	0	2	Export	300	Greece	GRC	251	France	FRA								28	METALLIFEROUS ORE,SCRAP	1	No Quantity							16835779			0
S3	2016	2016	2016	2	0	2	Export	300	Greece	GRC	268	Georgia	GEO								28	METALLIFEROUS ORE,SCRAP	1	No Quantity							2213649			0
S3	2016	2016	2016	2	0	2	Export	300	Greece	GRC	276	Germany	DEU								28	METALLIFEROUS ORE,SCRAP	1	No Quantity							4334415			0
S3	2016	2016	2016	2	0	2	Export	300	Greece	GRC	344	China, Hong Kong SAR	HKG								28	METALLIFEROUS ORE,SCRAP	1	No Quantity							614827			0
S3	2016	2016	2016	2	0	2	Export	300	Greece	GRC	348	Hungary	HUN								28	METALLIFEROUS ORE,SCRAP	1	No Quantity							137909			0
S3	2016	2016	2016	2	0	2	Export	300	Greece	GRC	360	Indonesia	IDN								28	METALLIFEROUS ORE,SCRAP	1	No Quantity							233614			0
S3	2016	2016	2016	2	0	2	Export	300	Greece	GRC	372	Ireland	IRL								28	METALLIFEROUS ORE,SCRAP	1	No Quantity							846252			0
S3	2016	2016	2016	2	0	2	Export	300	Greece	GRC	381	Italy	ITA								28	METALLIFEROUS ORE,SCRAP	1	No Quantity							30177205			0
S3	2016	2016	2016	2	0	2	Export	300	Greece	GRC	410	Rep. of Korea	KOR								28	METALLIFEROUS ORE,SCRAP	1	No Quantity							1202994			0
S3	2016	2016	2016	2	0	2	Export	300	Greece	GRC	458	Malaysia	MYS								28	METALLIFEROUS ORE,SCRAP	1	No Quantity							161990			0
S3	2016	2016	2016	2	0	2	Export	300	Greece	GRC	470	Malta	MLT								28	METALLIFEROUS ORE,SCRAP	1	No Quantity							1559729			0
S3	2016	2016	2016	2	0	2	Export	300	Greece	GRC	484	Mexico	MEX								28	METALLIFEROUS ORE,SCRAP	1	No Quantity							52814			0
S3	2016	2016	2016	2	0	2	Export	300	Greece	GRC	490	Other Asia, nes									28	METALLIFEROUS ORE,SCRAP	1	No Quantity							146732			0
S3	2016	2016	2016	2	0	2	Export	300	Greece	GRC	499	Montenegro	MNE								28	METALLIFEROUS ORE,SCRAP	1	No Quantity							2380876			0
S3	2016	2016	2016	2	0	2	Export	300	Greece	GRC	504	Morocco	MAR								28	METALLIFEROUS ORE,SCRAP	1	No Quantity							492094			0
S3	2016	2016	2016	2	0	2	Export	300	Greece	GRC	528	Netherlands	NLD								28	METALLIFEROUS ORE,SCRAP	1	No Quantity							1416574			0
S3	2016	2016	2016	2	0	2	Export	300	Greece	GRC	586	Pakistan	PAK								28	METALLIFEROUS ORE,SCRAP	1	No Quantity							1172609			0
S3	2016	2016	2016	2	0	2	Export	300	Greece	GRC	608	Philippines	PHL								28	METALLIFEROUS ORE,SCRAP	1	No Quantity							252			0
S3	2016	2016	2016	2	0	2	Export	300	Greece	GRC	620	Portugal	PRT								28	METALLIFEROUS ORE,SCRAP	1	No Quantity							140790			0
S3	2016	2016	2016	2	0	2	Export	300	Greece	GRC	642	Romania	ROU								28	METALLIFEROUS ORE,SCRAP	1	No Quantity							1866740			0
S3	2016	2016	2016	2	0	2	Export	300	Greece	GRC	643	Russian Federation	RUS								28	METALLIFEROUS ORE,SCRAP	1	No Quantity							361151			0
S3	2016	2016	2016	2	0	2	Export	300	Greece	GRC	699	India	IND								28	METALLIFEROUS ORE,SCRAP	1	No Quantity							12218315			0
S3	2016	2016	2016	2	0	2	Export	300	Greece	GRC	702	Singapore	SGP								28	METALLIFEROUS ORE,SCRAP	1	No Quantity							27877			0
S3	2016	2016	2016	2	0	2	Export	300	Greece	GRC	703	Slovakia	SVK								28	METALLIFEROUS ORE,SCRAP	1	No Quantity							7861360			0
S3	2016	2016	2016	2	0	2	Export	300	Greece	GRC	704	Viet Nam	VNM								28	METALLIFEROUS ORE,SCRAP	1	No Quantity							24899			0
S3	2016	2016	2016	2	0	2	Export	300	Greece	GRC	705	Slovenia	SVN								28	METALLIFEROUS ORE,SCRAP	1	No Quantity							15272071			0
S3	2016	2016	2016	2	0	2	Export	300	Greece	GRC	724	Spain	ESP								28	METALLIFEROUS ORE,SCRAP	1	No Quantity							5192559			0
S3	2016	2016	2016	2	0	2	Export	300	Greece	GRC	757	Switzerland	CHE								28	METALLIFEROUS ORE,SCRAP	1	No Quantity							786			0
S3	2016	2016	2016	2	0	2	Export	300	Greece	GRC	764	Thailand	THA								28	METALLIFEROUS ORE,SCRAP	1	No Quantity							608872			0
S3	2016	2016	2016	2	0	2	Export	300	Greece	GRC	784	United Arab Emirates	ARE								28	METALLIFEROUS ORE,SCRAP	1	No Quantity							195051			0
S3	2016	2016	2016	2	0	2	Export	300	Greece	GRC	788	Tunisia	TUN								28	METALLIFEROUS ORE,SCRAP	1	No Quantity							122986			0
S3	2016	2016	2016	2	0	2	Export	300	Greece	GRC	792	Turkey	TUR								28	METALLIFEROUS ORE,SCRAP	1	No Quantity							73550			0
S3	2016	2016	2016	2	0	2	Export	300	Greece	GRC	804	Ukraine	UKR								28	METALLIFEROUS ORE,SCRAP	1	No Quantity							554106			0
S3	2016	2016	2016	2	0	2	Export	300	Greece	GRC	807	North Macedonia	MKD								28	METALLIFEROUS ORE,SCRAP	1	No Quantity							4673			0
S3	2016	2016	2016	2	0	2	Export	300	Greece	GRC	818	Egypt	EGY								28	METALLIFEROUS ORE,SCRAP	1	No Quantity							22244			0
S3	2016	2016	2016	2	0	2	Export	300	Greece	GRC	826	United Kingdom	GBR								28	METALLIFEROUS ORE,SCRAP	1	No Quantity							2926636			0
S3	2016	2016	2016	2	0	2	Export	300	Greece	GRC	842	USA	USA								28	METALLIFEROUS ORE,SCRAP	1	No Quantity							747238			0
S3	2016	2016	2016	2	0	2	Export	300	Greece	GRC	0	World	WLD								29	CRUDE ANIMAL,VEG.MATERL.	1	No Quantity							39187895			0
S3	2016	2016	2016	2	0	2	Export	300	Greece	GRC	8	Albania	ALB								29	CRUDE ANIMAL,VEG.MATERL.	1	No Quantity							1043012			0
S3	2016	2016	2016	2	0	2	Export	300	Greece	GRC	12	Algeria	DZA								29	CRUDE ANIMAL,VEG.MATERL.	1	No Quantity							176394			0
S3	2016	2016	2016	2	0	2	Export	300	Greece	GRC	32	Argentina	ARG								29	CRUDE ANIMAL,VEG.MATERL.	1	No Quantity							16600			0
S3	2016	2016	2016	2	0	2	Export	300	Greece	GRC	36	Australia	AUS								29	CRUDE ANIMAL,VEG.MATERL.	1	No Quantity							340723			0
S3	2016	2016	2016	2	0	2	Export	300	Greece	GRC	40	Austria	AUT								29	CRUDE ANIMAL,VEG.MATERL.	1	No Quantity							48813			0
S3	2016	2016	2016	2	0	2	Export	300	Greece	GRC	44	Bahamas	BHS								29	CRUDE ANIMAL,VEG.MATERL.	1	No Quantity							53890			0
S3	2016	2016	2016	2	0	2	Export	300	Greece	GRC	48	Bahrain	BHR								29	CRUDE ANIMAL,VEG.MATERL.	1	No Quantity							3373			0
S3	2016	2016	2016	2	0	2	Export	300	Greece	GRC	50	Bangladesh	BGD								29	CRUDE ANIMAL,VEG.MATERL.	1	No Quantity							41663			0
S3	2016	2016	2016	2	0	2	Export	300	Greece	GRC	56	Belgium	BEL								29	CRUDE ANIMAL,VEG.MATERL.	1	No Quantity							215690			0
S3	2016	2016	2016	2	0	2	Export	300	Greece	GRC	70	Bosnia Herzegovina	BIH								29	CRUDE ANIMAL,VEG.MATERL.	1	No Quantity							6121			0
S3	2016	2016	2016	2	0	2	Export	300	Greece	GRC	76	Brazil	BRA								29	CRUDE ANIMAL,VEG.MATERL.	1	No Quantity							3581			0
S3	2016	2016	2016	2	0	2	Export	300	Greece	GRC	100	Bulgaria	BGR								29	CRUDE ANIMAL,VEG.MATERL.	1	No Quantity							2350583			0
S3	2016	2016	2016	2	0	2	Export	300	Greece	GRC	124	Canada	CAN								29	CRUDE ANIMAL,VEG.MATERL.	1	No Quantity							277096			0
S3	2016	2016	2016	2	0	2	Export	300	Greece	GRC	156	China	CHN								29	CRUDE ANIMAL,VEG.MATERL.	1	No Quantity							865921			0
S3	2016	2016	2016	2	0	2	Export	300	Greece	GRC	188	Costa Rica	CRI								29	CRUDE ANIMAL,VEG.MATERL.	1	No Quantity							914			0
S3	2016	2016	2016	2	0	2	Export	300	Greece	GRC	191	Croatia	HRV								29	CRUDE ANIMAL,VEG.MATERL.	1	No Quantity							234640			0
S3	2016	2016	2016	2	0	2	Export	300	Greece	GRC	196	Cyprus	CYP								29	CRUDE ANIMAL,VEG.MATERL.	1	No Quantity							2604389			0
S3	2016	2016	2016	2	0	2	Export	300	Greece	GRC	203	Czechia	CZE								29	CRUDE ANIMAL,VEG.MATERL.	1	No Quantity							93675			0
S3	2016	2016	2016	2	0	2	Export	300	Greece	GRC	208	Denmark	DNK								29	CRUDE ANIMAL,VEG.MATERL.	1	No Quantity							946			0
S3	2016	2016	2016	2	0	2	Export	300	Greece	GRC	246	Finland	FIN								29	CRUDE ANIMAL,VEG.MATERL.	1	No Quantity							3671			0
S3	2016	2016	2016	2	0	2	Export	300	Greece	GRC	251	France	FRA								29	CRUDE ANIMAL,VEG.MATERL.	1	No Quantity							1743948			0
S3	2016	2016	2016	2	0	2	Export	300	Greece	GRC	268	Georgia	GEO								29	CRUDE ANIMAL,VEG.MATERL.	1	No Quantity							103791			0
S3	2016	2016	2016	2	0	2	Export	300	Greece	GRC	276	Germany	DEU								29	CRUDE ANIMAL,VEG.MATERL.	1	No Quantity							2116932			0
S3	2016	2016	2016	2	0	2	Export	300	Greece	GRC	344	China, Hong Kong SAR	HKG								29	CRUDE ANIMAL,VEG.MATERL.	1	No Quantity							437036			0
S3	2016	2016	2016	2	0	2	Export	300	Greece	GRC	348	Hungary	HUN								29	CRUDE ANIMAL,VEG.MATERL.	1	No Quantity							77442			0
S3	2016	2016	2016	2	0	2	Export	300	Greece	GRC	352	Iceland	ISL								29	CRUDE ANIMAL,VEG.MATERL.	1	No Quantity							6952			0
S3	2016	2016	2016	2	0	2	Export	300	Greece	GRC	364	Iran	IRN								29	CRUDE ANIMAL,VEG.MATERL.	1	No Quantity							30237			0
S3	2016	2016	2016	2	0	2	Export	300	Greece	GRC	372	Ireland	IRL								29	CRUDE ANIMAL,VEG.MATERL.	1	No Quantity							2233			0
S3	2016	2016	2016	2	0	2	Export	300	Greece	GRC	376	Israel	ISR								29	CRUDE ANIMAL,VEG.MATERL.	1	No Quantity							595274			0
S3	2016	2016	2016	2	0	2	Export	300	Greece	GRC	381	Italy	ITA								29	CRUDE ANIMAL,VEG.MATERL.	1	No Quantity							3207154			0
S3	2016	2016	2016	2	0	2	Export	300	Greece	GRC	392	Japan	JPN								29	CRUDE ANIMAL,VEG.MATERL.	1	No Quantity							253466			0
S3	2016	2016	2016	2	0	2	Export	300	Greece	GRC	398	Kazakhstan	KAZ								29	CRUDE ANIMAL,VEG.MATERL.	1	No Quantity							1488			0
S3	2016	2016	2016	2	0	2	Export	300	Greece	GRC	400	Jordan	JOR								29	CRUDE ANIMAL,VEG.MATERL.	1	No Quantity							483529			0
S3	2016	2016	2016	2	0	2	Export	300	Greece	GRC	410	Rep. of Korea	KOR								29	CRUDE ANIMAL,VEG.MATERL.	1	No Quantity							86068			0
S3	2016	2016	2016	2	0	2	Export	300	Greece	GRC	414	Kuwait	KWT								29	CRUDE ANIMAL,VEG.MATERL.	1	No Quantity							25667			0
S3	2016	2016	2016	2	0	2	Export	300	Greece	GRC	422	Lebanon	LBN								29	CRUDE ANIMAL,VEG.MATERL.	1	No Quantity							665172			0
S3	2016	2016	2016	2	0	2	Export	300	Greece	GRC	428	Latvia	LVA								29	CRUDE ANIMAL,VEG.MATERL.	1	No Quantity							879			0
S3	2016	2016	2016	2	0	2	Export	300	Greece	GRC	434	Libya	LBY								29	CRUDE ANIMAL,VEG.MATERL.	1	No Quantity							4603			0
S3	2016	2016	2016	2	0	2	Export	300	Greece	GRC	440	Lithuania	LTU								29	CRUDE ANIMAL,VEG.MATERL.	1	No Quantity							1341			0
S3	2016	2016	2016	2	0	2	Export	300	Greece	GRC	450	Madagascar	MDG								29	CRUDE ANIMAL,VEG.MATERL.	1	No Quantity							5749			0
S3	2016	2016	2016	2	0	2	Export	300	Greece	GRC	458	Malaysia	MYS								29	CRUDE ANIMAL,VEG.MATERL.	1	No Quantity							3833			0
S3	2016	2016	2016	2	0	2	Export	300	Greece	GRC	466	Mali	MLI								29	CRUDE ANIMAL,VEG.MATERL.	1	No Quantity							353540			0
S3	2016	2016	2016	2	0	2	Export	300	Greece	GRC	470	Malta	MLT								29	CRUDE ANIMAL,VEG.MATERL.	1	No Quantity							20512			0
S3	2016	2016	2016	2	0	2	Export	300	Greece	GRC	478	Mauritania	MRT								29	CRUDE ANIMAL,VEG.MATERL.	1	No Quantity							959748			0
S3	2016	2016	2016	2	0	2	Export	300	Greece	GRC	480	Mauritius	MUS								29	CRUDE ANIMAL,VEG.MATERL.	1	No Quantity							47976			0
S3	2016	2016	2016	2	0	2	Export	300	Greece	GRC	490	Other Asia, nes									29	CRUDE ANIMAL,VEG.MATERL.	1	No Quantity							15713			0
S3	2016	2016	2016	2	0	2	Export	300	Greece	GRC	498	Rep. of Moldova	MDA								29	CRUDE ANIMAL,VEG.MATERL.	1	No Quantity							378644			0
S3	2016	2016	2016	2	0	2	Export	300	Greece	GRC	499	Montenegro	MNE								29	CRUDE ANIMAL,VEG.MATERL.	1	No Quantity							4288			0
S3	2016	2016	2016	2	0	2	Export	300	Greece	GRC	504	Morocco	MAR								29	CRUDE ANIMAL,VEG.MATERL.	1	No Quantity							95589			0
S3	2016	2016	2016	2	0	2	Export	300	Greece	GRC	512	Oman	OMN								29	CRUDE ANIMAL,VEG.MATERL.	1	No Quantity							6909			0
S3	2016	2016	2016	2	0	2	Export	300	Greece	GRC	528	Netherlands	NLD								29	CRUDE ANIMAL,VEG.MATERL.	1	No Quantity							2467551			0
S3	2016	2016	2016	2	0	2	Export	300	Greece	GRC	579	Norway	NOR								29	CRUDE ANIMAL,VEG.MATERL.	1	No Quantity							916625			0
S3	2016	2016	2016	2	0	2	Export	300	Greece	GRC	586	Pakistan	PAK								29	CRUDE ANIMAL,VEG.MATERL.	1	No Quantity							775			0
S3	2016	2016	2016	2	0	2	Export	300	Greece	GRC	591	Panama	PAN								29	CRUDE ANIMAL,VEG.MATERL.	1	No Quantity							8883			0
S3	2016	2016	2016	2	0	2	Export	300	Greece	GRC	616	Poland	POL								29	CRUDE ANIMAL,VEG.MATERL.	1	No Quantity							148265			0
S3	2016	2016	2016	2	0	2	Export	300	Greece	GRC	620	Portugal	PRT								29	CRUDE ANIMAL,VEG.MATERL.	1	No Quantity							37762			0
S3	2016	2016	2016	2	0	2	Export	300	Greece	GRC	642	Romania	ROU								29	CRUDE ANIMAL,VEG.MATERL.	1	No Quantity							2310115			0
S3	2016	2016	2016	2	0	2	Export	300	Greece	GRC	643	Russian Federation	RUS								29	CRUDE ANIMAL,VEG.MATERL.	1	No Quantity							233296			0
S3	2016	2016	2016	2	0	2	Export	300	Greece	GRC	682	Saudi Arabia	SAU								29	CRUDE ANIMAL,VEG.MATERL.	1	No Quantity							1054693			0
S3	2016	2016	2016	2	0	2	Export	300	Greece	GRC	688	Serbia	SRB								29	CRUDE ANIMAL,VEG.MATERL.	1	No Quantity							663757			0
S3	2016	2016	2016	2	0	2	Export	300	Greece	GRC	702	Singapore	SGP								29	CRUDE ANIMAL,VEG.MATERL.	1	No Quantity							20421			0
S3	2016	2016	2016	2	0	2	Export	300	Greece	GRC	703	Slovakia	SVK								29	CRUDE ANIMAL,VEG.MATERL.	1	No Quantity							109438			0
S3	2016	2016	2016	2	0	2	Export	300	Greece	GRC	705	Slovenia	SVN								29	CRUDE ANIMAL,VEG.MATERL.	1	No Quantity							32986			0
S3	2016	2016	2016	2	0	2	Export	300	Greece	GRC	710	South Africa	ZAF								29	CRUDE ANIMAL,VEG.MATERL.	1	No Quantity							14519			0
S3	2016	2016	2016	2	0	2	Export	300	Greece	GRC	724	Spain	ESP								29	CRUDE ANIMAL,VEG.MATERL.	1	No Quantity							966640			0
S3	2016	2016	2016	2	0	2	Export	300	Greece	GRC	729	Sudan	SDN								29	CRUDE ANIMAL,VEG.MATERL.	1	No Quantity							5906			0
S3	2016	2016	2016	2	0	2	Export	300	Greece	GRC	752	Sweden	SWE								29	CRUDE ANIMAL,VEG.MATERL.	1	No Quantity							19091			0
S3	2016	2016	2016	2	0	2	Export	300	Greece	GRC	757	Switzerland	CHE								29	CRUDE ANIMAL,VEG.MATERL.	1	No Quantity							162596			0
S3	2016	2016	2016	2	0	2	Export	300	Greece	GRC	764	Thailand	THA								29	CRUDE ANIMAL,VEG.MATERL.	1	No Quantity							181304			0
S3	2016	2016	2016	2	0	2	Export	300	Greece	GRC	784	United Arab Emirates	ARE								29	CRUDE ANIMAL,VEG.MATERL.	1	No Quantity							1769768			0
S3	2016	2016	2016	2	0	2	Export	300	Greece	GRC	788	Tunisia	TUN								29	CRUDE ANIMAL,VEG.MATERL.	1	No Quantity							328227			0
S3	2016	2016	2016	2	0	2	Export	300	Greece	GRC	792	Turkey	TUR								29	CRUDE ANIMAL,VEG.MATERL.	1	No Quantity							2107190			0
S3	2016	2016	2016	2	0	2	Export	300	Greece	GRC	804	Ukraine	UKR								29	CRUDE ANIMAL,VEG.MATERL.	1	No Quantity							2259			0
S3	2016	2016	2016	2	0	2	Export	300	Greece	GRC	807	North Macedonia	MKD								29	CRUDE ANIMAL,VEG.MATERL.	1	No Quantity							754930			0
S3	2016	2016	2016	2	0	2	Export	300	Greece	GRC	818	Egypt	EGY								29	CRUDE ANIMAL,VEG.MATERL.	1	No Quantity							1184807			0
S3	2016	2016	2016	2	0	2	Export	300	Greece	GRC	826	United Kingdom	GBR								29	CRUDE ANIMAL,VEG.MATERL.	1	No Quantity							467248			0
S3	2016	2016	2016	2	0	2	Export	300	Greece	GRC	837	Bunkers									29	CRUDE ANIMAL,VEG.MATERL.	1	No Quantity							1522			0
S3	2016	2016	2016	2	0	2	Export	300	Greece	GRC	842	USA	USA								29	CRUDE ANIMAL,VEG.MATERL.	1	No Quantity							2551522			0
S3	2016	2016	2016	2	0	2	Export	300	Greece	GRC	860	Uzbekistan	UZB								29	CRUDE ANIMAL,VEG.MATERL.	1	No Quantity							548393			0
S3	2016	2016	2016	2	0	2	Export	300	Greece	GRC	0	World	WLD								32	COAL, COKE, BRIQUETTES	1	No Quantity							2429294			0
S3	2016	2016	2016	2	0	2	Export	300	Greece	GRC	8	Albania	ALB								32	COAL, COKE, BRIQUETTES	1	No Quantity							122337			0
S3	2016	2016	2016	2	0	2	Export	300	Greece	GRC	100	Bulgaria	BGR								32	COAL, COKE, BRIQUETTES	1	No Quantity							644434			0
S3	2016	2016	2016	2	0	2	Export	300	Greece	GRC	196	Cyprus	CYP								32	COAL, COKE, BRIQUETTES	1	No Quantity							151030			0
S3	2016	2016	2016	2	0	2	Export	300	Greece	GRC	344	China, Hong Kong SAR	HKG								32	COAL, COKE, BRIQUETTES	1	No Quantity							13268			0
S3	2016	2016	2016	2	0	2	Export	300	Greece	GRC	376	Israel	ISR								32	COAL, COKE, BRIQUETTES	1	No Quantity							28284			0
S3	2016	2016	2016	2	0	2	Export	300	Greece	GRC	381	Italy	ITA								32	COAL, COKE, BRIQUETTES	1	No Quantity							28128			0
S3	2016	2016	2016	2	0	2	Export	300	Greece	GRC	410	Rep. of Korea	KOR								32	COAL, COKE, BRIQUETTES	1	No Quantity							4702			0
S3	2016	2016	2016	2	0	2	Export	300	Greece	GRC	422	Lebanon	LBN								32	COAL, COKE, BRIQUETTES	1	No Quantity							5581			0
S3	2016	2016	2016	2	0	2	Export	300	Greece	GRC	434	Libya	LBY								32	COAL, COKE, BRIQUETTES	1	No Quantity							4533			0
S3	2016	2016	2016	2	0	2	Export	300	Greece	GRC	490	Other Asia, nes									32	COAL, COKE, BRIQUETTES	1	No Quantity							4890			0
S3	2016	2016	2016	2	0	2	Export	300	Greece	GRC	616	Poland	POL								32	COAL, COKE, BRIQUETTES	1	No Quantity							7848			0
S3	2016	2016	2016	2	0	2	Export	300	Greece	GRC	702	Singapore	SGP								32	COAL, COKE, BRIQUETTES	1	No Quantity							15940			0
S3	2016	2016	2016	2	0	2	Export	300	Greece	GRC	807	North Macedonia	MKD								32	COAL, COKE, BRIQUETTES	1	No Quantity							1398320			0
S3	2016	2016	2016	2	0	2	Export	296	Kiribati	KIR	0	World	WLD								33	PETROLEUM,PETROL.PRODUCT	1	No Quantity							1294404			0
S3	2016	2016	2016	2	0	2	Export	296	Kiribati	KIR	36	Australia	AUS								33	PETROLEUM,PETROL.PRODUCT	1	No Quantity							32357			0
S3	2016	2016	2016	2	0	2	Export	296	Kiribati	KIR	124	Canada	CAN								33	PETROLEUM,PETROL.PRODUCT	1	No Quantity							5381			0
S3	2016	2016	2016	2	0	2	Export	296	Kiribati	KIR	203	Czechia	CZE								33	PETROLEUM,PETROL.PRODUCT	1	No Quantity							24295			0
S3	2016	2016	2016	2	0	2	Export	296	Kiribati	KIR	242	Fiji	FJI								33	PETROLEUM,PETROL.PRODUCT	1	No Quantity							750462			0
S3	2016	2016	2016	2	0	2	Export	296	Kiribati	KIR	251	France	FRA								33	PETROLEUM,PETROL.PRODUCT	1	No Quantity							28434			0
S3	2016	2016	2016	2	0	2	Export	296	Kiribati	KIR	470	Malta	MLT								33	PETROLEUM,PETROL.PRODUCT	1	No Quantity							13790			0
S3	2016	2016	2016	2	0	2	Export	296	Kiribati	KIR	520	Nauru	NRU								33	PETROLEUM,PETROL.PRODUCT	1	No Quantity							173511			0
S3	2016	2016	2016	2	0	2	Export	296	Kiribati	KIR	554	New Zealand	NZL								33	PETROLEUM,PETROL.PRODUCT	1	No Quantity							163763			0
S3	2016	2016	2016	2	0	2	Export	296	Kiribati	KIR	584	Marshall Isds	MHL								33	PETROLEUM,PETROL.PRODUCT	1	No Quantity							1036			0
S3	2016	2016	2016	2	0	2	Export	296	Kiribati	KIR	699	India	IND								33	PETROLEUM,PETROL.PRODUCT	1	No Quantity							7			0
S3	2016	2016	2016	2	0	2	Export	296	Kiribati	KIR	826	United Kingdom	GBR								33	PETROLEUM,PETROL.PRODUCT	1	No Quantity							14973			0
S3	2016	2016	2016	2	0	2	Export	296	Kiribati	KIR	842	USA	USA								33	PETROLEUM,PETROL.PRODUCT	1	No Quantity							79398			0
S3	2016	2016	2016	2	0	2	Export	296	Kiribati	KIR	882	Samoa	WSM								33	PETROLEUM,PETROL.PRODUCT	1	No Quantity							6998			0
S3	2016	2016	2016	2	0	2	Export	300	Greece	GRC	0	World	WLD								33	PETROLEUM,PETROL.PRODUCT	1	No Quantity							7460328881			0
S3	2016	2016	2016	2	0	2	Export	300	Greece	GRC	4	Afghanistan	AFG								33	PETROLEUM,PETROL.PRODUCT	1	No Quantity							4379025			0
S3	2016	2016	2016	2	0	2	Export	300	Greece	GRC	8	Albania	ALB								33	PETROLEUM,PETROL.PRODUCT	1	No Quantity							82496411			0
S3	2016	2016	2016	2	0	2	Export	300	Greece	GRC	10	Antarctica	ATA								33	PETROLEUM,PETROL.PRODUCT	1	No Quantity							13938465			0
S3	2016	2016	2016	2	0	2	Export	300	Greece	GRC	12	Algeria	DZA								33	PETROLEUM,PETROL.PRODUCT	1	No Quantity							53991910			0
S3	2016	2016	2016	2	0	2	Export	300	Greece	GRC	24	Angola	AGO								33	PETROLEUM,PETROL.PRODUCT	1	No Quantity							36925			0
S3	2016	2016	2016	2	0	2	Export	300	Greece	GRC	28	Antigua and Barbuda	ATG								33	PETROLEUM,PETROL.PRODUCT	1	No Quantity							12443435			0
S3	2016	2016	2016	2	0	2	Export	300	Greece	GRC	31	Azerbaijan	AZE								33	PETROLEUM,PETROL.PRODUCT	1	No Quantity							12580666			0
S3	2016	2016	2016	2	0	2	Export	300	Greece	GRC	36	Australia	AUS								33	PETROLEUM,PETROL.PRODUCT	1	No Quantity							194120			0
S3	2016	2016	2016	2	0	2	Export	300	Greece	GRC	40	Austria	AUT								33	PETROLEUM,PETROL.PRODUCT	1	No Quantity							5015502			0
S3	2016	2016	2016	2	0	2	Export	300	Greece	GRC	44	Bahamas	BHS								33	PETROLEUM,PETROL.PRODUCT	1	No Quantity							33423767			0
S3	2016	2016	2016	2	0	2	Export	300	Greece	GRC	48	Bahrain	BHR								33	PETROLEUM,PETROL.PRODUCT	1	No Quantity							868129			0
S3	2016	2016	2016	2	0	2	Export	300	Greece	GRC	50	Bangladesh	BGD								33	PETROLEUM,PETROL.PRODUCT	1	No Quantity							3			0
S3	2016	2016	2016	2	0	2	Export	300	Greece	GRC	51	Armenia	ARM								33	PETROLEUM,PETROL.PRODUCT	1	No Quantity							32423			0
S3	2016	2016	2016	2	0	2	Export	300	Greece	GRC	52	Barbados	BRB								33	PETROLEUM,PETROL.PRODUCT	1	No Quantity							2850379			0
S3	2016	2016	2016	2	0	2	Export	300	Greece	GRC	56	Belgium	BEL								33	PETROLEUM,PETROL.PRODUCT	1	No Quantity							14396719			0
S3	2016	2016	2016	2	0	2	Export	300	Greece	GRC	60	Bermuda	BMU								33	PETROLEUM,PETROL.PRODUCT	1	No Quantity							5504211			0
S3	2016	2016	2016	2	0	2	Export	300	Greece	GRC	68	Bolivia (Plurinational State of)	BOL								33	PETROLEUM,PETROL.PRODUCT	1	No Quantity							23826			0
S3	2016	2016	2016	2	0	2	Export	300	Greece	GRC	70	Bosnia Herzegovina	BIH								33	PETROLEUM,PETROL.PRODUCT	1	No Quantity							18464			0
S3	2016	2016	2016	2	0	2	Export	300	Greece	GRC	76	Brazil	BRA								33	PETROLEUM,PETROL.PRODUCT	1	No Quantity							78252739			0
S3	2016	2016	2016	2	0	2	Export	300	Greece	GRC	84	Belize	BLZ								33	PETROLEUM,PETROL.PRODUCT	1	No Quantity							1489281			0
S3	2016	2016	2016	2	0	2	Export	300	Greece	GRC	92	Br. Virgin Isds	VGB								33	PETROLEUM,PETROL.PRODUCT	1	No Quantity							8511			0
S3	2016	2016	2016	2	0	2	Export	300	Greece	GRC	100	Bulgaria	BGR								33	PETROLEUM,PETROL.PRODUCT	1	No Quantity							110092785			0
S3	2016	2016	2016	2	0	2	Export	300	Greece	GRC	112	Belarus	BLR								33	PETROLEUM,PETROL.PRODUCT	1	No Quantity							375489			0
S3	2016	2016	2016	2	0	2	Export	300	Greece	GRC	116	Cambodia	KHM								33	PETROLEUM,PETROL.PRODUCT	1	No Quantity							82638			0
S3	2016	2016	2016	2	0	2	Export	300	Greece	GRC	120	Cameroon	CMR								33	PETROLEUM,PETROL.PRODUCT	1	No Quantity							816852			0
S3	2016	2016	2016	2	0	2	Export	300	Greece	GRC	124	Canada	CAN								33	PETROLEUM,PETROL.PRODUCT	1	No Quantity							9298079			0
S3	2016	2016	2016	2	0	2	Export	300	Greece	GRC	136	Cayman Isds	CYM								33	PETROLEUM,PETROL.PRODUCT	1	No Quantity							511597			0
S3	2016	2016	2016	2	0	2	Export	300	Greece	GRC	156	China	CHN								33	PETROLEUM,PETROL.PRODUCT	1	No Quantity							81437752			0
S3	2016	2016	2016	2	0	2	Export	300	Greece	GRC	174	Comoros	COM								33	PETROLEUM,PETROL.PRODUCT	1	No Quantity							342405			0
S3	2016	2016	2016	2	0	2	Export	300	Greece	GRC	178	Congo	COG								33	PETROLEUM,PETROL.PRODUCT	1	No Quantity							282291			0
S3	2016	2016	2016	2	0	2	Export	300	Greece	GRC	180	Dem. Rep. of the Congo	COD								33	PETROLEUM,PETROL.PRODUCT	1	No Quantity							208265			0
S3	2016	2016	2016	2	0	2	Export	300	Greece	GRC	184	Cook Isds	COK								33	PETROLEUM,PETROL.PRODUCT	1	No Quantity							1853079			0
S3	2016	2016	2016	2	0	2	Export	300	Greece	GRC	191	Croatia	HRV								33	PETROLEUM,PETROL.PRODUCT	1	No Quantity							5318877			0
S3	2016	2016	2016	2	0	2	Export	300	Greece	GRC	192	Cuba	CUB								33	PETROLEUM,PETROL.PRODUCT	1	No Quantity							3421390			0
S3	2016	2016	2016	2	0	2	Export	300	Greece	GRC	196	Cyprus	CYP								33	PETROLEUM,PETROL.PRODUCT	1	No Quantity							393674787			0
S3	2016	2016	2016	2	0	2	Export	300	Greece	GRC	203	Czechia	CZE								33	PETROLEUM,PETROL.PRODUCT	1	No Quantity							6263498			0
S3	2016	2016	2016	2	0	2	Export	300	Greece	GRC	208	Denmark	DNK								33	PETROLEUM,PETROL.PRODUCT	1	No Quantity							14877699			0
S3	2016	2016	2016	2	0	2	Export	300	Greece	GRC	231	Ethiopia	ETH								33	PETROLEUM,PETROL.PRODUCT	1	No Quantity							43867			0
S3	2016	2016	2016	2	0	2	Export	300	Greece	GRC	233	Estonia	EST								33	PETROLEUM,PETROL.PRODUCT	1	No Quantity							304051			0
S3	2016	2016	2016	2	0	2	Export	300	Greece	GRC	234	Faeroe Isds	FRO								33	PETROLEUM,PETROL.PRODUCT	1	No Quantity							223189			0
S3	2016	2016	2016	2	0	2	Export	300	Greece	GRC	238	Falkland Isds (Malvinas)	FLK								33	PETROLEUM,PETROL.PRODUCT	1	No Quantity							7925886			0
S3	2016	2016	2016	2	0	2	Export	300	Greece	GRC	246	Finland	FIN								33	PETROLEUM,PETROL.PRODUCT	1	No Quantity							2715276			0
S3	2016	2016	2016	2	0	2	Export	300	Greece	GRC	251	France	FRA								33	PETROLEUM,PETROL.PRODUCT	1	No Quantity							17665505			0
S3	2016	2016	2016	2	0	2	Export	300	Greece	GRC	262	Djibouti	DJI								33	PETROLEUM,PETROL.PRODUCT	1	No Quantity							550			0
S3	2016	2016	2016	2	0	2	Export	300	Greece	GRC	268	Georgia	GEO								33	PETROLEUM,PETROL.PRODUCT	1	No Quantity							49331021			0
S3	2016	2016	2016	2	0	2	Export	300	Greece	GRC	270	Gambia	GMB								33	PETROLEUM,PETROL.PRODUCT	1	No Quantity							26354			0
S3	2016	2016	2016	2	0	2	Export	300	Greece	GRC	275	State of Palestine	PSE								33	PETROLEUM,PETROL.PRODUCT	1	No Quantity							1964			0
S3	2016	2016	2016	2	0	2	Export	300	Greece	GRC	276	Germany	DEU								33	PETROLEUM,PETROL.PRODUCT	1	No Quantity							68452622			0
S3	2016	2016	2016	2	0	2	Export	300	Greece	GRC	292	Gibraltar	GIB								33	PETROLEUM,PETROL.PRODUCT	1	No Quantity							417454785			0
S3	2016	2016	2016	2	0	2	Export	300	Greece	GRC	344	China, Hong Kong SAR	HKG								33	PETROLEUM,PETROL.PRODUCT	1	No Quantity							16042184			0
S3	2016	2016	2016	2	0	2	Export	300	Greece	GRC	348	Hungary	HUN								33	PETROLEUM,PETROL.PRODUCT	1	No Quantity							878085			0
S3	2016	2016	2016	2	0	2	Export	300	Greece	GRC	352	Iceland	ISL								33	PETROLEUM,PETROL.PRODUCT	1	No Quantity							672654			0
S3	2016	2016	2016	2	0	2	Export	300	Greece	GRC	364	Iran	IRN								33	PETROLEUM,PETROL.PRODUCT	1	No Quantity							65366			0
S3	2016	2016	2016	2	0	2	Export	300	Greece	GRC	368	Iraq	IRQ								33	PETROLEUM,PETROL.PRODUCT	1	No Quantity							606255			0
S3	2016	2016	2016	2	0	2	Export	300	Greece	GRC	372	Ireland	IRL								33	PETROLEUM,PETROL.PRODUCT	1	No Quantity							42728750			0
S3	2016	2016	2016	2	0	2	Export	300	Greece	GRC	376	Israel	ISR								33	PETROLEUM,PETROL.PRODUCT	1	No Quantity							94029776			0
S3	2016	2016	2016	2	0	2	Export	300	Greece	GRC	381	Italy	ITA								33	PETROLEUM,PETROL.PRODUCT	1	No Quantity							598549316			0
S3	2016	2016	2016	2	0	2	Export	300	Greece	GRC	384	Côte d'Ivoire	CIV								33	PETROLEUM,PETROL.PRODUCT	1	No Quantity							68231			0
S3	2016	2016	2016	2	0	2	Export	300	Greece	GRC	388	Jamaica	JAM								33	PETROLEUM,PETROL.PRODUCT	1	No Quantity							51102			0
S3	2016	2016	2016	2	0	2	Export	300	Greece	GRC	392	Japan	JPN								33	PETROLEUM,PETROL.PRODUCT	1	No Quantity							25209			0
S3	2016	2016	2016	2	0	2	Export	300	Greece	GRC	398	Kazakhstan	KAZ								33	PETROLEUM,PETROL.PRODUCT	1	No Quantity							4917652			0
S3	2016	2016	2016	2	0	2	Export	300	Greece	GRC	400	Jordan	JOR								33	PETROLEUM,PETROL.PRODUCT	1	No Quantity							5500621			0
S3	2016	2016	2016	2	0	2	Export	300	Greece	GRC	404	Kenya	KEN								33	PETROLEUM,PETROL.PRODUCT	1	No Quantity							22442			0
S3	2016	2016	2016	2	0	2	Export	300	Greece	GRC	410	Rep. of Korea	KOR								33	PETROLEUM,PETROL.PRODUCT	1	No Quantity							72419314			0
S3	2016	2016	2016	2	0	2	Export	300	Greece	GRC	414	Kuwait	KWT								33	PETROLEUM,PETROL.PRODUCT	1	No Quantity							220570			0
S3	2016	2016	2016	2	0	2	Export	300	Greece	GRC	422	Lebanon	LBN								33	PETROLEUM,PETROL.PRODUCT	1	No Quantity							1077881168			0
S3	2016	2016	2016	2	0	2	Export	300	Greece	GRC	428	Latvia	LVA								33	PETROLEUM,PETROL.PRODUCT	1	No Quantity							1810262			0
S3	2016	2016	2016	2	0	2	Export	300	Greece	GRC	430	Liberia	LBR								33	PETROLEUM,PETROL.PRODUCT	1	No Quantity							63517306			0
S3	2016	2016	2016	2	0	2	Export	300	Greece	GRC	434	Libya	LBY								33	PETROLEUM,PETROL.PRODUCT	1	No Quantity							258506345			0
S3	2016	2016	2016	2	0	2	Export	300	Greece	GRC	440	Lithuania	LTU								33	PETROLEUM,PETROL.PRODUCT	1	No Quantity							4657683			0
S3	2016	2016	2016	2	0	2	Export	300	Greece	GRC	442	Luxembourg	LUX								33	PETROLEUM,PETROL.PRODUCT	1	No Quantity							1159316			0
S3	2016	2016	2016	2	0	2	Export	300	Greece	GRC	458	Malaysia	MYS								33	PETROLEUM,PETROL.PRODUCT	1	No Quantity							247328			0
S3	2016	2016	2016	2	0	2	Export	300	Greece	GRC	470	Malta	MLT								33	PETROLEUM,PETROL.PRODUCT	1	No Quantity							131247951			0
S3	2016	2016	2016	2	0	2	Export	300	Greece	GRC	478	Mauritania	MRT								33	PETROLEUM,PETROL.PRODUCT	1	No Quantity							49271			0
S3	2016	2016	2016	2	0	2	Export	300	Greece	GRC	480	Mauritius	MUS								33	PETROLEUM,PETROL.PRODUCT	1	No Quantity							32357			0
S3	2016	2016	2016	2	0	2	Export	300	Greece	GRC	484	Mexico	MEX								33	PETROLEUM,PETROL.PRODUCT	1	No Quantity							8245			0
S3	2016	2016	2016	2	0	2	Export	300	Greece	GRC	490	Other Asia, nes									33	PETROLEUM,PETROL.PRODUCT	1	No Quantity							1102046			0
S3	2016	2016	2016	2	0	2	Export	300	Greece	GRC	496	Mongolia	MNG								33	PETROLEUM,PETROL.PRODUCT	1	No Quantity							247430			0
S3	2016	2016	2016	2	0	2	Export	300	Greece	GRC	498	Rep. of Moldova	MDA								33	PETROLEUM,PETROL.PRODUCT	1	No Quantity							51804804			0
S3	2016	2016	2016	2	0	2	Export	300	Greece	GRC	499	Montenegro	MNE								33	PETROLEUM,PETROL.PRODUCT	1	No Quantity							100288713			0
S3	2016	2016	2016	2	0	2	Export	300	Greece	GRC	504	Morocco	MAR								33	PETROLEUM,PETROL.PRODUCT	1	No Quantity							27337136			0
S3	2016	2016	2016	2	0	2	Export	300	Greece	GRC	512	Oman	OMN								33	PETROLEUM,PETROL.PRODUCT	1	No Quantity							578836			0
S3	2016	2016	2016	2	0	2	Export	300	Greece	GRC	528	Netherlands	NLD								33	PETROLEUM,PETROL.PRODUCT	1	No Quantity							28424682			0
S3	2016	2016	2016	2	0	2	Export	300	Greece	GRC	531	Curaçao	CUW								33	PETROLEUM,PETROL.PRODUCT	1	No Quantity							127875			0
S3	2016	2016	2016	2	0	2	Export	300	Greece	GRC	548	Vanuatu	VUT								33	PETROLEUM,PETROL.PRODUCT	1	No Quantity							826834			0
S3	2016	2016	2016	2	0	2	Export	300	Greece	GRC	554	New Zealand	NZL								33	PETROLEUM,PETROL.PRODUCT	1	No Quantity							31379			0
S3	2016	2016	2016	2	0	2	Export	300	Greece	GRC	566	Nigeria	NGA								33	PETROLEUM,PETROL.PRODUCT	1	No Quantity							5256			0
S3	2016	2016	2016	2	0	2	Export	300	Greece	GRC	570	Niue	NIU								33	PETROLEUM,PETROL.PRODUCT	1	No Quantity							60782			0
S3	2016	2016	2016	2	0	2	Export	300	Greece	GRC	579	Norway	NOR								33	PETROLEUM,PETROL.PRODUCT	1	No Quantity							8455966			0
S3	2016	2016	2016	2	0	2	Export	300	Greece	GRC	584	Marshall Isds	MHL								33	PETROLEUM,PETROL.PRODUCT	1	No Quantity							36829872			0
S3	2016	2016	2016	2	0	2	Export	300	Greece	GRC	585	Palau	PLW								33	PETROLEUM,PETROL.PRODUCT	1	No Quantity							853358			0
S3	2016	2016	2016	2	0	2	Export	300	Greece	GRC	586	Pakistan	PAK								33	PETROLEUM,PETROL.PRODUCT	1	No Quantity							2034			0
S3	2016	2016	2016	2	0	2	Export	300	Greece	GRC	591	Panama	PAN								33	PETROLEUM,PETROL.PRODUCT	1	No Quantity							50228945			0
S3	2016	2016	2016	2	0	2	Export	300	Greece	GRC	608	Philippines	PHL								33	PETROLEUM,PETROL.PRODUCT	1	No Quantity							238707			0
S3	2016	2016	2016	2	0	2	Export	300	Greece	GRC	616	Poland	POL								33	PETROLEUM,PETROL.PRODUCT	1	No Quantity							12990334			0
S3	2016	2016	2016	2	0	2	Export	300	Greece	GRC	620	Portugal	PRT								33	PETROLEUM,PETROL.PRODUCT	1	No Quantity							11003165			0
S3	2016	2016	2016	2	0	2	Export	300	Greece	GRC	634	Qatar	QAT								33	PETROLEUM,PETROL.PRODUCT	1	No Quantity							5111541			0
S3	2016	2016	2016	2	0	2	Export	300	Greece	GRC	642	Romania	ROU								33	PETROLEUM,PETROL.PRODUCT	1	No Quantity							10140355			0
S3	2016	2016	2016	2	0	2	Export	300	Greece	GRC	643	Russian Federation	RUS								33	PETROLEUM,PETROL.PRODUCT	1	No Quantity							23314910			0
S3	2016	2016	2016	2	0	2	Export	300	Greece	GRC	646	Rwanda	RWA								33	PETROLEUM,PETROL.PRODUCT	1	No Quantity							6750			0
S3	2016	2016	2016	2	0	2	Export	300	Greece	GRC	654	Saint Helena	SHN								33	PETROLEUM,PETROL.PRODUCT	1	No Quantity							2200138			0
S3	2016	2016	2016	2	0	2	Export	300	Greece	GRC	659	Saint Kitts and Nevis	KNA								33	PETROLEUM,PETROL.PRODUCT	1	No Quantity							59529			0
S3	2016	2016	2016	2	0	2	Export	300	Greece	GRC	670	Saint Vincent and the Grenadines	VCT								33	PETROLEUM,PETROL.PRODUCT	1	No Quantity							1901045			0
S3	2016	2016	2016	2	0	2	Export	300	Greece	GRC	674	San Marino	SMR								33	PETROLEUM,PETROL.PRODUCT	1	No Quantity							9459			0
S3	2016	2016	2016	2	0	2	Export	300	Greece	GRC	682	Saudi Arabia	SAU								33	PETROLEUM,PETROL.PRODUCT	1	No Quantity							374099086			0
S3	2016	2016	2016	2	0	2	Export	300	Greece	GRC	686	Senegal	SEN								33	PETROLEUM,PETROL.PRODUCT	1	No Quantity							12493337			0
S3	2016	2016	2016	2	0	2	Export	300	Greece	GRC	688	Serbia	SRB								33	PETROLEUM,PETROL.PRODUCT	1	No Quantity							12130817			0
S3	2016	2016	2016	2	0	2	Export	300	Greece	GRC	690	Seychelles	SYC								33	PETROLEUM,PETROL.PRODUCT	1	No Quantity							201349			0
S3	2016	2016	2016	2	0	2	Export	300	Greece	GRC	694	Sierra Leone	SLE								33	PETROLEUM,PETROL.PRODUCT	1	No Quantity							1772575			0
S3	2016	2016	2016	2	0	2	Export	300	Greece	GRC	699	India	IND								33	PETROLEUM,PETROL.PRODUCT	1	No Quantity							1111794			0
S3	2016	2016	2016	2	0	2	Export	300	Greece	GRC	702	Singapore	SGP								33	PETROLEUM,PETROL.PRODUCT	1	No Quantity							243143597			0
S3	2016	2016	2016	2	0	2	Export	300	Greece	GRC	703	Slovakia	SVK								33	PETROLEUM,PETROL.PRODUCT	1	No Quantity							552758			0
S3	2016	2016	2016	2	0	2	Export	300	Greece	GRC	705	Slovenia	SVN								33	PETROLEUM,PETROL.PRODUCT	1	No Quantity							122344335			0
S3	2016	2016	2016	2	0	2	Export	300	Greece	GRC	710	South Africa	ZAF								33	PETROLEUM,PETROL.PRODUCT	1	No Quantity							40346			0
S3	2016	2016	2016	2	0	2	Export	300	Greece	GRC	724	Spain	ESP								33	PETROLEUM,PETROL.PRODUCT	1	No Quantity							94656958			0
S3	2016	2016	2016	2	0	2	Export	300	Greece	GRC	729	Sudan	SDN								33	PETROLEUM,PETROL.PRODUCT	1	No Quantity							16590			0
S3	2016	2016	2016	2	0	2	Export	300	Greece	GRC	740	Suriname	SUR								33	PETROLEUM,PETROL.PRODUCT	1	No Quantity							51263			0
S3	2016	2016	2016	2	0	2	Export	300	Greece	GRC	752	Sweden	SWE								33	PETROLEUM,PETROL.PRODUCT	1	No Quantity							19821583			0
S3	2016	2016	2016	2	0	2	Export	300	Greece	GRC	757	Switzerland	CHE								33	PETROLEUM,PETROL.PRODUCT	1	No Quantity							9605457			0
S3	2016	2016	2016	2	0	2	Export	300	Greece	GRC	760	Syria	SYR								33	PETROLEUM,PETROL.PRODUCT	1	No Quantity							101902			0
S3	2016	2016	2016	2	0	2	Export	300	Greece	GRC	764	Thailand	THA								33	PETROLEUM,PETROL.PRODUCT	1	No Quantity							45674			0
S3	2016	2016	2016	2	0	2	Export	300	Greece	GRC	768	Togo	TGO								33	PETROLEUM,PETROL.PRODUCT	1	No Quantity							9353402			0
S3	2016	2016	2016	2	0	2	Export	300	Greece	GRC	784	United Arab Emirates	ARE								33	PETROLEUM,PETROL.PRODUCT	1	No Quantity							59287478			0
S3	2016	2016	2016	2	0	2	Export	300	Greece	GRC	788	Tunisia	TUN								33	PETROLEUM,PETROL.PRODUCT	1	No Quantity							28713474			0
S3	2016	2016	2016	2	0	2	Export	300	Greece	GRC	792	Turkey	TUR								33	PETROLEUM,PETROL.PRODUCT	1	No Quantity							676675872			0
S3	2016	2016	2016	2	0	2	Export	300	Greece	GRC	795	Turkmenistan	TKM								33	PETROLEUM,PETROL.PRODUCT	1	No Quantity							51241491			0
S3	2016	2016	2016	2	0	2	Export	300	Greece	GRC	798	Tuvalu	TUV								33	PETROLEUM,PETROL.PRODUCT	1	No Quantity							293075			0
S3	2016	2016	2016	2	0	2	Export	300	Greece	GRC	800	Uganda	UGA								33	PETROLEUM,PETROL.PRODUCT	1	No Quantity							525			0
S3	2016	2016	2016	2	0	2	Export	300	Greece	GRC	804	Ukraine	UKR								33	PETROLEUM,PETROL.PRODUCT	1	No Quantity							156080632			0
S3	2016	2016	2016	2	0	2	Export	300	Greece	GRC	807	North Macedonia	MKD								33	PETROLEUM,PETROL.PRODUCT	1	No Quantity							358145386			0
S3	2016	2016	2016	2	0	2	Export	300	Greece	GRC	818	Egypt	EGY								33	PETROLEUM,PETROL.PRODUCT	1	No Quantity							601864272			0
S3	2016	2016	2016	2	0	2	Export	300	Greece	GRC	826	United Kingdom	GBR								33	PETROLEUM,PETROL.PRODUCT	1	No Quantity							116117494			0
S3	2016	2016	2016	2	0	2	Export	300	Greece	GRC	834	United Rep. of Tanzania	TZA								33	PETROLEUM,PETROL.PRODUCT	1	No Quantity							472613			0
S3	2016	2016	2016	2	0	2	Export	300	Greece	GRC	837	Bunkers									33	PETROLEUM,PETROL.PRODUCT	1	No Quantity							4656801			0
S3	2016	2016	2016	2	0	2	Export	300	Greece	GRC	842	USA	USA								33	PETROLEUM,PETROL.PRODUCT	1	No Quantity							218903943			0
S3	2016	2016	2016	2	0	2	Export	300	Greece	GRC	860	Uzbekistan	UZB								33	PETROLEUM,PETROL.PRODUCT	1	No Quantity							54237			0
S3	2016	2016	2016	2	0	2	Export	300	Greece	GRC	862	Venezuela	VEN								33	PETROLEUM,PETROL.PRODUCT	1	No Quantity							7821777			0
S3	2016	2016	2016	2	0	2	Export	300	Greece	GRC	894	Zambia	ZMB								33	PETROLEUM,PETROL.PRODUCT	1	No Quantity							2509			0
S3	2016	2016	2016	2	0	2	Export	300	Greece	GRC	899	Areas, nes									33	PETROLEUM,PETROL.PRODUCT	1	No Quantity							13410374			0
S3	2016	2016	2016	2	0	2	Export	296	Kiribati	KIR	0	World	WLD								34	GAS,NATURAL,MANUFACTURED	1	No Quantity							67			0
S3	2016	2016	2016	2	0	2	Export	296	Kiribati	KIR	554	New Zealand	NZL								34	GAS,NATURAL,MANUFACTURED	1	No Quantity							67			0
S3	2016	2016	2016	2	0	2	Export	300	Greece	GRC	0	World	WLD								34	GAS,NATURAL,MANUFACTURED	1	No Quantity							86748926			0
S3	2016	2016	2016	2	0	2	Export	300	Greece	GRC	8	Albania	ALB								34	GAS,NATURAL,MANUFACTURED	1	No Quantity							1956519			0
S3	2016	2016	2016	2	0	2	Export	300	Greece	GRC	32	Argentina	ARG								34	GAS,NATURAL,MANUFACTURED	1	No Quantity							21417			0
S3	2016	2016	2016	2	0	2	Export	300	Greece	GRC	56	Belgium	BEL								34	GAS,NATURAL,MANUFACTURED	1	No Quantity							15798			0
S3	2016	2016	2016	2	0	2	Export	300	Greece	GRC	76	Brazil	BRA								34	GAS,NATURAL,MANUFACTURED	1	No Quantity							60075			0
S3	2016	2016	2016	2	0	2	Export	300	Greece	GRC	100	Bulgaria	BGR								34	GAS,NATURAL,MANUFACTURED	1	No Quantity							422369			0
S3	2016	2016	2016	2	0	2	Export	300	Greece	GRC	152	Chile	CHL								34	GAS,NATURAL,MANUFACTURED	1	No Quantity							40013			0
S3	2016	2016	2016	2	0	2	Export	300	Greece	GRC	191	Croatia	HRV								34	GAS,NATURAL,MANUFACTURED	1	No Quantity							12047			0
S3	2016	2016	2016	2	0	2	Export	300	Greece	GRC	196	Cyprus	CYP								34	GAS,NATURAL,MANUFACTURED	1	No Quantity							9650245			0
S3	2016	2016	2016	2	0	2	Export	300	Greece	GRC	203	Czechia	CZE								34	GAS,NATURAL,MANUFACTURED	1	No Quantity							36944			0
S3	2016	2016	2016	2	0	2	Export	300	Greece	GRC	204	Benin	BEN								34	GAS,NATURAL,MANUFACTURED	1	No Quantity							12919			0
S3	2016	2016	2016	2	0	2	Export	300	Greece	GRC	208	Denmark	DNK								34	GAS,NATURAL,MANUFACTURED	1	No Quantity							65699			0
S3	2016	2016	2016	2	0	2	Export	300	Greece	GRC	246	Finland	FIN								34	GAS,NATURAL,MANUFACTURED	1	No Quantity							22314			0
S3	2016	2016	2016	2	0	2	Export	300	Greece	GRC	251	France	FRA								34	GAS,NATURAL,MANUFACTURED	1	No Quantity							364027			0
S3	2016	2016	2016	2	0	2	Export	300	Greece	GRC	266	Gabon	GAB								34	GAS,NATURAL,MANUFACTURED	1	No Quantity							111346			0
S3	2016	2016	2016	2	0	2	Export	300	Greece	GRC	276	Germany	DEU								34	GAS,NATURAL,MANUFACTURED	1	No Quantity							166428			0
S3	2016	2016	2016	2	0	2	Export	300	Greece	GRC	324	Guinea	GIN								34	GAS,NATURAL,MANUFACTURED	1	No Quantity							140147			0
S3	2016	2016	2016	2	0	2	Export	300	Greece	GRC	348	Hungary	HUN								34	GAS,NATURAL,MANUFACTURED	1	No Quantity							96121			0
S3	2016	2016	2016	2	0	2	Export	300	Greece	GRC	364	Iran	IRN								34	GAS,NATURAL,MANUFACTURED	1	No Quantity							33708			0
S3	2016	2016	2016	2	0	2	Export	300	Greece	GRC	376	Israel	ISR								34	GAS,NATURAL,MANUFACTURED	1	No Quantity							73471			0
S3	2016	2016	2016	2	0	2	Export	300	Greece	GRC	384	Côte d'Ivoire	CIV								34	GAS,NATURAL,MANUFACTURED	1	No Quantity							233504			0
S3	2016	2016	2016	2	0	2	Export	300	Greece	GRC	400	Jordan	JOR								34	GAS,NATURAL,MANUFACTURED	1	No Quantity							18491			0
S3	2016	2016	2016	2	0	2	Export	300	Greece	GRC	404	Kenya	KEN								34	GAS,NATURAL,MANUFACTURED	1	No Quantity							63196			0
S3	2016	2016	2016	2	0	2	Export	300	Greece	GRC	422	Lebanon	LBN								34	GAS,NATURAL,MANUFACTURED	1	No Quantity							8994343			0
S3	2016	2016	2016	2	0	2	Export	300	Greece	GRC	430	Liberia	LBR								34	GAS,NATURAL,MANUFACTURED	1	No Quantity							492			0
S3	2016	2016	2016	2	0	2	Export	300	Greece	GRC	440	Lithuania	LTU								34	GAS,NATURAL,MANUFACTURED	1	No Quantity							4106			0
S3	2016	2016	2016	2	0	2	Export	300	Greece	GRC	442	Luxembourg	LUX								34	GAS,NATURAL,MANUFACTURED	1	No Quantity							45648			0
S3	2016	2016	2016	2	0	2	Export	300	Greece	GRC	458	Malaysia	MYS								34	GAS,NATURAL,MANUFACTURED	1	No Quantity							44468			0
S3	2016	2016	2016	2	0	2	Export	300	Greece	GRC	466	Mali	MLI								34	GAS,NATURAL,MANUFACTURED	1	No Quantity							417978			0
S3	2016	2016	2016	2	0	2	Export	300	Greece	GRC	470	Malta	MLT								34	GAS,NATURAL,MANUFACTURED	1	No Quantity							13660			0
S3	2016	2016	2016	2	0	2	Export	300	Greece	GRC	478	Mauritania	MRT								34	GAS,NATURAL,MANUFACTURED	1	No Quantity							158951			0
S3	2016	2016	2016	2	0	2	Export	300	Greece	GRC	504	Morocco	MAR								34	GAS,NATURAL,MANUFACTURED	1	No Quantity							17093903			0
S3	2016	2016	2016	2	0	2	Export	300	Greece	GRC	528	Netherlands	NLD								34	GAS,NATURAL,MANUFACTURED	1	No Quantity							314402			0
S3	2016	2016	2016	2	0	2	Export	300	Greece	GRC	591	Panama	PAN								34	GAS,NATURAL,MANUFACTURED	1	No Quantity							160			0
S3	2016	2016	2016	2	0	2	Export	300	Greece	GRC	616	Poland	POL								34	GAS,NATURAL,MANUFACTURED	1	No Quantity							222684			0
S3	2016	2016	2016	2	0	2	Export	300	Greece	GRC	620	Portugal	PRT								34	GAS,NATURAL,MANUFACTURED	1	No Quantity							104715			0
S3	2016	2016	2016	2	0	2	Export	300	Greece	GRC	642	Romania	ROU								34	GAS,NATURAL,MANUFACTURED	1	No Quantity							289982			0
S3	2016	2016	2016	2	0	2	Export	300	Greece	GRC	682	Saudi Arabia	SAU								34	GAS,NATURAL,MANUFACTURED	1	No Quantity							219197			0
S3	2016	2016	2016	2	0	2	Export	300	Greece	GRC	686	Senegal	SEN								34	GAS,NATURAL,MANUFACTURED	1	No Quantity							159969			0
S3	2016	2016	2016	2	0	2	Export	300	Greece	GRC	688	Serbia	SRB								34	GAS,NATURAL,MANUFACTURED	1	No Quantity							951729			0
S3	2016	2016	2016	2	0	2	Export	300	Greece	GRC	702	Singapore	SGP								34	GAS,NATURAL,MANUFACTURED	1	No Quantity							56114			0
S3	2016	2016	2016	2	0	2	Export	300	Greece	GRC	705	Slovenia	SVN								34	GAS,NATURAL,MANUFACTURED	1	No Quantity							23467			0
S3	2016	2016	2016	2	0	2	Export	300	Greece	GRC	710	South Africa	ZAF								34	GAS,NATURAL,MANUFACTURED	1	No Quantity							126258			0
S3	2016	2016	2016	2	0	2	Export	300	Greece	GRC	724	Spain	ESP								34	GAS,NATURAL,MANUFACTURED	1	No Quantity							45383			0
S3	2016	2016	2016	2	0	2	Export	300	Greece	GRC	752	Sweden	SWE								34	GAS,NATURAL,MANUFACTURED	1	No Quantity							925			0
S3	2016	2016	2016	2	0	2	Export	300	Greece	GRC	784	United Arab Emirates	ARE								34	GAS,NATURAL,MANUFACTURED	1	No Quantity							145601			0
S3	2016	2016	2016	2	0	2	Export	300	Greece	GRC	788	Tunisia	TUN								34	GAS,NATURAL,MANUFACTURED	1	No Quantity							1093475			0
S3	2016	2016	2016	2	0	2	Export	300	Greece	GRC	792	Turkey	TUR								34	GAS,NATURAL,MANUFACTURED	1	No Quantity							914082			0
S3	2016	2016	2016	2	0	2	Export	300	Greece	GRC	804	Ukraine	UKR								34	GAS,NATURAL,MANUFACTURED	1	No Quantity							66647			0
S3	2016	2016	2016	2	0	2	Export	300	Greece	GRC	807	North Macedonia	MKD								34	GAS,NATURAL,MANUFACTURED	1	No Quantity							3002377			0
S3	2016	2016	2016	2	0	2	Export	300	Greece	GRC	818	Egypt	EGY								34	GAS,NATURAL,MANUFACTURED	1	No Quantity							38545330			0
S3	2016	2016	2016	2	0	2	Export	300	Greece	GRC	826	United Kingdom	GBR								34	GAS,NATURAL,MANUFACTURED	1	No Quantity							347			0
S3	2016	2016	2016	2	0	2	Export	300	Greece	GRC	854	Burkina Faso	BFA								34	GAS,NATURAL,MANUFACTURED	1	No Quantity							75736			0
S3	2016	2016	2016	2	0	2	Export	300	Greece	GRC	0	World	WLD								35	ELECTRIC CURRENT	1	No Quantity							94811254			0
S3	2016	2016	2016	2	0	2	Export	300	Greece	GRC	8	Albania	ALB								35	ELECTRIC CURRENT	1	No Quantity							2220593			0
S3	2016	2016	2016	2	0	2	Export	300	Greece	GRC	100	Bulgaria	BGR								35	ELECTRIC CURRENT	1	No Quantity							2879857			0
S3	2016	2016	2016	2	0	2	Export	300	Greece	GRC	381	Italy	ITA								35	ELECTRIC CURRENT	1	No Quantity							11745059			0
S3	2016	2016	2016	2	0	2	Export	300	Greece	GRC	688	Serbia	SRB								35	ELECTRIC CURRENT	1	No Quantity							611420			0
S3	2016	2016	2016	2	0	2	Export	300	Greece	GRC	705	Slovenia	SVN								35	ELECTRIC CURRENT	1	No Quantity							50592874			0
S3	2016	2016	2016	2	0	2	Export	300	Greece	GRC	792	Turkey	TUR								35	ELECTRIC CURRENT	1	No Quantity							18955496			0
S3	2016	2016	2016	2	0	2	Export	300	Greece	GRC	807	North Macedonia	MKD								35	ELECTRIC CURRENT	1	No Quantity							7805955			0
S3	2016	2016	2016	2	0	2	Export	296	Kiribati	KIR	0	World	WLD								41	ANIMAL OILS AND FATS	1	No Quantity							223			0
S3	2016	2016	2016	2	0	2	Export	296	Kiribati	KIR	798	Tuvalu	TUV								41	ANIMAL OILS AND FATS	1	No Quantity							223			0
S3	2016	2016	2016	2	0	2	Export	300	Greece	GRC	0	World	WLD								41	ANIMAL OILS AND FATS	1	No Quantity							2147069			0
S3	2016	2016	2016	2	0	2	Export	300	Greece	GRC	8	Albania	ALB								41	ANIMAL OILS AND FATS	1	No Quantity							42934			0
S3	2016	2016	2016	2	0	2	Export	300	Greece	GRC	56	Belgium	BEL								41	ANIMAL OILS AND FATS	1	No Quantity							229976			0
S3	2016	2016	2016	2	0	2	Export	300	Greece	GRC	70	Bosnia Herzegovina	BIH								41	ANIMAL OILS AND FATS	1	No Quantity							6081			0
S3	2016	2016	2016	2	0	2	Export	300	Greece	GRC	100	Bulgaria	BGR								41	ANIMAL OILS AND FATS	1	No Quantity							242807			0
S3	2016	2016	2016	2	0	2	Export	300	Greece	GRC	196	Cyprus	CYP								41	ANIMAL OILS AND FATS	1	No Quantity							8264			0
S3	2016	2016	2016	2	0	2	Export	300	Greece	GRC	276	Germany	DEU								41	ANIMAL OILS AND FATS	1	No Quantity							6346			0
S3	2016	2016	2016	2	0	2	Export	300	Greece	GRC	381	Italy	ITA								41	ANIMAL OILS AND FATS	1	No Quantity							658550			0
S3	2016	2016	2016	2	0	2	Export	300	Greece	GRC	392	Japan	JPN								41	ANIMAL OILS AND FATS	1	No Quantity							5135			0
S3	2016	2016	2016	2	0	2	Export	300	Greece	GRC	528	Netherlands	NLD								41	ANIMAL OILS AND FATS	1	No Quantity							11308			0
S3	2016	2016	2016	2	0	2	Export	300	Greece	GRC	566	Nigeria	NGA								41	ANIMAL OILS AND FATS	1	No Quantity							531			0
S3	2016	2016	2016	2	0	2	Export	300	Greece	GRC	579	Norway	NOR								41	ANIMAL OILS AND FATS	1	No Quantity							210799			0
S3	2016	2016	2016	2	0	2	Export	300	Greece	GRC	616	Poland	POL								41	ANIMAL OILS AND FATS	1	No Quantity							115			0
S3	2016	2016	2016	2	0	2	Export	300	Greece	GRC	642	Romania	ROU								41	ANIMAL OILS AND FATS	1	No Quantity							5872			0
S3	2016	2016	2016	2	0	2	Export	300	Greece	GRC	688	Serbia	SRB								41	ANIMAL OILS AND FATS	1	No Quantity							105283			0
S3	2016	2016	2016	2	0	2	Export	300	Greece	GRC	705	Slovenia	SVN								41	ANIMAL OILS AND FATS	1	No Quantity							14623			0
S3	2016	2016	2016	2	0	2	Export	300	Greece	GRC	752	Sweden	SWE								41	ANIMAL OILS AND FATS	1	No Quantity							598445			0
S3	2016	2016	2016	2	0	2	Export	296	Kiribati	KIR	0	World	WLD								42	FIXED VEG. FATS AND OILS	1	No Quantity							3231518			0
S3	2016	2016	2016	2	0	2	Export	296	Kiribati	KIR	360	Indonesia	IDN								42	FIXED VEG. FATS AND OILS	1	No Quantity							139003			0
S3	2016	2016	2016	2	0	2	Export	296	Kiribati	KIR	458	Malaysia	MYS								42	FIXED VEG. FATS AND OILS	1	No Quantity							2716029			0
S3	2016	2016	2016	2	0	2	Export	296	Kiribati	KIR	608	Philippines	PHL								42	FIXED VEG. FATS AND OILS	1	No Quantity							376485			0
S3	2016	2016	2016	2	0	2	Export	300	Greece	GRC	0	World	WLD								42	FIXED VEG. FATS AND OILS	1	No Quantity							722549440			0
S3	2016	2016	2016	2	0	2	Export	300	Greece	GRC	4	Afghanistan	AFG								42	FIXED VEG. FATS AND OILS	1	No Quantity							42009			0
S3	2016	2016	2016	2	0	2	Export	300	Greece	GRC	8	Albania	ALB								42	FIXED VEG. FATS AND OILS	1	No Quantity							1695985			0
S3	2016	2016	2016	2	0	2	Export	300	Greece	GRC	31	Azerbaijan	AZE								42	FIXED VEG. FATS AND OILS	1	No Quantity							160974			0
S3	2016	2016	2016	2	0	2	Export	300	Greece	GRC	36	Australia	AUS								42	FIXED VEG. FATS AND OILS	1	No Quantity							7606946			0
S3	2016	2016	2016	2	0	2	Export	300	Greece	GRC	40	Austria	AUT								42	FIXED VEG. FATS AND OILS	1	No Quantity							14180900			0
S3	2016	2016	2016	2	0	2	Export	300	Greece	GRC	44	Bahamas	BHS								42	FIXED VEG. FATS AND OILS	1	No Quantity							47825			0
S3	2016	2016	2016	2	0	2	Export	300	Greece	GRC	48	Bahrain	BHR								42	FIXED VEG. FATS AND OILS	1	No Quantity							315232			0
S3	2016	2016	2016	2	0	2	Export	300	Greece	GRC	50	Bangladesh	BGD								42	FIXED VEG. FATS AND OILS	1	No Quantity							37306			0
S3	2016	2016	2016	2	0	2	Export	300	Greece	GRC	51	Armenia	ARM								42	FIXED VEG. FATS AND OILS	1	No Quantity							8142			0
S3	2016	2016	2016	2	0	2	Export	300	Greece	GRC	52	Barbados	BRB								42	FIXED VEG. FATS AND OILS	1	No Quantity							6434			0
S3	2016	2016	2016	2	0	2	Export	300	Greece	GRC	56	Belgium	BEL								42	FIXED VEG. FATS AND OILS	1	No Quantity							3383394			0
S3	2016	2016	2016	2	0	2	Export	300	Greece	GRC	70	Bosnia Herzegovina	BIH								42	FIXED VEG. FATS AND OILS	1	No Quantity							26147			0
S3	2016	2016	2016	2	0	2	Export	300	Greece	GRC	76	Brazil	BRA								42	FIXED VEG. FATS AND OILS	1	No Quantity							2485773			0
S3	2016	2016	2016	2	0	2	Export	300	Greece	GRC	100	Bulgaria	BGR								42	FIXED VEG. FATS AND OILS	1	No Quantity							13853777			0
S3	2016	2016	2016	2	0	2	Export	300	Greece	GRC	112	Belarus	BLR								42	FIXED VEG. FATS AND OILS	1	No Quantity							16008			0
S3	2016	2016	2016	2	0	2	Export	300	Greece	GRC	124	Canada	CAN								42	FIXED VEG. FATS AND OILS	1	No Quantity							15940720			0
S3	2016	2016	2016	2	0	2	Export	300	Greece	GRC	152	Chile	CHL								42	FIXED VEG. FATS AND OILS	1	No Quantity							2927			0
S3	2016	2016	2016	2	0	2	Export	300	Greece	GRC	156	China	CHN								42	FIXED VEG. FATS AND OILS	1	No Quantity							4670651			0
S3	2016	2016	2016	2	0	2	Export	300	Greece	GRC	188	Costa Rica	CRI								42	FIXED VEG. FATS AND OILS	1	No Quantity							97936			0
S3	2016	2016	2016	2	0	2	Export	300	Greece	GRC	191	Croatia	HRV								42	FIXED VEG. FATS AND OILS	1	No Quantity							1111667			0
S3	2016	2016	2016	2	0	2	Export	300	Greece	GRC	192	Cuba	CUB								42	FIXED VEG. FATS AND OILS	1	No Quantity							703			0
S3	2016	2016	2016	2	0	2	Export	300	Greece	GRC	196	Cyprus	CYP								42	FIXED VEG. FATS AND OILS	1	No Quantity							17039299			0
S3	2016	2016	2016	2	0	2	Export	300	Greece	GRC	203	Czechia	CZE								42	FIXED VEG. FATS AND OILS	1	No Quantity							3493320			0
S3	2016	2016	2016	2	0	2	Export	300	Greece	GRC	208	Denmark	DNK								42	FIXED VEG. FATS AND OILS	1	No Quantity							991763			0
S3	2016	2016	2016	2	0	2	Export	300	Greece	GRC	231	Ethiopia	ETH								42	FIXED VEG. FATS AND OILS	1	No Quantity							741			0
S3	2016	2016	2016	2	0	2	Export	300	Greece	GRC	233	Estonia	EST								42	FIXED VEG. FATS AND OILS	1	No Quantity							649226			0
S3	2016	2016	2016	2	0	2	Export	300	Greece	GRC	246	Finland	FIN								42	FIXED VEG. FATS AND OILS	1	No Quantity							2454237			0
S3	2016	2016	2016	2	0	2	Export	300	Greece	GRC	251	France	FRA								42	FIXED VEG. FATS AND OILS	1	No Quantity							6701097			0
S3	2016	2016	2016	2	0	2	Export	300	Greece	GRC	262	Djibouti	DJI								42	FIXED VEG. FATS AND OILS	1	No Quantity							63703			0
S3	2016	2016	2016	2	0	2	Export	300	Greece	GRC	268	Georgia	GEO								42	FIXED VEG. FATS AND OILS	1	No Quantity							40832			0
S3	2016	2016	2016	2	0	2	Export	300	Greece	GRC	276	Germany	DEU								42	FIXED VEG. FATS AND OILS	1	No Quantity							48645243			0
S3	2016	2016	2016	2	0	2	Export	300	Greece	GRC	288	Ghana	GHA								42	FIXED VEG. FATS AND OILS	1	No Quantity							18396			0
S3	2016	2016	2016	2	0	2	Export	300	Greece	GRC	344	China, Hong Kong SAR	HKG								42	FIXED VEG. FATS AND OILS	1	No Quantity							216757			0
S3	2016	2016	2016	2	0	2	Export	300	Greece	GRC	348	Hungary	HUN								42	FIXED VEG. FATS AND OILS	1	No Quantity							476804			0
S3	2016	2016	2016	2	0	2	Export	300	Greece	GRC	364	Iran	IRN								42	FIXED VEG. FATS AND OILS	1	No Quantity							38346			0
S3	2016	2016	2016	2	0	2	Export	300	Greece	GRC	368	Iraq	IRQ								42	FIXED VEG. FATS AND OILS	1	No Quantity							253996			0
S3	2016	2016	2016	2	0	2	Export	300	Greece	GRC	372	Ireland	IRL								42	FIXED VEG. FATS AND OILS	1	No Quantity							285194			0
S3	2016	2016	2016	2	0	2	Export	300	Greece	GRC	376	Israel	ISR								42	FIXED VEG. FATS AND OILS	1	No Quantity							400433			0
S3	2016	2016	2016	2	0	2	Export	300	Greece	GRC	381	Italy	ITA								42	FIXED VEG. FATS AND OILS	1	No Quantity							449421786			0
S3	2016	2016	2016	2	0	2	Export	300	Greece	GRC	384	Côte d'Ivoire	CIV								42	FIXED VEG. FATS AND OILS	1	No Quantity							599			0
S3	2016	2016	2016	2	0	2	Export	300	Greece	GRC	392	Japan	JPN								42	FIXED VEG. FATS AND OILS	1	No Quantity							4346433			0
S3	2016	2016	2016	2	0	2	Export	300	Greece	GRC	398	Kazakhstan	KAZ								42	FIXED VEG. FATS AND OILS	1	No Quantity							104118			0
S3	2016	2016	2016	2	0	2	Export	300	Greece	GRC	404	Kenya	KEN								42	FIXED VEG. FATS AND OILS	1	No Quantity							22531			0
S3	2016	2016	2016	2	0	2	Export	300	Greece	GRC	410	Rep. of Korea	KOR								42	FIXED VEG. FATS AND OILS	1	No Quantity							746269			0
S3	2016	2016	2016	2	0	2	Export	300	Greece	GRC	414	Kuwait	KWT								42	FIXED VEG. FATS AND OILS	1	No Quantity							320688			0
S3	2016	2016	2016	2	0	2	Export	300	Greece	GRC	428	Latvia	LVA								42	FIXED VEG. FATS AND OILS	1	No Quantity							114707			0
S3	2016	2016	2016	2	0	2	Export	300	Greece	GRC	440	Lithuania	LTU								42	FIXED VEG. FATS AND OILS	1	No Quantity							402321			0
S3	2016	2016	2016	2	0	2	Export	300	Greece	GRC	442	Luxembourg	LUX								42	FIXED VEG. FATS AND OILS	1	No Quantity							60628			0
S3	2016	2016	2016	2	0	2	Export	300	Greece	GRC	450	Madagascar	MDG								42	FIXED VEG. FATS AND OILS	1	No Quantity							66618			0
S3	2016	2016	2016	2	0	2	Export	300	Greece	GRC	458	Malaysia	MYS								42	FIXED VEG. FATS AND OILS	1	No Quantity							10279			0
S3	2016	2016	2016	2	0	2	Export	300	Greece	GRC	470	Malta	MLT								42	FIXED VEG. FATS AND OILS	1	No Quantity							102426			0
S3	2016	2016	2016	2	0	2	Export	300	Greece	GRC	480	Mauritius	MUS								42	FIXED VEG. FATS AND OILS	1	No Quantity							8038			0
S3	2016	2016	2016	2	0	2	Export	300	Greece	GRC	484	Mexico	MEX								42	FIXED VEG. FATS AND OILS	1	No Quantity							75068			0
S3	2016	2016	2016	2	0	2	Export	300	Greece	GRC	490	Other Asia, nes									42	FIXED VEG. FATS AND OILS	1	No Quantity							1986874			0
S3	2016	2016	2016	2	0	2	Export	300	Greece	GRC	498	Rep. of Moldova	MDA								42	FIXED VEG. FATS AND OILS	1	No Quantity							76452			0
S3	2016	2016	2016	2	0	2	Export	300	Greece	GRC	499	Montenegro	MNE								42	FIXED VEG. FATS AND OILS	1	No Quantity							89947			0
S3	2016	2016	2016	2	0	2	Export	300	Greece	GRC	512	Oman	OMN								42	FIXED VEG. FATS AND OILS	1	No Quantity							4868			0
S3	2016	2016	2016	2	0	2	Export	300	Greece	GRC	528	Netherlands	NLD								42	FIXED VEG. FATS AND OILS	1	No Quantity							2612115			0
S3	2016	2016	2016	2	0	2	Export	300	Greece	GRC	554	New Zealand	NZL								42	FIXED VEG. FATS AND OILS	1	No Quantity							642808			0
S3	2016	2016	2016	2	0	2	Export	300	Greece	GRC	579	Norway	NOR								42	FIXED VEG. FATS AND OILS	1	No Quantity							1543009			0
S3	2016	2016	2016	2	0	2	Export	300	Greece	GRC	591	Panama	PAN								42	FIXED VEG. FATS AND OILS	1	No Quantity							96231			0
S3	2016	2016	2016	2	0	2	Export	300	Greece	GRC	616	Poland	POL								42	FIXED VEG. FATS AND OILS	1	No Quantity							1749341			0
S3	2016	2016	2016	2	0	2	Export	300	Greece	GRC	620	Portugal	PRT								42	FIXED VEG. FATS AND OILS	1	No Quantity							8458			0
S3	2016	2016	2016	2	0	2	Export	300	Greece	GRC	634	Qatar	QAT								42	FIXED VEG. FATS AND OILS	1	No Quantity							32025			0
S3	2016	2016	2016	2	0	2	Export	300	Greece	GRC	642	Romania	ROU								42	FIXED VEG. FATS AND OILS	1	No Quantity							8260322			0
S3	2016	2016	2016	2	0	2	Export	300	Greece	GRC	643	Russian Federation	RUS								42	FIXED VEG. FATS AND OILS	1	No Quantity							6286106			0
S3	2016	2016	2016	2	0	2	Export	300	Greece	GRC	646	Rwanda	RWA								42	FIXED VEG. FATS AND OILS	1	No Quantity							5201			0
S3	2016	2016	2016	2	0	2	Export	300	Greece	GRC	652	Saint Barthélemy	BLM								42	FIXED VEG. FATS AND OILS	1	No Quantity							27123			0
S3	2016	2016	2016	2	0	2	Export	300	Greece	GRC	682	Saudi Arabia	SAU								42	FIXED VEG. FATS AND OILS	1	No Quantity							1823933			0
S3	2016	2016	2016	2	0	2	Export	300	Greece	GRC	686	Senegal	SEN								42	FIXED VEG. FATS AND OILS	1	No Quantity							2757			0
S3	2016	2016	2016	2	0	2	Export	300	Greece	GRC	688	Serbia	SRB								42	FIXED VEG. FATS AND OILS	1	No Quantity							1674872			0
S3	2016	2016	2016	2	0	2	Export	300	Greece	GRC	690	Seychelles	SYC								42	FIXED VEG. FATS AND OILS	1	No Quantity							12761			0
S3	2016	2016	2016	2	0	2	Export	300	Greece	GRC	699	India	IND								42	FIXED VEG. FATS AND OILS	1	No Quantity							254980			0
S3	2016	2016	2016	2	0	2	Export	300	Greece	GRC	702	Singapore	SGP								42	FIXED VEG. FATS AND OILS	1	No Quantity							271619			0
S3	2016	2016	2016	2	0	2	Export	300	Greece	GRC	703	Slovakia	SVK								42	FIXED VEG. FATS AND OILS	1	No Quantity							253654			0
S3	2016	2016	2016	2	0	2	Export	300	Greece	GRC	704	Viet Nam	VNM								42	FIXED VEG. FATS AND OILS	1	No Quantity							238313			0
S3	2016	2016	2016	2	0	2	Export	300	Greece	GRC	705	Slovenia	SVN								42	FIXED VEG. FATS AND OILS	1	No Quantity							509490			0
S3	2016	2016	2016	2	0	2	Export	300	Greece	GRC	710	South Africa	ZAF								42	FIXED VEG. FATS AND OILS	1	No Quantity							848847			0
S3	2016	2016	2016	2	0	2	Export	300	Greece	GRC	724	Spain	ESP								42	FIXED VEG. FATS AND OILS	1	No Quantity							23755729			0
S3	2016	2016	2016	2	0	2	Export	300	Greece	GRC	729	Sudan	SDN								42	FIXED VEG. FATS AND OILS	1	No Quantity							9951			0
S3	2016	2016	2016	2	0	2	Export	300	Greece	GRC	748	Swaziland	SWZ								42	FIXED VEG. FATS AND OILS	1	No Quantity							50108			0
S3	2016	2016	2016	2	0	2	Export	300	Greece	GRC	752	Sweden	SWE								42	FIXED VEG. FATS AND OILS	1	No Quantity							5650521			0
S3	2016	2016	2016	2	0	2	Export	300	Greece	GRC	757	Switzerland	CHE								42	FIXED VEG. FATS AND OILS	1	No Quantity							5755283			0
S3	2016	2016	2016	2	0	2	Export	300	Greece	GRC	760	Syria	SYR								42	FIXED VEG. FATS AND OILS	1	No Quantity							1493476			0
S3	2016	2016	2016	2	0	2	Export	300	Greece	GRC	764	Thailand	THA								42	FIXED VEG. FATS AND OILS	1	No Quantity							657954			0
S3	2016	2016	2016	2	0	2	Export	300	Greece	GRC	780	Trinidad and Tobago	TTO								42	FIXED VEG. FATS AND OILS	1	No Quantity							30840			0
S3	2016	2016	2016	2	0	2	Export	300	Greece	GRC	784	United Arab Emirates	ARE								42	FIXED VEG. FATS AND OILS	1	No Quantity							1408877			0
S3	2016	2016	2016	2	0	2	Export	300	Greece	GRC	792	Turkey	TUR								42	FIXED VEG. FATS AND OILS	1	No Quantity							225736			0
S3	2016	2016	2016	2	0	2	Export	300	Greece	GRC	800	Uganda	UGA								42	FIXED VEG. FATS AND OILS	1	No Quantity							1899			0
S3	2016	2016	2016	2	0	2	Export	300	Greece	GRC	804	Ukraine	UKR								42	FIXED VEG. FATS AND OILS	1	No Quantity							1104507			0
S3	2016	2016	2016	2	0	2	Export	300	Greece	GRC	807	North Macedonia	MKD								42	FIXED VEG. FATS AND OILS	1	No Quantity							1215407			0
S3	2016	2016	2016	2	0	2	Export	300	Greece	GRC	818	Egypt	EGY								42	FIXED VEG. FATS AND OILS	1	No Quantity							2780237			0
S3	2016	2016	2016	2	0	2	Export	300	Greece	GRC	826	United Kingdom	GBR								42	FIXED VEG. FATS AND OILS	1	No Quantity							8012578			0
S3	2016	2016	2016	2	0	2	Export	300	Greece	GRC	842	USA	USA								42	FIXED VEG. FATS AND OILS	1	No Quantity							37819163			0
S3	2016	2016	2016	2	0	2	Export	300	Greece	GRC	858	Uruguay	URY								42	FIXED VEG. FATS AND OILS	1	No Quantity							1714			0
S3	2016	2016	2016	2	0	2	Export	300	Greece	GRC	0	World	WLD								43	ANIMAL,VEG.FATS,OILS,NES	1	No Quantity							17915429			0
S3	2016	2016	2016	2	0	2	Export	300	Greece	GRC	8	Albania	ALB								43	ANIMAL,VEG.FATS,OILS,NES	1	No Quantity							232114			0
S3	2016	2016	2016	2	0	2	Export	300	Greece	GRC	31	Azerbaijan	AZE								43	ANIMAL,VEG.FATS,OILS,NES	1	No Quantity							11711			0
S3	2016	2016	2016	2	0	2	Export	300	Greece	GRC	40	Austria	AUT								43	ANIMAL,VEG.FATS,OILS,NES	1	No Quantity							67271			0
S3	2016	2016	2016	2	0	2	Export	300	Greece	GRC	56	Belgium	BEL								43	ANIMAL,VEG.FATS,OILS,NES	1	No Quantity							5155			0
S3	2016	2016	2016	2	0	2	Export	300	Greece	GRC	100	Bulgaria	BGR								43	ANIMAL,VEG.FATS,OILS,NES	1	No Quantity							5307470			0
S3	2016	2016	2016	2	0	2	Export	300	Greece	GRC	196	Cyprus	CYP								43	ANIMAL,VEG.FATS,OILS,NES	1	No Quantity							589985			0
S3	2016	2016	2016	2	0	2	Export	300	Greece	GRC	251	France	FRA								43	ANIMAL,VEG.FATS,OILS,NES	1	No Quantity							239577			0
S3	2016	2016	2016	2	0	2	Export	300	Greece	GRC	276	Germany	DEU								43	ANIMAL,VEG.FATS,OILS,NES	1	No Quantity							443460			0
S3	2016	2016	2016	2	0	2	Export	300	Greece	GRC	348	Hungary	HUN								43	ANIMAL,VEG.FATS,OILS,NES	1	No Quantity							5747			0
S3	2016	2016	2016	2	0	2	Export	300	Greece	GRC	376	Israel	ISR								43	ANIMAL,VEG.FATS,OILS,NES	1	No Quantity							4364			0
S3	2016	2016	2016	2	0	2	Export	300	Greece	GRC	381	Italy	ITA								43	ANIMAL,VEG.FATS,OILS,NES	1	No Quantity							7137822			0
S3	2016	2016	2016	2	0	2	Export	300	Greece	GRC	442	Luxembourg	LUX								43	ANIMAL,VEG.FATS,OILS,NES	1	No Quantity							11			0
S3	2016	2016	2016	2	0	2	Export	300	Greece	GRC	450	Madagascar	MDG								43	ANIMAL,VEG.FATS,OILS,NES	1	No Quantity							1			0
S3	2016	2016	2016	2	0	2	Export	300	Greece	GRC	470	Malta	MLT								43	ANIMAL,VEG.FATS,OILS,NES	1	No Quantity							22734			0
S3	2016	2016	2016	2	0	2	Export	300	Greece	GRC	499	Montenegro	MNE								43	ANIMAL,VEG.FATS,OILS,NES	1	No Quantity							4172			0
S3	2016	2016	2016	2	0	2	Export	300	Greece	GRC	528	Netherlands	NLD								43	ANIMAL,VEG.FATS,OILS,NES	1	No Quantity							165743			0
S3	2016	2016	2016	2	0	2	Export	300	Greece	GRC	616	Poland	POL								43	ANIMAL,VEG.FATS,OILS,NES	1	No Quantity							79072			0
S3	2016	2016	2016	2	0	2	Export	300	Greece	GRC	642	Romania	ROU								43	ANIMAL,VEG.FATS,OILS,NES	1	No Quantity							341521			0
S3	2016	2016	2016	2	0	2	Export	300	Greece	GRC	643	Russian Federation	RUS								43	ANIMAL,VEG.FATS,OILS,NES	1	No Quantity							10718			0
S3	2016	2016	2016	2	0	2	Export	300	Greece	GRC	682	Saudi Arabia	SAU								43	ANIMAL,VEG.FATS,OILS,NES	1	No Quantity							606			0
S3	2016	2016	2016	2	0	2	Export	300	Greece	GRC	688	Serbia	SRB								43	ANIMAL,VEG.FATS,OILS,NES	1	No Quantity							615626			0
S3	2016	2016	2016	2	0	2	Export	300	Greece	GRC	703	Slovakia	SVK								43	ANIMAL,VEG.FATS,OILS,NES	1	No Quantity							694			0
S3	2016	2016	2016	2	0	2	Export	300	Greece	GRC	705	Slovenia	SVN								43	ANIMAL,VEG.FATS,OILS,NES	1	No Quantity							2032			0
S3	2016	2016	2016	2	0	2	Export	300	Greece	GRC	724	Spain	ESP								43	ANIMAL,VEG.FATS,OILS,NES	1	No Quantity							2131586			0
S3	2016	2016	2016	2	0	2	Export	300	Greece	GRC	752	Sweden	SWE								43	ANIMAL,VEG.FATS,OILS,NES	1	No Quantity							3869			0
S3	2016	2016	2016	2	0	2	Export	300	Greece	GRC	792	Turkey	TUR								43	ANIMAL,VEG.FATS,OILS,NES	1	No Quantity							393013			0
S3	2016	2016	2016	2	0	2	Export	300	Greece	GRC	807	North Macedonia	MKD								43	ANIMAL,VEG.FATS,OILS,NES	1	No Quantity							4462			0
S3	2016	2016	2016	2	0	2	Export	300	Greece	GRC	818	Egypt	EGY								43	ANIMAL,VEG.FATS,OILS,NES	1	No Quantity							26492			0
S3	2016	2016	2016	2	0	2	Export	300	Greece	GRC	826	United Kingdom	GBR								43	ANIMAL,VEG.FATS,OILS,NES	1	No Quantity							67493			0
S3	2016	2016	2016	2	0	2	Export	300	Greece	GRC	842	USA	USA								43	ANIMAL,VEG.FATS,OILS,NES	1	No Quantity							912			0
S3	2016	2016	2016	2	0	2	Export	300	Greece	GRC	0	World	WLD								51	ORGANIC CHEMICALS	1	No Quantity							30087059			0
S3	2016	2016	2016	2	0	2	Export	300	Greece	GRC	8	Albania	ALB								51	ORGANIC CHEMICALS	1	No Quantity							1201109			0
S3	2016	2016	2016	2	0	2	Export	300	Greece	GRC	10	Antarctica	ATA								51	ORGANIC CHEMICALS	1	No Quantity							11209			0
S3	2016	2016	2016	2	0	2	Export	300	Greece	GRC	31	Azerbaijan	AZE								51	ORGANIC CHEMICALS	1	No Quantity							1636			0
S3	2016	2016	2016	2	0	2	Export	300	Greece	GRC	36	Australia	AUS								51	ORGANIC CHEMICALS	1	No Quantity							723			0
S3	2016	2016	2016	2	0	2	Export	300	Greece	GRC	40	Austria	AUT								51	ORGANIC CHEMICALS	1	No Quantity							6633			0
S3	2016	2016	2016	2	0	2	Export	300	Greece	GRC	44	Bahamas	BHS								51	ORGANIC CHEMICALS	1	No Quantity							54802			0
S3	2016	2016	2016	2	0	2	Export	300	Greece	GRC	56	Belgium	BEL								51	ORGANIC CHEMICALS	1	No Quantity							377095			0
S3	2016	2016	2016	2	0	2	Export	300	Greece	GRC	70	Bosnia Herzegovina	BIH								51	ORGANIC CHEMICALS	1	No Quantity							18687			0
S3	2016	2016	2016	2	0	2	Export	300	Greece	GRC	76	Brazil	BRA								51	ORGANIC CHEMICALS	1	No Quantity							11023			0
S3	2016	2016	2016	2	0	2	Export	300	Greece	GRC	100	Bulgaria	BGR								51	ORGANIC CHEMICALS	1	No Quantity							3878149			0
S3	2016	2016	2016	2	0	2	Export	300	Greece	GRC	156	China	CHN								51	ORGANIC CHEMICALS	1	No Quantity							344768			0
S3	2016	2016	2016	2	0	2	Export	300	Greece	GRC	191	Croatia	HRV								51	ORGANIC CHEMICALS	1	No Quantity							212184			0
S3	2016	2016	2016	2	0	2	Export	300	Greece	GRC	192	Cuba	CUB								51	ORGANIC CHEMICALS	1	No Quantity							145			0
S3	2016	2016	2016	2	0	2	Export	300	Greece	GRC	196	Cyprus	CYP								51	ORGANIC CHEMICALS	1	No Quantity							1908522			0
S3	2016	2016	2016	2	0	2	Export	300	Greece	GRC	203	Czechia	CZE								51	ORGANIC CHEMICALS	1	No Quantity							50415			0
S3	2016	2016	2016	2	0	2	Export	300	Greece	GRC	208	Denmark	DNK								51	ORGANIC CHEMICALS	1	No Quantity							91589			0
S3	2016	2016	2016	2	0	2	Export	300	Greece	GRC	214	Dominican Rep.	DOM								51	ORGANIC CHEMICALS	1	No Quantity							1079			0
S3	2016	2016	2016	2	0	2	Export	300	Greece	GRC	231	Ethiopia	ETH								51	ORGANIC CHEMICALS	1	No Quantity							213484			0
S3	2016	2016	2016	2	0	2	Export	300	Greece	GRC	233	Estonia	EST								51	ORGANIC CHEMICALS	1	No Quantity							8602			0
S3	2016	2016	2016	2	0	2	Export	300	Greece	GRC	246	Finland	FIN								51	ORGANIC CHEMICALS	1	No Quantity							18911			0
S3	2016	2016	2016	2	0	2	Export	300	Greece	GRC	251	France	FRA								51	ORGANIC CHEMICALS	1	No Quantity							548341			0
S3	2016	2016	2016	2	0	2	Export	300	Greece	GRC	268	Georgia	GEO								51	ORGANIC CHEMICALS	1	No Quantity							32312			0
S3	2016	2016	2016	2	0	2	Export	300	Greece	GRC	276	Germany	DEU								51	ORGANIC CHEMICALS	1	No Quantity							2966225			0
S3	2016	2016	2016	2	0	2	Export	300	Greece	GRC	348	Hungary	HUN								51	ORGANIC CHEMICALS	1	No Quantity							11239			0
S3	2016	2016	2016	2	0	2	Export	300	Greece	GRC	352	Iceland	ISL								51	ORGANIC CHEMICALS	1	No Quantity							233099			0
S3	2016	2016	2016	2	0	2	Export	300	Greece	GRC	360	Indonesia	IDN								51	ORGANIC CHEMICALS	1	No Quantity							4629			0
S3	2016	2016	2016	2	0	2	Export	300	Greece	GRC	364	Iran	IRN								51	ORGANIC CHEMICALS	1	No Quantity							2128875			0
S3	2016	2016	2016	2	0	2	Export	300	Greece	GRC	372	Ireland	IRL								51	ORGANIC CHEMICALS	1	No Quantity							62383			0
S3	2016	2016	2016	2	0	2	Export	300	Greece	GRC	376	Israel	ISR								51	ORGANIC CHEMICALS	1	No Quantity							70482			0
S3	2016	2016	2016	2	0	2	Export	300	Greece	GRC	381	Italy	ITA								51	ORGANIC CHEMICALS	1	No Quantity							864013			0
S3	2016	2016	2016	2	0	2	Export	300	Greece	GRC	392	Japan	JPN								51	ORGANIC CHEMICALS	1	No Quantity							84144			0
S3	2016	2016	2016	2	0	2	Export	300	Greece	GRC	400	Jordan	JOR								51	ORGANIC CHEMICALS	1	No Quantity							9805			0
S3	2016	2016	2016	2	0	2	Export	300	Greece	GRC	410	Rep. of Korea	KOR								51	ORGANIC CHEMICALS	1	No Quantity							7337			0
S3	2016	2016	2016	2	0	2	Export	300	Greece	GRC	414	Kuwait	KWT								51	ORGANIC CHEMICALS	1	No Quantity							7111			0
S3	2016	2016	2016	2	0	2	Export	300	Greece	GRC	428	Latvia	LVA								51	ORGANIC CHEMICALS	1	No Quantity							1009			0
S3	2016	2016	2016	2	0	2	Export	300	Greece	GRC	430	Liberia	LBR								51	ORGANIC CHEMICALS	1	No Quantity							10373			0
S3	2016	2016	2016	2	0	2	Export	300	Greece	GRC	440	Lithuania	LTU								51	ORGANIC CHEMICALS	1	No Quantity							27430			0
S3	2016	2016	2016	2	0	2	Export	300	Greece	GRC	442	Luxembourg	LUX								51	ORGANIC CHEMICALS	1	No Quantity							3507			0
S3	2016	2016	2016	2	0	2	Export	300	Greece	GRC	470	Malta	MLT								51	ORGANIC CHEMICALS	1	No Quantity							416379			0
S3	2016	2016	2016	2	0	2	Export	300	Greece	GRC	484	Mexico	MEX								51	ORGANIC CHEMICALS	1	No Quantity							19068			0
S3	2016	2016	2016	2	0	2	Export	300	Greece	GRC	498	Rep. of Moldova	MDA								51	ORGANIC CHEMICALS	1	No Quantity							2399			0
S3	2016	2016	2016	2	0	2	Export	300	Greece	GRC	504	Morocco	MAR								51	ORGANIC CHEMICALS	1	No Quantity							16729			0
S3	2016	2016	2016	2	0	2	Export	300	Greece	GRC	512	Oman	OMN								51	ORGANIC CHEMICALS	1	No Quantity							144120			0
S3	2016	2016	2016	2	0	2	Export	300	Greece	GRC	528	Netherlands	NLD								51	ORGANIC CHEMICALS	1	No Quantity							355622			0
S3	2016	2016	2016	2	0	2	Export	300	Greece	GRC	554	New Zealand	NZL								51	ORGANIC CHEMICALS	1	No Quantity							50395			0
S3	2016	2016	2016	2	0	2	Export	300	Greece	GRC	566	Nigeria	NGA								51	ORGANIC CHEMICALS	1	No Quantity							96988			0
S3	2016	2016	2016	2	0	2	Export	300	Greece	GRC	584	Marshall Isds	MHL								51	ORGANIC CHEMICALS	1	No Quantity							679540			0
S3	2016	2016	2016	2	0	2	Export	300	Greece	GRC	586	Pakistan	PAK								51	ORGANIC CHEMICALS	1	No Quantity							104961			0
S3	2016	2016	2016	2	0	2	Export	300	Greece	GRC	591	Panama	PAN								51	ORGANIC CHEMICALS	1	No Quantity							16282			0
S3	2016	2016	2016	2	0	2	Export	300	Greece	GRC	616	Poland	POL								51	ORGANIC CHEMICALS	1	No Quantity							102323			0
S3	2016	2016	2016	2	0	2	Export	300	Greece	GRC	620	Portugal	PRT								51	ORGANIC CHEMICALS	1	No Quantity							175110			0
S3	2016	2016	2016	2	0	2	Export	300	Greece	GRC	642	Romania	ROU								51	ORGANIC CHEMICALS	1	No Quantity							818282			0
S3	2016	2016	2016	2	0	2	Export	300	Greece	GRC	643	Russian Federation	RUS								51	ORGANIC CHEMICALS	1	No Quantity							56186			0
S3	2016	2016	2016	2	0	2	Export	300	Greece	GRC	688	Serbia	SRB								51	ORGANIC CHEMICALS	1	No Quantity							374112			0
S3	2016	2016	2016	2	0	2	Export	300	Greece	GRC	699	India	IND								51	ORGANIC CHEMICALS	1	No Quantity							673481			0
S3	2016	2016	2016	2	0	2	Export	300	Greece	GRC	702	Singapore	SGP								51	ORGANIC CHEMICALS	1	No Quantity							110115			0
S3	2016	2016	2016	2	0	2	Export	300	Greece	GRC	703	Slovakia	SVK								51	ORGANIC CHEMICALS	1	No Quantity							4434			0
S3	2016	2016	2016	2	0	2	Export	300	Greece	GRC	705	Slovenia	SVN								51	ORGANIC CHEMICALS	1	No Quantity							47638			0
S3	2016	2016	2016	2	0	2	Export	300	Greece	GRC	724	Spain	ESP								51	ORGANIC CHEMICALS	1	No Quantity							2463790			0
S3	2016	2016	2016	2	0	2	Export	300	Greece	GRC	729	Sudan	SDN								51	ORGANIC CHEMICALS	1	No Quantity							2103			0
S3	2016	2016	2016	2	0	2	Export	300	Greece	GRC	752	Sweden	SWE								51	ORGANIC CHEMICALS	1	No Quantity							324818			0
S3	2016	2016	2016	2	0	2	Export	300	Greece	GRC	757	Switzerland	CHE								51	ORGANIC CHEMICALS	1	No Quantity							2622396			0
S3	2016	2016	2016	2	0	2	Export	300	Greece	GRC	760	Syria	SYR								51	ORGANIC CHEMICALS	1	No Quantity							285080			0
S3	2016	2016	2016	2	0	2	Export	300	Greece	GRC	784	United Arab Emirates	ARE								51	ORGANIC CHEMICALS	1	No Quantity							72195			0
S3	2016	2016	2016	2	0	2	Export	300	Greece	GRC	788	Tunisia	TUN								51	ORGANIC CHEMICALS	1	No Quantity							151183			0
S3	2016	2016	2016	2	0	2	Export	300	Greece	GRC	792	Turkey	TUR								51	ORGANIC CHEMICALS	1	No Quantity							1982452			0
S3	2016	2016	2016	2	0	2	Export	300	Greece	GRC	804	Ukraine	UKR								51	ORGANIC CHEMICALS	1	No Quantity							967			0
S3	2016	2016	2016	2	0	2	Export	300	Greece	GRC	807	North Macedonia	MKD								51	ORGANIC CHEMICALS	1	No Quantity							429178			0
S3	2016	2016	2016	2	0	2	Export	300	Greece	GRC	818	Egypt	EGY								51	ORGANIC CHEMICALS	1	No Quantity							320520			0
S3	2016	2016	2016	2	0	2	Export	300	Greece	GRC	826	United Kingdom	GBR								51	ORGANIC CHEMICALS	1	No Quantity							145738			0
S3	2016	2016	2016	2	0	2	Export	300	Greece	GRC	842	USA	USA								51	ORGANIC CHEMICALS	1	No Quantity							1539402			0
S3	2016	2016	2016	2	0	2	Export	296	Kiribati	KIR	0	World	WLD								52	INORGANIC CHEMICALS	1	No Quantity							10760			0
S3	2016	2016	2016	2	0	2	Export	296	Kiribati	KIR	36	Australia	AUS								52	INORGANIC CHEMICALS	1	No Quantity							10719			0
S3	2016	2016	2016	2	0	2	Export	296	Kiribati	KIR	242	Fiji	FJI								52	INORGANIC CHEMICALS	1	No Quantity							41			0
S3	2016	2016	2016	2	0	2	Export	300	Greece	GRC	0	World	WLD								52	INORGANIC CHEMICALS	1	No Quantity							54551163			0
S3	2016	2016	2016	2	0	2	Export	300	Greece	GRC	8	Albania	ALB								52	INORGANIC CHEMICALS	1	No Quantity							1019360			0
S3	2016	2016	2016	2	0	2	Export	300	Greece	GRC	12	Algeria	DZA								52	INORGANIC CHEMICALS	1	No Quantity							279375			0
S3	2016	2016	2016	2	0	2	Export	300	Greece	GRC	24	Angola	AGO								52	INORGANIC CHEMICALS	1	No Quantity							54140			0
[truncated: 4,281 more rows]
