# Supplementary material for: Core-periphery structure in sectoral international trade networks: A new approach to an old theory
Source: PLoS One. 2020 Apr 2;15(4):e0229547. doi: 10.1371/journal.pone.0229547 (PMC7117750; doi:10.1371/journal.pone.0229547)
Supplement: S7 File — (ZIP) [file pone.0229547.s007.zip › S7_File/RawData 2016/comtrade (28).csv]

Classification	Year	Period	Period Desc.	Aggregate Level	Is Leaf Code	Trade Flow Code	Trade Flow	Reporter Code	Reporter	Reporter ISO	Partner Code	Partner	Partner ISO	2nd Partner Code	2nd Partner	2nd Partner ISO	Customs Proc. Code	Customs	Mode of Transport Code	Mode of Transport	Commodity Code	Commodity	Qty Unit Code	Qty Unit	Qty	Alt Qty Unit Code	Alt Qty Unit	Alt Qty	Netweight (kg)	Gross weight (kg)	Trade Value (US$)	CIF Trade Value (US$)	FOB Trade Value (US$)	Flag
S3	2016	2016	2016	2	0	2	Export	320	Guatemala	GTM	0	World	WLD								00	LIVE ANIMALS	1	No Quantity							1704858			0
S3	2016	2016	2016	2	0	2	Export	320	Guatemala	GTM	188	Costa Rica	CRI								00	LIVE ANIMALS	1	No Quantity							6200			0
S3	2016	2016	2016	2	0	2	Export	320	Guatemala	GTM	222	El Salvador	SLV								00	LIVE ANIMALS	1	No Quantity							1645499			0
S3	2016	2016	2016	2	0	2	Export	320	Guatemala	GTM	340	Honduras	HND								00	LIVE ANIMALS	1	No Quantity							21559			0
S3	2016	2016	2016	2	0	2	Export	320	Guatemala	GTM	558	Nicaragua	NIC								00	LIVE ANIMALS	1	No Quantity							11100			0
S3	2016	2016	2016	2	0	2	Export	320	Guatemala	GTM	842	USA	USA								00	LIVE ANIMALS	1	No Quantity							20500			0
S3	2016	2016	2016	2	0	2	Export	304	Greenland	GRL	0	World	WLD								01	MEAT, MEAT PREPARATIONS	1	No Quantity							74			0
S3	2016	2016	2016	2	0	2	Export	304	Greenland	GRL	208	Denmark	DNK								01	MEAT, MEAT PREPARATIONS	1	No Quantity							74			0
S3	2016	2016	2016	2	0	2	Export	320	Guatemala	GTM	0	World	WLD								01	MEAT, MEAT PREPARATIONS	1	No Quantity							64235792			0
S3	2016	2016	2016	2	0	2	Export	320	Guatemala	GTM	188	Costa Rica	CRI								01	MEAT, MEAT PREPARATIONS	1	No Quantity							4524981			0
S3	2016	2016	2016	2	0	2	Export	320	Guatemala	GTM	222	El Salvador	SLV								01	MEAT, MEAT PREPARATIONS	1	No Quantity							41217588			0
S3	2016	2016	2016	2	0	2	Export	320	Guatemala	GTM	340	Honduras	HND								01	MEAT, MEAT PREPARATIONS	1	No Quantity							11672064			0
S3	2016	2016	2016	2	0	2	Export	320	Guatemala	GTM	344	China, Hong Kong SAR	HKG								01	MEAT, MEAT PREPARATIONS	1	No Quantity							64848			0
S3	2016	2016	2016	2	0	2	Export	320	Guatemala	GTM	410	Rep. of Korea	KOR								01	MEAT, MEAT PREPARATIONS	1	No Quantity							382			0
S3	2016	2016	2016	2	0	2	Export	320	Guatemala	GTM	484	Mexico	MEX								01	MEAT, MEAT PREPARATIONS	1	No Quantity							55755			0
S3	2016	2016	2016	2	0	2	Export	320	Guatemala	GTM	558	Nicaragua	NIC								01	MEAT, MEAT PREPARATIONS	1	No Quantity							6677568			0
S3	2016	2016	2016	2	0	2	Export	320	Guatemala	GTM	591	Panama	PAN								01	MEAT, MEAT PREPARATIONS	1	No Quantity							9930			0
S3	2016	2016	2016	2	0	2	Export	320	Guatemala	GTM	724	Spain	ESP								01	MEAT, MEAT PREPARATIONS	1	No Quantity							351			0
S3	2016	2016	2016	2	0	2	Export	320	Guatemala	GTM	842	USA	USA								01	MEAT, MEAT PREPARATIONS	1	No Quantity							12325			0
S3	2016	2016	2016	2	0	2	Export	320	Guatemala	GTM	0	World	WLD								02	DAIRY PRODUCTS,BIRD EGGS	1	No Quantity							19285948			0
S3	2016	2016	2016	2	0	2	Export	320	Guatemala	GTM	76	Brazil	BRA								02	DAIRY PRODUCTS,BIRD EGGS	1	No Quantity							1			0
S3	2016	2016	2016	2	0	2	Export	320	Guatemala	GTM	84	Belize	BLZ								02	DAIRY PRODUCTS,BIRD EGGS	1	No Quantity							281632			0
S3	2016	2016	2016	2	0	2	Export	320	Guatemala	GTM	152	Chile	CHL								02	DAIRY PRODUCTS,BIRD EGGS	1	No Quantity							15701			0
S3	2016	2016	2016	2	0	2	Export	320	Guatemala	GTM	188	Costa Rica	CRI								02	DAIRY PRODUCTS,BIRD EGGS	1	No Quantity							928694			0
S3	2016	2016	2016	2	0	2	Export	320	Guatemala	GTM	214	Dominican Rep.	DOM								02	DAIRY PRODUCTS,BIRD EGGS	1	No Quantity							381674			0
S3	2016	2016	2016	2	0	2	Export	320	Guatemala	GTM	222	El Salvador	SLV								02	DAIRY PRODUCTS,BIRD EGGS	1	No Quantity							7498670			0
S3	2016	2016	2016	2	0	2	Export	320	Guatemala	GTM	340	Honduras	HND								02	DAIRY PRODUCTS,BIRD EGGS	1	No Quantity							9256564			0
S3	2016	2016	2016	2	0	2	Export	320	Guatemala	GTM	484	Mexico	MEX								02	DAIRY PRODUCTS,BIRD EGGS	1	No Quantity							1499			0
S3	2016	2016	2016	2	0	2	Export	320	Guatemala	GTM	558	Nicaragua	NIC								02	DAIRY PRODUCTS,BIRD EGGS	1	No Quantity							319522			0
S3	2016	2016	2016	2	0	2	Export	320	Guatemala	GTM	591	Panama	PAN								02	DAIRY PRODUCTS,BIRD EGGS	1	No Quantity							601825			0
S3	2016	2016	2016	2	0	2	Export	320	Guatemala	GTM	724	Spain	ESP								02	DAIRY PRODUCTS,BIRD EGGS	1	No Quantity							14			0
S3	2016	2016	2016	2	0	2	Export	320	Guatemala	GTM	842	USA	USA								02	DAIRY PRODUCTS,BIRD EGGS	1	No Quantity							152			0
S3	2016	2016	2016	2	0	2	Export	304	Greenland	GRL	0	World	WLD								03	FISH,CRUSTACEANS,MOLLUSC	1	No Quantity							489342350			0
S3	2016	2016	2016	2	0	2	Export	304	Greenland	GRL	208	Denmark	DNK								03	FISH,CRUSTACEANS,MOLLUSC	1	No Quantity							408896974			0
S3	2016	2016	2016	2	0	2	Export	304	Greenland	GRL	233	Estonia	EST								03	FISH,CRUSTACEANS,MOLLUSC	1	No Quantity							445148			0
S3	2016	2016	2016	2	0	2	Export	304	Greenland	GRL	234	Faeroe Isds	FRO								03	FISH,CRUSTACEANS,MOLLUSC	1	No Quantity							1273013			0
S3	2016	2016	2016	2	0	2	Export	304	Greenland	GRL	276	Germany	DEU								03	FISH,CRUSTACEANS,MOLLUSC	1	No Quantity							262150			0
S3	2016	2016	2016	2	0	2	Export	304	Greenland	GRL	352	Iceland	ISL								03	FISH,CRUSTACEANS,MOLLUSC	1	No Quantity							3785826			0
S3	2016	2016	2016	2	0	2	Export	304	Greenland	GRL	568	Other Europe, nes									03	FISH,CRUSTACEANS,MOLLUSC	1	No Quantity							335935			0
S3	2016	2016	2016	2	0	2	Export	304	Greenland	GRL	579	Norway	NOR								03	FISH,CRUSTACEANS,MOLLUSC	1	No Quantity							2658880			0
S3	2016	2016	2016	2	0	2	Export	304	Greenland	GRL	620	Portugal	PRT								03	FISH,CRUSTACEANS,MOLLUSC	1	No Quantity							44042945			0
S3	2016	2016	2016	2	0	2	Export	304	Greenland	GRL	643	Russian Federation	RUS								03	FISH,CRUSTACEANS,MOLLUSC	1	No Quantity							1704357			0
S3	2016	2016	2016	2	0	2	Export	304	Greenland	GRL	899	Areas, nes									03	FISH,CRUSTACEANS,MOLLUSC	1	No Quantity							25937123			0
S3	2016	2016	2016	2	0	2	Export	320	Guatemala	GTM	0	World	WLD								03	FISH,CRUSTACEANS,MOLLUSC	1	No Quantity							61807554			0
S3	2016	2016	2016	2	0	2	Export	320	Guatemala	GTM	188	Costa Rica	CRI								03	FISH,CRUSTACEANS,MOLLUSC	1	No Quantity							90810			0
S3	2016	2016	2016	2	0	2	Export	320	Guatemala	GTM	222	El Salvador	SLV								03	FISH,CRUSTACEANS,MOLLUSC	1	No Quantity							306594			0
S3	2016	2016	2016	2	0	2	Export	320	Guatemala	GTM	251	France	FRA								03	FISH,CRUSTACEANS,MOLLUSC	1	No Quantity							8653157			0
S3	2016	2016	2016	2	0	2	Export	320	Guatemala	GTM	340	Honduras	HND								03	FISH,CRUSTACEANS,MOLLUSC	1	No Quantity							32914			0
S3	2016	2016	2016	2	0	2	Export	320	Guatemala	GTM	344	China, Hong Kong SAR	HKG								03	FISH,CRUSTACEANS,MOLLUSC	1	No Quantity							56249			0
S3	2016	2016	2016	2	0	2	Export	320	Guatemala	GTM	381	Italy	ITA								03	FISH,CRUSTACEANS,MOLLUSC	1	No Quantity							101520			0
S3	2016	2016	2016	2	0	2	Export	320	Guatemala	GTM	392	Japan	JPN								03	FISH,CRUSTACEANS,MOLLUSC	1	No Quantity							76310			0
S3	2016	2016	2016	2	0	2	Export	320	Guatemala	GTM	484	Mexico	MEX								03	FISH,CRUSTACEANS,MOLLUSC	1	No Quantity							17434878			0
S3	2016	2016	2016	2	0	2	Export	320	Guatemala	GTM	490	Other Asia, nes									03	FISH,CRUSTACEANS,MOLLUSC	1	No Quantity							316880			0
S3	2016	2016	2016	2	0	2	Export	320	Guatemala	GTM	724	Spain	ESP								03	FISH,CRUSTACEANS,MOLLUSC	1	No Quantity							7277478			0
S3	2016	2016	2016	2	0	2	Export	320	Guatemala	GTM	842	USA	USA								03	FISH,CRUSTACEANS,MOLLUSC	1	No Quantity							27460764			0
S3	2016	2016	2016	2	0	2	Export	304	Greenland	GRL	0	World	WLD								04	CEREALS,CEREAL PREPRTNS.	1	No Quantity							260			0
S3	2016	2016	2016	2	0	2	Export	304	Greenland	GRL	208	Denmark	DNK								04	CEREALS,CEREAL PREPRTNS.	1	No Quantity							260			0
S3	2016	2016	2016	2	0	2	Export	320	Guatemala	GTM	0	World	WLD								04	CEREALS,CEREAL PREPRTNS.	1	No Quantity							202119078			0
S3	2016	2016	2016	2	0	2	Export	320	Guatemala	GTM	76	Brazil	BRA								04	CEREALS,CEREAL PREPRTNS.	1	No Quantity							928			0
S3	2016	2016	2016	2	0	2	Export	320	Guatemala	GTM	84	Belize	BLZ								04	CEREALS,CEREAL PREPRTNS.	1	No Quantity							1995916			0
S3	2016	2016	2016	2	0	2	Export	320	Guatemala	GTM	152	Chile	CHL								04	CEREALS,CEREAL PREPRTNS.	1	No Quantity							13248			0
S3	2016	2016	2016	2	0	2	Export	320	Guatemala	GTM	170	Colombia	COL								04	CEREALS,CEREAL PREPRTNS.	1	No Quantity							71888			0
S3	2016	2016	2016	2	0	2	Export	320	Guatemala	GTM	188	Costa Rica	CRI								04	CEREALS,CEREAL PREPRTNS.	1	No Quantity							20940049			0
S3	2016	2016	2016	2	0	2	Export	320	Guatemala	GTM	192	Cuba	CUB								04	CEREALS,CEREAL PREPRTNS.	1	No Quantity							1939452			0
S3	2016	2016	2016	2	0	2	Export	320	Guatemala	GTM	214	Dominican Rep.	DOM								04	CEREALS,CEREAL PREPRTNS.	1	No Quantity							11057180			0
S3	2016	2016	2016	2	0	2	Export	320	Guatemala	GTM	222	El Salvador	SLV								04	CEREALS,CEREAL PREPRTNS.	1	No Quantity							51881589			0
S3	2016	2016	2016	2	0	2	Export	320	Guatemala	GTM	251	France	FRA								04	CEREALS,CEREAL PREPRTNS.	1	No Quantity							3379			0
S3	2016	2016	2016	2	0	2	Export	320	Guatemala	GTM	276	Germany	DEU								04	CEREALS,CEREAL PREPRTNS.	1	No Quantity							1			0
S3	2016	2016	2016	2	0	2	Export	320	Guatemala	GTM	328	Guyana	GUY								04	CEREALS,CEREAL PREPRTNS.	1	No Quantity							153657			0
S3	2016	2016	2016	2	0	2	Export	320	Guatemala	GTM	340	Honduras	HND								04	CEREALS,CEREAL PREPRTNS.	1	No Quantity							61205338			0
S3	2016	2016	2016	2	0	2	Export	320	Guatemala	GTM	388	Jamaica	JAM								04	CEREALS,CEREAL PREPRTNS.	1	No Quantity							106970			0
S3	2016	2016	2016	2	0	2	Export	320	Guatemala	GTM	410	Rep. of Korea	KOR								04	CEREALS,CEREAL PREPRTNS.	1	No Quantity							2			0
S3	2016	2016	2016	2	0	2	Export	320	Guatemala	GTM	484	Mexico	MEX								04	CEREALS,CEREAL PREPRTNS.	1	No Quantity							6834551			0
S3	2016	2016	2016	2	0	2	Export	320	Guatemala	GTM	528	Netherlands	NLD								04	CEREALS,CEREAL PREPRTNS.	1	No Quantity							10			0
S3	2016	2016	2016	2	0	2	Export	320	Guatemala	GTM	558	Nicaragua	NIC								04	CEREALS,CEREAL PREPRTNS.	1	No Quantity							20271579			0
S3	2016	2016	2016	2	0	2	Export	320	Guatemala	GTM	591	Panama	PAN								04	CEREALS,CEREAL PREPRTNS.	1	No Quantity							19931062			0
S3	2016	2016	2016	2	0	2	Export	320	Guatemala	GTM	600	Paraguay	PRY								04	CEREALS,CEREAL PREPRTNS.	1	No Quantity							6480			0
S3	2016	2016	2016	2	0	2	Export	320	Guatemala	GTM	604	Peru	PER								04	CEREALS,CEREAL PREPRTNS.	1	No Quantity							83007			0
S3	2016	2016	2016	2	0	2	Export	320	Guatemala	GTM	608	Philippines	PHL								04	CEREALS,CEREAL PREPRTNS.	1	No Quantity							225			0
S3	2016	2016	2016	2	0	2	Export	320	Guatemala	GTM	724	Spain	ESP								04	CEREALS,CEREAL PREPRTNS.	1	No Quantity							25266			0
S3	2016	2016	2016	2	0	2	Export	320	Guatemala	GTM	780	Trinidad and Tobago	TTO								04	CEREALS,CEREAL PREPRTNS.	1	No Quantity							148399			0
S3	2016	2016	2016	2	0	2	Export	320	Guatemala	GTM	842	USA	USA								04	CEREALS,CEREAL PREPRTNS.	1	No Quantity							5448902			0
S3	2016	2016	2016	2	0	2	Export	320	Guatemala	GTM	0	World	WLD								05	VEGETABLES AND FRUIT	1	No Quantity							1566252264			0
S3	2016	2016	2016	2	0	2	Export	320	Guatemala	GTM	20	Andorra	AND								05	VEGETABLES AND FRUIT	1	No Quantity							5410			0
S3	2016	2016	2016	2	0	2	Export	320	Guatemala	GTM	36	Australia	AUS								05	VEGETABLES AND FRUIT	1	No Quantity							326577			0
S3	2016	2016	2016	2	0	2	Export	320	Guatemala	GTM	40	Austria	AUT								05	VEGETABLES AND FRUIT	1	No Quantity							31335			0
S3	2016	2016	2016	2	0	2	Export	320	Guatemala	GTM	48	Bahrain	BHR								05	VEGETABLES AND FRUIT	1	No Quantity							197582			0
S3	2016	2016	2016	2	0	2	Export	320	Guatemala	GTM	52	Barbados	BRB								05	VEGETABLES AND FRUIT	1	No Quantity							26659			0
S3	2016	2016	2016	2	0	2	Export	320	Guatemala	GTM	56	Belgium	BEL								05	VEGETABLES AND FRUIT	1	No Quantity							2931507			0
S3	2016	2016	2016	2	0	2	Export	320	Guatemala	GTM	60	Bermuda	BMU								05	VEGETABLES AND FRUIT	1	No Quantity							62			0
S3	2016	2016	2016	2	0	2	Export	320	Guatemala	GTM	76	Brazil	BRA								05	VEGETABLES AND FRUIT	1	No Quantity							1			0
S3	2016	2016	2016	2	0	2	Export	320	Guatemala	GTM	84	Belize	BLZ								05	VEGETABLES AND FRUIT	1	No Quantity							346779			0
S3	2016	2016	2016	2	0	2	Export	320	Guatemala	GTM	124	Canada	CAN								05	VEGETABLES AND FRUIT	1	No Quantity							4336996			0
S3	2016	2016	2016	2	0	2	Export	320	Guatemala	GTM	152	Chile	CHL								05	VEGETABLES AND FRUIT	1	No Quantity							397055			0
S3	2016	2016	2016	2	0	2	Export	320	Guatemala	GTM	156	China	CHN								05	VEGETABLES AND FRUIT	1	No Quantity							337214			0
S3	2016	2016	2016	2	0	2	Export	320	Guatemala	GTM	170	Colombia	COL								05	VEGETABLES AND FRUIT	1	No Quantity							270263			0
S3	2016	2016	2016	2	0	2	Export	320	Guatemala	GTM	188	Costa Rica	CRI								05	VEGETABLES AND FRUIT	1	No Quantity							15485823			0
S3	2016	2016	2016	2	0	2	Export	320	Guatemala	GTM	192	Cuba	CUB								05	VEGETABLES AND FRUIT	1	No Quantity							674953			0
S3	2016	2016	2016	2	0	2	Export	320	Guatemala	GTM	208	Denmark	DNK								05	VEGETABLES AND FRUIT	1	No Quantity							105			0
S3	2016	2016	2016	2	0	2	Export	320	Guatemala	GTM	214	Dominican Rep.	DOM								05	VEGETABLES AND FRUIT	1	No Quantity							5442005			0
S3	2016	2016	2016	2	0	2	Export	320	Guatemala	GTM	218	Ecuador	ECU								05	VEGETABLES AND FRUIT	1	No Quantity							8640			0
S3	2016	2016	2016	2	0	2	Export	320	Guatemala	GTM	222	El Salvador	SLV								05	VEGETABLES AND FRUIT	1	No Quantity							59786003			0
S3	2016	2016	2016	2	0	2	Export	320	Guatemala	GTM	246	Finland	FIN								05	VEGETABLES AND FRUIT	1	No Quantity							125773			0
S3	2016	2016	2016	2	0	2	Export	320	Guatemala	GTM	251	France	FRA								05	VEGETABLES AND FRUIT	1	No Quantity							1273339			0
S3	2016	2016	2016	2	0	2	Export	320	Guatemala	GTM	276	Germany	DEU								05	VEGETABLES AND FRUIT	1	No Quantity							8018835			0
S3	2016	2016	2016	2	0	2	Export	320	Guatemala	GTM	300	Greece	GRC								05	VEGETABLES AND FRUIT	1	No Quantity							418328			0
S3	2016	2016	2016	2	0	2	Export	320	Guatemala	GTM	332	Haiti	HTI								05	VEGETABLES AND FRUIT	1	No Quantity							70055			0
S3	2016	2016	2016	2	0	2	Export	320	Guatemala	GTM	340	Honduras	HND								05	VEGETABLES AND FRUIT	1	No Quantity							20484086			0
S3	2016	2016	2016	2	0	2	Export	320	Guatemala	GTM	344	China, Hong Kong SAR	HKG								05	VEGETABLES AND FRUIT	1	No Quantity							4698220			0
S3	2016	2016	2016	2	0	2	Export	320	Guatemala	GTM	368	Iraq	IRQ								05	VEGETABLES AND FRUIT	1	No Quantity							1267857			0
S3	2016	2016	2016	2	0	2	Export	320	Guatemala	GTM	372	Ireland	IRL								05	VEGETABLES AND FRUIT	1	No Quantity							38839			0
S3	2016	2016	2016	2	0	2	Export	320	Guatemala	GTM	376	Israel	ISR								05	VEGETABLES AND FRUIT	1	No Quantity							554386			0
S3	2016	2016	2016	2	0	2	Export	320	Guatemala	GTM	381	Italy	ITA								05	VEGETABLES AND FRUIT	1	No Quantity							25497866			0
S3	2016	2016	2016	2	0	2	Export	320	Guatemala	GTM	388	Jamaica	JAM								05	VEGETABLES AND FRUIT	1	No Quantity							21587			0
S3	2016	2016	2016	2	0	2	Export	320	Guatemala	GTM	392	Japan	JPN								05	VEGETABLES AND FRUIT	1	No Quantity							12622384			0
S3	2016	2016	2016	2	0	2	Export	320	Guatemala	GTM	408	Dem. People's Rep. of Korea	PRK								05	VEGETABLES AND FRUIT	1	No Quantity							35888			0
S3	2016	2016	2016	2	0	2	Export	320	Guatemala	GTM	410	Rep. of Korea	KOR								05	VEGETABLES AND FRUIT	1	No Quantity							9477410			0
S3	2016	2016	2016	2	0	2	Export	320	Guatemala	GTM	414	Kuwait	KWT								05	VEGETABLES AND FRUIT	1	No Quantity							64006			0
S3	2016	2016	2016	2	0	2	Export	320	Guatemala	GTM	484	Mexico	MEX								05	VEGETABLES AND FRUIT	1	No Quantity							8386161			0
S3	2016	2016	2016	2	0	2	Export	320	Guatemala	GTM	490	Other Asia, nes									05	VEGETABLES AND FRUIT	1	No Quantity							345232			0
S3	2016	2016	2016	2	0	2	Export	320	Guatemala	GTM	512	Oman	OMN								05	VEGETABLES AND FRUIT	1	No Quantity							18			0
S3	2016	2016	2016	2	0	2	Export	320	Guatemala	GTM	528	Netherlands	NLD								05	VEGETABLES AND FRUIT	1	No Quantity							42397215			0
S3	2016	2016	2016	2	0	2	Export	320	Guatemala	GTM	531	Curaçao	CUW								05	VEGETABLES AND FRUIT	1	No Quantity							9649			0
S3	2016	2016	2016	2	0	2	Export	320	Guatemala	GTM	533	Aruba	ABW								05	VEGETABLES AND FRUIT	1	No Quantity							43239			0
S3	2016	2016	2016	2	0	2	Export	320	Guatemala	GTM	554	New Zealand	NZL								05	VEGETABLES AND FRUIT	1	No Quantity							73080			0
S3	2016	2016	2016	2	0	2	Export	320	Guatemala	GTM	558	Nicaragua	NIC								05	VEGETABLES AND FRUIT	1	No Quantity							7702176			0
S3	2016	2016	2016	2	0	2	Export	320	Guatemala	GTM	579	Norway	NOR								05	VEGETABLES AND FRUIT	1	No Quantity							85129			0
S3	2016	2016	2016	2	0	2	Export	320	Guatemala	GTM	591	Panama	PAN								05	VEGETABLES AND FRUIT	1	No Quantity							7940546			0
S3	2016	2016	2016	2	0	2	Export	320	Guatemala	GTM	604	Peru	PER								05	VEGETABLES AND FRUIT	1	No Quantity							45760			0
S3	2016	2016	2016	2	0	2	Export	320	Guatemala	GTM	616	Poland	POL								05	VEGETABLES AND FRUIT	1	No Quantity							779679			0
S3	2016	2016	2016	2	0	2	Export	320	Guatemala	GTM	620	Portugal	PRT								05	VEGETABLES AND FRUIT	1	No Quantity							76875			0
S3	2016	2016	2016	2	0	2	Export	320	Guatemala	GTM	643	Russian Federation	RUS								05	VEGETABLES AND FRUIT	1	No Quantity							326707			0
S3	2016	2016	2016	2	0	2	Export	320	Guatemala	GTM	682	Saudi Arabia	SAU								05	VEGETABLES AND FRUIT	1	No Quantity							1349975			0
S3	2016	2016	2016	2	0	2	Export	320	Guatemala	GTM	704	Viet Nam	VNM								05	VEGETABLES AND FRUIT	1	No Quantity							2188233			0
S3	2016	2016	2016	2	0	2	Export	320	Guatemala	GTM	710	South Africa	ZAF								05	VEGETABLES AND FRUIT	1	No Quantity							62			0
S3	2016	2016	2016	2	0	2	Export	320	Guatemala	GTM	724	Spain	ESP								05	VEGETABLES AND FRUIT	1	No Quantity							1600133			0
S3	2016	2016	2016	2	0	2	Export	320	Guatemala	GTM	752	Sweden	SWE								05	VEGETABLES AND FRUIT	1	No Quantity							151428			0
S3	2016	2016	2016	2	0	2	Export	320	Guatemala	GTM	780	Trinidad and Tobago	TTO								05	VEGETABLES AND FRUIT	1	No Quantity							3727			0
S3	2016	2016	2016	2	0	2	Export	320	Guatemala	GTM	784	United Arab Emirates	ARE								05	VEGETABLES AND FRUIT	1	No Quantity							705431			0
S3	2016	2016	2016	2	0	2	Export	320	Guatemala	GTM	792	Turkey	TUR								05	VEGETABLES AND FRUIT	1	No Quantity							2907865			0
S3	2016	2016	2016	2	0	2	Export	320	Guatemala	GTM	804	Ukraine	UKR								05	VEGETABLES AND FRUIT	1	No Quantity							52206			0
S3	2016	2016	2016	2	0	2	Export	320	Guatemala	GTM	826	United Kingdom	GBR								05	VEGETABLES AND FRUIT	1	No Quantity							35859396			0
S3	2016	2016	2016	2	0	2	Export	320	Guatemala	GTM	842	USA	USA								05	VEGETABLES AND FRUIT	1	No Quantity							1277948514			0
S3	2016	2016	2016	2	0	2	Export	320	Guatemala	GTM	0	World	WLD								06	SUGAR,SUGR.PREPTNS,HONEY	1	No Quantity							941566792			0
S3	2016	2016	2016	2	0	2	Export	320	Guatemala	GTM	8	Albania	ALB								06	SUGAR,SUGR.PREPTNS,HONEY	1	No Quantity							85429			0
S3	2016	2016	2016	2	0	2	Export	320	Guatemala	GTM	24	Angola	AGO								06	SUGAR,SUGR.PREPTNS,HONEY	1	No Quantity							16707115			0
S3	2016	2016	2016	2	0	2	Export	320	Guatemala	GTM	28	Antigua and Barbuda	ATG								06	SUGAR,SUGR.PREPTNS,HONEY	1	No Quantity							441223			0
S3	2016	2016	2016	2	0	2	Export	320	Guatemala	GTM	32	Argentina	ARG								06	SUGAR,SUGR.PREPTNS,HONEY	1	No Quantity							150183			0
S3	2016	2016	2016	2	0	2	Export	320	Guatemala	GTM	44	Bahamas	BHS								06	SUGAR,SUGR.PREPTNS,HONEY	1	No Quantity							1604998			0
S3	2016	2016	2016	2	0	2	Export	320	Guatemala	GTM	52	Barbados	BRB								06	SUGAR,SUGR.PREPTNS,HONEY	1	No Quantity							1013389			0
S3	2016	2016	2016	2	0	2	Export	320	Guatemala	GTM	56	Belgium	BEL								06	SUGAR,SUGR.PREPTNS,HONEY	1	No Quantity							332090			0
S3	2016	2016	2016	2	0	2	Export	320	Guatemala	GTM	60	Bermuda	BMU								06	SUGAR,SUGR.PREPTNS,HONEY	1	No Quantity							6			0
S3	2016	2016	2016	2	0	2	Export	320	Guatemala	GTM	68	Bolivia (Plurinational State of)	BOL								06	SUGAR,SUGR.PREPTNS,HONEY	1	No Quantity							350841			0
S3	2016	2016	2016	2	0	2	Export	320	Guatemala	GTM	76	Brazil	BRA								06	SUGAR,SUGR.PREPTNS,HONEY	1	No Quantity							327963			0
S3	2016	2016	2016	2	0	2	Export	320	Guatemala	GTM	84	Belize	BLZ								06	SUGAR,SUGR.PREPTNS,HONEY	1	No Quantity							271523			0
S3	2016	2016	2016	2	0	2	Export	320	Guatemala	GTM	104	Myanmar	MMR								06	SUGAR,SUGR.PREPTNS,HONEY	1	No Quantity							7907728			0
S3	2016	2016	2016	2	0	2	Export	320	Guatemala	GTM	120	Cameroon	CMR								06	SUGAR,SUGR.PREPTNS,HONEY	1	No Quantity							2583115			0
S3	2016	2016	2016	2	0	2	Export	320	Guatemala	GTM	124	Canada	CAN								06	SUGAR,SUGR.PREPTNS,HONEY	1	No Quantity							103977417			0
S3	2016	2016	2016	2	0	2	Export	320	Guatemala	GTM	152	Chile	CHL								06	SUGAR,SUGR.PREPTNS,HONEY	1	No Quantity							68692851			0
S3	2016	2016	2016	2	0	2	Export	320	Guatemala	GTM	156	China	CHN								06	SUGAR,SUGR.PREPTNS,HONEY	1	No Quantity							9199793			0
S3	2016	2016	2016	2	0	2	Export	320	Guatemala	GTM	170	Colombia	COL								06	SUGAR,SUGR.PREPTNS,HONEY	1	No Quantity							6100875			0
S3	2016	2016	2016	2	0	2	Export	320	Guatemala	GTM	180	Dem. Rep. of the Congo	COD								06	SUGAR,SUGR.PREPTNS,HONEY	1	No Quantity							31726307			0
S3	2016	2016	2016	2	0	2	Export	320	Guatemala	GTM	188	Costa Rica	CRI								06	SUGAR,SUGR.PREPTNS,HONEY	1	No Quantity							5901908			0
S3	2016	2016	2016	2	0	2	Export	320	Guatemala	GTM	192	Cuba	CUB								06	SUGAR,SUGR.PREPTNS,HONEY	1	No Quantity							79648			0
S3	2016	2016	2016	2	0	2	Export	320	Guatemala	GTM	212	Dominica	DMA								06	SUGAR,SUGR.PREPTNS,HONEY	1	No Quantity							491917			0
S3	2016	2016	2016	2	0	2	Export	320	Guatemala	GTM	214	Dominican Rep.	DOM								06	SUGAR,SUGR.PREPTNS,HONEY	1	No Quantity							19032853			0
S3	2016	2016	2016	2	0	2	Export	320	Guatemala	GTM	218	Ecuador	ECU								06	SUGAR,SUGR.PREPTNS,HONEY	1	No Quantity							1703744			0
S3	2016	2016	2016	2	0	2	Export	320	Guatemala	GTM	222	El Salvador	SLV								06	SUGAR,SUGR.PREPTNS,HONEY	1	No Quantity							5200761			0
S3	2016	2016	2016	2	0	2	Export	320	Guatemala	GTM	251	France	FRA								06	SUGAR,SUGR.PREPTNS,HONEY	1	No Quantity							355860			0
S3	2016	2016	2016	2	0	2	Export	320	Guatemala	GTM	276	Germany	DEU								06	SUGAR,SUGR.PREPTNS,HONEY	1	No Quantity							1268697			0
S3	2016	2016	2016	2	0	2	Export	320	Guatemala	GTM	288	Ghana	GHA								06	SUGAR,SUGR.PREPTNS,HONEY	1	No Quantity							20315870			0
S3	2016	2016	2016	2	0	2	Export	320	Guatemala	GTM	300	Greece	GRC								06	SUGAR,SUGR.PREPTNS,HONEY	1	No Quantity							227700			0
S3	2016	2016	2016	2	0	2	Export	320	Guatemala	GTM	308	Grenada	GRD								06	SUGAR,SUGR.PREPTNS,HONEY	1	No Quantity							336400			0
S3	2016	2016	2016	2	0	2	Export	320	Guatemala	GTM	324	Guinea	GIN								06	SUGAR,SUGR.PREPTNS,HONEY	1	No Quantity							9665250			0
S3	2016	2016	2016	2	0	2	Export	320	Guatemala	GTM	328	Guyana	GUY								06	SUGAR,SUGR.PREPTNS,HONEY	1	No Quantity							2543641			0
S3	2016	2016	2016	2	0	2	Export	320	Guatemala	GTM	332	Haiti	HTI								06	SUGAR,SUGR.PREPTNS,HONEY	1	No Quantity							48786109			0
S3	2016	2016	2016	2	0	2	Export	320	Guatemala	GTM	340	Honduras	HND								06	SUGAR,SUGR.PREPTNS,HONEY	1	No Quantity							8161179			0
S3	2016	2016	2016	2	0	2	Export	320	Guatemala	GTM	360	Indonesia	IDN								06	SUGAR,SUGR.PREPTNS,HONEY	1	No Quantity							13238262			0
S3	2016	2016	2016	2	0	2	Export	320	Guatemala	GTM	376	Israel	ISR								06	SUGAR,SUGR.PREPTNS,HONEY	1	No Quantity							250242			0
S3	2016	2016	2016	2	0	2	Export	320	Guatemala	GTM	381	Italy	ITA								06	SUGAR,SUGR.PREPTNS,HONEY	1	No Quantity							2912482			0
S3	2016	2016	2016	2	0	2	Export	320	Guatemala	GTM	384	Côte d'Ivoire	CIV								06	SUGAR,SUGR.PREPTNS,HONEY	1	No Quantity							55923010			0
S3	2016	2016	2016	2	0	2	Export	320	Guatemala	GTM	388	Jamaica	JAM								06	SUGAR,SUGR.PREPTNS,HONEY	1	No Quantity							17377603			0
S3	2016	2016	2016	2	0	2	Export	320	Guatemala	GTM	392	Japan	JPN								06	SUGAR,SUGR.PREPTNS,HONEY	1	No Quantity							203971			0
S3	2016	2016	2016	2	0	2	Export	320	Guatemala	GTM	400	Jordan	JOR								06	SUGAR,SUGR.PREPTNS,HONEY	1	No Quantity							277258			0
S3	2016	2016	2016	2	0	2	Export	320	Guatemala	GTM	404	Kenya	KEN								06	SUGAR,SUGR.PREPTNS,HONEY	1	No Quantity							1743998			0
S3	2016	2016	2016	2	0	2	Export	320	Guatemala	GTM	410	Rep. of Korea	KOR								06	SUGAR,SUGR.PREPTNS,HONEY	1	No Quantity							1			0
S3	2016	2016	2016	2	0	2	Export	320	Guatemala	GTM	414	Kuwait	KWT								06	SUGAR,SUGR.PREPTNS,HONEY	1	No Quantity							52159			0
S3	2016	2016	2016	2	0	2	Export	320	Guatemala	GTM	422	Lebanon	LBN								06	SUGAR,SUGR.PREPTNS,HONEY	1	No Quantity							141822			0
S3	2016	2016	2016	2	0	2	Export	320	Guatemala	GTM	458	Malaysia	MYS								06	SUGAR,SUGR.PREPTNS,HONEY	1	No Quantity							33008192			0
S3	2016	2016	2016	2	0	2	Export	320	Guatemala	GTM	466	Mali	MLI								06	SUGAR,SUGR.PREPTNS,HONEY	1	No Quantity							7832750			0
S3	2016	2016	2016	2	0	2	Export	320	Guatemala	GTM	478	Mauritania	MRT								06	SUGAR,SUGR.PREPTNS,HONEY	1	No Quantity							9737250			0
S3	2016	2016	2016	2	0	2	Export	320	Guatemala	GTM	484	Mexico	MEX								06	SUGAR,SUGR.PREPTNS,HONEY	1	No Quantity							19218871			0
S3	2016	2016	2016	2	0	2	Export	320	Guatemala	GTM	490	Other Asia, nes									06	SUGAR,SUGR.PREPTNS,HONEY	1	No Quantity							60174276			0
S3	2016	2016	2016	2	0	2	Export	320	Guatemala	GTM	496	Mongolia	MNG								06	SUGAR,SUGR.PREPTNS,HONEY	1	No Quantity							12097			0
S3	2016	2016	2016	2	0	2	Export	320	Guatemala	GTM	500	Montserrat	MSR								06	SUGAR,SUGR.PREPTNS,HONEY	1	No Quantity							46445			0
S3	2016	2016	2016	2	0	2	Export	320	Guatemala	GTM	528	Netherlands	NLD								06	SUGAR,SUGR.PREPTNS,HONEY	1	No Quantity							10642522			0
S3	2016	2016	2016	2	0	2	Export	320	Guatemala	GTM	531	Curaçao	CUW								06	SUGAR,SUGR.PREPTNS,HONEY	1	No Quantity							847462			0
S3	2016	2016	2016	2	0	2	Export	320	Guatemala	GTM	533	Aruba	ABW								06	SUGAR,SUGR.PREPTNS,HONEY	1	No Quantity							389552			0
S3	2016	2016	2016	2	0	2	Export	320	Guatemala	GTM	554	New Zealand	NZL								06	SUGAR,SUGR.PREPTNS,HONEY	1	No Quantity							24282			0
S3	2016	2016	2016	2	0	2	Export	320	Guatemala	GTM	558	Nicaragua	NIC								06	SUGAR,SUGR.PREPTNS,HONEY	1	No Quantity							5640459			0
S3	2016	2016	2016	2	0	2	Export	320	Guatemala	GTM	579	Norway	NOR								06	SUGAR,SUGR.PREPTNS,HONEY	1	No Quantity							2817617			0
S3	2016	2016	2016	2	0	2	Export	320	Guatemala	GTM	591	Panama	PAN								06	SUGAR,SUGR.PREPTNS,HONEY	1	No Quantity							3323138			0
S3	2016	2016	2016	2	0	2	Export	320	Guatemala	GTM	604	Peru	PER								06	SUGAR,SUGR.PREPTNS,HONEY	1	No Quantity							36915134			0
S3	2016	2016	2016	2	0	2	Export	320	Guatemala	GTM	608	Philippines	PHL								06	SUGAR,SUGR.PREPTNS,HONEY	1	No Quantity							163793			0
S3	2016	2016	2016	2	0	2	Export	320	Guatemala	GTM	620	Portugal	PRT								06	SUGAR,SUGR.PREPTNS,HONEY	1	No Quantity							529152			0
S3	2016	2016	2016	2	0	2	Export	320	Guatemala	GTM	643	Russian Federation	RUS								06	SUGAR,SUGR.PREPTNS,HONEY	1	No Quantity							876462			0
S3	2016	2016	2016	2	0	2	Export	320	Guatemala	GTM	659	Saint Kitts and Nevis	KNA								06	SUGAR,SUGR.PREPTNS,HONEY	1	No Quantity							541859			0
S3	2016	2016	2016	2	0	2	Export	320	Guatemala	GTM	670	Saint Vincent and the Grenadines	VCT								06	SUGAR,SUGR.PREPTNS,HONEY	1	No Quantity							289065			0
S3	2016	2016	2016	2	0	2	Export	320	Guatemala	GTM	682	Saudi Arabia	SAU								06	SUGAR,SUGR.PREPTNS,HONEY	1	No Quantity							299126			0
S3	2016	2016	2016	2	0	2	Export	320	Guatemala	GTM	694	Sierra Leone	SLE								06	SUGAR,SUGR.PREPTNS,HONEY	1	No Quantity							4640000			0
S3	2016	2016	2016	2	0	2	Export	320	Guatemala	GTM	699	India	IND								06	SUGAR,SUGR.PREPTNS,HONEY	1	No Quantity							68778			0
S3	2016	2016	2016	2	0	2	Export	320	Guatemala	GTM	704	Viet Nam	VNM								06	SUGAR,SUGR.PREPTNS,HONEY	1	No Quantity							845933			0
S3	2016	2016	2016	2	0	2	Export	320	Guatemala	GTM	710	South Africa	ZAF								06	SUGAR,SUGR.PREPTNS,HONEY	1	No Quantity							1075900			0
S3	2016	2016	2016	2	0	2	Export	320	Guatemala	GTM	724	Spain	ESP								06	SUGAR,SUGR.PREPTNS,HONEY	1	No Quantity							8064586			0
S3	2016	2016	2016	2	0	2	Export	320	Guatemala	GTM	740	Suriname	SUR								06	SUGAR,SUGR.PREPTNS,HONEY	1	No Quantity							3973934			0
S3	2016	2016	2016	2	0	2	Export	320	Guatemala	GTM	757	Switzerland	CHE								06	SUGAR,SUGR.PREPTNS,HONEY	1	No Quantity							483480			0
S3	2016	2016	2016	2	0	2	Export	320	Guatemala	GTM	760	Syria	SYR								06	SUGAR,SUGR.PREPTNS,HONEY	1	No Quantity							11989295			0
S3	2016	2016	2016	2	0	2	Export	320	Guatemala	GTM	768	Togo	TGO								06	SUGAR,SUGR.PREPTNS,HONEY	1	No Quantity							32124415			0
S3	2016	2016	2016	2	0	2	Export	320	Guatemala	GTM	780	Trinidad and Tobago	TTO								06	SUGAR,SUGR.PREPTNS,HONEY	1	No Quantity							12805168			0
S3	2016	2016	2016	2	0	2	Export	320	Guatemala	GTM	784	United Arab Emirates	ARE								06	SUGAR,SUGR.PREPTNS,HONEY	1	No Quantity							163158			0
S3	2016	2016	2016	2	0	2	Export	320	Guatemala	GTM	788	Tunisia	TUN								06	SUGAR,SUGR.PREPTNS,HONEY	1	No Quantity							7697766			0
S3	2016	2016	2016	2	0	2	Export	320	Guatemala	GTM	818	Egypt	EGY								06	SUGAR,SUGR.PREPTNS,HONEY	1	No Quantity							13630294			0
S3	2016	2016	2016	2	0	2	Export	320	Guatemala	GTM	826	United Kingdom	GBR								06	SUGAR,SUGR.PREPTNS,HONEY	1	No Quantity							50732876			0
S3	2016	2016	2016	2	0	2	Export	320	Guatemala	GTM	834	United Rep. of Tanzania	TZA								06	SUGAR,SUGR.PREPTNS,HONEY	1	No Quantity							1259333			0
S3	2016	2016	2016	2	0	2	Export	320	Guatemala	GTM	842	USA	USA								06	SUGAR,SUGR.PREPTNS,HONEY	1	No Quantity							115257120			0
S3	2016	2016	2016	2	0	2	Export	320	Guatemala	GTM	862	Venezuela	VEN								06	SUGAR,SUGR.PREPTNS,HONEY	1	No Quantity							15760061			0
S3	2016	2016	2016	2	0	2	Export	320	Guatemala	GTM	0	World	WLD								07	COFFEE,TEA,COCOA,SPICES	1	No Quantity							898743852			0
S3	2016	2016	2016	2	0	2	Export	320	Guatemala	GTM	36	Australia	AUS								07	COFFEE,TEA,COCOA,SPICES	1	No Quantity							7338126			0
S3	2016	2016	2016	2	0	2	Export	320	Guatemala	GTM	40	Austria	AUT								07	COFFEE,TEA,COCOA,SPICES	1	No Quantity							56259			0
S3	2016	2016	2016	2	0	2	Export	320	Guatemala	GTM	48	Bahrain	BHR								07	COFFEE,TEA,COCOA,SPICES	1	No Quantity							794014			0
S3	2016	2016	2016	2	0	2	Export	320	Guatemala	GTM	50	Bangladesh	BGD								07	COFFEE,TEA,COCOA,SPICES	1	No Quantity							16124385			0
S3	2016	2016	2016	2	0	2	Export	320	Guatemala	GTM	56	Belgium	BEL								07	COFFEE,TEA,COCOA,SPICES	1	No Quantity							46654013			0
S3	2016	2016	2016	2	0	2	Export	320	Guatemala	GTM	60	Bermuda	BMU								07	COFFEE,TEA,COCOA,SPICES	1	No Quantity							40			0
S3	2016	2016	2016	2	0	2	Export	320	Guatemala	GTM	76	Brazil	BRA								07	COFFEE,TEA,COCOA,SPICES	1	No Quantity							72755			0
S3	2016	2016	2016	2	0	2	Export	320	Guatemala	GTM	84	Belize	BLZ								07	COFFEE,TEA,COCOA,SPICES	1	No Quantity							356091			0
S3	2016	2016	2016	2	0	2	Export	320	Guatemala	GTM	100	Bulgaria	BGR								07	COFFEE,TEA,COCOA,SPICES	1	No Quantity							41696			0
S3	2016	2016	2016	2	0	2	Export	320	Guatemala	GTM	104	Myanmar	MMR								07	COFFEE,TEA,COCOA,SPICES	1	No Quantity							836759			0
S3	2016	2016	2016	2	0	2	Export	320	Guatemala	GTM	124	Canada	CAN								07	COFFEE,TEA,COCOA,SPICES	1	No Quantity							84237706			0
S3	2016	2016	2016	2	0	2	Export	320	Guatemala	GTM	152	Chile	CHL								07	COFFEE,TEA,COCOA,SPICES	1	No Quantity							10319			0
S3	2016	2016	2016	2	0	2	Export	320	Guatemala	GTM	156	China	CHN								07	COFFEE,TEA,COCOA,SPICES	1	No Quantity							3433026			0
S3	2016	2016	2016	2	0	2	Export	320	Guatemala	GTM	170	Colombia	COL								07	COFFEE,TEA,COCOA,SPICES	1	No Quantity							12040			0
S3	2016	2016	2016	2	0	2	Export	320	Guatemala	GTM	180	Dem. Rep. of the Congo	COD								07	COFFEE,TEA,COCOA,SPICES	1	No Quantity							2207			0
S3	2016	2016	2016	2	0	2	Export	320	Guatemala	GTM	188	Costa Rica	CRI								07	COFFEE,TEA,COCOA,SPICES	1	No Quantity							3641780			0
S3	2016	2016	2016	2	0	2	Export	320	Guatemala	GTM	192	Cuba	CUB								07	COFFEE,TEA,COCOA,SPICES	1	No Quantity							92717			0
S3	2016	2016	2016	2	0	2	Export	320	Guatemala	GTM	208	Denmark	DNK								07	COFFEE,TEA,COCOA,SPICES	1	No Quantity							142096			0
S3	2016	2016	2016	2	0	2	Export	320	Guatemala	GTM	214	Dominican Rep.	DOM								07	COFFEE,TEA,COCOA,SPICES	1	No Quantity							1763672			0
S3	2016	2016	2016	2	0	2	Export	320	Guatemala	GTM	218	Ecuador	ECU								07	COFFEE,TEA,COCOA,SPICES	1	No Quantity							148001			0
S3	2016	2016	2016	2	0	2	Export	320	Guatemala	GTM	222	El Salvador	SLV								07	COFFEE,TEA,COCOA,SPICES	1	No Quantity							4603904			0
S3	2016	2016	2016	2	0	2	Export	320	Guatemala	GTM	233	Estonia	EST								07	COFFEE,TEA,COCOA,SPICES	1	No Quantity							209881			0
S3	2016	2016	2016	2	0	2	Export	320	Guatemala	GTM	246	Finland	FIN								07	COFFEE,TEA,COCOA,SPICES	1	No Quantity							6332222			0
S3	2016	2016	2016	2	0	2	Export	320	Guatemala	GTM	251	France	FRA								07	COFFEE,TEA,COCOA,SPICES	1	No Quantity							5506986			0
S3	2016	2016	2016	2	0	2	Export	320	Guatemala	GTM	276	Germany	DEU								07	COFFEE,TEA,COCOA,SPICES	1	No Quantity							33820630			0
S3	2016	2016	2016	2	0	2	Export	320	Guatemala	GTM	300	Greece	GRC								07	COFFEE,TEA,COCOA,SPICES	1	No Quantity							2034831			0
S3	2016	2016	2016	2	0	2	Export	320	Guatemala	GTM	332	Haiti	HTI								07	COFFEE,TEA,COCOA,SPICES	1	No Quantity							1618			0
S3	2016	2016	2016	2	0	2	Export	320	Guatemala	GTM	340	Honduras	HND								07	COFFEE,TEA,COCOA,SPICES	1	No Quantity							3342813			0
S3	2016	2016	2016	2	0	2	Export	320	Guatemala	GTM	344	China, Hong Kong SAR	HKG								07	COFFEE,TEA,COCOA,SPICES	1	No Quantity							582748			0
S3	2016	2016	2016	2	0	2	Export	320	Guatemala	GTM	348	Hungary	HUN								07	COFFEE,TEA,COCOA,SPICES	1	No Quantity							4			0
S3	2016	2016	2016	2	0	2	Export	320	Guatemala	GTM	352	Iceland	ISL								07	COFFEE,TEA,COCOA,SPICES	1	No Quantity							96600			0
S3	2016	2016	2016	2	0	2	Export	320	Guatemala	GTM	360	Indonesia	IDN								07	COFFEE,TEA,COCOA,SPICES	1	No Quantity							126374			0
S3	2016	2016	2016	2	0	2	Export	320	Guatemala	GTM	364	Iran	IRN								07	COFFEE,TEA,COCOA,SPICES	1	No Quantity							695248			0
S3	2016	2016	2016	2	0	2	Export	320	Guatemala	GTM	368	Iraq	IRQ								07	COFFEE,TEA,COCOA,SPICES	1	No Quantity							8723388			0
S3	2016	2016	2016	2	0	2	Export	320	Guatemala	GTM	376	Israel	ISR								07	COFFEE,TEA,COCOA,SPICES	1	No Quantity							5222768			0
S3	2016	2016	2016	2	0	2	Export	320	Guatemala	GTM	381	Italy	ITA								07	COFFEE,TEA,COCOA,SPICES	1	No Quantity							28925663			0
S3	2016	2016	2016	2	0	2	Export	320	Guatemala	GTM	388	Jamaica	JAM								07	COFFEE,TEA,COCOA,SPICES	1	No Quantity							65588			0
S3	2016	2016	2016	2	0	2	Export	320	Guatemala	GTM	392	Japan	JPN								07	COFFEE,TEA,COCOA,SPICES	1	No Quantity							131321913			0
S3	2016	2016	2016	2	0	2	Export	320	Guatemala	GTM	400	Jordan	JOR								07	COFFEE,TEA,COCOA,SPICES	1	No Quantity							14427916			0
S3	2016	2016	2016	2	0	2	Export	320	Guatemala	GTM	404	Kenya	KEN								07	COFFEE,TEA,COCOA,SPICES	1	No Quantity							41098			0
S3	2016	2016	2016	2	0	2	Export	320	Guatemala	GTM	408	Dem. People's Rep. of Korea	PRK								07	COFFEE,TEA,COCOA,SPICES	1	No Quantity							18254			0
S3	2016	2016	2016	2	0	2	Export	320	Guatemala	GTM	410	Rep. of Korea	KOR								07	COFFEE,TEA,COCOA,SPICES	1	No Quantity							22533863			0
S3	2016	2016	2016	2	0	2	Export	320	Guatemala	GTM	414	Kuwait	KWT								07	COFFEE,TEA,COCOA,SPICES	1	No Quantity							6098242			0
S3	2016	2016	2016	2	0	2	Export	320	Guatemala	GTM	422	Lebanon	LBN								07	COFFEE,TEA,COCOA,SPICES	1	No Quantity							1424611			0
S3	2016	2016	2016	2	0	2	Export	320	Guatemala	GTM	434	Libya	LBY								07	COFFEE,TEA,COCOA,SPICES	1	No Quantity							437318			0
S3	2016	2016	2016	2	0	2	Export	320	Guatemala	GTM	458	Malaysia	MYS								07	COFFEE,TEA,COCOA,SPICES	1	No Quantity							7106295			0
S3	2016	2016	2016	2	0	2	Export	320	Guatemala	GTM	480	Mauritius	MUS								07	COFFEE,TEA,COCOA,SPICES	1	No Quantity							60100			0
S3	2016	2016	2016	2	0	2	Export	320	Guatemala	GTM	484	Mexico	MEX								07	COFFEE,TEA,COCOA,SPICES	1	No Quantity							2260456			0
S3	2016	2016	2016	2	0	2	Export	320	Guatemala	GTM	490	Other Asia, nes									07	COFFEE,TEA,COCOA,SPICES	1	No Quantity							8163251			0
S3	2016	2016	2016	2	0	2	Export	320	Guatemala	GTM	504	Morocco	MAR								07	COFFEE,TEA,COCOA,SPICES	1	No Quantity							958700			0
S3	2016	2016	2016	2	0	2	Export	320	Guatemala	GTM	512	Oman	OMN								07	COFFEE,TEA,COCOA,SPICES	1	No Quantity							918068			0
S3	2016	2016	2016	2	0	2	Export	320	Guatemala	GTM	524	Nepal	NPL								07	COFFEE,TEA,COCOA,SPICES	1	No Quantity							5689312			0
S3	2016	2016	2016	2	0	2	Export	320	Guatemala	GTM	528	Netherlands	NLD								07	COFFEE,TEA,COCOA,SPICES	1	No Quantity							15863959			0
S3	2016	2016	2016	2	0	2	Export	320	Guatemala	GTM	554	New Zealand	NZL								07	COFFEE,TEA,COCOA,SPICES	1	No Quantity							2145891			0
S3	2016	2016	2016	2	0	2	Export	320	Guatemala	GTM	558	Nicaragua	NIC								07	COFFEE,TEA,COCOA,SPICES	1	No Quantity							1479265			0
S3	2016	2016	2016	2	0	2	Export	320	Guatemala	GTM	579	Norway	NOR								07	COFFEE,TEA,COCOA,SPICES	1	No Quantity							12774799			0
S3	2016	2016	2016	2	0	2	Export	320	Guatemala	GTM	586	Pakistan	PAK								07	COFFEE,TEA,COCOA,SPICES	1	No Quantity							13724341			0
S3	2016	2016	2016	2	0	2	Export	320	Guatemala	GTM	591	Panama	PAN								07	COFFEE,TEA,COCOA,SPICES	1	No Quantity							207660			0
S3	2016	2016	2016	2	0	2	Export	320	Guatemala	GTM	616	Poland	POL								07	COFFEE,TEA,COCOA,SPICES	1	No Quantity							436694			0
S3	2016	2016	2016	2	0	2	Export	320	Guatemala	GTM	620	Portugal	PRT								07	COFFEE,TEA,COCOA,SPICES	1	No Quantity							1184223			0
S3	2016	2016	2016	2	0	2	Export	320	Guatemala	GTM	634	Qatar	QAT								07	COFFEE,TEA,COCOA,SPICES	1	No Quantity							949236			0
S3	2016	2016	2016	2	0	2	Export	320	Guatemala	GTM	642	Romania	ROU								07	COFFEE,TEA,COCOA,SPICES	1	No Quantity							333098			0
S3	2016	2016	2016	2	0	2	Export	320	Guatemala	GTM	643	Russian Federation	RUS								07	COFFEE,TEA,COCOA,SPICES	1	No Quantity							2285885			0
S3	2016	2016	2016	2	0	2	Export	320	Guatemala	GTM	682	Saudi Arabia	SAU								07	COFFEE,TEA,COCOA,SPICES	1	No Quantity							71379977			0
S3	2016	2016	2016	2	0	2	Export	320	Guatemala	GTM	699	India	IND								07	COFFEE,TEA,COCOA,SPICES	1	No Quantity							3930364			0
S3	2016	2016	2016	2	0	2	Export	320	Guatemala	GTM	702	Singapore	SGP								07	COFFEE,TEA,COCOA,SPICES	1	No Quantity							4935765			0
S3	2016	2016	2016	2	0	2	Export	320	Guatemala	GTM	704	Viet Nam	VNM								07	COFFEE,TEA,COCOA,SPICES	1	No Quantity							21000			0
S3	2016	2016	2016	2	0	2	Export	320	Guatemala	GTM	705	Slovenia	SVN								07	COFFEE,TEA,COCOA,SPICES	1	No Quantity							24500			0
S3	2016	2016	2016	2	0	2	Export	320	Guatemala	GTM	706	Somalia	SOM								07	COFFEE,TEA,COCOA,SPICES	1	No Quantity							83755			0
S3	2016	2016	2016	2	0	2	Export	320	Guatemala	GTM	710	South Africa	ZAF								07	COFFEE,TEA,COCOA,SPICES	1	No Quantity							3037049			0
S3	2016	2016	2016	2	0	2	Export	320	Guatemala	GTM	724	Spain	ESP								07	COFFEE,TEA,COCOA,SPICES	1	No Quantity							2708946			0
S3	2016	2016	2016	2	0	2	Export	320	Guatemala	GTM	729	Sudan	SDN								07	COFFEE,TEA,COCOA,SPICES	1	No Quantity							4411059			0
S3	2016	2016	2016	2	0	2	Export	320	Guatemala	GTM	752	Sweden	SWE								07	COFFEE,TEA,COCOA,SPICES	1	No Quantity							1089598			0
S3	2016	2016	2016	2	0	2	Export	320	Guatemala	GTM	757	Switzerland	CHE								07	COFFEE,TEA,COCOA,SPICES	1	No Quantity							2556580			0
S3	2016	2016	2016	2	0	2	Export	320	Guatemala	GTM	760	Syria	SYR								07	COFFEE,TEA,COCOA,SPICES	1	No Quantity							5654966			0
S3	2016	2016	2016	2	0	2	Export	320	Guatemala	GTM	784	United Arab Emirates	ARE								07	COFFEE,TEA,COCOA,SPICES	1	No Quantity							34944252			0
S3	2016	2016	2016	2	0	2	Export	320	Guatemala	GTM	792	Turkey	TUR								07	COFFEE,TEA,COCOA,SPICES	1	No Quantity							3247953			0
S3	2016	2016	2016	2	0	2	Export	320	Guatemala	GTM	804	Ukraine	UKR								07	COFFEE,TEA,COCOA,SPICES	1	No Quantity							114945			0
S3	2016	2016	2016	2	0	2	Export	320	Guatemala	GTM	818	Egypt	EGY								07	COFFEE,TEA,COCOA,SPICES	1	No Quantity							6736623			0
S3	2016	2016	2016	2	0	2	Export	320	Guatemala	GTM	826	United Kingdom	GBR								07	COFFEE,TEA,COCOA,SPICES	1	No Quantity							11123802			0
S3	2016	2016	2016	2	0	2	Export	320	Guatemala	GTM	842	USA	USA								07	COFFEE,TEA,COCOA,SPICES	1	No Quantity							223728244			0
S3	2016	2016	2016	2	0	2	Export	320	Guatemala	GTM	862	Venezuela	VEN								07	COFFEE,TEA,COCOA,SPICES	1	No Quantity							1316			0
S3	2016	2016	2016	2	0	2	Export	320	Guatemala	GTM	887	Yemen	YEM								07	COFFEE,TEA,COCOA,SPICES	1	No Quantity							119742			0
S3	2016	2016	2016	2	0	2	Export	304	Greenland	GRL	0	World	WLD								08	ANIMAL FEED STUFF	1	No Quantity							403437			0
S3	2016	2016	2016	2	0	2	Export	304	Greenland	GRL	208	Denmark	DNK								08	ANIMAL FEED STUFF	1	No Quantity							403437			0
S3	2016	2016	2016	2	0	2	Export	320	Guatemala	GTM	0	World	WLD								08	ANIMAL FEED STUFF	1	No Quantity							58068942			0
S3	2016	2016	2016	2	0	2	Export	320	Guatemala	GTM	56	Belgium	BEL								08	ANIMAL FEED STUFF	1	No Quantity							71239			0
S3	2016	2016	2016	2	0	2	Export	320	Guatemala	GTM	68	Bolivia (Plurinational State of)	BOL								08	ANIMAL FEED STUFF	1	No Quantity							8640			0
S3	2016	2016	2016	2	0	2	Export	320	Guatemala	GTM	84	Belize	BLZ								08	ANIMAL FEED STUFF	1	No Quantity							2837884			0
S3	2016	2016	2016	2	0	2	Export	320	Guatemala	GTM	152	Chile	CHL								08	ANIMAL FEED STUFF	1	No Quantity							2918260			0
S3	2016	2016	2016	2	0	2	Export	320	Guatemala	GTM	170	Colombia	COL								08	ANIMAL FEED STUFF	1	No Quantity							120590			0
S3	2016	2016	2016	2	0	2	Export	320	Guatemala	GTM	188	Costa Rica	CRI								08	ANIMAL FEED STUFF	1	No Quantity							1147495			0
S3	2016	2016	2016	2	0	2	Export	320	Guatemala	GTM	214	Dominican Rep.	DOM								08	ANIMAL FEED STUFF	1	No Quantity							1906910			0
S3	2016	2016	2016	2	0	2	Export	320	Guatemala	GTM	218	Ecuador	ECU								08	ANIMAL FEED STUFF	1	No Quantity							3948980			0
S3	2016	2016	2016	2	0	2	Export	320	Guatemala	GTM	222	El Salvador	SLV								08	ANIMAL FEED STUFF	1	No Quantity							10359708			0
S3	2016	2016	2016	2	0	2	Export	320	Guatemala	GTM	340	Honduras	HND								08	ANIMAL FEED STUFF	1	No Quantity							18340206			0
S3	2016	2016	2016	2	0	2	Export	320	Guatemala	GTM	388	Jamaica	JAM								08	ANIMAL FEED STUFF	1	No Quantity							3025277			0
S3	2016	2016	2016	2	0	2	Export	320	Guatemala	GTM	484	Mexico	MEX								08	ANIMAL FEED STUFF	1	No Quantity							11479			0
S3	2016	2016	2016	2	0	2	Export	320	Guatemala	GTM	558	Nicaragua	NIC								08	ANIMAL FEED STUFF	1	No Quantity							9300747			0
S3	2016	2016	2016	2	0	2	Export	320	Guatemala	GTM	591	Panama	PAN								08	ANIMAL FEED STUFF	1	No Quantity							3559200			0
S3	2016	2016	2016	2	0	2	Export	320	Guatemala	GTM	604	Peru	PER								08	ANIMAL FEED STUFF	1	No Quantity							49628			0
S3	2016	2016	2016	2	0	2	Export	320	Guatemala	GTM	842	USA	USA								08	ANIMAL FEED STUFF	1	No Quantity							461764			0
S3	2016	2016	2016	2	0	2	Export	320	Guatemala	GTM	858	Uruguay	URY								08	ANIMAL FEED STUFF	1	No Quantity							935			0
S3	2016	2016	2016	2	0	2	Export	320	Guatemala	GTM	0	World	WLD								09	MISC.EDIBLE PRODUCTS ETC	1	No Quantity							218194772			0
S3	2016	2016	2016	2	0	2	Export	320	Guatemala	GTM	32	Argentina	ARG								09	MISC.EDIBLE PRODUCTS ETC	1	No Quantity							227572			0
S3	2016	2016	2016	2	0	2	Export	320	Guatemala	GTM	56	Belgium	BEL								09	MISC.EDIBLE PRODUCTS ETC	1	No Quantity							34925			0
S3	2016	2016	2016	2	0	2	Export	320	Guatemala	GTM	60	Bermuda	BMU								09	MISC.EDIBLE PRODUCTS ETC	1	No Quantity							38			0
S3	2016	2016	2016	2	0	2	Export	320	Guatemala	GTM	68	Bolivia (Plurinational State of)	BOL								09	MISC.EDIBLE PRODUCTS ETC	1	No Quantity							534292			0
S3	2016	2016	2016	2	0	2	Export	320	Guatemala	GTM	84	Belize	BLZ								09	MISC.EDIBLE PRODUCTS ETC	1	No Quantity							3540615			0
S3	2016	2016	2016	2	0	2	Export	320	Guatemala	GTM	152	Chile	CHL								09	MISC.EDIBLE PRODUCTS ETC	1	No Quantity							271193			0
S3	2016	2016	2016	2	0	2	Export	320	Guatemala	GTM	170	Colombia	COL								09	MISC.EDIBLE PRODUCTS ETC	1	No Quantity							693112			0
S3	2016	2016	2016	2	0	2	Export	320	Guatemala	GTM	188	Costa Rica	CRI								09	MISC.EDIBLE PRODUCTS ETC	1	No Quantity							19254626			0
S3	2016	2016	2016	2	0	2	Export	320	Guatemala	GTM	192	Cuba	CUB								09	MISC.EDIBLE PRODUCTS ETC	1	No Quantity							441066			0
S3	2016	2016	2016	2	0	2	Export	320	Guatemala	GTM	214	Dominican Rep.	DOM								09	MISC.EDIBLE PRODUCTS ETC	1	No Quantity							2431597			0
S3	2016	2016	2016	2	0	2	Export	320	Guatemala	GTM	218	Ecuador	ECU								09	MISC.EDIBLE PRODUCTS ETC	1	No Quantity							169396			0
S3	2016	2016	2016	2	0	2	Export	320	Guatemala	GTM	222	El Salvador	SLV								09	MISC.EDIBLE PRODUCTS ETC	1	No Quantity							69312842			0
S3	2016	2016	2016	2	0	2	Export	320	Guatemala	GTM	276	Germany	DEU								09	MISC.EDIBLE PRODUCTS ETC	1	No Quantity							2			0
S3	2016	2016	2016	2	0	2	Export	320	Guatemala	GTM	328	Guyana	GUY								09	MISC.EDIBLE PRODUCTS ETC	1	No Quantity							436548			0
S3	2016	2016	2016	2	0	2	Export	320	Guatemala	GTM	332	Haiti	HTI								09	MISC.EDIBLE PRODUCTS ETC	1	No Quantity							296692			0
S3	2016	2016	2016	2	0	2	Export	320	Guatemala	GTM	340	Honduras	HND								09	MISC.EDIBLE PRODUCTS ETC	1	No Quantity							44187483			0
S3	2016	2016	2016	2	0	2	Export	320	Guatemala	GTM	381	Italy	ITA								09	MISC.EDIBLE PRODUCTS ETC	1	No Quantity							100			0
S3	2016	2016	2016	2	0	2	Export	320	Guatemala	GTM	388	Jamaica	JAM								09	MISC.EDIBLE PRODUCTS ETC	1	No Quantity							118337			0
S3	2016	2016	2016	2	0	2	Export	320	Guatemala	GTM	410	Rep. of Korea	KOR								09	MISC.EDIBLE PRODUCTS ETC	1	No Quantity							1			0
S3	2016	2016	2016	2	0	2	Export	320	Guatemala	GTM	484	Mexico	MEX								09	MISC.EDIBLE PRODUCTS ETC	1	No Quantity							16555384			0
S3	2016	2016	2016	2	0	2	Export	320	Guatemala	GTM	528	Netherlands	NLD								09	MISC.EDIBLE PRODUCTS ETC	1	No Quantity							7			0
S3	2016	2016	2016	2	0	2	Export	320	Guatemala	GTM	531	Curaçao	CUW								09	MISC.EDIBLE PRODUCTS ETC	1	No Quantity							335205			0
S3	2016	2016	2016	2	0	2	Export	320	Guatemala	GTM	533	Aruba	ABW								09	MISC.EDIBLE PRODUCTS ETC	1	No Quantity							52120			0
S3	2016	2016	2016	2	0	2	Export	320	Guatemala	GTM	558	Nicaragua	NIC								09	MISC.EDIBLE PRODUCTS ETC	1	No Quantity							26329736			0
S3	2016	2016	2016	2	0	2	Export	320	Guatemala	GTM	591	Panama	PAN								09	MISC.EDIBLE PRODUCTS ETC	1	No Quantity							9130946			0
S3	2016	2016	2016	2	0	2	Export	320	Guatemala	GTM	604	Peru	PER								09	MISC.EDIBLE PRODUCTS ETC	1	No Quantity							263068			0
S3	2016	2016	2016	2	0	2	Export	320	Guatemala	GTM	724	Spain	ESP								09	MISC.EDIBLE PRODUCTS ETC	1	No Quantity							319			0
S3	2016	2016	2016	2	0	2	Export	320	Guatemala	GTM	740	Suriname	SUR								09	MISC.EDIBLE PRODUCTS ETC	1	No Quantity							699250			0
S3	2016	2016	2016	2	0	2	Export	320	Guatemala	GTM	780	Trinidad and Tobago	TTO								09	MISC.EDIBLE PRODUCTS ETC	1	No Quantity							293142			0
S3	2016	2016	2016	2	0	2	Export	320	Guatemala	GTM	818	Egypt	EGY								09	MISC.EDIBLE PRODUCTS ETC	1	No Quantity							2250			0
S3	2016	2016	2016	2	0	2	Export	320	Guatemala	GTM	842	USA	USA								09	MISC.EDIBLE PRODUCTS ETC	1	No Quantity							22535710			0
S3	2016	2016	2016	2	0	2	Export	320	Guatemala	GTM	858	Uruguay	URY								09	MISC.EDIBLE PRODUCTS ETC	1	No Quantity							47198			0
S3	2016	2016	2016	2	0	2	Export	304	Greenland	GRL	0	World	WLD								11	BEVERAGES	1	No Quantity							1524			0
S3	2016	2016	2016	2	0	2	Export	304	Greenland	GRL	208	Denmark	DNK								11	BEVERAGES	1	No Quantity							1524			0
S3	2016	2016	2016	2	0	2	Export	320	Guatemala	GTM	0	World	WLD								11	BEVERAGES	1	No Quantity							200269975			0
S3	2016	2016	2016	2	0	2	Export	320	Guatemala	GTM	32	Argentina	ARG								11	BEVERAGES	1	No Quantity							13100			0
S3	2016	2016	2016	2	0	2	Export	320	Guatemala	GTM	36	Australia	AUS								11	BEVERAGES	1	No Quantity							516309			0
S3	2016	2016	2016	2	0	2	Export	320	Guatemala	GTM	68	Bolivia (Plurinational State of)	BOL								11	BEVERAGES	1	No Quantity							30500			0
S3	2016	2016	2016	2	0	2	Export	320	Guatemala	GTM	76	Brazil	BRA								11	BEVERAGES	1	No Quantity							48850			0
S3	2016	2016	2016	2	0	2	Export	320	Guatemala	GTM	84	Belize	BLZ								11	BEVERAGES	1	No Quantity							348700			0
S3	2016	2016	2016	2	0	2	Export	320	Guatemala	GTM	92	Br. Virgin Isds	VGB								11	BEVERAGES	1	No Quantity							230049			0
S3	2016	2016	2016	2	0	2	Export	320	Guatemala	GTM	124	Canada	CAN								11	BEVERAGES	1	No Quantity							1361544			0
S3	2016	2016	2016	2	0	2	Export	320	Guatemala	GTM	152	Chile	CHL								11	BEVERAGES	1	No Quantity							66216			0
S3	2016	2016	2016	2	0	2	Export	320	Guatemala	GTM	156	China	CHN								11	BEVERAGES	1	No Quantity							92000			0
S3	2016	2016	2016	2	0	2	Export	320	Guatemala	GTM	170	Colombia	COL								11	BEVERAGES	1	No Quantity							758895			0
S3	2016	2016	2016	2	0	2	Export	320	Guatemala	GTM	188	Costa Rica	CRI								11	BEVERAGES	1	No Quantity							8694345			0
S3	2016	2016	2016	2	0	2	Export	320	Guatemala	GTM	192	Cuba	CUB								11	BEVERAGES	1	No Quantity							9019836			0
S3	2016	2016	2016	2	0	2	Export	320	Guatemala	GTM	203	Czechia	CZE								11	BEVERAGES	1	No Quantity							2180			0
S3	2016	2016	2016	2	0	2	Export	320	Guatemala	GTM	208	Denmark	DNK								11	BEVERAGES	1	No Quantity							500100			0
S3	2016	2016	2016	2	0	2	Export	320	Guatemala	GTM	214	Dominican Rep.	DOM								11	BEVERAGES	1	No Quantity							3266129			0
S3	2016	2016	2016	2	0	2	Export	320	Guatemala	GTM	218	Ecuador	ECU								11	BEVERAGES	1	No Quantity							185045			0
S3	2016	2016	2016	2	0	2	Export	320	Guatemala	GTM	222	El Salvador	SLV								11	BEVERAGES	1	No Quantity							61755525			0
S3	2016	2016	2016	2	0	2	Export	320	Guatemala	GTM	251	France	FRA								11	BEVERAGES	1	No Quantity							1009044			0
S3	2016	2016	2016	2	0	2	Export	320	Guatemala	GTM	276	Germany	DEU								11	BEVERAGES	1	No Quantity							6084859			0
S3	2016	2016	2016	2	0	2	Export	320	Guatemala	GTM	328	Guyana	GUY								11	BEVERAGES	1	No Quantity							34085			0
S3	2016	2016	2016	2	0	2	Export	320	Guatemala	GTM	332	Haiti	HTI								11	BEVERAGES	1	No Quantity							163042			0
S3	2016	2016	2016	2	0	2	Export	320	Guatemala	GTM	340	Honduras	HND								11	BEVERAGES	1	No Quantity							40385914			0
S3	2016	2016	2016	2	0	2	Export	320	Guatemala	GTM	376	Israel	ISR								11	BEVERAGES	1	No Quantity							5			0
S3	2016	2016	2016	2	0	2	Export	320	Guatemala	GTM	381	Italy	ITA								11	BEVERAGES	1	No Quantity							3307807			0
S3	2016	2016	2016	2	0	2	Export	320	Guatemala	GTM	388	Jamaica	JAM								11	BEVERAGES	1	No Quantity							150438			0
S3	2016	2016	2016	2	0	2	Export	320	Guatemala	GTM	484	Mexico	MEX								11	BEVERAGES	1	No Quantity							6397325			0
S3	2016	2016	2016	2	0	2	Export	320	Guatemala	GTM	528	Netherlands	NLD								11	BEVERAGES	1	No Quantity							924247			0
S3	2016	2016	2016	2	0	2	Export	320	Guatemala	GTM	531	Curaçao	CUW								11	BEVERAGES	1	No Quantity							84353			0
S3	2016	2016	2016	2	0	2	Export	320	Guatemala	GTM	533	Aruba	ABW								11	BEVERAGES	1	No Quantity							89237			0
S3	2016	2016	2016	2	0	2	Export	320	Guatemala	GTM	558	Nicaragua	NIC								11	BEVERAGES	1	No Quantity							14706165			0
S3	2016	2016	2016	2	0	2	Export	320	Guatemala	GTM	579	Norway	NOR								11	BEVERAGES	1	No Quantity							1470			0
S3	2016	2016	2016	2	0	2	Export	320	Guatemala	GTM	591	Panama	PAN								11	BEVERAGES	1	No Quantity							12016707			0
S3	2016	2016	2016	2	0	2	Export	320	Guatemala	GTM	604	Peru	PER								11	BEVERAGES	1	No Quantity							530222			0
S3	2016	2016	2016	2	0	2	Export	320	Guatemala	GTM	643	Russian Federation	RUS								11	BEVERAGES	1	No Quantity							362000			0
S3	2016	2016	2016	2	0	2	Export	320	Guatemala	GTM	662	Saint Lucia	LCA								11	BEVERAGES	1	No Quantity							8728			0
S3	2016	2016	2016	2	0	2	Export	320	Guatemala	GTM	702	Singapore	SGP								11	BEVERAGES	1	No Quantity							866032			0
S3	2016	2016	2016	2	0	2	Export	320	Guatemala	GTM	710	South Africa	ZAF								11	BEVERAGES	1	No Quantity							934417			0
S3	2016	2016	2016	2	0	2	Export	320	Guatemala	GTM	724	Spain	ESP								11	BEVERAGES	1	No Quantity							2049584			0
S3	2016	2016	2016	2	0	2	Export	320	Guatemala	GTM	752	Sweden	SWE								11	BEVERAGES	1	No Quantity							3969			0
S3	2016	2016	2016	2	0	2	Export	320	Guatemala	GTM	780	Trinidad and Tobago	TTO								11	BEVERAGES	1	No Quantity							1657527			0
S3	2016	2016	2016	2	0	2	Export	320	Guatemala	GTM	826	United Kingdom	GBR								11	BEVERAGES	1	No Quantity							4115455			0
S3	2016	2016	2016	2	0	2	Export	320	Guatemala	GTM	842	USA	USA								11	BEVERAGES	1	No Quantity							17498020			0
S3	2016	2016	2016	2	0	2	Export	320	Guatemala	GTM	0	World	WLD								12	TOBACCO,TOBACCO MANUFACT	1	No Quantity							55294355			0
S3	2016	2016	2016	2	0	2	Export	320	Guatemala	GTM	56	Belgium	BEL								12	TOBACCO,TOBACCO MANUFACT	1	No Quantity							1097228			0
S3	2016	2016	2016	2	0	2	Export	320	Guatemala	GTM	76	Brazil	BRA								12	TOBACCO,TOBACCO MANUFACT	1	No Quantity							25			0
S3	2016	2016	2016	2	0	2	Export	320	Guatemala	GTM	100	Bulgaria	BGR								12	TOBACCO,TOBACCO MANUFACT	1	No Quantity							19200			0
S3	2016	2016	2016	2	0	2	Export	320	Guatemala	GTM	152	Chile	CHL								12	TOBACCO,TOBACCO MANUFACT	1	No Quantity							109058			0
S3	2016	2016	2016	2	0	2	Export	320	Guatemala	GTM	208	Denmark	DNK								12	TOBACCO,TOBACCO MANUFACT	1	No Quantity							64432			0
S3	2016	2016	2016	2	0	2	Export	320	Guatemala	GTM	222	El Salvador	SLV								12	TOBACCO,TOBACCO MANUFACT	1	No Quantity							42824			0
S3	2016	2016	2016	2	0	2	Export	320	Guatemala	GTM	276	Germany	DEU								12	TOBACCO,TOBACCO MANUFACT	1	No Quantity							3309115			0
S3	2016	2016	2016	2	0	2	Export	320	Guatemala	GTM	340	Honduras	HND								12	TOBACCO,TOBACCO MANUFACT	1	No Quantity							860			0
S3	2016	2016	2016	2	0	2	Export	320	Guatemala	GTM	490	Other Asia, nes									12	TOBACCO,TOBACCO MANUFACT	1	No Quantity							1399680			0
S3	2016	2016	2016	2	0	2	Export	320	Guatemala	GTM	528	Netherlands	NLD								12	TOBACCO,TOBACCO MANUFACT	1	No Quantity							4105332			0
S3	2016	2016	2016	2	0	2	Export	320	Guatemala	GTM	616	Poland	POL								12	TOBACCO,TOBACCO MANUFACT	1	No Quantity							6293192			0
S3	2016	2016	2016	2	0	2	Export	320	Guatemala	GTM	642	Romania	ROU								12	TOBACCO,TOBACCO MANUFACT	1	No Quantity							121930			0
S3	2016	2016	2016	2	0	2	Export	320	Guatemala	GTM	643	Russian Federation	RUS								12	TOBACCO,TOBACCO MANUFACT	1	No Quantity							4272008			0
S3	2016	2016	2016	2	0	2	Export	320	Guatemala	GTM	752	Sweden	SWE								12	TOBACCO,TOBACCO MANUFACT	1	No Quantity							117216			0
S3	2016	2016	2016	2	0	2	Export	320	Guatemala	GTM	792	Turkey	TUR								12	TOBACCO,TOBACCO MANUFACT	1	No Quantity							947757			0
S3	2016	2016	2016	2	0	2	Export	320	Guatemala	GTM	804	Ukraine	UKR								12	TOBACCO,TOBACCO MANUFACT	1	No Quantity							3402162			0
S3	2016	2016	2016	2	0	2	Export	320	Guatemala	GTM	842	USA	USA								12	TOBACCO,TOBACCO MANUFACT	1	No Quantity							29992336			0
S3	2016	2016	2016	2	0	2	Export	304	Greenland	GRL	0	World	WLD								21	HIDES,SKINS,FURSKINS,RAW	1	No Quantity							10002			0
S3	2016	2016	2016	2	0	2	Export	304	Greenland	GRL	208	Denmark	DNK								21	HIDES,SKINS,FURSKINS,RAW	1	No Quantity							10002			0
S3	2016	2016	2016	2	0	2	Export	320	Guatemala	GTM	0	World	WLD								21	HIDES,SKINS,FURSKINS,RAW	1	No Quantity							3738970			0
S3	2016	2016	2016	2	0	2	Export	320	Guatemala	GTM	222	El Salvador	SLV								21	HIDES,SKINS,FURSKINS,RAW	1	No Quantity							1590874			0
S3	2016	2016	2016	2	0	2	Export	320	Guatemala	GTM	484	Mexico	MEX								21	HIDES,SKINS,FURSKINS,RAW	1	No Quantity							2148096			0
S3	2016	2016	2016	2	0	2	Export	320	Guatemala	GTM	0	World	WLD								22	OIL SEED,OLEAGINUS FRUIT	1	No Quantity							26219229			0
S3	2016	2016	2016	2	0	2	Export	320	Guatemala	GTM	32	Argentina	ARG								22	OIL SEED,OLEAGINUS FRUIT	1	No Quantity							93233			0
S3	2016	2016	2016	2	0	2	Export	320	Guatemala	GTM	40	Austria	AUT								22	OIL SEED,OLEAGINUS FRUIT	1	No Quantity							89100			0
S3	2016	2016	2016	2	0	2	Export	320	Guatemala	GTM	56	Belgium	BEL								22	OIL SEED,OLEAGINUS FRUIT	1	No Quantity							109800			0
S3	2016	2016	2016	2	0	2	Export	320	Guatemala	GTM	76	Brazil	BRA								22	OIL SEED,OLEAGINUS FRUIT	1	No Quantity							338346			0
S3	2016	2016	2016	2	0	2	Export	320	Guatemala	GTM	124	Canada	CAN								22	OIL SEED,OLEAGINUS FRUIT	1	No Quantity							167470			0
S3	2016	2016	2016	2	0	2	Export	320	Guatemala	GTM	152	Chile	CHL								22	OIL SEED,OLEAGINUS FRUIT	1	No Quantity							64736			0
S3	2016	2016	2016	2	0	2	Export	320	Guatemala	GTM	156	China	CHN								22	OIL SEED,OLEAGINUS FRUIT	1	No Quantity							23750			0
S3	2016	2016	2016	2	0	2	Export	320	Guatemala	GTM	170	Colombia	COL								22	OIL SEED,OLEAGINUS FRUIT	1	No Quantity							515758			0
S3	2016	2016	2016	2	0	2	Export	320	Guatemala	GTM	188	Costa Rica	CRI								22	OIL SEED,OLEAGINUS FRUIT	1	No Quantity							403497			0
S3	2016	2016	2016	2	0	2	Export	320	Guatemala	GTM	208	Denmark	DNK								22	OIL SEED,OLEAGINUS FRUIT	1	No Quantity							49768			0
S3	2016	2016	2016	2	0	2	Export	320	Guatemala	GTM	218	Ecuador	ECU								22	OIL SEED,OLEAGINUS FRUIT	1	No Quantity							33842			0
S3	2016	2016	2016	2	0	2	Export	320	Guatemala	GTM	222	El Salvador	SLV								22	OIL SEED,OLEAGINUS FRUIT	1	No Quantity							422413			0
S3	2016	2016	2016	2	0	2	Export	320	Guatemala	GTM	251	France	FRA								22	OIL SEED,OLEAGINUS FRUIT	1	No Quantity							721061			0
S3	2016	2016	2016	2	0	2	Export	320	Guatemala	GTM	276	Germany	DEU								22	OIL SEED,OLEAGINUS FRUIT	1	No Quantity							737477			0
S3	2016	2016	2016	2	0	2	Export	320	Guatemala	GTM	340	Honduras	HND								22	OIL SEED,OLEAGINUS FRUIT	1	No Quantity							49729			0
S3	2016	2016	2016	2	0	2	Export	320	Guatemala	GTM	372	Ireland	IRL								22	OIL SEED,OLEAGINUS FRUIT	1	No Quantity							131875			0
S3	2016	2016	2016	2	0	2	Export	320	Guatemala	GTM	376	Israel	ISR								22	OIL SEED,OLEAGINUS FRUIT	1	No Quantity							16920			0
S3	2016	2016	2016	2	0	2	Export	320	Guatemala	GTM	381	Italy	ITA								22	OIL SEED,OLEAGINUS FRUIT	1	No Quantity							455			0
S3	2016	2016	2016	2	0	2	Export	320	Guatemala	GTM	392	Japan	JPN								22	OIL SEED,OLEAGINUS FRUIT	1	No Quantity							8688055			0
S3	2016	2016	2016	2	0	2	Export	320	Guatemala	GTM	400	Jordan	JOR								22	OIL SEED,OLEAGINUS FRUIT	1	No Quantity							100183			0
S3	2016	2016	2016	2	0	2	Export	320	Guatemala	GTM	410	Rep. of Korea	KOR								22	OIL SEED,OLEAGINUS FRUIT	1	No Quantity							51300			0
S3	2016	2016	2016	2	0	2	Export	320	Guatemala	GTM	484	Mexico	MEX								22	OIL SEED,OLEAGINUS FRUIT	1	No Quantity							449625			0
S3	2016	2016	2016	2	0	2	Export	320	Guatemala	GTM	504	Morocco	MAR								22	OIL SEED,OLEAGINUS FRUIT	1	No Quantity							19950			0
S3	2016	2016	2016	2	0	2	Export	320	Guatemala	GTM	528	Netherlands	NLD								22	OIL SEED,OLEAGINUS FRUIT	1	No Quantity							124981			0
S3	2016	2016	2016	2	0	2	Export	320	Guatemala	GTM	558	Nicaragua	NIC								22	OIL SEED,OLEAGINUS FRUIT	1	No Quantity							140416			0
S3	2016	2016	2016	2	0	2	Export	320	Guatemala	GTM	586	Pakistan	PAK								22	OIL SEED,OLEAGINUS FRUIT	1	No Quantity							23477			0
S3	2016	2016	2016	2	0	2	Export	320	Guatemala	GTM	591	Panama	PAN								22	OIL SEED,OLEAGINUS FRUIT	1	No Quantity							129180			0
S3	2016	2016	2016	2	0	2	Export	320	Guatemala	GTM	616	Poland	POL								22	OIL SEED,OLEAGINUS FRUIT	1	No Quantity							101695			0
S3	2016	2016	2016	2	0	2	Export	320	Guatemala	GTM	643	Russian Federation	RUS								22	OIL SEED,OLEAGINUS FRUIT	1	No Quantity							30150			0
S3	2016	2016	2016	2	0	2	Export	320	Guatemala	GTM	710	South Africa	ZAF								22	OIL SEED,OLEAGINUS FRUIT	1	No Quantity							320796			0
S3	2016	2016	2016	2	0	2	Export	320	Guatemala	GTM	724	Spain	ESP								22	OIL SEED,OLEAGINUS FRUIT	1	No Quantity							688365			0
S3	2016	2016	2016	2	0	2	Export	320	Guatemala	GTM	752	Sweden	SWE								22	OIL SEED,OLEAGINUS FRUIT	1	No Quantity							584051			0
S3	2016	2016	2016	2	0	2	Export	320	Guatemala	GTM	757	Switzerland	CHE								22	OIL SEED,OLEAGINUS FRUIT	1	No Quantity							47500			0
S3	2016	2016	2016	2	0	2	Export	320	Guatemala	GTM	784	United Arab Emirates	ARE								22	OIL SEED,OLEAGINUS FRUIT	1	No Quantity							136915			0
S3	2016	2016	2016	2	0	2	Export	320	Guatemala	GTM	792	Turkey	TUR								22	OIL SEED,OLEAGINUS FRUIT	1	No Quantity							19000			0
S3	2016	2016	2016	2	0	2	Export	320	Guatemala	GTM	826	United Kingdom	GBR								22	OIL SEED,OLEAGINUS FRUIT	1	No Quantity							1164116			0
S3	2016	2016	2016	2	0	2	Export	320	Guatemala	GTM	842	USA	USA								22	OIL SEED,OLEAGINUS FRUIT	1	No Quantity							9430244			0
S3	2016	2016	2016	2	0	2	Export	320	Guatemala	GTM	0	World	WLD								23	CRUDE RUBBER	1	No Quantity							120813619			0
S3	2016	2016	2016	2	0	2	Export	320	Guatemala	GTM	32	Argentina	ARG								23	CRUDE RUBBER	1	No Quantity							1249004			0
S3	2016	2016	2016	2	0	2	Export	320	Guatemala	GTM	56	Belgium	BEL								23	CRUDE RUBBER	1	No Quantity							1041090			0
S3	2016	2016	2016	2	0	2	Export	320	Guatemala	GTM	76	Brazil	BRA								23	CRUDE RUBBER	1	No Quantity							10307047			0
S3	2016	2016	2016	2	0	2	Export	320	Guatemala	GTM	124	Canada	CAN								23	CRUDE RUBBER	1	No Quantity							2332634			0
S3	2016	2016	2016	2	0	2	Export	320	Guatemala	GTM	152	Chile	CHL								23	CRUDE RUBBER	1	No Quantity							11881959			0
S3	2016	2016	2016	2	0	2	Export	320	Guatemala	GTM	170	Colombia	COL								23	CRUDE RUBBER	1	No Quantity							11477920			0
S3	2016	2016	2016	2	0	2	Export	320	Guatemala	GTM	188	Costa Rica	CRI								23	CRUDE RUBBER	1	No Quantity							7629683			0
S3	2016	2016	2016	2	0	2	Export	320	Guatemala	GTM	214	Dominican Rep.	DOM								23	CRUDE RUBBER	1	No Quantity							76354			0
S3	2016	2016	2016	2	0	2	Export	320	Guatemala	GTM	218	Ecuador	ECU								23	CRUDE RUBBER	1	No Quantity							180364			0
S3	2016	2016	2016	2	0	2	Export	320	Guatemala	GTM	222	El Salvador	SLV								23	CRUDE RUBBER	1	No Quantity							219010			0
S3	2016	2016	2016	2	0	2	Export	320	Guatemala	GTM	276	Germany	DEU								23	CRUDE RUBBER	1	No Quantity							64310			0
S3	2016	2016	2016	2	0	2	Export	320	Guatemala	GTM	332	Haiti	HTI								23	CRUDE RUBBER	1	No Quantity							300			0
S3	2016	2016	2016	2	0	2	Export	320	Guatemala	GTM	340	Honduras	HND								23	CRUDE RUBBER	1	No Quantity							23086			0
S3	2016	2016	2016	2	0	2	Export	320	Guatemala	GTM	381	Italy	ITA								23	CRUDE RUBBER	1	No Quantity							189762			0
S3	2016	2016	2016	2	0	2	Export	320	Guatemala	GTM	458	Malaysia	MYS								23	CRUDE RUBBER	1	No Quantity							1593160			0
S3	2016	2016	2016	2	0	2	Export	320	Guatemala	GTM	484	Mexico	MEX								23	CRUDE RUBBER	1	No Quantity							50864489			0
S3	2016	2016	2016	2	0	2	Export	320	Guatemala	GTM	490	Other Asia, nes									23	CRUDE RUBBER	1	No Quantity							61202			0
S3	2016	2016	2016	2	0	2	Export	320	Guatemala	GTM	528	Netherlands	NLD								23	CRUDE RUBBER	1	No Quantity							92880			0
S3	2016	2016	2016	2	0	2	Export	320	Guatemala	GTM	558	Nicaragua	NIC								23	CRUDE RUBBER	1	No Quantity							178308			0
S3	2016	2016	2016	2	0	2	Export	320	Guatemala	GTM	591	Panama	PAN								23	CRUDE RUBBER	1	No Quantity							334			0
S3	2016	2016	2016	2	0	2	Export	320	Guatemala	GTM	604	Peru	PER								23	CRUDE RUBBER	1	No Quantity							4688747			0
S3	2016	2016	2016	2	0	2	Export	320	Guatemala	GTM	616	Poland	POL								23	CRUDE RUBBER	1	No Quantity							17237			0
S3	2016	2016	2016	2	0	2	Export	320	Guatemala	GTM	704	Viet Nam	VNM								23	CRUDE RUBBER	1	No Quantity							196546			0
S3	2016	2016	2016	2	0	2	Export	320	Guatemala	GTM	724	Spain	ESP								23	CRUDE RUBBER	1	No Quantity							363900			0
S3	2016	2016	2016	2	0	2	Export	320	Guatemala	GTM	842	USA	USA								23	CRUDE RUBBER	1	No Quantity							14160930			0
S3	2016	2016	2016	2	0	2	Export	320	Guatemala	GTM	858	Uruguay	URY								23	CRUDE RUBBER	1	No Quantity							42304			0
S3	2016	2016	2016	2	0	2	Export	320	Guatemala	GTM	862	Venezuela	VEN								23	CRUDE RUBBER	1	No Quantity							1881059			0
S3	2016	2016	2016	2	0	2	Export	304	Greenland	GRL	0	World	WLD								24	CORK AND WOOD	1	No Quantity							7			0
S3	2016	2016	2016	2	0	2	Export	304	Greenland	GRL	208	Denmark	DNK								24	CORK AND WOOD	1	No Quantity							7			0
S3	2016	2016	2016	2	0	2	Export	320	Guatemala	GTM	0	World	WLD								24	CORK AND WOOD	1	No Quantity							17746138			0
S3	2016	2016	2016	2	0	2	Export	320	Guatemala	GTM	84	Belize	BLZ								24	CORK AND WOOD	1	No Quantity							92610			0
S3	2016	2016	2016	2	0	2	Export	320	Guatemala	GTM	124	Canada	CAN								24	CORK AND WOOD	1	No Quantity							8177			0
S3	2016	2016	2016	2	0	2	Export	320	Guatemala	GTM	156	China	CHN								24	CORK AND WOOD	1	No Quantity							958102			0
S3	2016	2016	2016	2	0	2	Export	320	Guatemala	GTM	188	Costa Rica	CRI								24	CORK AND WOOD	1	No Quantity							11000			0
S3	2016	2016	2016	2	0	2	Export	320	Guatemala	GTM	214	Dominican Rep.	DOM								24	CORK AND WOOD	1	No Quantity							349510			0
S3	2016	2016	2016	2	0	2	Export	320	Guatemala	GTM	222	El Salvador	SLV								24	CORK AND WOOD	1	No Quantity							1935500			0
S3	2016	2016	2016	2	0	2	Export	320	Guatemala	GTM	251	France	FRA								24	CORK AND WOOD	1	No Quantity							53343			0
S3	2016	2016	2016	2	0	2	Export	320	Guatemala	GTM	276	Germany	DEU								24	CORK AND WOOD	1	No Quantity							125251			0
S3	2016	2016	2016	2	0	2	Export	320	Guatemala	GTM	340	Honduras	HND								24	CORK AND WOOD	1	No Quantity							3437695			0
S3	2016	2016	2016	2	0	2	Export	320	Guatemala	GTM	372	Ireland	IRL								24	CORK AND WOOD	1	No Quantity							6845			0
S3	2016	2016	2016	2	0	2	Export	320	Guatemala	GTM	381	Italy	ITA								24	CORK AND WOOD	1	No Quantity							8080			0
S3	2016	2016	2016	2	0	2	Export	320	Guatemala	GTM	392	Japan	JPN								24	CORK AND WOOD	1	No Quantity							27316			0
S3	2016	2016	2016	2	0	2	Export	320	Guatemala	GTM	484	Mexico	MEX								24	CORK AND WOOD	1	No Quantity							2400			0
S3	2016	2016	2016	2	0	2	Export	320	Guatemala	GTM	490	Other Asia, nes									24	CORK AND WOOD	1	No Quantity							51600			0
S3	2016	2016	2016	2	0	2	Export	320	Guatemala	GTM	558	Nicaragua	NIC								24	CORK AND WOOD	1	No Quantity							961033			0
S3	2016	2016	2016	2	0	2	Export	320	Guatemala	GTM	591	Panama	PAN								24	CORK AND WOOD	1	No Quantity							8284			0
S3	2016	2016	2016	2	0	2	Export	320	Guatemala	GTM	699	India	IND								24	CORK AND WOOD	1	No Quantity							1728710			0
S3	2016	2016	2016	2	0	2	Export	320	Guatemala	GTM	704	Viet Nam	VNM								24	CORK AND WOOD	1	No Quantity							40881			0
S3	2016	2016	2016	2	0	2	Export	320	Guatemala	GTM	724	Spain	ESP								24	CORK AND WOOD	1	No Quantity							451665			0
S3	2016	2016	2016	2	0	2	Export	320	Guatemala	GTM	784	United Arab Emirates	ARE								24	CORK AND WOOD	1	No Quantity							8700			0
S3	2016	2016	2016	2	0	2	Export	320	Guatemala	GTM	842	USA	USA								24	CORK AND WOOD	1	No Quantity							7479436			0
S3	2016	2016	2016	2	0	2	Export	304	Greenland	GRL	0	World	WLD								25	PULP AND WASTE PAPER	1	No Quantity							446			0
S3	2016	2016	2016	2	0	2	Export	304	Greenland	GRL	208	Denmark	DNK								25	PULP AND WASTE PAPER	1	No Quantity							446			0
S3	2016	2016	2016	2	0	2	Export	320	Guatemala	GTM	0	World	WLD								25	PULP AND WASTE PAPER	1	No Quantity							20224402			0
S3	2016	2016	2016	2	0	2	Export	320	Guatemala	GTM	84	Belize	BLZ								25	PULP AND WASTE PAPER	1	No Quantity							10270			0
S3	2016	2016	2016	2	0	2	Export	320	Guatemala	GTM	152	Chile	CHL								25	PULP AND WASTE PAPER	1	No Quantity							771205			0
S3	2016	2016	2016	2	0	2	Export	320	Guatemala	GTM	156	China	CHN								25	PULP AND WASTE PAPER	1	No Quantity							5057160			0
S3	2016	2016	2016	2	0	2	Export	320	Guatemala	GTM	170	Colombia	COL								25	PULP AND WASTE PAPER	1	No Quantity							359416			0
S3	2016	2016	2016	2	0	2	Export	320	Guatemala	GTM	188	Costa Rica	CRI								25	PULP AND WASTE PAPER	1	No Quantity							315156			0
S3	2016	2016	2016	2	0	2	Export	320	Guatemala	GTM	214	Dominican Rep.	DOM								25	PULP AND WASTE PAPER	1	No Quantity							3			0
S3	2016	2016	2016	2	0	2	Export	320	Guatemala	GTM	218	Ecuador	ECU								25	PULP AND WASTE PAPER	1	No Quantity							3033428			0
S3	2016	2016	2016	2	0	2	Export	320	Guatemala	GTM	222	El Salvador	SLV								25	PULP AND WASTE PAPER	1	No Quantity							4899815			0
S3	2016	2016	2016	2	0	2	Export	320	Guatemala	GTM	276	Germany	DEU								25	PULP AND WASTE PAPER	1	No Quantity							398020			0
S3	2016	2016	2016	2	0	2	Export	320	Guatemala	GTM	340	Honduras	HND								25	PULP AND WASTE PAPER	1	No Quantity							182517			0
S3	2016	2016	2016	2	0	2	Export	320	Guatemala	GTM	344	China, Hong Kong SAR	HKG								25	PULP AND WASTE PAPER	1	No Quantity							2976			0
S3	2016	2016	2016	2	0	2	Export	320	Guatemala	GTM	381	Italy	ITA								25	PULP AND WASTE PAPER	1	No Quantity							302807			0
S3	2016	2016	2016	2	0	2	Export	320	Guatemala	GTM	410	Rep. of Korea	KOR								25	PULP AND WASTE PAPER	1	No Quantity							191872			0
S3	2016	2016	2016	2	0	2	Export	320	Guatemala	GTM	484	Mexico	MEX								25	PULP AND WASTE PAPER	1	No Quantity							754108			0
S3	2016	2016	2016	2	0	2	Export	320	Guatemala	GTM	490	Other Asia, nes									25	PULP AND WASTE PAPER	1	No Quantity							2107969			0
S3	2016	2016	2016	2	0	2	Export	320	Guatemala	GTM	528	Netherlands	NLD								25	PULP AND WASTE PAPER	1	No Quantity							66664			0
S3	2016	2016	2016	2	0	2	Export	320	Guatemala	GTM	558	Nicaragua	NIC								25	PULP AND WASTE PAPER	1	No Quantity							1450			0
S3	2016	2016	2016	2	0	2	Export	320	Guatemala	GTM	591	Panama	PAN								25	PULP AND WASTE PAPER	1	No Quantity							423449			0
S3	2016	2016	2016	2	0	2	Export	320	Guatemala	GTM	604	Peru	PER								25	PULP AND WASTE PAPER	1	No Quantity							97528			0
S3	2016	2016	2016	2	0	2	Export	320	Guatemala	GTM	699	India	IND								25	PULP AND WASTE PAPER	1	No Quantity							527005			0
S3	2016	2016	2016	2	0	2	Export	320	Guatemala	GTM	757	Switzerland	CHE								25	PULP AND WASTE PAPER	1	No Quantity							552301			0
S3	2016	2016	2016	2	0	2	Export	320	Guatemala	GTM	764	Thailand	THA								25	PULP AND WASTE PAPER	1	No Quantity							43290			0
S3	2016	2016	2016	2	0	2	Export	320	Guatemala	GTM	780	Trinidad and Tobago	TTO								25	PULP AND WASTE PAPER	1	No Quantity							117795			0
S3	2016	2016	2016	2	0	2	Export	320	Guatemala	GTM	842	USA	USA								25	PULP AND WASTE PAPER	1	No Quantity							8198			0
S3	2016	2016	2016	2	0	2	Export	304	Greenland	GRL	0	World	WLD								26	TEXTILE FIBRES	1	No Quantity							44862			0
S3	2016	2016	2016	2	0	2	Export	304	Greenland	GRL	208	Denmark	DNK								26	TEXTILE FIBRES	1	No Quantity							44862			0
S3	2016	2016	2016	2	0	2	Export	320	Guatemala	GTM	0	World	WLD								26	TEXTILE FIBRES	1	No Quantity							7129770			0
S3	2016	2016	2016	2	0	2	Export	320	Guatemala	GTM	32	Argentina	ARG								26	TEXTILE FIBRES	1	No Quantity							240			0
S3	2016	2016	2016	2	0	2	Export	320	Guatemala	GTM	56	Belgium	BEL								26	TEXTILE FIBRES	1	No Quantity							505			0
S3	2016	2016	2016	2	0	2	Export	320	Guatemala	GTM	60	Bermuda	BMU								26	TEXTILE FIBRES	1	No Quantity							157			0
S3	2016	2016	2016	2	0	2	Export	320	Guatemala	GTM	84	Belize	BLZ								26	TEXTILE FIBRES	1	No Quantity							364			0
S3	2016	2016	2016	2	0	2	Export	320	Guatemala	GTM	100	Bulgaria	BGR								26	TEXTILE FIBRES	1	No Quantity							36592			0
S3	2016	2016	2016	2	0	2	Export	320	Guatemala	GTM	152	Chile	CHL								26	TEXTILE FIBRES	1	No Quantity							290			0
S3	2016	2016	2016	2	0	2	Export	320	Guatemala	GTM	188	Costa Rica	CRI								26	TEXTILE FIBRES	1	No Quantity							35022			0
S3	2016	2016	2016	2	0	2	Export	320	Guatemala	GTM	192	Cuba	CUB								26	TEXTILE FIBRES	1	No Quantity							210			0
S3	2016	2016	2016	2	0	2	Export	320	Guatemala	GTM	208	Denmark	DNK								26	TEXTILE FIBRES	1	No Quantity							1575			0
S3	2016	2016	2016	2	0	2	Export	320	Guatemala	GTM	214	Dominican Rep.	DOM								26	TEXTILE FIBRES	1	No Quantity							15734			0
S3	2016	2016	2016	2	0	2	Export	320	Guatemala	GTM	218	Ecuador	ECU								26	TEXTILE FIBRES	1	No Quantity							540			0
S3	2016	2016	2016	2	0	2	Export	320	Guatemala	GTM	222	El Salvador	SLV								26	TEXTILE FIBRES	1	No Quantity							645963			0
S3	2016	2016	2016	2	0	2	Export	320	Guatemala	GTM	276	Germany	DEU								26	TEXTILE FIBRES	1	No Quantity							1510			0
S3	2016	2016	2016	2	0	2	Export	320	Guatemala	GTM	300	Greece	GRC								26	TEXTILE FIBRES	1	No Quantity							655			0
S3	2016	2016	2016	2	0	2	Export	320	Guatemala	GTM	340	Honduras	HND								26	TEXTILE FIBRES	1	No Quantity							4868912			0
S3	2016	2016	2016	2	0	2	Export	320	Guatemala	GTM	344	China, Hong Kong SAR	HKG								26	TEXTILE FIBRES	1	No Quantity							370			0
S3	2016	2016	2016	2	0	2	Export	320	Guatemala	GTM	392	Japan	JPN								26	TEXTILE FIBRES	1	No Quantity							39			0
S3	2016	2016	2016	2	0	2	Export	320	Guatemala	GTM	410	Rep. of Korea	KOR								26	TEXTILE FIBRES	1	No Quantity							624			0
S3	2016	2016	2016	2	0	2	Export	320	Guatemala	GTM	484	Mexico	MEX								26	TEXTILE FIBRES	1	No Quantity							359455			0
S3	2016	2016	2016	2	0	2	Export	320	Guatemala	GTM	490	Other Asia, nes									26	TEXTILE FIBRES	1	No Quantity							197130			0
S3	2016	2016	2016	2	0	2	Export	320	Guatemala	GTM	504	Morocco	MAR								26	TEXTILE FIBRES	1	No Quantity							675			0
S3	2016	2016	2016	2	0	2	Export	320	Guatemala	GTM	554	New Zealand	NZL								26	TEXTILE FIBRES	1	No Quantity							40			0
S3	2016	2016	2016	2	0	2	Export	320	Guatemala	GTM	558	Nicaragua	NIC								26	TEXTILE FIBRES	1	No Quantity							457016			0
S3	2016	2016	2016	2	0	2	Export	320	Guatemala	GTM	579	Norway	NOR								26	TEXTILE FIBRES	1	No Quantity							300			0
S3	2016	2016	2016	2	0	2	Export	320	Guatemala	GTM	586	Pakistan	PAK								26	TEXTILE FIBRES	1	No Quantity							73711			0
S3	2016	2016	2016	2	0	2	Export	320	Guatemala	GTM	591	Panama	PAN								26	TEXTILE FIBRES	1	No Quantity							914			0
S3	2016	2016	2016	2	0	2	Export	320	Guatemala	GTM	608	Philippines	PHL								26	TEXTILE FIBRES	1	No Quantity							740			0
S3	2016	2016	2016	2	0	2	Export	320	Guatemala	GTM	620	Portugal	PRT								26	TEXTILE FIBRES	1	No Quantity							24342			0
S3	2016	2016	2016	2	0	2	Export	320	Guatemala	GTM	686	Senegal	SEN								26	TEXTILE FIBRES	1	No Quantity							110			0
S3	2016	2016	2016	2	0	2	Export	320	Guatemala	GTM	724	Spain	ESP								26	TEXTILE FIBRES	1	No Quantity							79072			0
S3	2016	2016	2016	2	0	2	Export	320	Guatemala	GTM	757	Switzerland	CHE								26	TEXTILE FIBRES	1	No Quantity							14			0
S3	2016	2016	2016	2	0	2	Export	320	Guatemala	GTM	780	Trinidad and Tobago	TTO								26	TEXTILE FIBRES	1	No Quantity							90			0
S3	2016	2016	2016	2	0	2	Export	320	Guatemala	GTM	842	USA	USA								26	TEXTILE FIBRES	1	No Quantity							326859			0
S3	2016	2016	2016	2	0	2	Export	304	Greenland	GRL	0	World	WLD								27	CRUDE FERTILIZER,MINERAL	1	No Quantity							3938			0
S3	2016	2016	2016	2	0	2	Export	304	Greenland	GRL	208	Denmark	DNK								27	CRUDE FERTILIZER,MINERAL	1	No Quantity							178			0
S3	2016	2016	2016	2	0	2	Export	304	Greenland	GRL	842	USA	USA								27	CRUDE FERTILIZER,MINERAL	1	No Quantity							3760			0
S3	2016	2016	2016	2	0	2	Export	320	Guatemala	GTM	0	World	WLD								27	CRUDE FERTILIZER,MINERAL	1	No Quantity							13689677			0
S3	2016	2016	2016	2	0	2	Export	320	Guatemala	GTM	84	Belize	BLZ								27	CRUDE FERTILIZER,MINERAL	1	No Quantity							319450			0
S3	2016	2016	2016	2	0	2	Export	320	Guatemala	GTM	156	China	CHN								27	CRUDE FERTILIZER,MINERAL	1	No Quantity							24924			0
S3	2016	2016	2016	2	0	2	Export	320	Guatemala	GTM	170	Colombia	COL								27	CRUDE FERTILIZER,MINERAL	1	No Quantity							203591			0
S3	2016	2016	2016	2	0	2	Export	320	Guatemala	GTM	188	Costa Rica	CRI								27	CRUDE FERTILIZER,MINERAL	1	No Quantity							3342818			0
S3	2016	2016	2016	2	0	2	Export	320	Guatemala	GTM	214	Dominican Rep.	DOM								27	CRUDE FERTILIZER,MINERAL	1	No Quantity							51171			0
S3	2016	2016	2016	2	0	2	Export	320	Guatemala	GTM	218	Ecuador	ECU								27	CRUDE FERTILIZER,MINERAL	1	No Quantity							291408			0
S3	2016	2016	2016	2	0	2	Export	320	Guatemala	GTM	222	El Salvador	SLV								27	CRUDE FERTILIZER,MINERAL	1	No Quantity							2502854			0
S3	2016	2016	2016	2	0	2	Export	320	Guatemala	GTM	231	Ethiopia	ETH								27	CRUDE FERTILIZER,MINERAL	1	No Quantity							960			0
S3	2016	2016	2016	2	0	2	Export	320	Guatemala	GTM	251	France	FRA								27	CRUDE FERTILIZER,MINERAL	1	No Quantity							25			0
S3	2016	2016	2016	2	0	2	Export	320	Guatemala	GTM	340	Honduras	HND								27	CRUDE FERTILIZER,MINERAL	1	No Quantity							2688999			0
S3	2016	2016	2016	2	0	2	Export	320	Guatemala	GTM	344	China, Hong Kong SAR	HKG								27	CRUDE FERTILIZER,MINERAL	1	No Quantity							88524			0
S3	2016	2016	2016	2	0	2	Export	320	Guatemala	GTM	381	Italy	ITA								27	CRUDE FERTILIZER,MINERAL	1	No Quantity							4511			0
S3	2016	2016	2016	2	0	2	Export	320	Guatemala	GTM	388	Jamaica	JAM								27	CRUDE FERTILIZER,MINERAL	1	No Quantity							52231			0
S3	2016	2016	2016	2	0	2	Export	320	Guatemala	GTM	484	Mexico	MEX								27	CRUDE FERTILIZER,MINERAL	1	No Quantity							627920			0
S3	2016	2016	2016	2	0	2	Export	320	Guatemala	GTM	490	Other Asia, nes									27	CRUDE FERTILIZER,MINERAL	1	No Quantity							21195			0
S3	2016	2016	2016	2	0	2	Export	320	Guatemala	GTM	558	Nicaragua	NIC								27	CRUDE FERTILIZER,MINERAL	1	No Quantity							2709237			0
S3	2016	2016	2016	2	0	2	Export	320	Guatemala	GTM	591	Panama	PAN								27	CRUDE FERTILIZER,MINERAL	1	No Quantity							206768			0
S3	2016	2016	2016	2	0	2	Export	320	Guatemala	GTM	604	Peru	PER								27	CRUDE FERTILIZER,MINERAL	1	No Quantity							271156			0
S3	2016	2016	2016	2	0	2	Export	320	Guatemala	GTM	608	Philippines	PHL								27	CRUDE FERTILIZER,MINERAL	1	No Quantity							259208			0
S3	2016	2016	2016	2	0	2	Export	320	Guatemala	GTM	724	Spain	ESP								27	CRUDE FERTILIZER,MINERAL	1	No Quantity							700			0
S3	2016	2016	2016	2	0	2	Export	320	Guatemala	GTM	842	USA	USA								27	CRUDE FERTILIZER,MINERAL	1	No Quantity							22027			0
S3	2016	2016	2016	2	0	2	Export	304	Greenland	GRL	0	World	WLD								28	METALLIFEROUS ORE,SCRAP	1	No Quantity							742409			0
S3	2016	2016	2016	2	0	2	Export	304	Greenland	GRL	208	Denmark	DNK								28	METALLIFEROUS ORE,SCRAP	1	No Quantity							742409			0
S3	2016	2016	2016	2	0	2	Export	320	Guatemala	GTM	0	World	WLD								28	METALLIFEROUS ORE,SCRAP	1	No Quantity							669016684			0
S3	2016	2016	2016	2	0	2	Export	320	Guatemala	GTM	56	Belgium	BEL								28	METALLIFEROUS ORE,SCRAP	1	No Quantity							70297825			0
S3	2016	2016	2016	2	0	2	Export	320	Guatemala	GTM	76	Brazil	BRA								28	METALLIFEROUS ORE,SCRAP	1	No Quantity							7466582			0
S3	2016	2016	2016	2	0	2	Export	320	Guatemala	GTM	100	Bulgaria	BGR								28	METALLIFEROUS ORE,SCRAP	1	No Quantity							357723			0
S3	2016	2016	2016	2	0	2	Export	320	Guatemala	GTM	124	Canada	CAN								28	METALLIFEROUS ORE,SCRAP	1	No Quantity							125328844			0
S3	2016	2016	2016	2	0	2	Export	320	Guatemala	GTM	156	China	CHN								28	METALLIFEROUS ORE,SCRAP	1	No Quantity							7602229			0
S3	2016	2016	2016	2	0	2	Export	320	Guatemala	GTM	170	Colombia	COL								28	METALLIFEROUS ORE,SCRAP	1	No Quantity							2300			0
S3	2016	2016	2016	2	0	2	Export	320	Guatemala	GTM	188	Costa Rica	CRI								28	METALLIFEROUS ORE,SCRAP	1	No Quantity							7932			0
S3	2016	2016	2016	2	0	2	Export	320	Guatemala	GTM	218	Ecuador	ECU								28	METALLIFEROUS ORE,SCRAP	1	No Quantity							321496			0
S3	2016	2016	2016	2	0	2	Export	320	Guatemala	GTM	222	El Salvador	SLV								28	METALLIFEROUS ORE,SCRAP	1	No Quantity							78743			0
S3	2016	2016	2016	2	0	2	Export	320	Guatemala	GTM	268	Georgia	GEO								28	METALLIFEROUS ORE,SCRAP	1	No Quantity							710			0
S3	2016	2016	2016	2	0	2	Export	320	Guatemala	GTM	276	Germany	DEU								28	METALLIFEROUS ORE,SCRAP	1	No Quantity							1487489			0
S3	2016	2016	2016	2	0	2	Export	320	Guatemala	GTM	300	Greece	GRC								28	METALLIFEROUS ORE,SCRAP	1	No Quantity							9681777			0
S3	2016	2016	2016	2	0	2	Export	320	Guatemala	GTM	340	Honduras	HND								28	METALLIFEROUS ORE,SCRAP	1	No Quantity							963668			0
S3	2016	2016	2016	2	0	2	Export	320	Guatemala	GTM	360	Indonesia	IDN								28	METALLIFEROUS ORE,SCRAP	1	No Quantity							2500			0
S3	2016	2016	2016	2	0	2	Export	320	Guatemala	GTM	381	Italy	ITA								28	METALLIFEROUS ORE,SCRAP	1	No Quantity							30390095			0
S3	2016	2016	2016	2	0	2	Export	320	Guatemala	GTM	392	Japan	JPN								28	METALLIFEROUS ORE,SCRAP	1	No Quantity							6706024			0
S3	2016	2016	2016	2	0	2	Export	320	Guatemala	GTM	398	Kazakhstan	KAZ								28	METALLIFEROUS ORE,SCRAP	1	No Quantity							40012127			0
S3	2016	2016	2016	2	0	2	Export	320	Guatemala	GTM	410	Rep. of Korea	KOR								28	METALLIFEROUS ORE,SCRAP	1	No Quantity							78956027			0
S3	2016	2016	2016	2	0	2	Export	320	Guatemala	GTM	458	Malaysia	MYS								28	METALLIFEROUS ORE,SCRAP	1	No Quantity							29109			0
S3	2016	2016	2016	2	0	2	Export	320	Guatemala	GTM	484	Mexico	MEX								28	METALLIFEROUS ORE,SCRAP	1	No Quantity							447268			0
S3	2016	2016	2016	2	0	2	Export	320	Guatemala	GTM	490	Other Asia, nes									28	METALLIFEROUS ORE,SCRAP	1	No Quantity							943825			0
S3	2016	2016	2016	2	0	2	Export	320	Guatemala	GTM	528	Netherlands	NLD								28	METALLIFEROUS ORE,SCRAP	1	No Quantity							129528			0
S3	2016	2016	2016	2	0	2	Export	320	Guatemala	GTM	558	Nicaragua	NIC								28	METALLIFEROUS ORE,SCRAP	1	No Quantity							1506			0
S3	2016	2016	2016	2	0	2	Export	320	Guatemala	GTM	586	Pakistan	PAK								28	METALLIFEROUS ORE,SCRAP	1	No Quantity							24496			0
S3	2016	2016	2016	2	0	2	Export	320	Guatemala	GTM	591	Panama	PAN								28	METALLIFEROUS ORE,SCRAP	1	No Quantity							58743			0
S3	2016	2016	2016	2	0	2	Export	320	Guatemala	GTM	604	Peru	PER								28	METALLIFEROUS ORE,SCRAP	1	No Quantity							191969			0
S3	2016	2016	2016	2	0	2	Export	320	Guatemala	GTM	699	India	IND								28	METALLIFEROUS ORE,SCRAP	1	No Quantity							261043			0
S3	2016	2016	2016	2	0	2	Export	320	Guatemala	GTM	724	Spain	ESP								28	METALLIFEROUS ORE,SCRAP	1	No Quantity							12360868			0
S3	2016	2016	2016	2	0	2	Export	320	Guatemala	GTM	757	Switzerland	CHE								28	METALLIFEROUS ORE,SCRAP	1	No Quantity							598000			0
S3	2016	2016	2016	2	0	2	Export	320	Guatemala	GTM	792	Turkey	TUR								28	METALLIFEROUS ORE,SCRAP	1	No Quantity							34836			0
S3	2016	2016	2016	2	0	2	Export	320	Guatemala	GTM	804	Ukraine	UKR								28	METALLIFEROUS ORE,SCRAP	1	No Quantity							36013161			0
S3	2016	2016	2016	2	0	2	Export	320	Guatemala	GTM	842	USA	USA								28	METALLIFEROUS ORE,SCRAP	1	No Quantity							238258241			0
S3	2016	2016	2016	2	0	2	Export	304	Greenland	GRL	0	World	WLD								29	CRUDE ANIMAL,VEG.MATERL.	1	No Quantity							37			0
S3	2016	2016	2016	2	0	2	Export	304	Greenland	GRL	208	Denmark	DNK								29	CRUDE ANIMAL,VEG.MATERL.	1	No Quantity							37			0
S3	2016	2016	2016	2	0	2	Export	320	Guatemala	GTM	0	World	WLD								29	CRUDE ANIMAL,VEG.MATERL.	1	No Quantity							117102583			0
S3	2016	2016	2016	2	0	2	Export	320	Guatemala	GTM	36	Australia	AUS								29	CRUDE ANIMAL,VEG.MATERL.	1	No Quantity							3010			0
S3	2016	2016	2016	2	0	2	Export	320	Guatemala	GTM	40	Austria	AUT								29	CRUDE ANIMAL,VEG.MATERL.	1	No Quantity							424			0
S3	2016	2016	2016	2	0	2	Export	320	Guatemala	GTM	56	Belgium	BEL								29	CRUDE ANIMAL,VEG.MATERL.	1	No Quantity							358372			0
S3	2016	2016	2016	2	0	2	Export	320	Guatemala	GTM	60	Bermuda	BMU								29	CRUDE ANIMAL,VEG.MATERL.	1	No Quantity							1135			0
S3	2016	2016	2016	2	0	2	Export	320	Guatemala	GTM	76	Brazil	BRA								29	CRUDE ANIMAL,VEG.MATERL.	1	No Quantity							235117			0
S3	2016	2016	2016	2	0	2	Export	320	Guatemala	GTM	84	Belize	BLZ								29	CRUDE ANIMAL,VEG.MATERL.	1	No Quantity							111714			0
S3	2016	2016	2016	2	0	2	Export	320	Guatemala	GTM	124	Canada	CAN								29	CRUDE ANIMAL,VEG.MATERL.	1	No Quantity							1380135			0
S3	2016	2016	2016	2	0	2	Export	320	Guatemala	GTM	152	Chile	CHL								29	CRUDE ANIMAL,VEG.MATERL.	1	No Quantity							13676			0
S3	2016	2016	2016	2	0	2	Export	320	Guatemala	GTM	156	China	CHN								29	CRUDE ANIMAL,VEG.MATERL.	1	No Quantity							44810			0
S3	2016	2016	2016	2	0	2	Export	320	Guatemala	GTM	170	Colombia	COL								29	CRUDE ANIMAL,VEG.MATERL.	1	No Quantity							251499			0
S3	2016	2016	2016	2	0	2	Export	320	Guatemala	GTM	188	Costa Rica	CRI								29	CRUDE ANIMAL,VEG.MATERL.	1	No Quantity							1199070			0
S3	2016	2016	2016	2	0	2	Export	320	Guatemala	GTM	191	Croatia	HRV								29	CRUDE ANIMAL,VEG.MATERL.	1	No Quantity							22190			0
S3	2016	2016	2016	2	0	2	Export	320	Guatemala	GTM	196	Cyprus	CYP								29	CRUDE ANIMAL,VEG.MATERL.	1	No Quantity							120			0
S3	2016	2016	2016	2	0	2	Export	320	Guatemala	GTM	203	Czechia	CZE								29	CRUDE ANIMAL,VEG.MATERL.	1	No Quantity							4993			0
S3	2016	2016	2016	2	0	2	Export	320	Guatemala	GTM	208	Denmark	DNK								29	CRUDE ANIMAL,VEG.MATERL.	1	No Quantity							268379			0
S3	2016	2016	2016	2	0	2	Export	320	Guatemala	GTM	214	Dominican Rep.	DOM								29	CRUDE ANIMAL,VEG.MATERL.	1	No Quantity							187789			0
S3	2016	2016	2016	2	0	2	Export	320	Guatemala	GTM	218	Ecuador	ECU								29	CRUDE ANIMAL,VEG.MATERL.	1	No Quantity							130778			0
S3	2016	2016	2016	2	0	2	Export	320	Guatemala	GTM	222	El Salvador	SLV								29	CRUDE ANIMAL,VEG.MATERL.	1	No Quantity							6610622			0
S3	2016	2016	2016	2	0	2	Export	320	Guatemala	GTM	251	France	FRA								29	CRUDE ANIMAL,VEG.MATERL.	1	No Quantity							242189			0
S3	2016	2016	2016	2	0	2	Export	320	Guatemala	GTM	276	Germany	DEU								29	CRUDE ANIMAL,VEG.MATERL.	1	No Quantity							4027236			0
S3	2016	2016	2016	2	0	2	Export	320	Guatemala	GTM	300	Greece	GRC								29	CRUDE ANIMAL,VEG.MATERL.	1	No Quantity							23000			0
S3	2016	2016	2016	2	0	2	Export	320	Guatemala	GTM	340	Honduras	HND								29	CRUDE ANIMAL,VEG.MATERL.	1	No Quantity							4629871			0
S3	2016	2016	2016	2	0	2	Export	320	Guatemala	GTM	344	China, Hong Kong SAR	HKG								29	CRUDE ANIMAL,VEG.MATERL.	1	No Quantity							140369			0
S3	2016	2016	2016	2	0	2	Export	320	Guatemala	GTM	376	Israel	ISR								29	CRUDE ANIMAL,VEG.MATERL.	1	No Quantity							391870			0
S3	2016	2016	2016	2	0	2	Export	320	Guatemala	GTM	381	Italy	ITA								29	CRUDE ANIMAL,VEG.MATERL.	1	No Quantity							362075			0
S3	2016	2016	2016	2	0	2	Export	320	Guatemala	GTM	392	Japan	JPN								29	CRUDE ANIMAL,VEG.MATERL.	1	No Quantity							2644525			0
S3	2016	2016	2016	2	0	2	Export	320	Guatemala	GTM	404	Kenya	KEN								29	CRUDE ANIMAL,VEG.MATERL.	1	No Quantity							3350			0
S3	2016	2016	2016	2	0	2	Export	320	Guatemala	GTM	410	Rep. of Korea	KOR								29	CRUDE ANIMAL,VEG.MATERL.	1	No Quantity							5197			0
S3	2016	2016	2016	2	0	2	Export	320	Guatemala	GTM	484	Mexico	MEX								29	CRUDE ANIMAL,VEG.MATERL.	1	No Quantity							160432			0
S3	2016	2016	2016	2	0	2	Export	320	Guatemala	GTM	490	Other Asia, nes									29	CRUDE ANIMAL,VEG.MATERL.	1	No Quantity							33989			0
S3	2016	2016	2016	2	0	2	Export	320	Guatemala	GTM	504	Morocco	MAR								29	CRUDE ANIMAL,VEG.MATERL.	1	No Quantity							2810			0
S3	2016	2016	2016	2	0	2	Export	320	Guatemala	GTM	528	Netherlands	NLD								29	CRUDE ANIMAL,VEG.MATERL.	1	No Quantity							40552515			0
S3	2016	2016	2016	2	0	2	Export	320	Guatemala	GTM	554	New Zealand	NZL								29	CRUDE ANIMAL,VEG.MATERL.	1	No Quantity							36859			0
S3	2016	2016	2016	2	0	2	Export	320	Guatemala	GTM	558	Nicaragua	NIC								29	CRUDE ANIMAL,VEG.MATERL.	1	No Quantity							2106699			0
S3	2016	2016	2016	2	0	2	Export	320	Guatemala	GTM	579	Norway	NOR								29	CRUDE ANIMAL,VEG.MATERL.	1	No Quantity							5946			0
S3	2016	2016	2016	2	0	2	Export	320	Guatemala	GTM	591	Panama	PAN								29	CRUDE ANIMAL,VEG.MATERL.	1	No Quantity							287469			0
S3	2016	2016	2016	2	0	2	Export	320	Guatemala	GTM	604	Peru	PER								29	CRUDE ANIMAL,VEG.MATERL.	1	No Quantity							99577			0
S3	2016	2016	2016	2	0	2	Export	320	Guatemala	GTM	608	Philippines	PHL								29	CRUDE ANIMAL,VEG.MATERL.	1	No Quantity							84751			0
S3	2016	2016	2016	2	0	2	Export	320	Guatemala	GTM	616	Poland	POL								29	CRUDE ANIMAL,VEG.MATERL.	1	No Quantity							520			0
S3	2016	2016	2016	2	0	2	Export	320	Guatemala	GTM	620	Portugal	PRT								29	CRUDE ANIMAL,VEG.MATERL.	1	No Quantity							40343			0
S3	2016	2016	2016	2	0	2	Export	320	Guatemala	GTM	682	Saudi Arabia	SAU								29	CRUDE ANIMAL,VEG.MATERL.	1	No Quantity							73019			0
S3	2016	2016	2016	2	0	2	Export	320	Guatemala	GTM	699	India	IND								29	CRUDE ANIMAL,VEG.MATERL.	1	No Quantity							63			0
S3	2016	2016	2016	2	0	2	Export	320	Guatemala	GTM	702	Singapore	SGP								29	CRUDE ANIMAL,VEG.MATERL.	1	No Quantity							6529			0
S3	2016	2016	2016	2	0	2	Export	320	Guatemala	GTM	710	South Africa	ZAF								29	CRUDE ANIMAL,VEG.MATERL.	1	No Quantity							22352			0
S3	2016	2016	2016	2	0	2	Export	320	Guatemala	GTM	724	Spain	ESP								29	CRUDE ANIMAL,VEG.MATERL.	1	No Quantity							383837			0
S3	2016	2016	2016	2	0	2	Export	320	Guatemala	GTM	757	Switzerland	CHE								29	CRUDE ANIMAL,VEG.MATERL.	1	No Quantity							37902			0
S3	2016	2016	2016	2	0	2	Export	320	Guatemala	GTM	764	Thailand	THA								29	CRUDE ANIMAL,VEG.MATERL.	1	No Quantity							260070			0
S3	2016	2016	2016	2	0	2	Export	320	Guatemala	GTM	784	United Arab Emirates	ARE								29	CRUDE ANIMAL,VEG.MATERL.	1	No Quantity							30			0
S3	2016	2016	2016	2	0	2	Export	320	Guatemala	GTM	792	Turkey	TUR								29	CRUDE ANIMAL,VEG.MATERL.	1	No Quantity							168450			0
S3	2016	2016	2016	2	0	2	Export	320	Guatemala	GTM	826	United Kingdom	GBR								29	CRUDE ANIMAL,VEG.MATERL.	1	No Quantity							22013			0
S3	2016	2016	2016	2	0	2	Export	320	Guatemala	GTM	842	USA	USA								29	CRUDE ANIMAL,VEG.MATERL.	1	No Quantity							49422893			0
S3	2016	2016	2016	2	0	2	Export	320	Guatemala	GTM	0	World	WLD								32	COAL, COKE, BRIQUETTES	1	No Quantity							78569			0
S3	2016	2016	2016	2	0	2	Export	320	Guatemala	GTM	84	Belize	BLZ								32	COAL, COKE, BRIQUETTES	1	No Quantity							5700			0
S3	2016	2016	2016	2	0	2	Export	320	Guatemala	GTM	340	Honduras	HND								32	COAL, COKE, BRIQUETTES	1	No Quantity							11397			0
S3	2016	2016	2016	2	0	2	Export	320	Guatemala	GTM	591	Panama	PAN								32	COAL, COKE, BRIQUETTES	1	No Quantity							61472			0
S3	2016	2016	2016	2	0	2	Export	304	Greenland	GRL	0	World	WLD								33	PETROLEUM,PETROL.PRODUCT	1	No Quantity							307			0
S3	2016	2016	2016	2	0	2	Export	304	Greenland	GRL	208	Denmark	DNK								33	PETROLEUM,PETROL.PRODUCT	1	No Quantity							307			0
S3	2016	2016	2016	2	0	2	Export	320	Guatemala	GTM	0	World	WLD								33	PETROLEUM,PETROL.PRODUCT	1	No Quantity							216628232			0
S3	2016	2016	2016	2	0	2	Export	320	Guatemala	GTM	32	Argentina	ARG								33	PETROLEUM,PETROL.PRODUCT	1	No Quantity							4163			0
S3	2016	2016	2016	2	0	2	Export	320	Guatemala	GTM	84	Belize	BLZ								33	PETROLEUM,PETROL.PRODUCT	1	No Quantity							6593624			0
S3	2016	2016	2016	2	0	2	Export	320	Guatemala	GTM	92	Br. Virgin Isds	VGB								33	PETROLEUM,PETROL.PRODUCT	1	No Quantity							59808			0
S3	2016	2016	2016	2	0	2	Export	320	Guatemala	GTM	188	Costa Rica	CRI								33	PETROLEUM,PETROL.PRODUCT	1	No Quantity							1093720			0
S3	2016	2016	2016	2	0	2	Export	320	Guatemala	GTM	214	Dominican Rep.	DOM								33	PETROLEUM,PETROL.PRODUCT	1	No Quantity							246223			0
S3	2016	2016	2016	2	0	2	Export	320	Guatemala	GTM	222	El Salvador	SLV								33	PETROLEUM,PETROL.PRODUCT	1	No Quantity							61712375			0
S3	2016	2016	2016	2	0	2	Export	320	Guatemala	GTM	251	France	FRA								33	PETROLEUM,PETROL.PRODUCT	1	No Quantity							11			0
S3	2016	2016	2016	2	0	2	Export	320	Guatemala	GTM	332	Haiti	HTI								33	PETROLEUM,PETROL.PRODUCT	1	No Quantity							30			0
S3	2016	2016	2016	2	0	2	Export	320	Guatemala	GTM	340	Honduras	HND								33	PETROLEUM,PETROL.PRODUCT	1	No Quantity							56168122			0
S3	2016	2016	2016	2	0	2	Export	320	Guatemala	GTM	484	Mexico	MEX								33	PETROLEUM,PETROL.PRODUCT	1	No Quantity							813420			0
S3	2016	2016	2016	2	0	2	Export	320	Guatemala	GTM	528	Netherlands	NLD								33	PETROLEUM,PETROL.PRODUCT	1	No Quantity							50			0
S3	2016	2016	2016	2	0	2	Export	320	Guatemala	GTM	558	Nicaragua	NIC								33	PETROLEUM,PETROL.PRODUCT	1	No Quantity							3518703			0
S3	2016	2016	2016	2	0	2	Export	320	Guatemala	GTM	591	Panama	PAN								33	PETROLEUM,PETROL.PRODUCT	1	No Quantity							1930312			0
S3	2016	2016	2016	2	0	2	Export	320	Guatemala	GTM	842	USA	USA								33	PETROLEUM,PETROL.PRODUCT	1	No Quantity							84487671			0
S3	2016	2016	2016	2	0	2	Export	320	Guatemala	GTM	0	World	WLD								34	GAS,NATURAL,MANUFACTURED	1	No Quantity							70937775			0
S3	2016	2016	2016	2	0	2	Export	320	Guatemala	GTM	84	Belize	BLZ								34	GAS,NATURAL,MANUFACTURED	1	No Quantity							3103254			0
S3	2016	2016	2016	2	0	2	Export	320	Guatemala	GTM	222	El Salvador	SLV								34	GAS,NATURAL,MANUFACTURED	1	No Quantity							48909274			0
S3	2016	2016	2016	2	0	2	Export	320	Guatemala	GTM	340	Honduras	HND								34	GAS,NATURAL,MANUFACTURED	1	No Quantity							13598534			0
S3	2016	2016	2016	2	0	2	Export	320	Guatemala	GTM	484	Mexico	MEX								34	GAS,NATURAL,MANUFACTURED	1	No Quantity							154245			0
S3	2016	2016	2016	2	0	2	Export	320	Guatemala	GTM	558	Nicaragua	NIC								34	GAS,NATURAL,MANUFACTURED	1	No Quantity							5165283			0
S3	2016	2016	2016	2	0	2	Export	320	Guatemala	GTM	842	USA	USA								34	GAS,NATURAL,MANUFACTURED	1	No Quantity							7185			0
S3	2016	2016	2016	2	0	2	Export	320	Guatemala	GTM	0	World	WLD								35	ELECTRIC CURRENT	1	No Quantity							50345099			0
S3	2016	2016	2016	2	0	2	Export	320	Guatemala	GTM	188	Costa Rica	CRI								35	ELECTRIC CURRENT	1	No Quantity							888208			0
S3	2016	2016	2016	2	0	2	Export	320	Guatemala	GTM	222	El Salvador	SLV								35	ELECTRIC CURRENT	1	No Quantity							47589444			0
S3	2016	2016	2016	2	0	2	Export	320	Guatemala	GTM	340	Honduras	HND								35	ELECTRIC CURRENT	1	No Quantity							54761			0
S3	2016	2016	2016	2	0	2	Export	320	Guatemala	GTM	484	Mexico	MEX								35	ELECTRIC CURRENT	1	No Quantity							875437			0
S3	2016	2016	2016	2	0	2	Export	320	Guatemala	GTM	558	Nicaragua	NIC								35	ELECTRIC CURRENT	1	No Quantity							207115			0
S3	2016	2016	2016	2	0	2	Export	320	Guatemala	GTM	591	Panama	PAN								35	ELECTRIC CURRENT	1	No Quantity							730134			0
S3	2016	2016	2016	2	0	2	Export	320	Guatemala	GTM	0	World	WLD								41	ANIMAL OILS AND FATS	1	No Quantity							138097			0
S3	2016	2016	2016	2	0	2	Export	320	Guatemala	GTM	84	Belize	BLZ								41	ANIMAL OILS AND FATS	1	No Quantity							1721			0
S3	2016	2016	2016	2	0	2	Export	320	Guatemala	GTM	188	Costa Rica	CRI								41	ANIMAL OILS AND FATS	1	No Quantity							15453			0
S3	2016	2016	2016	2	0	2	Export	320	Guatemala	GTM	192	Cuba	CUB								41	ANIMAL OILS AND FATS	1	No Quantity							1			0
S3	2016	2016	2016	2	0	2	Export	320	Guatemala	GTM	214	Dominican Rep.	DOM								41	ANIMAL OILS AND FATS	1	No Quantity							39938			0
S3	2016	2016	2016	2	0	2	Export	320	Guatemala	GTM	218	Ecuador	ECU								41	ANIMAL OILS AND FATS	1	No Quantity							35239			0
S3	2016	2016	2016	2	0	2	Export	320	Guatemala	GTM	222	El Salvador	SLV								41	ANIMAL OILS AND FATS	1	No Quantity							42449			0
S3	2016	2016	2016	2	0	2	Export	320	Guatemala	GTM	340	Honduras	HND								41	ANIMAL OILS AND FATS	1	No Quantity							2409			0
S3	2016	2016	2016	2	0	2	Export	320	Guatemala	GTM	558	Nicaragua	NIC								41	ANIMAL OILS AND FATS	1	No Quantity							887			0
S3	2016	2016	2016	2	0	2	Export	320	Guatemala	GTM	0	World	WLD								42	FIXED VEG. FATS AND OILS	1	No Quantity							428691363			0
S3	2016	2016	2016	2	0	2	Export	320	Guatemala	GTM	32	Argentina	ARG								42	FIXED VEG. FATS AND OILS	1	No Quantity							1783906			0
S3	2016	2016	2016	2	0	2	Export	320	Guatemala	GTM	36	Australia	AUS								42	FIXED VEG. FATS AND OILS	1	No Quantity							7500			0
S3	2016	2016	2016	2	0	2	Export	320	Guatemala	GTM	56	Belgium	BEL								42	FIXED VEG. FATS AND OILS	1	No Quantity							356534			0
S3	2016	2016	2016	2	0	2	Export	320	Guatemala	GTM	84	Belize	BLZ								42	FIXED VEG. FATS AND OILS	1	No Quantity							63723			0
S3	2016	2016	2016	2	0	2	Export	320	Guatemala	GTM	124	Canada	CAN								42	FIXED VEG. FATS AND OILS	1	No Quantity							1440			0
S3	2016	2016	2016	2	0	2	Export	320	Guatemala	GTM	170	Colombia	COL								42	FIXED VEG. FATS AND OILS	1	No Quantity							565			0
S3	2016	2016	2016	2	0	2	Export	320	Guatemala	GTM	188	Costa Rica	CRI								42	FIXED VEG. FATS AND OILS	1	No Quantity							585064			0
S3	2016	2016	2016	2	0	2	Export	320	Guatemala	GTM	192	Cuba	CUB								42	FIXED VEG. FATS AND OILS	1	No Quantity							3125			0
S3	2016	2016	2016	2	0	2	Export	320	Guatemala	GTM	214	Dominican Rep.	DOM								42	FIXED VEG. FATS AND OILS	1	No Quantity							3708739			0
S3	2016	2016	2016	2	0	2	Export	320	Guatemala	GTM	222	El Salvador	SLV								42	FIXED VEG. FATS AND OILS	1	No Quantity							42411071			0
S3	2016	2016	2016	2	0	2	Export	320	Guatemala	GTM	251	France	FRA								42	FIXED VEG. FATS AND OILS	1	No Quantity							15000			0
S3	2016	2016	2016	2	0	2	Export	320	Guatemala	GTM	276	Germany	DEU								42	FIXED VEG. FATS AND OILS	1	No Quantity							83966813			0
S3	2016	2016	2016	2	0	2	Export	320	Guatemala	GTM	340	Honduras	HND								42	FIXED VEG. FATS AND OILS	1	No Quantity							12044007			0
S3	2016	2016	2016	2	0	2	Export	320	Guatemala	GTM	466	Mali	MLI								42	FIXED VEG. FATS AND OILS	1	No Quantity							21600			0
S3	2016	2016	2016	2	0	2	Export	320	Guatemala	GTM	484	Mexico	MEX								42	FIXED VEG. FATS AND OILS	1	No Quantity							139313089			0
S3	2016	2016	2016	2	0	2	Export	320	Guatemala	GTM	528	Netherlands	NLD								42	FIXED VEG. FATS AND OILS	1	No Quantity							122382664			0
S3	2016	2016	2016	2	0	2	Export	320	Guatemala	GTM	558	Nicaragua	NIC								42	FIXED VEG. FATS AND OILS	1	No Quantity							14992028			0
S3	2016	2016	2016	2	0	2	Export	320	Guatemala	GTM	591	Panama	PAN								42	FIXED VEG. FATS AND OILS	1	No Quantity							4233231			0
S3	2016	2016	2016	2	0	2	Export	320	Guatemala	GTM	780	Trinidad and Tobago	TTO								42	FIXED VEG. FATS AND OILS	1	No Quantity							192330			0
S3	2016	2016	2016	2	0	2	Export	320	Guatemala	GTM	842	USA	USA								42	FIXED VEG. FATS AND OILS	1	No Quantity							2608934			0
S3	2016	2016	2016	2	0	2	Export	320	Guatemala	GTM	0	World	WLD								43	ANIMAL,VEG.FATS,OILS,NES	1	No Quantity							17382114			0
S3	2016	2016	2016	2	0	2	Export	320	Guatemala	GTM	84	Belize	BLZ								43	ANIMAL,VEG.FATS,OILS,NES	1	No Quantity							1477502			0
S3	2016	2016	2016	2	0	2	Export	320	Guatemala	GTM	188	Costa Rica	CRI								43	ANIMAL,VEG.FATS,OILS,NES	1	No Quantity							489587			0
S3	2016	2016	2016	2	0	2	Export	320	Guatemala	GTM	192	Cuba	CUB								43	ANIMAL,VEG.FATS,OILS,NES	1	No Quantity							550839			0
S3	2016	2016	2016	2	0	2	Export	320	Guatemala	GTM	214	Dominican Rep.	DOM								43	ANIMAL,VEG.FATS,OILS,NES	1	No Quantity							1369			0
S3	2016	2016	2016	2	0	2	Export	320	Guatemala	GTM	222	El Salvador	SLV								43	ANIMAL,VEG.FATS,OILS,NES	1	No Quantity							5766056			0
S3	2016	2016	2016	2	0	2	Export	320	Guatemala	GTM	340	Honduras	HND								43	ANIMAL,VEG.FATS,OILS,NES	1	No Quantity							5949536			0
S3	2016	2016	2016	2	0	2	Export	320	Guatemala	GTM	484	Mexico	MEX								43	ANIMAL,VEG.FATS,OILS,NES	1	No Quantity							478385			0
S3	2016	2016	2016	2	0	2	Export	320	Guatemala	GTM	528	Netherlands	NLD								43	ANIMAL,VEG.FATS,OILS,NES	1	No Quantity							1427176			0
S3	2016	2016	2016	2	0	2	Export	320	Guatemala	GTM	558	Nicaragua	NIC								43	ANIMAL,VEG.FATS,OILS,NES	1	No Quantity							1091211			0
S3	2016	2016	2016	2	0	2	Export	320	Guatemala	GTM	591	Panama	PAN								43	ANIMAL,VEG.FATS,OILS,NES	1	No Quantity							64592			0
S3	2016	2016	2016	2	0	2	Export	320	Guatemala	GTM	842	USA	USA								43	ANIMAL,VEG.FATS,OILS,NES	1	No Quantity							85861			0
S3	2016	2016	2016	2	0	2	Export	304	Greenland	GRL	0	World	WLD								51	ORGANIC CHEMICALS	1	No Quantity							74			0
S3	2016	2016	2016	2	0	2	Export	304	Greenland	GRL	208	Denmark	DNK								51	ORGANIC CHEMICALS	1	No Quantity							74			0
S3	2016	2016	2016	2	0	2	Export	320	Guatemala	GTM	0	World	WLD								51	ORGANIC CHEMICALS	1	No Quantity							152212829			0
S3	2016	2016	2016	2	0	2	Export	320	Guatemala	GTM	32	Argentina	ARG								51	ORGANIC CHEMICALS	1	No Quantity							591918			0
S3	2016	2016	2016	2	0	2	Export	320	Guatemala	GTM	52	Barbados	BRB								51	ORGANIC CHEMICALS	1	No Quantity							2625			0
S3	2016	2016	2016	2	0	2	Export	320	Guatemala	GTM	56	Belgium	BEL								51	ORGANIC CHEMICALS	1	No Quantity							3133800			0
S3	2016	2016	2016	2	0	2	Export	320	Guatemala	GTM	76	Brazil	BRA								51	ORGANIC CHEMICALS	1	No Quantity							2367086			0
S3	2016	2016	2016	2	0	2	Export	320	Guatemala	GTM	84	Belize	BLZ								51	ORGANIC CHEMICALS	1	No Quantity							206476			0
S3	2016	2016	2016	2	0	2	Export	320	Guatemala	GTM	124	Canada	CAN								51	ORGANIC CHEMICALS	1	No Quantity							6310			0
S3	2016	2016	2016	2	0	2	Export	320	Guatemala	GTM	156	China	CHN								51	ORGANIC CHEMICALS	1	No Quantity							10053			0
S3	2016	2016	2016	2	0	2	Export	320	Guatemala	GTM	170	Colombia	COL								51	ORGANIC CHEMICALS	1	No Quantity							44232			0
S3	2016	2016	2016	2	0	2	Export	320	Guatemala	GTM	188	Costa Rica	CRI								51	ORGANIC CHEMICALS	1	No Quantity							2059377			0
S3	2016	2016	2016	2	0	2	Export	320	Guatemala	GTM	192	Cuba	CUB								51	ORGANIC CHEMICALS	1	No Quantity							372616			0
S3	2016	2016	2016	2	0	2	Export	320	Guatemala	GTM	208	Denmark	DNK								51	ORGANIC CHEMICALS	1	No Quantity							37400			0
S3	2016	2016	2016	2	0	2	Export	320	Guatemala	GTM	214	Dominican Rep.	DOM								51	ORGANIC CHEMICALS	1	No Quantity							4632532			0
S3	2016	2016	2016	2	0	2	Export	320	Guatemala	GTM	218	Ecuador	ECU								51	ORGANIC CHEMICALS	1	No Quantity							249301			0
S3	2016	2016	2016	2	0	2	Export	320	Guatemala	GTM	222	El Salvador	SLV								51	ORGANIC CHEMICALS	1	No Quantity							12665805			0
S3	2016	2016	2016	2	0	2	Export	320	Guatemala	GTM	251	France	FRA								51	ORGANIC CHEMICALS	1	No Quantity							2028			0
S3	2016	2016	2016	2	0	2	Export	320	Guatemala	GTM	276	Germany	DEU								51	ORGANIC CHEMICALS	1	No Quantity							65986			0
S3	2016	2016	2016	2	0	2	Export	320	Guatemala	GTM	332	Haiti	HTI								51	ORGANIC CHEMICALS	1	No Quantity							4795			0
S3	2016	2016	2016	2	0	2	Export	320	Guatemala	GTM	340	Honduras	HND								51	ORGANIC CHEMICALS	1	No Quantity							6010072			0
S3	2016	2016	2016	2	0	2	Export	320	Guatemala	GTM	344	China, Hong Kong SAR	HKG								51	ORGANIC CHEMICALS	1	No Quantity							250			0
S3	2016	2016	2016	2	0	2	Export	320	Guatemala	GTM	360	Indonesia	IDN								51	ORGANIC CHEMICALS	1	No Quantity							429349			0
S3	2016	2016	2016	2	0	2	Export	320	Guatemala	GTM	388	Jamaica	JAM								51	ORGANIC CHEMICALS	1	No Quantity							37884			0
S3	2016	2016	2016	2	0	2	Export	320	Guatemala	GTM	392	Japan	JPN								51	ORGANIC CHEMICALS	1	No Quantity							2945255			0
S3	2016	2016	2016	2	0	2	Export	320	Guatemala	GTM	410	Rep. of Korea	KOR								51	ORGANIC CHEMICALS	1	No Quantity							5116780			0
S3	2016	2016	2016	2	0	2	Export	320	Guatemala	GTM	484	Mexico	MEX								51	ORGANIC CHEMICALS	1	No Quantity							11830687			0
S3	2016	2016	2016	2	0	2	Export	320	Guatemala	GTM	528	Netherlands	NLD								51	ORGANIC CHEMICALS	1	No Quantity							58753606			0
S3	2016	2016	2016	2	0	2	Export	320	Guatemala	GTM	558	Nicaragua	NIC								51	ORGANIC CHEMICALS	1	No Quantity							2184510			0
S3	2016	2016	2016	2	0	2	Export	320	Guatemala	GTM	591	Panama	PAN								51	ORGANIC CHEMICALS	1	No Quantity							447292			0
S3	2016	2016	2016	2	0	2	Export	320	Guatemala	GTM	608	Philippines	PHL								51	ORGANIC CHEMICALS	1	No Quantity							3			0
S3	2016	2016	2016	2	0	2	Export	320	Guatemala	GTM	699	India	IND								51	ORGANIC CHEMICALS	1	No Quantity							46850			0
S3	2016	2016	2016	2	0	2	Export	320	Guatemala	GTM	702	Singapore	SGP								51	ORGANIC CHEMICALS	1	No Quantity							1440			0
S3	2016	2016	2016	2	0	2	Export	320	Guatemala	GTM	724	Spain	ESP								51	ORGANIC CHEMICALS	1	No Quantity							15381			0
S3	2016	2016	2016	2	0	2	Export	320	Guatemala	GTM	764	Thailand	THA								51	ORGANIC CHEMICALS	1	No Quantity							1338991			0
S3	2016	2016	2016	2	0	2	Export	320	Guatemala	GTM	784	United Arab Emirates	ARE								51	ORGANIC CHEMICALS	1	No Quantity							2500			0
S3	2016	2016	2016	2	0	2	Export	320	Guatemala	GTM	826	United Kingdom	GBR								51	ORGANIC CHEMICALS	1	No Quantity							1947885			0
S3	2016	2016	2016	2	0	2	Export	320	Guatemala	GTM	842	USA	USA								51	ORGANIC CHEMICALS	1	No Quantity							34651184			0
S3	2016	2016	2016	2	0	2	Export	320	Guatemala	GTM	862	Venezuela	VEN								51	ORGANIC CHEMICALS	1	No Quantity							570			0
S3	2016	2016	2016	2	0	2	Export	304	Greenland	GRL	0	World	WLD								52	INORGANIC CHEMICALS	1	No Quantity							7			0
S3	2016	2016	2016	2	0	2	Export	304	Greenland	GRL	208	Denmark	DNK								52	INORGANIC CHEMICALS	1	No Quantity							7			0
S3	2016	2016	2016	2	0	2	Export	320	Guatemala	GTM	0	World	WLD								52	INORGANIC CHEMICALS	1	No Quantity							24384492			0
S3	2016	2016	2016	2	0	2	Export	320	Guatemala	GTM	40	Austria	AUT								52	INORGANIC CHEMICALS	1	No Quantity							65000			0
S3	2016	2016	2016	2	0	2	Export	320	Guatemala	GTM	56	Belgium	BEL								52	INORGANIC CHEMICALS	1	No Quantity							9750			0
S3	2016	2016	2016	2	0	2	Export	320	Guatemala	GTM	84	Belize	BLZ								52	INORGANIC CHEMICALS	1	No Quantity							562083			0
S3	2016	2016	2016	2	0	2	Export	320	Guatemala	GTM	156	China	CHN								52	INORGANIC CHEMICALS	1	No Quantity							220088			0
S3	2016	2016	2016	2	0	2	Export	320	Guatemala	GTM	188	Costa Rica	CRI								52	INORGANIC CHEMICALS	1	No Quantity							1679064			0
S3	2016	2016	2016	2	0	2	Export	320	Guatemala	GTM	192	Cuba	CUB								52	INORGANIC CHEMICALS	1	No Quantity							17993			0
S3	2016	2016	2016	2	0	2	Export	320	Guatemala	GTM	214	Dominican Rep.	DOM								52	INORGANIC CHEMICALS	1	No Quantity							334940			0
S3	2016	2016	2016	2	0	2	Export	320	Guatemala	GTM	218	Ecuador	ECU								52	INORGANIC CHEMICALS	1	No Quantity							147453			0
S3	2016	2016	2016	2	0	2	Export	320	Guatemala	GTM	222	El Salvador	SLV								52	INORGANIC CHEMICALS	1	No Quantity							5820963			0
S3	2016	2016	2016	2	0	2	Export	320	Guatemala	GTM	246	Finland	FIN								52	INORGANIC CHEMICALS	1	No Quantity							12071			0
S3	2016	2016	2016	2	0	2	Export	320	Guatemala	GTM	276	Germany	DEU								52	INORGANIC CHEMICALS	1	No Quantity							1400			0
S3	2016	2016	2016	2	0	2	Export	320	Guatemala	GTM	340	Honduras	HND								52	INORGANIC CHEMICALS	1	No Quantity							11580298			0
S3	2016	2016	2016	2	0	2	Export	320	Guatemala	GTM	484	Mexico	MEX								52	INORGANIC CHEMICALS	1	No Quantity							319163			0
S3	2016	2016	2016	2	0	2	Export	320	Guatemala	GTM	528	Netherlands	NLD								52	INORGANIC CHEMICALS	1	No Quantity							160			0
S3	2016	2016	2016	2	0	2	Export	320	Guatemala	GTM	558	Nicaragua	NIC								52	INORGANIC CHEMICALS	1	No Quantity							2344590			0
S3	2016	2016	2016	2	0	2	Export	320	Guatemala	GTM	591	Panama	PAN								52	INORGANIC CHEMICALS	1	No Quantity							919812			0
S3	2016	2016	2016	2	0	2	Export	320	Guatemala	GTM	604	Peru	PER								52	INORGANIC CHEMICALS	1	No Quantity							56662			0
S3	2016	2016	2016	2	0	2	Export	320	Guatemala	GTM	780	Trinidad and Tobago	TTO								52	INORGANIC CHEMICALS	1	No Quantity							227511			0
S3	2016	2016	2016	2	0	2	Export	320	Guatemala	GTM	842	USA	USA								52	INORGANIC CHEMICALS	1	No Quantity							54591			0
S3	2016	2016	2016	2	0	2	Export	320	Guatemala	GTM	862	Venezuela	VEN								52	INORGANIC CHEMICALS	1	No Quantity							10900			0
S3	2016	2016	2016	2	0	2	Export	304	Greenland	GRL	0	World	WLD								53	DYES,COLOURING MATERIALS	1	No Quantity							207			0
S3	2016	2016	2016	2	0	2	Export	304	Greenland	GRL	208	Denmark	DNK								53	DYES,COLOURING MATERIALS	1	No Quantity							207			0
S3	2016	2016	2016	2	0	2	Export	320	Guatemala	GTM	0	World	WLD								53	DYES,COLOURING MATERIALS	1	No Quantity							63406055			0
S3	2016	2016	2016	2	0	2	Export	320	Guatemala	GTM	32	Argentina	ARG								53	DYES,COLOURING MATERIALS	1	No Quantity							8661			0
S3	2016	2016	2016	2	0	2	Export	320	Guatemala	GTM	76	Brazil	BRA								53	DYES,COLOURING MATERIALS	1	No Quantity							52283			0
S3	2016	2016	2016	2	0	2	Export	320	Guatemala	GTM	84	Belize	BLZ								53	DYES,COLOURING MATERIALS	1	No Quantity							283284			0
S3	2016	2016	2016	2	0	2	Export	320	Guatemala	GTM	124	Canada	CAN								53	DYES,COLOURING MATERIALS	1	No Quantity							74			0
S3	2016	2016	2016	2	0	2	Export	320	Guatemala	GTM	152	Chile	CHL								53	DYES,COLOURING MATERIALS	1	No Quantity							756			0
S3	2016	2016	2016	2	0	2	Export	320	Guatemala	GTM	156	China	CHN								53	DYES,COLOURING MATERIALS	1	No Quantity							463			0
S3	2016	2016	2016	2	0	2	Export	320	Guatemala	GTM	170	Colombia	COL								53	DYES,COLOURING MATERIALS	1	No Quantity							139404			0
S3	2016	2016	2016	2	0	2	Export	320	Guatemala	GTM	188	Costa Rica	CRI								53	DYES,COLOURING MATERIALS	1	No Quantity							4554403			0
S3	2016	2016	2016	2	0	2	Export	320	Guatemala	GTM	192	Cuba	CUB								53	DYES,COLOURING MATERIALS	1	No Quantity							262			0
S3	2016	2016	2016	2	0	2	Export	320	Guatemala	GTM	214	Dominican Rep.	DOM								53	DYES,COLOURING MATERIALS	1	No Quantity							1619493			0
S3	2016	2016	2016	2	0	2	Export	320	Guatemala	GTM	218	Ecuador	ECU								53	DYES,COLOURING MATERIALS	1	No Quantity							113290			0
S3	2016	2016	2016	2	0	2	Export	320	Guatemala	GTM	222	El Salvador	SLV								53	DYES,COLOURING MATERIALS	1	No Quantity							16331138			0
S3	2016	2016	2016	2	0	2	Export	320	Guatemala	GTM	276	Germany	DEU								53	DYES,COLOURING MATERIALS	1	No Quantity							132			0
S3	2016	2016	2016	2	0	2	Export	320	Guatemala	GTM	328	Guyana	GUY								53	DYES,COLOURING MATERIALS	1	No Quantity							1342			0
S3	2016	2016	2016	2	0	2	Export	320	Guatemala	GTM	332	Haiti	HTI								53	DYES,COLOURING MATERIALS	1	No Quantity							101240			0
S3	2016	2016	2016	2	0	2	Export	320	Guatemala	GTM	340	Honduras	HND								53	DYES,COLOURING MATERIALS	1	No Quantity							18180285			0
S3	2016	2016	2016	2	0	2	Export	320	Guatemala	GTM	388	Jamaica	JAM								53	DYES,COLOURING MATERIALS	1	No Quantity							1158			0
S3	2016	2016	2016	2	0	2	Export	320	Guatemala	GTM	410	Rep. of Korea	KOR								53	DYES,COLOURING MATERIALS	1	No Quantity							10617			0
S3	2016	2016	2016	2	0	2	Export	320	Guatemala	GTM	484	Mexico	MEX								53	DYES,COLOURING MATERIALS	1	No Quantity							708755			0
S3	2016	2016	2016	2	0	2	Export	320	Guatemala	GTM	554	New Zealand	NZL								53	DYES,COLOURING MATERIALS	1	No Quantity							1			0
S3	2016	2016	2016	2	0	2	Export	320	Guatemala	GTM	558	Nicaragua	NIC								53	DYES,COLOURING MATERIALS	1	No Quantity							16459916			0
S3	2016	2016	2016	2	0	2	Export	320	Guatemala	GTM	591	Panama	PAN								53	DYES,COLOURING MATERIALS	1	No Quantity							3755986			0
S3	2016	2016	2016	2	0	2	Export	320	Guatemala	GTM	699	India	IND								53	DYES,COLOURING MATERIALS	1	No Quantity							3575			0
S3	2016	2016	2016	2	0	2	Export	320	Guatemala	GTM	724	Spain	ESP								53	DYES,COLOURING MATERIALS	1	No Quantity							30			0
S3	2016	2016	2016	2	0	2	Export	320	Guatemala	GTM	780	Trinidad and Tobago	TTO								53	DYES,COLOURING MATERIALS	1	No Quantity							26752			0
S3	2016	2016	2016	2	0	2	Export	320	Guatemala	GTM	818	Egypt	EGY								53	DYES,COLOURING MATERIALS	1	No Quantity							1719			0
S3	2016	2016	2016	2	0	2	Export	320	Guatemala	GTM	826	United Kingdom	GBR								53	DYES,COLOURING MATERIALS	1	No Quantity							5			0
S3	2016	2016	2016	2	0	2	Export	320	Guatemala	GTM	842	USA	USA								53	DYES,COLOURING MATERIALS	1	No Quantity							1030685			0
S3	2016	2016	2016	2	0	2	Export	320	Guatemala	GTM	858	Uruguay	URY								53	DYES,COLOURING MATERIALS	1	No Quantity							20346			0
S3	2016	2016	2016	2	0	2	Export	304	Greenland	GRL	0	World	WLD								54	MEDICINAL,PHARM.PRODUCTS	1	No Quantity							3920			0
S3	2016	2016	2016	2	0	2	Export	304	Greenland	GRL	208	Denmark	DNK								54	MEDICINAL,PHARM.PRODUCTS	1	No Quantity							3920			0
S3	2016	2016	2016	2	0	2	Export	320	Guatemala	GTM	0	World	WLD								54	MEDICINAL,PHARM.PRODUCTS	1	No Quantity							316597634			0
S3	2016	2016	2016	2	0	2	Export	320	Guatemala	GTM	32	Argentina	ARG								54	MEDICINAL,PHARM.PRODUCTS	1	No Quantity							10			0
S3	2016	2016	2016	2	0	2	Export	320	Guatemala	GTM	44	Bahamas	BHS								54	MEDICINAL,PHARM.PRODUCTS	1	No Quantity							2582			0
S3	2016	2016	2016	2	0	2	Export	320	Guatemala	GTM	52	Barbados	BRB								54	MEDICINAL,PHARM.PRODUCTS	1	No Quantity							66726			0
S3	2016	2016	2016	2	0	2	Export	320	Guatemala	GTM	56	Belgium	BEL								54	MEDICINAL,PHARM.PRODUCTS	1	No Quantity							246			0
S3	2016	2016	2016	2	0	2	Export	320	Guatemala	GTM	68	Bolivia (Plurinational State of)	BOL								54	MEDICINAL,PHARM.PRODUCTS	1	No Quantity							3575			0
S3	2016	2016	2016	2	0	2	Export	320	Guatemala	GTM	84	Belize	BLZ								54	MEDICINAL,PHARM.PRODUCTS	1	No Quantity							1010900			0
S3	2016	2016	2016	2	0	2	Export	320	Guatemala	GTM	124	Canada	CAN								54	MEDICINAL,PHARM.PRODUCTS	1	No Quantity							280405			0
S3	2016	2016	2016	2	0	2	Export	320	Guatemala	GTM	152	Chile	CHL								54	MEDICINAL,PHARM.PRODUCTS	1	No Quantity							1440			0
S3	2016	2016	2016	2	0	2	Export	320	Guatemala	GTM	170	Colombia	COL								54	MEDICINAL,PHARM.PRODUCTS	1	No Quantity							1811290			0
S3	2016	2016	2016	2	0	2	Export	320	Guatemala	GTM	180	Dem. Rep. of the Congo	COD								54	MEDICINAL,PHARM.PRODUCTS	1	No Quantity							36297			0
S3	2016	2016	2016	2	0	2	Export	320	Guatemala	GTM	188	Costa Rica	CRI								54	MEDICINAL,PHARM.PRODUCTS	1	No Quantity							47460386			0
S3	2016	2016	2016	2	0	2	Export	320	Guatemala	GTM	192	Cuba	CUB								54	MEDICINAL,PHARM.PRODUCTS	1	No Quantity							73715			0
S3	2016	2016	2016	2	0	2	Export	320	Guatemala	GTM	214	Dominican Rep.	DOM								54	MEDICINAL,PHARM.PRODUCTS	1	No Quantity							13047860			0
S3	2016	2016	2016	2	0	2	Export	320	Guatemala	GTM	218	Ecuador	ECU								54	MEDICINAL,PHARM.PRODUCTS	1	No Quantity							3025871			0
S3	2016	2016	2016	2	0	2	Export	320	Guatemala	GTM	222	El Salvador	SLV								54	MEDICINAL,PHARM.PRODUCTS	1	No Quantity							45133038			0
S3	2016	2016	2016	2	0	2	Export	320	Guatemala	GTM	251	France	FRA								54	MEDICINAL,PHARM.PRODUCTS	1	No Quantity							118595			0
S3	2016	2016	2016	2	0	2	Export	320	Guatemala	GTM	276	Germany	DEU								54	MEDICINAL,PHARM.PRODUCTS	1	No Quantity							247117			0
S3	2016	2016	2016	2	0	2	Export	320	Guatemala	GTM	332	Haiti	HTI								54	MEDICINAL,PHARM.PRODUCTS	1	No Quantity							53826			0
S3	2016	2016	2016	2	0	2	Export	320	Guatemala	GTM	340	Honduras	HND								54	MEDICINAL,PHARM.PRODUCTS	1	No Quantity							58218767			0
S3	2016	2016	2016	2	0	2	Export	320	Guatemala	GTM	381	Italy	ITA								54	MEDICINAL,PHARM.PRODUCTS	1	No Quantity							3184			0
S3	2016	2016	2016	2	0	2	Export	320	Guatemala	GTM	388	Jamaica	JAM								54	MEDICINAL,PHARM.PRODUCTS	1	No Quantity							389111			0
S3	2016	2016	2016	2	0	2	Export	320	Guatemala	GTM	392	Japan	JPN								54	MEDICINAL,PHARM.PRODUCTS	1	No Quantity							3			0
S3	2016	2016	2016	2	0	2	Export	320	Guatemala	GTM	410	Rep. of Korea	KOR								54	MEDICINAL,PHARM.PRODUCTS	1	No Quantity							11			0
S3	2016	2016	2016	2	0	2	Export	320	Guatemala	GTM	484	Mexico	MEX								54	MEDICINAL,PHARM.PRODUCTS	1	No Quantity							2870103			0
S3	2016	2016	2016	2	0	2	Export	320	Guatemala	GTM	528	Netherlands	NLD								54	MEDICINAL,PHARM.PRODUCTS	1	No Quantity							519960			0
S3	2016	2016	2016	2	0	2	Export	320	Guatemala	GTM	531	Curaçao	CUW								54	MEDICINAL,PHARM.PRODUCTS	1	No Quantity							23164			0
S3	2016	2016	2016	2	0	2	Export	320	Guatemala	GTM	533	Aruba	ABW								54	MEDICINAL,PHARM.PRODUCTS	1	No Quantity							6680			0
S3	2016	2016	2016	2	0	2	Export	320	Guatemala	GTM	558	Nicaragua	NIC								54	MEDICINAL,PHARM.PRODUCTS	1	No Quantity							56800589			0
S3	2016	2016	2016	2	0	2	Export	320	Guatemala	GTM	591	Panama	PAN								54	MEDICINAL,PHARM.PRODUCTS	1	No Quantity							64026489			0
S3	2016	2016	2016	2	0	2	Export	320	Guatemala	GTM	600	Paraguay	PRY								54	MEDICINAL,PHARM.PRODUCTS	1	No Quantity							8845			0
S3	2016	2016	2016	2	0	2	Export	320	Guatemala	GTM	604	Peru	PER								54	MEDICINAL,PHARM.PRODUCTS	1	No Quantity							612123			0
S3	2016	2016	2016	2	0	2	Export	320	Guatemala	GTM	704	Viet Nam	VNM								54	MEDICINAL,PHARM.PRODUCTS	1	No Quantity							231880			0
S3	2016	2016	2016	2	0	2	Export	320	Guatemala	GTM	724	Spain	ESP								54	MEDICINAL,PHARM.PRODUCTS	1	No Quantity							14			0
S3	2016	2016	2016	2	0	2	Export	320	Guatemala	GTM	780	Trinidad and Tobago	TTO								54	MEDICINAL,PHARM.PRODUCTS	1	No Quantity							294101			0
S3	2016	2016	2016	2	0	2	Export	320	Guatemala	GTM	792	Turkey	TUR								54	MEDICINAL,PHARM.PRODUCTS	1	No Quantity							306405			0
S3	2016	2016	2016	2	0	2	Export	320	Guatemala	GTM	842	USA	USA								54	MEDICINAL,PHARM.PRODUCTS	1	No Quantity							1413165			0
S3	2016	2016	2016	2	0	2	Export	320	Guatemala	GTM	858	Uruguay	URY								54	MEDICINAL,PHARM.PRODUCTS	1	No Quantity							56081			0
S3	2016	2016	2016	2	0	2	Export	320	Guatemala	GTM	862	Venezuela	VEN								54	MEDICINAL,PHARM.PRODUCTS	1	No Quantity							18442816			0
S3	2016	2016	2016	2	0	2	Export	320	Guatemala	GTM	899	Areas, nes									54	MEDICINAL,PHARM.PRODUCTS	1	No Quantity							264			0
S3	2016	2016	2016	2	0	2	Export	304	Greenland	GRL	0	World	WLD								55	ESSENTL.OILS,PERFUME,ETC	1	No Quantity							3497			0
S3	2016	2016	2016	2	0	2	Export	304	Greenland	GRL	208	Denmark	DNK								55	ESSENTL.OILS,PERFUME,ETC	1	No Quantity							3497			0
S3	2016	2016	2016	2	0	2	Export	320	Guatemala	GTM	0	World	WLD								55	ESSENTL.OILS,PERFUME,ETC	1	No Quantity							346197171			0
S3	2016	2016	2016	2	0	2	Export	320	Guatemala	GTM	28	Antigua and Barbuda	ATG								55	ESSENTL.OILS,PERFUME,ETC	1	No Quantity							26608			0
S3	2016	2016	2016	2	0	2	Export	320	Guatemala	GTM	32	Argentina	ARG								55	ESSENTL.OILS,PERFUME,ETC	1	No Quantity							7258			0
S3	2016	2016	2016	2	0	2	Export	320	Guatemala	GTM	40	Austria	AUT								55	ESSENTL.OILS,PERFUME,ETC	1	No Quantity							1140			0
S3	2016	2016	2016	2	0	2	Export	320	Guatemala	GTM	52	Barbados	BRB								55	ESSENTL.OILS,PERFUME,ETC	1	No Quantity							115225			0
S3	2016	2016	2016	2	0	2	Export	320	Guatemala	GTM	60	Bermuda	BMU								55	ESSENTL.OILS,PERFUME,ETC	1	No Quantity							166			0
S3	2016	2016	2016	2	0	2	Export	320	Guatemala	GTM	76	Brazil	BRA								55	ESSENTL.OILS,PERFUME,ETC	1	No Quantity							88196			0
S3	2016	2016	2016	2	0	2	Export	320	Guatemala	GTM	84	Belize	BLZ								55	ESSENTL.OILS,PERFUME,ETC	1	No Quantity							1362958			0
S3	2016	2016	2016	2	0	2	Export	320	Guatemala	GTM	124	Canada	CAN								55	ESSENTL.OILS,PERFUME,ETC	1	No Quantity							189247			0
S3	2016	2016	2016	2	0	2	Export	320	Guatemala	GTM	144	Sri Lanka	LKA								55	ESSENTL.OILS,PERFUME,ETC	1	No Quantity							85350			0
S3	2016	2016	2016	2	0	2	Export	320	Guatemala	GTM	152	Chile	CHL								55	ESSENTL.OILS,PERFUME,ETC	1	No Quantity							40			0
S3	2016	2016	2016	2	0	2	Export	320	Guatemala	GTM	156	China	CHN								55	ESSENTL.OILS,PERFUME,ETC	1	No Quantity							9000			0
S3	2016	2016	2016	2	0	2	Export	320	Guatemala	GTM	170	Colombia	COL								55	ESSENTL.OILS,PERFUME,ETC	1	No Quantity							19388590			0
S3	2016	2016	2016	2	0	2	Export	320	Guatemala	GTM	188	Costa Rica	CRI								55	ESSENTL.OILS,PERFUME,ETC	1	No Quantity							38374452			0
S3	2016	2016	2016	2	0	2	Export	320	Guatemala	GTM	192	Cuba	CUB								55	ESSENTL.OILS,PERFUME,ETC	1	No Quantity							609155			0
S3	2016	2016	2016	2	0	2	Export	320	Guatemala	GTM	214	Dominican Rep.	DOM								55	ESSENTL.OILS,PERFUME,ETC	1	No Quantity							30342815			0
S3	2016	2016	2016	2	0	2	Export	320	Guatemala	GTM	218	Ecuador	ECU								55	ESSENTL.OILS,PERFUME,ETC	1	No Quantity							100207			0
S3	2016	2016	2016	2	0	2	Export	320	Guatemala	GTM	222	El Salvador	SLV								55	ESSENTL.OILS,PERFUME,ETC	1	No Quantity							72185042			0
S3	2016	2016	2016	2	0	2	Export	320	Guatemala	GTM	251	France	FRA								55	ESSENTL.OILS,PERFUME,ETC	1	No Quantity							1633441			0
S3	2016	2016	2016	2	0	2	Export	320	Guatemala	GTM	276	Germany	DEU								55	ESSENTL.OILS,PERFUME,ETC	1	No Quantity							675491			0
S3	2016	2016	2016	2	0	2	Export	320	Guatemala	GTM	328	Guyana	GUY								55	ESSENTL.OILS,PERFUME,ETC	1	No Quantity							327029			0
S3	2016	2016	2016	2	0	2	Export	320	Guatemala	GTM	332	Haiti	HTI								55	ESSENTL.OILS,PERFUME,ETC	1	No Quantity							47689			0
S3	2016	2016	2016	2	0	2	Export	320	Guatemala	GTM	340	Honduras	HND								55	ESSENTL.OILS,PERFUME,ETC	1	No Quantity							56808390			0
S3	2016	2016	2016	2	0	2	Export	320	Guatemala	GTM	360	Indonesia	IDN								55	ESSENTL.OILS,PERFUME,ETC	1	No Quantity							3725			0
S3	2016	2016	2016	2	0	2	Export	320	Guatemala	GTM	381	Italy	ITA								55	ESSENTL.OILS,PERFUME,ETC	1	No Quantity							63322			0
S3	2016	2016	2016	2	0	2	Export	320	Guatemala	GTM	388	Jamaica	JAM								55	ESSENTL.OILS,PERFUME,ETC	1	No Quantity							337432			0
S3	2016	2016	2016	2	0	2	Export	320	Guatemala	GTM	392	Japan	JPN								55	ESSENTL.OILS,PERFUME,ETC	1	No Quantity							3340			0
S3	2016	2016	2016	2	0	2	Export	320	Guatemala	GTM	410	Rep. of Korea	KOR								55	ESSENTL.OILS,PERFUME,ETC	1	No Quantity							14			0
S3	2016	2016	2016	2	0	2	Export	320	Guatemala	GTM	484	Mexico	MEX								55	ESSENTL.OILS,PERFUME,ETC	1	No Quantity							16087152			0
S3	2016	2016	2016	2	0	2	Export	320	Guatemala	GTM	490	Other Asia, nes									55	ESSENTL.OILS,PERFUME,ETC	1	No Quantity							7860			0
S3	2016	2016	2016	2	0	2	Export	320	Guatemala	GTM	504	Morocco	MAR								55	ESSENTL.OILS,PERFUME,ETC	1	No Quantity							52996			0
S3	2016	2016	2016	2	0	2	Export	320	Guatemala	GTM	528	Netherlands	NLD								55	ESSENTL.OILS,PERFUME,ETC	1	No Quantity							159965			0
S3	2016	2016	2016	2	0	2	Export	320	Guatemala	GTM	531	Curaçao	CUW								55	ESSENTL.OILS,PERFUME,ETC	1	No Quantity							26471			0
S3	2016	2016	2016	2	0	2	Export	320	Guatemala	GTM	533	Aruba	ABW								55	ESSENTL.OILS,PERFUME,ETC	1	No Quantity							102984			0
S3	2016	2016	2016	2	0	2	Export	320	Guatemala	GTM	558	Nicaragua	NIC								55	ESSENTL.OILS,PERFUME,ETC	1	No Quantity							60378150			0
S3	2016	2016	2016	2	0	2	Export	320	Guatemala	GTM	591	Panama	PAN								55	ESSENTL.OILS,PERFUME,ETC	1	No Quantity							29863491			0
S3	2016	2016	2016	2	0	2	Export	320	Guatemala	GTM	604	Peru	PER								55	ESSENTL.OILS,PERFUME,ETC	1	No Quantity							588204			0
S3	2016	2016	2016	2	0	2	Export	320	Guatemala	GTM	642	Romania	ROU								55	ESSENTL.OILS,PERFUME,ETC	1	No Quantity							2100611			0
S3	2016	2016	2016	2	0	2	Export	320	Guatemala	GTM	643	Russian Federation	RUS								55	ESSENTL.OILS,PERFUME,ETC	1	No Quantity							10			0
S3	2016	2016	2016	2	0	2	Export	320	Guatemala	GTM	699	India	IND								55	ESSENTL.OILS,PERFUME,ETC	1	No Quantity							479626			0
S3	2016	2016	2016	2	0	2	Export	320	Guatemala	GTM	702	Singapore	SGP								55	ESSENTL.OILS,PERFUME,ETC	1	No Quantity							44655			0
S3	2016	2016	2016	2	0	2	Export	320	Guatemala	GTM	710	South Africa	ZAF								55	ESSENTL.OILS,PERFUME,ETC	1	No Quantity							9			0
S3	2016	2016	2016	2	0	2	Export	320	Guatemala	GTM	724	Spain	ESP								55	ESSENTL.OILS,PERFUME,ETC	1	No Quantity							305191			0
S3	2016	2016	2016	2	0	2	Export	320	Guatemala	GTM	740	Suriname	SUR								55	ESSENTL.OILS,PERFUME,ETC	1	No Quantity							27247			0
S3	2016	2016	2016	2	0	2	Export	320	Guatemala	GTM	752	Sweden	SWE								55	ESSENTL.OILS,PERFUME,ETC	1	No Quantity							64140			0
S3	2016	2016	2016	2	0	2	Export	320	Guatemala	GTM	757	Switzerland	CHE								55	ESSENTL.OILS,PERFUME,ETC	1	No Quantity							248719			0
S3	2016	2016	2016	2	0	2	Export	320	Guatemala	GTM	780	Trinidad and Tobago	TTO								55	ESSENTL.OILS,PERFUME,ETC	1	No Quantity							758519			0
S3	2016	2016	2016	2	0	2	Export	320	Guatemala	GTM	792	Turkey	TUR								55	ESSENTL.OILS,PERFUME,ETC	1	No Quantity							30712			0
S3	2016	2016	2016	2	0	2	Export	320	Guatemala	GTM	826	United Kingdom	GBR								55	ESSENTL.OILS,PERFUME,ETC	1	No Quantity							378388			0
S3	2016	2016	2016	2	0	2	Export	320	Guatemala	GTM	842	USA	USA								55	ESSENTL.OILS,PERFUME,ETC	1	No Quantity							11706749			0
S3	2016	2016	2016	2	0	2	Export	320	Guatemala	GTM	0	World	WLD								56	FERTILIZER,EXCEPT GRP272	1	No Quantity							33008765			0
S3	2016	2016	2016	2	0	2	Export	320	Guatemala	GTM	68	Bolivia (Plurinational State of)	BOL								56	FERTILIZER,EXCEPT GRP272	1	No Quantity							497181			0
S3	2016	2016	2016	2	0	2	Export	320	Guatemala	GTM	84	Belize	BLZ								56	FERTILIZER,EXCEPT GRP272	1	No Quantity							6803581			0
S3	2016	2016	2016	2	0	2	Export	320	Guatemala	GTM	152	Chile	CHL								56	FERTILIZER,EXCEPT GRP272	1	No Quantity							21810			0
S3	2016	2016	2016	2	0	2	Export	320	Guatemala	GTM	170	Colombia	COL								56	FERTILIZER,EXCEPT GRP272	1	No Quantity							135258			0
S3	2016	2016	2016	2	0	2	Export	320	Guatemala	GTM	188	Costa Rica	CRI								56	FERTILIZER,EXCEPT GRP272	1	No Quantity							3474935			0
S3	2016	2016	2016	2	0	2	Export	320	Guatemala	GTM	192	Cuba	CUB								56	FERTILIZER,EXCEPT GRP272	1	No Quantity							1064526			0
S3	2016	2016	2016	2	0	2	Export	320	Guatemala	GTM	214	Dominican Rep.	DOM								56	FERTILIZER,EXCEPT GRP272	1	No Quantity							618385			0
S3	2016	2016	2016	2	0	2	Export	320	Guatemala	GTM	218	Ecuador	ECU								56	FERTILIZER,EXCEPT GRP272	1	No Quantity							375691			0
S3	2016	2016	2016	2	0	2	Export	320	Guatemala	GTM	222	El Salvador	SLV								56	FERTILIZER,EXCEPT GRP272	1	No Quantity							8112334			0
S3	2016	2016	2016	2	0	2	Export	320	Guatemala	GTM	231	Ethiopia	ETH								56	FERTILIZER,EXCEPT GRP272	1	No Quantity							227			0
S3	2016	2016	2016	2	0	2	Export	320	Guatemala	GTM	328	Guyana	GUY								56	FERTILIZER,EXCEPT GRP272	1	No Quantity							19814			0
S3	2016	2016	2016	2	0	2	Export	320	Guatemala	GTM	340	Honduras	HND								56	FERTILIZER,EXCEPT GRP272	1	No Quantity							4717193			0
S3	2016	2016	2016	2	0	2	Export	320	Guatemala	GTM	388	Jamaica	JAM								56	FERTILIZER,EXCEPT GRP272	1	No Quantity							34020			0
S3	2016	2016	2016	2	0	2	Export	320	Guatemala	GTM	484	Mexico	MEX								56	FERTILIZER,EXCEPT GRP272	1	No Quantity							1833696			0
S3	2016	2016	2016	2	0	2	Export	320	Guatemala	GTM	558	Nicaragua	NIC								56	FERTILIZER,EXCEPT GRP272	1	No Quantity							4110831			0
S3	2016	2016	2016	2	0	2	Export	320	Guatemala	GTM	591	Panama	PAN								56	FERTILIZER,EXCEPT GRP272	1	No Quantity							929818			0
S3	2016	2016	2016	2	0	2	Export	320	Guatemala	GTM	600	Paraguay	PRY								56	FERTILIZER,EXCEPT GRP272	1	No Quantity							207704			0
S3	2016	2016	2016	2	0	2	Export	320	Guatemala	GTM	604	Peru	PER								56	FERTILIZER,EXCEPT GRP272	1	No Quantity							21771			0
S3	2016	2016	2016	2	0	2	Export	320	Guatemala	GTM	608	Philippines	PHL								56	FERTILIZER,EXCEPT GRP272	1	No Quantity							9170			0
S3	2016	2016	2016	2	0	2	Export	320	Guatemala	GTM	780	Trinidad and Tobago	TTO								56	FERTILIZER,EXCEPT GRP272	1	No Quantity							13500			0
S3	2016	2016	2016	2	0	2	Export	320	Guatemala	GTM	842	USA	USA								56	FERTILIZER,EXCEPT GRP272	1	No Quantity							7320			0
S3	2016	2016	2016	2	0	2	Export	304	Greenland	GRL	0	World	WLD								57	PLASTICS IN PRIMARY FORM	1	No Quantity							10106			0
S3	2016	2016	2016	2	0	2	Export	304	Greenland	GRL	208	Denmark	DNK								57	PLASTICS IN PRIMARY FORM	1	No Quantity							10106			0
S3	2016	2016	2016	2	0	2	Export	320	Guatemala	GTM	0	World	WLD								57	PLASTICS IN PRIMARY FORM	1	No Quantity							28383562			0
S3	2016	2016	2016	2	0	2	Export	320	Guatemala	GTM	76	Brazil	BRA								57	PLASTICS IN PRIMARY FORM	1	No Quantity							228			0
S3	2016	2016	2016	2	0	2	Export	320	Guatemala	GTM	84	Belize	BLZ								57	PLASTICS IN PRIMARY FORM	1	No Quantity							120024			0
S3	2016	2016	2016	2	0	2	Export	320	Guatemala	GTM	124	Canada	CAN								57	PLASTICS IN PRIMARY FORM	1	No Quantity							956			0
S3	2016	2016	2016	2	0	2	Export	320	Guatemala	GTM	152	Chile	CHL								57	PLASTICS IN PRIMARY FORM	1	No Quantity							243943			0
S3	2016	2016	2016	2	0	2	Export	320	Guatemala	GTM	156	China	CHN								57	PLASTICS IN PRIMARY FORM	1	No Quantity							1819592			0
S3	2016	2016	2016	2	0	2	Export	320	Guatemala	GTM	170	Colombia	COL								57	PLASTICS IN PRIMARY FORM	1	No Quantity							289980			0
S3	2016	2016	2016	2	0	2	Export	320	Guatemala	GTM	188	Costa Rica	CRI								57	PLASTICS IN PRIMARY FORM	1	No Quantity							4465414			0
S3	2016	2016	2016	2	0	2	Export	320	Guatemala	GTM	192	Cuba	CUB								57	PLASTICS IN PRIMARY FORM	1	No Quantity							159156			0
S3	2016	2016	2016	2	0	2	Export	320	Guatemala	GTM	214	Dominican Rep.	DOM								57	PLASTICS IN PRIMARY FORM	1	No Quantity							1000690			0
S3	2016	2016	2016	2	0	2	Export	320	Guatemala	GTM	218	Ecuador	ECU								57	PLASTICS IN PRIMARY FORM	1	No Quantity							61228			0
S3	2016	2016	2016	2	0	2	Export	320	Guatemala	GTM	222	El Salvador	SLV								57	PLASTICS IN PRIMARY FORM	1	No Quantity							8663083			0
S3	2016	2016	2016	2	0	2	Export	320	Guatemala	GTM	276	Germany	DEU								57	PLASTICS IN PRIMARY FORM	1	No Quantity							157235			0
S3	2016	2016	2016	2	0	2	Export	320	Guatemala	GTM	340	Honduras	HND								57	PLASTICS IN PRIMARY FORM	1	No Quantity							4470370			0
S3	2016	2016	2016	2	0	2	Export	320	Guatemala	GTM	344	China, Hong Kong SAR	HKG								57	PLASTICS IN PRIMARY FORM	1	No Quantity							255962			0
S3	2016	2016	2016	2	0	2	Export	320	Guatemala	GTM	360	Indonesia	IDN								57	PLASTICS IN PRIMARY FORM	1	No Quantity							134197			0
S3	2016	2016	2016	2	0	2	Export	320	Guatemala	GTM	381	Italy	ITA								57	PLASTICS IN PRIMARY FORM	1	No Quantity							272595			0
S3	2016	2016	2016	2	0	2	Export	320	Guatemala	GTM	410	Rep. of Korea	KOR								57	PLASTICS IN PRIMARY FORM	1	No Quantity							2099			0
S3	2016	2016	2016	2	0	2	Export	320	Guatemala	GTM	458	Malaysia	MYS								57	PLASTICS IN PRIMARY FORM	1	No Quantity							93113			0
S3	2016	2016	2016	2	0	2	Export	320	Guatemala	GTM	484	Mexico	MEX								57	PLASTICS IN PRIMARY FORM	1	No Quantity							2060950			0
S3	2016	2016	2016	2	0	2	Export	320	Guatemala	GTM	490	Other Asia, nes									57	PLASTICS IN PRIMARY FORM	1	No Quantity							11639			0
S3	2016	2016	2016	2	0	2	Export	320	Guatemala	GTM	558	Nicaragua	NIC								57	PLASTICS IN PRIMARY FORM	1	No Quantity							1931556			0
S3	2016	2016	2016	2	0	2	Export	320	Guatemala	GTM	591	Panama	PAN								57	PLASTICS IN PRIMARY FORM	1	No Quantity							309081			0
S3	2016	2016	2016	2	0	2	Export	320	Guatemala	GTM	604	Peru	PER								57	PLASTICS IN PRIMARY FORM	1	No Quantity							52419			0
S3	2016	2016	2016	2	0	2	Export	320	Guatemala	GTM	682	Saudi Arabia	SAU								57	PLASTICS IN PRIMARY FORM	1	No Quantity							4401			0
S3	2016	2016	2016	2	0	2	Export	320	Guatemala	GTM	699	India	IND								57	PLASTICS IN PRIMARY FORM	1	No Quantity							2000			0
S3	2016	2016	2016	2	0	2	Export	320	Guatemala	GTM	704	Viet Nam	VNM								57	PLASTICS IN PRIMARY FORM	1	No Quantity							206549			0
S3	2016	2016	2016	2	0	2	Export	320	Guatemala	GTM	780	Trinidad and Tobago	TTO								57	PLASTICS IN PRIMARY FORM	1	No Quantity							19025			0
S3	2016	2016	2016	2	0	2	Export	320	Guatemala	GTM	826	United Kingdom	GBR								57	PLASTICS IN PRIMARY FORM	1	No Quantity							222530			0
S3	2016	2016	2016	2	0	2	Export	320	Guatemala	GTM	842	USA	USA								57	PLASTICS IN PRIMARY FORM	1	No Quantity							1326747			0
S3	2016	2016	2016	2	0	2	Export	320	Guatemala	GTM	858	Uruguay	URY								57	PLASTICS IN PRIMARY FORM	1	No Quantity							26800			0
S3	2016	2016	2016	2	0	2	Export	320	Guatemala	GTM	0	World	WLD								58	PLASTIC,NON-PRIMARY FORM	1	No Quantity							111697123			0
S3	2016	2016	2016	2	0	2	Export	320	Guatemala	GTM	32	Argentina	ARG								58	PLASTIC,NON-PRIMARY FORM	1	No Quantity							1210			0
S3	2016	2016	2016	2	0	2	Export	320	Guatemala	GTM	84	Belize	BLZ								58	PLASTIC,NON-PRIMARY FORM	1	No Quantity							3211896			0
S3	2016	2016	2016	2	0	2	Export	320	Guatemala	GTM	124	Canada	CAN								58	PLASTIC,NON-PRIMARY FORM	1	No Quantity							79330			0
S3	2016	2016	2016	2	0	2	Export	320	Guatemala	GTM	152	Chile	CHL								58	PLASTIC,NON-PRIMARY FORM	1	No Quantity							117			0
S3	2016	2016	2016	2	0	2	Export	320	Guatemala	GTM	156	China	CHN								58	PLASTIC,NON-PRIMARY FORM	1	No Quantity							103401			0
S3	2016	2016	2016	2	0	2	Export	320	Guatemala	GTM	170	Colombia	COL								58	PLASTIC,NON-PRIMARY FORM	1	No Quantity							56620			0
S3	2016	2016	2016	2	0	2	Export	320	Guatemala	GTM	188	Costa Rica	CRI								58	PLASTIC,NON-PRIMARY FORM	1	No Quantity							19110529			0
S3	2016	2016	2016	2	0	2	Export	320	Guatemala	GTM	192	Cuba	CUB								58	PLASTIC,NON-PRIMARY FORM	1	No Quantity							2500			0
S3	2016	2016	2016	2	0	2	Export	320	Guatemala	GTM	214	Dominican Rep.	DOM								58	PLASTIC,NON-PRIMARY FORM	1	No Quantity							992144			0
S3	2016	2016	2016	2	0	2	Export	320	Guatemala	GTM	218	Ecuador	ECU								58	PLASTIC,NON-PRIMARY FORM	1	No Quantity							1479			0
S3	2016	2016	2016	2	0	2	Export	320	Guatemala	GTM	222	El Salvador	SLV								58	PLASTIC,NON-PRIMARY FORM	1	No Quantity							27124908			0
S3	2016	2016	2016	2	0	2	Export	320	Guatemala	GTM	251	France	FRA								58	PLASTIC,NON-PRIMARY FORM	1	No Quantity							8775			0
S3	2016	2016	2016	2	0	2	Export	320	Guatemala	GTM	262	Djibouti	DJI								58	PLASTIC,NON-PRIMARY FORM	1	No Quantity							128			0
S3	2016	2016	2016	2	0	2	Export	320	Guatemala	GTM	276	Germany	DEU								58	PLASTIC,NON-PRIMARY FORM	1	No Quantity							3955			0
S3	2016	2016	2016	2	0	2	Export	320	Guatemala	GTM	332	Haiti	HTI								58	PLASTIC,NON-PRIMARY FORM	1	No Quantity							117027			0
S3	2016	2016	2016	2	0	2	Export	320	Guatemala	GTM	340	Honduras	HND								58	PLASTIC,NON-PRIMARY FORM	1	No Quantity							30140295			0
S3	2016	2016	2016	2	0	2	Export	320	Guatemala	GTM	344	China, Hong Kong SAR	HKG								58	PLASTIC,NON-PRIMARY FORM	1	No Quantity							10500			0
S3	2016	2016	2016	2	0	2	Export	320	Guatemala	GTM	381	Italy	ITA								58	PLASTIC,NON-PRIMARY FORM	1	No Quantity							2129			0
S3	2016	2016	2016	2	0	2	Export	320	Guatemala	GTM	388	Jamaica	JAM								58	PLASTIC,NON-PRIMARY FORM	1	No Quantity							803280			0
S3	2016	2016	2016	2	0	2	Export	320	Guatemala	GTM	410	Rep. of Korea	KOR								58	PLASTIC,NON-PRIMARY FORM	1	No Quantity							22490			0
S3	2016	2016	2016	2	0	2	Export	320	Guatemala	GTM	458	Malaysia	MYS								58	PLASTIC,NON-PRIMARY FORM	1	No Quantity							40578			0
S3	2016	2016	2016	2	0	2	Export	320	Guatemala	GTM	484	Mexico	MEX								58	PLASTIC,NON-PRIMARY FORM	1	No Quantity							5198663			0
S3	2016	2016	2016	2	0	2	Export	320	Guatemala	GTM	490	Other Asia, nes									58	PLASTIC,NON-PRIMARY FORM	1	No Quantity							8675			0
S3	2016	2016	2016	2	0	2	Export	320	Guatemala	GTM	554	New Zealand	NZL								58	PLASTIC,NON-PRIMARY FORM	1	No Quantity							286962			0
S3	2016	2016	2016	2	0	2	Export	320	Guatemala	GTM	558	Nicaragua	NIC								58	PLASTIC,NON-PRIMARY FORM	1	No Quantity							12342801			0
S3	2016	2016	2016	2	0	2	Export	320	Guatemala	GTM	591	Panama	PAN								58	PLASTIC,NON-PRIMARY FORM	1	No Quantity							3555050			0
S3	2016	2016	2016	2	0	2	Export	320	Guatemala	GTM	604	Peru	PER								58	PLASTIC,NON-PRIMARY FORM	1	No Quantity							204316			0
S3	2016	2016	2016	2	0	2	Export	320	Guatemala	GTM	699	India	IND								58	PLASTIC,NON-PRIMARY FORM	1	No Quantity							41232			0
S3	2016	2016	2016	2	0	2	Export	320	Guatemala	GTM	724	Spain	ESP								58	PLASTIC,NON-PRIMARY FORM	1	No Quantity							239			0
S3	2016	2016	2016	2	0	2	Export	320	Guatemala	GTM	780	Trinidad and Tobago	TTO								58	PLASTIC,NON-PRIMARY FORM	1	No Quantity							1885645			0
S3	2016	2016	2016	2	0	2	Export	320	Guatemala	GTM	826	United Kingdom	GBR								58	PLASTIC,NON-PRIMARY FORM	1	No Quantity							2243			0
S3	2016	2016	2016	2	0	2	Export	320	Guatemala	GTM	842	USA	USA								58	PLASTIC,NON-PRIMARY FORM	1	No Quantity							5632818			0
S3	2016	2016	2016	2	0	2	Export	320	Guatemala	GTM	862	Venezuela	VEN								58	PLASTIC,NON-PRIMARY FORM	1	No Quantity							705188			0
S3	2016	2016	2016	2	0	2	Export	304	Greenland	GRL	0	World	WLD								59	CHEMICAL MATERIALS NES	1	No Quantity							744			0
S3	2016	2016	2016	2	0	2	Export	304	Greenland	GRL	208	Denmark	DNK								59	CHEMICAL MATERIALS NES	1	No Quantity							744			0
S3	2016	2016	2016	2	0	2	Export	320	Guatemala	GTM	0	World	WLD								59	CHEMICAL MATERIALS NES	1	No Quantity							217382323			0
S3	2016	2016	2016	2	0	2	Export	320	Guatemala	GTM	32	Argentina	ARG								59	CHEMICAL MATERIALS NES	1	No Quantity							6930			0
S3	2016	2016	2016	2	0	2	Export	320	Guatemala	GTM	36	Australia	AUS								59	CHEMICAL MATERIALS NES	1	No Quantity							342436			0
S3	2016	2016	2016	2	0	2	Export	320	Guatemala	GTM	68	Bolivia (Plurinational State of)	BOL								59	CHEMICAL MATERIALS NES	1	No Quantity							529			0
S3	2016	2016	2016	2	0	2	Export	320	Guatemala	GTM	76	Brazil	BRA								59	CHEMICAL MATERIALS NES	1	No Quantity							10991724			0
S3	2016	2016	2016	2	0	2	Export	320	Guatemala	GTM	84	Belize	BLZ								59	CHEMICAL MATERIALS NES	1	No Quantity							4211279			0
S3	2016	2016	2016	2	0	2	Export	320	Guatemala	GTM	124	Canada	CAN								59	CHEMICAL MATERIALS NES	1	No Quantity							9935			0
S3	2016	2016	2016	2	0	2	Export	320	Guatemala	GTM	152	Chile	CHL								59	CHEMICAL MATERIALS NES	1	No Quantity							538649			0
S3	2016	2016	2016	2	0	2	Export	320	Guatemala	GTM	156	China	CHN								59	CHEMICAL MATERIALS NES	1	No Quantity							2800			0
S3	2016	2016	2016	2	0	2	Export	320	Guatemala	GTM	170	Colombia	COL								59	CHEMICAL MATERIALS NES	1	No Quantity							4696791			0
S3	2016	2016	2016	2	0	2	Export	320	Guatemala	GTM	180	Dem. Rep. of the Congo	COD								59	CHEMICAL MATERIALS NES	1	No Quantity							180			0
S3	2016	2016	2016	2	0	2	Export	320	Guatemala	GTM	188	Costa Rica	CRI								59	CHEMICAL MATERIALS NES	1	No Quantity							41878925			0
S3	2016	2016	2016	2	0	2	Export	320	Guatemala	GTM	192	Cuba	CUB								59	CHEMICAL MATERIALS NES	1	No Quantity							2772890			0
S3	2016	2016	2016	2	0	2	Export	320	Guatemala	GTM	214	Dominican Rep.	DOM								59	CHEMICAL MATERIALS NES	1	No Quantity							10479297			0
S3	2016	2016	2016	2	0	2	Export	320	Guatemala	GTM	218	Ecuador	ECU								59	CHEMICAL MATERIALS NES	1	No Quantity							7723636			0
S3	2016	2016	2016	2	0	2	Export	320	Guatemala	GTM	222	El Salvador	SLV								59	CHEMICAL MATERIALS NES	1	No Quantity							29898011			0
S3	2016	2016	2016	2	0	2	Export	320	Guatemala	GTM	231	Ethiopia	ETH								59	CHEMICAL MATERIALS NES	1	No Quantity							1625			0
S3	2016	2016	2016	2	0	2	Export	320	Guatemala	GTM	251	France	FRA								59	CHEMICAL MATERIALS NES	1	No Quantity							5			0
S3	2016	2016	2016	2	0	2	Export	320	Guatemala	GTM	262	Djibouti	DJI								59	CHEMICAL MATERIALS NES	1	No Quantity							56			0
S3	2016	2016	2016	2	0	2	Export	320	Guatemala	GTM	276	Germany	DEU								59	CHEMICAL MATERIALS NES	1	No Quantity							3459			0
S3	2016	2016	2016	2	0	2	Export	320	Guatemala	GTM	328	Guyana	GUY								59	CHEMICAL MATERIALS NES	1	No Quantity							79316			0
S3	2016	2016	2016	2	0	2	Export	320	Guatemala	GTM	332	Haiti	HTI								59	CHEMICAL MATERIALS NES	1	No Quantity							4364			0
S3	2016	2016	2016	2	0	2	Export	320	Guatemala	GTM	340	Honduras	HND								59	CHEMICAL MATERIALS NES	1	No Quantity							36174461			0
S3	2016	2016	2016	2	0	2	Export	320	Guatemala	GTM	384	Côte d'Ivoire	CIV								59	CHEMICAL MATERIALS NES	1	No Quantity							278190			0
S3	2016	2016	2016	2	0	2	Export	320	Guatemala	GTM	388	Jamaica	JAM								59	CHEMICAL MATERIALS NES	1	No Quantity							259441			0
S3	2016	2016	2016	2	0	2	Export	320	Guatemala	GTM	392	Japan	JPN								59	CHEMICAL MATERIALS NES	1	No Quantity							13377			0
S3	2016	2016	2016	2	0	2	Export	320	Guatemala	GTM	410	Rep. of Korea	KOR								59	CHEMICAL MATERIALS NES	1	No Quantity							1			0
S3	2016	2016	2016	2	0	2	Export	320	Guatemala	GTM	458	Malaysia	MYS								59	CHEMICAL MATERIALS NES	1	No Quantity							225600			0
S3	2016	2016	2016	2	0	2	Export	320	Guatemala	GTM	484	Mexico	MEX								59	CHEMICAL MATERIALS NES	1	No Quantity							19211172			0
S3	2016	2016	2016	2	0	2	Export	320	Guatemala	GTM	558	Nicaragua	NIC								59	CHEMICAL MATERIALS NES	1	No Quantity							28826193			0
S3	2016	2016	2016	2	0	2	Export	320	Guatemala	GTM	591	Panama	PAN								59	CHEMICAL MATERIALS NES	1	No Quantity							12927167			0
S3	2016	2016	2016	2	0	2	Export	320	Guatemala	GTM	604	Peru	PER								59	CHEMICAL MATERIALS NES	1	No Quantity							1533124			0
S3	2016	2016	2016	2	0	2	Export	320	Guatemala	GTM	608	Philippines	PHL								59	CHEMICAL MATERIALS NES	1	No Quantity							1423662			0
S3	2016	2016	2016	2	0	2	Export	320	Guatemala	GTM	662	Saint Lucia	LCA								59	CHEMICAL MATERIALS NES	1	No Quantity							97755			0
S3	2016	2016	2016	2	0	2	Export	320	Guatemala	GTM	724	Spain	ESP								59	CHEMICAL MATERIALS NES	1	No Quantity							3837			0
S3	2016	2016	2016	2	0	2	Export	320	Guatemala	GTM	740	Suriname	SUR								59	CHEMICAL MATERIALS NES	1	No Quantity							378826			0
S3	2016	2016	2016	2	0	2	Export	320	Guatemala	GTM	757	Switzerland	CHE								59	CHEMICAL MATERIALS NES	1	No Quantity							876109			0
S3	2016	2016	2016	2	0	2	Export	320	Guatemala	GTM	764	Thailand	THA								59	CHEMICAL MATERIALS NES	1	No Quantity							170657			0
S3	2016	2016	2016	2	0	2	Export	320	Guatemala	GTM	780	Trinidad and Tobago	TTO								59	CHEMICAL MATERIALS NES	1	No Quantity							437308			0
S3	2016	2016	2016	2	0	2	Export	320	Guatemala	GTM	826	United Kingdom	GBR								59	CHEMICAL MATERIALS NES	1	No Quantity							330			0
S3	2016	2016	2016	2	0	2	Export	320	Guatemala	GTM	842	USA	USA								59	CHEMICAL MATERIALS NES	1	No Quantity							733762			0
S3	2016	2016	2016	2	0	2	Export	320	Guatemala	GTM	862	Venezuela	VEN								59	CHEMICAL MATERIALS NES	1	No Quantity							168514			0
S3	2016	2016	2016	2	0	2	Export	304	Greenland	GRL	0	World	WLD								61	LEATHER, LEATHER GOODS	1	No Quantity							415756			0
S3	2016	2016	2016	2	0	2	Export	304	Greenland	GRL	208	Denmark	DNK								61	LEATHER, LEATHER GOODS	1	No Quantity							415756			0
S3	2016	2016	2016	2	0	2	Export	320	Guatemala	GTM	0	World	WLD								61	LEATHER, LEATHER GOODS	1	No Quantity							3655208			0
S3	2016	2016	2016	2	0	2	Export	320	Guatemala	GTM	84	Belize	BLZ								61	LEATHER, LEATHER GOODS	1	No Quantity							93			0
S3	2016	2016	2016	2	0	2	Export	320	Guatemala	GTM	188	Costa Rica	CRI								61	LEATHER, LEATHER GOODS	1	No Quantity							379392			0
S3	2016	2016	2016	2	0	2	Export	320	Guatemala	GTM	214	Dominican Rep.	DOM								61	LEATHER, LEATHER GOODS	1	No Quantity							1390			0
S3	2016	2016	2016	2	0	2	Export	320	Guatemala	GTM	222	El Salvador	SLV								61	LEATHER, LEATHER GOODS	1	No Quantity							174412			0
S3	2016	2016	2016	2	0	2	Export	320	Guatemala	GTM	340	Honduras	HND								61	LEATHER, LEATHER GOODS	1	No Quantity							2363145			0
S3	2016	2016	2016	2	0	2	Export	320	Guatemala	GTM	388	Jamaica	JAM								61	LEATHER, LEATHER GOODS	1	No Quantity							1664			0
S3	2016	2016	2016	2	0	2	Export	320	Guatemala	GTM	392	Japan	JPN								61	LEATHER, LEATHER GOODS	1	No Quantity							20			0
S3	2016	2016	2016	2	0	2	Export	320	Guatemala	GTM	484	Mexico	MEX								61	LEATHER, LEATHER GOODS	1	No Quantity							98820			0
S3	2016	2016	2016	2	0	2	Export	320	Guatemala	GTM	528	Netherlands	NLD								61	LEATHER, LEATHER GOODS	1	No Quantity							528			0
S3	2016	2016	2016	2	0	2	Export	320	Guatemala	GTM	558	Nicaragua	NIC								61	LEATHER, LEATHER GOODS	1	No Quantity							596477			0
S3	2016	2016	2016	2	0	2	Export	320	Guatemala	GTM	591	Panama	PAN								61	LEATHER, LEATHER GOODS	1	No Quantity							38661			0
S3	2016	2016	2016	2	0	2	Export	320	Guatemala	GTM	724	Spain	ESP								61	LEATHER, LEATHER GOODS	1	No Quantity							154			0
S3	2016	2016	2016	2	0	2	Export	320	Guatemala	GTM	842	USA	USA								61	LEATHER, LEATHER GOODS	1	No Quantity							452			0
S3	2016	2016	2016	2	0	2	Export	304	Greenland	GRL	0	World	WLD								62	RUBBER MANUFACTURES, NES	1	No Quantity							1252			0
S3	2016	2016	2016	2	0	2	Export	304	Greenland	GRL	208	Denmark	DNK								62	RUBBER MANUFACTURES, NES	1	No Quantity							1252			0
S3	2016	2016	2016	2	0	2	Export	320	Guatemala	GTM	0	World	WLD								62	RUBBER MANUFACTURES, NES	1	No Quantity							9462141			0
S3	2016	2016	2016	2	0	2	Export	320	Guatemala	GTM	8	Albania	ALB								62	RUBBER MANUFACTURES, NES	1	No Quantity							45			0
S3	2016	2016	2016	2	0	2	Export	320	Guatemala	GTM	32	Argentina	ARG								62	RUBBER MANUFACTURES, NES	1	No Quantity							20			0
S3	2016	2016	2016	2	0	2	Export	320	Guatemala	GTM	56	Belgium	BEL								62	RUBBER MANUFACTURES, NES	1	No Quantity							1000			0
S3	2016	2016	2016	2	0	2	Export	320	Guatemala	GTM	76	Brazil	BRA								62	RUBBER MANUFACTURES, NES	1	No Quantity							7315			0
S3	2016	2016	2016	2	0	2	Export	320	Guatemala	GTM	84	Belize	BLZ								62	RUBBER MANUFACTURES, NES	1	No Quantity							101723			0
S3	2016	2016	2016	2	0	2	Export	320	Guatemala	GTM	92	Br. Virgin Isds	VGB								62	RUBBER MANUFACTURES, NES	1	No Quantity							1050			0
S3	2016	2016	2016	2	0	2	Export	320	Guatemala	GTM	156	China	CHN								62	RUBBER MANUFACTURES, NES	1	No Quantity							15166			0
S3	2016	2016	2016	2	0	2	Export	320	Guatemala	GTM	170	Colombia	COL								62	RUBBER MANUFACTURES, NES	1	No Quantity							5400			0
S3	2016	2016	2016	2	0	2	Export	320	Guatemala	GTM	180	Dem. Rep. of the Congo	COD								62	RUBBER MANUFACTURES, NES	1	No Quantity							11737			0
S3	2016	2016	2016	2	0	2	Export	320	Guatemala	GTM	188	Costa Rica	CRI								62	RUBBER MANUFACTURES, NES	1	No Quantity							918531			0
S3	2016	2016	2016	2	0	2	Export	320	Guatemala	GTM	192	Cuba	CUB								62	RUBBER MANUFACTURES, NES	1	No Quantity							1394			0
S3	2016	2016	2016	2	0	2	Export	320	Guatemala	GTM	208	Denmark	DNK								62	RUBBER MANUFACTURES, NES	1	No Quantity							30			0
S3	2016	2016	2016	2	0	2	Export	320	Guatemala	GTM	214	Dominican Rep.	DOM								62	RUBBER MANUFACTURES, NES	1	No Quantity							120747			0
S3	2016	2016	2016	2	0	2	Export	320	Guatemala	GTM	218	Ecuador	ECU								62	RUBBER MANUFACTURES, NES	1	No Quantity							12695			0
S3	2016	2016	2016	2	0	2	Export	320	Guatemala	GTM	222	El Salvador	SLV								62	RUBBER MANUFACTURES, NES	1	No Quantity							2572431			0
S3	2016	2016	2016	2	0	2	Export	320	Guatemala	GTM	276	Germany	DEU								62	RUBBER MANUFACTURES, NES	1	No Quantity							38330			0
S3	2016	2016	2016	2	0	2	Export	320	Guatemala	GTM	332	Haiti	HTI								62	RUBBER MANUFACTURES, NES	1	No Quantity							371			0
S3	2016	2016	2016	2	0	2	Export	320	Guatemala	GTM	340	Honduras	HND								62	RUBBER MANUFACTURES, NES	1	No Quantity							2363955			0
S3	2016	2016	2016	2	0	2	Export	320	Guatemala	GTM	344	China, Hong Kong SAR	HKG								62	RUBBER MANUFACTURES, NES	1	No Quantity							45000			0
S3	2016	2016	2016	2	0	2	Export	320	Guatemala	GTM	392	Japan	JPN								62	RUBBER MANUFACTURES, NES	1	No Quantity							4			0
S3	2016	2016	2016	2	0	2	Export	320	Guatemala	GTM	410	Rep. of Korea	KOR								62	RUBBER MANUFACTURES, NES	1	No Quantity							17810			0
S3	2016	2016	2016	2	0	2	Export	320	Guatemala	GTM	484	Mexico	MEX								62	RUBBER MANUFACTURES, NES	1	No Quantity							573687			0
S3	2016	2016	2016	2	0	2	Export	320	Guatemala	GTM	548	Vanuatu	VUT								62	RUBBER MANUFACTURES, NES	1	No Quantity							99			0
S3	2016	2016	2016	2	0	2	Export	320	Guatemala	GTM	558	Nicaragua	NIC								62	RUBBER MANUFACTURES, NES	1	No Quantity							1816192			0
S3	2016	2016	2016	2	0	2	Export	320	Guatemala	GTM	579	Norway	NOR								62	RUBBER MANUFACTURES, NES	1	No Quantity							50			0
S3	2016	2016	2016	2	0	2	Export	320	Guatemala	GTM	591	Panama	PAN								62	RUBBER MANUFACTURES, NES	1	No Quantity							514449			0
S3	2016	2016	2016	2	0	2	Export	320	Guatemala	GTM	604	Peru	PER								62	RUBBER MANUFACTURES, NES	1	No Quantity							17337			0
S3	2016	2016	2016	2	0	2	Export	320	Guatemala	GTM	686	Senegal	SEN								62	RUBBER MANUFACTURES, NES	1	No Quantity							25			0
S3	2016	2016	2016	2	0	2	Export	320	Guatemala	GTM	724	Spain	ESP								62	RUBBER MANUFACTURES, NES	1	No Quantity							537			0
S3	2016	2016	2016	2	0	2	Export	320	Guatemala	GTM	826	United Kingdom	GBR								62	RUBBER MANUFACTURES, NES	1	No Quantity							3			0
S3	2016	2016	2016	2	0	2	Export	320	Guatemala	GTM	842	USA	USA								62	RUBBER MANUFACTURES, NES	1	No Quantity							304708			0
S3	2016	2016	2016	2	0	2	Export	320	Guatemala	GTM	862	Venezuela	VEN								62	RUBBER MANUFACTURES, NES	1	No Quantity							300			0
S3	2016	2016	2016	2	0	2	Export	304	Greenland	GRL	0	World	WLD								63	CORK, WOOD MANUFACTURES	1	No Quantity							2			0
S3	2016	2016	2016	2	0	2	Export	304	Greenland	GRL	208	Denmark	DNK								63	CORK, WOOD MANUFACTURES	1	No Quantity							2			0
S3	2016	2016	2016	2	0	2	Export	320	Guatemala	GTM	0	World	WLD								63	CORK, WOOD MANUFACTURES	1	No Quantity							83366631			0
S3	2016	2016	2016	2	0	2	Export	320	Guatemala	GTM	32	Argentina	ARG								63	CORK, WOOD MANUFACTURES	1	No Quantity							118			0
S3	2016	2016	2016	2	0	2	Export	320	Guatemala	GTM	36	Australia	AUS								63	CORK, WOOD MANUFACTURES	1	No Quantity							38165			0
S3	2016	2016	2016	2	0	2	Export	320	Guatemala	GTM	52	Barbados	BRB								63	CORK, WOOD MANUFACTURES	1	No Quantity							20450			0
S3	2016	2016	2016	2	0	2	Export	320	Guatemala	GTM	56	Belgium	BEL								63	CORK, WOOD MANUFACTURES	1	No Quantity							136			0
S3	2016	2016	2016	2	0	2	Export	320	Guatemala	GTM	76	Brazil	BRA								63	CORK, WOOD MANUFACTURES	1	No Quantity							1775			0
S3	2016	2016	2016	2	0	2	Export	320	Guatemala	GTM	84	Belize	BLZ								63	CORK, WOOD MANUFACTURES	1	No Quantity							67286			0
S3	2016	2016	2016	2	0	2	Export	320	Guatemala	GTM	92	Br. Virgin Isds	VGB								63	CORK, WOOD MANUFACTURES	1	No Quantity							21790			0
S3	2016	2016	2016	2	0	2	Export	320	Guatemala	GTM	124	Canada	CAN								63	CORK, WOOD MANUFACTURES	1	No Quantity							271294			0
S3	2016	2016	2016	2	0	2	Export	320	Guatemala	GTM	152	Chile	CHL								63	CORK, WOOD MANUFACTURES	1	No Quantity							4016			0
S3	2016	2016	2016	2	0	2	Export	320	Guatemala	GTM	170	Colombia	COL								63	CORK, WOOD MANUFACTURES	1	No Quantity							53			0
S3	2016	2016	2016	2	0	2	Export	320	Guatemala	GTM	188	Costa Rica	CRI								63	CORK, WOOD MANUFACTURES	1	No Quantity							2949401			0
S3	2016	2016	2016	2	0	2	Export	320	Guatemala	GTM	192	Cuba	CUB								63	CORK, WOOD MANUFACTURES	1	No Quantity							21			0
S3	2016	2016	2016	2	0	2	Export	320	Guatemala	GTM	208	Denmark	DNK								63	CORK, WOOD MANUFACTURES	1	No Quantity							255			0
S3	2016	2016	2016	2	0	2	Export	320	Guatemala	GTM	214	Dominican Rep.	DOM								63	CORK, WOOD MANUFACTURES	1	No Quantity							616193			0
S3	2016	2016	2016	2	0	2	Export	320	Guatemala	GTM	218	Ecuador	ECU								63	CORK, WOOD MANUFACTURES	1	No Quantity							527			0
S3	2016	2016	2016	2	0	2	Export	320	Guatemala	GTM	222	El Salvador	SLV								63	CORK, WOOD MANUFACTURES	1	No Quantity							6909859			0
S3	2016	2016	2016	2	0	2	Export	320	Guatemala	GTM	251	France	FRA								63	CORK, WOOD MANUFACTURES	1	No Quantity							78302			0
S3	2016	2016	2016	2	0	2	Export	320	Guatemala	GTM	276	Germany	DEU								63	CORK, WOOD MANUFACTURES	1	No Quantity							795			0
S3	2016	2016	2016	2	0	2	Export	320	Guatemala	GTM	300	Greece	GRC								63	CORK, WOOD MANUFACTURES	1	No Quantity							65			0
S3	2016	2016	2016	2	0	2	Export	320	Guatemala	GTM	308	Grenada	GRD								63	CORK, WOOD MANUFACTURES	1	No Quantity							35350			0
S3	2016	2016	2016	2	0	2	Export	320	Guatemala	GTM	340	Honduras	HND								63	CORK, WOOD MANUFACTURES	1	No Quantity							8473952			0
S3	2016	2016	2016	2	0	2	Export	320	Guatemala	GTM	381	Italy	ITA								63	CORK, WOOD MANUFACTURES	1	No Quantity							1745968			0
S3	2016	2016	2016	2	0	2	Export	320	Guatemala	GTM	388	Jamaica	JAM								63	CORK, WOOD MANUFACTURES	1	No Quantity							18816			0
S3	2016	2016	2016	2	0	2	Export	320	Guatemala	GTM	392	Japan	JPN								63	CORK, WOOD MANUFACTURES	1	No Quantity							40			0
S3	2016	2016	2016	2	0	2	Export	320	Guatemala	GTM	410	Rep. of Korea	KOR								63	CORK, WOOD MANUFACTURES	1	No Quantity							364			0
S3	2016	2016	2016	2	0	2	Export	320	Guatemala	GTM	484	Mexico	MEX								63	CORK, WOOD MANUFACTURES	1	No Quantity							2774403			0
S3	2016	2016	2016	2	0	2	Export	320	Guatemala	GTM	490	Other Asia, nes									63	CORK, WOOD MANUFACTURES	1	No Quantity							11			0
S3	2016	2016	2016	2	0	2	Export	320	Guatemala	GTM	528	Netherlands	NLD								63	CORK, WOOD MANUFACTURES	1	No Quantity							153915			0
S3	2016	2016	2016	2	0	2	Export	320	Guatemala	GTM	531	Curaçao	CUW								63	CORK, WOOD MANUFACTURES	1	No Quantity							34079			0
S3	2016	2016	2016	2	0	2	Export	320	Guatemala	GTM	554	New Zealand	NZL								63	CORK, WOOD MANUFACTURES	1	No Quantity							16			0
S3	2016	2016	2016	2	0	2	Export	320	Guatemala	GTM	558	Nicaragua	NIC								63	CORK, WOOD MANUFACTURES	1	No Quantity							2593392			0
S3	2016	2016	2016	2	0	2	Export	320	Guatemala	GTM	579	Norway	NOR								63	CORK, WOOD MANUFACTURES	1	No Quantity							155			0
S3	2016	2016	2016	2	0	2	Export	320	Guatemala	GTM	591	Panama	PAN								63	CORK, WOOD MANUFACTURES	1	No Quantity							2131621			0
S3	2016	2016	2016	2	0	2	Export	320	Guatemala	GTM	620	Portugal	PRT								63	CORK, WOOD MANUFACTURES	1	No Quantity							2947			0
S3	2016	2016	2016	2	0	2	Export	320	Guatemala	GTM	659	Saint Kitts and Nevis	KNA								63	CORK, WOOD MANUFACTURES	1	No Quantity							772625			0
S3	2016	2016	2016	2	0	2	Export	320	Guatemala	GTM	660	Anguilla	AIA								63	CORK, WOOD MANUFACTURES	1	No Quantity							268351			0
S3	2016	2016	2016	2	0	2	Export	320	Guatemala	GTM	670	Saint Vincent and the Grenadines	VCT								63	CORK, WOOD MANUFACTURES	1	No Quantity							11280			0
S3	2016	2016	2016	2	0	2	Export	320	Guatemala	GTM	686	Senegal	SEN								63	CORK, WOOD MANUFACTURES	1	No Quantity							160588			0
S3	2016	2016	2016	2	0	2	Export	320	Guatemala	GTM	710	South Africa	ZAF								63	CORK, WOOD MANUFACTURES	1	No Quantity							140			0
S3	2016	2016	2016	2	0	2	Export	320	Guatemala	GTM	724	Spain	ESP								63	CORK, WOOD MANUFACTURES	1	No Quantity							6480			0
S3	2016	2016	2016	2	0	2	Export	320	Guatemala	GTM	752	Sweden	SWE								63	CORK, WOOD MANUFACTURES	1	No Quantity							44			0
S3	2016	2016	2016	2	0	2	Export	320	Guatemala	GTM	780	Trinidad and Tobago	TTO								63	CORK, WOOD MANUFACTURES	1	No Quantity							177641			0
S3	2016	2016	2016	2	0	2	Export	320	Guatemala	GTM	792	Turkey	TUR								63	CORK, WOOD MANUFACTURES	1	No Quantity							8815			0
S3	2016	2016	2016	2	0	2	Export	320	Guatemala	GTM	826	United Kingdom	GBR								63	CORK, WOOD MANUFACTURES	1	No Quantity							91			0
S3	2016	2016	2016	2	0	2	Export	320	Guatemala	GTM	842	USA	USA								63	CORK, WOOD MANUFACTURES	1	No Quantity							53014851			0
S3	2016	2016	2016	2	0	2	Export	320	Guatemala	GTM	862	Venezuela	VEN								63	CORK, WOOD MANUFACTURES	1	No Quantity							195			0
S3	2016	2016	2016	2	0	2	Export	304	Greenland	GRL	0	World	WLD								64	PAPER,PAPERBOARD,ETC.	1	No Quantity							43033			0
S3	2016	2016	2016	2	0	2	Export	304	Greenland	GRL	208	Denmark	DNK								64	PAPER,PAPERBOARD,ETC.	1	No Quantity							43033			0
S3	2016	2016	2016	2	0	2	Export	320	Guatemala	GTM	0	World	WLD								64	PAPER,PAPERBOARD,ETC.	1	No Quantity							231782943			0
S3	2016	2016	2016	2	0	2	Export	320	Guatemala	GTM	32	Argentina	ARG								64	PAPER,PAPERBOARD,ETC.	1	No Quantity							395			0
S3	2016	2016	2016	2	0	2	Export	320	Guatemala	GTM	36	Australia	AUS								64	PAPER,PAPERBOARD,ETC.	1	No Quantity							112			0
S3	2016	2016	2016	2	0	2	Export	320	Guatemala	GTM	44	Bahamas	BHS								64	PAPER,PAPERBOARD,ETC.	1	No Quantity							53154			0
S3	2016	2016	2016	2	0	2	Export	320	Guatemala	GTM	52	Barbados	BRB								64	PAPER,PAPERBOARD,ETC.	1	No Quantity							12845			0
S3	2016	2016	2016	2	0	2	Export	320	Guatemala	GTM	56	Belgium	BEL								64	PAPER,PAPERBOARD,ETC.	1	No Quantity							14134			0
S3	2016	2016	2016	2	0	2	Export	320	Guatemala	GTM	60	Bermuda	BMU								64	PAPER,PAPERBOARD,ETC.	1	No Quantity							219			0
S3	2016	2016	2016	2	0	2	Export	320	Guatemala	GTM	68	Bolivia (Plurinational State of)	BOL								64	PAPER,PAPERBOARD,ETC.	1	No Quantity							12594			0
S3	2016	2016	2016	2	0	2	Export	320	Guatemala	GTM	76	Brazil	BRA								64	PAPER,PAPERBOARD,ETC.	1	No Quantity							120			0
S3	2016	2016	2016	2	0	2	Export	320	Guatemala	GTM	84	Belize	BLZ								64	PAPER,PAPERBOARD,ETC.	1	No Quantity							1419958			0
S3	2016	2016	2016	2	0	2	Export	320	Guatemala	GTM	100	Bulgaria	BGR								64	PAPER,PAPERBOARD,ETC.	1	No Quantity							7320			0
S3	2016	2016	2016	2	0	2	Export	320	Guatemala	GTM	124	Canada	CAN								64	PAPER,PAPERBOARD,ETC.	1	No Quantity							18100			0
S3	2016	2016	2016	2	0	2	Export	320	Guatemala	GTM	152	Chile	CHL								64	PAPER,PAPERBOARD,ETC.	1	No Quantity							284636			0
S3	2016	2016	2016	2	0	2	Export	320	Guatemala	GTM	156	China	CHN								64	PAPER,PAPERBOARD,ETC.	1	No Quantity							140			0
S3	2016	2016	2016	2	0	2	Export	320	Guatemala	GTM	170	Colombia	COL								64	PAPER,PAPERBOARD,ETC.	1	No Quantity							115392			0
S3	2016	2016	2016	2	0	2	Export	320	Guatemala	GTM	188	Costa Rica	CRI								64	PAPER,PAPERBOARD,ETC.	1	No Quantity							23474894			0
S3	2016	2016	2016	2	0	2	Export	320	Guatemala	GTM	192	Cuba	CUB								64	PAPER,PAPERBOARD,ETC.	1	No Quantity							381538			0
S3	2016	2016	2016	2	0	2	Export	320	Guatemala	GTM	208	Denmark	DNK								64	PAPER,PAPERBOARD,ETC.	1	No Quantity							1449			0
S3	2016	2016	2016	2	0	2	Export	320	Guatemala	GTM	214	Dominican Rep.	DOM								64	PAPER,PAPERBOARD,ETC.	1	No Quantity							3493472			0
S3	2016	2016	2016	2	0	2	Export	320	Guatemala	GTM	218	Ecuador	ECU								64	PAPER,PAPERBOARD,ETC.	1	No Quantity							139446			0
S3	2016	2016	2016	2	0	2	Export	320	Guatemala	GTM	222	El Salvador	SLV								64	PAPER,PAPERBOARD,ETC.	1	No Quantity							36913133			0
S3	2016	2016	2016	2	0	2	Export	320	Guatemala	GTM	251	France	FRA								64	PAPER,PAPERBOARD,ETC.	1	No Quantity							10658			0
S3	2016	2016	2016	2	0	2	Export	320	Guatemala	GTM	276	Germany	DEU								64	PAPER,PAPERBOARD,ETC.	1	No Quantity							371880			0
S3	2016	2016	2016	2	0	2	Export	320	Guatemala	GTM	332	Haiti	HTI								64	PAPER,PAPERBOARD,ETC.	1	No Quantity							68484			0
S3	2016	2016	2016	2	0	2	Export	320	Guatemala	GTM	340	Honduras	HND								64	PAPER,PAPERBOARD,ETC.	1	No Quantity							41742179			0
S3	2016	2016	2016	2	0	2	Export	320	Guatemala	GTM	376	Israel	ISR								64	PAPER,PAPERBOARD,ETC.	1	No Quantity							132			0
S3	2016	2016	2016	2	0	2	Export	320	Guatemala	GTM	381	Italy	ITA								64	PAPER,PAPERBOARD,ETC.	1	No Quantity							1440174			0
S3	2016	2016	2016	2	0	2	Export	320	Guatemala	GTM	388	Jamaica	JAM								64	PAPER,PAPERBOARD,ETC.	1	No Quantity							3237			0
S3	2016	2016	2016	2	0	2	Export	320	Guatemala	GTM	392	Japan	JPN								64	PAPER,PAPERBOARD,ETC.	1	No Quantity							915708			0
S3	2016	2016	2016	2	0	2	Export	320	Guatemala	GTM	410	Rep. of Korea	KOR								64	PAPER,PAPERBOARD,ETC.	1	No Quantity							940481			0
S3	2016	2016	2016	2	0	2	Export	320	Guatemala	GTM	422	Lebanon	LBN								64	PAPER,PAPERBOARD,ETC.	1	No Quantity							25			0
S3	2016	2016	2016	2	0	2	Export	320	Guatemala	GTM	484	Mexico	MEX								64	PAPER,PAPERBOARD,ETC.	1	No Quantity							23648148			0
S3	2016	2016	2016	2	0	2	Export	320	Guatemala	GTM	490	Other Asia, nes									64	PAPER,PAPERBOARD,ETC.	1	No Quantity							66931			0
S3	2016	2016	2016	2	0	2	Export	320	Guatemala	GTM	528	Netherlands	NLD								64	PAPER,PAPERBOARD,ETC.	1	No Quantity							807713			0
S3	2016	2016	2016	2	0	2	Export	320	Guatemala	GTM	531	Curaçao	CUW								64	PAPER,PAPERBOARD,ETC.	1	No Quantity							50760			0
S3	2016	2016	2016	2	0	2	Export	320	Guatemala	GTM	554	New Zealand	NZL								64	PAPER,PAPERBOARD,ETC.	1	No Quantity							6			0
S3	2016	2016	2016	2	0	2	Export	320	Guatemala	GTM	558	Nicaragua	NIC								64	PAPER,PAPERBOARD,ETC.	1	No Quantity							16385731			0
S3	2016	2016	2016	2	0	2	Export	320	Guatemala	GTM	579	Norway	NOR								64	PAPER,PAPERBOARD,ETC.	1	No Quantity							1545			0
S3	2016	2016	2016	2	0	2	Export	320	Guatemala	GTM	591	Panama	PAN								64	PAPER,PAPERBOARD,ETC.	1	No Quantity							5826122			0
S3	2016	2016	2016	2	0	2	Export	320	Guatemala	GTM	604	Peru	PER								64	PAPER,PAPERBOARD,ETC.	1	No Quantity							365492			0
S3	2016	2016	2016	2	0	2	Export	320	Guatemala	GTM	616	Poland	POL								64	PAPER,PAPERBOARD,ETC.	1	No Quantity							38038			0
S3	2016	2016	2016	2	0	2	Export	320	Guatemala	GTM	642	Romania	ROU								64	PAPER,PAPERBOARD,ETC.	1	No Quantity							1564			0
S3	2016	2016	2016	2	0	2	Export	320	Guatemala	GTM	643	Russian Federation	RUS								64	PAPER,PAPERBOARD,ETC.	1	No Quantity							54211			0
S3	2016	2016	2016	2	0	2	Export	320	Guatemala	GTM	686	Senegal	SEN								64	PAPER,PAPERBOARD,ETC.	1	No Quantity							105			0
S3	2016	2016	2016	2	0	2	Export	320	Guatemala	GTM	699	India	IND								64	PAPER,PAPERBOARD,ETC.	1	No Quantity							167975			0
S3	2016	2016	2016	2	0	2	Export	320	Guatemala	GTM	702	Singapore	SGP								64	PAPER,PAPERBOARD,ETC.	1	No Quantity							7706			0
S3	2016	2016	2016	2	0	2	Export	320	Guatemala	GTM	704	Viet Nam	VNM								64	PAPER,PAPERBOARD,ETC.	1	No Quantity							14100			0
S3	2016	2016	2016	2	0	2	Export	320	Guatemala	GTM	710	South Africa	ZAF								64	PAPER,PAPERBOARD,ETC.	1	No Quantity							3			0
S3	2016	2016	2016	2	0	2	Export	320	Guatemala	GTM	724	Spain	ESP								64	PAPER,PAPERBOARD,ETC.	1	No Quantity							27598			0
S3	2016	2016	2016	2	0	2	Export	320	Guatemala	GTM	752	Sweden	SWE								64	PAPER,PAPERBOARD,ETC.	1	No Quantity							1650			0
S3	2016	2016	2016	2	0	2	Export	320	Guatemala	GTM	780	Trinidad and Tobago	TTO								64	PAPER,PAPERBOARD,ETC.	1	No Quantity							1405544			0
S3	2016	2016	2016	2	0	2	Export	320	Guatemala	GTM	792	Turkey	TUR								64	PAPER,PAPERBOARD,ETC.	1	No Quantity							225516			0
S3	2016	2016	2016	2	0	2	Export	320	Guatemala	GTM	804	Ukraine	UKR								64	PAPER,PAPERBOARD,ETC.	1	No Quantity							43208			0
S3	2016	2016	2016	2	0	2	Export	320	Guatemala	GTM	826	United Kingdom	GBR								64	PAPER,PAPERBOARD,ETC.	1	No Quantity							2452			0
S3	2016	2016	2016	2	0	2	Export	320	Guatemala	GTM	842	USA	USA								64	PAPER,PAPERBOARD,ETC.	1	No Quantity							70737928			0
S3	2016	2016	2016	2	0	2	Export	320	Guatemala	GTM	862	Venezuela	VEN								64	PAPER,PAPERBOARD,ETC.	1	No Quantity							66888			0
S3	2016	2016	2016	2	0	2	Export	304	Greenland	GRL	0	World	WLD								65	TEXTILE YARN,FABRIC,ETC.	1	No Quantity							10980			0
S3	2016	2016	2016	2	0	2	Export	304	Greenland	GRL	208	Denmark	DNK								65	TEXTILE YARN,FABRIC,ETC.	1	No Quantity							10980			0
S3	2016	2016	2016	2	0	2	Export	320	Guatemala	GTM	0	World	WLD								65	TEXTILE YARN,FABRIC,ETC.	1	No Quantity							270764360			0
S3	2016	2016	2016	2	0	2	Export	320	Guatemala	GTM	8	Albania	ALB								65	TEXTILE YARN,FABRIC,ETC.	1	No Quantity							30			0
S3	2016	2016	2016	2	0	2	Export	320	Guatemala	GTM	24	Angola	AGO								65	TEXTILE YARN,FABRIC,ETC.	1	No Quantity							8792			0
S3	2016	2016	2016	2	0	2	Export	320	Guatemala	GTM	32	Argentina	ARG								65	TEXTILE YARN,FABRIC,ETC.	1	No Quantity							1280			0
S3	2016	2016	2016	2	0	2	Export	320	Guatemala	GTM	36	Australia	AUS								65	TEXTILE YARN,FABRIC,ETC.	1	No Quantity							3264			0
S3	2016	2016	2016	2	0	2	Export	320	Guatemala	GTM	40	Austria	AUT								65	TEXTILE YARN,FABRIC,ETC.	1	No Quantity							20445			0
S3	2016	2016	2016	2	0	2	Export	320	Guatemala	GTM	56	Belgium	BEL								65	TEXTILE YARN,FABRIC,ETC.	1	No Quantity							18859			0
S3	2016	2016	2016	2	0	2	Export	320	Guatemala	GTM	60	Bermuda	BMU								65	TEXTILE YARN,FABRIC,ETC.	1	No Quantity							849			0
S3	2016	2016	2016	2	0	2	Export	320	Guatemala	GTM	68	Bolivia (Plurinational State of)	BOL								65	TEXTILE YARN,FABRIC,ETC.	1	No Quantity							60			0
S3	2016	2016	2016	2	0	2	Export	320	Guatemala	GTM	76	Brazil	BRA								65	TEXTILE YARN,FABRIC,ETC.	1	No Quantity							3615			0
S3	2016	2016	2016	2	0	2	Export	320	Guatemala	GTM	84	Belize	BLZ								65	TEXTILE YARN,FABRIC,ETC.	1	No Quantity							448930			0
S3	2016	2016	2016	2	0	2	Export	320	Guatemala	GTM	124	Canada	CAN								65	TEXTILE YARN,FABRIC,ETC.	1	No Quantity							1990447			0
S3	2016	2016	2016	2	0	2	Export	320	Guatemala	GTM	152	Chile	CHL								65	TEXTILE YARN,FABRIC,ETC.	1	No Quantity							21200			0
S3	2016	2016	2016	2	0	2	Export	320	Guatemala	GTM	156	China	CHN								65	TEXTILE YARN,FABRIC,ETC.	1	No Quantity							151595			0
S3	2016	2016	2016	2	0	2	Export	320	Guatemala	GTM	170	Colombia	COL								65	TEXTILE YARN,FABRIC,ETC.	1	No Quantity							229845			0
S3	2016	2016	2016	2	0	2	Export	320	Guatemala	GTM	180	Dem. Rep. of the Congo	COD								65	TEXTILE YARN,FABRIC,ETC.	1	No Quantity							13975			0
S3	2016	2016	2016	2	0	2	Export	320	Guatemala	GTM	188	Costa Rica	CRI								65	TEXTILE YARN,FABRIC,ETC.	1	No Quantity							11428446			0
S3	2016	2016	2016	2	0	2	Export	320	Guatemala	GTM	192	Cuba	CUB								65	TEXTILE YARN,FABRIC,ETC.	1	No Quantity							993			0
S3	2016	2016	2016	2	0	2	Export	320	Guatemala	GTM	214	Dominican Rep.	DOM								65	TEXTILE YARN,FABRIC,ETC.	1	No Quantity							7338925			0
S3	2016	2016	2016	2	0	2	Export	320	Guatemala	GTM	218	Ecuador	ECU								65	TEXTILE YARN,FABRIC,ETC.	1	No Quantity							672			0
S3	2016	2016	2016	2	0	2	Export	320	Guatemala	GTM	222	El Salvador	SLV								65	TEXTILE YARN,FABRIC,ETC.	1	No Quantity							107225817			0
S3	2016	2016	2016	2	0	2	Export	320	Guatemala	GTM	246	Finland	FIN								65	TEXTILE YARN,FABRIC,ETC.	1	No Quantity							90			0
S3	2016	2016	2016	2	0	2	Export	320	Guatemala	GTM	251	France	FRA								65	TEXTILE YARN,FABRIC,ETC.	1	No Quantity							33434			0
S3	2016	2016	2016	2	0	2	Export	320	Guatemala	GTM	276	Germany	DEU								65	TEXTILE YARN,FABRIC,ETC.	1	No Quantity							51120			0
S3	2016	2016	2016	2	0	2	Export	320	Guatemala	GTM	288	Ghana	GHA								65	TEXTILE YARN,FABRIC,ETC.	1	No Quantity							15092			0
S3	2016	2016	2016	2	0	2	Export	320	Guatemala	GTM	300	Greece	GRC								65	TEXTILE YARN,FABRIC,ETC.	1	No Quantity							478			0
S3	2016	2016	2016	2	0	2	Export	320	Guatemala	GTM	324	Guinea	GIN								65	TEXTILE YARN,FABRIC,ETC.	1	No Quantity							6000			0
S3	2016	2016	2016	2	0	2	Export	320	Guatemala	GTM	328	Guyana	GUY								65	TEXTILE YARN,FABRIC,ETC.	1	No Quantity							320			0
S3	2016	2016	2016	2	0	2	Export	320	Guatemala	GTM	332	Haiti	HTI								65	TEXTILE YARN,FABRIC,ETC.	1	No Quantity							1594471			0
S3	2016	2016	2016	2	0	2	Export	320	Guatemala	GTM	340	Honduras	HND								65	TEXTILE YARN,FABRIC,ETC.	1	No Quantity							42687235			0
S3	2016	2016	2016	2	0	2	Export	320	Guatemala	GTM	344	China, Hong Kong SAR	HKG								65	TEXTILE YARN,FABRIC,ETC.	1	No Quantity							6116			0
S3	2016	2016	2016	2	0	2	Export	320	Guatemala	GTM	348	Hungary	HUN								65	TEXTILE YARN,FABRIC,ETC.	1	No Quantity							520			0
S3	2016	2016	2016	2	0	2	Export	320	Guatemala	GTM	376	Israel	ISR								65	TEXTILE YARN,FABRIC,ETC.	1	No Quantity							120			0
S3	2016	2016	2016	2	0	2	Export	320	Guatemala	GTM	381	Italy	ITA								65	TEXTILE YARN,FABRIC,ETC.	1	No Quantity							41698			0
S3	2016	2016	2016	2	0	2	Export	320	Guatemala	GTM	384	Côte d'Ivoire	CIV								65	TEXTILE YARN,FABRIC,ETC.	1	No Quantity							19086			0
S3	2016	2016	2016	2	0	2	Export	320	Guatemala	GTM	388	Jamaica	JAM								65	TEXTILE YARN,FABRIC,ETC.	1	No Quantity							4182			0
S3	2016	2016	2016	2	0	2	Export	320	Guatemala	GTM	392	Japan	JPN								65	TEXTILE YARN,FABRIC,ETC.	1	No Quantity							8419			0
S3	2016	2016	2016	2	0	2	Export	320	Guatemala	GTM	400	Jordan	JOR								65	TEXTILE YARN,FABRIC,ETC.	1	No Quantity							63			0
S3	2016	2016	2016	2	0	2	Export	320	Guatemala	GTM	410	Rep. of Korea	KOR								65	TEXTILE YARN,FABRIC,ETC.	1	No Quantity							3864			0
S3	2016	2016	2016	2	0	2	Export	320	Guatemala	GTM	466	Mali	MLI								65	TEXTILE YARN,FABRIC,ETC.	1	No Quantity							2040			0
S3	2016	2016	2016	2	0	2	Export	320	Guatemala	GTM	478	Mauritania	MRT								65	TEXTILE YARN,FABRIC,ETC.	1	No Quantity							6000			0
S3	2016	2016	2016	2	0	2	Export	320	Guatemala	GTM	484	Mexico	MEX								65	TEXTILE YARN,FABRIC,ETC.	1	No Quantity							24040560			0
S3	2016	2016	2016	2	0	2	Export	320	Guatemala	GTM	490	Other Asia, nes									65	TEXTILE YARN,FABRIC,ETC.	1	No Quantity							120			0
S3	2016	2016	2016	2	0	2	Export	320	Guatemala	GTM	504	Morocco	MAR								65	TEXTILE YARN,FABRIC,ETC.	1	No Quantity							40			0
S3	2016	2016	2016	2	0	2	Export	320	Guatemala	GTM	512	Oman	OMN								65	TEXTILE YARN,FABRIC,ETC.	1	No Quantity							100			0
S3	2016	2016	2016	2	0	2	Export	320	Guatemala	GTM	524	Nepal	NPL								65	TEXTILE YARN,FABRIC,ETC.	1	No Quantity							20			0
S3	2016	2016	2016	2	0	2	Export	320	Guatemala	GTM	528	Netherlands	NLD								65	TEXTILE YARN,FABRIC,ETC.	1	No Quantity							5015			0
S3	2016	2016	2016	2	0	2	Export	320	Guatemala	GTM	531	Curaçao	CUW								65	TEXTILE YARN,FABRIC,ETC.	1	No Quantity							29820			0
S3	2016	2016	2016	2	0	2	Export	320	Guatemala	GTM	554	New Zealand	NZL								65	TEXTILE YARN,FABRIC,ETC.	1	No Quantity							1469			0
S3	2016	2016	2016	2	0	2	Export	320	Guatemala	GTM	558	Nicaragua	NIC								65	TEXTILE YARN,FABRIC,ETC.	1	No Quantity							52234148			0
S3	2016	2016	2016	2	0	2	Export	320	Guatemala	GTM	579	Norway	NOR								65	TEXTILE YARN,FABRIC,ETC.	1	No Quantity							1498			0
S3	2016	2016	2016	2	0	2	Export	320	Guatemala	GTM	591	Panama	PAN								65	TEXTILE YARN,FABRIC,ETC.	1	No Quantity							1935173			0
S3	2016	2016	2016	2	0	2	Export	320	Guatemala	GTM	600	Paraguay	PRY								65	TEXTILE YARN,FABRIC,ETC.	1	No Quantity							25669			0
S3	2016	2016	2016	2	0	2	Export	320	Guatemala	GTM	604	Peru	PER								65	TEXTILE YARN,FABRIC,ETC.	1	No Quantity							16215			0
S3	2016	2016	2016	2	0	2	Export	320	Guatemala	GTM	608	Philippines	PHL								65	TEXTILE YARN,FABRIC,ETC.	1	No Quantity							250			0
S3	2016	2016	2016	2	0	2	Export	320	Guatemala	GTM	616	Poland	POL								65	TEXTILE YARN,FABRIC,ETC.	1	No Quantity							146			0
S3	2016	2016	2016	2	0	2	Export	320	Guatemala	GTM	620	Portugal	PRT								65	TEXTILE YARN,FABRIC,ETC.	1	No Quantity							5490			0
S3	2016	2016	2016	2	0	2	Export	320	Guatemala	GTM	643	Russian Federation	RUS								65	TEXTILE YARN,FABRIC,ETC.	1	No Quantity							10			0
S3	2016	2016	2016	2	0	2	Export	320	Guatemala	GTM	686	Senegal	SEN								65	TEXTILE YARN,FABRIC,ETC.	1	No Quantity							125			0
S3	2016	2016	2016	2	0	2	Export	320	Guatemala	GTM	694	Sierra Leone	SLE								65	TEXTILE YARN,FABRIC,ETC.	1	No Quantity							2400			0
S3	2016	2016	2016	2	0	2	Export	320	Guatemala	GTM	699	India	IND								65	TEXTILE YARN,FABRIC,ETC.	1	No Quantity							90			0
S3	2016	2016	2016	2	0	2	Export	320	Guatemala	GTM	702	Singapore	SGP								65	TEXTILE YARN,FABRIC,ETC.	1	No Quantity							300			0
S3	2016	2016	2016	2	0	2	Export	320	Guatemala	GTM	704	Viet Nam	VNM								65	TEXTILE YARN,FABRIC,ETC.	1	No Quantity							13771			0
S3	2016	2016	2016	2	0	2	Export	320	Guatemala	GTM	710	South Africa	ZAF								65	TEXTILE YARN,FABRIC,ETC.	1	No Quantity							3100			0
S3	2016	2016	2016	2	0	2	Export	320	Guatemala	GTM	724	Spain	ESP								65	TEXTILE YARN,FABRIC,ETC.	1	No Quantity							3465			0
S3	2016	2016	2016	2	0	2	Export	320	Guatemala	GTM	752	Sweden	SWE								65	TEXTILE YARN,FABRIC,ETC.	1	No Quantity							5817			0
S3	2016	2016	2016	2	0	2	Export	320	Guatemala	GTM	757	Switzerland	CHE								65	TEXTILE YARN,FABRIC,ETC.	1	No Quantity							13860			0
S3	2016	2016	2016	2	0	2	Export	320	Guatemala	GTM	760	Syria	SYR								65	TEXTILE YARN,FABRIC,ETC.	1	No Quantity							7080			0
S3	2016	2016	2016	2	0	2	Export	320	Guatemala	GTM	764	Thailand	THA								65	TEXTILE YARN,FABRIC,ETC.	1	No Quantity							2396			0
S3	2016	2016	2016	2	0	2	Export	320	Guatemala	GTM	768	Togo	TGO								65	TEXTILE YARN,FABRIC,ETC.	1	No Quantity							43059			0
S3	2016	2016	2016	2	0	2	Export	320	Guatemala	GTM	780	Trinidad and Tobago	TTO								65	TEXTILE YARN,FABRIC,ETC.	1	No Quantity							760			0
S3	2016	2016	2016	2	0	2	Export	320	Guatemala	GTM	818	Egypt	EGY								65	TEXTILE YARN,FABRIC,ETC.	1	No Quantity							5706			0
S3	2016	2016	2016	2	0	2	Export	320	Guatemala	GTM	826	United Kingdom	GBR								65	TEXTILE YARN,FABRIC,ETC.	1	No Quantity							19292			0
S3	2016	2016	2016	2	0	2	Export	320	Guatemala	GTM	842	USA	USA								65	TEXTILE YARN,FABRIC,ETC.	1	No Quantity							18775452			0
S3	2016	2016	2016	2	0	2	Export	320	Guatemala	GTM	858	Uruguay	URY								65	TEXTILE YARN,FABRIC,ETC.	1	No Quantity							75922			0
S3	2016	2016	2016	2	0	2	Export	320	Guatemala	GTM	862	Venezuela	VEN								65	TEXTILE YARN,FABRIC,ETC.	1	No Quantity							107635			0
S3	2016	2016	2016	2	0	2	Export	304	Greenland	GRL	0	World	WLD								66	NON-METAL.MINERAL MANFCT	1	No Quantity							86952			0
S3	2016	2016	2016	2	0	2	Export	304	Greenland	GRL	208	Denmark	DNK								66	NON-METAL.MINERAL MANFCT	1	No Quantity							86952			0
S3	2016	2016	2016	2	0	2	Export	320	Guatemala	GTM	0	World	WLD								66	NON-METAL.MINERAL MANFCT	1	No Quantity							131458186			0
S3	2016	2016	2016	2	0	2	Export	320	Guatemala	GTM	8	Albania	ALB								66	NON-METAL.MINERAL MANFCT	1	No Quantity							270			0
S3	2016	2016	2016	2	0	2	Export	320	Guatemala	GTM	32	Argentina	ARG								66	NON-METAL.MINERAL MANFCT	1	No Quantity							5917			0
S3	2016	2016	2016	2	0	2	Export	320	Guatemala	GTM	36	Australia	AUS								66	NON-METAL.MINERAL MANFCT	1	No Quantity							1996			0
S3	2016	2016	2016	2	0	2	Export	320	Guatemala	GTM	40	Austria	AUT								66	NON-METAL.MINERAL MANFCT	1	No Quantity							57400			0
S3	2016	2016	2016	2	0	2	Export	320	Guatemala	GTM	44	Bahamas	BHS								66	NON-METAL.MINERAL MANFCT	1	No Quantity							2116855			0
S3	2016	2016	2016	2	0	2	Export	320	Guatemala	GTM	52	Barbados	BRB								66	NON-METAL.MINERAL MANFCT	1	No Quantity							1885244			0
S3	2016	2016	2016	2	0	2	Export	320	Guatemala	GTM	56	Belgium	BEL								66	NON-METAL.MINERAL MANFCT	1	No Quantity							2104			0
S3	2016	2016	2016	2	0	2	Export	320	Guatemala	GTM	60	Bermuda	BMU								66	NON-METAL.MINERAL MANFCT	1	No Quantity							75			0
S3	2016	2016	2016	2	0	2	Export	320	Guatemala	GTM	68	Bolivia (Plurinational State of)	BOL								66	NON-METAL.MINERAL MANFCT	1	No Quantity							502			0
S3	2016	2016	2016	2	0	2	Export	320	Guatemala	GTM	76	Brazil	BRA								66	NON-METAL.MINERAL MANFCT	1	No Quantity							4159			0
S3	2016	2016	2016	2	0	2	Export	320	Guatemala	GTM	84	Belize	BLZ								66	NON-METAL.MINERAL MANFCT	1	No Quantity							5812929			0
S3	2016	2016	2016	2	0	2	Export	320	Guatemala	GTM	124	Canada	CAN								66	NON-METAL.MINERAL MANFCT	1	No Quantity							1540760			0
S3	2016	2016	2016	2	0	2	Export	320	Guatemala	GTM	152	Chile	CHL								66	NON-METAL.MINERAL MANFCT	1	No Quantity							37151			0
S3	2016	2016	2016	2	0	2	Export	320	Guatemala	GTM	156	China	CHN								66	NON-METAL.MINERAL MANFCT	1	No Quantity							54383			0
S3	2016	2016	2016	2	0	2	Export	320	Guatemala	GTM	170	Colombia	COL								66	NON-METAL.MINERAL MANFCT	1	No Quantity							248565			0
S3	2016	2016	2016	2	0	2	Export	320	Guatemala	GTM	188	Costa Rica	CRI								66	NON-METAL.MINERAL MANFCT	1	No Quantity							13504359			0
S3	2016	2016	2016	2	0	2	Export	320	Guatemala	GTM	192	Cuba	CUB								66	NON-METAL.MINERAL MANFCT	1	No Quantity							1005			0
S3	2016	2016	2016	2	0	2	Export	320	Guatemala	GTM	208	Denmark	DNK								66	NON-METAL.MINERAL MANFCT	1	No Quantity							36196			0
S3	2016	2016	2016	2	0	2	Export	320	Guatemala	GTM	212	Dominica	DMA								66	NON-METAL.MINERAL MANFCT	1	No Quantity							35862			0
S3	2016	2016	2016	2	0	2	Export	320	Guatemala	GTM	214	Dominican Rep.	DOM								66	NON-METAL.MINERAL MANFCT	1	No Quantity							10408699			0
S3	2016	2016	2016	2	0	2	Export	320	Guatemala	GTM	218	Ecuador	ECU								66	NON-METAL.MINERAL MANFCT	1	No Quantity							358			0
S3	2016	2016	2016	2	0	2	Export	320	Guatemala	GTM	222	El Salvador	SLV								66	NON-METAL.MINERAL MANFCT	1	No Quantity							29561645			0
S3	2016	2016	2016	2	0	2	Export	320	Guatemala	GTM	246	Finland	FIN								66	NON-METAL.MINERAL MANFCT	1	No Quantity							90			0
S3	2016	2016	2016	2	0	2	Export	320	Guatemala	GTM	251	France	FRA								66	NON-METAL.MINERAL MANFCT	1	No Quantity							5289			0
S3	2016	2016	2016	2	0	2	Export	320	Guatemala	GTM	276	Germany	DEU								66	NON-METAL.MINERAL MANFCT	1	No Quantity							2903			0
S3	2016	2016	2016	2	0	2	Export	320	Guatemala	GTM	328	Guyana	GUY								66	NON-METAL.MINERAL MANFCT	1	No Quantity							105			0
S3	2016	2016	2016	2	0	2	Export	320	Guatemala	GTM	332	Haiti	HTI								66	NON-METAL.MINERAL MANFCT	1	No Quantity							3311294			0
S3	2016	2016	2016	2	0	2	Export	320	Guatemala	GTM	340	Honduras	HND								66	NON-METAL.MINERAL MANFCT	1	No Quantity							28980053			0
S3	2016	2016	2016	2	0	2	Export	320	Guatemala	GTM	344	China, Hong Kong SAR	HKG								66	NON-METAL.MINERAL MANFCT	1	No Quantity							17637			0
S3	2016	2016	2016	2	0	2	Export	320	Guatemala	GTM	376	Israel	ISR								66	NON-METAL.MINERAL MANFCT	1	No Quantity							1116			0
S3	2016	2016	2016	2	0	2	Export	320	Guatemala	GTM	381	Italy	ITA								66	NON-METAL.MINERAL MANFCT	1	No Quantity							10076			0
S3	2016	2016	2016	2	0	2	Export	320	Guatemala	GTM	388	Jamaica	JAM								66	NON-METAL.MINERAL MANFCT	1	No Quantity							8324514			0
S3	2016	2016	2016	2	0	2	Export	320	Guatemala	GTM	392	Japan	JPN								66	NON-METAL.MINERAL MANFCT	1	No Quantity							49			0
S3	2016	2016	2016	2	0	2	Export	320	Guatemala	GTM	410	Rep. of Korea	KOR								66	NON-METAL.MINERAL MANFCT	1	No Quantity							1159			0
S3	2016	2016	2016	2	0	2	Export	320	Guatemala	GTM	484	Mexico	MEX								66	NON-METAL.MINERAL MANFCT	1	No Quantity							319588			0
S3	2016	2016	2016	2	0	2	Export	320	Guatemala	GTM	490	Other Asia, nes									66	NON-METAL.MINERAL MANFCT	1	No Quantity							22699			0
S3	2016	2016	2016	2	0	2	Export	320	Guatemala	GTM	504	Morocco	MAR								66	NON-METAL.MINERAL MANFCT	1	No Quantity							100			0
S3	2016	2016	2016	2	0	2	Export	320	Guatemala	GTM	512	Oman	OMN								66	NON-METAL.MINERAL MANFCT	1	No Quantity							605			0
S3	2016	2016	2016	2	0	2	Export	320	Guatemala	GTM	524	Nepal	NPL								66	NON-METAL.MINERAL MANFCT	1	No Quantity							330			0
S3	2016	2016	2016	2	0	2	Export	320	Guatemala	GTM	528	Netherlands	NLD								66	NON-METAL.MINERAL MANFCT	1	No Quantity							23289			0
S3	2016	2016	2016	2	0	2	Export	320	Guatemala	GTM	554	New Zealand	NZL								66	NON-METAL.MINERAL MANFCT	1	No Quantity							4			0
S3	2016	2016	2016	2	0	2	Export	320	Guatemala	GTM	558	Nicaragua	NIC								66	NON-METAL.MINERAL MANFCT	1	No Quantity							14622329			0
S3	2016	2016	2016	2	0	2	Export	320	Guatemala	GTM	566	Nigeria	NGA								66	NON-METAL.MINERAL MANFCT	1	No Quantity							180			0
S3	2016	2016	2016	2	0	2	Export	320	Guatemala	GTM	579	Norway	NOR								66	NON-METAL.MINERAL MANFCT	1	No Quantity							263			0
S3	2016	2016	2016	2	0	2	Export	320	Guatemala	GTM	591	Panama	PAN								66	NON-METAL.MINERAL MANFCT	1	No Quantity							7017631			0
S3	2016	2016	2016	2	0	2	Export	320	Guatemala	GTM	600	Paraguay	PRY								66	NON-METAL.MINERAL MANFCT	1	No Quantity							199			0
S3	2016	2016	2016	2	0	2	Export	320	Guatemala	GTM	604	Peru	PER								66	NON-METAL.MINERAL MANFCT	1	No Quantity							9347			0
S3	2016	2016	2016	2	0	2	Export	320	Guatemala	GTM	608	Philippines	PHL								66	NON-METAL.MINERAL MANFCT	1	No Quantity							180			0
S3	2016	2016	2016	2	0	2	Export	320	Guatemala	GTM	616	Poland	POL								66	NON-METAL.MINERAL MANFCT	1	No Quantity							6			0
S3	2016	2016	2016	2	0	2	Export	320	Guatemala	GTM	643	Russian Federation	RUS								66	NON-METAL.MINERAL MANFCT	1	No Quantity							30			0
S3	2016	2016	2016	2	0	2	Export	320	Guatemala	GTM	662	Saint Lucia	LCA								66	NON-METAL.MINERAL MANFCT	1	No Quantity							287414			0
S3	2016	2016	2016	2	0	2	Export	320	Guatemala	GTM	670	Saint Vincent and the Grenadines	VCT								66	NON-METAL.MINERAL MANFCT	1	No Quantity							59770			0
S3	2016	2016	2016	2	0	2	Export	320	Guatemala	GTM	686	Senegal	SEN								66	NON-METAL.MINERAL MANFCT	1	No Quantity							20			0
S3	2016	2016	2016	2	0	2	Export	320	Guatemala	GTM	699	India	IND								66	NON-METAL.MINERAL MANFCT	1	No Quantity							415			0
S3	2016	2016	2016	2	0	2	Export	320	Guatemala	GTM	702	Singapore	SGP								66	NON-METAL.MINERAL MANFCT	1	No Quantity							210			0
S3	2016	2016	2016	2	0	2	Export	320	Guatemala	GTM	710	South Africa	ZAF								66	NON-METAL.MINERAL MANFCT	1	No Quantity							142			0
S3	2016	2016	2016	2	0	2	Export	320	Guatemala	GTM	724	Spain	ESP								66	NON-METAL.MINERAL MANFCT	1	No Quantity							83553			0
S3	2016	2016	2016	2	0	2	Export	320	Guatemala	GTM	752	Sweden	SWE								66	NON-METAL.MINERAL MANFCT	1	No Quantity							217			0
S3	2016	2016	2016	2	0	2	Export	320	Guatemala	GTM	757	Switzerland	CHE								66	NON-METAL.MINERAL MANFCT	1	No Quantity							23634			0
S3	2016	2016	2016	2	0	2	Export	320	Guatemala	GTM	768	Togo	TGO								66	NON-METAL.MINERAL MANFCT	1	No Quantity							133			0
S3	2016	2016	2016	2	0	2	Export	320	Guatemala	GTM	780	Trinidad and Tobago	TTO								66	NON-METAL.MINERAL MANFCT	1	No Quantity							1170922			0
S3	2016	2016	2016	2	0	2	Export	320	Guatemala	GTM	818	Egypt	EGY								66	NON-METAL.MINERAL MANFCT	1	No Quantity							235			0
S3	2016	2016	2016	2	0	2	Export	320	Guatemala	GTM	826	United Kingdom	GBR								66	NON-METAL.MINERAL MANFCT	1	No Quantity							19974			0
S3	2016	2016	2016	2	0	2	Export	320	Guatemala	GTM	842	USA	USA								66	NON-METAL.MINERAL MANFCT	1	No Quantity							1083940			0
S3	2016	2016	2016	2	0	2	Export	320	Guatemala	GTM	858	Uruguay	URY								66	NON-METAL.MINERAL MANFCT	1	No Quantity							510			0
S3	2016	2016	2016	2	0	2	Export	320	Guatemala	GTM	862	Venezuela	VEN								66	NON-METAL.MINERAL MANFCT	1	No Quantity							739598			0
S3	2016	2016	2016	2	0	2	Export	304	Greenland	GRL	0	World	WLD								67	IRON AND STEEL	1	No Quantity							3121			0
S3	2016	2016	2016	2	0	2	Export	304	Greenland	GRL	208	Denmark	DNK								67	IRON AND STEEL	1	No Quantity							3121			0
S3	2016	2016	2016	2	0	2	Export	320	Guatemala	GTM	0	World	WLD								67	IRON AND STEEL	1	No Quantity							299380103			0
S3	2016	2016	2016	2	0	2	Export	320	Guatemala	GTM	84	Belize	BLZ								67	IRON AND STEEL	1	No Quantity							5578638			0
S3	2016	2016	2016	2	0	2	Export	320	Guatemala	GTM	92	Br. Virgin Isds	VGB								67	IRON AND STEEL	1	No Quantity							6075			0
S3	2016	2016	2016	2	0	2	Export	320	Guatemala	GTM	152	Chile	CHL								67	IRON AND STEEL	1	No Quantity							9240			0
S3	2016	2016	2016	2	0	2	Export	320	Guatemala	GTM	156	China	CHN								67	IRON AND STEEL	1	No Quantity							44355915			0
S3	2016	2016	2016	2	0	2	Export	320	Guatemala	GTM	188	Costa Rica	CRI								67	IRON AND STEEL	1	No Quantity							29386221			0
S3	2016	2016	2016	2	0	2	Export	320	Guatemala	GTM	192	Cuba	CUB								67	IRON AND STEEL	1	No Quantity							19493			0
S3	2016	2016	2016	2	0	2	Export	320	Guatemala	GTM	214	Dominican Rep.	DOM								67	IRON AND STEEL	1	No Quantity							57731			0
S3	2016	2016	2016	2	0	2	Export	320	Guatemala	GTM	222	El Salvador	SLV								67	IRON AND STEEL	1	No Quantity							60708376			0
S3	2016	2016	2016	2	0	2	Export	320	Guatemala	GTM	251	France	FRA								67	IRON AND STEEL	1	No Quantity							228			0
S3	2016	2016	2016	2	0	2	Export	320	Guatemala	GTM	262	Djibouti	DJI								67	IRON AND STEEL	1	No Quantity							7009			0
S3	2016	2016	2016	2	0	2	Export	320	Guatemala	GTM	276	Germany	DEU								67	IRON AND STEEL	1	No Quantity							4839			0
S3	2016	2016	2016	2	0	2	Export	320	Guatemala	GTM	332	Haiti	HTI								67	IRON AND STEEL	1	No Quantity							65			0
S3	2016	2016	2016	2	0	2	Export	320	Guatemala	GTM	340	Honduras	HND								67	IRON AND STEEL	1	No Quantity							64748214			0
S3	2016	2016	2016	2	0	2	Export	320	Guatemala	GTM	381	Italy	ITA								67	IRON AND STEEL	1	No Quantity							34763999			0
S3	2016	2016	2016	2	0	2	Export	320	Guatemala	GTM	410	Rep. of Korea	KOR								67	IRON AND STEEL	1	No Quantity							1			0
S3	2016	2016	2016	2	0	2	Export	320	Guatemala	GTM	484	Mexico	MEX								67	IRON AND STEEL	1	No Quantity							6769771			0
S3	2016	2016	2016	2	0	2	Export	320	Guatemala	GTM	528	Netherlands	NLD								67	IRON AND STEEL	1	No Quantity							1739174			0
S3	2016	2016	2016	2	0	2	Export	320	Guatemala	GTM	558	Nicaragua	NIC								67	IRON AND STEEL	1	No Quantity							34110507			0
S3	2016	2016	2016	2	0	2	Export	320	Guatemala	GTM	591	Panama	PAN								67	IRON AND STEEL	1	No Quantity							106536			0
S3	2016	2016	2016	2	0	2	Export	320	Guatemala	GTM	604	Peru	PER								67	IRON AND STEEL	1	No Quantity							6164			0
S3	2016	2016	2016	2	0	2	Export	320	Guatemala	GTM	710	South Africa	ZAF								67	IRON AND STEEL	1	No Quantity							1			0
S3	2016	2016	2016	2	0	2	Export	320	Guatemala	GTM	724	Spain	ESP								67	IRON AND STEEL	1	No Quantity							435			0
S3	2016	2016	2016	2	0	2	Export	320	Guatemala	GTM	752	Sweden	SWE								67	IRON AND STEEL	1	No Quantity							10669			0
S3	2016	2016	2016	2	0	2	Export	320	Guatemala	GTM	842	USA	USA								67	IRON AND STEEL	1	No Quantity							16908107			0
S3	2016	2016	2016	2	0	2	Export	320	Guatemala	GTM	858	Uruguay	URY								67	IRON AND STEEL	1	No Quantity							82695			0
S3	2016	2016	2016	2	0	2	Export	304	Greenland	GRL	0	World	WLD								68	NON-FERROUS METALS	1	No Quantity							70			0
S3	2016	2016	2016	2	0	2	Export	304	Greenland	GRL	208	Denmark	DNK								68	NON-FERROUS METALS	1	No Quantity							70			0
S3	2016	2016	2016	2	0	2	Export	320	Guatemala	GTM	0	World	WLD								68	NON-FERROUS METALS	1	No Quantity							6901177			0
S3	2016	2016	2016	2	0	2	Export	320	Guatemala	GTM	76	Brazil	BRA								68	NON-FERROUS METALS	1	No Quantity							2215940			0
S3	2016	2016	2016	2	0	2	Export	320	Guatemala	GTM	84	Belize	BLZ								68	NON-FERROUS METALS	1	No Quantity							61100			0
S3	2016	2016	2016	2	0	2	Export	320	Guatemala	GTM	156	China	CHN								68	NON-FERROUS METALS	1	No Quantity							328102			0
S3	2016	2016	2016	2	0	2	Export	320	Guatemala	GTM	188	Costa Rica	CRI								68	NON-FERROUS METALS	1	No Quantity							103364			0
S3	2016	2016	2016	2	0	2	Export	320	Guatemala	GTM	214	Dominican Rep.	DOM								68	NON-FERROUS METALS	1	No Quantity							69144			0
S3	2016	2016	2016	2	0	2	Export	320	Guatemala	GTM	222	El Salvador	SLV								68	NON-FERROUS METALS	1	No Quantity							577486			0
S3	2016	2016	2016	2	0	2	Export	320	Guatemala	GTM	276	Germany	DEU								68	NON-FERROUS METALS	1	No Quantity							74021			0
S3	2016	2016	2016	2	0	2	Export	320	Guatemala	GTM	332	Haiti	HTI								68	NON-FERROUS METALS	1	No Quantity							430			0
S3	2016	2016	2016	2	0	2	Export	320	Guatemala	GTM	340	Honduras	HND								68	NON-FERROUS METALS	1	No Quantity							931573			0
S3	2016	2016	2016	2	0	2	Export	320	Guatemala	GTM	381	Italy	ITA								68	NON-FERROUS METALS	1	No Quantity							226079			0
S3	2016	2016	2016	2	0	2	Export	320	Guatemala	GTM	410	Rep. of Korea	KOR								68	NON-FERROUS METALS	1	No Quantity							1975			0
S3	2016	2016	2016	2	0	2	Export	320	Guatemala	GTM	484	Mexico	MEX								68	NON-FERROUS METALS	1	No Quantity							526431			0
S3	2016	2016	2016	2	0	2	Export	320	Guatemala	GTM	490	Other Asia, nes									68	NON-FERROUS METALS	1	No Quantity							2637			0
S3	2016	2016	2016	2	0	2	Export	320	Guatemala	GTM	554	New Zealand	NZL								68	NON-FERROUS METALS	1	No Quantity							1			0
S3	2016	2016	2016	2	0	2	Export	320	Guatemala	GTM	558	Nicaragua	NIC								68	NON-FERROUS METALS	1	No Quantity							139858			0
S3	2016	2016	2016	2	0	2	Export	320	Guatemala	GTM	591	Panama	PAN								68	NON-FERROUS METALS	1	No Quantity							112511			0
S3	2016	2016	2016	2	0	2	Export	320	Guatemala	GTM	604	Peru	PER								68	NON-FERROUS METALS	1	No Quantity							57690			0
S3	2016	2016	2016	2	0	2	Export	320	Guatemala	GTM	699	India	IND								68	NON-FERROUS METALS	1	No Quantity							1293			0
S3	2016	2016	2016	2	0	2	Export	320	Guatemala	GTM	724	Spain	ESP								68	NON-FERROUS METALS	1	No Quantity							675			0
S3	2016	2016	2016	2	0	2	Export	320	Guatemala	GTM	842	USA	USA								68	NON-FERROUS METALS	1	No Quantity							1470867			0
S3	2016	2016	2016	2	0	2	Export	304	Greenland	GRL	0	World	WLD								69	METALS MANUFACTURES,NES	1	No Quantity							20553			0
S3	2016	2016	2016	2	0	2	Export	304	Greenland	GRL	208	Denmark	DNK								69	METALS MANUFACTURES,NES	1	No Quantity							20553			0
S3	2016	2016	2016	2	0	2	Export	320	Guatemala	GTM	0	World	WLD								69	METALS MANUFACTURES,NES	1	No Quantity							152262507			0
S3	2016	2016	2016	2	0	2	Export	320	Guatemala	GTM	8	Albania	ALB								69	METALS MANUFACTURES,NES	1	No Quantity							1225			0
S3	2016	2016	2016	2	0	2	Export	320	Guatemala	GTM	32	Argentina	ARG								69	METALS MANUFACTURES,NES	1	No Quantity							378859			0
S3	2016	2016	2016	2	0	2	Export	320	Guatemala	GTM	36	Australia	AUS								69	METALS MANUFACTURES,NES	1	No Quantity							300			0
S3	2016	2016	2016	2	0	2	Export	320	Guatemala	GTM	40	Austria	AUT								69	METALS MANUFACTURES,NES	1	No Quantity							70			0
S3	2016	2016	2016	2	0	2	Export	320	Guatemala	GTM	52	Barbados	BRB								69	METALS MANUFACTURES,NES	1	No Quantity							3600			0
S3	2016	2016	2016	2	0	2	Export	320	Guatemala	GTM	56	Belgium	BEL								69	METALS MANUFACTURES,NES	1	No Quantity							130637			0
S3	2016	2016	2016	2	0	2	Export	320	Guatemala	GTM	60	Bermuda	BMU								69	METALS MANUFACTURES,NES	1	No Quantity							2575			0
S3	2016	2016	2016	2	0	2	Export	320	Guatemala	GTM	68	Bolivia (Plurinational State of)	BOL								69	METALS MANUFACTURES,NES	1	No Quantity							780			0
S3	2016	2016	2016	2	0	2	Export	320	Guatemala	GTM	76	Brazil	BRA								69	METALS MANUFACTURES,NES	1	No Quantity							852057			0
S3	2016	2016	2016	2	0	2	Export	320	Guatemala	GTM	84	Belize	BLZ								69	METALS MANUFACTURES,NES	1	No Quantity							1689028			0
S3	2016	2016	2016	2	0	2	Export	320	Guatemala	GTM	92	Br. Virgin Isds	VGB								69	METALS MANUFACTURES,NES	1	No Quantity							26650			0
S3	2016	2016	2016	2	0	2	Export	320	Guatemala	GTM	124	Canada	CAN								69	METALS MANUFACTURES,NES	1	No Quantity							7926889			0
S3	2016	2016	2016	2	0	2	Export	320	Guatemala	GTM	152	Chile	CHL								69	METALS MANUFACTURES,NES	1	No Quantity							349881			0
S3	2016	2016	2016	2	0	2	Export	320	Guatemala	GTM	156	China	CHN								69	METALS MANUFACTURES,NES	1	No Quantity							5238			0
S3	2016	2016	2016	2	0	2	Export	320	Guatemala	GTM	170	Colombia	COL								69	METALS MANUFACTURES,NES	1	No Quantity							1199236			0
S3	2016	2016	2016	2	0	2	Export	320	Guatemala	GTM	180	Dem. Rep. of the Congo	COD								69	METALS MANUFACTURES,NES	1	No Quantity							7035			0
S3	2016	2016	2016	2	0	2	Export	320	Guatemala	GTM	188	Costa Rica	CRI								69	METALS MANUFACTURES,NES	1	No Quantity							9278338			0
S3	2016	2016	2016	2	0	2	Export	320	Guatemala	GTM	192	Cuba	CUB								69	METALS MANUFACTURES,NES	1	No Quantity							315229			0
S3	2016	2016	2016	2	0	2	Export	320	Guatemala	GTM	208	Denmark	DNK								69	METALS MANUFACTURES,NES	1	No Quantity							195995			0
S3	2016	2016	2016	2	0	2	Export	320	Guatemala	GTM	214	Dominican Rep.	DOM								69	METALS MANUFACTURES,NES	1	No Quantity							2691600			0
S3	2016	2016	2016	2	0	2	Export	320	Guatemala	GTM	218	Ecuador	ECU								69	METALS MANUFACTURES,NES	1	No Quantity							68137			0
S3	2016	2016	2016	2	0	2	Export	320	Guatemala	GTM	222	El Salvador	SLV								69	METALS MANUFACTURES,NES	1	No Quantity							48001016			0
S3	2016	2016	2016	2	0	2	Export	320	Guatemala	GTM	226	Equatorial Guinea	GNQ								69	METALS MANUFACTURES,NES	1	No Quantity							1276			0
S3	2016	2016	2016	2	0	2	Export	320	Guatemala	GTM	246	Finland	FIN								69	METALS MANUFACTURES,NES	1	No Quantity							255			0
S3	2016	2016	2016	2	0	2	Export	320	Guatemala	GTM	251	France	FRA								69	METALS MANUFACTURES,NES	1	No Quantity							18727			0
S3	2016	2016	2016	2	0	2	Export	320	Guatemala	GTM	262	Djibouti	DJI								69	METALS MANUFACTURES,NES	1	No Quantity							16269			0
S3	2016	2016	2016	2	0	2	Export	320	Guatemala	GTM	276	Germany	DEU								69	METALS MANUFACTURES,NES	1	No Quantity							594637			0
S3	2016	2016	2016	2	0	2	Export	320	Guatemala	GTM	328	Guyana	GUY								69	METALS MANUFACTURES,NES	1	No Quantity							3040			0
S3	2016	2016	2016	2	0	2	Export	320	Guatemala	GTM	332	Haiti	HTI								69	METALS MANUFACTURES,NES	1	No Quantity							40951			0
S3	2016	2016	2016	2	0	2	Export	320	Guatemala	GTM	340	Honduras	HND								69	METALS MANUFACTURES,NES	1	No Quantity							26126271			0
S3	2016	2016	2016	2	0	2	Export	320	Guatemala	GTM	376	Israel	ISR								69	METALS MANUFACTURES,NES	1	No Quantity							1909			0
S3	2016	2016	2016	2	0	2	Export	320	Guatemala	GTM	381	Italy	ITA								69	METALS MANUFACTURES,NES	1	No Quantity							25183			0
S3	2016	2016	2016	2	0	2	Export	320	Guatemala	GTM	388	Jamaica	JAM								69	METALS MANUFACTURES,NES	1	No Quantity							25159			0
S3	2016	2016	2016	2	0	2	Export	320	Guatemala	GTM	404	Kenya	KEN								69	METALS MANUFACTURES,NES	1	No Quantity							185185			0
S3	2016	2016	2016	2	0	2	Export	320	Guatemala	GTM	410	Rep. of Korea	KOR								69	METALS MANUFACTURES,NES	1	No Quantity							120606			0
S3	2016	2016	2016	2	0	2	Export	320	Guatemala	GTM	422	Lebanon	LBN								69	METALS MANUFACTURES,NES	1	No Quantity							570			0
S3	2016	2016	2016	2	0	2	Export	320	Guatemala	GTM	484	Mexico	MEX								69	METALS MANUFACTURES,NES	1	No Quantity							4942294			0
S3	2016	2016	2016	2	0	2	Export	320	Guatemala	GTM	490	Other Asia, nes									69	METALS MANUFACTURES,NES	1	No Quantity							12100			0
S3	2016	2016	2016	2	0	2	Export	320	Guatemala	GTM	504	Morocco	MAR								69	METALS MANUFACTURES,NES	1	No Quantity							160			0
S3	2016	2016	2016	2	0	2	Export	320	Guatemala	GTM	512	Oman	OMN								69	METALS MANUFACTURES,NES	1	No Quantity							2820			0
S3	2016	2016	2016	2	0	2	Export	320	Guatemala	GTM	524	Nepal	NPL								69	METALS MANUFACTURES,NES	1	No Quantity							130			0
S3	2016	2016	2016	2	0	2	Export	320	Guatemala	GTM	528	Netherlands	NLD								69	METALS MANUFACTURES,NES	1	No Quantity							99592			0
S3	2016	2016	2016	2	0	2	Export	320	Guatemala	GTM	531	Curaçao	CUW								69	METALS MANUFACTURES,NES	1	No Quantity							4066			0
S3	2016	2016	2016	2	0	2	Export	320	Guatemala	GTM	554	New Zealand	NZL								69	METALS MANUFACTURES,NES	1	No Quantity							40			0
S3	2016	2016	2016	2	0	2	Export	320	Guatemala	GTM	558	Nicaragua	NIC								69	METALS MANUFACTURES,NES	1	No Quantity							26923297			0
S3	2016	2016	2016	2	0	2	Export	320	Guatemala	GTM	566	Nigeria	NGA								69	METALS MANUFACTURES,NES	1	No Quantity							330			0
S3	2016	2016	2016	2	0	2	Export	320	Guatemala	GTM	579	Norway	NOR								69	METALS MANUFACTURES,NES	1	No Quantity							1490			0
S3	2016	2016	2016	2	0	2	Export	320	Guatemala	GTM	591	Panama	PAN								69	METALS MANUFACTURES,NES	1	No Quantity							17598483			0
S3	2016	2016	2016	2	0	2	Export	320	Guatemala	GTM	600	Paraguay	PRY								69	METALS MANUFACTURES,NES	1	No Quantity							194992			0
S3	2016	2016	2016	2	0	2	Export	320	Guatemala	GTM	604	Peru	PER								69	METALS MANUFACTURES,NES	1	No Quantity							4681			0
S3	2016	2016	2016	2	0	2	Export	320	Guatemala	GTM	608	Philippines	PHL								69	METALS MANUFACTURES,NES	1	No Quantity							1860			0
S3	2016	2016	2016	2	0	2	Export	320	Guatemala	GTM	686	Senegal	SEN								69	METALS MANUFACTURES,NES	1	No Quantity							19			0
S3	2016	2016	2016	2	0	2	Export	320	Guatemala	GTM	690	Seychelles	SYC								69	METALS MANUFACTURES,NES	1	No Quantity							1520			0
S3	2016	2016	2016	2	0	2	Export	320	Guatemala	GTM	699	India	IND								69	METALS MANUFACTURES,NES	1	No Quantity							1410			0
S3	2016	2016	2016	2	0	2	Export	320	Guatemala	GTM	702	Singapore	SGP								69	METALS MANUFACTURES,NES	1	No Quantity							2220			0
S3	2016	2016	2016	2	0	2	Export	320	Guatemala	GTM	710	South Africa	ZAF								69	METALS MANUFACTURES,NES	1	No Quantity							568			0
S3	2016	2016	2016	2	0	2	Export	320	Guatemala	GTM	724	Spain	ESP								69	METALS MANUFACTURES,NES	1	No Quantity							33371			0
S3	2016	2016	2016	2	0	2	Export	320	Guatemala	GTM	752	Sweden	SWE								69	METALS MANUFACTURES,NES	1	No Quantity							314066			0
S3	2016	2016	2016	2	0	2	Export	320	Guatemala	GTM	757	Switzerland	CHE								69	METALS MANUFACTURES,NES	1	No Quantity							335			0
S3	2016	2016	2016	2	0	2	Export	320	Guatemala	GTM	764	Thailand	THA								69	METALS MANUFACTURES,NES	1	No Quantity							200			0
S3	2016	2016	2016	2	0	2	Export	320	Guatemala	GTM	780	Trinidad and Tobago	TTO								69	METALS MANUFACTURES,NES	1	No Quantity							386956			0
S3	2016	2016	2016	2	0	2	Export	320	Guatemala	GTM	818	Egypt	EGY								69	METALS MANUFACTURES,NES	1	No Quantity							340			0
S3	2016	2016	2016	2	0	2	Export	320	Guatemala	GTM	826	United Kingdom	GBR								69	METALS MANUFACTURES,NES	1	No Quantity							6213			0
S3	2016	2016	2016	2	0	2	Export	320	Guatemala	GTM	842	USA	USA								69	METALS MANUFACTURES,NES	1	No Quantity							1438674			0
S3	2016	2016	2016	2	0	2	Export	320	Guatemala	GTM	858	Uruguay	URY								69	METALS MANUFACTURES,NES	1	No Quantity							1848			0
S3	2016	2016	2016	2	0	2	Export	320	Guatemala	GTM	862	Venezuela	VEN								69	METALS MANUFACTURES,NES	1	No Quantity							4019			0
S3	2016	2016	2016	2	0	2	Export	304	Greenland	GRL	0	World	WLD								71	POWER GENERATNG.MACHINES	1	No Quantity							672042			0
S3	2016	2016	2016	2	0	2	Export	304	Greenland	GRL	208	Denmark	DNK								71	POWER GENERATNG.MACHINES	1	No Quantity							672042			0
S3	2016	2016	2016	2	0	2	Export	320	Guatemala	GTM	0	World	WLD								71	POWER GENERATNG.MACHINES	1	No Quantity							7092981			0
S3	2016	2016	2016	2	0	2	Export	320	Guatemala	GTM	8	Albania	ALB								71	POWER GENERATNG.MACHINES	1	No Quantity							15			0
S3	2016	2016	2016	2	0	2	Export	320	Guatemala	GTM	32	Argentina	ARG								71	POWER GENERATNG.MACHINES	1	No Quantity							34136			0
S3	2016	2016	2016	2	0	2	Export	320	Guatemala	GTM	76	Brazil	BRA								71	POWER GENERATNG.MACHINES	1	No Quantity							3112			0
S3	2016	2016	2016	2	0	2	Export	320	Guatemala	GTM	84	Belize	BLZ								71	POWER GENERATNG.MACHINES	1	No Quantity							227386			0
S3	2016	2016	2016	2	0	2	Export	320	Guatemala	GTM	124	Canada	CAN								71	POWER GENERATNG.MACHINES	1	No Quantity							7020			0
S3	2016	2016	2016	2	0	2	Export	320	Guatemala	GTM	152	Chile	CHL								71	POWER GENERATNG.MACHINES	1	No Quantity							100			0
S3	2016	2016	2016	2	0	2	Export	320	Guatemala	GTM	170	Colombia	COL								71	POWER GENERATNG.MACHINES	1	No Quantity							104			0
S3	2016	2016	2016	2	0	2	Export	320	Guatemala	GTM	188	Costa Rica	CRI								71	POWER GENERATNG.MACHINES	1	No Quantity							302890			0
S3	2016	2016	2016	2	0	2	Export	320	Guatemala	GTM	208	Denmark	DNK								71	POWER GENERATNG.MACHINES	1	No Quantity							79			0
S3	2016	2016	2016	2	0	2	Export	320	Guatemala	GTM	214	Dominican Rep.	DOM								71	POWER GENERATNG.MACHINES	1	No Quantity							218955			0
S3	2016	2016	2016	2	0	2	Export	320	Guatemala	GTM	222	El Salvador	SLV								71	POWER GENERATNG.MACHINES	1	No Quantity							1594833			0
S3	2016	2016	2016	2	0	2	Export	320	Guatemala	GTM	276	Germany	DEU								71	POWER GENERATNG.MACHINES	1	No Quantity							80191			0
S3	2016	2016	2016	2	0	2	Export	320	Guatemala	GTM	332	Haiti	HTI								71	POWER GENERATNG.MACHINES	1	No Quantity							81			0
S3	2016	2016	2016	2	0	2	Export	320	Guatemala	GTM	340	Honduras	HND								71	POWER GENERATNG.MACHINES	1	No Quantity							1078392			0
S3	2016	2016	2016	2	0	2	Export	320	Guatemala	GTM	381	Italy	ITA								71	POWER GENERATNG.MACHINES	1	No Quantity							90322			0
S3	2016	2016	2016	2	0	2	Export	320	Guatemala	GTM	392	Japan	JPN								71	POWER GENERATNG.MACHINES	1	No Quantity							1000			0
S3	2016	2016	2016	2	0	2	Export	320	Guatemala	GTM	410	Rep. of Korea	KOR								71	POWER GENERATNG.MACHINES	1	No Quantity							16780			0
S3	2016	2016	2016	2	0	2	Export	320	Guatemala	GTM	484	Mexico	MEX								71	POWER GENERATNG.MACHINES	1	No Quantity							321484			0
S3	2016	2016	2016	2	0	2	Export	320	Guatemala	GTM	528	Netherlands	NLD								71	POWER GENERATNG.MACHINES	1	No Quantity							61631			0
S3	2016	2016	2016	2	0	2	Export	320	Guatemala	GTM	531	Curaçao	CUW								71	POWER GENERATNG.MACHINES	1	No Quantity							310			0
S3	2016	2016	2016	2	0	2	Export	320	Guatemala	GTM	558	Nicaragua	NIC								71	POWER GENERATNG.MACHINES	1	No Quantity							1989502			0
S3	2016	2016	2016	2	0	2	Export	320	Guatemala	GTM	591	Panama	PAN								71	POWER GENERATNG.MACHINES	1	No Quantity							71971			0
S3	2016	2016	2016	2	0	2	Export	320	Guatemala	GTM	604	Peru	PER								71	POWER GENERATNG.MACHINES	1	No Quantity							4445			0
S3	2016	2016	2016	2	0	2	Export	320	Guatemala	GTM	690	Seychelles	SYC								71	POWER GENERATNG.MACHINES	1	No Quantity							2718			0
S3	2016	2016	2016	2	0	2	Export	320	Guatemala	GTM	724	Spain	ESP								71	POWER GENERATNG.MACHINES	1	No Quantity							13186			0
S3	2016	2016	2016	2	0	2	Export	320	Guatemala	GTM	757	Switzerland	CHE								71	POWER GENERATNG.MACHINES	1	No Quantity							2025			0
S3	2016	2016	2016	2	0	2	Export	320	Guatemala	GTM	792	Turkey	TUR								71	POWER GENERATNG.MACHINES	1	No Quantity							8589			0
S3	2016	2016	2016	2	0	2	Export	320	Guatemala	GTM	826	United Kingdom	GBR								71	POWER GENERATNG.MACHINES	1	No Quantity							742			0
S3	2016	2016	2016	2	0	2	Export	320	Guatemala	GTM	842	USA	USA								71	POWER GENERATNG.MACHINES	1	No Quantity							960982			0
S3	2016	2016	2016	2	0	2	Export	304	Greenland	GRL	0	World	WLD								72	SPECIAL.INDUST.MACHINERY	1	No Quantity							648351			0
S3	2016	2016	2016	2	0	2	Export	304	Greenland	GRL	208	Denmark	DNK								72	SPECIAL.INDUST.MACHINERY	1	No Quantity							648351			0
S3	2016	2016	2016	2	0	2	Export	320	Guatemala	GTM	0	World	WLD								72	SPECIAL.INDUST.MACHINERY	1	No Quantity							30465346			0
S3	2016	2016	2016	2	0	2	Export	320	Guatemala	GTM	32	Argentina	ARG								72	SPECIAL.INDUST.MACHINERY	1	No Quantity							3186			0
S3	2016	2016	2016	2	0	2	Export	320	Guatemala	GTM	36	Australia	AUS								72	SPECIAL.INDUST.MACHINERY	1	No Quantity							1500			0
S3	2016	2016	2016	2	0	2	Export	320	Guatemala	GTM	40	Austria	AUT								72	SPECIAL.INDUST.MACHINERY	1	No Quantity							2000			0
S3	2016	2016	2016	2	0	2	Export	320	Guatemala	GTM	50	Bangladesh	BGD								72	SPECIAL.INDUST.MACHINERY	1	No Quantity							15000			0
S3	2016	2016	2016	2	0	2	Export	320	Guatemala	GTM	56	Belgium	BEL								72	SPECIAL.INDUST.MACHINERY	1	No Quantity							100			0
S3	2016	2016	2016	2	0	2	Export	320	Guatemala	GTM	68	Bolivia (Plurinational State of)	BOL								72	SPECIAL.INDUST.MACHINERY	1	No Quantity							10			0
S3	2016	2016	2016	2	0	2	Export	320	Guatemala	GTM	76	Brazil	BRA								72	SPECIAL.INDUST.MACHINERY	1	No Quantity							204255			0
S3	2016	2016	2016	2	0	2	Export	320	Guatemala	GTM	84	Belize	BLZ								72	SPECIAL.INDUST.MACHINERY	1	No Quantity							2363184			0
S3	2016	2016	2016	2	0	2	Export	320	Guatemala	GTM	116	Cambodia	KHM								72	SPECIAL.INDUST.MACHINERY	1	No Quantity							24615			0
S3	2016	2016	2016	2	0	2	Export	320	Guatemala	GTM	124	Canada	CAN								72	SPECIAL.INDUST.MACHINERY	1	No Quantity							259386			0
S3	2016	2016	2016	2	0	2	Export	320	Guatemala	GTM	152	Chile	CHL								72	SPECIAL.INDUST.MACHINERY	1	No Quantity							36915			0
S3	2016	2016	2016	2	0	2	Export	320	Guatemala	GTM	156	China	CHN								72	SPECIAL.INDUST.MACHINERY	1	No Quantity							13625			0
S3	2016	2016	2016	2	0	2	Export	320	Guatemala	GTM	170	Colombia	COL								72	SPECIAL.INDUST.MACHINERY	1	No Quantity							191537			0
S3	2016	2016	2016	2	0	2	Export	320	Guatemala	GTM	188	Costa Rica	CRI								72	SPECIAL.INDUST.MACHINERY	1	No Quantity							444623			0
S3	2016	2016	2016	2	0	2	Export	320	Guatemala	GTM	192	Cuba	CUB								72	SPECIAL.INDUST.MACHINERY	1	No Quantity							2417			0
S3	2016	2016	2016	2	0	2	Export	320	Guatemala	GTM	208	Denmark	DNK								72	SPECIAL.INDUST.MACHINERY	1	No Quantity							14304			0
S3	2016	2016	2016	2	0	2	Export	320	Guatemala	GTM	214	Dominican Rep.	DOM								72	SPECIAL.INDUST.MACHINERY	1	No Quantity							65370			0
S3	2016	2016	2016	2	0	2	Export	320	Guatemala	GTM	218	Ecuador	ECU								72	SPECIAL.INDUST.MACHINERY	1	No Quantity							4295			0
S3	2016	2016	2016	2	0	2	Export	320	Guatemala	GTM	222	El Salvador	SLV								72	SPECIAL.INDUST.MACHINERY	1	No Quantity							4181193			0
S3	2016	2016	2016	2	0	2	Export	320	Guatemala	GTM	251	France	FRA								72	SPECIAL.INDUST.MACHINERY	1	No Quantity							107616			0
S3	2016	2016	2016	2	0	2	Export	320	Guatemala	GTM	276	Germany	DEU								72	SPECIAL.INDUST.MACHINERY	1	No Quantity							275193			0
S3	2016	2016	2016	2	0	2	Export	320	Guatemala	GTM	340	Honduras	HND								72	SPECIAL.INDUST.MACHINERY	1	No Quantity							4652004			0
S3	2016	2016	2016	2	0	2	Export	320	Guatemala	GTM	344	China, Hong Kong SAR	HKG								72	SPECIAL.INDUST.MACHINERY	1	No Quantity							8490			0
S3	2016	2016	2016	2	0	2	Export	320	Guatemala	GTM	381	Italy	ITA								72	SPECIAL.INDUST.MACHINERY	1	No Quantity							7319			0
S3	2016	2016	2016	2	0	2	Export	320	Guatemala	GTM	388	Jamaica	JAM								72	SPECIAL.INDUST.MACHINERY	1	No Quantity							18574			0
S3	2016	2016	2016	2	0	2	Export	320	Guatemala	GTM	392	Japan	JPN								72	SPECIAL.INDUST.MACHINERY	1	No Quantity							57			0
S3	2016	2016	2016	2	0	2	Export	320	Guatemala	GTM	410	Rep. of Korea	KOR								72	SPECIAL.INDUST.MACHINERY	1	No Quantity							6146			0
S3	2016	2016	2016	2	0	2	Export	320	Guatemala	GTM	484	Mexico	MEX								72	SPECIAL.INDUST.MACHINERY	1	No Quantity							4227189			0
S3	2016	2016	2016	2	0	2	Export	320	Guatemala	GTM	490	Other Asia, nes									72	SPECIAL.INDUST.MACHINERY	1	No Quantity							3171			0
S3	2016	2016	2016	2	0	2	Export	320	Guatemala	GTM	504	Morocco	MAR								72	SPECIAL.INDUST.MACHINERY	1	No Quantity							65			0
S3	2016	2016	2016	2	0	2	Export	320	Guatemala	GTM	528	Netherlands	NLD								72	SPECIAL.INDUST.MACHINERY	1	No Quantity							96121			0
S3	2016	2016	2016	2	0	2	Export	320	Guatemala	GTM	558	Nicaragua	NIC								72	SPECIAL.INDUST.MACHINERY	1	No Quantity							5784990			0
S3	2016	2016	2016	2	0	2	Export	320	Guatemala	GTM	579	Norway	NOR								72	SPECIAL.INDUST.MACHINERY	1	No Quantity							75			0
S3	2016	2016	2016	2	0	2	Export	320	Guatemala	GTM	583	FS Micronesia	FSM								72	SPECIAL.INDUST.MACHINERY	1	No Quantity							400			0
S3	2016	2016	2016	2	0	2	Export	320	Guatemala	GTM	586	Pakistan	PAK								72	SPECIAL.INDUST.MACHINERY	1	No Quantity							517352			0
S3	2016	2016	2016	2	0	2	Export	320	Guatemala	GTM	591	Panama	PAN								72	SPECIAL.INDUST.MACHINERY	1	No Quantity							1818333			0
S3	2016	2016	2016	2	0	2	Export	320	Guatemala	GTM	600	Paraguay	PRY								72	SPECIAL.INDUST.MACHINERY	1	No Quantity							269			0
S3	2016	2016	2016	2	0	2	Export	320	Guatemala	GTM	604	Peru	PER								72	SPECIAL.INDUST.MACHINERY	1	No Quantity							383660			0
S3	2016	2016	2016	2	0	2	Export	320	Guatemala	GTM	682	Saudi Arabia	SAU								72	SPECIAL.INDUST.MACHINERY	1	No Quantity							66214			0
S3	2016	2016	2016	2	0	2	Export	320	Guatemala	GTM	690	Seychelles	SYC								72	SPECIAL.INDUST.MACHINERY	1	No Quantity							1294			0
S3	2016	2016	2016	2	0	2	Export	320	Guatemala	GTM	699	India	IND								72	SPECIAL.INDUST.MACHINERY	1	No Quantity							92733			0
S3	2016	2016	2016	2	0	2	Export	320	Guatemala	GTM	704	Viet Nam	VNM								72	SPECIAL.INDUST.MACHINERY	1	No Quantity							48000			0
S3	2016	2016	2016	2	0	2	Export	320	Guatemala	GTM	724	Spain	ESP								72	SPECIAL.INDUST.MACHINERY	1	No Quantity							186152			0
S3	2016	2016	2016	2	0	2	Export	320	Guatemala	GTM	780	Trinidad and Tobago	TTO								72	SPECIAL.INDUST.MACHINERY	1	No Quantity							1558			0
S3	2016	2016	2016	2	0	2	Export	320	Guatemala	GTM	818	Egypt	EGY								72	SPECIAL.INDUST.MACHINERY	1	No Quantity							70175			0
S3	2016	2016	2016	2	0	2	Export	320	Guatemala	GTM	826	United Kingdom	GBR								72	SPECIAL.INDUST.MACHINERY	1	No Quantity							31170			0
S3	2016	2016	2016	2	0	2	Export	320	Guatemala	GTM	842	USA	USA								72	SPECIAL.INDUST.MACHINERY	1	No Quantity							4092455			0
S3	2016	2016	2016	2	0	2	Export	320	Guatemala	GTM	858	Uruguay	URY								72	SPECIAL.INDUST.MACHINERY	1	No Quantity							141056			0
S3	2016	2016	2016	2	0	2	Export	320	Guatemala	GTM	0	World	WLD								73	METALWORKING MACHINERY	1	No Quantity							1410513			0
S3	2016	2016	2016	2	0	2	Export	320	Guatemala	GTM	68	Bolivia (Plurinational State of)	BOL								73	METALWORKING MACHINERY	1	No Quantity							24425			0
S3	2016	2016	2016	2	0	2	Export	320	Guatemala	GTM	84	Belize	BLZ								73	METALWORKING MACHINERY	1	No Quantity							37940			0
S3	2016	2016	2016	2	0	2	Export	320	Guatemala	GTM	124	Canada	CAN								73	METALWORKING MACHINERY	1	No Quantity							5000			0
S3	2016	2016	2016	2	0	2	Export	320	Guatemala	GTM	152	Chile	CHL								73	METALWORKING MACHINERY	1	No Quantity							75			0
S3	2016	2016	2016	2	0	2	Export	320	Guatemala	GTM	170	Colombia	COL								73	METALWORKING MACHINERY	1	No Quantity							124586			0
S3	2016	2016	2016	2	0	2	Export	320	Guatemala	GTM	188	Costa Rica	CRI								73	METALWORKING MACHINERY	1	No Quantity							56003			0
S3	2016	2016	2016	2	0	2	Export	320	Guatemala	GTM	214	Dominican Rep.	DOM								73	METALWORKING MACHINERY	1	No Quantity							184			0
S3	2016	2016	2016	2	0	2	Export	320	Guatemala	GTM	222	El Salvador	SLV								73	METALWORKING MACHINERY	1	No Quantity							348713			0
S3	2016	2016	2016	2	0	2	Export	320	Guatemala	GTM	251	France	FRA								73	METALWORKING MACHINERY	1	No Quantity							10			0
S3	2016	2016	2016	2	0	2	Export	320	Guatemala	GTM	276	Germany	DEU								73	METALWORKING MACHINERY	1	No Quantity							199			0
S3	2016	2016	2016	2	0	2	Export	320	Guatemala	GTM	332	Haiti	HTI								73	METALWORKING MACHINERY	1	No Quantity							1891			0
S3	2016	2016	2016	2	0	2	Export	320	Guatemala	GTM	340	Honduras	HND								73	METALWORKING MACHINERY	1	No Quantity							149710			0
S3	2016	2016	2016	2	0	2	Export	320	Guatemala	GTM	381	Italy	ITA								73	METALWORKING MACHINERY	1	No Quantity							20000			0
S3	2016	2016	2016	2	0	2	Export	320	Guatemala	GTM	484	Mexico	MEX								73	METALWORKING MACHINERY	1	No Quantity							81647			0
S3	2016	2016	2016	2	0	2	Export	320	Guatemala	GTM	558	Nicaragua	NIC								73	METALWORKING MACHINERY	1	No Quantity							82144			0
S3	2016	2016	2016	2	0	2	Export	320	Guatemala	GTM	591	Panama	PAN								73	METALWORKING MACHINERY	1	No Quantity							7714			0
S3	2016	2016	2016	2	0	2	Export	320	Guatemala	GTM	600	Paraguay	PRY								73	METALWORKING MACHINERY	1	No Quantity							43800			0
S3	2016	2016	2016	2	0	2	Export	320	Guatemala	GTM	699	India	IND								73	METALWORKING MACHINERY	1	No Quantity							183			0
S3	2016	2016	2016	2	0	2	Export	320	Guatemala	GTM	724	Spain	ESP								73	METALWORKING MACHINERY	1	No Quantity							13801			0
S3	2016	2016	2016	2	0	2	Export	320	Guatemala	GTM	818	Egypt	EGY								73	METALWORKING MACHINERY	1	No Quantity							20			0
S3	2016	2016	2016	2	0	2	Export	320	Guatemala	GTM	842	USA	USA								73	METALWORKING MACHINERY	1	No Quantity							370719			0
S3	2016	2016	2016	2	0	2	Export	320	Guatemala	GTM	862	Venezuela	VEN								73	METALWORKING MACHINERY	1	No Quantity							41749			0
S3	2016	2016	2016	2	0	2	Export	304	Greenland	GRL	0	World	WLD								74	GENERAL INDUSTL.MACH.NES	1	No Quantity							148975			0
S3	2016	2016	2016	2	0	2	Export	304	Greenland	GRL	208	Denmark	DNK								74	GENERAL INDUSTL.MACH.NES	1	No Quantity							148975			0
S3	2016	2016	2016	2	0	2	Export	320	Guatemala	GTM	0	World	WLD								74	GENERAL INDUSTL.MACH.NES	1	No Quantity							72087358			0
S3	2016	2016	2016	2	0	2	Export	320	Guatemala	GTM	8	Albania	ALB								74	GENERAL INDUSTL.MACH.NES	1	No Quantity							45			0
S3	2016	2016	2016	2	0	2	Export	320	Guatemala	GTM	28	Antigua and Barbuda	ATG								74	GENERAL INDUSTL.MACH.NES	1	No Quantity							136040			0
S3	2016	2016	2016	2	0	2	Export	320	Guatemala	GTM	32	Argentina	ARG								74	GENERAL INDUSTL.MACH.NES	1	No Quantity							36847			0
S3	2016	2016	2016	2	0	2	Export	320	Guatemala	GTM	36	Australia	AUS								74	GENERAL INDUSTL.MACH.NES	1	No Quantity							26			0
S3	2016	2016	2016	2	0	2	Export	320	Guatemala	GTM	40	Austria	AUT								74	GENERAL INDUSTL.MACH.NES	1	No Quantity							9			0
S3	2016	2016	2016	2	0	2	Export	320	Guatemala	GTM	44	Bahamas	BHS								74	GENERAL INDUSTL.MACH.NES	1	No Quantity							126468			0
S3	2016	2016	2016	2	0	2	Export	320	Guatemala	GTM	52	Barbados	BRB								74	GENERAL INDUSTL.MACH.NES	1	No Quantity							38150			0
S3	2016	2016	2016	2	0	2	Export	320	Guatemala	GTM	56	Belgium	BEL								74	GENERAL INDUSTL.MACH.NES	1	No Quantity							477030			0
S3	2016	2016	2016	2	0	2	Export	320	Guatemala	GTM	60	Bermuda	BMU								74	GENERAL INDUSTL.MACH.NES	1	No Quantity							469			0
S3	2016	2016	2016	2	0	2	Export	320	Guatemala	GTM	76	Brazil	BRA								74	GENERAL INDUSTL.MACH.NES	1	No Quantity							86057			0
S3	2016	2016	2016	2	0	2	Export	320	Guatemala	GTM	84	Belize	BLZ								74	GENERAL INDUSTL.MACH.NES	1	No Quantity							1095836			0
S3	2016	2016	2016	2	0	2	Export	320	Guatemala	GTM	124	Canada	CAN								74	GENERAL INDUSTL.MACH.NES	1	No Quantity							41773			0
S3	2016	2016	2016	2	0	2	Export	320	Guatemala	GTM	152	Chile	CHL								74	GENERAL INDUSTL.MACH.NES	1	No Quantity							23376			0
S3	2016	2016	2016	2	0	2	Export	320	Guatemala	GTM	156	China	CHN								74	GENERAL INDUSTL.MACH.NES	1	No Quantity							53807			0
S3	2016	2016	2016	2	0	2	Export	320	Guatemala	GTM	170	Colombia	COL								74	GENERAL INDUSTL.MACH.NES	1	No Quantity							871546			0
S3	2016	2016	2016	2	0	2	Export	320	Guatemala	GTM	180	Dem. Rep. of the Congo	COD								74	GENERAL INDUSTL.MACH.NES	1	No Quantity							877			0
S3	2016	2016	2016	2	0	2	Export	320	Guatemala	GTM	188	Costa Rica	CRI								74	GENERAL INDUSTL.MACH.NES	1	No Quantity							16108127			0
S3	2016	2016	2016	2	0	2	Export	320	Guatemala	GTM	192	Cuba	CUB								74	GENERAL INDUSTL.MACH.NES	1	No Quantity							123923			0
S3	2016	2016	2016	2	0	2	Export	320	Guatemala	GTM	208	Denmark	DNK								74	GENERAL INDUSTL.MACH.NES	1	No Quantity							81759			0
S3	2016	2016	2016	2	0	2	Export	320	Guatemala	GTM	212	Dominica	DMA								74	GENERAL INDUSTL.MACH.NES	1	No Quantity							69701			0
S3	2016	2016	2016	2	0	2	Export	320	Guatemala	GTM	214	Dominican Rep.	DOM								74	GENERAL INDUSTL.MACH.NES	1	No Quantity							350822			0
S3	2016	2016	2016	2	0	2	Export	320	Guatemala	GTM	218	Ecuador	ECU								74	GENERAL INDUSTL.MACH.NES	1	No Quantity							21380			0
S3	2016	2016	2016	2	0	2	Export	320	Guatemala	GTM	222	El Salvador	SLV								74	GENERAL INDUSTL.MACH.NES	1	No Quantity							9463956			0
S3	2016	2016	2016	2	0	2	Export	320	Guatemala	GTM	251	France	FRA								74	GENERAL INDUSTL.MACH.NES	1	No Quantity							214772			0
S3	2016	2016	2016	2	0	2	Export	320	Guatemala	GTM	276	Germany	DEU								74	GENERAL INDUSTL.MACH.NES	1	No Quantity							764167			0
S3	2016	2016	2016	2	0	2	Export	320	Guatemala	GTM	328	Guyana	GUY								74	GENERAL INDUSTL.MACH.NES	1	No Quantity							110586			0
S3	2016	2016	2016	2	0	2	Export	320	Guatemala	GTM	332	Haiti	HTI								74	GENERAL INDUSTL.MACH.NES	1	No Quantity							41403			0
S3	2016	2016	2016	2	0	2	Export	320	Guatemala	GTM	340	Honduras	HND								74	GENERAL INDUSTL.MACH.NES	1	No Quantity							13257252			0
S3	2016	2016	2016	2	0	2	Export	320	Guatemala	GTM	381	Italy	ITA								74	GENERAL INDUSTL.MACH.NES	1	No Quantity							55591			0
S3	2016	2016	2016	2	0	2	Export	320	Guatemala	GTM	388	Jamaica	JAM								74	GENERAL INDUSTL.MACH.NES	1	No Quantity							394784			0
S3	2016	2016	2016	2	0	2	Export	320	Guatemala	GTM	410	Rep. of Korea	KOR								74	GENERAL INDUSTL.MACH.NES	1	No Quantity							21977			0
S3	2016	2016	2016	2	0	2	Export	320	Guatemala	GTM	426	Lesotho	LSO								74	GENERAL INDUSTL.MACH.NES	1	No Quantity							42480			0
S3	2016	2016	2016	2	0	2	Export	320	Guatemala	GTM	458	Malaysia	MYS								74	GENERAL INDUSTL.MACH.NES	1	No Quantity							800			0
S3	2016	2016	2016	2	0	2	Export	320	Guatemala	GTM	484	Mexico	MEX								74	GENERAL INDUSTL.MACH.NES	1	No Quantity							4144713			0
S3	2016	2016	2016	2	0	2	Export	320	Guatemala	GTM	490	Other Asia, nes									74	GENERAL INDUSTL.MACH.NES	1	No Quantity							3000			0
S3	2016	2016	2016	2	0	2	Export	320	Guatemala	GTM	508	Mozambique	MOZ								74	GENERAL INDUSTL.MACH.NES	1	No Quantity							2000			0
S3	2016	2016	2016	2	0	2	Export	320	Guatemala	GTM	528	Netherlands	NLD								74	GENERAL INDUSTL.MACH.NES	1	No Quantity							291583			0
S3	2016	2016	2016	2	0	2	Export	320	Guatemala	GTM	533	Aruba	ABW								74	GENERAL INDUSTL.MACH.NES	1	No Quantity							133071			0
S3	2016	2016	2016	2	0	2	Export	320	Guatemala	GTM	554	New Zealand	NZL								74	GENERAL INDUSTL.MACH.NES	1	No Quantity							12			0
S3	2016	2016	2016	2	0	2	Export	320	Guatemala	GTM	558	Nicaragua	NIC								74	GENERAL INDUSTL.MACH.NES	1	No Quantity							6902146			0
S3	2016	2016	2016	2	0	2	Export	320	Guatemala	GTM	579	Norway	NOR								74	GENERAL INDUSTL.MACH.NES	1	No Quantity							10			0
S3	2016	2016	2016	2	0	2	Export	320	Guatemala	GTM	591	Panama	PAN								74	GENERAL INDUSTL.MACH.NES	1	No Quantity							4618801			0
S3	2016	2016	2016	2	0	2	Export	320	Guatemala	GTM	600	Paraguay	PRY								74	GENERAL INDUSTL.MACH.NES	1	No Quantity							7712			0
S3	2016	2016	2016	2	0	2	Export	320	Guatemala	GTM	604	Peru	PER								74	GENERAL INDUSTL.MACH.NES	1	No Quantity							522923			0
S3	2016	2016	2016	2	0	2	Export	320	Guatemala	GTM	616	Poland	POL								74	GENERAL INDUSTL.MACH.NES	1	No Quantity							346			0
S3	2016	2016	2016	2	0	2	Export	320	Guatemala	GTM	662	Saint Lucia	LCA								74	GENERAL INDUSTL.MACH.NES	1	No Quantity							11217			0
S3	2016	2016	2016	2	0	2	Export	320	Guatemala	GTM	670	Saint Vincent and the Grenadines	VCT								74	GENERAL INDUSTL.MACH.NES	1	No Quantity							135480			0
S3	2016	2016	2016	2	0	2	Export	320	Guatemala	GTM	682	Saudi Arabia	SAU								74	GENERAL INDUSTL.MACH.NES	1	No Quantity							28253			0
S3	2016	2016	2016	2	0	2	Export	320	Guatemala	GTM	690	Seychelles	SYC								74	GENERAL INDUSTL.MACH.NES	1	No Quantity							6033			0
S3	2016	2016	2016	2	0	2	Export	320	Guatemala	GTM	699	India	IND								74	GENERAL INDUSTL.MACH.NES	1	No Quantity							2762			0
S3	2016	2016	2016	2	0	2	Export	320	Guatemala	GTM	710	South Africa	ZAF								74	GENERAL INDUSTL.MACH.NES	1	No Quantity							47037			0
S3	2016	2016	2016	2	0	2	Export	320	Guatemala	GTM	724	Spain	ESP								74	GENERAL INDUSTL.MACH.NES	1	No Quantity							50533			0
S3	2016	2016	2016	2	0	2	Export	320	Guatemala	GTM	740	Suriname	SUR								74	GENERAL INDUSTL.MACH.NES	1	No Quantity							227580			0
S3	2016	2016	2016	2	0	2	Export	320	Guatemala	GTM	757	Switzerland	CHE								74	GENERAL INDUSTL.MACH.NES	1	No Quantity							11590			0
S3	2016	2016	2016	2	0	2	Export	320	Guatemala	GTM	780	Trinidad and Tobago	TTO								74	GENERAL INDUSTL.MACH.NES	1	No Quantity							1015308			0
S3	2016	2016	2016	2	0	2	Export	320	Guatemala	GTM	784	United Arab Emirates	ARE								74	GENERAL INDUSTL.MACH.NES	1	No Quantity							95			0
S3	2016	2016	2016	2	0	2	Export	320	Guatemala	GTM	818	Egypt	EGY								74	GENERAL INDUSTL.MACH.NES	1	No Quantity							45			0
S3	2016	2016	2016	2	0	2	Export	320	Guatemala	GTM	826	United Kingdom	GBR								74	GENERAL INDUSTL.MACH.NES	1	No Quantity							17909			0
S3	2016	2016	2016	2	0	2	Export	320	Guatemala	GTM	842	USA	USA								74	GENERAL INDUSTL.MACH.NES	1	No Quantity							9698664			0
S3	2016	2016	2016	2	0	2	Export	320	Guatemala	GTM	858	Uruguay	URY								74	GENERAL INDUSTL.MACH.NES	1	No Quantity							26848			0
S3	2016	2016	2016	2	0	2	Export	320	Guatemala	GTM	862	Venezuela	VEN								74	GENERAL INDUSTL.MACH.NES	1	No Quantity							415			0
S3	2016	2016	2016	2	0	2	Export	320	Guatemala	GTM	894	Zambia	ZMB								74	GENERAL INDUSTL.MACH.NES	1	No Quantity							69436			0
S3	2016	2016	2016	2	0	2	Export	304	Greenland	GRL	0	World	WLD								75	OFFICE MACHINES,ADP MACH	1	No Quantity							46044			0
S3	2016	2016	2016	2	0	2	Export	304	Greenland	GRL	208	Denmark	DNK								75	OFFICE MACHINES,ADP MACH	1	No Quantity							46044			0
S3	2016	2016	2016	2	0	2	Export	320	Guatemala	GTM	0	World	WLD								75	OFFICE MACHINES,ADP MACH	1	No Quantity							6191079			0
S3	2016	2016	2016	2	0	2	Export	320	Guatemala	GTM	8	Albania	ALB								75	OFFICE MACHINES,ADP MACH	1	No Quantity							150			0
S3	2016	2016	2016	2	0	2	Export	320	Guatemala	GTM	32	Argentina	ARG								75	OFFICE MACHINES,ADP MACH	1	No Quantity							4010			0
S3	2016	2016	2016	2	0	2	Export	320	Guatemala	GTM	40	Austria	AUT								75	OFFICE MACHINES,ADP MACH	1	No Quantity							27169			0
S3	2016	2016	2016	2	0	2	Export	320	Guatemala	GTM	56	Belgium	BEL								75	OFFICE MACHINES,ADP MACH	1	No Quantity							515			0
S3	2016	2016	2016	2	0	2	Export	320	Guatemala	GTM	68	Bolivia (Plurinational State of)	BOL								75	OFFICE MACHINES,ADP MACH	1	No Quantity							130			0
S3	2016	2016	2016	2	0	2	Export	320	Guatemala	GTM	76	Brazil	BRA								75	OFFICE MACHINES,ADP MACH	1	No Quantity							1535			0
S3	2016	2016	2016	2	0	2	Export	320	Guatemala	GTM	84	Belize	BLZ								75	OFFICE MACHINES,ADP MACH	1	No Quantity							76285			0
S3	2016	2016	2016	2	0	2	Export	320	Guatemala	GTM	124	Canada	CAN								75	OFFICE MACHINES,ADP MACH	1	No Quantity							8475			0
S3	2016	2016	2016	2	0	2	Export	320	Guatemala	GTM	152	Chile	CHL								75	OFFICE MACHINES,ADP MACH	1	No Quantity							3795			0
S3	2016	2016	2016	2	0	2	Export	320	Guatemala	GTM	156	China	CHN								75	OFFICE MACHINES,ADP MACH	1	No Quantity							120			0
S3	2016	2016	2016	2	0	2	Export	320	Guatemala	GTM	170	Colombia	COL								75	OFFICE MACHINES,ADP MACH	1	No Quantity							45019			0
S3	2016	2016	2016	2	0	2	Export	320	Guatemala	GTM	180	Dem. Rep. of the Congo	COD								75	OFFICE MACHINES,ADP MACH	1	No Quantity							770			0
S3	2016	2016	2016	2	0	2	Export	320	Guatemala	GTM	188	Costa Rica	CRI								75	OFFICE MACHINES,ADP MACH	1	No Quantity							206701			0
S3	2016	2016	2016	2	0	2	Export	320	Guatemala	GTM	192	Cuba	CUB								75	OFFICE MACHINES,ADP MACH	1	No Quantity							76227			0
S3	2016	2016	2016	2	0	2	Export	320	Guatemala	GTM	208	Denmark	DNK								75	OFFICE MACHINES,ADP MACH	1	No Quantity							64473			0
S3	2016	2016	2016	2	0	2	Export	320	Guatemala	GTM	214	Dominican Rep.	DOM								75	OFFICE MACHINES,ADP MACH	1	No Quantity							34733			0
S3	2016	2016	2016	2	0	2	Export	320	Guatemala	GTM	218	Ecuador	ECU								75	OFFICE MACHINES,ADP MACH	1	No Quantity							1351			0
S3	2016	2016	2016	2	0	2	Export	320	Guatemala	GTM	222	El Salvador	SLV								75	OFFICE MACHINES,ADP MACH	1	No Quantity							1008745			0
S3	2016	2016	2016	2	0	2	Export	320	Guatemala	GTM	246	Finland	FIN								75	OFFICE MACHINES,ADP MACH	1	No Quantity							135			0
S3	2016	2016	2016	2	0	2	Export	320	Guatemala	GTM	251	France	FRA								75	OFFICE MACHINES,ADP MACH	1	No Quantity							1405			0
S3	2016	2016	2016	2	0	2	Export	320	Guatemala	GTM	276	Germany	DEU								75	OFFICE MACHINES,ADP MACH	1	No Quantity							25671			0
S3	2016	2016	2016	2	0	2	Export	320	Guatemala	GTM	328	Guyana	GUY								75	OFFICE MACHINES,ADP MACH	1	No Quantity							25304			0
S3	2016	2016	2016	2	0	2	Export	320	Guatemala	GTM	332	Haiti	HTI								75	OFFICE MACHINES,ADP MACH	1	No Quantity							299			0
S3	2016	2016	2016	2	0	2	Export	320	Guatemala	GTM	340	Honduras	HND								75	OFFICE MACHINES,ADP MACH	1	No Quantity							1296288			0
S3	2016	2016	2016	2	0	2	Export	320	Guatemala	GTM	344	China, Hong Kong SAR	HKG								75	OFFICE MACHINES,ADP MACH	1	No Quantity							55780			0
S3	2016	2016	2016	2	0	2	Export	320	Guatemala	GTM	372	Ireland	IRL								75	OFFICE MACHINES,ADP MACH	1	No Quantity							50			0
S3	2016	2016	2016	2	0	2	Export	320	Guatemala	GTM	376	Israel	ISR								75	OFFICE MACHINES,ADP MACH	1	No Quantity							190			0
S3	2016	2016	2016	2	0	2	Export	320	Guatemala	GTM	381	Italy	ITA								75	OFFICE MACHINES,ADP MACH	1	No Quantity							2961			0
S3	2016	2016	2016	2	0	2	Export	320	Guatemala	GTM	388	Jamaica	JAM								75	OFFICE MACHINES,ADP MACH	1	No Quantity							4192			0
S3	2016	2016	2016	2	0	2	Export	320	Guatemala	GTM	392	Japan	JPN								75	OFFICE MACHINES,ADP MACH	1	No Quantity							227			0
S3	2016	2016	2016	2	0	2	Export	320	Guatemala	GTM	410	Rep. of Korea	KOR								75	OFFICE MACHINES,ADP MACH	1	No Quantity							30507			0
S3	2016	2016	2016	2	0	2	Export	320	Guatemala	GTM	422	Lebanon	LBN								75	OFFICE MACHINES,ADP MACH	1	No Quantity							750			0
S3	2016	2016	2016	2	0	2	Export	320	Guatemala	GTM	484	Mexico	MEX								75	OFFICE MACHINES,ADP MACH	1	No Quantity							109200			0
S3	2016	2016	2016	2	0	2	Export	320	Guatemala	GTM	490	Other Asia, nes									75	OFFICE MACHINES,ADP MACH	1	No Quantity							90			0
S3	2016	2016	2016	2	0	2	Export	320	Guatemala	GTM	504	Morocco	MAR								75	OFFICE MACHINES,ADP MACH	1	No Quantity							115			0
S3	2016	2016	2016	2	0	2	Export	320	Guatemala	GTM	558	Nicaragua	NIC								75	OFFICE MACHINES,ADP MACH	1	No Quantity							509936			0
S3	2016	2016	2016	2	0	2	Export	320	Guatemala	GTM	566	Nigeria	NGA								75	OFFICE MACHINES,ADP MACH	1	No Quantity							65			0
S3	2016	2016	2016	2	0	2	Export	320	Guatemala	GTM	579	Norway	NOR								75	OFFICE MACHINES,ADP MACH	1	No Quantity							3145			0
S3	2016	2016	2016	2	0	2	Export	320	Guatemala	GTM	591	Panama	PAN								75	OFFICE MACHINES,ADP MACH	1	No Quantity							70306			0
S3	2016	2016	2016	2	0	2	Export	320	Guatemala	GTM	600	Paraguay	PRY								75	OFFICE MACHINES,ADP MACH	1	No Quantity							189			0
S3	2016	2016	2016	2	0	2	Export	320	Guatemala	GTM	604	Peru	PER								75	OFFICE MACHINES,ADP MACH	1	No Quantity							12672			0
S3	2016	2016	2016	2	0	2	Export	320	Guatemala	GTM	643	Russian Federation	RUS								75	OFFICE MACHINES,ADP MACH	1	No Quantity							15			0
S3	2016	2016	2016	2	0	2	Export	320	Guatemala	GTM	686	Senegal	SEN								75	OFFICE MACHINES,ADP MACH	1	No Quantity							200			0
S3	2016	2016	2016	2	0	2	Export	320	Guatemala	GTM	699	India	IND								75	OFFICE MACHINES,ADP MACH	1	No Quantity							460			0
S3	2016	2016	2016	2	0	2	Export	320	Guatemala	GTM	702	Singapore	SGP								75	OFFICE MACHINES,ADP MACH	1	No Quantity							17386			0
S3	2016	2016	2016	2	0	2	Export	320	Guatemala	GTM	710	South Africa	ZAF								75	OFFICE MACHINES,ADP MACH	1	No Quantity							11			0
S3	2016	2016	2016	2	0	2	Export	320	Guatemala	GTM	724	Spain	ESP								75	OFFICE MACHINES,ADP MACH	1	No Quantity							165			0
S3	2016	2016	2016	2	0	2	Export	320	Guatemala	GTM	752	Sweden	SWE								75	OFFICE MACHINES,ADP MACH	1	No Quantity							1180			0
S3	2016	2016	2016	2	0	2	Export	320	Guatemala	GTM	818	Egypt	EGY								75	OFFICE MACHINES,ADP MACH	1	No Quantity							165			0
S3	2016	2016	2016	2	0	2	Export	320	Guatemala	GTM	826	United Kingdom	GBR								75	OFFICE MACHINES,ADP MACH	1	No Quantity							310			0
S3	2016	2016	2016	2	0	2	Export	320	Guatemala	GTM	842	USA	USA								75	OFFICE MACHINES,ADP MACH	1	No Quantity							2460767			0
S3	2016	2016	2016	2	0	2	Export	320	Guatemala	GTM	862	Venezuela	VEN								75	OFFICE MACHINES,ADP MACH	1	No Quantity							740			0
S3	2016	2016	2016	2	0	2	Export	304	Greenland	GRL	0	World	WLD								76	TELECOMM.SOUND EQUIP ETC	1	No Quantity							29305			0
S3	2016	2016	2016	2	0	2	Export	304	Greenland	GRL	208	Denmark	DNK								76	TELECOMM.SOUND EQUIP ETC	1	No Quantity							29305			0
S3	2016	2016	2016	2	0	2	Export	320	Guatemala	GTM	0	World	WLD								76	TELECOMM.SOUND EQUIP ETC	1	No Quantity							14107627			0
S3	2016	2016	2016	2	0	2	Export	320	Guatemala	GTM	8	Albania	ALB								76	TELECOMM.SOUND EQUIP ETC	1	No Quantity							45			0
S3	2016	2016	2016	2	0	2	Export	320	Guatemala	GTM	32	Argentina	ARG								76	TELECOMM.SOUND EQUIP ETC	1	No Quantity							7015			0
S3	2016	2016	2016	2	0	2	Export	320	Guatemala	GTM	36	Australia	AUS								76	TELECOMM.SOUND EQUIP ETC	1	No Quantity							220			0
S3	2016	2016	2016	2	0	2	Export	320	Guatemala	GTM	40	Austria	AUT								76	TELECOMM.SOUND EQUIP ETC	1	No Quantity							25			0
S3	2016	2016	2016	2	0	2	Export	320	Guatemala	GTM	56	Belgium	BEL								76	TELECOMM.SOUND EQUIP ETC	1	No Quantity							860			0
S3	2016	2016	2016	2	0	2	Export	320	Guatemala	GTM	68	Bolivia (Plurinational State of)	BOL								76	TELECOMM.SOUND EQUIP ETC	1	No Quantity							65			0
S3	2016	2016	2016	2	0	2	Export	320	Guatemala	GTM	76	Brazil	BRA								76	TELECOMM.SOUND EQUIP ETC	1	No Quantity							24075			0
S3	2016	2016	2016	2	0	2	Export	320	Guatemala	GTM	84	Belize	BLZ								76	TELECOMM.SOUND EQUIP ETC	1	No Quantity							19172			0
S3	2016	2016	2016	2	0	2	Export	320	Guatemala	GTM	124	Canada	CAN								76	TELECOMM.SOUND EQUIP ETC	1	No Quantity							4610			0
S3	2016	2016	2016	2	0	2	Export	320	Guatemala	GTM	152	Chile	CHL								76	TELECOMM.SOUND EQUIP ETC	1	No Quantity							5348			0
S3	2016	2016	2016	2	0	2	Export	320	Guatemala	GTM	156	China	CHN								76	TELECOMM.SOUND EQUIP ETC	1	No Quantity							31035			0
S3	2016	2016	2016	2	0	2	Export	320	Guatemala	GTM	170	Colombia	COL								76	TELECOMM.SOUND EQUIP ETC	1	No Quantity							71122			0
S3	2016	2016	2016	2	0	2	Export	320	Guatemala	GTM	180	Dem. Rep. of the Congo	COD								76	TELECOMM.SOUND EQUIP ETC	1	No Quantity							6595			0
S3	2016	2016	2016	2	0	2	Export	320	Guatemala	GTM	188	Costa Rica	CRI								76	TELECOMM.SOUND EQUIP ETC	1	No Quantity							2624678			0
S3	2016	2016	2016	2	0	2	Export	320	Guatemala	GTM	192	Cuba	CUB								76	TELECOMM.SOUND EQUIP ETC	1	No Quantity							45844			0
S3	2016	2016	2016	2	0	2	Export	320	Guatemala	GTM	208	Denmark	DNK								76	TELECOMM.SOUND EQUIP ETC	1	No Quantity							185			0
S3	2016	2016	2016	2	0	2	Export	320	Guatemala	GTM	214	Dominican Rep.	DOM								76	TELECOMM.SOUND EQUIP ETC	1	No Quantity							188112			0
S3	2016	2016	2016	2	0	2	Export	320	Guatemala	GTM	218	Ecuador	ECU								76	TELECOMM.SOUND EQUIP ETC	1	No Quantity							15174			0
S3	2016	2016	2016	2	0	2	Export	320	Guatemala	GTM	222	El Salvador	SLV								76	TELECOMM.SOUND EQUIP ETC	1	No Quantity							2709095			0
S3	2016	2016	2016	2	0	2	Export	320	Guatemala	GTM	246	Finland	FIN								76	TELECOMM.SOUND EQUIP ETC	1	No Quantity							390			0
S3	2016	2016	2016	2	0	2	Export	320	Guatemala	GTM	251	France	FRA								76	TELECOMM.SOUND EQUIP ETC	1	No Quantity							3266			0
S3	2016	2016	2016	2	0	2	Export	320	Guatemala	GTM	276	Germany	DEU								76	TELECOMM.SOUND EQUIP ETC	1	No Quantity							6666			0
S3	2016	2016	2016	2	0	2	Export	320	Guatemala	GTM	328	Guyana	GUY								76	TELECOMM.SOUND EQUIP ETC	1	No Quantity							1200			0
S3	2016	2016	2016	2	0	2	Export	320	Guatemala	GTM	332	Haiti	HTI								76	TELECOMM.SOUND EQUIP ETC	1	No Quantity							2425			0
S3	2016	2016	2016	2	0	2	Export	320	Guatemala	GTM	340	Honduras	HND								76	TELECOMM.SOUND EQUIP ETC	1	No Quantity							1623959			0
S3	2016	2016	2016	2	0	2	Export	320	Guatemala	GTM	344	China, Hong Kong SAR	HKG								76	TELECOMM.SOUND EQUIP ETC	1	No Quantity							1730564			0
S3	2016	2016	2016	2	0	2	Export	320	Guatemala	GTM	348	Hungary	HUN								76	TELECOMM.SOUND EQUIP ETC	1	No Quantity							770			0
S3	2016	2016	2016	2	0	2	Export	320	Guatemala	GTM	376	Israel	ISR								76	TELECOMM.SOUND EQUIP ETC	1	No Quantity							1275			0
S3	2016	2016	2016	2	0	2	Export	320	Guatemala	GTM	381	Italy	ITA								76	TELECOMM.SOUND EQUIP ETC	1	No Quantity							38249			0
S3	2016	2016	2016	2	0	2	Export	320	Guatemala	GTM	388	Jamaica	JAM								76	TELECOMM.SOUND EQUIP ETC	1	No Quantity							21			0
S3	2016	2016	2016	2	0	2	Export	320	Guatemala	GTM	392	Japan	JPN								76	TELECOMM.SOUND EQUIP ETC	1	No Quantity							10			0
S3	2016	2016	2016	2	0	2	Export	320	Guatemala	GTM	410	Rep. of Korea	KOR								76	TELECOMM.SOUND EQUIP ETC	1	No Quantity							948			0
S3	2016	2016	2016	2	0	2	Export	320	Guatemala	GTM	422	Lebanon	LBN								76	TELECOMM.SOUND EQUIP ETC	1	No Quantity							600			0
S3	2016	2016	2016	2	0	2	Export	320	Guatemala	GTM	484	Mexico	MEX								76	TELECOMM.SOUND EQUIP ETC	1	No Quantity							727587			0
S3	2016	2016	2016	2	0	2	Export	320	Guatemala	GTM	490	Other Asia, nes									76	TELECOMM.SOUND EQUIP ETC	1	No Quantity							680			0
S3	2016	2016	2016	2	0	2	Export	320	Guatemala	GTM	504	Morocco	MAR								76	TELECOMM.SOUND EQUIP ETC	1	No Quantity							690			0
S3	2016	2016	2016	2	0	2	Export	320	Guatemala	GTM	512	Oman	OMN								76	TELECOMM.SOUND EQUIP ETC	1	No Quantity							1850			0
S3	2016	2016	2016	2	0	2	Export	320	Guatemala	GTM	524	Nepal	NPL								76	TELECOMM.SOUND EQUIP ETC	1	No Quantity							130			0
S3	2016	2016	2016	2	0	2	Export	320	Guatemala	GTM	558	Nicaragua	NIC								76	TELECOMM.SOUND EQUIP ETC	1	No Quantity							2156210			0
S3	2016	2016	2016	2	0	2	Export	320	Guatemala	GTM	579	Norway	NOR								76	TELECOMM.SOUND EQUIP ETC	1	No Quantity							885			0
S3	2016	2016	2016	2	0	2	Export	320	Guatemala	GTM	591	Panama	PAN								76	TELECOMM.SOUND EQUIP ETC	1	No Quantity							281253			0
S3	2016	2016	2016	2	0	2	Export	320	Guatemala	GTM	600	Paraguay	PRY								76	TELECOMM.SOUND EQUIP ETC	1	No Quantity							6443			0
S3	2016	2016	2016	2	0	2	Export	320	Guatemala	GTM	604	Peru	PER								76	TELECOMM.SOUND EQUIP ETC	1	No Quantity							88031			0
S3	2016	2016	2016	2	0	2	Export	320	Guatemala	GTM	608	Philippines	PHL								76	TELECOMM.SOUND EQUIP ETC	1	No Quantity							600			0
S3	2016	2016	2016	2	0	2	Export	320	Guatemala	GTM	686	Senegal	SEN								76	TELECOMM.SOUND EQUIP ETC	1	No Quantity							105			0
S3	2016	2016	2016	2	0	2	Export	320	Guatemala	GTM	699	India	IND								76	TELECOMM.SOUND EQUIP ETC	1	No Quantity							315			0
S3	2016	2016	2016	2	0	2	Export	320	Guatemala	GTM	702	Singapore	SGP								76	TELECOMM.SOUND EQUIP ETC	1	No Quantity							390			0
S3	2016	2016	2016	2	0	2	Export	320	Guatemala	GTM	710	South Africa	ZAF								76	TELECOMM.SOUND EQUIP ETC	1	No Quantity							560			0
S3	2016	2016	2016	2	0	2	Export	320	Guatemala	GTM	724	Spain	ESP								76	TELECOMM.SOUND EQUIP ETC	1	No Quantity							22277			0
S3	2016	2016	2016	2	0	2	Export	320	Guatemala	GTM	752	Sweden	SWE								76	TELECOMM.SOUND EQUIP ETC	1	No Quantity							53026			0
S3	2016	2016	2016	2	0	2	Export	320	Guatemala	GTM	757	Switzerland	CHE								76	TELECOMM.SOUND EQUIP ETC	1	No Quantity							500			0
S3	2016	2016	2016	2	0	2	Export	320	Guatemala	GTM	780	Trinidad and Tobago	TTO								76	TELECOMM.SOUND EQUIP ETC	1	No Quantity							122			0
S3	2016	2016	2016	2	0	2	Export	320	Guatemala	GTM	792	Turkey	TUR								76	TELECOMM.SOUND EQUIP ETC	1	No Quantity							500			0
S3	2016	2016	2016	2	0	2	Export	320	Guatemala	GTM	826	United Kingdom	GBR								76	TELECOMM.SOUND EQUIP ETC	1	No Quantity							90			0
S3	2016	2016	2016	2	0	2	Export	320	Guatemala	GTM	842	USA	USA								76	TELECOMM.SOUND EQUIP ETC	1	No Quantity							1595933			0
S3	2016	2016	2016	2	0	2	Export	320	Guatemala	GTM	858	Uruguay	URY								76	TELECOMM.SOUND EQUIP ETC	1	No Quantity							102			0
S3	2016	2016	2016	2	0	2	Export	320	Guatemala	GTM	862	Venezuela	VEN								76	TELECOMM.SOUND EQUIP ETC	1	No Quantity							5730			0
S3	2016	2016	2016	2	0	2	Export	304	Greenland	GRL	0	World	WLD								77	ELEC MCH APPAR,PARTS,NES	1	No Quantity							82257			0
S3	2016	2016	2016	2	0	2	Export	304	Greenland	GRL	208	Denmark	DNK								77	ELEC MCH APPAR,PARTS,NES	1	No Quantity							82257			0
S3	2016	2016	2016	2	0	2	Export	320	Guatemala	GTM	0	World	WLD								77	ELEC MCH APPAR,PARTS,NES	1	No Quantity							42925627			0
S3	2016	2016	2016	2	0	2	Export	320	Guatemala	GTM	8	Albania	ALB								77	ELEC MCH APPAR,PARTS,NES	1	No Quantity							305			0
S3	2016	2016	2016	2	0	2	Export	320	Guatemala	GTM	32	Argentina	ARG								77	ELEC MCH APPAR,PARTS,NES	1	No Quantity							5055			0
S3	2016	2016	2016	2	0	2	Export	320	Guatemala	GTM	44	Bahamas	BHS								77	ELEC MCH APPAR,PARTS,NES	1	No Quantity							7617			0
S3	2016	2016	2016	2	0	2	Export	320	Guatemala	GTM	52	Barbados	BRB								77	ELEC MCH APPAR,PARTS,NES	1	No Quantity							2187			0
S3	2016	2016	2016	2	0	2	Export	320	Guatemala	GTM	56	Belgium	BEL								77	ELEC MCH APPAR,PARTS,NES	1	No Quantity							500			0
S3	2016	2016	2016	2	0	2	Export	320	Guatemala	GTM	68	Bolivia (Plurinational State of)	BOL								77	ELEC MCH APPAR,PARTS,NES	1	No Quantity							2130			0
S3	2016	2016	2016	2	0	2	Export	320	Guatemala	GTM	76	Brazil	BRA								77	ELEC MCH APPAR,PARTS,NES	1	No Quantity							68981			0
S3	2016	2016	2016	2	0	2	Export	320	Guatemala	GTM	84	Belize	BLZ								77	ELEC MCH APPAR,PARTS,NES	1	No Quantity							436563			0
S3	2016	2016	2016	2	0	2	Export	320	Guatemala	GTM	124	Canada	CAN								77	ELEC MCH APPAR,PARTS,NES	1	No Quantity							1742			0
S3	2016	2016	2016	2	0	2	Export	320	Guatemala	GTM	152	Chile	CHL								77	ELEC MCH APPAR,PARTS,NES	1	No Quantity							106751			0
S3	2016	2016	2016	2	0	2	Export	320	Guatemala	GTM	156	China	CHN								77	ELEC MCH APPAR,PARTS,NES	1	No Quantity							11715			0
S3	2016	2016	2016	2	0	2	Export	320	Guatemala	GTM	170	Colombia	COL								77	ELEC MCH APPAR,PARTS,NES	1	No Quantity							2774962			0
S3	2016	2016	2016	2	0	2	Export	320	Guatemala	GTM	180	Dem. Rep. of the Congo	COD								77	ELEC MCH APPAR,PARTS,NES	1	No Quantity							1181			0
S3	2016	2016	2016	2	0	2	Export	320	Guatemala	GTM	188	Costa Rica	CRI								77	ELEC MCH APPAR,PARTS,NES	1	No Quantity							1781580			0
S3	2016	2016	2016	2	0	2	Export	320	Guatemala	GTM	192	Cuba	CUB								77	ELEC MCH APPAR,PARTS,NES	1	No Quantity							113787			0
S3	2016	2016	2016	2	0	2	Export	320	Guatemala	GTM	208	Denmark	DNK								77	ELEC MCH APPAR,PARTS,NES	1	No Quantity							1086			0
S3	2016	2016	2016	2	0	2	Export	320	Guatemala	GTM	214	Dominican Rep.	DOM								77	ELEC MCH APPAR,PARTS,NES	1	No Quantity							1374663			0
S3	2016	2016	2016	2	0	2	Export	320	Guatemala	GTM	218	Ecuador	ECU								77	ELEC MCH APPAR,PARTS,NES	1	No Quantity							8525			0
S3	2016	2016	2016	2	0	2	Export	320	Guatemala	GTM	222	El Salvador	SLV								77	ELEC MCH APPAR,PARTS,NES	1	No Quantity							5093808			0
S3	2016	2016	2016	2	0	2	Export	320	Guatemala	GTM	246	Finland	FIN								77	ELEC MCH APPAR,PARTS,NES	1	No Quantity							50			0
S3	2016	2016	2016	2	0	2	Export	320	Guatemala	GTM	251	France	FRA								77	ELEC MCH APPAR,PARTS,NES	1	No Quantity							348			0
S3	2016	2016	2016	2	0	2	Export	320	Guatemala	GTM	276	Germany	DEU								77	ELEC MCH APPAR,PARTS,NES	1	No Quantity							253684			0
S3	2016	2016	2016	2	0	2	Export	320	Guatemala	GTM	308	Grenada	GRD								77	ELEC MCH APPAR,PARTS,NES	1	No Quantity							18776			0
S3	2016	2016	2016	2	0	2	Export	320	Guatemala	GTM	328	Guyana	GUY								77	ELEC MCH APPAR,PARTS,NES	1	No Quantity							27045			0
S3	2016	2016	2016	2	0	2	Export	320	Guatemala	GTM	332	Haiti	HTI								77	ELEC MCH APPAR,PARTS,NES	1	No Quantity							1358593			0
S3	2016	2016	2016	2	0	2	Export	320	Guatemala	GTM	340	Honduras	HND								77	ELEC MCH APPAR,PARTS,NES	1	No Quantity							7260991			0
S3	2016	2016	2016	2	0	2	Export	320	Guatemala	GTM	344	China, Hong Kong SAR	HKG								77	ELEC MCH APPAR,PARTS,NES	1	No Quantity							402445			0
S3	2016	2016	2016	2	0	2	Export	320	Guatemala	GTM	376	Israel	ISR								77	ELEC MCH APPAR,PARTS,NES	1	No Quantity							225			0
S3	2016	2016	2016	2	0	2	Export	320	Guatemala	GTM	381	Italy	ITA								77	ELEC MCH APPAR,PARTS,NES	1	No Quantity							1541			0
S3	2016	2016	2016	2	0	2	Export	320	Guatemala	GTM	388	Jamaica	JAM								77	ELEC MCH APPAR,PARTS,NES	1	No Quantity							663004			0
S3	2016	2016	2016	2	0	2	Export	320	Guatemala	GTM	392	Japan	JPN								77	ELEC MCH APPAR,PARTS,NES	1	No Quantity							5			0
S3	2016	2016	2016	2	0	2	Export	320	Guatemala	GTM	410	Rep. of Korea	KOR								77	ELEC MCH APPAR,PARTS,NES	1	No Quantity							5219058			0
S3	2016	2016	2016	2	0	2	Export	320	Guatemala	GTM	422	Lebanon	LBN								77	ELEC MCH APPAR,PARTS,NES	1	No Quantity							375			0
S3	2016	2016	2016	2	0	2	Export	320	Guatemala	GTM	484	Mexico	MEX								77	ELEC MCH APPAR,PARTS,NES	1	No Quantity							2611755			0
S3	2016	2016	2016	2	0	2	Export	320	Guatemala	GTM	490	Other Asia, nes									77	ELEC MCH APPAR,PARTS,NES	1	No Quantity							390			0
S3	2016	2016	2016	2	0	2	Export	320	Guatemala	GTM	504	Morocco	MAR								77	ELEC MCH APPAR,PARTS,NES	1	No Quantity							140			0
S3	2016	2016	2016	2	0	2	Export	320	Guatemala	GTM	512	Oman	OMN								77	ELEC MCH APPAR,PARTS,NES	1	No Quantity							450			0
S3	2016	2016	2016	2	0	2	Export	320	Guatemala	GTM	524	Nepal	NPL								77	ELEC MCH APPAR,PARTS,NES	1	No Quantity							250			0
S3	2016	2016	2016	2	0	2	Export	320	Guatemala	GTM	548	Vanuatu	VUT								77	ELEC MCH APPAR,PARTS,NES	1	No Quantity							582			0
S3	2016	2016	2016	2	0	2	Export	320	Guatemala	GTM	554	New Zealand	NZL								77	ELEC MCH APPAR,PARTS,NES	1	No Quantity							10			0
S3	2016	2016	2016	2	0	2	Export	320	Guatemala	GTM	558	Nicaragua	NIC								77	ELEC MCH APPAR,PARTS,NES	1	No Quantity							6469472			0
S3	2016	2016	2016	2	0	2	Export	320	Guatemala	GTM	566	Nigeria	NGA								77	ELEC MCH APPAR,PARTS,NES	1	No Quantity							45			0
S3	2016	2016	2016	2	0	2	Export	320	Guatemala	GTM	579	Norway	NOR								77	ELEC MCH APPAR,PARTS,NES	1	No Quantity							95			0
S3	2016	2016	2016	2	0	2	Export	320	Guatemala	GTM	586	Pakistan	PAK								77	ELEC MCH APPAR,PARTS,NES	1	No Quantity							2200			0
S3	2016	2016	2016	2	0	2	Export	320	Guatemala	GTM	591	Panama	PAN								77	ELEC MCH APPAR,PARTS,NES	1	No Quantity							3483266			0
S3	2016	2016	2016	2	0	2	Export	320	Guatemala	GTM	600	Paraguay	PRY								77	ELEC MCH APPAR,PARTS,NES	1	No Quantity							609			0
S3	2016	2016	2016	2	0	2	Export	320	Guatemala	GTM	604	Peru	PER								77	ELEC MCH APPAR,PARTS,NES	1	No Quantity							316865			0
S3	2016	2016	2016	2	0	2	Export	320	Guatemala	GTM	643	Russian Federation	RUS								77	ELEC MCH APPAR,PARTS,NES	1	No Quantity							29340			0
S3	2016	2016	2016	2	0	2	Export	320	Guatemala	GTM	686	Senegal	SEN								77	ELEC MCH APPAR,PARTS,NES	1	No Quantity							15			0
S3	2016	2016	2016	2	0	2	Export	320	Guatemala	GTM	699	India	IND								77	ELEC MCH APPAR,PARTS,NES	1	No Quantity							3668			0
S3	2016	2016	2016	2	0	2	Export	320	Guatemala	GTM	710	South Africa	ZAF								77	ELEC MCH APPAR,PARTS,NES	1	No Quantity							634			0
S3	2016	2016	2016	2	0	2	Export	320	Guatemala	GTM	724	Spain	ESP								77	ELEC MCH APPAR,PARTS,NES	1	No Quantity							140625			0
S3	2016	2016	2016	2	0	2	Export	320	Guatemala	GTM	752	Sweden	SWE								77	ELEC MCH APPAR,PARTS,NES	1	No Quantity							100030			0
S3	2016	2016	2016	2	0	2	Export	320	Guatemala	GTM	757	Switzerland	CHE								77	ELEC MCH APPAR,PARTS,NES	1	No Quantity							450			0
S3	2016	2016	2016	2	0	2	Export	320	Guatemala	GTM	780	Trinidad and Tobago	TTO								77	ELEC MCH APPAR,PARTS,NES	1	No Quantity							137			0
S3	2016	2016	2016	2	0	2	Export	320	Guatemala	GTM	818	Egypt	EGY								77	ELEC MCH APPAR,PARTS,NES	1	No Quantity							35			0
S3	2016	2016	2016	2	0	2	Export	320	Guatemala	GTM	826	United Kingdom	GBR								77	ELEC MCH APPAR,PARTS,NES	1	No Quantity							831			0
S3	2016	2016	2016	2	0	2	Export	320	Guatemala	GTM	842	USA	USA								77	ELEC MCH APPAR,PARTS,NES	1	No Quantity							2484293			0
S3	2016	2016	2016	2	0	2	Export	320	Guatemala	GTM	862	Venezuela	VEN								77	ELEC MCH APPAR,PARTS,NES	1	No Quantity							280162			0
S3	2016	2016	2016	2	0	2	Export	304	Greenland	GRL	0	World	WLD								78	ROAD VEHICLES	1	No Quantity							55402			0
S3	2016	2016	2016	2	0	2	Export	304	Greenland	GRL	208	Denmark	DNK								78	ROAD VEHICLES	1	No Quantity							55402			0
S3	2016	2016	2016	2	0	2	Export	320	Guatemala	GTM	0	World	WLD								78	ROAD VEHICLES	1	No Quantity							67853815			0
S3	2016	2016	2016	2	0	2	Export	320	Guatemala	GTM	8	Albania	ALB								78	ROAD VEHICLES	1	No Quantity							12219			0
S3	2016	2016	2016	2	0	2	Export	320	Guatemala	GTM	32	Argentina	ARG								78	ROAD VEHICLES	1	No Quantity							760			0
S3	2016	2016	2016	2	0	2	Export	320	Guatemala	GTM	40	Austria	AUT								78	ROAD VEHICLES	1	No Quantity							3500			0
S3	2016	2016	2016	2	0	2	Export	320	Guatemala	GTM	56	Belgium	BEL								78	ROAD VEHICLES	1	No Quantity							70563			0
S3	2016	2016	2016	2	0	2	Export	320	Guatemala	GTM	68	Bolivia (Plurinational State of)	BOL								78	ROAD VEHICLES	1	No Quantity							10			0
S3	2016	2016	2016	2	0	2	Export	320	Guatemala	GTM	76	Brazil	BRA								78	ROAD VEHICLES	1	No Quantity							10413			0
S3	2016	2016	2016	2	0	2	Export	320	Guatemala	GTM	84	Belize	BLZ								78	ROAD VEHICLES	1	No Quantity							4608771			0
S3	2016	2016	2016	2	0	2	Export	320	Guatemala	GTM	92	Br. Virgin Isds	VGB								78	ROAD VEHICLES	1	No Quantity							510750			0
S3	2016	2016	2016	2	0	2	Export	320	Guatemala	GTM	100	Bulgaria	BGR								78	ROAD VEHICLES	1	No Quantity							121636			0
S3	2016	2016	2016	2	0	2	Export	320	Guatemala	GTM	124	Canada	CAN								78	ROAD VEHICLES	1	No Quantity							632218			0
S3	2016	2016	2016	2	0	2	Export	320	Guatemala	GTM	152	Chile	CHL								78	ROAD VEHICLES	1	No Quantity							1458			0
S3	2016	2016	2016	2	0	2	Export	320	Guatemala	GTM	156	China	CHN								78	ROAD VEHICLES	1	No Quantity							57155			0
S3	2016	2016	2016	2	0	2	Export	320	Guatemala	GTM	170	Colombia	COL								78	ROAD VEHICLES	1	No Quantity							46296			0
S3	2016	2016	2016	2	0	2	Export	320	Guatemala	GTM	180	Dem. Rep. of the Congo	COD								78	ROAD VEHICLES	1	No Quantity							35624			0
S3	2016	2016	2016	2	0	2	Export	320	Guatemala	GTM	188	Costa Rica	CRI								78	ROAD VEHICLES	1	No Quantity							3592924			0
S3	2016	2016	2016	2	0	2	Export	320	Guatemala	GTM	192	Cuba	CUB								78	ROAD VEHICLES	1	No Quantity							70334			0
S3	2016	2016	2016	2	0	2	Export	320	Guatemala	GTM	208	Denmark	DNK								78	ROAD VEHICLES	1	No Quantity							80			0
S3	2016	2016	2016	2	0	2	Export	320	Guatemala	GTM	214	Dominican Rep.	DOM								78	ROAD VEHICLES	1	No Quantity							716570			0
S3	2016	2016	2016	2	0	2	Export	320	Guatemala	GTM	218	Ecuador	ECU								78	ROAD VEHICLES	1	No Quantity							111240			0
S3	2016	2016	2016	2	0	2	Export	320	Guatemala	GTM	222	El Salvador	SLV								78	ROAD VEHICLES	1	No Quantity							15607602			0
S3	2016	2016	2016	2	0	2	Export	320	Guatemala	GTM	246	Finland	FIN								78	ROAD VEHICLES	1	No Quantity							6186			0
S3	2016	2016	2016	2	0	2	Export	320	Guatemala	GTM	251	France	FRA								78	ROAD VEHICLES	1	No Quantity							300			0
S3	2016	2016	2016	2	0	2	Export	320	Guatemala	GTM	276	Germany	DEU								78	ROAD VEHICLES	1	No Quantity							167656			0
S3	2016	2016	2016	2	0	2	Export	320	Guatemala	GTM	328	Guyana	GUY								78	ROAD VEHICLES	1	No Quantity							7000			0
S3	2016	2016	2016	2	0	2	Export	320	Guatemala	GTM	332	Haiti	HTI								78	ROAD VEHICLES	1	No Quantity							19464			0
S3	2016	2016	2016	2	0	2	Export	320	Guatemala	GTM	340	Honduras	HND								78	ROAD VEHICLES	1	No Quantity							22967522			0
S3	2016	2016	2016	2	0	2	Export	320	Guatemala	GTM	376	Israel	ISR								78	ROAD VEHICLES	1	No Quantity							230			0
S3	2016	2016	2016	2	0	2	Export	320	Guatemala	GTM	381	Italy	ITA								78	ROAD VEHICLES	1	No Quantity							60198			0
S3	2016	2016	2016	2	0	2	Export	320	Guatemala	GTM	392	Japan	JPN								78	ROAD VEHICLES	1	No Quantity							122275			0
S3	2016	2016	2016	2	0	2	Export	320	Guatemala	GTM	404	Kenya	KEN								78	ROAD VEHICLES	1	No Quantity							52450			0
S3	2016	2016	2016	2	0	2	Export	320	Guatemala	GTM	410	Rep. of Korea	KOR								78	ROAD VEHICLES	1	No Quantity							7135			0
S3	2016	2016	2016	2	0	2	Export	320	Guatemala	GTM	422	Lebanon	LBN								78	ROAD VEHICLES	1	No Quantity							8384			0
S3	2016	2016	2016	2	0	2	Export	320	Guatemala	GTM	484	Mexico	MEX								78	ROAD VEHICLES	1	No Quantity							2262458			0
S3	2016	2016	2016	2	0	2	Export	320	Guatemala	GTM	490	Other Asia, nes									78	ROAD VEHICLES	1	No Quantity							40			0
S3	2016	2016	2016	2	0	2	Export	320	Guatemala	GTM	504	Morocco	MAR								78	ROAD VEHICLES	1	No Quantity							10			0
S3	2016	2016	2016	2	0	2	Export	320	Guatemala	GTM	512	Oman	OMN								78	ROAD VEHICLES	1	No Quantity							300			0
S3	2016	2016	2016	2	0	2	Export	320	Guatemala	GTM	528	Netherlands	NLD								78	ROAD VEHICLES	1	No Quantity							8904			0
S3	2016	2016	2016	2	0	2	Export	320	Guatemala	GTM	531	Curaçao	CUW								78	ROAD VEHICLES	1	No Quantity							111279			0
S3	2016	2016	2016	2	0	2	Export	320	Guatemala	GTM	548	Vanuatu	VUT								78	ROAD VEHICLES	1	No Quantity							746			0
S3	2016	2016	2016	2	0	2	Export	320	Guatemala	GTM	554	New Zealand	NZL								78	ROAD VEHICLES	1	No Quantity							5650			0
S3	2016	2016	2016	2	0	2	Export	320	Guatemala	GTM	558	Nicaragua	NIC								78	ROAD VEHICLES	1	No Quantity							12316486			0
S3	2016	2016	2016	2	0	2	Export	320	Guatemala	GTM	566	Nigeria	NGA								78	ROAD VEHICLES	1	No Quantity							18077			0
S3	2016	2016	2016	2	0	2	Export	320	Guatemala	GTM	591	Panama	PAN								78	ROAD VEHICLES	1	No Quantity							1394644			0
S3	2016	2016	2016	2	0	2	Export	320	Guatemala	GTM	600	Paraguay	PRY								78	ROAD VEHICLES	1	No Quantity							40160			0
S3	2016	2016	2016	2	0	2	Export	320	Guatemala	GTM	604	Peru	PER								78	ROAD VEHICLES	1	No Quantity							53083			0
S3	2016	2016	2016	2	0	2	Export	320	Guatemala	GTM	608	Philippines	PHL								78	ROAD VEHICLES	1	No Quantity							12200			0
S3	2016	2016	2016	2	0	2	Export	320	Guatemala	GTM	686	Senegal	SEN								78	ROAD VEHICLES	1	No Quantity							12000			0
S3	2016	2016	2016	2	0	2	Export	320	Guatemala	GTM	699	India	IND								78	ROAD VEHICLES	1	No Quantity							50			0
S3	2016	2016	2016	2	0	2	Export	320	Guatemala	GTM	704	Viet Nam	VNM								78	ROAD VEHICLES	1	No Quantity							39150			0
S3	2016	2016	2016	2	0	2	Export	320	Guatemala	GTM	724	Spain	ESP								78	ROAD VEHICLES	1	No Quantity							18276			0
S3	2016	2016	2016	2	0	2	Export	320	Guatemala	GTM	729	Sudan	SDN								78	ROAD VEHICLES	1	No Quantity							47044			0
S3	2016	2016	2016	2	0	2	Export	320	Guatemala	GTM	752	Sweden	SWE								78	ROAD VEHICLES	1	No Quantity							12600			0
S3	2016	2016	2016	2	0	2	Export	320	Guatemala	GTM	757	Switzerland	CHE								78	ROAD VEHICLES	1	No Quantity							350			0
S3	2016	2016	2016	2	0	2	Export	320	Guatemala	GTM	764	Thailand	THA								78	ROAD VEHICLES	1	No Quantity							20008			0
S3	2016	2016	2016	2	0	2	Export	320	Guatemala	GTM	780	Trinidad and Tobago	TTO								78	ROAD VEHICLES	1	No Quantity							40			0
S3	2016	2016	2016	2	0	2	Export	320	Guatemala	GTM	792	Turkey	TUR								78	ROAD VEHICLES	1	No Quantity							80			0
S3	2016	2016	2016	2	0	2	Export	320	Guatemala	GTM	826	United Kingdom	GBR								78	ROAD VEHICLES	1	No Quantity							21076			0
S3	2016	2016	2016	2	0	2	Export	320	Guatemala	GTM	842	USA	USA								78	ROAD VEHICLES	1	No Quantity							1758966			0
S3	2016	2016	2016	2	0	2	Export	320	Guatemala	GTM	862	Venezuela	VEN								78	ROAD VEHICLES	1	No Quantity							71215			0
S3	2016	2016	2016	2	0	2	Export	304	Greenland	GRL	0	World	WLD								79	OTHR.TRANSPORT EQUIPMENT	1	No Quantity							14237207			0
S3	2016	2016	2016	2	0	2	Export	304	Greenland	GRL	208	Denmark	DNK								79	OTHR.TRANSPORT EQUIPMENT	1	No Quantity							676453			0
S3	2016	2016	2016	2	0	2	Export	304	Greenland	GRL	352	Iceland	ISL								79	OTHR.TRANSPORT EQUIPMENT	1	No Quantity							13560754			0
S3	2016	2016	2016	2	0	2	Export	320	Guatemala	GTM	0	World	WLD								79	OTHR.TRANSPORT EQUIPMENT	1	No Quantity							1398555			0
S3	2016	2016	2016	2	0	2	Export	320	Guatemala	GTM	84	Belize	BLZ								79	OTHR.TRANSPORT EQUIPMENT	1	No Quantity							22500			0
S3	2016	2016	2016	2	0	2	Export	320	Guatemala	GTM	188	Costa Rica	CRI								79	OTHR.TRANSPORT EQUIPMENT	1	No Quantity							1990			0
S3	2016	2016	2016	2	0	2	Export	320	Guatemala	GTM	222	El Salvador	SLV								79	OTHR.TRANSPORT EQUIPMENT	1	No Quantity							639203			0
S3	2016	2016	2016	2	0	2	Export	320	Guatemala	GTM	340	Honduras	HND								79	OTHR.TRANSPORT EQUIPMENT	1	No Quantity							101532			0
S3	2016	2016	2016	2	0	2	Export	320	Guatemala	GTM	558	Nicaragua	NIC								79	OTHR.TRANSPORT EQUIPMENT	1	No Quantity							19000			0
S3	2016	2016	2016	2	0	2	Export	320	Guatemala	GTM	591	Panama	PAN								79	OTHR.TRANSPORT EQUIPMENT	1	No Quantity							610000			0
S3	2016	2016	2016	2	0	2	Export	320	Guatemala	GTM	757	Switzerland	CHE								79	OTHR.TRANSPORT EQUIPMENT	1	No Quantity							1000			0
S3	2016	2016	2016	2	0	2	Export	320	Guatemala	GTM	842	USA	USA								79	OTHR.TRANSPORT EQUIPMENT	1	No Quantity							3330			0
S3	2016	2016	2016	2	0	2	Export	304	Greenland	GRL	0	World	WLD								81	PREFAB BUILDGS,FTTNG ETC	1	No Quantity							1122			0
S3	2016	2016	2016	2	0	2	Export	304	Greenland	GRL	208	Denmark	DNK								81	PREFAB BUILDGS,FTTNG ETC	1	No Quantity							1122			0
S3	2016	2016	2016	2	0	2	Export	320	Guatemala	GTM	0	World	WLD								81	PREFAB BUILDGS,FTTNG ETC	1	No Quantity							14860089			0
S3	2016	2016	2016	2	0	2	Export	320	Guatemala	GTM	32	Argentina	ARG								81	PREFAB BUILDGS,FTTNG ETC	1	No Quantity							670			0
S3	2016	2016	2016	2	0	2	Export	320	Guatemala	GTM	36	Australia	AUS								81	PREFAB BUILDGS,FTTNG ETC	1	No Quantity							90			0
S3	2016	2016	2016	2	0	2	Export	320	Guatemala	GTM	56	Belgium	BEL								81	PREFAB BUILDGS,FTTNG ETC	1	No Quantity							280			0
S3	2016	2016	2016	2	0	2	Export	320	Guatemala	GTM	68	Bolivia (Plurinational State of)	BOL								81	PREFAB BUILDGS,FTTNG ETC	1	No Quantity							26055			0
S3	2016	2016	2016	2	0	2	Export	320	Guatemala	GTM	76	Brazil	BRA								81	PREFAB BUILDGS,FTTNG ETC	1	No Quantity							3885			0
S3	2016	2016	2016	2	0	2	Export	320	Guatemala	GTM	84	Belize	BLZ								81	PREFAB BUILDGS,FTTNG ETC	1	No Quantity							69436			0
S3	2016	2016	2016	2	0	2	Export	320	Guatemala	GTM	124	Canada	CAN								81	PREFAB BUILDGS,FTTNG ETC	1	No Quantity							420			0
S3	2016	2016	2016	2	0	2	Export	320	Guatemala	GTM	136	Cayman Isds	CYM								81	PREFAB BUILDGS,FTTNG ETC	1	No Quantity							4300			0
S3	2016	2016	2016	2	0	2	Export	320	Guatemala	GTM	152	Chile	CHL								81	PREFAB BUILDGS,FTTNG ETC	1	No Quantity							1470970			0
S3	2016	2016	2016	2	0	2	Export	320	Guatemala	GTM	156	China	CHN								81	PREFAB BUILDGS,FTTNG ETC	1	No Quantity							356			0
S3	2016	2016	2016	2	0	2	Export	320	Guatemala	GTM	170	Colombia	COL								81	PREFAB BUILDGS,FTTNG ETC	1	No Quantity							34204			0
S3	2016	2016	2016	2	0	2	Export	320	Guatemala	GTM	188	Costa Rica	CRI								81	PREFAB BUILDGS,FTTNG ETC	1	No Quantity							2571503			0
S3	2016	2016	2016	2	0	2	Export	320	Guatemala	GTM	192	Cuba	CUB								81	PREFAB BUILDGS,FTTNG ETC	1	No Quantity							950989			0
S3	2016	2016	2016	2	0	2	Export	320	Guatemala	GTM	214	Dominican Rep.	DOM								81	PREFAB BUILDGS,FTTNG ETC	1	No Quantity							398896			0
S3	2016	2016	2016	2	0	2	Export	320	Guatemala	GTM	218	Ecuador	ECU								81	PREFAB BUILDGS,FTTNG ETC	1	No Quantity							102			0
S3	2016	2016	2016	2	0	2	Export	320	Guatemala	GTM	222	El Salvador	SLV								81	PREFAB BUILDGS,FTTNG ETC	1	No Quantity							3107524			0
S3	2016	2016	2016	2	0	2	Export	320	Guatemala	GTM	246	Finland	FIN								81	PREFAB BUILDGS,FTTNG ETC	1	No Quantity							30			0
S3	2016	2016	2016	2	0	2	Export	320	Guatemala	GTM	251	France	FRA								81	PREFAB BUILDGS,FTTNG ETC	1	No Quantity							115			0
S3	2016	2016	2016	2	0	2	Export	320	Guatemala	GTM	276	Germany	DEU								81	PREFAB BUILDGS,FTTNG ETC	1	No Quantity							14316			0
S3	2016	2016	2016	2	0	2	Export	320	Guatemala	GTM	328	Guyana	GUY								81	PREFAB BUILDGS,FTTNG ETC	1	No Quantity							245			0
S3	2016	2016	2016	2	0	2	Export	320	Guatemala	GTM	340	Honduras	HND								81	PREFAB BUILDGS,FTTNG ETC	1	No Quantity							3182455			0
S3	2016	2016	2016	2	0	2	Export	320	Guatemala	GTM	376	Israel	ISR								81	PREFAB BUILDGS,FTTNG ETC	1	No Quantity							20			0
S3	2016	2016	2016	2	0	2	Export	320	Guatemala	GTM	381	Italy	ITA								81	PREFAB BUILDGS,FTTNG ETC	1	No Quantity							915			0
S3	2016	2016	2016	2	0	2	Export	320	Guatemala	GTM	388	Jamaica	JAM								81	PREFAB BUILDGS,FTTNG ETC	1	No Quantity							226720			0
S3	2016	2016	2016	2	0	2	Export	320	Guatemala	GTM	410	Rep. of Korea	KOR								81	PREFAB BUILDGS,FTTNG ETC	1	No Quantity							63			0
S3	2016	2016	2016	2	0	2	Export	320	Guatemala	GTM	484	Mexico	MEX								81	PREFAB BUILDGS,FTTNG ETC	1	No Quantity							299618			0
S3	2016	2016	2016	2	0	2	Export	320	Guatemala	GTM	490	Other Asia, nes									81	PREFAB BUILDGS,FTTNG ETC	1	No Quantity							10			0
S3	2016	2016	2016	2	0	2	Export	320	Guatemala	GTM	512	Oman	OMN								81	PREFAB BUILDGS,FTTNG ETC	1	No Quantity							240			0
S3	2016	2016	2016	2	0	2	Export	320	Guatemala	GTM	524	Nepal	NPL								81	PREFAB BUILDGS,FTTNG ETC	1	No Quantity							80			0
S3	2016	2016	2016	2	0	2	Export	320	Guatemala	GTM	533	Aruba	ABW								81	PREFAB BUILDGS,FTTNG ETC	1	No Quantity							1525			0
S3	2016	2016	2016	2	0	2	Export	320	Guatemala	GTM	554	New Zealand	NZL								81	PREFAB BUILDGS,FTTNG ETC	1	No Quantity							2			0
S3	2016	2016	2016	2	0	2	Export	320	Guatemala	GTM	558	Nicaragua	NIC								81	PREFAB BUILDGS,FTTNG ETC	1	No Quantity							1827276			0
S3	2016	2016	2016	2	0	2	Export	320	Guatemala	GTM	579	Norway	NOR								81	PREFAB BUILDGS,FTTNG ETC	1	No Quantity							40			0
S3	2016	2016	2016	2	0	2	Export	320	Guatemala	GTM	591	Panama	PAN								81	PREFAB BUILDGS,FTTNG ETC	1	No Quantity							304250			0
S3	2016	2016	2016	2	0	2	Export	320	Guatemala	GTM	600	Paraguay	PRY								81	PREFAB BUILDGS,FTTNG ETC	1	No Quantity							20			0
S3	2016	2016	2016	2	0	2	Export	320	Guatemala	GTM	604	Peru	PER								81	PREFAB BUILDGS,FTTNG ETC	1	No Quantity							21920			0
S3	2016	2016	2016	2	0	2	Export	320	Guatemala	GTM	608	Philippines	PHL								81	PREFAB BUILDGS,FTTNG ETC	1	No Quantity							600			0
S3	2016	2016	2016	2	0	2	Export	320	Guatemala	GTM	682	Saudi Arabia	SAU								81	PREFAB BUILDGS,FTTNG ETC	1	No Quantity							260245			0
S3	2016	2016	2016	2	0	2	Export	320	Guatemala	GTM	699	India	IND								81	PREFAB BUILDGS,FTTNG ETC	1	No Quantity							30			0
S3	2016	2016	2016	2	0	2	Export	320	Guatemala	GTM	702	Singapore	SGP								81	PREFAB BUILDGS,FTTNG ETC	1	No Quantity							240			0
S3	2016	2016	2016	2	0	2	Export	320	Guatemala	GTM	710	South Africa	ZAF								81	PREFAB BUILDGS,FTTNG ETC	1	No Quantity							280			0
S3	2016	2016	2016	2	0	2	Export	320	Guatemala	GTM	724	Spain	ESP								81	PREFAB BUILDGS,FTTNG ETC	1	No Quantity							2170			0
S3	2016	2016	2016	2	0	2	Export	320	Guatemala	GTM	752	Sweden	SWE								81	PREFAB BUILDGS,FTTNG ETC	1	No Quantity							600			0
S3	2016	2016	2016	2	0	2	Export	320	Guatemala	GTM	757	Switzerland	CHE								81	PREFAB BUILDGS,FTTNG ETC	1	No Quantity							65			0
S3	2016	2016	2016	2	0	2	Export	320	Guatemala	GTM	780	Trinidad and Tobago	TTO								81	PREFAB BUILDGS,FTTNG ETC	1	No Quantity							24880			0
S3	2016	2016	2016	2	0	2	Export	320	Guatemala	GTM	784	United Arab Emirates	ARE								81	PREFAB BUILDGS,FTTNG ETC	1	No Quantity							1716			0
S3	2016	2016	2016	2	0	2	Export	320	Guatemala	GTM	826	United Kingdom	GBR								81	PREFAB BUILDGS,FTTNG ETC	1	No Quantity							1720			0
S3	2016	2016	2016	2	0	2	Export	320	Guatemala	GTM	842	USA	USA								81	PREFAB BUILDGS,FTTNG ETC	1	No Quantity							46948			0
S3	2016	2016	2016	2	0	2	Export	320	Guatemala	GTM	858	Uruguay	URY								81	PREFAB BUILDGS,FTTNG ETC	1	No Quantity							440			0
S3	2016	2016	2016	2	0	2	Export	320	Guatemala	GTM	862	Venezuela	VEN								81	PREFAB BUILDGS,FTTNG ETC	1	No Quantity							615			0
S3	2016	2016	2016	2	0	2	Export	304	Greenland	GRL	0	World	WLD								82	FURNITURE,BEDDING,ETC.	1	No Quantity							1925			0
S3	2016	2016	2016	2	0	2	Export	304	Greenland	GRL	208	Denmark	DNK								82	FURNITURE,BEDDING,ETC.	1	No Quantity							1925			0
S3	2016	2016	2016	2	0	2	Export	320	Guatemala	GTM	0	World	WLD								82	FURNITURE,BEDDING,ETC.	1	No Quantity							64311571			0
[truncated: 419 more rows]
