# Supplementary material for: Core-periphery structure in sectoral international trade networks: A new approach to an old theory
Source: PLoS One. 2020 Apr 2;15(4):e0229547. doi: 10.1371/journal.pone.0229547 (PMC7117750; doi:10.1371/journal.pone.0229547)
Supplement: S7 File — (ZIP) [file pone.0229547.s007.zip › S7_File/RawData 2016/comtrade (29).csv]

Classification	Year	Period	Period Desc.	Aggregate Level	Is Leaf Code	Trade Flow Code	Trade Flow	Reporter Code	Reporter	Reporter ISO	Partner Code	Partner	Partner ISO	2nd Partner Code	2nd Partner	2nd Partner ISO	Customs Proc. Code	Customs	Mode of Transport Code	Mode of Transport	Commodity Code	Commodity	Qty Unit Code	Qty Unit	Qty	Alt Qty Unit Code	Alt Qty Unit	Alt Qty	Netweight (kg)	Gross weight (kg)	Trade Value (US$)	CIF Trade Value (US$)	FOB Trade Value (US$)	Flag
S3	2016	2016	2016	2	0	2	Export	328	Guyana	GUY	0	World	WLD								00	LIVE ANIMALS	1	No Quantity							1480306			0
S3	2016	2016	2016	2	0	2	Export	328	Guyana	GUY	40	Austria	AUT								00	LIVE ANIMALS	1	No Quantity							812			0
S3	2016	2016	2016	2	0	2	Export	328	Guyana	GUY	50	Bangladesh	BGD								00	LIVE ANIMALS	1	No Quantity							59171			0
S3	2016	2016	2016	2	0	2	Export	328	Guyana	GUY	52	Barbados	BRB								00	LIVE ANIMALS	1	No Quantity							16470			0
S3	2016	2016	2016	2	0	2	Export	328	Guyana	GUY	76	Brazil	BRA								00	LIVE ANIMALS	1	No Quantity							500			0
S3	2016	2016	2016	2	0	2	Export	328	Guyana	GUY	92	Br. Virgin Isds	VGB								00	LIVE ANIMALS	1	No Quantity							606			0
S3	2016	2016	2016	2	0	2	Export	328	Guyana	GUY	124	Canada	CAN								00	LIVE ANIMALS	1	No Quantity							1749			0
S3	2016	2016	2016	2	0	2	Export	328	Guyana	GUY	156	China	CHN								00	LIVE ANIMALS	1	No Quantity							291986			0
S3	2016	2016	2016	2	0	2	Export	328	Guyana	GUY	188	Costa Rica	CRI								00	LIVE ANIMALS	1	No Quantity							299			0
S3	2016	2016	2016	2	0	2	Export	328	Guyana	GUY	203	Czechia	CZE								00	LIVE ANIMALS	1	No Quantity							11124			0
S3	2016	2016	2016	2	0	2	Export	328	Guyana	GUY	208	Denmark	DNK								00	LIVE ANIMALS	1	No Quantity							245			0
S3	2016	2016	2016	2	0	2	Export	328	Guyana	GUY	276	Germany	DEU								00	LIVE ANIMALS	1	No Quantity							7360			0
S3	2016	2016	2016	2	0	2	Export	328	Guyana	GUY	344	China, Hong Kong SAR	HKG								00	LIVE ANIMALS	1	No Quantity							6071			0
S3	2016	2016	2016	2	0	2	Export	328	Guyana	GUY	360	Indonesia	IDN								00	LIVE ANIMALS	1	No Quantity							694			0
S3	2016	2016	2016	2	0	2	Export	328	Guyana	GUY	388	Jamaica	JAM								00	LIVE ANIMALS	1	No Quantity							3434			0
S3	2016	2016	2016	2	0	2	Export	328	Guyana	GUY	392	Japan	JPN								00	LIVE ANIMALS	1	No Quantity							10005			0
S3	2016	2016	2016	2	0	2	Export	328	Guyana	GUY	400	Jordan	JOR								00	LIVE ANIMALS	1	No Quantity							4176			0
S3	2016	2016	2016	2	0	2	Export	328	Guyana	GUY	410	Rep. of Korea	KOR								00	LIVE ANIMALS	1	No Quantity							2475			0
S3	2016	2016	2016	2	0	2	Export	328	Guyana	GUY	414	Kuwait	KWT								00	LIVE ANIMALS	1	No Quantity							7450			0
S3	2016	2016	2016	2	0	2	Export	328	Guyana	GUY	442	Luxembourg	LUX								00	LIVE ANIMALS	1	No Quantity							626			0
S3	2016	2016	2016	2	0	2	Export	328	Guyana	GUY	458	Malaysia	MYS								00	LIVE ANIMALS	1	No Quantity							8338			0
S3	2016	2016	2016	2	0	2	Export	328	Guyana	GUY	490	Other Asia, nes									00	LIVE ANIMALS	1	No Quantity							30745			0
S3	2016	2016	2016	2	0	2	Export	328	Guyana	GUY	524	Nepal	NPL								00	LIVE ANIMALS	1	No Quantity							3974			0
S3	2016	2016	2016	2	0	2	Export	328	Guyana	GUY	528	Netherlands	NLD								00	LIVE ANIMALS	1	No Quantity							2429			0
S3	2016	2016	2016	2	0	2	Export	328	Guyana	GUY	531	Curaçao	CUW								00	LIVE ANIMALS	1	No Quantity							386			0
S3	2016	2016	2016	2	0	2	Export	328	Guyana	GUY	558	Nicaragua	NIC								00	LIVE ANIMALS	1	No Quantity							1995			0
S3	2016	2016	2016	2	0	2	Export	328	Guyana	GUY	581	United States Minor Outlying Islands	UMI								00	LIVE ANIMALS	1	No Quantity							370			0
S3	2016	2016	2016	2	0	2	Export	328	Guyana	GUY	586	Pakistan	PAK								00	LIVE ANIMALS	1	No Quantity							48210			0
S3	2016	2016	2016	2	0	2	Export	328	Guyana	GUY	608	Philippines	PHL								00	LIVE ANIMALS	1	No Quantity							30530			0
S3	2016	2016	2016	2	0	2	Export	328	Guyana	GUY	643	Russian Federation	RUS								00	LIVE ANIMALS	1	No Quantity							1492			0
S3	2016	2016	2016	2	0	2	Export	328	Guyana	GUY	659	Saint Kitts and Nevis	KNA								00	LIVE ANIMALS	1	No Quantity							130			0
S3	2016	2016	2016	2	0	2	Export	328	Guyana	GUY	682	Saudi Arabia	SAU								00	LIVE ANIMALS	1	No Quantity							29041			0
S3	2016	2016	2016	2	0	2	Export	328	Guyana	GUY	702	Singapore	SGP								00	LIVE ANIMALS	1	No Quantity							262843			0
S3	2016	2016	2016	2	0	2	Export	328	Guyana	GUY	724	Spain	ESP								00	LIVE ANIMALS	1	No Quantity							2120			0
S3	2016	2016	2016	2	0	2	Export	328	Guyana	GUY	740	Suriname	SUR								00	LIVE ANIMALS	1	No Quantity							3900			0
S3	2016	2016	2016	2	0	2	Export	328	Guyana	GUY	764	Thailand	THA								00	LIVE ANIMALS	1	No Quantity							425771			0
S3	2016	2016	2016	2	0	2	Export	328	Guyana	GUY	780	Trinidad and Tobago	TTO								00	LIVE ANIMALS	1	No Quantity							8449			0
S3	2016	2016	2016	2	0	2	Export	328	Guyana	GUY	784	United Arab Emirates	ARE								00	LIVE ANIMALS	1	No Quantity							486			0
S3	2016	2016	2016	2	0	2	Export	328	Guyana	GUY	792	Turkey	TUR								00	LIVE ANIMALS	1	No Quantity							8074			0
S3	2016	2016	2016	2	0	2	Export	328	Guyana	GUY	796	Turks and Caicos Isds	TCA								00	LIVE ANIMALS	1	No Quantity							850			0
S3	2016	2016	2016	2	0	2	Export	328	Guyana	GUY	842	USA	USA								00	LIVE ANIMALS	1	No Quantity							184921			0
S3	2016	2016	2016	2	0	2	Export	340	Honduras	HND	0	World	WLD								00	LIVE ANIMALS	1	No Quantity							558592			0
S3	2016	2016	2016	2	0	2	Export	340	Honduras	HND	188	Costa Rica	CRI								00	LIVE ANIMALS	1	No Quantity							1615			0
S3	2016	2016	2016	2	0	2	Export	340	Honduras	HND	222	El Salvador	SLV								00	LIVE ANIMALS	1	No Quantity							185184			0
S3	2016	2016	2016	2	0	2	Export	340	Honduras	HND	320	Guatemala	GTM								00	LIVE ANIMALS	1	No Quantity							10700			0
S3	2016	2016	2016	2	0	2	Export	340	Honduras	HND	558	Nicaragua	NIC								00	LIVE ANIMALS	1	No Quantity							360593			0
S3	2016	2016	2016	2	0	2	Export	340	Honduras	HND	591	Panama	PAN								00	LIVE ANIMALS	1	No Quantity							500			0
S3	2016	2016	2016	2	0	2	Export	328	Guyana	GUY	0	World	WLD								01	MEAT, MEAT PREPARATIONS	1	No Quantity							21820			0
S3	2016	2016	2016	2	0	2	Export	328	Guyana	GUY	92	Br. Virgin Isds	VGB								01	MEAT, MEAT PREPARATIONS	1	No Quantity							2028			0
S3	2016	2016	2016	2	0	2	Export	328	Guyana	GUY	531	Curaçao	CUW								01	MEAT, MEAT PREPARATIONS	1	No Quantity							528			0
S3	2016	2016	2016	2	0	2	Export	328	Guyana	GUY	740	Suriname	SUR								01	MEAT, MEAT PREPARATIONS	1	No Quantity							14700			0
S3	2016	2016	2016	2	0	2	Export	328	Guyana	GUY	826	United Kingdom	GBR								01	MEAT, MEAT PREPARATIONS	1	No Quantity							523			0
S3	2016	2016	2016	2	0	2	Export	328	Guyana	GUY	842	USA	USA								01	MEAT, MEAT PREPARATIONS	1	No Quantity							4042			0
S3	2016	2016	2016	2	0	2	Export	340	Honduras	HND	0	World	WLD								01	MEAT, MEAT PREPARATIONS	1	No Quantity							6756409			0
S3	2016	2016	2016	2	0	2	Export	340	Honduras	HND	156	China	CHN								01	MEAT, MEAT PREPARATIONS	1	No Quantity							105447			0
S3	2016	2016	2016	2	0	2	Export	340	Honduras	HND	188	Costa Rica	CRI								01	MEAT, MEAT PREPARATIONS	1	No Quantity							26312			0
S3	2016	2016	2016	2	0	2	Export	340	Honduras	HND	222	El Salvador	SLV								01	MEAT, MEAT PREPARATIONS	1	No Quantity							3285711			0
S3	2016	2016	2016	2	0	2	Export	340	Honduras	HND	320	Guatemala	GTM								01	MEAT, MEAT PREPARATIONS	1	No Quantity							2036548			0
S3	2016	2016	2016	2	0	2	Export	340	Honduras	HND	344	China, Hong Kong SAR	HKG								01	MEAT, MEAT PREPARATIONS	1	No Quantity							118738			0
S3	2016	2016	2016	2	0	2	Export	340	Honduras	HND	558	Nicaragua	NIC								01	MEAT, MEAT PREPARATIONS	1	No Quantity							591099			0
S3	2016	2016	2016	2	0	2	Export	340	Honduras	HND	704	Viet Nam	VNM								01	MEAT, MEAT PREPARATIONS	1	No Quantity							52635			0
S3	2016	2016	2016	2	0	2	Export	340	Honduras	HND	842	USA	USA								01	MEAT, MEAT PREPARATIONS	1	No Quantity							539919			0
S3	2016	2016	2016	2	0	2	Export	328	Guyana	GUY	0	World	WLD								02	DAIRY PRODUCTS,BIRD EGGS	1	No Quantity							186389			0
S3	2016	2016	2016	2	0	2	Export	328	Guyana	GUY	28	Antigua and Barbuda	ATG								02	DAIRY PRODUCTS,BIRD EGGS	1	No Quantity							620			0
S3	2016	2016	2016	2	0	2	Export	328	Guyana	GUY	52	Barbados	BRB								02	DAIRY PRODUCTS,BIRD EGGS	1	No Quantity							620			0
S3	2016	2016	2016	2	0	2	Export	328	Guyana	GUY	92	Br. Virgin Isds	VGB								02	DAIRY PRODUCTS,BIRD EGGS	1	No Quantity							637			0
S3	2016	2016	2016	2	0	2	Export	328	Guyana	GUY	124	Canada	CAN								02	DAIRY PRODUCTS,BIRD EGGS	1	No Quantity							1511			0
S3	2016	2016	2016	2	0	2	Export	328	Guyana	GUY	251	France	FRA								02	DAIRY PRODUCTS,BIRD EGGS	1	No Quantity							11			0
S3	2016	2016	2016	2	0	2	Export	328	Guyana	GUY	458	Malaysia	MYS								02	DAIRY PRODUCTS,BIRD EGGS	1	No Quantity							19500			0
S3	2016	2016	2016	2	0	2	Export	328	Guyana	GUY	500	Montserrat	MSR								02	DAIRY PRODUCTS,BIRD EGGS	1	No Quantity							93			0
S3	2016	2016	2016	2	0	2	Export	328	Guyana	GUY	531	Curaçao	CUW								02	DAIRY PRODUCTS,BIRD EGGS	1	No Quantity							2566			0
S3	2016	2016	2016	2	0	2	Export	328	Guyana	GUY	659	Saint Kitts and Nevis	KNA								02	DAIRY PRODUCTS,BIRD EGGS	1	No Quantity							2170			0
S3	2016	2016	2016	2	0	2	Export	328	Guyana	GUY	740	Suriname	SUR								02	DAIRY PRODUCTS,BIRD EGGS	1	No Quantity							50102			0
S3	2016	2016	2016	2	0	2	Export	328	Guyana	GUY	780	Trinidad and Tobago	TTO								02	DAIRY PRODUCTS,BIRD EGGS	1	No Quantity							108462			0
S3	2016	2016	2016	2	0	2	Export	328	Guyana	GUY	842	USA	USA								02	DAIRY PRODUCTS,BIRD EGGS	1	No Quantity							96			0
S3	2016	2016	2016	2	0	2	Export	340	Honduras	HND	0	World	WLD								02	DAIRY PRODUCTS,BIRD EGGS	1	No Quantity							29512060			0
S3	2016	2016	2016	2	0	2	Export	340	Honduras	HND	188	Costa Rica	CRI								02	DAIRY PRODUCTS,BIRD EGGS	1	No Quantity							76600			0
S3	2016	2016	2016	2	0	2	Export	340	Honduras	HND	214	Dominican Rep.	DOM								02	DAIRY PRODUCTS,BIRD EGGS	1	No Quantity							1507399			0
S3	2016	2016	2016	2	0	2	Export	340	Honduras	HND	222	El Salvador	SLV								02	DAIRY PRODUCTS,BIRD EGGS	1	No Quantity							18455320			0
S3	2016	2016	2016	2	0	2	Export	340	Honduras	HND	320	Guatemala	GTM								02	DAIRY PRODUCTS,BIRD EGGS	1	No Quantity							7248475			0
S3	2016	2016	2016	2	0	2	Export	340	Honduras	HND	554	New Zealand	NZL								02	DAIRY PRODUCTS,BIRD EGGS	1	No Quantity							24810			0
S3	2016	2016	2016	2	0	2	Export	340	Honduras	HND	558	Nicaragua	NIC								02	DAIRY PRODUCTS,BIRD EGGS	1	No Quantity							371883			0
S3	2016	2016	2016	2	0	2	Export	340	Honduras	HND	842	USA	USA								02	DAIRY PRODUCTS,BIRD EGGS	1	No Quantity							1826406			0
S3	2016	2016	2016	2	0	2	Export	340	Honduras	HND	899	Areas, nes									02	DAIRY PRODUCTS,BIRD EGGS	1	No Quantity							1167			0
S3	2016	2016	2016	2	0	2	Export	328	Guyana	GUY	0	World	WLD								03	FISH,CRUSTACEANS,MOLLUSC	1	No Quantity							99323755			0
S3	2016	2016	2016	2	0	2	Export	328	Guyana	GUY	28	Antigua and Barbuda	ATG								03	FISH,CRUSTACEANS,MOLLUSC	1	No Quantity							1269247			0
S3	2016	2016	2016	2	0	2	Export	328	Guyana	GUY	52	Barbados	BRB								03	FISH,CRUSTACEANS,MOLLUSC	1	No Quantity							1056102			0
S3	2016	2016	2016	2	0	2	Export	328	Guyana	GUY	92	Br. Virgin Isds	VGB								03	FISH,CRUSTACEANS,MOLLUSC	1	No Quantity							20331			0
S3	2016	2016	2016	2	0	2	Export	328	Guyana	GUY	120	Cameroon	CMR								03	FISH,CRUSTACEANS,MOLLUSC	1	No Quantity							61047			0
S3	2016	2016	2016	2	0	2	Export	328	Guyana	GUY	124	Canada	CAN								03	FISH,CRUSTACEANS,MOLLUSC	1	No Quantity							858831			0
S3	2016	2016	2016	2	0	2	Export	328	Guyana	GUY	156	China	CHN								03	FISH,CRUSTACEANS,MOLLUSC	1	No Quantity							3336067			0
S3	2016	2016	2016	2	0	2	Export	328	Guyana	GUY	251	France	FRA								03	FISH,CRUSTACEANS,MOLLUSC	1	No Quantity							2817379			0
S3	2016	2016	2016	2	0	2	Export	328	Guyana	GUY	276	Germany	DEU								03	FISH,CRUSTACEANS,MOLLUSC	1	No Quantity							21671			0
S3	2016	2016	2016	2	0	2	Export	328	Guyana	GUY	344	China, Hong Kong SAR	HKG								03	FISH,CRUSTACEANS,MOLLUSC	1	No Quantity							6939382			0
S3	2016	2016	2016	2	0	2	Export	328	Guyana	GUY	388	Jamaica	JAM								03	FISH,CRUSTACEANS,MOLLUSC	1	No Quantity							16341307			0
S3	2016	2016	2016	2	0	2	Export	328	Guyana	GUY	392	Japan	JPN								03	FISH,CRUSTACEANS,MOLLUSC	1	No Quantity							85			0
S3	2016	2016	2016	2	0	2	Export	328	Guyana	GUY	408	Dem. People's Rep. of Korea	PRK								03	FISH,CRUSTACEANS,MOLLUSC	1	No Quantity							65700			0
S3	2016	2016	2016	2	0	2	Export	328	Guyana	GUY	410	Rep. of Korea	KOR								03	FISH,CRUSTACEANS,MOLLUSC	1	No Quantity							23200			0
S3	2016	2016	2016	2	0	2	Export	328	Guyana	GUY	458	Malaysia	MYS								03	FISH,CRUSTACEANS,MOLLUSC	1	No Quantity							427			0
S3	2016	2016	2016	2	0	2	Export	328	Guyana	GUY	528	Netherlands	NLD								03	FISH,CRUSTACEANS,MOLLUSC	1	No Quantity							638149			0
S3	2016	2016	2016	2	0	2	Export	328	Guyana	GUY	531	Curaçao	CUW								03	FISH,CRUSTACEANS,MOLLUSC	1	No Quantity							8511			0
S3	2016	2016	2016	2	0	2	Export	328	Guyana	GUY	581	United States Minor Outlying Islands	UMI								03	FISH,CRUSTACEANS,MOLLUSC	1	No Quantity							100192			0
S3	2016	2016	2016	2	0	2	Export	328	Guyana	GUY	591	Panama	PAN								03	FISH,CRUSTACEANS,MOLLUSC	1	No Quantity							6064			0
S3	2016	2016	2016	2	0	2	Export	328	Guyana	GUY	659	Saint Kitts and Nevis	KNA								03	FISH,CRUSTACEANS,MOLLUSC	1	No Quantity							117693			0
S3	2016	2016	2016	2	0	2	Export	328	Guyana	GUY	662	Saint Lucia	LCA								03	FISH,CRUSTACEANS,MOLLUSC	1	No Quantity							225483			0
S3	2016	2016	2016	2	0	2	Export	328	Guyana	GUY	670	Saint Vincent and the Grenadines	VCT								03	FISH,CRUSTACEANS,MOLLUSC	1	No Quantity							308			0
S3	2016	2016	2016	2	0	2	Export	328	Guyana	GUY	702	Singapore	SGP								03	FISH,CRUSTACEANS,MOLLUSC	1	No Quantity							291			0
S3	2016	2016	2016	2	0	2	Export	328	Guyana	GUY	704	Viet Nam	VNM								03	FISH,CRUSTACEANS,MOLLUSC	1	No Quantity							614974			0
S3	2016	2016	2016	2	0	2	Export	328	Guyana	GUY	724	Spain	ESP								03	FISH,CRUSTACEANS,MOLLUSC	1	No Quantity							1120001			0
S3	2016	2016	2016	2	0	2	Export	328	Guyana	GUY	740	Suriname	SUR								03	FISH,CRUSTACEANS,MOLLUSC	1	No Quantity							35658			0
S3	2016	2016	2016	2	0	2	Export	328	Guyana	GUY	780	Trinidad and Tobago	TTO								03	FISH,CRUSTACEANS,MOLLUSC	1	No Quantity							4355756			0
S3	2016	2016	2016	2	0	2	Export	328	Guyana	GUY	826	United Kingdom	GBR								03	FISH,CRUSTACEANS,MOLLUSC	1	No Quantity							70560			0
S3	2016	2016	2016	2	0	2	Export	328	Guyana	GUY	842	USA	USA								03	FISH,CRUSTACEANS,MOLLUSC	1	No Quantity							59114389			0
S3	2016	2016	2016	2	0	2	Export	328	Guyana	GUY	862	Venezuela	VEN								03	FISH,CRUSTACEANS,MOLLUSC	1	No Quantity							104950			0
S3	2016	2016	2016	2	0	2	Export	340	Honduras	HND	0	World	WLD								03	FISH,CRUSTACEANS,MOLLUSC	1	No Quantity							424570280			0
S3	2016	2016	2016	2	0	2	Export	340	Honduras	HND	56	Belgium	BEL								03	FISH,CRUSTACEANS,MOLLUSC	1	No Quantity							4564873			0
S3	2016	2016	2016	2	0	2	Export	340	Honduras	HND	124	Canada	CAN								03	FISH,CRUSTACEANS,MOLLUSC	1	No Quantity							43356			0
S3	2016	2016	2016	2	0	2	Export	340	Honduras	HND	156	China	CHN								03	FISH,CRUSTACEANS,MOLLUSC	1	No Quantity							1308122			0
S3	2016	2016	2016	2	0	2	Export	340	Honduras	HND	188	Costa Rica	CRI								03	FISH,CRUSTACEANS,MOLLUSC	1	No Quantity							6178151			0
S3	2016	2016	2016	2	0	2	Export	340	Honduras	HND	222	El Salvador	SLV								03	FISH,CRUSTACEANS,MOLLUSC	1	No Quantity							2079375			0
S3	2016	2016	2016	2	0	2	Export	340	Honduras	HND	251	France	FRA								03	FISH,CRUSTACEANS,MOLLUSC	1	No Quantity							5100809			0
S3	2016	2016	2016	2	0	2	Export	340	Honduras	HND	276	Germany	DEU								03	FISH,CRUSTACEANS,MOLLUSC	1	No Quantity							13463649			0
S3	2016	2016	2016	2	0	2	Export	340	Honduras	HND	320	Guatemala	GTM								03	FISH,CRUSTACEANS,MOLLUSC	1	No Quantity							14230145			0
S3	2016	2016	2016	2	0	2	Export	340	Honduras	HND	344	China, Hong Kong SAR	HKG								03	FISH,CRUSTACEANS,MOLLUSC	1	No Quantity							1685008			0
S3	2016	2016	2016	2	0	2	Export	340	Honduras	HND	392	Japan	JPN								03	FISH,CRUSTACEANS,MOLLUSC	1	No Quantity							658079			0
S3	2016	2016	2016	2	0	2	Export	340	Honduras	HND	458	Malaysia	MYS								03	FISH,CRUSTACEANS,MOLLUSC	1	No Quantity							214900			0
S3	2016	2016	2016	2	0	2	Export	340	Honduras	HND	484	Mexico	MEX								03	FISH,CRUSTACEANS,MOLLUSC	1	No Quantity							42482561			0
S3	2016	2016	2016	2	0	2	Export	340	Honduras	HND	490	Other Asia, nes									03	FISH,CRUSTACEANS,MOLLUSC	1	No Quantity							20469465			0
S3	2016	2016	2016	2	0	2	Export	340	Honduras	HND	528	Netherlands	NLD								03	FISH,CRUSTACEANS,MOLLUSC	1	No Quantity							1853165			0
S3	2016	2016	2016	2	0	2	Export	340	Honduras	HND	531	Curaçao	CUW								03	FISH,CRUSTACEANS,MOLLUSC	1	No Quantity							136144			0
S3	2016	2016	2016	2	0	2	Export	340	Honduras	HND	558	Nicaragua	NIC								03	FISH,CRUSTACEANS,MOLLUSC	1	No Quantity							9498238			0
S3	2016	2016	2016	2	0	2	Export	340	Honduras	HND	702	Singapore	SGP								03	FISH,CRUSTACEANS,MOLLUSC	1	No Quantity							360535			0
S3	2016	2016	2016	2	0	2	Export	340	Honduras	HND	704	Viet Nam	VNM								03	FISH,CRUSTACEANS,MOLLUSC	1	No Quantity							2742806			0
S3	2016	2016	2016	2	0	2	Export	340	Honduras	HND	724	Spain	ESP								03	FISH,CRUSTACEANS,MOLLUSC	1	No Quantity							14654648			0
S3	2016	2016	2016	2	0	2	Export	340	Honduras	HND	784	United Arab Emirates	ARE								03	FISH,CRUSTACEANS,MOLLUSC	1	No Quantity							567176			0
S3	2016	2016	2016	2	0	2	Export	340	Honduras	HND	826	United Kingdom	GBR								03	FISH,CRUSTACEANS,MOLLUSC	1	No Quantity							40305037			0
S3	2016	2016	2016	2	0	2	Export	340	Honduras	HND	842	USA	USA								03	FISH,CRUSTACEANS,MOLLUSC	1	No Quantity							159174959			0
S3	2016	2016	2016	2	0	2	Export	340	Honduras	HND	899	Areas, nes									03	FISH,CRUSTACEANS,MOLLUSC	1	No Quantity							82799079			0
S3	2016	2016	2016	2	0	2	Export	328	Guyana	GUY	0	World	WLD								04	CEREALS,CEREAL PREPRTNS.	1	No Quantity							171037642			0
S3	2016	2016	2016	2	0	2	Export	328	Guyana	GUY	28	Antigua and Barbuda	ATG								04	CEREALS,CEREAL PREPRTNS.	1	No Quantity							510949			0
S3	2016	2016	2016	2	0	2	Export	328	Guyana	GUY	44	Bahamas	BHS								04	CEREALS,CEREAL PREPRTNS.	1	No Quantity							12957			0
S3	2016	2016	2016	2	0	2	Export	328	Guyana	GUY	52	Barbados	BRB								04	CEREALS,CEREAL PREPRTNS.	1	No Quantity							1781192			0
S3	2016	2016	2016	2	0	2	Export	328	Guyana	GUY	56	Belgium	BEL								04	CEREALS,CEREAL PREPRTNS.	1	No Quantity							1213364			0
S3	2016	2016	2016	2	0	2	Export	328	Guyana	GUY	70	Bosnia Herzegovina	BIH								04	CEREALS,CEREAL PREPRTNS.	1	No Quantity							18850			0
S3	2016	2016	2016	2	0	2	Export	328	Guyana	GUY	76	Brazil	BRA								04	CEREALS,CEREAL PREPRTNS.	1	No Quantity							6324363			0
S3	2016	2016	2016	2	0	2	Export	328	Guyana	GUY	84	Belize	BLZ								04	CEREALS,CEREAL PREPRTNS.	1	No Quantity							19000			0
S3	2016	2016	2016	2	0	2	Export	328	Guyana	GUY	92	Br. Virgin Isds	VGB								04	CEREALS,CEREAL PREPRTNS.	1	No Quantity							3249			0
S3	2016	2016	2016	2	0	2	Export	328	Guyana	GUY	124	Canada	CAN								04	CEREALS,CEREAL PREPRTNS.	1	No Quantity							251620			0
S3	2016	2016	2016	2	0	2	Export	328	Guyana	GUY	136	Cayman Isds	CYM								04	CEREALS,CEREAL PREPRTNS.	1	No Quantity							1162			0
S3	2016	2016	2016	2	0	2	Export	328	Guyana	GUY	170	Colombia	COL								04	CEREALS,CEREAL PREPRTNS.	1	No Quantity							238944			0
S3	2016	2016	2016	2	0	2	Export	328	Guyana	GUY	188	Costa Rica	CRI								04	CEREALS,CEREAL PREPRTNS.	1	No Quantity							10375			0
S3	2016	2016	2016	2	0	2	Export	328	Guyana	GUY	212	Dominica	DMA								04	CEREALS,CEREAL PREPRTNS.	1	No Quantity							456011			0
S3	2016	2016	2016	2	0	2	Export	328	Guyana	GUY	214	Dominican Rep.	DOM								04	CEREALS,CEREAL PREPRTNS.	1	No Quantity							128873			0
S3	2016	2016	2016	2	0	2	Export	328	Guyana	GUY	251	France	FRA								04	CEREALS,CEREAL PREPRTNS.	1	No Quantity							817947			0
S3	2016	2016	2016	2	0	2	Export	328	Guyana	GUY	276	Germany	DEU								04	CEREALS,CEREAL PREPRTNS.	1	No Quantity							774550			0
S3	2016	2016	2016	2	0	2	Export	328	Guyana	GUY	288	Ghana	GHA								04	CEREALS,CEREAL PREPRTNS.	1	No Quantity							11830			0
S3	2016	2016	2016	2	0	2	Export	328	Guyana	GUY	300	Greece	GRC								04	CEREALS,CEREAL PREPRTNS.	1	No Quantity							1982635			0
S3	2016	2016	2016	2	0	2	Export	328	Guyana	GUY	308	Grenada	GRD								04	CEREALS,CEREAL PREPRTNS.	1	No Quantity							1055180			0
S3	2016	2016	2016	2	0	2	Export	328	Guyana	GUY	332	Haiti	HTI								04	CEREALS,CEREAL PREPRTNS.	1	No Quantity							8700537			0
S3	2016	2016	2016	2	0	2	Export	328	Guyana	GUY	336	Holy See (Vatican City State)	VAT								04	CEREALS,CEREAL PREPRTNS.	1	No Quantity							493641			0
S3	2016	2016	2016	2	0	2	Export	328	Guyana	GUY	340	Honduras	HND								04	CEREALS,CEREAL PREPRTNS.	1	No Quantity							33300			0
S3	2016	2016	2016	2	0	2	Export	328	Guyana	GUY	381	Italy	ITA								04	CEREALS,CEREAL PREPRTNS.	1	No Quantity							21858054			0
S3	2016	2016	2016	2	0	2	Export	328	Guyana	GUY	388	Jamaica	JAM								04	CEREALS,CEREAL PREPRTNS.	1	No Quantity							16323794			0
S3	2016	2016	2016	2	0	2	Export	328	Guyana	GUY	392	Japan	JPN								04	CEREALS,CEREAL PREPRTNS.	1	No Quantity							20016			0
S3	2016	2016	2016	2	0	2	Export	328	Guyana	GUY	500	Montserrat	MSR								04	CEREALS,CEREAL PREPRTNS.	1	No Quantity							4363			0
S3	2016	2016	2016	2	0	2	Export	328	Guyana	GUY	528	Netherlands	NLD								04	CEREALS,CEREAL PREPRTNS.	1	No Quantity							3813369			0
S3	2016	2016	2016	2	0	2	Export	328	Guyana	GUY	531	Curaçao	CUW								04	CEREALS,CEREAL PREPRTNS.	1	No Quantity							121071			0
S3	2016	2016	2016	2	0	2	Export	328	Guyana	GUY	558	Nicaragua	NIC								04	CEREALS,CEREAL PREPRTNS.	1	No Quantity							6875817			0
S3	2016	2016	2016	2	0	2	Export	328	Guyana	GUY	562	Niger	NER								04	CEREALS,CEREAL PREPRTNS.	1	No Quantity							6893			0
S3	2016	2016	2016	2	0	2	Export	328	Guyana	GUY	566	Nigeria	NGA								04	CEREALS,CEREAL PREPRTNS.	1	No Quantity							50			0
S3	2016	2016	2016	2	0	2	Export	328	Guyana	GUY	591	Panama	PAN								04	CEREALS,CEREAL PREPRTNS.	1	No Quantity							31703219			0
S3	2016	2016	2016	2	0	2	Export	328	Guyana	GUY	616	Poland	POL								04	CEREALS,CEREAL PREPRTNS.	1	No Quantity							264927			0
S3	2016	2016	2016	2	0	2	Export	328	Guyana	GUY	620	Portugal	PRT								04	CEREALS,CEREAL PREPRTNS.	1	No Quantity							21707946			0
S3	2016	2016	2016	2	0	2	Export	328	Guyana	GUY	659	Saint Kitts and Nevis	KNA								04	CEREALS,CEREAL PREPRTNS.	1	No Quantity							199874			0
S3	2016	2016	2016	2	0	2	Export	328	Guyana	GUY	660	Anguilla	AIA								04	CEREALS,CEREAL PREPRTNS.	1	No Quantity							63			0
S3	2016	2016	2016	2	0	2	Export	328	Guyana	GUY	662	Saint Lucia	LCA								04	CEREALS,CEREAL PREPRTNS.	1	No Quantity							1093325			0
S3	2016	2016	2016	2	0	2	Export	328	Guyana	GUY	670	Saint Vincent and the Grenadines	VCT								04	CEREALS,CEREAL PREPRTNS.	1	No Quantity							1360586			0
S3	2016	2016	2016	2	0	2	Export	328	Guyana	GUY	702	Singapore	SGP								04	CEREALS,CEREAL PREPRTNS.	1	No Quantity							2422			0
S3	2016	2016	2016	2	0	2	Export	328	Guyana	GUY	724	Spain	ESP								04	CEREALS,CEREAL PREPRTNS.	1	No Quantity							21437946			0
S3	2016	2016	2016	2	0	2	Export	328	Guyana	GUY	740	Suriname	SUR								04	CEREALS,CEREAL PREPRTNS.	1	No Quantity							785484			0
S3	2016	2016	2016	2	0	2	Export	328	Guyana	GUY	780	Trinidad and Tobago	TTO								04	CEREALS,CEREAL PREPRTNS.	1	No Quantity							12133800			0
S3	2016	2016	2016	2	0	2	Export	328	Guyana	GUY	796	Turks and Caicos Isds	TCA								04	CEREALS,CEREAL PREPRTNS.	1	No Quantity							56571			0
S3	2016	2016	2016	2	0	2	Export	328	Guyana	GUY	826	United Kingdom	GBR								04	CEREALS,CEREAL PREPRTNS.	1	No Quantity							2278255			0
S3	2016	2016	2016	2	0	2	Export	328	Guyana	GUY	842	USA	USA								04	CEREALS,CEREAL PREPRTNS.	1	No Quantity							2014443			0
S3	2016	2016	2016	2	0	2	Export	328	Guyana	GUY	862	Venezuela	VEN								04	CEREALS,CEREAL PREPRTNS.	1	No Quantity							2134822			0
S3	2016	2016	2016	2	0	2	Export	340	Honduras	HND	0	World	WLD								04	CEREALS,CEREAL PREPRTNS.	1	No Quantity							94502496			0
S3	2016	2016	2016	2	0	2	Export	340	Honduras	HND	52	Barbados	BRB								04	CEREALS,CEREAL PREPRTNS.	1	No Quantity							29			0
S3	2016	2016	2016	2	0	2	Export	340	Honduras	HND	76	Brazil	BRA								04	CEREALS,CEREAL PREPRTNS.	1	No Quantity							3885			0
S3	2016	2016	2016	2	0	2	Export	340	Honduras	HND	84	Belize	BLZ								04	CEREALS,CEREAL PREPRTNS.	1	No Quantity							268358			0
S3	2016	2016	2016	2	0	2	Export	340	Honduras	HND	124	Canada	CAN								04	CEREALS,CEREAL PREPRTNS.	1	No Quantity							20036			0
S3	2016	2016	2016	2	0	2	Export	340	Honduras	HND	170	Colombia	COL								04	CEREALS,CEREAL PREPRTNS.	1	No Quantity							5273632			0
S3	2016	2016	2016	2	0	2	Export	340	Honduras	HND	188	Costa Rica	CRI								04	CEREALS,CEREAL PREPRTNS.	1	No Quantity							9200646			0
S3	2016	2016	2016	2	0	2	Export	340	Honduras	HND	214	Dominican Rep.	DOM								04	CEREALS,CEREAL PREPRTNS.	1	No Quantity							2647721			0
S3	2016	2016	2016	2	0	2	Export	340	Honduras	HND	222	El Salvador	SLV								04	CEREALS,CEREAL PREPRTNS.	1	No Quantity							24067731			0
S3	2016	2016	2016	2	0	2	Export	340	Honduras	HND	276	Germany	DEU								04	CEREALS,CEREAL PREPRTNS.	1	No Quantity							1714			0
S3	2016	2016	2016	2	0	2	Export	340	Honduras	HND	320	Guatemala	GTM								04	CEREALS,CEREAL PREPRTNS.	1	No Quantity							30113414			0
S3	2016	2016	2016	2	0	2	Export	340	Honduras	HND	484	Mexico	MEX								04	CEREALS,CEREAL PREPRTNS.	1	No Quantity							8431			0
S3	2016	2016	2016	2	0	2	Export	340	Honduras	HND	558	Nicaragua	NIC								04	CEREALS,CEREAL PREPRTNS.	1	No Quantity							17248804			0
S3	2016	2016	2016	2	0	2	Export	340	Honduras	HND	591	Panama	PAN								04	CEREALS,CEREAL PREPRTNS.	1	No Quantity							137299			0
S3	2016	2016	2016	2	0	2	Export	340	Honduras	HND	699	India	IND								04	CEREALS,CEREAL PREPRTNS.	1	No Quantity							213292			0
S3	2016	2016	2016	2	0	2	Export	340	Honduras	HND	724	Spain	ESP								04	CEREALS,CEREAL PREPRTNS.	1	No Quantity							145747			0
S3	2016	2016	2016	2	0	2	Export	340	Honduras	HND	842	USA	USA								04	CEREALS,CEREAL PREPRTNS.	1	No Quantity							5106951			0
S3	2016	2016	2016	2	0	2	Export	340	Honduras	HND	862	Venezuela	VEN								04	CEREALS,CEREAL PREPRTNS.	1	No Quantity							44640			0
S3	2016	2016	2016	2	0	2	Export	340	Honduras	HND	899	Areas, nes									04	CEREALS,CEREAL PREPRTNS.	1	No Quantity							166			0
S3	2016	2016	2016	2	0	2	Export	328	Guyana	GUY	0	World	WLD								05	VEGETABLES AND FRUIT	1	No Quantity							12200777			0
S3	2016	2016	2016	2	0	2	Export	328	Guyana	GUY	28	Antigua and Barbuda	ATG								05	VEGETABLES AND FRUIT	1	No Quantity							42182			0
S3	2016	2016	2016	2	0	2	Export	328	Guyana	GUY	52	Barbados	BRB								05	VEGETABLES AND FRUIT	1	No Quantity							1497639			0
S3	2016	2016	2016	2	0	2	Export	328	Guyana	GUY	92	Br. Virgin Isds	VGB								05	VEGETABLES AND FRUIT	1	No Quantity							36145			0
S3	2016	2016	2016	2	0	2	Export	328	Guyana	GUY	124	Canada	CAN								05	VEGETABLES AND FRUIT	1	No Quantity							830470			0
S3	2016	2016	2016	2	0	2	Export	328	Guyana	GUY	156	China	CHN								05	VEGETABLES AND FRUIT	1	No Quantity							1			0
S3	2016	2016	2016	2	0	2	Export	328	Guyana	GUY	208	Denmark	DNK								05	VEGETABLES AND FRUIT	1	No Quantity							15000			0
S3	2016	2016	2016	2	0	2	Export	328	Guyana	GUY	212	Dominica	DMA								05	VEGETABLES AND FRUIT	1	No Quantity							192853			0
S3	2016	2016	2016	2	0	2	Export	328	Guyana	GUY	214	Dominican Rep.	DOM								05	VEGETABLES AND FRUIT	1	No Quantity							5353829			0
S3	2016	2016	2016	2	0	2	Export	328	Guyana	GUY	251	France	FRA								05	VEGETABLES AND FRUIT	1	No Quantity							2290311			0
S3	2016	2016	2016	2	0	2	Export	328	Guyana	GUY	388	Jamaica	JAM								05	VEGETABLES AND FRUIT	1	No Quantity							1695			0
S3	2016	2016	2016	2	0	2	Export	328	Guyana	GUY	400	Jordan	JOR								05	VEGETABLES AND FRUIT	1	No Quantity							49086			0
S3	2016	2016	2016	2	0	2	Export	328	Guyana	GUY	422	Lebanon	LBN								05	VEGETABLES AND FRUIT	1	No Quantity							88420			0
S3	2016	2016	2016	2	0	2	Export	328	Guyana	GUY	531	Curaçao	CUW								05	VEGETABLES AND FRUIT	1	No Quantity							19903			0
S3	2016	2016	2016	2	0	2	Export	328	Guyana	GUY	533	Aruba	ABW								05	VEGETABLES AND FRUIT	1	No Quantity							36320			0
S3	2016	2016	2016	2	0	2	Export	328	Guyana	GUY	659	Saint Kitts and Nevis	KNA								05	VEGETABLES AND FRUIT	1	No Quantity							40500			0
S3	2016	2016	2016	2	0	2	Export	328	Guyana	GUY	670	Saint Vincent and the Grenadines	VCT								05	VEGETABLES AND FRUIT	1	No Quantity							792			0
S3	2016	2016	2016	2	0	2	Export	328	Guyana	GUY	740	Suriname	SUR								05	VEGETABLES AND FRUIT	1	No Quantity							219573			0
S3	2016	2016	2016	2	0	2	Export	328	Guyana	GUY	780	Trinidad and Tobago	TTO								05	VEGETABLES AND FRUIT	1	No Quantity							462942			0
S3	2016	2016	2016	2	0	2	Export	328	Guyana	GUY	804	Ukraine	UKR								05	VEGETABLES AND FRUIT	1	No Quantity							10800			0
S3	2016	2016	2016	2	0	2	Export	328	Guyana	GUY	826	United Kingdom	GBR								05	VEGETABLES AND FRUIT	1	No Quantity							19			0
S3	2016	2016	2016	2	0	2	Export	328	Guyana	GUY	842	USA	USA								05	VEGETABLES AND FRUIT	1	No Quantity							1012297			0
S3	2016	2016	2016	2	0	2	Export	340	Honduras	HND	0	World	WLD								05	VEGETABLES AND FRUIT	1	No Quantity							487499783			0
S3	2016	2016	2016	2	0	2	Export	340	Honduras	HND	56	Belgium	BEL								05	VEGETABLES AND FRUIT	1	No Quantity							275865			0
S3	2016	2016	2016	2	0	2	Export	340	Honduras	HND	76	Brazil	BRA								05	VEGETABLES AND FRUIT	1	No Quantity							13167			0
S3	2016	2016	2016	2	0	2	Export	340	Honduras	HND	84	Belize	BLZ								05	VEGETABLES AND FRUIT	1	No Quantity							42130			0
S3	2016	2016	2016	2	0	2	Export	340	Honduras	HND	124	Canada	CAN								05	VEGETABLES AND FRUIT	1	No Quantity							1091161			0
S3	2016	2016	2016	2	0	2	Export	340	Honduras	HND	156	China	CHN								05	VEGETABLES AND FRUIT	1	No Quantity							3716			0
S3	2016	2016	2016	2	0	2	Export	340	Honduras	HND	188	Costa Rica	CRI								05	VEGETABLES AND FRUIT	1	No Quantity							3118812			0
S3	2016	2016	2016	2	0	2	Export	340	Honduras	HND	203	Czechia	CZE								05	VEGETABLES AND FRUIT	1	No Quantity							10127			0
S3	2016	2016	2016	2	0	2	Export	340	Honduras	HND	208	Denmark	DNK								05	VEGETABLES AND FRUIT	1	No Quantity							156399			0
S3	2016	2016	2016	2	0	2	Export	340	Honduras	HND	214	Dominican Rep.	DOM								05	VEGETABLES AND FRUIT	1	No Quantity							6436268			0
S3	2016	2016	2016	2	0	2	Export	340	Honduras	HND	222	El Salvador	SLV								05	VEGETABLES AND FRUIT	1	No Quantity							21383813			0
S3	2016	2016	2016	2	0	2	Export	340	Honduras	HND	251	France	FRA								05	VEGETABLES AND FRUIT	1	No Quantity							4042900			0
S3	2016	2016	2016	2	0	2	Export	340	Honduras	HND	276	Germany	DEU								05	VEGETABLES AND FRUIT	1	No Quantity							1394824			0
S3	2016	2016	2016	2	0	2	Export	340	Honduras	HND	300	Greece	GRC								05	VEGETABLES AND FRUIT	1	No Quantity							2476415			0
S3	2016	2016	2016	2	0	2	Export	340	Honduras	HND	320	Guatemala	GTM								05	VEGETABLES AND FRUIT	1	No Quantity							4934076			0
S3	2016	2016	2016	2	0	2	Export	340	Honduras	HND	344	China, Hong Kong SAR	HKG								05	VEGETABLES AND FRUIT	1	No Quantity							451672			0
S3	2016	2016	2016	2	0	2	Export	340	Honduras	HND	372	Ireland	IRL								05	VEGETABLES AND FRUIT	1	No Quantity							2260681			0
S3	2016	2016	2016	2	0	2	Export	340	Honduras	HND	381	Italy	ITA								05	VEGETABLES AND FRUIT	1	No Quantity							475619			0
S3	2016	2016	2016	2	0	2	Export	340	Honduras	HND	392	Japan	JPN								05	VEGETABLES AND FRUIT	1	No Quantity							50960			0
S3	2016	2016	2016	2	0	2	Export	340	Honduras	HND	484	Mexico	MEX								05	VEGETABLES AND FRUIT	1	No Quantity							328495			0
S3	2016	2016	2016	2	0	2	Export	340	Honduras	HND	528	Netherlands	NLD								05	VEGETABLES AND FRUIT	1	No Quantity							10751173			0
S3	2016	2016	2016	2	0	2	Export	340	Honduras	HND	558	Nicaragua	NIC								05	VEGETABLES AND FRUIT	1	No Quantity							11245980			0
S3	2016	2016	2016	2	0	2	Export	340	Honduras	HND	579	Norway	NOR								05	VEGETABLES AND FRUIT	1	No Quantity							128640			0
S3	2016	2016	2016	2	0	2	Export	340	Honduras	HND	591	Panama	PAN								05	VEGETABLES AND FRUIT	1	No Quantity							145987			0
S3	2016	2016	2016	2	0	2	Export	340	Honduras	HND	604	Peru	PER								05	VEGETABLES AND FRUIT	1	No Quantity							844			0
S3	2016	2016	2016	2	0	2	Export	340	Honduras	HND	616	Poland	POL								05	VEGETABLES AND FRUIT	1	No Quantity							4480			0
S3	2016	2016	2016	2	0	2	Export	340	Honduras	HND	642	Romania	ROU								05	VEGETABLES AND FRUIT	1	No Quantity							43152			0
S3	2016	2016	2016	2	0	2	Export	340	Honduras	HND	699	India	IND								05	VEGETABLES AND FRUIT	1	No Quantity							11575			0
S3	2016	2016	2016	2	0	2	Export	340	Honduras	HND	702	Singapore	SGP								05	VEGETABLES AND FRUIT	1	No Quantity							125456			0
S3	2016	2016	2016	2	0	2	Export	340	Honduras	HND	705	Slovenia	SVN								05	VEGETABLES AND FRUIT	1	No Quantity							786863			0
S3	2016	2016	2016	2	0	2	Export	340	Honduras	HND	724	Spain	ESP								05	VEGETABLES AND FRUIT	1	No Quantity							1550903			0
S3	2016	2016	2016	2	0	2	Export	340	Honduras	HND	757	Switzerland	CHE								05	VEGETABLES AND FRUIT	1	No Quantity							8000			0
S3	2016	2016	2016	2	0	2	Export	340	Honduras	HND	784	United Arab Emirates	ARE								05	VEGETABLES AND FRUIT	1	No Quantity							675076			0
S3	2016	2016	2016	2	0	2	Export	340	Honduras	HND	792	Turkey	TUR								05	VEGETABLES AND FRUIT	1	No Quantity							1669199			0
S3	2016	2016	2016	2	0	2	Export	340	Honduras	HND	818	Egypt	EGY								05	VEGETABLES AND FRUIT	1	No Quantity							5775			0
S3	2016	2016	2016	2	0	2	Export	340	Honduras	HND	826	United Kingdom	GBR								05	VEGETABLES AND FRUIT	1	No Quantity							11654879			0
S3	2016	2016	2016	2	0	2	Export	340	Honduras	HND	842	USA	USA								05	VEGETABLES AND FRUIT	1	No Quantity							399698979			0
S3	2016	2016	2016	2	0	2	Export	340	Honduras	HND	899	Areas, nes									05	VEGETABLES AND FRUIT	1	No Quantity							45722			0
S3	2016	2016	2016	2	0	2	Export	328	Guyana	GUY	0	World	WLD								06	SUGAR,SUGR.PREPTNS,HONEY	1	No Quantity							91258985			0
S3	2016	2016	2016	2	0	2	Export	328	Guyana	GUY	28	Antigua and Barbuda	ATG								06	SUGAR,SUGR.PREPTNS,HONEY	1	No Quantity							640117			0
S3	2016	2016	2016	2	0	2	Export	328	Guyana	GUY	44	Bahamas	BHS								06	SUGAR,SUGR.PREPTNS,HONEY	1	No Quantity							38661			0
S3	2016	2016	2016	2	0	2	Export	328	Guyana	GUY	52	Barbados	BRB								06	SUGAR,SUGR.PREPTNS,HONEY	1	No Quantity							7232096			0
S3	2016	2016	2016	2	0	2	Export	328	Guyana	GUY	84	Belize	BLZ								06	SUGAR,SUGR.PREPTNS,HONEY	1	No Quantity							165000			0
S3	2016	2016	2016	2	0	2	Export	328	Guyana	GUY	92	Br. Virgin Isds	VGB								06	SUGAR,SUGR.PREPTNS,HONEY	1	No Quantity							31408			0
S3	2016	2016	2016	2	0	2	Export	328	Guyana	GUY	124	Canada	CAN								06	SUGAR,SUGR.PREPTNS,HONEY	1	No Quantity							235			0
S3	2016	2016	2016	2	0	2	Export	328	Guyana	GUY	136	Cayman Isds	CYM								06	SUGAR,SUGR.PREPTNS,HONEY	1	No Quantity							127050			0
S3	2016	2016	2016	2	0	2	Export	328	Guyana	GUY	192	Cuba	CUB								06	SUGAR,SUGR.PREPTNS,HONEY	1	No Quantity							11			0
S3	2016	2016	2016	2	0	2	Export	328	Guyana	GUY	212	Dominica	DMA								06	SUGAR,SUGR.PREPTNS,HONEY	1	No Quantity							770953			0
S3	2016	2016	2016	2	0	2	Export	328	Guyana	GUY	214	Dominican Rep.	DOM								06	SUGAR,SUGR.PREPTNS,HONEY	1	No Quantity							134507			0
S3	2016	2016	2016	2	0	2	Export	328	Guyana	GUY	251	France	FRA								06	SUGAR,SUGR.PREPTNS,HONEY	1	No Quantity							566			0
S3	2016	2016	2016	2	0	2	Export	328	Guyana	GUY	308	Grenada	GRD								06	SUGAR,SUGR.PREPTNS,HONEY	1	No Quantity							2421331			0
S3	2016	2016	2016	2	0	2	Export	328	Guyana	GUY	381	Italy	ITA								06	SUGAR,SUGR.PREPTNS,HONEY	1	No Quantity							784001			0
S3	2016	2016	2016	2	0	2	Export	328	Guyana	GUY	388	Jamaica	JAM								06	SUGAR,SUGR.PREPTNS,HONEY	1	No Quantity							2872503			0
S3	2016	2016	2016	2	0	2	Export	328	Guyana	GUY	500	Montserrat	MSR								06	SUGAR,SUGR.PREPTNS,HONEY	1	No Quantity							1395			0
S3	2016	2016	2016	2	0	2	Export	328	Guyana	GUY	531	Curaçao	CUW								06	SUGAR,SUGR.PREPTNS,HONEY	1	No Quantity							86528			0
S3	2016	2016	2016	2	0	2	Export	328	Guyana	GUY	659	Saint Kitts and Nevis	KNA								06	SUGAR,SUGR.PREPTNS,HONEY	1	No Quantity							59635			0
S3	2016	2016	2016	2	0	2	Export	328	Guyana	GUY	660	Anguilla	AIA								06	SUGAR,SUGR.PREPTNS,HONEY	1	No Quantity							52541			0
S3	2016	2016	2016	2	0	2	Export	328	Guyana	GUY	662	Saint Lucia	LCA								06	SUGAR,SUGR.PREPTNS,HONEY	1	No Quantity							5050379			0
S3	2016	2016	2016	2	0	2	Export	328	Guyana	GUY	670	Saint Vincent and the Grenadines	VCT								06	SUGAR,SUGR.PREPTNS,HONEY	1	No Quantity							2294389			0
S3	2016	2016	2016	2	0	2	Export	328	Guyana	GUY	740	Suriname	SUR								06	SUGAR,SUGR.PREPTNS,HONEY	1	No Quantity							3949395			0
S3	2016	2016	2016	2	0	2	Export	328	Guyana	GUY	780	Trinidad and Tobago	TTO								06	SUGAR,SUGR.PREPTNS,HONEY	1	No Quantity							9444270			0
S3	2016	2016	2016	2	0	2	Export	328	Guyana	GUY	826	United Kingdom	GBR								06	SUGAR,SUGR.PREPTNS,HONEY	1	No Quantity							45778583			0
S3	2016	2016	2016	2	0	2	Export	328	Guyana	GUY	842	USA	USA								06	SUGAR,SUGR.PREPTNS,HONEY	1	No Quantity							9323432			0
S3	2016	2016	2016	2	0	2	Export	340	Honduras	HND	0	World	WLD								06	SUGAR,SUGR.PREPTNS,HONEY	1	No Quantity							82855034			0
S3	2016	2016	2016	2	0	2	Export	340	Honduras	HND	32	Argentina	ARG								06	SUGAR,SUGR.PREPTNS,HONEY	1	No Quantity							159256			0
S3	2016	2016	2016	2	0	2	Export	340	Honduras	HND	52	Barbados	BRB								06	SUGAR,SUGR.PREPTNS,HONEY	1	No Quantity							272590			0
S3	2016	2016	2016	2	0	2	Export	340	Honduras	HND	76	Brazil	BRA								06	SUGAR,SUGR.PREPTNS,HONEY	1	No Quantity							725845			0
S3	2016	2016	2016	2	0	2	Export	340	Honduras	HND	156	China	CHN								06	SUGAR,SUGR.PREPTNS,HONEY	1	No Quantity							7483			0
S3	2016	2016	2016	2	0	2	Export	340	Honduras	HND	188	Costa Rica	CRI								06	SUGAR,SUGR.PREPTNS,HONEY	1	No Quantity							1049651			0
S3	2016	2016	2016	2	0	2	Export	340	Honduras	HND	214	Dominican Rep.	DOM								06	SUGAR,SUGR.PREPTNS,HONEY	1	No Quantity							3701382			0
S3	2016	2016	2016	2	0	2	Export	340	Honduras	HND	222	El Salvador	SLV								06	SUGAR,SUGR.PREPTNS,HONEY	1	No Quantity							1280631			0
S3	2016	2016	2016	2	0	2	Export	340	Honduras	HND	320	Guatemala	GTM								06	SUGAR,SUGR.PREPTNS,HONEY	1	No Quantity							1637382			0
S3	2016	2016	2016	2	0	2	Export	340	Honduras	HND	332	Haiti	HTI								06	SUGAR,SUGR.PREPTNS,HONEY	1	No Quantity							3996627			0
S3	2016	2016	2016	2	0	2	Export	340	Honduras	HND	360	Indonesia	IDN								06	SUGAR,SUGR.PREPTNS,HONEY	1	No Quantity							10077545			0
S3	2016	2016	2016	2	0	2	Export	340	Honduras	HND	388	Jamaica	JAM								06	SUGAR,SUGR.PREPTNS,HONEY	1	No Quantity							3408086			0
S3	2016	2016	2016	2	0	2	Export	340	Honduras	HND	490	Other Asia, nes									06	SUGAR,SUGR.PREPTNS,HONEY	1	No Quantity							790990			0
S3	2016	2016	2016	2	0	2	Export	340	Honduras	HND	528	Netherlands	NLD								06	SUGAR,SUGR.PREPTNS,HONEY	1	No Quantity							9953453			0
S3	2016	2016	2016	2	0	2	Export	340	Honduras	HND	533	Aruba	ABW								06	SUGAR,SUGR.PREPTNS,HONEY	1	No Quantity							56789			0
S3	2016	2016	2016	2	0	2	Export	340	Honduras	HND	558	Nicaragua	NIC								06	SUGAR,SUGR.PREPTNS,HONEY	1	No Quantity							3345201			0
S3	2016	2016	2016	2	0	2	Export	340	Honduras	HND	591	Panama	PAN								06	SUGAR,SUGR.PREPTNS,HONEY	1	No Quantity							1253873			0
S3	2016	2016	2016	2	0	2	Export	340	Honduras	HND	699	India	IND								06	SUGAR,SUGR.PREPTNS,HONEY	1	No Quantity							11661			0
S3	2016	2016	2016	2	0	2	Export	340	Honduras	HND	740	Suriname	SUR								06	SUGAR,SUGR.PREPTNS,HONEY	1	No Quantity							204435			0
S3	2016	2016	2016	2	0	2	Export	340	Honduras	HND	780	Trinidad and Tobago	TTO								06	SUGAR,SUGR.PREPTNS,HONEY	1	No Quantity							4178649			0
S3	2016	2016	2016	2	0	2	Export	340	Honduras	HND	842	USA	USA								06	SUGAR,SUGR.PREPTNS,HONEY	1	No Quantity							31003867			0
S3	2016	2016	2016	2	0	2	Export	340	Honduras	HND	899	Areas, nes									06	SUGAR,SUGR.PREPTNS,HONEY	1	No Quantity							5739638			0
S3	2016	2016	2016	2	0	2	Export	328	Guyana	GUY	0	World	WLD								07	COFFEE,TEA,COCOA,SPICES	1	No Quantity							1010367			0
S3	2016	2016	2016	2	0	2	Export	328	Guyana	GUY	28	Antigua and Barbuda	ATG								07	COFFEE,TEA,COCOA,SPICES	1	No Quantity							44652			0
S3	2016	2016	2016	2	0	2	Export	328	Guyana	GUY	52	Barbados	BRB								07	COFFEE,TEA,COCOA,SPICES	1	No Quantity							159672			0
S3	2016	2016	2016	2	0	2	Export	328	Guyana	GUY	92	Br. Virgin Isds	VGB								07	COFFEE,TEA,COCOA,SPICES	1	No Quantity							11173			0
S3	2016	2016	2016	2	0	2	Export	328	Guyana	GUY	124	Canada	CAN								07	COFFEE,TEA,COCOA,SPICES	1	No Quantity							91148			0
S3	2016	2016	2016	2	0	2	Export	328	Guyana	GUY	136	Cayman Isds	CYM								07	COFFEE,TEA,COCOA,SPICES	1	No Quantity							229			0
S3	2016	2016	2016	2	0	2	Export	328	Guyana	GUY	192	Cuba	CUB								07	COFFEE,TEA,COCOA,SPICES	1	No Quantity							3			0
S3	2016	2016	2016	2	0	2	Export	328	Guyana	GUY	212	Dominica	DMA								07	COFFEE,TEA,COCOA,SPICES	1	No Quantity							6688			0
S3	2016	2016	2016	2	0	2	Export	328	Guyana	GUY	308	Grenada	GRD								07	COFFEE,TEA,COCOA,SPICES	1	No Quantity							12905			0
S3	2016	2016	2016	2	0	2	Export	328	Guyana	GUY	388	Jamaica	JAM								07	COFFEE,TEA,COCOA,SPICES	1	No Quantity							48021			0
S3	2016	2016	2016	2	0	2	Export	328	Guyana	GUY	500	Montserrat	MSR								07	COFFEE,TEA,COCOA,SPICES	1	No Quantity							2447			0
S3	2016	2016	2016	2	0	2	Export	328	Guyana	GUY	528	Netherlands	NLD								07	COFFEE,TEA,COCOA,SPICES	1	No Quantity							72845			0
S3	2016	2016	2016	2	0	2	Export	328	Guyana	GUY	531	Curaçao	CUW								07	COFFEE,TEA,COCOA,SPICES	1	No Quantity							49645			0
S3	2016	2016	2016	2	0	2	Export	328	Guyana	GUY	533	Aruba	ABW								07	COFFEE,TEA,COCOA,SPICES	1	No Quantity							2179			0
S3	2016	2016	2016	2	0	2	Export	328	Guyana	GUY	659	Saint Kitts and Nevis	KNA								07	COFFEE,TEA,COCOA,SPICES	1	No Quantity							12161			0
S3	2016	2016	2016	2	0	2	Export	328	Guyana	GUY	662	Saint Lucia	LCA								07	COFFEE,TEA,COCOA,SPICES	1	No Quantity							5463			0
S3	2016	2016	2016	2	0	2	Export	328	Guyana	GUY	670	Saint Vincent and the Grenadines	VCT								07	COFFEE,TEA,COCOA,SPICES	1	No Quantity							197			0
S3	2016	2016	2016	2	0	2	Export	328	Guyana	GUY	740	Suriname	SUR								07	COFFEE,TEA,COCOA,SPICES	1	No Quantity							96149			0
S3	2016	2016	2016	2	0	2	Export	328	Guyana	GUY	780	Trinidad and Tobago	TTO								07	COFFEE,TEA,COCOA,SPICES	1	No Quantity							75298			0
S3	2016	2016	2016	2	0	2	Export	328	Guyana	GUY	826	United Kingdom	GBR								07	COFFEE,TEA,COCOA,SPICES	1	No Quantity							5702			0
S3	2016	2016	2016	2	0	2	Export	328	Guyana	GUY	842	USA	USA								07	COFFEE,TEA,COCOA,SPICES	1	No Quantity							313791			0
S3	2016	2016	2016	2	0	2	Export	340	Honduras	HND	0	World	WLD								07	COFFEE,TEA,COCOA,SPICES	1	No Quantity							865278820			0
S3	2016	2016	2016	2	0	2	Export	340	Honduras	HND	36	Australia	AUS								07	COFFEE,TEA,COCOA,SPICES	1	No Quantity							5715979			0
S3	2016	2016	2016	2	0	2	Export	340	Honduras	HND	56	Belgium	BEL								07	COFFEE,TEA,COCOA,SPICES	1	No Quantity							78720416			0
S3	2016	2016	2016	2	0	2	Export	340	Honduras	HND	76	Brazil	BRA								07	COFFEE,TEA,COCOA,SPICES	1	No Quantity							25162			0
S3	2016	2016	2016	2	0	2	Export	340	Honduras	HND	100	Bulgaria	BGR								07	COFFEE,TEA,COCOA,SPICES	1	No Quantity							6309894			0
S3	2016	2016	2016	2	0	2	Export	340	Honduras	HND	124	Canada	CAN								07	COFFEE,TEA,COCOA,SPICES	1	No Quantity							19602972			0
S3	2016	2016	2016	2	0	2	Export	340	Honduras	HND	144	Sri Lanka	LKA								07	COFFEE,TEA,COCOA,SPICES	1	No Quantity							52463			0
S3	2016	2016	2016	2	0	2	Export	340	Honduras	HND	152	Chile	CHL								07	COFFEE,TEA,COCOA,SPICES	1	No Quantity							54049			0
S3	2016	2016	2016	2	0	2	Export	340	Honduras	HND	156	China	CHN								07	COFFEE,TEA,COCOA,SPICES	1	No Quantity							885555			0
S3	2016	2016	2016	2	0	2	Export	340	Honduras	HND	188	Costa Rica	CRI								07	COFFEE,TEA,COCOA,SPICES	1	No Quantity							7934493			0
S3	2016	2016	2016	2	0	2	Export	340	Honduras	HND	203	Czechia	CZE								07	COFFEE,TEA,COCOA,SPICES	1	No Quantity							1920515			0
S3	2016	2016	2016	2	0	2	Export	340	Honduras	HND	208	Denmark	DNK								07	COFFEE,TEA,COCOA,SPICES	1	No Quantity							4142545			0
S3	2016	2016	2016	2	0	2	Export	340	Honduras	HND	214	Dominican Rep.	DOM								07	COFFEE,TEA,COCOA,SPICES	1	No Quantity							15162789			0
S3	2016	2016	2016	2	0	2	Export	340	Honduras	HND	218	Ecuador	ECU								07	COFFEE,TEA,COCOA,SPICES	1	No Quantity							244949			0
S3	2016	2016	2016	2	0	2	Export	340	Honduras	HND	222	El Salvador	SLV								07	COFFEE,TEA,COCOA,SPICES	1	No Quantity							3330511			0
S3	2016	2016	2016	2	0	2	Export	340	Honduras	HND	246	Finland	FIN								07	COFFEE,TEA,COCOA,SPICES	1	No Quantity							13188102			0
S3	2016	2016	2016	2	0	2	Export	340	Honduras	HND	251	France	FRA								07	COFFEE,TEA,COCOA,SPICES	1	No Quantity							40793340			0
S3	2016	2016	2016	2	0	2	Export	340	Honduras	HND	268	Georgia	GEO								07	COFFEE,TEA,COCOA,SPICES	1	No Quantity							55229			0
S3	2016	2016	2016	2	0	2	Export	340	Honduras	HND	276	Germany	DEU								07	COFFEE,TEA,COCOA,SPICES	1	No Quantity							246461893			0
S3	2016	2016	2016	2	0	2	Export	340	Honduras	HND	300	Greece	GRC								07	COFFEE,TEA,COCOA,SPICES	1	No Quantity							1191208			0
S3	2016	2016	2016	2	0	2	Export	340	Honduras	HND	320	Guatemala	GTM								07	COFFEE,TEA,COCOA,SPICES	1	No Quantity							167713			0
S3	2016	2016	2016	2	0	2	Export	340	Honduras	HND	344	China, Hong Kong SAR	HKG								07	COFFEE,TEA,COCOA,SPICES	1	No Quantity							187947			0
S3	2016	2016	2016	2	0	2	Export	340	Honduras	HND	372	Ireland	IRL								07	COFFEE,TEA,COCOA,SPICES	1	No Quantity							1127911			0
S3	2016	2016	2016	2	0	2	Export	340	Honduras	HND	376	Israel	ISR								07	COFFEE,TEA,COCOA,SPICES	1	No Quantity							1204902			0
S3	2016	2016	2016	2	0	2	Export	340	Honduras	HND	381	Italy	ITA								07	COFFEE,TEA,COCOA,SPICES	1	No Quantity							57204163			0
S3	2016	2016	2016	2	0	2	Export	340	Honduras	HND	392	Japan	JPN								07	COFFEE,TEA,COCOA,SPICES	1	No Quantity							8335113			0
S3	2016	2016	2016	2	0	2	Export	340	Honduras	HND	400	Jordan	JOR								07	COFFEE,TEA,COCOA,SPICES	1	No Quantity							47396			0
S3	2016	2016	2016	2	0	2	Export	340	Honduras	HND	408	Dem. People's Rep. of Korea	PRK								07	COFFEE,TEA,COCOA,SPICES	1	No Quantity							6137109			0
S3	2016	2016	2016	2	0	2	Export	340	Honduras	HND	410	Rep. of Korea	KOR								07	COFFEE,TEA,COCOA,SPICES	1	No Quantity							14236527			0
S3	2016	2016	2016	2	0	2	Export	340	Honduras	HND	422	Lebanon	LBN								07	COFFEE,TEA,COCOA,SPICES	1	No Quantity							1035			0
S3	2016	2016	2016	2	0	2	Export	340	Honduras	HND	442	Luxembourg	LUX								07	COFFEE,TEA,COCOA,SPICES	1	No Quantity							1101			0
S3	2016	2016	2016	2	0	2	Export	340	Honduras	HND	458	Malaysia	MYS								07	COFFEE,TEA,COCOA,SPICES	1	No Quantity							2207			0
S3	2016	2016	2016	2	0	2	Export	340	Honduras	HND	484	Mexico	MEX								07	COFFEE,TEA,COCOA,SPICES	1	No Quantity							31883156			0
S3	2016	2016	2016	2	0	2	Export	340	Honduras	HND	490	Other Asia, nes									07	COFFEE,TEA,COCOA,SPICES	1	No Quantity							790039			0
S3	2016	2016	2016	2	0	2	Export	340	Honduras	HND	504	Morocco	MAR								07	COFFEE,TEA,COCOA,SPICES	1	No Quantity							118032			0
S3	2016	2016	2016	2	0	2	Export	340	Honduras	HND	528	Netherlands	NLD								07	COFFEE,TEA,COCOA,SPICES	1	No Quantity							14435232			0
S3	2016	2016	2016	2	0	2	Export	340	Honduras	HND	554	New Zealand	NZL								07	COFFEE,TEA,COCOA,SPICES	1	No Quantity							408468			0
S3	2016	2016	2016	2	0	2	Export	340	Honduras	HND	558	Nicaragua	NIC								07	COFFEE,TEA,COCOA,SPICES	1	No Quantity							204863			0
S3	2016	2016	2016	2	0	2	Export	340	Honduras	HND	579	Norway	NOR								07	COFFEE,TEA,COCOA,SPICES	1	No Quantity							786998			0
S3	2016	2016	2016	2	0	2	Export	340	Honduras	HND	591	Panama	PAN								07	COFFEE,TEA,COCOA,SPICES	1	No Quantity							594000			0
S3	2016	2016	2016	2	0	2	Export	340	Honduras	HND	616	Poland	POL								07	COFFEE,TEA,COCOA,SPICES	1	No Quantity							2348900			0
S3	2016	2016	2016	2	0	2	Export	340	Honduras	HND	620	Portugal	PRT								07	COFFEE,TEA,COCOA,SPICES	1	No Quantity							3587048			0
S3	2016	2016	2016	2	0	2	Export	340	Honduras	HND	643	Russian Federation	RUS								07	COFFEE,TEA,COCOA,SPICES	1	No Quantity							9801513			0
S3	2016	2016	2016	2	0	2	Export	340	Honduras	HND	682	Saudi Arabia	SAU								07	COFFEE,TEA,COCOA,SPICES	1	No Quantity							25443			0
S3	2016	2016	2016	2	0	2	Export	340	Honduras	HND	699	India	IND								07	COFFEE,TEA,COCOA,SPICES	1	No Quantity							3025140			0
S3	2016	2016	2016	2	0	2	Export	340	Honduras	HND	702	Singapore	SGP								07	COFFEE,TEA,COCOA,SPICES	1	No Quantity							106490			0
S3	2016	2016	2016	2	0	2	Export	340	Honduras	HND	704	Viet Nam	VNM								07	COFFEE,TEA,COCOA,SPICES	1	No Quantity							916054			0
S3	2016	2016	2016	2	0	2	Export	340	Honduras	HND	710	South Africa	ZAF								07	COFFEE,TEA,COCOA,SPICES	1	No Quantity							835337			0
S3	2016	2016	2016	2	0	2	Export	340	Honduras	HND	724	Spain	ESP								07	COFFEE,TEA,COCOA,SPICES	1	No Quantity							10513693			0
S3	2016	2016	2016	2	0	2	Export	340	Honduras	HND	752	Sweden	SWE								07	COFFEE,TEA,COCOA,SPICES	1	No Quantity							28756363			0
S3	2016	2016	2016	2	0	2	Export	340	Honduras	HND	757	Switzerland	CHE								07	COFFEE,TEA,COCOA,SPICES	1	No Quantity							2828906			0
S3	2016	2016	2016	2	0	2	Export	340	Honduras	HND	760	Syria	SYR								07	COFFEE,TEA,COCOA,SPICES	1	No Quantity							11465			0
S3	2016	2016	2016	2	0	2	Export	340	Honduras	HND	780	Trinidad and Tobago	TTO								07	COFFEE,TEA,COCOA,SPICES	1	No Quantity							388			0
S3	2016	2016	2016	2	0	2	Export	340	Honduras	HND	784	United Arab Emirates	ARE								07	COFFEE,TEA,COCOA,SPICES	1	No Quantity							148901			0
S3	2016	2016	2016	2	0	2	Export	340	Honduras	HND	792	Turkey	TUR								07	COFFEE,TEA,COCOA,SPICES	1	No Quantity							102281			0
S3	2016	2016	2016	2	0	2	Export	340	Honduras	HND	804	Ukraine	UKR								07	COFFEE,TEA,COCOA,SPICES	1	No Quantity							660425			0
S3	2016	2016	2016	2	0	2	Export	340	Honduras	HND	818	Egypt	EGY								07	COFFEE,TEA,COCOA,SPICES	1	No Quantity							53233			0
S3	2016	2016	2016	2	0	2	Export	340	Honduras	HND	826	United Kingdom	GBR								07	COFFEE,TEA,COCOA,SPICES	1	No Quantity							22820196			0
S3	2016	2016	2016	2	0	2	Export	340	Honduras	HND	842	USA	USA								07	COFFEE,TEA,COCOA,SPICES	1	No Quantity							195071000			0
S3	2016	2016	2016	2	0	2	Export	340	Honduras	HND	899	Areas, nes									07	COFFEE,TEA,COCOA,SPICES	1	No Quantity							68			0
S3	2016	2016	2016	2	0	2	Export	328	Guyana	GUY	0	World	WLD								08	ANIMAL FEED STUFF	1	No Quantity							1585083			0
S3	2016	2016	2016	2	0	2	Export	328	Guyana	GUY	52	Barbados	BRB								08	ANIMAL FEED STUFF	1	No Quantity							386113			0
S3	2016	2016	2016	2	0	2	Export	328	Guyana	GUY	124	Canada	CAN								08	ANIMAL FEED STUFF	1	No Quantity							1368			0
S3	2016	2016	2016	2	0	2	Export	328	Guyana	GUY	170	Colombia	COL								08	ANIMAL FEED STUFF	1	No Quantity							240303			0
S3	2016	2016	2016	2	0	2	Export	328	Guyana	GUY	251	France	FRA								08	ANIMAL FEED STUFF	1	No Quantity							53454			0
S3	2016	2016	2016	2	0	2	Export	328	Guyana	GUY	320	Guatemala	GTM								08	ANIMAL FEED STUFF	1	No Quantity							2800			0
S3	2016	2016	2016	2	0	2	Export	328	Guyana	GUY	340	Honduras	HND								08	ANIMAL FEED STUFF	1	No Quantity							225971			0
S3	2016	2016	2016	2	0	2	Export	328	Guyana	GUY	388	Jamaica	JAM								08	ANIMAL FEED STUFF	1	No Quantity							26087			0
S3	2016	2016	2016	2	0	2	Export	328	Guyana	GUY	591	Panama	PAN								08	ANIMAL FEED STUFF	1	No Quantity							442046			0
S3	2016	2016	2016	2	0	2	Export	328	Guyana	GUY	740	Suriname	SUR								08	ANIMAL FEED STUFF	1	No Quantity							29781			0
S3	2016	2016	2016	2	0	2	Export	328	Guyana	GUY	780	Trinidad and Tobago	TTO								08	ANIMAL FEED STUFF	1	No Quantity							170252			0
S3	2016	2016	2016	2	0	2	Export	328	Guyana	GUY	796	Turks and Caicos Isds	TCA								08	ANIMAL FEED STUFF	1	No Quantity							6884			0
S3	2016	2016	2016	2	0	2	Export	328	Guyana	GUY	842	USA	USA								08	ANIMAL FEED STUFF	1	No Quantity							24			0
S3	2016	2016	2016	2	0	2	Export	340	Honduras	HND	0	World	WLD								08	ANIMAL FEED STUFF	1	No Quantity							51034706			0
S3	2016	2016	2016	2	0	2	Export	340	Honduras	HND	56	Belgium	BEL								08	ANIMAL FEED STUFF	1	No Quantity							39253			0
S3	2016	2016	2016	2	0	2	Export	340	Honduras	HND	84	Belize	BLZ								08	ANIMAL FEED STUFF	1	No Quantity							352292			0
S3	2016	2016	2016	2	0	2	Export	340	Honduras	HND	156	China	CHN								08	ANIMAL FEED STUFF	1	No Quantity							14300			0
S3	2016	2016	2016	2	0	2	Export	340	Honduras	HND	188	Costa Rica	CRI								08	ANIMAL FEED STUFF	1	No Quantity							341778			0
S3	2016	2016	2016	2	0	2	Export	340	Honduras	HND	214	Dominican Rep.	DOM								08	ANIMAL FEED STUFF	1	No Quantity							17811			0
S3	2016	2016	2016	2	0	2	Export	340	Honduras	HND	218	Ecuador	ECU								08	ANIMAL FEED STUFF	1	No Quantity							8085649			0
S3	2016	2016	2016	2	0	2	Export	340	Honduras	HND	222	El Salvador	SLV								08	ANIMAL FEED STUFF	1	No Quantity							12955464			0
S3	2016	2016	2016	2	0	2	Export	340	Honduras	HND	276	Germany	DEU								08	ANIMAL FEED STUFF	1	No Quantity							2025			0
S3	2016	2016	2016	2	0	2	Export	340	Honduras	HND	320	Guatemala	GTM								08	ANIMAL FEED STUFF	1	No Quantity							8722698			0
S3	2016	2016	2016	2	0	2	Export	340	Honduras	HND	410	Rep. of Korea	KOR								08	ANIMAL FEED STUFF	1	No Quantity							155500			0
S3	2016	2016	2016	2	0	2	Export	340	Honduras	HND	484	Mexico	MEX								08	ANIMAL FEED STUFF	1	No Quantity							35530			0
S3	2016	2016	2016	2	0	2	Export	340	Honduras	HND	490	Other Asia, nes									08	ANIMAL FEED STUFF	1	No Quantity							172640			0
S3	2016	2016	2016	2	0	2	Export	340	Honduras	HND	533	Aruba	ABW								08	ANIMAL FEED STUFF	1	No Quantity							540154			0
S3	2016	2016	2016	2	0	2	Export	340	Honduras	HND	558	Nicaragua	NIC								08	ANIMAL FEED STUFF	1	No Quantity							7488454			0
S3	2016	2016	2016	2	0	2	Export	340	Honduras	HND	591	Panama	PAN								08	ANIMAL FEED STUFF	1	No Quantity							2291803			0
S3	2016	2016	2016	2	0	2	Export	340	Honduras	HND	604	Peru	PER								08	ANIMAL FEED STUFF	1	No Quantity							5904747			0
S3	2016	2016	2016	2	0	2	Export	340	Honduras	HND	842	USA	USA								08	ANIMAL FEED STUFF	1	No Quantity							3912996			0
S3	2016	2016	2016	2	0	2	Export	340	Honduras	HND	899	Areas, nes									08	ANIMAL FEED STUFF	1	No Quantity							1612			0
S3	2016	2016	2016	2	0	2	Export	328	Guyana	GUY	0	World	WLD								09	MISC.EDIBLE PRODUCTS ETC	1	No Quantity							8309419			0
S3	2016	2016	2016	2	0	2	Export	328	Guyana	GUY	28	Antigua and Barbuda	ATG								09	MISC.EDIBLE PRODUCTS ETC	1	No Quantity							145401			0
S3	2016	2016	2016	2	0	2	Export	328	Guyana	GUY	52	Barbados	BRB								09	MISC.EDIBLE PRODUCTS ETC	1	No Quantity							463570			0
S3	2016	2016	2016	2	0	2	Export	328	Guyana	GUY	92	Br. Virgin Isds	VGB								09	MISC.EDIBLE PRODUCTS ETC	1	No Quantity							12757			0
S3	2016	2016	2016	2	0	2	Export	328	Guyana	GUY	124	Canada	CAN								09	MISC.EDIBLE PRODUCTS ETC	1	No Quantity							156222			0
S3	2016	2016	2016	2	0	2	Export	328	Guyana	GUY	136	Cayman Isds	CYM								09	MISC.EDIBLE PRODUCTS ETC	1	No Quantity							3462			0
S3	2016	2016	2016	2	0	2	Export	328	Guyana	GUY	192	Cuba	CUB								09	MISC.EDIBLE PRODUCTS ETC	1	No Quantity							8			0
S3	2016	2016	2016	2	0	2	Export	328	Guyana	GUY	212	Dominica	DMA								09	MISC.EDIBLE PRODUCTS ETC	1	No Quantity							177334			0
S3	2016	2016	2016	2	0	2	Export	328	Guyana	GUY	214	Dominican Rep.	DOM								09	MISC.EDIBLE PRODUCTS ETC	1	No Quantity							59032			0
S3	2016	2016	2016	2	0	2	Export	328	Guyana	GUY	251	France	FRA								09	MISC.EDIBLE PRODUCTS ETC	1	No Quantity							157			0
S3	2016	2016	2016	2	0	2	Export	328	Guyana	GUY	308	Grenada	GRD								09	MISC.EDIBLE PRODUCTS ETC	1	No Quantity							146666			0
S3	2016	2016	2016	2	0	2	Export	328	Guyana	GUY	320	Guatemala	GTM								09	MISC.EDIBLE PRODUCTS ETC	1	No Quantity							4948			0
S3	2016	2016	2016	2	0	2	Export	328	Guyana	GUY	388	Jamaica	JAM								09	MISC.EDIBLE PRODUCTS ETC	1	No Quantity							2907250			0
S3	2016	2016	2016	2	0	2	Export	328	Guyana	GUY	500	Montserrat	MSR								09	MISC.EDIBLE PRODUCTS ETC	1	No Quantity							13760			0
S3	2016	2016	2016	2	0	2	Export	328	Guyana	GUY	531	Curaçao	CUW								09	MISC.EDIBLE PRODUCTS ETC	1	No Quantity							54477			0
S3	2016	2016	2016	2	0	2	Export	328	Guyana	GUY	533	Aruba	ABW								09	MISC.EDIBLE PRODUCTS ETC	1	No Quantity							726			0
S3	2016	2016	2016	2	0	2	Export	328	Guyana	GUY	591	Panama	PAN								09	MISC.EDIBLE PRODUCTS ETC	1	No Quantity							22102			0
S3	2016	2016	2016	2	0	2	Export	328	Guyana	GUY	646	Rwanda	RWA								09	MISC.EDIBLE PRODUCTS ETC	1	No Quantity							60			0
S3	2016	2016	2016	2	0	2	Export	328	Guyana	GUY	659	Saint Kitts and Nevis	KNA								09	MISC.EDIBLE PRODUCTS ETC	1	No Quantity							73816			0
S3	2016	2016	2016	2	0	2	Export	328	Guyana	GUY	660	Anguilla	AIA								09	MISC.EDIBLE PRODUCTS ETC	1	No Quantity							7305			0
S3	2016	2016	2016	2	0	2	Export	328	Guyana	GUY	662	Saint Lucia	LCA								09	MISC.EDIBLE PRODUCTS ETC	1	No Quantity							21942			0
S3	2016	2016	2016	2	0	2	Export	328	Guyana	GUY	670	Saint Vincent and the Grenadines	VCT								09	MISC.EDIBLE PRODUCTS ETC	1	No Quantity							108511			0
S3	2016	2016	2016	2	0	2	Export	328	Guyana	GUY	710	South Africa	ZAF								09	MISC.EDIBLE PRODUCTS ETC	1	No Quantity							20			0
S3	2016	2016	2016	2	0	2	Export	328	Guyana	GUY	740	Suriname	SUR								09	MISC.EDIBLE PRODUCTS ETC	1	No Quantity							266824			0
S3	2016	2016	2016	2	0	2	Export	328	Guyana	GUY	780	Trinidad and Tobago	TTO								09	MISC.EDIBLE PRODUCTS ETC	1	No Quantity							978918			0
S3	2016	2016	2016	2	0	2	Export	328	Guyana	GUY	804	Ukraine	UKR								09	MISC.EDIBLE PRODUCTS ETC	1	No Quantity							22032			0
S3	2016	2016	2016	2	0	2	Export	328	Guyana	GUY	826	United Kingdom	GBR								09	MISC.EDIBLE PRODUCTS ETC	1	No Quantity							638986			0
S3	2016	2016	2016	2	0	2	Export	328	Guyana	GUY	842	USA	USA								09	MISC.EDIBLE PRODUCTS ETC	1	No Quantity							2023131			0
S3	2016	2016	2016	2	0	2	Export	340	Honduras	HND	0	World	WLD								09	MISC.EDIBLE PRODUCTS ETC	1	No Quantity							36880736			0
S3	2016	2016	2016	2	0	2	Export	340	Honduras	HND	32	Argentina	ARG								09	MISC.EDIBLE PRODUCTS ETC	1	No Quantity							52080			0
S3	2016	2016	2016	2	0	2	Export	340	Honduras	HND	76	Brazil	BRA								09	MISC.EDIBLE PRODUCTS ETC	1	No Quantity							33157			0
S3	2016	2016	2016	2	0	2	Export	340	Honduras	HND	84	Belize	BLZ								09	MISC.EDIBLE PRODUCTS ETC	1	No Quantity							3134			0
S3	2016	2016	2016	2	0	2	Export	340	Honduras	HND	152	Chile	CHL								09	MISC.EDIBLE PRODUCTS ETC	1	No Quantity							104619			0
S3	2016	2016	2016	2	0	2	Export	340	Honduras	HND	156	China	CHN								09	MISC.EDIBLE PRODUCTS ETC	1	No Quantity							39020			0
S3	2016	2016	2016	2	0	2	Export	340	Honduras	HND	170	Colombia	COL								09	MISC.EDIBLE PRODUCTS ETC	1	No Quantity							1012			0
S3	2016	2016	2016	2	0	2	Export	340	Honduras	HND	188	Costa Rica	CRI								09	MISC.EDIBLE PRODUCTS ETC	1	No Quantity							744196			0
S3	2016	2016	2016	2	0	2	Export	340	Honduras	HND	214	Dominican Rep.	DOM								09	MISC.EDIBLE PRODUCTS ETC	1	No Quantity							1045778			0
S3	2016	2016	2016	2	0	2	Export	340	Honduras	HND	222	El Salvador	SLV								09	MISC.EDIBLE PRODUCTS ETC	1	No Quantity							16096344			0
S3	2016	2016	2016	2	0	2	Export	340	Honduras	HND	276	Germany	DEU								09	MISC.EDIBLE PRODUCTS ETC	1	No Quantity							38480			0
S3	2016	2016	2016	2	0	2	Export	340	Honduras	HND	320	Guatemala	GTM								09	MISC.EDIBLE PRODUCTS ETC	1	No Quantity							2863376			0
S3	2016	2016	2016	2	0	2	Export	340	Honduras	HND	364	Iran	IRN								09	MISC.EDIBLE PRODUCTS ETC	1	No Quantity							77616			0
S3	2016	2016	2016	2	0	2	Export	340	Honduras	HND	400	Jordan	JOR								09	MISC.EDIBLE PRODUCTS ETC	1	No Quantity							12566			0
S3	2016	2016	2016	2	0	2	Export	340	Honduras	HND	410	Rep. of Korea	KOR								09	MISC.EDIBLE PRODUCTS ETC	1	No Quantity							120			0
S3	2016	2016	2016	2	0	2	Export	340	Honduras	HND	484	Mexico	MEX								09	MISC.EDIBLE PRODUCTS ETC	1	No Quantity							209806			0
S3	2016	2016	2016	2	0	2	Export	340	Honduras	HND	528	Netherlands	NLD								09	MISC.EDIBLE PRODUCTS ETC	1	No Quantity							355			0
S3	2016	2016	2016	2	0	2	Export	340	Honduras	HND	558	Nicaragua	NIC								09	MISC.EDIBLE PRODUCTS ETC	1	No Quantity							4669952			0
S3	2016	2016	2016	2	0	2	Export	340	Honduras	HND	591	Panama	PAN								09	MISC.EDIBLE PRODUCTS ETC	1	No Quantity							98221			0
S3	2016	2016	2016	2	0	2	Export	340	Honduras	HND	724	Spain	ESP								09	MISC.EDIBLE PRODUCTS ETC	1	No Quantity							18668			0
S3	2016	2016	2016	2	0	2	Export	340	Honduras	HND	764	Thailand	THA								09	MISC.EDIBLE PRODUCTS ETC	1	No Quantity							55			0
S3	2016	2016	2016	2	0	2	Export	340	Honduras	HND	842	USA	USA								09	MISC.EDIBLE PRODUCTS ETC	1	No Quantity							10699237			0
S3	2016	2016	2016	2	0	2	Export	340	Honduras	HND	858	Uruguay	URY								09	MISC.EDIBLE PRODUCTS ETC	1	No Quantity							71550			0
S3	2016	2016	2016	2	0	2	Export	340	Honduras	HND	899	Areas, nes									09	MISC.EDIBLE PRODUCTS ETC	1	No Quantity							1394			0
S3	2016	2016	2016	2	0	2	Export	328	Guyana	GUY	0	World	WLD								11	BEVERAGES	1	No Quantity							43177930			0
S3	2016	2016	2016	2	0	2	Export	328	Guyana	GUY	28	Antigua and Barbuda	ATG								11	BEVERAGES	1	No Quantity							549717			0
S3	2016	2016	2016	2	0	2	Export	328	Guyana	GUY	36	Australia	AUS								11	BEVERAGES	1	No Quantity							110059			0
S3	2016	2016	2016	2	0	2	Export	328	Guyana	GUY	52	Barbados	BRB								11	BEVERAGES	1	No Quantity							830153			0
S3	2016	2016	2016	2	0	2	Export	328	Guyana	GUY	60	Bermuda	BMU								11	BEVERAGES	1	No Quantity							631801			0
S3	2016	2016	2016	2	0	2	Export	328	Guyana	GUY	74	Bouvet Island	BVT								11	BEVERAGES	1	No Quantity							59200			0
S3	2016	2016	2016	2	0	2	Export	328	Guyana	GUY	84	Belize	BLZ								11	BEVERAGES	1	No Quantity							90871			0
S3	2016	2016	2016	2	0	2	Export	328	Guyana	GUY	92	Br. Virgin Isds	VGB								11	BEVERAGES	1	No Quantity							121729			0
S3	2016	2016	2016	2	0	2	Export	328	Guyana	GUY	124	Canada	CAN								11	BEVERAGES	1	No Quantity							10877678			0
S3	2016	2016	2016	2	0	2	Export	328	Guyana	GUY	152	Chile	CHL								11	BEVERAGES	1	No Quantity							12149			0
S3	2016	2016	2016	2	0	2	Export	328	Guyana	GUY	212	Dominica	DMA								11	BEVERAGES	1	No Quantity							42190			0
S3	2016	2016	2016	2	0	2	Export	328	Guyana	GUY	214	Dominican Rep.	DOM								11	BEVERAGES	1	No Quantity							50455			0
S3	2016	2016	2016	2	0	2	Export	328	Guyana	GUY	251	France	FRA								11	BEVERAGES	1	No Quantity							26920			0
S3	2016	2016	2016	2	0	2	Export	328	Guyana	GUY	276	Germany	DEU								11	BEVERAGES	1	No Quantity							2208482			0
S3	2016	2016	2016	2	0	2	Export	328	Guyana	GUY	304	Greenland	GRL								11	BEVERAGES	1	No Quantity							2993			0
S3	2016	2016	2016	2	0	2	Export	328	Guyana	GUY	308	Grenada	GRD								11	BEVERAGES	1	No Quantity							188422			0
S3	2016	2016	2016	2	0	2	Export	328	Guyana	GUY	381	Italy	ITA								11	BEVERAGES	1	No Quantity							49199			0
S3	2016	2016	2016	2	0	2	Export	328	Guyana	GUY	388	Jamaica	JAM								11	BEVERAGES	1	No Quantity							407070			0
S3	2016	2016	2016	2	0	2	Export	328	Guyana	GUY	458	Malaysia	MYS								11	BEVERAGES	1	No Quantity							50000			0
S3	2016	2016	2016	2	0	2	Export	328	Guyana	GUY	484	Mexico	MEX								11	BEVERAGES	1	No Quantity							5930882			0
S3	2016	2016	2016	2	0	2	Export	328	Guyana	GUY	500	Montserrat	MSR								11	BEVERAGES	1	No Quantity							10005			0
S3	2016	2016	2016	2	0	2	Export	328	Guyana	GUY	528	Netherlands	NLD								11	BEVERAGES	1	No Quantity							5728274			0
S3	2016	2016	2016	2	0	2	Export	328	Guyana	GUY	531	Curaçao	CUW								11	BEVERAGES	1	No Quantity							569986			0
S3	2016	2016	2016	2	0	2	Export	328	Guyana	GUY	608	Philippines	PHL								11	BEVERAGES	1	No Quantity							639081			0
S3	2016	2016	2016	2	0	2	Export	328	Guyana	GUY	659	Saint Kitts and Nevis	KNA								11	BEVERAGES	1	No Quantity							372446			0
S3	2016	2016	2016	2	0	2	Export	328	Guyana	GUY	660	Anguilla	AIA								11	BEVERAGES	1	No Quantity							5474			0
S3	2016	2016	2016	2	0	2	Export	328	Guyana	GUY	662	Saint Lucia	LCA								11	BEVERAGES	1	No Quantity							122833			0
S3	2016	2016	2016	2	0	2	Export	328	Guyana	GUY	670	Saint Vincent and the Grenadines	VCT								11	BEVERAGES	1	No Quantity							144826			0
S3	2016	2016	2016	2	0	2	Export	328	Guyana	GUY	740	Suriname	SUR								11	BEVERAGES	1	No Quantity							698966			0
S3	2016	2016	2016	2	0	2	Export	328	Guyana	GUY	780	Trinidad and Tobago	TTO								11	BEVERAGES	1	No Quantity							3612489			0
S3	2016	2016	2016	2	0	2	Export	328	Guyana	GUY	792	Turkey	TUR								11	BEVERAGES	1	No Quantity							17500			0
S3	2016	2016	2016	2	0	2	Export	328	Guyana	GUY	796	Turks and Caicos Isds	TCA								11	BEVERAGES	1	No Quantity							28795			0
S3	2016	2016	2016	2	0	2	Export	328	Guyana	GUY	826	United Kingdom	GBR								11	BEVERAGES	1	No Quantity							4065185			0
S3	2016	2016	2016	2	0	2	Export	328	Guyana	GUY	842	USA	USA								11	BEVERAGES	1	No Quantity							4922099			0
S3	2016	2016	2016	2	0	2	Export	340	Honduras	HND	0	World	WLD								11	BEVERAGES	1	No Quantity							11537662			0
S3	2016	2016	2016	2	0	2	Export	340	Honduras	HND	84	Belize	BLZ								11	BEVERAGES	1	No Quantity							5262			0
S3	2016	2016	2016	2	0	2	Export	340	Honduras	HND	188	Costa Rica	CRI								11	BEVERAGES	1	No Quantity							44103			0
S3	2016	2016	2016	2	0	2	Export	340	Honduras	HND	214	Dominican Rep.	DOM								11	BEVERAGES	1	No Quantity							119232			0
S3	2016	2016	2016	2	0	2	Export	340	Honduras	HND	222	El Salvador	SLV								11	BEVERAGES	1	No Quantity							1770671			0
S3	2016	2016	2016	2	0	2	Export	340	Honduras	HND	276	Germany	DEU								11	BEVERAGES	1	No Quantity							3818			0
S3	2016	2016	2016	2	0	2	Export	340	Honduras	HND	320	Guatemala	GTM								11	BEVERAGES	1	No Quantity							1174785			0
S3	2016	2016	2016	2	0	2	Export	340	Honduras	HND	381	Italy	ITA								11	BEVERAGES	1	No Quantity							119697			0
S3	2016	2016	2016	2	0	2	Export	340	Honduras	HND	558	Nicaragua	NIC								11	BEVERAGES	1	No Quantity							3291172			0
S3	2016	2016	2016	2	0	2	Export	340	Honduras	HND	591	Panama	PAN								11	BEVERAGES	1	No Quantity							191335			0
S3	2016	2016	2016	2	0	2	Export	340	Honduras	HND	724	Spain	ESP								11	BEVERAGES	1	No Quantity							12363			0
S3	2016	2016	2016	2	0	2	Export	340	Honduras	HND	842	USA	USA								11	BEVERAGES	1	No Quantity							4804493			0
S3	2016	2016	2016	2	0	2	Export	340	Honduras	HND	899	Areas, nes									11	BEVERAGES	1	No Quantity							731			0
S3	2016	2016	2016	2	0	2	Export	328	Guyana	GUY	0	World	WLD								12	TOBACCO,TOBACCO MANUFACT	1	No Quantity							14616			0
S3	2016	2016	2016	2	0	2	Export	328	Guyana	GUY	52	Barbados	BRB								12	TOBACCO,TOBACCO MANUFACT	1	No Quantity							12001			0
S3	2016	2016	2016	2	0	2	Export	328	Guyana	GUY	780	Trinidad and Tobago	TTO								12	TOBACCO,TOBACCO MANUFACT	1	No Quantity							2615			0
S3	2016	2016	2016	2	0	2	Export	340	Honduras	HND	0	World	WLD								12	TOBACCO,TOBACCO MANUFACT	1	No Quantity							55914709			0
S3	2016	2016	2016	2	0	2	Export	340	Honduras	HND	28	Antigua and Barbuda	ATG								12	TOBACCO,TOBACCO MANUFACT	1	No Quantity							17467			0
S3	2016	2016	2016	2	0	2	Export	340	Honduras	HND	32	Argentina	ARG								12	TOBACCO,TOBACCO MANUFACT	1	No Quantity							19522			0
S3	2016	2016	2016	2	0	2	Export	340	Honduras	HND	40	Austria	AUT								12	TOBACCO,TOBACCO MANUFACT	1	No Quantity							2276			0
S3	2016	2016	2016	2	0	2	Export	340	Honduras	HND	44	Bahamas	BHS								12	TOBACCO,TOBACCO MANUFACT	1	No Quantity							199452			0
S3	2016	2016	2016	2	0	2	Export	340	Honduras	HND	52	Barbados	BRB								12	TOBACCO,TOBACCO MANUFACT	1	No Quantity							4213			0
S3	2016	2016	2016	2	0	2	Export	340	Honduras	HND	56	Belgium	BEL								12	TOBACCO,TOBACCO MANUFACT	1	No Quantity							73520			0
S3	2016	2016	2016	2	0	2	Export	340	Honduras	HND	76	Brazil	BRA								12	TOBACCO,TOBACCO MANUFACT	1	No Quantity							73787			0
S3	2016	2016	2016	2	0	2	Export	340	Honduras	HND	124	Canada	CAN								12	TOBACCO,TOBACCO MANUFACT	1	No Quantity							130667			0
S3	2016	2016	2016	2	0	2	Export	340	Honduras	HND	156	China	CHN								12	TOBACCO,TOBACCO MANUFACT	1	No Quantity							2015			0
S3	2016	2016	2016	2	0	2	Export	340	Honduras	HND	170	Colombia	COL								12	TOBACCO,TOBACCO MANUFACT	1	No Quantity							215538			0
S3	2016	2016	2016	2	0	2	Export	340	Honduras	HND	188	Costa Rica	CRI								12	TOBACCO,TOBACCO MANUFACT	1	No Quantity							5633869			0
S3	2016	2016	2016	2	0	2	Export	340	Honduras	HND	203	Czechia	CZE								12	TOBACCO,TOBACCO MANUFACT	1	No Quantity							12525			0
S3	2016	2016	2016	2	0	2	Export	340	Honduras	HND	208	Denmark	DNK								12	TOBACCO,TOBACCO MANUFACT	1	No Quantity							1461			0
S3	2016	2016	2016	2	0	2	Export	340	Honduras	HND	214	Dominican Rep.	DOM								12	TOBACCO,TOBACCO MANUFACT	1	No Quantity							3870073			0
S3	2016	2016	2016	2	0	2	Export	340	Honduras	HND	218	Ecuador	ECU								12	TOBACCO,TOBACCO MANUFACT	1	No Quantity							943537			0
S3	2016	2016	2016	2	0	2	Export	340	Honduras	HND	222	El Salvador	SLV								12	TOBACCO,TOBACCO MANUFACT	1	No Quantity							2729307			0
S3	2016	2016	2016	2	0	2	Export	340	Honduras	HND	251	France	FRA								12	TOBACCO,TOBACCO MANUFACT	1	No Quantity							595051			0
S3	2016	2016	2016	2	0	2	Export	340	Honduras	HND	276	Germany	DEU								12	TOBACCO,TOBACCO MANUFACT	1	No Quantity							416929			0
S3	2016	2016	2016	2	0	2	Export	340	Honduras	HND	300	Greece	GRC								12	TOBACCO,TOBACCO MANUFACT	1	No Quantity							36167			0
S3	2016	2016	2016	2	0	2	Export	340	Honduras	HND	320	Guatemala	GTM								12	TOBACCO,TOBACCO MANUFACT	1	No Quantity							6500477			0
S3	2016	2016	2016	2	0	2	Export	340	Honduras	HND	332	Haiti	HTI								12	TOBACCO,TOBACCO MANUFACT	1	No Quantity							8036			0
S3	2016	2016	2016	2	0	2	Export	340	Honduras	HND	344	China, Hong Kong SAR	HKG								12	TOBACCO,TOBACCO MANUFACT	1	No Quantity							28031			0
S3	2016	2016	2016	2	0	2	Export	340	Honduras	HND	348	Hungary	HUN								12	TOBACCO,TOBACCO MANUFACT	1	No Quantity							7660			0
S3	2016	2016	2016	2	0	2	Export	340	Honduras	HND	360	Indonesia	IDN								12	TOBACCO,TOBACCO MANUFACT	1	No Quantity							249308			0
S3	2016	2016	2016	2	0	2	Export	340	Honduras	HND	376	Israel	ISR								12	TOBACCO,TOBACCO MANUFACT	1	No Quantity							12708			0
S3	2016	2016	2016	2	0	2	Export	340	Honduras	HND	381	Italy	ITA								12	TOBACCO,TOBACCO MANUFACT	1	No Quantity							2780			0
S3	2016	2016	2016	2	0	2	Export	340	Honduras	HND	388	Jamaica	JAM								12	TOBACCO,TOBACCO MANUFACT	1	No Quantity							20334			0
S3	2016	2016	2016	2	0	2	Export	340	Honduras	HND	392	Japan	JPN								12	TOBACCO,TOBACCO MANUFACT	1	No Quantity							16690			0
S3	2016	2016	2016	2	0	2	Export	340	Honduras	HND	400	Jordan	JOR								12	TOBACCO,TOBACCO MANUFACT	1	No Quantity							2607			0
S3	2016	2016	2016	2	0	2	Export	340	Honduras	HND	404	Kenya	KEN								12	TOBACCO,TOBACCO MANUFACT	1	No Quantity							5814			0
S3	2016	2016	2016	2	0	2	Export	340	Honduras	HND	422	Lebanon	LBN								12	TOBACCO,TOBACCO MANUFACT	1	No Quantity							236235			0
S3	2016	2016	2016	2	0	2	Export	340	Honduras	HND	480	Mauritius	MUS								12	TOBACCO,TOBACCO MANUFACT	1	No Quantity							5882			0
S3	2016	2016	2016	2	0	2	Export	340	Honduras	HND	484	Mexico	MEX								12	TOBACCO,TOBACCO MANUFACT	1	No Quantity							245652			0
S3	2016	2016	2016	2	0	2	Export	340	Honduras	HND	528	Netherlands	NLD								12	TOBACCO,TOBACCO MANUFACT	1	No Quantity							2697			0
S3	2016	2016	2016	2	0	2	Export	340	Honduras	HND	531	Curaçao	CUW								12	TOBACCO,TOBACCO MANUFACT	1	No Quantity							75287			0
S3	2016	2016	2016	2	0	2	Export	340	Honduras	HND	533	Aruba	ABW								12	TOBACCO,TOBACCO MANUFACT	1	No Quantity							2488			0
S3	2016	2016	2016	2	0	2	Export	340	Honduras	HND	558	Nicaragua	NIC								12	TOBACCO,TOBACCO MANUFACT	1	No Quantity							16284580			0
S3	2016	2016	2016	2	0	2	Export	340	Honduras	HND	591	Panama	PAN								12	TOBACCO,TOBACCO MANUFACT	1	No Quantity							1362955			0
S3	2016	2016	2016	2	0	2	Export	340	Honduras	HND	608	Philippines	PHL								12	TOBACCO,TOBACCO MANUFACT	1	No Quantity							24757			0
S3	2016	2016	2016	2	0	2	Export	340	Honduras	HND	616	Poland	POL								12	TOBACCO,TOBACCO MANUFACT	1	No Quantity							2976			0
S3	2016	2016	2016	2	0	2	Export	340	Honduras	HND	724	Spain	ESP								12	TOBACCO,TOBACCO MANUFACT	1	No Quantity							390479			0
S3	2016	2016	2016	2	0	2	Export	340	Honduras	HND	752	Sweden	SWE								12	TOBACCO,TOBACCO MANUFACT	1	No Quantity							3732			0
S3	2016	2016	2016	2	0	2	Export	340	Honduras	HND	757	Switzerland	CHE								12	TOBACCO,TOBACCO MANUFACT	1	No Quantity							515620			0
S3	2016	2016	2016	2	0	2	Export	340	Honduras	HND	760	Syria	SYR								12	TOBACCO,TOBACCO MANUFACT	1	No Quantity							107464			0
S3	2016	2016	2016	2	0	2	Export	340	Honduras	HND	780	Trinidad and Tobago	TTO								12	TOBACCO,TOBACCO MANUFACT	1	No Quantity							9623			0
S3	2016	2016	2016	2	0	2	Export	340	Honduras	HND	784	United Arab Emirates	ARE								12	TOBACCO,TOBACCO MANUFACT	1	No Quantity							247769			0
S3	2016	2016	2016	2	0	2	Export	340	Honduras	HND	842	USA	USA								12	TOBACCO,TOBACCO MANUFACT	1	No Quantity							14284085			0
S3	2016	2016	2016	2	0	2	Export	340	Honduras	HND	899	Areas, nes									12	TOBACCO,TOBACCO MANUFACT	1	No Quantity							280607			0
S3	2016	2016	2016	2	0	2	Export	328	Guyana	GUY	0	World	WLD								21	HIDES,SKINS,FURSKINS,RAW	1	No Quantity							29			0
S3	2016	2016	2016	2	0	2	Export	328	Guyana	GUY	52	Barbados	BRB								21	HIDES,SKINS,FURSKINS,RAW	1	No Quantity							12			0
S3	2016	2016	2016	2	0	2	Export	328	Guyana	GUY	780	Trinidad and Tobago	TTO								21	HIDES,SKINS,FURSKINS,RAW	1	No Quantity							1			0
S3	2016	2016	2016	2	0	2	Export	328	Guyana	GUY	842	USA	USA								21	HIDES,SKINS,FURSKINS,RAW	1	No Quantity							17			0
S3	2016	2016	2016	2	0	2	Export	340	Honduras	HND	0	World	WLD								21	HIDES,SKINS,FURSKINS,RAW	1	No Quantity							1540074			0
S3	2016	2016	2016	2	0	2	Export	340	Honduras	HND	170	Colombia	COL								21	HIDES,SKINS,FURSKINS,RAW	1	No Quantity							1565			0
S3	2016	2016	2016	2	0	2	Export	340	Honduras	HND	222	El Salvador	SLV								21	HIDES,SKINS,FURSKINS,RAW	1	No Quantity							134392			0
S3	2016	2016	2016	2	0	2	Export	340	Honduras	HND	320	Guatemala	GTM								21	HIDES,SKINS,FURSKINS,RAW	1	No Quantity							540696			0
S3	2016	2016	2016	2	0	2	Export	340	Honduras	HND	388	Jamaica	JAM								21	HIDES,SKINS,FURSKINS,RAW	1	No Quantity							12000			0
S3	2016	2016	2016	2	0	2	Export	340	Honduras	HND	484	Mexico	MEX								21	HIDES,SKINS,FURSKINS,RAW	1	No Quantity							743785			0
S3	2016	2016	2016	2	0	2	Export	340	Honduras	HND	558	Nicaragua	NIC								21	HIDES,SKINS,FURSKINS,RAW	1	No Quantity							107636			0
S3	2016	2016	2016	2	0	2	Export	328	Guyana	GUY	0	World	WLD								22	OIL SEED,OLEAGINUS FRUIT	1	No Quantity							25526			0
S3	2016	2016	2016	2	0	2	Export	328	Guyana	GUY	52	Barbados	BRB								22	OIL SEED,OLEAGINUS FRUIT	1	No Quantity							6073			0
S3	2016	2016	2016	2	0	2	Export	328	Guyana	GUY	780	Trinidad and Tobago	TTO								22	OIL SEED,OLEAGINUS FRUIT	1	No Quantity							19454			0
S3	2016	2016	2016	2	0	2	Export	340	Honduras	HND	0	World	WLD								22	OIL SEED,OLEAGINUS FRUIT	1	No Quantity							10459193			0
S3	2016	2016	2016	2	0	2	Export	340	Honduras	HND	32	Argentina	ARG								22	OIL SEED,OLEAGINUS FRUIT	1	No Quantity							4081			0
S3	2016	2016	2016	2	0	2	Export	340	Honduras	HND	124	Canada	CAN								22	OIL SEED,OLEAGINUS FRUIT	1	No Quantity							8390			0
S3	2016	2016	2016	2	0	2	Export	340	Honduras	HND	152	Chile	CHL								22	OIL SEED,OLEAGINUS FRUIT	1	No Quantity							123593			0
S3	2016	2016	2016	2	0	2	Export	340	Honduras	HND	156	China	CHN								22	OIL SEED,OLEAGINUS FRUIT	1	No Quantity							175000			0
S3	2016	2016	2016	2	0	2	Export	340	Honduras	HND	170	Colombia	COL								22	OIL SEED,OLEAGINUS FRUIT	1	No Quantity							42361			0
S3	2016	2016	2016	2	0	2	Export	340	Honduras	HND	222	El Salvador	SLV								22	OIL SEED,OLEAGINUS FRUIT	1	No Quantity							77989			0
S3	2016	2016	2016	2	0	2	Export	340	Honduras	HND	251	France	FRA								22	OIL SEED,OLEAGINUS FRUIT	1	No Quantity							1320615			0
S3	2016	2016	2016	2	0	2	Export	340	Honduras	HND	392	Japan	JPN								22	OIL SEED,OLEAGINUS FRUIT	1	No Quantity							1651950			0
S3	2016	2016	2016	2	0	2	Export	340	Honduras	HND	484	Mexico	MEX								22	OIL SEED,OLEAGINUS FRUIT	1	No Quantity							229898			0
S3	2016	2016	2016	2	0	2	Export	340	Honduras	HND	558	Nicaragua	NIC								22	OIL SEED,OLEAGINUS FRUIT	1	No Quantity							989556			0
S3	2016	2016	2016	2	0	2	Export	340	Honduras	HND	604	Peru	PER								22	OIL SEED,OLEAGINUS FRUIT	1	No Quantity							4494240			0
S3	2016	2016	2016	2	0	2	Export	340	Honduras	HND	764	Thailand	THA								22	OIL SEED,OLEAGINUS FRUIT	1	No Quantity							55915			0
S3	2016	2016	2016	2	0	2	Export	340	Honduras	HND	842	USA	USA								22	OIL SEED,OLEAGINUS FRUIT	1	No Quantity							1285605			0
S3	2016	2016	2016	2	0	2	Export	328	Guyana	GUY	0	World	WLD								23	CRUDE RUBBER	1	No Quantity							6			0
S3	2016	2016	2016	2	0	2	Export	328	Guyana	GUY	52	Barbados	BRB								23	CRUDE RUBBER	1	No Quantity							6			0
S3	2016	2016	2016	2	0	2	Export	340	Honduras	HND	0	World	WLD								23	CRUDE RUBBER	1	No Quantity							3843			0
S3	2016	2016	2016	2	0	2	Export	340	Honduras	HND	156	China	CHN								23	CRUDE RUBBER	1	No Quantity							808			0
S3	2016	2016	2016	2	0	2	Export	340	Honduras	HND	170	Colombia	COL								23	CRUDE RUBBER	1	No Quantity							566			0
S3	2016	2016	2016	2	0	2	Export	340	Honduras	HND	558	Nicaragua	NIC								23	CRUDE RUBBER	1	No Quantity							2074			0
S3	2016	2016	2016	2	0	2	Export	340	Honduras	HND	842	USA	USA								23	CRUDE RUBBER	1	No Quantity							395			0
S3	2016	2016	2016	2	0	2	Export	328	Guyana	GUY	0	World	WLD								24	CORK AND WOOD	1	No Quantity							24403031			0
S3	2016	2016	2016	2	0	2	Export	328	Guyana	GUY	28	Antigua and Barbuda	ATG								24	CORK AND WOOD	1	No Quantity							202400			0
S3	2016	2016	2016	2	0	2	Export	328	Guyana	GUY	44	Bahamas	BHS								24	CORK AND WOOD	1	No Quantity							119934			0
S3	2016	2016	2016	2	0	2	Export	328	Guyana	GUY	48	Bahrain	BHR								24	CORK AND WOOD	1	No Quantity							8178			0
S3	2016	2016	2016	2	0	2	Export	328	Guyana	GUY	52	Barbados	BRB								24	CORK AND WOOD	1	No Quantity							2337410			0
S3	2016	2016	2016	2	0	2	Export	328	Guyana	GUY	56	Belgium	BEL								24	CORK AND WOOD	1	No Quantity							56231			0
S3	2016	2016	2016	2	0	2	Export	328	Guyana	GUY	70	Bosnia Herzegovina	BIH								24	CORK AND WOOD	1	No Quantity							24123			0
S3	2016	2016	2016	2	0	2	Export	328	Guyana	GUY	92	Br. Virgin Isds	VGB								24	CORK AND WOOD	1	No Quantity							177461			0
S3	2016	2016	2016	2	0	2	Export	328	Guyana	GUY	120	Cameroon	CMR								24	CORK AND WOOD	1	No Quantity							8374			0
S3	2016	2016	2016	2	0	2	Export	328	Guyana	GUY	124	Canada	CAN								24	CORK AND WOOD	1	No Quantity							39470			0
S3	2016	2016	2016	2	0	2	Export	328	Guyana	GUY	156	China	CHN								24	CORK AND WOOD	1	No Quantity							3497096			0
S3	2016	2016	2016	2	0	2	Export	328	Guyana	GUY	170	Colombia	COL								24	CORK AND WOOD	1	No Quantity							12376			0
S3	2016	2016	2016	2	0	2	Export	328	Guyana	GUY	191	Croatia	HRV								24	CORK AND WOOD	1	No Quantity							10763			0
S3	2016	2016	2016	2	0	2	Export	328	Guyana	GUY	212	Dominica	DMA								24	CORK AND WOOD	1	No Quantity							47611			0
S3	2016	2016	2016	2	0	2	Export	328	Guyana	GUY	214	Dominican Rep.	DOM								24	CORK AND WOOD	1	No Quantity							52909			0
S3	2016	2016	2016	2	0	2	Export	328	Guyana	GUY	251	France	FRA								24	CORK AND WOOD	1	No Quantity							60011			0
S3	2016	2016	2016	2	0	2	Export	328	Guyana	GUY	258	French Polynesia	PYF								24	CORK AND WOOD	1	No Quantity							627223			0
S3	2016	2016	2016	2	0	2	Export	328	Guyana	GUY	276	Germany	DEU								24	CORK AND WOOD	1	No Quantity							83558			0
S3	2016	2016	2016	2	0	2	Export	328	Guyana	GUY	308	Grenada	GRD								24	CORK AND WOOD	1	No Quantity							427472			0
S3	2016	2016	2016	2	0	2	Export	328	Guyana	GUY	332	Haiti	HTI								24	CORK AND WOOD	1	No Quantity							32395			0
S3	2016	2016	2016	2	0	2	Export	328	Guyana	GUY	344	China, Hong Kong SAR	HKG								24	CORK AND WOOD	1	No Quantity							33000			0
S3	2016	2016	2016	2	0	2	Export	328	Guyana	GUY	381	Italy	ITA								24	CORK AND WOOD	1	No Quantity							72488			0
S3	2016	2016	2016	2	0	2	Export	328	Guyana	GUY	388	Jamaica	JAM								24	CORK AND WOOD	1	No Quantity							1248742			0
S3	2016	2016	2016	2	0	2	Export	328	Guyana	GUY	410	Rep. of Korea	KOR								24	CORK AND WOOD	1	No Quantity							673430			0
S3	2016	2016	2016	2	0	2	Export	328	Guyana	GUY	490	Other Asia, nes									24	CORK AND WOOD	1	No Quantity							106584			0
S3	2016	2016	2016	2	0	2	Export	328	Guyana	GUY	500	Montserrat	MSR								24	CORK AND WOOD	1	No Quantity							15609			0
S3	2016	2016	2016	2	0	2	Export	328	Guyana	GUY	528	Netherlands	NLD								24	CORK AND WOOD	1	No Quantity							510248			0
S3	2016	2016	2016	2	0	2	Export	328	Guyana	GUY	531	Curaçao	CUW								24	CORK AND WOOD	1	No Quantity							103463			0
S3	2016	2016	2016	2	0	2	Export	328	Guyana	GUY	554	New Zealand	NZL								24	CORK AND WOOD	1	No Quantity							1439804			0
S3	2016	2016	2016	2	0	2	Export	328	Guyana	GUY	562	Niger	NER								24	CORK AND WOOD	1	No Quantity							13751			0
S3	2016	2016	2016	2	0	2	Export	328	Guyana	GUY	581	United States Minor Outlying Islands	UMI								24	CORK AND WOOD	1	No Quantity							8144			0
S3	2016	2016	2016	2	0	2	Export	328	Guyana	GUY	659	Saint Kitts and Nevis	KNA								24	CORK AND WOOD	1	No Quantity							381612			0
S3	2016	2016	2016	2	0	2	Export	328	Guyana	GUY	660	Anguilla	AIA								24	CORK AND WOOD	1	No Quantity							86794			0
S3	2016	2016	2016	2	0	2	Export	328	Guyana	GUY	662	Saint Lucia	LCA								24	CORK AND WOOD	1	No Quantity							751455			0
S3	2016	2016	2016	2	0	2	Export	328	Guyana	GUY	670	Saint Vincent and the Grenadines	VCT								24	CORK AND WOOD	1	No Quantity							968970			0
S3	2016	2016	2016	2	0	2	Export	328	Guyana	GUY	699	India	IND								24	CORK AND WOOD	1	No Quantity							477650			0
S3	2016	2016	2016	2	0	2	Export	328	Guyana	GUY	702	Singapore	SGP								24	CORK AND WOOD	1	No Quantity							977651			0
S3	2016	2016	2016	2	0	2	Export	328	Guyana	GUY	703	Slovakia	SVK								24	CORK AND WOOD	1	No Quantity							18873			0
S3	2016	2016	2016	2	0	2	Export	328	Guyana	GUY	780	Trinidad and Tobago	TTO								24	CORK AND WOOD	1	No Quantity							1303622			0
S3	2016	2016	2016	2	0	2	Export	328	Guyana	GUY	784	United Arab Emirates	ARE								24	CORK AND WOOD	1	No Quantity							92010			0
S3	2016	2016	2016	2	0	2	Export	328	Guyana	GUY	826	United Kingdom	GBR								24	CORK AND WOOD	1	No Quantity							828821			0
S3	2016	2016	2016	2	0	2	Export	328	Guyana	GUY	842	USA	USA								24	CORK AND WOOD	1	No Quantity							6418331			0
S3	2016	2016	2016	2	0	2	Export	328	Guyana	GUY	858	Uruguay	URY								24	CORK AND WOOD	1	No Quantity							46982			0
S3	2016	2016	2016	2	0	2	Export	340	Honduras	HND	0	World	WLD								24	CORK AND WOOD	1	No Quantity							34764492			0
S3	2016	2016	2016	2	0	2	Export	340	Honduras	HND	28	Antigua and Barbuda	ATG								24	CORK AND WOOD	1	No Quantity							855120			0
S3	2016	2016	2016	2	0	2	Export	340	Honduras	HND	32	Argentina	ARG								24	CORK AND WOOD	1	No Quantity							14084			0
S3	2016	2016	2016	2	0	2	Export	340	Honduras	HND	44	Bahamas	BHS								24	CORK AND WOOD	1	No Quantity							7000			0
S3	2016	2016	2016	2	0	2	Export	340	Honduras	HND	52	Barbados	BRB								24	CORK AND WOOD	1	No Quantity							1501422			0
S3	2016	2016	2016	2	0	2	Export	340	Honduras	HND	56	Belgium	BEL								24	CORK AND WOOD	1	No Quantity							449759			0
S3	2016	2016	2016	2	0	2	Export	340	Honduras	HND	84	Belize	BLZ								24	CORK AND WOOD	1	No Quantity							1495345			0
S3	2016	2016	2016	2	0	2	Export	340	Honduras	HND	124	Canada	CAN								24	CORK AND WOOD	1	No Quantity							14005			0
S3	2016	2016	2016	2	0	2	Export	340	Honduras	HND	156	China	CHN								24	CORK AND WOOD	1	No Quantity							32102			0
S3	2016	2016	2016	2	0	2	Export	340	Honduras	HND	170	Colombia	COL								24	CORK AND WOOD	1	No Quantity							330			0
S3	2016	2016	2016	2	0	2	Export	340	Honduras	HND	188	Costa Rica	CRI								24	CORK AND WOOD	1	No Quantity							1084732			0
S3	2016	2016	2016	2	0	2	Export	340	Honduras	HND	192	Cuba	CUB								24	CORK AND WOOD	1	No Quantity							2811			0
S3	2016	2016	2016	2	0	2	Export	340	Honduras	HND	212	Dominica	DMA								24	CORK AND WOOD	1	No Quantity							45644			0
S3	2016	2016	2016	2	0	2	Export	340	Honduras	HND	214	Dominican Rep.	DOM								24	CORK AND WOOD	1	No Quantity							76590			0
S3	2016	2016	2016	2	0	2	Export	340	Honduras	HND	222	El Salvador	SLV								24	CORK AND WOOD	1	No Quantity							8729322			0
S3	2016	2016	2016	2	0	2	Export	340	Honduras	HND	251	France	FRA								24	CORK AND WOOD	1	No Quantity							23803			0
S3	2016	2016	2016	2	0	2	Export	340	Honduras	HND	276	Germany	DEU								24	CORK AND WOOD	1	No Quantity							466953			0
S3	2016	2016	2016	2	0	2	Export	340	Honduras	HND	320	Guatemala	GTM								24	CORK AND WOOD	1	No Quantity							377641			0
S3	2016	2016	2016	2	0	2	Export	340	Honduras	HND	344	China, Hong Kong SAR	HKG								24	CORK AND WOOD	1	No Quantity							12030			0
S3	2016	2016	2016	2	0	2	Export	340	Honduras	HND	376	Israel	ISR								24	CORK AND WOOD	1	No Quantity							9433			0
S3	2016	2016	2016	2	0	2	Export	340	Honduras	HND	388	Jamaica	JAM								24	CORK AND WOOD	1	No Quantity							4995127			0
S3	2016	2016	2016	2	0	2	Export	340	Honduras	HND	528	Netherlands	NLD								24	CORK AND WOOD	1	No Quantity							58683			0
S3	2016	2016	2016	2	0	2	Export	340	Honduras	HND	531	Curaçao	CUW								24	CORK AND WOOD	1	No Quantity							16988			0
S3	2016	2016	2016	2	0	2	Export	340	Honduras	HND	533	Aruba	ABW								24	CORK AND WOOD	1	No Quantity							12787			0
S3	2016	2016	2016	2	0	2	Export	340	Honduras	HND	558	Nicaragua	NIC								24	CORK AND WOOD	1	No Quantity							5133373			0
S3	2016	2016	2016	2	0	2	Export	340	Honduras	HND	591	Panama	PAN								24	CORK AND WOOD	1	No Quantity							1143564			0
S3	2016	2016	2016	2	0	2	Export	340	Honduras	HND	604	Peru	PER								24	CORK AND WOOD	1	No Quantity							29135			0
S3	2016	2016	2016	2	0	2	Export	340	Honduras	HND	662	Saint Lucia	LCA								24	CORK AND WOOD	1	No Quantity							1989553			0
S3	2016	2016	2016	2	0	2	Export	340	Honduras	HND	670	Saint Vincent and the Grenadines	VCT								24	CORK AND WOOD	1	No Quantity							29539			0
S3	2016	2016	2016	2	0	2	Export	340	Honduras	HND	699	India	IND								24	CORK AND WOOD	1	No Quantity							728541			0
S3	2016	2016	2016	2	0	2	Export	340	Honduras	HND	702	Singapore	SGP								24	CORK AND WOOD	1	No Quantity							72018			0
S3	2016	2016	2016	2	0	2	Export	340	Honduras	HND	724	Spain	ESP								24	CORK AND WOOD	1	No Quantity							169343			0
S3	2016	2016	2016	2	0	2	Export	340	Honduras	HND	780	Trinidad and Tobago	TTO								24	CORK AND WOOD	1	No Quantity							1089427			0
S3	2016	2016	2016	2	0	2	Export	340	Honduras	HND	826	United Kingdom	GBR								24	CORK AND WOOD	1	No Quantity							35556			0
S3	2016	2016	2016	2	0	2	Export	340	Honduras	HND	842	USA	USA								24	CORK AND WOOD	1	No Quantity							1960426			0
S3	2016	2016	2016	2	0	2	Export	340	Honduras	HND	899	Areas, nes									24	CORK AND WOOD	1	No Quantity							2102306			0
S3	2016	2016	2016	2	0	2	Export	328	Guyana	GUY	0	World	WLD								25	PULP AND WASTE PAPER	1	No Quantity							710			0
S3	2016	2016	2016	2	0	2	Export	328	Guyana	GUY	780	Trinidad and Tobago	TTO								25	PULP AND WASTE PAPER	1	No Quantity							710			0
S3	2016	2016	2016	2	0	2	Export	340	Honduras	HND	0	World	WLD								25	PULP AND WASTE PAPER	1	No Quantity							7902390			0
S3	2016	2016	2016	2	0	2	Export	340	Honduras	HND	152	Chile	CHL								25	PULP AND WASTE PAPER	1	No Quantity							332406			0
S3	2016	2016	2016	2	0	2	Export	340	Honduras	HND	156	China	CHN								25	PULP AND WASTE PAPER	1	No Quantity							409391			0
S3	2016	2016	2016	2	0	2	Export	340	Honduras	HND	170	Colombia	COL								25	PULP AND WASTE PAPER	1	No Quantity							140293			0
S3	2016	2016	2016	2	0	2	Export	340	Honduras	HND	188	Costa Rica	CRI								25	PULP AND WASTE PAPER	1	No Quantity							166801			0
S3	2016	2016	2016	2	0	2	Export	340	Honduras	HND	218	Ecuador	ECU								25	PULP AND WASTE PAPER	1	No Quantity							634770			0
S3	2016	2016	2016	2	0	2	Export	340	Honduras	HND	222	El Salvador	SLV								25	PULP AND WASTE PAPER	1	No Quantity							1989635			0
S3	2016	2016	2016	2	0	2	Export	340	Honduras	HND	320	Guatemala	GTM								25	PULP AND WASTE PAPER	1	No Quantity							1166803			0
S3	2016	2016	2016	2	0	2	Export	340	Honduras	HND	410	Rep. of Korea	KOR								25	PULP AND WASTE PAPER	1	No Quantity							24640			0
S3	2016	2016	2016	2	0	2	Export	340	Honduras	HND	490	Other Asia, nes									25	PULP AND WASTE PAPER	1	No Quantity							901866			0
S3	2016	2016	2016	2	0	2	Export	340	Honduras	HND	558	Nicaragua	NIC								25	PULP AND WASTE PAPER	1	No Quantity							4190			0
S3	2016	2016	2016	2	0	2	Export	340	Honduras	HND	604	Peru	PER								25	PULP AND WASTE PAPER	1	No Quantity							289885			0
S3	2016	2016	2016	2	0	2	Export	340	Honduras	HND	699	India	IND								25	PULP AND WASTE PAPER	1	No Quantity							36954			0
S3	2016	2016	2016	2	0	2	Export	340	Honduras	HND	764	Thailand	THA								25	PULP AND WASTE PAPER	1	No Quantity							377128			0
S3	2016	2016	2016	2	0	2	Export	340	Honduras	HND	842	USA	USA								25	PULP AND WASTE PAPER	1	No Quantity							1427628			0
S3	2016	2016	2016	2	0	2	Export	328	Guyana	GUY	0	World	WLD								26	TEXTILE FIBRES	1	No Quantity							44621			0
S3	2016	2016	2016	2	0	2	Export	328	Guyana	GUY	28	Antigua and Barbuda	ATG								26	TEXTILE FIBRES	1	No Quantity							339			0
S3	2016	2016	2016	2	0	2	Export	328	Guyana	GUY	52	Barbados	BRB								26	TEXTILE FIBRES	1	No Quantity							556			0
S3	2016	2016	2016	2	0	2	Export	328	Guyana	GUY	56	Belgium	BEL								26	TEXTILE FIBRES	1	No Quantity							700			0
S3	2016	2016	2016	2	0	2	Export	328	Guyana	GUY	92	Br. Virgin Isds	VGB								26	TEXTILE FIBRES	1	No Quantity							180			0
S3	2016	2016	2016	2	0	2	Export	328	Guyana	GUY	124	Canada	CAN								26	TEXTILE FIBRES	1	No Quantity							10413			0
S3	2016	2016	2016	2	0	2	Export	328	Guyana	GUY	170	Colombia	COL								26	TEXTILE FIBRES	1	No Quantity							190			0
S3	2016	2016	2016	2	0	2	Export	328	Guyana	GUY	192	Cuba	CUB								26	TEXTILE FIBRES	1	No Quantity							40			0
S3	2016	2016	2016	2	0	2	Export	328	Guyana	GUY	218	Ecuador	ECU								26	TEXTILE FIBRES	1	No Quantity							1500			0
S3	2016	2016	2016	2	0	2	Export	328	Guyana	GUY	308	Grenada	GRD								26	TEXTILE FIBRES	1	No Quantity							367			0
S3	2016	2016	2016	2	0	2	Export	328	Guyana	GUY	320	Guatemala	GTM								26	TEXTILE FIBRES	1	No Quantity							290			0
S3	2016	2016	2016	2	0	2	Export	328	Guyana	GUY	332	Haiti	HTI								26	TEXTILE FIBRES	1	No Quantity							160			0
S3	2016	2016	2016	2	0	2	Export	328	Guyana	GUY	388	Jamaica	JAM								26	TEXTILE FIBRES	1	No Quantity							516			0
S3	2016	2016	2016	2	0	2	Export	328	Guyana	GUY	531	Curaçao	CUW								26	TEXTILE FIBRES	1	No Quantity							15			0
S3	2016	2016	2016	2	0	2	Export	328	Guyana	GUY	591	Panama	PAN								26	TEXTILE FIBRES	1	No Quantity							200			0
S3	2016	2016	2016	2	0	2	Export	328	Guyana	GUY	598	Papua New Guinea	PNG								26	TEXTILE FIBRES	1	No Quantity							2000			0
S3	2016	2016	2016	2	0	2	Export	328	Guyana	GUY	620	Portugal	PRT								26	TEXTILE FIBRES	1	No Quantity							1743			0
S3	2016	2016	2016	2	0	2	Export	328	Guyana	GUY	643	Russian Federation	RUS								26	TEXTILE FIBRES	1	No Quantity							25			0
S3	2016	2016	2016	2	0	2	Export	328	Guyana	GUY	646	Rwanda	RWA								26	TEXTILE FIBRES	1	No Quantity							150			0
S3	2016	2016	2016	2	0	2	Export	328	Guyana	GUY	659	Saint Kitts and Nevis	KNA								26	TEXTILE FIBRES	1	No Quantity							141			0
S3	2016	2016	2016	2	0	2	Export	328	Guyana	GUY	662	Saint Lucia	LCA								26	TEXTILE FIBRES	1	No Quantity							2521			0
S3	2016	2016	2016	2	0	2	Export	328	Guyana	GUY	670	Saint Vincent and the Grenadines	VCT								26	TEXTILE FIBRES	1	No Quantity							393			0
S3	2016	2016	2016	2	0	2	Export	328	Guyana	GUY	699	India	IND								26	TEXTILE FIBRES	1	No Quantity							60			0
S3	2016	2016	2016	2	0	2	Export	328	Guyana	GUY	740	Suriname	SUR								26	TEXTILE FIBRES	1	No Quantity							2156			0
S3	2016	2016	2016	2	0	2	Export	328	Guyana	GUY	780	Trinidad and Tobago	TTO								26	TEXTILE FIBRES	1	No Quantity							5701			0
S3	2016	2016	2016	2	0	2	Export	328	Guyana	GUY	826	United Kingdom	GBR								26	TEXTILE FIBRES	1	No Quantity							1598			0
S3	2016	2016	2016	2	0	2	Export	328	Guyana	GUY	842	USA	USA								26	TEXTILE FIBRES	1	No Quantity							12667			0
S3	2016	2016	2016	2	0	2	Export	340	Honduras	HND	0	World	WLD								26	TEXTILE FIBRES	1	No Quantity							1238068			0
S3	2016	2016	2016	2	0	2	Export	340	Honduras	HND	76	Brazil	BRA								26	TEXTILE FIBRES	1	No Quantity							170			0
S3	2016	2016	2016	2	0	2	Export	340	Honduras	HND	124	Canada	CAN								26	TEXTILE FIBRES	1	No Quantity							5700			0
S3	2016	2016	2016	2	0	2	Export	340	Honduras	HND	152	Chile	CHL								26	TEXTILE FIBRES	1	No Quantity							2600			0
S3	2016	2016	2016	2	0	2	Export	340	Honduras	HND	156	China	CHN								26	TEXTILE FIBRES	1	No Quantity							3570			0
S3	2016	2016	2016	2	0	2	Export	340	Honduras	HND	170	Colombia	COL								26	TEXTILE FIBRES	1	No Quantity							60			0
S3	2016	2016	2016	2	0	2	Export	340	Honduras	HND	188	Costa Rica	CRI								26	TEXTILE FIBRES	1	No Quantity							15009			0
S3	2016	2016	2016	2	0	2	Export	340	Honduras	HND	214	Dominican Rep.	DOM								26	TEXTILE FIBRES	1	No Quantity							645			0
S3	2016	2016	2016	2	0	2	Export	340	Honduras	HND	218	Ecuador	ECU								26	TEXTILE FIBRES	1	No Quantity							3145			0
S3	2016	2016	2016	2	0	2	Export	340	Honduras	HND	222	El Salvador	SLV								26	TEXTILE FIBRES	1	No Quantity							3110			0
S3	2016	2016	2016	2	0	2	Export	340	Honduras	HND	320	Guatemala	GTM								26	TEXTILE FIBRES	1	No Quantity							20782			0
S3	2016	2016	2016	2	0	2	Export	340	Honduras	HND	388	Jamaica	JAM								26	TEXTILE FIBRES	1	No Quantity							525			0
S3	2016	2016	2016	2	0	2	Export	340	Honduras	HND	410	Rep. of Korea	KOR								26	TEXTILE FIBRES	1	No Quantity							600			0
S3	2016	2016	2016	2	0	2	Export	340	Honduras	HND	484	Mexico	MEX								26	TEXTILE FIBRES	1	No Quantity							1356			0
S3	2016	2016	2016	2	0	2	Export	340	Honduras	HND	490	Other Asia, nes									26	TEXTILE FIBRES	1	No Quantity							674			0
S3	2016	2016	2016	2	0	2	Export	340	Honduras	HND	558	Nicaragua	NIC								26	TEXTILE FIBRES	1	No Quantity							501326			0
S3	2016	2016	2016	2	0	2	Export	340	Honduras	HND	604	Peru	PER								26	TEXTILE FIBRES	1	No Quantity							250			0
S3	2016	2016	2016	2	0	2	Export	340	Honduras	HND	608	Philippines	PHL								26	TEXTILE FIBRES	1	No Quantity							243			0
S3	2016	2016	2016	2	0	2	Export	340	Honduras	HND	710	South Africa	ZAF								26	TEXTILE FIBRES	1	No Quantity							245			0
S3	2016	2016	2016	2	0	2	Export	340	Honduras	HND	724	Spain	ESP								26	TEXTILE FIBRES	1	No Quantity							372328			0
S3	2016	2016	2016	2	0	2	Export	340	Honduras	HND	757	Switzerland	CHE								26	TEXTILE FIBRES	1	No Quantity							250			0
S3	2016	2016	2016	2	0	2	Export	340	Honduras	HND	842	USA	USA								26	TEXTILE FIBRES	1	No Quantity							305250			0
S3	2016	2016	2016	2	0	2	Export	340	Honduras	HND	858	Uruguay	URY								26	TEXTILE FIBRES	1	No Quantity							150			0
S3	2016	2016	2016	2	0	2	Export	340	Honduras	HND	899	Areas, nes									26	TEXTILE FIBRES	1	No Quantity							80			0
S3	2016	2016	2016	2	0	2	Export	328	Guyana	GUY	0	World	WLD								27	CRUDE FERTILIZER,MINERAL	1	No Quantity							3940750			0
S3	2016	2016	2016	2	0	2	Export	328	Guyana	GUY	28	Antigua and Barbuda	ATG								27	CRUDE FERTILIZER,MINERAL	1	No Quantity							49			0
S3	2016	2016	2016	2	0	2	Export	328	Guyana	GUY	52	Barbados	BRB								27	CRUDE FERTILIZER,MINERAL	1	No Quantity							1			0
S3	2016	2016	2016	2	0	2	Export	328	Guyana	GUY	92	Br. Virgin Isds	VGB								27	CRUDE FERTILIZER,MINERAL	1	No Quantity							19600			0
S3	2016	2016	2016	2	0	2	Export	328	Guyana	GUY	124	Canada	CAN								27	CRUDE FERTILIZER,MINERAL	1	No Quantity							7893			0
S3	2016	2016	2016	2	0	2	Export	328	Guyana	GUY	170	Colombia	COL								27	CRUDE FERTILIZER,MINERAL	1	No Quantity							581			0
S3	2016	2016	2016	2	0	2	Export	328	Guyana	GUY	188	Costa Rica	CRI								27	CRUDE FERTILIZER,MINERAL	1	No Quantity							35750			0
S3	2016	2016	2016	2	0	2	Export	328	Guyana	GUY	308	Grenada	GRD								27	CRUDE FERTILIZER,MINERAL	1	No Quantity							2823735			0
S3	2016	2016	2016	2	0	2	Export	328	Guyana	GUY	388	Jamaica	JAM								27	CRUDE FERTILIZER,MINERAL	1	No Quantity							40405			0
S3	2016	2016	2016	2	0	2	Export	328	Guyana	GUY	531	Curaçao	CUW								27	CRUDE FERTILIZER,MINERAL	1	No Quantity							119550			0
S3	2016	2016	2016	2	0	2	Export	328	Guyana	GUY	659	Saint Kitts and Nevis	KNA								27	CRUDE FERTILIZER,MINERAL	1	No Quantity							35000			0
S3	2016	2016	2016	2	0	2	Export	328	Guyana	GUY	660	Anguilla	AIA								27	CRUDE FERTILIZER,MINERAL	1	No Quantity							8475			0
S3	2016	2016	2016	2	0	2	Export	328	Guyana	GUY	662	Saint Lucia	LCA								27	CRUDE FERTILIZER,MINERAL	1	No Quantity							233841			0
S3	2016	2016	2016	2	0	2	Export	328	Guyana	GUY	740	Suriname	SUR								27	CRUDE FERTILIZER,MINERAL	1	No Quantity							13			0
S3	2016	2016	2016	2	0	2	Export	328	Guyana	GUY	780	Trinidad and Tobago	TTO								27	CRUDE FERTILIZER,MINERAL	1	No Quantity							612940			0
S3	2016	2016	2016	2	0	2	Export	328	Guyana	GUY	826	United Kingdom	GBR								27	CRUDE FERTILIZER,MINERAL	1	No Quantity							134			0
S3	2016	2016	2016	2	0	2	Export	328	Guyana	GUY	842	USA	USA								27	CRUDE FERTILIZER,MINERAL	1	No Quantity							2783			0
S3	2016	2016	2016	2	0	2	Export	340	Honduras	HND	0	World	WLD								27	CRUDE FERTILIZER,MINERAL	1	No Quantity							10830943			0
S3	2016	2016	2016	2	0	2	Export	340	Honduras	HND	76	Brazil	BRA								27	CRUDE FERTILIZER,MINERAL	1	No Quantity							6861			0
S3	2016	2016	2016	2	0	2	Export	340	Honduras	HND	156	China	CHN								27	CRUDE FERTILIZER,MINERAL	1	No Quantity							41094			0
S3	2016	2016	2016	2	0	2	Export	340	Honduras	HND	188	Costa Rica	CRI								27	CRUDE FERTILIZER,MINERAL	1	No Quantity							1805			0
S3	2016	2016	2016	2	0	2	Export	340	Honduras	HND	214	Dominican Rep.	DOM								27	CRUDE FERTILIZER,MINERAL	1	No Quantity							7200			0
S3	2016	2016	2016	2	0	2	Export	340	Honduras	HND	222	El Salvador	SLV								27	CRUDE FERTILIZER,MINERAL	1	No Quantity							32928			0
S3	2016	2016	2016	2	0	2	Export	340	Honduras	HND	251	France	FRA								27	CRUDE FERTILIZER,MINERAL	1	No Quantity							9871			0
S3	2016	2016	2016	2	0	2	Export	340	Honduras	HND	320	Guatemala	GTM								27	CRUDE FERTILIZER,MINERAL	1	No Quantity							342			0
S3	2016	2016	2016	2	0	2	Export	340	Honduras	HND	484	Mexico	MEX								27	CRUDE FERTILIZER,MINERAL	1	No Quantity							4426			0
S3	2016	2016	2016	2	0	2	Export	340	Honduras	HND	533	Aruba	ABW								27	CRUDE FERTILIZER,MINERAL	1	No Quantity							782570			0
S3	2016	2016	2016	2	0	2	Export	340	Honduras	HND	558	Nicaragua	NIC								27	CRUDE FERTILIZER,MINERAL	1	No Quantity							48402			0
S3	2016	2016	2016	2	0	2	Export	340	Honduras	HND	724	Spain	ESP								27	CRUDE FERTILIZER,MINERAL	1	No Quantity							7099			0
S3	2016	2016	2016	2	0	2	Export	340	Honduras	HND	780	Trinidad and Tobago	TTO								27	CRUDE FERTILIZER,MINERAL	1	No Quantity							4020			0
S3	2016	2016	2016	2	0	2	Export	340	Honduras	HND	826	United Kingdom	GBR								27	CRUDE FERTILIZER,MINERAL	1	No Quantity							5000			0
S3	2016	2016	2016	2	0	2	Export	340	Honduras	HND	842	USA	USA								27	CRUDE FERTILIZER,MINERAL	1	No Quantity							9879325			0
S3	2016	2016	2016	2	0	2	Export	328	Guyana	GUY	0	World	WLD								28	METALLIFEROUS ORE,SCRAP	1	No Quantity							110824234			0
S3	2016	2016	2016	2	0	2	Export	328	Guyana	GUY	32	Argentina	ARG								28	METALLIFEROUS ORE,SCRAP	1	No Quantity							1			0
S3	2016	2016	2016	2	0	2	Export	328	Guyana	GUY	36	Australia	AUS								28	METALLIFEROUS ORE,SCRAP	1	No Quantity							158050			0
S3	2016	2016	2016	2	0	2	Export	328	Guyana	GUY	124	Canada	CAN								28	METALLIFEROUS ORE,SCRAP	1	No Quantity							8299617			0
S3	2016	2016	2016	2	0	2	Export	328	Guyana	GUY	156	China	CHN								28	METALLIFEROUS ORE,SCRAP	1	No Quantity							4714574			0
S3	2016	2016	2016	2	0	2	Export	328	Guyana	GUY	170	Colombia	COL								28	METALLIFEROUS ORE,SCRAP	1	No Quantity							484597			0
S3	2016	2016	2016	2	0	2	Export	328	Guyana	GUY	218	Ecuador	ECU								28	METALLIFEROUS ORE,SCRAP	1	No Quantity							10			0
S3	2016	2016	2016	2	0	2	Export	328	Guyana	GUY	251	France	FRA								28	METALLIFEROUS ORE,SCRAP	1	No Quantity							1			0
S3	2016	2016	2016	2	0	2	Export	328	Guyana	GUY	276	Germany	DEU								28	METALLIFEROUS ORE,SCRAP	1	No Quantity							27327734			0
S3	2016	2016	2016	2	0	2	Export	328	Guyana	GUY	344	China, Hong Kong SAR	HKG								28	METALLIFEROUS ORE,SCRAP	1	No Quantity							9750			0
S3	2016	2016	2016	2	0	2	Export	328	Guyana	GUY	372	Ireland	IRL								28	METALLIFEROUS ORE,SCRAP	1	No Quantity							8179497			0
S3	2016	2016	2016	2	0	2	Export	328	Guyana	GUY	381	Italy	ITA								28	METALLIFEROUS ORE,SCRAP	1	No Quantity							294045			0
S3	2016	2016	2016	2	0	2	Export	328	Guyana	GUY	392	Japan	JPN								28	METALLIFEROUS ORE,SCRAP	1	No Quantity							1886127			0
S3	2016	2016	2016	2	0	2	Export	328	Guyana	GUY	484	Mexico	MEX								28	METALLIFEROUS ORE,SCRAP	1	No Quantity							2078408			0
S3	2016	2016	2016	2	0	2	Export	328	Guyana	GUY	554	New Zealand	NZL								28	METALLIFEROUS ORE,SCRAP	1	No Quantity							21000			0
S3	2016	2016	2016	2	0	2	Export	328	Guyana	GUY	566	Nigeria	NGA								28	METALLIFEROUS ORE,SCRAP	1	No Quantity							249133			0
S3	2016	2016	2016	2	0	2	Export	328	Guyana	GUY	616	Poland	POL								28	METALLIFEROUS ORE,SCRAP	1	No Quantity							1			0
S3	2016	2016	2016	2	0	2	Export	328	Guyana	GUY	643	Russian Federation	RUS								28	METALLIFEROUS ORE,SCRAP	1	No Quantity							10			0
S3	2016	2016	2016	2	0	2	Export	328	Guyana	GUY	780	Trinidad and Tobago	TTO								28	METALLIFEROUS ORE,SCRAP	1	No Quantity							2448			0
S3	2016	2016	2016	2	0	2	Export	328	Guyana	GUY	784	United Arab Emirates	ARE								28	METALLIFEROUS ORE,SCRAP	1	No Quantity							15222			0
S3	2016	2016	2016	2	0	2	Export	328	Guyana	GUY	792	Turkey	TUR								28	METALLIFEROUS ORE,SCRAP	1	No Quantity							1			0
S3	2016	2016	2016	2	0	2	Export	328	Guyana	GUY	804	Ukraine	UKR								28	METALLIFEROUS ORE,SCRAP	1	No Quantity							33390837			0
S3	2016	2016	2016	2	0	2	Export	328	Guyana	GUY	826	United Kingdom	GBR								28	METALLIFEROUS ORE,SCRAP	1	No Quantity							1538548			0
S3	2016	2016	2016	2	0	2	Export	328	Guyana	GUY	842	USA	USA								28	METALLIFEROUS ORE,SCRAP	1	No Quantity							22174623			0
S3	2016	2016	2016	2	0	2	Export	340	Honduras	HND	0	World	WLD								28	METALLIFEROUS ORE,SCRAP	1	No Quantity							34963302			0
S3	2016	2016	2016	2	0	2	Export	340	Honduras	HND	56	Belgium	BEL								28	METALLIFEROUS ORE,SCRAP	1	No Quantity							10579385			0
S3	2016	2016	2016	2	0	2	Export	340	Honduras	HND	156	China	CHN								28	METALLIFEROUS ORE,SCRAP	1	No Quantity							114142			0
S3	2016	2016	2016	2	0	2	Export	340	Honduras	HND	222	El Salvador	SLV								28	METALLIFEROUS ORE,SCRAP	1	No Quantity							30296			0
S3	2016	2016	2016	2	0	2	Export	340	Honduras	HND	320	Guatemala	GTM								28	METALLIFEROUS ORE,SCRAP	1	No Quantity							921661			0
S3	2016	2016	2016	2	0	2	Export	340	Honduras	HND	410	Rep. of Korea	KOR								28	METALLIFEROUS ORE,SCRAP	1	No Quantity							7014636			0
S3	2016	2016	2016	2	0	2	Export	340	Honduras	HND	484	Mexico	MEX								28	METALLIFEROUS ORE,SCRAP	1	No Quantity							14490494			0
S3	2016	2016	2016	2	0	2	Export	340	Honduras	HND	490	Other Asia, nes									28	METALLIFEROUS ORE,SCRAP	1	No Quantity							65773			0
S3	2016	2016	2016	2	0	2	Export	340	Honduras	HND	604	Peru	PER								28	METALLIFEROUS ORE,SCRAP	1	No Quantity							5870			0
S3	2016	2016	2016	2	0	2	Export	340	Honduras	HND	724	Spain	ESP								28	METALLIFEROUS ORE,SCRAP	1	No Quantity							136120			0
S3	2016	2016	2016	2	0	2	Export	340	Honduras	HND	826	United Kingdom	GBR								28	METALLIFEROUS ORE,SCRAP	1	No Quantity							13509			0
S3	2016	2016	2016	2	0	2	Export	340	Honduras	HND	842	USA	USA								28	METALLIFEROUS ORE,SCRAP	1	No Quantity							1591416			0
S3	2016	2016	2016	2	0	2	Export	328	Guyana	GUY	0	World	WLD								29	CRUDE ANIMAL,VEG.MATERL.	1	No Quantity							212244			0
S3	2016	2016	2016	2	0	2	Export	328	Guyana	GUY	28	Antigua and Barbuda	ATG								29	CRUDE ANIMAL,VEG.MATERL.	1	No Quantity							121			0
S3	2016	2016	2016	2	0	2	Export	328	Guyana	GUY	52	Barbados	BRB								29	CRUDE ANIMAL,VEG.MATERL.	1	No Quantity							447			0
S3	2016	2016	2016	2	0	2	Export	328	Guyana	GUY	92	Br. Virgin Isds	VGB								29	CRUDE ANIMAL,VEG.MATERL.	1	No Quantity							387			0
S3	2016	2016	2016	2	0	2	Export	328	Guyana	GUY	124	Canada	CAN								29	CRUDE ANIMAL,VEG.MATERL.	1	No Quantity							6233			0
S3	2016	2016	2016	2	0	2	Export	328	Guyana	GUY	156	China	CHN								29	CRUDE ANIMAL,VEG.MATERL.	1	No Quantity							157			0
S3	2016	2016	2016	2	0	2	Export	328	Guyana	GUY	276	Germany	DEU								29	CRUDE ANIMAL,VEG.MATERL.	1	No Quantity							300			0
S3	2016	2016	2016	2	0	2	Export	328	Guyana	GUY	344	China, Hong Kong SAR	HKG								29	CRUDE ANIMAL,VEG.MATERL.	1	No Quantity							682			0
S3	2016	2016	2016	2	0	2	Export	328	Guyana	GUY	531	Curaçao	CUW								29	CRUDE ANIMAL,VEG.MATERL.	1	No Quantity							132			0
S3	2016	2016	2016	2	0	2	Export	328	Guyana	GUY	780	Trinidad and Tobago	TTO								29	CRUDE ANIMAL,VEG.MATERL.	1	No Quantity							133807			0
S3	2016	2016	2016	2	0	2	Export	328	Guyana	GUY	842	USA	USA								29	CRUDE ANIMAL,VEG.MATERL.	1	No Quantity							69977			0
S3	2016	2016	2016	2	0	2	Export	340	Honduras	HND	0	World	WLD								29	CRUDE ANIMAL,VEG.MATERL.	1	No Quantity							16683726			0
S3	2016	2016	2016	2	0	2	Export	340	Honduras	HND	36	Australia	AUS								29	CRUDE ANIMAL,VEG.MATERL.	1	No Quantity							10200			0
S3	2016	2016	2016	2	0	2	Export	340	Honduras	HND	56	Belgium	BEL								29	CRUDE ANIMAL,VEG.MATERL.	1	No Quantity							681003			0
S3	2016	2016	2016	2	0	2	Export	340	Honduras	HND	84	Belize	BLZ								29	CRUDE ANIMAL,VEG.MATERL.	1	No Quantity							89048			0
S3	2016	2016	2016	2	0	2	Export	340	Honduras	HND	152	Chile	CHL								29	CRUDE ANIMAL,VEG.MATERL.	1	No Quantity							319562			0
S3	2016	2016	2016	2	0	2	Export	340	Honduras	HND	156	China	CHN								29	CRUDE ANIMAL,VEG.MATERL.	1	No Quantity							321087			0
S3	2016	2016	2016	2	0	2	Export	340	Honduras	HND	170	Colombia	COL								29	CRUDE ANIMAL,VEG.MATERL.	1	No Quantity							80847			0
S3	2016	2016	2016	2	0	2	Export	340	Honduras	HND	188	Costa Rica	CRI								29	CRUDE ANIMAL,VEG.MATERL.	1	No Quantity							128714			0
S3	2016	2016	2016	2	0	2	Export	340	Honduras	HND	214	Dominican Rep.	DOM								29	CRUDE ANIMAL,VEG.MATERL.	1	No Quantity							93600			0
S3	2016	2016	2016	2	0	2	Export	340	Honduras	HND	218	Ecuador	ECU								29	CRUDE ANIMAL,VEG.MATERL.	1	No Quantity							671957			0
S3	2016	2016	2016	2	0	2	Export	340	Honduras	HND	222	El Salvador	SLV								29	CRUDE ANIMAL,VEG.MATERL.	1	No Quantity							97755			0
S3	2016	2016	2016	2	0	2	Export	340	Honduras	HND	251	France	FRA								29	CRUDE ANIMAL,VEG.MATERL.	1	No Quantity							292691			0
S3	2016	2016	2016	2	0	2	Export	340	Honduras	HND	276	Germany	DEU								29	CRUDE ANIMAL,VEG.MATERL.	1	No Quantity							296104			0
S3	2016	2016	2016	2	0	2	Export	340	Honduras	HND	320	Guatemala	GTM								29	CRUDE ANIMAL,VEG.MATERL.	1	No Quantity							1466994			0
S3	2016	2016	2016	2	0	2	Export	340	Honduras	HND	376	Israel	ISR								29	CRUDE ANIMAL,VEG.MATERL.	1	No Quantity							1364648			0
S3	2016	2016	2016	2	0	2	Export	340	Honduras	HND	381	Italy	ITA								29	CRUDE ANIMAL,VEG.MATERL.	1	No Quantity							163940			0
S3	2016	2016	2016	2	0	2	Export	340	Honduras	HND	388	Jamaica	JAM								29	CRUDE ANIMAL,VEG.MATERL.	1	No Quantity							28600			0
S3	2016	2016	2016	2	0	2	Export	340	Honduras	HND	392	Japan	JPN								29	CRUDE ANIMAL,VEG.MATERL.	1	No Quantity							118762			0
S3	2016	2016	2016	2	0	2	Export	340	Honduras	HND	480	Mauritius	MUS								29	CRUDE ANIMAL,VEG.MATERL.	1	No Quantity							6000			0
S3	2016	2016	2016	2	0	2	Export	340	Honduras	HND	484	Mexico	MEX								29	CRUDE ANIMAL,VEG.MATERL.	1	No Quantity							73818			0
S3	2016	2016	2016	2	0	2	Export	340	Honduras	HND	528	Netherlands	NLD								29	CRUDE ANIMAL,VEG.MATERL.	1	No Quantity							5677305			0
S3	2016	2016	2016	2	0	2	Export	340	Honduras	HND	558	Nicaragua	NIC								29	CRUDE ANIMAL,VEG.MATERL.	1	No Quantity							99243			0
S3	2016	2016	2016	2	0	2	Export	340	Honduras	HND	591	Panama	PAN								29	CRUDE ANIMAL,VEG.MATERL.	1	No Quantity							9000			0
S3	2016	2016	2016	2	0	2	Export	340	Honduras	HND	604	Peru	PER								29	CRUDE ANIMAL,VEG.MATERL.	1	No Quantity							612310			0
S3	2016	2016	2016	2	0	2	Export	340	Honduras	HND	608	Philippines	PHL								29	CRUDE ANIMAL,VEG.MATERL.	1	No Quantity							73583			0
S3	2016	2016	2016	2	0	2	Export	340	Honduras	HND	620	Portugal	PRT								29	CRUDE ANIMAL,VEG.MATERL.	1	No Quantity							23863			0
S3	2016	2016	2016	2	0	2	Export	340	Honduras	HND	694	Sierra Leone	SLE								29	CRUDE ANIMAL,VEG.MATERL.	1	No Quantity							402600			0
S3	2016	2016	2016	2	0	2	Export	340	Honduras	HND	699	India	IND								29	CRUDE ANIMAL,VEG.MATERL.	1	No Quantity							56653			0
S3	2016	2016	2016	2	0	2	Export	340	Honduras	HND	703	Slovakia	SVK								29	CRUDE ANIMAL,VEG.MATERL.	1	No Quantity							317110			0
S3	2016	2016	2016	2	0	2	Export	340	Honduras	HND	704	Viet Nam	VNM								29	CRUDE ANIMAL,VEG.MATERL.	1	No Quantity							16152			0
S3	2016	2016	2016	2	0	2	Export	340	Honduras	HND	724	Spain	ESP								29	CRUDE ANIMAL,VEG.MATERL.	1	No Quantity							401825			0
S3	2016	2016	2016	2	0	2	Export	340	Honduras	HND	729	Sudan	SDN								29	CRUDE ANIMAL,VEG.MATERL.	1	No Quantity							540			0
S3	2016	2016	2016	2	0	2	Export	340	Honduras	HND	740	Suriname	SUR								29	CRUDE ANIMAL,VEG.MATERL.	1	No Quantity							62700			0
S3	2016	2016	2016	2	0	2	Export	340	Honduras	HND	757	Switzerland	CHE								29	CRUDE ANIMAL,VEG.MATERL.	1	No Quantity							13928			0
S3	2016	2016	2016	2	0	2	Export	340	Honduras	HND	764	Thailand	THA								29	CRUDE ANIMAL,VEG.MATERL.	1	No Quantity							247524			0
S3	2016	2016	2016	2	0	2	Export	340	Honduras	HND	792	Turkey	TUR								29	CRUDE ANIMAL,VEG.MATERL.	1	No Quantity							9178			0
S3	2016	2016	2016	2	0	2	Export	340	Honduras	HND	826	United Kingdom	GBR								29	CRUDE ANIMAL,VEG.MATERL.	1	No Quantity							152463			0
S3	2016	2016	2016	2	0	2	Export	340	Honduras	HND	834	United Rep. of Tanzania	TZA								29	CRUDE ANIMAL,VEG.MATERL.	1	No Quantity							32686			0
S3	2016	2016	2016	2	0	2	Export	340	Honduras	HND	842	USA	USA								29	CRUDE ANIMAL,VEG.MATERL.	1	No Quantity							2109933			0
S3	2016	2016	2016	2	0	2	Export	340	Honduras	HND	899	Areas, nes									29	CRUDE ANIMAL,VEG.MATERL.	1	No Quantity							59800			0
S3	2016	2016	2016	2	0	2	Export	328	Guyana	GUY	0	World	WLD								32	COAL, COKE, BRIQUETTES	1	No Quantity							100			0
S3	2016	2016	2016	2	0	2	Export	328	Guyana	GUY	780	Trinidad and Tobago	TTO								32	COAL, COKE, BRIQUETTES	1	No Quantity							100			0
S3	2016	2016	2016	2	0	2	Export	340	Honduras	HND	0	World	WLD								32	COAL, COKE, BRIQUETTES	1	No Quantity							258846			0
S3	2016	2016	2016	2	0	2	Export	340	Honduras	HND	124	Canada	CAN								32	COAL, COKE, BRIQUETTES	1	No Quantity							42			0
S3	2016	2016	2016	2	0	2	Export	340	Honduras	HND	528	Netherlands	NLD								32	COAL, COKE, BRIQUETTES	1	No Quantity							258804			0
S3	2016	2016	2016	2	0	2	Export	328	Guyana	GUY	0	World	WLD								33	PETROLEUM,PETROL.PRODUCT	1	No Quantity							1431367			0
S3	2016	2016	2016	2	0	2	Export	328	Guyana	GUY	28	Antigua and Barbuda	ATG								33	PETROLEUM,PETROL.PRODUCT	1	No Quantity							100			0
S3	2016	2016	2016	2	0	2	Export	328	Guyana	GUY	178	Congo	COG								33	PETROLEUM,PETROL.PRODUCT	1	No Quantity							980			0
S3	2016	2016	2016	2	0	2	Export	328	Guyana	GUY	214	Dominican Rep.	DOM								33	PETROLEUM,PETROL.PRODUCT	1	No Quantity							3455			0
S3	2016	2016	2016	2	0	2	Export	328	Guyana	GUY	276	Germany	DEU								33	PETROLEUM,PETROL.PRODUCT	1	No Quantity							5			0
S3	2016	2016	2016	2	0	2	Export	328	Guyana	GUY	308	Grenada	GRD								33	PETROLEUM,PETROL.PRODUCT	1	No Quantity							259			0
S3	2016	2016	2016	2	0	2	Export	328	Guyana	GUY	740	Suriname	SUR								33	PETROLEUM,PETROL.PRODUCT	1	No Quantity							771076			0
S3	2016	2016	2016	2	0	2	Export	328	Guyana	GUY	780	Trinidad and Tobago	TTO								33	PETROLEUM,PETROL.PRODUCT	1	No Quantity							622339			0
S3	2016	2016	2016	2	0	2	Export	328	Guyana	GUY	842	USA	USA								33	PETROLEUM,PETROL.PRODUCT	1	No Quantity							33153			0
S3	2016	2016	2016	2	0	2	Export	340	Honduras	HND	0	World	WLD								33	PETROLEUM,PETROL.PRODUCT	1	No Quantity							638875			0
S3	2016	2016	2016	2	0	2	Export	340	Honduras	HND	32	Argentina	ARG								33	PETROLEUM,PETROL.PRODUCT	1	No Quantity							14300			0
S3	2016	2016	2016	2	0	2	Export	340	Honduras	HND	56	Belgium	BEL								33	PETROLEUM,PETROL.PRODUCT	1	No Quantity							11908			0
S3	2016	2016	2016	2	0	2	Export	340	Honduras	HND	188	Costa Rica	CRI								33	PETROLEUM,PETROL.PRODUCT	1	No Quantity							81685			0
S3	2016	2016	2016	2	0	2	Export	340	Honduras	HND	251	France	FRA								33	PETROLEUM,PETROL.PRODUCT	1	No Quantity							23950			0
S3	2016	2016	2016	2	0	2	Export	340	Honduras	HND	276	Germany	DEU								33	PETROLEUM,PETROL.PRODUCT	1	No Quantity							193			0
S3	2016	2016	2016	2	0	2	Export	340	Honduras	HND	392	Japan	JPN								33	PETROLEUM,PETROL.PRODUCT	1	No Quantity							335			0
S3	2016	2016	2016	2	0	2	Export	340	Honduras	HND	484	Mexico	MEX								33	PETROLEUM,PETROL.PRODUCT	1	No Quantity							21818			0
S3	2016	2016	2016	2	0	2	Export	340	Honduras	HND	490	Other Asia, nes									33	PETROLEUM,PETROL.PRODUCT	1	No Quantity							378			0
S3	2016	2016	2016	2	0	2	Export	340	Honduras	HND	528	Netherlands	NLD								33	PETROLEUM,PETROL.PRODUCT	1	No Quantity							3063			0
S3	2016	2016	2016	2	0	2	Export	340	Honduras	HND	591	Panama	PAN								33	PETROLEUM,PETROL.PRODUCT	1	No Quantity							12788			0
S3	2016	2016	2016	2	0	2	Export	340	Honduras	HND	699	India	IND								33	PETROLEUM,PETROL.PRODUCT	1	No Quantity							2665			0
S3	2016	2016	2016	2	0	2	Export	340	Honduras	HND	752	Sweden	SWE								33	PETROLEUM,PETROL.PRODUCT	1	No Quantity							1921			0
S3	2016	2016	2016	2	0	2	Export	340	Honduras	HND	842	USA	USA								33	PETROLEUM,PETROL.PRODUCT	1	No Quantity							463871			0
S3	2016	2016	2016	2	0	2	Export	328	Guyana	GUY	0	World	WLD								34	GAS,NATURAL,MANUFACTURED	1	No Quantity							5205			0
S3	2016	2016	2016	2	0	2	Export	328	Guyana	GUY	780	Trinidad and Tobago	TTO								34	GAS,NATURAL,MANUFACTURED	1	No Quantity							5195			0
S3	2016	2016	2016	2	0	2	Export	328	Guyana	GUY	842	USA	USA								34	GAS,NATURAL,MANUFACTURED	1	No Quantity							10			0
S3	2016	2016	2016	2	0	2	Export	328	Guyana	GUY	0	World	WLD								41	ANIMAL OILS AND FATS	1	No Quantity							90			0
S3	2016	2016	2016	2	0	2	Export	328	Guyana	GUY	740	Suriname	SUR								41	ANIMAL OILS AND FATS	1	No Quantity							90			0
S3	2016	2016	2016	2	0	2	Export	340	Honduras	HND	0	World	WLD								41	ANIMAL OILS AND FATS	1	No Quantity							539708			0
S3	2016	2016	2016	2	0	2	Export	340	Honduras	HND	222	El Salvador	SLV								41	ANIMAL OILS AND FATS	1	No Quantity							40680			0
S3	2016	2016	2016	2	0	2	Export	340	Honduras	HND	320	Guatemala	GTM								41	ANIMAL OILS AND FATS	1	No Quantity							349025			0
S3	2016	2016	2016	2	0	2	Export	340	Honduras	HND	558	Nicaragua	NIC								41	ANIMAL OILS AND FATS	1	No Quantity							135950			0
S3	2016	2016	2016	2	0	2	Export	340	Honduras	HND	842	USA	USA								41	ANIMAL OILS AND FATS	1	No Quantity							14053			0
S3	2016	2016	2016	2	0	2	Export	328	Guyana	GUY	0	World	WLD								42	FIXED VEG. FATS AND OILS	1	No Quantity							360624			0
S3	2016	2016	2016	2	0	2	Export	328	Guyana	GUY	28	Antigua and Barbuda	ATG								42	FIXED VEG. FATS AND OILS	1	No Quantity							3059			0
S3	2016	2016	2016	2	0	2	Export	328	Guyana	GUY	52	Barbados	BRB								42	FIXED VEG. FATS AND OILS	1	No Quantity							27210			0
S3	2016	2016	2016	2	0	2	Export	328	Guyana	GUY	92	Br. Virgin Isds	VGB								42	FIXED VEG. FATS AND OILS	1	No Quantity							86			0
S3	2016	2016	2016	2	0	2	Export	328	Guyana	GUY	124	Canada	CAN								42	FIXED VEG. FATS AND OILS	1	No Quantity							3231			0
S3	2016	2016	2016	2	0	2	Export	328	Guyana	GUY	388	Jamaica	JAM								42	FIXED VEG. FATS AND OILS	1	No Quantity							53952			0
S3	2016	2016	2016	2	0	2	Export	328	Guyana	GUY	500	Montserrat	MSR								42	FIXED VEG. FATS AND OILS	1	No Quantity							27			0
S3	2016	2016	2016	2	0	2	Export	328	Guyana	GUY	531	Curaçao	CUW								42	FIXED VEG. FATS AND OILS	1	No Quantity							85			0
S3	2016	2016	2016	2	0	2	Export	328	Guyana	GUY	533	Aruba	ABW								42	FIXED VEG. FATS AND OILS	1	No Quantity							1937			0
S3	2016	2016	2016	2	0	2	Export	328	Guyana	GUY	670	Saint Vincent and the Grenadines	VCT								42	FIXED VEG. FATS AND OILS	1	No Quantity							770			0
S3	2016	2016	2016	2	0	2	Export	328	Guyana	GUY	740	Suriname	SUR								42	FIXED VEG. FATS AND OILS	1	No Quantity							180921			0
S3	2016	2016	2016	2	0	2	Export	328	Guyana	GUY	780	Trinidad and Tobago	TTO								42	FIXED VEG. FATS AND OILS	1	No Quantity							82932			0
S3	2016	2016	2016	2	0	2	Export	328	Guyana	GUY	826	United Kingdom	GBR								42	FIXED VEG. FATS AND OILS	1	No Quantity							484			0
S3	2016	2016	2016	2	0	2	Export	328	Guyana	GUY	842	USA	USA								42	FIXED VEG. FATS AND OILS	1	No Quantity							5930			0
S3	2016	2016	2016	2	0	2	Export	340	Honduras	HND	0	World	WLD								42	FIXED VEG. FATS AND OILS	1	No Quantity							308396726			0
S3	2016	2016	2016	2	0	2	Export	340	Honduras	HND	170	Colombia	COL								42	FIXED VEG. FATS AND OILS	1	No Quantity							7615259			0
S3	2016	2016	2016	2	0	2	Export	340	Honduras	HND	188	Costa Rica	CRI								42	FIXED VEG. FATS AND OILS	1	No Quantity							58751			0
S3	2016	2016	2016	2	0	2	Export	340	Honduras	HND	214	Dominican Rep.	DOM								42	FIXED VEG. FATS AND OILS	1	No Quantity							1617250			0
S3	2016	2016	2016	2	0	2	Export	340	Honduras	HND	222	El Salvador	SLV								42	FIXED VEG. FATS AND OILS	1	No Quantity							27243024			0
S3	2016	2016	2016	2	0	2	Export	340	Honduras	HND	276	Germany	DEU								42	FIXED VEG. FATS AND OILS	1	No Quantity							42504729			0
S3	2016	2016	2016	2	0	2	Export	340	Honduras	HND	320	Guatemala	GTM								42	FIXED VEG. FATS AND OILS	1	No Quantity							13116527			0
S3	2016	2016	2016	2	0	2	Export	340	Honduras	HND	484	Mexico	MEX								42	FIXED VEG. FATS AND OILS	1	No Quantity							5917163			0
S3	2016	2016	2016	2	0	2	Export	340	Honduras	HND	528	Netherlands	NLD								42	FIXED VEG. FATS AND OILS	1	No Quantity							182160279			0
S3	2016	2016	2016	2	0	2	Export	340	Honduras	HND	558	Nicaragua	NIC								42	FIXED VEG. FATS AND OILS	1	No Quantity							9540971			0
S3	2016	2016	2016	2	0	2	Export	340	Honduras	HND	724	Spain	ESP								42	FIXED VEG. FATS AND OILS	1	No Quantity							1791351			0
S3	2016	2016	2016	2	0	2	Export	340	Honduras	HND	842	USA	USA								42	FIXED VEG. FATS AND OILS	1	No Quantity							4255216			0
S3	2016	2016	2016	2	0	2	Export	340	Honduras	HND	862	Venezuela	VEN								42	FIXED VEG. FATS AND OILS	1	No Quantity							11587500			0
S3	2016	2016	2016	2	0	2	Export	340	Honduras	HND	899	Areas, nes									42	FIXED VEG. FATS AND OILS	1	No Quantity							988706			0
S3	2016	2016	2016	2	0	2	Export	328	Guyana	GUY	0	World	WLD								43	ANIMAL,VEG.FATS,OILS,NES	1	No Quantity							667			0
S3	2016	2016	2016	2	0	2	Export	328	Guyana	GUY	124	Canada	CAN								43	ANIMAL,VEG.FATS,OILS,NES	1	No Quantity							207			0
S3	2016	2016	2016	2	0	2	Export	328	Guyana	GUY	740	Suriname	SUR								43	ANIMAL,VEG.FATS,OILS,NES	1	No Quantity							100			0
S3	2016	2016	2016	2	0	2	Export	328	Guyana	GUY	780	Trinidad and Tobago	TTO								43	ANIMAL,VEG.FATS,OILS,NES	1	No Quantity							360			0
S3	2016	2016	2016	2	0	2	Export	340	Honduras	HND	0	World	WLD								43	ANIMAL,VEG.FATS,OILS,NES	1	No Quantity							17323485			0
S3	2016	2016	2016	2	0	2	Export	340	Honduras	HND	188	Costa Rica	CRI								43	ANIMAL,VEG.FATS,OILS,NES	1	No Quantity							331415			0
S3	2016	2016	2016	2	0	2	Export	340	Honduras	HND	214	Dominican Rep.	DOM								43	ANIMAL,VEG.FATS,OILS,NES	1	No Quantity							14960			0
S3	2016	2016	2016	2	0	2	Export	340	Honduras	HND	222	El Salvador	SLV								43	ANIMAL,VEG.FATS,OILS,NES	1	No Quantity							6484822			0
S3	2016	2016	2016	2	0	2	Export	340	Honduras	HND	320	Guatemala	GTM								43	ANIMAL,VEG.FATS,OILS,NES	1	No Quantity							7161133			0
S3	2016	2016	2016	2	0	2	Export	340	Honduras	HND	484	Mexico	MEX								43	ANIMAL,VEG.FATS,OILS,NES	1	No Quantity							266727			0
S3	2016	2016	2016	2	0	2	Export	340	Honduras	HND	528	Netherlands	NLD								43	ANIMAL,VEG.FATS,OILS,NES	1	No Quantity							3051865			0
S3	2016	2016	2016	2	0	2	Export	340	Honduras	HND	558	Nicaragua	NIC								43	ANIMAL,VEG.FATS,OILS,NES	1	No Quantity							20			0
S3	2016	2016	2016	2	0	2	Export	340	Honduras	HND	842	USA	USA								43	ANIMAL,VEG.FATS,OILS,NES	1	No Quantity							12543			0
S3	2016	2016	2016	2	0	2	Export	328	Guyana	GUY	0	World	WLD								51	ORGANIC CHEMICALS	1	No Quantity							239405			0
S3	2016	2016	2016	2	0	2	Export	328	Guyana	GUY	28	Antigua and Barbuda	ATG								51	ORGANIC CHEMICALS	1	No Quantity							37998			0
S3	2016	2016	2016	2	0	2	Export	328	Guyana	GUY	52	Barbados	BRB								51	ORGANIC CHEMICALS	1	No Quantity							2150			0
S3	2016	2016	2016	2	0	2	Export	328	Guyana	GUY	92	Br. Virgin Isds	VGB								51	ORGANIC CHEMICALS	1	No Quantity							39853			0
S3	2016	2016	2016	2	0	2	Export	328	Guyana	GUY	212	Dominica	DMA								51	ORGANIC CHEMICALS	1	No Quantity							15			0
S3	2016	2016	2016	2	0	2	Export	328	Guyana	GUY	500	Montserrat	MSR								51	ORGANIC CHEMICALS	1	No Quantity							1278			0
S3	2016	2016	2016	2	0	2	Export	328	Guyana	GUY	662	Saint Lucia	LCA								51	ORGANIC CHEMICALS	1	No Quantity							61975			0
S3	2016	2016	2016	2	0	2	Export	328	Guyana	GUY	670	Saint Vincent and the Grenadines	VCT								51	ORGANIC CHEMICALS	1	No Quantity							11710			0
S3	2016	2016	2016	2	0	2	Export	328	Guyana	GUY	710	South Africa	ZAF								51	ORGANIC CHEMICALS	1	No Quantity							60			0
S3	2016	2016	2016	2	0	2	Export	328	Guyana	GUY	740	Suriname	SUR								51	ORGANIC CHEMICALS	1	No Quantity							855			0
S3	2016	2016	2016	2	0	2	Export	328	Guyana	GUY	780	Trinidad and Tobago	TTO								51	ORGANIC CHEMICALS	1	No Quantity							58925			0
S3	2016	2016	2016	2	0	2	Export	328	Guyana	GUY	826	United Kingdom	GBR								51	ORGANIC CHEMICALS	1	No Quantity							180			0
S3	2016	2016	2016	2	0	2	Export	328	Guyana	GUY	842	USA	USA								51	ORGANIC CHEMICALS	1	No Quantity							24405			0
S3	2016	2016	2016	2	0	2	Export	340	Honduras	HND	0	World	WLD								51	ORGANIC CHEMICALS	1	No Quantity							13293163			0
S3	2016	2016	2016	2	0	2	Export	340	Honduras	HND	32	Argentina	ARG								51	ORGANIC CHEMICALS	1	No Quantity							7680			0
S3	2016	2016	2016	2	0	2	Export	340	Honduras	HND	56	Belgium	BEL								51	ORGANIC CHEMICALS	1	No Quantity							897			0
S3	2016	2016	2016	2	0	2	Export	340	Honduras	HND	76	Brazil	BRA								51	ORGANIC CHEMICALS	1	No Quantity							71586			0
S3	2016	2016	2016	2	0	2	Export	340	Honduras	HND	156	China	CHN								51	ORGANIC CHEMICALS	1	No Quantity							142924			0
S3	2016	2016	2016	2	0	2	Export	340	Honduras	HND	188	Costa Rica	CRI								51	ORGANIC CHEMICALS	1	No Quantity							122			0
S3	2016	2016	2016	2	0	2	Export	340	Honduras	HND	222	El Salvador	SLV								51	ORGANIC CHEMICALS	1	No Quantity							12530604			0
S3	2016	2016	2016	2	0	2	Export	340	Honduras	HND	251	France	FRA								51	ORGANIC CHEMICALS	1	No Quantity							7291			0
S3	2016	2016	2016	2	0	2	Export	340	Honduras	HND	276	Germany	DEU								51	ORGANIC CHEMICALS	1	No Quantity							28565			0
S3	2016	2016	2016	2	0	2	Export	340	Honduras	HND	320	Guatemala	GTM								51	ORGANIC CHEMICALS	1	No Quantity							23			0
S3	2016	2016	2016	2	0	2	Export	340	Honduras	HND	381	Italy	ITA								51	ORGANIC CHEMICALS	1	No Quantity							1551			0
S3	2016	2016	2016	2	0	2	Export	340	Honduras	HND	392	Japan	JPN								51	ORGANIC CHEMICALS	1	No Quantity							5200			0
S3	2016	2016	2016	2	0	2	Export	340	Honduras	HND	410	Rep. of Korea	KOR								51	ORGANIC CHEMICALS	1	No Quantity							1840			0
S3	2016	2016	2016	2	0	2	Export	340	Honduras	HND	558	Nicaragua	NIC								51	ORGANIC CHEMICALS	1	No Quantity							91306			0
S3	2016	2016	2016	2	0	2	Export	340	Honduras	HND	643	Russian Federation	RUS								51	ORGANIC CHEMICALS	1	No Quantity							2178			0
S3	2016	2016	2016	2	0	2	Export	340	Honduras	HND	699	India	IND								51	ORGANIC CHEMICALS	1	No Quantity							4532			0
S3	2016	2016	2016	2	0	2	Export	340	Honduras	HND	780	Trinidad and Tobago	TTO								51	ORGANIC CHEMICALS	1	No Quantity							4658			0
S3	2016	2016	2016	2	0	2	Export	340	Honduras	HND	842	USA	USA								51	ORGANIC CHEMICALS	1	No Quantity							392133			0
S3	2016	2016	2016	2	0	2	Export	340	Honduras	HND	899	Areas, nes									51	ORGANIC CHEMICALS	1	No Quantity							73			0
S3	2016	2016	2016	2	0	2	Export	328	Guyana	GUY	0	World	WLD								52	INORGANIC CHEMICALS	1	No Quantity							4338522			0
S3	2016	2016	2016	2	0	2	Export	328	Guyana	GUY	780	Trinidad and Tobago	TTO								52	INORGANIC CHEMICALS	1	No Quantity							4338437			0
S3	2016	2016	2016	2	0	2	Export	328	Guyana	GUY	826	United Kingdom	GBR								52	INORGANIC CHEMICALS	1	No Quantity							80			0
S3	2016	2016	2016	2	0	2	Export	328	Guyana	GUY	842	USA	USA								52	INORGANIC CHEMICALS	1	No Quantity							4			0
S3	2016	2016	2016	2	0	2	Export	340	Honduras	HND	0	World	WLD								52	INORGANIC CHEMICALS	1	No Quantity							1846939			0
S3	2016	2016	2016	2	0	2	Export	340	Honduras	HND	56	Belgium	BEL								52	INORGANIC CHEMICALS	1	No Quantity							36013			0
S3	2016	2016	2016	2	0	2	Export	340	Honduras	HND	76	Brazil	BRA								52	INORGANIC CHEMICALS	1	No Quantity							13105			0
S3	2016	2016	2016	2	0	2	Export	340	Honduras	HND	124	Canada	CAN								52	INORGANIC CHEMICALS	1	No Quantity							13301			0
S3	2016	2016	2016	2	0	2	Export	340	Honduras	HND	156	China	CHN								52	INORGANIC CHEMICALS	1	No Quantity							281750			0
S3	2016	2016	2016	2	0	2	Export	340	Honduras	HND	170	Colombia	COL								52	INORGANIC CHEMICALS	1	No Quantity							9033			0
S3	2016	2016	2016	2	0	2	Export	340	Honduras	HND	188	Costa Rica	CRI								52	INORGANIC CHEMICALS	1	No Quantity							35107			0
S3	2016	2016	2016	2	0	2	Export	340	Honduras	HND	222	El Salvador	SLV								52	INORGANIC CHEMICALS	1	No Quantity							26800			0
S3	2016	2016	2016	2	0	2	Export	340	Honduras	HND	276	Germany	DEU								52	INORGANIC CHEMICALS	1	No Quantity							18366			0
S3	2016	2016	2016	2	0	2	Export	340	Honduras	HND	320	Guatemala	GTM								52	INORGANIC CHEMICALS	1	No Quantity							211			0
S3	2016	2016	2016	2	0	2	Export	340	Honduras	HND	484	Mexico	MEX								52	INORGANIC CHEMICALS	1	No Quantity							22851			0
S3	2016	2016	2016	2	0	2	Export	340	Honduras	HND	558	Nicaragua	NIC								52	INORGANIC CHEMICALS	1	No Quantity							194205			0
S3	2016	2016	2016	2	0	2	Export	340	Honduras	HND	591	Panama	PAN								52	INORGANIC CHEMICALS	1	No Quantity							140125			0
S3	2016	2016	2016	2	0	2	Export	340	Honduras	HND	604	Peru	PER								52	INORGANIC CHEMICALS	1	No Quantity							46829			0
S3	2016	2016	2016	2	0	2	Export	340	Honduras	HND	643	Russian Federation	RUS								52	INORGANIC CHEMICALS	1	No Quantity							36445			0
S3	2016	2016	2016	2	0	2	Export	340	Honduras	HND	699	India	IND								52	INORGANIC CHEMICALS	1	No Quantity							4964			0
S3	2016	2016	2016	2	0	2	Export	340	Honduras	HND	724	Spain	ESP								52	INORGANIC CHEMICALS	1	No Quantity							8308			0
S3	2016	2016	2016	2	0	2	Export	340	Honduras	HND	780	Trinidad and Tobago	TTO								52	INORGANIC CHEMICALS	1	No Quantity							125593			0
S3	2016	2016	2016	2	0	2	Export	340	Honduras	HND	792	Turkey	TUR								52	INORGANIC CHEMICALS	1	No Quantity							5600			0
S3	2016	2016	2016	2	0	2	Export	340	Honduras	HND	842	USA	USA								52	INORGANIC CHEMICALS	1	No Quantity							740168			0
S3	2016	2016	2016	2	0	2	Export	340	Honduras	HND	899	Areas, nes									52	INORGANIC CHEMICALS	1	No Quantity							88165			0
S3	2016	2016	2016	2	0	2	Export	328	Guyana	GUY	0	World	WLD								53	DYES,COLOURING MATERIALS	1	No Quantity							73967			0
S3	2016	2016	2016	2	0	2	Export	328	Guyana	GUY	28	Antigua and Barbuda	ATG								53	DYES,COLOURING MATERIALS	1	No Quantity							9			0
S3	2016	2016	2016	2	0	2	Export	328	Guyana	GUY	52	Barbados	BRB								53	DYES,COLOURING MATERIALS	1	No Quantity							22944			0
S3	2016	2016	2016	2	0	2	Export	328	Guyana	GUY	92	Br. Virgin Isds	VGB								53	DYES,COLOURING MATERIALS	1	No Quantity							107			0
S3	2016	2016	2016	2	0	2	Export	328	Guyana	GUY	124	Canada	CAN								53	DYES,COLOURING MATERIALS	1	No Quantity							1			0
S3	2016	2016	2016	2	0	2	Export	328	Guyana	GUY	308	Grenada	GRD								53	DYES,COLOURING MATERIALS	1	No Quantity							514			0
S3	2016	2016	2016	2	0	2	Export	328	Guyana	GUY	320	Guatemala	GTM								53	DYES,COLOURING MATERIALS	1	No Quantity							50			0
S3	2016	2016	2016	2	0	2	Export	328	Guyana	GUY	332	Haiti	HTI								53	DYES,COLOURING MATERIALS	1	No Quantity							80			0
S3	2016	2016	2016	2	0	2	Export	328	Guyana	GUY	531	Curaçao	CUW								53	DYES,COLOURING MATERIALS	1	No Quantity							4			0
S3	2016	2016	2016	2	0	2	Export	328	Guyana	GUY	740	Suriname	SUR								53	DYES,COLOURING MATERIALS	1	No Quantity							34723			0
S3	2016	2016	2016	2	0	2	Export	328	Guyana	GUY	780	Trinidad and Tobago	TTO								53	DYES,COLOURING MATERIALS	1	No Quantity							12894			0
S3	2016	2016	2016	2	0	2	Export	328	Guyana	GUY	796	Turks and Caicos Isds	TCA								53	DYES,COLOURING MATERIALS	1	No Quantity							120			0
S3	2016	2016	2016	2	0	2	Export	328	Guyana	GUY	842	USA	USA								53	DYES,COLOURING MATERIALS	1	No Quantity							2521			0
S3	2016	2016	2016	2	0	2	Export	340	Honduras	HND	0	World	WLD								53	DYES,COLOURING MATERIALS	1	No Quantity							5381334			0
S3	2016	2016	2016	2	0	2	Export	340	Honduras	HND	32	Argentina	ARG								53	DYES,COLOURING MATERIALS	1	No Quantity							6070			0
S3	2016	2016	2016	2	0	2	Export	340	Honduras	HND	56	Belgium	BEL								53	DYES,COLOURING MATERIALS	1	No Quantity							2291			0
S3	2016	2016	2016	2	0	2	Export	340	Honduras	HND	68	Bolivia (Plurinational State of)	BOL								53	DYES,COLOURING MATERIALS	1	No Quantity							21008			0
S3	2016	2016	2016	2	0	2	Export	340	Honduras	HND	76	Brazil	BRA								53	DYES,COLOURING MATERIALS	1	No Quantity							59213			0
S3	2016	2016	2016	2	0	2	Export	340	Honduras	HND	84	Belize	BLZ								53	DYES,COLOURING MATERIALS	1	No Quantity							534			0
S3	2016	2016	2016	2	0	2	Export	340	Honduras	HND	124	Canada	CAN								53	DYES,COLOURING MATERIALS	1	No Quantity							169849			0
S3	2016	2016	2016	2	0	2	Export	340	Honduras	HND	156	China	CHN								53	DYES,COLOURING MATERIALS	1	No Quantity							16259			0
S3	2016	2016	2016	2	0	2	Export	340	Honduras	HND	170	Colombia	COL								53	DYES,COLOURING MATERIALS	1	No Quantity							41620			0
S3	2016	2016	2016	2	0	2	Export	340	Honduras	HND	188	Costa Rica	CRI								53	DYES,COLOURING MATERIALS	1	No Quantity							849777			0
S3	2016	2016	2016	2	0	2	Export	340	Honduras	HND	192	Cuba	CUB								53	DYES,COLOURING MATERIALS	1	No Quantity							83413			0
S3	2016	2016	2016	2	0	2	Export	340	Honduras	HND	214	Dominican Rep.	DOM								53	DYES,COLOURING MATERIALS	1	No Quantity							1298			0
S3	2016	2016	2016	2	0	2	Export	340	Honduras	HND	218	Ecuador	ECU								53	DYES,COLOURING MATERIALS	1	No Quantity							3245			0
S3	2016	2016	2016	2	0	2	Export	340	Honduras	HND	222	El Salvador	SLV								53	DYES,COLOURING MATERIALS	1	No Quantity							2022946			0
S3	2016	2016	2016	2	0	2	Export	340	Honduras	HND	251	France	FRA								53	DYES,COLOURING MATERIALS	1	No Quantity							22			0
S3	2016	2016	2016	2	0	2	Export	340	Honduras	HND	276	Germany	DEU								53	DYES,COLOURING MATERIALS	1	No Quantity							15670			0
S3	2016	2016	2016	2	0	2	Export	340	Honduras	HND	320	Guatemala	GTM								53	DYES,COLOURING MATERIALS	1	No Quantity							579529			0
S3	2016	2016	2016	2	0	2	Export	340	Honduras	HND	381	Italy	ITA								53	DYES,COLOURING MATERIALS	1	No Quantity							7817			0
S3	2016	2016	2016	2	0	2	Export	340	Honduras	HND	388	Jamaica	JAM								53	DYES,COLOURING MATERIALS	1	No Quantity							4609			0
S3	2016	2016	2016	2	0	2	Export	340	Honduras	HND	484	Mexico	MEX								53	DYES,COLOURING MATERIALS	1	No Quantity							59859			0
S3	2016	2016	2016	2	0	2	Export	340	Honduras	HND	558	Nicaragua	NIC								53	DYES,COLOURING MATERIALS	1	No Quantity							1040395			0
S3	2016	2016	2016	2	0	2	Export	340	Honduras	HND	591	Panama	PAN								53	DYES,COLOURING MATERIALS	1	No Quantity							108890			0
S3	2016	2016	2016	2	0	2	Export	340	Honduras	HND	600	Paraguay	PRY								53	DYES,COLOURING MATERIALS	1	No Quantity							28610			0
S3	2016	2016	2016	2	0	2	Export	340	Honduras	HND	604	Peru	PER								53	DYES,COLOURING MATERIALS	1	No Quantity							8990			0
S3	2016	2016	2016	2	0	2	Export	340	Honduras	HND	724	Spain	ESP								53	DYES,COLOURING MATERIALS	1	No Quantity							120			0
S3	2016	2016	2016	2	0	2	Export	340	Honduras	HND	842	USA	USA								53	DYES,COLOURING MATERIALS	1	No Quantity							244733			0
S3	2016	2016	2016	2	0	2	Export	340	Honduras	HND	862	Venezuela	VEN								53	DYES,COLOURING MATERIALS	1	No Quantity							4567			0
S3	2016	2016	2016	2	0	2	Export	328	Guyana	GUY	0	World	WLD								54	MEDICINAL,PHARM.PRODUCTS	1	No Quantity							3405031			0
S3	2016	2016	2016	2	0	2	Export	328	Guyana	GUY	28	Antigua and Barbuda	ATG								54	MEDICINAL,PHARM.PRODUCTS	1	No Quantity							188786			0
S3	2016	2016	2016	2	0	2	Export	328	Guyana	GUY	52	Barbados	BRB								54	MEDICINAL,PHARM.PRODUCTS	1	No Quantity							155527			0
S3	2016	2016	2016	2	0	2	Export	328	Guyana	GUY	92	Br. Virgin Isds	VGB								54	MEDICINAL,PHARM.PRODUCTS	1	No Quantity							99124			0
S3	2016	2016	2016	2	0	2	Export	328	Guyana	GUY	124	Canada	CAN								54	MEDICINAL,PHARM.PRODUCTS	1	No Quantity							54651			0
S3	2016	2016	2016	2	0	2	Export	328	Guyana	GUY	212	Dominica	DMA								54	MEDICINAL,PHARM.PRODUCTS	1	No Quantity							74357			0
S3	2016	2016	2016	2	0	2	Export	328	Guyana	GUY	214	Dominican Rep.	DOM								54	MEDICINAL,PHARM.PRODUCTS	1	No Quantity							7437			0
S3	2016	2016	2016	2	0	2	Export	328	Guyana	GUY	308	Grenada	GRD								54	MEDICINAL,PHARM.PRODUCTS	1	No Quantity							86402			0
S3	2016	2016	2016	2	0	2	Export	328	Guyana	GUY	320	Guatemala	GTM								54	MEDICINAL,PHARM.PRODUCTS	1	No Quantity							60			0
S3	2016	2016	2016	2	0	2	Export	328	Guyana	GUY	388	Jamaica	JAM								54	MEDICINAL,PHARM.PRODUCTS	1	No Quantity							321447			0
S3	2016	2016	2016	2	0	2	Export	328	Guyana	GUY	500	Montserrat	MSR								54	MEDICINAL,PHARM.PRODUCTS	1	No Quantity							9844			0
S3	2016	2016	2016	2	0	2	Export	328	Guyana	GUY	531	Curaçao	CUW								54	MEDICINAL,PHARM.PRODUCTS	1	No Quantity							113473			0
S3	2016	2016	2016	2	0	2	Export	328	Guyana	GUY	591	Panama	PAN								54	MEDICINAL,PHARM.PRODUCTS	1	No Quantity							5			0
S3	2016	2016	2016	2	0	2	Export	328	Guyana	GUY	643	Russian Federation	RUS								54	MEDICINAL,PHARM.PRODUCTS	1	No Quantity							34			0
S3	2016	2016	2016	2	0	2	Export	328	Guyana	GUY	659	Saint Kitts and Nevis	KNA								54	MEDICINAL,PHARM.PRODUCTS	1	No Quantity							19461			0
S3	2016	2016	2016	2	0	2	Export	328	Guyana	GUY	660	Anguilla	AIA								54	MEDICINAL,PHARM.PRODUCTS	1	No Quantity							11479			0
S3	2016	2016	2016	2	0	2	Export	328	Guyana	GUY	662	Saint Lucia	LCA								54	MEDICINAL,PHARM.PRODUCTS	1	No Quantity							316341			0
S3	2016	2016	2016	2	0	2	Export	328	Guyana	GUY	670	Saint Vincent and the Grenadines	VCT								54	MEDICINAL,PHARM.PRODUCTS	1	No Quantity							83885			0
S3	2016	2016	2016	2	0	2	Export	328	Guyana	GUY	740	Suriname	SUR								54	MEDICINAL,PHARM.PRODUCTS	1	No Quantity							169057			0
S3	2016	2016	2016	2	0	2	Export	328	Guyana	GUY	780	Trinidad and Tobago	TTO								54	MEDICINAL,PHARM.PRODUCTS	1	No Quantity							1272718			0
S3	2016	2016	2016	2	0	2	Export	328	Guyana	GUY	826	United Kingdom	GBR								54	MEDICINAL,PHARM.PRODUCTS	1	No Quantity							32467			0
S3	2016	2016	2016	2	0	2	Export	328	Guyana	GUY	842	USA	USA								54	MEDICINAL,PHARM.PRODUCTS	1	No Quantity							388475			0
S3	2016	2016	2016	2	0	2	Export	340	Honduras	HND	0	World	WLD								54	MEDICINAL,PHARM.PRODUCTS	1	No Quantity							10803388			0
S3	2016	2016	2016	2	0	2	Export	340	Honduras	HND	32	Argentina	ARG								54	MEDICINAL,PHARM.PRODUCTS	1	No Quantity							18676			0
S3	2016	2016	2016	2	0	2	Export	340	Honduras	HND	68	Bolivia (Plurinational State of)	BOL								54	MEDICINAL,PHARM.PRODUCTS	1	No Quantity							18446			0
S3	2016	2016	2016	2	0	2	Export	340	Honduras	HND	76	Brazil	BRA								54	MEDICINAL,PHARM.PRODUCTS	1	No Quantity							27783			0
S3	2016	2016	2016	2	0	2	Export	340	Honduras	HND	84	Belize	BLZ								54	MEDICINAL,PHARM.PRODUCTS	1	No Quantity							90984			0
S3	2016	2016	2016	2	0	2	Export	340	Honduras	HND	124	Canada	CAN								54	MEDICINAL,PHARM.PRODUCTS	1	No Quantity							1850			0
S3	2016	2016	2016	2	0	2	Export	340	Honduras	HND	152	Chile	CHL								54	MEDICINAL,PHARM.PRODUCTS	1	No Quantity							1373459			0
S3	2016	2016	2016	2	0	2	Export	340	Honduras	HND	156	China	CHN								54	MEDICINAL,PHARM.PRODUCTS	1	No Quantity							45563			0
S3	2016	2016	2016	2	0	2	Export	340	Honduras	HND	170	Colombia	COL								54	MEDICINAL,PHARM.PRODUCTS	1	No Quantity							15688			0
S3	2016	2016	2016	2	0	2	Export	340	Honduras	HND	208	Denmark	DNK								54	MEDICINAL,PHARM.PRODUCTS	1	No Quantity							25			0
S3	2016	2016	2016	2	0	2	Export	340	Honduras	HND	214	Dominican Rep.	DOM								54	MEDICINAL,PHARM.PRODUCTS	1	No Quantity							14502			0
S3	2016	2016	2016	2	0	2	Export	340	Honduras	HND	222	El Salvador	SLV								54	MEDICINAL,PHARM.PRODUCTS	1	No Quantity							1224377			0
S3	2016	2016	2016	2	0	2	Export	340	Honduras	HND	251	France	FRA								54	MEDICINAL,PHARM.PRODUCTS	1	No Quantity							15420			0
S3	2016	2016	2016	2	0	2	Export	340	Honduras	HND	276	Germany	DEU								54	MEDICINAL,PHARM.PRODUCTS	1	No Quantity							45840			0
S3	2016	2016	2016	2	0	2	Export	340	Honduras	HND	320	Guatemala	GTM								54	MEDICINAL,PHARM.PRODUCTS	1	No Quantity							611343			0
S3	2016	2016	2016	2	0	2	Export	340	Honduras	HND	332	Haiti	HTI								54	MEDICINAL,PHARM.PRODUCTS	1	No Quantity							93786			0
S3	2016	2016	2016	2	0	2	Export	340	Honduras	HND	381	Italy	ITA								54	MEDICINAL,PHARM.PRODUCTS	1	No Quantity							748			0
S3	2016	2016	2016	2	0	2	Export	340	Honduras	HND	484	Mexico	MEX								54	MEDICINAL,PHARM.PRODUCTS	1	No Quantity							15525			0
S3	2016	2016	2016	2	0	2	Export	340	Honduras	HND	558	Nicaragua	NIC								54	MEDICINAL,PHARM.PRODUCTS	1	No Quantity							5651726			0
S3	2016	2016	2016	2	0	2	Export	340	Honduras	HND	591	Panama	PAN								54	MEDICINAL,PHARM.PRODUCTS	1	No Quantity							134313			0
S3	2016	2016	2016	2	0	2	Export	340	Honduras	HND	620	Portugal	PRT								54	MEDICINAL,PHARM.PRODUCTS	1	No Quantity							500			0
S3	2016	2016	2016	2	0	2	Export	340	Honduras	HND	699	India	IND								54	MEDICINAL,PHARM.PRODUCTS	1	No Quantity							316524			0
S3	2016	2016	2016	2	0	2	Export	340	Honduras	HND	724	Spain	ESP								54	MEDICINAL,PHARM.PRODUCTS	1	No Quantity							7250			0
S3	2016	2016	2016	2	0	2	Export	340	Honduras	HND	842	USA	USA								54	MEDICINAL,PHARM.PRODUCTS	1	No Quantity							1078563			0
S3	2016	2016	2016	2	0	2	Export	340	Honduras	HND	858	Uruguay	URY								54	MEDICINAL,PHARM.PRODUCTS	1	No Quantity							480			0
S3	2016	2016	2016	2	0	2	Export	340	Honduras	HND	899	Areas, nes									54	MEDICINAL,PHARM.PRODUCTS	1	No Quantity							17			0
S3	2016	2016	2016	2	0	2	Export	328	Guyana	GUY	0	World	WLD								55	ESSENTL.OILS,PERFUME,ETC	1	No Quantity							833550			0
S3	2016	2016	2016	2	0	2	Export	328	Guyana	GUY	28	Antigua and Barbuda	ATG								55	ESSENTL.OILS,PERFUME,ETC	1	No Quantity							24935			0
S3	2016	2016	2016	2	0	2	Export	328	Guyana	GUY	52	Barbados	BRB								55	ESSENTL.OILS,PERFUME,ETC	1	No Quantity							13347			0
S3	2016	2016	2016	2	0	2	Export	328	Guyana	GUY	92	Br. Virgin Isds	VGB								55	ESSENTL.OILS,PERFUME,ETC	1	No Quantity							621			0
S3	2016	2016	2016	2	0	2	Export	328	Guyana	GUY	124	Canada	CAN								55	ESSENTL.OILS,PERFUME,ETC	1	No Quantity							23378			0
S3	2016	2016	2016	2	0	2	Export	328	Guyana	GUY	170	Colombia	COL								55	ESSENTL.OILS,PERFUME,ETC	1	No Quantity							150			0
S3	2016	2016	2016	2	0	2	Export	328	Guyana	GUY	212	Dominica	DMA								55	ESSENTL.OILS,PERFUME,ETC	1	No Quantity							7517			0
S3	2016	2016	2016	2	0	2	Export	328	Guyana	GUY	251	France	FRA								55	ESSENTL.OILS,PERFUME,ETC	1	No Quantity							116			0
S3	2016	2016	2016	2	0	2	Export	328	Guyana	GUY	308	Grenada	GRD								55	ESSENTL.OILS,PERFUME,ETC	1	No Quantity							14724			0
S3	2016	2016	2016	2	0	2	Export	328	Guyana	GUY	320	Guatemala	GTM								55	ESSENTL.OILS,PERFUME,ETC	1	No Quantity							160			0
S3	2016	2016	2016	2	0	2	Export	328	Guyana	GUY	388	Jamaica	JAM								55	ESSENTL.OILS,PERFUME,ETC	1	No Quantity							20188			0
S3	2016	2016	2016	2	0	2	Export	328	Guyana	GUY	500	Montserrat	MSR								55	ESSENTL.OILS,PERFUME,ETC	1	No Quantity							3569			0
S3	2016	2016	2016	2	0	2	Export	328	Guyana	GUY	531	Curaçao	CUW								55	ESSENTL.OILS,PERFUME,ETC	1	No Quantity							8758			0
S3	2016	2016	2016	2	0	2	Export	328	Guyana	GUY	591	Panama	PAN								55	ESSENTL.OILS,PERFUME,ETC	1	No Quantity							50			0
S3	2016	2016	2016	2	0	2	Export	328	Guyana	GUY	643	Russian Federation	RUS								55	ESSENTL.OILS,PERFUME,ETC	1	No Quantity							2			0
S3	2016	2016	2016	2	0	2	Export	328	Guyana	GUY	659	Saint Kitts and Nevis	KNA								55	ESSENTL.OILS,PERFUME,ETC	1	No Quantity							5			0
S3	2016	2016	2016	2	0	2	Export	328	Guyana	GUY	660	Anguilla	AIA								55	ESSENTL.OILS,PERFUME,ETC	1	No Quantity							143			0
S3	2016	2016	2016	2	0	2	Export	328	Guyana	GUY	662	Saint Lucia	LCA								55	ESSENTL.OILS,PERFUME,ETC	1	No Quantity							11662			0
S3	2016	2016	2016	2	0	2	Export	328	Guyana	GUY	670	Saint Vincent and the Grenadines	VCT								55	ESSENTL.OILS,PERFUME,ETC	1	No Quantity							8989			0
S3	2016	2016	2016	2	0	2	Export	328	Guyana	GUY	740	Suriname	SUR								55	ESSENTL.OILS,PERFUME,ETC	1	No Quantity							18017			0
S3	2016	2016	2016	2	0	2	Export	328	Guyana	GUY	780	Trinidad and Tobago	TTO								55	ESSENTL.OILS,PERFUME,ETC	1	No Quantity							522444			0
S3	2016	2016	2016	2	0	2	Export	328	Guyana	GUY	826	United Kingdom	GBR								55	ESSENTL.OILS,PERFUME,ETC	1	No Quantity							1343			0
S3	2016	2016	2016	2	0	2	Export	328	Guyana	GUY	842	USA	USA								55	ESSENTL.OILS,PERFUME,ETC	1	No Quantity							153434			0
S3	2016	2016	2016	2	0	2	Export	340	Honduras	HND	0	World	WLD								55	ESSENTL.OILS,PERFUME,ETC	1	No Quantity							107770640			0
S3	2016	2016	2016	2	0	2	Export	340	Honduras	HND	32	Argentina	ARG								55	ESSENTL.OILS,PERFUME,ETC	1	No Quantity							34520			0
S3	2016	2016	2016	2	0	2	Export	340	Honduras	HND	52	Barbados	BRB								55	ESSENTL.OILS,PERFUME,ETC	1	No Quantity							26			0
S3	2016	2016	2016	2	0	2	Export	340	Honduras	HND	76	Brazil	BRA								55	ESSENTL.OILS,PERFUME,ETC	1	No Quantity							12494			0
S3	2016	2016	2016	2	0	2	Export	340	Honduras	HND	84	Belize	BLZ								55	ESSENTL.OILS,PERFUME,ETC	1	No Quantity							33362			0
S3	2016	2016	2016	2	0	2	Export	340	Honduras	HND	124	Canada	CAN								55	ESSENTL.OILS,PERFUME,ETC	1	No Quantity							25221			0
S3	2016	2016	2016	2	0	2	Export	340	Honduras	HND	156	China	CHN								55	ESSENTL.OILS,PERFUME,ETC	1	No Quantity							60920			0
S3	2016	2016	2016	2	0	2	Export	340	Honduras	HND	170	Colombia	COL								55	ESSENTL.OILS,PERFUME,ETC	1	No Quantity							56684			0
S3	2016	2016	2016	2	0	2	Export	340	Honduras	HND	188	Costa Rica	CRI								55	ESSENTL.OILS,PERFUME,ETC	1	No Quantity							715496			0
S3	2016	2016	2016	2	0	2	Export	340	Honduras	HND	208	Denmark	DNK								55	ESSENTL.OILS,PERFUME,ETC	1	No Quantity							601			0
S3	2016	2016	2016	2	0	2	Export	340	Honduras	HND	214	Dominican Rep.	DOM								55	ESSENTL.OILS,PERFUME,ETC	1	No Quantity							54892			0
S3	2016	2016	2016	2	0	2	Export	340	Honduras	HND	218	Ecuador	ECU								55	ESSENTL.OILS,PERFUME,ETC	1	No Quantity							100			0
S3	2016	2016	2016	2	0	2	Export	340	Honduras	HND	222	El Salvador	SLV								55	ESSENTL.OILS,PERFUME,ETC	1	No Quantity							34566533			0
S3	2016	2016	2016	2	0	2	Export	340	Honduras	HND	251	France	FRA								55	ESSENTL.OILS,PERFUME,ETC	1	No Quantity							66916			0
S3	2016	2016	2016	2	0	2	Export	340	Honduras	HND	276	Germany	DEU								55	ESSENTL.OILS,PERFUME,ETC	1	No Quantity							123221			0
S3	2016	2016	2016	2	0	2	Export	340	Honduras	HND	300	Greece	GRC								55	ESSENTL.OILS,PERFUME,ETC	1	No Quantity							1308			0
S3	2016	2016	2016	2	0	2	Export	340	Honduras	HND	320	Guatemala	GTM								55	ESSENTL.OILS,PERFUME,ETC	1	No Quantity							45323815			0
S3	2016	2016	2016	2	0	2	Export	340	Honduras	HND	332	Haiti	HTI								55	ESSENTL.OILS,PERFUME,ETC	1	No Quantity							25983			0
S3	2016	2016	2016	2	0	2	Export	340	Honduras	HND	372	Ireland	IRL								55	ESSENTL.OILS,PERFUME,ETC	1	No Quantity							11246			0
S3	2016	2016	2016	2	0	2	Export	340	Honduras	HND	410	Rep. of Korea	KOR								55	ESSENTL.OILS,PERFUME,ETC	1	No Quantity							13852			0
S3	2016	2016	2016	2	0	2	Export	340	Honduras	HND	484	Mexico	MEX								55	ESSENTL.OILS,PERFUME,ETC	1	No Quantity							167098			0
S3	2016	2016	2016	2	0	2	Export	340	Honduras	HND	528	Netherlands	NLD								55	ESSENTL.OILS,PERFUME,ETC	1	No Quantity							662			0
S3	2016	2016	2016	2	0	2	Export	340	Honduras	HND	558	Nicaragua	NIC								55	ESSENTL.OILS,PERFUME,ETC	1	No Quantity							23781890			0
S3	2016	2016	2016	2	0	2	Export	340	Honduras	HND	591	Panama	PAN								55	ESSENTL.OILS,PERFUME,ETC	1	No Quantity							1032312			0
S3	2016	2016	2016	2	0	2	Export	340	Honduras	HND	604	Peru	PER								55	ESSENTL.OILS,PERFUME,ETC	1	No Quantity							110			0
S3	2016	2016	2016	2	0	2	Export	340	Honduras	HND	699	India	IND								55	ESSENTL.OILS,PERFUME,ETC	1	No Quantity							5941			0
S3	2016	2016	2016	2	0	2	Export	340	Honduras	HND	724	Spain	ESP								55	ESSENTL.OILS,PERFUME,ETC	1	No Quantity							45407			0
S3	2016	2016	2016	2	0	2	Export	340	Honduras	HND	764	Thailand	THA								55	ESSENTL.OILS,PERFUME,ETC	1	No Quantity							201			0
S3	2016	2016	2016	2	0	2	Export	340	Honduras	HND	780	Trinidad and Tobago	TTO								55	ESSENTL.OILS,PERFUME,ETC	1	No Quantity							12248			0
S3	2016	2016	2016	2	0	2	Export	340	Honduras	HND	826	United Kingdom	GBR								55	ESSENTL.OILS,PERFUME,ETC	1	No Quantity							79019			0
S3	2016	2016	2016	2	0	2	Export	340	Honduras	HND	842	USA	USA								55	ESSENTL.OILS,PERFUME,ETC	1	No Quantity							477936			0
S3	2016	2016	2016	2	0	2	Export	340	Honduras	HND	858	Uruguay	URY								55	ESSENTL.OILS,PERFUME,ETC	1	No Quantity							1039538			0
S3	2016	2016	2016	2	0	2	Export	340	Honduras	HND	899	Areas, nes									55	ESSENTL.OILS,PERFUME,ETC	1	No Quantity							1088			0
S3	2016	2016	2016	2	0	2	Export	328	Guyana	GUY	0	World	WLD								56	FERTILIZER,EXCEPT GRP272	1	No Quantity							1913723			0
S3	2016	2016	2016	2	0	2	Export	328	Guyana	GUY	740	Suriname	SUR								56	FERTILIZER,EXCEPT GRP272	1	No Quantity							1907262			0
S3	2016	2016	2016	2	0	2	Export	328	Guyana	GUY	780	Trinidad and Tobago	TTO								56	FERTILIZER,EXCEPT GRP272	1	No Quantity							6461			0
S3	2016	2016	2016	2	0	2	Export	340	Honduras	HND	0	World	WLD								56	FERTILIZER,EXCEPT GRP272	1	No Quantity							12033634			0
S3	2016	2016	2016	2	0	2	Export	340	Honduras	HND	124	Canada	CAN								56	FERTILIZER,EXCEPT GRP272	1	No Quantity							114710			0
S3	2016	2016	2016	2	0	2	Export	340	Honduras	HND	156	China	CHN								56	FERTILIZER,EXCEPT GRP272	1	No Quantity							3072			0
S3	2016	2016	2016	2	0	2	Export	340	Honduras	HND	188	Costa Rica	CRI								56	FERTILIZER,EXCEPT GRP272	1	No Quantity							142840			0
S3	2016	2016	2016	2	0	2	Export	340	Honduras	HND	222	El Salvador	SLV								56	FERTILIZER,EXCEPT GRP272	1	No Quantity							1567139			0
S3	2016	2016	2016	2	0	2	Export	340	Honduras	HND	276	Germany	DEU								56	FERTILIZER,EXCEPT GRP272	1	No Quantity							50567			0
S3	2016	2016	2016	2	0	2	Export	340	Honduras	HND	320	Guatemala	GTM								56	FERTILIZER,EXCEPT GRP272	1	No Quantity							1875645			0
S3	2016	2016	2016	2	0	2	Export	340	Honduras	HND	376	Israel	ISR								56	FERTILIZER,EXCEPT GRP272	1	No Quantity							751739			0
S3	2016	2016	2016	2	0	2	Export	340	Honduras	HND	484	Mexico	MEX								56	FERTILIZER,EXCEPT GRP272	1	No Quantity							519569			0
S3	2016	2016	2016	2	0	2	Export	340	Honduras	HND	558	Nicaragua	NIC								56	FERTILIZER,EXCEPT GRP272	1	No Quantity							1373881			0
S3	2016	2016	2016	2	0	2	Export	340	Honduras	HND	643	Russian Federation	RUS								56	FERTILIZER,EXCEPT GRP272	1	No Quantity							1272485			0
S3	2016	2016	2016	2	0	2	Export	340	Honduras	HND	724	Spain	ESP								56	FERTILIZER,EXCEPT GRP272	1	No Quantity							215512			0
S3	2016	2016	2016	2	0	2	Export	340	Honduras	HND	826	United Kingdom	GBR								56	FERTILIZER,EXCEPT GRP272	1	No Quantity							29025			0
S3	2016	2016	2016	2	0	2	Export	340	Honduras	HND	842	USA	USA								56	FERTILIZER,EXCEPT GRP272	1	No Quantity							4023924			0
S3	2016	2016	2016	2	0	2	Export	340	Honduras	HND	899	Areas, nes									56	FERTILIZER,EXCEPT GRP272	1	No Quantity							93526			0
S3	2016	2016	2016	2	0	2	Export	328	Guyana	GUY	0	World	WLD								57	PLASTICS IN PRIMARY FORM	1	No Quantity							72462			0
S3	2016	2016	2016	2	0	2	Export	328	Guyana	GUY	156	China	CHN								57	PLASTICS IN PRIMARY FORM	1	No Quantity							2250			0
S3	2016	2016	2016	2	0	2	Export	328	Guyana	GUY	780	Trinidad and Tobago	TTO								57	PLASTICS IN PRIMARY FORM	1	No Quantity							65869			0
S3	2016	2016	2016	2	0	2	Export	328	Guyana	GUY	784	United Arab Emirates	ARE								57	PLASTICS IN PRIMARY FORM	1	No Quantity							2542			0
S3	2016	2016	2016	2	0	2	Export	328	Guyana	GUY	842	USA	USA								57	PLASTICS IN PRIMARY FORM	1	No Quantity							1800			0
S3	2016	2016	2016	2	0	2	Export	340	Honduras	HND	0	World	WLD								57	PLASTICS IN PRIMARY FORM	1	No Quantity							21830105			0
S3	2016	2016	2016	2	0	2	Export	340	Honduras	HND	76	Brazil	BRA								57	PLASTICS IN PRIMARY FORM	1	No Quantity							15680			0
S3	2016	2016	2016	2	0	2	Export	340	Honduras	HND	124	Canada	CAN								57	PLASTICS IN PRIMARY FORM	1	No Quantity							127110			0
S3	2016	2016	2016	2	0	2	Export	340	Honduras	HND	156	China	CHN								57	PLASTICS IN PRIMARY FORM	1	No Quantity							201280			0
S3	2016	2016	2016	2	0	2	Export	340	Honduras	HND	170	Colombia	COL								57	PLASTICS IN PRIMARY FORM	1	No Quantity							45091			0
S3	2016	2016	2016	2	0	2	Export	340	Honduras	HND	188	Costa Rica	CRI								57	PLASTICS IN PRIMARY FORM	1	No Quantity							151833			0
S3	2016	2016	2016	2	0	2	Export	340	Honduras	HND	214	Dominican Rep.	DOM								57	PLASTICS IN PRIMARY FORM	1	No Quantity							250675			0
S3	2016	2016	2016	2	0	2	Export	340	Honduras	HND	222	El Salvador	SLV								57	PLASTICS IN PRIMARY FORM	1	No Quantity							120857			0
S3	2016	2016	2016	2	0	2	Export	340	Honduras	HND	246	Finland	FIN								57	PLASTICS IN PRIMARY FORM	1	No Quantity							96797			0
S3	2016	2016	2016	2	0	2	Export	340	Honduras	HND	251	France	FRA								57	PLASTICS IN PRIMARY FORM	1	No Quantity							2053			0
S3	2016	2016	2016	2	0	2	Export	340	Honduras	HND	276	Germany	DEU								57	PLASTICS IN PRIMARY FORM	1	No Quantity							87020			0
S3	2016	2016	2016	2	0	2	Export	340	Honduras	HND	320	Guatemala	GTM								57	PLASTICS IN PRIMARY FORM	1	No Quantity							136086			0
S3	2016	2016	2016	2	0	2	Export	340	Honduras	HND	344	China, Hong Kong SAR	HKG								57	PLASTICS IN PRIMARY FORM	1	No Quantity							2964			0
S3	2016	2016	2016	2	0	2	Export	340	Honduras	HND	381	Italy	ITA								57	PLASTICS IN PRIMARY FORM	1	No Quantity							14762			0
S3	2016	2016	2016	2	0	2	Export	340	Honduras	HND	410	Rep. of Korea	KOR								57	PLASTICS IN PRIMARY FORM	1	No Quantity							202736			0
S3	2016	2016	2016	2	0	2	Export	340	Honduras	HND	458	Malaysia	MYS								57	PLASTICS IN PRIMARY FORM	1	No Quantity							2934			0
S3	2016	2016	2016	2	0	2	Export	340	Honduras	HND	484	Mexico	MEX								57	PLASTICS IN PRIMARY FORM	1	No Quantity							815985			0
S3	2016	2016	2016	2	0	2	Export	340	Honduras	HND	558	Nicaragua	NIC								57	PLASTICS IN PRIMARY FORM	1	No Quantity							34090			0
S3	2016	2016	2016	2	0	2	Export	340	Honduras	HND	600	Paraguay	PRY								57	PLASTICS IN PRIMARY FORM	1	No Quantity							9012			0
S3	2016	2016	2016	2	0	2	Export	340	Honduras	HND	604	Peru	PER								57	PLASTICS IN PRIMARY FORM	1	No Quantity							17690			0
S3	2016	2016	2016	2	0	2	Export	340	Honduras	HND	724	Spain	ESP								57	PLASTICS IN PRIMARY FORM	1	No Quantity							592			0
S3	2016	2016	2016	2	0	2	Export	340	Honduras	HND	740	Suriname	SUR								57	PLASTICS IN PRIMARY FORM	1	No Quantity							9100			0
S3	2016	2016	2016	2	0	2	Export	340	Honduras	HND	757	Switzerland	CHE								57	PLASTICS IN PRIMARY FORM	1	No Quantity							467			0
S3	2016	2016	2016	2	0	2	Export	340	Honduras	HND	784	United Arab Emirates	ARE								57	PLASTICS IN PRIMARY FORM	1	No Quantity							215462			0
S3	2016	2016	2016	2	0	2	Export	340	Honduras	HND	826	United Kingdom	GBR								57	PLASTICS IN PRIMARY FORM	1	No Quantity							5181			0
S3	2016	2016	2016	2	0	2	Export	340	Honduras	HND	842	USA	USA								57	PLASTICS IN PRIMARY FORM	1	No Quantity							19207453			0
S3	2016	2016	2016	2	0	2	Export	340	Honduras	HND	858	Uruguay	URY								57	PLASTICS IN PRIMARY FORM	1	No Quantity							57195			0
S3	2016	2016	2016	2	0	2	Export	328	Guyana	GUY	0	World	WLD								58	PLASTIC,NON-PRIMARY FORM	1	No Quantity							2613177			0
S3	2016	2016	2016	2	0	2	Export	328	Guyana	GUY	28	Antigua and Barbuda	ATG								58	PLASTIC,NON-PRIMARY FORM	1	No Quantity							576			0
S3	2016	2016	2016	2	0	2	Export	328	Guyana	GUY	52	Barbados	BRB								58	PLASTIC,NON-PRIMARY FORM	1	No Quantity							89091			0
S3	2016	2016	2016	2	0	2	Export	328	Guyana	GUY	178	Congo	COG								58	PLASTIC,NON-PRIMARY FORM	1	No Quantity							1080			0
S3	2016	2016	2016	2	0	2	Export	328	Guyana	GUY	212	Dominica	DMA								58	PLASTIC,NON-PRIMARY FORM	1	No Quantity							373			0
S3	2016	2016	2016	2	0	2	Export	328	Guyana	GUY	214	Dominican Rep.	DOM								58	PLASTIC,NON-PRIMARY FORM	1	No Quantity							15399			0
S3	2016	2016	2016	2	0	2	Export	328	Guyana	GUY	276	Germany	DEU								58	PLASTIC,NON-PRIMARY FORM	1	No Quantity							595			0
S3	2016	2016	2016	2	0	2	Export	328	Guyana	GUY	308	Grenada	GRD								58	PLASTIC,NON-PRIMARY FORM	1	No Quantity							7064			0
S3	2016	2016	2016	2	0	2	Export	328	Guyana	GUY	388	Jamaica	JAM								58	PLASTIC,NON-PRIMARY FORM	1	No Quantity							2042591			0
S3	2016	2016	2016	2	0	2	Export	328	Guyana	GUY	531	Curaçao	CUW								58	PLASTIC,NON-PRIMARY FORM	1	No Quantity							21			0
S3	2016	2016	2016	2	0	2	Export	328	Guyana	GUY	646	Rwanda	RWA								58	PLASTIC,NON-PRIMARY FORM	1	No Quantity							50			0
S3	2016	2016	2016	2	0	2	Export	328	Guyana	GUY	659	Saint Kitts and Nevis	KNA								58	PLASTIC,NON-PRIMARY FORM	1	No Quantity							12			0
S3	2016	2016	2016	2	0	2	Export	328	Guyana	GUY	662	Saint Lucia	LCA								58	PLASTIC,NON-PRIMARY FORM	1	No Quantity							746			0
S3	2016	2016	2016	2	0	2	Export	328	Guyana	GUY	670	Saint Vincent and the Grenadines	VCT								58	PLASTIC,NON-PRIMARY FORM	1	No Quantity							6506			0
S3	2016	2016	2016	2	0	2	Export	328	Guyana	GUY	740	Suriname	SUR								58	PLASTIC,NON-PRIMARY FORM	1	No Quantity							4358			0
S3	2016	2016	2016	2	0	2	Export	328	Guyana	GUY	780	Trinidad and Tobago	TTO								58	PLASTIC,NON-PRIMARY FORM	1	No Quantity							444591			0
S3	2016	2016	2016	2	0	2	Export	328	Guyana	GUY	826	United Kingdom	GBR								58	PLASTIC,NON-PRIMARY FORM	1	No Quantity							24			0
S3	2016	2016	2016	2	0	2	Export	328	Guyana	GUY	842	USA	USA								58	PLASTIC,NON-PRIMARY FORM	1	No Quantity							100			0
S3	2016	2016	2016	2	0	2	Export	340	Honduras	HND	0	World	WLD								58	PLASTIC,NON-PRIMARY FORM	1	No Quantity							8711535			0
S3	2016	2016	2016	2	0	2	Export	340	Honduras	HND	76	Brazil	BRA								58	PLASTIC,NON-PRIMARY FORM	1	No Quantity							30			0
S3	2016	2016	2016	2	0	2	Export	340	Honduras	HND	84	Belize	BLZ								58	PLASTIC,NON-PRIMARY FORM	1	No Quantity							67771			0
S3	2016	2016	2016	2	0	2	Export	340	Honduras	HND	124	Canada	CAN								58	PLASTIC,NON-PRIMARY FORM	1	No Quantity							36151			0
S3	2016	2016	2016	2	0	2	Export	340	Honduras	HND	152	Chile	CHL								58	PLASTIC,NON-PRIMARY FORM	1	No Quantity							6354			0
S3	2016	2016	2016	2	0	2	Export	340	Honduras	HND	156	China	CHN								58	PLASTIC,NON-PRIMARY FORM	1	No Quantity							94120			0
S3	2016	2016	2016	2	0	2	Export	340	Honduras	HND	170	Colombia	COL								58	PLASTIC,NON-PRIMARY FORM	1	No Quantity							2015			0
S3	2016	2016	2016	2	0	2	Export	340	Honduras	HND	188	Costa Rica	CRI								58	PLASTIC,NON-PRIMARY FORM	1	No Quantity							231749			0
S3	2016	2016	2016	2	0	2	Export	340	Honduras	HND	203	Czechia	CZE								58	PLASTIC,NON-PRIMARY FORM	1	No Quantity							13449			0
S3	2016	2016	2016	2	0	2	Export	340	Honduras	HND	214	Dominican Rep.	DOM								58	PLASTIC,NON-PRIMARY FORM	1	No Quantity							260			0
S3	2016	2016	2016	2	0	2	Export	340	Honduras	HND	222	El Salvador	SLV								58	PLASTIC,NON-PRIMARY FORM	1	No Quantity							1395729			0
S3	2016	2016	2016	2	0	2	Export	340	Honduras	HND	276	Germany	DEU								58	PLASTIC,NON-PRIMARY FORM	1	No Quantity							5345			0
S3	2016	2016	2016	2	0	2	Export	340	Honduras	HND	300	Greece	GRC								58	PLASTIC,NON-PRIMARY FORM	1	No Quantity							14			0
S3	2016	2016	2016	2	0	2	Export	340	Honduras	HND	320	Guatemala	GTM								58	PLASTIC,NON-PRIMARY FORM	1	No Quantity							2637778			0
S3	2016	2016	2016	2	0	2	Export	340	Honduras	HND	360	Indonesia	IDN								58	PLASTIC,NON-PRIMARY FORM	1	No Quantity							7440			0
S3	2016	2016	2016	2	0	2	Export	340	Honduras	HND	376	Israel	ISR								58	PLASTIC,NON-PRIMARY FORM	1	No Quantity							23547			0
S3	2016	2016	2016	2	0	2	Export	340	Honduras	HND	381	Italy	ITA								58	PLASTIC,NON-PRIMARY FORM	1	No Quantity							1528			0
S3	2016	2016	2016	2	0	2	Export	340	Honduras	HND	392	Japan	JPN								58	PLASTIC,NON-PRIMARY FORM	1	No Quantity							698			0
S3	2016	2016	2016	2	0	2	Export	340	Honduras	HND	410	Rep. of Korea	KOR								58	PLASTIC,NON-PRIMARY FORM	1	No Quantity							14			0
S3	2016	2016	2016	2	0	2	Export	340	Honduras	HND	484	Mexico	MEX								58	PLASTIC,NON-PRIMARY FORM	1	No Quantity							207847			0
S3	2016	2016	2016	2	0	2	Export	340	Honduras	HND	490	Other Asia, nes									58	PLASTIC,NON-PRIMARY FORM	1	No Quantity							25458			0
S3	2016	2016	2016	2	0	2	Export	340	Honduras	HND	558	Nicaragua	NIC								58	PLASTIC,NON-PRIMARY FORM	1	No Quantity							2767044			0
S3	2016	2016	2016	2	0	2	Export	340	Honduras	HND	591	Panama	PAN								58	PLASTIC,NON-PRIMARY FORM	1	No Quantity							170315			0
S3	2016	2016	2016	2	0	2	Export	340	Honduras	HND	604	Peru	PER								58	PLASTIC,NON-PRIMARY FORM	1	No Quantity							18450			0
S3	2016	2016	2016	2	0	2	Export	340	Honduras	HND	724	Spain	ESP								58	PLASTIC,NON-PRIMARY FORM	1	No Quantity							8397			0
S3	2016	2016	2016	2	0	2	Export	340	Honduras	HND	792	Turkey	TUR								58	PLASTIC,NON-PRIMARY FORM	1	No Quantity							24140			0
S3	2016	2016	2016	2	0	2	Export	340	Honduras	HND	842	USA	USA								58	PLASTIC,NON-PRIMARY FORM	1	No Quantity							965892			0
S3	2016	2016	2016	2	0	2	Export	328	Guyana	GUY	0	World	WLD								59	CHEMICAL MATERIALS NES	1	No Quantity							9666502			0
S3	2016	2016	2016	2	0	2	Export	328	Guyana	GUY	28	Antigua and Barbuda	ATG								59	CHEMICAL MATERIALS NES	1	No Quantity							11941			0
S3	2016	2016	2016	2	0	2	Export	328	Guyana	GUY	52	Barbados	BRB								59	CHEMICAL MATERIALS NES	1	No Quantity							3602			0
S3	2016	2016	2016	2	0	2	Export	328	Guyana	GUY	92	Br. Virgin Isds	VGB								59	CHEMICAL MATERIALS NES	1	No Quantity							29			0
S3	2016	2016	2016	2	0	2	Export	328	Guyana	GUY	124	Canada	CAN								59	CHEMICAL MATERIALS NES	1	No Quantity							6603			0
S3	2016	2016	2016	2	0	2	Export	328	Guyana	GUY	212	Dominica	DMA								59	CHEMICAL MATERIALS NES	1	No Quantity							1496			0
S3	2016	2016	2016	2	0	2	Export	328	Guyana	GUY	308	Grenada	GRD								59	CHEMICAL MATERIALS NES	1	No Quantity							2081			0
S3	2016	2016	2016	2	0	2	Export	328	Guyana	GUY	344	China, Hong Kong SAR	HKG								59	CHEMICAL MATERIALS NES	1	No Quantity							9071			0
S3	2016	2016	2016	2	0	2	Export	328	Guyana	GUY	388	Jamaica	JAM								59	CHEMICAL MATERIALS NES	1	No Quantity							1513			0
S3	2016	2016	2016	2	0	2	Export	328	Guyana	GUY	531	Curaçao	CUW								59	CHEMICAL MATERIALS NES	1	No Quantity							802			0
S3	2016	2016	2016	2	0	2	Export	328	Guyana	GUY	591	Panama	PAN								59	CHEMICAL MATERIALS NES	1	No Quantity							30			0
S3	2016	2016	2016	2	0	2	Export	328	Guyana	GUY	660	Anguilla	AIA								59	CHEMICAL MATERIALS NES	1	No Quantity							160			0
S3	2016	2016	2016	2	0	2	Export	328	Guyana	GUY	662	Saint Lucia	LCA								59	CHEMICAL MATERIALS NES	1	No Quantity							24			0
S3	2016	2016	2016	2	0	2	Export	328	Guyana	GUY	670	Saint Vincent and the Grenadines	VCT								59	CHEMICAL MATERIALS NES	1	No Quantity							54855			0
S3	2016	2016	2016	2	0	2	Export	328	Guyana	GUY	740	Suriname	SUR								59	CHEMICAL MATERIALS NES	1	No Quantity							540			0
S3	2016	2016	2016	2	0	2	Export	328	Guyana	GUY	780	Trinidad and Tobago	TTO								59	CHEMICAL MATERIALS NES	1	No Quantity							9572893			0
S3	2016	2016	2016	2	0	2	Export	328	Guyana	GUY	796	Turks and Caicos Isds	TCA								59	CHEMICAL MATERIALS NES	1	No Quantity							100			0
S3	2016	2016	2016	2	0	2	Export	328	Guyana	GUY	826	United Kingdom	GBR								59	CHEMICAL MATERIALS NES	1	No Quantity							762			0
S3	2016	2016	2016	2	0	2	Export	340	Honduras	HND	0	World	WLD								59	CHEMICAL MATERIALS NES	1	No Quantity							20536604			0
S3	2016	2016	2016	2	0	2	Export	340	Honduras	HND	36	Australia	AUS								59	CHEMICAL MATERIALS NES	1	No Quantity							7750			0
S3	2016	2016	2016	2	0	2	Export	340	Honduras	HND	56	Belgium	BEL								59	CHEMICAL MATERIALS NES	1	No Quantity							16098			0
S3	2016	2016	2016	2	0	2	Export	340	Honduras	HND	76	Brazil	BRA								59	CHEMICAL MATERIALS NES	1	No Quantity							84694			0
S3	2016	2016	2016	2	0	2	Export	340	Honduras	HND	84	Belize	BLZ								59	CHEMICAL MATERIALS NES	1	No Quantity							133267			0
S3	2016	2016	2016	2	0	2	Export	340	Honduras	HND	124	Canada	CAN								59	CHEMICAL MATERIALS NES	1	No Quantity							20663			0
S3	2016	2016	2016	2	0	2	Export	340	Honduras	HND	152	Chile	CHL								59	CHEMICAL MATERIALS NES	1	No Quantity							51800			0
S3	2016	2016	2016	2	0	2	Export	340	Honduras	HND	156	China	CHN								59	CHEMICAL MATERIALS NES	1	No Quantity							2199820			0
S3	2016	2016	2016	2	0	2	Export	340	Honduras	HND	170	Colombia	COL								59	CHEMICAL MATERIALS NES	1	No Quantity							1536320			0
S3	2016	2016	2016	2	0	2	Export	340	Honduras	HND	188	Costa Rica	CRI								59	CHEMICAL MATERIALS NES	1	No Quantity							1201310			0
S3	2016	2016	2016	2	0	2	Export	340	Honduras	HND	192	Cuba	CUB								59	CHEMICAL MATERIALS NES	1	No Quantity							290			0
S3	2016	2016	2016	2	0	2	Export	340	Honduras	HND	208	Denmark	DNK								59	CHEMICAL MATERIALS NES	1	No Quantity							189			0
S3	2016	2016	2016	2	0	2	Export	340	Honduras	HND	214	Dominican Rep.	DOM								59	CHEMICAL MATERIALS NES	1	No Quantity							210446			0
S3	2016	2016	2016	2	0	2	Export	340	Honduras	HND	222	El Salvador	SLV								59	CHEMICAL MATERIALS NES	1	No Quantity							216427			0
S3	2016	2016	2016	2	0	2	Export	340	Honduras	HND	251	France	FRA								59	CHEMICAL MATERIALS NES	1	No Quantity							406070			0
S3	2016	2016	2016	2	0	2	Export	340	Honduras	HND	276	Germany	DEU								59	CHEMICAL MATERIALS NES	1	No Quantity							985717			0
S3	2016	2016	2016	2	0	2	Export	340	Honduras	HND	300	Greece	GRC								59	CHEMICAL MATERIALS NES	1	No Quantity							79459			0
S3	2016	2016	2016	2	0	2	Export	340	Honduras	HND	320	Guatemala	GTM								59	CHEMICAL MATERIALS NES	1	No Quantity							562826			0
S3	2016	2016	2016	2	0	2	Export	340	Honduras	HND	332	Haiti	HTI								59	CHEMICAL MATERIALS NES	1	No Quantity							1945			0
S3	2016	2016	2016	2	0	2	Export	340	Honduras	HND	376	Israel	ISR								59	CHEMICAL MATERIALS NES	1	No Quantity							70500			0
S3	2016	2016	2016	2	0	2	Export	340	Honduras	HND	381	Italy	ITA								59	CHEMICAL MATERIALS NES	1	No Quantity							152069			0
S3	2016	2016	2016	2	0	2	Export	340	Honduras	HND	388	Jamaica	JAM								59	CHEMICAL MATERIALS NES	1	No Quantity							581			0
S3	2016	2016	2016	2	0	2	Export	340	Honduras	HND	410	Rep. of Korea	KOR								59	CHEMICAL MATERIALS NES	1	No Quantity							982			0
S3	2016	2016	2016	2	0	2	Export	340	Honduras	HND	484	Mexico	MEX								59	CHEMICAL MATERIALS NES	1	No Quantity							703749			0
S3	2016	2016	2016	2	0	2	Export	340	Honduras	HND	528	Netherlands	NLD								59	CHEMICAL MATERIALS NES	1	No Quantity							775576			0
S3	2016	2016	2016	2	0	2	Export	340	Honduras	HND	558	Nicaragua	NIC								59	CHEMICAL MATERIALS NES	1	No Quantity							1141315			0
S3	2016	2016	2016	2	0	2	Export	340	Honduras	HND	591	Panama	PAN								59	CHEMICAL MATERIALS NES	1	No Quantity							370986			0
S3	2016	2016	2016	2	0	2	Export	340	Honduras	HND	604	Peru	PER								59	CHEMICAL MATERIALS NES	1	No Quantity							419169			0
S3	2016	2016	2016	2	0	2	Export	340	Honduras	HND	616	Poland	POL								59	CHEMICAL MATERIALS NES	1	No Quantity							29201			0
S3	2016	2016	2016	2	0	2	Export	340	Honduras	HND	620	Portugal	PRT								59	CHEMICAL MATERIALS NES	1	No Quantity							326162			0
S3	2016	2016	2016	2	0	2	Export	340	Honduras	HND	662	Saint Lucia	LCA								59	CHEMICAL MATERIALS NES	1	No Quantity							10000			0
S3	2016	2016	2016	2	0	2	Export	340	Honduras	HND	699	India	IND								59	CHEMICAL MATERIALS NES	1	No Quantity							24000			0
S3	2016	2016	2016	2	0	2	Export	340	Honduras	HND	724	Spain	ESP								59	CHEMICAL MATERIALS NES	1	No Quantity							1784305			0
S3	2016	2016	2016	2	0	2	Export	340	Honduras	HND	740	Suriname	SUR								59	CHEMICAL MATERIALS NES	1	No Quantity							9927			0
S3	2016	2016	2016	2	0	2	Export	340	Honduras	HND	752	Sweden	SWE								59	CHEMICAL MATERIALS NES	1	No Quantity							17188			0
S3	2016	2016	2016	2	0	2	Export	340	Honduras	HND	764	Thailand	THA								59	CHEMICAL MATERIALS NES	1	No Quantity							146			0
S3	2016	2016	2016	2	0	2	Export	340	Honduras	HND	780	Trinidad and Tobago	TTO								59	CHEMICAL MATERIALS NES	1	No Quantity							2175			0
S3	2016	2016	2016	2	0	2	Export	340	Honduras	HND	826	United Kingdom	GBR								59	CHEMICAL MATERIALS NES	1	No Quantity							126192			0
S3	2016	2016	2016	2	0	2	Export	340	Honduras	HND	842	USA	USA								59	CHEMICAL MATERIALS NES	1	No Quantity							6857269			0
S3	2016	2016	2016	2	0	2	Export	340	Honduras	HND	899	Areas, nes									59	CHEMICAL MATERIALS NES	1	No Quantity							21			0
S3	2016	2016	2016	2	0	2	Export	328	Guyana	GUY	0	World	WLD								61	LEATHER, LEATHER GOODS	1	No Quantity							947			0
S3	2016	2016	2016	2	0	2	Export	328	Guyana	GUY	52	Barbados	BRB								61	LEATHER, LEATHER GOODS	1	No Quantity							679			0
S3	2016	2016	2016	2	0	2	Export	328	Guyana	GUY	308	Grenada	GRD								61	LEATHER, LEATHER GOODS	1	No Quantity							46			0
S3	2016	2016	2016	2	0	2	Export	328	Guyana	GUY	659	Saint Kitts and Nevis	KNA								61	LEATHER, LEATHER GOODS	1	No Quantity							76			0
S3	2016	2016	2016	2	0	2	Export	328	Guyana	GUY	842	USA	USA								61	LEATHER, LEATHER GOODS	1	No Quantity							146			0
S3	2016	2016	2016	2	0	2	Export	340	Honduras	HND	0	World	WLD								61	LEATHER, LEATHER GOODS	1	No Quantity							24251			0
S3	2016	2016	2016	2	0	2	Export	340	Honduras	HND	320	Guatemala	GTM								61	LEATHER, LEATHER GOODS	1	No Quantity							24132			0
S3	2016	2016	2016	2	0	2	Export	340	Honduras	HND	528	Netherlands	NLD								61	LEATHER, LEATHER GOODS	1	No Quantity							119			0
S3	2016	2016	2016	2	0	2	Export	328	Guyana	GUY	0	World	WLD								62	RUBBER MANUFACTURES, NES	1	No Quantity							1135495			0
S3	2016	2016	2016	2	0	2	Export	328	Guyana	GUY	28	Antigua and Barbuda	ATG								62	RUBBER MANUFACTURES, NES	1	No Quantity							184			0
S3	2016	2016	2016	2	0	2	Export	328	Guyana	GUY	44	Bahamas	BHS								62	RUBBER MANUFACTURES, NES	1	No Quantity							2706			0
S3	2016	2016	2016	2	0	2	Export	328	Guyana	GUY	52	Barbados	BRB								62	RUBBER MANUFACTURES, NES	1	No Quantity							15			0
S3	2016	2016	2016	2	0	2	Export	328	Guyana	GUY	178	Congo	COG								62	RUBBER MANUFACTURES, NES	1	No Quantity							8000			0
S3	2016	2016	2016	2	0	2	Export	328	Guyana	GUY	332	Haiti	HTI								62	RUBBER MANUFACTURES, NES	1	No Quantity							111			0
S3	2016	2016	2016	2	0	2	Export	328	Guyana	GUY	388	Jamaica	JAM								62	RUBBER MANUFACTURES, NES	1	No Quantity							5			0
S3	2016	2016	2016	2	0	2	Export	328	Guyana	GUY	528	Netherlands	NLD								62	RUBBER MANUFACTURES, NES	1	No Quantity							71420			0
S3	2016	2016	2016	2	0	2	Export	328	Guyana	GUY	531	Curaçao	CUW								62	RUBBER MANUFACTURES, NES	1	No Quantity							1			0
S3	2016	2016	2016	2	0	2	Export	328	Guyana	GUY	591	Panama	PAN								62	RUBBER MANUFACTURES, NES	1	No Quantity							30			0
S3	2016	2016	2016	2	0	2	Export	328	Guyana	GUY	659	Saint Kitts and Nevis	KNA								62	RUBBER MANUFACTURES, NES	1	No Quantity							29			0
S3	2016	2016	2016	2	0	2	Export	328	Guyana	GUY	740	Suriname	SUR								62	RUBBER MANUFACTURES, NES	1	No Quantity							250			0
S3	2016	2016	2016	2	0	2	Export	328	Guyana	GUY	780	Trinidad and Tobago	TTO								62	RUBBER MANUFACTURES, NES	1	No Quantity							215527			0
S3	2016	2016	2016	2	0	2	Export	328	Guyana	GUY	842	USA	USA								62	RUBBER MANUFACTURES, NES	1	No Quantity							837218			0
S3	2016	2016	2016	2	0	2	Export	340	Honduras	HND	0	World	WLD								62	RUBBER MANUFACTURES, NES	1	No Quantity							1143341			0
S3	2016	2016	2016	2	0	2	Export	340	Honduras	HND	32	Argentina	ARG								62	RUBBER MANUFACTURES, NES	1	No Quantity							17			0
S3	2016	2016	2016	2	0	2	Export	340	Honduras	HND	76	Brazil	BRA								62	RUBBER MANUFACTURES, NES	1	No Quantity							17306			0
S3	2016	2016	2016	2	0	2	Export	340	Honduras	HND	124	Canada	CAN								62	RUBBER MANUFACTURES, NES	1	No Quantity							11844			0
S3	2016	2016	2016	2	0	2	Export	340	Honduras	HND	156	China	CHN								62	RUBBER MANUFACTURES, NES	1	No Quantity							179581			0
S3	2016	2016	2016	2	0	2	Export	340	Honduras	HND	170	Colombia	COL								62	RUBBER MANUFACTURES, NES	1	No Quantity							6997			0
S3	2016	2016	2016	2	0	2	Export	340	Honduras	HND	188	Costa Rica	CRI								62	RUBBER MANUFACTURES, NES	1	No Quantity							46518			0
S3	2016	2016	2016	2	0	2	Export	340	Honduras	HND	192	Cuba	CUB								62	RUBBER MANUFACTURES, NES	1	No Quantity							154			0
S3	2016	2016	2016	2	0	2	Export	340	Honduras	HND	208	Denmark	DNK								62	RUBBER MANUFACTURES, NES	1	No Quantity							36			0
S3	2016	2016	2016	2	0	2	Export	340	Honduras	HND	218	Ecuador	ECU								62	RUBBER MANUFACTURES, NES	1	No Quantity							2			0
S3	2016	2016	2016	2	0	2	Export	340	Honduras	HND	222	El Salvador	SLV								62	RUBBER MANUFACTURES, NES	1	No Quantity							25916			0
S3	2016	2016	2016	2	0	2	Export	340	Honduras	HND	251	France	FRA								62	RUBBER MANUFACTURES, NES	1	No Quantity							19967			0
S3	2016	2016	2016	2	0	2	Export	340	Honduras	HND	276	Germany	DEU								62	RUBBER MANUFACTURES, NES	1	No Quantity							20563			0
S3	2016	2016	2016	2	0	2	Export	340	Honduras	HND	300	Greece	GRC								62	RUBBER MANUFACTURES, NES	1	No Quantity							136			0
S3	2016	2016	2016	2	0	2	Export	340	Honduras	HND	320	Guatemala	GTM								62	RUBBER MANUFACTURES, NES	1	No Quantity							47858			0
S3	2016	2016	2016	2	0	2	Export	340	Honduras	HND	344	China, Hong Kong SAR	HKG								62	RUBBER MANUFACTURES, NES	1	No Quantity							15			0
S3	2016	2016	2016	2	0	2	Export	340	Honduras	HND	360	Indonesia	IDN								62	RUBBER MANUFACTURES, NES	1	No Quantity							7			0
S3	2016	2016	2016	2	0	2	Export	340	Honduras	HND	376	Israel	ISR								62	RUBBER MANUFACTURES, NES	1	No Quantity							59			0
S3	2016	2016	2016	2	0	2	Export	340	Honduras	HND	381	Italy	ITA								62	RUBBER MANUFACTURES, NES	1	No Quantity							5567			0
S3	2016	2016	2016	2	0	2	Export	340	Honduras	HND	392	Japan	JPN								62	RUBBER MANUFACTURES, NES	1	No Quantity							3946			0
S3	2016	2016	2016	2	0	2	Export	340	Honduras	HND	410	Rep. of Korea	KOR								62	RUBBER MANUFACTURES, NES	1	No Quantity							568			0
S3	2016	2016	2016	2	0	2	Export	340	Honduras	HND	458	Malaysia	MYS								62	RUBBER MANUFACTURES, NES	1	No Quantity							31			0
S3	2016	2016	2016	2	0	2	Export	340	Honduras	HND	484	Mexico	MEX								62	RUBBER MANUFACTURES, NES	1	No Quantity							224581			0
S3	2016	2016	2016	2	0	2	Export	340	Honduras	HND	490	Other Asia, nes									62	RUBBER MANUFACTURES, NES	1	No Quantity							4713			0
S3	2016	2016	2016	2	0	2	Export	340	Honduras	HND	558	Nicaragua	NIC								62	RUBBER MANUFACTURES, NES	1	No Quantity							2257			0
S3	2016	2016	2016	2	0	2	Export	340	Honduras	HND	604	Peru	PER								62	RUBBER MANUFACTURES, NES	1	No Quantity							3938			0
S3	2016	2016	2016	2	0	2	Export	340	Honduras	HND	616	Poland	POL								62	RUBBER MANUFACTURES, NES	1	No Quantity							440			0
S3	2016	2016	2016	2	0	2	Export	340	Honduras	HND	642	Romania	ROU								62	RUBBER MANUFACTURES, NES	1	No Quantity							4549			0
S3	2016	2016	2016	2	0	2	Export	340	Honduras	HND	699	India	IND								62	RUBBER MANUFACTURES, NES	1	No Quantity							7041			0
S3	2016	2016	2016	2	0	2	Export	340	Honduras	HND	702	Singapore	SGP								62	RUBBER MANUFACTURES, NES	1	No Quantity							19			0
S3	2016	2016	2016	2	0	2	Export	340	Honduras	HND	724	Spain	ESP								62	RUBBER MANUFACTURES, NES	1	No Quantity							1612			0
S3	2016	2016	2016	2	0	2	Export	340	Honduras	HND	740	Suriname	SUR								62	RUBBER MANUFACTURES, NES	1	No Quantity							2936			0
S3	2016	2016	2016	2	0	2	Export	340	Honduras	HND	764	Thailand	THA								62	RUBBER MANUFACTURES, NES	1	No Quantity							11741			0
S3	2016	2016	2016	2	0	2	Export	340	Honduras	HND	792	Turkey	TUR								62	RUBBER MANUFACTURES, NES	1	No Quantity							291			0
S3	2016	2016	2016	2	0	2	Export	340	Honduras	HND	826	United Kingdom	GBR								62	RUBBER MANUFACTURES, NES	1	No Quantity							425			0
S3	2016	2016	2016	2	0	2	Export	340	Honduras	HND	842	USA	USA								62	RUBBER MANUFACTURES, NES	1	No Quantity							491710			0
S3	2016	2016	2016	2	0	2	Export	328	Guyana	GUY	0	World	WLD								63	CORK, WOOD MANUFACTURES	1	No Quantity							17965873			0
S3	2016	2016	2016	2	0	2	Export	328	Guyana	GUY	28	Antigua and Barbuda	ATG								63	CORK, WOOD MANUFACTURES	1	No Quantity							173952			0
S3	2016	2016	2016	2	0	2	Export	328	Guyana	GUY	44	Bahamas	BHS								63	CORK, WOOD MANUFACTURES	1	No Quantity							174950			0
S3	2016	2016	2016	2	0	2	Export	328	Guyana	GUY	52	Barbados	BRB								63	CORK, WOOD MANUFACTURES	1	No Quantity							283170			0
S3	2016	2016	2016	2	0	2	Export	328	Guyana	GUY	56	Belgium	BEL								63	CORK, WOOD MANUFACTURES	1	No Quantity							19327			0
S3	2016	2016	2016	2	0	2	Export	328	Guyana	GUY	70	Bosnia Herzegovina	BIH								63	CORK, WOOD MANUFACTURES	1	No Quantity							4320			0
S3	2016	2016	2016	2	0	2	Export	328	Guyana	GUY	84	Belize	BLZ								63	CORK, WOOD MANUFACTURES	1	No Quantity							637772			0
S3	2016	2016	2016	2	0	2	Export	328	Guyana	GUY	92	Br. Virgin Isds	VGB								63	CORK, WOOD MANUFACTURES	1	No Quantity							2827			0
S3	2016	2016	2016	2	0	2	Export	328	Guyana	GUY	124	Canada	CAN								63	CORK, WOOD MANUFACTURES	1	No Quantity							35463			0
S3	2016	2016	2016	2	0	2	Export	328	Guyana	GUY	136	Cayman Isds	CYM								63	CORK, WOOD MANUFACTURES	1	No Quantity							1729846			0
S3	2016	2016	2016	2	0	2	Export	328	Guyana	GUY	156	China	CHN								63	CORK, WOOD MANUFACTURES	1	No Quantity							4465253			0
S3	2016	2016	2016	2	0	2	Export	328	Guyana	GUY	208	Denmark	DNK								63	CORK, WOOD MANUFACTURES	1	No Quantity							7141			0
S3	2016	2016	2016	2	0	2	Export	328	Guyana	GUY	251	France	FRA								63	CORK, WOOD MANUFACTURES	1	No Quantity							73520			0
S3	2016	2016	2016	2	0	2	Export	328	Guyana	GUY	258	French Polynesia	PYF								63	CORK, WOOD MANUFACTURES	1	No Quantity							18520			0
S3	2016	2016	2016	2	0	2	Export	328	Guyana	GUY	260	Fr. South Antarctic Terr.	ATF								63	CORK, WOOD MANUFACTURES	1	No Quantity							19500			0
S3	2016	2016	2016	2	0	2	Export	328	Guyana	GUY	308	Grenada	GRD								63	CORK, WOOD MANUFACTURES	1	No Quantity							29465			0
S3	2016	2016	2016	2	0	2	Export	328	Guyana	GUY	344	China, Hong Kong SAR	HKG								63	CORK, WOOD MANUFACTURES	1	No Quantity							64919			0
S3	2016	2016	2016	2	0	2	Export	328	Guyana	GUY	381	Italy	ITA								63	CORK, WOOD MANUFACTURES	1	No Quantity							114582			0
S3	2016	2016	2016	2	0	2	Export	328	Guyana	GUY	388	Jamaica	JAM								63	CORK, WOOD MANUFACTURES	1	No Quantity							128464			0
S3	2016	2016	2016	2	0	2	Export	328	Guyana	GUY	410	Rep. of Korea	KOR								63	CORK, WOOD MANUFACTURES	1	No Quantity							87331			0
S3	2016	2016	2016	2	0	2	Export	328	Guyana	GUY	462	Maldives	MDV								63	CORK, WOOD MANUFACTURES	1	No Quantity							114300			0
S3	2016	2016	2016	2	0	2	Export	328	Guyana	GUY	480	Mauritius	MUS								63	CORK, WOOD MANUFACTURES	1	No Quantity							48260			0
S3	2016	2016	2016	2	0	2	Export	328	Guyana	GUY	490	Other Asia, nes									63	CORK, WOOD MANUFACTURES	1	No Quantity							159226			0
S3	2016	2016	2016	2	0	2	Export	328	Guyana	GUY	528	Netherlands	NLD								63	CORK, WOOD MANUFACTURES	1	No Quantity							149634			0
S3	2016	2016	2016	2	0	2	Export	328	Guyana	GUY	531	Curaçao	CUW								63	CORK, WOOD MANUFACTURES	1	No Quantity							27640			0
S3	2016	2016	2016	2	0	2	Export	328	Guyana	GUY	554	New Zealand	NZL								63	CORK, WOOD MANUFACTURES	1	No Quantity							275938			0
S3	2016	2016	2016	2	0	2	Export	328	Guyana	GUY	562	Niger	NER								63	CORK, WOOD MANUFACTURES	1	No Quantity							7848			0
S3	2016	2016	2016	2	0	2	Export	328	Guyana	GUY	608	Philippines	PHL								63	CORK, WOOD MANUFACTURES	1	No Quantity							7072			0
S3	2016	2016	2016	2	0	2	Export	328	Guyana	GUY	659	Saint Kitts and Nevis	KNA								63	CORK, WOOD MANUFACTURES	1	No Quantity							79617			0
S3	2016	2016	2016	2	0	2	Export	328	Guyana	GUY	660	Anguilla	AIA								63	CORK, WOOD MANUFACTURES	1	No Quantity							3152			0
S3	2016	2016	2016	2	0	2	Export	328	Guyana	GUY	662	Saint Lucia	LCA								63	CORK, WOOD MANUFACTURES	1	No Quantity							25786			0
S3	2016	2016	2016	2	0	2	Export	328	Guyana	GUY	670	Saint Vincent and the Grenadines	VCT								63	CORK, WOOD MANUFACTURES	1	No Quantity							59214			0
S3	2016	2016	2016	2	0	2	Export	328	Guyana	GUY	699	India	IND								63	CORK, WOOD MANUFACTURES	1	No Quantity							2326347			0
S3	2016	2016	2016	2	0	2	Export	328	Guyana	GUY	702	Singapore	SGP								63	CORK, WOOD MANUFACTURES	1	No Quantity							3172589			0
S3	2016	2016	2016	2	0	2	Export	328	Guyana	GUY	703	Slovakia	SVK								63	CORK, WOOD MANUFACTURES	1	No Quantity							4400			0
S3	2016	2016	2016	2	0	2	Export	328	Guyana	GUY	740	Suriname	SUR								63	CORK, WOOD MANUFACTURES	1	No Quantity							46078			0
S3	2016	2016	2016	2	0	2	Export	328	Guyana	GUY	764	Thailand	THA								63	CORK, WOOD MANUFACTURES	1	No Quantity							153280			0
S3	2016	2016	2016	2	0	2	Export	328	Guyana	GUY	780	Trinidad and Tobago	TTO								63	CORK, WOOD MANUFACTURES	1	No Quantity							1135668			0
S3	2016	2016	2016	2	0	2	Export	328	Guyana	GUY	784	United Arab Emirates	ARE								63	CORK, WOOD MANUFACTURES	1	No Quantity							27496			0
S3	2016	2016	2016	2	0	2	Export	328	Guyana	GUY	796	Turks and Caicos Isds	TCA								63	CORK, WOOD MANUFACTURES	1	No Quantity							12730			0
S3	2016	2016	2016	2	0	2	Export	328	Guyana	GUY	826	United Kingdom	GBR								63	CORK, WOOD MANUFACTURES	1	No Quantity							18551			0
S3	2016	2016	2016	2	0	2	Export	328	Guyana	GUY	842	USA	USA								63	CORK, WOOD MANUFACTURES	1	No Quantity							2040727			0
S3	2016	2016	2016	2	0	2	Export	340	Honduras	HND	0	World	WLD								63	CORK, WOOD MANUFACTURES	1	No Quantity							32461578			0
S3	2016	2016	2016	2	0	2	Export	340	Honduras	HND	32	Argentina	ARG								63	CORK, WOOD MANUFACTURES	1	No Quantity							400			0
S3	2016	2016	2016	2	0	2	Export	340	Honduras	HND	40	Austria	AUT								63	CORK, WOOD MANUFACTURES	1	No Quantity							26			0
S3	2016	2016	2016	2	0	2	Export	340	Honduras	HND	44	Bahamas	BHS								63	CORK, WOOD MANUFACTURES	1	No Quantity							50001			0
S3	2016	2016	2016	2	0	2	Export	340	Honduras	HND	52	Barbados	BRB								63	CORK, WOOD MANUFACTURES	1	No Quantity							22497			0
S3	2016	2016	2016	2	0	2	Export	340	Honduras	HND	56	Belgium	BEL								63	CORK, WOOD MANUFACTURES	1	No Quantity							84			0
S3	2016	2016	2016	2	0	2	Export	340	Honduras	HND	76	Brazil	BRA								63	CORK, WOOD MANUFACTURES	1	No Quantity							132850			0
S3	2016	2016	2016	2	0	2	Export	340	Honduras	HND	124	Canada	CAN								63	CORK, WOOD MANUFACTURES	1	No Quantity							2772			0
S3	2016	2016	2016	2	0	2	Export	340	Honduras	HND	152	Chile	CHL								63	CORK, WOOD MANUFACTURES	1	No Quantity							1			0
S3	2016	2016	2016	2	0	2	Export	340	Honduras	HND	156	China	CHN								63	CORK, WOOD MANUFACTURES	1	No Quantity							652037			0
S3	2016	2016	2016	2	0	2	Export	340	Honduras	HND	170	Colombia	COL								63	CORK, WOOD MANUFACTURES	1	No Quantity							159303			0
S3	2016	2016	2016	2	0	2	Export	340	Honduras	HND	188	Costa Rica	CRI								63	CORK, WOOD MANUFACTURES	1	No Quantity							1251330			0
S3	2016	2016	2016	2	0	2	Export	340	Honduras	HND	214	Dominican Rep.	DOM								63	CORK, WOOD MANUFACTURES	1	No Quantity							847983			0
S3	2016	2016	2016	2	0	2	Export	340	Honduras	HND	218	Ecuador	ECU								63	CORK, WOOD MANUFACTURES	1	No Quantity							70			0
S3	2016	2016	2016	2	0	2	Export	340	Honduras	HND	222	El Salvador	SLV								63	CORK, WOOD MANUFACTURES	1	No Quantity							4608469			0
S3	2016	2016	2016	2	0	2	Export	340	Honduras	HND	251	France	FRA								63	CORK, WOOD MANUFACTURES	1	No Quantity							254662			0
S3	2016	2016	2016	2	0	2	Export	340	Honduras	HND	276	Germany	DEU								63	CORK, WOOD MANUFACTURES	1	No Quantity							28001			0
S3	2016	2016	2016	2	0	2	Export	340	Honduras	HND	320	Guatemala	GTM								63	CORK, WOOD MANUFACTURES	1	No Quantity							1272380			0
S3	2016	2016	2016	2	0	2	Export	340	Honduras	HND	332	Haiti	HTI								63	CORK, WOOD MANUFACTURES	1	No Quantity							3510			0
S3	2016	2016	2016	2	0	2	Export	340	Honduras	HND	388	Jamaica	JAM								63	CORK, WOOD MANUFACTURES	1	No Quantity							49453			0
S3	2016	2016	2016	2	0	2	Export	340	Honduras	HND	392	Japan	JPN								63	CORK, WOOD MANUFACTURES	1	No Quantity							4401			0
S3	2016	2016	2016	2	0	2	Export	340	Honduras	HND	484	Mexico	MEX								63	CORK, WOOD MANUFACTURES	1	No Quantity							76885			0
S3	2016	2016	2016	2	0	2	Export	340	Honduras	HND	490	Other Asia, nes									63	CORK, WOOD MANUFACTURES	1	No Quantity							260			0
S3	2016	2016	2016	2	0	2	Export	340	Honduras	HND	528	Netherlands	NLD								63	CORK, WOOD MANUFACTURES	1	No Quantity							9038			0
S3	2016	2016	2016	2	0	2	Export	340	Honduras	HND	554	New Zealand	NZL								63	CORK, WOOD MANUFACTURES	1	No Quantity							42194			0
S3	2016	2016	2016	2	0	2	Export	340	Honduras	HND	558	Nicaragua	NIC								63	CORK, WOOD MANUFACTURES	1	No Quantity							4411696			0
S3	2016	2016	2016	2	0	2	Export	340	Honduras	HND	591	Panama	PAN								63	CORK, WOOD MANUFACTURES	1	No Quantity							92902			0
S3	2016	2016	2016	2	0	2	Export	340	Honduras	HND	604	Peru	PER								63	CORK, WOOD MANUFACTURES	1	No Quantity							100			0
S3	2016	2016	2016	2	0	2	Export	340	Honduras	HND	608	Philippines	PHL								63	CORK, WOOD MANUFACTURES	1	No Quantity							23			0
S3	2016	2016	2016	2	0	2	Export	340	Honduras	HND	662	Saint Lucia	LCA								63	CORK, WOOD MANUFACTURES	1	No Quantity							217334			0
S3	2016	2016	2016	2	0	2	Export	340	Honduras	HND	724	Spain	ESP								63	CORK, WOOD MANUFACTURES	1	No Quantity							420001			0
S3	2016	2016	2016	2	0	2	Export	340	Honduras	HND	784	United Arab Emirates	ARE								63	CORK, WOOD MANUFACTURES	1	No Quantity							1044			0
S3	2016	2016	2016	2	0	2	Export	340	Honduras	HND	826	United Kingdom	GBR								63	CORK, WOOD MANUFACTURES	1	No Quantity							85450			0
S3	2016	2016	2016	2	0	2	Export	340	Honduras	HND	842	USA	USA								63	CORK, WOOD MANUFACTURES	1	No Quantity							17650849			0
S3	2016	2016	2016	2	0	2	Export	340	Honduras	HND	899	Areas, nes									63	CORK, WOOD MANUFACTURES	1	No Quantity							113572			0
S3	2016	2016	2016	2	0	2	Export	328	Guyana	GUY	0	World	WLD								64	PAPER,PAPERBOARD,ETC.	1	No Quantity							2355954			0
S3	2016	2016	2016	2	0	2	Export	328	Guyana	GUY	28	Antigua and Barbuda	ATG								64	PAPER,PAPERBOARD,ETC.	1	No Quantity							13078			0
S3	2016	2016	2016	2	0	2	Export	328	Guyana	GUY	52	Barbados	BRB								64	PAPER,PAPERBOARD,ETC.	1	No Quantity							20211			0
S3	2016	2016	2016	2	0	2	Export	328	Guyana	GUY	124	Canada	CAN								64	PAPER,PAPERBOARD,ETC.	1	No Quantity							295			0
S3	2016	2016	2016	2	0	2	Export	328	Guyana	GUY	276	Germany	DEU								64	PAPER,PAPERBOARD,ETC.	1	No Quantity							1237			0
S3	2016	2016	2016	2	0	2	Export	328	Guyana	GUY	320	Guatemala	GTM								64	PAPER,PAPERBOARD,ETC.	1	No Quantity							90			0
S3	2016	2016	2016	2	0	2	Export	328	Guyana	GUY	332	Haiti	HTI								64	PAPER,PAPERBOARD,ETC.	1	No Quantity							350			0
S3	2016	2016	2016	2	0	2	Export	328	Guyana	GUY	388	Jamaica	JAM								64	PAPER,PAPERBOARD,ETC.	1	No Quantity							30			0
S3	2016	2016	2016	2	0	2	Export	328	Guyana	GUY	484	Mexico	MEX								64	PAPER,PAPERBOARD,ETC.	1	No Quantity							1487			0
S3	2016	2016	2016	2	0	2	Export	328	Guyana	GUY	646	Rwanda	RWA								64	PAPER,PAPERBOARD,ETC.	1	No Quantity							140			0
S3	2016	2016	2016	2	0	2	Export	328	Guyana	GUY	659	Saint Kitts and Nevis	KNA								64	PAPER,PAPERBOARD,ETC.	1	No Quantity							3645			0
S3	2016	2016	2016	2	0	2	Export	328	Guyana	GUY	662	Saint Lucia	LCA								64	PAPER,PAPERBOARD,ETC.	1	No Quantity							48			0
S3	2016	2016	2016	2	0	2	Export	328	Guyana	GUY	670	Saint Vincent and the Grenadines	VCT								64	PAPER,PAPERBOARD,ETC.	1	No Quantity							100			0
S3	2016	2016	2016	2	0	2	Export	328	Guyana	GUY	710	South Africa	ZAF								64	PAPER,PAPERBOARD,ETC.	1	No Quantity							40			0
S3	2016	2016	2016	2	0	2	Export	328	Guyana	GUY	740	Suriname	SUR								64	PAPER,PAPERBOARD,ETC.	1	No Quantity							1768890			0
S3	2016	2016	2016	2	0	2	Export	328	Guyana	GUY	780	Trinidad and Tobago	TTO								64	PAPER,PAPERBOARD,ETC.	1	No Quantity							381122			0
S3	2016	2016	2016	2	0	2	Export	328	Guyana	GUY	826	United Kingdom	GBR								64	PAPER,PAPERBOARD,ETC.	1	No Quantity							56			0
S3	2016	2016	2016	2	0	2	Export	328	Guyana	GUY	842	USA	USA								64	PAPER,PAPERBOARD,ETC.	1	No Quantity							165135			0
S3	2016	2016	2016	2	0	2	Export	340	Honduras	HND	0	World	WLD								64	PAPER,PAPERBOARD,ETC.	1	No Quantity							203100775			0
S3	2016	2016	2016	2	0	2	Export	340	Honduras	HND	36	Australia	AUS								64	PAPER,PAPERBOARD,ETC.	1	No Quantity							33241			0
S3	2016	2016	2016	2	0	2	Export	340	Honduras	HND	40	Austria	AUT								64	PAPER,PAPERBOARD,ETC.	1	No Quantity							739			0
S3	2016	2016	2016	2	0	2	Export	340	Honduras	HND	52	Barbados	BRB								64	PAPER,PAPERBOARD,ETC.	1	No Quantity							69			0
S3	2016	2016	2016	2	0	2	Export	340	Honduras	HND	84	Belize	BLZ								64	PAPER,PAPERBOARD,ETC.	1	No Quantity							3557485			0
S3	2016	2016	2016	2	0	2	Export	340	Honduras	HND	124	Canada	CAN								64	PAPER,PAPERBOARD,ETC.	1	No Quantity							23658			0
S3	2016	2016	2016	2	0	2	Export	340	Honduras	HND	152	Chile	CHL								64	PAPER,PAPERBOARD,ETC.	1	No Quantity							325007			0
S3	2016	2016	2016	2	0	2	Export	340	Honduras	HND	156	China	CHN								64	PAPER,PAPERBOARD,ETC.	1	No Quantity							14349			0
S3	2016	2016	2016	2	0	2	Export	340	Honduras	HND	188	Costa Rica	CRI								64	PAPER,PAPERBOARD,ETC.	1	No Quantity							20851449			0
S3	2016	2016	2016	2	0	2	Export	340	Honduras	HND	214	Dominican Rep.	DOM								64	PAPER,PAPERBOARD,ETC.	1	No Quantity							949319			0
S3	2016	2016	2016	2	0	2	Export	340	Honduras	HND	222	El Salvador	SLV								64	PAPER,PAPERBOARD,ETC.	1	No Quantity							5668854			0
S3	2016	2016	2016	2	0	2	Export	340	Honduras	HND	246	Finland	FIN								64	PAPER,PAPERBOARD,ETC.	1	No Quantity							73187			0
S3	2016	2016	2016	2	0	2	Export	340	Honduras	HND	251	France	FRA								64	PAPER,PAPERBOARD,ETC.	1	No Quantity							3			0
S3	2016	2016	2016	2	0	2	Export	340	Honduras	HND	276	Germany	DEU								64	PAPER,PAPERBOARD,ETC.	1	No Quantity							118596			0
S3	2016	2016	2016	2	0	2	Export	340	Honduras	HND	320	Guatemala	GTM								64	PAPER,PAPERBOARD,ETC.	1	No Quantity							4579763			0
S3	2016	2016	2016	2	0	2	Export	340	Honduras	HND	348	Hungary	HUN								64	PAPER,PAPERBOARD,ETC.	1	No Quantity							700			0
S3	2016	2016	2016	2	0	2	Export	340	Honduras	HND	360	Indonesia	IDN								64	PAPER,PAPERBOARD,ETC.	1	No Quantity							31500			0
S3	2016	2016	2016	2	0	2	Export	340	Honduras	HND	392	Japan	JPN								64	PAPER,PAPERBOARD,ETC.	1	No Quantity							9			0
S3	2016	2016	2016	2	0	2	Export	340	Honduras	HND	410	Rep. of Korea	KOR								64	PAPER,PAPERBOARD,ETC.	1	No Quantity							11316			0
S3	2016	2016	2016	2	0	2	Export	340	Honduras	HND	484	Mexico	MEX								64	PAPER,PAPERBOARD,ETC.	1	No Quantity							1467516			0
S3	2016	2016	2016	2	0	2	Export	340	Honduras	HND	490	Other Asia, nes									64	PAPER,PAPERBOARD,ETC.	1	No Quantity							18			0
S3	2016	2016	2016	2	0	2	Export	340	Honduras	HND	528	Netherlands	NLD								64	PAPER,PAPERBOARD,ETC.	1	No Quantity							7788			0
S3	2016	2016	2016	2	0	2	Export	340	Honduras	HND	558	Nicaragua	NIC								64	PAPER,PAPERBOARD,ETC.	1	No Quantity							4376073			0
S3	2016	2016	2016	2	0	2	Export	340	Honduras	HND	591	Panama	PAN								64	PAPER,PAPERBOARD,ETC.	1	No Quantity							13968824			0
S3	2016	2016	2016	2	0	2	Export	340	Honduras	HND	604	Peru	PER								64	PAPER,PAPERBOARD,ETC.	1	No Quantity							60			0
S3	2016	2016	2016	2	0	2	Export	340	Honduras	HND	724	Spain	ESP								64	PAPER,PAPERBOARD,ETC.	1	No Quantity							25851			0
S3	2016	2016	2016	2	0	2	Export	340	Honduras	HND	752	Sweden	SWE								64	PAPER,PAPERBOARD,ETC.	1	No Quantity							37800			0
S3	2016	2016	2016	2	0	2	Export	340	Honduras	HND	780	Trinidad and Tobago	TTO								64	PAPER,PAPERBOARD,ETC.	1	No Quantity							77365			0
S3	2016	2016	2016	2	0	2	Export	340	Honduras	HND	826	United Kingdom	GBR								64	PAPER,PAPERBOARD,ETC.	1	No Quantity							795			0
S3	2016	2016	2016	2	0	2	Export	340	Honduras	HND	842	USA	USA								64	PAPER,PAPERBOARD,ETC.	1	No Quantity							145889964			0
S3	2016	2016	2016	2	0	2	Export	340	Honduras	HND	862	Venezuela	VEN								64	PAPER,PAPERBOARD,ETC.	1	No Quantity							12150			0
S3	2016	2016	2016	2	0	2	Export	340	Honduras	HND	899	Areas, nes									64	PAPER,PAPERBOARD,ETC.	1	No Quantity							997327			0
S3	2016	2016	2016	2	0	2	Export	328	Guyana	GUY	0	World	WLD								65	TEXTILE YARN,FABRIC,ETC.	1	No Quantity							253372			0
S3	2016	2016	2016	2	0	2	Export	328	Guyana	GUY	28	Antigua and Barbuda	ATG								65	TEXTILE YARN,FABRIC,ETC.	1	No Quantity							20			0
S3	2016	2016	2016	2	0	2	Export	328	Guyana	GUY	44	Bahamas	BHS								65	TEXTILE YARN,FABRIC,ETC.	1	No Quantity							20093			0
S3	2016	2016	2016	2	0	2	Export	328	Guyana	GUY	52	Barbados	BRB								65	TEXTILE YARN,FABRIC,ETC.	1	No Quantity							1017			0
S3	2016	2016	2016	2	0	2	Export	328	Guyana	GUY	124	Canada	CAN								65	TEXTILE YARN,FABRIC,ETC.	1	No Quantity							1647			0
S3	2016	2016	2016	2	0	2	Export	328	Guyana	GUY	136	Cayman Isds	CYM								65	TEXTILE YARN,FABRIC,ETC.	1	No Quantity							228			0
S3	2016	2016	2016	2	0	2	Export	328	Guyana	GUY	170	Colombia	COL								65	TEXTILE YARN,FABRIC,ETC.	1	No Quantity							230			0
S3	2016	2016	2016	2	0	2	Export	328	Guyana	GUY	178	Congo	COG								65	TEXTILE YARN,FABRIC,ETC.	1	No Quantity							53			0
S3	2016	2016	2016	2	0	2	Export	328	Guyana	GUY	308	Grenada	GRD								65	TEXTILE YARN,FABRIC,ETC.	1	No Quantity							90			0
S3	2016	2016	2016	2	0	2	Export	328	Guyana	GUY	320	Guatemala	GTM								65	TEXTILE YARN,FABRIC,ETC.	1	No Quantity							420			0
S3	2016	2016	2016	2	0	2	Export	328	Guyana	GUY	332	Haiti	HTI								65	TEXTILE YARN,FABRIC,ETC.	1	No Quantity							76292			0
S3	2016	2016	2016	2	0	2	Export	328	Guyana	GUY	388	Jamaica	JAM								65	TEXTILE YARN,FABRIC,ETC.	1	No Quantity							1951			0
S3	2016	2016	2016	2	0	2	Export	328	Guyana	GUY	528	Netherlands	NLD								65	TEXTILE YARN,FABRIC,ETC.	1	No Quantity							194			0
S3	2016	2016	2016	2	0	2	Export	328	Guyana	GUY	591	Panama	PAN								65	TEXTILE YARN,FABRIC,ETC.	1	No Quantity							80			0
S3	2016	2016	2016	2	0	2	Export	328	Guyana	GUY	646	Rwanda	RWA								65	TEXTILE YARN,FABRIC,ETC.	1	No Quantity							220			0
S3	2016	2016	2016	2	0	2	Export	328	Guyana	GUY	659	Saint Kitts and Nevis	KNA								65	TEXTILE YARN,FABRIC,ETC.	1	No Quantity							300			0
S3	2016	2016	2016	2	0	2	Export	328	Guyana	GUY	699	India	IND								65	TEXTILE YARN,FABRIC,ETC.	1	No Quantity							20			0
S3	2016	2016	2016	2	0	2	Export	328	Guyana	GUY	740	Suriname	SUR								65	TEXTILE YARN,FABRIC,ETC.	1	No Quantity							27885			0
S3	2016	2016	2016	2	0	2	Export	328	Guyana	GUY	780	Trinidad and Tobago	TTO								65	TEXTILE YARN,FABRIC,ETC.	1	No Quantity							68719			0
S3	2016	2016	2016	2	0	2	Export	328	Guyana	GUY	826	United Kingdom	GBR								65	TEXTILE YARN,FABRIC,ETC.	1	No Quantity							350			0
S3	2016	2016	2016	2	0	2	Export	328	Guyana	GUY	842	USA	USA								65	TEXTILE YARN,FABRIC,ETC.	1	No Quantity							53563			0
S3	2016	2016	2016	2	0	2	Export	340	Honduras	HND	0	World	WLD								65	TEXTILE YARN,FABRIC,ETC.	1	No Quantity							6510839			0
S3	2016	2016	2016	2	0	2	Export	340	Honduras	HND	32	Argentina	ARG								65	TEXTILE YARN,FABRIC,ETC.	1	No Quantity							150			0
S3	2016	2016	2016	2	0	2	Export	340	Honduras	HND	40	Austria	AUT								65	TEXTILE YARN,FABRIC,ETC.	1	No Quantity							49			0
S3	2016	2016	2016	2	0	2	Export	340	Honduras	HND	50	Bangladesh	BGD								65	TEXTILE YARN,FABRIC,ETC.	1	No Quantity							407306			0
S3	2016	2016	2016	2	0	2	Export	340	Honduras	HND	52	Barbados	BRB								65	TEXTILE YARN,FABRIC,ETC.	1	No Quantity							113			0
S3	2016	2016	2016	2	0	2	Export	340	Honduras	HND	68	Bolivia (Plurinational State of)	BOL								65	TEXTILE YARN,FABRIC,ETC.	1	No Quantity							1988			0
S3	2016	2016	2016	2	0	2	Export	340	Honduras	HND	76	Brazil	BRA								65	TEXTILE YARN,FABRIC,ETC.	1	No Quantity							28593			0
S3	2016	2016	2016	2	0	2	Export	340	Honduras	HND	84	Belize	BLZ								65	TEXTILE YARN,FABRIC,ETC.	1	No Quantity							136971			0
S3	2016	2016	2016	2	0	2	Export	340	Honduras	HND	124	Canada	CAN								65	TEXTILE YARN,FABRIC,ETC.	1	No Quantity							6048			0
S3	2016	2016	2016	2	0	2	Export	340	Honduras	HND	152	Chile	CHL								65	TEXTILE YARN,FABRIC,ETC.	1	No Quantity							115550			0
S3	2016	2016	2016	2	0	2	Export	340	Honduras	HND	156	China	CHN								65	TEXTILE YARN,FABRIC,ETC.	1	No Quantity							58616			0
S3	2016	2016	2016	2	0	2	Export	340	Honduras	HND	170	Colombia	COL								65	TEXTILE YARN,FABRIC,ETC.	1	No Quantity							9111			0
S3	2016	2016	2016	2	0	2	Export	340	Honduras	HND	188	Costa Rica	CRI								65	TEXTILE YARN,FABRIC,ETC.	1	No Quantity							221765			0
S3	2016	2016	2016	2	0	2	Export	340	Honduras	HND	192	Cuba	CUB								65	TEXTILE YARN,FABRIC,ETC.	1	No Quantity							36082			0
S3	2016	2016	2016	2	0	2	Export	340	Honduras	HND	214	Dominican Rep.	DOM								65	TEXTILE YARN,FABRIC,ETC.	1	No Quantity							21933			0
S3	2016	2016	2016	2	0	2	Export	340	Honduras	HND	218	Ecuador	ECU								65	TEXTILE YARN,FABRIC,ETC.	1	No Quantity							857			0
S3	2016	2016	2016	2	0	2	Export	340	Honduras	HND	222	El Salvador	SLV								65	TEXTILE YARN,FABRIC,ETC.	1	No Quantity							1027662			0
S3	2016	2016	2016	2	0	2	Export	340	Honduras	HND	251	France	FRA								65	TEXTILE YARN,FABRIC,ETC.	1	No Quantity							50			0
S3	2016	2016	2016	2	0	2	Export	340	Honduras	HND	276	Germany	DEU								65	TEXTILE YARN,FABRIC,ETC.	1	No Quantity							1			0
S3	2016	2016	2016	2	0	2	Export	340	Honduras	HND	320	Guatemala	GTM								65	TEXTILE YARN,FABRIC,ETC.	1	No Quantity							570512			0
S3	2016	2016	2016	2	0	2	Export	340	Honduras	HND	381	Italy	ITA								65	TEXTILE YARN,FABRIC,ETC.	1	No Quantity							380			0
S3	2016	2016	2016	2	0	2	Export	340	Honduras	HND	388	Jamaica	JAM								65	TEXTILE YARN,FABRIC,ETC.	1	No Quantity							11632			0
S3	2016	2016	2016	2	0	2	Export	340	Honduras	HND	392	Japan	JPN								65	TEXTILE YARN,FABRIC,ETC.	1	No Quantity							13			0
S3	2016	2016	2016	2	0	2	Export	340	Honduras	HND	410	Rep. of Korea	KOR								65	TEXTILE YARN,FABRIC,ETC.	1	No Quantity							150			0
S3	2016	2016	2016	2	0	2	Export	340	Honduras	HND	484	Mexico	MEX								65	TEXTILE YARN,FABRIC,ETC.	1	No Quantity							893165			0
S3	2016	2016	2016	2	0	2	Export	340	Honduras	HND	490	Other Asia, nes									65	TEXTILE YARN,FABRIC,ETC.	1	No Quantity							13344			0
S3	2016	2016	2016	2	0	2	Export	340	Honduras	HND	558	Nicaragua	NIC								65	TEXTILE YARN,FABRIC,ETC.	1	No Quantity							86123			0
S3	2016	2016	2016	2	0	2	Export	340	Honduras	HND	591	Panama	PAN								65	TEXTILE YARN,FABRIC,ETC.	1	No Quantity							2362			0
S3	2016	2016	2016	2	0	2	Export	340	Honduras	HND	600	Paraguay	PRY								65	TEXTILE YARN,FABRIC,ETC.	1	No Quantity							80			0
S3	2016	2016	2016	2	0	2	Export	340	Honduras	HND	604	Peru	PER								65	TEXTILE YARN,FABRIC,ETC.	1	No Quantity							2908			0
S3	2016	2016	2016	2	0	2	Export	340	Honduras	HND	608	Philippines	PHL								65	TEXTILE YARN,FABRIC,ETC.	1	No Quantity							80			0
S3	2016	2016	2016	2	0	2	Export	340	Honduras	HND	616	Poland	POL								65	TEXTILE YARN,FABRIC,ETC.	1	No Quantity							864			0
S3	2016	2016	2016	2	0	2	Export	340	Honduras	HND	699	India	IND								65	TEXTILE YARN,FABRIC,ETC.	1	No Quantity							435060			0
S3	2016	2016	2016	2	0	2	Export	340	Honduras	HND	710	South Africa	ZAF								65	TEXTILE YARN,FABRIC,ETC.	1	No Quantity							245			0
S3	2016	2016	2016	2	0	2	Export	340	Honduras	HND	724	Spain	ESP								65	TEXTILE YARN,FABRIC,ETC.	1	No Quantity							69649			0
S3	2016	2016	2016	2	0	2	Export	340	Honduras	HND	757	Switzerland	CHE								65	TEXTILE YARN,FABRIC,ETC.	1	No Quantity							225			0
S3	2016	2016	2016	2	0	2	Export	340	Honduras	HND	764	Thailand	THA								65	TEXTILE YARN,FABRIC,ETC.	1	No Quantity							723			0
S3	2016	2016	2016	2	0	2	Export	340	Honduras	HND	792	Turkey	TUR								65	TEXTILE YARN,FABRIC,ETC.	1	No Quantity							9			0
S3	2016	2016	2016	2	0	2	Export	340	Honduras	HND	842	USA	USA								65	TEXTILE YARN,FABRIC,ETC.	1	No Quantity							2350101			0
S3	2016	2016	2016	2	0	2	Export	340	Honduras	HND	858	Uruguay	URY								65	TEXTILE YARN,FABRIC,ETC.	1	No Quantity							165			0
S3	2016	2016	2016	2	0	2	Export	340	Honduras	HND	862	Venezuela	VEN								65	TEXTILE YARN,FABRIC,ETC.	1	No Quantity							128			0
S3	2016	2016	2016	2	0	2	Export	340	Honduras	HND	899	Areas, nes									65	TEXTILE YARN,FABRIC,ETC.	1	No Quantity							76			0
S3	2016	2016	2016	2	0	2	Export	328	Guyana	GUY	0	World	WLD								66	NON-METAL.MINERAL MANFCT	1	No Quantity							18309990			0
S3	2016	2016	2016	2	0	2	Export	328	Guyana	GUY	28	Antigua and Barbuda	ATG								66	NON-METAL.MINERAL MANFCT	1	No Quantity							9245			0
S3	2016	2016	2016	2	0	2	Export	328	Guyana	GUY	52	Barbados	BRB								66	NON-METAL.MINERAL MANFCT	1	No Quantity							30310			0
S3	2016	2016	2016	2	0	2	Export	328	Guyana	GUY	56	Belgium	BEL								66	NON-METAL.MINERAL MANFCT	1	No Quantity							6783041			0
S3	2016	2016	2016	2	0	2	Export	328	Guyana	GUY	92	Br. Virgin Isds	VGB								66	NON-METAL.MINERAL MANFCT	1	No Quantity							29			0
S3	2016	2016	2016	2	0	2	Export	328	Guyana	GUY	100	Bulgaria	BGR								66	NON-METAL.MINERAL MANFCT	1	No Quantity							511833			0
S3	2016	2016	2016	2	0	2	Export	328	Guyana	GUY	124	Canada	CAN								66	NON-METAL.MINERAL MANFCT	1	No Quantity							1938			0
S3	2016	2016	2016	2	0	2	Export	328	Guyana	GUY	170	Colombia	COL								66	NON-METAL.MINERAL MANFCT	1	No Quantity							500			0
S3	2016	2016	2016	2	0	2	Export	328	Guyana	GUY	188	Costa Rica	CRI								66	NON-METAL.MINERAL MANFCT	1	No Quantity							2083			0
S3	2016	2016	2016	2	0	2	Export	328	Guyana	GUY	251	France	FRA								66	NON-METAL.MINERAL MANFCT	1	No Quantity							1750			0
S3	2016	2016	2016	2	0	2	Export	328	Guyana	GUY	332	Haiti	HTI								66	NON-METAL.MINERAL MANFCT	1	No Quantity							19			0
S3	2016	2016	2016	2	0	2	Export	328	Guyana	GUY	376	Israel	ISR								66	NON-METAL.MINERAL MANFCT	1	No Quantity							5845676			0
S3	2016	2016	2016	2	0	2	Export	328	Guyana	GUY	388	Jamaica	JAM								66	NON-METAL.MINERAL MANFCT	1	No Quantity							318			0
S3	2016	2016	2016	2	0	2	Export	328	Guyana	GUY	620	Portugal	PRT								66	NON-METAL.MINERAL MANFCT	1	No Quantity							1453			0
S3	2016	2016	2016	2	0	2	Export	328	Guyana	GUY	643	Russian Federation	RUS								66	NON-METAL.MINERAL MANFCT	1	No Quantity							19			0
S3	2016	2016	2016	2	0	2	Export	328	Guyana	GUY	659	Saint Kitts and Nevis	KNA								66	NON-METAL.MINERAL MANFCT	1	No Quantity							466			0
S3	2016	2016	2016	2	0	2	Export	328	Guyana	GUY	662	Saint Lucia	LCA								66	NON-METAL.MINERAL MANFCT	1	No Quantity							2500			0
S3	2016	2016	2016	2	0	2	Export	328	Guyana	GUY	740	Suriname	SUR								66	NON-METAL.MINERAL MANFCT	1	No Quantity							77666			0
S3	2016	2016	2016	2	0	2	Export	328	Guyana	GUY	780	Trinidad and Tobago	TTO								66	NON-METAL.MINERAL MANFCT	1	No Quantity							769640			0
S3	2016	2016	2016	2	0	2	Export	328	Guyana	GUY	784	United Arab Emirates	ARE								66	NON-METAL.MINERAL MANFCT	1	No Quantity							3234733			0
S3	2016	2016	2016	2	0	2	Export	328	Guyana	GUY	826	United Kingdom	GBR								66	NON-METAL.MINERAL MANFCT	1	No Quantity							6508			0
S3	2016	2016	2016	2	0	2	Export	328	Guyana	GUY	842	USA	USA								66	NON-METAL.MINERAL MANFCT	1	No Quantity							1030263			0
S3	2016	2016	2016	2	0	2	Export	340	Honduras	HND	0	World	WLD								66	NON-METAL.MINERAL MANFCT	1	No Quantity							26890134			0
S3	2016	2016	2016	2	0	2	Export	340	Honduras	HND	32	Argentina	ARG								66	NON-METAL.MINERAL MANFCT	1	No Quantity							183902			0
S3	2016	2016	2016	2	0	2	Export	340	Honduras	HND	40	Austria	AUT								66	NON-METAL.MINERAL MANFCT	1	No Quantity							79			0
S3	2016	2016	2016	2	0	2	Export	340	Honduras	HND	44	Bahamas	BHS								66	NON-METAL.MINERAL MANFCT	1	No Quantity							24191			0
S3	2016	2016	2016	2	0	2	Export	340	Honduras	HND	52	Barbados	BRB								66	NON-METAL.MINERAL MANFCT	1	No Quantity							219720			0
S3	2016	2016	2016	2	0	2	Export	340	Honduras	HND	56	Belgium	BEL								66	NON-METAL.MINERAL MANFCT	1	No Quantity							305			0
S3	2016	2016	2016	2	0	2	Export	340	Honduras	HND	68	Bolivia (Plurinational State of)	BOL								66	NON-METAL.MINERAL MANFCT	1	No Quantity							201033			0
S3	2016	2016	2016	2	0	2	Export	340	Honduras	HND	76	Brazil	BRA								66	NON-METAL.MINERAL MANFCT	1	No Quantity							36417			0
S3	2016	2016	2016	2	0	2	Export	340	Honduras	HND	84	Belize	BLZ								66	NON-METAL.MINERAL MANFCT	1	No Quantity							1551613			0
S3	2016	2016	2016	2	0	2	Export	340	Honduras	HND	124	Canada	CAN								66	NON-METAL.MINERAL MANFCT	1	No Quantity							64736			0
S3	2016	2016	2016	2	0	2	Export	340	Honduras	HND	152	Chile	CHL								66	NON-METAL.MINERAL MANFCT	1	No Quantity							10805			0
S3	2016	2016	2016	2	0	2	Export	340	Honduras	HND	156	China	CHN								66	NON-METAL.MINERAL MANFCT	1	No Quantity							126900			0
S3	2016	2016	2016	2	0	2	Export	340	Honduras	HND	170	Colombia	COL								66	NON-METAL.MINERAL MANFCT	1	No Quantity							22670			0
S3	2016	2016	2016	2	0	2	Export	340	Honduras	HND	188	Costa Rica	CRI								66	NON-METAL.MINERAL MANFCT	1	No Quantity							1724020			0
S3	2016	2016	2016	2	0	2	Export	340	Honduras	HND	192	Cuba	CUB								66	NON-METAL.MINERAL MANFCT	1	No Quantity							650559			0
S3	2016	2016	2016	2	0	2	Export	340	Honduras	HND	214	Dominican Rep.	DOM								66	NON-METAL.MINERAL MANFCT	1	No Quantity							615888			0
S3	2016	2016	2016	2	0	2	Export	340	Honduras	HND	218	Ecuador	ECU								66	NON-METAL.MINERAL MANFCT	1	No Quantity							502632			0
S3	2016	2016	2016	2	0	2	Export	340	Honduras	HND	222	El Salvador	SLV								66	NON-METAL.MINERAL MANFCT	1	No Quantity							6897766			0
S3	2016	2016	2016	2	0	2	Export	340	Honduras	HND	276	Germany	DEU								66	NON-METAL.MINERAL MANFCT	1	No Quantity							2373			0
S3	2016	2016	2016	2	0	2	Export	340	Honduras	HND	320	Guatemala	GTM								66	NON-METAL.MINERAL MANFCT	1	No Quantity							2130414			0
S3	2016	2016	2016	2	0	2	Export	340	Honduras	HND	332	Haiti	HTI								66	NON-METAL.MINERAL MANFCT	1	No Quantity							34542			0
S3	2016	2016	2016	2	0	2	Export	340	Honduras	HND	381	Italy	ITA								66	NON-METAL.MINERAL MANFCT	1	No Quantity							1650			0
S3	2016	2016	2016	2	0	2	Export	340	Honduras	HND	388	Jamaica	JAM								66	NON-METAL.MINERAL MANFCT	1	No Quantity							458069			0
S3	2016	2016	2016	2	0	2	Export	340	Honduras	HND	392	Japan	JPN								66	NON-METAL.MINERAL MANFCT	1	No Quantity							66			0
S3	2016	2016	2016	2	0	2	Export	340	Honduras	HND	410	Rep. of Korea	KOR								66	NON-METAL.MINERAL MANFCT	1	No Quantity							430			0
S3	2016	2016	2016	2	0	2	Export	340	Honduras	HND	484	Mexico	MEX								66	NON-METAL.MINERAL MANFCT	1	No Quantity							35229			0
S3	2016	2016	2016	2	0	2	Export	340	Honduras	HND	490	Other Asia, nes									66	NON-METAL.MINERAL MANFCT	1	No Quantity							5669			0
S3	2016	2016	2016	2	0	2	Export	340	Honduras	HND	528	Netherlands	NLD								66	NON-METAL.MINERAL MANFCT	1	No Quantity							32659			0
S3	2016	2016	2016	2	0	2	Export	340	Honduras	HND	558	Nicaragua	NIC								66	NON-METAL.MINERAL MANFCT	1	No Quantity							5233082			0
S3	2016	2016	2016	2	0	2	Export	340	Honduras	HND	591	Panama	PAN								66	NON-METAL.MINERAL MANFCT	1	No Quantity							379260			0
S3	2016	2016	2016	2	0	2	Export	340	Honduras	HND	600	Paraguay	PRY								66	NON-METAL.MINERAL MANFCT	1	No Quantity							169582			0
S3	2016	2016	2016	2	0	2	Export	340	Honduras	HND	604	Peru	PER								66	NON-METAL.MINERAL MANFCT	1	No Quantity							62844			0
S3	2016	2016	2016	2	0	2	Export	340	Honduras	HND	608	Philippines	PHL								66	NON-METAL.MINERAL MANFCT	1	No Quantity							303			0
S3	2016	2016	2016	2	0	2	Export	340	Honduras	HND	662	Saint Lucia	LCA								66	NON-METAL.MINERAL MANFCT	1	No Quantity							4136			0
S3	2016	2016	2016	2	0	2	Export	340	Honduras	HND	699	India	IND								66	NON-METAL.MINERAL MANFCT	1	No Quantity							294			0
S3	2016	2016	2016	2	0	2	Export	340	Honduras	HND	710	South Africa	ZAF								66	NON-METAL.MINERAL MANFCT	1	No Quantity							125			0
S3	2016	2016	2016	2	0	2	Export	340	Honduras	HND	724	Spain	ESP								66	NON-METAL.MINERAL MANFCT	1	No Quantity							34504			0
S3	2016	2016	2016	2	0	2	Export	340	Honduras	HND	729	Sudan	SDN								66	NON-METAL.MINERAL MANFCT	1	No Quantity							23			0
S3	2016	2016	2016	2	0	2	Export	340	Honduras	HND	757	Switzerland	CHE								66	NON-METAL.MINERAL MANFCT	1	No Quantity							190			0
S3	2016	2016	2016	2	0	2	Export	340	Honduras	HND	764	Thailand	THA								66	NON-METAL.MINERAL MANFCT	1	No Quantity							396			0
S3	2016	2016	2016	2	0	2	Export	340	Honduras	HND	780	Trinidad and Tobago	TTO								66	NON-METAL.MINERAL MANFCT	1	No Quantity							303070			0
S3	2016	2016	2016	2	0	2	Export	340	Honduras	HND	792	Turkey	TUR								66	NON-METAL.MINERAL MANFCT	1	No Quantity							104090			0
S3	2016	2016	2016	2	0	2	Export	340	Honduras	HND	826	United Kingdom	GBR								66	NON-METAL.MINERAL MANFCT	1	No Quantity							310400			0
S3	2016	2016	2016	2	0	2	Export	340	Honduras	HND	842	USA	USA								66	NON-METAL.MINERAL MANFCT	1	No Quantity							3875276			0
S3	2016	2016	2016	2	0	2	Export	340	Honduras	HND	858	Uruguay	URY								66	NON-METAL.MINERAL MANFCT	1	No Quantity							509874			0
S3	2016	2016	2016	2	0	2	Export	340	Honduras	HND	862	Venezuela	VEN								66	NON-METAL.MINERAL MANFCT	1	No Quantity							178803			0
S3	2016	2016	2016	2	0	2	Export	340	Honduras	HND	899	Areas, nes									66	NON-METAL.MINERAL MANFCT	1	No Quantity							189545			0
S3	2016	2016	2016	2	0	2	Export	328	Guyana	GUY	0	World	WLD								67	IRON AND STEEL	1	No Quantity							9323642			0
S3	2016	2016	2016	2	0	2	Export	328	Guyana	GUY	178	Congo	COG								67	IRON AND STEEL	1	No Quantity							1556			0
S3	2016	2016	2016	2	0	2	Export	328	Guyana	GUY	276	Germany	DEU								67	IRON AND STEEL	1	No Quantity							101			0
S3	2016	2016	2016	2	0	2	Export	328	Guyana	GUY	308	Grenada	GRD								67	IRON AND STEEL	1	No Quantity							6925			0
S3	2016	2016	2016	2	0	2	Export	328	Guyana	GUY	332	Haiti	HTI								67	IRON AND STEEL	1	No Quantity							439			0
S3	2016	2016	2016	2	0	2	Export	328	Guyana	GUY	388	Jamaica	JAM								67	IRON AND STEEL	1	No Quantity							14100			0
S3	2016	2016	2016	2	0	2	Export	328	Guyana	GUY	662	Saint Lucia	LCA								67	IRON AND STEEL	1	No Quantity							1035			0
S3	2016	2016	2016	2	0	2	Export	328	Guyana	GUY	780	Trinidad and Tobago	TTO								67	IRON AND STEEL	1	No Quantity							9281386			0
S3	2016	2016	2016	2	0	2	Export	328	Guyana	GUY	826	United Kingdom	GBR								67	IRON AND STEEL	1	No Quantity							6500			0
S3	2016	2016	2016	2	0	2	Export	328	Guyana	GUY	842	USA	USA								67	IRON AND STEEL	1	No Quantity							11600			0
S3	2016	2016	2016	2	0	2	Export	340	Honduras	HND	0	World	WLD								67	IRON AND STEEL	1	No Quantity							83074532			0
S3	2016	2016	2016	2	0	2	Export	340	Honduras	HND	56	Belgium	BEL								67	IRON AND STEEL	1	No Quantity							70077			0
S3	2016	2016	2016	2	0	2	Export	340	Honduras	HND	76	Brazil	BRA								67	IRON AND STEEL	1	No Quantity							9874			0
S3	2016	2016	2016	2	0	2	Export	340	Honduras	HND	84	Belize	BLZ								67	IRON AND STEEL	1	No Quantity							48457			0
S3	2016	2016	2016	2	0	2	Export	340	Honduras	HND	152	Chile	CHL								67	IRON AND STEEL	1	No Quantity							1391			0
S3	2016	2016	2016	2	0	2	Export	340	Honduras	HND	156	China	CHN								67	IRON AND STEEL	1	No Quantity							3346600			0
S3	2016	2016	2016	2	0	2	Export	340	Honduras	HND	170	Colombia	COL								67	IRON AND STEEL	1	No Quantity							62760			0
S3	2016	2016	2016	2	0	2	Export	340	Honduras	HND	188	Costa Rica	CRI								67	IRON AND STEEL	1	No Quantity							18027026			0
S3	2016	2016	2016	2	0	2	Export	340	Honduras	HND	192	Cuba	CUB								67	IRON AND STEEL	1	No Quantity							12443245			0
S3	2016	2016	2016	2	0	2	Export	340	Honduras	HND	214	Dominican Rep.	DOM								67	IRON AND STEEL	1	No Quantity							3933316			0
S3	2016	2016	2016	2	0	2	Export	340	Honduras	HND	218	Ecuador	ECU								67	IRON AND STEEL	1	No Quantity							5249			0
S3	2016	2016	2016	2	0	2	Export	340	Honduras	HND	222	El Salvador	SLV								67	IRON AND STEEL	1	No Quantity							18484169			0
S3	2016	2016	2016	2	0	2	Export	340	Honduras	HND	251	France	FRA								67	IRON AND STEEL	1	No Quantity							242461			0
S3	2016	2016	2016	2	0	2	Export	340	Honduras	HND	276	Germany	DEU								67	IRON AND STEEL	1	No Quantity							1176			0
S3	2016	2016	2016	2	0	2	Export	340	Honduras	HND	320	Guatemala	GTM								67	IRON AND STEEL	1	No Quantity							12312003			0
S3	2016	2016	2016	2	0	2	Export	340	Honduras	HND	332	Haiti	HTI								67	IRON AND STEEL	1	No Quantity							798000			0
S3	2016	2016	2016	2	0	2	Export	340	Honduras	HND	381	Italy	ITA								67	IRON AND STEEL	1	No Quantity							492			0
S3	2016	2016	2016	2	0	2	Export	340	Honduras	HND	392	Japan	JPN								67	IRON AND STEEL	1	No Quantity							159761			0
S3	2016	2016	2016	2	0	2	Export	340	Honduras	HND	410	Rep. of Korea	KOR								67	IRON AND STEEL	1	No Quantity							60262			0
S3	2016	2016	2016	2	0	2	Export	340	Honduras	HND	484	Mexico	MEX								67	IRON AND STEEL	1	No Quantity							305009			0
S3	2016	2016	2016	2	0	2	Export	340	Honduras	HND	490	Other Asia, nes									67	IRON AND STEEL	1	No Quantity							285892			0
S3	2016	2016	2016	2	0	2	Export	340	Honduras	HND	528	Netherlands	NLD								67	IRON AND STEEL	1	No Quantity							504			0
S3	2016	2016	2016	2	0	2	Export	340	Honduras	HND	558	Nicaragua	NIC								67	IRON AND STEEL	1	No Quantity							8966228			0
S3	2016	2016	2016	2	0	2	Export	340	Honduras	HND	566	Nigeria	NGA								67	IRON AND STEEL	1	No Quantity							29401			0
S3	2016	2016	2016	2	0	2	Export	340	Honduras	HND	591	Panama	PAN								67	IRON AND STEEL	1	No Quantity							117042			0
S3	2016	2016	2016	2	0	2	Export	340	Honduras	HND	643	Russian Federation	RUS								67	IRON AND STEEL	1	No Quantity							3665			0
S3	2016	2016	2016	2	0	2	Export	340	Honduras	HND	699	India	IND								67	IRON AND STEEL	1	No Quantity							156074			0
S3	2016	2016	2016	2	0	2	Export	340	Honduras	HND	705	Slovenia	SVN								67	IRON AND STEEL	1	No Quantity							65			0
S3	2016	2016	2016	2	0	2	Export	340	Honduras	HND	724	Spain	ESP								67	IRON AND STEEL	1	No Quantity							2922			0
S3	2016	2016	2016	2	0	2	Export	340	Honduras	HND	792	Turkey	TUR								67	IRON AND STEEL	1	No Quantity							4404			0
S3	2016	2016	2016	2	0	2	Export	340	Honduras	HND	826	United Kingdom	GBR								67	IRON AND STEEL	1	No Quantity							96			0
S3	2016	2016	2016	2	0	2	Export	340	Honduras	HND	842	USA	USA								67	IRON AND STEEL	1	No Quantity							3196911			0
S3	2016	2016	2016	2	0	2	Export	328	Guyana	GUY	0	World	WLD								68	NON-FERROUS METALS	1	No Quantity							11936			0
S3	2016	2016	2016	2	0	2	Export	328	Guyana	GUY	52	Barbados	BRB								68	NON-FERROUS METALS	1	No Quantity							3264			0
S3	2016	2016	2016	2	0	2	Export	328	Guyana	GUY	308	Grenada	GRD								68	NON-FERROUS METALS	1	No Quantity							8284			0
S3	2016	2016	2016	2	0	2	Export	328	Guyana	GUY	332	Haiti	HTI								68	NON-FERROUS METALS	1	No Quantity							378			0
S3	2016	2016	2016	2	0	2	Export	328	Guyana	GUY	531	Curaçao	CUW								68	NON-FERROUS METALS	1	No Quantity							10			0
S3	2016	2016	2016	2	0	2	Export	340	Honduras	HND	0	World	WLD								68	NON-FERROUS METALS	1	No Quantity							5944090			0
S3	2016	2016	2016	2	0	2	Export	340	Honduras	HND	124	Canada	CAN								68	NON-FERROUS METALS	1	No Quantity							199867			0
S3	2016	2016	2016	2	0	2	Export	340	Honduras	HND	156	China	CHN								68	NON-FERROUS METALS	1	No Quantity							96126			0
S3	2016	2016	2016	2	0	2	Export	340	Honduras	HND	170	Colombia	COL								68	NON-FERROUS METALS	1	No Quantity							1620534			0
S3	2016	2016	2016	2	0	2	Export	340	Honduras	HND	188	Costa Rica	CRI								68	NON-FERROUS METALS	1	No Quantity							4883			0
S3	2016	2016	2016	2	0	2	Export	340	Honduras	HND	192	Cuba	CUB								68	NON-FERROUS METALS	1	No Quantity							49285			0
S3	2016	2016	2016	2	0	2	Export	340	Honduras	HND	218	Ecuador	ECU								68	NON-FERROUS METALS	1	No Quantity							314			0
S3	2016	2016	2016	2	0	2	Export	340	Honduras	HND	222	El Salvador	SLV								68	NON-FERROUS METALS	1	No Quantity							5315			0
S3	2016	2016	2016	2	0	2	Export	340	Honduras	HND	246	Finland	FIN								68	NON-FERROUS METALS	1	No Quantity							30			0
S3	2016	2016	2016	2	0	2	Export	340	Honduras	HND	251	France	FRA								68	NON-FERROUS METALS	1	No Quantity							50			0
S3	2016	2016	2016	2	0	2	Export	340	Honduras	HND	388	Jamaica	JAM								68	NON-FERROUS METALS	1	No Quantity							1242			0
S3	2016	2016	2016	2	0	2	Export	340	Honduras	HND	392	Japan	JPN								68	NON-FERROUS METALS	1	No Quantity							22			0
S3	2016	2016	2016	2	0	2	Export	340	Honduras	HND	484	Mexico	MEX								68	NON-FERROUS METALS	1	No Quantity							191554			0
S3	2016	2016	2016	2	0	2	Export	340	Honduras	HND	490	Other Asia, nes									68	NON-FERROUS METALS	1	No Quantity							39			0
S3	2016	2016	2016	2	0	2	Export	340	Honduras	HND	558	Nicaragua	NIC								68	NON-FERROUS METALS	1	No Quantity							2082			0
S3	2016	2016	2016	2	0	2	Export	340	Honduras	HND	643	Russian Federation	RUS								68	NON-FERROUS METALS	1	No Quantity							2932259			0
S3	2016	2016	2016	2	0	2	Export	340	Honduras	HND	724	Spain	ESP								68	NON-FERROUS METALS	1	No Quantity							55950			0
S3	2016	2016	2016	2	0	2	Export	340	Honduras	HND	792	Turkey	TUR								68	NON-FERROUS METALS	1	No Quantity							1064			0
S3	2016	2016	2016	2	0	2	Export	340	Honduras	HND	842	USA	USA								68	NON-FERROUS METALS	1	No Quantity							783474			0
S3	2016	2016	2016	2	0	2	Export	328	Guyana	GUY	0	World	WLD								69	METALS MANUFACTURES,NES	1	No Quantity							5659846			0
S3	2016	2016	2016	2	0	2	Export	328	Guyana	GUY	28	Antigua and Barbuda	ATG								69	METALS MANUFACTURES,NES	1	No Quantity							494			0
S3	2016	2016	2016	2	0	2	Export	328	Guyana	GUY	44	Bahamas	BHS								69	METALS MANUFACTURES,NES	1	No Quantity							1927			0
S3	2016	2016	2016	2	0	2	Export	328	Guyana	GUY	52	Barbados	BRB								69	METALS MANUFACTURES,NES	1	No Quantity							49495			0
S3	2016	2016	2016	2	0	2	Export	328	Guyana	GUY	76	Brazil	BRA								69	METALS MANUFACTURES,NES	1	No Quantity							26810			0
S3	2016	2016	2016	2	0	2	Export	328	Guyana	GUY	92	Br. Virgin Isds	VGB								69	METALS MANUFACTURES,NES	1	No Quantity							29			0
S3	2016	2016	2016	2	0	2	Export	328	Guyana	GUY	124	Canada	CAN								69	METALS MANUFACTURES,NES	1	No Quantity							730			0
S3	2016	2016	2016	2	0	2	Export	328	Guyana	GUY	170	Colombia	COL								69	METALS MANUFACTURES,NES	1	No Quantity							2531			0
S3	2016	2016	2016	2	0	2	Export	328	Guyana	GUY	178	Congo	COG								69	METALS MANUFACTURES,NES	1	No Quantity							6311			0
S3	2016	2016	2016	2	0	2	Export	328	Guyana	GUY	203	Czechia	CZE								69	METALS MANUFACTURES,NES	1	No Quantity							4000			0
S3	2016	2016	2016	2	0	2	Export	328	Guyana	GUY	212	Dominica	DMA								69	METALS MANUFACTURES,NES	1	No Quantity							929			0
S3	2016	2016	2016	2	0	2	Export	328	Guyana	GUY	214	Dominican Rep.	DOM								69	METALS MANUFACTURES,NES	1	No Quantity							53671			0
S3	2016	2016	2016	2	0	2	Export	328	Guyana	GUY	218	Ecuador	ECU								69	METALS MANUFACTURES,NES	1	No Quantity							1000			0
S3	2016	2016	2016	2	0	2	Export	328	Guyana	GUY	268	Georgia	GEO								69	METALS MANUFACTURES,NES	1	No Quantity							17300			0
S3	2016	2016	2016	2	0	2	Export	328	Guyana	GUY	276	Germany	DEU								69	METALS MANUFACTURES,NES	1	No Quantity							7862			0
S3	2016	2016	2016	2	0	2	Export	328	Guyana	GUY	308	Grenada	GRD								69	METALS MANUFACTURES,NES	1	No Quantity							13885			0
S3	2016	2016	2016	2	0	2	Export	328	Guyana	GUY	320	Guatemala	GTM								69	METALS MANUFACTURES,NES	1	No Quantity							650			0
S3	2016	2016	2016	2	0	2	Export	328	Guyana	GUY	332	Haiti	HTI								69	METALS MANUFACTURES,NES	1	No Quantity							699			0
S3	2016	2016	2016	2	0	2	Export	328	Guyana	GUY	381	Italy	ITA								69	METALS MANUFACTURES,NES	1	No Quantity							9600			0
S3	2016	2016	2016	2	0	2	Export	328	Guyana	GUY	388	Jamaica	JAM								69	METALS MANUFACTURES,NES	1	No Quantity							18468			0
S3	2016	2016	2016	2	0	2	Export	328	Guyana	GUY	528	Netherlands	NLD								69	METALS MANUFACTURES,NES	1	No Quantity							40007			0
S3	2016	2016	2016	2	0	2	Export	328	Guyana	GUY	531	Curaçao	CUW								69	METALS MANUFACTURES,NES	1	No Quantity							722			0
S3	2016	2016	2016	2	0	2	Export	328	Guyana	GUY	591	Panama	PAN								69	METALS MANUFACTURES,NES	1	No Quantity							45288			0
S3	2016	2016	2016	2	0	2	Export	328	Guyana	GUY	643	Russian Federation	RUS								69	METALS MANUFACTURES,NES	1	No Quantity							4			0
S3	2016	2016	2016	2	0	2	Export	328	Guyana	GUY	646	Rwanda	RWA								69	METALS MANUFACTURES,NES	1	No Quantity							1280			0
S3	2016	2016	2016	2	0	2	Export	328	Guyana	GUY	659	Saint Kitts and Nevis	KNA								69	METALS MANUFACTURES,NES	1	No Quantity							400			0
S3	2016	2016	2016	2	0	2	Export	328	Guyana	GUY	662	Saint Lucia	LCA								69	METALS MANUFACTURES,NES	1	No Quantity							194			0
S3	2016	2016	2016	2	0	2	Export	328	Guyana	GUY	670	Saint Vincent and the Grenadines	VCT								69	METALS MANUFACTURES,NES	1	No Quantity							605			0
S3	2016	2016	2016	2	0	2	Export	328	Guyana	GUY	710	South Africa	ZAF								69	METALS MANUFACTURES,NES	1	No Quantity							50			0
S3	2016	2016	2016	2	0	2	Export	328	Guyana	GUY	740	Suriname	SUR								69	METALS MANUFACTURES,NES	1	No Quantity							8240			0
S3	2016	2016	2016	2	0	2	Export	328	Guyana	GUY	748	Swaziland	SWZ								69	METALS MANUFACTURES,NES	1	No Quantity							10000			0
S3	2016	2016	2016	2	0	2	Export	328	Guyana	GUY	757	Switzerland	CHE								69	METALS MANUFACTURES,NES	1	No Quantity							19000			0
S3	2016	2016	2016	2	0	2	Export	328	Guyana	GUY	780	Trinidad and Tobago	TTO								69	METALS MANUFACTURES,NES	1	No Quantity							4909969			0
S3	2016	2016	2016	2	0	2	Export	328	Guyana	GUY	784	United Arab Emirates	ARE								69	METALS MANUFACTURES,NES	1	No Quantity							182523			0
S3	2016	2016	2016	2	0	2	Export	328	Guyana	GUY	826	United Kingdom	GBR								69	METALS MANUFACTURES,NES	1	No Quantity							85517			0
S3	2016	2016	2016	2	0	2	Export	328	Guyana	GUY	842	USA	USA								69	METALS MANUFACTURES,NES	1	No Quantity							139654			0
S3	2016	2016	2016	2	0	2	Export	340	Honduras	HND	0	World	WLD								69	METALS MANUFACTURES,NES	1	No Quantity							38187317			0
S3	2016	2016	2016	2	0	2	Export	340	Honduras	HND	32	Argentina	ARG								69	METALS MANUFACTURES,NES	1	No Quantity							140311			0
S3	2016	2016	2016	2	0	2	Export	340	Honduras	HND	36	Australia	AUS								69	METALS MANUFACTURES,NES	1	No Quantity							5720			0
S3	2016	2016	2016	2	0	2	Export	340	Honduras	HND	40	Austria	AUT								69	METALS MANUFACTURES,NES	1	No Quantity							904			0
S3	2016	2016	2016	2	0	2	Export	340	Honduras	HND	52	Barbados	BRB								69	METALS MANUFACTURES,NES	1	No Quantity							700			0
S3	2016	2016	2016	2	0	2	Export	340	Honduras	HND	56	Belgium	BEL								69	METALS MANUFACTURES,NES	1	No Quantity							414			0
S3	2016	2016	2016	2	0	2	Export	340	Honduras	HND	76	Brazil	BRA								69	METALS MANUFACTURES,NES	1	No Quantity							12799			0
S3	2016	2016	2016	2	0	2	Export	340	Honduras	HND	84	Belize	BLZ								69	METALS MANUFACTURES,NES	1	No Quantity							170203			0
S3	2016	2016	2016	2	0	2	Export	340	Honduras	HND	124	Canada	CAN								69	METALS MANUFACTURES,NES	1	No Quantity							30310			0
S3	2016	2016	2016	2	0	2	Export	340	Honduras	HND	152	Chile	CHL								69	METALS MANUFACTURES,NES	1	No Quantity							1640			0
S3	2016	2016	2016	2	0	2	Export	340	Honduras	HND	156	China	CHN								69	METALS MANUFACTURES,NES	1	No Quantity							1060882			0
S3	2016	2016	2016	2	0	2	Export	340	Honduras	HND	170	Colombia	COL								69	METALS MANUFACTURES,NES	1	No Quantity							43430			0
S3	2016	2016	2016	2	0	2	Export	340	Honduras	HND	188	Costa Rica	CRI								69	METALS MANUFACTURES,NES	1	No Quantity							2577473			0
S3	2016	2016	2016	2	0	2	Export	340	Honduras	HND	192	Cuba	CUB								69	METALS MANUFACTURES,NES	1	No Quantity							7231			0
S3	2016	2016	2016	2	0	2	Export	340	Honduras	HND	203	Czechia	CZE								69	METALS MANUFACTURES,NES	1	No Quantity							59			0
S3	2016	2016	2016	2	0	2	Export	340	Honduras	HND	214	Dominican Rep.	DOM								69	METALS MANUFACTURES,NES	1	No Quantity							1081151			0
S3	2016	2016	2016	2	0	2	Export	340	Honduras	HND	218	Ecuador	ECU								69	METALS MANUFACTURES,NES	1	No Quantity							24660			0
S3	2016	2016	2016	2	0	2	Export	340	Honduras	HND	222	El Salvador	SLV								69	METALS MANUFACTURES,NES	1	No Quantity							8276571			0
S3	2016	2016	2016	2	0	2	Export	340	Honduras	HND	251	France	FRA								69	METALS MANUFACTURES,NES	1	No Quantity							31128			0
S3	2016	2016	2016	2	0	2	Export	340	Honduras	HND	276	Germany	DEU								69	METALS MANUFACTURES,NES	1	No Quantity							79495			0
S3	2016	2016	2016	2	0	2	Export	340	Honduras	HND	300	Greece	GRC								69	METALS MANUFACTURES,NES	1	No Quantity							69974			0
S3	2016	2016	2016	2	0	2	Export	340	Honduras	HND	320	Guatemala	GTM								69	METALS MANUFACTURES,NES	1	No Quantity							4451466			0
S3	2016	2016	2016	2	0	2	Export	340	Honduras	HND	332	Haiti	HTI								69	METALS MANUFACTURES,NES	1	No Quantity							2204354			0
S3	2016	2016	2016	2	0	2	Export	340	Honduras	HND	344	China, Hong Kong SAR	HKG								69	METALS MANUFACTURES,NES	1	No Quantity							7874			0
S3	2016	2016	2016	2	0	2	Export	340	Honduras	HND	381	Italy	ITA								69	METALS MANUFACTURES,NES	1	No Quantity							13429			0
S3	2016	2016	2016	2	0	2	Export	340	Honduras	HND	388	Jamaica	JAM								69	METALS MANUFACTURES,NES	1	No Quantity							1603			0
S3	2016	2016	2016	2	0	2	Export	340	Honduras	HND	392	Japan	JPN								69	METALS MANUFACTURES,NES	1	No Quantity							1835			0
S3	2016	2016	2016	2	0	2	Export	340	Honduras	HND	408	Dem. People's Rep. of Korea	PRK								69	METALS MANUFACTURES,NES	1	No Quantity							13443			0
S3	2016	2016	2016	2	0	2	Export	340	Honduras	HND	410	Rep. of Korea	KOR								69	METALS MANUFACTURES,NES	1	No Quantity							11620			0
S3	2016	2016	2016	2	0	2	Export	340	Honduras	HND	458	Malaysia	MYS								69	METALS MANUFACTURES,NES	1	No Quantity							16545			0
S3	2016	2016	2016	2	0	2	Export	340	Honduras	HND	484	Mexico	MEX								69	METALS MANUFACTURES,NES	1	No Quantity							51214			0
S3	2016	2016	2016	2	0	2	Export	340	Honduras	HND	490	Other Asia, nes									69	METALS MANUFACTURES,NES	1	No Quantity							45024			0
S3	2016	2016	2016	2	0	2	Export	340	Honduras	HND	528	Netherlands	NLD								69	METALS MANUFACTURES,NES	1	No Quantity							57157			0
S3	2016	2016	2016	2	0	2	Export	340	Honduras	HND	558	Nicaragua	NIC								69	METALS MANUFACTURES,NES	1	No Quantity							9428252			0
S3	2016	2016	2016	2	0	2	Export	340	Honduras	HND	591	Panama	PAN								69	METALS MANUFACTURES,NES	1	No Quantity							1908755			0
S3	2016	2016	2016	2	0	2	Export	340	Honduras	HND	600	Paraguay	PRY								69	METALS MANUFACTURES,NES	1	No Quantity							223			0
S3	2016	2016	2016	2	0	2	Export	340	Honduras	HND	604	Peru	PER								69	METALS MANUFACTURES,NES	1	No Quantity							115318			0
S3	2016	2016	2016	2	0	2	Export	340	Honduras	HND	608	Philippines	PHL								69	METALS MANUFACTURES,NES	1	No Quantity							14056			0
S3	2016	2016	2016	2	0	2	Export	340	Honduras	HND	699	India	IND								69	METALS MANUFACTURES,NES	1	No Quantity							3370			0
S3	2016	2016	2016	2	0	2	Export	340	Honduras	HND	710	South Africa	ZAF								69	METALS MANUFACTURES,NES	1	No Quantity							110			0
S3	2016	2016	2016	2	0	2	Export	340	Honduras	HND	724	Spain	ESP								69	METALS MANUFACTURES,NES	1	No Quantity							5852			0
S3	2016	2016	2016	2	0	2	Export	340	Honduras	HND	757	Switzerland	CHE								69	METALS MANUFACTURES,NES	1	No Quantity							130			0
S3	2016	2016	2016	2	0	2	Export	340	Honduras	HND	764	Thailand	THA								69	METALS MANUFACTURES,NES	1	No Quantity							70			0
S3	2016	2016	2016	2	0	2	Export	340	Honduras	HND	792	Turkey	TUR								69	METALS MANUFACTURES,NES	1	No Quantity							6306			0
S3	2016	2016	2016	2	0	2	Export	340	Honduras	HND	826	United Kingdom	GBR								69	METALS MANUFACTURES,NES	1	No Quantity							1090			0
S3	2016	2016	2016	2	0	2	Export	340	Honduras	HND	842	USA	USA								69	METALS MANUFACTURES,NES	1	No Quantity							5951949			0
S3	2016	2016	2016	2	0	2	Export	340	Honduras	HND	858	Uruguay	URY								69	METALS MANUFACTURES,NES	1	No Quantity							31753			0
S3	2016	2016	2016	2	0	2	Export	340	Honduras	HND	862	Venezuela	VEN								69	METALS MANUFACTURES,NES	1	No Quantity							55			0
S3	2016	2016	2016	2	0	2	Export	340	Honduras	HND	899	Areas, nes									69	METALS MANUFACTURES,NES	1	No Quantity							229409			0
S3	2016	2016	2016	2	0	2	Export	328	Guyana	GUY	0	World	WLD								71	POWER GENERATNG.MACHINES	1	No Quantity							1656613			0
S3	2016	2016	2016	2	0	2	Export	328	Guyana	GUY	28	Antigua and Barbuda	ATG								71	POWER GENERATNG.MACHINES	1	No Quantity							23			0
S3	2016	2016	2016	2	0	2	Export	328	Guyana	GUY	52	Barbados	BRB								71	POWER GENERATNG.MACHINES	1	No Quantity							86809			0
S3	2016	2016	2016	2	0	2	Export	328	Guyana	GUY	156	China	CHN								71	POWER GENERATNG.MACHINES	1	No Quantity							19047			0
S3	2016	2016	2016	2	0	2	Export	328	Guyana	GUY	178	Congo	COG								71	POWER GENERATNG.MACHINES	1	No Quantity							16464			0
S3	2016	2016	2016	2	0	2	Export	328	Guyana	GUY	208	Denmark	DNK								71	POWER GENERATNG.MACHINES	1	No Quantity							26635			0
S3	2016	2016	2016	2	0	2	Export	328	Guyana	GUY	246	Finland	FIN								71	POWER GENERATNG.MACHINES	1	No Quantity							1000			0
S3	2016	2016	2016	2	0	2	Export	328	Guyana	GUY	332	Haiti	HTI								71	POWER GENERATNG.MACHINES	1	No Quantity							194			0
S3	2016	2016	2016	2	0	2	Export	328	Guyana	GUY	528	Netherlands	NLD								71	POWER GENERATNG.MACHINES	1	No Quantity							318196			0
S3	2016	2016	2016	2	0	2	Export	328	Guyana	GUY	531	Curaçao	CUW								71	POWER GENERATNG.MACHINES	1	No Quantity							57			0
S3	2016	2016	2016	2	0	2	Export	328	Guyana	GUY	608	Philippines	PHL								71	POWER GENERATNG.MACHINES	1	No Quantity							225000			0
S3	2016	2016	2016	2	0	2	Export	328	Guyana	GUY	740	Suriname	SUR								71	POWER GENERATNG.MACHINES	1	No Quantity							18064			0
S3	2016	2016	2016	2	0	2	Export	328	Guyana	GUY	780	Trinidad and Tobago	TTO								71	POWER GENERATNG.MACHINES	1	No Quantity							186407			0
S3	2016	2016	2016	2	0	2	Export	328	Guyana	GUY	784	United Arab Emirates	ARE								71	POWER GENERATNG.MACHINES	1	No Quantity							70000			0
S3	2016	2016	2016	2	0	2	Export	328	Guyana	GUY	826	United Kingdom	GBR								71	POWER GENERATNG.MACHINES	1	No Quantity							293205			0
S3	2016	2016	2016	2	0	2	Export	328	Guyana	GUY	842	USA	USA								71	POWER GENERATNG.MACHINES	1	No Quantity							395511			0
S3	2016	2016	2016	2	0	2	Export	340	Honduras	HND	0	World	WLD								71	POWER GENERATNG.MACHINES	1	No Quantity							4846757			0
S3	2016	2016	2016	2	0	2	Export	340	Honduras	HND	32	Argentina	ARG								71	POWER GENERATNG.MACHINES	1	No Quantity							2696			0
S3	2016	2016	2016	2	0	2	Export	340	Honduras	HND	56	Belgium	BEL								71	POWER GENERATNG.MACHINES	1	No Quantity							340			0
S3	2016	2016	2016	2	0	2	Export	340	Honduras	HND	76	Brazil	BRA								71	POWER GENERATNG.MACHINES	1	No Quantity							91337			0
S3	2016	2016	2016	2	0	2	Export	340	Honduras	HND	124	Canada	CAN								71	POWER GENERATNG.MACHINES	1	No Quantity							194506			0
S3	2016	2016	2016	2	0	2	Export	340	Honduras	HND	156	China	CHN								71	POWER GENERATNG.MACHINES	1	No Quantity							174505			0
S3	2016	2016	2016	2	0	2	Export	340	Honduras	HND	170	Colombia	COL								71	POWER GENERATNG.MACHINES	1	No Quantity							13190			0
S3	2016	2016	2016	2	0	2	Export	340	Honduras	HND	208	Denmark	DNK								71	POWER GENERATNG.MACHINES	1	No Quantity							10498			0
S3	2016	2016	2016	2	0	2	Export	340	Honduras	HND	214	Dominican Rep.	DOM								71	POWER GENERATNG.MACHINES	1	No Quantity							62425			0
S3	2016	2016	2016	2	0	2	Export	340	Honduras	HND	222	El Salvador	SLV								71	POWER GENERATNG.MACHINES	1	No Quantity							20320			0
S3	2016	2016	2016	2	0	2	Export	340	Honduras	HND	251	France	FRA								71	POWER GENERATNG.MACHINES	1	No Quantity							2817			0
S3	2016	2016	2016	2	0	2	Export	340	Honduras	HND	276	Germany	DEU								71	POWER GENERATNG.MACHINES	1	No Quantity							12455			0
S3	2016	2016	2016	2	0	2	Export	340	Honduras	HND	300	Greece	GRC								71	POWER GENERATNG.MACHINES	1	No Quantity							99			0
S3	2016	2016	2016	2	0	2	Export	340	Honduras	HND	332	Haiti	HTI								71	POWER GENERATNG.MACHINES	1	No Quantity							7480			0
S3	2016	2016	2016	2	0	2	Export	340	Honduras	HND	344	China, Hong Kong SAR	HKG								71	POWER GENERATNG.MACHINES	1	No Quantity							1225			0
S3	2016	2016	2016	2	0	2	Export	340	Honduras	HND	381	Italy	ITA								71	POWER GENERATNG.MACHINES	1	No Quantity							24143			0
S3	2016	2016	2016	2	0	2	Export	340	Honduras	HND	392	Japan	JPN								71	POWER GENERATNG.MACHINES	1	No Quantity							88464			0
S3	2016	2016	2016	2	0	2	Export	340	Honduras	HND	408	Dem. People's Rep. of Korea	PRK								71	POWER GENERATNG.MACHINES	1	No Quantity							211			0
S3	2016	2016	2016	2	0	2	Export	340	Honduras	HND	410	Rep. of Korea	KOR								71	POWER GENERATNG.MACHINES	1	No Quantity							2538			0
S3	2016	2016	2016	2	0	2	Export	340	Honduras	HND	458	Malaysia	MYS								71	POWER GENERATNG.MACHINES	1	No Quantity							1333			0
S3	2016	2016	2016	2	0	2	Export	340	Honduras	HND	484	Mexico	MEX								71	POWER GENERATNG.MACHINES	1	No Quantity							48506			0
S3	2016	2016	2016	2	0	2	Export	340	Honduras	HND	490	Other Asia, nes									71	POWER GENERATNG.MACHINES	1	No Quantity							115885			0
S3	2016	2016	2016	2	0	2	Export	340	Honduras	HND	528	Netherlands	NLD								71	POWER GENERATNG.MACHINES	1	No Quantity							8497			0
S3	2016	2016	2016	2	0	2	Export	340	Honduras	HND	558	Nicaragua	NIC								71	POWER GENERATNG.MACHINES	1	No Quantity							57579			0
S3	2016	2016	2016	2	0	2	Export	340	Honduras	HND	604	Peru	PER								71	POWER GENERATNG.MACHINES	1	No Quantity							1600			0
S3	2016	2016	2016	2	0	2	Export	340	Honduras	HND	699	India	IND								71	POWER GENERATNG.MACHINES	1	No Quantity							124288			0
S3	2016	2016	2016	2	0	2	Export	340	Honduras	HND	702	Singapore	SGP								71	POWER GENERATNG.MACHINES	1	No Quantity							239			0
S3	2016	2016	2016	2	0	2	Export	340	Honduras	HND	704	Viet Nam	VNM								71	POWER GENERATNG.MACHINES	1	No Quantity							2197			0
S3	2016	2016	2016	2	0	2	Export	340	Honduras	HND	710	South Africa	ZAF								71	POWER GENERATNG.MACHINES	1	No Quantity							719			0
S3	2016	2016	2016	2	0	2	Export	340	Honduras	HND	724	Spain	ESP								71	POWER GENERATNG.MACHINES	1	No Quantity							93607			0
S3	2016	2016	2016	2	0	2	Export	340	Honduras	HND	752	Sweden	SWE								71	POWER GENERATNG.MACHINES	1	No Quantity							180			0
S3	2016	2016	2016	2	0	2	Export	340	Honduras	HND	788	Tunisia	TUN								71	POWER GENERATNG.MACHINES	1	No Quantity							356			0
S3	2016	2016	2016	2	0	2	Export	340	Honduras	HND	792	Turkey	TUR								71	POWER GENERATNG.MACHINES	1	No Quantity							973			0
S3	2016	2016	2016	2	0	2	Export	340	Honduras	HND	826	United Kingdom	GBR								71	POWER GENERATNG.MACHINES	1	No Quantity							1836			0
S3	2016	2016	2016	2	0	2	Export	340	Honduras	HND	842	USA	USA								71	POWER GENERATNG.MACHINES	1	No Quantity							3679713			0
S3	2016	2016	2016	2	0	2	Export	328	Guyana	GUY	0	World	WLD								72	SPECIAL.INDUST.MACHINERY	1	No Quantity							70833851			0
S3	2016	2016	2016	2	0	2	Export	328	Guyana	GUY	28	Antigua and Barbuda	ATG								72	SPECIAL.INDUST.MACHINERY	1	No Quantity							1385			0
S3	2016	2016	2016	2	0	2	Export	328	Guyana	GUY	44	Bahamas	BHS								72	SPECIAL.INDUST.MACHINERY	1	No Quantity							480			0
S3	2016	2016	2016	2	0	2	Export	328	Guyana	GUY	92	Br. Virgin Isds	VGB								72	SPECIAL.INDUST.MACHINERY	1	No Quantity							484			0
S3	2016	2016	2016	2	0	2	Export	328	Guyana	GUY	156	China	CHN								72	SPECIAL.INDUST.MACHINERY	1	No Quantity							9450			0
S3	2016	2016	2016	2	0	2	Export	328	Guyana	GUY	308	Grenada	GRD								72	SPECIAL.INDUST.MACHINERY	1	No Quantity							830			0
S3	2016	2016	2016	2	0	2	Export	328	Guyana	GUY	388	Jamaica	JAM								72	SPECIAL.INDUST.MACHINERY	1	No Quantity							92399			0
S3	2016	2016	2016	2	0	2	Export	328	Guyana	GUY	531	Curaçao	CUW								72	SPECIAL.INDUST.MACHINERY	1	No Quantity							3			0
S3	2016	2016	2016	2	0	2	Export	328	Guyana	GUY	699	India	IND								72	SPECIAL.INDUST.MACHINERY	1	No Quantity							35			0
S3	2016	2016	2016	2	0	2	Export	328	Guyana	GUY	740	Suriname	SUR								72	SPECIAL.INDUST.MACHINERY	1	No Quantity							72577			0
S3	2016	2016	2016	2	0	2	Export	328	Guyana	GUY	780	Trinidad and Tobago	TTO								72	SPECIAL.INDUST.MACHINERY	1	No Quantity							70438368			0
S3	2016	2016	2016	2	0	2	Export	328	Guyana	GUY	826	United Kingdom	GBR								72	SPECIAL.INDUST.MACHINERY	1	No Quantity							122696			0
S3	2016	2016	2016	2	0	2	Export	328	Guyana	GUY	842	USA	USA								72	SPECIAL.INDUST.MACHINERY	1	No Quantity							95145			0
S3	2016	2016	2016	2	0	2	Export	340	Honduras	HND	0	World	WLD								72	SPECIAL.INDUST.MACHINERY	1	No Quantity							20023447			0
S3	2016	2016	2016	2	0	2	Export	340	Honduras	HND	32	Argentina	ARG								72	SPECIAL.INDUST.MACHINERY	1	No Quantity							20			0
S3	2016	2016	2016	2	0	2	Export	340	Honduras	HND	50	Bangladesh	BGD								72	SPECIAL.INDUST.MACHINERY	1	No Quantity							555329			0
S3	2016	2016	2016	2	0	2	Export	340	Honduras	HND	56	Belgium	BEL								72	SPECIAL.INDUST.MACHINERY	1	No Quantity							672			0
S3	2016	2016	2016	2	0	2	Export	340	Honduras	HND	76	Brazil	BRA								72	SPECIAL.INDUST.MACHINERY	1	No Quantity							86954			0
S3	2016	2016	2016	2	0	2	Export	340	Honduras	HND	124	Canada	CAN								72	SPECIAL.INDUST.MACHINERY	1	No Quantity							96288			0
S3	2016	2016	2016	2	0	2	Export	340	Honduras	HND	156	China	CHN								72	SPECIAL.INDUST.MACHINERY	1	No Quantity							977961			0
S3	2016	2016	2016	2	0	2	Export	340	Honduras	HND	170	Colombia	COL								72	SPECIAL.INDUST.MACHINERY	1	No Quantity							16500			0
S3	2016	2016	2016	2	0	2	Export	340	Honduras	HND	188	Costa Rica	CRI								72	SPECIAL.INDUST.MACHINERY	1	No Quantity							910			0
S3	2016	2016	2016	2	0	2	Export	340	Honduras	HND	192	Cuba	CUB								72	SPECIAL.INDUST.MACHINERY	1	No Quantity							10000			0
S3	2016	2016	2016	2	0	2	Export	340	Honduras	HND	203	Czechia	CZE								72	SPECIAL.INDUST.MACHINERY	1	No Quantity							6766			0
S3	2016	2016	2016	2	0	2	Export	340	Honduras	HND	214	Dominican Rep.	DOM								72	SPECIAL.INDUST.MACHINERY	1	No Quantity							150476			0
S3	2016	2016	2016	2	0	2	Export	340	Honduras	HND	218	Ecuador	ECU								72	SPECIAL.INDUST.MACHINERY	1	No Quantity							75			0
S3	2016	2016	2016	2	0	2	Export	340	Honduras	HND	222	El Salvador	SLV								72	SPECIAL.INDUST.MACHINERY	1	No Quantity							625987			0
S3	2016	2016	2016	2	0	2	Export	340	Honduras	HND	251	France	FRA								72	SPECIAL.INDUST.MACHINERY	1	No Quantity							103240			0
S3	2016	2016	2016	2	0	2	Export	340	Honduras	HND	276	Germany	DEU								72	SPECIAL.INDUST.MACHINERY	1	No Quantity							1259030			0
S3	2016	2016	2016	2	0	2	Export	340	Honduras	HND	320	Guatemala	GTM								72	SPECIAL.INDUST.MACHINERY	1	No Quantity							157450			0
S3	2016	2016	2016	2	0	2	Export	340	Honduras	HND	332	Haiti	HTI								72	SPECIAL.INDUST.MACHINERY	1	No Quantity							2640			0
S3	2016	2016	2016	2	0	2	Export	340	Honduras	HND	344	China, Hong Kong SAR	HKG								72	SPECIAL.INDUST.MACHINERY	1	No Quantity							30985			0
S3	2016	2016	2016	2	0	2	Export	340	Honduras	HND	360	Indonesia	IDN								72	SPECIAL.INDUST.MACHINERY	1	No Quantity							108560			0
S3	2016	2016	2016	2	0	2	Export	340	Honduras	HND	376	Israel	ISR								72	SPECIAL.INDUST.MACHINERY	1	No Quantity							2708			0
S3	2016	2016	2016	2	0	2	Export	340	Honduras	HND	381	Italy	ITA								72	SPECIAL.INDUST.MACHINERY	1	No Quantity							1642083			0
S3	2016	2016	2016	2	0	2	Export	340	Honduras	HND	392	Japan	JPN								72	SPECIAL.INDUST.MACHINERY	1	No Quantity							1143089			0
S3	2016	2016	2016	2	0	2	Export	340	Honduras	HND	408	Dem. People's Rep. of Korea	PRK								72	SPECIAL.INDUST.MACHINERY	1	No Quantity							73			0
S3	2016	2016	2016	2	0	2	Export	340	Honduras	HND	410	Rep. of Korea	KOR								72	SPECIAL.INDUST.MACHINERY	1	No Quantity							212040			0
S3	2016	2016	2016	2	0	2	Export	340	Honduras	HND	458	Malaysia	MYS								72	SPECIAL.INDUST.MACHINERY	1	No Quantity							44692			0
S3	2016	2016	2016	2	0	2	Export	340	Honduras	HND	484	Mexico	MEX								72	SPECIAL.INDUST.MACHINERY	1	No Quantity							592915			0
S3	2016	2016	2016	2	0	2	Export	340	Honduras	HND	490	Other Asia, nes									72	SPECIAL.INDUST.MACHINERY	1	No Quantity							843805			0
S3	2016	2016	2016	2	0	2	Export	340	Honduras	HND	504	Morocco	MAR								72	SPECIAL.INDUST.MACHINERY	1	No Quantity							49279			0
S3	2016	2016	2016	2	0	2	Export	340	Honduras	HND	558	Nicaragua	NIC								72	SPECIAL.INDUST.MACHINERY	1	No Quantity							2998534			0
S3	2016	2016	2016	2	0	2	Export	340	Honduras	HND	579	Norway	NOR								72	SPECIAL.INDUST.MACHINERY	1	No Quantity							918			0
S3	2016	2016	2016	2	0	2	Export	340	Honduras	HND	586	Pakistan	PAK								72	SPECIAL.INDUST.MACHINERY	1	No Quantity							174515			0
S3	2016	2016	2016	2	0	2	Export	340	Honduras	HND	591	Panama	PAN								72	SPECIAL.INDUST.MACHINERY	1	No Quantity							3349			0
S3	2016	2016	2016	2	0	2	Export	340	Honduras	HND	620	Portugal	PRT								72	SPECIAL.INDUST.MACHINERY	1	No Quantity							13312			0
S3	2016	2016	2016	2	0	2	Export	340	Honduras	HND	642	Romania	ROU								72	SPECIAL.INDUST.MACHINERY	1	No Quantity							75000			0
S3	2016	2016	2016	2	0	2	Export	340	Honduras	HND	699	India	IND								72	SPECIAL.INDUST.MACHINERY	1	No Quantity							48556			0
S3	2016	2016	2016	2	0	2	Export	340	Honduras	HND	704	Viet Nam	VNM								72	SPECIAL.INDUST.MACHINERY	1	No Quantity							604563			0
S3	2016	2016	2016	2	0	2	Export	340	Honduras	HND	724	Spain	ESP								72	SPECIAL.INDUST.MACHINERY	1	No Quantity							42331			0
S3	2016	2016	2016	2	0	2	Export	340	Honduras	HND	752	Sweden	SWE								72	SPECIAL.INDUST.MACHINERY	1	No Quantity							640			0
S3	2016	2016	2016	2	0	2	Export	340	Honduras	HND	757	Switzerland	CHE								72	SPECIAL.INDUST.MACHINERY	1	No Quantity							187571			0
S3	2016	2016	2016	2	0	2	Export	340	Honduras	HND	792	Turkey	TUR								72	SPECIAL.INDUST.MACHINERY	1	No Quantity							68943			0
S3	2016	2016	2016	2	0	2	Export	340	Honduras	HND	826	United Kingdom	GBR								72	SPECIAL.INDUST.MACHINERY	1	No Quantity							128428			0
S3	2016	2016	2016	2	0	2	Export	340	Honduras	HND	842	USA	USA								72	SPECIAL.INDUST.MACHINERY	1	No Quantity							6692760			0
S3	2016	2016	2016	2	0	2	Export	340	Honduras	HND	862	Venezuela	VEN								72	SPECIAL.INDUST.MACHINERY	1	No Quantity							98500			0
S3	2016	2016	2016	2	0	2	Export	340	Honduras	HND	899	Areas, nes									72	SPECIAL.INDUST.MACHINERY	1	No Quantity							165000			0
S3	2016	2016	2016	2	0	2	Export	328	Guyana	GUY	0	World	WLD								73	METALWORKING MACHINERY	1	No Quantity							208681			0
S3	2016	2016	2016	2	0	2	Export	328	Guyana	GUY	52	Barbados	BRB								73	METALWORKING MACHINERY	1	No Quantity							73			0
S3	2016	2016	2016	2	0	2	Export	328	Guyana	GUY	156	China	CHN								73	METALWORKING MACHINERY	1	No Quantity							8197			0
S3	2016	2016	2016	2	0	2	Export	328	Guyana	GUY	178	Congo	COG								73	METALWORKING MACHINERY	1	No Quantity							5149			0
S3	2016	2016	2016	2	0	2	Export	328	Guyana	GUY	276	Germany	DEU								73	METALWORKING MACHINERY	1	No Quantity							6886			0
S3	2016	2016	2016	2	0	2	Export	328	Guyana	GUY	740	Suriname	SUR								73	METALWORKING MACHINERY	1	No Quantity							23594			0
S3	2016	2016	2016	2	0	2	Export	328	Guyana	GUY	780	Trinidad and Tobago	TTO								73	METALWORKING MACHINERY	1	No Quantity							135985			0
S3	2016	2016	2016	2	0	2	Export	328	Guyana	GUY	842	USA	USA								73	METALWORKING MACHINERY	1	No Quantity							28796			0
S3	2016	2016	2016	2	0	2	Export	340	Honduras	HND	0	World	WLD								73	METALWORKING MACHINERY	1	No Quantity							1851399			0
S3	2016	2016	2016	2	0	2	Export	340	Honduras	HND	32	Argentina	ARG								73	METALWORKING MACHINERY	1	No Quantity							2223			0
S3	2016	2016	2016	2	0	2	Export	340	Honduras	HND	124	Canada	CAN								73	METALWORKING MACHINERY	1	No Quantity							95896			0
S3	2016	2016	2016	2	0	2	Export	340	Honduras	HND	156	China	CHN								73	METALWORKING MACHINERY	1	No Quantity							163705			0
S3	2016	2016	2016	2	0	2	Export	340	Honduras	HND	170	Colombia	COL								73	METALWORKING MACHINERY	1	No Quantity							100			0
S3	2016	2016	2016	2	0	2	Export	340	Honduras	HND	276	Germany	DEU								73	METALWORKING MACHINERY	1	No Quantity							4464			0
S3	2016	2016	2016	2	0	2	Export	340	Honduras	HND	320	Guatemala	GTM								73	METALWORKING MACHINERY	1	No Quantity							30000			0
S3	2016	2016	2016	2	0	2	Export	340	Honduras	HND	332	Haiti	HTI								73	METALWORKING MACHINERY	1	No Quantity							33000			0
S3	2016	2016	2016	2	0	2	Export	340	Honduras	HND	392	Japan	JPN								73	METALWORKING MACHINERY	1	No Quantity							212			0
S3	2016	2016	2016	2	0	2	Export	340	Honduras	HND	408	Dem. People's Rep. of Korea	PRK								73	METALWORKING MACHINERY	1	No Quantity							200			0
S3	2016	2016	2016	2	0	2	Export	340	Honduras	HND	484	Mexico	MEX								73	METALWORKING MACHINERY	1	No Quantity							26324			0
S3	2016	2016	2016	2	0	2	Export	340	Honduras	HND	490	Other Asia, nes									73	METALWORKING MACHINERY	1	No Quantity							26953			0
S3	2016	2016	2016	2	0	2	Export	340	Honduras	HND	558	Nicaragua	NIC								73	METALWORKING MACHINERY	1	No Quantity							4776			0
S3	2016	2016	2016	2	0	2	Export	340	Honduras	HND	699	India	IND								73	METALWORKING MACHINERY	1	No Quantity							48400			0
S3	2016	2016	2016	2	0	2	Export	340	Honduras	HND	724	Spain	ESP								73	METALWORKING MACHINERY	1	No Quantity							3			0
S3	2016	2016	2016	2	0	2	Export	340	Honduras	HND	752	Sweden	SWE								73	METALWORKING MACHINERY	1	No Quantity							304			0
S3	2016	2016	2016	2	0	2	Export	340	Honduras	HND	757	Switzerland	CHE								73	METALWORKING MACHINERY	1	No Quantity							37600			0
S3	2016	2016	2016	2	0	2	Export	340	Honduras	HND	826	United Kingdom	GBR								73	METALWORKING MACHINERY	1	No Quantity							10160			0
S3	2016	2016	2016	2	0	2	Export	340	Honduras	HND	842	USA	USA								73	METALWORKING MACHINERY	1	No Quantity							1367079			0
S3	2016	2016	2016	2	0	2	Export	328	Guyana	GUY	0	World	WLD								74	GENERAL INDUSTL.MACH.NES	1	No Quantity							5941311			0
S3	2016	2016	2016	2	0	2	Export	328	Guyana	GUY	28	Antigua and Barbuda	ATG								74	GENERAL INDUSTL.MACH.NES	1	No Quantity							45			0
S3	2016	2016	2016	2	0	2	Export	328	Guyana	GUY	52	Barbados	BRB								74	GENERAL INDUSTL.MACH.NES	1	No Quantity							133			0
S3	2016	2016	2016	2	0	2	Export	328	Guyana	GUY	124	Canada	CAN								74	GENERAL INDUSTL.MACH.NES	1	No Quantity							3120			0
S3	2016	2016	2016	2	0	2	Export	328	Guyana	GUY	170	Colombia	COL								74	GENERAL INDUSTL.MACH.NES	1	No Quantity							2452			0
S3	2016	2016	2016	2	0	2	Export	328	Guyana	GUY	178	Congo	COG								74	GENERAL INDUSTL.MACH.NES	1	No Quantity							8392			0
S3	2016	2016	2016	2	0	2	Export	328	Guyana	GUY	276	Germany	DEU								74	GENERAL INDUSTL.MACH.NES	1	No Quantity							6316			0
S3	2016	2016	2016	2	0	2	Export	328	Guyana	GUY	332	Haiti	HTI								74	GENERAL INDUSTL.MACH.NES	1	No Quantity							2330			0
S3	2016	2016	2016	2	0	2	Export	328	Guyana	GUY	388	Jamaica	JAM								74	GENERAL INDUSTL.MACH.NES	1	No Quantity							221			0
S3	2016	2016	2016	2	0	2	Export	328	Guyana	GUY	531	Curaçao	CUW								74	GENERAL INDUSTL.MACH.NES	1	No Quantity							67			0
S3	2016	2016	2016	2	0	2	Export	328	Guyana	GUY	586	Pakistan	PAK								74	GENERAL INDUSTL.MACH.NES	1	No Quantity							14000			0
S3	2016	2016	2016	2	0	2	Export	328	Guyana	GUY	591	Panama	PAN								74	GENERAL INDUSTL.MACH.NES	1	No Quantity							35			0
S3	2016	2016	2016	2	0	2	Export	328	Guyana	GUY	662	Saint Lucia	LCA								74	GENERAL INDUSTL.MACH.NES	1	No Quantity							37			0
S3	2016	2016	2016	2	0	2	Export	328	Guyana	GUY	699	India	IND								74	GENERAL INDUSTL.MACH.NES	1	No Quantity							2400			0
S3	2016	2016	2016	2	0	2	Export	328	Guyana	GUY	740	Suriname	SUR								74	GENERAL INDUSTL.MACH.NES	1	No Quantity							48655			0
S3	2016	2016	2016	2	0	2	Export	328	Guyana	GUY	780	Trinidad and Tobago	TTO								74	GENERAL INDUSTL.MACH.NES	1	No Quantity							5509983			0
S3	2016	2016	2016	2	0	2	Export	328	Guyana	GUY	784	United Arab Emirates	ARE								74	GENERAL INDUSTL.MACH.NES	1	No Quantity							39250			0
S3	2016	2016	2016	2	0	2	Export	328	Guyana	GUY	826	United Kingdom	GBR								74	GENERAL INDUSTL.MACH.NES	1	No Quantity							114330			0
S3	2016	2016	2016	2	0	2	Export	328	Guyana	GUY	842	USA	USA								74	GENERAL INDUSTL.MACH.NES	1	No Quantity							189547			0
S3	2016	2016	2016	2	0	2	Export	340	Honduras	HND	0	World	WLD								74	GENERAL INDUSTL.MACH.NES	1	No Quantity							7760709			0
S3	2016	2016	2016	2	0	2	Export	340	Honduras	HND	32	Argentina	ARG								74	GENERAL INDUSTL.MACH.NES	1	No Quantity							833			0
S3	2016	2016	2016	2	0	2	Export	340	Honduras	HND	40	Austria	AUT								74	GENERAL INDUSTL.MACH.NES	1	No Quantity							5			0
S3	2016	2016	2016	2	0	2	Export	340	Honduras	HND	56	Belgium	BEL								74	GENERAL INDUSTL.MACH.NES	1	No Quantity							27033			0
S3	2016	2016	2016	2	0	2	Export	340	Honduras	HND	76	Brazil	BRA								74	GENERAL INDUSTL.MACH.NES	1	No Quantity							13506			0
S3	2016	2016	2016	2	0	2	Export	340	Honduras	HND	84	Belize	BLZ								74	GENERAL INDUSTL.MACH.NES	1	No Quantity							165			0
S3	2016	2016	2016	2	0	2	Export	340	Honduras	HND	124	Canada	CAN								74	GENERAL INDUSTL.MACH.NES	1	No Quantity							48996			0
S3	2016	2016	2016	2	0	2	Export	340	Honduras	HND	156	China	CHN								74	GENERAL INDUSTL.MACH.NES	1	No Quantity							321847			0
S3	2016	2016	2016	2	0	2	Export	340	Honduras	HND	170	Colombia	COL								74	GENERAL INDUSTL.MACH.NES	1	No Quantity							18876			0
S3	2016	2016	2016	2	0	2	Export	340	Honduras	HND	188	Costa Rica	CRI								74	GENERAL INDUSTL.MACH.NES	1	No Quantity							19835			0
S3	2016	2016	2016	2	0	2	Export	340	Honduras	HND	203	Czechia	CZE								74	GENERAL INDUSTL.MACH.NES	1	No Quantity							105			0
S3	2016	2016	2016	2	0	2	Export	340	Honduras	HND	208	Denmark	DNK								74	GENERAL INDUSTL.MACH.NES	1	No Quantity							6373			0
S3	2016	2016	2016	2	0	2	Export	340	Honduras	HND	214	Dominican Rep.	DOM								74	GENERAL INDUSTL.MACH.NES	1	No Quantity							350905			0
S3	2016	2016	2016	2	0	2	Export	340	Honduras	HND	218	Ecuador	ECU								74	GENERAL INDUSTL.MACH.NES	1	No Quantity							35			0
S3	2016	2016	2016	2	0	2	Export	340	Honduras	HND	222	El Salvador	SLV								74	GENERAL INDUSTL.MACH.NES	1	No Quantity							291120			0
S3	2016	2016	2016	2	0	2	Export	340	Honduras	HND	246	Finland	FIN								74	GENERAL INDUSTL.MACH.NES	1	No Quantity							80			0
S3	2016	2016	2016	2	0	2	Export	340	Honduras	HND	251	France	FRA								74	GENERAL INDUSTL.MACH.NES	1	No Quantity							5187			0
S3	2016	2016	2016	2	0	2	Export	340	Honduras	HND	276	Germany	DEU								74	GENERAL INDUSTL.MACH.NES	1	No Quantity							67362			0
S3	2016	2016	2016	2	0	2	Export	340	Honduras	HND	300	Greece	GRC								74	GENERAL INDUSTL.MACH.NES	1	No Quantity							24			0
S3	2016	2016	2016	2	0	2	Export	340	Honduras	HND	320	Guatemala	GTM								74	GENERAL INDUSTL.MACH.NES	1	No Quantity							119270			0
S3	2016	2016	2016	2	0	2	Export	340	Honduras	HND	332	Haiti	HTI								74	GENERAL INDUSTL.MACH.NES	1	No Quantity							2000			0
S3	2016	2016	2016	2	0	2	Export	340	Honduras	HND	344	China, Hong Kong SAR	HKG								74	GENERAL INDUSTL.MACH.NES	1	No Quantity							25			0
S3	2016	2016	2016	2	0	2	Export	340	Honduras	HND	360	Indonesia	IDN								74	GENERAL INDUSTL.MACH.NES	1	No Quantity							12703			0
S3	2016	2016	2016	2	0	2	Export	340	Honduras	HND	376	Israel	ISR								74	GENERAL INDUSTL.MACH.NES	1	No Quantity							14372			0
S3	2016	2016	2016	2	0	2	Export	340	Honduras	HND	381	Italy	ITA								74	GENERAL INDUSTL.MACH.NES	1	No Quantity							216484			0
S3	2016	2016	2016	2	0	2	Export	340	Honduras	HND	392	Japan	JPN								74	GENERAL INDUSTL.MACH.NES	1	No Quantity							42546			0
S3	2016	2016	2016	2	0	2	Export	340	Honduras	HND	410	Rep. of Korea	KOR								74	GENERAL INDUSTL.MACH.NES	1	No Quantity							20555			0
S3	2016	2016	2016	2	0	2	Export	340	Honduras	HND	458	Malaysia	MYS								74	GENERAL INDUSTL.MACH.NES	1	No Quantity							39268			0
S3	2016	2016	2016	2	0	2	Export	340	Honduras	HND	484	Mexico	MEX								74	GENERAL INDUSTL.MACH.NES	1	No Quantity							176772			0
S3	2016	2016	2016	2	0	2	Export	340	Honduras	HND	490	Other Asia, nes									74	GENERAL INDUSTL.MACH.NES	1	No Quantity							24847			0
S3	2016	2016	2016	2	0	2	Export	340	Honduras	HND	528	Netherlands	NLD								74	GENERAL INDUSTL.MACH.NES	1	No Quantity							4423			0
S3	2016	2016	2016	2	0	2	Export	340	Honduras	HND	558	Nicaragua	NIC								74	GENERAL INDUSTL.MACH.NES	1	No Quantity							549079			0
S3	2016	2016	2016	2	0	2	Export	340	Honduras	HND	591	Panama	PAN								74	GENERAL INDUSTL.MACH.NES	1	No Quantity							1605			0
S3	2016	2016	2016	2	0	2	Export	340	Honduras	HND	604	Peru	PER								74	GENERAL INDUSTL.MACH.NES	1	No Quantity							248072			0
S3	2016	2016	2016	2	0	2	Export	340	Honduras	HND	608	Philippines	PHL								74	GENERAL INDUSTL.MACH.NES	1	No Quantity							1441			0
S3	2016	2016	2016	2	0	2	Export	340	Honduras	HND	616	Poland	POL								74	GENERAL INDUSTL.MACH.NES	1	No Quantity							49500			0
S3	2016	2016	2016	2	0	2	Export	340	Honduras	HND	620	Portugal	PRT								74	GENERAL INDUSTL.MACH.NES	1	No Quantity							2658			0
S3	2016	2016	2016	2	0	2	Export	340	Honduras	HND	699	India	IND								74	GENERAL INDUSTL.MACH.NES	1	No Quantity							1831			0
S3	2016	2016	2016	2	0	2	Export	340	Honduras	HND	703	Slovakia	SVK								74	GENERAL INDUSTL.MACH.NES	1	No Quantity							262			0
S3	2016	2016	2016	2	0	2	Export	340	Honduras	HND	704	Viet Nam	VNM								74	GENERAL INDUSTL.MACH.NES	1	No Quantity							10067			0
S3	2016	2016	2016	2	0	2	Export	340	Honduras	HND	724	Spain	ESP								74	GENERAL INDUSTL.MACH.NES	1	No Quantity							284682			0
S3	2016	2016	2016	2	0	2	Export	340	Honduras	HND	752	Sweden	SWE								74	GENERAL INDUSTL.MACH.NES	1	No Quantity							271			0
S3	2016	2016	2016	2	0	2	Export	340	Honduras	HND	757	Switzerland	CHE								74	GENERAL INDUSTL.MACH.NES	1	No Quantity							80906			0
S3	2016	2016	2016	2	0	2	Export	340	Honduras	HND	764	Thailand	THA								74	GENERAL INDUSTL.MACH.NES	1	No Quantity							4151			0
S3	2016	2016	2016	2	0	2	Export	340	Honduras	HND	792	Turkey	TUR								74	GENERAL INDUSTL.MACH.NES	1	No Quantity							114			0
S3	2016	2016	2016	2	0	2	Export	340	Honduras	HND	826	United Kingdom	GBR								74	GENERAL INDUSTL.MACH.NES	1	No Quantity							42530			0
S3	2016	2016	2016	2	0	2	Export	340	Honduras	HND	842	USA	USA								74	GENERAL INDUSTL.MACH.NES	1	No Quantity							4635031			0
S3	2016	2016	2016	2	0	2	Export	340	Honduras	HND	862	Venezuela	VEN								74	GENERAL INDUSTL.MACH.NES	1	No Quantity							11			0
S3	2016	2016	2016	2	0	2	Export	340	Honduras	HND	899	Areas, nes									74	GENERAL INDUSTL.MACH.NES	1	No Quantity							2946			0
S3	2016	2016	2016	2	0	2	Export	328	Guyana	GUY	0	World	WLD								75	OFFICE MACHINES,ADP MACH	1	No Quantity							370484			0
S3	2016	2016	2016	2	0	2	Export	328	Guyana	GUY	52	Barbados	BRB								75	OFFICE MACHINES,ADP MACH	1	No Quantity							300			0
S3	2016	2016	2016	2	0	2	Export	328	Guyana	GUY	156	China	CHN								75	OFFICE MACHINES,ADP MACH	1	No Quantity							5046			0
S3	2016	2016	2016	2	0	2	Export	328	Guyana	GUY	170	Colombia	COL								75	OFFICE MACHINES,ADP MACH	1	No Quantity							65			0
S3	2016	2016	2016	2	0	2	Export	328	Guyana	GUY	320	Guatemala	GTM								75	OFFICE MACHINES,ADP MACH	1	No Quantity							150			0
S3	2016	2016	2016	2	0	2	Export	328	Guyana	GUY	332	Haiti	HTI								75	OFFICE MACHINES,ADP MACH	1	No Quantity							29			0
S3	2016	2016	2016	2	0	2	Export	328	Guyana	GUY	643	Russian Federation	RUS								75	OFFICE MACHINES,ADP MACH	1	No Quantity							7			0
S3	2016	2016	2016	2	0	2	Export	328	Guyana	GUY	662	Saint Lucia	LCA								75	OFFICE MACHINES,ADP MACH	1	No Quantity							1030			0
S3	2016	2016	2016	2	0	2	Export	328	Guyana	GUY	740	Suriname	SUR								75	OFFICE MACHINES,ADP MACH	1	No Quantity							1781			0
S3	2016	2016	2016	2	0	2	Export	328	Guyana	GUY	780	Trinidad and Tobago	TTO								75	OFFICE MACHINES,ADP MACH	1	No Quantity							343614			0
S3	2016	2016	2016	2	0	2	Export	328	Guyana	GUY	842	USA	USA								75	OFFICE MACHINES,ADP MACH	1	No Quantity							18462			0
S3	2016	2016	2016	2	0	2	Export	340	Honduras	HND	0	World	WLD								75	OFFICE MACHINES,ADP MACH	1	No Quantity							3006810			0
S3	2016	2016	2016	2	0	2	Export	340	Honduras	HND	40	Austria	AUT								75	OFFICE MACHINES,ADP MACH	1	No Quantity							517143			0
S3	2016	2016	2016	2	0	2	Export	340	Honduras	HND	52	Barbados	BRB								75	OFFICE MACHINES,ADP MACH	1	No Quantity							5			0
S3	2016	2016	2016	2	0	2	Export	340	Honduras	HND	56	Belgium	BEL								75	OFFICE MACHINES,ADP MACH	1	No Quantity							1308			0
S3	2016	2016	2016	2	0	2	Export	340	Honduras	HND	76	Brazil	BRA								75	OFFICE MACHINES,ADP MACH	1	No Quantity							135			0
S3	2016	2016	2016	2	0	2	Export	340	Honduras	HND	124	Canada	CAN								75	OFFICE MACHINES,ADP MACH	1	No Quantity							42338			0
S3	2016	2016	2016	2	0	2	Export	340	Honduras	HND	156	China	CHN								75	OFFICE MACHINES,ADP MACH	1	No Quantity							163766			0
[truncated: 636 more rows]
