# Supplementary material for: Core-periphery structure in sectoral international trade networks: A new approach to an old theory
Source: PLoS One. 2020 Apr 2;15(4):e0229547. doi: 10.1371/journal.pone.0229547 (PMC7117750; doi:10.1371/journal.pone.0229547)
Supplement: S7 File — (ZIP) [file pone.0229547.s007.zip › S7_File/RawData 2016/comtrade (3).csv]

Classification	Year	Period	Period Desc.	Aggregate Level	Is Leaf Code	Trade Flow Code	Trade Flow	Reporter Code	Reporter	Reporter ISO	Partner Code	Partner	Partner ISO	2nd Partner Code	2nd Partner	2nd Partner ISO	Customs Proc. Code	Customs	Mode of Transport Code	Mode of Transport	Commodity Code	Commodity	Qty Unit Code	Qty Unit	Qty	Alt Qty Unit Code	Alt Qty Unit	Alt Qty	Netweight (kg)	Gross weight (kg)	Trade Value (US$)	CIF Trade Value (US$)	FOB Trade Value (US$)	Flag
S3	2016	2016	2016	2	0	2	Export	31	Azerbaijan	AZE	0	World	WLD								00	LIVE ANIMALS	1	No Quantity							557802			0
S3	2016	2016	2016	2	0	2	Export	31	Azerbaijan	AZE	48	Bahrain	BHR								00	LIVE ANIMALS	1	No Quantity							85000			0
S3	2016	2016	2016	2	0	2	Export	31	Azerbaijan	AZE	268	Georgia	GEO								00	LIVE ANIMALS	1	No Quantity							2900			0
S3	2016	2016	2016	2	0	2	Export	31	Azerbaijan	AZE	398	Kazakhstan	KAZ								00	LIVE ANIMALS	1	No Quantity							157755			0
S3	2016	2016	2016	2	0	2	Export	31	Azerbaijan	AZE	417	Kyrgyzstan	KGZ								00	LIVE ANIMALS	1	No Quantity							5600			0
S3	2016	2016	2016	2	0	2	Export	31	Azerbaijan	AZE	643	Russian Federation	RUS								00	LIVE ANIMALS	1	No Quantity							5747			0
S3	2016	2016	2016	2	0	2	Export	31	Azerbaijan	AZE	795	Turkmenistan	TKM								00	LIVE ANIMALS	1	No Quantity							300800			0
S3	2016	2016	2016	2	0	2	Export	32	Argentina	ARG	0	World	WLD								00	LIVE ANIMALS	1	No Quantity							33726527			0
S3	2016	2016	2016	2	0	2	Export	32	Argentina	ARG	36	Australia	AUS								00	LIVE ANIMALS	1	No Quantity							16310			0
S3	2016	2016	2016	2	0	2	Export	32	Argentina	ARG	44	Bahamas	BHS								00	LIVE ANIMALS	1	No Quantity							480			0
S3	2016	2016	2016	2	0	2	Export	32	Argentina	ARG	52	Barbados	BRB								00	LIVE ANIMALS	1	No Quantity							49000			0
S3	2016	2016	2016	2	0	2	Export	32	Argentina	ARG	56	Belgium	BEL								00	LIVE ANIMALS	1	No Quantity							84950			0
S3	2016	2016	2016	2	0	2	Export	32	Argentina	ARG	68	Bolivia (Plurinational State of)	BOL								00	LIVE ANIMALS	1	No Quantity							197246			0
S3	2016	2016	2016	2	0	2	Export	32	Argentina	ARG	76	Brazil	BRA								00	LIVE ANIMALS	1	No Quantity							145915			0
S3	2016	2016	2016	2	0	2	Export	32	Argentina	ARG	124	Canada	CAN								00	LIVE ANIMALS	1	No Quantity							4270			0
S3	2016	2016	2016	2	0	2	Export	32	Argentina	ARG	152	Chile	CHL								00	LIVE ANIMALS	1	No Quantity							1076062			0
S3	2016	2016	2016	2	0	2	Export	32	Argentina	ARG	156	China	CHN								00	LIVE ANIMALS	1	No Quantity							180030			0
S3	2016	2016	2016	2	0	2	Export	32	Argentina	ARG	170	Colombia	COL								00	LIVE ANIMALS	1	No Quantity							480471			0
S3	2016	2016	2016	2	0	2	Export	32	Argentina	ARG	188	Costa Rica	CRI								00	LIVE ANIMALS	1	No Quantity							85450			0
S3	2016	2016	2016	2	0	2	Export	32	Argentina	ARG	192	Cuba	CUB								00	LIVE ANIMALS	1	No Quantity							600			0
S3	2016	2016	2016	2	0	2	Export	32	Argentina	ARG	208	Denmark	DNK								00	LIVE ANIMALS	1	No Quantity							2568			0
S3	2016	2016	2016	2	0	2	Export	32	Argentina	ARG	214	Dominican Rep.	DOM								00	LIVE ANIMALS	1	No Quantity							772638			0
S3	2016	2016	2016	2	0	2	Export	32	Argentina	ARG	218	Ecuador	ECU								00	LIVE ANIMALS	1	No Quantity							451250			0
S3	2016	2016	2016	2	0	2	Export	32	Argentina	ARG	222	El Salvador	SLV								00	LIVE ANIMALS	1	No Quantity							350			0
S3	2016	2016	2016	2	0	2	Export	32	Argentina	ARG	251	France	FRA								00	LIVE ANIMALS	1	No Quantity							310307			0
S3	2016	2016	2016	2	0	2	Export	32	Argentina	ARG	276	Germany	DEU								00	LIVE ANIMALS	1	No Quantity							1155976			0
S3	2016	2016	2016	2	0	2	Export	32	Argentina	ARG	288	Ghana	GHA								00	LIVE ANIMALS	1	No Quantity							145500			0
S3	2016	2016	2016	2	0	2	Export	32	Argentina	ARG	320	Guatemala	GTM								00	LIVE ANIMALS	1	No Quantity							132016			0
S3	2016	2016	2016	2	0	2	Export	32	Argentina	ARG	340	Honduras	HND								00	LIVE ANIMALS	1	No Quantity							300			0
S3	2016	2016	2016	2	0	2	Export	32	Argentina	ARG	344	China, Hong Kong SAR	HKG								00	LIVE ANIMALS	1	No Quantity							10320			0
S3	2016	2016	2016	2	0	2	Export	32	Argentina	ARG	348	Hungary	HUN								00	LIVE ANIMALS	1	No Quantity							250			0
S3	2016	2016	2016	2	0	2	Export	32	Argentina	ARG	360	Indonesia	IDN								00	LIVE ANIMALS	1	No Quantity							114560			0
S3	2016	2016	2016	2	0	2	Export	32	Argentina	ARG	372	Ireland	IRL								00	LIVE ANIMALS	1	No Quantity							17740			0
S3	2016	2016	2016	2	0	2	Export	32	Argentina	ARG	381	Italy	ITA								00	LIVE ANIMALS	1	No Quantity							446736			0
S3	2016	2016	2016	2	0	2	Export	32	Argentina	ARG	392	Japan	JPN								00	LIVE ANIMALS	1	No Quantity							2015180			0
S3	2016	2016	2016	2	0	2	Export	32	Argentina	ARG	400	Jordan	JOR								00	LIVE ANIMALS	1	No Quantity							4755			0
S3	2016	2016	2016	2	0	2	Export	32	Argentina	ARG	410	Rep. of Korea	KOR								00	LIVE ANIMALS	1	No Quantity							50000			0
S3	2016	2016	2016	2	0	2	Export	32	Argentina	ARG	422	Lebanon	LBN								00	LIVE ANIMALS	1	No Quantity							30084			0
S3	2016	2016	2016	2	0	2	Export	32	Argentina	ARG	458	Malaysia	MYS								00	LIVE ANIMALS	1	No Quantity							488248			0
S3	2016	2016	2016	2	0	2	Export	32	Argentina	ARG	484	Mexico	MEX								00	LIVE ANIMALS	1	No Quantity							591750			0
S3	2016	2016	2016	2	0	2	Export	32	Argentina	ARG	490	Other Asia, nes									00	LIVE ANIMALS	1	No Quantity							123100			0
S3	2016	2016	2016	2	0	2	Export	32	Argentina	ARG	528	Netherlands	NLD								00	LIVE ANIMALS	1	No Quantity							704750			0
S3	2016	2016	2016	2	0	2	Export	32	Argentina	ARG	531	Curaçao	CUW								00	LIVE ANIMALS	1	No Quantity							700			0
S3	2016	2016	2016	2	0	2	Export	32	Argentina	ARG	554	New Zealand	NZL								00	LIVE ANIMALS	1	No Quantity							2700			0
S3	2016	2016	2016	2	0	2	Export	32	Argentina	ARG	558	Nicaragua	NIC								00	LIVE ANIMALS	1	No Quantity							960			0
S3	2016	2016	2016	2	0	2	Export	32	Argentina	ARG	579	Norway	NOR								00	LIVE ANIMALS	1	No Quantity							900			0
S3	2016	2016	2016	2	0	2	Export	32	Argentina	ARG	586	Pakistan	PAK								00	LIVE ANIMALS	1	No Quantity							210530			0
S3	2016	2016	2016	2	0	2	Export	32	Argentina	ARG	591	Panama	PAN								00	LIVE ANIMALS	1	No Quantity							167800			0
S3	2016	2016	2016	2	0	2	Export	32	Argentina	ARG	600	Paraguay	PRY								00	LIVE ANIMALS	1	No Quantity							928450			0
S3	2016	2016	2016	2	0	2	Export	32	Argentina	ARG	604	Peru	PER								00	LIVE ANIMALS	1	No Quantity							335955			0
S3	2016	2016	2016	2	0	2	Export	32	Argentina	ARG	608	Philippines	PHL								00	LIVE ANIMALS	1	No Quantity							39000			0
S3	2016	2016	2016	2	0	2	Export	32	Argentina	ARG	616	Poland	POL								00	LIVE ANIMALS	1	No Quantity							13650			0
S3	2016	2016	2016	2	0	2	Export	32	Argentina	ARG	620	Portugal	PRT								00	LIVE ANIMALS	1	No Quantity							11610			0
S3	2016	2016	2016	2	0	2	Export	32	Argentina	ARG	634	Qatar	QAT								00	LIVE ANIMALS	1	No Quantity							250			0
S3	2016	2016	2016	2	0	2	Export	32	Argentina	ARG	642	Romania	ROU								00	LIVE ANIMALS	1	No Quantity							400			0
S3	2016	2016	2016	2	0	2	Export	32	Argentina	ARG	699	India	IND								00	LIVE ANIMALS	1	No Quantity							700			0
S3	2016	2016	2016	2	0	2	Export	32	Argentina	ARG	702	Singapore	SGP								00	LIVE ANIMALS	1	No Quantity							241000			0
S3	2016	2016	2016	2	0	2	Export	32	Argentina	ARG	703	Slovakia	SVK								00	LIVE ANIMALS	1	No Quantity							20000			0
S3	2016	2016	2016	2	0	2	Export	32	Argentina	ARG	704	Viet Nam	VNM								00	LIVE ANIMALS	1	No Quantity							400			0
S3	2016	2016	2016	2	0	2	Export	32	Argentina	ARG	710	South Africa	ZAF								00	LIVE ANIMALS	1	No Quantity							911600			0
S3	2016	2016	2016	2	0	2	Export	32	Argentina	ARG	724	Spain	ESP								00	LIVE ANIMALS	1	No Quantity							499897			0
S3	2016	2016	2016	2	0	2	Export	32	Argentina	ARG	752	Sweden	SWE								00	LIVE ANIMALS	1	No Quantity							71500			0
S3	2016	2016	2016	2	0	2	Export	32	Argentina	ARG	757	Switzerland	CHE								00	LIVE ANIMALS	1	No Quantity							232600			0
S3	2016	2016	2016	2	0	2	Export	32	Argentina	ARG	764	Thailand	THA								00	LIVE ANIMALS	1	No Quantity							706950			0
S3	2016	2016	2016	2	0	2	Export	32	Argentina	ARG	784	United Arab Emirates	ARE								00	LIVE ANIMALS	1	No Quantity							2794140			0
S3	2016	2016	2016	2	0	2	Export	32	Argentina	ARG	826	United Kingdom	GBR								00	LIVE ANIMALS	1	No Quantity							4230229			0
S3	2016	2016	2016	2	0	2	Export	32	Argentina	ARG	842	USA	USA								00	LIVE ANIMALS	1	No Quantity							10645538			0
S3	2016	2016	2016	2	0	2	Export	32	Argentina	ARG	858	Uruguay	URY								00	LIVE ANIMALS	1	No Quantity							1579961			0
S3	2016	2016	2016	2	0	2	Export	32	Argentina	ARG	862	Venezuela	VEN								00	LIVE ANIMALS	1	No Quantity							189945			0
S3	2016	2016	2016	2	0	2	Export	31	Azerbaijan	AZE	0	World	WLD								01	MEAT, MEAT PREPARATIONS	1	No Quantity							373059			0
S3	2016	2016	2016	2	0	2	Export	31	Azerbaijan	AZE	268	Georgia	GEO								01	MEAT, MEAT PREPARATIONS	1	No Quantity							255154			0
S3	2016	2016	2016	2	0	2	Export	31	Azerbaijan	AZE	364	Iran	IRN								01	MEAT, MEAT PREPARATIONS	1	No Quantity							2347			0
S3	2016	2016	2016	2	0	2	Export	31	Azerbaijan	AZE	368	Iraq	IRQ								01	MEAT, MEAT PREPARATIONS	1	No Quantity							76483			0
S3	2016	2016	2016	2	0	2	Export	31	Azerbaijan	AZE	586	Pakistan	PAK								01	MEAT, MEAT PREPARATIONS	1	No Quantity							19914			0
S3	2016	2016	2016	2	0	2	Export	31	Azerbaijan	AZE	634	Qatar	QAT								01	MEAT, MEAT PREPARATIONS	1	No Quantity							2340			0
S3	2016	2016	2016	2	0	2	Export	31	Azerbaijan	AZE	784	United Arab Emirates	ARE								01	MEAT, MEAT PREPARATIONS	1	No Quantity							7400			0
S3	2016	2016	2016	2	0	2	Export	31	Azerbaijan	AZE	795	Turkmenistan	TKM								01	MEAT, MEAT PREPARATIONS	1	No Quantity							9080			0
S3	2016	2016	2016	2	0	2	Export	31	Azerbaijan	AZE	842	USA	USA								01	MEAT, MEAT PREPARATIONS	1	No Quantity							341			0
S3	2016	2016	2016	2	0	2	Export	32	Argentina	ARG	0	World	WLD								01	MEAT, MEAT PREPARATIONS	1	No Quantity							1539324059			0
S3	2016	2016	2016	2	0	2	Export	32	Argentina	ARG	4	Afghanistan	AFG								01	MEAT, MEAT PREPARATIONS	1	No Quantity							1475876			0
S3	2016	2016	2016	2	0	2	Export	32	Argentina	ARG	8	Albania	ALB								01	MEAT, MEAT PREPARATIONS	1	No Quantity							2473857			0
S3	2016	2016	2016	2	0	2	Export	32	Argentina	ARG	24	Angola	AGO								01	MEAT, MEAT PREPARATIONS	1	No Quantity							9509621			0
S3	2016	2016	2016	2	0	2	Export	32	Argentina	ARG	44	Bahamas	BHS								01	MEAT, MEAT PREPARATIONS	1	No Quantity							408208			0
S3	2016	2016	2016	2	0	2	Export	32	Argentina	ARG	48	Bahrain	BHR								01	MEAT, MEAT PREPARATIONS	1	No Quantity							1621343			0
S3	2016	2016	2016	2	0	2	Export	32	Argentina	ARG	51	Armenia	ARM								01	MEAT, MEAT PREPARATIONS	1	No Quantity							241063			0
S3	2016	2016	2016	2	0	2	Export	32	Argentina	ARG	56	Belgium	BEL								01	MEAT, MEAT PREPARATIONS	1	No Quantity							19682771			0
S3	2016	2016	2016	2	0	2	Export	32	Argentina	ARG	68	Bolivia (Plurinational State of)	BOL								01	MEAT, MEAT PREPARATIONS	1	No Quantity							284950			0
S3	2016	2016	2016	2	0	2	Export	32	Argentina	ARG	70	Bosnia Herzegovina	BIH								01	MEAT, MEAT PREPARATIONS	1	No Quantity							785295			0
S3	2016	2016	2016	2	0	2	Export	32	Argentina	ARG	76	Brazil	BRA								01	MEAT, MEAT PREPARATIONS	1	No Quantity							57959961			0
S3	2016	2016	2016	2	0	2	Export	32	Argentina	ARG	100	Bulgaria	BGR								01	MEAT, MEAT PREPARATIONS	1	No Quantity							24057			0
S3	2016	2016	2016	2	0	2	Export	32	Argentina	ARG	124	Canada	CAN								01	MEAT, MEAT PREPARATIONS	1	No Quantity							18836			0
S3	2016	2016	2016	2	0	2	Export	32	Argentina	ARG	140	Central African Rep.	CAF								01	MEAT, MEAT PREPARATIONS	1	No Quantity							695390			0
S3	2016	2016	2016	2	0	2	Export	32	Argentina	ARG	148	Chad	TCD								01	MEAT, MEAT PREPARATIONS	1	No Quantity							134554			0
S3	2016	2016	2016	2	0	2	Export	32	Argentina	ARG	152	Chile	CHL								01	MEAT, MEAT PREPARATIONS	1	No Quantity							164197788			0
S3	2016	2016	2016	2	0	2	Export	32	Argentina	ARG	156	China	CHN								01	MEAT, MEAT PREPARATIONS	1	No Quantity							324065890			0
S3	2016	2016	2016	2	0	2	Export	32	Argentina	ARG	170	Colombia	COL								01	MEAT, MEAT PREPARATIONS	1	No Quantity							1207390			0
S3	2016	2016	2016	2	0	2	Export	32	Argentina	ARG	174	Comoros	COM								01	MEAT, MEAT PREPARATIONS	1	No Quantity							2086270			0
S3	2016	2016	2016	2	0	2	Export	32	Argentina	ARG	178	Congo	COG								01	MEAT, MEAT PREPARATIONS	1	No Quantity							5002196			0
S3	2016	2016	2016	2	0	2	Export	32	Argentina	ARG	180	Dem. Rep. of the Congo	COD								01	MEAT, MEAT PREPARATIONS	1	No Quantity							2870908			0
S3	2016	2016	2016	2	0	2	Export	32	Argentina	ARG	192	Cuba	CUB								01	MEAT, MEAT PREPARATIONS	1	No Quantity							2541272			0
S3	2016	2016	2016	2	0	2	Export	32	Argentina	ARG	196	Cyprus	CYP								01	MEAT, MEAT PREPARATIONS	1	No Quantity							137500			0
S3	2016	2016	2016	2	0	2	Export	32	Argentina	ARG	204	Benin	BEN								01	MEAT, MEAT PREPARATIONS	1	No Quantity							27698			0
S3	2016	2016	2016	2	0	2	Export	32	Argentina	ARG	226	Equatorial Guinea	GNQ								01	MEAT, MEAT PREPARATIONS	1	No Quantity							1184644			0
S3	2016	2016	2016	2	0	2	Export	32	Argentina	ARG	246	Finland	FIN								01	MEAT, MEAT PREPARATIONS	1	No Quantity							48600			0
S3	2016	2016	2016	2	0	2	Export	32	Argentina	ARG	251	France	FRA								01	MEAT, MEAT PREPARATIONS	1	No Quantity							2068579			0
S3	2016	2016	2016	2	0	2	Export	32	Argentina	ARG	266	Gabon	GAB								01	MEAT, MEAT PREPARATIONS	1	No Quantity							2008994			0
S3	2016	2016	2016	2	0	2	Export	32	Argentina	ARG	268	Georgia	GEO								01	MEAT, MEAT PREPARATIONS	1	No Quantity							100052			0
S3	2016	2016	2016	2	0	2	Export	32	Argentina	ARG	270	Gambia	GMB								01	MEAT, MEAT PREPARATIONS	1	No Quantity							34489			0
S3	2016	2016	2016	2	0	2	Export	32	Argentina	ARG	276	Germany	DEU								01	MEAT, MEAT PREPARATIONS	1	No Quantity							274156217			0
S3	2016	2016	2016	2	0	2	Export	32	Argentina	ARG	288	Ghana	GHA								01	MEAT, MEAT PREPARATIONS	1	No Quantity							347594			0
S3	2016	2016	2016	2	0	2	Export	32	Argentina	ARG	292	Gibraltar	GIB								01	MEAT, MEAT PREPARATIONS	1	No Quantity							144506			0
S3	2016	2016	2016	2	0	2	Export	32	Argentina	ARG	300	Greece	GRC								01	MEAT, MEAT PREPARATIONS	1	No Quantity							153118			0
S3	2016	2016	2016	2	0	2	Export	32	Argentina	ARG	324	Guinea	GIN								01	MEAT, MEAT PREPARATIONS	1	No Quantity							306283			0
S3	2016	2016	2016	2	0	2	Export	32	Argentina	ARG	332	Haiti	HTI								01	MEAT, MEAT PREPARATIONS	1	No Quantity							503584			0
S3	2016	2016	2016	2	0	2	Export	32	Argentina	ARG	344	China, Hong Kong SAR	HKG								01	MEAT, MEAT PREPARATIONS	1	No Quantity							102578601			0
S3	2016	2016	2016	2	0	2	Export	32	Argentina	ARG	368	Iraq	IRQ								01	MEAT, MEAT PREPARATIONS	1	No Quantity							107630			0
S3	2016	2016	2016	2	0	2	Export	32	Argentina	ARG	376	Israel	ISR								01	MEAT, MEAT PREPARATIONS	1	No Quantity							125406761			0
S3	2016	2016	2016	2	0	2	Export	32	Argentina	ARG	381	Italy	ITA								01	MEAT, MEAT PREPARATIONS	1	No Quantity							53023308			0
S3	2016	2016	2016	2	0	2	Export	32	Argentina	ARG	384	Côte d'Ivoire	CIV								01	MEAT, MEAT PREPARATIONS	1	No Quantity							268567			0
S3	2016	2016	2016	2	0	2	Export	32	Argentina	ARG	392	Japan	JPN								01	MEAT, MEAT PREPARATIONS	1	No Quantity							6066234			0
S3	2016	2016	2016	2	0	2	Export	32	Argentina	ARG	398	Kazakhstan	KAZ								01	MEAT, MEAT PREPARATIONS	1	No Quantity							978219			0
S3	2016	2016	2016	2	0	2	Export	32	Argentina	ARG	400	Jordan	JOR								01	MEAT, MEAT PREPARATIONS	1	No Quantity							444807			0
S3	2016	2016	2016	2	0	2	Export	32	Argentina	ARG	410	Rep. of Korea	KOR								01	MEAT, MEAT PREPARATIONS	1	No Quantity							205289			0
S3	2016	2016	2016	2	0	2	Export	32	Argentina	ARG	414	Kuwait	KWT								01	MEAT, MEAT PREPARATIONS	1	No Quantity							282251			0
S3	2016	2016	2016	2	0	2	Export	32	Argentina	ARG	422	Lebanon	LBN								01	MEAT, MEAT PREPARATIONS	1	No Quantity							144143			0
S3	2016	2016	2016	2	0	2	Export	32	Argentina	ARG	430	Liberia	LBR								01	MEAT, MEAT PREPARATIONS	1	No Quantity							182430			0
S3	2016	2016	2016	2	0	2	Export	32	Argentina	ARG	442	Luxembourg	LUX								01	MEAT, MEAT PREPARATIONS	1	No Quantity							527710			0
S3	2016	2016	2016	2	0	2	Export	32	Argentina	ARG	458	Malaysia	MYS								01	MEAT, MEAT PREPARATIONS	1	No Quantity							113437			0
S3	2016	2016	2016	2	0	2	Export	32	Argentina	ARG	462	Maldives	MDV								01	MEAT, MEAT PREPARATIONS	1	No Quantity							374318			0
S3	2016	2016	2016	2	0	2	Export	32	Argentina	ARG	466	Mali	MLI								01	MEAT, MEAT PREPARATIONS	1	No Quantity							517134			0
S3	2016	2016	2016	2	0	2	Export	32	Argentina	ARG	470	Malta	MLT								01	MEAT, MEAT PREPARATIONS	1	No Quantity							590762			0
S3	2016	2016	2016	2	0	2	Export	32	Argentina	ARG	484	Mexico	MEX								01	MEAT, MEAT PREPARATIONS	1	No Quantity							1048140			0
S3	2016	2016	2016	2	0	2	Export	32	Argentina	ARG	504	Morocco	MAR								01	MEAT, MEAT PREPARATIONS	1	No Quantity							13059728			0
S3	2016	2016	2016	2	0	2	Export	32	Argentina	ARG	508	Mozambique	MOZ								01	MEAT, MEAT PREPARATIONS	1	No Quantity							74089			0
S3	2016	2016	2016	2	0	2	Export	32	Argentina	ARG	512	Oman	OMN								01	MEAT, MEAT PREPARATIONS	1	No Quantity							5997981			0
S3	2016	2016	2016	2	0	2	Export	32	Argentina	ARG	516	Namibia	NAM								01	MEAT, MEAT PREPARATIONS	1	No Quantity							612913			0
S3	2016	2016	2016	2	0	2	Export	32	Argentina	ARG	528	Netherlands	NLD								01	MEAT, MEAT PREPARATIONS	1	No Quantity							127476663			0
S3	2016	2016	2016	2	0	2	Export	32	Argentina	ARG	531	Curaçao	CUW								01	MEAT, MEAT PREPARATIONS	1	No Quantity							2412573			0
S3	2016	2016	2016	2	0	2	Export	32	Argentina	ARG	533	Aruba	ABW								01	MEAT, MEAT PREPARATIONS	1	No Quantity							769944			0
S3	2016	2016	2016	2	0	2	Export	32	Argentina	ARG	554	New Zealand	NZL								01	MEAT, MEAT PREPARATIONS	1	No Quantity							13650			0
S3	2016	2016	2016	2	0	2	Export	32	Argentina	ARG	579	Norway	NOR								01	MEAT, MEAT PREPARATIONS	1	No Quantity							1311			0
S3	2016	2016	2016	2	0	2	Export	32	Argentina	ARG	591	Panama	PAN								01	MEAT, MEAT PREPARATIONS	1	No Quantity							1453695			0
S3	2016	2016	2016	2	0	2	Export	32	Argentina	ARG	600	Paraguay	PRY								01	MEAT, MEAT PREPARATIONS	1	No Quantity							1089669			0
S3	2016	2016	2016	2	0	2	Export	32	Argentina	ARG	604	Peru	PER								01	MEAT, MEAT PREPARATIONS	1	No Quantity							13227289			0
S3	2016	2016	2016	2	0	2	Export	32	Argentina	ARG	616	Poland	POL								01	MEAT, MEAT PREPARATIONS	1	No Quantity							43704			0
S3	2016	2016	2016	2	0	2	Export	32	Argentina	ARG	620	Portugal	PRT								01	MEAT, MEAT PREPARATIONS	1	No Quantity							1031739			0
S3	2016	2016	2016	2	0	2	Export	32	Argentina	ARG	634	Qatar	QAT								01	MEAT, MEAT PREPARATIONS	1	No Quantity							6179536			0
S3	2016	2016	2016	2	0	2	Export	32	Argentina	ARG	643	Russian Federation	RUS								01	MEAT, MEAT PREPARATIONS	1	No Quantity							90500883			0
S3	2016	2016	2016	2	0	2	Export	32	Argentina	ARG	670	Saint Vincent and the Grenadines	VCT								01	MEAT, MEAT PREPARATIONS	1	No Quantity							76911			0
S3	2016	2016	2016	2	0	2	Export	32	Argentina	ARG	682	Saudi Arabia	SAU								01	MEAT, MEAT PREPARATIONS	1	No Quantity							5728134			0
S3	2016	2016	2016	2	0	2	Export	32	Argentina	ARG	686	Senegal	SEN								01	MEAT, MEAT PREPARATIONS	1	No Quantity							328425			0
S3	2016	2016	2016	2	0	2	Export	32	Argentina	ARG	688	Serbia	SRB								01	MEAT, MEAT PREPARATIONS	1	No Quantity							9450			0
S3	2016	2016	2016	2	0	2	Export	32	Argentina	ARG	690	Seychelles	SYC								01	MEAT, MEAT PREPARATIONS	1	No Quantity							266218			0
S3	2016	2016	2016	2	0	2	Export	32	Argentina	ARG	694	Sierra Leone	SLE								01	MEAT, MEAT PREPARATIONS	1	No Quantity							431551			0
S3	2016	2016	2016	2	0	2	Export	32	Argentina	ARG	702	Singapore	SGP								01	MEAT, MEAT PREPARATIONS	1	No Quantity							8140030			0
S3	2016	2016	2016	2	0	2	Export	32	Argentina	ARG	704	Viet Nam	VNM								01	MEAT, MEAT PREPARATIONS	1	No Quantity							8712394			0
S3	2016	2016	2016	2	0	2	Export	32	Argentina	ARG	706	Somalia	SOM								01	MEAT, MEAT PREPARATIONS	1	No Quantity							523222			0
S3	2016	2016	2016	2	0	2	Export	32	Argentina	ARG	710	South Africa	ZAF								01	MEAT, MEAT PREPARATIONS	1	No Quantity							12639873			0
S3	2016	2016	2016	2	0	2	Export	32	Argentina	ARG	724	Spain	ESP								01	MEAT, MEAT PREPARATIONS	1	No Quantity							9204185			0
S3	2016	2016	2016	2	0	2	Export	32	Argentina	ARG	729	Sudan	SDN								01	MEAT, MEAT PREPARATIONS	1	No Quantity							58563			0
S3	2016	2016	2016	2	0	2	Export	32	Argentina	ARG	752	Sweden	SWE								01	MEAT, MEAT PREPARATIONS	1	No Quantity							83000			0
S3	2016	2016	2016	2	0	2	Export	32	Argentina	ARG	757	Switzerland	CHE								01	MEAT, MEAT PREPARATIONS	1	No Quantity							7704681			0
S3	2016	2016	2016	2	0	2	Export	32	Argentina	ARG	764	Thailand	THA								01	MEAT, MEAT PREPARATIONS	1	No Quantity							12222188			0
S3	2016	2016	2016	2	0	2	Export	32	Argentina	ARG	768	Togo	TGO								01	MEAT, MEAT PREPARATIONS	1	No Quantity							27475			0
S3	2016	2016	2016	2	0	2	Export	32	Argentina	ARG	784	United Arab Emirates	ARE								01	MEAT, MEAT PREPARATIONS	1	No Quantity							11576691			0
S3	2016	2016	2016	2	0	2	Export	32	Argentina	ARG	804	Ukraine	UKR								01	MEAT, MEAT PREPARATIONS	1	No Quantity							8974			0
S3	2016	2016	2016	2	0	2	Export	32	Argentina	ARG	826	United Kingdom	GBR								01	MEAT, MEAT PREPARATIONS	1	No Quantity							10436918			0
S3	2016	2016	2016	2	0	2	Export	32	Argentina	ARG	838	Free Zones									01	MEAT, MEAT PREPARATIONS	1	No Quantity							64144			0
S3	2016	2016	2016	2	0	2	Export	32	Argentina	ARG	858	Uruguay	URY								01	MEAT, MEAT PREPARATIONS	1	No Quantity							1043083			0
S3	2016	2016	2016	2	0	2	Export	32	Argentina	ARG	862	Venezuela	VEN								01	MEAT, MEAT PREPARATIONS	1	No Quantity							6629700			0
S3	2016	2016	2016	2	0	2	Export	32	Argentina	ARG	887	Yemen	YEM								01	MEAT, MEAT PREPARATIONS	1	No Quantity							5080030			0
S3	2016	2016	2016	2	0	2	Export	32	Argentina	ARG	899	Areas, nes									01	MEAT, MEAT PREPARATIONS	1	No Quantity							3013756			0
S3	2016	2016	2016	2	0	2	Export	31	Azerbaijan	AZE	0	World	WLD								02	DAIRY PRODUCTS,BIRD EGGS	1	No Quantity							2788327			0
S3	2016	2016	2016	2	0	2	Export	31	Azerbaijan	AZE	4	Afghanistan	AFG								02	DAIRY PRODUCTS,BIRD EGGS	1	No Quantity							1330738			0
S3	2016	2016	2016	2	0	2	Export	31	Azerbaijan	AZE	268	Georgia	GEO								02	DAIRY PRODUCTS,BIRD EGGS	1	No Quantity							131758			0
S3	2016	2016	2016	2	0	2	Export	31	Azerbaijan	AZE	364	Iran	IRN								02	DAIRY PRODUCTS,BIRD EGGS	1	No Quantity							3125			0
S3	2016	2016	2016	2	0	2	Export	31	Azerbaijan	AZE	368	Iraq	IRQ								02	DAIRY PRODUCTS,BIRD EGGS	1	No Quantity							23344			0
S3	2016	2016	2016	2	0	2	Export	31	Azerbaijan	AZE	634	Qatar	QAT								02	DAIRY PRODUCTS,BIRD EGGS	1	No Quantity							17883			0
S3	2016	2016	2016	2	0	2	Export	31	Azerbaijan	AZE	643	Russian Federation	RUS								02	DAIRY PRODUCTS,BIRD EGGS	1	No Quantity							1230292			0
S3	2016	2016	2016	2	0	2	Export	31	Azerbaijan	AZE	784	United Arab Emirates	ARE								02	DAIRY PRODUCTS,BIRD EGGS	1	No Quantity							51187			0
S3	2016	2016	2016	2	0	2	Export	32	Argentina	ARG	0	World	WLD								02	DAIRY PRODUCTS,BIRD EGGS	1	No Quantity							658940257			0
S3	2016	2016	2016	2	0	2	Export	32	Argentina	ARG	4	Afghanistan	AFG								02	DAIRY PRODUCTS,BIRD EGGS	1	No Quantity							170500			0
S3	2016	2016	2016	2	0	2	Export	32	Argentina	ARG	12	Algeria	DZA								02	DAIRY PRODUCTS,BIRD EGGS	1	No Quantity							67853514			0
S3	2016	2016	2016	2	0	2	Export	32	Argentina	ARG	24	Angola	AGO								02	DAIRY PRODUCTS,BIRD EGGS	1	No Quantity							125900			0
S3	2016	2016	2016	2	0	2	Export	32	Argentina	ARG	40	Austria	AUT								02	DAIRY PRODUCTS,BIRD EGGS	1	No Quantity							1342179			0
S3	2016	2016	2016	2	0	2	Export	32	Argentina	ARG	48	Bahrain	BHR								02	DAIRY PRODUCTS,BIRD EGGS	1	No Quantity							366537			0
S3	2016	2016	2016	2	0	2	Export	32	Argentina	ARG	68	Bolivia (Plurinational State of)	BOL								02	DAIRY PRODUCTS,BIRD EGGS	1	No Quantity							2991659			0
S3	2016	2016	2016	2	0	2	Export	32	Argentina	ARG	76	Brazil	BRA								02	DAIRY PRODUCTS,BIRD EGGS	1	No Quantity							230608684			0
S3	2016	2016	2016	2	0	2	Export	32	Argentina	ARG	120	Cameroon	CMR								02	DAIRY PRODUCTS,BIRD EGGS	1	No Quantity							549432			0
S3	2016	2016	2016	2	0	2	Export	32	Argentina	ARG	124	Canada	CAN								02	DAIRY PRODUCTS,BIRD EGGS	1	No Quantity							266650			0
S3	2016	2016	2016	2	0	2	Export	32	Argentina	ARG	152	Chile	CHL								02	DAIRY PRODUCTS,BIRD EGGS	1	No Quantity							45927166			0
S3	2016	2016	2016	2	0	2	Export	32	Argentina	ARG	156	China	CHN								02	DAIRY PRODUCTS,BIRD EGGS	1	No Quantity							20575048			0
S3	2016	2016	2016	2	0	2	Export	32	Argentina	ARG	170	Colombia	COL								02	DAIRY PRODUCTS,BIRD EGGS	1	No Quantity							4206133			0
S3	2016	2016	2016	2	0	2	Export	32	Argentina	ARG	178	Congo	COG								02	DAIRY PRODUCTS,BIRD EGGS	1	No Quantity							191232			0
S3	2016	2016	2016	2	0	2	Export	32	Argentina	ARG	180	Dem. Rep. of the Congo	COD								02	DAIRY PRODUCTS,BIRD EGGS	1	No Quantity							267500			0
S3	2016	2016	2016	2	0	2	Export	32	Argentina	ARG	188	Costa Rica	CRI								02	DAIRY PRODUCTS,BIRD EGGS	1	No Quantity							1203047			0
S3	2016	2016	2016	2	0	2	Export	32	Argentina	ARG	192	Cuba	CUB								02	DAIRY PRODUCTS,BIRD EGGS	1	No Quantity							3537976			0
S3	2016	2016	2016	2	0	2	Export	32	Argentina	ARG	204	Benin	BEN								02	DAIRY PRODUCTS,BIRD EGGS	1	No Quantity							50625			0
S3	2016	2016	2016	2	0	2	Export	32	Argentina	ARG	208	Denmark	DNK								02	DAIRY PRODUCTS,BIRD EGGS	1	No Quantity							974209			0
S3	2016	2016	2016	2	0	2	Export	32	Argentina	ARG	268	Georgia	GEO								02	DAIRY PRODUCTS,BIRD EGGS	1	No Quantity							42500			0
S3	2016	2016	2016	2	0	2	Export	32	Argentina	ARG	324	Guinea	GIN								02	DAIRY PRODUCTS,BIRD EGGS	1	No Quantity							74432			0
S3	2016	2016	2016	2	0	2	Export	32	Argentina	ARG	328	Guyana	GUY								02	DAIRY PRODUCTS,BIRD EGGS	1	No Quantity							37757			0
S3	2016	2016	2016	2	0	2	Export	32	Argentina	ARG	360	Indonesia	IDN								02	DAIRY PRODUCTS,BIRD EGGS	1	No Quantity							7522571			0
S3	2016	2016	2016	2	0	2	Export	32	Argentina	ARG	376	Israel	ISR								02	DAIRY PRODUCTS,BIRD EGGS	1	No Quantity							917565			0
S3	2016	2016	2016	2	0	2	Export	32	Argentina	ARG	384	Côte d'Ivoire	CIV								02	DAIRY PRODUCTS,BIRD EGGS	1	No Quantity							155000			0
S3	2016	2016	2016	2	0	2	Export	32	Argentina	ARG	388	Jamaica	JAM								02	DAIRY PRODUCTS,BIRD EGGS	1	No Quantity							992000			0
S3	2016	2016	2016	2	0	2	Export	32	Argentina	ARG	392	Japan	JPN								02	DAIRY PRODUCTS,BIRD EGGS	1	No Quantity							15515590			0
S3	2016	2016	2016	2	0	2	Export	32	Argentina	ARG	400	Jordan	JOR								02	DAIRY PRODUCTS,BIRD EGGS	1	No Quantity							434923			0
S3	2016	2016	2016	2	0	2	Export	32	Argentina	ARG	410	Rep. of Korea	KOR								02	DAIRY PRODUCTS,BIRD EGGS	1	No Quantity							221586			0
S3	2016	2016	2016	2	0	2	Export	32	Argentina	ARG	414	Kuwait	KWT								02	DAIRY PRODUCTS,BIRD EGGS	1	No Quantity							311565			0
S3	2016	2016	2016	2	0	2	Export	32	Argentina	ARG	422	Lebanon	LBN								02	DAIRY PRODUCTS,BIRD EGGS	1	No Quantity							3188832			0
S3	2016	2016	2016	2	0	2	Export	32	Argentina	ARG	450	Madagascar	MDG								02	DAIRY PRODUCTS,BIRD EGGS	1	No Quantity							145400			0
S3	2016	2016	2016	2	0	2	Export	32	Argentina	ARG	458	Malaysia	MYS								02	DAIRY PRODUCTS,BIRD EGGS	1	No Quantity							1254219			0
S3	2016	2016	2016	2	0	2	Export	32	Argentina	ARG	466	Mali	MLI								02	DAIRY PRODUCTS,BIRD EGGS	1	No Quantity							55000			0
S3	2016	2016	2016	2	0	2	Export	32	Argentina	ARG	478	Mauritania	MRT								02	DAIRY PRODUCTS,BIRD EGGS	1	No Quantity							223389			0
S3	2016	2016	2016	2	0	2	Export	32	Argentina	ARG	480	Mauritius	MUS								02	DAIRY PRODUCTS,BIRD EGGS	1	No Quantity							197500			0
S3	2016	2016	2016	2	0	2	Export	32	Argentina	ARG	484	Mexico	MEX								02	DAIRY PRODUCTS,BIRD EGGS	1	No Quantity							8807559			0
S3	2016	2016	2016	2	0	2	Export	32	Argentina	ARG	490	Other Asia, nes									02	DAIRY PRODUCTS,BIRD EGGS	1	No Quantity							11246322			0
S3	2016	2016	2016	2	0	2	Export	32	Argentina	ARG	496	Mongolia	MNG								02	DAIRY PRODUCTS,BIRD EGGS	1	No Quantity							372867			0
S3	2016	2016	2016	2	0	2	Export	32	Argentina	ARG	504	Morocco	MAR								02	DAIRY PRODUCTS,BIRD EGGS	1	No Quantity							322486			0
S3	2016	2016	2016	2	0	2	Export	32	Argentina	ARG	562	Niger	NER								02	DAIRY PRODUCTS,BIRD EGGS	1	No Quantity							4143055			0
S3	2016	2016	2016	2	0	2	Export	32	Argentina	ARG	566	Nigeria	NGA								02	DAIRY PRODUCTS,BIRD EGGS	1	No Quantity							6520060			0
S3	2016	2016	2016	2	0	2	Export	32	Argentina	ARG	600	Paraguay	PRY								02	DAIRY PRODUCTS,BIRD EGGS	1	No Quantity							14312705			0
S3	2016	2016	2016	2	0	2	Export	32	Argentina	ARG	604	Peru	PER								02	DAIRY PRODUCTS,BIRD EGGS	1	No Quantity							6317137			0
S3	2016	2016	2016	2	0	2	Export	32	Argentina	ARG	608	Philippines	PHL								02	DAIRY PRODUCTS,BIRD EGGS	1	No Quantity							2420317			0
S3	2016	2016	2016	2	0	2	Export	32	Argentina	ARG	634	Qatar	QAT								02	DAIRY PRODUCTS,BIRD EGGS	1	No Quantity							68825			0
S3	2016	2016	2016	2	0	2	Export	32	Argentina	ARG	643	Russian Federation	RUS								02	DAIRY PRODUCTS,BIRD EGGS	1	No Quantity							89932138			0
S3	2016	2016	2016	2	0	2	Export	32	Argentina	ARG	682	Saudi Arabia	SAU								02	DAIRY PRODUCTS,BIRD EGGS	1	No Quantity							3386735			0
S3	2016	2016	2016	2	0	2	Export	32	Argentina	ARG	686	Senegal	SEN								02	DAIRY PRODUCTS,BIRD EGGS	1	No Quantity							1175914			0
S3	2016	2016	2016	2	0	2	Export	32	Argentina	ARG	690	Seychelles	SYC								02	DAIRY PRODUCTS,BIRD EGGS	1	No Quantity							68514			0
S3	2016	2016	2016	2	0	2	Export	32	Argentina	ARG	699	India	IND								02	DAIRY PRODUCTS,BIRD EGGS	1	No Quantity							153000			0
S3	2016	2016	2016	2	0	2	Export	32	Argentina	ARG	702	Singapore	SGP								02	DAIRY PRODUCTS,BIRD EGGS	1	No Quantity							304213			0
S3	2016	2016	2016	2	0	2	Export	32	Argentina	ARG	704	Viet Nam	VNM								02	DAIRY PRODUCTS,BIRD EGGS	1	No Quantity							1138617			0
S3	2016	2016	2016	2	0	2	Export	32	Argentina	ARG	710	South Africa	ZAF								02	DAIRY PRODUCTS,BIRD EGGS	1	No Quantity							756000			0
S3	2016	2016	2016	2	0	2	Export	32	Argentina	ARG	729	Sudan	SDN								02	DAIRY PRODUCTS,BIRD EGGS	1	No Quantity							1968791			0
S3	2016	2016	2016	2	0	2	Export	32	Argentina	ARG	740	Suriname	SUR								02	DAIRY PRODUCTS,BIRD EGGS	1	No Quantity							305760			0
S3	2016	2016	2016	2	0	2	Export	32	Argentina	ARG	764	Thailand	THA								02	DAIRY PRODUCTS,BIRD EGGS	1	No Quantity							127354			0
S3	2016	2016	2016	2	0	2	Export	32	Argentina	ARG	780	Trinidad and Tobago	TTO								02	DAIRY PRODUCTS,BIRD EGGS	1	No Quantity							111230			0
S3	2016	2016	2016	2	0	2	Export	32	Argentina	ARG	784	United Arab Emirates	ARE								02	DAIRY PRODUCTS,BIRD EGGS	1	No Quantity							1247625			0
S3	2016	2016	2016	2	0	2	Export	32	Argentina	ARG	804	Ukraine	UKR								02	DAIRY PRODUCTS,BIRD EGGS	1	No Quantity							30342			0
S3	2016	2016	2016	2	0	2	Export	32	Argentina	ARG	807	North Macedonia	MKD								02	DAIRY PRODUCTS,BIRD EGGS	1	No Quantity							270734			0
S3	2016	2016	2016	2	0	2	Export	32	Argentina	ARG	818	Egypt	EGY								02	DAIRY PRODUCTS,BIRD EGGS	1	No Quantity							290015			0
S3	2016	2016	2016	2	0	2	Export	32	Argentina	ARG	842	USA	USA								02	DAIRY PRODUCTS,BIRD EGGS	1	No Quantity							3520355			0
S3	2016	2016	2016	2	0	2	Export	32	Argentina	ARG	854	Burkina Faso	BFA								02	DAIRY PRODUCTS,BIRD EGGS	1	No Quantity							724850			0
S3	2016	2016	2016	2	0	2	Export	32	Argentina	ARG	858	Uruguay	URY								02	DAIRY PRODUCTS,BIRD EGGS	1	No Quantity							9908841			0
S3	2016	2016	2016	2	0	2	Export	32	Argentina	ARG	862	Venezuela	VEN								02	DAIRY PRODUCTS,BIRD EGGS	1	No Quantity							76490076			0
S3	2016	2016	2016	2	0	2	Export	31	Azerbaijan	AZE	0	World	WLD								03	FISH,CRUSTACEANS,MOLLUSC	1	No Quantity							209216			0
S3	2016	2016	2016	2	0	2	Export	31	Azerbaijan	AZE	428	Latvia	LVA								03	FISH,CRUSTACEANS,MOLLUSC	1	No Quantity							80			0
S3	2016	2016	2016	2	0	2	Export	31	Azerbaijan	AZE	643	Russian Federation	RUS								03	FISH,CRUSTACEANS,MOLLUSC	1	No Quantity							158110			0
S3	2016	2016	2016	2	0	2	Export	31	Azerbaijan	AZE	784	United Arab Emirates	ARE								03	FISH,CRUSTACEANS,MOLLUSC	1	No Quantity							7500			0
S3	2016	2016	2016	2	0	2	Export	31	Azerbaijan	AZE	899	Areas, nes									03	FISH,CRUSTACEANS,MOLLUSC	1	No Quantity							43526			0
S3	2016	2016	2016	2	0	2	Export	32	Argentina	ARG	0	World	WLD								03	FISH,CRUSTACEANS,MOLLUSC	1	No Quantity							1679793707			0
S3	2016	2016	2016	2	0	2	Export	32	Argentina	ARG	8	Albania	ALB								03	FISH,CRUSTACEANS,MOLLUSC	1	No Quantity							160276			0
S3	2016	2016	2016	2	0	2	Export	32	Argentina	ARG	12	Algeria	DZA								03	FISH,CRUSTACEANS,MOLLUSC	1	No Quantity							2222219			0
S3	2016	2016	2016	2	0	2	Export	32	Argentina	ARG	24	Angola	AGO								03	FISH,CRUSTACEANS,MOLLUSC	1	No Quantity							1891027			0
S3	2016	2016	2016	2	0	2	Export	32	Argentina	ARG	31	Azerbaijan	AZE								03	FISH,CRUSTACEANS,MOLLUSC	1	No Quantity							27287			0
S3	2016	2016	2016	2	0	2	Export	32	Argentina	ARG	36	Australia	AUS								03	FISH,CRUSTACEANS,MOLLUSC	1	No Quantity							3176102			0
S3	2016	2016	2016	2	0	2	Export	32	Argentina	ARG	50	Bangladesh	BGD								03	FISH,CRUSTACEANS,MOLLUSC	1	No Quantity							28000			0
S3	2016	2016	2016	2	0	2	Export	32	Argentina	ARG	51	Armenia	ARM								03	FISH,CRUSTACEANS,MOLLUSC	1	No Quantity							82500			0
S3	2016	2016	2016	2	0	2	Export	32	Argentina	ARG	52	Barbados	BRB								03	FISH,CRUSTACEANS,MOLLUSC	1	No Quantity							53838			0
S3	2016	2016	2016	2	0	2	Export	32	Argentina	ARG	56	Belgium	BEL								03	FISH,CRUSTACEANS,MOLLUSC	1	No Quantity							7514390			0
S3	2016	2016	2016	2	0	2	Export	32	Argentina	ARG	68	Bolivia (Plurinational State of)	BOL								03	FISH,CRUSTACEANS,MOLLUSC	1	No Quantity							8334707			0
S3	2016	2016	2016	2	0	2	Export	32	Argentina	ARG	70	Bosnia Herzegovina	BIH								03	FISH,CRUSTACEANS,MOLLUSC	1	No Quantity							1716901			0
S3	2016	2016	2016	2	0	2	Export	32	Argentina	ARG	76	Brazil	BRA								03	FISH,CRUSTACEANS,MOLLUSC	1	No Quantity							75953771			0
S3	2016	2016	2016	2	0	2	Export	32	Argentina	ARG	100	Bulgaria	BGR								03	FISH,CRUSTACEANS,MOLLUSC	1	No Quantity							1045901			0
S3	2016	2016	2016	2	0	2	Export	32	Argentina	ARG	104	Myanmar	MMR								03	FISH,CRUSTACEANS,MOLLUSC	1	No Quantity							1382015			0
S3	2016	2016	2016	2	0	2	Export	32	Argentina	ARG	112	Belarus	BLR								03	FISH,CRUSTACEANS,MOLLUSC	1	No Quantity							2252829			0
S3	2016	2016	2016	2	0	2	Export	32	Argentina	ARG	120	Cameroon	CMR								03	FISH,CRUSTACEANS,MOLLUSC	1	No Quantity							9528410			0
S3	2016	2016	2016	2	0	2	Export	32	Argentina	ARG	124	Canada	CAN								03	FISH,CRUSTACEANS,MOLLUSC	1	No Quantity							6002633			0
S3	2016	2016	2016	2	0	2	Export	32	Argentina	ARG	132	Cabo Verde	CPV								03	FISH,CRUSTACEANS,MOLLUSC	1	No Quantity							92483			0
S3	2016	2016	2016	2	0	2	Export	32	Argentina	ARG	152	Chile	CHL								03	FISH,CRUSTACEANS,MOLLUSC	1	No Quantity							2263813			0
S3	2016	2016	2016	2	0	2	Export	32	Argentina	ARG	156	China	CHN								03	FISH,CRUSTACEANS,MOLLUSC	1	No Quantity							269672218			0
S3	2016	2016	2016	2	0	2	Export	32	Argentina	ARG	170	Colombia	COL								03	FISH,CRUSTACEANS,MOLLUSC	1	No Quantity							11594164			0
S3	2016	2016	2016	2	0	2	Export	32	Argentina	ARG	178	Congo	COG								03	FISH,CRUSTACEANS,MOLLUSC	1	No Quantity							1930991			0
S3	2016	2016	2016	2	0	2	Export	32	Argentina	ARG	180	Dem. Rep. of the Congo	COD								03	FISH,CRUSTACEANS,MOLLUSC	1	No Quantity							254240			0
S3	2016	2016	2016	2	0	2	Export	32	Argentina	ARG	188	Costa Rica	CRI								03	FISH,CRUSTACEANS,MOLLUSC	1	No Quantity							1402531			0
S3	2016	2016	2016	2	0	2	Export	32	Argentina	ARG	191	Croatia	HRV								03	FISH,CRUSTACEANS,MOLLUSC	1	No Quantity							2852768			0
S3	2016	2016	2016	2	0	2	Export	32	Argentina	ARG	192	Cuba	CUB								03	FISH,CRUSTACEANS,MOLLUSC	1	No Quantity							1066671			0
S3	2016	2016	2016	2	0	2	Export	32	Argentina	ARG	203	Czechia	CZE								03	FISH,CRUSTACEANS,MOLLUSC	1	No Quantity							279079			0
S3	2016	2016	2016	2	0	2	Export	32	Argentina	ARG	204	Benin	BEN								03	FISH,CRUSTACEANS,MOLLUSC	1	No Quantity							2334047			0
S3	2016	2016	2016	2	0	2	Export	32	Argentina	ARG	208	Denmark	DNK								03	FISH,CRUSTACEANS,MOLLUSC	1	No Quantity							479933			0
S3	2016	2016	2016	2	0	2	Export	32	Argentina	ARG	214	Dominican Rep.	DOM								03	FISH,CRUSTACEANS,MOLLUSC	1	No Quantity							1238516			0
S3	2016	2016	2016	2	0	2	Export	32	Argentina	ARG	218	Ecuador	ECU								03	FISH,CRUSTACEANS,MOLLUSC	1	No Quantity							133425			0
S3	2016	2016	2016	2	0	2	Export	32	Argentina	ARG	222	El Salvador	SLV								03	FISH,CRUSTACEANS,MOLLUSC	1	No Quantity							224526			0
S3	2016	2016	2016	2	0	2	Export	32	Argentina	ARG	226	Equatorial Guinea	GNQ								03	FISH,CRUSTACEANS,MOLLUSC	1	No Quantity							903191			0
S3	2016	2016	2016	2	0	2	Export	32	Argentina	ARG	233	Estonia	EST								03	FISH,CRUSTACEANS,MOLLUSC	1	No Quantity							104932			0
S3	2016	2016	2016	2	0	2	Export	32	Argentina	ARG	251	France	FRA								03	FISH,CRUSTACEANS,MOLLUSC	1	No Quantity							18217663			0
S3	2016	2016	2016	2	0	2	Export	32	Argentina	ARG	266	Gabon	GAB								03	FISH,CRUSTACEANS,MOLLUSC	1	No Quantity							2334021			0
S3	2016	2016	2016	2	0	2	Export	32	Argentina	ARG	268	Georgia	GEO								03	FISH,CRUSTACEANS,MOLLUSC	1	No Quantity							102252			0
S3	2016	2016	2016	2	0	2	Export	32	Argentina	ARG	275	State of Palestine	PSE								03	FISH,CRUSTACEANS,MOLLUSC	1	No Quantity							2333853			0
S3	2016	2016	2016	2	0	2	Export	32	Argentina	ARG	276	Germany	DEU								03	FISH,CRUSTACEANS,MOLLUSC	1	No Quantity							7877599			0
S3	2016	2016	2016	2	0	2	Export	32	Argentina	ARG	288	Ghana	GHA								03	FISH,CRUSTACEANS,MOLLUSC	1	No Quantity							639646			0
S3	2016	2016	2016	2	0	2	Export	32	Argentina	ARG	300	Greece	GRC								03	FISH,CRUSTACEANS,MOLLUSC	1	No Quantity							5262733			0
S3	2016	2016	2016	2	0	2	Export	32	Argentina	ARG	320	Guatemala	GTM								03	FISH,CRUSTACEANS,MOLLUSC	1	No Quantity							13621076			0
S3	2016	2016	2016	2	0	2	Export	32	Argentina	ARG	344	China, Hong Kong SAR	HKG								03	FISH,CRUSTACEANS,MOLLUSC	1	No Quantity							4867035			0
S3	2016	2016	2016	2	0	2	Export	32	Argentina	ARG	348	Hungary	HUN								03	FISH,CRUSTACEANS,MOLLUSC	1	No Quantity							473306			0
S3	2016	2016	2016	2	0	2	Export	32	Argentina	ARG	352	Iceland	ISL								03	FISH,CRUSTACEANS,MOLLUSC	1	No Quantity							752286			0
S3	2016	2016	2016	2	0	2	Export	32	Argentina	ARG	360	Indonesia	IDN								03	FISH,CRUSTACEANS,MOLLUSC	1	No Quantity							1325589			0
S3	2016	2016	2016	2	0	2	Export	32	Argentina	ARG	364	Iran	IRN								03	FISH,CRUSTACEANS,MOLLUSC	1	No Quantity							30900			0
S3	2016	2016	2016	2	0	2	Export	32	Argentina	ARG	376	Israel	ISR								03	FISH,CRUSTACEANS,MOLLUSC	1	No Quantity							11455927			0
S3	2016	2016	2016	2	0	2	Export	32	Argentina	ARG	381	Italy	ITA								03	FISH,CRUSTACEANS,MOLLUSC	1	No Quantity							136037228			0
S3	2016	2016	2016	2	0	2	Export	32	Argentina	ARG	384	Côte d'Ivoire	CIV								03	FISH,CRUSTACEANS,MOLLUSC	1	No Quantity							1199032			0
S3	2016	2016	2016	2	0	2	Export	32	Argentina	ARG	392	Japan	JPN								03	FISH,CRUSTACEANS,MOLLUSC	1	No Quantity							101575443			0
S3	2016	2016	2016	2	0	2	Export	32	Argentina	ARG	400	Jordan	JOR								03	FISH,CRUSTACEANS,MOLLUSC	1	No Quantity							3195241			0
S3	2016	2016	2016	2	0	2	Export	32	Argentina	ARG	410	Rep. of Korea	KOR								03	FISH,CRUSTACEANS,MOLLUSC	1	No Quantity							34726373			0
S3	2016	2016	2016	2	0	2	Export	32	Argentina	ARG	422	Lebanon	LBN								03	FISH,CRUSTACEANS,MOLLUSC	1	No Quantity							2413362			0
S3	2016	2016	2016	2	0	2	Export	32	Argentina	ARG	428	Latvia	LVA								03	FISH,CRUSTACEANS,MOLLUSC	1	No Quantity							492054			0
S3	2016	2016	2016	2	0	2	Export	32	Argentina	ARG	430	Liberia	LBR								03	FISH,CRUSTACEANS,MOLLUSC	1	No Quantity							124498			0
S3	2016	2016	2016	2	0	2	Export	32	Argentina	ARG	434	Libya	LBY								03	FISH,CRUSTACEANS,MOLLUSC	1	No Quantity							152701			0
S3	2016	2016	2016	2	0	2	Export	32	Argentina	ARG	440	Lithuania	LTU								03	FISH,CRUSTACEANS,MOLLUSC	1	No Quantity							2059981			0
S3	2016	2016	2016	2	0	2	Export	32	Argentina	ARG	458	Malaysia	MYS								03	FISH,CRUSTACEANS,MOLLUSC	1	No Quantity							2410926			0
S3	2016	2016	2016	2	0	2	Export	32	Argentina	ARG	480	Mauritius	MUS								03	FISH,CRUSTACEANS,MOLLUSC	1	No Quantity							290460			0
S3	2016	2016	2016	2	0	2	Export	32	Argentina	ARG	484	Mexico	MEX								03	FISH,CRUSTACEANS,MOLLUSC	1	No Quantity							110312			0
S3	2016	2016	2016	2	0	2	Export	32	Argentina	ARG	490	Other Asia, nes									03	FISH,CRUSTACEANS,MOLLUSC	1	No Quantity							15697554			0
S3	2016	2016	2016	2	0	2	Export	32	Argentina	ARG	498	Rep. of Moldova	MDA								03	FISH,CRUSTACEANS,MOLLUSC	1	No Quantity							1767384			0
S3	2016	2016	2016	2	0	2	Export	32	Argentina	ARG	499	Montenegro	MNE								03	FISH,CRUSTACEANS,MOLLUSC	1	No Quantity							153052			0
S3	2016	2016	2016	2	0	2	Export	32	Argentina	ARG	504	Morocco	MAR								03	FISH,CRUSTACEANS,MOLLUSC	1	No Quantity							850698			0
S3	2016	2016	2016	2	0	2	Export	32	Argentina	ARG	508	Mozambique	MOZ								03	FISH,CRUSTACEANS,MOLLUSC	1	No Quantity							98280			0
S3	2016	2016	2016	2	0	2	Export	32	Argentina	ARG	516	Namibia	NAM								03	FISH,CRUSTACEANS,MOLLUSC	1	No Quantity							365942			0
S3	2016	2016	2016	2	0	2	Export	32	Argentina	ARG	528	Netherlands	NLD								03	FISH,CRUSTACEANS,MOLLUSC	1	No Quantity							6497384			0
S3	2016	2016	2016	2	0	2	Export	32	Argentina	ARG	554	New Zealand	NZL								03	FISH,CRUSTACEANS,MOLLUSC	1	No Quantity							161208			0
S3	2016	2016	2016	2	0	2	Export	32	Argentina	ARG	566	Nigeria	NGA								03	FISH,CRUSTACEANS,MOLLUSC	1	No Quantity							503720			0
S3	2016	2016	2016	2	0	2	Export	32	Argentina	ARG	579	Norway	NOR								03	FISH,CRUSTACEANS,MOLLUSC	1	No Quantity							3402787			0
S3	2016	2016	2016	2	0	2	Export	32	Argentina	ARG	600	Paraguay	PRY								03	FISH,CRUSTACEANS,MOLLUSC	1	No Quantity							405416			0
S3	2016	2016	2016	2	0	2	Export	32	Argentina	ARG	604	Peru	PER								03	FISH,CRUSTACEANS,MOLLUSC	1	No Quantity							15019948			0
S3	2016	2016	2016	2	0	2	Export	32	Argentina	ARG	616	Poland	POL								03	FISH,CRUSTACEANS,MOLLUSC	1	No Quantity							15365118			0
S3	2016	2016	2016	2	0	2	Export	32	Argentina	ARG	620	Portugal	PRT								03	FISH,CRUSTACEANS,MOLLUSC	1	No Quantity							12997844			0
S3	2016	2016	2016	2	0	2	Export	32	Argentina	ARG	642	Romania	ROU								03	FISH,CRUSTACEANS,MOLLUSC	1	No Quantity							312586			0
S3	2016	2016	2016	2	0	2	Export	32	Argentina	ARG	643	Russian Federation	RUS								03	FISH,CRUSTACEANS,MOLLUSC	1	No Quantity							28666798			0
S3	2016	2016	2016	2	0	2	Export	32	Argentina	ARG	686	Senegal	SEN								03	FISH,CRUSTACEANS,MOLLUSC	1	No Quantity							109559			0
S3	2016	2016	2016	2	0	2	Export	32	Argentina	ARG	688	Serbia	SRB								03	FISH,CRUSTACEANS,MOLLUSC	1	No Quantity							3556422			0
S3	2016	2016	2016	2	0	2	Export	32	Argentina	ARG	699	India	IND								03	FISH,CRUSTACEANS,MOLLUSC	1	No Quantity							734376			0
S3	2016	2016	2016	2	0	2	Export	32	Argentina	ARG	702	Singapore	SGP								03	FISH,CRUSTACEANS,MOLLUSC	1	No Quantity							13569727			0
S3	2016	2016	2016	2	0	2	Export	32	Argentina	ARG	703	Slovakia	SVK								03	FISH,CRUSTACEANS,MOLLUSC	1	No Quantity							510619			0
S3	2016	2016	2016	2	0	2	Export	32	Argentina	ARG	704	Viet Nam	VNM								03	FISH,CRUSTACEANS,MOLLUSC	1	No Quantity							58134136			0
S3	2016	2016	2016	2	0	2	Export	32	Argentina	ARG	705	Slovenia	SVN								03	FISH,CRUSTACEANS,MOLLUSC	1	No Quantity							1243462			0
S3	2016	2016	2016	2	0	2	Export	32	Argentina	ARG	710	South Africa	ZAF								03	FISH,CRUSTACEANS,MOLLUSC	1	No Quantity							13457391			0
S3	2016	2016	2016	2	0	2	Export	32	Argentina	ARG	724	Spain	ESP								03	FISH,CRUSTACEANS,MOLLUSC	1	No Quantity							479111129			0
S3	2016	2016	2016	2	0	2	Export	32	Argentina	ARG	752	Sweden	SWE								03	FISH,CRUSTACEANS,MOLLUSC	1	No Quantity							124483			0
S3	2016	2016	2016	2	0	2	Export	32	Argentina	ARG	757	Switzerland	CHE								03	FISH,CRUSTACEANS,MOLLUSC	1	No Quantity							982680			0
S3	2016	2016	2016	2	0	2	Export	32	Argentina	ARG	762	Tajikistan	TJK								03	FISH,CRUSTACEANS,MOLLUSC	1	No Quantity							34838			0
S3	2016	2016	2016	2	0	2	Export	32	Argentina	ARG	764	Thailand	THA								03	FISH,CRUSTACEANS,MOLLUSC	1	No Quantity							33731127			0
S3	2016	2016	2016	2	0	2	Export	32	Argentina	ARG	768	Togo	TGO								03	FISH,CRUSTACEANS,MOLLUSC	1	No Quantity							99060			0
S3	2016	2016	2016	2	0	2	Export	32	Argentina	ARG	784	United Arab Emirates	ARE								03	FISH,CRUSTACEANS,MOLLUSC	1	No Quantity							2288351			0
S3	2016	2016	2016	2	0	2	Export	32	Argentina	ARG	788	Tunisia	TUN								03	FISH,CRUSTACEANS,MOLLUSC	1	No Quantity							121726			0
S3	2016	2016	2016	2	0	2	Export	32	Argentina	ARG	792	Turkey	TUR								03	FISH,CRUSTACEANS,MOLLUSC	1	No Quantity							259444			0
S3	2016	2016	2016	2	0	2	Export	32	Argentina	ARG	804	Ukraine	UKR								03	FISH,CRUSTACEANS,MOLLUSC	1	No Quantity							14751833			0
S3	2016	2016	2016	2	0	2	Export	32	Argentina	ARG	807	North Macedonia	MKD								03	FISH,CRUSTACEANS,MOLLUSC	1	No Quantity							4141742			0
S3	2016	2016	2016	2	0	2	Export	32	Argentina	ARG	818	Egypt	EGY								03	FISH,CRUSTACEANS,MOLLUSC	1	No Quantity							1298266			0
S3	2016	2016	2016	2	0	2	Export	32	Argentina	ARG	826	United Kingdom	GBR								03	FISH,CRUSTACEANS,MOLLUSC	1	No Quantity							23563703			0
S3	2016	2016	2016	2	0	2	Export	32	Argentina	ARG	842	USA	USA								03	FISH,CRUSTACEANS,MOLLUSC	1	No Quantity							145649146			0
S3	2016	2016	2016	2	0	2	Export	32	Argentina	ARG	858	Uruguay	URY								03	FISH,CRUSTACEANS,MOLLUSC	1	No Quantity							7298569			0
S3	2016	2016	2016	2	0	2	Export	32	Argentina	ARG	899	Areas, nes									03	FISH,CRUSTACEANS,MOLLUSC	1	No Quantity							474372			0
S3	2016	2016	2016	2	0	2	Export	31	Azerbaijan	AZE	0	World	WLD								04	CEREALS,CEREAL PREPRTNS.	1	No Quantity							3704643			0
S3	2016	2016	2016	2	0	2	Export	31	Azerbaijan	AZE	251	France	FRA								04	CEREALS,CEREAL PREPRTNS.	1	No Quantity							1575			0
S3	2016	2016	2016	2	0	2	Export	31	Azerbaijan	AZE	268	Georgia	GEO								04	CEREALS,CEREAL PREPRTNS.	1	No Quantity							528309			0
S3	2016	2016	2016	2	0	2	Export	31	Azerbaijan	AZE	364	Iran	IRN								04	CEREALS,CEREAL PREPRTNS.	1	No Quantity							2586669			0
S3	2016	2016	2016	2	0	2	Export	31	Azerbaijan	AZE	368	Iraq	IRQ								04	CEREALS,CEREAL PREPRTNS.	1	No Quantity							105596			0
S3	2016	2016	2016	2	0	2	Export	31	Azerbaijan	AZE	376	Israel	ISR								04	CEREALS,CEREAL PREPRTNS.	1	No Quantity							11863			0
S3	2016	2016	2016	2	0	2	Export	31	Azerbaijan	AZE	398	Kazakhstan	KAZ								04	CEREALS,CEREAL PREPRTNS.	1	No Quantity							719			0
S3	2016	2016	2016	2	0	2	Export	31	Azerbaijan	AZE	643	Russian Federation	RUS								04	CEREALS,CEREAL PREPRTNS.	1	No Quantity							79258			0
S3	2016	2016	2016	2	0	2	Export	31	Azerbaijan	AZE	752	Sweden	SWE								04	CEREALS,CEREAL PREPRTNS.	1	No Quantity							3528			0
S3	2016	2016	2016	2	0	2	Export	31	Azerbaijan	AZE	795	Turkmenistan	TKM								04	CEREALS,CEREAL PREPRTNS.	1	No Quantity							308649			0
S3	2016	2016	2016	2	0	2	Export	31	Azerbaijan	AZE	804	Ukraine	UKR								04	CEREALS,CEREAL PREPRTNS.	1	No Quantity							4529			0
S3	2016	2016	2016	2	0	2	Export	31	Azerbaijan	AZE	826	United Kingdom	GBR								04	CEREALS,CEREAL PREPRTNS.	1	No Quantity							67			0
S3	2016	2016	2016	2	0	2	Export	31	Azerbaijan	AZE	899	Areas, nes									04	CEREALS,CEREAL PREPRTNS.	1	No Quantity							73881			0
S3	2016	2016	2016	2	0	2	Export	32	Argentina	ARG	0	World	WLD								04	CEREALS,CEREAL PREPRTNS.	1	No Quantity							7549877060			0
S3	2016	2016	2016	2	0	2	Export	32	Argentina	ARG	8	Albania	ALB								04	CEREALS,CEREAL PREPRTNS.	1	No Quantity							123251			0
S3	2016	2016	2016	2	0	2	Export	32	Argentina	ARG	12	Algeria	DZA								04	CEREALS,CEREAL PREPRTNS.	1	No Quantity							463742154			0
S3	2016	2016	2016	2	0	2	Export	32	Argentina	ARG	24	Angola	AGO								04	CEREALS,CEREAL PREPRTNS.	1	No Quantity							11314942			0
S3	2016	2016	2016	2	0	2	Export	32	Argentina	ARG	31	Azerbaijan	AZE								04	CEREALS,CEREAL PREPRTNS.	1	No Quantity							136590			0
S3	2016	2016	2016	2	0	2	Export	32	Argentina	ARG	36	Australia	AUS								04	CEREALS,CEREAL PREPRTNS.	1	No Quantity							492815			0
S3	2016	2016	2016	2	0	2	Export	32	Argentina	ARG	48	Bahrain	BHR								04	CEREALS,CEREAL PREPRTNS.	1	No Quantity							791480			0
S3	2016	2016	2016	2	0	2	Export	32	Argentina	ARG	50	Bangladesh	BGD								04	CEREALS,CEREAL PREPRTNS.	1	No Quantity							64831715			0
S3	2016	2016	2016	2	0	2	Export	32	Argentina	ARG	51	Armenia	ARM								04	CEREALS,CEREAL PREPRTNS.	1	No Quantity							111272			0
S3	2016	2016	2016	2	0	2	Export	32	Argentina	ARG	52	Barbados	BRB								04	CEREALS,CEREAL PREPRTNS.	1	No Quantity							1260			0
S3	2016	2016	2016	2	0	2	Export	32	Argentina	ARG	56	Belgium	BEL								04	CEREALS,CEREAL PREPRTNS.	1	No Quantity							877599			0
S3	2016	2016	2016	2	0	2	Export	32	Argentina	ARG	68	Bolivia (Plurinational State of)	BOL								04	CEREALS,CEREAL PREPRTNS.	1	No Quantity							140616695			0
S3	2016	2016	2016	2	0	2	Export	32	Argentina	ARG	70	Bosnia Herzegovina	BIH								04	CEREALS,CEREAL PREPRTNS.	1	No Quantity							102165			0
S3	2016	2016	2016	2	0	2	Export	32	Argentina	ARG	76	Brazil	BRA								04	CEREALS,CEREAL PREPRTNS.	1	No Quantity							1595194057			0
S3	2016	2016	2016	2	0	2	Export	32	Argentina	ARG	90	Solomon Isds	SLB								04	CEREALS,CEREAL PREPRTNS.	1	No Quantity							75370			0
S3	2016	2016	2016	2	0	2	Export	32	Argentina	ARG	96	Brunei Darussalam	BRN								04	CEREALS,CEREAL PREPRTNS.	1	No Quantity							4004700			0
S3	2016	2016	2016	2	0	2	Export	32	Argentina	ARG	100	Bulgaria	BGR								04	CEREALS,CEREAL PREPRTNS.	1	No Quantity							453073			0
S3	2016	2016	2016	2	0	2	Export	32	Argentina	ARG	104	Myanmar	MMR								04	CEREALS,CEREAL PREPRTNS.	1	No Quantity							14480			0
S3	2016	2016	2016	2	0	2	Export	32	Argentina	ARG	108	Burundi	BDI								04	CEREALS,CEREAL PREPRTNS.	1	No Quantity							356000			0
S3	2016	2016	2016	2	0	2	Export	32	Argentina	ARG	120	Cameroon	CMR								04	CEREALS,CEREAL PREPRTNS.	1	No Quantity							3822047			0
S3	2016	2016	2016	2	0	2	Export	32	Argentina	ARG	124	Canada	CAN								04	CEREALS,CEREAL PREPRTNS.	1	No Quantity							2441815			0
S3	2016	2016	2016	2	0	2	Export	32	Argentina	ARG	132	Cabo Verde	CPV								04	CEREALS,CEREAL PREPRTNS.	1	No Quantity							1706795			0
S3	2016	2016	2016	2	0	2	Export	32	Argentina	ARG	152	Chile	CHL								04	CEREALS,CEREAL PREPRTNS.	1	No Quantity							239097939			0
S3	2016	2016	2016	2	0	2	Export	32	Argentina	ARG	156	China	CHN								04	CEREALS,CEREAL PREPRTNS.	1	No Quantity							7285344			0
S3	2016	2016	2016	2	0	2	Export	32	Argentina	ARG	170	Colombia	COL								04	CEREALS,CEREAL PREPRTNS.	1	No Quantity							112816850			0
S3	2016	2016	2016	2	0	2	Export	32	Argentina	ARG	178	Congo	COG								04	CEREALS,CEREAL PREPRTNS.	1	No Quantity							325435			0
S3	2016	2016	2016	2	0	2	Export	32	Argentina	ARG	180	Dem. Rep. of the Congo	COD								04	CEREALS,CEREAL PREPRTNS.	1	No Quantity							3706676			0
S3	2016	2016	2016	2	0	2	Export	32	Argentina	ARG	188	Costa Rica	CRI								04	CEREALS,CEREAL PREPRTNS.	1	No Quantity							10254363			0
S3	2016	2016	2016	2	0	2	Export	32	Argentina	ARG	191	Croatia	HRV								04	CEREALS,CEREAL PREPRTNS.	1	No Quantity							103697			0
S3	2016	2016	2016	2	0	2	Export	32	Argentina	ARG	192	Cuba	CUB								04	CEREALS,CEREAL PREPRTNS.	1	No Quantity							134557900			0
S3	2016	2016	2016	2	0	2	Export	32	Argentina	ARG	196	Cyprus	CYP								04	CEREALS,CEREAL PREPRTNS.	1	No Quantity							136857			0
S3	2016	2016	2016	2	0	2	Export	32	Argentina	ARG	203	Czechia	CZE								04	CEREALS,CEREAL PREPRTNS.	1	No Quantity							692820			0
S3	2016	2016	2016	2	0	2	Export	32	Argentina	ARG	204	Benin	BEN								04	CEREALS,CEREAL PREPRTNS.	1	No Quantity							456920			0
S3	2016	2016	2016	2	0	2	Export	32	Argentina	ARG	208	Denmark	DNK								04	CEREALS,CEREAL PREPRTNS.	1	No Quantity							1055318			0
S3	2016	2016	2016	2	0	2	Export	32	Argentina	ARG	214	Dominican Rep.	DOM								04	CEREALS,CEREAL PREPRTNS.	1	No Quantity							57769069			0
S3	2016	2016	2016	2	0	2	Export	32	Argentina	ARG	218	Ecuador	ECU								04	CEREALS,CEREAL PREPRTNS.	1	No Quantity							50007023			0
S3	2016	2016	2016	2	0	2	Export	32	Argentina	ARG	222	El Salvador	SLV								04	CEREALS,CEREAL PREPRTNS.	1	No Quantity							390937			0
S3	2016	2016	2016	2	0	2	Export	32	Argentina	ARG	226	Equatorial Guinea	GNQ								04	CEREALS,CEREAL PREPRTNS.	1	No Quantity							9040			0
S3	2016	2016	2016	2	0	2	Export	32	Argentina	ARG	231	Ethiopia	ETH								04	CEREALS,CEREAL PREPRTNS.	1	No Quantity							1111149			0
S3	2016	2016	2016	2	0	2	Export	32	Argentina	ARG	232	Eritrea	ERI								04	CEREALS,CEREAL PREPRTNS.	1	No Quantity							68478			0
S3	2016	2016	2016	2	0	2	Export	32	Argentina	ARG	233	Estonia	EST								04	CEREALS,CEREAL PREPRTNS.	1	No Quantity							86661			0
S3	2016	2016	2016	2	0	2	Export	32	Argentina	ARG	251	France	FRA								04	CEREALS,CEREAL PREPRTNS.	1	No Quantity							1405443			0
S3	2016	2016	2016	2	0	2	Export	32	Argentina	ARG	262	Djibouti	DJI								04	CEREALS,CEREAL PREPRTNS.	1	No Quantity							305589			0
S3	2016	2016	2016	2	0	2	Export	32	Argentina	ARG	266	Gabon	GAB								04	CEREALS,CEREAL PREPRTNS.	1	No Quantity							121107			0
S3	2016	2016	2016	2	0	2	Export	32	Argentina	ARG	268	Georgia	GEO								04	CEREALS,CEREAL PREPRTNS.	1	No Quantity							177220			0
S3	2016	2016	2016	2	0	2	Export	32	Argentina	ARG	270	Gambia	GMB								04	CEREALS,CEREAL PREPRTNS.	1	No Quantity							2457580			0
S3	2016	2016	2016	2	0	2	Export	32	Argentina	ARG	276	Germany	DEU								04	CEREALS,CEREAL PREPRTNS.	1	No Quantity							633769			0
S3	2016	2016	2016	2	0	2	Export	32	Argentina	ARG	288	Ghana	GHA								04	CEREALS,CEREAL PREPRTNS.	1	No Quantity							7774870			0
S3	2016	2016	2016	2	0	2	Export	32	Argentina	ARG	300	Greece	GRC								04	CEREALS,CEREAL PREPRTNS.	1	No Quantity							638061			0
S3	2016	2016	2016	2	0	2	Export	32	Argentina	ARG	320	Guatemala	GTM								04	CEREALS,CEREAL PREPRTNS.	1	No Quantity							159553			0
S3	2016	2016	2016	2	0	2	Export	32	Argentina	ARG	324	Guinea	GIN								04	CEREALS,CEREAL PREPRTNS.	1	No Quantity							307712			0
S3	2016	2016	2016	2	0	2	Export	32	Argentina	ARG	328	Guyana	GUY								04	CEREALS,CEREAL PREPRTNS.	1	No Quantity							13830			0
S3	2016	2016	2016	2	0	2	Export	32	Argentina	ARG	332	Haiti	HTI								04	CEREALS,CEREAL PREPRTNS.	1	No Quantity							1303883			0
S3	2016	2016	2016	2	0	2	Export	32	Argentina	ARG	340	Honduras	HND								04	CEREALS,CEREAL PREPRTNS.	1	No Quantity							1473696			0
S3	2016	2016	2016	2	0	2	Export	32	Argentina	ARG	344	China, Hong Kong SAR	HKG								04	CEREALS,CEREAL PREPRTNS.	1	No Quantity							14004			0
S3	2016	2016	2016	2	0	2	Export	32	Argentina	ARG	360	Indonesia	IDN								04	CEREALS,CEREAL PREPRTNS.	1	No Quantity							302748375			0
S3	2016	2016	2016	2	0	2	Export	32	Argentina	ARG	364	Iran	IRN								04	CEREALS,CEREAL PREPRTNS.	1	No Quantity							51272			0
S3	2016	2016	2016	2	0	2	Export	32	Argentina	ARG	368	Iraq	IRQ								04	CEREALS,CEREAL PREPRTNS.	1	No Quantity							25623019			0
S3	2016	2016	2016	2	0	2	Export	32	Argentina	ARG	372	Ireland	IRL								04	CEREALS,CEREAL PREPRTNS.	1	No Quantity							103779			0
S3	2016	2016	2016	2	0	2	Export	32	Argentina	ARG	376	Israel	ISR								04	CEREALS,CEREAL PREPRTNS.	1	No Quantity							809552			0
S3	2016	2016	2016	2	0	2	Export	32	Argentina	ARG	381	Italy	ITA								04	CEREALS,CEREAL PREPRTNS.	1	No Quantity							26294270			0
S3	2016	2016	2016	2	0	2	Export	32	Argentina	ARG	384	Côte d'Ivoire	CIV								04	CEREALS,CEREAL PREPRTNS.	1	No Quantity							234835			0
S3	2016	2016	2016	2	0	2	Export	32	Argentina	ARG	388	Jamaica	JAM								04	CEREALS,CEREAL PREPRTNS.	1	No Quantity							893817			0
S3	2016	2016	2016	2	0	2	Export	32	Argentina	ARG	392	Japan	JPN								04	CEREALS,CEREAL PREPRTNS.	1	No Quantity							73934983			0
S3	2016	2016	2016	2	0	2	Export	32	Argentina	ARG	400	Jordan	JOR								04	CEREALS,CEREAL PREPRTNS.	1	No Quantity							105830102			0
S3	2016	2016	2016	2	0	2	Export	32	Argentina	ARG	404	Kenya	KEN								04	CEREALS,CEREAL PREPRTNS.	1	No Quantity							15969050			0
S3	2016	2016	2016	2	0	2	Export	32	Argentina	ARG	410	Rep. of Korea	KOR								04	CEREALS,CEREAL PREPRTNS.	1	No Quantity							355296252			0
S3	2016	2016	2016	2	0	2	Export	32	Argentina	ARG	414	Kuwait	KWT								04	CEREALS,CEREAL PREPRTNS.	1	No Quantity							19189469			0
S3	2016	2016	2016	2	0	2	Export	32	Argentina	ARG	422	Lebanon	LBN								04	CEREALS,CEREAL PREPRTNS.	1	No Quantity							789107			0
S3	2016	2016	2016	2	0	2	Export	32	Argentina	ARG	428	Latvia	LVA								04	CEREALS,CEREAL PREPRTNS.	1	No Quantity							74272			0
S3	2016	2016	2016	2	0	2	Export	32	Argentina	ARG	430	Liberia	LBR								04	CEREALS,CEREAL PREPRTNS.	1	No Quantity							741868			0
S3	2016	2016	2016	2	0	2	Export	32	Argentina	ARG	434	Libya	LBY								04	CEREALS,CEREAL PREPRTNS.	1	No Quantity							246968			0
S3	2016	2016	2016	2	0	2	Export	32	Argentina	ARG	440	Lithuania	LTU								04	CEREALS,CEREAL PREPRTNS.	1	No Quantity							50956			0
S3	2016	2016	2016	2	0	2	Export	32	Argentina	ARG	450	Madagascar	MDG								04	CEREALS,CEREAL PREPRTNS.	1	No Quantity							2056059			0
S3	2016	2016	2016	2	0	2	Export	32	Argentina	ARG	454	Malawi	MWI								04	CEREALS,CEREAL PREPRTNS.	1	No Quantity							5162000			0
S3	2016	2016	2016	2	0	2	Export	32	Argentina	ARG	458	Malaysia	MYS								04	CEREALS,CEREAL PREPRTNS.	1	No Quantity							325308017			0
S3	2016	2016	2016	2	0	2	Export	32	Argentina	ARG	466	Mali	MLI								04	CEREALS,CEREAL PREPRTNS.	1	No Quantity							220499			0
S3	2016	2016	2016	2	0	2	Export	32	Argentina	ARG	478	Mauritania	MRT								04	CEREALS,CEREAL PREPRTNS.	1	No Quantity							4618930			0
S3	2016	2016	2016	2	0	2	Export	32	Argentina	ARG	480	Mauritius	MUS								04	CEREALS,CEREAL PREPRTNS.	1	No Quantity							15681575			0
S3	2016	2016	2016	2	0	2	Export	32	Argentina	ARG	484	Mexico	MEX								04	CEREALS,CEREAL PREPRTNS.	1	No Quantity							24002483			0
S3	2016	2016	2016	2	0	2	Export	32	Argentina	ARG	490	Other Asia, nes									04	CEREALS,CEREAL PREPRTNS.	1	No Quantity							1659262			0
S3	2016	2016	2016	2	0	2	Export	32	Argentina	ARG	499	Montenegro	MNE								04	CEREALS,CEREAL PREPRTNS.	1	No Quantity							67034			0
S3	2016	2016	2016	2	0	2	Export	32	Argentina	ARG	504	Morocco	MAR								04	CEREALS,CEREAL PREPRTNS.	1	No Quantity							189391561			0
S3	2016	2016	2016	2	0	2	Export	32	Argentina	ARG	508	Mozambique	MOZ								04	CEREALS,CEREAL PREPRTNS.	1	No Quantity							10755484			0
S3	2016	2016	2016	2	0	2	Export	32	Argentina	ARG	512	Oman	OMN								04	CEREALS,CEREAL PREPRTNS.	1	No Quantity							31373341			0
S3	2016	2016	2016	2	0	2	Export	32	Argentina	ARG	516	Namibia	NAM								04	CEREALS,CEREAL PREPRTNS.	1	No Quantity							5720469			0
S3	2016	2016	2016	2	0	2	Export	32	Argentina	ARG	524	Nepal	NPL								04	CEREALS,CEREAL PREPRTNS.	1	No Quantity							1936625			0
S3	2016	2016	2016	2	0	2	Export	32	Argentina	ARG	528	Netherlands	NLD								04	CEREALS,CEREAL PREPRTNS.	1	No Quantity							25036137			0
S3	2016	2016	2016	2	0	2	Export	32	Argentina	ARG	531	Curaçao	CUW								04	CEREALS,CEREAL PREPRTNS.	1	No Quantity							21950			0
S3	2016	2016	2016	2	0	2	Export	32	Argentina	ARG	554	New Zealand	NZL								04	CEREALS,CEREAL PREPRTNS.	1	No Quantity							204060			0
S3	2016	2016	2016	2	0	2	Export	32	Argentina	ARG	558	Nicaragua	NIC								04	CEREALS,CEREAL PREPRTNS.	1	No Quantity							4785859			0
S3	2016	2016	2016	2	0	2	Export	32	Argentina	ARG	562	Niger	NER								04	CEREALS,CEREAL PREPRTNS.	1	No Quantity							32458			0
S3	2016	2016	2016	2	0	2	Export	32	Argentina	ARG	566	Nigeria	NGA								04	CEREALS,CEREAL PREPRTNS.	1	No Quantity							22422604			0
S3	2016	2016	2016	2	0	2	Export	32	Argentina	ARG	579	Norway	NOR								04	CEREALS,CEREAL PREPRTNS.	1	No Quantity							133630			0
S3	2016	2016	2016	2	0	2	Export	32	Argentina	ARG	586	Pakistan	PAK								04	CEREALS,CEREAL PREPRTNS.	1	No Quantity							3577941			0
S3	2016	2016	2016	2	0	2	Export	32	Argentina	ARG	591	Panama	PAN								04	CEREALS,CEREAL PREPRTNS.	1	No Quantity							2564072			0
S3	2016	2016	2016	2	0	2	Export	32	Argentina	ARG	600	Paraguay	PRY								04	CEREALS,CEREAL PREPRTNS.	1	No Quantity							38314663			0
S3	2016	2016	2016	2	0	2	Export	32	Argentina	ARG	604	Peru	PER								04	CEREALS,CEREAL PREPRTNS.	1	No Quantity							64415827			0
S3	2016	2016	2016	2	0	2	Export	32	Argentina	ARG	608	Philippines	PHL								04	CEREALS,CEREAL PREPRTNS.	1	No Quantity							60373921			0
S3	2016	2016	2016	2	0	2	Export	32	Argentina	ARG	616	Poland	POL								04	CEREALS,CEREAL PREPRTNS.	1	No Quantity							9421869			0
S3	2016	2016	2016	2	0	2	Export	32	Argentina	ARG	620	Portugal	PRT								04	CEREALS,CEREAL PREPRTNS.	1	No Quantity							380624			0
S3	2016	2016	2016	2	0	2	Export	32	Argentina	ARG	634	Qatar	QAT								04	CEREALS,CEREAL PREPRTNS.	1	No Quantity							5293			0
S3	2016	2016	2016	2	0	2	Export	32	Argentina	ARG	642	Romania	ROU								04	CEREALS,CEREAL PREPRTNS.	1	No Quantity							136295			0
S3	2016	2016	2016	2	0	2	Export	32	Argentina	ARG	643	Russian Federation	RUS								04	CEREALS,CEREAL PREPRTNS.	1	No Quantity							358656			0
S3	2016	2016	2016	2	0	2	Export	32	Argentina	ARG	646	Rwanda	RWA								04	CEREALS,CEREAL PREPRTNS.	1	No Quantity							1478000			0
S3	2016	2016	2016	2	0	2	Export	32	Argentina	ARG	682	Saudi Arabia	SAU								04	CEREALS,CEREAL PREPRTNS.	1	No Quantity							428389559			0
S3	2016	2016	2016	2	0	2	Export	32	Argentina	ARG	686	Senegal	SEN								04	CEREALS,CEREAL PREPRTNS.	1	No Quantity							35399439			0
S3	2016	2016	2016	2	0	2	Export	32	Argentina	ARG	688	Serbia	SRB								04	CEREALS,CEREAL PREPRTNS.	1	No Quantity							18847			0
S3	2016	2016	2016	2	0	2	Export	32	Argentina	ARG	694	Sierra Leone	SLE								04	CEREALS,CEREAL PREPRTNS.	1	No Quantity							343770			0
S3	2016	2016	2016	2	0	2	Export	32	Argentina	ARG	699	India	IND								04	CEREALS,CEREAL PREPRTNS.	1	No Quantity							28521986			0
S3	2016	2016	2016	2	0	2	Export	32	Argentina	ARG	704	Viet Nam	VNM								04	CEREALS,CEREAL PREPRTNS.	1	No Quantity							871205665			0
S3	2016	2016	2016	2	0	2	Export	32	Argentina	ARG	705	Slovenia	SVN								04	CEREALS,CEREAL PREPRTNS.	1	No Quantity							44330			0
S3	2016	2016	2016	2	0	2	Export	32	Argentina	ARG	710	South Africa	ZAF								04	CEREALS,CEREAL PREPRTNS.	1	No Quantity							306080618			0
S3	2016	2016	2016	2	0	2	Export	32	Argentina	ARG	724	Spain	ESP								04	CEREALS,CEREAL PREPRTNS.	1	No Quantity							16942798			0
S3	2016	2016	2016	2	0	2	Export	32	Argentina	ARG	728	South Sudan	SSD								04	CEREALS,CEREAL PREPRTNS.	1	No Quantity							29577			0
S3	2016	2016	2016	2	0	2	Export	32	Argentina	ARG	729	Sudan	SDN								04	CEREALS,CEREAL PREPRTNS.	1	No Quantity							14868370			0
S3	2016	2016	2016	2	0	2	Export	32	Argentina	ARG	757	Switzerland	CHE								04	CEREALS,CEREAL PREPRTNS.	1	No Quantity							203245			0
S3	2016	2016	2016	2	0	2	Export	32	Argentina	ARG	760	Syria	SYR								04	CEREALS,CEREAL PREPRTNS.	1	No Quantity							1282517			0
S3	2016	2016	2016	2	0	2	Export	32	Argentina	ARG	764	Thailand	THA								04	CEREALS,CEREAL PREPRTNS.	1	No Quantity							147646015			0
S3	2016	2016	2016	2	0	2	Export	32	Argentina	ARG	768	Togo	TGO								04	CEREALS,CEREAL PREPRTNS.	1	No Quantity							69720			0
S3	2016	2016	2016	2	0	2	Export	32	Argentina	ARG	780	Trinidad and Tobago	TTO								04	CEREALS,CEREAL PREPRTNS.	1	No Quantity							94903			0
S3	2016	2016	2016	2	0	2	Export	32	Argentina	ARG	784	United Arab Emirates	ARE								04	CEREALS,CEREAL PREPRTNS.	1	No Quantity							78091505			0
S3	2016	2016	2016	2	0	2	Export	32	Argentina	ARG	788	Tunisia	TUN								04	CEREALS,CEREAL PREPRTNS.	1	No Quantity							21533596			0
S3	2016	2016	2016	2	0	2	Export	32	Argentina	ARG	792	Turkey	TUR								04	CEREALS,CEREAL PREPRTNS.	1	No Quantity							16311004			0
S3	2016	2016	2016	2	0	2	Export	32	Argentina	ARG	800	Uganda	UGA								04	CEREALS,CEREAL PREPRTNS.	1	No Quantity							9814000			0
S3	2016	2016	2016	2	0	2	Export	32	Argentina	ARG	807	North Macedonia	MKD								04	CEREALS,CEREAL PREPRTNS.	1	No Quantity							199100			0
S3	2016	2016	2016	2	0	2	Export	32	Argentina	ARG	818	Egypt	EGY								04	CEREALS,CEREAL PREPRTNS.	1	No Quantity							541286983			0
S3	2016	2016	2016	2	0	2	Export	32	Argentina	ARG	826	United Kingdom	GBR								04	CEREALS,CEREAL PREPRTNS.	1	No Quantity							30465048			0
S3	2016	2016	2016	2	0	2	Export	32	Argentina	ARG	834	United Rep. of Tanzania	TZA								04	CEREALS,CEREAL PREPRTNS.	1	No Quantity							8645121			0
S3	2016	2016	2016	2	0	2	Export	32	Argentina	ARG	838	Free Zones									04	CEREALS,CEREAL PREPRTNS.	1	No Quantity							72199			0
S3	2016	2016	2016	2	0	2	Export	32	Argentina	ARG	842	USA	USA								04	CEREALS,CEREAL PREPRTNS.	1	No Quantity							88024249			0
S3	2016	2016	2016	2	0	2	Export	32	Argentina	ARG	854	Burkina Faso	BFA								04	CEREALS,CEREAL PREPRTNS.	1	No Quantity							76329			0
S3	2016	2016	2016	2	0	2	Export	32	Argentina	ARG	858	Uruguay	URY								04	CEREALS,CEREAL PREPRTNS.	1	No Quantity							68398759			0
S3	2016	2016	2016	2	0	2	Export	32	Argentina	ARG	862	Venezuela	VEN								04	CEREALS,CEREAL PREPRTNS.	1	No Quantity							23932331			0
S3	2016	2016	2016	2	0	2	Export	32	Argentina	ARG	887	Yemen	YEM								04	CEREALS,CEREAL PREPRTNS.	1	No Quantity							103457267			0
S3	2016	2016	2016	2	0	2	Export	31	Azerbaijan	AZE	0	World	WLD								05	VEGETABLES AND FRUIT	1	No Quantity							384101678			0
S3	2016	2016	2016	2	0	2	Export	31	Azerbaijan	AZE	36	Australia	AUS								05	VEGETABLES AND FRUIT	1	No Quantity							116710			0
S3	2016	2016	2016	2	0	2	Export	31	Azerbaijan	AZE	40	Austria	AUT								05	VEGETABLES AND FRUIT	1	No Quantity							174900			0
S3	2016	2016	2016	2	0	2	Export	31	Azerbaijan	AZE	56	Belgium	BEL								05	VEGETABLES AND FRUIT	1	No Quantity							20433			0
S3	2016	2016	2016	2	0	2	Export	31	Azerbaijan	AZE	112	Belarus	BLR								05	VEGETABLES AND FRUIT	1	No Quantity							663817			0
S3	2016	2016	2016	2	0	2	Export	31	Azerbaijan	AZE	124	Canada	CAN								05	VEGETABLES AND FRUIT	1	No Quantity							36148			0
S3	2016	2016	2016	2	0	2	Export	31	Azerbaijan	AZE	156	China	CHN								05	VEGETABLES AND FRUIT	1	No Quantity							209168			0
S3	2016	2016	2016	2	0	2	Export	31	Azerbaijan	AZE	203	Czechia	CZE								05	VEGETABLES AND FRUIT	1	No Quantity							1004101			0
S3	2016	2016	2016	2	0	2	Export	31	Azerbaijan	AZE	233	Estonia	EST								05	VEGETABLES AND FRUIT	1	No Quantity							597019			0
S3	2016	2016	2016	2	0	2	Export	31	Azerbaijan	AZE	251	France	FRA								05	VEGETABLES AND FRUIT	1	No Quantity							1354798			0
S3	2016	2016	2016	2	0	2	Export	31	Azerbaijan	AZE	268	Georgia	GEO								05	VEGETABLES AND FRUIT	1	No Quantity							2105583			0
S3	2016	2016	2016	2	0	2	Export	31	Azerbaijan	AZE	276	Germany	DEU								05	VEGETABLES AND FRUIT	1	No Quantity							24999948			0
S3	2016	2016	2016	2	0	2	Export	31	Azerbaijan	AZE	300	Greece	GRC								05	VEGETABLES AND FRUIT	1	No Quantity							465593			0
S3	2016	2016	2016	2	0	2	Export	31	Azerbaijan	AZE	348	Hungary	HUN								05	VEGETABLES AND FRUIT	1	No Quantity							11448			0
S3	2016	2016	2016	2	0	2	Export	31	Azerbaijan	AZE	364	Iran	IRN								05	VEGETABLES AND FRUIT	1	No Quantity							191939			0
S3	2016	2016	2016	2	0	2	Export	31	Azerbaijan	AZE	368	Iraq	IRQ								05	VEGETABLES AND FRUIT	1	No Quantity							705537			0
S3	2016	2016	2016	2	0	2	Export	31	Azerbaijan	AZE	376	Israel	ISR								05	VEGETABLES AND FRUIT	1	No Quantity							36120			0
S3	2016	2016	2016	2	0	2	Export	31	Azerbaijan	AZE	381	Italy	ITA								05	VEGETABLES AND FRUIT	1	No Quantity							40141458			0
S3	2016	2016	2016	2	0	2	Export	31	Azerbaijan	AZE	392	Japan	JPN								05	VEGETABLES AND FRUIT	1	No Quantity							42584			0
S3	2016	2016	2016	2	0	2	Export	31	Azerbaijan	AZE	398	Kazakhstan	KAZ								05	VEGETABLES AND FRUIT	1	No Quantity							1748793			0
S3	2016	2016	2016	2	0	2	Export	31	Azerbaijan	AZE	410	Rep. of Korea	KOR								05	VEGETABLES AND FRUIT	1	No Quantity							15025			0
S3	2016	2016	2016	2	0	2	Export	31	Azerbaijan	AZE	414	Kuwait	KWT								05	VEGETABLES AND FRUIT	1	No Quantity							8888			0
S3	2016	2016	2016	2	0	2	Export	31	Azerbaijan	AZE	417	Kyrgyzstan	KGZ								05	VEGETABLES AND FRUIT	1	No Quantity							7656			0
S3	2016	2016	2016	2	0	2	Export	31	Azerbaijan	AZE	428	Latvia	LVA								05	VEGETABLES AND FRUIT	1	No Quantity							170500			0
S3	2016	2016	2016	2	0	2	Export	31	Azerbaijan	AZE	440	Lithuania	LTU								05	VEGETABLES AND FRUIT	1	No Quantity							570684			0
S3	2016	2016	2016	2	0	2	Export	31	Azerbaijan	AZE	458	Malaysia	MYS								05	VEGETABLES AND FRUIT	1	No Quantity							247866			0
S3	2016	2016	2016	2	0	2	Export	31	Azerbaijan	AZE	490	Other Asia, nes									05	VEGETABLES AND FRUIT	1	No Quantity							60124			0
S3	2016	2016	2016	2	0	2	Export	31	Azerbaijan	AZE	496	Mongolia	MNG								05	VEGETABLES AND FRUIT	1	No Quantity							9035			0
S3	2016	2016	2016	2	0	2	Export	31	Azerbaijan	AZE	498	Rep. of Moldova	MDA								05	VEGETABLES AND FRUIT	1	No Quantity							28808			0
S3	2016	2016	2016	2	0	2	Export	31	Azerbaijan	AZE	528	Netherlands	NLD								05	VEGETABLES AND FRUIT	1	No Quantity							623683			0
S3	2016	2016	2016	2	0	2	Export	31	Azerbaijan	AZE	554	New Zealand	NZL								05	VEGETABLES AND FRUIT	1	No Quantity							62258			0
S3	2016	2016	2016	2	0	2	Export	31	Azerbaijan	AZE	570	Niue	NIU								05	VEGETABLES AND FRUIT	1	No Quantity							12180			0
S3	2016	2016	2016	2	0	2	Export	31	Azerbaijan	AZE	586	Pakistan	PAK								05	VEGETABLES AND FRUIT	1	No Quantity							9500			0
S3	2016	2016	2016	2	0	2	Export	31	Azerbaijan	AZE	616	Poland	POL								05	VEGETABLES AND FRUIT	1	No Quantity							2669717			0
S3	2016	2016	2016	2	0	2	Export	31	Azerbaijan	AZE	634	Qatar	QAT								05	VEGETABLES AND FRUIT	1	No Quantity							15623			0
S3	2016	2016	2016	2	0	2	Export	31	Azerbaijan	AZE	643	Russian Federation	RUS								05	VEGETABLES AND FRUIT	1	No Quantity							297882619			0
S3	2016	2016	2016	2	0	2	Export	31	Azerbaijan	AZE	682	Saudi Arabia	SAU								05	VEGETABLES AND FRUIT	1	No Quantity							44313			0
S3	2016	2016	2016	2	0	2	Export	31	Azerbaijan	AZE	699	India	IND								05	VEGETABLES AND FRUIT	1	No Quantity							5928			0
S3	2016	2016	2016	2	0	2	Export	31	Azerbaijan	AZE	702	Singapore	SGP								05	VEGETABLES AND FRUIT	1	No Quantity							25673			0
S3	2016	2016	2016	2	0	2	Export	31	Azerbaijan	AZE	703	Slovakia	SVK								05	VEGETABLES AND FRUIT	1	No Quantity							36281			0
S3	2016	2016	2016	2	0	2	Export	31	Azerbaijan	AZE	724	Spain	ESP								05	VEGETABLES AND FRUIT	1	No Quantity							586440			0
S3	2016	2016	2016	2	0	2	Export	31	Azerbaijan	AZE	752	Sweden	SWE								05	VEGETABLES AND FRUIT	1	No Quantity							64354			0
S3	2016	2016	2016	2	0	2	Export	31	Azerbaijan	AZE	764	Thailand	THA								05	VEGETABLES AND FRUIT	1	No Quantity							12810			0
S3	2016	2016	2016	2	0	2	Export	31	Azerbaijan	AZE	784	United Arab Emirates	ARE								05	VEGETABLES AND FRUIT	1	No Quantity							903704			0
S3	2016	2016	2016	2	0	2	Export	31	Azerbaijan	AZE	788	Tunisia	TUN								05	VEGETABLES AND FRUIT	1	No Quantity							131000			0
S3	2016	2016	2016	2	0	2	Export	31	Azerbaijan	AZE	792	Turkey	TUR								05	VEGETABLES AND FRUIT	1	No Quantity							138510			0
S3	2016	2016	2016	2	0	2	Export	31	Azerbaijan	AZE	795	Turkmenistan	TKM								05	VEGETABLES AND FRUIT	1	No Quantity							331974			0
S3	2016	2016	2016	2	0	2	Export	31	Azerbaijan	AZE	804	Ukraine	UKR								05	VEGETABLES AND FRUIT	1	No Quantity							4268075			0
S3	2016	2016	2016	2	0	2	Export	31	Azerbaijan	AZE	826	United Kingdom	GBR								05	VEGETABLES AND FRUIT	1	No Quantity							147815			0
S3	2016	2016	2016	2	0	2	Export	31	Azerbaijan	AZE	842	USA	USA								05	VEGETABLES AND FRUIT	1	No Quantity							358631			0
S3	2016	2016	2016	2	0	2	Export	31	Azerbaijan	AZE	860	Uzbekistan	UZB								05	VEGETABLES AND FRUIT	1	No Quantity							25050			0
S3	2016	2016	2016	2	0	2	Export	31	Azerbaijan	AZE	899	Areas, nes									05	VEGETABLES AND FRUIT	1	No Quantity							860			0
S3	2016	2016	2016	2	0	2	Export	32	Argentina	ARG	0	World	WLD								05	VEGETABLES AND FRUIT	1	No Quantity							2900000363			0
S3	2016	2016	2016	2	0	2	Export	32	Argentina	ARG	8	Albania	ALB								05	VEGETABLES AND FRUIT	1	No Quantity							2235016			0
S3	2016	2016	2016	2	0	2	Export	32	Argentina	ARG	12	Algeria	DZA								05	VEGETABLES AND FRUIT	1	No Quantity							41283043			0
S3	2016	2016	2016	2	0	2	Export	32	Argentina	ARG	24	Angola	AGO								05	VEGETABLES AND FRUIT	1	No Quantity							432900			0
S3	2016	2016	2016	2	0	2	Export	32	Argentina	ARG	31	Azerbaijan	AZE								05	VEGETABLES AND FRUIT	1	No Quantity							710591			0
S3	2016	2016	2016	2	0	2	Export	32	Argentina	ARG	36	Australia	AUS								05	VEGETABLES AND FRUIT	1	No Quantity							29779336			0
S3	2016	2016	2016	2	0	2	Export	32	Argentina	ARG	40	Austria	AUT								05	VEGETABLES AND FRUIT	1	No Quantity							924196			0
S3	2016	2016	2016	2	0	2	Export	32	Argentina	ARG	48	Bahrain	BHR								05	VEGETABLES AND FRUIT	1	No Quantity							588333			0
S3	2016	2016	2016	2	0	2	Export	32	Argentina	ARG	50	Bangladesh	BGD								05	VEGETABLES AND FRUIT	1	No Quantity							258720			0
S3	2016	2016	2016	2	0	2	Export	32	Argentina	ARG	52	Barbados	BRB								05	VEGETABLES AND FRUIT	1	No Quantity							300			0
S3	2016	2016	2016	2	0	2	Export	32	Argentina	ARG	56	Belgium	BEL								05	VEGETABLES AND FRUIT	1	No Quantity							31282728			0
S3	2016	2016	2016	2	0	2	Export	32	Argentina	ARG	68	Bolivia (Plurinational State of)	BOL								05	VEGETABLES AND FRUIT	1	No Quantity							16229427			0
S3	2016	2016	2016	2	0	2	Export	32	Argentina	ARG	70	Bosnia Herzegovina	BIH								05	VEGETABLES AND FRUIT	1	No Quantity							977939			0
S3	2016	2016	2016	2	0	2	Export	32	Argentina	ARG	76	Brazil	BRA								05	VEGETABLES AND FRUIT	1	No Quantity							753640044			0
S3	2016	2016	2016	2	0	2	Export	32	Argentina	ARG	100	Bulgaria	BGR								05	VEGETABLES AND FRUIT	1	No Quantity							4209197			0
S3	2016	2016	2016	2	0	2	Export	32	Argentina	ARG	104	Myanmar	MMR								05	VEGETABLES AND FRUIT	1	No Quantity							1821858			0
S3	2016	2016	2016	2	0	2	Export	32	Argentina	ARG	112	Belarus	BLR								05	VEGETABLES AND FRUIT	1	No Quantity							1034732			0
S3	2016	2016	2016	2	0	2	Export	32	Argentina	ARG	124	Canada	CAN								05	VEGETABLES AND FRUIT	1	No Quantity							49678185			0
S3	2016	2016	2016	2	0	2	Export	32	Argentina	ARG	132	Cabo Verde	CPV								05	VEGETABLES AND FRUIT	1	No Quantity							2448			0
S3	2016	2016	2016	2	0	2	Export	32	Argentina	ARG	144	Sri Lanka	LKA								05	VEGETABLES AND FRUIT	1	No Quantity							947159			0
S3	2016	2016	2016	2	0	2	Export	32	Argentina	ARG	152	Chile	CHL								05	VEGETABLES AND FRUIT	1	No Quantity							55500628			0
S3	2016	2016	2016	2	0	2	Export	32	Argentina	ARG	156	China	CHN								05	VEGETABLES AND FRUIT	1	No Quantity							3574334			0
S3	2016	2016	2016	2	0	2	Export	32	Argentina	ARG	170	Colombia	COL								05	VEGETABLES AND FRUIT	1	No Quantity							18688846			0
S3	2016	2016	2016	2	0	2	Export	32	Argentina	ARG	188	Costa Rica	CRI								05	VEGETABLES AND FRUIT	1	No Quantity							1313092			0
S3	2016	2016	2016	2	0	2	Export	32	Argentina	ARG	191	Croatia	HRV								05	VEGETABLES AND FRUIT	1	No Quantity							4450400			0
S3	2016	2016	2016	2	0	2	Export	32	Argentina	ARG	192	Cuba	CUB								05	VEGETABLES AND FRUIT	1	No Quantity							1281729			0
S3	2016	2016	2016	2	0	2	Export	32	Argentina	ARG	196	Cyprus	CYP								05	VEGETABLES AND FRUIT	1	No Quantity							1458271			0
S3	2016	2016	2016	2	0	2	Export	32	Argentina	ARG	203	Czechia	CZE								05	VEGETABLES AND FRUIT	1	No Quantity							237397			0
S3	2016	2016	2016	2	0	2	Export	32	Argentina	ARG	208	Denmark	DNK								05	VEGETABLES AND FRUIT	1	No Quantity							4433713			0
S3	2016	2016	2016	2	0	2	Export	32	Argentina	ARG	214	Dominican Rep.	DOM								05	VEGETABLES AND FRUIT	1	No Quantity							4171930			0
S3	2016	2016	2016	2	0	2	Export	32	Argentina	ARG	218	Ecuador	ECU								05	VEGETABLES AND FRUIT	1	No Quantity							1609621			0
S3	2016	2016	2016	2	0	2	Export	32	Argentina	ARG	222	El Salvador	SLV								05	VEGETABLES AND FRUIT	1	No Quantity							887018			0
S3	2016	2016	2016	2	0	2	Export	32	Argentina	ARG	231	Ethiopia	ETH								05	VEGETABLES AND FRUIT	1	No Quantity							129724			0
S3	2016	2016	2016	2	0	2	Export	32	Argentina	ARG	233	Estonia	EST								05	VEGETABLES AND FRUIT	1	No Quantity							397106			0
S3	2016	2016	2016	2	0	2	Export	32	Argentina	ARG	246	Finland	FIN								05	VEGETABLES AND FRUIT	1	No Quantity							1107963			0
S3	2016	2016	2016	2	0	2	Export	32	Argentina	ARG	251	France	FRA								05	VEGETABLES AND FRUIT	1	No Quantity							56568461			0
S3	2016	2016	2016	2	0	2	Export	32	Argentina	ARG	268	Georgia	GEO								05	VEGETABLES AND FRUIT	1	No Quantity							88760			0
S3	2016	2016	2016	2	0	2	Export	32	Argentina	ARG	270	Gambia	GMB								05	VEGETABLES AND FRUIT	1	No Quantity							246390			0
S3	2016	2016	2016	2	0	2	Export	32	Argentina	ARG	276	Germany	DEU								05	VEGETABLES AND FRUIT	1	No Quantity							66096123			0
S3	2016	2016	2016	2	0	2	Export	32	Argentina	ARG	288	Ghana	GHA								05	VEGETABLES AND FRUIT	1	No Quantity							22034			0
S3	2016	2016	2016	2	0	2	Export	32	Argentina	ARG	300	Greece	GRC								05	VEGETABLES AND FRUIT	1	No Quantity							18250696			0
S3	2016	2016	2016	2	0	2	Export	32	Argentina	ARG	320	Guatemala	GTM								05	VEGETABLES AND FRUIT	1	No Quantity							2975183			0
S3	2016	2016	2016	2	0	2	Export	32	Argentina	ARG	332	Haiti	HTI								05	VEGETABLES AND FRUIT	1	No Quantity							986407			0
S3	2016	2016	2016	2	0	2	Export	32	Argentina	ARG	340	Honduras	HND								05	VEGETABLES AND FRUIT	1	No Quantity							1158410			0
S3	2016	2016	2016	2	0	2	Export	32	Argentina	ARG	344	China, Hong Kong SAR	HKG								05	VEGETABLES AND FRUIT	1	No Quantity							9294151			0
S3	2016	2016	2016	2	0	2	Export	32	Argentina	ARG	348	Hungary	HUN								05	VEGETABLES AND FRUIT	1	No Quantity							7743932			0
S3	2016	2016	2016	2	0	2	Export	32	Argentina	ARG	352	Iceland	ISL								05	VEGETABLES AND FRUIT	1	No Quantity							46221			0
S3	2016	2016	2016	2	0	2	Export	32	Argentina	ARG	360	Indonesia	IDN								05	VEGETABLES AND FRUIT	1	No Quantity							7034262			0
S3	2016	2016	2016	2	0	2	Export	32	Argentina	ARG	364	Iran	IRN								05	VEGETABLES AND FRUIT	1	No Quantity							45562			0
S3	2016	2016	2016	2	0	2	Export	32	Argentina	ARG	368	Iraq	IRQ								05	VEGETABLES AND FRUIT	1	No Quantity							4457674			0
S3	2016	2016	2016	2	0	2	Export	32	Argentina	ARG	372	Ireland	IRL								05	VEGETABLES AND FRUIT	1	No Quantity							7167972			0
S3	2016	2016	2016	2	0	2	Export	32	Argentina	ARG	376	Israel	ISR								05	VEGETABLES AND FRUIT	1	No Quantity							22422971			0
S3	2016	2016	2016	2	0	2	Export	32	Argentina	ARG	381	Italy	ITA								05	VEGETABLES AND FRUIT	1	No Quantity							139320551			0
S3	2016	2016	2016	2	0	2	Export	32	Argentina	ARG	384	Côte d'Ivoire	CIV								05	VEGETABLES AND FRUIT	1	No Quantity							8750			0
S3	2016	2016	2016	2	0	2	Export	32	Argentina	ARG	388	Jamaica	JAM								05	VEGETABLES AND FRUIT	1	No Quantity							1161367			0
S3	2016	2016	2016	2	0	2	Export	32	Argentina	ARG	392	Japan	JPN								05	VEGETABLES AND FRUIT	1	No Quantity							29704696			0
S3	2016	2016	2016	2	0	2	Export	32	Argentina	ARG	398	Kazakhstan	KAZ								05	VEGETABLES AND FRUIT	1	No Quantity							591809			0
S3	2016	2016	2016	2	0	2	Export	32	Argentina	ARG	400	Jordan	JOR								05	VEGETABLES AND FRUIT	1	No Quantity							5482420			0
S3	2016	2016	2016	2	0	2	Export	32	Argentina	ARG	404	Kenya	KEN								05	VEGETABLES AND FRUIT	1	No Quantity							3529766			0
S3	2016	2016	2016	2	0	2	Export	32	Argentina	ARG	410	Rep. of Korea	KOR								05	VEGETABLES AND FRUIT	1	No Quantity							4639582			0
S3	2016	2016	2016	2	0	2	Export	32	Argentina	ARG	414	Kuwait	KWT								05	VEGETABLES AND FRUIT	1	No Quantity							827142			0
S3	2016	2016	2016	2	0	2	Export	32	Argentina	ARG	422	Lebanon	LBN								05	VEGETABLES AND FRUIT	1	No Quantity							4541907			0
S3	2016	2016	2016	2	0	2	Export	32	Argentina	ARG	426	Lesotho	LSO								05	VEGETABLES AND FRUIT	1	No Quantity							121718			0
S3	2016	2016	2016	2	0	2	Export	32	Argentina	ARG	428	Latvia	LVA								05	VEGETABLES AND FRUIT	1	No Quantity							1181454			0
S3	2016	2016	2016	2	0	2	Export	32	Argentina	ARG	434	Libya	LBY								05	VEGETABLES AND FRUIT	1	No Quantity							3386542			0
S3	2016	2016	2016	2	0	2	Export	32	Argentina	ARG	440	Lithuania	LTU								05	VEGETABLES AND FRUIT	1	No Quantity							4644459			0
S3	2016	2016	2016	2	0	2	Export	32	Argentina	ARG	458	Malaysia	MYS								05	VEGETABLES AND FRUIT	1	No Quantity							4040541			0
S3	2016	2016	2016	2	0	2	Export	32	Argentina	ARG	470	Malta	MLT								05	VEGETABLES AND FRUIT	1	No Quantity							267409			0
S3	2016	2016	2016	2	0	2	Export	32	Argentina	ARG	480	Mauritius	MUS								05	VEGETABLES AND FRUIT	1	No Quantity							144399			0
S3	2016	2016	2016	2	0	2	Export	32	Argentina	ARG	484	Mexico	MEX								05	VEGETABLES AND FRUIT	1	No Quantity							11931179			0
S3	2016	2016	2016	2	0	2	Export	32	Argentina	ARG	490	Other Asia, nes									05	VEGETABLES AND FRUIT	1	No Quantity							13216450			0
S3	2016	2016	2016	2	0	2	Export	32	Argentina	ARG	496	Mongolia	MNG								05	VEGETABLES AND FRUIT	1	No Quantity							75625			0
S3	2016	2016	2016	2	0	2	Export	32	Argentina	ARG	498	Rep. of Moldova	MDA								05	VEGETABLES AND FRUIT	1	No Quantity							1353801			0
S3	2016	2016	2016	2	0	2	Export	32	Argentina	ARG	499	Montenegro	MNE								05	VEGETABLES AND FRUIT	1	No Quantity							673764			0
S3	2016	2016	2016	2	0	2	Export	32	Argentina	ARG	504	Morocco	MAR								05	VEGETABLES AND FRUIT	1	No Quantity							40591			0
S3	2016	2016	2016	2	0	2	Export	32	Argentina	ARG	512	Oman	OMN								05	VEGETABLES AND FRUIT	1	No Quantity							120015			0
S3	2016	2016	2016	2	0	2	Export	32	Argentina	ARG	524	Nepal	NPL								05	VEGETABLES AND FRUIT	1	No Quantity							1523642			0
S3	2016	2016	2016	2	0	2	Export	32	Argentina	ARG	528	Netherlands	NLD								05	VEGETABLES AND FRUIT	1	No Quantity							268861193			0
S3	2016	2016	2016	2	0	2	Export	32	Argentina	ARG	531	Curaçao	CUW								05	VEGETABLES AND FRUIT	1	No Quantity							56153			0
S3	2016	2016	2016	2	0	2	Export	32	Argentina	ARG	533	Aruba	ABW								05	VEGETABLES AND FRUIT	1	No Quantity							17324			0
S3	2016	2016	2016	2	0	2	Export	32	Argentina	ARG	554	New Zealand	NZL								05	VEGETABLES AND FRUIT	1	No Quantity							9156525			0
S3	2016	2016	2016	2	0	2	Export	32	Argentina	ARG	579	Norway	NOR								05	VEGETABLES AND FRUIT	1	No Quantity							5783962			0
S3	2016	2016	2016	2	0	2	Export	32	Argentina	ARG	586	Pakistan	PAK								05	VEGETABLES AND FRUIT	1	No Quantity							36683985			0
S3	2016	2016	2016	2	0	2	Export	32	Argentina	ARG	591	Panama	PAN								05	VEGETABLES AND FRUIT	1	No Quantity							1417331			0
S3	2016	2016	2016	2	0	2	Export	32	Argentina	ARG	600	Paraguay	PRY								05	VEGETABLES AND FRUIT	1	No Quantity							26528376			0
S3	2016	2016	2016	2	0	2	Export	32	Argentina	ARG	604	Peru	PER								05	VEGETABLES AND FRUIT	1	No Quantity							14887715			0
S3	2016	2016	2016	2	0	2	Export	32	Argentina	ARG	608	Philippines	PHL								05	VEGETABLES AND FRUIT	1	No Quantity							11285945			0
S3	2016	2016	2016	2	0	2	Export	32	Argentina	ARG	616	Poland	POL								05	VEGETABLES AND FRUIT	1	No Quantity							35961071			0
S3	2016	2016	2016	2	0	2	Export	32	Argentina	ARG	620	Portugal	PRT								05	VEGETABLES AND FRUIT	1	No Quantity							21260846			0
S3	2016	2016	2016	2	0	2	Export	32	Argentina	ARG	634	Qatar	QAT								05	VEGETABLES AND FRUIT	1	No Quantity							747627			0
S3	2016	2016	2016	2	0	2	Export	32	Argentina	ARG	642	Romania	ROU								05	VEGETABLES AND FRUIT	1	No Quantity							4526530			0
S3	2016	2016	2016	2	0	2	Export	32	Argentina	ARG	643	Russian Federation	RUS								05	VEGETABLES AND FRUIT	1	No Quantity							169938325			0
S3	2016	2016	2016	2	0	2	Export	32	Argentina	ARG	662	Saint Lucia	LCA								05	VEGETABLES AND FRUIT	1	No Quantity							34708			0
S3	2016	2016	2016	2	0	2	Export	32	Argentina	ARG	682	Saudi Arabia	SAU								05	VEGETABLES AND FRUIT	1	No Quantity							6331819			0
S3	2016	2016	2016	2	0	2	Export	32	Argentina	ARG	686	Senegal	SEN								05	VEGETABLES AND FRUIT	1	No Quantity							3177060			0
S3	2016	2016	2016	2	0	2	Export	32	Argentina	ARG	688	Serbia	SRB								05	VEGETABLES AND FRUIT	1	No Quantity							4189989			0
S3	2016	2016	2016	2	0	2	Export	32	Argentina	ARG	699	India	IND								05	VEGETABLES AND FRUIT	1	No Quantity							18365357			0
S3	2016	2016	2016	2	0	2	Export	32	Argentina	ARG	702	Singapore	SGP								05	VEGETABLES AND FRUIT	1	No Quantity							3828245			0
S3	2016	2016	2016	2	0	2	Export	32	Argentina	ARG	703	Slovakia	SVK								05	VEGETABLES AND FRUIT	1	No Quantity							1418158			0
S3	2016	2016	2016	2	0	2	Export	32	Argentina	ARG	704	Viet Nam	VNM								05	VEGETABLES AND FRUIT	1	No Quantity							6333306			0
S3	2016	2016	2016	2	0	2	Export	32	Argentina	ARG	705	Slovenia	SVN								05	VEGETABLES AND FRUIT	1	No Quantity							1641151			0
S3	2016	2016	2016	2	0	2	Export	32	Argentina	ARG	710	South Africa	ZAF								05	VEGETABLES AND FRUIT	1	No Quantity							34493842			0
S3	2016	2016	2016	2	0	2	Export	32	Argentina	ARG	724	Spain	ESP								05	VEGETABLES AND FRUIT	1	No Quantity							145686696			0
S3	2016	2016	2016	2	0	2	Export	32	Argentina	ARG	729	Sudan	SDN								05	VEGETABLES AND FRUIT	1	No Quantity							88854			0
S3	2016	2016	2016	2	0	2	Export	32	Argentina	ARG	740	Suriname	SUR								05	VEGETABLES AND FRUIT	1	No Quantity							25956			0
S3	2016	2016	2016	2	0	2	Export	32	Argentina	ARG	752	Sweden	SWE								05	VEGETABLES AND FRUIT	1	No Quantity							4669008			0
S3	2016	2016	2016	2	0	2	Export	32	Argentina	ARG	757	Switzerland	CHE								05	VEGETABLES AND FRUIT	1	No Quantity							1905265			0
S3	2016	2016	2016	2	0	2	Export	32	Argentina	ARG	764	Thailand	THA								05	VEGETABLES AND FRUIT	1	No Quantity							890001			0
S3	2016	2016	2016	2	0	2	Export	32	Argentina	ARG	780	Trinidad and Tobago	TTO								05	VEGETABLES AND FRUIT	1	No Quantity							1187459			0
S3	2016	2016	2016	2	0	2	Export	32	Argentina	ARG	784	United Arab Emirates	ARE								05	VEGETABLES AND FRUIT	1	No Quantity							29513847			0
S3	2016	2016	2016	2	0	2	Export	32	Argentina	ARG	788	Tunisia	TUN								05	VEGETABLES AND FRUIT	1	No Quantity							1609036			0
S3	2016	2016	2016	2	0	2	Export	32	Argentina	ARG	792	Turkey	TUR								05	VEGETABLES AND FRUIT	1	No Quantity							54414773			0
S3	2016	2016	2016	2	0	2	Export	32	Argentina	ARG	795	Turkmenistan	TKM								05	VEGETABLES AND FRUIT	1	No Quantity							45150			0
S3	2016	2016	2016	2	0	2	Export	32	Argentina	ARG	804	Ukraine	UKR								05	VEGETABLES AND FRUIT	1	No Quantity							18629767			0
S3	2016	2016	2016	2	0	2	Export	32	Argentina	ARG	807	North Macedonia	MKD								05	VEGETABLES AND FRUIT	1	No Quantity							732612			0
S3	2016	2016	2016	2	0	2	Export	32	Argentina	ARG	818	Egypt	EGY								05	VEGETABLES AND FRUIT	1	No Quantity							5709008			0
S3	2016	2016	2016	2	0	2	Export	32	Argentina	ARG	826	United Kingdom	GBR								05	VEGETABLES AND FRUIT	1	No Quantity							63659212			0
S3	2016	2016	2016	2	0	2	Export	32	Argentina	ARG	838	Free Zones									05	VEGETABLES AND FRUIT	1	No Quantity							11134			0
S3	2016	2016	2016	2	0	2	Export	32	Argentina	ARG	842	USA	USA								05	VEGETABLES AND FRUIT	1	No Quantity							359424243			0
S3	2016	2016	2016	2	0	2	Export	32	Argentina	ARG	858	Uruguay	URY								05	VEGETABLES AND FRUIT	1	No Quantity							42896414			0
S3	2016	2016	2016	2	0	2	Export	32	Argentina	ARG	860	Uzbekistan	UZB								05	VEGETABLES AND FRUIT	1	No Quantity							54952			0
S3	2016	2016	2016	2	0	2	Export	32	Argentina	ARG	862	Venezuela	VEN								05	VEGETABLES AND FRUIT	1	No Quantity							9434496			0
S3	2016	2016	2016	2	0	2	Export	32	Argentina	ARG	887	Yemen	YEM								05	VEGETABLES AND FRUIT	1	No Quantity							38870			0
S3	2016	2016	2016	2	0	2	Export	32	Argentina	ARG	899	Areas, nes									05	VEGETABLES AND FRUIT	1	No Quantity							34359			0
S3	2016	2016	2016	2	0	2	Export	31	Azerbaijan	AZE	0	World	WLD								06	SUGAR,SUGR.PREPTNS,HONEY	1	No Quantity							62324482			0
S3	2016	2016	2016	2	0	2	Export	31	Azerbaijan	AZE	4	Afghanistan	AFG								06	SUGAR,SUGR.PREPTNS,HONEY	1	No Quantity							704000			0
S3	2016	2016	2016	2	0	2	Export	31	Azerbaijan	AZE	112	Belarus	BLR								06	SUGAR,SUGR.PREPTNS,HONEY	1	No Quantity							1589			0
S3	2016	2016	2016	2	0	2	Export	31	Azerbaijan	AZE	156	China	CHN								06	SUGAR,SUGR.PREPTNS,HONEY	1	No Quantity							303			0
S3	2016	2016	2016	2	0	2	Export	31	Azerbaijan	AZE	251	France	FRA								06	SUGAR,SUGR.PREPTNS,HONEY	1	No Quantity							355			0
S3	2016	2016	2016	2	0	2	Export	31	Azerbaijan	AZE	268	Georgia	GEO								06	SUGAR,SUGR.PREPTNS,HONEY	1	No Quantity							3060708			0
S3	2016	2016	2016	2	0	2	Export	31	Azerbaijan	AZE	364	Iran	IRN								06	SUGAR,SUGR.PREPTNS,HONEY	1	No Quantity							55229			0
S3	2016	2016	2016	2	0	2	Export	31	Azerbaijan	AZE	368	Iraq	IRQ								06	SUGAR,SUGR.PREPTNS,HONEY	1	No Quantity							8366251			0
S3	2016	2016	2016	2	0	2	Export	31	Azerbaijan	AZE	392	Japan	JPN								06	SUGAR,SUGR.PREPTNS,HONEY	1	No Quantity							47840			0
S3	2016	2016	2016	2	0	2	Export	31	Azerbaijan	AZE	398	Kazakhstan	KAZ								06	SUGAR,SUGR.PREPTNS,HONEY	1	No Quantity							8027781			0
S3	2016	2016	2016	2	0	2	Export	31	Azerbaijan	AZE	417	Kyrgyzstan	KGZ								06	SUGAR,SUGR.PREPTNS,HONEY	1	No Quantity							3260086			0
S3	2016	2016	2016	2	0	2	Export	31	Azerbaijan	AZE	428	Latvia	LVA								06	SUGAR,SUGR.PREPTNS,HONEY	1	No Quantity							20554			0
S3	2016	2016	2016	2	0	2	Export	31	Azerbaijan	AZE	458	Malaysia	MYS								06	SUGAR,SUGR.PREPTNS,HONEY	1	No Quantity							2700			0
S3	2016	2016	2016	2	0	2	Export	31	Azerbaijan	AZE	634	Qatar	QAT								06	SUGAR,SUGR.PREPTNS,HONEY	1	No Quantity							100			0
S3	2016	2016	2016	2	0	2	Export	31	Azerbaijan	AZE	643	Russian Federation	RUS								06	SUGAR,SUGR.PREPTNS,HONEY	1	No Quantity							328093			0
S3	2016	2016	2016	2	0	2	Export	31	Azerbaijan	AZE	752	Sweden	SWE								06	SUGAR,SUGR.PREPTNS,HONEY	1	No Quantity							221			0
S3	2016	2016	2016	2	0	2	Export	31	Azerbaijan	AZE	762	Tajikistan	TJK								06	SUGAR,SUGR.PREPTNS,HONEY	1	No Quantity							10288449			0
S3	2016	2016	2016	2	0	2	Export	31	Azerbaijan	AZE	795	Turkmenistan	TKM								06	SUGAR,SUGR.PREPTNS,HONEY	1	No Quantity							28142147			0
S3	2016	2016	2016	2	0	2	Export	31	Azerbaijan	AZE	804	Ukraine	UKR								06	SUGAR,SUGR.PREPTNS,HONEY	1	No Quantity							6317			0
S3	2016	2016	2016	2	0	2	Export	31	Azerbaijan	AZE	860	Uzbekistan	UZB								06	SUGAR,SUGR.PREPTNS,HONEY	1	No Quantity							11760			0
S3	2016	2016	2016	2	0	2	Export	32	Argentina	ARG	0	World	WLD								06	SUGAR,SUGR.PREPTNS,HONEY	1	No Quantity							474460389			0
S3	2016	2016	2016	2	0	2	Export	32	Argentina	ARG	24	Angola	AGO								06	SUGAR,SUGR.PREPTNS,HONEY	1	No Quantity							93352			0
S3	2016	2016	2016	2	0	2	Export	32	Argentina	ARG	36	Australia	AUS								06	SUGAR,SUGR.PREPTNS,HONEY	1	No Quantity							2313930			0
S3	2016	2016	2016	2	0	2	Export	32	Argentina	ARG	40	Austria	AUT								06	SUGAR,SUGR.PREPTNS,HONEY	1	No Quantity							356236			0
S3	2016	2016	2016	2	0	2	Export	32	Argentina	ARG	52	Barbados	BRB								06	SUGAR,SUGR.PREPTNS,HONEY	1	No Quantity							67229			0
S3	2016	2016	2016	2	0	2	Export	32	Argentina	ARG	56	Belgium	BEL								06	SUGAR,SUGR.PREPTNS,HONEY	1	No Quantity							8611735			0
S3	2016	2016	2016	2	0	2	Export	32	Argentina	ARG	68	Bolivia (Plurinational State of)	BOL								06	SUGAR,SUGR.PREPTNS,HONEY	1	No Quantity							4845941			0
S3	2016	2016	2016	2	0	2	Export	32	Argentina	ARG	76	Brazil	BRA								06	SUGAR,SUGR.PREPTNS,HONEY	1	No Quantity							3123936			0
S3	2016	2016	2016	2	0	2	Export	32	Argentina	ARG	100	Bulgaria	BGR								06	SUGAR,SUGR.PREPTNS,HONEY	1	No Quantity							19902			0
S3	2016	2016	2016	2	0	2	Export	32	Argentina	ARG	124	Canada	CAN								06	SUGAR,SUGR.PREPTNS,HONEY	1	No Quantity							4264983			0
S3	2016	2016	2016	2	0	2	Export	32	Argentina	ARG	132	Cabo Verde	CPV								06	SUGAR,SUGR.PREPTNS,HONEY	1	No Quantity							24568			0
S3	2016	2016	2016	2	0	2	Export	32	Argentina	ARG	144	Sri Lanka	LKA								06	SUGAR,SUGR.PREPTNS,HONEY	1	No Quantity							67500			0
S3	2016	2016	2016	2	0	2	Export	32	Argentina	ARG	152	Chile	CHL								06	SUGAR,SUGR.PREPTNS,HONEY	1	No Quantity							84033000			0
S3	2016	2016	2016	2	0	2	Export	32	Argentina	ARG	156	China	CHN								06	SUGAR,SUGR.PREPTNS,HONEY	1	No Quantity							138393			0
S3	2016	2016	2016	2	0	2	Export	32	Argentina	ARG	170	Colombia	COL								06	SUGAR,SUGR.PREPTNS,HONEY	1	No Quantity							4377360			0
S3	2016	2016	2016	2	0	2	Export	32	Argentina	ARG	188	Costa Rica	CRI								06	SUGAR,SUGR.PREPTNS,HONEY	1	No Quantity							247503			0
S3	2016	2016	2016	2	0	2	Export	32	Argentina	ARG	191	Croatia	HRV								06	SUGAR,SUGR.PREPTNS,HONEY	1	No Quantity							78050			0
S3	2016	2016	2016	2	0	2	Export	32	Argentina	ARG	192	Cuba	CUB								06	SUGAR,SUGR.PREPTNS,HONEY	1	No Quantity							265795			0
S3	2016	2016	2016	2	0	2	Export	32	Argentina	ARG	203	Czechia	CZE								06	SUGAR,SUGR.PREPTNS,HONEY	1	No Quantity							168920			0
S3	2016	2016	2016	2	0	2	Export	32	Argentina	ARG	208	Denmark	DNK								06	SUGAR,SUGR.PREPTNS,HONEY	1	No Quantity							1540260			0
S3	2016	2016	2016	2	0	2	Export	32	Argentina	ARG	214	Dominican Rep.	DOM								06	SUGAR,SUGR.PREPTNS,HONEY	1	No Quantity							86738			0
S3	2016	2016	2016	2	0	2	Export	32	Argentina	ARG	218	Ecuador	ECU								06	SUGAR,SUGR.PREPTNS,HONEY	1	No Quantity							1919647			0
S3	2016	2016	2016	2	0	2	Export	32	Argentina	ARG	222	El Salvador	SLV								06	SUGAR,SUGR.PREPTNS,HONEY	1	No Quantity							539826			0
S3	2016	2016	2016	2	0	2	Export	32	Argentina	ARG	246	Finland	FIN								06	SUGAR,SUGR.PREPTNS,HONEY	1	No Quantity							178387			0
S3	2016	2016	2016	2	0	2	Export	32	Argentina	ARG	251	France	FRA								06	SUGAR,SUGR.PREPTNS,HONEY	1	No Quantity							8686145			0
S3	2016	2016	2016	2	0	2	Export	32	Argentina	ARG	268	Georgia	GEO								06	SUGAR,SUGR.PREPTNS,HONEY	1	No Quantity							395866			0
S3	2016	2016	2016	2	0	2	Export	32	Argentina	ARG	276	Germany	DEU								06	SUGAR,SUGR.PREPTNS,HONEY	1	No Quantity							42190513			0
S3	2016	2016	2016	2	0	2	Export	32	Argentina	ARG	308	Grenada	GRD								06	SUGAR,SUGR.PREPTNS,HONEY	1	No Quantity							38854			0
S3	2016	2016	2016	2	0	2	Export	32	Argentina	ARG	320	Guatemala	GTM								06	SUGAR,SUGR.PREPTNS,HONEY	1	No Quantity							346963			0
S3	2016	2016	2016	2	0	2	Export	32	Argentina	ARG	332	Haiti	HTI								06	SUGAR,SUGR.PREPTNS,HONEY	1	No Quantity							31070			0
S3	2016	2016	2016	2	0	2	Export	32	Argentina	ARG	340	Honduras	HND								06	SUGAR,SUGR.PREPTNS,HONEY	1	No Quantity							460890			0
S3	2016	2016	2016	2	0	2	Export	32	Argentina	ARG	344	China, Hong Kong SAR	HKG								06	SUGAR,SUGR.PREPTNS,HONEY	1	No Quantity							16250			0
S3	2016	2016	2016	2	0	2	Export	32	Argentina	ARG	360	Indonesia	IDN								06	SUGAR,SUGR.PREPTNS,HONEY	1	No Quantity							42674506			0
S3	2016	2016	2016	2	0	2	Export	32	Argentina	ARG	368	Iraq	IRQ								06	SUGAR,SUGR.PREPTNS,HONEY	1	No Quantity							122042			0
S3	2016	2016	2016	2	0	2	Export	32	Argentina	ARG	372	Ireland	IRL								06	SUGAR,SUGR.PREPTNS,HONEY	1	No Quantity							571784			0
S3	2016	2016	2016	2	0	2	Export	32	Argentina	ARG	376	Israel	ISR								06	SUGAR,SUGR.PREPTNS,HONEY	1	No Quantity							1258509			0
S3	2016	2016	2016	2	0	2	Export	32	Argentina	ARG	381	Italy	ITA								06	SUGAR,SUGR.PREPTNS,HONEY	1	No Quantity							7966962			0
S3	2016	2016	2016	2	0	2	Export	32	Argentina	ARG	388	Jamaica	JAM								06	SUGAR,SUGR.PREPTNS,HONEY	1	No Quantity							324272			0
S3	2016	2016	2016	2	0	2	Export	32	Argentina	ARG	392	Japan	JPN								06	SUGAR,SUGR.PREPTNS,HONEY	1	No Quantity							10631775			0
S3	2016	2016	2016	2	0	2	Export	32	Argentina	ARG	410	Rep. of Korea	KOR								06	SUGAR,SUGR.PREPTNS,HONEY	1	No Quantity							545130			0
S3	2016	2016	2016	2	0	2	Export	32	Argentina	ARG	414	Kuwait	KWT								06	SUGAR,SUGR.PREPTNS,HONEY	1	No Quantity							7991			0
S3	2016	2016	2016	2	0	2	Export	32	Argentina	ARG	422	Lebanon	LBN								06	SUGAR,SUGR.PREPTNS,HONEY	1	No Quantity							88540			0
S3	2016	2016	2016	2	0	2	Export	32	Argentina	ARG	430	Liberia	LBR								06	SUGAR,SUGR.PREPTNS,HONEY	1	No Quantity							80520			0
S3	2016	2016	2016	2	0	2	Export	32	Argentina	ARG	450	Madagascar	MDG								06	SUGAR,SUGR.PREPTNS,HONEY	1	No Quantity							96964			0
S3	2016	2016	2016	2	0	2	Export	32	Argentina	ARG	458	Malaysia	MYS								06	SUGAR,SUGR.PREPTNS,HONEY	1	No Quantity							81176			0
S3	2016	2016	2016	2	0	2	Export	32	Argentina	ARG	484	Mexico	MEX								06	SUGAR,SUGR.PREPTNS,HONEY	1	No Quantity							581576			0
S3	2016	2016	2016	2	0	2	Export	32	Argentina	ARG	490	Other Asia, nes									06	SUGAR,SUGR.PREPTNS,HONEY	1	No Quantity							21750			0
S3	2016	2016	2016	2	0	2	Export	32	Argentina	ARG	496	Mongolia	MNG								06	SUGAR,SUGR.PREPTNS,HONEY	1	No Quantity							123168			0
S3	2016	2016	2016	2	0	2	Export	32	Argentina	ARG	504	Morocco	MAR								06	SUGAR,SUGR.PREPTNS,HONEY	1	No Quantity							1477066			0
S3	2016	2016	2016	2	0	2	Export	32	Argentina	ARG	508	Mozambique	MOZ								06	SUGAR,SUGR.PREPTNS,HONEY	1	No Quantity							43740			0
S3	2016	2016	2016	2	0	2	Export	32	Argentina	ARG	528	Netherlands	NLD								06	SUGAR,SUGR.PREPTNS,HONEY	1	No Quantity							1005878			0
S3	2016	2016	2016	2	0	2	Export	32	Argentina	ARG	531	Curaçao	CUW								06	SUGAR,SUGR.PREPTNS,HONEY	1	No Quantity							58134			0
S3	2016	2016	2016	2	0	2	Export	32	Argentina	ARG	554	New Zealand	NZL								06	SUGAR,SUGR.PREPTNS,HONEY	1	No Quantity							7887874			0
S3	2016	2016	2016	2	0	2	Export	32	Argentina	ARG	558	Nicaragua	NIC								06	SUGAR,SUGR.PREPTNS,HONEY	1	No Quantity							152731			0
S3	2016	2016	2016	2	0	2	Export	32	Argentina	ARG	566	Nigeria	NGA								06	SUGAR,SUGR.PREPTNS,HONEY	1	No Quantity							80176			0
S3	2016	2016	2016	2	0	2	Export	32	Argentina	ARG	579	Norway	NOR								06	SUGAR,SUGR.PREPTNS,HONEY	1	No Quantity							201730			0
S3	2016	2016	2016	2	0	2	Export	32	Argentina	ARG	586	Pakistan	PAK								06	SUGAR,SUGR.PREPTNS,HONEY	1	No Quantity							10050			0
S3	2016	2016	2016	2	0	2	Export	32	Argentina	ARG	591	Panama	PAN								06	SUGAR,SUGR.PREPTNS,HONEY	1	No Quantity							250776			0
S3	2016	2016	2016	2	0	2	Export	32	Argentina	ARG	600	Paraguay	PRY								06	SUGAR,SUGR.PREPTNS,HONEY	1	No Quantity							6354759			0
S3	2016	2016	2016	2	0	2	Export	32	Argentina	ARG	604	Peru	PER								06	SUGAR,SUGR.PREPTNS,HONEY	1	No Quantity							2146628			0
S3	2016	2016	2016	2	0	2	Export	32	Argentina	ARG	608	Philippines	PHL								06	SUGAR,SUGR.PREPTNS,HONEY	1	No Quantity							507150			0
S3	2016	2016	2016	2	0	2	Export	32	Argentina	ARG	616	Poland	POL								06	SUGAR,SUGR.PREPTNS,HONEY	1	No Quantity							241142			0
S3	2016	2016	2016	2	0	2	Export	32	Argentina	ARG	620	Portugal	PRT								06	SUGAR,SUGR.PREPTNS,HONEY	1	No Quantity							4558016			0
S3	2016	2016	2016	2	0	2	Export	32	Argentina	ARG	643	Russian Federation	RUS								06	SUGAR,SUGR.PREPTNS,HONEY	1	No Quantity							234889			0
S3	2016	2016	2016	2	0	2	Export	32	Argentina	ARG	662	Saint Lucia	LCA								06	SUGAR,SUGR.PREPTNS,HONEY	1	No Quantity							38612			0
S3	2016	2016	2016	2	0	2	Export	32	Argentina	ARG	682	Saudi Arabia	SAU								06	SUGAR,SUGR.PREPTNS,HONEY	1	No Quantity							2712567			0
S3	2016	2016	2016	2	0	2	Export	32	Argentina	ARG	688	Serbia	SRB								06	SUGAR,SUGR.PREPTNS,HONEY	1	No Quantity							26100			0
S3	2016	2016	2016	2	0	2	Export	32	Argentina	ARG	694	Sierra Leone	SLE								06	SUGAR,SUGR.PREPTNS,HONEY	1	No Quantity							208845			0
S3	2016	2016	2016	2	0	2	Export	32	Argentina	ARG	702	Singapore	SGP								06	SUGAR,SUGR.PREPTNS,HONEY	1	No Quantity							17963			0
S3	2016	2016	2016	2	0	2	Export	32	Argentina	ARG	704	Viet Nam	VNM								06	SUGAR,SUGR.PREPTNS,HONEY	1	No Quantity							4480			0
S3	2016	2016	2016	2	0	2	Export	32	Argentina	ARG	710	South Africa	ZAF								06	SUGAR,SUGR.PREPTNS,HONEY	1	No Quantity							11249000			0
S3	2016	2016	2016	2	0	2	Export	32	Argentina	ARG	724	Spain	ESP								06	SUGAR,SUGR.PREPTNS,HONEY	1	No Quantity							8939924			0
S3	2016	2016	2016	2	0	2	Export	32	Argentina	ARG	752	Sweden	SWE								06	SUGAR,SUGR.PREPTNS,HONEY	1	No Quantity							5893			0
S3	2016	2016	2016	2	0	2	Export	32	Argentina	ARG	757	Switzerland	CHE								06	SUGAR,SUGR.PREPTNS,HONEY	1	No Quantity							3499731			0
S3	2016	2016	2016	2	0	2	Export	32	Argentina	ARG	764	Thailand	THA								06	SUGAR,SUGR.PREPTNS,HONEY	1	No Quantity							57782			0
S3	2016	2016	2016	2	0	2	Export	32	Argentina	ARG	780	Trinidad and Tobago	TTO								06	SUGAR,SUGR.PREPTNS,HONEY	1	No Quantity							879680			0
S3	2016	2016	2016	2	0	2	Export	32	Argentina	ARG	784	United Arab Emirates	ARE								06	SUGAR,SUGR.PREPTNS,HONEY	1	No Quantity							33137367			0
S3	2016	2016	2016	2	0	2	Export	32	Argentina	ARG	807	North Macedonia	MKD								06	SUGAR,SUGR.PREPTNS,HONEY	1	No Quantity							108661			0
S3	2016	2016	2016	2	0	2	Export	32	Argentina	ARG	826	United Kingdom	GBR								06	SUGAR,SUGR.PREPTNS,HONEY	1	No Quantity							12979666			0
S3	2016	2016	2016	2	0	2	Export	32	Argentina	ARG	838	Free Zones									06	SUGAR,SUGR.PREPTNS,HONEY	1	No Quantity							221037			0
S3	2016	2016	2016	2	0	2	Export	32	Argentina	ARG	842	USA	USA								06	SUGAR,SUGR.PREPTNS,HONEY	1	No Quantity							124827397			0
S3	2016	2016	2016	2	0	2	Export	32	Argentina	ARG	858	Uruguay	URY								06	SUGAR,SUGR.PREPTNS,HONEY	1	No Quantity							14785968			0
S3	2016	2016	2016	2	0	2	Export	32	Argentina	ARG	862	Venezuela	VEN								06	SUGAR,SUGR.PREPTNS,HONEY	1	No Quantity							840417			0
S3	2016	2016	2016	2	0	2	Export	32	Argentina	ARG	887	Yemen	YEM								06	SUGAR,SUGR.PREPTNS,HONEY	1	No Quantity							2156			0
S3	2016	2016	2016	2	0	2	Export	31	Azerbaijan	AZE	0	World	WLD								07	COFFEE,TEA,COCOA,SPICES	1	No Quantity							11139878			0
S3	2016	2016	2016	2	0	2	Export	31	Azerbaijan	AZE	4	Afghanistan	AFG								07	COFFEE,TEA,COCOA,SPICES	1	No Quantity							2143			0
S3	2016	2016	2016	2	0	2	Export	31	Azerbaijan	AZE	112	Belarus	BLR								07	COFFEE,TEA,COCOA,SPICES	1	No Quantity							108678			0
S3	2016	2016	2016	2	0	2	Export	31	Azerbaijan	AZE	156	China	CHN								07	COFFEE,TEA,COCOA,SPICES	1	No Quantity							90995			0
S3	2016	2016	2016	2	0	2	Export	31	Azerbaijan	AZE	251	France	FRA								07	COFFEE,TEA,COCOA,SPICES	1	No Quantity							371			0
S3	2016	2016	2016	2	0	2	Export	31	Azerbaijan	AZE	268	Georgia	GEO								07	COFFEE,TEA,COCOA,SPICES	1	No Quantity							3322627			0
S3	2016	2016	2016	2	0	2	Export	31	Azerbaijan	AZE	275	State of Palestine	PSE								07	COFFEE,TEA,COCOA,SPICES	1	No Quantity							118952			0
S3	2016	2016	2016	2	0	2	Export	31	Azerbaijan	AZE	276	Germany	DEU								07	COFFEE,TEA,COCOA,SPICES	1	No Quantity							53976			0
S3	2016	2016	2016	2	0	2	Export	31	Azerbaijan	AZE	364	Iran	IRN								07	COFFEE,TEA,COCOA,SPICES	1	No Quantity							157463			0
S3	2016	2016	2016	2	0	2	Export	31	Azerbaijan	AZE	368	Iraq	IRQ								07	COFFEE,TEA,COCOA,SPICES	1	No Quantity							265971			0
S3	2016	2016	2016	2	0	2	Export	31	Azerbaijan	AZE	392	Japan	JPN								07	COFFEE,TEA,COCOA,SPICES	1	No Quantity							89			0
S3	2016	2016	2016	2	0	2	Export	31	Azerbaijan	AZE	398	Kazakhstan	KAZ								07	COFFEE,TEA,COCOA,SPICES	1	No Quantity							349117			0
S3	2016	2016	2016	2	0	2	Export	31	Azerbaijan	AZE	417	Kyrgyzstan	KGZ								07	COFFEE,TEA,COCOA,SPICES	1	No Quantity							126326			0
S3	2016	2016	2016	2	0	2	Export	31	Azerbaijan	AZE	428	Latvia	LVA								07	COFFEE,TEA,COCOA,SPICES	1	No Quantity							227918			0
S3	2016	2016	2016	2	0	2	Export	31	Azerbaijan	AZE	440	Lithuania	LTU								07	COFFEE,TEA,COCOA,SPICES	1	No Quantity							112263			0
S3	2016	2016	2016	2	0	2	Export	31	Azerbaijan	AZE	458	Malaysia	MYS								07	COFFEE,TEA,COCOA,SPICES	1	No Quantity							36775			0
S3	2016	2016	2016	2	0	2	Export	31	Azerbaijan	AZE	496	Mongolia	MNG								07	COFFEE,TEA,COCOA,SPICES	1	No Quantity							61250			0
S3	2016	2016	2016	2	0	2	Export	31	Azerbaijan	AZE	579	Norway	NOR								07	COFFEE,TEA,COCOA,SPICES	1	No Quantity							5			0
S3	2016	2016	2016	2	0	2	Export	31	Azerbaijan	AZE	643	Russian Federation	RUS								07	COFFEE,TEA,COCOA,SPICES	1	No Quantity							4365997			0
S3	2016	2016	2016	2	0	2	Export	31	Azerbaijan	AZE	682	Saudi Arabia	SAU								07	COFFEE,TEA,COCOA,SPICES	1	No Quantity							25430			0
S3	2016	2016	2016	2	0	2	Export	31	Azerbaijan	AZE	752	Sweden	SWE								07	COFFEE,TEA,COCOA,SPICES	1	No Quantity							21248			0
S3	2016	2016	2016	2	0	2	Export	31	Azerbaijan	AZE	762	Tajikistan	TJK								07	COFFEE,TEA,COCOA,SPICES	1	No Quantity							27091			0
S3	2016	2016	2016	2	0	2	Export	31	Azerbaijan	AZE	784	United Arab Emirates	ARE								07	COFFEE,TEA,COCOA,SPICES	1	No Quantity							1492			0
S3	2016	2016	2016	2	0	2	Export	31	Azerbaijan	AZE	792	Turkey	TUR								07	COFFEE,TEA,COCOA,SPICES	1	No Quantity							59128			0
S3	2016	2016	2016	2	0	2	Export	31	Azerbaijan	AZE	795	Turkmenistan	TKM								07	COFFEE,TEA,COCOA,SPICES	1	No Quantity							300555			0
S3	2016	2016	2016	2	0	2	Export	31	Azerbaijan	AZE	804	Ukraine	UKR								07	COFFEE,TEA,COCOA,SPICES	1	No Quantity							980696			0
S3	2016	2016	2016	2	0	2	Export	31	Azerbaijan	AZE	826	United Kingdom	GBR								07	COFFEE,TEA,COCOA,SPICES	1	No Quantity							11			0
S3	2016	2016	2016	2	0	2	Export	31	Azerbaijan	AZE	842	USA	USA								07	COFFEE,TEA,COCOA,SPICES	1	No Quantity							6639			0
S3	2016	2016	2016	2	0	2	Export	31	Azerbaijan	AZE	860	Uzbekistan	UZB								07	COFFEE,TEA,COCOA,SPICES	1	No Quantity							191180			0
S3	2016	2016	2016	2	0	2	Export	31	Azerbaijan	AZE	899	Areas, nes									07	COFFEE,TEA,COCOA,SPICES	1	No Quantity							125491			0
S3	2016	2016	2016	2	0	2	Export	32	Argentina	ARG	0	World	WLD								07	COFFEE,TEA,COCOA,SPICES	1	No Quantity							273977232			0
S3	2016	2016	2016	2	0	2	Export	32	Argentina	ARG	24	Angola	AGO								07	COFFEE,TEA,COCOA,SPICES	1	No Quantity							1036020			0
S3	2016	2016	2016	2	0	2	Export	32	Argentina	ARG	36	Australia	AUS								07	COFFEE,TEA,COCOA,SPICES	1	No Quantity							12572171			0
S3	2016	2016	2016	2	0	2	Export	32	Argentina	ARG	48	Bahrain	BHR								07	COFFEE,TEA,COCOA,SPICES	1	No Quantity							15100			0
S3	2016	2016	2016	2	0	2	Export	32	Argentina	ARG	52	Barbados	BRB								07	COFFEE,TEA,COCOA,SPICES	1	No Quantity							19515			0
S3	2016	2016	2016	2	0	2	Export	32	Argentina	ARG	56	Belgium	BEL								07	COFFEE,TEA,COCOA,SPICES	1	No Quantity							348607			0
S3	2016	2016	2016	2	0	2	Export	32	Argentina	ARG	68	Bolivia (Plurinational State of)	BOL								07	COFFEE,TEA,COCOA,SPICES	1	No Quantity							4736643			0
S3	2016	2016	2016	2	0	2	Export	32	Argentina	ARG	76	Brazil	BRA								07	COFFEE,TEA,COCOA,SPICES	1	No Quantity							33735599			0
S3	2016	2016	2016	2	0	2	Export	32	Argentina	ARG	100	Bulgaria	BGR								07	COFFEE,TEA,COCOA,SPICES	1	No Quantity							195877			0
S3	2016	2016	2016	2	0	2	Export	32	Argentina	ARG	124	Canada	CAN								07	COFFEE,TEA,COCOA,SPICES	1	No Quantity							3158051			0
S3	2016	2016	2016	2	0	2	Export	32	Argentina	ARG	132	Cabo Verde	CPV								07	COFFEE,TEA,COCOA,SPICES	1	No Quantity							126545			0
S3	2016	2016	2016	2	0	2	Export	32	Argentina	ARG	152	Chile	CHL								07	COFFEE,TEA,COCOA,SPICES	1	No Quantity							27679058			0
S3	2016	2016	2016	2	0	2	Export	32	Argentina	ARG	156	China	CHN								07	COFFEE,TEA,COCOA,SPICES	1	No Quantity							728993			0
S3	2016	2016	2016	2	0	2	Export	32	Argentina	ARG	170	Colombia	COL								07	COFFEE,TEA,COCOA,SPICES	1	No Quantity							4042065			0
S3	2016	2016	2016	2	0	2	Export	32	Argentina	ARG	188	Costa Rica	CRI								07	COFFEE,TEA,COCOA,SPICES	1	No Quantity							394455			0
S3	2016	2016	2016	2	0	2	Export	32	Argentina	ARG	192	Cuba	CUB								07	COFFEE,TEA,COCOA,SPICES	1	No Quantity							201210			0
S3	2016	2016	2016	2	0	2	Export	32	Argentina	ARG	203	Czechia	CZE								07	COFFEE,TEA,COCOA,SPICES	1	No Quantity							11			0
S3	2016	2016	2016	2	0	2	Export	32	Argentina	ARG	214	Dominican Rep.	DOM								07	COFFEE,TEA,COCOA,SPICES	1	No Quantity							19317			0
S3	2016	2016	2016	2	0	2	Export	32	Argentina	ARG	218	Ecuador	ECU								07	COFFEE,TEA,COCOA,SPICES	1	No Quantity							1365717			0
S3	2016	2016	2016	2	0	2	Export	32	Argentina	ARG	222	El Salvador	SLV								07	COFFEE,TEA,COCOA,SPICES	1	No Quantity							77440			0
S3	2016	2016	2016	2	0	2	Export	32	Argentina	ARG	251	France	FRA								07	COFFEE,TEA,COCOA,SPICES	1	No Quantity							1481400			0
S3	2016	2016	2016	2	0	2	Export	32	Argentina	ARG	276	Germany	DEU								07	COFFEE,TEA,COCOA,SPICES	1	No Quantity							5092678			0
S3	2016	2016	2016	2	0	2	Export	32	Argentina	ARG	308	Grenada	GRD								07	COFFEE,TEA,COCOA,SPICES	1	No Quantity							3800			0
S3	2016	2016	2016	2	0	2	Export	32	Argentina	ARG	320	Guatemala	GTM								07	COFFEE,TEA,COCOA,SPICES	1	No Quantity							86916			0
S3	2016	2016	2016	2	0	2	Export	32	Argentina	ARG	332	Haiti	HTI								07	COFFEE,TEA,COCOA,SPICES	1	No Quantity							9984			0
S3	2016	2016	2016	2	0	2	Export	32	Argentina	ARG	340	Honduras	HND								07	COFFEE,TEA,COCOA,SPICES	1	No Quantity							2860			0
S3	2016	2016	2016	2	0	2	Export	32	Argentina	ARG	344	China, Hong Kong SAR	HKG								07	COFFEE,TEA,COCOA,SPICES	1	No Quantity							53145			0
S3	2016	2016	2016	2	0	2	Export	32	Argentina	ARG	360	Indonesia	IDN								07	COFFEE,TEA,COCOA,SPICES	1	No Quantity							1514122			0
S3	2016	2016	2016	2	0	2	Export	32	Argentina	ARG	368	Iraq	IRQ								07	COFFEE,TEA,COCOA,SPICES	1	No Quantity							604016			0
S3	2016	2016	2016	2	0	2	Export	32	Argentina	ARG	372	Ireland	IRL								07	COFFEE,TEA,COCOA,SPICES	1	No Quantity							136			0
S3	2016	2016	2016	2	0	2	Export	32	Argentina	ARG	376	Israel	ISR								07	COFFEE,TEA,COCOA,SPICES	1	No Quantity							3150919			0
S3	2016	2016	2016	2	0	2	Export	32	Argentina	ARG	381	Italy	ITA								07	COFFEE,TEA,COCOA,SPICES	1	No Quantity							314987			0
S3	2016	2016	2016	2	0	2	Export	32	Argentina	ARG	388	Jamaica	JAM								07	COFFEE,TEA,COCOA,SPICES	1	No Quantity							29824			0
S3	2016	2016	2016	2	0	2	Export	32	Argentina	ARG	392	Japan	JPN								07	COFFEE,TEA,COCOA,SPICES	1	No Quantity							4436347			0
S3	2016	2016	2016	2	0	2	Export	32	Argentina	ARG	400	Jordan	JOR								07	COFFEE,TEA,COCOA,SPICES	1	No Quantity							135397			0
S3	2016	2016	2016	2	0	2	Export	32	Argentina	ARG	404	Kenya	KEN								07	COFFEE,TEA,COCOA,SPICES	1	No Quantity							24836			0
S3	2016	2016	2016	2	0	2	Export	32	Argentina	ARG	410	Rep. of Korea	KOR								07	COFFEE,TEA,COCOA,SPICES	1	No Quantity							202169			0
S3	2016	2016	2016	2	0	2	Export	32	Argentina	ARG	414	Kuwait	KWT								07	COFFEE,TEA,COCOA,SPICES	1	No Quantity							36824			0
S3	2016	2016	2016	2	0	2	Export	32	Argentina	ARG	422	Lebanon	LBN								07	COFFEE,TEA,COCOA,SPICES	1	No Quantity							2848951			0
S3	2016	2016	2016	2	0	2	Export	32	Argentina	ARG	430	Liberia	LBR								07	COFFEE,TEA,COCOA,SPICES	1	No Quantity							2100			0
S3	2016	2016	2016	2	0	2	Export	32	Argentina	ARG	440	Lithuania	LTU								07	COFFEE,TEA,COCOA,SPICES	1	No Quantity							6549			0
S3	2016	2016	2016	2	0	2	Export	32	Argentina	ARG	450	Madagascar	MDG								07	COFFEE,TEA,COCOA,SPICES	1	No Quantity							27602			0
S3	2016	2016	2016	2	0	2	Export	32	Argentina	ARG	458	Malaysia	MYS								07	COFFEE,TEA,COCOA,SPICES	1	No Quantity							567815			0
S3	2016	2016	2016	2	0	2	Export	32	Argentina	ARG	478	Mauritania	MRT								07	COFFEE,TEA,COCOA,SPICES	1	No Quantity							99000			0
S3	2016	2016	2016	2	0	2	Export	32	Argentina	ARG	480	Mauritius	MUS								07	COFFEE,TEA,COCOA,SPICES	1	No Quantity							58405			0
S3	2016	2016	2016	2	0	2	Export	32	Argentina	ARG	484	Mexico	MEX								07	COFFEE,TEA,COCOA,SPICES	1	No Quantity							1149001			0
S3	2016	2016	2016	2	0	2	Export	32	Argentina	ARG	490	Other Asia, nes									07	COFFEE,TEA,COCOA,SPICES	1	No Quantity							20371			0
S3	2016	2016	2016	2	0	2	Export	32	Argentina	ARG	496	Mongolia	MNG								07	COFFEE,TEA,COCOA,SPICES	1	No Quantity							141736			0
S3	2016	2016	2016	2	0	2	Export	32	Argentina	ARG	504	Morocco	MAR								07	COFFEE,TEA,COCOA,SPICES	1	No Quantity							13315			0
S3	2016	2016	2016	2	0	2	Export	32	Argentina	ARG	508	Mozambique	MOZ								07	COFFEE,TEA,COCOA,SPICES	1	No Quantity							476664			0
S3	2016	2016	2016	2	0	2	Export	32	Argentina	ARG	524	Nepal	NPL								07	COFFEE,TEA,COCOA,SPICES	1	No Quantity							171075			0
S3	2016	2016	2016	2	0	2	Export	32	Argentina	ARG	528	Netherlands	NLD								07	COFFEE,TEA,COCOA,SPICES	1	No Quantity							2031290			0
S3	2016	2016	2016	2	0	2	Export	32	Argentina	ARG	531	Curaçao	CUW								07	COFFEE,TEA,COCOA,SPICES	1	No Quantity							11808			0
S3	2016	2016	2016	2	0	2	Export	32	Argentina	ARG	554	New Zealand	NZL								07	COFFEE,TEA,COCOA,SPICES	1	No Quantity							1665050			0
S3	2016	2016	2016	2	0	2	Export	32	Argentina	ARG	558	Nicaragua	NIC								07	COFFEE,TEA,COCOA,SPICES	1	No Quantity							3075			0
S3	2016	2016	2016	2	0	2	Export	32	Argentina	ARG	579	Norway	NOR								07	COFFEE,TEA,COCOA,SPICES	1	No Quantity							39346			0
S3	2016	2016	2016	2	0	2	Export	32	Argentina	ARG	586	Pakistan	PAK								07	COFFEE,TEA,COCOA,SPICES	1	No Quantity							442319			0
S3	2016	2016	2016	2	0	2	Export	32	Argentina	ARG	591	Panama	PAN								07	COFFEE,TEA,COCOA,SPICES	1	No Quantity							79106			0
S3	2016	2016	2016	2	0	2	Export	32	Argentina	ARG	600	Paraguay	PRY								07	COFFEE,TEA,COCOA,SPICES	1	No Quantity							5498712			0
S3	2016	2016	2016	2	0	2	Export	32	Argentina	ARG	604	Peru	PER								07	COFFEE,TEA,COCOA,SPICES	1	No Quantity							1945395			0
S3	2016	2016	2016	2	0	2	Export	32	Argentina	ARG	608	Philippines	PHL								07	COFFEE,TEA,COCOA,SPICES	1	No Quantity							75213			0
S3	2016	2016	2016	2	0	2	Export	32	Argentina	ARG	616	Poland	POL								07	COFFEE,TEA,COCOA,SPICES	1	No Quantity							1622903			0
S3	2016	2016	2016	2	0	2	Export	32	Argentina	ARG	643	Russian Federation	RUS								07	COFFEE,TEA,COCOA,SPICES	1	No Quantity							1668986			0
S3	2016	2016	2016	2	0	2	Export	32	Argentina	ARG	662	Saint Lucia	LCA								07	COFFEE,TEA,COCOA,SPICES	1	No Quantity							3912			0
S3	2016	2016	2016	2	0	2	Export	32	Argentina	ARG	682	Saudi Arabia	SAU								07	COFFEE,TEA,COCOA,SPICES	1	No Quantity							566157			0
S3	2016	2016	2016	2	0	2	Export	32	Argentina	ARG	688	Serbia	SRB								07	COFFEE,TEA,COCOA,SPICES	1	No Quantity							16565			0
S3	2016	2016	2016	2	0	2	Export	32	Argentina	ARG	699	India	IND								07	COFFEE,TEA,COCOA,SPICES	1	No Quantity							3026533			0
S3	2016	2016	2016	2	0	2	Export	32	Argentina	ARG	702	Singapore	SGP								07	COFFEE,TEA,COCOA,SPICES	1	No Quantity							36890			0
S3	2016	2016	2016	2	0	2	Export	32	Argentina	ARG	704	Viet Nam	VNM								07	COFFEE,TEA,COCOA,SPICES	1	No Quantity							13044			0
S3	2016	2016	2016	2	0	2	Export	32	Argentina	ARG	710	South Africa	ZAF								07	COFFEE,TEA,COCOA,SPICES	1	No Quantity							452981			0
S3	2016	2016	2016	2	0	2	Export	32	Argentina	ARG	724	Spain	ESP								07	COFFEE,TEA,COCOA,SPICES	1	No Quantity							1690157			0
S3	2016	2016	2016	2	0	2	Export	32	Argentina	ARG	752	Sweden	SWE								07	COFFEE,TEA,COCOA,SPICES	1	No Quantity							234064			0
S3	2016	2016	2016	2	0	2	Export	32	Argentina	ARG	757	Switzerland	CHE								07	COFFEE,TEA,COCOA,SPICES	1	No Quantity							4741			0
S3	2016	2016	2016	2	0	2	Export	32	Argentina	ARG	760	Syria	SYR								07	COFFEE,TEA,COCOA,SPICES	1	No Quantity							49345939			0
S3	2016	2016	2016	2	0	2	Export	32	Argentina	ARG	764	Thailand	THA								07	COFFEE,TEA,COCOA,SPICES	1	No Quantity							181082			0
S3	2016	2016	2016	2	0	2	Export	32	Argentina	ARG	780	Trinidad and Tobago	TTO								07	COFFEE,TEA,COCOA,SPICES	1	No Quantity							117835			0
S3	2016	2016	2016	2	0	2	Export	32	Argentina	ARG	784	United Arab Emirates	ARE								07	COFFEE,TEA,COCOA,SPICES	1	No Quantity							616629			0
S3	2016	2016	2016	2	0	2	Export	32	Argentina	ARG	792	Turkey	TUR								07	COFFEE,TEA,COCOA,SPICES	1	No Quantity							1072338			0
S3	2016	2016	2016	2	0	2	Export	32	Argentina	ARG	804	Ukraine	UKR								07	COFFEE,TEA,COCOA,SPICES	1	No Quantity							100167			0
S3	2016	2016	2016	2	0	2	Export	32	Argentina	ARG	807	North Macedonia	MKD								07	COFFEE,TEA,COCOA,SPICES	1	No Quantity							13019			0
S3	2016	2016	2016	2	0	2	Export	32	Argentina	ARG	818	Egypt	EGY								07	COFFEE,TEA,COCOA,SPICES	1	No Quantity							85567			0
S3	2016	2016	2016	2	0	2	Export	32	Argentina	ARG	826	United Kingdom	GBR								07	COFFEE,TEA,COCOA,SPICES	1	No Quantity							1553525			0
S3	2016	2016	2016	2	0	2	Export	32	Argentina	ARG	838	Free Zones									07	COFFEE,TEA,COCOA,SPICES	1	No Quantity							70523			0
S3	2016	2016	2016	2	0	2	Export	32	Argentina	ARG	842	USA	USA								07	COFFEE,TEA,COCOA,SPICES	1	No Quantity							75549929			0
S3	2016	2016	2016	2	0	2	Export	32	Argentina	ARG	858	Uruguay	URY								07	COFFEE,TEA,COCOA,SPICES	1	No Quantity							10768223			0
S3	2016	2016	2016	2	0	2	Export	32	Argentina	ARG	862	Venezuela	VEN								07	COFFEE,TEA,COCOA,SPICES	1	No Quantity							150349			0
S3	2016	2016	2016	2	0	2	Export	32	Argentina	ARG	887	Yemen	YEM								07	COFFEE,TEA,COCOA,SPICES	1	No Quantity							8524			0
S3	2016	2016	2016	2	0	2	Export	31	Azerbaijan	AZE	0	World	WLD								08	ANIMAL FEED STUFF	1	No Quantity							7915642			0
S3	2016	2016	2016	2	0	2	Export	31	Azerbaijan	AZE	268	Georgia	GEO								08	ANIMAL FEED STUFF	1	No Quantity							2132669			0
S3	2016	2016	2016	2	0	2	Export	31	Azerbaijan	AZE	364	Iran	IRN								08	ANIMAL FEED STUFF	1	No Quantity							3459665			0
S3	2016	2016	2016	2	0	2	Export	31	Azerbaijan	AZE	784	United Arab Emirates	ARE								08	ANIMAL FEED STUFF	1	No Quantity							7040			0
S3	2016	2016	2016	2	0	2	Export	31	Azerbaijan	AZE	792	Turkey	TUR								08	ANIMAL FEED STUFF	1	No Quantity							650080			0
S3	2016	2016	2016	2	0	2	Export	31	Azerbaijan	AZE	795	Turkmenistan	TKM								08	ANIMAL FEED STUFF	1	No Quantity							1666188			0
S3	2016	2016	2016	2	0	2	Export	32	Argentina	ARG	0	World	WLD								08	ANIMAL FEED STUFF	1	No Quantity							10791294958			0
S3	2016	2016	2016	2	0	2	Export	32	Argentina	ARG	12	Algeria	DZA								08	ANIMAL FEED STUFF	1	No Quantity							424032920			0
S3	2016	2016	2016	2	0	2	Export	32	Argentina	ARG	36	Australia	AUS								08	ANIMAL FEED STUFF	1	No Quantity							255364697			0
S3	2016	2016	2016	2	0	2	Export	32	Argentina	ARG	48	Bahrain	BHR								08	ANIMAL FEED STUFF	1	No Quantity							2180			0
S3	2016	2016	2016	2	0	2	Export	32	Argentina	ARG	50	Bangladesh	BGD								08	ANIMAL FEED STUFF	1	No Quantity							30099633			0
S3	2016	2016	2016	2	0	2	Export	32	Argentina	ARG	56	Belgium	BEL								08	ANIMAL FEED STUFF	1	No Quantity							82195847			0
S3	2016	2016	2016	2	0	2	Export	32	Argentina	ARG	68	Bolivia (Plurinational State of)	BOL								08	ANIMAL FEED STUFF	1	No Quantity							12184290			0
S3	2016	2016	2016	2	0	2	Export	32	Argentina	ARG	76	Brazil	BRA								08	ANIMAL FEED STUFF	1	No Quantity							3731019			0
S3	2016	2016	2016	2	0	2	Export	32	Argentina	ARG	96	Brunei Darussalam	BRN								08	ANIMAL FEED STUFF	1	No Quantity							2970186			0
S3	2016	2016	2016	2	0	2	Export	32	Argentina	ARG	104	Myanmar	MMR								08	ANIMAL FEED STUFF	1	No Quantity							3268457			0
S3	2016	2016	2016	2	0	2	Export	32	Argentina	ARG	112	Belarus	BLR								08	ANIMAL FEED STUFF	1	No Quantity							15375579			0
S3	2016	2016	2016	2	0	2	Export	32	Argentina	ARG	120	Cameroon	CMR								08	ANIMAL FEED STUFF	1	No Quantity							11228000			0
S3	2016	2016	2016	2	0	2	Export	32	Argentina	ARG	124	Canada	CAN								08	ANIMAL FEED STUFF	1	No Quantity							1077727			0
S3	2016	2016	2016	2	0	2	Export	32	Argentina	ARG	152	Chile	CHL								08	ANIMAL FEED STUFF	1	No Quantity							214582570			0
S3	2016	2016	2016	2	0	2	Export	32	Argentina	ARG	156	China	CHN								08	ANIMAL FEED STUFF	1	No Quantity							14837677			0
S3	2016	2016	2016	2	0	2	Export	32	Argentina	ARG	170	Colombia	COL								08	ANIMAL FEED STUFF	1	No Quantity							11103589			0
S3	2016	2016	2016	2	0	2	Export	32	Argentina	ARG	180	Dem. Rep. of the Congo	COD								08	ANIMAL FEED STUFF	1	No Quantity							848400			0
S3	2016	2016	2016	2	0	2	Export	32	Argentina	ARG	188	Costa Rica	CRI								08	ANIMAL FEED STUFF	1	No Quantity							179373			0
S3	2016	2016	2016	2	0	2	Export	32	Argentina	ARG	192	Cuba	CUB								08	ANIMAL FEED STUFF	1	No Quantity							138267922			0
S3	2016	2016	2016	2	0	2	Export	32	Argentina	ARG	196	Cyprus	CYP								08	ANIMAL FEED STUFF	1	No Quantity							26976860			0
S3	2016	2016	2016	2	0	2	Export	32	Argentina	ARG	208	Denmark	DNK								08	ANIMAL FEED STUFF	1	No Quantity							203096209			0
S3	2016	2016	2016	2	0	2	Export	32	Argentina	ARG	214	Dominican Rep.	DOM								08	ANIMAL FEED STUFF	1	No Quantity							672985			0
S3	2016	2016	2016	2	0	2	Export	32	Argentina	ARG	218	Ecuador	ECU								08	ANIMAL FEED STUFF	1	No Quantity							79431424			0
S3	2016	2016	2016	2	0	2	Export	32	Argentina	ARG	251	France	FRA								08	ANIMAL FEED STUFF	1	No Quantity							97761597			0
S3	2016	2016	2016	2	0	2	Export	32	Argentina	ARG	276	Germany	DEU								08	ANIMAL FEED STUFF	1	No Quantity							166327765			0
S3	2016	2016	2016	2	0	2	Export	32	Argentina	ARG	288	Ghana	GHA								08	ANIMAL FEED STUFF	1	No Quantity							7358133			0
S3	2016	2016	2016	2	0	2	Export	32	Argentina	ARG	300	Greece	GRC								08	ANIMAL FEED STUFF	1	No Quantity							92746451			0
S3	2016	2016	2016	2	0	2	Export	32	Argentina	ARG	320	Guatemala	GTM								08	ANIMAL FEED STUFF	1	No Quantity							1666978			0
S3	2016	2016	2016	2	0	2	Export	32	Argentina	ARG	340	Honduras	HND								08	ANIMAL FEED STUFF	1	No Quantity							59094			0
S3	2016	2016	2016	2	0	2	Export	32	Argentina	ARG	348	Hungary	HUN								08	ANIMAL FEED STUFF	1	No Quantity							2700			0
S3	2016	2016	2016	2	0	2	Export	32	Argentina	ARG	360	Indonesia	IDN								08	ANIMAL FEED STUFF	1	No Quantity							833547242			0
S3	2016	2016	2016	2	0	2	Export	32	Argentina	ARG	364	Iran	IRN								08	ANIMAL FEED STUFF	1	No Quantity							302676568			0
S3	2016	2016	2016	2	0	2	Export	32	Argentina	ARG	368	Iraq	IRQ								08	ANIMAL FEED STUFF	1	No Quantity							64399281			0
S3	2016	2016	2016	2	0	2	Export	32	Argentina	ARG	372	Ireland	IRL								08	ANIMAL FEED STUFF	1	No Quantity							164465733			0
S3	2016	2016	2016	2	0	2	Export	32	Argentina	ARG	376	Israel	ISR								08	ANIMAL FEED STUFF	1	No Quantity							26361772			0
S3	2016	2016	2016	2	0	2	Export	32	Argentina	ARG	381	Italy	ITA								08	ANIMAL FEED STUFF	1	No Quantity							506368602			0
S3	2016	2016	2016	2	0	2	Export	32	Argentina	ARG	384	Côte d'Ivoire	CIV								08	ANIMAL FEED STUFF	1	No Quantity							14792227			0
S3	2016	2016	2016	2	0	2	Export	32	Argentina	ARG	388	Jamaica	JAM								08	ANIMAL FEED STUFF	1	No Quantity							28080			0
S3	2016	2016	2016	2	0	2	Export	32	Argentina	ARG	392	Japan	JPN								08	ANIMAL FEED STUFF	1	No Quantity							54875640			0
S3	2016	2016	2016	2	0	2	Export	32	Argentina	ARG	400	Jordan	JOR								08	ANIMAL FEED STUFF	1	No Quantity							103367804			0
S3	2016	2016	2016	2	0	2	Export	32	Argentina	ARG	410	Rep. of Korea	KOR								08	ANIMAL FEED STUFF	1	No Quantity							130814295			0
S3	2016	2016	2016	2	0	2	Export	32	Argentina	ARG	414	Kuwait	KWT								08	ANIMAL FEED STUFF	1	No Quantity							74124			0
S3	2016	2016	2016	2	0	2	Export	32	Argentina	ARG	422	Lebanon	LBN								08	ANIMAL FEED STUFF	1	No Quantity							62905516			0
S3	2016	2016	2016	2	0	2	Export	32	Argentina	ARG	428	Latvia	LVA								08	ANIMAL FEED STUFF	1	No Quantity							75214230			0
S3	2016	2016	2016	2	0	2	Export	32	Argentina	ARG	434	Libya	LBY								08	ANIMAL FEED STUFF	1	No Quantity							61533430			0
S3	2016	2016	2016	2	0	2	Export	32	Argentina	ARG	440	Lithuania	LTU								08	ANIMAL FEED STUFF	1	No Quantity							26118915			0
S3	2016	2016	2016	2	0	2	Export	32	Argentina	ARG	458	Malaysia	MYS								08	ANIMAL FEED STUFF	1	No Quantity							416075777			0
S3	2016	2016	2016	2	0	2	Export	32	Argentina	ARG	480	Mauritius	MUS								08	ANIMAL FEED STUFF	1	No Quantity							16699891			0
S3	2016	2016	2016	2	0	2	Export	32	Argentina	ARG	484	Mexico	MEX								08	ANIMAL FEED STUFF	1	No Quantity							2343699			0
S3	2016	2016	2016	2	0	2	Export	32	Argentina	ARG	490	Other Asia, nes									08	ANIMAL FEED STUFF	1	No Quantity							5381651			0
S3	2016	2016	2016	2	0	2	Export	32	Argentina	ARG	504	Morocco	MAR								08	ANIMAL FEED STUFF	1	No Quantity							126803428			0
S3	2016	2016	2016	2	0	2	Export	32	Argentina	ARG	508	Mozambique	MOZ								08	ANIMAL FEED STUFF	1	No Quantity							1862500			0
S3	2016	2016	2016	2	0	2	Export	32	Argentina	ARG	512	Oman	OMN								08	ANIMAL FEED STUFF	1	No Quantity							26355			0
S3	2016	2016	2016	2	0	2	Export	32	Argentina	ARG	528	Netherlands	NLD								08	ANIMAL FEED STUFF	1	No Quantity							388061305			0
S3	2016	2016	2016	2	0	2	Export	32	Argentina	ARG	531	Curaçao	CUW								08	ANIMAL FEED STUFF	1	No Quantity							130844			0
S3	2016	2016	2016	2	0	2	Export	32	Argentina	ARG	554	New Zealand	NZL								08	ANIMAL FEED STUFF	1	No Quantity							61980295			0
S3	2016	2016	2016	2	0	2	Export	32	Argentina	ARG	566	Nigeria	NGA								08	ANIMAL FEED STUFF	1	No Quantity							356925			0
S3	2016	2016	2016	2	0	2	Export	32	Argentina	ARG	579	Norway	NOR								08	ANIMAL FEED STUFF	1	No Quantity							63624			0
S3	2016	2016	2016	2	0	2	Export	32	Argentina	ARG	586	Pakistan	PAK								08	ANIMAL FEED STUFF	1	No Quantity							137147221			0
S3	2016	2016	2016	2	0	2	Export	32	Argentina	ARG	591	Panama	PAN								08	ANIMAL FEED STUFF	1	No Quantity							852277			0
S3	2016	2016	2016	2	0	2	Export	32	Argentina	ARG	600	Paraguay	PRY								08	ANIMAL FEED STUFF	1	No Quantity							12717887			0
S3	2016	2016	2016	2	0	2	Export	32	Argentina	ARG	604	Peru	PER								08	ANIMAL FEED STUFF	1	No Quantity							37143981			0
S3	2016	2016	2016	2	0	2	Export	32	Argentina	ARG	608	Philippines	PHL								08	ANIMAL FEED STUFF	1	No Quantity							251859747			0
S3	2016	2016	2016	2	0	2	Export	32	Argentina	ARG	616	Poland	POL								08	ANIMAL FEED STUFF	1	No Quantity							537370192			0
S3	2016	2016	2016	2	0	2	Export	32	Argentina	ARG	620	Portugal	PRT								08	ANIMAL FEED STUFF	1	No Quantity							38207356			0
S3	2016	2016	2016	2	0	2	Export	32	Argentina	ARG	634	Qatar	QAT								08	ANIMAL FEED STUFF	1	No Quantity							50350			0
S3	2016	2016	2016	2	0	2	Export	32	Argentina	ARG	642	Romania	ROU								08	ANIMAL FEED STUFF	1	No Quantity							39368085			0
S3	2016	2016	2016	2	0	2	Export	32	Argentina	ARG	643	Russian Federation	RUS								08	ANIMAL FEED STUFF	1	No Quantity							2190000			0
S3	2016	2016	2016	2	0	2	Export	32	Argentina	ARG	682	Saudi Arabia	SAU								08	ANIMAL FEED STUFF	1	No Quantity							165460009			0
S3	2016	2016	2016	2	0	2	Export	32	Argentina	ARG	686	Senegal	SEN								08	ANIMAL FEED STUFF	1	No Quantity							8567552			0
S3	2016	2016	2016	2	0	2	Export	32	Argentina	ARG	699	India	IND								08	ANIMAL FEED STUFF	1	No Quantity							205559			0
S3	2016	2016	2016	2	0	2	Export	32	Argentina	ARG	702	Singapore	SGP								08	ANIMAL FEED STUFF	1	No Quantity							49609			0
S3	2016	2016	2016	2	0	2	Export	32	Argentina	ARG	704	Viet Nam	VNM								08	ANIMAL FEED STUFF	1	No Quantity							1503595117			0
S3	2016	2016	2016	2	0	2	Export	32	Argentina	ARG	710	South Africa	ZAF								08	ANIMAL FEED STUFF	1	No Quantity							228337662			0
S3	2016	2016	2016	2	0	2	Export	32	Argentina	ARG	724	Spain	ESP								08	ANIMAL FEED STUFF	1	No Quantity							633427480			0
S3	2016	2016	2016	2	0	2	Export	32	Argentina	ARG	760	Syria	SYR								08	ANIMAL FEED STUFF	1	No Quantity							12416565			0
S3	2016	2016	2016	2	0	2	Export	32	Argentina	ARG	764	Thailand	THA								08	ANIMAL FEED STUFF	1	No Quantity							191008359			0
S3	2016	2016	2016	2	0	2	Export	32	Argentina	ARG	780	Trinidad and Tobago	TTO								08	ANIMAL FEED STUFF	1	No Quantity							7612			0
S3	2016	2016	2016	2	0	2	Export	32	Argentina	ARG	784	United Arab Emirates	ARE								08	ANIMAL FEED STUFF	1	No Quantity							38721253			0
S3	2016	2016	2016	2	0	2	Export	32	Argentina	ARG	788	Tunisia	TUN								08	ANIMAL FEED STUFF	1	No Quantity							46747213			0
S3	2016	2016	2016	2	0	2	Export	32	Argentina	ARG	792	Turkey	TUR								08	ANIMAL FEED STUFF	1	No Quantity							286529272			0
S3	2016	2016	2016	2	0	2	Export	32	Argentina	ARG	818	Egypt	EGY								08	ANIMAL FEED STUFF	1	No Quantity							553862761			0
S3	2016	2016	2016	2	0	2	Export	32	Argentina	ARG	826	United Kingdom	GBR								08	ANIMAL FEED STUFF	1	No Quantity							397909462			0
S3	2016	2016	2016	2	0	2	Export	32	Argentina	ARG	838	Free Zones									08	ANIMAL FEED STUFF	1	No Quantity							19200			0
S3	2016	2016	2016	2	0	2	Export	32	Argentina	ARG	842	USA	USA								08	ANIMAL FEED STUFF	1	No Quantity							18907252			0
S3	2016	2016	2016	2	0	2	Export	32	Argentina	ARG	858	Uruguay	URY								08	ANIMAL FEED STUFF	1	No Quantity							55928831			0
S3	2016	2016	2016	2	0	2	Export	32	Argentina	ARG	860	Uzbekistan	UZB								08	ANIMAL FEED STUFF	1	No Quantity							3344650			0
S3	2016	2016	2016	2	0	2	Export	32	Argentina	ARG	862	Venezuela	VEN								08	ANIMAL FEED STUFF	1	No Quantity							177571429			0
S3	2016	2016	2016	2	0	2	Export	32	Argentina	ARG	887	Yemen	YEM								08	ANIMAL FEED STUFF	1	No Quantity							58955673			0
S3	2016	2016	2016	2	0	2	Export	32	Argentina	ARG	899	Areas, nes									08	ANIMAL FEED STUFF	1	No Quantity							8035326			0
S3	2016	2016	2016	2	0	2	Export	31	Azerbaijan	AZE	0	World	WLD								09	MISC.EDIBLE PRODUCTS ETC	1	No Quantity							5083581			0
S3	2016	2016	2016	2	0	2	Export	31	Azerbaijan	AZE	36	Australia	AUS								09	MISC.EDIBLE PRODUCTS ETC	1	No Quantity							2587			0
S3	2016	2016	2016	2	0	2	Export	31	Azerbaijan	AZE	112	Belarus	BLR								09	MISC.EDIBLE PRODUCTS ETC	1	No Quantity							3961			0
S3	2016	2016	2016	2	0	2	Export	31	Azerbaijan	AZE	124	Canada	CAN								09	MISC.EDIBLE PRODUCTS ETC	1	No Quantity							900			0
S3	2016	2016	2016	2	0	2	Export	31	Azerbaijan	AZE	203	Czechia	CZE								09	MISC.EDIBLE PRODUCTS ETC	1	No Quantity							11045			0
S3	2016	2016	2016	2	0	2	Export	31	Azerbaijan	AZE	233	Estonia	EST								09	MISC.EDIBLE PRODUCTS ETC	1	No Quantity							2378			0
S3	2016	2016	2016	2	0	2	Export	31	Azerbaijan	AZE	251	France	FRA								09	MISC.EDIBLE PRODUCTS ETC	1	No Quantity							632			0
S3	2016	2016	2016	2	0	2	Export	31	Azerbaijan	AZE	268	Georgia	GEO								09	MISC.EDIBLE PRODUCTS ETC	1	No Quantity							3210104			0
S3	2016	2016	2016	2	0	2	Export	31	Azerbaijan	AZE	276	Germany	DEU								09	MISC.EDIBLE PRODUCTS ETC	1	No Quantity							8861			0
S3	2016	2016	2016	2	0	2	Export	31	Azerbaijan	AZE	364	Iran	IRN								09	MISC.EDIBLE PRODUCTS ETC	1	No Quantity							9590			0
S3	2016	2016	2016	2	0	2	Export	31	Azerbaijan	AZE	376	Israel	ISR								09	MISC.EDIBLE PRODUCTS ETC	1	No Quantity							16080			0
S3	2016	2016	2016	2	0	2	Export	31	Azerbaijan	AZE	392	Japan	JPN								09	MISC.EDIBLE PRODUCTS ETC	1	No Quantity							695			0
S3	2016	2016	2016	2	0	2	Export	31	Azerbaijan	AZE	398	Kazakhstan	KAZ								09	MISC.EDIBLE PRODUCTS ETC	1	No Quantity							17715			0
S3	2016	2016	2016	2	0	2	Export	31	Azerbaijan	AZE	410	Rep. of Korea	KOR								09	MISC.EDIBLE PRODUCTS ETC	1	No Quantity							31			0
S3	2016	2016	2016	2	0	2	Export	31	Azerbaijan	AZE	414	Kuwait	KWT								09	MISC.EDIBLE PRODUCTS ETC	1	No Quantity							1144			0
S3	2016	2016	2016	2	0	2	Export	31	Azerbaijan	AZE	440	Lithuania	LTU								09	MISC.EDIBLE PRODUCTS ETC	1	No Quantity							7750			0
S3	2016	2016	2016	2	0	2	Export	31	Azerbaijan	AZE	458	Malaysia	MYS								09	MISC.EDIBLE PRODUCTS ETC	1	No Quantity							660			0
S3	2016	2016	2016	2	0	2	Export	31	Azerbaijan	AZE	490	Other Asia, nes									09	MISC.EDIBLE PRODUCTS ETC	1	No Quantity							330			0
S3	2016	2016	2016	2	0	2	Export	31	Azerbaijan	AZE	528	Netherlands	NLD								09	MISC.EDIBLE PRODUCTS ETC	1	No Quantity							1920			0
S3	2016	2016	2016	2	0	2	Export	31	Azerbaijan	AZE	554	New Zealand	NZL								09	MISC.EDIBLE PRODUCTS ETC	1	No Quantity							6480			0
S3	2016	2016	2016	2	0	2	Export	31	Azerbaijan	AZE	616	Poland	POL								09	MISC.EDIBLE PRODUCTS ETC	1	No Quantity							20020			0
S3	2016	2016	2016	2	0	2	Export	31	Azerbaijan	AZE	643	Russian Federation	RUS								09	MISC.EDIBLE PRODUCTS ETC	1	No Quantity							923105			0
S3	2016	2016	2016	2	0	2	Export	31	Azerbaijan	AZE	752	Sweden	SWE								09	MISC.EDIBLE PRODUCTS ETC	1	No Quantity							1716			0
S3	2016	2016	2016	2	0	2	Export	31	Azerbaijan	AZE	784	United Arab Emirates	ARE								09	MISC.EDIBLE PRODUCTS ETC	1	No Quantity							6437			0
S3	2016	2016	2016	2	0	2	Export	31	Azerbaijan	AZE	795	Turkmenistan	TKM								09	MISC.EDIBLE PRODUCTS ETC	1	No Quantity							719113			0
S3	2016	2016	2016	2	0	2	Export	31	Azerbaijan	AZE	804	Ukraine	UKR								09	MISC.EDIBLE PRODUCTS ETC	1	No Quantity							9372			0
S3	2016	2016	2016	2	0	2	Export	31	Azerbaijan	AZE	826	United Kingdom	GBR								09	MISC.EDIBLE PRODUCTS ETC	1	No Quantity							72			0
S3	2016	2016	2016	2	0	2	Export	31	Azerbaijan	AZE	842	USA	USA								09	MISC.EDIBLE PRODUCTS ETC	1	No Quantity							21307			0
S3	2016	2016	2016	2	0	2	Export	31	Azerbaijan	AZE	860	Uzbekistan	UZB								09	MISC.EDIBLE PRODUCTS ETC	1	No Quantity							79220			0
S3	2016	2016	2016	2	0	2	Export	31	Azerbaijan	AZE	899	Areas, nes									09	MISC.EDIBLE PRODUCTS ETC	1	No Quantity							355			0
S3	2016	2016	2016	2	0	2	Export	32	Argentina	ARG	0	World	WLD								09	MISC.EDIBLE PRODUCTS ETC	1	No Quantity							362798082			0
S3	2016	2016	2016	2	0	2	Export	32	Argentina	ARG	8	Albania	ALB								09	MISC.EDIBLE PRODUCTS ETC	1	No Quantity							12938			0
S3	2016	2016	2016	2	0	2	Export	32	Argentina	ARG	12	Algeria	DZA								09	MISC.EDIBLE PRODUCTS ETC	1	No Quantity							113690			0
S3	2016	2016	2016	2	0	2	Export	32	Argentina	ARG	24	Angola	AGO								09	MISC.EDIBLE PRODUCTS ETC	1	No Quantity							1291241			0
S3	2016	2016	2016	2	0	2	Export	32	Argentina	ARG	36	Australia	AUS								09	MISC.EDIBLE PRODUCTS ETC	1	No Quantity							65677			0
S3	2016	2016	2016	2	0	2	Export	32	Argentina	ARG	48	Bahrain	BHR								09	MISC.EDIBLE PRODUCTS ETC	1	No Quantity							32657			0
S3	2016	2016	2016	2	0	2	Export	32	Argentina	ARG	68	Bolivia (Plurinational State of)	BOL								09	MISC.EDIBLE PRODUCTS ETC	1	No Quantity							20380230			0
S3	2016	2016	2016	2	0	2	Export	32	Argentina	ARG	76	Brazil	BRA								09	MISC.EDIBLE PRODUCTS ETC	1	No Quantity							127259679			0
S3	2016	2016	2016	2	0	2	Export	32	Argentina	ARG	100	Bulgaria	BGR								09	MISC.EDIBLE PRODUCTS ETC	1	No Quantity							11057			0
S3	2016	2016	2016	2	0	2	Export	32	Argentina	ARG	104	Myanmar	MMR								09	MISC.EDIBLE PRODUCTS ETC	1	No Quantity							134271			0
S3	2016	2016	2016	2	0	2	Export	32	Argentina	ARG	124	Canada	CAN								09	MISC.EDIBLE PRODUCTS ETC	1	No Quantity							407896			0
S3	2016	2016	2016	2	0	2	Export	32	Argentina	ARG	152	Chile	CHL								09	MISC.EDIBLE PRODUCTS ETC	1	No Quantity							43259994			0
S3	2016	2016	2016	2	0	2	Export	32	Argentina	ARG	156	China	CHN								09	MISC.EDIBLE PRODUCTS ETC	1	No Quantity							92844			0
S3	2016	2016	2016	2	0	2	Export	32	Argentina	ARG	170	Colombia	COL								09	MISC.EDIBLE PRODUCTS ETC	1	No Quantity							6932999			0
S3	2016	2016	2016	2	0	2	Export	32	Argentina	ARG	180	Dem. Rep. of the Congo	COD								09	MISC.EDIBLE PRODUCTS ETC	1	No Quantity							1832300			0
S3	2016	2016	2016	2	0	2	Export	32	Argentina	ARG	188	Costa Rica	CRI								09	MISC.EDIBLE PRODUCTS ETC	1	No Quantity							3144282			0
S3	2016	2016	2016	2	0	2	Export	32	Argentina	ARG	192	Cuba	CUB								09	MISC.EDIBLE PRODUCTS ETC	1	No Quantity							1024383			0
S3	2016	2016	2016	2	0	2	Export	32	Argentina	ARG	196	Cyprus	CYP								09	MISC.EDIBLE PRODUCTS ETC	1	No Quantity							12550			0
S3	2016	2016	2016	2	0	2	Export	32	Argentina	ARG	214	Dominican Rep.	DOM								09	MISC.EDIBLE PRODUCTS ETC	1	No Quantity							341671			0
S3	2016	2016	2016	2	0	2	Export	32	Argentina	ARG	218	Ecuador	ECU								09	MISC.EDIBLE PRODUCTS ETC	1	No Quantity							2677331			0
S3	2016	2016	2016	2	0	2	Export	32	Argentina	ARG	222	El Salvador	SLV								09	MISC.EDIBLE PRODUCTS ETC	1	No Quantity							722652			0
S3	2016	2016	2016	2	0	2	Export	32	Argentina	ARG	251	France	FRA								09	MISC.EDIBLE PRODUCTS ETC	1	No Quantity							34678			0
S3	2016	2016	2016	2	0	2	Export	32	Argentina	ARG	276	Germany	DEU								09	MISC.EDIBLE PRODUCTS ETC	1	No Quantity							161063			0
S3	2016	2016	2016	2	0	2	Export	32	Argentina	ARG	320	Guatemala	GTM								09	MISC.EDIBLE PRODUCTS ETC	1	No Quantity							756973			0
S3	2016	2016	2016	2	0	2	Export	32	Argentina	ARG	328	Guyana	GUY								09	MISC.EDIBLE PRODUCTS ETC	1	No Quantity							96984			0
S3	2016	2016	2016	2	0	2	Export	32	Argentina	ARG	332	Haiti	HTI								09	MISC.EDIBLE PRODUCTS ETC	1	No Quantity							36000			0
S3	2016	2016	2016	2	0	2	Export	32	Argentina	ARG	340	Honduras	HND								09	MISC.EDIBLE PRODUCTS ETC	1	No Quantity							954643			0
S3	2016	2016	2016	2	0	2	Export	32	Argentina	ARG	344	China, Hong Kong SAR	HKG								09	MISC.EDIBLE PRODUCTS ETC	1	No Quantity							1546320			0
S3	2016	2016	2016	2	0	2	Export	32	Argentina	ARG	360	Indonesia	IDN								09	MISC.EDIBLE PRODUCTS ETC	1	No Quantity							13405			0
S3	2016	2016	2016	2	0	2	Export	32	Argentina	ARG	368	Iraq	IRQ								09	MISC.EDIBLE PRODUCTS ETC	1	No Quantity							109468			0
S3	2016	2016	2016	2	0	2	Export	32	Argentina	ARG	376	Israel	ISR								09	MISC.EDIBLE PRODUCTS ETC	1	No Quantity							224673			0
S3	2016	2016	2016	2	0	2	Export	32	Argentina	ARG	381	Italy	ITA								09	MISC.EDIBLE PRODUCTS ETC	1	No Quantity							128162			0
S3	2016	2016	2016	2	0	2	Export	32	Argentina	ARG	384	Côte d'Ivoire	CIV								09	MISC.EDIBLE PRODUCTS ETC	1	No Quantity							122600			0
S3	2016	2016	2016	2	0	2	Export	32	Argentina	ARG	388	Jamaica	JAM								09	MISC.EDIBLE PRODUCTS ETC	1	No Quantity							35000			0
S3	2016	2016	2016	2	0	2	Export	32	Argentina	ARG	392	Japan	JPN								09	MISC.EDIBLE PRODUCTS ETC	1	No Quantity							624764			0
S3	2016	2016	2016	2	0	2	Export	32	Argentina	ARG	400	Jordan	JOR								09	MISC.EDIBLE PRODUCTS ETC	1	No Quantity							174596			0
S3	2016	2016	2016	2	0	2	Export	32	Argentina	ARG	410	Rep. of Korea	KOR								09	MISC.EDIBLE PRODUCTS ETC	1	No Quantity							20000			0
S3	2016	2016	2016	2	0	2	Export	32	Argentina	ARG	414	Kuwait	KWT								09	MISC.EDIBLE PRODUCTS ETC	1	No Quantity							52207			0
S3	2016	2016	2016	2	0	2	Export	32	Argentina	ARG	422	Lebanon	LBN								09	MISC.EDIBLE PRODUCTS ETC	1	No Quantity							13860			0
S3	2016	2016	2016	2	0	2	Export	32	Argentina	ARG	458	Malaysia	MYS								09	MISC.EDIBLE PRODUCTS ETC	1	No Quantity							252039			0
S3	2016	2016	2016	2	0	2	Export	32	Argentina	ARG	484	Mexico	MEX								09	MISC.EDIBLE PRODUCTS ETC	1	No Quantity							5221552			0
S3	2016	2016	2016	2	0	2	Export	32	Argentina	ARG	504	Morocco	MAR								09	MISC.EDIBLE PRODUCTS ETC	1	No Quantity							114739			0
S3	2016	2016	2016	2	0	2	Export	32	Argentina	ARG	554	New Zealand	NZL								09	MISC.EDIBLE PRODUCTS ETC	1	No Quantity							178499			0
S3	2016	2016	2016	2	0	2	Export	32	Argentina	ARG	558	Nicaragua	NIC								09	MISC.EDIBLE PRODUCTS ETC	1	No Quantity							61986			0
S3	2016	2016	2016	2	0	2	Export	32	Argentina	ARG	562	Niger	NER								09	MISC.EDIBLE PRODUCTS ETC	1	No Quantity							650090			0
S3	2016	2016	2016	2	0	2	Export	32	Argentina	ARG	586	Pakistan	PAK								09	MISC.EDIBLE PRODUCTS ETC	1	No Quantity							12200			0
S3	2016	2016	2016	2	0	2	Export	32	Argentina	ARG	591	Panama	PAN								09	MISC.EDIBLE PRODUCTS ETC	1	No Quantity							479840			0
S3	2016	2016	2016	2	0	2	Export	32	Argentina	ARG	600	Paraguay	PRY								09	MISC.EDIBLE PRODUCTS ETC	1	No Quantity							39996580			0
S3	2016	2016	2016	2	0	2	Export	32	Argentina	ARG	604	Peru	PER								09	MISC.EDIBLE PRODUCTS ETC	1	No Quantity							3316776			0
S3	2016	2016	2016	2	0	2	Export	32	Argentina	ARG	608	Philippines	PHL								09	MISC.EDIBLE PRODUCTS ETC	1	No Quantity							6884760			0
S3	2016	2016	2016	2	0	2	Export	32	Argentina	ARG	616	Poland	POL								09	MISC.EDIBLE PRODUCTS ETC	1	No Quantity							501			0
S3	2016	2016	2016	2	0	2	Export	32	Argentina	ARG	620	Portugal	PRT								09	MISC.EDIBLE PRODUCTS ETC	1	No Quantity							49234			0
S3	2016	2016	2016	2	0	2	Export	32	Argentina	ARG	643	Russian Federation	RUS								09	MISC.EDIBLE PRODUCTS ETC	1	No Quantity							95449			0
S3	2016	2016	2016	2	0	2	Export	32	Argentina	ARG	682	Saudi Arabia	SAU								09	MISC.EDIBLE PRODUCTS ETC	1	No Quantity							100279			0
S3	2016	2016	2016	2	0	2	Export	32	Argentina	ARG	686	Senegal	SEN								09	MISC.EDIBLE PRODUCTS ETC	1	No Quantity							9451			0
S3	2016	2016	2016	2	0	2	Export	32	Argentina	ARG	694	Sierra Leone	SLE								09	MISC.EDIBLE PRODUCTS ETC	1	No Quantity							17750			0
S3	2016	2016	2016	2	0	2	Export	32	Argentina	ARG	699	India	IND								09	MISC.EDIBLE PRODUCTS ETC	1	No Quantity							73060			0
S3	2016	2016	2016	2	0	2	Export	32	Argentina	ARG	702	Singapore	SGP								09	MISC.EDIBLE PRODUCTS ETC	1	No Quantity							60472			0
S3	2016	2016	2016	2	0	2	Export	32	Argentina	ARG	704	Viet Nam	VNM								09	MISC.EDIBLE PRODUCTS ETC	1	No Quantity							197500			0
S3	2016	2016	2016	2	0	2	Export	32	Argentina	ARG	710	South Africa	ZAF								09	MISC.EDIBLE PRODUCTS ETC	1	No Quantity							20247456			0
S3	2016	2016	2016	2	0	2	Export	32	Argentina	ARG	724	Spain	ESP								09	MISC.EDIBLE PRODUCTS ETC	1	No Quantity							232522			0
S3	2016	2016	2016	2	0	2	Export	32	Argentina	ARG	729	Sudan	SDN								09	MISC.EDIBLE PRODUCTS ETC	1	No Quantity							1491763			0
S3	2016	2016	2016	2	0	2	Export	32	Argentina	ARG	740	Suriname	SUR								09	MISC.EDIBLE PRODUCTS ETC	1	No Quantity							148003			0
S3	2016	2016	2016	2	0	2	Export	32	Argentina	ARG	752	Sweden	SWE								09	MISC.EDIBLE PRODUCTS ETC	1	No Quantity							22915			0
S3	2016	2016	2016	2	0	2	Export	32	Argentina	ARG	757	Switzerland	CHE								09	MISC.EDIBLE PRODUCTS ETC	1	No Quantity							72			0
S3	2016	2016	2016	2	0	2	Export	32	Argentina	ARG	760	Syria	SYR								09	MISC.EDIBLE PRODUCTS ETC	1	No Quantity							798889			0
S3	2016	2016	2016	2	0	2	Export	32	Argentina	ARG	764	Thailand	THA								09	MISC.EDIBLE PRODUCTS ETC	1	No Quantity							98279			0
S3	2016	2016	2016	2	0	2	Export	32	Argentina	ARG	780	Trinidad and Tobago	TTO								09	MISC.EDIBLE PRODUCTS ETC	1	No Quantity							25072			0
S3	2016	2016	2016	2	0	2	Export	32	Argentina	ARG	784	United Arab Emirates	ARE								09	MISC.EDIBLE PRODUCTS ETC	1	No Quantity							171557			0
S3	2016	2016	2016	2	0	2	Export	32	Argentina	ARG	788	Tunisia	TUN								09	MISC.EDIBLE PRODUCTS ETC	1	No Quantity							1914310			0
S3	2016	2016	2016	2	0	2	Export	32	Argentina	ARG	807	North Macedonia	MKD								09	MISC.EDIBLE PRODUCTS ETC	1	No Quantity							23261			0
S3	2016	2016	2016	2	0	2	Export	32	Argentina	ARG	818	Egypt	EGY								09	MISC.EDIBLE PRODUCTS ETC	1	No Quantity							4341637			0
S3	2016	2016	2016	2	0	2	Export	32	Argentina	ARG	826	United Kingdom	GBR								09	MISC.EDIBLE PRODUCTS ETC	1	No Quantity							23038			0
S3	2016	2016	2016	2	0	2	Export	32	Argentina	ARG	838	Free Zones									09	MISC.EDIBLE PRODUCTS ETC	1	No Quantity							590186			0
S3	2016	2016	2016	2	0	2	Export	32	Argentina	ARG	842	USA	USA								09	MISC.EDIBLE PRODUCTS ETC	1	No Quantity							1444115			0
S3	2016	2016	2016	2	0	2	Export	32	Argentina	ARG	854	Burkina Faso	BFA								09	MISC.EDIBLE PRODUCTS ETC	1	No Quantity							128880			0
S3	2016	2016	2016	2	0	2	Export	32	Argentina	ARG	858	Uruguay	URY								09	MISC.EDIBLE PRODUCTS ETC	1	No Quantity							45479493			0
S3	2016	2016	2016	2	0	2	Export	32	Argentina	ARG	862	Venezuela	VEN								09	MISC.EDIBLE PRODUCTS ETC	1	No Quantity							12988138			0
S3	2016	2016	2016	2	0	2	Export	31	Azerbaijan	AZE	0	World	WLD								11	BEVERAGES	1	No Quantity							18716318			0
S3	2016	2016	2016	2	0	2	Export	31	Azerbaijan	AZE	12	Algeria	DZA								11	BEVERAGES	1	No Quantity							160			0
S3	2016	2016	2016	2	0	2	Export	31	Azerbaijan	AZE	48	Bahrain	BHR								11	BEVERAGES	1	No Quantity							5945			0
S3	2016	2016	2016	2	0	2	Export	31	Azerbaijan	AZE	112	Belarus	BLR								11	BEVERAGES	1	No Quantity							89600			0
S3	2016	2016	2016	2	0	2	Export	31	Azerbaijan	AZE	156	China	CHN								11	BEVERAGES	1	No Quantity							315977			0
S3	2016	2016	2016	2	0	2	Export	31	Azerbaijan	AZE	251	France	FRA								11	BEVERAGES	1	No Quantity							54662			0
S3	2016	2016	2016	2	0	2	Export	31	Azerbaijan	AZE	268	Georgia	GEO								11	BEVERAGES	1	No Quantity							178203			0
S3	2016	2016	2016	2	0	2	Export	31	Azerbaijan	AZE	276	Germany	DEU								11	BEVERAGES	1	No Quantity							46311			0
S3	2016	2016	2016	2	0	2	Export	31	Azerbaijan	AZE	344	China, Hong Kong SAR	HKG								11	BEVERAGES	1	No Quantity							29220			0
S3	2016	2016	2016	2	0	2	Export	31	Azerbaijan	AZE	364	Iran	IRN								11	BEVERAGES	1	No Quantity							48576			0
S3	2016	2016	2016	2	0	2	Export	31	Azerbaijan	AZE	392	Japan	JPN								11	BEVERAGES	1	No Quantity							1079			0
S3	2016	2016	2016	2	0	2	Export	31	Azerbaijan	AZE	410	Rep. of Korea	KOR								11	BEVERAGES	1	No Quantity							156			0
S3	2016	2016	2016	2	0	2	Export	31	Azerbaijan	AZE	414	Kuwait	KWT								11	BEVERAGES	1	No Quantity							820			0
S3	2016	2016	2016	2	0	2	Export	31	Azerbaijan	AZE	428	Latvia	LVA								11	BEVERAGES	1	No Quantity							187081			0
S3	2016	2016	2016	2	0	2	Export	31	Azerbaijan	AZE	440	Lithuania	LTU								11	BEVERAGES	1	No Quantity							12049			0
S3	2016	2016	2016	2	0	2	Export	31	Azerbaijan	AZE	554	New Zealand	NZL								11	BEVERAGES	1	No Quantity							9812			0
S3	2016	2016	2016	2	0	2	Export	31	Azerbaijan	AZE	586	Pakistan	PAK								11	BEVERAGES	1	No Quantity							10202			0
S3	2016	2016	2016	2	0	2	Export	31	Azerbaijan	AZE	616	Poland	POL								11	BEVERAGES	1	No Quantity							31091			0
S3	2016	2016	2016	2	0	2	Export	31	Azerbaijan	AZE	643	Russian Federation	RUS								11	BEVERAGES	1	No Quantity							16554690			0
S3	2016	2016	2016	2	0	2	Export	31	Azerbaijan	AZE	762	Tajikistan	TJK								11	BEVERAGES	1	No Quantity							89842			0
S3	2016	2016	2016	2	0	2	Export	31	Azerbaijan	AZE	784	United Arab Emirates	ARE								11	BEVERAGES	1	No Quantity							45318			0
S3	2016	2016	2016	2	0	2	Export	31	Azerbaijan	AZE	788	Tunisia	TUN								11	BEVERAGES	1	No Quantity							220			0
S3	2016	2016	2016	2	0	2	Export	31	Azerbaijan	AZE	792	Turkey	TUR								11	BEVERAGES	1	No Quantity							187627			0
S3	2016	2016	2016	2	0	2	Export	31	Azerbaijan	AZE	795	Turkmenistan	TKM								11	BEVERAGES	1	No Quantity							25231			0
S3	2016	2016	2016	2	0	2	Export	31	Azerbaijan	AZE	804	Ukraine	UKR								11	BEVERAGES	1	No Quantity							134424			0
S3	2016	2016	2016	2	0	2	Export	31	Azerbaijan	AZE	842	USA	USA								11	BEVERAGES	1	No Quantity							244926			0
S3	2016	2016	2016	2	0	2	Export	31	Azerbaijan	AZE	899	Areas, nes									11	BEVERAGES	1	No Quantity							413099			0
S3	2016	2016	2016	2	0	2	Export	32	Argentina	ARG	0	World	WLD								11	BEVERAGES	1	No Quantity							911136541			0
S3	2016	2016	2016	2	0	2	Export	32	Argentina	ARG	24	Angola	AGO								11	BEVERAGES	1	No Quantity							120812			0
S3	2016	2016	2016	2	0	2	Export	32	Argentina	ARG	28	Antigua and Barbuda	ATG								11	BEVERAGES	1	No Quantity							208137			0
S3	2016	2016	2016	2	0	2	Export	32	Argentina	ARG	36	Australia	AUS								11	BEVERAGES	1	No Quantity							3882280			0
S3	2016	2016	2016	2	0	2	Export	32	Argentina	ARG	40	Austria	AUT								11	BEVERAGES	1	No Quantity							873318			0
S3	2016	2016	2016	2	0	2	Export	32	Argentina	ARG	44	Bahamas	BHS								11	BEVERAGES	1	No Quantity							707646			0
S3	2016	2016	2016	2	0	2	Export	32	Argentina	ARG	48	Bahrain	BHR								11	BEVERAGES	1	No Quantity							34595			0
S3	2016	2016	2016	2	0	2	Export	32	Argentina	ARG	51	Armenia	ARM								11	BEVERAGES	1	No Quantity							49486			0
S3	2016	2016	2016	2	0	2	Export	32	Argentina	ARG	52	Barbados	BRB								11	BEVERAGES	1	No Quantity							296165			0
S3	2016	2016	2016	2	0	2	Export	32	Argentina	ARG	56	Belgium	BEL								11	BEVERAGES	1	No Quantity							10900322			0
S3	2016	2016	2016	2	0	2	Export	32	Argentina	ARG	68	Bolivia (Plurinational State of)	BOL								11	BEVERAGES	1	No Quantity							13482781			0
S3	2016	2016	2016	2	0	2	Export	32	Argentina	ARG	76	Brazil	BRA								11	BEVERAGES	1	No Quantity							49302118			0
S3	2016	2016	2016	2	0	2	Export	32	Argentina	ARG	84	Belize	BLZ								11	BEVERAGES	1	No Quantity							63661			0
S3	2016	2016	2016	2	0	2	Export	32	Argentina	ARG	100	Bulgaria	BGR								11	BEVERAGES	1	No Quantity							255580			0
S3	2016	2016	2016	2	0	2	Export	32	Argentina	ARG	104	Myanmar	MMR								11	BEVERAGES	1	No Quantity							46509			0
S3	2016	2016	2016	2	0	2	Export	32	Argentina	ARG	112	Belarus	BLR								11	BEVERAGES	1	No Quantity							68418			0
S3	2016	2016	2016	2	0	2	Export	32	Argentina	ARG	116	Cambodia	KHM								11	BEVERAGES	1	No Quantity							296383			0
S3	2016	2016	2016	2	0	2	Export	32	Argentina	ARG	124	Canada	CAN								11	BEVERAGES	1	No Quantity							66982137			0
S3	2016	2016	2016	2	0	2	Export	32	Argentina	ARG	144	Sri Lanka	LKA								11	BEVERAGES	1	No Quantity							236735			0
S3	2016	2016	2016	2	0	2	Export	32	Argentina	ARG	152	Chile	CHL								11	BEVERAGES	1	No Quantity							18386092			0
S3	2016	2016	2016	2	0	2	Export	32	Argentina	ARG	156	China	CHN								11	BEVERAGES	1	No Quantity							23214819			0
S3	2016	2016	2016	2	0	2	Export	32	Argentina	ARG	170	Colombia	COL								11	BEVERAGES	1	No Quantity							10212684			0
S3	2016	2016	2016	2	0	2	Export	32	Argentina	ARG	188	Costa Rica	CRI								11	BEVERAGES	1	No Quantity							4163553			0
S3	2016	2016	2016	2	0	2	Export	32	Argentina	ARG	191	Croatia	HRV								11	BEVERAGES	1	No Quantity							82053			0
S3	2016	2016	2016	2	0	2	Export	32	Argentina	ARG	192	Cuba	CUB								11	BEVERAGES	1	No Quantity							617763			0
S3	2016	2016	2016	2	0	2	Export	32	Argentina	ARG	196	Cyprus	CYP								11	BEVERAGES	1	No Quantity							145861			0
S3	2016	2016	2016	2	0	2	Export	32	Argentina	ARG	203	Czechia	CZE								11	BEVERAGES	1	No Quantity							974841			0
S3	2016	2016	2016	2	0	2	Export	32	Argentina	ARG	204	Benin	BEN								11	BEVERAGES	1	No Quantity							11140			0
S3	2016	2016	2016	2	0	2	Export	32	Argentina	ARG	208	Denmark	DNK								11	BEVERAGES	1	No Quantity							16605124			0
S3	2016	2016	2016	2	0	2	Export	32	Argentina	ARG	214	Dominican Rep.	DOM								11	BEVERAGES	1	No Quantity							1586087			0
S3	2016	2016	2016	2	0	2	Export	32	Argentina	ARG	218	Ecuador	ECU								11	BEVERAGES	1	No Quantity							3303441			0
S3	2016	2016	2016	2	0	2	Export	32	Argentina	ARG	222	El Salvador	SLV								11	BEVERAGES	1	No Quantity							351403			0
S3	2016	2016	2016	2	0	2	Export	32	Argentina	ARG	233	Estonia	EST								11	BEVERAGES	1	No Quantity							1109786			0
S3	2016	2016	2016	2	0	2	Export	32	Argentina	ARG	242	Fiji	FJI								11	BEVERAGES	1	No Quantity							56864			0
S3	2016	2016	2016	2	0	2	Export	32	Argentina	ARG	246	Finland	FIN								11	BEVERAGES	1	No Quantity							6354491			0
S3	2016	2016	2016	2	0	2	Export	32	Argentina	ARG	251	France	FRA								11	BEVERAGES	1	No Quantity							10846120			0
S3	2016	2016	2016	2	0	2	Export	32	Argentina	ARG	276	Germany	DEU								11	BEVERAGES	1	No Quantity							18267745			0
S3	2016	2016	2016	2	0	2	Export	32	Argentina	ARG	288	Ghana	GHA								11	BEVERAGES	1	No Quantity							479979			0
S3	2016	2016	2016	2	0	2	Export	32	Argentina	ARG	292	Gibraltar	GIB								11	BEVERAGES	1	No Quantity							5433			0
S3	2016	2016	2016	2	0	2	Export	32	Argentina	ARG	300	Greece	GRC								11	BEVERAGES	1	No Quantity							259205			0
S3	2016	2016	2016	2	0	2	Export	32	Argentina	ARG	308	Grenada	GRD								11	BEVERAGES	1	No Quantity							97351			0
S3	2016	2016	2016	2	0	2	Export	32	Argentina	ARG	320	Guatemala	GTM								11	BEVERAGES	1	No Quantity							1380682			0
S3	2016	2016	2016	2	0	2	Export	32	Argentina	ARG	332	Haiti	HTI								11	BEVERAGES	1	No Quantity							245573			0
S3	2016	2016	2016	2	0	2	Export	32	Argentina	ARG	336	Holy See (Vatican City State)	VAT								11	BEVERAGES	1	No Quantity							1400			0
S3	2016	2016	2016	2	0	2	Export	32	Argentina	ARG	340	Honduras	HND								11	BEVERAGES	1	No Quantity							686718			0
S3	2016	2016	2016	2	0	2	Export	32	Argentina	ARG	344	China, Hong Kong SAR	HKG								11	BEVERAGES	1	No Quantity							2939516			0
S3	2016	2016	2016	2	0	2	Export	32	Argentina	ARG	348	Hungary	HUN								11	BEVERAGES	1	No Quantity							259708			0
S3	2016	2016	2016	2	0	2	Export	32	Argentina	ARG	352	Iceland	ISL								11	BEVERAGES	1	No Quantity							1117102			0
S3	2016	2016	2016	2	0	2	Export	32	Argentina	ARG	360	Indonesia	IDN								11	BEVERAGES	1	No Quantity							243660			0
S3	2016	2016	2016	2	0	2	Export	32	Argentina	ARG	372	Ireland	IRL								11	BEVERAGES	1	No Quantity							6519448			0
S3	2016	2016	2016	2	0	2	Export	32	Argentina	ARG	376	Israel	ISR								11	BEVERAGES	1	No Quantity							840777			0
S3	2016	2016	2016	2	0	2	Export	32	Argentina	ARG	381	Italy	ITA								11	BEVERAGES	1	No Quantity							1210963			0
S3	2016	2016	2016	2	0	2	Export	32	Argentina	ARG	388	Jamaica	JAM								11	BEVERAGES	1	No Quantity							500933			0
S3	2016	2016	2016	2	0	2	Export	32	Argentina	ARG	392	Japan	JPN								11	BEVERAGES	1	No Quantity							17864802			0
S3	2016	2016	2016	2	0	2	Export	32	Argentina	ARG	398	Kazakhstan	KAZ								11	BEVERAGES	1	No Quantity							181262			0
S3	2016	2016	2016	2	0	2	Export	32	Argentina	ARG	404	Kenya	KEN								11	BEVERAGES	1	No Quantity							304153			0
S3	2016	2016	2016	2	0	2	Export	32	Argentina	ARG	410	Rep. of Korea	KOR								11	BEVERAGES	1	No Quantity							4192065			0
S3	2016	2016	2016	2	0	2	Export	32	Argentina	ARG	414	Kuwait	KWT								11	BEVERAGES	1	No Quantity							8227			0
S3	2016	2016	2016	2	0	2	Export	32	Argentina	ARG	418	Lao People's Dem. Rep.	LAO								11	BEVERAGES	1	No Quantity							109684			0
S3	2016	2016	2016	2	0	2	Export	32	Argentina	ARG	422	Lebanon	LBN								11	BEVERAGES	1	No Quantity							18900			0
S3	2016	2016	2016	2	0	2	Export	32	Argentina	ARG	428	Latvia	LVA								11	BEVERAGES	1	No Quantity							856128			0
S3	2016	2016	2016	2	0	2	Export	32	Argentina	ARG	440	Lithuania	LTU								11	BEVERAGES	1	No Quantity							427242			0
S3	2016	2016	2016	2	0	2	Export	32	Argentina	ARG	442	Luxembourg	LUX								11	BEVERAGES	1	No Quantity							170714			0
S3	2016	2016	2016	2	0	2	Export	32	Argentina	ARG	446	China, Macao SAR	MAC								11	BEVERAGES	1	No Quantity							7929			0
S3	2016	2016	2016	2	0	2	Export	32	Argentina	ARG	450	Madagascar	MDG								11	BEVERAGES	1	No Quantity							115142			0
S3	2016	2016	2016	2	0	2	Export	32	Argentina	ARG	458	Malaysia	MYS								11	BEVERAGES	1	No Quantity							1020034			0
S3	2016	2016	2016	2	0	2	Export	32	Argentina	ARG	462	Maldives	MDV								11	BEVERAGES	1	No Quantity							189504			0
S3	2016	2016	2016	2	0	2	Export	32	Argentina	ARG	470	Malta	MLT								11	BEVERAGES	1	No Quantity							171131			0
S3	2016	2016	2016	2	0	2	Export	32	Argentina	ARG	480	Mauritius	MUS								11	BEVERAGES	1	No Quantity							63460			0
S3	2016	2016	2016	2	0	2	Export	32	Argentina	ARG	484	Mexico	MEX								11	BEVERAGES	1	No Quantity							27234156			0
S3	2016	2016	2016	2	0	2	Export	32	Argentina	ARG	490	Other Asia, nes									11	BEVERAGES	1	No Quantity							3738703			0
S3	2016	2016	2016	2	0	2	Export	32	Argentina	ARG	528	Netherlands	NLD								11	BEVERAGES	1	No Quantity							33650312			0
S3	2016	2016	2016	2	0	2	Export	32	Argentina	ARG	531	Curaçao	CUW								11	BEVERAGES	1	No Quantity							1074823			0
S3	2016	2016	2016	2	0	2	Export	32	Argentina	ARG	533	Aruba	ABW								11	BEVERAGES	1	No Quantity							553842			0
S3	2016	2016	2016	2	0	2	Export	32	Argentina	ARG	554	New Zealand	NZL								11	BEVERAGES	1	No Quantity							1027192			0
S3	2016	2016	2016	2	0	2	Export	32	Argentina	ARG	558	Nicaragua	NIC								11	BEVERAGES	1	No Quantity							660323			0
S3	2016	2016	2016	2	0	2	Export	32	Argentina	ARG	562	Niger	NER								11	BEVERAGES	1	No Quantity							34510			0
S3	2016	2016	2016	2	0	2	Export	32	Argentina	ARG	566	Nigeria	NGA								11	BEVERAGES	1	No Quantity							7010			0
S3	2016	2016	2016	2	0	2	Export	32	Argentina	ARG	579	Norway	NOR								11	BEVERAGES	1	No Quantity							2834547			0
S3	2016	2016	2016	2	0	2	Export	32	Argentina	ARG	591	Panama	PAN								11	BEVERAGES	1	No Quantity							4086645			0
S3	2016	2016	2016	2	0	2	Export	32	Argentina	ARG	600	Paraguay	PRY								11	BEVERAGES	1	No Quantity							42045661			0
S3	2016	2016	2016	2	0	2	Export	32	Argentina	ARG	604	Peru	PER								11	BEVERAGES	1	No Quantity							12221634			0
S3	2016	2016	2016	2	0	2	Export	32	Argentina	ARG	608	Philippines	PHL								11	BEVERAGES	1	No Quantity							1048199			0
S3	2016	2016	2016	2	0	2	Export	32	Argentina	ARG	616	Poland	POL								11	BEVERAGES	1	No Quantity							2299180			0
S3	2016	2016	2016	2	0	2	Export	32	Argentina	ARG	620	Portugal	PRT								11	BEVERAGES	1	No Quantity							62016			0
S3	2016	2016	2016	2	0	2	Export	32	Argentina	ARG	634	Qatar	QAT								11	BEVERAGES	1	No Quantity							236403			0
S3	2016	2016	2016	2	0	2	Export	32	Argentina	ARG	642	Romania	ROU								11	BEVERAGES	1	No Quantity							219605			0
S3	2016	2016	2016	2	0	2	Export	32	Argentina	ARG	643	Russian Federation	RUS								11	BEVERAGES	1	No Quantity							8056962			0
S3	2016	2016	2016	2	0	2	Export	32	Argentina	ARG	659	Saint Kitts and Nevis	KNA								11	BEVERAGES	1	No Quantity							65231			0
S3	2016	2016	2016	2	0	2	Export	32	Argentina	ARG	662	Saint Lucia	LCA								11	BEVERAGES	1	No Quantity							626537			0
S3	2016	2016	2016	2	0	2	Export	32	Argentina	ARG	670	Saint Vincent and the Grenadines	VCT								11	BEVERAGES	1	No Quantity							30366			0
S3	2016	2016	2016	2	0	2	Export	32	Argentina	ARG	686	Senegal	SEN								11	BEVERAGES	1	No Quantity							35249			0
S3	2016	2016	2016	2	0	2	Export	32	Argentina	ARG	688	Serbia	SRB								11	BEVERAGES	1	No Quantity							39182			0
S3	2016	2016	2016	2	0	2	Export	32	Argentina	ARG	690	Seychelles	SYC								11	BEVERAGES	1	No Quantity							11436			0
S3	2016	2016	2016	2	0	2	Export	32	Argentina	ARG	694	Sierra Leone	SLE								11	BEVERAGES	1	No Quantity							7542			0
S3	2016	2016	2016	2	0	2	Export	32	Argentina	ARG	699	India	IND								11	BEVERAGES	1	No Quantity							409648			0
S3	2016	2016	2016	2	0	2	Export	32	Argentina	ARG	702	Singapore	SGP								11	BEVERAGES	1	No Quantity							3742023			0
S3	2016	2016	2016	2	0	2	Export	32	Argentina	ARG	703	Slovakia	SVK								11	BEVERAGES	1	No Quantity							337445			0
S3	2016	2016	2016	2	0	2	Export	32	Argentina	ARG	704	Viet Nam	VNM								11	BEVERAGES	1	No Quantity							1103806			0
S3	2016	2016	2016	2	0	2	Export	32	Argentina	ARG	705	Slovenia	SVN								11	BEVERAGES	1	No Quantity							7000			0
S3	2016	2016	2016	2	0	2	Export	32	Argentina	ARG	710	South Africa	ZAF								11	BEVERAGES	1	No Quantity							107874			0
S3	2016	2016	2016	2	0	2	Export	32	Argentina	ARG	724	Spain	ESP								11	BEVERAGES	1	No Quantity							3801626			0
S3	2016	2016	2016	2	0	2	Export	32	Argentina	ARG	740	Suriname	SUR								11	BEVERAGES	1	No Quantity							133934			0
S3	2016	2016	2016	2	0	2	Export	32	Argentina	ARG	752	Sweden	SWE								11	BEVERAGES	1	No Quantity							12442055			0
S3	2016	2016	2016	2	0	2	Export	32	Argentina	ARG	757	Switzerland	CHE								11	BEVERAGES	1	No Quantity							14690122			0
S3	2016	2016	2016	2	0	2	Export	32	Argentina	ARG	764	Thailand	THA								11	BEVERAGES	1	No Quantity							842669			0
S3	2016	2016	2016	2	0	2	Export	32	Argentina	ARG	768	Togo	TGO								11	BEVERAGES	1	No Quantity							24048			0
S3	2016	2016	2016	2	0	2	Export	32	Argentina	ARG	780	Trinidad and Tobago	TTO								11	BEVERAGES	1	No Quantity							378325			0
S3	2016	2016	2016	2	0	2	Export	32	Argentina	ARG	784	United Arab Emirates	ARE								11	BEVERAGES	1	No Quantity							2571297			0
S3	2016	2016	2016	2	0	2	Export	32	Argentina	ARG	792	Turkey	TUR								11	BEVERAGES	1	No Quantity							107125			0
S3	2016	2016	2016	2	0	2	Export	32	Argentina	ARG	804	Ukraine	UKR								11	BEVERAGES	1	No Quantity							610789			0
S3	2016	2016	2016	2	0	2	Export	32	Argentina	ARG	826	United Kingdom	GBR								11	BEVERAGES	1	No Quantity							89808774			0
S3	2016	2016	2016	2	0	2	Export	32	Argentina	ARG	838	Free Zones									11	BEVERAGES	1	No Quantity							232434			0
S3	2016	2016	2016	2	0	2	Export	32	Argentina	ARG	842	USA	USA								11	BEVERAGES	1	No Quantity							299507731			0
S3	2016	2016	2016	2	0	2	Export	32	Argentina	ARG	858	Uruguay	URY								11	BEVERAGES	1	No Quantity							29083212			0
S3	2016	2016	2016	2	0	2	Export	32	Argentina	ARG	862	Venezuela	VEN								11	BEVERAGES	1	No Quantity							1389902			0
S3	2016	2016	2016	2	0	2	Export	32	Argentina	ARG	899	Areas, nes									11	BEVERAGES	1	No Quantity							1311663			0
S3	2016	2016	2016	2	0	2	Export	31	Azerbaijan	AZE	0	World	WLD								12	TOBACCO,TOBACCO MANUFACT	1	No Quantity							8898884			0
S3	2016	2016	2016	2	0	2	Export	31	Azerbaijan	AZE	112	Belarus	BLR								12	TOBACCO,TOBACCO MANUFACT	1	No Quantity							6461600			0
S3	2016	2016	2016	2	0	2	Export	31	Azerbaijan	AZE	268	Georgia	GEO								12	TOBACCO,TOBACCO MANUFACT	1	No Quantity							75757			0
S3	2016	2016	2016	2	0	2	Export	31	Azerbaijan	AZE	368	Iraq	IRQ								12	TOBACCO,TOBACCO MANUFACT	1	No Quantity							482866			0
S3	2016	2016	2016	2	0	2	Export	31	Azerbaijan	AZE	508	Mozambique	MOZ								12	TOBACCO,TOBACCO MANUFACT	1	No Quantity							102000			0
S3	2016	2016	2016	2	0	2	Export	31	Azerbaijan	AZE	643	Russian Federation	RUS								12	TOBACCO,TOBACCO MANUFACT	1	No Quantity							1445314			0
S3	2016	2016	2016	2	0	2	Export	31	Azerbaijan	AZE	842	USA	USA								12	TOBACCO,TOBACCO MANUFACT	1	No Quantity							331347			0
S3	2016	2016	2016	2	0	2	Export	32	Argentina	ARG	0	World	WLD								12	TOBACCO,TOBACCO MANUFACT	1	No Quantity							396807467			0
S3	2016	2016	2016	2	0	2	Export	32	Argentina	ARG	24	Angola	AGO								12	TOBACCO,TOBACCO MANUFACT	1	No Quantity							1007820			0
S3	2016	2016	2016	2	0	2	Export	32	Argentina	ARG	44	Bahamas	BHS								12	TOBACCO,TOBACCO MANUFACT	1	No Quantity							2178			0
S3	2016	2016	2016	2	0	2	Export	32	Argentina	ARG	51	Armenia	ARM								12	TOBACCO,TOBACCO MANUFACT	1	No Quantity							7609180			0
S3	2016	2016	2016	2	0	2	Export	32	Argentina	ARG	56	Belgium	BEL								12	TOBACCO,TOBACCO MANUFACT	1	No Quantity							37038468			0
S3	2016	2016	2016	2	0	2	Export	32	Argentina	ARG	68	Bolivia (Plurinational State of)	BOL								12	TOBACCO,TOBACCO MANUFACT	1	No Quantity							690697			0
S3	2016	2016	2016	2	0	2	Export	32	Argentina	ARG	76	Brazil	BRA								12	TOBACCO,TOBACCO MANUFACT	1	No Quantity							17643354			0
S3	2016	2016	2016	2	0	2	Export	32	Argentina	ARG	112	Belarus	BLR								12	TOBACCO,TOBACCO MANUFACT	1	No Quantity							178735			0
S3	2016	2016	2016	2	0	2	Export	32	Argentina	ARG	116	Cambodia	KHM								12	TOBACCO,TOBACCO MANUFACT	1	No Quantity							56628			0
S3	2016	2016	2016	2	0	2	Export	32	Argentina	ARG	124	Canada	CAN								12	TOBACCO,TOBACCO MANUFACT	1	No Quantity							5370306			0
S3	2016	2016	2016	2	0	2	Export	32	Argentina	ARG	132	Cabo Verde	CPV								12	TOBACCO,TOBACCO MANUFACT	1	No Quantity							47520			0
S3	2016	2016	2016	2	0	2	Export	32	Argentina	ARG	152	Chile	CHL								12	TOBACCO,TOBACCO MANUFACT	1	No Quantity							3098962			0
S3	2016	2016	2016	2	0	2	Export	32	Argentina	ARG	156	China	CHN								12	TOBACCO,TOBACCO MANUFACT	1	No Quantity							70299860			0
S3	2016	2016	2016	2	0	2	Export	32	Argentina	ARG	170	Colombia	COL								12	TOBACCO,TOBACCO MANUFACT	1	No Quantity							1855480			0
S3	2016	2016	2016	2	0	2	Export	32	Argentina	ARG	188	Costa Rica	CRI								12	TOBACCO,TOBACCO MANUFACT	1	No Quantity							725671			0
S3	2016	2016	2016	2	0	2	Export	32	Argentina	ARG	203	Czechia	CZE								12	TOBACCO,TOBACCO MANUFACT	1	No Quantity							6910172			0
S3	2016	2016	2016	2	0	2	Export	32	Argentina	ARG	208	Denmark	DNK								12	TOBACCO,TOBACCO MANUFACT	1	No Quantity							1046034			0
S3	2016	2016	2016	2	0	2	Export	32	Argentina	ARG	214	Dominican Rep.	DOM								12	TOBACCO,TOBACCO MANUFACT	1	No Quantity							1316730			0
S3	2016	2016	2016	2	0	2	Export	32	Argentina	ARG	251	France	FRA								12	TOBACCO,TOBACCO MANUFACT	1	No Quantity							960600			0
S3	2016	2016	2016	2	0	2	Export	32	Argentina	ARG	268	Georgia	GEO								12	TOBACCO,TOBACCO MANUFACT	1	No Quantity							39600			0
S3	2016	2016	2016	2	0	2	Export	32	Argentina	ARG	276	Germany	DEU								12	TOBACCO,TOBACCO MANUFACT	1	No Quantity							30207694			0
S3	2016	2016	2016	2	0	2	Export	32	Argentina	ARG	300	Greece	GRC								12	TOBACCO,TOBACCO MANUFACT	1	No Quantity							2961521			0
S3	2016	2016	2016	2	0	2	Export	32	Argentina	ARG	332	Haiti	HTI								12	TOBACCO,TOBACCO MANUFACT	1	No Quantity							120909			0
S3	2016	2016	2016	2	0	2	Export	32	Argentina	ARG	360	Indonesia	IDN								12	TOBACCO,TOBACCO MANUFACT	1	No Quantity							990680			0
S3	2016	2016	2016	2	0	2	Export	32	Argentina	ARG	381	Italy	ITA								12	TOBACCO,TOBACCO MANUFACT	1	No Quantity							499554			0
S3	2016	2016	2016	2	0	2	Export	32	Argentina	ARG	384	Côte d'Ivoire	CIV								12	TOBACCO,TOBACCO MANUFACT	1	No Quantity							56628			0
S3	2016	2016	2016	2	0	2	Export	32	Argentina	ARG	398	Kazakhstan	KAZ								12	TOBACCO,TOBACCO MANUFACT	1	No Quantity							675576			0
S3	2016	2016	2016	2	0	2	Export	32	Argentina	ARG	400	Jordan	JOR								12	TOBACCO,TOBACCO MANUFACT	1	No Quantity							205524			0
S3	2016	2016	2016	2	0	2	Export	32	Argentina	ARG	410	Rep. of Korea	KOR								12	TOBACCO,TOBACCO MANUFACT	1	No Quantity							4262981			0
S3	2016	2016	2016	2	0	2	Export	32	Argentina	ARG	440	Lithuania	LTU								12	TOBACCO,TOBACCO MANUFACT	1	No Quantity							6277984			0
S3	2016	2016	2016	2	0	2	Export	32	Argentina	ARG	458	Malaysia	MYS								12	TOBACCO,TOBACCO MANUFACT	1	No Quantity							47325			0
S3	2016	2016	2016	2	0	2	Export	32	Argentina	ARG	484	Mexico	MEX								12	TOBACCO,TOBACCO MANUFACT	1	No Quantity							2532100			0
S3	2016	2016	2016	2	0	2	Export	32	Argentina	ARG	490	Other Asia, nes									12	TOBACCO,TOBACCO MANUFACT	1	No Quantity							1787405			0
S3	2016	2016	2016	2	0	2	Export	32	Argentina	ARG	504	Morocco	MAR								12	TOBACCO,TOBACCO MANUFACT	1	No Quantity							50803			0
S3	2016	2016	2016	2	0	2	Export	32	Argentina	ARG	528	Netherlands	NLD								12	TOBACCO,TOBACCO MANUFACT	1	No Quantity							12219278			0
S3	2016	2016	2016	2	0	2	Export	32	Argentina	ARG	554	New Zealand	NZL								12	TOBACCO,TOBACCO MANUFACT	1	No Quantity							29376			0
S3	2016	2016	2016	2	0	2	Export	32	Argentina	ARG	566	Nigeria	NGA								12	TOBACCO,TOBACCO MANUFACT	1	No Quantity							386100			0
S3	2016	2016	2016	2	0	2	Export	32	Argentina	ARG	600	Paraguay	PRY								12	TOBACCO,TOBACCO MANUFACT	1	No Quantity							28339157			0
S3	2016	2016	2016	2	0	2	Export	32	Argentina	ARG	608	Philippines	PHL								12	TOBACCO,TOBACCO MANUFACT	1	No Quantity							7697799			0
S3	2016	2016	2016	2	0	2	Export	32	Argentina	ARG	616	Poland	POL								12	TOBACCO,TOBACCO MANUFACT	1	No Quantity							18638038			0
S3	2016	2016	2016	2	0	2	Export	32	Argentina	ARG	620	Portugal	PRT								12	TOBACCO,TOBACCO MANUFACT	1	No Quantity							9345600			0
S3	2016	2016	2016	2	0	2	Export	32	Argentina	ARG	642	Romania	ROU								12	TOBACCO,TOBACCO MANUFACT	1	No Quantity							9520682			0
S3	2016	2016	2016	2	0	2	Export	32	Argentina	ARG	643	Russian Federation	RUS								12	TOBACCO,TOBACCO MANUFACT	1	No Quantity							27742343			0
S3	2016	2016	2016	2	0	2	Export	32	Argentina	ARG	686	Senegal	SEN								12	TOBACCO,TOBACCO MANUFACT	1	No Quantity							236016			0
S3	2016	2016	2016	2	0	2	Export	32	Argentina	ARG	688	Serbia	SRB								12	TOBACCO,TOBACCO MANUFACT	1	No Quantity							7630908			0
S3	2016	2016	2016	2	0	2	Export	32	Argentina	ARG	702	Singapore	SGP								12	TOBACCO,TOBACCO MANUFACT	1	No Quantity							461700			0
S3	2016	2016	2016	2	0	2	Export	32	Argentina	ARG	704	Viet Nam	VNM								12	TOBACCO,TOBACCO MANUFACT	1	No Quantity							393129			0
S3	2016	2016	2016	2	0	2	Export	32	Argentina	ARG	710	South Africa	ZAF								12	TOBACCO,TOBACCO MANUFACT	1	No Quantity							1718542			0
S3	2016	2016	2016	2	0	2	Export	32	Argentina	ARG	724	Spain	ESP								12	TOBACCO,TOBACCO MANUFACT	1	No Quantity							200059			0
S3	2016	2016	2016	2	0	2	Export	32	Argentina	ARG	752	Sweden	SWE								12	TOBACCO,TOBACCO MANUFACT	1	No Quantity							468072			0
S3	2016	2016	2016	2	0	2	Export	32	Argentina	ARG	757	Switzerland	CHE								12	TOBACCO,TOBACCO MANUFACT	1	No Quantity							3576678			0
S3	2016	2016	2016	2	0	2	Export	32	Argentina	ARG	784	United Arab Emirates	ARE								12	TOBACCO,TOBACCO MANUFACT	1	No Quantity							2140746			0
S3	2016	2016	2016	2	0	2	Export	32	Argentina	ARG	788	Tunisia	TUN								12	TOBACCO,TOBACCO MANUFACT	1	No Quantity							350649			0
S3	2016	2016	2016	2	0	2	Export	32	Argentina	ARG	792	Turkey	TUR								12	TOBACCO,TOBACCO MANUFACT	1	No Quantity							24293613			0
S3	2016	2016	2016	2	0	2	Export	32	Argentina	ARG	804	Ukraine	UKR								12	TOBACCO,TOBACCO MANUFACT	1	No Quantity							11117905			0
S3	2016	2016	2016	2	0	2	Export	32	Argentina	ARG	818	Egypt	EGY								12	TOBACCO,TOBACCO MANUFACT	1	No Quantity							91715			0
S3	2016	2016	2016	2	0	2	Export	32	Argentina	ARG	842	USA	USA								12	TOBACCO,TOBACCO MANUFACT	1	No Quantity							17028957			0
S3	2016	2016	2016	2	0	2	Export	32	Argentina	ARG	858	Uruguay	URY								12	TOBACCO,TOBACCO MANUFACT	1	No Quantity							6561497			0
S3	2016	2016	2016	2	0	2	Export	32	Argentina	ARG	862	Venezuela	VEN								12	TOBACCO,TOBACCO MANUFACT	1	No Quantity							44231			0
S3	2016	2016	2016	2	0	2	Export	31	Azerbaijan	AZE	0	World	WLD								21	HIDES,SKINS,FURSKINS,RAW	1	No Quantity							9509692			0
S3	2016	2016	2016	2	0	2	Export	31	Azerbaijan	AZE	156	China	CHN								21	HIDES,SKINS,FURSKINS,RAW	1	No Quantity							1254232			0
S3	2016	2016	2016	2	0	2	Export	31	Azerbaijan	AZE	268	Georgia	GEO								21	HIDES,SKINS,FURSKINS,RAW	1	No Quantity							124659			0
S3	2016	2016	2016	2	0	2	Export	31	Azerbaijan	AZE	792	Turkey	TUR								21	HIDES,SKINS,FURSKINS,RAW	1	No Quantity							8020247			0
S3	2016	2016	2016	2	0	2	Export	31	Azerbaijan	AZE	804	Ukraine	UKR								21	HIDES,SKINS,FURSKINS,RAW	1	No Quantity							110554			0
S3	2016	2016	2016	2	0	2	Export	32	Argentina	ARG	0	World	WLD								21	HIDES,SKINS,FURSKINS,RAW	1	No Quantity							6540124			0
S3	2016	2016	2016	2	0	2	Export	32	Argentina	ARG	40	Austria	AUT								21	HIDES,SKINS,FURSKINS,RAW	1	No Quantity							132667			0
S3	2016	2016	2016	2	0	2	Export	32	Argentina	ARG	56	Belgium	BEL								21	HIDES,SKINS,FURSKINS,RAW	1	No Quantity							128839			0
S3	2016	2016	2016	2	0	2	Export	32	Argentina	ARG	76	Brazil	BRA								21	HIDES,SKINS,FURSKINS,RAW	1	No Quantity							226299			0
S3	2016	2016	2016	2	0	2	Export	32	Argentina	ARG	152	Chile	CHL								21	HIDES,SKINS,FURSKINS,RAW	1	No Quantity							11375			0
S3	2016	2016	2016	2	0	2	Export	32	Argentina	ARG	156	China	CHN								21	HIDES,SKINS,FURSKINS,RAW	1	No Quantity							1091047			0
S3	2016	2016	2016	2	0	2	Export	32	Argentina	ARG	203	Czechia	CZE								21	HIDES,SKINS,FURSKINS,RAW	1	No Quantity							165999			0
S3	2016	2016	2016	2	0	2	Export	32	Argentina	ARG	208	Denmark	DNK								21	HIDES,SKINS,FURSKINS,RAW	1	No Quantity							1257445			0
S3	2016	2016	2016	2	0	2	Export	32	Argentina	ARG	251	France	FRA								21	HIDES,SKINS,FURSKINS,RAW	1	No Quantity							34104			0
S3	2016	2016	2016	2	0	2	Export	32	Argentina	ARG	276	Germany	DEU								21	HIDES,SKINS,FURSKINS,RAW	1	No Quantity							145689			0
S3	2016	2016	2016	2	0	2	Export	32	Argentina	ARG	344	China, Hong Kong SAR	HKG								21	HIDES,SKINS,FURSKINS,RAW	1	No Quantity							327438			0
S3	2016	2016	2016	2	0	2	Export	32	Argentina	ARG	348	Hungary	HUN								21	HIDES,SKINS,FURSKINS,RAW	1	No Quantity							131952			0
S3	2016	2016	2016	2	0	2	Export	32	Argentina	ARG	381	Italy	ITA								21	HIDES,SKINS,FURSKINS,RAW	1	No Quantity							246242			0
S3	2016	2016	2016	2	0	2	Export	32	Argentina	ARG	392	Japan	JPN								21	HIDES,SKINS,FURSKINS,RAW	1	No Quantity							67725			0
S3	2016	2016	2016	2	0	2	Export	32	Argentina	ARG	484	Mexico	MEX								21	HIDES,SKINS,FURSKINS,RAW	1	No Quantity							239297			0
S3	2016	2016	2016	2	0	2	Export	32	Argentina	ARG	528	Netherlands	NLD								21	HIDES,SKINS,FURSKINS,RAW	1	No Quantity							159019			0
S3	2016	2016	2016	2	0	2	Export	32	Argentina	ARG	620	Portugal	PRT								21	HIDES,SKINS,FURSKINS,RAW	1	No Quantity							482711			0
S3	2016	2016	2016	2	0	2	Export	32	Argentina	ARG	699	India	IND								21	HIDES,SKINS,FURSKINS,RAW	1	No Quantity							136353			0
S3	2016	2016	2016	2	0	2	Export	32	Argentina	ARG	704	Viet Nam	VNM								21	HIDES,SKINS,FURSKINS,RAW	1	No Quantity							169419			0
S3	2016	2016	2016	2	0	2	Export	32	Argentina	ARG	724	Spain	ESP								21	HIDES,SKINS,FURSKINS,RAW	1	No Quantity							664977			0
S3	2016	2016	2016	2	0	2	Export	32	Argentina	ARG	764	Thailand	THA								21	HIDES,SKINS,FURSKINS,RAW	1	No Quantity							411746			0
S3	2016	2016	2016	2	0	2	Export	32	Argentina	ARG	792	Turkey	TUR								21	HIDES,SKINS,FURSKINS,RAW	1	No Quantity							19800			0
S3	2016	2016	2016	2	0	2	Export	32	Argentina	ARG	858	Uruguay	URY								21	HIDES,SKINS,FURSKINS,RAW	1	No Quantity							289984			0
S3	2016	2016	2016	2	0	2	Export	31	Azerbaijan	AZE	0	World	WLD								22	OIL SEED,OLEAGINUS FRUIT	1	No Quantity							930541			0
S3	2016	2016	2016	2	0	2	Export	31	Azerbaijan	AZE	112	Belarus	BLR								22	OIL SEED,OLEAGINUS FRUIT	1	No Quantity							8			0
S3	2016	2016	2016	2	0	2	Export	31	Azerbaijan	AZE	364	Iran	IRN								22	OIL SEED,OLEAGINUS FRUIT	1	No Quantity							853933			0
S3	2016	2016	2016	2	0	2	Export	31	Azerbaijan	AZE	376	Israel	ISR								22	OIL SEED,OLEAGINUS FRUIT	1	No Quantity							76600			0
S3	2016	2016	2016	2	0	2	Export	32	Argentina	ARG	0	World	WLD								22	OIL SEED,OLEAGINUS FRUIT	1	No Quantity							3786117309			0
S3	2016	2016	2016	2	0	2	Export	32	Argentina	ARG	8	Albania	ALB								22	OIL SEED,OLEAGINUS FRUIT	1	No Quantity							101795			0
S3	2016	2016	2016	2	0	2	Export	32	Argentina	ARG	12	Algeria	DZA								22	OIL SEED,OLEAGINUS FRUIT	1	No Quantity							30982970			0
S3	2016	2016	2016	2	0	2	Export	32	Argentina	ARG	24	Angola	AGO								22	OIL SEED,OLEAGINUS FRUIT	1	No Quantity							387125			0
S3	2016	2016	2016	2	0	2	Export	32	Argentina	ARG	31	Azerbaijan	AZE								22	OIL SEED,OLEAGINUS FRUIT	1	No Quantity							56651			0
S3	2016	2016	2016	2	0	2	Export	32	Argentina	ARG	36	Australia	AUS								22	OIL SEED,OLEAGINUS FRUIT	1	No Quantity							1191872			0
S3	2016	2016	2016	2	0	2	Export	32	Argentina	ARG	48	Bahrain	BHR								22	OIL SEED,OLEAGINUS FRUIT	1	No Quantity							110320			0
S3	2016	2016	2016	2	0	2	Export	32	Argentina	ARG	50	Bangladesh	BGD								22	OIL SEED,OLEAGINUS FRUIT	1	No Quantity							146995			0
S3	2016	2016	2016	2	0	2	Export	32	Argentina	ARG	56	Belgium	BEL								22	OIL SEED,OLEAGINUS FRUIT	1	No Quantity							1401679			0
S3	2016	2016	2016	2	0	2	Export	32	Argentina	ARG	68	Bolivia (Plurinational State of)	BOL								22	OIL SEED,OLEAGINUS FRUIT	1	No Quantity							8060187			0
S3	2016	2016	2016	2	0	2	Export	32	Argentina	ARG	76	Brazil	BRA								22	OIL SEED,OLEAGINUS FRUIT	1	No Quantity							7918852			0
S3	2016	2016	2016	2	0	2	Export	32	Argentina	ARG	100	Bulgaria	BGR								22	OIL SEED,OLEAGINUS FRUIT	1	No Quantity							2311829			0
S3	2016	2016	2016	2	0	2	Export	32	Argentina	ARG	112	Belarus	BLR								22	OIL SEED,OLEAGINUS FRUIT	1	No Quantity							345030			0
S3	2016	2016	2016	2	0	2	Export	32	Argentina	ARG	124	Canada	CAN								22	OIL SEED,OLEAGINUS FRUIT	1	No Quantity							2160087			0
S3	2016	2016	2016	2	0	2	Export	32	Argentina	ARG	144	Sri Lanka	LKA								22	OIL SEED,OLEAGINUS FRUIT	1	No Quantity							18685			0
S3	2016	2016	2016	2	0	2	Export	32	Argentina	ARG	152	Chile	CHL								22	OIL SEED,OLEAGINUS FRUIT	1	No Quantity							38949565			0
S3	2016	2016	2016	2	0	2	Export	32	Argentina	ARG	156	China	CHN								22	OIL SEED,OLEAGINUS FRUIT	1	No Quantity							2829869037			0
S3	2016	2016	2016	2	0	2	Export	32	Argentina	ARG	170	Colombia	COL								22	OIL SEED,OLEAGINUS FRUIT	1	No Quantity							1521631			0
S3	2016	2016	2016	2	0	2	Export	32	Argentina	ARG	178	Congo	COG								22	OIL SEED,OLEAGINUS FRUIT	1	No Quantity							71118			0
S3	2016	2016	2016	2	0	2	Export	32	Argentina	ARG	188	Costa Rica	CRI								22	OIL SEED,OLEAGINUS FRUIT	1	No Quantity							373000			0
S3	2016	2016	2016	2	0	2	Export	32	Argentina	ARG	191	Croatia	HRV								22	OIL SEED,OLEAGINUS FRUIT	1	No Quantity							649605			0
S3	2016	2016	2016	2	0	2	Export	32	Argentina	ARG	192	Cuba	CUB								22	OIL SEED,OLEAGINUS FRUIT	1	No Quantity							27199550			0
S3	2016	2016	2016	2	0	2	Export	32	Argentina	ARG	196	Cyprus	CYP								22	OIL SEED,OLEAGINUS FRUIT	1	No Quantity							175020			0
S3	2016	2016	2016	2	0	2	Export	32	Argentina	ARG	203	Czechia	CZE								22	OIL SEED,OLEAGINUS FRUIT	1	No Quantity							70473			0
S3	2016	2016	2016	2	0	2	Export	32	Argentina	ARG	208	Denmark	DNK								22	OIL SEED,OLEAGINUS FRUIT	1	No Quantity							357420			0
S3	2016	2016	2016	2	0	2	Export	32	Argentina	ARG	214	Dominican Rep.	DOM								22	OIL SEED,OLEAGINUS FRUIT	1	No Quantity							254930			0
S3	2016	2016	2016	2	0	2	Export	32	Argentina	ARG	218	Ecuador	ECU								22	OIL SEED,OLEAGINUS FRUIT	1	No Quantity							639986			0
S3	2016	2016	2016	2	0	2	Export	32	Argentina	ARG	222	El Salvador	SLV								22	OIL SEED,OLEAGINUS FRUIT	1	No Quantity							183015			0
S3	2016	2016	2016	2	0	2	Export	32	Argentina	ARG	233	Estonia	EST								22	OIL SEED,OLEAGINUS FRUIT	1	No Quantity							1037513			0
S3	2016	2016	2016	2	0	2	Export	32	Argentina	ARG	246	Finland	FIN								22	OIL SEED,OLEAGINUS FRUIT	1	No Quantity							125070			0
S3	2016	2016	2016	2	0	2	Export	32	Argentina	ARG	251	France	FRA								22	OIL SEED,OLEAGINUS FRUIT	1	No Quantity							58538599			0
S3	2016	2016	2016	2	0	2	Export	32	Argentina	ARG	268	Georgia	GEO								22	OIL SEED,OLEAGINUS FRUIT	1	No Quantity							28300			0
S3	2016	2016	2016	2	0	2	Export	32	Argentina	ARG	276	Germany	DEU								22	OIL SEED,OLEAGINUS FRUIT	1	No Quantity							7033175			0
S3	2016	2016	2016	2	0	2	Export	32	Argentina	ARG	300	Greece	GRC								22	OIL SEED,OLEAGINUS FRUIT	1	No Quantity							2919662			0
S3	2016	2016	2016	2	0	2	Export	32	Argentina	ARG	320	Guatemala	GTM								22	OIL SEED,OLEAGINUS FRUIT	1	No Quantity							595740			0
S3	2016	2016	2016	2	0	2	Export	32	Argentina	ARG	340	Honduras	HND								22	OIL SEED,OLEAGINUS FRUIT	1	No Quantity							357015			0
S3	2016	2016	2016	2	0	2	Export	32	Argentina	ARG	348	Hungary	HUN								22	OIL SEED,OLEAGINUS FRUIT	1	No Quantity							202364			0
S3	2016	2016	2016	2	0	2	Export	32	Argentina	ARG	360	Indonesia	IDN								22	OIL SEED,OLEAGINUS FRUIT	1	No Quantity							489654			0
S3	2016	2016	2016	2	0	2	Export	32	Argentina	ARG	364	Iran	IRN								22	OIL SEED,OLEAGINUS FRUIT	1	No Quantity							12469002			0
S3	2016	2016	2016	2	0	2	Export	32	Argentina	ARG	368	Iraq	IRQ								22	OIL SEED,OLEAGINUS FRUIT	1	No Quantity							303871			0
S3	2016	2016	2016	2	0	2	Export	32	Argentina	ARG	372	Ireland	IRL								22	OIL SEED,OLEAGINUS FRUIT	1	No Quantity							462948			0
S3	2016	2016	2016	2	0	2	Export	32	Argentina	ARG	376	Israel	ISR								22	OIL SEED,OLEAGINUS FRUIT	1	No Quantity							601676			0
S3	2016	2016	2016	2	0	2	Export	32	Argentina	ARG	381	Italy	ITA								22	OIL SEED,OLEAGINUS FRUIT	1	No Quantity							22361716			0
S3	2016	2016	2016	2	0	2	Export	32	Argentina	ARG	388	Jamaica	JAM								22	OIL SEED,OLEAGINUS FRUIT	1	No Quantity							236304			0
S3	2016	2016	2016	2	0	2	Export	32	Argentina	ARG	392	Japan	JPN								22	OIL SEED,OLEAGINUS FRUIT	1	No Quantity							5920269			0
S3	2016	2016	2016	2	0	2	Export	32	Argentina	ARG	398	Kazakhstan	KAZ								22	OIL SEED,OLEAGINUS FRUIT	1	No Quantity							504829			0
S3	2016	2016	2016	2	0	2	Export	32	Argentina	ARG	400	Jordan	JOR								22	OIL SEED,OLEAGINUS FRUIT	1	No Quantity							321740			0
S3	2016	2016	2016	2	0	2	Export	32	Argentina	ARG	410	Rep. of Korea	KOR								22	OIL SEED,OLEAGINUS FRUIT	1	No Quantity							9072004			0
S3	2016	2016	2016	2	0	2	Export	32	Argentina	ARG	414	Kuwait	KWT								22	OIL SEED,OLEAGINUS FRUIT	1	No Quantity							248664			0
S3	2016	2016	2016	2	0	2	Export	32	Argentina	ARG	422	Lebanon	LBN								22	OIL SEED,OLEAGINUS FRUIT	1	No Quantity							8685096			0
S3	2016	2016	2016	2	0	2	Export	32	Argentina	ARG	428	Latvia	LVA								22	OIL SEED,OLEAGINUS FRUIT	1	No Quantity							395470			0
S3	2016	2016	2016	2	0	2	Export	32	Argentina	ARG	434	Libya	LBY								22	OIL SEED,OLEAGINUS FRUIT	1	No Quantity							2088032			0
S3	2016	2016	2016	2	0	2	Export	32	Argentina	ARG	440	Lithuania	LTU								22	OIL SEED,OLEAGINUS FRUIT	1	No Quantity							1979887			0
S3	2016	2016	2016	2	0	2	Export	32	Argentina	ARG	458	Malaysia	MYS								22	OIL SEED,OLEAGINUS FRUIT	1	No Quantity							6272927			0
S3	2016	2016	2016	2	0	2	Export	32	Argentina	ARG	470	Malta	MLT								22	OIL SEED,OLEAGINUS FRUIT	1	No Quantity							31161			0
S3	2016	2016	2016	2	0	2	Export	32	Argentina	ARG	480	Mauritius	MUS								22	OIL SEED,OLEAGINUS FRUIT	1	No Quantity							120873			0
S3	2016	2016	2016	2	0	2	Export	32	Argentina	ARG	484	Mexico	MEX								22	OIL SEED,OLEAGINUS FRUIT	1	No Quantity							9505785			0
S3	2016	2016	2016	2	0	2	Export	32	Argentina	ARG	490	Other Asia, nes									22	OIL SEED,OLEAGINUS FRUIT	1	No Quantity							944265			0
S3	2016	2016	2016	2	0	2	Export	32	Argentina	ARG	498	Rep. of Moldova	MDA								22	OIL SEED,OLEAGINUS FRUIT	1	No Quantity							28688			0
S3	2016	2016	2016	2	0	2	Export	32	Argentina	ARG	499	Montenegro	MNE								22	OIL SEED,OLEAGINUS FRUIT	1	No Quantity							304056			0
S3	2016	2016	2016	2	0	2	Export	32	Argentina	ARG	504	Morocco	MAR								22	OIL SEED,OLEAGINUS FRUIT	1	No Quantity							206412			0
S3	2016	2016	2016	2	0	2	Export	32	Argentina	ARG	512	Oman	OMN								22	OIL SEED,OLEAGINUS FRUIT	1	No Quantity							180044			0
S3	2016	2016	2016	2	0	2	Export	32	Argentina	ARG	524	Nepal	NPL								22	OIL SEED,OLEAGINUS FRUIT	1	No Quantity							2119343			0
S3	2016	2016	2016	2	0	2	Export	32	Argentina	ARG	528	Netherlands	NLD								22	OIL SEED,OLEAGINUS FRUIT	1	No Quantity							164852882			0
S3	2016	2016	2016	2	0	2	Export	32	Argentina	ARG	554	New Zealand	NZL								22	OIL SEED,OLEAGINUS FRUIT	1	No Quantity							1346944			0
S3	2016	2016	2016	2	0	2	Export	32	Argentina	ARG	558	Nicaragua	NIC								22	OIL SEED,OLEAGINUS FRUIT	1	No Quantity							39726			0
S3	2016	2016	2016	2	0	2	Export	32	Argentina	ARG	579	Norway	NOR								22	OIL SEED,OLEAGINUS FRUIT	1	No Quantity							392809			0
S3	2016	2016	2016	2	0	2	Export	32	Argentina	ARG	586	Pakistan	PAK								22	OIL SEED,OLEAGINUS FRUIT	1	No Quantity							1465978			0
S3	2016	2016	2016	2	0	2	Export	32	Argentina	ARG	591	Panama	PAN								22	OIL SEED,OLEAGINUS FRUIT	1	No Quantity							382702			0
S3	2016	2016	2016	2	0	2	Export	32	Argentina	ARG	600	Paraguay	PRY								22	OIL SEED,OLEAGINUS FRUIT	1	No Quantity							2051586			0
S3	2016	2016	2016	2	0	2	Export	32	Argentina	ARG	604	Peru	PER								22	OIL SEED,OLEAGINUS FRUIT	1	No Quantity							2401581			0
S3	2016	2016	2016	2	0	2	Export	32	Argentina	ARG	608	Philippines	PHL								22	OIL SEED,OLEAGINUS FRUIT	1	No Quantity							9468992			0
S3	2016	2016	2016	2	0	2	Export	32	Argentina	ARG	616	Poland	POL								22	OIL SEED,OLEAGINUS FRUIT	1	No Quantity							4808149			0
S3	2016	2016	2016	2	0	2	Export	32	Argentina	ARG	620	Portugal	PRT								22	OIL SEED,OLEAGINUS FRUIT	1	No Quantity							18598148			0
S3	2016	2016	2016	2	0	2	Export	32	Argentina	ARG	634	Qatar	QAT								22	OIL SEED,OLEAGINUS FRUIT	1	No Quantity							87891			0
S3	2016	2016	2016	2	0	2	Export	32	Argentina	ARG	642	Romania	ROU								22	OIL SEED,OLEAGINUS FRUIT	1	No Quantity							1623787			0
S3	2016	2016	2016	2	0	2	Export	32	Argentina	ARG	643	Russian Federation	RUS								22	OIL SEED,OLEAGINUS FRUIT	1	No Quantity							47184144			0
S3	2016	2016	2016	2	0	2	Export	32	Argentina	ARG	682	Saudi Arabia	SAU								22	OIL SEED,OLEAGINUS FRUIT	1	No Quantity							2652259			0
S3	2016	2016	2016	2	0	2	Export	32	Argentina	ARG	688	Serbia	SRB								22	OIL SEED,OLEAGINUS FRUIT	1	No Quantity							327394			0
S3	2016	2016	2016	2	0	2	Export	32	Argentina	ARG	699	India	IND								22	OIL SEED,OLEAGINUS FRUIT	1	No Quantity							103846			0
S3	2016	2016	2016	2	0	2	Export	32	Argentina	ARG	702	Singapore	SGP								22	OIL SEED,OLEAGINUS FRUIT	1	No Quantity							31599			0
S3	2016	2016	2016	2	0	2	Export	32	Argentina	ARG	704	Viet Nam	VNM								22	OIL SEED,OLEAGINUS FRUIT	1	No Quantity							14522655			0
S3	2016	2016	2016	2	0	2	Export	32	Argentina	ARG	710	South Africa	ZAF								22	OIL SEED,OLEAGINUS FRUIT	1	No Quantity							16977562			0
S3	2016	2016	2016	2	0	2	Export	32	Argentina	ARG	724	Spain	ESP								22	OIL SEED,OLEAGINUS FRUIT	1	No Quantity							13723988			0
S3	2016	2016	2016	2	0	2	Export	32	Argentina	ARG	740	Suriname	SUR								22	OIL SEED,OLEAGINUS FRUIT	1	No Quantity							77155			0
S3	2016	2016	2016	2	0	2	Export	32	Argentina	ARG	752	Sweden	SWE								22	OIL SEED,OLEAGINUS FRUIT	1	No Quantity							409553			0
S3	2016	2016	2016	2	0	2	Export	32	Argentina	ARG	760	Syria	SYR								22	OIL SEED,OLEAGINUS FRUIT	1	No Quantity							1060833			0
S3	2016	2016	2016	2	0	2	Export	32	Argentina	ARG	764	Thailand	THA								22	OIL SEED,OLEAGINUS FRUIT	1	No Quantity							12899071			0
S3	2016	2016	2016	2	0	2	Export	32	Argentina	ARG	780	Trinidad and Tobago	TTO								22	OIL SEED,OLEAGINUS FRUIT	1	No Quantity							620234			0
S3	2016	2016	2016	2	0	2	Export	32	Argentina	ARG	784	United Arab Emirates	ARE								22	OIL SEED,OLEAGINUS FRUIT	1	No Quantity							3135170			0
S3	2016	2016	2016	2	0	2	Export	32	Argentina	ARG	788	Tunisia	TUN								22	OIL SEED,OLEAGINUS FRUIT	1	No Quantity							4945869			0
S3	2016	2016	2016	2	0	2	Export	32	Argentina	ARG	792	Turkey	TUR								22	OIL SEED,OLEAGINUS FRUIT	1	No Quantity							10841085			0
S3	2016	2016	2016	2	0	2	Export	32	Argentina	ARG	800	Uganda	UGA								22	OIL SEED,OLEAGINUS FRUIT	1	No Quantity							160			0
S3	2016	2016	2016	2	0	2	Export	32	Argentina	ARG	804	Ukraine	UKR								22	OIL SEED,OLEAGINUS FRUIT	1	No Quantity							2461256			0
S3	2016	2016	2016	2	0	2	Export	32	Argentina	ARG	807	North Macedonia	MKD								22	OIL SEED,OLEAGINUS FRUIT	1	No Quantity							24019			0
S3	2016	2016	2016	2	0	2	Export	32	Argentina	ARG	818	Egypt	EGY								22	OIL SEED,OLEAGINUS FRUIT	1	No Quantity							218207739			0
S3	2016	2016	2016	2	0	2	Export	32	Argentina	ARG	826	United Kingdom	GBR								22	OIL SEED,OLEAGINUS FRUIT	1	No Quantity							11720458			0
S3	2016	2016	2016	2	0	2	Export	32	Argentina	ARG	842	USA	USA								22	OIL SEED,OLEAGINUS FRUIT	1	No Quantity							63110268			0
S3	2016	2016	2016	2	0	2	Export	32	Argentina	ARG	858	Uruguay	URY								22	OIL SEED,OLEAGINUS FRUIT	1	No Quantity							13109758			0
S3	2016	2016	2016	2	0	2	Export	32	Argentina	ARG	862	Venezuela	VEN								22	OIL SEED,OLEAGINUS FRUIT	1	No Quantity							28156913			0
S3	2016	2016	2016	2	0	2	Export	32	Argentina	ARG	899	Areas, nes									22	OIL SEED,OLEAGINUS FRUIT	1	No Quantity							92569			0
S3	2016	2016	2016	2	0	2	Export	31	Azerbaijan	AZE	0	World	WLD								23	CRUDE RUBBER	1	No Quantity							437			0
S3	2016	2016	2016	2	0	2	Export	31	Azerbaijan	AZE	398	Kazakhstan	KAZ								23	CRUDE RUBBER	1	No Quantity							437			0
S3	2016	2016	2016	2	0	2	Export	32	Argentina	ARG	0	World	WLD								23	CRUDE RUBBER	1	No Quantity							17307916			0
S3	2016	2016	2016	2	0	2	Export	32	Argentina	ARG	56	Belgium	BEL								23	CRUDE RUBBER	1	No Quantity							61410			0
S3	2016	2016	2016	2	0	2	Export	32	Argentina	ARG	68	Bolivia (Plurinational State of)	BOL								23	CRUDE RUBBER	1	No Quantity							208582			0
S3	2016	2016	2016	2	0	2	Export	32	Argentina	ARG	76	Brazil	BRA								23	CRUDE RUBBER	1	No Quantity							11391881			0
S3	2016	2016	2016	2	0	2	Export	32	Argentina	ARG	152	Chile	CHL								23	CRUDE RUBBER	1	No Quantity							1467084			0
S3	2016	2016	2016	2	0	2	Export	32	Argentina	ARG	170	Colombia	COL								23	CRUDE RUBBER	1	No Quantity							32280			0
S3	2016	2016	2016	2	0	2	Export	32	Argentina	ARG	218	Ecuador	ECU								23	CRUDE RUBBER	1	No Quantity							3416			0
S3	2016	2016	2016	2	0	2	Export	32	Argentina	ARG	484	Mexico	MEX								23	CRUDE RUBBER	1	No Quantity							77971			0
S3	2016	2016	2016	2	0	2	Export	32	Argentina	ARG	591	Panama	PAN								23	CRUDE RUBBER	1	No Quantity							329			0
S3	2016	2016	2016	2	0	2	Export	32	Argentina	ARG	600	Paraguay	PRY								23	CRUDE RUBBER	1	No Quantity							161760			0
S3	2016	2016	2016	2	0	2	Export	32	Argentina	ARG	604	Peru	PER								23	CRUDE RUBBER	1	No Quantity							2197580			0
S3	2016	2016	2016	2	0	2	Export	32	Argentina	ARG	724	Spain	ESP								23	CRUDE RUBBER	1	No Quantity							63357			0
S3	2016	2016	2016	2	0	2	Export	32	Argentina	ARG	764	Thailand	THA								23	CRUDE RUBBER	1	No Quantity							145600			0
S3	2016	2016	2016	2	0	2	Export	32	Argentina	ARG	792	Turkey	TUR								23	CRUDE RUBBER	1	No Quantity							20710			0
S3	2016	2016	2016	2	0	2	Export	32	Argentina	ARG	842	USA	USA								23	CRUDE RUBBER	1	No Quantity							1398732			0
S3	2016	2016	2016	2	0	2	Export	32	Argentina	ARG	858	Uruguay	URY								23	CRUDE RUBBER	1	No Quantity							75673			0
S3	2016	2016	2016	2	0	2	Export	32	Argentina	ARG	862	Venezuela	VEN								23	CRUDE RUBBER	1	No Quantity							1550			0
S3	2016	2016	2016	2	0	2	Export	31	Azerbaijan	AZE	0	World	WLD								24	CORK AND WOOD	1	No Quantity							759206			0
S3	2016	2016	2016	2	0	2	Export	31	Azerbaijan	AZE	364	Iran	IRN								24	CORK AND WOOD	1	No Quantity							42715			0
S3	2016	2016	2016	2	0	2	Export	31	Azerbaijan	AZE	368	Iraq	IRQ								24	CORK AND WOOD	1	No Quantity							20407			0
S3	2016	2016	2016	2	0	2	Export	31	Azerbaijan	AZE	381	Italy	ITA								24	CORK AND WOOD	1	No Quantity							7500			0
S3	2016	2016	2016	2	0	2	Export	31	Azerbaijan	AZE	643	Russian Federation	RUS								24	CORK AND WOOD	1	No Quantity							80814			0
S3	2016	2016	2016	2	0	2	Export	31	Azerbaijan	AZE	792	Turkey	TUR								24	CORK AND WOOD	1	No Quantity							581875			0
S3	2016	2016	2016	2	0	2	Export	31	Azerbaijan	AZE	804	Ukraine	UKR								24	CORK AND WOOD	1	No Quantity							25850			0
S3	2016	2016	2016	2	0	2	Export	31	Azerbaijan	AZE	842	USA	USA								24	CORK AND WOOD	1	No Quantity							45			0
S3	2016	2016	2016	2	0	2	Export	32	Argentina	ARG	0	World	WLD								24	CORK AND WOOD	1	No Quantity							64673617			0
S3	2016	2016	2016	2	0	2	Export	32	Argentina	ARG	36	Australia	AUS								24	CORK AND WOOD	1	No Quantity							75852			0
S3	2016	2016	2016	2	0	2	Export	32	Argentina	ARG	40	Austria	AUT								24	CORK AND WOOD	1	No Quantity							46			0
S3	2016	2016	2016	2	0	2	Export	32	Argentina	ARG	48	Bahrain	BHR								24	CORK AND WOOD	1	No Quantity							41132			0
S3	2016	2016	2016	2	0	2	Export	32	Argentina	ARG	56	Belgium	BEL								24	CORK AND WOOD	1	No Quantity							19662			0
S3	2016	2016	2016	2	0	2	Export	32	Argentina	ARG	68	Bolivia (Plurinational State of)	BOL								24	CORK AND WOOD	1	No Quantity							155954			0
S3	2016	2016	2016	2	0	2	Export	32	Argentina	ARG	76	Brazil	BRA								24	CORK AND WOOD	1	No Quantity							1785477			0
S3	2016	2016	2016	2	0	2	Export	32	Argentina	ARG	124	Canada	CAN								24	CORK AND WOOD	1	No Quantity							1215082			0
S3	2016	2016	2016	2	0	2	Export	32	Argentina	ARG	152	Chile	CHL								24	CORK AND WOOD	1	No Quantity							7431973			0
S3	2016	2016	2016	2	0	2	Export	32	Argentina	ARG	156	China	CHN								24	CORK AND WOOD	1	No Quantity							14793031			0
S3	2016	2016	2016	2	0	2	Export	32	Argentina	ARG	170	Colombia	COL								24	CORK AND WOOD	1	No Quantity							2031			0
S3	2016	2016	2016	2	0	2	Export	32	Argentina	ARG	188	Costa Rica	CRI								24	CORK AND WOOD	1	No Quantity							154044			0
S3	2016	2016	2016	2	0	2	Export	32	Argentina	ARG	214	Dominican Rep.	DOM								24	CORK AND WOOD	1	No Quantity							1038588			0
S3	2016	2016	2016	2	0	2	Export	32	Argentina	ARG	251	France	FRA								24	CORK AND WOOD	1	No Quantity							104914			0
S3	2016	2016	2016	2	0	2	Export	32	Argentina	ARG	276	Germany	DEU								24	CORK AND WOOD	1	No Quantity							1747894			0
S3	2016	2016	2016	2	0	2	Export	32	Argentina	ARG	300	Greece	GRC								24	CORK AND WOOD	1	No Quantity							46711			0
S3	2016	2016	2016	2	0	2	Export	32	Argentina	ARG	320	Guatemala	GTM								24	CORK AND WOOD	1	No Quantity							25244			0
S3	2016	2016	2016	2	0	2	Export	32	Argentina	ARG	332	Haiti	HTI								24	CORK AND WOOD	1	No Quantity							271892			0
S3	2016	2016	2016	2	0	2	Export	32	Argentina	ARG	376	Israel	ISR								24	CORK AND WOOD	1	No Quantity							41556			0
S3	2016	2016	2016	2	0	2	Export	32	Argentina	ARG	381	Italy	ITA								24	CORK AND WOOD	1	No Quantity							6464565			0
S3	2016	2016	2016	2	0	2	Export	32	Argentina	ARG	392	Japan	JPN								24	CORK AND WOOD	1	No Quantity							149777			0
S3	2016	2016	2016	2	0	2	Export	32	Argentina	ARG	400	Jordan	JOR								24	CORK AND WOOD	1	No Quantity							11700			0
S3	2016	2016	2016	2	0	2	Export	32	Argentina	ARG	410	Rep. of Korea	KOR								24	CORK AND WOOD	1	No Quantity							9050			0
S3	2016	2016	2016	2	0	2	Export	32	Argentina	ARG	458	Malaysia	MYS								24	CORK AND WOOD	1	No Quantity							381953			0
S3	2016	2016	2016	2	0	2	Export	32	Argentina	ARG	484	Mexico	MEX								24	CORK AND WOOD	1	No Quantity							670162			0
S3	2016	2016	2016	2	0	2	Export	32	Argentina	ARG	490	Other Asia, nes									24	CORK AND WOOD	1	No Quantity							32821			0
S3	2016	2016	2016	2	0	2	Export	32	Argentina	ARG	528	Netherlands	NLD								24	CORK AND WOOD	1	No Quantity							374030			0
S3	2016	2016	2016	2	0	2	Export	32	Argentina	ARG	558	Nicaragua	NIC								24	CORK AND WOOD	1	No Quantity							109307			0
S3	2016	2016	2016	2	0	2	Export	32	Argentina	ARG	579	Norway	NOR								24	CORK AND WOOD	1	No Quantity							185510			0
S3	2016	2016	2016	2	0	2	Export	32	Argentina	ARG	600	Paraguay	PRY								24	CORK AND WOOD	1	No Quantity							174368			0
S3	2016	2016	2016	2	0	2	Export	32	Argentina	ARG	604	Peru	PER								24	CORK AND WOOD	1	No Quantity							47016			0
S3	2016	2016	2016	2	0	2	Export	32	Argentina	ARG	616	Poland	POL								24	CORK AND WOOD	1	No Quantity							180695			0
S3	2016	2016	2016	2	0	2	Export	32	Argentina	ARG	682	Saudi Arabia	SAU								24	CORK AND WOOD	1	No Quantity							115924			0
S3	2016	2016	2016	2	0	2	Export	32	Argentina	ARG	699	India	IND								24	CORK AND WOOD	1	No Quantity							6895			0
S3	2016	2016	2016	2	0	2	Export	32	Argentina	ARG	702	Singapore	SGP								24	CORK AND WOOD	1	No Quantity							20635			0
S3	2016	2016	2016	2	0	2	Export	32	Argentina	ARG	704	Viet Nam	VNM								24	CORK AND WOOD	1	No Quantity							3539388			0
S3	2016	2016	2016	2	0	2	Export	32	Argentina	ARG	724	Spain	ESP								24	CORK AND WOOD	1	No Quantity							1114620			0
S3	2016	2016	2016	2	0	2	Export	32	Argentina	ARG	752	Sweden	SWE								24	CORK AND WOOD	1	No Quantity							46200			0
S3	2016	2016	2016	2	0	2	Export	32	Argentina	ARG	757	Switzerland	CHE								24	CORK AND WOOD	1	No Quantity							74214			0
S3	2016	2016	2016	2	0	2	Export	32	Argentina	ARG	780	Trinidad and Tobago	TTO								24	CORK AND WOOD	1	No Quantity							18558			0
S3	2016	2016	2016	2	0	2	Export	32	Argentina	ARG	784	United Arab Emirates	ARE								24	CORK AND WOOD	1	No Quantity							20590			0
S3	2016	2016	2016	2	0	2	Export	32	Argentina	ARG	826	United Kingdom	GBR								24	CORK AND WOOD	1	No Quantity							49826			0
S3	2016	2016	2016	2	0	2	Export	32	Argentina	ARG	842	USA	USA								24	CORK AND WOOD	1	No Quantity							21251467			0
S3	2016	2016	2016	2	0	2	Export	32	Argentina	ARG	858	Uruguay	URY								24	CORK AND WOOD	1	No Quantity							673262			0
S3	2016	2016	2016	2	0	2	Export	31	Azerbaijan	AZE	0	World	WLD								25	PULP AND WASTE PAPER	1	No Quantity							2378			0
S3	2016	2016	2016	2	0	2	Export	31	Azerbaijan	AZE	792	Turkey	TUR								25	PULP AND WASTE PAPER	1	No Quantity							2225			0
S3	2016	2016	2016	2	0	2	Export	31	Azerbaijan	AZE	826	United Kingdom	GBR								25	PULP AND WASTE PAPER	1	No Quantity							153			0
S3	2016	2016	2016	2	0	2	Export	32	Argentina	ARG	0	World	WLD								25	PULP AND WASTE PAPER	1	No Quantity							112268873			0
S3	2016	2016	2016	2	0	2	Export	32	Argentina	ARG	68	Bolivia (Plurinational State of)	BOL								25	PULP AND WASTE PAPER	1	No Quantity							150517			0
S3	2016	2016	2016	2	0	2	Export	32	Argentina	ARG	76	Brazil	BRA								25	PULP AND WASTE PAPER	1	No Quantity							93126595			0
S3	2016	2016	2016	2	0	2	Export	32	Argentina	ARG	152	Chile	CHL								25	PULP AND WASTE PAPER	1	No Quantity							229636			0
S3	2016	2016	2016	2	0	2	Export	32	Argentina	ARG	156	China	CHN								25	PULP AND WASTE PAPER	1	No Quantity							18690011			0
S3	2016	2016	2016	2	0	2	Export	32	Argentina	ARG	344	China, Hong Kong SAR	HKG								25	PULP AND WASTE PAPER	1	No Quantity							72114			0
S3	2016	2016	2016	2	0	2	Export	31	Azerbaijan	AZE	0	World	WLD								26	TEXTILE FIBRES	1	No Quantity							6622984			0
S3	2016	2016	2016	2	0	2	Export	31	Azerbaijan	AZE	24	Angola	AGO								26	TEXTILE FIBRES	1	No Quantity							955			0
S3	2016	2016	2016	2	0	2	Export	31	Azerbaijan	AZE	36	Australia	AUS								26	TEXTILE FIBRES	1	No Quantity							2057			0
S3	2016	2016	2016	2	0	2	Export	31	Azerbaijan	AZE	40	Austria	AUT								26	TEXTILE FIBRES	1	No Quantity							376			0
S3	2016	2016	2016	2	0	2	Export	31	Azerbaijan	AZE	50	Bangladesh	BGD								26	TEXTILE FIBRES	1	No Quantity							200			0
S3	2016	2016	2016	2	0	2	Export	31	Azerbaijan	AZE	56	Belgium	BEL								26	TEXTILE FIBRES	1	No Quantity							3144			0
S3	2016	2016	2016	2	0	2	Export	31	Azerbaijan	AZE	100	Bulgaria	BGR								26	TEXTILE FIBRES	1	No Quantity							1100			0
S3	2016	2016	2016	2	0	2	Export	31	Azerbaijan	AZE	124	Canada	CAN								26	TEXTILE FIBRES	1	No Quantity							3450			0
S3	2016	2016	2016	2	0	2	Export	31	Azerbaijan	AZE	144	Sri Lanka	LKA								26	TEXTILE FIBRES	1	No Quantity							100			0
S3	2016	2016	2016	2	0	2	Export	31	Azerbaijan	AZE	156	China	CHN								26	TEXTILE FIBRES	1	No Quantity							250			0
S3	2016	2016	2016	2	0	2	Export	31	Azerbaijan	AZE	170	Colombia	COL								26	TEXTILE FIBRES	1	No Quantity							1077			0
S3	2016	2016	2016	2	0	2	Export	31	Azerbaijan	AZE	196	Cyprus	CYP								26	TEXTILE FIBRES	1	No Quantity							670			0
S3	2016	2016	2016	2	0	2	Export	31	Azerbaijan	AZE	203	Czechia	CZE								26	TEXTILE FIBRES	1	No Quantity							190			0
S3	2016	2016	2016	2	0	2	Export	31	Azerbaijan	AZE	208	Denmark	DNK								26	TEXTILE FIBRES	1	No Quantity							305			0
S3	2016	2016	2016	2	0	2	Export	31	Azerbaijan	AZE	251	France	FRA								26	TEXTILE FIBRES	1	No Quantity							2355			0
S3	2016	2016	2016	2	0	2	Export	31	Azerbaijan	AZE	268	Georgia	GEO								26	TEXTILE FIBRES	1	No Quantity							58824			0
S3	2016	2016	2016	2	0	2	Export	31	Azerbaijan	AZE	276	Germany	DEU								26	TEXTILE FIBRES	1	No Quantity							4664			0
S3	2016	2016	2016	2	0	2	Export	31	Azerbaijan	AZE	360	Indonesia	IDN								26	TEXTILE FIBRES	1	No Quantity							1336			0
S3	2016	2016	2016	2	0	2	Export	31	Azerbaijan	AZE	364	Iran	IRN								26	TEXTILE FIBRES	1	No Quantity							211441			0
S3	2016	2016	2016	2	0	2	Export	31	Azerbaijan	AZE	368	Iraq	IRQ								26	TEXTILE FIBRES	1	No Quantity							2170			0
S3	2016	2016	2016	2	0	2	Export	31	Azerbaijan	AZE	381	Italy	ITA								26	TEXTILE FIBRES	1	No Quantity							1162			0
S3	2016	2016	2016	2	0	2	Export	31	Azerbaijan	AZE	398	Kazakhstan	KAZ								26	TEXTILE FIBRES	1	No Quantity							97471			0
S3	2016	2016	2016	2	0	2	Export	31	Azerbaijan	AZE	410	Rep. of Korea	KOR								26	TEXTILE FIBRES	1	No Quantity							5200			0
S3	2016	2016	2016	2	0	2	Export	31	Azerbaijan	AZE	414	Kuwait	KWT								26	TEXTILE FIBRES	1	No Quantity							2487			0
S3	2016	2016	2016	2	0	2	Export	31	Azerbaijan	AZE	417	Kyrgyzstan	KGZ								26	TEXTILE FIBRES	1	No Quantity							87			0
S3	2016	2016	2016	2	0	2	Export	31	Azerbaijan	AZE	442	Luxembourg	LUX								26	TEXTILE FIBRES	1	No Quantity							150			0
S3	2016	2016	2016	2	0	2	Export	31	Azerbaijan	AZE	458	Malaysia	MYS								26	TEXTILE FIBRES	1	No Quantity							2000			0
S3	2016	2016	2016	2	0	2	Export	31	Azerbaijan	AZE	498	Rep. of Moldova	MDA								26	TEXTILE FIBRES	1	No Quantity							990			0
S3	2016	2016	2016	2	0	2	Export	31	Azerbaijan	AZE	512	Oman	OMN								26	TEXTILE FIBRES	1	No Quantity							2475			0
S3	2016	2016	2016	2	0	2	Export	31	Azerbaijan	AZE	528	Netherlands	NLD								26	TEXTILE FIBRES	1	No Quantity							890			0
S3	2016	2016	2016	2	0	2	Export	31	Azerbaijan	AZE	554	New Zealand	NZL								26	TEXTILE FIBRES	1	No Quantity							184			0
S3	2016	2016	2016	2	0	2	Export	31	Azerbaijan	AZE	579	Norway	NOR								26	TEXTILE FIBRES	1	No Quantity							3336			0
S3	2016	2016	2016	2	0	2	Export	31	Azerbaijan	AZE	586	Pakistan	PAK								26	TEXTILE FIBRES	1	No Quantity							8027			0
S3	2016	2016	2016	2	0	2	Export	31	Azerbaijan	AZE	608	Philippines	PHL								26	TEXTILE FIBRES	1	No Quantity							11609			0
S3	2016	2016	2016	2	0	2	Export	31	Azerbaijan	AZE	620	Portugal	PRT								26	TEXTILE FIBRES	1	No Quantity							650			0
S3	2016	2016	2016	2	0	2	Export	31	Azerbaijan	AZE	634	Qatar	QAT								26	TEXTILE FIBRES	1	No Quantity							1880			0
S3	2016	2016	2016	2	0	2	Export	31	Azerbaijan	AZE	643	Russian Federation	RUS								26	TEXTILE FIBRES	1	No Quantity							500753			0
S3	2016	2016	2016	2	0	2	Export	31	Azerbaijan	AZE	682	Saudi Arabia	SAU								26	TEXTILE FIBRES	1	No Quantity							450			0
S3	2016	2016	2016	2	0	2	Export	31	Azerbaijan	AZE	688	Serbia	SRB								26	TEXTILE FIBRES	1	No Quantity							1385			0
S3	2016	2016	2016	2	0	2	Export	31	Azerbaijan	AZE	699	India	IND								26	TEXTILE FIBRES	1	No Quantity							2985			0
S3	2016	2016	2016	2	0	2	Export	31	Azerbaijan	AZE	702	Singapore	SGP								26	TEXTILE FIBRES	1	No Quantity							1130			0
S3	2016	2016	2016	2	0	2	Export	31	Azerbaijan	AZE	704	Viet Nam	VNM								26	TEXTILE FIBRES	1	No Quantity							168			0
S3	2016	2016	2016	2	0	2	Export	31	Azerbaijan	AZE	710	South Africa	ZAF								26	TEXTILE FIBRES	1	No Quantity							294			0
S3	2016	2016	2016	2	0	2	Export	31	Azerbaijan	AZE	724	Spain	ESP								26	TEXTILE FIBRES	1	No Quantity							1189			0
S3	2016	2016	2016	2	0	2	Export	31	Azerbaijan	AZE	757	Switzerland	CHE								26	TEXTILE FIBRES	1	No Quantity							9580			0
S3	2016	2016	2016	2	0	2	Export	31	Azerbaijan	AZE	764	Thailand	THA								26	TEXTILE FIBRES	1	No Quantity							1324			0
S3	2016	2016	2016	2	0	2	Export	31	Azerbaijan	AZE	780	Trinidad and Tobago	TTO								26	TEXTILE FIBRES	1	No Quantity							1720			0
S3	2016	2016	2016	2	0	2	Export	31	Azerbaijan	AZE	784	United Arab Emirates	ARE								26	TEXTILE FIBRES	1	No Quantity							5878			0
S3	2016	2016	2016	2	0	2	Export	31	Azerbaijan	AZE	792	Turkey	TUR								26	TEXTILE FIBRES	1	No Quantity							5574564			0
S3	2016	2016	2016	2	0	2	Export	31	Azerbaijan	AZE	804	Ukraine	UKR								26	TEXTILE FIBRES	1	No Quantity							4499			0
S3	2016	2016	2016	2	0	2	Export	31	Azerbaijan	AZE	818	Egypt	EGY								26	TEXTILE FIBRES	1	No Quantity							949			0
S3	2016	2016	2016	2	0	2	Export	31	Azerbaijan	AZE	826	United Kingdom	GBR								26	TEXTILE FIBRES	1	No Quantity							36435			0
S3	2016	2016	2016	2	0	2	Export	31	Azerbaijan	AZE	842	USA	USA								26	TEXTILE FIBRES	1	No Quantity							46071			0
S3	2016	2016	2016	2	0	2	Export	31	Azerbaijan	AZE	860	Uzbekistan	UZB								26	TEXTILE FIBRES	1	No Quantity							350			0
S3	2016	2016	2016	2	0	2	Export	32	Argentina	ARG	0	World	WLD								26	TEXTILE FIBRES	1	No Quantity							309007425			0
S3	2016	2016	2016	2	0	2	Export	32	Argentina	ARG	36	Australia	AUS								26	TEXTILE FIBRES	1	No Quantity							54503			0
S3	2016	2016	2016	2	0	2	Export	32	Argentina	ARG	50	Bangladesh	BGD								26	TEXTILE FIBRES	1	No Quantity							1899626			0
S3	2016	2016	2016	2	0	2	Export	32	Argentina	ARG	56	Belgium	BEL								26	TEXTILE FIBRES	1	No Quantity							357301			0
S3	2016	2016	2016	2	0	2	Export	32	Argentina	ARG	68	Bolivia (Plurinational State of)	BOL								26	TEXTILE FIBRES	1	No Quantity							2640690			0
S3	2016	2016	2016	2	0	2	Export	32	Argentina	ARG	76	Brazil	BRA								26	TEXTILE FIBRES	1	No Quantity							4260806			0
S3	2016	2016	2016	2	0	2	Export	32	Argentina	ARG	100	Bulgaria	BGR								26	TEXTILE FIBRES	1	No Quantity							5263612			0
S3	2016	2016	2016	2	0	2	Export	32	Argentina	ARG	124	Canada	CAN								26	TEXTILE FIBRES	1	No Quantity							277739			0
S3	2016	2016	2016	2	0	2	Export	32	Argentina	ARG	152	Chile	CHL								26	TEXTILE FIBRES	1	No Quantity							1770678			0
S3	2016	2016	2016	2	0	2	Export	32	Argentina	ARG	156	China	CHN								26	TEXTILE FIBRES	1	No Quantity							66779083			0
S3	2016	2016	2016	2	0	2	Export	32	Argentina	ARG	170	Colombia	COL								26	TEXTILE FIBRES	1	No Quantity							11062831			0
S3	2016	2016	2016	2	0	2	Export	32	Argentina	ARG	203	Czechia	CZE								26	TEXTILE FIBRES	1	No Quantity							21748543			0
S3	2016	2016	2016	2	0	2	Export	32	Argentina	ARG	218	Ecuador	ECU								26	TEXTILE FIBRES	1	No Quantity							467069			0
S3	2016	2016	2016	2	0	2	Export	32	Argentina	ARG	251	France	FRA								26	TEXTILE FIBRES	1	No Quantity							47929			0
S3	2016	2016	2016	2	0	2	Export	32	Argentina	ARG	276	Germany	DEU								26	TEXTILE FIBRES	1	No Quantity							48078299			0
S3	2016	2016	2016	2	0	2	Export	32	Argentina	ARG	360	Indonesia	IDN								26	TEXTILE FIBRES	1	No Quantity							20339986			0
S3	2016	2016	2016	2	0	2	Export	32	Argentina	ARG	376	Israel	ISR								26	TEXTILE FIBRES	1	No Quantity							2580			0
S3	2016	2016	2016	2	0	2	Export	32	Argentina	ARG	381	Italy	ITA								26	TEXTILE FIBRES	1	No Quantity							29653169			0
S3	2016	2016	2016	2	0	2	Export	32	Argentina	ARG	392	Japan	JPN								26	TEXTILE FIBRES	1	No Quantity							2775763			0
S3	2016	2016	2016	2	0	2	Export	32	Argentina	ARG	410	Rep. of Korea	KOR								26	TEXTILE FIBRES	1	No Quantity							7398910			0
S3	2016	2016	2016	2	0	2	Export	32	Argentina	ARG	426	Lesotho	LSO								26	TEXTILE FIBRES	1	No Quantity							1394763			0
S3	2016	2016	2016	2	0	2	Export	32	Argentina	ARG	440	Lithuania	LTU								26	TEXTILE FIBRES	1	No Quantity							216945			0
S3	2016	2016	2016	2	0	2	Export	32	Argentina	ARG	458	Malaysia	MYS								26	TEXTILE FIBRES	1	No Quantity							4150778			0
S3	2016	2016	2016	2	0	2	Export	32	Argentina	ARG	484	Mexico	MEX								26	TEXTILE FIBRES	1	No Quantity							10421028			0
S3	2016	2016	2016	2	0	2	Export	32	Argentina	ARG	490	Other Asia, nes									26	TEXTILE FIBRES	1	No Quantity							1775096			0
S3	2016	2016	2016	2	0	2	Export	32	Argentina	ARG	504	Morocco	MAR								26	TEXTILE FIBRES	1	No Quantity							256716			0
S3	2016	2016	2016	2	0	2	Export	32	Argentina	ARG	528	Netherlands	NLD								26	TEXTILE FIBRES	1	No Quantity							97379			0
S3	2016	2016	2016	2	0	2	Export	32	Argentina	ARG	600	Paraguay	PRY								26	TEXTILE FIBRES	1	No Quantity							162875			0
S3	2016	2016	2016	2	0	2	Export	32	Argentina	ARG	604	Peru	PER								26	TEXTILE FIBRES	1	No Quantity							9980144			0
S3	2016	2016	2016	2	0	2	Export	32	Argentina	ARG	616	Poland	POL								26	TEXTILE FIBRES	1	No Quantity							1845665			0
S3	2016	2016	2016	2	0	2	Export	32	Argentina	ARG	620	Portugal	PRT								26	TEXTILE FIBRES	1	No Quantity							92874			0
S3	2016	2016	2016	2	0	2	Export	32	Argentina	ARG	642	Romania	ROU								26	TEXTILE FIBRES	1	No Quantity							364525			0
S3	2016	2016	2016	2	0	2	Export	32	Argentina	ARG	699	India	IND								26	TEXTILE FIBRES	1	No Quantity							8826526			0
S3	2016	2016	2016	2	0	2	Export	32	Argentina	ARG	704	Viet Nam	VNM								26	TEXTILE FIBRES	1	No Quantity							4779542			0
S3	2016	2016	2016	2	0	2	Export	32	Argentina	ARG	710	South Africa	ZAF								26	TEXTILE FIBRES	1	No Quantity							2008194			0
S3	2016	2016	2016	2	0	2	Export	32	Argentina	ARG	724	Spain	ESP								26	TEXTILE FIBRES	1	No Quantity							574606			0
S3	2016	2016	2016	2	0	2	Export	32	Argentina	ARG	764	Thailand	THA								26	TEXTILE FIBRES	1	No Quantity							4249487			0
S3	2016	2016	2016	2	0	2	Export	32	Argentina	ARG	792	Turkey	TUR								26	TEXTILE FIBRES	1	No Quantity							17996069			0
S3	2016	2016	2016	2	0	2	Export	32	Argentina	ARG	818	Egypt	EGY								26	TEXTILE FIBRES	1	No Quantity							5832205			0
S3	2016	2016	2016	2	0	2	Export	32	Argentina	ARG	826	United Kingdom	GBR								26	TEXTILE FIBRES	1	No Quantity							2255004			0
S3	2016	2016	2016	2	0	2	Export	32	Argentina	ARG	842	USA	USA								26	TEXTILE FIBRES	1	No Quantity							362770			0
S3	2016	2016	2016	2	0	2	Export	32	Argentina	ARG	858	Uruguay	URY								26	TEXTILE FIBRES	1	No Quantity							6485115			0
S3	2016	2016	2016	2	0	2	Export	31	Azerbaijan	AZE	0	World	WLD								27	CRUDE FERTILIZER,MINERAL	1	No Quantity							6957134			0
S3	2016	2016	2016	2	0	2	Export	31	Azerbaijan	AZE	112	Belarus	BLR								27	CRUDE FERTILIZER,MINERAL	1	No Quantity							567198			0
S3	2016	2016	2016	2	0	2	Export	31	Azerbaijan	AZE	156	China	CHN								27	CRUDE FERTILIZER,MINERAL	1	No Quantity							20460			0
S3	2016	2016	2016	2	0	2	Export	31	Azerbaijan	AZE	268	Georgia	GEO								27	CRUDE FERTILIZER,MINERAL	1	No Quantity							2327382			0
S3	2016	2016	2016	2	0	2	Export	31	Azerbaijan	AZE	276	Germany	DEU								27	CRUDE FERTILIZER,MINERAL	1	No Quantity							3180			0
S3	2016	2016	2016	2	0	2	Export	31	Azerbaijan	AZE	364	Iran	IRN								27	CRUDE FERTILIZER,MINERAL	1	No Quantity							573			0
S3	2016	2016	2016	2	0	2	Export	31	Azerbaijan	AZE	376	Israel	ISR								27	CRUDE FERTILIZER,MINERAL	1	No Quantity							3360			0
S3	2016	2016	2016	2	0	2	Export	31	Azerbaijan	AZE	381	Italy	ITA								27	CRUDE FERTILIZER,MINERAL	1	No Quantity							504621			0
S3	2016	2016	2016	2	0	2	Export	31	Azerbaijan	AZE	398	Kazakhstan	KAZ								27	CRUDE FERTILIZER,MINERAL	1	No Quantity							17464			0
S3	2016	2016	2016	2	0	2	Export	31	Azerbaijan	AZE	428	Latvia	LVA								27	CRUDE FERTILIZER,MINERAL	1	No Quantity							26			0
S3	2016	2016	2016	2	0	2	Export	31	Azerbaijan	AZE	643	Russian Federation	RUS								27	CRUDE FERTILIZER,MINERAL	1	No Quantity							3505001			0
S3	2016	2016	2016	2	0	2	Export	31	Azerbaijan	AZE	792	Turkey	TUR								27	CRUDE FERTILIZER,MINERAL	1	No Quantity							7840			0
S3	2016	2016	2016	2	0	2	Export	31	Azerbaijan	AZE	826	United Kingdom	GBR								27	CRUDE FERTILIZER,MINERAL	1	No Quantity							7			0
S3	2016	2016	2016	2	0	2	Export	31	Azerbaijan	AZE	842	USA	USA								27	CRUDE FERTILIZER,MINERAL	1	No Quantity							22			0
S3	2016	2016	2016	2	0	2	Export	32	Argentina	ARG	0	World	WLD								27	CRUDE FERTILIZER,MINERAL	1	No Quantity							52651677			0
S3	2016	2016	2016	2	0	2	Export	32	Argentina	ARG	36	Australia	AUS								27	CRUDE FERTILIZER,MINERAL	1	No Quantity							212742			0
S3	2016	2016	2016	2	0	2	Export	32	Argentina	ARG	68	Bolivia (Plurinational State of)	BOL								27	CRUDE FERTILIZER,MINERAL	1	No Quantity							211558			0
S3	2016	2016	2016	2	0	2	Export	32	Argentina	ARG	76	Brazil	BRA								27	CRUDE FERTILIZER,MINERAL	1	No Quantity							28032854			0
S3	2016	2016	2016	2	0	2	Export	32	Argentina	ARG	124	Canada	CAN								27	CRUDE FERTILIZER,MINERAL	1	No Quantity							195294			0
S3	2016	2016	2016	2	0	2	Export	32	Argentina	ARG	152	Chile	CHL								27	CRUDE FERTILIZER,MINERAL	1	No Quantity							10635184			0
S3	2016	2016	2016	2	0	2	Export	32	Argentina	ARG	156	China	CHN								27	CRUDE FERTILIZER,MINERAL	1	No Quantity							271929			0
S3	2016	2016	2016	2	0	2	Export	32	Argentina	ARG	170	Colombia	COL								27	CRUDE FERTILIZER,MINERAL	1	No Quantity							58910			0
S3	2016	2016	2016	2	0	2	Export	32	Argentina	ARG	192	Cuba	CUB								27	CRUDE FERTILIZER,MINERAL	1	No Quantity							15			0
S3	2016	2016	2016	2	0	2	Export	32	Argentina	ARG	214	Dominican Rep.	DOM								27	CRUDE FERTILIZER,MINERAL	1	No Quantity							64			0
S3	2016	2016	2016	2	0	2	Export	32	Argentina	ARG	218	Ecuador	ECU								27	CRUDE FERTILIZER,MINERAL	1	No Quantity							324119			0
S3	2016	2016	2016	2	0	2	Export	32	Argentina	ARG	222	El Salvador	SLV								27	CRUDE FERTILIZER,MINERAL	1	No Quantity							1			0
S3	2016	2016	2016	2	0	2	Export	32	Argentina	ARG	251	France	FRA								27	CRUDE FERTILIZER,MINERAL	1	No Quantity							140563			0
S3	2016	2016	2016	2	0	2	Export	32	Argentina	ARG	276	Germany	DEU								27	CRUDE FERTILIZER,MINERAL	1	No Quantity							44318			0
S3	2016	2016	2016	2	0	2	Export	32	Argentina	ARG	320	Guatemala	GTM								27	CRUDE FERTILIZER,MINERAL	1	No Quantity							11614			0
S3	2016	2016	2016	2	0	2	Export	32	Argentina	ARG	360	Indonesia	IDN								27	CRUDE FERTILIZER,MINERAL	1	No Quantity							588044			0
S3	2016	2016	2016	2	0	2	Export	32	Argentina	ARG	381	Italy	ITA								27	CRUDE FERTILIZER,MINERAL	1	No Quantity							21913			0
S3	2016	2016	2016	2	0	2	Export	32	Argentina	ARG	392	Japan	JPN								27	CRUDE FERTILIZER,MINERAL	1	No Quantity							31299			0
S3	2016	2016	2016	2	0	2	Export	32	Argentina	ARG	400	Jordan	JOR								27	CRUDE FERTILIZER,MINERAL	1	No Quantity							13095			0
S3	2016	2016	2016	2	0	2	Export	32	Argentina	ARG	410	Rep. of Korea	KOR								27	CRUDE FERTILIZER,MINERAL	1	No Quantity							52929			0
S3	2016	2016	2016	2	0	2	Export	32	Argentina	ARG	422	Lebanon	LBN								27	CRUDE FERTILIZER,MINERAL	1	No Quantity							21084			0
S3	2016	2016	2016	2	0	2	Export	32	Argentina	ARG	458	Malaysia	MYS								27	CRUDE FERTILIZER,MINERAL	1	No Quantity							94212			0
S3	2016	2016	2016	2	0	2	Export	32	Argentina	ARG	484	Mexico	MEX								27	CRUDE FERTILIZER,MINERAL	1	No Quantity							85840			0
S3	2016	2016	2016	2	0	2	Export	32	Argentina	ARG	490	Other Asia, nes									27	CRUDE FERTILIZER,MINERAL	1	No Quantity							13160			0
S3	2016	2016	2016	2	0	2	Export	32	Argentina	ARG	508	Mozambique	MOZ								27	CRUDE FERTILIZER,MINERAL	1	No Quantity							10464			0
S3	2016	2016	2016	2	0	2	Export	32	Argentina	ARG	554	New Zealand	NZL								27	CRUDE FERTILIZER,MINERAL	1	No Quantity							1018981			0
S3	2016	2016	2016	2	0	2	Export	32	Argentina	ARG	586	Pakistan	PAK								27	CRUDE FERTILIZER,MINERAL	1	No Quantity							2780			0
S3	2016	2016	2016	2	0	2	Export	32	Argentina	ARG	591	Panama	PAN								27	CRUDE FERTILIZER,MINERAL	1	No Quantity							41625			0
S3	2016	2016	2016	2	0	2	Export	32	Argentina	ARG	600	Paraguay	PRY								27	CRUDE FERTILIZER,MINERAL	1	No Quantity							3826396			0
S3	2016	2016	2016	2	0	2	Export	32	Argentina	ARG	604	Peru	PER								27	CRUDE FERTILIZER,MINERAL	1	No Quantity							105831			0
S3	2016	2016	2016	2	0	2	Export	32	Argentina	ARG	608	Philippines	PHL								27	CRUDE FERTILIZER,MINERAL	1	No Quantity							6600			0
S3	2016	2016	2016	2	0	2	Export	32	Argentina	ARG	620	Portugal	PRT								27	CRUDE FERTILIZER,MINERAL	1	No Quantity							63989			0
S3	2016	2016	2016	2	0	2	Export	32	Argentina	ARG	643	Russian Federation	RUS								27	CRUDE FERTILIZER,MINERAL	1	No Quantity							120000			0
S3	2016	2016	2016	2	0	2	Export	32	Argentina	ARG	682	Saudi Arabia	SAU								27	CRUDE FERTILIZER,MINERAL	1	No Quantity							9517			0
S3	2016	2016	2016	2	0	2	Export	32	Argentina	ARG	699	India	IND								27	CRUDE FERTILIZER,MINERAL	1	No Quantity							474693			0
S3	2016	2016	2016	2	0	2	Export	32	Argentina	ARG	710	South Africa	ZAF								27	CRUDE FERTILIZER,MINERAL	1	No Quantity							88755			0
S3	2016	2016	2016	2	0	2	Export	32	Argentina	ARG	724	Spain	ESP								27	CRUDE FERTILIZER,MINERAL	1	No Quantity							1682337			0
S3	2016	2016	2016	2	0	2	Export	32	Argentina	ARG	764	Thailand	THA								27	CRUDE FERTILIZER,MINERAL	1	No Quantity							183587			0
S3	2016	2016	2016	2	0	2	Export	32	Argentina	ARG	784	United Arab Emirates	ARE								27	CRUDE FERTILIZER,MINERAL	1	No Quantity							2			0
S3	2016	2016	2016	2	0	2	Export	32	Argentina	ARG	792	Turkey	TUR								27	CRUDE FERTILIZER,MINERAL	1	No Quantity							8790			0
S3	2016	2016	2016	2	0	2	Export	32	Argentina	ARG	818	Egypt	EGY								27	CRUDE FERTILIZER,MINERAL	1	No Quantity							442854			0
S3	2016	2016	2016	2	0	2	Export	32	Argentina	ARG	826	United Kingdom	GBR								27	CRUDE FERTILIZER,MINERAL	1	No Quantity							62864			0
S3	2016	2016	2016	2	0	2	Export	32	Argentina	ARG	842	USA	USA								27	CRUDE FERTILIZER,MINERAL	1	No Quantity							809332			0
S3	2016	2016	2016	2	0	2	Export	32	Argentina	ARG	858	Uruguay	URY								27	CRUDE FERTILIZER,MINERAL	1	No Quantity							2591837			0
S3	2016	2016	2016	2	0	2	Export	32	Argentina	ARG	862	Venezuela	VEN								27	CRUDE FERTILIZER,MINERAL	1	No Quantity							39704			0
S3	2016	2016	2016	2	0	2	Export	31	Azerbaijan	AZE	0	World	WLD								28	METALLIFEROUS ORE,SCRAP	1	No Quantity							15899923			0
S3	2016	2016	2016	2	0	2	Export	31	Azerbaijan	AZE	233	Estonia	EST								28	METALLIFEROUS ORE,SCRAP	1	No Quantity							12000			0
S3	2016	2016	2016	2	0	2	Export	31	Azerbaijan	AZE	268	Georgia	GEO								28	METALLIFEROUS ORE,SCRAP	1	No Quantity							15464035			0
S3	2016	2016	2016	2	0	2	Export	31	Azerbaijan	AZE	276	Germany	DEU								28	METALLIFEROUS ORE,SCRAP	1	No Quantity							4800			0
S3	2016	2016	2016	2	0	2	Export	31	Azerbaijan	AZE	364	Iran	IRN								28	METALLIFEROUS ORE,SCRAP	1	No Quantity							285120			0
S3	2016	2016	2016	2	0	2	Export	31	Azerbaijan	AZE	643	Russian Federation	RUS								28	METALLIFEROUS ORE,SCRAP	1	No Quantity							10000			0
S3	2016	2016	2016	2	0	2	Export	31	Azerbaijan	AZE	792	Turkey	TUR								28	METALLIFEROUS ORE,SCRAP	1	No Quantity							123968			0
S3	2016	2016	2016	2	0	2	Export	32	Argentina	ARG	0	World	WLD								28	METALLIFEROUS ORE,SCRAP	1	No Quantity							988200860			0
S3	2016	2016	2016	2	0	2	Export	32	Argentina	ARG	36	Australia	AUS								28	METALLIFEROUS ORE,SCRAP	1	No Quantity							3907009			0
S3	2016	2016	2016	2	0	2	Export	32	Argentina	ARG	56	Belgium	BEL								28	METALLIFEROUS ORE,SCRAP	1	No Quantity							127148059			0
S3	2016	2016	2016	2	0	2	Export	32	Argentina	ARG	100	Bulgaria	BGR								28	METALLIFEROUS ORE,SCRAP	1	No Quantity							23762059			0
S3	2016	2016	2016	2	0	2	Export	32	Argentina	ARG	124	Canada	CAN								28	METALLIFEROUS ORE,SCRAP	1	No Quantity							17299384			0
S3	2016	2016	2016	2	0	2	Export	32	Argentina	ARG	152	Chile	CHL								28	METALLIFEROUS ORE,SCRAP	1	No Quantity							11252271			0
S3	2016	2016	2016	2	0	2	Export	32	Argentina	ARG	156	China	CHN								28	METALLIFEROUS ORE,SCRAP	1	No Quantity							67720			0
S3	2016	2016	2016	2	0	2	Export	32	Argentina	ARG	246	Finland	FIN								28	METALLIFEROUS ORE,SCRAP	1	No Quantity							134009271			0
S3	2016	2016	2016	2	0	2	Export	32	Argentina	ARG	276	Germany	DEU								28	METALLIFEROUS ORE,SCRAP	1	No Quantity							177096791			0
S3	2016	2016	2016	2	0	2	Export	32	Argentina	ARG	392	Japan	JPN								28	METALLIFEROUS ORE,SCRAP	1	No Quantity							172837685			0
S3	2016	2016	2016	2	0	2	Export	32	Argentina	ARG	410	Rep. of Korea	KOR								28	METALLIFEROUS ORE,SCRAP	1	No Quantity							94911408			0
S3	2016	2016	2016	2	0	2	Export	32	Argentina	ARG	604	Peru	PER								28	METALLIFEROUS ORE,SCRAP	1	No Quantity							36745232			0
S3	2016	2016	2016	2	0	2	Export	32	Argentina	ARG	699	India	IND								28	METALLIFEROUS ORE,SCRAP	1	No Quantity							42789935			0
S3	2016	2016	2016	2	0	2	Export	32	Argentina	ARG	724	Spain	ESP								28	METALLIFEROUS ORE,SCRAP	1	No Quantity							121704221			0
S3	2016	2016	2016	2	0	2	Export	32	Argentina	ARG	752	Sweden	SWE								28	METALLIFEROUS ORE,SCRAP	1	No Quantity							19715749			0
S3	2016	2016	2016	2	0	2	Export	32	Argentina	ARG	792	Turkey	TUR								28	METALLIFEROUS ORE,SCRAP	1	No Quantity							182732			0
S3	2016	2016	2016	2	0	2	Export	32	Argentina	ARG	826	United Kingdom	GBR								28	METALLIFEROUS ORE,SCRAP	1	No Quantity							997109			0
S3	2016	2016	2016	2	0	2	Export	32	Argentina	ARG	842	USA	USA								28	METALLIFEROUS ORE,SCRAP	1	No Quantity							3773157			0
S3	2016	2016	2016	2	0	2	Export	32	Argentina	ARG	858	Uruguay	URY								28	METALLIFEROUS ORE,SCRAP	1	No Quantity							1068			0
S3	2016	2016	2016	2	0	2	Export	31	Azerbaijan	AZE	0	World	WLD								29	CRUDE ANIMAL,VEG.MATERL.	1	No Quantity							4559539			0
S3	2016	2016	2016	2	0	2	Export	31	Azerbaijan	AZE	12	Algeria	DZA								29	CRUDE ANIMAL,VEG.MATERL.	1	No Quantity							5755			0
S3	2016	2016	2016	2	0	2	Export	31	Azerbaijan	AZE	100	Bulgaria	BGR								29	CRUDE ANIMAL,VEG.MATERL.	1	No Quantity							22019			0
S3	2016	2016	2016	2	0	2	Export	31	Azerbaijan	AZE	156	China	CHN								29	CRUDE ANIMAL,VEG.MATERL.	1	No Quantity							437200			0
S3	2016	2016	2016	2	0	2	Export	31	Azerbaijan	AZE	251	France	FRA								29	CRUDE ANIMAL,VEG.MATERL.	1	No Quantity							22			0
S3	2016	2016	2016	2	0	2	Export	31	Azerbaijan	AZE	268	Georgia	GEO								29	CRUDE ANIMAL,VEG.MATERL.	1	No Quantity							113383			0
S3	2016	2016	2016	2	0	2	Export	31	Azerbaijan	AZE	276	Germany	DEU								29	CRUDE ANIMAL,VEG.MATERL.	1	No Quantity							1995			0
S3	2016	2016	2016	2	0	2	Export	31	Azerbaijan	AZE	344	China, Hong Kong SAR	HKG								29	CRUDE ANIMAL,VEG.MATERL.	1	No Quantity							12200			0
S3	2016	2016	2016	2	0	2	Export	31	Azerbaijan	AZE	364	Iran	IRN								29	CRUDE ANIMAL,VEG.MATERL.	1	No Quantity							1156340			0
S3	2016	2016	2016	2	0	2	Export	31	Azerbaijan	AZE	392	Japan	JPN								29	CRUDE ANIMAL,VEG.MATERL.	1	No Quantity							980687			0
S3	2016	2016	2016	2	0	2	Export	31	Azerbaijan	AZE	398	Kazakhstan	KAZ								29	CRUDE ANIMAL,VEG.MATERL.	1	No Quantity							154			0
S3	2016	2016	2016	2	0	2	Export	31	Azerbaijan	AZE	586	Pakistan	PAK								29	CRUDE ANIMAL,VEG.MATERL.	1	No Quantity							29869			0
S3	2016	2016	2016	2	0	2	Export	31	Azerbaijan	AZE	616	Poland	POL								29	CRUDE ANIMAL,VEG.MATERL.	1	No Quantity							39382			0
S3	2016	2016	2016	2	0	2	Export	31	Azerbaijan	AZE	643	Russian Federation	RUS								29	CRUDE ANIMAL,VEG.MATERL.	1	No Quantity							409966			0
S3	2016	2016	2016	2	0	2	Export	31	Azerbaijan	AZE	699	India	IND								29	CRUDE ANIMAL,VEG.MATERL.	1	No Quantity							21725			0
S3	2016	2016	2016	2	0	2	Export	31	Azerbaijan	AZE	704	Viet Nam	VNM								29	CRUDE ANIMAL,VEG.MATERL.	1	No Quantity							180610			0
S3	2016	2016	2016	2	0	2	Export	31	Azerbaijan	AZE	764	Thailand	THA								29	CRUDE ANIMAL,VEG.MATERL.	1	No Quantity							45266			0
S3	2016	2016	2016	2	0	2	Export	31	Azerbaijan	AZE	792	Turkey	TUR								29	CRUDE ANIMAL,VEG.MATERL.	1	No Quantity							958437			0
S3	2016	2016	2016	2	0	2	Export	31	Azerbaijan	AZE	795	Turkmenistan	TKM								29	CRUDE ANIMAL,VEG.MATERL.	1	No Quantity							129360			0
S3	2016	2016	2016	2	0	2	Export	31	Azerbaijan	AZE	804	Ukraine	UKR								29	CRUDE ANIMAL,VEG.MATERL.	1	No Quantity							2844			0
S3	2016	2016	2016	2	0	2	Export	31	Azerbaijan	AZE	818	Egypt	EGY								29	CRUDE ANIMAL,VEG.MATERL.	1	No Quantity							12325			0
S3	2016	2016	2016	2	0	2	Export	32	Argentina	ARG	0	World	WLD								29	CRUDE ANIMAL,VEG.MATERL.	1	No Quantity							105742317			0
S3	2016	2016	2016	2	0	2	Export	32	Argentina	ARG	12	Algeria	DZA								29	CRUDE ANIMAL,VEG.MATERL.	1	No Quantity							283798			0
S3	2016	2016	2016	2	0	2	Export	32	Argentina	ARG	24	Angola	AGO								29	CRUDE ANIMAL,VEG.MATERL.	1	No Quantity							1531575			0
S3	2016	2016	2016	2	0	2	Export	32	Argentina	ARG	36	Australia	AUS								29	CRUDE ANIMAL,VEG.MATERL.	1	No Quantity							708353			0
S3	2016	2016	2016	2	0	2	Export	32	Argentina	ARG	40	Austria	AUT								29	CRUDE ANIMAL,VEG.MATERL.	1	No Quantity							373331			0
S3	2016	2016	2016	2	0	2	Export	32	Argentina	ARG	56	Belgium	BEL								29	CRUDE ANIMAL,VEG.MATERL.	1	No Quantity							391546			0
S3	2016	2016	2016	2	0	2	Export	32	Argentina	ARG	68	Bolivia (Plurinational State of)	BOL								29	CRUDE ANIMAL,VEG.MATERL.	1	No Quantity							344618			0
S3	2016	2016	2016	2	0	2	Export	32	Argentina	ARG	76	Brazil	BRA								29	CRUDE ANIMAL,VEG.MATERL.	1	No Quantity							14615351			0
S3	2016	2016	2016	2	0	2	Export	32	Argentina	ARG	112	Belarus	BLR								29	CRUDE ANIMAL,VEG.MATERL.	1	No Quantity							646464			0
S3	2016	2016	2016	2	0	2	Export	32	Argentina	ARG	124	Canada	CAN								29	CRUDE ANIMAL,VEG.MATERL.	1	No Quantity							511586			0
S3	2016	2016	2016	2	0	2	Export	32	Argentina	ARG	152	Chile	CHL								29	CRUDE ANIMAL,VEG.MATERL.	1	No Quantity							4496020			0
S3	2016	2016	2016	2	0	2	Export	32	Argentina	ARG	156	China	CHN								29	CRUDE ANIMAL,VEG.MATERL.	1	No Quantity							3625786			0
S3	2016	2016	2016	2	0	2	Export	32	Argentina	ARG	170	Colombia	COL								29	CRUDE ANIMAL,VEG.MATERL.	1	No Quantity							218120			0
S3	2016	2016	2016	2	0	2	Export	32	Argentina	ARG	174	Comoros	COM								29	CRUDE ANIMAL,VEG.MATERL.	1	No Quantity							9800			0
S3	2016	2016	2016	2	0	2	Export	32	Argentina	ARG	178	Congo	COG								29	CRUDE ANIMAL,VEG.MATERL.	1	No Quantity							4001966			0
S3	2016	2016	2016	2	0	2	Export	32	Argentina	ARG	180	Dem. Rep. of the Congo	COD								29	CRUDE ANIMAL,VEG.MATERL.	1	No Quantity							1292244			0
S3	2016	2016	2016	2	0	2	Export	32	Argentina	ARG	188	Costa Rica	CRI								29	CRUDE ANIMAL,VEG.MATERL.	1	No Quantity							56729			0
S3	2016	2016	2016	2	0	2	Export	32	Argentina	ARG	192	Cuba	CUB								29	CRUDE ANIMAL,VEG.MATERL.	1	No Quantity							44615			0
S3	2016	2016	2016	2	0	2	Export	32	Argentina	ARG	196	Cyprus	CYP								29	CRUDE ANIMAL,VEG.MATERL.	1	No Quantity							18609			0
S3	2016	2016	2016	2	0	2	Export	32	Argentina	ARG	208	Denmark	DNK								29	CRUDE ANIMAL,VEG.MATERL.	1	No Quantity							26069			0
S3	2016	2016	2016	2	0	2	Export	32	Argentina	ARG	214	Dominican Rep.	DOM								29	CRUDE ANIMAL,VEG.MATERL.	1	No Quantity							40678			0
S3	2016	2016	2016	2	0	2	Export	32	Argentina	ARG	218	Ecuador	ECU								29	CRUDE ANIMAL,VEG.MATERL.	1	No Quantity							209657			0
S3	2016	2016	2016	2	0	2	Export	32	Argentina	ARG	226	Equatorial Guinea	GNQ								29	CRUDE ANIMAL,VEG.MATERL.	1	No Quantity							372010			0
S3	2016	2016	2016	2	0	2	Export	32	Argentina	ARG	251	France	FRA								29	CRUDE ANIMAL,VEG.MATERL.	1	No Quantity							1689871			0
S3	2016	2016	2016	2	0	2	Export	32	Argentina	ARG	266	Gabon	GAB								29	CRUDE ANIMAL,VEG.MATERL.	1	No Quantity							675054			0
S3	2016	2016	2016	2	0	2	Export	32	Argentina	ARG	276	Germany	DEU								29	CRUDE ANIMAL,VEG.MATERL.	1	No Quantity							3947740			0
S3	2016	2016	2016	2	0	2	Export	32	Argentina	ARG	288	Ghana	GHA								29	CRUDE ANIMAL,VEG.MATERL.	1	No Quantity							3907854			0
S3	2016	2016	2016	2	0	2	Export	32	Argentina	ARG	300	Greece	GRC								29	CRUDE ANIMAL,VEG.MATERL.	1	No Quantity							46702			0
S3	2016	2016	2016	2	0	2	Export	32	Argentina	ARG	320	Guatemala	GTM								29	CRUDE ANIMAL,VEG.MATERL.	1	No Quantity							6980			0
S3	2016	2016	2016	2	0	2	Export	32	Argentina	ARG	324	Guinea	GIN								29	CRUDE ANIMAL,VEG.MATERL.	1	No Quantity							833			0
S3	2016	2016	2016	2	0	2	Export	32	Argentina	ARG	340	Honduras	HND								29	CRUDE ANIMAL,VEG.MATERL.	1	No Quantity							11699			0
S3	2016	2016	2016	2	0	2	Export	32	Argentina	ARG	344	China, Hong Kong SAR	HKG								29	CRUDE ANIMAL,VEG.MATERL.	1	No Quantity							1615785			0
S3	2016	2016	2016	2	0	2	Export	32	Argentina	ARG	348	Hungary	HUN								29	CRUDE ANIMAL,VEG.MATERL.	1	No Quantity							38754			0
S3	2016	2016	2016	2	0	2	Export	32	Argentina	ARG	372	Ireland	IRL								29	CRUDE ANIMAL,VEG.MATERL.	1	No Quantity							14400			0
S3	2016	2016	2016	2	0	2	Export	32	Argentina	ARG	376	Israel	ISR								29	CRUDE ANIMAL,VEG.MATERL.	1	No Quantity							612			0
S3	2016	2016	2016	2	0	2	Export	32	Argentina	ARG	381	Italy	ITA								29	CRUDE ANIMAL,VEG.MATERL.	1	No Quantity							6397390			0
S3	2016	2016	2016	2	0	2	Export	32	Argentina	ARG	384	Côte d'Ivoire	CIV								29	CRUDE ANIMAL,VEG.MATERL.	1	No Quantity							494665			0
S3	2016	2016	2016	2	0	2	Export	32	Argentina	ARG	392	Japan	JPN								29	CRUDE ANIMAL,VEG.MATERL.	1	No Quantity							1027098			0
S3	2016	2016	2016	2	0	2	Export	32	Argentina	ARG	398	Kazakhstan	KAZ								29	CRUDE ANIMAL,VEG.MATERL.	1	No Quantity							727519			0
S3	2016	2016	2016	2	0	2	Export	32	Argentina	ARG	422	Lebanon	LBN								29	CRUDE ANIMAL,VEG.MATERL.	1	No Quantity							112247			0
S3	2016	2016	2016	2	0	2	Export	32	Argentina	ARG	430	Liberia	LBR								29	CRUDE ANIMAL,VEG.MATERL.	1	No Quantity							87545			0
S3	2016	2016	2016	2	0	2	Export	32	Argentina	ARG	440	Lithuania	LTU								29	CRUDE ANIMAL,VEG.MATERL.	1	No Quantity							9550			0
S3	2016	2016	2016	2	0	2	Export	32	Argentina	ARG	484	Mexico	MEX								29	CRUDE ANIMAL,VEG.MATERL.	1	No Quantity							93277			0
S3	2016	2016	2016	2	0	2	Export	32	Argentina	ARG	490	Other Asia, nes									29	CRUDE ANIMAL,VEG.MATERL.	1	No Quantity							33600			0
S3	2016	2016	2016	2	0	2	Export	32	Argentina	ARG	504	Morocco	MAR								29	CRUDE ANIMAL,VEG.MATERL.	1	No Quantity							388520			0
S3	2016	2016	2016	2	0	2	Export	32	Argentina	ARG	528	Netherlands	NLD								29	CRUDE ANIMAL,VEG.MATERL.	1	No Quantity							5503114			0
S3	2016	2016	2016	2	0	2	Export	32	Argentina	ARG	531	Curaçao	CUW								29	CRUDE ANIMAL,VEG.MATERL.	1	No Quantity							274			0
S3	2016	2016	2016	2	0	2	Export	32	Argentina	ARG	533	Aruba	ABW								29	CRUDE ANIMAL,VEG.MATERL.	1	No Quantity							1653			0
S3	2016	2016	2016	2	0	2	Export	32	Argentina	ARG	554	New Zealand	NZL								29	CRUDE ANIMAL,VEG.MATERL.	1	No Quantity							784629			0
S3	2016	2016	2016	2	0	2	Export	32	Argentina	ARG	600	Paraguay	PRY								29	CRUDE ANIMAL,VEG.MATERL.	1	No Quantity							5234580			0
S3	2016	2016	2016	2	0	2	Export	32	Argentina	ARG	604	Peru	PER								29	CRUDE ANIMAL,VEG.MATERL.	1	No Quantity							648203			0
S3	2016	2016	2016	2	0	2	Export	32	Argentina	ARG	608	Philippines	PHL								29	CRUDE ANIMAL,VEG.MATERL.	1	No Quantity							8820			0
S3	2016	2016	2016	2	0	2	Export	32	Argentina	ARG	616	Poland	POL								29	CRUDE ANIMAL,VEG.MATERL.	1	No Quantity							299857			0
S3	2016	2016	2016	2	0	2	Export	32	Argentina	ARG	620	Portugal	PRT								29	CRUDE ANIMAL,VEG.MATERL.	1	No Quantity							689829			0
S3	2016	2016	2016	2	0	2	Export	32	Argentina	ARG	634	Qatar	QAT								29	CRUDE ANIMAL,VEG.MATERL.	1	No Quantity							14890			0
S3	2016	2016	2016	2	0	2	Export	32	Argentina	ARG	642	Romania	ROU								29	CRUDE ANIMAL,VEG.MATERL.	1	No Quantity							176509			0
S3	2016	2016	2016	2	0	2	Export	32	Argentina	ARG	643	Russian Federation	RUS								29	CRUDE ANIMAL,VEG.MATERL.	1	No Quantity							1885679			0
S3	2016	2016	2016	2	0	2	Export	32	Argentina	ARG	686	Senegal	SEN								29	CRUDE ANIMAL,VEG.MATERL.	1	No Quantity							210			0
S3	2016	2016	2016	2	0	2	Export	32	Argentina	ARG	699	India	IND								29	CRUDE ANIMAL,VEG.MATERL.	1	No Quantity							121810			0
S3	2016	2016	2016	2	0	2	Export	32	Argentina	ARG	702	Singapore	SGP								29	CRUDE ANIMAL,VEG.MATERL.	1	No Quantity							154008			0
S3	2016	2016	2016	2	0	2	Export	32	Argentina	ARG	704	Viet Nam	VNM								29	CRUDE ANIMAL,VEG.MATERL.	1	No Quantity							6411208			0
S3	2016	2016	2016	2	0	2	Export	32	Argentina	ARG	710	South Africa	ZAF								29	CRUDE ANIMAL,VEG.MATERL.	1	No Quantity							2020645			0
S3	2016	2016	2016	2	0	2	Export	32	Argentina	ARG	724	Spain	ESP								29	CRUDE ANIMAL,VEG.MATERL.	1	No Quantity							1664164			0
S3	2016	2016	2016	2	0	2	Export	32	Argentina	ARG	757	Switzerland	CHE								29	CRUDE ANIMAL,VEG.MATERL.	1	No Quantity							21757			0
S3	2016	2016	2016	2	0	2	Export	32	Argentina	ARG	764	Thailand	THA								29	CRUDE ANIMAL,VEG.MATERL.	1	No Quantity							678036			0
S3	2016	2016	2016	2	0	2	Export	32	Argentina	ARG	788	Tunisia	TUN								29	CRUDE ANIMAL,VEG.MATERL.	1	No Quantity							13600			0
S3	2016	2016	2016	2	0	2	Export	32	Argentina	ARG	818	Egypt	EGY								29	CRUDE ANIMAL,VEG.MATERL.	1	No Quantity							952621			0
S3	2016	2016	2016	2	0	2	Export	32	Argentina	ARG	826	United Kingdom	GBR								29	CRUDE ANIMAL,VEG.MATERL.	1	No Quantity							224346			0
S3	2016	2016	2016	2	0	2	Export	32	Argentina	ARG	838	Free Zones									29	CRUDE ANIMAL,VEG.MATERL.	1	No Quantity							5068			0
S3	2016	2016	2016	2	0	2	Export	32	Argentina	ARG	842	USA	USA								29	CRUDE ANIMAL,VEG.MATERL.	1	No Quantity							11417910			0
S3	2016	2016	2016	2	0	2	Export	32	Argentina	ARG	858	Uruguay	URY								29	CRUDE ANIMAL,VEG.MATERL.	1	No Quantity							10385030			0
S3	2016	2016	2016	2	0	2	Export	32	Argentina	ARG	862	Venezuela	VEN								29	CRUDE ANIMAL,VEG.MATERL.	1	No Quantity							1277250			0
S3	2016	2016	2016	2	0	2	Export	32	Argentina	ARG	0	World	WLD								32	COAL, COKE, BRIQUETTES	1	No Quantity							2999690			0
S3	2016	2016	2016	2	0	2	Export	32	Argentina	ARG	76	Brazil	BRA								32	COAL, COKE, BRIQUETTES	1	No Quantity							1311066			0
S3	2016	2016	2016	2	0	2	Export	32	Argentina	ARG	152	Chile	CHL								32	COAL, COKE, BRIQUETTES	1	No Quantity							1269223			0
S3	2016	2016	2016	2	0	2	Export	32	Argentina	ARG	156	China	CHN								32	COAL, COKE, BRIQUETTES	1	No Quantity							14059			0
S3	2016	2016	2016	2	0	2	Export	32	Argentina	ARG	170	Colombia	COL								32	COAL, COKE, BRIQUETTES	1	No Quantity							3671			0
S3	2016	2016	2016	2	0	2	Export	32	Argentina	ARG	276	Germany	DEU								32	COAL, COKE, BRIQUETTES	1	No Quantity							1475			0
S3	2016	2016	2016	2	0	2	Export	32	Argentina	ARG	484	Mexico	MEX								32	COAL, COKE, BRIQUETTES	1	No Quantity							94701			0
S3	2016	2016	2016	2	0	2	Export	32	Argentina	ARG	600	Paraguay	PRY								32	COAL, COKE, BRIQUETTES	1	No Quantity							72972			0
S3	2016	2016	2016	2	0	2	Export	32	Argentina	ARG	710	South Africa	ZAF								32	COAL, COKE, BRIQUETTES	1	No Quantity							4480			0
S3	2016	2016	2016	2	0	2	Export	32	Argentina	ARG	842	USA	USA								32	COAL, COKE, BRIQUETTES	1	No Quantity							26096			0
S3	2016	2016	2016	2	0	2	Export	32	Argentina	ARG	858	Uruguay	URY								32	COAL, COKE, BRIQUETTES	1	No Quantity							194486			0
S3	2016	2016	2016	2	0	2	Export	32	Argentina	ARG	862	Venezuela	VEN								32	COAL, COKE, BRIQUETTES	1	No Quantity							7461			0
S3	2016	2016	2016	2	0	2	Export	31	Azerbaijan	AZE	0	World	WLD								33	PETROLEUM,PETROL.PRODUCT	1	No Quantity							6945982767			0
S3	2016	2016	2016	2	0	2	Export	31	Azerbaijan	AZE	4	Afghanistan	AFG								33	PETROLEUM,PETROL.PRODUCT	1	No Quantity							41541382			0
S3	2016	2016	2016	2	0	2	Export	31	Azerbaijan	AZE	8	Albania	ALB								33	PETROLEUM,PETROL.PRODUCT	1	No Quantity							19385			0
S3	2016	2016	2016	2	0	2	Export	31	Azerbaijan	AZE	12	Algeria	DZA								33	PETROLEUM,PETROL.PRODUCT	1	No Quantity							10766538			0
S3	2016	2016	2016	2	0	2	Export	31	Azerbaijan	AZE	40	Austria	AUT								33	PETROLEUM,PETROL.PRODUCT	1	No Quantity							112317589			0
S3	2016	2016	2016	2	0	2	Export	31	Azerbaijan	AZE	56	Belgium	BEL								33	PETROLEUM,PETROL.PRODUCT	1	No Quantity							7122			0
S3	2016	2016	2016	2	0	2	Export	31	Azerbaijan	AZE	60	Bermuda	BMU								33	PETROLEUM,PETROL.PRODUCT	1	No Quantity							883			0
S3	2016	2016	2016	2	0	2	Export	31	Azerbaijan	AZE	76	Brazil	BRA								33	PETROLEUM,PETROL.PRODUCT	1	No Quantity							1223			0
S3	2016	2016	2016	2	0	2	Export	31	Azerbaijan	AZE	100	Bulgaria	BGR								33	PETROLEUM,PETROL.PRODUCT	1	No Quantity							8419			0
S3	2016	2016	2016	2	0	2	Export	31	Azerbaijan	AZE	112	Belarus	BLR								33	PETROLEUM,PETROL.PRODUCT	1	No Quantity							31098673			0
S3	2016	2016	2016	2	0	2	Export	31	Azerbaijan	AZE	124	Canada	CAN								33	PETROLEUM,PETROL.PRODUCT	1	No Quantity							61011656			0
S3	2016	2016	2016	2	0	2	Export	31	Azerbaijan	AZE	132	Cabo Verde	CPV								33	PETROLEUM,PETROL.PRODUCT	1	No Quantity							7778443			0
S3	2016	2016	2016	2	0	2	Export	31	Azerbaijan	AZE	156	China	CHN								33	PETROLEUM,PETROL.PRODUCT	1	No Quantity							239225853			0
S3	2016	2016	2016	2	0	2	Export	31	Azerbaijan	AZE	188	Costa Rica	CRI								33	PETROLEUM,PETROL.PRODUCT	1	No Quantity							327			0
S3	2016	2016	2016	2	0	2	Export	31	Azerbaijan	AZE	191	Croatia	HRV								33	PETROLEUM,PETROL.PRODUCT	1	No Quantity							233516664			0
S3	2016	2016	2016	2	0	2	Export	31	Azerbaijan	AZE	203	Czechia	CZE								33	PETROLEUM,PETROL.PRODUCT	1	No Quantity							211339710			0
S3	2016	2016	2016	2	0	2	Export	31	Azerbaijan	AZE	208	Denmark	DNK								33	PETROLEUM,PETROL.PRODUCT	1	No Quantity							12335			0
S3	2016	2016	2016	2	0	2	Export	31	Azerbaijan	AZE	233	Estonia	EST								33	PETROLEUM,PETROL.PRODUCT	1	No Quantity							997			0
S3	2016	2016	2016	2	0	2	Export	31	Azerbaijan	AZE	246	Finland	FIN								33	PETROLEUM,PETROL.PRODUCT	1	No Quantity							13372			0
S3	2016	2016	2016	2	0	2	Export	31	Azerbaijan	AZE	251	France	FRA								33	PETROLEUM,PETROL.PRODUCT	1	No Quantity							490041489			0
S3	2016	2016	2016	2	0	2	Export	31	Azerbaijan	AZE	268	Georgia	GEO								33	PETROLEUM,PETROL.PRODUCT	1	No Quantity							84526791			0
S3	2016	2016	2016	2	0	2	Export	31	Azerbaijan	AZE	276	Germany	DEU								33	PETROLEUM,PETROL.PRODUCT	1	No Quantity							582725948			0
S3	2016	2016	2016	2	0	2	Export	31	Azerbaijan	AZE	344	China, Hong Kong SAR	HKG								33	PETROLEUM,PETROL.PRODUCT	1	No Quantity							7675			0
S3	2016	2016	2016	2	0	2	Export	31	Azerbaijan	AZE	352	Iceland	ISL								33	PETROLEUM,PETROL.PRODUCT	1	No Quantity							2693			0
S3	2016	2016	2016	2	0	2	Export	31	Azerbaijan	AZE	360	Indonesia	IDN								33	PETROLEUM,PETROL.PRODUCT	1	No Quantity							77226880			0
S3	2016	2016	2016	2	0	2	Export	31	Azerbaijan	AZE	364	Iran	IRN								33	PETROLEUM,PETROL.PRODUCT	1	No Quantity							4670			0
S3	2016	2016	2016	2	0	2	Export	31	Azerbaijan	AZE	368	Iraq	IRQ								33	PETROLEUM,PETROL.PRODUCT	1	No Quantity							14299			0
S3	2016	2016	2016	2	0	2	Export	31	Azerbaijan	AZE	372	Ireland	IRL								33	PETROLEUM,PETROL.PRODUCT	1	No Quantity							23410742			0
S3	2016	2016	2016	2	0	2	Export	31	Azerbaijan	AZE	376	Israel	ISR								33	PETROLEUM,PETROL.PRODUCT	1	No Quantity							662958869			0
S3	2016	2016	2016	2	0	2	Export	31	Azerbaijan	AZE	381	Italy	ITA								33	PETROLEUM,PETROL.PRODUCT	1	No Quantity							1516162011			0
S3	2016	2016	2016	2	0	2	Export	31	Azerbaijan	AZE	392	Japan	JPN								33	PETROLEUM,PETROL.PRODUCT	1	No Quantity							12858			0
S3	2016	2016	2016	2	0	2	Export	31	Azerbaijan	AZE	398	Kazakhstan	KAZ								33	PETROLEUM,PETROL.PRODUCT	1	No Quantity							342197			0
S3	2016	2016	2016	2	0	2	Export	31	Azerbaijan	AZE	400	Jordan	JOR								33	PETROLEUM,PETROL.PRODUCT	1	No Quantity							4573			0
S3	2016	2016	2016	2	0	2	Export	31	Azerbaijan	AZE	410	Rep. of Korea	KOR								33	PETROLEUM,PETROL.PRODUCT	1	No Quantity							21108			0
S3	2016	2016	2016	2	0	2	Export	31	Azerbaijan	AZE	422	Lebanon	LBN								33	PETROLEUM,PETROL.PRODUCT	1	No Quantity							42664545			0
S3	2016	2016	2016	2	0	2	Export	31	Azerbaijan	AZE	428	Latvia	LVA								33	PETROLEUM,PETROL.PRODUCT	1	No Quantity							7782			0
S3	2016	2016	2016	2	0	2	Export	31	Azerbaijan	AZE	440	Lithuania	LTU								33	PETROLEUM,PETROL.PRODUCT	1	No Quantity							7774			0
S3	2016	2016	2016	2	0	2	Export	31	Azerbaijan	AZE	442	Luxembourg	LUX								33	PETROLEUM,PETROL.PRODUCT	1	No Quantity							9474156			0
S3	2016	2016	2016	2	0	2	Export	31	Azerbaijan	AZE	470	Malta	MLT								33	PETROLEUM,PETROL.PRODUCT	1	No Quantity							106274760			0
S3	2016	2016	2016	2	0	2	Export	31	Azerbaijan	AZE	490	Other Asia, nes									33	PETROLEUM,PETROL.PRODUCT	1	No Quantity							796820632			0
S3	2016	2016	2016	2	0	2	Export	31	Azerbaijan	AZE	498	Rep. of Moldova	MDA								33	PETROLEUM,PETROL.PRODUCT	1	No Quantity							1141			0
S3	2016	2016	2016	2	0	2	Export	31	Azerbaijan	AZE	499	Montenegro	MNE								33	PETROLEUM,PETROL.PRODUCT	1	No Quantity							16513			0
S3	2016	2016	2016	2	0	2	Export	31	Azerbaijan	AZE	528	Netherlands	NLD								33	PETROLEUM,PETROL.PRODUCT	1	No Quantity							19557397			0
S3	2016	2016	2016	2	0	2	Export	31	Azerbaijan	AZE	533	Aruba	ABW								33	PETROLEUM,PETROL.PRODUCT	1	No Quantity							4115			0
S3	2016	2016	2016	2	0	2	Export	31	Azerbaijan	AZE	579	Norway	NOR								33	PETROLEUM,PETROL.PRODUCT	1	No Quantity							22135			0
S3	2016	2016	2016	2	0	2	Export	31	Azerbaijan	AZE	586	Pakistan	PAK								33	PETROLEUM,PETROL.PRODUCT	1	No Quantity							107695			0
S3	2016	2016	2016	2	0	2	Export	31	Azerbaijan	AZE	616	Poland	POL								33	PETROLEUM,PETROL.PRODUCT	1	No Quantity							11796			0
S3	2016	2016	2016	2	0	2	Export	31	Azerbaijan	AZE	620	Portugal	PRT								33	PETROLEUM,PETROL.PRODUCT	1	No Quantity							257141323			0
S3	2016	2016	2016	2	0	2	Export	31	Azerbaijan	AZE	634	Qatar	QAT								33	PETROLEUM,PETROL.PRODUCT	1	No Quantity							45795			0
S3	2016	2016	2016	2	0	2	Export	31	Azerbaijan	AZE	642	Romania	ROU								33	PETROLEUM,PETROL.PRODUCT	1	No Quantity							77708895			0
S3	2016	2016	2016	2	0	2	Export	31	Azerbaijan	AZE	643	Russian Federation	RUS								33	PETROLEUM,PETROL.PRODUCT	1	No Quantity							11956101			0
S3	2016	2016	2016	2	0	2	Export	31	Azerbaijan	AZE	682	Saudi Arabia	SAU								33	PETROLEUM,PETROL.PRODUCT	1	No Quantity							42592			0
S3	2016	2016	2016	2	0	2	Export	31	Azerbaijan	AZE	688	Serbia	SRB								33	PETROLEUM,PETROL.PRODUCT	1	No Quantity							2947			0
S3	2016	2016	2016	2	0	2	Export	31	Azerbaijan	AZE	690	Seychelles	SYC								33	PETROLEUM,PETROL.PRODUCT	1	No Quantity							748			0
S3	2016	2016	2016	2	0	2	Export	31	Azerbaijan	AZE	699	India	IND								33	PETROLEUM,PETROL.PRODUCT	1	No Quantity							432411477			0
S3	2016	2016	2016	2	0	2	Export	31	Azerbaijan	AZE	702	Singapore	SGP								33	PETROLEUM,PETROL.PRODUCT	1	No Quantity							2808			0
S3	2016	2016	2016	2	0	2	Export	31	Azerbaijan	AZE	703	Slovakia	SVK								33	PETROLEUM,PETROL.PRODUCT	1	No Quantity							88393			0
S3	2016	2016	2016	2	0	2	Export	31	Azerbaijan	AZE	704	Viet Nam	VNM								33	PETROLEUM,PETROL.PRODUCT	1	No Quantity							48524689			0
S3	2016	2016	2016	2	0	2	Export	31	Azerbaijan	AZE	705	Slovenia	SVN								33	PETROLEUM,PETROL.PRODUCT	1	No Quantity							4880			0
S3	2016	2016	2016	2	0	2	Export	31	Azerbaijan	AZE	710	South Africa	ZAF								33	PETROLEUM,PETROL.PRODUCT	1	No Quantity							568			0
S3	2016	2016	2016	2	0	2	Export	31	Azerbaijan	AZE	724	Spain	ESP								33	PETROLEUM,PETROL.PRODUCT	1	No Quantity							125093075			0
S3	2016	2016	2016	2	0	2	Export	31	Azerbaijan	AZE	757	Switzerland	CHE								33	PETROLEUM,PETROL.PRODUCT	1	No Quantity							22524487			0
S3	2016	2016	2016	2	0	2	Export	31	Azerbaijan	AZE	764	Thailand	THA								33	PETROLEUM,PETROL.PRODUCT	1	No Quantity							100973749			0
S3	2016	2016	2016	2	0	2	Export	31	Azerbaijan	AZE	784	United Arab Emirates	ARE								33	PETROLEUM,PETROL.PRODUCT	1	No Quantity							133446			0
S3	2016	2016	2016	2	0	2	Export	31	Azerbaijan	AZE	788	Tunisia	TUN								33	PETROLEUM,PETROL.PRODUCT	1	No Quantity							194587537			0
S3	2016	2016	2016	2	0	2	Export	31	Azerbaijan	AZE	792	Turkey	TUR								33	PETROLEUM,PETROL.PRODUCT	1	No Quantity							145979927			0
S3	2016	2016	2016	2	0	2	Export	31	Azerbaijan	AZE	804	Ukraine	UKR								33	PETROLEUM,PETROL.PRODUCT	1	No Quantity							25941079			0
S3	2016	2016	2016	2	0	2	Export	31	Azerbaijan	AZE	818	Egypt	EGY								33	PETROLEUM,PETROL.PRODUCT	1	No Quantity							11433353			0
S3	2016	2016	2016	2	0	2	Export	31	Azerbaijan	AZE	826	United Kingdom	GBR								33	PETROLEUM,PETROL.PRODUCT	1	No Quantity							50434678			0
S3	2016	2016	2016	2	0	2	Export	31	Azerbaijan	AZE	842	USA	USA								33	PETROLEUM,PETROL.PRODUCT	1	No Quantity							75916374			0
S3	2016	2016	2016	2	0	2	Export	31	Azerbaijan	AZE	860	Uzbekistan	UZB								33	PETROLEUM,PETROL.PRODUCT	1	No Quantity							455933			0
S3	2016	2016	2016	2	0	2	Export	31	Azerbaijan	AZE	899	Areas, nes									33	PETROLEUM,PETROL.PRODUCT	1	No Quantity							3484098			0
S3	2016	2016	2016	2	0	2	Export	32	Argentina	ARG	0	World	WLD								33	PETROLEUM,PETROL.PRODUCT	1	No Quantity							1121129286			0
S3	2016	2016	2016	2	0	2	Export	32	Argentina	ARG	44	Bahamas	BHS								33	PETROLEUM,PETROL.PRODUCT	1	No Quantity							40114559			0
S3	2016	2016	2016	2	0	2	Export	32	Argentina	ARG	56	Belgium	BEL								33	PETROLEUM,PETROL.PRODUCT	1	No Quantity							1200130			0
S3	2016	2016	2016	2	0	2	Export	32	Argentina	ARG	68	Bolivia (Plurinational State of)	BOL								33	PETROLEUM,PETROL.PRODUCT	1	No Quantity							16434350			0
S3	2016	2016	2016	2	0	2	Export	32	Argentina	ARG	76	Brazil	BRA								33	PETROLEUM,PETROL.PRODUCT	1	No Quantity							113238689			0
S3	2016	2016	2016	2	0	2	Export	32	Argentina	ARG	152	Chile	CHL								33	PETROLEUM,PETROL.PRODUCT	1	No Quantity							46013804			0
S3	2016	2016	2016	2	0	2	Export	32	Argentina	ARG	156	China	CHN								33	PETROLEUM,PETROL.PRODUCT	1	No Quantity							391087456			0
S3	2016	2016	2016	2	0	2	Export	32	Argentina	ARG	170	Colombia	COL								33	PETROLEUM,PETROL.PRODUCT	1	No Quantity							425781			0
S3	2016	2016	2016	2	0	2	Export	32	Argentina	ARG	188	Costa Rica	CRI								33	PETROLEUM,PETROL.PRODUCT	1	No Quantity							32433			0
S3	2016	2016	2016	2	0	2	Export	32	Argentina	ARG	218	Ecuador	ECU								33	PETROLEUM,PETROL.PRODUCT	1	No Quantity							450010			0
S3	2016	2016	2016	2	0	2	Export	32	Argentina	ARG	251	France	FRA								33	PETROLEUM,PETROL.PRODUCT	1	No Quantity							10			0
S3	2016	2016	2016	2	0	2	Export	32	Argentina	ARG	276	Germany	DEU								33	PETROLEUM,PETROL.PRODUCT	1	No Quantity							20			0
S3	2016	2016	2016	2	0	2	Export	32	Argentina	ARG	320	Guatemala	GTM								33	PETROLEUM,PETROL.PRODUCT	1	No Quantity							7599			0
S3	2016	2016	2016	2	0	2	Export	32	Argentina	ARG	360	Indonesia	IDN								33	PETROLEUM,PETROL.PRODUCT	1	No Quantity							3109079			0
S3	2016	2016	2016	2	0	2	Export	32	Argentina	ARG	392	Japan	JPN								33	PETROLEUM,PETROL.PRODUCT	1	No Quantity							859			0
S3	2016	2016	2016	2	0	2	Export	32	Argentina	ARG	410	Rep. of Korea	KOR								33	PETROLEUM,PETROL.PRODUCT	1	No Quantity							2187901			0
S3	2016	2016	2016	2	0	2	Export	32	Argentina	ARG	458	Malaysia	MYS								33	PETROLEUM,PETROL.PRODUCT	1	No Quantity							89697213			0
S3	2016	2016	2016	2	0	2	Export	32	Argentina	ARG	484	Mexico	MEX								33	PETROLEUM,PETROL.PRODUCT	1	No Quantity							116450			0
S3	2016	2016	2016	2	0	2	Export	32	Argentina	ARG	528	Netherlands	NLD								33	PETROLEUM,PETROL.PRODUCT	1	No Quantity							7637486			0
S3	2016	2016	2016	2	0	2	Export	32	Argentina	ARG	591	Panama	PAN								33	PETROLEUM,PETROL.PRODUCT	1	No Quantity							1052			0
S3	2016	2016	2016	2	0	2	Export	32	Argentina	ARG	600	Paraguay	PRY								33	PETROLEUM,PETROL.PRODUCT	1	No Quantity							136279386			0
S3	2016	2016	2016	2	0	2	Export	32	Argentina	ARG	604	Peru	PER								33	PETROLEUM,PETROL.PRODUCT	1	No Quantity							55			0
S3	2016	2016	2016	2	0	2	Export	32	Argentina	ARG	699	India	IND								33	PETROLEUM,PETROL.PRODUCT	1	No Quantity							49200			0
S3	2016	2016	2016	2	0	2	Export	32	Argentina	ARG	704	Viet Nam	VNM								33	PETROLEUM,PETROL.PRODUCT	1	No Quantity							6154			0
S3	2016	2016	2016	2	0	2	Export	32	Argentina	ARG	710	South Africa	ZAF								33	PETROLEUM,PETROL.PRODUCT	1	No Quantity							33653			0
S3	2016	2016	2016	2	0	2	Export	32	Argentina	ARG	826	United Kingdom	GBR								33	PETROLEUM,PETROL.PRODUCT	1	No Quantity							183			0
S3	2016	2016	2016	2	0	2	Export	32	Argentina	ARG	842	USA	USA								33	PETROLEUM,PETROL.PRODUCT	1	No Quantity							267216929			0
S3	2016	2016	2016	2	0	2	Export	32	Argentina	ARG	858	Uruguay	URY								33	PETROLEUM,PETROL.PRODUCT	1	No Quantity							5788845			0
S3	2016	2016	2016	2	0	2	Export	31	Azerbaijan	AZE	0	World	WLD								34	GAS,NATURAL,MANUFACTURED	1	No Quantity							981507613			0
S3	2016	2016	2016	2	0	2	Export	31	Azerbaijan	AZE	4	Afghanistan	AFG								34	GAS,NATURAL,MANUFACTURED	1	No Quantity							667064			0
S3	2016	2016	2016	2	0	2	Export	31	Azerbaijan	AZE	100	Bulgaria	BGR								34	GAS,NATURAL,MANUFACTURED	1	No Quantity							123886			0
S3	2016	2016	2016	2	0	2	Export	31	Azerbaijan	AZE	268	Georgia	GEO								34	GAS,NATURAL,MANUFACTURED	1	No Quantity							178448680			0
S3	2016	2016	2016	2	0	2	Export	31	Azerbaijan	AZE	364	Iran	IRN								34	GAS,NATURAL,MANUFACTURED	1	No Quantity							4747060			0
S3	2016	2016	2016	2	0	2	Export	31	Azerbaijan	AZE	579	Norway	NOR								34	GAS,NATURAL,MANUFACTURED	1	No Quantity							5			0
S3	2016	2016	2016	2	0	2	Export	31	Azerbaijan	AZE	586	Pakistan	PAK								34	GAS,NATURAL,MANUFACTURED	1	No Quantity							1234855			0
S3	2016	2016	2016	2	0	2	Export	31	Azerbaijan	AZE	643	Russian Federation	RUS								34	GAS,NATURAL,MANUFACTURED	1	No Quantity							8333263			0
S3	2016	2016	2016	2	0	2	Export	31	Azerbaijan	AZE	792	Turkey	TUR								34	GAS,NATURAL,MANUFACTURED	1	No Quantity							787952799			0
S3	2016	2016	2016	2	0	2	Export	32	Argentina	ARG	0	World	WLD								34	GAS,NATURAL,MANUFACTURED	1	No Quantity							292591944			0
S3	2016	2016	2016	2	0	2	Export	32	Argentina	ARG	76	Brazil	BRA								34	GAS,NATURAL,MANUFACTURED	1	No Quantity							101048750			0
S3	2016	2016	2016	2	0	2	Export	32	Argentina	ARG	152	Chile	CHL								34	GAS,NATURAL,MANUFACTURED	1	No Quantity							62485577			0
S3	2016	2016	2016	2	0	2	Export	32	Argentina	ARG	214	Dominican Rep.	DOM								34	GAS,NATURAL,MANUFACTURED	1	No Quantity							7104906			0
S3	2016	2016	2016	2	0	2	Export	32	Argentina	ARG	288	Ghana	GHA								34	GAS,NATURAL,MANUFACTURED	1	No Quantity							20922684			0
S3	2016	2016	2016	2	0	2	Export	32	Argentina	ARG	384	Côte d'Ivoire	CIV								34	GAS,NATURAL,MANUFACTURED	1	No Quantity							2774424			0
S3	2016	2016	2016	2	0	2	Export	32	Argentina	ARG	478	Mauritania	MRT								34	GAS,NATURAL,MANUFACTURED	1	No Quantity							1075098			0
S3	2016	2016	2016	2	0	2	Export	32	Argentina	ARG	508	Mozambique	MOZ								34	GAS,NATURAL,MANUFACTURED	1	No Quantity							734369			0
S3	2016	2016	2016	2	0	2	Export	32	Argentina	ARG	528	Netherlands	NLD								34	GAS,NATURAL,MANUFACTURED	1	No Quantity							1437202			0
S3	2016	2016	2016	2	0	2	Export	32	Argentina	ARG	566	Nigeria	NGA								34	GAS,NATURAL,MANUFACTURED	1	No Quantity							5257020			0
S3	2016	2016	2016	2	0	2	Export	32	Argentina	ARG	600	Paraguay	PRY								34	GAS,NATURAL,MANUFACTURED	1	No Quantity							5530908			0
S3	2016	2016	2016	2	0	2	Export	32	Argentina	ARG	604	Peru	PER								34	GAS,NATURAL,MANUFACTURED	1	No Quantity							2556539			0
S3	2016	2016	2016	2	0	2	Export	32	Argentina	ARG	686	Senegal	SEN								34	GAS,NATURAL,MANUFACTURED	1	No Quantity							9165567			0
S3	2016	2016	2016	2	0	2	Export	32	Argentina	ARG	788	Tunisia	TUN								34	GAS,NATURAL,MANUFACTURED	1	No Quantity							2497305			0
S3	2016	2016	2016	2	0	2	Export	32	Argentina	ARG	842	USA	USA								34	GAS,NATURAL,MANUFACTURED	1	No Quantity							27677720			0
S3	2016	2016	2016	2	0	2	Export	32	Argentina	ARG	858	Uruguay	URY								34	GAS,NATURAL,MANUFACTURED	1	No Quantity							42323876			0
S3	2016	2016	2016	2	0	2	Export	31	Azerbaijan	AZE	0	World	WLD								35	ELECTRIC CURRENT	1	No Quantity							28344458			0
S3	2016	2016	2016	2	0	2	Export	31	Azerbaijan	AZE	268	Georgia	GEO								35	ELECTRIC CURRENT	1	No Quantity							3297033			0
S3	2016	2016	2016	2	0	2	Export	31	Azerbaijan	AZE	364	Iran	IRN								35	ELECTRIC CURRENT	1	No Quantity							1168032			0
S3	2016	2016	2016	2	0	2	Export	31	Azerbaijan	AZE	643	Russian Federation	RUS								35	ELECTRIC CURRENT	1	No Quantity							5681590			0
S3	2016	2016	2016	2	0	2	Export	31	Azerbaijan	AZE	792	Turkey	TUR								35	ELECTRIC CURRENT	1	No Quantity							18197803			0
S3	2016	2016	2016	2	0	2	Export	32	Argentina	ARG	0	World	WLD								35	ELECTRIC CURRENT	1	No Quantity							2532566			0
S3	2016	2016	2016	2	0	2	Export	32	Argentina	ARG	76	Brazil	BRA								35	ELECTRIC CURRENT	1	No Quantity							2480391			0
S3	2016	2016	2016	2	0	2	Export	32	Argentina	ARG	152	Chile	CHL								35	ELECTRIC CURRENT	1	No Quantity							52175			0
S3	2016	2016	2016	2	0	2	Export	32	Argentina	ARG	0	World	WLD								41	ANIMAL OILS AND FATS	1	No Quantity							11536916			0
S3	2016	2016	2016	2	0	2	Export	32	Argentina	ARG	56	Belgium	BEL								41	ANIMAL OILS AND FATS	1	No Quantity							475			0
S3	2016	2016	2016	2	0	2	Export	32	Argentina	ARG	68	Bolivia (Plurinational State of)	BOL								41	ANIMAL OILS AND FATS	1	No Quantity							238498			0
S3	2016	2016	2016	2	0	2	Export	32	Argentina	ARG	76	Brazil	BRA								41	ANIMAL OILS AND FATS	1	No Quantity							2316902			0
S3	2016	2016	2016	2	0	2	Export	32	Argentina	ARG	112	Belarus	BLR								41	ANIMAL OILS AND FATS	1	No Quantity							60445			0
S3	2016	2016	2016	2	0	2	Export	32	Argentina	ARG	152	Chile	CHL								41	ANIMAL OILS AND FATS	1	No Quantity							1701331			0
S3	2016	2016	2016	2	0	2	Export	32	Argentina	ARG	156	China	CHN								41	ANIMAL OILS AND FATS	1	No Quantity							15565			0
S3	2016	2016	2016	2	0	2	Export	32	Argentina	ARG	276	Germany	DEU								41	ANIMAL OILS AND FATS	1	No Quantity							208609			0
S3	2016	2016	2016	2	0	2	Export	32	Argentina	ARG	344	China, Hong Kong SAR	HKG								41	ANIMAL OILS AND FATS	1	No Quantity							7519			0
S3	2016	2016	2016	2	0	2	Export	32	Argentina	ARG	376	Israel	ISR								41	ANIMAL OILS AND FATS	1	No Quantity							685357			0
S3	2016	2016	2016	2	0	2	Export	32	Argentina	ARG	392	Japan	JPN								41	ANIMAL OILS AND FATS	1	No Quantity							521022			0
S3	2016	2016	2016	2	0	2	Export	32	Argentina	ARG	422	Lebanon	LBN								41	ANIMAL OILS AND FATS	1	No Quantity							9			0
S3	2016	2016	2016	2	0	2	Export	32	Argentina	ARG	528	Netherlands	NLD								41	ANIMAL OILS AND FATS	1	No Quantity							785090			0
S3	2016	2016	2016	2	0	2	Export	32	Argentina	ARG	566	Nigeria	NGA								41	ANIMAL OILS AND FATS	1	No Quantity							110388			0
S3	2016	2016	2016	2	0	2	Export	32	Argentina	ARG	600	Paraguay	PRY								41	ANIMAL OILS AND FATS	1	No Quantity							117201			0
S3	2016	2016	2016	2	0	2	Export	32	Argentina	ARG	643	Russian Federation	RUS								41	ANIMAL OILS AND FATS	1	No Quantity							1513168			0
S3	2016	2016	2016	2	0	2	Export	32	Argentina	ARG	710	South Africa	ZAF								41	ANIMAL OILS AND FATS	1	No Quantity							757350			0
S3	2016	2016	2016	2	0	2	Export	32	Argentina	ARG	724	Spain	ESP								41	ANIMAL OILS AND FATS	1	No Quantity							61113			0
S3	2016	2016	2016	2	0	2	Export	32	Argentina	ARG	784	United Arab Emirates	ARE								41	ANIMAL OILS AND FATS	1	No Quantity							7			0
S3	2016	2016	2016	2	0	2	Export	32	Argentina	ARG	858	Uruguay	URY								41	ANIMAL OILS AND FATS	1	No Quantity							2436869			0
S3	2016	2016	2016	2	0	2	Export	31	Azerbaijan	AZE	0	World	WLD								42	FIXED VEG. FATS AND OILS	1	No Quantity							10711233			0
S3	2016	2016	2016	2	0	2	Export	31	Azerbaijan	AZE	112	Belarus	BLR								42	FIXED VEG. FATS AND OILS	1	No Quantity							17963			0
S3	2016	2016	2016	2	0	2	Export	31	Azerbaijan	AZE	203	Czechia	CZE								42	FIXED VEG. FATS AND OILS	1	No Quantity							1854			0
S3	2016	2016	2016	2	0	2	Export	31	Azerbaijan	AZE	268	Georgia	GEO								42	FIXED VEG. FATS AND OILS	1	No Quantity							3132477			0
S3	2016	2016	2016	2	0	2	Export	31	Azerbaijan	AZE	364	Iran	IRN								42	FIXED VEG. FATS AND OILS	1	No Quantity							352682			0
S3	2016	2016	2016	2	0	2	Export	31	Azerbaijan	AZE	368	Iraq	IRQ								42	FIXED VEG. FATS AND OILS	1	No Quantity							4744666			0
S3	2016	2016	2016	2	0	2	Export	31	Azerbaijan	AZE	398	Kazakhstan	KAZ								42	FIXED VEG. FATS AND OILS	1	No Quantity							156514			0
S3	2016	2016	2016	2	0	2	Export	31	Azerbaijan	AZE	417	Kyrgyzstan	KGZ								42	FIXED VEG. FATS AND OILS	1	No Quantity							69215			0
S3	2016	2016	2016	2	0	2	Export	31	Azerbaijan	AZE	616	Poland	POL								42	FIXED VEG. FATS AND OILS	1	No Quantity							280			0
S3	2016	2016	2016	2	0	2	Export	31	Azerbaijan	AZE	643	Russian Federation	RUS								42	FIXED VEG. FATS AND OILS	1	No Quantity							4177			0
S3	2016	2016	2016	2	0	2	Export	31	Azerbaijan	AZE	762	Tajikistan	TJK								42	FIXED VEG. FATS AND OILS	1	No Quantity							1419925			0
S3	2016	2016	2016	2	0	2	Export	31	Azerbaijan	AZE	795	Turkmenistan	TKM								42	FIXED VEG. FATS AND OILS	1	No Quantity							807985			0
S3	2016	2016	2016	2	0	2	Export	31	Azerbaijan	AZE	804	Ukraine	UKR								42	FIXED VEG. FATS AND OILS	1	No Quantity							3493			0
S3	2016	2016	2016	2	0	2	Export	32	Argentina	ARG	0	World	WLD								42	FIXED VEG. FATS AND OILS	1	No Quantity							4818744759			0
S3	2016	2016	2016	2	0	2	Export	32	Argentina	ARG	12	Algeria	DZA								42	FIXED VEG. FATS AND OILS	1	No Quantity							123770879			0
S3	2016	2016	2016	2	0	2	Export	32	Argentina	ARG	24	Angola	AGO								42	FIXED VEG. FATS AND OILS	1	No Quantity							7188728			0
S3	2016	2016	2016	2	0	2	Export	32	Argentina	ARG	28	Antigua and Barbuda	ATG								42	FIXED VEG. FATS AND OILS	1	No Quantity							62427			0
S3	2016	2016	2016	2	0	2	Export	32	Argentina	ARG	36	Australia	AUS								42	FIXED VEG. FATS AND OILS	1	No Quantity							34502813			0
S3	2016	2016	2016	2	0	2	Export	32	Argentina	ARG	48	Bahrain	BHR								42	FIXED VEG. FATS AND OILS	1	No Quantity							30315			0
S3	2016	2016	2016	2	0	2	Export	32	Argentina	ARG	50	Bangladesh	BGD								42	FIXED VEG. FATS AND OILS	1	No Quantity							388782406			0
S3	2016	2016	2016	2	0	2	Export	32	Argentina	ARG	52	Barbados	BRB								42	FIXED VEG. FATS AND OILS	1	No Quantity							215209			0
S3	2016	2016	2016	2	0	2	Export	32	Argentina	ARG	56	Belgium	BEL								42	FIXED VEG. FATS AND OILS	1	No Quantity							100800			0
S3	2016	2016	2016	2	0	2	Export	32	Argentina	ARG	68	Bolivia (Plurinational State of)	BOL								42	FIXED VEG. FATS AND OILS	1	No Quantity							414624			0
S3	2016	2016	2016	2	0	2	Export	32	Argentina	ARG	76	Brazil	BRA								42	FIXED VEG. FATS AND OILS	1	No Quantity							80614214			0
S3	2016	2016	2016	2	0	2	Export	32	Argentina	ARG	104	Myanmar	MMR								42	FIXED VEG. FATS AND OILS	1	No Quantity							94908			0
S3	2016	2016	2016	2	0	2	Export	32	Argentina	ARG	124	Canada	CAN								42	FIXED VEG. FATS AND OILS	1	No Quantity							1332606			0
S3	2016	2016	2016	2	0	2	Export	32	Argentina	ARG	152	Chile	CHL								42	FIXED VEG. FATS AND OILS	1	No Quantity							189409985			0
S3	2016	2016	2016	2	0	2	Export	32	Argentina	ARG	156	China	CHN								42	FIXED VEG. FATS AND OILS	1	No Quantity							141496919			0
S3	2016	2016	2016	2	0	2	Export	32	Argentina	ARG	170	Colombia	COL								42	FIXED VEG. FATS AND OILS	1	No Quantity							24497229			0
S3	2016	2016	2016	2	0	2	Export	32	Argentina	ARG	178	Congo	COG								42	FIXED VEG. FATS AND OILS	1	No Quantity							171431			0
S3	2016	2016	2016	2	0	2	Export	32	Argentina	ARG	188	Costa Rica	CRI								42	FIXED VEG. FATS AND OILS	1	No Quantity							2023958			0
S3	2016	2016	2016	2	0	2	Export	32	Argentina	ARG	212	Dominica	DMA								42	FIXED VEG. FATS AND OILS	1	No Quantity							159034			0
S3	2016	2016	2016	2	0	2	Export	32	Argentina	ARG	214	Dominican Rep.	DOM								42	FIXED VEG. FATS AND OILS	1	No Quantity							39257010			0
S3	2016	2016	2016	2	0	2	Export	32	Argentina	ARG	218	Ecuador	ECU								42	FIXED VEG. FATS AND OILS	1	No Quantity							9349626			0
S3	2016	2016	2016	2	0	2	Export	32	Argentina	ARG	222	El Salvador	SLV								42	FIXED VEG. FATS AND OILS	1	No Quantity							1312607			0
[truncated: 3,880 more rows]
