# Supplementary material for: Core-periphery structure in sectoral international trade networks: A new approach to an old theory
Source: PLoS One. 2020 Apr 2;15(4):e0229547. doi: 10.1371/journal.pone.0229547 (PMC7117750; doi:10.1371/journal.pone.0229547)
Supplement: S7 File — (ZIP) [file pone.0229547.s007.zip › S7_File/RawData 2016/comtrade (30).csv]

Classification	Year	Period	Period Desc.	Aggregate Level	Is Leaf Code	Trade Flow Code	Trade Flow	Reporter Code	Reporter	Reporter ISO	Partner Code	Partner	Partner ISO	2nd Partner Code	2nd Partner	2nd Partner ISO	Customs Proc. Code	Customs	Mode of Transport Code	Mode of Transport	Commodity Code	Commodity	Qty Unit Code	Qty Unit	Qty	Alt Qty Unit Code	Alt Qty Unit	Alt Qty	Netweight (kg)	Gross weight (kg)	Trade Value (US$)	CIF Trade Value (US$)	FOB Trade Value (US$)	Flag
S3	2016	2016	2016	2	0	2	Export	344	China, Hong Kong SAR	HKG	0	World	WLD								00	LIVE ANIMALS	1	No Quantity			0				1373442			0
S3	2016	2016	2016	2	0	2	Export	344	China, Hong Kong SAR	HKG	36	Australia	AUS								00	LIVE ANIMALS	1	No Quantity			0				18993			0
S3	2016	2016	2016	2	0	2	Export	344	China, Hong Kong SAR	HKG	40	Austria	AUT								00	LIVE ANIMALS	1	No Quantity			0				1313			0
S3	2016	2016	2016	2	0	2	Export	344	China, Hong Kong SAR	HKG	124	Canada	CAN								00	LIVE ANIMALS	1	No Quantity			0				6427			0
S3	2016	2016	2016	2	0	2	Export	344	China, Hong Kong SAR	HKG	156	China	CHN								00	LIVE ANIMALS	1	No Quantity			0				51805			0
S3	2016	2016	2016	2	0	2	Export	344	China, Hong Kong SAR	HKG	208	Denmark	DNK								00	LIVE ANIMALS	1	No Quantity			0				1146			0
S3	2016	2016	2016	2	0	2	Export	344	China, Hong Kong SAR	HKG	251	France	FRA								00	LIVE ANIMALS	1	No Quantity			0				940			0
S3	2016	2016	2016	2	0	2	Export	344	China, Hong Kong SAR	HKG	276	Germany	DEU								00	LIVE ANIMALS	1	No Quantity			0				4669			0
S3	2016	2016	2016	2	0	2	Export	344	China, Hong Kong SAR	HKG	360	Indonesia	IDN								00	LIVE ANIMALS	1	No Quantity			0				59256			0
S3	2016	2016	2016	2	0	2	Export	344	China, Hong Kong SAR	HKG	368	Iraq	IRQ								00	LIVE ANIMALS	1	No Quantity			0				8380			0
S3	2016	2016	2016	2	0	2	Export	344	China, Hong Kong SAR	HKG	372	Ireland	IRL								00	LIVE ANIMALS	1	No Quantity			0				2138			0
S3	2016	2016	2016	2	0	2	Export	344	China, Hong Kong SAR	HKG	376	Israel	ISR								00	LIVE ANIMALS	1	No Quantity			0				7310			0
S3	2016	2016	2016	2	0	2	Export	344	China, Hong Kong SAR	HKG	381	Italy	ITA								00	LIVE ANIMALS	1	No Quantity			0				20614			0
S3	2016	2016	2016	2	0	2	Export	344	China, Hong Kong SAR	HKG	392	Japan	JPN								00	LIVE ANIMALS	1	No Quantity			0				154856			0
S3	2016	2016	2016	2	0	2	Export	344	China, Hong Kong SAR	HKG	410	Rep. of Korea	KOR								00	LIVE ANIMALS	1	No Quantity			0				232257			0
S3	2016	2016	2016	2	0	2	Export	344	China, Hong Kong SAR	HKG	414	Kuwait	KWT								00	LIVE ANIMALS	1	No Quantity			0				11449			0
S3	2016	2016	2016	2	0	2	Export	344	China, Hong Kong SAR	HKG	446	China, Macao SAR	MAC								00	LIVE ANIMALS	1	No Quantity			0				48205			0
S3	2016	2016	2016	2	0	2	Export	344	China, Hong Kong SAR	HKG	458	Malaysia	MYS								00	LIVE ANIMALS	1	No Quantity			0				149435			0
S3	2016	2016	2016	2	0	2	Export	344	China, Hong Kong SAR	HKG	490	Other Asia, nes									00	LIVE ANIMALS	1	No Quantity			0				295496			0
S3	2016	2016	2016	2	0	2	Export	344	China, Hong Kong SAR	HKG	528	Netherlands	NLD								00	LIVE ANIMALS	1	No Quantity			0				257			0
S3	2016	2016	2016	2	0	2	Export	344	China, Hong Kong SAR	HKG	554	New Zealand	NZL								00	LIVE ANIMALS	1	No Quantity			0				24059			0
S3	2016	2016	2016	2	0	2	Export	344	China, Hong Kong SAR	HKG	608	Philippines	PHL								00	LIVE ANIMALS	1	No Quantity			0				52466			0
S3	2016	2016	2016	2	0	2	Export	344	China, Hong Kong SAR	HKG	702	Singapore	SGP								00	LIVE ANIMALS	1	No Quantity			0				4879			0
S3	2016	2016	2016	2	0	2	Export	344	China, Hong Kong SAR	HKG	710	South Africa	ZAF								00	LIVE ANIMALS	1	No Quantity			0				3782			0
S3	2016	2016	2016	2	0	2	Export	344	China, Hong Kong SAR	HKG	724	Spain	ESP								00	LIVE ANIMALS	1	No Quantity			0				10538			0
S3	2016	2016	2016	2	0	2	Export	344	China, Hong Kong SAR	HKG	757	Switzerland	CHE								00	LIVE ANIMALS	1	No Quantity			0				805			0
S3	2016	2016	2016	2	0	2	Export	344	China, Hong Kong SAR	HKG	784	United Arab Emirates	ARE								00	LIVE ANIMALS	1	No Quantity			0				6769			0
S3	2016	2016	2016	2	0	2	Export	344	China, Hong Kong SAR	HKG	826	United Kingdom	GBR								00	LIVE ANIMALS	1	No Quantity			0				100846			0
S3	2016	2016	2016	2	0	2	Export	344	China, Hong Kong SAR	HKG	842	USA	USA								00	LIVE ANIMALS	1	No Quantity			0				94338			0
S3	2016	2016	2016	2	0	2	Export	348	Hungary	HUN	0	World	WLD								00	LIVE ANIMALS	1	No Quantity							344026461			0
S3	2016	2016	2016	2	0	2	Export	348	Hungary	HUN	8	Albania	ALB								00	LIVE ANIMALS	1	No Quantity							1980839			0
S3	2016	2016	2016	2	0	2	Export	348	Hungary	HUN	12	Algeria	DZA								00	LIVE ANIMALS	1	No Quantity							747657			0
S3	2016	2016	2016	2	0	2	Export	348	Hungary	HUN	31	Azerbaijan	AZE								00	LIVE ANIMALS	1	No Quantity							1646619			0
S3	2016	2016	2016	2	0	2	Export	348	Hungary	HUN	32	Argentina	ARG								00	LIVE ANIMALS	1	No Quantity							2364			0
S3	2016	2016	2016	2	0	2	Export	348	Hungary	HUN	36	Australia	AUS								00	LIVE ANIMALS	1	No Quantity							58269			0
S3	2016	2016	2016	2	0	2	Export	348	Hungary	HUN	40	Austria	AUT								00	LIVE ANIMALS	1	No Quantity							32208278			0
S3	2016	2016	2016	2	0	2	Export	348	Hungary	HUN	48	Bahrain	BHR								00	LIVE ANIMALS	1	No Quantity							204864			0
S3	2016	2016	2016	2	0	2	Export	348	Hungary	HUN	50	Bangladesh	BGD								00	LIVE ANIMALS	1	No Quantity							3788			0
S3	2016	2016	2016	2	0	2	Export	348	Hungary	HUN	51	Armenia	ARM								00	LIVE ANIMALS	1	No Quantity							193684			0
S3	2016	2016	2016	2	0	2	Export	348	Hungary	HUN	56	Belgium	BEL								00	LIVE ANIMALS	1	No Quantity							952247			0
S3	2016	2016	2016	2	0	2	Export	348	Hungary	HUN	70	Bosnia Herzegovina	BIH								00	LIVE ANIMALS	1	No Quantity							1904526			0
S3	2016	2016	2016	2	0	2	Export	348	Hungary	HUN	76	Brazil	BRA								00	LIVE ANIMALS	1	No Quantity							12358			0
S3	2016	2016	2016	2	0	2	Export	348	Hungary	HUN	100	Bulgaria	BGR								00	LIVE ANIMALS	1	No Quantity							4652230			0
S3	2016	2016	2016	2	0	2	Export	348	Hungary	HUN	112	Belarus	BLR								00	LIVE ANIMALS	1	No Quantity							4701391			0
S3	2016	2016	2016	2	0	2	Export	348	Hungary	HUN	120	Cameroon	CMR								00	LIVE ANIMALS	1	No Quantity							30887			0
S3	2016	2016	2016	2	0	2	Export	348	Hungary	HUN	124	Canada	CAN								00	LIVE ANIMALS	1	No Quantity							315043			0
S3	2016	2016	2016	2	0	2	Export	348	Hungary	HUN	152	Chile	CHL								00	LIVE ANIMALS	1	No Quantity							5916			0
S3	2016	2016	2016	2	0	2	Export	348	Hungary	HUN	156	China	CHN								00	LIVE ANIMALS	1	No Quantity							449191			0
S3	2016	2016	2016	2	0	2	Export	348	Hungary	HUN	170	Colombia	COL								00	LIVE ANIMALS	1	No Quantity							2593			0
S3	2016	2016	2016	2	0	2	Export	348	Hungary	HUN	191	Croatia	HRV								00	LIVE ANIMALS	1	No Quantity							9533675			0
S3	2016	2016	2016	2	0	2	Export	348	Hungary	HUN	203	Czechia	CZE								00	LIVE ANIMALS	1	No Quantity							6204953			0
S3	2016	2016	2016	2	0	2	Export	348	Hungary	HUN	208	Denmark	DNK								00	LIVE ANIMALS	1	No Quantity							8706			0
S3	2016	2016	2016	2	0	2	Export	348	Hungary	HUN	231	Ethiopia	ETH								00	LIVE ANIMALS	1	No Quantity							569305			0
S3	2016	2016	2016	2	0	2	Export	348	Hungary	HUN	232	Eritrea	ERI								00	LIVE ANIMALS	1	No Quantity							282864			0
S3	2016	2016	2016	2	0	2	Export	348	Hungary	HUN	251	France	FRA								00	LIVE ANIMALS	1	No Quantity							2388466			0
S3	2016	2016	2016	2	0	2	Export	348	Hungary	HUN	268	Georgia	GEO								00	LIVE ANIMALS	1	No Quantity							1273571			0
S3	2016	2016	2016	2	0	2	Export	348	Hungary	HUN	276	Germany	DEU								00	LIVE ANIMALS	1	No Quantity							6890409			0
S3	2016	2016	2016	2	0	2	Export	348	Hungary	HUN	288	Ghana	GHA								00	LIVE ANIMALS	1	No Quantity							236			0
S3	2016	2016	2016	2	0	2	Export	348	Hungary	HUN	300	Greece	GRC								00	LIVE ANIMALS	1	No Quantity							4020428			0
S3	2016	2016	2016	2	0	2	Export	348	Hungary	HUN	320	Guatemala	GTM								00	LIVE ANIMALS	1	No Quantity							747			0
S3	2016	2016	2016	2	0	2	Export	348	Hungary	HUN	344	China, Hong Kong SAR	HKG								00	LIVE ANIMALS	1	No Quantity							51127			0
S3	2016	2016	2016	2	0	2	Export	348	Hungary	HUN	360	Indonesia	IDN								00	LIVE ANIMALS	1	No Quantity							7631			0
S3	2016	2016	2016	2	0	2	Export	348	Hungary	HUN	368	Iraq	IRQ								00	LIVE ANIMALS	1	No Quantity							433258			0
S3	2016	2016	2016	2	0	2	Export	348	Hungary	HUN	376	Israel	ISR								00	LIVE ANIMALS	1	No Quantity							679801			0
S3	2016	2016	2016	2	0	2	Export	348	Hungary	HUN	381	Italy	ITA								00	LIVE ANIMALS	1	No Quantity							38884409			0
S3	2016	2016	2016	2	0	2	Export	348	Hungary	HUN	392	Japan	JPN								00	LIVE ANIMALS	1	No Quantity							26183			0
S3	2016	2016	2016	2	0	2	Export	348	Hungary	HUN	398	Kazakhstan	KAZ								00	LIVE ANIMALS	1	No Quantity							1535312			0
S3	2016	2016	2016	2	0	2	Export	348	Hungary	HUN	400	Jordan	JOR								00	LIVE ANIMALS	1	No Quantity							455817			0
S3	2016	2016	2016	2	0	2	Export	348	Hungary	HUN	404	Kenya	KEN								00	LIVE ANIMALS	1	No Quantity							11405			0
S3	2016	2016	2016	2	0	2	Export	348	Hungary	HUN	410	Rep. of Korea	KOR								00	LIVE ANIMALS	1	No Quantity							407544			0
S3	2016	2016	2016	2	0	2	Export	348	Hungary	HUN	414	Kuwait	KWT								00	LIVE ANIMALS	1	No Quantity							855875			0
S3	2016	2016	2016	2	0	2	Export	348	Hungary	HUN	417	Kyrgyzstan	KGZ								00	LIVE ANIMALS	1	No Quantity							47878			0
S3	2016	2016	2016	2	0	2	Export	348	Hungary	HUN	422	Lebanon	LBN								00	LIVE ANIMALS	1	No Quantity							1454133			0
S3	2016	2016	2016	2	0	2	Export	348	Hungary	HUN	428	Latvia	LVA								00	LIVE ANIMALS	1	No Quantity							222109			0
S3	2016	2016	2016	2	0	2	Export	348	Hungary	HUN	434	Libya	LBY								00	LIVE ANIMALS	1	No Quantity							545426			0
S3	2016	2016	2016	2	0	2	Export	348	Hungary	HUN	440	Lithuania	LTU								00	LIVE ANIMALS	1	No Quantity							131057			0
S3	2016	2016	2016	2	0	2	Export	348	Hungary	HUN	458	Malaysia	MYS								00	LIVE ANIMALS	1	No Quantity							7942			0
S3	2016	2016	2016	2	0	2	Export	348	Hungary	HUN	484	Mexico	MEX								00	LIVE ANIMALS	1	No Quantity							15753			0
S3	2016	2016	2016	2	0	2	Export	348	Hungary	HUN	490	Other Asia, nes									00	LIVE ANIMALS	1	No Quantity							77462			0
S3	2016	2016	2016	2	0	2	Export	348	Hungary	HUN	498	Rep. of Moldova	MDA								00	LIVE ANIMALS	1	No Quantity							1788124			0
S3	2016	2016	2016	2	0	2	Export	348	Hungary	HUN	499	Montenegro	MNE								00	LIVE ANIMALS	1	No Quantity							815591			0
S3	2016	2016	2016	2	0	2	Export	348	Hungary	HUN	504	Morocco	MAR								00	LIVE ANIMALS	1	No Quantity							2670			0
S3	2016	2016	2016	2	0	2	Export	348	Hungary	HUN	512	Oman	OMN								00	LIVE ANIMALS	1	No Quantity							203518			0
S3	2016	2016	2016	2	0	2	Export	348	Hungary	HUN	528	Netherlands	NLD								00	LIVE ANIMALS	1	No Quantity							7486469			0
S3	2016	2016	2016	2	0	2	Export	348	Hungary	HUN	554	New Zealand	NZL								00	LIVE ANIMALS	1	No Quantity							362			0
S3	2016	2016	2016	2	0	2	Export	348	Hungary	HUN	566	Nigeria	NGA								00	LIVE ANIMALS	1	No Quantity							255039			0
S3	2016	2016	2016	2	0	2	Export	348	Hungary	HUN	579	Norway	NOR								00	LIVE ANIMALS	1	No Quantity							6280			0
S3	2016	2016	2016	2	0	2	Export	348	Hungary	HUN	586	Pakistan	PAK								00	LIVE ANIMALS	1	No Quantity							79407			0
S3	2016	2016	2016	2	0	2	Export	348	Hungary	HUN	604	Peru	PER								00	LIVE ANIMALS	1	No Quantity							4386			0
S3	2016	2016	2016	2	0	2	Export	348	Hungary	HUN	608	Philippines	PHL								00	LIVE ANIMALS	1	No Quantity							70626			0
S3	2016	2016	2016	2	0	2	Export	348	Hungary	HUN	616	Poland	POL								00	LIVE ANIMALS	1	No Quantity							19105963			0
S3	2016	2016	2016	2	0	2	Export	348	Hungary	HUN	634	Qatar	QAT								00	LIVE ANIMALS	1	No Quantity							133062			0
S3	2016	2016	2016	2	0	2	Export	348	Hungary	HUN	642	Romania	ROU								00	LIVE ANIMALS	1	No Quantity							41558676			0
S3	2016	2016	2016	2	0	2	Export	348	Hungary	HUN	643	Russian Federation	RUS								00	LIVE ANIMALS	1	No Quantity							20842677			0
S3	2016	2016	2016	2	0	2	Export	348	Hungary	HUN	682	Saudi Arabia	SAU								00	LIVE ANIMALS	1	No Quantity							119084			0
S3	2016	2016	2016	2	0	2	Export	348	Hungary	HUN	688	Serbia	SRB								00	LIVE ANIMALS	1	No Quantity							4312314			0
S3	2016	2016	2016	2	0	2	Export	348	Hungary	HUN	702	Singapore	SGP								00	LIVE ANIMALS	1	No Quantity							671			0
S3	2016	2016	2016	2	0	2	Export	348	Hungary	HUN	703	Slovakia	SVK								00	LIVE ANIMALS	1	No Quantity							11539068			0
S3	2016	2016	2016	2	0	2	Export	348	Hungary	HUN	704	Viet Nam	VNM								00	LIVE ANIMALS	1	No Quantity							33725			0
S3	2016	2016	2016	2	0	2	Export	348	Hungary	HUN	705	Slovenia	SVN								00	LIVE ANIMALS	1	No Quantity							3788716			0
S3	2016	2016	2016	2	0	2	Export	348	Hungary	HUN	710	South Africa	ZAF								00	LIVE ANIMALS	1	No Quantity							13767			0
S3	2016	2016	2016	2	0	2	Export	348	Hungary	HUN	724	Spain	ESP								00	LIVE ANIMALS	1	No Quantity							559747			0
S3	2016	2016	2016	2	0	2	Export	348	Hungary	HUN	729	Sudan	SDN								00	LIVE ANIMALS	1	No Quantity							9881			0
S3	2016	2016	2016	2	0	2	Export	348	Hungary	HUN	757	Switzerland	CHE								00	LIVE ANIMALS	1	No Quantity							55391			0
S3	2016	2016	2016	2	0	2	Export	348	Hungary	HUN	764	Thailand	THA								00	LIVE ANIMALS	1	No Quantity							28440			0
S3	2016	2016	2016	2	0	2	Export	348	Hungary	HUN	784	United Arab Emirates	ARE								00	LIVE ANIMALS	1	No Quantity							534515			0
S3	2016	2016	2016	2	0	2	Export	348	Hungary	HUN	792	Turkey	TUR								00	LIVE ANIMALS	1	No Quantity							87022542			0
S3	2016	2016	2016	2	0	2	Export	348	Hungary	HUN	795	Turkmenistan	TKM								00	LIVE ANIMALS	1	No Quantity							796597			0
S3	2016	2016	2016	2	0	2	Export	348	Hungary	HUN	800	Uganda	UGA								00	LIVE ANIMALS	1	No Quantity							8025			0
S3	2016	2016	2016	2	0	2	Export	348	Hungary	HUN	804	Ukraine	UKR								00	LIVE ANIMALS	1	No Quantity							6009336			0
S3	2016	2016	2016	2	0	2	Export	348	Hungary	HUN	807	North Macedonia	MKD								00	LIVE ANIMALS	1	No Quantity							2382491			0
S3	2016	2016	2016	2	0	2	Export	348	Hungary	HUN	818	Egypt	EGY								00	LIVE ANIMALS	1	No Quantity							137579			0
S3	2016	2016	2016	2	0	2	Export	348	Hungary	HUN	834	United Rep. of Tanzania	TZA								00	LIVE ANIMALS	1	No Quantity							5344			0
S3	2016	2016	2016	2	0	2	Export	348	Hungary	HUN	842	USA	USA								00	LIVE ANIMALS	1	No Quantity							1515535			0
S3	2016	2016	2016	2	0	2	Export	348	Hungary	HUN	858	Uruguay	URY								00	LIVE ANIMALS	1	No Quantity							4870			0
S3	2016	2016	2016	2	0	2	Export	348	Hungary	HUN	860	Uzbekistan	UZB								00	LIVE ANIMALS	1	No Quantity							5699747			0
S3	2016	2016	2016	2	0	2	Export	344	China, Hong Kong SAR	HKG	0	World	WLD								01	MEAT, MEAT PREPARATIONS	1	No Quantity			0		0		2620871759			0
S3	2016	2016	2016	2	0	2	Export	344	China, Hong Kong SAR	HKG	31	Azerbaijan	AZE								01	MEAT, MEAT PREPARATIONS	1	No Quantity			0		0		22807			0
S3	2016	2016	2016	2	0	2	Export	344	China, Hong Kong SAR	HKG	104	Myanmar	MMR								01	MEAT, MEAT PREPARATIONS	1	No Quantity			0		0		21928			0
S3	2016	2016	2016	2	0	2	Export	344	China, Hong Kong SAR	HKG	124	Canada	CAN								01	MEAT, MEAT PREPARATIONS	1	No Quantity			0		0		5474			0
S3	2016	2016	2016	2	0	2	Export	344	China, Hong Kong SAR	HKG	156	China	CHN								01	MEAT, MEAT PREPARATIONS	1	No Quantity			0		0		785817102			0
S3	2016	2016	2016	2	0	2	Export	344	China, Hong Kong SAR	HKG	360	Indonesia	IDN								01	MEAT, MEAT PREPARATIONS	1	No Quantity			0		0		30636			0
S3	2016	2016	2016	2	0	2	Export	344	China, Hong Kong SAR	HKG	392	Japan	JPN								01	MEAT, MEAT PREPARATIONS	1	No Quantity			0		0		11863			0
S3	2016	2016	2016	2	0	2	Export	344	China, Hong Kong SAR	HKG	410	Rep. of Korea	KOR								01	MEAT, MEAT PREPARATIONS	1	No Quantity			0		0		27257843			0
S3	2016	2016	2016	2	0	2	Export	344	China, Hong Kong SAR	HKG	446	China, Macao SAR	MAC								01	MEAT, MEAT PREPARATIONS	1	No Quantity			0		0		157134259			0
S3	2016	2016	2016	2	0	2	Export	344	China, Hong Kong SAR	HKG	458	Malaysia	MYS								01	MEAT, MEAT PREPARATIONS	1	No Quantity			0		0		916752			0
S3	2016	2016	2016	2	0	2	Export	344	China, Hong Kong SAR	HKG	480	Mauritius	MUS								01	MEAT, MEAT PREPARATIONS	1	No Quantity			0		0		24042			0
S3	2016	2016	2016	2	0	2	Export	344	China, Hong Kong SAR	HKG	490	Other Asia, nes									01	MEAT, MEAT PREPARATIONS	1	No Quantity			0		0		927302133			0
S3	2016	2016	2016	2	0	2	Export	344	China, Hong Kong SAR	HKG	528	Netherlands	NLD								01	MEAT, MEAT PREPARATIONS	1	No Quantity			0		0		38611			0
S3	2016	2016	2016	2	0	2	Export	344	China, Hong Kong SAR	HKG	554	New Zealand	NZL								01	MEAT, MEAT PREPARATIONS	1	No Quantity			0		0		10861			0
S3	2016	2016	2016	2	0	2	Export	344	China, Hong Kong SAR	HKG	608	Philippines	PHL								01	MEAT, MEAT PREPARATIONS	1	No Quantity			0		0		2413175			0
S3	2016	2016	2016	2	0	2	Export	344	China, Hong Kong SAR	HKG	616	Poland	POL								01	MEAT, MEAT PREPARATIONS	1	No Quantity			0		0		43286			0
S3	2016	2016	2016	2	0	2	Export	344	China, Hong Kong SAR	HKG	702	Singapore	SGP								01	MEAT, MEAT PREPARATIONS	1	No Quantity			0		0		448288			0
S3	2016	2016	2016	2	0	2	Export	344	China, Hong Kong SAR	HKG	704	Viet Nam	VNM								01	MEAT, MEAT PREPARATIONS	1	No Quantity			0		0		710069815			0
S3	2016	2016	2016	2	0	2	Export	344	China, Hong Kong SAR	HKG	710	South Africa	ZAF								01	MEAT, MEAT PREPARATIONS	1	No Quantity			0		0		442			0
S3	2016	2016	2016	2	0	2	Export	344	China, Hong Kong SAR	HKG	724	Spain	ESP								01	MEAT, MEAT PREPARATIONS	1	No Quantity			0		0		61540			0
S3	2016	2016	2016	2	0	2	Export	344	China, Hong Kong SAR	HKG	764	Thailand	THA								01	MEAT, MEAT PREPARATIONS	1	No Quantity			0		0		4443542			0
S3	2016	2016	2016	2	0	2	Export	344	China, Hong Kong SAR	HKG	792	Turkey	TUR								01	MEAT, MEAT PREPARATIONS	1	No Quantity			0		0		3666			0
S3	2016	2016	2016	2	0	2	Export	344	China, Hong Kong SAR	HKG	826	United Kingdom	GBR								01	MEAT, MEAT PREPARATIONS	1	No Quantity			0		0		64535			0
S3	2016	2016	2016	2	0	2	Export	344	China, Hong Kong SAR	HKG	842	USA	USA								01	MEAT, MEAT PREPARATIONS	1	No Quantity			0		0		4729148			0
S3	2016	2016	2016	2	0	2	Export	348	Hungary	HUN	0	World	WLD								01	MEAT, MEAT PREPARATIONS	1	No Quantity							1352939996			0
S3	2016	2016	2016	2	0	2	Export	348	Hungary	HUN	8	Albania	ALB								01	MEAT, MEAT PREPARATIONS	1	No Quantity							331698			0
S3	2016	2016	2016	2	0	2	Export	348	Hungary	HUN	31	Azerbaijan	AZE								01	MEAT, MEAT PREPARATIONS	1	No Quantity							119604			0
S3	2016	2016	2016	2	0	2	Export	348	Hungary	HUN	32	Argentina	ARG								01	MEAT, MEAT PREPARATIONS	1	No Quantity							368			0
S3	2016	2016	2016	2	0	2	Export	348	Hungary	HUN	36	Australia	AUS								01	MEAT, MEAT PREPARATIONS	1	No Quantity							5318			0
S3	2016	2016	2016	2	0	2	Export	348	Hungary	HUN	40	Austria	AUT								01	MEAT, MEAT PREPARATIONS	1	No Quantity							133147231			0
S3	2016	2016	2016	2	0	2	Export	348	Hungary	HUN	56	Belgium	BEL								01	MEAT, MEAT PREPARATIONS	1	No Quantity							38016005			0
S3	2016	2016	2016	2	0	2	Export	348	Hungary	HUN	70	Bosnia Herzegovina	BIH								01	MEAT, MEAT PREPARATIONS	1	No Quantity							2925894			0
S3	2016	2016	2016	2	0	2	Export	348	Hungary	HUN	72	Botswana	BWA								01	MEAT, MEAT PREPARATIONS	1	No Quantity							90			0
S3	2016	2016	2016	2	0	2	Export	348	Hungary	HUN	100	Bulgaria	BGR								01	MEAT, MEAT PREPARATIONS	1	No Quantity							15620645			0
S3	2016	2016	2016	2	0	2	Export	348	Hungary	HUN	112	Belarus	BLR								01	MEAT, MEAT PREPARATIONS	1	No Quantity							232610			0
S3	2016	2016	2016	2	0	2	Export	348	Hungary	HUN	124	Canada	CAN								01	MEAT, MEAT PREPARATIONS	1	No Quantity							11783573			0
S3	2016	2016	2016	2	0	2	Export	348	Hungary	HUN	144	Sri Lanka	LKA								01	MEAT, MEAT PREPARATIONS	1	No Quantity							24098			0
S3	2016	2016	2016	2	0	2	Export	348	Hungary	HUN	156	China	CHN								01	MEAT, MEAT PREPARATIONS	1	No Quantity							66725970			0
S3	2016	2016	2016	2	0	2	Export	348	Hungary	HUN	178	Congo	COG								01	MEAT, MEAT PREPARATIONS	1	No Quantity							25721			0
S3	2016	2016	2016	2	0	2	Export	348	Hungary	HUN	180	Dem. Rep. of the Congo	COD								01	MEAT, MEAT PREPARATIONS	1	No Quantity							2			0
S3	2016	2016	2016	2	0	2	Export	348	Hungary	HUN	191	Croatia	HRV								01	MEAT, MEAT PREPARATIONS	1	No Quantity							36106125			0
S3	2016	2016	2016	2	0	2	Export	348	Hungary	HUN	192	Cuba	CUB								01	MEAT, MEAT PREPARATIONS	1	No Quantity							202			0
S3	2016	2016	2016	2	0	2	Export	348	Hungary	HUN	196	Cyprus	CYP								01	MEAT, MEAT PREPARATIONS	1	No Quantity							949573			0
S3	2016	2016	2016	2	0	2	Export	348	Hungary	HUN	203	Czechia	CZE								01	MEAT, MEAT PREPARATIONS	1	No Quantity							41677311			0
S3	2016	2016	2016	2	0	2	Export	348	Hungary	HUN	204	Benin	BEN								01	MEAT, MEAT PREPARATIONS	1	No Quantity							116806			0
S3	2016	2016	2016	2	0	2	Export	348	Hungary	HUN	208	Denmark	DNK								01	MEAT, MEAT PREPARATIONS	1	No Quantity							9242695			0
S3	2016	2016	2016	2	0	2	Export	348	Hungary	HUN	226	Equatorial Guinea	GNQ								01	MEAT, MEAT PREPARATIONS	1	No Quantity							6223			0
S3	2016	2016	2016	2	0	2	Export	348	Hungary	HUN	233	Estonia	EST								01	MEAT, MEAT PREPARATIONS	1	No Quantity							4419072			0
S3	2016	2016	2016	2	0	2	Export	348	Hungary	HUN	246	Finland	FIN								01	MEAT, MEAT PREPARATIONS	1	No Quantity							3344136			0
S3	2016	2016	2016	2	0	2	Export	348	Hungary	HUN	251	France	FRA								01	MEAT, MEAT PREPARATIONS	1	No Quantity							63827081			0
S3	2016	2016	2016	2	0	2	Export	348	Hungary	HUN	258	French Polynesia	PYF								01	MEAT, MEAT PREPARATIONS	1	No Quantity							356735			0
S3	2016	2016	2016	2	0	2	Export	348	Hungary	HUN	266	Gabon	GAB								01	MEAT, MEAT PREPARATIONS	1	No Quantity							45894			0
S3	2016	2016	2016	2	0	2	Export	348	Hungary	HUN	268	Georgia	GEO								01	MEAT, MEAT PREPARATIONS	1	No Quantity							1227998			0
S3	2016	2016	2016	2	0	2	Export	348	Hungary	HUN	276	Germany	DEU								01	MEAT, MEAT PREPARATIONS	1	No Quantity							168390911			0
S3	2016	2016	2016	2	0	2	Export	348	Hungary	HUN	292	Gibraltar	GIB								01	MEAT, MEAT PREPARATIONS	1	No Quantity							243241			0
S3	2016	2016	2016	2	0	2	Export	348	Hungary	HUN	300	Greece	GRC								01	MEAT, MEAT PREPARATIONS	1	No Quantity							714280			0
S3	2016	2016	2016	2	0	2	Export	348	Hungary	HUN	324	Guinea	GIN								01	MEAT, MEAT PREPARATIONS	1	No Quantity							33623			0
S3	2016	2016	2016	2	0	2	Export	348	Hungary	HUN	344	China, Hong Kong SAR	HKG								01	MEAT, MEAT PREPARATIONS	1	No Quantity							14816324			0
S3	2016	2016	2016	2	0	2	Export	348	Hungary	HUN	360	Indonesia	IDN								01	MEAT, MEAT PREPARATIONS	1	No Quantity							363			0
S3	2016	2016	2016	2	0	2	Export	348	Hungary	HUN	372	Ireland	IRL								01	MEAT, MEAT PREPARATIONS	1	No Quantity							789805			0
S3	2016	2016	2016	2	0	2	Export	348	Hungary	HUN	376	Israel	ISR								01	MEAT, MEAT PREPARATIONS	1	No Quantity							16257828			0
S3	2016	2016	2016	2	0	2	Export	348	Hungary	HUN	381	Italy	ITA								01	MEAT, MEAT PREPARATIONS	1	No Quantity							75393055			0
S3	2016	2016	2016	2	0	2	Export	348	Hungary	HUN	392	Japan	JPN								01	MEAT, MEAT PREPARATIONS	1	No Quantity							119450520			0
S3	2016	2016	2016	2	0	2	Export	348	Hungary	HUN	398	Kazakhstan	KAZ								01	MEAT, MEAT PREPARATIONS	1	No Quantity							4			0
S3	2016	2016	2016	2	0	2	Export	348	Hungary	HUN	400	Jordan	JOR								01	MEAT, MEAT PREPARATIONS	1	No Quantity							8597			0
S3	2016	2016	2016	2	0	2	Export	348	Hungary	HUN	410	Rep. of Korea	KOR								01	MEAT, MEAT PREPARATIONS	1	No Quantity							8111240			0
S3	2016	2016	2016	2	0	2	Export	348	Hungary	HUN	428	Latvia	LVA								01	MEAT, MEAT PREPARATIONS	1	No Quantity							453393			0
S3	2016	2016	2016	2	0	2	Export	348	Hungary	HUN	430	Liberia	LBR								01	MEAT, MEAT PREPARATIONS	1	No Quantity							37462			0
S3	2016	2016	2016	2	0	2	Export	348	Hungary	HUN	440	Lithuania	LTU								01	MEAT, MEAT PREPARATIONS	1	No Quantity							1221655			0
S3	2016	2016	2016	2	0	2	Export	348	Hungary	HUN	442	Luxembourg	LUX								01	MEAT, MEAT PREPARATIONS	1	No Quantity							4481			0
S3	2016	2016	2016	2	0	2	Export	348	Hungary	HUN	458	Malaysia	MYS								01	MEAT, MEAT PREPARATIONS	1	No Quantity							22924			0
S3	2016	2016	2016	2	0	2	Export	348	Hungary	HUN	462	Maldives	MDV								01	MEAT, MEAT PREPARATIONS	1	No Quantity							21408			0
S3	2016	2016	2016	2	0	2	Export	348	Hungary	HUN	470	Malta	MLT								01	MEAT, MEAT PREPARATIONS	1	No Quantity							1154724			0
S3	2016	2016	2016	2	0	2	Export	348	Hungary	HUN	490	Other Asia, nes									01	MEAT, MEAT PREPARATIONS	1	No Quantity							30982999			0
S3	2016	2016	2016	2	0	2	Export	348	Hungary	HUN	496	Mongolia	MNG								01	MEAT, MEAT PREPARATIONS	1	No Quantity							303277			0
S3	2016	2016	2016	2	0	2	Export	348	Hungary	HUN	498	Rep. of Moldova	MDA								01	MEAT, MEAT PREPARATIONS	1	No Quantity							3464121			0
S3	2016	2016	2016	2	0	2	Export	348	Hungary	HUN	499	Montenegro	MNE								01	MEAT, MEAT PREPARATIONS	1	No Quantity							694300			0
S3	2016	2016	2016	2	0	2	Export	348	Hungary	HUN	528	Netherlands	NLD								01	MEAT, MEAT PREPARATIONS	1	No Quantity							37418915			0
S3	2016	2016	2016	2	0	2	Export	348	Hungary	HUN	531	Curaçao	CUW								01	MEAT, MEAT PREPARATIONS	1	No Quantity							180149			0
S3	2016	2016	2016	2	0	2	Export	348	Hungary	HUN	533	Aruba	ABW								01	MEAT, MEAT PREPARATIONS	1	No Quantity							94484			0
S3	2016	2016	2016	2	0	2	Export	348	Hungary	HUN	554	New Zealand	NZL								01	MEAT, MEAT PREPARATIONS	1	No Quantity							57			0
S3	2016	2016	2016	2	0	2	Export	348	Hungary	HUN	579	Norway	NOR								01	MEAT, MEAT PREPARATIONS	1	No Quantity							121696			0
S3	2016	2016	2016	2	0	2	Export	348	Hungary	HUN	616	Poland	POL								01	MEAT, MEAT PREPARATIONS	1	No Quantity							20490046			0
S3	2016	2016	2016	2	0	2	Export	348	Hungary	HUN	620	Portugal	PRT								01	MEAT, MEAT PREPARATIONS	1	No Quantity							6494463			0
S3	2016	2016	2016	2	0	2	Export	348	Hungary	HUN	634	Qatar	QAT								01	MEAT, MEAT PREPARATIONS	1	No Quantity							210			0
S3	2016	2016	2016	2	0	2	Export	348	Hungary	HUN	642	Romania	ROU								01	MEAT, MEAT PREPARATIONS	1	No Quantity							135693896			0
S3	2016	2016	2016	2	0	2	Export	348	Hungary	HUN	643	Russian Federation	RUS								01	MEAT, MEAT PREPARATIONS	1	No Quantity							6376339			0
S3	2016	2016	2016	2	0	2	Export	348	Hungary	HUN	688	Serbia	SRB								01	MEAT, MEAT PREPARATIONS	1	No Quantity							15989025			0
S3	2016	2016	2016	2	0	2	Export	348	Hungary	HUN	702	Singapore	SGP								01	MEAT, MEAT PREPARATIONS	1	No Quantity							2975828			0
S3	2016	2016	2016	2	0	2	Export	348	Hungary	HUN	703	Slovakia	SVK								01	MEAT, MEAT PREPARATIONS	1	No Quantity							72805432			0
S3	2016	2016	2016	2	0	2	Export	348	Hungary	HUN	704	Viet Nam	VNM								01	MEAT, MEAT PREPARATIONS	1	No Quantity							125111			0
S3	2016	2016	2016	2	0	2	Export	348	Hungary	HUN	705	Slovenia	SVN								01	MEAT, MEAT PREPARATIONS	1	No Quantity							28901172			0
S3	2016	2016	2016	2	0	2	Export	348	Hungary	HUN	710	South Africa	ZAF								01	MEAT, MEAT PREPARATIONS	1	No Quantity							8935864			0
S3	2016	2016	2016	2	0	2	Export	348	Hungary	HUN	724	Spain	ESP								01	MEAT, MEAT PREPARATIONS	1	No Quantity							24635058			0
S3	2016	2016	2016	2	0	2	Export	348	Hungary	HUN	752	Sweden	SWE								01	MEAT, MEAT PREPARATIONS	1	No Quantity							6535825			0
S3	2016	2016	2016	2	0	2	Export	348	Hungary	HUN	757	Switzerland	CHE								01	MEAT, MEAT PREPARATIONS	1	No Quantity							45467958			0
S3	2016	2016	2016	2	0	2	Export	348	Hungary	HUN	764	Thailand	THA								01	MEAT, MEAT PREPARATIONS	1	No Quantity							886831			0
S3	2016	2016	2016	2	0	2	Export	348	Hungary	HUN	768	Togo	TGO								01	MEAT, MEAT PREPARATIONS	1	No Quantity							95824			0
S3	2016	2016	2016	2	0	2	Export	348	Hungary	HUN	784	United Arab Emirates	ARE								01	MEAT, MEAT PREPARATIONS	1	No Quantity							560326			0
S3	2016	2016	2016	2	0	2	Export	348	Hungary	HUN	792	Turkey	TUR								01	MEAT, MEAT PREPARATIONS	1	No Quantity							242025			0
S3	2016	2016	2016	2	0	2	Export	348	Hungary	HUN	804	Ukraine	UKR								01	MEAT, MEAT PREPARATIONS	1	No Quantity							3802741			0
S3	2016	2016	2016	2	0	2	Export	348	Hungary	HUN	807	North Macedonia	MKD								01	MEAT, MEAT PREPARATIONS	1	No Quantity							844210			0
S3	2016	2016	2016	2	0	2	Export	348	Hungary	HUN	826	United Kingdom	GBR								01	MEAT, MEAT PREPARATIONS	1	No Quantity							58797146			0
S3	2016	2016	2016	2	0	2	Export	348	Hungary	HUN	842	USA	USA								01	MEAT, MEAT PREPARATIONS	1	No Quantity							1620152			0
S3	2016	2016	2016	2	0	2	Export	344	China, Hong Kong SAR	HKG	0	World	WLD								02	DAIRY PRODUCTS,BIRD EGGS	1	No Quantity			0				534427455			0
S3	2016	2016	2016	2	0	2	Export	344	China, Hong Kong SAR	HKG	36	Australia	AUS								02	DAIRY PRODUCTS,BIRD EGGS	1	No Quantity			0		0		367396			0
S3	2016	2016	2016	2	0	2	Export	344	China, Hong Kong SAR	HKG	104	Myanmar	MMR								02	DAIRY PRODUCTS,BIRD EGGS	1	No Quantity			0		0		393654			0
S3	2016	2016	2016	2	0	2	Export	344	China, Hong Kong SAR	HKG	124	Canada	CAN								02	DAIRY PRODUCTS,BIRD EGGS	1	No Quantity			0		0		1634			0
S3	2016	2016	2016	2	0	2	Export	344	China, Hong Kong SAR	HKG	156	China	CHN								02	DAIRY PRODUCTS,BIRD EGGS	1	No Quantity			0		0		203515824			0
S3	2016	2016	2016	2	0	2	Export	344	China, Hong Kong SAR	HKG	392	Japan	JPN								02	DAIRY PRODUCTS,BIRD EGGS	1	No Quantity			0				5975			0
S3	2016	2016	2016	2	0	2	Export	344	China, Hong Kong SAR	HKG	410	Rep. of Korea	KOR								02	DAIRY PRODUCTS,BIRD EGGS	1	No Quantity			0		0		94352			0
S3	2016	2016	2016	2	0	2	Export	344	China, Hong Kong SAR	HKG	446	China, Macao SAR	MAC								02	DAIRY PRODUCTS,BIRD EGGS	1	No Quantity			0		0		325764551			0
S3	2016	2016	2016	2	0	2	Export	344	China, Hong Kong SAR	HKG	458	Malaysia	MYS								02	DAIRY PRODUCTS,BIRD EGGS	1	No Quantity			0		0		54884			0
S3	2016	2016	2016	2	0	2	Export	344	China, Hong Kong SAR	HKG	480	Mauritius	MUS								02	DAIRY PRODUCTS,BIRD EGGS	1	No Quantity			0				4782			0
S3	2016	2016	2016	2	0	2	Export	344	China, Hong Kong SAR	HKG	490	Other Asia, nes									02	DAIRY PRODUCTS,BIRD EGGS	1	No Quantity			0		0		237628			0
S3	2016	2016	2016	2	0	2	Export	344	China, Hong Kong SAR	HKG	496	Mongolia	MNG								02	DAIRY PRODUCTS,BIRD EGGS	1	No Quantity			0		0		3845			0
S3	2016	2016	2016	2	0	2	Export	344	China, Hong Kong SAR	HKG	528	Netherlands	NLD								02	DAIRY PRODUCTS,BIRD EGGS	1	No Quantity			0		0		6474			0
S3	2016	2016	2016	2	0	2	Export	344	China, Hong Kong SAR	HKG	554	New Zealand	NZL								02	DAIRY PRODUCTS,BIRD EGGS	1	No Quantity			0		0		143517			0
S3	2016	2016	2016	2	0	2	Export	344	China, Hong Kong SAR	HKG	583	FS Micronesia	FSM								02	DAIRY PRODUCTS,BIRD EGGS	1	No Quantity			0		0		3661			0
S3	2016	2016	2016	2	0	2	Export	344	China, Hong Kong SAR	HKG	586	Pakistan	PAK								02	DAIRY PRODUCTS,BIRD EGGS	1	No Quantity			0				153548			0
S3	2016	2016	2016	2	0	2	Export	344	China, Hong Kong SAR	HKG	608	Philippines	PHL								02	DAIRY PRODUCTS,BIRD EGGS	1	No Quantity			0		0		1583469			0
S3	2016	2016	2016	2	0	2	Export	344	China, Hong Kong SAR	HKG	702	Singapore	SGP								02	DAIRY PRODUCTS,BIRD EGGS	1	No Quantity			0		0		661106			0
S3	2016	2016	2016	2	0	2	Export	344	China, Hong Kong SAR	HKG	704	Viet Nam	VNM								02	DAIRY PRODUCTS,BIRD EGGS	1	No Quantity			0		0		1255333			0
S3	2016	2016	2016	2	0	2	Export	344	China, Hong Kong SAR	HKG	764	Thailand	THA								02	DAIRY PRODUCTS,BIRD EGGS	1	No Quantity			0		0		74558			0
S3	2016	2016	2016	2	0	2	Export	344	China, Hong Kong SAR	HKG	780	Trinidad and Tobago	TTO								02	DAIRY PRODUCTS,BIRD EGGS	1	No Quantity			0				2805			0
S3	2016	2016	2016	2	0	2	Export	344	China, Hong Kong SAR	HKG	826	United Kingdom	GBR								02	DAIRY PRODUCTS,BIRD EGGS	1	No Quantity			0		0		80297			0
S3	2016	2016	2016	2	0	2	Export	344	China, Hong Kong SAR	HKG	842	USA	USA								02	DAIRY PRODUCTS,BIRD EGGS	1	No Quantity			0				18147			0
S3	2016	2016	2016	2	0	2	Export	348	Hungary	HUN	0	World	WLD								02	DAIRY PRODUCTS,BIRD EGGS	1	No Quantity							425556790			0
S3	2016	2016	2016	2	0	2	Export	348	Hungary	HUN	8	Albania	ALB								02	DAIRY PRODUCTS,BIRD EGGS	1	No Quantity							378255			0
S3	2016	2016	2016	2	0	2	Export	348	Hungary	HUN	12	Algeria	DZA								02	DAIRY PRODUCTS,BIRD EGGS	1	No Quantity							94075			0
S3	2016	2016	2016	2	0	2	Export	348	Hungary	HUN	31	Azerbaijan	AZE								02	DAIRY PRODUCTS,BIRD EGGS	1	No Quantity							16734			0
S3	2016	2016	2016	2	0	2	Export	348	Hungary	HUN	36	Australia	AUS								02	DAIRY PRODUCTS,BIRD EGGS	1	No Quantity							35663			0
S3	2016	2016	2016	2	0	2	Export	348	Hungary	HUN	40	Austria	AUT								02	DAIRY PRODUCTS,BIRD EGGS	1	No Quantity							15162223			0
S3	2016	2016	2016	2	0	2	Export	348	Hungary	HUN	48	Bahrain	BHR								02	DAIRY PRODUCTS,BIRD EGGS	1	No Quantity							280945			0
S3	2016	2016	2016	2	0	2	Export	348	Hungary	HUN	51	Armenia	ARM								02	DAIRY PRODUCTS,BIRD EGGS	1	No Quantity							657			0
S3	2016	2016	2016	2	0	2	Export	348	Hungary	HUN	56	Belgium	BEL								02	DAIRY PRODUCTS,BIRD EGGS	1	No Quantity							828301			0
S3	2016	2016	2016	2	0	2	Export	348	Hungary	HUN	70	Bosnia Herzegovina	BIH								02	DAIRY PRODUCTS,BIRD EGGS	1	No Quantity							9829883			0
S3	2016	2016	2016	2	0	2	Export	348	Hungary	HUN	76	Brazil	BRA								02	DAIRY PRODUCTS,BIRD EGGS	1	No Quantity							1364			0
S3	2016	2016	2016	2	0	2	Export	348	Hungary	HUN	100	Bulgaria	BGR								02	DAIRY PRODUCTS,BIRD EGGS	1	No Quantity							5394932			0
S3	2016	2016	2016	2	0	2	Export	348	Hungary	HUN	112	Belarus	BLR								02	DAIRY PRODUCTS,BIRD EGGS	1	No Quantity							23402			0
S3	2016	2016	2016	2	0	2	Export	348	Hungary	HUN	156	China	CHN								02	DAIRY PRODUCTS,BIRD EGGS	1	No Quantity							32134			0
S3	2016	2016	2016	2	0	2	Export	348	Hungary	HUN	162	Christmas Isds	CXR								02	DAIRY PRODUCTS,BIRD EGGS	1	No Quantity							4248			0
S3	2016	2016	2016	2	0	2	Export	348	Hungary	HUN	191	Croatia	HRV								02	DAIRY PRODUCTS,BIRD EGGS	1	No Quantity							22805911			0
S3	2016	2016	2016	2	0	2	Export	348	Hungary	HUN	196	Cyprus	CYP								02	DAIRY PRODUCTS,BIRD EGGS	1	No Quantity							242153			0
S3	2016	2016	2016	2	0	2	Export	348	Hungary	HUN	203	Czechia	CZE								02	DAIRY PRODUCTS,BIRD EGGS	1	No Quantity							7335123			0
S3	2016	2016	2016	2	0	2	Export	348	Hungary	HUN	208	Denmark	DNK								02	DAIRY PRODUCTS,BIRD EGGS	1	No Quantity							1289777			0
S3	2016	2016	2016	2	0	2	Export	348	Hungary	HUN	214	Dominican Rep.	DOM								02	DAIRY PRODUCTS,BIRD EGGS	1	No Quantity							47103			0
S3	2016	2016	2016	2	0	2	Export	348	Hungary	HUN	233	Estonia	EST								02	DAIRY PRODUCTS,BIRD EGGS	1	No Quantity							72216			0
S3	2016	2016	2016	2	0	2	Export	348	Hungary	HUN	246	Finland	FIN								02	DAIRY PRODUCTS,BIRD EGGS	1	No Quantity							66670			0
S3	2016	2016	2016	2	0	2	Export	348	Hungary	HUN	251	France	FRA								02	DAIRY PRODUCTS,BIRD EGGS	1	No Quantity							17020472			0
S3	2016	2016	2016	2	0	2	Export	348	Hungary	HUN	258	French Polynesia	PYF								02	DAIRY PRODUCTS,BIRD EGGS	1	No Quantity							52881			0
S3	2016	2016	2016	2	0	2	Export	348	Hungary	HUN	260	Fr. South Antarctic Terr.	ATF								02	DAIRY PRODUCTS,BIRD EGGS	1	No Quantity							3			0
S3	2016	2016	2016	2	0	2	Export	348	Hungary	HUN	268	Georgia	GEO								02	DAIRY PRODUCTS,BIRD EGGS	1	No Quantity							2149			0
S3	2016	2016	2016	2	0	2	Export	348	Hungary	HUN	270	Gambia	GMB								02	DAIRY PRODUCTS,BIRD EGGS	1	No Quantity							1095			0
S3	2016	2016	2016	2	0	2	Export	348	Hungary	HUN	276	Germany	DEU								02	DAIRY PRODUCTS,BIRD EGGS	1	No Quantity							31691841			0
S3	2016	2016	2016	2	0	2	Export	348	Hungary	HUN	300	Greece	GRC								02	DAIRY PRODUCTS,BIRD EGGS	1	No Quantity							2768820			0
S3	2016	2016	2016	2	0	2	Export	348	Hungary	HUN	320	Guatemala	GTM								02	DAIRY PRODUCTS,BIRD EGGS	1	No Quantity							6			0
S3	2016	2016	2016	2	0	2	Export	348	Hungary	HUN	344	China, Hong Kong SAR	HKG								02	DAIRY PRODUCTS,BIRD EGGS	1	No Quantity							4844			0
S3	2016	2016	2016	2	0	2	Export	348	Hungary	HUN	352	Iceland	ISL								02	DAIRY PRODUCTS,BIRD EGGS	1	No Quantity							107847			0
S3	2016	2016	2016	2	0	2	Export	348	Hungary	HUN	360	Indonesia	IDN								02	DAIRY PRODUCTS,BIRD EGGS	1	No Quantity							8189			0
S3	2016	2016	2016	2	0	2	Export	348	Hungary	HUN	368	Iraq	IRQ								02	DAIRY PRODUCTS,BIRD EGGS	1	No Quantity							10256848			0
S3	2016	2016	2016	2	0	2	Export	348	Hungary	HUN	372	Ireland	IRL								02	DAIRY PRODUCTS,BIRD EGGS	1	No Quantity							562861			0
S3	2016	2016	2016	2	0	2	Export	348	Hungary	HUN	376	Israel	ISR								02	DAIRY PRODUCTS,BIRD EGGS	1	No Quantity							302987			0
S3	2016	2016	2016	2	0	2	Export	348	Hungary	HUN	381	Italy	ITA								02	DAIRY PRODUCTS,BIRD EGGS	1	No Quantity							51957925			0
S3	2016	2016	2016	2	0	2	Export	348	Hungary	HUN	392	Japan	JPN								02	DAIRY PRODUCTS,BIRD EGGS	1	No Quantity							1			0
S3	2016	2016	2016	2	0	2	Export	348	Hungary	HUN	400	Jordan	JOR								02	DAIRY PRODUCTS,BIRD EGGS	1	No Quantity							15859697			0
S3	2016	2016	2016	2	0	2	Export	348	Hungary	HUN	414	Kuwait	KWT								02	DAIRY PRODUCTS,BIRD EGGS	1	No Quantity							1282182			0
S3	2016	2016	2016	2	0	2	Export	348	Hungary	HUN	417	Kyrgyzstan	KGZ								02	DAIRY PRODUCTS,BIRD EGGS	1	No Quantity							7757			0
S3	2016	2016	2016	2	0	2	Export	348	Hungary	HUN	422	Lebanon	LBN								02	DAIRY PRODUCTS,BIRD EGGS	1	No Quantity							21970209			0
S3	2016	2016	2016	2	0	2	Export	348	Hungary	HUN	428	Latvia	LVA								02	DAIRY PRODUCTS,BIRD EGGS	1	No Quantity							19519			0
S3	2016	2016	2016	2	0	2	Export	348	Hungary	HUN	434	Libya	LBY								02	DAIRY PRODUCTS,BIRD EGGS	1	No Quantity							552239			0
S3	2016	2016	2016	2	0	2	Export	348	Hungary	HUN	440	Lithuania	LTU								02	DAIRY PRODUCTS,BIRD EGGS	1	No Quantity							27900			0
S3	2016	2016	2016	2	0	2	Export	348	Hungary	HUN	442	Luxembourg	LUX								02	DAIRY PRODUCTS,BIRD EGGS	1	No Quantity							75640			0
S3	2016	2016	2016	2	0	2	Export	348	Hungary	HUN	458	Malaysia	MYS								02	DAIRY PRODUCTS,BIRD EGGS	1	No Quantity							171458			0
S3	2016	2016	2016	2	0	2	Export	348	Hungary	HUN	470	Malta	MLT								02	DAIRY PRODUCTS,BIRD EGGS	1	No Quantity							26479			0
S3	2016	2016	2016	2	0	2	Export	348	Hungary	HUN	480	Mauritius	MUS								02	DAIRY PRODUCTS,BIRD EGGS	1	No Quantity							5934			0
S3	2016	2016	2016	2	0	2	Export	348	Hungary	HUN	498	Rep. of Moldova	MDA								02	DAIRY PRODUCTS,BIRD EGGS	1	No Quantity							152522			0
S3	2016	2016	2016	2	0	2	Export	348	Hungary	HUN	499	Montenegro	MNE								02	DAIRY PRODUCTS,BIRD EGGS	1	No Quantity							20180			0
S3	2016	2016	2016	2	0	2	Export	348	Hungary	HUN	512	Oman	OMN								02	DAIRY PRODUCTS,BIRD EGGS	1	No Quantity							111381			0
S3	2016	2016	2016	2	0	2	Export	348	Hungary	HUN	528	Netherlands	NLD								02	DAIRY PRODUCTS,BIRD EGGS	1	No Quantity							11945987			0
S3	2016	2016	2016	2	0	2	Export	348	Hungary	HUN	540	New Caledonia	NCL								02	DAIRY PRODUCTS,BIRD EGGS	1	No Quantity							6730			0
S3	2016	2016	2016	2	0	2	Export	348	Hungary	HUN	566	Nigeria	NGA								02	DAIRY PRODUCTS,BIRD EGGS	1	No Quantity							7010			0
S3	2016	2016	2016	2	0	2	Export	348	Hungary	HUN	577	Other Africa, nes									02	DAIRY PRODUCTS,BIRD EGGS	1	No Quantity							36240			0
S3	2016	2016	2016	2	0	2	Export	348	Hungary	HUN	579	Norway	NOR								02	DAIRY PRODUCTS,BIRD EGGS	1	No Quantity							125443			0
S3	2016	2016	2016	2	0	2	Export	348	Hungary	HUN	586	Pakistan	PAK								02	DAIRY PRODUCTS,BIRD EGGS	1	No Quantity							4368			0
S3	2016	2016	2016	2	0	2	Export	348	Hungary	HUN	608	Philippines	PHL								02	DAIRY PRODUCTS,BIRD EGGS	1	No Quantity							673125			0
S3	2016	2016	2016	2	0	2	Export	348	Hungary	HUN	616	Poland	POL								02	DAIRY PRODUCTS,BIRD EGGS	1	No Quantity							22594916			0
S3	2016	2016	2016	2	0	2	Export	348	Hungary	HUN	620	Portugal	PRT								02	DAIRY PRODUCTS,BIRD EGGS	1	No Quantity							2719082			0
S3	2016	2016	2016	2	0	2	Export	348	Hungary	HUN	634	Qatar	QAT								02	DAIRY PRODUCTS,BIRD EGGS	1	No Quantity							757312			0
S3	2016	2016	2016	2	0	2	Export	348	Hungary	HUN	642	Romania	ROU								02	DAIRY PRODUCTS,BIRD EGGS	1	No Quantity							73080784			0
S3	2016	2016	2016	2	0	2	Export	348	Hungary	HUN	643	Russian Federation	RUS								02	DAIRY PRODUCTS,BIRD EGGS	1	No Quantity							10060576			0
S3	2016	2016	2016	2	0	2	Export	348	Hungary	HUN	674	San Marino	SMR								02	DAIRY PRODUCTS,BIRD EGGS	1	No Quantity							18236			0
S3	2016	2016	2016	2	0	2	Export	348	Hungary	HUN	682	Saudi Arabia	SAU								02	DAIRY PRODUCTS,BIRD EGGS	1	No Quantity							7247285			0
S3	2016	2016	2016	2	0	2	Export	348	Hungary	HUN	688	Serbia	SRB								02	DAIRY PRODUCTS,BIRD EGGS	1	No Quantity							6318464			0
S3	2016	2016	2016	2	0	2	Export	348	Hungary	HUN	699	India	IND								02	DAIRY PRODUCTS,BIRD EGGS	1	No Quantity							3			0
S3	2016	2016	2016	2	0	2	Export	348	Hungary	HUN	702	Singapore	SGP								02	DAIRY PRODUCTS,BIRD EGGS	1	No Quantity							316683			0
S3	2016	2016	2016	2	0	2	Export	348	Hungary	HUN	703	Slovakia	SVK								02	DAIRY PRODUCTS,BIRD EGGS	1	No Quantity							16212088			0
S3	2016	2016	2016	2	0	2	Export	348	Hungary	HUN	704	Viet Nam	VNM								02	DAIRY PRODUCTS,BIRD EGGS	1	No Quantity							10			0
S3	2016	2016	2016	2	0	2	Export	348	Hungary	HUN	705	Slovenia	SVN								02	DAIRY PRODUCTS,BIRD EGGS	1	No Quantity							8686055			0
S3	2016	2016	2016	2	0	2	Export	348	Hungary	HUN	710	South Africa	ZAF								02	DAIRY PRODUCTS,BIRD EGGS	1	No Quantity							27113			0
S3	2016	2016	2016	2	0	2	Export	348	Hungary	HUN	724	Spain	ESP								02	DAIRY PRODUCTS,BIRD EGGS	1	No Quantity							15971565			0
S3	2016	2016	2016	2	0	2	Export	348	Hungary	HUN	752	Sweden	SWE								02	DAIRY PRODUCTS,BIRD EGGS	1	No Quantity							2480389			0
S3	2016	2016	2016	2	0	2	Export	348	Hungary	HUN	757	Switzerland	CHE								02	DAIRY PRODUCTS,BIRD EGGS	1	No Quantity							1892047			0
S3	2016	2016	2016	2	0	2	Export	348	Hungary	HUN	760	Syria	SYR								02	DAIRY PRODUCTS,BIRD EGGS	1	No Quantity							407139			0
S3	2016	2016	2016	2	0	2	Export	348	Hungary	HUN	784	United Arab Emirates	ARE								02	DAIRY PRODUCTS,BIRD EGGS	1	No Quantity							4200781			0
S3	2016	2016	2016	2	0	2	Export	348	Hungary	HUN	792	Turkey	TUR								02	DAIRY PRODUCTS,BIRD EGGS	1	No Quantity							451423			0
S3	2016	2016	2016	2	0	2	Export	348	Hungary	HUN	804	Ukraine	UKR								02	DAIRY PRODUCTS,BIRD EGGS	1	No Quantity							1149805			0
S3	2016	2016	2016	2	0	2	Export	348	Hungary	HUN	807	North Macedonia	MKD								02	DAIRY PRODUCTS,BIRD EGGS	1	No Quantity							454544			0
S3	2016	2016	2016	2	0	2	Export	348	Hungary	HUN	818	Egypt	EGY								02	DAIRY PRODUCTS,BIRD EGGS	1	No Quantity							270375			0
S3	2016	2016	2016	2	0	2	Export	348	Hungary	HUN	826	United Kingdom	GBR								02	DAIRY PRODUCTS,BIRD EGGS	1	No Quantity							17672735			0
S3	2016	2016	2016	2	0	2	Export	348	Hungary	HUN	842	USA	USA								02	DAIRY PRODUCTS,BIRD EGGS	1	No Quantity							608005			0
S3	2016	2016	2016	2	0	2	Export	348	Hungary	HUN	887	Yemen	YEM								02	DAIRY PRODUCTS,BIRD EGGS	1	No Quantity							193528			0
S3	2016	2016	2016	2	0	2	Export	348	Hungary	HUN	899	Areas, nes									02	DAIRY PRODUCTS,BIRD EGGS	1	No Quantity							3309			0
S3	2016	2016	2016	2	0	2	Export	344	China, Hong Kong SAR	HKG	0	World	WLD								03	FISH,CRUSTACEANS,MOLLUSC	1	No Quantity			0				687547850			0
S3	2016	2016	2016	2	0	2	Export	344	China, Hong Kong SAR	HKG	31	Azerbaijan	AZE								03	FISH,CRUSTACEANS,MOLLUSC	1	No Quantity			0		0		332			0
S3	2016	2016	2016	2	0	2	Export	344	China, Hong Kong SAR	HKG	36	Australia	AUS								03	FISH,CRUSTACEANS,MOLLUSC	1	No Quantity			0				4938425			0
S3	2016	2016	2016	2	0	2	Export	344	China, Hong Kong SAR	HKG	51	Armenia	ARM								03	FISH,CRUSTACEANS,MOLLUSC	1	No Quantity			0		0		1520			0
S3	2016	2016	2016	2	0	2	Export	344	China, Hong Kong SAR	HKG	70	Bosnia Herzegovina	BIH								03	FISH,CRUSTACEANS,MOLLUSC	1	No Quantity			0		0		2491			0
S3	2016	2016	2016	2	0	2	Export	344	China, Hong Kong SAR	HKG	90	Solomon Isds	SLB								03	FISH,CRUSTACEANS,MOLLUSC	1	No Quantity			0		0		881			0
S3	2016	2016	2016	2	0	2	Export	344	China, Hong Kong SAR	HKG	96	Brunei Darussalam	BRN								03	FISH,CRUSTACEANS,MOLLUSC	1	No Quantity			0				293846			0
S3	2016	2016	2016	2	0	2	Export	344	China, Hong Kong SAR	HKG	116	Cambodia	KHM								03	FISH,CRUSTACEANS,MOLLUSC	1	No Quantity			0		0		294828			0
S3	2016	2016	2016	2	0	2	Export	344	China, Hong Kong SAR	HKG	124	Canada	CAN								03	FISH,CRUSTACEANS,MOLLUSC	1	No Quantity			0		0		21580684			0
S3	2016	2016	2016	2	0	2	Export	344	China, Hong Kong SAR	HKG	144	Sri Lanka	LKA								03	FISH,CRUSTACEANS,MOLLUSC	1	No Quantity			0				2967			0
S3	2016	2016	2016	2	0	2	Export	344	China, Hong Kong SAR	HKG	152	Chile	CHL								03	FISH,CRUSTACEANS,MOLLUSC	1	No Quantity			0		0		55730			0
S3	2016	2016	2016	2	0	2	Export	344	China, Hong Kong SAR	HKG	156	China	CHN								03	FISH,CRUSTACEANS,MOLLUSC	1	No Quantity			0		0		57866210			0
S3	2016	2016	2016	2	0	2	Export	344	China, Hong Kong SAR	HKG	191	Croatia	HRV								03	FISH,CRUSTACEANS,MOLLUSC	1	No Quantity			0		0		26679			0
S3	2016	2016	2016	2	0	2	Export	344	China, Hong Kong SAR	HKG	242	Fiji	FJI								03	FISH,CRUSTACEANS,MOLLUSC	1	No Quantity			0		0		2969			0
S3	2016	2016	2016	2	0	2	Export	344	China, Hong Kong SAR	HKG	251	France	FRA								03	FISH,CRUSTACEANS,MOLLUSC	1	No Quantity			0		0		15668			0
S3	2016	2016	2016	2	0	2	Export	344	China, Hong Kong SAR	HKG	276	Germany	DEU								03	FISH,CRUSTACEANS,MOLLUSC	1	No Quantity			0		0		142758			0
S3	2016	2016	2016	2	0	2	Export	344	China, Hong Kong SAR	HKG	288	Ghana	GHA								03	FISH,CRUSTACEANS,MOLLUSC	1	No Quantity			0		0		25469			0
S3	2016	2016	2016	2	0	2	Export	344	China, Hong Kong SAR	HKG	316	Guam	GUM								03	FISH,CRUSTACEANS,MOLLUSC	1	No Quantity			0		0		1926782			0
S3	2016	2016	2016	2	0	2	Export	344	China, Hong Kong SAR	HKG	360	Indonesia	IDN								03	FISH,CRUSTACEANS,MOLLUSC	1	No Quantity			0		0		141636			0
S3	2016	2016	2016	2	0	2	Export	344	China, Hong Kong SAR	HKG	364	Iran	IRN								03	FISH,CRUSTACEANS,MOLLUSC	1	No Quantity			0		0		137468			0
S3	2016	2016	2016	2	0	2	Export	344	China, Hong Kong SAR	HKG	372	Ireland	IRL								03	FISH,CRUSTACEANS,MOLLUSC	1	No Quantity			0		0		43389			0
S3	2016	2016	2016	2	0	2	Export	344	China, Hong Kong SAR	HKG	388	Jamaica	JAM								03	FISH,CRUSTACEANS,MOLLUSC	1	No Quantity			0		0		2932			0
S3	2016	2016	2016	2	0	2	Export	344	China, Hong Kong SAR	HKG	392	Japan	JPN								03	FISH,CRUSTACEANS,MOLLUSC	1	No Quantity			0		0		13891016			0
S3	2016	2016	2016	2	0	2	Export	344	China, Hong Kong SAR	HKG	408	Dem. People's Rep. of Korea	PRK								03	FISH,CRUSTACEANS,MOLLUSC	1	No Quantity			0		0		1832			0
S3	2016	2016	2016	2	0	2	Export	344	China, Hong Kong SAR	HKG	410	Rep. of Korea	KOR								03	FISH,CRUSTACEANS,MOLLUSC	1	No Quantity			0		0		37680156			0
S3	2016	2016	2016	2	0	2	Export	344	China, Hong Kong SAR	HKG	422	Lebanon	LBN								03	FISH,CRUSTACEANS,MOLLUSC	1	No Quantity			0		0		40998			0
S3	2016	2016	2016	2	0	2	Export	344	China, Hong Kong SAR	HKG	446	China, Macao SAR	MAC								03	FISH,CRUSTACEANS,MOLLUSC	1	No Quantity			0		0		113147164			0
S3	2016	2016	2016	2	0	2	Export	344	China, Hong Kong SAR	HKG	458	Malaysia	MYS								03	FISH,CRUSTACEANS,MOLLUSC	1	No Quantity			0		0		9385468			0
S3	2016	2016	2016	2	0	2	Export	344	China, Hong Kong SAR	HKG	462	Maldives	MDV								03	FISH,CRUSTACEANS,MOLLUSC	1	No Quantity			0		0		7325			0
S3	2016	2016	2016	2	0	2	Export	344	China, Hong Kong SAR	HKG	480	Mauritius	MUS								03	FISH,CRUSTACEANS,MOLLUSC	1	No Quantity			0		0		3091			0
S3	2016	2016	2016	2	0	2	Export	344	China, Hong Kong SAR	HKG	484	Mexico	MEX								03	FISH,CRUSTACEANS,MOLLUSC	1	No Quantity			0		0		306544			0
S3	2016	2016	2016	2	0	2	Export	344	China, Hong Kong SAR	HKG	490	Other Asia, nes									03	FISH,CRUSTACEANS,MOLLUSC	1	No Quantity			0		0		24372318			0
S3	2016	2016	2016	2	0	2	Export	344	China, Hong Kong SAR	HKG	504	Morocco	MAR								03	FISH,CRUSTACEANS,MOLLUSC	1	No Quantity			0		0		39153			0
S3	2016	2016	2016	2	0	2	Export	344	China, Hong Kong SAR	HKG	528	Netherlands	NLD								03	FISH,CRUSTACEANS,MOLLUSC	1	No Quantity			0		0		31898			0
S3	2016	2016	2016	2	0	2	Export	344	China, Hong Kong SAR	HKG	548	Vanuatu	VUT								03	FISH,CRUSTACEANS,MOLLUSC	1	No Quantity			0		0		1499			0
S3	2016	2016	2016	2	0	2	Export	344	China, Hong Kong SAR	HKG	554	New Zealand	NZL								03	FISH,CRUSTACEANS,MOLLUSC	1	No Quantity			0		0		455375			0
S3	2016	2016	2016	2	0	2	Export	344	China, Hong Kong SAR	HKG	583	FS Micronesia	FSM								03	FISH,CRUSTACEANS,MOLLUSC	1	No Quantity			0		0		35641			0
S3	2016	2016	2016	2	0	2	Export	344	China, Hong Kong SAR	HKG	591	Panama	PAN								03	FISH,CRUSTACEANS,MOLLUSC	1	No Quantity			0		0		98640			0
S3	2016	2016	2016	2	0	2	Export	344	China, Hong Kong SAR	HKG	608	Philippines	PHL								03	FISH,CRUSTACEANS,MOLLUSC	1	No Quantity			0		0		691637			0
S3	2016	2016	2016	2	0	2	Export	344	China, Hong Kong SAR	HKG	620	Portugal	PRT								03	FISH,CRUSTACEANS,MOLLUSC	1	No Quantity			0				27586			0
S3	2016	2016	2016	2	0	2	Export	344	China, Hong Kong SAR	HKG	643	Russian Federation	RUS								03	FISH,CRUSTACEANS,MOLLUSC	1	No Quantity			0		0		1683424			0
S3	2016	2016	2016	2	0	2	Export	344	China, Hong Kong SAR	HKG	682	Saudi Arabia	SAU								03	FISH,CRUSTACEANS,MOLLUSC	1	No Quantity			0				11626			0
S3	2016	2016	2016	2	0	2	Export	344	China, Hong Kong SAR	HKG	702	Singapore	SGP								03	FISH,CRUSTACEANS,MOLLUSC	1	No Quantity			0		0		24808607			0
S3	2016	2016	2016	2	0	2	Export	344	China, Hong Kong SAR	HKG	704	Viet Nam	VNM								03	FISH,CRUSTACEANS,MOLLUSC	1	No Quantity			0		0		336797770			0
S3	2016	2016	2016	2	0	2	Export	344	China, Hong Kong SAR	HKG	710	South Africa	ZAF								03	FISH,CRUSTACEANS,MOLLUSC	1	No Quantity			0		0		27394			0
S3	2016	2016	2016	2	0	2	Export	344	China, Hong Kong SAR	HKG	724	Spain	ESP								03	FISH,CRUSTACEANS,MOLLUSC	1	No Quantity			0				63165			0
S3	2016	2016	2016	2	0	2	Export	344	China, Hong Kong SAR	HKG	740	Suriname	SUR								03	FISH,CRUSTACEANS,MOLLUSC	1	No Quantity			0		0		1765			0
S3	2016	2016	2016	2	0	2	Export	344	China, Hong Kong SAR	HKG	757	Switzerland	CHE								03	FISH,CRUSTACEANS,MOLLUSC	1	No Quantity			0		0		2888			0
S3	2016	2016	2016	2	0	2	Export	344	China, Hong Kong SAR	HKG	764	Thailand	THA								03	FISH,CRUSTACEANS,MOLLUSC	1	No Quantity			0		0		2365389			0
S3	2016	2016	2016	2	0	2	Export	344	China, Hong Kong SAR	HKG	780	Trinidad and Tobago	TTO								03	FISH,CRUSTACEANS,MOLLUSC	1	No Quantity			0		0		1095			0
S3	2016	2016	2016	2	0	2	Export	344	China, Hong Kong SAR	HKG	826	United Kingdom	GBR								03	FISH,CRUSTACEANS,MOLLUSC	1	No Quantity			0		0		120621			0
S3	2016	2016	2016	2	0	2	Export	344	China, Hong Kong SAR	HKG	842	USA	USA								03	FISH,CRUSTACEANS,MOLLUSC	1	No Quantity			0				33941256			0
S3	2016	2016	2016	2	0	2	Export	344	China, Hong Kong SAR	HKG	858	Uruguay	URY								03	FISH,CRUSTACEANS,MOLLUSC	1	No Quantity			0				1819			0
S3	2016	2016	2016	2	0	2	Export	348	Hungary	HUN	0	World	WLD								03	FISH,CRUSTACEANS,MOLLUSC	1	No Quantity							22020568			0
S3	2016	2016	2016	2	0	2	Export	348	Hungary	HUN	36	Australia	AUS								03	FISH,CRUSTACEANS,MOLLUSC	1	No Quantity							1588			0
S3	2016	2016	2016	2	0	2	Export	348	Hungary	HUN	40	Austria	AUT								03	FISH,CRUSTACEANS,MOLLUSC	1	No Quantity							1086905			0
S3	2016	2016	2016	2	0	2	Export	348	Hungary	HUN	56	Belgium	BEL								03	FISH,CRUSTACEANS,MOLLUSC	1	No Quantity							264854			0
S3	2016	2016	2016	2	0	2	Export	348	Hungary	HUN	76	Brazil	BRA								03	FISH,CRUSTACEANS,MOLLUSC	1	No Quantity							215			0
S3	2016	2016	2016	2	0	2	Export	348	Hungary	HUN	100	Bulgaria	BGR								03	FISH,CRUSTACEANS,MOLLUSC	1	No Quantity							6325			0
S3	2016	2016	2016	2	0	2	Export	348	Hungary	HUN	191	Croatia	HRV								03	FISH,CRUSTACEANS,MOLLUSC	1	No Quantity							355035			0
S3	2016	2016	2016	2	0	2	Export	348	Hungary	HUN	196	Cyprus	CYP								03	FISH,CRUSTACEANS,MOLLUSC	1	No Quantity							295267			0
S3	2016	2016	2016	2	0	2	Export	348	Hungary	HUN	203	Czechia	CZE								03	FISH,CRUSTACEANS,MOLLUSC	1	No Quantity							874925			0
S3	2016	2016	2016	2	0	2	Export	348	Hungary	HUN	246	Finland	FIN								03	FISH,CRUSTACEANS,MOLLUSC	1	No Quantity							1831			0
S3	2016	2016	2016	2	0	2	Export	348	Hungary	HUN	251	France	FRA								03	FISH,CRUSTACEANS,MOLLUSC	1	No Quantity							162171			0
S3	2016	2016	2016	2	0	2	Export	348	Hungary	HUN	276	Germany	DEU								03	FISH,CRUSTACEANS,MOLLUSC	1	No Quantity							3233218			0
S3	2016	2016	2016	2	0	2	Export	348	Hungary	HUN	300	Greece	GRC								03	FISH,CRUSTACEANS,MOLLUSC	1	No Quantity							6625			0
S3	2016	2016	2016	2	0	2	Export	348	Hungary	HUN	372	Ireland	IRL								03	FISH,CRUSTACEANS,MOLLUSC	1	No Quantity							82			0
S3	2016	2016	2016	2	0	2	Export	348	Hungary	HUN	381	Italy	ITA								03	FISH,CRUSTACEANS,MOLLUSC	1	No Quantity							497267			0
S3	2016	2016	2016	2	0	2	Export	348	Hungary	HUN	440	Lithuania	LTU								03	FISH,CRUSTACEANS,MOLLUSC	1	No Quantity							2633			0
S3	2016	2016	2016	2	0	2	Export	348	Hungary	HUN	528	Netherlands	NLD								03	FISH,CRUSTACEANS,MOLLUSC	1	No Quantity							2511962			0
S3	2016	2016	2016	2	0	2	Export	348	Hungary	HUN	579	Norway	NOR								03	FISH,CRUSTACEANS,MOLLUSC	1	No Quantity							12282			0
S3	2016	2016	2016	2	0	2	Export	348	Hungary	HUN	616	Poland	POL								03	FISH,CRUSTACEANS,MOLLUSC	1	No Quantity							1788154			0
S3	2016	2016	2016	2	0	2	Export	348	Hungary	HUN	642	Romania	ROU								03	FISH,CRUSTACEANS,MOLLUSC	1	No Quantity							8783914			0
S3	2016	2016	2016	2	0	2	Export	348	Hungary	HUN	688	Serbia	SRB								03	FISH,CRUSTACEANS,MOLLUSC	1	No Quantity							91640			0
S3	2016	2016	2016	2	0	2	Export	348	Hungary	HUN	702	Singapore	SGP								03	FISH,CRUSTACEANS,MOLLUSC	1	No Quantity							18387			0
S3	2016	2016	2016	2	0	2	Export	348	Hungary	HUN	703	Slovakia	SVK								03	FISH,CRUSTACEANS,MOLLUSC	1	No Quantity							929956			0
S3	2016	2016	2016	2	0	2	Export	348	Hungary	HUN	705	Slovenia	SVN								03	FISH,CRUSTACEANS,MOLLUSC	1	No Quantity							211464			0
S3	2016	2016	2016	2	0	2	Export	348	Hungary	HUN	724	Spain	ESP								03	FISH,CRUSTACEANS,MOLLUSC	1	No Quantity							149415			0
S3	2016	2016	2016	2	0	2	Export	348	Hungary	HUN	752	Sweden	SWE								03	FISH,CRUSTACEANS,MOLLUSC	1	No Quantity							2556			0
S3	2016	2016	2016	2	0	2	Export	348	Hungary	HUN	757	Switzerland	CHE								03	FISH,CRUSTACEANS,MOLLUSC	1	No Quantity							83131			0
S3	2016	2016	2016	2	0	2	Export	348	Hungary	HUN	804	Ukraine	UKR								03	FISH,CRUSTACEANS,MOLLUSC	1	No Quantity							689			0
S3	2016	2016	2016	2	0	2	Export	348	Hungary	HUN	807	North Macedonia	MKD								03	FISH,CRUSTACEANS,MOLLUSC	1	No Quantity							1410			0
S3	2016	2016	2016	2	0	2	Export	348	Hungary	HUN	818	Egypt	EGY								03	FISH,CRUSTACEANS,MOLLUSC	1	No Quantity							2189			0
S3	2016	2016	2016	2	0	2	Export	348	Hungary	HUN	826	United Kingdom	GBR								03	FISH,CRUSTACEANS,MOLLUSC	1	No Quantity							642878			0
S3	2016	2016	2016	2	0	2	Export	348	Hungary	HUN	842	USA	USA								03	FISH,CRUSTACEANS,MOLLUSC	1	No Quantity							1600			0
S3	2016	2016	2016	2	0	2	Export	344	China, Hong Kong SAR	HKG	0	World	WLD								04	CEREALS,CEREAL PREPRTNS.	1	No Quantity			0		0		310393151			0
S3	2016	2016	2016	2	0	2	Export	344	China, Hong Kong SAR	HKG	31	Azerbaijan	AZE								04	CEREALS,CEREAL PREPRTNS.	1	No Quantity			0		0		50			0
S3	2016	2016	2016	2	0	2	Export	344	China, Hong Kong SAR	HKG	36	Australia	AUS								04	CEREALS,CEREAL PREPRTNS.	1	No Quantity			0		0		5586475			0
S3	2016	2016	2016	2	0	2	Export	344	China, Hong Kong SAR	HKG	44	Bahamas	BHS								04	CEREALS,CEREAL PREPRTNS.	1	No Quantity			0		0		13757			0
S3	2016	2016	2016	2	0	2	Export	344	China, Hong Kong SAR	HKG	51	Armenia	ARM								04	CEREALS,CEREAL PREPRTNS.	1	No Quantity			0		0		1301			0
S3	2016	2016	2016	2	0	2	Export	344	China, Hong Kong SAR	HKG	56	Belgium	BEL								04	CEREALS,CEREAL PREPRTNS.	1	No Quantity			0		0		133096			0
S3	2016	2016	2016	2	0	2	Export	344	China, Hong Kong SAR	HKG	76	Brazil	BRA								04	CEREALS,CEREAL PREPRTNS.	1	No Quantity			0		0		8591			0
S3	2016	2016	2016	2	0	2	Export	344	China, Hong Kong SAR	HKG	90	Solomon Isds	SLB								04	CEREALS,CEREAL PREPRTNS.	1	No Quantity			0		0		12797			0
S3	2016	2016	2016	2	0	2	Export	344	China, Hong Kong SAR	HKG	104	Myanmar	MMR								04	CEREALS,CEREAL PREPRTNS.	1	No Quantity			0		0		149360			0
S3	2016	2016	2016	2	0	2	Export	344	China, Hong Kong SAR	HKG	108	Burundi	BDI								04	CEREALS,CEREAL PREPRTNS.	1	No Quantity			0		0		3710			0
S3	2016	2016	2016	2	0	2	Export	344	China, Hong Kong SAR	HKG	116	Cambodia	KHM								04	CEREALS,CEREAL PREPRTNS.	1	No Quantity			0		0		610890			0
S3	2016	2016	2016	2	0	2	Export	344	China, Hong Kong SAR	HKG	124	Canada	CAN								04	CEREALS,CEREAL PREPRTNS.	1	No Quantity			0		0		9405886			0
S3	2016	2016	2016	2	0	2	Export	344	China, Hong Kong SAR	HKG	144	Sri Lanka	LKA								04	CEREALS,CEREAL PREPRTNS.	1	No Quantity			0		0		95			0
S3	2016	2016	2016	2	0	2	Export	344	China, Hong Kong SAR	HKG	152	Chile	CHL								04	CEREALS,CEREAL PREPRTNS.	1	No Quantity			0		0		4562			0
S3	2016	2016	2016	2	0	2	Export	344	China, Hong Kong SAR	HKG	156	China	CHN								04	CEREALS,CEREAL PREPRTNS.	1	No Quantity			0		0		174226089			0
S3	2016	2016	2016	2	0	2	Export	344	China, Hong Kong SAR	HKG	188	Costa Rica	CRI								04	CEREALS,CEREAL PREPRTNS.	1	No Quantity			0		0		41172			0
S3	2016	2016	2016	2	0	2	Export	344	China, Hong Kong SAR	HKG	192	Cuba	CUB								04	CEREALS,CEREAL PREPRTNS.	1	No Quantity			0		0		21849			0
S3	2016	2016	2016	2	0	2	Export	344	China, Hong Kong SAR	HKG	242	Fiji	FJI								04	CEREALS,CEREAL PREPRTNS.	1	No Quantity			0		0		4202			0
S3	2016	2016	2016	2	0	2	Export	344	China, Hong Kong SAR	HKG	251	France	FRA								04	CEREALS,CEREAL PREPRTNS.	1	No Quantity			0		0		518372			0
S3	2016	2016	2016	2	0	2	Export	344	China, Hong Kong SAR	HKG	276	Germany	DEU								04	CEREALS,CEREAL PREPRTNS.	1	No Quantity			0		0		182339			0
S3	2016	2016	2016	2	0	2	Export	344	China, Hong Kong SAR	HKG	288	Ghana	GHA								04	CEREALS,CEREAL PREPRTNS.	1	No Quantity			0		0		18003			0
S3	2016	2016	2016	2	0	2	Export	344	China, Hong Kong SAR	HKG	316	Guam	GUM								04	CEREALS,CEREAL PREPRTNS.	1	No Quantity			0		0		106629			0
S3	2016	2016	2016	2	0	2	Export	344	China, Hong Kong SAR	HKG	320	Guatemala	GTM								04	CEREALS,CEREAL PREPRTNS.	1	No Quantity			0		0		26800			0
S3	2016	2016	2016	2	0	2	Export	344	China, Hong Kong SAR	HKG	360	Indonesia	IDN								04	CEREALS,CEREAL PREPRTNS.	1	No Quantity			0		0		453537			0
S3	2016	2016	2016	2	0	2	Export	344	China, Hong Kong SAR	HKG	372	Ireland	IRL								04	CEREALS,CEREAL PREPRTNS.	1	No Quantity			0		0		23391			0
S3	2016	2016	2016	2	0	2	Export	344	China, Hong Kong SAR	HKG	381	Italy	ITA								04	CEREALS,CEREAL PREPRTNS.	1	No Quantity			0		0		79796			0
S3	2016	2016	2016	2	0	2	Export	344	China, Hong Kong SAR	HKG	388	Jamaica	JAM								04	CEREALS,CEREAL PREPRTNS.	1	No Quantity			0		0		50522			0
S3	2016	2016	2016	2	0	2	Export	344	China, Hong Kong SAR	HKG	392	Japan	JPN								04	CEREALS,CEREAL PREPRTNS.	1	No Quantity			0		0		133876			0
S3	2016	2016	2016	2	0	2	Export	344	China, Hong Kong SAR	HKG	410	Rep. of Korea	KOR								04	CEREALS,CEREAL PREPRTNS.	1	No Quantity			0		0		1306988			0
S3	2016	2016	2016	2	0	2	Export	344	China, Hong Kong SAR	HKG	422	Lebanon	LBN								04	CEREALS,CEREAL PREPRTNS.	1	No Quantity			0		0		1726			0
S3	2016	2016	2016	2	0	2	Export	344	China, Hong Kong SAR	HKG	428	Latvia	LVA								04	CEREALS,CEREAL PREPRTNS.	1	No Quantity			0		0		1994			0
S3	2016	2016	2016	2	0	2	Export	344	China, Hong Kong SAR	HKG	446	China, Macao SAR	MAC								04	CEREALS,CEREAL PREPRTNS.	1	No Quantity			0		0		75294997			0
S3	2016	2016	2016	2	0	2	Export	344	China, Hong Kong SAR	HKG	450	Madagascar	MDG								04	CEREALS,CEREAL PREPRTNS.	1	No Quantity			0		0		6300			0
S3	2016	2016	2016	2	0	2	Export	344	China, Hong Kong SAR	HKG	458	Malaysia	MYS								04	CEREALS,CEREAL PREPRTNS.	1	No Quantity			0		0		2438965			0
S3	2016	2016	2016	2	0	2	Export	344	China, Hong Kong SAR	HKG	473	LAIA, nes									04	CEREALS,CEREAL PREPRTNS.	1	No Quantity			0		0		71588			0
S3	2016	2016	2016	2	0	2	Export	344	China, Hong Kong SAR	HKG	480	Mauritius	MUS								04	CEREALS,CEREAL PREPRTNS.	1	No Quantity			0		0		39011			0
S3	2016	2016	2016	2	0	2	Export	344	China, Hong Kong SAR	HKG	490	Other Asia, nes									04	CEREALS,CEREAL PREPRTNS.	1	No Quantity			0		0		5438363			0
S3	2016	2016	2016	2	0	2	Export	344	China, Hong Kong SAR	HKG	524	Nepal	NPL								04	CEREALS,CEREAL PREPRTNS.	1	No Quantity			0		0		28439			0
S3	2016	2016	2016	2	0	2	Export	344	China, Hong Kong SAR	HKG	527	Oceania, nes									04	CEREALS,CEREAL PREPRTNS.	1	No Quantity			0		0		612072			0
S3	2016	2016	2016	2	0	2	Export	344	China, Hong Kong SAR	HKG	528	Netherlands	NLD								04	CEREALS,CEREAL PREPRTNS.	1	No Quantity			0		0		3492882			0
S3	2016	2016	2016	2	0	2	Export	344	China, Hong Kong SAR	HKG	533	Aruba	ABW								04	CEREALS,CEREAL PREPRTNS.	1	No Quantity			0		0		12828			0
S3	2016	2016	2016	2	0	2	Export	344	China, Hong Kong SAR	HKG	548	Vanuatu	VUT								04	CEREALS,CEREAL PREPRTNS.	1	No Quantity			0		0		4742			0
S3	2016	2016	2016	2	0	2	Export	344	China, Hong Kong SAR	HKG	554	New Zealand	NZL								04	CEREALS,CEREAL PREPRTNS.	1	No Quantity			0		0		1052625			0
S3	2016	2016	2016	2	0	2	Export	344	China, Hong Kong SAR	HKG	566	Nigeria	NGA								04	CEREALS,CEREAL PREPRTNS.	1	No Quantity			0		0		1334			0
S3	2016	2016	2016	2	0	2	Export	344	China, Hong Kong SAR	HKG	579	Norway	NOR								04	CEREALS,CEREAL PREPRTNS.	1	No Quantity			0		0		18146			0
S3	2016	2016	2016	2	0	2	Export	344	China, Hong Kong SAR	HKG	580	N. Mariana Isds	MNP								04	CEREALS,CEREAL PREPRTNS.	1	No Quantity			0		0		6487			0
S3	2016	2016	2016	2	0	2	Export	344	China, Hong Kong SAR	HKG	583	FS Micronesia	FSM								04	CEREALS,CEREAL PREPRTNS.	1	No Quantity			0		0		20745			0
S3	2016	2016	2016	2	0	2	Export	344	China, Hong Kong SAR	HKG	586	Pakistan	PAK								04	CEREALS,CEREAL PREPRTNS.	1	No Quantity			0		0		1258			0
S3	2016	2016	2016	2	0	2	Export	344	China, Hong Kong SAR	HKG	591	Panama	PAN								04	CEREALS,CEREAL PREPRTNS.	1	No Quantity			0		0		167113			0
S3	2016	2016	2016	2	0	2	Export	344	China, Hong Kong SAR	HKG	598	Papua New Guinea	PNG								04	CEREALS,CEREAL PREPRTNS.	1	No Quantity			0		0		3366			0
S3	2016	2016	2016	2	0	2	Export	344	China, Hong Kong SAR	HKG	600	Paraguay	PRY								04	CEREALS,CEREAL PREPRTNS.	1	No Quantity			0		0		4265			0
S3	2016	2016	2016	2	0	2	Export	344	China, Hong Kong SAR	HKG	604	Peru	PER								04	CEREALS,CEREAL PREPRTNS.	1	No Quantity			0		0		50966			0
S3	2016	2016	2016	2	0	2	Export	344	China, Hong Kong SAR	HKG	608	Philippines	PHL								04	CEREALS,CEREAL PREPRTNS.	1	No Quantity			0		0		599587			0
S3	2016	2016	2016	2	0	2	Export	344	China, Hong Kong SAR	HKG	682	Saudi Arabia	SAU								04	CEREALS,CEREAL PREPRTNS.	1	No Quantity			0		0		1306			0
S3	2016	2016	2016	2	0	2	Export	344	China, Hong Kong SAR	HKG	690	Seychelles	SYC								04	CEREALS,CEREAL PREPRTNS.	1	No Quantity			0		0		62831			0
S3	2016	2016	2016	2	0	2	Export	344	China, Hong Kong SAR	HKG	699	India	IND								04	CEREALS,CEREAL PREPRTNS.	1	No Quantity			0		0		24802			0
S3	2016	2016	2016	2	0	2	Export	344	China, Hong Kong SAR	HKG	702	Singapore	SGP								04	CEREALS,CEREAL PREPRTNS.	1	No Quantity			0		0		6050180			0
S3	2016	2016	2016	2	0	2	Export	344	China, Hong Kong SAR	HKG	704	Viet Nam	VNM								04	CEREALS,CEREAL PREPRTNS.	1	No Quantity			0		0		2940893			0
S3	2016	2016	2016	2	0	2	Export	344	China, Hong Kong SAR	HKG	710	South Africa	ZAF								04	CEREALS,CEREAL PREPRTNS.	1	No Quantity			0		0		160316			0
S3	2016	2016	2016	2	0	2	Export	344	China, Hong Kong SAR	HKG	724	Spain	ESP								04	CEREALS,CEREAL PREPRTNS.	1	No Quantity			0		0		51238			0
S3	2016	2016	2016	2	0	2	Export	344	China, Hong Kong SAR	HKG	740	Suriname	SUR								04	CEREALS,CEREAL PREPRTNS.	1	No Quantity			0		0		10562			0
S3	2016	2016	2016	2	0	2	Export	344	China, Hong Kong SAR	HKG	752	Sweden	SWE								04	CEREALS,CEREAL PREPRTNS.	1	No Quantity			0		0		472957			0
S3	2016	2016	2016	2	0	2	Export	344	China, Hong Kong SAR	HKG	757	Switzerland	CHE								04	CEREALS,CEREAL PREPRTNS.	1	No Quantity			0		0		244550			0
S3	2016	2016	2016	2	0	2	Export	344	China, Hong Kong SAR	HKG	764	Thailand	THA								04	CEREALS,CEREAL PREPRTNS.	1	No Quantity			0		0		767876			0
S3	2016	2016	2016	2	0	2	Export	344	China, Hong Kong SAR	HKG	780	Trinidad and Tobago	TTO								04	CEREALS,CEREAL PREPRTNS.	1	No Quantity			0		0		95989			0
S3	2016	2016	2016	2	0	2	Export	344	China, Hong Kong SAR	HKG	784	United Arab Emirates	ARE								04	CEREALS,CEREAL PREPRTNS.	1	No Quantity			0		0		300613			0
S3	2016	2016	2016	2	0	2	Export	344	China, Hong Kong SAR	HKG	826	United Kingdom	GBR								04	CEREALS,CEREAL PREPRTNS.	1	No Quantity			0		0		3336916			0
S3	2016	2016	2016	2	0	2	Export	344	China, Hong Kong SAR	HKG	842	USA	USA								04	CEREALS,CEREAL PREPRTNS.	1	No Quantity			0		0		13378159			0
S3	2016	2016	2016	2	0	2	Export	348	Hungary	HUN	0	World	WLD								04	CEREALS,CEREAL PREPRTNS.	1	No Quantity							1478649942			0
S3	2016	2016	2016	2	0	2	Export	348	Hungary	HUN	4	Afghanistan	AFG								04	CEREALS,CEREAL PREPRTNS.	1	No Quantity							5410			0
S3	2016	2016	2016	2	0	2	Export	348	Hungary	HUN	8	Albania	ALB								04	CEREALS,CEREAL PREPRTNS.	1	No Quantity							269295			0
S3	2016	2016	2016	2	0	2	Export	348	Hungary	HUN	12	Algeria	DZA								04	CEREALS,CEREAL PREPRTNS.	1	No Quantity							1181			0
S3	2016	2016	2016	2	0	2	Export	348	Hungary	HUN	24	Angola	AGO								04	CEREALS,CEREAL PREPRTNS.	1	No Quantity							1193399			0
S3	2016	2016	2016	2	0	2	Export	348	Hungary	HUN	31	Azerbaijan	AZE								04	CEREALS,CEREAL PREPRTNS.	1	No Quantity							433630			0
S3	2016	2016	2016	2	0	2	Export	348	Hungary	HUN	36	Australia	AUS								04	CEREALS,CEREAL PREPRTNS.	1	No Quantity							153099			0
S3	2016	2016	2016	2	0	2	Export	348	Hungary	HUN	40	Austria	AUT								04	CEREALS,CEREAL PREPRTNS.	1	No Quantity							172567153			0
S3	2016	2016	2016	2	0	2	Export	348	Hungary	HUN	48	Bahrain	BHR								04	CEREALS,CEREAL PREPRTNS.	1	No Quantity							657420			0
S3	2016	2016	2016	2	0	2	Export	348	Hungary	HUN	51	Armenia	ARM								04	CEREALS,CEREAL PREPRTNS.	1	No Quantity							136			0
S3	2016	2016	2016	2	0	2	Export	348	Hungary	HUN	56	Belgium	BEL								04	CEREALS,CEREAL PREPRTNS.	1	No Quantity							19791211			0
S3	2016	2016	2016	2	0	2	Export	348	Hungary	HUN	70	Bosnia Herzegovina	BIH								04	CEREALS,CEREAL PREPRTNS.	1	No Quantity							34310970			0
S3	2016	2016	2016	2	0	2	Export	348	Hungary	HUN	72	Botswana	BWA								04	CEREALS,CEREAL PREPRTNS.	1	No Quantity							1386			0
S3	2016	2016	2016	2	0	2	Export	348	Hungary	HUN	76	Brazil	BRA								04	CEREALS,CEREAL PREPRTNS.	1	No Quantity							139065			0
S3	2016	2016	2016	2	0	2	Export	348	Hungary	HUN	100	Bulgaria	BGR								04	CEREALS,CEREAL PREPRTNS.	1	No Quantity							15391206			0
S3	2016	2016	2016	2	0	2	Export	348	Hungary	HUN	108	Burundi	BDI								04	CEREALS,CEREAL PREPRTNS.	1	No Quantity							13347			0
S3	2016	2016	2016	2	0	2	Export	348	Hungary	HUN	112	Belarus	BLR								04	CEREALS,CEREAL PREPRTNS.	1	No Quantity							4127722			0
S3	2016	2016	2016	2	0	2	Export	348	Hungary	HUN	116	Cambodia	KHM								04	CEREALS,CEREAL PREPRTNS.	1	No Quantity							17			0
S3	2016	2016	2016	2	0	2	Export	348	Hungary	HUN	120	Cameroon	CMR								04	CEREALS,CEREAL PREPRTNS.	1	No Quantity							102202			0
S3	2016	2016	2016	2	0	2	Export	348	Hungary	HUN	124	Canada	CAN								04	CEREALS,CEREAL PREPRTNS.	1	No Quantity							140277			0
S3	2016	2016	2016	2	0	2	Export	348	Hungary	HUN	152	Chile	CHL								04	CEREALS,CEREAL PREPRTNS.	1	No Quantity							108592			0
S3	2016	2016	2016	2	0	2	Export	348	Hungary	HUN	156	China	CHN								04	CEREALS,CEREAL PREPRTNS.	1	No Quantity							506407			0
S3	2016	2016	2016	2	0	2	Export	348	Hungary	HUN	170	Colombia	COL								04	CEREALS,CEREAL PREPRTNS.	1	No Quantity							17			0
S3	2016	2016	2016	2	0	2	Export	348	Hungary	HUN	178	Congo	COG								04	CEREALS,CEREAL PREPRTNS.	1	No Quantity							1407671			0
S3	2016	2016	2016	2	0	2	Export	348	Hungary	HUN	180	Dem. Rep. of the Congo	COD								04	CEREALS,CEREAL PREPRTNS.	1	No Quantity							3			0
S3	2016	2016	2016	2	0	2	Export	348	Hungary	HUN	191	Croatia	HRV								04	CEREALS,CEREAL PREPRTNS.	1	No Quantity							29860020			0
S3	2016	2016	2016	2	0	2	Export	348	Hungary	HUN	192	Cuba	CUB								04	CEREALS,CEREAL PREPRTNS.	1	No Quantity							67			0
S3	2016	2016	2016	2	0	2	Export	348	Hungary	HUN	196	Cyprus	CYP								04	CEREALS,CEREAL PREPRTNS.	1	No Quantity							4357737			0
S3	2016	2016	2016	2	0	2	Export	348	Hungary	HUN	203	Czechia	CZE								04	CEREALS,CEREAL PREPRTNS.	1	No Quantity							32687741			0
S3	2016	2016	2016	2	0	2	Export	348	Hungary	HUN	204	Benin	BEN								04	CEREALS,CEREAL PREPRTNS.	1	No Quantity							513			0
S3	2016	2016	2016	2	0	2	Export	348	Hungary	HUN	208	Denmark	DNK								04	CEREALS,CEREAL PREPRTNS.	1	No Quantity							1228878			0
S3	2016	2016	2016	2	0	2	Export	348	Hungary	HUN	214	Dominican Rep.	DOM								04	CEREALS,CEREAL PREPRTNS.	1	No Quantity							2392			0
S3	2016	2016	2016	2	0	2	Export	348	Hungary	HUN	233	Estonia	EST								04	CEREALS,CEREAL PREPRTNS.	1	No Quantity							223915			0
S3	2016	2016	2016	2	0	2	Export	348	Hungary	HUN	246	Finland	FIN								04	CEREALS,CEREAL PREPRTNS.	1	No Quantity							440097			0
S3	2016	2016	2016	2	0	2	Export	348	Hungary	HUN	251	France	FRA								04	CEREALS,CEREAL PREPRTNS.	1	No Quantity							30549965			0
S3	2016	2016	2016	2	0	2	Export	348	Hungary	HUN	260	Fr. South Antarctic Terr.	ATF								04	CEREALS,CEREAL PREPRTNS.	1	No Quantity							2			0
S3	2016	2016	2016	2	0	2	Export	348	Hungary	HUN	266	Gabon	GAB								04	CEREALS,CEREAL PREPRTNS.	1	No Quantity							320278			0
S3	2016	2016	2016	2	0	2	Export	348	Hungary	HUN	268	Georgia	GEO								04	CEREALS,CEREAL PREPRTNS.	1	No Quantity							2702427			0
S3	2016	2016	2016	2	0	2	Export	348	Hungary	HUN	276	Germany	DEU								04	CEREALS,CEREAL PREPRTNS.	1	No Quantity							131850585			0
S3	2016	2016	2016	2	0	2	Export	348	Hungary	HUN	292	Gibraltar	GIB								04	CEREALS,CEREAL PREPRTNS.	1	No Quantity							51			0
S3	2016	2016	2016	2	0	2	Export	348	Hungary	HUN	300	Greece	GRC								04	CEREALS,CEREAL PREPRTNS.	1	No Quantity							14091071			0
S3	2016	2016	2016	2	0	2	Export	348	Hungary	HUN	344	China, Hong Kong SAR	HKG								04	CEREALS,CEREAL PREPRTNS.	1	No Quantity							15803			0
S3	2016	2016	2016	2	0	2	Export	348	Hungary	HUN	352	Iceland	ISL								04	CEREALS,CEREAL PREPRTNS.	1	No Quantity							3101			0
S3	2016	2016	2016	2	0	2	Export	348	Hungary	HUN	360	Indonesia	IDN								04	CEREALS,CEREAL PREPRTNS.	1	No Quantity							2266			0
S3	2016	2016	2016	2	0	2	Export	348	Hungary	HUN	364	Iran	IRN								04	CEREALS,CEREAL PREPRTNS.	1	No Quantity							1060067			0
S3	2016	2016	2016	2	0	2	Export	348	Hungary	HUN	368	Iraq	IRQ								04	CEREALS,CEREAL PREPRTNS.	1	No Quantity							56349			0
S3	2016	2016	2016	2	0	2	Export	348	Hungary	HUN	372	Ireland	IRL								04	CEREALS,CEREAL PREPRTNS.	1	No Quantity							954089			0
S3	2016	2016	2016	2	0	2	Export	348	Hungary	HUN	376	Israel	ISR								04	CEREALS,CEREAL PREPRTNS.	1	No Quantity							444982			0
S3	2016	2016	2016	2	0	2	Export	348	Hungary	HUN	381	Italy	ITA								04	CEREALS,CEREAL PREPRTNS.	1	No Quantity							361473721			0
S3	2016	2016	2016	2	0	2	Export	348	Hungary	HUN	384	Côte d'Ivoire	CIV								04	CEREALS,CEREAL PREPRTNS.	1	No Quantity							1657			0
S3	2016	2016	2016	2	0	2	Export	348	Hungary	HUN	392	Japan	JPN								04	CEREALS,CEREAL PREPRTNS.	1	No Quantity							8891			0
S3	2016	2016	2016	2	0	2	Export	348	Hungary	HUN	398	Kazakhstan	KAZ								04	CEREALS,CEREAL PREPRTNS.	1	No Quantity							123989			0
S3	2016	2016	2016	2	0	2	Export	348	Hungary	HUN	400	Jordan	JOR								04	CEREALS,CEREAL PREPRTNS.	1	No Quantity							1804			0
S3	2016	2016	2016	2	0	2	Export	348	Hungary	HUN	410	Rep. of Korea	KOR								04	CEREALS,CEREAL PREPRTNS.	1	No Quantity							15128			0
S3	2016	2016	2016	2	0	2	Export	348	Hungary	HUN	414	Kuwait	KWT								04	CEREALS,CEREAL PREPRTNS.	1	No Quantity							25127			0
S3	2016	2016	2016	2	0	2	Export	348	Hungary	HUN	417	Kyrgyzstan	KGZ								04	CEREALS,CEREAL PREPRTNS.	1	No Quantity							68			0
S3	2016	2016	2016	2	0	2	Export	348	Hungary	HUN	422	Lebanon	LBN								04	CEREALS,CEREAL PREPRTNS.	1	No Quantity							163723			0
S3	2016	2016	2016	2	0	2	Export	348	Hungary	HUN	428	Latvia	LVA								04	CEREALS,CEREAL PREPRTNS.	1	No Quantity							134044			0
S3	2016	2016	2016	2	0	2	Export	348	Hungary	HUN	434	Libya	LBY								04	CEREALS,CEREAL PREPRTNS.	1	No Quantity							18577			0
S3	2016	2016	2016	2	0	2	Export	348	Hungary	HUN	440	Lithuania	LTU								04	CEREALS,CEREAL PREPRTNS.	1	No Quantity							1551992			0
S3	2016	2016	2016	2	0	2	Export	348	Hungary	HUN	442	Luxembourg	LUX								04	CEREALS,CEREAL PREPRTNS.	1	No Quantity							25182			0
S3	2016	2016	2016	2	0	2	Export	348	Hungary	HUN	458	Malaysia	MYS								04	CEREALS,CEREAL PREPRTNS.	1	No Quantity							3451			0
S3	2016	2016	2016	2	0	2	Export	348	Hungary	HUN	466	Mali	MLI								04	CEREALS,CEREAL PREPRTNS.	1	No Quantity							38			0
S3	2016	2016	2016	2	0	2	Export	348	Hungary	HUN	470	Malta	MLT								04	CEREALS,CEREAL PREPRTNS.	1	No Quantity							8118			0
S3	2016	2016	2016	2	0	2	Export	348	Hungary	HUN	480	Mauritius	MUS								04	CEREALS,CEREAL PREPRTNS.	1	No Quantity							75			0
S3	2016	2016	2016	2	0	2	Export	348	Hungary	HUN	484	Mexico	MEX								04	CEREALS,CEREAL PREPRTNS.	1	No Quantity							440			0
S3	2016	2016	2016	2	0	2	Export	348	Hungary	HUN	490	Other Asia, nes									04	CEREALS,CEREAL PREPRTNS.	1	No Quantity							2293			0
S3	2016	2016	2016	2	0	2	Export	348	Hungary	HUN	496	Mongolia	MNG								04	CEREALS,CEREAL PREPRTNS.	1	No Quantity							25569			0
S3	2016	2016	2016	2	0	2	Export	348	Hungary	HUN	498	Rep. of Moldova	MDA								04	CEREALS,CEREAL PREPRTNS.	1	No Quantity							2961478			0
S3	2016	2016	2016	2	0	2	Export	348	Hungary	HUN	499	Montenegro	MNE								04	CEREALS,CEREAL PREPRTNS.	1	No Quantity							135314			0
S3	2016	2016	2016	2	0	2	Export	348	Hungary	HUN	504	Morocco	MAR								04	CEREALS,CEREAL PREPRTNS.	1	No Quantity							457710			0
S3	2016	2016	2016	2	0	2	Export	348	Hungary	HUN	512	Oman	OMN								04	CEREALS,CEREAL PREPRTNS.	1	No Quantity							3614			0
S3	2016	2016	2016	2	0	2	Export	348	Hungary	HUN	528	Netherlands	NLD								04	CEREALS,CEREAL PREPRTNS.	1	No Quantity							76560686			0
S3	2016	2016	2016	2	0	2	Export	348	Hungary	HUN	540	New Caledonia	NCL								04	CEREALS,CEREAL PREPRTNS.	1	No Quantity							648			0
S3	2016	2016	2016	2	0	2	Export	348	Hungary	HUN	554	New Zealand	NZL								04	CEREALS,CEREAL PREPRTNS.	1	No Quantity							1379			0
S3	2016	2016	2016	2	0	2	Export	348	Hungary	HUN	577	Other Africa, nes									04	CEREALS,CEREAL PREPRTNS.	1	No Quantity							1091			0
S3	2016	2016	2016	2	0	2	Export	348	Hungary	HUN	579	Norway	NOR								04	CEREALS,CEREAL PREPRTNS.	1	No Quantity							584246			0
S3	2016	2016	2016	2	0	2	Export	348	Hungary	HUN	586	Pakistan	PAK								04	CEREALS,CEREAL PREPRTNS.	1	No Quantity							89			0
S3	2016	2016	2016	2	0	2	Export	348	Hungary	HUN	616	Poland	POL								04	CEREALS,CEREAL PREPRTNS.	1	No Quantity							29322032			0
S3	2016	2016	2016	2	0	2	Export	348	Hungary	HUN	620	Portugal	PRT								04	CEREALS,CEREAL PREPRTNS.	1	No Quantity							781168			0
S3	2016	2016	2016	2	0	2	Export	348	Hungary	HUN	634	Qatar	QAT								04	CEREALS,CEREAL PREPRTNS.	1	No Quantity							2711			0
S3	2016	2016	2016	2	0	2	Export	348	Hungary	HUN	642	Romania	ROU								04	CEREALS,CEREAL PREPRTNS.	1	No Quantity							257963788			0
S3	2016	2016	2016	2	0	2	Export	348	Hungary	HUN	643	Russian Federation	RUS								04	CEREALS,CEREAL PREPRTNS.	1	No Quantity							62467305			0
S3	2016	2016	2016	2	0	2	Export	348	Hungary	HUN	674	San Marino	SMR								04	CEREALS,CEREAL PREPRTNS.	1	No Quantity							2484			0
S3	2016	2016	2016	2	0	2	Export	348	Hungary	HUN	682	Saudi Arabia	SAU								04	CEREALS,CEREAL PREPRTNS.	1	No Quantity							82461			0
S3	2016	2016	2016	2	0	2	Export	348	Hungary	HUN	686	Senegal	SEN								04	CEREALS,CEREAL PREPRTNS.	1	No Quantity							36554			0
S3	2016	2016	2016	2	0	2	Export	348	Hungary	HUN	688	Serbia	SRB								04	CEREALS,CEREAL PREPRTNS.	1	No Quantity							14254076			0
S3	2016	2016	2016	2	0	2	Export	348	Hungary	HUN	702	Singapore	SGP								04	CEREALS,CEREAL PREPRTNS.	1	No Quantity							1422			0
S3	2016	2016	2016	2	0	2	Export	348	Hungary	HUN	703	Slovakia	SVK								04	CEREALS,CEREAL PREPRTNS.	1	No Quantity							62661748			0
S3	2016	2016	2016	2	0	2	Export	348	Hungary	HUN	704	Viet Nam	VNM								04	CEREALS,CEREAL PREPRTNS.	1	No Quantity							715			0
S3	2016	2016	2016	2	0	2	Export	348	Hungary	HUN	705	Slovenia	SVN								04	CEREALS,CEREAL PREPRTNS.	1	No Quantity							32067610			0
S3	2016	2016	2016	2	0	2	Export	348	Hungary	HUN	710	South Africa	ZAF								04	CEREALS,CEREAL PREPRTNS.	1	No Quantity							126818			0
S3	2016	2016	2016	2	0	2	Export	348	Hungary	HUN	724	Spain	ESP								04	CEREALS,CEREAL PREPRTNS.	1	No Quantity							7297324			0
S3	2016	2016	2016	2	0	2	Export	348	Hungary	HUN	752	Sweden	SWE								04	CEREALS,CEREAL PREPRTNS.	1	No Quantity							2660390			0
S3	2016	2016	2016	2	0	2	Export	348	Hungary	HUN	757	Switzerland	CHE								04	CEREALS,CEREAL PREPRTNS.	1	No Quantity							8949260			0
S3	2016	2016	2016	2	0	2	Export	348	Hungary	HUN	764	Thailand	THA								04	CEREALS,CEREAL PREPRTNS.	1	No Quantity							9151			0
S3	2016	2016	2016	2	0	2	Export	348	Hungary	HUN	784	United Arab Emirates	ARE								04	CEREALS,CEREAL PREPRTNS.	1	No Quantity							81334			0
S3	2016	2016	2016	2	0	2	Export	348	Hungary	HUN	788	Tunisia	TUN								04	CEREALS,CEREAL PREPRTNS.	1	No Quantity							1213			0
S3	2016	2016	2016	2	0	2	Export	348	Hungary	HUN	792	Turkey	TUR								04	CEREALS,CEREAL PREPRTNS.	1	No Quantity							1097245			0
S3	2016	2016	2016	2	0	2	Export	348	Hungary	HUN	804	Ukraine	UKR								04	CEREALS,CEREAL PREPRTNS.	1	No Quantity							45975650			0
S3	2016	2016	2016	2	0	2	Export	348	Hungary	HUN	807	North Macedonia	MKD								04	CEREALS,CEREAL PREPRTNS.	1	No Quantity							1621098			0
S3	2016	2016	2016	2	0	2	Export	348	Hungary	HUN	818	Egypt	EGY								04	CEREALS,CEREAL PREPRTNS.	1	No Quantity							20568			0
S3	2016	2016	2016	2	0	2	Export	348	Hungary	HUN	826	United Kingdom	GBR								04	CEREALS,CEREAL PREPRTNS.	1	No Quantity							3563105			0
S3	2016	2016	2016	2	0	2	Export	348	Hungary	HUN	842	USA	USA								04	CEREALS,CEREAL PREPRTNS.	1	No Quantity							808410			0
S3	2016	2016	2016	2	0	2	Export	348	Hungary	HUN	858	Uruguay	URY								04	CEREALS,CEREAL PREPRTNS.	1	No Quantity							171286			0
S3	2016	2016	2016	2	0	2	Export	348	Hungary	HUN	860	Uzbekistan	UZB								04	CEREALS,CEREAL PREPRTNS.	1	No Quantity							141993			0
S3	2016	2016	2016	2	0	2	Export	348	Hungary	HUN	899	Areas, nes									04	CEREALS,CEREAL PREPRTNS.	1	No Quantity							17669			0
S3	2016	2016	2016	2	0	2	Export	344	China, Hong Kong SAR	HKG	0	World	WLD								05	VEGETABLES AND FRUIT	1	No Quantity			0		0		2592286432			0
S3	2016	2016	2016	2	0	2	Export	344	China, Hong Kong SAR	HKG	8	Albania	ALB								05	VEGETABLES AND FRUIT	1	No Quantity			0		0		103578			0
S3	2016	2016	2016	2	0	2	Export	344	China, Hong Kong SAR	HKG	31	Azerbaijan	AZE								05	VEGETABLES AND FRUIT	1	No Quantity			0		0		126			0
S3	2016	2016	2016	2	0	2	Export	344	China, Hong Kong SAR	HKG	36	Australia	AUS								05	VEGETABLES AND FRUIT	1	No Quantity			0		0		4996692			0
S3	2016	2016	2016	2	0	2	Export	344	China, Hong Kong SAR	HKG	44	Bahamas	BHS								05	VEGETABLES AND FRUIT	1	No Quantity			0		0		10365			0
S3	2016	2016	2016	2	0	2	Export	344	China, Hong Kong SAR	HKG	50	Bangladesh	BGD								05	VEGETABLES AND FRUIT	1	No Quantity			0		0		3429036			0
S3	2016	2016	2016	2	0	2	Export	344	China, Hong Kong SAR	HKG	70	Bosnia Herzegovina	BIH								05	VEGETABLES AND FRUIT	1	No Quantity			0		0		278347			0
S3	2016	2016	2016	2	0	2	Export	344	China, Hong Kong SAR	HKG	76	Brazil	BRA								05	VEGETABLES AND FRUIT	1	No Quantity			0		0		8033			0
S3	2016	2016	2016	2	0	2	Export	344	China, Hong Kong SAR	HKG	90	Solomon Isds	SLB								05	VEGETABLES AND FRUIT	1	No Quantity			0		0		5072			0
S3	2016	2016	2016	2	0	2	Export	344	China, Hong Kong SAR	HKG	96	Brunei Darussalam	BRN								05	VEGETABLES AND FRUIT	1	No Quantity			0		0		104933			0
S3	2016	2016	2016	2	0	2	Export	344	China, Hong Kong SAR	HKG	104	Myanmar	MMR								05	VEGETABLES AND FRUIT	1	No Quantity			0		0		62402			0
S3	2016	2016	2016	2	0	2	Export	344	China, Hong Kong SAR	HKG	116	Cambodia	KHM								05	VEGETABLES AND FRUIT	1	No Quantity			0		0		85312			0
S3	2016	2016	2016	2	0	2	Export	344	China, Hong Kong SAR	HKG	124	Canada	CAN								05	VEGETABLES AND FRUIT	1	No Quantity			0		0		5136967			0
S3	2016	2016	2016	2	0	2	Export	344	China, Hong Kong SAR	HKG	144	Sri Lanka	LKA								05	VEGETABLES AND FRUIT	1	No Quantity			0		0		9824			0
S3	2016	2016	2016	2	0	2	Export	344	China, Hong Kong SAR	HKG	152	Chile	CHL								05	VEGETABLES AND FRUIT	1	No Quantity			0		0		5556			0
S3	2016	2016	2016	2	0	2	Export	344	China, Hong Kong SAR	HKG	156	China	CHN								05	VEGETABLES AND FRUIT	1	No Quantity			0		0		1678378538			0
S3	2016	2016	2016	2	0	2	Export	344	China, Hong Kong SAR	HKG	191	Croatia	HRV								05	VEGETABLES AND FRUIT	1	No Quantity			0		0		1623			0
S3	2016	2016	2016	2	0	2	Export	344	China, Hong Kong SAR	HKG	192	Cuba	CUB								05	VEGETABLES AND FRUIT	1	No Quantity			0		0		20475			0
S3	2016	2016	2016	2	0	2	Export	344	China, Hong Kong SAR	HKG	208	Denmark	DNK								05	VEGETABLES AND FRUIT	1	No Quantity			0		0		17009			0
S3	2016	2016	2016	2	0	2	Export	344	China, Hong Kong SAR	HKG	231	Ethiopia	ETH								05	VEGETABLES AND FRUIT	1	No Quantity			0		0		1410			0
S3	2016	2016	2016	2	0	2	Export	344	China, Hong Kong SAR	HKG	233	Estonia	EST								05	VEGETABLES AND FRUIT	1	No Quantity			0		0		371398			0
S3	2016	2016	2016	2	0	2	Export	344	China, Hong Kong SAR	HKG	242	Fiji	FJI								05	VEGETABLES AND FRUIT	1	No Quantity			0		0		47089			0
S3	2016	2016	2016	2	0	2	Export	344	China, Hong Kong SAR	HKG	251	France	FRA								05	VEGETABLES AND FRUIT	1	No Quantity			0		0		1003881			0
S3	2016	2016	2016	2	0	2	Export	344	China, Hong Kong SAR	HKG	266	Gabon	GAB								05	VEGETABLES AND FRUIT	1	No Quantity			0		0		90437			0
S3	2016	2016	2016	2	0	2	Export	344	China, Hong Kong SAR	HKG	276	Germany	DEU								05	VEGETABLES AND FRUIT	1	No Quantity			0		0		2754622			0
S3	2016	2016	2016	2	0	2	Export	344	China, Hong Kong SAR	HKG	300	Greece	GRC								05	VEGETABLES AND FRUIT	1	No Quantity			0		0		340417			0
S3	2016	2016	2016	2	0	2	Export	344	China, Hong Kong SAR	HKG	316	Guam	GUM								05	VEGETABLES AND FRUIT	1	No Quantity			0		0		144111			0
S3	2016	2016	2016	2	0	2	Export	344	China, Hong Kong SAR	HKG	320	Guatemala	GTM								05	VEGETABLES AND FRUIT	1	No Quantity			0		0		9042			0
S3	2016	2016	2016	2	0	2	Export	344	China, Hong Kong SAR	HKG	328	Guyana	GUY								05	VEGETABLES AND FRUIT	1	No Quantity			0		0		7394			0
S3	2016	2016	2016	2	0	2	Export	344	China, Hong Kong SAR	HKG	340	Honduras	HND								05	VEGETABLES AND FRUIT	1	No Quantity			0		0		1017			0
S3	2016	2016	2016	2	0	2	Export	344	China, Hong Kong SAR	HKG	360	Indonesia	IDN								05	VEGETABLES AND FRUIT	1	No Quantity			0		0		474964			0
S3	2016	2016	2016	2	0	2	Export	344	China, Hong Kong SAR	HKG	364	Iran	IRN								05	VEGETABLES AND FRUIT	1	No Quantity			0		0		914729			0
S3	2016	2016	2016	2	0	2	Export	344	China, Hong Kong SAR	HKG	368	Iraq	IRQ								05	VEGETABLES AND FRUIT	1	No Quantity			0		0		4663			0
S3	2016	2016	2016	2	0	2	Export	344	China, Hong Kong SAR	HKG	372	Ireland	IRL								05	VEGETABLES AND FRUIT	1	No Quantity			0		0		65149			0
S3	2016	2016	2016	2	0	2	Export	344	China, Hong Kong SAR	HKG	381	Italy	ITA								05	VEGETABLES AND FRUIT	1	No Quantity			0		0		94354			0
S3	2016	2016	2016	2	0	2	Export	344	China, Hong Kong SAR	HKG	388	Jamaica	JAM								05	VEGETABLES AND FRUIT	1	No Quantity			0		0		110803			0
S3	2016	2016	2016	2	0	2	Export	344	China, Hong Kong SAR	HKG	392	Japan	JPN								05	VEGETABLES AND FRUIT	1	No Quantity			0		0		8944667			0
S3	2016	2016	2016	2	0	2	Export	344	China, Hong Kong SAR	HKG	398	Kazakhstan	KAZ								05	VEGETABLES AND FRUIT	1	No Quantity			0		0		2939318			0
S3	2016	2016	2016	2	0	2	Export	344	China, Hong Kong SAR	HKG	408	Dem. People's Rep. of Korea	PRK								05	VEGETABLES AND FRUIT	1	No Quantity			0		0		14268			0
S3	2016	2016	2016	2	0	2	Export	344	China, Hong Kong SAR	HKG	410	Rep. of Korea	KOR								05	VEGETABLES AND FRUIT	1	No Quantity			0		0		171496			0
S3	2016	2016	2016	2	0	2	Export	344	China, Hong Kong SAR	HKG	414	Kuwait	KWT								05	VEGETABLES AND FRUIT	1	No Quantity			0		0		266595			0
S3	2016	2016	2016	2	0	2	Export	344	China, Hong Kong SAR	HKG	422	Lebanon	LBN								05	VEGETABLES AND FRUIT	1	No Quantity			0		0		419198			0
S3	2016	2016	2016	2	0	2	Export	344	China, Hong Kong SAR	HKG	440	Lithuania	LTU								05	VEGETABLES AND FRUIT	1	No Quantity			0		0		1009684			0
S3	2016	2016	2016	2	0	2	Export	344	China, Hong Kong SAR	HKG	446	China, Macao SAR	MAC								05	VEGETABLES AND FRUIT	1	No Quantity			0		0		67808221			0
S3	2016	2016	2016	2	0	2	Export	344	China, Hong Kong SAR	HKG	450	Madagascar	MDG								05	VEGETABLES AND FRUIT	1	No Quantity			0		0		14256			0
S3	2016	2016	2016	2	0	2	Export	344	China, Hong Kong SAR	HKG	458	Malaysia	MYS								05	VEGETABLES AND FRUIT	1	No Quantity			0		0		2838282			0
S3	2016	2016	2016	2	0	2	Export	344	China, Hong Kong SAR	HKG	473	LAIA, nes									05	VEGETABLES AND FRUIT	1	No Quantity			0		0		111836			0
S3	2016	2016	2016	2	0	2	Export	344	China, Hong Kong SAR	HKG	480	Mauritius	MUS								05	VEGETABLES AND FRUIT	1	No Quantity			0		0		77042			0
S3	2016	2016	2016	2	0	2	Export	344	China, Hong Kong SAR	HKG	490	Other Asia, nes									05	VEGETABLES AND FRUIT	1	No Quantity			0		0		45277502			0
S3	2016	2016	2016	2	0	2	Export	344	China, Hong Kong SAR	HKG	527	Oceania, nes									05	VEGETABLES AND FRUIT	1	No Quantity			0		0		610595			0
S3	2016	2016	2016	2	0	2	Export	344	China, Hong Kong SAR	HKG	528	Netherlands	NLD								05	VEGETABLES AND FRUIT	1	No Quantity			0		0		2145908			0
S3	2016	2016	2016	2	0	2	Export	344	China, Hong Kong SAR	HKG	533	Aruba	ABW								05	VEGETABLES AND FRUIT	1	No Quantity			0		0		4985			0
S3	2016	2016	2016	2	0	2	Export	344	China, Hong Kong SAR	HKG	548	Vanuatu	VUT								05	VEGETABLES AND FRUIT	1	No Quantity			0		0		8269			0
S3	2016	2016	2016	2	0	2	Export	344	China, Hong Kong SAR	HKG	554	New Zealand	NZL								05	VEGETABLES AND FRUIT	1	No Quantity			0		0		890165			0
S3	2016	2016	2016	2	0	2	Export	344	China, Hong Kong SAR	HKG	566	Nigeria	NGA								05	VEGETABLES AND FRUIT	1	No Quantity			0		0		18267			0
S3	2016	2016	2016	2	0	2	Export	344	China, Hong Kong SAR	HKG	579	Norway	NOR								05	VEGETABLES AND FRUIT	1	No Quantity			0		0		197686			0
S3	2016	2016	2016	2	0	2	Export	344	China, Hong Kong SAR	HKG	580	N. Mariana Isds	MNP								05	VEGETABLES AND FRUIT	1	No Quantity			0		0		48434			0
S3	2016	2016	2016	2	0	2	Export	344	China, Hong Kong SAR	HKG	586	Pakistan	PAK								05	VEGETABLES AND FRUIT	1	No Quantity			0		0		11506169			0
S3	2016	2016	2016	2	0	2	Export	344	China, Hong Kong SAR	HKG	591	Panama	PAN								05	VEGETABLES AND FRUIT	1	No Quantity			0		0		165720			0
S3	2016	2016	2016	2	0	2	Export	344	China, Hong Kong SAR	HKG	598	Papua New Guinea	PNG								05	VEGETABLES AND FRUIT	1	No Quantity			0		0		40088			0
S3	2016	2016	2016	2	0	2	Export	344	China, Hong Kong SAR	HKG	600	Paraguay	PRY								05	VEGETABLES AND FRUIT	1	No Quantity			0		0		4637			0
S3	2016	2016	2016	2	0	2	Export	344	China, Hong Kong SAR	HKG	604	Peru	PER								05	VEGETABLES AND FRUIT	1	No Quantity			0		0		27666			0
S3	2016	2016	2016	2	0	2	Export	344	China, Hong Kong SAR	HKG	608	Philippines	PHL								05	VEGETABLES AND FRUIT	1	No Quantity			0		0		7762209			0
S3	2016	2016	2016	2	0	2	Export	344	China, Hong Kong SAR	HKG	616	Poland	POL								05	VEGETABLES AND FRUIT	1	No Quantity			0		0		26732			0
S3	2016	2016	2016	2	0	2	Export	344	China, Hong Kong SAR	HKG	634	Qatar	QAT								05	VEGETABLES AND FRUIT	1	No Quantity			0		0		29676			0
S3	2016	2016	2016	2	0	2	Export	344	China, Hong Kong SAR	HKG	643	Russian Federation	RUS								05	VEGETABLES AND FRUIT	1	No Quantity			0		0		1862378			0
S3	2016	2016	2016	2	0	2	Export	344	China, Hong Kong SAR	HKG	682	Saudi Arabia	SAU								05	VEGETABLES AND FRUIT	1	No Quantity			0		0		3039617			0
S3	2016	2016	2016	2	0	2	Export	344	China, Hong Kong SAR	HKG	699	India	IND								05	VEGETABLES AND FRUIT	1	No Quantity			0		0		22171252			0
S3	2016	2016	2016	2	0	2	Export	344	China, Hong Kong SAR	HKG	702	Singapore	SGP								05	VEGETABLES AND FRUIT	1	No Quantity			0		0		8178284			0
S3	2016	2016	2016	2	0	2	Export	344	China, Hong Kong SAR	HKG	704	Viet Nam	VNM								05	VEGETABLES AND FRUIT	1	No Quantity			0		0		622130108			0
S3	2016	2016	2016	2	0	2	Export	344	China, Hong Kong SAR	HKG	710	South Africa	ZAF								05	VEGETABLES AND FRUIT	1	No Quantity			0		0		207517			0
S3	2016	2016	2016	2	0	2	Export	344	China, Hong Kong SAR	HKG	724	Spain	ESP								05	VEGETABLES AND FRUIT	1	No Quantity			0		0		1399936			0
S3	2016	2016	2016	2	0	2	Export	344	China, Hong Kong SAR	HKG	740	Suriname	SUR								05	VEGETABLES AND FRUIT	1	No Quantity			0		0		241263			0
S3	2016	2016	2016	2	0	2	Export	344	China, Hong Kong SAR	HKG	752	Sweden	SWE								05	VEGETABLES AND FRUIT	1	No Quantity			0		0		212958			0
S3	2016	2016	2016	2	0	2	Export	344	China, Hong Kong SAR	HKG	757	Switzerland	CHE								05	VEGETABLES AND FRUIT	1	No Quantity			0		0		2344526			0
S3	2016	2016	2016	2	0	2	Export	344	China, Hong Kong SAR	HKG	764	Thailand	THA								05	VEGETABLES AND FRUIT	1	No Quantity			0		0		7386731			0
S3	2016	2016	2016	2	0	2	Export	344	China, Hong Kong SAR	HKG	780	Trinidad and Tobago	TTO								05	VEGETABLES AND FRUIT	1	No Quantity			0		0		50267			0
S3	2016	2016	2016	2	0	2	Export	344	China, Hong Kong SAR	HKG	784	United Arab Emirates	ARE								05	VEGETABLES AND FRUIT	1	No Quantity			0		0		43681395			0
S3	2016	2016	2016	2	0	2	Export	344	China, Hong Kong SAR	HKG	788	Tunisia	TUN								05	VEGETABLES AND FRUIT	1	No Quantity			0		0		6858249			0
S3	2016	2016	2016	2	0	2	Export	344	China, Hong Kong SAR	HKG	792	Turkey	TUR								05	VEGETABLES AND FRUIT	1	No Quantity			0		0		1475847			0
S3	2016	2016	2016	2	0	2	Export	344	China, Hong Kong SAR	HKG	818	Egypt	EGY								05	VEGETABLES AND FRUIT	1	No Quantity			0		0		618662			0
S3	2016	2016	2016	2	0	2	Export	344	China, Hong Kong SAR	HKG	826	United Kingdom	GBR								05	VEGETABLES AND FRUIT	1	No Quantity			0		0		1866315			0
S3	2016	2016	2016	2	0	2	Export	344	China, Hong Kong SAR	HKG	842	USA	USA								05	VEGETABLES AND FRUIT	1	No Quantity			0		0		16092143			0
S3	2016	2016	2016	2	0	2	Export	348	Hungary	HUN	0	World	WLD								05	VEGETABLES AND FRUIT	1	No Quantity							925115842			0
S3	2016	2016	2016	2	0	2	Export	348	Hungary	HUN	4	Afghanistan	AFG								05	VEGETABLES AND FRUIT	1	No Quantity							56			0
S3	2016	2016	2016	2	0	2	Export	348	Hungary	HUN	8	Albania	ALB								05	VEGETABLES AND FRUIT	1	No Quantity							228008			0
S3	2016	2016	2016	2	0	2	Export	348	Hungary	HUN	12	Algeria	DZA								05	VEGETABLES AND FRUIT	1	No Quantity							1305855			0
S3	2016	2016	2016	2	0	2	Export	348	Hungary	HUN	31	Azerbaijan	AZE								05	VEGETABLES AND FRUIT	1	No Quantity							1299052			0
S3	2016	2016	2016	2	0	2	Export	348	Hungary	HUN	36	Australia	AUS								05	VEGETABLES AND FRUIT	1	No Quantity							1286665			0
S3	2016	2016	2016	2	0	2	Export	348	Hungary	HUN	40	Austria	AUT								05	VEGETABLES AND FRUIT	1	No Quantity							100406174			0
S3	2016	2016	2016	2	0	2	Export	348	Hungary	HUN	51	Armenia	ARM								05	VEGETABLES AND FRUIT	1	No Quantity							815745			0
S3	2016	2016	2016	2	0	2	Export	348	Hungary	HUN	56	Belgium	BEL								05	VEGETABLES AND FRUIT	1	No Quantity							31934266			0
S3	2016	2016	2016	2	0	2	Export	348	Hungary	HUN	70	Bosnia Herzegovina	BIH								05	VEGETABLES AND FRUIT	1	No Quantity							4052539			0
S3	2016	2016	2016	2	0	2	Export	348	Hungary	HUN	72	Botswana	BWA								05	VEGETABLES AND FRUIT	1	No Quantity							11583			0
S3	2016	2016	2016	2	0	2	Export	348	Hungary	HUN	76	Brazil	BRA								05	VEGETABLES AND FRUIT	1	No Quantity							609593			0
S3	2016	2016	2016	2	0	2	Export	348	Hungary	HUN	100	Bulgaria	BGR								05	VEGETABLES AND FRUIT	1	No Quantity							7196953			0
S3	2016	2016	2016	2	0	2	Export	348	Hungary	HUN	112	Belarus	BLR								05	VEGETABLES AND FRUIT	1	No Quantity							2552359			0
S3	2016	2016	2016	2	0	2	Export	348	Hungary	HUN	124	Canada	CAN								05	VEGETABLES AND FRUIT	1	No Quantity							1369515			0
S3	2016	2016	2016	2	0	2	Export	348	Hungary	HUN	152	Chile	CHL								05	VEGETABLES AND FRUIT	1	No Quantity							287669			0
S3	2016	2016	2016	2	0	2	Export	348	Hungary	HUN	156	China	CHN								05	VEGETABLES AND FRUIT	1	No Quantity							92818			0
S3	2016	2016	2016	2	0	2	Export	348	Hungary	HUN	170	Colombia	COL								05	VEGETABLES AND FRUIT	1	No Quantity							49296			0
S3	2016	2016	2016	2	0	2	Export	348	Hungary	HUN	178	Congo	COG								05	VEGETABLES AND FRUIT	1	No Quantity							18369			0
S3	2016	2016	2016	2	0	2	Export	348	Hungary	HUN	191	Croatia	HRV								05	VEGETABLES AND FRUIT	1	No Quantity							15938090			0
S3	2016	2016	2016	2	0	2	Export	348	Hungary	HUN	192	Cuba	CUB								05	VEGETABLES AND FRUIT	1	No Quantity							148			0
S3	2016	2016	2016	2	0	2	Export	348	Hungary	HUN	196	Cyprus	CYP								05	VEGETABLES AND FRUIT	1	No Quantity							814565			0
S3	2016	2016	2016	2	0	2	Export	348	Hungary	HUN	203	Czechia	CZE								05	VEGETABLES AND FRUIT	1	No Quantity							39436501			0
S3	2016	2016	2016	2	0	2	Export	348	Hungary	HUN	204	Benin	BEN								05	VEGETABLES AND FRUIT	1	No Quantity							362			0
S3	2016	2016	2016	2	0	2	Export	348	Hungary	HUN	208	Denmark	DNK								05	VEGETABLES AND FRUIT	1	No Quantity							6398303			0
S3	2016	2016	2016	2	0	2	Export	348	Hungary	HUN	214	Dominican Rep.	DOM								05	VEGETABLES AND FRUIT	1	No Quantity							215985			0
S3	2016	2016	2016	2	0	2	Export	348	Hungary	HUN	233	Estonia	EST								05	VEGETABLES AND FRUIT	1	No Quantity							2904700			0
S3	2016	2016	2016	2	0	2	Export	348	Hungary	HUN	246	Finland	FIN								05	VEGETABLES AND FRUIT	1	No Quantity							7489094			0
S3	2016	2016	2016	2	0	2	Export	348	Hungary	HUN	251	France	FRA								05	VEGETABLES AND FRUIT	1	No Quantity							51647906			0
S3	2016	2016	2016	2	0	2	Export	348	Hungary	HUN	268	Georgia	GEO								05	VEGETABLES AND FRUIT	1	No Quantity							579406			0
S3	2016	2016	2016	2	0	2	Export	348	Hungary	HUN	270	Gambia	GMB								05	VEGETABLES AND FRUIT	1	No Quantity							41796			0
S3	2016	2016	2016	2	0	2	Export	348	Hungary	HUN	276	Germany	DEU								05	VEGETABLES AND FRUIT	1	No Quantity							188742294			0
S3	2016	2016	2016	2	0	2	Export	348	Hungary	HUN	292	Gibraltar	GIB								05	VEGETABLES AND FRUIT	1	No Quantity							65			0
S3	2016	2016	2016	2	0	2	Export	348	Hungary	HUN	300	Greece	GRC								05	VEGETABLES AND FRUIT	1	No Quantity							5842234			0
S3	2016	2016	2016	2	0	2	Export	348	Hungary	HUN	320	Guatemala	GTM								05	VEGETABLES AND FRUIT	1	No Quantity							53626			0
S3	2016	2016	2016	2	0	2	Export	348	Hungary	HUN	344	China, Hong Kong SAR	HKG								05	VEGETABLES AND FRUIT	1	No Quantity							12456			0
S3	2016	2016	2016	2	0	2	Export	348	Hungary	HUN	352	Iceland	ISL								05	VEGETABLES AND FRUIT	1	No Quantity							1327			0
S3	2016	2016	2016	2	0	2	Export	348	Hungary	HUN	360	Indonesia	IDN								05	VEGETABLES AND FRUIT	1	No Quantity							246			0
S3	2016	2016	2016	2	0	2	Export	348	Hungary	HUN	364	Iran	IRN								05	VEGETABLES AND FRUIT	1	No Quantity							2617733			0
S3	2016	2016	2016	2	0	2	Export	348	Hungary	HUN	368	Iraq	IRQ								05	VEGETABLES AND FRUIT	1	No Quantity							131647			0
S3	2016	2016	2016	2	0	2	Export	348	Hungary	HUN	372	Ireland	IRL								05	VEGETABLES AND FRUIT	1	No Quantity							1431219			0
S3	2016	2016	2016	2	0	2	Export	348	Hungary	HUN	376	Israel	ISR								05	VEGETABLES AND FRUIT	1	No Quantity							3816655			0
S3	2016	2016	2016	2	0	2	Export	348	Hungary	HUN	381	Italy	ITA								05	VEGETABLES AND FRUIT	1	No Quantity							36981115			0
S3	2016	2016	2016	2	0	2	Export	348	Hungary	HUN	384	Côte d'Ivoire	CIV								05	VEGETABLES AND FRUIT	1	No Quantity							131			0
S3	2016	2016	2016	2	0	2	Export	348	Hungary	HUN	392	Japan	JPN								05	VEGETABLES AND FRUIT	1	No Quantity							717393			0
S3	2016	2016	2016	2	0	2	Export	348	Hungary	HUN	398	Kazakhstan	KAZ								05	VEGETABLES AND FRUIT	1	No Quantity							1938954			0
S3	2016	2016	2016	2	0	2	Export	348	Hungary	HUN	400	Jordan	JOR								05	VEGETABLES AND FRUIT	1	No Quantity							4648271			0
S3	2016	2016	2016	2	0	2	Export	348	Hungary	HUN	404	Kenya	KEN								05	VEGETABLES AND FRUIT	1	No Quantity							125714			0
S3	2016	2016	2016	2	0	2	Export	348	Hungary	HUN	410	Rep. of Korea	KOR								05	VEGETABLES AND FRUIT	1	No Quantity							61659			0
S3	2016	2016	2016	2	0	2	Export	348	Hungary	HUN	414	Kuwait	KWT								05	VEGETABLES AND FRUIT	1	No Quantity							126835			0
S3	2016	2016	2016	2	0	2	Export	348	Hungary	HUN	417	Kyrgyzstan	KGZ								05	VEGETABLES AND FRUIT	1	No Quantity							201090			0
S3	2016	2016	2016	2	0	2	Export	348	Hungary	HUN	422	Lebanon	LBN								05	VEGETABLES AND FRUIT	1	No Quantity							679376			0
S3	2016	2016	2016	2	0	2	Export	348	Hungary	HUN	428	Latvia	LVA								05	VEGETABLES AND FRUIT	1	No Quantity							4942278			0
S3	2016	2016	2016	2	0	2	Export	348	Hungary	HUN	434	Libya	LBY								05	VEGETABLES AND FRUIT	1	No Quantity							13727			0
S3	2016	2016	2016	2	0	2	Export	348	Hungary	HUN	440	Lithuania	LTU								05	VEGETABLES AND FRUIT	1	No Quantity							9492534			0
S3	2016	2016	2016	2	0	2	Export	348	Hungary	HUN	442	Luxembourg	LUX								05	VEGETABLES AND FRUIT	1	No Quantity							3638			0
S3	2016	2016	2016	2	0	2	Export	348	Hungary	HUN	450	Madagascar	MDG								05	VEGETABLES AND FRUIT	1	No Quantity							30810			0
S3	2016	2016	2016	2	0	2	Export	348	Hungary	HUN	458	Malaysia	MYS								05	VEGETABLES AND FRUIT	1	No Quantity							344			0
S3	2016	2016	2016	2	0	2	Export	348	Hungary	HUN	470	Malta	MLT								05	VEGETABLES AND FRUIT	1	No Quantity							123196			0
S3	2016	2016	2016	2	0	2	Export	348	Hungary	HUN	484	Mexico	MEX								05	VEGETABLES AND FRUIT	1	No Quantity							966908			0
S3	2016	2016	2016	2	0	2	Export	348	Hungary	HUN	490	Other Asia, nes									05	VEGETABLES AND FRUIT	1	No Quantity							3239530			0
S3	2016	2016	2016	2	0	2	Export	348	Hungary	HUN	496	Mongolia	MNG								05	VEGETABLES AND FRUIT	1	No Quantity							9133			0
S3	2016	2016	2016	2	0	2	Export	348	Hungary	HUN	498	Rep. of Moldova	MDA								05	VEGETABLES AND FRUIT	1	No Quantity							800891			0
S3	2016	2016	2016	2	0	2	Export	348	Hungary	HUN	499	Montenegro	MNE								05	VEGETABLES AND FRUIT	1	No Quantity							494221			0
S3	2016	2016	2016	2	0	2	Export	348	Hungary	HUN	504	Morocco	MAR								05	VEGETABLES AND FRUIT	1	No Quantity							1128538			0
S3	2016	2016	2016	2	0	2	Export	348	Hungary	HUN	512	Oman	OMN								05	VEGETABLES AND FRUIT	1	No Quantity							141203			0
S3	2016	2016	2016	2	0	2	Export	348	Hungary	HUN	528	Netherlands	NLD								05	VEGETABLES AND FRUIT	1	No Quantity							14475304			0
S3	2016	2016	2016	2	0	2	Export	348	Hungary	HUN	554	New Zealand	NZL								05	VEGETABLES AND FRUIT	1	No Quantity							472719			0
S3	2016	2016	2016	2	0	2	Export	348	Hungary	HUN	577	Other Africa, nes									05	VEGETABLES AND FRUIT	1	No Quantity							36			0
S3	2016	2016	2016	2	0	2	Export	348	Hungary	HUN	579	Norway	NOR								05	VEGETABLES AND FRUIT	1	No Quantity							1380703			0
S3	2016	2016	2016	2	0	2	Export	348	Hungary	HUN	586	Pakistan	PAK								05	VEGETABLES AND FRUIT	1	No Quantity							1033167			0
S3	2016	2016	2016	2	0	2	Export	348	Hungary	HUN	616	Poland	POL								05	VEGETABLES AND FRUIT	1	No Quantity							64624049			0
S3	2016	2016	2016	2	0	2	Export	348	Hungary	HUN	620	Portugal	PRT								05	VEGETABLES AND FRUIT	1	No Quantity							549901			0
S3	2016	2016	2016	2	0	2	Export	348	Hungary	HUN	634	Qatar	QAT								05	VEGETABLES AND FRUIT	1	No Quantity							4213			0
S3	2016	2016	2016	2	0	2	Export	348	Hungary	HUN	642	Romania	ROU								05	VEGETABLES AND FRUIT	1	No Quantity							73646220			0
S3	2016	2016	2016	2	0	2	Export	348	Hungary	HUN	643	Russian Federation	RUS								05	VEGETABLES AND FRUIT	1	No Quantity							26226737			0
S3	2016	2016	2016	2	0	2	Export	348	Hungary	HUN	682	Saudi Arabia	SAU								05	VEGETABLES AND FRUIT	1	No Quantity							316199			0
S3	2016	2016	2016	2	0	2	Export	348	Hungary	HUN	688	Serbia	SRB								05	VEGETABLES AND FRUIT	1	No Quantity							6629698			0
S3	2016	2016	2016	2	0	2	Export	348	Hungary	HUN	690	Seychelles	SYC								05	VEGETABLES AND FRUIT	1	No Quantity							103			0
S3	2016	2016	2016	2	0	2	Export	348	Hungary	HUN	699	India	IND								05	VEGETABLES AND FRUIT	1	No Quantity							318798			0
S3	2016	2016	2016	2	0	2	Export	348	Hungary	HUN	702	Singapore	SGP								05	VEGETABLES AND FRUIT	1	No Quantity							386392			0
S3	2016	2016	2016	2	0	2	Export	348	Hungary	HUN	703	Slovakia	SVK								05	VEGETABLES AND FRUIT	1	No Quantity							54405630			0
S3	2016	2016	2016	2	0	2	Export	348	Hungary	HUN	704	Viet Nam	VNM								05	VEGETABLES AND FRUIT	1	No Quantity							280			0
S3	2016	2016	2016	2	0	2	Export	348	Hungary	HUN	705	Slovenia	SVN								05	VEGETABLES AND FRUIT	1	No Quantity							6045273			0
S3	2016	2016	2016	2	0	2	Export	348	Hungary	HUN	710	South Africa	ZAF								05	VEGETABLES AND FRUIT	1	No Quantity							951312			0
S3	2016	2016	2016	2	0	2	Export	348	Hungary	HUN	724	Spain	ESP								05	VEGETABLES AND FRUIT	1	No Quantity							8105771			0
S3	2016	2016	2016	2	0	2	Export	348	Hungary	HUN	752	Sweden	SWE								05	VEGETABLES AND FRUIT	1	No Quantity							22267631			0
S3	2016	2016	2016	2	0	2	Export	348	Hungary	HUN	757	Switzerland	CHE								05	VEGETABLES AND FRUIT	1	No Quantity							15092735			0
S3	2016	2016	2016	2	0	2	Export	348	Hungary	HUN	762	Tajikistan	TJK								05	VEGETABLES AND FRUIT	1	No Quantity							127315			0
S3	2016	2016	2016	2	0	2	Export	348	Hungary	HUN	764	Thailand	THA								05	VEGETABLES AND FRUIT	1	No Quantity							75463			0
S3	2016	2016	2016	2	0	2	Export	348	Hungary	HUN	784	United Arab Emirates	ARE								05	VEGETABLES AND FRUIT	1	No Quantity							26480			0
S3	2016	2016	2016	2	0	2	Export	348	Hungary	HUN	788	Tunisia	TUN								05	VEGETABLES AND FRUIT	1	No Quantity							236691			0
S3	2016	2016	2016	2	0	2	Export	348	Hungary	HUN	792	Turkey	TUR								05	VEGETABLES AND FRUIT	1	No Quantity							11867334			0
S3	2016	2016	2016	2	0	2	Export	348	Hungary	HUN	795	Turkmenistan	TKM								05	VEGETABLES AND FRUIT	1	No Quantity							179013			0
S3	2016	2016	2016	2	0	2	Export	348	Hungary	HUN	804	Ukraine	UKR								05	VEGETABLES AND FRUIT	1	No Quantity							5878022			0
S3	2016	2016	2016	2	0	2	Export	348	Hungary	HUN	807	North Macedonia	MKD								05	VEGETABLES AND FRUIT	1	No Quantity							650546			0
S3	2016	2016	2016	2	0	2	Export	348	Hungary	HUN	818	Egypt	EGY								05	VEGETABLES AND FRUIT	1	No Quantity							781474			0
S3	2016	2016	2016	2	0	2	Export	348	Hungary	HUN	826	United Kingdom	GBR								05	VEGETABLES AND FRUIT	1	No Quantity							52111009			0
S3	2016	2016	2016	2	0	2	Export	348	Hungary	HUN	842	USA	USA								05	VEGETABLES AND FRUIT	1	No Quantity							7683169			0
S3	2016	2016	2016	2	0	2	Export	348	Hungary	HUN	860	Uzbekistan	UZB								05	VEGETABLES AND FRUIT	1	No Quantity							66093			0
S3	2016	2016	2016	2	0	2	Export	344	China, Hong Kong SAR	HKG	0	World	WLD								06	SUGAR,SUGR.PREPTNS,HONEY	1	No Quantity			0		0		114265410			0
S3	2016	2016	2016	2	0	2	Export	344	China, Hong Kong SAR	HKG	36	Australia	AUS								06	SUGAR,SUGR.PREPTNS,HONEY	1	No Quantity			0		0		1274308			0
S3	2016	2016	2016	2	0	2	Export	344	China, Hong Kong SAR	HKG	40	Austria	AUT								06	SUGAR,SUGR.PREPTNS,HONEY	1	No Quantity			0		0		173735			0
S3	2016	2016	2016	2	0	2	Export	344	China, Hong Kong SAR	HKG	44	Bahamas	BHS								06	SUGAR,SUGR.PREPTNS,HONEY	1	No Quantity			0		0		22350			0
S3	2016	2016	2016	2	0	2	Export	344	China, Hong Kong SAR	HKG	48	Bahrain	BHR								06	SUGAR,SUGR.PREPTNS,HONEY	1	No Quantity			0		0		210022			0
S3	2016	2016	2016	2	0	2	Export	344	China, Hong Kong SAR	HKG	76	Brazil	BRA								06	SUGAR,SUGR.PREPTNS,HONEY	1	No Quantity			0		0		45536			0
S3	2016	2016	2016	2	0	2	Export	344	China, Hong Kong SAR	HKG	116	Cambodia	KHM								06	SUGAR,SUGR.PREPTNS,HONEY	1	No Quantity			0		0		88333			0
S3	2016	2016	2016	2	0	2	Export	344	China, Hong Kong SAR	HKG	124	Canada	CAN								06	SUGAR,SUGR.PREPTNS,HONEY	1	No Quantity			0		0		1530028			0
S3	2016	2016	2016	2	0	2	Export	344	China, Hong Kong SAR	HKG	144	Sri Lanka	LKA								06	SUGAR,SUGR.PREPTNS,HONEY	1	No Quantity			0		0		1949			0
S3	2016	2016	2016	2	0	2	Export	344	China, Hong Kong SAR	HKG	152	Chile	CHL								06	SUGAR,SUGR.PREPTNS,HONEY	1	No Quantity			0		0		16668			0
S3	2016	2016	2016	2	0	2	Export	344	China, Hong Kong SAR	HKG	156	China	CHN								06	SUGAR,SUGR.PREPTNS,HONEY	1	No Quantity			0		0		63102240			0
S3	2016	2016	2016	2	0	2	Export	344	China, Hong Kong SAR	HKG	188	Costa Rica	CRI								06	SUGAR,SUGR.PREPTNS,HONEY	1	No Quantity			0		0		1933			0
S3	2016	2016	2016	2	0	2	Export	344	China, Hong Kong SAR	HKG	208	Denmark	DNK								06	SUGAR,SUGR.PREPTNS,HONEY	1	No Quantity			0		0		6194			0
S3	2016	2016	2016	2	0	2	Export	344	China, Hong Kong SAR	HKG	242	Fiji	FJI								06	SUGAR,SUGR.PREPTNS,HONEY	1	No Quantity			0		0		3020			0
S3	2016	2016	2016	2	0	2	Export	344	China, Hong Kong SAR	HKG	246	Finland	FIN								06	SUGAR,SUGR.PREPTNS,HONEY	1	No Quantity			0		0		32817			0
S3	2016	2016	2016	2	0	2	Export	344	China, Hong Kong SAR	HKG	251	France	FRA								06	SUGAR,SUGR.PREPTNS,HONEY	1	No Quantity			0		0		794587			0
S3	2016	2016	2016	2	0	2	Export	344	China, Hong Kong SAR	HKG	276	Germany	DEU								06	SUGAR,SUGR.PREPTNS,HONEY	1	No Quantity			0		0		659574			0
S3	2016	2016	2016	2	0	2	Export	344	China, Hong Kong SAR	HKG	316	Guam	GUM								06	SUGAR,SUGR.PREPTNS,HONEY	1	No Quantity			0		0		55538			0
S3	2016	2016	2016	2	0	2	Export	344	China, Hong Kong SAR	HKG	320	Guatemala	GTM								06	SUGAR,SUGR.PREPTNS,HONEY	1	No Quantity			0		0		12299			0
S3	2016	2016	2016	2	0	2	Export	344	China, Hong Kong SAR	HKG	352	Iceland	ISL								06	SUGAR,SUGR.PREPTNS,HONEY	1	No Quantity			0		0		5681			0
S3	2016	2016	2016	2	0	2	Export	344	China, Hong Kong SAR	HKG	360	Indonesia	IDN								06	SUGAR,SUGR.PREPTNS,HONEY	1	No Quantity			0		0		162441			0
S3	2016	2016	2016	2	0	2	Export	344	China, Hong Kong SAR	HKG	372	Ireland	IRL								06	SUGAR,SUGR.PREPTNS,HONEY	1	No Quantity			0		0		6494			0
S3	2016	2016	2016	2	0	2	Export	344	China, Hong Kong SAR	HKG	381	Italy	ITA								06	SUGAR,SUGR.PREPTNS,HONEY	1	No Quantity			0		0		9565			0
S3	2016	2016	2016	2	0	2	Export	344	China, Hong Kong SAR	HKG	388	Jamaica	JAM								06	SUGAR,SUGR.PREPTNS,HONEY	1	No Quantity			0		0		1299			0
S3	2016	2016	2016	2	0	2	Export	344	China, Hong Kong SAR	HKG	392	Japan	JPN								06	SUGAR,SUGR.PREPTNS,HONEY	1	No Quantity			0		0		479349			0
S3	2016	2016	2016	2	0	2	Export	344	China, Hong Kong SAR	HKG	410	Rep. of Korea	KOR								06	SUGAR,SUGR.PREPTNS,HONEY	1	No Quantity			0		0		1648839			0
S3	2016	2016	2016	2	0	2	Export	344	China, Hong Kong SAR	HKG	414	Kuwait	KWT								06	SUGAR,SUGR.PREPTNS,HONEY	1	No Quantity			0		0		41072			0
S3	2016	2016	2016	2	0	2	Export	344	China, Hong Kong SAR	HKG	446	China, Macao SAR	MAC								06	SUGAR,SUGR.PREPTNS,HONEY	1	No Quantity			0		0		22878044			0
S3	2016	2016	2016	2	0	2	Export	344	China, Hong Kong SAR	HKG	450	Madagascar	MDG								06	SUGAR,SUGR.PREPTNS,HONEY	1	No Quantity			0		0		284			0
S3	2016	2016	2016	2	0	2	Export	344	China, Hong Kong SAR	HKG	458	Malaysia	MYS								06	SUGAR,SUGR.PREPTNS,HONEY	1	No Quantity			0		0		136826			0
S3	2016	2016	2016	2	0	2	Export	344	China, Hong Kong SAR	HKG	473	LAIA, nes									06	SUGAR,SUGR.PREPTNS,HONEY	1	No Quantity			0		0		9762			0
S3	2016	2016	2016	2	0	2	Export	344	China, Hong Kong SAR	HKG	484	Mexico	MEX								06	SUGAR,SUGR.PREPTNS,HONEY	1	No Quantity			0		0		103086			0
S3	2016	2016	2016	2	0	2	Export	344	China, Hong Kong SAR	HKG	490	Other Asia, nes									06	SUGAR,SUGR.PREPTNS,HONEY	1	No Quantity			0		0		656864			0
S3	2016	2016	2016	2	0	2	Export	344	China, Hong Kong SAR	HKG	512	Oman	OMN								06	SUGAR,SUGR.PREPTNS,HONEY	1	No Quantity			0		0		161438			0
S3	2016	2016	2016	2	0	2	Export	344	China, Hong Kong SAR	HKG	527	Oceania, nes									06	SUGAR,SUGR.PREPTNS,HONEY	1	No Quantity			0		0		88235			0
S3	2016	2016	2016	2	0	2	Export	344	China, Hong Kong SAR	HKG	528	Netherlands	NLD								06	SUGAR,SUGR.PREPTNS,HONEY	1	No Quantity			0		0		394410			0
S3	2016	2016	2016	2	0	2	Export	344	China, Hong Kong SAR	HKG	554	New Zealand	NZL								06	SUGAR,SUGR.PREPTNS,HONEY	1	No Quantity			0		0		306627			0
S3	2016	2016	2016	2	0	2	Export	344	China, Hong Kong SAR	HKG	579	Norway	NOR								06	SUGAR,SUGR.PREPTNS,HONEY	1	No Quantity			0		0		59129			0
S3	2016	2016	2016	2	0	2	Export	344	China, Hong Kong SAR	HKG	583	FS Micronesia	FSM								06	SUGAR,SUGR.PREPTNS,HONEY	1	No Quantity			0		0		121301			0
S3	2016	2016	2016	2	0	2	Export	344	China, Hong Kong SAR	HKG	584	Marshall Isds	MHL								06	SUGAR,SUGR.PREPTNS,HONEY	1	No Quantity			0		0		11866			0
S3	2016	2016	2016	2	0	2	Export	344	China, Hong Kong SAR	HKG	591	Panama	PAN								06	SUGAR,SUGR.PREPTNS,HONEY	1	No Quantity			0		0		49183			0
S3	2016	2016	2016	2	0	2	Export	344	China, Hong Kong SAR	HKG	598	Papua New Guinea	PNG								06	SUGAR,SUGR.PREPTNS,HONEY	1	No Quantity			0		0		73194			0
S3	2016	2016	2016	2	0	2	Export	344	China, Hong Kong SAR	HKG	604	Peru	PER								06	SUGAR,SUGR.PREPTNS,HONEY	1	No Quantity			0		0		1942			0
S3	2016	2016	2016	2	0	2	Export	344	China, Hong Kong SAR	HKG	608	Philippines	PHL								06	SUGAR,SUGR.PREPTNS,HONEY	1	No Quantity			0		0		1175687			0
S3	2016	2016	2016	2	0	2	Export	344	China, Hong Kong SAR	HKG	643	Russian Federation	RUS								06	SUGAR,SUGR.PREPTNS,HONEY	1	No Quantity			0		0		373173			0
S3	2016	2016	2016	2	0	2	Export	344	China, Hong Kong SAR	HKG	690	Seychelles	SYC								06	SUGAR,SUGR.PREPTNS,HONEY	1	No Quantity			0		0		1228			0
S3	2016	2016	2016	2	0	2	Export	344	China, Hong Kong SAR	HKG	699	India	IND								06	SUGAR,SUGR.PREPTNS,HONEY	1	No Quantity			0		0		77596			0
S3	2016	2016	2016	2	0	2	Export	344	China, Hong Kong SAR	HKG	702	Singapore	SGP								06	SUGAR,SUGR.PREPTNS,HONEY	1	No Quantity			0		0		990460			0
S3	2016	2016	2016	2	0	2	Export	344	China, Hong Kong SAR	HKG	704	Viet Nam	VNM								06	SUGAR,SUGR.PREPTNS,HONEY	1	No Quantity			0		0		2091471			0
S3	2016	2016	2016	2	0	2	Export	344	China, Hong Kong SAR	HKG	710	South Africa	ZAF								06	SUGAR,SUGR.PREPTNS,HONEY	1	No Quantity			0		0		82818			0
S3	2016	2016	2016	2	0	2	Export	344	China, Hong Kong SAR	HKG	724	Spain	ESP								06	SUGAR,SUGR.PREPTNS,HONEY	1	No Quantity			0		0		224507			0
S3	2016	2016	2016	2	0	2	Export	344	China, Hong Kong SAR	HKG	740	Suriname	SUR								06	SUGAR,SUGR.PREPTNS,HONEY	1	No Quantity			0		0		4826			0
S3	2016	2016	2016	2	0	2	Export	344	China, Hong Kong SAR	HKG	752	Sweden	SWE								06	SUGAR,SUGR.PREPTNS,HONEY	1	No Quantity			0		0		115304			0
S3	2016	2016	2016	2	0	2	Export	344	China, Hong Kong SAR	HKG	757	Switzerland	CHE								06	SUGAR,SUGR.PREPTNS,HONEY	1	No Quantity			0		0		25784			0
S3	2016	2016	2016	2	0	2	Export	344	China, Hong Kong SAR	HKG	764	Thailand	THA								06	SUGAR,SUGR.PREPTNS,HONEY	1	No Quantity			0		0		321919			0
S3	2016	2016	2016	2	0	2	Export	344	China, Hong Kong SAR	HKG	780	Trinidad and Tobago	TTO								06	SUGAR,SUGR.PREPTNS,HONEY	1	No Quantity			0		0		2966			0
S3	2016	2016	2016	2	0	2	Export	344	China, Hong Kong SAR	HKG	784	United Arab Emirates	ARE								06	SUGAR,SUGR.PREPTNS,HONEY	1	No Quantity			0		0		233789			0
S3	2016	2016	2016	2	0	2	Export	344	China, Hong Kong SAR	HKG	792	Turkey	TUR								06	SUGAR,SUGR.PREPTNS,HONEY	1	No Quantity			0		0		56365			0
S3	2016	2016	2016	2	0	2	Export	344	China, Hong Kong SAR	HKG	818	Egypt	EGY								06	SUGAR,SUGR.PREPTNS,HONEY	1	No Quantity			0		0		47968			0
S3	2016	2016	2016	2	0	2	Export	344	China, Hong Kong SAR	HKG	826	United Kingdom	GBR								06	SUGAR,SUGR.PREPTNS,HONEY	1	No Quantity			0		0		1500071			0
S3	2016	2016	2016	2	0	2	Export	344	China, Hong Kong SAR	HKG	842	USA	USA								06	SUGAR,SUGR.PREPTNS,HONEY	1	No Quantity			0		0		11501388			0
S3	2016	2016	2016	2	0	2	Export	348	Hungary	HUN	0	World	WLD								06	SUGAR,SUGR.PREPTNS,HONEY	1	No Quantity							337941597			0
S3	2016	2016	2016	2	0	2	Export	348	Hungary	HUN	8	Albania	ALB								06	SUGAR,SUGR.PREPTNS,HONEY	1	No Quantity							4195			0
S3	2016	2016	2016	2	0	2	Export	348	Hungary	HUN	12	Algeria	DZA								06	SUGAR,SUGR.PREPTNS,HONEY	1	No Quantity							46459			0
S3	2016	2016	2016	2	0	2	Export	348	Hungary	HUN	31	Azerbaijan	AZE								06	SUGAR,SUGR.PREPTNS,HONEY	1	No Quantity							11			0
S3	2016	2016	2016	2	0	2	Export	348	Hungary	HUN	32	Argentina	ARG								06	SUGAR,SUGR.PREPTNS,HONEY	1	No Quantity							185796			0
S3	2016	2016	2016	2	0	2	Export	348	Hungary	HUN	36	Australia	AUS								06	SUGAR,SUGR.PREPTNS,HONEY	1	No Quantity							771708			0
S3	2016	2016	2016	2	0	2	Export	348	Hungary	HUN	40	Austria	AUT								06	SUGAR,SUGR.PREPTNS,HONEY	1	No Quantity							40487020			0
S3	2016	2016	2016	2	0	2	Export	348	Hungary	HUN	48	Bahrain	BHR								06	SUGAR,SUGR.PREPTNS,HONEY	1	No Quantity							13546			0
S3	2016	2016	2016	2	0	2	Export	348	Hungary	HUN	56	Belgium	BEL								06	SUGAR,SUGR.PREPTNS,HONEY	1	No Quantity							7014553			0
S3	2016	2016	2016	2	0	2	Export	348	Hungary	HUN	70	Bosnia Herzegovina	BIH								06	SUGAR,SUGR.PREPTNS,HONEY	1	No Quantity							1635547			0
S3	2016	2016	2016	2	0	2	Export	348	Hungary	HUN	72	Botswana	BWA								06	SUGAR,SUGR.PREPTNS,HONEY	1	No Quantity							492			0
S3	2016	2016	2016	2	0	2	Export	348	Hungary	HUN	76	Brazil	BRA								06	SUGAR,SUGR.PREPTNS,HONEY	1	No Quantity							52092			0
S3	2016	2016	2016	2	0	2	Export	348	Hungary	HUN	100	Bulgaria	BGR								06	SUGAR,SUGR.PREPTNS,HONEY	1	No Quantity							2828037			0
S3	2016	2016	2016	2	0	2	Export	348	Hungary	HUN	124	Canada	CAN								06	SUGAR,SUGR.PREPTNS,HONEY	1	No Quantity							1386658			0
S3	2016	2016	2016	2	0	2	Export	348	Hungary	HUN	152	Chile	CHL								06	SUGAR,SUGR.PREPTNS,HONEY	1	No Quantity							47310			0
S3	2016	2016	2016	2	0	2	Export	348	Hungary	HUN	156	China	CHN								06	SUGAR,SUGR.PREPTNS,HONEY	1	No Quantity							287334			0
S3	2016	2016	2016	2	0	2	Export	348	Hungary	HUN	191	Croatia	HRV								06	SUGAR,SUGR.PREPTNS,HONEY	1	No Quantity							16890703			0
S3	2016	2016	2016	2	0	2	Export	348	Hungary	HUN	192	Cuba	CUB								06	SUGAR,SUGR.PREPTNS,HONEY	1	No Quantity							4			0
S3	2016	2016	2016	2	0	2	Export	348	Hungary	HUN	196	Cyprus	CYP								06	SUGAR,SUGR.PREPTNS,HONEY	1	No Quantity							143488			0
S3	2016	2016	2016	2	0	2	Export	348	Hungary	HUN	203	Czechia	CZE								06	SUGAR,SUGR.PREPTNS,HONEY	1	No Quantity							32062507			0
S3	2016	2016	2016	2	0	2	Export	348	Hungary	HUN	204	Benin	BEN								06	SUGAR,SUGR.PREPTNS,HONEY	1	No Quantity							378			0
S3	2016	2016	2016	2	0	2	Export	348	Hungary	HUN	208	Denmark	DNK								06	SUGAR,SUGR.PREPTNS,HONEY	1	No Quantity							3032780			0
S3	2016	2016	2016	2	0	2	Export	348	Hungary	HUN	233	Estonia	EST								06	SUGAR,SUGR.PREPTNS,HONEY	1	No Quantity							428945			0
S3	2016	2016	2016	2	0	2	Export	348	Hungary	HUN	246	Finland	FIN								06	SUGAR,SUGR.PREPTNS,HONEY	1	No Quantity							709192			0
S3	2016	2016	2016	2	0	2	Export	348	Hungary	HUN	251	France	FRA								06	SUGAR,SUGR.PREPTNS,HONEY	1	No Quantity							17030781			0
S3	2016	2016	2016	2	0	2	Export	348	Hungary	HUN	268	Georgia	GEO								06	SUGAR,SUGR.PREPTNS,HONEY	1	No Quantity							7285			0
S3	2016	2016	2016	2	0	2	Export	348	Hungary	HUN	276	Germany	DEU								06	SUGAR,SUGR.PREPTNS,HONEY	1	No Quantity							43785927			0
S3	2016	2016	2016	2	0	2	Export	348	Hungary	HUN	300	Greece	GRC								06	SUGAR,SUGR.PREPTNS,HONEY	1	No Quantity							2690254			0
S3	2016	2016	2016	2	0	2	Export	348	Hungary	HUN	344	China, Hong Kong SAR	HKG								06	SUGAR,SUGR.PREPTNS,HONEY	1	No Quantity							263652			0
S3	2016	2016	2016	2	0	2	Export	348	Hungary	HUN	352	Iceland	ISL								06	SUGAR,SUGR.PREPTNS,HONEY	1	No Quantity							40356			0
S3	2016	2016	2016	2	0	2	Export	348	Hungary	HUN	360	Indonesia	IDN								06	SUGAR,SUGR.PREPTNS,HONEY	1	No Quantity							51045			0
S3	2016	2016	2016	2	0	2	Export	348	Hungary	HUN	364	Iran	IRN								06	SUGAR,SUGR.PREPTNS,HONEY	1	No Quantity							194284			0
S3	2016	2016	2016	2	0	2	Export	348	Hungary	HUN	368	Iraq	IRQ								06	SUGAR,SUGR.PREPTNS,HONEY	1	No Quantity							10378			0
S3	2016	2016	2016	2	0	2	Export	348	Hungary	HUN	372	Ireland	IRL								06	SUGAR,SUGR.PREPTNS,HONEY	1	No Quantity							400580			0
S3	2016	2016	2016	2	0	2	Export	348	Hungary	HUN	376	Israel	ISR								06	SUGAR,SUGR.PREPTNS,HONEY	1	No Quantity							304850			0
S3	2016	2016	2016	2	0	2	Export	348	Hungary	HUN	381	Italy	ITA								06	SUGAR,SUGR.PREPTNS,HONEY	1	No Quantity							33420899			0
S3	2016	2016	2016	2	0	2	Export	348	Hungary	HUN	392	Japan	JPN								06	SUGAR,SUGR.PREPTNS,HONEY	1	No Quantity							7712388			0
S3	2016	2016	2016	2	0	2	Export	348	Hungary	HUN	398	Kazakhstan	KAZ								06	SUGAR,SUGR.PREPTNS,HONEY	1	No Quantity							4730			0
S3	2016	2016	2016	2	0	2	Export	348	Hungary	HUN	400	Jordan	JOR								06	SUGAR,SUGR.PREPTNS,HONEY	1	No Quantity							341923			0
S3	2016	2016	2016	2	0	2	Export	348	Hungary	HUN	410	Rep. of Korea	KOR								06	SUGAR,SUGR.PREPTNS,HONEY	1	No Quantity							260286			0
S3	2016	2016	2016	2	0	2	Export	348	Hungary	HUN	414	Kuwait	KWT								06	SUGAR,SUGR.PREPTNS,HONEY	1	No Quantity							82323			0
S3	2016	2016	2016	2	0	2	Export	348	Hungary	HUN	422	Lebanon	LBN								06	SUGAR,SUGR.PREPTNS,HONEY	1	No Quantity							49318			0
S3	2016	2016	2016	2	0	2	Export	348	Hungary	HUN	428	Latvia	LVA								06	SUGAR,SUGR.PREPTNS,HONEY	1	No Quantity							20537			0
S3	2016	2016	2016	2	0	2	Export	348	Hungary	HUN	440	Lithuania	LTU								06	SUGAR,SUGR.PREPTNS,HONEY	1	No Quantity							1709440			0
S3	2016	2016	2016	2	0	2	Export	348	Hungary	HUN	442	Luxembourg	LUX								06	SUGAR,SUGR.PREPTNS,HONEY	1	No Quantity							14827			0
S3	2016	2016	2016	2	0	2	Export	348	Hungary	HUN	458	Malaysia	MYS								06	SUGAR,SUGR.PREPTNS,HONEY	1	No Quantity							70427			0
S3	2016	2016	2016	2	0	2	Export	348	Hungary	HUN	466	Mali	MLI								06	SUGAR,SUGR.PREPTNS,HONEY	1	No Quantity							39			0
S3	2016	2016	2016	2	0	2	Export	348	Hungary	HUN	470	Malta	MLT								06	SUGAR,SUGR.PREPTNS,HONEY	1	No Quantity							52515			0
S3	2016	2016	2016	2	0	2	Export	348	Hungary	HUN	484	Mexico	MEX								06	SUGAR,SUGR.PREPTNS,HONEY	1	No Quantity							149795			0
S3	2016	2016	2016	2	0	2	Export	348	Hungary	HUN	490	Other Asia, nes									06	SUGAR,SUGR.PREPTNS,HONEY	1	No Quantity							163583			0
S3	2016	2016	2016	2	0	2	Export	348	Hungary	HUN	496	Mongolia	MNG								06	SUGAR,SUGR.PREPTNS,HONEY	1	No Quantity							2268			0
S3	2016	2016	2016	2	0	2	Export	348	Hungary	HUN	498	Rep. of Moldova	MDA								06	SUGAR,SUGR.PREPTNS,HONEY	1	No Quantity							13632			0
S3	2016	2016	2016	2	0	2	Export	348	Hungary	HUN	499	Montenegro	MNE								06	SUGAR,SUGR.PREPTNS,HONEY	1	No Quantity							24357			0
S3	2016	2016	2016	2	0	2	Export	348	Hungary	HUN	504	Morocco	MAR								06	SUGAR,SUGR.PREPTNS,HONEY	1	No Quantity							8509			0
S3	2016	2016	2016	2	0	2	Export	348	Hungary	HUN	512	Oman	OMN								06	SUGAR,SUGR.PREPTNS,HONEY	1	No Quantity							78729			0
S3	2016	2016	2016	2	0	2	Export	348	Hungary	HUN	528	Netherlands	NLD								06	SUGAR,SUGR.PREPTNS,HONEY	1	No Quantity							9072127			0
S3	2016	2016	2016	2	0	2	Export	348	Hungary	HUN	554	New Zealand	NZL								06	SUGAR,SUGR.PREPTNS,HONEY	1	No Quantity							129727			0
S3	2016	2016	2016	2	0	2	Export	348	Hungary	HUN	579	Norway	NOR								06	SUGAR,SUGR.PREPTNS,HONEY	1	No Quantity							41911			0
S3	2016	2016	2016	2	0	2	Export	348	Hungary	HUN	586	Pakistan	PAK								06	SUGAR,SUGR.PREPTNS,HONEY	1	No Quantity							10068			0
S3	2016	2016	2016	2	0	2	Export	348	Hungary	HUN	608	Philippines	PHL								06	SUGAR,SUGR.PREPTNS,HONEY	1	No Quantity							101408			0
S3	2016	2016	2016	2	0	2	Export	348	Hungary	HUN	616	Poland	POL								06	SUGAR,SUGR.PREPTNS,HONEY	1	No Quantity							24461674			0
S3	2016	2016	2016	2	0	2	Export	348	Hungary	HUN	620	Portugal	PRT								06	SUGAR,SUGR.PREPTNS,HONEY	1	No Quantity							18630			0
S3	2016	2016	2016	2	0	2	Export	348	Hungary	HUN	634	Qatar	QAT								06	SUGAR,SUGR.PREPTNS,HONEY	1	No Quantity							19866			0
S3	2016	2016	2016	2	0	2	Export	348	Hungary	HUN	642	Romania	ROU								06	SUGAR,SUGR.PREPTNS,HONEY	1	No Quantity							13943231			0
S3	2016	2016	2016	2	0	2	Export	348	Hungary	HUN	643	Russian Federation	RUS								06	SUGAR,SUGR.PREPTNS,HONEY	1	No Quantity							8019543			0
S3	2016	2016	2016	2	0	2	Export	348	Hungary	HUN	674	San Marino	SMR								06	SUGAR,SUGR.PREPTNS,HONEY	1	No Quantity							46			0
S3	2016	2016	2016	2	0	2	Export	348	Hungary	HUN	682	Saudi Arabia	SAU								06	SUGAR,SUGR.PREPTNS,HONEY	1	No Quantity							736326			0
S3	2016	2016	2016	2	0	2	Export	348	Hungary	HUN	688	Serbia	SRB								06	SUGAR,SUGR.PREPTNS,HONEY	1	No Quantity							14134181			0
S3	2016	2016	2016	2	0	2	Export	348	Hungary	HUN	699	India	IND								06	SUGAR,SUGR.PREPTNS,HONEY	1	No Quantity							9702			0
S3	2016	2016	2016	2	0	2	Export	348	Hungary	HUN	702	Singapore	SGP								06	SUGAR,SUGR.PREPTNS,HONEY	1	No Quantity							383552			0
S3	2016	2016	2016	2	0	2	Export	348	Hungary	HUN	703	Slovakia	SVK								06	SUGAR,SUGR.PREPTNS,HONEY	1	No Quantity							16097790			0
S3	2016	2016	2016	2	0	2	Export	348	Hungary	HUN	704	Viet Nam	VNM								06	SUGAR,SUGR.PREPTNS,HONEY	1	No Quantity							17846			0
S3	2016	2016	2016	2	0	2	Export	348	Hungary	HUN	705	Slovenia	SVN								06	SUGAR,SUGR.PREPTNS,HONEY	1	No Quantity							9629025			0
S3	2016	2016	2016	2	0	2	Export	348	Hungary	HUN	710	South Africa	ZAF								06	SUGAR,SUGR.PREPTNS,HONEY	1	No Quantity							189968			0
S3	2016	2016	2016	2	0	2	Export	348	Hungary	HUN	724	Spain	ESP								06	SUGAR,SUGR.PREPTNS,HONEY	1	No Quantity							4455563			0
S3	2016	2016	2016	2	0	2	Export	348	Hungary	HUN	752	Sweden	SWE								06	SUGAR,SUGR.PREPTNS,HONEY	1	No Quantity							1697357			0
S3	2016	2016	2016	2	0	2	Export	348	Hungary	HUN	757	Switzerland	CHE								06	SUGAR,SUGR.PREPTNS,HONEY	1	No Quantity							1821902			0
S3	2016	2016	2016	2	0	2	Export	348	Hungary	HUN	764	Thailand	THA								06	SUGAR,SUGR.PREPTNS,HONEY	1	No Quantity							342166			0
S3	2016	2016	2016	2	0	2	Export	348	Hungary	HUN	784	United Arab Emirates	ARE								06	SUGAR,SUGR.PREPTNS,HONEY	1	No Quantity							351398			0
S3	2016	2016	2016	2	0	2	Export	348	Hungary	HUN	792	Turkey	TUR								06	SUGAR,SUGR.PREPTNS,HONEY	1	No Quantity							162436			0
S3	2016	2016	2016	2	0	2	Export	348	Hungary	HUN	804	Ukraine	UKR								06	SUGAR,SUGR.PREPTNS,HONEY	1	No Quantity							1375739			0
S3	2016	2016	2016	2	0	2	Export	348	Hungary	HUN	807	North Macedonia	MKD								06	SUGAR,SUGR.PREPTNS,HONEY	1	No Quantity							98608			0
S3	2016	2016	2016	2	0	2	Export	348	Hungary	HUN	818	Egypt	EGY								06	SUGAR,SUGR.PREPTNS,HONEY	1	No Quantity							26474			0
S3	2016	2016	2016	2	0	2	Export	348	Hungary	HUN	826	United Kingdom	GBR								06	SUGAR,SUGR.PREPTNS,HONEY	1	No Quantity							12319786			0
S3	2016	2016	2016	2	0	2	Export	348	Hungary	HUN	842	USA	USA								06	SUGAR,SUGR.PREPTNS,HONEY	1	No Quantity							1284875			0
S3	2016	2016	2016	2	0	2	Export	344	China, Hong Kong SAR	HKG	0	World	WLD								07	COFFEE,TEA,COCOA,SPICES	1	No Quantity			0		0		318777345			0
S3	2016	2016	2016	2	0	2	Export	344	China, Hong Kong SAR	HKG	12	Algeria	DZA								07	COFFEE,TEA,COCOA,SPICES	1	No Quantity			0		0		4277			0
S3	2016	2016	2016	2	0	2	Export	344	China, Hong Kong SAR	HKG	31	Azerbaijan	AZE								07	COFFEE,TEA,COCOA,SPICES	1	No Quantity			0		0		21			0
S3	2016	2016	2016	2	0	2	Export	344	China, Hong Kong SAR	HKG	32	Argentina	ARG								07	COFFEE,TEA,COCOA,SPICES	1	No Quantity			0		0		8042			0
S3	2016	2016	2016	2	0	2	Export	344	China, Hong Kong SAR	HKG	36	Australia	AUS								07	COFFEE,TEA,COCOA,SPICES	1	No Quantity			0		0		921751			0
S3	2016	2016	2016	2	0	2	Export	344	China, Hong Kong SAR	HKG	50	Bangladesh	BGD								07	COFFEE,TEA,COCOA,SPICES	1	No Quantity			0		0		1502			0
S3	2016	2016	2016	2	0	2	Export	344	China, Hong Kong SAR	HKG	56	Belgium	BEL								07	COFFEE,TEA,COCOA,SPICES	1	No Quantity			0		0		22272			0
S3	2016	2016	2016	2	0	2	Export	344	China, Hong Kong SAR	HKG	90	Solomon Isds	SLB								07	COFFEE,TEA,COCOA,SPICES	1	No Quantity			0		0		5302			0
S3	2016	2016	2016	2	0	2	Export	344	China, Hong Kong SAR	HKG	104	Myanmar	MMR								07	COFFEE,TEA,COCOA,SPICES	1	No Quantity			0		0		12520			0
S3	2016	2016	2016	2	0	2	Export	344	China, Hong Kong SAR	HKG	116	Cambodia	KHM								07	COFFEE,TEA,COCOA,SPICES	1	No Quantity			0		0		85586			0
S3	2016	2016	2016	2	0	2	Export	344	China, Hong Kong SAR	HKG	120	Cameroon	CMR								07	COFFEE,TEA,COCOA,SPICES	1	No Quantity			0		0		92460			0
S3	2016	2016	2016	2	0	2	Export	344	China, Hong Kong SAR	HKG	124	Canada	CAN								07	COFFEE,TEA,COCOA,SPICES	1	No Quantity			0		0		2448424			0
S3	2016	2016	2016	2	0	2	Export	344	China, Hong Kong SAR	HKG	144	Sri Lanka	LKA								07	COFFEE,TEA,COCOA,SPICES	1	No Quantity			0		0		40190			0
S3	2016	2016	2016	2	0	2	Export	344	China, Hong Kong SAR	HKG	156	China	CHN								07	COFFEE,TEA,COCOA,SPICES	1	No Quantity			0		0		163079121			0
S3	2016	2016	2016	2	0	2	Export	344	China, Hong Kong SAR	HKG	180	Dem. Rep. of the Congo	COD								07	COFFEE,TEA,COCOA,SPICES	1	No Quantity			0		0		20921			0
S3	2016	2016	2016	2	0	2	Export	344	China, Hong Kong SAR	HKG	196	Cyprus	CYP								07	COFFEE,TEA,COCOA,SPICES	1	No Quantity			0		0		52550			0
S3	2016	2016	2016	2	0	2	Export	344	China, Hong Kong SAR	HKG	242	Fiji	FJI								07	COFFEE,TEA,COCOA,SPICES	1	No Quantity			0		0		22577			0
S3	2016	2016	2016	2	0	2	Export	344	China, Hong Kong SAR	HKG	251	France	FRA								07	COFFEE,TEA,COCOA,SPICES	1	No Quantity			0		0		1071465			0
S3	2016	2016	2016	2	0	2	Export	344	China, Hong Kong SAR	HKG	276	Germany	DEU								07	COFFEE,TEA,COCOA,SPICES	1	No Quantity			0		0		96172			0
S3	2016	2016	2016	2	0	2	Export	344	China, Hong Kong SAR	HKG	316	Guam	GUM								07	COFFEE,TEA,COCOA,SPICES	1	No Quantity			0		0		158224			0
S3	2016	2016	2016	2	0	2	Export	344	China, Hong Kong SAR	HKG	320	Guatemala	GTM								07	COFFEE,TEA,COCOA,SPICES	1	No Quantity			0		0		29943			0
S3	2016	2016	2016	2	0	2	Export	344	China, Hong Kong SAR	HKG	360	Indonesia	IDN								07	COFFEE,TEA,COCOA,SPICES	1	No Quantity			0		0		260184			0
S3	2016	2016	2016	2	0	2	Export	344	China, Hong Kong SAR	HKG	372	Ireland	IRL								07	COFFEE,TEA,COCOA,SPICES	1	No Quantity			0		0		35670			0
S3	2016	2016	2016	2	0	2	Export	344	China, Hong Kong SAR	HKG	376	Israel	ISR								07	COFFEE,TEA,COCOA,SPICES	1	No Quantity			0		0		172809			0
S3	2016	2016	2016	2	0	2	Export	344	China, Hong Kong SAR	HKG	381	Italy	ITA								07	COFFEE,TEA,COCOA,SPICES	1	No Quantity			0		0		1866423			0
S3	2016	2016	2016	2	0	2	Export	344	China, Hong Kong SAR	HKG	388	Jamaica	JAM								07	COFFEE,TEA,COCOA,SPICES	1	No Quantity			0		0		27351			0
S3	2016	2016	2016	2	0	2	Export	344	China, Hong Kong SAR	HKG	392	Japan	JPN								07	COFFEE,TEA,COCOA,SPICES	1	No Quantity			0		0		13969535			0
S3	2016	2016	2016	2	0	2	Export	344	China, Hong Kong SAR	HKG	404	Kenya	KEN								07	COFFEE,TEA,COCOA,SPICES	1	No Quantity			0		0		6212			0
S3	2016	2016	2016	2	0	2	Export	344	China, Hong Kong SAR	HKG	408	Dem. People's Rep. of Korea	PRK								07	COFFEE,TEA,COCOA,SPICES	1	No Quantity			0		0		14678			0
S3	2016	2016	2016	2	0	2	Export	344	China, Hong Kong SAR	HKG	410	Rep. of Korea	KOR								07	COFFEE,TEA,COCOA,SPICES	1	No Quantity			0		0		25068141			0
S3	2016	2016	2016	2	0	2	Export	344	China, Hong Kong SAR	HKG	446	China, Macao SAR	MAC								07	COFFEE,TEA,COCOA,SPICES	1	No Quantity			0		0		49350166			0
S3	2016	2016	2016	2	0	2	Export	344	China, Hong Kong SAR	HKG	450	Madagascar	MDG								07	COFFEE,TEA,COCOA,SPICES	1	No Quantity			0		0		3690			0
S3	2016	2016	2016	2	0	2	Export	344	China, Hong Kong SAR	HKG	458	Malaysia	MYS								07	COFFEE,TEA,COCOA,SPICES	1	No Quantity			0		0		1719592			0
S3	2016	2016	2016	2	0	2	Export	344	China, Hong Kong SAR	HKG	473	LAIA, nes									07	COFFEE,TEA,COCOA,SPICES	1	No Quantity			0		0		10456			0
S3	2016	2016	2016	2	0	2	Export	344	China, Hong Kong SAR	HKG	484	Mexico	MEX								07	COFFEE,TEA,COCOA,SPICES	1	No Quantity			0		0		35764			0
S3	2016	2016	2016	2	0	2	Export	344	China, Hong Kong SAR	HKG	490	Other Asia, nes									07	COFFEE,TEA,COCOA,SPICES	1	No Quantity			0		0		12349105			0
S3	2016	2016	2016	2	0	2	Export	344	China, Hong Kong SAR	HKG	496	Mongolia	MNG								07	COFFEE,TEA,COCOA,SPICES	1	No Quantity			0		0		14882			0
S3	2016	2016	2016	2	0	2	Export	344	China, Hong Kong SAR	HKG	527	Oceania, nes									07	COFFEE,TEA,COCOA,SPICES	1	No Quantity			0		0		55366			0
S3	2016	2016	2016	2	0	2	Export	344	China, Hong Kong SAR	HKG	528	Netherlands	NLD								07	COFFEE,TEA,COCOA,SPICES	1	No Quantity			0		0		441161			0
S3	2016	2016	2016	2	0	2	Export	344	China, Hong Kong SAR	HKG	533	Aruba	ABW								07	COFFEE,TEA,COCOA,SPICES	1	No Quantity			0		0		1721			0
S3	2016	2016	2016	2	0	2	Export	344	China, Hong Kong SAR	HKG	548	Vanuatu	VUT								07	COFFEE,TEA,COCOA,SPICES	1	No Quantity			0		0		2807			0
S3	2016	2016	2016	2	0	2	Export	344	China, Hong Kong SAR	HKG	554	New Zealand	NZL								07	COFFEE,TEA,COCOA,SPICES	1	No Quantity			0		0		144713			0
S3	2016	2016	2016	2	0	2	Export	344	China, Hong Kong SAR	HKG	579	Norway	NOR								07	COFFEE,TEA,COCOA,SPICES	1	No Quantity			0		0		29758			0
S3	2016	2016	2016	2	0	2	Export	344	China, Hong Kong SAR	HKG	580	N. Mariana Isds	MNP								07	COFFEE,TEA,COCOA,SPICES	1	No Quantity			0		0		25			0
S3	2016	2016	2016	2	0	2	Export	344	China, Hong Kong SAR	HKG	583	FS Micronesia	FSM								07	COFFEE,TEA,COCOA,SPICES	1	No Quantity			0		0		90165			0
S3	2016	2016	2016	2	0	2	Export	344	China, Hong Kong SAR	HKG	586	Pakistan	PAK								07	COFFEE,TEA,COCOA,SPICES	1	No Quantity			0		0		9495			0
S3	2016	2016	2016	2	0	2	Export	344	China, Hong Kong SAR	HKG	591	Panama	PAN								07	COFFEE,TEA,COCOA,SPICES	1	No Quantity			0		0		36247			0
S3	2016	2016	2016	2	0	2	Export	344	China, Hong Kong SAR	HKG	604	Peru	PER								07	COFFEE,TEA,COCOA,SPICES	1	No Quantity			0		0		18697			0
S3	2016	2016	2016	2	0	2	Export	344	China, Hong Kong SAR	HKG	608	Philippines	PHL								07	COFFEE,TEA,COCOA,SPICES	1	No Quantity			0		0		4813984			0
S3	2016	2016	2016	2	0	2	Export	344	China, Hong Kong SAR	HKG	616	Poland	POL								07	COFFEE,TEA,COCOA,SPICES	1	No Quantity			0		0		62816			0
S3	2016	2016	2016	2	0	2	Export	344	China, Hong Kong SAR	HKG	634	Qatar	QAT								07	COFFEE,TEA,COCOA,SPICES	1	No Quantity			0		0		2230			0
S3	2016	2016	2016	2	0	2	Export	344	China, Hong Kong SAR	HKG	643	Russian Federation	RUS								07	COFFEE,TEA,COCOA,SPICES	1	No Quantity			0		0		15902			0
S3	2016	2016	2016	2	0	2	Export	344	China, Hong Kong SAR	HKG	682	Saudi Arabia	SAU								07	COFFEE,TEA,COCOA,SPICES	1	No Quantity			0		0		3003222			0
S3	2016	2016	2016	2	0	2	Export	344	China, Hong Kong SAR	HKG	699	India	IND								07	COFFEE,TEA,COCOA,SPICES	1	No Quantity			0		0		2605			0
S3	2016	2016	2016	2	0	2	Export	344	China, Hong Kong SAR	HKG	702	Singapore	SGP								07	COFFEE,TEA,COCOA,SPICES	1	No Quantity			0		0		16267034			0
S3	2016	2016	2016	2	0	2	Export	344	China, Hong Kong SAR	HKG	704	Viet Nam	VNM								07	COFFEE,TEA,COCOA,SPICES	1	No Quantity			0		0		5749373			0
S3	2016	2016	2016	2	0	2	Export	344	China, Hong Kong SAR	HKG	705	Slovenia	SVN								07	COFFEE,TEA,COCOA,SPICES	1	No Quantity			0		0		7972			0
S3	2016	2016	2016	2	0	2	Export	344	China, Hong Kong SAR	HKG	710	South Africa	ZAF								07	COFFEE,TEA,COCOA,SPICES	1	No Quantity			0		0		505805			0
S3	2016	2016	2016	2	0	2	Export	344	China, Hong Kong SAR	HKG	724	Spain	ESP								07	COFFEE,TEA,COCOA,SPICES	1	No Quantity			0		0		13927			0
S3	2016	2016	2016	2	0	2	Export	344	China, Hong Kong SAR	HKG	740	Suriname	SUR								07	COFFEE,TEA,COCOA,SPICES	1	No Quantity			0		0		22083			0
S3	2016	2016	2016	2	0	2	Export	344	China, Hong Kong SAR	HKG	752	Sweden	SWE								07	COFFEE,TEA,COCOA,SPICES	1	No Quantity			0		0		29145			0
S3	2016	2016	2016	2	0	2	Export	344	China, Hong Kong SAR	HKG	757	Switzerland	CHE								07	COFFEE,TEA,COCOA,SPICES	1	No Quantity			0		0		39470			0
S3	2016	2016	2016	2	0	2	Export	344	China, Hong Kong SAR	HKG	764	Thailand	THA								07	COFFEE,TEA,COCOA,SPICES	1	No Quantity			0		0		2607582			0
S3	2016	2016	2016	2	0	2	Export	344	China, Hong Kong SAR	HKG	780	Trinidad and Tobago	TTO								07	COFFEE,TEA,COCOA,SPICES	1	No Quantity			0		0		60720			0
S3	2016	2016	2016	2	0	2	Export	344	China, Hong Kong SAR	HKG	784	United Arab Emirates	ARE								07	COFFEE,TEA,COCOA,SPICES	1	No Quantity			0		0		97			0
S3	2016	2016	2016	2	0	2	Export	344	China, Hong Kong SAR	HKG	792	Turkey	TUR								07	COFFEE,TEA,COCOA,SPICES	1	No Quantity			0		0		70331			0
S3	2016	2016	2016	2	0	2	Export	344	China, Hong Kong SAR	HKG	800	Uganda	UGA								07	COFFEE,TEA,COCOA,SPICES	1	No Quantity			0		0		3354			0
S3	2016	2016	2016	2	0	2	Export	344	China, Hong Kong SAR	HKG	826	United Kingdom	GBR								07	COFFEE,TEA,COCOA,SPICES	1	No Quantity			0		0		4809912			0
S3	2016	2016	2016	2	0	2	Export	344	China, Hong Kong SAR	HKG	834	United Rep. of Tanzania	TZA								07	COFFEE,TEA,COCOA,SPICES	1	No Quantity			0		0		6664			0
S3	2016	2016	2016	2	0	2	Export	344	China, Hong Kong SAR	HKG	842	USA	USA								07	COFFEE,TEA,COCOA,SPICES	1	No Quantity			0		0		6774953			0
S3	2016	2016	2016	2	0	2	Export	348	Hungary	HUN	0	World	WLD								07	COFFEE,TEA,COCOA,SPICES	1	No Quantity							307687112			0
S3	2016	2016	2016	2	0	2	Export	348	Hungary	HUN	4	Afghanistan	AFG								07	COFFEE,TEA,COCOA,SPICES	1	No Quantity							73			0
S3	2016	2016	2016	2	0	2	Export	348	Hungary	HUN	8	Albania	ALB								07	COFFEE,TEA,COCOA,SPICES	1	No Quantity							141776			0
S3	2016	2016	2016	2	0	2	Export	348	Hungary	HUN	12	Algeria	DZA								07	COFFEE,TEA,COCOA,SPICES	1	No Quantity							197593			0
S3	2016	2016	2016	2	0	2	Export	348	Hungary	HUN	20	Andorra	AND								07	COFFEE,TEA,COCOA,SPICES	1	No Quantity							1115			0
S3	2016	2016	2016	2	0	2	Export	348	Hungary	HUN	24	Angola	AGO								07	COFFEE,TEA,COCOA,SPICES	1	No Quantity							6082			0
S3	2016	2016	2016	2	0	2	Export	348	Hungary	HUN	31	Azerbaijan	AZE								07	COFFEE,TEA,COCOA,SPICES	1	No Quantity							16356			0
S3	2016	2016	2016	2	0	2	Export	348	Hungary	HUN	36	Australia	AUS								07	COFFEE,TEA,COCOA,SPICES	1	No Quantity							1165306			0
S3	2016	2016	2016	2	0	2	Export	348	Hungary	HUN	40	Austria	AUT								07	COFFEE,TEA,COCOA,SPICES	1	No Quantity							4957420			0
S3	2016	2016	2016	2	0	2	Export	348	Hungary	HUN	48	Bahrain	BHR								07	COFFEE,TEA,COCOA,SPICES	1	No Quantity							15596			0
S3	2016	2016	2016	2	0	2	Export	348	Hungary	HUN	50	Bangladesh	BGD								07	COFFEE,TEA,COCOA,SPICES	1	No Quantity							281712			0
S3	2016	2016	2016	2	0	2	Export	348	Hungary	HUN	51	Armenia	ARM								07	COFFEE,TEA,COCOA,SPICES	1	No Quantity							6767			0
S3	2016	2016	2016	2	0	2	Export	348	Hungary	HUN	56	Belgium	BEL								07	COFFEE,TEA,COCOA,SPICES	1	No Quantity							1616295			0
S3	2016	2016	2016	2	0	2	Export	348	Hungary	HUN	70	Bosnia Herzegovina	BIH								07	COFFEE,TEA,COCOA,SPICES	1	No Quantity							184417			0
S3	2016	2016	2016	2	0	2	Export	348	Hungary	HUN	72	Botswana	BWA								07	COFFEE,TEA,COCOA,SPICES	1	No Quantity							4260			0
S3	2016	2016	2016	2	0	2	Export	348	Hungary	HUN	76	Brazil	BRA								07	COFFEE,TEA,COCOA,SPICES	1	No Quantity							552362			0
S3	2016	2016	2016	2	0	2	Export	348	Hungary	HUN	100	Bulgaria	BGR								07	COFFEE,TEA,COCOA,SPICES	1	No Quantity							14517984			0
S3	2016	2016	2016	2	0	2	Export	348	Hungary	HUN	112	Belarus	BLR								07	COFFEE,TEA,COCOA,SPICES	1	No Quantity							78881			0
S3	2016	2016	2016	2	0	2	Export	348	Hungary	HUN	124	Canada	CAN								07	COFFEE,TEA,COCOA,SPICES	1	No Quantity							2679052			0
S3	2016	2016	2016	2	0	2	Export	348	Hungary	HUN	152	Chile	CHL								07	COFFEE,TEA,COCOA,SPICES	1	No Quantity							263574			0
S3	2016	2016	2016	2	0	2	Export	348	Hungary	HUN	156	China	CHN								07	COFFEE,TEA,COCOA,SPICES	1	No Quantity							432570			0
S3	2016	2016	2016	2	0	2	Export	348	Hungary	HUN	170	Colombia	COL								07	COFFEE,TEA,COCOA,SPICES	1	No Quantity							15233			0
S3	2016	2016	2016	2	0	2	Export	348	Hungary	HUN	191	Croatia	HRV								07	COFFEE,TEA,COCOA,SPICES	1	No Quantity							12001007			0
S3	2016	2016	2016	2	0	2	Export	348	Hungary	HUN	192	Cuba	CUB								07	COFFEE,TEA,COCOA,SPICES	1	No Quantity							131			0
S3	2016	2016	2016	2	0	2	Export	348	Hungary	HUN	196	Cyprus	CYP								07	COFFEE,TEA,COCOA,SPICES	1	No Quantity							1799628			0
S3	2016	2016	2016	2	0	2	Export	348	Hungary	HUN	203	Czechia	CZE								07	COFFEE,TEA,COCOA,SPICES	1	No Quantity							27289144			0
S3	2016	2016	2016	2	0	2	Export	348	Hungary	HUN	204	Benin	BEN								07	COFFEE,TEA,COCOA,SPICES	1	No Quantity							1881			0
S3	2016	2016	2016	2	0	2	Export	348	Hungary	HUN	208	Denmark	DNK								07	COFFEE,TEA,COCOA,SPICES	1	No Quantity							941865			0
S3	2016	2016	2016	2	0	2	Export	348	Hungary	HUN	214	Dominican Rep.	DOM								07	COFFEE,TEA,COCOA,SPICES	1	No Quantity							28109			0
S3	2016	2016	2016	2	0	2	Export	348	Hungary	HUN	233	Estonia	EST								07	COFFEE,TEA,COCOA,SPICES	1	No Quantity							2040088			0
S3	2016	2016	2016	2	0	2	Export	348	Hungary	HUN	246	Finland	FIN								07	COFFEE,TEA,COCOA,SPICES	1	No Quantity							751314			0
S3	2016	2016	2016	2	0	2	Export	348	Hungary	HUN	251	France	FRA								07	COFFEE,TEA,COCOA,SPICES	1	No Quantity							8961215			0
S3	2016	2016	2016	2	0	2	Export	348	Hungary	HUN	268	Georgia	GEO								07	COFFEE,TEA,COCOA,SPICES	1	No Quantity							1138			0
S3	2016	2016	2016	2	0	2	Export	348	Hungary	HUN	276	Germany	DEU								07	COFFEE,TEA,COCOA,SPICES	1	No Quantity							32074770			0
S3	2016	2016	2016	2	0	2	Export	348	Hungary	HUN	292	Gibraltar	GIB								07	COFFEE,TEA,COCOA,SPICES	1	No Quantity							1202			0
S3	2016	2016	2016	2	0	2	Export	348	Hungary	HUN	300	Greece	GRC								07	COFFEE,TEA,COCOA,SPICES	1	No Quantity							2452314			0
S3	2016	2016	2016	2	0	2	Export	348	Hungary	HUN	344	China, Hong Kong SAR	HKG								07	COFFEE,TEA,COCOA,SPICES	1	No Quantity							207783			0
S3	2016	2016	2016	2	0	2	Export	348	Hungary	HUN	352	Iceland	ISL								07	COFFEE,TEA,COCOA,SPICES	1	No Quantity							30667			0
S3	2016	2016	2016	2	0	2	Export	348	Hungary	HUN	360	Indonesia	IDN								07	COFFEE,TEA,COCOA,SPICES	1	No Quantity							38665			0
S3	2016	2016	2016	2	0	2	Export	348	Hungary	HUN	364	Iran	IRN								07	COFFEE,TEA,COCOA,SPICES	1	No Quantity							115			0
S3	2016	2016	2016	2	0	2	Export	348	Hungary	HUN	368	Iraq	IRQ								07	COFFEE,TEA,COCOA,SPICES	1	No Quantity							102848			0
S3	2016	2016	2016	2	0	2	Export	348	Hungary	HUN	372	Ireland	IRL								07	COFFEE,TEA,COCOA,SPICES	1	No Quantity							465043			0
S3	2016	2016	2016	2	0	2	Export	348	Hungary	HUN	376	Israel	ISR								07	COFFEE,TEA,COCOA,SPICES	1	No Quantity							405549			0
S3	2016	2016	2016	2	0	2	Export	348	Hungary	HUN	381	Italy	ITA								07	COFFEE,TEA,COCOA,SPICES	1	No Quantity							7051318			0
S3	2016	2016	2016	2	0	2	Export	348	Hungary	HUN	384	Côte d'Ivoire	CIV								07	COFFEE,TEA,COCOA,SPICES	1	No Quantity							25534			0
S3	2016	2016	2016	2	0	2	Export	348	Hungary	HUN	392	Japan	JPN								07	COFFEE,TEA,COCOA,SPICES	1	No Quantity							488528			0
S3	2016	2016	2016	2	0	2	Export	348	Hungary	HUN	398	Kazakhstan	KAZ								07	COFFEE,TEA,COCOA,SPICES	1	No Quantity							71			0
S3	2016	2016	2016	2	0	2	Export	348	Hungary	HUN	400	Jordan	JOR								07	COFFEE,TEA,COCOA,SPICES	1	No Quantity							2015633			0
S3	2016	2016	2016	2	0	2	Export	348	Hungary	HUN	410	Rep. of Korea	KOR								07	COFFEE,TEA,COCOA,SPICES	1	No Quantity							181770			0
S3	2016	2016	2016	2	0	2	Export	348	Hungary	HUN	414	Kuwait	KWT								07	COFFEE,TEA,COCOA,SPICES	1	No Quantity							107903			0
S3	2016	2016	2016	2	0	2	Export	348	Hungary	HUN	417	Kyrgyzstan	KGZ								07	COFFEE,TEA,COCOA,SPICES	1	No Quantity							5460			0
S3	2016	2016	2016	2	0	2	Export	348	Hungary	HUN	422	Lebanon	LBN								07	COFFEE,TEA,COCOA,SPICES	1	No Quantity							852184			0
S3	2016	2016	2016	2	0	2	Export	348	Hungary	HUN	428	Latvia	LVA								07	COFFEE,TEA,COCOA,SPICES	1	No Quantity							206475			0
S3	2016	2016	2016	2	0	2	Export	348	Hungary	HUN	434	Libya	LBY								07	COFFEE,TEA,COCOA,SPICES	1	No Quantity							20341			0
S3	2016	2016	2016	2	0	2	Export	348	Hungary	HUN	440	Lithuania	LTU								07	COFFEE,TEA,COCOA,SPICES	1	No Quantity							4445813			0
S3	2016	2016	2016	2	0	2	Export	348	Hungary	HUN	442	Luxembourg	LUX								07	COFFEE,TEA,COCOA,SPICES	1	No Quantity							55642			0
S3	2016	2016	2016	2	0	2	Export	348	Hungary	HUN	458	Malaysia	MYS								07	COFFEE,TEA,COCOA,SPICES	1	No Quantity							291193			0
S3	2016	2016	2016	2	0	2	Export	348	Hungary	HUN	466	Mali	MLI								07	COFFEE,TEA,COCOA,SPICES	1	No Quantity							77			0
S3	2016	2016	2016	2	0	2	Export	348	Hungary	HUN	470	Malta	MLT								07	COFFEE,TEA,COCOA,SPICES	1	No Quantity							116917			0
S3	2016	2016	2016	2	0	2	Export	348	Hungary	HUN	480	Mauritius	MUS								07	COFFEE,TEA,COCOA,SPICES	1	No Quantity							6798			0
S3	2016	2016	2016	2	0	2	Export	348	Hungary	HUN	484	Mexico	MEX								07	COFFEE,TEA,COCOA,SPICES	1	No Quantity							13892			0
S3	2016	2016	2016	2	0	2	Export	348	Hungary	HUN	490	Other Asia, nes									07	COFFEE,TEA,COCOA,SPICES	1	No Quantity							62301			0
S3	2016	2016	2016	2	0	2	Export	348	Hungary	HUN	496	Mongolia	MNG								07	COFFEE,TEA,COCOA,SPICES	1	No Quantity							292152			0
S3	2016	2016	2016	2	0	2	Export	348	Hungary	HUN	498	Rep. of Moldova	MDA								07	COFFEE,TEA,COCOA,SPICES	1	No Quantity							14589			0
S3	2016	2016	2016	2	0	2	Export	348	Hungary	HUN	499	Montenegro	MNE								07	COFFEE,TEA,COCOA,SPICES	1	No Quantity							27687			0
S3	2016	2016	2016	2	0	2	Export	348	Hungary	HUN	504	Morocco	MAR								07	COFFEE,TEA,COCOA,SPICES	1	No Quantity							113738			0
S3	2016	2016	2016	2	0	2	Export	348	Hungary	HUN	512	Oman	OMN								07	COFFEE,TEA,COCOA,SPICES	1	No Quantity							27433			0
S3	2016	2016	2016	2	0	2	Export	348	Hungary	HUN	524	Nepal	NPL								07	COFFEE,TEA,COCOA,SPICES	1	No Quantity							14750			0
S3	2016	2016	2016	2	0	2	Export	348	Hungary	HUN	528	Netherlands	NLD								07	COFFEE,TEA,COCOA,SPICES	1	No Quantity							4772709			0
S3	2016	2016	2016	2	0	2	Export	348	Hungary	HUN	540	New Caledonia	NCL								07	COFFEE,TEA,COCOA,SPICES	1	No Quantity							16287			0
S3	2016	2016	2016	2	0	2	Export	348	Hungary	HUN	554	New Zealand	NZL								07	COFFEE,TEA,COCOA,SPICES	1	No Quantity							189659			0
S3	2016	2016	2016	2	0	2	Export	348	Hungary	HUN	566	Nigeria	NGA								07	COFFEE,TEA,COCOA,SPICES	1	No Quantity							860			0
S3	2016	2016	2016	2	0	2	Export	348	Hungary	HUN	577	Other Africa, nes									07	COFFEE,TEA,COCOA,SPICES	1	No Quantity							66690			0
S3	2016	2016	2016	2	0	2	Export	348	Hungary	HUN	579	Norway	NOR								07	COFFEE,TEA,COCOA,SPICES	1	No Quantity							1219577			0
S3	2016	2016	2016	2	0	2	Export	348	Hungary	HUN	586	Pakistan	PAK								07	COFFEE,TEA,COCOA,SPICES	1	No Quantity							15			0
S3	2016	2016	2016	2	0	2	Export	348	Hungary	HUN	604	Peru	PER								07	COFFEE,TEA,COCOA,SPICES	1	No Quantity							12808			0
S3	2016	2016	2016	2	0	2	Export	348	Hungary	HUN	608	Philippines	PHL								07	COFFEE,TEA,COCOA,SPICES	1	No Quantity							767			0
S3	2016	2016	2016	2	0	2	Export	348	Hungary	HUN	616	Poland	POL								07	COFFEE,TEA,COCOA,SPICES	1	No Quantity							17118943			0
S3	2016	2016	2016	2	0	2	Export	348	Hungary	HUN	620	Portugal	PRT								07	COFFEE,TEA,COCOA,SPICES	1	No Quantity							2072452			0
S3	2016	2016	2016	2	0	2	Export	348	Hungary	HUN	634	Qatar	QAT								07	COFFEE,TEA,COCOA,SPICES	1	No Quantity							120899			0
S3	2016	2016	2016	2	0	2	Export	348	Hungary	HUN	642	Romania	ROU								07	COFFEE,TEA,COCOA,SPICES	1	No Quantity							30185545			0
S3	2016	2016	2016	2	0	2	Export	348	Hungary	HUN	643	Russian Federation	RUS								07	COFFEE,TEA,COCOA,SPICES	1	No Quantity							11769408			0
S3	2016	2016	2016	2	0	2	Export	348	Hungary	HUN	682	Saudi Arabia	SAU								07	COFFEE,TEA,COCOA,SPICES	1	No Quantity							1140684			0
S3	2016	2016	2016	2	0	2	Export	348	Hungary	HUN	688	Serbia	SRB								07	COFFEE,TEA,COCOA,SPICES	1	No Quantity							10600635			0
S3	2016	2016	2016	2	0	2	Export	348	Hungary	HUN	699	India	IND								07	COFFEE,TEA,COCOA,SPICES	1	No Quantity							680882			0
S3	2016	2016	2016	2	0	2	Export	348	Hungary	HUN	702	Singapore	SGP								07	COFFEE,TEA,COCOA,SPICES	1	No Quantity							95318			0
S3	2016	2016	2016	2	0	2	Export	348	Hungary	HUN	703	Slovakia	SVK								07	COFFEE,TEA,COCOA,SPICES	1	No Quantity							45615711			0
S3	2016	2016	2016	2	0	2	Export	348	Hungary	HUN	704	Viet Nam	VNM								07	COFFEE,TEA,COCOA,SPICES	1	No Quantity							52458			0
S3	2016	2016	2016	2	0	2	Export	348	Hungary	HUN	705	Slovenia	SVN								07	COFFEE,TEA,COCOA,SPICES	1	No Quantity							1587794			0
S3	2016	2016	2016	2	0	2	Export	348	Hungary	HUN	710	South Africa	ZAF								07	COFFEE,TEA,COCOA,SPICES	1	No Quantity							255225			0
S3	2016	2016	2016	2	0	2	Export	348	Hungary	HUN	724	Spain	ESP								07	COFFEE,TEA,COCOA,SPICES	1	No Quantity							6106635			0
S3	2016	2016	2016	2	0	2	Export	348	Hungary	HUN	752	Sweden	SWE								07	COFFEE,TEA,COCOA,SPICES	1	No Quantity							6898976			0
S3	2016	2016	2016	2	0	2	Export	348	Hungary	HUN	757	Switzerland	CHE								07	COFFEE,TEA,COCOA,SPICES	1	No Quantity							1576225			0
S3	2016	2016	2016	2	0	2	Export	348	Hungary	HUN	764	Thailand	THA								07	COFFEE,TEA,COCOA,SPICES	1	No Quantity							66533			0
S3	2016	2016	2016	2	0	2	Export	348	Hungary	HUN	780	Trinidad and Tobago	TTO								07	COFFEE,TEA,COCOA,SPICES	1	No Quantity							146008			0
S3	2016	2016	2016	2	0	2	Export	348	Hungary	HUN	784	United Arab Emirates	ARE								07	COFFEE,TEA,COCOA,SPICES	1	No Quantity							1334704			0
S3	2016	2016	2016	2	0	2	Export	348	Hungary	HUN	788	Tunisia	TUN								07	COFFEE,TEA,COCOA,SPICES	1	No Quantity							45165			0
S3	2016	2016	2016	2	0	2	Export	348	Hungary	HUN	792	Turkey	TUR								07	COFFEE,TEA,COCOA,SPICES	1	No Quantity							2423842			0
S3	2016	2016	2016	2	0	2	Export	348	Hungary	HUN	804	Ukraine	UKR								07	COFFEE,TEA,COCOA,SPICES	1	No Quantity							5051526			0
S3	2016	2016	2016	2	0	2	Export	348	Hungary	HUN	807	North Macedonia	MKD								07	COFFEE,TEA,COCOA,SPICES	1	No Quantity							81214			0
S3	2016	2016	2016	2	0	2	Export	348	Hungary	HUN	818	Egypt	EGY								07	COFFEE,TEA,COCOA,SPICES	1	No Quantity							35053			0
S3	2016	2016	2016	2	0	2	Export	348	Hungary	HUN	826	United Kingdom	GBR								07	COFFEE,TEA,COCOA,SPICES	1	No Quantity							21590327			0
S3	2016	2016	2016	2	0	2	Export	348	Hungary	HUN	842	USA	USA								07	COFFEE,TEA,COCOA,SPICES	1	No Quantity							1588361			0
S3	2016	2016	2016	2	0	2	Export	348	Hungary	HUN	862	Venezuela	VEN								07	COFFEE,TEA,COCOA,SPICES	1	No Quantity							118			0
S3	2016	2016	2016	2	0	2	Export	344	China, Hong Kong SAR	HKG	0	World	WLD								08	ANIMAL FEED STUFF	1	No Quantity			0		0		30360842			0
S3	2016	2016	2016	2	0	2	Export	344	China, Hong Kong SAR	HKG	124	Canada	CAN								08	ANIMAL FEED STUFF	1	No Quantity			0		0		240			0
S3	2016	2016	2016	2	0	2	Export	344	China, Hong Kong SAR	HKG	144	Sri Lanka	LKA								08	ANIMAL FEED STUFF	1	No Quantity			0		0		2793			0
S3	2016	2016	2016	2	0	2	Export	344	China, Hong Kong SAR	HKG	156	China	CHN								08	ANIMAL FEED STUFF	1	No Quantity			0		0		14247805			0
S3	2016	2016	2016	2	0	2	Export	344	China, Hong Kong SAR	HKG	251	France	FRA								08	ANIMAL FEED STUFF	1	No Quantity			0		0		3225			0
S3	2016	2016	2016	2	0	2	Export	344	China, Hong Kong SAR	HKG	276	Germany	DEU								08	ANIMAL FEED STUFF	1	No Quantity			0		0		93			0
S3	2016	2016	2016	2	0	2	Export	344	China, Hong Kong SAR	HKG	360	Indonesia	IDN								08	ANIMAL FEED STUFF	1	No Quantity			0		0		89240			0
S3	2016	2016	2016	2	0	2	Export	344	China, Hong Kong SAR	HKG	446	China, Macao SAR	MAC								08	ANIMAL FEED STUFF	1	No Quantity			0		0		4426470			0
S3	2016	2016	2016	2	0	2	Export	344	China, Hong Kong SAR	HKG	458	Malaysia	MYS								08	ANIMAL FEED STUFF	1	No Quantity			0		0		11590			0
S3	2016	2016	2016	2	0	2	Export	344	China, Hong Kong SAR	HKG	490	Other Asia, nes									08	ANIMAL FEED STUFF	1	No Quantity			0		0		786948			0
S3	2016	2016	2016	2	0	2	Export	344	China, Hong Kong SAR	HKG	528	Netherlands	NLD								08	ANIMAL FEED STUFF	1	No Quantity			0		0		14301			0
S3	2016	2016	2016	2	0	2	Export	344	China, Hong Kong SAR	HKG	608	Philippines	PHL								08	ANIMAL FEED STUFF	1	No Quantity			0		0		26025			0
S3	2016	2016	2016	2	0	2	Export	344	China, Hong Kong SAR	HKG	699	India	IND								08	ANIMAL FEED STUFF	1	No Quantity			0		0		36476			0
S3	2016	2016	2016	2	0	2	Export	344	China, Hong Kong SAR	HKG	702	Singapore	SGP								08	ANIMAL FEED STUFF	1	No Quantity			0		0		75863			0
S3	2016	2016	2016	2	0	2	Export	344	China, Hong Kong SAR	HKG	704	Viet Nam	VNM								08	ANIMAL FEED STUFF	1	No Quantity			0		0		7664741			0
S3	2016	2016	2016	2	0	2	Export	344	China, Hong Kong SAR	HKG	710	South Africa	ZAF								08	ANIMAL FEED STUFF	1	No Quantity			0		0		36948			0
S3	2016	2016	2016	2	0	2	Export	344	China, Hong Kong SAR	HKG	752	Sweden	SWE								08	ANIMAL FEED STUFF	1	No Quantity			0		0		136038			0
S3	2016	2016	2016	2	0	2	Export	344	China, Hong Kong SAR	HKG	764	Thailand	THA								08	ANIMAL FEED STUFF	1	No Quantity			0		0		588513			0
S3	2016	2016	2016	2	0	2	Export	344	China, Hong Kong SAR	HKG	842	USA	USA								08	ANIMAL FEED STUFF	1	No Quantity			0		0		2213524			0
S3	2016	2016	2016	2	0	2	Export	348	Hungary	HUN	0	World	WLD								08	ANIMAL FEED STUFF	1	No Quantity							864812341			0
S3	2016	2016	2016	2	0	2	Export	348	Hungary	HUN	8	Albania	ALB								08	ANIMAL FEED STUFF	1	No Quantity							18229			0
S3	2016	2016	2016	2	0	2	Export	348	Hungary	HUN	12	Algeria	DZA								08	ANIMAL FEED STUFF	1	No Quantity							706115			0
S3	2016	2016	2016	2	0	2	Export	348	Hungary	HUN	36	Australia	AUS								08	ANIMAL FEED STUFF	1	No Quantity							8285284			0
S3	2016	2016	2016	2	0	2	Export	348	Hungary	HUN	40	Austria	AUT								08	ANIMAL FEED STUFF	1	No Quantity							32553921			0
S3	2016	2016	2016	2	0	2	Export	348	Hungary	HUN	51	Armenia	ARM								08	ANIMAL FEED STUFF	1	No Quantity							103921			0
S3	2016	2016	2016	2	0	2	Export	348	Hungary	HUN	56	Belgium	BEL								08	ANIMAL FEED STUFF	1	No Quantity							11566998			0
S3	2016	2016	2016	2	0	2	Export	348	Hungary	HUN	70	Bosnia Herzegovina	BIH								08	ANIMAL FEED STUFF	1	No Quantity							8193639			0
S3	2016	2016	2016	2	0	2	Export	348	Hungary	HUN	76	Brazil	BRA								08	ANIMAL FEED STUFF	1	No Quantity							2006445			0
S3	2016	2016	2016	2	0	2	Export	348	Hungary	HUN	100	Bulgaria	BGR								08	ANIMAL FEED STUFF	1	No Quantity							11245869			0
S3	2016	2016	2016	2	0	2	Export	348	Hungary	HUN	112	Belarus	BLR								08	ANIMAL FEED STUFF	1	No Quantity							2995379			0
S3	2016	2016	2016	2	0	2	Export	348	Hungary	HUN	124	Canada	CAN								08	ANIMAL FEED STUFF	1	No Quantity							189739			0
S3	2016	2016	2016	2	0	2	Export	348	Hungary	HUN	152	Chile	CHL								08	ANIMAL FEED STUFF	1	No Quantity							1328153			0
S3	2016	2016	2016	2	0	2	Export	348	Hungary	HUN	156	China	CHN								08	ANIMAL FEED STUFF	1	No Quantity							1123			0
S3	2016	2016	2016	2	0	2	Export	348	Hungary	HUN	191	Croatia	HRV								08	ANIMAL FEED STUFF	1	No Quantity							30242664			0
S3	2016	2016	2016	2	0	2	Export	348	Hungary	HUN	196	Cyprus	CYP								08	ANIMAL FEED STUFF	1	No Quantity							1369162			0
S3	2016	2016	2016	2	0	2	Export	348	Hungary	HUN	203	Czechia	CZE								08	ANIMAL FEED STUFF	1	No Quantity							33405031			0
S3	2016	2016	2016	2	0	2	Export	348	Hungary	HUN	208	Denmark	DNK								08	ANIMAL FEED STUFF	1	No Quantity							8042220			0
S3	2016	2016	2016	2	0	2	Export	348	Hungary	HUN	233	Estonia	EST								08	ANIMAL FEED STUFF	1	No Quantity							4662400			0
S3	2016	2016	2016	2	0	2	Export	348	Hungary	HUN	246	Finland	FIN								08	ANIMAL FEED STUFF	1	No Quantity							4474288			0
S3	2016	2016	2016	2	0	2	Export	348	Hungary	HUN	251	France	FRA								08	ANIMAL FEED STUFF	1	No Quantity							43549215			0
S3	2016	2016	2016	2	0	2	Export	348	Hungary	HUN	268	Georgia	GEO								08	ANIMAL FEED STUFF	1	No Quantity							12574			0
S3	2016	2016	2016	2	0	2	Export	348	Hungary	HUN	276	Germany	DEU								08	ANIMAL FEED STUFF	1	No Quantity							104059083			0
S3	2016	2016	2016	2	0	2	Export	348	Hungary	HUN	300	Greece	GRC								08	ANIMAL FEED STUFF	1	No Quantity							14125630			0
S3	2016	2016	2016	2	0	2	Export	348	Hungary	HUN	364	Iran	IRN								08	ANIMAL FEED STUFF	1	No Quantity							70509			0
S3	2016	2016	2016	2	0	2	Export	348	Hungary	HUN	368	Iraq	IRQ								08	ANIMAL FEED STUFF	1	No Quantity							24410			0
S3	2016	2016	2016	2	0	2	Export	348	Hungary	HUN	372	Ireland	IRL								08	ANIMAL FEED STUFF	1	No Quantity							3347379			0
S3	2016	2016	2016	2	0	2	Export	348	Hungary	HUN	376	Israel	ISR								08	ANIMAL FEED STUFF	1	No Quantity							4257060			0
S3	2016	2016	2016	2	0	2	Export	348	Hungary	HUN	381	Italy	ITA								08	ANIMAL FEED STUFF	1	No Quantity							67763290			0
S3	2016	2016	2016	2	0	2	Export	348	Hungary	HUN	392	Japan	JPN								08	ANIMAL FEED STUFF	1	No Quantity							70227			0
S3	2016	2016	2016	2	0	2	Export	348	Hungary	HUN	398	Kazakhstan	KAZ								08	ANIMAL FEED STUFF	1	No Quantity							4278			0
S3	2016	2016	2016	2	0	2	Export	348	Hungary	HUN	400	Jordan	JOR								08	ANIMAL FEED STUFF	1	No Quantity							12897			0
S3	2016	2016	2016	2	0	2	Export	348	Hungary	HUN	410	Rep. of Korea	KOR								08	ANIMAL FEED STUFF	1	No Quantity							20227			0
S3	2016	2016	2016	2	0	2	Export	348	Hungary	HUN	414	Kuwait	KWT								08	ANIMAL FEED STUFF	1	No Quantity							21689			0
S3	2016	2016	2016	2	0	2	Export	348	Hungary	HUN	422	Lebanon	LBN								08	ANIMAL FEED STUFF	1	No Quantity							41460			0
S3	2016	2016	2016	2	0	2	Export	348	Hungary	HUN	428	Latvia	LVA								08	ANIMAL FEED STUFF	1	No Quantity							7432922			0
S3	2016	2016	2016	2	0	2	Export	348	Hungary	HUN	434	Libya	LBY								08	ANIMAL FEED STUFF	1	No Quantity							12798			0
S3	2016	2016	2016	2	0	2	Export	348	Hungary	HUN	440	Lithuania	LTU								08	ANIMAL FEED STUFF	1	No Quantity							5543290			0
S3	2016	2016	2016	2	0	2	Export	348	Hungary	HUN	442	Luxembourg	LUX								08	ANIMAL FEED STUFF	1	No Quantity							1314			0
S3	2016	2016	2016	2	0	2	Export	348	Hungary	HUN	470	Malta	MLT								08	ANIMAL FEED STUFF	1	No Quantity							333628			0
S3	2016	2016	2016	2	0	2	Export	348	Hungary	HUN	484	Mexico	MEX								08	ANIMAL FEED STUFF	1	No Quantity							87500			0
S3	2016	2016	2016	2	0	2	Export	348	Hungary	HUN	490	Other Asia, nes									08	ANIMAL FEED STUFF	1	No Quantity							73227			0
S3	2016	2016	2016	2	0	2	Export	348	Hungary	HUN	496	Mongolia	MNG								08	ANIMAL FEED STUFF	1	No Quantity							8764			0
S3	2016	2016	2016	2	0	2	Export	348	Hungary	HUN	498	Rep. of Moldova	MDA								08	ANIMAL FEED STUFF	1	No Quantity							4871358			0
S3	2016	2016	2016	2	0	2	Export	348	Hungary	HUN	499	Montenegro	MNE								08	ANIMAL FEED STUFF	1	No Quantity							832631			0
S3	2016	2016	2016	2	0	2	Export	348	Hungary	HUN	504	Morocco	MAR								08	ANIMAL FEED STUFF	1	No Quantity							189325			0
S3	2016	2016	2016	2	0	2	Export	348	Hungary	HUN	528	Netherlands	NLD								08	ANIMAL FEED STUFF	1	No Quantity							34051110			0
S3	2016	2016	2016	2	0	2	Export	348	Hungary	HUN	554	New Zealand	NZL								08	ANIMAL FEED STUFF	1	No Quantity							9301			0
S3	2016	2016	2016	2	0	2	Export	348	Hungary	HUN	579	Norway	NOR								08	ANIMAL FEED STUFF	1	No Quantity							8953645			0
S3	2016	2016	2016	2	0	2	Export	348	Hungary	HUN	586	Pakistan	PAK								08	ANIMAL FEED STUFF	1	No Quantity							8055			0
S3	2016	2016	2016	2	0	2	Export	348	Hungary	HUN	608	Philippines	PHL								08	ANIMAL FEED STUFF	1	No Quantity							307			0
S3	2016	2016	2016	2	0	2	Export	348	Hungary	HUN	616	Poland	POL								08	ANIMAL FEED STUFF	1	No Quantity							49014470			0
S3	2016	2016	2016	2	0	2	Export	348	Hungary	HUN	620	Portugal	PRT								08	ANIMAL FEED STUFF	1	No Quantity							3200185			0
S3	2016	2016	2016	2	0	2	Export	348	Hungary	HUN	634	Qatar	QAT								08	ANIMAL FEED STUFF	1	No Quantity							14345			0
S3	2016	2016	2016	2	0	2	Export	348	Hungary	HUN	642	Romania	ROU								08	ANIMAL FEED STUFF	1	No Quantity							149759758			0
S3	2016	2016	2016	2	0	2	Export	348	Hungary	HUN	643	Russian Federation	RUS								08	ANIMAL FEED STUFF	1	No Quantity							35466966			0
S3	2016	2016	2016	2	0	2	Export	348	Hungary	HUN	682	Saudi Arabia	SAU								08	ANIMAL FEED STUFF	1	No Quantity							36597			0
S3	2016	2016	2016	2	0	2	Export	348	Hungary	HUN	688	Serbia	SRB								08	ANIMAL FEED STUFF	1	No Quantity							13527864			0
S3	2016	2016	2016	2	0	2	Export	348	Hungary	HUN	690	Seychelles	SYC								08	ANIMAL FEED STUFF	1	No Quantity							12478			0
S3	2016	2016	2016	2	0	2	Export	348	Hungary	HUN	699	India	IND								08	ANIMAL FEED STUFF	1	No Quantity							416919			0
S3	2016	2016	2016	2	0	2	Export	348	Hungary	HUN	703	Slovakia	SVK								08	ANIMAL FEED STUFF	1	No Quantity							34508592			0
S3	2016	2016	2016	2	0	2	Export	348	Hungary	HUN	704	Viet Nam	VNM								08	ANIMAL FEED STUFF	1	No Quantity							599444			0
S3	2016	2016	2016	2	0	2	Export	348	Hungary	HUN	705	Slovenia	SVN								08	ANIMAL FEED STUFF	1	No Quantity							14603894			0
S3	2016	2016	2016	2	0	2	Export	348	Hungary	HUN	710	South Africa	ZAF								08	ANIMAL FEED STUFF	1	No Quantity							468234			0
S3	2016	2016	2016	2	0	2	Export	348	Hungary	HUN	724	Spain	ESP								08	ANIMAL FEED STUFF	1	No Quantity							11213464			0
S3	2016	2016	2016	2	0	2	Export	348	Hungary	HUN	752	Sweden	SWE								08	ANIMAL FEED STUFF	1	No Quantity							10240345			0
S3	2016	2016	2016	2	0	2	Export	348	Hungary	HUN	757	Switzerland	CHE								08	ANIMAL FEED STUFF	1	No Quantity							9857968			0
S3	2016	2016	2016	2	0	2	Export	348	Hungary	HUN	784	United Arab Emirates	ARE								08	ANIMAL FEED STUFF	1	No Quantity							384898			0
S3	2016	2016	2016	2	0	2	Export	348	Hungary	HUN	792	Turkey	TUR								08	ANIMAL FEED STUFF	1	No Quantity							4846096			0
S3	2016	2016	2016	2	0	2	Export	348	Hungary	HUN	795	Turkmenistan	TKM								08	ANIMAL FEED STUFF	1	No Quantity							27097			0
S3	2016	2016	2016	2	0	2	Export	348	Hungary	HUN	804	Ukraine	UKR								08	ANIMAL FEED STUFF	1	No Quantity							16212010			0
S3	2016	2016	2016	2	0	2	Export	348	Hungary	HUN	807	North Macedonia	MKD								08	ANIMAL FEED STUFF	1	No Quantity							515416			0
S3	2016	2016	2016	2	0	2	Export	348	Hungary	HUN	818	Egypt	EGY								08	ANIMAL FEED STUFF	1	No Quantity							365016			0
S3	2016	2016	2016	2	0	2	Export	348	Hungary	HUN	826	United Kingdom	GBR								08	ANIMAL FEED STUFF	1	No Quantity							48051888			0
S3	2016	2016	2016	2	0	2	Export	348	Hungary	HUN	842	USA	USA								08	ANIMAL FEED STUFF	1	No Quantity							94953			0
S3	2016	2016	2016	2	0	2	Export	348	Hungary	HUN	860	Uzbekistan	UZB								08	ANIMAL FEED STUFF	1	No Quantity							193761			0
S3	2016	2016	2016	2	0	2	Export	344	China, Hong Kong SAR	HKG	0	World	WLD								09	MISC.EDIBLE PRODUCTS ETC	1	No Quantity			0		0		703594918			0
S3	2016	2016	2016	2	0	2	Export	344	China, Hong Kong SAR	HKG	8	Albania	ALB								09	MISC.EDIBLE PRODUCTS ETC	1	No Quantity			0		0		1545			0
S3	2016	2016	2016	2	0	2	Export	344	China, Hong Kong SAR	HKG	16	American Samoa	ASM								09	MISC.EDIBLE PRODUCTS ETC	1	No Quantity			0		0		118210			0
S3	2016	2016	2016	2	0	2	Export	344	China, Hong Kong SAR	HKG	31	Azerbaijan	AZE								09	MISC.EDIBLE PRODUCTS ETC	1	No Quantity			0		0		34			0
S3	2016	2016	2016	2	0	2	Export	344	China, Hong Kong SAR	HKG	32	Argentina	ARG								09	MISC.EDIBLE PRODUCTS ETC	1	No Quantity			0		0		362879			0
S3	2016	2016	2016	2	0	2	Export	344	China, Hong Kong SAR	HKG	36	Australia	AUS								09	MISC.EDIBLE PRODUCTS ETC	1	No Quantity			0		0		21821131			0
S3	2016	2016	2016	2	0	2	Export	344	China, Hong Kong SAR	HKG	40	Austria	AUT								09	MISC.EDIBLE PRODUCTS ETC	1	No Quantity			0		0		2834			0
S3	2016	2016	2016	2	0	2	Export	344	China, Hong Kong SAR	HKG	44	Bahamas	BHS								09	MISC.EDIBLE PRODUCTS ETC	1	No Quantity			0		0		55200			0
S3	2016	2016	2016	2	0	2	Export	344	China, Hong Kong SAR	HKG	48	Bahrain	BHR								09	MISC.EDIBLE PRODUCTS ETC	1	No Quantity			0		0		174509			0
S3	2016	2016	2016	2	0	2	Export	344	China, Hong Kong SAR	HKG	50	Bangladesh	BGD								09	MISC.EDIBLE PRODUCTS ETC	1	No Quantity			0		0		3			0
S3	2016	2016	2016	2	0	2	Export	344	China, Hong Kong SAR	HKG	51	Armenia	ARM								09	MISC.EDIBLE PRODUCTS ETC	1	No Quantity			0		0		2318			0
S3	2016	2016	2016	2	0	2	Export	344	China, Hong Kong SAR	HKG	56	Belgium	BEL								09	MISC.EDIBLE PRODUCTS ETC	1	No Quantity			0		0		1571049			0
S3	2016	2016	2016	2	0	2	Export	344	China, Hong Kong SAR	HKG	68	Bolivia (Plurinational State of)	BOL								09	MISC.EDIBLE PRODUCTS ETC	1	No Quantity			0		0		102253			0
S3	2016	2016	2016	2	0	2	Export	344	China, Hong Kong SAR	HKG	76	Brazil	BRA								09	MISC.EDIBLE PRODUCTS ETC	1	No Quantity			0		0		476837			0
S3	2016	2016	2016	2	0	2	Export	344	China, Hong Kong SAR	HKG	90	Solomon Isds	SLB								09	MISC.EDIBLE PRODUCTS ETC	1	No Quantity			0		0		107093			0
S3	2016	2016	2016	2	0	2	Export	344	China, Hong Kong SAR	HKG	96	Brunei Darussalam	BRN								09	MISC.EDIBLE PRODUCTS ETC	1	No Quantity			0		0		68221			0
S3	2016	2016	2016	2	0	2	Export	344	China, Hong Kong SAR	HKG	104	Myanmar	MMR								09	MISC.EDIBLE PRODUCTS ETC	1	No Quantity			0		0		281784			0
S3	2016	2016	2016	2	0	2	Export	344	China, Hong Kong SAR	HKG	108	Burundi	BDI								09	MISC.EDIBLE PRODUCTS ETC	1	No Quantity			0		0		4090			0
S3	2016	2016	2016	2	0	2	Export	344	China, Hong Kong SAR	HKG	116	Cambodia	KHM								09	MISC.EDIBLE PRODUCTS ETC	1	No Quantity			0		0		313360			0
S3	2016	2016	2016	2	0	2	Export	344	China, Hong Kong SAR	HKG	124	Canada	CAN								09	MISC.EDIBLE PRODUCTS ETC	1	No Quantity			0		0		11645591			0
S3	2016	2016	2016	2	0	2	Export	344	China, Hong Kong SAR	HKG	144	Sri Lanka	LKA								09	MISC.EDIBLE PRODUCTS ETC	1	No Quantity			0		0		1563			0
S3	2016	2016	2016	2	0	2	Export	344	China, Hong Kong SAR	HKG	152	Chile	CHL								09	MISC.EDIBLE PRODUCTS ETC	1	No Quantity			0		0		270556			0
S3	2016	2016	2016	2	0	2	Export	344	China, Hong Kong SAR	HKG	156	China	CHN								09	MISC.EDIBLE PRODUCTS ETC	1	No Quantity			0		0		378413526			0
S3	2016	2016	2016	2	0	2	Export	344	China, Hong Kong SAR	HKG	170	Colombia	COL								09	MISC.EDIBLE PRODUCTS ETC	1	No Quantity			0		0		367685			0
S3	2016	2016	2016	2	0	2	Export	344	China, Hong Kong SAR	HKG	188	Costa Rica	CRI								09	MISC.EDIBLE PRODUCTS ETC	1	No Quantity			0		0		221294			0
S3	2016	2016	2016	2	0	2	Export	344	China, Hong Kong SAR	HKG	192	Cuba	CUB								09	MISC.EDIBLE PRODUCTS ETC	1	No Quantity			0		0		79466			0
S3	2016	2016	2016	2	0	2	Export	344	China, Hong Kong SAR	HKG	196	Cyprus	CYP								09	MISC.EDIBLE PRODUCTS ETC	1	No Quantity			0		0		100767			0
S3	2016	2016	2016	2	0	2	Export	344	China, Hong Kong SAR	HKG	208	Denmark	DNK								09	MISC.EDIBLE PRODUCTS ETC	1	No Quantity			0		0		121192			0
S3	2016	2016	2016	2	0	2	Export	344	China, Hong Kong SAR	HKG	218	Ecuador	ECU								09	MISC.EDIBLE PRODUCTS ETC	1	No Quantity			0		0		19893			0
S3	2016	2016	2016	2	0	2	Export	344	China, Hong Kong SAR	HKG	231	Ethiopia	ETH								09	MISC.EDIBLE PRODUCTS ETC	1	No Quantity			0		0		1578			0
S3	2016	2016	2016	2	0	2	Export	344	China, Hong Kong SAR	HKG	242	Fiji	FJI								09	MISC.EDIBLE PRODUCTS ETC	1	No Quantity			0		0		169466			0
S3	2016	2016	2016	2	0	2	Export	344	China, Hong Kong SAR	HKG	246	Finland	FIN								09	MISC.EDIBLE PRODUCTS ETC	1	No Quantity			0		0		49956			0
S3	2016	2016	2016	2	0	2	Export	344	China, Hong Kong SAR	HKG	251	France	FRA								09	MISC.EDIBLE PRODUCTS ETC	1	No Quantity			0		0		4311017			0
S3	2016	2016	2016	2	0	2	Export	344	China, Hong Kong SAR	HKG	266	Gabon	GAB								09	MISC.EDIBLE PRODUCTS ETC	1	No Quantity			0		0		8316			0
S3	2016	2016	2016	2	0	2	Export	344	China, Hong Kong SAR	HKG	276	Germany	DEU								09	MISC.EDIBLE PRODUCTS ETC	1	No Quantity			0		0		1193589			0
S3	2016	2016	2016	2	0	2	Export	344	China, Hong Kong SAR	HKG	288	Ghana	GHA								09	MISC.EDIBLE PRODUCTS ETC	1	No Quantity			0		0		24891			0
S3	2016	2016	2016	2	0	2	Export	344	China, Hong Kong SAR	HKG	296	Kiribati	KIR								09	MISC.EDIBLE PRODUCTS ETC	1	No Quantity			0		0		8731			0
S3	2016	2016	2016	2	0	2	Export	344	China, Hong Kong SAR	HKG	300	Greece	GRC								09	MISC.EDIBLE PRODUCTS ETC	1	No Quantity			0		0		179743			0
S3	2016	2016	2016	2	0	2	Export	344	China, Hong Kong SAR	HKG	316	Guam	GUM								09	MISC.EDIBLE PRODUCTS ETC	1	No Quantity			0		0		207779			0
S3	2016	2016	2016	2	0	2	Export	344	China, Hong Kong SAR	HKG	320	Guatemala	GTM								09	MISC.EDIBLE PRODUCTS ETC	1	No Quantity			0		0		222582			0
S3	2016	2016	2016	2	0	2	Export	344	China, Hong Kong SAR	HKG	328	Guyana	GUY								09	MISC.EDIBLE PRODUCTS ETC	1	No Quantity			0		0		438854			0
S3	2016	2016	2016	2	0	2	Export	344	China, Hong Kong SAR	HKG	340	Honduras	HND								09	MISC.EDIBLE PRODUCTS ETC	1	No Quantity			0		0		187114			0
S3	2016	2016	2016	2	0	2	Export	344	China, Hong Kong SAR	HKG	360	Indonesia	IDN								09	MISC.EDIBLE PRODUCTS ETC	1	No Quantity			0		0		367821			0
S3	2016	2016	2016	2	0	2	Export	344	China, Hong Kong SAR	HKG	372	Ireland	IRL								09	MISC.EDIBLE PRODUCTS ETC	1	No Quantity			0		0		609604			0
S3	2016	2016	2016	2	0	2	Export	344	China, Hong Kong SAR	HKG	376	Israel	ISR								09	MISC.EDIBLE PRODUCTS ETC	1	No Quantity			0		0		203238			0
S3	2016	2016	2016	2	0	2	Export	344	China, Hong Kong SAR	HKG	381	Italy	ITA								09	MISC.EDIBLE PRODUCTS ETC	1	No Quantity			0		0		471647			0
S3	2016	2016	2016	2	0	2	Export	344	China, Hong Kong SAR	HKG	388	Jamaica	JAM								09	MISC.EDIBLE PRODUCTS ETC	1	No Quantity			0		0		479715			0
S3	2016	2016	2016	2	0	2	Export	344	China, Hong Kong SAR	HKG	392	Japan	JPN								09	MISC.EDIBLE PRODUCTS ETC	1	No Quantity			0		0		16543826			0
S3	2016	2016	2016	2	0	2	Export	344	China, Hong Kong SAR	HKG	400	Jordan	JOR								09	MISC.EDIBLE PRODUCTS ETC	1	No Quantity			0		0		2595			0
S3	2016	2016	2016	2	0	2	Export	344	China, Hong Kong SAR	HKG	404	Kenya	KEN								09	MISC.EDIBLE PRODUCTS ETC	1	No Quantity			0		0		65246			0
S3	2016	2016	2016	2	0	2	Export	344	China, Hong Kong SAR	HKG	408	Dem. People's Rep. of Korea	PRK								09	MISC.EDIBLE PRODUCTS ETC	1	No Quantity			0		0		60818			0
S3	2016	2016	2016	2	0	2	Export	344	China, Hong Kong SAR	HKG	410	Rep. of Korea	KOR								09	MISC.EDIBLE PRODUCTS ETC	1	No Quantity			0		0		15291677			0
S3	2016	2016	2016	2	0	2	Export	344	China, Hong Kong SAR	HKG	414	Kuwait	KWT								09	MISC.EDIBLE PRODUCTS ETC	1	No Quantity			0		0		91451			0
S3	2016	2016	2016	2	0	2	Export	344	China, Hong Kong SAR	HKG	422	Lebanon	LBN								09	MISC.EDIBLE PRODUCTS ETC	1	No Quantity			0		0		77781			0
S3	2016	2016	2016	2	0	2	Export	344	China, Hong Kong SAR	HKG	446	China, Macao SAR	MAC								09	MISC.EDIBLE PRODUCTS ETC	1	No Quantity			0		0		107646682			0
S3	2016	2016	2016	2	0	2	Export	344	China, Hong Kong SAR	HKG	450	Madagascar	MDG								09	MISC.EDIBLE PRODUCTS ETC	1	No Quantity			0		0		80656			0
S3	2016	2016	2016	2	0	2	Export	344	China, Hong Kong SAR	HKG	458	Malaysia	MYS								09	MISC.EDIBLE PRODUCTS ETC	1	No Quantity			0		0		5394250			0
S3	2016	2016	2016	2	0	2	Export	344	China, Hong Kong SAR	HKG	470	Malta	MLT								09	MISC.EDIBLE PRODUCTS ETC	1	No Quantity			0		0		16919			0
S3	2016	2016	2016	2	0	2	Export	344	China, Hong Kong SAR	HKG	473	LAIA, nes									09	MISC.EDIBLE PRODUCTS ETC	1	No Quantity			0		0		980247			0
S3	2016	2016	2016	2	0	2	Export	344	China, Hong Kong SAR	HKG	480	Mauritius	MUS								09	MISC.EDIBLE PRODUCTS ETC	1	No Quantity			0		0		219348			0
S3	2016	2016	2016	2	0	2	Export	344	China, Hong Kong SAR	HKG	484	Mexico	MEX								09	MISC.EDIBLE PRODUCTS ETC	1	No Quantity			0		0		233043			0
S3	2016	2016	2016	2	0	2	Export	344	China, Hong Kong SAR	HKG	490	Other Asia, nes									09	MISC.EDIBLE PRODUCTS ETC	1	No Quantity			0		0		10862096			0
S3	2016	2016	2016	2	0	2	Export	344	China, Hong Kong SAR	HKG	496	Mongolia	MNG								09	MISC.EDIBLE PRODUCTS ETC	1	No Quantity			0		0		10781			0
S3	2016	2016	2016	2	0	2	Export	344	China, Hong Kong SAR	HKG	508	Mozambique	MOZ								09	MISC.EDIBLE PRODUCTS ETC	1	No Quantity			0		0		43461			0
S3	2016	2016	2016	2	0	2	Export	344	China, Hong Kong SAR	HKG	512	Oman	OMN								09	MISC.EDIBLE PRODUCTS ETC	1	No Quantity			0		0		839073			0
S3	2016	2016	2016	2	0	2	Export	344	China, Hong Kong SAR	HKG	524	Nepal	NPL								09	MISC.EDIBLE PRODUCTS ETC	1	No Quantity			0		0		2009			0
S3	2016	2016	2016	2	0	2	Export	344	China, Hong Kong SAR	HKG	527	Oceania, nes									09	MISC.EDIBLE PRODUCTS ETC	1	No Quantity			0		0		3711577			0
S3	2016	2016	2016	2	0	2	Export	344	China, Hong Kong SAR	HKG	528	Netherlands	NLD								09	MISC.EDIBLE PRODUCTS ETC	1	No Quantity			0		0		11481544			0
S3	2016	2016	2016	2	0	2	Export	344	China, Hong Kong SAR	HKG	533	Aruba	ABW								09	MISC.EDIBLE PRODUCTS ETC	1	No Quantity			0		0		116724			0
S3	2016	2016	2016	2	0	2	Export	344	China, Hong Kong SAR	HKG	548	Vanuatu	VUT								09	MISC.EDIBLE PRODUCTS ETC	1	No Quantity			0		0		18168			0
S3	2016	2016	2016	2	0	2	Export	344	China, Hong Kong SAR	HKG	554	New Zealand	NZL								09	MISC.EDIBLE PRODUCTS ETC	1	No Quantity			0		0		2305092			0
S3	2016	2016	2016	2	0	2	Export	344	China, Hong Kong SAR	HKG	566	Nigeria	NGA								09	MISC.EDIBLE PRODUCTS ETC	1	No Quantity			0		0		25426			0
S3	2016	2016	2016	2	0	2	Export	344	China, Hong Kong SAR	HKG	579	Norway	NOR								09	MISC.EDIBLE PRODUCTS ETC	1	No Quantity			0		0		554354			0
S3	2016	2016	2016	2	0	2	Export	344	China, Hong Kong SAR	HKG	580	N. Mariana Isds	MNP								09	MISC.EDIBLE PRODUCTS ETC	1	No Quantity			0		0		17313			0
S3	2016	2016	2016	2	0	2	Export	344	China, Hong Kong SAR	HKG	583	FS Micronesia	FSM								09	MISC.EDIBLE PRODUCTS ETC	1	No Quantity			0		0		29813			0
S3	2016	2016	2016	2	0	2	Export	344	China, Hong Kong SAR	HKG	591	Panama	PAN								09	MISC.EDIBLE PRODUCTS ETC	1	No Quantity			0		0		750672			0
S3	2016	2016	2016	2	0	2	Export	344	China, Hong Kong SAR	HKG	598	Papua New Guinea	PNG								09	MISC.EDIBLE PRODUCTS ETC	1	No Quantity			0		0		114194			0
S3	2016	2016	2016	2	0	2	Export	344	China, Hong Kong SAR	HKG	600	Paraguay	PRY								09	MISC.EDIBLE PRODUCTS ETC	1	No Quantity			0		0		10337			0
S3	2016	2016	2016	2	0	2	Export	344	China, Hong Kong SAR	HKG	604	Peru	PER								09	MISC.EDIBLE PRODUCTS ETC	1	No Quantity			0		0		1250666			0
S3	2016	2016	2016	2	0	2	Export	344	China, Hong Kong SAR	HKG	608	Philippines	PHL								09	MISC.EDIBLE PRODUCTS ETC	1	No Quantity			0		0		2820082			0
S3	2016	2016	2016	2	0	2	Export	344	China, Hong Kong SAR	HKG	616	Poland	POL								09	MISC.EDIBLE PRODUCTS ETC	1	No Quantity			0		0		34282			0
S3	2016	2016	2016	2	0	2	Export	344	China, Hong Kong SAR	HKG	620	Portugal	PRT								09	MISC.EDIBLE PRODUCTS ETC	1	No Quantity			0		0		149863			0
S3	2016	2016	2016	2	0	2	Export	344	China, Hong Kong SAR	HKG	634	Qatar	QAT								09	MISC.EDIBLE PRODUCTS ETC	1	No Quantity			0		0		25865			0
S3	2016	2016	2016	2	0	2	Export	344	China, Hong Kong SAR	HKG	643	Russian Federation	RUS								09	MISC.EDIBLE PRODUCTS ETC	1	No Quantity			0		0		102719			0
S3	2016	2016	2016	2	0	2	Export	344	China, Hong Kong SAR	HKG	682	Saudi Arabia	SAU								09	MISC.EDIBLE PRODUCTS ETC	1	No Quantity			0		0		15269			0
S3	2016	2016	2016	2	0	2	Export	344	China, Hong Kong SAR	HKG	690	Seychelles	SYC								09	MISC.EDIBLE PRODUCTS ETC	1	No Quantity			0		0		3843			0
S3	2016	2016	2016	2	0	2	Export	344	China, Hong Kong SAR	HKG	699	India	IND								09	MISC.EDIBLE PRODUCTS ETC	1	No Quantity			0		0		400245			0
S3	2016	2016	2016	2	0	2	Export	344	China, Hong Kong SAR	HKG	702	Singapore	SGP								09	MISC.EDIBLE PRODUCTS ETC	1	No Quantity			0		0		5386630			0
S3	2016	2016	2016	2	0	2	Export	344	China, Hong Kong SAR	HKG	703	Slovakia	SVK								09	MISC.EDIBLE PRODUCTS ETC	1	No Quantity			0		0		3628			0
S3	2016	2016	2016	2	0	2	Export	344	China, Hong Kong SAR	HKG	704	Viet Nam	VNM								09	MISC.EDIBLE PRODUCTS ETC	1	No Quantity			0		0		7864801			0
S3	2016	2016	2016	2	0	2	Export	344	China, Hong Kong SAR	HKG	705	Slovenia	SVN								09	MISC.EDIBLE PRODUCTS ETC	1	No Quantity			0		0		52955			0
S3	2016	2016	2016	2	0	2	Export	344	China, Hong Kong SAR	HKG	710	South Africa	ZAF								09	MISC.EDIBLE PRODUCTS ETC	1	No Quantity			0		0		582035			0
S3	2016	2016	2016	2	0	2	Export	344	China, Hong Kong SAR	HKG	724	Spain	ESP								09	MISC.EDIBLE PRODUCTS ETC	1	No Quantity			0		0		510369			0
S3	2016	2016	2016	2	0	2	Export	344	China, Hong Kong SAR	HKG	740	Suriname	SUR								09	MISC.EDIBLE PRODUCTS ETC	1	No Quantity			0		0		804069			0
S3	2016	2016	2016	2	0	2	Export	344	China, Hong Kong SAR	HKG	752	Sweden	SWE								09	MISC.EDIBLE PRODUCTS ETC	1	No Quantity			0		0		550955			0
S3	2016	2016	2016	2	0	2	Export	344	China, Hong Kong SAR	HKG	757	Switzerland	CHE								09	MISC.EDIBLE PRODUCTS ETC	1	No Quantity			0		0		440073			0
S3	2016	2016	2016	2	0	2	Export	344	China, Hong Kong SAR	HKG	764	Thailand	THA								09	MISC.EDIBLE PRODUCTS ETC	1	No Quantity			0		0		1109700			0
S3	2016	2016	2016	2	0	2	Export	344	China, Hong Kong SAR	HKG	780	Trinidad and Tobago	TTO								09	MISC.EDIBLE PRODUCTS ETC	1	No Quantity			0		0		1217067			0
S3	2016	2016	2016	2	0	2	Export	344	China, Hong Kong SAR	HKG	784	United Arab Emirates	ARE								09	MISC.EDIBLE PRODUCTS ETC	1	No Quantity			0		0		326022			0
S3	2016	2016	2016	2	0	2	Export	344	China, Hong Kong SAR	HKG	788	Tunisia	TUN								09	MISC.EDIBLE PRODUCTS ETC	1	No Quantity			0		0		1542			0
S3	2016	2016	2016	2	0	2	Export	344	China, Hong Kong SAR	HKG	792	Turkey	TUR								09	MISC.EDIBLE PRODUCTS ETC	1	No Quantity			0		0		202336			0
S3	2016	2016	2016	2	0	2	Export	344	China, Hong Kong SAR	HKG	798	Tuvalu	TUV								09	MISC.EDIBLE PRODUCTS ETC	1	No Quantity			0		0		5153			0
S3	2016	2016	2016	2	0	2	Export	344	China, Hong Kong SAR	HKG	800	Uganda	UGA								09	MISC.EDIBLE PRODUCTS ETC	1	No Quantity			0		0		2573			0
S3	2016	2016	2016	2	0	2	Export	344	China, Hong Kong SAR	HKG	804	Ukraine	UKR								09	MISC.EDIBLE PRODUCTS ETC	1	No Quantity			0		0		49581			0
S3	2016	2016	2016	2	0	2	Export	344	China, Hong Kong SAR	HKG	818	Egypt	EGY								09	MISC.EDIBLE PRODUCTS ETC	1	No Quantity			0		0		2386			0
S3	2016	2016	2016	2	0	2	Export	344	China, Hong Kong SAR	HKG	826	United Kingdom	GBR								09	MISC.EDIBLE PRODUCTS ETC	1	No Quantity			0		0		16057730			0
S3	2016	2016	2016	2	0	2	Export	344	China, Hong Kong SAR	HKG	834	United Rep. of Tanzania	TZA								09	MISC.EDIBLE PRODUCTS ETC	1	No Quantity			0		0		11094			0
S3	2016	2016	2016	2	0	2	Export	344	China, Hong Kong SAR	HKG	842	USA	USA								09	MISC.EDIBLE PRODUCTS ETC	1	No Quantity			0		0		60140604			0
S3	2016	2016	2016	2	0	2	Export	344	China, Hong Kong SAR	HKG	858	Uruguay	URY								09	MISC.EDIBLE PRODUCTS ETC	1	No Quantity			0		0		33028			0
S3	2016	2016	2016	2	0	2	Export	348	Hungary	HUN	0	World	WLD								09	MISC.EDIBLE PRODUCTS ETC	1	No Quantity							455061556			0
S3	2016	2016	2016	2	0	2	Export	348	Hungary	HUN	4	Afghanistan	AFG								09	MISC.EDIBLE PRODUCTS ETC	1	No Quantity							281753			0
S3	2016	2016	2016	2	0	2	Export	348	Hungary	HUN	8	Albania	ALB								09	MISC.EDIBLE PRODUCTS ETC	1	No Quantity							338034			0
S3	2016	2016	2016	2	0	2	Export	348	Hungary	HUN	12	Algeria	DZA								09	MISC.EDIBLE PRODUCTS ETC	1	No Quantity							872509			0
S3	2016	2016	2016	2	0	2	Export	348	Hungary	HUN	20	Andorra	AND								09	MISC.EDIBLE PRODUCTS ETC	1	No Quantity							5656			0
S3	2016	2016	2016	2	0	2	Export	348	Hungary	HUN	24	Angola	AGO								09	MISC.EDIBLE PRODUCTS ETC	1	No Quantity							25681			0
S3	2016	2016	2016	2	0	2	Export	348	Hungary	HUN	31	Azerbaijan	AZE								09	MISC.EDIBLE PRODUCTS ETC	1	No Quantity							397764			0
S3	2016	2016	2016	2	0	2	Export	348	Hungary	HUN	32	Argentina	ARG								09	MISC.EDIBLE PRODUCTS ETC	1	No Quantity							1113105			0
S3	2016	2016	2016	2	0	2	Export	348	Hungary	HUN	36	Australia	AUS								09	MISC.EDIBLE PRODUCTS ETC	1	No Quantity							1171109			0
S3	2016	2016	2016	2	0	2	Export	348	Hungary	HUN	40	Austria	AUT								09	MISC.EDIBLE PRODUCTS ETC	1	No Quantity							31721873			0
S3	2016	2016	2016	2	0	2	Export	348	Hungary	HUN	48	Bahrain	BHR								09	MISC.EDIBLE PRODUCTS ETC	1	No Quantity							142985			0
S3	2016	2016	2016	2	0	2	Export	348	Hungary	HUN	50	Bangladesh	BGD								09	MISC.EDIBLE PRODUCTS ETC	1	No Quantity							10066			0
S3	2016	2016	2016	2	0	2	Export	348	Hungary	HUN	51	Armenia	ARM								09	MISC.EDIBLE PRODUCTS ETC	1	No Quantity							43472			0
S3	2016	2016	2016	2	0	2	Export	348	Hungary	HUN	56	Belgium	BEL								09	MISC.EDIBLE PRODUCTS ETC	1	No Quantity							9618259			0
S3	2016	2016	2016	2	0	2	Export	348	Hungary	HUN	70	Bosnia Herzegovina	BIH								09	MISC.EDIBLE PRODUCTS ETC	1	No Quantity							3304801			0
S3	2016	2016	2016	2	0	2	Export	348	Hungary	HUN	72	Botswana	BWA								09	MISC.EDIBLE PRODUCTS ETC	1	No Quantity							103			0
S3	2016	2016	2016	2	0	2	Export	348	Hungary	HUN	76	Brazil	BRA								09	MISC.EDIBLE PRODUCTS ETC	1	No Quantity							73448			0
S3	2016	2016	2016	2	0	2	Export	348	Hungary	HUN	100	Bulgaria	BGR								09	MISC.EDIBLE PRODUCTS ETC	1	No Quantity							5894387			0
S3	2016	2016	2016	2	0	2	Export	348	Hungary	HUN	104	Myanmar	MMR								09	MISC.EDIBLE PRODUCTS ETC	1	No Quantity							10			0
S3	2016	2016	2016	2	0	2	Export	348	Hungary	HUN	112	Belarus	BLR								09	MISC.EDIBLE PRODUCTS ETC	1	No Quantity							848107			0
S3	2016	2016	2016	2	0	2	Export	348	Hungary	HUN	124	Canada	CAN								09	MISC.EDIBLE PRODUCTS ETC	1	No Quantity							257805			0
S3	2016	2016	2016	2	0	2	Export	348	Hungary	HUN	144	Sri Lanka	LKA								09	MISC.EDIBLE PRODUCTS ETC	1	No Quantity							174672			0
S3	2016	2016	2016	2	0	2	Export	348	Hungary	HUN	152	Chile	CHL								09	MISC.EDIBLE PRODUCTS ETC	1	No Quantity							105919			0
S3	2016	2016	2016	2	0	2	Export	348	Hungary	HUN	156	China	CHN								09	MISC.EDIBLE PRODUCTS ETC	1	No Quantity							770427			0
S3	2016	2016	2016	2	0	2	Export	348	Hungary	HUN	162	Christmas Isds	CXR								09	MISC.EDIBLE PRODUCTS ETC	1	No Quantity							6468			0
S3	2016	2016	2016	2	0	2	Export	348	Hungary	HUN	170	Colombia	COL								09	MISC.EDIBLE PRODUCTS ETC	1	No Quantity							60809			0
S3	2016	2016	2016	2	0	2	Export	348	Hungary	HUN	188	Costa Rica	CRI								09	MISC.EDIBLE PRODUCTS ETC	1	No Quantity							39481			0
S3	2016	2016	2016	2	0	2	Export	348	Hungary	HUN	191	Croatia	HRV								09	MISC.EDIBLE PRODUCTS ETC	1	No Quantity							12020059			0
S3	2016	2016	2016	2	0	2	Export	348	Hungary	HUN	192	Cuba	CUB								09	MISC.EDIBLE PRODUCTS ETC	1	No Quantity							62			0
S3	2016	2016	2016	2	0	2	Export	348	Hungary	HUN	196	Cyprus	CYP								09	MISC.EDIBLE PRODUCTS ETC	1	No Quantity							1269776			0
S3	2016	2016	2016	2	0	2	Export	348	Hungary	HUN	203	Czechia	CZE								09	MISC.EDIBLE PRODUCTS ETC	1	No Quantity							23781008			0
S3	2016	2016	2016	2	0	2	Export	348	Hungary	HUN	204	Benin	BEN								09	MISC.EDIBLE PRODUCTS ETC	1	No Quantity							1587			0
S3	2016	2016	2016	2	0	2	Export	348	Hungary	HUN	208	Denmark	DNK								09	MISC.EDIBLE PRODUCTS ETC	1	No Quantity							2551218			0
S3	2016	2016	2016	2	0	2	Export	348	Hungary	HUN	214	Dominican Rep.	DOM								09	MISC.EDIBLE PRODUCTS ETC	1	No Quantity							125592			0
S3	2016	2016	2016	2	0	2	Export	348	Hungary	HUN	233	Estonia	EST								09	MISC.EDIBLE PRODUCTS ETC	1	No Quantity							1342063			0
S3	2016	2016	2016	2	0	2	Export	348	Hungary	HUN	246	Finland	FIN								09	MISC.EDIBLE PRODUCTS ETC	1	No Quantity							1925359			0
S3	2016	2016	2016	2	0	2	Export	348	Hungary	HUN	251	France	FRA								09	MISC.EDIBLE PRODUCTS ETC	1	No Quantity							31204799			0
S3	2016	2016	2016	2	0	2	Export	348	Hungary	HUN	258	French Polynesia	PYF								09	MISC.EDIBLE PRODUCTS ETC	1	No Quantity							47094			0
S3	2016	2016	2016	2	0	2	Export	348	Hungary	HUN	260	Fr. South Antarctic Terr.	ATF								09	MISC.EDIBLE PRODUCTS ETC	1	No Quantity							4			0
S3	2016	2016	2016	2	0	2	Export	348	Hungary	HUN	268	Georgia	GEO								09	MISC.EDIBLE PRODUCTS ETC	1	No Quantity							69718			0
S3	2016	2016	2016	2	0	2	Export	348	Hungary	HUN	276	Germany	DEU								09	MISC.EDIBLE PRODUCTS ETC	1	No Quantity							62967804			0
S3	2016	2016	2016	2	0	2	Export	348	Hungary	HUN	292	Gibraltar	GIB								09	MISC.EDIBLE PRODUCTS ETC	1	No Quantity							4803			0
S3	2016	2016	2016	2	0	2	Export	348	Hungary	HUN	300	Greece	GRC								09	MISC.EDIBLE PRODUCTS ETC	1	No Quantity							3020117			0
S3	2016	2016	2016	2	0	2	Export	348	Hungary	HUN	320	Guatemala	GTM								09	MISC.EDIBLE PRODUCTS ETC	1	No Quantity							17			0
S3	2016	2016	2016	2	0	2	Export	348	Hungary	HUN	344	China, Hong Kong SAR	HKG								09	MISC.EDIBLE PRODUCTS ETC	1	No Quantity							384930			0
S3	2016	2016	2016	2	0	2	Export	348	Hungary	HUN	352	Iceland	ISL								09	MISC.EDIBLE PRODUCTS ETC	1	No Quantity							178422			0
S3	2016	2016	2016	2	0	2	Export	348	Hungary	HUN	360	Indonesia	IDN								09	MISC.EDIBLE PRODUCTS ETC	1	No Quantity							653656			0
S3	2016	2016	2016	2	0	2	Export	348	Hungary	HUN	364	Iran	IRN								09	MISC.EDIBLE PRODUCTS ETC	1	No Quantity							1054618			0
S3	2016	2016	2016	2	0	2	Export	348	Hungary	HUN	368	Iraq	IRQ								09	MISC.EDIBLE PRODUCTS ETC	1	No Quantity							2808841			0
S3	2016	2016	2016	2	0	2	Export	348	Hungary	HUN	372	Ireland	IRL								09	MISC.EDIBLE PRODUCTS ETC	1	No Quantity							729287			0
S3	2016	2016	2016	2	0	2	Export	348	Hungary	HUN	376	Israel	ISR								09	MISC.EDIBLE PRODUCTS ETC	1	No Quantity							653187			0
S3	2016	2016	2016	2	0	2	Export	348	Hungary	HUN	381	Italy	ITA								09	MISC.EDIBLE PRODUCTS ETC	1	No Quantity							19525023			0
S3	2016	2016	2016	2	0	2	Export	348	Hungary	HUN	384	Côte d'Ivoire	CIV								09	MISC.EDIBLE PRODUCTS ETC	1	No Quantity							34762			0
S3	2016	2016	2016	2	0	2	Export	348	Hungary	HUN	392	Japan	JPN								09	MISC.EDIBLE PRODUCTS ETC	1	No Quantity							670257			0
S3	2016	2016	2016	2	0	2	Export	348	Hungary	HUN	398	Kazakhstan	KAZ								09	MISC.EDIBLE PRODUCTS ETC	1	No Quantity							193051			0
S3	2016	2016	2016	2	0	2	Export	348	Hungary	HUN	400	Jordan	JOR								09	MISC.EDIBLE PRODUCTS ETC	1	No Quantity							939367			0
S3	2016	2016	2016	2	0	2	Export	348	Hungary	HUN	410	Rep. of Korea	KOR								09	MISC.EDIBLE PRODUCTS ETC	1	No Quantity							466334			0
S3	2016	2016	2016	2	0	2	Export	348	Hungary	HUN	414	Kuwait	KWT								09	MISC.EDIBLE PRODUCTS ETC	1	No Quantity							878990			0
S3	2016	2016	2016	2	0	2	Export	348	Hungary	HUN	417	Kyrgyzstan	KGZ								09	MISC.EDIBLE PRODUCTS ETC	1	No Quantity							23607			0
S3	2016	2016	2016	2	0	2	Export	348	Hungary	HUN	422	Lebanon	LBN								09	MISC.EDIBLE PRODUCTS ETC	1	No Quantity							262745			0
S3	2016	2016	2016	2	0	2	Export	348	Hungary	HUN	428	Latvia	LVA								09	MISC.EDIBLE PRODUCTS ETC	1	No Quantity							397726			0
S3	2016	2016	2016	2	0	2	Export	348	Hungary	HUN	434	Libya	LBY								09	MISC.EDIBLE PRODUCTS ETC	1	No Quantity							101752			0
S3	2016	2016	2016	2	0	2	Export	348	Hungary	HUN	440	Lithuania	LTU								09	MISC.EDIBLE PRODUCTS ETC	1	No Quantity							3729535			0
S3	2016	2016	2016	2	0	2	Export	348	Hungary	HUN	442	Luxembourg	LUX								09	MISC.EDIBLE PRODUCTS ETC	1	No Quantity							196284			0
S3	2016	2016	2016	2	0	2	Export	348	Hungary	HUN	458	Malaysia	MYS								09	MISC.EDIBLE PRODUCTS ETC	1	No Quantity							2460555			0
S3	2016	2016	2016	2	0	2	Export	348	Hungary	HUN	466	Mali	MLI								09	MISC.EDIBLE PRODUCTS ETC	1	No Quantity							5473			0
S3	2016	2016	2016	2	0	2	Export	348	Hungary	HUN	470	Malta	MLT								09	MISC.EDIBLE PRODUCTS ETC	1	No Quantity							153100			0
S3	2016	2016	2016	2	0	2	Export	348	Hungary	HUN	480	Mauritius	MUS								09	MISC.EDIBLE PRODUCTS ETC	1	No Quantity							29291			0
S3	2016	2016	2016	2	0	2	Export	348	Hungary	HUN	484	Mexico	MEX								09	MISC.EDIBLE PRODUCTS ETC	1	No Quantity							1063981			0
S3	2016	2016	2016	2	0	2	Export	348	Hungary	HUN	490	Other Asia, nes									09	MISC.EDIBLE PRODUCTS ETC	1	No Quantity							1496266			0
S3	2016	2016	2016	2	0	2	Export	348	Hungary	HUN	496	Mongolia	MNG								09	MISC.EDIBLE PRODUCTS ETC	1	No Quantity							15384			0
S3	2016	2016	2016	2	0	2	Export	348	Hungary	HUN	498	Rep. of Moldova	MDA								09	MISC.EDIBLE PRODUCTS ETC	1	No Quantity							860561			0
S3	2016	2016	2016	2	0	2	Export	348	Hungary	HUN	499	Montenegro	MNE								09	MISC.EDIBLE PRODUCTS ETC	1	No Quantity							273358			0
S3	2016	2016	2016	2	0	2	Export	348	Hungary	HUN	504	Morocco	MAR								09	MISC.EDIBLE PRODUCTS ETC	1	No Quantity							408082			0
S3	2016	2016	2016	2	0	2	Export	348	Hungary	HUN	512	Oman	OMN								09	MISC.EDIBLE PRODUCTS ETC	1	No Quantity							335148			0
S3	2016	2016	2016	2	0	2	Export	348	Hungary	HUN	524	Nepal	NPL								09	MISC.EDIBLE PRODUCTS ETC	1	No Quantity							35156			0
S3	2016	2016	2016	2	0	2	Export	348	Hungary	HUN	528	Netherlands	NLD								09	MISC.EDIBLE PRODUCTS ETC	1	No Quantity							15014177			0
S3	2016	2016	2016	2	0	2	Export	348	Hungary	HUN	540	New Caledonia	NCL								09	MISC.EDIBLE PRODUCTS ETC	1	No Quantity							31913			0
S3	2016	2016	2016	2	0	2	Export	348	Hungary	HUN	554	New Zealand	NZL								09	MISC.EDIBLE PRODUCTS ETC	1	No Quantity							29988			0
S3	2016	2016	2016	2	0	2	Export	348	Hungary	HUN	566	Nigeria	NGA								09	MISC.EDIBLE PRODUCTS ETC	1	No Quantity							1271			0
S3	2016	2016	2016	2	0	2	Export	348	Hungary	HUN	577	Other Africa, nes									09	MISC.EDIBLE PRODUCTS ETC	1	No Quantity							266889			0
S3	2016	2016	2016	2	0	2	Export	348	Hungary	HUN	579	Norway	NOR								09	MISC.EDIBLE PRODUCTS ETC	1	No Quantity							949789			0
S3	2016	2016	2016	2	0	2	Export	348	Hungary	HUN	586	Pakistan	PAK								09	MISC.EDIBLE PRODUCTS ETC	1	No Quantity							35968			0
S3	2016	2016	2016	2	0	2	Export	348	Hungary	HUN	591	Panama	PAN								09	MISC.EDIBLE PRODUCTS ETC	1	No Quantity							81390			0
S3	2016	2016	2016	2	0	2	Export	348	Hungary	HUN	608	Philippines	PHL								09	MISC.EDIBLE PRODUCTS ETC	1	No Quantity							49074			0
S3	2016	2016	2016	2	0	2	Export	348	Hungary	HUN	616	Poland	POL								09	MISC.EDIBLE PRODUCTS ETC	1	No Quantity							23076435			0
S3	2016	2016	2016	2	0	2	Export	348	Hungary	HUN	620	Portugal	PRT								09	MISC.EDIBLE PRODUCTS ETC	1	No Quantity							5221898			0
S3	2016	2016	2016	2	0	2	Export	348	Hungary	HUN	634	Qatar	QAT								09	MISC.EDIBLE PRODUCTS ETC	1	No Quantity							291538			0
S3	2016	2016	2016	2	0	2	Export	348	Hungary	HUN	642	Romania	ROU								09	MISC.EDIBLE PRODUCTS ETC	1	No Quantity							38447421			0
S3	2016	2016	2016	2	0	2	Export	348	Hungary	HUN	643	Russian Federation	RUS								09	MISC.EDIBLE PRODUCTS ETC	1	No Quantity							9106220			0
S3	2016	2016	2016	2	0	2	Export	348	Hungary	HUN	674	San Marino	SMR								09	MISC.EDIBLE PRODUCTS ETC	1	No Quantity							11707			0
S3	2016	2016	2016	2	0	2	Export	348	Hungary	HUN	682	Saudi Arabia	SAU								09	MISC.EDIBLE PRODUCTS ETC	1	No Quantity							6947169			0
S3	2016	2016	2016	2	0	2	Export	348	Hungary	HUN	688	Serbia	SRB								09	MISC.EDIBLE PRODUCTS ETC	1	No Quantity							12200859			0
S3	2016	2016	2016	2	0	2	Export	348	Hungary	HUN	699	India	IND								09	MISC.EDIBLE PRODUCTS ETC	1	No Quantity							793614			0
S3	2016	2016	2016	2	0	2	Export	348	Hungary	HUN	702	Singapore	SGP								09	MISC.EDIBLE PRODUCTS ETC	1	No Quantity							477420			0
S3	2016	2016	2016	2	0	2	Export	348	Hungary	HUN	703	Slovakia	SVK								09	MISC.EDIBLE PRODUCTS ETC	1	No Quantity							19364826			0
S3	2016	2016	2016	2	0	2	Export	348	Hungary	HUN	704	Viet Nam	VNM								09	MISC.EDIBLE PRODUCTS ETC	1	No Quantity							2650424			0
S3	2016	2016	2016	2	0	2	Export	348	Hungary	HUN	705	Slovenia	SVN								09	MISC.EDIBLE PRODUCTS ETC	1	No Quantity							17605539			0
S3	2016	2016	2016	2	0	2	Export	348	Hungary	HUN	710	South Africa	ZAF								09	MISC.EDIBLE PRODUCTS ETC	1	No Quantity							439333			0
S3	2016	2016	2016	2	0	2	Export	348	Hungary	HUN	724	Spain	ESP								09	MISC.EDIBLE PRODUCTS ETC	1	No Quantity							14547098			0
S3	2016	2016	2016	2	0	2	Export	348	Hungary	HUN	752	Sweden	SWE								09	MISC.EDIBLE PRODUCTS ETC	1	No Quantity							8103025			0
S3	2016	2016	2016	2	0	2	Export	348	Hungary	HUN	757	Switzerland	CHE								09	MISC.EDIBLE PRODUCTS ETC	1	No Quantity							4012496			0
S3	2016	2016	2016	2	0	2	Export	348	Hungary	HUN	764	Thailand	THA								09	MISC.EDIBLE PRODUCTS ETC	1	No Quantity							138065			0
S3	2016	2016	2016	2	0	2	Export	348	Hungary	HUN	784	United Arab Emirates	ARE								09	MISC.EDIBLE PRODUCTS ETC	1	No Quantity							4485819			0
S3	2016	2016	2016	2	0	2	Export	348	Hungary	HUN	788	Tunisia	TUN								09	MISC.EDIBLE PRODUCTS ETC	1	No Quantity							76651			0
S3	2016	2016	2016	2	0	2	Export	348	Hungary	HUN	792	Turkey	TUR								09	MISC.EDIBLE PRODUCTS ETC	1	No Quantity							2988878			0
S3	2016	2016	2016	2	0	2	Export	348	Hungary	HUN	795	Turkmenistan	TKM								09	MISC.EDIBLE PRODUCTS ETC	1	No Quantity							214080			0
S3	2016	2016	2016	2	0	2	Export	348	Hungary	HUN	804	Ukraine	UKR								09	MISC.EDIBLE PRODUCTS ETC	1	No Quantity							5500822			0
S3	2016	2016	2016	2	0	2	Export	348	Hungary	HUN	807	North Macedonia	MKD								09	MISC.EDIBLE PRODUCTS ETC	1	No Quantity							1407714			0
S3	2016	2016	2016	2	0	2	Export	348	Hungary	HUN	818	Egypt	EGY								09	MISC.EDIBLE PRODUCTS ETC	1	No Quantity							587029			0
S3	2016	2016	2016	2	0	2	Export	348	Hungary	HUN	826	United Kingdom	GBR								09	MISC.EDIBLE PRODUCTS ETC	1	No Quantity							20442356			0
S3	2016	2016	2016	2	0	2	Export	348	Hungary	HUN	842	USA	USA								09	MISC.EDIBLE PRODUCTS ETC	1	No Quantity							810968			0
S3	2016	2016	2016	2	0	2	Export	348	Hungary	HUN	862	Venezuela	VEN								09	MISC.EDIBLE PRODUCTS ETC	1	No Quantity							251			0
S3	2016	2016	2016	2	0	2	Export	348	Hungary	HUN	899	Areas, nes									09	MISC.EDIBLE PRODUCTS ETC	1	No Quantity							22930			0
S3	2016	2016	2016	2	0	2	Export	344	China, Hong Kong SAR	HKG	0	World	WLD								11	BEVERAGES	1	No Quantity			0				1346002990			0
S3	2016	2016	2016	2	0	2	Export	344	China, Hong Kong SAR	HKG	36	Australia	AUS								11	BEVERAGES	1	No Quantity			0		0		5671818			0
S3	2016	2016	2016	2	0	2	Export	344	China, Hong Kong SAR	HKG	40	Austria	AUT								11	BEVERAGES	1	No Quantity			0		0		15588			0
S3	2016	2016	2016	2	0	2	Export	344	China, Hong Kong SAR	HKG	44	Bahamas	BHS								11	BEVERAGES	1	No Quantity			0		0		16544			0
S3	2016	2016	2016	2	0	2	Export	344	China, Hong Kong SAR	HKG	48	Bahrain	BHR								11	BEVERAGES	1	No Quantity			0		0		325357			0
S3	2016	2016	2016	2	0	2	Export	344	China, Hong Kong SAR	HKG	56	Belgium	BEL								11	BEVERAGES	1	No Quantity			0		0		49205			0
S3	2016	2016	2016	2	0	2	Export	344	China, Hong Kong SAR	HKG	64	Bhutan	BTN								11	BEVERAGES	1	No Quantity			0		0		3279			0
S3	2016	2016	2016	2	0	2	Export	344	China, Hong Kong SAR	HKG	90	Solomon Isds	SLB								11	BEVERAGES	1	No Quantity			0		0		167959			0
S3	2016	2016	2016	2	0	2	Export	344	China, Hong Kong SAR	HKG	96	Brunei Darussalam	BRN								11	BEVERAGES	1	No Quantity			0		0		413693			0
S3	2016	2016	2016	2	0	2	Export	344	China, Hong Kong SAR	HKG	104	Myanmar	MMR								11	BEVERAGES	1	No Quantity			0		0		74686			0
S3	2016	2016	2016	2	0	2	Export	344	China, Hong Kong SAR	HKG	108	Burundi	BDI								11	BEVERAGES	1	No Quantity			0		0		1558			0
S3	2016	2016	2016	2	0	2	Export	344	China, Hong Kong SAR	HKG	116	Cambodia	KHM								11	BEVERAGES	1	No Quantity			0		0		1164443			0
S3	2016	2016	2016	2	0	2	Export	344	China, Hong Kong SAR	HKG	124	Canada	CAN								11	BEVERAGES	1	No Quantity			0		0		3404951			0
S3	2016	2016	2016	2	0	2	Export	344	China, Hong Kong SAR	HKG	144	Sri Lanka	LKA								11	BEVERAGES	1	No Quantity			0		0		61368			0
S3	2016	2016	2016	2	0	2	Export	344	China, Hong Kong SAR	HKG	156	China	CHN								11	BEVERAGES	1	No Quantity			0		0		781918473			0
S3	2016	2016	2016	2	0	2	Export	344	China, Hong Kong SAR	HKG	174	Comoros	COM								11	BEVERAGES	1	No Quantity			0		0		10058			0
S3	2016	2016	2016	2	0	2	Export	344	China, Hong Kong SAR	HKG	191	Croatia	HRV								11	BEVERAGES	1	No Quantity			0		0		3117			0
S3	2016	2016	2016	2	0	2	Export	344	China, Hong Kong SAR	HKG	208	Denmark	DNK								11	BEVERAGES	1	No Quantity			0		0		173226			0
S3	2016	2016	2016	2	0	2	Export	344	China, Hong Kong SAR	HKG	233	Estonia	EST								11	BEVERAGES	1	No Quantity			0		0		29255			0
S3	2016	2016	2016	2	0	2	Export	344	China, Hong Kong SAR	HKG	242	Fiji	FJI								11	BEVERAGES	1	No Quantity			0		0		94048			0
S3	2016	2016	2016	2	0	2	Export	344	China, Hong Kong SAR	HKG	251	France	FRA								11	BEVERAGES	1	No Quantity			0		0		4540359			0
S3	2016	2016	2016	2	0	2	Export	344	China, Hong Kong SAR	HKG	262	Djibouti	DJI								11	BEVERAGES	1	No Quantity			0		0		718838			0
S3	2016	2016	2016	2	0	2	Export	344	China, Hong Kong SAR	HKG	276	Germany	DEU								11	BEVERAGES	1	No Quantity			0		0		163053			0
S3	2016	2016	2016	2	0	2	Export	344	China, Hong Kong SAR	HKG	288	Ghana	GHA								11	BEVERAGES	1	No Quantity			0		0		42482			0
S3	2016	2016	2016	2	0	2	Export	344	China, Hong Kong SAR	HKG	296	Kiribati	KIR								11	BEVERAGES	1	No Quantity			0		0		25759			0
S3	2016	2016	2016	2	0	2	Export	344	China, Hong Kong SAR	HKG	300	Greece	GRC								11	BEVERAGES	1	No Quantity			0		0		14398			0
S3	2016	2016	2016	2	0	2	Export	344	China, Hong Kong SAR	HKG	316	Guam	GUM								11	BEVERAGES	1	No Quantity			0		0		28204			0
S3	2016	2016	2016	2	0	2	Export	344	China, Hong Kong SAR	HKG	320	Guatemala	GTM								11	BEVERAGES	1	No Quantity			0		0		156530			0
S3	2016	2016	2016	2	0	2	Export	344	China, Hong Kong SAR	HKG	360	Indonesia	IDN								11	BEVERAGES	1	No Quantity			0		0		286758			0
S3	2016	2016	2016	2	0	2	Export	344	China, Hong Kong SAR	HKG	364	Iran	IRN								11	BEVERAGES	1	No Quantity			0		0		30176			0
S3	2016	2016	2016	2	0	2	Export	344	China, Hong Kong SAR	HKG	368	Iraq	IRQ								11	BEVERAGES	1	No Quantity			0		0		60023			0
S3	2016	2016	2016	2	0	2	Export	344	China, Hong Kong SAR	HKG	376	Israel	ISR								11	BEVERAGES	1	No Quantity			0		0		14466			0
S3	2016	2016	2016	2	0	2	Export	344	China, Hong Kong SAR	HKG	381	Italy	ITA								11	BEVERAGES	1	No Quantity			0		0		847038			0
S3	2016	2016	2016	2	0	2	Export	344	China, Hong Kong SAR	HKG	388	Jamaica	JAM								11	BEVERAGES	1	No Quantity			0		0		11678			0
S3	2016	2016	2016	2	0	2	Export	344	China, Hong Kong SAR	HKG	392	Japan	JPN								11	BEVERAGES	1	No Quantity			0		0		4392939			0
S3	2016	2016	2016	2	0	2	Export	344	China, Hong Kong SAR	HKG	404	Kenya	KEN								11	BEVERAGES	1	No Quantity			0		0		610382			0
S3	2016	2016	2016	2	0	2	Export	344	China, Hong Kong SAR	HKG	410	Rep. of Korea	KOR								11	BEVERAGES	1	No Quantity			0		0		7911992			0
S3	2016	2016	2016	2	0	2	Export	344	China, Hong Kong SAR	HKG	422	Lebanon	LBN								11	BEVERAGES	1	No Quantity			0		0		38833			0
S3	2016	2016	2016	2	0	2	Export	344	China, Hong Kong SAR	HKG	430	Liberia	LBR								11	BEVERAGES	1	No Quantity			0		0		10213			0
S3	2016	2016	2016	2	0	2	Export	344	China, Hong Kong SAR	HKG	446	China, Macao SAR	MAC								11	BEVERAGES	1	No Quantity			0		0		203518546			0
S3	2016	2016	2016	2	0	2	Export	344	China, Hong Kong SAR	HKG	458	Malaysia	MYS								11	BEVERAGES	1	No Quantity			0		0		7403283			0
S3	2016	2016	2016	2	0	2	Export	344	China, Hong Kong SAR	HKG	462	Maldives	MDV								11	BEVERAGES	1	No Quantity			0		0		23020			0
S3	2016	2016	2016	2	0	2	Export	344	China, Hong Kong SAR	HKG	470	Malta	MLT								11	BEVERAGES	1	No Quantity			0		0		35931			0
S3	2016	2016	2016	2	0	2	Export	344	China, Hong Kong SAR	HKG	473	LAIA, nes									11	BEVERAGES	1	No Quantity			0		0		15763			0
S3	2016	2016	2016	2	0	2	Export	344	China, Hong Kong SAR	HKG	480	Mauritius	MUS								11	BEVERAGES	1	No Quantity			0		0		60848			0
S3	2016	2016	2016	2	0	2	Export	344	China, Hong Kong SAR	HKG	490	Other Asia, nes									11	BEVERAGES	1	No Quantity			0		0		4917151			0
S3	2016	2016	2016	2	0	2	Export	344	China, Hong Kong SAR	HKG	496	Mongolia	MNG								11	BEVERAGES	1	No Quantity			0		0		4556739			0
S3	2016	2016	2016	2	0	2	Export	344	China, Hong Kong SAR	HKG	512	Oman	OMN								11	BEVERAGES	1	No Quantity			0		0		141031			0
S3	2016	2016	2016	2	0	2	Export	344	China, Hong Kong SAR	HKG	524	Nepal	NPL								11	BEVERAGES	1	No Quantity			0		0		18752			0
S3	2016	2016	2016	2	0	2	Export	344	China, Hong Kong SAR	HKG	527	Oceania, nes									11	BEVERAGES	1	No Quantity			0		0		8614			0
S3	2016	2016	2016	2	0	2	Export	344	China, Hong Kong SAR	HKG	528	Netherlands	NLD								11	BEVERAGES	1	No Quantity			0		0		870346			0
S3	2016	2016	2016	2	0	2	Export	344	China, Hong Kong SAR	HKG	533	Aruba	ABW								11	BEVERAGES	1	No Quantity			0		0		3728			0
S3	2016	2016	2016	2	0	2	Export	344	China, Hong Kong SAR	HKG	548	Vanuatu	VUT								11	BEVERAGES	1	No Quantity			0		0		15815			0
S3	2016	2016	2016	2	0	2	Export	344	China, Hong Kong SAR	HKG	554	New Zealand	NZL								11	BEVERAGES	1	No Quantity			0		0		378542			0
S3	2016	2016	2016	2	0	2	Export	344	China, Hong Kong SAR	HKG	566	Nigeria	NGA								11	BEVERAGES	1	No Quantity			0				1655			0
S3	2016	2016	2016	2	0	2	Export	344	China, Hong Kong SAR	HKG	580	N. Mariana Isds	MNP								11	BEVERAGES	1	No Quantity			0		0		152248			0
S3	2016	2016	2016	2	0	2	Export	344	China, Hong Kong SAR	HKG	583	FS Micronesia	FSM								11	BEVERAGES	1	No Quantity			0		0		77805			0
S3	2016	2016	2016	2	0	2	Export	344	China, Hong Kong SAR	HKG	591	Panama	PAN								11	BEVERAGES	1	No Quantity			0		0		148345			0
S3	2016	2016	2016	2	0	2	Export	344	China, Hong Kong SAR	HKG	598	Papua New Guinea	PNG								11	BEVERAGES	1	No Quantity			0		0		3575928			0
S3	2016	2016	2016	2	0	2	Export	344	China, Hong Kong SAR	HKG	608	Philippines	PHL								11	BEVERAGES	1	No Quantity			0		0		779007			0
S3	2016	2016	2016	2	0	2	Export	344	China, Hong Kong SAR	HKG	620	Portugal	PRT								11	BEVERAGES	1	No Quantity			0		0		53141			0
S3	2016	2016	2016	2	0	2	Export	344	China, Hong Kong SAR	HKG	634	Qatar	QAT								11	BEVERAGES	1	No Quantity			0		0		1211147			0
S3	2016	2016	2016	2	0	2	Export	344	China, Hong Kong SAR	HKG	643	Russian Federation	RUS								11	BEVERAGES	1	No Quantity			0		0		3993			0
S3	2016	2016	2016	2	0	2	Export	344	China, Hong Kong SAR	HKG	646	Rwanda	RWA								11	BEVERAGES	1	No Quantity			0		0		2040			0
S3	2016	2016	2016	2	0	2	Export	344	China, Hong Kong SAR	HKG	682	Saudi Arabia	SAU								11	BEVERAGES	1	No Quantity			0		0		311942			0
S3	2016	2016	2016	2	0	2	Export	344	China, Hong Kong SAR	HKG	699	India	IND								11	BEVERAGES	1	No Quantity			0		0		284465			0
S3	2016	2016	2016	2	0	2	Export	344	China, Hong Kong SAR	HKG	702	Singapore	SGP								11	BEVERAGES	1	No Quantity			0		0		13998072			0
S3	2016	2016	2016	2	0	2	Export	344	China, Hong Kong SAR	HKG	704	Viet Nam	VNM								11	BEVERAGES	1	No Quantity			0		0		264557536			0
S3	2016	2016	2016	2	0	2	Export	344	China, Hong Kong SAR	HKG	705	Slovenia	SVN								11	BEVERAGES	1	No Quantity			0		0		4781			0
S3	2016	2016	2016	2	0	2	Export	344	China, Hong Kong SAR	HKG	710	South Africa	ZAF								11	BEVERAGES	1	No Quantity			0		0		296197			0
S3	2016	2016	2016	2	0	2	Export	344	China, Hong Kong SAR	HKG	724	Spain	ESP								11	BEVERAGES	1	No Quantity			0		0		489247			0
S3	2016	2016	2016	2	0	2	Export	344	China, Hong Kong SAR	HKG	740	Suriname	SUR								11	BEVERAGES	1	No Quantity			0		0		9428			0
S3	2016	2016	2016	2	0	2	Export	344	China, Hong Kong SAR	HKG	752	Sweden	SWE								11	BEVERAGES	1	No Quantity			0		0		35142			0
S3	2016	2016	2016	2	0	2	Export	344	China, Hong Kong SAR	HKG	757	Switzerland	CHE								11	BEVERAGES	1	No Quantity			0		0		523223			0
S3	2016	2016	2016	2	0	2	Export	344	China, Hong Kong SAR	HKG	764	Thailand	THA								11	BEVERAGES	1	No Quantity			0		0		1016141			0
S3	2016	2016	2016	2	0	2	Export	344	China, Hong Kong SAR	HKG	780	Trinidad and Tobago	TTO								11	BEVERAGES	1	No Quantity			0		0		50243			0
S3	2016	2016	2016	2	0	2	Export	344	China, Hong Kong SAR	HKG	784	United Arab Emirates	ARE								11	BEVERAGES	1	No Quantity			0		0		7908302			0
S3	2016	2016	2016	2	0	2	Export	344	China, Hong Kong SAR	HKG	788	Tunisia	TUN								11	BEVERAGES	1	No Quantity			0		0		7414			0
S3	2016	2016	2016	2	0	2	Export	344	China, Hong Kong SAR	HKG	792	Turkey	TUR								11	BEVERAGES	1	No Quantity			0		0		65274			0
S3	2016	2016	2016	2	0	2	Export	344	China, Hong Kong SAR	HKG	798	Tuvalu	TUV								11	BEVERAGES	1	No Quantity			0		0		53034			0
S3	2016	2016	2016	2	0	2	Export	344	China, Hong Kong SAR	HKG	804	Ukraine	UKR								11	BEVERAGES	1	No Quantity			0		0		45001			0
S3	2016	2016	2016	2	0	2	Export	344	China, Hong Kong SAR	HKG	826	United Kingdom	GBR								11	BEVERAGES	1	No Quantity			0		0		3228962			0
S3	2016	2016	2016	2	0	2	Export	344	China, Hong Kong SAR	HKG	842	USA	USA								11	BEVERAGES	1	No Quantity			0		0		11642381			0
S3	2016	2016	2016	2	0	2	Export	348	Hungary	HUN	0	World	WLD								11	BEVERAGES	1	No Quantity							306448681			0
S3	2016	2016	2016	2	0	2	Export	348	Hungary	HUN	4	Afghanistan	AFG								11	BEVERAGES	1	No Quantity							397650			0
S3	2016	2016	2016	2	0	2	Export	348	Hungary	HUN	8	Albania	ALB								11	BEVERAGES	1	No Quantity							128754			0
S3	2016	2016	2016	2	0	2	Export	348	Hungary	HUN	12	Algeria	DZA								11	BEVERAGES	1	No Quantity							59007			0
S3	2016	2016	2016	2	0	2	Export	348	Hungary	HUN	24	Angola	AGO								11	BEVERAGES	1	No Quantity							52733			0
S3	2016	2016	2016	2	0	2	Export	348	Hungary	HUN	31	Azerbaijan	AZE								11	BEVERAGES	1	No Quantity							13054683			0
S3	2016	2016	2016	2	0	2	Export	348	Hungary	HUN	32	Argentina	ARG								11	BEVERAGES	1	No Quantity							54766			0
S3	2016	2016	2016	2	0	2	Export	348	Hungary	HUN	36	Australia	AUS								11	BEVERAGES	1	No Quantity							283438			0
S3	2016	2016	2016	2	0	2	Export	348	Hungary	HUN	40	Austria	AUT								11	BEVERAGES	1	No Quantity							19953634			0
S3	2016	2016	2016	2	0	2	Export	348	Hungary	HUN	48	Bahrain	BHR								11	BEVERAGES	1	No Quantity							6826			0
S3	2016	2016	2016	2	0	2	Export	348	Hungary	HUN	51	Armenia	ARM								11	BEVERAGES	1	No Quantity							35957			0
S3	2016	2016	2016	2	0	2	Export	348	Hungary	HUN	56	Belgium	BEL								11	BEVERAGES	1	No Quantity							590637			0
S3	2016	2016	2016	2	0	2	Export	348	Hungary	HUN	60	Bermuda	BMU								11	BEVERAGES	1	No Quantity							3828			0
S3	2016	2016	2016	2	0	2	Export	348	Hungary	HUN	70	Bosnia Herzegovina	BIH								11	BEVERAGES	1	No Quantity							1761717			0
S3	2016	2016	2016	2	0	2	Export	348	Hungary	HUN	76	Brazil	BRA								11	BEVERAGES	1	No Quantity							105218			0
S3	2016	2016	2016	2	0	2	Export	348	Hungary	HUN	100	Bulgaria	BGR								11	BEVERAGES	1	No Quantity							6387492			0
S3	2016	2016	2016	2	0	2	Export	348	Hungary	HUN	112	Belarus	BLR								11	BEVERAGES	1	No Quantity							549138			0
S3	2016	2016	2016	2	0	2	Export	348	Hungary	HUN	116	Cambodia	KHM								11	BEVERAGES	1	No Quantity							116490			0
S3	2016	2016	2016	2	0	2	Export	348	Hungary	HUN	124	Canada	CAN								11	BEVERAGES	1	No Quantity							3418089			0
S3	2016	2016	2016	2	0	2	Export	348	Hungary	HUN	136	Cayman Isds	CYM								11	BEVERAGES	1	No Quantity							1217			0
S3	2016	2016	2016	2	0	2	Export	348	Hungary	HUN	152	Chile	CHL								11	BEVERAGES	1	No Quantity							219683			0
S3	2016	2016	2016	2	0	2	Export	348	Hungary	HUN	156	China	CHN								11	BEVERAGES	1	No Quantity							5799311			0
S3	2016	2016	2016	2	0	2	Export	348	Hungary	HUN	170	Colombia	COL								11	BEVERAGES	1	No Quantity							44692			0
S3	2016	2016	2016	2	0	2	Export	348	Hungary	HUN	191	Croatia	HRV								11	BEVERAGES	1	No Quantity							13194768			0
S3	2016	2016	2016	2	0	2	Export	348	Hungary	HUN	192	Cuba	CUB								11	BEVERAGES	1	No Quantity							1438			0
S3	2016	2016	2016	2	0	2	Export	348	Hungary	HUN	196	Cyprus	CYP								11	BEVERAGES	1	No Quantity							1615477			0
S3	2016	2016	2016	2	0	2	Export	348	Hungary	HUN	203	Czechia	CZE								11	BEVERAGES	1	No Quantity							38747256			0
S3	2016	2016	2016	2	0	2	Export	348	Hungary	HUN	204	Benin	BEN								11	BEVERAGES	1	No Quantity							4971			0
S3	2016	2016	2016	2	0	2	Export	348	Hungary	HUN	208	Denmark	DNK								11	BEVERAGES	1	No Quantity							227014			0
S3	2016	2016	2016	2	0	2	Export	348	Hungary	HUN	214	Dominican Rep.	DOM								11	BEVERAGES	1	No Quantity							1044			0
S3	2016	2016	2016	2	0	2	Export	348	Hungary	HUN	218	Ecuador	ECU								11	BEVERAGES	1	No Quantity							1268			0
S3	2016	2016	2016	2	0	2	Export	348	Hungary	HUN	231	Ethiopia	ETH								11	BEVERAGES	1	No Quantity							1239			0
S3	2016	2016	2016	2	0	2	Export	348	Hungary	HUN	233	Estonia	EST								11	BEVERAGES	1	No Quantity							2474301			0
S3	2016	2016	2016	2	0	2	Export	348	Hungary	HUN	246	Finland	FIN								11	BEVERAGES	1	No Quantity							949935			0
S3	2016	2016	2016	2	0	2	Export	348	Hungary	HUN	251	France	FRA								11	BEVERAGES	1	No Quantity							2197893			0
S3	2016	2016	2016	2	0	2	Export	348	Hungary	HUN	258	French Polynesia	PYF								11	BEVERAGES	1	No Quantity							76			0
S3	2016	2016	2016	2	0	2	Export	348	Hungary	HUN	268	Georgia	GEO								11	BEVERAGES	1	No Quantity							320645			0
S3	2016	2016	2016	2	0	2	Export	348	Hungary	HUN	276	Germany	DEU								11	BEVERAGES	1	No Quantity							17475234			0
S3	2016	2016	2016	2	0	2	Export	348	Hungary	HUN	288	Ghana	GHA								11	BEVERAGES	1	No Quantity							1573			0
S3	2016	2016	2016	2	0	2	Export	348	Hungary	HUN	292	Gibraltar	GIB								11	BEVERAGES	1	No Quantity							631			0
S3	2016	2016	2016	2	0	2	Export	348	Hungary	HUN	300	Greece	GRC								11	BEVERAGES	1	No Quantity							4876424			0
S3	2016	2016	2016	2	0	2	Export	348	Hungary	HUN	344	China, Hong Kong SAR	HKG								11	BEVERAGES	1	No Quantity							245993			0
S3	2016	2016	2016	2	0	2	Export	348	Hungary	HUN	352	Iceland	ISL								11	BEVERAGES	1	No Quantity							273			0
S3	2016	2016	2016	2	0	2	Export	348	Hungary	HUN	360	Indonesia	IDN								11	BEVERAGES	1	No Quantity							7708			0
S3	2016	2016	2016	2	0	2	Export	348	Hungary	HUN	364	Iran	IRN								11	BEVERAGES	1	No Quantity							57234			0
S3	2016	2016	2016	2	0	2	Export	348	Hungary	HUN	368	Iraq	IRQ								11	BEVERAGES	1	No Quantity							34788			0
S3	2016	2016	2016	2	0	2	Export	348	Hungary	HUN	372	Ireland	IRL								11	BEVERAGES	1	No Quantity							407040			0
S3	2016	2016	2016	2	0	2	Export	348	Hungary	HUN	376	Israel	ISR								11	BEVERAGES	1	No Quantity							28497			0
S3	2016	2016	2016	2	0	2	Export	348	Hungary	HUN	381	Italy	ITA								11	BEVERAGES	1	No Quantity							16353099			0
S3	2016	2016	2016	2	0	2	Export	348	Hungary	HUN	384	Côte d'Ivoire	CIV								11	BEVERAGES	1	No Quantity							4345			0
S3	2016	2016	2016	2	0	2	Export	348	Hungary	HUN	392	Japan	JPN								11	BEVERAGES	1	No Quantity							549912			0
S3	2016	2016	2016	2	0	2	Export	348	Hungary	HUN	398	Kazakhstan	KAZ								11	BEVERAGES	1	No Quantity							40309			0
S3	2016	2016	2016	2	0	2	Export	348	Hungary	HUN	400	Jordan	JOR								11	BEVERAGES	1	No Quantity							10249			0
S3	2016	2016	2016	2	0	2	Export	348	Hungary	HUN	404	Kenya	KEN								11	BEVERAGES	1	No Quantity							1416			0
S3	2016	2016	2016	2	0	2	Export	348	Hungary	HUN	410	Rep. of Korea	KOR								11	BEVERAGES	1	No Quantity							52254			0
S3	2016	2016	2016	2	0	2	Export	348	Hungary	HUN	414	Kuwait	KWT								11	BEVERAGES	1	No Quantity							489330			0
S3	2016	2016	2016	2	0	2	Export	348	Hungary	HUN	417	Kyrgyzstan	KGZ								11	BEVERAGES	1	No Quantity							341			0
S3	2016	2016	2016	2	0	2	Export	348	Hungary	HUN	422	Lebanon	LBN								11	BEVERAGES	1	No Quantity							14853			0
S3	2016	2016	2016	2	0	2	Export	348	Hungary	HUN	428	Latvia	LVA								11	BEVERAGES	1	No Quantity							1790885			0
S3	2016	2016	2016	2	0	2	Export	348	Hungary	HUN	430	Liberia	LBR								11	BEVERAGES	1	No Quantity							29351			0
S3	2016	2016	2016	2	0	2	Export	348	Hungary	HUN	434	Libya	LBY								11	BEVERAGES	1	No Quantity							7553			0
S3	2016	2016	2016	2	0	2	Export	348	Hungary	HUN	440	Lithuania	LTU								11	BEVERAGES	1	No Quantity							3208182			0
S3	2016	2016	2016	2	0	2	Export	348	Hungary	HUN	442	Luxembourg	LUX								11	BEVERAGES	1	No Quantity							11885			0
S3	2016	2016	2016	2	0	2	Export	348	Hungary	HUN	458	Malaysia	MYS								11	BEVERAGES	1	No Quantity							126102			0
S3	2016	2016	2016	2	0	2	Export	348	Hungary	HUN	462	Maldives	MDV								11	BEVERAGES	1	No Quantity							42172			0
S3	2016	2016	2016	2	0	2	Export	348	Hungary	HUN	466	Mali	MLI								11	BEVERAGES	1	No Quantity							131			0
S3	2016	2016	2016	2	0	2	Export	348	Hungary	HUN	470	Malta	MLT								11	BEVERAGES	1	No Quantity							1467442			0
S3	2016	2016	2016	2	0	2	Export	348	Hungary	HUN	480	Mauritius	MUS								11	BEVERAGES	1	No Quantity							17			0
S3	2016	2016	2016	2	0	2	Export	348	Hungary	HUN	484	Mexico	MEX								11	BEVERAGES	1	No Quantity							11975			0
S3	2016	2016	2016	2	0	2	Export	348	Hungary	HUN	490	Other Asia, nes									11	BEVERAGES	1	No Quantity							383711			0
S3	2016	2016	2016	2	0	2	Export	348	Hungary	HUN	496	Mongolia	MNG								11	BEVERAGES	1	No Quantity							86189			0
S3	2016	2016	2016	2	0	2	Export	348	Hungary	HUN	498	Rep. of Moldova	MDA								11	BEVERAGES	1	No Quantity							36355			0
S3	2016	2016	2016	2	0	2	Export	348	Hungary	HUN	499	Montenegro	MNE								11	BEVERAGES	1	No Quantity							172461			0
S3	2016	2016	2016	2	0	2	Export	348	Hungary	HUN	504	Morocco	MAR								11	BEVERAGES	1	No Quantity							18278			0
S3	2016	2016	2016	2	0	2	Export	348	Hungary	HUN	512	Oman	OMN								11	BEVERAGES	1	No Quantity							52389			0
S3	2016	2016	2016	2	0	2	Export	348	Hungary	HUN	524	Nepal	NPL								11	BEVERAGES	1	No Quantity							95			0
S3	2016	2016	2016	2	0	2	Export	348	Hungary	HUN	528	Netherlands	NLD								11	BEVERAGES	1	No Quantity							1881425			0
S3	2016	2016	2016	2	0	2	Export	348	Hungary	HUN	533	Aruba	ABW								11	BEVERAGES	1	No Quantity							2931			0
S3	2016	2016	2016	2	0	2	Export	348	Hungary	HUN	540	New Caledonia	NCL								11	BEVERAGES	1	No Quantity							3096			0
S3	2016	2016	2016	2	0	2	Export	348	Hungary	HUN	554	New Zealand	NZL								11	BEVERAGES	1	No Quantity							10132			0
S3	2016	2016	2016	2	0	2	Export	348	Hungary	HUN	558	Nicaragua	NIC								11	BEVERAGES	1	No Quantity							77			0
S3	2016	2016	2016	2	0	2	Export	348	Hungary	HUN	566	Nigeria	NGA								11	BEVERAGES	1	No Quantity							37265			0
S3	2016	2016	2016	2	0	2	Export	348	Hungary	HUN	577	Other Africa, nes									11	BEVERAGES	1	No Quantity							27512			0
S3	2016	2016	2016	2	0	2	Export	348	Hungary	HUN	579	Norway	NOR								11	BEVERAGES	1	No Quantity							902713			0
S3	2016	2016	2016	2	0	2	Export	348	Hungary	HUN	581	United States Minor Outlying Islands	UMI								11	BEVERAGES	1	No Quantity							7061			0
S3	2016	2016	2016	2	0	2	Export	348	Hungary	HUN	586	Pakistan	PAK								11	BEVERAGES	1	No Quantity							77477			0
S3	2016	2016	2016	2	0	2	Export	348	Hungary	HUN	604	Peru	PER								11	BEVERAGES	1	No Quantity							3473			0
S3	2016	2016	2016	2	0	2	Export	348	Hungary	HUN	608	Philippines	PHL								11	BEVERAGES	1	No Quantity							55993			0
S3	2016	2016	2016	2	0	2	Export	348	Hungary	HUN	616	Poland	POL								11	BEVERAGES	1	No Quantity							12241804			0
S3	2016	2016	2016	2	0	2	Export	348	Hungary	HUN	620	Portugal	PRT								11	BEVERAGES	1	No Quantity							68552			0
S3	2016	2016	2016	2	0	2	Export	348	Hungary	HUN	634	Qatar	QAT								11	BEVERAGES	1	No Quantity							24980			0
S3	2016	2016	2016	2	0	2	Export	348	Hungary	HUN	642	Romania	ROU								11	BEVERAGES	1	No Quantity							37538695			0
S3	2016	2016	2016	2	0	2	Export	348	Hungary	HUN	643	Russian Federation	RUS								11	BEVERAGES	1	No Quantity							1628300			0
S3	2016	2016	2016	2	0	2	Export	348	Hungary	HUN	682	Saudi Arabia	SAU								11	BEVERAGES	1	No Quantity							93841			0
S3	2016	2016	2016	2	0	2	Export	348	Hungary	HUN	688	Serbia	SRB								11	BEVERAGES	1	No Quantity							9886607			0
S3	2016	2016	2016	2	0	2	Export	348	Hungary	HUN	699	India	IND								11	BEVERAGES	1	No Quantity							113196			0
S3	2016	2016	2016	2	0	2	Export	348	Hungary	HUN	702	Singapore	SGP								11	BEVERAGES	1	No Quantity							159754			0
S3	2016	2016	2016	2	0	2	Export	348	Hungary	HUN	703	Slovakia	SVK								11	BEVERAGES	1	No Quantity							48725990			0
S3	2016	2016	2016	2	0	2	Export	348	Hungary	HUN	704	Viet Nam	VNM								11	BEVERAGES	1	No Quantity							252350			0
S3	2016	2016	2016	2	0	2	Export	348	Hungary	HUN	705	Slovenia	SVN								11	BEVERAGES	1	No Quantity							3588526			0
S3	2016	2016	2016	2	0	2	Export	348	Hungary	HUN	710	South Africa	ZAF								11	BEVERAGES	1	No Quantity							25212			0
S3	2016	2016	2016	2	0	2	Export	348	Hungary	HUN	724	Spain	ESP								11	BEVERAGES	1	No Quantity							1643195			0
S3	2016	2016	2016	2	0	2	Export	348	Hungary	HUN	752	Sweden	SWE								11	BEVERAGES	1	No Quantity							3486396			0
S3	2016	2016	2016	2	0	2	Export	348	Hungary	HUN	757	Switzerland	CHE								11	BEVERAGES	1	No Quantity							3170352			0
S3	2016	2016	2016	2	0	2	Export	348	Hungary	HUN	764	Thailand	THA								11	BEVERAGES	1	No Quantity							1959			0
S3	2016	2016	2016	2	0	2	Export	348	Hungary	HUN	784	United Arab Emirates	ARE								11	BEVERAGES	1	No Quantity							220345			0
S3	2016	2016	2016	2	0	2	Export	348	Hungary	HUN	788	Tunisia	TUN								11	BEVERAGES	1	No Quantity							41096			0
S3	2016	2016	2016	2	0	2	Export	348	Hungary	HUN	792	Turkey	TUR								11	BEVERAGES	1	No Quantity							981084			0
S3	2016	2016	2016	2	0	2	Export	348	Hungary	HUN	804	Ukraine	UKR								11	BEVERAGES	1	No Quantity							781550			0
S3	2016	2016	2016	2	0	2	Export	348	Hungary	HUN	807	North Macedonia	MKD								11	BEVERAGES	1	No Quantity							274854			0
S3	2016	2016	2016	2	0	2	Export	348	Hungary	HUN	818	Egypt	EGY								11	BEVERAGES	1	No Quantity							29224			0
S3	2016	2016	2016	2	0	2	Export	348	Hungary	HUN	826	United Kingdom	GBR								11	BEVERAGES	1	No Quantity							14286510			0
S3	2016	2016	2016	2	0	2	Export	348	Hungary	HUN	842	USA	USA								11	BEVERAGES	1	No Quantity							3272105			0
S3	2016	2016	2016	2	0	2	Export	348	Hungary	HUN	860	Uzbekistan	UZB								11	BEVERAGES	1	No Quantity							653			0
S3	2016	2016	2016	2	0	2	Export	348	Hungary	HUN	862	Venezuela	VEN								11	BEVERAGES	1	No Quantity							43425			0
S3	2016	2016	2016	2	0	2	Export	348	Hungary	HUN	894	Zambia	ZMB								11	BEVERAGES	1	No Quantity							10			0
S3	2016	2016	2016	2	0	2	Export	344	China, Hong Kong SAR	HKG	0	World	WLD								12	TOBACCO,TOBACCO MANUFACT	1	No Quantity			0				1193489589			0
S3	2016	2016	2016	2	0	2	Export	344	China, Hong Kong SAR	HKG	32	Argentina	ARG								12	TOBACCO,TOBACCO MANUFACT	1	No Quantity			0		0		36529			0
S3	2016	2016	2016	2	0	2	Export	344	China, Hong Kong SAR	HKG	36	Australia	AUS								12	TOBACCO,TOBACCO MANUFACT	1	No Quantity			0				14436134			0
S3	2016	2016	2016	2	0	2	Export	344	China, Hong Kong SAR	HKG	40	Austria	AUT								12	TOBACCO,TOBACCO MANUFACT	1	No Quantity			0				91789			0
S3	2016	2016	2016	2	0	2	Export	344	China, Hong Kong SAR	HKG	48	Bahrain	BHR								12	TOBACCO,TOBACCO MANUFACT	1	No Quantity			0				3467020			0
S3	2016	2016	2016	2	0	2	Export	344	China, Hong Kong SAR	HKG	50	Bangladesh	BGD								12	TOBACCO,TOBACCO MANUFACT	1	No Quantity			0		0		9200			0
S3	2016	2016	2016	2	0	2	Export	344	China, Hong Kong SAR	HKG	56	Belgium	BEL								12	TOBACCO,TOBACCO MANUFACT	1	No Quantity			0				40218			0
S3	2016	2016	2016	2	0	2	Export	344	China, Hong Kong SAR	HKG	104	Myanmar	MMR								12	TOBACCO,TOBACCO MANUFACT	1	No Quantity			0				68348			0
S3	2016	2016	2016	2	0	2	Export	344	China, Hong Kong SAR	HKG	116	Cambodia	KHM								12	TOBACCO,TOBACCO MANUFACT	1	No Quantity			0		0		2504610			0
S3	2016	2016	2016	2	0	2	Export	344	China, Hong Kong SAR	HKG	124	Canada	CAN								12	TOBACCO,TOBACCO MANUFACT	1	No Quantity			0				5714338			0
S3	2016	2016	2016	2	0	2	Export	344	China, Hong Kong SAR	HKG	144	Sri Lanka	LKA								12	TOBACCO,TOBACCO MANUFACT	1	No Quantity			0				3719430			0
S3	2016	2016	2016	2	0	2	Export	344	China, Hong Kong SAR	HKG	156	China	CHN								12	TOBACCO,TOBACCO MANUFACT	1	No Quantity			0				519026171			0
S3	2016	2016	2016	2	0	2	Export	344	China, Hong Kong SAR	HKG	178	Congo	COG								12	TOBACCO,TOBACCO MANUFACT	1	No Quantity			0				111578			0
S3	2016	2016	2016	2	0	2	Export	344	China, Hong Kong SAR	HKG	203	Czechia	CZE								12	TOBACCO,TOBACCO MANUFACT	1	No Quantity			0				13688			0
S3	2016	2016	2016	2	0	2	Export	344	China, Hong Kong SAR	HKG	242	Fiji	FJI								12	TOBACCO,TOBACCO MANUFACT	1	No Quantity			0				180006			0
S3	2016	2016	2016	2	0	2	Export	344	China, Hong Kong SAR	HKG	268	Georgia	GEO								12	TOBACCO,TOBACCO MANUFACT	1	No Quantity			0				1682161			0
S3	2016	2016	2016	2	0	2	Export	344	China, Hong Kong SAR	HKG	276	Germany	DEU								12	TOBACCO,TOBACCO MANUFACT	1	No Quantity			0		0		39703			0
S3	2016	2016	2016	2	0	2	Export	344	China, Hong Kong SAR	HKG	300	Greece	GRC								12	TOBACCO,TOBACCO MANUFACT	1	No Quantity			0				7887			0
S3	2016	2016	2016	2	0	2	Export	344	China, Hong Kong SAR	HKG	348	Hungary	HUN								12	TOBACCO,TOBACCO MANUFACT	1	No Quantity			0				1775			0
S3	2016	2016	2016	2	0	2	Export	344	China, Hong Kong SAR	HKG	360	Indonesia	IDN								12	TOBACCO,TOBACCO MANUFACT	1	No Quantity			0				4171987			0
S3	2016	2016	2016	2	0	2	Export	344	China, Hong Kong SAR	HKG	364	Iran	IRN								12	TOBACCO,TOBACCO MANUFACT	1	No Quantity			0				117885			0
S3	2016	2016	2016	2	0	2	Export	344	China, Hong Kong SAR	HKG	376	Israel	ISR								12	TOBACCO,TOBACCO MANUFACT	1	No Quantity			0				49236			0
S3	2016	2016	2016	2	0	2	Export	344	China, Hong Kong SAR	HKG	392	Japan	JPN								12	TOBACCO,TOBACCO MANUFACT	1	No Quantity			0		0		7777857			0
S3	2016	2016	2016	2	0	2	Export	344	China, Hong Kong SAR	HKG	408	Dem. People's Rep. of Korea	PRK								12	TOBACCO,TOBACCO MANUFACT	1	No Quantity			0				3551298			0
S3	2016	2016	2016	2	0	2	Export	344	China, Hong Kong SAR	HKG	410	Rep. of Korea	KOR								12	TOBACCO,TOBACCO MANUFACT	1	No Quantity			0				24868890			0
S3	2016	2016	2016	2	0	2	Export	344	China, Hong Kong SAR	HKG	417	Kyrgyzstan	KGZ								12	TOBACCO,TOBACCO MANUFACT	1	No Quantity			0				315089			0
S3	2016	2016	2016	2	0	2	Export	344	China, Hong Kong SAR	HKG	418	Lao People's Dem. Rep.	LAO								12	TOBACCO,TOBACCO MANUFACT	1	No Quantity			0				1884642			0
S3	2016	2016	2016	2	0	2	Export	344	China, Hong Kong SAR	HKG	446	China, Macao SAR	MAC								12	TOBACCO,TOBACCO MANUFACT	1	No Quantity			0		0		41748964			0
S3	2016	2016	2016	2	0	2	Export	344	China, Hong Kong SAR	HKG	458	Malaysia	MYS								12	TOBACCO,TOBACCO MANUFACT	1	No Quantity			0		0		10424987			0
S3	2016	2016	2016	2	0	2	Export	344	China, Hong Kong SAR	HKG	462	Maldives	MDV								12	TOBACCO,TOBACCO MANUFACT	1	No Quantity			0		0		399360			0
S3	2016	2016	2016	2	0	2	Export	344	China, Hong Kong SAR	HKG	480	Mauritius	MUS								12	TOBACCO,TOBACCO MANUFACT	1	No Quantity			0				760			0
S3	2016	2016	2016	2	0	2	Export	344	China, Hong Kong SAR	HKG	490	Other Asia, nes									12	TOBACCO,TOBACCO MANUFACT	1	No Quantity			0				27229947			0
S3	2016	2016	2016	2	0	2	Export	344	China, Hong Kong SAR	HKG	496	Mongolia	MNG								12	TOBACCO,TOBACCO MANUFACT	1	No Quantity			0		0		18306			0
S3	2016	2016	2016	2	0	2	Export	344	China, Hong Kong SAR	HKG	499	Montenegro	MNE								12	TOBACCO,TOBACCO MANUFACT	1	No Quantity			0				1083344			0
S3	2016	2016	2016	2	0	2	Export	344	China, Hong Kong SAR	HKG	512	Oman	OMN								12	TOBACCO,TOBACCO MANUFACT	1	No Quantity			0		0		14414			0
S3	2016	2016	2016	2	0	2	Export	344	China, Hong Kong SAR	HKG	516	Namibia	NAM								12	TOBACCO,TOBACCO MANUFACT	1	No Quantity			0				146761			0
S3	2016	2016	2016	2	0	2	Export	344	China, Hong Kong SAR	HKG	524	Nepal	NPL								12	TOBACCO,TOBACCO MANUFACT	1	No Quantity			0				8497			0
S3	2016	2016	2016	2	0	2	Export	344	China, Hong Kong SAR	HKG	527	Oceania, nes									12	TOBACCO,TOBACCO MANUFACT	1	No Quantity			0		0		50922			0
S3	2016	2016	2016	2	0	2	Export	344	China, Hong Kong SAR	HKG	528	Netherlands	NLD								12	TOBACCO,TOBACCO MANUFACT	1	No Quantity			0		0		260600			0
S3	2016	2016	2016	2	0	2	Export	344	China, Hong Kong SAR	HKG	548	Vanuatu	VUT								12	TOBACCO,TOBACCO MANUFACT	1	No Quantity			0		0		59268			0
S3	2016	2016	2016	2	0	2	Export	344	China, Hong Kong SAR	HKG	554	New Zealand	NZL								12	TOBACCO,TOBACCO MANUFACT	1	No Quantity			0				271139			0
S3	2016	2016	2016	2	0	2	Export	344	China, Hong Kong SAR	HKG	583	FS Micronesia	FSM								12	TOBACCO,TOBACCO MANUFACT	1	No Quantity			0				149577			0
S3	2016	2016	2016	2	0	2	Export	344	China, Hong Kong SAR	HKG	586	Pakistan	PAK								12	TOBACCO,TOBACCO MANUFACT	1	No Quantity			0				11117			0
S3	2016	2016	2016	2	0	2	Export	344	China, Hong Kong SAR	HKG	591	Panama	PAN								12	TOBACCO,TOBACCO MANUFACT	1	No Quantity			0				11722877			0
S3	2016	2016	2016	2	0	2	Export	344	China, Hong Kong SAR	HKG	598	Papua New Guinea	PNG								12	TOBACCO,TOBACCO MANUFACT	1	No Quantity			0				59329			0
S3	2016	2016	2016	2	0	2	Export	344	China, Hong Kong SAR	HKG	604	Peru	PER								12	TOBACCO,TOBACCO MANUFACT	1	No Quantity			0				463128			0
S3	2016	2016	2016	2	0	2	Export	344	China, Hong Kong SAR	HKG	608	Philippines	PHL								12	TOBACCO,TOBACCO MANUFACT	1	No Quantity			0				27157403			0
S3	2016	2016	2016	2	0	2	Export	344	China, Hong Kong SAR	HKG	634	Qatar	QAT								12	TOBACCO,TOBACCO MANUFACT	1	No Quantity			0				27122			0
S3	2016	2016	2016	2	0	2	Export	344	China, Hong Kong SAR	HKG	643	Russian Federation	RUS								12	TOBACCO,TOBACCO MANUFACT	1	No Quantity			0				24928			0
S3	2016	2016	2016	2	0	2	Export	344	China, Hong Kong SAR	HKG	688	Serbia	SRB								12	TOBACCO,TOBACCO MANUFACT	1	No Quantity			0				47932			0
S3	2016	2016	2016	2	0	2	Export	344	China, Hong Kong SAR	HKG	699	India	IND								12	TOBACCO,TOBACCO MANUFACT	1	No Quantity			0				547495			0
S3	2016	2016	2016	2	0	2	Export	344	China, Hong Kong SAR	HKG	702	Singapore	SGP								12	TOBACCO,TOBACCO MANUFACT	1	No Quantity			0		0		162431677			0
S3	2016	2016	2016	2	0	2	Export	344	China, Hong Kong SAR	HKG	704	Viet Nam	VNM								12	TOBACCO,TOBACCO MANUFACT	1	No Quantity			0		0		226438609			0
S3	2016	2016	2016	2	0	2	Export	344	China, Hong Kong SAR	HKG	705	Slovenia	SVN								12	TOBACCO,TOBACCO MANUFACT	1	No Quantity			0				2855562			0
S3	2016	2016	2016	2	0	2	Export	344	China, Hong Kong SAR	HKG	710	South Africa	ZAF								12	TOBACCO,TOBACCO MANUFACT	1	No Quantity			0				2425091			0
S3	2016	2016	2016	2	0	2	Export	344	China, Hong Kong SAR	HKG	724	Spain	ESP								12	TOBACCO,TOBACCO MANUFACT	1	No Quantity			0				1775			0
S3	2016	2016	2016	2	0	2	Export	344	China, Hong Kong SAR	HKG	752	Sweden	SWE								12	TOBACCO,TOBACCO MANUFACT	1	No Quantity			0				1541284			0
S3	2016	2016	2016	2	0	2	Export	344	China, Hong Kong SAR	HKG	757	Switzerland	CHE								12	TOBACCO,TOBACCO MANUFACT	1	No Quantity			0		0		3265168			0
S3	2016	2016	2016	2	0	2	Export	344	China, Hong Kong SAR	HKG	764	Thailand	THA								12	TOBACCO,TOBACCO MANUFACT	1	No Quantity			0		0		17967779			0
S3	2016	2016	2016	2	0	2	Export	344	China, Hong Kong SAR	HKG	780	Trinidad and Tobago	TTO								12	TOBACCO,TOBACCO MANUFACT	1	No Quantity			0				1449			0
S3	2016	2016	2016	2	0	2	Export	344	China, Hong Kong SAR	HKG	784	United Arab Emirates	ARE								12	TOBACCO,TOBACCO MANUFACT	1	No Quantity			0				41191201			0
S3	2016	2016	2016	2	0	2	Export	344	China, Hong Kong SAR	HKG	792	Turkey	TUR								12	TOBACCO,TOBACCO MANUFACT	1	No Quantity			0				2860			0
S3	2016	2016	2016	2	0	2	Export	344	China, Hong Kong SAR	HKG	804	Ukraine	UKR								12	TOBACCO,TOBACCO MANUFACT	1	No Quantity			0				35013			0
S3	2016	2016	2016	2	0	2	Export	344	China, Hong Kong SAR	HKG	818	Egypt	EGY								12	TOBACCO,TOBACCO MANUFACT	1	No Quantity			0				191792			0
S3	2016	2016	2016	2	0	2	Export	344	China, Hong Kong SAR	HKG	826	United Kingdom	GBR								12	TOBACCO,TOBACCO MANUFACT	1	No Quantity			0		0		16766			0
S3	2016	2016	2016	2	0	2	Export	344	China, Hong Kong SAR	HKG	842	USA	USA								12	TOBACCO,TOBACCO MANUFACT	1	No Quantity			0				2405278			0
S3	2016	2016	2016	2	0	2	Export	344	China, Hong Kong SAR	HKG	858	Uruguay	URY								12	TOBACCO,TOBACCO MANUFACT	1	No Quantity			0				16902609			0
S3	2016	2016	2016	2	0	2	Export	348	Hungary	HUN	0	World	WLD								12	TOBACCO,TOBACCO MANUFACT	1	No Quantity							111890031			0
S3	2016	2016	2016	2	0	2	Export	348	Hungary	HUN	12	Algeria	DZA								12	TOBACCO,TOBACCO MANUFACT	1	No Quantity							10			0
S3	2016	2016	2016	2	0	2	Export	348	Hungary	HUN	40	Austria	AUT								12	TOBACCO,TOBACCO MANUFACT	1	No Quantity							225586			0
S3	2016	2016	2016	2	0	2	Export	348	Hungary	HUN	56	Belgium	BEL								12	TOBACCO,TOBACCO MANUFACT	1	No Quantity							2752800			0
S3	2016	2016	2016	2	0	2	Export	348	Hungary	HUN	70	Bosnia Herzegovina	BIH								12	TOBACCO,TOBACCO MANUFACT	1	No Quantity							13			0
S3	2016	2016	2016	2	0	2	Export	348	Hungary	HUN	76	Brazil	BRA								12	TOBACCO,TOBACCO MANUFACT	1	No Quantity							2			0
S3	2016	2016	2016	2	0	2	Export	348	Hungary	HUN	100	Bulgaria	BGR								12	TOBACCO,TOBACCO MANUFACT	1	No Quantity							4202241			0
S3	2016	2016	2016	2	0	2	Export	348	Hungary	HUN	112	Belarus	BLR								12	TOBACCO,TOBACCO MANUFACT	1	No Quantity							684351			0
S3	2016	2016	2016	2	0	2	Export	348	Hungary	HUN	152	Chile	CHL								12	TOBACCO,TOBACCO MANUFACT	1	No Quantity							2			0
S3	2016	2016	2016	2	0	2	Export	348	Hungary	HUN	196	Cyprus	CYP								12	TOBACCO,TOBACCO MANUFACT	1	No Quantity							178157			0
S3	2016	2016	2016	2	0	2	Export	348	Hungary	HUN	203	Czechia	CZE								12	TOBACCO,TOBACCO MANUFACT	1	No Quantity							8662457			0
S3	2016	2016	2016	2	0	2	Export	348	Hungary	HUN	204	Benin	BEN								12	TOBACCO,TOBACCO MANUFACT	1	No Quantity							7			0
S3	2016	2016	2016	2	0	2	Export	348	Hungary	HUN	208	Denmark	DNK								12	TOBACCO,TOBACCO MANUFACT	1	No Quantity							15489771			0
S3	2016	2016	2016	2	0	2	Export	348	Hungary	HUN	251	France	FRA								12	TOBACCO,TOBACCO MANUFACT	1	No Quantity							1094756			0
S3	2016	2016	2016	2	0	2	Export	348	Hungary	HUN	276	Germany	DEU								12	TOBACCO,TOBACCO MANUFACT	1	No Quantity							34253286			0
S3	2016	2016	2016	2	0	2	Export	348	Hungary	HUN	300	Greece	GRC								12	TOBACCO,TOBACCO MANUFACT	1	No Quantity							6720222			0
S3	2016	2016	2016	2	0	2	Export	348	Hungary	HUN	344	China, Hong Kong SAR	HKG								12	TOBACCO,TOBACCO MANUFACT	1	No Quantity							2			0
S3	2016	2016	2016	2	0	2	Export	348	Hungary	HUN	360	Indonesia	IDN								12	TOBACCO,TOBACCO MANUFACT	1	No Quantity							2144505			0
S3	2016	2016	2016	2	0	2	Export	348	Hungary	HUN	364	Iran	IRN								12	TOBACCO,TOBACCO MANUFACT	1	No Quantity							65			0
S3	2016	2016	2016	2	0	2	Export	348	Hungary	HUN	368	Iraq	IRQ								12	TOBACCO,TOBACCO MANUFACT	1	No Quantity							14759			0
S3	2016	2016	2016	2	0	2	Export	348	Hungary	HUN	372	Ireland	IRL								12	TOBACCO,TOBACCO MANUFACT	1	No Quantity							2256949			0
S3	2016	2016	2016	2	0	2	Export	348	Hungary	HUN	376	Israel	ISR								12	TOBACCO,TOBACCO MANUFACT	1	No Quantity							1311636			0
S3	2016	2016	2016	2	0	2	Export	348	Hungary	HUN	381	Italy	ITA								12	TOBACCO,TOBACCO MANUFACT	1	No Quantity							3188988			0
S3	2016	2016	2016	2	0	2	Export	348	Hungary	HUN	392	Japan	JPN								12	TOBACCO,TOBACCO MANUFACT	1	No Quantity							38618			0
S3	2016	2016	2016	2	0	2	Export	348	Hungary	HUN	400	Jordan	JOR								12	TOBACCO,TOBACCO MANUFACT	1	No Quantity							49813			0
S3	2016	2016	2016	2	0	2	Export	348	Hungary	HUN	414	Kuwait	KWT								12	TOBACCO,TOBACCO MANUFACT	1	No Quantity							1			0
S3	2016	2016	2016	2	0	2	Export	348	Hungary	HUN	428	Latvia	LVA								12	TOBACCO,TOBACCO MANUFACT	1	No Quantity							10301			0
S3	2016	2016	2016	2	0	2	Export	348	Hungary	HUN	442	Luxembourg	LUX								12	TOBACCO,TOBACCO MANUFACT	1	No Quantity							409273			0
S3	2016	2016	2016	2	0	2	Export	348	Hungary	HUN	450	Madagascar	MDG								12	TOBACCO,TOBACCO MANUFACT	1	No Quantity							1			0
S3	2016	2016	2016	2	0	2	Export	348	Hungary	HUN	458	Malaysia	MYS								12	TOBACCO,TOBACCO MANUFACT	1	No Quantity							24			0
S3	2016	2016	2016	2	0	2	Export	348	Hungary	HUN	490	Other Asia, nes									12	TOBACCO,TOBACCO MANUFACT	1	No Quantity							1542			0
S3	2016	2016	2016	2	0	2	Export	348	Hungary	HUN	496	Mongolia	MNG								12	TOBACCO,TOBACCO MANUFACT	1	No Quantity							18			0
S3	2016	2016	2016	2	0	2	Export	348	Hungary	HUN	528	Netherlands	NLD								12	TOBACCO,TOBACCO MANUFACT	1	No Quantity							8973515			0
S3	2016	2016	2016	2	0	2	Export	348	Hungary	HUN	566	Nigeria	NGA								12	TOBACCO,TOBACCO MANUFACT	1	No Quantity							162770			0
S3	2016	2016	2016	2	0	2	Export	348	Hungary	HUN	608	Philippines	PHL								12	TOBACCO,TOBACCO MANUFACT	1	No Quantity							5			0
S3	2016	2016	2016	2	0	2	Export	348	Hungary	HUN	616	Poland	POL								12	TOBACCO,TOBACCO MANUFACT	1	No Quantity							3671273			0
S3	2016	2016	2016	2	0	2	Export	348	Hungary	HUN	620	Portugal	PRT								12	TOBACCO,TOBACCO MANUFACT	1	No Quantity							292793			0
S3	2016	2016	2016	2	0	2	Export	348	Hungary	HUN	642	Romania	ROU								12	TOBACCO,TOBACCO MANUFACT	1	No Quantity							2014729			0
S3	2016	2016	2016	2	0	2	Export	348	Hungary	HUN	643	Russian Federation	RUS								12	TOBACCO,TOBACCO MANUFACT	1	No Quantity							345576			0
S3	2016	2016	2016	2	0	2	Export	348	Hungary	HUN	688	Serbia	SRB								12	TOBACCO,TOBACCO MANUFACT	1	No Quantity							532949			0
S3	2016	2016	2016	2	0	2	Export	348	Hungary	HUN	694	Sierra Leone	SLE								12	TOBACCO,TOBACCO MANUFACT	1	No Quantity							20			0
S3	2016	2016	2016	2	0	2	Export	348	Hungary	HUN	703	Slovakia	SVK								12	TOBACCO,TOBACCO MANUFACT	1	No Quantity							1350267			0
S3	2016	2016	2016	2	0	2	Export	348	Hungary	HUN	704	Viet Nam	VNM								12	TOBACCO,TOBACCO MANUFACT	1	No Quantity							1609208			0
S3	2016	2016	2016	2	0	2	Export	348	Hungary	HUN	705	Slovenia	SVN								12	TOBACCO,TOBACCO MANUFACT	1	No Quantity							5331			0
S3	2016	2016	2016	2	0	2	Export	348	Hungary	HUN	710	South Africa	ZAF								12	TOBACCO,TOBACCO MANUFACT	1	No Quantity							4			0
S3	2016	2016	2016	2	0	2	Export	348	Hungary	HUN	724	Spain	ESP								12	TOBACCO,TOBACCO MANUFACT	1	No Quantity							7046956			0
S3	2016	2016	2016	2	0	2	Export	348	Hungary	HUN	752	Sweden	SWE								12	TOBACCO,TOBACCO MANUFACT	1	No Quantity							6832			0
S3	2016	2016	2016	2	0	2	Export	348	Hungary	HUN	757	Switzerland	CHE								12	TOBACCO,TOBACCO MANUFACT	1	No Quantity							397015			0
S3	2016	2016	2016	2	0	2	Export	348	Hungary	HUN	784	United Arab Emirates	ARE								12	TOBACCO,TOBACCO MANUFACT	1	No Quantity							197964			0
S3	2016	2016	2016	2	0	2	Export	348	Hungary	HUN	788	Tunisia	TUN								12	TOBACCO,TOBACCO MANUFACT	1	No Quantity							12			0
S3	2016	2016	2016	2	0	2	Export	348	Hungary	HUN	792	Turkey	TUR								12	TOBACCO,TOBACCO MANUFACT	1	No Quantity							512696			0
S3	2016	2016	2016	2	0	2	Export	348	Hungary	HUN	804	Ukraine	UKR								12	TOBACCO,TOBACCO MANUFACT	1	No Quantity							975462			0
S3	2016	2016	2016	2	0	2	Export	348	Hungary	HUN	818	Egypt	EGY								12	TOBACCO,TOBACCO MANUFACT	1	No Quantity							2			0
S3	2016	2016	2016	2	0	2	Export	348	Hungary	HUN	826	United Kingdom	GBR								12	TOBACCO,TOBACCO MANUFACT	1	No Quantity							54451			0
S3	2016	2016	2016	2	0	2	Export	348	Hungary	HUN	842	USA	USA								12	TOBACCO,TOBACCO MANUFACT	1	No Quantity							50045			0
S3	2016	2016	2016	2	0	2	Export	344	China, Hong Kong SAR	HKG	0	World	WLD								21	HIDES,SKINS,FURSKINS,RAW	1	No Quantity			0		0		74827346			0
S3	2016	2016	2016	2	0	2	Export	344	China, Hong Kong SAR	HKG	50	Bangladesh	BGD								21	HIDES,SKINS,FURSKINS,RAW	1	No Quantity			0		0		1573009			0
S3	2016	2016	2016	2	0	2	Export	344	China, Hong Kong SAR	HKG	116	Cambodia	KHM								21	HIDES,SKINS,FURSKINS,RAW	1	No Quantity			0		0		1884273			0
S3	2016	2016	2016	2	0	2	Export	344	China, Hong Kong SAR	HKG	124	Canada	CAN								21	HIDES,SKINS,FURSKINS,RAW	1	No Quantity			0		0		40051			0
S3	2016	2016	2016	2	0	2	Export	344	China, Hong Kong SAR	HKG	156	China	CHN								21	HIDES,SKINS,FURSKINS,RAW	1	No Quantity			0		0		37677502			0
S3	2016	2016	2016	2	0	2	Export	344	China, Hong Kong SAR	HKG	208	Denmark	DNK								21	HIDES,SKINS,FURSKINS,RAW	1	No Quantity			0		0		1104137			0
S3	2016	2016	2016	2	0	2	Export	344	China, Hong Kong SAR	HKG	233	Estonia	EST								21	HIDES,SKINS,FURSKINS,RAW	1	No Quantity			0		0		216977			0
S3	2016	2016	2016	2	0	2	Export	344	China, Hong Kong SAR	HKG	251	France	FRA								21	HIDES,SKINS,FURSKINS,RAW	1	No Quantity			0		0		41998			0
S3	2016	2016	2016	2	0	2	Export	344	China, Hong Kong SAR	HKG	276	Germany	DEU								21	HIDES,SKINS,FURSKINS,RAW	1	No Quantity			0		0		53929			0
S3	2016	2016	2016	2	0	2	Export	344	China, Hong Kong SAR	HKG	381	Italy	ITA								21	HIDES,SKINS,FURSKINS,RAW	1	No Quantity			0		0		400075			0
S3	2016	2016	2016	2	0	2	Export	344	China, Hong Kong SAR	HKG	699	India	IND								21	HIDES,SKINS,FURSKINS,RAW	1	No Quantity			0		0		123081			0
S3	2016	2016	2016	2	0	2	Export	344	China, Hong Kong SAR	HKG	702	Singapore	SGP								21	HIDES,SKINS,FURSKINS,RAW	1	No Quantity			0		0		385598			0
S3	2016	2016	2016	2	0	2	Export	344	China, Hong Kong SAR	HKG	704	Viet Nam	VNM								21	HIDES,SKINS,FURSKINS,RAW	1	No Quantity			0		0		29537464			0
S3	2016	2016	2016	2	0	2	Export	344	China, Hong Kong SAR	HKG	710	South Africa	ZAF								21	HIDES,SKINS,FURSKINS,RAW	1	No Quantity			0		0		4119			0
S3	2016	2016	2016	2	0	2	Export	344	China, Hong Kong SAR	HKG	724	Spain	ESP								21	HIDES,SKINS,FURSKINS,RAW	1	No Quantity			0		0		671892			0
S3	2016	2016	2016	2	0	2	Export	344	China, Hong Kong SAR	HKG	764	Thailand	THA								21	HIDES,SKINS,FURSKINS,RAW	1	No Quantity			0		0		903300			0
S3	2016	2016	2016	2	0	2	Export	344	China, Hong Kong SAR	HKG	788	Tunisia	TUN								21	HIDES,SKINS,FURSKINS,RAW	1	No Quantity			0		0		1394			0
S3	2016	2016	2016	2	0	2	Export	344	China, Hong Kong SAR	HKG	804	Ukraine	UKR								21	HIDES,SKINS,FURSKINS,RAW	1	No Quantity			0		0		116092			0
S3	2016	2016	2016	2	0	2	Export	344	China, Hong Kong SAR	HKG	826	United Kingdom	GBR								21	HIDES,SKINS,FURSKINS,RAW	1	No Quantity			0		0		89870			0
S3	2016	2016	2016	2	0	2	Export	344	China, Hong Kong SAR	HKG	842	USA	USA								21	HIDES,SKINS,FURSKINS,RAW	1	No Quantity			0		0		2576			0
S3	2016	2016	2016	2	0	2	Export	348	Hungary	HUN	0	World	WLD								21	HIDES,SKINS,FURSKINS,RAW	1	No Quantity							9334132			0
S3	2016	2016	2016	2	0	2	Export	348	Hungary	HUN	36	Australia	AUS								21	HIDES,SKINS,FURSKINS,RAW	1	No Quantity							137			0
S3	2016	2016	2016	2	0	2	Export	348	Hungary	HUN	40	Austria	AUT								21	HIDES,SKINS,FURSKINS,RAW	1	No Quantity							1169151			0
S3	2016	2016	2016	2	0	2	Export	348	Hungary	HUN	56	Belgium	BEL								21	HIDES,SKINS,FURSKINS,RAW	1	No Quantity							175025			0
S3	2016	2016	2016	2	0	2	Export	348	Hungary	HUN	156	China	CHN								21	HIDES,SKINS,FURSKINS,RAW	1	No Quantity							224251			0
S3	2016	2016	2016	2	0	2	Export	348	Hungary	HUN	191	Croatia	HRV								21	HIDES,SKINS,FURSKINS,RAW	1	No Quantity							12728			0
S3	2016	2016	2016	2	0	2	Export	348	Hungary	HUN	276	Germany	DEU								21	HIDES,SKINS,FURSKINS,RAW	1	No Quantity							5628316			0
S3	2016	2016	2016	2	0	2	Export	348	Hungary	HUN	381	Italy	ITA								21	HIDES,SKINS,FURSKINS,RAW	1	No Quantity							1588554			0
S3	2016	2016	2016	2	0	2	Export	348	Hungary	HUN	516	Namibia	NAM								21	HIDES,SKINS,FURSKINS,RAW	1	No Quantity							517			0
S3	2016	2016	2016	2	0	2	Export	348	Hungary	HUN	528	Netherlands	NLD								21	HIDES,SKINS,FURSKINS,RAW	1	No Quantity							33874			0
S3	2016	2016	2016	2	0	2	Export	348	Hungary	HUN	586	Pakistan	PAK								21	HIDES,SKINS,FURSKINS,RAW	1	No Quantity							31293			0
S3	2016	2016	2016	2	0	2	Export	348	Hungary	HUN	616	Poland	POL								21	HIDES,SKINS,FURSKINS,RAW	1	No Quantity							33311			0
S3	2016	2016	2016	2	0	2	Export	348	Hungary	HUN	688	Serbia	SRB								21	HIDES,SKINS,FURSKINS,RAW	1	No Quantity							137			0
S3	2016	2016	2016	2	0	2	Export	348	Hungary	HUN	699	India	IND								21	HIDES,SKINS,FURSKINS,RAW	1	No Quantity							417278			0
S3	2016	2016	2016	2	0	2	Export	348	Hungary	HUN	703	Slovakia	SVK								21	HIDES,SKINS,FURSKINS,RAW	1	No Quantity							2172			0
S3	2016	2016	2016	2	0	2	Export	348	Hungary	HUN	724	Spain	ESP								21	HIDES,SKINS,FURSKINS,RAW	1	No Quantity							17388			0
S3	2016	2016	2016	2	0	2	Export	344	China, Hong Kong SAR	HKG	0	World	WLD								22	OIL SEED,OLEAGINUS FRUIT	1	No Quantity			0		0		26466267			0
S3	2016	2016	2016	2	0	2	Export	344	China, Hong Kong SAR	HKG	36	Australia	AUS								22	OIL SEED,OLEAGINUS FRUIT	1	No Quantity			0		0		3450			0
S3	2016	2016	2016	2	0	2	Export	344	China, Hong Kong SAR	HKG	90	Solomon Isds	SLB								22	OIL SEED,OLEAGINUS FRUIT	1	No Quantity			0		0		1816			0
S3	2016	2016	2016	2	0	2	Export	344	China, Hong Kong SAR	HKG	104	Myanmar	MMR								22	OIL SEED,OLEAGINUS FRUIT	1	No Quantity			0		0		75480			0
S3	2016	2016	2016	2	0	2	Export	344	China, Hong Kong SAR	HKG	124	Canada	CAN								22	OIL SEED,OLEAGINUS FRUIT	1	No Quantity			0		0		163847			0
S3	2016	2016	2016	2	0	2	Export	344	China, Hong Kong SAR	HKG	156	China	CHN								22	OIL SEED,OLEAGINUS FRUIT	1	No Quantity			0		0		6413150			0
S3	2016	2016	2016	2	0	2	Export	344	China, Hong Kong SAR	HKG	368	Iraq	IRQ								22	OIL SEED,OLEAGINUS FRUIT	1	No Quantity			0		0		2318			0
S3	2016	2016	2016	2	0	2	Export	344	China, Hong Kong SAR	HKG	388	Jamaica	JAM								22	OIL SEED,OLEAGINUS FRUIT	1	No Quantity			0		0		4561			0
S3	2016	2016	2016	2	0	2	Export	344	China, Hong Kong SAR	HKG	446	China, Macao SAR	MAC								22	OIL SEED,OLEAGINUS FRUIT	1	No Quantity			0		0		1125845			0
S3	2016	2016	2016	2	0	2	Export	344	China, Hong Kong SAR	HKG	458	Malaysia	MYS								22	OIL SEED,OLEAGINUS FRUIT	1	No Quantity			0		0		298052			0
S3	2016	2016	2016	2	0	2	Export	344	China, Hong Kong SAR	HKG	527	Oceania, nes									22	OIL SEED,OLEAGINUS FRUIT	1	No Quantity			0		0		36673			0
S3	2016	2016	2016	2	0	2	Export	344	China, Hong Kong SAR	HKG	528	Netherlands	NLD								22	OIL SEED,OLEAGINUS FRUIT	1	No Quantity			0		0		21713			0
S3	2016	2016	2016	2	0	2	Export	344	China, Hong Kong SAR	HKG	548	Vanuatu	VUT								22	OIL SEED,OLEAGINUS FRUIT	1	No Quantity			0		0		362			0
S3	2016	2016	2016	2	0	2	Export	344	China, Hong Kong SAR	HKG	554	New Zealand	NZL								22	OIL SEED,OLEAGINUS FRUIT	1	No Quantity			0		0		2634			0
S3	2016	2016	2016	2	0	2	Export	344	China, Hong Kong SAR	HKG	580	N. Mariana Isds	MNP								22	OIL SEED,OLEAGINUS FRUIT	1	No Quantity			0		0		22548			0
S3	2016	2016	2016	2	0	2	Export	344	China, Hong Kong SAR	HKG	608	Philippines	PHL								22	OIL SEED,OLEAGINUS FRUIT	1	No Quantity			0		0		47552			0
S3	2016	2016	2016	2	0	2	Export	344	China, Hong Kong SAR	HKG	702	Singapore	SGP								22	OIL SEED,OLEAGINUS FRUIT	1	No Quantity			0		0		87175			0
S3	2016	2016	2016	2	0	2	Export	344	China, Hong Kong SAR	HKG	704	Viet Nam	VNM								22	OIL SEED,OLEAGINUS FRUIT	1	No Quantity			0		0		12236347			0
S3	2016	2016	2016	2	0	2	Export	344	China, Hong Kong SAR	HKG	740	Suriname	SUR								22	OIL SEED,OLEAGINUS FRUIT	1	No Quantity			0		0		8690			0
S3	2016	2016	2016	2	0	2	Export	344	China, Hong Kong SAR	HKG	752	Sweden	SWE								22	OIL SEED,OLEAGINUS FRUIT	1	No Quantity			0		0		102213			0
S3	2016	2016	2016	2	0	2	Export	344	China, Hong Kong SAR	HKG	764	Thailand	THA								22	OIL SEED,OLEAGINUS FRUIT	1	No Quantity			0		0		5696722			0
S3	2016	2016	2016	2	0	2	Export	344	China, Hong Kong SAR	HKG	826	United Kingdom	GBR								22	OIL SEED,OLEAGINUS FRUIT	1	No Quantity			0		0		6209			0
S3	2016	2016	2016	2	0	2	Export	344	China, Hong Kong SAR	HKG	842	USA	USA								22	OIL SEED,OLEAGINUS FRUIT	1	No Quantity			0		0		108897			0
S3	2016	2016	2016	2	0	2	Export	348	Hungary	HUN	0	World	WLD								22	OIL SEED,OLEAGINUS FRUIT	1	No Quantity							558275323			0
S3	2016	2016	2016	2	0	2	Export	348	Hungary	HUN	40	Austria	AUT								22	OIL SEED,OLEAGINUS FRUIT	1	No Quantity							103900531			0
S3	2016	2016	2016	2	0	2	Export	348	Hungary	HUN	56	Belgium	BEL								22	OIL SEED,OLEAGINUS FRUIT	1	No Quantity							16936490			0
S3	2016	2016	2016	2	0	2	Export	348	Hungary	HUN	70	Bosnia Herzegovina	BIH								22	OIL SEED,OLEAGINUS FRUIT	1	No Quantity							162505			0
S3	2016	2016	2016	2	0	2	Export	348	Hungary	HUN	100	Bulgaria	BGR								22	OIL SEED,OLEAGINUS FRUIT	1	No Quantity							3447717			0
S3	2016	2016	2016	2	0	2	Export	348	Hungary	HUN	112	Belarus	BLR								22	OIL SEED,OLEAGINUS FRUIT	1	No Quantity							779548			0
S3	2016	2016	2016	2	0	2	Export	348	Hungary	HUN	124	Canada	CAN								22	OIL SEED,OLEAGINUS FRUIT	1	No Quantity							26093			0
S3	2016	2016	2016	2	0	2	Export	348	Hungary	HUN	152	Chile	CHL								22	OIL SEED,OLEAGINUS FRUIT	1	No Quantity							6			0
S3	2016	2016	2016	2	0	2	Export	348	Hungary	HUN	156	China	CHN								22	OIL SEED,OLEAGINUS FRUIT	1	No Quantity							11017			0
S3	2016	2016	2016	2	0	2	Export	348	Hungary	HUN	191	Croatia	HRV								22	OIL SEED,OLEAGINUS FRUIT	1	No Quantity							1538248			0
S3	2016	2016	2016	2	0	2	Export	348	Hungary	HUN	196	Cyprus	CYP								22	OIL SEED,OLEAGINUS FRUIT	1	No Quantity							10219			0
S3	2016	2016	2016	2	0	2	Export	348	Hungary	HUN	203	Czechia	CZE								22	OIL SEED,OLEAGINUS FRUIT	1	No Quantity							13478706			0
S3	2016	2016	2016	2	0	2	Export	348	Hungary	HUN	208	Denmark	DNK								22	OIL SEED,OLEAGINUS FRUIT	1	No Quantity							471681			0
S3	2016	2016	2016	2	0	2	Export	348	Hungary	HUN	233	Estonia	EST								22	OIL SEED,OLEAGINUS FRUIT	1	No Quantity							919224			0
S3	2016	2016	2016	2	0	2	Export	348	Hungary	HUN	246	Finland	FIN								22	OIL SEED,OLEAGINUS FRUIT	1	No Quantity							96436			0
S3	2016	2016	2016	2	0	2	Export	348	Hungary	HUN	251	France	FRA								22	OIL SEED,OLEAGINUS FRUIT	1	No Quantity							12473271			0
S3	2016	2016	2016	2	0	2	Export	348	Hungary	HUN	276	Germany	DEU								22	OIL SEED,OLEAGINUS FRUIT	1	No Quantity							208919304			0
S3	2016	2016	2016	2	0	2	Export	348	Hungary	HUN	300	Greece	GRC								22	OIL SEED,OLEAGINUS FRUIT	1	No Quantity							1034392			0
S3	2016	2016	2016	2	0	2	Export	348	Hungary	HUN	364	Iran	IRN								22	OIL SEED,OLEAGINUS FRUIT	1	No Quantity							460404			0
S3	2016	2016	2016	2	0	2	Export	348	Hungary	HUN	372	Ireland	IRL								22	OIL SEED,OLEAGINUS FRUIT	1	No Quantity							19652			0
S3	2016	2016	2016	2	0	2	Export	348	Hungary	HUN	381	Italy	ITA								22	OIL SEED,OLEAGINUS FRUIT	1	No Quantity							20670099			0
S3	2016	2016	2016	2	0	2	Export	348	Hungary	HUN	392	Japan	JPN								22	OIL SEED,OLEAGINUS FRUIT	1	No Quantity							3			0
S3	2016	2016	2016	2	0	2	Export	348	Hungary	HUN	398	Kazakhstan	KAZ								22	OIL SEED,OLEAGINUS FRUIT	1	No Quantity							225			0
S3	2016	2016	2016	2	0	2	Export	348	Hungary	HUN	428	Latvia	LVA								22	OIL SEED,OLEAGINUS FRUIT	1	No Quantity							999891			0
S3	2016	2016	2016	2	0	2	Export	348	Hungary	HUN	440	Lithuania	LTU								22	OIL SEED,OLEAGINUS FRUIT	1	No Quantity							638489			0
S3	2016	2016	2016	2	0	2	Export	348	Hungary	HUN	442	Luxembourg	LUX								22	OIL SEED,OLEAGINUS FRUIT	1	No Quantity							6999			0
S3	2016	2016	2016	2	0	2	Export	348	Hungary	HUN	470	Malta	MLT								22	OIL SEED,OLEAGINUS FRUIT	1	No Quantity							4569			0
S3	2016	2016	2016	2	0	2	Export	348	Hungary	HUN	490	Other Asia, nes									22	OIL SEED,OLEAGINUS FRUIT	1	No Quantity							7			0
S3	2016	2016	2016	2	0	2	Export	348	Hungary	HUN	496	Mongolia	MNG								22	OIL SEED,OLEAGINUS FRUIT	1	No Quantity							22			0
S3	2016	2016	2016	2	0	2	Export	348	Hungary	HUN	498	Rep. of Moldova	MDA								22	OIL SEED,OLEAGINUS FRUIT	1	No Quantity							5624312			0
S3	2016	2016	2016	2	0	2	Export	348	Hungary	HUN	499	Montenegro	MNE								22	OIL SEED,OLEAGINUS FRUIT	1	No Quantity							1797			0
S3	2016	2016	2016	2	0	2	Export	348	Hungary	HUN	528	Netherlands	NLD								22	OIL SEED,OLEAGINUS FRUIT	1	No Quantity							36170136			0
S3	2016	2016	2016	2	0	2	Export	348	Hungary	HUN	579	Norway	NOR								22	OIL SEED,OLEAGINUS FRUIT	1	No Quantity							184666			0
S3	2016	2016	2016	2	0	2	Export	348	Hungary	HUN	616	Poland	POL								22	OIL SEED,OLEAGINUS FRUIT	1	No Quantity							37258483			0
S3	2016	2016	2016	2	0	2	Export	348	Hungary	HUN	620	Portugal	PRT								22	OIL SEED,OLEAGINUS FRUIT	1	No Quantity							7693			0
S3	2016	2016	2016	2	0	2	Export	348	Hungary	HUN	642	Romania	ROU								22	OIL SEED,OLEAGINUS FRUIT	1	No Quantity							14892894			0
S3	2016	2016	2016	2	0	2	Export	348	Hungary	HUN	643	Russian Federation	RUS								22	OIL SEED,OLEAGINUS FRUIT	1	No Quantity							19440411			0
S3	2016	2016	2016	2	0	2	Export	348	Hungary	HUN	688	Serbia	SRB								22	OIL SEED,OLEAGINUS FRUIT	1	No Quantity							6967563			0
S3	2016	2016	2016	2	0	2	Export	348	Hungary	HUN	702	Singapore	SGP								22	OIL SEED,OLEAGINUS FRUIT	1	No Quantity							5			0
S3	2016	2016	2016	2	0	2	Export	348	Hungary	HUN	703	Slovakia	SVK								22	OIL SEED,OLEAGINUS FRUIT	1	No Quantity							18077139			0
S3	2016	2016	2016	2	0	2	Export	348	Hungary	HUN	705	Slovenia	SVN								22	OIL SEED,OLEAGINUS FRUIT	1	No Quantity							684241			0
S3	2016	2016	2016	2	0	2	Export	348	Hungary	HUN	724	Spain	ESP								22	OIL SEED,OLEAGINUS FRUIT	1	No Quantity							788873			0
S3	2016	2016	2016	2	0	2	Export	348	Hungary	HUN	729	Sudan	SDN								22	OIL SEED,OLEAGINUS FRUIT	1	No Quantity							47843			0
S3	2016	2016	2016	2	0	2	Export	348	Hungary	HUN	752	Sweden	SWE								22	OIL SEED,OLEAGINUS FRUIT	1	No Quantity							451882			0
S3	2016	2016	2016	2	0	2	Export	348	Hungary	HUN	757	Switzerland	CHE								22	OIL SEED,OLEAGINUS FRUIT	1	No Quantity							206579			0
S3	2016	2016	2016	2	0	2	Export	348	Hungary	HUN	792	Turkey	TUR								22	OIL SEED,OLEAGINUS FRUIT	1	No Quantity							868381			0
S3	2016	2016	2016	2	0	2	Export	348	Hungary	HUN	795	Turkmenistan	TKM								22	OIL SEED,OLEAGINUS FRUIT	1	No Quantity							6420			0
S3	2016	2016	2016	2	0	2	Export	348	Hungary	HUN	800	Uganda	UGA								22	OIL SEED,OLEAGINUS FRUIT	1	No Quantity							195260			0
S3	2016	2016	2016	2	0	2	Export	348	Hungary	HUN	804	Ukraine	UKR								22	OIL SEED,OLEAGINUS FRUIT	1	No Quantity							29062675			0
S3	2016	2016	2016	2	0	2	Export	348	Hungary	HUN	807	North Macedonia	MKD								22	OIL SEED,OLEAGINUS FRUIT	1	No Quantity							100927			0
S3	2016	2016	2016	2	0	2	Export	348	Hungary	HUN	826	United Kingdom	GBR								22	OIL SEED,OLEAGINUS FRUIT	1	No Quantity							231175			0
S3	2016	2016	2016	2	0	2	Export	348	Hungary	HUN	842	USA	USA								22	OIL SEED,OLEAGINUS FRUIT	1	No Quantity							220			0
S3	2016	2016	2016	2	0	2	Export	344	China, Hong Kong SAR	HKG	0	World	WLD								23	CRUDE RUBBER	1	No Quantity			0		0		89964994			0
S3	2016	2016	2016	2	0	2	Export	344	China, Hong Kong SAR	HKG	36	Australia	AUS								23	CRUDE RUBBER	1	No Quantity			0		0		13994			0
S3	2016	2016	2016	2	0	2	Export	344	China, Hong Kong SAR	HKG	40	Austria	AUT								23	CRUDE RUBBER	1	No Quantity			0		0		19586			0
S3	2016	2016	2016	2	0	2	Export	344	China, Hong Kong SAR	HKG	50	Bangladesh	BGD								23	CRUDE RUBBER	1	No Quantity			0		0		776818			0
S3	2016	2016	2016	2	0	2	Export	344	China, Hong Kong SAR	HKG	104	Myanmar	MMR								23	CRUDE RUBBER	1	No Quantity			0		0		38648			0
S3	2016	2016	2016	2	0	2	Export	344	China, Hong Kong SAR	HKG	116	Cambodia	KHM								23	CRUDE RUBBER	1	No Quantity			0		0		56844			0
S3	2016	2016	2016	2	0	2	Export	344	China, Hong Kong SAR	HKG	144	Sri Lanka	LKA								23	CRUDE RUBBER	1	No Quantity			0		0		32365			0
S3	2016	2016	2016	2	0	2	Export	344	China, Hong Kong SAR	HKG	156	China	CHN								23	CRUDE RUBBER	1	No Quantity			0		0		82693247			0
S3	2016	2016	2016	2	0	2	Export	344	China, Hong Kong SAR	HKG	231	Ethiopia	ETH								23	CRUDE RUBBER	1	No Quantity			0		0		7472			0
S3	2016	2016	2016	2	0	2	Export	344	China, Hong Kong SAR	HKG	251	France	FRA								23	CRUDE RUBBER	1	No Quantity			0		0		3416			0
S3	2016	2016	2016	2	0	2	Export	344	China, Hong Kong SAR	HKG	276	Germany	DEU								23	CRUDE RUBBER	1	No Quantity			0		0		19293			0
S3	2016	2016	2016	2	0	2	Export	344	China, Hong Kong SAR	HKG	360	Indonesia	IDN								23	CRUDE RUBBER	1	No Quantity			0		0		260243			0
S3	2016	2016	2016	2	0	2	Export	344	China, Hong Kong SAR	HKG	392	Japan	JPN								23	CRUDE RUBBER	1	No Quantity			0		0		69062			0
S3	2016	2016	2016	2	0	2	Export	344	China, Hong Kong SAR	HKG	410	Rep. of Korea	KOR								23	CRUDE RUBBER	1	No Quantity			0		0		282124			0
S3	2016	2016	2016	2	0	2	Export	344	China, Hong Kong SAR	HKG	446	China, Macao SAR	MAC								23	CRUDE RUBBER	1	No Quantity			0		0		543258			0
S3	2016	2016	2016	2	0	2	Export	344	China, Hong Kong SAR	HKG	458	Malaysia	MYS								23	CRUDE RUBBER	1	No Quantity			0		0		49270			0
S3	2016	2016	2016	2	0	2	Export	344	China, Hong Kong SAR	HKG	490	Other Asia, nes									23	CRUDE RUBBER	1	No Quantity			0		0		349860			0
S3	2016	2016	2016	2	0	2	Export	344	China, Hong Kong SAR	HKG	504	Morocco	MAR								23	CRUDE RUBBER	1	No Quantity			0		0		89320			0
S3	2016	2016	2016	2	0	2	Export	344	China, Hong Kong SAR	HKG	554	New Zealand	NZL								23	CRUDE RUBBER	1	No Quantity			0		0		3879			0
S3	2016	2016	2016	2	0	2	Export	344	China, Hong Kong SAR	HKG	608	Philippines	PHL								23	CRUDE RUBBER	1	No Quantity			0		0		30462			0
S3	2016	2016	2016	2	0	2	Export	344	China, Hong Kong SAR	HKG	699	India	IND								23	CRUDE RUBBER	1	No Quantity			0		0		2096934			0
S3	2016	2016	2016	2	0	2	Export	344	China, Hong Kong SAR	HKG	704	Viet Nam	VNM								23	CRUDE RUBBER	1	No Quantity			0		0		1955811			0
S3	2016	2016	2016	2	0	2	Export	344	China, Hong Kong SAR	HKG	710	South Africa	ZAF								23	CRUDE RUBBER	1	No Quantity			0		0		18786			0
S3	2016	2016	2016	2	0	2	Export	344	China, Hong Kong SAR	HKG	764	Thailand	THA								23	CRUDE RUBBER	1	No Quantity			0		0		148396			0
S3	2016	2016	2016	2	0	2	Export	344	China, Hong Kong SAR	HKG	792	Turkey	TUR								23	CRUDE RUBBER	1	No Quantity			0		0		45580			0
S3	2016	2016	2016	2	0	2	Export	344	China, Hong Kong SAR	HKG	804	Ukraine	UKR								23	CRUDE RUBBER	1	No Quantity			0		0		273169			0
S3	2016	2016	2016	2	0	2	Export	344	China, Hong Kong SAR	HKG	842	USA	USA								23	CRUDE RUBBER	1	No Quantity			0		0		87147			0
S3	2016	2016	2016	2	0	2	Export	348	Hungary	HUN	0	World	WLD								23	CRUDE RUBBER	1	No Quantity							126783637			0
S3	2016	2016	2016	2	0	2	Export	348	Hungary	HUN	40	Austria	AUT								23	CRUDE RUBBER	1	No Quantity							53005			0
S3	2016	2016	2016	2	0	2	Export	348	Hungary	HUN	56	Belgium	BEL								23	CRUDE RUBBER	1	No Quantity							14096			0
S3	2016	2016	2016	2	0	2	Export	348	Hungary	HUN	70	Bosnia Herzegovina	BIH								23	CRUDE RUBBER	1	No Quantity							49521			0
S3	2016	2016	2016	2	0	2	Export	348	Hungary	HUN	76	Brazil	BRA								23	CRUDE RUBBER	1	No Quantity							10857281			0
S3	2016	2016	2016	2	0	2	Export	348	Hungary	HUN	100	Bulgaria	BGR								23	CRUDE RUBBER	1	No Quantity							205785			0
S3	2016	2016	2016	2	0	2	Export	348	Hungary	HUN	124	Canada	CAN								23	CRUDE RUBBER	1	No Quantity							4902439			0
S3	2016	2016	2016	2	0	2	Export	348	Hungary	HUN	156	China	CHN								23	CRUDE RUBBER	1	No Quantity							2540756			0
S3	2016	2016	2016	2	0	2	Export	348	Hungary	HUN	191	Croatia	HRV								23	CRUDE RUBBER	1	No Quantity							11746			0
S3	2016	2016	2016	2	0	2	Export	348	Hungary	HUN	196	Cyprus	CYP								23	CRUDE RUBBER	1	No Quantity							42123			0
S3	2016	2016	2016	2	0	2	Export	348	Hungary	HUN	203	Czechia	CZE								23	CRUDE RUBBER	1	No Quantity							263381			0
S3	2016	2016	2016	2	0	2	Export	348	Hungary	HUN	208	Denmark	DNK								23	CRUDE RUBBER	1	No Quantity							752004			0
S3	2016	2016	2016	2	0	2	Export	348	Hungary	HUN	233	Estonia	EST								23	CRUDE RUBBER	1	No Quantity							192			0
S3	2016	2016	2016	2	0	2	Export	348	Hungary	HUN	251	France	FRA								23	CRUDE RUBBER	1	No Quantity							5539465			0
S3	2016	2016	2016	2	0	2	Export	348	Hungary	HUN	276	Germany	DEU								23	CRUDE RUBBER	1	No Quantity							20521618			0
S3	2016	2016	2016	2	0	2	Export	348	Hungary	HUN	300	Greece	GRC								23	CRUDE RUBBER	1	No Quantity							14796			0
S3	2016	2016	2016	2	0	2	Export	348	Hungary	HUN	344	China, Hong Kong SAR	HKG								23	CRUDE RUBBER	1	No Quantity							857			0
S3	2016	2016	2016	2	0	2	Export	348	Hungary	HUN	372	Ireland	IRL								23	CRUDE RUBBER	1	No Quantity							225			0
S3	2016	2016	2016	2	0	2	Export	348	Hungary	HUN	381	Italy	ITA								23	CRUDE RUBBER	1	No Quantity							14957392			0
S3	2016	2016	2016	2	0	2	Export	348	Hungary	HUN	392	Japan	JPN								23	CRUDE RUBBER	1	No Quantity							56			0
S3	2016	2016	2016	2	0	2	Export	348	Hungary	HUN	410	Rep. of Korea	KOR								23	CRUDE RUBBER	1	No Quantity							564			0
S3	2016	2016	2016	2	0	2	Export	348	Hungary	HUN	428	Latvia	LVA								23	CRUDE RUBBER	1	No Quantity							369			0
S3	2016	2016	2016	2	0	2	Export	348	Hungary	HUN	440	Lithuania	LTU								23	CRUDE RUBBER	1	No Quantity							266			0
S3	2016	2016	2016	2	0	2	Export	348	Hungary	HUN	442	Luxembourg	LUX								23	CRUDE RUBBER	1	No Quantity							217			0
S3	2016	2016	2016	2	0	2	Export	348	Hungary	HUN	499	Montenegro	MNE								23	CRUDE RUBBER	1	No Quantity							86			0
S3	2016	2016	2016	2	0	2	Export	348	Hungary	HUN	528	Netherlands	NLD								23	CRUDE RUBBER	1	No Quantity							22934			0
S3	2016	2016	2016	2	0	2	Export	348	Hungary	HUN	616	Poland	POL								23	CRUDE RUBBER	1	No Quantity							8129996			0
S3	2016	2016	2016	2	0	2	Export	348	Hungary	HUN	620	Portugal	PRT								23	CRUDE RUBBER	1	No Quantity							529			0
S3	2016	2016	2016	2	0	2	Export	348	Hungary	HUN	642	Romania	ROU								23	CRUDE RUBBER	1	No Quantity							7219574			0
S3	2016	2016	2016	2	0	2	Export	348	Hungary	HUN	643	Russian Federation	RUS								23	CRUDE RUBBER	1	No Quantity							1985224			0
S3	2016	2016	2016	2	0	2	Export	348	Hungary	HUN	688	Serbia	SRB								23	CRUDE RUBBER	1	No Quantity							1556064			0
S3	2016	2016	2016	2	0	2	Export	348	Hungary	HUN	699	India	IND								23	CRUDE RUBBER	1	No Quantity							42838			0
S3	2016	2016	2016	2	0	2	Export	348	Hungary	HUN	703	Slovakia	SVK								23	CRUDE RUBBER	1	No Quantity							6963329			0
S3	2016	2016	2016	2	0	2	Export	348	Hungary	HUN	705	Slovenia	SVN								23	CRUDE RUBBER	1	No Quantity							57799			0
S3	2016	2016	2016	2	0	2	Export	348	Hungary	HUN	724	Spain	ESP								23	CRUDE RUBBER	1	No Quantity							11508954			0
S3	2016	2016	2016	2	0	2	Export	348	Hungary	HUN	752	Sweden	SWE								23	CRUDE RUBBER	1	No Quantity							8734			0
S3	2016	2016	2016	2	0	2	Export	348	Hungary	HUN	757	Switzerland	CHE								23	CRUDE RUBBER	1	No Quantity							33019			0
S3	2016	2016	2016	2	0	2	Export	348	Hungary	HUN	764	Thailand	THA								23	CRUDE RUBBER	1	No Quantity							4810062			0
S3	2016	2016	2016	2	0	2	Export	348	Hungary	HUN	792	Turkey	TUR								23	CRUDE RUBBER	1	No Quantity							128723			0
S3	2016	2016	2016	2	0	2	Export	348	Hungary	HUN	804	Ukraine	UKR								23	CRUDE RUBBER	1	No Quantity							19083			0
S3	2016	2016	2016	2	0	2	Export	348	Hungary	HUN	807	North Macedonia	MKD								23	CRUDE RUBBER	1	No Quantity							337958			0
S3	2016	2016	2016	2	0	2	Export	348	Hungary	HUN	826	United Kingdom	GBR								23	CRUDE RUBBER	1	No Quantity							2035289			0
S3	2016	2016	2016	2	0	2	Export	348	Hungary	HUN	842	USA	USA								23	CRUDE RUBBER	1	No Quantity							21195288			0
S3	2016	2016	2016	2	0	2	Export	344	China, Hong Kong SAR	HKG	0	World	WLD								24	CORK AND WOOD	1	No Quantity			0				57539607			0
S3	2016	2016	2016	2	0	2	Export	344	China, Hong Kong SAR	HKG	36	Australia	AUS								24	CORK AND WOOD	1	No Quantity			0		0		2318			0
S3	2016	2016	2016	2	0	2	Export	344	China, Hong Kong SAR	HKG	116	Cambodia	KHM								24	CORK AND WOOD	1	No Quantity			0		0		1610			0
S3	2016	2016	2016	2	0	2	Export	344	China, Hong Kong SAR	HKG	124	Canada	CAN								24	CORK AND WOOD	1	No Quantity			0		0		981			0
S3	2016	2016	2016	2	0	2	Export	344	China, Hong Kong SAR	HKG	156	China	CHN								24	CORK AND WOOD	1	No Quantity			0		0		51033108			0
S3	2016	2016	2016	2	0	2	Export	344	China, Hong Kong SAR	HKG	276	Germany	DEU								24	CORK AND WOOD	1	No Quantity			0		0		21985			0
S3	2016	2016	2016	2	0	2	Export	344	China, Hong Kong SAR	HKG	392	Japan	JPN								24	CORK AND WOOD	1	No Quantity			0		0		122677			0
S3	2016	2016	2016	2	0	2	Export	344	China, Hong Kong SAR	HKG	410	Rep. of Korea	KOR								24	CORK AND WOOD	1	No Quantity			0		0		6643			0
S3	2016	2016	2016	2	0	2	Export	344	China, Hong Kong SAR	HKG	446	China, Macao SAR	MAC								24	CORK AND WOOD	1	No Quantity			0		0		2474723			0
S3	2016	2016	2016	2	0	2	Export	344	China, Hong Kong SAR	HKG	458	Malaysia	MYS								24	CORK AND WOOD	1	No Quantity			0				494442			0
S3	2016	2016	2016	2	0	2	Export	344	China, Hong Kong SAR	HKG	480	Mauritius	MUS								24	CORK AND WOOD	1	No Quantity			0				108301			0
S3	2016	2016	2016	2	0	2	Export	344	China, Hong Kong SAR	HKG	490	Other Asia, nes									24	CORK AND WOOD	1	No Quantity			0		0		75731			0
S3	2016	2016	2016	2	0	2	Export	344	China, Hong Kong SAR	HKG	699	India	IND								24	CORK AND WOOD	1	No Quantity			0		0		2138			0
S3	2016	2016	2016	2	0	2	Export	344	China, Hong Kong SAR	HKG	702	Singapore	SGP								24	CORK AND WOOD	1	No Quantity			0		0		89614			0
S3	2016	2016	2016	2	0	2	Export	344	China, Hong Kong SAR	HKG	704	Viet Nam	VNM								24	CORK AND WOOD	1	No Quantity			0		0		3002162			0
S3	2016	2016	2016	2	0	2	Export	344	China, Hong Kong SAR	HKG	764	Thailand	THA								24	CORK AND WOOD	1	No Quantity			0		0		35120			0
S3	2016	2016	2016	2	0	2	Export	344	China, Hong Kong SAR	HKG	842	USA	USA								24	CORK AND WOOD	1	No Quantity			0		0		68046			0
S3	2016	2016	2016	2	0	2	Export	348	Hungary	HUN	0	World	WLD								24	CORK AND WOOD	1	No Quantity							171529921			0
S3	2016	2016	2016	2	0	2	Export	348	Hungary	HUN	8	Albania	ALB								24	CORK AND WOOD	1	No Quantity							5396			0
S3	2016	2016	2016	2	0	2	Export	348	Hungary	HUN	36	Australia	AUS								24	CORK AND WOOD	1	No Quantity							71595			0
S3	2016	2016	2016	2	0	2	Export	348	Hungary	HUN	40	Austria	AUT								24	CORK AND WOOD	1	No Quantity							73251326			0
S3	2016	2016	2016	2	0	2	Export	348	Hungary	HUN	56	Belgium	BEL								24	CORK AND WOOD	1	No Quantity							978334			0
S3	2016	2016	2016	2	0	2	Export	348	Hungary	HUN	70	Bosnia Herzegovina	BIH								24	CORK AND WOOD	1	No Quantity							84495			0
S3	2016	2016	2016	2	0	2	Export	348	Hungary	HUN	84	Belize	BLZ								24	CORK AND WOOD	1	No Quantity							22524			0
S3	2016	2016	2016	2	0	2	Export	348	Hungary	HUN	100	Bulgaria	BGR								24	CORK AND WOOD	1	No Quantity							34749			0
S3	2016	2016	2016	2	0	2	Export	348	Hungary	HUN	124	Canada	CAN								24	CORK AND WOOD	1	No Quantity							27710			0
S3	2016	2016	2016	2	0	2	Export	348	Hungary	HUN	152	Chile	CHL								24	CORK AND WOOD	1	No Quantity							7041			0
S3	2016	2016	2016	2	0	2	Export	348	Hungary	HUN	156	China	CHN								24	CORK AND WOOD	1	No Quantity							258715			0
S3	2016	2016	2016	2	0	2	Export	348	Hungary	HUN	191	Croatia	HRV								24	CORK AND WOOD	1	No Quantity							1315641			0
S3	2016	2016	2016	2	0	2	Export	348	Hungary	HUN	196	Cyprus	CYP								24	CORK AND WOOD	1	No Quantity							4124			0
S3	2016	2016	2016	2	0	2	Export	348	Hungary	HUN	203	Czechia	CZE								24	CORK AND WOOD	1	No Quantity							1951211			0
S3	2016	2016	2016	2	0	2	Export	348	Hungary	HUN	208	Denmark	DNK								24	CORK AND WOOD	1	No Quantity							1260394			0
S3	2016	2016	2016	2	0	2	Export	348	Hungary	HUN	233	Estonia	EST								24	CORK AND WOOD	1	No Quantity							94864			0
S3	2016	2016	2016	2	0	2	Export	348	Hungary	HUN	246	Finland	FIN								24	CORK AND WOOD	1	No Quantity							373688			0
S3	2016	2016	2016	2	0	2	Export	348	Hungary	HUN	251	France	FRA								24	CORK AND WOOD	1	No Quantity							3526598			0
S3	2016	2016	2016	2	0	2	Export	348	Hungary	HUN	268	Georgia	GEO								24	CORK AND WOOD	1	No Quantity							3470			0
S3	2016	2016	2016	2	0	2	Export	348	Hungary	HUN	276	Germany	DEU								24	CORK AND WOOD	1	No Quantity							15635452			0
S3	2016	2016	2016	2	0	2	Export	348	Hungary	HUN	300	Greece	GRC								24	CORK AND WOOD	1	No Quantity							66139			0
S3	2016	2016	2016	2	0	2	Export	348	Hungary	HUN	344	China, Hong Kong SAR	HKG								24	CORK AND WOOD	1	No Quantity							303355			0
S3	2016	2016	2016	2	0	2	Export	348	Hungary	HUN	352	Iceland	ISL								24	CORK AND WOOD	1	No Quantity							8440			0
S3	2016	2016	2016	2	0	2	Export	348	Hungary	HUN	360	Indonesia	IDN								24	CORK AND WOOD	1	No Quantity							1108308			0
S3	2016	2016	2016	2	0	2	Export	348	Hungary	HUN	372	Ireland	IRL								24	CORK AND WOOD	1	No Quantity							136758			0
S3	2016	2016	2016	2	0	2	Export	348	Hungary	HUN	376	Israel	ISR								24	CORK AND WOOD	1	No Quantity							47449			0
S3	2016	2016	2016	2	0	2	Export	348	Hungary	HUN	381	Italy	ITA								24	CORK AND WOOD	1	No Quantity							28817530			0
S3	2016	2016	2016	2	0	2	Export	348	Hungary	HUN	410	Rep. of Korea	KOR								24	CORK AND WOOD	1	No Quantity							200140			0
S3	2016	2016	2016	2	0	2	Export	348	Hungary	HUN	428	Latvia	LVA								24	CORK AND WOOD	1	No Quantity							21840			0
S3	2016	2016	2016	2	0	2	Export	348	Hungary	HUN	440	Lithuania	LTU								24	CORK AND WOOD	1	No Quantity							2076070			0
S3	2016	2016	2016	2	0	2	Export	348	Hungary	HUN	458	Malaysia	MYS								24	CORK AND WOOD	1	No Quantity							4052538			0
S3	2016	2016	2016	2	0	2	Export	348	Hungary	HUN	490	Other Asia, nes									24	CORK AND WOOD	1	No Quantity							164103			0
S3	2016	2016	2016	2	0	2	Export	348	Hungary	HUN	498	Rep. of Moldova	MDA								24	CORK AND WOOD	1	No Quantity							1329			0
S3	2016	2016	2016	2	0	2	Export	348	Hungary	HUN	499	Montenegro	MNE								24	CORK AND WOOD	1	No Quantity							88866			0
S3	2016	2016	2016	2	0	2	Export	348	Hungary	HUN	528	Netherlands	NLD								24	CORK AND WOOD	1	No Quantity							1039071			0
S3	2016	2016	2016	2	0	2	Export	348	Hungary	HUN	554	New Zealand	NZL								24	CORK AND WOOD	1	No Quantity							36752			0
S3	2016	2016	2016	2	0	2	Export	348	Hungary	HUN	577	Other Africa, nes									24	CORK AND WOOD	1	No Quantity							165			0
S3	2016	2016	2016	2	0	2	Export	348	Hungary	HUN	579	Norway	NOR								24	CORK AND WOOD	1	No Quantity							96959			0
S3	2016	2016	2016	2	0	2	Export	348	Hungary	HUN	616	Poland	POL								24	CORK AND WOOD	1	No Quantity							1068521			0
S3	2016	2016	2016	2	0	2	Export	348	Hungary	HUN	620	Portugal	PRT								24	CORK AND WOOD	1	No Quantity							1283092			0
S3	2016	2016	2016	2	0	2	Export	348	Hungary	HUN	634	Qatar	QAT								24	CORK AND WOOD	1	No Quantity							54010			0
S3	2016	2016	2016	2	0	2	Export	348	Hungary	HUN	642	Romania	ROU								24	CORK AND WOOD	1	No Quantity							6783915			0
S3	2016	2016	2016	2	0	2	Export	348	Hungary	HUN	643	Russian Federation	RUS								24	CORK AND WOOD	1	No Quantity							200911			0
S3	2016	2016	2016	2	0	2	Export	348	Hungary	HUN	682	Saudi Arabia	SAU								24	CORK AND WOOD	1	No Quantity							5436			0
S3	2016	2016	2016	2	0	2	Export	348	Hungary	HUN	688	Serbia	SRB								24	CORK AND WOOD	1	No Quantity							2449338			0
S3	2016	2016	2016	2	0	2	Export	348	Hungary	HUN	699	India	IND								24	CORK AND WOOD	1	No Quantity							10952			0
S3	2016	2016	2016	2	0	2	Export	348	Hungary	HUN	703	Slovakia	SVK								24	CORK AND WOOD	1	No Quantity							8333722			0
S3	2016	2016	2016	2	0	2	Export	348	Hungary	HUN	705	Slovenia	SVN								24	CORK AND WOOD	1	No Quantity							3951277			0
S3	2016	2016	2016	2	0	2	Export	348	Hungary	HUN	710	South Africa	ZAF								24	CORK AND WOOD	1	No Quantity							43930			0
S3	2016	2016	2016	2	0	2	Export	348	Hungary	HUN	724	Spain	ESP								24	CORK AND WOOD	1	No Quantity							183851			0
S3	2016	2016	2016	2	0	2	Export	348	Hungary	HUN	752	Sweden	SWE								24	CORK AND WOOD	1	No Quantity							2749440			0
S3	2016	2016	2016	2	0	2	Export	348	Hungary	HUN	757	Switzerland	CHE								24	CORK AND WOOD	1	No Quantity							3232234			0
S3	2016	2016	2016	2	0	2	Export	348	Hungary	HUN	784	United Arab Emirates	ARE								24	CORK AND WOOD	1	No Quantity							16982			0
S3	2016	2016	2016	2	0	2	Export	348	Hungary	HUN	792	Turkey	TUR								24	CORK AND WOOD	1	No Quantity							114729			0
S3	2016	2016	2016	2	0	2	Export	348	Hungary	HUN	804	Ukraine	UKR								24	CORK AND WOOD	1	No Quantity							49741			0
S3	2016	2016	2016	2	0	2	Export	348	Hungary	HUN	807	North Macedonia	MKD								24	CORK AND WOOD	1	No Quantity							17448			0
S3	2016	2016	2016	2	0	2	Export	348	Hungary	HUN	818	Egypt	EGY								24	CORK AND WOOD	1	No Quantity							22898			0
S3	2016	2016	2016	2	0	2	Export	348	Hungary	HUN	826	United Kingdom	GBR								24	CORK AND WOOD	1	No Quantity							3527909			0
S3	2016	2016	2016	2	0	2	Export	348	Hungary	HUN	842	USA	USA								24	CORK AND WOOD	1	No Quantity							250978			0
S3	2016	2016	2016	2	0	2	Export	348	Hungary	HUN	860	Uzbekistan	UZB								24	CORK AND WOOD	1	No Quantity							5468			0
S3	2016	2016	2016	2	0	2	Export	344	China, Hong Kong SAR	HKG	0	World	WLD								25	PULP AND WASTE PAPER	1	No Quantity			0		0		149688750			0
S3	2016	2016	2016	2	0	2	Export	344	China, Hong Kong SAR	HKG	50	Bangladesh	BGD								25	PULP AND WASTE PAPER	1	No Quantity			0		0		631627			0
S3	2016	2016	2016	2	0	2	Export	344	China, Hong Kong SAR	HKG	156	China	CHN								25	PULP AND WASTE PAPER	1	No Quantity			0		0		141976346			0
S3	2016	2016	2016	2	0	2	Export	344	China, Hong Kong SAR	HKG	360	Indonesia	IDN								25	PULP AND WASTE PAPER	1	No Quantity			0		0		538655			0
S3	2016	2016	2016	2	0	2	Export	344	China, Hong Kong SAR	HKG	410	Rep. of Korea	KOR								25	PULP AND WASTE PAPER	1	No Quantity			0		0		46749			0
S3	2016	2016	2016	2	0	2	Export	344	China, Hong Kong SAR	HKG	490	Other Asia, nes									25	PULP AND WASTE PAPER	1	No Quantity			0		0		227972			0
S3	2016	2016	2016	2	0	2	Export	344	China, Hong Kong SAR	HKG	528	Netherlands	NLD								25	PULP AND WASTE PAPER	1	No Quantity			0		0		65896			0
S3	2016	2016	2016	2	0	2	Export	344	China, Hong Kong SAR	HKG	566	Nigeria	NGA								25	PULP AND WASTE PAPER	1	No Quantity			0		0		7845			0
S3	2016	2016	2016	2	0	2	Export	344	China, Hong Kong SAR	HKG	608	Philippines	PHL								25	PULP AND WASTE PAPER	1	No Quantity			0		0		556476			0
S3	2016	2016	2016	2	0	2	Export	344	China, Hong Kong SAR	HKG	702	Singapore	SGP								25	PULP AND WASTE PAPER	1	No Quantity			0		0		8038			0
[truncated: 10,064 more rows]
