# Supplementary material for: Core-periphery structure in sectoral international trade networks: A new approach to an old theory
Source: PLoS One. 2020 Apr 2;15(4):e0229547. doi: 10.1371/journal.pone.0229547 (PMC7117750; doi:10.1371/journal.pone.0229547)
Supplement: S7 File — (ZIP) [file pone.0229547.s007.zip › S7_File/RawData 2016/comtrade (31).csv]

Classification	Year	Period	Period Desc.	Aggregate Level	Is Leaf Code	Trade Flow Code	Trade Flow	Reporter Code	Reporter	Reporter ISO	Partner Code	Partner	Partner ISO	2nd Partner Code	2nd Partner	2nd Partner ISO	Customs Proc. Code	Customs	Mode of Transport Code	Mode of Transport	Commodity Code	Commodity	Qty Unit Code	Qty Unit	Qty	Alt Qty Unit Code	Alt Qty Unit	Alt Qty	Netweight (kg)	Gross weight (kg)	Trade Value (US$)	CIF Trade Value (US$)	FOB Trade Value (US$)	Flag
S3	2016	2016	2016	2	0	2	Export	352	Iceland	ISL	0	World	WLD								00	LIVE ANIMALS	1	No Quantity							8030451			0
S3	2016	2016	2016	2	0	2	Export	352	Iceland	ISL	31	Azerbaijan	AZE								00	LIVE ANIMALS	1	No Quantity							20689			0
S3	2016	2016	2016	2	0	2	Export	352	Iceland	ISL	40	Austria	AUT								00	LIVE ANIMALS	1	No Quantity							273910			0
S3	2016	2016	2016	2	0	2	Export	352	Iceland	ISL	56	Belgium	BEL								00	LIVE ANIMALS	1	No Quantity							40370			0
S3	2016	2016	2016	2	0	2	Export	352	Iceland	ISL	208	Denmark	DNK								00	LIVE ANIMALS	1	No Quantity							1427923			0
S3	2016	2016	2016	2	0	2	Export	352	Iceland	ISL	218	Ecuador	ECU								00	LIVE ANIMALS	1	No Quantity							586			0
S3	2016	2016	2016	2	0	2	Export	352	Iceland	ISL	234	Faeroe Isds	FRO								00	LIVE ANIMALS	1	No Quantity							39787			0
S3	2016	2016	2016	2	0	2	Export	352	Iceland	ISL	246	Finland	FIN								00	LIVE ANIMALS	1	No Quantity							229852			0
S3	2016	2016	2016	2	0	2	Export	352	Iceland	ISL	251	France	FRA								00	LIVE ANIMALS	1	No Quantity							29244			0
S3	2016	2016	2016	2	0	2	Export	352	Iceland	ISL	276	Germany	DEU								00	LIVE ANIMALS	1	No Quantity							2561152			0
S3	2016	2016	2016	2	0	2	Export	352	Iceland	ISL	304	Greenland	GRL								00	LIVE ANIMALS	1	No Quantity							5105			0
S3	2016	2016	2016	2	0	2	Export	352	Iceland	ISL	381	Italy	ITA								00	LIVE ANIMALS	1	No Quantity							827			0
S3	2016	2016	2016	2	0	2	Export	352	Iceland	ISL	392	Japan	JPN								00	LIVE ANIMALS	1	No Quantity							1649			0
S3	2016	2016	2016	2	0	2	Export	352	Iceland	ISL	442	Luxembourg	LUX								00	LIVE ANIMALS	1	No Quantity							22290			0
S3	2016	2016	2016	2	0	2	Export	352	Iceland	ISL	458	Malaysia	MYS								00	LIVE ANIMALS	1	No Quantity							2437			0
S3	2016	2016	2016	2	0	2	Export	352	Iceland	ISL	528	Netherlands	NLD								00	LIVE ANIMALS	1	No Quantity							216456			0
S3	2016	2016	2016	2	0	2	Export	352	Iceland	ISL	579	Norway	NOR								00	LIVE ANIMALS	1	No Quantity							213551			0
S3	2016	2016	2016	2	0	2	Export	352	Iceland	ISL	616	Poland	POL								00	LIVE ANIMALS	1	No Quantity							23138			0
S3	2016	2016	2016	2	0	2	Export	352	Iceland	ISL	724	Spain	ESP								00	LIVE ANIMALS	1	No Quantity							1480			0
S3	2016	2016	2016	2	0	2	Export	352	Iceland	ISL	752	Sweden	SWE								00	LIVE ANIMALS	1	No Quantity							1315119			0
S3	2016	2016	2016	2	0	2	Export	352	Iceland	ISL	757	Switzerland	CHE								00	LIVE ANIMALS	1	No Quantity							1089840			0
S3	2016	2016	2016	2	0	2	Export	352	Iceland	ISL	826	United Kingdom	GBR								00	LIVE ANIMALS	1	No Quantity							119193			0
S3	2016	2016	2016	2	0	2	Export	352	Iceland	ISL	842	USA	USA								00	LIVE ANIMALS	1	No Quantity							395853			0
S3	2016	2016	2016	2	0	2	Export	360	Indonesia	IDN	0	World	WLD								00	LIVE ANIMALS	1	No Quantity							57312796			0
S3	2016	2016	2016	2	0	2	Export	360	Indonesia	IDN	24	Angola	AGO								00	LIVE ANIMALS	1	No Quantity							200			0
S3	2016	2016	2016	2	0	2	Export	360	Indonesia	IDN	32	Argentina	ARG								00	LIVE ANIMALS	1	No Quantity							21800			0
S3	2016	2016	2016	2	0	2	Export	360	Indonesia	IDN	40	Austria	AUT								00	LIVE ANIMALS	1	No Quantity							100			0
S3	2016	2016	2016	2	0	2	Export	360	Indonesia	IDN	48	Bahrain	BHR								00	LIVE ANIMALS	1	No Quantity							51			0
S3	2016	2016	2016	2	0	2	Export	360	Indonesia	IDN	50	Bangladesh	BGD								00	LIVE ANIMALS	1	No Quantity							155575			0
S3	2016	2016	2016	2	0	2	Export	360	Indonesia	IDN	56	Belgium	BEL								00	LIVE ANIMALS	1	No Quantity							1056033			0
S3	2016	2016	2016	2	0	2	Export	360	Indonesia	IDN	76	Brazil	BRA								00	LIVE ANIMALS	1	No Quantity							25			0
S3	2016	2016	2016	2	0	2	Export	360	Indonesia	IDN	96	Brunei Darussalam	BRN								00	LIVE ANIMALS	1	No Quantity							1104			0
S3	2016	2016	2016	2	0	2	Export	360	Indonesia	IDN	124	Canada	CAN								00	LIVE ANIMALS	1	No Quantity							1093			0
S3	2016	2016	2016	2	0	2	Export	360	Indonesia	IDN	144	Sri Lanka	LKA								00	LIVE ANIMALS	1	No Quantity							200			0
S3	2016	2016	2016	2	0	2	Export	360	Indonesia	IDN	156	China	CHN								00	LIVE ANIMALS	1	No Quantity							716541			0
S3	2016	2016	2016	2	0	2	Export	360	Indonesia	IDN	170	Colombia	COL								00	LIVE ANIMALS	1	No Quantity							50			0
S3	2016	2016	2016	2	0	2	Export	360	Indonesia	IDN	203	Czechia	CZE								00	LIVE ANIMALS	1	No Quantity							91005			0
S3	2016	2016	2016	2	0	2	Export	360	Indonesia	IDN	208	Denmark	DNK								00	LIVE ANIMALS	1	No Quantity							11			0
S3	2016	2016	2016	2	0	2	Export	360	Indonesia	IDN	251	France	FRA								00	LIVE ANIMALS	1	No Quantity							2356			0
S3	2016	2016	2016	2	0	2	Export	360	Indonesia	IDN	276	Germany	DEU								00	LIVE ANIMALS	1	No Quantity							34431			0
S3	2016	2016	2016	2	0	2	Export	360	Indonesia	IDN	288	Ghana	GHA								00	LIVE ANIMALS	1	No Quantity							8000			0
S3	2016	2016	2016	2	0	2	Export	360	Indonesia	IDN	344	China, Hong Kong SAR	HKG								00	LIVE ANIMALS	1	No Quantity							43217			0
S3	2016	2016	2016	2	0	2	Export	360	Indonesia	IDN	348	Hungary	HUN								00	LIVE ANIMALS	1	No Quantity							259			0
S3	2016	2016	2016	2	0	2	Export	360	Indonesia	IDN	364	Iran	IRN								00	LIVE ANIMALS	1	No Quantity							2250			0
S3	2016	2016	2016	2	0	2	Export	360	Indonesia	IDN	372	Ireland	IRL								00	LIVE ANIMALS	1	No Quantity							50			0
S3	2016	2016	2016	2	0	2	Export	360	Indonesia	IDN	381	Italy	ITA								00	LIVE ANIMALS	1	No Quantity							4795			0
S3	2016	2016	2016	2	0	2	Export	360	Indonesia	IDN	392	Japan	JPN								00	LIVE ANIMALS	1	No Quantity							253649			0
S3	2016	2016	2016	2	0	2	Export	360	Indonesia	IDN	398	Kazakhstan	KAZ								00	LIVE ANIMALS	1	No Quantity							75			0
S3	2016	2016	2016	2	0	2	Export	360	Indonesia	IDN	400	Jordan	JOR								00	LIVE ANIMALS	1	No Quantity							50			0
S3	2016	2016	2016	2	0	2	Export	360	Indonesia	IDN	410	Rep. of Korea	KOR								00	LIVE ANIMALS	1	No Quantity							295376			0
S3	2016	2016	2016	2	0	2	Export	360	Indonesia	IDN	414	Kuwait	KWT								00	LIVE ANIMALS	1	No Quantity							16900			0
S3	2016	2016	2016	2	0	2	Export	360	Indonesia	IDN	417	Kyrgyzstan	KGZ								00	LIVE ANIMALS	1	No Quantity							1400			0
S3	2016	2016	2016	2	0	2	Export	360	Indonesia	IDN	458	Malaysia	MYS								00	LIVE ANIMALS	1	No Quantity							26042			0
S3	2016	2016	2016	2	0	2	Export	360	Indonesia	IDN	484	Mexico	MEX								00	LIVE ANIMALS	1	No Quantity							225			0
S3	2016	2016	2016	2	0	2	Export	360	Indonesia	IDN	490	Other Asia, nes									00	LIVE ANIMALS	1	No Quantity							37367			0
S3	2016	2016	2016	2	0	2	Export	360	Indonesia	IDN	498	Rep. of Moldova	MDA								00	LIVE ANIMALS	1	No Quantity							3100			0
S3	2016	2016	2016	2	0	2	Export	360	Indonesia	IDN	508	Mozambique	MOZ								00	LIVE ANIMALS	1	No Quantity							9060			0
S3	2016	2016	2016	2	0	2	Export	360	Indonesia	IDN	512	Oman	OMN								00	LIVE ANIMALS	1	No Quantity							62150			0
S3	2016	2016	2016	2	0	2	Export	360	Indonesia	IDN	524	Nepal	NPL								00	LIVE ANIMALS	1	No Quantity							225			0
S3	2016	2016	2016	2	0	2	Export	360	Indonesia	IDN	528	Netherlands	NLD								00	LIVE ANIMALS	1	No Quantity							74167			0
S3	2016	2016	2016	2	0	2	Export	360	Indonesia	IDN	566	Nigeria	NGA								00	LIVE ANIMALS	1	No Quantity							25			0
S3	2016	2016	2016	2	0	2	Export	360	Indonesia	IDN	586	Pakistan	PAK								00	LIVE ANIMALS	1	No Quantity							137650			0
S3	2016	2016	2016	2	0	2	Export	360	Indonesia	IDN	608	Philippines	PHL								00	LIVE ANIMALS	1	No Quantity							993			0
S3	2016	2016	2016	2	0	2	Export	360	Indonesia	IDN	616	Poland	POL								00	LIVE ANIMALS	1	No Quantity							200			0
S3	2016	2016	2016	2	0	2	Export	360	Indonesia	IDN	626	Timor-Leste	TLS								00	LIVE ANIMALS	1	No Quantity							5520			0
S3	2016	2016	2016	2	0	2	Export	360	Indonesia	IDN	634	Qatar	QAT								00	LIVE ANIMALS	1	No Quantity							3449			0
S3	2016	2016	2016	2	0	2	Export	360	Indonesia	IDN	642	Romania	ROU								00	LIVE ANIMALS	1	No Quantity							50			0
S3	2016	2016	2016	2	0	2	Export	360	Indonesia	IDN	643	Russian Federation	RUS								00	LIVE ANIMALS	1	No Quantity							10221			0
S3	2016	2016	2016	2	0	2	Export	360	Indonesia	IDN	682	Saudi Arabia	SAU								00	LIVE ANIMALS	1	No Quantity							75			0
S3	2016	2016	2016	2	0	2	Export	360	Indonesia	IDN	699	India	IND								00	LIVE ANIMALS	1	No Quantity							200			0
S3	2016	2016	2016	2	0	2	Export	360	Indonesia	IDN	702	Singapore	SGP								00	LIVE ANIMALS	1	No Quantity							53658539			0
S3	2016	2016	2016	2	0	2	Export	360	Indonesia	IDN	703	Slovakia	SVK								00	LIVE ANIMALS	1	No Quantity							13400			0
S3	2016	2016	2016	2	0	2	Export	360	Indonesia	IDN	704	Viet Nam	VNM								00	LIVE ANIMALS	1	No Quantity							10272			0
S3	2016	2016	2016	2	0	2	Export	360	Indonesia	IDN	710	South Africa	ZAF								00	LIVE ANIMALS	1	No Quantity							375			0
S3	2016	2016	2016	2	0	2	Export	360	Indonesia	IDN	724	Spain	ESP								00	LIVE ANIMALS	1	No Quantity							553			0
S3	2016	2016	2016	2	0	2	Export	360	Indonesia	IDN	757	Switzerland	CHE								00	LIVE ANIMALS	1	No Quantity							252			0
S3	2016	2016	2016	2	0	2	Export	360	Indonesia	IDN	764	Thailand	THA								00	LIVE ANIMALS	1	No Quantity							148			0
S3	2016	2016	2016	2	0	2	Export	360	Indonesia	IDN	784	United Arab Emirates	ARE								00	LIVE ANIMALS	1	No Quantity							498			0
S3	2016	2016	2016	2	0	2	Export	360	Indonesia	IDN	792	Turkey	TUR								00	LIVE ANIMALS	1	No Quantity							100			0
S3	2016	2016	2016	2	0	2	Export	360	Indonesia	IDN	826	United Kingdom	GBR								00	LIVE ANIMALS	1	No Quantity							29571			0
S3	2016	2016	2016	2	0	2	Export	360	Indonesia	IDN	834	United Rep. of Tanzania	TZA								00	LIVE ANIMALS	1	No Quantity							100			0
S3	2016	2016	2016	2	0	2	Export	360	Indonesia	IDN	842	USA	USA								00	LIVE ANIMALS	1	No Quantity							521674			0
S3	2016	2016	2016	2	0	2	Export	352	Iceland	ISL	0	World	WLD								01	MEAT, MEAT PREPARATIONS	1	No Quantity							30545570			0
S3	2016	2016	2016	2	0	2	Export	352	Iceland	ISL	36	Australia	AUS								01	MEAT, MEAT PREPARATIONS	1	No Quantity							35			0
S3	2016	2016	2016	2	0	2	Export	352	Iceland	ISL	40	Austria	AUT								01	MEAT, MEAT PREPARATIONS	1	No Quantity							60			0
S3	2016	2016	2016	2	0	2	Export	352	Iceland	ISL	56	Belgium	BEL								01	MEAT, MEAT PREPARATIONS	1	No Quantity							47			0
S3	2016	2016	2016	2	0	2	Export	352	Iceland	ISL	124	Canada	CAN								01	MEAT, MEAT PREPARATIONS	1	No Quantity							80574			0
S3	2016	2016	2016	2	0	2	Export	352	Iceland	ISL	180	Dem. Rep. of the Congo	COD								01	MEAT, MEAT PREPARATIONS	1	No Quantity							19845			0
S3	2016	2016	2016	2	0	2	Export	352	Iceland	ISL	196	Cyprus	CYP								01	MEAT, MEAT PREPARATIONS	1	No Quantity							23			0
S3	2016	2016	2016	2	0	2	Export	352	Iceland	ISL	203	Czechia	CZE								01	MEAT, MEAT PREPARATIONS	1	No Quantity							101			0
S3	2016	2016	2016	2	0	2	Export	352	Iceland	ISL	208	Denmark	DNK								01	MEAT, MEAT PREPARATIONS	1	No Quantity							251359			0
S3	2016	2016	2016	2	0	2	Export	352	Iceland	ISL	234	Faeroe Isds	FRO								01	MEAT, MEAT PREPARATIONS	1	No Quantity							2292680			0
S3	2016	2016	2016	2	0	2	Export	352	Iceland	ISL	246	Finland	FIN								01	MEAT, MEAT PREPARATIONS	1	No Quantity							57			0
S3	2016	2016	2016	2	0	2	Export	352	Iceland	ISL	251	France	FRA								01	MEAT, MEAT PREPARATIONS	1	No Quantity							23			0
S3	2016	2016	2016	2	0	2	Export	352	Iceland	ISL	276	Germany	DEU								01	MEAT, MEAT PREPARATIONS	1	No Quantity							110046			0
S3	2016	2016	2016	2	0	2	Export	352	Iceland	ISL	288	Ghana	GHA								01	MEAT, MEAT PREPARATIONS	1	No Quantity							4429			0
S3	2016	2016	2016	2	0	2	Export	352	Iceland	ISL	304	Greenland	GRL								01	MEAT, MEAT PREPARATIONS	1	No Quantity							477422			0
S3	2016	2016	2016	2	0	2	Export	352	Iceland	ISL	344	China, Hong Kong SAR	HKG								01	MEAT, MEAT PREPARATIONS	1	No Quantity							384184			0
S3	2016	2016	2016	2	0	2	Export	352	Iceland	ISL	360	Indonesia	IDN								01	MEAT, MEAT PREPARATIONS	1	No Quantity							23			0
S3	2016	2016	2016	2	0	2	Export	352	Iceland	ISL	372	Ireland	IRL								01	MEAT, MEAT PREPARATIONS	1	No Quantity							7682			0
S3	2016	2016	2016	2	0	2	Export	352	Iceland	ISL	381	Italy	ITA								01	MEAT, MEAT PREPARATIONS	1	No Quantity							99114			0
S3	2016	2016	2016	2	0	2	Export	352	Iceland	ISL	392	Japan	JPN								01	MEAT, MEAT PREPARATIONS	1	No Quantity							13963987			0
S3	2016	2016	2016	2	0	2	Export	352	Iceland	ISL	398	Kazakhstan	KAZ								01	MEAT, MEAT PREPARATIONS	1	No Quantity							53100			0
S3	2016	2016	2016	2	0	2	Export	352	Iceland	ISL	428	Latvia	LVA								01	MEAT, MEAT PREPARATIONS	1	No Quantity							38298			0
S3	2016	2016	2016	2	0	2	Export	352	Iceland	ISL	442	Luxembourg	LUX								01	MEAT, MEAT PREPARATIONS	1	No Quantity							46			0
S3	2016	2016	2016	2	0	2	Export	352	Iceland	ISL	528	Netherlands	NLD								01	MEAT, MEAT PREPARATIONS	1	No Quantity							134412			0
S3	2016	2016	2016	2	0	2	Export	352	Iceland	ISL	554	New Zealand	NZL								01	MEAT, MEAT PREPARATIONS	1	No Quantity							23			0
S3	2016	2016	2016	2	0	2	Export	352	Iceland	ISL	579	Norway	NOR								01	MEAT, MEAT PREPARATIONS	1	No Quantity							3847520			0
S3	2016	2016	2016	2	0	2	Export	352	Iceland	ISL	620	Portugal	PRT								01	MEAT, MEAT PREPARATIONS	1	No Quantity							46			0
S3	2016	2016	2016	2	0	2	Export	352	Iceland	ISL	643	Russian Federation	RUS								01	MEAT, MEAT PREPARATIONS	1	No Quantity							1658759			0
S3	2016	2016	2016	2	0	2	Export	352	Iceland	ISL	705	Slovenia	SVN								01	MEAT, MEAT PREPARATIONS	1	No Quantity							23			0
S3	2016	2016	2016	2	0	2	Export	352	Iceland	ISL	724	Spain	ESP								01	MEAT, MEAT PREPARATIONS	1	No Quantity							1342243			0
S3	2016	2016	2016	2	0	2	Export	352	Iceland	ISL	752	Sweden	SWE								01	MEAT, MEAT PREPARATIONS	1	No Quantity							114222			0
S3	2016	2016	2016	2	0	2	Export	352	Iceland	ISL	757	Switzerland	CHE								01	MEAT, MEAT PREPARATIONS	1	No Quantity							498741			0
S3	2016	2016	2016	2	0	2	Export	352	Iceland	ISL	826	United Kingdom	GBR								01	MEAT, MEAT PREPARATIONS	1	No Quantity							2989461			0
S3	2016	2016	2016	2	0	2	Export	352	Iceland	ISL	842	USA	USA								01	MEAT, MEAT PREPARATIONS	1	No Quantity							2176983			0
S3	2016	2016	2016	2	0	2	Export	360	Indonesia	IDN	0	World	WLD								01	MEAT, MEAT PREPARATIONS	1	No Quantity							28190003			0
S3	2016	2016	2016	2	0	2	Export	360	Indonesia	IDN	36	Australia	AUS								01	MEAT, MEAT PREPARATIONS	1	No Quantity							5918			0
S3	2016	2016	2016	2	0	2	Export	360	Indonesia	IDN	40	Austria	AUT								01	MEAT, MEAT PREPARATIONS	1	No Quantity							3918			0
S3	2016	2016	2016	2	0	2	Export	360	Indonesia	IDN	48	Bahrain	BHR								01	MEAT, MEAT PREPARATIONS	1	No Quantity							20			0
S3	2016	2016	2016	2	0	2	Export	360	Indonesia	IDN	51	Armenia	ARM								01	MEAT, MEAT PREPARATIONS	1	No Quantity							26			0
S3	2016	2016	2016	2	0	2	Export	360	Indonesia	IDN	56	Belgium	BEL								01	MEAT, MEAT PREPARATIONS	1	No Quantity							14038935			0
S3	2016	2016	2016	2	0	2	Export	360	Indonesia	IDN	76	Brazil	BRA								01	MEAT, MEAT PREPARATIONS	1	No Quantity							2420			0
S3	2016	2016	2016	2	0	2	Export	360	Indonesia	IDN	96	Brunei Darussalam	BRN								01	MEAT, MEAT PREPARATIONS	1	No Quantity							1734			0
S3	2016	2016	2016	2	0	2	Export	360	Indonesia	IDN	124	Canada	CAN								01	MEAT, MEAT PREPARATIONS	1	No Quantity							665000			0
S3	2016	2016	2016	2	0	2	Export	360	Indonesia	IDN	144	Sri Lanka	LKA								01	MEAT, MEAT PREPARATIONS	1	No Quantity							224			0
S3	2016	2016	2016	2	0	2	Export	360	Indonesia	IDN	156	China	CHN								01	MEAT, MEAT PREPARATIONS	1	No Quantity							1065020			0
S3	2016	2016	2016	2	0	2	Export	360	Indonesia	IDN	162	Christmas Isds	CXR								01	MEAT, MEAT PREPARATIONS	1	No Quantity							1359			0
S3	2016	2016	2016	2	0	2	Export	360	Indonesia	IDN	203	Czechia	CZE								01	MEAT, MEAT PREPARATIONS	1	No Quantity							2841			0
S3	2016	2016	2016	2	0	2	Export	360	Indonesia	IDN	208	Denmark	DNK								01	MEAT, MEAT PREPARATIONS	1	No Quantity							7020			0
S3	2016	2016	2016	2	0	2	Export	360	Indonesia	IDN	246	Finland	FIN								01	MEAT, MEAT PREPARATIONS	1	No Quantity							59			0
S3	2016	2016	2016	2	0	2	Export	360	Indonesia	IDN	251	France	FRA								01	MEAT, MEAT PREPARATIONS	1	No Quantity							3783322			0
S3	2016	2016	2016	2	0	2	Export	360	Indonesia	IDN	268	Georgia	GEO								01	MEAT, MEAT PREPARATIONS	1	No Quantity							40			0
S3	2016	2016	2016	2	0	2	Export	360	Indonesia	IDN	276	Germany	DEU								01	MEAT, MEAT PREPARATIONS	1	No Quantity							81594			0
S3	2016	2016	2016	2	0	2	Export	360	Indonesia	IDN	300	Greece	GRC								01	MEAT, MEAT PREPARATIONS	1	No Quantity							1727			0
S3	2016	2016	2016	2	0	2	Export	360	Indonesia	IDN	344	China, Hong Kong SAR	HKG								01	MEAT, MEAT PREPARATIONS	1	No Quantity							756125			0
S3	2016	2016	2016	2	0	2	Export	360	Indonesia	IDN	348	Hungary	HUN								01	MEAT, MEAT PREPARATIONS	1	No Quantity							904			0
S3	2016	2016	2016	2	0	2	Export	360	Indonesia	IDN	364	Iran	IRN								01	MEAT, MEAT PREPARATIONS	1	No Quantity							1320			0
S3	2016	2016	2016	2	0	2	Export	360	Indonesia	IDN	368	Iraq	IRQ								01	MEAT, MEAT PREPARATIONS	1	No Quantity							5848			0
S3	2016	2016	2016	2	0	2	Export	360	Indonesia	IDN	372	Ireland	IRL								01	MEAT, MEAT PREPARATIONS	1	No Quantity							128			0
S3	2016	2016	2016	2	0	2	Export	360	Indonesia	IDN	376	Israel	ISR								01	MEAT, MEAT PREPARATIONS	1	No Quantity							3897			0
S3	2016	2016	2016	2	0	2	Export	360	Indonesia	IDN	381	Italy	ITA								01	MEAT, MEAT PREPARATIONS	1	No Quantity							6916			0
S3	2016	2016	2016	2	0	2	Export	360	Indonesia	IDN	392	Japan	JPN								01	MEAT, MEAT PREPARATIONS	1	No Quantity							719369			0
S3	2016	2016	2016	2	0	2	Export	360	Indonesia	IDN	410	Rep. of Korea	KOR								01	MEAT, MEAT PREPARATIONS	1	No Quantity							136584			0
S3	2016	2016	2016	2	0	2	Export	360	Indonesia	IDN	414	Kuwait	KWT								01	MEAT, MEAT PREPARATIONS	1	No Quantity							953			0
S3	2016	2016	2016	2	0	2	Export	360	Indonesia	IDN	422	Lebanon	LBN								01	MEAT, MEAT PREPARATIONS	1	No Quantity							8			0
S3	2016	2016	2016	2	0	2	Export	360	Indonesia	IDN	440	Lithuania	LTU								01	MEAT, MEAT PREPARATIONS	1	No Quantity							59			0
S3	2016	2016	2016	2	0	2	Export	360	Indonesia	IDN	442	Luxembourg	LUX								01	MEAT, MEAT PREPARATIONS	1	No Quantity							83			0
S3	2016	2016	2016	2	0	2	Export	360	Indonesia	IDN	458	Malaysia	MYS								01	MEAT, MEAT PREPARATIONS	1	No Quantity							131810			0
S3	2016	2016	2016	2	0	2	Export	360	Indonesia	IDN	462	Maldives	MDV								01	MEAT, MEAT PREPARATIONS	1	No Quantity							276			0
S3	2016	2016	2016	2	0	2	Export	360	Indonesia	IDN	490	Other Asia, nes									01	MEAT, MEAT PREPARATIONS	1	No Quantity							2778994			0
S3	2016	2016	2016	2	0	2	Export	360	Indonesia	IDN	512	Oman	OMN								01	MEAT, MEAT PREPARATIONS	1	No Quantity							27			0
S3	2016	2016	2016	2	0	2	Export	360	Indonesia	IDN	528	Netherlands	NLD								01	MEAT, MEAT PREPARATIONS	1	No Quantity							1469821			0
S3	2016	2016	2016	2	0	2	Export	360	Indonesia	IDN	579	Norway	NOR								01	MEAT, MEAT PREPARATIONS	1	No Quantity							1324			0
S3	2016	2016	2016	2	0	2	Export	360	Indonesia	IDN	586	Pakistan	PAK								01	MEAT, MEAT PREPARATIONS	1	No Quantity							242270			0
S3	2016	2016	2016	2	0	2	Export	360	Indonesia	IDN	598	Papua New Guinea	PNG								01	MEAT, MEAT PREPARATIONS	1	No Quantity							3575			0
S3	2016	2016	2016	2	0	2	Export	360	Indonesia	IDN	604	Peru	PER								01	MEAT, MEAT PREPARATIONS	1	No Quantity							35			0
S3	2016	2016	2016	2	0	2	Export	360	Indonesia	IDN	616	Poland	POL								01	MEAT, MEAT PREPARATIONS	1	No Quantity							11463			0
S3	2016	2016	2016	2	0	2	Export	360	Indonesia	IDN	620	Portugal	PRT								01	MEAT, MEAT PREPARATIONS	1	No Quantity							563			0
S3	2016	2016	2016	2	0	2	Export	360	Indonesia	IDN	626	Timor-Leste	TLS								01	MEAT, MEAT PREPARATIONS	1	No Quantity							64516			0
S3	2016	2016	2016	2	0	2	Export	360	Indonesia	IDN	634	Qatar	QAT								01	MEAT, MEAT PREPARATIONS	1	No Quantity							490			0
S3	2016	2016	2016	2	0	2	Export	360	Indonesia	IDN	642	Romania	ROU								01	MEAT, MEAT PREPARATIONS	1	No Quantity							300			0
S3	2016	2016	2016	2	0	2	Export	360	Indonesia	IDN	643	Russian Federation	RUS								01	MEAT, MEAT PREPARATIONS	1	No Quantity							11959			0
S3	2016	2016	2016	2	0	2	Export	360	Indonesia	IDN	682	Saudi Arabia	SAU								01	MEAT, MEAT PREPARATIONS	1	No Quantity							301			0
S3	2016	2016	2016	2	0	2	Export	360	Indonesia	IDN	688	Serbia	SRB								01	MEAT, MEAT PREPARATIONS	1	No Quantity							43			0
S3	2016	2016	2016	2	0	2	Export	360	Indonesia	IDN	699	India	IND								01	MEAT, MEAT PREPARATIONS	1	No Quantity							188			0
S3	2016	2016	2016	2	0	2	Export	360	Indonesia	IDN	702	Singapore	SGP								01	MEAT, MEAT PREPARATIONS	1	No Quantity							813878			0
S3	2016	2016	2016	2	0	2	Export	360	Indonesia	IDN	704	Viet Nam	VNM								01	MEAT, MEAT PREPARATIONS	1	No Quantity							102080			0
S3	2016	2016	2016	2	0	2	Export	360	Indonesia	IDN	710	South Africa	ZAF								01	MEAT, MEAT PREPARATIONS	1	No Quantity							490373			0
S3	2016	2016	2016	2	0	2	Export	360	Indonesia	IDN	724	Spain	ESP								01	MEAT, MEAT PREPARATIONS	1	No Quantity							9221			0
S3	2016	2016	2016	2	0	2	Export	360	Indonesia	IDN	740	Suriname	SUR								01	MEAT, MEAT PREPARATIONS	1	No Quantity							34			0
S3	2016	2016	2016	2	0	2	Export	360	Indonesia	IDN	752	Sweden	SWE								01	MEAT, MEAT PREPARATIONS	1	No Quantity							9108			0
S3	2016	2016	2016	2	0	2	Export	360	Indonesia	IDN	757	Switzerland	CHE								01	MEAT, MEAT PREPARATIONS	1	No Quantity							1704			0
S3	2016	2016	2016	2	0	2	Export	360	Indonesia	IDN	764	Thailand	THA								01	MEAT, MEAT PREPARATIONS	1	No Quantity							8948			0
S3	2016	2016	2016	2	0	2	Export	360	Indonesia	IDN	784	United Arab Emirates	ARE								01	MEAT, MEAT PREPARATIONS	1	No Quantity							3558			0
S3	2016	2016	2016	2	0	2	Export	360	Indonesia	IDN	792	Turkey	TUR								01	MEAT, MEAT PREPARATIONS	1	No Quantity							1560			0
S3	2016	2016	2016	2	0	2	Export	360	Indonesia	IDN	804	Ukraine	UKR								01	MEAT, MEAT PREPARATIONS	1	No Quantity							902			0
S3	2016	2016	2016	2	0	2	Export	360	Indonesia	IDN	818	Egypt	EGY								01	MEAT, MEAT PREPARATIONS	1	No Quantity							59			0
S3	2016	2016	2016	2	0	2	Export	360	Indonesia	IDN	826	United Kingdom	GBR								01	MEAT, MEAT PREPARATIONS	1	No Quantity							51171			0
S3	2016	2016	2016	2	0	2	Export	360	Indonesia	IDN	842	USA	USA								01	MEAT, MEAT PREPARATIONS	1	No Quantity							686080			0
S3	2016	2016	2016	2	0	2	Export	352	Iceland	ISL	0	World	WLD								02	DAIRY PRODUCTS,BIRD EGGS	1	No Quantity							8163727			0
S3	2016	2016	2016	2	0	2	Export	352	Iceland	ISL	124	Canada	CAN								02	DAIRY PRODUCTS,BIRD EGGS	1	No Quantity							12			0
S3	2016	2016	2016	2	0	2	Export	352	Iceland	ISL	208	Denmark	DNK								02	DAIRY PRODUCTS,BIRD EGGS	1	No Quantity							132631			0
S3	2016	2016	2016	2	0	2	Export	352	Iceland	ISL	234	Faeroe Isds	FRO								02	DAIRY PRODUCTS,BIRD EGGS	1	No Quantity							411806			0
S3	2016	2016	2016	2	0	2	Export	352	Iceland	ISL	246	Finland	FIN								02	DAIRY PRODUCTS,BIRD EGGS	1	No Quantity							361877			0
S3	2016	2016	2016	2	0	2	Export	352	Iceland	ISL	251	France	FRA								02	DAIRY PRODUCTS,BIRD EGGS	1	No Quantity							972			0
S3	2016	2016	2016	2	0	2	Export	352	Iceland	ISL	276	Germany	DEU								02	DAIRY PRODUCTS,BIRD EGGS	1	No Quantity							14080			0
S3	2016	2016	2016	2	0	2	Export	352	Iceland	ISL	304	Greenland	GRL								02	DAIRY PRODUCTS,BIRD EGGS	1	No Quantity							162094			0
S3	2016	2016	2016	2	0	2	Export	352	Iceland	ISL	470	Malta	MLT								02	DAIRY PRODUCTS,BIRD EGGS	1	No Quantity							26			0
S3	2016	2016	2016	2	0	2	Export	352	Iceland	ISL	528	Netherlands	NLD								02	DAIRY PRODUCTS,BIRD EGGS	1	No Quantity							3706045			0
S3	2016	2016	2016	2	0	2	Export	352	Iceland	ISL	554	New Zealand	NZL								02	DAIRY PRODUCTS,BIRD EGGS	1	No Quantity							298721			0
S3	2016	2016	2016	2	0	2	Export	352	Iceland	ISL	579	Norway	NOR								02	DAIRY PRODUCTS,BIRD EGGS	1	No Quantity							3585			0
S3	2016	2016	2016	2	0	2	Export	352	Iceland	ISL	752	Sweden	SWE								02	DAIRY PRODUCTS,BIRD EGGS	1	No Quantity							222			0
S3	2016	2016	2016	2	0	2	Export	352	Iceland	ISL	757	Switzerland	CHE								02	DAIRY PRODUCTS,BIRD EGGS	1	No Quantity							1518506			0
S3	2016	2016	2016	2	0	2	Export	352	Iceland	ISL	826	United Kingdom	GBR								02	DAIRY PRODUCTS,BIRD EGGS	1	No Quantity							434846			0
S3	2016	2016	2016	2	0	2	Export	352	Iceland	ISL	842	USA	USA								02	DAIRY PRODUCTS,BIRD EGGS	1	No Quantity							1118305			0
S3	2016	2016	2016	2	0	2	Export	360	Indonesia	IDN	0	World	WLD								02	DAIRY PRODUCTS,BIRD EGGS	1	No Quantity							62960234			0
S3	2016	2016	2016	2	0	2	Export	360	Indonesia	IDN	4	Afghanistan	AFG								02	DAIRY PRODUCTS,BIRD EGGS	1	No Quantity							26			0
S3	2016	2016	2016	2	0	2	Export	360	Indonesia	IDN	16	American Samoa	ASM								02	DAIRY PRODUCTS,BIRD EGGS	1	No Quantity							24903			0
S3	2016	2016	2016	2	0	2	Export	360	Indonesia	IDN	24	Angola	AGO								02	DAIRY PRODUCTS,BIRD EGGS	1	No Quantity							141750			0
S3	2016	2016	2016	2	0	2	Export	360	Indonesia	IDN	36	Australia	AUS								02	DAIRY PRODUCTS,BIRD EGGS	1	No Quantity							8575305			0
S3	2016	2016	2016	2	0	2	Export	360	Indonesia	IDN	48	Bahrain	BHR								02	DAIRY PRODUCTS,BIRD EGGS	1	No Quantity							2061			0
S3	2016	2016	2016	2	0	2	Export	360	Indonesia	IDN	50	Bangladesh	BGD								02	DAIRY PRODUCTS,BIRD EGGS	1	No Quantity							2508			0
S3	2016	2016	2016	2	0	2	Export	360	Indonesia	IDN	56	Belgium	BEL								02	DAIRY PRODUCTS,BIRD EGGS	1	No Quantity							117			0
S3	2016	2016	2016	2	0	2	Export	360	Indonesia	IDN	90	Solomon Isds	SLB								02	DAIRY PRODUCTS,BIRD EGGS	1	No Quantity							132614			0
S3	2016	2016	2016	2	0	2	Export	360	Indonesia	IDN	96	Brunei Darussalam	BRN								02	DAIRY PRODUCTS,BIRD EGGS	1	No Quantity							299124			0
S3	2016	2016	2016	2	0	2	Export	360	Indonesia	IDN	104	Myanmar	MMR								02	DAIRY PRODUCTS,BIRD EGGS	1	No Quantity							2342290			0
S3	2016	2016	2016	2	0	2	Export	360	Indonesia	IDN	116	Cambodia	KHM								02	DAIRY PRODUCTS,BIRD EGGS	1	No Quantity							163930			0
S3	2016	2016	2016	2	0	2	Export	360	Indonesia	IDN	120	Cameroon	CMR								02	DAIRY PRODUCTS,BIRD EGGS	1	No Quantity							24300			0
S3	2016	2016	2016	2	0	2	Export	360	Indonesia	IDN	144	Sri Lanka	LKA								02	DAIRY PRODUCTS,BIRD EGGS	1	No Quantity							1012531			0
S3	2016	2016	2016	2	0	2	Export	360	Indonesia	IDN	156	China	CHN								02	DAIRY PRODUCTS,BIRD EGGS	1	No Quantity							72761			0
S3	2016	2016	2016	2	0	2	Export	360	Indonesia	IDN	162	Christmas Isds	CXR								02	DAIRY PRODUCTS,BIRD EGGS	1	No Quantity							22			0
S3	2016	2016	2016	2	0	2	Export	360	Indonesia	IDN	174	Comoros	COM								02	DAIRY PRODUCTS,BIRD EGGS	1	No Quantity							1657			0
S3	2016	2016	2016	2	0	2	Export	360	Indonesia	IDN	178	Congo	COG								02	DAIRY PRODUCTS,BIRD EGGS	1	No Quantity							697298			0
S3	2016	2016	2016	2	0	2	Export	360	Indonesia	IDN	242	Fiji	FJI								02	DAIRY PRODUCTS,BIRD EGGS	1	No Quantity							286732			0
S3	2016	2016	2016	2	0	2	Export	360	Indonesia	IDN	251	France	FRA								02	DAIRY PRODUCTS,BIRD EGGS	1	No Quantity							50			0
S3	2016	2016	2016	2	0	2	Export	360	Indonesia	IDN	276	Germany	DEU								02	DAIRY PRODUCTS,BIRD EGGS	1	No Quantity							303			0
S3	2016	2016	2016	2	0	2	Export	360	Indonesia	IDN	296	Kiribati	KIR								02	DAIRY PRODUCTS,BIRD EGGS	1	No Quantity							1865			0
S3	2016	2016	2016	2	0	2	Export	360	Indonesia	IDN	344	China, Hong Kong SAR	HKG								02	DAIRY PRODUCTS,BIRD EGGS	1	No Quantity							1159412			0
S3	2016	2016	2016	2	0	2	Export	360	Indonesia	IDN	364	Iran	IRN								02	DAIRY PRODUCTS,BIRD EGGS	1	No Quantity							53			0
S3	2016	2016	2016	2	0	2	Export	360	Indonesia	IDN	368	Iraq	IRQ								02	DAIRY PRODUCTS,BIRD EGGS	1	No Quantity							38174			0
S3	2016	2016	2016	2	0	2	Export	360	Indonesia	IDN	384	Côte d'Ivoire	CIV								02	DAIRY PRODUCTS,BIRD EGGS	1	No Quantity							130			0
S3	2016	2016	2016	2	0	2	Export	360	Indonesia	IDN	392	Japan	JPN								02	DAIRY PRODUCTS,BIRD EGGS	1	No Quantity							24170			0
S3	2016	2016	2016	2	0	2	Export	360	Indonesia	IDN	404	Kenya	KEN								02	DAIRY PRODUCTS,BIRD EGGS	1	No Quantity							3526			0
S3	2016	2016	2016	2	0	2	Export	360	Indonesia	IDN	410	Rep. of Korea	KOR								02	DAIRY PRODUCTS,BIRD EGGS	1	No Quantity							234340			0
S3	2016	2016	2016	2	0	2	Export	360	Indonesia	IDN	414	Kuwait	KWT								02	DAIRY PRODUCTS,BIRD EGGS	1	No Quantity							103335			0
S3	2016	2016	2016	2	0	2	Export	360	Indonesia	IDN	458	Malaysia	MYS								02	DAIRY PRODUCTS,BIRD EGGS	1	No Quantity							12302159			0
S3	2016	2016	2016	2	0	2	Export	360	Indonesia	IDN	462	Maldives	MDV								02	DAIRY PRODUCTS,BIRD EGGS	1	No Quantity							224140			0
S3	2016	2016	2016	2	0	2	Export	360	Indonesia	IDN	480	Mauritius	MUS								02	DAIRY PRODUCTS,BIRD EGGS	1	No Quantity							9775			0
S3	2016	2016	2016	2	0	2	Export	360	Indonesia	IDN	490	Other Asia, nes									02	DAIRY PRODUCTS,BIRD EGGS	1	No Quantity							151113			0
S3	2016	2016	2016	2	0	2	Export	360	Indonesia	IDN	496	Mongolia	MNG								02	DAIRY PRODUCTS,BIRD EGGS	1	No Quantity							16065			0
S3	2016	2016	2016	2	0	2	Export	360	Indonesia	IDN	512	Oman	OMN								02	DAIRY PRODUCTS,BIRD EGGS	1	No Quantity							26612			0
S3	2016	2016	2016	2	0	2	Export	360	Indonesia	IDN	528	Netherlands	NLD								02	DAIRY PRODUCTS,BIRD EGGS	1	No Quantity							12739			0
S3	2016	2016	2016	2	0	2	Export	360	Indonesia	IDN	548	Vanuatu	VUT								02	DAIRY PRODUCTS,BIRD EGGS	1	No Quantity							15843			0
S3	2016	2016	2016	2	0	2	Export	360	Indonesia	IDN	554	New Zealand	NZL								02	DAIRY PRODUCTS,BIRD EGGS	1	No Quantity							298617			0
S3	2016	2016	2016	2	0	2	Export	360	Indonesia	IDN	566	Nigeria	NGA								02	DAIRY PRODUCTS,BIRD EGGS	1	No Quantity							3219983			0
S3	2016	2016	2016	2	0	2	Export	360	Indonesia	IDN	580	N. Mariana Isds	MNP								02	DAIRY PRODUCTS,BIRD EGGS	1	No Quantity							9825			0
S3	2016	2016	2016	2	0	2	Export	360	Indonesia	IDN	586	Pakistan	PAK								02	DAIRY PRODUCTS,BIRD EGGS	1	No Quantity							410859			0
S3	2016	2016	2016	2	0	2	Export	360	Indonesia	IDN	598	Papua New Guinea	PNG								02	DAIRY PRODUCTS,BIRD EGGS	1	No Quantity							396021			0
S3	2016	2016	2016	2	0	2	Export	360	Indonesia	IDN	608	Philippines	PHL								02	DAIRY PRODUCTS,BIRD EGGS	1	No Quantity							11081209			0
S3	2016	2016	2016	2	0	2	Export	360	Indonesia	IDN	626	Timor-Leste	TLS								02	DAIRY PRODUCTS,BIRD EGGS	1	No Quantity							6344760			0
S3	2016	2016	2016	2	0	2	Export	360	Indonesia	IDN	634	Qatar	QAT								02	DAIRY PRODUCTS,BIRD EGGS	1	No Quantity							22622			0
S3	2016	2016	2016	2	0	2	Export	360	Indonesia	IDN	682	Saudi Arabia	SAU								02	DAIRY PRODUCTS,BIRD EGGS	1	No Quantity							148070			0
S3	2016	2016	2016	2	0	2	Export	360	Indonesia	IDN	690	Seychelles	SYC								02	DAIRY PRODUCTS,BIRD EGGS	1	No Quantity							3454			0
S3	2016	2016	2016	2	0	2	Export	360	Indonesia	IDN	694	Sierra Leone	SLE								02	DAIRY PRODUCTS,BIRD EGGS	1	No Quantity							1300			0
S3	2016	2016	2016	2	0	2	Export	360	Indonesia	IDN	699	India	IND								02	DAIRY PRODUCTS,BIRD EGGS	1	No Quantity							337315			0
S3	2016	2016	2016	2	0	2	Export	360	Indonesia	IDN	702	Singapore	SGP								02	DAIRY PRODUCTS,BIRD EGGS	1	No Quantity							4678478			0
S3	2016	2016	2016	2	0	2	Export	360	Indonesia	IDN	704	Viet Nam	VNM								02	DAIRY PRODUCTS,BIRD EGGS	1	No Quantity							2082761			0
S3	2016	2016	2016	2	0	2	Export	360	Indonesia	IDN	710	South Africa	ZAF								02	DAIRY PRODUCTS,BIRD EGGS	1	No Quantity							491			0
S3	2016	2016	2016	2	0	2	Export	360	Indonesia	IDN	764	Thailand	THA								02	DAIRY PRODUCTS,BIRD EGGS	1	No Quantity							3327357			0
S3	2016	2016	2016	2	0	2	Export	360	Indonesia	IDN	768	Togo	TGO								02	DAIRY PRODUCTS,BIRD EGGS	1	No Quantity							210			0
S3	2016	2016	2016	2	0	2	Export	360	Indonesia	IDN	776	Tonga	TON								02	DAIRY PRODUCTS,BIRD EGGS	1	No Quantity							193687			0
S3	2016	2016	2016	2	0	2	Export	360	Indonesia	IDN	784	United Arab Emirates	ARE								02	DAIRY PRODUCTS,BIRD EGGS	1	No Quantity							40458			0
S3	2016	2016	2016	2	0	2	Export	360	Indonesia	IDN	798	Tuvalu	TUV								02	DAIRY PRODUCTS,BIRD EGGS	1	No Quantity							870			0
S3	2016	2016	2016	2	0	2	Export	360	Indonesia	IDN	842	USA	USA								02	DAIRY PRODUCTS,BIRD EGGS	1	No Quantity							1731611			0
S3	2016	2016	2016	2	0	2	Export	360	Indonesia	IDN	854	Burkina Faso	BFA								02	DAIRY PRODUCTS,BIRD EGGS	1	No Quantity							416147			0
S3	2016	2016	2016	2	0	2	Export	360	Indonesia	IDN	882	Samoa	WSM								02	DAIRY PRODUCTS,BIRD EGGS	1	No Quantity							103392			0
S3	2016	2016	2016	2	0	2	Export	360	Indonesia	IDN	887	Yemen	YEM								02	DAIRY PRODUCTS,BIRD EGGS	1	No Quantity							7007			0
S3	2016	2016	2016	2	0	2	Export	352	Iceland	ISL	0	World	WLD								03	FISH,CRUSTACEANS,MOLLUSC	1	No Quantity							1793563402			0
S3	2016	2016	2016	2	0	2	Export	352	Iceland	ISL	31	Azerbaijan	AZE								03	FISH,CRUSTACEANS,MOLLUSC	1	No Quantity							1112779			0
S3	2016	2016	2016	2	0	2	Export	352	Iceland	ISL	36	Australia	AUS								03	FISH,CRUSTACEANS,MOLLUSC	1	No Quantity							742135			0
S3	2016	2016	2016	2	0	2	Export	352	Iceland	ISL	40	Austria	AUT								03	FISH,CRUSTACEANS,MOLLUSC	1	No Quantity							147925			0
S3	2016	2016	2016	2	0	2	Export	352	Iceland	ISL	56	Belgium	BEL								03	FISH,CRUSTACEANS,MOLLUSC	1	No Quantity							64713456			0
S3	2016	2016	2016	2	0	2	Export	352	Iceland	ISL	70	Bosnia Herzegovina	BIH								03	FISH,CRUSTACEANS,MOLLUSC	1	No Quantity							108375			0
S3	2016	2016	2016	2	0	2	Export	352	Iceland	ISL	76	Brazil	BRA								03	FISH,CRUSTACEANS,MOLLUSC	1	No Quantity							3778684			0
S3	2016	2016	2016	2	0	2	Export	352	Iceland	ISL	100	Bulgaria	BGR								03	FISH,CRUSTACEANS,MOLLUSC	1	No Quantity							720018			0
S3	2016	2016	2016	2	0	2	Export	352	Iceland	ISL	112	Belarus	BLR								03	FISH,CRUSTACEANS,MOLLUSC	1	No Quantity							21568773			0
S3	2016	2016	2016	2	0	2	Export	352	Iceland	ISL	124	Canada	CAN								03	FISH,CRUSTACEANS,MOLLUSC	1	No Quantity							26164667			0
S3	2016	2016	2016	2	0	2	Export	352	Iceland	ISL	152	Chile	CHL								03	FISH,CRUSTACEANS,MOLLUSC	1	No Quantity							666428			0
S3	2016	2016	2016	2	0	2	Export	352	Iceland	ISL	156	China	CHN								03	FISH,CRUSTACEANS,MOLLUSC	1	No Quantity							70020771			0
S3	2016	2016	2016	2	0	2	Export	352	Iceland	ISL	170	Colombia	COL								03	FISH,CRUSTACEANS,MOLLUSC	1	No Quantity							106685			0
S3	2016	2016	2016	2	0	2	Export	352	Iceland	ISL	188	Costa Rica	CRI								03	FISH,CRUSTACEANS,MOLLUSC	1	No Quantity							2425			0
S3	2016	2016	2016	2	0	2	Export	352	Iceland	ISL	191	Croatia	HRV								03	FISH,CRUSTACEANS,MOLLUSC	1	No Quantity							704189			0
S3	2016	2016	2016	2	0	2	Export	352	Iceland	ISL	192	Cuba	CUB								03	FISH,CRUSTACEANS,MOLLUSC	1	No Quantity							1547977			0
S3	2016	2016	2016	2	0	2	Export	352	Iceland	ISL	196	Cyprus	CYP								03	FISH,CRUSTACEANS,MOLLUSC	1	No Quantity							1003378			0
S3	2016	2016	2016	2	0	2	Export	352	Iceland	ISL	203	Czechia	CZE								03	FISH,CRUSTACEANS,MOLLUSC	1	No Quantity							803654			0
S3	2016	2016	2016	2	0	2	Export	352	Iceland	ISL	204	Benin	BEN								03	FISH,CRUSTACEANS,MOLLUSC	1	No Quantity							1108049			0
S3	2016	2016	2016	2	0	2	Export	352	Iceland	ISL	208	Denmark	DNK								03	FISH,CRUSTACEANS,MOLLUSC	1	No Quantity							37988102			0
S3	2016	2016	2016	2	0	2	Export	352	Iceland	ISL	233	Estonia	EST								03	FISH,CRUSTACEANS,MOLLUSC	1	No Quantity							930756			0
S3	2016	2016	2016	2	0	2	Export	352	Iceland	ISL	234	Faeroe Isds	FRO								03	FISH,CRUSTACEANS,MOLLUSC	1	No Quantity							12123661			0
S3	2016	2016	2016	2	0	2	Export	352	Iceland	ISL	246	Finland	FIN								03	FISH,CRUSTACEANS,MOLLUSC	1	No Quantity							2218233			0
S3	2016	2016	2016	2	0	2	Export	352	Iceland	ISL	251	France	FRA								03	FISH,CRUSTACEANS,MOLLUSC	1	No Quantity							229612912			0
S3	2016	2016	2016	2	0	2	Export	352	Iceland	ISL	266	Gabon	GAB								03	FISH,CRUSTACEANS,MOLLUSC	1	No Quantity							33655			0
S3	2016	2016	2016	2	0	2	Export	352	Iceland	ISL	268	Georgia	GEO								03	FISH,CRUSTACEANS,MOLLUSC	1	No Quantity							2304844			0
S3	2016	2016	2016	2	0	2	Export	352	Iceland	ISL	270	Gambia	GMB								03	FISH,CRUSTACEANS,MOLLUSC	1	No Quantity							209756			0
S3	2016	2016	2016	2	0	2	Export	352	Iceland	ISL	276	Germany	DEU								03	FISH,CRUSTACEANS,MOLLUSC	1	No Quantity							110596017			0
S3	2016	2016	2016	2	0	2	Export	352	Iceland	ISL	288	Ghana	GHA								03	FISH,CRUSTACEANS,MOLLUSC	1	No Quantity							1479645			0
S3	2016	2016	2016	2	0	2	Export	352	Iceland	ISL	300	Greece	GRC								03	FISH,CRUSTACEANS,MOLLUSC	1	No Quantity							6279337			0
S3	2016	2016	2016	2	0	2	Export	352	Iceland	ISL	304	Greenland	GRL								03	FISH,CRUSTACEANS,MOLLUSC	1	No Quantity							1318110			0
S3	2016	2016	2016	2	0	2	Export	352	Iceland	ISL	344	China, Hong Kong SAR	HKG								03	FISH,CRUSTACEANS,MOLLUSC	1	No Quantity							10175883			0
S3	2016	2016	2016	2	0	2	Export	352	Iceland	ISL	348	Hungary	HUN								03	FISH,CRUSTACEANS,MOLLUSC	1	No Quantity							71605			0
S3	2016	2016	2016	2	0	2	Export	352	Iceland	ISL	372	Ireland	IRL								03	FISH,CRUSTACEANS,MOLLUSC	1	No Quantity							4010583			0
S3	2016	2016	2016	2	0	2	Export	352	Iceland	ISL	376	Israel	ISR								03	FISH,CRUSTACEANS,MOLLUSC	1	No Quantity							566953			0
S3	2016	2016	2016	2	0	2	Export	352	Iceland	ISL	381	Italy	ITA								03	FISH,CRUSTACEANS,MOLLUSC	1	No Quantity							22188765			0
S3	2016	2016	2016	2	0	2	Export	352	Iceland	ISL	392	Japan	JPN								03	FISH,CRUSTACEANS,MOLLUSC	1	No Quantity							57966492			0
S3	2016	2016	2016	2	0	2	Export	352	Iceland	ISL	398	Kazakhstan	KAZ								03	FISH,CRUSTACEANS,MOLLUSC	1	No Quantity							2010921			0
S3	2016	2016	2016	2	0	2	Export	352	Iceland	ISL	410	Rep. of Korea	KOR								03	FISH,CRUSTACEANS,MOLLUSC	1	No Quantity							13148369			0
S3	2016	2016	2016	2	0	2	Export	352	Iceland	ISL	428	Latvia	LVA								03	FISH,CRUSTACEANS,MOLLUSC	1	No Quantity							2293170			0
S3	2016	2016	2016	2	0	2	Export	352	Iceland	ISL	440	Lithuania	LTU								03	FISH,CRUSTACEANS,MOLLUSC	1	No Quantity							24467219			0
S3	2016	2016	2016	2	0	2	Export	352	Iceland	ISL	442	Luxembourg	LUX								03	FISH,CRUSTACEANS,MOLLUSC	1	No Quantity							109524			0
S3	2016	2016	2016	2	0	2	Export	352	Iceland	ISL	458	Malaysia	MYS								03	FISH,CRUSTACEANS,MOLLUSC	1	No Quantity							92360			0
S3	2016	2016	2016	2	0	2	Export	352	Iceland	ISL	470	Malta	MLT								03	FISH,CRUSTACEANS,MOLLUSC	1	No Quantity							38473			0
S3	2016	2016	2016	2	0	2	Export	352	Iceland	ISL	484	Mexico	MEX								03	FISH,CRUSTACEANS,MOLLUSC	1	No Quantity							87573			0
S3	2016	2016	2016	2	0	2	Export	352	Iceland	ISL	490	Other Asia, nes									03	FISH,CRUSTACEANS,MOLLUSC	1	No Quantity							14388940			0
S3	2016	2016	2016	2	0	2	Export	352	Iceland	ISL	498	Rep. of Moldova	MDA								03	FISH,CRUSTACEANS,MOLLUSC	1	No Quantity							197263			0
S3	2016	2016	2016	2	0	2	Export	352	Iceland	ISL	504	Morocco	MAR								03	FISH,CRUSTACEANS,MOLLUSC	1	No Quantity							74307			0
S3	2016	2016	2016	2	0	2	Export	352	Iceland	ISL	516	Namibia	NAM								03	FISH,CRUSTACEANS,MOLLUSC	1	No Quantity							68515			0
S3	2016	2016	2016	2	0	2	Export	352	Iceland	ISL	528	Netherlands	NLD								03	FISH,CRUSTACEANS,MOLLUSC	1	No Quantity							96231364			0
S3	2016	2016	2016	2	0	2	Export	352	Iceland	ISL	566	Nigeria	NGA								03	FISH,CRUSTACEANS,MOLLUSC	1	No Quantity							43723523			0
S3	2016	2016	2016	2	0	2	Export	352	Iceland	ISL	579	Norway	NOR								03	FISH,CRUSTACEANS,MOLLUSC	1	No Quantity							11071948			0
S3	2016	2016	2016	2	0	2	Export	352	Iceland	ISL	598	Papua New Guinea	PNG								03	FISH,CRUSTACEANS,MOLLUSC	1	No Quantity							107718			0
S3	2016	2016	2016	2	0	2	Export	352	Iceland	ISL	608	Philippines	PHL								03	FISH,CRUSTACEANS,MOLLUSC	1	No Quantity							112629			0
S3	2016	2016	2016	2	0	2	Export	352	Iceland	ISL	616	Poland	POL								03	FISH,CRUSTACEANS,MOLLUSC	1	No Quantity							33604159			0
S3	2016	2016	2016	2	0	2	Export	352	Iceland	ISL	620	Portugal	PRT								03	FISH,CRUSTACEANS,MOLLUSC	1	No Quantity							74010670			0
S3	2016	2016	2016	2	0	2	Export	352	Iceland	ISL	642	Romania	ROU								03	FISH,CRUSTACEANS,MOLLUSC	1	No Quantity							293795			0
S3	2016	2016	2016	2	0	2	Export	352	Iceland	ISL	643	Russian Federation	RUS								03	FISH,CRUSTACEANS,MOLLUSC	1	No Quantity							12876249			0
S3	2016	2016	2016	2	0	2	Export	352	Iceland	ISL	674	San Marino	SMR								03	FISH,CRUSTACEANS,MOLLUSC	1	No Quantity							91680			0
S3	2016	2016	2016	2	0	2	Export	352	Iceland	ISL	682	Saudi Arabia	SAU								03	FISH,CRUSTACEANS,MOLLUSC	1	No Quantity							28574			0
S3	2016	2016	2016	2	0	2	Export	352	Iceland	ISL	688	Serbia	SRB								03	FISH,CRUSTACEANS,MOLLUSC	1	No Quantity							346341			0
S3	2016	2016	2016	2	0	2	Export	352	Iceland	ISL	702	Singapore	SGP								03	FISH,CRUSTACEANS,MOLLUSC	1	No Quantity							36199			0
S3	2016	2016	2016	2	0	2	Export	352	Iceland	ISL	703	Slovakia	SVK								03	FISH,CRUSTACEANS,MOLLUSC	1	No Quantity							185230			0
S3	2016	2016	2016	2	0	2	Export	352	Iceland	ISL	704	Viet Nam	VNM								03	FISH,CRUSTACEANS,MOLLUSC	1	No Quantity							20534030			0
S3	2016	2016	2016	2	0	2	Export	352	Iceland	ISL	710	South Africa	ZAF								03	FISH,CRUSTACEANS,MOLLUSC	1	No Quantity							128960			0
S3	2016	2016	2016	2	0	2	Export	352	Iceland	ISL	724	Spain	ESP								03	FISH,CRUSTACEANS,MOLLUSC	1	No Quantity							197817320			0
S3	2016	2016	2016	2	0	2	Export	352	Iceland	ISL	752	Sweden	SWE								03	FISH,CRUSTACEANS,MOLLUSC	1	No Quantity							14237681			0
S3	2016	2016	2016	2	0	2	Export	352	Iceland	ISL	757	Switzerland	CHE								03	FISH,CRUSTACEANS,MOLLUSC	1	No Quantity							12442258			0
S3	2016	2016	2016	2	0	2	Export	352	Iceland	ISL	764	Thailand	THA								03	FISH,CRUSTACEANS,MOLLUSC	1	No Quantity							6484289			0
S3	2016	2016	2016	2	0	2	Export	352	Iceland	ISL	768	Togo	TGO								03	FISH,CRUSTACEANS,MOLLUSC	1	No Quantity							51544			0
S3	2016	2016	2016	2	0	2	Export	352	Iceland	ISL	784	United Arab Emirates	ARE								03	FISH,CRUSTACEANS,MOLLUSC	1	No Quantity							1548207			0
S3	2016	2016	2016	2	0	2	Export	352	Iceland	ISL	792	Turkey	TUR								03	FISH,CRUSTACEANS,MOLLUSC	1	No Quantity							11103431			0
S3	2016	2016	2016	2	0	2	Export	352	Iceland	ISL	804	Ukraine	UKR								03	FISH,CRUSTACEANS,MOLLUSC	1	No Quantity							17120577			0
S3	2016	2016	2016	2	0	2	Export	352	Iceland	ISL	807	North Macedonia	MKD								03	FISH,CRUSTACEANS,MOLLUSC	1	No Quantity							52773			0
S3	2016	2016	2016	2	0	2	Export	352	Iceland	ISL	818	Egypt	EGY								03	FISH,CRUSTACEANS,MOLLUSC	1	No Quantity							1719194			0
S3	2016	2016	2016	2	0	2	Export	352	Iceland	ISL	826	United Kingdom	GBR								03	FISH,CRUSTACEANS,MOLLUSC	1	No Quantity							318591651			0
S3	2016	2016	2016	2	0	2	Export	352	Iceland	ISL	842	USA	USA								03	FISH,CRUSTACEANS,MOLLUSC	1	No Quantity							166939098			0
S3	2016	2016	2016	2	0	2	Export	360	Indonesia	IDN	0	World	WLD								03	FISH,CRUSTACEANS,MOLLUSC	1	No Quantity							3855612232			0
S3	2016	2016	2016	2	0	2	Export	360	Indonesia	IDN	8	Albania	ALB								03	FISH,CRUSTACEANS,MOLLUSC	1	No Quantity							1857989			0
S3	2016	2016	2016	2	0	2	Export	360	Indonesia	IDN	12	Algeria	DZA								03	FISH,CRUSTACEANS,MOLLUSC	1	No Quantity							2288150			0
S3	2016	2016	2016	2	0	2	Export	360	Indonesia	IDN	16	American Samoa	ASM								03	FISH,CRUSTACEANS,MOLLUSC	1	No Quantity							317820			0
S3	2016	2016	2016	2	0	2	Export	360	Indonesia	IDN	24	Angola	AGO								03	FISH,CRUSTACEANS,MOLLUSC	1	No Quantity							1005130			0
S3	2016	2016	2016	2	0	2	Export	360	Indonesia	IDN	31	Azerbaijan	AZE								03	FISH,CRUSTACEANS,MOLLUSC	1	No Quantity							33			0
S3	2016	2016	2016	2	0	2	Export	360	Indonesia	IDN	32	Argentina	ARG								03	FISH,CRUSTACEANS,MOLLUSC	1	No Quantity							8528			0
S3	2016	2016	2016	2	0	2	Export	360	Indonesia	IDN	36	Australia	AUS								03	FISH,CRUSTACEANS,MOLLUSC	1	No Quantity							55158751			0
S3	2016	2016	2016	2	0	2	Export	360	Indonesia	IDN	40	Austria	AUT								03	FISH,CRUSTACEANS,MOLLUSC	1	No Quantity							321191			0
S3	2016	2016	2016	2	0	2	Export	360	Indonesia	IDN	48	Bahrain	BHR								03	FISH,CRUSTACEANS,MOLLUSC	1	No Quantity							577583			0
S3	2016	2016	2016	2	0	2	Export	360	Indonesia	IDN	50	Bangladesh	BGD								03	FISH,CRUSTACEANS,MOLLUSC	1	No Quantity							6837			0
S3	2016	2016	2016	2	0	2	Export	360	Indonesia	IDN	51	Armenia	ARM								03	FISH,CRUSTACEANS,MOLLUSC	1	No Quantity							461			0
S3	2016	2016	2016	2	0	2	Export	360	Indonesia	IDN	56	Belgium	BEL								03	FISH,CRUSTACEANS,MOLLUSC	1	No Quantity							17851342			0
S3	2016	2016	2016	2	0	2	Export	360	Indonesia	IDN	60	Bermuda	BMU								03	FISH,CRUSTACEANS,MOLLUSC	1	No Quantity							143241			0
S3	2016	2016	2016	2	0	2	Export	360	Indonesia	IDN	70	Bosnia Herzegovina	BIH								03	FISH,CRUSTACEANS,MOLLUSC	1	No Quantity							770085			0
S3	2016	2016	2016	2	0	2	Export	360	Indonesia	IDN	76	Brazil	BRA								03	FISH,CRUSTACEANS,MOLLUSC	1	No Quantity							105220			0
S3	2016	2016	2016	2	0	2	Export	360	Indonesia	IDN	90	Solomon Isds	SLB								03	FISH,CRUSTACEANS,MOLLUSC	1	No Quantity							26479			0
S3	2016	2016	2016	2	0	2	Export	360	Indonesia	IDN	96	Brunei Darussalam	BRN								03	FISH,CRUSTACEANS,MOLLUSC	1	No Quantity							326163			0
S3	2016	2016	2016	2	0	2	Export	360	Indonesia	IDN	100	Bulgaria	BGR								03	FISH,CRUSTACEANS,MOLLUSC	1	No Quantity							768019			0
S3	2016	2016	2016	2	0	2	Export	360	Indonesia	IDN	104	Myanmar	MMR								03	FISH,CRUSTACEANS,MOLLUSC	1	No Quantity							558			0
S3	2016	2016	2016	2	0	2	Export	360	Indonesia	IDN	112	Belarus	BLR								03	FISH,CRUSTACEANS,MOLLUSC	1	No Quantity							1671053			0
S3	2016	2016	2016	2	0	2	Export	360	Indonesia	IDN	116	Cambodia	KHM								03	FISH,CRUSTACEANS,MOLLUSC	1	No Quantity							21612			0
S3	2016	2016	2016	2	0	2	Export	360	Indonesia	IDN	120	Cameroon	CMR								03	FISH,CRUSTACEANS,MOLLUSC	1	No Quantity							287252			0
S3	2016	2016	2016	2	0	2	Export	360	Indonesia	IDN	124	Canada	CAN								03	FISH,CRUSTACEANS,MOLLUSC	1	No Quantity							28327209			0
S3	2016	2016	2016	2	0	2	Export	360	Indonesia	IDN	144	Sri Lanka	LKA								03	FISH,CRUSTACEANS,MOLLUSC	1	No Quantity							4495270			0
S3	2016	2016	2016	2	0	2	Export	360	Indonesia	IDN	156	China	CHN								03	FISH,CRUSTACEANS,MOLLUSC	1	No Quantity							280713530			0
S3	2016	2016	2016	2	0	2	Export	360	Indonesia	IDN	162	Christmas Isds	CXR								03	FISH,CRUSTACEANS,MOLLUSC	1	No Quantity							364			0
S3	2016	2016	2016	2	0	2	Export	360	Indonesia	IDN	180	Dem. Rep. of the Congo	COD								03	FISH,CRUSTACEANS,MOLLUSC	1	No Quantity							1094101			0
S3	2016	2016	2016	2	0	2	Export	360	Indonesia	IDN	191	Croatia	HRV								03	FISH,CRUSTACEANS,MOLLUSC	1	No Quantity							1344436			0
S3	2016	2016	2016	2	0	2	Export	360	Indonesia	IDN	196	Cyprus	CYP								03	FISH,CRUSTACEANS,MOLLUSC	1	No Quantity							2290768			0
S3	2016	2016	2016	2	0	2	Export	360	Indonesia	IDN	203	Czechia	CZE								03	FISH,CRUSTACEANS,MOLLUSC	1	No Quantity							113006			0
S3	2016	2016	2016	2	0	2	Export	360	Indonesia	IDN	204	Benin	BEN								03	FISH,CRUSTACEANS,MOLLUSC	1	No Quantity							2191544			0
S3	2016	2016	2016	2	0	2	Export	360	Indonesia	IDN	208	Denmark	DNK								03	FISH,CRUSTACEANS,MOLLUSC	1	No Quantity							2740323			0
S3	2016	2016	2016	2	0	2	Export	360	Indonesia	IDN	212	Dominica	DMA								03	FISH,CRUSTACEANS,MOLLUSC	1	No Quantity							30010			0
S3	2016	2016	2016	2	0	2	Export	360	Indonesia	IDN	214	Dominican Rep.	DOM								03	FISH,CRUSTACEANS,MOLLUSC	1	No Quantity							5856147			0
S3	2016	2016	2016	2	0	2	Export	360	Indonesia	IDN	218	Ecuador	ECU								03	FISH,CRUSTACEANS,MOLLUSC	1	No Quantity							440924			0
S3	2016	2016	2016	2	0	2	Export	360	Indonesia	IDN	226	Equatorial Guinea	GNQ								03	FISH,CRUSTACEANS,MOLLUSC	1	No Quantity							120486			0
S3	2016	2016	2016	2	0	2	Export	360	Indonesia	IDN	233	Estonia	EST								03	FISH,CRUSTACEANS,MOLLUSC	1	No Quantity							79738			0
S3	2016	2016	2016	2	0	2	Export	360	Indonesia	IDN	246	Finland	FIN								03	FISH,CRUSTACEANS,MOLLUSC	1	No Quantity							5239			0
S3	2016	2016	2016	2	0	2	Export	360	Indonesia	IDN	251	France	FRA								03	FISH,CRUSTACEANS,MOLLUSC	1	No Quantity							28755128			0
S3	2016	2016	2016	2	0	2	Export	360	Indonesia	IDN	266	Gabon	GAB								03	FISH,CRUSTACEANS,MOLLUSC	1	No Quantity							1005784			0
S3	2016	2016	2016	2	0	2	Export	360	Indonesia	IDN	268	Georgia	GEO								03	FISH,CRUSTACEANS,MOLLUSC	1	No Quantity							511566			0
S3	2016	2016	2016	2	0	2	Export	360	Indonesia	IDN	270	Gambia	GMB								03	FISH,CRUSTACEANS,MOLLUSC	1	No Quantity							678920			0
S3	2016	2016	2016	2	0	2	Export	360	Indonesia	IDN	276	Germany	DEU								03	FISH,CRUSTACEANS,MOLLUSC	1	No Quantity							31143435			0
S3	2016	2016	2016	2	0	2	Export	360	Indonesia	IDN	288	Ghana	GHA								03	FISH,CRUSTACEANS,MOLLUSC	1	No Quantity							7430007			0
S3	2016	2016	2016	2	0	2	Export	360	Indonesia	IDN	296	Kiribati	KIR								03	FISH,CRUSTACEANS,MOLLUSC	1	No Quantity							515			0
S3	2016	2016	2016	2	0	2	Export	360	Indonesia	IDN	300	Greece	GRC								03	FISH,CRUSTACEANS,MOLLUSC	1	No Quantity							3434349			0
S3	2016	2016	2016	2	0	2	Export	360	Indonesia	IDN	316	Guam	GUM								03	FISH,CRUSTACEANS,MOLLUSC	1	No Quantity							158499			0
S3	2016	2016	2016	2	0	2	Export	360	Indonesia	IDN	320	Guatemala	GTM								03	FISH,CRUSTACEANS,MOLLUSC	1	No Quantity							89700			0
S3	2016	2016	2016	2	0	2	Export	360	Indonesia	IDN	324	Guinea	GIN								03	FISH,CRUSTACEANS,MOLLUSC	1	No Quantity							183150			0
S3	2016	2016	2016	2	0	2	Export	360	Indonesia	IDN	340	Honduras	HND								03	FISH,CRUSTACEANS,MOLLUSC	1	No Quantity							65540			0
S3	2016	2016	2016	2	0	2	Export	360	Indonesia	IDN	344	China, Hong Kong SAR	HKG								03	FISH,CRUSTACEANS,MOLLUSC	1	No Quantity							75871880			0
S3	2016	2016	2016	2	0	2	Export	360	Indonesia	IDN	348	Hungary	HUN								03	FISH,CRUSTACEANS,MOLLUSC	1	No Quantity							8564			0
S3	2016	2016	2016	2	0	2	Export	360	Indonesia	IDN	364	Iran	IRN								03	FISH,CRUSTACEANS,MOLLUSC	1	No Quantity							2484309			0
S3	2016	2016	2016	2	0	2	Export	360	Indonesia	IDN	368	Iraq	IRQ								03	FISH,CRUSTACEANS,MOLLUSC	1	No Quantity							524664			0
S3	2016	2016	2016	2	0	2	Export	360	Indonesia	IDN	372	Ireland	IRL								03	FISH,CRUSTACEANS,MOLLUSC	1	No Quantity							23782			0
S3	2016	2016	2016	2	0	2	Export	360	Indonesia	IDN	376	Israel	ISR								03	FISH,CRUSTACEANS,MOLLUSC	1	No Quantity							727359			0
S3	2016	2016	2016	2	0	2	Export	360	Indonesia	IDN	381	Italy	ITA								03	FISH,CRUSTACEANS,MOLLUSC	1	No Quantity							78457555			0
S3	2016	2016	2016	2	0	2	Export	360	Indonesia	IDN	384	Côte d'Ivoire	CIV								03	FISH,CRUSTACEANS,MOLLUSC	1	No Quantity							517710			0
S3	2016	2016	2016	2	0	2	Export	360	Indonesia	IDN	392	Japan	JPN								03	FISH,CRUSTACEANS,MOLLUSC	1	No Quantity							595208797			0
S3	2016	2016	2016	2	0	2	Export	360	Indonesia	IDN	398	Kazakhstan	KAZ								03	FISH,CRUSTACEANS,MOLLUSC	1	No Quantity							6877			0
S3	2016	2016	2016	2	0	2	Export	360	Indonesia	IDN	400	Jordan	JOR								03	FISH,CRUSTACEANS,MOLLUSC	1	No Quantity							4466557			0
S3	2016	2016	2016	2	0	2	Export	360	Indonesia	IDN	404	Kenya	KEN								03	FISH,CRUSTACEANS,MOLLUSC	1	No Quantity							30300			0
S3	2016	2016	2016	2	0	2	Export	360	Indonesia	IDN	410	Rep. of Korea	KOR								03	FISH,CRUSTACEANS,MOLLUSC	1	No Quantity							48281297			0
S3	2016	2016	2016	2	0	2	Export	360	Indonesia	IDN	414	Kuwait	KWT								03	FISH,CRUSTACEANS,MOLLUSC	1	No Quantity							607208			0
S3	2016	2016	2016	2	0	2	Export	360	Indonesia	IDN	418	Lao People's Dem. Rep.	LAO								03	FISH,CRUSTACEANS,MOLLUSC	1	No Quantity							3286			0
S3	2016	2016	2016	2	0	2	Export	360	Indonesia	IDN	422	Lebanon	LBN								03	FISH,CRUSTACEANS,MOLLUSC	1	No Quantity							2424227			0
S3	2016	2016	2016	2	0	2	Export	360	Indonesia	IDN	430	Liberia	LBR								03	FISH,CRUSTACEANS,MOLLUSC	1	No Quantity							468160			0
S3	2016	2016	2016	2	0	2	Export	360	Indonesia	IDN	434	Libya	LBY								03	FISH,CRUSTACEANS,MOLLUSC	1	No Quantity							5768655			0
S3	2016	2016	2016	2	0	2	Export	360	Indonesia	IDN	440	Lithuania	LTU								03	FISH,CRUSTACEANS,MOLLUSC	1	No Quantity							918539			0
S3	2016	2016	2016	2	0	2	Export	360	Indonesia	IDN	442	Luxembourg	LUX								03	FISH,CRUSTACEANS,MOLLUSC	1	No Quantity							1048			0
S3	2016	2016	2016	2	0	2	Export	360	Indonesia	IDN	446	China, Macao SAR	MAC								03	FISH,CRUSTACEANS,MOLLUSC	1	No Quantity							65401			0
S3	2016	2016	2016	2	0	2	Export	360	Indonesia	IDN	450	Madagascar	MDG								03	FISH,CRUSTACEANS,MOLLUSC	1	No Quantity							179840			0
S3	2016	2016	2016	2	0	2	Export	360	Indonesia	IDN	458	Malaysia	MYS								03	FISH,CRUSTACEANS,MOLLUSC	1	No Quantity							113331483			0
S3	2016	2016	2016	2	0	2	Export	360	Indonesia	IDN	462	Maldives	MDV								03	FISH,CRUSTACEANS,MOLLUSC	1	No Quantity							83583			0
S3	2016	2016	2016	2	0	2	Export	360	Indonesia	IDN	470	Malta	MLT								03	FISH,CRUSTACEANS,MOLLUSC	1	No Quantity							415527			0
S3	2016	2016	2016	2	0	2	Export	360	Indonesia	IDN	478	Mauritania	MRT								03	FISH,CRUSTACEANS,MOLLUSC	1	No Quantity							169198			0
S3	2016	2016	2016	2	0	2	Export	360	Indonesia	IDN	480	Mauritius	MUS								03	FISH,CRUSTACEANS,MOLLUSC	1	No Quantity							4663270			0
S3	2016	2016	2016	2	0	2	Export	360	Indonesia	IDN	484	Mexico	MEX								03	FISH,CRUSTACEANS,MOLLUSC	1	No Quantity							7579928			0
S3	2016	2016	2016	2	0	2	Export	360	Indonesia	IDN	490	Other Asia, nes									03	FISH,CRUSTACEANS,MOLLUSC	1	No Quantity							87742649			0
S3	2016	2016	2016	2	0	2	Export	360	Indonesia	IDN	499	Montenegro	MNE								03	FISH,CRUSTACEANS,MOLLUSC	1	No Quantity							202603			0
S3	2016	2016	2016	2	0	2	Export	360	Indonesia	IDN	504	Morocco	MAR								03	FISH,CRUSTACEANS,MOLLUSC	1	No Quantity							176362			0
S3	2016	2016	2016	2	0	2	Export	360	Indonesia	IDN	508	Mozambique	MOZ								03	FISH,CRUSTACEANS,MOLLUSC	1	No Quantity							524160			0
S3	2016	2016	2016	2	0	2	Export	360	Indonesia	IDN	512	Oman	OMN								03	FISH,CRUSTACEANS,MOLLUSC	1	No Quantity							2561222			0
S3	2016	2016	2016	2	0	2	Export	360	Indonesia	IDN	516	Namibia	NAM								03	FISH,CRUSTACEANS,MOLLUSC	1	No Quantity							315128			0
S3	2016	2016	2016	2	0	2	Export	360	Indonesia	IDN	528	Netherlands	NLD								03	FISH,CRUSTACEANS,MOLLUSC	1	No Quantity							50835969			0
S3	2016	2016	2016	2	0	2	Export	360	Indonesia	IDN	531	Curaçao	CUW								03	FISH,CRUSTACEANS,MOLLUSC	1	No Quantity							452026			0
S3	2016	2016	2016	2	0	2	Export	360	Indonesia	IDN	540	New Caledonia	NCL								03	FISH,CRUSTACEANS,MOLLUSC	1	No Quantity							1912			0
S3	2016	2016	2016	2	0	2	Export	360	Indonesia	IDN	554	New Zealand	NZL								03	FISH,CRUSTACEANS,MOLLUSC	1	No Quantity							1757768			0
S3	2016	2016	2016	2	0	2	Export	360	Indonesia	IDN	566	Nigeria	NGA								03	FISH,CRUSTACEANS,MOLLUSC	1	No Quantity							1209669			0
S3	2016	2016	2016	2	0	2	Export	360	Indonesia	IDN	579	Norway	NOR								03	FISH,CRUSTACEANS,MOLLUSC	1	No Quantity							69682			0
S3	2016	2016	2016	2	0	2	Export	360	Indonesia	IDN	583	FS Micronesia	FSM								03	FISH,CRUSTACEANS,MOLLUSC	1	No Quantity							36428			0
S3	2016	2016	2016	2	0	2	Export	360	Indonesia	IDN	586	Pakistan	PAK								03	FISH,CRUSTACEANS,MOLLUSC	1	No Quantity							2888			0
S3	2016	2016	2016	2	0	2	Export	360	Indonesia	IDN	591	Panama	PAN								03	FISH,CRUSTACEANS,MOLLUSC	1	No Quantity							548763			0
S3	2016	2016	2016	2	0	2	Export	360	Indonesia	IDN	598	Papua New Guinea	PNG								03	FISH,CRUSTACEANS,MOLLUSC	1	No Quantity							4055566			0
S3	2016	2016	2016	2	0	2	Export	360	Indonesia	IDN	600	Paraguay	PRY								03	FISH,CRUSTACEANS,MOLLUSC	1	No Quantity							274000			0
S3	2016	2016	2016	2	0	2	Export	360	Indonesia	IDN	604	Peru	PER								03	FISH,CRUSTACEANS,MOLLUSC	1	No Quantity							239513			0
S3	2016	2016	2016	2	0	2	Export	360	Indonesia	IDN	608	Philippines	PHL								03	FISH,CRUSTACEANS,MOLLUSC	1	No Quantity							6089701			0
S3	2016	2016	2016	2	0	2	Export	360	Indonesia	IDN	616	Poland	POL								03	FISH,CRUSTACEANS,MOLLUSC	1	No Quantity							646860			0
S3	2016	2016	2016	2	0	2	Export	360	Indonesia	IDN	620	Portugal	PRT								03	FISH,CRUSTACEANS,MOLLUSC	1	No Quantity							19005512			0
S3	2016	2016	2016	2	0	2	Export	360	Indonesia	IDN	626	Timor-Leste	TLS								03	FISH,CRUSTACEANS,MOLLUSC	1	No Quantity							2057485			0
S3	2016	2016	2016	2	0	2	Export	360	Indonesia	IDN	634	Qatar	QAT								03	FISH,CRUSTACEANS,MOLLUSC	1	No Quantity							140929			0
S3	2016	2016	2016	2	0	2	Export	360	Indonesia	IDN	642	Romania	ROU								03	FISH,CRUSTACEANS,MOLLUSC	1	No Quantity							51630			0
S3	2016	2016	2016	2	0	2	Export	360	Indonesia	IDN	643	Russian Federation	RUS								03	FISH,CRUSTACEANS,MOLLUSC	1	No Quantity							12239119			0
S3	2016	2016	2016	2	0	2	Export	360	Indonesia	IDN	654	Saint Helena	SHN								03	FISH,CRUSTACEANS,MOLLUSC	1	No Quantity							9000			0
S3	2016	2016	2016	2	0	2	Export	360	Indonesia	IDN	674	San Marino	SMR								03	FISH,CRUSTACEANS,MOLLUSC	1	No Quantity							1807			0
S3	2016	2016	2016	2	0	2	Export	360	Indonesia	IDN	682	Saudi Arabia	SAU								03	FISH,CRUSTACEANS,MOLLUSC	1	No Quantity							62536595			0
S3	2016	2016	2016	2	0	2	Export	360	Indonesia	IDN	686	Senegal	SEN								03	FISH,CRUSTACEANS,MOLLUSC	1	No Quantity							916136			0
S3	2016	2016	2016	2	0	2	Export	360	Indonesia	IDN	688	Serbia	SRB								03	FISH,CRUSTACEANS,MOLLUSC	1	No Quantity							557486			0
S3	2016	2016	2016	2	0	2	Export	360	Indonesia	IDN	690	Seychelles	SYC								03	FISH,CRUSTACEANS,MOLLUSC	1	No Quantity							40000			0
S3	2016	2016	2016	2	0	2	Export	360	Indonesia	IDN	694	Sierra Leone	SLE								03	FISH,CRUSTACEANS,MOLLUSC	1	No Quantity							90180			0
S3	2016	2016	2016	2	0	2	Export	360	Indonesia	IDN	699	India	IND								03	FISH,CRUSTACEANS,MOLLUSC	1	No Quantity							1999878			0
S3	2016	2016	2016	2	0	2	Export	360	Indonesia	IDN	702	Singapore	SGP								03	FISH,CRUSTACEANS,MOLLUSC	1	No Quantity							84586872			0
S3	2016	2016	2016	2	0	2	Export	360	Indonesia	IDN	704	Viet Nam	VNM								03	FISH,CRUSTACEANS,MOLLUSC	1	No Quantity							204659247			0
S3	2016	2016	2016	2	0	2	Export	360	Indonesia	IDN	705	Slovenia	SVN								03	FISH,CRUSTACEANS,MOLLUSC	1	No Quantity							219126			0
S3	2016	2016	2016	2	0	2	Export	360	Indonesia	IDN	710	South Africa	ZAF								03	FISH,CRUSTACEANS,MOLLUSC	1	No Quantity							2930628			0
S3	2016	2016	2016	2	0	2	Export	360	Indonesia	IDN	724	Spain	ESP								03	FISH,CRUSTACEANS,MOLLUSC	1	No Quantity							26324802			0
S3	2016	2016	2016	2	0	2	Export	360	Indonesia	IDN	729	Sudan	SDN								03	FISH,CRUSTACEANS,MOLLUSC	1	No Quantity							483740			0
S3	2016	2016	2016	2	0	2	Export	360	Indonesia	IDN	740	Suriname	SUR								03	FISH,CRUSTACEANS,MOLLUSC	1	No Quantity							1437620			0
S3	2016	2016	2016	2	0	2	Export	360	Indonesia	IDN	752	Sweden	SWE								03	FISH,CRUSTACEANS,MOLLUSC	1	No Quantity							1259838			0
S3	2016	2016	2016	2	0	2	Export	360	Indonesia	IDN	757	Switzerland	CHE								03	FISH,CRUSTACEANS,MOLLUSC	1	No Quantity							810189			0
S3	2016	2016	2016	2	0	2	Export	360	Indonesia	IDN	760	Syria	SYR								03	FISH,CRUSTACEANS,MOLLUSC	1	No Quantity							192900			0
S3	2016	2016	2016	2	0	2	Export	360	Indonesia	IDN	764	Thailand	THA								03	FISH,CRUSTACEANS,MOLLUSC	1	No Quantity							120392438			0
S3	2016	2016	2016	2	0	2	Export	360	Indonesia	IDN	768	Togo	TGO								03	FISH,CRUSTACEANS,MOLLUSC	1	No Quantity							727501			0
S3	2016	2016	2016	2	0	2	Export	360	Indonesia	IDN	780	Trinidad and Tobago	TTO								03	FISH,CRUSTACEANS,MOLLUSC	1	No Quantity							1292958			0
S3	2016	2016	2016	2	0	2	Export	360	Indonesia	IDN	784	United Arab Emirates	ARE								03	FISH,CRUSTACEANS,MOLLUSC	1	No Quantity							11111626			0
S3	2016	2016	2016	2	0	2	Export	360	Indonesia	IDN	788	Tunisia	TUN								03	FISH,CRUSTACEANS,MOLLUSC	1	No Quantity							199128			0
S3	2016	2016	2016	2	0	2	Export	360	Indonesia	IDN	792	Turkey	TUR								03	FISH,CRUSTACEANS,MOLLUSC	1	No Quantity							2027757			0
S3	2016	2016	2016	2	0	2	Export	360	Indonesia	IDN	804	Ukraine	UKR								03	FISH,CRUSTACEANS,MOLLUSC	1	No Quantity							1312479			0
S3	2016	2016	2016	2	0	2	Export	360	Indonesia	IDN	818	Egypt	EGY								03	FISH,CRUSTACEANS,MOLLUSC	1	No Quantity							6632259			0
S3	2016	2016	2016	2	0	2	Export	360	Indonesia	IDN	826	United Kingdom	GBR								03	FISH,CRUSTACEANS,MOLLUSC	1	No Quantity							81351514			0
S3	2016	2016	2016	2	0	2	Export	360	Indonesia	IDN	834	United Rep. of Tanzania	TZA								03	FISH,CRUSTACEANS,MOLLUSC	1	No Quantity							188061			0
S3	2016	2016	2016	2	0	2	Export	360	Indonesia	IDN	842	USA	USA								03	FISH,CRUSTACEANS,MOLLUSC	1	No Quantity							1614719053			0
S3	2016	2016	2016	2	0	2	Export	360	Indonesia	IDN	882	Samoa	WSM								03	FISH,CRUSTACEANS,MOLLUSC	1	No Quantity							158642			0
S3	2016	2016	2016	2	0	2	Export	360	Indonesia	IDN	887	Yemen	YEM								03	FISH,CRUSTACEANS,MOLLUSC	1	No Quantity							5103040			0
S3	2016	2016	2016	2	0	2	Export	352	Iceland	ISL	0	World	WLD								04	CEREALS,CEREAL PREPRTNS.	1	No Quantity							217457			0
S3	2016	2016	2016	2	0	2	Export	352	Iceland	ISL	40	Austria	AUT								04	CEREALS,CEREAL PREPRTNS.	1	No Quantity							434			0
S3	2016	2016	2016	2	0	2	Export	352	Iceland	ISL	56	Belgium	BEL								04	CEREALS,CEREAL PREPRTNS.	1	No Quantity							8324			0
S3	2016	2016	2016	2	0	2	Export	352	Iceland	ISL	208	Denmark	DNK								04	CEREALS,CEREAL PREPRTNS.	1	No Quantity							4520			0
S3	2016	2016	2016	2	0	2	Export	352	Iceland	ISL	234	Faeroe Isds	FRO								04	CEREALS,CEREAL PREPRTNS.	1	No Quantity							149654			0
S3	2016	2016	2016	2	0	2	Export	352	Iceland	ISL	276	Germany	DEU								04	CEREALS,CEREAL PREPRTNS.	1	No Quantity							62			0
S3	2016	2016	2016	2	0	2	Export	352	Iceland	ISL	304	Greenland	GRL								04	CEREALS,CEREAL PREPRTNS.	1	No Quantity							34257			0
S3	2016	2016	2016	2	0	2	Export	352	Iceland	ISL	442	Luxembourg	LUX								04	CEREALS,CEREAL PREPRTNS.	1	No Quantity							137			0
S3	2016	2016	2016	2	0	2	Export	352	Iceland	ISL	528	Netherlands	NLD								04	CEREALS,CEREAL PREPRTNS.	1	No Quantity							3664			0
S3	2016	2016	2016	2	0	2	Export	352	Iceland	ISL	579	Norway	NOR								04	CEREALS,CEREAL PREPRTNS.	1	No Quantity							7168			0
S3	2016	2016	2016	2	0	2	Export	352	Iceland	ISL	752	Sweden	SWE								04	CEREALS,CEREAL PREPRTNS.	1	No Quantity							4157			0
S3	2016	2016	2016	2	0	2	Export	352	Iceland	ISL	826	United Kingdom	GBR								04	CEREALS,CEREAL PREPRTNS.	1	No Quantity							4716			0
S3	2016	2016	2016	2	0	2	Export	352	Iceland	ISL	842	USA	USA								04	CEREALS,CEREAL PREPRTNS.	1	No Quantity							363			0
S3	2016	2016	2016	2	0	2	Export	360	Indonesia	IDN	0	World	WLD								04	CEREALS,CEREAL PREPRTNS.	1	No Quantity							598352997			0
S3	2016	2016	2016	2	0	2	Export	360	Indonesia	IDN	12	Algeria	DZA								04	CEREALS,CEREAL PREPRTNS.	1	No Quantity							181726			0
S3	2016	2016	2016	2	0	2	Export	360	Indonesia	IDN	16	American Samoa	ASM								04	CEREALS,CEREAL PREPRTNS.	1	No Quantity							321453			0
S3	2016	2016	2016	2	0	2	Export	360	Indonesia	IDN	24	Angola	AGO								04	CEREALS,CEREAL PREPRTNS.	1	No Quantity							12345			0
S3	2016	2016	2016	2	0	2	Export	360	Indonesia	IDN	31	Azerbaijan	AZE								04	CEREALS,CEREAL PREPRTNS.	1	No Quantity							50			0
S3	2016	2016	2016	2	0	2	Export	360	Indonesia	IDN	36	Australia	AUS								04	CEREALS,CEREAL PREPRTNS.	1	No Quantity							22142853			0
S3	2016	2016	2016	2	0	2	Export	360	Indonesia	IDN	40	Austria	AUT								04	CEREALS,CEREAL PREPRTNS.	1	No Quantity							12136			0
S3	2016	2016	2016	2	0	2	Export	360	Indonesia	IDN	44	Bahamas	BHS								04	CEREALS,CEREAL PREPRTNS.	1	No Quantity							24920			0
S3	2016	2016	2016	2	0	2	Export	360	Indonesia	IDN	48	Bahrain	BHR								04	CEREALS,CEREAL PREPRTNS.	1	No Quantity							1536249			0
S3	2016	2016	2016	2	0	2	Export	360	Indonesia	IDN	50	Bangladesh	BGD								04	CEREALS,CEREAL PREPRTNS.	1	No Quantity							380864			0
S3	2016	2016	2016	2	0	2	Export	360	Indonesia	IDN	51	Armenia	ARM								04	CEREALS,CEREAL PREPRTNS.	1	No Quantity							29532			0
S3	2016	2016	2016	2	0	2	Export	360	Indonesia	IDN	52	Barbados	BRB								04	CEREALS,CEREAL PREPRTNS.	1	No Quantity							6300			0
S3	2016	2016	2016	2	0	2	Export	360	Indonesia	IDN	56	Belgium	BEL								04	CEREALS,CEREAL PREPRTNS.	1	No Quantity							221182			0
S3	2016	2016	2016	2	0	2	Export	360	Indonesia	IDN	76	Brazil	BRA								04	CEREALS,CEREAL PREPRTNS.	1	No Quantity							2628990			0
S3	2016	2016	2016	2	0	2	Export	360	Indonesia	IDN	84	Belize	BLZ								04	CEREALS,CEREAL PREPRTNS.	1	No Quantity							2157			0
S3	2016	2016	2016	2	0	2	Export	360	Indonesia	IDN	90	Solomon Isds	SLB								04	CEREALS,CEREAL PREPRTNS.	1	No Quantity							464240			0
S3	2016	2016	2016	2	0	2	Export	360	Indonesia	IDN	96	Brunei Darussalam	BRN								04	CEREALS,CEREAL PREPRTNS.	1	No Quantity							3399406			0
S3	2016	2016	2016	2	0	2	Export	360	Indonesia	IDN	104	Myanmar	MMR								04	CEREALS,CEREAL PREPRTNS.	1	No Quantity							9516566			0
S3	2016	2016	2016	2	0	2	Export	360	Indonesia	IDN	116	Cambodia	KHM								04	CEREALS,CEREAL PREPRTNS.	1	No Quantity							2139260			0
S3	2016	2016	2016	2	0	2	Export	360	Indonesia	IDN	120	Cameroon	CMR								04	CEREALS,CEREAL PREPRTNS.	1	No Quantity							97181			0
S3	2016	2016	2016	2	0	2	Export	360	Indonesia	IDN	124	Canada	CAN								04	CEREALS,CEREAL PREPRTNS.	1	No Quantity							684595			0
S3	2016	2016	2016	2	0	2	Export	360	Indonesia	IDN	144	Sri Lanka	LKA								04	CEREALS,CEREAL PREPRTNS.	1	No Quantity							266651			0
S3	2016	2016	2016	2	0	2	Export	360	Indonesia	IDN	152	Chile	CHL								04	CEREALS,CEREAL PREPRTNS.	1	No Quantity							462513			0
S3	2016	2016	2016	2	0	2	Export	360	Indonesia	IDN	156	China	CHN								04	CEREALS,CEREAL PREPRTNS.	1	No Quantity							179255814			0
S3	2016	2016	2016	2	0	2	Export	360	Indonesia	IDN	162	Christmas Isds	CXR								04	CEREALS,CEREAL PREPRTNS.	1	No Quantity							331			0
S3	2016	2016	2016	2	0	2	Export	360	Indonesia	IDN	170	Colombia	COL								04	CEREALS,CEREAL PREPRTNS.	1	No Quantity							109988			0
S3	2016	2016	2016	2	0	2	Export	360	Indonesia	IDN	174	Comoros	COM								04	CEREALS,CEREAL PREPRTNS.	1	No Quantity							3489			0
S3	2016	2016	2016	2	0	2	Export	360	Indonesia	IDN	204	Benin	BEN								04	CEREALS,CEREAL PREPRTNS.	1	No Quantity							30775			0
S3	2016	2016	2016	2	0	2	Export	360	Indonesia	IDN	208	Denmark	DNK								04	CEREALS,CEREAL PREPRTNS.	1	No Quantity							7072			0
S3	2016	2016	2016	2	0	2	Export	360	Indonesia	IDN	214	Dominican Rep.	DOM								04	CEREALS,CEREAL PREPRTNS.	1	No Quantity							174783			0
S3	2016	2016	2016	2	0	2	Export	360	Indonesia	IDN	242	Fiji	FJI								04	CEREALS,CEREAL PREPRTNS.	1	No Quantity							610913			0
S3	2016	2016	2016	2	0	2	Export	360	Indonesia	IDN	251	France	FRA								04	CEREALS,CEREAL PREPRTNS.	1	No Quantity							34058			0
S3	2016	2016	2016	2	0	2	Export	360	Indonesia	IDN	258	French Polynesia	PYF								04	CEREALS,CEREAL PREPRTNS.	1	No Quantity							145142			0
S3	2016	2016	2016	2	0	2	Export	360	Indonesia	IDN	266	Gabon	GAB								04	CEREALS,CEREAL PREPRTNS.	1	No Quantity							73131			0
S3	2016	2016	2016	2	0	2	Export	360	Indonesia	IDN	268	Georgia	GEO								04	CEREALS,CEREAL PREPRTNS.	1	No Quantity							38781			0
S3	2016	2016	2016	2	0	2	Export	360	Indonesia	IDN	270	Gambia	GMB								04	CEREALS,CEREAL PREPRTNS.	1	No Quantity							3411			0
S3	2016	2016	2016	2	0	2	Export	360	Indonesia	IDN	275	State of Palestine	PSE								04	CEREALS,CEREAL PREPRTNS.	1	No Quantity							256468			0
S3	2016	2016	2016	2	0	2	Export	360	Indonesia	IDN	276	Germany	DEU								04	CEREALS,CEREAL PREPRTNS.	1	No Quantity							135598			0
S3	2016	2016	2016	2	0	2	Export	360	Indonesia	IDN	288	Ghana	GHA								04	CEREALS,CEREAL PREPRTNS.	1	No Quantity							509691			0
S3	2016	2016	2016	2	0	2	Export	360	Indonesia	IDN	296	Kiribati	KIR								04	CEREALS,CEREAL PREPRTNS.	1	No Quantity							78543			0
S3	2016	2016	2016	2	0	2	Export	360	Indonesia	IDN	316	Guam	GUM								04	CEREALS,CEREAL PREPRTNS.	1	No Quantity							350			0
S3	2016	2016	2016	2	0	2	Export	360	Indonesia	IDN	324	Guinea	GIN								04	CEREALS,CEREAL PREPRTNS.	1	No Quantity							9177			0
S3	2016	2016	2016	2	0	2	Export	360	Indonesia	IDN	328	Guyana	GUY								04	CEREALS,CEREAL PREPRTNS.	1	No Quantity							107589			0
S3	2016	2016	2016	2	0	2	Export	360	Indonesia	IDN	344	China, Hong Kong SAR	HKG								04	CEREALS,CEREAL PREPRTNS.	1	No Quantity							15058431			0
S3	2016	2016	2016	2	0	2	Export	360	Indonesia	IDN	364	Iran	IRN								04	CEREALS,CEREAL PREPRTNS.	1	No Quantity							1118479			0
S3	2016	2016	2016	2	0	2	Export	360	Indonesia	IDN	368	Iraq	IRQ								04	CEREALS,CEREAL PREPRTNS.	1	No Quantity							573746			0
S3	2016	2016	2016	2	0	2	Export	360	Indonesia	IDN	376	Israel	ISR								04	CEREALS,CEREAL PREPRTNS.	1	No Quantity							1079203			0
S3	2016	2016	2016	2	0	2	Export	360	Indonesia	IDN	381	Italy	ITA								04	CEREALS,CEREAL PREPRTNS.	1	No Quantity							17322			0
S3	2016	2016	2016	2	0	2	Export	360	Indonesia	IDN	388	Jamaica	JAM								04	CEREALS,CEREAL PREPRTNS.	1	No Quantity							47			0
S3	2016	2016	2016	2	0	2	Export	360	Indonesia	IDN	392	Japan	JPN								04	CEREALS,CEREAL PREPRTNS.	1	No Quantity							8273005			0
S3	2016	2016	2016	2	0	2	Export	360	Indonesia	IDN	400	Jordan	JOR								04	CEREALS,CEREAL PREPRTNS.	1	No Quantity							1187752			0
S3	2016	2016	2016	2	0	2	Export	360	Indonesia	IDN	404	Kenya	KEN								04	CEREALS,CEREAL PREPRTNS.	1	No Quantity							7629			0
S3	2016	2016	2016	2	0	2	Export	360	Indonesia	IDN	410	Rep. of Korea	KOR								04	CEREALS,CEREAL PREPRTNS.	1	No Quantity							19249663			0
S3	2016	2016	2016	2	0	2	Export	360	Indonesia	IDN	414	Kuwait	KWT								04	CEREALS,CEREAL PREPRTNS.	1	No Quantity							1132214			0
S3	2016	2016	2016	2	0	2	Export	360	Indonesia	IDN	418	Lao People's Dem. Rep.	LAO								04	CEREALS,CEREAL PREPRTNS.	1	No Quantity							21688			0
S3	2016	2016	2016	2	0	2	Export	360	Indonesia	IDN	422	Lebanon	LBN								04	CEREALS,CEREAL PREPRTNS.	1	No Quantity							790204			0
S3	2016	2016	2016	2	0	2	Export	360	Indonesia	IDN	430	Liberia	LBR								04	CEREALS,CEREAL PREPRTNS.	1	No Quantity							26492			0
S3	2016	2016	2016	2	0	2	Export	360	Indonesia	IDN	434	Libya	LBY								04	CEREALS,CEREAL PREPRTNS.	1	No Quantity							452620			0
S3	2016	2016	2016	2	0	2	Export	360	Indonesia	IDN	446	China, Macao SAR	MAC								04	CEREALS,CEREAL PREPRTNS.	1	No Quantity							264130			0
S3	2016	2016	2016	2	0	2	Export	360	Indonesia	IDN	450	Madagascar	MDG								04	CEREALS,CEREAL PREPRTNS.	1	No Quantity							65340			0
S3	2016	2016	2016	2	0	2	Export	360	Indonesia	IDN	458	Malaysia	MYS								04	CEREALS,CEREAL PREPRTNS.	1	No Quantity							28169970			0
S3	2016	2016	2016	2	0	2	Export	360	Indonesia	IDN	462	Maldives	MDV								04	CEREALS,CEREAL PREPRTNS.	1	No Quantity							1439878			0
S3	2016	2016	2016	2	0	2	Export	360	Indonesia	IDN	478	Mauritania	MRT								04	CEREALS,CEREAL PREPRTNS.	1	No Quantity							4000			0
S3	2016	2016	2016	2	0	2	Export	360	Indonesia	IDN	480	Mauritius	MUS								04	CEREALS,CEREAL PREPRTNS.	1	No Quantity							2753715			0
S3	2016	2016	2016	2	0	2	Export	360	Indonesia	IDN	484	Mexico	MEX								04	CEREALS,CEREAL PREPRTNS.	1	No Quantity							6546922			0
S3	2016	2016	2016	2	0	2	Export	360	Indonesia	IDN	490	Other Asia, nes									04	CEREALS,CEREAL PREPRTNS.	1	No Quantity							9846770			0
S3	2016	2016	2016	2	0	2	Export	360	Indonesia	IDN	496	Mongolia	MNG								04	CEREALS,CEREAL PREPRTNS.	1	No Quantity							126430			0
S3	2016	2016	2016	2	0	2	Export	360	Indonesia	IDN	512	Oman	OMN								04	CEREALS,CEREAL PREPRTNS.	1	No Quantity							1210393			0
S3	2016	2016	2016	2	0	2	Export	360	Indonesia	IDN	520	Nauru	NRU								04	CEREALS,CEREAL PREPRTNS.	1	No Quantity							3159			0
S3	2016	2016	2016	2	0	2	Export	360	Indonesia	IDN	524	Nepal	NPL								04	CEREALS,CEREAL PREPRTNS.	1	No Quantity							35252			0
S3	2016	2016	2016	2	0	2	Export	360	Indonesia	IDN	528	Netherlands	NLD								04	CEREALS,CEREAL PREPRTNS.	1	No Quantity							3310178			0
S3	2016	2016	2016	2	0	2	Export	360	Indonesia	IDN	540	New Caledonia	NCL								04	CEREALS,CEREAL PREPRTNS.	1	No Quantity							235576			0
S3	2016	2016	2016	2	0	2	Export	360	Indonesia	IDN	548	Vanuatu	VUT								04	CEREALS,CEREAL PREPRTNS.	1	No Quantity							221683			0
S3	2016	2016	2016	2	0	2	Export	360	Indonesia	IDN	554	New Zealand	NZL								04	CEREALS,CEREAL PREPRTNS.	1	No Quantity							2834124			0
S3	2016	2016	2016	2	0	2	Export	360	Indonesia	IDN	562	Niger	NER								04	CEREALS,CEREAL PREPRTNS.	1	No Quantity							11600			0
S3	2016	2016	2016	2	0	2	Export	360	Indonesia	IDN	566	Nigeria	NGA								04	CEREALS,CEREAL PREPRTNS.	1	No Quantity							446888			0
S3	2016	2016	2016	2	0	2	Export	360	Indonesia	IDN	580	N. Mariana Isds	MNP								04	CEREALS,CEREAL PREPRTNS.	1	No Quantity							61692			0
S3	2016	2016	2016	2	0	2	Export	360	Indonesia	IDN	583	FS Micronesia	FSM								04	CEREALS,CEREAL PREPRTNS.	1	No Quantity							4796			0
S3	2016	2016	2016	2	0	2	Export	360	Indonesia	IDN	584	Marshall Isds	MHL								04	CEREALS,CEREAL PREPRTNS.	1	No Quantity							26391			0
S3	2016	2016	2016	2	0	2	Export	360	Indonesia	IDN	586	Pakistan	PAK								04	CEREALS,CEREAL PREPRTNS.	1	No Quantity							1526127			0
S3	2016	2016	2016	2	0	2	Export	360	Indonesia	IDN	598	Papua New Guinea	PNG								04	CEREALS,CEREAL PREPRTNS.	1	No Quantity							9924956			0
S3	2016	2016	2016	2	0	2	Export	360	Indonesia	IDN	604	Peru	PER								04	CEREALS,CEREAL PREPRTNS.	1	No Quantity							76663			0
S3	2016	2016	2016	2	0	2	Export	360	Indonesia	IDN	608	Philippines	PHL								04	CEREALS,CEREAL PREPRTNS.	1	No Quantity							54377268			0
S3	2016	2016	2016	2	0	2	Export	360	Indonesia	IDN	620	Portugal	PRT								04	CEREALS,CEREAL PREPRTNS.	1	No Quantity							210421			0
S3	2016	2016	2016	2	0	2	Export	360	Indonesia	IDN	626	Timor-Leste	TLS								04	CEREALS,CEREAL PREPRTNS.	1	No Quantity							15053360			0
S3	2016	2016	2016	2	0	2	Export	360	Indonesia	IDN	634	Qatar	QAT								04	CEREALS,CEREAL PREPRTNS.	1	No Quantity							316383			0
S3	2016	2016	2016	2	0	2	Export	360	Indonesia	IDN	642	Romania	ROU								04	CEREALS,CEREAL PREPRTNS.	1	No Quantity							28600			0
S3	2016	2016	2016	2	0	2	Export	360	Indonesia	IDN	643	Russian Federation	RUS								04	CEREALS,CEREAL PREPRTNS.	1	No Quantity							1060			0
S3	2016	2016	2016	2	0	2	Export	360	Indonesia	IDN	682	Saudi Arabia	SAU								04	CEREALS,CEREAL PREPRTNS.	1	No Quantity							4481467			0
S3	2016	2016	2016	2	0	2	Export	360	Indonesia	IDN	686	Senegal	SEN								04	CEREALS,CEREAL PREPRTNS.	1	No Quantity							997138			0
S3	2016	2016	2016	2	0	2	Export	360	Indonesia	IDN	690	Seychelles	SYC								04	CEREALS,CEREAL PREPRTNS.	1	No Quantity							350963			0
S3	2016	2016	2016	2	0	2	Export	360	Indonesia	IDN	694	Sierra Leone	SLE								04	CEREALS,CEREAL PREPRTNS.	1	No Quantity							30669			0
S3	2016	2016	2016	2	0	2	Export	360	Indonesia	IDN	699	India	IND								04	CEREALS,CEREAL PREPRTNS.	1	No Quantity							2841821			0
S3	2016	2016	2016	2	0	2	Export	360	Indonesia	IDN	702	Singapore	SGP								04	CEREALS,CEREAL PREPRTNS.	1	No Quantity							12964487			0
S3	2016	2016	2016	2	0	2	Export	360	Indonesia	IDN	704	Viet Nam	VNM								04	CEREALS,CEREAL PREPRTNS.	1	No Quantity							78899100			0
S3	2016	2016	2016	2	0	2	Export	360	Indonesia	IDN	706	Somalia	SOM								04	CEREALS,CEREAL PREPRTNS.	1	No Quantity							16021			0
S3	2016	2016	2016	2	0	2	Export	360	Indonesia	IDN	710	South Africa	ZAF								04	CEREALS,CEREAL PREPRTNS.	1	No Quantity							1155530			0
S3	2016	2016	2016	2	0	2	Export	360	Indonesia	IDN	724	Spain	ESP								04	CEREALS,CEREAL PREPRTNS.	1	No Quantity							642259			0
S3	2016	2016	2016	2	0	2	Export	360	Indonesia	IDN	740	Suriname	SUR								04	CEREALS,CEREAL PREPRTNS.	1	No Quantity							510			0
S3	2016	2016	2016	2	0	2	Export	360	Indonesia	IDN	752	Sweden	SWE								04	CEREALS,CEREAL PREPRTNS.	1	No Quantity							58220			0
S3	2016	2016	2016	2	0	2	Export	360	Indonesia	IDN	757	Switzerland	CHE								04	CEREALS,CEREAL PREPRTNS.	1	No Quantity							37683			0
S3	2016	2016	2016	2	0	2	Export	360	Indonesia	IDN	764	Thailand	THA								04	CEREALS,CEREAL PREPRTNS.	1	No Quantity							47180863			0
S3	2016	2016	2016	2	0	2	Export	360	Indonesia	IDN	768	Togo	TGO								04	CEREALS,CEREAL PREPRTNS.	1	No Quantity							96554			0
S3	2016	2016	2016	2	0	2	Export	360	Indonesia	IDN	776	Tonga	TON								04	CEREALS,CEREAL PREPRTNS.	1	No Quantity							552631			0
S3	2016	2016	2016	2	0	2	Export	360	Indonesia	IDN	780	Trinidad and Tobago	TTO								04	CEREALS,CEREAL PREPRTNS.	1	No Quantity							28773			0
S3	2016	2016	2016	2	0	2	Export	360	Indonesia	IDN	784	United Arab Emirates	ARE								04	CEREALS,CEREAL PREPRTNS.	1	No Quantity							7251342			0
S3	2016	2016	2016	2	0	2	Export	360	Indonesia	IDN	792	Turkey	TUR								04	CEREALS,CEREAL PREPRTNS.	1	No Quantity							2325339			0
S3	2016	2016	2016	2	0	2	Export	360	Indonesia	IDN	798	Tuvalu	TUV								04	CEREALS,CEREAL PREPRTNS.	1	No Quantity							3286			0
S3	2016	2016	2016	2	0	2	Export	360	Indonesia	IDN	800	Uganda	UGA								04	CEREALS,CEREAL PREPRTNS.	1	No Quantity							57707			0
S3	2016	2016	2016	2	0	2	Export	360	Indonesia	IDN	818	Egypt	EGY								04	CEREALS,CEREAL PREPRTNS.	1	No Quantity							186921			0
S3	2016	2016	2016	2	0	2	Export	360	Indonesia	IDN	826	United Kingdom	GBR								04	CEREALS,CEREAL PREPRTNS.	1	No Quantity							1287591			0
S3	2016	2016	2016	2	0	2	Export	360	Indonesia	IDN	834	United Rep. of Tanzania	TZA								04	CEREALS,CEREAL PREPRTNS.	1	No Quantity							5000			0
S3	2016	2016	2016	2	0	2	Export	360	Indonesia	IDN	842	USA	USA								04	CEREALS,CEREAL PREPRTNS.	1	No Quantity							21660026			0
S3	2016	2016	2016	2	0	2	Export	360	Indonesia	IDN	858	Uruguay	URY								04	CEREALS,CEREAL PREPRTNS.	1	No Quantity							30433			0
S3	2016	2016	2016	2	0	2	Export	360	Indonesia	IDN	860	Uzbekistan	UZB								04	CEREALS,CEREAL PREPRTNS.	1	No Quantity							8			0
S3	2016	2016	2016	2	0	2	Export	360	Indonesia	IDN	862	Venezuela	VEN								04	CEREALS,CEREAL PREPRTNS.	1	No Quantity							29654			0
S3	2016	2016	2016	2	0	2	Export	360	Indonesia	IDN	882	Samoa	WSM								04	CEREALS,CEREAL PREPRTNS.	1	No Quantity							689890			0
S3	2016	2016	2016	2	0	2	Export	360	Indonesia	IDN	887	Yemen	YEM								04	CEREALS,CEREAL PREPRTNS.	1	No Quantity							214171			0
S3	2016	2016	2016	2	0	2	Export	360	Indonesia	IDN	894	Zambia	ZMB								04	CEREALS,CEREAL PREPRTNS.	1	No Quantity							38450			0
S3	2016	2016	2016	2	0	2	Export	352	Iceland	ISL	0	World	WLD								05	VEGETABLES AND FRUIT	1	No Quantity							507910			0
S3	2016	2016	2016	2	0	2	Export	352	Iceland	ISL	40	Austria	AUT								05	VEGETABLES AND FRUIT	1	No Quantity							2511			0
S3	2016	2016	2016	2	0	2	Export	352	Iceland	ISL	208	Denmark	DNK								05	VEGETABLES AND FRUIT	1	No Quantity							39461			0
S3	2016	2016	2016	2	0	2	Export	352	Iceland	ISL	234	Faeroe Isds	FRO								05	VEGETABLES AND FRUIT	1	No Quantity							108639			0
S3	2016	2016	2016	2	0	2	Export	352	Iceland	ISL	276	Germany	DEU								05	VEGETABLES AND FRUIT	1	No Quantity							36			0
S3	2016	2016	2016	2	0	2	Export	352	Iceland	ISL	304	Greenland	GRL								05	VEGETABLES AND FRUIT	1	No Quantity							318233			0
S3	2016	2016	2016	2	0	2	Export	352	Iceland	ISL	381	Italy	ITA								05	VEGETABLES AND FRUIT	1	No Quantity							70			0
S3	2016	2016	2016	2	0	2	Export	352	Iceland	ISL	410	Rep. of Korea	KOR								05	VEGETABLES AND FRUIT	1	No Quantity							7798			0
S3	2016	2016	2016	2	0	2	Export	352	Iceland	ISL	442	Luxembourg	LUX								05	VEGETABLES AND FRUIT	1	No Quantity							619			0
S3	2016	2016	2016	2	0	2	Export	352	Iceland	ISL	528	Netherlands	NLD								05	VEGETABLES AND FRUIT	1	No Quantity							26041			0
S3	2016	2016	2016	2	0	2	Export	352	Iceland	ISL	579	Norway	NOR								05	VEGETABLES AND FRUIT	1	No Quantity							494			0
S3	2016	2016	2016	2	0	2	Export	352	Iceland	ISL	752	Sweden	SWE								05	VEGETABLES AND FRUIT	1	No Quantity							714			0
S3	2016	2016	2016	2	0	2	Export	352	Iceland	ISL	826	United Kingdom	GBR								05	VEGETABLES AND FRUIT	1	No Quantity							3178			0
S3	2016	2016	2016	2	0	2	Export	352	Iceland	ISL	842	USA	USA								05	VEGETABLES AND FRUIT	1	No Quantity							116			0
S3	2016	2016	2016	2	0	2	Export	360	Indonesia	IDN	0	World	WLD								05	VEGETABLES AND FRUIT	1	No Quantity							1060965214			0
S3	2016	2016	2016	2	0	2	Export	360	Indonesia	IDN	4	Afghanistan	AFG								05	VEGETABLES AND FRUIT	1	No Quantity							21090			0
S3	2016	2016	2016	2	0	2	Export	360	Indonesia	IDN	8	Albania	ALB								05	VEGETABLES AND FRUIT	1	No Quantity							21775			0
S3	2016	2016	2016	2	0	2	Export	360	Indonesia	IDN	12	Algeria	DZA								05	VEGETABLES AND FRUIT	1	No Quantity							569595			0
S3	2016	2016	2016	2	0	2	Export	360	Indonesia	IDN	16	American Samoa	ASM								05	VEGETABLES AND FRUIT	1	No Quantity							16515			0
S3	2016	2016	2016	2	0	2	Export	360	Indonesia	IDN	24	Angola	AGO								05	VEGETABLES AND FRUIT	1	No Quantity							224465			0
S3	2016	2016	2016	2	0	2	Export	360	Indonesia	IDN	32	Argentina	ARG								05	VEGETABLES AND FRUIT	1	No Quantity							9504315			0
S3	2016	2016	2016	2	0	2	Export	360	Indonesia	IDN	36	Australia	AUS								05	VEGETABLES AND FRUIT	1	No Quantity							14090838			0
S3	2016	2016	2016	2	0	2	Export	360	Indonesia	IDN	40	Austria	AUT								05	VEGETABLES AND FRUIT	1	No Quantity							945105			0
S3	2016	2016	2016	2	0	2	Export	360	Indonesia	IDN	48	Bahrain	BHR								05	VEGETABLES AND FRUIT	1	No Quantity							525074			0
S3	2016	2016	2016	2	0	2	Export	360	Indonesia	IDN	50	Bangladesh	BGD								05	VEGETABLES AND FRUIT	1	No Quantity							3706396			0
S3	2016	2016	2016	2	0	2	Export	360	Indonesia	IDN	56	Belgium	BEL								05	VEGETABLES AND FRUIT	1	No Quantity							5545601			0
S3	2016	2016	2016	2	0	2	Export	360	Indonesia	IDN	68	Bolivia (Plurinational State of)	BOL								05	VEGETABLES AND FRUIT	1	No Quantity							81960			0
S3	2016	2016	2016	2	0	2	Export	360	Indonesia	IDN	76	Brazil	BRA								05	VEGETABLES AND FRUIT	1	No Quantity							12222527			0
S3	2016	2016	2016	2	0	2	Export	360	Indonesia	IDN	90	Solomon Isds	SLB								05	VEGETABLES AND FRUIT	1	No Quantity							95339			0
S3	2016	2016	2016	2	0	2	Export	360	Indonesia	IDN	96	Brunei Darussalam	BRN								05	VEGETABLES AND FRUIT	1	No Quantity							786864			0
S3	2016	2016	2016	2	0	2	Export	360	Indonesia	IDN	100	Bulgaria	BGR								05	VEGETABLES AND FRUIT	1	No Quantity							203656			0
S3	2016	2016	2016	2	0	2	Export	360	Indonesia	IDN	104	Myanmar	MMR								05	VEGETABLES AND FRUIT	1	No Quantity							6359662			0
S3	2016	2016	2016	2	0	2	Export	360	Indonesia	IDN	116	Cambodia	KHM								05	VEGETABLES AND FRUIT	1	No Quantity							1170429			0
S3	2016	2016	2016	2	0	2	Export	360	Indonesia	IDN	124	Canada	CAN								05	VEGETABLES AND FRUIT	1	No Quantity							2955927			0
S3	2016	2016	2016	2	0	2	Export	360	Indonesia	IDN	144	Sri Lanka	LKA								05	VEGETABLES AND FRUIT	1	No Quantity							5287383			0
S3	2016	2016	2016	2	0	2	Export	360	Indonesia	IDN	152	Chile	CHL								05	VEGETABLES AND FRUIT	1	No Quantity							1201891			0
S3	2016	2016	2016	2	0	2	Export	360	Indonesia	IDN	156	China	CHN								05	VEGETABLES AND FRUIT	1	No Quantity							76513795			0
S3	2016	2016	2016	2	0	2	Export	360	Indonesia	IDN	162	Christmas Isds	CXR								05	VEGETABLES AND FRUIT	1	No Quantity							795			0
S3	2016	2016	2016	2	0	2	Export	360	Indonesia	IDN	170	Colombia	COL								05	VEGETABLES AND FRUIT	1	No Quantity							211770			0
S3	2016	2016	2016	2	0	2	Export	360	Indonesia	IDN	174	Comoros	COM								05	VEGETABLES AND FRUIT	1	No Quantity							691			0
S3	2016	2016	2016	2	0	2	Export	360	Indonesia	IDN	188	Costa Rica	CRI								05	VEGETABLES AND FRUIT	1	No Quantity							485875			0
S3	2016	2016	2016	2	0	2	Export	360	Indonesia	IDN	191	Croatia	HRV								05	VEGETABLES AND FRUIT	1	No Quantity							708648			0
S3	2016	2016	2016	2	0	2	Export	360	Indonesia	IDN	196	Cyprus	CYP								05	VEGETABLES AND FRUIT	1	No Quantity							41250			0
S3	2016	2016	2016	2	0	2	Export	360	Indonesia	IDN	203	Czechia	CZE								05	VEGETABLES AND FRUIT	1	No Quantity							291766			0
S3	2016	2016	2016	2	0	2	Export	360	Indonesia	IDN	208	Denmark	DNK								05	VEGETABLES AND FRUIT	1	No Quantity							877591			0
S3	2016	2016	2016	2	0	2	Export	360	Indonesia	IDN	214	Dominican Rep.	DOM								05	VEGETABLES AND FRUIT	1	No Quantity							448085			0
S3	2016	2016	2016	2	0	2	Export	360	Indonesia	IDN	233	Estonia	EST								05	VEGETABLES AND FRUIT	1	No Quantity							949906			0
S3	2016	2016	2016	2	0	2	Export	360	Indonesia	IDN	242	Fiji	FJI								05	VEGETABLES AND FRUIT	1	No Quantity							64204			0
S3	2016	2016	2016	2	0	2	Export	360	Indonesia	IDN	246	Finland	FIN								05	VEGETABLES AND FRUIT	1	No Quantity							6050461			0
S3	2016	2016	2016	2	0	2	Export	360	Indonesia	IDN	251	France	FRA								05	VEGETABLES AND FRUIT	1	No Quantity							3125779			0
S3	2016	2016	2016	2	0	2	Export	360	Indonesia	IDN	266	Gabon	GAB								05	VEGETABLES AND FRUIT	1	No Quantity							64816			0
S3	2016	2016	2016	2	0	2	Export	360	Indonesia	IDN	268	Georgia	GEO								05	VEGETABLES AND FRUIT	1	No Quantity							63785			0
S3	2016	2016	2016	2	0	2	Export	360	Indonesia	IDN	270	Gambia	GMB								05	VEGETABLES AND FRUIT	1	No Quantity							216300			0
S3	2016	2016	2016	2	0	2	Export	360	Indonesia	IDN	276	Germany	DEU								05	VEGETABLES AND FRUIT	1	No Quantity							24335051			0
S3	2016	2016	2016	2	0	2	Export	360	Indonesia	IDN	296	Kiribati	KIR								05	VEGETABLES AND FRUIT	1	No Quantity							26487			0
S3	2016	2016	2016	2	0	2	Export	360	Indonesia	IDN	300	Greece	GRC								05	VEGETABLES AND FRUIT	1	No Quantity							1218222			0
S3	2016	2016	2016	2	0	2	Export	360	Indonesia	IDN	324	Guinea	GIN								05	VEGETABLES AND FRUIT	1	No Quantity							13680			0
S3	2016	2016	2016	2	0	2	Export	360	Indonesia	IDN	328	Guyana	GUY								05	VEGETABLES AND FRUIT	1	No Quantity							6427			0
S3	2016	2016	2016	2	0	2	Export	360	Indonesia	IDN	344	China, Hong Kong SAR	HKG								05	VEGETABLES AND FRUIT	1	No Quantity							8229321			0
S3	2016	2016	2016	2	0	2	Export	360	Indonesia	IDN	348	Hungary	HUN								05	VEGETABLES AND FRUIT	1	No Quantity							501398			0
S3	2016	2016	2016	2	0	2	Export	360	Indonesia	IDN	364	Iran	IRN								05	VEGETABLES AND FRUIT	1	No Quantity							463859			0
S3	2016	2016	2016	2	0	2	Export	360	Indonesia	IDN	368	Iraq	IRQ								05	VEGETABLES AND FRUIT	1	No Quantity							32963			0
S3	2016	2016	2016	2	0	2	Export	360	Indonesia	IDN	372	Ireland	IRL								05	VEGETABLES AND FRUIT	1	No Quantity							92075			0
S3	2016	2016	2016	2	0	2	Export	360	Indonesia	IDN	376	Israel	ISR								05	VEGETABLES AND FRUIT	1	No Quantity							2046756			0
S3	2016	2016	2016	2	0	2	Export	360	Indonesia	IDN	381	Italy	ITA								05	VEGETABLES AND FRUIT	1	No Quantity							6457187			0
S3	2016	2016	2016	2	0	2	Export	360	Indonesia	IDN	384	Côte d'Ivoire	CIV								05	VEGETABLES AND FRUIT	1	No Quantity							1227			0
S3	2016	2016	2016	2	0	2	Export	360	Indonesia	IDN	392	Japan	JPN								05	VEGETABLES AND FRUIT	1	No Quantity							39558745			0
S3	2016	2016	2016	2	0	2	Export	360	Indonesia	IDN	398	Kazakhstan	KAZ								05	VEGETABLES AND FRUIT	1	No Quantity							137975			0
S3	2016	2016	2016	2	0	2	Export	360	Indonesia	IDN	400	Jordan	JOR								05	VEGETABLES AND FRUIT	1	No Quantity							2331392			0
S3	2016	2016	2016	2	0	2	Export	360	Indonesia	IDN	404	Kenya	KEN								05	VEGETABLES AND FRUIT	1	No Quantity							66615			0
S3	2016	2016	2016	2	0	2	Export	360	Indonesia	IDN	410	Rep. of Korea	KOR								05	VEGETABLES AND FRUIT	1	No Quantity							12466978			0
S3	2016	2016	2016	2	0	2	Export	360	Indonesia	IDN	414	Kuwait	KWT								05	VEGETABLES AND FRUIT	1	No Quantity							1336940			0
S3	2016	2016	2016	2	0	2	Export	360	Indonesia	IDN	422	Lebanon	LBN								05	VEGETABLES AND FRUIT	1	No Quantity							1766673			0
S3	2016	2016	2016	2	0	2	Export	360	Indonesia	IDN	428	Latvia	LVA								05	VEGETABLES AND FRUIT	1	No Quantity							487443			0
S3	2016	2016	2016	2	0	2	Export	360	Indonesia	IDN	430	Liberia	LBR								05	VEGETABLES AND FRUIT	1	No Quantity							6739			0
S3	2016	2016	2016	2	0	2	Export	360	Indonesia	IDN	434	Libya	LBY								05	VEGETABLES AND FRUIT	1	No Quantity							41830			0
S3	2016	2016	2016	2	0	2	Export	360	Indonesia	IDN	440	Lithuania	LTU								05	VEGETABLES AND FRUIT	1	No Quantity							545861			0
S3	2016	2016	2016	2	0	2	Export	360	Indonesia	IDN	458	Malaysia	MYS								05	VEGETABLES AND FRUIT	1	No Quantity							50236015			0
S3	2016	2016	2016	2	0	2	Export	360	Indonesia	IDN	462	Maldives	MDV								05	VEGETABLES AND FRUIT	1	No Quantity							72514			0
S3	2016	2016	2016	2	0	2	Export	360	Indonesia	IDN	470	Malta	MLT								05	VEGETABLES AND FRUIT	1	No Quantity							23075			0
S3	2016	2016	2016	2	0	2	Export	360	Indonesia	IDN	480	Mauritius	MUS								05	VEGETABLES AND FRUIT	1	No Quantity							100781			0
S3	2016	2016	2016	2	0	2	Export	360	Indonesia	IDN	484	Mexico	MEX								05	VEGETABLES AND FRUIT	1	No Quantity							3710070			0
S3	2016	2016	2016	2	0	2	Export	360	Indonesia	IDN	490	Other Asia, nes									05	VEGETABLES AND FRUIT	1	No Quantity							23543678			0
S3	2016	2016	2016	2	0	2	Export	360	Indonesia	IDN	504	Morocco	MAR								05	VEGETABLES AND FRUIT	1	No Quantity							352039			0
S3	2016	2016	2016	2	0	2	Export	360	Indonesia	IDN	508	Mozambique	MOZ								05	VEGETABLES AND FRUIT	1	No Quantity							132080			0
S3	2016	2016	2016	2	0	2	Export	360	Indonesia	IDN	512	Oman	OMN								05	VEGETABLES AND FRUIT	1	No Quantity							949055			0
S3	2016	2016	2016	2	0	2	Export	360	Indonesia	IDN	516	Namibia	NAM								05	VEGETABLES AND FRUIT	1	No Quantity							2500			0
S3	2016	2016	2016	2	0	2	Export	360	Indonesia	IDN	520	Nauru	NRU								05	VEGETABLES AND FRUIT	1	No Quantity							40145			0
S3	2016	2016	2016	2	0	2	Export	360	Indonesia	IDN	524	Nepal	NPL								05	VEGETABLES AND FRUIT	1	No Quantity							4774545			0
S3	2016	2016	2016	2	0	2	Export	360	Indonesia	IDN	528	Netherlands	NLD								05	VEGETABLES AND FRUIT	1	No Quantity							48872923			0
S3	2016	2016	2016	2	0	2	Export	360	Indonesia	IDN	540	New Caledonia	NCL								05	VEGETABLES AND FRUIT	1	No Quantity							13077			0
S3	2016	2016	2016	2	0	2	Export	360	Indonesia	IDN	548	Vanuatu	VUT								05	VEGETABLES AND FRUIT	1	No Quantity							1867			0
S3	2016	2016	2016	2	0	2	Export	360	Indonesia	IDN	554	New Zealand	NZL								05	VEGETABLES AND FRUIT	1	No Quantity							6402612			0
S3	2016	2016	2016	2	0	2	Export	360	Indonesia	IDN	566	Nigeria	NGA								05	VEGETABLES AND FRUIT	1	No Quantity							104004			0
S3	2016	2016	2016	2	0	2	Export	360	Indonesia	IDN	579	Norway	NOR								05	VEGETABLES AND FRUIT	1	No Quantity							3967690			0
S3	2016	2016	2016	2	0	2	Export	360	Indonesia	IDN	586	Pakistan	PAK								05	VEGETABLES AND FRUIT	1	No Quantity							138641954			0
S3	2016	2016	2016	2	0	2	Export	360	Indonesia	IDN	591	Panama	PAN								05	VEGETABLES AND FRUIT	1	No Quantity							73861			0
S3	2016	2016	2016	2	0	2	Export	360	Indonesia	IDN	598	Papua New Guinea	PNG								05	VEGETABLES AND FRUIT	1	No Quantity							1249340			0
S3	2016	2016	2016	2	0	2	Export	360	Indonesia	IDN	600	Paraguay	PRY								05	VEGETABLES AND FRUIT	1	No Quantity							274730			0
S3	2016	2016	2016	2	0	2	Export	360	Indonesia	IDN	604	Peru	PER								05	VEGETABLES AND FRUIT	1	No Quantity							1681297			0
S3	2016	2016	2016	2	0	2	Export	360	Indonesia	IDN	608	Philippines	PHL								05	VEGETABLES AND FRUIT	1	No Quantity							11208917			0
S3	2016	2016	2016	2	0	2	Export	360	Indonesia	IDN	616	Poland	POL								05	VEGETABLES AND FRUIT	1	No Quantity							7055032			0
S3	2016	2016	2016	2	0	2	Export	360	Indonesia	IDN	620	Portugal	PRT								05	VEGETABLES AND FRUIT	1	No Quantity							1084902			0
S3	2016	2016	2016	2	0	2	Export	360	Indonesia	IDN	626	Timor-Leste	TLS								05	VEGETABLES AND FRUIT	1	No Quantity							982450			0
S3	2016	2016	2016	2	0	2	Export	360	Indonesia	IDN	634	Qatar	QAT								05	VEGETABLES AND FRUIT	1	No Quantity							631071			0
S3	2016	2016	2016	2	0	2	Export	360	Indonesia	IDN	642	Romania	ROU								05	VEGETABLES AND FRUIT	1	No Quantity							69360			0
S3	2016	2016	2016	2	0	2	Export	360	Indonesia	IDN	643	Russian Federation	RUS								05	VEGETABLES AND FRUIT	1	No Quantity							8799095			0
S3	2016	2016	2016	2	0	2	Export	360	Indonesia	IDN	682	Saudi Arabia	SAU								05	VEGETABLES AND FRUIT	1	No Quantity							11663491			0
S3	2016	2016	2016	2	0	2	Export	360	Indonesia	IDN	686	Senegal	SEN								05	VEGETABLES AND FRUIT	1	No Quantity							51732			0
S3	2016	2016	2016	2	0	2	Export	360	Indonesia	IDN	699	India	IND								05	VEGETABLES AND FRUIT	1	No Quantity							40109272			0
S3	2016	2016	2016	2	0	2	Export	360	Indonesia	IDN	702	Singapore	SGP								05	VEGETABLES AND FRUIT	1	No Quantity							65488720			0
S3	2016	2016	2016	2	0	2	Export	360	Indonesia	IDN	704	Viet Nam	VNM								05	VEGETABLES AND FRUIT	1	No Quantity							109659910			0
S3	2016	2016	2016	2	0	2	Export	360	Indonesia	IDN	705	Slovenia	SVN								05	VEGETABLES AND FRUIT	1	No Quantity							1272180			0
S3	2016	2016	2016	2	0	2	Export	360	Indonesia	IDN	710	South Africa	ZAF								05	VEGETABLES AND FRUIT	1	No Quantity							2379488			0
S3	2016	2016	2016	2	0	2	Export	360	Indonesia	IDN	724	Spain	ESP								05	VEGETABLES AND FRUIT	1	No Quantity							19683108			0
S3	2016	2016	2016	2	0	2	Export	360	Indonesia	IDN	729	Sudan	SDN								05	VEGETABLES AND FRUIT	1	No Quantity							512613			0
S3	2016	2016	2016	2	0	2	Export	360	Indonesia	IDN	740	Suriname	SUR								05	VEGETABLES AND FRUIT	1	No Quantity							1802			0
S3	2016	2016	2016	2	0	2	Export	360	Indonesia	IDN	752	Sweden	SWE								05	VEGETABLES AND FRUIT	1	No Quantity							792193			0
S3	2016	2016	2016	2	0	2	Export	360	Indonesia	IDN	757	Switzerland	CHE								05	VEGETABLES AND FRUIT	1	No Quantity							802954			0
S3	2016	2016	2016	2	0	2	Export	360	Indonesia	IDN	760	Syria	SYR								05	VEGETABLES AND FRUIT	1	No Quantity							170626			0
S3	2016	2016	2016	2	0	2	Export	360	Indonesia	IDN	764	Thailand	THA								05	VEGETABLES AND FRUIT	1	No Quantity							118456050			0
S3	2016	2016	2016	2	0	2	Export	360	Indonesia	IDN	776	Tonga	TON								05	VEGETABLES AND FRUIT	1	No Quantity							67501			0
S3	2016	2016	2016	2	0	2	Export	360	Indonesia	IDN	780	Trinidad and Tobago	TTO								05	VEGETABLES AND FRUIT	1	No Quantity							13500			0
S3	2016	2016	2016	2	0	2	Export	360	Indonesia	IDN	784	United Arab Emirates	ARE								05	VEGETABLES AND FRUIT	1	No Quantity							6063148			0
S3	2016	2016	2016	2	0	2	Export	360	Indonesia	IDN	788	Tunisia	TUN								05	VEGETABLES AND FRUIT	1	No Quantity							1077875			0
S3	2016	2016	2016	2	0	2	Export	360	Indonesia	IDN	792	Turkey	TUR								05	VEGETABLES AND FRUIT	1	No Quantity							3456143			0
S3	2016	2016	2016	2	0	2	Export	360	Indonesia	IDN	795	Turkmenistan	TKM								05	VEGETABLES AND FRUIT	1	No Quantity							15000			0
S3	2016	2016	2016	2	0	2	Export	360	Indonesia	IDN	804	Ukraine	UKR								05	VEGETABLES AND FRUIT	1	No Quantity							1124442			0
S3	2016	2016	2016	2	0	2	Export	360	Indonesia	IDN	818	Egypt	EGY								05	VEGETABLES AND FRUIT	1	No Quantity							3353641			0
S3	2016	2016	2016	2	0	2	Export	360	Indonesia	IDN	826	United Kingdom	GBR								05	VEGETABLES AND FRUIT	1	No Quantity							8790014			0
S3	2016	2016	2016	2	0	2	Export	360	Indonesia	IDN	842	USA	USA								05	VEGETABLES AND FRUIT	1	No Quantity							91904871			0
S3	2016	2016	2016	2	0	2	Export	360	Indonesia	IDN	858	Uruguay	URY								05	VEGETABLES AND FRUIT	1	No Quantity							919475			0
S3	2016	2016	2016	2	0	2	Export	360	Indonesia	IDN	860	Uzbekistan	UZB								05	VEGETABLES AND FRUIT	1	No Quantity							181704			0
S3	2016	2016	2016	2	0	2	Export	360	Indonesia	IDN	882	Samoa	WSM								05	VEGETABLES AND FRUIT	1	No Quantity							8720			0
S3	2016	2016	2016	2	0	2	Export	360	Indonesia	IDN	887	Yemen	YEM								05	VEGETABLES AND FRUIT	1	No Quantity							70596			0
S3	2016	2016	2016	2	0	2	Export	352	Iceland	ISL	0	World	WLD								06	SUGAR,SUGR.PREPTNS,HONEY	1	No Quantity							866078			0
S3	2016	2016	2016	2	0	2	Export	352	Iceland	ISL	36	Australia	AUS								06	SUGAR,SUGR.PREPTNS,HONEY	1	No Quantity							85			0
S3	2016	2016	2016	2	0	2	Export	352	Iceland	ISL	56	Belgium	BEL								06	SUGAR,SUGR.PREPTNS,HONEY	1	No Quantity							464			0
S3	2016	2016	2016	2	0	2	Export	352	Iceland	ISL	124	Canada	CAN								06	SUGAR,SUGR.PREPTNS,HONEY	1	No Quantity							7			0
S3	2016	2016	2016	2	0	2	Export	352	Iceland	ISL	208	Denmark	DNK								06	SUGAR,SUGR.PREPTNS,HONEY	1	No Quantity							364308			0
S3	2016	2016	2016	2	0	2	Export	352	Iceland	ISL	234	Faeroe Isds	FRO								06	SUGAR,SUGR.PREPTNS,HONEY	1	No Quantity							73012			0
S3	2016	2016	2016	2	0	2	Export	352	Iceland	ISL	276	Germany	DEU								06	SUGAR,SUGR.PREPTNS,HONEY	1	No Quantity							24494			0
S3	2016	2016	2016	2	0	2	Export	352	Iceland	ISL	304	Greenland	GRL								06	SUGAR,SUGR.PREPTNS,HONEY	1	No Quantity							11828			0
S3	2016	2016	2016	2	0	2	Export	352	Iceland	ISL	344	China, Hong Kong SAR	HKG								06	SUGAR,SUGR.PREPTNS,HONEY	1	No Quantity							20			0
S3	2016	2016	2016	2	0	2	Export	352	Iceland	ISL	442	Luxembourg	LUX								06	SUGAR,SUGR.PREPTNS,HONEY	1	No Quantity							93			0
S3	2016	2016	2016	2	0	2	Export	352	Iceland	ISL	484	Mexico	MEX								06	SUGAR,SUGR.PREPTNS,HONEY	1	No Quantity							15			0
S3	2016	2016	2016	2	0	2	Export	352	Iceland	ISL	528	Netherlands	NLD								06	SUGAR,SUGR.PREPTNS,HONEY	1	No Quantity							22088			0
S3	2016	2016	2016	2	0	2	Export	352	Iceland	ISL	554	New Zealand	NZL								06	SUGAR,SUGR.PREPTNS,HONEY	1	No Quantity							20			0
S3	2016	2016	2016	2	0	2	Export	352	Iceland	ISL	579	Norway	NOR								06	SUGAR,SUGR.PREPTNS,HONEY	1	No Quantity							18498			0
S3	2016	2016	2016	2	0	2	Export	352	Iceland	ISL	643	Russian Federation	RUS								06	SUGAR,SUGR.PREPTNS,HONEY	1	No Quantity							102999			0
S3	2016	2016	2016	2	0	2	Export	352	Iceland	ISL	724	Spain	ESP								06	SUGAR,SUGR.PREPTNS,HONEY	1	No Quantity							130			0
S3	2016	2016	2016	2	0	2	Export	352	Iceland	ISL	752	Sweden	SWE								06	SUGAR,SUGR.PREPTNS,HONEY	1	No Quantity							202146			0
S3	2016	2016	2016	2	0	2	Export	352	Iceland	ISL	826	United Kingdom	GBR								06	SUGAR,SUGR.PREPTNS,HONEY	1	No Quantity							3486			0
S3	2016	2016	2016	2	0	2	Export	352	Iceland	ISL	842	USA	USA								06	SUGAR,SUGR.PREPTNS,HONEY	1	No Quantity							42383			0
S3	2016	2016	2016	2	0	2	Export	360	Indonesia	IDN	0	World	WLD								06	SUGAR,SUGR.PREPTNS,HONEY	1	No Quantity							225509275			0
S3	2016	2016	2016	2	0	2	Export	360	Indonesia	IDN	12	Algeria	DZA								06	SUGAR,SUGR.PREPTNS,HONEY	1	No Quantity							96175			0
S3	2016	2016	2016	2	0	2	Export	360	Indonesia	IDN	16	American Samoa	ASM								06	SUGAR,SUGR.PREPTNS,HONEY	1	No Quantity							1485			0
S3	2016	2016	2016	2	0	2	Export	360	Indonesia	IDN	32	Argentina	ARG								06	SUGAR,SUGR.PREPTNS,HONEY	1	No Quantity							96350			0
S3	2016	2016	2016	2	0	2	Export	360	Indonesia	IDN	36	Australia	AUS								06	SUGAR,SUGR.PREPTNS,HONEY	1	No Quantity							3575474			0
S3	2016	2016	2016	2	0	2	Export	360	Indonesia	IDN	40	Austria	AUT								06	SUGAR,SUGR.PREPTNS,HONEY	1	No Quantity							17687			0
S3	2016	2016	2016	2	0	2	Export	360	Indonesia	IDN	44	Bahamas	BHS								06	SUGAR,SUGR.PREPTNS,HONEY	1	No Quantity							754			0
S3	2016	2016	2016	2	0	2	Export	360	Indonesia	IDN	48	Bahrain	BHR								06	SUGAR,SUGR.PREPTNS,HONEY	1	No Quantity							525963			0
S3	2016	2016	2016	2	0	2	Export	360	Indonesia	IDN	50	Bangladesh	BGD								06	SUGAR,SUGR.PREPTNS,HONEY	1	No Quantity							1025161			0
S3	2016	2016	2016	2	0	2	Export	360	Indonesia	IDN	56	Belgium	BEL								06	SUGAR,SUGR.PREPTNS,HONEY	1	No Quantity							376442			0
S3	2016	2016	2016	2	0	2	Export	360	Indonesia	IDN	76	Brazil	BRA								06	SUGAR,SUGR.PREPTNS,HONEY	1	No Quantity							952710			0
S3	2016	2016	2016	2	0	2	Export	360	Indonesia	IDN	84	Belize	BLZ								06	SUGAR,SUGR.PREPTNS,HONEY	1	No Quantity							2376			0
S3	2016	2016	2016	2	0	2	Export	360	Indonesia	IDN	90	Solomon Isds	SLB								06	SUGAR,SUGR.PREPTNS,HONEY	1	No Quantity							1215334			0
S3	2016	2016	2016	2	0	2	Export	360	Indonesia	IDN	96	Brunei Darussalam	BRN								06	SUGAR,SUGR.PREPTNS,HONEY	1	No Quantity							549457			0
S3	2016	2016	2016	2	0	2	Export	360	Indonesia	IDN	100	Bulgaria	BGR								06	SUGAR,SUGR.PREPTNS,HONEY	1	No Quantity							25409			0
S3	2016	2016	2016	2	0	2	Export	360	Indonesia	IDN	104	Myanmar	MMR								06	SUGAR,SUGR.PREPTNS,HONEY	1	No Quantity							1056112			0
S3	2016	2016	2016	2	0	2	Export	360	Indonesia	IDN	116	Cambodia	KHM								06	SUGAR,SUGR.PREPTNS,HONEY	1	No Quantity							586546			0
S3	2016	2016	2016	2	0	2	Export	360	Indonesia	IDN	124	Canada	CAN								06	SUGAR,SUGR.PREPTNS,HONEY	1	No Quantity							1480494			0
S3	2016	2016	2016	2	0	2	Export	360	Indonesia	IDN	144	Sri Lanka	LKA								06	SUGAR,SUGR.PREPTNS,HONEY	1	No Quantity							528245			0
S3	2016	2016	2016	2	0	2	Export	360	Indonesia	IDN	152	Chile	CHL								06	SUGAR,SUGR.PREPTNS,HONEY	1	No Quantity							1560			0
S3	2016	2016	2016	2	0	2	Export	360	Indonesia	IDN	156	China	CHN								06	SUGAR,SUGR.PREPTNS,HONEY	1	No Quantity							2582132			0
S3	2016	2016	2016	2	0	2	Export	360	Indonesia	IDN	162	Christmas Isds	CXR								06	SUGAR,SUGR.PREPTNS,HONEY	1	No Quantity							6			0
S3	2016	2016	2016	2	0	2	Export	360	Indonesia	IDN	170	Colombia	COL								06	SUGAR,SUGR.PREPTNS,HONEY	1	No Quantity							74162			0
S3	2016	2016	2016	2	0	2	Export	360	Indonesia	IDN	174	Comoros	COM								06	SUGAR,SUGR.PREPTNS,HONEY	1	No Quantity							1838			0
S3	2016	2016	2016	2	0	2	Export	360	Indonesia	IDN	178	Congo	COG								06	SUGAR,SUGR.PREPTNS,HONEY	1	No Quantity							24504			0
S3	2016	2016	2016	2	0	2	Export	360	Indonesia	IDN	180	Dem. Rep. of the Congo	COD								06	SUGAR,SUGR.PREPTNS,HONEY	1	No Quantity							776304			0
S3	2016	2016	2016	2	0	2	Export	360	Indonesia	IDN	191	Croatia	HRV								06	SUGAR,SUGR.PREPTNS,HONEY	1	No Quantity							12769			0
S3	2016	2016	2016	2	0	2	Export	360	Indonesia	IDN	203	Czechia	CZE								06	SUGAR,SUGR.PREPTNS,HONEY	1	No Quantity							109814			0
S3	2016	2016	2016	2	0	2	Export	360	Indonesia	IDN	204	Benin	BEN								06	SUGAR,SUGR.PREPTNS,HONEY	1	No Quantity							104479			0
S3	2016	2016	2016	2	0	2	Export	360	Indonesia	IDN	208	Denmark	DNK								06	SUGAR,SUGR.PREPTNS,HONEY	1	No Quantity							115310			0
S3	2016	2016	2016	2	0	2	Export	360	Indonesia	IDN	218	Ecuador	ECU								06	SUGAR,SUGR.PREPTNS,HONEY	1	No Quantity							77851			0
S3	2016	2016	2016	2	0	2	Export	360	Indonesia	IDN	233	Estonia	EST								06	SUGAR,SUGR.PREPTNS,HONEY	1	No Quantity							70950			0
S3	2016	2016	2016	2	0	2	Export	360	Indonesia	IDN	242	Fiji	FJI								06	SUGAR,SUGR.PREPTNS,HONEY	1	No Quantity							742453			0
S3	2016	2016	2016	2	0	2	Export	360	Indonesia	IDN	246	Finland	FIN								06	SUGAR,SUGR.PREPTNS,HONEY	1	No Quantity							95947			0
S3	2016	2016	2016	2	0	2	Export	360	Indonesia	IDN	251	France	FRA								06	SUGAR,SUGR.PREPTNS,HONEY	1	No Quantity							144099			0
S3	2016	2016	2016	2	0	2	Export	360	Indonesia	IDN	258	French Polynesia	PYF								06	SUGAR,SUGR.PREPTNS,HONEY	1	No Quantity							3188			0
S3	2016	2016	2016	2	0	2	Export	360	Indonesia	IDN	262	Djibouti	DJI								06	SUGAR,SUGR.PREPTNS,HONEY	1	No Quantity							78372			0
S3	2016	2016	2016	2	0	2	Export	360	Indonesia	IDN	268	Georgia	GEO								06	SUGAR,SUGR.PREPTNS,HONEY	1	No Quantity							547			0
S3	2016	2016	2016	2	0	2	Export	360	Indonesia	IDN	270	Gambia	GMB								06	SUGAR,SUGR.PREPTNS,HONEY	1	No Quantity							2337			0
S3	2016	2016	2016	2	0	2	Export	360	Indonesia	IDN	275	State of Palestine	PSE								06	SUGAR,SUGR.PREPTNS,HONEY	1	No Quantity							28197			0
S3	2016	2016	2016	2	0	2	Export	360	Indonesia	IDN	276	Germany	DEU								06	SUGAR,SUGR.PREPTNS,HONEY	1	No Quantity							3260350			0
S3	2016	2016	2016	2	0	2	Export	360	Indonesia	IDN	288	Ghana	GHA								06	SUGAR,SUGR.PREPTNS,HONEY	1	No Quantity							271366			0
S3	2016	2016	2016	2	0	2	Export	360	Indonesia	IDN	296	Kiribati	KIR								06	SUGAR,SUGR.PREPTNS,HONEY	1	No Quantity							139458			0
S3	2016	2016	2016	2	0	2	Export	360	Indonesia	IDN	300	Greece	GRC								06	SUGAR,SUGR.PREPTNS,HONEY	1	No Quantity							461912			0
S3	2016	2016	2016	2	0	2	Export	360	Indonesia	IDN	324	Guinea	GIN								06	SUGAR,SUGR.PREPTNS,HONEY	1	No Quantity							20937			0
S3	2016	2016	2016	2	0	2	Export	360	Indonesia	IDN	328	Guyana	GUY								06	SUGAR,SUGR.PREPTNS,HONEY	1	No Quantity							20436			0
S3	2016	2016	2016	2	0	2	Export	360	Indonesia	IDN	344	China, Hong Kong SAR	HKG								06	SUGAR,SUGR.PREPTNS,HONEY	1	No Quantity							1991957			0
S3	2016	2016	2016	2	0	2	Export	360	Indonesia	IDN	348	Hungary	HUN								06	SUGAR,SUGR.PREPTNS,HONEY	1	No Quantity							135912			0
S3	2016	2016	2016	2	0	2	Export	360	Indonesia	IDN	364	Iran	IRN								06	SUGAR,SUGR.PREPTNS,HONEY	1	No Quantity							107559			0
S3	2016	2016	2016	2	0	2	Export	360	Indonesia	IDN	368	Iraq	IRQ								06	SUGAR,SUGR.PREPTNS,HONEY	1	No Quantity							150256			0
S3	2016	2016	2016	2	0	2	Export	360	Indonesia	IDN	376	Israel	ISR								06	SUGAR,SUGR.PREPTNS,HONEY	1	No Quantity							678814			0
S3	2016	2016	2016	2	0	2	Export	360	Indonesia	IDN	381	Italy	ITA								06	SUGAR,SUGR.PREPTNS,HONEY	1	No Quantity							420289			0
S3	2016	2016	2016	2	0	2	Export	360	Indonesia	IDN	392	Japan	JPN								06	SUGAR,SUGR.PREPTNS,HONEY	1	No Quantity							6796945			0
S3	2016	2016	2016	2	0	2	Export	360	Indonesia	IDN	400	Jordan	JOR								06	SUGAR,SUGR.PREPTNS,HONEY	1	No Quantity							1044078			0
S3	2016	2016	2016	2	0	2	Export	360	Indonesia	IDN	404	Kenya	KEN								06	SUGAR,SUGR.PREPTNS,HONEY	1	No Quantity							313992			0
S3	2016	2016	2016	2	0	2	Export	360	Indonesia	IDN	410	Rep. of Korea	KOR								06	SUGAR,SUGR.PREPTNS,HONEY	1	No Quantity							12155207			0
S3	2016	2016	2016	2	0	2	Export	360	Indonesia	IDN	414	Kuwait	KWT								06	SUGAR,SUGR.PREPTNS,HONEY	1	No Quantity							1118649			0
S3	2016	2016	2016	2	0	2	Export	360	Indonesia	IDN	422	Lebanon	LBN								06	SUGAR,SUGR.PREPTNS,HONEY	1	No Quantity							418255			0
S3	2016	2016	2016	2	0	2	Export	360	Indonesia	IDN	434	Libya	LBY								06	SUGAR,SUGR.PREPTNS,HONEY	1	No Quantity							161365			0
S3	2016	2016	2016	2	0	2	Export	360	Indonesia	IDN	440	Lithuania	LTU								06	SUGAR,SUGR.PREPTNS,HONEY	1	No Quantity							196650			0
S3	2016	2016	2016	2	0	2	Export	360	Indonesia	IDN	446	China, Macao SAR	MAC								06	SUGAR,SUGR.PREPTNS,HONEY	1	No Quantity							35797			0
S3	2016	2016	2016	2	0	2	Export	360	Indonesia	IDN	450	Madagascar	MDG								06	SUGAR,SUGR.PREPTNS,HONEY	1	No Quantity							162616			0
S3	2016	2016	2016	2	0	2	Export	360	Indonesia	IDN	458	Malaysia	MYS								06	SUGAR,SUGR.PREPTNS,HONEY	1	No Quantity							9220919			0
S3	2016	2016	2016	2	0	2	Export	360	Indonesia	IDN	462	Maldives	MDV								06	SUGAR,SUGR.PREPTNS,HONEY	1	No Quantity							85812			0
S3	2016	2016	2016	2	0	2	Export	360	Indonesia	IDN	480	Mauritius	MUS								06	SUGAR,SUGR.PREPTNS,HONEY	1	No Quantity							432962			0
S3	2016	2016	2016	2	0	2	Export	360	Indonesia	IDN	484	Mexico	MEX								06	SUGAR,SUGR.PREPTNS,HONEY	1	No Quantity							133389			0
S3	2016	2016	2016	2	0	2	Export	360	Indonesia	IDN	490	Other Asia, nes									06	SUGAR,SUGR.PREPTNS,HONEY	1	No Quantity							6666729			0
S3	2016	2016	2016	2	0	2	Export	360	Indonesia	IDN	496	Mongolia	MNG								06	SUGAR,SUGR.PREPTNS,HONEY	1	No Quantity							5832			0
S3	2016	2016	2016	2	0	2	Export	360	Indonesia	IDN	504	Morocco	MAR								06	SUGAR,SUGR.PREPTNS,HONEY	1	No Quantity							70428			0
S3	2016	2016	2016	2	0	2	Export	360	Indonesia	IDN	508	Mozambique	MOZ								06	SUGAR,SUGR.PREPTNS,HONEY	1	No Quantity							159300			0
S3	2016	2016	2016	2	0	2	Export	360	Indonesia	IDN	512	Oman	OMN								06	SUGAR,SUGR.PREPTNS,HONEY	1	No Quantity							556810			0
S3	2016	2016	2016	2	0	2	Export	360	Indonesia	IDN	520	Nauru	NRU								06	SUGAR,SUGR.PREPTNS,HONEY	1	No Quantity							9804			0
S3	2016	2016	2016	2	0	2	Export	360	Indonesia	IDN	528	Netherlands	NLD								06	SUGAR,SUGR.PREPTNS,HONEY	1	No Quantity							4076708			0
S3	2016	2016	2016	2	0	2	Export	360	Indonesia	IDN	540	New Caledonia	NCL								06	SUGAR,SUGR.PREPTNS,HONEY	1	No Quantity							13389			0
S3	2016	2016	2016	2	0	2	Export	360	Indonesia	IDN	548	Vanuatu	VUT								06	SUGAR,SUGR.PREPTNS,HONEY	1	No Quantity							135818			0
S3	2016	2016	2016	2	0	2	Export	360	Indonesia	IDN	554	New Zealand	NZL								06	SUGAR,SUGR.PREPTNS,HONEY	1	No Quantity							1114078			0
S3	2016	2016	2016	2	0	2	Export	360	Indonesia	IDN	562	Niger	NER								06	SUGAR,SUGR.PREPTNS,HONEY	1	No Quantity							269869			0
S3	2016	2016	2016	2	0	2	Export	360	Indonesia	IDN	566	Nigeria	NGA								06	SUGAR,SUGR.PREPTNS,HONEY	1	No Quantity							379094			0
S3	2016	2016	2016	2	0	2	Export	360	Indonesia	IDN	579	Norway	NOR								06	SUGAR,SUGR.PREPTNS,HONEY	1	No Quantity							6888			0
S3	2016	2016	2016	2	0	2	Export	360	Indonesia	IDN	580	N. Mariana Isds	MNP								06	SUGAR,SUGR.PREPTNS,HONEY	1	No Quantity							22814			0
S3	2016	2016	2016	2	0	2	Export	360	Indonesia	IDN	583	FS Micronesia	FSM								06	SUGAR,SUGR.PREPTNS,HONEY	1	No Quantity							5938			0
S3	2016	2016	2016	2	0	2	Export	360	Indonesia	IDN	586	Pakistan	PAK								06	SUGAR,SUGR.PREPTNS,HONEY	1	No Quantity							1671112			0
S3	2016	2016	2016	2	0	2	Export	360	Indonesia	IDN	591	Panama	PAN								06	SUGAR,SUGR.PREPTNS,HONEY	1	No Quantity							18652			0
S3	2016	2016	2016	2	0	2	Export	360	Indonesia	IDN	598	Papua New Guinea	PNG								06	SUGAR,SUGR.PREPTNS,HONEY	1	No Quantity							246222			0
S3	2016	2016	2016	2	0	2	Export	360	Indonesia	IDN	604	Peru	PER								06	SUGAR,SUGR.PREPTNS,HONEY	1	No Quantity							6600			0
S3	2016	2016	2016	2	0	2	Export	360	Indonesia	IDN	608	Philippines	PHL								06	SUGAR,SUGR.PREPTNS,HONEY	1	No Quantity							54292736			0
S3	2016	2016	2016	2	0	2	Export	360	Indonesia	IDN	616	Poland	POL								06	SUGAR,SUGR.PREPTNS,HONEY	1	No Quantity							120753			0
S3	2016	2016	2016	2	0	2	Export	360	Indonesia	IDN	620	Portugal	PRT								06	SUGAR,SUGR.PREPTNS,HONEY	1	No Quantity							26500			0
S3	2016	2016	2016	2	0	2	Export	360	Indonesia	IDN	626	Timor-Leste	TLS								06	SUGAR,SUGR.PREPTNS,HONEY	1	No Quantity							2073761			0
S3	2016	2016	2016	2	0	2	Export	360	Indonesia	IDN	634	Qatar	QAT								06	SUGAR,SUGR.PREPTNS,HONEY	1	No Quantity							239140			0
S3	2016	2016	2016	2	0	2	Export	360	Indonesia	IDN	642	Romania	ROU								06	SUGAR,SUGR.PREPTNS,HONEY	1	No Quantity							6495			0
S3	2016	2016	2016	2	0	2	Export	360	Indonesia	IDN	643	Russian Federation	RUS								06	SUGAR,SUGR.PREPTNS,HONEY	1	No Quantity							290350			0
S3	2016	2016	2016	2	0	2	Export	360	Indonesia	IDN	682	Saudi Arabia	SAU								06	SUGAR,SUGR.PREPTNS,HONEY	1	No Quantity							5063824			0
S3	2016	2016	2016	2	0	2	Export	360	Indonesia	IDN	688	Serbia	SRB								06	SUGAR,SUGR.PREPTNS,HONEY	1	No Quantity							13086			0
S3	2016	2016	2016	2	0	2	Export	360	Indonesia	IDN	690	Seychelles	SYC								06	SUGAR,SUGR.PREPTNS,HONEY	1	No Quantity							9337			0
S3	2016	2016	2016	2	0	2	Export	360	Indonesia	IDN	694	Sierra Leone	SLE								06	SUGAR,SUGR.PREPTNS,HONEY	1	No Quantity							2481			0
S3	2016	2016	2016	2	0	2	Export	360	Indonesia	IDN	699	India	IND								06	SUGAR,SUGR.PREPTNS,HONEY	1	No Quantity							912725			0
S3	2016	2016	2016	2	0	2	Export	360	Indonesia	IDN	702	Singapore	SGP								06	SUGAR,SUGR.PREPTNS,HONEY	1	No Quantity							3474828			0
S3	2016	2016	2016	2	0	2	Export	360	Indonesia	IDN	703	Slovakia	SVK								06	SUGAR,SUGR.PREPTNS,HONEY	1	No Quantity							10720			0
S3	2016	2016	2016	2	0	2	Export	360	Indonesia	IDN	704	Viet Nam	VNM								06	SUGAR,SUGR.PREPTNS,HONEY	1	No Quantity							24466562			0
S3	2016	2016	2016	2	0	2	Export	360	Indonesia	IDN	705	Slovenia	SVN								06	SUGAR,SUGR.PREPTNS,HONEY	1	No Quantity							180814			0
S3	2016	2016	2016	2	0	2	Export	360	Indonesia	IDN	706	Somalia	SOM								06	SUGAR,SUGR.PREPTNS,HONEY	1	No Quantity							114286			0
S3	2016	2016	2016	2	0	2	Export	360	Indonesia	IDN	710	South Africa	ZAF								06	SUGAR,SUGR.PREPTNS,HONEY	1	No Quantity							320997			0
S3	2016	2016	2016	2	0	2	Export	360	Indonesia	IDN	724	Spain	ESP								06	SUGAR,SUGR.PREPTNS,HONEY	1	No Quantity							270178			0
S3	2016	2016	2016	2	0	2	Export	360	Indonesia	IDN	740	Suriname	SUR								06	SUGAR,SUGR.PREPTNS,HONEY	1	No Quantity							6947			0
S3	2016	2016	2016	2	0	2	Export	360	Indonesia	IDN	752	Sweden	SWE								06	SUGAR,SUGR.PREPTNS,HONEY	1	No Quantity							430650			0
S3	2016	2016	2016	2	0	2	Export	360	Indonesia	IDN	757	Switzerland	CHE								06	SUGAR,SUGR.PREPTNS,HONEY	1	No Quantity							56790			0
S3	2016	2016	2016	2	0	2	Export	360	Indonesia	IDN	764	Thailand	THA								06	SUGAR,SUGR.PREPTNS,HONEY	1	No Quantity							15915186			0
S3	2016	2016	2016	2	0	2	Export	360	Indonesia	IDN	768	Togo	TGO								06	SUGAR,SUGR.PREPTNS,HONEY	1	No Quantity							149733			0
S3	2016	2016	2016	2	0	2	Export	360	Indonesia	IDN	776	Tonga	TON								06	SUGAR,SUGR.PREPTNS,HONEY	1	No Quantity							184500			0
S3	2016	2016	2016	2	0	2	Export	360	Indonesia	IDN	784	United Arab Emirates	ARE								06	SUGAR,SUGR.PREPTNS,HONEY	1	No Quantity							4136912			0
S3	2016	2016	2016	2	0	2	Export	360	Indonesia	IDN	788	Tunisia	TUN								06	SUGAR,SUGR.PREPTNS,HONEY	1	No Quantity							34667			0
S3	2016	2016	2016	2	0	2	Export	360	Indonesia	IDN	792	Turkey	TUR								06	SUGAR,SUGR.PREPTNS,HONEY	1	No Quantity							29537			0
S3	2016	2016	2016	2	0	2	Export	360	Indonesia	IDN	798	Tuvalu	TUV								06	SUGAR,SUGR.PREPTNS,HONEY	1	No Quantity							4376			0
S3	2016	2016	2016	2	0	2	Export	360	Indonesia	IDN	800	Uganda	UGA								06	SUGAR,SUGR.PREPTNS,HONEY	1	No Quantity							2			0
S3	2016	2016	2016	2	0	2	Export	360	Indonesia	IDN	804	Ukraine	UKR								06	SUGAR,SUGR.PREPTNS,HONEY	1	No Quantity							28880			0
S3	2016	2016	2016	2	0	2	Export	360	Indonesia	IDN	818	Egypt	EGY								06	SUGAR,SUGR.PREPTNS,HONEY	1	No Quantity							342537			0
S3	2016	2016	2016	2	0	2	Export	360	Indonesia	IDN	826	United Kingdom	GBR								06	SUGAR,SUGR.PREPTNS,HONEY	1	No Quantity							1805088			0
S3	2016	2016	2016	2	0	2	Export	360	Indonesia	IDN	834	United Rep. of Tanzania	TZA								06	SUGAR,SUGR.PREPTNS,HONEY	1	No Quantity							9025			0
S3	2016	2016	2016	2	0	2	Export	360	Indonesia	IDN	842	USA	USA								06	SUGAR,SUGR.PREPTNS,HONEY	1	No Quantity							37133374			0
S3	2016	2016	2016	2	0	2	Export	360	Indonesia	IDN	854	Burkina Faso	BFA								06	SUGAR,SUGR.PREPTNS,HONEY	1	No Quantity							207419			0
S3	2016	2016	2016	2	0	2	Export	360	Indonesia	IDN	858	Uruguay	URY								06	SUGAR,SUGR.PREPTNS,HONEY	1	No Quantity							1020			0
S3	2016	2016	2016	2	0	2	Export	360	Indonesia	IDN	860	Uzbekistan	UZB								06	SUGAR,SUGR.PREPTNS,HONEY	1	No Quantity							35			0
S3	2016	2016	2016	2	0	2	Export	360	Indonesia	IDN	882	Samoa	WSM								06	SUGAR,SUGR.PREPTNS,HONEY	1	No Quantity							127049			0
S3	2016	2016	2016	2	0	2	Export	360	Indonesia	IDN	887	Yemen	YEM								06	SUGAR,SUGR.PREPTNS,HONEY	1	No Quantity							485017			0
S3	2016	2016	2016	2	0	2	Export	352	Iceland	ISL	0	World	WLD								07	COFFEE,TEA,COCOA,SPICES	1	No Quantity							2877297			0
S3	2016	2016	2016	2	0	2	Export	352	Iceland	ISL	36	Australia	AUS								07	COFFEE,TEA,COCOA,SPICES	1	No Quantity							1207			0
S3	2016	2016	2016	2	0	2	Export	352	Iceland	ISL	56	Belgium	BEL								07	COFFEE,TEA,COCOA,SPICES	1	No Quantity							7512			0
S3	2016	2016	2016	2	0	2	Export	352	Iceland	ISL	124	Canada	CAN								07	COFFEE,TEA,COCOA,SPICES	1	No Quantity							9410			0
S3	2016	2016	2016	2	0	2	Export	352	Iceland	ISL	156	China	CHN								07	COFFEE,TEA,COCOA,SPICES	1	No Quantity							5			0
S3	2016	2016	2016	2	0	2	Export	352	Iceland	ISL	203	Czechia	CZE								07	COFFEE,TEA,COCOA,SPICES	1	No Quantity							25			0
S3	2016	2016	2016	2	0	2	Export	352	Iceland	ISL	208	Denmark	DNK								07	COFFEE,TEA,COCOA,SPICES	1	No Quantity							518313			0
S3	2016	2016	2016	2	0	2	Export	352	Iceland	ISL	233	Estonia	EST								07	COFFEE,TEA,COCOA,SPICES	1	No Quantity							407			0
S3	2016	2016	2016	2	0	2	Export	352	Iceland	ISL	234	Faeroe Isds	FRO								07	COFFEE,TEA,COCOA,SPICES	1	No Quantity							361072			0
S3	2016	2016	2016	2	0	2	Export	352	Iceland	ISL	251	France	FRA								07	COFFEE,TEA,COCOA,SPICES	1	No Quantity							727			0
S3	2016	2016	2016	2	0	2	Export	352	Iceland	ISL	276	Germany	DEU								07	COFFEE,TEA,COCOA,SPICES	1	No Quantity							38581			0
S3	2016	2016	2016	2	0	2	Export	352	Iceland	ISL	300	Greece	GRC								07	COFFEE,TEA,COCOA,SPICES	1	No Quantity							23			0
S3	2016	2016	2016	2	0	2	Export	352	Iceland	ISL	304	Greenland	GRL								07	COFFEE,TEA,COCOA,SPICES	1	No Quantity							21076			0
S3	2016	2016	2016	2	0	2	Export	352	Iceland	ISL	344	China, Hong Kong SAR	HKG								07	COFFEE,TEA,COCOA,SPICES	1	No Quantity							259			0
S3	2016	2016	2016	2	0	2	Export	352	Iceland	ISL	348	Hungary	HUN								07	COFFEE,TEA,COCOA,SPICES	1	No Quantity							24			0
S3	2016	2016	2016	2	0	2	Export	352	Iceland	ISL	381	Italy	ITA								07	COFFEE,TEA,COCOA,SPICES	1	No Quantity							170			0
S3	2016	2016	2016	2	0	2	Export	352	Iceland	ISL	392	Japan	JPN								07	COFFEE,TEA,COCOA,SPICES	1	No Quantity							19887			0
S3	2016	2016	2016	2	0	2	Export	352	Iceland	ISL	442	Luxembourg	LUX								07	COFFEE,TEA,COCOA,SPICES	1	No Quantity							3070			0
S3	2016	2016	2016	2	0	2	Export	352	Iceland	ISL	528	Netherlands	NLD								07	COFFEE,TEA,COCOA,SPICES	1	No Quantity							45794			0
S3	2016	2016	2016	2	0	2	Export	352	Iceland	ISL	579	Norway	NOR								07	COFFEE,TEA,COCOA,SPICES	1	No Quantity							651202			0
S3	2016	2016	2016	2	0	2	Export	352	Iceland	ISL	620	Portugal	PRT								07	COFFEE,TEA,COCOA,SPICES	1	No Quantity							825			0
S3	2016	2016	2016	2	0	2	Export	352	Iceland	ISL	643	Russian Federation	RUS								07	COFFEE,TEA,COCOA,SPICES	1	No Quantity							67			0
S3	2016	2016	2016	2	0	2	Export	352	Iceland	ISL	702	Singapore	SGP								07	COFFEE,TEA,COCOA,SPICES	1	No Quantity							5543			0
S3	2016	2016	2016	2	0	2	Export	352	Iceland	ISL	703	Slovakia	SVK								07	COFFEE,TEA,COCOA,SPICES	1	No Quantity							3658			0
S3	2016	2016	2016	2	0	2	Export	352	Iceland	ISL	705	Slovenia	SVN								07	COFFEE,TEA,COCOA,SPICES	1	No Quantity							71			0
S3	2016	2016	2016	2	0	2	Export	352	Iceland	ISL	724	Spain	ESP								07	COFFEE,TEA,COCOA,SPICES	1	No Quantity							964			0
S3	2016	2016	2016	2	0	2	Export	352	Iceland	ISL	752	Sweden	SWE								07	COFFEE,TEA,COCOA,SPICES	1	No Quantity							244818			0
S3	2016	2016	2016	2	0	2	Export	352	Iceland	ISL	757	Switzerland	CHE								07	COFFEE,TEA,COCOA,SPICES	1	No Quantity							213			0
S3	2016	2016	2016	2	0	2	Export	352	Iceland	ISL	826	United Kingdom	GBR								07	COFFEE,TEA,COCOA,SPICES	1	No Quantity							36218			0
S3	2016	2016	2016	2	0	2	Export	352	Iceland	ISL	842	USA	USA								07	COFFEE,TEA,COCOA,SPICES	1	No Quantity							906156			0
S3	2016	2016	2016	2	0	2	Export	360	Indonesia	IDN	0	World	WLD								07	COFFEE,TEA,COCOA,SPICES	1	No Quantity							3560348849			0
S3	2016	2016	2016	2	0	2	Export	360	Indonesia	IDN	4	Afghanistan	AFG								07	COFFEE,TEA,COCOA,SPICES	1	No Quantity							780464			0
S3	2016	2016	2016	2	0	2	Export	360	Indonesia	IDN	8	Albania	ALB								07	COFFEE,TEA,COCOA,SPICES	1	No Quantity							35520			0
S3	2016	2016	2016	2	0	2	Export	360	Indonesia	IDN	12	Algeria	DZA								07	COFFEE,TEA,COCOA,SPICES	1	No Quantity							19107574			0
S3	2016	2016	2016	2	0	2	Export	360	Indonesia	IDN	16	American Samoa	ASM								07	COFFEE,TEA,COCOA,SPICES	1	No Quantity							2450			0
S3	2016	2016	2016	2	0	2	Export	360	Indonesia	IDN	32	Argentina	ARG								07	COFFEE,TEA,COCOA,SPICES	1	No Quantity							1922523			0
S3	2016	2016	2016	2	0	2	Export	360	Indonesia	IDN	36	Australia	AUS								07	COFFEE,TEA,COCOA,SPICES	1	No Quantity							72634475			0
S3	2016	2016	2016	2	0	2	Export	360	Indonesia	IDN	40	Austria	AUT								07	COFFEE,TEA,COCOA,SPICES	1	No Quantity							64300			0
S3	2016	2016	2016	2	0	2	Export	360	Indonesia	IDN	44	Bahamas	BHS								07	COFFEE,TEA,COCOA,SPICES	1	No Quantity							13513			0
S3	2016	2016	2016	2	0	2	Export	360	Indonesia	IDN	48	Bahrain	BHR								07	COFFEE,TEA,COCOA,SPICES	1	No Quantity							443068			0
S3	2016	2016	2016	2	0	2	Export	360	Indonesia	IDN	50	Bangladesh	BGD								07	COFFEE,TEA,COCOA,SPICES	1	No Quantity							7925404			0
S3	2016	2016	2016	2	0	2	Export	360	Indonesia	IDN	51	Armenia	ARM								07	COFFEE,TEA,COCOA,SPICES	1	No Quantity							1627227			0
S3	2016	2016	2016	2	0	2	Export	360	Indonesia	IDN	56	Belgium	BEL								07	COFFEE,TEA,COCOA,SPICES	1	No Quantity							31711690			0
S3	2016	2016	2016	2	0	2	Export	360	Indonesia	IDN	68	Bolivia (Plurinational State of)	BOL								07	COFFEE,TEA,COCOA,SPICES	1	No Quantity							183575			0
S3	2016	2016	2016	2	0	2	Export	360	Indonesia	IDN	70	Bosnia Herzegovina	BIH								07	COFFEE,TEA,COCOA,SPICES	1	No Quantity							45900			0
S3	2016	2016	2016	2	0	2	Export	360	Indonesia	IDN	76	Brazil	BRA								07	COFFEE,TEA,COCOA,SPICES	1	No Quantity							31640061			0
S3	2016	2016	2016	2	0	2	Export	360	Indonesia	IDN	90	Solomon Isds	SLB								07	COFFEE,TEA,COCOA,SPICES	1	No Quantity							175936			0
S3	2016	2016	2016	2	0	2	Export	360	Indonesia	IDN	96	Brunei Darussalam	BRN								07	COFFEE,TEA,COCOA,SPICES	1	No Quantity							1230321			0
S3	2016	2016	2016	2	0	2	Export	360	Indonesia	IDN	100	Bulgaria	BGR								07	COFFEE,TEA,COCOA,SPICES	1	No Quantity							4618382			0
S3	2016	2016	2016	2	0	2	Export	360	Indonesia	IDN	104	Myanmar	MMR								07	COFFEE,TEA,COCOA,SPICES	1	No Quantity							1695571			0
S3	2016	2016	2016	2	0	2	Export	360	Indonesia	IDN	116	Cambodia	KHM								07	COFFEE,TEA,COCOA,SPICES	1	No Quantity							216585			0
S3	2016	2016	2016	2	0	2	Export	360	Indonesia	IDN	120	Cameroon	CMR								07	COFFEE,TEA,COCOA,SPICES	1	No Quantity							188690			0
S3	2016	2016	2016	2	0	2	Export	360	Indonesia	IDN	124	Canada	CAN								07	COFFEE,TEA,COCOA,SPICES	1	No Quantity							78715007			0
S3	2016	2016	2016	2	0	2	Export	360	Indonesia	IDN	144	Sri Lanka	LKA								07	COFFEE,TEA,COCOA,SPICES	1	No Quantity							4628029			0
S3	2016	2016	2016	2	0	2	Export	360	Indonesia	IDN	152	Chile	CHL								07	COFFEE,TEA,COCOA,SPICES	1	No Quantity							1275069			0
S3	2016	2016	2016	2	0	2	Export	360	Indonesia	IDN	156	China	CHN								07	COFFEE,TEA,COCOA,SPICES	1	No Quantity							119243201			0
S3	2016	2016	2016	2	0	2	Export	360	Indonesia	IDN	162	Christmas Isds	CXR								07	COFFEE,TEA,COCOA,SPICES	1	No Quantity							35			0
S3	2016	2016	2016	2	0	2	Export	360	Indonesia	IDN	170	Colombia	COL								07	COFFEE,TEA,COCOA,SPICES	1	No Quantity							112876			0
S3	2016	2016	2016	2	0	2	Export	360	Indonesia	IDN	174	Comoros	COM								07	COFFEE,TEA,COCOA,SPICES	1	No Quantity							985			0
S3	2016	2016	2016	2	0	2	Export	360	Indonesia	IDN	184	Cook Isds	COK								07	COFFEE,TEA,COCOA,SPICES	1	No Quantity							4433			0
S3	2016	2016	2016	2	0	2	Export	360	Indonesia	IDN	188	Costa Rica	CRI								07	COFFEE,TEA,COCOA,SPICES	1	No Quantity							268636			0
S3	2016	2016	2016	2	0	2	Export	360	Indonesia	IDN	191	Croatia	HRV								07	COFFEE,TEA,COCOA,SPICES	1	No Quantity							333826			0
S3	2016	2016	2016	2	0	2	Export	360	Indonesia	IDN	196	Cyprus	CYP								07	COFFEE,TEA,COCOA,SPICES	1	No Quantity							17392			0
S3	2016	2016	2016	2	0	2	Export	360	Indonesia	IDN	203	Czechia	CZE								07	COFFEE,TEA,COCOA,SPICES	1	No Quantity							716072			0
S3	2016	2016	2016	2	0	2	Export	360	Indonesia	IDN	204	Benin	BEN								07	COFFEE,TEA,COCOA,SPICES	1	No Quantity							67244			0
S3	2016	2016	2016	2	0	2	Export	360	Indonesia	IDN	208	Denmark	DNK								07	COFFEE,TEA,COCOA,SPICES	1	No Quantity							1217327			0
S3	2016	2016	2016	2	0	2	Export	360	Indonesia	IDN	214	Dominican Rep.	DOM								07	COFFEE,TEA,COCOA,SPICES	1	No Quantity							2936956			0
S3	2016	2016	2016	2	0	2	Export	360	Indonesia	IDN	233	Estonia	EST								07	COFFEE,TEA,COCOA,SPICES	1	No Quantity							35176607			0
S3	2016	2016	2016	2	0	2	Export	360	Indonesia	IDN	242	Fiji	FJI								07	COFFEE,TEA,COCOA,SPICES	1	No Quantity							464056			0
S3	2016	2016	2016	2	0	2	Export	360	Indonesia	IDN	246	Finland	FIN								07	COFFEE,TEA,COCOA,SPICES	1	No Quantity							2159006			0
S3	2016	2016	2016	2	0	2	Export	360	Indonesia	IDN	251	France	FRA								07	COFFEE,TEA,COCOA,SPICES	1	No Quantity							57807922			0
S3	2016	2016	2016	2	0	2	Export	360	Indonesia	IDN	262	Djibouti	DJI								07	COFFEE,TEA,COCOA,SPICES	1	No Quantity							79950			0
S3	2016	2016	2016	2	0	2	Export	360	Indonesia	IDN	268	Georgia	GEO								07	COFFEE,TEA,COCOA,SPICES	1	No Quantity							21473852			0
S3	2016	2016	2016	2	0	2	Export	360	Indonesia	IDN	270	Gambia	GMB								07	COFFEE,TEA,COCOA,SPICES	1	No Quantity							42700			0
S3	2016	2016	2016	2	0	2	Export	360	Indonesia	IDN	275	State of Palestine	PSE								07	COFFEE,TEA,COCOA,SPICES	1	No Quantity							1595594			0
S3	2016	2016	2016	2	0	2	Export	360	Indonesia	IDN	276	Germany	DEU								07	COFFEE,TEA,COCOA,SPICES	1	No Quantity							249254393			0
S3	2016	2016	2016	2	0	2	Export	360	Indonesia	IDN	288	Ghana	GHA								07	COFFEE,TEA,COCOA,SPICES	1	No Quantity							5725			0
S3	2016	2016	2016	2	0	2	Export	360	Indonesia	IDN	296	Kiribati	KIR								07	COFFEE,TEA,COCOA,SPICES	1	No Quantity							15569			0
S3	2016	2016	2016	2	0	2	Export	360	Indonesia	IDN	300	Greece	GRC								07	COFFEE,TEA,COCOA,SPICES	1	No Quantity							8204070			0
S3	2016	2016	2016	2	0	2	Export	360	Indonesia	IDN	316	Guam	GUM								07	COFFEE,TEA,COCOA,SPICES	1	No Quantity							57244			0
S3	2016	2016	2016	2	0	2	Export	360	Indonesia	IDN	320	Guatemala	GTM								07	COFFEE,TEA,COCOA,SPICES	1	No Quantity							218342			0
S3	2016	2016	2016	2	0	2	Export	360	Indonesia	IDN	328	Guyana	GUY								07	COFFEE,TEA,COCOA,SPICES	1	No Quantity							14825			0
S3	2016	2016	2016	2	0	2	Export	360	Indonesia	IDN	344	China, Hong Kong SAR	HKG								07	COFFEE,TEA,COCOA,SPICES	1	No Quantity							12388813			0
S3	2016	2016	2016	2	0	2	Export	360	Indonesia	IDN	348	Hungary	HUN								07	COFFEE,TEA,COCOA,SPICES	1	No Quantity							459464			0
S3	2016	2016	2016	2	0	2	Export	360	Indonesia	IDN	352	Iceland	ISL								07	COFFEE,TEA,COCOA,SPICES	1	No Quantity							50138			0
S3	2016	2016	2016	2	0	2	Export	360	Indonesia	IDN	364	Iran	IRN								07	COFFEE,TEA,COCOA,SPICES	1	No Quantity							10657366			0
S3	2016	2016	2016	2	0	2	Export	360	Indonesia	IDN	368	Iraq	IRQ								07	COFFEE,TEA,COCOA,SPICES	1	No Quantity							1355611			0
S3	2016	2016	2016	2	0	2	Export	360	Indonesia	IDN	372	Ireland	IRL								07	COFFEE,TEA,COCOA,SPICES	1	No Quantity							1253052			0
S3	2016	2016	2016	2	0	2	Export	360	Indonesia	IDN	376	Israel	ISR								07	COFFEE,TEA,COCOA,SPICES	1	No Quantity							8620698			0
S3	2016	2016	2016	2	0	2	Export	360	Indonesia	IDN	381	Italy	ITA								07	COFFEE,TEA,COCOA,SPICES	1	No Quantity							76336244			0
S3	2016	2016	2016	2	0	2	Export	360	Indonesia	IDN	384	Côte d'Ivoire	CIV								07	COFFEE,TEA,COCOA,SPICES	1	No Quantity							13399			0
S3	2016	2016	2016	2	0	2	Export	360	Indonesia	IDN	388	Jamaica	JAM								07	COFFEE,TEA,COCOA,SPICES	1	No Quantity							165071			0
S3	2016	2016	2016	2	0	2	Export	360	Indonesia	IDN	392	Japan	JPN								07	COFFEE,TEA,COCOA,SPICES	1	No Quantity							159059197			0
S3	2016	2016	2016	2	0	2	Export	360	Indonesia	IDN	398	Kazakhstan	KAZ								07	COFFEE,TEA,COCOA,SPICES	1	No Quantity							1060363			0
S3	2016	2016	2016	2	0	2	Export	360	Indonesia	IDN	400	Jordan	JOR								07	COFFEE,TEA,COCOA,SPICES	1	No Quantity							2185408			0
S3	2016	2016	2016	2	0	2	Export	360	Indonesia	IDN	404	Kenya	KEN								07	COFFEE,TEA,COCOA,SPICES	1	No Quantity							553794			0
S3	2016	2016	2016	2	0	2	Export	360	Indonesia	IDN	410	Rep. of Korea	KOR								07	COFFEE,TEA,COCOA,SPICES	1	No Quantity							23231799			0
S3	2016	2016	2016	2	0	2	Export	360	Indonesia	IDN	414	Kuwait	KWT								07	COFFEE,TEA,COCOA,SPICES	1	No Quantity							1306414			0
S3	2016	2016	2016	2	0	2	Export	360	Indonesia	IDN	417	Kyrgyzstan	KGZ								07	COFFEE,TEA,COCOA,SPICES	1	No Quantity							193645			0
S3	2016	2016	2016	2	0	2	Export	360	Indonesia	IDN	418	Lao People's Dem. Rep.	LAO								07	COFFEE,TEA,COCOA,SPICES	1	No Quantity							7412			0
S3	2016	2016	2016	2	0	2	Export	360	Indonesia	IDN	422	Lebanon	LBN								07	COFFEE,TEA,COCOA,SPICES	1	No Quantity							7879377			0
S3	2016	2016	2016	2	0	2	Export	360	Indonesia	IDN	428	Latvia	LVA								07	COFFEE,TEA,COCOA,SPICES	1	No Quantity							563405			0
S3	2016	2016	2016	2	0	2	Export	360	Indonesia	IDN	430	Liberia	LBR								07	COFFEE,TEA,COCOA,SPICES	1	No Quantity							3200			0
S3	2016	2016	2016	2	0	2	Export	360	Indonesia	IDN	434	Libya	LBY								07	COFFEE,TEA,COCOA,SPICES	1	No Quantity							440240			0
S3	2016	2016	2016	2	0	2	Export	360	Indonesia	IDN	440	Lithuania	LTU								07	COFFEE,TEA,COCOA,SPICES	1	No Quantity							307069			0
S3	2016	2016	2016	2	0	2	Export	360	Indonesia	IDN	446	China, Macao SAR	MAC								07	COFFEE,TEA,COCOA,SPICES	1	No Quantity							256032			0
S3	2016	2016	2016	2	0	2	Export	360	Indonesia	IDN	450	Madagascar	MDG								07	COFFEE,TEA,COCOA,SPICES	1	No Quantity							93784			0
S3	2016	2016	2016	2	0	2	Export	360	Indonesia	IDN	458	Malaysia	MYS								07	COFFEE,TEA,COCOA,SPICES	1	No Quantity							386094275			0
S3	2016	2016	2016	2	0	2	Export	360	Indonesia	IDN	462	Maldives	MDV								07	COFFEE,TEA,COCOA,SPICES	1	No Quantity							271247			0
S3	2016	2016	2016	2	0	2	Export	360	Indonesia	IDN	466	Mali	MLI								07	COFFEE,TEA,COCOA,SPICES	1	No Quantity							25740			0
S3	2016	2016	2016	2	0	2	Export	360	Indonesia	IDN	478	Mauritania	MRT								07	COFFEE,TEA,COCOA,SPICES	1	No Quantity							17850			0
S3	2016	2016	2016	2	0	2	Export	360	Indonesia	IDN	480	Mauritius	MUS								07	COFFEE,TEA,COCOA,SPICES	1	No Quantity							100452			0
S3	2016	2016	2016	2	0	2	Export	360	Indonesia	IDN	484	Mexico	MEX								07	COFFEE,TEA,COCOA,SPICES	1	No Quantity							17059766			0
S3	2016	2016	2016	2	0	2	Export	360	Indonesia	IDN	490	Other Asia, nes									07	COFFEE,TEA,COCOA,SPICES	1	No Quantity							36147525			0
S3	2016	2016	2016	2	0	2	Export	360	Indonesia	IDN	496	Mongolia	MNG								07	COFFEE,TEA,COCOA,SPICES	1	No Quantity							224891			0
S3	2016	2016	2016	2	0	2	Export	360	Indonesia	IDN	504	Morocco	MAR								07	COFFEE,TEA,COCOA,SPICES	1	No Quantity							19968031			0
S3	2016	2016	2016	2	0	2	Export	360	Indonesia	IDN	508	Mozambique	MOZ								07	COFFEE,TEA,COCOA,SPICES	1	No Quantity							39975			0
S3	2016	2016	2016	2	0	2	Export	360	Indonesia	IDN	512	Oman	OMN								07	COFFEE,TEA,COCOA,SPICES	1	No Quantity							105383			0
S3	2016	2016	2016	2	0	2	Export	360	Indonesia	IDN	524	Nepal	NPL								07	COFFEE,TEA,COCOA,SPICES	1	No Quantity							86766			0
S3	2016	2016	2016	2	0	2	Export	360	Indonesia	IDN	528	Netherlands	NLD								07	COFFEE,TEA,COCOA,SPICES	1	No Quantity							110457426			0
S3	2016	2016	2016	2	0	2	Export	360	Indonesia	IDN	540	New Caledonia	NCL								07	COFFEE,TEA,COCOA,SPICES	1	No Quantity							6039			0
S3	2016	2016	2016	2	0	2	Export	360	Indonesia	IDN	548	Vanuatu	VUT								07	COFFEE,TEA,COCOA,SPICES	1	No Quantity							27828			0
S3	2016	2016	2016	2	0	2	Export	360	Indonesia	IDN	554	New Zealand	NZL								07	COFFEE,TEA,COCOA,SPICES	1	No Quantity							13553741			0
S3	2016	2016	2016	2	0	2	Export	360	Indonesia	IDN	558	Nicaragua	NIC								07	COFFEE,TEA,COCOA,SPICES	1	No Quantity							37270			0
S3	2016	2016	2016	2	0	2	Export	360	Indonesia	IDN	566	Nigeria	NGA								07	COFFEE,TEA,COCOA,SPICES	1	No Quantity							4048081			0
S3	2016	2016	2016	2	0	2	Export	360	Indonesia	IDN	574	Norfolk Isds	NFK								07	COFFEE,TEA,COCOA,SPICES	1	No Quantity							154280			0
S3	2016	2016	2016	2	0	2	Export	360	Indonesia	IDN	579	Norway	NOR								07	COFFEE,TEA,COCOA,SPICES	1	No Quantity							751492			0
S3	2016	2016	2016	2	0	2	Export	360	Indonesia	IDN	580	N. Mariana Isds	MNP								07	COFFEE,TEA,COCOA,SPICES	1	No Quantity							2221			0
S3	2016	2016	2016	2	0	2	Export	360	Indonesia	IDN	583	FS Micronesia	FSM								07	COFFEE,TEA,COCOA,SPICES	1	No Quantity							282			0
S3	2016	2016	2016	2	0	2	Export	360	Indonesia	IDN	584	Marshall Isds	MHL								07	COFFEE,TEA,COCOA,SPICES	1	No Quantity							68850			0
S3	2016	2016	2016	2	0	2	Export	360	Indonesia	IDN	586	Pakistan	PAK								07	COFFEE,TEA,COCOA,SPICES	1	No Quantity							31639107			0
S3	2016	2016	2016	2	0	2	Export	360	Indonesia	IDN	591	Panama	PAN								07	COFFEE,TEA,COCOA,SPICES	1	No Quantity							71136			0
S3	2016	2016	2016	2	0	2	Export	360	Indonesia	IDN	598	Papua New Guinea	PNG								07	COFFEE,TEA,COCOA,SPICES	1	No Quantity							1553005			0
S3	2016	2016	2016	2	0	2	Export	360	Indonesia	IDN	604	Peru	PER								07	COFFEE,TEA,COCOA,SPICES	1	No Quantity							121720			0
S3	2016	2016	2016	2	0	2	Export	360	Indonesia	IDN	608	Philippines	PHL								07	COFFEE,TEA,COCOA,SPICES	1	No Quantity							322751906			0
S3	2016	2016	2016	2	0	2	Export	360	Indonesia	IDN	616	Poland	POL								07	COFFEE,TEA,COCOA,SPICES	1	No Quantity							7258807			0
S3	2016	2016	2016	2	0	2	Export	360	Indonesia	IDN	620	Portugal	PRT								07	COFFEE,TEA,COCOA,SPICES	1	No Quantity							3839815			0
S3	2016	2016	2016	2	0	2	Export	360	Indonesia	IDN	626	Timor-Leste	TLS								07	COFFEE,TEA,COCOA,SPICES	1	No Quantity							4059662			0
S3	2016	2016	2016	2	0	2	Export	360	Indonesia	IDN	634	Qatar	QAT								07	COFFEE,TEA,COCOA,SPICES	1	No Quantity							165255			0
S3	2016	2016	2016	2	0	2	Export	360	Indonesia	IDN	642	Romania	ROU								07	COFFEE,TEA,COCOA,SPICES	1	No Quantity							1693864			0
S3	2016	2016	2016	2	0	2	Export	360	Indonesia	IDN	643	Russian Federation	RUS								07	COFFEE,TEA,COCOA,SPICES	1	No Quantity							98300772			0
S3	2016	2016	2016	2	0	2	Export	360	Indonesia	IDN	660	Anguilla	AIA								07	COFFEE,TEA,COCOA,SPICES	1	No Quantity							36650			0
S3	2016	2016	2016	2	0	2	Export	360	Indonesia	IDN	682	Saudi Arabia	SAU								07	COFFEE,TEA,COCOA,SPICES	1	No Quantity							16415006			0
S3	2016	2016	2016	2	0	2	Export	360	Indonesia	IDN	686	Senegal	SEN								07	COFFEE,TEA,COCOA,SPICES	1	No Quantity							18465			0
S3	2016	2016	2016	2	0	2	Export	360	Indonesia	IDN	688	Serbia	SRB								07	COFFEE,TEA,COCOA,SPICES	1	No Quantity							31663			0
S3	2016	2016	2016	2	0	2	Export	360	Indonesia	IDN	694	Sierra Leone	SLE								07	COFFEE,TEA,COCOA,SPICES	1	No Quantity							4616			0
S3	2016	2016	2016	2	0	2	Export	360	Indonesia	IDN	699	India	IND								07	COFFEE,TEA,COCOA,SPICES	1	No Quantity							157114281			0
S3	2016	2016	2016	2	0	2	Export	360	Indonesia	IDN	702	Singapore	SGP								07	COFFEE,TEA,COCOA,SPICES	1	No Quantity							98894793			0
S3	2016	2016	2016	2	0	2	Export	360	Indonesia	IDN	703	Slovakia	SVK								07	COFFEE,TEA,COCOA,SPICES	1	No Quantity							171050			0
S3	2016	2016	2016	2	0	2	Export	360	Indonesia	IDN	704	Viet Nam	VNM								07	COFFEE,TEA,COCOA,SPICES	1	No Quantity							175267718			0
S3	2016	2016	2016	2	0	2	Export	360	Indonesia	IDN	705	Slovenia	SVN								07	COFFEE,TEA,COCOA,SPICES	1	No Quantity							94580			0
S3	2016	2016	2016	2	0	2	Export	360	Indonesia	IDN	706	Somalia	SOM								07	COFFEE,TEA,COCOA,SPICES	1	No Quantity							79950			0
S3	2016	2016	2016	2	0	2	Export	360	Indonesia	IDN	710	South Africa	ZAF								07	COFFEE,TEA,COCOA,SPICES	1	No Quantity							18120539			0
S3	2016	2016	2016	2	0	2	Export	360	Indonesia	IDN	716	Zimbabwe	ZWE								07	COFFEE,TEA,COCOA,SPICES	1	No Quantity							94118			0
S3	2016	2016	2016	2	0	2	Export	360	Indonesia	IDN	724	Spain	ESP								07	COFFEE,TEA,COCOA,SPICES	1	No Quantity							18801731			0
S3	2016	2016	2016	2	0	2	Export	360	Indonesia	IDN	729	Sudan	SDN								07	COFFEE,TEA,COCOA,SPICES	1	No Quantity							105503			0
S3	2016	2016	2016	2	0	2	Export	360	Indonesia	IDN	740	Suriname	SUR								07	COFFEE,TEA,COCOA,SPICES	1	No Quantity							5725			0
S3	2016	2016	2016	2	0	2	Export	360	Indonesia	IDN	748	Swaziland	SWZ								07	COFFEE,TEA,COCOA,SPICES	1	No Quantity							108594			0
S3	2016	2016	2016	2	0	2	Export	360	Indonesia	IDN	752	Sweden	SWE								07	COFFEE,TEA,COCOA,SPICES	1	No Quantity							4161159			0
S3	2016	2016	2016	2	0	2	Export	360	Indonesia	IDN	757	Switzerland	CHE								07	COFFEE,TEA,COCOA,SPICES	1	No Quantity							366855			0
S3	2016	2016	2016	2	0	2	Export	360	Indonesia	IDN	760	Syria	SYR								07	COFFEE,TEA,COCOA,SPICES	1	No Quantity							718361			0
S3	2016	2016	2016	2	0	2	Export	360	Indonesia	IDN	764	Thailand	THA								07	COFFEE,TEA,COCOA,SPICES	1	No Quantity							41947474			0
S3	2016	2016	2016	2	0	2	Export	360	Indonesia	IDN	768	Togo	TGO								07	COFFEE,TEA,COCOA,SPICES	1	No Quantity							3400			0
S3	2016	2016	2016	2	0	2	Export	360	Indonesia	IDN	776	Tonga	TON								07	COFFEE,TEA,COCOA,SPICES	1	No Quantity							35111			0
S3	2016	2016	2016	2	0	2	Export	360	Indonesia	IDN	784	United Arab Emirates	ARE								07	COFFEE,TEA,COCOA,SPICES	1	No Quantity							46523128			0
S3	2016	2016	2016	2	0	2	Export	360	Indonesia	IDN	788	Tunisia	TUN								07	COFFEE,TEA,COCOA,SPICES	1	No Quantity							487955			0
S3	2016	2016	2016	2	0	2	Export	360	Indonesia	IDN	792	Turkey	TUR								07	COFFEE,TEA,COCOA,SPICES	1	No Quantity							8378550			0
S3	2016	2016	2016	2	0	2	Export	360	Indonesia	IDN	795	Turkmenistan	TKM								07	COFFEE,TEA,COCOA,SPICES	1	No Quantity							99144			0
S3	2016	2016	2016	2	0	2	Export	360	Indonesia	IDN	798	Tuvalu	TUV								07	COFFEE,TEA,COCOA,SPICES	1	No Quantity							1560			0
S3	2016	2016	2016	2	0	2	Export	360	Indonesia	IDN	800	Uganda	UGA								07	COFFEE,TEA,COCOA,SPICES	1	No Quantity							39440			0
S3	2016	2016	2016	2	0	2	Export	360	Indonesia	IDN	804	Ukraine	UKR								07	COFFEE,TEA,COCOA,SPICES	1	No Quantity							2740692			0
S3	2016	2016	2016	2	0	2	Export	360	Indonesia	IDN	818	Egypt	EGY								07	COFFEE,TEA,COCOA,SPICES	1	No Quantity							59094944			0
S3	2016	2016	2016	2	0	2	Export	360	Indonesia	IDN	826	United Kingdom	GBR								07	COFFEE,TEA,COCOA,SPICES	1	No Quantity							65876626			0
S3	2016	2016	2016	2	0	2	Export	360	Indonesia	IDN	834	United Rep. of Tanzania	TZA								07	COFFEE,TEA,COCOA,SPICES	1	No Quantity							238509			0
S3	2016	2016	2016	2	0	2	Export	360	Indonesia	IDN	842	USA	USA								07	COFFEE,TEA,COCOA,SPICES	1	No Quantity							708103792			0
S3	2016	2016	2016	2	0	2	Export	360	Indonesia	IDN	858	Uruguay	URY								07	COFFEE,TEA,COCOA,SPICES	1	No Quantity							2275217			0
S3	2016	2016	2016	2	0	2	Export	360	Indonesia	IDN	860	Uzbekistan	UZB								07	COFFEE,TEA,COCOA,SPICES	1	No Quantity							47			0
S3	2016	2016	2016	2	0	2	Export	360	Indonesia	IDN	862	Venezuela	VEN								07	COFFEE,TEA,COCOA,SPICES	1	No Quantity							117211			0
S3	2016	2016	2016	2	0	2	Export	360	Indonesia	IDN	882	Samoa	WSM								07	COFFEE,TEA,COCOA,SPICES	1	No Quantity							265777			0
S3	2016	2016	2016	2	0	2	Export	360	Indonesia	IDN	887	Yemen	YEM								07	COFFEE,TEA,COCOA,SPICES	1	No Quantity							1872192			0
S3	2016	2016	2016	2	0	2	Export	360	Indonesia	IDN	894	Zambia	ZMB								07	COFFEE,TEA,COCOA,SPICES	1	No Quantity							121101			0
S3	2016	2016	2016	2	0	2	Export	352	Iceland	ISL	0	World	WLD								08	ANIMAL FEED STUFF	1	No Quantity							131807200			0
S3	2016	2016	2016	2	0	2	Export	352	Iceland	ISL	124	Canada	CAN								08	ANIMAL FEED STUFF	1	No Quantity							701831			0
S3	2016	2016	2016	2	0	2	Export	352	Iceland	ISL	208	Denmark	DNK								08	ANIMAL FEED STUFF	1	No Quantity							5633057			0
S3	2016	2016	2016	2	0	2	Export	352	Iceland	ISL	234	Faeroe Isds	FRO								08	ANIMAL FEED STUFF	1	No Quantity							494975			0
S3	2016	2016	2016	2	0	2	Export	352	Iceland	ISL	246	Finland	FIN								08	ANIMAL FEED STUFF	1	No Quantity							2242997			0
S3	2016	2016	2016	2	0	2	Export	352	Iceland	ISL	251	France	FRA								08	ANIMAL FEED STUFF	1	No Quantity							2194973			0
S3	2016	2016	2016	2	0	2	Export	352	Iceland	ISL	276	Germany	DEU								08	ANIMAL FEED STUFF	1	No Quantity							327822			0
S3	2016	2016	2016	2	0	2	Export	352	Iceland	ISL	304	Greenland	GRL								08	ANIMAL FEED STUFF	1	No Quantity							2343			0
S3	2016	2016	2016	2	0	2	Export	352	Iceland	ISL	344	China, Hong Kong SAR	HKG								08	ANIMAL FEED STUFF	1	No Quantity							36732			0
S3	2016	2016	2016	2	0	2	Export	352	Iceland	ISL	381	Italy	ITA								08	ANIMAL FEED STUFF	1	No Quantity							2062360			0
S3	2016	2016	2016	2	0	2	Export	352	Iceland	ISL	392	Japan	JPN								08	ANIMAL FEED STUFF	1	No Quantity							63426			0
S3	2016	2016	2016	2	0	2	Export	352	Iceland	ISL	410	Rep. of Korea	KOR								08	ANIMAL FEED STUFF	1	No Quantity							52886			0
S3	2016	2016	2016	2	0	2	Export	352	Iceland	ISL	458	Malaysia	MYS								08	ANIMAL FEED STUFF	1	No Quantity							1175			0
S3	2016	2016	2016	2	0	2	Export	352	Iceland	ISL	490	Other Asia, nes									08	ANIMAL FEED STUFF	1	No Quantity							464942			0
S3	2016	2016	2016	2	0	2	Export	352	Iceland	ISL	516	Namibia	NAM								08	ANIMAL FEED STUFF	1	No Quantity							158686			0
S3	2016	2016	2016	2	0	2	Export	352	Iceland	ISL	528	Netherlands	NLD								08	ANIMAL FEED STUFF	1	No Quantity							2496909			0
S3	2016	2016	2016	2	0	2	Export	352	Iceland	ISL	566	Nigeria	NGA								08	ANIMAL FEED STUFF	1	No Quantity							5452813			0
S3	2016	2016	2016	2	0	2	Export	352	Iceland	ISL	579	Norway	NOR								08	ANIMAL FEED STUFF	1	No Quantity							90666674			0
S3	2016	2016	2016	2	0	2	Export	352	Iceland	ISL	642	Romania	ROU								08	ANIMAL FEED STUFF	1	No Quantity							12861			0
S3	2016	2016	2016	2	0	2	Export	352	Iceland	ISL	710	South Africa	ZAF								08	ANIMAL FEED STUFF	1	No Quantity							2035			0
S3	2016	2016	2016	2	0	2	Export	352	Iceland	ISL	724	Spain	ESP								08	ANIMAL FEED STUFF	1	No Quantity							1084			0
S3	2016	2016	2016	2	0	2	Export	352	Iceland	ISL	752	Sweden	SWE								08	ANIMAL FEED STUFF	1	No Quantity							18878			0
S3	2016	2016	2016	2	0	2	Export	352	Iceland	ISL	757	Switzerland	CHE								08	ANIMAL FEED STUFF	1	No Quantity							5831			0
S3	2016	2016	2016	2	0	2	Export	352	Iceland	ISL	764	Thailand	THA								08	ANIMAL FEED STUFF	1	No Quantity							35513			0
S3	2016	2016	2016	2	0	2	Export	352	Iceland	ISL	826	United Kingdom	GBR								08	ANIMAL FEED STUFF	1	No Quantity							17377756			0
S3	2016	2016	2016	2	0	2	Export	352	Iceland	ISL	842	USA	USA								08	ANIMAL FEED STUFF	1	No Quantity							1298641			0
S3	2016	2016	2016	2	0	2	Export	360	Indonesia	IDN	0	World	WLD								08	ANIMAL FEED STUFF	1	No Quantity							555159134			0
S3	2016	2016	2016	2	0	2	Export	360	Indonesia	IDN	36	Australia	AUS								08	ANIMAL FEED STUFF	1	No Quantity							2092319			0
S3	2016	2016	2016	2	0	2	Export	360	Indonesia	IDN	50	Bangladesh	BGD								08	ANIMAL FEED STUFF	1	No Quantity							3287420			0
S3	2016	2016	2016	2	0	2	Export	360	Indonesia	IDN	56	Belgium	BEL								08	ANIMAL FEED STUFF	1	No Quantity							2			0
S3	2016	2016	2016	2	0	2	Export	360	Indonesia	IDN	96	Brunei Darussalam	BRN								08	ANIMAL FEED STUFF	1	No Quantity							153051			0
S3	2016	2016	2016	2	0	2	Export	360	Indonesia	IDN	104	Myanmar	MMR								08	ANIMAL FEED STUFF	1	No Quantity							208092			0
S3	2016	2016	2016	2	0	2	Export	360	Indonesia	IDN	120	Cameroon	CMR								08	ANIMAL FEED STUFF	1	No Quantity							2366			0
S3	2016	2016	2016	2	0	2	Export	360	Indonesia	IDN	144	Sri Lanka	LKA								08	ANIMAL FEED STUFF	1	No Quantity							56844			0
S3	2016	2016	2016	2	0	2	Export	360	Indonesia	IDN	156	China	CHN								08	ANIMAL FEED STUFF	1	No Quantity							32599449			0
S3	2016	2016	2016	2	0	2	Export	360	Indonesia	IDN	191	Croatia	HRV								08	ANIMAL FEED STUFF	1	No Quantity							911715			0
S3	2016	2016	2016	2	0	2	Export	360	Indonesia	IDN	231	Ethiopia	ETH								08	ANIMAL FEED STUFF	1	No Quantity							22856			0
S3	2016	2016	2016	2	0	2	Export	360	Indonesia	IDN	251	France	FRA								08	ANIMAL FEED STUFF	1	No Quantity							133115			0
S3	2016	2016	2016	2	0	2	Export	360	Indonesia	IDN	262	Djibouti	DJI								08	ANIMAL FEED STUFF	1	No Quantity							67988			0
S3	2016	2016	2016	2	0	2	Export	360	Indonesia	IDN	276	Germany	DEU								08	ANIMAL FEED STUFF	1	No Quantity							1519644			0
S3	2016	2016	2016	2	0	2	Export	360	Indonesia	IDN	288	Ghana	GHA								08	ANIMAL FEED STUFF	1	No Quantity							93350			0
S3	2016	2016	2016	2	0	2	Export	360	Indonesia	IDN	300	Greece	GRC								08	ANIMAL FEED STUFF	1	No Quantity							248680			0
S3	2016	2016	2016	2	0	2	Export	360	Indonesia	IDN	344	China, Hong Kong SAR	HKG								08	ANIMAL FEED STUFF	1	No Quantity							61844			0
S3	2016	2016	2016	2	0	2	Export	360	Indonesia	IDN	364	Iran	IRN								08	ANIMAL FEED STUFF	1	No Quantity							203030			0
S3	2016	2016	2016	2	0	2	Export	360	Indonesia	IDN	372	Ireland	IRL								08	ANIMAL FEED STUFF	1	No Quantity							942991			0
S3	2016	2016	2016	2	0	2	Export	360	Indonesia	IDN	376	Israel	ISR								08	ANIMAL FEED STUFF	1	No Quantity							197856			0
S3	2016	2016	2016	2	0	2	Export	360	Indonesia	IDN	392	Japan	JPN								08	ANIMAL FEED STUFF	1	No Quantity							15847190			0
S3	2016	2016	2016	2	0	2	Export	360	Indonesia	IDN	400	Jordan	JOR								08	ANIMAL FEED STUFF	1	No Quantity							6290			0
S3	2016	2016	2016	2	0	2	Export	360	Indonesia	IDN	410	Rep. of Korea	KOR								08	ANIMAL FEED STUFF	1	No Quantity							84764572			0
S3	2016	2016	2016	2	0	2	Export	360	Indonesia	IDN	414	Kuwait	KWT								08	ANIMAL FEED STUFF	1	No Quantity							17241			0
S3	2016	2016	2016	2	0	2	Export	360	Indonesia	IDN	428	Latvia	LVA								08	ANIMAL FEED STUFF	1	No Quantity							16910			0
S3	2016	2016	2016	2	0	2	Export	360	Indonesia	IDN	440	Lithuania	LTU								08	ANIMAL FEED STUFF	1	No Quantity							122145			0
S3	2016	2016	2016	2	0	2	Export	360	Indonesia	IDN	450	Madagascar	MDG								08	ANIMAL FEED STUFF	1	No Quantity							488421			0
S3	2016	2016	2016	2	0	2	Export	360	Indonesia	IDN	458	Malaysia	MYS								08	ANIMAL FEED STUFF	1	No Quantity							9542798			0
S3	2016	2016	2016	2	0	2	Export	360	Indonesia	IDN	484	Mexico	MEX								08	ANIMAL FEED STUFF	1	No Quantity							2905			0
S3	2016	2016	2016	2	0	2	Export	360	Indonesia	IDN	490	Other Asia, nes									08	ANIMAL FEED STUFF	1	No Quantity							1765743			0
S3	2016	2016	2016	2	0	2	Export	360	Indonesia	IDN	512	Oman	OMN								08	ANIMAL FEED STUFF	1	No Quantity							82530			0
S3	2016	2016	2016	2	0	2	Export	360	Indonesia	IDN	524	Nepal	NPL								08	ANIMAL FEED STUFF	1	No Quantity							138142			0
S3	2016	2016	2016	2	0	2	Export	360	Indonesia	IDN	528	Netherlands	NLD								08	ANIMAL FEED STUFF	1	No Quantity							138777567			0
S3	2016	2016	2016	2	0	2	Export	360	Indonesia	IDN	554	New Zealand	NZL								08	ANIMAL FEED STUFF	1	No Quantity							89879499			0
S3	2016	2016	2016	2	0	2	Export	360	Indonesia	IDN	566	Nigeria	NGA								08	ANIMAL FEED STUFF	1	No Quantity							452310			0
S3	2016	2016	2016	2	0	2	Export	360	Indonesia	IDN	579	Norway	NOR								08	ANIMAL FEED STUFF	1	No Quantity							1067613			0
S3	2016	2016	2016	2	0	2	Export	360	Indonesia	IDN	586	Pakistan	PAK								08	ANIMAL FEED STUFF	1	No Quantity							9356364			0
S3	2016	2016	2016	2	0	2	Export	360	Indonesia	IDN	598	Papua New Guinea	PNG								08	ANIMAL FEED STUFF	1	No Quantity							208			0
S3	2016	2016	2016	2	0	2	Export	360	Indonesia	IDN	608	Philippines	PHL								08	ANIMAL FEED STUFF	1	No Quantity							8711283			0
S3	2016	2016	2016	2	0	2	Export	360	Indonesia	IDN	616	Poland	POL								08	ANIMAL FEED STUFF	1	No Quantity							180025			0
S3	2016	2016	2016	2	0	2	Export	360	Indonesia	IDN	626	Timor-Leste	TLS								08	ANIMAL FEED STUFF	1	No Quantity							497428			0
S3	2016	2016	2016	2	0	2	Export	360	Indonesia	IDN	634	Qatar	QAT								08	ANIMAL FEED STUFF	1	No Quantity							288			0
S3	2016	2016	2016	2	0	2	Export	360	Indonesia	IDN	643	Russian Federation	RUS								08	ANIMAL FEED STUFF	1	No Quantity							765944			0
S3	2016	2016	2016	2	0	2	Export	360	Indonesia	IDN	682	Saudi Arabia	SAU								08	ANIMAL FEED STUFF	1	No Quantity							7724200			0
S3	2016	2016	2016	2	0	2	Export	360	Indonesia	IDN	699	India	IND								08	ANIMAL FEED STUFF	1	No Quantity							28429431			0
S3	2016	2016	2016	2	0	2	Export	360	Indonesia	IDN	702	Singapore	SGP								08	ANIMAL FEED STUFF	1	No Quantity							4048450			0
S3	2016	2016	2016	2	0	2	Export	360	Indonesia	IDN	704	Viet Nam	VNM								08	ANIMAL FEED STUFF	1	No Quantity							77525516			0
S3	2016	2016	2016	2	0	2	Export	360	Indonesia	IDN	710	South Africa	ZAF								08	ANIMAL FEED STUFF	1	No Quantity							16530			0
S3	2016	2016	2016	2	0	2	Export	360	Indonesia	IDN	724	Spain	ESP								08	ANIMAL FEED STUFF	1	No Quantity							36083			0
S3	2016	2016	2016	2	0	2	Export	360	Indonesia	IDN	764	Thailand	THA								08	ANIMAL FEED STUFF	1	No Quantity							23037850			0
S3	2016	2016	2016	2	0	2	Export	360	Indonesia	IDN	784	United Arab Emirates	ARE								08	ANIMAL FEED STUFF	1	No Quantity							1215			0
S3	2016	2016	2016	2	0	2	Export	360	Indonesia	IDN	792	Turkey	TUR								08	ANIMAL FEED STUFF	1	No Quantity							2680000			0
S3	2016	2016	2016	2	0	2	Export	360	Indonesia	IDN	818	Egypt	EGY								08	ANIMAL FEED STUFF	1	No Quantity							53300			0
S3	2016	2016	2016	2	0	2	Export	360	Indonesia	IDN	826	United Kingdom	GBR								08	ANIMAL FEED STUFF	1	No Quantity							5912756			0
S3	2016	2016	2016	2	0	2	Export	360	Indonesia	IDN	842	USA	USA								08	ANIMAL FEED STUFF	1	No Quantity							394372			0
S3	2016	2016	2016	2	0	2	Export	360	Indonesia	IDN	887	Yemen	YEM								08	ANIMAL FEED STUFF	1	No Quantity							13406			0
S3	2016	2016	2016	2	0	2	Export	352	Iceland	ISL	0	World	WLD								09	MISC.EDIBLE PRODUCTS ETC	1	No Quantity							4805775			0
S3	2016	2016	2016	2	0	2	Export	352	Iceland	ISL	36	Australia	AUS								09	MISC.EDIBLE PRODUCTS ETC	1	No Quantity							1154			0
S3	2016	2016	2016	2	0	2	Export	352	Iceland	ISL	50	Bangladesh	BGD								09	MISC.EDIBLE PRODUCTS ETC	1	No Quantity							5425			0
S3	2016	2016	2016	2	0	2	Export	352	Iceland	ISL	124	Canada	CAN								09	MISC.EDIBLE PRODUCTS ETC	1	No Quantity							135			0
S3	2016	2016	2016	2	0	2	Export	352	Iceland	ISL	156	China	CHN								09	MISC.EDIBLE PRODUCTS ETC	1	No Quantity							2432			0
S3	2016	2016	2016	2	0	2	Export	352	Iceland	ISL	188	Costa Rica	CRI								09	MISC.EDIBLE PRODUCTS ETC	1	No Quantity							12076			0
S3	2016	2016	2016	2	0	2	Export	352	Iceland	ISL	191	Croatia	HRV								09	MISC.EDIBLE PRODUCTS ETC	1	No Quantity							17288			0
S3	2016	2016	2016	2	0	2	Export	352	Iceland	ISL	203	Czechia	CZE								09	MISC.EDIBLE PRODUCTS ETC	1	No Quantity							1901			0
S3	2016	2016	2016	2	0	2	Export	352	Iceland	ISL	208	Denmark	DNK								09	MISC.EDIBLE PRODUCTS ETC	1	No Quantity							285371			0
S3	2016	2016	2016	2	0	2	Export	352	Iceland	ISL	233	Estonia	EST								09	MISC.EDIBLE PRODUCTS ETC	1	No Quantity							172220			0
S3	2016	2016	2016	2	0	2	Export	352	Iceland	ISL	234	Faeroe Isds	FRO								09	MISC.EDIBLE PRODUCTS ETC	1	No Quantity							109310			0
S3	2016	2016	2016	2	0	2	Export	352	Iceland	ISL	246	Finland	FIN								09	MISC.EDIBLE PRODUCTS ETC	1	No Quantity							1180955			0
S3	2016	2016	2016	2	0	2	Export	352	Iceland	ISL	251	France	FRA								09	MISC.EDIBLE PRODUCTS ETC	1	No Quantity							28618			0
S3	2016	2016	2016	2	0	2	Export	352	Iceland	ISL	276	Germany	DEU								09	MISC.EDIBLE PRODUCTS ETC	1	No Quantity							13040			0
S3	2016	2016	2016	2	0	2	Export	352	Iceland	ISL	304	Greenland	GRL								09	MISC.EDIBLE PRODUCTS ETC	1	No Quantity							10660			0
S3	2016	2016	2016	2	0	2	Export	352	Iceland	ISL	344	China, Hong Kong SAR	HKG								09	MISC.EDIBLE PRODUCTS ETC	1	No Quantity							54644			0
S3	2016	2016	2016	2	0	2	Export	352	Iceland	ISL	348	Hungary	HUN								09	MISC.EDIBLE PRODUCTS ETC	1	No Quantity							543			0
S3	2016	2016	2016	2	0	2	Export	352	Iceland	ISL	364	Iran	IRN								09	MISC.EDIBLE PRODUCTS ETC	1	No Quantity							30968			0
S3	2016	2016	2016	2	0	2	Export	352	Iceland	ISL	372	Ireland	IRL								09	MISC.EDIBLE PRODUCTS ETC	1	No Quantity							4070			0
S3	2016	2016	2016	2	0	2	Export	352	Iceland	ISL	381	Italy	ITA								09	MISC.EDIBLE PRODUCTS ETC	1	No Quantity							104043			0
S3	2016	2016	2016	2	0	2	Export	352	Iceland	ISL	392	Japan	JPN								09	MISC.EDIBLE PRODUCTS ETC	1	No Quantity							494			0
S3	2016	2016	2016	2	0	2	Export	352	Iceland	ISL	428	Latvia	LVA								09	MISC.EDIBLE PRODUCTS ETC	1	No Quantity							262416			0
S3	2016	2016	2016	2	0	2	Export	352	Iceland	ISL	440	Lithuania	LTU								09	MISC.EDIBLE PRODUCTS ETC	1	No Quantity							101666			0
S3	2016	2016	2016	2	0	2	Export	352	Iceland	ISL	442	Luxembourg	LUX								09	MISC.EDIBLE PRODUCTS ETC	1	No Quantity							512			0
S3	2016	2016	2016	2	0	2	Export	352	Iceland	ISL	478	Mauritania	MRT								09	MISC.EDIBLE PRODUCTS ETC	1	No Quantity							1894			0
S3	2016	2016	2016	2	0	2	Export	352	Iceland	ISL	480	Mauritius	MUS								09	MISC.EDIBLE PRODUCTS ETC	1	No Quantity							11595			0
S3	2016	2016	2016	2	0	2	Export	352	Iceland	ISL	490	Other Asia, nes									09	MISC.EDIBLE PRODUCTS ETC	1	No Quantity							294			0
S3	2016	2016	2016	2	0	2	Export	352	Iceland	ISL	528	Netherlands	NLD								09	MISC.EDIBLE PRODUCTS ETC	1	No Quantity							20096			0
S3	2016	2016	2016	2	0	2	Export	352	Iceland	ISL	579	Norway	NOR								09	MISC.EDIBLE PRODUCTS ETC	1	No Quantity							203248			0
S3	2016	2016	2016	2	0	2	Export	352	Iceland	ISL	586	Pakistan	PAK								09	MISC.EDIBLE PRODUCTS ETC	1	No Quantity							15319			0
S3	2016	2016	2016	2	0	2	Export	352	Iceland	ISL	616	Poland	POL								09	MISC.EDIBLE PRODUCTS ETC	1	No Quantity							120898			0
S3	2016	2016	2016	2	0	2	Export	352	Iceland	ISL	634	Qatar	QAT								09	MISC.EDIBLE PRODUCTS ETC	1	No Quantity							695			0
S3	2016	2016	2016	2	0	2	Export	352	Iceland	ISL	642	Romania	ROU								09	MISC.EDIBLE PRODUCTS ETC	1	No Quantity							117041			0
S3	2016	2016	2016	2	0	2	Export	352	Iceland	ISL	643	Russian Federation	RUS								09	MISC.EDIBLE PRODUCTS ETC	1	No Quantity							4951			0
S3	2016	2016	2016	2	0	2	Export	352	Iceland	ISL	688	Serbia	SRB								09	MISC.EDIBLE PRODUCTS ETC	1	No Quantity							8382			0
S3	2016	2016	2016	2	0	2	Export	352	Iceland	ISL	702	Singapore	SGP								09	MISC.EDIBLE PRODUCTS ETC	1	No Quantity							33			0
S3	2016	2016	2016	2	0	2	Export	352	Iceland	ISL	724	Spain	ESP								09	MISC.EDIBLE PRODUCTS ETC	1	No Quantity							27448			0
S3	2016	2016	2016	2	0	2	Export	352	Iceland	ISL	729	Sudan	SDN								09	MISC.EDIBLE PRODUCTS ETC	1	No Quantity							6223			0
S3	2016	2016	2016	2	0	2	Export	352	Iceland	ISL	752	Sweden	SWE								09	MISC.EDIBLE PRODUCTS ETC	1	No Quantity							1619117			0
S3	2016	2016	2016	2	0	2	Export	352	Iceland	ISL	757	Switzerland	CHE								09	MISC.EDIBLE PRODUCTS ETC	1	No Quantity							7726			0
S3	2016	2016	2016	2	0	2	Export	352	Iceland	ISL	764	Thailand	THA								09	MISC.EDIBLE PRODUCTS ETC	1	No Quantity							258			0
S3	2016	2016	2016	2	0	2	Export	352	Iceland	ISL	804	Ukraine	UKR								09	MISC.EDIBLE PRODUCTS ETC	1	No Quantity							98			0
S3	2016	2016	2016	2	0	2	Export	352	Iceland	ISL	826	United Kingdom	GBR								09	MISC.EDIBLE PRODUCTS ETC	1	No Quantity							39559			0
S3	2016	2016	2016	2	0	2	Export	352	Iceland	ISL	842	USA	USA								09	MISC.EDIBLE PRODUCTS ETC	1	No Quantity							200957			0
S3	2016	2016	2016	2	0	2	Export	360	Indonesia	IDN	0	World	WLD								09	MISC.EDIBLE PRODUCTS ETC	1	No Quantity							1633156410			0
S3	2016	2016	2016	2	0	2	Export	360	Indonesia	IDN	4	Afghanistan	AFG								09	MISC.EDIBLE PRODUCTS ETC	1	No Quantity							893517			0
S3	2016	2016	2016	2	0	2	Export	360	Indonesia	IDN	8	Albania	ALB								09	MISC.EDIBLE PRODUCTS ETC	1	No Quantity							965723			0
S3	2016	2016	2016	2	0	2	Export	360	Indonesia	IDN	12	Algeria	DZA								09	MISC.EDIBLE PRODUCTS ETC	1	No Quantity							31248959			0
S3	2016	2016	2016	2	0	2	Export	360	Indonesia	IDN	16	American Samoa	ASM								09	MISC.EDIBLE PRODUCTS ETC	1	No Quantity							62261			0
S3	2016	2016	2016	2	0	2	Export	360	Indonesia	IDN	24	Angola	AGO								09	MISC.EDIBLE PRODUCTS ETC	1	No Quantity							5116813			0
S3	2016	2016	2016	2	0	2	Export	360	Indonesia	IDN	28	Antigua and Barbuda	ATG								09	MISC.EDIBLE PRODUCTS ETC	1	No Quantity							73983			0
S3	2016	2016	2016	2	0	2	Export	360	Indonesia	IDN	32	Argentina	ARG								09	MISC.EDIBLE PRODUCTS ETC	1	No Quantity							621522			0
S3	2016	2016	2016	2	0	2	Export	360	Indonesia	IDN	36	Australia	AUS								09	MISC.EDIBLE PRODUCTS ETC	1	No Quantity							34485338			0
S3	2016	2016	2016	2	0	2	Export	360	Indonesia	IDN	40	Austria	AUT								09	MISC.EDIBLE PRODUCTS ETC	1	No Quantity							414150			0
S3	2016	2016	2016	2	0	2	Export	360	Indonesia	IDN	48	Bahrain	BHR								09	MISC.EDIBLE PRODUCTS ETC	1	No Quantity							496661			0
S3	2016	2016	2016	2	0	2	Export	360	Indonesia	IDN	50	Bangladesh	BGD								09	MISC.EDIBLE PRODUCTS ETC	1	No Quantity							951246			0
S3	2016	2016	2016	2	0	2	Export	360	Indonesia	IDN	52	Barbados	BRB								09	MISC.EDIBLE PRODUCTS ETC	1	No Quantity							552670			0
S3	2016	2016	2016	2	0	2	Export	360	Indonesia	IDN	56	Belgium	BEL								09	MISC.EDIBLE PRODUCTS ETC	1	No Quantity							3357997			0
S3	2016	2016	2016	2	0	2	Export	360	Indonesia	IDN	68	Bolivia (Plurinational State of)	BOL								09	MISC.EDIBLE PRODUCTS ETC	1	No Quantity							441315			0
S3	2016	2016	2016	2	0	2	Export	360	Indonesia	IDN	76	Brazil	BRA								09	MISC.EDIBLE PRODUCTS ETC	1	No Quantity							6729622			0
S3	2016	2016	2016	2	0	2	Export	360	Indonesia	IDN	84	Belize	BLZ								09	MISC.EDIBLE PRODUCTS ETC	1	No Quantity							13445			0
S3	2016	2016	2016	2	0	2	Export	360	Indonesia	IDN	90	Solomon Isds	SLB								09	MISC.EDIBLE PRODUCTS ETC	1	No Quantity							2131888			0
S3	2016	2016	2016	2	0	2	Export	360	Indonesia	IDN	96	Brunei Darussalam	BRN								09	MISC.EDIBLE PRODUCTS ETC	1	No Quantity							5185327			0
S3	2016	2016	2016	2	0	2	Export	360	Indonesia	IDN	100	Bulgaria	BGR								09	MISC.EDIBLE PRODUCTS ETC	1	No Quantity							12571815			0
S3	2016	2016	2016	2	0	2	Export	360	Indonesia	IDN	104	Myanmar	MMR								09	MISC.EDIBLE PRODUCTS ETC	1	No Quantity							13811440			0
S3	2016	2016	2016	2	0	2	Export	360	Indonesia	IDN	116	Cambodia	KHM								09	MISC.EDIBLE PRODUCTS ETC	1	No Quantity							1685419			0
S3	2016	2016	2016	2	0	2	Export	360	Indonesia	IDN	120	Cameroon	CMR								09	MISC.EDIBLE PRODUCTS ETC	1	No Quantity							4495326			0
S3	2016	2016	2016	2	0	2	Export	360	Indonesia	IDN	124	Canada	CAN								09	MISC.EDIBLE PRODUCTS ETC	1	No Quantity							5978162			0
S3	2016	2016	2016	2	0	2	Export	360	Indonesia	IDN	144	Sri Lanka	LKA								09	MISC.EDIBLE PRODUCTS ETC	1	No Quantity							6600086			0
S3	2016	2016	2016	2	0	2	Export	360	Indonesia	IDN	152	Chile	CHL								09	MISC.EDIBLE PRODUCTS ETC	1	No Quantity							3757239			0
S3	2016	2016	2016	2	0	2	Export	360	Indonesia	IDN	156	China	CHN								09	MISC.EDIBLE PRODUCTS ETC	1	No Quantity							285354121			0
S3	2016	2016	2016	2	0	2	Export	360	Indonesia	IDN	162	Christmas Isds	CXR								09	MISC.EDIBLE PRODUCTS ETC	1	No Quantity							71			0
S3	2016	2016	2016	2	0	2	Export	360	Indonesia	IDN	170	Colombia	COL								09	MISC.EDIBLE PRODUCTS ETC	1	No Quantity							543533			0
S3	2016	2016	2016	2	0	2	Export	360	Indonesia	IDN	178	Congo	COG								09	MISC.EDIBLE PRODUCTS ETC	1	No Quantity							1919130			0
S3	2016	2016	2016	2	0	2	Export	360	Indonesia	IDN	180	Dem. Rep. of the Congo	COD								09	MISC.EDIBLE PRODUCTS ETC	1	No Quantity							817604			0
S3	2016	2016	2016	2	0	2	Export	360	Indonesia	IDN	184	Cook Isds	COK								09	MISC.EDIBLE PRODUCTS ETC	1	No Quantity							29470			0
S3	2016	2016	2016	2	0	2	Export	360	Indonesia	IDN	188	Costa Rica	CRI								09	MISC.EDIBLE PRODUCTS ETC	1	No Quantity							15743			0
S3	2016	2016	2016	2	0	2	Export	360	Indonesia	IDN	191	Croatia	HRV								09	MISC.EDIBLE PRODUCTS ETC	1	No Quantity							4709222			0
S3	2016	2016	2016	2	0	2	Export	360	Indonesia	IDN	192	Cuba	CUB								09	MISC.EDIBLE PRODUCTS ETC	1	No Quantity							125273			0
S3	2016	2016	2016	2	0	2	Export	360	Indonesia	IDN	196	Cyprus	CYP								09	MISC.EDIBLE PRODUCTS ETC	1	No Quantity							102539			0
S3	2016	2016	2016	2	0	2	Export	360	Indonesia	IDN	203	Czechia	CZE								09	MISC.EDIBLE PRODUCTS ETC	1	No Quantity							110560			0
S3	2016	2016	2016	2	0	2	Export	360	Indonesia	IDN	204	Benin	BEN								09	MISC.EDIBLE PRODUCTS ETC	1	No Quantity							7402296			0
S3	2016	2016	2016	2	0	2	Export	360	Indonesia	IDN	208	Denmark	DNK								09	MISC.EDIBLE PRODUCTS ETC	1	No Quantity							14458670			0
S3	2016	2016	2016	2	0	2	Export	360	Indonesia	IDN	212	Dominica	DMA								09	MISC.EDIBLE PRODUCTS ETC	1	No Quantity							54537			0
S3	2016	2016	2016	2	0	2	Export	360	Indonesia	IDN	214	Dominican Rep.	DOM								09	MISC.EDIBLE PRODUCTS ETC	1	No Quantity							25626			0
S3	2016	2016	2016	2	0	2	Export	360	Indonesia	IDN	218	Ecuador	ECU								09	MISC.EDIBLE PRODUCTS ETC	1	No Quantity							305640			0
S3	2016	2016	2016	2	0	2	Export	360	Indonesia	IDN	226	Equatorial Guinea	GNQ								09	MISC.EDIBLE PRODUCTS ETC	1	No Quantity							4950			0
S3	2016	2016	2016	2	0	2	Export	360	Indonesia	IDN	231	Ethiopia	ETH								09	MISC.EDIBLE PRODUCTS ETC	1	No Quantity							473565			0
S3	2016	2016	2016	2	0	2	Export	360	Indonesia	IDN	233	Estonia	EST								09	MISC.EDIBLE PRODUCTS ETC	1	No Quantity							937293			0
S3	2016	2016	2016	2	0	2	Export	360	Indonesia	IDN	242	Fiji	FJI								09	MISC.EDIBLE PRODUCTS ETC	1	No Quantity							1108983			0
S3	2016	2016	2016	2	0	2	Export	360	Indonesia	IDN	246	Finland	FIN								09	MISC.EDIBLE PRODUCTS ETC	1	No Quantity							4381			0
S3	2016	2016	2016	2	0	2	Export	360	Indonesia	IDN	251	France	FRA								09	MISC.EDIBLE PRODUCTS ETC	1	No Quantity							3055652			0
S3	2016	2016	2016	2	0	2	Export	360	Indonesia	IDN	258	French Polynesia	PYF								09	MISC.EDIBLE PRODUCTS ETC	1	No Quantity							25601			0
S3	2016	2016	2016	2	0	2	Export	360	Indonesia	IDN	262	Djibouti	DJI								09	MISC.EDIBLE PRODUCTS ETC	1	No Quantity							4817921			0
S3	2016	2016	2016	2	0	2	Export	360	Indonesia	IDN	266	Gabon	GAB								09	MISC.EDIBLE PRODUCTS ETC	1	No Quantity							359660			0
S3	2016	2016	2016	2	0	2	Export	360	Indonesia	IDN	268	Georgia	GEO								09	MISC.EDIBLE PRODUCTS ETC	1	No Quantity							1140412			0
S3	2016	2016	2016	2	0	2	Export	360	Indonesia	IDN	270	Gambia	GMB								09	MISC.EDIBLE PRODUCTS ETC	1	No Quantity							859187			0
S3	2016	2016	2016	2	0	2	Export	360	Indonesia	IDN	275	State of Palestine	PSE								09	MISC.EDIBLE PRODUCTS ETC	1	No Quantity							305216			0
S3	2016	2016	2016	2	0	2	Export	360	Indonesia	IDN	276	Germany	DEU								09	MISC.EDIBLE PRODUCTS ETC	1	No Quantity							14031209			0
S3	2016	2016	2016	2	0	2	Export	360	Indonesia	IDN	288	Ghana	GHA								09	MISC.EDIBLE PRODUCTS ETC	1	No Quantity							12565975			0
S3	2016	2016	2016	2	0	2	Export	360	Indonesia	IDN	296	Kiribati	KIR								09	MISC.EDIBLE PRODUCTS ETC	1	No Quantity							112828			0
S3	2016	2016	2016	2	0	2	Export	360	Indonesia	IDN	300	Greece	GRC								09	MISC.EDIBLE PRODUCTS ETC	1	No Quantity							3558819			0
S3	2016	2016	2016	2	0	2	Export	360	Indonesia	IDN	308	Grenada	GRD								09	MISC.EDIBLE PRODUCTS ETC	1	No Quantity							171602			0
S3	2016	2016	2016	2	0	2	Export	360	Indonesia	IDN	316	Guam	GUM								09	MISC.EDIBLE PRODUCTS ETC	1	No Quantity							11047			0
S3	2016	2016	2016	2	0	2	Export	360	Indonesia	IDN	320	Guatemala	GTM								09	MISC.EDIBLE PRODUCTS ETC	1	No Quantity							60008			0
S3	2016	2016	2016	2	0	2	Export	360	Indonesia	IDN	324	Guinea	GIN								09	MISC.EDIBLE PRODUCTS ETC	1	No Quantity							296573			0
S3	2016	2016	2016	2	0	2	Export	360	Indonesia	IDN	328	Guyana	GUY								09	MISC.EDIBLE PRODUCTS ETC	1	No Quantity							8415			0
S3	2016	2016	2016	2	0	2	Export	360	Indonesia	IDN	332	Haiti	HTI								09	MISC.EDIBLE PRODUCTS ETC	1	No Quantity							1778630			0
S3	2016	2016	2016	2	0	2	Export	360	Indonesia	IDN	340	Honduras	HND								09	MISC.EDIBLE PRODUCTS ETC	1	No Quantity							293297			0
S3	2016	2016	2016	2	0	2	Export	360	Indonesia	IDN	344	China, Hong Kong SAR	HKG								09	MISC.EDIBLE PRODUCTS ETC	1	No Quantity							136343409			0
S3	2016	2016	2016	2	0	2	Export	360	Indonesia	IDN	348	Hungary	HUN								09	MISC.EDIBLE PRODUCTS ETC	1	No Quantity							1065109			0
S3	2016	2016	2016	2	0	2	Export	360	Indonesia	IDN	364	Iran	IRN								09	MISC.EDIBLE PRODUCTS ETC	1	No Quantity							3429875			0
S3	2016	2016	2016	2	0	2	Export	360	Indonesia	IDN	368	Iraq	IRQ								09	MISC.EDIBLE PRODUCTS ETC	1	No Quantity							6411914			0
S3	2016	2016	2016	2	0	2	Export	360	Indonesia	IDN	372	Ireland	IRL								09	MISC.EDIBLE PRODUCTS ETC	1	No Quantity							1144651			0
S3	2016	2016	2016	2	0	2	Export	360	Indonesia	IDN	376	Israel	ISR								09	MISC.EDIBLE PRODUCTS ETC	1	No Quantity							10731156			0
S3	2016	2016	2016	2	0	2	Export	360	Indonesia	IDN	381	Italy	ITA								09	MISC.EDIBLE PRODUCTS ETC	1	No Quantity							952771			0
S3	2016	2016	2016	2	0	2	Export	360	Indonesia	IDN	384	Côte d'Ivoire	CIV								09	MISC.EDIBLE PRODUCTS ETC	1	No Quantity							643016			0
S3	2016	2016	2016	2	0	2	Export	360	Indonesia	IDN	388	Jamaica	JAM								09	MISC.EDIBLE PRODUCTS ETC	1	No Quantity							3769413			0
S3	2016	2016	2016	2	0	2	Export	360	Indonesia	IDN	392	Japan	JPN								09	MISC.EDIBLE PRODUCTS ETC	1	No Quantity							15811664			0
S3	2016	2016	2016	2	0	2	Export	360	Indonesia	IDN	398	Kazakhstan	KAZ								09	MISC.EDIBLE PRODUCTS ETC	1	No Quantity							165145			0
S3	2016	2016	2016	2	0	2	Export	360	Indonesia	IDN	400	Jordan	JOR								09	MISC.EDIBLE PRODUCTS ETC	1	No Quantity							6987367			0
S3	2016	2016	2016	2	0	2	Export	360	Indonesia	IDN	404	Kenya	KEN								09	MISC.EDIBLE PRODUCTS ETC	1	No Quantity							1087771			0
S3	2016	2016	2016	2	0	2	Export	360	Indonesia	IDN	410	Rep. of Korea	KOR								09	MISC.EDIBLE PRODUCTS ETC	1	No Quantity							18602439			0
S3	2016	2016	2016	2	0	2	Export	360	Indonesia	IDN	414	Kuwait	KWT								09	MISC.EDIBLE PRODUCTS ETC	1	No Quantity							925476			0
S3	2016	2016	2016	2	0	2	Export	360	Indonesia	IDN	417	Kyrgyzstan	KGZ								09	MISC.EDIBLE PRODUCTS ETC	1	No Quantity							40000			0
S3	2016	2016	2016	2	0	2	Export	360	Indonesia	IDN	422	Lebanon	LBN								09	MISC.EDIBLE PRODUCTS ETC	1	No Quantity							2300854			0
S3	2016	2016	2016	2	0	2	Export	360	Indonesia	IDN	428	Latvia	LVA								09	MISC.EDIBLE PRODUCTS ETC	1	No Quantity							136515			0
S3	2016	2016	2016	2	0	2	Export	360	Indonesia	IDN	430	Liberia	LBR								09	MISC.EDIBLE PRODUCTS ETC	1	No Quantity							1068736			0
S3	2016	2016	2016	2	0	2	Export	360	Indonesia	IDN	434	Libya	LBY								09	MISC.EDIBLE PRODUCTS ETC	1	No Quantity							1603332			0
S3	2016	2016	2016	2	0	2	Export	360	Indonesia	IDN	440	Lithuania	LTU								09	MISC.EDIBLE PRODUCTS ETC	1	No Quantity							730369			0
S3	2016	2016	2016	2	0	2	Export	360	Indonesia	IDN	446	China, Macao SAR	MAC								09	MISC.EDIBLE PRODUCTS ETC	1	No Quantity							16119			0
S3	2016	2016	2016	2	0	2	Export	360	Indonesia	IDN	450	Madagascar	MDG								09	MISC.EDIBLE PRODUCTS ETC	1	No Quantity							2576894			0
S3	2016	2016	2016	2	0	2	Export	360	Indonesia	IDN	454	Malawi	MWI								09	MISC.EDIBLE PRODUCTS ETC	1	No Quantity							302738			0
S3	2016	2016	2016	2	0	2	Export	360	Indonesia	IDN	458	Malaysia	MYS								09	MISC.EDIBLE PRODUCTS ETC	1	No Quantity							158550199			0
S3	2016	2016	2016	2	0	2	Export	360	Indonesia	IDN	462	Maldives	MDV								09	MISC.EDIBLE PRODUCTS ETC	1	No Quantity							162368			0
S3	2016	2016	2016	2	0	2	Export	360	Indonesia	IDN	466	Mali	MLI								09	MISC.EDIBLE PRODUCTS ETC	1	No Quantity							576180			0
S3	2016	2016	2016	2	0	2	Export	360	Indonesia	IDN	470	Malta	MLT								09	MISC.EDIBLE PRODUCTS ETC	1	No Quantity							729384			0
S3	2016	2016	2016	2	0	2	Export	360	Indonesia	IDN	478	Mauritania	MRT								09	MISC.EDIBLE PRODUCTS ETC	1	No Quantity							394612			0
S3	2016	2016	2016	2	0	2	Export	360	Indonesia	IDN	480	Mauritius	MUS								09	MISC.EDIBLE PRODUCTS ETC	1	No Quantity							188876			0
S3	2016	2016	2016	2	0	2	Export	360	Indonesia	IDN	484	Mexico	MEX								09	MISC.EDIBLE PRODUCTS ETC	1	No Quantity							11706438			0
S3	2016	2016	2016	2	0	2	Export	360	Indonesia	IDN	490	Other Asia, nes									09	MISC.EDIBLE PRODUCTS ETC	1	No Quantity							29427785			0
S3	2016	2016	2016	2	0	2	Export	360	Indonesia	IDN	498	Rep. of Moldova	MDA								09	MISC.EDIBLE PRODUCTS ETC	1	No Quantity							184759			0
S3	2016	2016	2016	2	0	2	Export	360	Indonesia	IDN	499	Montenegro	MNE								09	MISC.EDIBLE PRODUCTS ETC	1	No Quantity							68140			0
S3	2016	2016	2016	2	0	2	Export	360	Indonesia	IDN	504	Morocco	MAR								09	MISC.EDIBLE PRODUCTS ETC	1	No Quantity							3022543			0
S3	2016	2016	2016	2	0	2	Export	360	Indonesia	IDN	508	Mozambique	MOZ								09	MISC.EDIBLE PRODUCTS ETC	1	No Quantity							2106698			0
S3	2016	2016	2016	2	0	2	Export	360	Indonesia	IDN	512	Oman	OMN								09	MISC.EDIBLE PRODUCTS ETC	1	No Quantity							661610			0
S3	2016	2016	2016	2	0	2	Export	360	Indonesia	IDN	516	Namibia	NAM								09	MISC.EDIBLE PRODUCTS ETC	1	No Quantity							15096			0
S3	2016	2016	2016	2	0	2	Export	360	Indonesia	IDN	520	Nauru	NRU								09	MISC.EDIBLE PRODUCTS ETC	1	No Quantity							94776			0
S3	2016	2016	2016	2	0	2	Export	360	Indonesia	IDN	524	Nepal	NPL								09	MISC.EDIBLE PRODUCTS ETC	1	No Quantity							131338			0
S3	2016	2016	2016	2	0	2	Export	360	Indonesia	IDN	528	Netherlands	NLD								09	MISC.EDIBLE PRODUCTS ETC	1	No Quantity							25452123			0
S3	2016	2016	2016	2	0	2	Export	360	Indonesia	IDN	540	New Caledonia	NCL								09	MISC.EDIBLE PRODUCTS ETC	1	No Quantity							135769			0
S3	2016	2016	2016	2	0	2	Export	360	Indonesia	IDN	548	Vanuatu	VUT								09	MISC.EDIBLE PRODUCTS ETC	1	No Quantity							225271			0
S3	2016	2016	2016	2	0	2	Export	360	Indonesia	IDN	554	New Zealand	NZL								09	MISC.EDIBLE PRODUCTS ETC	1	No Quantity							10594071			0
S3	2016	2016	2016	2	0	2	Export	360	Indonesia	IDN	558	Nicaragua	NIC								09	MISC.EDIBLE PRODUCTS ETC	1	No Quantity							200580			0
S3	2016	2016	2016	2	0	2	Export	360	Indonesia	IDN	562	Niger	NER								09	MISC.EDIBLE PRODUCTS ETC	1	No Quantity							439820			0
S3	2016	2016	2016	2	0	2	Export	360	Indonesia	IDN	566	Nigeria	NGA								09	MISC.EDIBLE PRODUCTS ETC	1	No Quantity							54367354			0
S3	2016	2016	2016	2	0	2	Export	360	Indonesia	IDN	579	Norway	NOR								09	MISC.EDIBLE PRODUCTS ETC	1	No Quantity							218866			0
S3	2016	2016	2016	2	0	2	Export	360	Indonesia	IDN	580	N. Mariana Isds	MNP								09	MISC.EDIBLE PRODUCTS ETC	1	No Quantity							1628			0
S3	2016	2016	2016	2	0	2	Export	360	Indonesia	IDN	583	FS Micronesia	FSM								09	MISC.EDIBLE PRODUCTS ETC	1	No Quantity							2443			0
S3	2016	2016	2016	2	0	2	Export	360	Indonesia	IDN	586	Pakistan	PAK								09	MISC.EDIBLE PRODUCTS ETC	1	No Quantity							7386527			0
S3	2016	2016	2016	2	0	2	Export	360	Indonesia	IDN	591	Panama	PAN								09	MISC.EDIBLE PRODUCTS ETC	1	No Quantity							86519			0
S3	2016	2016	2016	2	0	2	Export	360	Indonesia	IDN	598	Papua New Guinea	PNG								09	MISC.EDIBLE PRODUCTS ETC	1	No Quantity							23959869			0
S3	2016	2016	2016	2	0	2	Export	360	Indonesia	IDN	604	Peru	PER								09	MISC.EDIBLE PRODUCTS ETC	1	No Quantity							1965924			0
S3	2016	2016	2016	2	0	2	Export	360	Indonesia	IDN	608	Philippines	PHL								09	MISC.EDIBLE PRODUCTS ETC	1	No Quantity							71693646			0
S3	2016	2016	2016	2	0	2	Export	360	Indonesia	IDN	616	Poland	POL								09	MISC.EDIBLE PRODUCTS ETC	1	No Quantity							445458			0
S3	2016	2016	2016	2	0	2	Export	360	Indonesia	IDN	626	Timor-Leste	TLS								09	MISC.EDIBLE PRODUCTS ETC	1	No Quantity							16306215			0
S3	2016	2016	2016	2	0	2	Export	360	Indonesia	IDN	634	Qatar	QAT								09	MISC.EDIBLE PRODUCTS ETC	1	No Quantity							2003779			0
S3	2016	2016	2016	2	0	2	Export	360	Indonesia	IDN	642	Romania	ROU								09	MISC.EDIBLE PRODUCTS ETC	1	No Quantity							1659745			0
S3	2016	2016	2016	2	0	2	Export	360	Indonesia	IDN	643	Russian Federation	RUS								09	MISC.EDIBLE PRODUCTS ETC	1	No Quantity							36240771			0
S3	2016	2016	2016	2	0	2	Export	360	Indonesia	IDN	646	Rwanda	RWA								09	MISC.EDIBLE PRODUCTS ETC	1	No Quantity							16611			0
S3	2016	2016	2016	2	0	2	Export	360	Indonesia	IDN	659	Saint Kitts and Nevis	KNA								09	MISC.EDIBLE PRODUCTS ETC	1	No Quantity							8850			0
S3	2016	2016	2016	2	0	2	Export	360	Indonesia	IDN	662	Saint Lucia	LCA								09	MISC.EDIBLE PRODUCTS ETC	1	No Quantity							10944			0
S3	2016	2016	2016	2	0	2	Export	360	Indonesia	IDN	678	Sao Tome and Principe	STP								09	MISC.EDIBLE PRODUCTS ETC	1	No Quantity							127186			0
S3	2016	2016	2016	2	0	2	Export	360	Indonesia	IDN	682	Saudi Arabia	SAU								09	MISC.EDIBLE PRODUCTS ETC	1	No Quantity							75281100			0
S3	2016	2016	2016	2	0	2	Export	360	Indonesia	IDN	686	Senegal	SEN								09	MISC.EDIBLE PRODUCTS ETC	1	No Quantity							1249010			0
S3	2016	2016	2016	2	0	2	Export	360	Indonesia	IDN	688	Serbia	SRB								09	MISC.EDIBLE PRODUCTS ETC	1	No Quantity							13763			0
S3	2016	2016	2016	2	0	2	Export	360	Indonesia	IDN	690	Seychelles	SYC								09	MISC.EDIBLE PRODUCTS ETC	1	No Quantity							170691			0
S3	2016	2016	2016	2	0	2	Export	360	Indonesia	IDN	694	Sierra Leone	SLE								09	MISC.EDIBLE PRODUCTS ETC	1	No Quantity							632954			0
S3	2016	2016	2016	2	0	2	Export	360	Indonesia	IDN	699	India	IND								09	MISC.EDIBLE PRODUCTS ETC	1	No Quantity							9442131			0
S3	2016	2016	2016	2	0	2	Export	360	Indonesia	IDN	702	Singapore	SGP								09	MISC.EDIBLE PRODUCTS ETC	1	No Quantity							103118998			0
S3	2016	2016	2016	2	0	2	Export	360	Indonesia	IDN	704	Viet Nam	VNM								09	MISC.EDIBLE PRODUCTS ETC	1	No Quantity							70761188			0
S3	2016	2016	2016	2	0	2	Export	360	Indonesia	IDN	705	Slovenia	SVN								09	MISC.EDIBLE PRODUCTS ETC	1	No Quantity							473876			0
S3	2016	2016	2016	2	0	2	Export	360	Indonesia	IDN	706	Somalia	SOM								09	MISC.EDIBLE PRODUCTS ETC	1	No Quantity							1092268			0
S3	2016	2016	2016	2	0	2	Export	360	Indonesia	IDN	710	South Africa	ZAF								09	MISC.EDIBLE PRODUCTS ETC	1	No Quantity							7794130			0
S3	2016	2016	2016	2	0	2	Export	360	Indonesia	IDN	716	Zimbabwe	ZWE								09	MISC.EDIBLE PRODUCTS ETC	1	No Quantity							209329			0
S3	2016	2016	2016	2	0	2	Export	360	Indonesia	IDN	724	Spain	ESP								09	MISC.EDIBLE PRODUCTS ETC	1	No Quantity							4746862			0
S3	2016	2016	2016	2	0	2	Export	360	Indonesia	IDN	729	Sudan	SDN								09	MISC.EDIBLE PRODUCTS ETC	1	No Quantity							7766121			0
S3	2016	2016	2016	2	0	2	Export	360	Indonesia	IDN	740	Suriname	SUR								09	MISC.EDIBLE PRODUCTS ETC	1	No Quantity							607521			0
S3	2016	2016	2016	2	0	2	Export	360	Indonesia	IDN	752	Sweden	SWE								09	MISC.EDIBLE PRODUCTS ETC	1	No Quantity							516706			0
S3	2016	2016	2016	2	0	2	Export	360	Indonesia	IDN	757	Switzerland	CHE								09	MISC.EDIBLE PRODUCTS ETC	1	No Quantity							14636			0
S3	2016	2016	2016	2	0	2	Export	360	Indonesia	IDN	760	Syria	SYR								09	MISC.EDIBLE PRODUCTS ETC	1	No Quantity							4062518			0
S3	2016	2016	2016	2	0	2	Export	360	Indonesia	IDN	764	Thailand	THA								09	MISC.EDIBLE PRODUCTS ETC	1	No Quantity							17292846			0
S3	2016	2016	2016	2	0	2	Export	360	Indonesia	IDN	768	Togo	TGO								09	MISC.EDIBLE PRODUCTS ETC	1	No Quantity							1219616			0
S3	2016	2016	2016	2	0	2	Export	360	Indonesia	IDN	776	Tonga	TON								09	MISC.EDIBLE PRODUCTS ETC	1	No Quantity							476788			0
S3	2016	2016	2016	2	0	2	Export	360	Indonesia	IDN	780	Trinidad and Tobago	TTO								09	MISC.EDIBLE PRODUCTS ETC	1	No Quantity							1173456			0
S3	2016	2016	2016	2	0	2	Export	360	Indonesia	IDN	784	United Arab Emirates	ARE								09	MISC.EDIBLE PRODUCTS ETC	1	No Quantity							8005421			0
S3	2016	2016	2016	2	0	2	Export	360	Indonesia	IDN	788	Tunisia	TUN								09	MISC.EDIBLE PRODUCTS ETC	1	No Quantity							91973			0
S3	2016	2016	2016	2	0	2	Export	360	Indonesia	IDN	792	Turkey	TUR								09	MISC.EDIBLE PRODUCTS ETC	1	No Quantity							15722827			0
S3	2016	2016	2016	2	0	2	Export	360	Indonesia	IDN	795	Turkmenistan	TKM								09	MISC.EDIBLE PRODUCTS ETC	1	No Quantity							1536622			0
S3	2016	2016	2016	2	0	2	Export	360	Indonesia	IDN	798	Tuvalu	TUV								09	MISC.EDIBLE PRODUCTS ETC	1	No Quantity							4977			0
S3	2016	2016	2016	2	0	2	Export	360	Indonesia	IDN	800	Uganda	UGA								09	MISC.EDIBLE PRODUCTS ETC	1	No Quantity							25016			0
S3	2016	2016	2016	2	0	2	Export	360	Indonesia	IDN	804	Ukraine	UKR								09	MISC.EDIBLE PRODUCTS ETC	1	No Quantity							8111912			0
S3	2016	2016	2016	2	0	2	Export	360	Indonesia	IDN	807	North Macedonia	MKD								09	MISC.EDIBLE PRODUCTS ETC	1	No Quantity							439687			0
S3	2016	2016	2016	2	0	2	Export	360	Indonesia	IDN	818	Egypt	EGY								09	MISC.EDIBLE PRODUCTS ETC	1	No Quantity							46699929			0
S3	2016	2016	2016	2	0	2	Export	360	Indonesia	IDN	826	United Kingdom	GBR								09	MISC.EDIBLE PRODUCTS ETC	1	No Quantity							9711121			0
S3	2016	2016	2016	2	0	2	Export	360	Indonesia	IDN	834	United Rep. of Tanzania	TZA								09	MISC.EDIBLE PRODUCTS ETC	1	No Quantity							1035783			0
S3	2016	2016	2016	2	0	2	Export	360	Indonesia	IDN	842	USA	USA								09	MISC.EDIBLE PRODUCTS ETC	1	No Quantity							43138234			0
S3	2016	2016	2016	2	0	2	Export	360	Indonesia	IDN	854	Burkina Faso	BFA								09	MISC.EDIBLE PRODUCTS ETC	1	No Quantity							551280			0
S3	2016	2016	2016	2	0	2	Export	360	Indonesia	IDN	858	Uruguay	URY								09	MISC.EDIBLE PRODUCTS ETC	1	No Quantity							3947414			0
S3	2016	2016	2016	2	0	2	Export	360	Indonesia	IDN	860	Uzbekistan	UZB								09	MISC.EDIBLE PRODUCTS ETC	1	No Quantity							87009			0
S3	2016	2016	2016	2	0	2	Export	360	Indonesia	IDN	862	Venezuela	VEN								09	MISC.EDIBLE PRODUCTS ETC	1	No Quantity							43200			0
S3	2016	2016	2016	2	0	2	Export	360	Indonesia	IDN	882	Samoa	WSM								09	MISC.EDIBLE PRODUCTS ETC	1	No Quantity							494764			0
S3	2016	2016	2016	2	0	2	Export	360	Indonesia	IDN	887	Yemen	YEM								09	MISC.EDIBLE PRODUCTS ETC	1	No Quantity							2372947			0
S3	2016	2016	2016	2	0	2	Export	360	Indonesia	IDN	894	Zambia	ZMB								09	MISC.EDIBLE PRODUCTS ETC	1	No Quantity							5100			0
S3	2016	2016	2016	2	0	2	Export	352	Iceland	ISL	0	World	WLD								11	BEVERAGES	1	No Quantity							21983683			0
S3	2016	2016	2016	2	0	2	Export	352	Iceland	ISL	36	Australia	AUS								11	BEVERAGES	1	No Quantity							92660			0
S3	2016	2016	2016	2	0	2	Export	352	Iceland	ISL	56	Belgium	BEL								11	BEVERAGES	1	No Quantity							7708			0
S3	2016	2016	2016	2	0	2	Export	352	Iceland	ISL	124	Canada	CAN								11	BEVERAGES	1	No Quantity							585912			0
S3	2016	2016	2016	2	0	2	Export	352	Iceland	ISL	156	China	CHN								11	BEVERAGES	1	No Quantity							652444			0
S3	2016	2016	2016	2	0	2	Export	352	Iceland	ISL	170	Colombia	COL								11	BEVERAGES	1	No Quantity							23563			0
S3	2016	2016	2016	2	0	2	Export	352	Iceland	ISL	203	Czechia	CZE								11	BEVERAGES	1	No Quantity							1660			0
S3	2016	2016	2016	2	0	2	Export	352	Iceland	ISL	208	Denmark	DNK								11	BEVERAGES	1	No Quantity							302303			0
S3	2016	2016	2016	2	0	2	Export	352	Iceland	ISL	233	Estonia	EST								11	BEVERAGES	1	No Quantity							13127			0
S3	2016	2016	2016	2	0	2	Export	352	Iceland	ISL	234	Faeroe Isds	FRO								11	BEVERAGES	1	No Quantity							490253			0
S3	2016	2016	2016	2	0	2	Export	352	Iceland	ISL	246	Finland	FIN								11	BEVERAGES	1	No Quantity							572467			0
S3	2016	2016	2016	2	0	2	Export	352	Iceland	ISL	251	France	FRA								11	BEVERAGES	1	No Quantity							190969			0
S3	2016	2016	2016	2	0	2	Export	352	Iceland	ISL	270	Gambia	GMB								11	BEVERAGES	1	No Quantity							18391			0
S3	2016	2016	2016	2	0	2	Export	352	Iceland	ISL	276	Germany	DEU								11	BEVERAGES	1	No Quantity							97638			0
S3	2016	2016	2016	2	0	2	Export	352	Iceland	ISL	300	Greece	GRC								11	BEVERAGES	1	No Quantity							22			0
S3	2016	2016	2016	2	0	2	Export	352	Iceland	ISL	304	Greenland	GRL								11	BEVERAGES	1	No Quantity							12583			0
S3	2016	2016	2016	2	0	2	Export	352	Iceland	ISL	344	China, Hong Kong SAR	HKG								11	BEVERAGES	1	No Quantity							6749			0
S3	2016	2016	2016	2	0	2	Export	352	Iceland	ISL	348	Hungary	HUN								11	BEVERAGES	1	No Quantity							314			0
S3	2016	2016	2016	2	0	2	Export	352	Iceland	ISL	372	Ireland	IRL								11	BEVERAGES	1	No Quantity							7123			0
S3	2016	2016	2016	2	0	2	Export	352	Iceland	ISL	381	Italy	ITA								11	BEVERAGES	1	No Quantity							13639			0
S3	2016	2016	2016	2	0	2	Export	352	Iceland	ISL	392	Japan	JPN								11	BEVERAGES	1	No Quantity							2272			0
S3	2016	2016	2016	2	0	2	Export	352	Iceland	ISL	410	Rep. of Korea	KOR								11	BEVERAGES	1	No Quantity							30615			0
S3	2016	2016	2016	2	0	2	Export	352	Iceland	ISL	414	Kuwait	KWT								11	BEVERAGES	1	No Quantity							276693			0
S3	2016	2016	2016	2	0	2	Export	352	Iceland	ISL	442	Luxembourg	LUX								11	BEVERAGES	1	No Quantity							1443			0
S3	2016	2016	2016	2	0	2	Export	352	Iceland	ISL	446	China, Macao SAR	MAC								11	BEVERAGES	1	No Quantity							16139			0
S3	2016	2016	2016	2	0	2	Export	352	Iceland	ISL	484	Mexico	MEX								11	BEVERAGES	1	No Quantity							47213			0
S3	2016	2016	2016	2	0	2	Export	352	Iceland	ISL	490	Other Asia, nes									11	BEVERAGES	1	No Quantity							10765			0
S3	2016	2016	2016	2	0	2	Export	352	Iceland	ISL	512	Oman	OMN								11	BEVERAGES	1	No Quantity							7439			0
S3	2016	2016	2016	2	0	2	Export	352	Iceland	ISL	528	Netherlands	NLD								11	BEVERAGES	1	No Quantity							205344			0
S3	2016	2016	2016	2	0	2	Export	352	Iceland	ISL	579	Norway	NOR								11	BEVERAGES	1	No Quantity							129041			0
S3	2016	2016	2016	2	0	2	Export	352	Iceland	ISL	583	FS Micronesia	FSM								11	BEVERAGES	1	No Quantity							2948			0
S3	2016	2016	2016	2	0	2	Export	352	Iceland	ISL	634	Qatar	QAT								11	BEVERAGES	1	No Quantity							59034			0
S3	2016	2016	2016	2	0	2	Export	352	Iceland	ISL	702	Singapore	SGP								11	BEVERAGES	1	No Quantity							70492			0
S3	2016	2016	2016	2	0	2	Export	352	Iceland	ISL	710	South Africa	ZAF								11	BEVERAGES	1	No Quantity							101850			0
S3	2016	2016	2016	2	0	2	Export	352	Iceland	ISL	724	Spain	ESP								11	BEVERAGES	1	No Quantity							28058			0
S3	2016	2016	2016	2	0	2	Export	352	Iceland	ISL	752	Sweden	SWE								11	BEVERAGES	1	No Quantity							64284			0
S3	2016	2016	2016	2	0	2	Export	352	Iceland	ISL	757	Switzerland	CHE								11	BEVERAGES	1	No Quantity							16			0
S3	2016	2016	2016	2	0	2	Export	352	Iceland	ISL	764	Thailand	THA								11	BEVERAGES	1	No Quantity							234540			0
S3	2016	2016	2016	2	0	2	Export	352	Iceland	ISL	792	Turkey	TUR								11	BEVERAGES	1	No Quantity							134			0
S3	2016	2016	2016	2	0	2	Export	352	Iceland	ISL	804	Ukraine	UKR								11	BEVERAGES	1	No Quantity							41737			0
S3	2016	2016	2016	2	0	2	Export	352	Iceland	ISL	826	United Kingdom	GBR								11	BEVERAGES	1	No Quantity							1248546			0
S3	2016	2016	2016	2	0	2	Export	352	Iceland	ISL	842	USA	USA								11	BEVERAGES	1	No Quantity							16315554			0
S3	2016	2016	2016	2	0	2	Export	360	Indonesia	IDN	0	World	WLD								11	BEVERAGES	1	No Quantity							130585943			0
S3	2016	2016	2016	2	0	2	Export	360	Indonesia	IDN	16	American Samoa	ASM								11	BEVERAGES	1	No Quantity							107336			0
S3	2016	2016	2016	2	0	2	Export	360	Indonesia	IDN	24	Angola	AGO								11	BEVERAGES	1	No Quantity							35			0
S3	2016	2016	2016	2	0	2	Export	360	Indonesia	IDN	36	Australia	AUS								11	BEVERAGES	1	No Quantity							2359875			0
S3	2016	2016	2016	2	0	2	Export	360	Indonesia	IDN	40	Austria	AUT								11	BEVERAGES	1	No Quantity							36300			0
S3	2016	2016	2016	2	0	2	Export	360	Indonesia	IDN	48	Bahrain	BHR								11	BEVERAGES	1	No Quantity							94722			0
S3	2016	2016	2016	2	0	2	Export	360	Indonesia	IDN	50	Bangladesh	BGD								11	BEVERAGES	1	No Quantity							447			0
S3	2016	2016	2016	2	0	2	Export	360	Indonesia	IDN	56	Belgium	BEL								11	BEVERAGES	1	No Quantity							2362			0
S3	2016	2016	2016	2	0	2	Export	360	Indonesia	IDN	90	Solomon Isds	SLB								11	BEVERAGES	1	No Quantity							172429			0
S3	2016	2016	2016	2	0	2	Export	360	Indonesia	IDN	96	Brunei Darussalam	BRN								11	BEVERAGES	1	No Quantity							3366414			0
S3	2016	2016	2016	2	0	2	Export	360	Indonesia	IDN	104	Myanmar	MMR								11	BEVERAGES	1	No Quantity							2665285			0
S3	2016	2016	2016	2	0	2	Export	360	Indonesia	IDN	116	Cambodia	KHM								11	BEVERAGES	1	No Quantity							137093			0
S3	2016	2016	2016	2	0	2	Export	360	Indonesia	IDN	124	Canada	CAN								11	BEVERAGES	1	No Quantity							949733			0
S3	2016	2016	2016	2	0	2	Export	360	Indonesia	IDN	152	Chile	CHL								11	BEVERAGES	1	No Quantity							3108			0
S3	2016	2016	2016	2	0	2	Export	360	Indonesia	IDN	156	China	CHN								11	BEVERAGES	1	No Quantity							3032729			0
S3	2016	2016	2016	2	0	2	Export	360	Indonesia	IDN	162	Christmas Isds	CXR								11	BEVERAGES	1	No Quantity							81			0
S3	2016	2016	2016	2	0	2	Export	360	Indonesia	IDN	174	Comoros	COM								11	BEVERAGES	1	No Quantity							42853			0
S3	2016	2016	2016	2	0	2	Export	360	Indonesia	IDN	178	Congo	COG								11	BEVERAGES	1	No Quantity							384			0
S3	2016	2016	2016	2	0	2	Export	360	Indonesia	IDN	184	Cook Isds	COK								11	BEVERAGES	1	No Quantity							1364			0
S3	2016	2016	2016	2	0	2	Export	360	Indonesia	IDN	188	Costa Rica	CRI								11	BEVERAGES	1	No Quantity							7208			0
S3	2016	2016	2016	2	0	2	Export	360	Indonesia	IDN	204	Benin	BEN								11	BEVERAGES	1	No Quantity							47			0
S3	2016	2016	2016	2	0	2	Export	360	Indonesia	IDN	242	Fiji	FJI								11	BEVERAGES	1	No Quantity							1628			0
S3	2016	2016	2016	2	0	2	Export	360	Indonesia	IDN	251	France	FRA								11	BEVERAGES	1	No Quantity							293045			0
S3	2016	2016	2016	2	0	2	Export	360	Indonesia	IDN	258	French Polynesia	PYF								11	BEVERAGES	1	No Quantity							16746			0
S3	2016	2016	2016	2	0	2	Export	360	Indonesia	IDN	266	Gabon	GAB								11	BEVERAGES	1	No Quantity							1996			0
S3	2016	2016	2016	2	0	2	Export	360	Indonesia	IDN	270	Gambia	GMB								11	BEVERAGES	1	No Quantity							811			0
S3	2016	2016	2016	2	0	2	Export	360	Indonesia	IDN	276	Germany	DEU								11	BEVERAGES	1	No Quantity							515471			0
S3	2016	2016	2016	2	0	2	Export	360	Indonesia	IDN	288	Ghana	GHA								11	BEVERAGES	1	No Quantity							991198			0
S3	2016	2016	2016	2	0	2	Export	360	Indonesia	IDN	296	Kiribati	KIR								11	BEVERAGES	1	No Quantity							36151			0
S3	2016	2016	2016	2	0	2	Export	360	Indonesia	IDN	300	Greece	GRC								11	BEVERAGES	1	No Quantity							37307			0
S3	2016	2016	2016	2	0	2	Export	360	Indonesia	IDN	324	Guinea	GIN								11	BEVERAGES	1	No Quantity							19316			0
S3	2016	2016	2016	2	0	2	Export	360	Indonesia	IDN	328	Guyana	GUY								11	BEVERAGES	1	No Quantity							5904			0
S3	2016	2016	2016	2	0	2	Export	360	Indonesia	IDN	344	China, Hong Kong SAR	HKG								11	BEVERAGES	1	No Quantity							3544491			0
S3	2016	2016	2016	2	0	2	Export	360	Indonesia	IDN	364	Iran	IRN								11	BEVERAGES	1	No Quantity							348000			0
S3	2016	2016	2016	2	0	2	Export	360	Indonesia	IDN	368	Iraq	IRQ								11	BEVERAGES	1	No Quantity							58130			0
S3	2016	2016	2016	2	0	2	Export	360	Indonesia	IDN	372	Ireland	IRL								11	BEVERAGES	1	No Quantity							7900			0
S3	2016	2016	2016	2	0	2	Export	360	Indonesia	IDN	376	Israel	ISR								11	BEVERAGES	1	No Quantity							53822			0
S3	2016	2016	2016	2	0	2	Export	360	Indonesia	IDN	381	Italy	ITA								11	BEVERAGES	1	No Quantity							18150			0
S3	2016	2016	2016	2	0	2	Export	360	Indonesia	IDN	384	Côte d'Ivoire	CIV								11	BEVERAGES	1	No Quantity							501			0
S3	2016	2016	2016	2	0	2	Export	360	Indonesia	IDN	392	Japan	JPN								11	BEVERAGES	1	No Quantity							1339855			0
S3	2016	2016	2016	2	0	2	Export	360	Indonesia	IDN	404	Kenya	KEN								11	BEVERAGES	1	No Quantity							200265			0
S3	2016	2016	2016	2	0	2	Export	360	Indonesia	IDN	410	Rep. of Korea	KOR								11	BEVERAGES	1	No Quantity							841489			0
S3	2016	2016	2016	2	0	2	Export	360	Indonesia	IDN	414	Kuwait	KWT								11	BEVERAGES	1	No Quantity							15519			0
S3	2016	2016	2016	2	0	2	Export	360	Indonesia	IDN	430	Liberia	LBR								11	BEVERAGES	1	No Quantity							14350			0
S3	2016	2016	2016	2	0	2	Export	360	Indonesia	IDN	446	China, Macao SAR	MAC								11	BEVERAGES	1	No Quantity							350			0
S3	2016	2016	2016	2	0	2	Export	360	Indonesia	IDN	458	Malaysia	MYS								11	BEVERAGES	1	No Quantity							5933303			0
S3	2016	2016	2016	2	0	2	Export	360	Indonesia	IDN	462	Maldives	MDV								11	BEVERAGES	1	No Quantity							1577693			0
S3	2016	2016	2016	2	0	2	Export	360	Indonesia	IDN	478	Mauritania	MRT								11	BEVERAGES	1	No Quantity							185			0
S3	2016	2016	2016	2	0	2	Export	360	Indonesia	IDN	480	Mauritius	MUS								11	BEVERAGES	1	No Quantity							645			0
S3	2016	2016	2016	2	0	2	Export	360	Indonesia	IDN	490	Other Asia, nes									11	BEVERAGES	1	No Quantity							1505733			0
S3	2016	2016	2016	2	0	2	Export	360	Indonesia	IDN	512	Oman	OMN								11	BEVERAGES	1	No Quantity							1260430			0
S3	2016	2016	2016	2	0	2	Export	360	Indonesia	IDN	520	Nauru	NRU								11	BEVERAGES	1	No Quantity							63734			0
S3	2016	2016	2016	2	0	2	Export	360	Indonesia	IDN	528	Netherlands	NLD								11	BEVERAGES	1	No Quantity							1488493			0
S3	2016	2016	2016	2	0	2	Export	360	Indonesia	IDN	548	Vanuatu	VUT								11	BEVERAGES	1	No Quantity							35732			0
S3	2016	2016	2016	2	0	2	Export	360	Indonesia	IDN	554	New Zealand	NZL								11	BEVERAGES	1	No Quantity							407381			0
S3	2016	2016	2016	2	0	2	Export	360	Indonesia	IDN	566	Nigeria	NGA								11	BEVERAGES	1	No Quantity							1323021			0
S3	2016	2016	2016	2	0	2	Export	360	Indonesia	IDN	580	N. Mariana Isds	MNP								11	BEVERAGES	1	No Quantity							12341			0
S3	2016	2016	2016	2	0	2	Export	360	Indonesia	IDN	583	FS Micronesia	FSM								11	BEVERAGES	1	No Quantity							11976			0
S3	2016	2016	2016	2	0	2	Export	360	Indonesia	IDN	586	Pakistan	PAK								11	BEVERAGES	1	No Quantity							40098			0
S3	2016	2016	2016	2	0	2	Export	360	Indonesia	IDN	598	Papua New Guinea	PNG								11	BEVERAGES	1	No Quantity							19917646			0
S3	2016	2016	2016	2	0	2	Export	360	Indonesia	IDN	608	Philippines	PHL								11	BEVERAGES	1	No Quantity							6803145			0
S3	2016	2016	2016	2	0	2	Export	360	Indonesia	IDN	616	Poland	POL								11	BEVERAGES	1	No Quantity							36300			0
S3	2016	2016	2016	2	0	2	Export	360	Indonesia	IDN	626	Timor-Leste	TLS								11	BEVERAGES	1	No Quantity							27124273			0
S3	2016	2016	2016	2	0	2	Export	360	Indonesia	IDN	634	Qatar	QAT								11	BEVERAGES	1	No Quantity							106537			0
S3	2016	2016	2016	2	0	2	Export	360	Indonesia	IDN	682	Saudi Arabia	SAU								11	BEVERAGES	1	No Quantity							254390			0
S3	2016	2016	2016	2	0	2	Export	360	Indonesia	IDN	686	Senegal	SEN								11	BEVERAGES	1	No Quantity							11394			0
S3	2016	2016	2016	2	0	2	Export	360	Indonesia	IDN	690	Seychelles	SYC								11	BEVERAGES	1	No Quantity							10044			0
S3	2016	2016	2016	2	0	2	Export	360	Indonesia	IDN	694	Sierra Leone	SLE								11	BEVERAGES	1	No Quantity							30950			0
S3	2016	2016	2016	2	0	2	Export	360	Indonesia	IDN	699	India	IND								11	BEVERAGES	1	No Quantity							21725			0
S3	2016	2016	2016	2	0	2	Export	360	Indonesia	IDN	702	Singapore	SGP								11	BEVERAGES	1	No Quantity							25723371			0
S3	2016	2016	2016	2	0	2	Export	360	Indonesia	IDN	704	Viet Nam	VNM								11	BEVERAGES	1	No Quantity							2369659			0
S3	2016	2016	2016	2	0	2	Export	360	Indonesia	IDN	705	Slovenia	SVN								11	BEVERAGES	1	No Quantity							15893			0
S3	2016	2016	2016	2	0	2	Export	360	Indonesia	IDN	710	South Africa	ZAF								11	BEVERAGES	1	No Quantity							5274			0
S3	2016	2016	2016	2	0	2	Export	360	Indonesia	IDN	724	Spain	ESP								11	BEVERAGES	1	No Quantity							640902			0
S3	2016	2016	2016	2	0	2	Export	360	Indonesia	IDN	740	Suriname	SUR								11	BEVERAGES	1	No Quantity							96			0
S3	2016	2016	2016	2	0	2	Export	360	Indonesia	IDN	757	Switzerland	CHE								11	BEVERAGES	1	No Quantity							136716			0
S3	2016	2016	2016	2	0	2	Export	360	Indonesia	IDN	764	Thailand	THA								11	BEVERAGES	1	No Quantity							5117683			0
S3	2016	2016	2016	2	0	2	Export	360	Indonesia	IDN	768	Togo	TGO								11	BEVERAGES	1	No Quantity							6973			0
S3	2016	2016	2016	2	0	2	Export	360	Indonesia	IDN	776	Tonga	TON								11	BEVERAGES	1	No Quantity							120165			0
S3	2016	2016	2016	2	0	2	Export	360	Indonesia	IDN	780	Trinidad and Tobago	TTO								11	BEVERAGES	1	No Quantity							6828			0
S3	2016	2016	2016	2	0	2	Export	360	Indonesia	IDN	784	United Arab Emirates	ARE								11	BEVERAGES	1	No Quantity							1313851			0
S3	2016	2016	2016	2	0	2	Export	360	Indonesia	IDN	826	United Kingdom	GBR								11	BEVERAGES	1	No Quantity							1263232			0
S3	2016	2016	2016	2	0	2	Export	360	Indonesia	IDN	842	USA	USA								11	BEVERAGES	1	No Quantity							4485951			0
S3	2016	2016	2016	2	0	2	Export	360	Indonesia	IDN	882	Samoa	WSM								11	BEVERAGES	1	No Quantity							53712			0
S3	2016	2016	2016	2	0	2	Export	360	Indonesia	IDN	887	Yemen	YEM								11	BEVERAGES	1	No Quantity							6269			0
S3	2016	2016	2016	2	0	2	Export	352	Iceland	ISL	0	World	WLD								12	TOBACCO,TOBACCO MANUFACT	1	No Quantity							26			0
S3	2016	2016	2016	2	0	2	Export	352	Iceland	ISL	757	Switzerland	CHE								12	TOBACCO,TOBACCO MANUFACT	1	No Quantity							26			0
S3	2016	2016	2016	2	0	2	Export	360	Indonesia	IDN	0	World	WLD								12	TOBACCO,TOBACCO MANUFACT	1	No Quantity							1009506133			0
S3	2016	2016	2016	2	0	2	Export	360	Indonesia	IDN	4	Afghanistan	AFG								12	TOBACCO,TOBACCO MANUFACT	1	No Quantity							4800			0
S3	2016	2016	2016	2	0	2	Export	360	Indonesia	IDN	32	Argentina	ARG								12	TOBACCO,TOBACCO MANUFACT	1	No Quantity							13500			0
S3	2016	2016	2016	2	0	2	Export	360	Indonesia	IDN	36	Australia	AUS								12	TOBACCO,TOBACCO MANUFACT	1	No Quantity							8749543			0
S3	2016	2016	2016	2	0	2	Export	360	Indonesia	IDN	40	Austria	AUT								12	TOBACCO,TOBACCO MANUFACT	1	No Quantity							9361			0
S3	2016	2016	2016	2	0	2	Export	360	Indonesia	IDN	48	Bahrain	BHR								12	TOBACCO,TOBACCO MANUFACT	1	No Quantity							7865			0
S3	2016	2016	2016	2	0	2	Export	360	Indonesia	IDN	50	Bangladesh	BGD								12	TOBACCO,TOBACCO MANUFACT	1	No Quantity							554286			0
S3	2016	2016	2016	2	0	2	Export	360	Indonesia	IDN	56	Belgium	BEL								12	TOBACCO,TOBACCO MANUFACT	1	No Quantity							26840998			0
S3	2016	2016	2016	2	0	2	Export	360	Indonesia	IDN	68	Bolivia (Plurinational State of)	BOL								12	TOBACCO,TOBACCO MANUFACT	1	No Quantity							172900			0
S3	2016	2016	2016	2	0	2	Export	360	Indonesia	IDN	76	Brazil	BRA								12	TOBACCO,TOBACCO MANUFACT	1	No Quantity							1748545			0
S3	2016	2016	2016	2	0	2	Export	360	Indonesia	IDN	84	Belize	BLZ								12	TOBACCO,TOBACCO MANUFACT	1	No Quantity							264002			0
S3	2016	2016	2016	2	0	2	Export	360	Indonesia	IDN	104	Myanmar	MMR								12	TOBACCO,TOBACCO MANUFACT	1	No Quantity							84000			0
S3	2016	2016	2016	2	0	2	Export	360	Indonesia	IDN	112	Belarus	BLR								12	TOBACCO,TOBACCO MANUFACT	1	No Quantity							73240			0
S3	2016	2016	2016	2	0	2	Export	360	Indonesia	IDN	116	Cambodia	KHM								12	TOBACCO,TOBACCO MANUFACT	1	No Quantity							279935345			0
S3	2016	2016	2016	2	0	2	Export	360	Indonesia	IDN	124	Canada	CAN								12	TOBACCO,TOBACCO MANUFACT	1	No Quantity							94730			0
S3	2016	2016	2016	2	0	2	Export	360	Indonesia	IDN	144	Sri Lanka	LKA								12	TOBACCO,TOBACCO MANUFACT	1	No Quantity							27615129			0
S3	2016	2016	2016	2	0	2	Export	360	Indonesia	IDN	156	China	CHN								12	TOBACCO,TOBACCO MANUFACT	1	No Quantity							1130325			0
S3	2016	2016	2016	2	0	2	Export	360	Indonesia	IDN	196	Cyprus	CYP								12	TOBACCO,TOBACCO MANUFACT	1	No Quantity							75504			0
S3	2016	2016	2016	2	0	2	Export	360	Indonesia	IDN	203	Czechia	CZE								12	TOBACCO,TOBACCO MANUFACT	1	No Quantity							24158			0
S3	2016	2016	2016	2	0	2	Export	360	Indonesia	IDN	208	Denmark	DNK								12	TOBACCO,TOBACCO MANUFACT	1	No Quantity							2323170			0
S3	2016	2016	2016	2	0	2	Export	360	Indonesia	IDN	214	Dominican Rep.	DOM								12	TOBACCO,TOBACCO MANUFACT	1	No Quantity							7210717			0
S3	2016	2016	2016	2	0	2	Export	360	Indonesia	IDN	251	France	FRA								12	TOBACCO,TOBACCO MANUFACT	1	No Quantity							55571			0
S3	2016	2016	2016	2	0	2	Export	360	Indonesia	IDN	276	Germany	DEU								12	TOBACCO,TOBACCO MANUFACT	1	No Quantity							35812499			0
S3	2016	2016	2016	2	0	2	Export	360	Indonesia	IDN	300	Greece	GRC								12	TOBACCO,TOBACCO MANUFACT	1	No Quantity							4814626			0
S3	2016	2016	2016	2	0	2	Export	360	Indonesia	IDN	340	Honduras	HND								12	TOBACCO,TOBACCO MANUFACT	1	No Quantity							1007566			0
S3	2016	2016	2016	2	0	2	Export	360	Indonesia	IDN	344	China, Hong Kong SAR	HKG								12	TOBACCO,TOBACCO MANUFACT	1	No Quantity							11033860			0
S3	2016	2016	2016	2	0	2	Export	360	Indonesia	IDN	348	Hungary	HUN								12	TOBACCO,TOBACCO MANUFACT	1	No Quantity							172418			0
S3	2016	2016	2016	2	0	2	Export	360	Indonesia	IDN	364	Iran	IRN								12	TOBACCO,TOBACCO MANUFACT	1	No Quantity							200250			0
S3	2016	2016	2016	2	0	2	Export	360	Indonesia	IDN	381	Italy	ITA								12	TOBACCO,TOBACCO MANUFACT	1	No Quantity							934147			0
S3	2016	2016	2016	2	0	2	Export	360	Indonesia	IDN	392	Japan	JPN								12	TOBACCO,TOBACCO MANUFACT	1	No Quantity							3903084			0
S3	2016	2016	2016	2	0	2	Export	360	Indonesia	IDN	400	Jordan	JOR								12	TOBACCO,TOBACCO MANUFACT	1	No Quantity							136108			0
S3	2016	2016	2016	2	0	2	Export	360	Indonesia	IDN	410	Rep. of Korea	KOR								12	TOBACCO,TOBACCO MANUFACT	1	No Quantity							31662673			0
S3	2016	2016	2016	2	0	2	Export	360	Indonesia	IDN	418	Lao People's Dem. Rep.	LAO								12	TOBACCO,TOBACCO MANUFACT	1	No Quantity							155538			0
S3	2016	2016	2016	2	0	2	Export	360	Indonesia	IDN	440	Lithuania	LTU								12	TOBACCO,TOBACCO MANUFACT	1	No Quantity							9699142			0
S3	2016	2016	2016	2	0	2	Export	360	Indonesia	IDN	446	China, Macao SAR	MAC								12	TOBACCO,TOBACCO MANUFACT	1	No Quantity							11520			0
S3	2016	2016	2016	2	0	2	Export	360	Indonesia	IDN	454	Malawi	MWI								12	TOBACCO,TOBACCO MANUFACT	1	No Quantity							1			0
S3	2016	2016	2016	2	0	2	Export	360	Indonesia	IDN	458	Malaysia	MYS								12	TOBACCO,TOBACCO MANUFACT	1	No Quantity							228379834			0
S3	2016	2016	2016	2	0	2	Export	360	Indonesia	IDN	462	Maldives	MDV								12	TOBACCO,TOBACCO MANUFACT	1	No Quantity							539718			0
S3	2016	2016	2016	2	0	2	Export	360	Indonesia	IDN	480	Mauritius	MUS								12	TOBACCO,TOBACCO MANUFACT	1	No Quantity							4423			0
S3	2016	2016	2016	2	0	2	Export	360	Indonesia	IDN	490	Other Asia, nes									12	TOBACCO,TOBACCO MANUFACT	1	No Quantity							13426376			0
S3	2016	2016	2016	2	0	2	Export	360	Indonesia	IDN	524	Nepal	NPL								12	TOBACCO,TOBACCO MANUFACT	1	No Quantity							44089			0
S3	2016	2016	2016	2	0	2	Export	360	Indonesia	IDN	528	Netherlands	NLD								12	TOBACCO,TOBACCO MANUFACT	1	No Quantity							8678926			0
S3	2016	2016	2016	2	0	2	Export	360	Indonesia	IDN	531	Curaçao	CUW								12	TOBACCO,TOBACCO MANUFACT	1	No Quantity							56566			0
S3	2016	2016	2016	2	0	2	Export	360	Indonesia	IDN	533	Aruba	ABW								12	TOBACCO,TOBACCO MANUFACT	1	No Quantity							27680			0
S3	2016	2016	2016	2	0	2	Export	360	Indonesia	IDN	554	New Zealand	NZL								12	TOBACCO,TOBACCO MANUFACT	1	No Quantity							953576			0
S3	2016	2016	2016	2	0	2	Export	360	Indonesia	IDN	558	Nicaragua	NIC								12	TOBACCO,TOBACCO MANUFACT	1	No Quantity							3334182			0
S3	2016	2016	2016	2	0	2	Export	360	Indonesia	IDN	583	FS Micronesia	FSM								12	TOBACCO,TOBACCO MANUFACT	1	No Quantity							2238			0
S3	2016	2016	2016	2	0	2	Export	360	Indonesia	IDN	586	Pakistan	PAK								12	TOBACCO,TOBACCO MANUFACT	1	No Quantity							2231440			0
S3	2016	2016	2016	2	0	2	Export	360	Indonesia	IDN	591	Panama	PAN								12	TOBACCO,TOBACCO MANUFACT	1	No Quantity							854702			0
S3	2016	2016	2016	2	0	2	Export	360	Indonesia	IDN	598	Papua New Guinea	PNG								12	TOBACCO,TOBACCO MANUFACT	1	No Quantity							285176			0
S3	2016	2016	2016	2	0	2	Export	360	Indonesia	IDN	600	Paraguay	PRY								12	TOBACCO,TOBACCO MANUFACT	1	No Quantity							10649015			0
S3	2016	2016	2016	2	0	2	Export	360	Indonesia	IDN	604	Peru	PER								12	TOBACCO,TOBACCO MANUFACT	1	No Quantity							1500			0
S3	2016	2016	2016	2	0	2	Export	360	Indonesia	IDN	608	Philippines	PHL								12	TOBACCO,TOBACCO MANUFACT	1	No Quantity							21259390			0
S3	2016	2016	2016	2	0	2	Export	360	Indonesia	IDN	616	Poland	POL								12	TOBACCO,TOBACCO MANUFACT	1	No Quantity							1435983			0
S3	2016	2016	2016	2	0	2	Export	360	Indonesia	IDN	620	Portugal	PRT								12	TOBACCO,TOBACCO MANUFACT	1	No Quantity							7053541			0
S3	2016	2016	2016	2	0	2	Export	360	Indonesia	IDN	626	Timor-Leste	TLS								12	TOBACCO,TOBACCO MANUFACT	1	No Quantity							18396504			0
S3	2016	2016	2016	2	0	2	Export	360	Indonesia	IDN	634	Qatar	QAT								12	TOBACCO,TOBACCO MANUFACT	1	No Quantity							18850			0
S3	2016	2016	2016	2	0	2	Export	360	Indonesia	IDN	642	Romania	ROU								12	TOBACCO,TOBACCO MANUFACT	1	No Quantity							114944			0
S3	2016	2016	2016	2	0	2	Export	360	Indonesia	IDN	643	Russian Federation	RUS								12	TOBACCO,TOBACCO MANUFACT	1	No Quantity							431146			0
S3	2016	2016	2016	2	0	2	Export	360	Indonesia	IDN	682	Saudi Arabia	SAU								12	TOBACCO,TOBACCO MANUFACT	1	No Quantity							828158			0
S3	2016	2016	2016	2	0	2	Export	360	Indonesia	IDN	686	Senegal	SEN								12	TOBACCO,TOBACCO MANUFACT	1	No Quantity							23100			0
S3	2016	2016	2016	2	0	2	Export	360	Indonesia	IDN	699	India	IND								12	TOBACCO,TOBACCO MANUFACT	1	No Quantity							2607824			0
S3	2016	2016	2016	2	0	2	Export	360	Indonesia	IDN	702	Singapore	SGP								12	TOBACCO,TOBACCO MANUFACT	1	No Quantity							100497330			0
S3	2016	2016	2016	2	0	2	Export	360	Indonesia	IDN	704	Viet Nam	VNM								12	TOBACCO,TOBACCO MANUFACT	1	No Quantity							49219188			0
S3	2016	2016	2016	2	0	2	Export	360	Indonesia	IDN	705	Slovenia	SVN								12	TOBACCO,TOBACCO MANUFACT	1	No Quantity							27720			0
S3	2016	2016	2016	2	0	2	Export	360	Indonesia	IDN	710	South Africa	ZAF								12	TOBACCO,TOBACCO MANUFACT	1	No Quantity							2530			0
S3	2016	2016	2016	2	0	2	Export	360	Indonesia	IDN	724	Spain	ESP								12	TOBACCO,TOBACCO MANUFACT	1	No Quantity							936096			0
S3	2016	2016	2016	2	0	2	Export	360	Indonesia	IDN	740	Suriname	SUR								12	TOBACCO,TOBACCO MANUFACT	1	No Quantity							8850			0
S3	2016	2016	2016	2	0	2	Export	360	Indonesia	IDN	752	Sweden	SWE								12	TOBACCO,TOBACCO MANUFACT	1	No Quantity							126720			0
S3	2016	2016	2016	2	0	2	Export	360	Indonesia	IDN	757	Switzerland	CHE								12	TOBACCO,TOBACCO MANUFACT	1	No Quantity							95468			0
S3	2016	2016	2016	2	0	2	Export	360	Indonesia	IDN	764	Thailand	THA								12	TOBACCO,TOBACCO MANUFACT	1	No Quantity							37171807			0
S3	2016	2016	2016	2	0	2	Export	360	Indonesia	IDN	768	Togo	TGO								12	TOBACCO,TOBACCO MANUFACT	1	No Quantity							24			0
S3	2016	2016	2016	2	0	2	Export	360	Indonesia	IDN	780	Trinidad and Tobago	TTO								12	TOBACCO,TOBACCO MANUFACT	1	No Quantity							178460			0
S3	2016	2016	2016	2	0	2	Export	360	Indonesia	IDN	784	United Arab Emirates	ARE								12	TOBACCO,TOBACCO MANUFACT	1	No Quantity							10145954			0
S3	2016	2016	2016	2	0	2	Export	360	Indonesia	IDN	788	Tunisia	TUN								12	TOBACCO,TOBACCO MANUFACT	1	No Quantity							60600			0
S3	2016	2016	2016	2	0	2	Export	360	Indonesia	IDN	792	Turkey	TUR								12	TOBACCO,TOBACCO MANUFACT	1	No Quantity							86801			0
S3	2016	2016	2016	2	0	2	Export	360	Indonesia	IDN	804	Ukraine	UKR								12	TOBACCO,TOBACCO MANUFACT	1	No Quantity							144336			0
S3	2016	2016	2016	2	0	2	Export	360	Indonesia	IDN	818	Egypt	EGY								12	TOBACCO,TOBACCO MANUFACT	1	No Quantity							8374732			0
S3	2016	2016	2016	2	0	2	Export	360	Indonesia	IDN	826	United Kingdom	GBR								12	TOBACCO,TOBACCO MANUFACT	1	No Quantity							769740			0
S3	2016	2016	2016	2	0	2	Export	360	Indonesia	IDN	842	USA	USA								12	TOBACCO,TOBACCO MANUFACT	1	No Quantity							23489777			0
S3	2016	2016	2016	2	0	2	Export	352	Iceland	ISL	0	World	WLD								21	HIDES,SKINS,FURSKINS,RAW	1	No Quantity							9108744			0
S3	2016	2016	2016	2	0	2	Export	352	Iceland	ISL	124	Canada	CAN								21	HIDES,SKINS,FURSKINS,RAW	1	No Quantity							5316			0
S3	2016	2016	2016	2	0	2	Export	352	Iceland	ISL	156	China	CHN								21	HIDES,SKINS,FURSKINS,RAW	1	No Quantity							811			0
S3	2016	2016	2016	2	0	2	Export	352	Iceland	ISL	208	Denmark	DNK								21	HIDES,SKINS,FURSKINS,RAW	1	No Quantity							6225293			0
S3	2016	2016	2016	2	0	2	Export	352	Iceland	ISL	276	Germany	DEU								21	HIDES,SKINS,FURSKINS,RAW	1	No Quantity							497895			0
S3	2016	2016	2016	2	0	2	Export	352	Iceland	ISL	504	Morocco	MAR								21	HIDES,SKINS,FURSKINS,RAW	1	No Quantity							20571			0
S3	2016	2016	2016	2	0	2	Export	352	Iceland	ISL	528	Netherlands	NLD								21	HIDES,SKINS,FURSKINS,RAW	1	No Quantity							394235			0
S3	2016	2016	2016	2	0	2	Export	352	Iceland	ISL	554	New Zealand	NZL								21	HIDES,SKINS,FURSKINS,RAW	1	No Quantity							21211			0
S3	2016	2016	2016	2	0	2	Export	352	Iceland	ISL	616	Poland	POL								21	HIDES,SKINS,FURSKINS,RAW	1	No Quantity							1406939			0
S3	2016	2016	2016	2	0	2	Export	352	Iceland	ISL	620	Portugal	PRT								21	HIDES,SKINS,FURSKINS,RAW	1	No Quantity							74730			0
S3	2016	2016	2016	2	0	2	Export	352	Iceland	ISL	724	Spain	ESP								21	HIDES,SKINS,FURSKINS,RAW	1	No Quantity							147440			0
S3	2016	2016	2016	2	0	2	Export	352	Iceland	ISL	792	Turkey	TUR								21	HIDES,SKINS,FURSKINS,RAW	1	No Quantity							305954			0
S3	2016	2016	2016	2	0	2	Export	352	Iceland	ISL	826	United Kingdom	GBR								21	HIDES,SKINS,FURSKINS,RAW	1	No Quantity							2690			0
S3	2016	2016	2016	2	0	2	Export	352	Iceland	ISL	842	USA	USA								21	HIDES,SKINS,FURSKINS,RAW	1	No Quantity							5657			0
S3	2016	2016	2016	2	0	2	Export	360	Indonesia	IDN	0	World	WLD								21	HIDES,SKINS,FURSKINS,RAW	1	No Quantity							388262			0
S3	2016	2016	2016	2	0	2	Export	360	Indonesia	IDN	116	Cambodia	KHM								21	HIDES,SKINS,FURSKINS,RAW	1	No Quantity							70			0
S3	2016	2016	2016	2	0	2	Export	360	Indonesia	IDN	344	China, Hong Kong SAR	HKG								21	HIDES,SKINS,FURSKINS,RAW	1	No Quantity							328096			0
S3	2016	2016	2016	2	0	2	Export	360	Indonesia	IDN	392	Japan	JPN								21	HIDES,SKINS,FURSKINS,RAW	1	No Quantity							117			0
S3	2016	2016	2016	2	0	2	Export	360	Indonesia	IDN	458	Malaysia	MYS								21	HIDES,SKINS,FURSKINS,RAW	1	No Quantity							1828			0
S3	2016	2016	2016	2	0	2	Export	360	Indonesia	IDN	702	Singapore	SGP								21	HIDES,SKINS,FURSKINS,RAW	1	No Quantity							50096			0
S3	2016	2016	2016	2	0	2	Export	360	Indonesia	IDN	764	Thailand	THA								21	HIDES,SKINS,FURSKINS,RAW	1	No Quantity							5672			0
S3	2016	2016	2016	2	0	2	Export	360	Indonesia	IDN	784	United Arab Emirates	ARE								21	HIDES,SKINS,FURSKINS,RAW	1	No Quantity							2384			0
S3	2016	2016	2016	2	0	2	Export	352	Iceland	ISL	0	World	WLD								22	OIL SEED,OLEAGINUS FRUIT	1	No Quantity							221			0
S3	2016	2016	2016	2	0	2	Export	352	Iceland	ISL	842	USA	USA								22	OIL SEED,OLEAGINUS FRUIT	1	No Quantity							221			0
S3	2016	2016	2016	2	0	2	Export	360	Indonesia	IDN	0	World	WLD								22	OIL SEED,OLEAGINUS FRUIT	1	No Quantity							109199846			0
S3	2016	2016	2016	2	0	2	Export	360	Indonesia	IDN	36	Australia	AUS								22	OIL SEED,OLEAGINUS FRUIT	1	No Quantity							261284			0
S3	2016	2016	2016	2	0	2	Export	360	Indonesia	IDN	50	Bangladesh	BGD								22	OIL SEED,OLEAGINUS FRUIT	1	No Quantity							5216542			0
S3	2016	2016	2016	2	0	2	Export	360	Indonesia	IDN	116	Cambodia	KHM								22	OIL SEED,OLEAGINUS FRUIT	1	No Quantity							67000			0
S3	2016	2016	2016	2	0	2	Export	360	Indonesia	IDN	156	China	CHN								22	OIL SEED,OLEAGINUS FRUIT	1	No Quantity							867019			0
S3	2016	2016	2016	2	0	2	Export	360	Indonesia	IDN	251	France	FRA								22	OIL SEED,OLEAGINUS FRUIT	1	No Quantity							1135			0
S3	2016	2016	2016	2	0	2	Export	360	Indonesia	IDN	266	Gabon	GAB								22	OIL SEED,OLEAGINUS FRUIT	1	No Quantity							170000			0
S3	2016	2016	2016	2	0	2	Export	360	Indonesia	IDN	276	Germany	DEU								22	OIL SEED,OLEAGINUS FRUIT	1	No Quantity							605			0
S3	2016	2016	2016	2	0	2	Export	360	Indonesia	IDN	344	China, Hong Kong SAR	HKG								22	OIL SEED,OLEAGINUS FRUIT	1	No Quantity							956284			0
S3	2016	2016	2016	2	0	2	Export	360	Indonesia	IDN	392	Japan	JPN								22	OIL SEED,OLEAGINUS FRUIT	1	No Quantity							47778			0
S3	2016	2016	2016	2	0	2	Export	360	Indonesia	IDN	410	Rep. of Korea	KOR								22	OIL SEED,OLEAGINUS FRUIT	1	No Quantity							129554			0
S3	2016	2016	2016	2	0	2	Export	360	Indonesia	IDN	414	Kuwait	KWT								22	OIL SEED,OLEAGINUS FRUIT	1	No Quantity							143010			0
S3	2016	2016	2016	2	0	2	Export	360	Indonesia	IDN	458	Malaysia	MYS								22	OIL SEED,OLEAGINUS FRUIT	1	No Quantity							93461915			0
S3	2016	2016	2016	2	0	2	Export	360	Indonesia	IDN	490	Other Asia, nes									22	OIL SEED,OLEAGINUS FRUIT	1	No Quantity							303187			0
S3	2016	2016	2016	2	0	2	Export	360	Indonesia	IDN	528	Netherlands	NLD								22	OIL SEED,OLEAGINUS FRUIT	1	No Quantity							45706			0
S3	2016	2016	2016	2	0	2	Export	360	Indonesia	IDN	554	New Zealand	NZL								22	OIL SEED,OLEAGINUS FRUIT	1	No Quantity							121			0
S3	2016	2016	2016	2	0	2	Export	360	Indonesia	IDN	566	Nigeria	NGA								22	OIL SEED,OLEAGINUS FRUIT	1	No Quantity							1222515			0
S3	2016	2016	2016	2	0	2	Export	360	Indonesia	IDN	586	Pakistan	PAK								22	OIL SEED,OLEAGINUS FRUIT	1	No Quantity							8264			0
S3	2016	2016	2016	2	0	2	Export	360	Indonesia	IDN	608	Philippines	PHL								22	OIL SEED,OLEAGINUS FRUIT	1	No Quantity							5319757			0
S3	2016	2016	2016	2	0	2	Export	360	Indonesia	IDN	626	Timor-Leste	TLS								22	OIL SEED,OLEAGINUS FRUIT	1	No Quantity							226985			0
S3	2016	2016	2016	2	0	2	Export	360	Indonesia	IDN	682	Saudi Arabia	SAU								22	OIL SEED,OLEAGINUS FRUIT	1	No Quantity							131969			0
S3	2016	2016	2016	2	0	2	Export	360	Indonesia	IDN	699	India	IND								22	OIL SEED,OLEAGINUS FRUIT	1	No Quantity							31211			0
S3	2016	2016	2016	2	0	2	Export	360	Indonesia	IDN	702	Singapore	SGP								22	OIL SEED,OLEAGINUS FRUIT	1	No Quantity							149563			0
S3	2016	2016	2016	2	0	2	Export	360	Indonesia	IDN	704	Viet Nam	VNM								22	OIL SEED,OLEAGINUS FRUIT	1	No Quantity							178367			0
S3	2016	2016	2016	2	0	2	Export	360	Indonesia	IDN	740	Suriname	SUR								22	OIL SEED,OLEAGINUS FRUIT	1	No Quantity							26300			0
S3	2016	2016	2016	2	0	2	Export	360	Indonesia	IDN	757	Switzerland	CHE								22	OIL SEED,OLEAGINUS FRUIT	1	No Quantity							959			0
S3	2016	2016	2016	2	0	2	Export	360	Indonesia	IDN	784	United Arab Emirates	ARE								22	OIL SEED,OLEAGINUS FRUIT	1	No Quantity							168160			0
S3	2016	2016	2016	2	0	2	Export	360	Indonesia	IDN	826	United Kingdom	GBR								22	OIL SEED,OLEAGINUS FRUIT	1	No Quantity							7805			0
S3	2016	2016	2016	2	0	2	Export	360	Indonesia	IDN	842	USA	USA								22	OIL SEED,OLEAGINUS FRUIT	1	No Quantity							56850			0
S3	2016	2016	2016	2	0	2	Export	352	Iceland	ISL	0	World	WLD								23	CRUDE RUBBER	1	No Quantity							20219			0
S3	2016	2016	2016	2	0	2	Export	352	Iceland	ISL	208	Denmark	DNK								23	CRUDE RUBBER	1	No Quantity							2528			0
S3	2016	2016	2016	2	0	2	Export	352	Iceland	ISL	234	Faeroe Isds	FRO								23	CRUDE RUBBER	1	No Quantity							17650			0
S3	2016	2016	2016	2	0	2	Export	352	Iceland	ISL	826	United Kingdom	GBR								23	CRUDE RUBBER	1	No Quantity							41			0
S3	2016	2016	2016	2	0	2	Export	360	Indonesia	IDN	0	World	WLD								23	CRUDE RUBBER	1	No Quantity							3486171772			0
S3	2016	2016	2016	2	0	2	Export	360	Indonesia	IDN	32	Argentina	ARG								23	CRUDE RUBBER	1	No Quantity							36351736			0
S3	2016	2016	2016	2	0	2	Export	360	Indonesia	IDN	36	Australia	AUS								23	CRUDE RUBBER	1	No Quantity							11479471			0
S3	2016	2016	2016	2	0	2	Export	360	Indonesia	IDN	50	Bangladesh	BGD								23	CRUDE RUBBER	1	No Quantity							28416			0
S3	2016	2016	2016	2	0	2	Export	360	Indonesia	IDN	56	Belgium	BEL								23	CRUDE RUBBER	1	No Quantity							88739773			0
S3	2016	2016	2016	2	0	2	Export	360	Indonesia	IDN	70	Bosnia Herzegovina	BIH								23	CRUDE RUBBER	1	No Quantity							154490			0
S3	2016	2016	2016	2	0	2	Export	360	Indonesia	IDN	76	Brazil	BRA								23	CRUDE RUBBER	1	No Quantity							126503392			0
S3	2016	2016	2016	2	0	2	Export	360	Indonesia	IDN	96	Brunei Darussalam	BRN								23	CRUDE RUBBER	1	No Quantity							7788			0
S3	2016	2016	2016	2	0	2	Export	360	Indonesia	IDN	100	Bulgaria	BGR								23	CRUDE RUBBER	1	No Quantity							5650693			0
S3	2016	2016	2016	2	0	2	Export	360	Indonesia	IDN	104	Myanmar	MMR								23	CRUDE RUBBER	1	No Quantity							60033			0
S3	2016	2016	2016	2	0	2	Export	360	Indonesia	IDN	116	Cambodia	KHM								23	CRUDE RUBBER	1	No Quantity							17372			0
S3	2016	2016	2016	2	0	2	Export	360	Indonesia	IDN	124	Canada	CAN								23	CRUDE RUBBER	1	No Quantity							96619825			0
S3	2016	2016	2016	2	0	2	Export	360	Indonesia	IDN	144	Sri Lanka	LKA								23	CRUDE RUBBER	1	No Quantity							16275770			0
S3	2016	2016	2016	2	0	2	Export	360	Indonesia	IDN	152	Chile	CHL								23	CRUDE RUBBER	1	No Quantity							4424716			0
S3	2016	2016	2016	2	0	2	Export	360	Indonesia	IDN	156	China	CHN								23	CRUDE RUBBER	1	No Quantity							479875768			0
S3	2016	2016	2016	2	0	2	Export	360	Indonesia	IDN	170	Colombia	COL								23	CRUDE RUBBER	1	No Quantity							5093203			0
S3	2016	2016	2016	2	0	2	Export	360	Indonesia	IDN	188	Costa Rica	CRI								23	CRUDE RUBBER	1	No Quantity							1104182			0
S3	2016	2016	2016	2	0	2	Export	360	Indonesia	IDN	208	Denmark	DNK								23	CRUDE RUBBER	1	No Quantity							44			0
S3	2016	2016	2016	2	0	2	Export	360	Indonesia	IDN	214	Dominican Rep.	DOM								23	CRUDE RUBBER	1	No Quantity							1391			0
S3	2016	2016	2016	2	0	2	Export	360	Indonesia	IDN	218	Ecuador	ECU								23	CRUDE RUBBER	1	No Quantity							3232780			0
S3	2016	2016	2016	2	0	2	Export	360	Indonesia	IDN	233	Estonia	EST								23	CRUDE RUBBER	1	No Quantity							50060			0
S3	2016	2016	2016	2	0	2	Export	360	Indonesia	IDN	246	Finland	FIN								23	CRUDE RUBBER	1	No Quantity							22782473			0
S3	2016	2016	2016	2	0	2	Export	360	Indonesia	IDN	251	France	FRA								23	CRUDE RUBBER	1	No Quantity							47856710			0
S3	2016	2016	2016	2	0	2	Export	360	Indonesia	IDN	276	Germany	DEU								23	CRUDE RUBBER	1	No Quantity							92718989			0
S3	2016	2016	2016	2	0	2	Export	360	Indonesia	IDN	300	Greece	GRC								23	CRUDE RUBBER	1	No Quantity							1617235			0
S3	2016	2016	2016	2	0	2	Export	360	Indonesia	IDN	344	China, Hong Kong SAR	HKG								23	CRUDE RUBBER	1	No Quantity							60922			0
S3	2016	2016	2016	2	0	2	Export	360	Indonesia	IDN	348	Hungary	HUN								23	CRUDE RUBBER	1	No Quantity							2246076			0
S3	2016	2016	2016	2	0	2	Export	360	Indonesia	IDN	364	Iran	IRN								23	CRUDE RUBBER	1	No Quantity							3897709			0
S3	2016	2016	2016	2	0	2	Export	360	Indonesia	IDN	372	Ireland	IRL								23	CRUDE RUBBER	1	No Quantity							556908			0
S3	2016	2016	2016	2	0	2	Export	360	Indonesia	IDN	376	Israel	ISR								23	CRUDE RUBBER	1	No Quantity							5969351			0
S3	2016	2016	2016	2	0	2	Export	360	Indonesia	IDN	381	Italy	ITA								23	CRUDE RUBBER	1	No Quantity							38425567			0
S3	2016	2016	2016	2	0	2	Export	360	Indonesia	IDN	392	Japan	JPN								23	CRUDE RUBBER	1	No Quantity							553111467			0
S3	2016	2016	2016	2	0	2	Export	360	Indonesia	IDN	404	Kenya	KEN								23	CRUDE RUBBER	1	No Quantity							844290			0
S3	2016	2016	2016	2	0	2	Export	360	Indonesia	IDN	410	Rep. of Korea	KOR								23	CRUDE RUBBER	1	No Quantity							233920650			0
S3	2016	2016	2016	2	0	2	Export	360	Indonesia	IDN	428	Latvia	LVA								23	CRUDE RUBBER	1	No Quantity							38315242			0
S3	2016	2016	2016	2	0	2	Export	360	Indonesia	IDN	440	Lithuania	LTU								23	CRUDE RUBBER	1	No Quantity							3763363			0
S3	2016	2016	2016	2	0	2	Export	360	Indonesia	IDN	442	Luxembourg	LUX								23	CRUDE RUBBER	1	No Quantity							1724060			0
S3	2016	2016	2016	2	0	2	Export	360	Indonesia	IDN	458	Malaysia	MYS								23	CRUDE RUBBER	1	No Quantity							6956059			0
S3	2016	2016	2016	2	0	2	Export	360	Indonesia	IDN	462	Maldives	MDV								23	CRUDE RUBBER	1	No Quantity							9897			0
S3	2016	2016	2016	2	0	2	Export	360	Indonesia	IDN	484	Mexico	MEX								23	CRUDE RUBBER	1	No Quantity							37007927			0
S3	2016	2016	2016	2	0	2	Export	360	Indonesia	IDN	490	Other Asia, nes									23	CRUDE RUBBER	1	No Quantity							45766622			0
S3	2016	2016	2016	2	0	2	Export	360	Indonesia	IDN	499	Montenegro	MNE								23	CRUDE RUBBER	1	No Quantity							370719			0
S3	2016	2016	2016	2	0	2	Export	360	Indonesia	IDN	524	Nepal	NPL								23	CRUDE RUBBER	1	No Quantity							8718			0
S3	2016	2016	2016	2	0	2	Export	360	Indonesia	IDN	528	Netherlands	NLD								23	CRUDE RUBBER	1	No Quantity							33591340			0
S3	2016	2016	2016	2	0	2	Export	360	Indonesia	IDN	554	New Zealand	NZL								23	CRUDE RUBBER	1	No Quantity							6481810			0
S3	2016	2016	2016	2	0	2	Export	360	Indonesia	IDN	586	Pakistan	PAK								23	CRUDE RUBBER	1	No Quantity							20275063			0
S3	2016	2016	2016	2	0	2	Export	360	Indonesia	IDN	604	Peru	PER								23	CRUDE RUBBER	1	No Quantity							5693572			0
S3	2016	2016	2016	2	0	2	Export	360	Indonesia	IDN	608	Philippines	PHL								23	CRUDE RUBBER	1	No Quantity							9603052			0
S3	2016	2016	2016	2	0	2	Export	360	Indonesia	IDN	616	Poland	POL								23	CRUDE RUBBER	1	No Quantity							7622696			0
S3	2016	2016	2016	2	0	2	Export	360	Indonesia	IDN	620	Portugal	PRT								23	CRUDE RUBBER	1	No Quantity							12948191			0
S3	2016	2016	2016	2	0	2	Export	360	Indonesia	IDN	626	Timor-Leste	TLS								23	CRUDE RUBBER	1	No Quantity							8777			0
S3	2016	2016	2016	2	0	2	Export	360	Indonesia	IDN	642	Romania	ROU								23	CRUDE RUBBER	1	No Quantity							27572813			0
S3	2016	2016	2016	2	0	2	Export	360	Indonesia	IDN	643	Russian Federation	RUS								23	CRUDE RUBBER	1	No Quantity							23676096			0
S3	2016	2016	2016	2	0	2	Export	360	Indonesia	IDN	690	Seychelles	SYC								23	CRUDE RUBBER	1	No Quantity							253			0
S3	2016	2016	2016	2	0	2	Export	360	Indonesia	IDN	699	India	IND								23	CRUDE RUBBER	1	No Quantity							310330150			0
S3	2016	2016	2016	2	0	2	Export	360	Indonesia	IDN	702	Singapore	SGP								23	CRUDE RUBBER	1	No Quantity							32246183			0
S3	2016	2016	2016	2	0	2	Export	360	Indonesia	IDN	704	Viet Nam	VNM								23	CRUDE RUBBER	1	No Quantity							11066389			0
S3	2016	2016	2016	2	0	2	Export	360	Indonesia	IDN	705	Slovenia	SVN								23	CRUDE RUBBER	1	No Quantity							43726850			0
S3	2016	2016	2016	2	0	2	Export	360	Indonesia	IDN	710	South Africa	ZAF								23	CRUDE RUBBER	1	No Quantity							25340380			0
S3	2016	2016	2016	2	0	2	Export	360	Indonesia	IDN	724	Spain	ESP								23	CRUDE RUBBER	1	No Quantity							39343782			0
S3	2016	2016	2016	2	0	2	Export	360	Indonesia	IDN	752	Sweden	SWE								23	CRUDE RUBBER	1	No Quantity							360058			0
S3	2016	2016	2016	2	0	2	Export	360	Indonesia	IDN	764	Thailand	THA								23	CRUDE RUBBER	1	No Quantity							1632336			0
S3	2016	2016	2016	2	0	2	Export	360	Indonesia	IDN	784	United Arab Emirates	ARE								23	CRUDE RUBBER	1	No Quantity							397545			0
S3	2016	2016	2016	2	0	2	Export	360	Indonesia	IDN	792	Turkey	TUR								23	CRUDE RUBBER	1	No Quantity							91577899			0
S3	2016	2016	2016	2	0	2	Export	360	Indonesia	IDN	818	Egypt	EGY								23	CRUDE RUBBER	1	No Quantity							10657270			0
S3	2016	2016	2016	2	0	2	Export	360	Indonesia	IDN	826	United Kingdom	GBR								23	CRUDE RUBBER	1	No Quantity							12303229			0
S3	2016	2016	2016	2	0	2	Export	360	Indonesia	IDN	842	USA	USA								23	CRUDE RUBBER	1	No Quantity							743454383			0
S3	2016	2016	2016	2	0	2	Export	360	Indonesia	IDN	858	Uruguay	URY								23	CRUDE RUBBER	1	No Quantity							22912			0
S3	2016	2016	2016	2	0	2	Export	360	Indonesia	IDN	862	Venezuela	VEN								23	CRUDE RUBBER	1	No Quantity							2636891			0
S3	2016	2016	2016	2	0	2	Export	352	Iceland	ISL	0	World	WLD								24	CORK AND WOOD	1	No Quantity							39797			0
S3	2016	2016	2016	2	0	2	Export	352	Iceland	ISL	208	Denmark	DNK								24	CORK AND WOOD	1	No Quantity							20829			0
S3	2016	2016	2016	2	0	2	Export	352	Iceland	ISL	234	Faeroe Isds	FRO								24	CORK AND WOOD	1	No Quantity							769			0
S3	2016	2016	2016	2	0	2	Export	352	Iceland	ISL	381	Italy	ITA								24	CORK AND WOOD	1	No Quantity							2753			0
S3	2016	2016	2016	2	0	2	Export	352	Iceland	ISL	579	Norway	NOR								24	CORK AND WOOD	1	No Quantity							639			0
S3	2016	2016	2016	2	0	2	Export	352	Iceland	ISL	752	Sweden	SWE								24	CORK AND WOOD	1	No Quantity							5727			0
S3	2016	2016	2016	2	0	2	Export	352	Iceland	ISL	842	USA	USA								24	CORK AND WOOD	1	No Quantity							9080			0
S3	2016	2016	2016	2	0	2	Export	360	Indonesia	IDN	0	World	WLD								24	CORK AND WOOD	1	No Quantity							983815030			0
S3	2016	2016	2016	2	0	2	Export	360	Indonesia	IDN	8	Albania	ALB								24	CORK AND WOOD	1	No Quantity							27466			0
S3	2016	2016	2016	2	0	2	Export	360	Indonesia	IDN	12	Algeria	DZA								24	CORK AND WOOD	1	No Quantity							341			0
S3	2016	2016	2016	2	0	2	Export	360	Indonesia	IDN	28	Antigua and Barbuda	ATG								24	CORK AND WOOD	1	No Quantity							297			0
S3	2016	2016	2016	2	0	2	Export	360	Indonesia	IDN	31	Azerbaijan	AZE								24	CORK AND WOOD	1	No Quantity							68965			0
S3	2016	2016	2016	2	0	2	Export	360	Indonesia	IDN	36	Australia	AUS								24	CORK AND WOOD	1	No Quantity							104725737			0
S3	2016	2016	2016	2	0	2	Export	360	Indonesia	IDN	40	Austria	AUT								24	CORK AND WOOD	1	No Quantity							32289			0
S3	2016	2016	2016	2	0	2	Export	360	Indonesia	IDN	48	Bahrain	BHR								24	CORK AND WOOD	1	No Quantity							1161559			0
S3	2016	2016	2016	2	0	2	Export	360	Indonesia	IDN	50	Bangladesh	BGD								24	CORK AND WOOD	1	No Quantity							1436325			0
S3	2016	2016	2016	2	0	2	Export	360	Indonesia	IDN	51	Armenia	ARM								24	CORK AND WOOD	1	No Quantity							22834			0
S3	2016	2016	2016	2	0	2	Export	360	Indonesia	IDN	52	Barbados	BRB								24	CORK AND WOOD	1	No Quantity							98			0
S3	2016	2016	2016	2	0	2	Export	360	Indonesia	IDN	56	Belgium	BEL								24	CORK AND WOOD	1	No Quantity							10925132			0
S3	2016	2016	2016	2	0	2	Export	360	Indonesia	IDN	70	Bosnia Herzegovina	BIH								24	CORK AND WOOD	1	No Quantity							9450			0
S3	2016	2016	2016	2	0	2	Export	360	Indonesia	IDN	76	Brazil	BRA								24	CORK AND WOOD	1	No Quantity							1925027			0
S3	2016	2016	2016	2	0	2	Export	360	Indonesia	IDN	84	Belize	BLZ								24	CORK AND WOOD	1	No Quantity							22635			0
S3	2016	2016	2016	2	0	2	Export	360	Indonesia	IDN	96	Brunei Darussalam	BRN								24	CORK AND WOOD	1	No Quantity							11174			0
S3	2016	2016	2016	2	0	2	Export	360	Indonesia	IDN	100	Bulgaria	BGR								24	CORK AND WOOD	1	No Quantity							47296			0
S3	2016	2016	2016	2	0	2	Export	360	Indonesia	IDN	116	Cambodia	KHM								24	CORK AND WOOD	1	No Quantity							26816			0
S3	2016	2016	2016	2	0	2	Export	360	Indonesia	IDN	124	Canada	CAN								24	CORK AND WOOD	1	No Quantity							1987788			0
S3	2016	2016	2016	2	0	2	Export	360	Indonesia	IDN	144	Sri Lanka	LKA								24	CORK AND WOOD	1	No Quantity							660192			0
S3	2016	2016	2016	2	0	2	Export	360	Indonesia	IDN	152	Chile	CHL								24	CORK AND WOOD	1	No Quantity							641			0
S3	2016	2016	2016	2	0	2	Export	360	Indonesia	IDN	156	China	CHN								24	CORK AND WOOD	1	No Quantity							274893564			0
S3	2016	2016	2016	2	0	2	Export	360	Indonesia	IDN	188	Costa Rica	CRI								24	CORK AND WOOD	1	No Quantity							4273			0
S3	2016	2016	2016	2	0	2	Export	360	Indonesia	IDN	191	Croatia	HRV								24	CORK AND WOOD	1	No Quantity							430050			0
S3	2016	2016	2016	2	0	2	Export	360	Indonesia	IDN	196	Cyprus	CYP								24	CORK AND WOOD	1	No Quantity							243484			0
S3	2016	2016	2016	2	0	2	Export	360	Indonesia	IDN	203	Czechia	CZE								24	CORK AND WOOD	1	No Quantity							355134			0
S3	2016	2016	2016	2	0	2	Export	360	Indonesia	IDN	208	Denmark	DNK								24	CORK AND WOOD	1	No Quantity							4462004			0
S3	2016	2016	2016	2	0	2	Export	360	Indonesia	IDN	214	Dominican Rep.	DOM								24	CORK AND WOOD	1	No Quantity							10290			0
S3	2016	2016	2016	2	0	2	Export	360	Indonesia	IDN	233	Estonia	EST								24	CORK AND WOOD	1	No Quantity							1015768			0
S3	2016	2016	2016	2	0	2	Export	360	Indonesia	IDN	242	Fiji	FJI								24	CORK AND WOOD	1	No Quantity							165140			0
S3	2016	2016	2016	2	0	2	Export	360	Indonesia	IDN	246	Finland	FIN								24	CORK AND WOOD	1	No Quantity							478857			0
S3	2016	2016	2016	2	0	2	Export	360	Indonesia	IDN	251	France	FRA								24	CORK AND WOOD	1	No Quantity							3611501			0
S3	2016	2016	2016	2	0	2	Export	360	Indonesia	IDN	258	French Polynesia	PYF								24	CORK AND WOOD	1	No Quantity							730555			0
S3	2016	2016	2016	2	0	2	Export	360	Indonesia	IDN	266	Gabon	GAB								24	CORK AND WOOD	1	No Quantity							2000			0
S3	2016	2016	2016	2	0	2	Export	360	Indonesia	IDN	268	Georgia	GEO								24	CORK AND WOOD	1	No Quantity							14682			0
S3	2016	2016	2016	2	0	2	Export	360	Indonesia	IDN	276	Germany	DEU								24	CORK AND WOOD	1	No Quantity							48176024			0
S3	2016	2016	2016	2	0	2	Export	360	Indonesia	IDN	288	Ghana	GHA								24	CORK AND WOOD	1	No Quantity							18284			0
S3	2016	2016	2016	2	0	2	Export	360	Indonesia	IDN	300	Greece	GRC								24	CORK AND WOOD	1	No Quantity							6244779			0
S3	2016	2016	2016	2	0	2	Export	360	Indonesia	IDN	316	Guam	GUM								24	CORK AND WOOD	1	No Quantity							3269			0
S3	2016	2016	2016	2	0	2	Export	360	Indonesia	IDN	344	China, Hong Kong SAR	HKG								24	CORK AND WOOD	1	No Quantity							8898861			0
S3	2016	2016	2016	2	0	2	Export	360	Indonesia	IDN	348	Hungary	HUN								24	CORK AND WOOD	1	No Quantity							126839			0
S3	2016	2016	2016	2	0	2	Export	360	Indonesia	IDN	364	Iran	IRN								24	CORK AND WOOD	1	No Quantity							646790			0
S3	2016	2016	2016	2	0	2	Export	360	Indonesia	IDN	368	Iraq	IRQ								24	CORK AND WOOD	1	No Quantity							11278715			0
S3	2016	2016	2016	2	0	2	Export	360	Indonesia	IDN	372	Ireland	IRL								24	CORK AND WOOD	1	No Quantity							347611			0
S3	2016	2016	2016	2	0	2	Export	360	Indonesia	IDN	376	Israel	ISR								24	CORK AND WOOD	1	No Quantity							683368			0
S3	2016	2016	2016	2	0	2	Export	360	Indonesia	IDN	381	Italy	ITA								24	CORK AND WOOD	1	No Quantity							4275525			0
S3	2016	2016	2016	2	0	2	Export	360	Indonesia	IDN	388	Jamaica	JAM								24	CORK AND WOOD	1	No Quantity							2953			0
S3	2016	2016	2016	2	0	2	Export	360	Indonesia	IDN	392	Japan	JPN								24	CORK AND WOOD	1	No Quantity							118576389			0
S3	2016	2016	2016	2	0	2	Export	360	Indonesia	IDN	398	Kazakhstan	KAZ								24	CORK AND WOOD	1	No Quantity							128202			0
S3	2016	2016	2016	2	0	2	Export	360	Indonesia	IDN	400	Jordan	JOR								24	CORK AND WOOD	1	No Quantity							3477259			0
S3	2016	2016	2016	2	0	2	Export	360	Indonesia	IDN	404	Kenya	KEN								24	CORK AND WOOD	1	No Quantity							11554			0
S3	2016	2016	2016	2	0	2	Export	360	Indonesia	IDN	410	Rep. of Korea	KOR								24	CORK AND WOOD	1	No Quantity							72725165			0
S3	2016	2016	2016	2	0	2	Export	360	Indonesia	IDN	414	Kuwait	KWT								24	CORK AND WOOD	1	No Quantity							2847883			0
S3	2016	2016	2016	2	0	2	Export	360	Indonesia	IDN	422	Lebanon	LBN								24	CORK AND WOOD	1	No Quantity							6160859			0
S3	2016	2016	2016	2	0	2	Export	360	Indonesia	IDN	428	Latvia	LVA								24	CORK AND WOOD	1	No Quantity							2884067			0
S3	2016	2016	2016	2	0	2	Export	360	Indonesia	IDN	440	Lithuania	LTU								24	CORK AND WOOD	1	No Quantity							1710080			0
S3	2016	2016	2016	2	0	2	Export	360	Indonesia	IDN	446	China, Macao SAR	MAC								24	CORK AND WOOD	1	No Quantity							3665			0
S3	2016	2016	2016	2	0	2	Export	360	Indonesia	IDN	458	Malaysia	MYS								24	CORK AND WOOD	1	No Quantity							5482950			0
S3	2016	2016	2016	2	0	2	Export	360	Indonesia	IDN	462	Maldives	MDV								24	CORK AND WOOD	1	No Quantity							202093			0
S3	2016	2016	2016	2	0	2	Export	360	Indonesia	IDN	480	Mauritius	MUS								24	CORK AND WOOD	1	No Quantity							72535			0
S3	2016	2016	2016	2	0	2	Export	360	Indonesia	IDN	484	Mexico	MEX								24	CORK AND WOOD	1	No Quantity							387			0
S3	2016	2016	2016	2	0	2	Export	360	Indonesia	IDN	490	Other Asia, nes									24	CORK AND WOOD	1	No Quantity							14494288			0
S3	2016	2016	2016	2	0	2	Export	360	Indonesia	IDN	504	Morocco	MAR								24	CORK AND WOOD	1	No Quantity							8505			0
S3	2016	2016	2016	2	0	2	Export	360	Indonesia	IDN	508	Mozambique	MOZ								24	CORK AND WOOD	1	No Quantity							42945			0
S3	2016	2016	2016	2	0	2	Export	360	Indonesia	IDN	512	Oman	OMN								24	CORK AND WOOD	1	No Quantity							865858			0
S3	2016	2016	2016	2	0	2	Export	360	Indonesia	IDN	516	Namibia	NAM								24	CORK AND WOOD	1	No Quantity							2			0
S3	2016	2016	2016	2	0	2	Export	360	Indonesia	IDN	524	Nepal	NPL								24	CORK AND WOOD	1	No Quantity							394589			0
S3	2016	2016	2016	2	0	2	Export	360	Indonesia	IDN	528	Netherlands	NLD								24	CORK AND WOOD	1	No Quantity							46696104			0
S3	2016	2016	2016	2	0	2	Export	360	Indonesia	IDN	531	Curaçao	CUW								24	CORK AND WOOD	1	No Quantity							31875			0
S3	2016	2016	2016	2	0	2	Export	360	Indonesia	IDN	540	New Caledonia	NCL								24	CORK AND WOOD	1	No Quantity							770977			0
S3	2016	2016	2016	2	0	2	Export	360	Indonesia	IDN	548	Vanuatu	VUT								24	CORK AND WOOD	1	No Quantity							2918			0
S3	2016	2016	2016	2	0	2	Export	360	Indonesia	IDN	554	New Zealand	NZL								24	CORK AND WOOD	1	No Quantity							18191778			0
S3	2016	2016	2016	2	0	2	Export	360	Indonesia	IDN	566	Nigeria	NGA								24	CORK AND WOOD	1	No Quantity							1250			0
S3	2016	2016	2016	2	0	2	Export	360	Indonesia	IDN	579	Norway	NOR								24	CORK AND WOOD	1	No Quantity							7210389			0
S3	2016	2016	2016	2	0	2	Export	360	Indonesia	IDN	586	Pakistan	PAK								24	CORK AND WOOD	1	No Quantity							79498			0
S3	2016	2016	2016	2	0	2	Export	360	Indonesia	IDN	591	Panama	PAN								24	CORK AND WOOD	1	No Quantity							14906			0
S3	2016	2016	2016	2	0	2	Export	360	Indonesia	IDN	598	Papua New Guinea	PNG								24	CORK AND WOOD	1	No Quantity							498			0
S3	2016	2016	2016	2	0	2	Export	360	Indonesia	IDN	600	Paraguay	PRY								24	CORK AND WOOD	1	No Quantity							393280			0
S3	2016	2016	2016	2	0	2	Export	360	Indonesia	IDN	608	Philippines	PHL								24	CORK AND WOOD	1	No Quantity							370826			0
S3	2016	2016	2016	2	0	2	Export	360	Indonesia	IDN	616	Poland	POL								24	CORK AND WOOD	1	No Quantity							3070565			0
S3	2016	2016	2016	2	0	2	Export	360	Indonesia	IDN	620	Portugal	PRT								24	CORK AND WOOD	1	No Quantity							30215			0
S3	2016	2016	2016	2	0	2	Export	360	Indonesia	IDN	626	Timor-Leste	TLS								24	CORK AND WOOD	1	No Quantity							33672			0
S3	2016	2016	2016	2	0	2	Export	360	Indonesia	IDN	634	Qatar	QAT								24	CORK AND WOOD	1	No Quantity							1994094			0
S3	2016	2016	2016	2	0	2	Export	360	Indonesia	IDN	642	Romania	ROU								24	CORK AND WOOD	1	No Quantity							97229			0
S3	2016	2016	2016	2	0	2	Export	360	Indonesia	IDN	643	Russian Federation	RUS								24	CORK AND WOOD	1	No Quantity							4501392			0
S3	2016	2016	2016	2	0	2	Export	360	Indonesia	IDN	659	Saint Kitts and Nevis	KNA								24	CORK AND WOOD	1	No Quantity							800			0
S3	2016	2016	2016	2	0	2	Export	360	Indonesia	IDN	678	Sao Tome and Principe	STP								24	CORK AND WOOD	1	No Quantity							1500			0
S3	2016	2016	2016	2	0	2	Export	360	Indonesia	IDN	682	Saudi Arabia	SAU								24	CORK AND WOOD	1	No Quantity							30578691			0
S3	2016	2016	2016	2	0	2	Export	360	Indonesia	IDN	690	Seychelles	SYC								24	CORK AND WOOD	1	No Quantity							30129			0
S3	2016	2016	2016	2	0	2	Export	360	Indonesia	IDN	699	India	IND								24	CORK AND WOOD	1	No Quantity							53454059			0
S3	2016	2016	2016	2	0	2	Export	360	Indonesia	IDN	702	Singapore	SGP								24	CORK AND WOOD	1	No Quantity							6407657			0
S3	2016	2016	2016	2	0	2	Export	360	Indonesia	IDN	703	Slovakia	SVK								24	CORK AND WOOD	1	No Quantity							462			0
S3	2016	2016	2016	2	0	2	Export	360	Indonesia	IDN	704	Viet Nam	VNM								24	CORK AND WOOD	1	No Quantity							2858763			0
S3	2016	2016	2016	2	0	2	Export	360	Indonesia	IDN	705	Slovenia	SVN								24	CORK AND WOOD	1	No Quantity							31783			0
S3	2016	2016	2016	2	0	2	Export	360	Indonesia	IDN	706	Somalia	SOM								24	CORK AND WOOD	1	No Quantity							130168			0
S3	2016	2016	2016	2	0	2	Export	360	Indonesia	IDN	710	South Africa	ZAF								24	CORK AND WOOD	1	No Quantity							6267926			0
S3	2016	2016	2016	2	0	2	Export	360	Indonesia	IDN	724	Spain	ESP								24	CORK AND WOOD	1	No Quantity							784816			0
S3	2016	2016	2016	2	0	2	Export	360	Indonesia	IDN	752	Sweden	SWE								24	CORK AND WOOD	1	No Quantity							1307686			0
S3	2016	2016	2016	2	0	2	Export	360	Indonesia	IDN	757	Switzerland	CHE								24	CORK AND WOOD	1	No Quantity							27459			0
S3	2016	2016	2016	2	0	2	Export	360	Indonesia	IDN	760	Syria	SYR								24	CORK AND WOOD	1	No Quantity							39663			0
S3	2016	2016	2016	2	0	2	Export	360	Indonesia	IDN	764	Thailand	THA								24	CORK AND WOOD	1	No Quantity							665233			0
S3	2016	2016	2016	2	0	2	Export	360	Indonesia	IDN	784	United Arab Emirates	ARE								24	CORK AND WOOD	1	No Quantity							8504642			0
S3	2016	2016	2016	2	0	2	Export	360	Indonesia	IDN	788	Tunisia	TUN								24	CORK AND WOOD	1	No Quantity							67135			0
S3	2016	2016	2016	2	0	2	Export	360	Indonesia	IDN	792	Turkey	TUR								24	CORK AND WOOD	1	No Quantity							10678925			0
S3	2016	2016	2016	2	0	2	Export	360	Indonesia	IDN	796	Turks and Caicos Isds	TCA								24	CORK AND WOOD	1	No Quantity							17062			0
S3	2016	2016	2016	2	0	2	Export	360	Indonesia	IDN	804	Ukraine	UKR								24	CORK AND WOOD	1	No Quantity							334181			0
S3	2016	2016	2016	2	0	2	Export	360	Indonesia	IDN	818	Egypt	EGY								24	CORK AND WOOD	1	No Quantity							253907			0
S3	2016	2016	2016	2	0	2	Export	360	Indonesia	IDN	826	United Kingdom	GBR								24	CORK AND WOOD	1	No Quantity							13656307			0
S3	2016	2016	2016	2	0	2	Export	360	Indonesia	IDN	834	United Rep. of Tanzania	TZA								24	CORK AND WOOD	1	No Quantity							24200			0
S3	2016	2016	2016	2	0	2	Export	360	Indonesia	IDN	842	USA	USA								24	CORK AND WOOD	1	No Quantity							43834849			0
S3	2016	2016	2016	2	0	2	Export	360	Indonesia	IDN	858	Uruguay	URY								24	CORK AND WOOD	1	No Quantity							45509			0
S3	2016	2016	2016	2	0	2	Export	360	Indonesia	IDN	862	Venezuela	VEN								24	CORK AND WOOD	1	No Quantity							18400			0
S3	2016	2016	2016	2	0	2	Export	352	Iceland	ISL	0	World	WLD								25	PULP AND WASTE PAPER	1	No Quantity							2602419			0
S3	2016	2016	2016	2	0	2	Export	352	Iceland	ISL	208	Denmark	DNK								25	PULP AND WASTE PAPER	1	No Quantity							16			0
S3	2016	2016	2016	2	0	2	Export	352	Iceland	ISL	251	France	FRA								25	PULP AND WASTE PAPER	1	No Quantity							46756			0
S3	2016	2016	2016	2	0	2	Export	352	Iceland	ISL	304	Greenland	GRL								25	PULP AND WASTE PAPER	1	No Quantity							410			0
S3	2016	2016	2016	2	0	2	Export	352	Iceland	ISL	528	Netherlands	NLD								25	PULP AND WASTE PAPER	1	No Quantity							2143411			0
S3	2016	2016	2016	2	0	2	Export	352	Iceland	ISL	752	Sweden	SWE								25	PULP AND WASTE PAPER	1	No Quantity							288870			0
S3	2016	2016	2016	2	0	2	Export	352	Iceland	ISL	826	United Kingdom	GBR								25	PULP AND WASTE PAPER	1	No Quantity							122955			0
S3	2016	2016	2016	2	0	2	Export	360	Indonesia	IDN	0	World	WLD								25	PULP AND WASTE PAPER	1	No Quantity							1562328162			0
S3	2016	2016	2016	2	0	2	Export	360	Indonesia	IDN	36	Australia	AUS								25	PULP AND WASTE PAPER	1	No Quantity							1325002			0
S3	2016	2016	2016	2	0	2	Export	360	Indonesia	IDN	40	Austria	AUT								25	PULP AND WASTE PAPER	1	No Quantity							4518			0
S3	2016	2016	2016	2	0	2	Export	360	Indonesia	IDN	50	Bangladesh	BGD								25	PULP AND WASTE PAPER	1	No Quantity							136305729			0
S3	2016	2016	2016	2	0	2	Export	360	Indonesia	IDN	56	Belgium	BEL								25	PULP AND WASTE PAPER	1	No Quantity							451917			0
S3	2016	2016	2016	2	0	2	Export	360	Indonesia	IDN	104	Myanmar	MMR								25	PULP AND WASTE PAPER	1	No Quantity							1568			0
S3	2016	2016	2016	2	0	2	Export	360	Indonesia	IDN	156	China	CHN								25	PULP AND WASTE PAPER	1	No Quantity							969163393			0
S3	2016	2016	2016	2	0	2	Export	360	Indonesia	IDN	251	France	FRA								25	PULP AND WASTE PAPER	1	No Quantity							19			0
S3	2016	2016	2016	2	0	2	Export	360	Indonesia	IDN	262	Djibouti	DJI								25	PULP AND WASTE PAPER	1	No Quantity							1860018			0
S3	2016	2016	2016	2	0	2	Export	360	Indonesia	IDN	276	Germany	DEU								25	PULP AND WASTE PAPER	1	No Quantity							1787			0
S3	2016	2016	2016	2	0	2	Export	360	Indonesia	IDN	300	Greece	GRC								25	PULP AND WASTE PAPER	1	No Quantity							1406880			0
S3	2016	2016	2016	2	0	2	Export	360	Indonesia	IDN	344	China, Hong Kong SAR	HKG								25	PULP AND WASTE PAPER	1	No Quantity							55			0
S3	2016	2016	2016	2	0	2	Export	360	Indonesia	IDN	364	Iran	IRN								25	PULP AND WASTE PAPER	1	No Quantity							4528758			0
S3	2016	2016	2016	2	0	2	Export	360	Indonesia	IDN	381	Italy	ITA								25	PULP AND WASTE PAPER	1	No Quantity							11565580			0
S3	2016	2016	2016	2	0	2	Export	360	Indonesia	IDN	392	Japan	JPN								25	PULP AND WASTE PAPER	1	No Quantity							45370192			0
S3	2016	2016	2016	2	0	2	Export	360	Indonesia	IDN	410	Rep. of Korea	KOR								25	PULP AND WASTE PAPER	1	No Quantity							157320382			0
S3	2016	2016	2016	2	0	2	Export	360	Indonesia	IDN	414	Kuwait	KWT								25	PULP AND WASTE PAPER	1	No Quantity							3347904			0
S3	2016	2016	2016	2	0	2	Export	360	Indonesia	IDN	422	Lebanon	LBN								25	PULP AND WASTE PAPER	1	No Quantity							2580294			0
S3	2016	2016	2016	2	0	2	Export	360	Indonesia	IDN	458	Malaysia	MYS								25	PULP AND WASTE PAPER	1	No Quantity							2695101			0
S3	2016	2016	2016	2	0	2	Export	360	Indonesia	IDN	490	Other Asia, nes									25	PULP AND WASTE PAPER	1	No Quantity							15723230			0
S3	2016	2016	2016	2	0	2	Export	360	Indonesia	IDN	504	Morocco	MAR								25	PULP AND WASTE PAPER	1	No Quantity							296446			0
S3	2016	2016	2016	2	0	2	Export	360	Indonesia	IDN	508	Mozambique	MOZ								25	PULP AND WASTE PAPER	1	No Quantity							23304			0
S3	2016	2016	2016	2	0	2	Export	360	Indonesia	IDN	512	Oman	OMN								25	PULP AND WASTE PAPER	1	No Quantity							150			0
S3	2016	2016	2016	2	0	2	Export	360	Indonesia	IDN	528	Netherlands	NLD								25	PULP AND WASTE PAPER	1	No Quantity							1769399			0
S3	2016	2016	2016	2	0	2	Export	360	Indonesia	IDN	554	New Zealand	NZL								25	PULP AND WASTE PAPER	1	No Quantity							30			0
S3	2016	2016	2016	2	0	2	Export	360	Indonesia	IDN	586	Pakistan	PAK								25	PULP AND WASTE PAPER	1	No Quantity							4934697			0
S3	2016	2016	2016	2	0	2	Export	360	Indonesia	IDN	598	Papua New Guinea	PNG								25	PULP AND WASTE PAPER	1	No Quantity							10			0
S3	2016	2016	2016	2	0	2	Export	360	Indonesia	IDN	608	Philippines	PHL								25	PULP AND WASTE PAPER	1	No Quantity							1345568			0
S3	2016	2016	2016	2	0	2	Export	360	Indonesia	IDN	616	Poland	POL								25	PULP AND WASTE PAPER	1	No Quantity							167694			0
S3	2016	2016	2016	2	0	2	Export	360	Indonesia	IDN	620	Portugal	PRT								25	PULP AND WASTE PAPER	1	No Quantity							5776			0
S3	2016	2016	2016	2	0	2	Export	360	Indonesia	IDN	626	Timor-Leste	TLS								25	PULP AND WASTE PAPER	1	No Quantity							777			0
S3	2016	2016	2016	2	0	2	Export	360	Indonesia	IDN	682	Saudi Arabia	SAU								25	PULP AND WASTE PAPER	1	No Quantity							14283193			0
S3	2016	2016	2016	2	0	2	Export	360	Indonesia	IDN	699	India	IND								25	PULP AND WASTE PAPER	1	No Quantity							102869303			0
S3	2016	2016	2016	2	0	2	Export	360	Indonesia	IDN	702	Singapore	SGP								25	PULP AND WASTE PAPER	1	No Quantity							1787218			0
S3	2016	2016	2016	2	0	2	Export	360	Indonesia	IDN	703	Slovakia	SVK								25	PULP AND WASTE PAPER	1	No Quantity							1971			0
S3	2016	2016	2016	2	0	2	Export	360	Indonesia	IDN	704	Viet Nam	VNM								25	PULP AND WASTE PAPER	1	No Quantity							15191013			0
S3	2016	2016	2016	2	0	2	Export	360	Indonesia	IDN	705	Slovenia	SVN								25	PULP AND WASTE PAPER	1	No Quantity							657428			0
S3	2016	2016	2016	2	0	2	Export	360	Indonesia	IDN	724	Spain	ESP								25	PULP AND WASTE PAPER	1	No Quantity							291920			0
S3	2016	2016	2016	2	0	2	Export	360	Indonesia	IDN	752	Sweden	SWE								25	PULP AND WASTE PAPER	1	No Quantity							2810			0
S3	2016	2016	2016	2	0	2	Export	360	Indonesia	IDN	764	Thailand	THA								25	PULP AND WASTE PAPER	1	No Quantity							11726635			0
S3	2016	2016	2016	2	0	2	Export	360	Indonesia	IDN	784	United Arab Emirates	ARE								25	PULP AND WASTE PAPER	1	No Quantity							15891778			0
S3	2016	2016	2016	2	0	2	Export	360	Indonesia	IDN	792	Turkey	TUR								25	PULP AND WASTE PAPER	1	No Quantity							25181572			0
S3	2016	2016	2016	2	0	2	Export	360	Indonesia	IDN	818	Egypt	EGY								25	PULP AND WASTE PAPER	1	No Quantity							12050847			0
S3	2016	2016	2016	2	0	2	Export	360	Indonesia	IDN	826	United Kingdom	GBR								25	PULP AND WASTE PAPER	1	No Quantity							196089			0
S3	2016	2016	2016	2	0	2	Export	360	Indonesia	IDN	842	USA	USA								25	PULP AND WASTE PAPER	1	No Quantity							207			0
S3	2016	2016	2016	2	0	2	Export	352	Iceland	ISL	0	World	WLD								26	TEXTILE FIBRES	1	No Quantity							2806156			0
S3	2016	2016	2016	2	0	2	Export	352	Iceland	ISL	112	Belarus	BLR								26	TEXTILE FIBRES	1	No Quantity							23276			0
S3	2016	2016	2016	2	0	2	Export	352	Iceland	ISL	124	Canada	CAN								26	TEXTILE FIBRES	1	No Quantity							528			0
S3	2016	2016	2016	2	0	2	Export	352	Iceland	ISL	156	China	CHN								26	TEXTILE FIBRES	1	No Quantity							34405			0
S3	2016	2016	2016	2	0	2	Export	352	Iceland	ISL	208	Denmark	DNK								26	TEXTILE FIBRES	1	No Quantity							2353			0
S3	2016	2016	2016	2	0	2	Export	352	Iceland	ISL	234	Faeroe Isds	FRO								26	TEXTILE FIBRES	1	No Quantity							1810			0
S3	2016	2016	2016	2	0	2	Export	352	Iceland	ISL	276	Germany	DEU								26	TEXTILE FIBRES	1	No Quantity							803849			0
S3	2016	2016	2016	2	0	2	Export	352	Iceland	ISL	304	Greenland	GRL								26	TEXTILE FIBRES	1	No Quantity							1428			0
S3	2016	2016	2016	2	0	2	Export	352	Iceland	ISL	344	China, Hong Kong SAR	HKG								26	TEXTILE FIBRES	1	No Quantity							137496			0
S3	2016	2016	2016	2	0	2	Export	352	Iceland	ISL	381	Italy	ITA								26	TEXTILE FIBRES	1	No Quantity							1884			0
S3	2016	2016	2016	2	0	2	Export	352	Iceland	ISL	392	Japan	JPN								26	TEXTILE FIBRES	1	No Quantity							1713			0
S3	2016	2016	2016	2	0	2	Export	352	Iceland	ISL	428	Latvia	LVA								26	TEXTILE FIBRES	1	No Quantity							12686			0
S3	2016	2016	2016	2	0	2	Export	352	Iceland	ISL	440	Lithuania	LTU								26	TEXTILE FIBRES	1	No Quantity							301734			0
S3	2016	2016	2016	2	0	2	Export	352	Iceland	ISL	528	Netherlands	NLD								26	TEXTILE FIBRES	1	No Quantity							161005			0
S3	2016	2016	2016	2	0	2	Export	352	Iceland	ISL	579	Norway	NOR								26	TEXTILE FIBRES	1	No Quantity							982			0
S3	2016	2016	2016	2	0	2	Export	352	Iceland	ISL	616	Poland	POL								26	TEXTILE FIBRES	1	No Quantity							64765			0
S3	2016	2016	2016	2	0	2	Export	352	Iceland	ISL	688	Serbia	SRB								26	TEXTILE FIBRES	1	No Quantity							697			0
S3	2016	2016	2016	2	0	2	Export	352	Iceland	ISL	752	Sweden	SWE								26	TEXTILE FIBRES	1	No Quantity							53228			0
S3	2016	2016	2016	2	0	2	Export	352	Iceland	ISL	792	Turkey	TUR								26	TEXTILE FIBRES	1	No Quantity							8			0
S3	2016	2016	2016	2	0	2	Export	352	Iceland	ISL	826	United Kingdom	GBR								26	TEXTILE FIBRES	1	No Quantity							1190749			0
S3	2016	2016	2016	2	0	2	Export	352	Iceland	ISL	842	USA	USA								26	TEXTILE FIBRES	1	No Quantity							11559			0
S3	2016	2016	2016	2	0	2	Export	360	Indonesia	IDN	0	World	WLD								26	TEXTILE FIBRES	1	No Quantity							548735146			0
S3	2016	2016	2016	2	0	2	Export	360	Indonesia	IDN	12	Algeria	DZA								26	TEXTILE FIBRES	1	No Quantity							93120			0
S3	2016	2016	2016	2	0	2	Export	360	Indonesia	IDN	24	Angola	AGO								26	TEXTILE FIBRES	1	No Quantity							36911			0
S3	2016	2016	2016	2	0	2	Export	360	Indonesia	IDN	31	Azerbaijan	AZE								26	TEXTILE FIBRES	1	No Quantity							152			0
S3	2016	2016	2016	2	0	2	Export	360	Indonesia	IDN	32	Argentina	ARG								26	TEXTILE FIBRES	1	No Quantity							3291949			0
S3	2016	2016	2016	2	0	2	Export	360	Indonesia	IDN	36	Australia	AUS								26	TEXTILE FIBRES	1	No Quantity							5244190			0
S3	2016	2016	2016	2	0	2	Export	360	Indonesia	IDN	40	Austria	AUT								26	TEXTILE FIBRES	1	No Quantity							985			0
S3	2016	2016	2016	2	0	2	Export	360	Indonesia	IDN	44	Bahamas	BHS								26	TEXTILE FIBRES	1	No Quantity							133			0
S3	2016	2016	2016	2	0	2	Export	360	Indonesia	IDN	48	Bahrain	BHR								26	TEXTILE FIBRES	1	No Quantity							22545			0
S3	2016	2016	2016	2	0	2	Export	360	Indonesia	IDN	50	Bangladesh	BGD								26	TEXTILE FIBRES	1	No Quantity							42323815			0
S3	2016	2016	2016	2	0	2	Export	360	Indonesia	IDN	51	Armenia	ARM								26	TEXTILE FIBRES	1	No Quantity							200			0
S3	2016	2016	2016	2	0	2	Export	360	Indonesia	IDN	56	Belgium	BEL								26	TEXTILE FIBRES	1	No Quantity							7918577			0
S3	2016	2016	2016	2	0	2	Export	360	Indonesia	IDN	70	Bosnia Herzegovina	BIH								26	TEXTILE FIBRES	1	No Quantity							200			0
S3	2016	2016	2016	2	0	2	Export	360	Indonesia	IDN	76	Brazil	BRA								26	TEXTILE FIBRES	1	No Quantity							8710440			0
S3	2016	2016	2016	2	0	2	Export	360	Indonesia	IDN	96	Brunei Darussalam	BRN								26	TEXTILE FIBRES	1	No Quantity							80898			0
S3	2016	2016	2016	2	0	2	Export	360	Indonesia	IDN	100	Bulgaria	BGR								26	TEXTILE FIBRES	1	No Quantity							563670			0
S3	2016	2016	2016	2	0	2	Export	360	Indonesia	IDN	104	Myanmar	MMR								26	TEXTILE FIBRES	1	No Quantity							180130			0
S3	2016	2016	2016	2	0	2	Export	360	Indonesia	IDN	116	Cambodia	KHM								26	TEXTILE FIBRES	1	No Quantity							1141			0
S3	2016	2016	2016	2	0	2	Export	360	Indonesia	IDN	120	Cameroon	CMR								26	TEXTILE FIBRES	1	No Quantity							29173			0
S3	2016	2016	2016	2	0	2	Export	360	Indonesia	IDN	124	Canada	CAN								26	TEXTILE FIBRES	1	No Quantity							900828			0
S3	2016	2016	2016	2	0	2	Export	360	Indonesia	IDN	144	Sri Lanka	LKA								26	TEXTILE FIBRES	1	No Quantity							667729			0
S3	2016	2016	2016	2	0	2	Export	360	Indonesia	IDN	152	Chile	CHL								26	TEXTILE FIBRES	1	No Quantity							2417708			0
S3	2016	2016	2016	2	0	2	Export	360	Indonesia	IDN	156	China	CHN								26	TEXTILE FIBRES	1	No Quantity							72602415			0
S3	2016	2016	2016	2	0	2	Export	360	Indonesia	IDN	170	Colombia	COL								26	TEXTILE FIBRES	1	No Quantity							3096711			0
S3	2016	2016	2016	2	0	2	Export	360	Indonesia	IDN	178	Congo	COG								26	TEXTILE FIBRES	1	No Quantity							2000			0
S3	2016	2016	2016	2	0	2	Export	360	Indonesia	IDN	180	Dem. Rep. of the Congo	COD								26	TEXTILE FIBRES	1	No Quantity							296			0
S3	2016	2016	2016	2	0	2	Export	360	Indonesia	IDN	188	Costa Rica	CRI								26	TEXTILE FIBRES	1	No Quantity							33362			0
S3	2016	2016	2016	2	0	2	Export	360	Indonesia	IDN	191	Croatia	HRV								26	TEXTILE FIBRES	1	No Quantity							1356			0
S3	2016	2016	2016	2	0	2	Export	360	Indonesia	IDN	192	Cuba	CUB								26	TEXTILE FIBRES	1	No Quantity							50			0
S3	2016	2016	2016	2	0	2	Export	360	Indonesia	IDN	196	Cyprus	CYP								26	TEXTILE FIBRES	1	No Quantity							1			0
S3	2016	2016	2016	2	0	2	Export	360	Indonesia	IDN	203	Czechia	CZE								26	TEXTILE FIBRES	1	No Quantity							1980			0
S3	2016	2016	2016	2	0	2	Export	360	Indonesia	IDN	208	Denmark	DNK								26	TEXTILE FIBRES	1	No Quantity							2696			0
S3	2016	2016	2016	2	0	2	Export	360	Indonesia	IDN	214	Dominican Rep.	DOM								26	TEXTILE FIBRES	1	No Quantity							50			0
S3	2016	2016	2016	2	0	2	Export	360	Indonesia	IDN	218	Ecuador	ECU								26	TEXTILE FIBRES	1	No Quantity							1383314			0
S3	2016	2016	2016	2	0	2	Export	360	Indonesia	IDN	231	Ethiopia	ETH								26	TEXTILE FIBRES	1	No Quantity							60			0
S3	2016	2016	2016	2	0	2	Export	360	Indonesia	IDN	233	Estonia	EST								26	TEXTILE FIBRES	1	No Quantity							286296			0
S3	2016	2016	2016	2	0	2	Export	360	Indonesia	IDN	242	Fiji	FJI								26	TEXTILE FIBRES	1	No Quantity							4747			0
S3	2016	2016	2016	2	0	2	Export	360	Indonesia	IDN	246	Finland	FIN								26	TEXTILE FIBRES	1	No Quantity							308			0
S3	2016	2016	2016	2	0	2	Export	360	Indonesia	IDN	251	France	FRA								26	TEXTILE FIBRES	1	No Quantity							423714			0
S3	2016	2016	2016	2	0	2	Export	360	Indonesia	IDN	262	Djibouti	DJI								26	TEXTILE FIBRES	1	No Quantity							130465			0
S3	2016	2016	2016	2	0	2	Export	360	Indonesia	IDN	266	Gabon	GAB								26	TEXTILE FIBRES	1	No Quantity							443			0
S3	2016	2016	2016	2	0	2	Export	360	Indonesia	IDN	268	Georgia	GEO								26	TEXTILE FIBRES	1	No Quantity							450			0
S3	2016	2016	2016	2	0	2	Export	360	Indonesia	IDN	276	Germany	DEU								26	TEXTILE FIBRES	1	No Quantity							6866462			0
S3	2016	2016	2016	2	0	2	Export	360	Indonesia	IDN	288	Ghana	GHA								26	TEXTILE FIBRES	1	No Quantity							162581			0
S3	2016	2016	2016	2	0	2	Export	360	Indonesia	IDN	300	Greece	GRC								26	TEXTILE FIBRES	1	No Quantity							11268			0
S3	2016	2016	2016	2	0	2	Export	360	Indonesia	IDN	316	Guam	GUM								26	TEXTILE FIBRES	1	No Quantity							1720			0
S3	2016	2016	2016	2	0	2	Export	360	Indonesia	IDN	320	Guatemala	GTM								26	TEXTILE FIBRES	1	No Quantity							59937			0
S3	2016	2016	2016	2	0	2	Export	360	Indonesia	IDN	324	Guinea	GIN								26	TEXTILE FIBRES	1	No Quantity							263			0
S3	2016	2016	2016	2	0	2	Export	360	Indonesia	IDN	344	China, Hong Kong SAR	HKG								26	TEXTILE FIBRES	1	No Quantity							7855655			0
S3	2016	2016	2016	2	0	2	Export	360	Indonesia	IDN	348	Hungary	HUN								26	TEXTILE FIBRES	1	No Quantity							75			0
S3	2016	2016	2016	2	0	2	Export	360	Indonesia	IDN	364	Iran	IRN								26	TEXTILE FIBRES	1	No Quantity							4825405			0
S3	2016	2016	2016	2	0	2	Export	360	Indonesia	IDN	368	Iraq	IRQ								26	TEXTILE FIBRES	1	No Quantity							4209			0
S3	2016	2016	2016	2	0	2	Export	360	Indonesia	IDN	372	Ireland	IRL								26	TEXTILE FIBRES	1	No Quantity							4391			0
S3	2016	2016	2016	2	0	2	Export	360	Indonesia	IDN	376	Israel	ISR								26	TEXTILE FIBRES	1	No Quantity							3847786			0
S3	2016	2016	2016	2	0	2	Export	360	Indonesia	IDN	381	Italy	ITA								26	TEXTILE FIBRES	1	No Quantity							4190461			0
S3	2016	2016	2016	2	0	2	Export	360	Indonesia	IDN	384	Côte d'Ivoire	CIV								26	TEXTILE FIBRES	1	No Quantity							14564			0
S3	2016	2016	2016	2	0	2	Export	360	Indonesia	IDN	388	Jamaica	JAM								26	TEXTILE FIBRES	1	No Quantity							1056			0
S3	2016	2016	2016	2	0	2	Export	360	Indonesia	IDN	392	Japan	JPN								26	TEXTILE FIBRES	1	No Quantity							26193806			0
S3	2016	2016	2016	2	0	2	Export	360	Indonesia	IDN	398	Kazakhstan	KAZ								26	TEXTILE FIBRES	1	No Quantity							1628			0
S3	2016	2016	2016	2	0	2	Export	360	Indonesia	IDN	400	Jordan	JOR								26	TEXTILE FIBRES	1	No Quantity							21432			0
S3	2016	2016	2016	2	0	2	Export	360	Indonesia	IDN	404	Kenya	KEN								26	TEXTILE FIBRES	1	No Quantity							205930			0
S3	2016	2016	2016	2	0	2	Export	360	Indonesia	IDN	410	Rep. of Korea	KOR								26	TEXTILE FIBRES	1	No Quantity							34147488			0
S3	2016	2016	2016	2	0	2	Export	360	Indonesia	IDN	414	Kuwait	KWT								26	TEXTILE FIBRES	1	No Quantity							10381			0
S3	2016	2016	2016	2	0	2	Export	360	Indonesia	IDN	418	Lao People's Dem. Rep.	LAO								26	TEXTILE FIBRES	1	No Quantity							470			0
S3	2016	2016	2016	2	0	2	Export	360	Indonesia	IDN	422	Lebanon	LBN								26	TEXTILE FIBRES	1	No Quantity							166177			0
S3	2016	2016	2016	2	0	2	Export	360	Indonesia	IDN	430	Liberia	LBR								26	TEXTILE FIBRES	1	No Quantity							250			0
S3	2016	2016	2016	2	0	2	Export	360	Indonesia	IDN	434	Libya	LBY								26	TEXTILE FIBRES	1	No Quantity							1296			0
S3	2016	2016	2016	2	0	2	Export	360	Indonesia	IDN	450	Madagascar	MDG								26	TEXTILE FIBRES	1	No Quantity							750			0
S3	2016	2016	2016	2	0	2	Export	360	Indonesia	IDN	454	Malawi	MWI								26	TEXTILE FIBRES	1	No Quantity							3435			0
S3	2016	2016	2016	2	0	2	Export	360	Indonesia	IDN	458	Malaysia	MYS								26	TEXTILE FIBRES	1	No Quantity							5930756			0
S3	2016	2016	2016	2	0	2	Export	360	Indonesia	IDN	462	Maldives	MDV								26	TEXTILE FIBRES	1	No Quantity							1279			0
S3	2016	2016	2016	2	0	2	Export	360	Indonesia	IDN	466	Mali	MLI								26	TEXTILE FIBRES	1	No Quantity							48			0
S3	2016	2016	2016	2	0	2	Export	360	Indonesia	IDN	470	Malta	MLT								26	TEXTILE FIBRES	1	No Quantity							50			0
S3	2016	2016	2016	2	0	2	Export	360	Indonesia	IDN	480	Mauritius	MUS								26	TEXTILE FIBRES	1	No Quantity							2305014			0
S3	2016	2016	2016	2	0	2	Export	360	Indonesia	IDN	484	Mexico	MEX								26	TEXTILE FIBRES	1	No Quantity							1265534			0
S3	2016	2016	2016	2	0	2	Export	360	Indonesia	IDN	490	Other Asia, nes									26	TEXTILE FIBRES	1	No Quantity							19961212			0
S3	2016	2016	2016	2	0	2	Export	360	Indonesia	IDN	498	Rep. of Moldova	MDA								26	TEXTILE FIBRES	1	No Quantity							30			0
S3	2016	2016	2016	2	0	2	Export	360	Indonesia	IDN	504	Morocco	MAR								26	TEXTILE FIBRES	1	No Quantity							409585			0
S3	2016	2016	2016	2	0	2	Export	360	Indonesia	IDN	512	Oman	OMN								26	TEXTILE FIBRES	1	No Quantity							1444			0
S3	2016	2016	2016	2	0	2	Export	360	Indonesia	IDN	516	Namibia	NAM								26	TEXTILE FIBRES	1	No Quantity							607			0
S3	2016	2016	2016	2	0	2	Export	360	Indonesia	IDN	524	Nepal	NPL								26	TEXTILE FIBRES	1	No Quantity							878			0
S3	2016	2016	2016	2	0	2	Export	360	Indonesia	IDN	528	Netherlands	NLD								26	TEXTILE FIBRES	1	No Quantity							3712057			0
S3	2016	2016	2016	2	0	2	Export	360	Indonesia	IDN	540	New Caledonia	NCL								26	TEXTILE FIBRES	1	No Quantity							1136			0
S3	2016	2016	2016	2	0	2	Export	360	Indonesia	IDN	554	New Zealand	NZL								26	TEXTILE FIBRES	1	No Quantity							989880			0
S3	2016	2016	2016	2	0	2	Export	360	Indonesia	IDN	566	Nigeria	NGA								26	TEXTILE FIBRES	1	No Quantity							74412			0
S3	2016	2016	2016	2	0	2	Export	360	Indonesia	IDN	579	Norway	NOR								26	TEXTILE FIBRES	1	No Quantity							1315			0
S3	2016	2016	2016	2	0	2	Export	360	Indonesia	IDN	584	Marshall Isds	MHL								26	TEXTILE FIBRES	1	No Quantity							2			0
S3	2016	2016	2016	2	0	2	Export	360	Indonesia	IDN	585	Palau	PLW								26	TEXTILE FIBRES	1	No Quantity							3762			0
S3	2016	2016	2016	2	0	2	Export	360	Indonesia	IDN	586	Pakistan	PAK								26	TEXTILE FIBRES	1	No Quantity							49520981			0
S3	2016	2016	2016	2	0	2	Export	360	Indonesia	IDN	591	Panama	PAN								26	TEXTILE FIBRES	1	No Quantity							303			0
S3	2016	2016	2016	2	0	2	Export	360	Indonesia	IDN	598	Papua New Guinea	PNG								26	TEXTILE FIBRES	1	No Quantity							3753			0
S3	2016	2016	2016	2	0	2	Export	360	Indonesia	IDN	604	Peru	PER								26	TEXTILE FIBRES	1	No Quantity							2244913			0
S3	2016	2016	2016	2	0	2	Export	360	Indonesia	IDN	608	Philippines	PHL								26	TEXTILE FIBRES	1	No Quantity							3695562			0
S3	2016	2016	2016	2	0	2	Export	360	Indonesia	IDN	616	Poland	POL								26	TEXTILE FIBRES	1	No Quantity							515390			0
S3	2016	2016	2016	2	0	2	Export	360	Indonesia	IDN	620	Portugal	PRT								26	TEXTILE FIBRES	1	No Quantity							142472			0
S3	2016	2016	2016	2	0	2	Export	360	Indonesia	IDN	626	Timor-Leste	TLS								26	TEXTILE FIBRES	1	No Quantity							2429			0
S3	2016	2016	2016	2	0	2	Export	360	Indonesia	IDN	634	Qatar	QAT								26	TEXTILE FIBRES	1	No Quantity							11515			0
S3	2016	2016	2016	2	0	2	Export	360	Indonesia	IDN	642	Romania	ROU								26	TEXTILE FIBRES	1	No Quantity							150			0
S3	2016	2016	2016	2	0	2	Export	360	Indonesia	IDN	643	Russian Federation	RUS								26	TEXTILE FIBRES	1	No Quantity							1840932			0
S3	2016	2016	2016	2	0	2	Export	360	Indonesia	IDN	646	Rwanda	RWA								26	TEXTILE FIBRES	1	No Quantity							325			0
S3	2016	2016	2016	2	0	2	Export	360	Indonesia	IDN	662	Saint Lucia	LCA								26	TEXTILE FIBRES	1	No Quantity							100			0
S3	2016	2016	2016	2	0	2	Export	360	Indonesia	IDN	682	Saudi Arabia	SAU								26	TEXTILE FIBRES	1	No Quantity							597981			0
S3	2016	2016	2016	2	0	2	Export	360	Indonesia	IDN	686	Senegal	SEN								26	TEXTILE FIBRES	1	No Quantity							704			0
S3	2016	2016	2016	2	0	2	Export	360	Indonesia	IDN	688	Serbia	SRB								26	TEXTILE FIBRES	1	No Quantity							150			0
S3	2016	2016	2016	2	0	2	Export	360	Indonesia	IDN	690	Seychelles	SYC								26	TEXTILE FIBRES	1	No Quantity							500			0
S3	2016	2016	2016	2	0	2	Export	360	Indonesia	IDN	694	Sierra Leone	SLE								26	TEXTILE FIBRES	1	No Quantity							181			0
S3	2016	2016	2016	2	0	2	Export	360	Indonesia	IDN	699	India	IND								26	TEXTILE FIBRES	1	No Quantity							43570788			0
S3	2016	2016	2016	2	0	2	Export	360	Indonesia	IDN	702	Singapore	SGP								26	TEXTILE FIBRES	1	No Quantity							1929746			0
S3	2016	2016	2016	2	0	2	Export	360	Indonesia	IDN	704	Viet Nam	VNM								26	TEXTILE FIBRES	1	No Quantity							26599143			0
S3	2016	2016	2016	2	0	2	Export	360	Indonesia	IDN	706	Somalia	SOM								26	TEXTILE FIBRES	1	No Quantity							50			0
S3	2016	2016	2016	2	0	2	Export	360	Indonesia	IDN	710	South Africa	ZAF								26	TEXTILE FIBRES	1	No Quantity							200233			0
S3	2016	2016	2016	2	0	2	Export	360	Indonesia	IDN	716	Zimbabwe	ZWE								26	TEXTILE FIBRES	1	No Quantity							7527			0
S3	2016	2016	2016	2	0	2	Export	360	Indonesia	IDN	724	Spain	ESP								26	TEXTILE FIBRES	1	No Quantity							3656668			0
S3	2016	2016	2016	2	0	2	Export	360	Indonesia	IDN	729	Sudan	SDN								26	TEXTILE FIBRES	1	No Quantity							350			0
[truncated: 6,730 more rows]
