# Supplementary material for: Core-periphery structure in sectoral international trade networks: A new approach to an old theory
Source: PLoS One. 2020 Apr 2;15(4):e0229547. doi: 10.1371/journal.pone.0229547 (PMC7117750; doi:10.1371/journal.pone.0229547)
Supplement: S7 File — (ZIP) [file pone.0229547.s007.zip › S7_File/RawData 2016/comtrade (32).csv]

Classification	Year	Period	Period Desc.	Aggregate Level	Is Leaf Code	Trade Flow Code	Trade Flow	Reporter Code	Reporter	Reporter ISO	Partner Code	Partner	Partner ISO	2nd Partner Code	2nd Partner	2nd Partner ISO	Customs Proc. Code	Customs	Mode of Transport Code	Mode of Transport	Commodity Code	Commodity	Qty Unit Code	Qty Unit	Qty	Alt Qty Unit Code	Alt Qty Unit	Alt Qty	Netweight (kg)	Gross weight (kg)	Trade Value (US$)	CIF Trade Value (US$)	FOB Trade Value (US$)	Flag
S3	2016	2016	2016	2	0	2	Export	364	Iran	IRN	0	World	WLD								00	LIVE ANIMALS	1	No Quantity			0		0		219203198			4
S3	2016	2016	2016	2	0	2	Export	364	Iran	IRN	4	Afghanistan	AFG								00	LIVE ANIMALS	1	No Quantity			0		0		4903900			0
S3	2016	2016	2016	2	0	2	Export	364	Iran	IRN	31	Azerbaijan	AZE								00	LIVE ANIMALS	1	No Quantity			0		0		381310			0
S3	2016	2016	2016	2	0	2	Export	364	Iran	IRN	51	Armenia	ARM								00	LIVE ANIMALS	1	No Quantity			0		0		2278993			0
S3	2016	2016	2016	2	0	2	Export	364	Iran	IRN	368	Iraq	IRQ								00	LIVE ANIMALS	1	No Quantity			0		0		9658081			0
S3	2016	2016	2016	2	0	2	Export	364	Iran	IRN	414	Kuwait	KWT								00	LIVE ANIMALS	1	No Quantity			0		0		1077556			0
S3	2016	2016	2016	2	0	2	Export	364	Iran	IRN	512	Oman	OMN								00	LIVE ANIMALS	1	No Quantity			0		0		179891059			4
S3	2016	2016	2016	2	0	2	Export	364	Iran	IRN	634	Qatar	QAT								00	LIVE ANIMALS	1	No Quantity			0		0		13288099			0
S3	2016	2016	2016	2	0	2	Export	364	Iran	IRN	762	Tajikistan	TJK								00	LIVE ANIMALS	1	No Quantity			0		0		251100			0
S3	2016	2016	2016	2	0	2	Export	364	Iran	IRN	784	United Arab Emirates	ARE								00	LIVE ANIMALS	1	No Quantity			0		0		2632500			0
S3	2016	2016	2016	2	0	2	Export	364	Iran	IRN	795	Turkmenistan	TKM								00	LIVE ANIMALS	1	No Quantity			0		0		4840599			0
S3	2016	2016	2016	2	0	2	Export	368	Iraq	IRQ	0	World	WLD								00	LIVE ANIMALS	1	No Quantity							138000			0
S3	2016	2016	2016	2	0	2	Export	368	Iraq	IRQ	784	United Arab Emirates	ARE								00	LIVE ANIMALS	1	No Quantity							138000			0
S3	2016	2016	2016	2	0	2	Export	364	Iran	IRN	0	World	WLD								01	MEAT, MEAT PREPARATIONS	1	No Quantity			0		0		99418266			0
S3	2016	2016	2016	2	0	2	Export	364	Iran	IRN	4	Afghanistan	AFG								01	MEAT, MEAT PREPARATIONS	1	No Quantity			0		0		10824664			0
S3	2016	2016	2016	2	0	2	Export	364	Iran	IRN	48	Bahrain	BHR								01	MEAT, MEAT PREPARATIONS	1	No Quantity			0		0		21874			0
S3	2016	2016	2016	2	0	2	Export	364	Iran	IRN	156	China	CHN								01	MEAT, MEAT PREPARATIONS	1	No Quantity			0		0		92880			0
S3	2016	2016	2016	2	0	2	Export	364	Iran	IRN	344	China, Hong Kong SAR	HKG								01	MEAT, MEAT PREPARATIONS	1	No Quantity			0		0		3862450			0
S3	2016	2016	2016	2	0	2	Export	364	Iran	IRN	368	Iraq	IRQ								01	MEAT, MEAT PREPARATIONS	1	No Quantity			0		0		60678335			0
S3	2016	2016	2016	2	0	2	Export	364	Iran	IRN	414	Kuwait	KWT								01	MEAT, MEAT PREPARATIONS	1	No Quantity			0		0		2983			0
S3	2016	2016	2016	2	0	2	Export	364	Iran	IRN	422	Lebanon	LBN								01	MEAT, MEAT PREPARATIONS	1	No Quantity			0		0		6039			0
S3	2016	2016	2016	2	0	2	Export	364	Iran	IRN	430	Liberia	LBR								01	MEAT, MEAT PREPARATIONS	1	No Quantity			0		0		49418			0
S3	2016	2016	2016	2	0	2	Export	364	Iran	IRN	446	China, Macao SAR	MAC								01	MEAT, MEAT PREPARATIONS	1	No Quantity			0		0		27000			0
S3	2016	2016	2016	2	0	2	Export	364	Iran	IRN	458	Malaysia	MYS								01	MEAT, MEAT PREPARATIONS	1	No Quantity			0		0		14382			0
S3	2016	2016	2016	2	0	2	Export	364	Iran	IRN	490	Other Asia, nes									01	MEAT, MEAT PREPARATIONS	1	No Quantity			0		0		27500			0
S3	2016	2016	2016	2	0	2	Export	364	Iran	IRN	512	Oman	OMN								01	MEAT, MEAT PREPARATIONS	1	No Quantity			0		0		290251			0
S3	2016	2016	2016	2	0	2	Export	364	Iran	IRN	586	Pakistan	PAK								01	MEAT, MEAT PREPARATIONS	1	No Quantity			0		0		187691			0
S3	2016	2016	2016	2	0	2	Export	364	Iran	IRN	699	India	IND								01	MEAT, MEAT PREPARATIONS	1	No Quantity			0		0		114930			0
S3	2016	2016	2016	2	0	2	Export	364	Iran	IRN	704	Viet Nam	VNM								01	MEAT, MEAT PREPARATIONS	1	No Quantity			0		0		22649394			0
S3	2016	2016	2016	2	0	2	Export	364	Iran	IRN	764	Thailand	THA								01	MEAT, MEAT PREPARATIONS	1	No Quantity			0		0		232500			0
S3	2016	2016	2016	2	0	2	Export	364	Iran	IRN	784	United Arab Emirates	ARE								01	MEAT, MEAT PREPARATIONS	1	No Quantity			0		0		267861			0
S3	2016	2016	2016	2	0	2	Export	364	Iran	IRN	792	Turkey	TUR								01	MEAT, MEAT PREPARATIONS	1	No Quantity			0		0		32022			0
S3	2016	2016	2016	2	0	2	Export	364	Iran	IRN	795	Turkmenistan	TKM								01	MEAT, MEAT PREPARATIONS	1	No Quantity			0		0		35610			0
S3	2016	2016	2016	2	0	2	Export	364	Iran	IRN	842	USA	USA								01	MEAT, MEAT PREPARATIONS	1	No Quantity			0		0		480			0
S3	2016	2016	2016	2	0	2	Export	364	Iran	IRN	0	World	WLD								02	DAIRY PRODUCTS,BIRD EGGS	1	No Quantity			0		0		832544465			0
S3	2016	2016	2016	2	0	2	Export	364	Iran	IRN	4	Afghanistan	AFG								02	DAIRY PRODUCTS,BIRD EGGS	1	No Quantity			0		0		107098871			0
S3	2016	2016	2016	2	0	2	Export	364	Iran	IRN	31	Azerbaijan	AZE								02	DAIRY PRODUCTS,BIRD EGGS	1	No Quantity			0		0		2032803			0
S3	2016	2016	2016	2	0	2	Export	364	Iran	IRN	36	Australia	AUS								02	DAIRY PRODUCTS,BIRD EGGS	1	No Quantity			0		0		31879			0
S3	2016	2016	2016	2	0	2	Export	364	Iran	IRN	40	Austria	AUT								02	DAIRY PRODUCTS,BIRD EGGS	1	No Quantity			0		0		3780			0
S3	2016	2016	2016	2	0	2	Export	364	Iran	IRN	48	Bahrain	BHR								02	DAIRY PRODUCTS,BIRD EGGS	1	No Quantity			0		0		337291			0
S3	2016	2016	2016	2	0	2	Export	364	Iran	IRN	56	Belgium	BEL								02	DAIRY PRODUCTS,BIRD EGGS	1	No Quantity			0		0		3312			0
S3	2016	2016	2016	2	0	2	Export	364	Iran	IRN	124	Canada	CAN								02	DAIRY PRODUCTS,BIRD EGGS	1	No Quantity			0		0		103132			0
S3	2016	2016	2016	2	0	2	Export	364	Iran	IRN	268	Georgia	GEO								02	DAIRY PRODUCTS,BIRD EGGS	1	No Quantity			0		0		3473770			0
S3	2016	2016	2016	2	0	2	Export	364	Iran	IRN	276	Germany	DEU								02	DAIRY PRODUCTS,BIRD EGGS	1	No Quantity			0		0		144396			0
S3	2016	2016	2016	2	0	2	Export	364	Iran	IRN	288	Ghana	GHA								02	DAIRY PRODUCTS,BIRD EGGS	1	No Quantity			0		0		8241			0
S3	2016	2016	2016	2	0	2	Export	364	Iran	IRN	368	Iraq	IRQ								02	DAIRY PRODUCTS,BIRD EGGS	1	No Quantity			0		0		653816942			0
S3	2016	2016	2016	2	0	2	Export	364	Iran	IRN	381	Italy	ITA								02	DAIRY PRODUCTS,BIRD EGGS	1	No Quantity			0		0		124857			0
S3	2016	2016	2016	2	0	2	Export	364	Iran	IRN	398	Kazakhstan	KAZ								02	DAIRY PRODUCTS,BIRD EGGS	1	No Quantity			0		0		1062653			0
S3	2016	2016	2016	2	0	2	Export	364	Iran	IRN	414	Kuwait	KWT								02	DAIRY PRODUCTS,BIRD EGGS	1	No Quantity			0		0		813143			0
S3	2016	2016	2016	2	0	2	Export	364	Iran	IRN	417	Kyrgyzstan	KGZ								02	DAIRY PRODUCTS,BIRD EGGS	1	No Quantity			0		0		160992			0
S3	2016	2016	2016	2	0	2	Export	364	Iran	IRN	458	Malaysia	MYS								02	DAIRY PRODUCTS,BIRD EGGS	1	No Quantity			0		0		130672			0
S3	2016	2016	2016	2	0	2	Export	364	Iran	IRN	512	Oman	OMN								02	DAIRY PRODUCTS,BIRD EGGS	1	No Quantity			0		0		1510976			0
S3	2016	2016	2016	2	0	2	Export	364	Iran	IRN	528	Netherlands	NLD								02	DAIRY PRODUCTS,BIRD EGGS	1	No Quantity			0		0		118668			0
S3	2016	2016	2016	2	0	2	Export	364	Iran	IRN	554	New Zealand	NZL								02	DAIRY PRODUCTS,BIRD EGGS	1	No Quantity			0		0		1864			0
S3	2016	2016	2016	2	0	2	Export	364	Iran	IRN	579	Norway	NOR								02	DAIRY PRODUCTS,BIRD EGGS	1	No Quantity			0		0		156			0
S3	2016	2016	2016	2	0	2	Export	364	Iran	IRN	586	Pakistan	PAK								02	DAIRY PRODUCTS,BIRD EGGS	1	No Quantity			0		0		34258231			0
S3	2016	2016	2016	2	0	2	Export	364	Iran	IRN	608	Philippines	PHL								02	DAIRY PRODUCTS,BIRD EGGS	1	No Quantity			0		0		352000			0
S3	2016	2016	2016	2	0	2	Export	364	Iran	IRN	634	Qatar	QAT								02	DAIRY PRODUCTS,BIRD EGGS	1	No Quantity			0		0		62924			0
S3	2016	2016	2016	2	0	2	Export	364	Iran	IRN	643	Russian Federation	RUS								02	DAIRY PRODUCTS,BIRD EGGS	1	No Quantity			0		0		5192621			0
S3	2016	2016	2016	2	0	2	Export	364	Iran	IRN	704	Viet Nam	VNM								02	DAIRY PRODUCTS,BIRD EGGS	1	No Quantity			0		0		40000			0
S3	2016	2016	2016	2	0	2	Export	364	Iran	IRN	706	Somalia	SOM								02	DAIRY PRODUCTS,BIRD EGGS	1	No Quantity			0		0		6732			0
S3	2016	2016	2016	2	0	2	Export	364	Iran	IRN	752	Sweden	SWE								02	DAIRY PRODUCTS,BIRD EGGS	1	No Quantity			0		0		12994			0
S3	2016	2016	2016	2	0	2	Export	364	Iran	IRN	757	Switzerland	CHE								02	DAIRY PRODUCTS,BIRD EGGS	1	No Quantity			0		0		2033			0
S3	2016	2016	2016	2	0	2	Export	364	Iran	IRN	760	Syria	SYR								02	DAIRY PRODUCTS,BIRD EGGS	1	No Quantity			0		0		10570951			0
S3	2016	2016	2016	2	0	2	Export	364	Iran	IRN	762	Tajikistan	TJK								02	DAIRY PRODUCTS,BIRD EGGS	1	No Quantity			0		0		1325350			0
S3	2016	2016	2016	2	0	2	Export	364	Iran	IRN	768	Togo	TGO								02	DAIRY PRODUCTS,BIRD EGGS	1	No Quantity			0		0		790184			0
S3	2016	2016	2016	2	0	2	Export	364	Iran	IRN	784	United Arab Emirates	ARE								02	DAIRY PRODUCTS,BIRD EGGS	1	No Quantity			0		0		4479315			0
S3	2016	2016	2016	2	0	2	Export	364	Iran	IRN	792	Turkey	TUR								02	DAIRY PRODUCTS,BIRD EGGS	1	No Quantity			0		0		42936			0
S3	2016	2016	2016	2	0	2	Export	364	Iran	IRN	795	Turkmenistan	TKM								02	DAIRY PRODUCTS,BIRD EGGS	1	No Quantity			0		0		2797207			0
S3	2016	2016	2016	2	0	2	Export	364	Iran	IRN	818	Egypt	EGY								02	DAIRY PRODUCTS,BIRD EGGS	1	No Quantity			0		0		400000			0
S3	2016	2016	2016	2	0	2	Export	364	Iran	IRN	826	United Kingdom	GBR								02	DAIRY PRODUCTS,BIRD EGGS	1	No Quantity			0		0		8659			0
S3	2016	2016	2016	2	0	2	Export	364	Iran	IRN	842	USA	USA								02	DAIRY PRODUCTS,BIRD EGGS	1	No Quantity			0		0		12820			0
S3	2016	2016	2016	2	0	2	Export	364	Iran	IRN	860	Uzbekistan	UZB								02	DAIRY PRODUCTS,BIRD EGGS	1	No Quantity			0		0		1211109			0
S3	2016	2016	2016	2	0	2	Export	364	Iran	IRN	0	World	WLD								03	FISH,CRUSTACEANS,MOLLUSC	1	No Quantity			0		0		350922230			0
S3	2016	2016	2016	2	0	2	Export	364	Iran	IRN	4	Afghanistan	AFG								03	FISH,CRUSTACEANS,MOLLUSC	1	No Quantity			0		0		2368331			0
S3	2016	2016	2016	2	0	2	Export	364	Iran	IRN	31	Azerbaijan	AZE								03	FISH,CRUSTACEANS,MOLLUSC	1	No Quantity			0		0		19970			0
S3	2016	2016	2016	2	0	2	Export	364	Iran	IRN	36	Australia	AUS								03	FISH,CRUSTACEANS,MOLLUSC	1	No Quantity			0		0		6860			0
S3	2016	2016	2016	2	0	2	Export	364	Iran	IRN	40	Austria	AUT								03	FISH,CRUSTACEANS,MOLLUSC	1	No Quantity			0		0		1014			0
S3	2016	2016	2016	2	0	2	Export	364	Iran	IRN	48	Bahrain	BHR								03	FISH,CRUSTACEANS,MOLLUSC	1	No Quantity			0		0		45340			0
S3	2016	2016	2016	2	0	2	Export	364	Iran	IRN	51	Armenia	ARM								03	FISH,CRUSTACEANS,MOLLUSC	1	No Quantity			0		0		6674			0
S3	2016	2016	2016	2	0	2	Export	364	Iran	IRN	56	Belgium	BEL								03	FISH,CRUSTACEANS,MOLLUSC	1	No Quantity			0		0		122706			0
S3	2016	2016	2016	2	0	2	Export	364	Iran	IRN	104	Myanmar	MMR								03	FISH,CRUSTACEANS,MOLLUSC	1	No Quantity			0		0		254400			0
S3	2016	2016	2016	2	0	2	Export	364	Iran	IRN	124	Canada	CAN								03	FISH,CRUSTACEANS,MOLLUSC	1	No Quantity			0		0		26360			0
S3	2016	2016	2016	2	0	2	Export	364	Iran	IRN	144	Sri Lanka	LKA								03	FISH,CRUSTACEANS,MOLLUSC	1	No Quantity			0		0		3271746			0
S3	2016	2016	2016	2	0	2	Export	364	Iran	IRN	156	China	CHN								03	FISH,CRUSTACEANS,MOLLUSC	1	No Quantity			0		0		26354802			0
S3	2016	2016	2016	2	0	2	Export	364	Iran	IRN	251	France	FRA								03	FISH,CRUSTACEANS,MOLLUSC	1	No Quantity			0		0		2067002			0
S3	2016	2016	2016	2	0	2	Export	364	Iran	IRN	276	Germany	DEU								03	FISH,CRUSTACEANS,MOLLUSC	1	No Quantity			0		0		263982			0
S3	2016	2016	2016	2	0	2	Export	364	Iran	IRN	344	China, Hong Kong SAR	HKG								03	FISH,CRUSTACEANS,MOLLUSC	1	No Quantity			0		0		7619846			0
S3	2016	2016	2016	2	0	2	Export	364	Iran	IRN	368	Iraq	IRQ								03	FISH,CRUSTACEANS,MOLLUSC	1	No Quantity			0		0		140931357			0
S3	2016	2016	2016	2	0	2	Export	364	Iran	IRN	381	Italy	ITA								03	FISH,CRUSTACEANS,MOLLUSC	1	No Quantity			0		0		146850			0
S3	2016	2016	2016	2	0	2	Export	364	Iran	IRN	392	Japan	JPN								03	FISH,CRUSTACEANS,MOLLUSC	1	No Quantity			0		0		5100			0
S3	2016	2016	2016	2	0	2	Export	364	Iran	IRN	398	Kazakhstan	KAZ								03	FISH,CRUSTACEANS,MOLLUSC	1	No Quantity			0		0		2918			0
S3	2016	2016	2016	2	0	2	Export	364	Iran	IRN	410	Rep. of Korea	KOR								03	FISH,CRUSTACEANS,MOLLUSC	1	No Quantity			0		0		431126			0
S3	2016	2016	2016	2	0	2	Export	364	Iran	IRN	414	Kuwait	KWT								03	FISH,CRUSTACEANS,MOLLUSC	1	No Quantity			0		0		8093932			0
S3	2016	2016	2016	2	0	2	Export	364	Iran	IRN	417	Kyrgyzstan	KGZ								03	FISH,CRUSTACEANS,MOLLUSC	1	No Quantity			0		0		6480			0
S3	2016	2016	2016	2	0	2	Export	364	Iran	IRN	422	Lebanon	LBN								03	FISH,CRUSTACEANS,MOLLUSC	1	No Quantity			0		0		2429540			0
S3	2016	2016	2016	2	0	2	Export	364	Iran	IRN	442	Luxembourg	LUX								03	FISH,CRUSTACEANS,MOLLUSC	1	No Quantity			0		0		82875			0
S3	2016	2016	2016	2	0	2	Export	364	Iran	IRN	458	Malaysia	MYS								03	FISH,CRUSTACEANS,MOLLUSC	1	No Quantity			0		0		898356			0
S3	2016	2016	2016	2	0	2	Export	364	Iran	IRN	490	Other Asia, nes									03	FISH,CRUSTACEANS,MOLLUSC	1	No Quantity			0		0		410234			0
S3	2016	2016	2016	2	0	2	Export	364	Iran	IRN	512	Oman	OMN								03	FISH,CRUSTACEANS,MOLLUSC	1	No Quantity			0		0		442866			0
S3	2016	2016	2016	2	0	2	Export	364	Iran	IRN	554	New Zealand	NZL								03	FISH,CRUSTACEANS,MOLLUSC	1	No Quantity			0		0		645			0
S3	2016	2016	2016	2	0	2	Export	364	Iran	IRN	586	Pakistan	PAK								03	FISH,CRUSTACEANS,MOLLUSC	1	No Quantity			0		0		421917			0
S3	2016	2016	2016	2	0	2	Export	364	Iran	IRN	634	Qatar	QAT								03	FISH,CRUSTACEANS,MOLLUSC	1	No Quantity			0		0		69201			0
S3	2016	2016	2016	2	0	2	Export	364	Iran	IRN	643	Russian Federation	RUS								03	FISH,CRUSTACEANS,MOLLUSC	1	No Quantity			0		0		1139718			0
S3	2016	2016	2016	2	0	2	Export	364	Iran	IRN	699	India	IND								03	FISH,CRUSTACEANS,MOLLUSC	1	No Quantity			0		0		300			0
S3	2016	2016	2016	2	0	2	Export	364	Iran	IRN	704	Viet Nam	VNM								03	FISH,CRUSTACEANS,MOLLUSC	1	No Quantity			0		0		124747438			0
S3	2016	2016	2016	2	0	2	Export	364	Iran	IRN	710	South Africa	ZAF								03	FISH,CRUSTACEANS,MOLLUSC	1	No Quantity			0		0		737			0
S3	2016	2016	2016	2	0	2	Export	364	Iran	IRN	724	Spain	ESP								03	FISH,CRUSTACEANS,MOLLUSC	1	No Quantity			0		0		478302			0
S3	2016	2016	2016	2	0	2	Export	364	Iran	IRN	757	Switzerland	CHE								03	FISH,CRUSTACEANS,MOLLUSC	1	No Quantity			0		0		41625			0
S3	2016	2016	2016	2	0	2	Export	364	Iran	IRN	764	Thailand	THA								03	FISH,CRUSTACEANS,MOLLUSC	1	No Quantity			0		0		12929761			0
S3	2016	2016	2016	2	0	2	Export	364	Iran	IRN	784	United Arab Emirates	ARE								03	FISH,CRUSTACEANS,MOLLUSC	1	No Quantity			0		0		13903372			0
S3	2016	2016	2016	2	0	2	Export	364	Iran	IRN	792	Turkey	TUR								03	FISH,CRUSTACEANS,MOLLUSC	1	No Quantity			0		0		241223			0
S3	2016	2016	2016	2	0	2	Export	364	Iran	IRN	795	Turkmenistan	TKM								03	FISH,CRUSTACEANS,MOLLUSC	1	No Quantity			0		0		91616			0
S3	2016	2016	2016	2	0	2	Export	364	Iran	IRN	826	United Kingdom	GBR								03	FISH,CRUSTACEANS,MOLLUSC	1	No Quantity			0		0		373971			0
S3	2016	2016	2016	2	0	2	Export	364	Iran	IRN	838	Free Zones									03	FISH,CRUSTACEANS,MOLLUSC	1	No Quantity			0		0		90900			0
S3	2016	2016	2016	2	0	2	Export	364	Iran	IRN	842	USA	USA								03	FISH,CRUSTACEANS,MOLLUSC	1	No Quantity			0		0		80835			0
S3	2016	2016	2016	2	0	2	Export	364	Iran	IRN	0	World	WLD								04	CEREALS,CEREAL PREPRTNS.	1	No Quantity			0		0		347192727			0
S3	2016	2016	2016	2	0	2	Export	364	Iran	IRN	4	Afghanistan	AFG								04	CEREALS,CEREAL PREPRTNS.	1	No Quantity			0		0		105642413			0
S3	2016	2016	2016	2	0	2	Export	364	Iran	IRN	12	Algeria	DZA								04	CEREALS,CEREAL PREPRTNS.	1	No Quantity			0		0		62245			0
S3	2016	2016	2016	2	0	2	Export	364	Iran	IRN	31	Azerbaijan	AZE								04	CEREALS,CEREAL PREPRTNS.	1	No Quantity			0		0		3137234			0
S3	2016	2016	2016	2	0	2	Export	364	Iran	IRN	36	Australia	AUS								04	CEREALS,CEREAL PREPRTNS.	1	No Quantity			0		0		742202			0
S3	2016	2016	2016	2	0	2	Export	364	Iran	IRN	40	Austria	AUT								04	CEREALS,CEREAL PREPRTNS.	1	No Quantity			0		0		158817			0
S3	2016	2016	2016	2	0	2	Export	364	Iran	IRN	48	Bahrain	BHR								04	CEREALS,CEREAL PREPRTNS.	1	No Quantity			0		0		317947			0
S3	2016	2016	2016	2	0	2	Export	364	Iran	IRN	51	Armenia	ARM								04	CEREALS,CEREAL PREPRTNS.	1	No Quantity			0		0		118426			0
S3	2016	2016	2016	2	0	2	Export	364	Iran	IRN	56	Belgium	BEL								04	CEREALS,CEREAL PREPRTNS.	1	No Quantity			0		0		973			0
S3	2016	2016	2016	2	0	2	Export	364	Iran	IRN	112	Belarus	BLR								04	CEREALS,CEREAL PREPRTNS.	1	No Quantity			0		0		8460			0
S3	2016	2016	2016	2	0	2	Export	364	Iran	IRN	116	Cambodia	KHM								04	CEREALS,CEREAL PREPRTNS.	1	No Quantity			0		0		18311			0
S3	2016	2016	2016	2	0	2	Export	364	Iran	IRN	124	Canada	CAN								04	CEREALS,CEREAL PREPRTNS.	1	No Quantity			0		0		427044			0
S3	2016	2016	2016	2	0	2	Export	364	Iran	IRN	156	China	CHN								04	CEREALS,CEREAL PREPRTNS.	1	No Quantity			0		0		276242			0
S3	2016	2016	2016	2	0	2	Export	364	Iran	IRN	178	Congo	COG								04	CEREALS,CEREAL PREPRTNS.	1	No Quantity			0		0		161613			0
S3	2016	2016	2016	2	0	2	Export	364	Iran	IRN	231	Ethiopia	ETH								04	CEREALS,CEREAL PREPRTNS.	1	No Quantity			0		0		31640			0
S3	2016	2016	2016	2	0	2	Export	364	Iran	IRN	262	Djibouti	DJI								04	CEREALS,CEREAL PREPRTNS.	1	No Quantity			0		0		58742			0
S3	2016	2016	2016	2	0	2	Export	364	Iran	IRN	268	Georgia	GEO								04	CEREALS,CEREAL PREPRTNS.	1	No Quantity			0		0		46685			0
S3	2016	2016	2016	2	0	2	Export	364	Iran	IRN	270	Gambia	GMB								04	CEREALS,CEREAL PREPRTNS.	1	No Quantity			0		0		2585			0
S3	2016	2016	2016	2	0	2	Export	364	Iran	IRN	276	Germany	DEU								04	CEREALS,CEREAL PREPRTNS.	1	No Quantity			0		0		438914			0
S3	2016	2016	2016	2	0	2	Export	364	Iran	IRN	288	Ghana	GHA								04	CEREALS,CEREAL PREPRTNS.	1	No Quantity			0		0		133147			0
S3	2016	2016	2016	2	0	2	Export	364	Iran	IRN	324	Guinea	GIN								04	CEREALS,CEREAL PREPRTNS.	1	No Quantity			0		0		22947			0
S3	2016	2016	2016	2	0	2	Export	364	Iran	IRN	344	China, Hong Kong SAR	HKG								04	CEREALS,CEREAL PREPRTNS.	1	No Quantity			0		0		1200			0
S3	2016	2016	2016	2	0	2	Export	364	Iran	IRN	368	Iraq	IRQ								04	CEREALS,CEREAL PREPRTNS.	1	No Quantity			0		0		196380435			0
S3	2016	2016	2016	2	0	2	Export	364	Iran	IRN	381	Italy	ITA								04	CEREALS,CEREAL PREPRTNS.	1	No Quantity			0		0		216			0
S3	2016	2016	2016	2	0	2	Export	364	Iran	IRN	384	Côte d'Ivoire	CIV								04	CEREALS,CEREAL PREPRTNS.	1	No Quantity			0		0		4938007			0
S3	2016	2016	2016	2	0	2	Export	364	Iran	IRN	398	Kazakhstan	KAZ								04	CEREALS,CEREAL PREPRTNS.	1	No Quantity			0		0		115022			0
S3	2016	2016	2016	2	0	2	Export	364	Iran	IRN	400	Jordan	JOR								04	CEREALS,CEREAL PREPRTNS.	1	No Quantity			0		0		85283			0
S3	2016	2016	2016	2	0	2	Export	364	Iran	IRN	404	Kenya	KEN								04	CEREALS,CEREAL PREPRTNS.	1	No Quantity			0		0		875381			0
S3	2016	2016	2016	2	0	2	Export	364	Iran	IRN	410	Rep. of Korea	KOR								04	CEREALS,CEREAL PREPRTNS.	1	No Quantity			0		0		5714			0
S3	2016	2016	2016	2	0	2	Export	364	Iran	IRN	414	Kuwait	KWT								04	CEREALS,CEREAL PREPRTNS.	1	No Quantity			0		0		632279			0
S3	2016	2016	2016	2	0	2	Export	364	Iran	IRN	417	Kyrgyzstan	KGZ								04	CEREALS,CEREAL PREPRTNS.	1	No Quantity			0		0		22547			0
S3	2016	2016	2016	2	0	2	Export	364	Iran	IRN	422	Lebanon	LBN								04	CEREALS,CEREAL PREPRTNS.	1	No Quantity			0		0		140110			0
S3	2016	2016	2016	2	0	2	Export	364	Iran	IRN	434	Libya	LBY								04	CEREALS,CEREAL PREPRTNS.	1	No Quantity			0		0		25834			0
S3	2016	2016	2016	2	0	2	Export	364	Iran	IRN	450	Madagascar	MDG								04	CEREALS,CEREAL PREPRTNS.	1	No Quantity			0		0		34637			0
S3	2016	2016	2016	2	0	2	Export	364	Iran	IRN	458	Malaysia	MYS								04	CEREALS,CEREAL PREPRTNS.	1	No Quantity			0		0		307481			0
S3	2016	2016	2016	2	0	2	Export	364	Iran	IRN	466	Mali	MLI								04	CEREALS,CEREAL PREPRTNS.	1	No Quantity			0		0		154695			0
S3	2016	2016	2016	2	0	2	Export	364	Iran	IRN	480	Mauritius	MUS								04	CEREALS,CEREAL PREPRTNS.	1	No Quantity			0		0		30095			0
S3	2016	2016	2016	2	0	2	Export	364	Iran	IRN	490	Other Asia, nes									04	CEREALS,CEREAL PREPRTNS.	1	No Quantity			0		0		15			0
S3	2016	2016	2016	2	0	2	Export	364	Iran	IRN	496	Mongolia	MNG								04	CEREALS,CEREAL PREPRTNS.	1	No Quantity			0		0		26764			0
S3	2016	2016	2016	2	0	2	Export	364	Iran	IRN	512	Oman	OMN								04	CEREALS,CEREAL PREPRTNS.	1	No Quantity			0		0		523444			0
S3	2016	2016	2016	2	0	2	Export	364	Iran	IRN	528	Netherlands	NLD								04	CEREALS,CEREAL PREPRTNS.	1	No Quantity			0		0		187013			0
S3	2016	2016	2016	2	0	2	Export	364	Iran	IRN	554	New Zealand	NZL								04	CEREALS,CEREAL PREPRTNS.	1	No Quantity			0		0		8706			0
S3	2016	2016	2016	2	0	2	Export	364	Iran	IRN	566	Nigeria	NGA								04	CEREALS,CEREAL PREPRTNS.	1	No Quantity			0		0		23709			0
S3	2016	2016	2016	2	0	2	Export	364	Iran	IRN	579	Norway	NOR								04	CEREALS,CEREAL PREPRTNS.	1	No Quantity			0		0		271			0
S3	2016	2016	2016	2	0	2	Export	364	Iran	IRN	586	Pakistan	PAK								04	CEREALS,CEREAL PREPRTNS.	1	No Quantity			0		0		10987838			0
S3	2016	2016	2016	2	0	2	Export	364	Iran	IRN	634	Qatar	QAT								04	CEREALS,CEREAL PREPRTNS.	1	No Quantity			0		0		107022			0
S3	2016	2016	2016	2	0	2	Export	364	Iran	IRN	643	Russian Federation	RUS								04	CEREALS,CEREAL PREPRTNS.	1	No Quantity			0		0		235133			0
S3	2016	2016	2016	2	0	2	Export	364	Iran	IRN	686	Senegal	SEN								04	CEREALS,CEREAL PREPRTNS.	1	No Quantity			0		0		236026			0
S3	2016	2016	2016	2	0	2	Export	364	Iran	IRN	694	Sierra Leone	SLE								04	CEREALS,CEREAL PREPRTNS.	1	No Quantity			0		0		7747			0
S3	2016	2016	2016	2	0	2	Export	364	Iran	IRN	699	India	IND								04	CEREALS,CEREAL PREPRTNS.	1	No Quantity			0		0		34682			0
S3	2016	2016	2016	2	0	2	Export	364	Iran	IRN	702	Singapore	SGP								04	CEREALS,CEREAL PREPRTNS.	1	No Quantity			0		0		222677			0
S3	2016	2016	2016	2	0	2	Export	364	Iran	IRN	706	Somalia	SOM								04	CEREALS,CEREAL PREPRTNS.	1	No Quantity			0		0		4165925			0
S3	2016	2016	2016	2	0	2	Export	364	Iran	IRN	710	South Africa	ZAF								04	CEREALS,CEREAL PREPRTNS.	1	No Quantity			0		0		785229			0
S3	2016	2016	2016	2	0	2	Export	364	Iran	IRN	724	Spain	ESP								04	CEREALS,CEREAL PREPRTNS.	1	No Quantity			0		0		46			0
S3	2016	2016	2016	2	0	2	Export	364	Iran	IRN	729	Sudan	SDN								04	CEREALS,CEREAL PREPRTNS.	1	No Quantity			0		0		253277			0
S3	2016	2016	2016	2	0	2	Export	364	Iran	IRN	752	Sweden	SWE								04	CEREALS,CEREAL PREPRTNS.	1	No Quantity			0		0		129580			0
S3	2016	2016	2016	2	0	2	Export	364	Iran	IRN	757	Switzerland	CHE								04	CEREALS,CEREAL PREPRTNS.	1	No Quantity			0		0		38574			0
S3	2016	2016	2016	2	0	2	Export	364	Iran	IRN	760	Syria	SYR								04	CEREALS,CEREAL PREPRTNS.	1	No Quantity			0		0		6806			0
S3	2016	2016	2016	2	0	2	Export	364	Iran	IRN	762	Tajikistan	TJK								04	CEREALS,CEREAL PREPRTNS.	1	No Quantity			0		0		2423526			0
S3	2016	2016	2016	2	0	2	Export	364	Iran	IRN	764	Thailand	THA								04	CEREALS,CEREAL PREPRTNS.	1	No Quantity			0		0		22572			0
S3	2016	2016	2016	2	0	2	Export	364	Iran	IRN	768	Togo	TGO								04	CEREALS,CEREAL PREPRTNS.	1	No Quantity			0		0		289980			0
S3	2016	2016	2016	2	0	2	Export	364	Iran	IRN	784	United Arab Emirates	ARE								04	CEREALS,CEREAL PREPRTNS.	1	No Quantity			0		0		1959361			0
S3	2016	2016	2016	2	0	2	Export	364	Iran	IRN	792	Turkey	TUR								04	CEREALS,CEREAL PREPRTNS.	1	No Quantity			0		0		37335			0
S3	2016	2016	2016	2	0	2	Export	364	Iran	IRN	795	Turkmenistan	TKM								04	CEREALS,CEREAL PREPRTNS.	1	No Quantity			0		0		4429637			0
S3	2016	2016	2016	2	0	2	Export	364	Iran	IRN	800	Uganda	UGA								04	CEREALS,CEREAL PREPRTNS.	1	No Quantity			0		0		275914			0
S3	2016	2016	2016	2	0	2	Export	364	Iran	IRN	826	United Kingdom	GBR								04	CEREALS,CEREAL PREPRTNS.	1	No Quantity			0		0		343091			0
S3	2016	2016	2016	2	0	2	Export	364	Iran	IRN	834	United Rep. of Tanzania	TZA								04	CEREALS,CEREAL PREPRTNS.	1	No Quantity			0		0		1651882			0
S3	2016	2016	2016	2	0	2	Export	364	Iran	IRN	838	Free Zones									04	CEREALS,CEREAL PREPRTNS.	1	No Quantity			0		0		210639			0
S3	2016	2016	2016	2	0	2	Export	364	Iran	IRN	842	USA	USA								04	CEREALS,CEREAL PREPRTNS.	1	No Quantity			0		0		194435			0
S3	2016	2016	2016	2	0	2	Export	364	Iran	IRN	854	Burkina Faso	BFA								04	CEREALS,CEREAL PREPRTNS.	1	No Quantity			0		0		288570			0
S3	2016	2016	2016	2	0	2	Export	364	Iran	IRN	860	Uzbekistan	UZB								04	CEREALS,CEREAL PREPRTNS.	1	No Quantity			0		0		7340			0
S3	2016	2016	2016	2	0	2	Export	364	Iran	IRN	887	Yemen	YEM								04	CEREALS,CEREAL PREPRTNS.	1	No Quantity			0		0		1522434			0
S3	2016	2016	2016	2	0	2	Export	368	Iraq	IRQ	0	World	WLD								04	CEREALS,CEREAL PREPRTNS.	1	No Quantity							12750			0
S3	2016	2016	2016	2	0	2	Export	368	Iraq	IRQ	702	Singapore	SGP								04	CEREALS,CEREAL PREPRTNS.	1	No Quantity							12750			0
S3	2016	2016	2016	2	0	2	Export	364	Iran	IRN	0	World	WLD								05	VEGETABLES AND FRUIT	1	No Quantity			0		0		3349847870			0
S3	2016	2016	2016	2	0	2	Export	364	Iran	IRN	4	Afghanistan	AFG								05	VEGETABLES AND FRUIT	1	No Quantity			0		0		225724420			0
S3	2016	2016	2016	2	0	2	Export	364	Iran	IRN	8	Albania	ALB								05	VEGETABLES AND FRUIT	1	No Quantity			0		0		354878			0
S3	2016	2016	2016	2	0	2	Export	364	Iran	IRN	12	Algeria	DZA								05	VEGETABLES AND FRUIT	1	No Quantity			0		0		16220103			0
S3	2016	2016	2016	2	0	2	Export	364	Iran	IRN	31	Azerbaijan	AZE								05	VEGETABLES AND FRUIT	1	No Quantity			0		0		31879303			0
S3	2016	2016	2016	2	0	2	Export	364	Iran	IRN	32	Argentina	ARG								05	VEGETABLES AND FRUIT	1	No Quantity			0		0		440550			0
S3	2016	2016	2016	2	0	2	Export	364	Iran	IRN	36	Australia	AUS								05	VEGETABLES AND FRUIT	1	No Quantity			0		0		13206297			0
S3	2016	2016	2016	2	0	2	Export	364	Iran	IRN	40	Austria	AUT								05	VEGETABLES AND FRUIT	1	No Quantity			0		0		1839686			0
S3	2016	2016	2016	2	0	2	Export	364	Iran	IRN	48	Bahrain	BHR								05	VEGETABLES AND FRUIT	1	No Quantity			0		0		4005222			0
S3	2016	2016	2016	2	0	2	Export	364	Iran	IRN	50	Bangladesh	BGD								05	VEGETABLES AND FRUIT	1	No Quantity			0		0		3094105			0
S3	2016	2016	2016	2	0	2	Export	364	Iran	IRN	51	Armenia	ARM								05	VEGETABLES AND FRUIT	1	No Quantity			0		0		4481303			0
S3	2016	2016	2016	2	0	2	Export	364	Iran	IRN	56	Belgium	BEL								05	VEGETABLES AND FRUIT	1	No Quantity			0		0		6308552			0
S3	2016	2016	2016	2	0	2	Export	364	Iran	IRN	70	Bosnia Herzegovina	BIH								05	VEGETABLES AND FRUIT	1	No Quantity			0		0		726375			0
S3	2016	2016	2016	2	0	2	Export	364	Iran	IRN	76	Brazil	BRA								05	VEGETABLES AND FRUIT	1	No Quantity			0		0		3267450			0
S3	2016	2016	2016	2	0	2	Export	364	Iran	IRN	100	Bulgaria	BGR								05	VEGETABLES AND FRUIT	1	No Quantity			0		0		3255127			0
S3	2016	2016	2016	2	0	2	Export	364	Iran	IRN	112	Belarus	BLR								05	VEGETABLES AND FRUIT	1	No Quantity			0		0		803447			0
S3	2016	2016	2016	2	0	2	Export	364	Iran	IRN	116	Cambodia	KHM								05	VEGETABLES AND FRUIT	1	No Quantity			0		0		24			0
S3	2016	2016	2016	2	0	2	Export	364	Iran	IRN	124	Canada	CAN								05	VEGETABLES AND FRUIT	1	No Quantity			0		0		19126941			0
S3	2016	2016	2016	2	0	2	Export	364	Iran	IRN	144	Sri Lanka	LKA								05	VEGETABLES AND FRUIT	1	No Quantity			0		0		231180			0
S3	2016	2016	2016	2	0	2	Export	364	Iran	IRN	152	Chile	CHL								05	VEGETABLES AND FRUIT	1	No Quantity			0		0		252265			0
S3	2016	2016	2016	2	0	2	Export	364	Iran	IRN	156	China	CHN								05	VEGETABLES AND FRUIT	1	No Quantity			0		0		7476669			0
S3	2016	2016	2016	2	0	2	Export	364	Iran	IRN	170	Colombia	COL								05	VEGETABLES AND FRUIT	1	No Quantity			0		0		14175			0
S3	2016	2016	2016	2	0	2	Export	364	Iran	IRN	191	Croatia	HRV								05	VEGETABLES AND FRUIT	1	No Quantity			0		0		215000			0
S3	2016	2016	2016	2	0	2	Export	364	Iran	IRN	196	Cyprus	CYP								05	VEGETABLES AND FRUIT	1	No Quantity			0		0		432174			0
S3	2016	2016	2016	2	0	2	Export	364	Iran	IRN	203	Czechia	CZE								05	VEGETABLES AND FRUIT	1	No Quantity			0		0		1539203			0
S3	2016	2016	2016	2	0	2	Export	364	Iran	IRN	208	Denmark	DNK								05	VEGETABLES AND FRUIT	1	No Quantity			0		0		3094526			0
S3	2016	2016	2016	2	0	2	Export	364	Iran	IRN	231	Ethiopia	ETH								05	VEGETABLES AND FRUIT	1	No Quantity			0		0		1400			0
S3	2016	2016	2016	2	0	2	Export	364	Iran	IRN	233	Estonia	EST								05	VEGETABLES AND FRUIT	1	No Quantity			0		0		12156			0
S3	2016	2016	2016	2	0	2	Export	364	Iran	IRN	242	Fiji	FJI								05	VEGETABLES AND FRUIT	1	No Quantity			0		0		65440			0
S3	2016	2016	2016	2	0	2	Export	364	Iran	IRN	246	Finland	FIN								05	VEGETABLES AND FRUIT	1	No Quantity			0		0		178271			0
S3	2016	2016	2016	2	0	2	Export	364	Iran	IRN	251	France	FRA								05	VEGETABLES AND FRUIT	1	No Quantity			0		0		7497224			0
S3	2016	2016	2016	2	0	2	Export	364	Iran	IRN	268	Georgia	GEO								05	VEGETABLES AND FRUIT	1	No Quantity			0		0		3271614			0
S3	2016	2016	2016	2	0	2	Export	364	Iran	IRN	270	Gambia	GMB								05	VEGETABLES AND FRUIT	1	No Quantity			0		0		7868			0
S3	2016	2016	2016	2	0	2	Export	364	Iran	IRN	276	Germany	DEU								05	VEGETABLES AND FRUIT	1	No Quantity			0		0		129704898			0
S3	2016	2016	2016	2	0	2	Export	364	Iran	IRN	288	Ghana	GHA								05	VEGETABLES AND FRUIT	1	No Quantity			0		0		24			0
S3	2016	2016	2016	2	0	2	Export	364	Iran	IRN	300	Greece	GRC								05	VEGETABLES AND FRUIT	1	No Quantity			0		0		12546540			0
S3	2016	2016	2016	2	0	2	Export	364	Iran	IRN	324	Guinea	GIN								05	VEGETABLES AND FRUIT	1	No Quantity			0		0		30528			0
S3	2016	2016	2016	2	0	2	Export	364	Iran	IRN	328	Guyana	GUY								05	VEGETABLES AND FRUIT	1	No Quantity			0		0		1875			0
S3	2016	2016	2016	2	0	2	Export	364	Iran	IRN	340	Honduras	HND								05	VEGETABLES AND FRUIT	1	No Quantity			0		0		105000			0
S3	2016	2016	2016	2	0	2	Export	364	Iran	IRN	344	China, Hong Kong SAR	HKG								05	VEGETABLES AND FRUIT	1	No Quantity			0		0		242720493			0
S3	2016	2016	2016	2	0	2	Export	364	Iran	IRN	348	Hungary	HUN								05	VEGETABLES AND FRUIT	1	No Quantity			0		0		1909983			0
S3	2016	2016	2016	2	0	2	Export	364	Iran	IRN	360	Indonesia	IDN								05	VEGETABLES AND FRUIT	1	No Quantity			0		0		2350419			0
S3	2016	2016	2016	2	0	2	Export	364	Iran	IRN	368	Iraq	IRQ								05	VEGETABLES AND FRUIT	1	No Quantity			0		0		1015472213			0
S3	2016	2016	2016	2	0	2	Export	364	Iran	IRN	372	Ireland	IRL								05	VEGETABLES AND FRUIT	1	No Quantity			0		0		24250			0
S3	2016	2016	2016	2	0	2	Export	364	Iran	IRN	381	Italy	ITA								05	VEGETABLES AND FRUIT	1	No Quantity			0		0		19124936			0
S3	2016	2016	2016	2	0	2	Export	364	Iran	IRN	384	Côte d'Ivoire	CIV								05	VEGETABLES AND FRUIT	1	No Quantity			0		0		467551			0
S3	2016	2016	2016	2	0	2	Export	364	Iran	IRN	392	Japan	JPN								05	VEGETABLES AND FRUIT	1	No Quantity			0		0		4646635			0
S3	2016	2016	2016	2	0	2	Export	364	Iran	IRN	398	Kazakhstan	KAZ								05	VEGETABLES AND FRUIT	1	No Quantity			0		0		121299232			0
S3	2016	2016	2016	2	0	2	Export	364	Iran	IRN	400	Jordan	JOR								05	VEGETABLES AND FRUIT	1	No Quantity			0		0		18025203			0
S3	2016	2016	2016	2	0	2	Export	364	Iran	IRN	404	Kenya	KEN								05	VEGETABLES AND FRUIT	1	No Quantity			0		0		78321			0
S3	2016	2016	2016	2	0	2	Export	364	Iran	IRN	410	Rep. of Korea	KOR								05	VEGETABLES AND FRUIT	1	No Quantity			0		0		3928122			0
S3	2016	2016	2016	2	0	2	Export	364	Iran	IRN	414	Kuwait	KWT								05	VEGETABLES AND FRUIT	1	No Quantity			0		0		36330094			0
S3	2016	2016	2016	2	0	2	Export	364	Iran	IRN	417	Kyrgyzstan	KGZ								05	VEGETABLES AND FRUIT	1	No Quantity			0		0		7239389			0
S3	2016	2016	2016	2	0	2	Export	364	Iran	IRN	422	Lebanon	LBN								05	VEGETABLES AND FRUIT	1	No Quantity			0		0		37687273			0
S3	2016	2016	2016	2	0	2	Export	364	Iran	IRN	428	Latvia	LVA								05	VEGETABLES AND FRUIT	1	No Quantity			0		0		765164			0
S3	2016	2016	2016	2	0	2	Export	364	Iran	IRN	434	Libya	LBY								05	VEGETABLES AND FRUIT	1	No Quantity			0		0		2276954			0
S3	2016	2016	2016	2	0	2	Export	364	Iran	IRN	440	Lithuania	LTU								05	VEGETABLES AND FRUIT	1	No Quantity			0		0		4031650			0
S3	2016	2016	2016	2	0	2	Export	364	Iran	IRN	450	Madagascar	MDG								05	VEGETABLES AND FRUIT	1	No Quantity			0		0		61			0
S3	2016	2016	2016	2	0	2	Export	364	Iran	IRN	458	Malaysia	MYS								05	VEGETABLES AND FRUIT	1	No Quantity			0		0		13775242			0
S3	2016	2016	2016	2	0	2	Export	364	Iran	IRN	462	Maldives	MDV								05	VEGETABLES AND FRUIT	1	No Quantity			0		0		487			0
S3	2016	2016	2016	2	0	2	Export	364	Iran	IRN	466	Mali	MLI								05	VEGETABLES AND FRUIT	1	No Quantity			0		0		3539			0
S3	2016	2016	2016	2	0	2	Export	364	Iran	IRN	470	Malta	MLT								05	VEGETABLES AND FRUIT	1	No Quantity			0		0		37971			0
S3	2016	2016	2016	2	0	2	Export	364	Iran	IRN	480	Mauritius	MUS								05	VEGETABLES AND FRUIT	1	No Quantity			0		0		13			0
S3	2016	2016	2016	2	0	2	Export	364	Iran	IRN	484	Mexico	MEX								05	VEGETABLES AND FRUIT	1	No Quantity			0		0		1529450			0
S3	2016	2016	2016	2	0	2	Export	364	Iran	IRN	490	Other Asia, nes									05	VEGETABLES AND FRUIT	1	No Quantity			0		0		16113916			0
S3	2016	2016	2016	2	0	2	Export	364	Iran	IRN	496	Mongolia	MNG								05	VEGETABLES AND FRUIT	1	No Quantity			0		0		72933			0
S3	2016	2016	2016	2	0	2	Export	364	Iran	IRN	498	Rep. of Moldova	MDA								05	VEGETABLES AND FRUIT	1	No Quantity			0		0		855739			0
S3	2016	2016	2016	2	0	2	Export	364	Iran	IRN	504	Morocco	MAR								05	VEGETABLES AND FRUIT	1	No Quantity			0		0		25000			0
S3	2016	2016	2016	2	0	2	Export	364	Iran	IRN	512	Oman	OMN								05	VEGETABLES AND FRUIT	1	No Quantity			0		0		3186547			0
S3	2016	2016	2016	2	0	2	Export	364	Iran	IRN	528	Netherlands	NLD								05	VEGETABLES AND FRUIT	1	No Quantity			0		0		9642428			0
S3	2016	2016	2016	2	0	2	Export	364	Iran	IRN	554	New Zealand	NZL								05	VEGETABLES AND FRUIT	1	No Quantity			0		0		2284791			0
S3	2016	2016	2016	2	0	2	Export	364	Iran	IRN	579	Norway	NOR								05	VEGETABLES AND FRUIT	1	No Quantity			0		0		333817			0
S3	2016	2016	2016	2	0	2	Export	364	Iran	IRN	586	Pakistan	PAK								05	VEGETABLES AND FRUIT	1	No Quantity			0		0		139042720			0
S3	2016	2016	2016	2	0	2	Export	364	Iran	IRN	600	Paraguay	PRY								05	VEGETABLES AND FRUIT	1	No Quantity			0		0		211925			0
S3	2016	2016	2016	2	0	2	Export	364	Iran	IRN	604	Peru	PER								05	VEGETABLES AND FRUIT	1	No Quantity			0		0		49000			0
S3	2016	2016	2016	2	0	2	Export	364	Iran	IRN	608	Philippines	PHL								05	VEGETABLES AND FRUIT	1	No Quantity			0		0		405869			0
S3	2016	2016	2016	2	0	2	Export	364	Iran	IRN	616	Poland	POL								05	VEGETABLES AND FRUIT	1	No Quantity			0		0		8757031			0
S3	2016	2016	2016	2	0	2	Export	364	Iran	IRN	620	Portugal	PRT								05	VEGETABLES AND FRUIT	1	No Quantity			0		0		37950			0
S3	2016	2016	2016	2	0	2	Export	364	Iran	IRN	634	Qatar	QAT								05	VEGETABLES AND FRUIT	1	No Quantity			0		0		10095438			0
S3	2016	2016	2016	2	0	2	Export	364	Iran	IRN	642	Romania	ROU								05	VEGETABLES AND FRUIT	1	No Quantity			0		0		4672856			0
S3	2016	2016	2016	2	0	2	Export	364	Iran	IRN	643	Russian Federation	RUS								05	VEGETABLES AND FRUIT	1	No Quantity			0		0		147943844			0
S3	2016	2016	2016	2	0	2	Export	364	Iran	IRN	646	Rwanda	RWA								05	VEGETABLES AND FRUIT	1	No Quantity			0		0		25263			0
S3	2016	2016	2016	2	0	2	Export	364	Iran	IRN	682	Saudi Arabia	SAU								05	VEGETABLES AND FRUIT	1	No Quantity			0		0		4378			0
S3	2016	2016	2016	2	0	2	Export	364	Iran	IRN	686	Senegal	SEN								05	VEGETABLES AND FRUIT	1	No Quantity			0		0		55666			0
S3	2016	2016	2016	2	0	2	Export	364	Iran	IRN	688	Serbia	SRB								05	VEGETABLES AND FRUIT	1	No Quantity			0		0		1513880			0
S3	2016	2016	2016	2	0	2	Export	364	Iran	IRN	694	Sierra Leone	SLE								05	VEGETABLES AND FRUIT	1	No Quantity			0		0		1608			0
S3	2016	2016	2016	2	0	2	Export	364	Iran	IRN	699	India	IND								05	VEGETABLES AND FRUIT	1	No Quantity			0		0		144655193			0
S3	2016	2016	2016	2	0	2	Export	364	Iran	IRN	702	Singapore	SGP								05	VEGETABLES AND FRUIT	1	No Quantity			0		0		5731829			0
S3	2016	2016	2016	2	0	2	Export	364	Iran	IRN	703	Slovakia	SVK								05	VEGETABLES AND FRUIT	1	No Quantity			0		0		7674723			0
S3	2016	2016	2016	2	0	2	Export	364	Iran	IRN	704	Viet Nam	VNM								05	VEGETABLES AND FRUIT	1	No Quantity			0		0		201446745			0
S3	2016	2016	2016	2	0	2	Export	364	Iran	IRN	705	Slovenia	SVN								05	VEGETABLES AND FRUIT	1	No Quantity			0		0		31368			0
S3	2016	2016	2016	2	0	2	Export	364	Iran	IRN	706	Somalia	SOM								05	VEGETABLES AND FRUIT	1	No Quantity			0		0		103493			0
S3	2016	2016	2016	2	0	2	Export	364	Iran	IRN	710	South Africa	ZAF								05	VEGETABLES AND FRUIT	1	No Quantity			0		0		1136690			0
S3	2016	2016	2016	2	0	2	Export	364	Iran	IRN	724	Spain	ESP								05	VEGETABLES AND FRUIT	1	No Quantity			0		0		42225273			0
S3	2016	2016	2016	2	0	2	Export	364	Iran	IRN	729	Sudan	SDN								05	VEGETABLES AND FRUIT	1	No Quantity			0		0		1073591			0
S3	2016	2016	2016	2	0	2	Export	364	Iran	IRN	752	Sweden	SWE								05	VEGETABLES AND FRUIT	1	No Quantity			0		0		3506807			0
S3	2016	2016	2016	2	0	2	Export	364	Iran	IRN	757	Switzerland	CHE								05	VEGETABLES AND FRUIT	1	No Quantity			0		0		506109			0
S3	2016	2016	2016	2	0	2	Export	364	Iran	IRN	760	Syria	SYR								05	VEGETABLES AND FRUIT	1	No Quantity			0		0		5989417			0
S3	2016	2016	2016	2	0	2	Export	364	Iran	IRN	762	Tajikistan	TJK								05	VEGETABLES AND FRUIT	1	No Quantity			0		0		2701773			0
S3	2016	2016	2016	2	0	2	Export	364	Iran	IRN	764	Thailand	THA								05	VEGETABLES AND FRUIT	1	No Quantity			0		0		3959125			0
S3	2016	2016	2016	2	0	2	Export	364	Iran	IRN	784	United Arab Emirates	ARE								05	VEGETABLES AND FRUIT	1	No Quantity			0		0		308236499			0
S3	2016	2016	2016	2	0	2	Export	364	Iran	IRN	788	Tunisia	TUN								05	VEGETABLES AND FRUIT	1	No Quantity			0		0		3811289			0
S3	2016	2016	2016	2	0	2	Export	364	Iran	IRN	792	Turkey	TUR								05	VEGETABLES AND FRUIT	1	No Quantity			0		0		139978076			0
S3	2016	2016	2016	2	0	2	Export	364	Iran	IRN	795	Turkmenistan	TKM								05	VEGETABLES AND FRUIT	1	No Quantity			0		0		54996985			0
S3	2016	2016	2016	2	0	2	Export	364	Iran	IRN	800	Uganda	UGA								05	VEGETABLES AND FRUIT	1	No Quantity			0		0		2517			0
S3	2016	2016	2016	2	0	2	Export	364	Iran	IRN	804	Ukraine	UKR								05	VEGETABLES AND FRUIT	1	No Quantity			0		0		19702529			0
S3	2016	2016	2016	2	0	2	Export	364	Iran	IRN	807	North Macedonia	MKD								05	VEGETABLES AND FRUIT	1	No Quantity			0		0		2439380			0
S3	2016	2016	2016	2	0	2	Export	364	Iran	IRN	818	Egypt	EGY								05	VEGETABLES AND FRUIT	1	No Quantity			0		0		4416327			0
S3	2016	2016	2016	2	0	2	Export	364	Iran	IRN	826	United Kingdom	GBR								05	VEGETABLES AND FRUIT	1	No Quantity			0		0		5345389			0
S3	2016	2016	2016	2	0	2	Export	364	Iran	IRN	834	United Rep. of Tanzania	TZA								05	VEGETABLES AND FRUIT	1	No Quantity			0		0		16540			0
S3	2016	2016	2016	2	0	2	Export	364	Iran	IRN	838	Free Zones									05	VEGETABLES AND FRUIT	1	No Quantity			0		0		221930			0
S3	2016	2016	2016	2	0	2	Export	364	Iran	IRN	842	USA	USA								05	VEGETABLES AND FRUIT	1	No Quantity			0		0		1554922			0
S3	2016	2016	2016	2	0	2	Export	364	Iran	IRN	860	Uzbekistan	UZB								05	VEGETABLES AND FRUIT	1	No Quantity			0		0		7881668			0
S3	2016	2016	2016	2	0	2	Export	364	Iran	IRN	887	Yemen	YEM								05	VEGETABLES AND FRUIT	1	No Quantity			0		0		3600			0
S3	2016	2016	2016	2	0	2	Export	364	Iran	IRN	899	Areas, nes									05	VEGETABLES AND FRUIT	1	No Quantity			0		0		29012			0
S3	2016	2016	2016	2	0	2	Export	368	Iraq	IRQ	0	World	WLD								05	VEGETABLES AND FRUIT	1	No Quantity							56700			0
S3	2016	2016	2016	2	0	2	Export	368	Iraq	IRQ	643	Russian Federation	RUS								05	VEGETABLES AND FRUIT	1	No Quantity							14000			0
S3	2016	2016	2016	2	0	2	Export	368	Iraq	IRQ	702	Singapore	SGP								05	VEGETABLES AND FRUIT	1	No Quantity							35000			0
S3	2016	2016	2016	2	0	2	Export	368	Iraq	IRQ	792	Turkey	TUR								05	VEGETABLES AND FRUIT	1	No Quantity							7700			0
S3	2016	2016	2016	2	0	2	Export	364	Iran	IRN	0	World	WLD								06	SUGAR,SUGR.PREPTNS,HONEY	1	No Quantity			0		0		179937721			0
S3	2016	2016	2016	2	0	2	Export	364	Iran	IRN	4	Afghanistan	AFG								06	SUGAR,SUGR.PREPTNS,HONEY	1	No Quantity			0		0		51013788			0
S3	2016	2016	2016	2	0	2	Export	364	Iran	IRN	12	Algeria	DZA								06	SUGAR,SUGR.PREPTNS,HONEY	1	No Quantity			0		0		8400			0
S3	2016	2016	2016	2	0	2	Export	364	Iran	IRN	31	Azerbaijan	AZE								06	SUGAR,SUGR.PREPTNS,HONEY	1	No Quantity			0		0		4142605			0
S3	2016	2016	2016	2	0	2	Export	364	Iran	IRN	36	Australia	AUS								06	SUGAR,SUGR.PREPTNS,HONEY	1	No Quantity			0		0		488659			0
S3	2016	2016	2016	2	0	2	Export	364	Iran	IRN	40	Austria	AUT								06	SUGAR,SUGR.PREPTNS,HONEY	1	No Quantity			0		0		149952			0
S3	2016	2016	2016	2	0	2	Export	364	Iran	IRN	48	Bahrain	BHR								06	SUGAR,SUGR.PREPTNS,HONEY	1	No Quantity			0		0		345237			0
S3	2016	2016	2016	2	0	2	Export	364	Iran	IRN	51	Armenia	ARM								06	SUGAR,SUGR.PREPTNS,HONEY	1	No Quantity			0		0		36645			0
S3	2016	2016	2016	2	0	2	Export	364	Iran	IRN	56	Belgium	BEL								06	SUGAR,SUGR.PREPTNS,HONEY	1	No Quantity			0		0		27111			0
S3	2016	2016	2016	2	0	2	Export	364	Iran	IRN	70	Bosnia Herzegovina	BIH								06	SUGAR,SUGR.PREPTNS,HONEY	1	No Quantity			0		0		417			0
S3	2016	2016	2016	2	0	2	Export	364	Iran	IRN	96	Brunei Darussalam	BRN								06	SUGAR,SUGR.PREPTNS,HONEY	1	No Quantity			0		0		1740			0
S3	2016	2016	2016	2	0	2	Export	364	Iran	IRN	100	Bulgaria	BGR								06	SUGAR,SUGR.PREPTNS,HONEY	1	No Quantity			0		0		2880			0
S3	2016	2016	2016	2	0	2	Export	364	Iran	IRN	112	Belarus	BLR								06	SUGAR,SUGR.PREPTNS,HONEY	1	No Quantity			0		0		2677			0
S3	2016	2016	2016	2	0	2	Export	364	Iran	IRN	116	Cambodia	KHM								06	SUGAR,SUGR.PREPTNS,HONEY	1	No Quantity			0		0		1194			0
S3	2016	2016	2016	2	0	2	Export	364	Iran	IRN	124	Canada	CAN								06	SUGAR,SUGR.PREPTNS,HONEY	1	No Quantity			0		0		536864			0
S3	2016	2016	2016	2	0	2	Export	364	Iran	IRN	156	China	CHN								06	SUGAR,SUGR.PREPTNS,HONEY	1	No Quantity			0		0		193777			0
S3	2016	2016	2016	2	0	2	Export	364	Iran	IRN	208	Denmark	DNK								06	SUGAR,SUGR.PREPTNS,HONEY	1	No Quantity			0		0		3860			0
S3	2016	2016	2016	2	0	2	Export	364	Iran	IRN	251	France	FRA								06	SUGAR,SUGR.PREPTNS,HONEY	1	No Quantity			0		0		2300092			0
S3	2016	2016	2016	2	0	2	Export	364	Iran	IRN	268	Georgia	GEO								06	SUGAR,SUGR.PREPTNS,HONEY	1	No Quantity			0		0		10427			0
S3	2016	2016	2016	2	0	2	Export	364	Iran	IRN	276	Germany	DEU								06	SUGAR,SUGR.PREPTNS,HONEY	1	No Quantity			0		0		882652			0
S3	2016	2016	2016	2	0	2	Export	364	Iran	IRN	324	Guinea	GIN								06	SUGAR,SUGR.PREPTNS,HONEY	1	No Quantity			0		0		478			0
S3	2016	2016	2016	2	0	2	Export	364	Iran	IRN	344	China, Hong Kong SAR	HKG								06	SUGAR,SUGR.PREPTNS,HONEY	1	No Quantity			0		0		7688			0
S3	2016	2016	2016	2	0	2	Export	364	Iran	IRN	348	Hungary	HUN								06	SUGAR,SUGR.PREPTNS,HONEY	1	No Quantity			0		0		12			0
S3	2016	2016	2016	2	0	2	Export	364	Iran	IRN	368	Iraq	IRQ								06	SUGAR,SUGR.PREPTNS,HONEY	1	No Quantity			0		0		90000654			0
S3	2016	2016	2016	2	0	2	Export	364	Iran	IRN	381	Italy	ITA								06	SUGAR,SUGR.PREPTNS,HONEY	1	No Quantity			0		0		12009			0
S3	2016	2016	2016	2	0	2	Export	364	Iran	IRN	384	Côte d'Ivoire	CIV								06	SUGAR,SUGR.PREPTNS,HONEY	1	No Quantity			0		0		3168			0
S3	2016	2016	2016	2	0	2	Export	364	Iran	IRN	392	Japan	JPN								06	SUGAR,SUGR.PREPTNS,HONEY	1	No Quantity			0		0		420			0
S3	2016	2016	2016	2	0	2	Export	364	Iran	IRN	398	Kazakhstan	KAZ								06	SUGAR,SUGR.PREPTNS,HONEY	1	No Quantity			0		0		93966			0
S3	2016	2016	2016	2	0	2	Export	364	Iran	IRN	400	Jordan	JOR								06	SUGAR,SUGR.PREPTNS,HONEY	1	No Quantity			0		0		17280			0
S3	2016	2016	2016	2	0	2	Export	364	Iran	IRN	404	Kenya	KEN								06	SUGAR,SUGR.PREPTNS,HONEY	1	No Quantity			0		0		74207			0
S3	2016	2016	2016	2	0	2	Export	364	Iran	IRN	410	Rep. of Korea	KOR								06	SUGAR,SUGR.PREPTNS,HONEY	1	No Quantity			0		0		27966			0
S3	2016	2016	2016	2	0	2	Export	364	Iran	IRN	414	Kuwait	KWT								06	SUGAR,SUGR.PREPTNS,HONEY	1	No Quantity			0		0		1014124			0
S3	2016	2016	2016	2	0	2	Export	364	Iran	IRN	417	Kyrgyzstan	KGZ								06	SUGAR,SUGR.PREPTNS,HONEY	1	No Quantity			0		0		52844			0
S3	2016	2016	2016	2	0	2	Export	364	Iran	IRN	422	Lebanon	LBN								06	SUGAR,SUGR.PREPTNS,HONEY	1	No Quantity			0		0		147600			0
S3	2016	2016	2016	2	0	2	Export	364	Iran	IRN	440	Lithuania	LTU								06	SUGAR,SUGR.PREPTNS,HONEY	1	No Quantity			0		0		1814			0
S3	2016	2016	2016	2	0	2	Export	364	Iran	IRN	450	Madagascar	MDG								06	SUGAR,SUGR.PREPTNS,HONEY	1	No Quantity			0		0		264			0
S3	2016	2016	2016	2	0	2	Export	364	Iran	IRN	458	Malaysia	MYS								06	SUGAR,SUGR.PREPTNS,HONEY	1	No Quantity			0		0		343928			0
S3	2016	2016	2016	2	0	2	Export	364	Iran	IRN	466	Mali	MLI								06	SUGAR,SUGR.PREPTNS,HONEY	1	No Quantity			0		0		38			0
S3	2016	2016	2016	2	0	2	Export	364	Iran	IRN	480	Mauritius	MUS								06	SUGAR,SUGR.PREPTNS,HONEY	1	No Quantity			0		0		2280			0
S3	2016	2016	2016	2	0	2	Export	364	Iran	IRN	490	Other Asia, nes									06	SUGAR,SUGR.PREPTNS,HONEY	1	No Quantity			0		0		760			0
S3	2016	2016	2016	2	0	2	Export	364	Iran	IRN	512	Oman	OMN								06	SUGAR,SUGR.PREPTNS,HONEY	1	No Quantity			0		0		186919			0
S3	2016	2016	2016	2	0	2	Export	364	Iran	IRN	528	Netherlands	NLD								06	SUGAR,SUGR.PREPTNS,HONEY	1	No Quantity			0		0		55705			0
S3	2016	2016	2016	2	0	2	Export	364	Iran	IRN	554	New Zealand	NZL								06	SUGAR,SUGR.PREPTNS,HONEY	1	No Quantity			0		0		14073			0
S3	2016	2016	2016	2	0	2	Export	364	Iran	IRN	579	Norway	NOR								06	SUGAR,SUGR.PREPTNS,HONEY	1	No Quantity			0		0		8809			0
S3	2016	2016	2016	2	0	2	Export	364	Iran	IRN	586	Pakistan	PAK								06	SUGAR,SUGR.PREPTNS,HONEY	1	No Quantity			0		0		8356921			0
S3	2016	2016	2016	2	0	2	Export	364	Iran	IRN	600	Paraguay	PRY								06	SUGAR,SUGR.PREPTNS,HONEY	1	No Quantity			0		0		26352			0
S3	2016	2016	2016	2	0	2	Export	364	Iran	IRN	616	Poland	POL								06	SUGAR,SUGR.PREPTNS,HONEY	1	No Quantity			0		0		7080			0
S3	2016	2016	2016	2	0	2	Export	364	Iran	IRN	634	Qatar	QAT								06	SUGAR,SUGR.PREPTNS,HONEY	1	No Quantity			0		0		245265			0
S3	2016	2016	2016	2	0	2	Export	364	Iran	IRN	642	Romania	ROU								06	SUGAR,SUGR.PREPTNS,HONEY	1	No Quantity			0		0		80			0
S3	2016	2016	2016	2	0	2	Export	364	Iran	IRN	643	Russian Federation	RUS								06	SUGAR,SUGR.PREPTNS,HONEY	1	No Quantity			0		0		124383			0
S3	2016	2016	2016	2	0	2	Export	364	Iran	IRN	686	Senegal	SEN								06	SUGAR,SUGR.PREPTNS,HONEY	1	No Quantity			0		0		5511			0
S3	2016	2016	2016	2	0	2	Export	364	Iran	IRN	699	India	IND								06	SUGAR,SUGR.PREPTNS,HONEY	1	No Quantity			0		0		3603			0
S3	2016	2016	2016	2	0	2	Export	364	Iran	IRN	702	Singapore	SGP								06	SUGAR,SUGR.PREPTNS,HONEY	1	No Quantity			0		0		930			0
S3	2016	2016	2016	2	0	2	Export	364	Iran	IRN	706	Somalia	SOM								06	SUGAR,SUGR.PREPTNS,HONEY	1	No Quantity			0		0		107118			0
S3	2016	2016	2016	2	0	2	Export	364	Iran	IRN	724	Spain	ESP								06	SUGAR,SUGR.PREPTNS,HONEY	1	No Quantity			0		0		2335647			0
S3	2016	2016	2016	2	0	2	Export	364	Iran	IRN	752	Sweden	SWE								06	SUGAR,SUGR.PREPTNS,HONEY	1	No Quantity			0		0		91004			0
S3	2016	2016	2016	2	0	2	Export	364	Iran	IRN	757	Switzerland	CHE								06	SUGAR,SUGR.PREPTNS,HONEY	1	No Quantity			0		0		17054			0
S3	2016	2016	2016	2	0	2	Export	364	Iran	IRN	760	Syria	SYR								06	SUGAR,SUGR.PREPTNS,HONEY	1	No Quantity			0		0		90210			0
S3	2016	2016	2016	2	0	2	Export	364	Iran	IRN	762	Tajikistan	TJK								06	SUGAR,SUGR.PREPTNS,HONEY	1	No Quantity			0		0		383539			0
S3	2016	2016	2016	2	0	2	Export	364	Iran	IRN	764	Thailand	THA								06	SUGAR,SUGR.PREPTNS,HONEY	1	No Quantity			0		0		1519504			0
S3	2016	2016	2016	2	0	2	Export	364	Iran	IRN	784	United Arab Emirates	ARE								06	SUGAR,SUGR.PREPTNS,HONEY	1	No Quantity			0		0		3146252			0
S3	2016	2016	2016	2	0	2	Export	364	Iran	IRN	792	Turkey	TUR								06	SUGAR,SUGR.PREPTNS,HONEY	1	No Quantity			0		0		66075			0
S3	2016	2016	2016	2	0	2	Export	364	Iran	IRN	795	Turkmenistan	TKM								06	SUGAR,SUGR.PREPTNS,HONEY	1	No Quantity			0		0		10012650			0
S3	2016	2016	2016	2	0	2	Export	364	Iran	IRN	800	Uganda	UGA								06	SUGAR,SUGR.PREPTNS,HONEY	1	No Quantity			0		0		1836			0
S3	2016	2016	2016	2	0	2	Export	364	Iran	IRN	804	Ukraine	UKR								06	SUGAR,SUGR.PREPTNS,HONEY	1	No Quantity			0		0		240			0
S3	2016	2016	2016	2	0	2	Export	364	Iran	IRN	826	United Kingdom	GBR								06	SUGAR,SUGR.PREPTNS,HONEY	1	No Quantity			0		0		605209			0
S3	2016	2016	2016	2	0	2	Export	364	Iran	IRN	834	United Rep. of Tanzania	TZA								06	SUGAR,SUGR.PREPTNS,HONEY	1	No Quantity			0		0		5509			0
S3	2016	2016	2016	2	0	2	Export	364	Iran	IRN	842	USA	USA								06	SUGAR,SUGR.PREPTNS,HONEY	1	No Quantity			0		0		224836			0
S3	2016	2016	2016	2	0	2	Export	364	Iran	IRN	887	Yemen	YEM								06	SUGAR,SUGR.PREPTNS,HONEY	1	No Quantity			0		0		344923			0
S3	2016	2016	2016	2	0	2	Export	368	Iraq	IRQ	0	World	WLD								06	SUGAR,SUGR.PREPTNS,HONEY	1	No Quantity							146000			0
S3	2016	2016	2016	2	0	2	Export	368	Iraq	IRQ	381	Italy	ITA								06	SUGAR,SUGR.PREPTNS,HONEY	1	No Quantity							20000			0
S3	2016	2016	2016	2	0	2	Export	368	Iraq	IRQ	400	Jordan	JOR								06	SUGAR,SUGR.PREPTNS,HONEY	1	No Quantity							126000			0
S3	2016	2016	2016	2	0	2	Export	364	Iran	IRN	0	World	WLD								07	COFFEE,TEA,COCOA,SPICES	1	No Quantity			0		0		444318664			0
S3	2016	2016	2016	2	0	2	Export	364	Iran	IRN	4	Afghanistan	AFG								07	COFFEE,TEA,COCOA,SPICES	1	No Quantity			0		0		42688381			0
S3	2016	2016	2016	2	0	2	Export	364	Iran	IRN	12	Algeria	DZA								07	COFFEE,TEA,COCOA,SPICES	1	No Quantity			0		0		35044			0
S3	2016	2016	2016	2	0	2	Export	364	Iran	IRN	31	Azerbaijan	AZE								07	COFFEE,TEA,COCOA,SPICES	1	No Quantity			0		0		3169591			0
S3	2016	2016	2016	2	0	2	Export	364	Iran	IRN	32	Argentina	ARG								07	COFFEE,TEA,COCOA,SPICES	1	No Quantity			0		0		8570			0
S3	2016	2016	2016	2	0	2	Export	364	Iran	IRN	36	Australia	AUS								07	COFFEE,TEA,COCOA,SPICES	1	No Quantity			0		0		794700			0
S3	2016	2016	2016	2	0	2	Export	364	Iran	IRN	40	Austria	AUT								07	COFFEE,TEA,COCOA,SPICES	1	No Quantity			0		0		44035			0
S3	2016	2016	2016	2	0	2	Export	364	Iran	IRN	48	Bahrain	BHR								07	COFFEE,TEA,COCOA,SPICES	1	No Quantity			0		0		1624687			0
S3	2016	2016	2016	2	0	2	Export	364	Iran	IRN	50	Bangladesh	BGD								07	COFFEE,TEA,COCOA,SPICES	1	No Quantity			0		0		45600			0
S3	2016	2016	2016	2	0	2	Export	364	Iran	IRN	51	Armenia	ARM								07	COFFEE,TEA,COCOA,SPICES	1	No Quantity			0		0		89305			0
S3	2016	2016	2016	2	0	2	Export	364	Iran	IRN	56	Belgium	BEL								07	COFFEE,TEA,COCOA,SPICES	1	No Quantity			0		0		221044			0
S3	2016	2016	2016	2	0	2	Export	364	Iran	IRN	70	Bosnia Herzegovina	BIH								07	COFFEE,TEA,COCOA,SPICES	1	No Quantity			0		0		1028			0
S3	2016	2016	2016	2	0	2	Export	364	Iran	IRN	76	Brazil	BRA								07	COFFEE,TEA,COCOA,SPICES	1	No Quantity			0		0		2002			0
S3	2016	2016	2016	2	0	2	Export	364	Iran	IRN	112	Belarus	BLR								07	COFFEE,TEA,COCOA,SPICES	1	No Quantity			0		0		3169			0
S3	2016	2016	2016	2	0	2	Export	364	Iran	IRN	116	Cambodia	KHM								07	COFFEE,TEA,COCOA,SPICES	1	No Quantity			0		0		3988			0
S3	2016	2016	2016	2	0	2	Export	364	Iran	IRN	124	Canada	CAN								07	COFFEE,TEA,COCOA,SPICES	1	No Quantity			0		0		482939			0
S3	2016	2016	2016	2	0	2	Export	364	Iran	IRN	156	China	CHN								07	COFFEE,TEA,COCOA,SPICES	1	No Quantity			0		0		13378694			0
S3	2016	2016	2016	2	0	2	Export	364	Iran	IRN	203	Czechia	CZE								07	COFFEE,TEA,COCOA,SPICES	1	No Quantity			0		0		3295			0
S3	2016	2016	2016	2	0	2	Export	364	Iran	IRN	208	Denmark	DNK								07	COFFEE,TEA,COCOA,SPICES	1	No Quantity			0		0		31091			0
S3	2016	2016	2016	2	0	2	Export	364	Iran	IRN	251	France	FRA								07	COFFEE,TEA,COCOA,SPICES	1	No Quantity			0		0		10876539			0
S3	2016	2016	2016	2	0	2	Export	364	Iran	IRN	262	Djibouti	DJI								07	COFFEE,TEA,COCOA,SPICES	1	No Quantity			0		0		7549			0
S3	2016	2016	2016	2	0	2	Export	364	Iran	IRN	268	Georgia	GEO								07	COFFEE,TEA,COCOA,SPICES	1	No Quantity			0		0		37079			0
S3	2016	2016	2016	2	0	2	Export	364	Iran	IRN	270	Gambia	GMB								07	COFFEE,TEA,COCOA,SPICES	1	No Quantity			0		0		989			0
S3	2016	2016	2016	2	0	2	Export	364	Iran	IRN	276	Germany	DEU								07	COFFEE,TEA,COCOA,SPICES	1	No Quantity			0		0		3234025			0
S3	2016	2016	2016	2	0	2	Export	364	Iran	IRN	288	Ghana	GHA								07	COFFEE,TEA,COCOA,SPICES	1	No Quantity			0		0		21708			0
S3	2016	2016	2016	2	0	2	Export	364	Iran	IRN	300	Greece	GRC								07	COFFEE,TEA,COCOA,SPICES	1	No Quantity			0		0		122439			0
S3	2016	2016	2016	2	0	2	Export	364	Iran	IRN	324	Guinea	GIN								07	COFFEE,TEA,COCOA,SPICES	1	No Quantity			0		0		4126			0
S3	2016	2016	2016	2	0	2	Export	364	Iran	IRN	344	China, Hong Kong SAR	HKG								07	COFFEE,TEA,COCOA,SPICES	1	No Quantity			0		0		62293060			0
S3	2016	2016	2016	2	0	2	Export	364	Iran	IRN	348	Hungary	HUN								07	COFFEE,TEA,COCOA,SPICES	1	No Quantity			0		0		6019			0
S3	2016	2016	2016	2	0	2	Export	364	Iran	IRN	368	Iraq	IRQ								07	COFFEE,TEA,COCOA,SPICES	1	No Quantity			0		0		47985469			0
S3	2016	2016	2016	2	0	2	Export	364	Iran	IRN	381	Italy	ITA								07	COFFEE,TEA,COCOA,SPICES	1	No Quantity			0		0		4106527			0
S3	2016	2016	2016	2	0	2	Export	364	Iran	IRN	384	Côte d'Ivoire	CIV								07	COFFEE,TEA,COCOA,SPICES	1	No Quantity			0		0		160740			0
S3	2016	2016	2016	2	0	2	Export	364	Iran	IRN	392	Japan	JPN								07	COFFEE,TEA,COCOA,SPICES	1	No Quantity			0		0		2585103			0
S3	2016	2016	2016	2	0	2	Export	364	Iran	IRN	398	Kazakhstan	KAZ								07	COFFEE,TEA,COCOA,SPICES	1	No Quantity			0		0		422453			0
S3	2016	2016	2016	2	0	2	Export	364	Iran	IRN	400	Jordan	JOR								07	COFFEE,TEA,COCOA,SPICES	1	No Quantity			0		0		90719			0
S3	2016	2016	2016	2	0	2	Export	364	Iran	IRN	404	Kenya	KEN								07	COFFEE,TEA,COCOA,SPICES	1	No Quantity			0		0		45563			0
S3	2016	2016	2016	2	0	2	Export	364	Iran	IRN	410	Rep. of Korea	KOR								07	COFFEE,TEA,COCOA,SPICES	1	No Quantity			0		0		248476			0
S3	2016	2016	2016	2	0	2	Export	364	Iran	IRN	414	Kuwait	KWT								07	COFFEE,TEA,COCOA,SPICES	1	No Quantity			0		0		1727325			0
S3	2016	2016	2016	2	0	2	Export	364	Iran	IRN	417	Kyrgyzstan	KGZ								07	COFFEE,TEA,COCOA,SPICES	1	No Quantity			0		0		593909			0
S3	2016	2016	2016	2	0	2	Export	364	Iran	IRN	422	Lebanon	LBN								07	COFFEE,TEA,COCOA,SPICES	1	No Quantity			0		0		48512			0
S3	2016	2016	2016	2	0	2	Export	364	Iran	IRN	446	China, Macao SAR	MAC								07	COFFEE,TEA,COCOA,SPICES	1	No Quantity			0		0		86400			0
S3	2016	2016	2016	2	0	2	Export	364	Iran	IRN	450	Madagascar	MDG								07	COFFEE,TEA,COCOA,SPICES	1	No Quantity			0		0		16414			0
S3	2016	2016	2016	2	0	2	Export	364	Iran	IRN	458	Malaysia	MYS								07	COFFEE,TEA,COCOA,SPICES	1	No Quantity			0		0		167649			0
S3	2016	2016	2016	2	0	2	Export	364	Iran	IRN	466	Mali	MLI								07	COFFEE,TEA,COCOA,SPICES	1	No Quantity			0		0		184			0
S3	2016	2016	2016	2	0	2	Export	364	Iran	IRN	480	Mauritius	MUS								07	COFFEE,TEA,COCOA,SPICES	1	No Quantity			0		0		20920			0
S3	2016	2016	2016	2	0	2	Export	364	Iran	IRN	490	Other Asia, nes									07	COFFEE,TEA,COCOA,SPICES	1	No Quantity			0		0		1370816			0
S3	2016	2016	2016	2	0	2	Export	364	Iran	IRN	498	Rep. of Moldova	MDA								07	COFFEE,TEA,COCOA,SPICES	1	No Quantity			0		0		18325			0
S3	2016	2016	2016	2	0	2	Export	364	Iran	IRN	504	Morocco	MAR								07	COFFEE,TEA,COCOA,SPICES	1	No Quantity			0		0		900			0
S3	2016	2016	2016	2	0	2	Export	364	Iran	IRN	508	Mozambique	MOZ								07	COFFEE,TEA,COCOA,SPICES	1	No Quantity			0		0		1857			0
S3	2016	2016	2016	2	0	2	Export	364	Iran	IRN	512	Oman	OMN								07	COFFEE,TEA,COCOA,SPICES	1	No Quantity			0		0		843617			0
S3	2016	2016	2016	2	0	2	Export	364	Iran	IRN	524	Nepal	NPL								07	COFFEE,TEA,COCOA,SPICES	1	No Quantity			0		0		42900			0
S3	2016	2016	2016	2	0	2	Export	364	Iran	IRN	528	Netherlands	NLD								07	COFFEE,TEA,COCOA,SPICES	1	No Quantity			0		0		2226269			0
S3	2016	2016	2016	2	0	2	Export	364	Iran	IRN	554	New Zealand	NZL								07	COFFEE,TEA,COCOA,SPICES	1	No Quantity			0		0		46471			0
S3	2016	2016	2016	2	0	2	Export	364	Iran	IRN	579	Norway	NOR								07	COFFEE,TEA,COCOA,SPICES	1	No Quantity			0		0		17819			0
S3	2016	2016	2016	2	0	2	Export	364	Iran	IRN	586	Pakistan	PAK								07	COFFEE,TEA,COCOA,SPICES	1	No Quantity			0		0		44720145			0
S3	2016	2016	2016	2	0	2	Export	364	Iran	IRN	608	Philippines	PHL								07	COFFEE,TEA,COCOA,SPICES	1	No Quantity			0		0		46475			0
S3	2016	2016	2016	2	0	2	Export	364	Iran	IRN	616	Poland	POL								07	COFFEE,TEA,COCOA,SPICES	1	No Quantity			0		0		44783			0
S3	2016	2016	2016	2	0	2	Export	364	Iran	IRN	634	Qatar	QAT								07	COFFEE,TEA,COCOA,SPICES	1	No Quantity			0		0		3201593			0
S3	2016	2016	2016	2	0	2	Export	364	Iran	IRN	643	Russian Federation	RUS								07	COFFEE,TEA,COCOA,SPICES	1	No Quantity			0		0		444625			0
S3	2016	2016	2016	2	0	2	Export	364	Iran	IRN	686	Senegal	SEN								07	COFFEE,TEA,COCOA,SPICES	1	No Quantity			0		0		1483340			0
S3	2016	2016	2016	2	0	2	Export	364	Iran	IRN	688	Serbia	SRB								07	COFFEE,TEA,COCOA,SPICES	1	No Quantity			0		0		1690			0
S3	2016	2016	2016	2	0	2	Export	364	Iran	IRN	694	Sierra Leone	SLE								07	COFFEE,TEA,COCOA,SPICES	1	No Quantity			0		0		3744			0
S3	2016	2016	2016	2	0	2	Export	364	Iran	IRN	699	India	IND								07	COFFEE,TEA,COCOA,SPICES	1	No Quantity			0		0		1218351			0
S3	2016	2016	2016	2	0	2	Export	364	Iran	IRN	702	Singapore	SGP								07	COFFEE,TEA,COCOA,SPICES	1	No Quantity			0		0		201022			0
S3	2016	2016	2016	2	0	2	Export	364	Iran	IRN	703	Slovakia	SVK								07	COFFEE,TEA,COCOA,SPICES	1	No Quantity			0		0		12616			0
S3	2016	2016	2016	2	0	2	Export	364	Iran	IRN	704	Viet Nam	VNM								07	COFFEE,TEA,COCOA,SPICES	1	No Quantity			0		0		27000			0
S3	2016	2016	2016	2	0	2	Export	364	Iran	IRN	706	Somalia	SOM								07	COFFEE,TEA,COCOA,SPICES	1	No Quantity			0		0		196452			0
S3	2016	2016	2016	2	0	2	Export	364	Iran	IRN	710	South Africa	ZAF								07	COFFEE,TEA,COCOA,SPICES	1	No Quantity			0		0		67373			0
S3	2016	2016	2016	2	0	2	Export	364	Iran	IRN	724	Spain	ESP								07	COFFEE,TEA,COCOA,SPICES	1	No Quantity			0		0		67397939			0
S3	2016	2016	2016	2	0	2	Export	364	Iran	IRN	752	Sweden	SWE								07	COFFEE,TEA,COCOA,SPICES	1	No Quantity			0		0		3903607			0
S3	2016	2016	2016	2	0	2	Export	364	Iran	IRN	757	Switzerland	CHE								07	COFFEE,TEA,COCOA,SPICES	1	No Quantity			0		0		1083307			0
S3	2016	2016	2016	2	0	2	Export	364	Iran	IRN	760	Syria	SYR								07	COFFEE,TEA,COCOA,SPICES	1	No Quantity			0		0		557874			0
S3	2016	2016	2016	2	0	2	Export	364	Iran	IRN	762	Tajikistan	TJK								07	COFFEE,TEA,COCOA,SPICES	1	No Quantity			0		0		2714931			0
S3	2016	2016	2016	2	0	2	Export	364	Iran	IRN	764	Thailand	THA								07	COFFEE,TEA,COCOA,SPICES	1	No Quantity			0		0		63305			0
S3	2016	2016	2016	2	0	2	Export	364	Iran	IRN	784	United Arab Emirates	ARE								07	COFFEE,TEA,COCOA,SPICES	1	No Quantity			0		0		96704550			0
S3	2016	2016	2016	2	0	2	Export	364	Iran	IRN	792	Turkey	TUR								07	COFFEE,TEA,COCOA,SPICES	1	No Quantity			0		0		9666979			0
S3	2016	2016	2016	2	0	2	Export	364	Iran	IRN	795	Turkmenistan	TKM								07	COFFEE,TEA,COCOA,SPICES	1	No Quantity			0		0		4074644			0
S3	2016	2016	2016	2	0	2	Export	364	Iran	IRN	800	Uganda	UGA								07	COFFEE,TEA,COCOA,SPICES	1	No Quantity			0		0		18285			0
S3	2016	2016	2016	2	0	2	Export	364	Iran	IRN	826	United Kingdom	GBR								07	COFFEE,TEA,COCOA,SPICES	1	No Quantity			0		0		640902			0
S3	2016	2016	2016	2	0	2	Export	364	Iran	IRN	834	United Rep. of Tanzania	TZA								07	COFFEE,TEA,COCOA,SPICES	1	No Quantity			0		0		351			0
S3	2016	2016	2016	2	0	2	Export	364	Iran	IRN	838	Free Zones									07	COFFEE,TEA,COCOA,SPICES	1	No Quantity			0		0		5186			0
S3	2016	2016	2016	2	0	2	Export	364	Iran	IRN	842	USA	USA								07	COFFEE,TEA,COCOA,SPICES	1	No Quantity			0		0		645174			0
S3	2016	2016	2016	2	0	2	Export	364	Iran	IRN	858	Uruguay	URY								07	COFFEE,TEA,COCOA,SPICES	1	No Quantity			0		0		389750			0
S3	2016	2016	2016	2	0	2	Export	364	Iran	IRN	860	Uzbekistan	UZB								07	COFFEE,TEA,COCOA,SPICES	1	No Quantity			0		0		2385452			0
S3	2016	2016	2016	2	0	2	Export	364	Iran	IRN	887	Yemen	YEM								07	COFFEE,TEA,COCOA,SPICES	1	No Quantity			0		0		291176			0
S3	2016	2016	2016	2	0	2	Export	364	Iran	IRN	0	World	WLD								08	ANIMAL FEED STUFF	1	No Quantity			0		0		81528245			0
S3	2016	2016	2016	2	0	2	Export	364	Iran	IRN	4	Afghanistan	AFG								08	ANIMAL FEED STUFF	1	No Quantity			0		0		16886472			0
S3	2016	2016	2016	2	0	2	Export	364	Iran	IRN	31	Azerbaijan	AZE								08	ANIMAL FEED STUFF	1	No Quantity			0		0		178152			0
S3	2016	2016	2016	2	0	2	Export	364	Iran	IRN	51	Armenia	ARM								08	ANIMAL FEED STUFF	1	No Quantity			0		0		101681			0
S3	2016	2016	2016	2	0	2	Export	364	Iran	IRN	368	Iraq	IRQ								08	ANIMAL FEED STUFF	1	No Quantity			0		0		7218172			0
S3	2016	2016	2016	2	0	2	Export	364	Iran	IRN	414	Kuwait	KWT								08	ANIMAL FEED STUFF	1	No Quantity			0		0		35987212			0
S3	2016	2016	2016	2	0	2	Export	364	Iran	IRN	417	Kyrgyzstan	KGZ								08	ANIMAL FEED STUFF	1	No Quantity			0		0		59123			0
S3	2016	2016	2016	2	0	2	Export	364	Iran	IRN	634	Qatar	QAT								08	ANIMAL FEED STUFF	1	No Quantity			0		0		5763822			0
S3	2016	2016	2016	2	0	2	Export	364	Iran	IRN	706	Somalia	SOM								08	ANIMAL FEED STUFF	1	No Quantity			0		0		858			0
S3	2016	2016	2016	2	0	2	Export	364	Iran	IRN	729	Sudan	SDN								08	ANIMAL FEED STUFF	1	No Quantity			0		0		100			0
S3	2016	2016	2016	2	0	2	Export	364	Iran	IRN	762	Tajikistan	TJK								08	ANIMAL FEED STUFF	1	No Quantity			0		0		195891			0
S3	2016	2016	2016	2	0	2	Export	364	Iran	IRN	784	United Arab Emirates	ARE								08	ANIMAL FEED STUFF	1	No Quantity			0		0		883663			0
S3	2016	2016	2016	2	0	2	Export	364	Iran	IRN	792	Turkey	TUR								08	ANIMAL FEED STUFF	1	No Quantity			0		0		1879076			0
S3	2016	2016	2016	2	0	2	Export	364	Iran	IRN	795	Turkmenistan	TKM								08	ANIMAL FEED STUFF	1	No Quantity			0		0		12086761			0
S3	2016	2016	2016	2	0	2	Export	364	Iran	IRN	838	Free Zones									08	ANIMAL FEED STUFF	1	No Quantity			0		0		287261			0
S3	2016	2016	2016	2	0	2	Export	364	Iran	IRN	0	World	WLD								09	MISC.EDIBLE PRODUCTS ETC	1	No Quantity			0		0		100635405			0
S3	2016	2016	2016	2	0	2	Export	364	Iran	IRN	4	Afghanistan	AFG								09	MISC.EDIBLE PRODUCTS ETC	1	No Quantity			0		0		21616239			0
S3	2016	2016	2016	2	0	2	Export	364	Iran	IRN	12	Algeria	DZA								09	MISC.EDIBLE PRODUCTS ETC	1	No Quantity			0		0		145080			0
S3	2016	2016	2016	2	0	2	Export	364	Iran	IRN	31	Azerbaijan	AZE								09	MISC.EDIBLE PRODUCTS ETC	1	No Quantity			0		0		286523			0
S3	2016	2016	2016	2	0	2	Export	364	Iran	IRN	36	Australia	AUS								09	MISC.EDIBLE PRODUCTS ETC	1	No Quantity			0		0		694830			0
S3	2016	2016	2016	2	0	2	Export	364	Iran	IRN	40	Austria	AUT								09	MISC.EDIBLE PRODUCTS ETC	1	No Quantity			0		0		630944			0
S3	2016	2016	2016	2	0	2	Export	364	Iran	IRN	48	Bahrain	BHR								09	MISC.EDIBLE PRODUCTS ETC	1	No Quantity			0		0		115282			0
S3	2016	2016	2016	2	0	2	Export	364	Iran	IRN	51	Armenia	ARM								09	MISC.EDIBLE PRODUCTS ETC	1	No Quantity			0		0		744550			0
S3	2016	2016	2016	2	0	2	Export	364	Iran	IRN	56	Belgium	BEL								09	MISC.EDIBLE PRODUCTS ETC	1	No Quantity			0		0		19551			0
S3	2016	2016	2016	2	0	2	Export	364	Iran	IRN	112	Belarus	BLR								09	MISC.EDIBLE PRODUCTS ETC	1	No Quantity			0		0		5984			0
S3	2016	2016	2016	2	0	2	Export	364	Iran	IRN	124	Canada	CAN								09	MISC.EDIBLE PRODUCTS ETC	1	No Quantity			0		0		497651			0
S3	2016	2016	2016	2	0	2	Export	364	Iran	IRN	156	China	CHN								09	MISC.EDIBLE PRODUCTS ETC	1	No Quantity			0		0		914844			0
S3	2016	2016	2016	2	0	2	Export	364	Iran	IRN	208	Denmark	DNK								09	MISC.EDIBLE PRODUCTS ETC	1	No Quantity			0		0		89			0
S3	2016	2016	2016	2	0	2	Export	364	Iran	IRN	251	France	FRA								09	MISC.EDIBLE PRODUCTS ETC	1	No Quantity			0		0		78055			0
S3	2016	2016	2016	2	0	2	Export	364	Iran	IRN	268	Georgia	GEO								09	MISC.EDIBLE PRODUCTS ETC	1	No Quantity			0		0		574599			0
S3	2016	2016	2016	2	0	2	Export	364	Iran	IRN	276	Germany	DEU								09	MISC.EDIBLE PRODUCTS ETC	1	No Quantity			0		0		1010501			0
S3	2016	2016	2016	2	0	2	Export	364	Iran	IRN	288	Ghana	GHA								09	MISC.EDIBLE PRODUCTS ETC	1	No Quantity			0		0		7			0
S3	2016	2016	2016	2	0	2	Export	364	Iran	IRN	344	China, Hong Kong SAR	HKG								09	MISC.EDIBLE PRODUCTS ETC	1	No Quantity			0		0		62700			0
S3	2016	2016	2016	2	0	2	Export	364	Iran	IRN	368	Iraq	IRQ								09	MISC.EDIBLE PRODUCTS ETC	1	No Quantity			0		0		25304788			0
S3	2016	2016	2016	2	0	2	Export	364	Iran	IRN	398	Kazakhstan	KAZ								09	MISC.EDIBLE PRODUCTS ETC	1	No Quantity			0		0		548675			0
S3	2016	2016	2016	2	0	2	Export	364	Iran	IRN	400	Jordan	JOR								09	MISC.EDIBLE PRODUCTS ETC	1	No Quantity			0		0		2369802			0
S3	2016	2016	2016	2	0	2	Export	364	Iran	IRN	404	Kenya	KEN								09	MISC.EDIBLE PRODUCTS ETC	1	No Quantity			0		0		45900			0
S3	2016	2016	2016	2	0	2	Export	364	Iran	IRN	414	Kuwait	KWT								09	MISC.EDIBLE PRODUCTS ETC	1	No Quantity			0		0		3733919			0
S3	2016	2016	2016	2	0	2	Export	364	Iran	IRN	417	Kyrgyzstan	KGZ								09	MISC.EDIBLE PRODUCTS ETC	1	No Quantity			0		0		1890997			0
S3	2016	2016	2016	2	0	2	Export	364	Iran	IRN	422	Lebanon	LBN								09	MISC.EDIBLE PRODUCTS ETC	1	No Quantity			0		0		3971311			0
S3	2016	2016	2016	2	0	2	Export	364	Iran	IRN	434	Libya	LBY								09	MISC.EDIBLE PRODUCTS ETC	1	No Quantity			0		0		142568			0
S3	2016	2016	2016	2	0	2	Export	364	Iran	IRN	440	Lithuania	LTU								09	MISC.EDIBLE PRODUCTS ETC	1	No Quantity			0		0		88			0
S3	2016	2016	2016	2	0	2	Export	364	Iran	IRN	450	Madagascar	MDG								09	MISC.EDIBLE PRODUCTS ETC	1	No Quantity			0		0		24			0
S3	2016	2016	2016	2	0	2	Export	364	Iran	IRN	458	Malaysia	MYS								09	MISC.EDIBLE PRODUCTS ETC	1	No Quantity			0		0		96850			0
S3	2016	2016	2016	2	0	2	Export	364	Iran	IRN	508	Mozambique	MOZ								09	MISC.EDIBLE PRODUCTS ETC	1	No Quantity			0		0		8500			0
S3	2016	2016	2016	2	0	2	Export	364	Iran	IRN	512	Oman	OMN								09	MISC.EDIBLE PRODUCTS ETC	1	No Quantity			0		0		3194200			0
S3	2016	2016	2016	2	0	2	Export	364	Iran	IRN	528	Netherlands	NLD								09	MISC.EDIBLE PRODUCTS ETC	1	No Quantity			0		0		172485			0
S3	2016	2016	2016	2	0	2	Export	364	Iran	IRN	554	New Zealand	NZL								09	MISC.EDIBLE PRODUCTS ETC	1	No Quantity			0		0		89681			0
S3	2016	2016	2016	2	0	2	Export	364	Iran	IRN	579	Norway	NOR								09	MISC.EDIBLE PRODUCTS ETC	1	No Quantity			0		0		36930			0
S3	2016	2016	2016	2	0	2	Export	364	Iran	IRN	586	Pakistan	PAK								09	MISC.EDIBLE PRODUCTS ETC	1	No Quantity			0		0		1919933			0
S3	2016	2016	2016	2	0	2	Export	364	Iran	IRN	616	Poland	POL								09	MISC.EDIBLE PRODUCTS ETC	1	No Quantity			0		0		41336			0
S3	2016	2016	2016	2	0	2	Export	364	Iran	IRN	634	Qatar	QAT								09	MISC.EDIBLE PRODUCTS ETC	1	No Quantity			0		0		1732573			0
S3	2016	2016	2016	2	0	2	Export	364	Iran	IRN	643	Russian Federation	RUS								09	MISC.EDIBLE PRODUCTS ETC	1	No Quantity			0		0		13456			0
S3	2016	2016	2016	2	0	2	Export	364	Iran	IRN	699	India	IND								09	MISC.EDIBLE PRODUCTS ETC	1	No Quantity			0		0		339271			0
S3	2016	2016	2016	2	0	2	Export	364	Iran	IRN	706	Somalia	SOM								09	MISC.EDIBLE PRODUCTS ETC	1	No Quantity			0		0		920			0
S3	2016	2016	2016	2	0	2	Export	364	Iran	IRN	740	Suriname	SUR								09	MISC.EDIBLE PRODUCTS ETC	1	No Quantity			0		0		86505			0
S3	2016	2016	2016	2	0	2	Export	364	Iran	IRN	752	Sweden	SWE								09	MISC.EDIBLE PRODUCTS ETC	1	No Quantity			0		0		754745			0
S3	2016	2016	2016	2	0	2	Export	364	Iran	IRN	757	Switzerland	CHE								09	MISC.EDIBLE PRODUCTS ETC	1	No Quantity			0		0		7645			0
S3	2016	2016	2016	2	0	2	Export	364	Iran	IRN	760	Syria	SYR								09	MISC.EDIBLE PRODUCTS ETC	1	No Quantity			0		0		8338234			0
S3	2016	2016	2016	2	0	2	Export	364	Iran	IRN	762	Tajikistan	TJK								09	MISC.EDIBLE PRODUCTS ETC	1	No Quantity			0		0		2216617			0
S3	2016	2016	2016	2	0	2	Export	364	Iran	IRN	784	United Arab Emirates	ARE								09	MISC.EDIBLE PRODUCTS ETC	1	No Quantity			0		0		8016068			0
S3	2016	2016	2016	2	0	2	Export	364	Iran	IRN	792	Turkey	TUR								09	MISC.EDIBLE PRODUCTS ETC	1	No Quantity			0		0		135656			0
S3	2016	2016	2016	2	0	2	Export	364	Iran	IRN	795	Turkmenistan	TKM								09	MISC.EDIBLE PRODUCTS ETC	1	No Quantity			0		0		3907928			0
S3	2016	2016	2016	2	0	2	Export	364	Iran	IRN	826	United Kingdom	GBR								09	MISC.EDIBLE PRODUCTS ETC	1	No Quantity			0		0		291515			0
S3	2016	2016	2016	2	0	2	Export	364	Iran	IRN	842	USA	USA								09	MISC.EDIBLE PRODUCTS ETC	1	No Quantity			0		0		42314			0
S3	2016	2016	2016	2	0	2	Export	364	Iran	IRN	860	Uzbekistan	UZB								09	MISC.EDIBLE PRODUCTS ETC	1	No Quantity			0		0		2217975			0
S3	2016	2016	2016	2	0	2	Export	364	Iran	IRN	887	Yemen	YEM								09	MISC.EDIBLE PRODUCTS ETC	1	No Quantity			0		0		1568563			0
S3	2016	2016	2016	2	0	2	Export	364	Iran	IRN	0	World	WLD								11	BEVERAGES	1	No Quantity			0		0		25743631			0
S3	2016	2016	2016	2	0	2	Export	364	Iran	IRN	4	Afghanistan	AFG								11	BEVERAGES	1	No Quantity			0		0		2354104			0
S3	2016	2016	2016	2	0	2	Export	364	Iran	IRN	12	Algeria	DZA								11	BEVERAGES	1	No Quantity			0		0		47764			0
S3	2016	2016	2016	2	0	2	Export	364	Iran	IRN	31	Azerbaijan	AZE								11	BEVERAGES	1	No Quantity			0		0		1064393			0
S3	2016	2016	2016	2	0	2	Export	364	Iran	IRN	36	Australia	AUS								11	BEVERAGES	1	No Quantity			0		0		339929			0
S3	2016	2016	2016	2	0	2	Export	364	Iran	IRN	40	Austria	AUT								11	BEVERAGES	1	No Quantity			0		0		2802			0
S3	2016	2016	2016	2	0	2	Export	364	Iran	IRN	48	Bahrain	BHR								11	BEVERAGES	1	No Quantity			0		0		26586			0
S3	2016	2016	2016	2	0	2	Export	364	Iran	IRN	116	Cambodia	KHM								11	BEVERAGES	1	No Quantity			0		0		23			0
S3	2016	2016	2016	2	0	2	Export	364	Iran	IRN	124	Canada	CAN								11	BEVERAGES	1	No Quantity			0		0		211698			0
S3	2016	2016	2016	2	0	2	Export	364	Iran	IRN	156	China	CHN								11	BEVERAGES	1	No Quantity			0		0		5275			0
S3	2016	2016	2016	2	0	2	Export	364	Iran	IRN	251	France	FRA								11	BEVERAGES	1	No Quantity			0		0		28179			0
S3	2016	2016	2016	2	0	2	Export	364	Iran	IRN	276	Germany	DEU								11	BEVERAGES	1	No Quantity			0		0		24371			0
S3	2016	2016	2016	2	0	2	Export	364	Iran	IRN	288	Ghana	GHA								11	BEVERAGES	1	No Quantity			0		0		42			0
S3	2016	2016	2016	2	0	2	Export	364	Iran	IRN	344	China, Hong Kong SAR	HKG								11	BEVERAGES	1	No Quantity			0		0		8800			0
S3	2016	2016	2016	2	0	2	Export	364	Iran	IRN	368	Iraq	IRQ								11	BEVERAGES	1	No Quantity			0		0		16369579			0
S3	2016	2016	2016	2	0	2	Export	364	Iran	IRN	381	Italy	ITA								11	BEVERAGES	1	No Quantity			0		0		350			0
S3	2016	2016	2016	2	0	2	Export	364	Iran	IRN	398	Kazakhstan	KAZ								11	BEVERAGES	1	No Quantity			0		0		33809			0
S3	2016	2016	2016	2	0	2	Export	364	Iran	IRN	410	Rep. of Korea	KOR								11	BEVERAGES	1	No Quantity			0		0		2246			0
S3	2016	2016	2016	2	0	2	Export	364	Iran	IRN	414	Kuwait	KWT								11	BEVERAGES	1	No Quantity			0		0		149024			0
S3	2016	2016	2016	2	0	2	Export	364	Iran	IRN	422	Lebanon	LBN								11	BEVERAGES	1	No Quantity			0		0		2659949			0
S3	2016	2016	2016	2	0	2	Export	364	Iran	IRN	450	Madagascar	MDG								11	BEVERAGES	1	No Quantity			0		0		12			0
S3	2016	2016	2016	2	0	2	Export	364	Iran	IRN	458	Malaysia	MYS								11	BEVERAGES	1	No Quantity			0		0		53093			0
S3	2016	2016	2016	2	0	2	Export	364	Iran	IRN	462	Maldives	MDV								11	BEVERAGES	1	No Quantity			0		0		5760			0
S3	2016	2016	2016	2	0	2	Export	364	Iran	IRN	512	Oman	OMN								11	BEVERAGES	1	No Quantity			0		0		4197			0
S3	2016	2016	2016	2	0	2	Export	364	Iran	IRN	528	Netherlands	NLD								11	BEVERAGES	1	No Quantity			0		0		56589			0
S3	2016	2016	2016	2	0	2	Export	364	Iran	IRN	554	New Zealand	NZL								11	BEVERAGES	1	No Quantity			0		0		4675			0
S3	2016	2016	2016	2	0	2	Export	364	Iran	IRN	579	Norway	NOR								11	BEVERAGES	1	No Quantity			0		0		5748			0
S3	2016	2016	2016	2	0	2	Export	364	Iran	IRN	586	Pakistan	PAK								11	BEVERAGES	1	No Quantity			0		0		1610312			0
S3	2016	2016	2016	2	0	2	Export	364	Iran	IRN	634	Qatar	QAT								11	BEVERAGES	1	No Quantity			0		0		42286			0
S3	2016	2016	2016	2	0	2	Export	364	Iran	IRN	643	Russian Federation	RUS								11	BEVERAGES	1	No Quantity			0		0		10			0
S3	2016	2016	2016	2	0	2	Export	364	Iran	IRN	686	Senegal	SEN								11	BEVERAGES	1	No Quantity			0		0		4800			0
S3	2016	2016	2016	2	0	2	Export	364	Iran	IRN	706	Somalia	SOM								11	BEVERAGES	1	No Quantity			0		0		115018			0
S3	2016	2016	2016	2	0	2	Export	364	Iran	IRN	752	Sweden	SWE								11	BEVERAGES	1	No Quantity			0		0		89474			0
S3	2016	2016	2016	2	0	2	Export	364	Iran	IRN	757	Switzerland	CHE								11	BEVERAGES	1	No Quantity			0		0		8412			0
S3	2016	2016	2016	2	0	2	Export	364	Iran	IRN	764	Thailand	THA								11	BEVERAGES	1	No Quantity			0		0		294441			0
S3	2016	2016	2016	2	0	2	Export	364	Iran	IRN	784	United Arab Emirates	ARE								11	BEVERAGES	1	No Quantity			0		0		53230			0
S3	2016	2016	2016	2	0	2	Export	364	Iran	IRN	792	Turkey	TUR								11	BEVERAGES	1	No Quantity			0		0		2250			0
S3	2016	2016	2016	2	0	2	Export	364	Iran	IRN	800	Uganda	UGA								11	BEVERAGES	1	No Quantity			0		0		528			0
S3	2016	2016	2016	2	0	2	Export	364	Iran	IRN	826	United Kingdom	GBR								11	BEVERAGES	1	No Quantity			0		0		26747			0
S3	2016	2016	2016	2	0	2	Export	364	Iran	IRN	834	United Rep. of Tanzania	TZA								11	BEVERAGES	1	No Quantity			0		0		480			0
S3	2016	2016	2016	2	0	2	Export	364	Iran	IRN	842	USA	USA								11	BEVERAGES	1	No Quantity			0		0		36646			0
S3	2016	2016	2016	2	0	2	Export	364	Iran	IRN	0	World	WLD								12	TOBACCO,TOBACCO MANUFACT	1	No Quantity			0		0		3151181			0
S3	2016	2016	2016	2	0	2	Export	364	Iran	IRN	4	Afghanistan	AFG								12	TOBACCO,TOBACCO MANUFACT	1	No Quantity			0		0		13685			0
S3	2016	2016	2016	2	0	2	Export	364	Iran	IRN	31	Azerbaijan	AZE								12	TOBACCO,TOBACCO MANUFACT	1	No Quantity			0		0		230554			0
S3	2016	2016	2016	2	0	2	Export	364	Iran	IRN	36	Australia	AUS								12	TOBACCO,TOBACCO MANUFACT	1	No Quantity			0		0		13676			0
S3	2016	2016	2016	2	0	2	Export	364	Iran	IRN	40	Austria	AUT								12	TOBACCO,TOBACCO MANUFACT	1	No Quantity			0		0		931			0
S3	2016	2016	2016	2	0	2	Export	364	Iran	IRN	76	Brazil	BRA								12	TOBACCO,TOBACCO MANUFACT	1	No Quantity			0		0		670			0
S3	2016	2016	2016	2	0	2	Export	364	Iran	IRN	276	Germany	DEU								12	TOBACCO,TOBACCO MANUFACT	1	No Quantity			0		0		51074			0
S3	2016	2016	2016	2	0	2	Export	364	Iran	IRN	368	Iraq	IRQ								12	TOBACCO,TOBACCO MANUFACT	1	No Quantity			0		0		262278			0
S3	2016	2016	2016	2	0	2	Export	364	Iran	IRN	392	Japan	JPN								12	TOBACCO,TOBACCO MANUFACT	1	No Quantity			0		0		8			0
S3	2016	2016	2016	2	0	2	Export	364	Iran	IRN	398	Kazakhstan	KAZ								12	TOBACCO,TOBACCO MANUFACT	1	No Quantity			0		0		274872			0
S3	2016	2016	2016	2	0	2	Export	364	Iran	IRN	400	Jordan	JOR								12	TOBACCO,TOBACCO MANUFACT	1	No Quantity			0		0		6210			0
S3	2016	2016	2016	2	0	2	Export	364	Iran	IRN	422	Lebanon	LBN								12	TOBACCO,TOBACCO MANUFACT	1	No Quantity			0		0		235789			0
S3	2016	2016	2016	2	0	2	Export	364	Iran	IRN	512	Oman	OMN								12	TOBACCO,TOBACCO MANUFACT	1	No Quantity			0		0		2400			0
S3	2016	2016	2016	2	0	2	Export	364	Iran	IRN	566	Nigeria	NGA								12	TOBACCO,TOBACCO MANUFACT	1	No Quantity			0		0		16800			0
S3	2016	2016	2016	2	0	2	Export	364	Iran	IRN	634	Qatar	QAT								12	TOBACCO,TOBACCO MANUFACT	1	No Quantity			0		0		61234			0
S3	2016	2016	2016	2	0	2	Export	364	Iran	IRN	643	Russian Federation	RUS								12	TOBACCO,TOBACCO MANUFACT	1	No Quantity			0		0		1355945			0
S3	2016	2016	2016	2	0	2	Export	364	Iran	IRN	760	Syria	SYR								12	TOBACCO,TOBACCO MANUFACT	1	No Quantity			0		0		234550			0
S3	2016	2016	2016	2	0	2	Export	364	Iran	IRN	784	United Arab Emirates	ARE								12	TOBACCO,TOBACCO MANUFACT	1	No Quantity			0		0		342560			0
S3	2016	2016	2016	2	0	2	Export	364	Iran	IRN	792	Turkey	TUR								12	TOBACCO,TOBACCO MANUFACT	1	No Quantity			0		0		32400			0
S3	2016	2016	2016	2	0	2	Export	364	Iran	IRN	826	United Kingdom	GBR								12	TOBACCO,TOBACCO MANUFACT	1	No Quantity			0		0		126			0
S3	2016	2016	2016	2	0	2	Export	364	Iran	IRN	899	Areas, nes									12	TOBACCO,TOBACCO MANUFACT	1	No Quantity			0		0		15419			0
S3	2016	2016	2016	2	0	2	Export	368	Iraq	IRQ	0	World	WLD								12	TOBACCO,TOBACCO MANUFACT	1	No Quantity							630			0
S3	2016	2016	2016	2	0	2	Export	368	Iraq	IRQ	422	Lebanon	LBN								12	TOBACCO,TOBACCO MANUFACT	1	No Quantity							630			0
S3	2016	2016	2016	2	0	2	Export	364	Iran	IRN	0	World	WLD								21	HIDES,SKINS,FURSKINS,RAW	1	No Quantity			0		0		27291962			0
S3	2016	2016	2016	2	0	2	Export	364	Iran	IRN	276	Germany	DEU								21	HIDES,SKINS,FURSKINS,RAW	1	No Quantity			0		0		57825			0
S3	2016	2016	2016	2	0	2	Export	364	Iran	IRN	381	Italy	ITA								21	HIDES,SKINS,FURSKINS,RAW	1	No Quantity			0		0		10657200			0
S3	2016	2016	2016	2	0	2	Export	364	Iran	IRN	586	Pakistan	PAK								21	HIDES,SKINS,FURSKINS,RAW	1	No Quantity			0		0		13857407			0
S3	2016	2016	2016	2	0	2	Export	364	Iran	IRN	699	India	IND								21	HIDES,SKINS,FURSKINS,RAW	1	No Quantity			0		0		611500			0
S3	2016	2016	2016	2	0	2	Export	364	Iran	IRN	724	Spain	ESP								21	HIDES,SKINS,FURSKINS,RAW	1	No Quantity			0		0		575550			0
S3	2016	2016	2016	2	0	2	Export	364	Iran	IRN	792	Turkey	TUR								21	HIDES,SKINS,FURSKINS,RAW	1	No Quantity			0		0		1531360			0
S3	2016	2016	2016	2	0	2	Export	364	Iran	IRN	826	United Kingdom	GBR								21	HIDES,SKINS,FURSKINS,RAW	1	No Quantity			0		0		1120			0
S3	2016	2016	2016	2	0	2	Export	368	Iraq	IRQ	0	World	WLD								21	HIDES,SKINS,FURSKINS,RAW	1	No Quantity							2538983			0
S3	2016	2016	2016	2	0	2	Export	368	Iraq	IRQ	381	Italy	ITA								21	HIDES,SKINS,FURSKINS,RAW	1	No Quantity							2538983			0
S3	2016	2016	2016	2	0	2	Export	364	Iran	IRN	0	World	WLD								22	OIL SEED,OLEAGINUS FRUIT	1	No Quantity			0		0		6037750			0
S3	2016	2016	2016	2	0	2	Export	364	Iran	IRN	4	Afghanistan	AFG								22	OIL SEED,OLEAGINUS FRUIT	1	No Quantity			0		0		1412007			0
S3	2016	2016	2016	2	0	2	Export	364	Iran	IRN	31	Azerbaijan	AZE								22	OIL SEED,OLEAGINUS FRUIT	1	No Quantity			0		0		16644			0
S3	2016	2016	2016	2	0	2	Export	364	Iran	IRN	36	Australia	AUS								22	OIL SEED,OLEAGINUS FRUIT	1	No Quantity			0		0		68884			0
S3	2016	2016	2016	2	0	2	Export	364	Iran	IRN	48	Bahrain	BHR								22	OIL SEED,OLEAGINUS FRUIT	1	No Quantity			0		0		7705			0
S3	2016	2016	2016	2	0	2	Export	364	Iran	IRN	56	Belgium	BEL								22	OIL SEED,OLEAGINUS FRUIT	1	No Quantity			0		0		8740			0
S3	2016	2016	2016	2	0	2	Export	364	Iran	IRN	124	Canada	CAN								22	OIL SEED,OLEAGINUS FRUIT	1	No Quantity			0		0		6833			0
S3	2016	2016	2016	2	0	2	Export	364	Iran	IRN	268	Georgia	GEO								22	OIL SEED,OLEAGINUS FRUIT	1	No Quantity			0		0		98			0
S3	2016	2016	2016	2	0	2	Export	364	Iran	IRN	276	Germany	DEU								22	OIL SEED,OLEAGINUS FRUIT	1	No Quantity			0		0		19940			0
S3	2016	2016	2016	2	0	2	Export	364	Iran	IRN	368	Iraq	IRQ								22	OIL SEED,OLEAGINUS FRUIT	1	No Quantity			0		0		827182			0
S3	2016	2016	2016	2	0	2	Export	364	Iran	IRN	400	Jordan	JOR								22	OIL SEED,OLEAGINUS FRUIT	1	No Quantity			0		0		137000			0
S3	2016	2016	2016	2	0	2	Export	364	Iran	IRN	410	Rep. of Korea	KOR								22	OIL SEED,OLEAGINUS FRUIT	1	No Quantity			0		0		14700			0
S3	2016	2016	2016	2	0	2	Export	364	Iran	IRN	414	Kuwait	KWT								22	OIL SEED,OLEAGINUS FRUIT	1	No Quantity			0		0		615154			0
S3	2016	2016	2016	2	0	2	Export	364	Iran	IRN	422	Lebanon	LBN								22	OIL SEED,OLEAGINUS FRUIT	1	No Quantity			0		0		9000			0
S3	2016	2016	2016	2	0	2	Export	364	Iran	IRN	528	Netherlands	NLD								22	OIL SEED,OLEAGINUS FRUIT	1	No Quantity			0		0		54530			0
S3	2016	2016	2016	2	0	2	Export	364	Iran	IRN	554	New Zealand	NZL								22	OIL SEED,OLEAGINUS FRUIT	1	No Quantity			0		0		2952			0
S3	2016	2016	2016	2	0	2	Export	364	Iran	IRN	586	Pakistan	PAK								22	OIL SEED,OLEAGINUS FRUIT	1	No Quantity			0		0		516304			0
S3	2016	2016	2016	2	0	2	Export	364	Iran	IRN	634	Qatar	QAT								22	OIL SEED,OLEAGINUS FRUIT	1	No Quantity			0		0		9475			0
S3	2016	2016	2016	2	0	2	Export	364	Iran	IRN	699	India	IND								22	OIL SEED,OLEAGINUS FRUIT	1	No Quantity			0		0		1464070			0
S3	2016	2016	2016	2	0	2	Export	364	Iran	IRN	710	South Africa	ZAF								22	OIL SEED,OLEAGINUS FRUIT	1	No Quantity			0		0		41220			0
S3	2016	2016	2016	2	0	2	Export	364	Iran	IRN	752	Sweden	SWE								22	OIL SEED,OLEAGINUS FRUIT	1	No Quantity			0		0		2909			0
S3	2016	2016	2016	2	0	2	Export	364	Iran	IRN	757	Switzerland	CHE								22	OIL SEED,OLEAGINUS FRUIT	1	No Quantity			0		0		386			0
S3	2016	2016	2016	2	0	2	Export	364	Iran	IRN	762	Tajikistan	TJK								22	OIL SEED,OLEAGINUS FRUIT	1	No Quantity			0		0		6978			0
S3	2016	2016	2016	2	0	2	Export	364	Iran	IRN	764	Thailand	THA								22	OIL SEED,OLEAGINUS FRUIT	1	No Quantity			0		0		2900			0
S3	2016	2016	2016	2	0	2	Export	364	Iran	IRN	784	United Arab Emirates	ARE								22	OIL SEED,OLEAGINUS FRUIT	1	No Quantity			0		0		354685			0
S3	2016	2016	2016	2	0	2	Export	364	Iran	IRN	788	Tunisia	TUN								22	OIL SEED,OLEAGINUS FRUIT	1	No Quantity			0		0		159090			0
S3	2016	2016	2016	2	0	2	Export	364	Iran	IRN	792	Turkey	TUR								22	OIL SEED,OLEAGINUS FRUIT	1	No Quantity			0		0		246991			0
S3	2016	2016	2016	2	0	2	Export	364	Iran	IRN	795	Turkmenistan	TKM								22	OIL SEED,OLEAGINUS FRUIT	1	No Quantity			0		0		675			0
S3	2016	2016	2016	2	0	2	Export	364	Iran	IRN	826	United Kingdom	GBR								22	OIL SEED,OLEAGINUS FRUIT	1	No Quantity			0		0		29777			0
S3	2016	2016	2016	2	0	2	Export	364	Iran	IRN	842	USA	USA								22	OIL SEED,OLEAGINUS FRUIT	1	No Quantity			0		0		920			0
S3	2016	2016	2016	2	0	2	Export	364	Iran	IRN	0	World	WLD								23	CRUDE RUBBER	1	No Quantity			0		0		67401308			0
S3	2016	2016	2016	2	0	2	Export	364	Iran	IRN	4	Afghanistan	AFG								23	CRUDE RUBBER	1	No Quantity			0		0		27917			0
S3	2016	2016	2016	2	0	2	Export	364	Iran	IRN	50	Bangladesh	BGD								23	CRUDE RUBBER	1	No Quantity			0		0		58812			0
S3	2016	2016	2016	2	0	2	Export	364	Iran	IRN	51	Armenia	ARM								23	CRUDE RUBBER	1	No Quantity			0		0		87110			0
S3	2016	2016	2016	2	0	2	Export	364	Iran	IRN	56	Belgium	BEL								23	CRUDE RUBBER	1	No Quantity			0		0		100800			0
S3	2016	2016	2016	2	0	2	Export	364	Iran	IRN	76	Brazil	BRA								23	CRUDE RUBBER	1	No Quantity			0		0		775656			0
S3	2016	2016	2016	2	0	2	Export	364	Iran	IRN	144	Sri Lanka	LKA								23	CRUDE RUBBER	1	No Quantity			0		0		151200			0
S3	2016	2016	2016	2	0	2	Export	364	Iran	IRN	156	China	CHN								23	CRUDE RUBBER	1	No Quantity			0		0		15892731			0
S3	2016	2016	2016	2	0	2	Export	364	Iran	IRN	300	Greece	GRC								23	CRUDE RUBBER	1	No Quantity			0		0		115729			0
S3	2016	2016	2016	2	0	2	Export	364	Iran	IRN	360	Indonesia	IDN								23	CRUDE RUBBER	1	No Quantity			0		0		2201573			0
S3	2016	2016	2016	2	0	2	Export	364	Iran	IRN	368	Iraq	IRQ								23	CRUDE RUBBER	1	No Quantity			0		0		224120			0
S3	2016	2016	2016	2	0	2	Export	364	Iran	IRN	381	Italy	ITA								23	CRUDE RUBBER	1	No Quantity			0		0		764908			0
S3	2016	2016	2016	2	0	2	Export	364	Iran	IRN	410	Rep. of Korea	KOR								23	CRUDE RUBBER	1	No Quantity			0		0		31094			0
S3	2016	2016	2016	2	0	2	Export	364	Iran	IRN	458	Malaysia	MYS								23	CRUDE RUBBER	1	No Quantity			0		0		2928549			0
S3	2016	2016	2016	2	0	2	Export	364	Iran	IRN	490	Other Asia, nes									23	CRUDE RUBBER	1	No Quantity			0		0		695562			0
S3	2016	2016	2016	2	0	2	Export	364	Iran	IRN	586	Pakistan	PAK								23	CRUDE RUBBER	1	No Quantity			0		0		16095251			0
S3	2016	2016	2016	2	0	2	Export	364	Iran	IRN	642	Romania	ROU								23	CRUDE RUBBER	1	No Quantity			0		0		57146			0
S3	2016	2016	2016	2	0	2	Export	364	Iran	IRN	699	India	IND								23	CRUDE RUBBER	1	No Quantity			0		0		15962653			0
S3	2016	2016	2016	2	0	2	Export	364	Iran	IRN	704	Viet Nam	VNM								23	CRUDE RUBBER	1	No Quantity			0		0		6156047			0
S3	2016	2016	2016	2	0	2	Export	364	Iran	IRN	724	Spain	ESP								23	CRUDE RUBBER	1	No Quantity			0		0		78116			0
S3	2016	2016	2016	2	0	2	Export	364	Iran	IRN	764	Thailand	THA								23	CRUDE RUBBER	1	No Quantity			0		0		511079			0
S3	2016	2016	2016	2	0	2	Export	364	Iran	IRN	784	United Arab Emirates	ARE								23	CRUDE RUBBER	1	No Quantity			0		0		150753			0
S3	2016	2016	2016	2	0	2	Export	364	Iran	IRN	792	Turkey	TUR								23	CRUDE RUBBER	1	No Quantity			0		0		4334502			0
S3	2016	2016	2016	2	0	2	Export	364	Iran	IRN	0	World	WLD								24	CORK AND WOOD	1	No Quantity			0		0		1482888			0
S3	2016	2016	2016	2	0	2	Export	364	Iran	IRN	4	Afghanistan	AFG								24	CORK AND WOOD	1	No Quantity			0		0		19968			0
S3	2016	2016	2016	2	0	2	Export	364	Iran	IRN	48	Bahrain	BHR								24	CORK AND WOOD	1	No Quantity			0		0		32040			0
S3	2016	2016	2016	2	0	2	Export	364	Iran	IRN	268	Georgia	GEO								24	CORK AND WOOD	1	No Quantity			0		0		3420			0
S3	2016	2016	2016	2	0	2	Export	364	Iran	IRN	368	Iraq	IRQ								24	CORK AND WOOD	1	No Quantity			0		0		81613			0
S3	2016	2016	2016	2	0	2	Export	364	Iran	IRN	381	Italy	ITA								24	CORK AND WOOD	1	No Quantity			0		0		121430			0
S3	2016	2016	2016	2	0	2	Export	364	Iran	IRN	414	Kuwait	KWT								24	CORK AND WOOD	1	No Quantity			0		0		37350			0
S3	2016	2016	2016	2	0	2	Export	364	Iran	IRN	528	Netherlands	NLD								24	CORK AND WOOD	1	No Quantity			0		0		38880			0
S3	2016	2016	2016	2	0	2	Export	364	Iran	IRN	634	Qatar	QAT								24	CORK AND WOOD	1	No Quantity			0		0		189000			0
S3	2016	2016	2016	2	0	2	Export	364	Iran	IRN	784	United Arab Emirates	ARE								24	CORK AND WOOD	1	No Quantity			0		0		335372			0
S3	2016	2016	2016	2	0	2	Export	364	Iran	IRN	792	Turkey	TUR								24	CORK AND WOOD	1	No Quantity			0		0		623815			0
S3	2016	2016	2016	2	0	2	Export	364	Iran	IRN	0	World	WLD								25	PULP AND WASTE PAPER	1	No Quantity			0		0		3391985			0
S3	2016	2016	2016	2	0	2	Export	364	Iran	IRN	4	Afghanistan	AFG								25	PULP AND WASTE PAPER	1	No Quantity			0		0		1531367			0
S3	2016	2016	2016	2	0	2	Export	364	Iran	IRN	31	Azerbaijan	AZE								25	PULP AND WASTE PAPER	1	No Quantity			0		0		5040			0
S3	2016	2016	2016	2	0	2	Export	364	Iran	IRN	51	Armenia	ARM								25	PULP AND WASTE PAPER	1	No Quantity			0		0		12058			0
S3	2016	2016	2016	2	0	2	Export	364	Iran	IRN	156	China	CHN								25	PULP AND WASTE PAPER	1	No Quantity			0		0		279285			0
S3	2016	2016	2016	2	0	2	Export	364	Iran	IRN	170	Colombia	COL								25	PULP AND WASTE PAPER	1	No Quantity			0		0		30602			0
S3	2016	2016	2016	2	0	2	Export	364	Iran	IRN	276	Germany	DEU								25	PULP AND WASTE PAPER	1	No Quantity			0		0		32429			0
S3	2016	2016	2016	2	0	2	Export	364	Iran	IRN	360	Indonesia	IDN								25	PULP AND WASTE PAPER	1	No Quantity			0		0		168498			0
S3	2016	2016	2016	2	0	2	Export	364	Iran	IRN	368	Iraq	IRQ								25	PULP AND WASTE PAPER	1	No Quantity			0		0		654553			0
S3	2016	2016	2016	2	0	2	Export	364	Iran	IRN	381	Italy	ITA								25	PULP AND WASTE PAPER	1	No Quantity			0		0		15096			0
S3	2016	2016	2016	2	0	2	Export	364	Iran	IRN	458	Malaysia	MYS								25	PULP AND WASTE PAPER	1	No Quantity			0		0		32422			0
S3	2016	2016	2016	2	0	2	Export	364	Iran	IRN	490	Other Asia, nes									25	PULP AND WASTE PAPER	1	No Quantity			0		0		321177			0
S3	2016	2016	2016	2	0	2	Export	364	Iran	IRN	616	Poland	POL								25	PULP AND WASTE PAPER	1	No Quantity			0		0		62505			0
S3	2016	2016	2016	2	0	2	Export	364	Iran	IRN	699	India	IND								25	PULP AND WASTE PAPER	1	No Quantity			0		0		204651			0
S3	2016	2016	2016	2	0	2	Export	364	Iran	IRN	762	Tajikistan	TJK								25	PULP AND WASTE PAPER	1	No Quantity			0		0		2132			0
S3	2016	2016	2016	2	0	2	Export	364	Iran	IRN	795	Turkmenistan	TKM								25	PULP AND WASTE PAPER	1	No Quantity			0		0		29770			0
S3	2016	2016	2016	2	0	2	Export	364	Iran	IRN	860	Uzbekistan	UZB								25	PULP AND WASTE PAPER	1	No Quantity			0		0		10400			0
S3	2016	2016	2016	2	0	2	Export	368	Iraq	IRQ	0	World	WLD								25	PULP AND WASTE PAPER	1	No Quantity							45000			0
S3	2016	2016	2016	2	0	2	Export	368	Iraq	IRQ	364	Iran	IRN								25	PULP AND WASTE PAPER	1	No Quantity							45000			0
S3	2016	2016	2016	2	0	2	Export	364	Iran	IRN	0	World	WLD								26	TEXTILE FIBRES	1	No Quantity			0		0		57677091			0
S3	2016	2016	2016	2	0	2	Export	364	Iran	IRN	4	Afghanistan	AFG								26	TEXTILE FIBRES	1	No Quantity			0		0		15556318			0
S3	2016	2016	2016	2	0	2	Export	364	Iran	IRN	31	Azerbaijan	AZE								26	TEXTILE FIBRES	1	No Quantity			0		0		1116254			0
S3	2016	2016	2016	2	0	2	Export	364	Iran	IRN	51	Armenia	ARM								26	TEXTILE FIBRES	1	No Quantity			0		0		75562			0
S3	2016	2016	2016	2	0	2	Export	364	Iran	IRN	100	Bulgaria	BGR								26	TEXTILE FIBRES	1	No Quantity			0		0		722489			0
S3	2016	2016	2016	2	0	2	Export	364	Iran	IRN	156	China	CHN								26	TEXTILE FIBRES	1	No Quantity			0		0		270355			0
S3	2016	2016	2016	2	0	2	Export	364	Iran	IRN	268	Georgia	GEO								26	TEXTILE FIBRES	1	No Quantity			0		0		516489			0
S3	2016	2016	2016	2	0	2	Export	364	Iran	IRN	276	Germany	DEU								26	TEXTILE FIBRES	1	No Quantity			0		0		4769			0
S3	2016	2016	2016	2	0	2	Export	364	Iran	IRN	300	Greece	GRC								26	TEXTILE FIBRES	1	No Quantity			0		0		56009			0
S3	2016	2016	2016	2	0	2	Export	364	Iran	IRN	344	China, Hong Kong SAR	HKG								26	TEXTILE FIBRES	1	No Quantity			0		0		167918			0
S3	2016	2016	2016	2	0	2	Export	364	Iran	IRN	368	Iraq	IRQ								26	TEXTILE FIBRES	1	No Quantity			0		0		19359895			0
S3	2016	2016	2016	2	0	2	Export	364	Iran	IRN	381	Italy	ITA								26	TEXTILE FIBRES	1	No Quantity			0		0		8048340			0
S3	2016	2016	2016	2	0	2	Export	364	Iran	IRN	392	Japan	JPN								26	TEXTILE FIBRES	1	No Quantity			0		0		1165			0
S3	2016	2016	2016	2	0	2	Export	364	Iran	IRN	398	Kazakhstan	KAZ								26	TEXTILE FIBRES	1	No Quantity			0		0		21078			0
S3	2016	2016	2016	2	0	2	Export	364	Iran	IRN	414	Kuwait	KWT								26	TEXTILE FIBRES	1	No Quantity			0		0		5594			0
S3	2016	2016	2016	2	0	2	Export	364	Iran	IRN	417	Kyrgyzstan	KGZ								26	TEXTILE FIBRES	1	No Quantity			0		0		21648			0
S3	2016	2016	2016	2	0	2	Export	364	Iran	IRN	586	Pakistan	PAK								26	TEXTILE FIBRES	1	No Quantity			0		0		111185			0
S3	2016	2016	2016	2	0	2	Export	364	Iran	IRN	616	Poland	POL								26	TEXTILE FIBRES	1	No Quantity			0		0		22421			0
S3	2016	2016	2016	2	0	2	Export	364	Iran	IRN	642	Romania	ROU								26	TEXTILE FIBRES	1	No Quantity			0		0		21846			0
S3	2016	2016	2016	2	0	2	Export	364	Iran	IRN	699	India	IND								26	TEXTILE FIBRES	1	No Quantity			0		0		4185587			0
S3	2016	2016	2016	2	0	2	Export	364	Iran	IRN	760	Syria	SYR								26	TEXTILE FIBRES	1	No Quantity			0		0		13300			0
S3	2016	2016	2016	2	0	2	Export	364	Iran	IRN	762	Tajikistan	TJK								26	TEXTILE FIBRES	1	No Quantity			0		0		17982			0
S3	2016	2016	2016	2	0	2	Export	364	Iran	IRN	792	Turkey	TUR								26	TEXTILE FIBRES	1	No Quantity			0		0		5943981			0
S3	2016	2016	2016	2	0	2	Export	364	Iran	IRN	795	Turkmenistan	TKM								26	TEXTILE FIBRES	1	No Quantity			0		0		539559			0
S3	2016	2016	2016	2	0	2	Export	364	Iran	IRN	826	United Kingdom	GBR								26	TEXTILE FIBRES	1	No Quantity			0		0		877344			0
S3	2016	2016	2016	2	0	2	Export	368	Iraq	IRQ	0	World	WLD								26	TEXTILE FIBRES	1	No Quantity							130000			0
S3	2016	2016	2016	2	0	2	Export	368	Iraq	IRQ	364	Iran	IRN								26	TEXTILE FIBRES	1	No Quantity							130000			0
S3	2016	2016	2016	2	0	2	Export	364	Iran	IRN	0	World	WLD								27	CRUDE FERTILIZER,MINERAL	1	No Quantity			0		0		397863925			0
S3	2016	2016	2016	2	0	2	Export	364	Iran	IRN	4	Afghanistan	AFG								27	CRUDE FERTILIZER,MINERAL	1	No Quantity			0		0		5772138			0
S3	2016	2016	2016	2	0	2	Export	364	Iran	IRN	31	Azerbaijan	AZE								27	CRUDE FERTILIZER,MINERAL	1	No Quantity			0		0		1472779			0
S3	2016	2016	2016	2	0	2	Export	364	Iran	IRN	32	Argentina	ARG								27	CRUDE FERTILIZER,MINERAL	1	No Quantity			0		0		5160			0
S3	2016	2016	2016	2	0	2	Export	364	Iran	IRN	36	Australia	AUS								27	CRUDE FERTILIZER,MINERAL	1	No Quantity			0		0		17051			0
S3	2016	2016	2016	2	0	2	Export	364	Iran	IRN	40	Austria	AUT								27	CRUDE FERTILIZER,MINERAL	1	No Quantity			0		0		3067			0
S3	2016	2016	2016	2	0	2	Export	364	Iran	IRN	48	Bahrain	BHR								27	CRUDE FERTILIZER,MINERAL	1	No Quantity			0		0		10345			0
S3	2016	2016	2016	2	0	2	Export	364	Iran	IRN	50	Bangladesh	BGD								27	CRUDE FERTILIZER,MINERAL	1	No Quantity			0		0		3148553			0
S3	2016	2016	2016	2	0	2	Export	364	Iran	IRN	51	Armenia	ARM								27	CRUDE FERTILIZER,MINERAL	1	No Quantity			0		0		2539719			0
S3	2016	2016	2016	2	0	2	Export	364	Iran	IRN	56	Belgium	BEL								27	CRUDE FERTILIZER,MINERAL	1	No Quantity			0		0		26683			0
S3	2016	2016	2016	2	0	2	Export	364	Iran	IRN	68	Bolivia (Plurinational State of)	BOL								27	CRUDE FERTILIZER,MINERAL	1	No Quantity			0		0		11000			0
S3	2016	2016	2016	2	0	2	Export	364	Iran	IRN	76	Brazil	BRA								27	CRUDE FERTILIZER,MINERAL	1	No Quantity			0		0		26706			0
S3	2016	2016	2016	2	0	2	Export	364	Iran	IRN	100	Bulgaria	BGR								27	CRUDE FERTILIZER,MINERAL	1	No Quantity			0		0		150127			0
S3	2016	2016	2016	2	0	2	Export	364	Iran	IRN	104	Myanmar	MMR								27	CRUDE FERTILIZER,MINERAL	1	No Quantity			0		0		539			0
S3	2016	2016	2016	2	0	2	Export	364	Iran	IRN	116	Cambodia	KHM								27	CRUDE FERTILIZER,MINERAL	1	No Quantity			0		0		167376			0
S3	2016	2016	2016	2	0	2	Export	364	Iran	IRN	120	Cameroon	CMR								27	CRUDE FERTILIZER,MINERAL	1	No Quantity			0		0		3575			0
S3	2016	2016	2016	2	0	2	Export	364	Iran	IRN	124	Canada	CAN								27	CRUDE FERTILIZER,MINERAL	1	No Quantity			0		0		741			0
S3	2016	2016	2016	2	0	2	Export	364	Iran	IRN	144	Sri Lanka	LKA								27	CRUDE FERTILIZER,MINERAL	1	No Quantity			0		0		156119			0
S3	2016	2016	2016	2	0	2	Export	364	Iran	IRN	152	Chile	CHL								27	CRUDE FERTILIZER,MINERAL	1	No Quantity			0		0		5425			0
S3	2016	2016	2016	2	0	2	Export	364	Iran	IRN	156	China	CHN								27	CRUDE FERTILIZER,MINERAL	1	No Quantity			0		0		218726689			0
S3	2016	2016	2016	2	0	2	Export	364	Iran	IRN	178	Congo	COG								27	CRUDE FERTILIZER,MINERAL	1	No Quantity			0		0		6682			0
S3	2016	2016	2016	2	0	2	Export	364	Iran	IRN	196	Cyprus	CYP								27	CRUDE FERTILIZER,MINERAL	1	No Quantity			0		0		5458			0
S3	2016	2016	2016	2	0	2	Export	364	Iran	IRN	203	Czechia	CZE								27	CRUDE FERTILIZER,MINERAL	1	No Quantity			0		0		3500			0
S3	2016	2016	2016	2	0	2	Export	364	Iran	IRN	208	Denmark	DNK								27	CRUDE FERTILIZER,MINERAL	1	No Quantity			0		0		946			0
S3	2016	2016	2016	2	0	2	Export	364	Iran	IRN	251	France	FRA								27	CRUDE FERTILIZER,MINERAL	1	No Quantity			0		0		8743			0
S3	2016	2016	2016	2	0	2	Export	364	Iran	IRN	262	Djibouti	DJI								27	CRUDE FERTILIZER,MINERAL	1	No Quantity			0		0		62194			0
S3	2016	2016	2016	2	0	2	Export	364	Iran	IRN	268	Georgia	GEO								27	CRUDE FERTILIZER,MINERAL	1	No Quantity			0		0		709937			0
S3	2016	2016	2016	2	0	2	Export	364	Iran	IRN	276	Germany	DEU								27	CRUDE FERTILIZER,MINERAL	1	No Quantity			0		0		271776			0
S3	2016	2016	2016	2	0	2	Export	364	Iran	IRN	288	Ghana	GHA								27	CRUDE FERTILIZER,MINERAL	1	No Quantity			0		0		17986			0
S3	2016	2016	2016	2	0	2	Export	364	Iran	IRN	300	Greece	GRC								27	CRUDE FERTILIZER,MINERAL	1	No Quantity			0		0		362367			0
S3	2016	2016	2016	2	0	2	Export	364	Iran	IRN	344	China, Hong Kong SAR	HKG								27	CRUDE FERTILIZER,MINERAL	1	No Quantity			0		0		60			0
S3	2016	2016	2016	2	0	2	Export	364	Iran	IRN	360	Indonesia	IDN								27	CRUDE FERTILIZER,MINERAL	1	No Quantity			0		0		13393794			0
S3	2016	2016	2016	2	0	2	Export	364	Iran	IRN	368	Iraq	IRQ								27	CRUDE FERTILIZER,MINERAL	1	No Quantity			0		0		26476095			0
S3	2016	2016	2016	2	0	2	Export	364	Iran	IRN	381	Italy	ITA								27	CRUDE FERTILIZER,MINERAL	1	No Quantity			0		0		4034044			0
S3	2016	2016	2016	2	0	2	Export	364	Iran	IRN	384	Côte d'Ivoire	CIV								27	CRUDE FERTILIZER,MINERAL	1	No Quantity			0		0		10034			0
S3	2016	2016	2016	2	0	2	Export	364	Iran	IRN	388	Jamaica	JAM								27	CRUDE FERTILIZER,MINERAL	1	No Quantity			0		0		250			0
S3	2016	2016	2016	2	0	2	Export	364	Iran	IRN	392	Japan	JPN								27	CRUDE FERTILIZER,MINERAL	1	No Quantity			0		0		432561			0
S3	2016	2016	2016	2	0	2	Export	364	Iran	IRN	398	Kazakhstan	KAZ								27	CRUDE FERTILIZER,MINERAL	1	No Quantity			0		0		36262			0
S3	2016	2016	2016	2	0	2	Export	364	Iran	IRN	400	Jordan	JOR								27	CRUDE FERTILIZER,MINERAL	1	No Quantity			0		0		5136			0
S3	2016	2016	2016	2	0	2	Export	364	Iran	IRN	404	Kenya	KEN								27	CRUDE FERTILIZER,MINERAL	1	No Quantity			0		0		39356			0
S3	2016	2016	2016	2	0	2	Export	364	Iran	IRN	410	Rep. of Korea	KOR								27	CRUDE FERTILIZER,MINERAL	1	No Quantity			0		0		852553			0
S3	2016	2016	2016	2	0	2	Export	364	Iran	IRN	414	Kuwait	KWT								27	CRUDE FERTILIZER,MINERAL	1	No Quantity			0		0		14175913			0
S3	2016	2016	2016	2	0	2	Export	364	Iran	IRN	417	Kyrgyzstan	KGZ								27	CRUDE FERTILIZER,MINERAL	1	No Quantity			0		0		4057			0
S3	2016	2016	2016	2	0	2	Export	364	Iran	IRN	422	Lebanon	LBN								27	CRUDE FERTILIZER,MINERAL	1	No Quantity			0		0		116213			0
S3	2016	2016	2016	2	0	2	Export	364	Iran	IRN	450	Madagascar	MDG								27	CRUDE FERTILIZER,MINERAL	1	No Quantity			0		0		5000			0
S3	2016	2016	2016	2	0	2	Export	364	Iran	IRN	458	Malaysia	MYS								27	CRUDE FERTILIZER,MINERAL	1	No Quantity			0		0		3272637			0
S3	2016	2016	2016	2	0	2	Export	364	Iran	IRN	480	Mauritius	MUS								27	CRUDE FERTILIZER,MINERAL	1	No Quantity			0		0		16635			0
S3	2016	2016	2016	2	0	2	Export	364	Iran	IRN	484	Mexico	MEX								27	CRUDE FERTILIZER,MINERAL	1	No Quantity			0		0		72243			0
S3	2016	2016	2016	2	0	2	Export	364	Iran	IRN	490	Other Asia, nes									27	CRUDE FERTILIZER,MINERAL	1	No Quantity			0		0		2780992			0
S3	2016	2016	2016	2	0	2	Export	364	Iran	IRN	504	Morocco	MAR								27	CRUDE FERTILIZER,MINERAL	1	No Quantity			0		0		3880			0
S3	2016	2016	2016	2	0	2	Export	364	Iran	IRN	508	Mozambique	MOZ								27	CRUDE FERTILIZER,MINERAL	1	No Quantity			0		0		467796			0
S3	2016	2016	2016	2	0	2	Export	364	Iran	IRN	512	Oman	OMN								27	CRUDE FERTILIZER,MINERAL	1	No Quantity			0		0		815522			0
S3	2016	2016	2016	2	0	2	Export	364	Iran	IRN	528	Netherlands	NLD								27	CRUDE FERTILIZER,MINERAL	1	No Quantity			0		0		1778305			0
S3	2016	2016	2016	2	0	2	Export	364	Iran	IRN	566	Nigeria	NGA								27	CRUDE FERTILIZER,MINERAL	1	No Quantity			0		0		3000			0
S3	2016	2016	2016	2	0	2	Export	364	Iran	IRN	586	Pakistan	PAK								27	CRUDE FERTILIZER,MINERAL	1	No Quantity			0		0		241109			0
S3	2016	2016	2016	2	0	2	Export	364	Iran	IRN	608	Philippines	PHL								27	CRUDE FERTILIZER,MINERAL	1	No Quantity			0		0		693553			0
S3	2016	2016	2016	2	0	2	Export	364	Iran	IRN	616	Poland	POL								27	CRUDE FERTILIZER,MINERAL	1	No Quantity			0		0		48181			0
S3	2016	2016	2016	2	0	2	Export	364	Iran	IRN	620	Portugal	PRT								27	CRUDE FERTILIZER,MINERAL	1	No Quantity			0		0		37164			0
S3	2016	2016	2016	2	0	2	Export	364	Iran	IRN	634	Qatar	QAT								27	CRUDE FERTILIZER,MINERAL	1	No Quantity			0		0		6218893			0
S3	2016	2016	2016	2	0	2	Export	364	Iran	IRN	642	Romania	ROU								27	CRUDE FERTILIZER,MINERAL	1	No Quantity			0		0		43260			0
S3	2016	2016	2016	2	0	2	Export	364	Iran	IRN	643	Russian Federation	RUS								27	CRUDE FERTILIZER,MINERAL	1	No Quantity			0		0		197382			0
S3	2016	2016	2016	2	0	2	Export	364	Iran	IRN	682	Saudi Arabia	SAU								27	CRUDE FERTILIZER,MINERAL	1	No Quantity			0		0		140700			0
S3	2016	2016	2016	2	0	2	Export	364	Iran	IRN	688	Serbia	SRB								27	CRUDE FERTILIZER,MINERAL	1	No Quantity			0		0		50			0
S3	2016	2016	2016	2	0	2	Export	364	Iran	IRN	699	India	IND								27	CRUDE FERTILIZER,MINERAL	1	No Quantity			0		0		37369179			0
S3	2016	2016	2016	2	0	2	Export	364	Iran	IRN	702	Singapore	SGP								27	CRUDE FERTILIZER,MINERAL	1	No Quantity			0		0		13514			0
S3	2016	2016	2016	2	0	2	Export	364	Iran	IRN	704	Viet Nam	VNM								27	CRUDE FERTILIZER,MINERAL	1	No Quantity			0		0		2401097			0
S3	2016	2016	2016	2	0	2	Export	364	Iran	IRN	710	South Africa	ZAF								27	CRUDE FERTILIZER,MINERAL	1	No Quantity			0		0		61743			0
S3	2016	2016	2016	2	0	2	Export	364	Iran	IRN	724	Spain	ESP								27	CRUDE FERTILIZER,MINERAL	1	No Quantity			0		0		529674			0
S3	2016	2016	2016	2	0	2	Export	364	Iran	IRN	752	Sweden	SWE								27	CRUDE FERTILIZER,MINERAL	1	No Quantity			0		0		200			0
S3	2016	2016	2016	2	0	2	Export	364	Iran	IRN	760	Syria	SYR								27	CRUDE FERTILIZER,MINERAL	1	No Quantity			0		0		38336			0
S3	2016	2016	2016	2	0	2	Export	364	Iran	IRN	762	Tajikistan	TJK								27	CRUDE FERTILIZER,MINERAL	1	No Quantity			0		0		59583			0
S3	2016	2016	2016	2	0	2	Export	364	Iran	IRN	764	Thailand	THA								27	CRUDE FERTILIZER,MINERAL	1	No Quantity			0		0		209750			0
S3	2016	2016	2016	2	0	2	Export	364	Iran	IRN	784	United Arab Emirates	ARE								27	CRUDE FERTILIZER,MINERAL	1	No Quantity			0		0		38025987			0
S3	2016	2016	2016	2	0	2	Export	364	Iran	IRN	792	Turkey	TUR								27	CRUDE FERTILIZER,MINERAL	1	No Quantity			0		0		3185843			0
S3	2016	2016	2016	2	0	2	Export	364	Iran	IRN	795	Turkmenistan	TKM								27	CRUDE FERTILIZER,MINERAL	1	No Quantity			0		0		4842487			0
S3	2016	2016	2016	2	0	2	Export	364	Iran	IRN	804	Ukraine	UKR								27	CRUDE FERTILIZER,MINERAL	1	No Quantity			0		0		600			0
S3	2016	2016	2016	2	0	2	Export	364	Iran	IRN	818	Egypt	EGY								27	CRUDE FERTILIZER,MINERAL	1	No Quantity			0		0		356443			0
S3	2016	2016	2016	2	0	2	Export	364	Iran	IRN	826	United Kingdom	GBR								27	CRUDE FERTILIZER,MINERAL	1	No Quantity			0		0		10217			0
S3	2016	2016	2016	2	0	2	Export	364	Iran	IRN	834	United Rep. of Tanzania	TZA								27	CRUDE FERTILIZER,MINERAL	1	No Quantity			0		0		428864			0
S3	2016	2016	2016	2	0	2	Export	364	Iran	IRN	838	Free Zones									27	CRUDE FERTILIZER,MINERAL	1	No Quantity			0		0		45740			0
S3	2016	2016	2016	2	0	2	Export	364	Iran	IRN	860	Uzbekistan	UZB								27	CRUDE FERTILIZER,MINERAL	1	No Quantity			0		0		39228			0
S3	2016	2016	2016	2	0	2	Export	364	Iran	IRN	862	Venezuela	VEN								27	CRUDE FERTILIZER,MINERAL	1	No Quantity			0		0		41478			0
S3	2016	2016	2016	2	0	2	Export	364	Iran	IRN	899	Areas, nes									27	CRUDE FERTILIZER,MINERAL	1	No Quantity			0		0		97947			0
S3	2016	2016	2016	2	0	2	Export	364	Iran	IRN	0	World	WLD								28	METALLIFEROUS ORE,SCRAP	1	No Quantity			0		0		1081759914			0
S3	2016	2016	2016	2	0	2	Export	364	Iran	IRN	4	Afghanistan	AFG								28	METALLIFEROUS ORE,SCRAP	1	No Quantity			0		0		450			0
S3	2016	2016	2016	2	0	2	Export	364	Iran	IRN	31	Azerbaijan	AZE								28	METALLIFEROUS ORE,SCRAP	1	No Quantity			0		0		268075			0
S3	2016	2016	2016	2	0	2	Export	364	Iran	IRN	51	Armenia	ARM								28	METALLIFEROUS ORE,SCRAP	1	No Quantity			0		0		19981			0
S3	2016	2016	2016	2	0	2	Export	364	Iran	IRN	56	Belgium	BEL								28	METALLIFEROUS ORE,SCRAP	1	No Quantity			0		0		15360			0
S3	2016	2016	2016	2	0	2	Export	364	Iran	IRN	156	China	CHN								28	METALLIFEROUS ORE,SCRAP	1	No Quantity			0		0		1052866511			0
S3	2016	2016	2016	2	0	2	Export	364	Iran	IRN	203	Czechia	CZE								28	METALLIFEROUS ORE,SCRAP	1	No Quantity			0		0		530			0
S3	2016	2016	2016	2	0	2	Export	364	Iran	IRN	208	Denmark	DNK								28	METALLIFEROUS ORE,SCRAP	1	No Quantity			0		0		50			0
S3	2016	2016	2016	2	0	2	Export	364	Iran	IRN	268	Georgia	GEO								28	METALLIFEROUS ORE,SCRAP	1	No Quantity			0		0		30939			0
S3	2016	2016	2016	2	0	2	Export	364	Iran	IRN	276	Germany	DEU								28	METALLIFEROUS ORE,SCRAP	1	No Quantity			0		0		62501			0
S3	2016	2016	2016	2	0	2	Export	364	Iran	IRN	368	Iraq	IRQ								28	METALLIFEROUS ORE,SCRAP	1	No Quantity			0		0		11408599			0
S3	2016	2016	2016	2	0	2	Export	364	Iran	IRN	392	Japan	JPN								28	METALLIFEROUS ORE,SCRAP	1	No Quantity			0		0		42997			0
S3	2016	2016	2016	2	0	2	Export	364	Iran	IRN	410	Rep. of Korea	KOR								28	METALLIFEROUS ORE,SCRAP	1	No Quantity			0		0		35453			0
S3	2016	2016	2016	2	0	2	Export	364	Iran	IRN	414	Kuwait	KWT								28	METALLIFEROUS ORE,SCRAP	1	No Quantity			0		0		448000			0
S3	2016	2016	2016	2	0	2	Export	364	Iran	IRN	458	Malaysia	MYS								28	METALLIFEROUS ORE,SCRAP	1	No Quantity			0		0		111788			0
S3	2016	2016	2016	2	0	2	Export	364	Iran	IRN	490	Other Asia, nes									28	METALLIFEROUS ORE,SCRAP	1	No Quantity			0		0		25000			0
S3	2016	2016	2016	2	0	2	Export	364	Iran	IRN	512	Oman	OMN								28	METALLIFEROUS ORE,SCRAP	1	No Quantity			0		0		165543			0
S3	2016	2016	2016	2	0	2	Export	364	Iran	IRN	528	Netherlands	NLD								28	METALLIFEROUS ORE,SCRAP	1	No Quantity			0		0		18022			0
S3	2016	2016	2016	2	0	2	Export	364	Iran	IRN	586	Pakistan	PAK								28	METALLIFEROUS ORE,SCRAP	1	No Quantity			0		0		892			0
S3	2016	2016	2016	2	0	2	Export	364	Iran	IRN	608	Philippines	PHL								28	METALLIFEROUS ORE,SCRAP	1	No Quantity			0		0		3393000			0
S3	2016	2016	2016	2	0	2	Export	364	Iran	IRN	634	Qatar	QAT								28	METALLIFEROUS ORE,SCRAP	1	No Quantity			0		0		1545000			0
S3	2016	2016	2016	2	0	2	Export	364	Iran	IRN	699	India	IND								28	METALLIFEROUS ORE,SCRAP	1	No Quantity			0		0		3846199			0
S3	2016	2016	2016	2	0	2	Export	364	Iran	IRN	702	Singapore	SGP								28	METALLIFEROUS ORE,SCRAP	1	No Quantity			0		0		3073			0
S3	2016	2016	2016	2	0	2	Export	364	Iran	IRN	704	Viet Nam	VNM								28	METALLIFEROUS ORE,SCRAP	1	No Quantity			0		0		323034			0
S3	2016	2016	2016	2	0	2	Export	364	Iran	IRN	705	Slovenia	SVN								28	METALLIFEROUS ORE,SCRAP	1	No Quantity			0		0		135940			0
S3	2016	2016	2016	2	0	2	Export	364	Iran	IRN	724	Spain	ESP								28	METALLIFEROUS ORE,SCRAP	1	No Quantity			0		0		844			0
S3	2016	2016	2016	2	0	2	Export	364	Iran	IRN	784	United Arab Emirates	ARE								28	METALLIFEROUS ORE,SCRAP	1	No Quantity			0		0		882290			0
S3	2016	2016	2016	2	0	2	Export	364	Iran	IRN	792	Turkey	TUR								28	METALLIFEROUS ORE,SCRAP	1	No Quantity			0		0		74921			0
S3	2016	2016	2016	2	0	2	Export	364	Iran	IRN	795	Turkmenistan	TKM								28	METALLIFEROUS ORE,SCRAP	1	No Quantity			0		0		3698859			0
S3	2016	2016	2016	2	0	2	Export	364	Iran	IRN	838	Free Zones									28	METALLIFEROUS ORE,SCRAP	1	No Quantity			0		0		587880			0
S3	2016	2016	2016	2	0	2	Export	364	Iran	IRN	860	Uzbekistan	UZB								28	METALLIFEROUS ORE,SCRAP	1	No Quantity			0		0		1748183			0
S3	2016	2016	2016	2	0	2	Export	364	Iran	IRN	0	World	WLD								29	CRUDE ANIMAL,VEG.MATERL.	1	No Quantity			0		0		184244030			0
S3	2016	2016	2016	2	0	2	Export	364	Iran	IRN	4	Afghanistan	AFG								29	CRUDE ANIMAL,VEG.MATERL.	1	No Quantity			0		0		1331947			0
S3	2016	2016	2016	2	0	2	Export	364	Iran	IRN	31	Azerbaijan	AZE								29	CRUDE ANIMAL,VEG.MATERL.	1	No Quantity			0		0		1092853			0
S3	2016	2016	2016	2	0	2	Export	364	Iran	IRN	36	Australia	AUS								29	CRUDE ANIMAL,VEG.MATERL.	1	No Quantity			0		0		248644			0
S3	2016	2016	2016	2	0	2	Export	364	Iran	IRN	40	Austria	AUT								29	CRUDE ANIMAL,VEG.MATERL.	1	No Quantity			0		0		422966			0
S3	2016	2016	2016	2	0	2	Export	364	Iran	IRN	48	Bahrain	BHR								29	CRUDE ANIMAL,VEG.MATERL.	1	No Quantity			0		0		29824			0
S3	2016	2016	2016	2	0	2	Export	364	Iran	IRN	51	Armenia	ARM								29	CRUDE ANIMAL,VEG.MATERL.	1	No Quantity			0		0		372590			0
S3	2016	2016	2016	2	0	2	Export	364	Iran	IRN	56	Belgium	BEL								29	CRUDE ANIMAL,VEG.MATERL.	1	No Quantity			0		0		7748			0
S3	2016	2016	2016	2	0	2	Export	364	Iran	IRN	100	Bulgaria	BGR								29	CRUDE ANIMAL,VEG.MATERL.	1	No Quantity			0		0		71100			0
S3	2016	2016	2016	2	0	2	Export	364	Iran	IRN	124	Canada	CAN								29	CRUDE ANIMAL,VEG.MATERL.	1	No Quantity			0		0		28688			0
S3	2016	2016	2016	2	0	2	Export	364	Iran	IRN	144	Sri Lanka	LKA								29	CRUDE ANIMAL,VEG.MATERL.	1	No Quantity			0		0		6576			0
S3	2016	2016	2016	2	0	2	Export	364	Iran	IRN	156	China	CHN								29	CRUDE ANIMAL,VEG.MATERL.	1	No Quantity			0		0		711975			0
S3	2016	2016	2016	2	0	2	Export	364	Iran	IRN	191	Croatia	HRV								29	CRUDE ANIMAL,VEG.MATERL.	1	No Quantity			0		0		14000			0
S3	2016	2016	2016	2	0	2	Export	364	Iran	IRN	196	Cyprus	CYP								29	CRUDE ANIMAL,VEG.MATERL.	1	No Quantity			0		0		56250			0
S3	2016	2016	2016	2	0	2	Export	364	Iran	IRN	203	Czechia	CZE								29	CRUDE ANIMAL,VEG.MATERL.	1	No Quantity			0		0		36867			0
S3	2016	2016	2016	2	0	2	Export	364	Iran	IRN	208	Denmark	DNK								29	CRUDE ANIMAL,VEG.MATERL.	1	No Quantity			0		0		50280			0
S3	2016	2016	2016	2	0	2	Export	364	Iran	IRN	246	Finland	FIN								29	CRUDE ANIMAL,VEG.MATERL.	1	No Quantity			0		0		1500			0
S3	2016	2016	2016	2	0	2	Export	364	Iran	IRN	251	France	FRA								29	CRUDE ANIMAL,VEG.MATERL.	1	No Quantity			0		0		939876			0
S3	2016	2016	2016	2	0	2	Export	364	Iran	IRN	268	Georgia	GEO								29	CRUDE ANIMAL,VEG.MATERL.	1	No Quantity			0		0		1147885			0
S3	2016	2016	2016	2	0	2	Export	364	Iran	IRN	276	Germany	DEU								29	CRUDE ANIMAL,VEG.MATERL.	1	No Quantity			0		0		78984129			0
S3	2016	2016	2016	2	0	2	Export	364	Iran	IRN	344	China, Hong Kong SAR	HKG								29	CRUDE ANIMAL,VEG.MATERL.	1	No Quantity			0		0		739900			0
S3	2016	2016	2016	2	0	2	Export	364	Iran	IRN	348	Hungary	HUN								29	CRUDE ANIMAL,VEG.MATERL.	1	No Quantity			0		0		1000			0
S3	2016	2016	2016	2	0	2	Export	364	Iran	IRN	360	Indonesia	IDN								29	CRUDE ANIMAL,VEG.MATERL.	1	No Quantity			0		0		20000			0
S3	2016	2016	2016	2	0	2	Export	364	Iran	IRN	368	Iraq	IRQ								29	CRUDE ANIMAL,VEG.MATERL.	1	No Quantity			0		0		15434957			0
S3	2016	2016	2016	2	0	2	Export	364	Iran	IRN	381	Italy	ITA								29	CRUDE ANIMAL,VEG.MATERL.	1	No Quantity			0		0		3989437			0
S3	2016	2016	2016	2	0	2	Export	364	Iran	IRN	392	Japan	JPN								29	CRUDE ANIMAL,VEG.MATERL.	1	No Quantity			0		0		512700			0
S3	2016	2016	2016	2	0	2	Export	364	Iran	IRN	398	Kazakhstan	KAZ								29	CRUDE ANIMAL,VEG.MATERL.	1	No Quantity			0		0		99250			0
S3	2016	2016	2016	2	0	2	Export	364	Iran	IRN	400	Jordan	JOR								29	CRUDE ANIMAL,VEG.MATERL.	1	No Quantity			0		0		39990			0
S3	2016	2016	2016	2	0	2	Export	364	Iran	IRN	410	Rep. of Korea	KOR								29	CRUDE ANIMAL,VEG.MATERL.	1	No Quantity			0		0		10258			0
S3	2016	2016	2016	2	0	2	Export	364	Iran	IRN	414	Kuwait	KWT								29	CRUDE ANIMAL,VEG.MATERL.	1	No Quantity			0		0		724741			0
S3	2016	2016	2016	2	0	2	Export	364	Iran	IRN	417	Kyrgyzstan	KGZ								29	CRUDE ANIMAL,VEG.MATERL.	1	No Quantity			0		0		1000			0
S3	2016	2016	2016	2	0	2	Export	364	Iran	IRN	422	Lebanon	LBN								29	CRUDE ANIMAL,VEG.MATERL.	1	No Quantity			0		0		108107			0
S3	2016	2016	2016	2	0	2	Export	364	Iran	IRN	458	Malaysia	MYS								29	CRUDE ANIMAL,VEG.MATERL.	1	No Quantity			0		0		655520			0
S3	2016	2016	2016	2	0	2	Export	364	Iran	IRN	490	Other Asia, nes									29	CRUDE ANIMAL,VEG.MATERL.	1	No Quantity			0		0		217233			0
S3	2016	2016	2016	2	0	2	Export	364	Iran	IRN	504	Morocco	MAR								29	CRUDE ANIMAL,VEG.MATERL.	1	No Quantity			0		0		13700			0
S3	2016	2016	2016	2	0	2	Export	364	Iran	IRN	512	Oman	OMN								29	CRUDE ANIMAL,VEG.MATERL.	1	No Quantity			0		0		121789			0
S3	2016	2016	2016	2	0	2	Export	364	Iran	IRN	528	Netherlands	NLD								29	CRUDE ANIMAL,VEG.MATERL.	1	No Quantity			0		0		1529050			0
S3	2016	2016	2016	2	0	2	Export	364	Iran	IRN	554	New Zealand	NZL								29	CRUDE ANIMAL,VEG.MATERL.	1	No Quantity			0		0		1159			0
S3	2016	2016	2016	2	0	2	Export	364	Iran	IRN	579	Norway	NOR								29	CRUDE ANIMAL,VEG.MATERL.	1	No Quantity			0		0		392			0
S3	2016	2016	2016	2	0	2	Export	364	Iran	IRN	586	Pakistan	PAK								29	CRUDE ANIMAL,VEG.MATERL.	1	No Quantity			0		0		1323637			0
S3	2016	2016	2016	2	0	2	Export	364	Iran	IRN	616	Poland	POL								29	CRUDE ANIMAL,VEG.MATERL.	1	No Quantity			0		0		11364550			0
S3	2016	2016	2016	2	0	2	Export	364	Iran	IRN	634	Qatar	QAT								29	CRUDE ANIMAL,VEG.MATERL.	1	No Quantity			0		0		155031			0
S3	2016	2016	2016	2	0	2	Export	364	Iran	IRN	642	Romania	ROU								29	CRUDE ANIMAL,VEG.MATERL.	1	No Quantity			0		0		653770			0
S3	2016	2016	2016	2	0	2	Export	364	Iran	IRN	643	Russian Federation	RUS								29	CRUDE ANIMAL,VEG.MATERL.	1	No Quantity			0		0		1090480			0
S3	2016	2016	2016	2	0	2	Export	364	Iran	IRN	699	India	IND								29	CRUDE ANIMAL,VEG.MATERL.	1	No Quantity			0		0		2260719			0
S3	2016	2016	2016	2	0	2	Export	364	Iran	IRN	702	Singapore	SGP								29	CRUDE ANIMAL,VEG.MATERL.	1	No Quantity			0		0		19980			0
S3	2016	2016	2016	2	0	2	Export	364	Iran	IRN	704	Viet Nam	VNM								29	CRUDE ANIMAL,VEG.MATERL.	1	No Quantity			0		0		6828384			0
S3	2016	2016	2016	2	0	2	Export	364	Iran	IRN	710	South Africa	ZAF								29	CRUDE ANIMAL,VEG.MATERL.	1	No Quantity			0		0		103992			0
S3	2016	2016	2016	2	0	2	Export	364	Iran	IRN	724	Spain	ESP								29	CRUDE ANIMAL,VEG.MATERL.	1	No Quantity			0		0		2271060			0
S3	2016	2016	2016	2	0	2	Export	364	Iran	IRN	752	Sweden	SWE								29	CRUDE ANIMAL,VEG.MATERL.	1	No Quantity			0		0		109150			0
S3	2016	2016	2016	2	0	2	Export	364	Iran	IRN	757	Switzerland	CHE								29	CRUDE ANIMAL,VEG.MATERL.	1	No Quantity			0		0		833317			0
S3	2016	2016	2016	2	0	2	Export	364	Iran	IRN	760	Syria	SYR								29	CRUDE ANIMAL,VEG.MATERL.	1	No Quantity			0		0		10900			0
S3	2016	2016	2016	2	0	2	Export	364	Iran	IRN	762	Tajikistan	TJK								29	CRUDE ANIMAL,VEG.MATERL.	1	No Quantity			0		0		166741			0
S3	2016	2016	2016	2	0	2	Export	364	Iran	IRN	764	Thailand	THA								29	CRUDE ANIMAL,VEG.MATERL.	1	No Quantity			0		0		252670			0
S3	2016	2016	2016	2	0	2	Export	364	Iran	IRN	784	United Arab Emirates	ARE								29	CRUDE ANIMAL,VEG.MATERL.	1	No Quantity			0		0		22462378			0
S3	2016	2016	2016	2	0	2	Export	364	Iran	IRN	788	Tunisia	TUN								29	CRUDE ANIMAL,VEG.MATERL.	1	No Quantity			0		0		98400			0
S3	2016	2016	2016	2	0	2	Export	364	Iran	IRN	792	Turkey	TUR								29	CRUDE ANIMAL,VEG.MATERL.	1	No Quantity			0		0		16393170			0
S3	2016	2016	2016	2	0	2	Export	364	Iran	IRN	795	Turkmenistan	TKM								29	CRUDE ANIMAL,VEG.MATERL.	1	No Quantity			0		0		6896721			0
S3	2016	2016	2016	2	0	2	Export	364	Iran	IRN	804	Ukraine	UKR								29	CRUDE ANIMAL,VEG.MATERL.	1	No Quantity			0		0		39205			0
S3	2016	2016	2016	2	0	2	Export	364	Iran	IRN	818	Egypt	EGY								29	CRUDE ANIMAL,VEG.MATERL.	1	No Quantity			0		0		205646			0
S3	2016	2016	2016	2	0	2	Export	364	Iran	IRN	826	United Kingdom	GBR								29	CRUDE ANIMAL,VEG.MATERL.	1	No Quantity			0		0		590753			0
S3	2016	2016	2016	2	0	2	Export	364	Iran	IRN	842	USA	USA								29	CRUDE ANIMAL,VEG.MATERL.	1	No Quantity			0		0		314304			0
S3	2016	2016	2016	2	0	2	Export	364	Iran	IRN	860	Uzbekistan	UZB								29	CRUDE ANIMAL,VEG.MATERL.	1	No Quantity			0		0		23189			0
S3	2016	2016	2016	2	0	2	Export	368	Iraq	IRQ	0	World	WLD								29	CRUDE ANIMAL,VEG.MATERL.	1	No Quantity							1583750			0
S3	2016	2016	2016	2	0	2	Export	368	Iraq	IRQ	422	Lebanon	LBN								29	CRUDE ANIMAL,VEG.MATERL.	1	No Quantity							1383750			0
S3	2016	2016	2016	2	0	2	Export	368	Iraq	IRQ	818	Egypt	EGY								29	CRUDE ANIMAL,VEG.MATERL.	1	No Quantity							200000			0
S3	2016	2016	2016	2	0	2	Export	364	Iran	IRN	0	World	WLD								32	COAL, COKE, BRIQUETTES	1	No Quantity			0		0		7205522			0
S3	2016	2016	2016	2	0	2	Export	364	Iran	IRN	4	Afghanistan	AFG								32	COAL, COKE, BRIQUETTES	1	No Quantity			0		0		27741			0
S3	2016	2016	2016	2	0	2	Export	364	Iran	IRN	31	Azerbaijan	AZE								32	COAL, COKE, BRIQUETTES	1	No Quantity			0		0		8655			0
S3	2016	2016	2016	2	0	2	Export	364	Iran	IRN	156	China	CHN								32	COAL, COKE, BRIQUETTES	1	No Quantity			0		0		2827866			0
S3	2016	2016	2016	2	0	2	Export	364	Iran	IRN	276	Germany	DEU								32	COAL, COKE, BRIQUETTES	1	No Quantity			0		0		135			0
S3	2016	2016	2016	2	0	2	Export	364	Iran	IRN	368	Iraq	IRQ								32	COAL, COKE, BRIQUETTES	1	No Quantity			0		0		62717			0
S3	2016	2016	2016	2	0	2	Export	364	Iran	IRN	410	Rep. of Korea	KOR								32	COAL, COKE, BRIQUETTES	1	No Quantity			0		0		24850			0
S3	2016	2016	2016	2	0	2	Export	364	Iran	IRN	512	Oman	OMN								32	COAL, COKE, BRIQUETTES	1	No Quantity			0		0		147125			0
S3	2016	2016	2016	2	0	2	Export	364	Iran	IRN	586	Pakistan	PAK								32	COAL, COKE, BRIQUETTES	1	No Quantity			0		0		20614			0
S3	2016	2016	2016	2	0	2	Export	364	Iran	IRN	634	Qatar	QAT								32	COAL, COKE, BRIQUETTES	1	No Quantity			0		0		3000			0
S3	2016	2016	2016	2	0	2	Export	364	Iran	IRN	699	India	IND								32	COAL, COKE, BRIQUETTES	1	No Quantity			0		0		59358			0
S3	2016	2016	2016	2	0	2	Export	364	Iran	IRN	760	Syria	SYR								32	COAL, COKE, BRIQUETTES	1	No Quantity			0		0		4365			0
S3	2016	2016	2016	2	0	2	Export	364	Iran	IRN	792	Turkey	TUR								32	COAL, COKE, BRIQUETTES	1	No Quantity			0		0		3993796			0
S3	2016	2016	2016	2	0	2	Export	364	Iran	IRN	795	Turkmenistan	TKM								32	COAL, COKE, BRIQUETTES	1	No Quantity			0		0		25300			0
S3	2016	2016	2016	2	0	2	Export	364	Iran	IRN	0	World	WLD								33	PETROLEUM,PETROL.PRODUCT	1	No Quantity			0		0		50894007351			4
S3	2016	2016	2016	2	0	2	Export	364	Iran	IRN	4	Afghanistan	AFG								33	PETROLEUM,PETROL.PRODUCT	1	No Quantity			0		0		412688632			0
S3	2016	2016	2016	2	0	2	Export	364	Iran	IRN	12	Algeria	DZA								33	PETROLEUM,PETROL.PRODUCT	1	No Quantity			0		0		282975			0
S3	2016	2016	2016	2	0	2	Export	364	Iran	IRN	31	Azerbaijan	AZE								33	PETROLEUM,PETROL.PRODUCT	1	No Quantity			0		0		4524759			0
S3	2016	2016	2016	2	0	2	Export	364	Iran	IRN	36	Australia	AUS								33	PETROLEUM,PETROL.PRODUCT	1	No Quantity			0		0		4946842			0
S3	2016	2016	2016	2	0	2	Export	364	Iran	IRN	40	Austria	AUT								33	PETROLEUM,PETROL.PRODUCT	1	No Quantity			0		0		17207			0
S3	2016	2016	2016	2	0	2	Export	364	Iran	IRN	50	Bangladesh	BGD								33	PETROLEUM,PETROL.PRODUCT	1	No Quantity			0		0		33326442			0
S3	2016	2016	2016	2	0	2	Export	364	Iran	IRN	51	Armenia	ARM								33	PETROLEUM,PETROL.PRODUCT	1	No Quantity			0		0		9037127			0
S3	2016	2016	2016	2	0	2	Export	364	Iran	IRN	56	Belgium	BEL								33	PETROLEUM,PETROL.PRODUCT	1	No Quantity			0		0		82593			0
S3	2016	2016	2016	2	0	2	Export	364	Iran	IRN	76	Brazil	BRA								33	PETROLEUM,PETROL.PRODUCT	1	No Quantity			0		0		37944			0
S3	2016	2016	2016	2	0	2	Export	364	Iran	IRN	100	Bulgaria	BGR								33	PETROLEUM,PETROL.PRODUCT	1	No Quantity			0		0		602234			0
S3	2016	2016	2016	2	0	2	Export	364	Iran	IRN	104	Myanmar	MMR								33	PETROLEUM,PETROL.PRODUCT	1	No Quantity			0		0		45562900			0
S3	2016	2016	2016	2	0	2	Export	364	Iran	IRN	120	Cameroon	CMR								33	PETROLEUM,PETROL.PRODUCT	1	No Quantity			0		0		6696847			0
S3	2016	2016	2016	2	0	2	Export	364	Iran	IRN	124	Canada	CAN								33	PETROLEUM,PETROL.PRODUCT	1	No Quantity			0		0		52316			0
S3	2016	2016	2016	2	0	2	Export	364	Iran	IRN	140	Central African Rep.	CAF								33	PETROLEUM,PETROL.PRODUCT	1	No Quantity			0		0		36742			0
S3	2016	2016	2016	2	0	2	Export	364	Iran	IRN	144	Sri Lanka	LKA								33	PETROLEUM,PETROL.PRODUCT	1	No Quantity			0		0		26224555			0
S3	2016	2016	2016	2	0	2	Export	364	Iran	IRN	156	China	CHN								33	PETROLEUM,PETROL.PRODUCT	1	No Quantity			0		0		698577314			0
S3	2016	2016	2016	2	0	2	Export	364	Iran	IRN	170	Colombia	COL								33	PETROLEUM,PETROL.PRODUCT	1	No Quantity			0		0		153530			0
S3	2016	2016	2016	2	0	2	Export	364	Iran	IRN	174	Comoros	COM								33	PETROLEUM,PETROL.PRODUCT	1	No Quantity			0		0		315056			0
S3	2016	2016	2016	2	0	2	Export	364	Iran	IRN	178	Congo	COG								33	PETROLEUM,PETROL.PRODUCT	1	No Quantity			0		0		1271958			0
S3	2016	2016	2016	2	0	2	Export	364	Iran	IRN	196	Cyprus	CYP								33	PETROLEUM,PETROL.PRODUCT	1	No Quantity			0		0		17573			0
S3	2016	2016	2016	2	0	2	Export	364	Iran	IRN	204	Benin	BEN								33	PETROLEUM,PETROL.PRODUCT	1	No Quantity			0		0		53686			0
S3	2016	2016	2016	2	0	2	Export	364	Iran	IRN	208	Denmark	DNK								33	PETROLEUM,PETROL.PRODUCT	1	No Quantity			0		0		10			0
S3	2016	2016	2016	2	0	2	Export	364	Iran	IRN	214	Dominican Rep.	DOM								33	PETROLEUM,PETROL.PRODUCT	1	No Quantity			0		0		34504			0
S3	2016	2016	2016	2	0	2	Export	364	Iran	IRN	218	Ecuador	ECU								33	PETROLEUM,PETROL.PRODUCT	1	No Quantity			0		0		49652			0
S3	2016	2016	2016	2	0	2	Export	364	Iran	IRN	231	Ethiopia	ETH								33	PETROLEUM,PETROL.PRODUCT	1	No Quantity			0		0		1909536			0
S3	2016	2016	2016	2	0	2	Export	364	Iran	IRN	251	France	FRA								33	PETROLEUM,PETROL.PRODUCT	1	No Quantity			0		0		4862			0
S3	2016	2016	2016	2	0	2	Export	364	Iran	IRN	262	Djibouti	DJI								33	PETROLEUM,PETROL.PRODUCT	1	No Quantity			0		0		19709871			0
S3	2016	2016	2016	2	0	2	Export	364	Iran	IRN	268	Georgia	GEO								33	PETROLEUM,PETROL.PRODUCT	1	No Quantity			0		0		19040677			0
S3	2016	2016	2016	2	0	2	Export	364	Iran	IRN	276	Germany	DEU								33	PETROLEUM,PETROL.PRODUCT	1	No Quantity			0		0		2193			0
S3	2016	2016	2016	2	0	2	Export	364	Iran	IRN	288	Ghana	GHA								33	PETROLEUM,PETROL.PRODUCT	1	No Quantity			0		0		3055158			0
S3	2016	2016	2016	2	0	2	Export	364	Iran	IRN	300	Greece	GRC								33	PETROLEUM,PETROL.PRODUCT	1	No Quantity			0		0		647935			0
S3	2016	2016	2016	2	0	2	Export	364	Iran	IRN	320	Guatemala	GTM								33	PETROLEUM,PETROL.PRODUCT	1	No Quantity			0		0		140906			0
S3	2016	2016	2016	2	0	2	Export	364	Iran	IRN	324	Guinea	GIN								33	PETROLEUM,PETROL.PRODUCT	1	No Quantity			0		0		261982			0
S3	2016	2016	2016	2	0	2	Export	364	Iran	IRN	344	China, Hong Kong SAR	HKG								33	PETROLEUM,PETROL.PRODUCT	1	No Quantity			0		0		194153725			0
S3	2016	2016	2016	2	0	2	Export	364	Iran	IRN	360	Indonesia	IDN								33	PETROLEUM,PETROL.PRODUCT	1	No Quantity			0		0		26515301			0
S3	2016	2016	2016	2	0	2	Export	364	Iran	IRN	368	Iraq	IRQ								33	PETROLEUM,PETROL.PRODUCT	1	No Quantity			0		0		89764147			0
S3	2016	2016	2016	2	0	2	Export	364	Iran	IRN	381	Italy	ITA								33	PETROLEUM,PETROL.PRODUCT	1	No Quantity			0		0		4411623			0
S3	2016	2016	2016	2	0	2	Export	364	Iran	IRN	384	Côte d'Ivoire	CIV								33	PETROLEUM,PETROL.PRODUCT	1	No Quantity			0		0		821740			0
S3	2016	2016	2016	2	0	2	Export	364	Iran	IRN	392	Japan	JPN								33	PETROLEUM,PETROL.PRODUCT	1	No Quantity			0		0		1106556130			0
S3	2016	2016	2016	2	0	2	Export	364	Iran	IRN	400	Jordan	JOR								33	PETROLEUM,PETROL.PRODUCT	1	No Quantity			0		0		550609			0
S3	2016	2016	2016	2	0	2	Export	364	Iran	IRN	404	Kenya	KEN								33	PETROLEUM,PETROL.PRODUCT	1	No Quantity			0		0		27837834			0
S3	2016	2016	2016	2	0	2	Export	364	Iran	IRN	410	Rep. of Korea	KOR								33	PETROLEUM,PETROL.PRODUCT	1	No Quantity			0		0		2530000143			0
S3	2016	2016	2016	2	0	2	Export	364	Iran	IRN	417	Kyrgyzstan	KGZ								33	PETROLEUM,PETROL.PRODUCT	1	No Quantity			0		0		453255			0
S3	2016	2016	2016	2	0	2	Export	364	Iran	IRN	422	Lebanon	LBN								33	PETROLEUM,PETROL.PRODUCT	1	No Quantity			0		0		87808			0
S3	2016	2016	2016	2	0	2	Export	364	Iran	IRN	430	Liberia	LBR								33	PETROLEUM,PETROL.PRODUCT	1	No Quantity			0		0		2015274			0
S3	2016	2016	2016	2	0	2	Export	364	Iran	IRN	434	Libya	LBY								33	PETROLEUM,PETROL.PRODUCT	1	No Quantity			0		0		149464			0
S3	2016	2016	2016	2	0	2	Export	364	Iran	IRN	440	Lithuania	LTU								33	PETROLEUM,PETROL.PRODUCT	1	No Quantity			0		0		182030			0
S3	2016	2016	2016	2	0	2	Export	364	Iran	IRN	450	Madagascar	MDG								33	PETROLEUM,PETROL.PRODUCT	1	No Quantity			0		0		1251140			0
S3	2016	2016	2016	2	0	2	Export	364	Iran	IRN	458	Malaysia	MYS								33	PETROLEUM,PETROL.PRODUCT	1	No Quantity			0		0		39799572			0
S3	2016	2016	2016	2	0	2	Export	364	Iran	IRN	462	Maldives	MDV								33	PETROLEUM,PETROL.PRODUCT	1	No Quantity			0		0		30258			0
S3	2016	2016	2016	2	0	2	Export	364	Iran	IRN	466	Mali	MLI								33	PETROLEUM,PETROL.PRODUCT	1	No Quantity			0		0		42791			0
S3	2016	2016	2016	2	0	2	Export	364	Iran	IRN	470	Malta	MLT								33	PETROLEUM,PETROL.PRODUCT	1	No Quantity			0		0		34766599			0
S3	2016	2016	2016	2	0	2	Export	364	Iran	IRN	478	Mauritania	MRT								33	PETROLEUM,PETROL.PRODUCT	1	No Quantity			0		0		104899			0
S3	2016	2016	2016	2	0	2	Export	364	Iran	IRN	480	Mauritius	MUS								33	PETROLEUM,PETROL.PRODUCT	1	No Quantity			0		0		42512			0
S3	2016	2016	2016	2	0	2	Export	364	Iran	IRN	484	Mexico	MEX								33	PETROLEUM,PETROL.PRODUCT	1	No Quantity			0		0		394182			0
S3	2016	2016	2016	2	0	2	Export	364	Iran	IRN	490	Other Asia, nes									33	PETROLEUM,PETROL.PRODUCT	1	No Quantity			0		0		32009416172			4
S3	2016	2016	2016	2	0	2	Export	364	Iran	IRN	504	Morocco	MAR								33	PETROLEUM,PETROL.PRODUCT	1	No Quantity			0		0		46200			0
S3	2016	2016	2016	2	0	2	Export	364	Iran	IRN	508	Mozambique	MOZ								33	PETROLEUM,PETROL.PRODUCT	1	No Quantity			0		0		2516756			0
S3	2016	2016	2016	2	0	2	Export	364	Iran	IRN	512	Oman	OMN								33	PETROLEUM,PETROL.PRODUCT	1	No Quantity			0		0		47930138			0
S3	2016	2016	2016	2	0	2	Export	364	Iran	IRN	524	Nepal	NPL								33	PETROLEUM,PETROL.PRODUCT	1	No Quantity			0		0		297578			0
S3	2016	2016	2016	2	0	2	Export	364	Iran	IRN	528	Netherlands	NLD								33	PETROLEUM,PETROL.PRODUCT	1	No Quantity			0		0		72256605			0
S3	2016	2016	2016	2	0	2	Export	364	Iran	IRN	554	New Zealand	NZL								33	PETROLEUM,PETROL.PRODUCT	1	No Quantity			0		0		166555			0
S3	2016	2016	2016	2	0	2	Export	364	Iran	IRN	562	Niger	NER								33	PETROLEUM,PETROL.PRODUCT	1	No Quantity			0		0		29948			0
S3	2016	2016	2016	2	0	2	Export	364	Iran	IRN	566	Nigeria	NGA								33	PETROLEUM,PETROL.PRODUCT	1	No Quantity			0		0		5990888			0
S3	2016	2016	2016	2	0	2	Export	364	Iran	IRN	568	Other Europe, nes									33	PETROLEUM,PETROL.PRODUCT	1	No Quantity			0		0		7281152786			4
S3	2016	2016	2016	2	0	2	Export	364	Iran	IRN	577	Other Africa, nes									33	PETROLEUM,PETROL.PRODUCT	1	No Quantity			0		0		21932092			4
S3	2016	2016	2016	2	0	2	Export	364	Iran	IRN	586	Pakistan	PAK								33	PETROLEUM,PETROL.PRODUCT	1	No Quantity			0		0		107353415			0
S3	2016	2016	2016	2	0	2	Export	364	Iran	IRN	598	Papua New Guinea	PNG								33	PETROLEUM,PETROL.PRODUCT	1	No Quantity			0		0		53130			0
S3	2016	2016	2016	2	0	2	Export	364	Iran	IRN	600	Paraguay	PRY								33	PETROLEUM,PETROL.PRODUCT	1	No Quantity			0		0		44805			0
S3	2016	2016	2016	2	0	2	Export	364	Iran	IRN	604	Peru	PER								33	PETROLEUM,PETROL.PRODUCT	1	No Quantity			0		0		38592			0
S3	2016	2016	2016	2	0	2	Export	364	Iran	IRN	608	Philippines	PHL								33	PETROLEUM,PETROL.PRODUCT	1	No Quantity			0		0		1542885			0
S3	2016	2016	2016	2	0	2	Export	364	Iran	IRN	616	Poland	POL								33	PETROLEUM,PETROL.PRODUCT	1	No Quantity			0		0		15963			0
S3	2016	2016	2016	2	0	2	Export	364	Iran	IRN	642	Romania	ROU								33	PETROLEUM,PETROL.PRODUCT	1	No Quantity			0		0		2223230			0
S3	2016	2016	2016	2	0	2	Export	364	Iran	IRN	643	Russian Federation	RUS								33	PETROLEUM,PETROL.PRODUCT	1	No Quantity			0		0		232526			0
S3	2016	2016	2016	2	0	2	Export	364	Iran	IRN	682	Saudi Arabia	SAU								33	PETROLEUM,PETROL.PRODUCT	1	No Quantity			0		0		15400			0
S3	2016	2016	2016	2	0	2	Export	364	Iran	IRN	686	Senegal	SEN								33	PETROLEUM,PETROL.PRODUCT	1	No Quantity			0		0		2255109			0
S3	2016	2016	2016	2	0	2	Export	364	Iran	IRN	688	Serbia	SRB								33	PETROLEUM,PETROL.PRODUCT	1	No Quantity			0		0		436974			0
S3	2016	2016	2016	2	0	2	Export	364	Iran	IRN	694	Sierra Leone	SLE								33	PETROLEUM,PETROL.PRODUCT	1	No Quantity			0		0		70305			0
S3	2016	2016	2016	2	0	2	Export	364	Iran	IRN	699	India	IND								33	PETROLEUM,PETROL.PRODUCT	1	No Quantity			0		0		943475939			0
S3	2016	2016	2016	2	0	2	Export	364	Iran	IRN	702	Singapore	SGP								33	PETROLEUM,PETROL.PRODUCT	1	No Quantity			0		0		284781516			0
S3	2016	2016	2016	2	0	2	Export	364	Iran	IRN	704	Viet Nam	VNM								33	PETROLEUM,PETROL.PRODUCT	1	No Quantity			0		0		15570962			0
S3	2016	2016	2016	2	0	2	Export	364	Iran	IRN	705	Slovenia	SVN								33	PETROLEUM,PETROL.PRODUCT	1	No Quantity			0		0		17498			0
S3	2016	2016	2016	2	0	2	Export	364	Iran	IRN	706	Somalia	SOM								33	PETROLEUM,PETROL.PRODUCT	1	No Quantity			0		0		783675			0
S3	2016	2016	2016	2	0	2	Export	364	Iran	IRN	710	South Africa	ZAF								33	PETROLEUM,PETROL.PRODUCT	1	No Quantity			0		0		5959917			0
S3	2016	2016	2016	2	0	2	Export	364	Iran	IRN	716	Zimbabwe	ZWE								33	PETROLEUM,PETROL.PRODUCT	1	No Quantity			0		0		134690			0
S3	2016	2016	2016	2	0	2	Export	364	Iran	IRN	724	Spain	ESP								33	PETROLEUM,PETROL.PRODUCT	1	No Quantity			0		0		23200			0
S3	2016	2016	2016	2	0	2	Export	364	Iran	IRN	729	Sudan	SDN								33	PETROLEUM,PETROL.PRODUCT	1	No Quantity			0		0		11737700			0
S3	2016	2016	2016	2	0	2	Export	364	Iran	IRN	757	Switzerland	CHE								33	PETROLEUM,PETROL.PRODUCT	1	No Quantity			0		0		5437325			0
S3	2016	2016	2016	2	0	2	Export	364	Iran	IRN	760	Syria	SYR								33	PETROLEUM,PETROL.PRODUCT	1	No Quantity			0		0		1753491			0
S3	2016	2016	2016	2	0	2	Export	364	Iran	IRN	762	Tajikistan	TJK								33	PETROLEUM,PETROL.PRODUCT	1	No Quantity			0		0		833570			0
S3	2016	2016	2016	2	0	2	Export	364	Iran	IRN	764	Thailand	THA								33	PETROLEUM,PETROL.PRODUCT	1	No Quantity			0		0		1997374			0
S3	2016	2016	2016	2	0	2	Export	364	Iran	IRN	768	Togo	TGO								33	PETROLEUM,PETROL.PRODUCT	1	No Quantity			0		0		456147			0
S3	2016	2016	2016	2	0	2	Export	364	Iran	IRN	784	United Arab Emirates	ARE								33	PETROLEUM,PETROL.PRODUCT	1	No Quantity			0		0		4542469137			0
S3	2016	2016	2016	2	0	2	Export	364	Iran	IRN	792	Turkey	TUR								33	PETROLEUM,PETROL.PRODUCT	1	No Quantity			0		0		30129918			0
S3	2016	2016	2016	2	0	2	Export	364	Iran	IRN	795	Turkmenistan	TKM								33	PETROLEUM,PETROL.PRODUCT	1	No Quantity			0		0		14074555			0
S3	2016	2016	2016	2	0	2	Export	364	Iran	IRN	800	Uganda	UGA								33	PETROLEUM,PETROL.PRODUCT	1	No Quantity			0		0		395180			0
S3	2016	2016	2016	2	0	2	Export	364	Iran	IRN	804	Ukraine	UKR								33	PETROLEUM,PETROL.PRODUCT	1	No Quantity			0		0		364021			0
S3	2016	2016	2016	2	0	2	Export	364	Iran	IRN	807	North Macedonia	MKD								33	PETROLEUM,PETROL.PRODUCT	1	No Quantity			0		0		177897			0
S3	2016	2016	2016	2	0	2	Export	364	Iran	IRN	818	Egypt	EGY								33	PETROLEUM,PETROL.PRODUCT	1	No Quantity			0		0		91195			0
S3	2016	2016	2016	2	0	2	Export	364	Iran	IRN	826	United Kingdom	GBR								33	PETROLEUM,PETROL.PRODUCT	1	No Quantity			0		0		30658			0
S3	2016	2016	2016	2	0	2	Export	364	Iran	IRN	834	United Rep. of Tanzania	TZA								33	PETROLEUM,PETROL.PRODUCT	1	No Quantity			0		0		19157053			0
S3	2016	2016	2016	2	0	2	Export	364	Iran	IRN	838	Free Zones									33	PETROLEUM,PETROL.PRODUCT	1	No Quantity			0		0		744800			0
S3	2016	2016	2016	2	0	2	Export	364	Iran	IRN	854	Burkina Faso	BFA								33	PETROLEUM,PETROL.PRODUCT	1	No Quantity			0		0		38869			0
S3	2016	2016	2016	2	0	2	Export	364	Iran	IRN	860	Uzbekistan	UZB								33	PETROLEUM,PETROL.PRODUCT	1	No Quantity			0		0		1093992			0
S3	2016	2016	2016	2	0	2	Export	364	Iran	IRN	887	Yemen	YEM								33	PETROLEUM,PETROL.PRODUCT	1	No Quantity			0		0		2893687			0
S3	2016	2016	2016	2	0	2	Export	364	Iran	IRN	899	Areas, nes									33	PETROLEUM,PETROL.PRODUCT	1	No Quantity			0		0		104067774			0
S3	2016	2016	2016	2	0	2	Export	368	Iraq	IRQ	0	World	WLD								33	PETROLEUM,PETROL.PRODUCT	1	No Quantity							43768101812			0
S3	2016	2016	2016	2	0	2	Export	368	Iraq	IRQ	702	Singapore	SGP								33	PETROLEUM,PETROL.PRODUCT	1	No Quantity							79243038			0
S3	2016	2016	2016	2	0	2	Export	368	Iraq	IRQ	784	United Arab Emirates	ARE								33	PETROLEUM,PETROL.PRODUCT	1	No Quantity							5099182			0
S3	2016	2016	2016	2	0	2	Export	368	Iraq	IRQ	899	Areas, nes									33	PETROLEUM,PETROL.PRODUCT	1	No Quantity							43683759592			0
S3	2016	2016	2016	2	0	2	Export	364	Iran	IRN	0	World	WLD								34	GAS,NATURAL,MANUFACTURED	1	No Quantity			0		0		5295510772			0
S3	2016	2016	2016	2	0	2	Export	364	Iran	IRN	4	Afghanistan	AFG								34	GAS,NATURAL,MANUFACTURED	1	No Quantity			0		0		17544471			0
S3	2016	2016	2016	2	0	2	Export	364	Iran	IRN	31	Azerbaijan	AZE								34	GAS,NATURAL,MANUFACTURED	1	No Quantity			0		0		102405756			0
S3	2016	2016	2016	2	0	2	Export	364	Iran	IRN	51	Armenia	ARM								34	GAS,NATURAL,MANUFACTURED	1	No Quantity			0		0		94453467			0
S3	2016	2016	2016	2	0	2	Export	364	Iran	IRN	144	Sri Lanka	LKA								34	GAS,NATURAL,MANUFACTURED	1	No Quantity			0		0		1235512			0
S3	2016	2016	2016	2	0	2	Export	364	Iran	IRN	156	China	CHN								34	GAS,NATURAL,MANUFACTURED	1	No Quantity			0		0		1607322832			0
S3	2016	2016	2016	2	0	2	Export	364	Iran	IRN	360	Indonesia	IDN								34	GAS,NATURAL,MANUFACTURED	1	No Quantity			0		0		90386815			0
S3	2016	2016	2016	2	0	2	Export	364	Iran	IRN	368	Iraq	IRQ								34	GAS,NATURAL,MANUFACTURED	1	No Quantity			0		0		18093160			0
S3	2016	2016	2016	2	0	2	Export	364	Iran	IRN	404	Kenya	KEN								34	GAS,NATURAL,MANUFACTURED	1	No Quantity			0		0		21632401			0
S3	2016	2016	2016	2	0	2	Export	364	Iran	IRN	490	Other Asia, nes									34	GAS,NATURAL,MANUFACTURED	1	No Quantity			0		0		7584277			0
S3	2016	2016	2016	2	0	2	Export	364	Iran	IRN	512	Oman	OMN								34	GAS,NATURAL,MANUFACTURED	1	No Quantity			0		0		4629359			0
S3	2016	2016	2016	2	0	2	Export	364	Iran	IRN	586	Pakistan	PAK								34	GAS,NATURAL,MANUFACTURED	1	No Quantity			0		0		145462769			0
S3	2016	2016	2016	2	0	2	Export	364	Iran	IRN	643	Russian Federation	RUS								34	GAS,NATURAL,MANUFACTURED	1	No Quantity			0		0		1925649			0
S3	2016	2016	2016	2	0	2	Export	364	Iran	IRN	699	India	IND								34	GAS,NATURAL,MANUFACTURED	1	No Quantity			0		0		18196363			0
S3	2016	2016	2016	2	0	2	Export	364	Iran	IRN	702	Singapore	SGP								34	GAS,NATURAL,MANUFACTURED	1	No Quantity			0		0		14121397			0
S3	2016	2016	2016	2	0	2	Export	364	Iran	IRN	710	South Africa	ZAF								34	GAS,NATURAL,MANUFACTURED	1	No Quantity			0		0		3751612			0
S3	2016	2016	2016	2	0	2	Export	364	Iran	IRN	784	United Arab Emirates	ARE								34	GAS,NATURAL,MANUFACTURED	1	No Quantity			0		0		1149461053			0
S3	2016	2016	2016	2	0	2	Export	364	Iran	IRN	792	Turkey	TUR								34	GAS,NATURAL,MANUFACTURED	1	No Quantity			0		0		1882676021			0
S3	2016	2016	2016	2	0	2	Export	364	Iran	IRN	818	Egypt	EGY								34	GAS,NATURAL,MANUFACTURED	1	No Quantity			0		0		112195153			0
S3	2016	2016	2016	2	0	2	Export	364	Iran	IRN	887	Yemen	YEM								34	GAS,NATURAL,MANUFACTURED	1	No Quantity			0		0		2432705			0
S3	2016	2016	2016	2	0	2	Export	364	Iran	IRN	0	World	WLD								41	ANIMAL OILS AND FATS	1	No Quantity			0		0		28422190			0
S3	2016	2016	2016	2	0	2	Export	364	Iran	IRN	4	Afghanistan	AFG								41	ANIMAL OILS AND FATS	1	No Quantity			0		0		20664086			0
S3	2016	2016	2016	2	0	2	Export	364	Iran	IRN	31	Azerbaijan	AZE								41	ANIMAL OILS AND FATS	1	No Quantity			0		0		220281			0
S3	2016	2016	2016	2	0	2	Export	364	Iran	IRN	156	China	CHN								41	ANIMAL OILS AND FATS	1	No Quantity			0		0		300			0
S3	2016	2016	2016	2	0	2	Export	364	Iran	IRN	368	Iraq	IRQ								41	ANIMAL OILS AND FATS	1	No Quantity			0		0		2476535			0
S3	2016	2016	2016	2	0	2	Export	364	Iran	IRN	414	Kuwait	KWT								41	ANIMAL OILS AND FATS	1	No Quantity			0		0		3605			0
S3	2016	2016	2016	2	0	2	Export	364	Iran	IRN	458	Malaysia	MYS								41	ANIMAL OILS AND FATS	1	No Quantity			0		0		3035			0
S3	2016	2016	2016	2	0	2	Export	364	Iran	IRN	512	Oman	OMN								41	ANIMAL OILS AND FATS	1	No Quantity			0		0		3563			0
S3	2016	2016	2016	2	0	2	Export	364	Iran	IRN	634	Qatar	QAT								41	ANIMAL OILS AND FATS	1	No Quantity			0		0		966			0
S3	2016	2016	2016	2	0	2	Export	364	Iran	IRN	784	United Arab Emirates	ARE								41	ANIMAL OILS AND FATS	1	No Quantity			0		0		1377896			0
S3	2016	2016	2016	2	0	2	Export	364	Iran	IRN	792	Turkey	TUR								41	ANIMAL OILS AND FATS	1	No Quantity			0		0		2778105			0
S3	2016	2016	2016	2	0	2	Export	364	Iran	IRN	795	Turkmenistan	TKM								41	ANIMAL OILS AND FATS	1	No Quantity			0		0		893818			0
S3	2016	2016	2016	2	0	2	Export	364	Iran	IRN	0	World	WLD								42	FIXED VEG. FATS AND OILS	1	No Quantity			0		0		30892568			0
S3	2016	2016	2016	2	0	2	Export	364	Iran	IRN	4	Afghanistan	AFG								42	FIXED VEG. FATS AND OILS	1	No Quantity			0		0		11299569			0
S3	2016	2016	2016	2	0	2	Export	364	Iran	IRN	31	Azerbaijan	AZE								42	FIXED VEG. FATS AND OILS	1	No Quantity			0		0		1617			0
S3	2016	2016	2016	2	0	2	Export	364	Iran	IRN	36	Australia	AUS								42	FIXED VEG. FATS AND OILS	1	No Quantity			0		0		500			0
S3	2016	2016	2016	2	0	2	Export	364	Iran	IRN	48	Bahrain	BHR								42	FIXED VEG. FATS AND OILS	1	No Quantity			0		0		90			0
S3	2016	2016	2016	2	0	2	Export	364	Iran	IRN	51	Armenia	ARM								42	FIXED VEG. FATS AND OILS	1	No Quantity			0		0		250199			0
S3	2016	2016	2016	2	0	2	Export	364	Iran	IRN	124	Canada	CAN								42	FIXED VEG. FATS AND OILS	1	No Quantity			0		0		3724			0
S3	2016	2016	2016	2	0	2	Export	364	Iran	IRN	368	Iraq	IRQ								42	FIXED VEG. FATS AND OILS	1	No Quantity			0		0		14135321			0
S3	2016	2016	2016	2	0	2	Export	364	Iran	IRN	398	Kazakhstan	KAZ								42	FIXED VEG. FATS AND OILS	1	No Quantity			0		0		68301			0
S3	2016	2016	2016	2	0	2	Export	364	Iran	IRN	417	Kyrgyzstan	KGZ								42	FIXED VEG. FATS AND OILS	1	No Quantity			0		0		743473			0
S3	2016	2016	2016	2	0	2	Export	364	Iran	IRN	458	Malaysia	MYS								42	FIXED VEG. FATS AND OILS	1	No Quantity			0		0		179			0
S3	2016	2016	2016	2	0	2	Export	364	Iran	IRN	512	Oman	OMN								42	FIXED VEG. FATS AND OILS	1	No Quantity			0		0		100200			0
S3	2016	2016	2016	2	0	2	Export	364	Iran	IRN	586	Pakistan	PAK								42	FIXED VEG. FATS AND OILS	1	No Quantity			0		0		3277627			0
S3	2016	2016	2016	2	0	2	Export	364	Iran	IRN	762	Tajikistan	TJK								42	FIXED VEG. FATS AND OILS	1	No Quantity			0		0		115925			0
S3	2016	2016	2016	2	0	2	Export	364	Iran	IRN	784	United Arab Emirates	ARE								42	FIXED VEG. FATS AND OILS	1	No Quantity			0		0		90			0
S3	2016	2016	2016	2	0	2	Export	364	Iran	IRN	795	Turkmenistan	TKM								42	FIXED VEG. FATS AND OILS	1	No Quantity			0		0		895753			0
S3	2016	2016	2016	2	0	2	Export	364	Iran	IRN	0	World	WLD								43	ANIMAL,VEG.FATS,OILS,NES	1	No Quantity			0		0		7452563			0
S3	2016	2016	2016	2	0	2	Export	364	Iran	IRN	4	Afghanistan	AFG								43	ANIMAL,VEG.FATS,OILS,NES	1	No Quantity			0		0		3933519			0
S3	2016	2016	2016	2	0	2	Export	364	Iran	IRN	31	Azerbaijan	AZE								43	ANIMAL,VEG.FATS,OILS,NES	1	No Quantity			0		0		603522			0
S3	2016	2016	2016	2	0	2	Export	364	Iran	IRN	36	Australia	AUS								43	ANIMAL,VEG.FATS,OILS,NES	1	No Quantity			0		0		605			0
S3	2016	2016	2016	2	0	2	Export	364	Iran	IRN	156	China	CHN								43	ANIMAL,VEG.FATS,OILS,NES	1	No Quantity			0		0		74033			0
S3	2016	2016	2016	2	0	2	Export	364	Iran	IRN	276	Germany	DEU								43	ANIMAL,VEG.FATS,OILS,NES	1	No Quantity			0		0		4510			0
S3	2016	2016	2016	2	0	2	Export	364	Iran	IRN	368	Iraq	IRQ								43	ANIMAL,VEG.FATS,OILS,NES	1	No Quantity			0		0		432416			0
S3	2016	2016	2016	2	0	2	Export	364	Iran	IRN	414	Kuwait	KWT								43	ANIMAL,VEG.FATS,OILS,NES	1	No Quantity			0		0		84719			0
S3	2016	2016	2016	2	0	2	Export	364	Iran	IRN	417	Kyrgyzstan	KGZ								43	ANIMAL,VEG.FATS,OILS,NES	1	No Quantity			0		0		8085			0
S3	2016	2016	2016	2	0	2	Export	364	Iran	IRN	458	Malaysia	MYS								43	ANIMAL,VEG.FATS,OILS,NES	1	No Quantity			0		0		2500			0
S3	2016	2016	2016	2	0	2	Export	364	Iran	IRN	528	Netherlands	NLD								43	ANIMAL,VEG.FATS,OILS,NES	1	No Quantity			0		0		583			0
S3	2016	2016	2016	2	0	2	Export	364	Iran	IRN	586	Pakistan	PAK								43	ANIMAL,VEG.FATS,OILS,NES	1	No Quantity			0		0		64787			0
S3	2016	2016	2016	2	0	2	Export	364	Iran	IRN	762	Tajikistan	TJK								43	ANIMAL,VEG.FATS,OILS,NES	1	No Quantity			0		0		379947			0
S3	2016	2016	2016	2	0	2	Export	364	Iran	IRN	784	United Arab Emirates	ARE								43	ANIMAL,VEG.FATS,OILS,NES	1	No Quantity			0		0		740106			0
S3	2016	2016	2016	2	0	2	Export	364	Iran	IRN	792	Turkey	TUR								43	ANIMAL,VEG.FATS,OILS,NES	1	No Quantity			0		0		738395			0
S3	2016	2016	2016	2	0	2	Export	364	Iran	IRN	795	Turkmenistan	TKM								43	ANIMAL,VEG.FATS,OILS,NES	1	No Quantity			0		0		377036			0
S3	2016	2016	2016	2	0	2	Export	364	Iran	IRN	842	USA	USA								43	ANIMAL,VEG.FATS,OILS,NES	1	No Quantity			0		0		7500			0
S3	2016	2016	2016	2	0	2	Export	364	Iran	IRN	860	Uzbekistan	UZB								43	ANIMAL,VEG.FATS,OILS,NES	1	No Quantity			0		0		300			0
S3	2016	2016	2016	2	0	2	Export	364	Iran	IRN	0	World	WLD								51	ORGANIC CHEMICALS	1	No Quantity			0				3666919361			4
S3	2016	2016	2016	2	0	2	Export	364	Iran	IRN	4	Afghanistan	AFG								51	ORGANIC CHEMICALS	1	No Quantity			0		0		141375908			0
S3	2016	2016	2016	2	0	2	Export	364	Iran	IRN	8	Albania	ALB								51	ORGANIC CHEMICALS	1	No Quantity			0		0		593231			0
S3	2016	2016	2016	2	0	2	Export	364	Iran	IRN	31	Azerbaijan	AZE								51	ORGANIC CHEMICALS	1	No Quantity			0		0		2794725			0
S3	2016	2016	2016	2	0	2	Export	364	Iran	IRN	32	Argentina	ARG								51	ORGANIC CHEMICALS	1	No Quantity			0				516503			4
S3	2016	2016	2016	2	0	2	Export	364	Iran	IRN	36	Australia	AUS								51	ORGANIC CHEMICALS	1	No Quantity			0		0		995112			0
S3	2016	2016	2016	2	0	2	Export	364	Iran	IRN	50	Bangladesh	BGD								51	ORGANIC CHEMICALS	1	No Quantity			0		0		1133841			0
S3	2016	2016	2016	2	0	2	Export	364	Iran	IRN	51	Armenia	ARM								51	ORGANIC CHEMICALS	1	No Quantity			0		0		170300			0
S3	2016	2016	2016	2	0	2	Export	364	Iran	IRN	56	Belgium	BEL								51	ORGANIC CHEMICALS	1	No Quantity			0		0		343500			0
S3	2016	2016	2016	2	0	2	Export	364	Iran	IRN	70	Bosnia Herzegovina	BIH								51	ORGANIC CHEMICALS	1	No Quantity			0		0		39523			0
S3	2016	2016	2016	2	0	2	Export	364	Iran	IRN	104	Myanmar	MMR								51	ORGANIC CHEMICALS	1	No Quantity			0		0		238340			0
S3	2016	2016	2016	2	0	2	Export	364	Iran	IRN	144	Sri Lanka	LKA								51	ORGANIC CHEMICALS	1	No Quantity			0		0		879737			0
S3	2016	2016	2016	2	0	2	Export	364	Iran	IRN	156	China	CHN								51	ORGANIC CHEMICALS	1	No Quantity			0		0		1871684344			0
S3	2016	2016	2016	2	0	2	Export	364	Iran	IRN	251	France	FRA								51	ORGANIC CHEMICALS	1	No Quantity			0		0		5060			0
S3	2016	2016	2016	2	0	2	Export	364	Iran	IRN	276	Germany	DEU								51	ORGANIC CHEMICALS	1	No Quantity			0		0		1692844			0
S3	2016	2016	2016	2	0	2	Export	364	Iran	IRN	300	Greece	GRC								51	ORGANIC CHEMICALS	1	No Quantity			0		0		313200			0
S3	2016	2016	2016	2	0	2	Export	364	Iran	IRN	320	Guatemala	GTM								51	ORGANIC CHEMICALS	1	No Quantity			0		0		1050			0
S3	2016	2016	2016	2	0	2	Export	364	Iran	IRN	360	Indonesia	IDN								51	ORGANIC CHEMICALS	1	No Quantity			0		0		965560			0
S3	2016	2016	2016	2	0	2	Export	364	Iran	IRN	368	Iraq	IRQ								51	ORGANIC CHEMICALS	1	No Quantity			0		0		116212448			0
S3	2016	2016	2016	2	0	2	Export	364	Iran	IRN	381	Italy	ITA								51	ORGANIC CHEMICALS	1	No Quantity			0		0		16290880			0
S3	2016	2016	2016	2	0	2	Export	364	Iran	IRN	384	Côte d'Ivoire	CIV								51	ORGANIC CHEMICALS	1	No Quantity			0		0		206245			0
S3	2016	2016	2016	2	0	2	Export	364	Iran	IRN	392	Japan	JPN								51	ORGANIC CHEMICALS	1	No Quantity			0		0		2713096			0
S3	2016	2016	2016	2	0	2	Export	364	Iran	IRN	398	Kazakhstan	KAZ								51	ORGANIC CHEMICALS	1	No Quantity			0		0		75600			0
S3	2016	2016	2016	2	0	2	Export	364	Iran	IRN	400	Jordan	JOR								51	ORGANIC CHEMICALS	1	No Quantity			0		0		1090331			0
S3	2016	2016	2016	2	0	2	Export	364	Iran	IRN	404	Kenya	KEN								51	ORGANIC CHEMICALS	1	No Quantity			0		0		929470			0
S3	2016	2016	2016	2	0	2	Export	364	Iran	IRN	410	Rep. of Korea	KOR								51	ORGANIC CHEMICALS	1	No Quantity			0		0		251901661			0
S3	2016	2016	2016	2	0	2	Export	364	Iran	IRN	414	Kuwait	KWT								51	ORGANIC CHEMICALS	1	No Quantity			0		0		65000			0
S3	2016	2016	2016	2	0	2	Export	364	Iran	IRN	422	Lebanon	LBN								51	ORGANIC CHEMICALS	1	No Quantity			0		0		180000			0
S3	2016	2016	2016	2	0	2	Export	364	Iran	IRN	440	Lithuania	LTU								51	ORGANIC CHEMICALS	1	No Quantity			0		0		2043163			0
S3	2016	2016	2016	2	0	2	Export	364	Iran	IRN	458	Malaysia	MYS								51	ORGANIC CHEMICALS	1	No Quantity			0		0		1077012			0
S3	2016	2016	2016	2	0	2	Export	364	Iran	IRN	490	Other Asia, nes									51	ORGANIC CHEMICALS	1	No Quantity			0		0		31604968			0
S3	2016	2016	2016	2	0	2	Export	364	Iran	IRN	512	Oman	OMN								51	ORGANIC CHEMICALS	1	No Quantity			0		0		6376101			0
S3	2016	2016	2016	2	0	2	Export	364	Iran	IRN	528	Netherlands	NLD								51	ORGANIC CHEMICALS	1	No Quantity			0		0		107845			0
S3	2016	2016	2016	2	0	2	Export	364	Iran	IRN	566	Nigeria	NGA								51	ORGANIC CHEMICALS	1	No Quantity			0		0		215600			0
S3	2016	2016	2016	2	0	2	Export	364	Iran	IRN	586	Pakistan	PAK								51	ORGANIC CHEMICALS	1	No Quantity			0		0		15817313			0
S3	2016	2016	2016	2	0	2	Export	364	Iran	IRN	604	Peru	PER								51	ORGANIC CHEMICALS	1	No Quantity			0		0		629062			0
S3	2016	2016	2016	2	0	2	Export	364	Iran	IRN	608	Philippines	PHL								51	ORGANIC CHEMICALS	1	No Quantity			0		0		1040092			0
S3	2016	2016	2016	2	0	2	Export	364	Iran	IRN	620	Portugal	PRT								51	ORGANIC CHEMICALS	1	No Quantity			0		0		210880			0
S3	2016	2016	2016	2	0	2	Export	364	Iran	IRN	643	Russian Federation	RUS								51	ORGANIC CHEMICALS	1	No Quantity			0		0		3992716			0
S3	2016	2016	2016	2	0	2	Export	364	Iran	IRN	699	India	IND								51	ORGANIC CHEMICALS	1	No Quantity			0		0		553911608			0
S3	2016	2016	2016	2	0	2	Export	364	Iran	IRN	704	Viet Nam	VNM								51	ORGANIC CHEMICALS	1	No Quantity			0		0		2153560			0
S3	2016	2016	2016	2	0	2	Export	364	Iran	IRN	710	South Africa	ZAF								51	ORGANIC CHEMICALS	1	No Quantity			0		0		407052			0
S3	2016	2016	2016	2	0	2	Export	364	Iran	IRN	724	Spain	ESP								51	ORGANIC CHEMICALS	1	No Quantity			0		0		602560			0
S3	2016	2016	2016	2	0	2	Export	364	Iran	IRN	760	Syria	SYR								51	ORGANIC CHEMICALS	1	No Quantity			0		0		243803			0
S3	2016	2016	2016	2	0	2	Export	364	Iran	IRN	762	Tajikistan	TJK								51	ORGANIC CHEMICALS	1	No Quantity			0		0		38795			0
S3	2016	2016	2016	2	0	2	Export	364	Iran	IRN	764	Thailand	THA								51	ORGANIC CHEMICALS	1	No Quantity			0		0		153000			0
S3	2016	2016	2016	2	0	2	Export	364	Iran	IRN	784	United Arab Emirates	ARE								51	ORGANIC CHEMICALS	1	No Quantity			0		0		530767762			0
S3	2016	2016	2016	2	0	2	Export	364	Iran	IRN	792	Turkey	TUR								51	ORGANIC CHEMICALS	1	No Quantity			0		0		60290155			0
S3	2016	2016	2016	2	0	2	Export	364	Iran	IRN	795	Turkmenistan	TKM								51	ORGANIC CHEMICALS	1	No Quantity			0		0		2401072			0
S3	2016	2016	2016	2	0	2	Export	364	Iran	IRN	818	Egypt	EGY								51	ORGANIC CHEMICALS	1	No Quantity			0		0		26897214			0
S3	2016	2016	2016	2	0	2	Export	364	Iran	IRN	838	Free Zones									51	ORGANIC CHEMICALS	1	No Quantity			0		0		460125			0
S3	2016	2016	2016	2	0	2	Export	364	Iran	IRN	860	Uzbekistan	UZB								51	ORGANIC CHEMICALS	1	No Quantity			0		0		4300690			0
S3	2016	2016	2016	2	0	2	Export	364	Iran	IRN	894	Zambia	ZMB								51	ORGANIC CHEMICALS	1	No Quantity			0		0		1317			0
S3	2016	2016	2016	2	0	2	Export	364	Iran	IRN	899	Areas, nes									51	ORGANIC CHEMICALS	1	No Quantity			0		0		7768384			0
S3	2016	2016	2016	2	0	2	Export	364	Iran	IRN	0	World	WLD								52	INORGANIC CHEMICALS	1	No Quantity			0		0		415792319			0
S3	2016	2016	2016	2	0	2	Export	364	Iran	IRN	4	Afghanistan	AFG								52	INORGANIC CHEMICALS	1	No Quantity			0		0		5650132			0
S3	2016	2016	2016	2	0	2	Export	364	Iran	IRN	31	Azerbaijan	AZE								52	INORGANIC CHEMICALS	1	No Quantity			0		0		6717763			0
S3	2016	2016	2016	2	0	2	Export	364	Iran	IRN	40	Austria	AUT								52	INORGANIC CHEMICALS	1	No Quantity			0		0		3084480			0
S3	2016	2016	2016	2	0	2	Export	364	Iran	IRN	50	Bangladesh	BGD								52	INORGANIC CHEMICALS	1	No Quantity			0		0		2817918			0
S3	2016	2016	2016	2	0	2	Export	364	Iran	IRN	51	Armenia	ARM								52	INORGANIC CHEMICALS	1	No Quantity			0		0		11612321			0
S3	2016	2016	2016	2	0	2	Export	364	Iran	IRN	56	Belgium	BEL								52	INORGANIC CHEMICALS	1	No Quantity			0		0		17570			0
S3	2016	2016	2016	2	0	2	Export	364	Iran	IRN	100	Bulgaria	BGR								52	INORGANIC CHEMICALS	1	No Quantity			0		0		64325			0
S3	2016	2016	2016	2	0	2	Export	364	Iran	IRN	104	Myanmar	MMR								52	INORGANIC CHEMICALS	1	No Quantity			0		0		94378			0
S3	2016	2016	2016	2	0	2	Export	364	Iran	IRN	156	China	CHN								52	INORGANIC CHEMICALS	1	No Quantity			0		0		44207224			0
S3	2016	2016	2016	2	0	2	Export	364	Iran	IRN	191	Croatia	HRV								52	INORGANIC CHEMICALS	1	No Quantity			0		0		11660			0
S3	2016	2016	2016	2	0	2	Export	364	Iran	IRN	208	Denmark	DNK								52	INORGANIC CHEMICALS	1	No Quantity			0		0		400			0
S3	2016	2016	2016	2	0	2	Export	364	Iran	IRN	268	Georgia	GEO								52	INORGANIC CHEMICALS	1	No Quantity			0		0		1217918			0
S3	2016	2016	2016	2	0	2	Export	364	Iran	IRN	276	Germany	DEU								52	INORGANIC CHEMICALS	1	No Quantity			0		0		729864			0
S3	2016	2016	2016	2	0	2	Export	364	Iran	IRN	300	Greece	GRC								52	INORGANIC CHEMICALS	1	No Quantity			0		0		5130			0
S3	2016	2016	2016	2	0	2	Export	364	Iran	IRN	360	Indonesia	IDN								52	INORGANIC CHEMICALS	1	No Quantity			0		0		63222			0
S3	2016	2016	2016	2	0	2	Export	364	Iran	IRN	368	Iraq	IRQ								52	INORGANIC CHEMICALS	1	No Quantity			0		0		16648175			0
S3	2016	2016	2016	2	0	2	Export	364	Iran	IRN	381	Italy	ITA								52	INORGANIC CHEMICALS	1	No Quantity			0		0		2865882			0
S3	2016	2016	2016	2	0	2	Export	364	Iran	IRN	392	Japan	JPN								52	INORGANIC CHEMICALS	1	No Quantity			0		0		640			0
S3	2016	2016	2016	2	0	2	Export	364	Iran	IRN	398	Kazakhstan	KAZ								52	INORGANIC CHEMICALS	1	No Quantity			0		0		121496			0
S3	2016	2016	2016	2	0	2	Export	364	Iran	IRN	404	Kenya	KEN								52	INORGANIC CHEMICALS	1	No Quantity			0		0		96580			0
S3	2016	2016	2016	2	0	2	Export	364	Iran	IRN	410	Rep. of Korea	KOR								52	INORGANIC CHEMICALS	1	No Quantity			0		0		8086281			0
S3	2016	2016	2016	2	0	2	Export	364	Iran	IRN	414	Kuwait	KWT								52	INORGANIC CHEMICALS	1	No Quantity			0		0		955782			0
S3	2016	2016	2016	2	0	2	Export	364	Iran	IRN	417	Kyrgyzstan	KGZ								52	INORGANIC CHEMICALS	1	No Quantity			0		0		46941			0
S3	2016	2016	2016	2	0	2	Export	364	Iran	IRN	422	Lebanon	LBN								52	INORGANIC CHEMICALS	1	No Quantity			0		0		6688			0
S3	2016	2016	2016	2	0	2	Export	364	Iran	IRN	458	Malaysia	MYS								52	INORGANIC CHEMICALS	1	No Quantity			0		0		107339			0
S3	2016	2016	2016	2	0	2	Export	364	Iran	IRN	490	Other Asia, nes									52	INORGANIC CHEMICALS	1	No Quantity			0		0		14924849			0
S3	2016	2016	2016	2	0	2	Export	364	Iran	IRN	512	Oman	OMN								52	INORGANIC CHEMICALS	1	No Quantity			0		0		967590			0
S3	2016	2016	2016	2	0	2	Export	364	Iran	IRN	528	Netherlands	NLD								52	INORGANIC CHEMICALS	1	No Quantity			0		0		8351908			0
S3	2016	2016	2016	2	0	2	Export	364	Iran	IRN	586	Pakistan	PAK								52	INORGANIC CHEMICALS	1	No Quantity			0		0		11830342			0
S3	2016	2016	2016	2	0	2	Export	364	Iran	IRN	608	Philippines	PHL								52	INORGANIC CHEMICALS	1	No Quantity			0		0		1262080			0
S3	2016	2016	2016	2	0	2	Export	364	Iran	IRN	616	Poland	POL								52	INORGANIC CHEMICALS	1	No Quantity			0		0		41169			0
S3	2016	2016	2016	2	0	2	Export	364	Iran	IRN	634	Qatar	QAT								52	INORGANIC CHEMICALS	1	No Quantity			0		0		420641			0
S3	2016	2016	2016	2	0	2	Export	364	Iran	IRN	642	Romania	ROU								52	INORGANIC CHEMICALS	1	No Quantity			0		0		12536			0
S3	2016	2016	2016	2	0	2	Export	364	Iran	IRN	643	Russian Federation	RUS								52	INORGANIC CHEMICALS	1	No Quantity			0		0		970			0
S3	2016	2016	2016	2	0	2	Export	364	Iran	IRN	699	India	IND								52	INORGANIC CHEMICALS	1	No Quantity			0		0		247977557			0
S3	2016	2016	2016	2	0	2	Export	364	Iran	IRN	704	Viet Nam	VNM								52	INORGANIC CHEMICALS	1	No Quantity			0		0		274118			0
S3	2016	2016	2016	2	0	2	Export	364	Iran	IRN	705	Slovenia	SVN								52	INORGANIC CHEMICALS	1	No Quantity			0		0		33530			0
S3	2016	2016	2016	2	0	2	Export	364	Iran	IRN	710	South Africa	ZAF								52	INORGANIC CHEMICALS	1	No Quantity			0		0		377026			0
S3	2016	2016	2016	2	0	2	Export	364	Iran	IRN	724	Spain	ESP								52	INORGANIC CHEMICALS	1	No Quantity			0		0		481854			0
S3	2016	2016	2016	2	0	2	Export	364	Iran	IRN	729	Sudan	SDN								52	INORGANIC CHEMICALS	1	No Quantity			0		0		77070			0
S3	2016	2016	2016	2	0	2	Export	364	Iran	IRN	760	Syria	SYR								52	INORGANIC CHEMICALS	1	No Quantity			0		0		151759			0
S3	2016	2016	2016	2	0	2	Export	364	Iran	IRN	762	Tajikistan	TJK								52	INORGANIC CHEMICALS	1	No Quantity			0		0		132628			0
S3	2016	2016	2016	2	0	2	Export	364	Iran	IRN	764	Thailand	THA								52	INORGANIC CHEMICALS	1	No Quantity			0		0		3012			0
S3	2016	2016	2016	2	0	2	Export	364	Iran	IRN	784	United Arab Emirates	ARE								52	INORGANIC CHEMICALS	1	No Quantity			0		0		7085124			0
S3	2016	2016	2016	2	0	2	Export	364	Iran	IRN	792	Turkey	TUR								52	INORGANIC CHEMICALS	1	No Quantity			0		0		10496791			0
S3	2016	2016	2016	2	0	2	Export	364	Iran	IRN	795	Turkmenistan	TKM								52	INORGANIC CHEMICALS	1	No Quantity			0		0		3617862			0
S3	2016	2016	2016	2	0	2	Export	364	Iran	IRN	804	Ukraine	UKR								52	INORGANIC CHEMICALS	1	No Quantity			0		0		11177			0
S3	2016	2016	2016	2	0	2	Export	364	Iran	IRN	826	United Kingdom	GBR								52	INORGANIC CHEMICALS	1	No Quantity			0		0		89859			0
S3	2016	2016	2016	2	0	2	Export	364	Iran	IRN	834	United Rep. of Tanzania	TZA								52	INORGANIC CHEMICALS	1	No Quantity			0		0		391845			0
S3	2016	2016	2016	2	0	2	Export	364	Iran	IRN	860	Uzbekistan	UZB								52	INORGANIC CHEMICALS	1	No Quantity			0		0		1544222			0
S3	2016	2016	2016	2	0	2	Export	364	Iran	IRN	899	Areas, nes									52	INORGANIC CHEMICALS	1	No Quantity			0		0		4688			0
S3	2016	2016	2016	2	0	2	Export	368	Iraq	IRQ	0	World	WLD								52	INORGANIC CHEMICALS	1	No Quantity							60000			0
S3	2016	2016	2016	2	0	2	Export	368	Iraq	IRQ	276	Germany	DEU								52	INORGANIC CHEMICALS	1	No Quantity							30000			0
S3	2016	2016	2016	2	0	2	Export	368	Iraq	IRQ	422	Lebanon	LBN								52	INORGANIC CHEMICALS	1	No Quantity							30000			0
S3	2016	2016	2016	2	0	2	Export	364	Iran	IRN	0	World	WLD								53	DYES,COLOURING MATERIALS	1	No Quantity			0		0		133642778			0
S3	2016	2016	2016	2	0	2	Export	364	Iran	IRN	4	Afghanistan	AFG								53	DYES,COLOURING MATERIALS	1	No Quantity			0		0		34919394			0
S3	2016	2016	2016	2	0	2	Export	364	Iran	IRN	31	Azerbaijan	AZE								53	DYES,COLOURING MATERIALS	1	No Quantity			0		0		2545084			0
S3	2016	2016	2016	2	0	2	Export	364	Iran	IRN	36	Australia	AUS								53	DYES,COLOURING MATERIALS	1	No Quantity			0		0		1945			0
S3	2016	2016	2016	2	0	2	Export	364	Iran	IRN	40	Austria	AUT								53	DYES,COLOURING MATERIALS	1	No Quantity			0		0		9			0
S3	2016	2016	2016	2	0	2	Export	364	Iran	IRN	48	Bahrain	BHR								53	DYES,COLOURING MATERIALS	1	No Quantity			0		0		3388			0
S3	2016	2016	2016	2	0	2	Export	364	Iran	IRN	51	Armenia	ARM								53	DYES,COLOURING MATERIALS	1	No Quantity			0		0		1022717			0
S3	2016	2016	2016	2	0	2	Export	364	Iran	IRN	100	Bulgaria	BGR								53	DYES,COLOURING MATERIALS	1	No Quantity			0		0		15000			0
S3	2016	2016	2016	2	0	2	Export	364	Iran	IRN	124	Canada	CAN								53	DYES,COLOURING MATERIALS	1	No Quantity			0		0		58349			0
S3	2016	2016	2016	2	0	2	Export	364	Iran	IRN	156	China	CHN								53	DYES,COLOURING MATERIALS	1	No Quantity			0		0		318526			0
S3	2016	2016	2016	2	0	2	Export	364	Iran	IRN	196	Cyprus	CYP								53	DYES,COLOURING MATERIALS	1	No Quantity			0		0		25600			0
S3	2016	2016	2016	2	0	2	Export	364	Iran	IRN	208	Denmark	DNK								53	DYES,COLOURING MATERIALS	1	No Quantity			0		0		11000			0
S3	2016	2016	2016	2	0	2	Export	364	Iran	IRN	268	Georgia	GEO								53	DYES,COLOURING MATERIALS	1	No Quantity			0		0		825734			0
S3	2016	2016	2016	2	0	2	Export	364	Iran	IRN	276	Germany	DEU								53	DYES,COLOURING MATERIALS	1	No Quantity			0		0		2			0
S3	2016	2016	2016	2	0	2	Export	364	Iran	IRN	344	China, Hong Kong SAR	HKG								53	DYES,COLOURING MATERIALS	1	No Quantity			0		0		1718			0
S3	2016	2016	2016	2	0	2	Export	364	Iran	IRN	360	Indonesia	IDN								53	DYES,COLOURING MATERIALS	1	No Quantity			0		0		21000			0
S3	2016	2016	2016	2	0	2	Export	364	Iran	IRN	368	Iraq	IRQ								53	DYES,COLOURING MATERIALS	1	No Quantity			0		0		21707568			0
S3	2016	2016	2016	2	0	2	Export	364	Iran	IRN	381	Italy	ITA								53	DYES,COLOURING MATERIALS	1	No Quantity			0		0		331			0
S3	2016	2016	2016	2	0	2	Export	364	Iran	IRN	392	Japan	JPN								53	DYES,COLOURING MATERIALS	1	No Quantity			0		0		68			0
S3	2016	2016	2016	2	0	2	Export	364	Iran	IRN	398	Kazakhstan	KAZ								53	DYES,COLOURING MATERIALS	1	No Quantity			0		0		5604834			0
S3	2016	2016	2016	2	0	2	Export	364	Iran	IRN	400	Jordan	JOR								53	DYES,COLOURING MATERIALS	1	No Quantity			0		0		154520			0
S3	2016	2016	2016	2	0	2	Export	364	Iran	IRN	404	Kenya	KEN								53	DYES,COLOURING MATERIALS	1	No Quantity			0		0		51060			0
S3	2016	2016	2016	2	0	2	Export	364	Iran	IRN	410	Rep. of Korea	KOR								53	DYES,COLOURING MATERIALS	1	No Quantity			0		0		130898			0
S3	2016	2016	2016	2	0	2	Export	364	Iran	IRN	414	Kuwait	KWT								53	DYES,COLOURING MATERIALS	1	No Quantity			0		0		71597			0
S3	2016	2016	2016	2	0	2	Export	364	Iran	IRN	417	Kyrgyzstan	KGZ								53	DYES,COLOURING MATERIALS	1	No Quantity			0		0		3507007			0
S3	2016	2016	2016	2	0	2	Export	364	Iran	IRN	458	Malaysia	MYS								53	DYES,COLOURING MATERIALS	1	No Quantity			0		0		70258			0
S3	2016	2016	2016	2	0	2	Export	364	Iran	IRN	512	Oman	OMN								53	DYES,COLOURING MATERIALS	1	No Quantity			0		0		8658			0
S3	2016	2016	2016	2	0	2	Export	364	Iran	IRN	528	Netherlands	NLD								53	DYES,COLOURING MATERIALS	1	No Quantity			0		0		53105			0
S3	2016	2016	2016	2	0	2	Export	364	Iran	IRN	566	Nigeria	NGA								53	DYES,COLOURING MATERIALS	1	No Quantity			0		0		49033			0
S3	2016	2016	2016	2	0	2	Export	364	Iran	IRN	586	Pakistan	PAK								53	DYES,COLOURING MATERIALS	1	No Quantity			0		0		3326294			0
S3	2016	2016	2016	2	0	2	Export	364	Iran	IRN	608	Philippines	PHL								53	DYES,COLOURING MATERIALS	1	No Quantity			0		0		350			0
S3	2016	2016	2016	2	0	2	Export	364	Iran	IRN	616	Poland	POL								53	DYES,COLOURING MATERIALS	1	No Quantity			0		0		20000			0
S3	2016	2016	2016	2	0	2	Export	364	Iran	IRN	634	Qatar	QAT								53	DYES,COLOURING MATERIALS	1	No Quantity			0		0		236800			0
S3	2016	2016	2016	2	0	2	Export	364	Iran	IRN	643	Russian Federation	RUS								53	DYES,COLOURING MATERIALS	1	No Quantity			0		0		38265			0
S3	2016	2016	2016	2	0	2	Export	364	Iran	IRN	699	India	IND								53	DYES,COLOURING MATERIALS	1	No Quantity			0		0		1558492			0
S3	2016	2016	2016	2	0	2	Export	364	Iran	IRN	704	Viet Nam	VNM								53	DYES,COLOURING MATERIALS	1	No Quantity			0		0		18620			0
S3	2016	2016	2016	2	0	2	Export	364	Iran	IRN	710	South Africa	ZAF								53	DYES,COLOURING MATERIALS	1	No Quantity			0		0		238407			0
S3	2016	2016	2016	2	0	2	Export	364	Iran	IRN	724	Spain	ESP								53	DYES,COLOURING MATERIALS	1	No Quantity			0		0		21355			0
S3	2016	2016	2016	2	0	2	Export	364	Iran	IRN	729	Sudan	SDN								53	DYES,COLOURING MATERIALS	1	No Quantity			0		0		31000			0
S3	2016	2016	2016	2	0	2	Export	364	Iran	IRN	760	Syria	SYR								53	DYES,COLOURING MATERIALS	1	No Quantity			0		0		46973			0
S3	2016	2016	2016	2	0	2	Export	364	Iran	IRN	762	Tajikistan	TJK								53	DYES,COLOURING MATERIALS	1	No Quantity			0		0		11677258			0
S3	2016	2016	2016	2	0	2	Export	364	Iran	IRN	784	United Arab Emirates	ARE								53	DYES,COLOURING MATERIALS	1	No Quantity			0		0		17304232			0
S3	2016	2016	2016	2	0	2	Export	364	Iran	IRN	788	Tunisia	TUN								53	DYES,COLOURING MATERIALS	1	No Quantity			0		0		26000			0
S3	2016	2016	2016	2	0	2	Export	364	Iran	IRN	792	Turkey	TUR								53	DYES,COLOURING MATERIALS	1	No Quantity			0		0		1290927			0
S3	2016	2016	2016	2	0	2	Export	364	Iran	IRN	795	Turkmenistan	TKM								53	DYES,COLOURING MATERIALS	1	No Quantity			0		0		25875689			0
S3	2016	2016	2016	2	0	2	Export	364	Iran	IRN	804	Ukraine	UKR								53	DYES,COLOURING MATERIALS	1	No Quantity			0		0		18796			0
S3	2016	2016	2016	2	0	2	Export	364	Iran	IRN	818	Egypt	EGY								53	DYES,COLOURING MATERIALS	1	No Quantity			0		0		58160			0
S3	2016	2016	2016	2	0	2	Export	364	Iran	IRN	834	United Rep. of Tanzania	TZA								53	DYES,COLOURING MATERIALS	1	No Quantity			0		0		44250			0
S3	2016	2016	2016	2	0	2	Export	364	Iran	IRN	838	Free Zones									53	DYES,COLOURING MATERIALS	1	No Quantity			0		0		3040			0
S3	2016	2016	2016	2	0	2	Export	364	Iran	IRN	860	Uzbekistan	UZB								53	DYES,COLOURING MATERIALS	1	No Quantity			0		0		629464			0
S3	2016	2016	2016	2	0	2	Export	364	Iran	IRN	0	World	WLD								54	MEDICINAL,PHARM.PRODUCTS	1	No Quantity			0		0		160258682			0
S3	2016	2016	2016	2	0	2	Export	364	Iran	IRN	4	Afghanistan	AFG								54	MEDICINAL,PHARM.PRODUCTS	1	No Quantity			0		0		48614225			0
S3	2016	2016	2016	2	0	2	Export	364	Iran	IRN	31	Azerbaijan	AZE								54	MEDICINAL,PHARM.PRODUCTS	1	No Quantity			0		0		1228461			0
S3	2016	2016	2016	2	0	2	Export	364	Iran	IRN	36	Australia	AUS								54	MEDICINAL,PHARM.PRODUCTS	1	No Quantity			0		0		1000			0
S3	2016	2016	2016	2	0	2	Export	364	Iran	IRN	40	Austria	AUT								54	MEDICINAL,PHARM.PRODUCTS	1	No Quantity			0		0		51031			0
S3	2016	2016	2016	2	0	2	Export	364	Iran	IRN	50	Bangladesh	BGD								54	MEDICINAL,PHARM.PRODUCTS	1	No Quantity			0		0		132150			0
S3	2016	2016	2016	2	0	2	Export	364	Iran	IRN	51	Armenia	ARM								54	MEDICINAL,PHARM.PRODUCTS	1	No Quantity			0		0		29995			0
S3	2016	2016	2016	2	0	2	Export	364	Iran	IRN	56	Belgium	BEL								54	MEDICINAL,PHARM.PRODUCTS	1	No Quantity			0		0		1480			0
S3	2016	2016	2016	2	0	2	Export	364	Iran	IRN	76	Brazil	BRA								54	MEDICINAL,PHARM.PRODUCTS	1	No Quantity			0		0		1084			0
S3	2016	2016	2016	2	0	2	Export	364	Iran	IRN	112	Belarus	BLR								54	MEDICINAL,PHARM.PRODUCTS	1	No Quantity			0		0		143591			0
S3	2016	2016	2016	2	0	2	Export	364	Iran	IRN	124	Canada	CAN								54	MEDICINAL,PHARM.PRODUCTS	1	No Quantity			0		0		5144			0
S3	2016	2016	2016	2	0	2	Export	364	Iran	IRN	144	Sri Lanka	LKA								54	MEDICINAL,PHARM.PRODUCTS	1	No Quantity			0		0		34646			0
S3	2016	2016	2016	2	0	2	Export	364	Iran	IRN	152	Chile	CHL								54	MEDICINAL,PHARM.PRODUCTS	1	No Quantity			0		0		9000			0
S3	2016	2016	2016	2	0	2	Export	364	Iran	IRN	156	China	CHN								54	MEDICINAL,PHARM.PRODUCTS	1	No Quantity			0		0		1794364			0
S3	2016	2016	2016	2	0	2	Export	364	Iran	IRN	231	Ethiopia	ETH								54	MEDICINAL,PHARM.PRODUCTS	1	No Quantity			0		0		42			0
S3	2016	2016	2016	2	0	2	Export	364	Iran	IRN	251	France	FRA								54	MEDICINAL,PHARM.PRODUCTS	1	No Quantity			0		0		3013144			0
S3	2016	2016	2016	2	0	2	Export	364	Iran	IRN	268	Georgia	GEO								54	MEDICINAL,PHARM.PRODUCTS	1	No Quantity			0		0		24792			0
S3	2016	2016	2016	2	0	2	Export	364	Iran	IRN	276	Germany	DEU								54	MEDICINAL,PHARM.PRODUCTS	1	No Quantity			0		0		33471596			0
S3	2016	2016	2016	2	0	2	Export	364	Iran	IRN	344	China, Hong Kong SAR	HKG								54	MEDICINAL,PHARM.PRODUCTS	1	No Quantity			0		0		29820			0
S3	2016	2016	2016	2	0	2	Export	364	Iran	IRN	368	Iraq	IRQ								54	MEDICINAL,PHARM.PRODUCTS	1	No Quantity			0		0		12461456			0
S3	2016	2016	2016	2	0	2	Export	364	Iran	IRN	381	Italy	ITA								54	MEDICINAL,PHARM.PRODUCTS	1	No Quantity			0		0		3431			0
S3	2016	2016	2016	2	0	2	Export	364	Iran	IRN	400	Jordan	JOR								54	MEDICINAL,PHARM.PRODUCTS	1	No Quantity			0		0		104478			0
S3	2016	2016	2016	2	0	2	Export	364	Iran	IRN	410	Rep. of Korea	KOR								54	MEDICINAL,PHARM.PRODUCTS	1	No Quantity			0		0		362186			0
S3	2016	2016	2016	2	0	2	Export	364	Iran	IRN	414	Kuwait	KWT								54	MEDICINAL,PHARM.PRODUCTS	1	No Quantity			0		0		1069			0
S3	2016	2016	2016	2	0	2	Export	364	Iran	IRN	422	Lebanon	LBN								54	MEDICINAL,PHARM.PRODUCTS	1	No Quantity			0		0		339275			0
S3	2016	2016	2016	2	0	2	Export	364	Iran	IRN	434	Libya	LBY								54	MEDICINAL,PHARM.PRODUCTS	1	No Quantity			0		0		176816			0
S3	2016	2016	2016	2	0	2	Export	364	Iran	IRN	458	Malaysia	MYS								54	MEDICINAL,PHARM.PRODUCTS	1	No Quantity			0		0		62024			0
S3	2016	2016	2016	2	0	2	Export	364	Iran	IRN	484	Mexico	MEX								54	MEDICINAL,PHARM.PRODUCTS	1	No Quantity			0		0		700			0
S3	2016	2016	2016	2	0	2	Export	364	Iran	IRN	490	Other Asia, nes									54	MEDICINAL,PHARM.PRODUCTS	1	No Quantity			0		0		1560900			0
S3	2016	2016	2016	2	0	2	Export	364	Iran	IRN	512	Oman	OMN								54	MEDICINAL,PHARM.PRODUCTS	1	No Quantity			0		0		132621			0
S3	2016	2016	2016	2	0	2	Export	364	Iran	IRN	524	Nepal	NPL								54	MEDICINAL,PHARM.PRODUCTS	1	No Quantity			0		0		453			0
S3	2016	2016	2016	2	0	2	Export	364	Iran	IRN	554	New Zealand	NZL								54	MEDICINAL,PHARM.PRODUCTS	1	No Quantity			0		0		37000			0
S3	2016	2016	2016	2	0	2	Export	364	Iran	IRN	566	Nigeria	NGA								54	MEDICINAL,PHARM.PRODUCTS	1	No Quantity			0		0		627525			0
S3	2016	2016	2016	2	0	2	Export	364	Iran	IRN	586	Pakistan	PAK								54	MEDICINAL,PHARM.PRODUCTS	1	No Quantity			0		0		256403			0
S3	2016	2016	2016	2	0	2	Export	364	Iran	IRN	608	Philippines	PHL								54	MEDICINAL,PHARM.PRODUCTS	1	No Quantity			0		0		223221			0
S3	2016	2016	2016	2	0	2	Export	364	Iran	IRN	634	Qatar	QAT								54	MEDICINAL,PHARM.PRODUCTS	1	No Quantity			0		0		2400			0
S3	2016	2016	2016	2	0	2	Export	364	Iran	IRN	643	Russian Federation	RUS								54	MEDICINAL,PHARM.PRODUCTS	1	No Quantity			0		0		17680113			0
S3	2016	2016	2016	2	0	2	Export	364	Iran	IRN	699	India	IND								54	MEDICINAL,PHARM.PRODUCTS	1	No Quantity			0		0		15759534			0
S3	2016	2016	2016	2	0	2	Export	364	Iran	IRN	702	Singapore	SGP								54	MEDICINAL,PHARM.PRODUCTS	1	No Quantity			0		0		211630			0
S3	2016	2016	2016	2	0	2	Export	364	Iran	IRN	704	Viet Nam	VNM								54	MEDICINAL,PHARM.PRODUCTS	1	No Quantity			0		0		257083			0
S3	2016	2016	2016	2	0	2	Export	364	Iran	IRN	706	Somalia	SOM								54	MEDICINAL,PHARM.PRODUCTS	1	No Quantity			0		0		845664			0
S3	2016	2016	2016	2	0	2	Export	364	Iran	IRN	724	Spain	ESP								54	MEDICINAL,PHARM.PRODUCTS	1	No Quantity			0		0		14683			0
S3	2016	2016	2016	2	0	2	Export	364	Iran	IRN	760	Syria	SYR								54	MEDICINAL,PHARM.PRODUCTS	1	No Quantity			0		0		8958915			0
S3	2016	2016	2016	2	0	2	Export	364	Iran	IRN	762	Tajikistan	TJK								54	MEDICINAL,PHARM.PRODUCTS	1	No Quantity			0		0		1584598			0
S3	2016	2016	2016	2	0	2	Export	364	Iran	IRN	784	United Arab Emirates	ARE								54	MEDICINAL,PHARM.PRODUCTS	1	No Quantity			0		0		33777			0
S3	2016	2016	2016	2	0	2	Export	364	Iran	IRN	792	Turkey	TUR								54	MEDICINAL,PHARM.PRODUCTS	1	No Quantity			0		0		18715			0
S3	2016	2016	2016	2	0	2	Export	364	Iran	IRN	795	Turkmenistan	TKM								54	MEDICINAL,PHARM.PRODUCTS	1	No Quantity			0		0		22679			0
S3	2016	2016	2016	2	0	2	Export	364	Iran	IRN	800	Uganda	UGA								54	MEDICINAL,PHARM.PRODUCTS	1	No Quantity			0		0		456445			0
S3	2016	2016	2016	2	0	2	Export	364	Iran	IRN	804	Ukraine	UKR								54	MEDICINAL,PHARM.PRODUCTS	1	No Quantity			0		0		548731			0
S3	2016	2016	2016	2	0	2	Export	364	Iran	IRN	818	Egypt	EGY								54	MEDICINAL,PHARM.PRODUCTS	1	No Quantity			0		0		352494			0
S3	2016	2016	2016	2	0	2	Export	364	Iran	IRN	826	United Kingdom	GBR								54	MEDICINAL,PHARM.PRODUCTS	1	No Quantity			0		0		11645			0
S3	2016	2016	2016	2	0	2	Export	364	Iran	IRN	838	Free Zones									54	MEDICINAL,PHARM.PRODUCTS	1	No Quantity			0		0		344326			0
S3	2016	2016	2016	2	0	2	Export	364	Iran	IRN	860	Uzbekistan	UZB								54	MEDICINAL,PHARM.PRODUCTS	1	No Quantity			0		0		1143910			0
S3	2016	2016	2016	2	0	2	Export	364	Iran	IRN	862	Venezuela	VEN								54	MEDICINAL,PHARM.PRODUCTS	1	No Quantity			0		0		365881			0
S3	2016	2016	2016	2	0	2	Export	364	Iran	IRN	887	Yemen	YEM								54	MEDICINAL,PHARM.PRODUCTS	1	No Quantity			0		0		6710333			0
S3	2016	2016	2016	2	0	2	Export	364	Iran	IRN	0	World	WLD								55	ESSENTL.OILS,PERFUME,ETC	1	No Quantity			0		0		266468600			0
S3	2016	2016	2016	2	0	2	Export	364	Iran	IRN	4	Afghanistan	AFG								55	ESSENTL.OILS,PERFUME,ETC	1	No Quantity			0		0		65963270			0
S3	2016	2016	2016	2	0	2	Export	364	Iran	IRN	31	Azerbaijan	AZE								55	ESSENTL.OILS,PERFUME,ETC	1	No Quantity			0		0		4753622			0
S3	2016	2016	2016	2	0	2	Export	364	Iran	IRN	36	Australia	AUS								55	ESSENTL.OILS,PERFUME,ETC	1	No Quantity			0		0		157085			0
S3	2016	2016	2016	2	0	2	Export	364	Iran	IRN	40	Austria	AUT								55	ESSENTL.OILS,PERFUME,ETC	1	No Quantity			0		0		79055			0
S3	2016	2016	2016	2	0	2	Export	364	Iran	IRN	48	Bahrain	BHR								55	ESSENTL.OILS,PERFUME,ETC	1	No Quantity			0		0		1193984			0
S3	2016	2016	2016	2	0	2	Export	364	Iran	IRN	50	Bangladesh	BGD								55	ESSENTL.OILS,PERFUME,ETC	1	No Quantity			0		0		11375			0
S3	2016	2016	2016	2	0	2	Export	364	Iran	IRN	51	Armenia	ARM								55	ESSENTL.OILS,PERFUME,ETC	1	No Quantity			0		0		1790671			0
S3	2016	2016	2016	2	0	2	Export	364	Iran	IRN	56	Belgium	BEL								55	ESSENTL.OILS,PERFUME,ETC	1	No Quantity			0		0		2657			0
S3	2016	2016	2016	2	0	2	Export	364	Iran	IRN	100	Bulgaria	BGR								55	ESSENTL.OILS,PERFUME,ETC	1	No Quantity			0		0		132842			0
S3	2016	2016	2016	2	0	2	Export	364	Iran	IRN	120	Cameroon	CMR								55	ESSENTL.OILS,PERFUME,ETC	1	No Quantity			0		0		10585			0
S3	2016	2016	2016	2	0	2	Export	364	Iran	IRN	124	Canada	CAN								55	ESSENTL.OILS,PERFUME,ETC	1	No Quantity			0		0		181696			0
S3	2016	2016	2016	2	0	2	Export	364	Iran	IRN	156	China	CHN								55	ESSENTL.OILS,PERFUME,ETC	1	No Quantity			0		0		107504			0
S3	2016	2016	2016	2	0	2	Export	364	Iran	IRN	203	Czechia	CZE								55	ESSENTL.OILS,PERFUME,ETC	1	No Quantity			0		0		3393			0
S3	2016	2016	2016	2	0	2	Export	364	Iran	IRN	251	France	FRA								55	ESSENTL.OILS,PERFUME,ETC	1	No Quantity			0		0		1506489			0
S3	2016	2016	2016	2	0	2	Export	364	Iran	IRN	268	Georgia	GEO								55	ESSENTL.OILS,PERFUME,ETC	1	No Quantity			0		0		1330006			0
S3	2016	2016	2016	2	0	2	Export	364	Iran	IRN	276	Germany	DEU								55	ESSENTL.OILS,PERFUME,ETC	1	No Quantity			0		0		721469			0
S3	2016	2016	2016	2	0	2	Export	364	Iran	IRN	300	Greece	GRC								55	ESSENTL.OILS,PERFUME,ETC	1	No Quantity			0		0		2500			0
S3	2016	2016	2016	2	0	2	Export	364	Iran	IRN	344	China, Hong Kong SAR	HKG								55	ESSENTL.OILS,PERFUME,ETC	1	No Quantity			0		0		49258			0
S3	2016	2016	2016	2	0	2	Export	364	Iran	IRN	348	Hungary	HUN								55	ESSENTL.OILS,PERFUME,ETC	1	No Quantity			0		0		60480			0
S3	2016	2016	2016	2	0	2	Export	364	Iran	IRN	368	Iraq	IRQ								55	ESSENTL.OILS,PERFUME,ETC	1	No Quantity			0		0		127812805			0
S3	2016	2016	2016	2	0	2	Export	364	Iran	IRN	381	Italy	ITA								55	ESSENTL.OILS,PERFUME,ETC	1	No Quantity			0		0		60220			0
S3	2016	2016	2016	2	0	2	Export	364	Iran	IRN	384	Côte d'Ivoire	CIV								55	ESSENTL.OILS,PERFUME,ETC	1	No Quantity			0		0		65304			0
S3	2016	2016	2016	2	0	2	Export	364	Iran	IRN	392	Japan	JPN								55	ESSENTL.OILS,PERFUME,ETC	1	No Quantity			0		0		22010			0
S3	2016	2016	2016	2	0	2	Export	364	Iran	IRN	398	Kazakhstan	KAZ								55	ESSENTL.OILS,PERFUME,ETC	1	No Quantity			0		0		3720091			0
S3	2016	2016	2016	2	0	2	Export	364	Iran	IRN	410	Rep. of Korea	KOR								55	ESSENTL.OILS,PERFUME,ETC	1	No Quantity			0		0		5621			0
S3	2016	2016	2016	2	0	2	Export	364	Iran	IRN	414	Kuwait	KWT								55	ESSENTL.OILS,PERFUME,ETC	1	No Quantity			0		0		2725016			0
S3	2016	2016	2016	2	0	2	Export	364	Iran	IRN	417	Kyrgyzstan	KGZ								55	ESSENTL.OILS,PERFUME,ETC	1	No Quantity			0		0		2172420			0
S3	2016	2016	2016	2	0	2	Export	364	Iran	IRN	422	Lebanon	LBN								55	ESSENTL.OILS,PERFUME,ETC	1	No Quantity			0		0		28131			0
S3	2016	2016	2016	2	0	2	Export	364	Iran	IRN	440	Lithuania	LTU								55	ESSENTL.OILS,PERFUME,ETC	1	No Quantity			0		0		1857			0
S3	2016	2016	2016	2	0	2	Export	364	Iran	IRN	458	Malaysia	MYS								55	ESSENTL.OILS,PERFUME,ETC	1	No Quantity			0		0		144293			0
S3	2016	2016	2016	2	0	2	Export	364	Iran	IRN	490	Other Asia, nes									55	ESSENTL.OILS,PERFUME,ETC	1	No Quantity			0		0		12282			0
S3	2016	2016	2016	2	0	2	Export	364	Iran	IRN	512	Oman	OMN								55	ESSENTL.OILS,PERFUME,ETC	1	No Quantity			0		0		677416			0
S3	2016	2016	2016	2	0	2	Export	364	Iran	IRN	528	Netherlands	NLD								55	ESSENTL.OILS,PERFUME,ETC	1	No Quantity			0		0		74401			0
S3	2016	2016	2016	2	0	2	Export	364	Iran	IRN	554	New Zealand	NZL								55	ESSENTL.OILS,PERFUME,ETC	1	No Quantity			0		0		9489			0
S3	2016	2016	2016	2	0	2	Export	364	Iran	IRN	579	Norway	NOR								55	ESSENTL.OILS,PERFUME,ETC	1	No Quantity			0		0		14082			0
S3	2016	2016	2016	2	0	2	Export	364	Iran	IRN	586	Pakistan	PAK								55	ESSENTL.OILS,PERFUME,ETC	1	No Quantity			0		0		20925655			0
S3	2016	2016	2016	2	0	2	Export	364	Iran	IRN	634	Qatar	QAT								55	ESSENTL.OILS,PERFUME,ETC	1	No Quantity			0		0		410469			0
S3	2016	2016	2016	2	0	2	Export	364	Iran	IRN	643	Russian Federation	RUS								55	ESSENTL.OILS,PERFUME,ETC	1	No Quantity			0		0		35413			0
S3	2016	2016	2016	2	0	2	Export	364	Iran	IRN	699	India	IND								55	ESSENTL.OILS,PERFUME,ETC	1	No Quantity			0		0		39929			0
S3	2016	2016	2016	2	0	2	Export	364	Iran	IRN	710	South Africa	ZAF								55	ESSENTL.OILS,PERFUME,ETC	1	No Quantity			0		0		480			0
S3	2016	2016	2016	2	0	2	Export	364	Iran	IRN	724	Spain	ESP								55	ESSENTL.OILS,PERFUME,ETC	1	No Quantity			0		0		240466			0
S3	2016	2016	2016	2	0	2	Export	364	Iran	IRN	748	Swaziland	SWZ								55	ESSENTL.OILS,PERFUME,ETC	1	No Quantity			0		0		3960			0
S3	2016	2016	2016	2	0	2	Export	364	Iran	IRN	752	Sweden	SWE								55	ESSENTL.OILS,PERFUME,ETC	1	No Quantity			0		0		49051			0
S3	2016	2016	2016	2	0	2	Export	364	Iran	IRN	757	Switzerland	CHE								55	ESSENTL.OILS,PERFUME,ETC	1	No Quantity			0		0		14702			0
S3	2016	2016	2016	2	0	2	Export	364	Iran	IRN	762	Tajikistan	TJK								55	ESSENTL.OILS,PERFUME,ETC	1	No Quantity			0		0		8840282			0
S3	2016	2016	2016	2	0	2	Export	364	Iran	IRN	764	Thailand	THA								55	ESSENTL.OILS,PERFUME,ETC	1	No Quantity			0		0		2024			0
S3	2016	2016	2016	2	0	2	Export	364	Iran	IRN	784	United Arab Emirates	ARE								55	ESSENTL.OILS,PERFUME,ETC	1	No Quantity			0		0		3042315			0
S3	2016	2016	2016	2	0	2	Export	364	Iran	IRN	792	Turkey	TUR								55	ESSENTL.OILS,PERFUME,ETC	1	No Quantity			0		0		1229892			0
S3	2016	2016	2016	2	0	2	Export	364	Iran	IRN	795	Turkmenistan	TKM								55	ESSENTL.OILS,PERFUME,ETC	1	No Quantity			0		0		14959524			0
S3	2016	2016	2016	2	0	2	Export	364	Iran	IRN	800	Uganda	UGA								55	ESSENTL.OILS,PERFUME,ETC	1	No Quantity			0		0		4000			0
S3	2016	2016	2016	2	0	2	Export	364	Iran	IRN	804	Ukraine	UKR								55	ESSENTL.OILS,PERFUME,ETC	1	No Quantity			0		0		15945			0
S3	2016	2016	2016	2	0	2	Export	364	Iran	IRN	826	United Kingdom	GBR								55	ESSENTL.OILS,PERFUME,ETC	1	No Quantity			0		0		166547			0
S3	2016	2016	2016	2	0	2	Export	364	Iran	IRN	842	USA	USA								55	ESSENTL.OILS,PERFUME,ETC	1	No Quantity			0		0		13252			0
S3	2016	2016	2016	2	0	2	Export	364	Iran	IRN	860	Uzbekistan	UZB								55	ESSENTL.OILS,PERFUME,ETC	1	No Quantity			0		0		772061			0
S3	2016	2016	2016	2	0	2	Export	364	Iran	IRN	887	Yemen	YEM								55	ESSENTL.OILS,PERFUME,ETC	1	No Quantity			0		0		99250			0
S3	2016	2016	2016	2	0	2	Export	364	Iran	IRN	0	World	WLD								56	FERTILIZER,EXCEPT GRP272	1	No Quantity			0		0		790261218			0
S3	2016	2016	2016	2	0	2	Export	364	Iran	IRN	4	Afghanistan	AFG								56	FERTILIZER,EXCEPT GRP272	1	No Quantity			0		0		50727529			0
S3	2016	2016	2016	2	0	2	Export	364	Iran	IRN	31	Azerbaijan	AZE								56	FERTILIZER,EXCEPT GRP272	1	No Quantity			0		0		130030			0
S3	2016	2016	2016	2	0	2	Export	364	Iran	IRN	51	Armenia	ARM								56	FERTILIZER,EXCEPT GRP272	1	No Quantity			0		0		194387			0
S3	2016	2016	2016	2	0	2	Export	364	Iran	IRN	56	Belgium	BEL								56	FERTILIZER,EXCEPT GRP272	1	No Quantity			0		0		8648636			0
S3	2016	2016	2016	2	0	2	Export	364	Iran	IRN	76	Brazil	BRA								56	FERTILIZER,EXCEPT GRP272	1	No Quantity			0		0		41924016			0
S3	2016	2016	2016	2	0	2	Export	364	Iran	IRN	104	Myanmar	MMR								56	FERTILIZER,EXCEPT GRP272	1	No Quantity			0		0		571400			0
S3	2016	2016	2016	2	0	2	Export	364	Iran	IRN	144	Sri Lanka	LKA								56	FERTILIZER,EXCEPT GRP272	1	No Quantity			0		0		117000			0
S3	2016	2016	2016	2	0	2	Export	364	Iran	IRN	156	China	CHN								56	FERTILIZER,EXCEPT GRP272	1	No Quantity			0		0		40734039			0
S3	2016	2016	2016	2	0	2	Export	364	Iran	IRN	288	Ghana	GHA								56	FERTILIZER,EXCEPT GRP272	1	No Quantity			0		0		48000			0
S3	2016	2016	2016	2	0	2	Export	364	Iran	IRN	360	Indonesia	IDN								56	FERTILIZER,EXCEPT GRP272	1	No Quantity			0		0		20000			0
S3	2016	2016	2016	2	0	2	Export	364	Iran	IRN	368	Iraq	IRQ								56	FERTILIZER,EXCEPT GRP272	1	No Quantity			0		0		45177210			0
S3	2016	2016	2016	2	0	2	Export	364	Iran	IRN	381	Italy	ITA								56	FERTILIZER,EXCEPT GRP272	1	No Quantity			0		0		6961535			0
S3	2016	2016	2016	2	0	2	Export	364	Iran	IRN	398	Kazakhstan	KAZ								56	FERTILIZER,EXCEPT GRP272	1	No Quantity			0		0		3333			0
S3	2016	2016	2016	2	0	2	Export	364	Iran	IRN	400	Jordan	JOR								56	FERTILIZER,EXCEPT GRP272	1	No Quantity			0		0		100000			0
S3	2016	2016	2016	2	0	2	Export	364	Iran	IRN	458	Malaysia	MYS								56	FERTILIZER,EXCEPT GRP272	1	No Quantity			0		0		2475586			0
S3	2016	2016	2016	2	0	2	Export	364	Iran	IRN	484	Mexico	MEX								56	FERTILIZER,EXCEPT GRP272	1	No Quantity			0		0		51315390			0
S3	2016	2016	2016	2	0	2	Export	364	Iran	IRN	508	Mozambique	MOZ								56	FERTILIZER,EXCEPT GRP272	1	No Quantity			0		0		5154471			0
S3	2016	2016	2016	2	0	2	Export	364	Iran	IRN	512	Oman	OMN								56	FERTILIZER,EXCEPT GRP272	1	No Quantity			0		0		59400			0
S3	2016	2016	2016	2	0	2	Export	364	Iran	IRN	586	Pakistan	PAK								56	FERTILIZER,EXCEPT GRP272	1	No Quantity			0		0		412451			0
S3	2016	2016	2016	2	0	2	Export	364	Iran	IRN	604	Peru	PER								56	FERTILIZER,EXCEPT GRP272	1	No Quantity			0		0		6599951			0
S3	2016	2016	2016	2	0	2	Export	364	Iran	IRN	699	India	IND								56	FERTILIZER,EXCEPT GRP272	1	No Quantity			0		0		393873348			0
S3	2016	2016	2016	2	0	2	Export	364	Iran	IRN	710	South Africa	ZAF								56	FERTILIZER,EXCEPT GRP272	1	No Quantity			0		0		14745401			0
S3	2016	2016	2016	2	0	2	Export	364	Iran	IRN	724	Spain	ESP								56	FERTILIZER,EXCEPT GRP272	1	No Quantity			0		0		4037211			0
S3	2016	2016	2016	2	0	2	Export	364	Iran	IRN	760	Syria	SYR								56	FERTILIZER,EXCEPT GRP272	1	No Quantity			0		0		6955714			0
S3	2016	2016	2016	2	0	2	Export	364	Iran	IRN	784	United Arab Emirates	ARE								56	FERTILIZER,EXCEPT GRP272	1	No Quantity			0		0		2382966			0
S3	2016	2016	2016	2	0	2	Export	364	Iran	IRN	792	Turkey	TUR								56	FERTILIZER,EXCEPT GRP272	1	No Quantity			0		0		100547120			0
S3	2016	2016	2016	2	0	2	Export	364	Iran	IRN	795	Turkmenistan	TKM								56	FERTILIZER,EXCEPT GRP272	1	No Quantity			0		0		65415			0
S3	2016	2016	2016	2	0	2	Export	364	Iran	IRN	838	Free Zones									56	FERTILIZER,EXCEPT GRP272	1	No Quantity			0		0		82500			0
S3	2016	2016	2016	2	0	2	Export	364	Iran	IRN	858	Uruguay	URY								56	FERTILIZER,EXCEPT GRP272	1	No Quantity			0		0		6053217			0
S3	2016	2016	2016	2	0	2	Export	364	Iran	IRN	887	Yemen	YEM								56	FERTILIZER,EXCEPT GRP272	1	No Quantity			0		0		143961			0
S3	2016	2016	2016	2	0	2	Export	364	Iran	IRN	0	World	WLD								57	PLASTICS IN PRIMARY FORM	1	No Quantity			0		0		3847699145			4
S3	2016	2016	2016	2	0	2	Export	364	Iran	IRN	4	Afghanistan	AFG								57	PLASTICS IN PRIMARY FORM	1	No Quantity			0		0		50078066			0
S3	2016	2016	2016	2	0	2	Export	364	Iran	IRN	31	Azerbaijan	AZE								57	PLASTICS IN PRIMARY FORM	1	No Quantity			0		0		67130201			0
S3	2016	2016	2016	2	0	2	Export	364	Iran	IRN	40	Austria	AUT								57	PLASTICS IN PRIMARY FORM	1	No Quantity			0		0		4009			0
S3	2016	2016	2016	2	0	2	Export	364	Iran	IRN	50	Bangladesh	BGD								57	PLASTICS IN PRIMARY FORM	1	No Quantity			0		0		704989			0
S3	2016	2016	2016	2	0	2	Export	364	Iran	IRN	51	Armenia	ARM								57	PLASTICS IN PRIMARY FORM	1	No Quantity			0		0		13943914			0
S3	2016	2016	2016	2	0	2	Export	364	Iran	IRN	56	Belgium	BEL								57	PLASTICS IN PRIMARY FORM	1	No Quantity			0		0		35216338			0
S3	2016	2016	2016	2	0	2	Export	364	Iran	IRN	64	Bhutan	BTN								57	PLASTICS IN PRIMARY FORM	1	No Quantity			0		0		24790			0
S3	2016	2016	2016	2	0	2	Export	364	Iran	IRN	70	Bosnia Herzegovina	BIH								57	PLASTICS IN PRIMARY FORM	1	No Quantity			0		0		121009			0
S3	2016	2016	2016	2	0	2	Export	364	Iran	IRN	100	Bulgaria	BGR								57	PLASTICS IN PRIMARY FORM	1	No Quantity			0		0		23936532			0
S3	2016	2016	2016	2	0	2	Export	364	Iran	IRN	104	Myanmar	MMR								57	PLASTICS IN PRIMARY FORM	1	No Quantity			0		0		357934			0
S3	2016	2016	2016	2	0	2	Export	364	Iran	IRN	112	Belarus	BLR								57	PLASTICS IN PRIMARY FORM	1	No Quantity			0		0		590126			0
S3	2016	2016	2016	2	0	2	Export	364	Iran	IRN	116	Cambodia	KHM								57	PLASTICS IN PRIMARY FORM	1	No Quantity			0		0		378000			0
S3	2016	2016	2016	2	0	2	Export	364	Iran	IRN	120	Cameroon	CMR								57	PLASTICS IN PRIMARY FORM	1	No Quantity			0		0		4000			0
S3	2016	2016	2016	2	0	2	Export	364	Iran	IRN	124	Canada	CAN								57	PLASTICS IN PRIMARY FORM	1	No Quantity			0		0		108000			0
S3	2016	2016	2016	2	0	2	Export	364	Iran	IRN	144	Sri Lanka	LKA								57	PLASTICS IN PRIMARY FORM	1	No Quantity			0		0		802305			0
S3	2016	2016	2016	2	0	2	Export	364	Iran	IRN	156	China	CHN								57	PLASTICS IN PRIMARY FORM	1	No Quantity			0		0		2479138463			0
S3	2016	2016	2016	2	0	2	Export	364	Iran	IRN	178	Congo	COG								57	PLASTICS IN PRIMARY FORM	1	No Quantity			0		0		34960			0
S3	2016	2016	2016	2	0	2	Export	364	Iran	IRN	191	Croatia	HRV								57	PLASTICS IN PRIMARY FORM	1	No Quantity			0		0		70956			0
S3	2016	2016	2016	2	0	2	Export	364	Iran	IRN	196	Cyprus	CYP								57	PLASTICS IN PRIMARY FORM	1	No Quantity			0		0		24000			0
S3	2016	2016	2016	2	0	2	Export	364	Iran	IRN	203	Czechia	CZE								57	PLASTICS IN PRIMARY FORM	1	No Quantity			0		0		169040			0
S3	2016	2016	2016	2	0	2	Export	364	Iran	IRN	251	France	FRA								57	PLASTICS IN PRIMARY FORM	1	No Quantity			0		0		2596524			0
S3	2016	2016	2016	2	0	2	Export	364	Iran	IRN	266	Gabon	GAB								57	PLASTICS IN PRIMARY FORM	1	No Quantity			0		0		31950			0
S3	2016	2016	2016	2	0	2	Export	364	Iran	IRN	268	Georgia	GEO								57	PLASTICS IN PRIMARY FORM	1	No Quantity			0		0		8678851			0
S3	2016	2016	2016	2	0	2	Export	364	Iran	IRN	276	Germany	DEU								57	PLASTICS IN PRIMARY FORM	1	No Quantity			0		0		1157712			0
S3	2016	2016	2016	2	0	2	Export	364	Iran	IRN	300	Greece	GRC								57	PLASTICS IN PRIMARY FORM	1	No Quantity			0		0		9725344			0
S3	2016	2016	2016	2	0	2	Export	364	Iran	IRN	344	China, Hong Kong SAR	HKG								57	PLASTICS IN PRIMARY FORM	1	No Quantity			0		0		2373964			0
S3	2016	2016	2016	2	0	2	Export	364	Iran	IRN	348	Hungary	HUN								57	PLASTICS IN PRIMARY FORM	1	No Quantity			0		0		23652			0
S3	2016	2016	2016	2	0	2	Export	364	Iran	IRN	368	Iraq	IRQ								57	PLASTICS IN PRIMARY FORM	1	No Quantity			0		0		144058452			0
S3	2016	2016	2016	2	0	2	Export	364	Iran	IRN	381	Italy	ITA								57	PLASTICS IN PRIMARY FORM	1	No Quantity			0		0		15694575			0
S3	2016	2016	2016	2	0	2	Export	364	Iran	IRN	384	Côte d'Ivoire	CIV								57	PLASTICS IN PRIMARY FORM	1	No Quantity			0		0		734600			0
S3	2016	2016	2016	2	0	2	Export	364	Iran	IRN	398	Kazakhstan	KAZ								57	PLASTICS IN PRIMARY FORM	1	No Quantity			0		0		2447171			0
S3	2016	2016	2016	2	0	2	Export	364	Iran	IRN	404	Kenya	KEN								57	PLASTICS IN PRIMARY FORM	1	No Quantity			0		0		3299118			0
S3	2016	2016	2016	2	0	2	Export	364	Iran	IRN	410	Rep. of Korea	KOR								57	PLASTICS IN PRIMARY FORM	1	No Quantity			0		0		3318886			0
S3	2016	2016	2016	2	0	2	Export	364	Iran	IRN	414	Kuwait	KWT								57	PLASTICS IN PRIMARY FORM	1	No Quantity			0		0		49495			0
S3	2016	2016	2016	2	0	2	Export	364	Iran	IRN	417	Kyrgyzstan	KGZ								57	PLASTICS IN PRIMARY FORM	1	No Quantity			0		0		1187967			0
S3	2016	2016	2016	2	0	2	Export	364	Iran	IRN	422	Lebanon	LBN								57	PLASTICS IN PRIMARY FORM	1	No Quantity			0		0		74572			0
S3	2016	2016	2016	2	0	2	Export	364	Iran	IRN	440	Lithuania	LTU								57	PLASTICS IN PRIMARY FORM	1	No Quantity			0		0		226270			0
S3	2016	2016	2016	2	0	2	Export	364	Iran	IRN	450	Madagascar	MDG								57	PLASTICS IN PRIMARY FORM	1	No Quantity			0		0		20230			0
S3	2016	2016	2016	2	0	2	Export	364	Iran	IRN	458	Malaysia	MYS								57	PLASTICS IN PRIMARY FORM	1	No Quantity			0		0		1006353			0
S3	2016	2016	2016	2	0	2	Export	364	Iran	IRN	490	Other Asia, nes									57	PLASTICS IN PRIMARY FORM	1	No Quantity			0		0		14020357			0
S3	2016	2016	2016	2	0	2	Export	364	Iran	IRN	508	Mozambique	MOZ								57	PLASTICS IN PRIMARY FORM	1	No Quantity			0		0		9877172			0
S3	2016	2016	2016	2	0	2	Export	364	Iran	IRN	512	Oman	OMN								57	PLASTICS IN PRIMARY FORM	1	No Quantity			0		0		104053			0
S3	2016	2016	2016	2	0	2	Export	364	Iran	IRN	528	Netherlands	NLD								57	PLASTICS IN PRIMARY FORM	1	No Quantity			0		0		1942957			0
S3	2016	2016	2016	2	0	2	Export	364	Iran	IRN	554	New Zealand	NZL								57	PLASTICS IN PRIMARY FORM	1	No Quantity			0		0		54896			0
S3	2016	2016	2016	2	0	2	Export	364	Iran	IRN	566	Nigeria	NGA								57	PLASTICS IN PRIMARY FORM	1	No Quantity			0		0		55732			0
S3	2016	2016	2016	2	0	2	Export	364	Iran	IRN	586	Pakistan	PAK								57	PLASTICS IN PRIMARY FORM	1	No Quantity			0		0		11766752			0
S3	2016	2016	2016	2	0	2	Export	364	Iran	IRN	608	Philippines	PHL								57	PLASTICS IN PRIMARY FORM	1	No Quantity			0		0		275880			0
S3	2016	2016	2016	2	0	2	Export	364	Iran	IRN	616	Poland	POL								57	PLASTICS IN PRIMARY FORM	1	No Quantity			0		0		7977182			0
S3	2016	2016	2016	2	0	2	Export	364	Iran	IRN	620	Portugal	PRT								57	PLASTICS IN PRIMARY FORM	1	No Quantity			0		0		492642			0
S3	2016	2016	2016	2	0	2	Export	364	Iran	IRN	642	Romania	ROU								57	PLASTICS IN PRIMARY FORM	1	No Quantity			0		0		19346279			0
S3	2016	2016	2016	2	0	2	Export	364	Iran	IRN	643	Russian Federation	RUS								57	PLASTICS IN PRIMARY FORM	1	No Quantity			0		0		10900646			0
S3	2016	2016	2016	2	0	2	Export	364	Iran	IRN	686	Senegal	SEN								57	PLASTICS IN PRIMARY FORM	1	No Quantity			0		0		57920			0
S3	2016	2016	2016	2	0	2	Export	364	Iran	IRN	688	Serbia	SRB								57	PLASTICS IN PRIMARY FORM	1	No Quantity			0		0		280673			0
S3	2016	2016	2016	2	0	2	Export	364	Iran	IRN	699	India	IND								57	PLASTICS IN PRIMARY FORM	1	No Quantity			0		0		155570347			0
S3	2016	2016	2016	2	0	2	Export	364	Iran	IRN	704	Viet Nam	VNM								57	PLASTICS IN PRIMARY FORM	1	No Quantity			0		0		14450814			0
S3	2016	2016	2016	2	0	2	Export	364	Iran	IRN	705	Slovenia	SVN								57	PLASTICS IN PRIMARY FORM	1	No Quantity			0		0		1303099			0
S3	2016	2016	2016	2	0	2	Export	364	Iran	IRN	706	Somalia	SOM								57	PLASTICS IN PRIMARY FORM	1	No Quantity			0		0		13042923			4
S3	2016	2016	2016	2	0	2	Export	364	Iran	IRN	710	South Africa	ZAF								57	PLASTICS IN PRIMARY FORM	1	No Quantity			0		0		226972			0
S3	2016	2016	2016	2	0	2	Export	364	Iran	IRN	716	Zimbabwe	ZWE								57	PLASTICS IN PRIMARY FORM	1	No Quantity			0		0		20543			0
S3	2016	2016	2016	2	0	2	Export	364	Iran	IRN	724	Spain	ESP								57	PLASTICS IN PRIMARY FORM	1	No Quantity			0		0		5572645			0
S3	2016	2016	2016	2	0	2	Export	364	Iran	IRN	729	Sudan	SDN								57	PLASTICS IN PRIMARY FORM	1	No Quantity			0		0		349929			0
S3	2016	2016	2016	2	0	2	Export	364	Iran	IRN	752	Sweden	SWE								57	PLASTICS IN PRIMARY FORM	1	No Quantity			0		0		255509			0
S3	2016	2016	2016	2	0	2	Export	364	Iran	IRN	757	Switzerland	CHE								57	PLASTICS IN PRIMARY FORM	1	No Quantity			0		0		1109648			0
S3	2016	2016	2016	2	0	2	Export	364	Iran	IRN	760	Syria	SYR								57	PLASTICS IN PRIMARY FORM	1	No Quantity			0		0		291262			0
S3	2016	2016	2016	2	0	2	Export	364	Iran	IRN	762	Tajikistan	TJK								57	PLASTICS IN PRIMARY FORM	1	No Quantity			0		0		107197762			4
S3	2016	2016	2016	2	0	2	Export	364	Iran	IRN	764	Thailand	THA								57	PLASTICS IN PRIMARY FORM	1	No Quantity			0		0		4401985			0
S3	2016	2016	2016	2	0	2	Export	364	Iran	IRN	784	United Arab Emirates	ARE								57	PLASTICS IN PRIMARY FORM	1	No Quantity			0		0		22456341			0
S3	2016	2016	2016	2	0	2	Export	364	Iran	IRN	788	Tunisia	TUN								57	PLASTICS IN PRIMARY FORM	1	No Quantity			0		0		1345701			0
S3	2016	2016	2016	2	0	2	Export	364	Iran	IRN	792	Turkey	TUR								57	PLASTICS IN PRIMARY FORM	1	No Quantity			0		0		444452265			0
S3	2016	2016	2016	2	0	2	Export	364	Iran	IRN	795	Turkmenistan	TKM								57	PLASTICS IN PRIMARY FORM	1	No Quantity			0		0		12164186			0
S3	2016	2016	2016	2	0	2	Export	364	Iran	IRN	804	Ukraine	UKR								57	PLASTICS IN PRIMARY FORM	1	No Quantity			0		0		3375865			0
S3	2016	2016	2016	2	0	2	Export	364	Iran	IRN	807	North Macedonia	MKD								57	PLASTICS IN PRIMARY FORM	1	No Quantity			0		0		126845			0
S3	2016	2016	2016	2	0	2	Export	364	Iran	IRN	818	Egypt	EGY								57	PLASTICS IN PRIMARY FORM	1	No Quantity			0		0		196994			0
S3	2016	2016	2016	2	0	2	Export	364	Iran	IRN	826	United Kingdom	GBR								57	PLASTICS IN PRIMARY FORM	1	No Quantity			0		0		5756862			0
S3	2016	2016	2016	2	0	2	Export	364	Iran	IRN	860	Uzbekistan	UZB								57	PLASTICS IN PRIMARY FORM	1	No Quantity			0		0		106891453			0
S3	2016	2016	2016	2	0	2	Export	364	Iran	IRN	887	Yemen	YEM								57	PLASTICS IN PRIMARY FORM	1	No Quantity			0		0		374003			0
S3	2016	2016	2016	2	0	2	Export	364	Iran	IRN	899	Areas, nes									57	PLASTICS IN PRIMARY FORM	1	No Quantity			0		0		68727			0
S3	2016	2016	2016	2	0	2	Export	368	Iraq	IRQ	0	World	WLD								57	PLASTICS IN PRIMARY FORM	1	No Quantity							54950			0
S3	2016	2016	2016	2	0	2	Export	368	Iraq	IRQ	364	Iran	IRN								57	PLASTICS IN PRIMARY FORM	1	No Quantity							54950			0
S3	2016	2016	2016	2	0	2	Export	364	Iran	IRN	0	World	WLD								58	PLASTIC,NON-PRIMARY FORM	1	No Quantity			0		0		411511514			0
S3	2016	2016	2016	2	0	2	Export	364	Iran	IRN	4	Afghanistan	AFG								58	PLASTIC,NON-PRIMARY FORM	1	No Quantity			0		0		73233902			0
S3	2016	2016	2016	2	0	2	Export	364	Iran	IRN	31	Azerbaijan	AZE								58	PLASTIC,NON-PRIMARY FORM	1	No Quantity			0		0		7908313			0
S3	2016	2016	2016	2	0	2	Export	364	Iran	IRN	36	Australia	AUS								58	PLASTIC,NON-PRIMARY FORM	1	No Quantity			0		0		14650			0
S3	2016	2016	2016	2	0	2	Export	364	Iran	IRN	48	Bahrain	BHR								58	PLASTIC,NON-PRIMARY FORM	1	No Quantity			0		0		12			0
S3	2016	2016	2016	2	0	2	Export	364	Iran	IRN	51	Armenia	ARM								58	PLASTIC,NON-PRIMARY FORM	1	No Quantity			0		0		2771022			0
S3	2016	2016	2016	2	0	2	Export	364	Iran	IRN	100	Bulgaria	BGR								58	PLASTIC,NON-PRIMARY FORM	1	No Quantity			0		0		132000			0
S3	2016	2016	2016	2	0	2	Export	364	Iran	IRN	144	Sri Lanka	LKA								58	PLASTIC,NON-PRIMARY FORM	1	No Quantity			0		0		257869			0
S3	2016	2016	2016	2	0	2	Export	364	Iran	IRN	156	China	CHN								58	PLASTIC,NON-PRIMARY FORM	1	No Quantity			0		0		1497			0
S3	2016	2016	2016	2	0	2	Export	364	Iran	IRN	192	Cuba	CUB								58	PLASTIC,NON-PRIMARY FORM	1	No Quantity			0		0		11050			0
S3	2016	2016	2016	2	0	2	Export	364	Iran	IRN	203	Czechia	CZE								58	PLASTIC,NON-PRIMARY FORM	1	No Quantity			0		0		2440			0
S3	2016	2016	2016	2	0	2	Export	364	Iran	IRN	208	Denmark	DNK								58	PLASTIC,NON-PRIMARY FORM	1	No Quantity			0		0		250			0
S3	2016	2016	2016	2	0	2	Export	364	Iran	IRN	251	France	FRA								58	PLASTIC,NON-PRIMARY FORM	1	No Quantity			0		0		120			0
S3	2016	2016	2016	2	0	2	Export	364	Iran	IRN	268	Georgia	GEO								58	PLASTIC,NON-PRIMARY FORM	1	No Quantity			0		0		2055767			0
S3	2016	2016	2016	2	0	2	Export	364	Iran	IRN	276	Germany	DEU								58	PLASTIC,NON-PRIMARY FORM	1	No Quantity			0		0		11462			0
S3	2016	2016	2016	2	0	2	Export	364	Iran	IRN	344	China, Hong Kong SAR	HKG								58	PLASTIC,NON-PRIMARY FORM	1	No Quantity			0		0		94457			0
S3	2016	2016	2016	2	0	2	Export	364	Iran	IRN	368	Iraq	IRQ								58	PLASTIC,NON-PRIMARY FORM	1	No Quantity			0		0		249259069			0
S3	2016	2016	2016	2	0	2	Export	364	Iran	IRN	372	Ireland	IRL								58	PLASTIC,NON-PRIMARY FORM	1	No Quantity			0		0		266975			0
S3	2016	2016	2016	2	0	2	Export	364	Iran	IRN	381	Italy	ITA								58	PLASTIC,NON-PRIMARY FORM	1	No Quantity			0		0		6110			0
S3	2016	2016	2016	2	0	2	Export	364	Iran	IRN	384	Côte d'Ivoire	CIV								58	PLASTIC,NON-PRIMARY FORM	1	No Quantity			0		0		12439			0
S3	2016	2016	2016	2	0	2	Export	364	Iran	IRN	398	Kazakhstan	KAZ								58	PLASTIC,NON-PRIMARY FORM	1	No Quantity			0		0		8312317			0
S3	2016	2016	2016	2	0	2	Export	364	Iran	IRN	414	Kuwait	KWT								58	PLASTIC,NON-PRIMARY FORM	1	No Quantity			0		0		258570			0
S3	2016	2016	2016	2	0	2	Export	364	Iran	IRN	417	Kyrgyzstan	KGZ								58	PLASTIC,NON-PRIMARY FORM	1	No Quantity			0		0		2702131			0
S3	2016	2016	2016	2	0	2	Export	364	Iran	IRN	422	Lebanon	LBN								58	PLASTIC,NON-PRIMARY FORM	1	No Quantity			0		0		6971			0
S3	2016	2016	2016	2	0	2	Export	364	Iran	IRN	434	Libya	LBY								58	PLASTIC,NON-PRIMARY FORM	1	No Quantity			0		0		1400			0
S3	2016	2016	2016	2	0	2	Export	364	Iran	IRN	458	Malaysia	MYS								58	PLASTIC,NON-PRIMARY FORM	1	No Quantity			0		0		1985266			0
S3	2016	2016	2016	2	0	2	Export	364	Iran	IRN	490	Other Asia, nes									58	PLASTIC,NON-PRIMARY FORM	1	No Quantity			0		0		84			0
S3	2016	2016	2016	2	0	2	Export	364	Iran	IRN	498	Rep. of Moldova	MDA								58	PLASTIC,NON-PRIMARY FORM	1	No Quantity			0		0		51840			0
S3	2016	2016	2016	2	0	2	Export	364	Iran	IRN	508	Mozambique	MOZ								58	PLASTIC,NON-PRIMARY FORM	1	No Quantity			0		0		48801			0
S3	2016	2016	2016	2	0	2	Export	364	Iran	IRN	512	Oman	OMN								58	PLASTIC,NON-PRIMARY FORM	1	No Quantity			0		0		742349			0
S3	2016	2016	2016	2	0	2	Export	364	Iran	IRN	528	Netherlands	NLD								58	PLASTIC,NON-PRIMARY FORM	1	No Quantity			0		0		4540			0
S3	2016	2016	2016	2	0	2	Export	364	Iran	IRN	554	New Zealand	NZL								58	PLASTIC,NON-PRIMARY FORM	1	No Quantity			0		0		33			0
S3	2016	2016	2016	2	0	2	Export	364	Iran	IRN	566	Nigeria	NGA								58	PLASTIC,NON-PRIMARY FORM	1	No Quantity			0		0		5973			0
S3	2016	2016	2016	2	0	2	Export	364	Iran	IRN	586	Pakistan	PAK								58	PLASTIC,NON-PRIMARY FORM	1	No Quantity			0		0		4213217			0
S3	2016	2016	2016	2	0	2	Export	364	Iran	IRN	616	Poland	POL								58	PLASTIC,NON-PRIMARY FORM	1	No Quantity			0		0		23749			0
S3	2016	2016	2016	2	0	2	Export	364	Iran	IRN	634	Qatar	QAT								58	PLASTIC,NON-PRIMARY FORM	1	No Quantity			0		0		97660			0
S3	2016	2016	2016	2	0	2	Export	364	Iran	IRN	642	Romania	ROU								58	PLASTIC,NON-PRIMARY FORM	1	No Quantity			0		0		10			0
S3	2016	2016	2016	2	0	2	Export	364	Iran	IRN	643	Russian Federation	RUS								58	PLASTIC,NON-PRIMARY FORM	1	No Quantity			0		0		913445			0
S3	2016	2016	2016	2	0	2	Export	364	Iran	IRN	686	Senegal	SEN								58	PLASTIC,NON-PRIMARY FORM	1	No Quantity			0		0		53230			0
S3	2016	2016	2016	2	0	2	Export	364	Iran	IRN	688	Serbia	SRB								58	PLASTIC,NON-PRIMARY FORM	1	No Quantity			0		0		459			0
S3	2016	2016	2016	2	0	2	Export	364	Iran	IRN	699	India	IND								58	PLASTIC,NON-PRIMARY FORM	1	No Quantity			0		0		5966189			0
S3	2016	2016	2016	2	0	2	Export	364	Iran	IRN	710	South Africa	ZAF								58	PLASTIC,NON-PRIMARY FORM	1	No Quantity			0		0		38961			0
S3	2016	2016	2016	2	0	2	Export	364	Iran	IRN	724	Spain	ESP								58	PLASTIC,NON-PRIMARY FORM	1	No Quantity			0		0		1233403			0
S3	2016	2016	2016	2	0	2	Export	364	Iran	IRN	729	Sudan	SDN								58	PLASTIC,NON-PRIMARY FORM	1	No Quantity			0		0		32353			0
S3	2016	2016	2016	2	0	2	Export	364	Iran	IRN	752	Sweden	SWE								58	PLASTIC,NON-PRIMARY FORM	1	No Quantity			0		0		19954			0
S3	2016	2016	2016	2	0	2	Export	364	Iran	IRN	760	Syria	SYR								58	PLASTIC,NON-PRIMARY FORM	1	No Quantity			0		0		113296			0
S3	2016	2016	2016	2	0	2	Export	364	Iran	IRN	762	Tajikistan	TJK								58	PLASTIC,NON-PRIMARY FORM	1	No Quantity			0		0		11602841			0
S3	2016	2016	2016	2	0	2	Export	364	Iran	IRN	764	Thailand	THA								58	PLASTIC,NON-PRIMARY FORM	1	No Quantity			0		0		150			0
S3	2016	2016	2016	2	0	2	Export	364	Iran	IRN	784	United Arab Emirates	ARE								58	PLASTIC,NON-PRIMARY FORM	1	No Quantity			0		0		2747581			0
S3	2016	2016	2016	2	0	2	Export	364	Iran	IRN	792	Turkey	TUR								58	PLASTIC,NON-PRIMARY FORM	1	No Quantity			0		0		5219118			0
S3	2016	2016	2016	2	0	2	Export	364	Iran	IRN	795	Turkmenistan	TKM								58	PLASTIC,NON-PRIMARY FORM	1	No Quantity			0		0		28560325			0
S3	2016	2016	2016	2	0	2	Export	364	Iran	IRN	804	Ukraine	UKR								58	PLASTIC,NON-PRIMARY FORM	1	No Quantity			0		0		106998			0
S3	2016	2016	2016	2	0	2	Export	364	Iran	IRN	826	United Kingdom	GBR								58	PLASTIC,NON-PRIMARY FORM	1	No Quantity			0		0		77118			0
S3	2016	2016	2016	2	0	2	Export	364	Iran	IRN	834	United Rep. of Tanzania	TZA								58	PLASTIC,NON-PRIMARY FORM	1	No Quantity			0		0		2958			0
S3	2016	2016	2016	2	0	2	Export	364	Iran	IRN	860	Uzbekistan	UZB								58	PLASTIC,NON-PRIMARY FORM	1	No Quantity			0		0		42540			0
S3	2016	2016	2016	2	0	2	Export	364	Iran	IRN	862	Venezuela	VEN								58	PLASTIC,NON-PRIMARY FORM	1	No Quantity			0		0		32880			0
S3	2016	2016	2016	2	0	2	Export	364	Iran	IRN	887	Yemen	YEM								58	PLASTIC,NON-PRIMARY FORM	1	No Quantity			0		0		253396			0
S3	2016	2016	2016	2	0	2	Export	364	Iran	IRN	0	World	WLD								59	CHEMICAL MATERIALS NES	1	No Quantity			0		0		598772294			0
S3	2016	2016	2016	2	0	2	Export	364	Iran	IRN	4	Afghanistan	AFG								59	CHEMICAL MATERIALS NES	1	No Quantity			0		0		17885002			0
S3	2016	2016	2016	2	0	2	Export	364	Iran	IRN	31	Azerbaijan	AZE								59	CHEMICAL MATERIALS NES	1	No Quantity			0		0		11225163			0
S3	2016	2016	2016	2	0	2	Export	364	Iran	IRN	36	Australia	AUS								59	CHEMICAL MATERIALS NES	1	No Quantity			0		0		5040			0
S3	2016	2016	2016	2	0	2	Export	364	Iran	IRN	51	Armenia	ARM								59	CHEMICAL MATERIALS NES	1	No Quantity			0		0		1633617			0
S3	2016	2016	2016	2	0	2	Export	364	Iran	IRN	56	Belgium	BEL								59	CHEMICAL MATERIALS NES	1	No Quantity			0		0		3816			0
S3	2016	2016	2016	2	0	2	Export	364	Iran	IRN	76	Brazil	BRA								59	CHEMICAL MATERIALS NES	1	No Quantity			0		0		43945			0
S3	2016	2016	2016	2	0	2	Export	364	Iran	IRN	100	Bulgaria	BGR								59	CHEMICAL MATERIALS NES	1	No Quantity			0		0		124800			0
S3	2016	2016	2016	2	0	2	Export	364	Iran	IRN	124	Canada	CAN								59	CHEMICAL MATERIALS NES	1	No Quantity			0		0		1117			0
S3	2016	2016	2016	2	0	2	Export	364	Iran	IRN	144	Sri Lanka	LKA								59	CHEMICAL MATERIALS NES	1	No Quantity			0		0		71924			0
S3	2016	2016	2016	2	0	2	Export	364	Iran	IRN	156	China	CHN								59	CHEMICAL MATERIALS NES	1	No Quantity			0		0		810286			0
S3	2016	2016	2016	2	0	2	Export	364	Iran	IRN	251	France	FRA								59	CHEMICAL MATERIALS NES	1	No Quantity			0		0		42			0
S3	2016	2016	2016	2	0	2	Export	364	Iran	IRN	268	Georgia	GEO								59	CHEMICAL MATERIALS NES	1	No Quantity			0		0		574902			0
S3	2016	2016	2016	2	0	2	Export	364	Iran	IRN	276	Germany	DEU								59	CHEMICAL MATERIALS NES	1	No Quantity			0		0		389302			0
S3	2016	2016	2016	2	0	2	Export	364	Iran	IRN	288	Ghana	GHA								59	CHEMICAL MATERIALS NES	1	No Quantity			0		0		124008			0
S3	2016	2016	2016	2	0	2	Export	364	Iran	IRN	360	Indonesia	IDN								59	CHEMICAL MATERIALS NES	1	No Quantity			0		0		159711			0
S3	2016	2016	2016	2	0	2	Export	364	Iran	IRN	368	Iraq	IRQ								59	CHEMICAL MATERIALS NES	1	No Quantity			0		0		336695399			0
S3	2016	2016	2016	2	0	2	Export	364	Iran	IRN	381	Italy	ITA								59	CHEMICAL MATERIALS NES	1	No Quantity			0		0		263516			0
S3	2016	2016	2016	2	0	2	Export	364	Iran	IRN	384	Côte d'Ivoire	CIV								59	CHEMICAL MATERIALS NES	1	No Quantity			0		0		36532			0
S3	2016	2016	2016	2	0	2	Export	364	Iran	IRN	398	Kazakhstan	KAZ								59	CHEMICAL MATERIALS NES	1	No Quantity			0		0		1458748			0
S3	2016	2016	2016	2	0	2	Export	364	Iran	IRN	404	Kenya	KEN								59	CHEMICAL MATERIALS NES	1	No Quantity			0		0		42653			0
S3	2016	2016	2016	2	0	2	Export	364	Iran	IRN	410	Rep. of Korea	KOR								59	CHEMICAL MATERIALS NES	1	No Quantity			0		0		258650			0
S3	2016	2016	2016	2	0	2	Export	364	Iran	IRN	414	Kuwait	KWT								59	CHEMICAL MATERIALS NES	1	No Quantity			0		0		69808			0
S3	2016	2016	2016	2	0	2	Export	364	Iran	IRN	417	Kyrgyzstan	KGZ								59	CHEMICAL MATERIALS NES	1	No Quantity			0		0		750425			0
S3	2016	2016	2016	2	0	2	Export	364	Iran	IRN	422	Lebanon	LBN								59	CHEMICAL MATERIALS NES	1	No Quantity			0		0		937			0
S3	2016	2016	2016	2	0	2	Export	364	Iran	IRN	458	Malaysia	MYS								59	CHEMICAL MATERIALS NES	1	No Quantity			0		0		50204			0
S3	2016	2016	2016	2	0	2	Export	364	Iran	IRN	490	Other Asia, nes									59	CHEMICAL MATERIALS NES	1	No Quantity			0		0		66400			0
S3	2016	2016	2016	2	0	2	Export	364	Iran	IRN	512	Oman	OMN								59	CHEMICAL MATERIALS NES	1	No Quantity			0		0		13120			0
S3	2016	2016	2016	2	0	2	Export	364	Iran	IRN	528	Netherlands	NLD								59	CHEMICAL MATERIALS NES	1	No Quantity			0		0		4902			0
S3	2016	2016	2016	2	0	2	Export	364	Iran	IRN	566	Nigeria	NGA								59	CHEMICAL MATERIALS NES	1	No Quantity			0		0		48497			0
S3	2016	2016	2016	2	0	2	Export	364	Iran	IRN	586	Pakistan	PAK								59	CHEMICAL MATERIALS NES	1	No Quantity			0		0		2200029			0
S3	2016	2016	2016	2	0	2	Export	364	Iran	IRN	608	Philippines	PHL								59	CHEMICAL MATERIALS NES	1	No Quantity			0		0		16130			0
S3	2016	2016	2016	2	0	2	Export	364	Iran	IRN	634	Qatar	QAT								59	CHEMICAL MATERIALS NES	1	No Quantity			0		0		1072320			0
S3	2016	2016	2016	2	0	2	Export	364	Iran	IRN	642	Romania	ROU								59	CHEMICAL MATERIALS NES	1	No Quantity			0		0		22560			0
S3	2016	2016	2016	2	0	2	Export	364	Iran	IRN	643	Russian Federation	RUS								59	CHEMICAL MATERIALS NES	1	No Quantity			0		0		179980			0
S3	2016	2016	2016	2	0	2	Export	364	Iran	IRN	686	Senegal	SEN								59	CHEMICAL MATERIALS NES	1	No Quantity			0		0		3406			0
S3	2016	2016	2016	2	0	2	Export	364	Iran	IRN	699	India	IND								59	CHEMICAL MATERIALS NES	1	No Quantity			0		0		43636505			0
S3	2016	2016	2016	2	0	2	Export	364	Iran	IRN	704	Viet Nam	VNM								59	CHEMICAL MATERIALS NES	1	No Quantity			0		0		353550			0
S3	2016	2016	2016	2	0	2	Export	364	Iran	IRN	724	Spain	ESP								59	CHEMICAL MATERIALS NES	1	No Quantity			0		0		27225			0
S3	2016	2016	2016	2	0	2	Export	364	Iran	IRN	752	Sweden	SWE								59	CHEMICAL MATERIALS NES	1	No Quantity			0		0		253			0
S3	2016	2016	2016	2	0	2	Export	364	Iran	IRN	760	Syria	SYR								59	CHEMICAL MATERIALS NES	1	No Quantity			0		0		135536708			0
S3	2016	2016	2016	2	0	2	Export	364	Iran	IRN	762	Tajikistan	TJK								59	CHEMICAL MATERIALS NES	1	No Quantity			0		0		1105500			0
S3	2016	2016	2016	2	0	2	Export	364	Iran	IRN	764	Thailand	THA								59	CHEMICAL MATERIALS NES	1	No Quantity			0		0		25500			0
S3	2016	2016	2016	2	0	2	Export	364	Iran	IRN	784	United Arab Emirates	ARE								59	CHEMICAL MATERIALS NES	1	No Quantity			0		0		1030010			0
S3	2016	2016	2016	2	0	2	Export	364	Iran	IRN	792	Turkey	TUR								59	CHEMICAL MATERIALS NES	1	No Quantity			0		0		26705014			0
S3	2016	2016	2016	2	0	2	Export	364	Iran	IRN	795	Turkmenistan	TKM								59	CHEMICAL MATERIALS NES	1	No Quantity			0		0		3394485			0
S3	2016	2016	2016	2	0	2	Export	364	Iran	IRN	804	Ukraine	UKR								59	CHEMICAL MATERIALS NES	1	No Quantity			0		0		351508			0
S3	2016	2016	2016	2	0	2	Export	364	Iran	IRN	807	North Macedonia	MKD								59	CHEMICAL MATERIALS NES	1	No Quantity			0		0		19634			0
S3	2016	2016	2016	2	0	2	Export	364	Iran	IRN	818	Egypt	EGY								59	CHEMICAL MATERIALS NES	1	No Quantity			0		0		38639			0
S3	2016	2016	2016	2	0	2	Export	364	Iran	IRN	826	United Kingdom	GBR								59	CHEMICAL MATERIALS NES	1	No Quantity			0		0		1271			0
S3	2016	2016	2016	2	0	2	Export	364	Iran	IRN	834	United Rep. of Tanzania	TZA								59	CHEMICAL MATERIALS NES	1	No Quantity			0		0		46779			0
S3	2016	2016	2016	2	0	2	Export	364	Iran	IRN	860	Uzbekistan	UZB								59	CHEMICAL MATERIALS NES	1	No Quantity			0		0		10192819			0
S3	2016	2016	2016	2	0	2	Export	364	Iran	IRN	0	World	WLD								61	LEATHER, LEATHER GOODS	1	No Quantity			0		0		63159798			0
S3	2016	2016	2016	2	0	2	Export	364	Iran	IRN	4	Afghanistan	AFG								61	LEATHER, LEATHER GOODS	1	No Quantity			0		0		32451			0
S3	2016	2016	2016	2	0	2	Export	364	Iran	IRN	31	Azerbaijan	AZE								61	LEATHER, LEATHER GOODS	1	No Quantity			0		0		829884			0
S3	2016	2016	2016	2	0	2	Export	364	Iran	IRN	36	Australia	AUS								61	LEATHER, LEATHER GOODS	1	No Quantity			0		0		4832			0
S3	2016	2016	2016	2	0	2	Export	364	Iran	IRN	40	Austria	AUT								61	LEATHER, LEATHER GOODS	1	No Quantity			0		0		18690			0
S3	2016	2016	2016	2	0	2	Export	364	Iran	IRN	51	Armenia	ARM								61	LEATHER, LEATHER GOODS	1	No Quantity			0		0		1196302			0
S3	2016	2016	2016	2	0	2	Export	364	Iran	IRN	56	Belgium	BEL								61	LEATHER, LEATHER GOODS	1	No Quantity			0		0		16760			0
S3	2016	2016	2016	2	0	2	Export	364	Iran	IRN	76	Brazil	BRA								61	LEATHER, LEATHER GOODS	1	No Quantity			0		0		951920			0
S3	2016	2016	2016	2	0	2	Export	364	Iran	IRN	124	Canada	CAN								61	LEATHER, LEATHER GOODS	1	No Quantity			0		0		393			0
S3	2016	2016	2016	2	0	2	Export	364	Iran	IRN	156	China	CHN								61	LEATHER, LEATHER GOODS	1	No Quantity			0		0		1293712			0
S3	2016	2016	2016	2	0	2	Export	364	Iran	IRN	251	France	FRA								61	LEATHER, LEATHER GOODS	1	No Quantity			0		0		860			0
S3	2016	2016	2016	2	0	2	Export	364	Iran	IRN	268	Georgia	GEO								61	LEATHER, LEATHER GOODS	1	No Quantity			0		0		100			0
S3	2016	2016	2016	2	0	2	Export	364	Iran	IRN	276	Germany	DEU								61	LEATHER, LEATHER GOODS	1	No Quantity			0		0		52500			0
S3	2016	2016	2016	2	0	2	Export	364	Iran	IRN	344	China, Hong Kong SAR	HKG								61	LEATHER, LEATHER GOODS	1	No Quantity			0		0		5417739			0
S3	2016	2016	2016	2	0	2	Export	364	Iran	IRN	368	Iraq	IRQ								61	LEATHER, LEATHER GOODS	1	No Quantity			0		0		214415			0
S3	2016	2016	2016	2	0	2	Export	364	Iran	IRN	381	Italy	ITA								61	LEATHER, LEATHER GOODS	1	No Quantity			0		0		15178775			0
S3	2016	2016	2016	2	0	2	Export	364	Iran	IRN	398	Kazakhstan	KAZ								61	LEATHER, LEATHER GOODS	1	No Quantity			0		0		836739			0
S3	2016	2016	2016	2	0	2	Export	364	Iran	IRN	422	Lebanon	LBN								61	LEATHER, LEATHER GOODS	1	No Quantity			0		0		480			0
S3	2016	2016	2016	2	0	2	Export	364	Iran	IRN	484	Mexico	MEX								61	LEATHER, LEATHER GOODS	1	No Quantity			0		0		327500			0
S3	2016	2016	2016	2	0	2	Export	364	Iran	IRN	586	Pakistan	PAK								61	LEATHER, LEATHER GOODS	1	No Quantity			0		0		8579150			0
S3	2016	2016	2016	2	0	2	Export	364	Iran	IRN	620	Portugal	PRT								61	LEATHER, LEATHER GOODS	1	No Quantity			0		0		2257420			0
S3	2016	2016	2016	2	0	2	Export	364	Iran	IRN	642	Romania	ROU								61	LEATHER, LEATHER GOODS	1	No Quantity			0		0		76384			0
S3	2016	2016	2016	2	0	2	Export	364	Iran	IRN	699	India	IND								61	LEATHER, LEATHER GOODS	1	No Quantity			0		0		9606245			0
S3	2016	2016	2016	2	0	2	Export	364	Iran	IRN	704	Viet Nam	VNM								61	LEATHER, LEATHER GOODS	1	No Quantity			0		0		12250			0
S3	2016	2016	2016	2	0	2	Export	364	Iran	IRN	724	Spain	ESP								61	LEATHER, LEATHER GOODS	1	No Quantity			0		0		2169482			0
S3	2016	2016	2016	2	0	2	Export	364	Iran	IRN	757	Switzerland	CHE								61	LEATHER, LEATHER GOODS	1	No Quantity			0		0		62506			0
S3	2016	2016	2016	2	0	2	Export	364	Iran	IRN	764	Thailand	THA								61	LEATHER, LEATHER GOODS	1	No Quantity			0		0		11680			0
S3	2016	2016	2016	2	0	2	Export	364	Iran	IRN	784	United Arab Emirates	ARE								61	LEATHER, LEATHER GOODS	1	No Quantity			0		0		42330			0
S3	2016	2016	2016	2	0	2	Export	364	Iran	IRN	792	Turkey	TUR								61	LEATHER, LEATHER GOODS	1	No Quantity			0		0		11060409			0
S3	2016	2016	2016	2	0	2	Export	364	Iran	IRN	795	Turkmenistan	TKM								61	LEATHER, LEATHER GOODS	1	No Quantity			0		0		90170			0
S3	2016	2016	2016	2	0	2	Export	364	Iran	IRN	858	Uruguay	URY								61	LEATHER, LEATHER GOODS	1	No Quantity			0		0		2817720			0
S3	2016	2016	2016	2	0	2	Export	368	Iraq	IRQ	0	World	WLD								61	LEATHER, LEATHER GOODS	1	No Quantity							1068594			0
S3	2016	2016	2016	2	0	2	Export	368	Iraq	IRQ	364	Iran	IRN								61	LEATHER, LEATHER GOODS	1	No Quantity							22940			0
S3	2016	2016	2016	2	0	2	Export	368	Iraq	IRQ	381	Italy	ITA								61	LEATHER, LEATHER GOODS	1	No Quantity							962384			0
S3	2016	2016	2016	2	0	2	Export	368	Iraq	IRQ	752	Sweden	SWE								61	LEATHER, LEATHER GOODS	1	No Quantity							83270			0
S3	2016	2016	2016	2	0	2	Export	364	Iran	IRN	0	World	WLD								62	RUBBER MANUFACTURES, NES	1	No Quantity			0		0		33670369			0
S3	2016	2016	2016	2	0	2	Export	364	Iran	IRN	4	Afghanistan	AFG								62	RUBBER MANUFACTURES, NES	1	No Quantity			0		0		14763542			0
S3	2016	2016	2016	2	0	2	Export	364	Iran	IRN	31	Azerbaijan	AZE								62	RUBBER MANUFACTURES, NES	1	No Quantity			0		0		442144			0
S3	2016	2016	2016	2	0	2	Export	364	Iran	IRN	36	Australia	AUS								62	RUBBER MANUFACTURES, NES	1	No Quantity			0		0		14202			0
S3	2016	2016	2016	2	0	2	Export	364	Iran	IRN	51	Armenia	ARM								62	RUBBER MANUFACTURES, NES	1	No Quantity			0		0		3400			0
S3	2016	2016	2016	2	0	2	Export	364	Iran	IRN	56	Belgium	BEL								62	RUBBER MANUFACTURES, NES	1	No Quantity			0		0		474198			0
S3	2016	2016	2016	2	0	2	Export	364	Iran	IRN	156	China	CHN								62	RUBBER MANUFACTURES, NES	1	No Quantity			0		0		10671			0
S3	2016	2016	2016	2	0	2	Export	364	Iran	IRN	251	France	FRA								62	RUBBER MANUFACTURES, NES	1	No Quantity			0		0		7011			0
S3	2016	2016	2016	2	0	2	Export	364	Iran	IRN	268	Georgia	GEO								62	RUBBER MANUFACTURES, NES	1	No Quantity			0		0		16094			0
S3	2016	2016	2016	2	0	2	Export	364	Iran	IRN	276	Germany	DEU								62	RUBBER MANUFACTURES, NES	1	No Quantity			0		0		13366			0
S3	2016	2016	2016	2	0	2	Export	364	Iran	IRN	360	Indonesia	IDN								62	RUBBER MANUFACTURES, NES	1	No Quantity			0		0		183775			0
S3	2016	2016	2016	2	0	2	Export	364	Iran	IRN	368	Iraq	IRQ								62	RUBBER MANUFACTURES, NES	1	No Quantity			0		0		6056266			0
S3	2016	2016	2016	2	0	2	Export	364	Iran	IRN	381	Italy	ITA								62	RUBBER MANUFACTURES, NES	1	No Quantity			0		0		73633			0
S3	2016	2016	2016	2	0	2	Export	364	Iran	IRN	398	Kazakhstan	KAZ								62	RUBBER MANUFACTURES, NES	1	No Quantity			0		0		193109			0
S3	2016	2016	2016	2	0	2	Export	364	Iran	IRN	404	Kenya	KEN								62	RUBBER MANUFACTURES, NES	1	No Quantity			0		0		167827			0
S3	2016	2016	2016	2	0	2	Export	364	Iran	IRN	410	Rep. of Korea	KOR								62	RUBBER MANUFACTURES, NES	1	No Quantity			0		0		200537			0
S3	2016	2016	2016	2	0	2	Export	364	Iran	IRN	414	Kuwait	KWT								62	RUBBER MANUFACTURES, NES	1	No Quantity			0		0		16127			0
S3	2016	2016	2016	2	0	2	Export	364	Iran	IRN	417	Kyrgyzstan	KGZ								62	RUBBER MANUFACTURES, NES	1	No Quantity			0		0		232686			0
S3	2016	2016	2016	2	0	2	Export	364	Iran	IRN	422	Lebanon	LBN								62	RUBBER MANUFACTURES, NES	1	No Quantity			0		0		19440			0
S3	2016	2016	2016	2	0	2	Export	364	Iran	IRN	458	Malaysia	MYS								62	RUBBER MANUFACTURES, NES	1	No Quantity			0		0		7332			0
S3	2016	2016	2016	2	0	2	Export	364	Iran	IRN	466	Mali	MLI								62	RUBBER MANUFACTURES, NES	1	No Quantity			0		0		42200			0
S3	2016	2016	2016	2	0	2	Export	364	Iran	IRN	512	Oman	OMN								62	RUBBER MANUFACTURES, NES	1	No Quantity			0		0		2400			0
S3	2016	2016	2016	2	0	2	Export	364	Iran	IRN	562	Niger	NER								62	RUBBER MANUFACTURES, NES	1	No Quantity			0		0		85600			0
S3	2016	2016	2016	2	0	2	Export	364	Iran	IRN	566	Nigeria	NGA								62	RUBBER MANUFACTURES, NES	1	No Quantity			0		0		1746997			0
S3	2016	2016	2016	2	0	2	Export	364	Iran	IRN	586	Pakistan	PAK								62	RUBBER MANUFACTURES, NES	1	No Quantity			0		0		2655883			0
S3	2016	2016	2016	2	0	2	Export	364	Iran	IRN	634	Qatar	QAT								62	RUBBER MANUFACTURES, NES	1	No Quantity			0		0		1453			0
S3	2016	2016	2016	2	0	2	Export	364	Iran	IRN	643	Russian Federation	RUS								62	RUBBER MANUFACTURES, NES	1	No Quantity			0		0		96564			0
S3	2016	2016	2016	2	0	2	Export	364	Iran	IRN	699	India	IND								62	RUBBER MANUFACTURES, NES	1	No Quantity			0		0		125175			0
S3	2016	2016	2016	2	0	2	Export	364	Iran	IRN	724	Spain	ESP								62	RUBBER MANUFACTURES, NES	1	No Quantity			0		0		2429			0
S3	2016	2016	2016	2	0	2	Export	364	Iran	IRN	729	Sudan	SDN								62	RUBBER MANUFACTURES, NES	1	No Quantity			0		0		775520			0
S3	2016	2016	2016	2	0	2	Export	364	Iran	IRN	752	Sweden	SWE								62	RUBBER MANUFACTURES, NES	1	No Quantity			0		0		300			0
S3	2016	2016	2016	2	0	2	Export	364	Iran	IRN	760	Syria	SYR								62	RUBBER MANUFACTURES, NES	1	No Quantity			0		0		812011			0
S3	2016	2016	2016	2	0	2	Export	364	Iran	IRN	762	Tajikistan	TJK								62	RUBBER MANUFACTURES, NES	1	No Quantity			0		0		149496			0
S3	2016	2016	2016	2	0	2	Export	364	Iran	IRN	784	United Arab Emirates	ARE								62	RUBBER MANUFACTURES, NES	1	No Quantity			0		0		328289			0
S3	2016	2016	2016	2	0	2	Export	364	Iran	IRN	792	Turkey	TUR								62	RUBBER MANUFACTURES, NES	1	No Quantity			0		0		1689563			0
S3	2016	2016	2016	2	0	2	Export	364	Iran	IRN	795	Turkmenistan	TKM								62	RUBBER MANUFACTURES, NES	1	No Quantity			0		0		812784			0
S3	2016	2016	2016	2	0	2	Export	364	Iran	IRN	826	United Kingdom	GBR								62	RUBBER MANUFACTURES, NES	1	No Quantity			0		0		187648			0
S3	2016	2016	2016	2	0	2	Export	364	Iran	IRN	860	Uzbekistan	UZB								62	RUBBER MANUFACTURES, NES	1	No Quantity			0		0		121689			0
S3	2016	2016	2016	2	0	2	Export	364	Iran	IRN	887	Yemen	YEM								62	RUBBER MANUFACTURES, NES	1	No Quantity			0		0		1139007			0
S3	2016	2016	2016	2	0	2	Export	364	Iran	IRN	0	World	WLD								63	CORK, WOOD MANUFACTURES	1	No Quantity			0		0		40355526			0
S3	2016	2016	2016	2	0	2	Export	364	Iran	IRN	4	Afghanistan	AFG								63	CORK, WOOD MANUFACTURES	1	No Quantity			0		0		7978926			0
S3	2016	2016	2016	2	0	2	Export	364	Iran	IRN	12	Algeria	DZA								63	CORK, WOOD MANUFACTURES	1	No Quantity			0		0		9225			0
S3	2016	2016	2016	2	0	2	Export	364	Iran	IRN	31	Azerbaijan	AZE								63	CORK, WOOD MANUFACTURES	1	No Quantity			0		0		172738			0
S3	2016	2016	2016	2	0	2	Export	364	Iran	IRN	36	Australia	AUS								63	CORK, WOOD MANUFACTURES	1	No Quantity			0		0		12460			0
S3	2016	2016	2016	2	0	2	Export	364	Iran	IRN	40	Austria	AUT								63	CORK, WOOD MANUFACTURES	1	No Quantity			0		0		120			0
S3	2016	2016	2016	2	0	2	Export	364	Iran	IRN	48	Bahrain	BHR								63	CORK, WOOD MANUFACTURES	1	No Quantity			0		0		1000			0
S3	2016	2016	2016	2	0	2	Export	364	Iran	IRN	51	Armenia	ARM								63	CORK, WOOD MANUFACTURES	1	No Quantity			0		0		111072			0
S3	2016	2016	2016	2	0	2	Export	364	Iran	IRN	76	Brazil	BRA								63	CORK, WOOD MANUFACTURES	1	No Quantity			0		0		150			0
S3	2016	2016	2016	2	0	2	Export	364	Iran	IRN	124	Canada	CAN								63	CORK, WOOD MANUFACTURES	1	No Quantity			0		0		43559			0
S3	2016	2016	2016	2	0	2	Export	364	Iran	IRN	156	China	CHN								63	CORK, WOOD MANUFACTURES	1	No Quantity			0		0		50753			0
S3	2016	2016	2016	2	0	2	Export	364	Iran	IRN	208	Denmark	DNK								63	CORK, WOOD MANUFACTURES	1	No Quantity			0		0		320			0
S3	2016	2016	2016	2	0	2	Export	364	Iran	IRN	268	Georgia	GEO								63	CORK, WOOD MANUFACTURES	1	No Quantity			0		0		135735			0
S3	2016	2016	2016	2	0	2	Export	364	Iran	IRN	276	Germany	DEU								63	CORK, WOOD MANUFACTURES	1	No Quantity			0		0		2174			0
S3	2016	2016	2016	2	0	2	Export	364	Iran	IRN	324	Guinea	GIN								63	CORK, WOOD MANUFACTURES	1	No Quantity			0		0		1100			0
S3	2016	2016	2016	2	0	2	Export	364	Iran	IRN	368	Iraq	IRQ								63	CORK, WOOD MANUFACTURES	1	No Quantity			0		0		22360155			0
S3	2016	2016	2016	2	0	2	Export	364	Iran	IRN	381	Italy	ITA								63	CORK, WOOD MANUFACTURES	1	No Quantity			0		0		1592			0
S3	2016	2016	2016	2	0	2	Export	364	Iran	IRN	398	Kazakhstan	KAZ								63	CORK, WOOD MANUFACTURES	1	No Quantity			0		0		18030			0
S3	2016	2016	2016	2	0	2	Export	364	Iran	IRN	400	Jordan	JOR								63	CORK, WOOD MANUFACTURES	1	No Quantity			0		0		42965			0
S3	2016	2016	2016	2	0	2	Export	364	Iran	IRN	414	Kuwait	KWT								63	CORK, WOOD MANUFACTURES	1	No Quantity			0		0		27636			0
S3	2016	2016	2016	2	0	2	Export	364	Iran	IRN	417	Kyrgyzstan	KGZ								63	CORK, WOOD MANUFACTURES	1	No Quantity			0		0		140			0
S3	2016	2016	2016	2	0	2	Export	364	Iran	IRN	422	Lebanon	LBN								63	CORK, WOOD MANUFACTURES	1	No Quantity			0		0		2678			0
S3	2016	2016	2016	2	0	2	Export	364	Iran	IRN	458	Malaysia	MYS								63	CORK, WOOD MANUFACTURES	1	No Quantity			0		0		3050			0
S3	2016	2016	2016	2	0	2	Export	364	Iran	IRN	512	Oman	OMN								63	CORK, WOOD MANUFACTURES	1	No Quantity			0		0		64683			0
S3	2016	2016	2016	2	0	2	Export	364	Iran	IRN	528	Netherlands	NLD								63	CORK, WOOD MANUFACTURES	1	No Quantity			0		0		2022			0
S3	2016	2016	2016	2	0	2	Export	364	Iran	IRN	554	New Zealand	NZL								63	CORK, WOOD MANUFACTURES	1	No Quantity			0		0		27			0
S3	2016	2016	2016	2	0	2	Export	364	Iran	IRN	579	Norway	NOR								63	CORK, WOOD MANUFACTURES	1	No Quantity			0		0		1892			0
S3	2016	2016	2016	2	0	2	Export	364	Iran	IRN	586	Pakistan	PAK								63	CORK, WOOD MANUFACTURES	1	No Quantity			0		0		7872			0
S3	2016	2016	2016	2	0	2	Export	364	Iran	IRN	608	Philippines	PHL								63	CORK, WOOD MANUFACTURES	1	No Quantity			0		0		3750			0
S3	2016	2016	2016	2	0	2	Export	364	Iran	IRN	616	Poland	POL								63	CORK, WOOD MANUFACTURES	1	No Quantity			0		0		15			0
S3	2016	2016	2016	2	0	2	Export	364	Iran	IRN	634	Qatar	QAT								63	CORK, WOOD MANUFACTURES	1	No Quantity			0		0		65760			0
S3	2016	2016	2016	2	0	2	Export	364	Iran	IRN	642	Romania	ROU								63	CORK, WOOD MANUFACTURES	1	No Quantity			0		0		156589			0
S3	2016	2016	2016	2	0	2	Export	364	Iran	IRN	643	Russian Federation	RUS								63	CORK, WOOD MANUFACTURES	1	No Quantity			0		0		1500			0
S3	2016	2016	2016	2	0	2	Export	364	Iran	IRN	699	India	IND								63	CORK, WOOD MANUFACTURES	1	No Quantity			0		0		5253			0
S3	2016	2016	2016	2	0	2	Export	364	Iran	IRN	702	Singapore	SGP								63	CORK, WOOD MANUFACTURES	1	No Quantity			0		0		1179			0
S3	2016	2016	2016	2	0	2	Export	364	Iran	IRN	710	South Africa	ZAF								63	CORK, WOOD MANUFACTURES	1	No Quantity			0		0		4000			0
S3	2016	2016	2016	2	0	2	Export	364	Iran	IRN	724	Spain	ESP								63	CORK, WOOD MANUFACTURES	1	No Quantity			0		0		7616			0
S3	2016	2016	2016	2	0	2	Export	364	Iran	IRN	729	Sudan	SDN								63	CORK, WOOD MANUFACTURES	1	No Quantity			0		0		16088			0
S3	2016	2016	2016	2	0	2	Export	364	Iran	IRN	752	Sweden	SWE								63	CORK, WOOD MANUFACTURES	1	No Quantity			0		0		1802220			0
S3	2016	2016	2016	2	0	2	Export	364	Iran	IRN	757	Switzerland	CHE								63	CORK, WOOD MANUFACTURES	1	No Quantity			0		0		1468			0
S3	2016	2016	2016	2	0	2	Export	364	Iran	IRN	760	Syria	SYR								63	CORK, WOOD MANUFACTURES	1	No Quantity			0		0		666			0
S3	2016	2016	2016	2	0	2	Export	364	Iran	IRN	762	Tajikistan	TJK								63	CORK, WOOD MANUFACTURES	1	No Quantity			0		0		147301			0
S3	2016	2016	2016	2	0	2	Export	364	Iran	IRN	764	Thailand	THA								63	CORK, WOOD MANUFACTURES	1	No Quantity			0		0		1250			0
S3	2016	2016	2016	2	0	2	Export	364	Iran	IRN	784	United Arab Emirates	ARE								63	CORK, WOOD MANUFACTURES	1	No Quantity			0		0		191429			0
S3	2016	2016	2016	2	0	2	Export	364	Iran	IRN	792	Turkey	TUR								63	CORK, WOOD MANUFACTURES	1	No Quantity			0		0		226950			0
S3	2016	2016	2016	2	0	2	Export	364	Iran	IRN	795	Turkmenistan	TKM								63	CORK, WOOD MANUFACTURES	1	No Quantity			0		0		6571692			0
S3	2016	2016	2016	2	0	2	Export	364	Iran	IRN	826	United Kingdom	GBR								63	CORK, WOOD MANUFACTURES	1	No Quantity			0		0		51395			0
S3	2016	2016	2016	2	0	2	Export	364	Iran	IRN	842	USA	USA								63	CORK, WOOD MANUFACTURES	1	No Quantity			0		0		47329			0
S3	2016	2016	2016	2	0	2	Export	364	Iran	IRN	0	World	WLD								64	PAPER,PAPERBOARD,ETC.	1	No Quantity			0		0		56677419			0
S3	2016	2016	2016	2	0	2	Export	364	Iran	IRN	4	Afghanistan	AFG								64	PAPER,PAPERBOARD,ETC.	1	No Quantity			0		0		16765664			0
S3	2016	2016	2016	2	0	2	Export	364	Iran	IRN	31	Azerbaijan	AZE								64	PAPER,PAPERBOARD,ETC.	1	No Quantity			0		0		1092253			0
S3	2016	2016	2016	2	0	2	Export	364	Iran	IRN	36	Australia	AUS								64	PAPER,PAPERBOARD,ETC.	1	No Quantity			0		0		26360			0
S3	2016	2016	2016	2	0	2	Export	364	Iran	IRN	48	Bahrain	BHR								64	PAPER,PAPERBOARD,ETC.	1	No Quantity			0		0		25851			0
S3	2016	2016	2016	2	0	2	Export	364	Iran	IRN	51	Armenia	ARM								64	PAPER,PAPERBOARD,ETC.	1	No Quantity			0		0		1019165			0
S3	2016	2016	2016	2	0	2	Export	364	Iran	IRN	56	Belgium	BEL								64	PAPER,PAPERBOARD,ETC.	1	No Quantity			0		0		1200			0
S3	2016	2016	2016	2	0	2	Export	364	Iran	IRN	76	Brazil	BRA								64	PAPER,PAPERBOARD,ETC.	1	No Quantity			0		0		1501			0
S3	2016	2016	2016	2	0	2	Export	364	Iran	IRN	100	Bulgaria	BGR								64	PAPER,PAPERBOARD,ETC.	1	No Quantity			0		0		16136			0
S3	2016	2016	2016	2	0	2	Export	364	Iran	IRN	124	Canada	CAN								64	PAPER,PAPERBOARD,ETC.	1	No Quantity			0		0		620			0
S3	2016	2016	2016	2	0	2	Export	364	Iran	IRN	156	China	CHN								64	PAPER,PAPERBOARD,ETC.	1	No Quantity			0		0		44702			0
S3	2016	2016	2016	2	0	2	Export	364	Iran	IRN	170	Colombia	COL								64	PAPER,PAPERBOARD,ETC.	1	No Quantity			0		0		9779			0
S3	2016	2016	2016	2	0	2	Export	364	Iran	IRN	203	Czechia	CZE								64	PAPER,PAPERBOARD,ETC.	1	No Quantity			0		0		19900			0
S3	2016	2016	2016	2	0	2	Export	364	Iran	IRN	208	Denmark	DNK								64	PAPER,PAPERBOARD,ETC.	1	No Quantity			0		0		560			0
S3	2016	2016	2016	2	0	2	Export	364	Iran	IRN	251	France	FRA								64	PAPER,PAPERBOARD,ETC.	1	No Quantity			0		0		2199			0
S3	2016	2016	2016	2	0	2	Export	364	Iran	IRN	268	Georgia	GEO								64	PAPER,PAPERBOARD,ETC.	1	No Quantity			0		0		201743			0
S3	2016	2016	2016	2	0	2	Export	364	Iran	IRN	276	Germany	DEU								64	PAPER,PAPERBOARD,ETC.	1	No Quantity			0		0		57287			0
S3	2016	2016	2016	2	0	2	Export	364	Iran	IRN	288	Ghana	GHA								64	PAPER,PAPERBOARD,ETC.	1	No Quantity			0		0		18872			0
S3	2016	2016	2016	2	0	2	Export	364	Iran	IRN	344	China, Hong Kong SAR	HKG								64	PAPER,PAPERBOARD,ETC.	1	No Quantity			0		0		240			0
S3	2016	2016	2016	2	0	2	Export	364	Iran	IRN	348	Hungary	HUN								64	PAPER,PAPERBOARD,ETC.	1	No Quantity			0		0		7333			0
S3	2016	2016	2016	2	0	2	Export	364	Iran	IRN	368	Iraq	IRQ								64	PAPER,PAPERBOARD,ETC.	1	No Quantity			0		0		28544734			0
S3	2016	2016	2016	2	0	2	Export	364	Iran	IRN	381	Italy	ITA								64	PAPER,PAPERBOARD,ETC.	1	No Quantity			0		0		4662			0
S3	2016	2016	2016	2	0	2	Export	364	Iran	IRN	392	Japan	JPN								64	PAPER,PAPERBOARD,ETC.	1	No Quantity			0		0		266			0
S3	2016	2016	2016	2	0	2	Export	364	Iran	IRN	398	Kazakhstan	KAZ								64	PAPER,PAPERBOARD,ETC.	1	No Quantity			0		0		121364			0
S3	2016	2016	2016	2	0	2	Export	364	Iran	IRN	404	Kenya	KEN								64	PAPER,PAPERBOARD,ETC.	1	No Quantity			0		0		230			0
S3	2016	2016	2016	2	0	2	Export	364	Iran	IRN	410	Rep. of Korea	KOR								64	PAPER,PAPERBOARD,ETC.	1	No Quantity			0		0		617			0
S3	2016	2016	2016	2	0	2	Export	364	Iran	IRN	417	Kyrgyzstan	KGZ								64	PAPER,PAPERBOARD,ETC.	1	No Quantity			0		0		11545			0
S3	2016	2016	2016	2	0	2	Export	364	Iran	IRN	422	Lebanon	LBN								64	PAPER,PAPERBOARD,ETC.	1	No Quantity			0		0		29870			0
S3	2016	2016	2016	2	0	2	Export	364	Iran	IRN	450	Madagascar	MDG								64	PAPER,PAPERBOARD,ETC.	1	No Quantity			0		0		1116			0
S3	2016	2016	2016	2	0	2	Export	364	Iran	IRN	458	Malaysia	MYS								64	PAPER,PAPERBOARD,ETC.	1	No Quantity			0		0		24707			0
S3	2016	2016	2016	2	0	2	Export	364	Iran	IRN	484	Mexico	MEX								64	PAPER,PAPERBOARD,ETC.	1	No Quantity			0		0		198939			0
S3	2016	2016	2016	2	0	2	Export	364	Iran	IRN	512	Oman	OMN								64	PAPER,PAPERBOARD,ETC.	1	No Quantity			0		0		15088			0
S3	2016	2016	2016	2	0	2	Export	364	Iran	IRN	528	Netherlands	NLD								64	PAPER,PAPERBOARD,ETC.	1	No Quantity			0		0		14238			0
S3	2016	2016	2016	2	0	2	Export	364	Iran	IRN	586	Pakistan	PAK								64	PAPER,PAPERBOARD,ETC.	1	No Quantity			0		0		313920			0
S3	2016	2016	2016	2	0	2	Export	364	Iran	IRN	616	Poland	POL								64	PAPER,PAPERBOARD,ETC.	1	No Quantity			0		0		1045			0
S3	2016	2016	2016	2	0	2	Export	364	Iran	IRN	634	Qatar	QAT								64	PAPER,PAPERBOARD,ETC.	1	No Quantity			0		0		419			0
S3	2016	2016	2016	2	0	2	Export	364	Iran	IRN	643	Russian Federation	RUS								64	PAPER,PAPERBOARD,ETC.	1	No Quantity			0		0		47848			0
S3	2016	2016	2016	2	0	2	Export	364	Iran	IRN	686	Senegal	SEN								64	PAPER,PAPERBOARD,ETC.	1	No Quantity			0		0		12000			0
S3	2016	2016	2016	2	0	2	Export	364	Iran	IRN	702	Singapore	SGP								64	PAPER,PAPERBOARD,ETC.	1	No Quantity			0		0		1275			0
S3	2016	2016	2016	2	0	2	Export	364	Iran	IRN	706	Somalia	SOM								64	PAPER,PAPERBOARD,ETC.	1	No Quantity			0		0		6946			0
S3	2016	2016	2016	2	0	2	Export	364	Iran	IRN	724	Spain	ESP								64	PAPER,PAPERBOARD,ETC.	1	No Quantity			0		0		214			0
S3	2016	2016	2016	2	0	2	Export	364	Iran	IRN	752	Sweden	SWE								64	PAPER,PAPERBOARD,ETC.	1	No Quantity			0		0		1818			0
S3	2016	2016	2016	2	0	2	Export	364	Iran	IRN	757	Switzerland	CHE								64	PAPER,PAPERBOARD,ETC.	1	No Quantity			0		0		6100			0
S3	2016	2016	2016	2	0	2	Export	364	Iran	IRN	762	Tajikistan	TJK								64	PAPER,PAPERBOARD,ETC.	1	No Quantity			0		0		288030			0
S3	2016	2016	2016	2	0	2	Export	364	Iran	IRN	764	Thailand	THA								64	PAPER,PAPERBOARD,ETC.	1	No Quantity			0		0		638			0
S3	2016	2016	2016	2	0	2	Export	364	Iran	IRN	784	United Arab Emirates	ARE								64	PAPER,PAPERBOARD,ETC.	1	No Quantity			0		0		656529			0
S3	2016	2016	2016	2	0	2	Export	364	Iran	IRN	792	Turkey	TUR								64	PAPER,PAPERBOARD,ETC.	1	No Quantity			0		0		1446933			0
S3	2016	2016	2016	2	0	2	Export	364	Iran	IRN	795	Turkmenistan	TKM								64	PAPER,PAPERBOARD,ETC.	1	No Quantity			0		0		5522124			0
S3	2016	2016	2016	2	0	2	Export	364	Iran	IRN	804	Ukraine	UKR								64	PAPER,PAPERBOARD,ETC.	1	No Quantity			0		0		350			0
S3	2016	2016	2016	2	0	2	Export	364	Iran	IRN	826	United Kingdom	GBR								64	PAPER,PAPERBOARD,ETC.	1	No Quantity			0		0		23390			0
S3	2016	2016	2016	2	0	2	Export	364	Iran	IRN	838	Free Zones									64	PAPER,PAPERBOARD,ETC.	1	No Quantity			0		0		8181			0
S3	2016	2016	2016	2	0	2	Export	364	Iran	IRN	858	Uruguay	URY								64	PAPER,PAPERBOARD,ETC.	1	No Quantity			0		0		19124			0
S3	2016	2016	2016	2	0	2	Export	364	Iran	IRN	860	Uzbekistan	UZB								64	PAPER,PAPERBOARD,ETC.	1	No Quantity			0		0		41792			0
S3	2016	2016	2016	2	0	2	Export	364	Iran	IRN	0	World	WLD								65	TEXTILE YARN,FABRIC,ETC.	1	No Quantity			0		0		922630783			0
S3	2016	2016	2016	2	0	2	Export	364	Iran	IRN	4	Afghanistan	AFG								65	TEXTILE YARN,FABRIC,ETC.	1	No Quantity			0		0		166426874			0
S3	2016	2016	2016	2	0	2	Export	364	Iran	IRN	8	Albania	ALB								65	TEXTILE YARN,FABRIC,ETC.	1	No Quantity			0		0		384409			0
S3	2016	2016	2016	2	0	2	Export	364	Iran	IRN	31	Azerbaijan	AZE								65	TEXTILE YARN,FABRIC,ETC.	1	No Quantity			0		0		14365722			0
S3	2016	2016	2016	2	0	2	Export	364	Iran	IRN	32	Argentina	ARG								65	TEXTILE YARN,FABRIC,ETC.	1	No Quantity			0		0		7337			0
S3	2016	2016	2016	2	0	2	Export	364	Iran	IRN	36	Australia	AUS								65	TEXTILE YARN,FABRIC,ETC.	1	No Quantity			0		0		11535036			0
S3	2016	2016	2016	2	0	2	Export	364	Iran	IRN	40	Austria	AUT								65	TEXTILE YARN,FABRIC,ETC.	1	No Quantity			0		0		4016262			0
S3	2016	2016	2016	2	0	2	Export	364	Iran	IRN	48	Bahrain	BHR								65	TEXTILE YARN,FABRIC,ETC.	1	No Quantity			0		0		2312467			0
S3	2016	2016	2016	2	0	2	Export	364	Iran	IRN	51	Armenia	ARM								65	TEXTILE YARN,FABRIC,ETC.	1	No Quantity			0		0		3555432			0
S3	2016	2016	2016	2	0	2	Export	364	Iran	IRN	56	Belgium	BEL								65	TEXTILE YARN,FABRIC,ETC.	1	No Quantity			0		0		960808			0
S3	2016	2016	2016	2	0	2	Export	364	Iran	IRN	68	Bolivia (Plurinational State of)	BOL								65	TEXTILE YARN,FABRIC,ETC.	1	No Quantity			0		0		19901			0
S3	2016	2016	2016	2	0	2	Export	364	Iran	IRN	70	Bosnia Herzegovina	BIH								65	TEXTILE YARN,FABRIC,ETC.	1	No Quantity			0		0		123861			0
S3	2016	2016	2016	2	0	2	Export	364	Iran	IRN	72	Botswana	BWA								65	TEXTILE YARN,FABRIC,ETC.	1	No Quantity			0		0		5002			0
S3	2016	2016	2016	2	0	2	Export	364	Iran	IRN	76	Brazil	BRA								65	TEXTILE YARN,FABRIC,ETC.	1	No Quantity			0		0		1353180			0
S3	2016	2016	2016	2	0	2	Export	364	Iran	IRN	100	Bulgaria	BGR								65	TEXTILE YARN,FABRIC,ETC.	1	No Quantity			0		0		3717807			0
S3	2016	2016	2016	2	0	2	Export	364	Iran	IRN	112	Belarus	BLR								65	TEXTILE YARN,FABRIC,ETC.	1	No Quantity			0		0		214281			0
S3	2016	2016	2016	2	0	2	Export	364	Iran	IRN	120	Cameroon	CMR								65	TEXTILE YARN,FABRIC,ETC.	1	No Quantity			0		0		390			0
S3	2016	2016	2016	2	0	2	Export	364	Iran	IRN	124	Canada	CAN								65	TEXTILE YARN,FABRIC,ETC.	1	No Quantity			0		0		6829750			0
S3	2016	2016	2016	2	0	2	Export	364	Iran	IRN	152	Chile	CHL								65	TEXTILE YARN,FABRIC,ETC.	1	No Quantity			0		0		300679			0
S3	2016	2016	2016	2	0	2	Export	364	Iran	IRN	156	China	CHN								65	TEXTILE YARN,FABRIC,ETC.	1	No Quantity			0		0		10369136			0
S3	2016	2016	2016	2	0	2	Export	364	Iran	IRN	170	Colombia	COL								65	TEXTILE YARN,FABRIC,ETC.	1	No Quantity			0		0		1130033			0
S3	2016	2016	2016	2	0	2	Export	364	Iran	IRN	178	Congo	COG								65	TEXTILE YARN,FABRIC,ETC.	1	No Quantity			0		0		8621			0
S3	2016	2016	2016	2	0	2	Export	364	Iran	IRN	196	Cyprus	CYP								65	TEXTILE YARN,FABRIC,ETC.	1	No Quantity			0		0		22257			0
S3	2016	2016	2016	2	0	2	Export	364	Iran	IRN	203	Czechia	CZE								65	TEXTILE YARN,FABRIC,ETC.	1	No Quantity			0		0		230691			0
S3	2016	2016	2016	2	0	2	Export	364	Iran	IRN	204	Benin	BEN								65	TEXTILE YARN,FABRIC,ETC.	1	No Quantity			0		0		64221			0
S3	2016	2016	2016	2	0	2	Export	364	Iran	IRN	208	Denmark	DNK								65	TEXTILE YARN,FABRIC,ETC.	1	No Quantity			0		0		5442128			0
S3	2016	2016	2016	2	0	2	Export	364	Iran	IRN	246	Finland	FIN								65	TEXTILE YARN,FABRIC,ETC.	1	No Quantity			0		0		185835			0
S3	2016	2016	2016	2	0	2	Export	364	Iran	IRN	251	France	FRA								65	TEXTILE YARN,FABRIC,ETC.	1	No Quantity			0		0		1753445			0
S3	2016	2016	2016	2	0	2	Export	364	Iran	IRN	268	Georgia	GEO								65	TEXTILE YARN,FABRIC,ETC.	1	No Quantity			0		0		3684070			0
S3	2016	2016	2016	2	0	2	Export	364	Iran	IRN	276	Germany	DEU								65	TEXTILE YARN,FABRIC,ETC.	1	No Quantity			0		0		52843523			0
S3	2016	2016	2016	2	0	2	Export	364	Iran	IRN	288	Ghana	GHA								65	TEXTILE YARN,FABRIC,ETC.	1	No Quantity			0		0		25468			0
S3	2016	2016	2016	2	0	2	Export	364	Iran	IRN	300	Greece	GRC								65	TEXTILE YARN,FABRIC,ETC.	1	No Quantity			0		0		1217715			0
S3	2016	2016	2016	2	0	2	Export	364	Iran	IRN	320	Guatemala	GTM								65	TEXTILE YARN,FABRIC,ETC.	1	No Quantity			0		0		28765			0
S3	2016	2016	2016	2	0	2	Export	364	Iran	IRN	344	China, Hong Kong SAR	HKG								65	TEXTILE YARN,FABRIC,ETC.	1	No Quantity			0		0		162339			0
S3	2016	2016	2016	2	0	2	Export	364	Iran	IRN	348	Hungary	HUN								65	TEXTILE YARN,FABRIC,ETC.	1	No Quantity			0		0		75363			0
S3	2016	2016	2016	2	0	2	Export	364	Iran	IRN	360	Indonesia	IDN								65	TEXTILE YARN,FABRIC,ETC.	1	No Quantity			0		0		832642			0
S3	2016	2016	2016	2	0	2	Export	364	Iran	IRN	368	Iraq	IRQ								65	TEXTILE YARN,FABRIC,ETC.	1	No Quantity			0		0		225792371			0
S3	2016	2016	2016	2	0	2	Export	364	Iran	IRN	372	Ireland	IRL								65	TEXTILE YARN,FABRIC,ETC.	1	No Quantity			0		0		13959			0
S3	2016	2016	2016	2	0	2	Export	364	Iran	IRN	381	Italy	ITA								65	TEXTILE YARN,FABRIC,ETC.	1	No Quantity			0		0		6342980			0
S3	2016	2016	2016	2	0	2	Export	364	Iran	IRN	392	Japan	JPN								65	TEXTILE YARN,FABRIC,ETC.	1	No Quantity			0		0		20277036			0
S3	2016	2016	2016	2	0	2	Export	364	Iran	IRN	398	Kazakhstan	KAZ								65	TEXTILE YARN,FABRIC,ETC.	1	No Quantity			0		0		4659316			0
S3	2016	2016	2016	2	0	2	Export	364	Iran	IRN	400	Jordan	JOR								65	TEXTILE YARN,FABRIC,ETC.	1	No Quantity			0		0		2006207			0
S3	2016	2016	2016	2	0	2	Export	364	Iran	IRN	404	Kenya	KEN								65	TEXTILE YARN,FABRIC,ETC.	1	No Quantity			0		0		505988			0
S3	2016	2016	2016	2	0	2	Export	364	Iran	IRN	410	Rep. of Korea	KOR								65	TEXTILE YARN,FABRIC,ETC.	1	No Quantity			0		0		74905			0
S3	2016	2016	2016	2	0	2	Export	364	Iran	IRN	414	Kuwait	KWT								65	TEXTILE YARN,FABRIC,ETC.	1	No Quantity			0		0		6525310			0
S3	2016	2016	2016	2	0	2	Export	364	Iran	IRN	417	Kyrgyzstan	KGZ								65	TEXTILE YARN,FABRIC,ETC.	1	No Quantity			0		0		332951			0
S3	2016	2016	2016	2	0	2	Export	364	Iran	IRN	422	Lebanon	LBN								65	TEXTILE YARN,FABRIC,ETC.	1	No Quantity			0		0		38346015			0
S3	2016	2016	2016	2	0	2	Export	364	Iran	IRN	434	Libya	LBY								65	TEXTILE YARN,FABRIC,ETC.	1	No Quantity			0		0		230268			0
S3	2016	2016	2016	2	0	2	Export	364	Iran	IRN	440	Lithuania	LTU								65	TEXTILE YARN,FABRIC,ETC.	1	No Quantity			0		0		34916			0
S3	2016	2016	2016	2	0	2	Export	364	Iran	IRN	442	Luxembourg	LUX								65	TEXTILE YARN,FABRIC,ETC.	1	No Quantity			0		0		27129			0
S3	2016	2016	2016	2	0	2	Export	364	Iran	IRN	450	Madagascar	MDG								65	TEXTILE YARN,FABRIC,ETC.	1	No Quantity			0		0		3135			0
S3	2016	2016	2016	2	0	2	Export	364	Iran	IRN	458	Malaysia	MYS								65	TEXTILE YARN,FABRIC,ETC.	1	No Quantity			0		0		2324339			0
S3	2016	2016	2016	2	0	2	Export	364	Iran	IRN	466	Mali	MLI								65	TEXTILE YARN,FABRIC,ETC.	1	No Quantity			0		0		9102			0
S3	2016	2016	2016	2	0	2	Export	364	Iran	IRN	484	Mexico	MEX								65	TEXTILE YARN,FABRIC,ETC.	1	No Quantity			0		0		1815676			0
S3	2016	2016	2016	2	0	2	Export	364	Iran	IRN	490	Other Asia, nes									65	TEXTILE YARN,FABRIC,ETC.	1	No Quantity			0		0		114616			0
S3	2016	2016	2016	2	0	2	Export	364	Iran	IRN	498	Rep. of Moldova	MDA								65	TEXTILE YARN,FABRIC,ETC.	1	No Quantity			0		0		6825			0
S3	2016	2016	2016	2	0	2	Export	364	Iran	IRN	504	Morocco	MAR								65	TEXTILE YARN,FABRIC,ETC.	1	No Quantity			0		0		215578			0
S3	2016	2016	2016	2	0	2	Export	364	Iran	IRN	508	Mozambique	MOZ								65	TEXTILE YARN,FABRIC,ETC.	1	No Quantity			0		0		13500			0
S3	2016	2016	2016	2	0	2	Export	364	Iran	IRN	512	Oman	OMN								65	TEXTILE YARN,FABRIC,ETC.	1	No Quantity			0		0		3081942			0
S3	2016	2016	2016	2	0	2	Export	364	Iran	IRN	524	Nepal	NPL								65	TEXTILE YARN,FABRIC,ETC.	1	No Quantity			0		0		3691			0
S3	2016	2016	2016	2	0	2	Export	364	Iran	IRN	528	Netherlands	NLD								65	TEXTILE YARN,FABRIC,ETC.	1	No Quantity			0		0		606874			0
S3	2016	2016	2016	2	0	2	Export	364	Iran	IRN	554	New Zealand	NZL								65	TEXTILE YARN,FABRIC,ETC.	1	No Quantity			0		0		332072			0
S3	2016	2016	2016	2	0	2	Export	364	Iran	IRN	566	Nigeria	NGA								65	TEXTILE YARN,FABRIC,ETC.	1	No Quantity			0		0		61370			0
S3	2016	2016	2016	2	0	2	Export	364	Iran	IRN	579	Norway	NOR								65	TEXTILE YARN,FABRIC,ETC.	1	No Quantity			0		0		719078			0
S3	2016	2016	2016	2	0	2	Export	364	Iran	IRN	586	Pakistan	PAK								65	TEXTILE YARN,FABRIC,ETC.	1	No Quantity			0		0		49888571			0
S3	2016	2016	2016	2	0	2	Export	364	Iran	IRN	600	Paraguay	PRY								65	TEXTILE YARN,FABRIC,ETC.	1	No Quantity			0		0		53133			0
S3	2016	2016	2016	2	0	2	Export	364	Iran	IRN	608	Philippines	PHL								65	TEXTILE YARN,FABRIC,ETC.	1	No Quantity			0		0		53692			0
S3	2016	2016	2016	2	0	2	Export	364	Iran	IRN	616	Poland	POL								65	TEXTILE YARN,FABRIC,ETC.	1	No Quantity			0		0		1023230			0
S3	2016	2016	2016	2	0	2	Export	364	Iran	IRN	620	Portugal	PRT								65	TEXTILE YARN,FABRIC,ETC.	1	No Quantity			0		0		104281			0
S3	2016	2016	2016	2	0	2	Export	364	Iran	IRN	634	Qatar	QAT								65	TEXTILE YARN,FABRIC,ETC.	1	No Quantity			0		0		14525551			0
S3	2016	2016	2016	2	0	2	Export	364	Iran	IRN	642	Romania	ROU								65	TEXTILE YARN,FABRIC,ETC.	1	No Quantity			0		0		411010			0
S3	2016	2016	2016	2	0	2	Export	364	Iran	IRN	643	Russian Federation	RUS								65	TEXTILE YARN,FABRIC,ETC.	1	No Quantity			0		0		6073106			0
S3	2016	2016	2016	2	0	2	Export	364	Iran	IRN	682	Saudi Arabia	SAU								65	TEXTILE YARN,FABRIC,ETC.	1	No Quantity			0		0		2575			0
S3	2016	2016	2016	2	0	2	Export	364	Iran	IRN	686	Senegal	SEN								65	TEXTILE YARN,FABRIC,ETC.	1	No Quantity			0		0		21809			0
S3	2016	2016	2016	2	0	2	Export	364	Iran	IRN	699	India	IND								65	TEXTILE YARN,FABRIC,ETC.	1	No Quantity			0		0		937760			0
S3	2016	2016	2016	2	0	2	Export	364	Iran	IRN	702	Singapore	SGP								65	TEXTILE YARN,FABRIC,ETC.	1	No Quantity			0		0		1636316			0
S3	2016	2016	2016	2	0	2	Export	364	Iran	IRN	703	Slovakia	SVK								65	TEXTILE YARN,FABRIC,ETC.	1	No Quantity			0		0		1147			0
S3	2016	2016	2016	2	0	2	Export	364	Iran	IRN	704	Viet Nam	VNM								65	TEXTILE YARN,FABRIC,ETC.	1	No Quantity			0		0		45862			0
S3	2016	2016	2016	2	0	2	Export	364	Iran	IRN	705	Slovenia	SVN								65	TEXTILE YARN,FABRIC,ETC.	1	No Quantity			0		0		40277			0
S3	2016	2016	2016	2	0	2	Export	364	Iran	IRN	710	South Africa	ZAF								65	TEXTILE YARN,FABRIC,ETC.	1	No Quantity			0		0		7752802			0
S3	2016	2016	2016	2	0	2	Export	364	Iran	IRN	716	Zimbabwe	ZWE								65	TEXTILE YARN,FABRIC,ETC.	1	No Quantity			0		0		62951			0
S3	2016	2016	2016	2	0	2	Export	364	Iran	IRN	724	Spain	ESP								65	TEXTILE YARN,FABRIC,ETC.	1	No Quantity			0		0		2556600			0
S3	2016	2016	2016	2	0	2	Export	364	Iran	IRN	752	Sweden	SWE								65	TEXTILE YARN,FABRIC,ETC.	1	No Quantity			0		0		2483218			0
S3	2016	2016	2016	2	0	2	Export	364	Iran	IRN	757	Switzerland	CHE								65	TEXTILE YARN,FABRIC,ETC.	1	No Quantity			0		0		6419875			0
S3	2016	2016	2016	2	0	2	Export	364	Iran	IRN	760	Syria	SYR								65	TEXTILE YARN,FABRIC,ETC.	1	No Quantity			0		0		1385133			0
S3	2016	2016	2016	2	0	2	Export	364	Iran	IRN	762	Tajikistan	TJK								65	TEXTILE YARN,FABRIC,ETC.	1	No Quantity			0		0		13915525			0
S3	2016	2016	2016	2	0	2	Export	364	Iran	IRN	764	Thailand	THA								65	TEXTILE YARN,FABRIC,ETC.	1	No Quantity			0		0		319236			0
S3	2016	2016	2016	2	0	2	Export	364	Iran	IRN	768	Togo	TGO								65	TEXTILE YARN,FABRIC,ETC.	1	No Quantity			0		0		9945			0
S3	2016	2016	2016	2	0	2	Export	364	Iran	IRN	784	United Arab Emirates	ARE								65	TEXTILE YARN,FABRIC,ETC.	1	No Quantity			0		0		42708867			0
S3	2016	2016	2016	2	0	2	Export	364	Iran	IRN	788	Tunisia	TUN								65	TEXTILE YARN,FABRIC,ETC.	1	No Quantity			0		0		30			0
S3	2016	2016	2016	2	0	2	Export	364	Iran	IRN	792	Turkey	TUR								65	TEXTILE YARN,FABRIC,ETC.	1	No Quantity			0		0		10392114			0
S3	2016	2016	2016	2	0	2	Export	364	Iran	IRN	795	Turkmenistan	TKM								65	TEXTILE YARN,FABRIC,ETC.	1	No Quantity			0		0		27054709			0
S3	2016	2016	2016	2	0	2	Export	364	Iran	IRN	800	Uganda	UGA								65	TEXTILE YARN,FABRIC,ETC.	1	No Quantity			0		0		17479			0
S3	2016	2016	2016	2	0	2	Export	364	Iran	IRN	804	Ukraine	UKR								65	TEXTILE YARN,FABRIC,ETC.	1	No Quantity			0		0		801787			0
S3	2016	2016	2016	2	0	2	Export	364	Iran	IRN	807	North Macedonia	MKD								65	TEXTILE YARN,FABRIC,ETC.	1	No Quantity			0		0		61539			0
S3	2016	2016	2016	2	0	2	Export	364	Iran	IRN	818	Egypt	EGY								65	TEXTILE YARN,FABRIC,ETC.	1	No Quantity			0		0		71921			0
S3	2016	2016	2016	2	0	2	Export	364	Iran	IRN	826	United Kingdom	GBR								65	TEXTILE YARN,FABRIC,ETC.	1	No Quantity			0		0		20699032			0
S3	2016	2016	2016	2	0	2	Export	364	Iran	IRN	834	United Rep. of Tanzania	TZA								65	TEXTILE YARN,FABRIC,ETC.	1	No Quantity			0		0		1792			0
S3	2016	2016	2016	2	0	2	Export	364	Iran	IRN	842	USA	USA								65	TEXTILE YARN,FABRIC,ETC.	1	No Quantity			0		0		98621657			0
S3	2016	2016	2016	2	0	2	Export	364	Iran	IRN	858	Uruguay	URY								65	TEXTILE YARN,FABRIC,ETC.	1	No Quantity			0		0		314859			0
S3	2016	2016	2016	2	0	2	Export	364	Iran	IRN	860	Uzbekistan	UZB								65	TEXTILE YARN,FABRIC,ETC.	1	No Quantity			0		0		3418734			0
S3	2016	2016	2016	2	0	2	Export	364	Iran	IRN	862	Venezuela	VEN								65	TEXTILE YARN,FABRIC,ETC.	1	No Quantity			0		0		830			0
S3	2016	2016	2016	2	0	2	Export	364	Iran	IRN	894	Zambia	ZMB								65	TEXTILE YARN,FABRIC,ETC.	1	No Quantity			0		0		50163			0
S3	2016	2016	2016	2	0	2	Export	364	Iran	IRN	899	Areas, nes									65	TEXTILE YARN,FABRIC,ETC.	1	No Quantity			0		0		9059			0
S3	2016	2016	2016	2	0	2	Export	364	Iran	IRN	0	World	WLD								66	NON-METAL.MINERAL MANFCT	1	No Quantity			0		0		1359889881			0
S3	2016	2016	2016	2	0	2	Export	364	Iran	IRN	4	Afghanistan	AFG								66	NON-METAL.MINERAL MANFCT	1	No Quantity			0		0		157681776			0
S3	2016	2016	2016	2	0	2	Export	364	Iran	IRN	8	Albania	ALB								66	NON-METAL.MINERAL MANFCT	1	No Quantity			0		0		10737			0
S3	2016	2016	2016	2	0	2	Export	364	Iran	IRN	12	Algeria	DZA								66	NON-METAL.MINERAL MANFCT	1	No Quantity			0		0		55695			0
S3	2016	2016	2016	2	0	2	Export	364	Iran	IRN	31	Azerbaijan	AZE								66	NON-METAL.MINERAL MANFCT	1	No Quantity			0		0		38388780			0
S3	2016	2016	2016	2	0	2	Export	364	Iran	IRN	32	Argentina	ARG								66	NON-METAL.MINERAL MANFCT	1	No Quantity			0		0		23731			0
S3	2016	2016	2016	2	0	2	Export	364	Iran	IRN	36	Australia	AUS								66	NON-METAL.MINERAL MANFCT	1	No Quantity			0		0		3455104			0
S3	2016	2016	2016	2	0	2	Export	364	Iran	IRN	40	Austria	AUT								66	NON-METAL.MINERAL MANFCT	1	No Quantity			0		0		183239			0
S3	2016	2016	2016	2	0	2	Export	364	Iran	IRN	48	Bahrain	BHR								66	NON-METAL.MINERAL MANFCT	1	No Quantity			0		0		661309			0
S3	2016	2016	2016	2	0	2	Export	364	Iran	IRN	50	Bangladesh	BGD								66	NON-METAL.MINERAL MANFCT	1	No Quantity			0		0		21758323			0
S3	2016	2016	2016	2	0	2	Export	364	Iran	IRN	51	Armenia	ARM								66	NON-METAL.MINERAL MANFCT	1	No Quantity			0		0		9934601			0
S3	2016	2016	2016	2	0	2	Export	364	Iran	IRN	56	Belgium	BEL								66	NON-METAL.MINERAL MANFCT	1	No Quantity			0		0		159235			0
S3	2016	2016	2016	2	0	2	Export	364	Iran	IRN	70	Bosnia Herzegovina	BIH								66	NON-METAL.MINERAL MANFCT	1	No Quantity			0		0		24651			0
S3	2016	2016	2016	2	0	2	Export	364	Iran	IRN	76	Brazil	BRA								66	NON-METAL.MINERAL MANFCT	1	No Quantity			0		0		4251100			0
S3	2016	2016	2016	2	0	2	Export	364	Iran	IRN	100	Bulgaria	BGR								66	NON-METAL.MINERAL MANFCT	1	No Quantity			0		0		17767451			0
S3	2016	2016	2016	2	0	2	Export	364	Iran	IRN	104	Myanmar	MMR								66	NON-METAL.MINERAL MANFCT	1	No Quantity			0		0		13520			0
S3	2016	2016	2016	2	0	2	Export	364	Iran	IRN	112	Belarus	BLR								66	NON-METAL.MINERAL MANFCT	1	No Quantity			0		0		49134			0
S3	2016	2016	2016	2	0	2	Export	364	Iran	IRN	120	Cameroon	CMR								66	NON-METAL.MINERAL MANFCT	1	No Quantity			0		0		12900			0
S3	2016	2016	2016	2	0	2	Export	364	Iran	IRN	124	Canada	CAN								66	NON-METAL.MINERAL MANFCT	1	No Quantity			0		0		204109			0
S3	2016	2016	2016	2	0	2	Export	364	Iran	IRN	140	Central African Rep.	CAF								66	NON-METAL.MINERAL MANFCT	1	No Quantity			0		0		5638			0
S3	2016	2016	2016	2	0	2	Export	364	Iran	IRN	144	Sri Lanka	LKA								66	NON-METAL.MINERAL MANFCT	1	No Quantity			0		0		12769			0
S3	2016	2016	2016	2	0	2	Export	364	Iran	IRN	156	China	CHN								66	NON-METAL.MINERAL MANFCT	1	No Quantity			0		0		1947356			0
S3	2016	2016	2016	2	0	2	Export	364	Iran	IRN	170	Colombia	COL								66	NON-METAL.MINERAL MANFCT	1	No Quantity			0		0		27744			0
S3	2016	2016	2016	2	0	2	Export	364	Iran	IRN	191	Croatia	HRV								66	NON-METAL.MINERAL MANFCT	1	No Quantity			0		0		25872			0
S3	2016	2016	2016	2	0	2	Export	364	Iran	IRN	196	Cyprus	CYP								66	NON-METAL.MINERAL MANFCT	1	No Quantity			0		0		111234			0
S3	2016	2016	2016	2	0	2	Export	364	Iran	IRN	203	Czechia	CZE								66	NON-METAL.MINERAL MANFCT	1	No Quantity			0		0		1984			0
S3	2016	2016	2016	2	0	2	Export	364	Iran	IRN	204	Benin	BEN								66	NON-METAL.MINERAL MANFCT	1	No Quantity			0		0		200612			0
S3	2016	2016	2016	2	0	2	Export	364	Iran	IRN	208	Denmark	DNK								66	NON-METAL.MINERAL MANFCT	1	No Quantity			0		0		15487			0
S3	2016	2016	2016	2	0	2	Export	364	Iran	IRN	233	Estonia	EST								66	NON-METAL.MINERAL MANFCT	1	No Quantity			0		0		4232			0
S3	2016	2016	2016	2	0	2	Export	364	Iran	IRN	246	Finland	FIN								66	NON-METAL.MINERAL MANFCT	1	No Quantity			0		0		13025			0
S3	2016	2016	2016	2	0	2	Export	364	Iran	IRN	251	France	FRA								66	NON-METAL.MINERAL MANFCT	1	No Quantity			0		0		22768			0
S3	2016	2016	2016	2	0	2	Export	364	Iran	IRN	262	Djibouti	DJI								66	NON-METAL.MINERAL MANFCT	1	No Quantity			0		0		25162			0
S3	2016	2016	2016	2	0	2	Export	364	Iran	IRN	268	Georgia	GEO								66	NON-METAL.MINERAL MANFCT	1	No Quantity			0		0		19255966			0
S3	2016	2016	2016	2	0	2	Export	364	Iran	IRN	276	Germany	DEU								66	NON-METAL.MINERAL MANFCT	1	No Quantity			0		0		1036476			0
S3	2016	2016	2016	2	0	2	Export	364	Iran	IRN	288	Ghana	GHA								66	NON-METAL.MINERAL MANFCT	1	No Quantity			0		0		78836			0
S3	2016	2016	2016	2	0	2	Export	364	Iran	IRN	300	Greece	GRC								66	NON-METAL.MINERAL MANFCT	1	No Quantity			0		0		422256			0
S3	2016	2016	2016	2	0	2	Export	364	Iran	IRN	324	Guinea	GIN								66	NON-METAL.MINERAL MANFCT	1	No Quantity			0		0		3830			0
S3	2016	2016	2016	2	0	2	Export	364	Iran	IRN	344	China, Hong Kong SAR	HKG								66	NON-METAL.MINERAL MANFCT	1	No Quantity			0		0		4656			0
S3	2016	2016	2016	2	0	2	Export	364	Iran	IRN	348	Hungary	HUN								66	NON-METAL.MINERAL MANFCT	1	No Quantity			0		0		7733			0
S3	2016	2016	2016	2	0	2	Export	364	Iran	IRN	360	Indonesia	IDN								66	NON-METAL.MINERAL MANFCT	1	No Quantity			0		0		183113			0
S3	2016	2016	2016	2	0	2	Export	364	Iran	IRN	368	Iraq	IRQ								66	NON-METAL.MINERAL MANFCT	1	No Quantity			0		0		704128335			0
S3	2016	2016	2016	2	0	2	Export	364	Iran	IRN	372	Ireland	IRL								66	NON-METAL.MINERAL MANFCT	1	No Quantity			0		0		1735			0
S3	2016	2016	2016	2	0	2	Export	364	Iran	IRN	381	Italy	ITA								66	NON-METAL.MINERAL MANFCT	1	No Quantity			0		0		1328210			0
S3	2016	2016	2016	2	0	2	Export	364	Iran	IRN	384	Côte d'Ivoire	CIV								66	NON-METAL.MINERAL MANFCT	1	No Quantity			0		0		359790			0
S3	2016	2016	2016	2	0	2	Export	364	Iran	IRN	392	Japan	JPN								66	NON-METAL.MINERAL MANFCT	1	No Quantity			0		0		12854			0
S3	2016	2016	2016	2	0	2	Export	364	Iran	IRN	398	Kazakhstan	KAZ								66	NON-METAL.MINERAL MANFCT	1	No Quantity			0		0		14944017			0
S3	2016	2016	2016	2	0	2	Export	364	Iran	IRN	400	Jordan	JOR								66	NON-METAL.MINERAL MANFCT	1	No Quantity			0		0		253341			0
S3	2016	2016	2016	2	0	2	Export	364	Iran	IRN	404	Kenya	KEN								66	NON-METAL.MINERAL MANFCT	1	No Quantity			0		0		401051			0
S3	2016	2016	2016	2	0	2	Export	364	Iran	IRN	410	Rep. of Korea	KOR								66	NON-METAL.MINERAL MANFCT	1	No Quantity			0		0		396712			0
S3	2016	2016	2016	2	0	2	Export	364	Iran	IRN	414	Kuwait	KWT								66	NON-METAL.MINERAL MANFCT	1	No Quantity			0		0		57496840			0
S3	2016	2016	2016	2	0	2	Export	364	Iran	IRN	417	Kyrgyzstan	KGZ								66	NON-METAL.MINERAL MANFCT	1	No Quantity			0		0		1183818			0
S3	2016	2016	2016	2	0	2	Export	364	Iran	IRN	422	Lebanon	LBN								66	NON-METAL.MINERAL MANFCT	1	No Quantity			0		0		779285			0
S3	2016	2016	2016	2	0	2	Export	364	Iran	IRN	440	Lithuania	LTU								66	NON-METAL.MINERAL MANFCT	1	No Quantity			0		0		30182			0
S3	2016	2016	2016	2	0	2	Export	364	Iran	IRN	450	Madagascar	MDG								66	NON-METAL.MINERAL MANFCT	1	No Quantity			0		0		5880			0
S3	2016	2016	2016	2	0	2	Export	364	Iran	IRN	458	Malaysia	MYS								66	NON-METAL.MINERAL MANFCT	1	No Quantity			0		0		143593			0
S3	2016	2016	2016	2	0	2	Export	364	Iran	IRN	466	Mali	MLI								66	NON-METAL.MINERAL MANFCT	1	No Quantity			0		0		1425			0
S3	2016	2016	2016	2	0	2	Export	364	Iran	IRN	484	Mexico	MEX								66	NON-METAL.MINERAL MANFCT	1	No Quantity			0		0		197381			0
S3	2016	2016	2016	2	0	2	Export	364	Iran	IRN	490	Other Asia, nes									66	NON-METAL.MINERAL MANFCT	1	No Quantity			0		0		24679			0
S3	2016	2016	2016	2	0	2	Export	364	Iran	IRN	498	Rep. of Moldova	MDA								66	NON-METAL.MINERAL MANFCT	1	No Quantity			0		0		63620			0
S3	2016	2016	2016	2	0	2	Export	364	Iran	IRN	504	Morocco	MAR								66	NON-METAL.MINERAL MANFCT	1	No Quantity			0		0		1704			0
S3	2016	2016	2016	2	0	2	Export	364	Iran	IRN	508	Mozambique	MOZ								66	NON-METAL.MINERAL MANFCT	1	No Quantity			0		0		22243982			0
S3	2016	2016	2016	2	0	2	Export	364	Iran	IRN	512	Oman	OMN								66	NON-METAL.MINERAL MANFCT	1	No Quantity			0		0		21523889			0
S3	2016	2016	2016	2	0	2	Export	364	Iran	IRN	528	Netherlands	NLD								66	NON-METAL.MINERAL MANFCT	1	No Quantity			0		0		1389195			0
S3	2016	2016	2016	2	0	2	Export	364	Iran	IRN	554	New Zealand	NZL								66	NON-METAL.MINERAL MANFCT	1	No Quantity			0		0		10602			0
S3	2016	2016	2016	2	0	2	Export	364	Iran	IRN	566	Nigeria	NGA								66	NON-METAL.MINERAL MANFCT	1	No Quantity			0		0		94189			0
S3	2016	2016	2016	2	0	2	Export	364	Iran	IRN	579	Norway	NOR								66	NON-METAL.MINERAL MANFCT	1	No Quantity			0		0		31790			0
S3	2016	2016	2016	2	0	2	Export	364	Iran	IRN	586	Pakistan	PAK								66	NON-METAL.MINERAL MANFCT	1	No Quantity			0		0		56621492			0
S3	2016	2016	2016	2	0	2	Export	364	Iran	IRN	600	Paraguay	PRY								66	NON-METAL.MINERAL MANFCT	1	No Quantity			0		0		7214			0
S3	2016	2016	2016	2	0	2	Export	364	Iran	IRN	604	Peru	PER								66	NON-METAL.MINERAL MANFCT	1	No Quantity			0		0		19313			0
S3	2016	2016	2016	2	0	2	Export	364	Iran	IRN	608	Philippines	PHL								66	NON-METAL.MINERAL MANFCT	1	No Quantity			0		0		70122			0
S3	2016	2016	2016	2	0	2	Export	364	Iran	IRN	616	Poland	POL								66	NON-METAL.MINERAL MANFCT	1	No Quantity			0		0		617058			0
S3	2016	2016	2016	2	0	2	Export	364	Iran	IRN	620	Portugal	PRT								66	NON-METAL.MINERAL MANFCT	1	No Quantity			0		0		38473			0
S3	2016	2016	2016	2	0	2	Export	364	Iran	IRN	634	Qatar	QAT								66	NON-METAL.MINERAL MANFCT	1	No Quantity			0		0		19463972			0
S3	2016	2016	2016	2	0	2	Export	364	Iran	IRN	642	Romania	ROU								66	NON-METAL.MINERAL MANFCT	1	No Quantity			0		0		3921210			0
S3	2016	2016	2016	2	0	2	Export	364	Iran	IRN	643	Russian Federation	RUS								66	NON-METAL.MINERAL MANFCT	1	No Quantity			0		0		6944592			0
S3	2016	2016	2016	2	0	2	Export	364	Iran	IRN	682	Saudi Arabia	SAU								66	NON-METAL.MINERAL MANFCT	1	No Quantity			0		0		46017			0
S3	2016	2016	2016	2	0	2	Export	364	Iran	IRN	686	Senegal	SEN								66	NON-METAL.MINERAL MANFCT	1	No Quantity			0		0		17755			0
S3	2016	2016	2016	2	0	2	Export	364	Iran	IRN	688	Serbia	SRB								66	NON-METAL.MINERAL MANFCT	1	No Quantity			0		0		231036			0
S3	2016	2016	2016	2	0	2	Export	364	Iran	IRN	699	India	IND								66	NON-METAL.MINERAL MANFCT	1	No Quantity			0		0		26481862			0
S3	2016	2016	2016	2	0	2	Export	364	Iran	IRN	702	Singapore	SGP								66	NON-METAL.MINERAL MANFCT	1	No Quantity			0		0		4893			0
S3	2016	2016	2016	2	0	2	Export	364	Iran	IRN	704	Viet Nam	VNM								66	NON-METAL.MINERAL MANFCT	1	No Quantity			0		0		3926			0
S3	2016	2016	2016	2	0	2	Export	364	Iran	IRN	705	Slovenia	SVN								66	NON-METAL.MINERAL MANFCT	1	No Quantity			0		0		4423			0
S3	2016	2016	2016	2	0	2	Export	364	Iran	IRN	706	Somalia	SOM								66	NON-METAL.MINERAL MANFCT	1	No Quantity			0		0		11120736			0
S3	2016	2016	2016	2	0	2	Export	364	Iran	IRN	710	South Africa	ZAF								66	NON-METAL.MINERAL MANFCT	1	No Quantity			0		0		236565			0
S3	2016	2016	2016	2	0	2	Export	364	Iran	IRN	724	Spain	ESP								66	NON-METAL.MINERAL MANFCT	1	No Quantity			0		0		644562			0
S3	2016	2016	2016	2	0	2	Export	364	Iran	IRN	752	Sweden	SWE								66	NON-METAL.MINERAL MANFCT	1	No Quantity			0		0		44684			0
S3	2016	2016	2016	2	0	2	Export	364	Iran	IRN	757	Switzerland	CHE								66	NON-METAL.MINERAL MANFCT	1	No Quantity			0		0		113901			0
S3	2016	2016	2016	2	0	2	Export	364	Iran	IRN	760	Syria	SYR								66	NON-METAL.MINERAL MANFCT	1	No Quantity			0		0		571503			0
S3	2016	2016	2016	2	0	2	Export	364	Iran	IRN	762	Tajikistan	TJK								66	NON-METAL.MINERAL MANFCT	1	No Quantity			0		0		9074525			0
S3	2016	2016	2016	2	0	2	Export	364	Iran	IRN	764	Thailand	THA								66	NON-METAL.MINERAL MANFCT	1	No Quantity			0		0		16851			0
S3	2016	2016	2016	2	0	2	Export	364	Iran	IRN	768	Togo	TGO								66	NON-METAL.MINERAL MANFCT	1	No Quantity			0		0		15138			0
S3	2016	2016	2016	2	0	2	Export	364	Iran	IRN	784	United Arab Emirates	ARE								66	NON-METAL.MINERAL MANFCT	1	No Quantity			0		0		16473684			0
S3	2016	2016	2016	2	0	2	Export	364	Iran	IRN	788	Tunisia	TUN								66	NON-METAL.MINERAL MANFCT	1	No Quantity			0		0		11336			0
S3	2016	2016	2016	2	0	2	Export	364	Iran	IRN	792	Turkey	TUR								66	NON-METAL.MINERAL MANFCT	1	No Quantity			0		0		28941879			0
S3	2016	2016	2016	2	0	2	Export	364	Iran	IRN	795	Turkmenistan	TKM								66	NON-METAL.MINERAL MANFCT	1	No Quantity			0		0		58585877			0
S3	2016	2016	2016	2	0	2	Export	364	Iran	IRN	800	Uganda	UGA								66	NON-METAL.MINERAL MANFCT	1	No Quantity			0		0		62763			0
S3	2016	2016	2016	2	0	2	Export	364	Iran	IRN	804	Ukraine	UKR								66	NON-METAL.MINERAL MANFCT	1	No Quantity			0		0		1583256			0
S3	2016	2016	2016	2	0	2	Export	364	Iran	IRN	807	North Macedonia	MKD								66	NON-METAL.MINERAL MANFCT	1	No Quantity			0		0		676175			0
S3	2016	2016	2016	2	0	2	Export	364	Iran	IRN	818	Egypt	EGY								66	NON-METAL.MINERAL MANFCT	1	No Quantity			0		0		900000			0
S3	2016	2016	2016	2	0	2	Export	364	Iran	IRN	826	United Kingdom	GBR								66	NON-METAL.MINERAL MANFCT	1	No Quantity			0		0		1901467			0
S3	2016	2016	2016	2	0	2	Export	364	Iran	IRN	834	United Rep. of Tanzania	TZA								66	NON-METAL.MINERAL MANFCT	1	No Quantity			0		0		4650393			0
S3	2016	2016	2016	2	0	2	Export	364	Iran	IRN	838	Free Zones									66	NON-METAL.MINERAL MANFCT	1	No Quantity			0		0		399643			0
S3	2016	2016	2016	2	0	2	Export	364	Iran	IRN	842	USA	USA								66	NON-METAL.MINERAL MANFCT	1	No Quantity			0		0		9204			0
S3	2016	2016	2016	2	0	2	Export	364	Iran	IRN	860	Uzbekistan	UZB								66	NON-METAL.MINERAL MANFCT	1	No Quantity			0		0		3682510			0
S3	2016	2016	2016	2	0	2	Export	364	Iran	IRN	887	Yemen	YEM								66	NON-METAL.MINERAL MANFCT	1	No Quantity			0		0		570658			0
S3	2016	2016	2016	2	0	2	Export	364	Iran	IRN	899	Areas, nes									66	NON-METAL.MINERAL MANFCT	1	No Quantity			0		0		18961			0
S3	2016	2016	2016	2	0	2	Export	364	Iran	IRN	0	World	WLD								67	IRON AND STEEL	1	No Quantity			0		0		2583419182			0
S3	2016	2016	2016	2	0	2	Export	364	Iran	IRN	4	Afghanistan	AFG								67	IRON AND STEEL	1	No Quantity			0		0		151825351			0
S3	2016	2016	2016	2	0	2	Export	364	Iran	IRN	12	Algeria	DZA								67	IRON AND STEEL	1	No Quantity			0		0		2486399			0
S3	2016	2016	2016	2	0	2	Export	364	Iran	IRN	31	Azerbaijan	AZE								67	IRON AND STEEL	1	No Quantity			0		0		860529			0
S3	2016	2016	2016	2	0	2	Export	364	Iran	IRN	40	Austria	AUT								67	IRON AND STEEL	1	No Quantity			0		0		3750			0
S3	2016	2016	2016	2	0	2	Export	364	Iran	IRN	50	Bangladesh	BGD								67	IRON AND STEEL	1	No Quantity			0		0		16077165			0
S3	2016	2016	2016	2	0	2	Export	364	Iran	IRN	51	Armenia	ARM								67	IRON AND STEEL	1	No Quantity			0		0		8885869			0
S3	2016	2016	2016	2	0	2	Export	364	Iran	IRN	56	Belgium	BEL								67	IRON AND STEEL	1	No Quantity			0		0		36873551			0
S3	2016	2016	2016	2	0	2	Export	364	Iran	IRN	76	Brazil	BRA								67	IRON AND STEEL	1	No Quantity			0		0		59200167			0
S3	2016	2016	2016	2	0	2	Export	364	Iran	IRN	100	Bulgaria	BGR								67	IRON AND STEEL	1	No Quantity			0		0		695324			0
S3	2016	2016	2016	2	0	2	Export	364	Iran	IRN	124	Canada	CAN								67	IRON AND STEEL	1	No Quantity			0		0		4907297			0
S3	2016	2016	2016	2	0	2	Export	364	Iran	IRN	144	Sri Lanka	LKA								67	IRON AND STEEL	1	No Quantity			0		0		21011			0
S3	2016	2016	2016	2	0	2	Export	364	Iran	IRN	156	China	CHN								67	IRON AND STEEL	1	No Quantity			0		0		743108			0
S3	2016	2016	2016	2	0	2	Export	364	Iran	IRN	203	Czechia	CZE								67	IRON AND STEEL	1	No Quantity			0		0		1580150			0
S3	2016	2016	2016	2	0	2	Export	364	Iran	IRN	251	France	FRA								67	IRON AND STEEL	1	No Quantity			0		0		4477			0
S3	2016	2016	2016	2	0	2	Export	364	Iran	IRN	268	Georgia	GEO								67	IRON AND STEEL	1	No Quantity			0		0		430367			0
S3	2016	2016	2016	2	0	2	Export	364	Iran	IRN	276	Germany	DEU								67	IRON AND STEEL	1	No Quantity			0		0		3387403			0
S3	2016	2016	2016	2	0	2	Export	364	Iran	IRN	300	Greece	GRC								67	IRON AND STEEL	1	No Quantity			0		0		149500			0
S3	2016	2016	2016	2	0	2	Export	364	Iran	IRN	360	Indonesia	IDN								67	IRON AND STEEL	1	No Quantity			0		0		23088314			0
S3	2016	2016	2016	2	0	2	Export	364	Iran	IRN	368	Iraq	IRQ								67	IRON AND STEEL	1	No Quantity			0		0		174052684			0
S3	2016	2016	2016	2	0	2	Export	364	Iran	IRN	372	Ireland	IRL								67	IRON AND STEEL	1	No Quantity			0		0		75358			0
S3	2016	2016	2016	2	0	2	Export	364	Iran	IRN	381	Italy	ITA								67	IRON AND STEEL	1	No Quantity			0		0		305660522			0
S3	2016	2016	2016	2	0	2	Export	364	Iran	IRN	392	Japan	JPN								67	IRON AND STEEL	1	No Quantity			0		0		712240			0
S3	2016	2016	2016	2	0	2	Export	364	Iran	IRN	398	Kazakhstan	KAZ								67	IRON AND STEEL	1	No Quantity			0		0		10282			0
S3	2016	2016	2016	2	0	2	Export	364	Iran	IRN	400	Jordan	JOR								67	IRON AND STEEL	1	No Quantity			0		0		74269791			0
S3	2016	2016	2016	2	0	2	Export	364	Iran	IRN	410	Rep. of Korea	KOR								67	IRON AND STEEL	1	No Quantity			0		0		208253			0
S3	2016	2016	2016	2	0	2	Export	364	Iran	IRN	414	Kuwait	KWT								67	IRON AND STEEL	1	No Quantity			0		0		12332962			0
S3	2016	2016	2016	2	0	2	Export	364	Iran	IRN	417	Kyrgyzstan	KGZ								67	IRON AND STEEL	1	No Quantity			0		0		35057			0
S3	2016	2016	2016	2	0	2	Export	364	Iran	IRN	458	Malaysia	MYS								67	IRON AND STEEL	1	No Quantity			0		0		9219252			0
S3	2016	2016	2016	2	0	2	Export	364	Iran	IRN	490	Other Asia, nes									67	IRON AND STEEL	1	No Quantity			0		0		272801432			0
S3	2016	2016	2016	2	0	2	Export	364	Iran	IRN	504	Morocco	MAR								67	IRON AND STEEL	1	No Quantity			0		0		41783482			0
S3	2016	2016	2016	2	0	2	Export	364	Iran	IRN	512	Oman	OMN								67	IRON AND STEEL	1	No Quantity			0		0		219869630			0
S3	2016	2016	2016	2	0	2	Export	364	Iran	IRN	528	Netherlands	NLD								67	IRON AND STEEL	1	No Quantity			0		0		24543884			0
S3	2016	2016	2016	2	0	2	Export	364	Iran	IRN	566	Nigeria	NGA								67	IRON AND STEEL	1	No Quantity			0		0		5813			0
S3	2016	2016	2016	2	0	2	Export	364	Iran	IRN	586	Pakistan	PAK								67	IRON AND STEEL	1	No Quantity			0		0		14872126			0
S3	2016	2016	2016	2	0	2	Export	364	Iran	IRN	616	Poland	POL								67	IRON AND STEEL	1	No Quantity			0		0		17228306			0
[truncated: 952 more rows]
