# Supplementary material for: Core-periphery structure in sectoral international trade networks: A new approach to an old theory
Source: PLoS One. 2020 Apr 2;15(4):e0229547. doi: 10.1371/journal.pone.0229547 (PMC7117750; doi:10.1371/journal.pone.0229547)
Supplement: S7 File — (ZIP) [file pone.0229547.s007.zip › S7_File/RawData 2016/comtrade (33).csv]

Classification	Year	Period	Period Desc.	Aggregate Level	Is Leaf Code	Trade Flow Code	Trade Flow	Reporter Code	Reporter	Reporter ISO	Partner Code	Partner	Partner ISO	2nd Partner Code	2nd Partner	2nd Partner ISO	Customs Proc. Code	Customs	Mode of Transport Code	Mode of Transport	Commodity Code	Commodity	Qty Unit Code	Qty Unit	Qty	Alt Qty Unit Code	Alt Qty Unit	Alt Qty	Netweight (kg)	Gross weight (kg)	Trade Value (US$)	CIF Trade Value (US$)	FOB Trade Value (US$)	Flag
S3	2016	2016	2016	2	0	2	Export	372	Ireland	IRL	0	World	WLD								00	LIVE ANIMALS	1	No Quantity			0		0		376204698			4
S3	2016	2016	2016	2	0	2	Export	372	Ireland	IRL	28	Antigua and Barbuda	ATG								00	LIVE ANIMALS	1	No Quantity			0		0		55			0
S3	2016	2016	2016	2	0	2	Export	372	Ireland	IRL	32	Argentina	ARG								00	LIVE ANIMALS	1	No Quantity			0		0		89746			0
S3	2016	2016	2016	2	0	2	Export	372	Ireland	IRL	36	Australia	AUS								00	LIVE ANIMALS	1	No Quantity			0		0		255045			0
S3	2016	2016	2016	2	0	2	Export	372	Ireland	IRL	44	Bahamas	BHS								00	LIVE ANIMALS	1	No Quantity			0		0		55			4
S3	2016	2016	2016	2	0	2	Export	372	Ireland	IRL	48	Bahrain	BHR								00	LIVE ANIMALS	1	No Quantity			0		0		221			0
S3	2016	2016	2016	2	0	2	Export	372	Ireland	IRL	56	Belgium	BEL								00	LIVE ANIMALS	1	No Quantity			0		0		1774828			0
S3	2016	2016	2016	2	0	2	Export	372	Ireland	IRL	60	Bermuda	BMU								00	LIVE ANIMALS	1	No Quantity			0		0		221			0
S3	2016	2016	2016	2	0	2	Export	372	Ireland	IRL	76	Brazil	BRA								00	LIVE ANIMALS	1	No Quantity			0		0		1128			0
S3	2016	2016	2016	2	0	2	Export	372	Ireland	IRL	100	Bulgaria	BGR								00	LIVE ANIMALS	1	No Quantity			0		0		91405			0
S3	2016	2016	2016	2	0	2	Export	372	Ireland	IRL	124	Canada	CAN								00	LIVE ANIMALS	1	No Quantity			0		0		22157			0
S3	2016	2016	2016	2	0	2	Export	372	Ireland	IRL	136	Cayman Isds	CYM								00	LIVE ANIMALS	1	No Quantity			0		0		55			4
S3	2016	2016	2016	2	0	2	Export	372	Ireland	IRL	152	Chile	CHL								00	LIVE ANIMALS	1	No Quantity			0		0		55			4
S3	2016	2016	2016	2	0	2	Export	372	Ireland	IRL	203	Czechia	CZE								00	LIVE ANIMALS	1	No Quantity			0		0		238310			0
S3	2016	2016	2016	2	0	2	Export	372	Ireland	IRL	208	Denmark	DNK								00	LIVE ANIMALS	1	No Quantity			0		0		356577			0
S3	2016	2016	2016	2	0	2	Export	372	Ireland	IRL	231	Ethiopia	ETH								00	LIVE ANIMALS	1	No Quantity			0		0		55			4
S3	2016	2016	2016	2	0	2	Export	372	Ireland	IRL	251	France	FRA								00	LIVE ANIMALS	1	No Quantity			0		0		6780342			0
S3	2016	2016	2016	2	0	2	Export	372	Ireland	IRL	276	Germany	DEU								00	LIVE ANIMALS	1	No Quantity			0		0		1400283			0
S3	2016	2016	2016	2	0	2	Export	372	Ireland	IRL	300	Greece	GRC								00	LIVE ANIMALS	1	No Quantity			0		0		255992			0
S3	2016	2016	2016	2	0	2	Export	372	Ireland	IRL	344	China, Hong Kong SAR	HKG								00	LIVE ANIMALS	1	No Quantity			0		0		14840			0
S3	2016	2016	2016	2	0	2	Export	372	Ireland	IRL	348	Hungary	HUN								00	LIVE ANIMALS	1	No Quantity			0		0		580837			0
S3	2016	2016	2016	2	0	2	Export	372	Ireland	IRL	352	Iceland	ISL								00	LIVE ANIMALS	1	No Quantity			0		0		2600			0
S3	2016	2016	2016	2	0	2	Export	372	Ireland	IRL	376	Israel	ISR								00	LIVE ANIMALS	1	No Quantity			0		0		2677			4
S3	2016	2016	2016	2	0	2	Export	372	Ireland	IRL	381	Italy	ITA								00	LIVE ANIMALS	1	No Quantity			0		0		15247244			0
S3	2016	2016	2016	2	0	2	Export	372	Ireland	IRL	392	Japan	JPN								00	LIVE ANIMALS	1	No Quantity			0		0		34834			0
S3	2016	2016	2016	2	0	2	Export	372	Ireland	IRL	410	Rep. of Korea	KOR								00	LIVE ANIMALS	1	No Quantity			0		0		1438			0
S3	2016	2016	2016	2	0	2	Export	372	Ireland	IRL	414	Kuwait	KWT								00	LIVE ANIMALS	1	No Quantity			0		0		55			0
S3	2016	2016	2016	2	0	2	Export	372	Ireland	IRL	434	Libya	LBY								00	LIVE ANIMALS	1	No Quantity			0		0		3572637			0
S3	2016	2016	2016	2	0	2	Export	372	Ireland	IRL	458	Malaysia	MYS								00	LIVE ANIMALS	1	No Quantity			0		0		221			0
S3	2016	2016	2016	2	0	2	Export	372	Ireland	IRL	480	Mauritius	MUS								00	LIVE ANIMALS	1	No Quantity			0		0		110			0
S3	2016	2016	2016	2	0	2	Export	372	Ireland	IRL	484	Mexico	MEX								00	LIVE ANIMALS	1	No Quantity			0		0		1715			0
S3	2016	2016	2016	2	0	2	Export	372	Ireland	IRL	504	Morocco	MAR								00	LIVE ANIMALS	1	No Quantity			0		0		231271			0
S3	2016	2016	2016	2	0	2	Export	372	Ireland	IRL	512	Oman	OMN								00	LIVE ANIMALS	1	No Quantity			0		0		55			0
S3	2016	2016	2016	2	0	2	Export	372	Ireland	IRL	528	Netherlands	NLD								00	LIVE ANIMALS	1	No Quantity			0		0		4857638			0
S3	2016	2016	2016	2	0	2	Export	372	Ireland	IRL	554	New Zealand	NZL								00	LIVE ANIMALS	1	No Quantity			0		0		388			0
S3	2016	2016	2016	2	0	2	Export	372	Ireland	IRL	558	Nicaragua	NIC								00	LIVE ANIMALS	1	No Quantity			0		0		110			0
S3	2016	2016	2016	2	0	2	Export	372	Ireland	IRL	566	Nigeria	NGA								00	LIVE ANIMALS	1	No Quantity			0		0		1106			0
S3	2016	2016	2016	2	0	2	Export	372	Ireland	IRL	579	Norway	NOR								00	LIVE ANIMALS	1	No Quantity			0		0		176862			0
S3	2016	2016	2016	2	0	2	Export	372	Ireland	IRL	586	Pakistan	PAK								00	LIVE ANIMALS	1	No Quantity			0		0		553			0
S3	2016	2016	2016	2	0	2	Export	372	Ireland	IRL	604	Peru	PER								00	LIVE ANIMALS	1	No Quantity			0		0		165			0
S3	2016	2016	2016	2	0	2	Export	372	Ireland	IRL	608	Philippines	PHL								00	LIVE ANIMALS	1	No Quantity			0		0		1438			0
S3	2016	2016	2016	2	0	2	Export	372	Ireland	IRL	616	Poland	POL								00	LIVE ANIMALS	1	No Quantity			0		0		211185			0
S3	2016	2016	2016	2	0	2	Export	372	Ireland	IRL	620	Portugal	PRT								00	LIVE ANIMALS	1	No Quantity			0		0		140570			0
S3	2016	2016	2016	2	0	2	Export	372	Ireland	IRL	634	Qatar	QAT								00	LIVE ANIMALS	1	No Quantity			0		0		110			0
S3	2016	2016	2016	2	0	2	Export	372	Ireland	IRL	642	Romania	ROU								00	LIVE ANIMALS	1	No Quantity			0		0		617466			0
S3	2016	2016	2016	2	0	2	Export	372	Ireland	IRL	643	Russian Federation	RUS								00	LIVE ANIMALS	1	No Quantity			0		0		1106			0
S3	2016	2016	2016	2	0	2	Export	372	Ireland	IRL	646	Rwanda	RWA								00	LIVE ANIMALS	1	No Quantity			0		0		204612			0
S3	2016	2016	2016	2	0	2	Export	372	Ireland	IRL	682	Saudi Arabia	SAU								00	LIVE ANIMALS	1	No Quantity			0		0		1274			0
S3	2016	2016	2016	2	0	2	Export	372	Ireland	IRL	688	Serbia	SRB								00	LIVE ANIMALS	1	No Quantity			0		0		116858			0
S3	2016	2016	2016	2	0	2	Export	372	Ireland	IRL	699	India	IND								00	LIVE ANIMALS	1	No Quantity			0		0		110			0
S3	2016	2016	2016	2	0	2	Export	372	Ireland	IRL	702	Singapore	SGP								00	LIVE ANIMALS	1	No Quantity			0		0		245161			0
S3	2016	2016	2016	2	0	2	Export	372	Ireland	IRL	703	Slovakia	SVK								00	LIVE ANIMALS	1	No Quantity			0		0		13704			0
S3	2016	2016	2016	2	0	2	Export	372	Ireland	IRL	710	South Africa	ZAF								00	LIVE ANIMALS	1	No Quantity			0		0		3651612			0
S3	2016	2016	2016	2	0	2	Export	372	Ireland	IRL	724	Spain	ESP								00	LIVE ANIMALS	1	No Quantity			0		0		14464633			0
S3	2016	2016	2016	2	0	2	Export	372	Ireland	IRL	752	Sweden	SWE								00	LIVE ANIMALS	1	No Quantity			0		0		496343			0
S3	2016	2016	2016	2	0	2	Export	372	Ireland	IRL	757	Switzerland	CHE								00	LIVE ANIMALS	1	No Quantity			0		0		171543			0
S3	2016	2016	2016	2	0	2	Export	372	Ireland	IRL	764	Thailand	THA								00	LIVE ANIMALS	1	No Quantity			0		0		1106			0
S3	2016	2016	2016	2	0	2	Export	372	Ireland	IRL	784	United Arab Emirates	ARE								00	LIVE ANIMALS	1	No Quantity			0		0		97293			0
S3	2016	2016	2016	2	0	2	Export	372	Ireland	IRL	792	Turkey	TUR								00	LIVE ANIMALS	1	No Quantity			0		0		11457537			0
S3	2016	2016	2016	2	0	2	Export	372	Ireland	IRL	800	Uganda	UGA								00	LIVE ANIMALS	1	No Quantity			0		0		55			0
S3	2016	2016	2016	2	0	2	Export	372	Ireland	IRL	804	Ukraine	UKR								00	LIVE ANIMALS	1	No Quantity			0		0		289909			0
S3	2016	2016	2016	2	0	2	Export	372	Ireland	IRL	826	United Kingdom	GBR								00	LIVE ANIMALS	1	No Quantity			0		0		210738760			0
S3	2016	2016	2016	2	0	2	Export	372	Ireland	IRL	842	USA	USA								00	LIVE ANIMALS	1	No Quantity			0		0		20233433			0
S3	2016	2016	2016	2	0	2	Export	372	Ireland	IRL	858	Uruguay	URY								00	LIVE ANIMALS	1	No Quantity			0		0		55			0
S3	2016	2016	2016	2	0	2	Export	372	Ireland	IRL	899	Areas, nes									00	LIVE ANIMALS	1	No Quantity			0		0		77054908			0
S3	2016	2016	2016	2	0	2	Export	376	Israel	ISR	0	World	WLD								00	LIVE ANIMALS	1	No Quantity							13477000			0
S3	2016	2016	2016	2	0	2	Export	376	Israel	ISR	24	Angola	AGO								00	LIVE ANIMALS	1	No Quantity							5000			0
S3	2016	2016	2016	2	0	2	Export	376	Israel	ISR	31	Azerbaijan	AZE								00	LIVE ANIMALS	1	No Quantity							57000			0
S3	2016	2016	2016	2	0	2	Export	376	Israel	ISR	36	Australia	AUS								00	LIVE ANIMALS	1	No Quantity							75000			0
S3	2016	2016	2016	2	0	2	Export	376	Israel	ISR	51	Armenia	ARM								00	LIVE ANIMALS	1	No Quantity							5000			0
S3	2016	2016	2016	2	0	2	Export	376	Israel	ISR	56	Belgium	BEL								00	LIVE ANIMALS	1	No Quantity							652000			0
S3	2016	2016	2016	2	0	2	Export	376	Israel	ISR	100	Bulgaria	BGR								00	LIVE ANIMALS	1	No Quantity							7000			0
S3	2016	2016	2016	2	0	2	Export	376	Israel	ISR	112	Belarus	BLR								00	LIVE ANIMALS	1	No Quantity							679000			0
S3	2016	2016	2016	2	0	2	Export	376	Israel	ISR	124	Canada	CAN								00	LIVE ANIMALS	1	No Quantity							31000			0
S3	2016	2016	2016	2	0	2	Export	376	Israel	ISR	152	Chile	CHL								00	LIVE ANIMALS	1	No Quantity							182000			0
S3	2016	2016	2016	2	0	2	Export	376	Israel	ISR	191	Croatia	HRV								00	LIVE ANIMALS	1	No Quantity							157000			0
S3	2016	2016	2016	2	0	2	Export	376	Israel	ISR	196	Cyprus	CYP								00	LIVE ANIMALS	1	No Quantity							19000			0
S3	2016	2016	2016	2	0	2	Export	376	Israel	ISR	208	Denmark	DNK								00	LIVE ANIMALS	1	No Quantity							1000			0
S3	2016	2016	2016	2	0	2	Export	376	Israel	ISR	214	Dominican Rep.	DOM								00	LIVE ANIMALS	1	No Quantity							3000			0
S3	2016	2016	2016	2	0	2	Export	376	Israel	ISR	251	France	FRA								00	LIVE ANIMALS	1	No Quantity							14000			0
S3	2016	2016	2016	2	0	2	Export	376	Israel	ISR	268	Georgia	GEO								00	LIVE ANIMALS	1	No Quantity							8000			0
S3	2016	2016	2016	2	0	2	Export	376	Israel	ISR	276	Germany	DEU								00	LIVE ANIMALS	1	No Quantity							75000			0
S3	2016	2016	2016	2	0	2	Export	376	Israel	ISR	348	Hungary	HUN								00	LIVE ANIMALS	1	No Quantity							74000			0
S3	2016	2016	2016	2	0	2	Export	376	Israel	ISR	381	Italy	ITA								00	LIVE ANIMALS	1	No Quantity							222000			0
S3	2016	2016	2016	2	0	2	Export	376	Israel	ISR	392	Japan	JPN								00	LIVE ANIMALS	1	No Quantity							468000			0
S3	2016	2016	2016	2	0	2	Export	376	Israel	ISR	398	Kazakhstan	KAZ								00	LIVE ANIMALS	1	No Quantity							113000			0
S3	2016	2016	2016	2	0	2	Export	376	Israel	ISR	400	Jordan	JOR								00	LIVE ANIMALS	1	No Quantity							280000			0
S3	2016	2016	2016	2	0	2	Export	376	Israel	ISR	466	Mali	MLI								00	LIVE ANIMALS	1	No Quantity							1000			0
S3	2016	2016	2016	2	0	2	Export	376	Israel	ISR	528	Netherlands	NLD								00	LIVE ANIMALS	1	No Quantity							6318000			0
S3	2016	2016	2016	2	0	2	Export	376	Israel	ISR	643	Russian Federation	RUS								00	LIVE ANIMALS	1	No Quantity							906000			0
S3	2016	2016	2016	2	0	2	Export	376	Israel	ISR	699	India	IND								00	LIVE ANIMALS	1	No Quantity							18000			0
S3	2016	2016	2016	2	0	2	Export	376	Israel	ISR	710	South Africa	ZAF								00	LIVE ANIMALS	1	No Quantity							205000			0
S3	2016	2016	2016	2	0	2	Export	376	Israel	ISR	724	Spain	ESP								00	LIVE ANIMALS	1	No Quantity							86000			0
S3	2016	2016	2016	2	0	2	Export	376	Israel	ISR	804	Ukraine	UKR								00	LIVE ANIMALS	1	No Quantity							72000			0
S3	2016	2016	2016	2	0	2	Export	376	Israel	ISR	826	United Kingdom	GBR								00	LIVE ANIMALS	1	No Quantity							148000			0
S3	2016	2016	2016	2	0	2	Export	376	Israel	ISR	842	USA	USA								00	LIVE ANIMALS	1	No Quantity							2595000			0
S3	2016	2016	2016	2	0	2	Export	376	Israel	ISR	860	Uzbekistan	UZB								00	LIVE ANIMALS	1	No Quantity							1000			0
S3	2016	2016	2016	2	0	2	Export	372	Ireland	IRL	0	World	WLD								01	MEAT, MEAT PREPARATIONS	1	No Quantity			0		0		3979239255			4
S3	2016	2016	2016	2	0	2	Export	372	Ireland	IRL	8	Albania	ALB								01	MEAT, MEAT PREPARATIONS	1	No Quantity			0		0		32007			0
S3	2016	2016	2016	2	0	2	Export	372	Ireland	IRL	24	Angola	AGO								01	MEAT, MEAT PREPARATIONS	1	No Quantity			0		0		133024			0
S3	2016	2016	2016	2	0	2	Export	372	Ireland	IRL	36	Australia	AUS								01	MEAT, MEAT PREPARATIONS	1	No Quantity			0		0		14954585			0
S3	2016	2016	2016	2	0	2	Export	372	Ireland	IRL	40	Austria	AUT								01	MEAT, MEAT PREPARATIONS	1	No Quantity			0		0		5204723			0
S3	2016	2016	2016	2	0	2	Export	372	Ireland	IRL	44	Bahamas	BHS								01	MEAT, MEAT PREPARATIONS	1	No Quantity			0		0		361971			0
S3	2016	2016	2016	2	0	2	Export	372	Ireland	IRL	48	Bahrain	BHR								01	MEAT, MEAT PREPARATIONS	1	No Quantity			0		0		371598			0
S3	2016	2016	2016	2	0	2	Export	372	Ireland	IRL	52	Barbados	BRB								01	MEAT, MEAT PREPARATIONS	1	No Quantity			0		0		257967			0
S3	2016	2016	2016	2	0	2	Export	372	Ireland	IRL	56	Belgium	BEL								01	MEAT, MEAT PREPARATIONS	1	No Quantity			0		0		90614151			0
S3	2016	2016	2016	2	0	2	Export	372	Ireland	IRL	60	Bermuda	BMU								01	MEAT, MEAT PREPARATIONS	1	No Quantity			0		0		157791			0
S3	2016	2016	2016	2	0	2	Export	372	Ireland	IRL	100	Bulgaria	BGR								01	MEAT, MEAT PREPARATIONS	1	No Quantity			0		0		561025			0
S3	2016	2016	2016	2	0	2	Export	372	Ireland	IRL	124	Canada	CAN								01	MEAT, MEAT PREPARATIONS	1	No Quantity			0		0		5625516			0
S3	2016	2016	2016	2	0	2	Export	372	Ireland	IRL	152	Chile	CHL								01	MEAT, MEAT PREPARATIONS	1	No Quantity			0		0		75190			0
S3	2016	2016	2016	2	0	2	Export	372	Ireland	IRL	156	China	CHN								01	MEAT, MEAT PREPARATIONS	1	No Quantity			0		0		132714296			0
S3	2016	2016	2016	2	0	2	Export	372	Ireland	IRL	174	Comoros	COM								01	MEAT, MEAT PREPARATIONS	1	No Quantity			0		0		121251			0
S3	2016	2016	2016	2	0	2	Export	372	Ireland	IRL	178	Congo	COG								01	MEAT, MEAT PREPARATIONS	1	No Quantity			0		0		385696			0
S3	2016	2016	2016	2	0	2	Export	372	Ireland	IRL	180	Dem. Rep. of the Congo	COD								01	MEAT, MEAT PREPARATIONS	1	No Quantity			0		0		60540			0
S3	2016	2016	2016	2	0	2	Export	372	Ireland	IRL	191	Croatia	HRV								01	MEAT, MEAT PREPARATIONS	1	No Quantity			0		0		33850			0
S3	2016	2016	2016	2	0	2	Export	372	Ireland	IRL	196	Cyprus	CYP								01	MEAT, MEAT PREPARATIONS	1	No Quantity			0		0		97855			0
S3	2016	2016	2016	2	0	2	Export	372	Ireland	IRL	203	Czechia	CZE								01	MEAT, MEAT PREPARATIONS	1	No Quantity			0		0		21123818			0
S3	2016	2016	2016	2	0	2	Export	372	Ireland	IRL	204	Benin	BEN								01	MEAT, MEAT PREPARATIONS	1	No Quantity			0		0		624424			0
S3	2016	2016	2016	2	0	2	Export	372	Ireland	IRL	208	Denmark	DNK								01	MEAT, MEAT PREPARATIONS	1	No Quantity			0		0		91834818			0
S3	2016	2016	2016	2	0	2	Export	372	Ireland	IRL	226	Equatorial Guinea	GNQ								01	MEAT, MEAT PREPARATIONS	1	No Quantity			0		0		65630			0
S3	2016	2016	2016	2	0	2	Export	372	Ireland	IRL	231	Ethiopia	ETH								01	MEAT, MEAT PREPARATIONS	1	No Quantity			0		0		613			0
S3	2016	2016	2016	2	0	2	Export	372	Ireland	IRL	233	Estonia	EST								01	MEAT, MEAT PREPARATIONS	1	No Quantity			0		0		972138			0
S3	2016	2016	2016	2	0	2	Export	372	Ireland	IRL	234	Faeroe Isds	FRO								01	MEAT, MEAT PREPARATIONS	1	No Quantity			0		0		7084			0
S3	2016	2016	2016	2	0	2	Export	372	Ireland	IRL	246	Finland	FIN								01	MEAT, MEAT PREPARATIONS	1	No Quantity			0		0		5901710			0
S3	2016	2016	2016	2	0	2	Export	372	Ireland	IRL	251	France	FRA								01	MEAT, MEAT PREPARATIONS	1	No Quantity			0		0		369403110			0
S3	2016	2016	2016	2	0	2	Export	372	Ireland	IRL	258	French Polynesia	PYF								01	MEAT, MEAT PREPARATIONS	1	No Quantity			0		0		79714			0
S3	2016	2016	2016	2	0	2	Export	372	Ireland	IRL	266	Gabon	GAB								01	MEAT, MEAT PREPARATIONS	1	No Quantity			0		0		1871204			0
S3	2016	2016	2016	2	0	2	Export	372	Ireland	IRL	268	Georgia	GEO								01	MEAT, MEAT PREPARATIONS	1	No Quantity			0		0		786155			0
S3	2016	2016	2016	2	0	2	Export	372	Ireland	IRL	276	Germany	DEU								01	MEAT, MEAT PREPARATIONS	1	No Quantity			0		0		218085851			0
S3	2016	2016	2016	2	0	2	Export	372	Ireland	IRL	288	Ghana	GHA								01	MEAT, MEAT PREPARATIONS	1	No Quantity			0		0		9070258			0
S3	2016	2016	2016	2	0	2	Export	372	Ireland	IRL	292	Gibraltar	GIB								01	MEAT, MEAT PREPARATIONS	1	No Quantity			0		0		103897			0
S3	2016	2016	2016	2	0	2	Export	372	Ireland	IRL	300	Greece	GRC								01	MEAT, MEAT PREPARATIONS	1	No Quantity			0		0		744086			0
S3	2016	2016	2016	2	0	2	Export	372	Ireland	IRL	324	Guinea	GIN								01	MEAT, MEAT PREPARATIONS	1	No Quantity			0		0		245380			0
S3	2016	2016	2016	2	0	2	Export	372	Ireland	IRL	332	Haiti	HTI								01	MEAT, MEAT PREPARATIONS	1	No Quantity			0		0		48594			0
S3	2016	2016	2016	2	0	2	Export	372	Ireland	IRL	344	China, Hong Kong SAR	HKG								01	MEAT, MEAT PREPARATIONS	1	No Quantity			0		0		53626998			0
S3	2016	2016	2016	2	0	2	Export	372	Ireland	IRL	348	Hungary	HUN								01	MEAT, MEAT PREPARATIONS	1	No Quantity			0		0		3146833			0
S3	2016	2016	2016	2	0	2	Export	372	Ireland	IRL	352	Iceland	ISL								01	MEAT, MEAT PREPARATIONS	1	No Quantity			0		0		67543			0
S3	2016	2016	2016	2	0	2	Export	372	Ireland	IRL	376	Israel	ISR								01	MEAT, MEAT PREPARATIONS	1	No Quantity			0		0		2455953			0
S3	2016	2016	2016	2	0	2	Export	372	Ireland	IRL	381	Italy	ITA								01	MEAT, MEAT PREPARATIONS	1	No Quantity			0		0		191838472			0
S3	2016	2016	2016	2	0	2	Export	372	Ireland	IRL	384	Côte d'Ivoire	CIV								01	MEAT, MEAT PREPARATIONS	1	No Quantity			0		0		3826737			0
S3	2016	2016	2016	2	0	2	Export	372	Ireland	IRL	388	Jamaica	JAM								01	MEAT, MEAT PREPARATIONS	1	No Quantity			0		0		513388			0
S3	2016	2016	2016	2	0	2	Export	372	Ireland	IRL	392	Japan	JPN								01	MEAT, MEAT PREPARATIONS	1	No Quantity			0		0		24005035			4
S3	2016	2016	2016	2	0	2	Export	372	Ireland	IRL	404	Kenya	KEN								01	MEAT, MEAT PREPARATIONS	1	No Quantity			0		0		248			0
S3	2016	2016	2016	2	0	2	Export	372	Ireland	IRL	410	Rep. of Korea	KOR								01	MEAT, MEAT PREPARATIONS	1	No Quantity			0		0		12637693			0
S3	2016	2016	2016	2	0	2	Export	372	Ireland	IRL	422	Lebanon	LBN								01	MEAT, MEAT PREPARATIONS	1	No Quantity			0		0		18122			0
S3	2016	2016	2016	2	0	2	Export	372	Ireland	IRL	430	Liberia	LBR								01	MEAT, MEAT PREPARATIONS	1	No Quantity			0		0		1404828			0
S3	2016	2016	2016	2	0	2	Export	372	Ireland	IRL	434	Libya	LBY								01	MEAT, MEAT PREPARATIONS	1	No Quantity			0		0		354297			0
S3	2016	2016	2016	2	0	2	Export	372	Ireland	IRL	440	Lithuania	LTU								01	MEAT, MEAT PREPARATIONS	1	No Quantity			0		0		865644			0
S3	2016	2016	2016	2	0	2	Export	372	Ireland	IRL	442	Luxembourg	LUX								01	MEAT, MEAT PREPARATIONS	1	No Quantity			0		0		4334284			0
S3	2016	2016	2016	2	0	2	Export	372	Ireland	IRL	458	Malaysia	MYS								01	MEAT, MEAT PREPARATIONS	1	No Quantity			0		0		11154			0
S3	2016	2016	2016	2	0	2	Export	372	Ireland	IRL	462	Maldives	MDV								01	MEAT, MEAT PREPARATIONS	1	No Quantity			0		0		12094			0
S3	2016	2016	2016	2	0	2	Export	372	Ireland	IRL	470	Malta	MLT								01	MEAT, MEAT PREPARATIONS	1	No Quantity			0		0		8071369			0
S3	2016	2016	2016	2	0	2	Export	372	Ireland	IRL	508	Mozambique	MOZ								01	MEAT, MEAT PREPARATIONS	1	No Quantity			0		0		667053			0
S3	2016	2016	2016	2	0	2	Export	372	Ireland	IRL	528	Netherlands	NLD								01	MEAT, MEAT PREPARATIONS	1	No Quantity			0		0		242355338			0
S3	2016	2016	2016	2	0	2	Export	372	Ireland	IRL	554	New Zealand	NZL								01	MEAT, MEAT PREPARATIONS	1	No Quantity			0		0		1626382			0
S3	2016	2016	2016	2	0	2	Export	372	Ireland	IRL	566	Nigeria	NGA								01	MEAT, MEAT PREPARATIONS	1	No Quantity			0		0		281952			0
S3	2016	2016	2016	2	0	2	Export	372	Ireland	IRL	579	Norway	NOR								01	MEAT, MEAT PREPARATIONS	1	No Quantity			0		0		357584			0
S3	2016	2016	2016	2	0	2	Export	372	Ireland	IRL	608	Philippines	PHL								01	MEAT, MEAT PREPARATIONS	1	No Quantity			0		0		32132454			0
S3	2016	2016	2016	2	0	2	Export	372	Ireland	IRL	616	Poland	POL								01	MEAT, MEAT PREPARATIONS	1	No Quantity			0		0		19328717			0
S3	2016	2016	2016	2	0	2	Export	372	Ireland	IRL	620	Portugal	PRT								01	MEAT, MEAT PREPARATIONS	1	No Quantity			0		0		15911494			0
S3	2016	2016	2016	2	0	2	Export	372	Ireland	IRL	634	Qatar	QAT								01	MEAT, MEAT PREPARATIONS	1	No Quantity			0		0		821			0
S3	2016	2016	2016	2	0	2	Export	372	Ireland	IRL	642	Romania	ROU								01	MEAT, MEAT PREPARATIONS	1	No Quantity			0		0		63503			0
S3	2016	2016	2016	2	0	2	Export	372	Ireland	IRL	682	Saudi Arabia	SAU								01	MEAT, MEAT PREPARATIONS	1	No Quantity			0		0		670465			0
S3	2016	2016	2016	2	0	2	Export	372	Ireland	IRL	686	Senegal	SEN								01	MEAT, MEAT PREPARATIONS	1	No Quantity			0		0		2998493			0
S3	2016	2016	2016	2	0	2	Export	372	Ireland	IRL	694	Sierra Leone	SLE								01	MEAT, MEAT PREPARATIONS	1	No Quantity			0		0		113292			0
S3	2016	2016	2016	2	0	2	Export	372	Ireland	IRL	699	India	IND								01	MEAT, MEAT PREPARATIONS	1	No Quantity			0		0		91077			0
S3	2016	2016	2016	2	0	2	Export	372	Ireland	IRL	702	Singapore	SGP								01	MEAT, MEAT PREPARATIONS	1	No Quantity			0		0		3292610			0
S3	2016	2016	2016	2	0	2	Export	372	Ireland	IRL	703	Slovakia	SVK								01	MEAT, MEAT PREPARATIONS	1	No Quantity			0		0		2439042			0
S3	2016	2016	2016	2	0	2	Export	372	Ireland	IRL	704	Viet Nam	VNM								01	MEAT, MEAT PREPARATIONS	1	No Quantity			0		0		7194413			0
S3	2016	2016	2016	2	0	2	Export	372	Ireland	IRL	705	Slovenia	SVN								01	MEAT, MEAT PREPARATIONS	1	No Quantity			0		0		21063			0
S3	2016	2016	2016	2	0	2	Export	372	Ireland	IRL	710	South Africa	ZAF								01	MEAT, MEAT PREPARATIONS	1	No Quantity			0		0		20739535			0
S3	2016	2016	2016	2	0	2	Export	372	Ireland	IRL	724	Spain	ESP								01	MEAT, MEAT PREPARATIONS	1	No Quantity			0		0		73104826			0
S3	2016	2016	2016	2	0	2	Export	372	Ireland	IRL	752	Sweden	SWE								01	MEAT, MEAT PREPARATIONS	1	No Quantity			0		0		144671489			0
S3	2016	2016	2016	2	0	2	Export	372	Ireland	IRL	757	Switzerland	CHE								01	MEAT, MEAT PREPARATIONS	1	No Quantity			0		0		42234787			0
S3	2016	2016	2016	2	0	2	Export	372	Ireland	IRL	764	Thailand	THA								01	MEAT, MEAT PREPARATIONS	1	No Quantity			0		0		128500			0
S3	2016	2016	2016	2	0	2	Export	372	Ireland	IRL	768	Togo	TGO								01	MEAT, MEAT PREPARATIONS	1	No Quantity			0		0		968715			0
S3	2016	2016	2016	2	0	2	Export	372	Ireland	IRL	780	Trinidad and Tobago	TTO								01	MEAT, MEAT PREPARATIONS	1	No Quantity			0		0		3285913			0
S3	2016	2016	2016	2	0	2	Export	372	Ireland	IRL	784	United Arab Emirates	ARE								01	MEAT, MEAT PREPARATIONS	1	No Quantity			0		0		2954354			0
S3	2016	2016	2016	2	0	2	Export	372	Ireland	IRL	788	Tunisia	TUN								01	MEAT, MEAT PREPARATIONS	1	No Quantity			0		0		189747			0
S3	2016	2016	2016	2	0	2	Export	372	Ireland	IRL	792	Turkey	TUR								01	MEAT, MEAT PREPARATIONS	1	No Quantity			0		0		89998			0
S3	2016	2016	2016	2	0	2	Export	372	Ireland	IRL	804	Ukraine	UKR								01	MEAT, MEAT PREPARATIONS	1	No Quantity			0		0		60457			0
S3	2016	2016	2016	2	0	2	Export	372	Ireland	IRL	826	United Kingdom	GBR								01	MEAT, MEAT PREPARATIONS	1	No Quantity			0		0		1859707242			0
S3	2016	2016	2016	2	0	2	Export	372	Ireland	IRL	842	USA	USA								01	MEAT, MEAT PREPARATIONS	1	No Quantity			0		0		39028616			0
S3	2016	2016	2016	2	0	2	Export	372	Ireland	IRL	862	Venezuela	VEN								01	MEAT, MEAT PREPARATIONS	1	No Quantity			0		0		96661			0
S3	2016	2016	2016	2	0	2	Export	372	Ireland	IRL	899	Areas, nes									01	MEAT, MEAT PREPARATIONS	1	No Quantity			0		0		182510408			0
S3	2016	2016	2016	2	0	2	Export	376	Israel	ISR	0	World	WLD								01	MEAT, MEAT PREPARATIONS	1	No Quantity							34028000			0
S3	2016	2016	2016	2	0	2	Export	376	Israel	ISR	36	Australia	AUS								01	MEAT, MEAT PREPARATIONS	1	No Quantity							4000			0
S3	2016	2016	2016	2	0	2	Export	376	Israel	ISR	124	Canada	CAN								01	MEAT, MEAT PREPARATIONS	1	No Quantity							427000			0
S3	2016	2016	2016	2	0	2	Export	376	Israel	ISR	251	France	FRA								01	MEAT, MEAT PREPARATIONS	1	No Quantity							10859000			0
S3	2016	2016	2016	2	0	2	Export	376	Israel	ISR	266	Gabon	GAB								01	MEAT, MEAT PREPARATIONS	1	No Quantity							20000			0
S3	2016	2016	2016	2	0	2	Export	376	Israel	ISR	276	Germany	DEU								01	MEAT, MEAT PREPARATIONS	1	No Quantity							832000			0
S3	2016	2016	2016	2	0	2	Export	376	Israel	ISR	300	Greece	GRC								01	MEAT, MEAT PREPARATIONS	1	No Quantity							132000			0
S3	2016	2016	2016	2	0	2	Export	376	Israel	ISR	344	China, Hong Kong SAR	HKG								01	MEAT, MEAT PREPARATIONS	1	No Quantity							56000			0
S3	2016	2016	2016	2	0	2	Export	376	Israel	ISR	348	Hungary	HUN								01	MEAT, MEAT PREPARATIONS	1	No Quantity							6000			0
S3	2016	2016	2016	2	0	2	Export	376	Israel	ISR	381	Italy	ITA								01	MEAT, MEAT PREPARATIONS	1	No Quantity							145000			0
S3	2016	2016	2016	2	0	2	Export	376	Israel	ISR	384	Côte d'Ivoire	CIV								01	MEAT, MEAT PREPARATIONS	1	No Quantity							255000			0
S3	2016	2016	2016	2	0	2	Export	376	Israel	ISR	516	Namibia	NAM								01	MEAT, MEAT PREPARATIONS	1	No Quantity							20000			0
S3	2016	2016	2016	2	0	2	Export	376	Israel	ISR	528	Netherlands	NLD								01	MEAT, MEAT PREPARATIONS	1	No Quantity							157000			0
S3	2016	2016	2016	2	0	2	Export	376	Israel	ISR	554	New Zealand	NZL								01	MEAT, MEAT PREPARATIONS	1	No Quantity							130000			0
S3	2016	2016	2016	2	0	2	Export	376	Israel	ISR	643	Russian Federation	RUS								01	MEAT, MEAT PREPARATIONS	1	No Quantity							8000			0
S3	2016	2016	2016	2	0	2	Export	376	Israel	ISR	704	Viet Nam	VNM								01	MEAT, MEAT PREPARATIONS	1	No Quantity							57000			0
S3	2016	2016	2016	2	0	2	Export	376	Israel	ISR	705	Slovenia	SVN								01	MEAT, MEAT PREPARATIONS	1	No Quantity							44000			0
S3	2016	2016	2016	2	0	2	Export	376	Israel	ISR	752	Sweden	SWE								01	MEAT, MEAT PREPARATIONS	1	No Quantity							557000			0
S3	2016	2016	2016	2	0	2	Export	376	Israel	ISR	826	United Kingdom	GBR								01	MEAT, MEAT PREPARATIONS	1	No Quantity							1935000			0
S3	2016	2016	2016	2	0	2	Export	376	Israel	ISR	842	USA	USA								01	MEAT, MEAT PREPARATIONS	1	No Quantity							18384000			0
S3	2016	2016	2016	2	0	2	Export	372	Ireland	IRL	0	World	WLD								02	DAIRY PRODUCTS,BIRD EGGS	1	No Quantity			0		0		1947283636			4
S3	2016	2016	2016	2	0	2	Export	372	Ireland	IRL	4	Afghanistan	AFG								02	DAIRY PRODUCTS,BIRD EGGS	1	No Quantity			0		0		254955			0
S3	2016	2016	2016	2	0	2	Export	372	Ireland	IRL	12	Algeria	DZA								02	DAIRY PRODUCTS,BIRD EGGS	1	No Quantity			0		0		41763471			0
S3	2016	2016	2016	2	0	2	Export	372	Ireland	IRL	24	Angola	AGO								02	DAIRY PRODUCTS,BIRD EGGS	1	No Quantity			0		0		852600			0
S3	2016	2016	2016	2	0	2	Export	372	Ireland	IRL	31	Azerbaijan	AZE								02	DAIRY PRODUCTS,BIRD EGGS	1	No Quantity			0		0		260330			0
S3	2016	2016	2016	2	0	2	Export	372	Ireland	IRL	36	Australia	AUS								02	DAIRY PRODUCTS,BIRD EGGS	1	No Quantity			0		0		1256750			0
S3	2016	2016	2016	2	0	2	Export	372	Ireland	IRL	40	Austria	AUT								02	DAIRY PRODUCTS,BIRD EGGS	1	No Quantity			0		0		8472350			0
S3	2016	2016	2016	2	0	2	Export	372	Ireland	IRL	44	Bahamas	BHS								02	DAIRY PRODUCTS,BIRD EGGS	1	No Quantity			0		0		1492287			0
S3	2016	2016	2016	2	0	2	Export	372	Ireland	IRL	48	Bahrain	BHR								02	DAIRY PRODUCTS,BIRD EGGS	1	No Quantity			0		0		5032457			0
S3	2016	2016	2016	2	0	2	Export	372	Ireland	IRL	50	Bangladesh	BGD								02	DAIRY PRODUCTS,BIRD EGGS	1	No Quantity			0		0		1532779			0
S3	2016	2016	2016	2	0	2	Export	372	Ireland	IRL	52	Barbados	BRB								02	DAIRY PRODUCTS,BIRD EGGS	1	No Quantity			0		0		232724			0
S3	2016	2016	2016	2	0	2	Export	372	Ireland	IRL	56	Belgium	BEL								02	DAIRY PRODUCTS,BIRD EGGS	1	No Quantity			0		0		81811509			0
S3	2016	2016	2016	2	0	2	Export	372	Ireland	IRL	60	Bermuda	BMU								02	DAIRY PRODUCTS,BIRD EGGS	1	No Quantity			0		0		172676			0
S3	2016	2016	2016	2	0	2	Export	372	Ireland	IRL	100	Bulgaria	BGR								02	DAIRY PRODUCTS,BIRD EGGS	1	No Quantity			0		0		12657			0
S3	2016	2016	2016	2	0	2	Export	372	Ireland	IRL	104	Myanmar	MMR								02	DAIRY PRODUCTS,BIRD EGGS	1	No Quantity			0		0		2220557			0
S3	2016	2016	2016	2	0	2	Export	372	Ireland	IRL	112	Belarus	BLR								02	DAIRY PRODUCTS,BIRD EGGS	1	No Quantity			0		0		414572			0
S3	2016	2016	2016	2	0	2	Export	372	Ireland	IRL	120	Cameroon	CMR								02	DAIRY PRODUCTS,BIRD EGGS	1	No Quantity			0		0		575932			0
S3	2016	2016	2016	2	0	2	Export	372	Ireland	IRL	124	Canada	CAN								02	DAIRY PRODUCTS,BIRD EGGS	1	No Quantity			0		0		13077500			0
S3	2016	2016	2016	2	0	2	Export	372	Ireland	IRL	132	Cabo Verde	CPV								02	DAIRY PRODUCTS,BIRD EGGS	1	No Quantity			0		0		215788			0
S3	2016	2016	2016	2	0	2	Export	372	Ireland	IRL	136	Cayman Isds	CYM								02	DAIRY PRODUCTS,BIRD EGGS	1	No Quantity			0		0		204082			0
S3	2016	2016	2016	2	0	2	Export	372	Ireland	IRL	152	Chile	CHL								02	DAIRY PRODUCTS,BIRD EGGS	1	No Quantity			0		0		905422			0
S3	2016	2016	2016	2	0	2	Export	372	Ireland	IRL	156	China	CHN								02	DAIRY PRODUCTS,BIRD EGGS	1	No Quantity			0		0		39202235			0
S3	2016	2016	2016	2	0	2	Export	372	Ireland	IRL	170	Colombia	COL								02	DAIRY PRODUCTS,BIRD EGGS	1	No Quantity			0		0		1580377			0
S3	2016	2016	2016	2	0	2	Export	372	Ireland	IRL	178	Congo	COG								02	DAIRY PRODUCTS,BIRD EGGS	1	No Quantity			0		0		57509			0
S3	2016	2016	2016	2	0	2	Export	372	Ireland	IRL	180	Dem. Rep. of the Congo	COD								02	DAIRY PRODUCTS,BIRD EGGS	1	No Quantity			0		0		2884227			4
S3	2016	2016	2016	2	0	2	Export	372	Ireland	IRL	192	Cuba	CUB								02	DAIRY PRODUCTS,BIRD EGGS	1	No Quantity			0		0		373480			0
S3	2016	2016	2016	2	0	2	Export	372	Ireland	IRL	196	Cyprus	CYP								02	DAIRY PRODUCTS,BIRD EGGS	1	No Quantity			0		0		2107744			0
S3	2016	2016	2016	2	0	2	Export	372	Ireland	IRL	203	Czechia	CZE								02	DAIRY PRODUCTS,BIRD EGGS	1	No Quantity			0		0		2207876			0
S3	2016	2016	2016	2	0	2	Export	372	Ireland	IRL	208	Denmark	DNK								02	DAIRY PRODUCTS,BIRD EGGS	1	No Quantity			0		0		8804211			0
S3	2016	2016	2016	2	0	2	Export	372	Ireland	IRL	214	Dominican Rep.	DOM								02	DAIRY PRODUCTS,BIRD EGGS	1	No Quantity			0		0		197444			0
S3	2016	2016	2016	2	0	2	Export	372	Ireland	IRL	222	El Salvador	SLV								02	DAIRY PRODUCTS,BIRD EGGS	1	No Quantity			0		0		110872			0
S3	2016	2016	2016	2	0	2	Export	372	Ireland	IRL	246	Finland	FIN								02	DAIRY PRODUCTS,BIRD EGGS	1	No Quantity			0		0		152645			0
S3	2016	2016	2016	2	0	2	Export	372	Ireland	IRL	251	France	FRA								02	DAIRY PRODUCTS,BIRD EGGS	1	No Quantity			0		0		107623521			0
S3	2016	2016	2016	2	0	2	Export	372	Ireland	IRL	268	Georgia	GEO								02	DAIRY PRODUCTS,BIRD EGGS	1	No Quantity			0		0		691245			0
S3	2016	2016	2016	2	0	2	Export	372	Ireland	IRL	276	Germany	DEU								02	DAIRY PRODUCTS,BIRD EGGS	1	No Quantity			0		0		155653029			0
S3	2016	2016	2016	2	0	2	Export	372	Ireland	IRL	288	Ghana	GHA								02	DAIRY PRODUCTS,BIRD EGGS	1	No Quantity			0		0		1553450			0
S3	2016	2016	2016	2	0	2	Export	372	Ireland	IRL	292	Gibraltar	GIB								02	DAIRY PRODUCTS,BIRD EGGS	1	No Quantity			0		0		172497			0
S3	2016	2016	2016	2	0	2	Export	372	Ireland	IRL	300	Greece	GRC								02	DAIRY PRODUCTS,BIRD EGGS	1	No Quantity			0		0		18400875			0
S3	2016	2016	2016	2	0	2	Export	372	Ireland	IRL	320	Guatemala	GTM								02	DAIRY PRODUCTS,BIRD EGGS	1	No Quantity			0		0		701119			0
S3	2016	2016	2016	2	0	2	Export	372	Ireland	IRL	324	Guinea	GIN								02	DAIRY PRODUCTS,BIRD EGGS	1	No Quantity			0		0		256538			0
S3	2016	2016	2016	2	0	2	Export	372	Ireland	IRL	328	Guyana	GUY								02	DAIRY PRODUCTS,BIRD EGGS	1	No Quantity			0		0		558459			0
S3	2016	2016	2016	2	0	2	Export	372	Ireland	IRL	340	Honduras	HND								02	DAIRY PRODUCTS,BIRD EGGS	1	No Quantity			0		0		807825			0
S3	2016	2016	2016	2	0	2	Export	372	Ireland	IRL	344	China, Hong Kong SAR	HKG								02	DAIRY PRODUCTS,BIRD EGGS	1	No Quantity			0		0		500490			0
S3	2016	2016	2016	2	0	2	Export	372	Ireland	IRL	348	Hungary	HUN								02	DAIRY PRODUCTS,BIRD EGGS	1	No Quantity			0		0		482217			0
S3	2016	2016	2016	2	0	2	Export	372	Ireland	IRL	360	Indonesia	IDN								02	DAIRY PRODUCTS,BIRD EGGS	1	No Quantity			0		0		16778419			0
S3	2016	2016	2016	2	0	2	Export	372	Ireland	IRL	364	Iran	IRN								02	DAIRY PRODUCTS,BIRD EGGS	1	No Quantity			0		0		6317905			4
S3	2016	2016	2016	2	0	2	Export	372	Ireland	IRL	368	Iraq	IRQ								02	DAIRY PRODUCTS,BIRD EGGS	1	No Quantity			0		0		626689			0
S3	2016	2016	2016	2	0	2	Export	372	Ireland	IRL	376	Israel	ISR								02	DAIRY PRODUCTS,BIRD EGGS	1	No Quantity			0		0		927311			0
S3	2016	2016	2016	2	0	2	Export	372	Ireland	IRL	381	Italy	ITA								02	DAIRY PRODUCTS,BIRD EGGS	1	No Quantity			0		0		16696608			0
S3	2016	2016	2016	2	0	2	Export	372	Ireland	IRL	384	Côte d'Ivoire	CIV								02	DAIRY PRODUCTS,BIRD EGGS	1	No Quantity			0		0		1500307			0
S3	2016	2016	2016	2	0	2	Export	372	Ireland	IRL	388	Jamaica	JAM								02	DAIRY PRODUCTS,BIRD EGGS	1	No Quantity			0		0		107519			0
S3	2016	2016	2016	2	0	2	Export	372	Ireland	IRL	392	Japan	JPN								02	DAIRY PRODUCTS,BIRD EGGS	1	No Quantity			0		0		14420217			0
S3	2016	2016	2016	2	0	2	Export	372	Ireland	IRL	400	Jordan	JOR								02	DAIRY PRODUCTS,BIRD EGGS	1	No Quantity			0		0		2225012			0
S3	2016	2016	2016	2	0	2	Export	372	Ireland	IRL	404	Kenya	KEN								02	DAIRY PRODUCTS,BIRD EGGS	1	No Quantity			0		0		438901			0
S3	2016	2016	2016	2	0	2	Export	372	Ireland	IRL	410	Rep. of Korea	KOR								02	DAIRY PRODUCTS,BIRD EGGS	1	No Quantity			0		0		2588262			0
S3	2016	2016	2016	2	0	2	Export	372	Ireland	IRL	414	Kuwait	KWT								02	DAIRY PRODUCTS,BIRD EGGS	1	No Quantity			0		0		3091383			0
S3	2016	2016	2016	2	0	2	Export	372	Ireland	IRL	422	Lebanon	LBN								02	DAIRY PRODUCTS,BIRD EGGS	1	No Quantity			0		0		4132941			4
S3	2016	2016	2016	2	0	2	Export	372	Ireland	IRL	434	Libya	LBY								02	DAIRY PRODUCTS,BIRD EGGS	1	No Quantity			0		0		7440314			4
S3	2016	2016	2016	2	0	2	Export	372	Ireland	IRL	440	Lithuania	LTU								02	DAIRY PRODUCTS,BIRD EGGS	1	No Quantity			0		0		216271			0
S3	2016	2016	2016	2	0	2	Export	372	Ireland	IRL	454	Malawi	MWI								02	DAIRY PRODUCTS,BIRD EGGS	1	No Quantity			0		0		1685585			0
S3	2016	2016	2016	2	0	2	Export	372	Ireland	IRL	458	Malaysia	MYS								02	DAIRY PRODUCTS,BIRD EGGS	1	No Quantity			0		0		11880207			0
S3	2016	2016	2016	2	0	2	Export	372	Ireland	IRL	462	Maldives	MDV								02	DAIRY PRODUCTS,BIRD EGGS	1	No Quantity			0		0		34756			0
S3	2016	2016	2016	2	0	2	Export	372	Ireland	IRL	466	Mali	MLI								02	DAIRY PRODUCTS,BIRD EGGS	1	No Quantity			0		0		1492263			0
S3	2016	2016	2016	2	0	2	Export	372	Ireland	IRL	470	Malta	MLT								02	DAIRY PRODUCTS,BIRD EGGS	1	No Quantity			0		0		3132400			0
S3	2016	2016	2016	2	0	2	Export	372	Ireland	IRL	478	Mauritania	MRT								02	DAIRY PRODUCTS,BIRD EGGS	1	No Quantity			0		0		46920			0
S3	2016	2016	2016	2	0	2	Export	372	Ireland	IRL	480	Mauritius	MUS								02	DAIRY PRODUCTS,BIRD EGGS	1	No Quantity			0		0		1243194			0
S3	2016	2016	2016	2	0	2	Export	372	Ireland	IRL	484	Mexico	MEX								02	DAIRY PRODUCTS,BIRD EGGS	1	No Quantity			0		0		604247			0
S3	2016	2016	2016	2	0	2	Export	372	Ireland	IRL	490	Other Asia, nes									02	DAIRY PRODUCTS,BIRD EGGS	1	No Quantity			0		0		72621			0
S3	2016	2016	2016	2	0	2	Export	372	Ireland	IRL	499	Montenegro	MNE								02	DAIRY PRODUCTS,BIRD EGGS	1	No Quantity			0		0		7536			0
S3	2016	2016	2016	2	0	2	Export	372	Ireland	IRL	504	Morocco	MAR								02	DAIRY PRODUCTS,BIRD EGGS	1	No Quantity			0		0		11924212			0
S3	2016	2016	2016	2	0	2	Export	372	Ireland	IRL	508	Mozambique	MOZ								02	DAIRY PRODUCTS,BIRD EGGS	1	No Quantity			0		0		66237			0
S3	2016	2016	2016	2	0	2	Export	372	Ireland	IRL	512	Oman	OMN								02	DAIRY PRODUCTS,BIRD EGGS	1	No Quantity			0		0		268099			0
S3	2016	2016	2016	2	0	2	Export	372	Ireland	IRL	524	Nepal	NPL								02	DAIRY PRODUCTS,BIRD EGGS	1	No Quantity			0		0		104297			0
S3	2016	2016	2016	2	0	2	Export	372	Ireland	IRL	528	Netherlands	NLD								02	DAIRY PRODUCTS,BIRD EGGS	1	No Quantity			0		0		209697300			0
S3	2016	2016	2016	2	0	2	Export	372	Ireland	IRL	554	New Zealand	NZL								02	DAIRY PRODUCTS,BIRD EGGS	1	No Quantity			0		0		6718819			4
S3	2016	2016	2016	2	0	2	Export	372	Ireland	IRL	566	Nigeria	NGA								02	DAIRY PRODUCTS,BIRD EGGS	1	No Quantity			0		0		22507016			0
S3	2016	2016	2016	2	0	2	Export	372	Ireland	IRL	579	Norway	NOR								02	DAIRY PRODUCTS,BIRD EGGS	1	No Quantity			0		0		373176			0
S3	2016	2016	2016	2	0	2	Export	372	Ireland	IRL	586	Pakistan	PAK								02	DAIRY PRODUCTS,BIRD EGGS	1	No Quantity			0		0		1076109			0
S3	2016	2016	2016	2	0	2	Export	372	Ireland	IRL	604	Peru	PER								02	DAIRY PRODUCTS,BIRD EGGS	1	No Quantity			0		0		1561393			0
S3	2016	2016	2016	2	0	2	Export	372	Ireland	IRL	608	Philippines	PHL								02	DAIRY PRODUCTS,BIRD EGGS	1	No Quantity			0		0		7278238			0
S3	2016	2016	2016	2	0	2	Export	372	Ireland	IRL	616	Poland	POL								02	DAIRY PRODUCTS,BIRD EGGS	1	No Quantity			0		0		11760751			0
S3	2016	2016	2016	2	0	2	Export	372	Ireland	IRL	620	Portugal	PRT								02	DAIRY PRODUCTS,BIRD EGGS	1	No Quantity			0		0		617697			0
S3	2016	2016	2016	2	0	2	Export	372	Ireland	IRL	634	Qatar	QAT								02	DAIRY PRODUCTS,BIRD EGGS	1	No Quantity			0		0		1215160			0
S3	2016	2016	2016	2	0	2	Export	372	Ireland	IRL	642	Romania	ROU								02	DAIRY PRODUCTS,BIRD EGGS	1	No Quantity			0		0		2575234			0
S3	2016	2016	2016	2	0	2	Export	372	Ireland	IRL	643	Russian Federation	RUS								02	DAIRY PRODUCTS,BIRD EGGS	1	No Quantity			0		0		307			4
S3	2016	2016	2016	2	0	2	Export	372	Ireland	IRL	646	Rwanda	RWA								02	DAIRY PRODUCTS,BIRD EGGS	1	No Quantity			0		0		236455			0
S3	2016	2016	2016	2	0	2	Export	372	Ireland	IRL	682	Saudi Arabia	SAU								02	DAIRY PRODUCTS,BIRD EGGS	1	No Quantity			0		0		42047373			0
S3	2016	2016	2016	2	0	2	Export	372	Ireland	IRL	686	Senegal	SEN								02	DAIRY PRODUCTS,BIRD EGGS	1	No Quantity			0		0		3438830			0
S3	2016	2016	2016	2	0	2	Export	372	Ireland	IRL	690	Seychelles	SYC								02	DAIRY PRODUCTS,BIRD EGGS	1	No Quantity			0		0		1160988			0
S3	2016	2016	2016	2	0	2	Export	372	Ireland	IRL	699	India	IND								02	DAIRY PRODUCTS,BIRD EGGS	1	No Quantity			0		0		237448			0
S3	2016	2016	2016	2	0	2	Export	372	Ireland	IRL	702	Singapore	SGP								02	DAIRY PRODUCTS,BIRD EGGS	1	No Quantity			0		0		10299388			0
S3	2016	2016	2016	2	0	2	Export	372	Ireland	IRL	703	Slovakia	SVK								02	DAIRY PRODUCTS,BIRD EGGS	1	No Quantity			0		0		1092189			0
S3	2016	2016	2016	2	0	2	Export	372	Ireland	IRL	704	Viet Nam	VNM								02	DAIRY PRODUCTS,BIRD EGGS	1	No Quantity			0		0		4413007			0
S3	2016	2016	2016	2	0	2	Export	372	Ireland	IRL	705	Slovenia	SVN								02	DAIRY PRODUCTS,BIRD EGGS	1	No Quantity			0		0		16926			0
S3	2016	2016	2016	2	0	2	Export	372	Ireland	IRL	710	South Africa	ZAF								02	DAIRY PRODUCTS,BIRD EGGS	1	No Quantity			0		0		9367504			0
S3	2016	2016	2016	2	0	2	Export	372	Ireland	IRL	716	Zimbabwe	ZWE								02	DAIRY PRODUCTS,BIRD EGGS	1	No Quantity			0		0		40479			0
S3	2016	2016	2016	2	0	2	Export	372	Ireland	IRL	724	Spain	ESP								02	DAIRY PRODUCTS,BIRD EGGS	1	No Quantity			0		0		36802544			0
S3	2016	2016	2016	2	0	2	Export	372	Ireland	IRL	752	Sweden	SWE								02	DAIRY PRODUCTS,BIRD EGGS	1	No Quantity			0		0		3907660			0
S3	2016	2016	2016	2	0	2	Export	372	Ireland	IRL	757	Switzerland	CHE								02	DAIRY PRODUCTS,BIRD EGGS	1	No Quantity			0		0		237928			0
S3	2016	2016	2016	2	0	2	Export	372	Ireland	IRL	760	Syria	SYR								02	DAIRY PRODUCTS,BIRD EGGS	1	No Quantity			0		0		669110			0
S3	2016	2016	2016	2	0	2	Export	372	Ireland	IRL	764	Thailand	THA								02	DAIRY PRODUCTS,BIRD EGGS	1	No Quantity			0		0		8327062			0
S3	2016	2016	2016	2	0	2	Export	372	Ireland	IRL	780	Trinidad and Tobago	TTO								02	DAIRY PRODUCTS,BIRD EGGS	1	No Quantity			0		0		8834616			0
S3	2016	2016	2016	2	0	2	Export	372	Ireland	IRL	784	United Arab Emirates	ARE								02	DAIRY PRODUCTS,BIRD EGGS	1	No Quantity			0		0		15647842			0
S3	2016	2016	2016	2	0	2	Export	372	Ireland	IRL	788	Tunisia	TUN								02	DAIRY PRODUCTS,BIRD EGGS	1	No Quantity			0		0		2835859			0
S3	2016	2016	2016	2	0	2	Export	372	Ireland	IRL	792	Turkey	TUR								02	DAIRY PRODUCTS,BIRD EGGS	1	No Quantity			0		0		14841992			0
S3	2016	2016	2016	2	0	2	Export	372	Ireland	IRL	818	Egypt	EGY								02	DAIRY PRODUCTS,BIRD EGGS	1	No Quantity			0		0		31387680			0
S3	2016	2016	2016	2	0	2	Export	372	Ireland	IRL	826	United Kingdom	GBR								02	DAIRY PRODUCTS,BIRD EGGS	1	No Quantity			0		0		713143078			0
S3	2016	2016	2016	2	0	2	Export	372	Ireland	IRL	834	United Rep. of Tanzania	TZA								02	DAIRY PRODUCTS,BIRD EGGS	1	No Quantity			0		0		569759			0
S3	2016	2016	2016	2	0	2	Export	372	Ireland	IRL	837	Bunkers									02	DAIRY PRODUCTS,BIRD EGGS	1	No Quantity			0		0		46085			0
S3	2016	2016	2016	2	0	2	Export	372	Ireland	IRL	842	USA	USA								02	DAIRY PRODUCTS,BIRD EGGS	1	No Quantity			0		0		90252579			4
S3	2016	2016	2016	2	0	2	Export	372	Ireland	IRL	854	Burkina Faso	BFA								02	DAIRY PRODUCTS,BIRD EGGS	1	No Quantity			0		0		1215777			0
S3	2016	2016	2016	2	0	2	Export	372	Ireland	IRL	858	Uruguay	URY								02	DAIRY PRODUCTS,BIRD EGGS	1	No Quantity			0		0		174442			0
S3	2016	2016	2016	2	0	2	Export	372	Ireland	IRL	887	Yemen	YEM								02	DAIRY PRODUCTS,BIRD EGGS	1	No Quantity			0		0		4753625			0
S3	2016	2016	2016	2	0	2	Export	372	Ireland	IRL	894	Zambia	ZMB								02	DAIRY PRODUCTS,BIRD EGGS	1	No Quantity			0		0		423748			0
S3	2016	2016	2016	2	0	2	Export	372	Ireland	IRL	899	Areas, nes									02	DAIRY PRODUCTS,BIRD EGGS	1	No Quantity			0		0		59568489			0
S3	2016	2016	2016	2	0	2	Export	376	Israel	ISR	0	World	WLD								02	DAIRY PRODUCTS,BIRD EGGS	1	No Quantity							13149000			0
S3	2016	2016	2016	2	0	2	Export	376	Israel	ISR	24	Angola	AGO								02	DAIRY PRODUCTS,BIRD EGGS	1	No Quantity							38000			0
S3	2016	2016	2016	2	0	2	Export	376	Israel	ISR	36	Australia	AUS								02	DAIRY PRODUCTS,BIRD EGGS	1	No Quantity							148000			0
S3	2016	2016	2016	2	0	2	Export	376	Israel	ISR	40	Austria	AUT								02	DAIRY PRODUCTS,BIRD EGGS	1	No Quantity							15000			0
S3	2016	2016	2016	2	0	2	Export	376	Israel	ISR	56	Belgium	BEL								02	DAIRY PRODUCTS,BIRD EGGS	1	No Quantity							105000			0
S3	2016	2016	2016	2	0	2	Export	376	Israel	ISR	124	Canada	CAN								02	DAIRY PRODUCTS,BIRD EGGS	1	No Quantity							1000			0
S3	2016	2016	2016	2	0	2	Export	376	Israel	ISR	196	Cyprus	CYP								02	DAIRY PRODUCTS,BIRD EGGS	1	No Quantity							7000			0
S3	2016	2016	2016	2	0	2	Export	376	Israel	ISR	208	Denmark	DNK								02	DAIRY PRODUCTS,BIRD EGGS	1	No Quantity							2000			0
S3	2016	2016	2016	2	0	2	Export	376	Israel	ISR	251	France	FRA								02	DAIRY PRODUCTS,BIRD EGGS	1	No Quantity							388000			0
S3	2016	2016	2016	2	0	2	Export	376	Israel	ISR	372	Ireland	IRL								02	DAIRY PRODUCTS,BIRD EGGS	1	No Quantity							125000			0
S3	2016	2016	2016	2	0	2	Export	376	Israel	ISR	528	Netherlands	NLD								02	DAIRY PRODUCTS,BIRD EGGS	1	No Quantity							877000			0
S3	2016	2016	2016	2	0	2	Export	376	Israel	ISR	710	South Africa	ZAF								02	DAIRY PRODUCTS,BIRD EGGS	1	No Quantity							46000			0
S3	2016	2016	2016	2	0	2	Export	376	Israel	ISR	757	Switzerland	CHE								02	DAIRY PRODUCTS,BIRD EGGS	1	No Quantity							16000			0
S3	2016	2016	2016	2	0	2	Export	376	Israel	ISR	764	Thailand	THA								02	DAIRY PRODUCTS,BIRD EGGS	1	No Quantity							2000			0
S3	2016	2016	2016	2	0	2	Export	376	Israel	ISR	818	Egypt	EGY								02	DAIRY PRODUCTS,BIRD EGGS	1	No Quantity							436000			0
S3	2016	2016	2016	2	0	2	Export	376	Israel	ISR	826	United Kingdom	GBR								02	DAIRY PRODUCTS,BIRD EGGS	1	No Quantity							823000			0
S3	2016	2016	2016	2	0	2	Export	376	Israel	ISR	842	USA	USA								02	DAIRY PRODUCTS,BIRD EGGS	1	No Quantity							10120000			0
S3	2016	2016	2016	2	0	2	Export	372	Ireland	IRL	0	World	WLD								03	FISH,CRUSTACEANS,MOLLUSC	1	No Quantity			0		0		613869698			4
S3	2016	2016	2016	2	0	2	Export	372	Ireland	IRL	31	Azerbaijan	AZE								03	FISH,CRUSTACEANS,MOLLUSC	1	No Quantity			0		0		42515			0
S3	2016	2016	2016	2	0	2	Export	372	Ireland	IRL	36	Australia	AUS								03	FISH,CRUSTACEANS,MOLLUSC	1	No Quantity			0		0		232876			0
S3	2016	2016	2016	2	0	2	Export	372	Ireland	IRL	40	Austria	AUT								03	FISH,CRUSTACEANS,MOLLUSC	1	No Quantity			0		0		294217			0
S3	2016	2016	2016	2	0	2	Export	372	Ireland	IRL	48	Bahrain	BHR								03	FISH,CRUSTACEANS,MOLLUSC	1	No Quantity			0		0		17384			0
S3	2016	2016	2016	2	0	2	Export	372	Ireland	IRL	56	Belgium	BEL								03	FISH,CRUSTACEANS,MOLLUSC	1	No Quantity			0		0		8296036			0
S3	2016	2016	2016	2	0	2	Export	372	Ireland	IRL	96	Brunei Darussalam	BRN								03	FISH,CRUSTACEANS,MOLLUSC	1	No Quantity			0		0		32091			0
S3	2016	2016	2016	2	0	2	Export	372	Ireland	IRL	100	Bulgaria	BGR								03	FISH,CRUSTACEANS,MOLLUSC	1	No Quantity			0		0		505265			0
S3	2016	2016	2016	2	0	2	Export	372	Ireland	IRL	120	Cameroon	CMR								03	FISH,CRUSTACEANS,MOLLUSC	1	No Quantity			0		0		1310076			0
S3	2016	2016	2016	2	0	2	Export	372	Ireland	IRL	124	Canada	CAN								03	FISH,CRUSTACEANS,MOLLUSC	1	No Quantity			0		0		4712411			0
S3	2016	2016	2016	2	0	2	Export	372	Ireland	IRL	156	China	CHN								03	FISH,CRUSTACEANS,MOLLUSC	1	No Quantity			0		0		27733516			4
S3	2016	2016	2016	2	0	2	Export	372	Ireland	IRL	170	Colombia	COL								03	FISH,CRUSTACEANS,MOLLUSC	1	No Quantity			0		0		13614			0
S3	2016	2016	2016	2	0	2	Export	372	Ireland	IRL	178	Congo	COG								03	FISH,CRUSTACEANS,MOLLUSC	1	No Quantity			0		0		1236053			0
S3	2016	2016	2016	2	0	2	Export	372	Ireland	IRL	192	Cuba	CUB								03	FISH,CRUSTACEANS,MOLLUSC	1	No Quantity			0		0		39279			0
S3	2016	2016	2016	2	0	2	Export	372	Ireland	IRL	196	Cyprus	CYP								03	FISH,CRUSTACEANS,MOLLUSC	1	No Quantity			0		0		109969			0
S3	2016	2016	2016	2	0	2	Export	372	Ireland	IRL	203	Czechia	CZE								03	FISH,CRUSTACEANS,MOLLUSC	1	No Quantity			0		0		2240195			0
S3	2016	2016	2016	2	0	2	Export	372	Ireland	IRL	204	Benin	BEN								03	FISH,CRUSTACEANS,MOLLUSC	1	No Quantity			0		0		2418409			0
S3	2016	2016	2016	2	0	2	Export	372	Ireland	IRL	208	Denmark	DNK								03	FISH,CRUSTACEANS,MOLLUSC	1	No Quantity			0		0		15210960			0
S3	2016	2016	2016	2	0	2	Export	372	Ireland	IRL	233	Estonia	EST								03	FISH,CRUSTACEANS,MOLLUSC	1	No Quantity			0		0		130031			0
S3	2016	2016	2016	2	0	2	Export	372	Ireland	IRL	246	Finland	FIN								03	FISH,CRUSTACEANS,MOLLUSC	1	No Quantity			0		0		76338			0
S3	2016	2016	2016	2	0	2	Export	372	Ireland	IRL	251	France	FRA								03	FISH,CRUSTACEANS,MOLLUSC	1	No Quantity			0		0		162016273			0
S3	2016	2016	2016	2	0	2	Export	372	Ireland	IRL	260	Fr. South Antarctic Terr.	ATF								03	FISH,CRUSTACEANS,MOLLUSC	1	No Quantity			0		0		106649			0
S3	2016	2016	2016	2	0	2	Export	372	Ireland	IRL	266	Gabon	GAB								03	FISH,CRUSTACEANS,MOLLUSC	1	No Quantity			0		0		24456			0
S3	2016	2016	2016	2	0	2	Export	372	Ireland	IRL	268	Georgia	GEO								03	FISH,CRUSTACEANS,MOLLUSC	1	No Quantity			0		0		99973			0
S3	2016	2016	2016	2	0	2	Export	372	Ireland	IRL	275	State of Palestine	PSE								03	FISH,CRUSTACEANS,MOLLUSC	1	No Quantity			0		0		37684			0
S3	2016	2016	2016	2	0	2	Export	372	Ireland	IRL	276	Germany	DEU								03	FISH,CRUSTACEANS,MOLLUSC	1	No Quantity			0		0		27171192			0
S3	2016	2016	2016	2	0	2	Export	372	Ireland	IRL	288	Ghana	GHA								03	FISH,CRUSTACEANS,MOLLUSC	1	No Quantity			0		0		5327614			0
S3	2016	2016	2016	2	0	2	Export	372	Ireland	IRL	292	Gibraltar	GIB								03	FISH,CRUSTACEANS,MOLLUSC	1	No Quantity			0		0		11			0
S3	2016	2016	2016	2	0	2	Export	372	Ireland	IRL	300	Greece	GRC								03	FISH,CRUSTACEANS,MOLLUSC	1	No Quantity			0		0		809193			0
S3	2016	2016	2016	2	0	2	Export	372	Ireland	IRL	324	Guinea	GIN								03	FISH,CRUSTACEANS,MOLLUSC	1	No Quantity			0		0		77535			0
S3	2016	2016	2016	2	0	2	Export	372	Ireland	IRL	332	Haiti	HTI								03	FISH,CRUSTACEANS,MOLLUSC	1	No Quantity			0		0		58218			0
S3	2016	2016	2016	2	0	2	Export	372	Ireland	IRL	344	China, Hong Kong SAR	HKG								03	FISH,CRUSTACEANS,MOLLUSC	1	No Quantity			0		0		12156082			0
S3	2016	2016	2016	2	0	2	Export	372	Ireland	IRL	348	Hungary	HUN								03	FISH,CRUSTACEANS,MOLLUSC	1	No Quantity			0		0		7158			0
S3	2016	2016	2016	2	0	2	Export	372	Ireland	IRL	352	Iceland	ISL								03	FISH,CRUSTACEANS,MOLLUSC	1	No Quantity			0		0		4511			0
S3	2016	2016	2016	2	0	2	Export	372	Ireland	IRL	360	Indonesia	IDN								03	FISH,CRUSTACEANS,MOLLUSC	1	No Quantity			0		0		22			0
S3	2016	2016	2016	2	0	2	Export	372	Ireland	IRL	368	Iraq	IRQ								03	FISH,CRUSTACEANS,MOLLUSC	1	No Quantity			0		0		66			0
S3	2016	2016	2016	2	0	2	Export	372	Ireland	IRL	376	Israel	ISR								03	FISH,CRUSTACEANS,MOLLUSC	1	No Quantity			0		0		453787			0
S3	2016	2016	2016	2	0	2	Export	372	Ireland	IRL	381	Italy	ITA								03	FISH,CRUSTACEANS,MOLLUSC	1	No Quantity			0		0		50415683			0
S3	2016	2016	2016	2	0	2	Export	372	Ireland	IRL	384	Côte d'Ivoire	CIV								03	FISH,CRUSTACEANS,MOLLUSC	1	No Quantity			0		0		369412			0
S3	2016	2016	2016	2	0	2	Export	372	Ireland	IRL	388	Jamaica	JAM								03	FISH,CRUSTACEANS,MOLLUSC	1	No Quantity			0		0		1336932			0
S3	2016	2016	2016	2	0	2	Export	372	Ireland	IRL	392	Japan	JPN								03	FISH,CRUSTACEANS,MOLLUSC	1	No Quantity			0		0		9960620			0
S3	2016	2016	2016	2	0	2	Export	372	Ireland	IRL	400	Jordan	JOR								03	FISH,CRUSTACEANS,MOLLUSC	1	No Quantity			0		0		164495			0
S3	2016	2016	2016	2	0	2	Export	372	Ireland	IRL	404	Kenya	KEN								03	FISH,CRUSTACEANS,MOLLUSC	1	No Quantity			0		0		134904			0
S3	2016	2016	2016	2	0	2	Export	372	Ireland	IRL	410	Rep. of Korea	KOR								03	FISH,CRUSTACEANS,MOLLUSC	1	No Quantity			0		0		17776352			0
S3	2016	2016	2016	2	0	2	Export	372	Ireland	IRL	414	Kuwait	KWT								03	FISH,CRUSTACEANS,MOLLUSC	1	No Quantity			0		0		27			0
S3	2016	2016	2016	2	0	2	Export	372	Ireland	IRL	422	Lebanon	LBN								03	FISH,CRUSTACEANS,MOLLUSC	1	No Quantity			0		0		22781			0
S3	2016	2016	2016	2	0	2	Export	372	Ireland	IRL	428	Latvia	LVA								03	FISH,CRUSTACEANS,MOLLUSC	1	No Quantity			0		0		89950			0
S3	2016	2016	2016	2	0	2	Export	372	Ireland	IRL	430	Liberia	LBR								03	FISH,CRUSTACEANS,MOLLUSC	1	No Quantity			0		0		257833			0
S3	2016	2016	2016	2	0	2	Export	372	Ireland	IRL	440	Lithuania	LTU								03	FISH,CRUSTACEANS,MOLLUSC	1	No Quantity			0		0		552769			0
S3	2016	2016	2016	2	0	2	Export	372	Ireland	IRL	442	Luxembourg	LUX								03	FISH,CRUSTACEANS,MOLLUSC	1	No Quantity			0		0		102982			0
S3	2016	2016	2016	2	0	2	Export	372	Ireland	IRL	458	Malaysia	MYS								03	FISH,CRUSTACEANS,MOLLUSC	1	No Quantity			0		0		670257			0
S3	2016	2016	2016	2	0	2	Export	372	Ireland	IRL	470	Malta	MLT								03	FISH,CRUSTACEANS,MOLLUSC	1	No Quantity			0		0		328836			0
S3	2016	2016	2016	2	0	2	Export	372	Ireland	IRL	490	Other Asia, nes									03	FISH,CRUSTACEANS,MOLLUSC	1	No Quantity			0		0		1690658			0
S3	2016	2016	2016	2	0	2	Export	372	Ireland	IRL	528	Netherlands	NLD								03	FISH,CRUSTACEANS,MOLLUSC	1	No Quantity			0		0		15072066			0
S3	2016	2016	2016	2	0	2	Export	372	Ireland	IRL	548	Vanuatu	VUT								03	FISH,CRUSTACEANS,MOLLUSC	1	No Quantity			0		0		75470			0
S3	2016	2016	2016	2	0	2	Export	372	Ireland	IRL	566	Nigeria	NGA								03	FISH,CRUSTACEANS,MOLLUSC	1	No Quantity			0		0		36004449			4
S3	2016	2016	2016	2	0	2	Export	372	Ireland	IRL	579	Norway	NOR								03	FISH,CRUSTACEANS,MOLLUSC	1	No Quantity			0		0		8623			0
S3	2016	2016	2016	2	0	2	Export	372	Ireland	IRL	616	Poland	POL								03	FISH,CRUSTACEANS,MOLLUSC	1	No Quantity			0		0		8909586			0
S3	2016	2016	2016	2	0	2	Export	372	Ireland	IRL	620	Portugal	PRT								03	FISH,CRUSTACEANS,MOLLUSC	1	No Quantity			0		0		4803839			0
S3	2016	2016	2016	2	0	2	Export	372	Ireland	IRL	634	Qatar	QAT								03	FISH,CRUSTACEANS,MOLLUSC	1	No Quantity			0		0		3723			0
S3	2016	2016	2016	2	0	2	Export	372	Ireland	IRL	642	Romania	ROU								03	FISH,CRUSTACEANS,MOLLUSC	1	No Quantity			0		0		231469			0
S3	2016	2016	2016	2	0	2	Export	372	Ireland	IRL	702	Singapore	SGP								03	FISH,CRUSTACEANS,MOLLUSC	1	No Quantity			0		0		1429384			4
S3	2016	2016	2016	2	0	2	Export	372	Ireland	IRL	703	Slovakia	SVK								03	FISH,CRUSTACEANS,MOLLUSC	1	No Quantity			0		0		1343371			0
S3	2016	2016	2016	2	0	2	Export	372	Ireland	IRL	704	Viet Nam	VNM								03	FISH,CRUSTACEANS,MOLLUSC	1	No Quantity			0		0		2517704			0
S3	2016	2016	2016	2	0	2	Export	372	Ireland	IRL	705	Slovenia	SVN								03	FISH,CRUSTACEANS,MOLLUSC	1	No Quantity			0		0		39405			0
S3	2016	2016	2016	2	0	2	Export	372	Ireland	IRL	710	South Africa	ZAF								03	FISH,CRUSTACEANS,MOLLUSC	1	No Quantity			0		0		142346			0
S3	2016	2016	2016	2	0	2	Export	372	Ireland	IRL	724	Spain	ESP								03	FISH,CRUSTACEANS,MOLLUSC	1	No Quantity			0		0		86068400			0
S3	2016	2016	2016	2	0	2	Export	372	Ireland	IRL	752	Sweden	SWE								03	FISH,CRUSTACEANS,MOLLUSC	1	No Quantity			0		0		4005081			0
S3	2016	2016	2016	2	0	2	Export	372	Ireland	IRL	757	Switzerland	CHE								03	FISH,CRUSTACEANS,MOLLUSC	1	No Quantity			0		0		2159085			0
S3	2016	2016	2016	2	0	2	Export	372	Ireland	IRL	764	Thailand	THA								03	FISH,CRUSTACEANS,MOLLUSC	1	No Quantity			0		0		657713			0
S3	2016	2016	2016	2	0	2	Export	372	Ireland	IRL	768	Togo	TGO								03	FISH,CRUSTACEANS,MOLLUSC	1	No Quantity			0		0		200335			0
S3	2016	2016	2016	2	0	2	Export	372	Ireland	IRL	784	United Arab Emirates	ARE								03	FISH,CRUSTACEANS,MOLLUSC	1	No Quantity			0		0		1416650			0
S3	2016	2016	2016	2	0	2	Export	372	Ireland	IRL	788	Tunisia	TUN								03	FISH,CRUSTACEANS,MOLLUSC	1	No Quantity			0		0		2			4
S3	2016	2016	2016	2	0	2	Export	372	Ireland	IRL	804	Ukraine	UKR								03	FISH,CRUSTACEANS,MOLLUSC	1	No Quantity			0		0		2228863			0
S3	2016	2016	2016	2	0	2	Export	372	Ireland	IRL	818	Egypt	EGY								03	FISH,CRUSTACEANS,MOLLUSC	1	No Quantity			0		0		17144578			0
S3	2016	2016	2016	2	0	2	Export	372	Ireland	IRL	826	United Kingdom	GBR								03	FISH,CRUSTACEANS,MOLLUSC	1	No Quantity			0		0		60025758			0
S3	2016	2016	2016	2	0	2	Export	372	Ireland	IRL	842	USA	USA								03	FISH,CRUSTACEANS,MOLLUSC	1	No Quantity			0		0		1572852			4
S3	2016	2016	2016	2	0	2	Export	372	Ireland	IRL	858	Uruguay	URY								03	FISH,CRUSTACEANS,MOLLUSC	1	No Quantity			0		0		121992			0
S3	2016	2016	2016	2	0	2	Export	372	Ireland	IRL	899	Areas, nes									03	FISH,CRUSTACEANS,MOLLUSC	1	No Quantity			0		0		10810764			0
S3	2016	2016	2016	2	0	2	Export	376	Israel	ISR	0	World	WLD								03	FISH,CRUSTACEANS,MOLLUSC	1	No Quantity							17610000			0
S3	2016	2016	2016	2	0	2	Export	376	Israel	ISR	8	Albania	ALB								03	FISH,CRUSTACEANS,MOLLUSC	1	No Quantity							4000			0
S3	2016	2016	2016	2	0	2	Export	376	Israel	ISR	24	Angola	AGO								03	FISH,CRUSTACEANS,MOLLUSC	1	No Quantity							2000			0
S3	2016	2016	2016	2	0	2	Export	376	Israel	ISR	36	Australia	AUS								03	FISH,CRUSTACEANS,MOLLUSC	1	No Quantity							51000			0
S3	2016	2016	2016	2	0	2	Export	376	Israel	ISR	56	Belgium	BEL								03	FISH,CRUSTACEANS,MOLLUSC	1	No Quantity							2457000			0
S3	2016	2016	2016	2	0	2	Export	376	Israel	ISR	100	Bulgaria	BGR								03	FISH,CRUSTACEANS,MOLLUSC	1	No Quantity							15000			0
S3	2016	2016	2016	2	0	2	Export	376	Israel	ISR	124	Canada	CAN								03	FISH,CRUSTACEANS,MOLLUSC	1	No Quantity							290000			0
S3	2016	2016	2016	2	0	2	Export	376	Israel	ISR	156	China	CHN								03	FISH,CRUSTACEANS,MOLLUSC	1	No Quantity							12000			0
S3	2016	2016	2016	2	0	2	Export	376	Israel	ISR	191	Croatia	HRV								03	FISH,CRUSTACEANS,MOLLUSC	1	No Quantity							49000			0
S3	2016	2016	2016	2	0	2	Export	376	Israel	ISR	196	Cyprus	CYP								03	FISH,CRUSTACEANS,MOLLUSC	1	No Quantity							88000			0
S3	2016	2016	2016	2	0	2	Export	376	Israel	ISR	203	Czechia	CZE								03	FISH,CRUSTACEANS,MOLLUSC	1	No Quantity							121000			0
S3	2016	2016	2016	2	0	2	Export	376	Israel	ISR	208	Denmark	DNK								03	FISH,CRUSTACEANS,MOLLUSC	1	No Quantity							140000			0
S3	2016	2016	2016	2	0	2	Export	376	Israel	ISR	226	Equatorial Guinea	GNQ								03	FISH,CRUSTACEANS,MOLLUSC	1	No Quantity							3000			0
S3	2016	2016	2016	2	0	2	Export	376	Israel	ISR	251	France	FRA								03	FISH,CRUSTACEANS,MOLLUSC	1	No Quantity							1598000			0
S3	2016	2016	2016	2	0	2	Export	376	Israel	ISR	268	Georgia	GEO								03	FISH,CRUSTACEANS,MOLLUSC	1	No Quantity							11000			0
S3	2016	2016	2016	2	0	2	Export	376	Israel	ISR	276	Germany	DEU								03	FISH,CRUSTACEANS,MOLLUSC	1	No Quantity							1046000			0
S3	2016	2016	2016	2	0	2	Export	376	Israel	ISR	300	Greece	GRC								03	FISH,CRUSTACEANS,MOLLUSC	1	No Quantity							269000			0
S3	2016	2016	2016	2	0	2	Export	376	Israel	ISR	344	China, Hong Kong SAR	HKG								03	FISH,CRUSTACEANS,MOLLUSC	1	No Quantity							2000			0
S3	2016	2016	2016	2	0	2	Export	376	Israel	ISR	372	Ireland	IRL								03	FISH,CRUSTACEANS,MOLLUSC	1	No Quantity							17000			0
S3	2016	2016	2016	2	0	2	Export	376	Israel	ISR	381	Italy	ITA								03	FISH,CRUSTACEANS,MOLLUSC	1	No Quantity							923000			0
S3	2016	2016	2016	2	0	2	Export	376	Israel	ISR	392	Japan	JPN								03	FISH,CRUSTACEANS,MOLLUSC	1	No Quantity							110000			0
S3	2016	2016	2016	2	0	2	Export	376	Israel	ISR	400	Jordan	JOR								03	FISH,CRUSTACEANS,MOLLUSC	1	No Quantity							172000			0
S3	2016	2016	2016	2	0	2	Export	376	Israel	ISR	404	Kenya	KEN								03	FISH,CRUSTACEANS,MOLLUSC	1	No Quantity							1000			0
S3	2016	2016	2016	2	0	2	Export	376	Israel	ISR	440	Lithuania	LTU								03	FISH,CRUSTACEANS,MOLLUSC	1	No Quantity							4000			0
S3	2016	2016	2016	2	0	2	Export	376	Israel	ISR	470	Malta	MLT								03	FISH,CRUSTACEANS,MOLLUSC	1	No Quantity							20000			0
S3	2016	2016	2016	2	0	2	Export	376	Israel	ISR	484	Mexico	MEX								03	FISH,CRUSTACEANS,MOLLUSC	1	No Quantity							1000			0
S3	2016	2016	2016	2	0	2	Export	376	Israel	ISR	490	Other Asia, nes									03	FISH,CRUSTACEANS,MOLLUSC	1	No Quantity							1000			0
S3	2016	2016	2016	2	0	2	Export	376	Israel	ISR	528	Netherlands	NLD								03	FISH,CRUSTACEANS,MOLLUSC	1	No Quantity							1098000			0
S3	2016	2016	2016	2	0	2	Export	376	Israel	ISR	554	New Zealand	NZL								03	FISH,CRUSTACEANS,MOLLUSC	1	No Quantity							1000			0
S3	2016	2016	2016	2	0	2	Export	376	Israel	ISR	579	Norway	NOR								03	FISH,CRUSTACEANS,MOLLUSC	1	No Quantity							2000			0
S3	2016	2016	2016	2	0	2	Export	376	Israel	ISR	591	Panama	PAN								03	FISH,CRUSTACEANS,MOLLUSC	1	No Quantity							20000			0
S3	2016	2016	2016	2	0	2	Export	376	Israel	ISR	616	Poland	POL								03	FISH,CRUSTACEANS,MOLLUSC	1	No Quantity							13000			0
S3	2016	2016	2016	2	0	2	Export	376	Israel	ISR	620	Portugal	PRT								03	FISH,CRUSTACEANS,MOLLUSC	1	No Quantity							237000			0
S3	2016	2016	2016	2	0	2	Export	376	Israel	ISR	642	Romania	ROU								03	FISH,CRUSTACEANS,MOLLUSC	1	No Quantity							1000			0
S3	2016	2016	2016	2	0	2	Export	376	Israel	ISR	643	Russian Federation	RUS								03	FISH,CRUSTACEANS,MOLLUSC	1	No Quantity							424000			0
S3	2016	2016	2016	2	0	2	Export	376	Israel	ISR	699	India	IND								03	FISH,CRUSTACEANS,MOLLUSC	1	No Quantity							1000			0
S3	2016	2016	2016	2	0	2	Export	376	Israel	ISR	702	Singapore	SGP								03	FISH,CRUSTACEANS,MOLLUSC	1	No Quantity							26000			0
S3	2016	2016	2016	2	0	2	Export	376	Israel	ISR	704	Viet Nam	VNM								03	FISH,CRUSTACEANS,MOLLUSC	1	No Quantity							235000			0
S3	2016	2016	2016	2	0	2	Export	376	Israel	ISR	710	South Africa	ZAF								03	FISH,CRUSTACEANS,MOLLUSC	1	No Quantity							388000			0
S3	2016	2016	2016	2	0	2	Export	376	Israel	ISR	724	Spain	ESP								03	FISH,CRUSTACEANS,MOLLUSC	1	No Quantity							1032000			0
S3	2016	2016	2016	2	0	2	Export	376	Israel	ISR	752	Sweden	SWE								03	FISH,CRUSTACEANS,MOLLUSC	1	No Quantity							203000			0
S3	2016	2016	2016	2	0	2	Export	376	Israel	ISR	757	Switzerland	CHE								03	FISH,CRUSTACEANS,MOLLUSC	1	No Quantity							335000			0
S3	2016	2016	2016	2	0	2	Export	376	Israel	ISR	792	Turkey	TUR								03	FISH,CRUSTACEANS,MOLLUSC	1	No Quantity							2000			0
S3	2016	2016	2016	2	0	2	Export	376	Israel	ISR	804	Ukraine	UKR								03	FISH,CRUSTACEANS,MOLLUSC	1	No Quantity							7000			0
S3	2016	2016	2016	2	0	2	Export	376	Israel	ISR	826	United Kingdom	GBR								03	FISH,CRUSTACEANS,MOLLUSC	1	No Quantity							2749000			0
S3	2016	2016	2016	2	0	2	Export	376	Israel	ISR	842	USA	USA								03	FISH,CRUSTACEANS,MOLLUSC	1	No Quantity							3429000			0
S3	2016	2016	2016	2	0	2	Export	372	Ireland	IRL	0	World	WLD								04	CEREALS,CEREAL PREPRTNS.	1	No Quantity			0		0		422075165			4
S3	2016	2016	2016	2	0	2	Export	372	Ireland	IRL	31	Azerbaijan	AZE								04	CEREALS,CEREAL PREPRTNS.	1	No Quantity			0		0		21316			0
S3	2016	2016	2016	2	0	2	Export	372	Ireland	IRL	36	Australia	AUS								04	CEREALS,CEREAL PREPRTNS.	1	No Quantity			0		0		4401801			0
S3	2016	2016	2016	2	0	2	Export	372	Ireland	IRL	40	Austria	AUT								04	CEREALS,CEREAL PREPRTNS.	1	No Quantity			0		0		823505			0
S3	2016	2016	2016	2	0	2	Export	372	Ireland	IRL	48	Bahrain	BHR								04	CEREALS,CEREAL PREPRTNS.	1	No Quantity			0		0		100225			0
S3	2016	2016	2016	2	0	2	Export	372	Ireland	IRL	50	Bangladesh	BGD								04	CEREALS,CEREAL PREPRTNS.	1	No Quantity			0		0		20950			0
S3	2016	2016	2016	2	0	2	Export	372	Ireland	IRL	56	Belgium	BEL								04	CEREALS,CEREAL PREPRTNS.	1	No Quantity			0		0		2182667			0
S3	2016	2016	2016	2	0	2	Export	372	Ireland	IRL	70	Bosnia Herzegovina	BIH								04	CEREALS,CEREAL PREPRTNS.	1	No Quantity			0		0		60			0
S3	2016	2016	2016	2	0	2	Export	372	Ireland	IRL	100	Bulgaria	BGR								04	CEREALS,CEREAL PREPRTNS.	1	No Quantity			0		0		55365			0
S3	2016	2016	2016	2	0	2	Export	372	Ireland	IRL	124	Canada	CAN								04	CEREALS,CEREAL PREPRTNS.	1	No Quantity			0		0		1171732			0
S3	2016	2016	2016	2	0	2	Export	372	Ireland	IRL	144	Sri Lanka	LKA								04	CEREALS,CEREAL PREPRTNS.	1	No Quantity			0		0		844			0
S3	2016	2016	2016	2	0	2	Export	372	Ireland	IRL	156	China	CHN								04	CEREALS,CEREAL PREPRTNS.	1	No Quantity			0		0		63852			0
S3	2016	2016	2016	2	0	2	Export	372	Ireland	IRL	196	Cyprus	CYP								04	CEREALS,CEREAL PREPRTNS.	1	No Quantity			0		0		67539			0
S3	2016	2016	2016	2	0	2	Export	372	Ireland	IRL	203	Czechia	CZE								04	CEREALS,CEREAL PREPRTNS.	1	No Quantity			0		0		19339			0
S3	2016	2016	2016	2	0	2	Export	372	Ireland	IRL	208	Denmark	DNK								04	CEREALS,CEREAL PREPRTNS.	1	No Quantity			0		0		4334405			0
S3	2016	2016	2016	2	0	2	Export	372	Ireland	IRL	246	Finland	FIN								04	CEREALS,CEREAL PREPRTNS.	1	No Quantity			0		0		103690			0
S3	2016	2016	2016	2	0	2	Export	372	Ireland	IRL	251	France	FRA								04	CEREALS,CEREAL PREPRTNS.	1	No Quantity			0		0		1275694			0
S3	2016	2016	2016	2	0	2	Export	372	Ireland	IRL	276	Germany	DEU								04	CEREALS,CEREAL PREPRTNS.	1	No Quantity			0		0		3506132			0
S3	2016	2016	2016	2	0	2	Export	372	Ireland	IRL	292	Gibraltar	GIB								04	CEREALS,CEREAL PREPRTNS.	1	No Quantity			0		0		2776			0
S3	2016	2016	2016	2	0	2	Export	372	Ireland	IRL	300	Greece	GRC								04	CEREALS,CEREAL PREPRTNS.	1	No Quantity			0		0		28554			0
S3	2016	2016	2016	2	0	2	Export	372	Ireland	IRL	344	China, Hong Kong SAR	HKG								04	CEREALS,CEREAL PREPRTNS.	1	No Quantity			0		0		13			0
S3	2016	2016	2016	2	0	2	Export	372	Ireland	IRL	364	Iran	IRN								04	CEREALS,CEREAL PREPRTNS.	1	No Quantity			0		0		4			4
S3	2016	2016	2016	2	0	2	Export	372	Ireland	IRL	376	Israel	ISR								04	CEREALS,CEREAL PREPRTNS.	1	No Quantity			0		0		346824			0
S3	2016	2016	2016	2	0	2	Export	372	Ireland	IRL	381	Italy	ITA								04	CEREALS,CEREAL PREPRTNS.	1	No Quantity			0		0		156117			0
S3	2016	2016	2016	2	0	2	Export	372	Ireland	IRL	392	Japan	JPN								04	CEREALS,CEREAL PREPRTNS.	1	No Quantity			0		0		18729			0
S3	2016	2016	2016	2	0	2	Export	372	Ireland	IRL	410	Rep. of Korea	KOR								04	CEREALS,CEREAL PREPRTNS.	1	No Quantity			0		0		204906			0
S3	2016	2016	2016	2	0	2	Export	372	Ireland	IRL	414	Kuwait	KWT								04	CEREALS,CEREAL PREPRTNS.	1	No Quantity			0		0		256732			0
S3	2016	2016	2016	2	0	2	Export	372	Ireland	IRL	434	Libya	LBY								04	CEREALS,CEREAL PREPRTNS.	1	No Quantity			0		0		2			0
S3	2016	2016	2016	2	0	2	Export	372	Ireland	IRL	442	Luxembourg	LUX								04	CEREALS,CEREAL PREPRTNS.	1	No Quantity			0		0		3360			0
S3	2016	2016	2016	2	0	2	Export	372	Ireland	IRL	458	Malaysia	MYS								04	CEREALS,CEREAL PREPRTNS.	1	No Quantity			0		0		150500			0
S3	2016	2016	2016	2	0	2	Export	372	Ireland	IRL	470	Malta	MLT								04	CEREALS,CEREAL PREPRTNS.	1	No Quantity			0		0		479007			0
S3	2016	2016	2016	2	0	2	Export	372	Ireland	IRL	480	Mauritius	MUS								04	CEREALS,CEREAL PREPRTNS.	1	No Quantity			0		0		24751			0
S3	2016	2016	2016	2	0	2	Export	372	Ireland	IRL	512	Oman	OMN								04	CEREALS,CEREAL PREPRTNS.	1	No Quantity			0		0		30811			0
S3	2016	2016	2016	2	0	2	Export	372	Ireland	IRL	528	Netherlands	NLD								04	CEREALS,CEREAL PREPRTNS.	1	No Quantity			0		0		3094457			0
S3	2016	2016	2016	2	0	2	Export	372	Ireland	IRL	554	New Zealand	NZL								04	CEREALS,CEREAL PREPRTNS.	1	No Quantity			0		0		38			0
S3	2016	2016	2016	2	0	2	Export	372	Ireland	IRL	566	Nigeria	NGA								04	CEREALS,CEREAL PREPRTNS.	1	No Quantity			0		0		11066			0
S3	2016	2016	2016	2	0	2	Export	372	Ireland	IRL	579	Norway	NOR								04	CEREALS,CEREAL PREPRTNS.	1	No Quantity			0		0		41327			4
S3	2016	2016	2016	2	0	2	Export	372	Ireland	IRL	586	Pakistan	PAK								04	CEREALS,CEREAL PREPRTNS.	1	No Quantity			0		0		121467			0
S3	2016	2016	2016	2	0	2	Export	372	Ireland	IRL	616	Poland	POL								04	CEREALS,CEREAL PREPRTNS.	1	No Quantity			0		0		1752358			0
S3	2016	2016	2016	2	0	2	Export	372	Ireland	IRL	620	Portugal	PRT								04	CEREALS,CEREAL PREPRTNS.	1	No Quantity			0		0		26002			0
S3	2016	2016	2016	2	0	2	Export	372	Ireland	IRL	634	Qatar	QAT								04	CEREALS,CEREAL PREPRTNS.	1	No Quantity			0		0		398421			0
S3	2016	2016	2016	2	0	2	Export	372	Ireland	IRL	643	Russian Federation	RUS								04	CEREALS,CEREAL PREPRTNS.	1	No Quantity			0		0		30986			4
S3	2016	2016	2016	2	0	2	Export	372	Ireland	IRL	682	Saudi Arabia	SAU								04	CEREALS,CEREAL PREPRTNS.	1	No Quantity			0		0		1308460			0
S3	2016	2016	2016	2	0	2	Export	372	Ireland	IRL	699	India	IND								04	CEREALS,CEREAL PREPRTNS.	1	No Quantity			0		0		46806			0
S3	2016	2016	2016	2	0	2	Export	372	Ireland	IRL	702	Singapore	SGP								04	CEREALS,CEREAL PREPRTNS.	1	No Quantity			0		0		1253			0
S3	2016	2016	2016	2	0	2	Export	372	Ireland	IRL	703	Slovakia	SVK								04	CEREALS,CEREAL PREPRTNS.	1	No Quantity			0		0		873868			0
S3	2016	2016	2016	2	0	2	Export	372	Ireland	IRL	704	Viet Nam	VNM								04	CEREALS,CEREAL PREPRTNS.	1	No Quantity			0		0		41190			0
S3	2016	2016	2016	2	0	2	Export	372	Ireland	IRL	710	South Africa	ZAF								04	CEREALS,CEREAL PREPRTNS.	1	No Quantity			0		0		281437			0
S3	2016	2016	2016	2	0	2	Export	372	Ireland	IRL	724	Spain	ESP								04	CEREALS,CEREAL PREPRTNS.	1	No Quantity			0		0		2576215			0
S3	2016	2016	2016	2	0	2	Export	372	Ireland	IRL	752	Sweden	SWE								04	CEREALS,CEREAL PREPRTNS.	1	No Quantity			0		0		1625097			0
S3	2016	2016	2016	2	0	2	Export	372	Ireland	IRL	757	Switzerland	CHE								04	CEREALS,CEREAL PREPRTNS.	1	No Quantity			0		0		739270			0
S3	2016	2016	2016	2	0	2	Export	372	Ireland	IRL	784	United Arab Emirates	ARE								04	CEREALS,CEREAL PREPRTNS.	1	No Quantity			0		0		1763650			0
S3	2016	2016	2016	2	0	2	Export	372	Ireland	IRL	804	Ukraine	UKR								04	CEREALS,CEREAL PREPRTNS.	1	No Quantity			0		0		132			0
S3	2016	2016	2016	2	0	2	Export	372	Ireland	IRL	818	Egypt	EGY								04	CEREALS,CEREAL PREPRTNS.	1	No Quantity			0		0		105			0
S3	2016	2016	2016	2	0	2	Export	372	Ireland	IRL	826	United Kingdom	GBR								04	CEREALS,CEREAL PREPRTNS.	1	No Quantity			0		0		299199674			0
S3	2016	2016	2016	2	0	2	Export	372	Ireland	IRL	834	United Rep. of Tanzania	TZA								04	CEREALS,CEREAL PREPRTNS.	1	No Quantity			0		0		110			0
S3	2016	2016	2016	2	0	2	Export	372	Ireland	IRL	842	USA	USA								04	CEREALS,CEREAL PREPRTNS.	1	No Quantity			0		0		8543963			0
S3	2016	2016	2016	2	0	2	Export	372	Ireland	IRL	858	Uruguay	URY								04	CEREALS,CEREAL PREPRTNS.	1	No Quantity			0		0		202725			0
S3	2016	2016	2016	2	0	2	Export	372	Ireland	IRL	894	Zambia	ZMB								04	CEREALS,CEREAL PREPRTNS.	1	No Quantity			0		0		14			0
S3	2016	2016	2016	2	0	2	Export	372	Ireland	IRL	899	Areas, nes									04	CEREALS,CEREAL PREPRTNS.	1	No Quantity			0		0		79542843			0
S3	2016	2016	2016	2	0	2	Export	376	Israel	ISR	0	World	WLD								04	CEREALS,CEREAL PREPRTNS.	1	No Quantity							88055000			0
S3	2016	2016	2016	2	0	2	Export	376	Israel	ISR	24	Angola	AGO								04	CEREALS,CEREAL PREPRTNS.	1	No Quantity							7000			0
S3	2016	2016	2016	2	0	2	Export	376	Israel	ISR	31	Azerbaijan	AZE								04	CEREALS,CEREAL PREPRTNS.	1	No Quantity							20000			0
S3	2016	2016	2016	2	0	2	Export	376	Israel	ISR	32	Argentina	ARG								04	CEREALS,CEREAL PREPRTNS.	1	No Quantity							464000			0
S3	2016	2016	2016	2	0	2	Export	376	Israel	ISR	36	Australia	AUS								04	CEREALS,CEREAL PREPRTNS.	1	No Quantity							4413000			0
S3	2016	2016	2016	2	0	2	Export	376	Israel	ISR	40	Austria	AUT								04	CEREALS,CEREAL PREPRTNS.	1	No Quantity							66000			0
S3	2016	2016	2016	2	0	2	Export	376	Israel	ISR	56	Belgium	BEL								04	CEREALS,CEREAL PREPRTNS.	1	No Quantity							2978000			0
S3	2016	2016	2016	2	0	2	Export	376	Israel	ISR	76	Brazil	BRA								04	CEREALS,CEREAL PREPRTNS.	1	No Quantity							179000			0
S3	2016	2016	2016	2	0	2	Export	376	Israel	ISR	100	Bulgaria	BGR								04	CEREALS,CEREAL PREPRTNS.	1	No Quantity							137000			0
S3	2016	2016	2016	2	0	2	Export	376	Israel	ISR	124	Canada	CAN								04	CEREALS,CEREAL PREPRTNS.	1	No Quantity							4018000			0
S3	2016	2016	2016	2	0	2	Export	376	Israel	ISR	144	Sri Lanka	LKA								04	CEREALS,CEREAL PREPRTNS.	1	No Quantity							6000			0
S3	2016	2016	2016	2	0	2	Export	376	Israel	ISR	152	Chile	CHL								04	CEREALS,CEREAL PREPRTNS.	1	No Quantity							17000			0
S3	2016	2016	2016	2	0	2	Export	376	Israel	ISR	156	China	CHN								04	CEREALS,CEREAL PREPRTNS.	1	No Quantity							34000			0
S3	2016	2016	2016	2	0	2	Export	376	Israel	ISR	170	Colombia	COL								04	CEREALS,CEREAL PREPRTNS.	1	No Quantity							8000			0
S3	2016	2016	2016	2	0	2	Export	376	Israel	ISR	191	Croatia	HRV								04	CEREALS,CEREAL PREPRTNS.	1	No Quantity							31000			0
S3	2016	2016	2016	2	0	2	Export	376	Israel	ISR	196	Cyprus	CYP								04	CEREALS,CEREAL PREPRTNS.	1	No Quantity							658000			0
S3	2016	2016	2016	2	0	2	Export	376	Israel	ISR	203	Czechia	CZE								04	CEREALS,CEREAL PREPRTNS.	1	No Quantity							1000			0
S3	2016	2016	2016	2	0	2	Export	376	Israel	ISR	208	Denmark	DNK								04	CEREALS,CEREAL PREPRTNS.	1	No Quantity							594000			0
S3	2016	2016	2016	2	0	2	Export	376	Israel	ISR	218	Ecuador	ECU								04	CEREALS,CEREAL PREPRTNS.	1	No Quantity							8000			0
S3	2016	2016	2016	2	0	2	Export	376	Israel	ISR	226	Equatorial Guinea	GNQ								04	CEREALS,CEREAL PREPRTNS.	1	No Quantity							11000			0
S3	2016	2016	2016	2	0	2	Export	376	Israel	ISR	251	France	FRA								04	CEREALS,CEREAL PREPRTNS.	1	No Quantity							5323000			0
S3	2016	2016	2016	2	0	2	Export	376	Israel	ISR	268	Georgia	GEO								04	CEREALS,CEREAL PREPRTNS.	1	No Quantity							30000			0
S3	2016	2016	2016	2	0	2	Export	376	Israel	ISR	276	Germany	DEU								04	CEREALS,CEREAL PREPRTNS.	1	No Quantity							1864000			0
S3	2016	2016	2016	2	0	2	Export	376	Israel	ISR	288	Ghana	GHA								04	CEREALS,CEREAL PREPRTNS.	1	No Quantity							11000			0
S3	2016	2016	2016	2	0	2	Export	376	Israel	ISR	292	Gibraltar	GIB								04	CEREALS,CEREAL PREPRTNS.	1	No Quantity							6000			0
S3	2016	2016	2016	2	0	2	Export	376	Israel	ISR	300	Greece	GRC								04	CEREALS,CEREAL PREPRTNS.	1	No Quantity							53000			0
S3	2016	2016	2016	2	0	2	Export	376	Israel	ISR	344	China, Hong Kong SAR	HKG								04	CEREALS,CEREAL PREPRTNS.	1	No Quantity							146000			0
S3	2016	2016	2016	2	0	2	Export	376	Israel	ISR	348	Hungary	HUN								04	CEREALS,CEREAL PREPRTNS.	1	No Quantity							170000			0
S3	2016	2016	2016	2	0	2	Export	376	Israel	ISR	372	Ireland	IRL								04	CEREALS,CEREAL PREPRTNS.	1	No Quantity							36000			0
S3	2016	2016	2016	2	0	2	Export	376	Israel	ISR	381	Italy	ITA								04	CEREALS,CEREAL PREPRTNS.	1	No Quantity							1292000			0
S3	2016	2016	2016	2	0	2	Export	376	Israel	ISR	384	Côte d'Ivoire	CIV								04	CEREALS,CEREAL PREPRTNS.	1	No Quantity							27000			0
S3	2016	2016	2016	2	0	2	Export	376	Israel	ISR	392	Japan	JPN								04	CEREALS,CEREAL PREPRTNS.	1	No Quantity							238000			0
S3	2016	2016	2016	2	0	2	Export	376	Israel	ISR	400	Jordan	JOR								04	CEREALS,CEREAL PREPRTNS.	1	No Quantity							3854000			0
S3	2016	2016	2016	2	0	2	Export	376	Israel	ISR	404	Kenya	KEN								04	CEREALS,CEREAL PREPRTNS.	1	No Quantity							7000			0
S3	2016	2016	2016	2	0	2	Export	376	Israel	ISR	410	Rep. of Korea	KOR								04	CEREALS,CEREAL PREPRTNS.	1	No Quantity							30000			0
S3	2016	2016	2016	2	0	2	Export	376	Israel	ISR	428	Latvia	LVA								04	CEREALS,CEREAL PREPRTNS.	1	No Quantity							28000			0
S3	2016	2016	2016	2	0	2	Export	376	Israel	ISR	430	Liberia	LBR								04	CEREALS,CEREAL PREPRTNS.	1	No Quantity							1000			0
S3	2016	2016	2016	2	0	2	Export	376	Israel	ISR	440	Lithuania	LTU								04	CEREALS,CEREAL PREPRTNS.	1	No Quantity							8000			0
S3	2016	2016	2016	2	0	2	Export	376	Israel	ISR	484	Mexico	MEX								04	CEREALS,CEREAL PREPRTNS.	1	No Quantity							232000			0
S3	2016	2016	2016	2	0	2	Export	376	Israel	ISR	490	Other Asia, nes									04	CEREALS,CEREAL PREPRTNS.	1	No Quantity							2000			0
S3	2016	2016	2016	2	0	2	Export	376	Israel	ISR	528	Netherlands	NLD								04	CEREALS,CEREAL PREPRTNS.	1	No Quantity							2328000			0
S3	2016	2016	2016	2	0	2	Export	376	Israel	ISR	554	New Zealand	NZL								04	CEREALS,CEREAL PREPRTNS.	1	No Quantity							52000			0
S3	2016	2016	2016	2	0	2	Export	376	Israel	ISR	566	Nigeria	NGA								04	CEREALS,CEREAL PREPRTNS.	1	No Quantity							6000			0
S3	2016	2016	2016	2	0	2	Export	376	Israel	ISR	579	Norway	NOR								04	CEREALS,CEREAL PREPRTNS.	1	No Quantity							13000			0
S3	2016	2016	2016	2	0	2	Export	376	Israel	ISR	591	Panama	PAN								04	CEREALS,CEREAL PREPRTNS.	1	No Quantity							46000			0
S3	2016	2016	2016	2	0	2	Export	376	Israel	ISR	598	Papua New Guinea	PNG								04	CEREALS,CEREAL PREPRTNS.	1	No Quantity							1000			0
S3	2016	2016	2016	2	0	2	Export	376	Israel	ISR	608	Philippines	PHL								04	CEREALS,CEREAL PREPRTNS.	1	No Quantity							11000			0
S3	2016	2016	2016	2	0	2	Export	376	Israel	ISR	616	Poland	POL								04	CEREALS,CEREAL PREPRTNS.	1	No Quantity							39000			0
S3	2016	2016	2016	2	0	2	Export	376	Israel	ISR	620	Portugal	PRT								04	CEREALS,CEREAL PREPRTNS.	1	No Quantity							9000			0
S3	2016	2016	2016	2	0	2	Export	376	Israel	ISR	624	Guinea-Bissau	GNB								04	CEREALS,CEREAL PREPRTNS.	1	No Quantity							1000			0
S3	2016	2016	2016	2	0	2	Export	376	Israel	ISR	642	Romania	ROU								04	CEREALS,CEREAL PREPRTNS.	1	No Quantity							27000			0
S3	2016	2016	2016	2	0	2	Export	376	Israel	ISR	643	Russian Federation	RUS								04	CEREALS,CEREAL PREPRTNS.	1	No Quantity							411000			0
S3	2016	2016	2016	2	0	2	Export	376	Israel	ISR	688	Serbia	SRB								04	CEREALS,CEREAL PREPRTNS.	1	No Quantity							2000			0
S3	2016	2016	2016	2	0	2	Export	376	Israel	ISR	699	India	IND								04	CEREALS,CEREAL PREPRTNS.	1	No Quantity							1090000			0
S3	2016	2016	2016	2	0	2	Export	376	Israel	ISR	702	Singapore	SGP								04	CEREALS,CEREAL PREPRTNS.	1	No Quantity							48000			0
S3	2016	2016	2016	2	0	2	Export	376	Israel	ISR	703	Slovakia	SVK								04	CEREALS,CEREAL PREPRTNS.	1	No Quantity							81000			0
S3	2016	2016	2016	2	0	2	Export	376	Israel	ISR	704	Viet Nam	VNM								04	CEREALS,CEREAL PREPRTNS.	1	No Quantity							89000			0
S3	2016	2016	2016	2	0	2	Export	376	Israel	ISR	705	Slovenia	SVN								04	CEREALS,CEREAL PREPRTNS.	1	No Quantity							673000			0
S3	2016	2016	2016	2	0	2	Export	376	Israel	ISR	710	South Africa	ZAF								04	CEREALS,CEREAL PREPRTNS.	1	No Quantity							1195000			0
S3	2016	2016	2016	2	0	2	Export	376	Israel	ISR	724	Spain	ESP								04	CEREALS,CEREAL PREPRTNS.	1	No Quantity							684000			0
S3	2016	2016	2016	2	0	2	Export	376	Israel	ISR	752	Sweden	SWE								04	CEREALS,CEREAL PREPRTNS.	1	No Quantity							131000			0
S3	2016	2016	2016	2	0	2	Export	376	Israel	ISR	757	Switzerland	CHE								04	CEREALS,CEREAL PREPRTNS.	1	No Quantity							168000			0
S3	2016	2016	2016	2	0	2	Export	376	Israel	ISR	764	Thailand	THA								04	CEREALS,CEREAL PREPRTNS.	1	No Quantity							68000			0
S3	2016	2016	2016	2	0	2	Export	376	Israel	ISR	792	Turkey	TUR								04	CEREALS,CEREAL PREPRTNS.	1	No Quantity							87000			0
S3	2016	2016	2016	2	0	2	Export	376	Israel	ISR	800	Uganda	UGA								04	CEREALS,CEREAL PREPRTNS.	1	No Quantity							2000			0
S3	2016	2016	2016	2	0	2	Export	376	Israel	ISR	804	Ukraine	UKR								04	CEREALS,CEREAL PREPRTNS.	1	No Quantity							218000			0
S3	2016	2016	2016	2	0	2	Export	376	Israel	ISR	807	North Macedonia	MKD								04	CEREALS,CEREAL PREPRTNS.	1	No Quantity							3000			0
S3	2016	2016	2016	2	0	2	Export	376	Israel	ISR	818	Egypt	EGY								04	CEREALS,CEREAL PREPRTNS.	1	No Quantity							53000			0
S3	2016	2016	2016	2	0	2	Export	376	Israel	ISR	826	United Kingdom	GBR								04	CEREALS,CEREAL PREPRTNS.	1	No Quantity							6790000			0
S3	2016	2016	2016	2	0	2	Export	376	Israel	ISR	842	USA	USA								04	CEREALS,CEREAL PREPRTNS.	1	No Quantity							46563000			0
S3	2016	2016	2016	2	0	2	Export	376	Israel	ISR	858	Uruguay	URY								04	CEREALS,CEREAL PREPRTNS.	1	No Quantity							148000			0
S3	2016	2016	2016	2	0	2	Export	376	Israel	ISR	860	Uzbekistan	UZB								04	CEREALS,CEREAL PREPRTNS.	1	No Quantity							10000			0
S3	2016	2016	2016	2	0	2	Export	372	Ireland	IRL	0	World	WLD								05	VEGETABLES AND FRUIT	1	No Quantity			0		0		308068684			4
S3	2016	2016	2016	2	0	2	Export	372	Ireland	IRL	8	Albania	ALB								05	VEGETABLES AND FRUIT	1	No Quantity			0		0		24575			0
S3	2016	2016	2016	2	0	2	Export	372	Ireland	IRL	31	Azerbaijan	AZE								05	VEGETABLES AND FRUIT	1	No Quantity			0		0		14536			0
S3	2016	2016	2016	2	0	2	Export	372	Ireland	IRL	36	Australia	AUS								05	VEGETABLES AND FRUIT	1	No Quantity			0		0		235753			0
S3	2016	2016	2016	2	0	2	Export	372	Ireland	IRL	40	Austria	AUT								05	VEGETABLES AND FRUIT	1	No Quantity			0		0		1288663			0
S3	2016	2016	2016	2	0	2	Export	372	Ireland	IRL	48	Bahrain	BHR								05	VEGETABLES AND FRUIT	1	No Quantity			0		0		145165			0
S3	2016	2016	2016	2	0	2	Export	372	Ireland	IRL	56	Belgium	BEL								05	VEGETABLES AND FRUIT	1	No Quantity			0		0		6087323			0
S3	2016	2016	2016	2	0	2	Export	372	Ireland	IRL	70	Bosnia Herzegovina	BIH								05	VEGETABLES AND FRUIT	1	No Quantity			0		0		297049			0
S3	2016	2016	2016	2	0	2	Export	372	Ireland	IRL	100	Bulgaria	BGR								05	VEGETABLES AND FRUIT	1	No Quantity			0		0		902680			0
S3	2016	2016	2016	2	0	2	Export	372	Ireland	IRL	124	Canada	CAN								05	VEGETABLES AND FRUIT	1	No Quantity			0		0		26			4
S3	2016	2016	2016	2	0	2	Export	372	Ireland	IRL	156	China	CHN								05	VEGETABLES AND FRUIT	1	No Quantity			0		0		41853			0
S3	2016	2016	2016	2	0	2	Export	372	Ireland	IRL	191	Croatia	HRV								05	VEGETABLES AND FRUIT	1	No Quantity			0		0		500495			0
S3	2016	2016	2016	2	0	2	Export	372	Ireland	IRL	196	Cyprus	CYP								05	VEGETABLES AND FRUIT	1	No Quantity			0		0		964			0
S3	2016	2016	2016	2	0	2	Export	372	Ireland	IRL	203	Czechia	CZE								05	VEGETABLES AND FRUIT	1	No Quantity			0		0		815410			0
S3	2016	2016	2016	2	0	2	Export	372	Ireland	IRL	208	Denmark	DNK								05	VEGETABLES AND FRUIT	1	No Quantity			0		0		217556			0
S3	2016	2016	2016	2	0	2	Export	372	Ireland	IRL	242	Fiji	FJI								05	VEGETABLES AND FRUIT	1	No Quantity			0		0		3699			0
S3	2016	2016	2016	2	0	2	Export	372	Ireland	IRL	246	Finland	FIN								05	VEGETABLES AND FRUIT	1	No Quantity			0		0		144016			0
S3	2016	2016	2016	2	0	2	Export	372	Ireland	IRL	251	France	FRA								05	VEGETABLES AND FRUIT	1	No Quantity			0		0		3061179			0
S3	2016	2016	2016	2	0	2	Export	372	Ireland	IRL	268	Georgia	GEO								05	VEGETABLES AND FRUIT	1	No Quantity			0		0		39444			0
S3	2016	2016	2016	2	0	2	Export	372	Ireland	IRL	276	Germany	DEU								05	VEGETABLES AND FRUIT	1	No Quantity			0		0		2292247			0
S3	2016	2016	2016	2	0	2	Export	372	Ireland	IRL	292	Gibraltar	GIB								05	VEGETABLES AND FRUIT	1	No Quantity			0		0		11119			0
S3	2016	2016	2016	2	0	2	Export	372	Ireland	IRL	300	Greece	GRC								05	VEGETABLES AND FRUIT	1	No Quantity			0		0		141794			0
S3	2016	2016	2016	2	0	2	Export	372	Ireland	IRL	316	Guam	GUM								05	VEGETABLES AND FRUIT	1	No Quantity			0		0		4799			0
S3	2016	2016	2016	2	0	2	Export	372	Ireland	IRL	344	China, Hong Kong SAR	HKG								05	VEGETABLES AND FRUIT	1	No Quantity			0		0		9645			0
S3	2016	2016	2016	2	0	2	Export	372	Ireland	IRL	348	Hungary	HUN								05	VEGETABLES AND FRUIT	1	No Quantity			0		0		277701			0
S3	2016	2016	2016	2	0	2	Export	372	Ireland	IRL	352	Iceland	ISL								05	VEGETABLES AND FRUIT	1	No Quantity			0		0		105588			0
S3	2016	2016	2016	2	0	2	Export	372	Ireland	IRL	360	Indonesia	IDN								05	VEGETABLES AND FRUIT	1	No Quantity			0		0		19813			0
S3	2016	2016	2016	2	0	2	Export	372	Ireland	IRL	364	Iran	IRN								05	VEGETABLES AND FRUIT	1	No Quantity			0		0		756840			0
S3	2016	2016	2016	2	0	2	Export	372	Ireland	IRL	376	Israel	ISR								05	VEGETABLES AND FRUIT	1	No Quantity			0		0		16910			0
S3	2016	2016	2016	2	0	2	Export	372	Ireland	IRL	381	Italy	ITA								05	VEGETABLES AND FRUIT	1	No Quantity			0		0		954390			0
S3	2016	2016	2016	2	0	2	Export	372	Ireland	IRL	392	Japan	JPN								05	VEGETABLES AND FRUIT	1	No Quantity			0		0		728			0
S3	2016	2016	2016	2	0	2	Export	372	Ireland	IRL	398	Kazakhstan	KAZ								05	VEGETABLES AND FRUIT	1	No Quantity			0		0		1774129			0
S3	2016	2016	2016	2	0	2	Export	372	Ireland	IRL	400	Jordan	JOR								05	VEGETABLES AND FRUIT	1	No Quantity			0		0		1			0
S3	2016	2016	2016	2	0	2	Export	372	Ireland	IRL	410	Rep. of Korea	KOR								05	VEGETABLES AND FRUIT	1	No Quantity			0		0		11859			0
S3	2016	2016	2016	2	0	2	Export	372	Ireland	IRL	414	Kuwait	KWT								05	VEGETABLES AND FRUIT	1	No Quantity			0		0		11425			0
S3	2016	2016	2016	2	0	2	Export	372	Ireland	IRL	440	Lithuania	LTU								05	VEGETABLES AND FRUIT	1	No Quantity			0		0		61465			0
S3	2016	2016	2016	2	0	2	Export	372	Ireland	IRL	458	Malaysia	MYS								05	VEGETABLES AND FRUIT	1	No Quantity			0		0		11			0
S3	2016	2016	2016	2	0	2	Export	372	Ireland	IRL	470	Malta	MLT								05	VEGETABLES AND FRUIT	1	No Quantity			0		0		252394			0
S3	2016	2016	2016	2	0	2	Export	372	Ireland	IRL	512	Oman	OMN								05	VEGETABLES AND FRUIT	1	No Quantity			0		0		746231			0
S3	2016	2016	2016	2	0	2	Export	372	Ireland	IRL	528	Netherlands	NLD								05	VEGETABLES AND FRUIT	1	No Quantity			0		0		2763962			0
S3	2016	2016	2016	2	0	2	Export	372	Ireland	IRL	554	New Zealand	NZL								05	VEGETABLES AND FRUIT	1	No Quantity			0		0		74494			0
S3	2016	2016	2016	2	0	2	Export	372	Ireland	IRL	566	Nigeria	NGA								05	VEGETABLES AND FRUIT	1	No Quantity			0		0		168493			0
S3	2016	2016	2016	2	0	2	Export	372	Ireland	IRL	579	Norway	NOR								05	VEGETABLES AND FRUIT	1	No Quantity			0		0		38454			0
S3	2016	2016	2016	2	0	2	Export	372	Ireland	IRL	598	Papua New Guinea	PNG								05	VEGETABLES AND FRUIT	1	No Quantity			0		0		11754			0
S3	2016	2016	2016	2	0	2	Export	372	Ireland	IRL	608	Philippines	PHL								05	VEGETABLES AND FRUIT	1	No Quantity			0		0		8668			0
S3	2016	2016	2016	2	0	2	Export	372	Ireland	IRL	616	Poland	POL								05	VEGETABLES AND FRUIT	1	No Quantity			0		0		250930			0
S3	2016	2016	2016	2	0	2	Export	372	Ireland	IRL	620	Portugal	PRT								05	VEGETABLES AND FRUIT	1	No Quantity			0		0		315985			0
S3	2016	2016	2016	2	0	2	Export	372	Ireland	IRL	634	Qatar	QAT								05	VEGETABLES AND FRUIT	1	No Quantity			0		0		13200			0
S3	2016	2016	2016	2	0	2	Export	372	Ireland	IRL	642	Romania	ROU								05	VEGETABLES AND FRUIT	1	No Quantity			0		0		1886316			0
S3	2016	2016	2016	2	0	2	Export	372	Ireland	IRL	643	Russian Federation	RUS								05	VEGETABLES AND FRUIT	1	No Quantity			0		0		3398934			4
S3	2016	2016	2016	2	0	2	Export	372	Ireland	IRL	682	Saudi Arabia	SAU								05	VEGETABLES AND FRUIT	1	No Quantity			0		0		85391			0
S3	2016	2016	2016	2	0	2	Export	372	Ireland	IRL	686	Senegal	SEN								05	VEGETABLES AND FRUIT	1	No Quantity			0		0		6915			0
S3	2016	2016	2016	2	0	2	Export	372	Ireland	IRL	688	Serbia	SRB								05	VEGETABLES AND FRUIT	1	No Quantity			0		0		1641993			0
S3	2016	2016	2016	2	0	2	Export	372	Ireland	IRL	702	Singapore	SGP								05	VEGETABLES AND FRUIT	1	No Quantity			0		0		11621			4
S3	2016	2016	2016	2	0	2	Export	372	Ireland	IRL	703	Slovakia	SVK								05	VEGETABLES AND FRUIT	1	No Quantity			0		0		1942			0
S3	2016	2016	2016	2	0	2	Export	372	Ireland	IRL	710	South Africa	ZAF								05	VEGETABLES AND FRUIT	1	No Quantity			0		0		22			0
S3	2016	2016	2016	2	0	2	Export	372	Ireland	IRL	724	Spain	ESP								05	VEGETABLES AND FRUIT	1	No Quantity			0		0		5936575			0
S3	2016	2016	2016	2	0	2	Export	372	Ireland	IRL	752	Sweden	SWE								05	VEGETABLES AND FRUIT	1	No Quantity			0		0		99131			0
S3	2016	2016	2016	2	0	2	Export	372	Ireland	IRL	757	Switzerland	CHE								05	VEGETABLES AND FRUIT	1	No Quantity			0		0		582731			0
S3	2016	2016	2016	2	0	2	Export	372	Ireland	IRL	784	United Arab Emirates	ARE								05	VEGETABLES AND FRUIT	1	No Quantity			0		0		1137548			0
S3	2016	2016	2016	2	0	2	Export	372	Ireland	IRL	792	Turkey	TUR								05	VEGETABLES AND FRUIT	1	No Quantity			0		0		858758			0
S3	2016	2016	2016	2	0	2	Export	372	Ireland	IRL	804	Ukraine	UKR								05	VEGETABLES AND FRUIT	1	No Quantity			0		0		139795			0
S3	2016	2016	2016	2	0	2	Export	372	Ireland	IRL	807	North Macedonia	MKD								05	VEGETABLES AND FRUIT	1	No Quantity			0		0		358448			0
S3	2016	2016	2016	2	0	2	Export	372	Ireland	IRL	818	Egypt	EGY								05	VEGETABLES AND FRUIT	1	No Quantity			0		0		982339			4
S3	2016	2016	2016	2	0	2	Export	372	Ireland	IRL	826	United Kingdom	GBR								05	VEGETABLES AND FRUIT	1	No Quantity			0		0		209570933			0
S3	2016	2016	2016	2	0	2	Export	372	Ireland	IRL	842	USA	USA								05	VEGETABLES AND FRUIT	1	No Quantity			0		0		1023906			0
S3	2016	2016	2016	2	0	2	Export	372	Ireland	IRL	858	Uruguay	URY								05	VEGETABLES AND FRUIT	1	No Quantity			0		0		12270			0
S3	2016	2016	2016	2	0	2	Export	372	Ireland	IRL	899	Areas, nes									05	VEGETABLES AND FRUIT	1	No Quantity			0		0		55417672			0
S3	2016	2016	2016	2	0	2	Export	376	Israel	ISR	0	World	WLD								05	VEGETABLES AND FRUIT	1	No Quantity							1137078000			0
S3	2016	2016	2016	2	0	2	Export	376	Israel	ISR	24	Angola	AGO								05	VEGETABLES AND FRUIT	1	No Quantity							1586000			0
S3	2016	2016	2016	2	0	2	Export	376	Israel	ISR	31	Azerbaijan	AZE								05	VEGETABLES AND FRUIT	1	No Quantity							873000			0
S3	2016	2016	2016	2	0	2	Export	376	Israel	ISR	32	Argentina	ARG								05	VEGETABLES AND FRUIT	1	No Quantity							662000			0
S3	2016	2016	2016	2	0	2	Export	376	Israel	ISR	36	Australia	AUS								05	VEGETABLES AND FRUIT	1	No Quantity							9467000			0
S3	2016	2016	2016	2	0	2	Export	376	Israel	ISR	40	Austria	AUT								05	VEGETABLES AND FRUIT	1	No Quantity							932000			0
S3	2016	2016	2016	2	0	2	Export	376	Israel	ISR	51	Armenia	ARM								05	VEGETABLES AND FRUIT	1	No Quantity							252000			0
S3	2016	2016	2016	2	0	2	Export	376	Israel	ISR	56	Belgium	BEL								05	VEGETABLES AND FRUIT	1	No Quantity							39761000			0
S3	2016	2016	2016	2	0	2	Export	376	Israel	ISR	64	Bhutan	BTN								05	VEGETABLES AND FRUIT	1	No Quantity							12000			0
S3	2016	2016	2016	2	0	2	Export	376	Israel	ISR	76	Brazil	BRA								05	VEGETABLES AND FRUIT	1	No Quantity							1736000			0
S3	2016	2016	2016	2	0	2	Export	376	Israel	ISR	100	Bulgaria	BGR								05	VEGETABLES AND FRUIT	1	No Quantity							345000			0
S3	2016	2016	2016	2	0	2	Export	376	Israel	ISR	104	Myanmar	MMR								05	VEGETABLES AND FRUIT	1	No Quantity							15000			0
S3	2016	2016	2016	2	0	2	Export	376	Israel	ISR	112	Belarus	BLR								05	VEGETABLES AND FRUIT	1	No Quantity							5084000			0
S3	2016	2016	2016	2	0	2	Export	376	Israel	ISR	120	Cameroon	CMR								05	VEGETABLES AND FRUIT	1	No Quantity							3000			0
S3	2016	2016	2016	2	0	2	Export	376	Israel	ISR	124	Canada	CAN								05	VEGETABLES AND FRUIT	1	No Quantity							29604000			0
S3	2016	2016	2016	2	0	2	Export	376	Israel	ISR	144	Sri Lanka	LKA								05	VEGETABLES AND FRUIT	1	No Quantity							1174000			0
S3	2016	2016	2016	2	0	2	Export	376	Israel	ISR	152	Chile	CHL								05	VEGETABLES AND FRUIT	1	No Quantity							43000			0
S3	2016	2016	2016	2	0	2	Export	376	Israel	ISR	156	China	CHN								05	VEGETABLES AND FRUIT	1	No Quantity							24986000			0
S3	2016	2016	2016	2	0	2	Export	376	Israel	ISR	170	Colombia	COL								05	VEGETABLES AND FRUIT	1	No Quantity							282000			0
S3	2016	2016	2016	2	0	2	Export	376	Israel	ISR	188	Costa Rica	CRI								05	VEGETABLES AND FRUIT	1	No Quantity							60000			0
S3	2016	2016	2016	2	0	2	Export	376	Israel	ISR	191	Croatia	HRV								05	VEGETABLES AND FRUIT	1	No Quantity							84000			0
S3	2016	2016	2016	2	0	2	Export	376	Israel	ISR	196	Cyprus	CYP								05	VEGETABLES AND FRUIT	1	No Quantity							4020000			0
S3	2016	2016	2016	2	0	2	Export	376	Israel	ISR	203	Czechia	CZE								05	VEGETABLES AND FRUIT	1	No Quantity							1800000			0
S3	2016	2016	2016	2	0	2	Export	376	Israel	ISR	208	Denmark	DNK								05	VEGETABLES AND FRUIT	1	No Quantity							960000			0
S3	2016	2016	2016	2	0	2	Export	376	Israel	ISR	226	Equatorial Guinea	GNQ								05	VEGETABLES AND FRUIT	1	No Quantity							198000			0
S3	2016	2016	2016	2	0	2	Export	376	Israel	ISR	231	Ethiopia	ETH								05	VEGETABLES AND FRUIT	1	No Quantity							45000			0
S3	2016	2016	2016	2	0	2	Export	376	Israel	ISR	246	Finland	FIN								05	VEGETABLES AND FRUIT	1	No Quantity							6968000			0
S3	2016	2016	2016	2	0	2	Export	376	Israel	ISR	251	France	FRA								05	VEGETABLES AND FRUIT	1	No Quantity							132520000			0
S3	2016	2016	2016	2	0	2	Export	376	Israel	ISR	268	Georgia	GEO								05	VEGETABLES AND FRUIT	1	No Quantity							174000			0
S3	2016	2016	2016	2	0	2	Export	376	Israel	ISR	276	Germany	DEU								05	VEGETABLES AND FRUIT	1	No Quantity							33407000			0
S3	2016	2016	2016	2	0	2	Export	376	Israel	ISR	288	Ghana	GHA								05	VEGETABLES AND FRUIT	1	No Quantity							197000			0
S3	2016	2016	2016	2	0	2	Export	376	Israel	ISR	300	Greece	GRC								05	VEGETABLES AND FRUIT	1	No Quantity							2960000			0
S3	2016	2016	2016	2	0	2	Export	376	Israel	ISR	320	Guatemala	GTM								05	VEGETABLES AND FRUIT	1	No Quantity							973000			0
S3	2016	2016	2016	2	0	2	Export	376	Israel	ISR	328	Guyana	GUY								05	VEGETABLES AND FRUIT	1	No Quantity							1000			0
S3	2016	2016	2016	2	0	2	Export	376	Israel	ISR	344	China, Hong Kong SAR	HKG								05	VEGETABLES AND FRUIT	1	No Quantity							5795000			0
S3	2016	2016	2016	2	0	2	Export	376	Israel	ISR	348	Hungary	HUN								05	VEGETABLES AND FRUIT	1	No Quantity							675000			0
S3	2016	2016	2016	2	0	2	Export	376	Israel	ISR	372	Ireland	IRL								05	VEGETABLES AND FRUIT	1	No Quantity							3871000			0
S3	2016	2016	2016	2	0	2	Export	376	Israel	ISR	381	Italy	ITA								05	VEGETABLES AND FRUIT	1	No Quantity							27986000			0
S3	2016	2016	2016	2	0	2	Export	376	Israel	ISR	384	Côte d'Ivoire	CIV								05	VEGETABLES AND FRUIT	1	No Quantity							13000			0
S3	2016	2016	2016	2	0	2	Export	376	Israel	ISR	392	Japan	JPN								05	VEGETABLES AND FRUIT	1	No Quantity							43744000			0
S3	2016	2016	2016	2	0	2	Export	376	Israel	ISR	398	Kazakhstan	KAZ								05	VEGETABLES AND FRUIT	1	No Quantity							1011000			0
S3	2016	2016	2016	2	0	2	Export	376	Israel	ISR	400	Jordan	JOR								05	VEGETABLES AND FRUIT	1	No Quantity							803000			0
S3	2016	2016	2016	2	0	2	Export	376	Israel	ISR	404	Kenya	KEN								05	VEGETABLES AND FRUIT	1	No Quantity							400000			0
S3	2016	2016	2016	2	0	2	Export	376	Israel	ISR	410	Rep. of Korea	KOR								05	VEGETABLES AND FRUIT	1	No Quantity							8803000			0
S3	2016	2016	2016	2	0	2	Export	376	Israel	ISR	417	Kyrgyzstan	KGZ								05	VEGETABLES AND FRUIT	1	No Quantity							19000			0
S3	2016	2016	2016	2	0	2	Export	376	Israel	ISR	428	Latvia	LVA								05	VEGETABLES AND FRUIT	1	No Quantity							3643000			0
S3	2016	2016	2016	2	0	2	Export	376	Israel	ISR	440	Lithuania	LTU								05	VEGETABLES AND FRUIT	1	No Quantity							801000			0
S3	2016	2016	2016	2	0	2	Export	376	Israel	ISR	450	Madagascar	MDG								05	VEGETABLES AND FRUIT	1	No Quantity							82000			0
S3	2016	2016	2016	2	0	2	Export	376	Israel	ISR	458	Malaysia	MYS								05	VEGETABLES AND FRUIT	1	No Quantity							783000			0
S3	2016	2016	2016	2	0	2	Export	376	Israel	ISR	470	Malta	MLT								05	VEGETABLES AND FRUIT	1	No Quantity							119000			0
S3	2016	2016	2016	2	0	2	Export	376	Israel	ISR	480	Mauritius	MUS								05	VEGETABLES AND FRUIT	1	No Quantity							89000			0
S3	2016	2016	2016	2	0	2	Export	376	Israel	ISR	484	Mexico	MEX								05	VEGETABLES AND FRUIT	1	No Quantity							57000			0
S3	2016	2016	2016	2	0	2	Export	376	Israel	ISR	490	Other Asia, nes									05	VEGETABLES AND FRUIT	1	No Quantity							5135000			0
S3	2016	2016	2016	2	0	2	Export	376	Israel	ISR	496	Mongolia	MNG								05	VEGETABLES AND FRUIT	1	No Quantity							34000			0
S3	2016	2016	2016	2	0	2	Export	376	Israel	ISR	498	Rep. of Moldova	MDA								05	VEGETABLES AND FRUIT	1	No Quantity							118000			0
S3	2016	2016	2016	2	0	2	Export	376	Israel	ISR	499	Montenegro	MNE								05	VEGETABLES AND FRUIT	1	No Quantity							16000			0
S3	2016	2016	2016	2	0	2	Export	376	Israel	ISR	524	Nepal	NPL								05	VEGETABLES AND FRUIT	1	No Quantity							51000			0
S3	2016	2016	2016	2	0	2	Export	376	Israel	ISR	528	Netherlands	NLD								05	VEGETABLES AND FRUIT	1	No Quantity							135619000			0
S3	2016	2016	2016	2	0	2	Export	376	Israel	ISR	554	New Zealand	NZL								05	VEGETABLES AND FRUIT	1	No Quantity							330000			0
S3	2016	2016	2016	2	0	2	Export	376	Israel	ISR	566	Nigeria	NGA								05	VEGETABLES AND FRUIT	1	No Quantity							497000			0
S3	2016	2016	2016	2	0	2	Export	376	Israel	ISR	579	Norway	NOR								05	VEGETABLES AND FRUIT	1	No Quantity							12409000			0
S3	2016	2016	2016	2	0	2	Export	376	Israel	ISR	591	Panama	PAN								05	VEGETABLES AND FRUIT	1	No Quantity							10000			0
S3	2016	2016	2016	2	0	2	Export	376	Israel	ISR	608	Philippines	PHL								05	VEGETABLES AND FRUIT	1	No Quantity							1373000			0
S3	2016	2016	2016	2	0	2	Export	376	Israel	ISR	616	Poland	POL								05	VEGETABLES AND FRUIT	1	No Quantity							5532000			0
S3	2016	2016	2016	2	0	2	Export	376	Israel	ISR	620	Portugal	PRT								05	VEGETABLES AND FRUIT	1	No Quantity							1148000			0
S3	2016	2016	2016	2	0	2	Export	376	Israel	ISR	642	Romania	ROU								05	VEGETABLES AND FRUIT	1	No Quantity							737000			0
S3	2016	2016	2016	2	0	2	Export	376	Israel	ISR	643	Russian Federation	RUS								05	VEGETABLES AND FRUIT	1	No Quantity							213388000			0
S3	2016	2016	2016	2	0	2	Export	376	Israel	ISR	688	Serbia	SRB								05	VEGETABLES AND FRUIT	1	No Quantity							37000			0
S3	2016	2016	2016	2	0	2	Export	376	Israel	ISR	690	Seychelles	SYC								05	VEGETABLES AND FRUIT	1	No Quantity							11000			0
S3	2016	2016	2016	2	0	2	Export	376	Israel	ISR	699	India	IND								05	VEGETABLES AND FRUIT	1	No Quantity							4272000			0
S3	2016	2016	2016	2	0	2	Export	376	Israel	ISR	702	Singapore	SGP								05	VEGETABLES AND FRUIT	1	No Quantity							4902000			0
S3	2016	2016	2016	2	0	2	Export	376	Israel	ISR	703	Slovakia	SVK								05	VEGETABLES AND FRUIT	1	No Quantity							54000			0
S3	2016	2016	2016	2	0	2	Export	376	Israel	ISR	704	Viet Nam	VNM								05	VEGETABLES AND FRUIT	1	No Quantity							2545000			0
S3	2016	2016	2016	2	0	2	Export	376	Israel	ISR	705	Slovenia	SVN								05	VEGETABLES AND FRUIT	1	No Quantity							51764000			0
S3	2016	2016	2016	2	0	2	Export	376	Israel	ISR	710	South Africa	ZAF								05	VEGETABLES AND FRUIT	1	No Quantity							2326000			0
S3	2016	2016	2016	2	0	2	Export	376	Israel	ISR	724	Spain	ESP								05	VEGETABLES AND FRUIT	1	No Quantity							22150000			0
S3	2016	2016	2016	2	0	2	Export	376	Israel	ISR	752	Sweden	SWE								05	VEGETABLES AND FRUIT	1	No Quantity							3964000			0
S3	2016	2016	2016	2	0	2	Export	376	Israel	ISR	757	Switzerland	CHE								05	VEGETABLES AND FRUIT	1	No Quantity							12198000			0
S3	2016	2016	2016	2	0	2	Export	376	Israel	ISR	764	Thailand	THA								05	VEGETABLES AND FRUIT	1	No Quantity							11166000			0
S3	2016	2016	2016	2	0	2	Export	376	Israel	ISR	792	Turkey	TUR								05	VEGETABLES AND FRUIT	1	No Quantity							15575000			0
S3	2016	2016	2016	2	0	2	Export	376	Israel	ISR	796	Turks and Caicos Isds	TCA								05	VEGETABLES AND FRUIT	1	No Quantity							180000			0
S3	2016	2016	2016	2	0	2	Export	376	Israel	ISR	804	Ukraine	UKR								05	VEGETABLES AND FRUIT	1	No Quantity							4488000			0
S3	2016	2016	2016	2	0	2	Export	376	Israel	ISR	807	North Macedonia	MKD								05	VEGETABLES AND FRUIT	1	No Quantity							460000			0
S3	2016	2016	2016	2	0	2	Export	376	Israel	ISR	818	Egypt	EGY								05	VEGETABLES AND FRUIT	1	No Quantity							18000			0
S3	2016	2016	2016	2	0	2	Export	376	Israel	ISR	826	United Kingdom	GBR								05	VEGETABLES AND FRUIT	1	No Quantity							113750000			0
S3	2016	2016	2016	2	0	2	Export	376	Israel	ISR	834	United Rep. of Tanzania	TZA								05	VEGETABLES AND FRUIT	1	No Quantity							52000			0
S3	2016	2016	2016	2	0	2	Export	376	Israel	ISR	842	USA	USA								05	VEGETABLES AND FRUIT	1	No Quantity							109061000			0
S3	2016	2016	2016	2	0	2	Export	376	Israel	ISR	858	Uruguay	URY								05	VEGETABLES AND FRUIT	1	No Quantity							320000			0
S3	2016	2016	2016	2	0	2	Export	376	Israel	ISR	860	Uzbekistan	UZB								05	VEGETABLES AND FRUIT	1	No Quantity							1509000			0
S3	2016	2016	2016	2	0	2	Export	376	Israel	ISR	899	Areas, nes									05	VEGETABLES AND FRUIT	1	No Quantity							1000			0
S3	2016	2016	2016	2	0	2	Export	372	Ireland	IRL	0	World	WLD								06	SUGAR,SUGR.PREPTNS,HONEY	1	No Quantity			0		0		234790899			4
S3	2016	2016	2016	2	0	2	Export	372	Ireland	IRL	4	Afghanistan	AFG								06	SUGAR,SUGR.PREPTNS,HONEY	1	No Quantity			0		0		221			0
S3	2016	2016	2016	2	0	2	Export	372	Ireland	IRL	12	Algeria	DZA								06	SUGAR,SUGR.PREPTNS,HONEY	1	No Quantity			0		0		4259			0
S3	2016	2016	2016	2	0	2	Export	372	Ireland	IRL	31	Azerbaijan	AZE								06	SUGAR,SUGR.PREPTNS,HONEY	1	No Quantity			0		0		169			0
S3	2016	2016	2016	2	0	2	Export	372	Ireland	IRL	32	Argentina	ARG								06	SUGAR,SUGR.PREPTNS,HONEY	1	No Quantity			0		0		18			0
S3	2016	2016	2016	2	0	2	Export	372	Ireland	IRL	36	Australia	AUS								06	SUGAR,SUGR.PREPTNS,HONEY	1	No Quantity			0		0		569276			0
S3	2016	2016	2016	2	0	2	Export	372	Ireland	IRL	40	Austria	AUT								06	SUGAR,SUGR.PREPTNS,HONEY	1	No Quantity			0		0		521134			0
S3	2016	2016	2016	2	0	2	Export	372	Ireland	IRL	48	Bahrain	BHR								06	SUGAR,SUGR.PREPTNS,HONEY	1	No Quantity			0		0		81795			0
S3	2016	2016	2016	2	0	2	Export	372	Ireland	IRL	50	Bangladesh	BGD								06	SUGAR,SUGR.PREPTNS,HONEY	1	No Quantity			0		0		100455			0
S3	2016	2016	2016	2	0	2	Export	372	Ireland	IRL	56	Belgium	BEL								06	SUGAR,SUGR.PREPTNS,HONEY	1	No Quantity			0		0		7804255			0
S3	2016	2016	2016	2	0	2	Export	372	Ireland	IRL	76	Brazil	BRA								06	SUGAR,SUGR.PREPTNS,HONEY	1	No Quantity			0		0		19067			0
S3	2016	2016	2016	2	0	2	Export	372	Ireland	IRL	100	Bulgaria	BGR								06	SUGAR,SUGR.PREPTNS,HONEY	1	No Quantity			0		0		173672			0
S3	2016	2016	2016	2	0	2	Export	372	Ireland	IRL	124	Canada	CAN								06	SUGAR,SUGR.PREPTNS,HONEY	1	No Quantity			0		0		1457392			4
S3	2016	2016	2016	2	0	2	Export	372	Ireland	IRL	144	Sri Lanka	LKA								06	SUGAR,SUGR.PREPTNS,HONEY	1	No Quantity			0		0		7164			0
S3	2016	2016	2016	2	0	2	Export	372	Ireland	IRL	152	Chile	CHL								06	SUGAR,SUGR.PREPTNS,HONEY	1	No Quantity			0		0		29			0
S3	2016	2016	2016	2	0	2	Export	372	Ireland	IRL	156	China	CHN								06	SUGAR,SUGR.PREPTNS,HONEY	1	No Quantity			0		0		2998			0
S3	2016	2016	2016	2	0	2	Export	372	Ireland	IRL	188	Costa Rica	CRI								06	SUGAR,SUGR.PREPTNS,HONEY	1	No Quantity			0		0		18			0
S3	2016	2016	2016	2	0	2	Export	372	Ireland	IRL	196	Cyprus	CYP								06	SUGAR,SUGR.PREPTNS,HONEY	1	No Quantity			0		0		17113			0
S3	2016	2016	2016	2	0	2	Export	372	Ireland	IRL	203	Czechia	CZE								06	SUGAR,SUGR.PREPTNS,HONEY	1	No Quantity			0		0		1097095			0
S3	2016	2016	2016	2	0	2	Export	372	Ireland	IRL	208	Denmark	DNK								06	SUGAR,SUGR.PREPTNS,HONEY	1	No Quantity			0		0		1043818			0
S3	2016	2016	2016	2	0	2	Export	372	Ireland	IRL	231	Ethiopia	ETH								06	SUGAR,SUGR.PREPTNS,HONEY	1	No Quantity			0		0		1			4
S3	2016	2016	2016	2	0	2	Export	372	Ireland	IRL	233	Estonia	EST								06	SUGAR,SUGR.PREPTNS,HONEY	1	No Quantity			0		0		328342			0
S3	2016	2016	2016	2	0	2	Export	372	Ireland	IRL	246	Finland	FIN								06	SUGAR,SUGR.PREPTNS,HONEY	1	No Quantity			0		0		68304			0
S3	2016	2016	2016	2	0	2	Export	372	Ireland	IRL	251	France	FRA								06	SUGAR,SUGR.PREPTNS,HONEY	1	No Quantity			0		0		33446126			0
S3	2016	2016	2016	2	0	2	Export	372	Ireland	IRL	268	Georgia	GEO								06	SUGAR,SUGR.PREPTNS,HONEY	1	No Quantity			0		0		453			0
S3	2016	2016	2016	2	0	2	Export	372	Ireland	IRL	276	Germany	DEU								06	SUGAR,SUGR.PREPTNS,HONEY	1	No Quantity			0		0		39293796			0
S3	2016	2016	2016	2	0	2	Export	372	Ireland	IRL	300	Greece	GRC								06	SUGAR,SUGR.PREPTNS,HONEY	1	No Quantity			0		0		216040			4
S3	2016	2016	2016	2	0	2	Export	372	Ireland	IRL	344	China, Hong Kong SAR	HKG								06	SUGAR,SUGR.PREPTNS,HONEY	1	No Quantity			0		0		71910			0
S3	2016	2016	2016	2	0	2	Export	372	Ireland	IRL	348	Hungary	HUN								06	SUGAR,SUGR.PREPTNS,HONEY	1	No Quantity			0		0		668005			0
S3	2016	2016	2016	2	0	2	Export	372	Ireland	IRL	352	Iceland	ISL								06	SUGAR,SUGR.PREPTNS,HONEY	1	No Quantity			0		0		14			0
S3	2016	2016	2016	2	0	2	Export	372	Ireland	IRL	360	Indonesia	IDN								06	SUGAR,SUGR.PREPTNS,HONEY	1	No Quantity			0		0		957			0
S3	2016	2016	2016	2	0	2	Export	372	Ireland	IRL	364	Iran	IRN								06	SUGAR,SUGR.PREPTNS,HONEY	1	No Quantity			0		0		202			0
S3	2016	2016	2016	2	0	2	Export	372	Ireland	IRL	368	Iraq	IRQ								06	SUGAR,SUGR.PREPTNS,HONEY	1	No Quantity			0		0		110			0
S3	2016	2016	2016	2	0	2	Export	372	Ireland	IRL	376	Israel	ISR								06	SUGAR,SUGR.PREPTNS,HONEY	1	No Quantity			0		0		1036			0
S3	2016	2016	2016	2	0	2	Export	372	Ireland	IRL	381	Italy	ITA								06	SUGAR,SUGR.PREPTNS,HONEY	1	No Quantity			0		0		8255760			0
S3	2016	2016	2016	2	0	2	Export	372	Ireland	IRL	392	Japan	JPN								06	SUGAR,SUGR.PREPTNS,HONEY	1	No Quantity			0		0		29			0
S3	2016	2016	2016	2	0	2	Export	372	Ireland	IRL	398	Kazakhstan	KAZ								06	SUGAR,SUGR.PREPTNS,HONEY	1	No Quantity			0		0		77170			0
S3	2016	2016	2016	2	0	2	Export	372	Ireland	IRL	400	Jordan	JOR								06	SUGAR,SUGR.PREPTNS,HONEY	1	No Quantity			0		0		36685			0
S3	2016	2016	2016	2	0	2	Export	372	Ireland	IRL	410	Rep. of Korea	KOR								06	SUGAR,SUGR.PREPTNS,HONEY	1	No Quantity			0		0		6489			0
S3	2016	2016	2016	2	0	2	Export	372	Ireland	IRL	414	Kuwait	KWT								06	SUGAR,SUGR.PREPTNS,HONEY	1	No Quantity			0		0		47669			0
S3	2016	2016	2016	2	0	2	Export	372	Ireland	IRL	422	Lebanon	LBN								06	SUGAR,SUGR.PREPTNS,HONEY	1	No Quantity			0		0		24706			0
S3	2016	2016	2016	2	0	2	Export	372	Ireland	IRL	434	Libya	LBY								06	SUGAR,SUGR.PREPTNS,HONEY	1	No Quantity			0		0		7064			0
S3	2016	2016	2016	2	0	2	Export	372	Ireland	IRL	440	Lithuania	LTU								06	SUGAR,SUGR.PREPTNS,HONEY	1	No Quantity			0		0		57509			0
S3	2016	2016	2016	2	0	2	Export	372	Ireland	IRL	458	Malaysia	MYS								06	SUGAR,SUGR.PREPTNS,HONEY	1	No Quantity			0		0		4004			0
S3	2016	2016	2016	2	0	2	Export	372	Ireland	IRL	470	Malta	MLT								06	SUGAR,SUGR.PREPTNS,HONEY	1	No Quantity			0		0		57988			0
S3	2016	2016	2016	2	0	2	Export	372	Ireland	IRL	484	Mexico	MEX								06	SUGAR,SUGR.PREPTNS,HONEY	1	No Quantity			0		0		16346			0
S3	2016	2016	2016	2	0	2	Export	372	Ireland	IRL	490	Other Asia, nes									06	SUGAR,SUGR.PREPTNS,HONEY	1	No Quantity			0		0		13346			0
S3	2016	2016	2016	2	0	2	Export	372	Ireland	IRL	504	Morocco	MAR								06	SUGAR,SUGR.PREPTNS,HONEY	1	No Quantity			0		0		5704			0
S3	2016	2016	2016	2	0	2	Export	372	Ireland	IRL	512	Oman	OMN								06	SUGAR,SUGR.PREPTNS,HONEY	1	No Quantity			0		0		52027			0
S3	2016	2016	2016	2	0	2	Export	372	Ireland	IRL	528	Netherlands	NLD								06	SUGAR,SUGR.PREPTNS,HONEY	1	No Quantity			0		0		1996065			0
S3	2016	2016	2016	2	0	2	Export	372	Ireland	IRL	554	New Zealand	NZL								06	SUGAR,SUGR.PREPTNS,HONEY	1	No Quantity			0		0		121741			0
S3	2016	2016	2016	2	0	2	Export	372	Ireland	IRL	579	Norway	NOR								06	SUGAR,SUGR.PREPTNS,HONEY	1	No Quantity			0		0		292200			0
S3	2016	2016	2016	2	0	2	Export	372	Ireland	IRL	581	United States Minor Outlying Islands	UMI								06	SUGAR,SUGR.PREPTNS,HONEY	1	No Quantity			0		0		759806			0
S3	2016	2016	2016	2	0	2	Export	372	Ireland	IRL	586	Pakistan	PAK								06	SUGAR,SUGR.PREPTNS,HONEY	1	No Quantity			0		0		295457			0
S3	2016	2016	2016	2	0	2	Export	372	Ireland	IRL	608	Philippines	PHL								06	SUGAR,SUGR.PREPTNS,HONEY	1	No Quantity			0		0		70007			0
S3	2016	2016	2016	2	0	2	Export	372	Ireland	IRL	616	Poland	POL								06	SUGAR,SUGR.PREPTNS,HONEY	1	No Quantity			0		0		6130156			0
S3	2016	2016	2016	2	0	2	Export	372	Ireland	IRL	620	Portugal	PRT								06	SUGAR,SUGR.PREPTNS,HONEY	1	No Quantity			0		0		44837			0
S3	2016	2016	2016	2	0	2	Export	372	Ireland	IRL	634	Qatar	QAT								06	SUGAR,SUGR.PREPTNS,HONEY	1	No Quantity			0		0		291493			0
S3	2016	2016	2016	2	0	2	Export	372	Ireland	IRL	642	Romania	ROU								06	SUGAR,SUGR.PREPTNS,HONEY	1	No Quantity			0		0		1226409			0
S3	2016	2016	2016	2	0	2	Export	372	Ireland	IRL	643	Russian Federation	RUS								06	SUGAR,SUGR.PREPTNS,HONEY	1	No Quantity			0		0		86576			4
S3	2016	2016	2016	2	0	2	Export	372	Ireland	IRL	682	Saudi Arabia	SAU								06	SUGAR,SUGR.PREPTNS,HONEY	1	No Quantity			0		0		426			0
S3	2016	2016	2016	2	0	2	Export	372	Ireland	IRL	686	Senegal	SEN								06	SUGAR,SUGR.PREPTNS,HONEY	1	No Quantity			0		0		9959			0
S3	2016	2016	2016	2	0	2	Export	372	Ireland	IRL	688	Serbia	SRB								06	SUGAR,SUGR.PREPTNS,HONEY	1	No Quantity			0		0		59673			0
S3	2016	2016	2016	2	0	2	Export	372	Ireland	IRL	699	India	IND								06	SUGAR,SUGR.PREPTNS,HONEY	1	No Quantity			0		0		21083			0
S3	2016	2016	2016	2	0	2	Export	372	Ireland	IRL	702	Singapore	SGP								06	SUGAR,SUGR.PREPTNS,HONEY	1	No Quantity			0		0		50889			0
S3	2016	2016	2016	2	0	2	Export	372	Ireland	IRL	703	Slovakia	SVK								06	SUGAR,SUGR.PREPTNS,HONEY	1	No Quantity			0		0		2785			0
S3	2016	2016	2016	2	0	2	Export	372	Ireland	IRL	704	Viet Nam	VNM								06	SUGAR,SUGR.PREPTNS,HONEY	1	No Quantity			0		0		70			0
S3	2016	2016	2016	2	0	2	Export	372	Ireland	IRL	705	Slovenia	SVN								06	SUGAR,SUGR.PREPTNS,HONEY	1	No Quantity			0		0		22696			0
S3	2016	2016	2016	2	0	2	Export	372	Ireland	IRL	710	South Africa	ZAF								06	SUGAR,SUGR.PREPTNS,HONEY	1	No Quantity			0		0		23350			0
S3	2016	2016	2016	2	0	2	Export	372	Ireland	IRL	724	Spain	ESP								06	SUGAR,SUGR.PREPTNS,HONEY	1	No Quantity			0		0		502749			0
S3	2016	2016	2016	2	0	2	Export	372	Ireland	IRL	752	Sweden	SWE								06	SUGAR,SUGR.PREPTNS,HONEY	1	No Quantity			0		0		375798			0
S3	2016	2016	2016	2	0	2	Export	372	Ireland	IRL	757	Switzerland	CHE								06	SUGAR,SUGR.PREPTNS,HONEY	1	No Quantity			0		0		24117			4
S3	2016	2016	2016	2	0	2	Export	372	Ireland	IRL	764	Thailand	THA								06	SUGAR,SUGR.PREPTNS,HONEY	1	No Quantity			0		0		36			0
S3	2016	2016	2016	2	0	2	Export	372	Ireland	IRL	784	United Arab Emirates	ARE								06	SUGAR,SUGR.PREPTNS,HONEY	1	No Quantity			0		0		756909			0
S3	2016	2016	2016	2	0	2	Export	372	Ireland	IRL	792	Turkey	TUR								06	SUGAR,SUGR.PREPTNS,HONEY	1	No Quantity			0		0		23139			0
S3	2016	2016	2016	2	0	2	Export	372	Ireland	IRL	800	Uganda	UGA								06	SUGAR,SUGR.PREPTNS,HONEY	1	No Quantity			0		0		577			0
S3	2016	2016	2016	2	0	2	Export	372	Ireland	IRL	804	Ukraine	UKR								06	SUGAR,SUGR.PREPTNS,HONEY	1	No Quantity			0		0		259784			0
S3	2016	2016	2016	2	0	2	Export	372	Ireland	IRL	818	Egypt	EGY								06	SUGAR,SUGR.PREPTNS,HONEY	1	No Quantity			0		0		119			0
S3	2016	2016	2016	2	0	2	Export	372	Ireland	IRL	826	United Kingdom	GBR								06	SUGAR,SUGR.PREPTNS,HONEY	1	No Quantity			0		0		43034687			0
S3	2016	2016	2016	2	0	2	Export	372	Ireland	IRL	842	USA	USA								06	SUGAR,SUGR.PREPTNS,HONEY	1	No Quantity			0		0		76017236			0
S3	2016	2016	2016	2	0	2	Export	372	Ireland	IRL	899	Areas, nes									06	SUGAR,SUGR.PREPTNS,HONEY	1	No Quantity			0		0		6632292			0
S3	2016	2016	2016	2	0	2	Export	376	Israel	ISR	0	World	WLD								06	SUGAR,SUGR.PREPTNS,HONEY	1	No Quantity							58653000			0
S3	2016	2016	2016	2	0	2	Export	376	Israel	ISR	32	Argentina	ARG								06	SUGAR,SUGR.PREPTNS,HONEY	1	No Quantity							29000			0
S3	2016	2016	2016	2	0	2	Export	376	Israel	ISR	36	Australia	AUS								06	SUGAR,SUGR.PREPTNS,HONEY	1	No Quantity							446000			0
S3	2016	2016	2016	2	0	2	Export	376	Israel	ISR	40	Austria	AUT								06	SUGAR,SUGR.PREPTNS,HONEY	1	No Quantity							13000			0
S3	2016	2016	2016	2	0	2	Export	376	Israel	ISR	56	Belgium	BEL								06	SUGAR,SUGR.PREPTNS,HONEY	1	No Quantity							4726000			0
S3	2016	2016	2016	2	0	2	Export	376	Israel	ISR	76	Brazil	BRA								06	SUGAR,SUGR.PREPTNS,HONEY	1	No Quantity							1441000			0
S3	2016	2016	2016	2	0	2	Export	376	Israel	ISR	100	Bulgaria	BGR								06	SUGAR,SUGR.PREPTNS,HONEY	1	No Quantity							98000			0
S3	2016	2016	2016	2	0	2	Export	376	Israel	ISR	116	Cambodia	KHM								06	SUGAR,SUGR.PREPTNS,HONEY	1	No Quantity							22000			0
S3	2016	2016	2016	2	0	2	Export	376	Israel	ISR	120	Cameroon	CMR								06	SUGAR,SUGR.PREPTNS,HONEY	1	No Quantity							35000			0
S3	2016	2016	2016	2	0	2	Export	376	Israel	ISR	124	Canada	CAN								06	SUGAR,SUGR.PREPTNS,HONEY	1	No Quantity							628000			0
S3	2016	2016	2016	2	0	2	Export	376	Israel	ISR	144	Sri Lanka	LKA								06	SUGAR,SUGR.PREPTNS,HONEY	1	No Quantity							232000			0
S3	2016	2016	2016	2	0	2	Export	376	Israel	ISR	152	Chile	CHL								06	SUGAR,SUGR.PREPTNS,HONEY	1	No Quantity							815000			0
S3	2016	2016	2016	2	0	2	Export	376	Israel	ISR	156	China	CHN								06	SUGAR,SUGR.PREPTNS,HONEY	1	No Quantity							2740000			0
S3	2016	2016	2016	2	0	2	Export	376	Israel	ISR	170	Colombia	COL								06	SUGAR,SUGR.PREPTNS,HONEY	1	No Quantity							24000			0
S3	2016	2016	2016	2	0	2	Export	376	Israel	ISR	196	Cyprus	CYP								06	SUGAR,SUGR.PREPTNS,HONEY	1	No Quantity							239000			0
S3	2016	2016	2016	2	0	2	Export	376	Israel	ISR	203	Czechia	CZE								06	SUGAR,SUGR.PREPTNS,HONEY	1	No Quantity							250000			0
S3	2016	2016	2016	2	0	2	Export	376	Israel	ISR	208	Denmark	DNK								06	SUGAR,SUGR.PREPTNS,HONEY	1	No Quantity							68000			0
S3	2016	2016	2016	2	0	2	Export	376	Israel	ISR	226	Equatorial Guinea	GNQ								06	SUGAR,SUGR.PREPTNS,HONEY	1	No Quantity							4000			0
S3	2016	2016	2016	2	0	2	Export	376	Israel	ISR	233	Estonia	EST								06	SUGAR,SUGR.PREPTNS,HONEY	1	No Quantity							32000			0
S3	2016	2016	2016	2	0	2	Export	376	Israel	ISR	246	Finland	FIN								06	SUGAR,SUGR.PREPTNS,HONEY	1	No Quantity							273000			0
S3	2016	2016	2016	2	0	2	Export	376	Israel	ISR	251	France	FRA								06	SUGAR,SUGR.PREPTNS,HONEY	1	No Quantity							772000			0
S3	2016	2016	2016	2	0	2	Export	376	Israel	ISR	262	Djibouti	DJI								06	SUGAR,SUGR.PREPTNS,HONEY	1	No Quantity							9000			0
S3	2016	2016	2016	2	0	2	Export	376	Israel	ISR	268	Georgia	GEO								06	SUGAR,SUGR.PREPTNS,HONEY	1	No Quantity							71000			0
S3	2016	2016	2016	2	0	2	Export	376	Israel	ISR	276	Germany	DEU								06	SUGAR,SUGR.PREPTNS,HONEY	1	No Quantity							2033000			0
S3	2016	2016	2016	2	0	2	Export	376	Israel	ISR	288	Ghana	GHA								06	SUGAR,SUGR.PREPTNS,HONEY	1	No Quantity							11000			0
S3	2016	2016	2016	2	0	2	Export	376	Israel	ISR	300	Greece	GRC								06	SUGAR,SUGR.PREPTNS,HONEY	1	No Quantity							269000			0
S3	2016	2016	2016	2	0	2	Export	376	Israel	ISR	344	China, Hong Kong SAR	HKG								06	SUGAR,SUGR.PREPTNS,HONEY	1	No Quantity							642000			0
S3	2016	2016	2016	2	0	2	Export	376	Israel	ISR	348	Hungary	HUN								06	SUGAR,SUGR.PREPTNS,HONEY	1	No Quantity							280000			0
S3	2016	2016	2016	2	0	2	Export	376	Israel	ISR	372	Ireland	IRL								06	SUGAR,SUGR.PREPTNS,HONEY	1	No Quantity							453000			0
S3	2016	2016	2016	2	0	2	Export	376	Israel	ISR	381	Italy	ITA								06	SUGAR,SUGR.PREPTNS,HONEY	1	No Quantity							3223000			0
S3	2016	2016	2016	2	0	2	Export	376	Israel	ISR	392	Japan	JPN								06	SUGAR,SUGR.PREPTNS,HONEY	1	No Quantity							1480000			0
S3	2016	2016	2016	2	0	2	Export	376	Israel	ISR	400	Jordan	JOR								06	SUGAR,SUGR.PREPTNS,HONEY	1	No Quantity							5000			0
S3	2016	2016	2016	2	0	2	Export	376	Israel	ISR	404	Kenya	KEN								06	SUGAR,SUGR.PREPTNS,HONEY	1	No Quantity							12000			0
S3	2016	2016	2016	2	0	2	Export	376	Israel	ISR	410	Rep. of Korea	KOR								06	SUGAR,SUGR.PREPTNS,HONEY	1	No Quantity							2062000			0
S3	2016	2016	2016	2	0	2	Export	376	Israel	ISR	440	Lithuania	LTU								06	SUGAR,SUGR.PREPTNS,HONEY	1	No Quantity							84000			0
S3	2016	2016	2016	2	0	2	Export	376	Israel	ISR	470	Malta	MLT								06	SUGAR,SUGR.PREPTNS,HONEY	1	No Quantity							26000			0
S3	2016	2016	2016	2	0	2	Export	376	Israel	ISR	484	Mexico	MEX								06	SUGAR,SUGR.PREPTNS,HONEY	1	No Quantity							7000			0
S3	2016	2016	2016	2	0	2	Export	376	Israel	ISR	490	Other Asia, nes									06	SUGAR,SUGR.PREPTNS,HONEY	1	No Quantity							79000			0
S3	2016	2016	2016	2	0	2	Export	376	Israel	ISR	528	Netherlands	NLD								06	SUGAR,SUGR.PREPTNS,HONEY	1	No Quantity							2554000			0
S3	2016	2016	2016	2	0	2	Export	376	Israel	ISR	554	New Zealand	NZL								06	SUGAR,SUGR.PREPTNS,HONEY	1	No Quantity							549000			0
S3	2016	2016	2016	2	0	2	Export	376	Israel	ISR	566	Nigeria	NGA								06	SUGAR,SUGR.PREPTNS,HONEY	1	No Quantity							528000			0
S3	2016	2016	2016	2	0	2	Export	376	Israel	ISR	591	Panama	PAN								06	SUGAR,SUGR.PREPTNS,HONEY	1	No Quantity							55000			0
S3	2016	2016	2016	2	0	2	Export	376	Israel	ISR	608	Philippines	PHL								06	SUGAR,SUGR.PREPTNS,HONEY	1	No Quantity							802000			0
S3	2016	2016	2016	2	0	2	Export	376	Israel	ISR	616	Poland	POL								06	SUGAR,SUGR.PREPTNS,HONEY	1	No Quantity							122000			0
S3	2016	2016	2016	2	0	2	Export	376	Israel	ISR	620	Portugal	PRT								06	SUGAR,SUGR.PREPTNS,HONEY	1	No Quantity							181000			0
S3	2016	2016	2016	2	0	2	Export	376	Israel	ISR	643	Russian Federation	RUS								06	SUGAR,SUGR.PREPTNS,HONEY	1	No Quantity							1646000			0
S3	2016	2016	2016	2	0	2	Export	376	Israel	ISR	699	India	IND								06	SUGAR,SUGR.PREPTNS,HONEY	1	No Quantity							2152000			0
S3	2016	2016	2016	2	0	2	Export	376	Israel	ISR	702	Singapore	SGP								06	SUGAR,SUGR.PREPTNS,HONEY	1	No Quantity							313000			0
S3	2016	2016	2016	2	0	2	Export	376	Israel	ISR	703	Slovakia	SVK								06	SUGAR,SUGR.PREPTNS,HONEY	1	No Quantity							6000			0
S3	2016	2016	2016	2	0	2	Export	376	Israel	ISR	705	Slovenia	SVN								06	SUGAR,SUGR.PREPTNS,HONEY	1	No Quantity							609000			0
S3	2016	2016	2016	2	0	2	Export	376	Israel	ISR	710	South Africa	ZAF								06	SUGAR,SUGR.PREPTNS,HONEY	1	No Quantity							2852000			0
S3	2016	2016	2016	2	0	2	Export	376	Israel	ISR	724	Spain	ESP								06	SUGAR,SUGR.PREPTNS,HONEY	1	No Quantity							4306000			0
S3	2016	2016	2016	2	0	2	Export	376	Israel	ISR	752	Sweden	SWE								06	SUGAR,SUGR.PREPTNS,HONEY	1	No Quantity							720000			0
S3	2016	2016	2016	2	0	2	Export	376	Israel	ISR	757	Switzerland	CHE								06	SUGAR,SUGR.PREPTNS,HONEY	1	No Quantity							590000			0
S3	2016	2016	2016	2	0	2	Export	376	Israel	ISR	764	Thailand	THA								06	SUGAR,SUGR.PREPTNS,HONEY	1	No Quantity							819000			0
S3	2016	2016	2016	2	0	2	Export	376	Israel	ISR	768	Togo	TGO								06	SUGAR,SUGR.PREPTNS,HONEY	1	No Quantity							13000			0
S3	2016	2016	2016	2	0	2	Export	376	Israel	ISR	792	Turkey	TUR								06	SUGAR,SUGR.PREPTNS,HONEY	1	No Quantity							902000			0
S3	2016	2016	2016	2	0	2	Export	376	Israel	ISR	804	Ukraine	UKR								06	SUGAR,SUGR.PREPTNS,HONEY	1	No Quantity							92000			0
S3	2016	2016	2016	2	0	2	Export	376	Israel	ISR	826	United Kingdom	GBR								06	SUGAR,SUGR.PREPTNS,HONEY	1	No Quantity							1956000			0
S3	2016	2016	2016	2	0	2	Export	376	Israel	ISR	842	USA	USA								06	SUGAR,SUGR.PREPTNS,HONEY	1	No Quantity							13193000			0
S3	2016	2016	2016	2	0	2	Export	376	Israel	ISR	862	Venezuela	VEN								06	SUGAR,SUGR.PREPTNS,HONEY	1	No Quantity							25000			0
S3	2016	2016	2016	2	0	2	Export	376	Israel	ISR	899	Areas, nes									06	SUGAR,SUGR.PREPTNS,HONEY	1	No Quantity							35000			0
S3	2016	2016	2016	2	0	2	Export	372	Ireland	IRL	0	World	WLD								07	COFFEE,TEA,COCOA,SPICES	1	No Quantity			0		0		414039499			4
S3	2016	2016	2016	2	0	2	Export	372	Ireland	IRL	4	Afghanistan	AFG								07	COFFEE,TEA,COCOA,SPICES	1	No Quantity			0		0		55			0
S3	2016	2016	2016	2	0	2	Export	372	Ireland	IRL	31	Azerbaijan	AZE								07	COFFEE,TEA,COCOA,SPICES	1	No Quantity			0		0		19780			0
S3	2016	2016	2016	2	0	2	Export	372	Ireland	IRL	36	Australia	AUS								07	COFFEE,TEA,COCOA,SPICES	1	No Quantity			0		0		1928902			4
S3	2016	2016	2016	2	0	2	Export	372	Ireland	IRL	40	Austria	AUT								07	COFFEE,TEA,COCOA,SPICES	1	No Quantity			0		0		22799			0
S3	2016	2016	2016	2	0	2	Export	372	Ireland	IRL	48	Bahrain	BHR								07	COFFEE,TEA,COCOA,SPICES	1	No Quantity			0		0		70473			0
S3	2016	2016	2016	2	0	2	Export	372	Ireland	IRL	56	Belgium	BEL								07	COFFEE,TEA,COCOA,SPICES	1	No Quantity			0		0		3245512			0
S3	2016	2016	2016	2	0	2	Export	372	Ireland	IRL	70	Bosnia Herzegovina	BIH								07	COFFEE,TEA,COCOA,SPICES	1	No Quantity			0		0		2768			0
S3	2016	2016	2016	2	0	2	Export	372	Ireland	IRL	76	Brazil	BRA								07	COFFEE,TEA,COCOA,SPICES	1	No Quantity			0		0		2150990			0
S3	2016	2016	2016	2	0	2	Export	372	Ireland	IRL	100	Bulgaria	BGR								07	COFFEE,TEA,COCOA,SPICES	1	No Quantity			0		0		419959			0
S3	2016	2016	2016	2	0	2	Export	372	Ireland	IRL	104	Myanmar	MMR								07	COFFEE,TEA,COCOA,SPICES	1	No Quantity			0		0		44			0
S3	2016	2016	2016	2	0	2	Export	372	Ireland	IRL	112	Belarus	BLR								07	COFFEE,TEA,COCOA,SPICES	1	No Quantity			0		0		49			0
S3	2016	2016	2016	2	0	2	Export	372	Ireland	IRL	124	Canada	CAN								07	COFFEE,TEA,COCOA,SPICES	1	No Quantity			0		0		4752003			0
S3	2016	2016	2016	2	0	2	Export	372	Ireland	IRL	156	China	CHN								07	COFFEE,TEA,COCOA,SPICES	1	No Quantity			0		0		179465			4
S3	2016	2016	2016	2	0	2	Export	372	Ireland	IRL	178	Congo	COG								07	COFFEE,TEA,COCOA,SPICES	1	No Quantity			0		0		11			0
S3	2016	2016	2016	2	0	2	Export	372	Ireland	IRL	180	Dem. Rep. of the Congo	COD								07	COFFEE,TEA,COCOA,SPICES	1	No Quantity			0		0		5			0
S3	2016	2016	2016	2	0	2	Export	372	Ireland	IRL	196	Cyprus	CYP								07	COFFEE,TEA,COCOA,SPICES	1	No Quantity			0		0		17925			0
S3	2016	2016	2016	2	0	2	Export	372	Ireland	IRL	203	Czechia	CZE								07	COFFEE,TEA,COCOA,SPICES	1	No Quantity			0		0		1297635			0
S3	2016	2016	2016	2	0	2	Export	372	Ireland	IRL	208	Denmark	DNK								07	COFFEE,TEA,COCOA,SPICES	1	No Quantity			0		0		343965			0
S3	2016	2016	2016	2	0	2	Export	372	Ireland	IRL	218	Ecuador	ECU								07	COFFEE,TEA,COCOA,SPICES	1	No Quantity			0		0		253583			0
S3	2016	2016	2016	2	0	2	Export	372	Ireland	IRL	233	Estonia	EST								07	COFFEE,TEA,COCOA,SPICES	1	No Quantity			0		0		148876			0
S3	2016	2016	2016	2	0	2	Export	372	Ireland	IRL	246	Finland	FIN								07	COFFEE,TEA,COCOA,SPICES	1	No Quantity			0		0		31317			0
S3	2016	2016	2016	2	0	2	Export	372	Ireland	IRL	251	France	FRA								07	COFFEE,TEA,COCOA,SPICES	1	No Quantity			0		0		7610791			0
S3	2016	2016	2016	2	0	2	Export	372	Ireland	IRL	268	Georgia	GEO								07	COFFEE,TEA,COCOA,SPICES	1	No Quantity			0		0		37334			0
S3	2016	2016	2016	2	0	2	Export	372	Ireland	IRL	270	Gambia	GMB								07	COFFEE,TEA,COCOA,SPICES	1	No Quantity			0		0		1106			0
S3	2016	2016	2016	2	0	2	Export	372	Ireland	IRL	276	Germany	DEU								07	COFFEE,TEA,COCOA,SPICES	1	No Quantity			0		0		2612197			0
S3	2016	2016	2016	2	0	2	Export	372	Ireland	IRL	292	Gibraltar	GIB								07	COFFEE,TEA,COCOA,SPICES	1	No Quantity			0		0		2970			0
S3	2016	2016	2016	2	0	2	Export	372	Ireland	IRL	300	Greece	GRC								07	COFFEE,TEA,COCOA,SPICES	1	No Quantity			0		0		29093			0
S3	2016	2016	2016	2	0	2	Export	372	Ireland	IRL	344	China, Hong Kong SAR	HKG								07	COFFEE,TEA,COCOA,SPICES	1	No Quantity			0		0		403233			0
S3	2016	2016	2016	2	0	2	Export	372	Ireland	IRL	348	Hungary	HUN								07	COFFEE,TEA,COCOA,SPICES	1	No Quantity			0		0		798675			0
S3	2016	2016	2016	2	0	2	Export	372	Ireland	IRL	352	Iceland	ISL								07	COFFEE,TEA,COCOA,SPICES	1	No Quantity			0		0		4173			0
S3	2016	2016	2016	2	0	2	Export	372	Ireland	IRL	360	Indonesia	IDN								07	COFFEE,TEA,COCOA,SPICES	1	No Quantity			0		0		41002			0
S3	2016	2016	2016	2	0	2	Export	372	Ireland	IRL	364	Iran	IRN								07	COFFEE,TEA,COCOA,SPICES	1	No Quantity			0		0		1975			4
S3	2016	2016	2016	2	0	2	Export	372	Ireland	IRL	368	Iraq	IRQ								07	COFFEE,TEA,COCOA,SPICES	1	No Quantity			0		0		1			4
S3	2016	2016	2016	2	0	2	Export	372	Ireland	IRL	376	Israel	ISR								07	COFFEE,TEA,COCOA,SPICES	1	No Quantity			0		0		466036			0
S3	2016	2016	2016	2	0	2	Export	372	Ireland	IRL	381	Italy	ITA								07	COFFEE,TEA,COCOA,SPICES	1	No Quantity			0		0		1618455			0
S3	2016	2016	2016	2	0	2	Export	372	Ireland	IRL	392	Japan	JPN								07	COFFEE,TEA,COCOA,SPICES	1	No Quantity			0		0		83885			0
S3	2016	2016	2016	2	0	2	Export	372	Ireland	IRL	398	Kazakhstan	KAZ								07	COFFEE,TEA,COCOA,SPICES	1	No Quantity			0		0		448195			0
S3	2016	2016	2016	2	0	2	Export	372	Ireland	IRL	410	Rep. of Korea	KOR								07	COFFEE,TEA,COCOA,SPICES	1	No Quantity			0		0		480173			0
S3	2016	2016	2016	2	0	2	Export	372	Ireland	IRL	422	Lebanon	LBN								07	COFFEE,TEA,COCOA,SPICES	1	No Quantity			0		0		175539			0
S3	2016	2016	2016	2	0	2	Export	372	Ireland	IRL	428	Latvia	LVA								07	COFFEE,TEA,COCOA,SPICES	1	No Quantity			0		0		3435583			0
S3	2016	2016	2016	2	0	2	Export	372	Ireland	IRL	430	Liberia	LBR								07	COFFEE,TEA,COCOA,SPICES	1	No Quantity			0		0		1			4
S3	2016	2016	2016	2	0	2	Export	372	Ireland	IRL	434	Libya	LBY								07	COFFEE,TEA,COCOA,SPICES	1	No Quantity			0		0		28990			0
S3	2016	2016	2016	2	0	2	Export	372	Ireland	IRL	442	Luxembourg	LUX								07	COFFEE,TEA,COCOA,SPICES	1	No Quantity			0		0		7582			0
S3	2016	2016	2016	2	0	2	Export	372	Ireland	IRL	458	Malaysia	MYS								07	COFFEE,TEA,COCOA,SPICES	1	No Quantity			0		0		188299			0
S3	2016	2016	2016	2	0	2	Export	372	Ireland	IRL	470	Malta	MLT								07	COFFEE,TEA,COCOA,SPICES	1	No Quantity			0		0		42618			0
S3	2016	2016	2016	2	0	2	Export	372	Ireland	IRL	490	Other Asia, nes									07	COFFEE,TEA,COCOA,SPICES	1	No Quantity			0		0		113912			0
S3	2016	2016	2016	2	0	2	Export	372	Ireland	IRL	504	Morocco	MAR								07	COFFEE,TEA,COCOA,SPICES	1	No Quantity			0		0		464			0
S3	2016	2016	2016	2	0	2	Export	372	Ireland	IRL	512	Oman	OMN								07	COFFEE,TEA,COCOA,SPICES	1	No Quantity			0		0		40065			0
S3	2016	2016	2016	2	0	2	Export	372	Ireland	IRL	528	Netherlands	NLD								07	COFFEE,TEA,COCOA,SPICES	1	No Quantity			0		0		47153312			0
S3	2016	2016	2016	2	0	2	Export	372	Ireland	IRL	540	New Caledonia	NCL								07	COFFEE,TEA,COCOA,SPICES	1	No Quantity			0		0		11030			0
S3	2016	2016	2016	2	0	2	Export	372	Ireland	IRL	554	New Zealand	NZL								07	COFFEE,TEA,COCOA,SPICES	1	No Quantity			0		0		600377			0
S3	2016	2016	2016	2	0	2	Export	372	Ireland	IRL	566	Nigeria	NGA								07	COFFEE,TEA,COCOA,SPICES	1	No Quantity			0		0		112073			0
S3	2016	2016	2016	2	0	2	Export	372	Ireland	IRL	579	Norway	NOR								07	COFFEE,TEA,COCOA,SPICES	1	No Quantity			0		0		39387			0
S3	2016	2016	2016	2	0	2	Export	372	Ireland	IRL	586	Pakistan	PAK								07	COFFEE,TEA,COCOA,SPICES	1	No Quantity			0		0		5931			0
S3	2016	2016	2016	2	0	2	Export	372	Ireland	IRL	591	Panama	PAN								07	COFFEE,TEA,COCOA,SPICES	1	No Quantity			0		0		82499			0
S3	2016	2016	2016	2	0	2	Export	372	Ireland	IRL	608	Philippines	PHL								07	COFFEE,TEA,COCOA,SPICES	1	No Quantity			0		0		481576			0
S3	2016	2016	2016	2	0	2	Export	372	Ireland	IRL	616	Poland	POL								07	COFFEE,TEA,COCOA,SPICES	1	No Quantity			0		0		12872371			0
S3	2016	2016	2016	2	0	2	Export	372	Ireland	IRL	620	Portugal	PRT								07	COFFEE,TEA,COCOA,SPICES	1	No Quantity			0		0		657234			0
S3	2016	2016	2016	2	0	2	Export	372	Ireland	IRL	634	Qatar	QAT								07	COFFEE,TEA,COCOA,SPICES	1	No Quantity			0		0		87850			0
S3	2016	2016	2016	2	0	2	Export	372	Ireland	IRL	642	Romania	ROU								07	COFFEE,TEA,COCOA,SPICES	1	No Quantity			0		0		976682			0
S3	2016	2016	2016	2	0	2	Export	372	Ireland	IRL	643	Russian Federation	RUS								07	COFFEE,TEA,COCOA,SPICES	1	No Quantity			0		0		2294548			0
S3	2016	2016	2016	2	0	2	Export	372	Ireland	IRL	674	San Marino	SMR								07	COFFEE,TEA,COCOA,SPICES	1	No Quantity			0		0		15935			0
S3	2016	2016	2016	2	0	2	Export	372	Ireland	IRL	688	Serbia	SRB								07	COFFEE,TEA,COCOA,SPICES	1	No Quantity			0		0		3670			0
S3	2016	2016	2016	2	0	2	Export	372	Ireland	IRL	699	India	IND								07	COFFEE,TEA,COCOA,SPICES	1	No Quantity			0		0		448485			0
S3	2016	2016	2016	2	0	2	Export	372	Ireland	IRL	702	Singapore	SGP								07	COFFEE,TEA,COCOA,SPICES	1	No Quantity			0		0		240506			4
S3	2016	2016	2016	2	0	2	Export	372	Ireland	IRL	703	Slovakia	SVK								07	COFFEE,TEA,COCOA,SPICES	1	No Quantity			0		0		287			0
S3	2016	2016	2016	2	0	2	Export	372	Ireland	IRL	710	South Africa	ZAF								07	COFFEE,TEA,COCOA,SPICES	1	No Quantity			0		0		30441			0
S3	2016	2016	2016	2	0	2	Export	372	Ireland	IRL	716	Zimbabwe	ZWE								07	COFFEE,TEA,COCOA,SPICES	1	No Quantity			0		0		1			4
S3	2016	2016	2016	2	0	2	Export	372	Ireland	IRL	724	Spain	ESP								07	COFFEE,TEA,COCOA,SPICES	1	No Quantity			0		0		2256584			0
S3	2016	2016	2016	2	0	2	Export	372	Ireland	IRL	752	Sweden	SWE								07	COFFEE,TEA,COCOA,SPICES	1	No Quantity			0		0		652601			0
S3	2016	2016	2016	2	0	2	Export	372	Ireland	IRL	757	Switzerland	CHE								07	COFFEE,TEA,COCOA,SPICES	1	No Quantity			0		0		562400			0
S3	2016	2016	2016	2	0	2	Export	372	Ireland	IRL	762	Tajikistan	TJK								07	COFFEE,TEA,COCOA,SPICES	1	No Quantity			0		0		117			0
S3	2016	2016	2016	2	0	2	Export	372	Ireland	IRL	764	Thailand	THA								07	COFFEE,TEA,COCOA,SPICES	1	No Quantity			0		0		95320			0
S3	2016	2016	2016	2	0	2	Export	372	Ireland	IRL	784	United Arab Emirates	ARE								07	COFFEE,TEA,COCOA,SPICES	1	No Quantity			0		0		2073875			0
S3	2016	2016	2016	2	0	2	Export	372	Ireland	IRL	792	Turkey	TUR								07	COFFEE,TEA,COCOA,SPICES	1	No Quantity			0		0		710029			0
S3	2016	2016	2016	2	0	2	Export	372	Ireland	IRL	804	Ukraine	UKR								07	COFFEE,TEA,COCOA,SPICES	1	No Quantity			0		0		688889			0
S3	2016	2016	2016	2	0	2	Export	372	Ireland	IRL	818	Egypt	EGY								07	COFFEE,TEA,COCOA,SPICES	1	No Quantity			0		0		77			0
S3	2016	2016	2016	2	0	2	Export	372	Ireland	IRL	826	United Kingdom	GBR								07	COFFEE,TEA,COCOA,SPICES	1	No Quantity			0		0		256288344			0
S3	2016	2016	2016	2	0	2	Export	372	Ireland	IRL	842	USA	USA								07	COFFEE,TEA,COCOA,SPICES	1	No Quantity			0		0		35371622			0
S3	2016	2016	2016	2	0	2	Export	372	Ireland	IRL	860	Uzbekistan	UZB								07	COFFEE,TEA,COCOA,SPICES	1	No Quantity			0		0		258836			0
S3	2016	2016	2016	2	0	2	Export	372	Ireland	IRL	862	Venezuela	VEN								07	COFFEE,TEA,COCOA,SPICES	1	No Quantity			0		0		15			0
S3	2016	2016	2016	2	0	2	Export	372	Ireland	IRL	899	Areas, nes									07	COFFEE,TEA,COCOA,SPICES	1	No Quantity			0		0		15408093			0
S3	2016	2016	2016	2	0	2	Export	376	Israel	ISR	0	World	WLD								07	COFFEE,TEA,COCOA,SPICES	1	No Quantity							50670000			0
S3	2016	2016	2016	2	0	2	Export	376	Israel	ISR	24	Angola	AGO								07	COFFEE,TEA,COCOA,SPICES	1	No Quantity							1000			0
S3	2016	2016	2016	2	0	2	Export	376	Israel	ISR	32	Argentina	ARG								07	COFFEE,TEA,COCOA,SPICES	1	No Quantity							1000			0
S3	2016	2016	2016	2	0	2	Export	376	Israel	ISR	36	Australia	AUS								07	COFFEE,TEA,COCOA,SPICES	1	No Quantity							769000			0
S3	2016	2016	2016	2	0	2	Export	376	Israel	ISR	40	Austria	AUT								07	COFFEE,TEA,COCOA,SPICES	1	No Quantity							51000			0
S3	2016	2016	2016	2	0	2	Export	376	Israel	ISR	56	Belgium	BEL								07	COFFEE,TEA,COCOA,SPICES	1	No Quantity							223000			0
S3	2016	2016	2016	2	0	2	Export	376	Israel	ISR	76	Brazil	BRA								07	COFFEE,TEA,COCOA,SPICES	1	No Quantity							51000			0
S3	2016	2016	2016	2	0	2	Export	376	Israel	ISR	100	Bulgaria	BGR								07	COFFEE,TEA,COCOA,SPICES	1	No Quantity							4000			0
S3	2016	2016	2016	2	0	2	Export	376	Israel	ISR	104	Myanmar	MMR								07	COFFEE,TEA,COCOA,SPICES	1	No Quantity							10000			0
S3	2016	2016	2016	2	0	2	Export	376	Israel	ISR	112	Belarus	BLR								07	COFFEE,TEA,COCOA,SPICES	1	No Quantity							37000			0
S3	2016	2016	2016	2	0	2	Export	376	Israel	ISR	120	Cameroon	CMR								07	COFFEE,TEA,COCOA,SPICES	1	No Quantity							1000			0
S3	2016	2016	2016	2	0	2	Export	376	Israel	ISR	124	Canada	CAN								07	COFFEE,TEA,COCOA,SPICES	1	No Quantity							3284000			0
S3	2016	2016	2016	2	0	2	Export	376	Israel	ISR	144	Sri Lanka	LKA								07	COFFEE,TEA,COCOA,SPICES	1	No Quantity							38000			0
S3	2016	2016	2016	2	0	2	Export	376	Israel	ISR	156	China	CHN								07	COFFEE,TEA,COCOA,SPICES	1	No Quantity							122000			0
S3	2016	2016	2016	2	0	2	Export	376	Israel	ISR	196	Cyprus	CYP								07	COFFEE,TEA,COCOA,SPICES	1	No Quantity							79000			0
S3	2016	2016	2016	2	0	2	Export	376	Israel	ISR	203	Czechia	CZE								07	COFFEE,TEA,COCOA,SPICES	1	No Quantity							5000			0
S3	2016	2016	2016	2	0	2	Export	376	Israel	ISR	226	Equatorial Guinea	GNQ								07	COFFEE,TEA,COCOA,SPICES	1	No Quantity							6000			0
S3	2016	2016	2016	2	0	2	Export	376	Israel	ISR	251	France	FRA								07	COFFEE,TEA,COCOA,SPICES	1	No Quantity							951000			0
S3	2016	2016	2016	2	0	2	Export	376	Israel	ISR	262	Djibouti	DJI								07	COFFEE,TEA,COCOA,SPICES	1	No Quantity							6000			0
S3	2016	2016	2016	2	0	2	Export	376	Israel	ISR	268	Georgia	GEO								07	COFFEE,TEA,COCOA,SPICES	1	No Quantity							7000			0
S3	2016	2016	2016	2	0	2	Export	376	Israel	ISR	276	Germany	DEU								07	COFFEE,TEA,COCOA,SPICES	1	No Quantity							276000			0
S3	2016	2016	2016	2	0	2	Export	376	Israel	ISR	300	Greece	GRC								07	COFFEE,TEA,COCOA,SPICES	1	No Quantity							3000			0
S3	2016	2016	2016	2	0	2	Export	376	Israel	ISR	344	China, Hong Kong SAR	HKG								07	COFFEE,TEA,COCOA,SPICES	1	No Quantity							29000			0
S3	2016	2016	2016	2	0	2	Export	376	Israel	ISR	348	Hungary	HUN								07	COFFEE,TEA,COCOA,SPICES	1	No Quantity							110000			0
S3	2016	2016	2016	2	0	2	Export	376	Israel	ISR	352	Iceland	ISL								07	COFFEE,TEA,COCOA,SPICES	1	No Quantity							16000			0
S3	2016	2016	2016	2	0	2	Export	376	Israel	ISR	372	Ireland	IRL								07	COFFEE,TEA,COCOA,SPICES	1	No Quantity							230000			0
S3	2016	2016	2016	2	0	2	Export	376	Israel	ISR	381	Italy	ITA								07	COFFEE,TEA,COCOA,SPICES	1	No Quantity							29000			0
S3	2016	2016	2016	2	0	2	Export	376	Israel	ISR	392	Japan	JPN								07	COFFEE,TEA,COCOA,SPICES	1	No Quantity							925000			0
S3	2016	2016	2016	2	0	2	Export	376	Israel	ISR	398	Kazakhstan	KAZ								07	COFFEE,TEA,COCOA,SPICES	1	No Quantity							114000			0
S3	2016	2016	2016	2	0	2	Export	376	Israel	ISR	400	Jordan	JOR								07	COFFEE,TEA,COCOA,SPICES	1	No Quantity							67000			0
S3	2016	2016	2016	2	0	2	Export	376	Israel	ISR	404	Kenya	KEN								07	COFFEE,TEA,COCOA,SPICES	1	No Quantity							2000			0
S3	2016	2016	2016	2	0	2	Export	376	Israel	ISR	410	Rep. of Korea	KOR								07	COFFEE,TEA,COCOA,SPICES	1	No Quantity							53000			0
S3	2016	2016	2016	2	0	2	Export	376	Israel	ISR	428	Latvia	LVA								07	COFFEE,TEA,COCOA,SPICES	1	No Quantity							1000			0
S3	2016	2016	2016	2	0	2	Export	376	Israel	ISR	440	Lithuania	LTU								07	COFFEE,TEA,COCOA,SPICES	1	No Quantity							1000			0
S3	2016	2016	2016	2	0	2	Export	376	Israel	ISR	490	Other Asia, nes									07	COFFEE,TEA,COCOA,SPICES	1	No Quantity							356000			0
S3	2016	2016	2016	2	0	2	Export	376	Israel	ISR	528	Netherlands	NLD								07	COFFEE,TEA,COCOA,SPICES	1	No Quantity							5084000			0
S3	2016	2016	2016	2	0	2	Export	376	Israel	ISR	554	New Zealand	NZL								07	COFFEE,TEA,COCOA,SPICES	1	No Quantity							2000			0
S3	2016	2016	2016	2	0	2	Export	376	Israel	ISR	566	Nigeria	NGA								07	COFFEE,TEA,COCOA,SPICES	1	No Quantity							15000			0
S3	2016	2016	2016	2	0	2	Export	376	Israel	ISR	591	Panama	PAN								07	COFFEE,TEA,COCOA,SPICES	1	No Quantity							25000			0
S3	2016	2016	2016	2	0	2	Export	376	Israel	ISR	598	Papua New Guinea	PNG								07	COFFEE,TEA,COCOA,SPICES	1	No Quantity							3000			0
S3	2016	2016	2016	2	0	2	Export	376	Israel	ISR	616	Poland	POL								07	COFFEE,TEA,COCOA,SPICES	1	No Quantity							33000			0
S3	2016	2016	2016	2	0	2	Export	376	Israel	ISR	620	Portugal	PRT								07	COFFEE,TEA,COCOA,SPICES	1	No Quantity							1000			0
S3	2016	2016	2016	2	0	2	Export	376	Israel	ISR	643	Russian Federation	RUS								07	COFFEE,TEA,COCOA,SPICES	1	No Quantity							67000			0
S3	2016	2016	2016	2	0	2	Export	376	Israel	ISR	699	India	IND								07	COFFEE,TEA,COCOA,SPICES	1	No Quantity							11000			0
S3	2016	2016	2016	2	0	2	Export	376	Israel	ISR	702	Singapore	SGP								07	COFFEE,TEA,COCOA,SPICES	1	No Quantity							5000			0
S3	2016	2016	2016	2	0	2	Export	376	Israel	ISR	705	Slovenia	SVN								07	COFFEE,TEA,COCOA,SPICES	1	No Quantity							413000			0
S3	2016	2016	2016	2	0	2	Export	376	Israel	ISR	710	South Africa	ZAF								07	COFFEE,TEA,COCOA,SPICES	1	No Quantity							97000			0
S3	2016	2016	2016	2	0	2	Export	376	Israel	ISR	724	Spain	ESP								07	COFFEE,TEA,COCOA,SPICES	1	No Quantity							8728000			0
S3	2016	2016	2016	2	0	2	Export	376	Israel	ISR	757	Switzerland	CHE								07	COFFEE,TEA,COCOA,SPICES	1	No Quantity							92000			0
S3	2016	2016	2016	2	0	2	Export	376	Israel	ISR	764	Thailand	THA								07	COFFEE,TEA,COCOA,SPICES	1	No Quantity							21000			0
S3	2016	2016	2016	2	0	2	Export	376	Israel	ISR	792	Turkey	TUR								07	COFFEE,TEA,COCOA,SPICES	1	No Quantity							48000			0
S3	2016	2016	2016	2	0	2	Export	376	Israel	ISR	800	Uganda	UGA								07	COFFEE,TEA,COCOA,SPICES	1	No Quantity							3000			0
S3	2016	2016	2016	2	0	2	Export	376	Israel	ISR	804	Ukraine	UKR								07	COFFEE,TEA,COCOA,SPICES	1	No Quantity							78000			0
S3	2016	2016	2016	2	0	2	Export	376	Israel	ISR	807	North Macedonia	MKD								07	COFFEE,TEA,COCOA,SPICES	1	No Quantity							9000			0
S3	2016	2016	2016	2	0	2	Export	376	Israel	ISR	818	Egypt	EGY								07	COFFEE,TEA,COCOA,SPICES	1	No Quantity							64000			0
S3	2016	2016	2016	2	0	2	Export	376	Israel	ISR	826	United Kingdom	GBR								07	COFFEE,TEA,COCOA,SPICES	1	No Quantity							2233000			0
S3	2016	2016	2016	2	0	2	Export	376	Israel	ISR	842	USA	USA								07	COFFEE,TEA,COCOA,SPICES	1	No Quantity							25776000			0
S3	2016	2016	2016	2	0	2	Export	376	Israel	ISR	899	Areas, nes									07	COFFEE,TEA,COCOA,SPICES	1	No Quantity							4000			0
S3	2016	2016	2016	2	0	2	Export	372	Ireland	IRL	0	World	WLD								08	ANIMAL FEED STUFF	1	No Quantity			0		0		313256710			0
S3	2016	2016	2016	2	0	2	Export	372	Ireland	IRL	8	Albania	ALB								08	ANIMAL FEED STUFF	1	No Quantity			0		0		26580			0
S3	2016	2016	2016	2	0	2	Export	372	Ireland	IRL	12	Algeria	DZA								08	ANIMAL FEED STUFF	1	No Quantity			0		0		99602			0
S3	2016	2016	2016	2	0	2	Export	372	Ireland	IRL	36	Australia	AUS								08	ANIMAL FEED STUFF	1	No Quantity			0		0		1390586			0
S3	2016	2016	2016	2	0	2	Export	372	Ireland	IRL	40	Austria	AUT								08	ANIMAL FEED STUFF	1	No Quantity			0		0		296723			0
S3	2016	2016	2016	2	0	2	Export	372	Ireland	IRL	48	Bahrain	BHR								08	ANIMAL FEED STUFF	1	No Quantity			0		0		432011			0
S3	2016	2016	2016	2	0	2	Export	372	Ireland	IRL	50	Bangladesh	BGD								08	ANIMAL FEED STUFF	1	No Quantity			0		0		62748			0
S3	2016	2016	2016	2	0	2	Export	372	Ireland	IRL	52	Barbados	BRB								08	ANIMAL FEED STUFF	1	No Quantity			0		0		5400			0
S3	2016	2016	2016	2	0	2	Export	372	Ireland	IRL	56	Belgium	BEL								08	ANIMAL FEED STUFF	1	No Quantity			0		0		484959			0
S3	2016	2016	2016	2	0	2	Export	372	Ireland	IRL	100	Bulgaria	BGR								08	ANIMAL FEED STUFF	1	No Quantity			0		0		3735			0
S3	2016	2016	2016	2	0	2	Export	372	Ireland	IRL	112	Belarus	BLR								08	ANIMAL FEED STUFF	1	No Quantity			0		0		177236			0
S3	2016	2016	2016	2	0	2	Export	372	Ireland	IRL	124	Canada	CAN								08	ANIMAL FEED STUFF	1	No Quantity			0		0		631057			0
S3	2016	2016	2016	2	0	2	Export	372	Ireland	IRL	144	Sri Lanka	LKA								08	ANIMAL FEED STUFF	1	No Quantity			0		0		11031			0
S3	2016	2016	2016	2	0	2	Export	372	Ireland	IRL	152	Chile	CHL								08	ANIMAL FEED STUFF	1	No Quantity			0		0		257674			0
S3	2016	2016	2016	2	0	2	Export	372	Ireland	IRL	156	China	CHN								08	ANIMAL FEED STUFF	1	No Quantity			0		0		824414			0
S3	2016	2016	2016	2	0	2	Export	372	Ireland	IRL	196	Cyprus	CYP								08	ANIMAL FEED STUFF	1	No Quantity			0		0		21381			0
S3	2016	2016	2016	2	0	2	Export	372	Ireland	IRL	203	Czechia	CZE								08	ANIMAL FEED STUFF	1	No Quantity			0		0		321345			0
S3	2016	2016	2016	2	0	2	Export	372	Ireland	IRL	208	Denmark	DNK								08	ANIMAL FEED STUFF	1	No Quantity			0		0		313442			0
S3	2016	2016	2016	2	0	2	Export	372	Ireland	IRL	233	Estonia	EST								08	ANIMAL FEED STUFF	1	No Quantity			0		0		16716			0
S3	2016	2016	2016	2	0	2	Export	372	Ireland	IRL	246	Finland	FIN								08	ANIMAL FEED STUFF	1	No Quantity			0		0		151907			0
S3	2016	2016	2016	2	0	2	Export	372	Ireland	IRL	251	France	FRA								08	ANIMAL FEED STUFF	1	No Quantity			0		0		5092321			0
S3	2016	2016	2016	2	0	2	Export	372	Ireland	IRL	276	Germany	DEU								08	ANIMAL FEED STUFF	1	No Quantity			0		0		8521420			0
S3	2016	2016	2016	2	0	2	Export	372	Ireland	IRL	288	Ghana	GHA								08	ANIMAL FEED STUFF	1	No Quantity			0		0		42632			0
S3	2016	2016	2016	2	0	2	Export	372	Ireland	IRL	300	Greece	GRC								08	ANIMAL FEED STUFF	1	No Quantity			0		0		281440			0
S3	2016	2016	2016	2	0	2	Export	372	Ireland	IRL	344	China, Hong Kong SAR	HKG								08	ANIMAL FEED STUFF	1	No Quantity			0		0		332004			0
S3	2016	2016	2016	2	0	2	Export	372	Ireland	IRL	348	Hungary	HUN								08	ANIMAL FEED STUFF	1	No Quantity			0		0		500631			0
S3	2016	2016	2016	2	0	2	Export	372	Ireland	IRL	352	Iceland	ISL								08	ANIMAL FEED STUFF	1	No Quantity			0		0		2023			0
S3	2016	2016	2016	2	0	2	Export	372	Ireland	IRL	364	Iran	IRN								08	ANIMAL FEED STUFF	1	No Quantity			0		0		513221			0
S3	2016	2016	2016	2	0	2	Export	372	Ireland	IRL	368	Iraq	IRQ								08	ANIMAL FEED STUFF	1	No Quantity			0		0		93718			0
S3	2016	2016	2016	2	0	2	Export	372	Ireland	IRL	376	Israel	ISR								08	ANIMAL FEED STUFF	1	No Quantity			0		0		86832			0
S3	2016	2016	2016	2	0	2	Export	372	Ireland	IRL	381	Italy	ITA								08	ANIMAL FEED STUFF	1	No Quantity			0		0		21931071			0
S3	2016	2016	2016	2	0	2	Export	372	Ireland	IRL	392	Japan	JPN								08	ANIMAL FEED STUFF	1	No Quantity			0		0		2418560			0
S3	2016	2016	2016	2	0	2	Export	372	Ireland	IRL	400	Jordan	JOR								08	ANIMAL FEED STUFF	1	No Quantity			0		0		48060			0
S3	2016	2016	2016	2	0	2	Export	372	Ireland	IRL	404	Kenya	KEN								08	ANIMAL FEED STUFF	1	No Quantity			0		0		33629			0
S3	2016	2016	2016	2	0	2	Export	372	Ireland	IRL	410	Rep. of Korea	KOR								08	ANIMAL FEED STUFF	1	No Quantity			0		0		975069			0
S3	2016	2016	2016	2	0	2	Export	372	Ireland	IRL	414	Kuwait	KWT								08	ANIMAL FEED STUFF	1	No Quantity			0		0		379366			0
S3	2016	2016	2016	2	0	2	Export	372	Ireland	IRL	422	Lebanon	LBN								08	ANIMAL FEED STUFF	1	No Quantity			0		0		7602			0
S3	2016	2016	2016	2	0	2	Export	372	Ireland	IRL	428	Latvia	LVA								08	ANIMAL FEED STUFF	1	No Quantity			0		0		63005			0
S3	2016	2016	2016	2	0	2	Export	372	Ireland	IRL	434	Libya	LBY								08	ANIMAL FEED STUFF	1	No Quantity			0		0		91554			0
S3	2016	2016	2016	2	0	2	Export	372	Ireland	IRL	440	Lithuania	LTU								08	ANIMAL FEED STUFF	1	No Quantity			0		0		58321			0
S3	2016	2016	2016	2	0	2	Export	372	Ireland	IRL	442	Luxembourg	LUX								08	ANIMAL FEED STUFF	1	No Quantity			0		0		2336			0
S3	2016	2016	2016	2	0	2	Export	372	Ireland	IRL	446	China, Macao SAR	MAC								08	ANIMAL FEED STUFF	1	No Quantity			0		0		8836			0
S3	2016	2016	2016	2	0	2	Export	372	Ireland	IRL	458	Malaysia	MYS								08	ANIMAL FEED STUFF	1	No Quantity			0		0		179020			0
S3	2016	2016	2016	2	0	2	Export	372	Ireland	IRL	470	Malta	MLT								08	ANIMAL FEED STUFF	1	No Quantity			0		0		210380			0
S3	2016	2016	2016	2	0	2	Export	372	Ireland	IRL	484	Mexico	MEX								08	ANIMAL FEED STUFF	1	No Quantity			0		0		38772			0
S3	2016	2016	2016	2	0	2	Export	372	Ireland	IRL	490	Other Asia, nes									08	ANIMAL FEED STUFF	1	No Quantity			0		0		315189			0
S3	2016	2016	2016	2	0	2	Export	372	Ireland	IRL	496	Mongolia	MNG								08	ANIMAL FEED STUFF	1	No Quantity			0		0		83725			0
S3	2016	2016	2016	2	0	2	Export	372	Ireland	IRL	504	Morocco	MAR								08	ANIMAL FEED STUFF	1	No Quantity			0		0		199823			0
S3	2016	2016	2016	2	0	2	Export	372	Ireland	IRL	512	Oman	OMN								08	ANIMAL FEED STUFF	1	No Quantity			0		0		29033			0
S3	2016	2016	2016	2	0	2	Export	372	Ireland	IRL	528	Netherlands	NLD								08	ANIMAL FEED STUFF	1	No Quantity			0		0		6545022			0
S3	2016	2016	2016	2	0	2	Export	372	Ireland	IRL	554	New Zealand	NZL								08	ANIMAL FEED STUFF	1	No Quantity			0		0		386094			0
S3	2016	2016	2016	2	0	2	Export	372	Ireland	IRL	566	Nigeria	NGA								08	ANIMAL FEED STUFF	1	No Quantity			0		0		143931			0
S3	2016	2016	2016	2	0	2	Export	372	Ireland	IRL	579	Norway	NOR								08	ANIMAL FEED STUFF	1	No Quantity			0		0		300792			0
S3	2016	2016	2016	2	0	2	Export	372	Ireland	IRL	586	Pakistan	PAK								08	ANIMAL FEED STUFF	1	No Quantity			0		0		272593			0
S3	2016	2016	2016	2	0	2	Export	372	Ireland	IRL	604	Peru	PER								08	ANIMAL FEED STUFF	1	No Quantity			0		0		30479			0
S3	2016	2016	2016	2	0	2	Export	372	Ireland	IRL	608	Philippines	PHL								08	ANIMAL FEED STUFF	1	No Quantity			0		0		121683			0
S3	2016	2016	2016	2	0	2	Export	372	Ireland	IRL	616	Poland	POL								08	ANIMAL FEED STUFF	1	No Quantity			0		0		342700			0
S3	2016	2016	2016	2	0	2	Export	372	Ireland	IRL	620	Portugal	PRT								08	ANIMAL FEED STUFF	1	No Quantity			0		0		137785			0
S3	2016	2016	2016	2	0	2	Export	372	Ireland	IRL	634	Qatar	QAT								08	ANIMAL FEED STUFF	1	No Quantity			0		0		785755			0
S3	2016	2016	2016	2	0	2	Export	372	Ireland	IRL	642	Romania	ROU								08	ANIMAL FEED STUFF	1	No Quantity			0		0		96265			0
S3	2016	2016	2016	2	0	2	Export	372	Ireland	IRL	643	Russian Federation	RUS								08	ANIMAL FEED STUFF	1	No Quantity			0		0		486786			0
S3	2016	2016	2016	2	0	2	Export	372	Ireland	IRL	682	Saudi Arabia	SAU								08	ANIMAL FEED STUFF	1	No Quantity			0		0		860758			0
S3	2016	2016	2016	2	0	2	Export	372	Ireland	IRL	688	Serbia	SRB								08	ANIMAL FEED STUFF	1	No Quantity			0		0		2091			0
S3	2016	2016	2016	2	0	2	Export	372	Ireland	IRL	699	India	IND								08	ANIMAL FEED STUFF	1	No Quantity			0		0		581712			0
S3	2016	2016	2016	2	0	2	Export	372	Ireland	IRL	702	Singapore	SGP								08	ANIMAL FEED STUFF	1	No Quantity			0		0		509728			0
S3	2016	2016	2016	2	0	2	Export	372	Ireland	IRL	703	Slovakia	SVK								08	ANIMAL FEED STUFF	1	No Quantity			0		0		26106			0
S3	2016	2016	2016	2	0	2	Export	372	Ireland	IRL	704	Viet Nam	VNM								08	ANIMAL FEED STUFF	1	No Quantity			0		0		645			0
S3	2016	2016	2016	2	0	2	Export	372	Ireland	IRL	705	Slovenia	SVN								08	ANIMAL FEED STUFF	1	No Quantity			0		0		46488			0
S3	2016	2016	2016	2	0	2	Export	372	Ireland	IRL	710	South Africa	ZAF								08	ANIMAL FEED STUFF	1	No Quantity			0		0		651872			0
S3	2016	2016	2016	2	0	2	Export	372	Ireland	IRL	724	Spain	ESP								08	ANIMAL FEED STUFF	1	No Quantity			0		0		1336793			0
S3	2016	2016	2016	2	0	2	Export	372	Ireland	IRL	729	Sudan	SDN								08	ANIMAL FEED STUFF	1	No Quantity			0		0		25496			0
S3	2016	2016	2016	2	0	2	Export	372	Ireland	IRL	752	Sweden	SWE								08	ANIMAL FEED STUFF	1	No Quantity			0		0		2110797			0
S3	2016	2016	2016	2	0	2	Export	372	Ireland	IRL	757	Switzerland	CHE								08	ANIMAL FEED STUFF	1	No Quantity			0		0		468939			0
S3	2016	2016	2016	2	0	2	Export	372	Ireland	IRL	764	Thailand	THA								08	ANIMAL FEED STUFF	1	No Quantity			0		0		34589			0
S3	2016	2016	2016	2	0	2	Export	372	Ireland	IRL	784	United Arab Emirates	ARE								08	ANIMAL FEED STUFF	1	No Quantity			0		0		1611985			0
S3	2016	2016	2016	2	0	2	Export	372	Ireland	IRL	788	Tunisia	TUN								08	ANIMAL FEED STUFF	1	No Quantity			0		0		8681			0
S3	2016	2016	2016	2	0	2	Export	372	Ireland	IRL	792	Turkey	TUR								08	ANIMAL FEED STUFF	1	No Quantity			0		0		1224131			0
S3	2016	2016	2016	2	0	2	Export	372	Ireland	IRL	804	Ukraine	UKR								08	ANIMAL FEED STUFF	1	No Quantity			0		0		99639			0
S3	2016	2016	2016	2	0	2	Export	372	Ireland	IRL	818	Egypt	EGY								08	ANIMAL FEED STUFF	1	No Quantity			0		0		157901			0
S3	2016	2016	2016	2	0	2	Export	372	Ireland	IRL	826	United Kingdom	GBR								08	ANIMAL FEED STUFF	1	No Quantity			0		0		164283677			0
S3	2016	2016	2016	2	0	2	Export	372	Ireland	IRL	842	USA	USA								08	ANIMAL FEED STUFF	1	No Quantity			0		0		10726524			0
S3	2016	2016	2016	2	0	2	Export	372	Ireland	IRL	858	Uruguay	URY								08	ANIMAL FEED STUFF	1	No Quantity			0		0		114882			0
S3	2016	2016	2016	2	0	2	Export	372	Ireland	IRL	860	Uzbekistan	UZB								08	ANIMAL FEED STUFF	1	No Quantity			0		0		22782			0
S3	2016	2016	2016	2	0	2	Export	372	Ireland	IRL	899	Areas, nes									08	ANIMAL FEED STUFF	1	No Quantity			0		0		70632429			0
S3	2016	2016	2016	2	0	2	Export	376	Israel	ISR	0	World	WLD								08	ANIMAL FEED STUFF	1	No Quantity							16080000			0
S3	2016	2016	2016	2	0	2	Export	376	Israel	ISR	24	Angola	AGO								08	ANIMAL FEED STUFF	1	No Quantity							506000			0
S3	2016	2016	2016	2	0	2	Export	376	Israel	ISR	40	Austria	AUT								08	ANIMAL FEED STUFF	1	No Quantity							1000			0
S3	2016	2016	2016	2	0	2	Export	376	Israel	ISR	56	Belgium	BEL								08	ANIMAL FEED STUFF	1	No Quantity							16000			0
S3	2016	2016	2016	2	0	2	Export	376	Israel	ISR	120	Cameroon	CMR								08	ANIMAL FEED STUFF	1	No Quantity							24000			0
S3	2016	2016	2016	2	0	2	Export	376	Israel	ISR	196	Cyprus	CYP								08	ANIMAL FEED STUFF	1	No Quantity							597000			0
S3	2016	2016	2016	2	0	2	Export	376	Israel	ISR	226	Equatorial Guinea	GNQ								08	ANIMAL FEED STUFF	1	No Quantity							122000			0
S3	2016	2016	2016	2	0	2	Export	376	Israel	ISR	251	France	FRA								08	ANIMAL FEED STUFF	1	No Quantity							1000			0
S3	2016	2016	2016	2	0	2	Export	376	Israel	ISR	288	Ghana	GHA								08	ANIMAL FEED STUFF	1	No Quantity							7871000			0
S3	2016	2016	2016	2	0	2	Export	376	Israel	ISR	392	Japan	JPN								08	ANIMAL FEED STUFF	1	No Quantity							5000			0
S3	2016	2016	2016	2	0	2	Export	376	Israel	ISR	400	Jordan	JOR								08	ANIMAL FEED STUFF	1	No Quantity							4673000			0
S3	2016	2016	2016	2	0	2	Export	376	Israel	ISR	404	Kenya	KEN								08	ANIMAL FEED STUFF	1	No Quantity							188000			0
S3	2016	2016	2016	2	0	2	Export	376	Israel	ISR	428	Latvia	LVA								08	ANIMAL FEED STUFF	1	No Quantity							7000			0
S3	2016	2016	2016	2	0	2	Export	376	Israel	ISR	470	Malta	MLT								08	ANIMAL FEED STUFF	1	No Quantity							5000			0
S3	2016	2016	2016	2	0	2	Export	376	Israel	ISR	566	Nigeria	NGA								08	ANIMAL FEED STUFF	1	No Quantity							1131000			0
S3	2016	2016	2016	2	0	2	Export	376	Israel	ISR	598	Papua New Guinea	PNG								08	ANIMAL FEED STUFF	1	No Quantity							1000			0
S3	2016	2016	2016	2	0	2	Export	376	Israel	ISR	643	Russian Federation	RUS								08	ANIMAL FEED STUFF	1	No Quantity							1000			0
S3	2016	2016	2016	2	0	2	Export	376	Israel	ISR	646	Rwanda	RWA								08	ANIMAL FEED STUFF	1	No Quantity							37000			0
S3	2016	2016	2016	2	0	2	Export	376	Israel	ISR	702	Singapore	SGP								08	ANIMAL FEED STUFF	1	No Quantity							8000			0
S3	2016	2016	2016	2	0	2	Export	376	Israel	ISR	704	Viet Nam	VNM								08	ANIMAL FEED STUFF	1	No Quantity							31000			0
S3	2016	2016	2016	2	0	2	Export	376	Israel	ISR	710	South Africa	ZAF								08	ANIMAL FEED STUFF	1	No Quantity							31000			0
S3	2016	2016	2016	2	0	2	Export	376	Israel	ISR	724	Spain	ESP								08	ANIMAL FEED STUFF	1	No Quantity							2000			0
S3	2016	2016	2016	2	0	2	Export	376	Israel	ISR	764	Thailand	THA								08	ANIMAL FEED STUFF	1	No Quantity							478000			0
S3	2016	2016	2016	2	0	2	Export	376	Israel	ISR	792	Turkey	TUR								08	ANIMAL FEED STUFF	1	No Quantity							231000			0
S3	2016	2016	2016	2	0	2	Export	376	Israel	ISR	800	Uganda	UGA								08	ANIMAL FEED STUFF	1	No Quantity							15000			0
S3	2016	2016	2016	2	0	2	Export	376	Israel	ISR	826	United Kingdom	GBR								08	ANIMAL FEED STUFF	1	No Quantity							1000			0
S3	2016	2016	2016	2	0	2	Export	376	Israel	ISR	834	United Rep. of Tanzania	TZA								08	ANIMAL FEED STUFF	1	No Quantity							32000			0
S3	2016	2016	2016	2	0	2	Export	376	Israel	ISR	842	USA	USA								08	ANIMAL FEED STUFF	1	No Quantity							38000			0
S3	2016	2016	2016	2	0	2	Export	376	Israel	ISR	862	Venezuela	VEN								08	ANIMAL FEED STUFF	1	No Quantity							27000			0
S3	2016	2016	2016	2	0	2	Export	372	Ireland	IRL	0	World	WLD								09	MISC.EDIBLE PRODUCTS ETC	1	No Quantity			0		0		2563763836			4
S3	2016	2016	2016	2	0	2	Export	372	Ireland	IRL	4	Afghanistan	AFG								09	MISC.EDIBLE PRODUCTS ETC	1	No Quantity			0		0		5073007			0
S3	2016	2016	2016	2	0	2	Export	372	Ireland	IRL	8	Albania	ALB								09	MISC.EDIBLE PRODUCTS ETC	1	No Quantity			0		0		221			0
S3	2016	2016	2016	2	0	2	Export	372	Ireland	IRL	12	Algeria	DZA								09	MISC.EDIBLE PRODUCTS ETC	1	No Quantity			0		0		51761			0
S3	2016	2016	2016	2	0	2	Export	372	Ireland	IRL	20	Andorra	AND								09	MISC.EDIBLE PRODUCTS ETC	1	No Quantity			0		0		2483			0
S3	2016	2016	2016	2	0	2	Export	372	Ireland	IRL	24	Angola	AGO								09	MISC.EDIBLE PRODUCTS ETC	1	No Quantity			0		0		5084223			0
S3	2016	2016	2016	2	0	2	Export	372	Ireland	IRL	31	Azerbaijan	AZE								09	MISC.EDIBLE PRODUCTS ETC	1	No Quantity			0		0		12730			0
S3	2016	2016	2016	2	0	2	Export	372	Ireland	IRL	36	Australia	AUS								09	MISC.EDIBLE PRODUCTS ETC	1	No Quantity			0		0		10480677			0
S3	2016	2016	2016	2	0	2	Export	372	Ireland	IRL	40	Austria	AUT								09	MISC.EDIBLE PRODUCTS ETC	1	No Quantity			0		0		4086199			0
S3	2016	2016	2016	2	0	2	Export	372	Ireland	IRL	48	Bahrain	BHR								09	MISC.EDIBLE PRODUCTS ETC	1	No Quantity			0		0		2457639			0
S3	2016	2016	2016	2	0	2	Export	372	Ireland	IRL	50	Bangladesh	BGD								09	MISC.EDIBLE PRODUCTS ETC	1	No Quantity			0		0		391666			4
S3	2016	2016	2016	2	0	2	Export	372	Ireland	IRL	52	Barbados	BRB								09	MISC.EDIBLE PRODUCTS ETC	1	No Quantity			0		0		33037			0
S3	2016	2016	2016	2	0	2	Export	372	Ireland	IRL	56	Belgium	BEL								09	MISC.EDIBLE PRODUCTS ETC	1	No Quantity			0		0		8554034			0
S3	2016	2016	2016	2	0	2	Export	372	Ireland	IRL	60	Bermuda	BMU								09	MISC.EDIBLE PRODUCTS ETC	1	No Quantity			0		0		26911			0
S3	2016	2016	2016	2	0	2	Export	372	Ireland	IRL	68	Bolivia (Plurinational State of)	BOL								09	MISC.EDIBLE PRODUCTS ETC	1	No Quantity			0		0		8052			0
S3	2016	2016	2016	2	0	2	Export	372	Ireland	IRL	70	Bosnia Herzegovina	BIH								09	MISC.EDIBLE PRODUCTS ETC	1	No Quantity			0		0		35532			0
S3	2016	2016	2016	2	0	2	Export	372	Ireland	IRL	76	Brazil	BRA								09	MISC.EDIBLE PRODUCTS ETC	1	No Quantity			0		0		1412154			4
S3	2016	2016	2016	2	0	2	Export	372	Ireland	IRL	96	Brunei Darussalam	BRN								09	MISC.EDIBLE PRODUCTS ETC	1	No Quantity			0		0		2110			0
S3	2016	2016	2016	2	0	2	Export	372	Ireland	IRL	100	Bulgaria	BGR								09	MISC.EDIBLE PRODUCTS ETC	1	No Quantity			0		0		101236			0
S3	2016	2016	2016	2	0	2	Export	372	Ireland	IRL	104	Myanmar	MMR								09	MISC.EDIBLE PRODUCTS ETC	1	No Quantity			0		0		41359			0
S3	2016	2016	2016	2	0	2	Export	372	Ireland	IRL	112	Belarus	BLR								09	MISC.EDIBLE PRODUCTS ETC	1	No Quantity			0		0		438			0
S3	2016	2016	2016	2	0	2	Export	372	Ireland	IRL	116	Cambodia	KHM								09	MISC.EDIBLE PRODUCTS ETC	1	No Quantity			0		0		1948670			0
S3	2016	2016	2016	2	0	2	Export	372	Ireland	IRL	120	Cameroon	CMR								09	MISC.EDIBLE PRODUCTS ETC	1	No Quantity			0		0		3			0
S3	2016	2016	2016	2	0	2	Export	372	Ireland	IRL	124	Canada	CAN								09	MISC.EDIBLE PRODUCTS ETC	1	No Quantity			0		0		10571889			0
S3	2016	2016	2016	2	0	2	Export	372	Ireland	IRL	136	Cayman Isds	CYM								09	MISC.EDIBLE PRODUCTS ETC	1	No Quantity			0		0		8871			0
S3	2016	2016	2016	2	0	2	Export	372	Ireland	IRL	140	Central African Rep.	CAF								09	MISC.EDIBLE PRODUCTS ETC	1	No Quantity			0		0		25483			0
S3	2016	2016	2016	2	0	2	Export	372	Ireland	IRL	144	Sri Lanka	LKA								09	MISC.EDIBLE PRODUCTS ETC	1	No Quantity			0		0		256			4
S3	2016	2016	2016	2	0	2	Export	372	Ireland	IRL	148	Chad	TCD								09	MISC.EDIBLE PRODUCTS ETC	1	No Quantity			0		0		1950033			0
S3	2016	2016	2016	2	0	2	Export	372	Ireland	IRL	152	Chile	CHL								09	MISC.EDIBLE PRODUCTS ETC	1	No Quantity			0		0		6250455			0
S3	2016	2016	2016	2	0	2	Export	372	Ireland	IRL	156	China	CHN								09	MISC.EDIBLE PRODUCTS ETC	1	No Quantity			0		0		563414219			0
S3	2016	2016	2016	2	0	2	Export	372	Ireland	IRL	170	Colombia	COL								09	MISC.EDIBLE PRODUCTS ETC	1	No Quantity			0		0		17056754			0
S3	2016	2016	2016	2	0	2	Export	372	Ireland	IRL	178	Congo	COG								09	MISC.EDIBLE PRODUCTS ETC	1	No Quantity			0		0		4407418			0
S3	2016	2016	2016	2	0	2	Export	372	Ireland	IRL	180	Dem. Rep. of the Congo	COD								09	MISC.EDIBLE PRODUCTS ETC	1	No Quantity			0		0		10940403			0
S3	2016	2016	2016	2	0	2	Export	372	Ireland	IRL	188	Costa Rica	CRI								09	MISC.EDIBLE PRODUCTS ETC	1	No Quantity			0		0		4455979			4
S3	2016	2016	2016	2	0	2	Export	372	Ireland	IRL	191	Croatia	HRV								09	MISC.EDIBLE PRODUCTS ETC	1	No Quantity			0		0		2695			0
S3	2016	2016	2016	2	0	2	Export	372	Ireland	IRL	196	Cyprus	CYP								09	MISC.EDIBLE PRODUCTS ETC	1	No Quantity			0		0		1223459			0
S3	2016	2016	2016	2	0	2	Export	372	Ireland	IRL	203	Czechia	CZE								09	MISC.EDIBLE PRODUCTS ETC	1	No Quantity			0		0		2728546			0
S3	2016	2016	2016	2	0	2	Export	372	Ireland	IRL	204	Benin	BEN								09	MISC.EDIBLE PRODUCTS ETC	1	No Quantity			0		0		2141474			0
S3	2016	2016	2016	2	0	2	Export	372	Ireland	IRL	208	Denmark	DNK								09	MISC.EDIBLE PRODUCTS ETC	1	No Quantity			0		0		3347408			0
S3	2016	2016	2016	2	0	2	Export	372	Ireland	IRL	214	Dominican Rep.	DOM								09	MISC.EDIBLE PRODUCTS ETC	1	No Quantity			0		0		3915248			0
S3	2016	2016	2016	2	0	2	Export	372	Ireland	IRL	218	Ecuador	ECU								09	MISC.EDIBLE PRODUCTS ETC	1	No Quantity			0		0		4259927			0
S3	2016	2016	2016	2	0	2	Export	372	Ireland	IRL	222	El Salvador	SLV								09	MISC.EDIBLE PRODUCTS ETC	1	No Quantity			0		0		3632249			0
S3	2016	2016	2016	2	0	2	Export	372	Ireland	IRL	231	Ethiopia	ETH								09	MISC.EDIBLE PRODUCTS ETC	1	No Quantity			0		0		618925			4
S3	2016	2016	2016	2	0	2	Export	372	Ireland	IRL	233	Estonia	EST								09	MISC.EDIBLE PRODUCTS ETC	1	No Quantity			0		0		40798			0
S3	2016	2016	2016	2	0	2	Export	372	Ireland	IRL	234	Faeroe Isds	FRO								09	MISC.EDIBLE PRODUCTS ETC	1	No Quantity			0		0		1421			0
S3	2016	2016	2016	2	0	2	Export	372	Ireland	IRL	246	Finland	FIN								09	MISC.EDIBLE PRODUCTS ETC	1	No Quantity			0		0		790024			0
S3	2016	2016	2016	2	0	2	Export	372	Ireland	IRL	251	France	FRA								09	MISC.EDIBLE PRODUCTS ETC	1	No Quantity			0		0		67114599			0
S3	2016	2016	2016	2	0	2	Export	372	Ireland	IRL	266	Gabon	GAB								09	MISC.EDIBLE PRODUCTS ETC	1	No Quantity			0		0		471741			0
S3	2016	2016	2016	2	0	2	Export	372	Ireland	IRL	268	Georgia	GEO								09	MISC.EDIBLE PRODUCTS ETC	1	No Quantity			0		0		53			0
S3	2016	2016	2016	2	0	2	Export	372	Ireland	IRL	270	Gambia	GMB								09	MISC.EDIBLE PRODUCTS ETC	1	No Quantity			0		0		1525174			0
S3	2016	2016	2016	2	0	2	Export	372	Ireland	IRL	275	State of Palestine	PSE								09	MISC.EDIBLE PRODUCTS ETC	1	No Quantity			0		0		9269395			0
S3	2016	2016	2016	2	0	2	Export	372	Ireland	IRL	276	Germany	DEU								09	MISC.EDIBLE PRODUCTS ETC	1	No Quantity			0		0		135644304			0
S3	2016	2016	2016	2	0	2	Export	372	Ireland	IRL	288	Ghana	GHA								09	MISC.EDIBLE PRODUCTS ETC	1	No Quantity			0		0		17238856			0
S3	2016	2016	2016	2	0	2	Export	372	Ireland	IRL	292	Gibraltar	GIB								09	MISC.EDIBLE PRODUCTS ETC	1	No Quantity			0		0		81500			0
S3	2016	2016	2016	2	0	2	Export	372	Ireland	IRL	300	Greece	GRC								09	MISC.EDIBLE PRODUCTS ETC	1	No Quantity			0		0		1969472			0
S3	2016	2016	2016	2	0	2	Export	372	Ireland	IRL	304	Greenland	GRL								09	MISC.EDIBLE PRODUCTS ETC	1	No Quantity			0		0		1503			0
S3	2016	2016	2016	2	0	2	Export	372	Ireland	IRL	316	Guam	GUM								09	MISC.EDIBLE PRODUCTS ETC	1	No Quantity			0		0		2171			0
S3	2016	2016	2016	2	0	2	Export	372	Ireland	IRL	320	Guatemala	GTM								09	MISC.EDIBLE PRODUCTS ETC	1	No Quantity			0		0		9903869			0
S3	2016	2016	2016	2	0	2	Export	372	Ireland	IRL	324	Guinea	GIN								09	MISC.EDIBLE PRODUCTS ETC	1	No Quantity			0		0		1089362			0
S3	2016	2016	2016	2	0	2	Export	372	Ireland	IRL	328	Guyana	GUY								09	MISC.EDIBLE PRODUCTS ETC	1	No Quantity			0		0		1			4
S3	2016	2016	2016	2	0	2	Export	372	Ireland	IRL	340	Honduras	HND								09	MISC.EDIBLE PRODUCTS ETC	1	No Quantity			0		0		86952			0
S3	2016	2016	2016	2	0	2	Export	372	Ireland	IRL	344	China, Hong Kong SAR	HKG								09	MISC.EDIBLE PRODUCTS ETC	1	No Quantity			0		0		113295493			0
S3	2016	2016	2016	2	0	2	Export	372	Ireland	IRL	348	Hungary	HUN								09	MISC.EDIBLE PRODUCTS ETC	1	No Quantity			0		0		1158694			0
S3	2016	2016	2016	2	0	2	Export	372	Ireland	IRL	352	Iceland	ISL								09	MISC.EDIBLE PRODUCTS ETC	1	No Quantity			0		0		26660			0
S3	2016	2016	2016	2	0	2	Export	372	Ireland	IRL	360	Indonesia	IDN								09	MISC.EDIBLE PRODUCTS ETC	1	No Quantity			0		0		2073517			0
S3	2016	2016	2016	2	0	2	Export	372	Ireland	IRL	364	Iran	IRN								09	MISC.EDIBLE PRODUCTS ETC	1	No Quantity			0		0		18422			0
S3	2016	2016	2016	2	0	2	Export	372	Ireland	IRL	368	Iraq	IRQ								09	MISC.EDIBLE PRODUCTS ETC	1	No Quantity			0		0		39346200			0
S3	2016	2016	2016	2	0	2	Export	372	Ireland	IRL	376	Israel	ISR								09	MISC.EDIBLE PRODUCTS ETC	1	No Quantity			0		0		27737409			0
S3	2016	2016	2016	2	0	2	Export	372	Ireland	IRL	381	Italy	ITA								09	MISC.EDIBLE PRODUCTS ETC	1	No Quantity			0		0		9671970			0
S3	2016	2016	2016	2	0	2	Export	372	Ireland	IRL	384	Côte d'Ivoire	CIV								09	MISC.EDIBLE PRODUCTS ETC	1	No Quantity			0		0		4962613			0
S3	2016	2016	2016	2	0	2	Export	372	Ireland	IRL	388	Jamaica	JAM								09	MISC.EDIBLE PRODUCTS ETC	1	No Quantity			0		0		11629			0
S3	2016	2016	2016	2	0	2	Export	372	Ireland	IRL	392	Japan	JPN								09	MISC.EDIBLE PRODUCTS ETC	1	No Quantity			0		0		1308154			0
S3	2016	2016	2016	2	0	2	Export	372	Ireland	IRL	398	Kazakhstan	KAZ								09	MISC.EDIBLE PRODUCTS ETC	1	No Quantity			0		0		17349			0
S3	2016	2016	2016	2	0	2	Export	372	Ireland	IRL	400	Jordan	JOR								09	MISC.EDIBLE PRODUCTS ETC	1	No Quantity			0		0		23541788			0
S3	2016	2016	2016	2	0	2	Export	372	Ireland	IRL	404	Kenya	KEN								09	MISC.EDIBLE PRODUCTS ETC	1	No Quantity			0		0		268631			0
S3	2016	2016	2016	2	0	2	Export	372	Ireland	IRL	410	Rep. of Korea	KOR								09	MISC.EDIBLE PRODUCTS ETC	1	No Quantity			0		0		5400626			0
S3	2016	2016	2016	2	0	2	Export	372	Ireland	IRL	414	Kuwait	KWT								09	MISC.EDIBLE PRODUCTS ETC	1	No Quantity			0		0		25953381			0
S3	2016	2016	2016	2	0	2	Export	372	Ireland	IRL	418	Lao People's Dem. Rep.	LAO								09	MISC.EDIBLE PRODUCTS ETC	1	No Quantity			0		0		91			0
S3	2016	2016	2016	2	0	2	Export	372	Ireland	IRL	422	Lebanon	LBN								09	MISC.EDIBLE PRODUCTS ETC	1	No Quantity			0		0		5059468			0
S3	2016	2016	2016	2	0	2	Export	372	Ireland	IRL	428	Latvia	LVA								09	MISC.EDIBLE PRODUCTS ETC	1	No Quantity			0		0		37104			0
S3	2016	2016	2016	2	0	2	Export	372	Ireland	IRL	430	Liberia	LBR								09	MISC.EDIBLE PRODUCTS ETC	1	No Quantity			0		0		1377584			4
S3	2016	2016	2016	2	0	2	Export	372	Ireland	IRL	434	Libya	LBY								09	MISC.EDIBLE PRODUCTS ETC	1	No Quantity			0		0		13653			0
S3	2016	2016	2016	2	0	2	Export	372	Ireland	IRL	440	Lithuania	LTU								09	MISC.EDIBLE PRODUCTS ETC	1	No Quantity			0		0		71327			0
S3	2016	2016	2016	2	0	2	Export	372	Ireland	IRL	442	Luxembourg	LUX								09	MISC.EDIBLE PRODUCTS ETC	1	No Quantity			0		0		7565			0
S3	2016	2016	2016	2	0	2	Export	372	Ireland	IRL	454	Malawi	MWI								09	MISC.EDIBLE PRODUCTS ETC	1	No Quantity			0		0		2152822			0
S3	2016	2016	2016	2	0	2	Export	372	Ireland	IRL	458	Malaysia	MYS								09	MISC.EDIBLE PRODUCTS ETC	1	No Quantity			0		0		32486245			0
S3	2016	2016	2016	2	0	2	Export	372	Ireland	IRL	466	Mali	MLI								09	MISC.EDIBLE PRODUCTS ETC	1	No Quantity			0		0		24826169			0
S3	2016	2016	2016	2	0	2	Export	372	Ireland	IRL	470	Malta	MLT								09	MISC.EDIBLE PRODUCTS ETC	1	No Quantity			0		0		751513			0
S3	2016	2016	2016	2	0	2	Export	372	Ireland	IRL	478	Mauritania	MRT								09	MISC.EDIBLE PRODUCTS ETC	1	No Quantity			0		0		688034			0
S3	2016	2016	2016	2	0	2	Export	372	Ireland	IRL	480	Mauritius	MUS								09	MISC.EDIBLE PRODUCTS ETC	1	No Quantity			0		0		246231			0
S3	2016	2016	2016	2	0	2	Export	372	Ireland	IRL	484	Mexico	MEX								09	MISC.EDIBLE PRODUCTS ETC	1	No Quantity			0		0		29864975			4
S3	2016	2016	2016	2	0	2	Export	372	Ireland	IRL	490	Other Asia, nes									09	MISC.EDIBLE PRODUCTS ETC	1	No Quantity			0		0		21629741			0
S3	2016	2016	2016	2	0	2	Export	372	Ireland	IRL	496	Mongolia	MNG								09	MISC.EDIBLE PRODUCTS ETC	1	No Quantity			0		0		5002			0
S3	2016	2016	2016	2	0	2	Export	372	Ireland	IRL	498	Rep. of Moldova	MDA								09	MISC.EDIBLE PRODUCTS ETC	1	No Quantity			0		0		209			0
S3	2016	2016	2016	2	0	2	Export	372	Ireland	IRL	499	Montenegro	MNE								09	MISC.EDIBLE PRODUCTS ETC	1	No Quantity			0		0		39794			0
S3	2016	2016	2016	2	0	2	Export	372	Ireland	IRL	504	Morocco	MAR								09	MISC.EDIBLE PRODUCTS ETC	1	No Quantity			0		0		131376			0
S3	2016	2016	2016	2	0	2	Export	372	Ireland	IRL	508	Mozambique	MOZ								09	MISC.EDIBLE PRODUCTS ETC	1	No Quantity			0		0		91023			0
S3	2016	2016	2016	2	0	2	Export	372	Ireland	IRL	512	Oman	OMN								09	MISC.EDIBLE PRODUCTS ETC	1	No Quantity			0		0		11452049			0
S3	2016	2016	2016	2	0	2	Export	372	Ireland	IRL	528	Netherlands	NLD								09	MISC.EDIBLE PRODUCTS ETC	1	No Quantity			0		0		183977350			0
S3	2016	2016	2016	2	0	2	Export	372	Ireland	IRL	554	New Zealand	NZL								09	MISC.EDIBLE PRODUCTS ETC	1	No Quantity			0		0		250785			0
S3	2016	2016	2016	2	0	2	Export	372	Ireland	IRL	562	Niger	NER								09	MISC.EDIBLE PRODUCTS ETC	1	No Quantity			0		0		3013023			0
S3	2016	2016	2016	2	0	2	Export	372	Ireland	IRL	566	Nigeria	NGA								09	MISC.EDIBLE PRODUCTS ETC	1	No Quantity			0		0		53776321			0
S3	2016	2016	2016	2	0	2	Export	372	Ireland	IRL	579	Norway	NOR								09	MISC.EDIBLE PRODUCTS ETC	1	No Quantity			0		0		103267			0
S3	2016	2016	2016	2	0	2	Export	372	Ireland	IRL	581	United States Minor Outlying Islands	UMI								09	MISC.EDIBLE PRODUCTS ETC	1	No Quantity			0		0		6095			0
S3	2016	2016	2016	2	0	2	Export	372	Ireland	IRL	586	Pakistan	PAK								09	MISC.EDIBLE PRODUCTS ETC	1	No Quantity			0		0		8725152			0
S3	2016	2016	2016	2	0	2	Export	372	Ireland	IRL	591	Panama	PAN								09	MISC.EDIBLE PRODUCTS ETC	1	No Quantity			0		0		5021228			0
S3	2016	2016	2016	2	0	2	Export	372	Ireland	IRL	604	Peru	PER								09	MISC.EDIBLE PRODUCTS ETC	1	No Quantity			0		0		12237586			0
S3	2016	2016	2016	2	0	2	Export	372	Ireland	IRL	608	Philippines	PHL								09	MISC.EDIBLE PRODUCTS ETC	1	No Quantity			0		0		4132693			0
S3	2016	2016	2016	2	0	2	Export	372	Ireland	IRL	616	Poland	POL								09	MISC.EDIBLE PRODUCTS ETC	1	No Quantity			0		0		106690499			0
S3	2016	2016	2016	2	0	2	Export	372	Ireland	IRL	620	Portugal	PRT								09	MISC.EDIBLE PRODUCTS ETC	1	No Quantity			0		0		4384818			0
S3	2016	2016	2016	2	0	2	Export	372	Ireland	IRL	634	Qatar	QAT								09	MISC.EDIBLE PRODUCTS ETC	1	No Quantity			0		0		5588712			0
S3	2016	2016	2016	2	0	2	Export	372	Ireland	IRL	642	Romania	ROU								09	MISC.EDIBLE PRODUCTS ETC	1	No Quantity			0		0		1935017			0
S3	2016	2016	2016	2	0	2	Export	372	Ireland	IRL	643	Russian Federation	RUS								09	MISC.EDIBLE PRODUCTS ETC	1	No Quantity			0		0		51885515			0
S3	2016	2016	2016	2	0	2	Export	372	Ireland	IRL	682	Saudi Arabia	SAU								09	MISC.EDIBLE PRODUCTS ETC	1	No Quantity			0		0		103465641			0
S3	2016	2016	2016	2	0	2	Export	372	Ireland	IRL	686	Senegal	SEN								09	MISC.EDIBLE PRODUCTS ETC	1	No Quantity			0		0		48167267			0
S3	2016	2016	2016	2	0	2	Export	372	Ireland	IRL	688	Serbia	SRB								09	MISC.EDIBLE PRODUCTS ETC	1	No Quantity			0		0		490491			0
S3	2016	2016	2016	2	0	2	Export	372	Ireland	IRL	690	Seychelles	SYC								09	MISC.EDIBLE PRODUCTS ETC	1	No Quantity			0		0		181524			0
S3	2016	2016	2016	2	0	2	Export	372	Ireland	IRL	694	Sierra Leone	SLE								09	MISC.EDIBLE PRODUCTS ETC	1	No Quantity			0		0		295			0
S3	2016	2016	2016	2	0	2	Export	372	Ireland	IRL	699	India	IND								09	MISC.EDIBLE PRODUCTS ETC	1	No Quantity			0		0		22194			0
S3	2016	2016	2016	2	0	2	Export	372	Ireland	IRL	702	Singapore	SGP								09	MISC.EDIBLE PRODUCTS ETC	1	No Quantity			0		0		10442590			0
S3	2016	2016	2016	2	0	2	Export	372	Ireland	IRL	703	Slovakia	SVK								09	MISC.EDIBLE PRODUCTS ETC	1	No Quantity			0		0		226412			0
S3	2016	2016	2016	2	0	2	Export	372	Ireland	IRL	704	Viet Nam	VNM								09	MISC.EDIBLE PRODUCTS ETC	1	No Quantity			0		0		42224287			0
S3	2016	2016	2016	2	0	2	Export	372	Ireland	IRL	705	Slovenia	SVN								09	MISC.EDIBLE PRODUCTS ETC	1	No Quantity			0		0		316769			0
S3	2016	2016	2016	2	0	2	Export	372	Ireland	IRL	706	Somalia	SOM								09	MISC.EDIBLE PRODUCTS ETC	1	No Quantity			0		0		647034			0
S3	2016	2016	2016	2	0	2	Export	372	Ireland	IRL	710	South Africa	ZAF								09	MISC.EDIBLE PRODUCTS ETC	1	No Quantity			0		0		9246349			0
S3	2016	2016	2016	2	0	2	Export	372	Ireland	IRL	716	Zimbabwe	ZWE								09	MISC.EDIBLE PRODUCTS ETC	1	No Quantity			0		0		1016569			0
S3	2016	2016	2016	2	0	2	Export	372	Ireland	IRL	724	Spain	ESP								09	MISC.EDIBLE PRODUCTS ETC	1	No Quantity			0		0		18048762			0
S3	2016	2016	2016	2	0	2	Export	372	Ireland	IRL	729	Sudan	SDN								09	MISC.EDIBLE PRODUCTS ETC	1	No Quantity			0		0		385520			0
S3	2016	2016	2016	2	0	2	Export	372	Ireland	IRL	740	Suriname	SUR								09	MISC.EDIBLE PRODUCTS ETC	1	No Quantity			0		0		158929			0
S3	2016	2016	2016	2	0	2	Export	372	Ireland	IRL	752	Sweden	SWE								09	MISC.EDIBLE PRODUCTS ETC	1	No Quantity			0		0		9329185			0
S3	2016	2016	2016	2	0	2	Export	372	Ireland	IRL	757	Switzerland	CHE								09	MISC.EDIBLE PRODUCTS ETC	1	No Quantity			0		0		2851326			0
S3	2016	2016	2016	2	0	2	Export	372	Ireland	IRL	760	Syria	SYR								09	MISC.EDIBLE PRODUCTS ETC	1	No Quantity			0		0		25196			0
S3	2016	2016	2016	2	0	2	Export	372	Ireland	IRL	764	Thailand	THA								09	MISC.EDIBLE PRODUCTS ETC	1	No Quantity			0		0		5773627			0
S3	2016	2016	2016	2	0	2	Export	372	Ireland	IRL	768	Togo	TGO								09	MISC.EDIBLE PRODUCTS ETC	1	No Quantity			0		0		12355630			0
S3	2016	2016	2016	2	0	2	Export	372	Ireland	IRL	780	Trinidad and Tobago	TTO								09	MISC.EDIBLE PRODUCTS ETC	1	No Quantity			0		0		527179			0
S3	2016	2016	2016	2	0	2	Export	372	Ireland	IRL	784	United Arab Emirates	ARE								09	MISC.EDIBLE PRODUCTS ETC	1	No Quantity			0		0		33589878			0
S3	2016	2016	2016	2	0	2	Export	372	Ireland	IRL	788	Tunisia	TUN								09	MISC.EDIBLE PRODUCTS ETC	1	No Quantity			0		0		992400			0
S3	2016	2016	2016	2	0	2	Export	372	Ireland	IRL	792	Turkey	TUR								09	MISC.EDIBLE PRODUCTS ETC	1	No Quantity			0		0		12033998			0
S3	2016	2016	2016	2	0	2	Export	372	Ireland	IRL	795	Turkmenistan	TKM								09	MISC.EDIBLE PRODUCTS ETC	1	No Quantity			0		0		12916			0
S3	2016	2016	2016	2	0	2	Export	372	Ireland	IRL	800	Uganda	UGA								09	MISC.EDIBLE PRODUCTS ETC	1	No Quantity			0		0		43761			0
S3	2016	2016	2016	2	0	2	Export	372	Ireland	IRL	804	Ukraine	UKR								09	MISC.EDIBLE PRODUCTS ETC	1	No Quantity			0		0		1702377			0
S3	2016	2016	2016	2	0	2	Export	372	Ireland	IRL	818	Egypt	EGY								09	MISC.EDIBLE PRODUCTS ETC	1	No Quantity			0		0		8220142			0
S3	2016	2016	2016	2	0	2	Export	372	Ireland	IRL	826	United Kingdom	GBR								09	MISC.EDIBLE PRODUCTS ETC	1	No Quantity			0		0		285957850			0
S3	2016	2016	2016	2	0	2	Export	372	Ireland	IRL	834	United Rep. of Tanzania	TZA								09	MISC.EDIBLE PRODUCTS ETC	1	No Quantity			0		0		2327562			4
S3	2016	2016	2016	2	0	2	Export	372	Ireland	IRL	842	USA	USA								09	MISC.EDIBLE PRODUCTS ETC	1	No Quantity			0		0		177221482			0
S3	2016	2016	2016	2	0	2	Export	372	Ireland	IRL	854	Burkina Faso	BFA								09	MISC.EDIBLE PRODUCTS ETC	1	No Quantity			0		0		5129681			0
S3	2016	2016	2016	2	0	2	Export	372	Ireland	IRL	860	Uzbekistan	UZB								09	MISC.EDIBLE PRODUCTS ETC	1	No Quantity			0		0		1602			0
S3	2016	2016	2016	2	0	2	Export	372	Ireland	IRL	862	Venezuela	VEN								09	MISC.EDIBLE PRODUCTS ETC	1	No Quantity			0		0		644217			0
S3	2016	2016	2016	2	0	2	Export	372	Ireland	IRL	887	Yemen	YEM								09	MISC.EDIBLE PRODUCTS ETC	1	No Quantity			0		0		484692			0
S3	2016	2016	2016	2	0	2	Export	372	Ireland	IRL	894	Zambia	ZMB								09	MISC.EDIBLE PRODUCTS ETC	1	No Quantity			0		0		894133			0
S3	2016	2016	2016	2	0	2	Export	372	Ireland	IRL	899	Areas, nes									09	MISC.EDIBLE PRODUCTS ETC	1	No Quantity			0		0		15164693			0
S3	2016	2016	2016	2	0	2	Export	376	Israel	ISR	0	World	WLD								09	MISC.EDIBLE PRODUCTS ETC	1	No Quantity							192273000			0
S3	2016	2016	2016	2	0	2	Export	376	Israel	ISR	24	Angola	AGO								09	MISC.EDIBLE PRODUCTS ETC	1	No Quantity							190000			0
S3	2016	2016	2016	2	0	2	Export	376	Israel	ISR	31	Azerbaijan	AZE								09	MISC.EDIBLE PRODUCTS ETC	1	No Quantity							110000			0
S3	2016	2016	2016	2	0	2	Export	376	Israel	ISR	32	Argentina	ARG								09	MISC.EDIBLE PRODUCTS ETC	1	No Quantity							44000			0
S3	2016	2016	2016	2	0	2	Export	376	Israel	ISR	36	Australia	AUS								09	MISC.EDIBLE PRODUCTS ETC	1	No Quantity							4583000			0
S3	2016	2016	2016	2	0	2	Export	376	Israel	ISR	40	Austria	AUT								09	MISC.EDIBLE PRODUCTS ETC	1	No Quantity							815000			0
S3	2016	2016	2016	2	0	2	Export	376	Israel	ISR	51	Armenia	ARM								09	MISC.EDIBLE PRODUCTS ETC	1	No Quantity							128000			0
S3	2016	2016	2016	2	0	2	Export	376	Israel	ISR	56	Belgium	BEL								09	MISC.EDIBLE PRODUCTS ETC	1	No Quantity							1988000			0
S3	2016	2016	2016	2	0	2	Export	376	Israel	ISR	76	Brazil	BRA								09	MISC.EDIBLE PRODUCTS ETC	1	No Quantity							61000			0
S3	2016	2016	2016	2	0	2	Export	376	Israel	ISR	100	Bulgaria	BGR								09	MISC.EDIBLE PRODUCTS ETC	1	No Quantity							953000			0
S3	2016	2016	2016	2	0	2	Export	376	Israel	ISR	112	Belarus	BLR								09	MISC.EDIBLE PRODUCTS ETC	1	No Quantity							507000			0
S3	2016	2016	2016	2	0	2	Export	376	Israel	ISR	124	Canada	CAN								09	MISC.EDIBLE PRODUCTS ETC	1	No Quantity							2202000			0
S3	2016	2016	2016	2	0	2	Export	376	Israel	ISR	144	Sri Lanka	LKA								09	MISC.EDIBLE PRODUCTS ETC	1	No Quantity							12000			0
S3	2016	2016	2016	2	0	2	Export	376	Israel	ISR	156	China	CHN								09	MISC.EDIBLE PRODUCTS ETC	1	No Quantity							7406000			0
S3	2016	2016	2016	2	0	2	Export	376	Israel	ISR	191	Croatia	HRV								09	MISC.EDIBLE PRODUCTS ETC	1	No Quantity							296000			0
S3	2016	2016	2016	2	0	2	Export	376	Israel	ISR	196	Cyprus	CYP								09	MISC.EDIBLE PRODUCTS ETC	1	No Quantity							953000			0
S3	2016	2016	2016	2	0	2	Export	376	Israel	ISR	203	Czechia	CZE								09	MISC.EDIBLE PRODUCTS ETC	1	No Quantity							3593000			0
S3	2016	2016	2016	2	0	2	Export	376	Israel	ISR	208	Denmark	DNK								09	MISC.EDIBLE PRODUCTS ETC	1	No Quantity							187000			0
S3	2016	2016	2016	2	0	2	Export	376	Israel	ISR	214	Dominican Rep.	DOM								09	MISC.EDIBLE PRODUCTS ETC	1	No Quantity							75000			0
S3	2016	2016	2016	2	0	2	Export	376	Israel	ISR	226	Equatorial Guinea	GNQ								09	MISC.EDIBLE PRODUCTS ETC	1	No Quantity							36000			0
S3	2016	2016	2016	2	0	2	Export	376	Israel	ISR	231	Ethiopia	ETH								09	MISC.EDIBLE PRODUCTS ETC	1	No Quantity							130000			0
S3	2016	2016	2016	2	0	2	Export	376	Israel	ISR	233	Estonia	EST								09	MISC.EDIBLE PRODUCTS ETC	1	No Quantity							176000			0
S3	2016	2016	2016	2	0	2	Export	376	Israel	ISR	246	Finland	FIN								09	MISC.EDIBLE PRODUCTS ETC	1	No Quantity							867000			0
S3	2016	2016	2016	2	0	2	Export	376	Israel	ISR	251	France	FRA								09	MISC.EDIBLE PRODUCTS ETC	1	No Quantity							13192000			0
S3	2016	2016	2016	2	0	2	Export	376	Israel	ISR	262	Djibouti	DJI								09	MISC.EDIBLE PRODUCTS ETC	1	No Quantity							1681000			0
S3	2016	2016	2016	2	0	2	Export	376	Israel	ISR	268	Georgia	GEO								09	MISC.EDIBLE PRODUCTS ETC	1	No Quantity							391000			0
S3	2016	2016	2016	2	0	2	Export	376	Israel	ISR	276	Germany	DEU								09	MISC.EDIBLE PRODUCTS ETC	1	No Quantity							12964000			0
S3	2016	2016	2016	2	0	2	Export	376	Israel	ISR	288	Ghana	GHA								09	MISC.EDIBLE PRODUCTS ETC	1	No Quantity							74000			0
S3	2016	2016	2016	2	0	2	Export	376	Israel	ISR	300	Greece	GRC								09	MISC.EDIBLE PRODUCTS ETC	1	No Quantity							77000			0
S3	2016	2016	2016	2	0	2	Export	376	Israel	ISR	344	China, Hong Kong SAR	HKG								09	MISC.EDIBLE PRODUCTS ETC	1	No Quantity							181000			0
S3	2016	2016	2016	2	0	2	Export	376	Israel	ISR	348	Hungary	HUN								09	MISC.EDIBLE PRODUCTS ETC	1	No Quantity							738000			0
S3	2016	2016	2016	2	0	2	Export	376	Israel	ISR	352	Iceland	ISL								09	MISC.EDIBLE PRODUCTS ETC	1	No Quantity							156000			0
S3	2016	2016	2016	2	0	2	Export	376	Israel	ISR	372	Ireland	IRL								09	MISC.EDIBLE PRODUCTS ETC	1	No Quantity							2945000			0
S3	2016	2016	2016	2	0	2	Export	376	Israel	ISR	381	Italy	ITA								09	MISC.EDIBLE PRODUCTS ETC	1	No Quantity							4996000			0
S3	2016	2016	2016	2	0	2	Export	376	Israel	ISR	392	Japan	JPN								09	MISC.EDIBLE PRODUCTS ETC	1	No Quantity							12395000			0
S3	2016	2016	2016	2	0	2	Export	376	Israel	ISR	398	Kazakhstan	KAZ								09	MISC.EDIBLE PRODUCTS ETC	1	No Quantity							298000			0
S3	2016	2016	2016	2	0	2	Export	376	Israel	ISR	400	Jordan	JOR								09	MISC.EDIBLE PRODUCTS ETC	1	No Quantity							1000			0
S3	2016	2016	2016	2	0	2	Export	376	Israel	ISR	404	Kenya	KEN								09	MISC.EDIBLE PRODUCTS ETC	1	No Quantity							508000			0
S3	2016	2016	2016	2	0	2	Export	376	Israel	ISR	410	Rep. of Korea	KOR								09	MISC.EDIBLE PRODUCTS ETC	1	No Quantity							2746000			0
S3	2016	2016	2016	2	0	2	Export	376	Israel	ISR	417	Kyrgyzstan	KGZ								09	MISC.EDIBLE PRODUCTS ETC	1	No Quantity							80000			0
S3	2016	2016	2016	2	0	2	Export	376	Israel	ISR	428	Latvia	LVA								09	MISC.EDIBLE PRODUCTS ETC	1	No Quantity							787000			0
S3	2016	2016	2016	2	0	2	Export	376	Israel	ISR	440	Lithuania	LTU								09	MISC.EDIBLE PRODUCTS ETC	1	No Quantity							291000			0
S3	2016	2016	2016	2	0	2	Export	376	Israel	ISR	458	Malaysia	MYS								09	MISC.EDIBLE PRODUCTS ETC	1	No Quantity							13000			0
S3	2016	2016	2016	2	0	2	Export	376	Israel	ISR	466	Mali	MLI								09	MISC.EDIBLE PRODUCTS ETC	1	No Quantity							1000			0
S3	2016	2016	2016	2	0	2	Export	376	Israel	ISR	470	Malta	MLT								09	MISC.EDIBLE PRODUCTS ETC	1	No Quantity							86000			0
S3	2016	2016	2016	2	0	2	Export	376	Israel	ISR	480	Mauritius	MUS								09	MISC.EDIBLE PRODUCTS ETC	1	No Quantity							4000			0
S3	2016	2016	2016	2	0	2	Export	376	Israel	ISR	484	Mexico	MEX								09	MISC.EDIBLE PRODUCTS ETC	1	No Quantity							348000			0
S3	2016	2016	2016	2	0	2	Export	376	Israel	ISR	490	Other Asia, nes									09	MISC.EDIBLE PRODUCTS ETC	1	No Quantity							1780000			0
S3	2016	2016	2016	2	0	2	Export	376	Israel	ISR	498	Rep. of Moldova	MDA								09	MISC.EDIBLE PRODUCTS ETC	1	No Quantity							93000			0
S3	2016	2016	2016	2	0	2	Export	376	Israel	ISR	524	Nepal	NPL								09	MISC.EDIBLE PRODUCTS ETC	1	No Quantity							948000			0
S3	2016	2016	2016	2	0	2	Export	376	Israel	ISR	528	Netherlands	NLD								09	MISC.EDIBLE PRODUCTS ETC	1	No Quantity							14869000			0
S3	2016	2016	2016	2	0	2	Export	376	Israel	ISR	554	New Zealand	NZL								09	MISC.EDIBLE PRODUCTS ETC	1	No Quantity							1016000			0
S3	2016	2016	2016	2	0	2	Export	376	Israel	ISR	566	Nigeria	NGA								09	MISC.EDIBLE PRODUCTS ETC	1	No Quantity							348000			0
S3	2016	2016	2016	2	0	2	Export	376	Israel	ISR	579	Norway	NOR								09	MISC.EDIBLE PRODUCTS ETC	1	No Quantity							733000			0
S3	2016	2016	2016	2	0	2	Export	376	Israel	ISR	591	Panama	PAN								09	MISC.EDIBLE PRODUCTS ETC	1	No Quantity							290000			0
S3	2016	2016	2016	2	0	2	Export	376	Israel	ISR	604	Peru	PER								09	MISC.EDIBLE PRODUCTS ETC	1	No Quantity							5000			0
S3	2016	2016	2016	2	0	2	Export	376	Israel	ISR	608	Philippines	PHL								09	MISC.EDIBLE PRODUCTS ETC	1	No Quantity							1828000			0
S3	2016	2016	2016	2	0	2	Export	376	Israel	ISR	616	Poland	POL								09	MISC.EDIBLE PRODUCTS ETC	1	No Quantity							7494000			0
S3	2016	2016	2016	2	0	2	Export	376	Israel	ISR	642	Romania	ROU								09	MISC.EDIBLE PRODUCTS ETC	1	No Quantity							5226000			0
S3	2016	2016	2016	2	0	2	Export	376	Israel	ISR	643	Russian Federation	RUS								09	MISC.EDIBLE PRODUCTS ETC	1	No Quantity							9765000			0
S3	2016	2016	2016	2	0	2	Export	376	Israel	ISR	674	San Marino	SMR								09	MISC.EDIBLE PRODUCTS ETC	1	No Quantity							2000			0
S3	2016	2016	2016	2	0	2	Export	376	Israel	ISR	688	Serbia	SRB								09	MISC.EDIBLE PRODUCTS ETC	1	No Quantity							257000			0
S3	2016	2016	2016	2	0	2	Export	376	Israel	ISR	699	India	IND								09	MISC.EDIBLE PRODUCTS ETC	1	No Quantity							2977000			0
S3	2016	2016	2016	2	0	2	Export	376	Israel	ISR	702	Singapore	SGP								09	MISC.EDIBLE PRODUCTS ETC	1	No Quantity							500000			0
S3	2016	2016	2016	2	0	2	Export	376	Israel	ISR	703	Slovakia	SVK								09	MISC.EDIBLE PRODUCTS ETC	1	No Quantity							134000			0
S3	2016	2016	2016	2	0	2	Export	376	Israel	ISR	704	Viet Nam	VNM								09	MISC.EDIBLE PRODUCTS ETC	1	No Quantity							558000			0
S3	2016	2016	2016	2	0	2	Export	376	Israel	ISR	705	Slovenia	SVN								09	MISC.EDIBLE PRODUCTS ETC	1	No Quantity							779000			0
S3	2016	2016	2016	2	0	2	Export	376	Israel	ISR	710	South Africa	ZAF								09	MISC.EDIBLE PRODUCTS ETC	1	No Quantity							2627000			0
S3	2016	2016	2016	2	0	2	Export	376	Israel	ISR	724	Spain	ESP								09	MISC.EDIBLE PRODUCTS ETC	1	No Quantity							174000			0
S3	2016	2016	2016	2	0	2	Export	376	Israel	ISR	752	Sweden	SWE								09	MISC.EDIBLE PRODUCTS ETC	1	No Quantity							9267000			0
S3	2016	2016	2016	2	0	2	Export	376	Israel	ISR	757	Switzerland	CHE								09	MISC.EDIBLE PRODUCTS ETC	1	No Quantity							546000			0
S3	2016	2016	2016	2	0	2	Export	376	Israel	ISR	764	Thailand	THA								09	MISC.EDIBLE PRODUCTS ETC	1	No Quantity							8867000			0
S3	2016	2016	2016	2	0	2	Export	376	Israel	ISR	792	Turkey	TUR								09	MISC.EDIBLE PRODUCTS ETC	1	No Quantity							1098000			0
S3	2016	2016	2016	2	0	2	Export	376	Israel	ISR	796	Turks and Caicos Isds	TCA								09	MISC.EDIBLE PRODUCTS ETC	1	No Quantity							40000			0
S3	2016	2016	2016	2	0	2	Export	376	Israel	ISR	804	Ukraine	UKR								09	MISC.EDIBLE PRODUCTS ETC	1	No Quantity							2733000			0
S3	2016	2016	2016	2	0	2	Export	376	Israel	ISR	818	Egypt	EGY								09	MISC.EDIBLE PRODUCTS ETC	1	No Quantity							4000			0
S3	2016	2016	2016	2	0	2	Export	376	Israel	ISR	826	United Kingdom	GBR								09	MISC.EDIBLE PRODUCTS ETC	1	No Quantity							6252000			0
S3	2016	2016	2016	2	0	2	Export	376	Israel	ISR	834	United Rep. of Tanzania	TZA								09	MISC.EDIBLE PRODUCTS ETC	1	No Quantity							60000			0
S3	2016	2016	2016	2	0	2	Export	376	Israel	ISR	842	USA	USA								09	MISC.EDIBLE PRODUCTS ETC	1	No Quantity							30303000			0
S3	2016	2016	2016	2	0	2	Export	376	Israel	ISR	858	Uruguay	URY								09	MISC.EDIBLE PRODUCTS ETC	1	No Quantity							79000			0
S3	2016	2016	2016	2	0	2	Export	376	Israel	ISR	860	Uzbekistan	UZB								09	MISC.EDIBLE PRODUCTS ETC	1	No Quantity							145000			0
S3	2016	2016	2016	2	0	2	Export	376	Israel	ISR	899	Areas, nes									09	MISC.EDIBLE PRODUCTS ETC	1	No Quantity							211000			0
S3	2016	2016	2016	2	0	2	Export	372	Ireland	IRL	0	World	WLD								11	BEVERAGES	1	No Quantity			0		0		1436301216			4
S3	2016	2016	2016	2	0	2	Export	372	Ireland	IRL	20	Andorra	AND								11	BEVERAGES	1	No Quantity			0		0		497486			0
S3	2016	2016	2016	2	0	2	Export	372	Ireland	IRL	24	Angola	AGO								11	BEVERAGES	1	No Quantity			0		0		556020			0
S3	2016	2016	2016	2	0	2	Export	372	Ireland	IRL	31	Azerbaijan	AZE								11	BEVERAGES	1	No Quantity			0		0		22286			0
S3	2016	2016	2016	2	0	2	Export	372	Ireland	IRL	32	Argentina	ARG								11	BEVERAGES	1	No Quantity			0		0		3133235			0
S3	2016	2016	2016	2	0	2	Export	372	Ireland	IRL	36	Australia	AUS								11	BEVERAGES	1	No Quantity			0		0		18371325			0
S3	2016	2016	2016	2	0	2	Export	372	Ireland	IRL	40	Austria	AUT								11	BEVERAGES	1	No Quantity			0		0		4931137			0
S3	2016	2016	2016	2	0	2	Export	372	Ireland	IRL	44	Bahamas	BHS								11	BEVERAGES	1	No Quantity			0		0		46360			0
S3	2016	2016	2016	2	0	2	Export	372	Ireland	IRL	48	Bahrain	BHR								11	BEVERAGES	1	No Quantity			0		0		86126			0
S3	2016	2016	2016	2	0	2	Export	372	Ireland	IRL	51	Armenia	ARM								11	BEVERAGES	1	No Quantity			0		0		193751			0
S3	2016	2016	2016	2	0	2	Export	372	Ireland	IRL	56	Belgium	BEL								11	BEVERAGES	1	No Quantity			0		0		7695765			0
S3	2016	2016	2016	2	0	2	Export	372	Ireland	IRL	60	Bermuda	BMU								11	BEVERAGES	1	No Quantity			0		0		50825			0
S3	2016	2016	2016	2	0	2	Export	372	Ireland	IRL	68	Bolivia (Plurinational State of)	BOL								11	BEVERAGES	1	No Quantity			0		0		7279			0
S3	2016	2016	2016	2	0	2	Export	372	Ireland	IRL	76	Brazil	BRA								11	BEVERAGES	1	No Quantity			0		0		918528			0
S3	2016	2016	2016	2	0	2	Export	372	Ireland	IRL	84	Belize	BLZ								11	BEVERAGES	1	No Quantity			0		0		4415			0
S3	2016	2016	2016	2	0	2	Export	372	Ireland	IRL	100	Bulgaria	BGR								11	BEVERAGES	1	No Quantity			0		0		10192121			0
S3	2016	2016	2016	2	0	2	Export	372	Ireland	IRL	104	Myanmar	MMR								11	BEVERAGES	1	No Quantity			0		0		8675			4
S3	2016	2016	2016	2	0	2	Export	372	Ireland	IRL	112	Belarus	BLR								11	BEVERAGES	1	No Quantity			0		0		245799			0
S3	2016	2016	2016	2	0	2	Export	372	Ireland	IRL	116	Cambodia	KHM								11	BEVERAGES	1	No Quantity			0		0		25377			0
S3	2016	2016	2016	2	0	2	Export	372	Ireland	IRL	120	Cameroon	CMR								11	BEVERAGES	1	No Quantity			0		0		876572			0
S3	2016	2016	2016	2	0	2	Export	372	Ireland	IRL	124	Canada	CAN								11	BEVERAGES	1	No Quantity			0		0		68953799			0
S3	2016	2016	2016	2	0	2	Export	372	Ireland	IRL	136	Cayman Isds	CYM								11	BEVERAGES	1	No Quantity			0		0		20333			0
S3	2016	2016	2016	2	0	2	Export	372	Ireland	IRL	144	Sri Lanka	LKA								11	BEVERAGES	1	No Quantity			0		0		27249			0
S3	2016	2016	2016	2	0	2	Export	372	Ireland	IRL	152	Chile	CHL								11	BEVERAGES	1	No Quantity			0		0		1032392			0
S3	2016	2016	2016	2	0	2	Export	372	Ireland	IRL	156	China	CHN								11	BEVERAGES	1	No Quantity			0		0		4920521			0
S3	2016	2016	2016	2	0	2	Export	372	Ireland	IRL	170	Colombia	COL								11	BEVERAGES	1	No Quantity			0		0		1411736			0
S3	2016	2016	2016	2	0	2	Export	372	Ireland	IRL	178	Congo	COG								11	BEVERAGES	1	No Quantity			0		0		4			4
S3	2016	2016	2016	2	0	2	Export	372	Ireland	IRL	188	Costa Rica	CRI								11	BEVERAGES	1	No Quantity			0		0		47707			0
S3	2016	2016	2016	2	0	2	Export	372	Ireland	IRL	191	Croatia	HRV								11	BEVERAGES	1	No Quantity			0		0		234643			0
S3	2016	2016	2016	2	0	2	Export	372	Ireland	IRL	192	Cuba	CUB								11	BEVERAGES	1	No Quantity			0		0		331202			0
S3	2016	2016	2016	2	0	2	Export	372	Ireland	IRL	196	Cyprus	CYP								11	BEVERAGES	1	No Quantity			0		0		1820866			0
S3	2016	2016	2016	2	0	2	Export	372	Ireland	IRL	203	Czechia	CZE								11	BEVERAGES	1	No Quantity			0		0		20697088			0
S3	2016	2016	2016	2	0	2	Export	372	Ireland	IRL	208	Denmark	DNK								11	BEVERAGES	1	No Quantity			0		0		10147848			0
S3	2016	2016	2016	2	0	2	Export	372	Ireland	IRL	214	Dominican Rep.	DOM								11	BEVERAGES	1	No Quantity			0		0		31587			0
S3	2016	2016	2016	2	0	2	Export	372	Ireland	IRL	218	Ecuador	ECU								11	BEVERAGES	1	No Quantity			0		0		292499			0
S3	2016	2016	2016	2	0	2	Export	372	Ireland	IRL	222	El Salvador	SLV								11	BEVERAGES	1	No Quantity			0		0		7410			0
S3	2016	2016	2016	2	0	2	Export	372	Ireland	IRL	226	Equatorial Guinea	GNQ								11	BEVERAGES	1	No Quantity			0		0		172167			0
S3	2016	2016	2016	2	0	2	Export	372	Ireland	IRL	231	Ethiopia	ETH								11	BEVERAGES	1	No Quantity			0		0		5			0
S3	2016	2016	2016	2	0	2	Export	372	Ireland	IRL	233	Estonia	EST								11	BEVERAGES	1	No Quantity			0		0		1486909			0
S3	2016	2016	2016	2	0	2	Export	372	Ireland	IRL	238	Falkland Isds (Malvinas)	FLK								11	BEVERAGES	1	No Quantity			0		0		81535			0
S3	2016	2016	2016	2	0	2	Export	372	Ireland	IRL	242	Fiji	FJI								11	BEVERAGES	1	No Quantity			0		0		2655			0
S3	2016	2016	2016	2	0	2	Export	372	Ireland	IRL	246	Finland	FIN								11	BEVERAGES	1	No Quantity			0		0		3589404			0
S3	2016	2016	2016	2	0	2	Export	372	Ireland	IRL	251	France	FRA								11	BEVERAGES	1	No Quantity			0		0		49787663			0
S3	2016	2016	2016	2	0	2	Export	372	Ireland	IRL	268	Georgia	GEO								11	BEVERAGES	1	No Quantity			0		0		139004			0
S3	2016	2016	2016	2	0	2	Export	372	Ireland	IRL	276	Germany	DEU								11	BEVERAGES	1	No Quantity			0		0		68085975			0
S3	2016	2016	2016	2	0	2	Export	372	Ireland	IRL	288	Ghana	GHA								11	BEVERAGES	1	No Quantity			0		0		688469			0
S3	2016	2016	2016	2	0	2	Export	372	Ireland	IRL	292	Gibraltar	GIB								11	BEVERAGES	1	No Quantity			0		0		127968			0
S3	2016	2016	2016	2	0	2	Export	372	Ireland	IRL	300	Greece	GRC								11	BEVERAGES	1	No Quantity			0		0		3754399			0
S3	2016	2016	2016	2	0	2	Export	372	Ireland	IRL	316	Guam	GUM								11	BEVERAGES	1	No Quantity			0		0		2519			0
S3	2016	2016	2016	2	0	2	Export	372	Ireland	IRL	320	Guatemala	GTM								11	BEVERAGES	1	No Quantity			0		0		21181			0
S3	2016	2016	2016	2	0	2	Export	372	Ireland	IRL	324	Guinea	GIN								11	BEVERAGES	1	No Quantity			0		0		2			4
S3	2016	2016	2016	2	0	2	Export	372	Ireland	IRL	328	Guyana	GUY								11	BEVERAGES	1	No Quantity			0		0		135000			0
S3	2016	2016	2016	2	0	2	Export	372	Ireland	IRL	340	Honduras	HND								11	BEVERAGES	1	No Quantity			0		0		55			0
S3	2016	2016	2016	2	0	2	Export	372	Ireland	IRL	344	China, Hong Kong SAR	HKG								11	BEVERAGES	1	No Quantity			0		0		1539085			0
S3	2016	2016	2016	2	0	2	Export	372	Ireland	IRL	348	Hungary	HUN								11	BEVERAGES	1	No Quantity			0		0		2180755			0
S3	2016	2016	2016	2	0	2	Export	372	Ireland	IRL	352	Iceland	ISL								11	BEVERAGES	1	No Quantity			0		0		6121			0
S3	2016	2016	2016	2	0	2	Export	372	Ireland	IRL	360	Indonesia	IDN								11	BEVERAGES	1	No Quantity			0		0		112963			0
S3	2016	2016	2016	2	0	2	Export	372	Ireland	IRL	364	Iran	IRN								11	BEVERAGES	1	No Quantity			0		0		11			0
S3	2016	2016	2016	2	0	2	Export	372	Ireland	IRL	368	Iraq	IRQ								11	BEVERAGES	1	No Quantity			0		0		1			0
S3	2016	2016	2016	2	0	2	Export	372	Ireland	IRL	376	Israel	ISR								11	BEVERAGES	1	No Quantity			0		0		2951885			4
S3	2016	2016	2016	2	0	2	Export	372	Ireland	IRL	381	Italy	ITA								11	BEVERAGES	1	No Quantity			0		0		17691994			0
S3	2016	2016	2016	2	0	2	Export	372	Ireland	IRL	384	Côte d'Ivoire	CIV								11	BEVERAGES	1	No Quantity			0		0		5			0
S3	2016	2016	2016	2	0	2	Export	372	Ireland	IRL	388	Jamaica	JAM								11	BEVERAGES	1	No Quantity			0		0		33			0
S3	2016	2016	2016	2	0	2	Export	372	Ireland	IRL	392	Japan	JPN								11	BEVERAGES	1	No Quantity			0		0		7026803			0
S3	2016	2016	2016	2	0	2	Export	372	Ireland	IRL	398	Kazakhstan	KAZ								11	BEVERAGES	1	No Quantity			0		0		108934			0
S3	2016	2016	2016	2	0	2	Export	372	Ireland	IRL	400	Jordan	JOR								11	BEVERAGES	1	No Quantity			0		0		37948			0
S3	2016	2016	2016	2	0	2	Export	372	Ireland	IRL	404	Kenya	KEN								11	BEVERAGES	1	No Quantity			0		0		1385486			0
S3	2016	2016	2016	2	0	2	Export	372	Ireland	IRL	410	Rep. of Korea	KOR								11	BEVERAGES	1	No Quantity			0		0		3449834			0
S3	2016	2016	2016	2	0	2	Export	372	Ireland	IRL	414	Kuwait	KWT								11	BEVERAGES	1	No Quantity			0		0		105092			0
S3	2016	2016	2016	2	0	2	Export	372	Ireland	IRL	422	Lebanon	LBN								11	BEVERAGES	1	No Quantity			0		0		197955			0
S3	2016	2016	2016	2	0	2	Export	372	Ireland	IRL	428	Latvia	LVA								11	BEVERAGES	1	No Quantity			0		0		41600661			0
S3	2016	2016	2016	2	0	2	Export	372	Ireland	IRL	430	Liberia	LBR								11	BEVERAGES	1	No Quantity			0		0		2			4
S3	2016	2016	2016	2	0	2	Export	372	Ireland	IRL	440	Lithuania	LTU								11	BEVERAGES	1	No Quantity			0		0		733648			0
S3	2016	2016	2016	2	0	2	Export	372	Ireland	IRL	442	Luxembourg	LUX								11	BEVERAGES	1	No Quantity			0		0		717374			0
S3	2016	2016	2016	2	0	2	Export	372	Ireland	IRL	446	China, Macao SAR	MAC								11	BEVERAGES	1	No Quantity			0		0		6562			0
S3	2016	2016	2016	2	0	2	Export	372	Ireland	IRL	450	Madagascar	MDG								11	BEVERAGES	1	No Quantity			0		0		8			0
S3	2016	2016	2016	2	0	2	Export	372	Ireland	IRL	454	Malawi	MWI								11	BEVERAGES	1	No Quantity			0		0		2748			0
S3	2016	2016	2016	2	0	2	Export	372	Ireland	IRL	458	Malaysia	MYS								11	BEVERAGES	1	No Quantity			0		0		388498			0
S3	2016	2016	2016	2	0	2	Export	372	Ireland	IRL	470	Malta	MLT								11	BEVERAGES	1	No Quantity			0		0		366949			0
S3	2016	2016	2016	2	0	2	Export	372	Ireland	IRL	484	Mexico	MEX								11	BEVERAGES	1	No Quantity			0		0		4414782			0
S3	2016	2016	2016	2	0	2	Export	372	Ireland	IRL	490	Other Asia, nes									11	BEVERAGES	1	No Quantity			0		0		518032			0
S3	2016	2016	2016	2	0	2	Export	372	Ireland	IRL	498	Rep. of Moldova	MDA								11	BEVERAGES	1	No Quantity			0		0		60			0
S3	2016	2016	2016	2	0	2	Export	372	Ireland	IRL	504	Morocco	MAR								11	BEVERAGES	1	No Quantity			0		0		177743			0
S3	2016	2016	2016	2	0	2	Export	372	Ireland	IRL	508	Mozambique	MOZ								11	BEVERAGES	1	No Quantity			0		0		74226			0
S3	2016	2016	2016	2	0	2	Export	372	Ireland	IRL	512	Oman	OMN								11	BEVERAGES	1	No Quantity			0		0		17736			0
S3	2016	2016	2016	2	0	2	Export	372	Ireland	IRL	516	Namibia	NAM								11	BEVERAGES	1	No Quantity			0		0		235295			0
S3	2016	2016	2016	2	0	2	Export	372	Ireland	IRL	528	Netherlands	NLD								11	BEVERAGES	1	No Quantity			0		0		21657520			0
S3	2016	2016	2016	2	0	2	Export	372	Ireland	IRL	533	Aruba	ABW								11	BEVERAGES	1	No Quantity			0		0		4897			0
S3	2016	2016	2016	2	0	2	Export	372	Ireland	IRL	534	Saint Maarten	SXM								11	BEVERAGES	1	No Quantity			0		0		394342			0
S3	2016	2016	2016	2	0	2	Export	372	Ireland	IRL	554	New Zealand	NZL								11	BEVERAGES	1	No Quantity			0		0		3266060			0
S3	2016	2016	2016	2	0	2	Export	372	Ireland	IRL	558	Nicaragua	NIC								11	BEVERAGES	1	No Quantity			0		0		55			0
S3	2016	2016	2016	2	0	2	Export	372	Ireland	IRL	566	Nigeria	NGA								11	BEVERAGES	1	No Quantity			0		0		3042026			0
S3	2016	2016	2016	2	0	2	Export	372	Ireland	IRL	579	Norway	NOR								11	BEVERAGES	1	No Quantity			0		0		6146508			0
S3	2016	2016	2016	2	0	2	Export	372	Ireland	IRL	580	N. Mariana Isds	MNP								11	BEVERAGES	1	No Quantity			0		0		1164			0
S3	2016	2016	2016	2	0	2	Export	372	Ireland	IRL	581	United States Minor Outlying Islands	UMI								11	BEVERAGES	1	No Quantity			0		0		128890			0
S3	2016	2016	2016	2	0	2	Export	372	Ireland	IRL	591	Panama	PAN								11	BEVERAGES	1	No Quantity			0		0		2738634			0
S3	2016	2016	2016	2	0	2	Export	372	Ireland	IRL	604	Peru	PER								11	BEVERAGES	1	No Quantity			0		0		1216130			0
S3	2016	2016	2016	2	0	2	Export	372	Ireland	IRL	608	Philippines	PHL								11	BEVERAGES	1	No Quantity			0		0		101192			0
S3	2016	2016	2016	2	0	2	Export	372	Ireland	IRL	616	Poland	POL								11	BEVERAGES	1	No Quantity			0		0		31007165			0
S3	2016	2016	2016	2	0	2	Export	372	Ireland	IRL	620	Portugal	PRT								11	BEVERAGES	1	No Quantity			0		0		7134301			0
S3	2016	2016	2016	2	0	2	Export	372	Ireland	IRL	634	Qatar	QAT								11	BEVERAGES	1	No Quantity			0		0		167578			0
S3	2016	2016	2016	2	0	2	Export	372	Ireland	IRL	642	Romania	ROU								11	BEVERAGES	1	No Quantity			0		0		4008984			0
S3	2016	2016	2016	2	0	2	Export	372	Ireland	IRL	643	Russian Federation	RUS								11	BEVERAGES	1	No Quantity			0		0		8699406			4
S3	2016	2016	2016	2	0	2	Export	372	Ireland	IRL	682	Saudi Arabia	SAU								11	BEVERAGES	1	No Quantity			0		0		2005134			0
S3	2016	2016	2016	2	0	2	Export	372	Ireland	IRL	688	Serbia	SRB								11	BEVERAGES	1	No Quantity			0		0		2763			0
S3	2016	2016	2016	2	0	2	Export	372	Ireland	IRL	694	Sierra Leone	SLE								11	BEVERAGES	1	No Quantity			0		0		1302			0
S3	2016	2016	2016	2	0	2	Export	372	Ireland	IRL	699	India	IND								11	BEVERAGES	1	No Quantity			0		0		782163			0
S3	2016	2016	2016	2	0	2	Export	372	Ireland	IRL	702	Singapore	SGP								11	BEVERAGES	1	No Quantity			0		0		6432507			0
S3	2016	2016	2016	2	0	2	Export	372	Ireland	IRL	703	Slovakia	SVK								11	BEVERAGES	1	No Quantity			0		0		191608			0
S3	2016	2016	2016	2	0	2	Export	372	Ireland	IRL	704	Viet Nam	VNM								11	BEVERAGES	1	No Quantity			0		0		636349			0
S3	2016	2016	2016	2	0	2	Export	372	Ireland	IRL	705	Slovenia	SVN								11	BEVERAGES	1	No Quantity			0		0		1780030			0
S3	2016	2016	2016	2	0	2	Export	372	Ireland	IRL	710	South Africa	ZAF								11	BEVERAGES	1	No Quantity			0		0		12922267			0
S3	2016	2016	2016	2	0	2	Export	372	Ireland	IRL	724	Spain	ESP								11	BEVERAGES	1	No Quantity			0		0		14034621			0
S3	2016	2016	2016	2	0	2	Export	372	Ireland	IRL	740	Suriname	SUR								11	BEVERAGES	1	No Quantity			0		0		37856			0
S3	2016	2016	2016	2	0	2	Export	372	Ireland	IRL	752	Sweden	SWE								11	BEVERAGES	1	No Quantity			0		0		10796578			0
S3	2016	2016	2016	2	0	2	Export	372	Ireland	IRL	757	Switzerland	CHE								11	BEVERAGES	1	No Quantity			0		0		8279685			0
S3	2016	2016	2016	2	0	2	Export	372	Ireland	IRL	764	Thailand	THA								11	BEVERAGES	1	No Quantity			0		0		945488			0
S3	2016	2016	2016	2	0	2	Export	372	Ireland	IRL	780	Trinidad and Tobago	TTO								11	BEVERAGES	1	No Quantity			0		0		214516			0
S3	2016	2016	2016	2	0	2	Export	372	Ireland	IRL	784	United Arab Emirates	ARE								11	BEVERAGES	1	No Quantity			0		0		5376484			0
S3	2016	2016	2016	2	0	2	Export	372	Ireland	IRL	792	Turkey	TUR								11	BEVERAGES	1	No Quantity			0		0		2832308			0
S3	2016	2016	2016	2	0	2	Export	372	Ireland	IRL	800	Uganda	UGA								11	BEVERAGES	1	No Quantity			0		0		27777			0
S3	2016	2016	2016	2	0	2	Export	372	Ireland	IRL	804	Ukraine	UKR								11	BEVERAGES	1	No Quantity			0		0		392621			4
S3	2016	2016	2016	2	0	2	Export	372	Ireland	IRL	807	North Macedonia	MKD								11	BEVERAGES	1	No Quantity			0		0		7181			0
S3	2016	2016	2016	2	0	2	Export	372	Ireland	IRL	818	Egypt	EGY								11	BEVERAGES	1	No Quantity			0		0		629			0
S3	2016	2016	2016	2	0	2	Export	372	Ireland	IRL	826	United Kingdom	GBR								11	BEVERAGES	1	No Quantity			0		0		239773578			0
S3	2016	2016	2016	2	0	2	Export	372	Ireland	IRL	834	United Rep. of Tanzania	TZA								11	BEVERAGES	1	No Quantity			0		0		52776			4
S3	2016	2016	2016	2	0	2	Export	372	Ireland	IRL	842	USA	USA								11	BEVERAGES	1	No Quantity			0		0		566841867			0
S3	2016	2016	2016	2	0	2	Export	372	Ireland	IRL	858	Uruguay	URY								11	BEVERAGES	1	No Quantity			0		0		2009520			0
S3	2016	2016	2016	2	0	2	Export	372	Ireland	IRL	899	Areas, nes									11	BEVERAGES	1	No Quantity			0		0		98244586			0
S3	2016	2016	2016	2	0	2	Export	376	Israel	ISR	0	World	WLD								11	BEVERAGES	1	No Quantity							48272000			0
S3	2016	2016	2016	2	0	2	Export	376	Israel	ISR	24	Angola	AGO								11	BEVERAGES	1	No Quantity							7000			0
S3	2016	2016	2016	2	0	2	Export	376	Israel	ISR	32	Argentina	ARG								11	BEVERAGES	1	No Quantity							17000			0
S3	2016	2016	2016	2	0	2	Export	376	Israel	ISR	36	Australia	AUS								11	BEVERAGES	1	No Quantity							423000			0
S3	2016	2016	2016	2	0	2	Export	376	Israel	ISR	40	Austria	AUT								11	BEVERAGES	1	No Quantity							51000			0
S3	2016	2016	2016	2	0	2	Export	376	Israel	ISR	52	Barbados	BRB								11	BEVERAGES	1	No Quantity							1000			0
S3	2016	2016	2016	2	0	2	Export	376	Israel	ISR	56	Belgium	BEL								11	BEVERAGES	1	No Quantity							1054000			0
S3	2016	2016	2016	2	0	2	Export	376	Israel	ISR	76	Brazil	BRA								11	BEVERAGES	1	No Quantity							97000			0
S3	2016	2016	2016	2	0	2	Export	376	Israel	ISR	120	Cameroon	CMR								11	BEVERAGES	1	No Quantity							3000			0
S3	2016	2016	2016	2	0	2	Export	376	Israel	ISR	124	Canada	CAN								11	BEVERAGES	1	No Quantity							1842000			0
S3	2016	2016	2016	2	0	2	Export	376	Israel	ISR	156	China	CHN								11	BEVERAGES	1	No Quantity							1178000			0
S3	2016	2016	2016	2	0	2	Export	376	Israel	ISR	178	Congo	COG								11	BEVERAGES	1	No Quantity							4000			0
S3	2016	2016	2016	2	0	2	Export	376	Israel	ISR	192	Cuba	CUB								11	BEVERAGES	1	No Quantity							15000			0
S3	2016	2016	2016	2	0	2	Export	376	Israel	ISR	196	Cyprus	CYP								11	BEVERAGES	1	No Quantity							13000			0
S3	2016	2016	2016	2	0	2	Export	376	Israel	ISR	203	Czechia	CZE								11	BEVERAGES	1	No Quantity							41000			0
S3	2016	2016	2016	2	0	2	Export	376	Israel	ISR	208	Denmark	DNK								11	BEVERAGES	1	No Quantity							309000			0
S3	2016	2016	2016	2	0	2	Export	376	Israel	ISR	226	Equatorial Guinea	GNQ								11	BEVERAGES	1	No Quantity							1000			0
S3	2016	2016	2016	2	0	2	Export	376	Israel	ISR	246	Finland	FIN								11	BEVERAGES	1	No Quantity							90000			0
S3	2016	2016	2016	2	0	2	Export	376	Israel	ISR	251	France	FRA								11	BEVERAGES	1	No Quantity							4266000			0
S3	2016	2016	2016	2	0	2	Export	376	Israel	ISR	268	Georgia	GEO								11	BEVERAGES	1	No Quantity							60000			0
S3	2016	2016	2016	2	0	2	Export	376	Israel	ISR	276	Germany	DEU								11	BEVERAGES	1	No Quantity							1109000			0
S3	2016	2016	2016	2	0	2	Export	376	Israel	ISR	288	Ghana	GHA								11	BEVERAGES	1	No Quantity							11000			0
S3	2016	2016	2016	2	0	2	Export	376	Israel	ISR	292	Gibraltar	GIB								11	BEVERAGES	1	No Quantity							3000			0
S3	2016	2016	2016	2	0	2	Export	376	Israel	ISR	300	Greece	GRC								11	BEVERAGES	1	No Quantity							11000			0
S3	2016	2016	2016	2	0	2	Export	376	Israel	ISR	344	China, Hong Kong SAR	HKG								11	BEVERAGES	1	No Quantity							319000			0
S3	2016	2016	2016	2	0	2	Export	376	Israel	ISR	348	Hungary	HUN								11	BEVERAGES	1	No Quantity							97000			0
S3	2016	2016	2016	2	0	2	Export	376	Israel	ISR	381	Italy	ITA								11	BEVERAGES	1	No Quantity							836000			0
S3	2016	2016	2016	2	0	2	Export	376	Israel	ISR	392	Japan	JPN								11	BEVERAGES	1	No Quantity							828000			0
S3	2016	2016	2016	2	0	2	Export	376	Israel	ISR	404	Kenya	KEN								11	BEVERAGES	1	No Quantity							29000			0
S3	2016	2016	2016	2	0	2	Export	376	Israel	ISR	410	Rep. of Korea	KOR								11	BEVERAGES	1	No Quantity							7000			0
S3	2016	2016	2016	2	0	2	Export	376	Israel	ISR	428	Latvia	LVA								11	BEVERAGES	1	No Quantity							186000			0
S3	2016	2016	2016	2	0	2	Export	376	Israel	ISR	442	Luxembourg	LUX								11	BEVERAGES	1	No Quantity							37000			0
S3	2016	2016	2016	2	0	2	Export	376	Israel	ISR	484	Mexico	MEX								11	BEVERAGES	1	No Quantity							113000			0
S3	2016	2016	2016	2	0	2	Export	376	Israel	ISR	490	Other Asia, nes									11	BEVERAGES	1	No Quantity							71000			0
S3	2016	2016	2016	2	0	2	Export	376	Israel	ISR	528	Netherlands	NLD								11	BEVERAGES	1	No Quantity							489000			0
S3	2016	2016	2016	2	0	2	Export	376	Israel	ISR	533	Aruba	ABW								11	BEVERAGES	1	No Quantity							12000			0
S3	2016	2016	2016	2	0	2	Export	376	Israel	ISR	554	New Zealand	NZL								11	BEVERAGES	1	No Quantity							20000			0
S3	2016	2016	2016	2	0	2	Export	376	Israel	ISR	566	Nigeria	NGA								11	BEVERAGES	1	No Quantity							4000			0
S3	2016	2016	2016	2	0	2	Export	376	Israel	ISR	591	Panama	PAN								11	BEVERAGES	1	No Quantity							289000			0
S3	2016	2016	2016	2	0	2	Export	376	Israel	ISR	604	Peru	PER								11	BEVERAGES	1	No Quantity							3000			0
S3	2016	2016	2016	2	0	2	Export	376	Israel	ISR	616	Poland	POL								11	BEVERAGES	1	No Quantity							992000			0
S3	2016	2016	2016	2	0	2	Export	376	Israel	ISR	620	Portugal	PRT								11	BEVERAGES	1	No Quantity							21000			0
S3	2016	2016	2016	2	0	2	Export	376	Israel	ISR	642	Romania	ROU								11	BEVERAGES	1	No Quantity							91000			0
S3	2016	2016	2016	2	0	2	Export	376	Israel	ISR	643	Russian Federation	RUS								11	BEVERAGES	1	No Quantity							270000			0
S3	2016	2016	2016	2	0	2	Export	376	Israel	ISR	688	Serbia	SRB								11	BEVERAGES	1	No Quantity							2000			0
S3	2016	2016	2016	2	0	2	Export	376	Israel	ISR	699	India	IND								11	BEVERAGES	1	No Quantity							4000			0
S3	2016	2016	2016	2	0	2	Export	376	Israel	ISR	702	Singapore	SGP								11	BEVERAGES	1	No Quantity							47000			0
S3	2016	2016	2016	2	0	2	Export	376	Israel	ISR	703	Slovakia	SVK								11	BEVERAGES	1	No Quantity							45000			0
S3	2016	2016	2016	2	0	2	Export	376	Israel	ISR	704	Viet Nam	VNM								11	BEVERAGES	1	No Quantity							14000			0
S3	2016	2016	2016	2	0	2	Export	376	Israel	ISR	705	Slovenia	SVN								11	BEVERAGES	1	No Quantity							146000			0
S3	2016	2016	2016	2	0	2	Export	376	Israel	ISR	710	South Africa	ZAF								11	BEVERAGES	1	No Quantity							106000			0
S3	2016	2016	2016	2	0	2	Export	376	Israel	ISR	724	Spain	ESP								11	BEVERAGES	1	No Quantity							7000			0
S3	2016	2016	2016	2	0	2	Export	376	Israel	ISR	740	Suriname	SUR								11	BEVERAGES	1	No Quantity							1000			0
S3	2016	2016	2016	2	0	2	Export	376	Israel	ISR	748	Swaziland	SWZ								11	BEVERAGES	1	No Quantity							2000			0
S3	2016	2016	2016	2	0	2	Export	376	Israel	ISR	752	Sweden	SWE								11	BEVERAGES	1	No Quantity							5000			0
S3	2016	2016	2016	2	0	2	Export	376	Israel	ISR	757	Switzerland	CHE								11	BEVERAGES	1	No Quantity							257000			0
S3	2016	2016	2016	2	0	2	Export	376	Israel	ISR	764	Thailand	THA								11	BEVERAGES	1	No Quantity							49000			0
S3	2016	2016	2016	2	0	2	Export	376	Israel	ISR	800	Uganda	UGA								11	BEVERAGES	1	No Quantity							2000			0
S3	2016	2016	2016	2	0	2	Export	376	Israel	ISR	804	Ukraine	UKR								11	BEVERAGES	1	No Quantity							68000			0
S3	2016	2016	2016	2	0	2	Export	376	Israel	ISR	818	Egypt	EGY								11	BEVERAGES	1	No Quantity							127000			0
S3	2016	2016	2016	2	0	2	Export	376	Israel	ISR	826	United Kingdom	GBR								11	BEVERAGES	1	No Quantity							3558000			0
S3	2016	2016	2016	2	0	2	Export	376	Israel	ISR	842	USA	USA								11	BEVERAGES	1	No Quantity							28500000			0
S3	2016	2016	2016	2	0	2	Export	376	Israel	ISR	899	Areas, nes									11	BEVERAGES	1	No Quantity							12000			0
S3	2016	2016	2016	2	0	2	Export	372	Ireland	IRL	0	World	WLD								12	TOBACCO,TOBACCO MANUFACT	1	No Quantity			0		0		39329478			0
S3	2016	2016	2016	2	0	2	Export	372	Ireland	IRL	32	Argentina	ARG								12	TOBACCO,TOBACCO MANUFACT	1	No Quantity			0		0		16672			0
S3	2016	2016	2016	2	0	2	Export	372	Ireland	IRL	36	Australia	AUS								12	TOBACCO,TOBACCO MANUFACT	1	No Quantity			0		0		22331			0
S3	2016	2016	2016	2	0	2	Export	372	Ireland	IRL	40	Austria	AUT								12	TOBACCO,TOBACCO MANUFACT	1	No Quantity			0		0		34821			0
S3	2016	2016	2016	2	0	2	Export	372	Ireland	IRL	48	Bahrain	BHR								12	TOBACCO,TOBACCO MANUFACT	1	No Quantity			0		0		177			0
S3	2016	2016	2016	2	0	2	Export	372	Ireland	IRL	56	Belgium	BEL								12	TOBACCO,TOBACCO MANUFACT	1	No Quantity			0		0		136335			0
S3	2016	2016	2016	2	0	2	Export	372	Ireland	IRL	112	Belarus	BLR								12	TOBACCO,TOBACCO MANUFACT	1	No Quantity			0		0		3452			0
S3	2016	2016	2016	2	0	2	Export	372	Ireland	IRL	124	Canada	CAN								12	TOBACCO,TOBACCO MANUFACT	1	No Quantity			0		0		81080			0
S3	2016	2016	2016	2	0	2	Export	372	Ireland	IRL	203	Czechia	CZE								12	TOBACCO,TOBACCO MANUFACT	1	No Quantity			0		0		87023			0
S3	2016	2016	2016	2	0	2	Export	372	Ireland	IRL	208	Denmark	DNK								12	TOBACCO,TOBACCO MANUFACT	1	No Quantity			0		0		16764			0
S3	2016	2016	2016	2	0	2	Export	372	Ireland	IRL	246	Finland	FIN								12	TOBACCO,TOBACCO MANUFACT	1	No Quantity			0		0		16065			0
S3	2016	2016	2016	2	0	2	Export	372	Ireland	IRL	251	France	FRA								12	TOBACCO,TOBACCO MANUFACT	1	No Quantity			0		0		21681			0
S3	2016	2016	2016	2	0	2	Export	372	Ireland	IRL	268	Georgia	GEO								12	TOBACCO,TOBACCO MANUFACT	1	No Quantity			0		0		8143			0
S3	2016	2016	2016	2	0	2	Export	372	Ireland	IRL	276	Germany	DEU								12	TOBACCO,TOBACCO MANUFACT	1	No Quantity			0		0		4006572			0
S3	2016	2016	2016	2	0	2	Export	372	Ireland	IRL	344	China, Hong Kong SAR	HKG								12	TOBACCO,TOBACCO MANUFACT	1	No Quantity			0		0		73821			0
S3	2016	2016	2016	2	0	2	Export	372	Ireland	IRL	348	Hungary	HUN								12	TOBACCO,TOBACCO MANUFACT	1	No Quantity			0		0		14787			0
S3	2016	2016	2016	2	0	2	Export	372	Ireland	IRL	376	Israel	ISR								12	TOBACCO,TOBACCO MANUFACT	1	No Quantity			0		0		298			0
S3	2016	2016	2016	2	0	2	Export	372	Ireland	IRL	381	Italy	ITA								12	TOBACCO,TOBACCO MANUFACT	1	No Quantity			0		0		13488			0
S3	2016	2016	2016	2	0	2	Export	372	Ireland	IRL	392	Japan	JPN								12	TOBACCO,TOBACCO MANUFACT	1	No Quantity			0		0		73211			0
S3	2016	2016	2016	2	0	2	Export	372	Ireland	IRL	398	Kazakhstan	KAZ								12	TOBACCO,TOBACCO MANUFACT	1	No Quantity			0		0		2804			0
S3	2016	2016	2016	2	0	2	Export	372	Ireland	IRL	400	Jordan	JOR								12	TOBACCO,TOBACCO MANUFACT	1	No Quantity			0		0		1345			0
S3	2016	2016	2016	2	0	2	Export	372	Ireland	IRL	410	Rep. of Korea	KOR								12	TOBACCO,TOBACCO MANUFACT	1	No Quantity			0		0		12768			0
S3	2016	2016	2016	2	0	2	Export	372	Ireland	IRL	422	Lebanon	LBN								12	TOBACCO,TOBACCO MANUFACT	1	No Quantity			0		0		16418			0
S3	2016	2016	2016	2	0	2	Export	372	Ireland	IRL	428	Latvia	LVA								12	TOBACCO,TOBACCO MANUFACT	1	No Quantity			0		0		6107			0
S3	2016	2016	2016	2	0	2	Export	372	Ireland	IRL	440	Lithuania	LTU								12	TOBACCO,TOBACCO MANUFACT	1	No Quantity			0		0		9062			0
S3	2016	2016	2016	2	0	2	Export	372	Ireland	IRL	458	Malaysia	MYS								12	TOBACCO,TOBACCO MANUFACT	1	No Quantity			0		0		158671			0
S3	2016	2016	2016	2	0	2	Export	372	Ireland	IRL	470	Malta	MLT								12	TOBACCO,TOBACCO MANUFACT	1	No Quantity			0		0		1611			0
S3	2016	2016	2016	2	0	2	Export	372	Ireland	IRL	528	Netherlands	NLD								12	TOBACCO,TOBACCO MANUFACT	1	No Quantity			0		0		28912601			0
S3	2016	2016	2016	2	0	2	Export	372	Ireland	IRL	554	New Zealand	NZL								12	TOBACCO,TOBACCO MANUFACT	1	No Quantity			0		0		2459			0
S3	2016	2016	2016	2	0	2	Export	372	Ireland	IRL	579	Norway	NOR								12	TOBACCO,TOBACCO MANUFACT	1	No Quantity			0		0		6965			0
S3	2016	2016	2016	2	0	2	Export	372	Ireland	IRL	616	Poland	POL								12	TOBACCO,TOBACCO MANUFACT	1	No Quantity			0		0		47585			0
S3	2016	2016	2016	2	0	2	Export	372	Ireland	IRL	620	Portugal	PRT								12	TOBACCO,TOBACCO MANUFACT	1	No Quantity			0		0		17501			0
S3	2016	2016	2016	2	0	2	Export	372	Ireland	IRL	642	Romania	ROU								12	TOBACCO,TOBACCO MANUFACT	1	No Quantity			0		0		1628			0
S3	2016	2016	2016	2	0	2	Export	372	Ireland	IRL	702	Singapore	SGP								12	TOBACCO,TOBACCO MANUFACT	1	No Quantity			0		0		9369			0
S3	2016	2016	2016	2	0	2	Export	372	Ireland	IRL	703	Slovakia	SVK								12	TOBACCO,TOBACCO MANUFACT	1	No Quantity			0		0		14624			0
S3	2016	2016	2016	2	0	2	Export	372	Ireland	IRL	710	South Africa	ZAF								12	TOBACCO,TOBACCO MANUFACT	1	No Quantity			0		0		7730			0
S3	2016	2016	2016	2	0	2	Export	372	Ireland	IRL	724	Spain	ESP								12	TOBACCO,TOBACCO MANUFACT	1	No Quantity			0		0		31072			0
S3	2016	2016	2016	2	0	2	Export	372	Ireland	IRL	752	Sweden	SWE								12	TOBACCO,TOBACCO MANUFACT	1	No Quantity			0		0		42247			0
S3	2016	2016	2016	2	0	2	Export	372	Ireland	IRL	757	Switzerland	CHE								12	TOBACCO,TOBACCO MANUFACT	1	No Quantity			0		0		42507			0
S3	2016	2016	2016	2	0	2	Export	372	Ireland	IRL	764	Thailand	THA								12	TOBACCO,TOBACCO MANUFACT	1	No Quantity			0		0		5835			0
S3	2016	2016	2016	2	0	2	Export	372	Ireland	IRL	784	United Arab Emirates	ARE								12	TOBACCO,TOBACCO MANUFACT	1	No Quantity			0		0		76299			0
S3	2016	2016	2016	2	0	2	Export	372	Ireland	IRL	804	Ukraine	UKR								12	TOBACCO,TOBACCO MANUFACT	1	No Quantity			0		0		9164			0
S3	2016	2016	2016	2	0	2	Export	372	Ireland	IRL	826	United Kingdom	GBR								12	TOBACCO,TOBACCO MANUFACT	1	No Quantity			0		0		3987728			0
S3	2016	2016	2016	2	0	2	Export	372	Ireland	IRL	842	USA	USA								12	TOBACCO,TOBACCO MANUFACT	1	No Quantity			0		0		1277347			0
S3	2016	2016	2016	2	0	2	Export	372	Ireland	IRL	899	Areas, nes									12	TOBACCO,TOBACCO MANUFACT	1	No Quantity			0		0		1289			0
S3	2016	2016	2016	2	0	2	Export	376	Israel	ISR	0	World	WLD								12	TOBACCO,TOBACCO MANUFACT	1	No Quantity							73000			0
S3	2016	2016	2016	2	0	2	Export	376	Israel	ISR	36	Australia	AUS								12	TOBACCO,TOBACCO MANUFACT	1	No Quantity							4000			0
S3	2016	2016	2016	2	0	2	Export	376	Israel	ISR	276	Germany	DEU								12	TOBACCO,TOBACCO MANUFACT	1	No Quantity							32000			0
S3	2016	2016	2016	2	0	2	Export	376	Israel	ISR	400	Jordan	JOR								12	TOBACCO,TOBACCO MANUFACT	1	No Quantity							33000			0
S3	2016	2016	2016	2	0	2	Export	376	Israel	ISR	826	United Kingdom	GBR								12	TOBACCO,TOBACCO MANUFACT	1	No Quantity							1000			0
S3	2016	2016	2016	2	0	2	Export	376	Israel	ISR	842	USA	USA								12	TOBACCO,TOBACCO MANUFACT	1	No Quantity							2000			0
S3	2016	2016	2016	2	0	2	Export	376	Israel	ISR	899	Areas, nes									12	TOBACCO,TOBACCO MANUFACT	1	No Quantity							1000			0
S3	2016	2016	2016	2	0	2	Export	372	Ireland	IRL	0	World	WLD								21	HIDES,SKINS,FURSKINS,RAW	1	No Quantity			0		0		140480863			0
S3	2016	2016	2016	2	0	2	Export	372	Ireland	IRL	40	Austria	AUT								21	HIDES,SKINS,FURSKINS,RAW	1	No Quantity			0		0		43157			0
S3	2016	2016	2016	2	0	2	Export	372	Ireland	IRL	56	Belgium	BEL								21	HIDES,SKINS,FURSKINS,RAW	1	No Quantity			0		0		3078740			0
S3	2016	2016	2016	2	0	2	Export	372	Ireland	IRL	156	China	CHN								21	HIDES,SKINS,FURSKINS,RAW	1	No Quantity			0		0		50427480			0
S3	2016	2016	2016	2	0	2	Export	372	Ireland	IRL	203	Czechia	CZE								21	HIDES,SKINS,FURSKINS,RAW	1	No Quantity			0		0		1479			0
S3	2016	2016	2016	2	0	2	Export	372	Ireland	IRL	208	Denmark	DNK								21	HIDES,SKINS,FURSKINS,RAW	1	No Quantity			0		0		1426576			0
S3	2016	2016	2016	2	0	2	Export	372	Ireland	IRL	246	Finland	FIN								21	HIDES,SKINS,FURSKINS,RAW	1	No Quantity			0		0		148033			0
S3	2016	2016	2016	2	0	2	Export	372	Ireland	IRL	251	France	FRA								21	HIDES,SKINS,FURSKINS,RAW	1	No Quantity			0		0		17344925			0
S3	2016	2016	2016	2	0	2	Export	372	Ireland	IRL	276	Germany	DEU								21	HIDES,SKINS,FURSKINS,RAW	1	No Quantity			0		0		522862			0
S3	2016	2016	2016	2	0	2	Export	372	Ireland	IRL	288	Ghana	GHA								21	HIDES,SKINS,FURSKINS,RAW	1	No Quantity			0		0		216109			0
S3	2016	2016	2016	2	0	2	Export	372	Ireland	IRL	344	China, Hong Kong SAR	HKG								21	HIDES,SKINS,FURSKINS,RAW	1	No Quantity			0		0		237553			0
S3	2016	2016	2016	2	0	2	Export	372	Ireland	IRL	360	Indonesia	IDN								21	HIDES,SKINS,FURSKINS,RAW	1	No Quantity			0		0		26675			0
S3	2016	2016	2016	2	0	2	Export	372	Ireland	IRL	381	Italy	ITA								21	HIDES,SKINS,FURSKINS,RAW	1	No Quantity			0		0		20665866			0
S3	2016	2016	2016	2	0	2	Export	372	Ireland	IRL	410	Rep. of Korea	KOR								21	HIDES,SKINS,FURSKINS,RAW	1	No Quantity			0		0		36771			0
S3	2016	2016	2016	2	0	2	Export	372	Ireland	IRL	484	Mexico	MEX								21	HIDES,SKINS,FURSKINS,RAW	1	No Quantity			0		0		221192			0
S3	2016	2016	2016	2	0	2	Export	372	Ireland	IRL	528	Netherlands	NLD								21	HIDES,SKINS,FURSKINS,RAW	1	No Quantity			0		0		923950			0
S3	2016	2016	2016	2	0	2	Export	372	Ireland	IRL	566	Nigeria	NGA								21	HIDES,SKINS,FURSKINS,RAW	1	No Quantity			0		0		205260			0
S3	2016	2016	2016	2	0	2	Export	372	Ireland	IRL	586	Pakistan	PAK								21	HIDES,SKINS,FURSKINS,RAW	1	No Quantity			0		0		12043			0
S3	2016	2016	2016	2	0	2	Export	372	Ireland	IRL	616	Poland	POL								21	HIDES,SKINS,FURSKINS,RAW	1	No Quantity			0		0		1498141			0
S3	2016	2016	2016	2	0	2	Export	372	Ireland	IRL	620	Portugal	PRT								21	HIDES,SKINS,FURSKINS,RAW	1	No Quantity			0		0		1236591			0
S3	2016	2016	2016	2	0	2	Export	372	Ireland	IRL	686	Senegal	SEN								21	HIDES,SKINS,FURSKINS,RAW	1	No Quantity			0		0		22331			0
S3	2016	2016	2016	2	0	2	Export	372	Ireland	IRL	699	India	IND								21	HIDES,SKINS,FURSKINS,RAW	1	No Quantity			0		0		36625			0
S3	2016	2016	2016	2	0	2	Export	372	Ireland	IRL	710	South Africa	ZAF								21	HIDES,SKINS,FURSKINS,RAW	1	No Quantity			0		0		20379			0
S3	2016	2016	2016	2	0	2	Export	372	Ireland	IRL	724	Spain	ESP								21	HIDES,SKINS,FURSKINS,RAW	1	No Quantity			0		0		29113			0
S3	2016	2016	2016	2	0	2	Export	372	Ireland	IRL	752	Sweden	SWE								21	HIDES,SKINS,FURSKINS,RAW	1	No Quantity			0		0		1341387			0
S3	2016	2016	2016	2	0	2	Export	372	Ireland	IRL	764	Thailand	THA								21	HIDES,SKINS,FURSKINS,RAW	1	No Quantity			0		0		987422			0
S3	2016	2016	2016	2	0	2	Export	372	Ireland	IRL	768	Togo	TGO								21	HIDES,SKINS,FURSKINS,RAW	1	No Quantity			0		0		114843			0
S3	2016	2016	2016	2	0	2	Export	372	Ireland	IRL	792	Turkey	TUR								21	HIDES,SKINS,FURSKINS,RAW	1	No Quantity			0		0		628545			0
S3	2016	2016	2016	2	0	2	Export	372	Ireland	IRL	826	United Kingdom	GBR								21	HIDES,SKINS,FURSKINS,RAW	1	No Quantity			0		0		35318249			0
S3	2016	2016	2016	2	0	2	Export	372	Ireland	IRL	899	Areas, nes									21	HIDES,SKINS,FURSKINS,RAW	1	No Quantity			0		0		3708551			0
S3	2016	2016	2016	2	0	2	Export	376	Israel	ISR	0	World	WLD								21	HIDES,SKINS,FURSKINS,RAW	1	No Quantity							11162000			0
S3	2016	2016	2016	2	0	2	Export	376	Israel	ISR	56	Belgium	BEL								21	HIDES,SKINS,FURSKINS,RAW	1	No Quantity							473000			0
S3	2016	2016	2016	2	0	2	Export	376	Israel	ISR	191	Croatia	HRV								21	HIDES,SKINS,FURSKINS,RAW	1	No Quantity							31000			0
S3	2016	2016	2016	2	0	2	Export	376	Israel	ISR	251	France	FRA								21	HIDES,SKINS,FURSKINS,RAW	1	No Quantity							200000			0
S3	2016	2016	2016	2	0	2	Export	376	Israel	ISR	360	Indonesia	IDN								21	HIDES,SKINS,FURSKINS,RAW	1	No Quantity							10000			0
S3	2016	2016	2016	2	0	2	Export	376	Israel	ISR	381	Italy	ITA								21	HIDES,SKINS,FURSKINS,RAW	1	No Quantity							924000			0
S3	2016	2016	2016	2	0	2	Export	376	Israel	ISR	528	Netherlands	NLD								21	HIDES,SKINS,FURSKINS,RAW	1	No Quantity							38000			0
S3	2016	2016	2016	2	0	2	Export	376	Israel	ISR	620	Portugal	PRT								21	HIDES,SKINS,FURSKINS,RAW	1	No Quantity							4684000			0
S3	2016	2016	2016	2	0	2	Export	376	Israel	ISR	699	India	IND								21	HIDES,SKINS,FURSKINS,RAW	1	No Quantity							33000			0
S3	2016	2016	2016	2	0	2	Export	376	Israel	ISR	724	Spain	ESP								21	HIDES,SKINS,FURSKINS,RAW	1	No Quantity							452000			0
S3	2016	2016	2016	2	0	2	Export	376	Israel	ISR	764	Thailand	THA								21	HIDES,SKINS,FURSKINS,RAW	1	No Quantity							2851000			0
S3	2016	2016	2016	2	0	2	Export	376	Israel	ISR	768	Togo	TGO								21	HIDES,SKINS,FURSKINS,RAW	1	No Quantity							242000			0
S3	2016	2016	2016	2	0	2	Export	376	Israel	ISR	792	Turkey	TUR								21	HIDES,SKINS,FURSKINS,RAW	1	No Quantity							1224000			0
S3	2016	2016	2016	2	0	2	Export	372	Ireland	IRL	0	World	WLD								22	OIL SEED,OLEAGINUS FRUIT	1	No Quantity			0		0		15230614			0
S3	2016	2016	2016	2	0	2	Export	372	Ireland	IRL	152	Chile	CHL								22	OIL SEED,OLEAGINUS FRUIT	1	No Quantity			0		0		286882			0
S3	2016	2016	2016	2	0	2	Export	372	Ireland	IRL	246	Finland	FIN								22	OIL SEED,OLEAGINUS FRUIT	1	No Quantity			0		0		450308			0
S3	2016	2016	2016	2	0	2	Export	372	Ireland	IRL	251	France	FRA								22	OIL SEED,OLEAGINUS FRUIT	1	No Quantity			0		0		6516			0
S3	2016	2016	2016	2	0	2	Export	372	Ireland	IRL	276	Germany	DEU								22	OIL SEED,OLEAGINUS FRUIT	1	No Quantity			0		0		1370729			0
S3	2016	2016	2016	2	0	2	Export	372	Ireland	IRL	348	Hungary	HUN								22	OIL SEED,OLEAGINUS FRUIT	1	No Quantity			0		0		746			0
S3	2016	2016	2016	2	0	2	Export	372	Ireland	IRL	470	Malta	MLT								22	OIL SEED,OLEAGINUS FRUIT	1	No Quantity			0		0		14101			0
S3	2016	2016	2016	2	0	2	Export	372	Ireland	IRL	579	Norway	NOR								22	OIL SEED,OLEAGINUS FRUIT	1	No Quantity			0		0		124336			0
S3	2016	2016	2016	2	0	2	Export	372	Ireland	IRL	620	Portugal	PRT								22	OIL SEED,OLEAGINUS FRUIT	1	No Quantity			0		0		5134			0
S3	2016	2016	2016	2	0	2	Export	372	Ireland	IRL	634	Qatar	QAT								22	OIL SEED,OLEAGINUS FRUIT	1	No Quantity			0		0		2347			0
S3	2016	2016	2016	2	0	2	Export	372	Ireland	IRL	699	India	IND								22	OIL SEED,OLEAGINUS FRUIT	1	No Quantity			0		0		623			0
S3	2016	2016	2016	2	0	2	Export	372	Ireland	IRL	703	Slovakia	SVK								22	OIL SEED,OLEAGINUS FRUIT	1	No Quantity			0		0		1673			0
S3	2016	2016	2016	2	0	2	Export	372	Ireland	IRL	724	Spain	ESP								22	OIL SEED,OLEAGINUS FRUIT	1	No Quantity			0		0		12957			0
S3	2016	2016	2016	2	0	2	Export	372	Ireland	IRL	752	Sweden	SWE								22	OIL SEED,OLEAGINUS FRUIT	1	No Quantity			0		0		73601			0
S3	2016	2016	2016	2	0	2	Export	372	Ireland	IRL	784	United Arab Emirates	ARE								22	OIL SEED,OLEAGINUS FRUIT	1	No Quantity			0		0		177			0
S3	2016	2016	2016	2	0	2	Export	372	Ireland	IRL	826	United Kingdom	GBR								22	OIL SEED,OLEAGINUS FRUIT	1	No Quantity			0		0		8774764			0
S3	2016	2016	2016	2	0	2	Export	372	Ireland	IRL	842	USA	USA								22	OIL SEED,OLEAGINUS FRUIT	1	No Quantity			0		0		14426			0
S3	2016	2016	2016	2	0	2	Export	372	Ireland	IRL	899	Areas, nes									22	OIL SEED,OLEAGINUS FRUIT	1	No Quantity			0		0		4091287			0
S3	2016	2016	2016	2	0	2	Export	376	Israel	ISR	0	World	WLD								22	OIL SEED,OLEAGINUS FRUIT	1	No Quantity							38836000			0
S3	2016	2016	2016	2	0	2	Export	376	Israel	ISR	32	Argentina	ARG								22	OIL SEED,OLEAGINUS FRUIT	1	No Quantity							5000			0
S3	2016	2016	2016	2	0	2	Export	376	Israel	ISR	36	Australia	AUS								22	OIL SEED,OLEAGINUS FRUIT	1	No Quantity							42000			0
S3	2016	2016	2016	2	0	2	Export	376	Israel	ISR	56	Belgium	BEL								22	OIL SEED,OLEAGINUS FRUIT	1	No Quantity							208000			0
S3	2016	2016	2016	2	0	2	Export	376	Israel	ISR	76	Brazil	BRA								22	OIL SEED,OLEAGINUS FRUIT	1	No Quantity							803000			0
S3	2016	2016	2016	2	0	2	Export	376	Israel	ISR	124	Canada	CAN								22	OIL SEED,OLEAGINUS FRUIT	1	No Quantity							47000			0
S3	2016	2016	2016	2	0	2	Export	376	Israel	ISR	152	Chile	CHL								22	OIL SEED,OLEAGINUS FRUIT	1	No Quantity							15000			0
S3	2016	2016	2016	2	0	2	Export	376	Israel	ISR	196	Cyprus	CYP								22	OIL SEED,OLEAGINUS FRUIT	1	No Quantity							94000			0
S3	2016	2016	2016	2	0	2	Export	376	Israel	ISR	208	Denmark	DNK								22	OIL SEED,OLEAGINUS FRUIT	1	No Quantity							4000			0
S3	2016	2016	2016	2	0	2	Export	376	Israel	ISR	218	Ecuador	ECU								22	OIL SEED,OLEAGINUS FRUIT	1	No Quantity							1000			0
S3	2016	2016	2016	2	0	2	Export	376	Israel	ISR	231	Ethiopia	ETH								22	OIL SEED,OLEAGINUS FRUIT	1	No Quantity							8000			0
S3	2016	2016	2016	2	0	2	Export	376	Israel	ISR	251	France	FRA								22	OIL SEED,OLEAGINUS FRUIT	1	No Quantity							20000			0
S3	2016	2016	2016	2	0	2	Export	376	Israel	ISR	276	Germany	DEU								22	OIL SEED,OLEAGINUS FRUIT	1	No Quantity							4531000			0
S3	2016	2016	2016	2	0	2	Export	376	Israel	ISR	300	Greece	GRC								22	OIL SEED,OLEAGINUS FRUIT	1	No Quantity							432000			0
S3	2016	2016	2016	2	0	2	Export	376	Israel	ISR	320	Guatemala	GTM								22	OIL SEED,OLEAGINUS FRUIT	1	No Quantity							304000			0
S3	2016	2016	2016	2	0	2	Export	376	Israel	ISR	372	Ireland	IRL								22	OIL SEED,OLEAGINUS FRUIT	1	No Quantity							7000			0
S3	2016	2016	2016	2	0	2	Export	376	Israel	ISR	381	Italy	ITA								22	OIL SEED,OLEAGINUS FRUIT	1	No Quantity							15294000			0
S3	2016	2016	2016	2	0	2	Export	376	Israel	ISR	404	Kenya	KEN								22	OIL SEED,OLEAGINUS FRUIT	1	No Quantity							26000			0
S3	2016	2016	2016	2	0	2	Export	376	Israel	ISR	470	Malta	MLT								22	OIL SEED,OLEAGINUS FRUIT	1	No Quantity							100000			0
S3	2016	2016	2016	2	0	2	Export	376	Israel	ISR	484	Mexico	MEX								22	OIL SEED,OLEAGINUS FRUIT	1	No Quantity							4408000			0
S3	2016	2016	2016	2	0	2	Export	376	Israel	ISR	490	Other Asia, nes									22	OIL SEED,OLEAGINUS FRUIT	1	No Quantity							103000			0
S3	2016	2016	2016	2	0	2	Export	376	Israel	ISR	524	Nepal	NPL								22	OIL SEED,OLEAGINUS FRUIT	1	No Quantity							1000			0
S3	2016	2016	2016	2	0	2	Export	376	Israel	ISR	528	Netherlands	NLD								22	OIL SEED,OLEAGINUS FRUIT	1	No Quantity							1147000			0
S3	2016	2016	2016	2	0	2	Export	376	Israel	ISR	566	Nigeria	NGA								22	OIL SEED,OLEAGINUS FRUIT	1	No Quantity							3000			0
S3	2016	2016	2016	2	0	2	Export	376	Israel	ISR	616	Poland	POL								22	OIL SEED,OLEAGINUS FRUIT	1	No Quantity							13000			0
S3	2016	2016	2016	2	0	2	Export	376	Israel	ISR	620	Portugal	PRT								22	OIL SEED,OLEAGINUS FRUIT	1	No Quantity							109000			0
S3	2016	2016	2016	2	0	2	Export	376	Israel	ISR	643	Russian Federation	RUS								22	OIL SEED,OLEAGINUS FRUIT	1	No Quantity							53000			0
S3	2016	2016	2016	2	0	2	Export	376	Israel	ISR	724	Spain	ESP								22	OIL SEED,OLEAGINUS FRUIT	1	No Quantity							5501000			0
S3	2016	2016	2016	2	0	2	Export	376	Israel	ISR	757	Switzerland	CHE								22	OIL SEED,OLEAGINUS FRUIT	1	No Quantity							2060000			0
S3	2016	2016	2016	2	0	2	Export	376	Israel	ISR	792	Turkey	TUR								22	OIL SEED,OLEAGINUS FRUIT	1	No Quantity							895000			0
S3	2016	2016	2016	2	0	2	Export	376	Israel	ISR	804	Ukraine	UKR								22	OIL SEED,OLEAGINUS FRUIT	1	No Quantity							19000			0
S3	2016	2016	2016	2	0	2	Export	376	Israel	ISR	826	United Kingdom	GBR								22	OIL SEED,OLEAGINUS FRUIT	1	No Quantity							262000			0
S3	2016	2016	2016	2	0	2	Export	376	Israel	ISR	842	USA	USA								22	OIL SEED,OLEAGINUS FRUIT	1	No Quantity							2321000			0
S3	2016	2016	2016	2	0	2	Export	372	Ireland	IRL	0	World	WLD								23	CRUDE RUBBER	1	No Quantity			0				908820			4
S3	2016	2016	2016	2	0	2	Export	372	Ireland	IRL	56	Belgium	BEL								23	CRUDE RUBBER	1	No Quantity			0				1666			4
S3	2016	2016	2016	2	0	2	Export	372	Ireland	IRL	76	Brazil	BRA								23	CRUDE RUBBER	1	No Quantity			0		0		359			0
S3	2016	2016	2016	2	0	2	Export	372	Ireland	IRL	124	Canada	CAN								23	CRUDE RUBBER	1	No Quantity			0		0		2670			0
S3	2016	2016	2016	2	0	2	Export	372	Ireland	IRL	203	Czechia	CZE								23	CRUDE RUBBER	1	No Quantity			0		0		7891			0
S3	2016	2016	2016	2	0	2	Export	372	Ireland	IRL	208	Denmark	DNK								23	CRUDE RUBBER	1	No Quantity			0		0		806			0
S3	2016	2016	2016	2	0	2	Export	372	Ireland	IRL	251	France	FRA								23	CRUDE RUBBER	1	No Quantity			0		0		3897			0
S3	2016	2016	2016	2	0	2	Export	372	Ireland	IRL	276	Germany	DEU								23	CRUDE RUBBER	1	No Quantity			0		0		1657			0
S3	2016	2016	2016	2	0	2	Export	372	Ireland	IRL	348	Hungary	HUN								23	CRUDE RUBBER	1	No Quantity			0		0		11350			0
S3	2016	2016	2016	2	0	2	Export	372	Ireland	IRL	381	Italy	ITA								23	CRUDE RUBBER	1	No Quantity			0		0		507			0
S3	2016	2016	2016	2	0	2	Export	372	Ireland	IRL	410	Rep. of Korea	KOR								23	CRUDE RUBBER	1	No Quantity			0		0		73338			0
S3	2016	2016	2016	2	0	2	Export	372	Ireland	IRL	440	Lithuania	LTU								23	CRUDE RUBBER	1	No Quantity			0		0		1350			0
S3	2016	2016	2016	2	0	2	Export	372	Ireland	IRL	470	Malta	MLT								23	CRUDE RUBBER	1	No Quantity			0		0		231			0
S3	2016	2016	2016	2	0	2	Export	372	Ireland	IRL	528	Netherlands	NLD								23	CRUDE RUBBER	1	No Quantity			0		0		11965			0
S3	2016	2016	2016	2	0	2	Export	372	Ireland	IRL	608	Philippines	PHL								23	CRUDE RUBBER	1	No Quantity			0		0		132			0
S3	2016	2016	2016	2	0	2	Export	372	Ireland	IRL	616	Poland	POL								23	CRUDE RUBBER	1	No Quantity			0		0		257			0
S3	2016	2016	2016	2	0	2	Export	372	Ireland	IRL	620	Portugal	PRT								23	CRUDE RUBBER	1	No Quantity			0		0		969			0
S3	2016	2016	2016	2	0	2	Export	372	Ireland	IRL	642	Romania	ROU								23	CRUDE RUBBER	1	No Quantity			0		0		282			0
S3	2016	2016	2016	2	0	2	Export	372	Ireland	IRL	699	India	IND								23	CRUDE RUBBER	1	No Quantity			0		0		368942			0
S3	2016	2016	2016	2	0	2	Export	372	Ireland	IRL	702	Singapore	SGP								23	CRUDE RUBBER	1	No Quantity			0		0		2495			0
S3	2016	2016	2016	2	0	2	Export	372	Ireland	IRL	703	Slovakia	SVK								23	CRUDE RUBBER	1	No Quantity			0		0		760			0
S3	2016	2016	2016	2	0	2	Export	372	Ireland	IRL	704	Viet Nam	VNM								23	CRUDE RUBBER	1	No Quantity			0		0		8413			0
S3	2016	2016	2016	2	0	2	Export	372	Ireland	IRL	724	Spain	ESP								23	CRUDE RUBBER	1	No Quantity			0		0		5705			0
S3	2016	2016	2016	2	0	2	Export	372	Ireland	IRL	752	Sweden	SWE								23	CRUDE RUBBER	1	No Quantity			0		0		288			0
S3	2016	2016	2016	2	0	2	Export	372	Ireland	IRL	757	Switzerland	CHE								23	CRUDE RUBBER	1	No Quantity			0		0		39271			0
S3	2016	2016	2016	2	0	2	Export	372	Ireland	IRL	784	United Arab Emirates	ARE								23	CRUDE RUBBER	1	No Quantity			0		0		21033			0
S3	2016	2016	2016	2	0	2	Export	372	Ireland	IRL	826	United Kingdom	GBR								23	CRUDE RUBBER	1	No Quantity			0		0		257968			0
S3	2016	2016	2016	2	0	2	Export	372	Ireland	IRL	842	USA	USA								23	CRUDE RUBBER	1	No Quantity			0		0		14789			0
S3	2016	2016	2016	2	0	2	Export	372	Ireland	IRL	899	Areas, nes									23	CRUDE RUBBER	1	No Quantity			0		0		69814			0
S3	2016	2016	2016	2	0	2	Export	376	Israel	ISR	0	World	WLD								23	CRUDE RUBBER	1	No Quantity							527000			0
S3	2016	2016	2016	2	0	2	Export	376	Israel	ISR	56	Belgium	BEL								23	CRUDE RUBBER	1	No Quantity							291000			0
S3	2016	2016	2016	2	0	2	Export	376	Israel	ISR	144	Sri Lanka	LKA								23	CRUDE RUBBER	1	No Quantity							3000			0
S3	2016	2016	2016	2	0	2	Export	376	Israel	ISR	156	China	CHN								23	CRUDE RUBBER	1	No Quantity							15000			0
S3	2016	2016	2016	2	0	2	Export	376	Israel	ISR	251	France	FRA								23	CRUDE RUBBER	1	No Quantity							2000			0
S3	2016	2016	2016	2	0	2	Export	376	Israel	ISR	276	Germany	DEU								23	CRUDE RUBBER	1	No Quantity							45000			0
S3	2016	2016	2016	2	0	2	Export	376	Israel	ISR	288	Ghana	GHA								23	CRUDE RUBBER	1	No Quantity							17000			0
S3	2016	2016	2016	2	0	2	Export	376	Israel	ISR	381	Italy	ITA								23	CRUDE RUBBER	1	No Quantity							1000			0
S3	2016	2016	2016	2	0	2	Export	376	Israel	ISR	400	Jordan	JOR								23	CRUDE RUBBER	1	No Quantity							1000			0
S3	2016	2016	2016	2	0	2	Export	376	Israel	ISR	490	Other Asia, nes									23	CRUDE RUBBER	1	No Quantity							3000			0
S3	2016	2016	2016	2	0	2	Export	376	Israel	ISR	528	Netherlands	NLD								23	CRUDE RUBBER	1	No Quantity							9000			0
S3	2016	2016	2016	2	0	2	Export	376	Israel	ISR	616	Poland	POL								23	CRUDE RUBBER	1	No Quantity							2000			0
S3	2016	2016	2016	2	0	2	Export	376	Israel	ISR	642	Romania	ROU								23	CRUDE RUBBER	1	No Quantity							6000			0
S3	2016	2016	2016	2	0	2	Export	376	Israel	ISR	699	India	IND								23	CRUDE RUBBER	1	No Quantity							35000			0
S3	2016	2016	2016	2	0	2	Export	376	Israel	ISR	724	Spain	ESP								23	CRUDE RUBBER	1	No Quantity							8000			0
S3	2016	2016	2016	2	0	2	Export	376	Israel	ISR	826	United Kingdom	GBR								23	CRUDE RUBBER	1	No Quantity							16000			0
S3	2016	2016	2016	2	0	2	Export	376	Israel	ISR	842	USA	USA								23	CRUDE RUBBER	1	No Quantity							73000			0
S3	2016	2016	2016	2	0	2	Export	372	Ireland	IRL	0	World	WLD								24	CORK AND WOOD	1	No Quantity			0		0		173608049			4
S3	2016	2016	2016	2	0	2	Export	372	Ireland	IRL	36	Australia	AUS								24	CORK AND WOOD	1	No Quantity			0		0		49347			0
S3	2016	2016	2016	2	0	2	Export	372	Ireland	IRL	56	Belgium	BEL								24	CORK AND WOOD	1	No Quantity			0		0		20869			0
S3	2016	2016	2016	2	0	2	Export	372	Ireland	IRL	156	China	CHN								24	CORK AND WOOD	1	No Quantity			0		0		15160			0
S3	2016	2016	2016	2	0	2	Export	372	Ireland	IRL	276	Germany	DEU								24	CORK AND WOOD	1	No Quantity			0		0		3682			0
S3	2016	2016	2016	2	0	2	Export	372	Ireland	IRL	344	China, Hong Kong SAR	HKG								24	CORK AND WOOD	1	No Quantity			0		0		15758			0
S3	2016	2016	2016	2	0	2	Export	372	Ireland	IRL	392	Japan	JPN								24	CORK AND WOOD	1	No Quantity			0		0		5464			0
S3	2016	2016	2016	2	0	2	Export	372	Ireland	IRL	528	Netherlands	NLD								24	CORK AND WOOD	1	No Quantity			0		0		30857			0
S3	2016	2016	2016	2	0	2	Export	372	Ireland	IRL	554	New Zealand	NZL								24	CORK AND WOOD	1	No Quantity			0		0		1573			0
S3	2016	2016	2016	2	0	2	Export	372	Ireland	IRL	604	Peru	PER								24	CORK AND WOOD	1	No Quantity			0		0		2862			0
S3	2016	2016	2016	2	0	2	Export	372	Ireland	IRL	634	Qatar	QAT								24	CORK AND WOOD	1	No Quantity			0		0		3			0
S3	2016	2016	2016	2	0	2	Export	372	Ireland	IRL	702	Singapore	SGP								24	CORK AND WOOD	1	No Quantity			0		0		5496			0
S3	2016	2016	2016	2	0	2	Export	372	Ireland	IRL	784	United Arab Emirates	ARE								24	CORK AND WOOD	1	No Quantity			0		0		17007			0
S3	2016	2016	2016	2	0	2	Export	372	Ireland	IRL	792	Turkey	TUR								24	CORK AND WOOD	1	No Quantity			0		0		1			4
S3	2016	2016	2016	2	0	2	Export	372	Ireland	IRL	826	United Kingdom	GBR								24	CORK AND WOOD	1	No Quantity			0		0		118808870			0
S3	2016	2016	2016	2	0	2	Export	372	Ireland	IRL	842	USA	USA								24	CORK AND WOOD	1	No Quantity			0		0		85048			0
S3	2016	2016	2016	2	0	2	Export	372	Ireland	IRL	899	Areas, nes									24	CORK AND WOOD	1	No Quantity			0		0		54546045			0
S3	2016	2016	2016	2	0	2	Export	376	Israel	ISR	0	World	WLD								24	CORK AND WOOD	1	No Quantity							318000			0
S3	2016	2016	2016	2	0	2	Export	376	Israel	ISR	76	Brazil	BRA								24	CORK AND WOOD	1	No Quantity							1000			0
S3	2016	2016	2016	2	0	2	Export	376	Israel	ISR	124	Canada	CAN								24	CORK AND WOOD	1	No Quantity							7000			0
S3	2016	2016	2016	2	0	2	Export	376	Israel	ISR	156	China	CHN								24	CORK AND WOOD	1	No Quantity							6000			0
S3	2016	2016	2016	2	0	2	Export	376	Israel	ISR	226	Equatorial Guinea	GNQ								24	CORK AND WOOD	1	No Quantity							30000			0
S3	2016	2016	2016	2	0	2	Export	376	Israel	ISR	246	Finland	FIN								24	CORK AND WOOD	1	No Quantity							6000			0
S3	2016	2016	2016	2	0	2	Export	376	Israel	ISR	276	Germany	DEU								24	CORK AND WOOD	1	No Quantity							86000			0
S3	2016	2016	2016	2	0	2	Export	376	Israel	ISR	288	Ghana	GHA								24	CORK AND WOOD	1	No Quantity							40000			0
S3	2016	2016	2016	2	0	2	Export	376	Israel	ISR	381	Italy	ITA								24	CORK AND WOOD	1	No Quantity							112000			0
S3	2016	2016	2016	2	0	2	Export	376	Israel	ISR	400	Jordan	JOR								24	CORK AND WOOD	1	No Quantity							2000			0
S3	2016	2016	2016	2	0	2	Export	376	Israel	ISR	430	Liberia	LBR								24	CORK AND WOOD	1	No Quantity							2000			0
S3	2016	2016	2016	2	0	2	Export	376	Israel	ISR	757	Switzerland	CHE								24	CORK AND WOOD	1	No Quantity							20000			0
S3	2016	2016	2016	2	0	2	Export	376	Israel	ISR	826	United Kingdom	GBR								24	CORK AND WOOD	1	No Quantity							2000			0
S3	2016	2016	2016	2	0	2	Export	376	Israel	ISR	842	USA	USA								24	CORK AND WOOD	1	No Quantity							4000			0
S3	2016	2016	2016	2	0	2	Export	372	Ireland	IRL	0	World	WLD								25	PULP AND WASTE PAPER	1	No Quantity			0				72021802			4
S3	2016	2016	2016	2	0	2	Export	372	Ireland	IRL	36	Australia	AUS								25	PULP AND WASTE PAPER	1	No Quantity			0		0		686			0
S3	2016	2016	2016	2	0	2	Export	372	Ireland	IRL	44	Bahamas	BHS								25	PULP AND WASTE PAPER	1	No Quantity			0		0		569			0
S3	2016	2016	2016	2	0	2	Export	372	Ireland	IRL	50	Bangladesh	BGD								25	PULP AND WASTE PAPER	1	No Quantity			0		0		48781			0
S3	2016	2016	2016	2	0	2	Export	372	Ireland	IRL	56	Belgium	BEL								25	PULP AND WASTE PAPER	1	No Quantity			0		0		1329148			4
S3	2016	2016	2016	2	0	2	Export	372	Ireland	IRL	72	Botswana	BWA								25	PULP AND WASTE PAPER	1	No Quantity			0				811			4
S3	2016	2016	2016	2	0	2	Export	372	Ireland	IRL	124	Canada	CAN								25	PULP AND WASTE PAPER	1	No Quantity			0		0		4549			4
S3	2016	2016	2016	2	0	2	Export	372	Ireland	IRL	144	Sri Lanka	LKA								25	PULP AND WASTE PAPER	1	No Quantity			0		0		49			0
S3	2016	2016	2016	2	0	2	Export	372	Ireland	IRL	152	Chile	CHL								25	PULP AND WASTE PAPER	1	No Quantity			0		0		45435			0
S3	2016	2016	2016	2	0	2	Export	372	Ireland	IRL	156	China	CHN								25	PULP AND WASTE PAPER	1	No Quantity			0		0		32991342			0
S3	2016	2016	2016	2	0	2	Export	372	Ireland	IRL	170	Colombia	COL								25	PULP AND WASTE PAPER	1	No Quantity			0		0		40			0
S3	2016	2016	2016	2	0	2	Export	372	Ireland	IRL	208	Denmark	DNK								25	PULP AND WASTE PAPER	1	No Quantity			0		0		343404			0
S3	2016	2016	2016	2	0	2	Export	372	Ireland	IRL	233	Estonia	EST								25	PULP AND WASTE PAPER	1	No Quantity			0		0		28429			0
S3	2016	2016	2016	2	0	2	Export	372	Ireland	IRL	251	France	FRA								25	PULP AND WASTE PAPER	1	No Quantity			0		0		50677			0
S3	2016	2016	2016	2	0	2	Export	372	Ireland	IRL	276	Germany	DEU								25	PULP AND WASTE PAPER	1	No Quantity			0		0		923914			0
S3	2016	2016	2016	2	0	2	Export	372	Ireland	IRL	292	Gibraltar	GIB								25	PULP AND WASTE PAPER	1	No Quantity			0		0		1			0
S3	2016	2016	2016	2	0	2	Export	372	Ireland	IRL	344	China, Hong Kong SAR	HKG								25	PULP AND WASTE PAPER	1	No Quantity			0		0		81144			0
S3	2016	2016	2016	2	0	2	Export	372	Ireland	IRL	360	Indonesia	IDN								25	PULP AND WASTE PAPER	1	No Quantity			0		0		3843260			0
S3	2016	2016	2016	2	0	2	Export	372	Ireland	IRL	381	Italy	ITA								25	PULP AND WASTE PAPER	1	No Quantity			0		0		590373			0
S3	2016	2016	2016	2	0	2	Export	372	Ireland	IRL	392	Japan	JPN								25	PULP AND WASTE PAPER	1	No Quantity			0		0		191			0
S3	2016	2016	2016	2	0	2	Export	372	Ireland	IRL	410	Rep. of Korea	KOR								25	PULP AND WASTE PAPER	1	No Quantity			0		0		294829			0
S3	2016	2016	2016	2	0	2	Export	372	Ireland	IRL	446	China, Macao SAR	MAC								25	PULP AND WASTE PAPER	1	No Quantity			0		0		110			0
S3	2016	2016	2016	2	0	2	Export	372	Ireland	IRL	458	Malaysia	MYS								25	PULP AND WASTE PAPER	1	No Quantity			0		0		183063			0
S3	2016	2016	2016	2	0	2	Export	372	Ireland	IRL	484	Mexico	MEX								25	PULP AND WASTE PAPER	1	No Quantity			0		0		110			0
S3	2016	2016	2016	2	0	2	Export	372	Ireland	IRL	490	Other Asia, nes									25	PULP AND WASTE PAPER	1	No Quantity			0		0		456561			0
S3	2016	2016	2016	2	0	2	Export	372	Ireland	IRL	496	Mongolia	MNG								25	PULP AND WASTE PAPER	1	No Quantity			0		0		40			0
S3	2016	2016	2016	2	0	2	Export	372	Ireland	IRL	504	Morocco	MAR								25	PULP AND WASTE PAPER	1	No Quantity			0		0		115			0
S3	2016	2016	2016	2	0	2	Export	372	Ireland	IRL	512	Oman	OMN								25	PULP AND WASTE PAPER	1	No Quantity			0		0		71			0
S3	2016	2016	2016	2	0	2	Export	372	Ireland	IRL	528	Netherlands	NLD								25	PULP AND WASTE PAPER	1	No Quantity			0		0		2256908			0
S3	2016	2016	2016	2	0	2	Export	372	Ireland	IRL	554	New Zealand	NZL								25	PULP AND WASTE PAPER	1	No Quantity			0		0		276			0
S3	2016	2016	2016	2	0	2	Export	372	Ireland	IRL	566	Nigeria	NGA								25	PULP AND WASTE PAPER	1	No Quantity			0		0		55			0
S3	2016	2016	2016	2	0	2	Export	372	Ireland	IRL	579	Norway	NOR								25	PULP AND WASTE PAPER	1	No Quantity			0		0		4028			0
S3	2016	2016	2016	2	0	2	Export	372	Ireland	IRL	586	Pakistan	PAK								25	PULP AND WASTE PAPER	1	No Quantity			0		0		51528			0
S3	2016	2016	2016	2	0	2	Export	372	Ireland	IRL	608	Philippines	PHL								25	PULP AND WASTE PAPER	1	No Quantity			0		0		61			0
S3	2016	2016	2016	2	0	2	Export	372	Ireland	IRL	616	Poland	POL								25	PULP AND WASTE PAPER	1	No Quantity			0		0		11970			0
S3	2016	2016	2016	2	0	2	Export	372	Ireland	IRL	643	Russian Federation	RUS								25	PULP AND WASTE PAPER	1	No Quantity			0				442			4
S3	2016	2016	2016	2	0	2	Export	372	Ireland	IRL	682	Saudi Arabia	SAU								25	PULP AND WASTE PAPER	1	No Quantity			0		0		216			0
S3	2016	2016	2016	2	0	2	Export	372	Ireland	IRL	699	India	IND								25	PULP AND WASTE PAPER	1	No Quantity			0		0		7640841			0
S3	2016	2016	2016	2	0	2	Export	372	Ireland	IRL	702	Singapore	SGP								25	PULP AND WASTE PAPER	1	No Quantity			0		0		825			0
S3	2016	2016	2016	2	0	2	Export	372	Ireland	IRL	704	Viet Nam	VNM								25	PULP AND WASTE PAPER	1	No Quantity			0		0		1468349			0
S3	2016	2016	2016	2	0	2	Export	372	Ireland	IRL	710	South Africa	ZAF								25	PULP AND WASTE PAPER	1	No Quantity			0				161089			4
S3	2016	2016	2016	2	0	2	Export	372	Ireland	IRL	724	Spain	ESP								25	PULP AND WASTE PAPER	1	No Quantity			0		0		154836			0
S3	2016	2016	2016	2	0	2	Export	372	Ireland	IRL	752	Sweden	SWE								25	PULP AND WASTE PAPER	1	No Quantity			0		0		175537			0
S3	2016	2016	2016	2	0	2	Export	372	Ireland	IRL	757	Switzerland	CHE								25	PULP AND WASTE PAPER	1	No Quantity			0		0		498442			0
S3	2016	2016	2016	2	0	2	Export	372	Ireland	IRL	764	Thailand	THA								25	PULP AND WASTE PAPER	1	No Quantity			0		0		729620			0
S3	2016	2016	2016	2	0	2	Export	372	Ireland	IRL	784	United Arab Emirates	ARE								25	PULP AND WASTE PAPER	1	No Quantity			0		0		26788			0
S3	2016	2016	2016	2	0	2	Export	372	Ireland	IRL	792	Turkey	TUR								25	PULP AND WASTE PAPER	1	No Quantity			0		0		26315			0
S3	2016	2016	2016	2	0	2	Export	372	Ireland	IRL	826	United Kingdom	GBR								25	PULP AND WASTE PAPER	1	No Quantity			0		0		16483644			0
S3	2016	2016	2016	2	0	2	Export	372	Ireland	IRL	842	USA	USA								25	PULP AND WASTE PAPER	1	No Quantity			0		0		139781			0
S3	2016	2016	2016	2	0	2	Export	372	Ireland	IRL	894	Zambia	ZMB								25	PULP AND WASTE PAPER	1	No Quantity			0		0		14			0
S3	2016	2016	2016	2	0	2	Export	372	Ireland	IRL	899	Areas, nes									25	PULP AND WASTE PAPER	1	No Quantity			0		0		972512			0
S3	2016	2016	2016	2	0	2	Export	376	Israel	ISR	0	World	WLD								25	PULP AND WASTE PAPER	1	No Quantity							17343000			0
S3	2016	2016	2016	2	0	2	Export	376	Israel	ISR	36	Australia	AUS								25	PULP AND WASTE PAPER	1	No Quantity							2000			0
S3	2016	2016	2016	2	0	2	Export	376	Israel	ISR	56	Belgium	BEL								25	PULP AND WASTE PAPER	1	No Quantity							8000			0
S3	2016	2016	2016	2	0	2	Export	376	Israel	ISR	156	China	CHN								25	PULP AND WASTE PAPER	1	No Quantity							2927000			0
S3	2016	2016	2016	2	0	2	Export	376	Israel	ISR	170	Colombia	COL								25	PULP AND WASTE PAPER	1	No Quantity							50000			0
S3	2016	2016	2016	2	0	2	Export	376	Israel	ISR	251	France	FRA								25	PULP AND WASTE PAPER	1	No Quantity							1000			0
S3	2016	2016	2016	2	0	2	Export	376	Israel	ISR	276	Germany	DEU								25	PULP AND WASTE PAPER	1	No Quantity							101000			0
S3	2016	2016	2016	2	0	2	Export	376	Israel	ISR	300	Greece	GRC								25	PULP AND WASTE PAPER	1	No Quantity							18000			0
S3	2016	2016	2016	2	0	2	Export	376	Israel	ISR	381	Italy	ITA								25	PULP AND WASTE PAPER	1	No Quantity							56000			0
S3	2016	2016	2016	2	0	2	Export	376	Israel	ISR	410	Rep. of Korea	KOR								25	PULP AND WASTE PAPER	1	No Quantity							4120000			0
S3	2016	2016	2016	2	0	2	Export	376	Israel	ISR	484	Mexico	MEX								25	PULP AND WASTE PAPER	1	No Quantity							183000			0
S3	2016	2016	2016	2	0	2	Export	376	Israel	ISR	490	Other Asia, nes									25	PULP AND WASTE PAPER	1	No Quantity							324000			0
S3	2016	2016	2016	2	0	2	Export	376	Israel	ISR	690	Seychelles	SYC								25	PULP AND WASTE PAPER	1	No Quantity							13000			0
S3	2016	2016	2016	2	0	2	Export	376	Israel	ISR	699	India	IND								25	PULP AND WASTE PAPER	1	No Quantity							2962000			0
S3	2016	2016	2016	2	0	2	Export	376	Israel	ISR	704	Viet Nam	VNM								25	PULP AND WASTE PAPER	1	No Quantity							334000			0
S3	2016	2016	2016	2	0	2	Export	376	Israel	ISR	724	Spain	ESP								25	PULP AND WASTE PAPER	1	No Quantity							21000			0
S3	2016	2016	2016	2	0	2	Export	376	Israel	ISR	764	Thailand	THA								25	PULP AND WASTE PAPER	1	No Quantity							4820000			0
S3	2016	2016	2016	2	0	2	Export	376	Israel	ISR	792	Turkey	TUR								25	PULP AND WASTE PAPER	1	No Quantity							1401000			0
S3	2016	2016	2016	2	0	2	Export	376	Israel	ISR	826	United Kingdom	GBR								25	PULP AND WASTE PAPER	1	No Quantity							2000			0
S3	2016	2016	2016	2	0	2	Export	372	Ireland	IRL	0	World	WLD								26	TEXTILE FIBRES	1	No Quantity			0		0		147726659			4
S3	2016	2016	2016	2	0	2	Export	372	Ireland	IRL	24	Angola	AGO								26	TEXTILE FIBRES	1	No Quantity			0		0		9173			0
S3	2016	2016	2016	2	0	2	Export	372	Ireland	IRL	32	Argentina	ARG								26	TEXTILE FIBRES	1	No Quantity			0		0		333			0
S3	2016	2016	2016	2	0	2	Export	372	Ireland	IRL	36	Australia	AUS								26	TEXTILE FIBRES	1	No Quantity			0		0		19162			0
S3	2016	2016	2016	2	0	2	Export	372	Ireland	IRL	40	Austria	AUT								26	TEXTILE FIBRES	1	No Quantity			0		0		385224			0
S3	2016	2016	2016	2	0	2	Export	372	Ireland	IRL	48	Bahrain	BHR								26	TEXTILE FIBRES	1	No Quantity			0		0		331			0
S3	2016	2016	2016	2	0	2	Export	372	Ireland	IRL	50	Bangladesh	BGD								26	TEXTILE FIBRES	1	No Quantity			0		0		1106			0
S3	2016	2016	2016	2	0	2	Export	372	Ireland	IRL	56	Belgium	BEL								26	TEXTILE FIBRES	1	No Quantity			0		0		966131			0
S3	2016	2016	2016	2	0	2	Export	372	Ireland	IRL	60	Bermuda	BMU								26	TEXTILE FIBRES	1	No Quantity			0		0		1			4
S3	2016	2016	2016	2	0	2	Export	372	Ireland	IRL	70	Bosnia Herzegovina	BIH								26	TEXTILE FIBRES	1	No Quantity			0		0		221			0
S3	2016	2016	2016	2	0	2	Export	372	Ireland	IRL	72	Botswana	BWA								26	TEXTILE FIBRES	1	No Quantity			0		0		160			0
S3	2016	2016	2016	2	0	2	Export	372	Ireland	IRL	76	Brazil	BRA								26	TEXTILE FIBRES	1	No Quantity			0		0		15151			0
S3	2016	2016	2016	2	0	2	Export	372	Ireland	IRL	100	Bulgaria	BGR								26	TEXTILE FIBRES	1	No Quantity			0		0		14859			0
S3	2016	2016	2016	2	0	2	Export	372	Ireland	IRL	112	Belarus	BLR								26	TEXTILE FIBRES	1	No Quantity			0		0		46165			0
S3	2016	2016	2016	2	0	2	Export	372	Ireland	IRL	120	Cameroon	CMR								26	TEXTILE FIBRES	1	No Quantity			0		0		74696			0
S3	2016	2016	2016	2	0	2	Export	372	Ireland	IRL	124	Canada	CAN								26	TEXTILE FIBRES	1	No Quantity			0		0		8510			0
S3	2016	2016	2016	2	0	2	Export	372	Ireland	IRL	156	China	CHN								26	TEXTILE FIBRES	1	No Quantity			0		0		6396273			0
S3	2016	2016	2016	2	0	2	Export	372	Ireland	IRL	178	Congo	COG								26	TEXTILE FIBRES	1	No Quantity			0		0		464			0
S3	2016	2016	2016	2	0	2	Export	372	Ireland	IRL	180	Dem. Rep. of the Congo	COD								26	TEXTILE FIBRES	1	No Quantity			0		0		1372			0
S3	2016	2016	2016	2	0	2	Export	372	Ireland	IRL	203	Czechia	CZE								26	TEXTILE FIBRES	1	No Quantity			0		0		935477			0
S3	2016	2016	2016	2	0	2	Export	372	Ireland	IRL	204	Benin	BEN								26	TEXTILE FIBRES	1	No Quantity			0		0		444893			0
S3	2016	2016	2016	2	0	2	Export	372	Ireland	IRL	208	Denmark	DNK								26	TEXTILE FIBRES	1	No Quantity			0		0		19295			0
S3	2016	2016	2016	2	0	2	Export	372	Ireland	IRL	226	Equatorial Guinea	GNQ								26	TEXTILE FIBRES	1	No Quantity			0		0		586			0
S3	2016	2016	2016	2	0	2	Export	372	Ireland	IRL	246	Finland	FIN								26	TEXTILE FIBRES	1	No Quantity			0		0		325420			0
S3	2016	2016	2016	2	0	2	Export	372	Ireland	IRL	251	France	FRA								26	TEXTILE FIBRES	1	No Quantity			0		0		7376231			0
S3	2016	2016	2016	2	0	2	Export	372	Ireland	IRL	268	Georgia	GEO								26	TEXTILE FIBRES	1	No Quantity			0		0		1715			0
S3	2016	2016	2016	2	0	2	Export	372	Ireland	IRL	270	Gambia	GMB								26	TEXTILE FIBRES	1	No Quantity			0		0		1350			0
S3	2016	2016	2016	2	0	2	Export	372	Ireland	IRL	276	Germany	DEU								26	TEXTILE FIBRES	1	No Quantity			0		0		24638464			0
S3	2016	2016	2016	2	0	2	Export	372	Ireland	IRL	288	Ghana	GHA								26	TEXTILE FIBRES	1	No Quantity			0		0		74970			0
S3	2016	2016	2016	2	0	2	Export	372	Ireland	IRL	292	Gibraltar	GIB								26	TEXTILE FIBRES	1	No Quantity			0		0		553			0
S3	2016	2016	2016	2	0	2	Export	372	Ireland	IRL	300	Greece	GRC								26	TEXTILE FIBRES	1	No Quantity			0		0		883573			0
S3	2016	2016	2016	2	0	2	Export	372	Ireland	IRL	324	Guinea	GIN								26	TEXTILE FIBRES	1	No Quantity			0		0		4775			0
S3	2016	2016	2016	2	0	2	Export	372	Ireland	IRL	344	China, Hong Kong SAR	HKG								26	TEXTILE FIBRES	1	No Quantity			0		0		18347			0
S3	2016	2016	2016	2	0	2	Export	372	Ireland	IRL	348	Hungary	HUN								26	TEXTILE FIBRES	1	No Quantity			0		0		424259			0
S3	2016	2016	2016	2	0	2	Export	372	Ireland	IRL	352	Iceland	ISL								26	TEXTILE FIBRES	1	No Quantity			0		0		991			0
S3	2016	2016	2016	2	0	2	Export	372	Ireland	IRL	364	Iran	IRN								26	TEXTILE FIBRES	1	No Quantity			0		0		55			0
S3	2016	2016	2016	2	0	2	Export	372	Ireland	IRL	368	Iraq	IRQ								26	TEXTILE FIBRES	1	No Quantity			0		0		33			0
S3	2016	2016	2016	2	0	2	Export	372	Ireland	IRL	376	Israel	ISR								26	TEXTILE FIBRES	1	No Quantity			0		0		273644			0
S3	2016	2016	2016	2	0	2	Export	372	Ireland	IRL	381	Italy	ITA								26	TEXTILE FIBRES	1	No Quantity			0		0		10485601			0
S3	2016	2016	2016	2	0	2	Export	372	Ireland	IRL	384	Côte d'Ivoire	CIV								26	TEXTILE FIBRES	1	No Quantity			0		0		1102597			0
S3	2016	2016	2016	2	0	2	Export	372	Ireland	IRL	392	Japan	JPN								26	TEXTILE FIBRES	1	No Quantity			0		0		3382			0
S3	2016	2016	2016	2	0	2	Export	372	Ireland	IRL	404	Kenya	KEN								26	TEXTILE FIBRES	1	No Quantity			0		0		586919			0
S3	2016	2016	2016	2	0	2	Export	372	Ireland	IRL	410	Rep. of Korea	KOR								26	TEXTILE FIBRES	1	No Quantity			0		0		72347			0
S3	2016	2016	2016	2	0	2	Export	372	Ireland	IRL	414	Kuwait	KWT								26	TEXTILE FIBRES	1	No Quantity			0		0		4823			0
S3	2016	2016	2016	2	0	2	Export	372	Ireland	IRL	422	Lebanon	LBN								26	TEXTILE FIBRES	1	No Quantity			0		0		3873			0
S3	2016	2016	2016	2	0	2	Export	372	Ireland	IRL	428	Latvia	LVA								26	TEXTILE FIBRES	1	No Quantity			0		0		20143			0
S3	2016	2016	2016	2	0	2	Export	372	Ireland	IRL	434	Libya	LBY								26	TEXTILE FIBRES	1	No Quantity			0		0		82			0
S3	2016	2016	2016	2	0	2	Export	372	Ireland	IRL	440	Lithuania	LTU								26	TEXTILE FIBRES	1	No Quantity			0		0		800644			0
S3	2016	2016	2016	2	0	2	Export	372	Ireland	IRL	442	Luxembourg	LUX								26	TEXTILE FIBRES	1	No Quantity			0		0		711			0
S3	2016	2016	2016	2	0	2	Export	372	Ireland	IRL	454	Malawi	MWI								26	TEXTILE FIBRES	1	No Quantity			0		0		99			0
S3	2016	2016	2016	2	0	2	Export	372	Ireland	IRL	458	Malaysia	MYS								26	TEXTILE FIBRES	1	No Quantity			0		0		221			0
S3	2016	2016	2016	2	0	2	Export	372	Ireland	IRL	480	Mauritius	MUS								26	TEXTILE FIBRES	1	No Quantity			0		0		553			0
S3	2016	2016	2016	2	0	2	Export	372	Ireland	IRL	484	Mexico	MEX								26	TEXTILE FIBRES	1	No Quantity			0		0		1399			0
S3	2016	2016	2016	2	0	2	Export	372	Ireland	IRL	490	Other Asia, nes									26	TEXTILE FIBRES	1	No Quantity			0		0		885			0
S3	2016	2016	2016	2	0	2	Export	372	Ireland	IRL	504	Morocco	MAR								26	TEXTILE FIBRES	1	No Quantity			0		0		26569			0
S3	2016	2016	2016	2	0	2	Export	372	Ireland	IRL	512	Oman	OMN								26	TEXTILE FIBRES	1	No Quantity			0		0		110			0
S3	2016	2016	2016	2	0	2	Export	372	Ireland	IRL	524	Nepal	NPL								26	TEXTILE FIBRES	1	No Quantity			0		0		9			4
S3	2016	2016	2016	2	0	2	Export	372	Ireland	IRL	528	Netherlands	NLD								26	TEXTILE FIBRES	1	No Quantity			0		0		6235898			0
S3	2016	2016	2016	2	0	2	Export	372	Ireland	IRL	554	New Zealand	NZL								26	TEXTILE FIBRES	1	No Quantity			0		0		9914			0
S3	2016	2016	2016	2	0	2	Export	372	Ireland	IRL	566	Nigeria	NGA								26	TEXTILE FIBRES	1	No Quantity			0		0		1612746			0
S3	2016	2016	2016	2	0	2	Export	372	Ireland	IRL	586	Pakistan	PAK								26	TEXTILE FIBRES	1	No Quantity			0		0		316938			0
S3	2016	2016	2016	2	0	2	Export	372	Ireland	IRL	591	Panama	PAN								26	TEXTILE FIBRES	1	No Quantity			0		0		1659			0
S3	2016	2016	2016	2	0	2	Export	372	Ireland	IRL	608	Philippines	PHL								26	TEXTILE FIBRES	1	No Quantity			0		0		749030			0
S3	2016	2016	2016	2	0	2	Export	372	Ireland	IRL	616	Poland	POL								26	TEXTILE FIBRES	1	No Quantity			0		0		4702439			0
S3	2016	2016	2016	2	0	2	Export	372	Ireland	IRL	620	Portugal	PRT								26	TEXTILE FIBRES	1	No Quantity			0		0		1877222			0
S3	2016	2016	2016	2	0	2	Export	372	Ireland	IRL	634	Qatar	QAT								26	TEXTILE FIBRES	1	No Quantity			0		0		7188			0
S3	2016	2016	2016	2	0	2	Export	372	Ireland	IRL	642	Romania	ROU								26	TEXTILE FIBRES	1	No Quantity			0		0		526615			0
S3	2016	2016	2016	2	0	2	Export	372	Ireland	IRL	643	Russian Federation	RUS								26	TEXTILE FIBRES	1	No Quantity			0		0		3768			0
S3	2016	2016	2016	2	0	2	Export	372	Ireland	IRL	682	Saudi Arabia	SAU								26	TEXTILE FIBRES	1	No Quantity			0		0		15229			0
S3	2016	2016	2016	2	0	2	Export	372	Ireland	IRL	699	India	IND								26	TEXTILE FIBRES	1	No Quantity			0		0		21886			0
S3	2016	2016	2016	2	0	2	Export	372	Ireland	IRL	702	Singapore	SGP								26	TEXTILE FIBRES	1	No Quantity			0		0		763			0
S3	2016	2016	2016	2	0	2	Export	372	Ireland	IRL	703	Slovakia	SVK								26	TEXTILE FIBRES	1	No Quantity			0		0		303381			0
S3	2016	2016	2016	2	0	2	Export	372	Ireland	IRL	705	Slovenia	SVN								26	TEXTILE FIBRES	1	No Quantity			0		0		1400599			0
S3	2016	2016	2016	2	0	2	Export	372	Ireland	IRL	710	South Africa	ZAF								26	TEXTILE FIBRES	1	No Quantity			0		0		235381			0
S3	2016	2016	2016	2	0	2	Export	372	Ireland	IRL	716	Zimbabwe	ZWE								26	TEXTILE FIBRES	1	No Quantity			0		0		132			0
S3	2016	2016	2016	2	0	2	Export	372	Ireland	IRL	724	Spain	ESP								26	TEXTILE FIBRES	1	No Quantity			0		0		4127491			0
S3	2016	2016	2016	2	0	2	Export	372	Ireland	IRL	729	Sudan	SDN								26	TEXTILE FIBRES	1	No Quantity			0		0		1659			0
S3	2016	2016	2016	2	0	2	Export	372	Ireland	IRL	752	Sweden	SWE								26	TEXTILE FIBRES	1	No Quantity			0		0		810342			0
S3	2016	2016	2016	2	0	2	Export	372	Ireland	IRL	757	Switzerland	CHE								26	TEXTILE FIBRES	1	No Quantity			0		0		164482			0
S3	2016	2016	2016	2	0	2	Export	372	Ireland	IRL	760	Syria	SYR								26	TEXTILE FIBRES	1	No Quantity			0		0		12469			0
S3	2016	2016	2016	2	0	2	Export	372	Ireland	IRL	764	Thailand	THA								26	TEXTILE FIBRES	1	No Quantity			0		0		121			0
S3	2016	2016	2016	2	0	2	Export	372	Ireland	IRL	768	Togo	TGO								26	TEXTILE FIBRES	1	No Quantity			0		0		81246			0
S3	2016	2016	2016	2	0	2	Export	372	Ireland	IRL	780	Trinidad and Tobago	TTO								26	TEXTILE FIBRES	1	No Quantity			0		0		1991			0
S3	2016	2016	2016	2	0	2	Export	372	Ireland	IRL	784	United Arab Emirates	ARE								26	TEXTILE FIBRES	1	No Quantity			0		0		150700			0
S3	2016	2016	2016	2	0	2	Export	372	Ireland	IRL	788	Tunisia	TUN								26	TEXTILE FIBRES	1	No Quantity			0		0		51206			0
S3	2016	2016	2016	2	0	2	Export	372	Ireland	IRL	792	Turkey	TUR								26	TEXTILE FIBRES	1	No Quantity			0		0		948824			0
S3	2016	2016	2016	2	0	2	Export	372	Ireland	IRL	804	Ukraine	UKR								26	TEXTILE FIBRES	1	No Quantity			0		0		630			0
S3	2016	2016	2016	2	0	2	Export	372	Ireland	IRL	818	Egypt	EGY								26	TEXTILE FIBRES	1	No Quantity			0		0		7148			0
S3	2016	2016	2016	2	0	2	Export	372	Ireland	IRL	826	United Kingdom	GBR								26	TEXTILE FIBRES	1	No Quantity			0		0		57697009			0
S3	2016	2016	2016	2	0	2	Export	372	Ireland	IRL	842	USA	USA								26	TEXTILE FIBRES	1	No Quantity			0		0		6660930			4
S3	2016	2016	2016	2	0	2	Export	372	Ireland	IRL	862	Venezuela	VEN								26	TEXTILE FIBRES	1	No Quantity			0		0		36			0
S3	2016	2016	2016	2	0	2	Export	372	Ireland	IRL	894	Zambia	ZMB								26	TEXTILE FIBRES	1	No Quantity			0		0		663			0
S3	2016	2016	2016	2	0	2	Export	372	Ireland	IRL	899	Areas, nes									26	TEXTILE FIBRES	1	No Quantity			0		0		2513946			0
S3	2016	2016	2016	2	0	2	Export	376	Israel	ISR	0	World	WLD								26	TEXTILE FIBRES	1	No Quantity							67946000			0
S3	2016	2016	2016	2	0	2	Export	376	Israel	ISR	8	Albania	ALB								26	TEXTILE FIBRES	1	No Quantity							1000			0
S3	2016	2016	2016	2	0	2	Export	376	Israel	ISR	24	Angola	AGO								26	TEXTILE FIBRES	1	No Quantity							2000			0
S3	2016	2016	2016	2	0	2	Export	376	Israel	ISR	36	Australia	AUS								26	TEXTILE FIBRES	1	No Quantity							532000			0
S3	2016	2016	2016	2	0	2	Export	376	Israel	ISR	56	Belgium	BEL								26	TEXTILE FIBRES	1	No Quantity							3000			0
S3	2016	2016	2016	2	0	2	Export	376	Israel	ISR	64	Bhutan	BTN								26	TEXTILE FIBRES	1	No Quantity							3000			0
S3	2016	2016	2016	2	0	2	Export	376	Israel	ISR	76	Brazil	BRA								26	TEXTILE FIBRES	1	No Quantity							6000			0
S3	2016	2016	2016	2	0	2	Export	376	Israel	ISR	100	Bulgaria	BGR								26	TEXTILE FIBRES	1	No Quantity							3000			0
S3	2016	2016	2016	2	0	2	Export	376	Israel	ISR	120	Cameroon	CMR								26	TEXTILE FIBRES	1	No Quantity							2000			0
S3	2016	2016	2016	2	0	2	Export	376	Israel	ISR	124	Canada	CAN								26	TEXTILE FIBRES	1	No Quantity							7057000			0
S3	2016	2016	2016	2	0	2	Export	376	Israel	ISR	144	Sri Lanka	LKA								26	TEXTILE FIBRES	1	No Quantity							1000			0
S3	2016	2016	2016	2	0	2	Export	376	Israel	ISR	152	Chile	CHL								26	TEXTILE FIBRES	1	No Quantity							3000			0
S3	2016	2016	2016	2	0	2	Export	376	Israel	ISR	156	China	CHN								26	TEXTILE FIBRES	1	No Quantity							24677000			0
S3	2016	2016	2016	2	0	2	Export	376	Israel	ISR	170	Colombia	COL								26	TEXTILE FIBRES	1	No Quantity							2000			0
S3	2016	2016	2016	2	0	2	Export	376	Israel	ISR	196	Cyprus	CYP								26	TEXTILE FIBRES	1	No Quantity							3000			0
S3	2016	2016	2016	2	0	2	Export	376	Israel	ISR	204	Benin	BEN								26	TEXTILE FIBRES	1	No Quantity							38000			0
S3	2016	2016	2016	2	0	2	Export	376	Israel	ISR	208	Denmark	DNK								26	TEXTILE FIBRES	1	No Quantity							93000			0
S3	2016	2016	2016	2	0	2	Export	376	Israel	ISR	231	Ethiopia	ETH								26	TEXTILE FIBRES	1	No Quantity							1000			0
S3	2016	2016	2016	2	0	2	Export	376	Israel	ISR	232	Eritrea	ERI								26	TEXTILE FIBRES	1	No Quantity							1000			0
S3	2016	2016	2016	2	0	2	Export	376	Israel	ISR	242	Fiji	FJI								26	TEXTILE FIBRES	1	No Quantity							187000			0
S3	2016	2016	2016	2	0	2	Export	376	Israel	ISR	246	Finland	FIN								26	TEXTILE FIBRES	1	No Quantity							8000			0
S3	2016	2016	2016	2	0	2	Export	376	Israel	ISR	251	France	FRA								26	TEXTILE FIBRES	1	No Quantity							50000			0
S3	2016	2016	2016	2	0	2	Export	376	Israel	ISR	268	Georgia	GEO								26	TEXTILE FIBRES	1	No Quantity							115000			0
S3	2016	2016	2016	2	0	2	Export	376	Israel	ISR	276	Germany	DEU								26	TEXTILE FIBRES	1	No Quantity							8993000			0
S3	2016	2016	2016	2	0	2	Export	376	Israel	ISR	288	Ghana	GHA								26	TEXTILE FIBRES	1	No Quantity							7000			0
S3	2016	2016	2016	2	0	2	Export	376	Israel	ISR	292	Gibraltar	GIB								26	TEXTILE FIBRES	1	No Quantity							21000			0
S3	2016	2016	2016	2	0	2	Export	376	Israel	ISR	300	Greece	GRC								26	TEXTILE FIBRES	1	No Quantity							2000			0
S3	2016	2016	2016	2	0	2	Export	376	Israel	ISR	344	China, Hong Kong SAR	HKG								26	TEXTILE FIBRES	1	No Quantity							3000			0
S3	2016	2016	2016	2	0	2	Export	376	Israel	ISR	372	Ireland	IRL								26	TEXTILE FIBRES	1	No Quantity							8000			0
S3	2016	2016	2016	2	0	2	Export	376	Israel	ISR	381	Italy	ITA								26	TEXTILE FIBRES	1	No Quantity							12000			0
S3	2016	2016	2016	2	0	2	Export	376	Israel	ISR	392	Japan	JPN								26	TEXTILE FIBRES	1	No Quantity							3000			0
S3	2016	2016	2016	2	0	2	Export	376	Israel	ISR	400	Jordan	JOR								26	TEXTILE FIBRES	1	No Quantity							7000			0
S3	2016	2016	2016	2	0	2	Export	376	Israel	ISR	404	Kenya	KEN								26	TEXTILE FIBRES	1	No Quantity							2000			0
S3	2016	2016	2016	2	0	2	Export	376	Israel	ISR	410	Rep. of Korea	KOR								26	TEXTILE FIBRES	1	No Quantity							921000			0
S3	2016	2016	2016	2	0	2	Export	376	Israel	ISR	490	Other Asia, nes									26	TEXTILE FIBRES	1	No Quantity							228000			0
S3	2016	2016	2016	2	0	2	Export	376	Israel	ISR	498	Rep. of Moldova	MDA								26	TEXTILE FIBRES	1	No Quantity							1000			0
S3	2016	2016	2016	2	0	2	Export	376	Israel	ISR	524	Nepal	NPL								26	TEXTILE FIBRES	1	No Quantity							12000			0
S3	2016	2016	2016	2	0	2	Export	376	Israel	ISR	528	Netherlands	NLD								26	TEXTILE FIBRES	1	No Quantity							801000			0
S3	2016	2016	2016	2	0	2	Export	376	Israel	ISR	566	Nigeria	NGA								26	TEXTILE FIBRES	1	No Quantity							11000			0
[truncated: 8,625 more rows]
