# Supplementary material for: Core-periphery structure in sectoral international trade networks: A new approach to an old theory
Source: PLoS One. 2020 Apr 2;15(4):e0229547. doi: 10.1371/journal.pone.0229547 (PMC7117750; doi:10.1371/journal.pone.0229547)
Supplement: S7 File — (ZIP) [file pone.0229547.s007.zip › S7_File/RawData 2016/comtrade (34).csv]

Classification	Year	Period	Period Desc.	Aggregate Level	Is Leaf Code	Trade Flow Code	Trade Flow	Reporter Code	Reporter	Reporter ISO	Partner Code	Partner	Partner ISO	2nd Partner Code	2nd Partner	2nd Partner ISO	Customs Proc. Code	Customs	Mode of Transport Code	Mode of Transport	Commodity Code	Commodity	Qty Unit Code	Qty Unit	Qty	Alt Qty Unit Code	Alt Qty Unit	Alt Qty	Netweight (kg)	Gross weight (kg)	Trade Value (US$)	CIF Trade Value (US$)	FOB Trade Value (US$)	Flag
S3	2016	2016	2016	2	0	2	Export	381	Italy	ITA	0	World	WLD								00	LIVE ANIMALS	1	No Quantity							53036438			0
S3	2016	2016	2016	2	0	2	Export	381	Italy	ITA	8	Albania	ALB								00	LIVE ANIMALS	1	No Quantity							1235397			0
S3	2016	2016	2016	2	0	2	Export	381	Italy	ITA	12	Algeria	DZA								00	LIVE ANIMALS	1	No Quantity							775807			0
S3	2016	2016	2016	2	0	2	Export	381	Italy	ITA	36	Australia	AUS								00	LIVE ANIMALS	1	No Quantity							13202			0
S3	2016	2016	2016	2	0	2	Export	381	Italy	ITA	40	Austria	AUT								00	LIVE ANIMALS	1	No Quantity							141716			0
S3	2016	2016	2016	2	0	2	Export	381	Italy	ITA	48	Bahrain	BHR								00	LIVE ANIMALS	1	No Quantity							41720			0
S3	2016	2016	2016	2	0	2	Export	381	Italy	ITA	56	Belgium	BEL								00	LIVE ANIMALS	1	No Quantity							1778617			0
S3	2016	2016	2016	2	0	2	Export	381	Italy	ITA	76	Brazil	BRA								00	LIVE ANIMALS	1	No Quantity							3431			0
S3	2016	2016	2016	2	0	2	Export	381	Italy	ITA	100	Bulgaria	BGR								00	LIVE ANIMALS	1	No Quantity							228252			0
S3	2016	2016	2016	2	0	2	Export	381	Italy	ITA	112	Belarus	BLR								00	LIVE ANIMALS	1	No Quantity							46666			0
S3	2016	2016	2016	2	0	2	Export	381	Italy	ITA	124	Canada	CAN								00	LIVE ANIMALS	1	No Quantity							220595			0
S3	2016	2016	2016	2	0	2	Export	381	Italy	ITA	156	China	CHN								00	LIVE ANIMALS	1	No Quantity							13822			0
S3	2016	2016	2016	2	0	2	Export	381	Italy	ITA	191	Croatia	HRV								00	LIVE ANIMALS	1	No Quantity							382132			0
S3	2016	2016	2016	2	0	2	Export	381	Italy	ITA	196	Cyprus	CYP								00	LIVE ANIMALS	1	No Quantity							11556			0
S3	2016	2016	2016	2	0	2	Export	381	Italy	ITA	203	Czechia	CZE								00	LIVE ANIMALS	1	No Quantity							234122			0
S3	2016	2016	2016	2	0	2	Export	381	Italy	ITA	208	Denmark	DNK								00	LIVE ANIMALS	1	No Quantity							246893			0
S3	2016	2016	2016	2	0	2	Export	381	Italy	ITA	232	Eritrea	ERI								00	LIVE ANIMALS	1	No Quantity							2324			0
S3	2016	2016	2016	2	0	2	Export	381	Italy	ITA	233	Estonia	EST								00	LIVE ANIMALS	1	No Quantity							6529			0
S3	2016	2016	2016	2	0	2	Export	381	Italy	ITA	246	Finland	FIN								00	LIVE ANIMALS	1	No Quantity							169992			0
S3	2016	2016	2016	2	0	2	Export	381	Italy	ITA	251	France	FRA								00	LIVE ANIMALS	1	No Quantity							5603308			0
S3	2016	2016	2016	2	0	2	Export	381	Italy	ITA	276	Germany	DEU								00	LIVE ANIMALS	1	No Quantity							3231801			0
S3	2016	2016	2016	2	0	2	Export	381	Italy	ITA	300	Greece	GRC								00	LIVE ANIMALS	1	No Quantity							2267121			0
S3	2016	2016	2016	2	0	2	Export	381	Italy	ITA	344	China, Hong Kong SAR	HKG								00	LIVE ANIMALS	1	No Quantity							447733			0
S3	2016	2016	2016	2	0	2	Export	381	Italy	ITA	348	Hungary	HUN								00	LIVE ANIMALS	1	No Quantity							498090			0
S3	2016	2016	2016	2	0	2	Export	381	Italy	ITA	360	Indonesia	IDN								00	LIVE ANIMALS	1	No Quantity							27666			0
S3	2016	2016	2016	2	0	2	Export	381	Italy	ITA	364	Iran	IRN								00	LIVE ANIMALS	1	No Quantity							616880			0
S3	2016	2016	2016	2	0	2	Export	381	Italy	ITA	368	Iraq	IRQ								00	LIVE ANIMALS	1	No Quantity							37902			0
S3	2016	2016	2016	2	0	2	Export	381	Italy	ITA	372	Ireland	IRL								00	LIVE ANIMALS	1	No Quantity							279076			0
S3	2016	2016	2016	2	0	2	Export	381	Italy	ITA	376	Israel	ISR								00	LIVE ANIMALS	1	No Quantity							82815			0
S3	2016	2016	2016	2	0	2	Export	381	Italy	ITA	392	Japan	JPN								00	LIVE ANIMALS	1	No Quantity							180113			0
S3	2016	2016	2016	2	0	2	Export	381	Italy	ITA	400	Jordan	JOR								00	LIVE ANIMALS	1	No Quantity							10386			0
S3	2016	2016	2016	2	0	2	Export	381	Italy	ITA	410	Rep. of Korea	KOR								00	LIVE ANIMALS	1	No Quantity							236955			0
S3	2016	2016	2016	2	0	2	Export	381	Italy	ITA	414	Kuwait	KWT								00	LIVE ANIMALS	1	No Quantity							72785			0
S3	2016	2016	2016	2	0	2	Export	381	Italy	ITA	422	Lebanon	LBN								00	LIVE ANIMALS	1	No Quantity							434538			0
S3	2016	2016	2016	2	0	2	Export	381	Italy	ITA	428	Latvia	LVA								00	LIVE ANIMALS	1	No Quantity							457			0
S3	2016	2016	2016	2	0	2	Export	381	Italy	ITA	434	Libya	LBY								00	LIVE ANIMALS	1	No Quantity							24346			0
S3	2016	2016	2016	2	0	2	Export	381	Italy	ITA	442	Luxembourg	LUX								00	LIVE ANIMALS	1	No Quantity							1886			0
S3	2016	2016	2016	2	0	2	Export	381	Italy	ITA	458	Malaysia	MYS								00	LIVE ANIMALS	1	No Quantity							24949			0
S3	2016	2016	2016	2	0	2	Export	381	Italy	ITA	466	Mali	MLI								00	LIVE ANIMALS	1	No Quantity							100041			0
S3	2016	2016	2016	2	0	2	Export	381	Italy	ITA	470	Malta	MLT								00	LIVE ANIMALS	1	No Quantity							696935			0
S3	2016	2016	2016	2	0	2	Export	381	Italy	ITA	498	Rep. of Moldova	MDA								00	LIVE ANIMALS	1	No Quantity							31973			0
S3	2016	2016	2016	2	0	2	Export	381	Italy	ITA	499	Montenegro	MNE								00	LIVE ANIMALS	1	No Quantity							386723			0
S3	2016	2016	2016	2	0	2	Export	381	Italy	ITA	504	Morocco	MAR								00	LIVE ANIMALS	1	No Quantity							1566			0
S3	2016	2016	2016	2	0	2	Export	381	Italy	ITA	512	Oman	OMN								00	LIVE ANIMALS	1	No Quantity							85763			0
S3	2016	2016	2016	2	0	2	Export	381	Italy	ITA	528	Netherlands	NLD								00	LIVE ANIMALS	1	No Quantity							1624110			0
S3	2016	2016	2016	2	0	2	Export	381	Italy	ITA	579	Norway	NOR								00	LIVE ANIMALS	1	No Quantity							18497			0
S3	2016	2016	2016	2	0	2	Export	381	Italy	ITA	608	Philippines	PHL								00	LIVE ANIMALS	1	No Quantity							5370			0
S3	2016	2016	2016	2	0	2	Export	381	Italy	ITA	616	Poland	POL								00	LIVE ANIMALS	1	No Quantity							3757396			0
S3	2016	2016	2016	2	0	2	Export	381	Italy	ITA	620	Portugal	PRT								00	LIVE ANIMALS	1	No Quantity							86480			0
S3	2016	2016	2016	2	0	2	Export	381	Italy	ITA	634	Qatar	QAT								00	LIVE ANIMALS	1	No Quantity							269045			0
S3	2016	2016	2016	2	0	2	Export	381	Italy	ITA	642	Romania	ROU								00	LIVE ANIMALS	1	No Quantity							4232142			0
S3	2016	2016	2016	2	0	2	Export	381	Italy	ITA	643	Russian Federation	RUS								00	LIVE ANIMALS	1	No Quantity							171468			0
S3	2016	2016	2016	2	0	2	Export	381	Italy	ITA	682	Saudi Arabia	SAU								00	LIVE ANIMALS	1	No Quantity							462510			0
S3	2016	2016	2016	2	0	2	Export	381	Italy	ITA	688	Serbia	SRB								00	LIVE ANIMALS	1	No Quantity							150102			0
S3	2016	2016	2016	2	0	2	Export	381	Italy	ITA	699	India	IND								00	LIVE ANIMALS	1	No Quantity							4908			0
S3	2016	2016	2016	2	0	2	Export	381	Italy	ITA	703	Slovakia	SVK								00	LIVE ANIMALS	1	No Quantity							141114			0
S3	2016	2016	2016	2	0	2	Export	381	Italy	ITA	705	Slovenia	SVN								00	LIVE ANIMALS	1	No Quantity							426624			0
S3	2016	2016	2016	2	0	2	Export	381	Italy	ITA	710	South Africa	ZAF								00	LIVE ANIMALS	1	No Quantity							3696			0
S3	2016	2016	2016	2	0	2	Export	381	Italy	ITA	724	Spain	ESP								00	LIVE ANIMALS	1	No Quantity							8215282			0
S3	2016	2016	2016	2	0	2	Export	381	Italy	ITA	729	Sudan	SDN								00	LIVE ANIMALS	1	No Quantity							301002			0
S3	2016	2016	2016	2	0	2	Export	381	Italy	ITA	752	Sweden	SWE								00	LIVE ANIMALS	1	No Quantity							202623			0
S3	2016	2016	2016	2	0	2	Export	381	Italy	ITA	757	Switzerland	CHE								00	LIVE ANIMALS	1	No Quantity							2262170			0
S3	2016	2016	2016	2	0	2	Export	381	Italy	ITA	784	United Arab Emirates	ARE								00	LIVE ANIMALS	1	No Quantity							290356			0
S3	2016	2016	2016	2	0	2	Export	381	Italy	ITA	788	Tunisia	TUN								00	LIVE ANIMALS	1	No Quantity							350094			0
S3	2016	2016	2016	2	0	2	Export	381	Italy	ITA	792	Turkey	TUR								00	LIVE ANIMALS	1	No Quantity							6407606			0
S3	2016	2016	2016	2	0	2	Export	381	Italy	ITA	804	Ukraine	UKR								00	LIVE ANIMALS	1	No Quantity							3658			0
S3	2016	2016	2016	2	0	2	Export	381	Italy	ITA	826	United Kingdom	GBR								00	LIVE ANIMALS	1	No Quantity							2404342			0
S3	2016	2016	2016	2	0	2	Export	381	Italy	ITA	842	USA	USA								00	LIVE ANIMALS	1	No Quantity							230392			0
S3	2016	2016	2016	2	0	2	Export	381	Italy	ITA	860	Uzbekistan	UZB								00	LIVE ANIMALS	1	No Quantity							80870			0
S3	2016	2016	2016	2	0	2	Export	384	Côte d'Ivoire	CIV	0	World	WLD								00	LIVE ANIMALS	1	No Quantity			0		0		9241			4
S3	2016	2016	2016	2	0	2	Export	384	Côte d'Ivoire	CIV	76	Brazil	BRA								00	LIVE ANIMALS	1	No Quantity			0		0		168			0
S3	2016	2016	2016	2	0	2	Export	384	Côte d'Ivoire	CIV	251	France	FRA								00	LIVE ANIMALS	1	No Quantity			0		0		78			0
S3	2016	2016	2016	2	0	2	Export	384	Côte d'Ivoire	CIV	392	Japan	JPN								00	LIVE ANIMALS	1	No Quantity			0		0		16			0
S3	2016	2016	2016	2	0	2	Export	384	Côte d'Ivoire	CIV	586	Pakistan	PAK								00	LIVE ANIMALS	1	No Quantity			0		0		1909			0
S3	2016	2016	2016	2	0	2	Export	384	Côte d'Ivoire	CIV	686	Senegal	SEN								00	LIVE ANIMALS	1	No Quantity			0		0		1928			4
S3	2016	2016	2016	2	0	2	Export	384	Côte d'Ivoire	CIV	702	Singapore	SGP								00	LIVE ANIMALS	1	No Quantity			0		0		2982			0
S3	2016	2016	2016	2	0	2	Export	384	Côte d'Ivoire	CIV	804	Ukraine	UKR								00	LIVE ANIMALS	1	No Quantity			0		0		1225			0
S3	2016	2016	2016	2	0	2	Export	384	Côte d'Ivoire	CIV	826	United Kingdom	GBR								00	LIVE ANIMALS	1	No Quantity			0		0		545			0
S3	2016	2016	2016	2	0	2	Export	384	Côte d'Ivoire	CIV	899	Areas, nes									00	LIVE ANIMALS	1	No Quantity			0		0		387			0
S3	2016	2016	2016	2	0	2	Export	381	Italy	ITA	0	World	WLD								01	MEAT, MEAT PREPARATIONS	1	No Quantity							3095697340			0
S3	2016	2016	2016	2	0	2	Export	381	Italy	ITA	8	Albania	ALB								01	MEAT, MEAT PREPARATIONS	1	No Quantity							10031736			0
S3	2016	2016	2016	2	0	2	Export	381	Italy	ITA	12	Algeria	DZA								01	MEAT, MEAT PREPARATIONS	1	No Quantity							228139			0
S3	2016	2016	2016	2	0	2	Export	381	Italy	ITA	24	Angola	AGO								01	MEAT, MEAT PREPARATIONS	1	No Quantity							27279049			0
S3	2016	2016	2016	2	0	2	Export	381	Italy	ITA	28	Antigua and Barbuda	ATG								01	MEAT, MEAT PREPARATIONS	1	No Quantity							32945			0
S3	2016	2016	2016	2	0	2	Export	381	Italy	ITA	31	Azerbaijan	AZE								01	MEAT, MEAT PREPARATIONS	1	No Quantity							232172			0
S3	2016	2016	2016	2	0	2	Export	381	Italy	ITA	32	Argentina	ARG								01	MEAT, MEAT PREPARATIONS	1	No Quantity							1208197			0
S3	2016	2016	2016	2	0	2	Export	381	Italy	ITA	36	Australia	AUS								01	MEAT, MEAT PREPARATIONS	1	No Quantity							16007959			0
S3	2016	2016	2016	2	0	2	Export	381	Italy	ITA	40	Austria	AUT								01	MEAT, MEAT PREPARATIONS	1	No Quantity							141267769			0
S3	2016	2016	2016	2	0	2	Export	381	Italy	ITA	44	Bahamas	BHS								01	MEAT, MEAT PREPARATIONS	1	No Quantity							77075			0
S3	2016	2016	2016	2	0	2	Export	381	Italy	ITA	51	Armenia	ARM								01	MEAT, MEAT PREPARATIONS	1	No Quantity							531637			0
S3	2016	2016	2016	2	0	2	Export	381	Italy	ITA	52	Barbados	BRB								01	MEAT, MEAT PREPARATIONS	1	No Quantity							2427			0
S3	2016	2016	2016	2	0	2	Export	381	Italy	ITA	56	Belgium	BEL								01	MEAT, MEAT PREPARATIONS	1	No Quantity							112340000			0
S3	2016	2016	2016	2	0	2	Export	381	Italy	ITA	60	Bermuda	BMU								01	MEAT, MEAT PREPARATIONS	1	No Quantity							90950			0
S3	2016	2016	2016	2	0	2	Export	381	Italy	ITA	68	Bolivia (Plurinational State of)	BOL								01	MEAT, MEAT PREPARATIONS	1	No Quantity							6838			0
S3	2016	2016	2016	2	0	2	Export	381	Italy	ITA	70	Bosnia Herzegovina	BIH								01	MEAT, MEAT PREPARATIONS	1	No Quantity							10017300			0
S3	2016	2016	2016	2	0	2	Export	381	Italy	ITA	76	Brazil	BRA								01	MEAT, MEAT PREPARATIONS	1	No Quantity							8263803			0
S3	2016	2016	2016	2	0	2	Export	381	Italy	ITA	96	Brunei Darussalam	BRN								01	MEAT, MEAT PREPARATIONS	1	No Quantity							84380			0
S3	2016	2016	2016	2	0	2	Export	381	Italy	ITA	100	Bulgaria	BGR								01	MEAT, MEAT PREPARATIONS	1	No Quantity							22306549			0
S3	2016	2016	2016	2	0	2	Export	381	Italy	ITA	104	Myanmar	MMR								01	MEAT, MEAT PREPARATIONS	1	No Quantity							126987			0
S3	2016	2016	2016	2	0	2	Export	381	Italy	ITA	108	Burundi	BDI								01	MEAT, MEAT PREPARATIONS	1	No Quantity							7646			0
S3	2016	2016	2016	2	0	2	Export	381	Italy	ITA	112	Belarus	BLR								01	MEAT, MEAT PREPARATIONS	1	No Quantity							5567			0
S3	2016	2016	2016	2	0	2	Export	381	Italy	ITA	116	Cambodia	KHM								01	MEAT, MEAT PREPARATIONS	1	No Quantity							25386			0
S3	2016	2016	2016	2	0	2	Export	381	Italy	ITA	120	Cameroon	CMR								01	MEAT, MEAT PREPARATIONS	1	No Quantity							197653			0
S3	2016	2016	2016	2	0	2	Export	381	Italy	ITA	124	Canada	CAN								01	MEAT, MEAT PREPARATIONS	1	No Quantity							21892863			0
S3	2016	2016	2016	2	0	2	Export	381	Italy	ITA	132	Cabo Verde	CPV								01	MEAT, MEAT PREPARATIONS	1	No Quantity							442316			0
S3	2016	2016	2016	2	0	2	Export	381	Italy	ITA	136	Cayman Isds	CYM								01	MEAT, MEAT PREPARATIONS	1	No Quantity							112488			0
S3	2016	2016	2016	2	0	2	Export	381	Italy	ITA	140	Central African Rep.	CAF								01	MEAT, MEAT PREPARATIONS	1	No Quantity							146955			0
S3	2016	2016	2016	2	0	2	Export	381	Italy	ITA	144	Sri Lanka	LKA								01	MEAT, MEAT PREPARATIONS	1	No Quantity							1291			0
S3	2016	2016	2016	2	0	2	Export	381	Italy	ITA	152	Chile	CHL								01	MEAT, MEAT PREPARATIONS	1	No Quantity							740709			0
S3	2016	2016	2016	2	0	2	Export	381	Italy	ITA	156	China	CHN								01	MEAT, MEAT PREPARATIONS	1	No Quantity							3037762			0
S3	2016	2016	2016	2	0	2	Export	381	Italy	ITA	170	Colombia	COL								01	MEAT, MEAT PREPARATIONS	1	No Quantity							213422			0
S3	2016	2016	2016	2	0	2	Export	381	Italy	ITA	174	Comoros	COM								01	MEAT, MEAT PREPARATIONS	1	No Quantity							220511			0
S3	2016	2016	2016	2	0	2	Export	381	Italy	ITA	178	Congo	COG								01	MEAT, MEAT PREPARATIONS	1	No Quantity							3807984			0
S3	2016	2016	2016	2	0	2	Export	381	Italy	ITA	180	Dem. Rep. of the Congo	COD								01	MEAT, MEAT PREPARATIONS	1	No Quantity							1957117			0
S3	2016	2016	2016	2	0	2	Export	381	Italy	ITA	188	Costa Rica	CRI								01	MEAT, MEAT PREPARATIONS	1	No Quantity							132053			0
S3	2016	2016	2016	2	0	2	Export	381	Italy	ITA	191	Croatia	HRV								01	MEAT, MEAT PREPARATIONS	1	No Quantity							37064841			0
S3	2016	2016	2016	2	0	2	Export	381	Italy	ITA	192	Cuba	CUB								01	MEAT, MEAT PREPARATIONS	1	No Quantity							2769397			0
S3	2016	2016	2016	2	0	2	Export	381	Italy	ITA	196	Cyprus	CYP								01	MEAT, MEAT PREPARATIONS	1	No Quantity							4950391			0
S3	2016	2016	2016	2	0	2	Export	381	Italy	ITA	203	Czechia	CZE								01	MEAT, MEAT PREPARATIONS	1	No Quantity							25011275			0
S3	2016	2016	2016	2	0	2	Export	381	Italy	ITA	204	Benin	BEN								01	MEAT, MEAT PREPARATIONS	1	No Quantity							13658000			0
S3	2016	2016	2016	2	0	2	Export	381	Italy	ITA	208	Denmark	DNK								01	MEAT, MEAT PREPARATIONS	1	No Quantity							64467563			0
S3	2016	2016	2016	2	0	2	Export	381	Italy	ITA	214	Dominican Rep.	DOM								01	MEAT, MEAT PREPARATIONS	1	No Quantity							936118			0
S3	2016	2016	2016	2	0	2	Export	381	Italy	ITA	222	El Salvador	SLV								01	MEAT, MEAT PREPARATIONS	1	No Quantity							22904			0
S3	2016	2016	2016	2	0	2	Export	381	Italy	ITA	226	Equatorial Guinea	GNQ								01	MEAT, MEAT PREPARATIONS	1	No Quantity							3588776			0
S3	2016	2016	2016	2	0	2	Export	381	Italy	ITA	231	Ethiopia	ETH								01	MEAT, MEAT PREPARATIONS	1	No Quantity							173547			0
S3	2016	2016	2016	2	0	2	Export	381	Italy	ITA	233	Estonia	EST								01	MEAT, MEAT PREPARATIONS	1	No Quantity							1898959			0
S3	2016	2016	2016	2	0	2	Export	381	Italy	ITA	242	Fiji	FJI								01	MEAT, MEAT PREPARATIONS	1	No Quantity							15551			0
S3	2016	2016	2016	2	0	2	Export	381	Italy	ITA	246	Finland	FIN								01	MEAT, MEAT PREPARATIONS	1	No Quantity							6736492			0
S3	2016	2016	2016	2	0	2	Export	381	Italy	ITA	251	France	FRA								01	MEAT, MEAT PREPARATIONS	1	No Quantity							412956699			0
S3	2016	2016	2016	2	0	2	Export	381	Italy	ITA	262	Djibouti	DJI								01	MEAT, MEAT PREPARATIONS	1	No Quantity							35153			0
S3	2016	2016	2016	2	0	2	Export	381	Italy	ITA	266	Gabon	GAB								01	MEAT, MEAT PREPARATIONS	1	No Quantity							1858913			0
S3	2016	2016	2016	2	0	2	Export	381	Italy	ITA	268	Georgia	GEO								01	MEAT, MEAT PREPARATIONS	1	No Quantity							827809			0
S3	2016	2016	2016	2	0	2	Export	381	Italy	ITA	276	Germany	DEU								01	MEAT, MEAT PREPARATIONS	1	No Quantity							673990698			0
S3	2016	2016	2016	2	0	2	Export	381	Italy	ITA	288	Ghana	GHA								01	MEAT, MEAT PREPARATIONS	1	No Quantity							4148805			0
S3	2016	2016	2016	2	0	2	Export	381	Italy	ITA	292	Gibraltar	GIB								01	MEAT, MEAT PREPARATIONS	1	No Quantity							54603			0
S3	2016	2016	2016	2	0	2	Export	381	Italy	ITA	300	Greece	GRC								01	MEAT, MEAT PREPARATIONS	1	No Quantity							109260051			0
S3	2016	2016	2016	2	0	2	Export	381	Italy	ITA	308	Grenada	GRD								01	MEAT, MEAT PREPARATIONS	1	No Quantity							2781			0
S3	2016	2016	2016	2	0	2	Export	381	Italy	ITA	320	Guatemala	GTM								01	MEAT, MEAT PREPARATIONS	1	No Quantity							94489			0
S3	2016	2016	2016	2	0	2	Export	381	Italy	ITA	324	Guinea	GIN								01	MEAT, MEAT PREPARATIONS	1	No Quantity							3092721			0
S3	2016	2016	2016	2	0	2	Export	381	Italy	ITA	332	Haiti	HTI								01	MEAT, MEAT PREPARATIONS	1	No Quantity							817415			0
S3	2016	2016	2016	2	0	2	Export	381	Italy	ITA	340	Honduras	HND								01	MEAT, MEAT PREPARATIONS	1	No Quantity							16088			0
S3	2016	2016	2016	2	0	2	Export	381	Italy	ITA	344	China, Hong Kong SAR	HKG								01	MEAT, MEAT PREPARATIONS	1	No Quantity							58961385			0
S3	2016	2016	2016	2	0	2	Export	381	Italy	ITA	348	Hungary	HUN								01	MEAT, MEAT PREPARATIONS	1	No Quantity							38578488			0
S3	2016	2016	2016	2	0	2	Export	381	Italy	ITA	352	Iceland	ISL								01	MEAT, MEAT PREPARATIONS	1	No Quantity							482580			0
S3	2016	2016	2016	2	0	2	Export	381	Italy	ITA	360	Indonesia	IDN								01	MEAT, MEAT PREPARATIONS	1	No Quantity							106603			0
S3	2016	2016	2016	2	0	2	Export	381	Italy	ITA	368	Iraq	IRQ								01	MEAT, MEAT PREPARATIONS	1	No Quantity							171869			0
S3	2016	2016	2016	2	0	2	Export	381	Italy	ITA	372	Ireland	IRL								01	MEAT, MEAT PREPARATIONS	1	No Quantity							16563637			0
S3	2016	2016	2016	2	0	2	Export	381	Italy	ITA	376	Israel	ISR								01	MEAT, MEAT PREPARATIONS	1	No Quantity							64699			0
S3	2016	2016	2016	2	0	2	Export	381	Italy	ITA	384	Côte d'Ivoire	CIV								01	MEAT, MEAT PREPARATIONS	1	No Quantity							5394399			0
S3	2016	2016	2016	2	0	2	Export	381	Italy	ITA	392	Japan	JPN								01	MEAT, MEAT PREPARATIONS	1	No Quantity							105805989			0
S3	2016	2016	2016	2	0	2	Export	381	Italy	ITA	398	Kazakhstan	KAZ								01	MEAT, MEAT PREPARATIONS	1	No Quantity							732138			0
S3	2016	2016	2016	2	0	2	Export	381	Italy	ITA	400	Jordan	JOR								01	MEAT, MEAT PREPARATIONS	1	No Quantity							243498			0
S3	2016	2016	2016	2	0	2	Export	381	Italy	ITA	404	Kenya	KEN								01	MEAT, MEAT PREPARATIONS	1	No Quantity							648366			0
S3	2016	2016	2016	2	0	2	Export	381	Italy	ITA	410	Rep. of Korea	KOR								01	MEAT, MEAT PREPARATIONS	1	No Quantity							656839			0
S3	2016	2016	2016	2	0	2	Export	381	Italy	ITA	414	Kuwait	KWT								01	MEAT, MEAT PREPARATIONS	1	No Quantity							21205			0
S3	2016	2016	2016	2	0	2	Export	381	Italy	ITA	418	Lao People's Dem. Rep.	LAO								01	MEAT, MEAT PREPARATIONS	1	No Quantity							253298			0
S3	2016	2016	2016	2	0	2	Export	381	Italy	ITA	422	Lebanon	LBN								01	MEAT, MEAT PREPARATIONS	1	No Quantity							8727278			0
S3	2016	2016	2016	2	0	2	Export	381	Italy	ITA	428	Latvia	LVA								01	MEAT, MEAT PREPARATIONS	1	No Quantity							2265086			0
S3	2016	2016	2016	2	0	2	Export	381	Italy	ITA	430	Liberia	LBR								01	MEAT, MEAT PREPARATIONS	1	No Quantity							2550683			0
S3	2016	2016	2016	2	0	2	Export	381	Italy	ITA	434	Libya	LBY								01	MEAT, MEAT PREPARATIONS	1	No Quantity							104739			0
S3	2016	2016	2016	2	0	2	Export	381	Italy	ITA	440	Lithuania	LTU								01	MEAT, MEAT PREPARATIONS	1	No Quantity							1297092			0
S3	2016	2016	2016	2	0	2	Export	381	Italy	ITA	442	Luxembourg	LUX								01	MEAT, MEAT PREPARATIONS	1	No Quantity							7898234			0
S3	2016	2016	2016	2	0	2	Export	381	Italy	ITA	450	Madagascar	MDG								01	MEAT, MEAT PREPARATIONS	1	No Quantity							65665			0
S3	2016	2016	2016	2	0	2	Export	381	Italy	ITA	454	Malawi	MWI								01	MEAT, MEAT PREPARATIONS	1	No Quantity							50696			0
S3	2016	2016	2016	2	0	2	Export	381	Italy	ITA	458	Malaysia	MYS								01	MEAT, MEAT PREPARATIONS	1	No Quantity							465519			0
S3	2016	2016	2016	2	0	2	Export	381	Italy	ITA	462	Maldives	MDV								01	MEAT, MEAT PREPARATIONS	1	No Quantity							178509			0
S3	2016	2016	2016	2	0	2	Export	381	Italy	ITA	466	Mali	MLI								01	MEAT, MEAT PREPARATIONS	1	No Quantity							82950			0
S3	2016	2016	2016	2	0	2	Export	381	Italy	ITA	470	Malta	MLT								01	MEAT, MEAT PREPARATIONS	1	No Quantity							38313150			0
S3	2016	2016	2016	2	0	2	Export	381	Italy	ITA	480	Mauritius	MUS								01	MEAT, MEAT PREPARATIONS	1	No Quantity							560800			0
S3	2016	2016	2016	2	0	2	Export	381	Italy	ITA	484	Mexico	MEX								01	MEAT, MEAT PREPARATIONS	1	No Quantity							416351			0
S3	2016	2016	2016	2	0	2	Export	381	Italy	ITA	490	Other Asia, nes									01	MEAT, MEAT PREPARATIONS	1	No Quantity							59477			0
S3	2016	2016	2016	2	0	2	Export	381	Italy	ITA	496	Mongolia	MNG								01	MEAT, MEAT PREPARATIONS	1	No Quantity							9848			0
S3	2016	2016	2016	2	0	2	Export	381	Italy	ITA	498	Rep. of Moldova	MDA								01	MEAT, MEAT PREPARATIONS	1	No Quantity							809482			0
S3	2016	2016	2016	2	0	2	Export	381	Italy	ITA	499	Montenegro	MNE								01	MEAT, MEAT PREPARATIONS	1	No Quantity							1052717			0
S3	2016	2016	2016	2	0	2	Export	381	Italy	ITA	504	Morocco	MAR								01	MEAT, MEAT PREPARATIONS	1	No Quantity							121453			0
S3	2016	2016	2016	2	0	2	Export	381	Italy	ITA	508	Mozambique	MOZ								01	MEAT, MEAT PREPARATIONS	1	No Quantity							976428			0
S3	2016	2016	2016	2	0	2	Export	381	Italy	ITA	512	Oman	OMN								01	MEAT, MEAT PREPARATIONS	1	No Quantity							36462			0
S3	2016	2016	2016	2	0	2	Export	381	Italy	ITA	516	Namibia	NAM								01	MEAT, MEAT PREPARATIONS	1	No Quantity							16500			0
S3	2016	2016	2016	2	0	2	Export	381	Italy	ITA	524	Nepal	NPL								01	MEAT, MEAT PREPARATIONS	1	No Quantity							5079			0
S3	2016	2016	2016	2	0	2	Export	381	Italy	ITA	528	Netherlands	NLD								01	MEAT, MEAT PREPARATIONS	1	No Quantity							121200399			0
S3	2016	2016	2016	2	0	2	Export	381	Italy	ITA	533	Aruba	ABW								01	MEAT, MEAT PREPARATIONS	1	No Quantity							193399			0
S3	2016	2016	2016	2	0	2	Export	381	Italy	ITA	540	New Caledonia	NCL								01	MEAT, MEAT PREPARATIONS	1	No Quantity							120872			0
S3	2016	2016	2016	2	0	2	Export	381	Italy	ITA	554	New Zealand	NZL								01	MEAT, MEAT PREPARATIONS	1	No Quantity							1455179			0
S3	2016	2016	2016	2	0	2	Export	381	Italy	ITA	558	Nicaragua	NIC								01	MEAT, MEAT PREPARATIONS	1	No Quantity							29288			0
S3	2016	2016	2016	2	0	2	Export	381	Italy	ITA	562	Niger	NER								01	MEAT, MEAT PREPARATIONS	1	No Quantity							1211213			0
S3	2016	2016	2016	2	0	2	Export	381	Italy	ITA	566	Nigeria	NGA								01	MEAT, MEAT PREPARATIONS	1	No Quantity							403594			0
S3	2016	2016	2016	2	0	2	Export	381	Italy	ITA	568	Other Europe, nes									01	MEAT, MEAT PREPARATIONS	1	No Quantity							68181			0
S3	2016	2016	2016	2	0	2	Export	381	Italy	ITA	579	Norway	NOR								01	MEAT, MEAT PREPARATIONS	1	No Quantity							6921550			0
S3	2016	2016	2016	2	0	2	Export	381	Italy	ITA	591	Panama	PAN								01	MEAT, MEAT PREPARATIONS	1	No Quantity							268946			0
S3	2016	2016	2016	2	0	2	Export	381	Italy	ITA	604	Peru	PER								01	MEAT, MEAT PREPARATIONS	1	No Quantity							717794			0
S3	2016	2016	2016	2	0	2	Export	381	Italy	ITA	608	Philippines	PHL								01	MEAT, MEAT PREPARATIONS	1	No Quantity							759227			0
S3	2016	2016	2016	2	0	2	Export	381	Italy	ITA	616	Poland	POL								01	MEAT, MEAT PREPARATIONS	1	No Quantity							46722879			0
S3	2016	2016	2016	2	0	2	Export	381	Italy	ITA	620	Portugal	PRT								01	MEAT, MEAT PREPARATIONS	1	No Quantity							29404669			0
S3	2016	2016	2016	2	0	2	Export	381	Italy	ITA	624	Guinea-Bissau	GNB								01	MEAT, MEAT PREPARATIONS	1	No Quantity							15825			0
S3	2016	2016	2016	2	0	2	Export	381	Italy	ITA	634	Qatar	QAT								01	MEAT, MEAT PREPARATIONS	1	No Quantity							366824			0
S3	2016	2016	2016	2	0	2	Export	381	Italy	ITA	642	Romania	ROU								01	MEAT, MEAT PREPARATIONS	1	No Quantity							40123486			0
S3	2016	2016	2016	2	0	2	Export	381	Italy	ITA	643	Russian Federation	RUS								01	MEAT, MEAT PREPARATIONS	1	No Quantity							11032705			0
S3	2016	2016	2016	2	0	2	Export	381	Italy	ITA	646	Rwanda	RWA								01	MEAT, MEAT PREPARATIONS	1	No Quantity							16621			0
S3	2016	2016	2016	2	0	2	Export	381	Italy	ITA	660	Anguilla	AIA								01	MEAT, MEAT PREPARATIONS	1	No Quantity							4976			0
S3	2016	2016	2016	2	0	2	Export	381	Italy	ITA	670	Saint Vincent and the Grenadines	VCT								01	MEAT, MEAT PREPARATIONS	1	No Quantity							7850			0
S3	2016	2016	2016	2	0	2	Export	381	Italy	ITA	678	Sao Tome and Principe	STP								01	MEAT, MEAT PREPARATIONS	1	No Quantity							48230			0
S3	2016	2016	2016	2	0	2	Export	381	Italy	ITA	682	Saudi Arabia	SAU								01	MEAT, MEAT PREPARATIONS	1	No Quantity							135343			0
S3	2016	2016	2016	2	0	2	Export	381	Italy	ITA	688	Serbia	SRB								01	MEAT, MEAT PREPARATIONS	1	No Quantity							9389383			0
S3	2016	2016	2016	2	0	2	Export	381	Italy	ITA	690	Seychelles	SYC								01	MEAT, MEAT PREPARATIONS	1	No Quantity							54102			0
S3	2016	2016	2016	2	0	2	Export	381	Italy	ITA	694	Sierra Leone	SLE								01	MEAT, MEAT PREPARATIONS	1	No Quantity							50972			0
S3	2016	2016	2016	2	0	2	Export	381	Italy	ITA	699	India	IND								01	MEAT, MEAT PREPARATIONS	1	No Quantity							494462			0
S3	2016	2016	2016	2	0	2	Export	381	Italy	ITA	702	Singapore	SGP								01	MEAT, MEAT PREPARATIONS	1	No Quantity							2197353			0
S3	2016	2016	2016	2	0	2	Export	381	Italy	ITA	703	Slovakia	SVK								01	MEAT, MEAT PREPARATIONS	1	No Quantity							7294150			0
S3	2016	2016	2016	2	0	2	Export	381	Italy	ITA	704	Viet Nam	VNM								01	MEAT, MEAT PREPARATIONS	1	No Quantity							23918846			0
S3	2016	2016	2016	2	0	2	Export	381	Italy	ITA	705	Slovenia	SVN								01	MEAT, MEAT PREPARATIONS	1	No Quantity							40255383			0
S3	2016	2016	2016	2	0	2	Export	381	Italy	ITA	706	Somalia	SOM								01	MEAT, MEAT PREPARATIONS	1	No Quantity							1569184			0
S3	2016	2016	2016	2	0	2	Export	381	Italy	ITA	710	South Africa	ZAF								01	MEAT, MEAT PREPARATIONS	1	No Quantity							2235498			0
S3	2016	2016	2016	2	0	2	Export	381	Italy	ITA	724	Spain	ESP								01	MEAT, MEAT PREPARATIONS	1	No Quantity							137118548			0
S3	2016	2016	2016	2	0	2	Export	381	Italy	ITA	729	Sudan	SDN								01	MEAT, MEAT PREPARATIONS	1	No Quantity							1530875			0
S3	2016	2016	2016	2	0	2	Export	381	Italy	ITA	752	Sweden	SWE								01	MEAT, MEAT PREPARATIONS	1	No Quantity							58649841			0
S3	2016	2016	2016	2	0	2	Export	381	Italy	ITA	757	Switzerland	CHE								01	MEAT, MEAT PREPARATIONS	1	No Quantity							112933817			0
S3	2016	2016	2016	2	0	2	Export	381	Italy	ITA	764	Thailand	THA								01	MEAT, MEAT PREPARATIONS	1	No Quantity							7863376			0
S3	2016	2016	2016	2	0	2	Export	381	Italy	ITA	768	Togo	TGO								01	MEAT, MEAT PREPARATIONS	1	No Quantity							1312624			0
S3	2016	2016	2016	2	0	2	Export	381	Italy	ITA	780	Trinidad and Tobago	TTO								01	MEAT, MEAT PREPARATIONS	1	No Quantity							22212			0
S3	2016	2016	2016	2	0	2	Export	381	Italy	ITA	784	United Arab Emirates	ARE								01	MEAT, MEAT PREPARATIONS	1	No Quantity							4081805			0
S3	2016	2016	2016	2	0	2	Export	381	Italy	ITA	788	Tunisia	TUN								01	MEAT, MEAT PREPARATIONS	1	No Quantity							37812			0
S3	2016	2016	2016	2	0	2	Export	381	Italy	ITA	792	Turkey	TUR								01	MEAT, MEAT PREPARATIONS	1	No Quantity							140175			0
S3	2016	2016	2016	2	0	2	Export	381	Italy	ITA	795	Turkmenistan	TKM								01	MEAT, MEAT PREPARATIONS	1	No Quantity							203818			0
S3	2016	2016	2016	2	0	2	Export	381	Italy	ITA	800	Uganda	UGA								01	MEAT, MEAT PREPARATIONS	1	No Quantity							24274			0
S3	2016	2016	2016	2	0	2	Export	381	Italy	ITA	804	Ukraine	UKR								01	MEAT, MEAT PREPARATIONS	1	No Quantity							1346071			0
S3	2016	2016	2016	2	0	2	Export	381	Italy	ITA	807	North Macedonia	MKD								01	MEAT, MEAT PREPARATIONS	1	No Quantity							3976541			0
S3	2016	2016	2016	2	0	2	Export	381	Italy	ITA	818	Egypt	EGY								01	MEAT, MEAT PREPARATIONS	1	No Quantity							970800			0
S3	2016	2016	2016	2	0	2	Export	381	Italy	ITA	826	United Kingdom	GBR								01	MEAT, MEAT PREPARATIONS	1	No Quantity							254300757			0
S3	2016	2016	2016	2	0	2	Export	381	Italy	ITA	834	United Rep. of Tanzania	TZA								01	MEAT, MEAT PREPARATIONS	1	No Quantity							158040			0
S3	2016	2016	2016	2	0	2	Export	381	Italy	ITA	842	USA	USA								01	MEAT, MEAT PREPARATIONS	1	No Quantity							114609699			0
S3	2016	2016	2016	2	0	2	Export	381	Italy	ITA	858	Uruguay	URY								01	MEAT, MEAT PREPARATIONS	1	No Quantity							479492			0
S3	2016	2016	2016	2	0	2	Export	381	Italy	ITA	862	Venezuela	VEN								01	MEAT, MEAT PREPARATIONS	1	No Quantity							226940			0
S3	2016	2016	2016	2	0	2	Export	381	Italy	ITA	894	Zambia	ZMB								01	MEAT, MEAT PREPARATIONS	1	No Quantity							14588			0
S3	2016	2016	2016	2	0	2	Export	381	Italy	ITA	899	Areas, nes									01	MEAT, MEAT PREPARATIONS	1	No Quantity							729982			0
S3	2016	2016	2016	2	0	2	Export	384	Côte d'Ivoire	CIV	0	World	WLD								01	MEAT, MEAT PREPARATIONS	1	No Quantity			0		0		627720			0
S3	2016	2016	2016	2	0	2	Export	384	Côte d'Ivoire	CIV	124	Canada	CAN								01	MEAT, MEAT PREPARATIONS	1	No Quantity			0		0		5637			0
S3	2016	2016	2016	2	0	2	Export	384	Côte d'Ivoire	CIV	251	France	FRA								01	MEAT, MEAT PREPARATIONS	1	No Quantity			0		0		341			0
S3	2016	2016	2016	2	0	2	Export	384	Côte d'Ivoire	CIV	288	Ghana	GHA								01	MEAT, MEAT PREPARATIONS	1	No Quantity			0		0		2372			0
S3	2016	2016	2016	2	0	2	Export	384	Côte d'Ivoire	CIV	324	Guinea	GIN								01	MEAT, MEAT PREPARATIONS	1	No Quantity			0		0		5446			0
S3	2016	2016	2016	2	0	2	Export	384	Côte d'Ivoire	CIV	376	Israel	ISR								01	MEAT, MEAT PREPARATIONS	1	No Quantity			0		0		33017			0
S3	2016	2016	2016	2	0	2	Export	384	Côte d'Ivoire	CIV	430	Liberia	LBR								01	MEAT, MEAT PREPARATIONS	1	No Quantity			0		0		3528			0
S3	2016	2016	2016	2	0	2	Export	384	Côte d'Ivoire	CIV	562	Niger	NER								01	MEAT, MEAT PREPARATIONS	1	No Quantity			0		0		16			0
S3	2016	2016	2016	2	0	2	Export	384	Côte d'Ivoire	CIV	842	USA	USA								01	MEAT, MEAT PREPARATIONS	1	No Quantity			0		0		4713			0
S3	2016	2016	2016	2	0	2	Export	384	Côte d'Ivoire	CIV	899	Areas, nes									01	MEAT, MEAT PREPARATIONS	1	No Quantity			0		0		572645			0
S3	2016	2016	2016	2	0	2	Export	381	Italy	ITA	0	World	WLD								02	DAIRY PRODUCTS,BIRD EGGS	1	No Quantity							3349138067			0
S3	2016	2016	2016	2	0	2	Export	381	Italy	ITA	8	Albania	ALB								02	DAIRY PRODUCTS,BIRD EGGS	1	No Quantity							8993802			0
S3	2016	2016	2016	2	0	2	Export	381	Italy	ITA	12	Algeria	DZA								02	DAIRY PRODUCTS,BIRD EGGS	1	No Quantity							98610			0
S3	2016	2016	2016	2	0	2	Export	381	Italy	ITA	24	Angola	AGO								02	DAIRY PRODUCTS,BIRD EGGS	1	No Quantity							42490			0
S3	2016	2016	2016	2	0	2	Export	381	Italy	ITA	28	Antigua and Barbuda	ATG								02	DAIRY PRODUCTS,BIRD EGGS	1	No Quantity							23204			0
S3	2016	2016	2016	2	0	2	Export	381	Italy	ITA	31	Azerbaijan	AZE								02	DAIRY PRODUCTS,BIRD EGGS	1	No Quantity							168325			0
S3	2016	2016	2016	2	0	2	Export	381	Italy	ITA	32	Argentina	ARG								02	DAIRY PRODUCTS,BIRD EGGS	1	No Quantity							113162			0
S3	2016	2016	2016	2	0	2	Export	381	Italy	ITA	36	Australia	AUS								02	DAIRY PRODUCTS,BIRD EGGS	1	No Quantity							42813109			0
S3	2016	2016	2016	2	0	2	Export	381	Italy	ITA	40	Austria	AUT								02	DAIRY PRODUCTS,BIRD EGGS	1	No Quantity							91264771			0
S3	2016	2016	2016	2	0	2	Export	381	Italy	ITA	44	Bahamas	BHS								02	DAIRY PRODUCTS,BIRD EGGS	1	No Quantity							2567			0
S3	2016	2016	2016	2	0	2	Export	381	Italy	ITA	48	Bahrain	BHR								02	DAIRY PRODUCTS,BIRD EGGS	1	No Quantity							227237			0
S3	2016	2016	2016	2	0	2	Export	381	Italy	ITA	50	Bangladesh	BGD								02	DAIRY PRODUCTS,BIRD EGGS	1	No Quantity							5893			0
S3	2016	2016	2016	2	0	2	Export	381	Italy	ITA	51	Armenia	ARM								02	DAIRY PRODUCTS,BIRD EGGS	1	No Quantity							399444			0
S3	2016	2016	2016	2	0	2	Export	381	Italy	ITA	56	Belgium	BEL								02	DAIRY PRODUCTS,BIRD EGGS	1	No Quantity							119822331			0
S3	2016	2016	2016	2	0	2	Export	381	Italy	ITA	60	Bermuda	BMU								02	DAIRY PRODUCTS,BIRD EGGS	1	No Quantity							75517			0
S3	2016	2016	2016	2	0	2	Export	381	Italy	ITA	70	Bosnia Herzegovina	BIH								02	DAIRY PRODUCTS,BIRD EGGS	1	No Quantity							372431			0
S3	2016	2016	2016	2	0	2	Export	381	Italy	ITA	76	Brazil	BRA								02	DAIRY PRODUCTS,BIRD EGGS	1	No Quantity							3642907			0
S3	2016	2016	2016	2	0	2	Export	381	Italy	ITA	100	Bulgaria	BGR								02	DAIRY PRODUCTS,BIRD EGGS	1	No Quantity							8623383			0
S3	2016	2016	2016	2	0	2	Export	381	Italy	ITA	104	Myanmar	MMR								02	DAIRY PRODUCTS,BIRD EGGS	1	No Quantity							60227			0
S3	2016	2016	2016	2	0	2	Export	381	Italy	ITA	108	Burundi	BDI								02	DAIRY PRODUCTS,BIRD EGGS	1	No Quantity							22442			0
S3	2016	2016	2016	2	0	2	Export	381	Italy	ITA	112	Belarus	BLR								02	DAIRY PRODUCTS,BIRD EGGS	1	No Quantity							591199			0
S3	2016	2016	2016	2	0	2	Export	381	Italy	ITA	116	Cambodia	KHM								02	DAIRY PRODUCTS,BIRD EGGS	1	No Quantity							9446			0
S3	2016	2016	2016	2	0	2	Export	381	Italy	ITA	120	Cameroon	CMR								02	DAIRY PRODUCTS,BIRD EGGS	1	No Quantity							149151			0
S3	2016	2016	2016	2	0	2	Export	381	Italy	ITA	124	Canada	CAN								02	DAIRY PRODUCTS,BIRD EGGS	1	No Quantity							50663816			0
S3	2016	2016	2016	2	0	2	Export	381	Italy	ITA	132	Cabo Verde	CPV								02	DAIRY PRODUCTS,BIRD EGGS	1	No Quantity							141973			0
S3	2016	2016	2016	2	0	2	Export	381	Italy	ITA	136	Cayman Isds	CYM								02	DAIRY PRODUCTS,BIRD EGGS	1	No Quantity							141501			0
S3	2016	2016	2016	2	0	2	Export	381	Italy	ITA	140	Central African Rep.	CAF								02	DAIRY PRODUCTS,BIRD EGGS	1	No Quantity							4230			0
S3	2016	2016	2016	2	0	2	Export	381	Italy	ITA	144	Sri Lanka	LKA								02	DAIRY PRODUCTS,BIRD EGGS	1	No Quantity							5255			0
S3	2016	2016	2016	2	0	2	Export	381	Italy	ITA	152	Chile	CHL								02	DAIRY PRODUCTS,BIRD EGGS	1	No Quantity							1417526			0
S3	2016	2016	2016	2	0	2	Export	381	Italy	ITA	156	China	CHN								02	DAIRY PRODUCTS,BIRD EGGS	1	No Quantity							33883767			0
S3	2016	2016	2016	2	0	2	Export	381	Italy	ITA	170	Colombia	COL								02	DAIRY PRODUCTS,BIRD EGGS	1	No Quantity							219369			0
S3	2016	2016	2016	2	0	2	Export	381	Italy	ITA	178	Congo	COG								02	DAIRY PRODUCTS,BIRD EGGS	1	No Quantity							195609			0
S3	2016	2016	2016	2	0	2	Export	381	Italy	ITA	180	Dem. Rep. of the Congo	COD								02	DAIRY PRODUCTS,BIRD EGGS	1	No Quantity							70139			0
S3	2016	2016	2016	2	0	2	Export	381	Italy	ITA	188	Costa Rica	CRI								02	DAIRY PRODUCTS,BIRD EGGS	1	No Quantity							812103			0
S3	2016	2016	2016	2	0	2	Export	381	Italy	ITA	191	Croatia	HRV								02	DAIRY PRODUCTS,BIRD EGGS	1	No Quantity							10390955			0
S3	2016	2016	2016	2	0	2	Export	381	Italy	ITA	192	Cuba	CUB								02	DAIRY PRODUCTS,BIRD EGGS	1	No Quantity							1472114			0
S3	2016	2016	2016	2	0	2	Export	381	Italy	ITA	196	Cyprus	CYP								02	DAIRY PRODUCTS,BIRD EGGS	1	No Quantity							3160364			0
S3	2016	2016	2016	2	0	2	Export	381	Italy	ITA	203	Czechia	CZE								02	DAIRY PRODUCTS,BIRD EGGS	1	No Quantity							25990837			0
S3	2016	2016	2016	2	0	2	Export	381	Italy	ITA	204	Benin	BEN								02	DAIRY PRODUCTS,BIRD EGGS	1	No Quantity							60613			0
S3	2016	2016	2016	2	0	2	Export	381	Italy	ITA	208	Denmark	DNK								02	DAIRY PRODUCTS,BIRD EGGS	1	No Quantity							52682032			0
S3	2016	2016	2016	2	0	2	Export	381	Italy	ITA	214	Dominican Rep.	DOM								02	DAIRY PRODUCTS,BIRD EGGS	1	No Quantity							1402052			0
S3	2016	2016	2016	2	0	2	Export	381	Italy	ITA	218	Ecuador	ECU								02	DAIRY PRODUCTS,BIRD EGGS	1	No Quantity							3289			0
S3	2016	2016	2016	2	0	2	Export	381	Italy	ITA	222	El Salvador	SLV								02	DAIRY PRODUCTS,BIRD EGGS	1	No Quantity							18451			0
S3	2016	2016	2016	2	0	2	Export	381	Italy	ITA	231	Ethiopia	ETH								02	DAIRY PRODUCTS,BIRD EGGS	1	No Quantity							98580			0
S3	2016	2016	2016	2	0	2	Export	381	Italy	ITA	233	Estonia	EST								02	DAIRY PRODUCTS,BIRD EGGS	1	No Quantity							3687442			0
S3	2016	2016	2016	2	0	2	Export	381	Italy	ITA	242	Fiji	FJI								02	DAIRY PRODUCTS,BIRD EGGS	1	No Quantity							31147			0
S3	2016	2016	2016	2	0	2	Export	381	Italy	ITA	246	Finland	FIN								02	DAIRY PRODUCTS,BIRD EGGS	1	No Quantity							14270893			0
S3	2016	2016	2016	2	0	2	Export	381	Italy	ITA	251	France	FRA								02	DAIRY PRODUCTS,BIRD EGGS	1	No Quantity							596860044			0
S3	2016	2016	2016	2	0	2	Export	381	Italy	ITA	262	Djibouti	DJI								02	DAIRY PRODUCTS,BIRD EGGS	1	No Quantity							150273			0
S3	2016	2016	2016	2	0	2	Export	381	Italy	ITA	266	Gabon	GAB								02	DAIRY PRODUCTS,BIRD EGGS	1	No Quantity							8488			0
S3	2016	2016	2016	2	0	2	Export	381	Italy	ITA	268	Georgia	GEO								02	DAIRY PRODUCTS,BIRD EGGS	1	No Quantity							515117			0
S3	2016	2016	2016	2	0	2	Export	381	Italy	ITA	276	Germany	DEU								02	DAIRY PRODUCTS,BIRD EGGS	1	No Quantity							558904132			0
S3	2016	2016	2016	2	0	2	Export	381	Italy	ITA	288	Ghana	GHA								02	DAIRY PRODUCTS,BIRD EGGS	1	No Quantity							26322			0
S3	2016	2016	2016	2	0	2	Export	381	Italy	ITA	300	Greece	GRC								02	DAIRY PRODUCTS,BIRD EGGS	1	No Quantity							56453216			0
S3	2016	2016	2016	2	0	2	Export	381	Italy	ITA	308	Grenada	GRD								02	DAIRY PRODUCTS,BIRD EGGS	1	No Quantity							3211			0
S3	2016	2016	2016	2	0	2	Export	381	Italy	ITA	320	Guatemala	GTM								02	DAIRY PRODUCTS,BIRD EGGS	1	No Quantity							54880			0
S3	2016	2016	2016	2	0	2	Export	381	Italy	ITA	324	Guinea	GIN								02	DAIRY PRODUCTS,BIRD EGGS	1	No Quantity							17934			0
S3	2016	2016	2016	2	0	2	Export	381	Italy	ITA	332	Haiti	HTI								02	DAIRY PRODUCTS,BIRD EGGS	1	No Quantity							4338			0
S3	2016	2016	2016	2	0	2	Export	381	Italy	ITA	340	Honduras	HND								02	DAIRY PRODUCTS,BIRD EGGS	1	No Quantity							1553			0
S3	2016	2016	2016	2	0	2	Export	381	Italy	ITA	344	China, Hong Kong SAR	HKG								02	DAIRY PRODUCTS,BIRD EGGS	1	No Quantity							8940624			0
S3	2016	2016	2016	2	0	2	Export	381	Italy	ITA	348	Hungary	HUN								02	DAIRY PRODUCTS,BIRD EGGS	1	No Quantity							13711677			0
S3	2016	2016	2016	2	0	2	Export	381	Italy	ITA	352	Iceland	ISL								02	DAIRY PRODUCTS,BIRD EGGS	1	No Quantity							602273			0
S3	2016	2016	2016	2	0	2	Export	381	Italy	ITA	360	Indonesia	IDN								02	DAIRY PRODUCTS,BIRD EGGS	1	No Quantity							1273669			0
S3	2016	2016	2016	2	0	2	Export	381	Italy	ITA	364	Iran	IRN								02	DAIRY PRODUCTS,BIRD EGGS	1	No Quantity							980253			0
S3	2016	2016	2016	2	0	2	Export	381	Italy	ITA	368	Iraq	IRQ								02	DAIRY PRODUCTS,BIRD EGGS	1	No Quantity							926076			0
S3	2016	2016	2016	2	0	2	Export	381	Italy	ITA	372	Ireland	IRL								02	DAIRY PRODUCTS,BIRD EGGS	1	No Quantity							13459713			0
S3	2016	2016	2016	2	0	2	Export	381	Italy	ITA	376	Israel	ISR								02	DAIRY PRODUCTS,BIRD EGGS	1	No Quantity							8798813			0
S3	2016	2016	2016	2	0	2	Export	381	Italy	ITA	384	Côte d'Ivoire	CIV								02	DAIRY PRODUCTS,BIRD EGGS	1	No Quantity							192772			0
S3	2016	2016	2016	2	0	2	Export	381	Italy	ITA	392	Japan	JPN								02	DAIRY PRODUCTS,BIRD EGGS	1	No Quantity							85504733			0
S3	2016	2016	2016	2	0	2	Export	381	Italy	ITA	398	Kazakhstan	KAZ								02	DAIRY PRODUCTS,BIRD EGGS	1	No Quantity							828859			0
S3	2016	2016	2016	2	0	2	Export	381	Italy	ITA	400	Jordan	JOR								02	DAIRY PRODUCTS,BIRD EGGS	1	No Quantity							858066			0
S3	2016	2016	2016	2	0	2	Export	381	Italy	ITA	404	Kenya	KEN								02	DAIRY PRODUCTS,BIRD EGGS	1	No Quantity							674262			0
S3	2016	2016	2016	2	0	2	Export	381	Italy	ITA	408	Dem. People's Rep. of Korea	PRK								02	DAIRY PRODUCTS,BIRD EGGS	1	No Quantity							68752			0
S3	2016	2016	2016	2	0	2	Export	381	Italy	ITA	410	Rep. of Korea	KOR								02	DAIRY PRODUCTS,BIRD EGGS	1	No Quantity							41842589			0
S3	2016	2016	2016	2	0	2	Export	381	Italy	ITA	414	Kuwait	KWT								02	DAIRY PRODUCTS,BIRD EGGS	1	No Quantity							2584750			0
S3	2016	2016	2016	2	0	2	Export	381	Italy	ITA	417	Kyrgyzstan	KGZ								02	DAIRY PRODUCTS,BIRD EGGS	1	No Quantity							3010			0
S3	2016	2016	2016	2	0	2	Export	381	Italy	ITA	422	Lebanon	LBN								02	DAIRY PRODUCTS,BIRD EGGS	1	No Quantity							3758795			0
S3	2016	2016	2016	2	0	2	Export	381	Italy	ITA	428	Latvia	LVA								02	DAIRY PRODUCTS,BIRD EGGS	1	No Quantity							2272325			0
S3	2016	2016	2016	2	0	2	Export	381	Italy	ITA	434	Libya	LBY								02	DAIRY PRODUCTS,BIRD EGGS	1	No Quantity							24796587			0
S3	2016	2016	2016	2	0	2	Export	381	Italy	ITA	440	Lithuania	LTU								02	DAIRY PRODUCTS,BIRD EGGS	1	No Quantity							4645677			0
S3	2016	2016	2016	2	0	2	Export	381	Italy	ITA	442	Luxembourg	LUX								02	DAIRY PRODUCTS,BIRD EGGS	1	No Quantity							23423890			0
S3	2016	2016	2016	2	0	2	Export	381	Italy	ITA	446	China, Macao SAR	MAC								02	DAIRY PRODUCTS,BIRD EGGS	1	No Quantity							636446			0
S3	2016	2016	2016	2	0	2	Export	381	Italy	ITA	450	Madagascar	MDG								02	DAIRY PRODUCTS,BIRD EGGS	1	No Quantity							42451			0
S3	2016	2016	2016	2	0	2	Export	381	Italy	ITA	458	Malaysia	MYS								02	DAIRY PRODUCTS,BIRD EGGS	1	No Quantity							2436826			0
S3	2016	2016	2016	2	0	2	Export	381	Italy	ITA	462	Maldives	MDV								02	DAIRY PRODUCTS,BIRD EGGS	1	No Quantity							151680			0
S3	2016	2016	2016	2	0	2	Export	381	Italy	ITA	466	Mali	MLI								02	DAIRY PRODUCTS,BIRD EGGS	1	No Quantity							7169			0
S3	2016	2016	2016	2	0	2	Export	381	Italy	ITA	470	Malta	MLT								02	DAIRY PRODUCTS,BIRD EGGS	1	No Quantity							22589884			0
S3	2016	2016	2016	2	0	2	Export	381	Italy	ITA	480	Mauritius	MUS								02	DAIRY PRODUCTS,BIRD EGGS	1	No Quantity							566861			0
S3	2016	2016	2016	2	0	2	Export	381	Italy	ITA	484	Mexico	MEX								02	DAIRY PRODUCTS,BIRD EGGS	1	No Quantity							3676039			0
S3	2016	2016	2016	2	0	2	Export	381	Italy	ITA	490	Other Asia, nes									02	DAIRY PRODUCTS,BIRD EGGS	1	No Quantity							7485492			0
S3	2016	2016	2016	2	0	2	Export	381	Italy	ITA	496	Mongolia	MNG								02	DAIRY PRODUCTS,BIRD EGGS	1	No Quantity							5225			0
S3	2016	2016	2016	2	0	2	Export	381	Italy	ITA	498	Rep. of Moldova	MDA								02	DAIRY PRODUCTS,BIRD EGGS	1	No Quantity							807061			0
S3	2016	2016	2016	2	0	2	Export	381	Italy	ITA	499	Montenegro	MNE								02	DAIRY PRODUCTS,BIRD EGGS	1	No Quantity							723865			0
S3	2016	2016	2016	2	0	2	Export	381	Italy	ITA	504	Morocco	MAR								02	DAIRY PRODUCTS,BIRD EGGS	1	No Quantity							891317			0
S3	2016	2016	2016	2	0	2	Export	381	Italy	ITA	508	Mozambique	MOZ								02	DAIRY PRODUCTS,BIRD EGGS	1	No Quantity							18359			0
S3	2016	2016	2016	2	0	2	Export	381	Italy	ITA	512	Oman	OMN								02	DAIRY PRODUCTS,BIRD EGGS	1	No Quantity							493713			0
S3	2016	2016	2016	2	0	2	Export	381	Italy	ITA	524	Nepal	NPL								02	DAIRY PRODUCTS,BIRD EGGS	1	No Quantity							14261			0
S3	2016	2016	2016	2	0	2	Export	381	Italy	ITA	528	Netherlands	NLD								02	DAIRY PRODUCTS,BIRD EGGS	1	No Quantity							170876601			0
S3	2016	2016	2016	2	0	2	Export	381	Italy	ITA	533	Aruba	ABW								02	DAIRY PRODUCTS,BIRD EGGS	1	No Quantity							134402			0
S3	2016	2016	2016	2	0	2	Export	381	Italy	ITA	540	New Caledonia	NCL								02	DAIRY PRODUCTS,BIRD EGGS	1	No Quantity							232369			0
S3	2016	2016	2016	2	0	2	Export	381	Italy	ITA	554	New Zealand	NZL								02	DAIRY PRODUCTS,BIRD EGGS	1	No Quantity							3989008			0
S3	2016	2016	2016	2	0	2	Export	381	Italy	ITA	558	Nicaragua	NIC								02	DAIRY PRODUCTS,BIRD EGGS	1	No Quantity							14437			0
S3	2016	2016	2016	2	0	2	Export	381	Italy	ITA	562	Niger	NER								02	DAIRY PRODUCTS,BIRD EGGS	1	No Quantity							5601			0
S3	2016	2016	2016	2	0	2	Export	381	Italy	ITA	566	Nigeria	NGA								02	DAIRY PRODUCTS,BIRD EGGS	1	No Quantity							280318			0
S3	2016	2016	2016	2	0	2	Export	381	Italy	ITA	568	Other Europe, nes									02	DAIRY PRODUCTS,BIRD EGGS	1	No Quantity							144008			0
S3	2016	2016	2016	2	0	2	Export	381	Italy	ITA	579	Norway	NOR								02	DAIRY PRODUCTS,BIRD EGGS	1	No Quantity							12623913			0
S3	2016	2016	2016	2	0	2	Export	381	Italy	ITA	580	N. Mariana Isds	MNP								02	DAIRY PRODUCTS,BIRD EGGS	1	No Quantity							2244			0
S3	2016	2016	2016	2	0	2	Export	381	Italy	ITA	586	Pakistan	PAK								02	DAIRY PRODUCTS,BIRD EGGS	1	No Quantity							290680			0
S3	2016	2016	2016	2	0	2	Export	381	Italy	ITA	591	Panama	PAN								02	DAIRY PRODUCTS,BIRD EGGS	1	No Quantity							714033			0
S3	2016	2016	2016	2	0	2	Export	381	Italy	ITA	600	Paraguay	PRY								02	DAIRY PRODUCTS,BIRD EGGS	1	No Quantity							53846			0
S3	2016	2016	2016	2	0	2	Export	381	Italy	ITA	604	Peru	PER								02	DAIRY PRODUCTS,BIRD EGGS	1	No Quantity							948911			0
S3	2016	2016	2016	2	0	2	Export	381	Italy	ITA	608	Philippines	PHL								02	DAIRY PRODUCTS,BIRD EGGS	1	No Quantity							5180671			0
S3	2016	2016	2016	2	0	2	Export	381	Italy	ITA	616	Poland	POL								02	DAIRY PRODUCTS,BIRD EGGS	1	No Quantity							54372638			0
S3	2016	2016	2016	2	0	2	Export	381	Italy	ITA	620	Portugal	PRT								02	DAIRY PRODUCTS,BIRD EGGS	1	No Quantity							15497246			0
S3	2016	2016	2016	2	0	2	Export	381	Italy	ITA	634	Qatar	QAT								02	DAIRY PRODUCTS,BIRD EGGS	1	No Quantity							1497278			0
S3	2016	2016	2016	2	0	2	Export	381	Italy	ITA	642	Romania	ROU								02	DAIRY PRODUCTS,BIRD EGGS	1	No Quantity							30702256			0
S3	2016	2016	2016	2	0	2	Export	381	Italy	ITA	643	Russian Federation	RUS								02	DAIRY PRODUCTS,BIRD EGGS	1	No Quantity							3488089			0
S3	2016	2016	2016	2	0	2	Export	381	Italy	ITA	646	Rwanda	RWA								02	DAIRY PRODUCTS,BIRD EGGS	1	No Quantity							16170			0
S3	2016	2016	2016	2	0	2	Export	381	Italy	ITA	660	Anguilla	AIA								02	DAIRY PRODUCTS,BIRD EGGS	1	No Quantity							33806			0
S3	2016	2016	2016	2	0	2	Export	381	Italy	ITA	670	Saint Vincent and the Grenadines	VCT								02	DAIRY PRODUCTS,BIRD EGGS	1	No Quantity							2659			0
S3	2016	2016	2016	2	0	2	Export	381	Italy	ITA	682	Saudi Arabia	SAU								02	DAIRY PRODUCTS,BIRD EGGS	1	No Quantity							5328083			0
S3	2016	2016	2016	2	0	2	Export	381	Italy	ITA	686	Senegal	SEN								02	DAIRY PRODUCTS,BIRD EGGS	1	No Quantity							251565			0
S3	2016	2016	2016	2	0	2	Export	381	Italy	ITA	688	Serbia	SRB								02	DAIRY PRODUCTS,BIRD EGGS	1	No Quantity							2806667			0
S3	2016	2016	2016	2	0	2	Export	381	Italy	ITA	690	Seychelles	SYC								02	DAIRY PRODUCTS,BIRD EGGS	1	No Quantity							119821			0
S3	2016	2016	2016	2	0	2	Export	381	Italy	ITA	694	Sierra Leone	SLE								02	DAIRY PRODUCTS,BIRD EGGS	1	No Quantity							3426			0
S3	2016	2016	2016	2	0	2	Export	381	Italy	ITA	699	India	IND								02	DAIRY PRODUCTS,BIRD EGGS	1	No Quantity							2213364			0
S3	2016	2016	2016	2	0	2	Export	381	Italy	ITA	702	Singapore	SGP								02	DAIRY PRODUCTS,BIRD EGGS	1	No Quantity							4802509			0
S3	2016	2016	2016	2	0	2	Export	381	Italy	ITA	703	Slovakia	SVK								02	DAIRY PRODUCTS,BIRD EGGS	1	No Quantity							9040022			0
S3	2016	2016	2016	2	0	2	Export	381	Italy	ITA	704	Viet Nam	VNM								02	DAIRY PRODUCTS,BIRD EGGS	1	No Quantity							685552			0
S3	2016	2016	2016	2	0	2	Export	381	Italy	ITA	705	Slovenia	SVN								02	DAIRY PRODUCTS,BIRD EGGS	1	No Quantity							22116908			0
S3	2016	2016	2016	2	0	2	Export	381	Italy	ITA	710	South Africa	ZAF								02	DAIRY PRODUCTS,BIRD EGGS	1	No Quantity							5980915			0
S3	2016	2016	2016	2	0	2	Export	381	Italy	ITA	724	Spain	ESP								02	DAIRY PRODUCTS,BIRD EGGS	1	No Quantity							167936206			0
S3	2016	2016	2016	2	0	2	Export	381	Italy	ITA	729	Sudan	SDN								02	DAIRY PRODUCTS,BIRD EGGS	1	No Quantity							91553			0
S3	2016	2016	2016	2	0	2	Export	381	Italy	ITA	752	Sweden	SWE								02	DAIRY PRODUCTS,BIRD EGGS	1	No Quantity							53830639			0
S3	2016	2016	2016	2	0	2	Export	381	Italy	ITA	757	Switzerland	CHE								02	DAIRY PRODUCTS,BIRD EGGS	1	No Quantity							145015288			0
S3	2016	2016	2016	2	0	2	Export	381	Italy	ITA	760	Syria	SYR								02	DAIRY PRODUCTS,BIRD EGGS	1	No Quantity							85471			0
S3	2016	2016	2016	2	0	2	Export	381	Italy	ITA	764	Thailand	THA								02	DAIRY PRODUCTS,BIRD EGGS	1	No Quantity							6020312			0
S3	2016	2016	2016	2	0	2	Export	381	Italy	ITA	768	Togo	TGO								02	DAIRY PRODUCTS,BIRD EGGS	1	No Quantity							5780			0
S3	2016	2016	2016	2	0	2	Export	381	Italy	ITA	780	Trinidad and Tobago	TTO								02	DAIRY PRODUCTS,BIRD EGGS	1	No Quantity							11359			0
S3	2016	2016	2016	2	0	2	Export	381	Italy	ITA	784	United Arab Emirates	ARE								02	DAIRY PRODUCTS,BIRD EGGS	1	No Quantity							13923191			0
S3	2016	2016	2016	2	0	2	Export	381	Italy	ITA	788	Tunisia	TUN								02	DAIRY PRODUCTS,BIRD EGGS	1	No Quantity							476542			0
S3	2016	2016	2016	2	0	2	Export	381	Italy	ITA	792	Turkey	TUR								02	DAIRY PRODUCTS,BIRD EGGS	1	No Quantity							4947316			0
S3	2016	2016	2016	2	0	2	Export	381	Italy	ITA	795	Turkmenistan	TKM								02	DAIRY PRODUCTS,BIRD EGGS	1	No Quantity							5338			0
S3	2016	2016	2016	2	0	2	Export	381	Italy	ITA	800	Uganda	UGA								02	DAIRY PRODUCTS,BIRD EGGS	1	No Quantity							17749			0
S3	2016	2016	2016	2	0	2	Export	381	Italy	ITA	804	Ukraine	UKR								02	DAIRY PRODUCTS,BIRD EGGS	1	No Quantity							3976488			0
S3	2016	2016	2016	2	0	2	Export	381	Italy	ITA	807	North Macedonia	MKD								02	DAIRY PRODUCTS,BIRD EGGS	1	No Quantity							845458			0
S3	2016	2016	2016	2	0	2	Export	381	Italy	ITA	818	Egypt	EGY								02	DAIRY PRODUCTS,BIRD EGGS	1	No Quantity							1262749			0
S3	2016	2016	2016	2	0	2	Export	381	Italy	ITA	826	United Kingdom	GBR								02	DAIRY PRODUCTS,BIRD EGGS	1	No Quantity							292413215			0
S3	2016	2016	2016	2	0	2	Export	381	Italy	ITA	834	United Rep. of Tanzania	TZA								02	DAIRY PRODUCTS,BIRD EGGS	1	No Quantity							126768			0
S3	2016	2016	2016	2	0	2	Export	381	Italy	ITA	842	USA	USA								02	DAIRY PRODUCTS,BIRD EGGS	1	No Quantity							330403388			0
S3	2016	2016	2016	2	0	2	Export	381	Italy	ITA	854	Burkina Faso	BFA								02	DAIRY PRODUCTS,BIRD EGGS	1	No Quantity							85666			0
S3	2016	2016	2016	2	0	2	Export	381	Italy	ITA	858	Uruguay	URY								02	DAIRY PRODUCTS,BIRD EGGS	1	No Quantity							127226			0
S3	2016	2016	2016	2	0	2	Export	381	Italy	ITA	860	Uzbekistan	UZB								02	DAIRY PRODUCTS,BIRD EGGS	1	No Quantity							20497			0
S3	2016	2016	2016	2	0	2	Export	381	Italy	ITA	862	Venezuela	VEN								02	DAIRY PRODUCTS,BIRD EGGS	1	No Quantity							199165			0
S3	2016	2016	2016	2	0	2	Export	381	Italy	ITA	899	Areas, nes									02	DAIRY PRODUCTS,BIRD EGGS	1	No Quantity							820658			0
S3	2016	2016	2016	2	0	2	Export	384	Côte d'Ivoire	CIV	0	World	WLD								02	DAIRY PRODUCTS,BIRD EGGS	1	No Quantity			0		0		17087071			0
S3	2016	2016	2016	2	0	2	Export	384	Côte d'Ivoire	CIV	56	Belgium	BEL								02	DAIRY PRODUCTS,BIRD EGGS	1	No Quantity			0		0		4888			0
S3	2016	2016	2016	2	0	2	Export	384	Côte d'Ivoire	CIV	68	Bolivia (Plurinational State of)	BOL								02	DAIRY PRODUCTS,BIRD EGGS	1	No Quantity			0		0		26			0
S3	2016	2016	2016	2	0	2	Export	384	Côte d'Ivoire	CIV	104	Myanmar	MMR								02	DAIRY PRODUCTS,BIRD EGGS	1	No Quantity			0		0		7			0
S3	2016	2016	2016	2	0	2	Export	384	Côte d'Ivoire	CIV	251	France	FRA								02	DAIRY PRODUCTS,BIRD EGGS	1	No Quantity			0		0		3751			0
S3	2016	2016	2016	2	0	2	Export	384	Côte d'Ivoire	CIV	262	Djibouti	DJI								02	DAIRY PRODUCTS,BIRD EGGS	1	No Quantity			0		0		98418			0
S3	2016	2016	2016	2	0	2	Export	384	Côte d'Ivoire	CIV	288	Ghana	GHA								02	DAIRY PRODUCTS,BIRD EGGS	1	No Quantity			0		0		3974586			0
S3	2016	2016	2016	2	0	2	Export	384	Côte d'Ivoire	CIV	376	Israel	ISR								02	DAIRY PRODUCTS,BIRD EGGS	1	No Quantity			0		0		10848			0
S3	2016	2016	2016	2	0	2	Export	384	Côte d'Ivoire	CIV	430	Liberia	LBR								02	DAIRY PRODUCTS,BIRD EGGS	1	No Quantity			0		0		6578			0
S3	2016	2016	2016	2	0	2	Export	384	Côte d'Ivoire	CIV	466	Mali	MLI								02	DAIRY PRODUCTS,BIRD EGGS	1	No Quantity			0		0		607706			0
S3	2016	2016	2016	2	0	2	Export	384	Côte d'Ivoire	CIV	504	Morocco	MAR								02	DAIRY PRODUCTS,BIRD EGGS	1	No Quantity			0		0		0			0
S3	2016	2016	2016	2	0	2	Export	384	Côte d'Ivoire	CIV	528	Netherlands	NLD								02	DAIRY PRODUCTS,BIRD EGGS	1	No Quantity			0		0		193			0
S3	2016	2016	2016	2	0	2	Export	384	Côte d'Ivoire	CIV	566	Nigeria	NGA								02	DAIRY PRODUCTS,BIRD EGGS	1	No Quantity			0		0		8413			0
S3	2016	2016	2016	2	0	2	Export	384	Côte d'Ivoire	CIV	694	Sierra Leone	SLE								02	DAIRY PRODUCTS,BIRD EGGS	1	No Quantity			0		0		3			0
S3	2016	2016	2016	2	0	2	Export	384	Côte d'Ivoire	CIV	757	Switzerland	CHE								02	DAIRY PRODUCTS,BIRD EGGS	1	No Quantity			0		0		82			0
S3	2016	2016	2016	2	0	2	Export	384	Côte d'Ivoire	CIV	788	Tunisia	TUN								02	DAIRY PRODUCTS,BIRD EGGS	1	No Quantity			0		0		6			0
S3	2016	2016	2016	2	0	2	Export	384	Côte d'Ivoire	CIV	842	USA	USA								02	DAIRY PRODUCTS,BIRD EGGS	1	No Quantity			0		0		84			0
S3	2016	2016	2016	2	0	2	Export	384	Côte d'Ivoire	CIV	854	Burkina Faso	BFA								02	DAIRY PRODUCTS,BIRD EGGS	1	No Quantity			0		0		11972463			0
S3	2016	2016	2016	2	0	2	Export	384	Côte d'Ivoire	CIV	899	Areas, nes									02	DAIRY PRODUCTS,BIRD EGGS	1	No Quantity			0		0		399010			0
S3	2016	2016	2016	2	0	2	Export	381	Italy	ITA	0	World	WLD								03	FISH,CRUSTACEANS,MOLLUSC	1	No Quantity							735128030			0
S3	2016	2016	2016	2	0	2	Export	381	Italy	ITA	8	Albania	ALB								03	FISH,CRUSTACEANS,MOLLUSC	1	No Quantity							14480529			0
S3	2016	2016	2016	2	0	2	Export	381	Italy	ITA	12	Algeria	DZA								03	FISH,CRUSTACEANS,MOLLUSC	1	No Quantity							417750			0
S3	2016	2016	2016	2	0	2	Export	381	Italy	ITA	24	Angola	AGO								03	FISH,CRUSTACEANS,MOLLUSC	1	No Quantity							10198			0
S3	2016	2016	2016	2	0	2	Export	381	Italy	ITA	28	Antigua and Barbuda	ATG								03	FISH,CRUSTACEANS,MOLLUSC	1	No Quantity							2979			0
S3	2016	2016	2016	2	0	2	Export	381	Italy	ITA	31	Azerbaijan	AZE								03	FISH,CRUSTACEANS,MOLLUSC	1	No Quantity							6324			0
S3	2016	2016	2016	2	0	2	Export	381	Italy	ITA	32	Argentina	ARG								03	FISH,CRUSTACEANS,MOLLUSC	1	No Quantity							5313			0
S3	2016	2016	2016	2	0	2	Export	381	Italy	ITA	36	Australia	AUS								03	FISH,CRUSTACEANS,MOLLUSC	1	No Quantity							6203922			0
S3	2016	2016	2016	2	0	2	Export	381	Italy	ITA	40	Austria	AUT								03	FISH,CRUSTACEANS,MOLLUSC	1	No Quantity							47849062			0
S3	2016	2016	2016	2	0	2	Export	381	Italy	ITA	44	Bahamas	BHS								03	FISH,CRUSTACEANS,MOLLUSC	1	No Quantity							1509			0
S3	2016	2016	2016	2	0	2	Export	381	Italy	ITA	48	Bahrain	BHR								03	FISH,CRUSTACEANS,MOLLUSC	1	No Quantity							175068			0
S3	2016	2016	2016	2	0	2	Export	381	Italy	ITA	51	Armenia	ARM								03	FISH,CRUSTACEANS,MOLLUSC	1	No Quantity							24347			0
S3	2016	2016	2016	2	0	2	Export	381	Italy	ITA	52	Barbados	BRB								03	FISH,CRUSTACEANS,MOLLUSC	1	No Quantity							4160			0
S3	2016	2016	2016	2	0	2	Export	381	Italy	ITA	56	Belgium	BEL								03	FISH,CRUSTACEANS,MOLLUSC	1	No Quantity							16578314			0
S3	2016	2016	2016	2	0	2	Export	381	Italy	ITA	70	Bosnia Herzegovina	BIH								03	FISH,CRUSTACEANS,MOLLUSC	1	No Quantity							2093185			0
S3	2016	2016	2016	2	0	2	Export	381	Italy	ITA	76	Brazil	BRA								03	FISH,CRUSTACEANS,MOLLUSC	1	No Quantity							470589			0
S3	2016	2016	2016	2	0	2	Export	381	Italy	ITA	100	Bulgaria	BGR								03	FISH,CRUSTACEANS,MOLLUSC	1	No Quantity							1114767			0
S3	2016	2016	2016	2	0	2	Export	381	Italy	ITA	104	Myanmar	MMR								03	FISH,CRUSTACEANS,MOLLUSC	1	No Quantity							47939			0
S3	2016	2016	2016	2	0	2	Export	381	Italy	ITA	112	Belarus	BLR								03	FISH,CRUSTACEANS,MOLLUSC	1	No Quantity							99420			0
S3	2016	2016	2016	2	0	2	Export	381	Italy	ITA	116	Cambodia	KHM								03	FISH,CRUSTACEANS,MOLLUSC	1	No Quantity							6691			0
S3	2016	2016	2016	2	0	2	Export	381	Italy	ITA	124	Canada	CAN								03	FISH,CRUSTACEANS,MOLLUSC	1	No Quantity							10856142			0
S3	2016	2016	2016	2	0	2	Export	381	Italy	ITA	132	Cabo Verde	CPV								03	FISH,CRUSTACEANS,MOLLUSC	1	No Quantity							102145			0
S3	2016	2016	2016	2	0	2	Export	381	Italy	ITA	136	Cayman Isds	CYM								03	FISH,CRUSTACEANS,MOLLUSC	1	No Quantity							9063			0
S3	2016	2016	2016	2	0	2	Export	381	Italy	ITA	144	Sri Lanka	LKA								03	FISH,CRUSTACEANS,MOLLUSC	1	No Quantity							3274			0
S3	2016	2016	2016	2	0	2	Export	381	Italy	ITA	152	Chile	CHL								03	FISH,CRUSTACEANS,MOLLUSC	1	No Quantity							52625			0
S3	2016	2016	2016	2	0	2	Export	381	Italy	ITA	156	China	CHN								03	FISH,CRUSTACEANS,MOLLUSC	1	No Quantity							498513			0
S3	2016	2016	2016	2	0	2	Export	381	Italy	ITA	170	Colombia	COL								03	FISH,CRUSTACEANS,MOLLUSC	1	No Quantity							14542			0
S3	2016	2016	2016	2	0	2	Export	381	Italy	ITA	178	Congo	COG								03	FISH,CRUSTACEANS,MOLLUSC	1	No Quantity							210324			0
S3	2016	2016	2016	2	0	2	Export	381	Italy	ITA	180	Dem. Rep. of the Congo	COD								03	FISH,CRUSTACEANS,MOLLUSC	1	No Quantity							10915			0
S3	2016	2016	2016	2	0	2	Export	381	Italy	ITA	188	Costa Rica	CRI								03	FISH,CRUSTACEANS,MOLLUSC	1	No Quantity							17435			0
S3	2016	2016	2016	2	0	2	Export	381	Italy	ITA	191	Croatia	HRV								03	FISH,CRUSTACEANS,MOLLUSC	1	No Quantity							22855597			0
S3	2016	2016	2016	2	0	2	Export	381	Italy	ITA	192	Cuba	CUB								03	FISH,CRUSTACEANS,MOLLUSC	1	No Quantity							2077			0
S3	2016	2016	2016	2	0	2	Export	381	Italy	ITA	196	Cyprus	CYP								03	FISH,CRUSTACEANS,MOLLUSC	1	No Quantity							2310839			0
S3	2016	2016	2016	2	0	2	Export	381	Italy	ITA	203	Czechia	CZE								03	FISH,CRUSTACEANS,MOLLUSC	1	No Quantity							13650463			0
S3	2016	2016	2016	2	0	2	Export	381	Italy	ITA	208	Denmark	DNK								03	FISH,CRUSTACEANS,MOLLUSC	1	No Quantity							1379184			0
S3	2016	2016	2016	2	0	2	Export	381	Italy	ITA	214	Dominican Rep.	DOM								03	FISH,CRUSTACEANS,MOLLUSC	1	No Quantity							37320			0
S3	2016	2016	2016	2	0	2	Export	381	Italy	ITA	222	El Salvador	SLV								03	FISH,CRUSTACEANS,MOLLUSC	1	No Quantity							23547			0
S3	2016	2016	2016	2	0	2	Export	381	Italy	ITA	231	Ethiopia	ETH								03	FISH,CRUSTACEANS,MOLLUSC	1	No Quantity							2404			0
S3	2016	2016	2016	2	0	2	Export	381	Italy	ITA	233	Estonia	EST								03	FISH,CRUSTACEANS,MOLLUSC	1	No Quantity							154117			0
S3	2016	2016	2016	2	0	2	Export	381	Italy	ITA	246	Finland	FIN								03	FISH,CRUSTACEANS,MOLLUSC	1	No Quantity							489211			0
S3	2016	2016	2016	2	0	2	Export	381	Italy	ITA	251	France	FRA								03	FISH,CRUSTACEANS,MOLLUSC	1	No Quantity							66125954			0
S3	2016	2016	2016	2	0	2	Export	381	Italy	ITA	258	French Polynesia	PYF								03	FISH,CRUSTACEANS,MOLLUSC	1	No Quantity							7796			0
S3	2016	2016	2016	2	0	2	Export	381	Italy	ITA	262	Djibouti	DJI								03	FISH,CRUSTACEANS,MOLLUSC	1	No Quantity							7449			0
S3	2016	2016	2016	2	0	2	Export	381	Italy	ITA	268	Georgia	GEO								03	FISH,CRUSTACEANS,MOLLUSC	1	No Quantity							397739			0
S3	2016	2016	2016	2	0	2	Export	381	Italy	ITA	276	Germany	DEU								03	FISH,CRUSTACEANS,MOLLUSC	1	No Quantity							92031420			0
S3	2016	2016	2016	2	0	2	Export	381	Italy	ITA	288	Ghana	GHA								03	FISH,CRUSTACEANS,MOLLUSC	1	No Quantity							170334			0
S3	2016	2016	2016	2	0	2	Export	381	Italy	ITA	300	Greece	GRC								03	FISH,CRUSTACEANS,MOLLUSC	1	No Quantity							39645415			0
S3	2016	2016	2016	2	0	2	Export	381	Italy	ITA	308	Grenada	GRD								03	FISH,CRUSTACEANS,MOLLUSC	1	No Quantity							1450			0
S3	2016	2016	2016	2	0	2	Export	381	Italy	ITA	324	Guinea	GIN								03	FISH,CRUSTACEANS,MOLLUSC	1	No Quantity							2967			0
S3	2016	2016	2016	2	0	2	Export	381	Italy	ITA	344	China, Hong Kong SAR	HKG								03	FISH,CRUSTACEANS,MOLLUSC	1	No Quantity							3085579			0
S3	2016	2016	2016	2	0	2	Export	381	Italy	ITA	348	Hungary	HUN								03	FISH,CRUSTACEANS,MOLLUSC	1	No Quantity							12597817			0
S3	2016	2016	2016	2	0	2	Export	381	Italy	ITA	360	Indonesia	IDN								03	FISH,CRUSTACEANS,MOLLUSC	1	No Quantity							3303			0
S3	2016	2016	2016	2	0	2	Export	381	Italy	ITA	364	Iran	IRN								03	FISH,CRUSTACEANS,MOLLUSC	1	No Quantity							353263			0
S3	2016	2016	2016	2	0	2	Export	381	Italy	ITA	372	Ireland	IRL								03	FISH,CRUSTACEANS,MOLLUSC	1	No Quantity							1137322			0
S3	2016	2016	2016	2	0	2	Export	381	Italy	ITA	376	Israel	ISR								03	FISH,CRUSTACEANS,MOLLUSC	1	No Quantity							3690341			0
S3	2016	2016	2016	2	0	2	Export	381	Italy	ITA	384	Côte d'Ivoire	CIV								03	FISH,CRUSTACEANS,MOLLUSC	1	No Quantity							1699			0
S3	2016	2016	2016	2	0	2	Export	381	Italy	ITA	392	Japan	JPN								03	FISH,CRUSTACEANS,MOLLUSC	1	No Quantity							8053805			0
S3	2016	2016	2016	2	0	2	Export	381	Italy	ITA	398	Kazakhstan	KAZ								03	FISH,CRUSTACEANS,MOLLUSC	1	No Quantity							51576			0
S3	2016	2016	2016	2	0	2	Export	381	Italy	ITA	400	Jordan	JOR								03	FISH,CRUSTACEANS,MOLLUSC	1	No Quantity							486951			0
S3	2016	2016	2016	2	0	2	Export	381	Italy	ITA	404	Kenya	KEN								03	FISH,CRUSTACEANS,MOLLUSC	1	No Quantity							20430			0
S3	2016	2016	2016	2	0	2	Export	381	Italy	ITA	410	Rep. of Korea	KOR								03	FISH,CRUSTACEANS,MOLLUSC	1	No Quantity							875016			0
S3	2016	2016	2016	2	0	2	Export	381	Italy	ITA	414	Kuwait	KWT								03	FISH,CRUSTACEANS,MOLLUSC	1	No Quantity							946372			0
S3	2016	2016	2016	2	0	2	Export	381	Italy	ITA	417	Kyrgyzstan	KGZ								03	FISH,CRUSTACEANS,MOLLUSC	1	No Quantity							5035			0
S3	2016	2016	2016	2	0	2	Export	381	Italy	ITA	422	Lebanon	LBN								03	FISH,CRUSTACEANS,MOLLUSC	1	No Quantity							630086			0
S3	2016	2016	2016	2	0	2	Export	381	Italy	ITA	428	Latvia	LVA								03	FISH,CRUSTACEANS,MOLLUSC	1	No Quantity							954157			0
S3	2016	2016	2016	2	0	2	Export	381	Italy	ITA	434	Libya	LBY								03	FISH,CRUSTACEANS,MOLLUSC	1	No Quantity							3681150			0
S3	2016	2016	2016	2	0	2	Export	381	Italy	ITA	440	Lithuania	LTU								03	FISH,CRUSTACEANS,MOLLUSC	1	No Quantity							1003227			0
S3	2016	2016	2016	2	0	2	Export	381	Italy	ITA	442	Luxembourg	LUX								03	FISH,CRUSTACEANS,MOLLUSC	1	No Quantity							1032580			0
S3	2016	2016	2016	2	0	2	Export	381	Italy	ITA	450	Madagascar	MDG								03	FISH,CRUSTACEANS,MOLLUSC	1	No Quantity							11029			0
S3	2016	2016	2016	2	0	2	Export	381	Italy	ITA	458	Malaysia	MYS								03	FISH,CRUSTACEANS,MOLLUSC	1	No Quantity							201524			0
S3	2016	2016	2016	2	0	2	Export	381	Italy	ITA	462	Maldives	MDV								03	FISH,CRUSTACEANS,MOLLUSC	1	No Quantity							49607			0
S3	2016	2016	2016	2	0	2	Export	381	Italy	ITA	470	Malta	MLT								03	FISH,CRUSTACEANS,MOLLUSC	1	No Quantity							33336925			0
S3	2016	2016	2016	2	0	2	Export	381	Italy	ITA	478	Mauritania	MRT								03	FISH,CRUSTACEANS,MOLLUSC	1	No Quantity							35357			0
S3	2016	2016	2016	2	0	2	Export	381	Italy	ITA	480	Mauritius	MUS								03	FISH,CRUSTACEANS,MOLLUSC	1	No Quantity							1182			0
S3	2016	2016	2016	2	0	2	Export	381	Italy	ITA	484	Mexico	MEX								03	FISH,CRUSTACEANS,MOLLUSC	1	No Quantity							75622			0
S3	2016	2016	2016	2	0	2	Export	381	Italy	ITA	490	Other Asia, nes									03	FISH,CRUSTACEANS,MOLLUSC	1	No Quantity							547406			0
S3	2016	2016	2016	2	0	2	Export	381	Italy	ITA	496	Mongolia	MNG								03	FISH,CRUSTACEANS,MOLLUSC	1	No Quantity							8562			0
S3	2016	2016	2016	2	0	2	Export	381	Italy	ITA	498	Rep. of Moldova	MDA								03	FISH,CRUSTACEANS,MOLLUSC	1	No Quantity							1937224			0
S3	2016	2016	2016	2	0	2	Export	381	Italy	ITA	499	Montenegro	MNE								03	FISH,CRUSTACEANS,MOLLUSC	1	No Quantity							2343581			0
S3	2016	2016	2016	2	0	2	Export	381	Italy	ITA	504	Morocco	MAR								03	FISH,CRUSTACEANS,MOLLUSC	1	No Quantity							570825			0
S3	2016	2016	2016	2	0	2	Export	381	Italy	ITA	508	Mozambique	MOZ								03	FISH,CRUSTACEANS,MOLLUSC	1	No Quantity							5316			0
S3	2016	2016	2016	2	0	2	Export	381	Italy	ITA	512	Oman	OMN								03	FISH,CRUSTACEANS,MOLLUSC	1	No Quantity							230916			0
S3	2016	2016	2016	2	0	2	Export	381	Italy	ITA	524	Nepal	NPL								03	FISH,CRUSTACEANS,MOLLUSC	1	No Quantity							1959			0
S3	2016	2016	2016	2	0	2	Export	381	Italy	ITA	528	Netherlands	NLD								03	FISH,CRUSTACEANS,MOLLUSC	1	No Quantity							13764157			0
S3	2016	2016	2016	2	0	2	Export	381	Italy	ITA	533	Aruba	ABW								03	FISH,CRUSTACEANS,MOLLUSC	1	No Quantity							8472			0
S3	2016	2016	2016	2	0	2	Export	381	Italy	ITA	554	New Zealand	NZL								03	FISH,CRUSTACEANS,MOLLUSC	1	No Quantity							385447			0
S3	2016	2016	2016	2	0	2	Export	381	Italy	ITA	558	Nicaragua	NIC								03	FISH,CRUSTACEANS,MOLLUSC	1	No Quantity							7837			0
S3	2016	2016	2016	2	0	2	Export	381	Italy	ITA	566	Nigeria	NGA								03	FISH,CRUSTACEANS,MOLLUSC	1	No Quantity							39769			0
S3	2016	2016	2016	2	0	2	Export	381	Italy	ITA	579	Norway	NOR								03	FISH,CRUSTACEANS,MOLLUSC	1	No Quantity							206320			0
S3	2016	2016	2016	2	0	2	Export	381	Italy	ITA	591	Panama	PAN								03	FISH,CRUSTACEANS,MOLLUSC	1	No Quantity							6979			0
S3	2016	2016	2016	2	0	2	Export	381	Italy	ITA	600	Paraguay	PRY								03	FISH,CRUSTACEANS,MOLLUSC	1	No Quantity							1613			0
S3	2016	2016	2016	2	0	2	Export	381	Italy	ITA	604	Peru	PER								03	FISH,CRUSTACEANS,MOLLUSC	1	No Quantity							36744			0
S3	2016	2016	2016	2	0	2	Export	381	Italy	ITA	608	Philippines	PHL								03	FISH,CRUSTACEANS,MOLLUSC	1	No Quantity							172070			0
S3	2016	2016	2016	2	0	2	Export	381	Italy	ITA	616	Poland	POL								03	FISH,CRUSTACEANS,MOLLUSC	1	No Quantity							11339250			0
S3	2016	2016	2016	2	0	2	Export	381	Italy	ITA	620	Portugal	PRT								03	FISH,CRUSTACEANS,MOLLUSC	1	No Quantity							2682158			0
S3	2016	2016	2016	2	0	2	Export	381	Italy	ITA	634	Qatar	QAT								03	FISH,CRUSTACEANS,MOLLUSC	1	No Quantity							447211			0
S3	2016	2016	2016	2	0	2	Export	381	Italy	ITA	642	Romania	ROU								03	FISH,CRUSTACEANS,MOLLUSC	1	No Quantity							24252414			0
S3	2016	2016	2016	2	0	2	Export	381	Italy	ITA	643	Russian Federation	RUS								03	FISH,CRUSTACEANS,MOLLUSC	1	No Quantity							1845387			0
S3	2016	2016	2016	2	0	2	Export	381	Italy	ITA	682	Saudi Arabia	SAU								03	FISH,CRUSTACEANS,MOLLUSC	1	No Quantity							10735521			0
S3	2016	2016	2016	2	0	2	Export	381	Italy	ITA	686	Senegal	SEN								03	FISH,CRUSTACEANS,MOLLUSC	1	No Quantity							55686			0
S3	2016	2016	2016	2	0	2	Export	381	Italy	ITA	688	Serbia	SRB								03	FISH,CRUSTACEANS,MOLLUSC	1	No Quantity							2579657			0
S3	2016	2016	2016	2	0	2	Export	381	Italy	ITA	690	Seychelles	SYC								03	FISH,CRUSTACEANS,MOLLUSC	1	No Quantity							4390			0
S3	2016	2016	2016	2	0	2	Export	381	Italy	ITA	694	Sierra Leone	SLE								03	FISH,CRUSTACEANS,MOLLUSC	1	No Quantity							1633			0
S3	2016	2016	2016	2	0	2	Export	381	Italy	ITA	699	India	IND								03	FISH,CRUSTACEANS,MOLLUSC	1	No Quantity							395719			0
S3	2016	2016	2016	2	0	2	Export	381	Italy	ITA	702	Singapore	SGP								03	FISH,CRUSTACEANS,MOLLUSC	1	No Quantity							838247			0
S3	2016	2016	2016	2	0	2	Export	381	Italy	ITA	703	Slovakia	SVK								03	FISH,CRUSTACEANS,MOLLUSC	1	No Quantity							1920615			0
S3	2016	2016	2016	2	0	2	Export	381	Italy	ITA	704	Viet Nam	VNM								03	FISH,CRUSTACEANS,MOLLUSC	1	No Quantity							55678			0
S3	2016	2016	2016	2	0	2	Export	381	Italy	ITA	705	Slovenia	SVN								03	FISH,CRUSTACEANS,MOLLUSC	1	No Quantity							29677789			0
S3	2016	2016	2016	2	0	2	Export	381	Italy	ITA	710	South Africa	ZAF								03	FISH,CRUSTACEANS,MOLLUSC	1	No Quantity							129365			0
S3	2016	2016	2016	2	0	2	Export	381	Italy	ITA	724	Spain	ESP								03	FISH,CRUSTACEANS,MOLLUSC	1	No Quantity							137753698			0
S3	2016	2016	2016	2	0	2	Export	381	Italy	ITA	729	Sudan	SDN								03	FISH,CRUSTACEANS,MOLLUSC	1	No Quantity							16983			0
S3	2016	2016	2016	2	0	2	Export	381	Italy	ITA	752	Sweden	SWE								03	FISH,CRUSTACEANS,MOLLUSC	1	No Quantity							880762			0
S3	2016	2016	2016	2	0	2	Export	381	Italy	ITA	757	Switzerland	CHE								03	FISH,CRUSTACEANS,MOLLUSC	1	No Quantity							31434598			0
S3	2016	2016	2016	2	0	2	Export	381	Italy	ITA	764	Thailand	THA								03	FISH,CRUSTACEANS,MOLLUSC	1	No Quantity							2060650			0
S3	2016	2016	2016	2	0	2	Export	381	Italy	ITA	784	United Arab Emirates	ARE								03	FISH,CRUSTACEANS,MOLLUSC	1	No Quantity							4017294			0
S3	2016	2016	2016	2	0	2	Export	381	Italy	ITA	788	Tunisia	TUN								03	FISH,CRUSTACEANS,MOLLUSC	1	No Quantity							10854991			0
S3	2016	2016	2016	2	0	2	Export	381	Italy	ITA	792	Turkey	TUR								03	FISH,CRUSTACEANS,MOLLUSC	1	No Quantity							108564			0
S3	2016	2016	2016	2	0	2	Export	381	Italy	ITA	800	Uganda	UGA								03	FISH,CRUSTACEANS,MOLLUSC	1	No Quantity							50908			0
S3	2016	2016	2016	2	0	2	Export	381	Italy	ITA	804	Ukraine	UKR								03	FISH,CRUSTACEANS,MOLLUSC	1	No Quantity							1154922			0
S3	2016	2016	2016	2	0	2	Export	381	Italy	ITA	807	North Macedonia	MKD								03	FISH,CRUSTACEANS,MOLLUSC	1	No Quantity							346217			0
S3	2016	2016	2016	2	0	2	Export	381	Italy	ITA	818	Egypt	EGY								03	FISH,CRUSTACEANS,MOLLUSC	1	No Quantity							2274426			0
S3	2016	2016	2016	2	0	2	Export	381	Italy	ITA	826	United Kingdom	GBR								03	FISH,CRUSTACEANS,MOLLUSC	1	No Quantity							12277532			0
S3	2016	2016	2016	2	0	2	Export	381	Italy	ITA	834	United Rep. of Tanzania	TZA								03	FISH,CRUSTACEANS,MOLLUSC	1	No Quantity							4910			0
S3	2016	2016	2016	2	0	2	Export	381	Italy	ITA	842	USA	USA								03	FISH,CRUSTACEANS,MOLLUSC	1	No Quantity							11131049			0
S3	2016	2016	2016	2	0	2	Export	381	Italy	ITA	858	Uruguay	URY								03	FISH,CRUSTACEANS,MOLLUSC	1	No Quantity							57582			0
S3	2016	2016	2016	2	0	2	Export	381	Italy	ITA	862	Venezuela	VEN								03	FISH,CRUSTACEANS,MOLLUSC	1	No Quantity							32384			0
S3	2016	2016	2016	2	0	2	Export	381	Italy	ITA	899	Areas, nes									03	FISH,CRUSTACEANS,MOLLUSC	1	No Quantity							451357			0
S3	2016	2016	2016	2	0	2	Export	384	Côte d'Ivoire	CIV	0	World	WLD								03	FISH,CRUSTACEANS,MOLLUSC	1	No Quantity			0		0		10909110			4
S3	2016	2016	2016	2	0	2	Export	384	Côte d'Ivoire	CIV	56	Belgium	BEL								03	FISH,CRUSTACEANS,MOLLUSC	1	No Quantity			0		0		1787			0
S3	2016	2016	2016	2	0	2	Export	384	Côte d'Ivoire	CIV	120	Cameroon	CMR								03	FISH,CRUSTACEANS,MOLLUSC	1	No Quantity			0		0		75059			0
S3	2016	2016	2016	2	0	2	Export	384	Côte d'Ivoire	CIV	124	Canada	CAN								03	FISH,CRUSTACEANS,MOLLUSC	1	No Quantity			0		0		2392			0
S3	2016	2016	2016	2	0	2	Export	384	Côte d'Ivoire	CIV	156	China	CHN								03	FISH,CRUSTACEANS,MOLLUSC	1	No Quantity			0		0		7447221			0
S3	2016	2016	2016	2	0	2	Export	384	Côte d'Ivoire	CIV	178	Congo	COG								03	FISH,CRUSTACEANS,MOLLUSC	1	No Quantity			0		0		673			0
S3	2016	2016	2016	2	0	2	Export	384	Côte d'Ivoire	CIV	180	Dem. Rep. of the Congo	COD								03	FISH,CRUSTACEANS,MOLLUSC	1	No Quantity			0		0		1514			0
S3	2016	2016	2016	2	0	2	Export	384	Côte d'Ivoire	CIV	208	Denmark	DNK								03	FISH,CRUSTACEANS,MOLLUSC	1	No Quantity			0		0		7			0
S3	2016	2016	2016	2	0	2	Export	384	Côte d'Ivoire	CIV	251	France	FRA								03	FISH,CRUSTACEANS,MOLLUSC	1	No Quantity			0		0		128496			0
S3	2016	2016	2016	2	0	2	Export	384	Côte d'Ivoire	CIV	288	Ghana	GHA								03	FISH,CRUSTACEANS,MOLLUSC	1	No Quantity			0		0		104549			0
S3	2016	2016	2016	2	0	2	Export	384	Côte d'Ivoire	CIV	344	China, Hong Kong SAR	HKG								03	FISH,CRUSTACEANS,MOLLUSC	1	No Quantity			0		0		9363			0
S3	2016	2016	2016	2	0	2	Export	384	Côte d'Ivoire	CIV	352	Iceland	ISL								03	FISH,CRUSTACEANS,MOLLUSC	1	No Quantity			0		0		7405			0
S3	2016	2016	2016	2	0	2	Export	384	Côte d'Ivoire	CIV	376	Israel	ISR								03	FISH,CRUSTACEANS,MOLLUSC	1	No Quantity			0		0		9981			0
S3	2016	2016	2016	2	0	2	Export	384	Côte d'Ivoire	CIV	381	Italy	ITA								03	FISH,CRUSTACEANS,MOLLUSC	1	No Quantity			0		0		88			0
S3	2016	2016	2016	2	0	2	Export	384	Côte d'Ivoire	CIV	392	Japan	JPN								03	FISH,CRUSTACEANS,MOLLUSC	1	No Quantity			0		0		1585			0
S3	2016	2016	2016	2	0	2	Export	384	Côte d'Ivoire	CIV	410	Rep. of Korea	KOR								03	FISH,CRUSTACEANS,MOLLUSC	1	No Quantity			0		0		69186			0
S3	2016	2016	2016	2	0	2	Export	384	Côte d'Ivoire	CIV	430	Liberia	LBR								03	FISH,CRUSTACEANS,MOLLUSC	1	No Quantity			0		0		12440			0
S3	2016	2016	2016	2	0	2	Export	384	Côte d'Ivoire	CIV	466	Mali	MLI								03	FISH,CRUSTACEANS,MOLLUSC	1	No Quantity			0		0		573893			0
S3	2016	2016	2016	2	0	2	Export	384	Côte d'Ivoire	CIV	562	Niger	NER								03	FISH,CRUSTACEANS,MOLLUSC	1	No Quantity			0		0		434			0
S3	2016	2016	2016	2	0	2	Export	384	Côte d'Ivoire	CIV	686	Senegal	SEN								03	FISH,CRUSTACEANS,MOLLUSC	1	No Quantity			0		0		1071			0
S3	2016	2016	2016	2	0	2	Export	384	Côte d'Ivoire	CIV	704	Viet Nam	VNM								03	FISH,CRUSTACEANS,MOLLUSC	1	No Quantity			0		0		191457			0
S3	2016	2016	2016	2	0	2	Export	384	Côte d'Ivoire	CIV	724	Spain	ESP								03	FISH,CRUSTACEANS,MOLLUSC	1	No Quantity			0		0		66329			0
S3	2016	2016	2016	2	0	2	Export	384	Côte d'Ivoire	CIV	752	Sweden	SWE								03	FISH,CRUSTACEANS,MOLLUSC	1	No Quantity			0		0		30			0
S3	2016	2016	2016	2	0	2	Export	384	Côte d'Ivoire	CIV	768	Togo	TGO								03	FISH,CRUSTACEANS,MOLLUSC	1	No Quantity			0		0		336			0
S3	2016	2016	2016	2	0	2	Export	384	Côte d'Ivoire	CIV	772	Tokelau	TKL								03	FISH,CRUSTACEANS,MOLLUSC	1	No Quantity			0		0		16			0
S3	2016	2016	2016	2	0	2	Export	384	Côte d'Ivoire	CIV	784	United Arab Emirates	ARE								03	FISH,CRUSTACEANS,MOLLUSC	1	No Quantity			0		0		934			0
S3	2016	2016	2016	2	0	2	Export	384	Côte d'Ivoire	CIV	826	United Kingdom	GBR								03	FISH,CRUSTACEANS,MOLLUSC	1	No Quantity			0		0		115			0
S3	2016	2016	2016	2	0	2	Export	384	Côte d'Ivoire	CIV	838	Free Zones									03	FISH,CRUSTACEANS,MOLLUSC	1	No Quantity			0		0		1880905			0
S3	2016	2016	2016	2	0	2	Export	384	Côte d'Ivoire	CIV	842	USA	USA								03	FISH,CRUSTACEANS,MOLLUSC	1	No Quantity			0		0		27484			0
S3	2016	2016	2016	2	0	2	Export	384	Côte d'Ivoire	CIV	854	Burkina Faso	BFA								03	FISH,CRUSTACEANS,MOLLUSC	1	No Quantity			0		0		21606			4
S3	2016	2016	2016	2	0	2	Export	384	Côte d'Ivoire	CIV	899	Areas, nes									03	FISH,CRUSTACEANS,MOLLUSC	1	No Quantity			0		0		272743			0
S3	2016	2016	2016	2	0	2	Export	381	Italy	ITA	0	World	WLD								04	CEREALS,CEREAL PREPRTNS.	1	No Quantity							5188885110			0
S3	2016	2016	2016	2	0	2	Export	381	Italy	ITA	4	Afghanistan	AFG								04	CEREALS,CEREAL PREPRTNS.	1	No Quantity							304870			0
S3	2016	2016	2016	2	0	2	Export	381	Italy	ITA	8	Albania	ALB								04	CEREALS,CEREAL PREPRTNS.	1	No Quantity							22203152			0
S3	2016	2016	2016	2	0	2	Export	381	Italy	ITA	12	Algeria	DZA								04	CEREALS,CEREAL PREPRTNS.	1	No Quantity							8974557			0
S3	2016	2016	2016	2	0	2	Export	381	Italy	ITA	16	American Samoa	ASM								04	CEREALS,CEREAL PREPRTNS.	1	No Quantity							30273			0
S3	2016	2016	2016	2	0	2	Export	381	Italy	ITA	20	Andorra	AND								04	CEREALS,CEREAL PREPRTNS.	1	No Quantity							113658			0
S3	2016	2016	2016	2	0	2	Export	381	Italy	ITA	24	Angola	AGO								04	CEREALS,CEREAL PREPRTNS.	1	No Quantity							956387			0
S3	2016	2016	2016	2	0	2	Export	381	Italy	ITA	28	Antigua and Barbuda	ATG								04	CEREALS,CEREAL PREPRTNS.	1	No Quantity							235812			0
S3	2016	2016	2016	2	0	2	Export	381	Italy	ITA	31	Azerbaijan	AZE								04	CEREALS,CEREAL PREPRTNS.	1	No Quantity							716417			0
S3	2016	2016	2016	2	0	2	Export	381	Italy	ITA	32	Argentina	ARG								04	CEREALS,CEREAL PREPRTNS.	1	No Quantity							2012924			0
S3	2016	2016	2016	2	0	2	Export	381	Italy	ITA	36	Australia	AUS								04	CEREALS,CEREAL PREPRTNS.	1	No Quantity							82034271			0
S3	2016	2016	2016	2	0	2	Export	381	Italy	ITA	40	Austria	AUT								04	CEREALS,CEREAL PREPRTNS.	1	No Quantity							112537339			0
S3	2016	2016	2016	2	0	2	Export	381	Italy	ITA	44	Bahamas	BHS								04	CEREALS,CEREAL PREPRTNS.	1	No Quantity							94140			0
S3	2016	2016	2016	2	0	2	Export	381	Italy	ITA	48	Bahrain	BHR								04	CEREALS,CEREAL PREPRTNS.	1	No Quantity							5043121			0
S3	2016	2016	2016	2	0	2	Export	381	Italy	ITA	50	Bangladesh	BGD								04	CEREALS,CEREAL PREPRTNS.	1	No Quantity							830593			0
S3	2016	2016	2016	2	0	2	Export	381	Italy	ITA	51	Armenia	ARM								04	CEREALS,CEREAL PREPRTNS.	1	No Quantity							2082205			0
S3	2016	2016	2016	2	0	2	Export	381	Italy	ITA	52	Barbados	BRB								04	CEREALS,CEREAL PREPRTNS.	1	No Quantity							187922			0
S3	2016	2016	2016	2	0	2	Export	381	Italy	ITA	56	Belgium	BEL								04	CEREALS,CEREAL PREPRTNS.	1	No Quantity							160853572			0
S3	2016	2016	2016	2	0	2	Export	381	Italy	ITA	60	Bermuda	BMU								04	CEREALS,CEREAL PREPRTNS.	1	No Quantity							150161			0
S3	2016	2016	2016	2	0	2	Export	381	Italy	ITA	68	Bolivia (Plurinational State of)	BOL								04	CEREALS,CEREAL PREPRTNS.	1	No Quantity							138623			0
S3	2016	2016	2016	2	0	2	Export	381	Italy	ITA	70	Bosnia Herzegovina	BIH								04	CEREALS,CEREAL PREPRTNS.	1	No Quantity							6755371			0
S3	2016	2016	2016	2	0	2	Export	381	Italy	ITA	72	Botswana	BWA								04	CEREALS,CEREAL PREPRTNS.	1	No Quantity							9823			0
S3	2016	2016	2016	2	0	2	Export	381	Italy	ITA	76	Brazil	BRA								04	CEREALS,CEREAL PREPRTNS.	1	No Quantity							33736527			0
S3	2016	2016	2016	2	0	2	Export	381	Italy	ITA	84	Belize	BLZ								04	CEREALS,CEREAL PREPRTNS.	1	No Quantity							67400			0
S3	2016	2016	2016	2	0	2	Export	381	Italy	ITA	92	Br. Virgin Isds	VGB								04	CEREALS,CEREAL PREPRTNS.	1	No Quantity							14553			0
S3	2016	2016	2016	2	0	2	Export	381	Italy	ITA	96	Brunei Darussalam	BRN								04	CEREALS,CEREAL PREPRTNS.	1	No Quantity							382228			0
S3	2016	2016	2016	2	0	2	Export	381	Italy	ITA	100	Bulgaria	BGR								04	CEREALS,CEREAL PREPRTNS.	1	No Quantity							9503036			0
S3	2016	2016	2016	2	0	2	Export	381	Italy	ITA	104	Myanmar	MMR								04	CEREALS,CEREAL PREPRTNS.	1	No Quantity							3025435			0
S3	2016	2016	2016	2	0	2	Export	381	Italy	ITA	112	Belarus	BLR								04	CEREALS,CEREAL PREPRTNS.	1	No Quantity							1096809			0
S3	2016	2016	2016	2	0	2	Export	381	Italy	ITA	116	Cambodia	KHM								04	CEREALS,CEREAL PREPRTNS.	1	No Quantity							405871			0
S3	2016	2016	2016	2	0	2	Export	381	Italy	ITA	120	Cameroon	CMR								04	CEREALS,CEREAL PREPRTNS.	1	No Quantity							4737990			0
S3	2016	2016	2016	2	0	2	Export	381	Italy	ITA	124	Canada	CAN								04	CEREALS,CEREAL PREPRTNS.	1	No Quantity							72708096			0
S3	2016	2016	2016	2	0	2	Export	381	Italy	ITA	132	Cabo Verde	CPV								04	CEREALS,CEREAL PREPRTNS.	1	No Quantity							274258			0
S3	2016	2016	2016	2	0	2	Export	381	Italy	ITA	136	Cayman Isds	CYM								04	CEREALS,CEREAL PREPRTNS.	1	No Quantity							77726			0
S3	2016	2016	2016	2	0	2	Export	381	Italy	ITA	140	Central African Rep.	CAF								04	CEREALS,CEREAL PREPRTNS.	1	No Quantity							123481			0
S3	2016	2016	2016	2	0	2	Export	381	Italy	ITA	144	Sri Lanka	LKA								04	CEREALS,CEREAL PREPRTNS.	1	No Quantity							233249			0
S3	2016	2016	2016	2	0	2	Export	381	Italy	ITA	148	Chad	TCD								04	CEREALS,CEREAL PREPRTNS.	1	No Quantity							22571			0
S3	2016	2016	2016	2	0	2	Export	381	Italy	ITA	152	Chile	CHL								04	CEREALS,CEREAL PREPRTNS.	1	No Quantity							5192046			0
S3	2016	2016	2016	2	0	2	Export	381	Italy	ITA	156	China	CHN								04	CEREALS,CEREAL PREPRTNS.	1	No Quantity							45800217			0
S3	2016	2016	2016	2	0	2	Export	381	Italy	ITA	170	Colombia	COL								04	CEREALS,CEREAL PREPRTNS.	1	No Quantity							4352305			0
S3	2016	2016	2016	2	0	2	Export	381	Italy	ITA	178	Congo	COG								04	CEREALS,CEREAL PREPRTNS.	1	No Quantity							380078			0
S3	2016	2016	2016	2	0	2	Export	381	Italy	ITA	180	Dem. Rep. of the Congo	COD								04	CEREALS,CEREAL PREPRTNS.	1	No Quantity							73062			0
S3	2016	2016	2016	2	0	2	Export	381	Italy	ITA	188	Costa Rica	CRI								04	CEREALS,CEREAL PREPRTNS.	1	No Quantity							2351792			0
S3	2016	2016	2016	2	0	2	Export	381	Italy	ITA	191	Croatia	HRV								04	CEREALS,CEREAL PREPRTNS.	1	No Quantity							40537664			0
S3	2016	2016	2016	2	0	2	Export	381	Italy	ITA	192	Cuba	CUB								04	CEREALS,CEREAL PREPRTNS.	1	No Quantity							1732601			0
S3	2016	2016	2016	2	0	2	Export	381	Italy	ITA	196	Cyprus	CYP								04	CEREALS,CEREAL PREPRTNS.	1	No Quantity							5194109			0
S3	2016	2016	2016	2	0	2	Export	381	Italy	ITA	203	Czechia	CZE								04	CEREALS,CEREAL PREPRTNS.	1	No Quantity							63099190			0
S3	2016	2016	2016	2	0	2	Export	381	Italy	ITA	204	Benin	BEN								04	CEREALS,CEREAL PREPRTNS.	1	No Quantity							475109			0
S3	2016	2016	2016	2	0	2	Export	381	Italy	ITA	208	Denmark	DNK								04	CEREALS,CEREAL PREPRTNS.	1	No Quantity							68571486			0
S3	2016	2016	2016	2	0	2	Export	381	Italy	ITA	212	Dominica	DMA								04	CEREALS,CEREAL PREPRTNS.	1	No Quantity							75419			0
S3	2016	2016	2016	2	0	2	Export	381	Italy	ITA	214	Dominican Rep.	DOM								04	CEREALS,CEREAL PREPRTNS.	1	No Quantity							3732223			0
S3	2016	2016	2016	2	0	2	Export	381	Italy	ITA	218	Ecuador	ECU								04	CEREALS,CEREAL PREPRTNS.	1	No Quantity							981830			0
S3	2016	2016	2016	2	0	2	Export	381	Italy	ITA	222	El Salvador	SLV								04	CEREALS,CEREAL PREPRTNS.	1	No Quantity							350562			0
S3	2016	2016	2016	2	0	2	Export	381	Italy	ITA	226	Equatorial Guinea	GNQ								04	CEREALS,CEREAL PREPRTNS.	1	No Quantity							29343			0
S3	2016	2016	2016	2	0	2	Export	381	Italy	ITA	231	Ethiopia	ETH								04	CEREALS,CEREAL PREPRTNS.	1	No Quantity							25212651			0
S3	2016	2016	2016	2	0	2	Export	381	Italy	ITA	232	Eritrea	ERI								04	CEREALS,CEREAL PREPRTNS.	1	No Quantity							156760			0
S3	2016	2016	2016	2	0	2	Export	381	Italy	ITA	233	Estonia	EST								04	CEREALS,CEREAL PREPRTNS.	1	No Quantity							3270845			0
S3	2016	2016	2016	2	0	2	Export	381	Italy	ITA	242	Fiji	FJI								04	CEREALS,CEREAL PREPRTNS.	1	No Quantity							14441			0
S3	2016	2016	2016	2	0	2	Export	381	Italy	ITA	246	Finland	FIN								04	CEREALS,CEREAL PREPRTNS.	1	No Quantity							26130476			0
S3	2016	2016	2016	2	0	2	Export	381	Italy	ITA	251	France	FRA								04	CEREALS,CEREAL PREPRTNS.	1	No Quantity							725784608			0
S3	2016	2016	2016	2	0	2	Export	381	Italy	ITA	258	French Polynesia	PYF								04	CEREALS,CEREAL PREPRTNS.	1	No Quantity							1494212			0
S3	2016	2016	2016	2	0	2	Export	381	Italy	ITA	262	Djibouti	DJI								04	CEREALS,CEREAL PREPRTNS.	1	No Quantity							946618			0
S3	2016	2016	2016	2	0	2	Export	381	Italy	ITA	266	Gabon	GAB								04	CEREALS,CEREAL PREPRTNS.	1	No Quantity							544698			0
S3	2016	2016	2016	2	0	2	Export	381	Italy	ITA	268	Georgia	GEO								04	CEREALS,CEREAL PREPRTNS.	1	No Quantity							3148974			0
S3	2016	2016	2016	2	0	2	Export	381	Italy	ITA	270	Gambia	GMB								04	CEREALS,CEREAL PREPRTNS.	1	No Quantity							80348			0
S3	2016	2016	2016	2	0	2	Export	381	Italy	ITA	275	State of Palestine	PSE								04	CEREALS,CEREAL PREPRTNS.	1	No Quantity							1198045			0
S3	2016	2016	2016	2	0	2	Export	381	Italy	ITA	276	Germany	DEU								04	CEREALS,CEREAL PREPRTNS.	1	No Quantity							799835999			0
S3	2016	2016	2016	2	0	2	Export	381	Italy	ITA	288	Ghana	GHA								04	CEREALS,CEREAL PREPRTNS.	1	No Quantity							1134136			0
S3	2016	2016	2016	2	0	2	Export	381	Italy	ITA	292	Gibraltar	GIB								04	CEREALS,CEREAL PREPRTNS.	1	No Quantity							54736			0
S3	2016	2016	2016	2	0	2	Export	381	Italy	ITA	300	Greece	GRC								04	CEREALS,CEREAL PREPRTNS.	1	No Quantity							47481188			0
S3	2016	2016	2016	2	0	2	Export	381	Italy	ITA	308	Grenada	GRD								04	CEREALS,CEREAL PREPRTNS.	1	No Quantity							32464			0
S3	2016	2016	2016	2	0	2	Export	381	Italy	ITA	320	Guatemala	GTM								04	CEREALS,CEREAL PREPRTNS.	1	No Quantity							756243			0
S3	2016	2016	2016	2	0	2	Export	381	Italy	ITA	324	Guinea	GIN								04	CEREALS,CEREAL PREPRTNS.	1	No Quantity							1127074			0
S3	2016	2016	2016	2	0	2	Export	381	Italy	ITA	328	Guyana	GUY								04	CEREALS,CEREAL PREPRTNS.	1	No Quantity							8478			0
S3	2016	2016	2016	2	0	2	Export	381	Italy	ITA	332	Haiti	HTI								04	CEREALS,CEREAL PREPRTNS.	1	No Quantity							116033			0
S3	2016	2016	2016	2	0	2	Export	381	Italy	ITA	336	Holy See (Vatican City State)	VAT								04	CEREALS,CEREAL PREPRTNS.	1	No Quantity							64030			0
S3	2016	2016	2016	2	0	2	Export	381	Italy	ITA	340	Honduras	HND								04	CEREALS,CEREAL PREPRTNS.	1	No Quantity							833820			0
S3	2016	2016	2016	2	0	2	Export	381	Italy	ITA	344	China, Hong Kong SAR	HKG								04	CEREALS,CEREAL PREPRTNS.	1	No Quantity							30544288			0
S3	2016	2016	2016	2	0	2	Export	381	Italy	ITA	348	Hungary	HUN								04	CEREALS,CEREAL PREPRTNS.	1	No Quantity							37669982			0
S3	2016	2016	2016	2	0	2	Export	381	Italy	ITA	352	Iceland	ISL								04	CEREALS,CEREAL PREPRTNS.	1	No Quantity							1785785			0
S3	2016	2016	2016	2	0	2	Export	381	Italy	ITA	360	Indonesia	IDN								04	CEREALS,CEREAL PREPRTNS.	1	No Quantity							5967132			0
S3	2016	2016	2016	2	0	2	Export	381	Italy	ITA	364	Iran	IRN								04	CEREALS,CEREAL PREPRTNS.	1	No Quantity							4705115			0
S3	2016	2016	2016	2	0	2	Export	381	Italy	ITA	368	Iraq	IRQ								04	CEREALS,CEREAL PREPRTNS.	1	No Quantity							4719913			0
S3	2016	2016	2016	2	0	2	Export	381	Italy	ITA	372	Ireland	IRL								04	CEREALS,CEREAL PREPRTNS.	1	No Quantity							23469641			0
S3	2016	2016	2016	2	0	2	Export	381	Italy	ITA	376	Israel	ISR								04	CEREALS,CEREAL PREPRTNS.	1	No Quantity							62251963			0
S3	2016	2016	2016	2	0	2	Export	381	Italy	ITA	384	Côte d'Ivoire	CIV								04	CEREALS,CEREAL PREPRTNS.	1	No Quantity							1462978			0
S3	2016	2016	2016	2	0	2	Export	381	Italy	ITA	388	Jamaica	JAM								04	CEREALS,CEREAL PREPRTNS.	1	No Quantity							124918			0
S3	2016	2016	2016	2	0	2	Export	381	Italy	ITA	392	Japan	JPN								04	CEREALS,CEREAL PREPRTNS.	1	No Quantity							102807074			0
S3	2016	2016	2016	2	0	2	Export	381	Italy	ITA	398	Kazakhstan	KAZ								04	CEREALS,CEREAL PREPRTNS.	1	No Quantity							2720969			0
S3	2016	2016	2016	2	0	2	Export	381	Italy	ITA	400	Jordan	JOR								04	CEREALS,CEREAL PREPRTNS.	1	No Quantity							7619256			0
S3	2016	2016	2016	2	0	2	Export	381	Italy	ITA	404	Kenya	KEN								04	CEREALS,CEREAL PREPRTNS.	1	No Quantity							26192539			0
S3	2016	2016	2016	2	0	2	Export	381	Italy	ITA	408	Dem. People's Rep. of Korea	PRK								04	CEREALS,CEREAL PREPRTNS.	1	No Quantity							25543			0
S3	2016	2016	2016	2	0	2	Export	381	Italy	ITA	410	Rep. of Korea	KOR								04	CEREALS,CEREAL PREPRTNS.	1	No Quantity							47515826			0
S3	2016	2016	2016	2	0	2	Export	381	Italy	ITA	414	Kuwait	KWT								04	CEREALS,CEREAL PREPRTNS.	1	No Quantity							14489735			0
S3	2016	2016	2016	2	0	2	Export	381	Italy	ITA	417	Kyrgyzstan	KGZ								04	CEREALS,CEREAL PREPRTNS.	1	No Quantity							3010			0
S3	2016	2016	2016	2	0	2	Export	381	Italy	ITA	418	Lao People's Dem. Rep.	LAO								04	CEREALS,CEREAL PREPRTNS.	1	No Quantity							15529			0
S3	2016	2016	2016	2	0	2	Export	381	Italy	ITA	422	Lebanon	LBN								04	CEREALS,CEREAL PREPRTNS.	1	No Quantity							25998993			0
S3	2016	2016	2016	2	0	2	Export	381	Italy	ITA	428	Latvia	LVA								04	CEREALS,CEREAL PREPRTNS.	1	No Quantity							5696468			0
S3	2016	2016	2016	2	0	2	Export	381	Italy	ITA	430	Liberia	LBR								04	CEREALS,CEREAL PREPRTNS.	1	No Quantity							254583			0
S3	2016	2016	2016	2	0	2	Export	381	Italy	ITA	434	Libya	LBY								04	CEREALS,CEREAL PREPRTNS.	1	No Quantity							17844703			0
S3	2016	2016	2016	2	0	2	Export	381	Italy	ITA	440	Lithuania	LTU								04	CEREALS,CEREAL PREPRTNS.	1	No Quantity							6444443			0
S3	2016	2016	2016	2	0	2	Export	381	Italy	ITA	442	Luxembourg	LUX								04	CEREALS,CEREAL PREPRTNS.	1	No Quantity							7504042			0
S3	2016	2016	2016	2	0	2	Export	381	Italy	ITA	446	China, Macao SAR	MAC								04	CEREALS,CEREAL PREPRTNS.	1	No Quantity							35800			0
S3	2016	2016	2016	2	0	2	Export	381	Italy	ITA	450	Madagascar	MDG								04	CEREALS,CEREAL PREPRTNS.	1	No Quantity							222909			0
S3	2016	2016	2016	2	0	2	Export	381	Italy	ITA	454	Malawi	MWI								04	CEREALS,CEREAL PREPRTNS.	1	No Quantity							531595			0
S3	2016	2016	2016	2	0	2	Export	381	Italy	ITA	458	Malaysia	MYS								04	CEREALS,CEREAL PREPRTNS.	1	No Quantity							7811743			0
S3	2016	2016	2016	2	0	2	Export	381	Italy	ITA	462	Maldives	MDV								04	CEREALS,CEREAL PREPRTNS.	1	No Quantity							615916			0
S3	2016	2016	2016	2	0	2	Export	381	Italy	ITA	466	Mali	MLI								04	CEREALS,CEREAL PREPRTNS.	1	No Quantity							144848			0
S3	2016	2016	2016	2	0	2	Export	381	Italy	ITA	470	Malta	MLT								04	CEREALS,CEREAL PREPRTNS.	1	No Quantity							31208005			0
S3	2016	2016	2016	2	0	2	Export	381	Italy	ITA	478	Mauritania	MRT								04	CEREALS,CEREAL PREPRTNS.	1	No Quantity							211053			0
S3	2016	2016	2016	2	0	2	Export	381	Italy	ITA	480	Mauritius	MUS								04	CEREALS,CEREAL PREPRTNS.	1	No Quantity							1874832			0
S3	2016	2016	2016	2	0	2	Export	381	Italy	ITA	484	Mexico	MEX								04	CEREALS,CEREAL PREPRTNS.	1	No Quantity							14426277			0
S3	2016	2016	2016	2	0	2	Export	381	Italy	ITA	490	Other Asia, nes									04	CEREALS,CEREAL PREPRTNS.	1	No Quantity							11176384			0
S3	2016	2016	2016	2	0	2	Export	381	Italy	ITA	496	Mongolia	MNG								04	CEREALS,CEREAL PREPRTNS.	1	No Quantity							269220			0
S3	2016	2016	2016	2	0	2	Export	381	Italy	ITA	498	Rep. of Moldova	MDA								04	CEREALS,CEREAL PREPRTNS.	1	No Quantity							1585846			0
S3	2016	2016	2016	2	0	2	Export	381	Italy	ITA	499	Montenegro	MNE								04	CEREALS,CEREAL PREPRTNS.	1	No Quantity							4060996			0
S3	2016	2016	2016	2	0	2	Export	381	Italy	ITA	504	Morocco	MAR								04	CEREALS,CEREAL PREPRTNS.	1	No Quantity							9725521			0
S3	2016	2016	2016	2	0	2	Export	381	Italy	ITA	508	Mozambique	MOZ								04	CEREALS,CEREAL PREPRTNS.	1	No Quantity							1027426			0
S3	2016	2016	2016	2	0	2	Export	381	Italy	ITA	512	Oman	OMN								04	CEREALS,CEREAL PREPRTNS.	1	No Quantity							6631031			0
S3	2016	2016	2016	2	0	2	Export	381	Italy	ITA	516	Namibia	NAM								04	CEREALS,CEREAL PREPRTNS.	1	No Quantity							181942			0
S3	2016	2016	2016	2	0	2	Export	381	Italy	ITA	524	Nepal	NPL								04	CEREALS,CEREAL PREPRTNS.	1	No Quantity							278704			0
S3	2016	2016	2016	2	0	2	Export	381	Italy	ITA	528	Netherlands	NLD								04	CEREALS,CEREAL PREPRTNS.	1	No Quantity							145802156			0
S3	2016	2016	2016	2	0	2	Export	381	Italy	ITA	533	Aruba	ABW								04	CEREALS,CEREAL PREPRTNS.	1	No Quantity							253517			0
S3	2016	2016	2016	2	0	2	Export	381	Italy	ITA	540	New Caledonia	NCL								04	CEREALS,CEREAL PREPRTNS.	1	No Quantity							1736557			0
S3	2016	2016	2016	2	0	2	Export	381	Italy	ITA	548	Vanuatu	VUT								04	CEREALS,CEREAL PREPRTNS.	1	No Quantity							59422			0
S3	2016	2016	2016	2	0	2	Export	381	Italy	ITA	554	New Zealand	NZL								04	CEREALS,CEREAL PREPRTNS.	1	No Quantity							5157025			0
S3	2016	2016	2016	2	0	2	Export	381	Italy	ITA	558	Nicaragua	NIC								04	CEREALS,CEREAL PREPRTNS.	1	No Quantity							267250			0
S3	2016	2016	2016	2	0	2	Export	381	Italy	ITA	562	Niger	NER								04	CEREALS,CEREAL PREPRTNS.	1	No Quantity							457321			0
S3	2016	2016	2016	2	0	2	Export	381	Italy	ITA	566	Nigeria	NGA								04	CEREALS,CEREAL PREPRTNS.	1	No Quantity							1980104			0
S3	2016	2016	2016	2	0	2	Export	381	Italy	ITA	568	Other Europe, nes									04	CEREALS,CEREAL PREPRTNS.	1	No Quantity							167710			0
S3	2016	2016	2016	2	0	2	Export	381	Italy	ITA	577	Other Africa, nes									04	CEREALS,CEREAL PREPRTNS.	1	No Quantity							226074			0
S3	2016	2016	2016	2	0	2	Export	381	Italy	ITA	579	Norway	NOR								04	CEREALS,CEREAL PREPRTNS.	1	No Quantity							24987386			0
S3	2016	2016	2016	2	0	2	Export	381	Italy	ITA	586	Pakistan	PAK								04	CEREALS,CEREAL PREPRTNS.	1	No Quantity							3043000			0
S3	2016	2016	2016	2	0	2	Export	381	Italy	ITA	591	Panama	PAN								04	CEREALS,CEREAL PREPRTNS.	1	No Quantity							2233019			0
S3	2016	2016	2016	2	0	2	Export	381	Italy	ITA	598	Papua New Guinea	PNG								04	CEREALS,CEREAL PREPRTNS.	1	No Quantity							3339			0
S3	2016	2016	2016	2	0	2	Export	381	Italy	ITA	600	Paraguay	PRY								04	CEREALS,CEREAL PREPRTNS.	1	No Quantity							317811			0
S3	2016	2016	2016	2	0	2	Export	381	Italy	ITA	604	Peru	PER								04	CEREALS,CEREAL PREPRTNS.	1	No Quantity							1981809			0
S3	2016	2016	2016	2	0	2	Export	381	Italy	ITA	608	Philippines	PHL								04	CEREALS,CEREAL PREPRTNS.	1	No Quantity							6314354			0
S3	2016	2016	2016	2	0	2	Export	381	Italy	ITA	616	Poland	POL								04	CEREALS,CEREAL PREPRTNS.	1	No Quantity							77165783			0
S3	2016	2016	2016	2	0	2	Export	381	Italy	ITA	620	Portugal	PRT								04	CEREALS,CEREAL PREPRTNS.	1	No Quantity							40426561			0
S3	2016	2016	2016	2	0	2	Export	381	Italy	ITA	624	Guinea-Bissau	GNB								04	CEREALS,CEREAL PREPRTNS.	1	No Quantity							666278			0
S3	2016	2016	2016	2	0	2	Export	381	Italy	ITA	626	Timor-Leste	TLS								04	CEREALS,CEREAL PREPRTNS.	1	No Quantity							2066			0
S3	2016	2016	2016	2	0	2	Export	381	Italy	ITA	634	Qatar	QAT								04	CEREALS,CEREAL PREPRTNS.	1	No Quantity							7120500			0
S3	2016	2016	2016	2	0	2	Export	381	Italy	ITA	642	Romania	ROU								04	CEREALS,CEREAL PREPRTNS.	1	No Quantity							47557238			0
S3	2016	2016	2016	2	0	2	Export	381	Italy	ITA	643	Russian Federation	RUS								04	CEREALS,CEREAL PREPRTNS.	1	No Quantity							48704623			0
S3	2016	2016	2016	2	0	2	Export	381	Italy	ITA	646	Rwanda	RWA								04	CEREALS,CEREAL PREPRTNS.	1	No Quantity							37295			0
S3	2016	2016	2016	2	0	2	Export	381	Italy	ITA	659	Saint Kitts and Nevis	KNA								04	CEREALS,CEREAL PREPRTNS.	1	No Quantity							35819			0
S3	2016	2016	2016	2	0	2	Export	381	Italy	ITA	662	Saint Lucia	LCA								04	CEREALS,CEREAL PREPRTNS.	1	No Quantity							8093			0
S3	2016	2016	2016	2	0	2	Export	381	Italy	ITA	670	Saint Vincent and the Grenadines	VCT								04	CEREALS,CEREAL PREPRTNS.	1	No Quantity							2929			0
S3	2016	2016	2016	2	0	2	Export	381	Italy	ITA	682	Saudi Arabia	SAU								04	CEREALS,CEREAL PREPRTNS.	1	No Quantity							81615191			0
S3	2016	2016	2016	2	0	2	Export	381	Italy	ITA	686	Senegal	SEN								04	CEREALS,CEREAL PREPRTNS.	1	No Quantity							3223676			0
S3	2016	2016	2016	2	0	2	Export	381	Italy	ITA	688	Serbia	SRB								04	CEREALS,CEREAL PREPRTNS.	1	No Quantity							14946506			0
S3	2016	2016	2016	2	0	2	Export	381	Italy	ITA	690	Seychelles	SYC								04	CEREALS,CEREAL PREPRTNS.	1	No Quantity							469776			0
S3	2016	2016	2016	2	0	2	Export	381	Italy	ITA	694	Sierra Leone	SLE								04	CEREALS,CEREAL PREPRTNS.	1	No Quantity							1275007			0
S3	2016	2016	2016	2	0	2	Export	381	Italy	ITA	699	India	IND								04	CEREALS,CEREAL PREPRTNS.	1	No Quantity							5675143			0
S3	2016	2016	2016	2	0	2	Export	381	Italy	ITA	702	Singapore	SGP								04	CEREALS,CEREAL PREPRTNS.	1	No Quantity							9944337			0
S3	2016	2016	2016	2	0	2	Export	381	Italy	ITA	703	Slovakia	SVK								04	CEREALS,CEREAL PREPRTNS.	1	No Quantity							19308566			0
S3	2016	2016	2016	2	0	2	Export	381	Italy	ITA	704	Viet Nam	VNM								04	CEREALS,CEREAL PREPRTNS.	1	No Quantity							3507135			0
S3	2016	2016	2016	2	0	2	Export	381	Italy	ITA	705	Slovenia	SVN								04	CEREALS,CEREAL PREPRTNS.	1	No Quantity							39333768			0
S3	2016	2016	2016	2	0	2	Export	381	Italy	ITA	706	Somalia	SOM								04	CEREALS,CEREAL PREPRTNS.	1	No Quantity							3227076			0
S3	2016	2016	2016	2	0	2	Export	381	Italy	ITA	710	South Africa	ZAF								04	CEREALS,CEREAL PREPRTNS.	1	No Quantity							19816934			0
S3	2016	2016	2016	2	0	2	Export	381	Italy	ITA	716	Zimbabwe	ZWE								04	CEREALS,CEREAL PREPRTNS.	1	No Quantity							89665			0
S3	2016	2016	2016	2	0	2	Export	381	Italy	ITA	724	Spain	ESP								04	CEREALS,CEREAL PREPRTNS.	1	No Quantity							187470028			0
S3	2016	2016	2016	2	0	2	Export	381	Italy	ITA	729	Sudan	SDN								04	CEREALS,CEREAL PREPRTNS.	1	No Quantity							4493107			0
S3	2016	2016	2016	2	0	2	Export	381	Italy	ITA	740	Suriname	SUR								04	CEREALS,CEREAL PREPRTNS.	1	No Quantity							173987			0
S3	2016	2016	2016	2	0	2	Export	381	Italy	ITA	752	Sweden	SWE								04	CEREALS,CEREAL PREPRTNS.	1	No Quantity							98235962			0
S3	2016	2016	2016	2	0	2	Export	381	Italy	ITA	757	Switzerland	CHE								04	CEREALS,CEREAL PREPRTNS.	1	No Quantity							144338460			0
S3	2016	2016	2016	2	0	2	Export	381	Italy	ITA	760	Syria	SYR								04	CEREALS,CEREAL PREPRTNS.	1	No Quantity							3741049			0
S3	2016	2016	2016	2	0	2	Export	381	Italy	ITA	762	Tajikistan	TJK								04	CEREALS,CEREAL PREPRTNS.	1	No Quantity							52079			0
S3	2016	2016	2016	2	0	2	Export	381	Italy	ITA	764	Thailand	THA								04	CEREALS,CEREAL PREPRTNS.	1	No Quantity							10909372			0
S3	2016	2016	2016	2	0	2	Export	381	Italy	ITA	768	Togo	TGO								04	CEREALS,CEREAL PREPRTNS.	1	No Quantity							3736886			0
S3	2016	2016	2016	2	0	2	Export	381	Italy	ITA	780	Trinidad and Tobago	TTO								04	CEREALS,CEREAL PREPRTNS.	1	No Quantity							382874			0
S3	2016	2016	2016	2	0	2	Export	381	Italy	ITA	784	United Arab Emirates	ARE								04	CEREALS,CEREAL PREPRTNS.	1	No Quantity							36175775			0
S3	2016	2016	2016	2	0	2	Export	381	Italy	ITA	788	Tunisia	TUN								04	CEREALS,CEREAL PREPRTNS.	1	No Quantity							108822861			0
S3	2016	2016	2016	2	0	2	Export	381	Italy	ITA	792	Turkey	TUR								04	CEREALS,CEREAL PREPRTNS.	1	No Quantity							35187465			0
S3	2016	2016	2016	2	0	2	Export	381	Italy	ITA	795	Turkmenistan	TKM								04	CEREALS,CEREAL PREPRTNS.	1	No Quantity							256545			0
S3	2016	2016	2016	2	0	2	Export	381	Italy	ITA	800	Uganda	UGA								04	CEREALS,CEREAL PREPRTNS.	1	No Quantity							158077			0
S3	2016	2016	2016	2	0	2	Export	381	Italy	ITA	804	Ukraine	UKR								04	CEREALS,CEREAL PREPRTNS.	1	No Quantity							9651432			0
S3	2016	2016	2016	2	0	2	Export	381	Italy	ITA	807	North Macedonia	MKD								04	CEREALS,CEREAL PREPRTNS.	1	No Quantity							3927387			0
S3	2016	2016	2016	2	0	2	Export	381	Italy	ITA	818	Egypt	EGY								04	CEREALS,CEREAL PREPRTNS.	1	No Quantity							11493807			0
S3	2016	2016	2016	2	0	2	Export	381	Italy	ITA	826	United Kingdom	GBR								04	CEREALS,CEREAL PREPRTNS.	1	No Quantity							490121659			0
S3	2016	2016	2016	2	0	2	Export	381	Italy	ITA	834	United Rep. of Tanzania	TZA								04	CEREALS,CEREAL PREPRTNS.	1	No Quantity							1772917			0
S3	2016	2016	2016	2	0	2	Export	381	Italy	ITA	842	USA	USA								04	CEREALS,CEREAL PREPRTNS.	1	No Quantity							440762509			0
S3	2016	2016	2016	2	0	2	Export	381	Italy	ITA	854	Burkina Faso	BFA								04	CEREALS,CEREAL PREPRTNS.	1	No Quantity							4046258			0
S3	2016	2016	2016	2	0	2	Export	381	Italy	ITA	858	Uruguay	URY								04	CEREALS,CEREAL PREPRTNS.	1	No Quantity							1968480			0
S3	2016	2016	2016	2	0	2	Export	381	Italy	ITA	860	Uzbekistan	UZB								04	CEREALS,CEREAL PREPRTNS.	1	No Quantity							119149			0
S3	2016	2016	2016	2	0	2	Export	381	Italy	ITA	862	Venezuela	VEN								04	CEREALS,CEREAL PREPRTNS.	1	No Quantity							11671167			0
S3	2016	2016	2016	2	0	2	Export	381	Italy	ITA	882	Samoa	WSM								04	CEREALS,CEREAL PREPRTNS.	1	No Quantity							7140			0
S3	2016	2016	2016	2	0	2	Export	381	Italy	ITA	887	Yemen	YEM								04	CEREALS,CEREAL PREPRTNS.	1	No Quantity							14130279			0
S3	2016	2016	2016	2	0	2	Export	381	Italy	ITA	894	Zambia	ZMB								04	CEREALS,CEREAL PREPRTNS.	1	No Quantity							136240			0
S3	2016	2016	2016	2	0	2	Export	381	Italy	ITA	899	Areas, nes									04	CEREALS,CEREAL PREPRTNS.	1	No Quantity							909524			0
S3	2016	2016	2016	2	0	2	Export	384	Côte d'Ivoire	CIV	0	World	WLD								04	CEREALS,CEREAL PREPRTNS.	1	No Quantity			0		0		70084852			0
S3	2016	2016	2016	2	0	2	Export	384	Côte d'Ivoire	CIV	36	Australia	AUS								04	CEREALS,CEREAL PREPRTNS.	1	No Quantity			0		0		2353			0
S3	2016	2016	2016	2	0	2	Export	384	Côte d'Ivoire	CIV	56	Belgium	BEL								04	CEREALS,CEREAL PREPRTNS.	1	No Quantity			0		0		345			0
S3	2016	2016	2016	2	0	2	Export	384	Côte d'Ivoire	CIV	68	Bolivia (Plurinational State of)	BOL								04	CEREALS,CEREAL PREPRTNS.	1	No Quantity			0		0		107			0
S3	2016	2016	2016	2	0	2	Export	384	Côte d'Ivoire	CIV	124	Canada	CAN								04	CEREALS,CEREAL PREPRTNS.	1	No Quantity			0		0		31636			0
S3	2016	2016	2016	2	0	2	Export	384	Côte d'Ivoire	CIV	140	Central African Rep.	CAF								04	CEREALS,CEREAL PREPRTNS.	1	No Quantity			0		0		3			0
S3	2016	2016	2016	2	0	2	Export	384	Côte d'Ivoire	CIV	178	Congo	COG								04	CEREALS,CEREAL PREPRTNS.	1	No Quantity			0		0		5593			0
S3	2016	2016	2016	2	0	2	Export	384	Côte d'Ivoire	CIV	180	Dem. Rep. of the Congo	COD								04	CEREALS,CEREAL PREPRTNS.	1	No Quantity			0		0		5			0
S3	2016	2016	2016	2	0	2	Export	384	Côte d'Ivoire	CIV	204	Benin	BEN								04	CEREALS,CEREAL PREPRTNS.	1	No Quantity			0		0		1155147			0
S3	2016	2016	2016	2	0	2	Export	384	Côte d'Ivoire	CIV	226	Equatorial Guinea	GNQ								04	CEREALS,CEREAL PREPRTNS.	1	No Quantity			0		0		146517			0
S3	2016	2016	2016	2	0	2	Export	384	Côte d'Ivoire	CIV	231	Ethiopia	ETH								04	CEREALS,CEREAL PREPRTNS.	1	No Quantity			0		0		29			0
S3	2016	2016	2016	2	0	2	Export	384	Côte d'Ivoire	CIV	251	France	FRA								04	CEREALS,CEREAL PREPRTNS.	1	No Quantity			0		0		42451			0
S3	2016	2016	2016	2	0	2	Export	384	Côte d'Ivoire	CIV	266	Gabon	GAB								04	CEREALS,CEREAL PREPRTNS.	1	No Quantity			0		0		24862			0
S3	2016	2016	2016	2	0	2	Export	384	Côte d'Ivoire	CIV	270	Gambia	GMB								04	CEREALS,CEREAL PREPRTNS.	1	No Quantity			0		0		47443			0
S3	2016	2016	2016	2	0	2	Export	384	Côte d'Ivoire	CIV	288	Ghana	GHA								04	CEREALS,CEREAL PREPRTNS.	1	No Quantity			0		0		13724497			0
S3	2016	2016	2016	2	0	2	Export	384	Côte d'Ivoire	CIV	324	Guinea	GIN								04	CEREALS,CEREAL PREPRTNS.	1	No Quantity			0		0		766554			0
S3	2016	2016	2016	2	0	2	Export	384	Côte d'Ivoire	CIV	376	Israel	ISR								04	CEREALS,CEREAL PREPRTNS.	1	No Quantity			0		0		13255			0
S3	2016	2016	2016	2	0	2	Export	384	Côte d'Ivoire	CIV	381	Italy	ITA								04	CEREALS,CEREAL PREPRTNS.	1	No Quantity			0		0		1			0
S3	2016	2016	2016	2	0	2	Export	384	Côte d'Ivoire	CIV	392	Japan	JPN								04	CEREALS,CEREAL PREPRTNS.	1	No Quantity			0		0		79			0
S3	2016	2016	2016	2	0	2	Export	384	Côte d'Ivoire	CIV	430	Liberia	LBR								04	CEREALS,CEREAL PREPRTNS.	1	No Quantity			0		0		421747			0
S3	2016	2016	2016	2	0	2	Export	384	Côte d'Ivoire	CIV	466	Mali	MLI								04	CEREALS,CEREAL PREPRTNS.	1	No Quantity			0		0		10658801			0
S3	2016	2016	2016	2	0	2	Export	384	Côte d'Ivoire	CIV	478	Mauritania	MRT								04	CEREALS,CEREAL PREPRTNS.	1	No Quantity			0		0		90372			0
S3	2016	2016	2016	2	0	2	Export	384	Côte d'Ivoire	CIV	528	Netherlands	NLD								04	CEREALS,CEREAL PREPRTNS.	1	No Quantity			0		0		14696			0
S3	2016	2016	2016	2	0	2	Export	384	Côte d'Ivoire	CIV	562	Niger	NER								04	CEREALS,CEREAL PREPRTNS.	1	No Quantity			0		0		685452			0
S3	2016	2016	2016	2	0	2	Export	384	Côte d'Ivoire	CIV	686	Senegal	SEN								04	CEREALS,CEREAL PREPRTNS.	1	No Quantity			0		0		1149390			0
S3	2016	2016	2016	2	0	2	Export	384	Côte d'Ivoire	CIV	752	Sweden	SWE								04	CEREALS,CEREAL PREPRTNS.	1	No Quantity			0		0		7			0
S3	2016	2016	2016	2	0	2	Export	384	Côte d'Ivoire	CIV	757	Switzerland	CHE								04	CEREALS,CEREAL PREPRTNS.	1	No Quantity			0		0		87			0
S3	2016	2016	2016	2	0	2	Export	384	Côte d'Ivoire	CIV	768	Togo	TGO								04	CEREALS,CEREAL PREPRTNS.	1	No Quantity			0		0		268820			0
S3	2016	2016	2016	2	0	2	Export	384	Côte d'Ivoire	CIV	826	United Kingdom	GBR								04	CEREALS,CEREAL PREPRTNS.	1	No Quantity			0		0		359			0
S3	2016	2016	2016	2	0	2	Export	384	Côte d'Ivoire	CIV	842	USA	USA								04	CEREALS,CEREAL PREPRTNS.	1	No Quantity			0		0		5237			0
S3	2016	2016	2016	2	0	2	Export	384	Côte d'Ivoire	CIV	854	Burkina Faso	BFA								04	CEREALS,CEREAL PREPRTNS.	1	No Quantity			0		0		40693182			0
S3	2016	2016	2016	2	0	2	Export	384	Côte d'Ivoire	CIV	899	Areas, nes									04	CEREALS,CEREAL PREPRTNS.	1	No Quantity			0		0		135808			0
S3	2016	2016	2016	2	0	2	Export	381	Italy	ITA	0	World	WLD								05	VEGETABLES AND FRUIT	1	No Quantity							8957574262			0
S3	2016	2016	2016	2	0	2	Export	381	Italy	ITA	4	Afghanistan	AFG								05	VEGETABLES AND FRUIT	1	No Quantity							91918			0
S3	2016	2016	2016	2	0	2	Export	381	Italy	ITA	8	Albania	ALB								05	VEGETABLES AND FRUIT	1	No Quantity							10451097			0
S3	2016	2016	2016	2	0	2	Export	381	Italy	ITA	12	Algeria	DZA								05	VEGETABLES AND FRUIT	1	No Quantity							23768720			0
S3	2016	2016	2016	2	0	2	Export	381	Italy	ITA	20	Andorra	AND								05	VEGETABLES AND FRUIT	1	No Quantity							22395			0
S3	2016	2016	2016	2	0	2	Export	381	Italy	ITA	24	Angola	AGO								05	VEGETABLES AND FRUIT	1	No Quantity							7520812			0
S3	2016	2016	2016	2	0	2	Export	381	Italy	ITA	28	Antigua and Barbuda	ATG								05	VEGETABLES AND FRUIT	1	No Quantity							58293			0
S3	2016	2016	2016	2	0	2	Export	381	Italy	ITA	31	Azerbaijan	AZE								05	VEGETABLES AND FRUIT	1	No Quantity							444926			0
S3	2016	2016	2016	2	0	2	Export	381	Italy	ITA	32	Argentina	ARG								05	VEGETABLES AND FRUIT	1	No Quantity							10677254			0
S3	2016	2016	2016	2	0	2	Export	381	Italy	ITA	36	Australia	AUS								05	VEGETABLES AND FRUIT	1	No Quantity							101869101			0
S3	2016	2016	2016	2	0	2	Export	381	Italy	ITA	40	Austria	AUT								05	VEGETABLES AND FRUIT	1	No Quantity							439815607			0
S3	2016	2016	2016	2	0	2	Export	381	Italy	ITA	44	Bahamas	BHS								05	VEGETABLES AND FRUIT	1	No Quantity							119215			0
S3	2016	2016	2016	2	0	2	Export	381	Italy	ITA	48	Bahrain	BHR								05	VEGETABLES AND FRUIT	1	No Quantity							2855343			0
S3	2016	2016	2016	2	0	2	Export	381	Italy	ITA	50	Bangladesh	BGD								05	VEGETABLES AND FRUIT	1	No Quantity							221074			0
S3	2016	2016	2016	2	0	2	Export	381	Italy	ITA	51	Armenia	ARM								05	VEGETABLES AND FRUIT	1	No Quantity							175588			0
S3	2016	2016	2016	2	0	2	Export	381	Italy	ITA	52	Barbados	BRB								05	VEGETABLES AND FRUIT	1	No Quantity							98376			0
S3	2016	2016	2016	2	0	2	Export	381	Italy	ITA	56	Belgium	BEL								05	VEGETABLES AND FRUIT	1	No Quantity							269063923			0
S3	2016	2016	2016	2	0	2	Export	381	Italy	ITA	60	Bermuda	BMU								05	VEGETABLES AND FRUIT	1	No Quantity							134423			0
S3	2016	2016	2016	2	0	2	Export	381	Italy	ITA	68	Bolivia (Plurinational State of)	BOL								05	VEGETABLES AND FRUIT	1	No Quantity							7023			0
S3	2016	2016	2016	2	0	2	Export	381	Italy	ITA	70	Bosnia Herzegovina	BIH								05	VEGETABLES AND FRUIT	1	No Quantity							3557835			0
S3	2016	2016	2016	2	0	2	Export	381	Italy	ITA	76	Brazil	BRA								05	VEGETABLES AND FRUIT	1	No Quantity							61910295			0
S3	2016	2016	2016	2	0	2	Export	381	Italy	ITA	92	Br. Virgin Isds	VGB								05	VEGETABLES AND FRUIT	1	No Quantity							16865			0
S3	2016	2016	2016	2	0	2	Export	381	Italy	ITA	96	Brunei Darussalam	BRN								05	VEGETABLES AND FRUIT	1	No Quantity							40305			0
S3	2016	2016	2016	2	0	2	Export	381	Italy	ITA	100	Bulgaria	BGR								05	VEGETABLES AND FRUIT	1	No Quantity							24960339			0
S3	2016	2016	2016	2	0	2	Export	381	Italy	ITA	104	Myanmar	MMR								05	VEGETABLES AND FRUIT	1	No Quantity							90580			0
S3	2016	2016	2016	2	0	2	Export	381	Italy	ITA	112	Belarus	BLR								05	VEGETABLES AND FRUIT	1	No Quantity							1566697			0
S3	2016	2016	2016	2	0	2	Export	381	Italy	ITA	116	Cambodia	KHM								05	VEGETABLES AND FRUIT	1	No Quantity							194653			0
S3	2016	2016	2016	2	0	2	Export	381	Italy	ITA	120	Cameroon	CMR								05	VEGETABLES AND FRUIT	1	No Quantity							919427			0
S3	2016	2016	2016	2	0	2	Export	381	Italy	ITA	124	Canada	CAN								05	VEGETABLES AND FRUIT	1	No Quantity							62195284			0
S3	2016	2016	2016	2	0	2	Export	381	Italy	ITA	132	Cabo Verde	CPV								05	VEGETABLES AND FRUIT	1	No Quantity							523053			0
S3	2016	2016	2016	2	0	2	Export	381	Italy	ITA	136	Cayman Isds	CYM								05	VEGETABLES AND FRUIT	1	No Quantity							34978			0
S3	2016	2016	2016	2	0	2	Export	381	Italy	ITA	140	Central African Rep.	CAF								05	VEGETABLES AND FRUIT	1	No Quantity							45469			0
S3	2016	2016	2016	2	0	2	Export	381	Italy	ITA	144	Sri Lanka	LKA								05	VEGETABLES AND FRUIT	1	No Quantity							2997307			0
S3	2016	2016	2016	2	0	2	Export	381	Italy	ITA	152	Chile	CHL								05	VEGETABLES AND FRUIT	1	No Quantity							2293740			0
S3	2016	2016	2016	2	0	2	Export	381	Italy	ITA	156	China	CHN								05	VEGETABLES AND FRUIT	1	No Quantity							54269635			0
S3	2016	2016	2016	2	0	2	Export	381	Italy	ITA	170	Colombia	COL								05	VEGETABLES AND FRUIT	1	No Quantity							8023096			0
S3	2016	2016	2016	2	0	2	Export	381	Italy	ITA	174	Comoros	COM								05	VEGETABLES AND FRUIT	1	No Quantity							72014			0
S3	2016	2016	2016	2	0	2	Export	381	Italy	ITA	178	Congo	COG								05	VEGETABLES AND FRUIT	1	No Quantity							4238269			0
S3	2016	2016	2016	2	0	2	Export	381	Italy	ITA	180	Dem. Rep. of the Congo	COD								05	VEGETABLES AND FRUIT	1	No Quantity							1030634			0
S3	2016	2016	2016	2	0	2	Export	381	Italy	ITA	188	Costa Rica	CRI								05	VEGETABLES AND FRUIT	1	No Quantity							2504199			0
S3	2016	2016	2016	2	0	2	Export	381	Italy	ITA	191	Croatia	HRV								05	VEGETABLES AND FRUIT	1	No Quantity							86154909			0
S3	2016	2016	2016	2	0	2	Export	381	Italy	ITA	192	Cuba	CUB								05	VEGETABLES AND FRUIT	1	No Quantity							886116			0
S3	2016	2016	2016	2	0	2	Export	381	Italy	ITA	196	Cyprus	CYP								05	VEGETABLES AND FRUIT	1	No Quantity							9032446			0
S3	2016	2016	2016	2	0	2	Export	381	Italy	ITA	203	Czechia	CZE								05	VEGETABLES AND FRUIT	1	No Quantity							165120221			0
S3	2016	2016	2016	2	0	2	Export	381	Italy	ITA	204	Benin	BEN								05	VEGETABLES AND FRUIT	1	No Quantity							43045			0
S3	2016	2016	2016	2	0	2	Export	381	Italy	ITA	208	Denmark	DNK								05	VEGETABLES AND FRUIT	1	No Quantity							135223994			0
S3	2016	2016	2016	2	0	2	Export	381	Italy	ITA	212	Dominica	DMA								05	VEGETABLES AND FRUIT	1	No Quantity							1414			0
S3	2016	2016	2016	2	0	2	Export	381	Italy	ITA	214	Dominican Rep.	DOM								05	VEGETABLES AND FRUIT	1	No Quantity							1047477			0
S3	2016	2016	2016	2	0	2	Export	381	Italy	ITA	218	Ecuador	ECU								05	VEGETABLES AND FRUIT	1	No Quantity							1582690			0
S3	2016	2016	2016	2	0	2	Export	381	Italy	ITA	222	El Salvador	SLV								05	VEGETABLES AND FRUIT	1	No Quantity							465399			0
S3	2016	2016	2016	2	0	2	Export	381	Italy	ITA	226	Equatorial Guinea	GNQ								05	VEGETABLES AND FRUIT	1	No Quantity							1970604			0
S3	2016	2016	2016	2	0	2	Export	381	Italy	ITA	231	Ethiopia	ETH								05	VEGETABLES AND FRUIT	1	No Quantity							179169			0
S3	2016	2016	2016	2	0	2	Export	381	Italy	ITA	232	Eritrea	ERI								05	VEGETABLES AND FRUIT	1	No Quantity							11175			0
S3	2016	2016	2016	2	0	2	Export	381	Italy	ITA	233	Estonia	EST								05	VEGETABLES AND FRUIT	1	No Quantity							13277069			0
S3	2016	2016	2016	2	0	2	Export	381	Italy	ITA	242	Fiji	FJI								05	VEGETABLES AND FRUIT	1	No Quantity							414394			0
S3	2016	2016	2016	2	0	2	Export	381	Italy	ITA	246	Finland	FIN								05	VEGETABLES AND FRUIT	1	No Quantity							45511458			0
S3	2016	2016	2016	2	0	2	Export	381	Italy	ITA	251	France	FRA								05	VEGETABLES AND FRUIT	1	No Quantity							938096264			0
S3	2016	2016	2016	2	0	2	Export	381	Italy	ITA	258	French Polynesia	PYF								05	VEGETABLES AND FRUIT	1	No Quantity							137260			0
S3	2016	2016	2016	2	0	2	Export	381	Italy	ITA	262	Djibouti	DJI								05	VEGETABLES AND FRUIT	1	No Quantity							309616			0
S3	2016	2016	2016	2	0	2	Export	381	Italy	ITA	266	Gabon	GAB								05	VEGETABLES AND FRUIT	1	No Quantity							7596393			0
S3	2016	2016	2016	2	0	2	Export	381	Italy	ITA	268	Georgia	GEO								05	VEGETABLES AND FRUIT	1	No Quantity							2034785			0
S3	2016	2016	2016	2	0	2	Export	381	Italy	ITA	275	State of Palestine	PSE								05	VEGETABLES AND FRUIT	1	No Quantity							41862			0
S3	2016	2016	2016	2	0	2	Export	381	Italy	ITA	276	Germany	DEU								05	VEGETABLES AND FRUIT	1	No Quantity							2354731289			0
S3	2016	2016	2016	2	0	2	Export	381	Italy	ITA	288	Ghana	GHA								05	VEGETABLES AND FRUIT	1	No Quantity							6193404			0
S3	2016	2016	2016	2	0	2	Export	381	Italy	ITA	292	Gibraltar	GIB								05	VEGETABLES AND FRUIT	1	No Quantity							1407			0
S3	2016	2016	2016	2	0	2	Export	381	Italy	ITA	300	Greece	GRC								05	VEGETABLES AND FRUIT	1	No Quantity							67234716			0
S3	2016	2016	2016	2	0	2	Export	381	Italy	ITA	308	Grenada	GRD								05	VEGETABLES AND FRUIT	1	No Quantity							7203			0
S3	2016	2016	2016	2	0	2	Export	381	Italy	ITA	320	Guatemala	GTM								05	VEGETABLES AND FRUIT	1	No Quantity							611270			0
S3	2016	2016	2016	2	0	2	Export	381	Italy	ITA	324	Guinea	GIN								05	VEGETABLES AND FRUIT	1	No Quantity							1938093			0
S3	2016	2016	2016	2	0	2	Export	381	Italy	ITA	328	Guyana	GUY								05	VEGETABLES AND FRUIT	1	No Quantity							522136			0
S3	2016	2016	2016	2	0	2	Export	381	Italy	ITA	332	Haiti	HTI								05	VEGETABLES AND FRUIT	1	No Quantity							2545			0
S3	2016	2016	2016	2	0	2	Export	381	Italy	ITA	336	Holy See (Vatican City State)	VAT								05	VEGETABLES AND FRUIT	1	No Quantity							19460			0
S3	2016	2016	2016	2	0	2	Export	381	Italy	ITA	340	Honduras	HND								05	VEGETABLES AND FRUIT	1	No Quantity							680679			0
S3	2016	2016	2016	2	0	2	Export	381	Italy	ITA	344	China, Hong Kong SAR	HKG								05	VEGETABLES AND FRUIT	1	No Quantity							17253489			0
S3	2016	2016	2016	2	0	2	Export	381	Italy	ITA	348	Hungary	HUN								05	VEGETABLES AND FRUIT	1	No Quantity							78181520			0
S3	2016	2016	2016	2	0	2	Export	381	Italy	ITA	352	Iceland	ISL								05	VEGETABLES AND FRUIT	1	No Quantity							1649277			0
S3	2016	2016	2016	2	0	2	Export	381	Italy	ITA	360	Indonesia	IDN								05	VEGETABLES AND FRUIT	1	No Quantity							3504922			0
S3	2016	2016	2016	2	0	2	Export	381	Italy	ITA	364	Iran	IRN								05	VEGETABLES AND FRUIT	1	No Quantity							1773426			0
S3	2016	2016	2016	2	0	2	Export	381	Italy	ITA	368	Iraq	IRQ								05	VEGETABLES AND FRUIT	1	No Quantity							6774567			0
S3	2016	2016	2016	2	0	2	Export	381	Italy	ITA	372	Ireland	IRL								05	VEGETABLES AND FRUIT	1	No Quantity							35320984			0
S3	2016	2016	2016	2	0	2	Export	381	Italy	ITA	376	Israel	ISR								05	VEGETABLES AND FRUIT	1	No Quantity							26150556			0
S3	2016	2016	2016	2	0	2	Export	381	Italy	ITA	384	Côte d'Ivoire	CIV								05	VEGETABLES AND FRUIT	1	No Quantity							6030458			0
S3	2016	2016	2016	2	0	2	Export	381	Italy	ITA	388	Jamaica	JAM								05	VEGETABLES AND FRUIT	1	No Quantity							980860			0
S3	2016	2016	2016	2	0	2	Export	381	Italy	ITA	392	Japan	JPN								05	VEGETABLES AND FRUIT	1	No Quantity							145373501			0
S3	2016	2016	2016	2	0	2	Export	381	Italy	ITA	398	Kazakhstan	KAZ								05	VEGETABLES AND FRUIT	1	No Quantity							756626			0
S3	2016	2016	2016	2	0	2	Export	381	Italy	ITA	400	Jordan	JOR								05	VEGETABLES AND FRUIT	1	No Quantity							28382517			0
S3	2016	2016	2016	2	0	2	Export	381	Italy	ITA	404	Kenya	KEN								05	VEGETABLES AND FRUIT	1	No Quantity							1469160			0
S3	2016	2016	2016	2	0	2	Export	381	Italy	ITA	410	Rep. of Korea	KOR								05	VEGETABLES AND FRUIT	1	No Quantity							16356857			0
S3	2016	2016	2016	2	0	2	Export	381	Italy	ITA	414	Kuwait	KWT								05	VEGETABLES AND FRUIT	1	No Quantity							8582980			0
S3	2016	2016	2016	2	0	2	Export	381	Italy	ITA	417	Kyrgyzstan	KGZ								05	VEGETABLES AND FRUIT	1	No Quantity							16071			0
S3	2016	2016	2016	2	0	2	Export	381	Italy	ITA	418	Lao People's Dem. Rep.	LAO								05	VEGETABLES AND FRUIT	1	No Quantity							43128			0
S3	2016	2016	2016	2	0	2	Export	381	Italy	ITA	422	Lebanon	LBN								05	VEGETABLES AND FRUIT	1	No Quantity							5553319			0
S3	2016	2016	2016	2	0	2	Export	381	Italy	ITA	428	Latvia	LVA								05	VEGETABLES AND FRUIT	1	No Quantity							22196247			0
S3	2016	2016	2016	2	0	2	Export	381	Italy	ITA	430	Liberia	LBR								05	VEGETABLES AND FRUIT	1	No Quantity							222996			0
S3	2016	2016	2016	2	0	2	Export	381	Italy	ITA	434	Libya	LBY								05	VEGETABLES AND FRUIT	1	No Quantity							146002548			0
S3	2016	2016	2016	2	0	2	Export	381	Italy	ITA	440	Lithuania	LTU								05	VEGETABLES AND FRUIT	1	No Quantity							26100729			0
S3	2016	2016	2016	2	0	2	Export	381	Italy	ITA	442	Luxembourg	LUX								05	VEGETABLES AND FRUIT	1	No Quantity							9761715			0
S3	2016	2016	2016	2	0	2	Export	381	Italy	ITA	446	China, Macao SAR	MAC								05	VEGETABLES AND FRUIT	1	No Quantity							3100			0
S3	2016	2016	2016	2	0	2	Export	381	Italy	ITA	450	Madagascar	MDG								05	VEGETABLES AND FRUIT	1	No Quantity							47961			0
S3	2016	2016	2016	2	0	2	Export	381	Italy	ITA	458	Malaysia	MYS								05	VEGETABLES AND FRUIT	1	No Quantity							14230666			0
S3	2016	2016	2016	2	0	2	Export	381	Italy	ITA	462	Maldives	MDV								05	VEGETABLES AND FRUIT	1	No Quantity							1046554			0
S3	2016	2016	2016	2	0	2	Export	381	Italy	ITA	466	Mali	MLI								05	VEGETABLES AND FRUIT	1	No Quantity							1469419			0
S3	2016	2016	2016	2	0	2	Export	381	Italy	ITA	470	Malta	MLT								05	VEGETABLES AND FRUIT	1	No Quantity							40621299			0
S3	2016	2016	2016	2	0	2	Export	381	Italy	ITA	478	Mauritania	MRT								05	VEGETABLES AND FRUIT	1	No Quantity							342569			0
S3	2016	2016	2016	2	0	2	Export	381	Italy	ITA	480	Mauritius	MUS								05	VEGETABLES AND FRUIT	1	No Quantity							6545126			0
S3	2016	2016	2016	2	0	2	Export	381	Italy	ITA	484	Mexico	MEX								05	VEGETABLES AND FRUIT	1	No Quantity							4476010			0
S3	2016	2016	2016	2	0	2	Export	381	Italy	ITA	490	Other Asia, nes									05	VEGETABLES AND FRUIT	1	No Quantity							19892245			0
S3	2016	2016	2016	2	0	2	Export	381	Italy	ITA	496	Mongolia	MNG								05	VEGETABLES AND FRUIT	1	No Quantity							315865			0
S3	2016	2016	2016	2	0	2	Export	381	Italy	ITA	498	Rep. of Moldova	MDA								05	VEGETABLES AND FRUIT	1	No Quantity							1767775			0
S3	2016	2016	2016	2	0	2	Export	381	Italy	ITA	499	Montenegro	MNE								05	VEGETABLES AND FRUIT	1	No Quantity							2138681			0
S3	2016	2016	2016	2	0	2	Export	381	Italy	ITA	504	Morocco	MAR								05	VEGETABLES AND FRUIT	1	No Quantity							2049869			0
S3	2016	2016	2016	2	0	2	Export	381	Italy	ITA	508	Mozambique	MOZ								05	VEGETABLES AND FRUIT	1	No Quantity							90377			0
S3	2016	2016	2016	2	0	2	Export	381	Italy	ITA	512	Oman	OMN								05	VEGETABLES AND FRUIT	1	No Quantity							2638151			0
S3	2016	2016	2016	2	0	2	Export	381	Italy	ITA	516	Namibia	NAM								05	VEGETABLES AND FRUIT	1	No Quantity							4501			0
S3	2016	2016	2016	2	0	2	Export	381	Italy	ITA	524	Nepal	NPL								05	VEGETABLES AND FRUIT	1	No Quantity							54838			0
S3	2016	2016	2016	2	0	2	Export	381	Italy	ITA	528	Netherlands	NLD								05	VEGETABLES AND FRUIT	1	No Quantity							339259507			0
S3	2016	2016	2016	2	0	2	Export	381	Italy	ITA	533	Aruba	ABW								05	VEGETABLES AND FRUIT	1	No Quantity							141639			0
S3	2016	2016	2016	2	0	2	Export	381	Italy	ITA	540	New Caledonia	NCL								05	VEGETABLES AND FRUIT	1	No Quantity							474975			0
S3	2016	2016	2016	2	0	2	Export	381	Italy	ITA	548	Vanuatu	VUT								05	VEGETABLES AND FRUIT	1	No Quantity							2348			0
S3	2016	2016	2016	2	0	2	Export	381	Italy	ITA	554	New Zealand	NZL								05	VEGETABLES AND FRUIT	1	No Quantity							16030154			0
S3	2016	2016	2016	2	0	2	Export	381	Italy	ITA	558	Nicaragua	NIC								05	VEGETABLES AND FRUIT	1	No Quantity							55048			0
S3	2016	2016	2016	2	0	2	Export	381	Italy	ITA	562	Niger	NER								05	VEGETABLES AND FRUIT	1	No Quantity							292316			0
S3	2016	2016	2016	2	0	2	Export	381	Italy	ITA	566	Nigeria	NGA								05	VEGETABLES AND FRUIT	1	No Quantity							1898616			0
S3	2016	2016	2016	2	0	2	Export	381	Italy	ITA	568	Other Europe, nes									05	VEGETABLES AND FRUIT	1	No Quantity							48039			0
S3	2016	2016	2016	2	0	2	Export	381	Italy	ITA	577	Other Africa, nes									05	VEGETABLES AND FRUIT	1	No Quantity							122751			0
S3	2016	2016	2016	2	0	2	Export	381	Italy	ITA	579	Norway	NOR								05	VEGETABLES AND FRUIT	1	No Quantity							89310490			0
S3	2016	2016	2016	2	0	2	Export	381	Italy	ITA	586	Pakistan	PAK								05	VEGETABLES AND FRUIT	1	No Quantity							985116			0
S3	2016	2016	2016	2	0	2	Export	381	Italy	ITA	591	Panama	PAN								05	VEGETABLES AND FRUIT	1	No Quantity							1823446			0
S3	2016	2016	2016	2	0	2	Export	381	Italy	ITA	598	Papua New Guinea	PNG								05	VEGETABLES AND FRUIT	1	No Quantity							98745			0
S3	2016	2016	2016	2	0	2	Export	381	Italy	ITA	600	Paraguay	PRY								05	VEGETABLES AND FRUIT	1	No Quantity							571084			0
S3	2016	2016	2016	2	0	2	Export	381	Italy	ITA	604	Peru	PER								05	VEGETABLES AND FRUIT	1	No Quantity							359140			0
S3	2016	2016	2016	2	0	2	Export	381	Italy	ITA	608	Philippines	PHL								05	VEGETABLES AND FRUIT	1	No Quantity							4376453			0
S3	2016	2016	2016	2	0	2	Export	381	Italy	ITA	612	Pitcairn	PCN								05	VEGETABLES AND FRUIT	1	No Quantity							41731			0
S3	2016	2016	2016	2	0	2	Export	381	Italy	ITA	616	Poland	POL								05	VEGETABLES AND FRUIT	1	No Quantity							251475056			0
S3	2016	2016	2016	2	0	2	Export	381	Italy	ITA	620	Portugal	PRT								05	VEGETABLES AND FRUIT	1	No Quantity							21234547			0
S3	2016	2016	2016	2	0	2	Export	381	Italy	ITA	624	Guinea-Bissau	GNB								05	VEGETABLES AND FRUIT	1	No Quantity							13075			0
S3	2016	2016	2016	2	0	2	Export	381	Italy	ITA	634	Qatar	QAT								05	VEGETABLES AND FRUIT	1	No Quantity							6242488			0
S3	2016	2016	2016	2	0	2	Export	381	Italy	ITA	642	Romania	ROU								05	VEGETABLES AND FRUIT	1	No Quantity							109789197			0
S3	2016	2016	2016	2	0	2	Export	381	Italy	ITA	643	Russian Federation	RUS								05	VEGETABLES AND FRUIT	1	No Quantity							36990747			0
S3	2016	2016	2016	2	0	2	Export	381	Italy	ITA	646	Rwanda	RWA								05	VEGETABLES AND FRUIT	1	No Quantity							13350			0
S3	2016	2016	2016	2	0	2	Export	381	Italy	ITA	660	Anguilla	AIA								05	VEGETABLES AND FRUIT	1	No Quantity							1820			0
S3	2016	2016	2016	2	0	2	Export	381	Italy	ITA	662	Saint Lucia	LCA								05	VEGETABLES AND FRUIT	1	No Quantity							3986			0
S3	2016	2016	2016	2	0	2	Export	381	Italy	ITA	670	Saint Vincent and the Grenadines	VCT								05	VEGETABLES AND FRUIT	1	No Quantity							2345			0
S3	2016	2016	2016	2	0	2	Export	381	Italy	ITA	678	Sao Tome and Principe	STP								05	VEGETABLES AND FRUIT	1	No Quantity							20538			0
S3	2016	2016	2016	2	0	2	Export	381	Italy	ITA	682	Saudi Arabia	SAU								05	VEGETABLES AND FRUIT	1	No Quantity							105337607			0
S3	2016	2016	2016	2	0	2	Export	381	Italy	ITA	686	Senegal	SEN								05	VEGETABLES AND FRUIT	1	No Quantity							4738159			0
S3	2016	2016	2016	2	0	2	Export	381	Italy	ITA	688	Serbia	SRB								05	VEGETABLES AND FRUIT	1	No Quantity							12269663			0
S3	2016	2016	2016	2	0	2	Export	381	Italy	ITA	690	Seychelles	SYC								05	VEGETABLES AND FRUIT	1	No Quantity							542441			0
S3	2016	2016	2016	2	0	2	Export	381	Italy	ITA	694	Sierra Leone	SLE								05	VEGETABLES AND FRUIT	1	No Quantity							199679			0
S3	2016	2016	2016	2	0	2	Export	381	Italy	ITA	699	India	IND								05	VEGETABLES AND FRUIT	1	No Quantity							25683697			0
S3	2016	2016	2016	2	0	2	Export	381	Italy	ITA	702	Singapore	SGP								05	VEGETABLES AND FRUIT	1	No Quantity							11410285			0
S3	2016	2016	2016	2	0	2	Export	381	Italy	ITA	703	Slovakia	SVK								05	VEGETABLES AND FRUIT	1	No Quantity							57786007			0
S3	2016	2016	2016	2	0	2	Export	381	Italy	ITA	704	Viet Nam	VNM								05	VEGETABLES AND FRUIT	1	No Quantity							1537370			0
S3	2016	2016	2016	2	0	2	Export	381	Italy	ITA	705	Slovenia	SVN								05	VEGETABLES AND FRUIT	1	No Quantity							113981669			0
S3	2016	2016	2016	2	0	2	Export	381	Italy	ITA	706	Somalia	SOM								05	VEGETABLES AND FRUIT	1	No Quantity							436190			0
S3	2016	2016	2016	2	0	2	Export	381	Italy	ITA	710	South Africa	ZAF								05	VEGETABLES AND FRUIT	1	No Quantity							20722807			0
S3	2016	2016	2016	2	0	2	Export	381	Italy	ITA	716	Zimbabwe	ZWE								05	VEGETABLES AND FRUIT	1	No Quantity							4460			0
S3	2016	2016	2016	2	0	2	Export	381	Italy	ITA	724	Spain	ESP								05	VEGETABLES AND FRUIT	1	No Quantity							278039829			0
S3	2016	2016	2016	2	0	2	Export	381	Italy	ITA	729	Sudan	SDN								05	VEGETABLES AND FRUIT	1	No Quantity							10137953			0
S3	2016	2016	2016	2	0	2	Export	381	Italy	ITA	740	Suriname	SUR								05	VEGETABLES AND FRUIT	1	No Quantity							1296030			0
S3	2016	2016	2016	2	0	2	Export	381	Italy	ITA	748	Swaziland	SWZ								05	VEGETABLES AND FRUIT	1	No Quantity							14241			0
S3	2016	2016	2016	2	0	2	Export	381	Italy	ITA	752	Sweden	SWE								05	VEGETABLES AND FRUIT	1	No Quantity							180087913			0
S3	2016	2016	2016	2	0	2	Export	381	Italy	ITA	757	Switzerland	CHE								05	VEGETABLES AND FRUIT	1	No Quantity							369512030			0
S3	2016	2016	2016	2	0	2	Export	381	Italy	ITA	760	Syria	SYR								05	VEGETABLES AND FRUIT	1	No Quantity							441906			0
S3	2016	2016	2016	2	0	2	Export	381	Italy	ITA	764	Thailand	THA								05	VEGETABLES AND FRUIT	1	No Quantity							3579768			0
S3	2016	2016	2016	2	0	2	Export	381	Italy	ITA	768	Togo	TGO								05	VEGETABLES AND FRUIT	1	No Quantity							2238328			0
S3	2016	2016	2016	2	0	2	Export	381	Italy	ITA	780	Trinidad and Tobago	TTO								05	VEGETABLES AND FRUIT	1	No Quantity							303405			0
S3	2016	2016	2016	2	0	2	Export	381	Italy	ITA	784	United Arab Emirates	ARE								05	VEGETABLES AND FRUIT	1	No Quantity							72734496			0
S3	2016	2016	2016	2	0	2	Export	381	Italy	ITA	788	Tunisia	TUN								05	VEGETABLES AND FRUIT	1	No Quantity							6675955			0
S3	2016	2016	2016	2	0	2	Export	381	Italy	ITA	792	Turkey	TUR								05	VEGETABLES AND FRUIT	1	No Quantity							5105638			0
S3	2016	2016	2016	2	0	2	Export	381	Italy	ITA	796	Turks and Caicos Isds	TCA								05	VEGETABLES AND FRUIT	1	No Quantity							7463			0
S3	2016	2016	2016	2	0	2	Export	381	Italy	ITA	800	Uganda	UGA								05	VEGETABLES AND FRUIT	1	No Quantity							40416			0
S3	2016	2016	2016	2	0	2	Export	381	Italy	ITA	804	Ukraine	UKR								05	VEGETABLES AND FRUIT	1	No Quantity							4365911			0
S3	2016	2016	2016	2	0	2	Export	381	Italy	ITA	807	North Macedonia	MKD								05	VEGETABLES AND FRUIT	1	No Quantity							829141			0
S3	2016	2016	2016	2	0	2	Export	381	Italy	ITA	818	Egypt	EGY								05	VEGETABLES AND FRUIT	1	No Quantity							73257184			0
S3	2016	2016	2016	2	0	2	Export	381	Italy	ITA	826	United Kingdom	GBR								05	VEGETABLES AND FRUIT	1	No Quantity							760770645			0
S3	2016	2016	2016	2	0	2	Export	381	Italy	ITA	834	United Rep. of Tanzania	TZA								05	VEGETABLES AND FRUIT	1	No Quantity							5628643			0
S3	2016	2016	2016	2	0	2	Export	381	Italy	ITA	842	USA	USA								05	VEGETABLES AND FRUIT	1	No Quantity							305783832			0
S3	2016	2016	2016	2	0	2	Export	381	Italy	ITA	854	Burkina Faso	BFA								05	VEGETABLES AND FRUIT	1	No Quantity							6156669			0
S3	2016	2016	2016	2	0	2	Export	381	Italy	ITA	858	Uruguay	URY								05	VEGETABLES AND FRUIT	1	No Quantity							4190860			0
S3	2016	2016	2016	2	0	2	Export	381	Italy	ITA	860	Uzbekistan	UZB								05	VEGETABLES AND FRUIT	1	No Quantity							4067			0
S3	2016	2016	2016	2	0	2	Export	381	Italy	ITA	862	Venezuela	VEN								05	VEGETABLES AND FRUIT	1	No Quantity							3121126			0
S3	2016	2016	2016	2	0	2	Export	381	Italy	ITA	882	Samoa	WSM								05	VEGETABLES AND FRUIT	1	No Quantity							1859			0
S3	2016	2016	2016	2	0	2	Export	381	Italy	ITA	887	Yemen	YEM								05	VEGETABLES AND FRUIT	1	No Quantity							278282			0
S3	2016	2016	2016	2	0	2	Export	381	Italy	ITA	894	Zambia	ZMB								05	VEGETABLES AND FRUIT	1	No Quantity							7431			0
S3	2016	2016	2016	2	0	2	Export	381	Italy	ITA	899	Areas, nes									05	VEGETABLES AND FRUIT	1	No Quantity							501284			0
S3	2016	2016	2016	2	0	2	Export	384	Côte d'Ivoire	CIV	0	World	WLD								05	VEGETABLES AND FRUIT	1	No Quantity			0		0		1042329176			4
S3	2016	2016	2016	2	0	2	Export	384	Côte d'Ivoire	CIV	8	Albania	ALB								05	VEGETABLES AND FRUIT	1	No Quantity			0		0		11108			0
S3	2016	2016	2016	2	0	2	Export	384	Côte d'Ivoire	CIV	36	Australia	AUS								05	VEGETABLES AND FRUIT	1	No Quantity			0		0		17896			0
S3	2016	2016	2016	2	0	2	Export	384	Côte d'Ivoire	CIV	56	Belgium	BEL								05	VEGETABLES AND FRUIT	1	No Quantity			0		0		55629578			0
S3	2016	2016	2016	2	0	2	Export	384	Côte d'Ivoire	CIV	68	Bolivia (Plurinational State of)	BOL								05	VEGETABLES AND FRUIT	1	No Quantity			0		0		31			0
S3	2016	2016	2016	2	0	2	Export	384	Côte d'Ivoire	CIV	70	Bosnia Herzegovina	BIH								05	VEGETABLES AND FRUIT	1	No Quantity			0		0		27			0
S3	2016	2016	2016	2	0	2	Export	384	Côte d'Ivoire	CIV	76	Brazil	BRA								05	VEGETABLES AND FRUIT	1	No Quantity			0		0		13753075			0
S3	2016	2016	2016	2	0	2	Export	384	Côte d'Ivoire	CIV	124	Canada	CAN								05	VEGETABLES AND FRUIT	1	No Quantity			0		0		963188			0
S3	2016	2016	2016	2	0	2	Export	384	Côte d'Ivoire	CIV	144	Sri Lanka	LKA								05	VEGETABLES AND FRUIT	1	No Quantity			0		0		2575922			0
S3	2016	2016	2016	2	0	2	Export	384	Côte d'Ivoire	CIV	148	Chad	TCD								05	VEGETABLES AND FRUIT	1	No Quantity			0		0		25			0
S3	2016	2016	2016	2	0	2	Export	384	Côte d'Ivoire	CIV	156	China	CHN								05	VEGETABLES AND FRUIT	1	No Quantity			0		0		382395			0
S3	2016	2016	2016	2	0	2	Export	384	Côte d'Ivoire	CIV	178	Congo	COG								05	VEGETABLES AND FRUIT	1	No Quantity			0		0		9744			0
S3	2016	2016	2016	2	0	2	Export	384	Côte d'Ivoire	CIV	180	Dem. Rep. of the Congo	COD								05	VEGETABLES AND FRUIT	1	No Quantity			0		0		4			0
S3	2016	2016	2016	2	0	2	Export	384	Côte d'Ivoire	CIV	204	Benin	BEN								05	VEGETABLES AND FRUIT	1	No Quantity			0		0		22414			0
S3	2016	2016	2016	2	0	2	Export	384	Côte d'Ivoire	CIV	208	Denmark	DNK								05	VEGETABLES AND FRUIT	1	No Quantity			0		0		284			0
S3	2016	2016	2016	2	0	2	Export	384	Côte d'Ivoire	CIV	251	France	FRA								05	VEGETABLES AND FRUIT	1	No Quantity			0		0		65857070			4
S3	2016	2016	2016	2	0	2	Export	384	Côte d'Ivoire	CIV	266	Gabon	GAB								05	VEGETABLES AND FRUIT	1	No Quantity			0		0		71461			0
S3	2016	2016	2016	2	0	2	Export	384	Côte d'Ivoire	CIV	270	Gambia	GMB								05	VEGETABLES AND FRUIT	1	No Quantity			0		0		14303			0
S3	2016	2016	2016	2	0	2	Export	384	Côte d'Ivoire	CIV	276	Germany	DEU								05	VEGETABLES AND FRUIT	1	No Quantity			0		0		8951000			0
S3	2016	2016	2016	2	0	2	Export	384	Côte d'Ivoire	CIV	288	Ghana	GHA								05	VEGETABLES AND FRUIT	1	No Quantity			0		0		1975996			0
S3	2016	2016	2016	2	0	2	Export	384	Côte d'Ivoire	CIV	324	Guinea	GIN								05	VEGETABLES AND FRUIT	1	No Quantity			0		0		1556			0
S3	2016	2016	2016	2	0	2	Export	384	Côte d'Ivoire	CIV	344	China, Hong Kong SAR	HKG								05	VEGETABLES AND FRUIT	1	No Quantity			0		0		168			0
S3	2016	2016	2016	2	0	2	Export	384	Côte d'Ivoire	CIV	372	Ireland	IRL								05	VEGETABLES AND FRUIT	1	No Quantity			0		0		98			0
S3	2016	2016	2016	2	0	2	Export	384	Côte d'Ivoire	CIV	376	Israel	ISR								05	VEGETABLES AND FRUIT	1	No Quantity			0		0		193572			0
S3	2016	2016	2016	2	0	2	Export	384	Côte d'Ivoire	CIV	381	Italy	ITA								05	VEGETABLES AND FRUIT	1	No Quantity			0		0		9056510			0
S3	2016	2016	2016	2	0	2	Export	384	Côte d'Ivoire	CIV	392	Japan	JPN								05	VEGETABLES AND FRUIT	1	No Quantity			0		0		131			0
S3	2016	2016	2016	2	0	2	Export	384	Côte d'Ivoire	CIV	410	Rep. of Korea	KOR								05	VEGETABLES AND FRUIT	1	No Quantity			0		0		171			0
S3	2016	2016	2016	2	0	2	Export	384	Côte d'Ivoire	CIV	422	Lebanon	LBN								05	VEGETABLES AND FRUIT	1	No Quantity			0		0		194312			0
S3	2016	2016	2016	2	0	2	Export	384	Côte d'Ivoire	CIV	430	Liberia	LBR								05	VEGETABLES AND FRUIT	1	No Quantity			0		0		25577			0
S3	2016	2016	2016	2	0	2	Export	384	Côte d'Ivoire	CIV	434	Libya	LBY								05	VEGETABLES AND FRUIT	1	No Quantity			0		0		22076			0
S3	2016	2016	2016	2	0	2	Export	384	Côte d'Ivoire	CIV	442	Luxembourg	LUX								05	VEGETABLES AND FRUIT	1	No Quantity			0		0		21053			0
S3	2016	2016	2016	2	0	2	Export	384	Côte d'Ivoire	CIV	466	Mali	MLI								05	VEGETABLES AND FRUIT	1	No Quantity			0		0		4581392			0
S3	2016	2016	2016	2	0	2	Export	384	Côte d'Ivoire	CIV	478	Mauritania	MRT								05	VEGETABLES AND FRUIT	1	No Quantity			0		0		3105508			0
S3	2016	2016	2016	2	0	2	Export	384	Côte d'Ivoire	CIV	504	Morocco	MAR								05	VEGETABLES AND FRUIT	1	No Quantity			0		0		809216			4
S3	2016	2016	2016	2	0	2	Export	384	Côte d'Ivoire	CIV	528	Netherlands	NLD								05	VEGETABLES AND FRUIT	1	No Quantity			0		0		20030168			0
S3	2016	2016	2016	2	0	2	Export	384	Côte d'Ivoire	CIV	562	Niger	NER								05	VEGETABLES AND FRUIT	1	No Quantity			0		0		1106364			0
S3	2016	2016	2016	2	0	2	Export	384	Côte d'Ivoire	CIV	566	Nigeria	NGA								05	VEGETABLES AND FRUIT	1	No Quantity			0		0		692885			0
S3	2016	2016	2016	2	0	2	Export	384	Côte d'Ivoire	CIV	586	Pakistan	PAK								05	VEGETABLES AND FRUIT	1	No Quantity			0		0		106			0
S3	2016	2016	2016	2	0	2	Export	384	Côte d'Ivoire	CIV	620	Portugal	PRT								05	VEGETABLES AND FRUIT	1	No Quantity			0		0		255431			0
S3	2016	2016	2016	2	0	2	Export	384	Côte d'Ivoire	CIV	624	Guinea-Bissau	GNB								05	VEGETABLES AND FRUIT	1	No Quantity			0		0		5			0
S3	2016	2016	2016	2	0	2	Export	384	Côte d'Ivoire	CIV	634	Qatar	QAT								05	VEGETABLES AND FRUIT	1	No Quantity			0		0		18729			0
S3	2016	2016	2016	2	0	2	Export	384	Côte d'Ivoire	CIV	643	Russian Federation	RUS								05	VEGETABLES AND FRUIT	1	No Quantity			0		0		223432			0
S3	2016	2016	2016	2	0	2	Export	384	Côte d'Ivoire	CIV	686	Senegal	SEN								05	VEGETABLES AND FRUIT	1	No Quantity			0		0		7500913			0
S3	2016	2016	2016	2	0	2	Export	384	Côte d'Ivoire	CIV	699	India	IND								05	VEGETABLES AND FRUIT	1	No Quantity			0		0		267677941			0
S3	2016	2016	2016	2	0	2	Export	384	Côte d'Ivoire	CIV	702	Singapore	SGP								05	VEGETABLES AND FRUIT	1	No Quantity			0		0		6401761			0
S3	2016	2016	2016	2	0	2	Export	384	Côte d'Ivoire	CIV	704	Viet Nam	VNM								05	VEGETABLES AND FRUIT	1	No Quantity			0		0		520081328			0
S3	2016	2016	2016	2	0	2	Export	384	Côte d'Ivoire	CIV	705	Slovenia	SVN								05	VEGETABLES AND FRUIT	1	No Quantity			0		0		157625			0
S3	2016	2016	2016	2	0	2	Export	384	Côte d'Ivoire	CIV	710	South Africa	ZAF								05	VEGETABLES AND FRUIT	1	No Quantity			0		0		320783			0
S3	2016	2016	2016	2	0	2	Export	384	Côte d'Ivoire	CIV	724	Spain	ESP								05	VEGETABLES AND FRUIT	1	No Quantity			0		0		7876345			0
S3	2016	2016	2016	2	0	2	Export	384	Côte d'Ivoire	CIV	752	Sweden	SWE								05	VEGETABLES AND FRUIT	1	No Quantity			0		0		744445			0
S3	2016	2016	2016	2	0	2	Export	384	Côte d'Ivoire	CIV	757	Switzerland	CHE								05	VEGETABLES AND FRUIT	1	No Quantity			0		0		125803			0
S3	2016	2016	2016	2	0	2	Export	384	Côte d'Ivoire	CIV	768	Togo	TGO								05	VEGETABLES AND FRUIT	1	No Quantity			0		0		9369			0
S3	2016	2016	2016	2	0	2	Export	384	Côte d'Ivoire	CIV	772	Tokelau	TKL								05	VEGETABLES AND FRUIT	1	No Quantity			0		0		25			0
S3	2016	2016	2016	2	0	2	Export	384	Côte d'Ivoire	CIV	784	United Arab Emirates	ARE								05	VEGETABLES AND FRUIT	1	No Quantity			0		0		145845			0
S3	2016	2016	2016	2	0	2	Export	384	Côte d'Ivoire	CIV	792	Turkey	TUR								05	VEGETABLES AND FRUIT	1	No Quantity			0		0		3776			0
S3	2016	2016	2016	2	0	2	Export	384	Côte d'Ivoire	CIV	818	Egypt	EGY								05	VEGETABLES AND FRUIT	1	No Quantity			0		0		222393			0
S3	2016	2016	2016	2	0	2	Export	384	Côte d'Ivoire	CIV	826	United Kingdom	GBR								05	VEGETABLES AND FRUIT	1	No Quantity			0		0		19427011			0
S3	2016	2016	2016	2	0	2	Export	384	Côte d'Ivoire	CIV	842	USA	USA								05	VEGETABLES AND FRUIT	1	No Quantity			0		0		18278909			0
S3	2016	2016	2016	2	0	2	Export	384	Côte d'Ivoire	CIV	854	Burkina Faso	BFA								05	VEGETABLES AND FRUIT	1	No Quantity			0		0		1902063			0
S3	2016	2016	2016	2	0	2	Export	384	Côte d'Ivoire	CIV	899	Areas, nes									05	VEGETABLES AND FRUIT	1	No Quantity			0		0		878835			0
S3	2016	2016	2016	2	0	2	Export	381	Italy	ITA	0	World	WLD								06	SUGAR,SUGR.PREPTNS,HONEY	1	No Quantity							496053002			0
S3	2016	2016	2016	2	0	2	Export	381	Italy	ITA	8	Albania	ALB								06	SUGAR,SUGR.PREPTNS,HONEY	1	No Quantity							409703			0
S3	2016	2016	2016	2	0	2	Export	381	Italy	ITA	12	Algeria	DZA								06	SUGAR,SUGR.PREPTNS,HONEY	1	No Quantity							3915546			0
S3	2016	2016	2016	2	0	2	Export	381	Italy	ITA	24	Angola	AGO								06	SUGAR,SUGR.PREPTNS,HONEY	1	No Quantity							2933			0
S3	2016	2016	2016	2	0	2	Export	381	Italy	ITA	28	Antigua and Barbuda	ATG								06	SUGAR,SUGR.PREPTNS,HONEY	1	No Quantity							3867			0
S3	2016	2016	2016	2	0	2	Export	381	Italy	ITA	31	Azerbaijan	AZE								06	SUGAR,SUGR.PREPTNS,HONEY	1	No Quantity							164263			0
S3	2016	2016	2016	2	0	2	Export	381	Italy	ITA	32	Argentina	ARG								06	SUGAR,SUGR.PREPTNS,HONEY	1	No Quantity							119779			0
S3	2016	2016	2016	2	0	2	Export	381	Italy	ITA	36	Australia	AUS								06	SUGAR,SUGR.PREPTNS,HONEY	1	No Quantity							7945681			0
S3	2016	2016	2016	2	0	2	Export	381	Italy	ITA	40	Austria	AUT								06	SUGAR,SUGR.PREPTNS,HONEY	1	No Quantity							22835500			0
S3	2016	2016	2016	2	0	2	Export	381	Italy	ITA	48	Bahrain	BHR								06	SUGAR,SUGR.PREPTNS,HONEY	1	No Quantity							356857			0
S3	2016	2016	2016	2	0	2	Export	381	Italy	ITA	50	Bangladesh	BGD								06	SUGAR,SUGR.PREPTNS,HONEY	1	No Quantity							2775371			0
S3	2016	2016	2016	2	0	2	Export	381	Italy	ITA	51	Armenia	ARM								06	SUGAR,SUGR.PREPTNS,HONEY	1	No Quantity							83871			0
S3	2016	2016	2016	2	0	2	Export	381	Italy	ITA	52	Barbados	BRB								06	SUGAR,SUGR.PREPTNS,HONEY	1	No Quantity							78159			0
S3	2016	2016	2016	2	0	2	Export	381	Italy	ITA	56	Belgium	BEL								06	SUGAR,SUGR.PREPTNS,HONEY	1	No Quantity							13749205			0
S3	2016	2016	2016	2	0	2	Export	381	Italy	ITA	70	Bosnia Herzegovina	BIH								06	SUGAR,SUGR.PREPTNS,HONEY	1	No Quantity							7225979			0
S3	2016	2016	2016	2	0	2	Export	381	Italy	ITA	76	Brazil	BRA								06	SUGAR,SUGR.PREPTNS,HONEY	1	No Quantity							470963			0
S3	2016	2016	2016	2	0	2	Export	381	Italy	ITA	96	Brunei Darussalam	BRN								06	SUGAR,SUGR.PREPTNS,HONEY	1	No Quantity							6069			0
S3	2016	2016	2016	2	0	2	Export	381	Italy	ITA	100	Bulgaria	BGR								06	SUGAR,SUGR.PREPTNS,HONEY	1	No Quantity							1417607			0
S3	2016	2016	2016	2	0	2	Export	381	Italy	ITA	104	Myanmar	MMR								06	SUGAR,SUGR.PREPTNS,HONEY	1	No Quantity							5669			0
S3	2016	2016	2016	2	0	2	Export	381	Italy	ITA	112	Belarus	BLR								06	SUGAR,SUGR.PREPTNS,HONEY	1	No Quantity							200443			0
S3	2016	2016	2016	2	0	2	Export	381	Italy	ITA	116	Cambodia	KHM								06	SUGAR,SUGR.PREPTNS,HONEY	1	No Quantity							2711			0
S3	2016	2016	2016	2	0	2	Export	381	Italy	ITA	120	Cameroon	CMR								06	SUGAR,SUGR.PREPTNS,HONEY	1	No Quantity							38472			0
S3	2016	2016	2016	2	0	2	Export	381	Italy	ITA	124	Canada	CAN								06	SUGAR,SUGR.PREPTNS,HONEY	1	No Quantity							3927501			0
S3	2016	2016	2016	2	0	2	Export	381	Italy	ITA	136	Cayman Isds	CYM								06	SUGAR,SUGR.PREPTNS,HONEY	1	No Quantity							7626			0
S3	2016	2016	2016	2	0	2	Export	381	Italy	ITA	144	Sri Lanka	LKA								06	SUGAR,SUGR.PREPTNS,HONEY	1	No Quantity							479442			0
S3	2016	2016	2016	2	0	2	Export	381	Italy	ITA	152	Chile	CHL								06	SUGAR,SUGR.PREPTNS,HONEY	1	No Quantity							498430			0
S3	2016	2016	2016	2	0	2	Export	381	Italy	ITA	156	China	CHN								06	SUGAR,SUGR.PREPTNS,HONEY	1	No Quantity							3399406			0
S3	2016	2016	2016	2	0	2	Export	381	Italy	ITA	170	Colombia	COL								06	SUGAR,SUGR.PREPTNS,HONEY	1	No Quantity							35834			0
S3	2016	2016	2016	2	0	2	Export	381	Italy	ITA	178	Congo	COG								06	SUGAR,SUGR.PREPTNS,HONEY	1	No Quantity							6746			0
S3	2016	2016	2016	2	0	2	Export	381	Italy	ITA	180	Dem. Rep. of the Congo	COD								06	SUGAR,SUGR.PREPTNS,HONEY	1	No Quantity							41275			0
S3	2016	2016	2016	2	0	2	Export	381	Italy	ITA	188	Costa Rica	CRI								06	SUGAR,SUGR.PREPTNS,HONEY	1	No Quantity							406097			0
S3	2016	2016	2016	2	0	2	Export	381	Italy	ITA	191	Croatia	HRV								06	SUGAR,SUGR.PREPTNS,HONEY	1	No Quantity							2064510			0
S3	2016	2016	2016	2	0	2	Export	381	Italy	ITA	192	Cuba	CUB								06	SUGAR,SUGR.PREPTNS,HONEY	1	No Quantity							228744			0
S3	2016	2016	2016	2	0	2	Export	381	Italy	ITA	196	Cyprus	CYP								06	SUGAR,SUGR.PREPTNS,HONEY	1	No Quantity							941664			0
S3	2016	2016	2016	2	0	2	Export	381	Italy	ITA	203	Czechia	CZE								06	SUGAR,SUGR.PREPTNS,HONEY	1	No Quantity							3344904			0
S3	2016	2016	2016	2	0	2	Export	381	Italy	ITA	204	Benin	BEN								06	SUGAR,SUGR.PREPTNS,HONEY	1	No Quantity							46870			0
S3	2016	2016	2016	2	0	2	Export	381	Italy	ITA	208	Denmark	DNK								06	SUGAR,SUGR.PREPTNS,HONEY	1	No Quantity							3024809			0
S3	2016	2016	2016	2	0	2	Export	381	Italy	ITA	214	Dominican Rep.	DOM								06	SUGAR,SUGR.PREPTNS,HONEY	1	No Quantity							176283			0
S3	2016	2016	2016	2	0	2	Export	381	Italy	ITA	218	Ecuador	ECU								06	SUGAR,SUGR.PREPTNS,HONEY	1	No Quantity							111493			0
S3	2016	2016	2016	2	0	2	Export	381	Italy	ITA	222	El Salvador	SLV								06	SUGAR,SUGR.PREPTNS,HONEY	1	No Quantity							81017			0
S3	2016	2016	2016	2	0	2	Export	381	Italy	ITA	226	Equatorial Guinea	GNQ								06	SUGAR,SUGR.PREPTNS,HONEY	1	No Quantity							2149			0
S3	2016	2016	2016	2	0	2	Export	381	Italy	ITA	231	Ethiopia	ETH								06	SUGAR,SUGR.PREPTNS,HONEY	1	No Quantity							1253			0
S3	2016	2016	2016	2	0	2	Export	381	Italy	ITA	233	Estonia	EST								06	SUGAR,SUGR.PREPTNS,HONEY	1	No Quantity							530076			0
S3	2016	2016	2016	2	0	2	Export	381	Italy	ITA	246	Finland	FIN								06	SUGAR,SUGR.PREPTNS,HONEY	1	No Quantity							2649091			0
S3	2016	2016	2016	2	0	2	Export	381	Italy	ITA	251	France	FRA								06	SUGAR,SUGR.PREPTNS,HONEY	1	No Quantity							76328344			0
S3	2016	2016	2016	2	0	2	Export	381	Italy	ITA	258	French Polynesia	PYF								06	SUGAR,SUGR.PREPTNS,HONEY	1	No Quantity							17973			0
S3	2016	2016	2016	2	0	2	Export	381	Italy	ITA	262	Djibouti	DJI								06	SUGAR,SUGR.PREPTNS,HONEY	1	No Quantity							11734			0
S3	2016	2016	2016	2	0	2	Export	381	Italy	ITA	268	Georgia	GEO								06	SUGAR,SUGR.PREPTNS,HONEY	1	No Quantity							520525			0
S3	2016	2016	2016	2	0	2	Export	381	Italy	ITA	275	State of Palestine	PSE								06	SUGAR,SUGR.PREPTNS,HONEY	1	No Quantity							57027			0
S3	2016	2016	2016	2	0	2	Export	381	Italy	ITA	276	Germany	DEU								06	SUGAR,SUGR.PREPTNS,HONEY	1	No Quantity							86163329			0
S3	2016	2016	2016	2	0	2	Export	381	Italy	ITA	288	Ghana	GHA								06	SUGAR,SUGR.PREPTNS,HONEY	1	No Quantity							12173			0
S3	2016	2016	2016	2	0	2	Export	381	Italy	ITA	300	Greece	GRC								06	SUGAR,SUGR.PREPTNS,HONEY	1	No Quantity							28991451			0
S3	2016	2016	2016	2	0	2	Export	381	Italy	ITA	308	Grenada	GRD								06	SUGAR,SUGR.PREPTNS,HONEY	1	No Quantity							38103			0
S3	2016	2016	2016	2	0	2	Export	381	Italy	ITA	320	Guatemala	GTM								06	SUGAR,SUGR.PREPTNS,HONEY	1	No Quantity							24534			0
S3	2016	2016	2016	2	0	2	Export	381	Italy	ITA	324	Guinea	GIN								06	SUGAR,SUGR.PREPTNS,HONEY	1	No Quantity							3900			0
S3	2016	2016	2016	2	0	2	Export	381	Italy	ITA	336	Holy See (Vatican City State)	VAT								06	SUGAR,SUGR.PREPTNS,HONEY	1	No Quantity							19677			0
S3	2016	2016	2016	2	0	2	Export	381	Italy	ITA	344	China, Hong Kong SAR	HKG								06	SUGAR,SUGR.PREPTNS,HONEY	1	No Quantity							1684322			0
S3	2016	2016	2016	2	0	2	Export	381	Italy	ITA	348	Hungary	HUN								06	SUGAR,SUGR.PREPTNS,HONEY	1	No Quantity							10385296			0
S3	2016	2016	2016	2	0	2	Export	381	Italy	ITA	352	Iceland	ISL								06	SUGAR,SUGR.PREPTNS,HONEY	1	No Quantity							10551			0
S3	2016	2016	2016	2	0	2	Export	381	Italy	ITA	360	Indonesia	IDN								06	SUGAR,SUGR.PREPTNS,HONEY	1	No Quantity							1790537			0
S3	2016	2016	2016	2	0	2	Export	381	Italy	ITA	364	Iran	IRN								06	SUGAR,SUGR.PREPTNS,HONEY	1	No Quantity							2041054			0
S3	2016	2016	2016	2	0	2	Export	381	Italy	ITA	368	Iraq	IRQ								06	SUGAR,SUGR.PREPTNS,HONEY	1	No Quantity							287577			0
S3	2016	2016	2016	2	0	2	Export	381	Italy	ITA	372	Ireland	IRL								06	SUGAR,SUGR.PREPTNS,HONEY	1	No Quantity							11489073			0
S3	2016	2016	2016	2	0	2	Export	381	Italy	ITA	376	Israel	ISR								06	SUGAR,SUGR.PREPTNS,HONEY	1	No Quantity							2133578			0
S3	2016	2016	2016	2	0	2	Export	381	Italy	ITA	384	Côte d'Ivoire	CIV								06	SUGAR,SUGR.PREPTNS,HONEY	1	No Quantity							50139			0
S3	2016	2016	2016	2	0	2	Export	381	Italy	ITA	392	Japan	JPN								06	SUGAR,SUGR.PREPTNS,HONEY	1	No Quantity							3640517			0
S3	2016	2016	2016	2	0	2	Export	381	Italy	ITA	398	Kazakhstan	KAZ								06	SUGAR,SUGR.PREPTNS,HONEY	1	No Quantity							39719			0
S3	2016	2016	2016	2	0	2	Export	381	Italy	ITA	400	Jordan	JOR								06	SUGAR,SUGR.PREPTNS,HONEY	1	No Quantity							731047			0
S3	2016	2016	2016	2	0	2	Export	381	Italy	ITA	404	Kenya	KEN								06	SUGAR,SUGR.PREPTNS,HONEY	1	No Quantity							67506			0
S3	2016	2016	2016	2	0	2	Export	381	Italy	ITA	410	Rep. of Korea	KOR								06	SUGAR,SUGR.PREPTNS,HONEY	1	No Quantity							1403003			0
S3	2016	2016	2016	2	0	2	Export	381	Italy	ITA	414	Kuwait	KWT								06	SUGAR,SUGR.PREPTNS,HONEY	1	No Quantity							630105			0
S3	2016	2016	2016	2	0	2	Export	381	Italy	ITA	422	Lebanon	LBN								06	SUGAR,SUGR.PREPTNS,HONEY	1	No Quantity							1139563			0
S3	2016	2016	2016	2	0	2	Export	381	Italy	ITA	428	Latvia	LVA								06	SUGAR,SUGR.PREPTNS,HONEY	1	No Quantity							224678			0
S3	2016	2016	2016	2	0	2	Export	381	Italy	ITA	434	Libya	LBY								06	SUGAR,SUGR.PREPTNS,HONEY	1	No Quantity							932015			0
S3	2016	2016	2016	2	0	2	Export	381	Italy	ITA	440	Lithuania	LTU								06	SUGAR,SUGR.PREPTNS,HONEY	1	No Quantity							704775			0
S3	2016	2016	2016	2	0	2	Export	381	Italy	ITA	442	Luxembourg	LUX								06	SUGAR,SUGR.PREPTNS,HONEY	1	No Quantity							214446			0
S3	2016	2016	2016	2	0	2	Export	381	Italy	ITA	446	China, Macao SAR	MAC								06	SUGAR,SUGR.PREPTNS,HONEY	1	No Quantity							8262			0
S3	2016	2016	2016	2	0	2	Export	381	Italy	ITA	450	Madagascar	MDG								06	SUGAR,SUGR.PREPTNS,HONEY	1	No Quantity							80500			0
S3	2016	2016	2016	2	0	2	Export	381	Italy	ITA	458	Malaysia	MYS								06	SUGAR,SUGR.PREPTNS,HONEY	1	No Quantity							637113			0
S3	2016	2016	2016	2	0	2	Export	381	Italy	ITA	462	Maldives	MDV								06	SUGAR,SUGR.PREPTNS,HONEY	1	No Quantity							38358			0
S3	2016	2016	2016	2	0	2	Export	381	Italy	ITA	466	Mali	MLI								06	SUGAR,SUGR.PREPTNS,HONEY	1	No Quantity							14616			0
S3	2016	2016	2016	2	0	2	Export	381	Italy	ITA	470	Malta	MLT								06	SUGAR,SUGR.PREPTNS,HONEY	1	No Quantity							2455401			0
S3	2016	2016	2016	2	0	2	Export	381	Italy	ITA	480	Mauritius	MUS								06	SUGAR,SUGR.PREPTNS,HONEY	1	No Quantity							573351			0
S3	2016	2016	2016	2	0	2	Export	381	Italy	ITA	484	Mexico	MEX								06	SUGAR,SUGR.PREPTNS,HONEY	1	No Quantity							1190115			0
S3	2016	2016	2016	2	0	2	Export	381	Italy	ITA	490	Other Asia, nes									06	SUGAR,SUGR.PREPTNS,HONEY	1	No Quantity							851889			0
S3	2016	2016	2016	2	0	2	Export	381	Italy	ITA	496	Mongolia	MNG								06	SUGAR,SUGR.PREPTNS,HONEY	1	No Quantity							54787			0
S3	2016	2016	2016	2	0	2	Export	381	Italy	ITA	498	Rep. of Moldova	MDA								06	SUGAR,SUGR.PREPTNS,HONEY	1	No Quantity							66676			0
S3	2016	2016	2016	2	0	2	Export	381	Italy	ITA	499	Montenegro	MNE								06	SUGAR,SUGR.PREPTNS,HONEY	1	No Quantity							81343			0
S3	2016	2016	2016	2	0	2	Export	381	Italy	ITA	504	Morocco	MAR								06	SUGAR,SUGR.PREPTNS,HONEY	1	No Quantity							792190			0
S3	2016	2016	2016	2	0	2	Export	381	Italy	ITA	508	Mozambique	MOZ								06	SUGAR,SUGR.PREPTNS,HONEY	1	No Quantity							63560			0
S3	2016	2016	2016	2	0	2	Export	381	Italy	ITA	512	Oman	OMN								06	SUGAR,SUGR.PREPTNS,HONEY	1	No Quantity							9467			0
S3	2016	2016	2016	2	0	2	Export	381	Italy	ITA	528	Netherlands	NLD								06	SUGAR,SUGR.PREPTNS,HONEY	1	No Quantity							24044714			0
S3	2016	2016	2016	2	0	2	Export	381	Italy	ITA	533	Aruba	ABW								06	SUGAR,SUGR.PREPTNS,HONEY	1	No Quantity							39488			0
S3	2016	2016	2016	2	0	2	Export	381	Italy	ITA	540	New Caledonia	NCL								06	SUGAR,SUGR.PREPTNS,HONEY	1	No Quantity							85687			0
S3	2016	2016	2016	2	0	2	Export	381	Italy	ITA	554	New Zealand	NZL								06	SUGAR,SUGR.PREPTNS,HONEY	1	No Quantity							136989			0
S3	2016	2016	2016	2	0	2	Export	381	Italy	ITA	558	Nicaragua	NIC								06	SUGAR,SUGR.PREPTNS,HONEY	1	No Quantity							5938			0
S3	2016	2016	2016	2	0	2	Export	381	Italy	ITA	566	Nigeria	NGA								06	SUGAR,SUGR.PREPTNS,HONEY	1	No Quantity							36708			0
S3	2016	2016	2016	2	0	2	Export	381	Italy	ITA	568	Other Europe, nes									06	SUGAR,SUGR.PREPTNS,HONEY	1	No Quantity							25342			0
S3	2016	2016	2016	2	0	2	Export	381	Italy	ITA	579	Norway	NOR								06	SUGAR,SUGR.PREPTNS,HONEY	1	No Quantity							514401			0
S3	2016	2016	2016	2	0	2	Export	381	Italy	ITA	586	Pakistan	PAK								06	SUGAR,SUGR.PREPTNS,HONEY	1	No Quantity							943237			0
S3	2016	2016	2016	2	0	2	Export	381	Italy	ITA	591	Panama	PAN								06	SUGAR,SUGR.PREPTNS,HONEY	1	No Quantity							22365			0
S3	2016	2016	2016	2	0	2	Export	381	Italy	ITA	600	Paraguay	PRY								06	SUGAR,SUGR.PREPTNS,HONEY	1	No Quantity							23538			0
S3	2016	2016	2016	2	0	2	Export	381	Italy	ITA	604	Peru	PER								06	SUGAR,SUGR.PREPTNS,HONEY	1	No Quantity							35369			0
S3	2016	2016	2016	2	0	2	Export	381	Italy	ITA	608	Philippines	PHL								06	SUGAR,SUGR.PREPTNS,HONEY	1	No Quantity							734984			0
S3	2016	2016	2016	2	0	2	Export	381	Italy	ITA	616	Poland	POL								06	SUGAR,SUGR.PREPTNS,HONEY	1	No Quantity							11408794			0
S3	2016	2016	2016	2	0	2	Export	381	Italy	ITA	620	Portugal	PRT								06	SUGAR,SUGR.PREPTNS,HONEY	1	No Quantity							2146437			0
S3	2016	2016	2016	2	0	2	Export	381	Italy	ITA	634	Qatar	QAT								06	SUGAR,SUGR.PREPTNS,HONEY	1	No Quantity							322666			0
S3	2016	2016	2016	2	0	2	Export	381	Italy	ITA	642	Romania	ROU								06	SUGAR,SUGR.PREPTNS,HONEY	1	No Quantity							7658462			0
S3	2016	2016	2016	2	0	2	Export	381	Italy	ITA	643	Russian Federation	RUS								06	SUGAR,SUGR.PREPTNS,HONEY	1	No Quantity							8387011			0
S3	2016	2016	2016	2	0	2	Export	381	Italy	ITA	646	Rwanda	RWA								06	SUGAR,SUGR.PREPTNS,HONEY	1	No Quantity							2949			0
S3	2016	2016	2016	2	0	2	Export	381	Italy	ITA	670	Saint Vincent and the Grenadines	VCT								06	SUGAR,SUGR.PREPTNS,HONEY	1	No Quantity							64066			0
S3	2016	2016	2016	2	0	2	Export	381	Italy	ITA	682	Saudi Arabia	SAU								06	SUGAR,SUGR.PREPTNS,HONEY	1	No Quantity							2629686			0
S3	2016	2016	2016	2	0	2	Export	381	Italy	ITA	686	Senegal	SEN								06	SUGAR,SUGR.PREPTNS,HONEY	1	No Quantity							159682			0
S3	2016	2016	2016	2	0	2	Export	381	Italy	ITA	688	Serbia	SRB								06	SUGAR,SUGR.PREPTNS,HONEY	1	No Quantity							911246			0
S3	2016	2016	2016	2	0	2	Export	381	Italy	ITA	690	Seychelles	SYC								06	SUGAR,SUGR.PREPTNS,HONEY	1	No Quantity							1724			0
S3	2016	2016	2016	2	0	2	Export	381	Italy	ITA	699	India	IND								06	SUGAR,SUGR.PREPTNS,HONEY	1	No Quantity							2540317			0
S3	2016	2016	2016	2	0	2	Export	381	Italy	ITA	702	Singapore	SGP								06	SUGAR,SUGR.PREPTNS,HONEY	1	No Quantity							512643			0
S3	2016	2016	2016	2	0	2	Export	381	Italy	ITA	703	Slovakia	SVK								06	SUGAR,SUGR.PREPTNS,HONEY	1	No Quantity							1961393			0
S3	2016	2016	2016	2	0	2	Export	381	Italy	ITA	704	Viet Nam	VNM								06	SUGAR,SUGR.PREPTNS,HONEY	1	No Quantity							987618			0
S3	2016	2016	2016	2	0	2	Export	381	Italy	ITA	705	Slovenia	SVN								06	SUGAR,SUGR.PREPTNS,HONEY	1	No Quantity							9037462			0
S3	2016	2016	2016	2	0	2	Export	381	Italy	ITA	710	South Africa	ZAF								06	SUGAR,SUGR.PREPTNS,HONEY	1	No Quantity							1529506			0
S3	2016	2016	2016	2	0	2	Export	381	Italy	ITA	716	Zimbabwe	ZWE								06	SUGAR,SUGR.PREPTNS,HONEY	1	No Quantity							101951			0
S3	2016	2016	2016	2	0	2	Export	381	Italy	ITA	724	Spain	ESP								06	SUGAR,SUGR.PREPTNS,HONEY	1	No Quantity							17729447			0
S3	2016	2016	2016	2	0	2	Export	381	Italy	ITA	729	Sudan	SDN								06	SUGAR,SUGR.PREPTNS,HONEY	1	No Quantity							51458			0
S3	2016	2016	2016	2	0	2	Export	381	Italy	ITA	752	Sweden	SWE								06	SUGAR,SUGR.PREPTNS,HONEY	1	No Quantity							9415054			0
S3	2016	2016	2016	2	0	2	Export	381	Italy	ITA	757	Switzerland	CHE								06	SUGAR,SUGR.PREPTNS,HONEY	1	No Quantity							9163058			0
S3	2016	2016	2016	2	0	2	Export	381	Italy	ITA	760	Syria	SYR								06	SUGAR,SUGR.PREPTNS,HONEY	1	No Quantity							55095			0
S3	2016	2016	2016	2	0	2	Export	381	Italy	ITA	764	Thailand	THA								06	SUGAR,SUGR.PREPTNS,HONEY	1	No Quantity							971586			0
S3	2016	2016	2016	2	0	2	Export	381	Italy	ITA	768	Togo	TGO								06	SUGAR,SUGR.PREPTNS,HONEY	1	No Quantity							8466			0
S3	2016	2016	2016	2	0	2	Export	381	Italy	ITA	780	Trinidad and Tobago	TTO								06	SUGAR,SUGR.PREPTNS,HONEY	1	No Quantity							85819			0
S3	2016	2016	2016	2	0	2	Export	381	Italy	ITA	784	United Arab Emirates	ARE								06	SUGAR,SUGR.PREPTNS,HONEY	1	No Quantity							2887940			0
S3	2016	2016	2016	2	0	2	Export	381	Italy	ITA	788	Tunisia	TUN								06	SUGAR,SUGR.PREPTNS,HONEY	1	No Quantity							1282034			0
S3	2016	2016	2016	2	0	2	Export	381	Italy	ITA	792	Turkey	TUR								06	SUGAR,SUGR.PREPTNS,HONEY	1	No Quantity							3298026			0
S3	2016	2016	2016	2	0	2	Export	381	Italy	ITA	800	Uganda	UGA								06	SUGAR,SUGR.PREPTNS,HONEY	1	No Quantity							1920			0
S3	2016	2016	2016	2	0	2	Export	381	Italy	ITA	804	Ukraine	UKR								06	SUGAR,SUGR.PREPTNS,HONEY	1	No Quantity							562293			0
S3	2016	2016	2016	2	0	2	Export	381	Italy	ITA	807	North Macedonia	MKD								06	SUGAR,SUGR.PREPTNS,HONEY	1	No Quantity							411905			0
S3	2016	2016	2016	2	0	2	Export	381	Italy	ITA	818	Egypt	EGY								06	SUGAR,SUGR.PREPTNS,HONEY	1	No Quantity							1222778			0
S3	2016	2016	2016	2	0	2	Export	381	Italy	ITA	826	United Kingdom	GBR								06	SUGAR,SUGR.PREPTNS,HONEY	1	No Quantity							24684684			0
S3	2016	2016	2016	2	0	2	Export	381	Italy	ITA	834	United Rep. of Tanzania	TZA								06	SUGAR,SUGR.PREPTNS,HONEY	1	No Quantity							54341			0
S3	2016	2016	2016	2	0	2	Export	381	Italy	ITA	842	USA	USA								06	SUGAR,SUGR.PREPTNS,HONEY	1	No Quantity							24305468			0
S3	2016	2016	2016	2	0	2	Export	381	Italy	ITA	858	Uruguay	URY								06	SUGAR,SUGR.PREPTNS,HONEY	1	No Quantity							5669			0
S3	2016	2016	2016	2	0	2	Export	381	Italy	ITA	860	Uzbekistan	UZB								06	SUGAR,SUGR.PREPTNS,HONEY	1	No Quantity							149202			0
S3	2016	2016	2016	2	0	2	Export	381	Italy	ITA	887	Yemen	YEM								06	SUGAR,SUGR.PREPTNS,HONEY	1	No Quantity							131839			0
S3	2016	2016	2016	2	0	2	Export	381	Italy	ITA	899	Areas, nes									06	SUGAR,SUGR.PREPTNS,HONEY	1	No Quantity							42784			0
S3	2016	2016	2016	2	0	2	Export	384	Côte d'Ivoire	CIV	0	World	WLD								06	SUGAR,SUGR.PREPTNS,HONEY	1	No Quantity			0		0		28997048			0
S3	2016	2016	2016	2	0	2	Export	384	Côte d'Ivoire	CIV	56	Belgium	BEL								06	SUGAR,SUGR.PREPTNS,HONEY	1	No Quantity			0		0		420			0
S3	2016	2016	2016	2	0	2	Export	384	Côte d'Ivoire	CIV	120	Cameroon	CMR								06	SUGAR,SUGR.PREPTNS,HONEY	1	No Quantity			0		0		94400			0
S3	2016	2016	2016	2	0	2	Export	384	Côte d'Ivoire	CIV	124	Canada	CAN								06	SUGAR,SUGR.PREPTNS,HONEY	1	No Quantity			0		0		504			0
S3	2016	2016	2016	2	0	2	Export	384	Côte d'Ivoire	CIV	156	China	CHN								06	SUGAR,SUGR.PREPTNS,HONEY	1	No Quantity			0		0		190			0
S3	2016	2016	2016	2	0	2	Export	384	Côte d'Ivoire	CIV	178	Congo	COG								06	SUGAR,SUGR.PREPTNS,HONEY	1	No Quantity			0		0		575171			0
S3	2016	2016	2016	2	0	2	Export	384	Côte d'Ivoire	CIV	204	Benin	BEN								06	SUGAR,SUGR.PREPTNS,HONEY	1	No Quantity			0		0		40603			0
S3	2016	2016	2016	2	0	2	Export	384	Côte d'Ivoire	CIV	226	Equatorial Guinea	GNQ								06	SUGAR,SUGR.PREPTNS,HONEY	1	No Quantity			0		0		149034			0
S3	2016	2016	2016	2	0	2	Export	384	Côte d'Ivoire	CIV	251	France	FRA								06	SUGAR,SUGR.PREPTNS,HONEY	1	No Quantity			0		0		8998			0
S3	2016	2016	2016	2	0	2	Export	384	Côte d'Ivoire	CIV	266	Gabon	GAB								06	SUGAR,SUGR.PREPTNS,HONEY	1	No Quantity			0		0		208303			0
S3	2016	2016	2016	2	0	2	Export	384	Côte d'Ivoire	CIV	270	Gambia	GMB								06	SUGAR,SUGR.PREPTNS,HONEY	1	No Quantity			0		0		233306			0
S3	2016	2016	2016	2	0	2	Export	384	Côte d'Ivoire	CIV	276	Germany	DEU								06	SUGAR,SUGR.PREPTNS,HONEY	1	No Quantity			0		0		2509			0
S3	2016	2016	2016	2	0	2	Export	384	Côte d'Ivoire	CIV	288	Ghana	GHA								06	SUGAR,SUGR.PREPTNS,HONEY	1	No Quantity			0		0		347281			0
S3	2016	2016	2016	2	0	2	Export	384	Côte d'Ivoire	CIV	324	Guinea	GIN								06	SUGAR,SUGR.PREPTNS,HONEY	1	No Quantity			0		0		2267163			0
S3	2016	2016	2016	2	0	2	Export	384	Côte d'Ivoire	CIV	376	Israel	ISR								06	SUGAR,SUGR.PREPTNS,HONEY	1	No Quantity			0		0		1386			0
S3	2016	2016	2016	2	0	2	Export	384	Côte d'Ivoire	CIV	392	Japan	JPN								06	SUGAR,SUGR.PREPTNS,HONEY	1	No Quantity			0		0		39			0
S3	2016	2016	2016	2	0	2	Export	384	Côte d'Ivoire	CIV	430	Liberia	LBR								06	SUGAR,SUGR.PREPTNS,HONEY	1	No Quantity			0		0		13462			0
S3	2016	2016	2016	2	0	2	Export	384	Côte d'Ivoire	CIV	466	Mali	MLI								06	SUGAR,SUGR.PREPTNS,HONEY	1	No Quantity			0		0		474583			0
S3	2016	2016	2016	2	0	2	Export	384	Côte d'Ivoire	CIV	478	Mauritania	MRT								06	SUGAR,SUGR.PREPTNS,HONEY	1	No Quantity			0		0		385752			0
S3	2016	2016	2016	2	0	2	Export	384	Côte d'Ivoire	CIV	504	Morocco	MAR								06	SUGAR,SUGR.PREPTNS,HONEY	1	No Quantity			0		0		33			0
S3	2016	2016	2016	2	0	2	Export	384	Côte d'Ivoire	CIV	562	Niger	NER								06	SUGAR,SUGR.PREPTNS,HONEY	1	No Quantity			0		0		103766			0
S3	2016	2016	2016	2	0	2	Export	384	Côte d'Ivoire	CIV	566	Nigeria	NGA								06	SUGAR,SUGR.PREPTNS,HONEY	1	No Quantity			0		0		12725			0
S3	2016	2016	2016	2	0	2	Export	384	Côte d'Ivoire	CIV	682	Saudi Arabia	SAU								06	SUGAR,SUGR.PREPTNS,HONEY	1	No Quantity			0		0		420			0
S3	2016	2016	2016	2	0	2	Export	384	Côte d'Ivoire	CIV	686	Senegal	SEN								06	SUGAR,SUGR.PREPTNS,HONEY	1	No Quantity			0		0		3029746			0
S3	2016	2016	2016	2	0	2	Export	384	Côte d'Ivoire	CIV	694	Sierra Leone	SLE								06	SUGAR,SUGR.PREPTNS,HONEY	1	No Quantity			0		0		199781			0
S3	2016	2016	2016	2	0	2	Export	384	Côte d'Ivoire	CIV	757	Switzerland	CHE								06	SUGAR,SUGR.PREPTNS,HONEY	1	No Quantity			0		0		4139			0
S3	2016	2016	2016	2	0	2	Export	384	Côte d'Ivoire	CIV	768	Togo	TGO								06	SUGAR,SUGR.PREPTNS,HONEY	1	No Quantity			0		0		518199			0
S3	2016	2016	2016	2	0	2	Export	384	Côte d'Ivoire	CIV	826	United Kingdom	GBR								06	SUGAR,SUGR.PREPTNS,HONEY	1	No Quantity			0		0		320			0
S3	2016	2016	2016	2	0	2	Export	384	Côte d'Ivoire	CIV	842	USA	USA								06	SUGAR,SUGR.PREPTNS,HONEY	1	No Quantity			0		0		1722			0
S3	2016	2016	2016	2	0	2	Export	384	Côte d'Ivoire	CIV	854	Burkina Faso	BFA								06	SUGAR,SUGR.PREPTNS,HONEY	1	No Quantity			0		0		20285688			0
S3	2016	2016	2016	2	0	2	Export	384	Côte d'Ivoire	CIV	899	Areas, nes									06	SUGAR,SUGR.PREPTNS,HONEY	1	No Quantity			0		0		37388			0
S3	2016	2016	2016	2	0	2	Export	381	Italy	ITA	0	World	WLD								07	COFFEE,TEA,COCOA,SPICES	1	No Quantity							3353520564			0
S3	2016	2016	2016	2	0	2	Export	381	Italy	ITA	4	Afghanistan	AFG								07	COFFEE,TEA,COCOA,SPICES	1	No Quantity							16298			0
S3	2016	2016	2016	2	0	2	Export	381	Italy	ITA	8	Albania	ALB								07	COFFEE,TEA,COCOA,SPICES	1	No Quantity							15378747			0
S3	2016	2016	2016	2	0	2	Export	381	Italy	ITA	12	Algeria	DZA								07	COFFEE,TEA,COCOA,SPICES	1	No Quantity							25130344			0
S3	2016	2016	2016	2	0	2	Export	381	Italy	ITA	20	Andorra	AND								07	COFFEE,TEA,COCOA,SPICES	1	No Quantity							17360			0
S3	2016	2016	2016	2	0	2	Export	381	Italy	ITA	24	Angola	AGO								07	COFFEE,TEA,COCOA,SPICES	1	No Quantity							22212			0
S3	2016	2016	2016	2	0	2	Export	381	Italy	ITA	28	Antigua and Barbuda	ATG								07	COFFEE,TEA,COCOA,SPICES	1	No Quantity							14111			0
S3	2016	2016	2016	2	0	2	Export	381	Italy	ITA	31	Azerbaijan	AZE								07	COFFEE,TEA,COCOA,SPICES	1	No Quantity							3005093			0
S3	2016	2016	2016	2	0	2	Export	381	Italy	ITA	32	Argentina	ARG								07	COFFEE,TEA,COCOA,SPICES	1	No Quantity							5310433			0
S3	2016	2016	2016	2	0	2	Export	381	Italy	ITA	36	Australia	AUS								07	COFFEE,TEA,COCOA,SPICES	1	No Quantity							89214277			0
S3	2016	2016	2016	2	0	2	Export	381	Italy	ITA	40	Austria	AUT								07	COFFEE,TEA,COCOA,SPICES	1	No Quantity							105248742			0
S3	2016	2016	2016	2	0	2	Export	381	Italy	ITA	44	Bahamas	BHS								07	COFFEE,TEA,COCOA,SPICES	1	No Quantity							9549			0
S3	2016	2016	2016	2	0	2	Export	381	Italy	ITA	48	Bahrain	BHR								07	COFFEE,TEA,COCOA,SPICES	1	No Quantity							7689783			0
S3	2016	2016	2016	2	0	2	Export	381	Italy	ITA	50	Bangladesh	BGD								07	COFFEE,TEA,COCOA,SPICES	1	No Quantity							852868			0
S3	2016	2016	2016	2	0	2	Export	381	Italy	ITA	51	Armenia	ARM								07	COFFEE,TEA,COCOA,SPICES	1	No Quantity							4877388			0
S3	2016	2016	2016	2	0	2	Export	381	Italy	ITA	52	Barbados	BRB								07	COFFEE,TEA,COCOA,SPICES	1	No Quantity							4928			0
S3	2016	2016	2016	2	0	2	Export	381	Italy	ITA	56	Belgium	BEL								07	COFFEE,TEA,COCOA,SPICES	1	No Quantity							88665953			0
S3	2016	2016	2016	2	0	2	Export	381	Italy	ITA	60	Bermuda	BMU								07	COFFEE,TEA,COCOA,SPICES	1	No Quantity							15281			0
S3	2016	2016	2016	2	0	2	Export	381	Italy	ITA	68	Bolivia (Plurinational State of)	BOL								07	COFFEE,TEA,COCOA,SPICES	1	No Quantity							330620			0
S3	2016	2016	2016	2	0	2	Export	381	Italy	ITA	70	Bosnia Herzegovina	BIH								07	COFFEE,TEA,COCOA,SPICES	1	No Quantity							10633855			0
S3	2016	2016	2016	2	0	2	Export	381	Italy	ITA	76	Brazil	BRA								07	COFFEE,TEA,COCOA,SPICES	1	No Quantity							25365866			0
S3	2016	2016	2016	2	0	2	Export	381	Italy	ITA	92	Br. Virgin Isds	VGB								07	COFFEE,TEA,COCOA,SPICES	1	No Quantity							50572			0
S3	2016	2016	2016	2	0	2	Export	381	Italy	ITA	96	Brunei Darussalam	BRN								07	COFFEE,TEA,COCOA,SPICES	1	No Quantity							237876			0
S3	2016	2016	2016	2	0	2	Export	381	Italy	ITA	100	Bulgaria	BGR								07	COFFEE,TEA,COCOA,SPICES	1	No Quantity							34319056			0
S3	2016	2016	2016	2	0	2	Export	381	Italy	ITA	104	Myanmar	MMR								07	COFFEE,TEA,COCOA,SPICES	1	No Quantity							115495			0
S3	2016	2016	2016	2	0	2	Export	381	Italy	ITA	112	Belarus	BLR								07	COFFEE,TEA,COCOA,SPICES	1	No Quantity							4243143			0
S3	2016	2016	2016	2	0	2	Export	381	Italy	ITA	116	Cambodia	KHM								07	COFFEE,TEA,COCOA,SPICES	1	No Quantity							565098			0
S3	2016	2016	2016	2	0	2	Export	381	Italy	ITA	120	Cameroon	CMR								07	COFFEE,TEA,COCOA,SPICES	1	No Quantity							473749			0
S3	2016	2016	2016	2	0	2	Export	381	Italy	ITA	124	Canada	CAN								07	COFFEE,TEA,COCOA,SPICES	1	No Quantity							51021373			0
S3	2016	2016	2016	2	0	2	Export	381	Italy	ITA	132	Cabo Verde	CPV								07	COFFEE,TEA,COCOA,SPICES	1	No Quantity							3355			0
S3	2016	2016	2016	2	0	2	Export	381	Italy	ITA	136	Cayman Isds	CYM								07	COFFEE,TEA,COCOA,SPICES	1	No Quantity							62988			0
S3	2016	2016	2016	2	0	2	Export	381	Italy	ITA	140	Central African Rep.	CAF								07	COFFEE,TEA,COCOA,SPICES	1	No Quantity							1256			0
S3	2016	2016	2016	2	0	2	Export	381	Italy	ITA	144	Sri Lanka	LKA								07	COFFEE,TEA,COCOA,SPICES	1	No Quantity							678405			0
S3	2016	2016	2016	2	0	2	Export	381	Italy	ITA	152	Chile	CHL								07	COFFEE,TEA,COCOA,SPICES	1	No Quantity							10269703			0
S3	2016	2016	2016	2	0	2	Export	381	Italy	ITA	156	China	CHN								07	COFFEE,TEA,COCOA,SPICES	1	No Quantity							42400179			0
S3	2016	2016	2016	2	0	2	Export	381	Italy	ITA	170	Colombia	COL								07	COFFEE,TEA,COCOA,SPICES	1	No Quantity							2655572			0
S3	2016	2016	2016	2	0	2	Export	381	Italy	ITA	178	Congo	COG								07	COFFEE,TEA,COCOA,SPICES	1	No Quantity							203403			0
S3	2016	2016	2016	2	0	2	Export	381	Italy	ITA	180	Dem. Rep. of the Congo	COD								07	COFFEE,TEA,COCOA,SPICES	1	No Quantity							187589			0
S3	2016	2016	2016	2	0	2	Export	381	Italy	ITA	188	Costa Rica	CRI								07	COFFEE,TEA,COCOA,SPICES	1	No Quantity							497521			0
S3	2016	2016	2016	2	0	2	Export	381	Italy	ITA	191	Croatia	HRV								07	COFFEE,TEA,COCOA,SPICES	1	No Quantity							24441945			0
S3	2016	2016	2016	2	0	2	Export	381	Italy	ITA	192	Cuba	CUB								07	COFFEE,TEA,COCOA,SPICES	1	No Quantity							287121			0
S3	2016	2016	2016	2	0	2	Export	381	Italy	ITA	196	Cyprus	CYP								07	COFFEE,TEA,COCOA,SPICES	1	No Quantity							5349793			0
S3	2016	2016	2016	2	0	2	Export	381	Italy	ITA	203	Czechia	CZE								07	COFFEE,TEA,COCOA,SPICES	1	No Quantity							40346983			0
S3	2016	2016	2016	2	0	2	Export	381	Italy	ITA	204	Benin	BEN								07	COFFEE,TEA,COCOA,SPICES	1	No Quantity							371648			0
S3	2016	2016	2016	2	0	2	Export	381	Italy	ITA	208	Denmark	DNK								07	COFFEE,TEA,COCOA,SPICES	1	No Quantity							11406643			0
S3	2016	2016	2016	2	0	2	Export	381	Italy	ITA	214	Dominican Rep.	DOM								07	COFFEE,TEA,COCOA,SPICES	1	No Quantity							1655550			0
S3	2016	2016	2016	2	0	2	Export	381	Italy	ITA	218	Ecuador	ECU								07	COFFEE,TEA,COCOA,SPICES	1	No Quantity							2434469			0
S3	2016	2016	2016	2	0	2	Export	381	Italy	ITA	222	El Salvador	SLV								07	COFFEE,TEA,COCOA,SPICES	1	No Quantity							56324			0
S3	2016	2016	2016	2	0	2	Export	381	Italy	ITA	226	Equatorial Guinea	GNQ								07	COFFEE,TEA,COCOA,SPICES	1	No Quantity							45553			0
S3	2016	2016	2016	2	0	2	Export	381	Italy	ITA	231	Ethiopia	ETH								07	COFFEE,TEA,COCOA,SPICES	1	No Quantity							150652			0
S3	2016	2016	2016	2	0	2	Export	381	Italy	ITA	233	Estonia	EST								07	COFFEE,TEA,COCOA,SPICES	1	No Quantity							4813052			0
S3	2016	2016	2016	2	0	2	Export	381	Italy	ITA	242	Fiji	FJI								07	COFFEE,TEA,COCOA,SPICES	1	No Quantity							1294			0
S3	2016	2016	2016	2	0	2	Export	381	Italy	ITA	246	Finland	FIN								07	COFFEE,TEA,COCOA,SPICES	1	No Quantity							8127306			0
S3	2016	2016	2016	2	0	2	Export	381	Italy	ITA	251	France	FRA								07	COFFEE,TEA,COCOA,SPICES	1	No Quantity							466183670			0
S3	2016	2016	2016	2	0	2	Export	381	Italy	ITA	258	French Polynesia	PYF								07	COFFEE,TEA,COCOA,SPICES	1	No Quantity							1453411			0
S3	2016	2016	2016	2	0	2	Export	381	Italy	ITA	262	Djibouti	DJI								07	COFFEE,TEA,COCOA,SPICES	1	No Quantity							636731			0
S3	2016	2016	2016	2	0	2	Export	381	Italy	ITA	266	Gabon	GAB								07	COFFEE,TEA,COCOA,SPICES	1	No Quantity							250689			0
S3	2016	2016	2016	2	0	2	Export	381	Italy	ITA	268	Georgia	GEO								07	COFFEE,TEA,COCOA,SPICES	1	No Quantity							5867595			0
S3	2016	2016	2016	2	0	2	Export	381	Italy	ITA	270	Gambia	GMB								07	COFFEE,TEA,COCOA,SPICES	1	No Quantity							12610			0
S3	2016	2016	2016	2	0	2	Export	381	Italy	ITA	275	State of Palestine	PSE								07	COFFEE,TEA,COCOA,SPICES	1	No Quantity							1368683			0
S3	2016	2016	2016	2	0	2	Export	381	Italy	ITA	276	Germany	DEU								07	COFFEE,TEA,COCOA,SPICES	1	No Quantity							382309048			0
S3	2016	2016	2016	2	0	2	Export	381	Italy	ITA	288	Ghana	GHA								07	COFFEE,TEA,COCOA,SPICES	1	No Quantity							478235			0
S3	2016	2016	2016	2	0	2	Export	381	Italy	ITA	292	Gibraltar	GIB								07	COFFEE,TEA,COCOA,SPICES	1	No Quantity							16710			0
S3	2016	2016	2016	2	0	2	Export	381	Italy	ITA	300	Greece	GRC								07	COFFEE,TEA,COCOA,SPICES	1	No Quantity							117617569			0
S3	2016	2016	2016	2	0	2	Export	381	Italy	ITA	304	Greenland	GRL								07	COFFEE,TEA,COCOA,SPICES	1	No Quantity							12707			0
S3	2016	2016	2016	2	0	2	Export	381	Italy	ITA	308	Grenada	GRD								07	COFFEE,TEA,COCOA,SPICES	1	No Quantity							1431			0
S3	2016	2016	2016	2	0	2	Export	381	Italy	ITA	316	Guam	GUM								07	COFFEE,TEA,COCOA,SPICES	1	No Quantity							394301			0
S3	2016	2016	2016	2	0	2	Export	381	Italy	ITA	320	Guatemala	GTM								07	COFFEE,TEA,COCOA,SPICES	1	No Quantity							143805			0
S3	2016	2016	2016	2	0	2	Export	381	Italy	ITA	324	Guinea	GIN								07	COFFEE,TEA,COCOA,SPICES	1	No Quantity							67739			0
S3	2016	2016	2016	2	0	2	Export	381	Italy	ITA	328	Guyana	GUY								07	COFFEE,TEA,COCOA,SPICES	1	No Quantity							2335			0
S3	2016	2016	2016	2	0	2	Export	381	Italy	ITA	332	Haiti	HTI								07	COFFEE,TEA,COCOA,SPICES	1	No Quantity							1680			0
S3	2016	2016	2016	2	0	2	Export	381	Italy	ITA	340	Honduras	HND								07	COFFEE,TEA,COCOA,SPICES	1	No Quantity							47764			0
S3	2016	2016	2016	2	0	2	Export	381	Italy	ITA	344	China, Hong Kong SAR	HKG								07	COFFEE,TEA,COCOA,SPICES	1	No Quantity							65599528			0
S3	2016	2016	2016	2	0	2	Export	381	Italy	ITA	348	Hungary	HUN								07	COFFEE,TEA,COCOA,SPICES	1	No Quantity							26130594			0
S3	2016	2016	2016	2	0	2	Export	381	Italy	ITA	352	Iceland	ISL								07	COFFEE,TEA,COCOA,SPICES	1	No Quantity							289466			0
S3	2016	2016	2016	2	0	2	Export	381	Italy	ITA	360	Indonesia	IDN								07	COFFEE,TEA,COCOA,SPICES	1	No Quantity							2361656			0
S3	2016	2016	2016	2	0	2	Export	381	Italy	ITA	364	Iran	IRN								07	COFFEE,TEA,COCOA,SPICES	1	No Quantity							3899206			0
S3	2016	2016	2016	2	0	2	Export	381	Italy	ITA	368	Iraq	IRQ								07	COFFEE,TEA,COCOA,SPICES	1	No Quantity							678558			0
S3	2016	2016	2016	2	0	2	Export	381	Italy	ITA	372	Ireland	IRL								07	COFFEE,TEA,COCOA,SPICES	1	No Quantity							5133968			0
S3	2016	2016	2016	2	0	2	Export	381	Italy	ITA	376	Israel	ISR								07	COFFEE,TEA,COCOA,SPICES	1	No Quantity							59281430			0
S3	2016	2016	2016	2	0	2	Export	381	Italy	ITA	384	Côte d'Ivoire	CIV								07	COFFEE,TEA,COCOA,SPICES	1	No Quantity							761421			0
S3	2016	2016	2016	2	0	2	Export	381	Italy	ITA	392	Japan	JPN								07	COFFEE,TEA,COCOA,SPICES	1	No Quantity							22573971			0
S3	2016	2016	2016	2	0	2	Export	381	Italy	ITA	398	Kazakhstan	KAZ								07	COFFEE,TEA,COCOA,SPICES	1	No Quantity							1406771			0
S3	2016	2016	2016	2	0	2	Export	381	Italy	ITA	400	Jordan	JOR								07	COFFEE,TEA,COCOA,SPICES	1	No Quantity							9691327			0
S3	2016	2016	2016	2	0	2	Export	381	Italy	ITA	404	Kenya	KEN								07	COFFEE,TEA,COCOA,SPICES	1	No Quantity							884491			0
S3	2016	2016	2016	2	0	2	Export	381	Italy	ITA	410	Rep. of Korea	KOR								07	COFFEE,TEA,COCOA,SPICES	1	No Quantity							28470965			0
S3	2016	2016	2016	2	0	2	Export	381	Italy	ITA	414	Kuwait	KWT								07	COFFEE,TEA,COCOA,SPICES	1	No Quantity							17641745			0
S3	2016	2016	2016	2	0	2	Export	381	Italy	ITA	417	Kyrgyzstan	KGZ								07	COFFEE,TEA,COCOA,SPICES	1	No Quantity							26469			0
S3	2016	2016	2016	2	0	2	Export	381	Italy	ITA	418	Lao People's Dem. Rep.	LAO								07	COFFEE,TEA,COCOA,SPICES	1	No Quantity							114818			0
S3	2016	2016	2016	2	0	2	Export	381	Italy	ITA	422	Lebanon	LBN								07	COFFEE,TEA,COCOA,SPICES	1	No Quantity							11645536			0
S3	2016	2016	2016	2	0	2	Export	381	Italy	ITA	428	Latvia	LVA								07	COFFEE,TEA,COCOA,SPICES	1	No Quantity							6270475			0
S3	2016	2016	2016	2	0	2	Export	381	Italy	ITA	434	Libya	LBY								07	COFFEE,TEA,COCOA,SPICES	1	No Quantity							13409237			0
S3	2016	2016	2016	2	0	2	Export	381	Italy	ITA	440	Lithuania	LTU								07	COFFEE,TEA,COCOA,SPICES	1	No Quantity							16934857			0
S3	2016	2016	2016	2	0	2	Export	381	Italy	ITA	442	Luxembourg	LUX								07	COFFEE,TEA,COCOA,SPICES	1	No Quantity							9494567			0
S3	2016	2016	2016	2	0	2	Export	381	Italy	ITA	446	China, Macao SAR	MAC								07	COFFEE,TEA,COCOA,SPICES	1	No Quantity							17883			0
S3	2016	2016	2016	2	0	2	Export	381	Italy	ITA	450	Madagascar	MDG								07	COFFEE,TEA,COCOA,SPICES	1	No Quantity							951892			0
S3	2016	2016	2016	2	0	2	Export	381	Italy	ITA	458	Malaysia	MYS								07	COFFEE,TEA,COCOA,SPICES	1	No Quantity							6930462			0
S3	2016	2016	2016	2	0	2	Export	381	Italy	ITA	462	Maldives	MDV								07	COFFEE,TEA,COCOA,SPICES	1	No Quantity							1554040			0
S3	2016	2016	2016	2	0	2	Export	381	Italy	ITA	466	Mali	MLI								07	COFFEE,TEA,COCOA,SPICES	1	No Quantity							279841			0
S3	2016	2016	2016	2	0	2	Export	381	Italy	ITA	470	Malta	MLT								07	COFFEE,TEA,COCOA,SPICES	1	No Quantity							14559547			0
S3	2016	2016	2016	2	0	2	Export	381	Italy	ITA	478	Mauritania	MRT								07	COFFEE,TEA,COCOA,SPICES	1	No Quantity							247835			0
S3	2016	2016	2016	2	0	2	Export	381	Italy	ITA	480	Mauritius	MUS								07	COFFEE,TEA,COCOA,SPICES	1	No Quantity							3698306			0
S3	2016	2016	2016	2	0	2	Export	381	Italy	ITA	484	Mexico	MEX								07	COFFEE,TEA,COCOA,SPICES	1	No Quantity							7477210			0
S3	2016	2016	2016	2	0	2	Export	381	Italy	ITA	490	Other Asia, nes									07	COFFEE,TEA,COCOA,SPICES	1	No Quantity							21316428			0
S3	2016	2016	2016	2	0	2	Export	381	Italy	ITA	496	Mongolia	MNG								07	COFFEE,TEA,COCOA,SPICES	1	No Quantity							143797			0
S3	2016	2016	2016	2	0	2	Export	381	Italy	ITA	498	Rep. of Moldova	MDA								07	COFFEE,TEA,COCOA,SPICES	1	No Quantity							2587036			0
S3	2016	2016	2016	2	0	2	Export	381	Italy	ITA	499	Montenegro	MNE								07	COFFEE,TEA,COCOA,SPICES	1	No Quantity							2772359			0
S3	2016	2016	2016	2	0	2	Export	381	Italy	ITA	500	Montserrat	MSR								07	COFFEE,TEA,COCOA,SPICES	1	No Quantity							985649			0
S3	2016	2016	2016	2	0	2	Export	381	Italy	ITA	504	Morocco	MAR								07	COFFEE,TEA,COCOA,SPICES	1	No Quantity							12803099			0
S3	2016	2016	2016	2	0	2	Export	381	Italy	ITA	508	Mozambique	MOZ								07	COFFEE,TEA,COCOA,SPICES	1	No Quantity							2281095			0
S3	2016	2016	2016	2	0	2	Export	381	Italy	ITA	512	Oman	OMN								07	COFFEE,TEA,COCOA,SPICES	1	No Quantity							6763481			0
S3	2016	2016	2016	2	0	2	Export	381	Italy	ITA	516	Namibia	NAM								07	COFFEE,TEA,COCOA,SPICES	1	No Quantity							12988			0
S3	2016	2016	2016	2	0	2	Export	381	Italy	ITA	524	Nepal	NPL								07	COFFEE,TEA,COCOA,SPICES	1	No Quantity							123694			0
S3	2016	2016	2016	2	0	2	Export	381	Italy	ITA	528	Netherlands	NLD								07	COFFEE,TEA,COCOA,SPICES	1	No Quantity							118172717			0
S3	2016	2016	2016	2	0	2	Export	381	Italy	ITA	533	Aruba	ABW								07	COFFEE,TEA,COCOA,SPICES	1	No Quantity							30740			0
S3	2016	2016	2016	2	0	2	Export	381	Italy	ITA	540	New Caledonia	NCL								07	COFFEE,TEA,COCOA,SPICES	1	No Quantity							1324572			0
S3	2016	2016	2016	2	0	2	Export	381	Italy	ITA	554	New Zealand	NZL								07	COFFEE,TEA,COCOA,SPICES	1	No Quantity							3001912			0
S3	2016	2016	2016	2	0	2	Export	381	Italy	ITA	558	Nicaragua	NIC								07	COFFEE,TEA,COCOA,SPICES	1	No Quantity							71144			0
S3	2016	2016	2016	2	0	2	Export	381	Italy	ITA	562	Niger	NER								07	COFFEE,TEA,COCOA,SPICES	1	No Quantity							3973			0
S3	2016	2016	2016	2	0	2	Export	381	Italy	ITA	566	Nigeria	NGA								07	COFFEE,TEA,COCOA,SPICES	1	No Quantity							461731			0
S3	2016	2016	2016	2	0	2	Export	381	Italy	ITA	568	Other Europe, nes									07	COFFEE,TEA,COCOA,SPICES	1	No Quantity							197942			0
S3	2016	2016	2016	2	0	2	Export	381	Italy	ITA	577	Other Africa, nes									07	COFFEE,TEA,COCOA,SPICES	1	No Quantity							122927			0
S3	2016	2016	2016	2	0	2	Export	381	Italy	ITA	579	Norway	NOR								07	COFFEE,TEA,COCOA,SPICES	1	No Quantity							6691333			0
S3	2016	2016	2016	2	0	2	Export	381	Italy	ITA	586	Pakistan	PAK								07	COFFEE,TEA,COCOA,SPICES	1	No Quantity							2398552			0
S3	2016	2016	2016	2	0	2	Export	381	Italy	ITA	591	Panama	PAN								07	COFFEE,TEA,COCOA,SPICES	1	No Quantity							1070405			0
S3	2016	2016	2016	2	0	2	Export	381	Italy	ITA	600	Paraguay	PRY								07	COFFEE,TEA,COCOA,SPICES	1	No Quantity							189484			0
S3	2016	2016	2016	2	0	2	Export	381	Italy	ITA	604	Peru	PER								07	COFFEE,TEA,COCOA,SPICES	1	No Quantity							1852662			0
S3	2016	2016	2016	2	0	2	Export	381	Italy	ITA	608	Philippines	PHL								07	COFFEE,TEA,COCOA,SPICES	1	No Quantity							4750421			0
S3	2016	2016	2016	2	0	2	Export	381	Italy	ITA	616	Poland	POL								07	COFFEE,TEA,COCOA,SPICES	1	No Quantity							114861521			0
S3	2016	2016	2016	2	0	2	Export	381	Italy	ITA	620	Portugal	PRT								07	COFFEE,TEA,COCOA,SPICES	1	No Quantity							36712533			0
S3	2016	2016	2016	2	0	2	Export	381	Italy	ITA	634	Qatar	QAT								07	COFFEE,TEA,COCOA,SPICES	1	No Quantity							14056210			0
S3	2016	2016	2016	2	0	2	Export	381	Italy	ITA	642	Romania	ROU								07	COFFEE,TEA,COCOA,SPICES	1	No Quantity							50894085			0
S3	2016	2016	2016	2	0	2	Export	381	Italy	ITA	643	Russian Federation	RUS								07	COFFEE,TEA,COCOA,SPICES	1	No Quantity							94491051			0
S3	2016	2016	2016	2	0	2	Export	381	Italy	ITA	646	Rwanda	RWA								07	COFFEE,TEA,COCOA,SPICES	1	No Quantity							84126			0
S3	2016	2016	2016	2	0	2	Export	381	Italy	ITA	670	Saint Vincent and the Grenadines	VCT								07	COFFEE,TEA,COCOA,SPICES	1	No Quantity							1742			0
S3	2016	2016	2016	2	0	2	Export	381	Italy	ITA	682	Saudi Arabia	SAU								07	COFFEE,TEA,COCOA,SPICES	1	No Quantity							56848502			0
S3	2016	2016	2016	2	0	2	Export	381	Italy	ITA	686	Senegal	SEN								07	COFFEE,TEA,COCOA,SPICES	1	No Quantity							1347316			0
S3	2016	2016	2016	2	0	2	Export	381	Italy	ITA	688	Serbia	SRB								07	COFFEE,TEA,COCOA,SPICES	1	No Quantity							18263345			0
S3	2016	2016	2016	2	0	2	Export	381	Italy	ITA	690	Seychelles	SYC								07	COFFEE,TEA,COCOA,SPICES	1	No Quantity							200488			0
S3	2016	2016	2016	2	0	2	Export	381	Italy	ITA	694	Sierra Leone	SLE								07	COFFEE,TEA,COCOA,SPICES	1	No Quantity							510245			0
S3	2016	2016	2016	2	0	2	Export	381	Italy	ITA	699	India	IND								07	COFFEE,TEA,COCOA,SPICES	1	No Quantity							19236801			0
S3	2016	2016	2016	2	0	2	Export	381	Italy	ITA	702	Singapore	SGP								07	COFFEE,TEA,COCOA,SPICES	1	No Quantity							24036384			0
S3	2016	2016	2016	2	0	2	Export	381	Italy	ITA	703	Slovakia	SVK								07	COFFEE,TEA,COCOA,SPICES	1	No Quantity							17465999			0
S3	2016	2016	2016	2	0	2	Export	381	Italy	ITA	704	Viet Nam	VNM								07	COFFEE,TEA,COCOA,SPICES	1	No Quantity							3272772			0
S3	2016	2016	2016	2	0	2	Export	381	Italy	ITA	705	Slovenia	SVN								07	COFFEE,TEA,COCOA,SPICES	1	No Quantity							31964654			0
S3	2016	2016	2016	2	0	2	Export	381	Italy	ITA	706	Somalia	SOM								07	COFFEE,TEA,COCOA,SPICES	1	No Quantity							191007			0
S3	2016	2016	2016	2	0	2	Export	381	Italy	ITA	710	South Africa	ZAF								07	COFFEE,TEA,COCOA,SPICES	1	No Quantity							20848585			0
S3	2016	2016	2016	2	0	2	Export	381	Italy	ITA	724	Spain	ESP								07	COFFEE,TEA,COCOA,SPICES	1	No Quantity							121215340			0
S3	2016	2016	2016	2	0	2	Export	381	Italy	ITA	729	Sudan	SDN								07	COFFEE,TEA,COCOA,SPICES	1	No Quantity							1125156			0
S3	2016	2016	2016	2	0	2	Export	381	Italy	ITA	752	Sweden	SWE								07	COFFEE,TEA,COCOA,SPICES	1	No Quantity							24479491			0
S3	2016	2016	2016	2	0	2	Export	381	Italy	ITA	757	Switzerland	CHE								07	COFFEE,TEA,COCOA,SPICES	1	No Quantity							72144161			0
S3	2016	2016	2016	2	0	2	Export	381	Italy	ITA	760	Syria	SYR								07	COFFEE,TEA,COCOA,SPICES	1	No Quantity							52370			0
S3	2016	2016	2016	2	0	2	Export	381	Italy	ITA	762	Tajikistan	TJK								07	COFFEE,TEA,COCOA,SPICES	1	No Quantity							18395			0
S3	2016	2016	2016	2	0	2	Export	381	Italy	ITA	764	Thailand	THA								07	COFFEE,TEA,COCOA,SPICES	1	No Quantity							8949706			0
S3	2016	2016	2016	2	0	2	Export	381	Italy	ITA	768	Togo	TGO								07	COFFEE,TEA,COCOA,SPICES	1	No Quantity							48859			0
S3	2016	2016	2016	2	0	2	Export	381	Italy	ITA	780	Trinidad and Tobago	TTO								07	COFFEE,TEA,COCOA,SPICES	1	No Quantity							12603			0
S3	2016	2016	2016	2	0	2	Export	381	Italy	ITA	784	United Arab Emirates	ARE								07	COFFEE,TEA,COCOA,SPICES	1	No Quantity							68504642			0
S3	2016	2016	2016	2	0	2	Export	381	Italy	ITA	788	Tunisia	TUN								07	COFFEE,TEA,COCOA,SPICES	1	No Quantity							4688699			0
S3	2016	2016	2016	2	0	2	Export	381	Italy	ITA	792	Turkey	TUR								07	COFFEE,TEA,COCOA,SPICES	1	No Quantity							24767424			0
S3	2016	2016	2016	2	0	2	Export	381	Italy	ITA	795	Turkmenistan	TKM								07	COFFEE,TEA,COCOA,SPICES	1	No Quantity							312932			0
S3	2016	2016	2016	2	0	2	Export	381	Italy	ITA	800	Uganda	UGA								07	COFFEE,TEA,COCOA,SPICES	1	No Quantity							48430			0
S3	2016	2016	2016	2	0	2	Export	381	Italy	ITA	804	Ukraine	UKR								07	COFFEE,TEA,COCOA,SPICES	1	No Quantity							16358819			0
S3	2016	2016	2016	2	0	2	Export	381	Italy	ITA	807	North Macedonia	MKD								07	COFFEE,TEA,COCOA,SPICES	1	No Quantity							6039123			0
S3	2016	2016	2016	2	0	2	Export	381	Italy	ITA	818	Egypt	EGY								07	COFFEE,TEA,COCOA,SPICES	1	No Quantity							12462407			0
S3	2016	2016	2016	2	0	2	Export	381	Italy	ITA	826	United Kingdom	GBR								07	COFFEE,TEA,COCOA,SPICES	1	No Quantity							202133334			0
S3	2016	2016	2016	2	0	2	Export	381	Italy	ITA	834	United Rep. of Tanzania	TZA								07	COFFEE,TEA,COCOA,SPICES	1	No Quantity							133710			0
S3	2016	2016	2016	2	0	2	Export	381	Italy	ITA	842	USA	USA								07	COFFEE,TEA,COCOA,SPICES	1	No Quantity							145035321			0
S3	2016	2016	2016	2	0	2	Export	381	Italy	ITA	854	Burkina Faso	BFA								07	COFFEE,TEA,COCOA,SPICES	1	No Quantity							14530			0
S3	2016	2016	2016	2	0	2	Export	381	Italy	ITA	858	Uruguay	URY								07	COFFEE,TEA,COCOA,SPICES	1	No Quantity							1271738			0
S3	2016	2016	2016	2	0	2	Export	381	Italy	ITA	860	Uzbekistan	UZB								07	COFFEE,TEA,COCOA,SPICES	1	No Quantity							837525			0
S3	2016	2016	2016	2	0	2	Export	381	Italy	ITA	862	Venezuela	VEN								07	COFFEE,TEA,COCOA,SPICES	1	No Quantity							462835			0
S3	2016	2016	2016	2	0	2	Export	381	Italy	ITA	887	Yemen	YEM								07	COFFEE,TEA,COCOA,SPICES	1	No Quantity							1017115			0
S3	2016	2016	2016	2	0	2	Export	381	Italy	ITA	894	Zambia	ZMB								07	COFFEE,TEA,COCOA,SPICES	1	No Quantity							64107			0
S3	2016	2016	2016	2	0	2	Export	381	Italy	ITA	899	Areas, nes									07	COFFEE,TEA,COCOA,SPICES	1	No Quantity							1341126			0
S3	2016	2016	2016	2	0	2	Export	384	Côte d'Ivoire	CIV	0	World	WLD								07	COFFEE,TEA,COCOA,SPICES	1	No Quantity			0		0		4781685239			4
S3	2016	2016	2016	2	0	2	Export	384	Côte d'Ivoire	CIV	8	Albania	ALB								07	COFFEE,TEA,COCOA,SPICES	1	No Quantity			0		0		48618			0
S3	2016	2016	2016	2	0	2	Export	384	Côte d'Ivoire	CIV	12	Algeria	DZA								07	COFFEE,TEA,COCOA,SPICES	1	No Quantity			0		0		86353370			0
S3	2016	2016	2016	2	0	2	Export	384	Côte d'Ivoire	CIV	36	Australia	AUS								07	COFFEE,TEA,COCOA,SPICES	1	No Quantity			0		0		8452698			0
S3	2016	2016	2016	2	0	2	Export	384	Côte d'Ivoire	CIV	56	Belgium	BEL								07	COFFEE,TEA,COCOA,SPICES	1	No Quantity			0		0		551029338			0
S3	2016	2016	2016	2	0	2	Export	384	Côte d'Ivoire	CIV	68	Bolivia (Plurinational State of)	BOL								07	COFFEE,TEA,COCOA,SPICES	1	No Quantity			0		0		103			0
S3	2016	2016	2016	2	0	2	Export	384	Côte d'Ivoire	CIV	70	Bosnia Herzegovina	BIH								07	COFFEE,TEA,COCOA,SPICES	1	No Quantity			0		0		249			0
S3	2016	2016	2016	2	0	2	Export	384	Côte d'Ivoire	CIV	76	Brazil	BRA								07	COFFEE,TEA,COCOA,SPICES	1	No Quantity			0		0		9714070			0
S3	2016	2016	2016	2	0	2	Export	384	Côte d'Ivoire	CIV	100	Bulgaria	BGR								07	COFFEE,TEA,COCOA,SPICES	1	No Quantity			0		0		6036835			0
S3	2016	2016	2016	2	0	2	Export	384	Côte d'Ivoire	CIV	120	Cameroon	CMR								07	COFFEE,TEA,COCOA,SPICES	1	No Quantity			0		0		1073388			0
S3	2016	2016	2016	2	0	2	Export	384	Côte d'Ivoire	CIV	124	Canada	CAN								07	COFFEE,TEA,COCOA,SPICES	1	No Quantity			0		0		57208797			0
S3	2016	2016	2016	2	0	2	Export	384	Côte d'Ivoire	CIV	152	Chile	CHL								07	COFFEE,TEA,COCOA,SPICES	1	No Quantity			0		0		3467921			0
S3	2016	2016	2016	2	0	2	Export	384	Côte d'Ivoire	CIV	156	China	CHN								07	COFFEE,TEA,COCOA,SPICES	1	No Quantity			0		0		17578373			0
S3	2016	2016	2016	2	0	2	Export	384	Côte d'Ivoire	CIV	170	Colombia	COL								07	COFFEE,TEA,COCOA,SPICES	1	No Quantity			0		0		72414			0
S3	2016	2016	2016	2	0	2	Export	384	Côte d'Ivoire	CIV	178	Congo	COG								07	COFFEE,TEA,COCOA,SPICES	1	No Quantity			0		0		48444			0
S3	2016	2016	2016	2	0	2	Export	384	Côte d'Ivoire	CIV	180	Dem. Rep. of the Congo	COD								07	COFFEE,TEA,COCOA,SPICES	1	No Quantity			0		0		706887			0
S3	2016	2016	2016	2	0	2	Export	384	Côte d'Ivoire	CIV	191	Croatia	HRV								07	COFFEE,TEA,COCOA,SPICES	1	No Quantity			0		0		365805			0
S3	2016	2016	2016	2	0	2	Export	384	Côte d'Ivoire	CIV	204	Benin	BEN								07	COFFEE,TEA,COCOA,SPICES	1	No Quantity			0		0		468710			0
S3	2016	2016	2016	2	0	2	Export	384	Côte d'Ivoire	CIV	226	Equatorial Guinea	GNQ								07	COFFEE,TEA,COCOA,SPICES	1	No Quantity			0		0		126654			0
S3	2016	2016	2016	2	0	2	Export	384	Côte d'Ivoire	CIV	233	Estonia	EST								07	COFFEE,TEA,COCOA,SPICES	1	No Quantity			0		0		131915316			0
S3	2016	2016	2016	2	0	2	Export	384	Côte d'Ivoire	CIV	251	France	FRA								07	COFFEE,TEA,COCOA,SPICES	1	No Quantity			0		0		429629509			4
S3	2016	2016	2016	2	0	2	Export	384	Côte d'Ivoire	CIV	266	Gabon	GAB								07	COFFEE,TEA,COCOA,SPICES	1	No Quantity			0		0		494570			0
S3	2016	2016	2016	2	0	2	Export	384	Côte d'Ivoire	CIV	270	Gambia	GMB								07	COFFEE,TEA,COCOA,SPICES	1	No Quantity			0		0		3384938			0
S3	2016	2016	2016	2	0	2	Export	384	Côte d'Ivoire	CIV	276	Germany	DEU								07	COFFEE,TEA,COCOA,SPICES	1	No Quantity			0		0		458155498			0
S3	2016	2016	2016	2	0	2	Export	384	Côte d'Ivoire	CIV	288	Ghana	GHA								07	COFFEE,TEA,COCOA,SPICES	1	No Quantity			0		0		9727051			0
S3	2016	2016	2016	2	0	2	Export	384	Côte d'Ivoire	CIV	300	Greece	GRC								07	COFFEE,TEA,COCOA,SPICES	1	No Quantity			0		0		1653250			0
S3	2016	2016	2016	2	0	2	Export	384	Côte d'Ivoire	CIV	324	Guinea	GIN								07	COFFEE,TEA,COCOA,SPICES	1	No Quantity			0		0		1305038			0
S3	2016	2016	2016	2	0	2	Export	384	Côte d'Ivoire	CIV	344	China, Hong Kong SAR	HKG								07	COFFEE,TEA,COCOA,SPICES	1	No Quantity			0		0		8			4
S3	2016	2016	2016	2	0	2	Export	384	Côte d'Ivoire	CIV	360	Indonesia	IDN								07	COFFEE,TEA,COCOA,SPICES	1	No Quantity			0		0		34654100			0
S3	2016	2016	2016	2	0	2	Export	384	Côte d'Ivoire	CIV	364	Iran	IRN								07	COFFEE,TEA,COCOA,SPICES	1	No Quantity			0		0		985673			0
S3	2016	2016	2016	2	0	2	Export	384	Côte d'Ivoire	CIV	376	Israel	ISR								07	COFFEE,TEA,COCOA,SPICES	1	No Quantity			0		0		11369943			0
S3	2016	2016	2016	2	0	2	Export	384	Côte d'Ivoire	CIV	381	Italy	ITA								07	COFFEE,TEA,COCOA,SPICES	1	No Quantity			0		0		147304584			0
S3	2016	2016	2016	2	0	2	Export	384	Côte d'Ivoire	CIV	392	Japan	JPN								07	COFFEE,TEA,COCOA,SPICES	1	No Quantity			0		0		2624117			0
S3	2016	2016	2016	2	0	2	Export	384	Côte d'Ivoire	CIV	410	Rep. of Korea	KOR								07	COFFEE,TEA,COCOA,SPICES	1	No Quantity			0		0		7335327			0
S3	2016	2016	2016	2	0	2	Export	384	Côte d'Ivoire	CIV	422	Lebanon	LBN								07	COFFEE,TEA,COCOA,SPICES	1	No Quantity			0		0		793			0
S3	2016	2016	2016	2	0	2	Export	384	Côte d'Ivoire	CIV	428	Latvia	LVA								07	COFFEE,TEA,COCOA,SPICES	1	No Quantity			0		0		512127			0
S3	2016	2016	2016	2	0	2	Export	384	Côte d'Ivoire	CIV	430	Liberia	LBR								07	COFFEE,TEA,COCOA,SPICES	1	No Quantity			0		0		331049			0
S3	2016	2016	2016	2	0	2	Export	384	Côte d'Ivoire	CIV	458	Malaysia	MYS								07	COFFEE,TEA,COCOA,SPICES	1	No Quantity			0		0		135545480			0
S3	2016	2016	2016	2	0	2	Export	384	Côte d'Ivoire	CIV	466	Mali	MLI								07	COFFEE,TEA,COCOA,SPICES	1	No Quantity			0		0		7559529			0
S3	2016	2016	2016	2	0	2	Export	384	Côte d'Ivoire	CIV	478	Mauritania	MRT								07	COFFEE,TEA,COCOA,SPICES	1	No Quantity			0		0		1877789			0
S3	2016	2016	2016	2	0	2	Export	384	Côte d'Ivoire	CIV	480	Mauritius	MUS								07	COFFEE,TEA,COCOA,SPICES	1	No Quantity			0		0		30229			0
S3	2016	2016	2016	2	0	2	Export	384	Côte d'Ivoire	CIV	484	Mexico	MEX								07	COFFEE,TEA,COCOA,SPICES	1	No Quantity			0		0		85247245			0
S3	2016	2016	2016	2	0	2	Export	384	Côte d'Ivoire	CIV	490	Other Asia, nes									07	COFFEE,TEA,COCOA,SPICES	1	No Quantity			0		0		145514			0
S3	2016	2016	2016	2	0	2	Export	384	Côte d'Ivoire	CIV	504	Morocco	MAR								07	COFFEE,TEA,COCOA,SPICES	1	No Quantity			0		0		850129			0
S3	2016	2016	2016	2	0	2	Export	384	Côte d'Ivoire	CIV	528	Netherlands	NLD								07	COFFEE,TEA,COCOA,SPICES	1	No Quantity			0		0		1036724197			0
S3	2016	2016	2016	2	0	2	Export	384	Côte d'Ivoire	CIV	562	Niger	NER								07	COFFEE,TEA,COCOA,SPICES	1	No Quantity			0		0		1260167			0
S3	2016	2016	2016	2	0	2	Export	384	Côte d'Ivoire	CIV	566	Nigeria	NGA								07	COFFEE,TEA,COCOA,SPICES	1	No Quantity			0		0		10129014			0
S3	2016	2016	2016	2	0	2	Export	384	Côte d'Ivoire	CIV	608	Philippines	PHL								07	COFFEE,TEA,COCOA,SPICES	1	No Quantity			0		0		75501			0
S3	2016	2016	2016	2	0	2	Export	384	Côte d'Ivoire	CIV	616	Poland	POL								07	COFFEE,TEA,COCOA,SPICES	1	No Quantity			0		0		56767272			0
S3	2016	2016	2016	2	0	2	Export	384	Côte d'Ivoire	CIV	620	Portugal	PRT								07	COFFEE,TEA,COCOA,SPICES	1	No Quantity			0		0		5453603			0
S3	2016	2016	2016	2	0	2	Export	384	Côte d'Ivoire	CIV	624	Guinea-Bissau	GNB								07	COFFEE,TEA,COCOA,SPICES	1	No Quantity			0		0		940818			0
S3	2016	2016	2016	2	0	2	Export	384	Côte d'Ivoire	CIV	643	Russian Federation	RUS								07	COFFEE,TEA,COCOA,SPICES	1	No Quantity			0		0		1407386			0
S3	2016	2016	2016	2	0	2	Export	384	Côte d'Ivoire	CIV	686	Senegal	SEN								07	COFFEE,TEA,COCOA,SPICES	1	No Quantity			0		0		9584844			0
S3	2016	2016	2016	2	0	2	Export	384	Côte d'Ivoire	CIV	694	Sierra Leone	SLE								07	COFFEE,TEA,COCOA,SPICES	1	No Quantity			0		0		183374			0
S3	2016	2016	2016	2	0	2	Export	384	Côte d'Ivoire	CIV	699	India	IND								07	COFFEE,TEA,COCOA,SPICES	1	No Quantity			0		0		7641819			0
S3	2016	2016	2016	2	0	2	Export	384	Côte d'Ivoire	CIV	702	Singapore	SGP								07	COFFEE,TEA,COCOA,SPICES	1	No Quantity			0		0		4528176			0
S3	2016	2016	2016	2	0	2	Export	384	Côte d'Ivoire	CIV	704	Viet Nam	VNM								07	COFFEE,TEA,COCOA,SPICES	1	No Quantity			0		0		540442			0
S3	2016	2016	2016	2	0	2	Export	384	Côte d'Ivoire	CIV	710	South Africa	ZAF								07	COFFEE,TEA,COCOA,SPICES	1	No Quantity			0		0		5280916			0
S3	2016	2016	2016	2	0	2	Export	384	Côte d'Ivoire	CIV	724	Spain	ESP								07	COFFEE,TEA,COCOA,SPICES	1	No Quantity			0		0		165138673			0
S3	2016	2016	2016	2	0	2	Export	384	Côte d'Ivoire	CIV	757	Switzerland	CHE								07	COFFEE,TEA,COCOA,SPICES	1	No Quantity			0		0		238535			0
S3	2016	2016	2016	2	0	2	Export	384	Côte d'Ivoire	CIV	760	Syria	SYR								07	COFFEE,TEA,COCOA,SPICES	1	No Quantity			0		0		196281			0
S3	2016	2016	2016	2	0	2	Export	384	Côte d'Ivoire	CIV	768	Togo	TGO								07	COFFEE,TEA,COCOA,SPICES	1	No Quantity			0		0		294255			0
S3	2016	2016	2016	2	0	2	Export	384	Côte d'Ivoire	CIV	784	United Arab Emirates	ARE								07	COFFEE,TEA,COCOA,SPICES	1	No Quantity			0		0		5201645			0
S3	2016	2016	2016	2	0	2	Export	384	Côte d'Ivoire	CIV	792	Turkey	TUR								07	COFFEE,TEA,COCOA,SPICES	1	No Quantity			0		0		128981700			0
S3	2016	2016	2016	2	0	2	Export	384	Côte d'Ivoire	CIV	818	Egypt	EGY								07	COFFEE,TEA,COCOA,SPICES	1	No Quantity			0		0		72414			0
S3	2016	2016	2016	2	0	2	Export	384	Côte d'Ivoire	CIV	826	United Kingdom	GBR								07	COFFEE,TEA,COCOA,SPICES	1	No Quantity			0		0		246719938			0
S3	2016	2016	2016	2	0	2	Export	384	Côte d'Ivoire	CIV	842	USA	USA								07	COFFEE,TEA,COCOA,SPICES	1	No Quantity			0		0		863997856			0
S3	2016	2016	2016	2	0	2	Export	384	Côte d'Ivoire	CIV	854	Burkina Faso	BFA								07	COFFEE,TEA,COCOA,SPICES	1	No Quantity			0		0		14387809			0
S3	2016	2016	2016	2	0	2	Export	384	Côte d'Ivoire	CIV	858	Uruguay	URY								07	COFFEE,TEA,COCOA,SPICES	1	No Quantity			0		0		505283			0
S3	2016	2016	2016	2	0	2	Export	384	Côte d'Ivoire	CIV	899	Areas, nes									07	COFFEE,TEA,COCOA,SPICES	1	No Quantity			0		0		41808			4
S3	2016	2016	2016	2	0	2	Export	381	Italy	ITA	0	World	WLD								08	ANIMAL FEED STUFF	1	No Quantity							975581192			0
S3	2016	2016	2016	2	0	2	Export	381	Italy	ITA	8	Albania	ALB								08	ANIMAL FEED STUFF	1	No Quantity							8603049			0
S3	2016	2016	2016	2	0	2	Export	381	Italy	ITA	12	Algeria	DZA								08	ANIMAL FEED STUFF	1	No Quantity							8074610			0
S3	2016	2016	2016	2	0	2	Export	381	Italy	ITA	31	Azerbaijan	AZE								08	ANIMAL FEED STUFF	1	No Quantity							40242			0
S3	2016	2016	2016	2	0	2	Export	381	Italy	ITA	32	Argentina	ARG								08	ANIMAL FEED STUFF	1	No Quantity							232038			0
S3	2016	2016	2016	2	0	2	Export	381	Italy	ITA	36	Australia	AUS								08	ANIMAL FEED STUFF	1	No Quantity							557685			0
S3	2016	2016	2016	2	0	2	Export	381	Italy	ITA	40	Austria	AUT								08	ANIMAL FEED STUFF	1	No Quantity							41150838			0
S3	2016	2016	2016	2	0	2	Export	381	Italy	ITA	48	Bahrain	BHR								08	ANIMAL FEED STUFF	1	No Quantity							596348			0
S3	2016	2016	2016	2	0	2	Export	381	Italy	ITA	50	Bangladesh	BGD								08	ANIMAL FEED STUFF	1	No Quantity							7747591			0
S3	2016	2016	2016	2	0	2	Export	381	Italy	ITA	51	Armenia	ARM								08	ANIMAL FEED STUFF	1	No Quantity							2912315			0
S3	2016	2016	2016	2	0	2	Export	381	Italy	ITA	56	Belgium	BEL								08	ANIMAL FEED STUFF	1	No Quantity							19701491			0
S3	2016	2016	2016	2	0	2	Export	381	Italy	ITA	70	Bosnia Herzegovina	BIH								08	ANIMAL FEED STUFF	1	No Quantity							7204618			0
S3	2016	2016	2016	2	0	2	Export	381	Italy	ITA	76	Brazil	BRA								08	ANIMAL FEED STUFF	1	No Quantity							1383513			0
S3	2016	2016	2016	2	0	2	Export	381	Italy	ITA	96	Brunei Darussalam	BRN								08	ANIMAL FEED STUFF	1	No Quantity							53755			0
S3	2016	2016	2016	2	0	2	Export	381	Italy	ITA	100	Bulgaria	BGR								08	ANIMAL FEED STUFF	1	No Quantity							5835758			0
S3	2016	2016	2016	2	0	2	Export	381	Italy	ITA	104	Myanmar	MMR								08	ANIMAL FEED STUFF	1	No Quantity							6640253			0
S3	2016	2016	2016	2	0	2	Export	381	Italy	ITA	112	Belarus	BLR								08	ANIMAL FEED STUFF	1	No Quantity							938083			0
S3	2016	2016	2016	2	0	2	Export	381	Italy	ITA	116	Cambodia	KHM								08	ANIMAL FEED STUFF	1	No Quantity							2465421			0
S3	2016	2016	2016	2	0	2	Export	381	Italy	ITA	120	Cameroon	CMR								08	ANIMAL FEED STUFF	1	No Quantity							9357			0
S3	2016	2016	2016	2	0	2	Export	381	Italy	ITA	124	Canada	CAN								08	ANIMAL FEED STUFF	1	No Quantity							1906072			0
S3	2016	2016	2016	2	0	2	Export	381	Italy	ITA	144	Sri Lanka	LKA								08	ANIMAL FEED STUFF	1	No Quantity							1647144			0
S3	2016	2016	2016	2	0	2	Export	381	Italy	ITA	152	Chile	CHL								08	ANIMAL FEED STUFF	1	No Quantity							6349745			0
S3	2016	2016	2016	2	0	2	Export	381	Italy	ITA	156	China	CHN								08	ANIMAL FEED STUFF	1	No Quantity							7978291			0
S3	2016	2016	2016	2	0	2	Export	381	Italy	ITA	170	Colombia	COL								08	ANIMAL FEED STUFF	1	No Quantity							534766			0
S3	2016	2016	2016	2	0	2	Export	381	Italy	ITA	188	Costa Rica	CRI								08	ANIMAL FEED STUFF	1	No Quantity							182888			0
S3	2016	2016	2016	2	0	2	Export	381	Italy	ITA	191	Croatia	HRV								08	ANIMAL FEED STUFF	1	No Quantity							35384291			0
S3	2016	2016	2016	2	0	2	Export	381	Italy	ITA	196	Cyprus	CYP								08	ANIMAL FEED STUFF	1	No Quantity							11371365			0
S3	2016	2016	2016	2	0	2	Export	381	Italy	ITA	203	Czechia	CZE								08	ANIMAL FEED STUFF	1	No Quantity							15867781			0
S3	2016	2016	2016	2	0	2	Export	381	Italy	ITA	204	Benin	BEN								08	ANIMAL FEED STUFF	1	No Quantity							8500			0
S3	2016	2016	2016	2	0	2	Export	381	Italy	ITA	208	Denmark	DNK								08	ANIMAL FEED STUFF	1	No Quantity							10898457			0
S3	2016	2016	2016	2	0	2	Export	381	Italy	ITA	214	Dominican Rep.	DOM								08	ANIMAL FEED STUFF	1	No Quantity							420218			0
S3	2016	2016	2016	2	0	2	Export	381	Italy	ITA	218	Ecuador	ECU								08	ANIMAL FEED STUFF	1	No Quantity							1308			0
S3	2016	2016	2016	2	0	2	Export	381	Italy	ITA	233	Estonia	EST								08	ANIMAL FEED STUFF	1	No Quantity							383022			0
S3	2016	2016	2016	2	0	2	Export	381	Italy	ITA	246	Finland	FIN								08	ANIMAL FEED STUFF	1	No Quantity							4155681			0
S3	2016	2016	2016	2	0	2	Export	381	Italy	ITA	251	France	FRA								08	ANIMAL FEED STUFF	1	No Quantity							64098636			0
S3	2016	2016	2016	2	0	2	Export	381	Italy	ITA	258	French Polynesia	PYF								08	ANIMAL FEED STUFF	1	No Quantity							414686			0
S3	2016	2016	2016	2	0	2	Export	381	Italy	ITA	262	Djibouti	DJI								08	ANIMAL FEED STUFF	1	No Quantity							39272			0
S3	2016	2016	2016	2	0	2	Export	381	Italy	ITA	268	Georgia	GEO								08	ANIMAL FEED STUFF	1	No Quantity							1352582			0
S3	2016	2016	2016	2	0	2	Export	381	Italy	ITA	275	State of Palestine	PSE								08	ANIMAL FEED STUFF	1	No Quantity							16783			0
S3	2016	2016	2016	2	0	2	Export	381	Italy	ITA	276	Germany	DEU								08	ANIMAL FEED STUFF	1	No Quantity							49637744			0
S3	2016	2016	2016	2	0	2	Export	381	Italy	ITA	288	Ghana	GHA								08	ANIMAL FEED STUFF	1	No Quantity							2115850			0
S3	2016	2016	2016	2	0	2	Export	381	Italy	ITA	300	Greece	GRC								08	ANIMAL FEED STUFF	1	No Quantity							59900719			0
S3	2016	2016	2016	2	0	2	Export	381	Italy	ITA	320	Guatemala	GTM								08	ANIMAL FEED STUFF	1	No Quantity							6610			0
S3	2016	2016	2016	2	0	2	Export	381	Italy	ITA	328	Guyana	GUY								08	ANIMAL FEED STUFF	1	No Quantity							7331			0
S3	2016	2016	2016	2	0	2	Export	381	Italy	ITA	336	Holy See (Vatican City State)	VAT								08	ANIMAL FEED STUFF	1	No Quantity							22528			0
S3	2016	2016	2016	2	0	2	Export	381	Italy	ITA	344	China, Hong Kong SAR	HKG								08	ANIMAL FEED STUFF	1	No Quantity							2179313			0
S3	2016	2016	2016	2	0	2	Export	381	Italy	ITA	348	Hungary	HUN								08	ANIMAL FEED STUFF	1	No Quantity							18279464			0
S3	2016	2016	2016	2	0	2	Export	381	Italy	ITA	352	Iceland	ISL								08	ANIMAL FEED STUFF	1	No Quantity							12646			0
S3	2016	2016	2016	2	0	2	Export	381	Italy	ITA	360	Indonesia	IDN								08	ANIMAL FEED STUFF	1	No Quantity							1973046			0
S3	2016	2016	2016	2	0	2	Export	381	Italy	ITA	364	Iran	IRN								08	ANIMAL FEED STUFF	1	No Quantity							2521814			0
S3	2016	2016	2016	2	0	2	Export	381	Italy	ITA	368	Iraq	IRQ								08	ANIMAL FEED STUFF	1	No Quantity							1103242			0
S3	2016	2016	2016	2	0	2	Export	381	Italy	ITA	372	Ireland	IRL								08	ANIMAL FEED STUFF	1	No Quantity							603423			0
S3	2016	2016	2016	2	0	2	Export	381	Italy	ITA	376	Israel	ISR								08	ANIMAL FEED STUFF	1	No Quantity							8355509			0
S3	2016	2016	2016	2	0	2	Export	381	Italy	ITA	384	Côte d'Ivoire	CIV								08	ANIMAL FEED STUFF	1	No Quantity							93635			0
S3	2016	2016	2016	2	0	2	Export	381	Italy	ITA	392	Japan	JPN								08	ANIMAL FEED STUFF	1	No Quantity							8950509			0
S3	2016	2016	2016	2	0	2	Export	381	Italy	ITA	398	Kazakhstan	KAZ								08	ANIMAL FEED STUFF	1	No Quantity							250008			0
S3	2016	2016	2016	2	0	2	Export	381	Italy	ITA	400	Jordan	JOR								08	ANIMAL FEED STUFF	1	No Quantity							2961015			0
S3	2016	2016	2016	2	0	2	Export	381	Italy	ITA	404	Kenya	KEN								08	ANIMAL FEED STUFF	1	No Quantity							83089			0
S3	2016	2016	2016	2	0	2	Export	381	Italy	ITA	410	Rep. of Korea	KOR								08	ANIMAL FEED STUFF	1	No Quantity							3812990			0
S3	2016	2016	2016	2	0	2	Export	381	Italy	ITA	414	Kuwait	KWT								08	ANIMAL FEED STUFF	1	No Quantity							1972497			0
S3	2016	2016	2016	2	0	2	Export	381	Italy	ITA	417	Kyrgyzstan	KGZ								08	ANIMAL FEED STUFF	1	No Quantity							15814			0
S3	2016	2016	2016	2	0	2	Export	381	Italy	ITA	422	Lebanon	LBN								08	ANIMAL FEED STUFF	1	No Quantity							3905499			0
S3	2016	2016	2016	2	0	2	Export	381	Italy	ITA	428	Latvia	LVA								08	ANIMAL FEED STUFF	1	No Quantity							1084720			0
S3	2016	2016	2016	2	0	2	Export	381	Italy	ITA	434	Libya	LBY								08	ANIMAL FEED STUFF	1	No Quantity							470306			0
S3	2016	2016	2016	2	0	2	Export	381	Italy	ITA	440	Lithuania	LTU								08	ANIMAL FEED STUFF	1	No Quantity							758349			0
S3	2016	2016	2016	2	0	2	Export	381	Italy	ITA	442	Luxembourg	LUX								08	ANIMAL FEED STUFF	1	No Quantity							84988			0
S3	2016	2016	2016	2	0	2	Export	381	Italy	ITA	446	China, Macao SAR	MAC								08	ANIMAL FEED STUFF	1	No Quantity							95612			0
S3	2016	2016	2016	2	0	2	Export	381	Italy	ITA	458	Malaysia	MYS								08	ANIMAL FEED STUFF	1	No Quantity							2014457			0
S3	2016	2016	2016	2	0	2	Export	381	Italy	ITA	470	Malta	MLT								08	ANIMAL FEED STUFF	1	No Quantity							9150815			0
S3	2016	2016	2016	2	0	2	Export	381	Italy	ITA	480	Mauritius	MUS								08	ANIMAL FEED STUFF	1	No Quantity							54491			0
S3	2016	2016	2016	2	0	2	Export	381	Italy	ITA	484	Mexico	MEX								08	ANIMAL FEED STUFF	1	No Quantity							693550			0
S3	2016	2016	2016	2	0	2	Export	381	Italy	ITA	490	Other Asia, nes									08	ANIMAL FEED STUFF	1	No Quantity							2520378			0
S3	2016	2016	2016	2	0	2	Export	381	Italy	ITA	498	Rep. of Moldova	MDA								08	ANIMAL FEED STUFF	1	No Quantity							302098			0
S3	2016	2016	2016	2	0	2	Export	381	Italy	ITA	499	Montenegro	MNE								08	ANIMAL FEED STUFF	1	No Quantity							1816743			0
S3	2016	2016	2016	2	0	2	Export	381	Italy	ITA	504	Morocco	MAR								08	ANIMAL FEED STUFF	1	No Quantity							3939573			0
S3	2016	2016	2016	2	0	2	Export	381	Italy	ITA	512	Oman	OMN								08	ANIMAL FEED STUFF	1	No Quantity							433371			0
S3	2016	2016	2016	2	0	2	Export	381	Italy	ITA	524	Nepal	NPL								08	ANIMAL FEED STUFF	1	No Quantity							889784			0
S3	2016	2016	2016	2	0	2	Export	381	Italy	ITA	528	Netherlands	NLD								08	ANIMAL FEED STUFF	1	No Quantity							44176363			0
S3	2016	2016	2016	2	0	2	Export	381	Italy	ITA	540	New Caledonia	NCL								08	ANIMAL FEED STUFF	1	No Quantity							103165			0
S3	2016	2016	2016	2	0	2	Export	381	Italy	ITA	554	New Zealand	NZL								08	ANIMAL FEED STUFF	1	No Quantity							15006			0
S3	2016	2016	2016	2	0	2	Export	381	Italy	ITA	562	Niger	NER								08	ANIMAL FEED STUFF	1	No Quantity							33047			0
S3	2016	2016	2016	2	0	2	Export	381	Italy	ITA	566	Nigeria	NGA								08	ANIMAL FEED STUFF	1	No Quantity							579990			0
S3	2016	2016	2016	2	0	2	Export	381	Italy	ITA	579	Norway	NOR								08	ANIMAL FEED STUFF	1	No Quantity							2359157			0
S3	2016	2016	2016	2	0	2	Export	381	Italy	ITA	586	Pakistan	PAK								08	ANIMAL FEED STUFF	1	No Quantity							612117			0
S3	2016	2016	2016	2	0	2	Export	381	Italy	ITA	591	Panama	PAN								08	ANIMAL FEED STUFF	1	No Quantity							119520			0
S3	2016	2016	2016	2	0	2	Export	381	Italy	ITA	608	Philippines	PHL								08	ANIMAL FEED STUFF	1	No Quantity							59820230			0
S3	2016	2016	2016	2	0	2	Export	381	Italy	ITA	616	Poland	POL								08	ANIMAL FEED STUFF	1	No Quantity							22896802			0
S3	2016	2016	2016	2	0	2	Export	381	Italy	ITA	620	Portugal	PRT								08	ANIMAL FEED STUFF	1	No Quantity							8451698			0
S3	2016	2016	2016	2	0	2	Export	381	Italy	ITA	634	Qatar	QAT								08	ANIMAL FEED STUFF	1	No Quantity							903416			0
S3	2016	2016	2016	2	0	2	Export	381	Italy	ITA	642	Romania	ROU								08	ANIMAL FEED STUFF	1	No Quantity							12297436			0
S3	2016	2016	2016	2	0	2	Export	381	Italy	ITA	643	Russian Federation	RUS								08	ANIMAL FEED STUFF	1	No Quantity							33454352			0
S3	2016	2016	2016	2	0	2	Export	381	Italy	ITA	682	Saudi Arabia	SAU								08	ANIMAL FEED STUFF	1	No Quantity							6631480			0
S3	2016	2016	2016	2	0	2	Export	381	Italy	ITA	686	Senegal	SEN								08	ANIMAL FEED STUFF	1	No Quantity							2213			0
S3	2016	2016	2016	2	0	2	Export	381	Italy	ITA	688	Serbia	SRB								08	ANIMAL FEED STUFF	1	No Quantity							8220644			0
S3	2016	2016	2016	2	0	2	Export	381	Italy	ITA	690	Seychelles	SYC								08	ANIMAL FEED STUFF	1	No Quantity							108454			0
S3	2016	2016	2016	2	0	2	Export	381	Italy	ITA	699	India	IND								08	ANIMAL FEED STUFF	1	No Quantity							2164744			0
S3	2016	2016	2016	2	0	2	Export	381	Italy	ITA	702	Singapore	SGP								08	ANIMAL FEED STUFF	1	No Quantity							4010952			0
S3	2016	2016	2016	2	0	2	Export	381	Italy	ITA	703	Slovakia	SVK								08	ANIMAL FEED STUFF	1	No Quantity							1661466			0
S3	2016	2016	2016	2	0	2	Export	381	Italy	ITA	704	Viet Nam	VNM								08	ANIMAL FEED STUFF	1	No Quantity							24991501			0
S3	2016	2016	2016	2	0	2	Export	381	Italy	ITA	705	Slovenia	SVN								08	ANIMAL FEED STUFF	1	No Quantity							9290564			0
S3	2016	2016	2016	2	0	2	Export	381	Italy	ITA	706	Somalia	SOM								08	ANIMAL FEED STUFF	1	No Quantity							491616			0
S3	2016	2016	2016	2	0	2	Export	381	Italy	ITA	710	South Africa	ZAF								08	ANIMAL FEED STUFF	1	No Quantity							785649			0
S3	2016	2016	2016	2	0	2	Export	381	Italy	ITA	724	Spain	ESP								08	ANIMAL FEED STUFF	1	No Quantity							41460438			0
S3	2016	2016	2016	2	0	2	Export	381	Italy	ITA	729	Sudan	SDN								08	ANIMAL FEED STUFF	1	No Quantity							228447			0
S3	2016	2016	2016	2	0	2	Export	381	Italy	ITA	752	Sweden	SWE								08	ANIMAL FEED STUFF	1	No Quantity							3058038			0
S3	2016	2016	2016	2	0	2	Export	381	Italy	ITA	757	Switzerland	CHE								08	ANIMAL FEED STUFF	1	No Quantity							18761608			0
S3	2016	2016	2016	2	0	2	Export	381	Italy	ITA	760	Syria	SYR								08	ANIMAL FEED STUFF	1	No Quantity							571974			0
S3	2016	2016	2016	2	0	2	Export	381	Italy	ITA	764	Thailand	THA								08	ANIMAL FEED STUFF	1	No Quantity							17843000			0
S3	2016	2016	2016	2	0	2	Export	381	Italy	ITA	784	United Arab Emirates	ARE								08	ANIMAL FEED STUFF	1	No Quantity							71535798			0
S3	2016	2016	2016	2	0	2	Export	381	Italy	ITA	788	Tunisia	TUN								08	ANIMAL FEED STUFF	1	No Quantity							43153056			0
S3	2016	2016	2016	2	0	2	Export	381	Italy	ITA	792	Turkey	TUR								08	ANIMAL FEED STUFF	1	No Quantity							28051536			0
S3	2016	2016	2016	2	0	2	Export	381	Italy	ITA	795	Turkmenistan	TKM								08	ANIMAL FEED STUFF	1	No Quantity							8023			0
S3	2016	2016	2016	2	0	2	Export	381	Italy	ITA	804	Ukraine	UKR								08	ANIMAL FEED STUFF	1	No Quantity							2904755			0
S3	2016	2016	2016	2	0	2	Export	381	Italy	ITA	807	North Macedonia	MKD								08	ANIMAL FEED STUFF	1	No Quantity							1009124			0
S3	2016	2016	2016	2	0	2	Export	381	Italy	ITA	818	Egypt	EGY								08	ANIMAL FEED STUFF	1	No Quantity							5569601			0
S3	2016	2016	2016	2	0	2	Export	381	Italy	ITA	826	United Kingdom	GBR								08	ANIMAL FEED STUFF	1	No Quantity							20542441			0
S3	2016	2016	2016	2	0	2	Export	381	Italy	ITA	834	United Rep. of Tanzania	TZA								08	ANIMAL FEED STUFF	1	No Quantity							10492			0
S3	2016	2016	2016	2	0	2	Export	381	Italy	ITA	842	USA	USA								08	ANIMAL FEED STUFF	1	No Quantity							6368488			0
S3	2016	2016	2016	2	0	2	Export	381	Italy	ITA	854	Burkina Faso	BFA								08	ANIMAL FEED STUFF	1	No Quantity							8854			0
S3	2016	2016	2016	2	0	2	Export	381	Italy	ITA	858	Uruguay	URY								08	ANIMAL FEED STUFF	1	No Quantity							74583			0
S3	2016	2016	2016	2	0	2	Export	381	Italy	ITA	860	Uzbekistan	UZB								08	ANIMAL FEED STUFF	1	No Quantity							7372			0
S3	2016	2016	2016	2	0	2	Export	384	Côte d'Ivoire	CIV	0	World	WLD								08	ANIMAL FEED STUFF	1	No Quantity			0		0		12527564			0
S3	2016	2016	2016	2	0	2	Export	384	Côte d'Ivoire	CIV	56	Belgium	BEL								08	ANIMAL FEED STUFF	1	No Quantity			0		0		1			0
S3	2016	2016	2016	2	0	2	Export	384	Côte d'Ivoire	CIV	124	Canada	CAN								08	ANIMAL FEED STUFF	1	No Quantity			0		0		474			0
S3	2016	2016	2016	2	0	2	Export	384	Côte d'Ivoire	CIV	156	China	CHN								08	ANIMAL FEED STUFF	1	No Quantity			0		0		12620			0
S3	2016	2016	2016	2	0	2	Export	384	Côte d'Ivoire	CIV	251	France	FRA								08	ANIMAL FEED STUFF	1	No Quantity			0		0		207			0
S3	2016	2016	2016	2	0	2	Export	384	Côte d'Ivoire	CIV	276	Germany	DEU								08	ANIMAL FEED STUFF	1	No Quantity			0		0		33655			0
S3	2016	2016	2016	2	0	2	Export	384	Côte d'Ivoire	CIV	288	Ghana	GHA								08	ANIMAL FEED STUFF	1	No Quantity			0		0		144387			0
S3	2016	2016	2016	2	0	2	Export	384	Côte d'Ivoire	CIV	381	Italy	ITA								08	ANIMAL FEED STUFF	1	No Quantity			0		0		15451			0
S3	2016	2016	2016	2	0	2	Export	384	Côte d'Ivoire	CIV	466	Mali	MLI								08	ANIMAL FEED STUFF	1	No Quantity			0		0		733562			0
S3	2016	2016	2016	2	0	2	Export	384	Côte d'Ivoire	CIV	478	Mauritania	MRT								08	ANIMAL FEED STUFF	1	No Quantity			0		0		32308			0
S3	2016	2016	2016	2	0	2	Export	384	Côte d'Ivoire	CIV	504	Morocco	MAR								08	ANIMAL FEED STUFF	1	No Quantity			0		0		1222096			0
S3	2016	2016	2016	2	0	2	Export	384	Côte d'Ivoire	CIV	528	Netherlands	NLD								08	ANIMAL FEED STUFF	1	No Quantity			0		0		281337			0
S3	2016	2016	2016	2	0	2	Export	384	Côte d'Ivoire	CIV	562	Niger	NER								08	ANIMAL FEED STUFF	1	No Quantity			0		0		204593			0
S3	2016	2016	2016	2	0	2	Export	384	Côte d'Ivoire	CIV	579	Norway	NOR								08	ANIMAL FEED STUFF	1	No Quantity			0		0		2052149			0
S3	2016	2016	2016	2	0	2	Export	384	Côte d'Ivoire	CIV	620	Portugal	PRT								08	ANIMAL FEED STUFF	1	No Quantity			0		0		4255878			0
S3	2016	2016	2016	2	0	2	Export	384	Côte d'Ivoire	CIV	686	Senegal	SEN								08	ANIMAL FEED STUFF	1	No Quantity			0		0		893434			0
S3	2016	2016	2016	2	0	2	Export	384	Côte d'Ivoire	CIV	699	India	IND								08	ANIMAL FEED STUFF	1	No Quantity			0		0		6217			0
S3	2016	2016	2016	2	0	2	Export	384	Côte d'Ivoire	CIV	724	Spain	ESP								08	ANIMAL FEED STUFF	1	No Quantity			0		0		351122			0
S3	2016	2016	2016	2	0	2	Export	384	Côte d'Ivoire	CIV	792	Turkey	TUR								08	ANIMAL FEED STUFF	1	No Quantity			0		0		394541			0
S3	2016	2016	2016	2	0	2	Export	384	Côte d'Ivoire	CIV	842	USA	USA								08	ANIMAL FEED STUFF	1	No Quantity			0		0		233656			0
S3	2016	2016	2016	2	0	2	Export	384	Côte d'Ivoire	CIV	854	Burkina Faso	BFA								08	ANIMAL FEED STUFF	1	No Quantity			0		0		1659866			0
S3	2016	2016	2016	2	0	2	Export	381	Italy	ITA	0	World	WLD								09	MISC.EDIBLE PRODUCTS ETC	1	No Quantity							3029149480			0
S3	2016	2016	2016	2	0	2	Export	381	Italy	ITA	4	Afghanistan	AFG								09	MISC.EDIBLE PRODUCTS ETC	1	No Quantity							45346			0
S3	2016	2016	2016	2	0	2	Export	381	Italy	ITA	8	Albania	ALB								09	MISC.EDIBLE PRODUCTS ETC	1	No Quantity							10828306			0
S3	2016	2016	2016	2	0	2	Export	381	Italy	ITA	12	Algeria	DZA								09	MISC.EDIBLE PRODUCTS ETC	1	No Quantity							14739629			0
S3	2016	2016	2016	2	0	2	Export	381	Italy	ITA	20	Andorra	AND								09	MISC.EDIBLE PRODUCTS ETC	1	No Quantity							56626			0
S3	2016	2016	2016	2	0	2	Export	381	Italy	ITA	24	Angola	AGO								09	MISC.EDIBLE PRODUCTS ETC	1	No Quantity							300911			0
S3	2016	2016	2016	2	0	2	Export	381	Italy	ITA	28	Antigua and Barbuda	ATG								09	MISC.EDIBLE PRODUCTS ETC	1	No Quantity							63799			0
S3	2016	2016	2016	2	0	2	Export	381	Italy	ITA	31	Azerbaijan	AZE								09	MISC.EDIBLE PRODUCTS ETC	1	No Quantity							2489925			0
S3	2016	2016	2016	2	0	2	Export	381	Italy	ITA	32	Argentina	ARG								09	MISC.EDIBLE PRODUCTS ETC	1	No Quantity							3076803			0
S3	2016	2016	2016	2	0	2	Export	381	Italy	ITA	36	Australia	AUS								09	MISC.EDIBLE PRODUCTS ETC	1	No Quantity							58436882			0
S3	2016	2016	2016	2	0	2	Export	381	Italy	ITA	40	Austria	AUT								09	MISC.EDIBLE PRODUCTS ETC	1	No Quantity							58960382			0
S3	2016	2016	2016	2	0	2	Export	381	Italy	ITA	44	Bahamas	BHS								09	MISC.EDIBLE PRODUCTS ETC	1	No Quantity							20234			0
S3	2016	2016	2016	2	0	2	Export	381	Italy	ITA	48	Bahrain	BHR								09	MISC.EDIBLE PRODUCTS ETC	1	No Quantity							1703384			0
S3	2016	2016	2016	2	0	2	Export	381	Italy	ITA	50	Bangladesh	BGD								09	MISC.EDIBLE PRODUCTS ETC	1	No Quantity							368092			0
S3	2016	2016	2016	2	0	2	Export	381	Italy	ITA	51	Armenia	ARM								09	MISC.EDIBLE PRODUCTS ETC	1	No Quantity							904162			0
S3	2016	2016	2016	2	0	2	Export	381	Italy	ITA	52	Barbados	BRB								09	MISC.EDIBLE PRODUCTS ETC	1	No Quantity							99513			0
S3	2016	2016	2016	2	0	2	Export	381	Italy	ITA	56	Belgium	BEL								09	MISC.EDIBLE PRODUCTS ETC	1	No Quantity							78764039			0
S3	2016	2016	2016	2	0	2	Export	381	Italy	ITA	60	Bermuda	BMU								09	MISC.EDIBLE PRODUCTS ETC	1	No Quantity							162937			0
S3	2016	2016	2016	2	0	2	Export	381	Italy	ITA	68	Bolivia (Plurinational State of)	BOL								09	MISC.EDIBLE PRODUCTS ETC	1	No Quantity							325767			0
S3	2016	2016	2016	2	0	2	Export	381	Italy	ITA	70	Bosnia Herzegovina	BIH								09	MISC.EDIBLE PRODUCTS ETC	1	No Quantity							7398873			0
S3	2016	2016	2016	2	0	2	Export	381	Italy	ITA	72	Botswana	BWA								09	MISC.EDIBLE PRODUCTS ETC	1	No Quantity							1245			0
S3	2016	2016	2016	2	0	2	Export	381	Italy	ITA	76	Brazil	BRA								09	MISC.EDIBLE PRODUCTS ETC	1	No Quantity							14939895			0
S3	2016	2016	2016	2	0	2	Export	381	Italy	ITA	92	Br. Virgin Isds	VGB								09	MISC.EDIBLE PRODUCTS ETC	1	No Quantity							40694			0
S3	2016	2016	2016	2	0	2	Export	381	Italy	ITA	96	Brunei Darussalam	BRN								09	MISC.EDIBLE PRODUCTS ETC	1	No Quantity							19166			0
S3	2016	2016	2016	2	0	2	Export	381	Italy	ITA	100	Bulgaria	BGR								09	MISC.EDIBLE PRODUCTS ETC	1	No Quantity							10701598			0
S3	2016	2016	2016	2	0	2	Export	381	Italy	ITA	104	Myanmar	MMR								09	MISC.EDIBLE PRODUCTS ETC	1	No Quantity							137413			0
S3	2016	2016	2016	2	0	2	Export	381	Italy	ITA	108	Burundi	BDI								09	MISC.EDIBLE PRODUCTS ETC	1	No Quantity							19960			0
S3	2016	2016	2016	2	0	2	Export	381	Italy	ITA	112	Belarus	BLR								09	MISC.EDIBLE PRODUCTS ETC	1	No Quantity							320794			0
S3	2016	2016	2016	2	0	2	Export	381	Italy	ITA	116	Cambodia	KHM								09	MISC.EDIBLE PRODUCTS ETC	1	No Quantity							142570			0
S3	2016	2016	2016	2	0	2	Export	381	Italy	ITA	120	Cameroon	CMR								09	MISC.EDIBLE PRODUCTS ETC	1	No Quantity							128673			0
S3	2016	2016	2016	2	0	2	Export	381	Italy	ITA	124	Canada	CAN								09	MISC.EDIBLE PRODUCTS ETC	1	No Quantity							38352276			0
S3	2016	2016	2016	2	0	2	Export	381	Italy	ITA	132	Cabo Verde	CPV								09	MISC.EDIBLE PRODUCTS ETC	1	No Quantity							799635			0
S3	2016	2016	2016	2	0	2	Export	381	Italy	ITA	136	Cayman Isds	CYM								09	MISC.EDIBLE PRODUCTS ETC	1	No Quantity							118847			0
S3	2016	2016	2016	2	0	2	Export	381	Italy	ITA	140	Central African Rep.	CAF								09	MISC.EDIBLE PRODUCTS ETC	1	No Quantity							5961			0
S3	2016	2016	2016	2	0	2	Export	381	Italy	ITA	144	Sri Lanka	LKA								09	MISC.EDIBLE PRODUCTS ETC	1	No Quantity							326870			0
S3	2016	2016	2016	2	0	2	Export	381	Italy	ITA	148	Chad	TCD								09	MISC.EDIBLE PRODUCTS ETC	1	No Quantity							59475			0
S3	2016	2016	2016	2	0	2	Export	381	Italy	ITA	152	Chile	CHL								09	MISC.EDIBLE PRODUCTS ETC	1	No Quantity							13344546			0
S3	2016	2016	2016	2	0	2	Export	381	Italy	ITA	156	China	CHN								09	MISC.EDIBLE PRODUCTS ETC	1	No Quantity							18233239			0
S3	2016	2016	2016	2	0	2	Export	381	Italy	ITA	170	Colombia	COL								09	MISC.EDIBLE PRODUCTS ETC	1	No Quantity							4874638			0
S3	2016	2016	2016	2	0	2	Export	381	Italy	ITA	178	Congo	COG								09	MISC.EDIBLE PRODUCTS ETC	1	No Quantity							216158			0
S3	2016	2016	2016	2	0	2	Export	381	Italy	ITA	180	Dem. Rep. of the Congo	COD								09	MISC.EDIBLE PRODUCTS ETC	1	No Quantity							162864			0
S3	2016	2016	2016	2	0	2	Export	381	Italy	ITA	188	Costa Rica	CRI								09	MISC.EDIBLE PRODUCTS ETC	1	No Quantity							1345033			0
S3	2016	2016	2016	2	0	2	Export	381	Italy	ITA	191	Croatia	HRV								09	MISC.EDIBLE PRODUCTS ETC	1	No Quantity							20494324			0
S3	2016	2016	2016	2	0	2	Export	381	Italy	ITA	192	Cuba	CUB								09	MISC.EDIBLE PRODUCTS ETC	1	No Quantity							3653587			0
S3	2016	2016	2016	2	0	2	Export	381	Italy	ITA	196	Cyprus	CYP								09	MISC.EDIBLE PRODUCTS ETC	1	No Quantity							4419435			0
S3	2016	2016	2016	2	0	2	Export	381	Italy	ITA	203	Czechia	CZE								09	MISC.EDIBLE PRODUCTS ETC	1	No Quantity							28137105			0
S3	2016	2016	2016	2	0	2	Export	381	Italy	ITA	204	Benin	BEN								09	MISC.EDIBLE PRODUCTS ETC	1	No Quantity							332699			0
S3	2016	2016	2016	2	0	2	Export	381	Italy	ITA	208	Denmark	DNK								09	MISC.EDIBLE PRODUCTS ETC	1	No Quantity							37945740			0
S3	2016	2016	2016	2	0	2	Export	381	Italy	ITA	214	Dominican Rep.	DOM								09	MISC.EDIBLE PRODUCTS ETC	1	No Quantity							1606354			0
S3	2016	2016	2016	2	0	2	Export	381	Italy	ITA	218	Ecuador	ECU								09	MISC.EDIBLE PRODUCTS ETC	1	No Quantity							739731			0
S3	2016	2016	2016	2	0	2	Export	381	Italy	ITA	222	El Salvador	SLV								09	MISC.EDIBLE PRODUCTS ETC	1	No Quantity							86130			0
S3	2016	2016	2016	2	0	2	Export	381	Italy	ITA	226	Equatorial Guinea	GNQ								09	MISC.EDIBLE PRODUCTS ETC	1	No Quantity							10471			0
S3	2016	2016	2016	2	0	2	Export	381	Italy	ITA	231	Ethiopia	ETH								09	MISC.EDIBLE PRODUCTS ETC	1	No Quantity							441549			0
S3	2016	2016	2016	2	0	2	Export	381	Italy	ITA	232	Eritrea	ERI								09	MISC.EDIBLE PRODUCTS ETC	1	No Quantity							1169			0
S3	2016	2016	2016	2	0	2	Export	381	Italy	ITA	233	Estonia	EST								09	MISC.EDIBLE PRODUCTS ETC	1	No Quantity							1466366			0
S3	2016	2016	2016	2	0	2	Export	381	Italy	ITA	234	Faeroe Isds	FRO								09	MISC.EDIBLE PRODUCTS ETC	1	No Quantity							65844			0
S3	2016	2016	2016	2	0	2	Export	381	Italy	ITA	242	Fiji	FJI								09	MISC.EDIBLE PRODUCTS ETC	1	No Quantity							55121			0
S3	2016	2016	2016	2	0	2	Export	381	Italy	ITA	246	Finland	FIN								09	MISC.EDIBLE PRODUCTS ETC	1	No Quantity							15221602			0
S3	2016	2016	2016	2	0	2	Export	381	Italy	ITA	251	France	FRA								09	MISC.EDIBLE PRODUCTS ETC	1	No Quantity							368854056			0
S3	2016	2016	2016	2	0	2	Export	381	Italy	ITA	258	French Polynesia	PYF								09	MISC.EDIBLE PRODUCTS ETC	1	No Quantity							122512			0
S3	2016	2016	2016	2	0	2	Export	381	Italy	ITA	262	Djibouti	DJI								09	MISC.EDIBLE PRODUCTS ETC	1	No Quantity							722088			0
S3	2016	2016	2016	2	0	2	Export	381	Italy	ITA	266	Gabon	GAB								09	MISC.EDIBLE PRODUCTS ETC	1	No Quantity							74815			0
S3	2016	2016	2016	2	0	2	Export	381	Italy	ITA	268	Georgia	GEO								09	MISC.EDIBLE PRODUCTS ETC	1	No Quantity							1220501			0
S3	2016	2016	2016	2	0	2	Export	381	Italy	ITA	270	Gambia	GMB								09	MISC.EDIBLE PRODUCTS ETC	1	No Quantity							2762			0
S3	2016	2016	2016	2	0	2	Export	381	Italy	ITA	275	State of Palestine	PSE								09	MISC.EDIBLE PRODUCTS ETC	1	No Quantity							3653			0
S3	2016	2016	2016	2	0	2	Export	381	Italy	ITA	276	Germany	DEU								09	MISC.EDIBLE PRODUCTS ETC	1	No Quantity							407682920			0
S3	2016	2016	2016	2	0	2	Export	381	Italy	ITA	288	Ghana	GHA								09	MISC.EDIBLE PRODUCTS ETC	1	No Quantity							662185			0
S3	2016	2016	2016	2	0	2	Export	381	Italy	ITA	292	Gibraltar	GIB								09	MISC.EDIBLE PRODUCTS ETC	1	No Quantity							27013			0
S3	2016	2016	2016	2	0	2	Export	381	Italy	ITA	300	Greece	GRC								09	MISC.EDIBLE PRODUCTS ETC	1	No Quantity							51999232			0
S3	2016	2016	2016	2	0	2	Export	381	Italy	ITA	304	Greenland	GRL								09	MISC.EDIBLE PRODUCTS ETC	1	No Quantity							11352			0
S3	2016	2016	2016	2	0	2	Export	381	Italy	ITA	308	Grenada	GRD								09	MISC.EDIBLE PRODUCTS ETC	1	No Quantity							1725			0
S3	2016	2016	2016	2	0	2	Export	381	Italy	ITA	316	Guam	GUM								09	MISC.EDIBLE PRODUCTS ETC	1	No Quantity							14517			0
S3	2016	2016	2016	2	0	2	Export	381	Italy	ITA	320	Guatemala	GTM								09	MISC.EDIBLE PRODUCTS ETC	1	No Quantity							269622			0
S3	2016	2016	2016	2	0	2	Export	381	Italy	ITA	324	Guinea	GIN								09	MISC.EDIBLE PRODUCTS ETC	1	No Quantity							146582			0
S3	2016	2016	2016	2	0	2	Export	381	Italy	ITA	328	Guyana	GUY								09	MISC.EDIBLE PRODUCTS ETC	1	No Quantity							3867			0
S3	2016	2016	2016	2	0	2	Export	381	Italy	ITA	332	Haiti	HTI								09	MISC.EDIBLE PRODUCTS ETC	1	No Quantity							61324			0
S3	2016	2016	2016	2	0	2	Export	381	Italy	ITA	336	Holy See (Vatican City State)	VAT								09	MISC.EDIBLE PRODUCTS ETC	1	No Quantity							6763			0
S3	2016	2016	2016	2	0	2	Export	381	Italy	ITA	340	Honduras	HND								09	MISC.EDIBLE PRODUCTS ETC	1	No Quantity							127287			0
S3	2016	2016	2016	2	0	2	Export	381	Italy	ITA	344	China, Hong Kong SAR	HKG								09	MISC.EDIBLE PRODUCTS ETC	1	No Quantity							16225584			0
S3	2016	2016	2016	2	0	2	Export	381	Italy	ITA	348	Hungary	HUN								09	MISC.EDIBLE PRODUCTS ETC	1	No Quantity							32060317			0
S3	2016	2016	2016	2	0	2	Export	381	Italy	ITA	352	Iceland	ISL								09	MISC.EDIBLE PRODUCTS ETC	1	No Quantity							1890154			0
S3	2016	2016	2016	2	0	2	Export	381	Italy	ITA	360	Indonesia	IDN								09	MISC.EDIBLE PRODUCTS ETC	1	No Quantity							3479074			0
S3	2016	2016	2016	2	0	2	Export	381	Italy	ITA	364	Iran	IRN								09	MISC.EDIBLE PRODUCTS ETC	1	No Quantity							4269290			0
S3	2016	2016	2016	2	0	2	Export	381	Italy	ITA	368	Iraq	IRQ								09	MISC.EDIBLE PRODUCTS ETC	1	No Quantity							5534691			0
S3	2016	2016	2016	2	0	2	Export	381	Italy	ITA	372	Ireland	IRL								09	MISC.EDIBLE PRODUCTS ETC	1	No Quantity							11452709			0
S3	2016	2016	2016	2	0	2	Export	381	Italy	ITA	376	Israel	ISR								09	MISC.EDIBLE PRODUCTS ETC	1	No Quantity							15332119			0
S3	2016	2016	2016	2	0	2	Export	381	Italy	ITA	384	Côte d'Ivoire	CIV								09	MISC.EDIBLE PRODUCTS ETC	1	No Quantity							416190			0
S3	2016	2016	2016	2	0	2	Export	381	Italy	ITA	388	Jamaica	JAM								09	MISC.EDIBLE PRODUCTS ETC	1	No Quantity							222121			0
S3	2016	2016	2016	2	0	2	Export	381	Italy	ITA	392	Japan	JPN								09	MISC.EDIBLE PRODUCTS ETC	1	No Quantity							30805734			0
S3	2016	2016	2016	2	0	2	Export	381	Italy	ITA	398	Kazakhstan	KAZ								09	MISC.EDIBLE PRODUCTS ETC	1	No Quantity							859831			0
S3	2016	2016	2016	2	0	2	Export	381	Italy	ITA	400	Jordan	JOR								09	MISC.EDIBLE PRODUCTS ETC	1	No Quantity							7323344			0
S3	2016	2016	2016	2	0	2	Export	381	Italy	ITA	404	Kenya	KEN								09	MISC.EDIBLE PRODUCTS ETC	1	No Quantity							1401762			0
S3	2016	2016	2016	2	0	2	Export	381	Italy	ITA	410	Rep. of Korea	KOR								09	MISC.EDIBLE PRODUCTS ETC	1	No Quantity							24115631			0
S3	2016	2016	2016	2	0	2	Export	381	Italy	ITA	414	Kuwait	KWT								09	MISC.EDIBLE PRODUCTS ETC	1	No Quantity							9699310			0
S3	2016	2016	2016	2	0	2	Export	381	Italy	ITA	417	Kyrgyzstan	KGZ								09	MISC.EDIBLE PRODUCTS ETC	1	No Quantity							27279			0
S3	2016	2016	2016	2	0	2	Export	381	Italy	ITA	418	Lao People's Dem. Rep.	LAO								09	MISC.EDIBLE PRODUCTS ETC	1	No Quantity							6298			0
S3	2016	2016	2016	2	0	2	Export	381	Italy	ITA	422	Lebanon	LBN								09	MISC.EDIBLE PRODUCTS ETC	1	No Quantity							10154733			0
S3	2016	2016	2016	2	0	2	Export	381	Italy	ITA	428	Latvia	LVA								09	MISC.EDIBLE PRODUCTS ETC	1	No Quantity							3820922			0
S3	2016	2016	2016	2	0	2	Export	381	Italy	ITA	430	Liberia	LBR								09	MISC.EDIBLE PRODUCTS ETC	1	No Quantity							30821			0
S3	2016	2016	2016	2	0	2	Export	381	Italy	ITA	434	Libya	LBY								09	MISC.EDIBLE PRODUCTS ETC	1	No Quantity							3455320			0
S3	2016	2016	2016	2	0	2	Export	381	Italy	ITA	440	Lithuania	LTU								09	MISC.EDIBLE PRODUCTS ETC	1	No Quantity							3490219			0
S3	2016	2016	2016	2	0	2	Export	381	Italy	ITA	442	Luxembourg	LUX								09	MISC.EDIBLE PRODUCTS ETC	1	No Quantity							4034167			0
S3	2016	2016	2016	2	0	2	Export	381	Italy	ITA	446	China, Macao SAR	MAC								09	MISC.EDIBLE PRODUCTS ETC	1	No Quantity							47838			0
S3	2016	2016	2016	2	0	2	Export	381	Italy	ITA	450	Madagascar	MDG								09	MISC.EDIBLE PRODUCTS ETC	1	No Quantity							1072094			0
S3	2016	2016	2016	2	0	2	Export	381	Italy	ITA	458	Malaysia	MYS								09	MISC.EDIBLE PRODUCTS ETC	1	No Quantity							5728652			0
S3	2016	2016	2016	2	0	2	Export	381	Italy	ITA	462	Maldives	MDV								09	MISC.EDIBLE PRODUCTS ETC	1	No Quantity							434398			0
S3	2016	2016	2016	2	0	2	Export	381	Italy	ITA	466	Mali	MLI								09	MISC.EDIBLE PRODUCTS ETC	1	No Quantity							221925			0
S3	2016	2016	2016	2	0	2	Export	381	Italy	ITA	470	Malta	MLT								09	MISC.EDIBLE PRODUCTS ETC	1	No Quantity							13887676			0
S3	2016	2016	2016	2	0	2	Export	381	Italy	ITA	478	Mauritania	MRT								09	MISC.EDIBLE PRODUCTS ETC	1	No Quantity							152029			0
S3	2016	2016	2016	2	0	2	Export	381	Italy	ITA	480	Mauritius	MUS								09	MISC.EDIBLE PRODUCTS ETC	1	No Quantity							888947			0
S3	2016	2016	2016	2	0	2	Export	381	Italy	ITA	484	Mexico	MEX								09	MISC.EDIBLE PRODUCTS ETC	1	No Quantity							10032551			0
S3	2016	2016	2016	2	0	2	Export	381	Italy	ITA	490	Other Asia, nes									09	MISC.EDIBLE PRODUCTS ETC	1	No Quantity							6974367			0
S3	2016	2016	2016	2	0	2	Export	381	Italy	ITA	496	Mongolia	MNG								09	MISC.EDIBLE PRODUCTS ETC	1	No Quantity							95475			0
S3	2016	2016	2016	2	0	2	Export	381	Italy	ITA	498	Rep. of Moldova	MDA								09	MISC.EDIBLE PRODUCTS ETC	1	No Quantity							1800284			0
S3	2016	2016	2016	2	0	2	Export	381	Italy	ITA	499	Montenegro	MNE								09	MISC.EDIBLE PRODUCTS ETC	1	No Quantity							2054221			0
S3	2016	2016	2016	2	0	2	Export	381	Italy	ITA	504	Morocco	MAR								09	MISC.EDIBLE PRODUCTS ETC	1	No Quantity							7340194			0
S3	2016	2016	2016	2	0	2	Export	381	Italy	ITA	508	Mozambique	MOZ								09	MISC.EDIBLE PRODUCTS ETC	1	No Quantity							48268			0
S3	2016	2016	2016	2	0	2	Export	381	Italy	ITA	512	Oman	OMN								09	MISC.EDIBLE PRODUCTS ETC	1	No Quantity							848874			0
S3	2016	2016	2016	2	0	2	Export	381	Italy	ITA	516	Namibia	NAM								09	MISC.EDIBLE PRODUCTS ETC	1	No Quantity							15121			0
S3	2016	2016	2016	2	0	2	Export	381	Italy	ITA	524	Nepal	NPL								09	MISC.EDIBLE PRODUCTS ETC	1	No Quantity							18069			0
S3	2016	2016	2016	2	0	2	Export	381	Italy	ITA	528	Netherlands	NLD								09	MISC.EDIBLE PRODUCTS ETC	1	No Quantity							118049472			0
S3	2016	2016	2016	2	0	2	Export	381	Italy	ITA	533	Aruba	ABW								09	MISC.EDIBLE PRODUCTS ETC	1	No Quantity							98193			0
S3	2016	2016	2016	2	0	2	Export	381	Italy	ITA	540	New Caledonia	NCL								09	MISC.EDIBLE PRODUCTS ETC	1	No Quantity							256957			0
S3	2016	2016	2016	2	0	2	Export	381	Italy	ITA	548	Vanuatu	VUT								09	MISC.EDIBLE PRODUCTS ETC	1	No Quantity							6998			0
S3	2016	2016	2016	2	0	2	Export	381	Italy	ITA	554	New Zealand	NZL								09	MISC.EDIBLE PRODUCTS ETC	1	No Quantity							3983771			0
S3	2016	2016	2016	2	0	2	Export	381	Italy	ITA	558	Nicaragua	NIC								09	MISC.EDIBLE PRODUCTS ETC	1	No Quantity							98813			0
S3	2016	2016	2016	2	0	2	Export	381	Italy	ITA	562	Niger	NER								09	MISC.EDIBLE PRODUCTS ETC	1	No Quantity							57916			0
S3	2016	2016	2016	2	0	2	Export	381	Italy	ITA	566	Nigeria	NGA								09	MISC.EDIBLE PRODUCTS ETC	1	No Quantity							791833			0
S3	2016	2016	2016	2	0	2	Export	381	Italy	ITA	568	Other Europe, nes									09	MISC.EDIBLE PRODUCTS ETC	1	No Quantity							123887			0
S3	2016	2016	2016	2	0	2	Export	381	Italy	ITA	577	Other Africa, nes									09	MISC.EDIBLE PRODUCTS ETC	1	No Quantity							87471			0
S3	2016	2016	2016	2	0	2	Export	381	Italy	ITA	579	Norway	NOR								09	MISC.EDIBLE PRODUCTS ETC	1	No Quantity							24970090			0
S3	2016	2016	2016	2	0	2	Export	381	Italy	ITA	586	Pakistan	PAK								09	MISC.EDIBLE PRODUCTS ETC	1	No Quantity							720783			0
S3	2016	2016	2016	2	0	2	Export	381	Italy	ITA	591	Panama	PAN								09	MISC.EDIBLE PRODUCTS ETC	1	No Quantity							1114951			0
S3	2016	2016	2016	2	0	2	Export	381	Italy	ITA	598	Papua New Guinea	PNG								09	MISC.EDIBLE PRODUCTS ETC	1	No Quantity							1212			0
S3	2016	2016	2016	2	0	2	Export	381	Italy	ITA	600	Paraguay	PRY								09	MISC.EDIBLE PRODUCTS ETC	1	No Quantity							201757			0
S3	2016	2016	2016	2	0	2	Export	381	Italy	ITA	604	Peru	PER								09	MISC.EDIBLE PRODUCTS ETC	1	No Quantity							1736982			0
S3	2016	2016	2016	2	0	2	Export	381	Italy	ITA	608	Philippines	PHL								09	MISC.EDIBLE PRODUCTS ETC	1	No Quantity							5949464			0
S3	2016	2016	2016	2	0	2	Export	381	Italy	ITA	616	Poland	POL								09	MISC.EDIBLE PRODUCTS ETC	1	No Quantity							71129671			0
S3	2016	2016	2016	2	0	2	Export	381	Italy	ITA	620	Portugal	PRT								09	MISC.EDIBLE PRODUCTS ETC	1	No Quantity							22689010			0
S3	2016	2016	2016	2	0	2	Export	381	Italy	ITA	624	Guinea-Bissau	GNB								09	MISC.EDIBLE PRODUCTS ETC	1	No Quantity							22072			0
S3	2016	2016	2016	2	0	2	Export	381	Italy	ITA	634	Qatar	QAT								09	MISC.EDIBLE PRODUCTS ETC	1	No Quantity							3038411			0
S3	2016	2016	2016	2	0	2	Export	381	Italy	ITA	642	Romania	ROU								09	MISC.EDIBLE PRODUCTS ETC	1	No Quantity							43357288			0
S3	2016	2016	2016	2	0	2	Export	381	Italy	ITA	643	Russian Federation	RUS								09	MISC.EDIBLE PRODUCTS ETC	1	No Quantity							31417093			0
S3	2016	2016	2016	2	0	2	Export	381	Italy	ITA	646	Rwanda	RWA								09	MISC.EDIBLE PRODUCTS ETC	1	No Quantity							28633			0
S3	2016	2016	2016	2	0	2	Export	381	Italy	ITA	662	Saint Lucia	LCA								09	MISC.EDIBLE PRODUCTS ETC	1	No Quantity							2468			0
S3	2016	2016	2016	2	0	2	Export	381	Italy	ITA	670	Saint Vincent and the Grenadines	VCT								09	MISC.EDIBLE PRODUCTS ETC	1	No Quantity							18519			0
S3	2016	2016	2016	2	0	2	Export	381	Italy	ITA	682	Saudi Arabia	SAU								09	MISC.EDIBLE PRODUCTS ETC	1	No Quantity							15151656			0
S3	2016	2016	2016	2	0	2	Export	381	Italy	ITA	686	Senegal	SEN								09	MISC.EDIBLE PRODUCTS ETC	1	No Quantity							3945090			0
S3	2016	2016	2016	2	0	2	Export	381	Italy	ITA	688	Serbia	SRB								09	MISC.EDIBLE PRODUCTS ETC	1	No Quantity							18060526			0
S3	2016	2016	2016	2	0	2	Export	381	Italy	ITA	690	Seychelles	SYC								09	MISC.EDIBLE PRODUCTS ETC	1	No Quantity							237318			0
S3	2016	2016	2016	2	0	2	Export	381	Italy	ITA	694	Sierra Leone	SLE								09	MISC.EDIBLE PRODUCTS ETC	1	No Quantity							42661			0
S3	2016	2016	2016	2	0	2	Export	381	Italy	ITA	699	India	IND								09	MISC.EDIBLE PRODUCTS ETC	1	No Quantity							2106102			0
S3	2016	2016	2016	2	0	2	Export	381	Italy	ITA	702	Singapore	SGP								09	MISC.EDIBLE PRODUCTS ETC	1	No Quantity							7173919			0
S3	2016	2016	2016	2	0	2	Export	381	Italy	ITA	703	Slovakia	SVK								09	MISC.EDIBLE PRODUCTS ETC	1	No Quantity							4471398			0
S3	2016	2016	2016	2	0	2	Export	381	Italy	ITA	704	Viet Nam	VNM								09	MISC.EDIBLE PRODUCTS ETC	1	No Quantity							2752175			0
S3	2016	2016	2016	2	0	2	Export	381	Italy	ITA	705	Slovenia	SVN								09	MISC.EDIBLE PRODUCTS ETC	1	No Quantity							19798532			0
S3	2016	2016	2016	2	0	2	Export	381	Italy	ITA	706	Somalia	SOM								09	MISC.EDIBLE PRODUCTS ETC	1	No Quantity							7743			0
S3	2016	2016	2016	2	0	2	Export	381	Italy	ITA	710	South Africa	ZAF								09	MISC.EDIBLE PRODUCTS ETC	1	No Quantity							15522712			0
S3	2016	2016	2016	2	0	2	Export	381	Italy	ITA	716	Zimbabwe	ZWE								09	MISC.EDIBLE PRODUCTS ETC	1	No Quantity							91219			0
S3	2016	2016	2016	2	0	2	Export	381	Italy	ITA	724	Spain	ESP								09	MISC.EDIBLE PRODUCTS ETC	1	No Quantity							188020371			0
S3	2016	2016	2016	2	0	2	Export	381	Italy	ITA	729	Sudan	SDN								09	MISC.EDIBLE PRODUCTS ETC	1	No Quantity							760134			0
S3	2016	2016	2016	2	0	2	Export	381	Italy	ITA	740	Suriname	SUR								09	MISC.EDIBLE PRODUCTS ETC	1	No Quantity							82090			0
S3	2016	2016	2016	2	0	2	Export	381	Italy	ITA	752	Sweden	SWE								09	MISC.EDIBLE PRODUCTS ETC	1	No Quantity							57768072			0
S3	2016	2016	2016	2	0	2	Export	381	Italy	ITA	757	Switzerland	CHE								09	MISC.EDIBLE PRODUCTS ETC	1	No Quantity							92977985			0
S3	2016	2016	2016	2	0	2	Export	381	Italy	ITA	760	Syria	SYR								09	MISC.EDIBLE PRODUCTS ETC	1	No Quantity							565314			0
S3	2016	2016	2016	2	0	2	Export	381	Italy	ITA	764	Thailand	THA								09	MISC.EDIBLE PRODUCTS ETC	1	No Quantity							4701373			0
S3	2016	2016	2016	2	0	2	Export	381	Italy	ITA	768	Togo	TGO								09	MISC.EDIBLE PRODUCTS ETC	1	No Quantity							106750			0
S3	2016	2016	2016	2	0	2	Export	381	Italy	ITA	780	Trinidad and Tobago	TTO								09	MISC.EDIBLE PRODUCTS ETC	1	No Quantity							2847045			0
S3	2016	2016	2016	2	0	2	Export	381	Italy	ITA	784	United Arab Emirates	ARE								09	MISC.EDIBLE PRODUCTS ETC	1	No Quantity							23682667			0
S3	2016	2016	2016	2	0	2	Export	381	Italy	ITA	788	Tunisia	TUN								09	MISC.EDIBLE PRODUCTS ETC	1	No Quantity							4306552			0
S3	2016	2016	2016	2	0	2	Export	381	Italy	ITA	792	Turkey	TUR								09	MISC.EDIBLE PRODUCTS ETC	1	No Quantity							50447103			0
S3	2016	2016	2016	2	0	2	Export	381	Italy	ITA	795	Turkmenistan	TKM								09	MISC.EDIBLE PRODUCTS ETC	1	No Quantity							29140			0
S3	2016	2016	2016	2	0	2	Export	381	Italy	ITA	800	Uganda	UGA								09	MISC.EDIBLE PRODUCTS ETC	1	No Quantity							109716			0
S3	2016	2016	2016	2	0	2	Export	381	Italy	ITA	804	Ukraine	UKR								09	MISC.EDIBLE PRODUCTS ETC	1	No Quantity							6250949			0
S3	2016	2016	2016	2	0	2	Export	381	Italy	ITA	807	North Macedonia	MKD								09	MISC.EDIBLE PRODUCTS ETC	1	No Quantity							3509564			0
S3	2016	2016	2016	2	0	2	Export	381	Italy	ITA	818	Egypt	EGY								09	MISC.EDIBLE PRODUCTS ETC	1	No Quantity							3738426			0
S3	2016	2016	2016	2	0	2	Export	381	Italy	ITA	826	United Kingdom	GBR								09	MISC.EDIBLE PRODUCTS ETC	1	No Quantity							303086742			0
S3	2016	2016	2016	2	0	2	Export	381	Italy	ITA	834	United Rep. of Tanzania	TZA								09	MISC.EDIBLE PRODUCTS ETC	1	No Quantity							185657			0
S3	2016	2016	2016	2	0	2	Export	381	Italy	ITA	842	USA	USA								09	MISC.EDIBLE PRODUCTS ETC	1	No Quantity							325075773			0
S3	2016	2016	2016	2	0	2	Export	381	Italy	ITA	854	Burkina Faso	BFA								09	MISC.EDIBLE PRODUCTS ETC	1	No Quantity							59574			0
S3	2016	2016	2016	2	0	2	Export	381	Italy	ITA	858	Uruguay	URY								09	MISC.EDIBLE PRODUCTS ETC	1	No Quantity							1084603			0
S3	2016	2016	2016	2	0	2	Export	381	Italy	ITA	860	Uzbekistan	UZB								09	MISC.EDIBLE PRODUCTS ETC	1	No Quantity							210818			0
S3	2016	2016	2016	2	0	2	Export	381	Italy	ITA	862	Venezuela	VEN								09	MISC.EDIBLE PRODUCTS ETC	1	No Quantity							368801			0
S3	2016	2016	2016	2	0	2	Export	381	Italy	ITA	887	Yemen	YEM								09	MISC.EDIBLE PRODUCTS ETC	1	No Quantity							72548			0
S3	2016	2016	2016	2	0	2	Export	381	Italy	ITA	894	Zambia	ZMB								09	MISC.EDIBLE PRODUCTS ETC	1	No Quantity							433062			0
S3	2016	2016	2016	2	0	2	Export	381	Italy	ITA	899	Areas, nes									09	MISC.EDIBLE PRODUCTS ETC	1	No Quantity							7856126			0
S3	2016	2016	2016	2	0	2	Export	384	Côte d'Ivoire	CIV	0	World	WLD								09	MISC.EDIBLE PRODUCTS ETC	1	No Quantity			0		0		44720712			0
S3	2016	2016	2016	2	0	2	Export	384	Côte d'Ivoire	CIV	36	Australia	AUS								09	MISC.EDIBLE PRODUCTS ETC	1	No Quantity			0		0		4043			0
S3	2016	2016	2016	2	0	2	Export	384	Côte d'Ivoire	CIV	48	Bahrain	BHR								09	MISC.EDIBLE PRODUCTS ETC	1	No Quantity			0		0		132			0
S3	2016	2016	2016	2	0	2	Export	384	Côte d'Ivoire	CIV	56	Belgium	BEL								09	MISC.EDIBLE PRODUCTS ETC	1	No Quantity			0		0		695			0
S3	2016	2016	2016	2	0	2	Export	384	Côte d'Ivoire	CIV	120	Cameroon	CMR								09	MISC.EDIBLE PRODUCTS ETC	1	No Quantity			0		0		710129			0
S3	2016	2016	2016	2	0	2	Export	384	Côte d'Ivoire	CIV	124	Canada	CAN								09	MISC.EDIBLE PRODUCTS ETC	1	No Quantity			0		0		56122			0
S3	2016	2016	2016	2	0	2	Export	384	Côte d'Ivoire	CIV	156	China	CHN								09	MISC.EDIBLE PRODUCTS ETC	1	No Quantity			0		0		1			0
S3	2016	2016	2016	2	0	2	Export	384	Côte d'Ivoire	CIV	178	Congo	COG								09	MISC.EDIBLE PRODUCTS ETC	1	No Quantity			0		0		132794			0
S3	2016	2016	2016	2	0	2	Export	384	Côte d'Ivoire	CIV	180	Dem. Rep. of the Congo	COD								09	MISC.EDIBLE PRODUCTS ETC	1	No Quantity			0		0		876327			0
S3	2016	2016	2016	2	0	2	Export	384	Côte d'Ivoire	CIV	204	Benin	BEN								09	MISC.EDIBLE PRODUCTS ETC	1	No Quantity			0		0		336349			0
S3	2016	2016	2016	2	0	2	Export	384	Côte d'Ivoire	CIV	208	Denmark	DNK								09	MISC.EDIBLE PRODUCTS ETC	1	No Quantity			0		0		0			0
S3	2016	2016	2016	2	0	2	Export	384	Côte d'Ivoire	CIV	226	Equatorial Guinea	GNQ								09	MISC.EDIBLE PRODUCTS ETC	1	No Quantity			0		0		6669			0
S3	2016	2016	2016	2	0	2	Export	384	Côte d'Ivoire	CIV	251	France	FRA								09	MISC.EDIBLE PRODUCTS ETC	1	No Quantity			0		0		559875			0
S3	2016	2016	2016	2	0	2	Export	384	Côte d'Ivoire	CIV	266	Gabon	GAB								09	MISC.EDIBLE PRODUCTS ETC	1	No Quantity			0		0		158669			0
S3	2016	2016	2016	2	0	2	Export	384	Côte d'Ivoire	CIV	288	Ghana	GHA								09	MISC.EDIBLE PRODUCTS ETC	1	No Quantity			0		0		7662937			0
S3	2016	2016	2016	2	0	2	Export	384	Côte d'Ivoire	CIV	324	Guinea	GIN								09	MISC.EDIBLE PRODUCTS ETC	1	No Quantity			0		0		1796648			0
S3	2016	2016	2016	2	0	2	Export	384	Côte d'Ivoire	CIV	376	Israel	ISR								09	MISC.EDIBLE PRODUCTS ETC	1	No Quantity			0		0		2533			0
S3	2016	2016	2016	2	0	2	Export	384	Côte d'Ivoire	CIV	381	Italy	ITA								09	MISC.EDIBLE PRODUCTS ETC	1	No Quantity			0		0		77776			0
S3	2016	2016	2016	2	0	2	Export	384	Côte d'Ivoire	CIV	404	Kenya	KEN								09	MISC.EDIBLE PRODUCTS ETC	1	No Quantity			0		0		236638			0
S3	2016	2016	2016	2	0	2	Export	384	Côte d'Ivoire	CIV	430	Liberia	LBR								09	MISC.EDIBLE PRODUCTS ETC	1	No Quantity			0		0		329088			0
S3	2016	2016	2016	2	0	2	Export	384	Côte d'Ivoire	CIV	454	Malawi	MWI								09	MISC.EDIBLE PRODUCTS ETC	1	No Quantity			0		0		422939			0
S3	2016	2016	2016	2	0	2	Export	384	Côte d'Ivoire	CIV	466	Mali	MLI								09	MISC.EDIBLE PRODUCTS ETC	1	No Quantity			0		0		13766873			0
S3	2016	2016	2016	2	0	2	Export	384	Côte d'Ivoire	CIV	504	Morocco	MAR								09	MISC.EDIBLE PRODUCTS ETC	1	No Quantity			0		0		180			0
S3	2016	2016	2016	2	0	2	Export	384	Côte d'Ivoire	CIV	528	Netherlands	NLD								09	MISC.EDIBLE PRODUCTS ETC	1	No Quantity			0		0		339333			0
S3	2016	2016	2016	2	0	2	Export	384	Côte d'Ivoire	CIV	562	Niger	NER								09	MISC.EDIBLE PRODUCTS ETC	1	No Quantity			0		0		2653051			0
S3	2016	2016	2016	2	0	2	Export	384	Côte d'Ivoire	CIV	566	Nigeria	NGA								09	MISC.EDIBLE PRODUCTS ETC	1	No Quantity			0		0		174656			0
S3	2016	2016	2016	2	0	2	Export	384	Côte d'Ivoire	CIV	686	Senegal	SEN								09	MISC.EDIBLE PRODUCTS ETC	1	No Quantity			0		0		3214593			0
S3	2016	2016	2016	2	0	2	Export	384	Côte d'Ivoire	CIV	694	Sierra Leone	SLE								09	MISC.EDIBLE PRODUCTS ETC	1	No Quantity			0		0		984659			0
S3	2016	2016	2016	2	0	2	Export	384	Côte d'Ivoire	CIV	724	Spain	ESP								09	MISC.EDIBLE PRODUCTS ETC	1	No Quantity			0		0		57074			0
S3	2016	2016	2016	2	0	2	Export	384	Côte d'Ivoire	CIV	757	Switzerland	CHE								09	MISC.EDIBLE PRODUCTS ETC	1	No Quantity			0		0		5494			0
S3	2016	2016	2016	2	0	2	Export	384	Côte d'Ivoire	CIV	768	Togo	TGO								09	MISC.EDIBLE PRODUCTS ETC	1	No Quantity			0		0		327624			0
S3	2016	2016	2016	2	0	2	Export	384	Côte d'Ivoire	CIV	826	United Kingdom	GBR								09	MISC.EDIBLE PRODUCTS ETC	1	No Quantity			0		0		17385			0
S3	2016	2016	2016	2	0	2	Export	384	Côte d'Ivoire	CIV	842	USA	USA								09	MISC.EDIBLE PRODUCTS ETC	1	No Quantity			0		0		37691			0
S3	2016	2016	2016	2	0	2	Export	384	Côte d'Ivoire	CIV	854	Burkina Faso	BFA								09	MISC.EDIBLE PRODUCTS ETC	1	No Quantity			0		0		9648458			0
S3	2016	2016	2016	2	0	2	Export	384	Côte d'Ivoire	CIV	899	Areas, nes									09	MISC.EDIBLE PRODUCTS ETC	1	No Quantity			0		0		123258			0
S3	2016	2016	2016	2	0	2	Export	381	Italy	ITA	0	World	WLD								11	BEVERAGES	1	No Quantity							8396440526			0
S3	2016	2016	2016	2	0	2	Export	381	Italy	ITA	4	Afghanistan	AFG								11	BEVERAGES	1	No Quantity							467423			0
S3	2016	2016	2016	2	0	2	Export	381	Italy	ITA	8	Albania	ALB								11	BEVERAGES	1	No Quantity							21532257			0
S3	2016	2016	2016	2	0	2	Export	381	Italy	ITA	12	Algeria	DZA								11	BEVERAGES	1	No Quantity							195596			0
S3	2016	2016	2016	2	0	2	Export	381	Italy	ITA	20	Andorra	AND								11	BEVERAGES	1	No Quantity							441128			0
S3	2016	2016	2016	2	0	2	Export	381	Italy	ITA	24	Angola	AGO								11	BEVERAGES	1	No Quantity							1553831			0
S3	2016	2016	2016	2	0	2	Export	381	Italy	ITA	28	Antigua and Barbuda	ATG								11	BEVERAGES	1	No Quantity							593177			0
S3	2016	2016	2016	2	0	2	Export	381	Italy	ITA	31	Azerbaijan	AZE								11	BEVERAGES	1	No Quantity							1045257			0
S3	2016	2016	2016	2	0	2	Export	381	Italy	ITA	32	Argentina	ARG								11	BEVERAGES	1	No Quantity							1219384			0
S3	2016	2016	2016	2	0	2	Export	381	Italy	ITA	36	Australia	AUS								11	BEVERAGES	1	No Quantity							101859139			0
S3	2016	2016	2016	2	0	2	Export	381	Italy	ITA	40	Austria	AUT								11	BEVERAGES	1	No Quantity							153961663			0
S3	2016	2016	2016	2	0	2	Export	381	Italy	ITA	44	Bahamas	BHS								11	BEVERAGES	1	No Quantity							1175179			0
S3	2016	2016	2016	2	0	2	Export	381	Italy	ITA	48	Bahrain	BHR								11	BEVERAGES	1	No Quantity							1071416			0
S3	2016	2016	2016	2	0	2	Export	381	Italy	ITA	50	Bangladesh	BGD								11	BEVERAGES	1	No Quantity							55697			0
S3	2016	2016	2016	2	0	2	Export	381	Italy	ITA	51	Armenia	ARM								11	BEVERAGES	1	No Quantity							301881			0
S3	2016	2016	2016	2	0	2	Export	381	Italy	ITA	52	Barbados	BRB								11	BEVERAGES	1	No Quantity							1215905			0
S3	2016	2016	2016	2	0	2	Export	381	Italy	ITA	56	Belgium	BEL								11	BEVERAGES	1	No Quantity							205087524			0
S3	2016	2016	2016	2	0	2	Export	381	Italy	ITA	60	Bermuda	BMU								11	BEVERAGES	1	No Quantity							2408495			0
S3	2016	2016	2016	2	0	2	Export	381	Italy	ITA	68	Bolivia (Plurinational State of)	BOL								11	BEVERAGES	1	No Quantity							248544			0
S3	2016	2016	2016	2	0	2	Export	381	Italy	ITA	70	Bosnia Herzegovina	BIH								11	BEVERAGES	1	No Quantity							383254			0
S3	2016	2016	2016	2	0	2	Export	381	Italy	ITA	72	Botswana	BWA								11	BEVERAGES	1	No Quantity							9302			0
S3	2016	2016	2016	2	0	2	Export	381	Italy	ITA	76	Brazil	BRA								11	BEVERAGES	1	No Quantity							30158246			0
S3	2016	2016	2016	2	0	2	Export	381	Italy	ITA	84	Belize	BLZ								11	BEVERAGES	1	No Quantity							135555			0
S3	2016	2016	2016	2	0	2	Export	381	Italy	ITA	92	Br. Virgin Isds	VGB								11	BEVERAGES	1	No Quantity							897714			0
S3	2016	2016	2016	2	0	2	Export	381	Italy	ITA	100	Bulgaria	BGR								11	BEVERAGES	1	No Quantity							32930968			0
S3	2016	2016	2016	2	0	2	Export	381	Italy	ITA	104	Myanmar	MMR								11	BEVERAGES	1	No Quantity							521148			0
S3	2016	2016	2016	2	0	2	Export	381	Italy	ITA	112	Belarus	BLR								11	BEVERAGES	1	No Quantity							1897579			0
S3	2016	2016	2016	2	0	2	Export	381	Italy	ITA	116	Cambodia	KHM								11	BEVERAGES	1	No Quantity							726355			0
S3	2016	2016	2016	2	0	2	Export	381	Italy	ITA	120	Cameroon	CMR								11	BEVERAGES	1	No Quantity							384463			0
S3	2016	2016	2016	2	0	2	Export	381	Italy	ITA	124	Canada	CAN								11	BEVERAGES	1	No Quantity							404820777			0
S3	2016	2016	2016	2	0	2	Export	381	Italy	ITA	132	Cabo Verde	CPV								11	BEVERAGES	1	No Quantity							337932			0
S3	2016	2016	2016	2	0	2	Export	381	Italy	ITA	136	Cayman Isds	CYM								11	BEVERAGES	1	No Quantity							1728316			0
S3	2016	2016	2016	2	0	2	Export	381	Italy	ITA	144	Sri Lanka	LKA								11	BEVERAGES	1	No Quantity							579988			0
S3	2016	2016	2016	2	0	2	Export	381	Italy	ITA	152	Chile	CHL								11	BEVERAGES	1	No Quantity							4266170			0
S3	2016	2016	2016	2	0	2	Export	381	Italy	ITA	156	China	CHN								11	BEVERAGES	1	No Quantity							134608543			0
S3	2016	2016	2016	2	0	2	Export	381	Italy	ITA	170	Colombia	COL								11	BEVERAGES	1	No Quantity							7235473			0
S3	2016	2016	2016	2	0	2	Export	381	Italy	ITA	174	Comoros	COM								11	BEVERAGES	1	No Quantity							8426			0
S3	2016	2016	2016	2	0	2	Export	381	Italy	ITA	178	Congo	COG								11	BEVERAGES	1	No Quantity							227251			0
S3	2016	2016	2016	2	0	2	Export	381	Italy	ITA	180	Dem. Rep. of the Congo	COD								11	BEVERAGES	1	No Quantity							81318			0
S3	2016	2016	2016	2	0	2	Export	381	Italy	ITA	188	Costa Rica	CRI								11	BEVERAGES	1	No Quantity							3559832			0
S3	2016	2016	2016	2	0	2	Export	381	Italy	ITA	191	Croatia	HRV								11	BEVERAGES	1	No Quantity							11720606			0
S3	2016	2016	2016	2	0	2	Export	381	Italy	ITA	192	Cuba	CUB								11	BEVERAGES	1	No Quantity							726916			0
S3	2016	2016	2016	2	0	2	Export	381	Italy	ITA	196	Cyprus	CYP								11	BEVERAGES	1	No Quantity							7250408			0
S3	2016	2016	2016	2	0	2	Export	381	Italy	ITA	203	Czechia	CZE								11	BEVERAGES	1	No Quantity							61604349			0
S3	2016	2016	2016	2	0	2	Export	381	Italy	ITA	204	Benin	BEN								11	BEVERAGES	1	No Quantity							172523			0
S3	2016	2016	2016	2	0	2	Export	381	Italy	ITA	208	Denmark	DNK								11	BEVERAGES	1	No Quantity							184857902			0
S3	2016	2016	2016	2	0	2	Export	381	Italy	ITA	212	Dominica	DMA								11	BEVERAGES	1	No Quantity							10985			0
S3	2016	2016	2016	2	0	2	Export	381	Italy	ITA	214	Dominican Rep.	DOM								11	BEVERAGES	1	No Quantity							4711700			0
S3	2016	2016	2016	2	0	2	Export	381	Italy	ITA	218	Ecuador	ECU								11	BEVERAGES	1	No Quantity							195891			0
S3	2016	2016	2016	2	0	2	Export	381	Italy	ITA	222	El Salvador	SLV								11	BEVERAGES	1	No Quantity							607992			0
S3	2016	2016	2016	2	0	2	Export	381	Italy	ITA	226	Equatorial Guinea	GNQ								11	BEVERAGES	1	No Quantity							290910			0
S3	2016	2016	2016	2	0	2	Export	381	Italy	ITA	231	Ethiopia	ETH								11	BEVERAGES	1	No Quantity							296041			0
S3	2016	2016	2016	2	0	2	Export	381	Italy	ITA	232	Eritrea	ERI								11	BEVERAGES	1	No Quantity							1948			0
S3	2016	2016	2016	2	0	2	Export	381	Italy	ITA	233	Estonia	EST								11	BEVERAGES	1	No Quantity							15281515			0
S3	2016	2016	2016	2	0	2	Export	381	Italy	ITA	242	Fiji	FJI								11	BEVERAGES	1	No Quantity							56191			0
S3	2016	2016	2016	2	0	2	Export	381	Italy	ITA	246	Finland	FIN								11	BEVERAGES	1	No Quantity							36879481			0
S3	2016	2016	2016	2	0	2	Export	381	Italy	ITA	251	France	FRA								11	BEVERAGES	1	No Quantity							413897092			0
S3	2016	2016	2016	2	0	2	Export	381	Italy	ITA	258	French Polynesia	PYF								11	BEVERAGES	1	No Quantity							448380			0
S3	2016	2016	2016	2	0	2	Export	381	Italy	ITA	262	Djibouti	DJI								11	BEVERAGES	1	No Quantity							195008			0
S3	2016	2016	2016	2	0	2	Export	381	Italy	ITA	266	Gabon	GAB								11	BEVERAGES	1	No Quantity							865360			0
S3	2016	2016	2016	2	0	2	Export	381	Italy	ITA	268	Georgia	GEO								11	BEVERAGES	1	No Quantity							1241775			0
S3	2016	2016	2016	2	0	2	Export	381	Italy	ITA	270	Gambia	GMB								11	BEVERAGES	1	No Quantity							16135			0
S3	2016	2016	2016	2	0	2	Export	381	Italy	ITA	275	State of Palestine	PSE								11	BEVERAGES	1	No Quantity							24225			0
S3	2016	2016	2016	2	0	2	Export	381	Italy	ITA	276	Germany	DEU								11	BEVERAGES	1	No Quantity							1386462738			0
S3	2016	2016	2016	2	0	2	Export	381	Italy	ITA	288	Ghana	GHA								11	BEVERAGES	1	No Quantity							3214076			0
S3	2016	2016	2016	2	0	2	Export	381	Italy	ITA	292	Gibraltar	GIB								11	BEVERAGES	1	No Quantity							375519			0
S3	2016	2016	2016	2	0	2	Export	381	Italy	ITA	300	Greece	GRC								11	BEVERAGES	1	No Quantity							37119442			0
S3	2016	2016	2016	2	0	2	Export	381	Italy	ITA	308	Grenada	GRD								11	BEVERAGES	1	No Quantity							87350			0
S3	2016	2016	2016	2	0	2	Export	381	Italy	ITA	316	Guam	GUM								11	BEVERAGES	1	No Quantity							233605			0
S3	2016	2016	2016	2	0	2	Export	381	Italy	ITA	320	Guatemala	GTM								11	BEVERAGES	1	No Quantity							1185534			0
S3	2016	2016	2016	2	0	2	Export	381	Italy	ITA	324	Guinea	GIN								11	BEVERAGES	1	No Quantity							56514			0
S3	2016	2016	2016	2	0	2	Export	381	Italy	ITA	328	Guyana	GUY								11	BEVERAGES	1	No Quantity							38872			0
S3	2016	2016	2016	2	0	2	Export	381	Italy	ITA	332	Haiti	HTI								11	BEVERAGES	1	No Quantity							92101			0
S3	2016	2016	2016	2	0	2	Export	381	Italy	ITA	336	Holy See (Vatican City State)	VAT								11	BEVERAGES	1	No Quantity							1105183			0
S3	2016	2016	2016	2	0	2	Export	381	Italy	ITA	340	Honduras	HND								11	BEVERAGES	1	No Quantity							522846			0
S3	2016	2016	2016	2	0	2	Export	381	Italy	ITA	344	China, Hong Kong SAR	HKG								11	BEVERAGES	1	No Quantity							35706391			0
S3	2016	2016	2016	2	0	2	Export	381	Italy	ITA	348	Hungary	HUN								11	BEVERAGES	1	No Quantity							22013870			0
S3	2016	2016	2016	2	0	2	Export	381	Italy	ITA	352	Iceland	ISL								11	BEVERAGES	1	No Quantity							5921951			0
S3	2016	2016	2016	2	0	2	Export	381	Italy	ITA	360	Indonesia	IDN								11	BEVERAGES	1	No Quantity							3632433			0
S3	2016	2016	2016	2	0	2	Export	381	Italy	ITA	364	Iran	IRN								11	BEVERAGES	1	No Quantity							2406			0
S3	2016	2016	2016	2	0	2	Export	381	Italy	ITA	368	Iraq	IRQ								11	BEVERAGES	1	No Quantity							1743614			0
S3	2016	2016	2016	2	0	2	Export	381	Italy	ITA	372	Ireland	IRL								11	BEVERAGES	1	No Quantity							42684767			0
S3	2016	2016	2016	2	0	2	Export	381	Italy	ITA	376	Israel	ISR								11	BEVERAGES	1	No Quantity							27047920			0
S3	2016	2016	2016	2	0	2	Export	381	Italy	ITA	384	Côte d'Ivoire	CIV								11	BEVERAGES	1	No Quantity							852430			0
S3	2016	2016	2016	2	0	2	Export	381	Italy	ITA	388	Jamaica	JAM								11	BEVERAGES	1	No Quantity							1823235			0
S3	2016	2016	2016	2	0	2	Export	381	Italy	ITA	392	Japan	JPN								11	BEVERAGES	1	No Quantity							188325576			0
S3	2016	2016	2016	2	0	2	Export	381	Italy	ITA	398	Kazakhstan	KAZ								11	BEVERAGES	1	No Quantity							3076557			0
S3	2016	2016	2016	2	0	2	Export	381	Italy	ITA	400	Jordan	JOR								11	BEVERAGES	1	No Quantity							1046584			0
S3	2016	2016	2016	2	0	2	Export	381	Italy	ITA	404	Kenya	KEN								11	BEVERAGES	1	No Quantity							1727619			0
S3	2016	2016	2016	2	0	2	Export	381	Italy	ITA	408	Dem. People's Rep. of Korea	PRK								11	BEVERAGES	1	No Quantity							30485			0
S3	2016	2016	2016	2	0	2	Export	381	Italy	ITA	410	Rep. of Korea	KOR								11	BEVERAGES	1	No Quantity							36312674			0
S3	2016	2016	2016	2	0	2	Export	381	Italy	ITA	414	Kuwait	KWT								11	BEVERAGES	1	No Quantity							3275208			0
S3	2016	2016	2016	2	0	2	Export	381	Italy	ITA	417	Kyrgyzstan	KGZ								11	BEVERAGES	1	No Quantity							143307			0
S3	2016	2016	2016	2	0	2	Export	381	Italy	ITA	418	Lao People's Dem. Rep.	LAO								11	BEVERAGES	1	No Quantity							279429			0
S3	2016	2016	2016	2	0	2	Export	381	Italy	ITA	422	Lebanon	LBN								11	BEVERAGES	1	No Quantity							3330313			0
S3	2016	2016	2016	2	0	2	Export	381	Italy	ITA	428	Latvia	LVA								11	BEVERAGES	1	No Quantity							36194452			0
S3	2016	2016	2016	2	0	2	Export	381	Italy	ITA	430	Liberia	LBR								11	BEVERAGES	1	No Quantity							253899			0
S3	2016	2016	2016	2	0	2	Export	381	Italy	ITA	434	Libya	LBY								11	BEVERAGES	1	No Quantity							2650818			0
S3	2016	2016	2016	2	0	2	Export	381	Italy	ITA	440	Lithuania	LTU								11	BEVERAGES	1	No Quantity							19402025			0
S3	2016	2016	2016	2	0	2	Export	381	Italy	ITA	442	Luxembourg	LUX								11	BEVERAGES	1	No Quantity							15028260			0
S3	2016	2016	2016	2	0	2	Export	381	Italy	ITA	446	China, Macao SAR	MAC								11	BEVERAGES	1	No Quantity							368015			0
S3	2016	2016	2016	2	0	2	Export	381	Italy	ITA	450	Madagascar	MDG								11	BEVERAGES	1	No Quantity							29555			0
S3	2016	2016	2016	2	0	2	Export	381	Italy	ITA	458	Malaysia	MYS								11	BEVERAGES	1	No Quantity							5503279			0
S3	2016	2016	2016	2	0	2	Export	381	Italy	ITA	462	Maldives	MDV								11	BEVERAGES	1	No Quantity							1431212			0
S3	2016	2016	2016	2	0	2	Export	381	Italy	ITA	470	Malta	MLT								11	BEVERAGES	1	No Quantity							30885828			0
S3	2016	2016	2016	2	0	2	Export	381	Italy	ITA	478	Mauritania	MRT								11	BEVERAGES	1	No Quantity							37616			0
S3	2016	2016	2016	2	0	2	Export	381	Italy	ITA	480	Mauritius	MUS								11	BEVERAGES	1	No Quantity							869534			0
S3	2016	2016	2016	2	0	2	Export	381	Italy	ITA	484	Mexico	MEX								11	BEVERAGES	1	No Quantity							40403207			0
S3	2016	2016	2016	2	0	2	Export	381	Italy	ITA	490	Other Asia, nes									11	BEVERAGES	1	No Quantity							15893278			0
S3	2016	2016	2016	2	0	2	Export	381	Italy	ITA	496	Mongolia	MNG								11	BEVERAGES	1	No Quantity							384372			0
S3	2016	2016	2016	2	0	2	Export	381	Italy	ITA	498	Rep. of Moldova	MDA								11	BEVERAGES	1	No Quantity							397702			0
S3	2016	2016	2016	2	0	2	Export	381	Italy	ITA	499	Montenegro	MNE								11	BEVERAGES	1	No Quantity							945789			0
S3	2016	2016	2016	2	0	2	Export	381	Italy	ITA	504	Morocco	MAR								11	BEVERAGES	1	No Quantity							750685			0
S3	2016	2016	2016	2	0	2	Export	381	Italy	ITA	508	Mozambique	MOZ								11	BEVERAGES	1	No Quantity							402016			0
S3	2016	2016	2016	2	0	2	Export	381	Italy	ITA	512	Oman	OMN								11	BEVERAGES	1	No Quantity							226974			0
S3	2016	2016	2016	2	0	2	Export	381	Italy	ITA	516	Namibia	NAM								11	BEVERAGES	1	No Quantity							51410			0
S3	2016	2016	2016	2	0	2	Export	381	Italy	ITA	524	Nepal	NPL								11	BEVERAGES	1	No Quantity							88833			0
S3	2016	2016	2016	2	0	2	Export	381	Italy	ITA	528	Netherlands	NLD								11	BEVERAGES	1	No Quantity							200751210			0
S3	2016	2016	2016	2	0	2	Export	381	Italy	ITA	533	Aruba	ABW								11	BEVERAGES	1	No Quantity							1296467			0
S3	2016	2016	2016	2	0	2	Export	381	Italy	ITA	540	New Caledonia	NCL								11	BEVERAGES	1	No Quantity							396390			0
S3	2016	2016	2016	2	0	2	Export	381	Italy	ITA	548	Vanuatu	VUT								11	BEVERAGES	1	No Quantity							8622			0
S3	2016	2016	2016	2	0	2	Export	381	Italy	ITA	554	New Zealand	NZL								11	BEVERAGES	1	No Quantity							7338129			0
S3	2016	2016	2016	2	0	2	Export	381	Italy	ITA	558	Nicaragua	NIC								11	BEVERAGES	1	No Quantity							261379			0
S3	2016	2016	2016	2	0	2	Export	381	Italy	ITA	566	Nigeria	NGA								11	BEVERAGES	1	No Quantity							9070540			0
S3	2016	2016	2016	2	0	2	Export	381	Italy	ITA	568	Other Europe, nes									11	BEVERAGES	1	No Quantity							730075			0
S3	2016	2016	2016	2	0	2	Export	381	Italy	ITA	579	Norway	NOR								11	BEVERAGES	1	No Quantity							109105427			0
S3	2016	2016	2016	2	0	2	Export	381	Italy	ITA	586	Pakistan	PAK								11	BEVERAGES	1	No Quantity							287355			0
S3	2016	2016	2016	2	0	2	Export	381	Italy	ITA	591	Panama	PAN								11	BEVERAGES	1	No Quantity							3634303			0
S3	2016	2016	2016	2	0	2	Export	381	Italy	ITA	598	Papua New Guinea	PNG								11	BEVERAGES	1	No Quantity							12011			0
S3	2016	2016	2016	2	0	2	Export	381	Italy	ITA	600	Paraguay	PRY								11	BEVERAGES	1	No Quantity							2378887			0
S3	2016	2016	2016	2	0	2	Export	381	Italy	ITA	604	Peru	PER								11	BEVERAGES	1	No Quantity							4542474			0
S3	2016	2016	2016	2	0	2	Export	381	Italy	ITA	608	Philippines	PHL								11	BEVERAGES	1	No Quantity							2839212			0
S3	2016	2016	2016	2	0	2	Export	381	Italy	ITA	616	Poland	POL								11	BEVERAGES	1	No Quantity							69250919			0
S3	2016	2016	2016	2	0	2	Export	381	Italy	ITA	620	Portugal	PRT								11	BEVERAGES	1	No Quantity							22584922			0
S3	2016	2016	2016	2	0	2	Export	381	Italy	ITA	626	Timor-Leste	TLS								11	BEVERAGES	1	No Quantity							24750			0
S3	2016	2016	2016	2	0	2	Export	381	Italy	ITA	634	Qatar	QAT								11	BEVERAGES	1	No Quantity							3456392			0
S3	2016	2016	2016	2	0	2	Export	381	Italy	ITA	642	Romania	ROU								11	BEVERAGES	1	No Quantity							29054270			0
S3	2016	2016	2016	2	0	2	Export	381	Italy	ITA	643	Russian Federation	RUS								11	BEVERAGES	1	No Quantity							110175210			0
S3	2016	2016	2016	2	0	2	Export	381	Italy	ITA	646	Rwanda	RWA								11	BEVERAGES	1	No Quantity							36753			0
S3	2016	2016	2016	2	0	2	Export	381	Italy	ITA	654	Saint Helena	SHN								11	BEVERAGES	1	No Quantity							13595			0
S3	2016	2016	2016	2	0	2	Export	381	Italy	ITA	659	Saint Kitts and Nevis	KNA								11	BEVERAGES	1	No Quantity							110396			0
S3	2016	2016	2016	2	0	2	Export	381	Italy	ITA	660	Anguilla	AIA								11	BEVERAGES	1	No Quantity							138267			0
S3	2016	2016	2016	2	0	2	Export	381	Italy	ITA	662	Saint Lucia	LCA								11	BEVERAGES	1	No Quantity							342310			0
S3	2016	2016	2016	2	0	2	Export	381	Italy	ITA	670	Saint Vincent and the Grenadines	VCT								11	BEVERAGES	1	No Quantity							116572			0
S3	2016	2016	2016	2	0	2	Export	381	Italy	ITA	682	Saudi Arabia	SAU								11	BEVERAGES	1	No Quantity							6130868			0
S3	2016	2016	2016	2	0	2	Export	381	Italy	ITA	686	Senegal	SEN								11	BEVERAGES	1	No Quantity							159305			0
S3	2016	2016	2016	2	0	2	Export	381	Italy	ITA	688	Serbia	SRB								11	BEVERAGES	1	No Quantity							4499050			0
S3	2016	2016	2016	2	0	2	Export	381	Italy	ITA	690	Seychelles	SYC								11	BEVERAGES	1	No Quantity							502171			0
S3	2016	2016	2016	2	0	2	Export	381	Italy	ITA	694	Sierra Leone	SLE								11	BEVERAGES	1	No Quantity							404735			0
S3	2016	2016	2016	2	0	2	Export	381	Italy	ITA	699	India	IND								11	BEVERAGES	1	No Quantity							2430931			0
S3	2016	2016	2016	2	0	2	Export	381	Italy	ITA	702	Singapore	SGP								11	BEVERAGES	1	No Quantity							21558611			0
S3	2016	2016	2016	2	0	2	Export	381	Italy	ITA	703	Slovakia	SVK								11	BEVERAGES	1	No Quantity							27147819			0
S3	2016	2016	2016	2	0	2	Export	381	Italy	ITA	704	Viet Nam	VNM								11	BEVERAGES	1	No Quantity							9337788			0
S3	2016	2016	2016	2	0	2	Export	381	Italy	ITA	705	Slovenia	SVN								11	BEVERAGES	1	No Quantity							29783662			0
S3	2016	2016	2016	2	0	2	Export	381	Italy	ITA	710	South Africa	ZAF								11	BEVERAGES	1	No Quantity							9811701			0
S3	2016	2016	2016	2	0	2	Export	381	Italy	ITA	716	Zimbabwe	ZWE								11	BEVERAGES	1	No Quantity							11741			0
S3	2016	2016	2016	2	0	2	Export	381	Italy	ITA	724	Spain	ESP								11	BEVERAGES	1	No Quantity							132273684			0
S3	2016	2016	2016	2	0	2	Export	381	Italy	ITA	729	Sudan	SDN								11	BEVERAGES	1	No Quantity							62738			0
S3	2016	2016	2016	2	0	2	Export	381	Italy	ITA	740	Suriname	SUR								11	BEVERAGES	1	No Quantity							160595			0
S3	2016	2016	2016	2	0	2	Export	381	Italy	ITA	752	Sweden	SWE								11	BEVERAGES	1	No Quantity							180265594			0
S3	2016	2016	2016	2	0	2	Export	381	Italy	ITA	757	Switzerland	CHE								11	BEVERAGES	1	No Quantity							503889858			0
S3	2016	2016	2016	2	0	2	Export	381	Italy	ITA	764	Thailand	THA								11	BEVERAGES	1	No Quantity							13402275			0
S3	2016	2016	2016	2	0	2	Export	381	Italy	ITA	768	Togo	TGO								11	BEVERAGES	1	No Quantity							510096			0
S3	2016	2016	2016	2	0	2	Export	381	Italy	ITA	776	Tonga	TON								11	BEVERAGES	1	No Quantity							2562			0
S3	2016	2016	2016	2	0	2	Export	381	Italy	ITA	780	Trinidad and Tobago	TTO								11	BEVERAGES	1	No Quantity							1161606			0
S3	2016	2016	2016	2	0	2	Export	381	Italy	ITA	784	United Arab Emirates	ARE								11	BEVERAGES	1	No Quantity							30123579			0
S3	2016	2016	2016	2	0	2	Export	381	Italy	ITA	788	Tunisia	TUN								11	BEVERAGES	1	No Quantity							142933			0
S3	2016	2016	2016	2	0	2	Export	381	Italy	ITA	792	Turkey	TUR								11	BEVERAGES	1	No Quantity							6755738			0
S3	2016	2016	2016	2	0	2	Export	381	Italy	ITA	795	Turkmenistan	TKM								11	BEVERAGES	1	No Quantity							64926			0
S3	2016	2016	2016	2	0	2	Export	381	Italy	ITA	796	Turks and Caicos Isds	TCA								11	BEVERAGES	1	No Quantity							702904			0
S3	2016	2016	2016	2	0	2	Export	381	Italy	ITA	800	Uganda	UGA								11	BEVERAGES	1	No Quantity							278054			0
S3	2016	2016	2016	2	0	2	Export	381	Italy	ITA	804	Ukraine	UKR								11	BEVERAGES	1	No Quantity							29388677			0
[truncated: 10,526 more rows]
