# Supplementary material for: Core-periphery structure in sectoral international trade networks: A new approach to an old theory
Source: PLoS One. 2020 Apr 2;15(4):e0229547. doi: 10.1371/journal.pone.0229547 (PMC7117750; doi:10.1371/journal.pone.0229547)
Supplement: S7 File — (ZIP) [file pone.0229547.s007.zip › S7_File/RawData 2016/comtrade (35).csv]

Classification	Year	Period	Period Desc.	Aggregate Level	Is Leaf Code	Trade Flow Code	Trade Flow	Reporter Code	Reporter	Reporter ISO	Partner Code	Partner	Partner ISO	2nd Partner Code	2nd Partner	2nd Partner ISO	Customs Proc. Code	Customs	Mode of Transport Code	Mode of Transport	Commodity Code	Commodity	Qty Unit Code	Qty Unit	Qty	Alt Qty Unit Code	Alt Qty Unit	Alt Qty	Netweight (kg)	Gross weight (kg)	Trade Value (US$)	CIF Trade Value (US$)	FOB Trade Value (US$)	Flag
S3	2016	2016	2016	2	0	2	Export	388	Jamaica	JAM	0	World	WLD								00	LIVE ANIMALS	1	No Quantity							591501			0
S3	2016	2016	2016	2	0	2	Export	388	Jamaica	JAM	28	Antigua and Barbuda	ATG								00	LIVE ANIMALS	1	No Quantity							204			0
S3	2016	2016	2016	2	0	2	Export	388	Jamaica	JAM	52	Barbados	BRB								00	LIVE ANIMALS	1	No Quantity							152			0
S3	2016	2016	2016	2	0	2	Export	388	Jamaica	JAM	60	Bermuda	BMU								00	LIVE ANIMALS	1	No Quantity							294			0
S3	2016	2016	2016	2	0	2	Export	388	Jamaica	JAM	84	Belize	BLZ								00	LIVE ANIMALS	1	No Quantity							97			0
S3	2016	2016	2016	2	0	2	Export	388	Jamaica	JAM	124	Canada	CAN								00	LIVE ANIMALS	1	No Quantity							2449			0
S3	2016	2016	2016	2	0	2	Export	388	Jamaica	JAM	136	Cayman Isds	CYM								00	LIVE ANIMALS	1	No Quantity							4916			0
S3	2016	2016	2016	2	0	2	Export	388	Jamaica	JAM	214	Dominican Rep.	DOM								00	LIVE ANIMALS	1	No Quantity							62			0
S3	2016	2016	2016	2	0	2	Export	388	Jamaica	JAM	328	Guyana	GUY								00	LIVE ANIMALS	1	No Quantity							134597			0
S3	2016	2016	2016	2	0	2	Export	388	Jamaica	JAM	670	Saint Vincent and the Grenadines	VCT								00	LIVE ANIMALS	1	No Quantity							213826			0
S3	2016	2016	2016	2	0	2	Export	388	Jamaica	JAM	780	Trinidad and Tobago	TTO								00	LIVE ANIMALS	1	No Quantity							219154			0
S3	2016	2016	2016	2	0	2	Export	388	Jamaica	JAM	826	United Kingdom	GBR								00	LIVE ANIMALS	1	No Quantity							124			0
S3	2016	2016	2016	2	0	2	Export	388	Jamaica	JAM	842	USA	USA								00	LIVE ANIMALS	1	No Quantity							15626			0
S3	2016	2016	2016	2	0	2	Export	392	Japan	JPN	0	World	WLD								00	LIVE ANIMALS	1	No Quantity							18920071			0
S3	2016	2016	2016	2	0	2	Export	392	Japan	JPN	36	Australia	AUS								00	LIVE ANIMALS	1	No Quantity							2630751			0
S3	2016	2016	2016	2	0	2	Export	392	Japan	JPN	56	Belgium	BEL								00	LIVE ANIMALS	1	No Quantity							80424			0
S3	2016	2016	2016	2	0	2	Export	392	Japan	JPN	104	Myanmar	MMR								00	LIVE ANIMALS	1	No Quantity							57090			0
S3	2016	2016	2016	2	0	2	Export	392	Japan	JPN	124	Canada	CAN								00	LIVE ANIMALS	1	No Quantity							11851			0
S3	2016	2016	2016	2	0	2	Export	392	Japan	JPN	156	China	CHN								00	LIVE ANIMALS	1	No Quantity							2177564			0
S3	2016	2016	2016	2	0	2	Export	392	Japan	JPN	208	Denmark	DNK								00	LIVE ANIMALS	1	No Quantity							6206			0
S3	2016	2016	2016	2	0	2	Export	392	Japan	JPN	251	France	FRA								00	LIVE ANIMALS	1	No Quantity							970591			0
S3	2016	2016	2016	2	0	2	Export	392	Japan	JPN	276	Germany	DEU								00	LIVE ANIMALS	1	No Quantity							223205			0
S3	2016	2016	2016	2	0	2	Export	392	Japan	JPN	344	China, Hong Kong SAR	HKG								00	LIVE ANIMALS	1	No Quantity							1190113			0
S3	2016	2016	2016	2	0	2	Export	392	Japan	JPN	372	Ireland	IRL								00	LIVE ANIMALS	1	No Quantity							32707			0
S3	2016	2016	2016	2	0	2	Export	392	Japan	JPN	381	Italy	ITA								00	LIVE ANIMALS	1	No Quantity							193315			0
S3	2016	2016	2016	2	0	2	Export	392	Japan	JPN	410	Rep. of Korea	KOR								00	LIVE ANIMALS	1	No Quantity							3872208			0
S3	2016	2016	2016	2	0	2	Export	392	Japan	JPN	446	China, Macao SAR	MAC								00	LIVE ANIMALS	1	No Quantity							9208			0
S3	2016	2016	2016	2	0	2	Export	392	Japan	JPN	484	Mexico	MEX								00	LIVE ANIMALS	1	No Quantity							62864			0
S3	2016	2016	2016	2	0	2	Export	392	Japan	JPN	490	Other Asia, nes									00	LIVE ANIMALS	1	No Quantity							446529			0
S3	2016	2016	2016	2	0	2	Export	392	Japan	JPN	528	Netherlands	NLD								00	LIVE ANIMALS	1	No Quantity							384909			0
S3	2016	2016	2016	2	0	2	Export	392	Japan	JPN	608	Philippines	PHL								00	LIVE ANIMALS	1	No Quantity							68122			0
S3	2016	2016	2016	2	0	2	Export	392	Japan	JPN	643	Russian Federation	RUS								00	LIVE ANIMALS	1	No Quantity							1306798			0
S3	2016	2016	2016	2	0	2	Export	392	Japan	JPN	702	Singapore	SGP								00	LIVE ANIMALS	1	No Quantity							539909			0
S3	2016	2016	2016	2	0	2	Export	392	Japan	JPN	704	Viet Nam	VNM								00	LIVE ANIMALS	1	No Quantity							130120			0
S3	2016	2016	2016	2	0	2	Export	392	Japan	JPN	764	Thailand	THA								00	LIVE ANIMALS	1	No Quantity							55912			0
S3	2016	2016	2016	2	0	2	Export	392	Japan	JPN	784	United Arab Emirates	ARE								00	LIVE ANIMALS	1	No Quantity							2578			0
S3	2016	2016	2016	2	0	2	Export	392	Japan	JPN	826	United Kingdom	GBR								00	LIVE ANIMALS	1	No Quantity							3319794			0
S3	2016	2016	2016	2	0	2	Export	392	Japan	JPN	842	USA	USA								00	LIVE ANIMALS	1	No Quantity							1147304			0
S3	2016	2016	2016	2	0	2	Export	388	Jamaica	JAM	0	World	WLD								01	MEAT, MEAT PREPARATIONS	1	No Quantity							7137918			0
S3	2016	2016	2016	2	0	2	Export	388	Jamaica	JAM	28	Antigua and Barbuda	ATG								01	MEAT, MEAT PREPARATIONS	1	No Quantity							395758			0
S3	2016	2016	2016	2	0	2	Export	388	Jamaica	JAM	44	Bahamas	BHS								01	MEAT, MEAT PREPARATIONS	1	No Quantity							410			0
S3	2016	2016	2016	2	0	2	Export	388	Jamaica	JAM	52	Barbados	BRB								01	MEAT, MEAT PREPARATIONS	1	No Quantity							489682			0
S3	2016	2016	2016	2	0	2	Export	388	Jamaica	JAM	60	Bermuda	BMU								01	MEAT, MEAT PREPARATIONS	1	No Quantity							43512			0
S3	2016	2016	2016	2	0	2	Export	388	Jamaica	JAM	84	Belize	BLZ								01	MEAT, MEAT PREPARATIONS	1	No Quantity							562965			0
S3	2016	2016	2016	2	0	2	Export	388	Jamaica	JAM	92	Br. Virgin Isds	VGB								01	MEAT, MEAT PREPARATIONS	1	No Quantity							145920			0
S3	2016	2016	2016	2	0	2	Export	388	Jamaica	JAM	136	Cayman Isds	CYM								01	MEAT, MEAT PREPARATIONS	1	No Quantity							3607328			0
S3	2016	2016	2016	2	0	2	Export	388	Jamaica	JAM	212	Dominica	DMA								01	MEAT, MEAT PREPARATIONS	1	No Quantity							57163			0
S3	2016	2016	2016	2	0	2	Export	388	Jamaica	JAM	214	Dominican Rep.	DOM								01	MEAT, MEAT PREPARATIONS	1	No Quantity							23823			0
S3	2016	2016	2016	2	0	2	Export	388	Jamaica	JAM	251	France	FRA								01	MEAT, MEAT PREPARATIONS	1	No Quantity							686			0
S3	2016	2016	2016	2	0	2	Export	388	Jamaica	JAM	308	Grenada	GRD								01	MEAT, MEAT PREPARATIONS	1	No Quantity							39926			0
S3	2016	2016	2016	2	0	2	Export	388	Jamaica	JAM	328	Guyana	GUY								01	MEAT, MEAT PREPARATIONS	1	No Quantity							6004			0
S3	2016	2016	2016	2	0	2	Export	388	Jamaica	JAM	332	Haiti	HTI								01	MEAT, MEAT PREPARATIONS	1	No Quantity							37779			0
S3	2016	2016	2016	2	0	2	Export	388	Jamaica	JAM	372	Ireland	IRL								01	MEAT, MEAT PREPARATIONS	1	No Quantity							42			0
S3	2016	2016	2016	2	0	2	Export	388	Jamaica	JAM	500	Montserrat	MSR								01	MEAT, MEAT PREPARATIONS	1	No Quantity							13247			0
S3	2016	2016	2016	2	0	2	Export	388	Jamaica	JAM	528	Netherlands	NLD								01	MEAT, MEAT PREPARATIONS	1	No Quantity							10016			0
S3	2016	2016	2016	2	0	2	Export	388	Jamaica	JAM	531	Curaçao	CUW								01	MEAT, MEAT PREPARATIONS	1	No Quantity							9686			0
S3	2016	2016	2016	2	0	2	Export	388	Jamaica	JAM	533	Aruba	ABW								01	MEAT, MEAT PREPARATIONS	1	No Quantity							1869			0
S3	2016	2016	2016	2	0	2	Export	388	Jamaica	JAM	534	Saint Maarten	SXM								01	MEAT, MEAT PREPARATIONS	1	No Quantity							149319			0
S3	2016	2016	2016	2	0	2	Export	388	Jamaica	JAM	535	Bonaire	BES								01	MEAT, MEAT PREPARATIONS	1	No Quantity							4337			0
S3	2016	2016	2016	2	0	2	Export	388	Jamaica	JAM	554	New Zealand	NZL								01	MEAT, MEAT PREPARATIONS	1	No Quantity							8447			0
S3	2016	2016	2016	2	0	2	Export	388	Jamaica	JAM	659	Saint Kitts and Nevis	KNA								01	MEAT, MEAT PREPARATIONS	1	No Quantity							256299			0
S3	2016	2016	2016	2	0	2	Export	388	Jamaica	JAM	660	Anguilla	AIA								01	MEAT, MEAT PREPARATIONS	1	No Quantity							3040			0
S3	2016	2016	2016	2	0	2	Export	388	Jamaica	JAM	662	Saint Lucia	LCA								01	MEAT, MEAT PREPARATIONS	1	No Quantity							151825			0
S3	2016	2016	2016	2	0	2	Export	388	Jamaica	JAM	670	Saint Vincent and the Grenadines	VCT								01	MEAT, MEAT PREPARATIONS	1	No Quantity							124425			0
S3	2016	2016	2016	2	0	2	Export	388	Jamaica	JAM	740	Suriname	SUR								01	MEAT, MEAT PREPARATIONS	1	No Quantity							107225			0
S3	2016	2016	2016	2	0	2	Export	388	Jamaica	JAM	780	Trinidad and Tobago	TTO								01	MEAT, MEAT PREPARATIONS	1	No Quantity							704334			0
S3	2016	2016	2016	2	0	2	Export	388	Jamaica	JAM	796	Turks and Caicos Isds	TCA								01	MEAT, MEAT PREPARATIONS	1	No Quantity							129428			0
S3	2016	2016	2016	2	0	2	Export	388	Jamaica	JAM	826	United Kingdom	GBR								01	MEAT, MEAT PREPARATIONS	1	No Quantity							40			0
S3	2016	2016	2016	2	0	2	Export	388	Jamaica	JAM	842	USA	USA								01	MEAT, MEAT PREPARATIONS	1	No Quantity							53330			0
S3	2016	2016	2016	2	0	2	Export	388	Jamaica	JAM	899	Areas, nes									01	MEAT, MEAT PREPARATIONS	1	No Quantity							53			0
S3	2016	2016	2016	2	0	2	Export	392	Japan	JPN	0	World	WLD								01	MEAT, MEAT PREPARATIONS	1	No Quantity							156937166			0
S3	2016	2016	2016	2	0	2	Export	392	Japan	JPN	56	Belgium	BEL								01	MEAT, MEAT PREPARATIONS	1	No Quantity							1227949			0
S3	2016	2016	2016	2	0	2	Export	392	Japan	JPN	76	Brazil	BRA								01	MEAT, MEAT PREPARATIONS	1	No Quantity							14484			0
S3	2016	2016	2016	2	0	2	Export	392	Japan	JPN	104	Myanmar	MMR								01	MEAT, MEAT PREPARATIONS	1	No Quantity							70028			0
S3	2016	2016	2016	2	0	2	Export	392	Japan	JPN	116	Cambodia	KHM								01	MEAT, MEAT PREPARATIONS	1	No Quantity							27970364			0
S3	2016	2016	2016	2	0	2	Export	392	Japan	JPN	124	Canada	CAN								01	MEAT, MEAT PREPARATIONS	1	No Quantity							1372378			0
S3	2016	2016	2016	2	0	2	Export	392	Japan	JPN	156	China	CHN								01	MEAT, MEAT PREPARATIONS	1	No Quantity							33914			0
S3	2016	2016	2016	2	0	2	Export	392	Japan	JPN	208	Denmark	DNK								01	MEAT, MEAT PREPARATIONS	1	No Quantity							159558			0
S3	2016	2016	2016	2	0	2	Export	392	Japan	JPN	251	France	FRA								01	MEAT, MEAT PREPARATIONS	1	No Quantity							376428			0
S3	2016	2016	2016	2	0	2	Export	392	Japan	JPN	276	Germany	DEU								01	MEAT, MEAT PREPARATIONS	1	No Quantity							1705832			0
S3	2016	2016	2016	2	0	2	Export	392	Japan	JPN	316	Guam	GUM								01	MEAT, MEAT PREPARATIONS	1	No Quantity							28462			0
S3	2016	2016	2016	2	0	2	Export	392	Japan	JPN	344	China, Hong Kong SAR	HKG								01	MEAT, MEAT PREPARATIONS	1	No Quantity							58591958			0
S3	2016	2016	2016	2	0	2	Export	392	Japan	JPN	360	Indonesia	IDN								01	MEAT, MEAT PREPARATIONS	1	No Quantity							176151			0
S3	2016	2016	2016	2	0	2	Export	392	Japan	JPN	381	Italy	ITA								01	MEAT, MEAT PREPARATIONS	1	No Quantity							318527			0
S3	2016	2016	2016	2	0	2	Export	392	Japan	JPN	410	Rep. of Korea	KOR								01	MEAT, MEAT PREPARATIONS	1	No Quantity							280912			0
S3	2016	2016	2016	2	0	2	Export	392	Japan	JPN	418	Lao People's Dem. Rep.	LAO								01	MEAT, MEAT PREPARATIONS	1	No Quantity							1326107			0
S3	2016	2016	2016	2	0	2	Export	392	Japan	JPN	446	China, Macao SAR	MAC								01	MEAT, MEAT PREPARATIONS	1	No Quantity							6067037			0
S3	2016	2016	2016	2	0	2	Export	392	Japan	JPN	458	Malaysia	MYS								01	MEAT, MEAT PREPARATIONS	1	No Quantity							13748			0
S3	2016	2016	2016	2	0	2	Export	392	Japan	JPN	484	Mexico	MEX								01	MEAT, MEAT PREPARATIONS	1	No Quantity							111934			0
S3	2016	2016	2016	2	0	2	Export	392	Japan	JPN	490	Other Asia, nes									01	MEAT, MEAT PREPARATIONS	1	No Quantity							959597			0
S3	2016	2016	2016	2	0	2	Export	392	Japan	JPN	496	Mongolia	MNG								01	MEAT, MEAT PREPARATIONS	1	No Quantity							1420739			0
S3	2016	2016	2016	2	0	2	Export	392	Japan	JPN	528	Netherlands	NLD								01	MEAT, MEAT PREPARATIONS	1	No Quantity							3364518			0
S3	2016	2016	2016	2	0	2	Export	392	Japan	JPN	554	New Zealand	NZL								01	MEAT, MEAT PREPARATIONS	1	No Quantity							279789			0
S3	2016	2016	2016	2	0	2	Export	392	Japan	JPN	580	N. Mariana Isds	MNP								01	MEAT, MEAT PREPARATIONS	1	No Quantity							23867			0
S3	2016	2016	2016	2	0	2	Export	392	Japan	JPN	608	Philippines	PHL								01	MEAT, MEAT PREPARATIONS	1	No Quantity							1171558			0
S3	2016	2016	2016	2	0	2	Export	392	Japan	JPN	634	Qatar	QAT								01	MEAT, MEAT PREPARATIONS	1	No Quantity							58444			0
S3	2016	2016	2016	2	0	2	Export	392	Japan	JPN	643	Russian Federation	RUS								01	MEAT, MEAT PREPARATIONS	1	No Quantity							227975			0
S3	2016	2016	2016	2	0	2	Export	392	Japan	JPN	699	India	IND								01	MEAT, MEAT PREPARATIONS	1	No Quantity							121547			0
S3	2016	2016	2016	2	0	2	Export	392	Japan	JPN	702	Singapore	SGP								01	MEAT, MEAT PREPARATIONS	1	No Quantity							11496614			0
S3	2016	2016	2016	2	0	2	Export	392	Japan	JPN	704	Viet Nam	VNM								01	MEAT, MEAT PREPARATIONS	1	No Quantity							4385109			0
S3	2016	2016	2016	2	0	2	Export	392	Japan	JPN	757	Switzerland	CHE								01	MEAT, MEAT PREPARATIONS	1	No Quantity							149475			0
S3	2016	2016	2016	2	0	2	Export	392	Japan	JPN	762	Tajikistan	TJK								01	MEAT, MEAT PREPARATIONS	1	No Quantity							1511890			0
S3	2016	2016	2016	2	0	2	Export	392	Japan	JPN	764	Thailand	THA								01	MEAT, MEAT PREPARATIONS	1	No Quantity							7290096			0
S3	2016	2016	2016	2	0	2	Export	392	Japan	JPN	784	United Arab Emirates	ARE								01	MEAT, MEAT PREPARATIONS	1	No Quantity							1041153			0
S3	2016	2016	2016	2	0	2	Export	392	Japan	JPN	826	United Kingdom	GBR								01	MEAT, MEAT PREPARATIONS	1	No Quantity							3922079			0
S3	2016	2016	2016	2	0	2	Export	392	Japan	JPN	842	USA	USA								01	MEAT, MEAT PREPARATIONS	1	No Quantity							19666942			0
S3	2016	2016	2016	2	0	2	Export	388	Jamaica	JAM	0	World	WLD								02	DAIRY PRODUCTS,BIRD EGGS	1	No Quantity							7741603			0
S3	2016	2016	2016	2	0	2	Export	388	Jamaica	JAM	28	Antigua and Barbuda	ATG								02	DAIRY PRODUCTS,BIRD EGGS	1	No Quantity							1314104			0
S3	2016	2016	2016	2	0	2	Export	388	Jamaica	JAM	44	Bahamas	BHS								02	DAIRY PRODUCTS,BIRD EGGS	1	No Quantity							47554			0
S3	2016	2016	2016	2	0	2	Export	388	Jamaica	JAM	52	Barbados	BRB								02	DAIRY PRODUCTS,BIRD EGGS	1	No Quantity							75402			0
S3	2016	2016	2016	2	0	2	Export	388	Jamaica	JAM	60	Bermuda	BMU								02	DAIRY PRODUCTS,BIRD EGGS	1	No Quantity							13531			0
S3	2016	2016	2016	2	0	2	Export	388	Jamaica	JAM	92	Br. Virgin Isds	VGB								02	DAIRY PRODUCTS,BIRD EGGS	1	No Quantity							131057			0
S3	2016	2016	2016	2	0	2	Export	388	Jamaica	JAM	124	Canada	CAN								02	DAIRY PRODUCTS,BIRD EGGS	1	No Quantity							171881			0
S3	2016	2016	2016	2	0	2	Export	388	Jamaica	JAM	136	Cayman Isds	CYM								02	DAIRY PRODUCTS,BIRD EGGS	1	No Quantity							305746			0
S3	2016	2016	2016	2	0	2	Export	388	Jamaica	JAM	170	Colombia	COL								02	DAIRY PRODUCTS,BIRD EGGS	1	No Quantity							762			0
S3	2016	2016	2016	2	0	2	Export	388	Jamaica	JAM	212	Dominica	DMA								02	DAIRY PRODUCTS,BIRD EGGS	1	No Quantity							119113			0
S3	2016	2016	2016	2	0	2	Export	388	Jamaica	JAM	214	Dominican Rep.	DOM								02	DAIRY PRODUCTS,BIRD EGGS	1	No Quantity							44956			0
S3	2016	2016	2016	2	0	2	Export	388	Jamaica	JAM	308	Grenada	GRD								02	DAIRY PRODUCTS,BIRD EGGS	1	No Quantity							2840			0
S3	2016	2016	2016	2	0	2	Export	388	Jamaica	JAM	328	Guyana	GUY								02	DAIRY PRODUCTS,BIRD EGGS	1	No Quantity							16537			0
S3	2016	2016	2016	2	0	2	Export	388	Jamaica	JAM	332	Haiti	HTI								02	DAIRY PRODUCTS,BIRD EGGS	1	No Quantity							22480			0
S3	2016	2016	2016	2	0	2	Export	388	Jamaica	JAM	500	Montserrat	MSR								02	DAIRY PRODUCTS,BIRD EGGS	1	No Quantity							103854			0
S3	2016	2016	2016	2	0	2	Export	388	Jamaica	JAM	528	Netherlands	NLD								02	DAIRY PRODUCTS,BIRD EGGS	1	No Quantity							7080			0
S3	2016	2016	2016	2	0	2	Export	388	Jamaica	JAM	531	Curaçao	CUW								02	DAIRY PRODUCTS,BIRD EGGS	1	No Quantity							6336			0
S3	2016	2016	2016	2	0	2	Export	388	Jamaica	JAM	533	Aruba	ABW								02	DAIRY PRODUCTS,BIRD EGGS	1	No Quantity							6616			0
S3	2016	2016	2016	2	0	2	Export	388	Jamaica	JAM	534	Saint Maarten	SXM								02	DAIRY PRODUCTS,BIRD EGGS	1	No Quantity							60376			0
S3	2016	2016	2016	2	0	2	Export	388	Jamaica	JAM	659	Saint Kitts and Nevis	KNA								02	DAIRY PRODUCTS,BIRD EGGS	1	No Quantity							365600			0
S3	2016	2016	2016	2	0	2	Export	388	Jamaica	JAM	660	Anguilla	AIA								02	DAIRY PRODUCTS,BIRD EGGS	1	No Quantity							5421			0
S3	2016	2016	2016	2	0	2	Export	388	Jamaica	JAM	662	Saint Lucia	LCA								02	DAIRY PRODUCTS,BIRD EGGS	1	No Quantity							155103			0
S3	2016	2016	2016	2	0	2	Export	388	Jamaica	JAM	670	Saint Vincent and the Grenadines	VCT								02	DAIRY PRODUCTS,BIRD EGGS	1	No Quantity							163911			0
S3	2016	2016	2016	2	0	2	Export	388	Jamaica	JAM	780	Trinidad and Tobago	TTO								02	DAIRY PRODUCTS,BIRD EGGS	1	No Quantity							439891			0
S3	2016	2016	2016	2	0	2	Export	388	Jamaica	JAM	796	Turks and Caicos Isds	TCA								02	DAIRY PRODUCTS,BIRD EGGS	1	No Quantity							92330			0
S3	2016	2016	2016	2	0	2	Export	388	Jamaica	JAM	826	United Kingdom	GBR								02	DAIRY PRODUCTS,BIRD EGGS	1	No Quantity							41312			0
S3	2016	2016	2016	2	0	2	Export	388	Jamaica	JAM	842	USA	USA								02	DAIRY PRODUCTS,BIRD EGGS	1	No Quantity							4027737			0
S3	2016	2016	2016	2	0	2	Export	388	Jamaica	JAM	862	Venezuela	VEN								02	DAIRY PRODUCTS,BIRD EGGS	1	No Quantity							73			0
S3	2016	2016	2016	2	0	2	Export	392	Japan	JPN	0	World	WLD								02	DAIRY PRODUCTS,BIRD EGGS	1	No Quantity							56463547			0
S3	2016	2016	2016	2	0	2	Export	392	Japan	JPN	36	Australia	AUS								02	DAIRY PRODUCTS,BIRD EGGS	1	No Quantity							334669			0
S3	2016	2016	2016	2	0	2	Export	392	Japan	JPN	56	Belgium	BEL								02	DAIRY PRODUCTS,BIRD EGGS	1	No Quantity							34088			0
S3	2016	2016	2016	2	0	2	Export	392	Japan	JPN	76	Brazil	BRA								02	DAIRY PRODUCTS,BIRD EGGS	1	No Quantity							120497			0
S3	2016	2016	2016	2	0	2	Export	392	Japan	JPN	116	Cambodia	KHM								02	DAIRY PRODUCTS,BIRD EGGS	1	No Quantity							37035			0
S3	2016	2016	2016	2	0	2	Export	392	Japan	JPN	124	Canada	CAN								02	DAIRY PRODUCTS,BIRD EGGS	1	No Quantity							312846			0
S3	2016	2016	2016	2	0	2	Export	392	Japan	JPN	156	China	CHN								02	DAIRY PRODUCTS,BIRD EGGS	1	No Quantity							3019610			0
S3	2016	2016	2016	2	0	2	Export	392	Japan	JPN	316	Guam	GUM								02	DAIRY PRODUCTS,BIRD EGGS	1	No Quantity							2799			0
S3	2016	2016	2016	2	0	2	Export	392	Japan	JPN	344	China, Hong Kong SAR	HKG								02	DAIRY PRODUCTS,BIRD EGGS	1	No Quantity							22785723			0
S3	2016	2016	2016	2	0	2	Export	392	Japan	JPN	360	Indonesia	IDN								02	DAIRY PRODUCTS,BIRD EGGS	1	No Quantity							385249			0
S3	2016	2016	2016	2	0	2	Export	392	Japan	JPN	410	Rep. of Korea	KOR								02	DAIRY PRODUCTS,BIRD EGGS	1	No Quantity							3231369			0
S3	2016	2016	2016	2	0	2	Export	392	Japan	JPN	422	Lebanon	LBN								02	DAIRY PRODUCTS,BIRD EGGS	1	No Quantity							5626			0
S3	2016	2016	2016	2	0	2	Export	392	Japan	JPN	446	China, Macao SAR	MAC								02	DAIRY PRODUCTS,BIRD EGGS	1	No Quantity							636870			0
S3	2016	2016	2016	2	0	2	Export	392	Japan	JPN	458	Malaysia	MYS								02	DAIRY PRODUCTS,BIRD EGGS	1	No Quantity							599384			0
S3	2016	2016	2016	2	0	2	Export	392	Japan	JPN	490	Other Asia, nes									02	DAIRY PRODUCTS,BIRD EGGS	1	No Quantity							13487842			0
S3	2016	2016	2016	2	0	2	Export	392	Japan	JPN	496	Mongolia	MNG								02	DAIRY PRODUCTS,BIRD EGGS	1	No Quantity							234798			0
S3	2016	2016	2016	2	0	2	Export	392	Japan	JPN	528	Netherlands	NLD								02	DAIRY PRODUCTS,BIRD EGGS	1	No Quantity							13324			0
S3	2016	2016	2016	2	0	2	Export	392	Japan	JPN	554	New Zealand	NZL								02	DAIRY PRODUCTS,BIRD EGGS	1	No Quantity							212256			0
S3	2016	2016	2016	2	0	2	Export	392	Japan	JPN	580	N. Mariana Isds	MNP								02	DAIRY PRODUCTS,BIRD EGGS	1	No Quantity							11142			0
S3	2016	2016	2016	2	0	2	Export	392	Japan	JPN	591	Panama	PAN								02	DAIRY PRODUCTS,BIRD EGGS	1	No Quantity							7072			0
S3	2016	2016	2016	2	0	2	Export	392	Japan	JPN	608	Philippines	PHL								02	DAIRY PRODUCTS,BIRD EGGS	1	No Quantity							525655			0
S3	2016	2016	2016	2	0	2	Export	392	Japan	JPN	620	Portugal	PRT								02	DAIRY PRODUCTS,BIRD EGGS	1	No Quantity							26998			0
S3	2016	2016	2016	2	0	2	Export	392	Japan	JPN	702	Singapore	SGP								02	DAIRY PRODUCTS,BIRD EGGS	1	No Quantity							3511259			0
S3	2016	2016	2016	2	0	2	Export	392	Japan	JPN	704	Viet Nam	VNM								02	DAIRY PRODUCTS,BIRD EGGS	1	No Quantity							1810491			0
S3	2016	2016	2016	2	0	2	Export	392	Japan	JPN	757	Switzerland	CHE								02	DAIRY PRODUCTS,BIRD EGGS	1	No Quantity							23057			0
S3	2016	2016	2016	2	0	2	Export	392	Japan	JPN	764	Thailand	THA								02	DAIRY PRODUCTS,BIRD EGGS	1	No Quantity							2270437			0
S3	2016	2016	2016	2	0	2	Export	392	Japan	JPN	784	United Arab Emirates	ARE								02	DAIRY PRODUCTS,BIRD EGGS	1	No Quantity							58205			0
S3	2016	2016	2016	2	0	2	Export	392	Japan	JPN	804	Ukraine	UKR								02	DAIRY PRODUCTS,BIRD EGGS	1	No Quantity							43002			0
S3	2016	2016	2016	2	0	2	Export	392	Japan	JPN	818	Egypt	EGY								02	DAIRY PRODUCTS,BIRD EGGS	1	No Quantity							44687			0
S3	2016	2016	2016	2	0	2	Export	392	Japan	JPN	826	United Kingdom	GBR								02	DAIRY PRODUCTS,BIRD EGGS	1	No Quantity							4751			0
S3	2016	2016	2016	2	0	2	Export	392	Japan	JPN	842	USA	USA								02	DAIRY PRODUCTS,BIRD EGGS	1	No Quantity							2672804			0
S3	2016	2016	2016	2	0	2	Export	388	Jamaica	JAM	0	World	WLD								03	FISH,CRUSTACEANS,MOLLUSC	1	No Quantity							14335277			0
S3	2016	2016	2016	2	0	2	Export	388	Jamaica	JAM	28	Antigua and Barbuda	ATG								03	FISH,CRUSTACEANS,MOLLUSC	1	No Quantity							169672			0
S3	2016	2016	2016	2	0	2	Export	388	Jamaica	JAM	44	Bahamas	BHS								03	FISH,CRUSTACEANS,MOLLUSC	1	No Quantity							18086			0
S3	2016	2016	2016	2	0	2	Export	388	Jamaica	JAM	52	Barbados	BRB								03	FISH,CRUSTACEANS,MOLLUSC	1	No Quantity							389967			0
S3	2016	2016	2016	2	0	2	Export	388	Jamaica	JAM	60	Bermuda	BMU								03	FISH,CRUSTACEANS,MOLLUSC	1	No Quantity							8147			0
S3	2016	2016	2016	2	0	2	Export	388	Jamaica	JAM	84	Belize	BLZ								03	FISH,CRUSTACEANS,MOLLUSC	1	No Quantity							1558			0
S3	2016	2016	2016	2	0	2	Export	388	Jamaica	JAM	92	Br. Virgin Isds	VGB								03	FISH,CRUSTACEANS,MOLLUSC	1	No Quantity							12167			0
S3	2016	2016	2016	2	0	2	Export	388	Jamaica	JAM	124	Canada	CAN								03	FISH,CRUSTACEANS,MOLLUSC	1	No Quantity							18617			0
S3	2016	2016	2016	2	0	2	Export	388	Jamaica	JAM	136	Cayman Isds	CYM								03	FISH,CRUSTACEANS,MOLLUSC	1	No Quantity							79720			0
S3	2016	2016	2016	2	0	2	Export	388	Jamaica	JAM	156	China	CHN								03	FISH,CRUSTACEANS,MOLLUSC	1	No Quantity							1238			0
S3	2016	2016	2016	2	0	2	Export	388	Jamaica	JAM	212	Dominica	DMA								03	FISH,CRUSTACEANS,MOLLUSC	1	No Quantity							56595			0
S3	2016	2016	2016	2	0	2	Export	388	Jamaica	JAM	214	Dominican Rep.	DOM								03	FISH,CRUSTACEANS,MOLLUSC	1	No Quantity							12990			0
S3	2016	2016	2016	2	0	2	Export	388	Jamaica	JAM	251	France	FRA								03	FISH,CRUSTACEANS,MOLLUSC	1	No Quantity							9778146			0
S3	2016	2016	2016	2	0	2	Export	388	Jamaica	JAM	276	Germany	DEU								03	FISH,CRUSTACEANS,MOLLUSC	1	No Quantity							174930			0
S3	2016	2016	2016	2	0	2	Export	388	Jamaica	JAM	308	Grenada	GRD								03	FISH,CRUSTACEANS,MOLLUSC	1	No Quantity							92949			0
S3	2016	2016	2016	2	0	2	Export	388	Jamaica	JAM	328	Guyana	GUY								03	FISH,CRUSTACEANS,MOLLUSC	1	No Quantity							32164			0
S3	2016	2016	2016	2	0	2	Export	388	Jamaica	JAM	332	Haiti	HTI								03	FISH,CRUSTACEANS,MOLLUSC	1	No Quantity							22469			0
S3	2016	2016	2016	2	0	2	Export	388	Jamaica	JAM	490	Other Asia, nes									03	FISH,CRUSTACEANS,MOLLUSC	1	No Quantity							142813			0
S3	2016	2016	2016	2	0	2	Export	388	Jamaica	JAM	500	Montserrat	MSR								03	FISH,CRUSTACEANS,MOLLUSC	1	No Quantity							5256			0
S3	2016	2016	2016	2	0	2	Export	388	Jamaica	JAM	528	Netherlands	NLD								03	FISH,CRUSTACEANS,MOLLUSC	1	No Quantity							6398			0
S3	2016	2016	2016	2	0	2	Export	388	Jamaica	JAM	531	Curaçao	CUW								03	FISH,CRUSTACEANS,MOLLUSC	1	No Quantity							12435			0
S3	2016	2016	2016	2	0	2	Export	388	Jamaica	JAM	533	Aruba	ABW								03	FISH,CRUSTACEANS,MOLLUSC	1	No Quantity							3178			0
S3	2016	2016	2016	2	0	2	Export	388	Jamaica	JAM	534	Saint Maarten	SXM								03	FISH,CRUSTACEANS,MOLLUSC	1	No Quantity							31003			0
S3	2016	2016	2016	2	0	2	Export	388	Jamaica	JAM	535	Bonaire	BES								03	FISH,CRUSTACEANS,MOLLUSC	1	No Quantity							9316			0
S3	2016	2016	2016	2	0	2	Export	388	Jamaica	JAM	554	New Zealand	NZL								03	FISH,CRUSTACEANS,MOLLUSC	1	No Quantity							5213			0
S3	2016	2016	2016	2	0	2	Export	388	Jamaica	JAM	659	Saint Kitts and Nevis	KNA								03	FISH,CRUSTACEANS,MOLLUSC	1	No Quantity							34325			0
S3	2016	2016	2016	2	0	2	Export	388	Jamaica	JAM	660	Anguilla	AIA								03	FISH,CRUSTACEANS,MOLLUSC	1	No Quantity							1787			0
S3	2016	2016	2016	2	0	2	Export	388	Jamaica	JAM	662	Saint Lucia	LCA								03	FISH,CRUSTACEANS,MOLLUSC	1	No Quantity							1434870			0
S3	2016	2016	2016	2	0	2	Export	388	Jamaica	JAM	670	Saint Vincent and the Grenadines	VCT								03	FISH,CRUSTACEANS,MOLLUSC	1	No Quantity							19872			0
S3	2016	2016	2016	2	0	2	Export	388	Jamaica	JAM	704	Viet Nam	VNM								03	FISH,CRUSTACEANS,MOLLUSC	1	No Quantity							203297			0
S3	2016	2016	2016	2	0	2	Export	388	Jamaica	JAM	740	Suriname	SUR								03	FISH,CRUSTACEANS,MOLLUSC	1	No Quantity							23006			0
S3	2016	2016	2016	2	0	2	Export	388	Jamaica	JAM	780	Trinidad and Tobago	TTO								03	FISH,CRUSTACEANS,MOLLUSC	1	No Quantity							369050			0
S3	2016	2016	2016	2	0	2	Export	388	Jamaica	JAM	796	Turks and Caicos Isds	TCA								03	FISH,CRUSTACEANS,MOLLUSC	1	No Quantity							22924			0
S3	2016	2016	2016	2	0	2	Export	388	Jamaica	JAM	826	United Kingdom	GBR								03	FISH,CRUSTACEANS,MOLLUSC	1	No Quantity							861			0
S3	2016	2016	2016	2	0	2	Export	388	Jamaica	JAM	842	USA	USA								03	FISH,CRUSTACEANS,MOLLUSC	1	No Quantity							1140257			0
S3	2016	2016	2016	2	0	2	Export	392	Japan	JPN	0	World	WLD								03	FISH,CRUSTACEANS,MOLLUSC	1	No Quantity							2008417409			0
S3	2016	2016	2016	2	0	2	Export	392	Japan	JPN	16	American Samoa	ASM								03	FISH,CRUSTACEANS,MOLLUSC	1	No Quantity							75230			0
S3	2016	2016	2016	2	0	2	Export	392	Japan	JPN	32	Argentina	ARG								03	FISH,CRUSTACEANS,MOLLUSC	1	No Quantity							11805			0
S3	2016	2016	2016	2	0	2	Export	392	Japan	JPN	36	Australia	AUS								03	FISH,CRUSTACEANS,MOLLUSC	1	No Quantity							15115479			0
S3	2016	2016	2016	2	0	2	Export	392	Japan	JPN	40	Austria	AUT								03	FISH,CRUSTACEANS,MOLLUSC	1	No Quantity							60737			0
S3	2016	2016	2016	2	0	2	Export	392	Japan	JPN	48	Bahrain	BHR								03	FISH,CRUSTACEANS,MOLLUSC	1	No Quantity							688988			0
S3	2016	2016	2016	2	0	2	Export	392	Japan	JPN	56	Belgium	BEL								03	FISH,CRUSTACEANS,MOLLUSC	1	No Quantity							13191286			0
S3	2016	2016	2016	2	0	2	Export	392	Japan	JPN	76	Brazil	BRA								03	FISH,CRUSTACEANS,MOLLUSC	1	No Quantity							398251			0
S3	2016	2016	2016	2	0	2	Export	392	Japan	JPN	96	Brunei Darussalam	BRN								03	FISH,CRUSTACEANS,MOLLUSC	1	No Quantity							167993			0
S3	2016	2016	2016	2	0	2	Export	392	Japan	JPN	104	Myanmar	MMR								03	FISH,CRUSTACEANS,MOLLUSC	1	No Quantity							140359			0
S3	2016	2016	2016	2	0	2	Export	392	Japan	JPN	116	Cambodia	KHM								03	FISH,CRUSTACEANS,MOLLUSC	1	No Quantity							860711			0
S3	2016	2016	2016	2	0	2	Export	392	Japan	JPN	124	Canada	CAN								03	FISH,CRUSTACEANS,MOLLUSC	1	No Quantity							23707723			0
S3	2016	2016	2016	2	0	2	Export	392	Japan	JPN	144	Sri Lanka	LKA								03	FISH,CRUSTACEANS,MOLLUSC	1	No Quantity							4532439			0
S3	2016	2016	2016	2	0	2	Export	392	Japan	JPN	156	China	CHN								03	FISH,CRUSTACEANS,MOLLUSC	1	No Quantity							377225802			0
S3	2016	2016	2016	2	0	2	Export	392	Japan	JPN	170	Colombia	COL								03	FISH,CRUSTACEANS,MOLLUSC	1	No Quantity							92809			0
S3	2016	2016	2016	2	0	2	Export	392	Japan	JPN	180	Dem. Rep. of the Congo	COD								03	FISH,CRUSTACEANS,MOLLUSC	1	No Quantity							122357			0
S3	2016	2016	2016	2	0	2	Export	392	Japan	JPN	184	Cook Isds	COK								03	FISH,CRUSTACEANS,MOLLUSC	1	No Quantity							209411			0
S3	2016	2016	2016	2	0	2	Export	392	Japan	JPN	203	Czechia	CZE								03	FISH,CRUSTACEANS,MOLLUSC	1	No Quantity							25838			0
S3	2016	2016	2016	2	0	2	Export	392	Japan	JPN	204	Benin	BEN								03	FISH,CRUSTACEANS,MOLLUSC	1	No Quantity							2226754			0
S3	2016	2016	2016	2	0	2	Export	392	Japan	JPN	208	Denmark	DNK								03	FISH,CRUSTACEANS,MOLLUSC	1	No Quantity							209623			0
S3	2016	2016	2016	2	0	2	Export	392	Japan	JPN	218	Ecuador	ECU								03	FISH,CRUSTACEANS,MOLLUSC	1	No Quantity							152790			0
S3	2016	2016	2016	2	0	2	Export	392	Japan	JPN	233	Estonia	EST								03	FISH,CRUSTACEANS,MOLLUSC	1	No Quantity							2440			0
S3	2016	2016	2016	2	0	2	Export	392	Japan	JPN	242	Fiji	FJI								03	FISH,CRUSTACEANS,MOLLUSC	1	No Quantity							534338			0
S3	2016	2016	2016	2	0	2	Export	392	Japan	JPN	246	Finland	FIN								03	FISH,CRUSTACEANS,MOLLUSC	1	No Quantity							105811			0
S3	2016	2016	2016	2	0	2	Export	392	Japan	JPN	251	France	FRA								03	FISH,CRUSTACEANS,MOLLUSC	1	No Quantity							3812742			0
S3	2016	2016	2016	2	0	2	Export	392	Japan	JPN	258	French Polynesia	PYF								03	FISH,CRUSTACEANS,MOLLUSC	1	No Quantity							1390491			0
S3	2016	2016	2016	2	0	2	Export	392	Japan	JPN	262	Djibouti	DJI								03	FISH,CRUSTACEANS,MOLLUSC	1	No Quantity							29890			0
S3	2016	2016	2016	2	0	2	Export	392	Japan	JPN	275	State of Palestine	PSE								03	FISH,CRUSTACEANS,MOLLUSC	1	No Quantity							950959			0
S3	2016	2016	2016	2	0	2	Export	392	Japan	JPN	276	Germany	DEU								03	FISH,CRUSTACEANS,MOLLUSC	1	No Quantity							4949097			0
S3	2016	2016	2016	2	0	2	Export	392	Japan	JPN	288	Ghana	GHA								03	FISH,CRUSTACEANS,MOLLUSC	1	No Quantity							16738327			0
S3	2016	2016	2016	2	0	2	Export	392	Japan	JPN	296	Kiribati	KIR								03	FISH,CRUSTACEANS,MOLLUSC	1	No Quantity							141833			0
S3	2016	2016	2016	2	0	2	Export	392	Japan	JPN	316	Guam	GUM								03	FISH,CRUSTACEANS,MOLLUSC	1	No Quantity							9512154			0
S3	2016	2016	2016	2	0	2	Export	392	Japan	JPN	344	China, Hong Kong SAR	HKG								03	FISH,CRUSTACEANS,MOLLUSC	1	No Quantity							485904233			0
S3	2016	2016	2016	2	0	2	Export	392	Japan	JPN	360	Indonesia	IDN								03	FISH,CRUSTACEANS,MOLLUSC	1	No Quantity							18086470			0
S3	2016	2016	2016	2	0	2	Export	392	Japan	JPN	376	Israel	ISR								03	FISH,CRUSTACEANS,MOLLUSC	1	No Quantity							97348			0
S3	2016	2016	2016	2	0	2	Export	392	Japan	JPN	381	Italy	ITA								03	FISH,CRUSTACEANS,MOLLUSC	1	No Quantity							525038			0
S3	2016	2016	2016	2	0	2	Export	392	Japan	JPN	384	Côte d'Ivoire	CIV								03	FISH,CRUSTACEANS,MOLLUSC	1	No Quantity							3699325			0
S3	2016	2016	2016	2	0	2	Export	392	Japan	JPN	400	Jordan	JOR								03	FISH,CRUSTACEANS,MOLLUSC	1	No Quantity							360636			0
S3	2016	2016	2016	2	0	2	Export	392	Japan	JPN	404	Kenya	KEN								03	FISH,CRUSTACEANS,MOLLUSC	1	No Quantity							672469			0
S3	2016	2016	2016	2	0	2	Export	392	Japan	JPN	410	Rep. of Korea	KOR								03	FISH,CRUSTACEANS,MOLLUSC	1	No Quantity							138615153			0
S3	2016	2016	2016	2	0	2	Export	392	Japan	JPN	414	Kuwait	KWT								03	FISH,CRUSTACEANS,MOLLUSC	1	No Quantity							614449			0
S3	2016	2016	2016	2	0	2	Export	392	Japan	JPN	418	Lao People's Dem. Rep.	LAO								03	FISH,CRUSTACEANS,MOLLUSC	1	No Quantity							1101899			0
S3	2016	2016	2016	2	0	2	Export	392	Japan	JPN	422	Lebanon	LBN								03	FISH,CRUSTACEANS,MOLLUSC	1	No Quantity							1951781			0
S3	2016	2016	2016	2	0	2	Export	392	Japan	JPN	430	Liberia	LBR								03	FISH,CRUSTACEANS,MOLLUSC	1	No Quantity							40129			0
S3	2016	2016	2016	2	0	2	Export	392	Japan	JPN	434	Libya	LBY								03	FISH,CRUSTACEANS,MOLLUSC	1	No Quantity							42385			0
S3	2016	2016	2016	2	0	2	Export	392	Japan	JPN	446	China, Macao SAR	MAC								03	FISH,CRUSTACEANS,MOLLUSC	1	No Quantity							3200752			0
S3	2016	2016	2016	2	0	2	Export	392	Japan	JPN	458	Malaysia	MYS								03	FISH,CRUSTACEANS,MOLLUSC	1	No Quantity							20425885			0
S3	2016	2016	2016	2	0	2	Export	392	Japan	JPN	462	Maldives	MDV								03	FISH,CRUSTACEANS,MOLLUSC	1	No Quantity							105746			0
S3	2016	2016	2016	2	0	2	Export	392	Japan	JPN	480	Mauritius	MUS								03	FISH,CRUSTACEANS,MOLLUSC	1	No Quantity							3898488			0
S3	2016	2016	2016	2	0	2	Export	392	Japan	JPN	484	Mexico	MEX								03	FISH,CRUSTACEANS,MOLLUSC	1	No Quantity							5103545			0
S3	2016	2016	2016	2	0	2	Export	392	Japan	JPN	490	Other Asia, nes									03	FISH,CRUSTACEANS,MOLLUSC	1	No Quantity							105687422			0
S3	2016	2016	2016	2	0	2	Export	392	Japan	JPN	496	Mongolia	MNG								03	FISH,CRUSTACEANS,MOLLUSC	1	No Quantity							7348			0
S3	2016	2016	2016	2	0	2	Export	392	Japan	JPN	508	Mozambique	MOZ								03	FISH,CRUSTACEANS,MOLLUSC	1	No Quantity							2139350			0
S3	2016	2016	2016	2	0	2	Export	392	Japan	JPN	512	Oman	OMN								03	FISH,CRUSTACEANS,MOLLUSC	1	No Quantity							226741			0
S3	2016	2016	2016	2	0	2	Export	392	Japan	JPN	516	Namibia	NAM								03	FISH,CRUSTACEANS,MOLLUSC	1	No Quantity							7348494			0
S3	2016	2016	2016	2	0	2	Export	392	Japan	JPN	528	Netherlands	NLD								03	FISH,CRUSTACEANS,MOLLUSC	1	No Quantity							20246188			0
S3	2016	2016	2016	2	0	2	Export	392	Japan	JPN	554	New Zealand	NZL								03	FISH,CRUSTACEANS,MOLLUSC	1	No Quantity							1899110			0
S3	2016	2016	2016	2	0	2	Export	392	Japan	JPN	566	Nigeria	NGA								03	FISH,CRUSTACEANS,MOLLUSC	1	No Quantity							8305540			0
S3	2016	2016	2016	2	0	2	Export	392	Japan	JPN	579	Norway	NOR								03	FISH,CRUSTACEANS,MOLLUSC	1	No Quantity							1234993			0
S3	2016	2016	2016	2	0	2	Export	392	Japan	JPN	580	N. Mariana Isds	MNP								03	FISH,CRUSTACEANS,MOLLUSC	1	No Quantity							190010			0
S3	2016	2016	2016	2	0	2	Export	392	Japan	JPN	583	FS Micronesia	FSM								03	FISH,CRUSTACEANS,MOLLUSC	1	No Quantity							637294			0
S3	2016	2016	2016	2	0	2	Export	392	Japan	JPN	584	Marshall Isds	MHL								03	FISH,CRUSTACEANS,MOLLUSC	1	No Quantity							12891			0
S3	2016	2016	2016	2	0	2	Export	392	Japan	JPN	585	Palau	PLW								03	FISH,CRUSTACEANS,MOLLUSC	1	No Quantity							135986			0
S3	2016	2016	2016	2	0	2	Export	392	Japan	JPN	591	Panama	PAN								03	FISH,CRUSTACEANS,MOLLUSC	1	No Quantity							872202			0
S3	2016	2016	2016	2	0	2	Export	392	Japan	JPN	604	Peru	PER								03	FISH,CRUSTACEANS,MOLLUSC	1	No Quantity							1245886			0
S3	2016	2016	2016	2	0	2	Export	392	Japan	JPN	608	Philippines	PHL								03	FISH,CRUSTACEANS,MOLLUSC	1	No Quantity							15664449			0
S3	2016	2016	2016	2	0	2	Export	392	Japan	JPN	616	Poland	POL								03	FISH,CRUSTACEANS,MOLLUSC	1	No Quantity							12882			0
S3	2016	2016	2016	2	0	2	Export	392	Japan	JPN	620	Portugal	PRT								03	FISH,CRUSTACEANS,MOLLUSC	1	No Quantity							48646			0
S3	2016	2016	2016	2	0	2	Export	392	Japan	JPN	624	Guinea-Bissau	GNB								03	FISH,CRUSTACEANS,MOLLUSC	1	No Quantity							1229662			0
S3	2016	2016	2016	2	0	2	Export	392	Japan	JPN	634	Qatar	QAT								03	FISH,CRUSTACEANS,MOLLUSC	1	No Quantity							551447			0
S3	2016	2016	2016	2	0	2	Export	392	Japan	JPN	643	Russian Federation	RUS								03	FISH,CRUSTACEANS,MOLLUSC	1	No Quantity							7673476			0
S3	2016	2016	2016	2	0	2	Export	392	Japan	JPN	646	Rwanda	RWA								03	FISH,CRUSTACEANS,MOLLUSC	1	No Quantity							537414			0
S3	2016	2016	2016	2	0	2	Export	392	Japan	JPN	682	Saudi Arabia	SAU								03	FISH,CRUSTACEANS,MOLLUSC	1	No Quantity							10743344			0
S3	2016	2016	2016	2	0	2	Export	392	Japan	JPN	686	Senegal	SEN								03	FISH,CRUSTACEANS,MOLLUSC	1	No Quantity							1648824			0
S3	2016	2016	2016	2	0	2	Export	392	Japan	JPN	690	Seychelles	SYC								03	FISH,CRUSTACEANS,MOLLUSC	1	No Quantity							53914			0
S3	2016	2016	2016	2	0	2	Export	392	Japan	JPN	699	India	IND								03	FISH,CRUSTACEANS,MOLLUSC	1	No Quantity							475599			0
S3	2016	2016	2016	2	0	2	Export	392	Japan	JPN	702	Singapore	SGP								03	FISH,CRUSTACEANS,MOLLUSC	1	No Quantity							38751646			0
S3	2016	2016	2016	2	0	2	Export	392	Japan	JPN	704	Viet Nam	VNM								03	FISH,CRUSTACEANS,MOLLUSC	1	No Quantity							151900334			0
S3	2016	2016	2016	2	0	2	Export	392	Japan	JPN	710	South Africa	ZAF								03	FISH,CRUSTACEANS,MOLLUSC	1	No Quantity							11856071			0
S3	2016	2016	2016	2	0	2	Export	392	Japan	JPN	724	Spain	ESP								03	FISH,CRUSTACEANS,MOLLUSC	1	No Quantity							3092437			0
S3	2016	2016	2016	2	0	2	Export	392	Japan	JPN	752	Sweden	SWE								03	FISH,CRUSTACEANS,MOLLUSC	1	No Quantity							195636			0
S3	2016	2016	2016	2	0	2	Export	392	Japan	JPN	757	Switzerland	CHE								03	FISH,CRUSTACEANS,MOLLUSC	1	No Quantity							421649			0
S3	2016	2016	2016	2	0	2	Export	392	Japan	JPN	764	Thailand	THA								03	FISH,CRUSTACEANS,MOLLUSC	1	No Quantity							124102502			0
S3	2016	2016	2016	2	0	2	Export	392	Japan	JPN	768	Togo	TGO								03	FISH,CRUSTACEANS,MOLLUSC	1	No Quantity							681631			0
S3	2016	2016	2016	2	0	2	Export	392	Japan	JPN	780	Trinidad and Tobago	TTO								03	FISH,CRUSTACEANS,MOLLUSC	1	No Quantity							107044			0
S3	2016	2016	2016	2	0	2	Export	392	Japan	JPN	784	United Arab Emirates	ARE								03	FISH,CRUSTACEANS,MOLLUSC	1	No Quantity							3907724			0
S3	2016	2016	2016	2	0	2	Export	392	Japan	JPN	804	Ukraine	UKR								03	FISH,CRUSTACEANS,MOLLUSC	1	No Quantity							101501			0
S3	2016	2016	2016	2	0	2	Export	392	Japan	JPN	818	Egypt	EGY								03	FISH,CRUSTACEANS,MOLLUSC	1	No Quantity							27188015			0
S3	2016	2016	2016	2	0	2	Export	392	Japan	JPN	826	United Kingdom	GBR								03	FISH,CRUSTACEANS,MOLLUSC	1	No Quantity							4072834			0
S3	2016	2016	2016	2	0	2	Export	392	Japan	JPN	834	United Rep. of Tanzania	TZA								03	FISH,CRUSTACEANS,MOLLUSC	1	No Quantity							2533927			0
S3	2016	2016	2016	2	0	2	Export	392	Japan	JPN	842	USA	USA								03	FISH,CRUSTACEANS,MOLLUSC	1	No Quantity							285150108			0
S3	2016	2016	2016	2	0	2	Export	392	Japan	JPN	854	Burkina Faso	BFA								03	FISH,CRUSTACEANS,MOLLUSC	1	No Quantity							3439629			0
S3	2016	2016	2016	2	0	2	Export	392	Japan	JPN	882	Samoa	WSM								03	FISH,CRUSTACEANS,MOLLUSC	1	No Quantity							255415			0
S3	2016	2016	2016	2	0	2	Export	388	Jamaica	JAM	0	World	WLD								04	CEREALS,CEREAL PREPRTNS.	1	No Quantity							21143814			0
S3	2016	2016	2016	2	0	2	Export	388	Jamaica	JAM	28	Antigua and Barbuda	ATG								04	CEREALS,CEREAL PREPRTNS.	1	No Quantity							263610			0
S3	2016	2016	2016	2	0	2	Export	388	Jamaica	JAM	36	Australia	AUS								04	CEREALS,CEREAL PREPRTNS.	1	No Quantity							72			0
S3	2016	2016	2016	2	0	2	Export	388	Jamaica	JAM	44	Bahamas	BHS								04	CEREALS,CEREAL PREPRTNS.	1	No Quantity							64132			0
S3	2016	2016	2016	2	0	2	Export	388	Jamaica	JAM	52	Barbados	BRB								04	CEREALS,CEREAL PREPRTNS.	1	No Quantity							455535			0
S3	2016	2016	2016	2	0	2	Export	388	Jamaica	JAM	60	Bermuda	BMU								04	CEREALS,CEREAL PREPRTNS.	1	No Quantity							36459			0
S3	2016	2016	2016	2	0	2	Export	388	Jamaica	JAM	84	Belize	BLZ								04	CEREALS,CEREAL PREPRTNS.	1	No Quantity							8726			0
S3	2016	2016	2016	2	0	2	Export	388	Jamaica	JAM	92	Br. Virgin Isds	VGB								04	CEREALS,CEREAL PREPRTNS.	1	No Quantity							52214			0
S3	2016	2016	2016	2	0	2	Export	388	Jamaica	JAM	124	Canada	CAN								04	CEREALS,CEREAL PREPRTNS.	1	No Quantity							1748029			0
S3	2016	2016	2016	2	0	2	Export	388	Jamaica	JAM	132	Cabo Verde	CPV								04	CEREALS,CEREAL PREPRTNS.	1	No Quantity							102			0
S3	2016	2016	2016	2	0	2	Export	388	Jamaica	JAM	136	Cayman Isds	CYM								04	CEREALS,CEREAL PREPRTNS.	1	No Quantity							517755			0
S3	2016	2016	2016	2	0	2	Export	388	Jamaica	JAM	170	Colombia	COL								04	CEREALS,CEREAL PREPRTNS.	1	No Quantity							216			0
S3	2016	2016	2016	2	0	2	Export	388	Jamaica	JAM	212	Dominica	DMA								04	CEREALS,CEREAL PREPRTNS.	1	No Quantity							24327			0
S3	2016	2016	2016	2	0	2	Export	388	Jamaica	JAM	214	Dominican Rep.	DOM								04	CEREALS,CEREAL PREPRTNS.	1	No Quantity							813			0
S3	2016	2016	2016	2	0	2	Export	388	Jamaica	JAM	251	France	FRA								04	CEREALS,CEREAL PREPRTNS.	1	No Quantity							36248			0
S3	2016	2016	2016	2	0	2	Export	388	Jamaica	JAM	276	Germany	DEU								04	CEREALS,CEREAL PREPRTNS.	1	No Quantity							4			0
S3	2016	2016	2016	2	0	2	Export	388	Jamaica	JAM	308	Grenada	GRD								04	CEREALS,CEREAL PREPRTNS.	1	No Quantity							576648			0
S3	2016	2016	2016	2	0	2	Export	388	Jamaica	JAM	328	Guyana	GUY								04	CEREALS,CEREAL PREPRTNS.	1	No Quantity							1291508			0
S3	2016	2016	2016	2	0	2	Export	388	Jamaica	JAM	332	Haiti	HTI								04	CEREALS,CEREAL PREPRTNS.	1	No Quantity							4481			0
S3	2016	2016	2016	2	0	2	Export	388	Jamaica	JAM	372	Ireland	IRL								04	CEREALS,CEREAL PREPRTNS.	1	No Quantity							271			0
S3	2016	2016	2016	2	0	2	Export	388	Jamaica	JAM	392	Japan	JPN								04	CEREALS,CEREAL PREPRTNS.	1	No Quantity							360			0
S3	2016	2016	2016	2	0	2	Export	388	Jamaica	JAM	500	Montserrat	MSR								04	CEREALS,CEREAL PREPRTNS.	1	No Quantity							6828			0
S3	2016	2016	2016	2	0	2	Export	388	Jamaica	JAM	528	Netherlands	NLD								04	CEREALS,CEREAL PREPRTNS.	1	No Quantity							2408			0
S3	2016	2016	2016	2	0	2	Export	388	Jamaica	JAM	531	Curaçao	CUW								04	CEREALS,CEREAL PREPRTNS.	1	No Quantity							1700470			0
S3	2016	2016	2016	2	0	2	Export	388	Jamaica	JAM	533	Aruba	ABW								04	CEREALS,CEREAL PREPRTNS.	1	No Quantity							384919			0
S3	2016	2016	2016	2	0	2	Export	388	Jamaica	JAM	534	Saint Maarten	SXM								04	CEREALS,CEREAL PREPRTNS.	1	No Quantity							83562			0
S3	2016	2016	2016	2	0	2	Export	388	Jamaica	JAM	535	Bonaire	BES								04	CEREALS,CEREAL PREPRTNS.	1	No Quantity							259			0
S3	2016	2016	2016	2	0	2	Export	388	Jamaica	JAM	554	New Zealand	NZL								04	CEREALS,CEREAL PREPRTNS.	1	No Quantity							103			0
S3	2016	2016	2016	2	0	2	Export	388	Jamaica	JAM	659	Saint Kitts and Nevis	KNA								04	CEREALS,CEREAL PREPRTNS.	1	No Quantity							9661			0
S3	2016	2016	2016	2	0	2	Export	388	Jamaica	JAM	660	Anguilla	AIA								04	CEREALS,CEREAL PREPRTNS.	1	No Quantity							2285			0
S3	2016	2016	2016	2	0	2	Export	388	Jamaica	JAM	662	Saint Lucia	LCA								04	CEREALS,CEREAL PREPRTNS.	1	No Quantity							85301			0
S3	2016	2016	2016	2	0	2	Export	388	Jamaica	JAM	670	Saint Vincent and the Grenadines	VCT								04	CEREALS,CEREAL PREPRTNS.	1	No Quantity							95519			0
S3	2016	2016	2016	2	0	2	Export	388	Jamaica	JAM	740	Suriname	SUR								04	CEREALS,CEREAL PREPRTNS.	1	No Quantity							137478			0
S3	2016	2016	2016	2	0	2	Export	388	Jamaica	JAM	780	Trinidad and Tobago	TTO								04	CEREALS,CEREAL PREPRTNS.	1	No Quantity							244591			0
S3	2016	2016	2016	2	0	2	Export	388	Jamaica	JAM	784	United Arab Emirates	ARE								04	CEREALS,CEREAL PREPRTNS.	1	No Quantity							221			0
S3	2016	2016	2016	2	0	2	Export	388	Jamaica	JAM	796	Turks and Caicos Isds	TCA								04	CEREALS,CEREAL PREPRTNS.	1	No Quantity							33047			0
S3	2016	2016	2016	2	0	2	Export	388	Jamaica	JAM	826	United Kingdom	GBR								04	CEREALS,CEREAL PREPRTNS.	1	No Quantity							2836828			0
S3	2016	2016	2016	2	0	2	Export	388	Jamaica	JAM	842	USA	USA								04	CEREALS,CEREAL PREPRTNS.	1	No Quantity							10436353			0
S3	2016	2016	2016	2	0	2	Export	388	Jamaica	JAM	899	Areas, nes									04	CEREALS,CEREAL PREPRTNS.	1	No Quantity							2468			0
S3	2016	2016	2016	2	0	2	Export	392	Japan	JPN	0	World	WLD								04	CEREALS,CEREAL PREPRTNS.	1	No Quantity							566651038			0
S3	2016	2016	2016	2	0	2	Export	392	Japan	JPN	32	Argentina	ARG								04	CEREALS,CEREAL PREPRTNS.	1	No Quantity							31648			0
S3	2016	2016	2016	2	0	2	Export	392	Japan	JPN	36	Australia	AUS								04	CEREALS,CEREAL PREPRTNS.	1	No Quantity							8109159			0
S3	2016	2016	2016	2	0	2	Export	392	Japan	JPN	48	Bahrain	BHR								04	CEREALS,CEREAL PREPRTNS.	1	No Quantity							271943			0
S3	2016	2016	2016	2	0	2	Export	392	Japan	JPN	56	Belgium	BEL								04	CEREALS,CEREAL PREPRTNS.	1	No Quantity							564301			0
S3	2016	2016	2016	2	0	2	Export	392	Japan	JPN	76	Brazil	BRA								04	CEREALS,CEREAL PREPRTNS.	1	No Quantity							801760			0
S3	2016	2016	2016	2	0	2	Export	392	Japan	JPN	96	Brunei Darussalam	BRN								04	CEREALS,CEREAL PREPRTNS.	1	No Quantity							185534			0
S3	2016	2016	2016	2	0	2	Export	392	Japan	JPN	100	Bulgaria	BGR								04	CEREALS,CEREAL PREPRTNS.	1	No Quantity							78757			0
S3	2016	2016	2016	2	0	2	Export	392	Japan	JPN	104	Myanmar	MMR								04	CEREALS,CEREAL PREPRTNS.	1	No Quantity							112735			0
S3	2016	2016	2016	2	0	2	Export	392	Japan	JPN	116	Cambodia	KHM								04	CEREALS,CEREAL PREPRTNS.	1	No Quantity							304835			0
S3	2016	2016	2016	2	0	2	Export	392	Japan	JPN	124	Canada	CAN								04	CEREALS,CEREAL PREPRTNS.	1	No Quantity							6666218			0
S3	2016	2016	2016	2	0	2	Export	392	Japan	JPN	132	Cabo Verde	CPV								04	CEREALS,CEREAL PREPRTNS.	1	No Quantity							480627			0
S3	2016	2016	2016	2	0	2	Export	392	Japan	JPN	144	Sri Lanka	LKA								04	CEREALS,CEREAL PREPRTNS.	1	No Quantity							11860			0
S3	2016	2016	2016	2	0	2	Export	392	Japan	JPN	152	Chile	CHL								04	CEREALS,CEREAL PREPRTNS.	1	No Quantity							14936			0
S3	2016	2016	2016	2	0	2	Export	392	Japan	JPN	156	China	CHN								04	CEREALS,CEREAL PREPRTNS.	1	No Quantity							44232687			0
S3	2016	2016	2016	2	0	2	Export	392	Japan	JPN	180	Dem. Rep. of the Congo	COD								04	CEREALS,CEREAL PREPRTNS.	1	No Quantity							1877692			0
S3	2016	2016	2016	2	0	2	Export	392	Japan	JPN	204	Benin	BEN								04	CEREALS,CEREAL PREPRTNS.	1	No Quantity							309595			0
S3	2016	2016	2016	2	0	2	Export	392	Japan	JPN	208	Denmark	DNK								04	CEREALS,CEREAL PREPRTNS.	1	No Quantity							33941			0
S3	2016	2016	2016	2	0	2	Export	392	Japan	JPN	242	Fiji	FJI								04	CEREALS,CEREAL PREPRTNS.	1	No Quantity							6777			0
S3	2016	2016	2016	2	0	2	Export	392	Japan	JPN	246	Finland	FIN								04	CEREALS,CEREAL PREPRTNS.	1	No Quantity							26390			0
S3	2016	2016	2016	2	0	2	Export	392	Japan	JPN	251	France	FRA								04	CEREALS,CEREAL PREPRTNS.	1	No Quantity							1115950			0
S3	2016	2016	2016	2	0	2	Export	392	Japan	JPN	262	Djibouti	DJI								04	CEREALS,CEREAL PREPRTNS.	1	No Quantity							55534			0
S3	2016	2016	2016	2	0	2	Export	392	Japan	JPN	276	Germany	DEU								04	CEREALS,CEREAL PREPRTNS.	1	No Quantity							1322350			0
S3	2016	2016	2016	2	0	2	Export	392	Japan	JPN	300	Greece	GRC								04	CEREALS,CEREAL PREPRTNS.	1	No Quantity							55949			0
S3	2016	2016	2016	2	0	2	Export	392	Japan	JPN	316	Guam	GUM								04	CEREALS,CEREAL PREPRTNS.	1	No Quantity							1811329			0
S3	2016	2016	2016	2	0	2	Export	392	Japan	JPN	324	Guinea	GIN								04	CEREALS,CEREAL PREPRTNS.	1	No Quantity							960554			0
S3	2016	2016	2016	2	0	2	Export	392	Japan	JPN	332	Haiti	HTI								04	CEREALS,CEREAL PREPRTNS.	1	No Quantity							2210			0
S3	2016	2016	2016	2	0	2	Export	392	Japan	JPN	344	China, Hong Kong SAR	HKG								04	CEREALS,CEREAL PREPRTNS.	1	No Quantity							226695148			0
S3	2016	2016	2016	2	0	2	Export	392	Japan	JPN	360	Indonesia	IDN								04	CEREALS,CEREAL PREPRTNS.	1	No Quantity							3857714			0
S3	2016	2016	2016	2	0	2	Export	392	Japan	JPN	376	Israel	ISR								04	CEREALS,CEREAL PREPRTNS.	1	No Quantity							77146			0
S3	2016	2016	2016	2	0	2	Export	392	Japan	JPN	381	Italy	ITA								04	CEREALS,CEREAL PREPRTNS.	1	No Quantity							1527738			0
S3	2016	2016	2016	2	0	2	Export	392	Japan	JPN	384	Côte d'Ivoire	CIV								04	CEREALS,CEREAL PREPRTNS.	1	No Quantity							8702			0
S3	2016	2016	2016	2	0	2	Export	392	Japan	JPN	400	Jordan	JOR								04	CEREALS,CEREAL PREPRTNS.	1	No Quantity							10092			0
S3	2016	2016	2016	2	0	2	Export	392	Japan	JPN	410	Rep. of Korea	KOR								04	CEREALS,CEREAL PREPRTNS.	1	No Quantity							21876845			0
S3	2016	2016	2016	2	0	2	Export	392	Japan	JPN	414	Kuwait	KWT								04	CEREALS,CEREAL PREPRTNS.	1	No Quantity							100617			0
S3	2016	2016	2016	2	0	2	Export	392	Japan	JPN	418	Lao People's Dem. Rep.	LAO								04	CEREALS,CEREAL PREPRTNS.	1	No Quantity							2044			0
S3	2016	2016	2016	2	0	2	Export	392	Japan	JPN	422	Lebanon	LBN								04	CEREALS,CEREAL PREPRTNS.	1	No Quantity							20120			0
S3	2016	2016	2016	2	0	2	Export	392	Japan	JPN	446	China, Macao SAR	MAC								04	CEREALS,CEREAL PREPRTNS.	1	No Quantity							2920318			0
S3	2016	2016	2016	2	0	2	Export	392	Japan	JPN	458	Malaysia	MYS								04	CEREALS,CEREAL PREPRTNS.	1	No Quantity							6183354			0
S3	2016	2016	2016	2	0	2	Export	392	Japan	JPN	462	Maldives	MDV								04	CEREALS,CEREAL PREPRTNS.	1	No Quantity							5083			0
S3	2016	2016	2016	2	0	2	Export	392	Japan	JPN	478	Mauritania	MRT								04	CEREALS,CEREAL PREPRTNS.	1	No Quantity							1488133			0
S3	2016	2016	2016	2	0	2	Export	392	Japan	JPN	480	Mauritius	MUS								04	CEREALS,CEREAL PREPRTNS.	1	No Quantity							6529			0
S3	2016	2016	2016	2	0	2	Export	392	Japan	JPN	484	Mexico	MEX								04	CEREALS,CEREAL PREPRTNS.	1	No Quantity							523749			0
S3	2016	2016	2016	2	0	2	Export	392	Japan	JPN	490	Other Asia, nes									04	CEREALS,CEREAL PREPRTNS.	1	No Quantity							83505199			0
S3	2016	2016	2016	2	0	2	Export	392	Japan	JPN	496	Mongolia	MNG								04	CEREALS,CEREAL PREPRTNS.	1	No Quantity							426004			0
S3	2016	2016	2016	2	0	2	Export	392	Japan	JPN	504	Morocco	MAR								04	CEREALS,CEREAL PREPRTNS.	1	No Quantity							2228			0
S3	2016	2016	2016	2	0	2	Export	392	Japan	JPN	512	Oman	OMN								04	CEREALS,CEREAL PREPRTNS.	1	No Quantity							810858			0
S3	2016	2016	2016	2	0	2	Export	392	Japan	JPN	528	Netherlands	NLD								04	CEREALS,CEREAL PREPRTNS.	1	No Quantity							3031792			0
S3	2016	2016	2016	2	0	2	Export	392	Japan	JPN	540	New Caledonia	NCL								04	CEREALS,CEREAL PREPRTNS.	1	No Quantity							2118			0
S3	2016	2016	2016	2	0	2	Export	392	Japan	JPN	554	New Zealand	NZL								04	CEREALS,CEREAL PREPRTNS.	1	No Quantity							942571			0
S3	2016	2016	2016	2	0	2	Export	392	Japan	JPN	562	Niger	NER								04	CEREALS,CEREAL PREPRTNS.	1	No Quantity							729670			0
S3	2016	2016	2016	2	0	2	Export	392	Japan	JPN	579	Norway	NOR								04	CEREALS,CEREAL PREPRTNS.	1	No Quantity							5635			0
S3	2016	2016	2016	2	0	2	Export	392	Japan	JPN	580	N. Mariana Isds	MNP								04	CEREALS,CEREAL PREPRTNS.	1	No Quantity							492340			0
S3	2016	2016	2016	2	0	2	Export	392	Japan	JPN	583	FS Micronesia	FSM								04	CEREALS,CEREAL PREPRTNS.	1	No Quantity							145203			0
S3	2016	2016	2016	2	0	2	Export	392	Japan	JPN	584	Marshall Isds	MHL								04	CEREALS,CEREAL PREPRTNS.	1	No Quantity							82827			0
S3	2016	2016	2016	2	0	2	Export	392	Japan	JPN	585	Palau	PLW								04	CEREALS,CEREAL PREPRTNS.	1	No Quantity							445406			0
S3	2016	2016	2016	2	0	2	Export	392	Japan	JPN	591	Panama	PAN								04	CEREALS,CEREAL PREPRTNS.	1	No Quantity							39733			0
S3	2016	2016	2016	2	0	2	Export	392	Japan	JPN	608	Philippines	PHL								04	CEREALS,CEREAL PREPRTNS.	1	No Quantity							2644968			0
S3	2016	2016	2016	2	0	2	Export	392	Japan	JPN	616	Poland	POL								04	CEREALS,CEREAL PREPRTNS.	1	No Quantity							6657			0
S3	2016	2016	2016	2	0	2	Export	392	Japan	JPN	620	Portugal	PRT								04	CEREALS,CEREAL PREPRTNS.	1	No Quantity							304853			0
S3	2016	2016	2016	2	0	2	Export	392	Japan	JPN	634	Qatar	QAT								04	CEREALS,CEREAL PREPRTNS.	1	No Quantity							112100			0
S3	2016	2016	2016	2	0	2	Export	392	Japan	JPN	643	Russian Federation	RUS								04	CEREALS,CEREAL PREPRTNS.	1	No Quantity							879956			0
S3	2016	2016	2016	2	0	2	Export	392	Japan	JPN	678	Sao Tome and Principe	STP								04	CEREALS,CEREAL PREPRTNS.	1	No Quantity							444448			0
S3	2016	2016	2016	2	0	2	Export	392	Japan	JPN	682	Saudi Arabia	SAU								04	CEREALS,CEREAL PREPRTNS.	1	No Quantity							4301684			0
S3	2016	2016	2016	2	0	2	Export	392	Japan	JPN	699	India	IND								04	CEREALS,CEREAL PREPRTNS.	1	No Quantity							135626			0
S3	2016	2016	2016	2	0	2	Export	392	Japan	JPN	702	Singapore	SGP								04	CEREALS,CEREAL PREPRTNS.	1	No Quantity							32340593			0
S3	2016	2016	2016	2	0	2	Export	392	Japan	JPN	704	Viet Nam	VNM								04	CEREALS,CEREAL PREPRTNS.	1	No Quantity							10703473			0
S3	2016	2016	2016	2	0	2	Export	392	Japan	JPN	724	Spain	ESP								04	CEREALS,CEREAL PREPRTNS.	1	No Quantity							602736			0
S3	2016	2016	2016	2	0	2	Export	392	Japan	JPN	752	Sweden	SWE								04	CEREALS,CEREAL PREPRTNS.	1	No Quantity							236667			0
S3	2016	2016	2016	2	0	2	Export	392	Japan	JPN	757	Switzerland	CHE								04	CEREALS,CEREAL PREPRTNS.	1	No Quantity							519476			0
S3	2016	2016	2016	2	0	2	Export	392	Japan	JPN	764	Thailand	THA								04	CEREALS,CEREAL PREPRTNS.	1	No Quantity							14857845			0
S3	2016	2016	2016	2	0	2	Export	392	Japan	JPN	784	United Arab Emirates	ARE								04	CEREALS,CEREAL PREPRTNS.	1	No Quantity							2837510			0
S3	2016	2016	2016	2	0	2	Export	392	Japan	JPN	804	Ukraine	UKR								04	CEREALS,CEREAL PREPRTNS.	1	No Quantity							14245			0
S3	2016	2016	2016	2	0	2	Export	392	Japan	JPN	826	United Kingdom	GBR								04	CEREALS,CEREAL PREPRTNS.	1	No Quantity							3131387			0
S3	2016	2016	2016	2	0	2	Export	392	Japan	JPN	842	USA	USA								04	CEREALS,CEREAL PREPRTNS.	1	No Quantity							65518039			0
S3	2016	2016	2016	2	0	2	Export	392	Japan	JPN	854	Burkina Faso	BFA								04	CEREALS,CEREAL PREPRTNS.	1	No Quantity							1648585			0
S3	2016	2016	2016	2	0	2	Export	388	Jamaica	JAM	0	World	WLD								05	VEGETABLES AND FRUIT	1	No Quantity							76929898			0
S3	2016	2016	2016	2	0	2	Export	388	Jamaica	JAM	28	Antigua and Barbuda	ATG								05	VEGETABLES AND FRUIT	1	No Quantity							507612			0
S3	2016	2016	2016	2	0	2	Export	388	Jamaica	JAM	36	Australia	AUS								05	VEGETABLES AND FRUIT	1	No Quantity							30752			0
S3	2016	2016	2016	2	0	2	Export	388	Jamaica	JAM	44	Bahamas	BHS								05	VEGETABLES AND FRUIT	1	No Quantity							59230			0
S3	2016	2016	2016	2	0	2	Export	388	Jamaica	JAM	52	Barbados	BRB								05	VEGETABLES AND FRUIT	1	No Quantity							1173285			0
S3	2016	2016	2016	2	0	2	Export	388	Jamaica	JAM	60	Bermuda	BMU								05	VEGETABLES AND FRUIT	1	No Quantity							105637			0
S3	2016	2016	2016	2	0	2	Export	388	Jamaica	JAM	84	Belize	BLZ								05	VEGETABLES AND FRUIT	1	No Quantity							4758			0
S3	2016	2016	2016	2	0	2	Export	388	Jamaica	JAM	92	Br. Virgin Isds	VGB								05	VEGETABLES AND FRUIT	1	No Quantity							79672			0
S3	2016	2016	2016	2	0	2	Export	388	Jamaica	JAM	116	Cambodia	KHM								05	VEGETABLES AND FRUIT	1	No Quantity							2222			0
S3	2016	2016	2016	2	0	2	Export	388	Jamaica	JAM	124	Canada	CAN								05	VEGETABLES AND FRUIT	1	No Quantity							10988387			0
S3	2016	2016	2016	2	0	2	Export	388	Jamaica	JAM	136	Cayman Isds	CYM								05	VEGETABLES AND FRUIT	1	No Quantity							1231326			0
S3	2016	2016	2016	2	0	2	Export	388	Jamaica	JAM	156	China	CHN								05	VEGETABLES AND FRUIT	1	No Quantity							5213			0
S3	2016	2016	2016	2	0	2	Export	388	Jamaica	JAM	188	Costa Rica	CRI								05	VEGETABLES AND FRUIT	1	No Quantity							10			0
S3	2016	2016	2016	2	0	2	Export	388	Jamaica	JAM	212	Dominica	DMA								05	VEGETABLES AND FRUIT	1	No Quantity							141018			0
S3	2016	2016	2016	2	0	2	Export	388	Jamaica	JAM	214	Dominican Rep.	DOM								05	VEGETABLES AND FRUIT	1	No Quantity							8049			0
S3	2016	2016	2016	2	0	2	Export	388	Jamaica	JAM	251	France	FRA								05	VEGETABLES AND FRUIT	1	No Quantity							205948			0
S3	2016	2016	2016	2	0	2	Export	388	Jamaica	JAM	308	Grenada	GRD								05	VEGETABLES AND FRUIT	1	No Quantity							76422			0
S3	2016	2016	2016	2	0	2	Export	388	Jamaica	JAM	328	Guyana	GUY								05	VEGETABLES AND FRUIT	1	No Quantity							1150049			0
S3	2016	2016	2016	2	0	2	Export	388	Jamaica	JAM	332	Haiti	HTI								05	VEGETABLES AND FRUIT	1	No Quantity							13567			0
S3	2016	2016	2016	2	0	2	Export	388	Jamaica	JAM	372	Ireland	IRL								05	VEGETABLES AND FRUIT	1	No Quantity							57			0
S3	2016	2016	2016	2	0	2	Export	388	Jamaica	JAM	392	Japan	JPN								05	VEGETABLES AND FRUIT	1	No Quantity							1792			0
S3	2016	2016	2016	2	0	2	Export	388	Jamaica	JAM	500	Montserrat	MSR								05	VEGETABLES AND FRUIT	1	No Quantity							19657			0
S3	2016	2016	2016	2	0	2	Export	388	Jamaica	JAM	528	Netherlands	NLD								05	VEGETABLES AND FRUIT	1	No Quantity							688386			0
S3	2016	2016	2016	2	0	2	Export	388	Jamaica	JAM	531	Curaçao	CUW								05	VEGETABLES AND FRUIT	1	No Quantity							48532			0
S3	2016	2016	2016	2	0	2	Export	388	Jamaica	JAM	533	Aruba	ABW								05	VEGETABLES AND FRUIT	1	No Quantity							312715			0
S3	2016	2016	2016	2	0	2	Export	388	Jamaica	JAM	534	Saint Maarten	SXM								05	VEGETABLES AND FRUIT	1	No Quantity							136177			0
S3	2016	2016	2016	2	0	2	Export	388	Jamaica	JAM	535	Bonaire	BES								05	VEGETABLES AND FRUIT	1	No Quantity							66496			0
S3	2016	2016	2016	2	0	2	Export	388	Jamaica	JAM	554	New Zealand	NZL								05	VEGETABLES AND FRUIT	1	No Quantity							6797			0
S3	2016	2016	2016	2	0	2	Export	388	Jamaica	JAM	591	Panama	PAN								05	VEGETABLES AND FRUIT	1	No Quantity							9501			0
S3	2016	2016	2016	2	0	2	Export	388	Jamaica	JAM	659	Saint Kitts and Nevis	KNA								05	VEGETABLES AND FRUIT	1	No Quantity							227179			0
S3	2016	2016	2016	2	0	2	Export	388	Jamaica	JAM	660	Anguilla	AIA								05	VEGETABLES AND FRUIT	1	No Quantity							8855			0
S3	2016	2016	2016	2	0	2	Export	388	Jamaica	JAM	662	Saint Lucia	LCA								05	VEGETABLES AND FRUIT	1	No Quantity							1276976			0
S3	2016	2016	2016	2	0	2	Export	388	Jamaica	JAM	670	Saint Vincent and the Grenadines	VCT								05	VEGETABLES AND FRUIT	1	No Quantity							114093			0
S3	2016	2016	2016	2	0	2	Export	388	Jamaica	JAM	724	Spain	ESP								05	VEGETABLES AND FRUIT	1	No Quantity							29315			0
S3	2016	2016	2016	2	0	2	Export	388	Jamaica	JAM	740	Suriname	SUR								05	VEGETABLES AND FRUIT	1	No Quantity							103286			0
S3	2016	2016	2016	2	0	2	Export	388	Jamaica	JAM	757	Switzerland	CHE								05	VEGETABLES AND FRUIT	1	No Quantity							5011			0
S3	2016	2016	2016	2	0	2	Export	388	Jamaica	JAM	780	Trinidad and Tobago	TTO								05	VEGETABLES AND FRUIT	1	No Quantity							734574			0
S3	2016	2016	2016	2	0	2	Export	388	Jamaica	JAM	784	United Arab Emirates	ARE								05	VEGETABLES AND FRUIT	1	No Quantity							2054			0
S3	2016	2016	2016	2	0	2	Export	388	Jamaica	JAM	796	Turks and Caicos Isds	TCA								05	VEGETABLES AND FRUIT	1	No Quantity							90688			0
S3	2016	2016	2016	2	0	2	Export	388	Jamaica	JAM	826	United Kingdom	GBR								05	VEGETABLES AND FRUIT	1	No Quantity							12146694			0
S3	2016	2016	2016	2	0	2	Export	388	Jamaica	JAM	842	USA	USA								05	VEGETABLES AND FRUIT	1	No Quantity							45117701			0
S3	2016	2016	2016	2	0	2	Export	388	Jamaica	JAM	899	Areas, nes									05	VEGETABLES AND FRUIT	1	No Quantity							205			0
S3	2016	2016	2016	2	0	2	Export	392	Japan	JPN	0	World	WLD								05	VEGETABLES AND FRUIT	1	No Quantity							362037275			0
S3	2016	2016	2016	2	0	2	Export	392	Japan	JPN	32	Argentina	ARG								05	VEGETABLES AND FRUIT	1	No Quantity							6409			0
S3	2016	2016	2016	2	0	2	Export	392	Japan	JPN	36	Australia	AUS								05	VEGETABLES AND FRUIT	1	No Quantity							1827885			0
S3	2016	2016	2016	2	0	2	Export	392	Japan	JPN	40	Austria	AUT								05	VEGETABLES AND FRUIT	1	No Quantity							26446			0
S3	2016	2016	2016	2	0	2	Export	392	Japan	JPN	48	Bahrain	BHR								05	VEGETABLES AND FRUIT	1	No Quantity							15820			0
S3	2016	2016	2016	2	0	2	Export	392	Japan	JPN	56	Belgium	BEL								05	VEGETABLES AND FRUIT	1	No Quantity							167588			0
S3	2016	2016	2016	2	0	2	Export	392	Japan	JPN	76	Brazil	BRA								05	VEGETABLES AND FRUIT	1	No Quantity							499099			0
S3	2016	2016	2016	2	0	2	Export	392	Japan	JPN	96	Brunei Darussalam	BRN								05	VEGETABLES AND FRUIT	1	No Quantity							29669			0
S3	2016	2016	2016	2	0	2	Export	392	Japan	JPN	104	Myanmar	MMR								05	VEGETABLES AND FRUIT	1	No Quantity							18241			0
S3	2016	2016	2016	2	0	2	Export	392	Japan	JPN	116	Cambodia	KHM								05	VEGETABLES AND FRUIT	1	No Quantity							124328			0
S3	2016	2016	2016	2	0	2	Export	392	Japan	JPN	124	Canada	CAN								05	VEGETABLES AND FRUIT	1	No Quantity							3424877			0
S3	2016	2016	2016	2	0	2	Export	392	Japan	JPN	156	China	CHN								05	VEGETABLES AND FRUIT	1	No Quantity							21223796			0
S3	2016	2016	2016	2	0	2	Export	392	Japan	JPN	191	Croatia	HRV								05	VEGETABLES AND FRUIT	1	No Quantity							6529			0
S3	2016	2016	2016	2	0	2	Export	392	Japan	JPN	203	Czechia	CZE								05	VEGETABLES AND FRUIT	1	No Quantity							41667			0
S3	2016	2016	2016	2	0	2	Export	392	Japan	JPN	208	Denmark	DNK								05	VEGETABLES AND FRUIT	1	No Quantity							90497			0
S3	2016	2016	2016	2	0	2	Export	392	Japan	JPN	233	Estonia	EST								05	VEGETABLES AND FRUIT	1	No Quantity							1934			0
S3	2016	2016	2016	2	0	2	Export	392	Japan	JPN	251	France	FRA								05	VEGETABLES AND FRUIT	1	No Quantity							2020105			0
S3	2016	2016	2016	2	0	2	Export	392	Japan	JPN	258	French Polynesia	PYF								05	VEGETABLES AND FRUIT	1	No Quantity							28637			0
S3	2016	2016	2016	2	0	2	Export	392	Japan	JPN	262	Djibouti	DJI								05	VEGETABLES AND FRUIT	1	No Quantity							12514			0
S3	2016	2016	2016	2	0	2	Export	392	Japan	JPN	276	Germany	DEU								05	VEGETABLES AND FRUIT	1	No Quantity							1082958			0
S3	2016	2016	2016	2	0	2	Export	392	Japan	JPN	296	Kiribati	KIR								05	VEGETABLES AND FRUIT	1	No Quantity							7274			0
S3	2016	2016	2016	2	0	2	Export	392	Japan	JPN	316	Guam	GUM								05	VEGETABLES AND FRUIT	1	No Quantity							817755			0
S3	2016	2016	2016	2	0	2	Export	392	Japan	JPN	344	China, Hong Kong SAR	HKG								05	VEGETABLES AND FRUIT	1	No Quantity							107131218			0
S3	2016	2016	2016	2	0	2	Export	392	Japan	JPN	360	Indonesia	IDN								05	VEGETABLES AND FRUIT	1	No Quantity							903068			0
S3	2016	2016	2016	2	0	2	Export	392	Japan	JPN	364	Iran	IRN								05	VEGETABLES AND FRUIT	1	No Quantity							45175			0
S3	2016	2016	2016	2	0	2	Export	392	Japan	JPN	372	Ireland	IRL								05	VEGETABLES AND FRUIT	1	No Quantity							5313			0
S3	2016	2016	2016	2	0	2	Export	392	Japan	JPN	376	Israel	ISR								05	VEGETABLES AND FRUIT	1	No Quantity							178269			0
S3	2016	2016	2016	2	0	2	Export	392	Japan	JPN	381	Italy	ITA								05	VEGETABLES AND FRUIT	1	No Quantity							467165			0
S3	2016	2016	2016	2	0	2	Export	392	Japan	JPN	400	Jordan	JOR								05	VEGETABLES AND FRUIT	1	No Quantity							67192			0
S3	2016	2016	2016	2	0	2	Export	392	Japan	JPN	410	Rep. of Korea	KOR								05	VEGETABLES AND FRUIT	1	No Quantity							9536518			0
S3	2016	2016	2016	2	0	2	Export	392	Japan	JPN	414	Kuwait	KWT								05	VEGETABLES AND FRUIT	1	No Quantity							39006			0
S3	2016	2016	2016	2	0	2	Export	392	Japan	JPN	422	Lebanon	LBN								05	VEGETABLES AND FRUIT	1	No Quantity							242781			0
S3	2016	2016	2016	2	0	2	Export	392	Japan	JPN	446	China, Macao SAR	MAC								05	VEGETABLES AND FRUIT	1	No Quantity							922156			0
S3	2016	2016	2016	2	0	2	Export	392	Japan	JPN	458	Malaysia	MYS								05	VEGETABLES AND FRUIT	1	No Quantity							2612279			0
S3	2016	2016	2016	2	0	2	Export	392	Japan	JPN	480	Mauritius	MUS								05	VEGETABLES AND FRUIT	1	No Quantity							34724			0
S3	2016	2016	2016	2	0	2	Export	392	Japan	JPN	484	Mexico	MEX								05	VEGETABLES AND FRUIT	1	No Quantity							198573			0
S3	2016	2016	2016	2	0	2	Export	392	Japan	JPN	490	Other Asia, nes									05	VEGETABLES AND FRUIT	1	No Quantity							144676223			0
S3	2016	2016	2016	2	0	2	Export	392	Japan	JPN	496	Mongolia	MNG								05	VEGETABLES AND FRUIT	1	No Quantity							141289			0
S3	2016	2016	2016	2	0	2	Export	392	Japan	JPN	512	Oman	OMN								05	VEGETABLES AND FRUIT	1	No Quantity							244291			0
S3	2016	2016	2016	2	0	2	Export	392	Japan	JPN	528	Netherlands	NLD								05	VEGETABLES AND FRUIT	1	No Quantity							1582369			0
S3	2016	2016	2016	2	0	2	Export	392	Japan	JPN	554	New Zealand	NZL								05	VEGETABLES AND FRUIT	1	No Quantity							530784			0
S3	2016	2016	2016	2	0	2	Export	392	Japan	JPN	579	Norway	NOR								05	VEGETABLES AND FRUIT	1	No Quantity							197514			0
S3	2016	2016	2016	2	0	2	Export	392	Japan	JPN	580	N. Mariana Isds	MNP								05	VEGETABLES AND FRUIT	1	No Quantity							210129			0
S3	2016	2016	2016	2	0	2	Export	392	Japan	JPN	583	FS Micronesia	FSM								05	VEGETABLES AND FRUIT	1	No Quantity							226216			0
S3	2016	2016	2016	2	0	2	Export	392	Japan	JPN	584	Marshall Isds	MHL								05	VEGETABLES AND FRUIT	1	No Quantity							134991			0
S3	2016	2016	2016	2	0	2	Export	392	Japan	JPN	585	Palau	PLW								05	VEGETABLES AND FRUIT	1	No Quantity							117450			0
S3	2016	2016	2016	2	0	2	Export	392	Japan	JPN	608	Philippines	PHL								05	VEGETABLES AND FRUIT	1	No Quantity							940876			0
S3	2016	2016	2016	2	0	2	Export	392	Japan	JPN	616	Poland	POL								05	VEGETABLES AND FRUIT	1	No Quantity							71004			0
S3	2016	2016	2016	2	0	2	Export	392	Japan	JPN	620	Portugal	PRT								05	VEGETABLES AND FRUIT	1	No Quantity							187358			0
S3	2016	2016	2016	2	0	2	Export	392	Japan	JPN	634	Qatar	QAT								05	VEGETABLES AND FRUIT	1	No Quantity							93996			0
S3	2016	2016	2016	2	0	2	Export	392	Japan	JPN	643	Russian Federation	RUS								05	VEGETABLES AND FRUIT	1	No Quantity							222588			0
S3	2016	2016	2016	2	0	2	Export	392	Japan	JPN	682	Saudi Arabia	SAU								05	VEGETABLES AND FRUIT	1	No Quantity							204328			0
S3	2016	2016	2016	2	0	2	Export	392	Japan	JPN	688	Serbia	SRB								05	VEGETABLES AND FRUIT	1	No Quantity							2726			0
S3	2016	2016	2016	2	0	2	Export	392	Japan	JPN	699	India	IND								05	VEGETABLES AND FRUIT	1	No Quantity							176777			0
S3	2016	2016	2016	2	0	2	Export	392	Japan	JPN	702	Singapore	SGP								05	VEGETABLES AND FRUIT	1	No Quantity							10670627			0
S3	2016	2016	2016	2	0	2	Export	392	Japan	JPN	704	Viet Nam	VNM								05	VEGETABLES AND FRUIT	1	No Quantity							2745953			0
S3	2016	2016	2016	2	0	2	Export	392	Japan	JPN	710	South Africa	ZAF								05	VEGETABLES AND FRUIT	1	No Quantity							183693			0
S3	2016	2016	2016	2	0	2	Export	392	Japan	JPN	724	Spain	ESP								05	VEGETABLES AND FRUIT	1	No Quantity							323196			0
S3	2016	2016	2016	2	0	2	Export	392	Japan	JPN	752	Sweden	SWE								05	VEGETABLES AND FRUIT	1	No Quantity							176409			0
S3	2016	2016	2016	2	0	2	Export	392	Japan	JPN	757	Switzerland	CHE								05	VEGETABLES AND FRUIT	1	No Quantity							332432			0
S3	2016	2016	2016	2	0	2	Export	392	Japan	JPN	764	Thailand	THA								05	VEGETABLES AND FRUIT	1	No Quantity							6818935			0
S3	2016	2016	2016	2	0	2	Export	392	Japan	JPN	784	United Arab Emirates	ARE								05	VEGETABLES AND FRUIT	1	No Quantity							368113			0
S3	2016	2016	2016	2	0	2	Export	392	Japan	JPN	804	Ukraine	UKR								05	VEGETABLES AND FRUIT	1	No Quantity							8260			0
S3	2016	2016	2016	2	0	2	Export	392	Japan	JPN	826	United Kingdom	GBR								05	VEGETABLES AND FRUIT	1	No Quantity							1590537			0
S3	2016	2016	2016	2	0	2	Export	392	Japan	JPN	842	USA	USA								05	VEGETABLES AND FRUIT	1	No Quantity							35000746			0
S3	2016	2016	2016	2	0	2	Export	388	Jamaica	JAM	0	World	WLD								06	SUGAR,SUGR.PREPTNS,HONEY	1	No Quantity							12116692			0
S3	2016	2016	2016	2	0	2	Export	388	Jamaica	JAM	28	Antigua and Barbuda	ATG								06	SUGAR,SUGR.PREPTNS,HONEY	1	No Quantity							43326			0
S3	2016	2016	2016	2	0	2	Export	388	Jamaica	JAM	36	Australia	AUS								06	SUGAR,SUGR.PREPTNS,HONEY	1	No Quantity							28365			0
S3	2016	2016	2016	2	0	2	Export	388	Jamaica	JAM	44	Bahamas	BHS								06	SUGAR,SUGR.PREPTNS,HONEY	1	No Quantity							56560			0
S3	2016	2016	2016	2	0	2	Export	388	Jamaica	JAM	52	Barbados	BRB								06	SUGAR,SUGR.PREPTNS,HONEY	1	No Quantity							590725			0
S3	2016	2016	2016	2	0	2	Export	388	Jamaica	JAM	60	Bermuda	BMU								06	SUGAR,SUGR.PREPTNS,HONEY	1	No Quantity							4238			0
S3	2016	2016	2016	2	0	2	Export	388	Jamaica	JAM	84	Belize	BLZ								06	SUGAR,SUGR.PREPTNS,HONEY	1	No Quantity							112			0
S3	2016	2016	2016	2	0	2	Export	388	Jamaica	JAM	92	Br. Virgin Isds	VGB								06	SUGAR,SUGR.PREPTNS,HONEY	1	No Quantity							2852			0
S3	2016	2016	2016	2	0	2	Export	388	Jamaica	JAM	124	Canada	CAN								06	SUGAR,SUGR.PREPTNS,HONEY	1	No Quantity							174007			0
S3	2016	2016	2016	2	0	2	Export	388	Jamaica	JAM	136	Cayman Isds	CYM								06	SUGAR,SUGR.PREPTNS,HONEY	1	No Quantity							111347			0
S3	2016	2016	2016	2	0	2	Export	388	Jamaica	JAM	212	Dominica	DMA								06	SUGAR,SUGR.PREPTNS,HONEY	1	No Quantity							72905			0
S3	2016	2016	2016	2	0	2	Export	388	Jamaica	JAM	214	Dominican Rep.	DOM								06	SUGAR,SUGR.PREPTNS,HONEY	1	No Quantity							4256			0
S3	2016	2016	2016	2	0	2	Export	388	Jamaica	JAM	251	France	FRA								06	SUGAR,SUGR.PREPTNS,HONEY	1	No Quantity							16418			0
S3	2016	2016	2016	2	0	2	Export	388	Jamaica	JAM	308	Grenada	GRD								06	SUGAR,SUGR.PREPTNS,HONEY	1	No Quantity							24796			0
S3	2016	2016	2016	2	0	2	Export	388	Jamaica	JAM	316	Guam	GUM								06	SUGAR,SUGR.PREPTNS,HONEY	1	No Quantity							1518			0
S3	2016	2016	2016	2	0	2	Export	388	Jamaica	JAM	328	Guyana	GUY								06	SUGAR,SUGR.PREPTNS,HONEY	1	No Quantity							6518			0
S3	2016	2016	2016	2	0	2	Export	388	Jamaica	JAM	332	Haiti	HTI								06	SUGAR,SUGR.PREPTNS,HONEY	1	No Quantity							229			0
S3	2016	2016	2016	2	0	2	Export	388	Jamaica	JAM	500	Montserrat	MSR								06	SUGAR,SUGR.PREPTNS,HONEY	1	No Quantity							112			0
S3	2016	2016	2016	2	0	2	Export	388	Jamaica	JAM	528	Netherlands	NLD								06	SUGAR,SUGR.PREPTNS,HONEY	1	No Quantity							1152			0
S3	2016	2016	2016	2	0	2	Export	388	Jamaica	JAM	531	Curaçao	CUW								06	SUGAR,SUGR.PREPTNS,HONEY	1	No Quantity							2368			0
S3	2016	2016	2016	2	0	2	Export	388	Jamaica	JAM	533	Aruba	ABW								06	SUGAR,SUGR.PREPTNS,HONEY	1	No Quantity							803			0
S3	2016	2016	2016	2	0	2	Export	388	Jamaica	JAM	534	Saint Maarten	SXM								06	SUGAR,SUGR.PREPTNS,HONEY	1	No Quantity							126423			0
S3	2016	2016	2016	2	0	2	Export	388	Jamaica	JAM	659	Saint Kitts and Nevis	KNA								06	SUGAR,SUGR.PREPTNS,HONEY	1	No Quantity							4666			0
S3	2016	2016	2016	2	0	2	Export	388	Jamaica	JAM	660	Anguilla	AIA								06	SUGAR,SUGR.PREPTNS,HONEY	1	No Quantity							99			0
S3	2016	2016	2016	2	0	2	Export	388	Jamaica	JAM	662	Saint Lucia	LCA								06	SUGAR,SUGR.PREPTNS,HONEY	1	No Quantity							31170			0
S3	2016	2016	2016	2	0	2	Export	388	Jamaica	JAM	670	Saint Vincent and the Grenadines	VCT								06	SUGAR,SUGR.PREPTNS,HONEY	1	No Quantity							19341			0
S3	2016	2016	2016	2	0	2	Export	388	Jamaica	JAM	699	India	IND								06	SUGAR,SUGR.PREPTNS,HONEY	1	No Quantity							15190			0
S3	2016	2016	2016	2	0	2	Export	388	Jamaica	JAM	740	Suriname	SUR								06	SUGAR,SUGR.PREPTNS,HONEY	1	No Quantity							31979			0
S3	2016	2016	2016	2	0	2	Export	388	Jamaica	JAM	780	Trinidad and Tobago	TTO								06	SUGAR,SUGR.PREPTNS,HONEY	1	No Quantity							489433			0
S3	2016	2016	2016	2	0	2	Export	388	Jamaica	JAM	784	United Arab Emirates	ARE								06	SUGAR,SUGR.PREPTNS,HONEY	1	No Quantity							634			0
S3	2016	2016	2016	2	0	2	Export	388	Jamaica	JAM	796	Turks and Caicos Isds	TCA								06	SUGAR,SUGR.PREPTNS,HONEY	1	No Quantity							9715			0
S3	2016	2016	2016	2	0	2	Export	388	Jamaica	JAM	826	United Kingdom	GBR								06	SUGAR,SUGR.PREPTNS,HONEY	1	No Quantity							8824615			0
S3	2016	2016	2016	2	0	2	Export	388	Jamaica	JAM	842	USA	USA								06	SUGAR,SUGR.PREPTNS,HONEY	1	No Quantity							1420820			0
S3	2016	2016	2016	2	0	2	Export	392	Japan	JPN	0	World	WLD								06	SUGAR,SUGR.PREPTNS,HONEY	1	No Quantity							128140539			0
S3	2016	2016	2016	2	0	2	Export	392	Japan	JPN	4	Afghanistan	AFG								06	SUGAR,SUGR.PREPTNS,HONEY	1	No Quantity							453325			0
S3	2016	2016	2016	2	0	2	Export	392	Japan	JPN	32	Argentina	ARG								06	SUGAR,SUGR.PREPTNS,HONEY	1	No Quantity							32634			0
S3	2016	2016	2016	2	0	2	Export	392	Japan	JPN	36	Australia	AUS								06	SUGAR,SUGR.PREPTNS,HONEY	1	No Quantity							1466283			0
S3	2016	2016	2016	2	0	2	Export	392	Japan	JPN	40	Austria	AUT								06	SUGAR,SUGR.PREPTNS,HONEY	1	No Quantity							401575			0
S3	2016	2016	2016	2	0	2	Export	392	Japan	JPN	50	Bangladesh	BGD								06	SUGAR,SUGR.PREPTNS,HONEY	1	No Quantity							153398			0
S3	2016	2016	2016	2	0	2	Export	392	Japan	JPN	56	Belgium	BEL								06	SUGAR,SUGR.PREPTNS,HONEY	1	No Quantity							79374			0
S3	2016	2016	2016	2	0	2	Export	392	Japan	JPN	76	Brazil	BRA								06	SUGAR,SUGR.PREPTNS,HONEY	1	No Quantity							1075950			0
S3	2016	2016	2016	2	0	2	Export	392	Japan	JPN	96	Brunei Darussalam	BRN								06	SUGAR,SUGR.PREPTNS,HONEY	1	No Quantity							22735			0
S3	2016	2016	2016	2	0	2	Export	392	Japan	JPN	104	Myanmar	MMR								06	SUGAR,SUGR.PREPTNS,HONEY	1	No Quantity							39438			0
S3	2016	2016	2016	2	0	2	Export	392	Japan	JPN	112	Belarus	BLR								06	SUGAR,SUGR.PREPTNS,HONEY	1	No Quantity							3692			0
S3	2016	2016	2016	2	0	2	Export	392	Japan	JPN	116	Cambodia	KHM								06	SUGAR,SUGR.PREPTNS,HONEY	1	No Quantity							42413			0
S3	2016	2016	2016	2	0	2	Export	392	Japan	JPN	124	Canada	CAN								06	SUGAR,SUGR.PREPTNS,HONEY	1	No Quantity							1329303			0
S3	2016	2016	2016	2	0	2	Export	392	Japan	JPN	152	Chile	CHL								06	SUGAR,SUGR.PREPTNS,HONEY	1	No Quantity							24061			0
S3	2016	2016	2016	2	0	2	Export	392	Japan	JPN	156	China	CHN								06	SUGAR,SUGR.PREPTNS,HONEY	1	No Quantity							11779662			0
S3	2016	2016	2016	2	0	2	Export	392	Japan	JPN	203	Czechia	CZE								06	SUGAR,SUGR.PREPTNS,HONEY	1	No Quantity							4991			0
S3	2016	2016	2016	2	0	2	Export	392	Japan	JPN	218	Ecuador	ECU								06	SUGAR,SUGR.PREPTNS,HONEY	1	No Quantity							31501			0
S3	2016	2016	2016	2	0	2	Export	392	Japan	JPN	233	Estonia	EST								06	SUGAR,SUGR.PREPTNS,HONEY	1	No Quantity							2044			0
S3	2016	2016	2016	2	0	2	Export	392	Japan	JPN	246	Finland	FIN								06	SUGAR,SUGR.PREPTNS,HONEY	1	No Quantity							69291			0
S3	2016	2016	2016	2	0	2	Export	392	Japan	JPN	251	France	FRA								06	SUGAR,SUGR.PREPTNS,HONEY	1	No Quantity							1050057			0
S3	2016	2016	2016	2	0	2	Export	392	Japan	JPN	276	Germany	DEU								06	SUGAR,SUGR.PREPTNS,HONEY	1	No Quantity							322929			0
S3	2016	2016	2016	2	0	2	Export	392	Japan	JPN	316	Guam	GUM								06	SUGAR,SUGR.PREPTNS,HONEY	1	No Quantity							149033			0
S3	2016	2016	2016	2	0	2	Export	392	Japan	JPN	344	China, Hong Kong SAR	HKG								06	SUGAR,SUGR.PREPTNS,HONEY	1	No Quantity							42367776			0
S3	2016	2016	2016	2	0	2	Export	392	Japan	JPN	360	Indonesia	IDN								06	SUGAR,SUGR.PREPTNS,HONEY	1	No Quantity							1842655			0
S3	2016	2016	2016	2	0	2	Export	392	Japan	JPN	372	Ireland	IRL								06	SUGAR,SUGR.PREPTNS,HONEY	1	No Quantity							94346			0
S3	2016	2016	2016	2	0	2	Export	392	Japan	JPN	381	Italy	ITA								06	SUGAR,SUGR.PREPTNS,HONEY	1	No Quantity							321502			0
S3	2016	2016	2016	2	0	2	Export	392	Japan	JPN	400	Jordan	JOR								06	SUGAR,SUGR.PREPTNS,HONEY	1	No Quantity							264945			0
S3	2016	2016	2016	2	0	2	Export	392	Japan	JPN	410	Rep. of Korea	KOR								06	SUGAR,SUGR.PREPTNS,HONEY	1	No Quantity							10566299			0
S3	2016	2016	2016	2	0	2	Export	392	Japan	JPN	428	Latvia	LVA								06	SUGAR,SUGR.PREPTNS,HONEY	1	No Quantity							14650			0
S3	2016	2016	2016	2	0	2	Export	392	Japan	JPN	446	China, Macao SAR	MAC								06	SUGAR,SUGR.PREPTNS,HONEY	1	No Quantity							1003915			0
S3	2016	2016	2016	2	0	2	Export	392	Japan	JPN	458	Malaysia	MYS								06	SUGAR,SUGR.PREPTNS,HONEY	1	No Quantity							1288741			0
S3	2016	2016	2016	2	0	2	Export	392	Japan	JPN	484	Mexico	MEX								06	SUGAR,SUGR.PREPTNS,HONEY	1	No Quantity							89144			0
S3	2016	2016	2016	2	0	2	Export	392	Japan	JPN	490	Other Asia, nes									06	SUGAR,SUGR.PREPTNS,HONEY	1	No Quantity							20515977			0
S3	2016	2016	2016	2	0	2	Export	392	Japan	JPN	496	Mongolia	MNG								06	SUGAR,SUGR.PREPTNS,HONEY	1	No Quantity							99724			0
S3	2016	2016	2016	2	0	2	Export	392	Japan	JPN	528	Netherlands	NLD								06	SUGAR,SUGR.PREPTNS,HONEY	1	No Quantity							251612			0
S3	2016	2016	2016	2	0	2	Export	392	Japan	JPN	554	New Zealand	NZL								06	SUGAR,SUGR.PREPTNS,HONEY	1	No Quantity							86059			0
S3	2016	2016	2016	2	0	2	Export	392	Japan	JPN	579	Norway	NOR								06	SUGAR,SUGR.PREPTNS,HONEY	1	No Quantity							3057			0
S3	2016	2016	2016	2	0	2	Export	392	Japan	JPN	580	N. Mariana Isds	MNP								06	SUGAR,SUGR.PREPTNS,HONEY	1	No Quantity							45810			0
S3	2016	2016	2016	2	0	2	Export	392	Japan	JPN	584	Marshall Isds	MHL								06	SUGAR,SUGR.PREPTNS,HONEY	1	No Quantity							7146			0
S3	2016	2016	2016	2	0	2	Export	392	Japan	JPN	585	Palau	PLW								06	SUGAR,SUGR.PREPTNS,HONEY	1	No Quantity							7689			0
S3	2016	2016	2016	2	0	2	Export	392	Japan	JPN	586	Pakistan	PAK								06	SUGAR,SUGR.PREPTNS,HONEY	1	No Quantity							172440			0
S3	2016	2016	2016	2	0	2	Export	392	Japan	JPN	600	Paraguay	PRY								06	SUGAR,SUGR.PREPTNS,HONEY	1	No Quantity							2182			0
S3	2016	2016	2016	2	0	2	Export	392	Japan	JPN	604	Peru	PER								06	SUGAR,SUGR.PREPTNS,HONEY	1	No Quantity							2090			0
S3	2016	2016	2016	2	0	2	Export	392	Japan	JPN	608	Philippines	PHL								06	SUGAR,SUGR.PREPTNS,HONEY	1	No Quantity							164070			0
S3	2016	2016	2016	2	0	2	Export	392	Japan	JPN	616	Poland	POL								06	SUGAR,SUGR.PREPTNS,HONEY	1	No Quantity							3287			0
S3	2016	2016	2016	2	0	2	Export	392	Japan	JPN	643	Russian Federation	RUS								06	SUGAR,SUGR.PREPTNS,HONEY	1	No Quantity							999311			0
S3	2016	2016	2016	2	0	2	Export	392	Japan	JPN	682	Saudi Arabia	SAU								06	SUGAR,SUGR.PREPTNS,HONEY	1	No Quantity							1356264			0
S3	2016	2016	2016	2	0	2	Export	392	Japan	JPN	699	India	IND								06	SUGAR,SUGR.PREPTNS,HONEY	1	No Quantity							259061			0
S3	2016	2016	2016	2	0	2	Export	392	Japan	JPN	702	Singapore	SGP								06	SUGAR,SUGR.PREPTNS,HONEY	1	No Quantity							3817281			0
S3	2016	2016	2016	2	0	2	Export	392	Japan	JPN	704	Viet Nam	VNM								06	SUGAR,SUGR.PREPTNS,HONEY	1	No Quantity							2000326			0
S3	2016	2016	2016	2	0	2	Export	392	Japan	JPN	724	Spain	ESP								06	SUGAR,SUGR.PREPTNS,HONEY	1	No Quantity							122799			0
S3	2016	2016	2016	2	0	2	Export	392	Japan	JPN	752	Sweden	SWE								06	SUGAR,SUGR.PREPTNS,HONEY	1	No Quantity							258665			0
S3	2016	2016	2016	2	0	2	Export	392	Japan	JPN	757	Switzerland	CHE								06	SUGAR,SUGR.PREPTNS,HONEY	1	No Quantity							9208			0
S3	2016	2016	2016	2	0	2	Export	392	Japan	JPN	764	Thailand	THA								06	SUGAR,SUGR.PREPTNS,HONEY	1	No Quantity							3876342			0
S3	2016	2016	2016	2	0	2	Export	392	Japan	JPN	784	United Arab Emirates	ARE								06	SUGAR,SUGR.PREPTNS,HONEY	1	No Quantity							3360006			0
S3	2016	2016	2016	2	0	2	Export	392	Japan	JPN	792	Turkey	TUR								06	SUGAR,SUGR.PREPTNS,HONEY	1	No Quantity							29567			0
S3	2016	2016	2016	2	0	2	Export	392	Japan	JPN	826	United Kingdom	GBR								06	SUGAR,SUGR.PREPTNS,HONEY	1	No Quantity							264789			0
S3	2016	2016	2016	2	0	2	Export	392	Japan	JPN	842	USA	USA								06	SUGAR,SUGR.PREPTNS,HONEY	1	No Quantity							14038110			0
S3	2016	2016	2016	2	0	2	Export	388	Jamaica	JAM	0	World	WLD								07	COFFEE,TEA,COCOA,SPICES	1	No Quantity							40298825			0
S3	2016	2016	2016	2	0	2	Export	388	Jamaica	JAM	28	Antigua and Barbuda	ATG								07	COFFEE,TEA,COCOA,SPICES	1	No Quantity							381564			0
S3	2016	2016	2016	2	0	2	Export	388	Jamaica	JAM	32	Argentina	ARG								07	COFFEE,TEA,COCOA,SPICES	1	No Quantity							10			0
S3	2016	2016	2016	2	0	2	Export	388	Jamaica	JAM	36	Australia	AUS								07	COFFEE,TEA,COCOA,SPICES	1	No Quantity							497			0
S3	2016	2016	2016	2	0	2	Export	388	Jamaica	JAM	40	Austria	AUT								07	COFFEE,TEA,COCOA,SPICES	1	No Quantity							53846			0
S3	2016	2016	2016	2	0	2	Export	388	Jamaica	JAM	44	Bahamas	BHS								07	COFFEE,TEA,COCOA,SPICES	1	No Quantity							337700			0
S3	2016	2016	2016	2	0	2	Export	388	Jamaica	JAM	52	Barbados	BRB								07	COFFEE,TEA,COCOA,SPICES	1	No Quantity							530046			0
S3	2016	2016	2016	2	0	2	Export	388	Jamaica	JAM	56	Belgium	BEL								07	COFFEE,TEA,COCOA,SPICES	1	No Quantity							2002724			0
S3	2016	2016	2016	2	0	2	Export	388	Jamaica	JAM	60	Bermuda	BMU								07	COFFEE,TEA,COCOA,SPICES	1	No Quantity							31639			0
S3	2016	2016	2016	2	0	2	Export	388	Jamaica	JAM	84	Belize	BLZ								07	COFFEE,TEA,COCOA,SPICES	1	No Quantity							50392			0
S3	2016	2016	2016	2	0	2	Export	388	Jamaica	JAM	92	Br. Virgin Isds	VGB								07	COFFEE,TEA,COCOA,SPICES	1	No Quantity							22470			0
S3	2016	2016	2016	2	0	2	Export	388	Jamaica	JAM	124	Canada	CAN								07	COFFEE,TEA,COCOA,SPICES	1	No Quantity							614075			0
S3	2016	2016	2016	2	0	2	Export	388	Jamaica	JAM	136	Cayman Isds	CYM								07	COFFEE,TEA,COCOA,SPICES	1	No Quantity							131281			0
S3	2016	2016	2016	2	0	2	Export	388	Jamaica	JAM	156	China	CHN								07	COFFEE,TEA,COCOA,SPICES	1	No Quantity							521178			0
S3	2016	2016	2016	2	0	2	Export	388	Jamaica	JAM	188	Costa Rica	CRI								07	COFFEE,TEA,COCOA,SPICES	1	No Quantity							5033			0
S3	2016	2016	2016	2	0	2	Export	388	Jamaica	JAM	203	Czechia	CZE								07	COFFEE,TEA,COCOA,SPICES	1	No Quantity							1140			0
S3	2016	2016	2016	2	0	2	Export	388	Jamaica	JAM	208	Denmark	DNK								07	COFFEE,TEA,COCOA,SPICES	1	No Quantity							102			0
S3	2016	2016	2016	2	0	2	Export	388	Jamaica	JAM	212	Dominica	DMA								07	COFFEE,TEA,COCOA,SPICES	1	No Quantity							60807			0
S3	2016	2016	2016	2	0	2	Export	388	Jamaica	JAM	214	Dominican Rep.	DOM								07	COFFEE,TEA,COCOA,SPICES	1	No Quantity							7389			0
S3	2016	2016	2016	2	0	2	Export	388	Jamaica	JAM	218	Ecuador	ECU								07	COFFEE,TEA,COCOA,SPICES	1	No Quantity							1			0
S3	2016	2016	2016	2	0	2	Export	388	Jamaica	JAM	251	France	FRA								07	COFFEE,TEA,COCOA,SPICES	1	No Quantity							193730			0
S3	2016	2016	2016	2	0	2	Export	388	Jamaica	JAM	268	Georgia	GEO								07	COFFEE,TEA,COCOA,SPICES	1	No Quantity							13676			0
S3	2016	2016	2016	2	0	2	Export	388	Jamaica	JAM	276	Germany	DEU								07	COFFEE,TEA,COCOA,SPICES	1	No Quantity							369472			0
S3	2016	2016	2016	2	0	2	Export	388	Jamaica	JAM	300	Greece	GRC								07	COFFEE,TEA,COCOA,SPICES	1	No Quantity							280			0
S3	2016	2016	2016	2	0	2	Export	388	Jamaica	JAM	308	Grenada	GRD								07	COFFEE,TEA,COCOA,SPICES	1	No Quantity							212112			0
S3	2016	2016	2016	2	0	2	Export	388	Jamaica	JAM	328	Guyana	GUY								07	COFFEE,TEA,COCOA,SPICES	1	No Quantity							122899			0
S3	2016	2016	2016	2	0	2	Export	388	Jamaica	JAM	332	Haiti	HTI								07	COFFEE,TEA,COCOA,SPICES	1	No Quantity							2921			0
S3	2016	2016	2016	2	0	2	Export	388	Jamaica	JAM	340	Honduras	HND								07	COFFEE,TEA,COCOA,SPICES	1	No Quantity							21			0
S3	2016	2016	2016	2	0	2	Export	388	Jamaica	JAM	344	China, Hong Kong SAR	HKG								07	COFFEE,TEA,COCOA,SPICES	1	No Quantity							71661			0
S3	2016	2016	2016	2	0	2	Export	388	Jamaica	JAM	392	Japan	JPN								07	COFFEE,TEA,COCOA,SPICES	1	No Quantity							18621401			0
S3	2016	2016	2016	2	0	2	Export	388	Jamaica	JAM	410	Rep. of Korea	KOR								07	COFFEE,TEA,COCOA,SPICES	1	No Quantity							294557			0
S3	2016	2016	2016	2	0	2	Export	388	Jamaica	JAM	446	China, Macao SAR	MAC								07	COFFEE,TEA,COCOA,SPICES	1	No Quantity							4832			0
S3	2016	2016	2016	2	0	2	Export	388	Jamaica	JAM	484	Mexico	MEX								07	COFFEE,TEA,COCOA,SPICES	1	No Quantity							944			0
S3	2016	2016	2016	2	0	2	Export	388	Jamaica	JAM	490	Other Asia, nes									07	COFFEE,TEA,COCOA,SPICES	1	No Quantity							584227			0
S3	2016	2016	2016	2	0	2	Export	388	Jamaica	JAM	500	Montserrat	MSR								07	COFFEE,TEA,COCOA,SPICES	1	No Quantity							4101			0
S3	2016	2016	2016	2	0	2	Export	388	Jamaica	JAM	528	Netherlands	NLD								07	COFFEE,TEA,COCOA,SPICES	1	No Quantity							1120431			0
S3	2016	2016	2016	2	0	2	Export	388	Jamaica	JAM	531	Curaçao	CUW								07	COFFEE,TEA,COCOA,SPICES	1	No Quantity							594			0
S3	2016	2016	2016	2	0	2	Export	388	Jamaica	JAM	533	Aruba	ABW								07	COFFEE,TEA,COCOA,SPICES	1	No Quantity							1683			0
S3	2016	2016	2016	2	0	2	Export	388	Jamaica	JAM	534	Saint Maarten	SXM								07	COFFEE,TEA,COCOA,SPICES	1	No Quantity							10797			0
S3	2016	2016	2016	2	0	2	Export	388	Jamaica	JAM	535	Bonaire	BES								07	COFFEE,TEA,COCOA,SPICES	1	No Quantity							241			0
S3	2016	2016	2016	2	0	2	Export	388	Jamaica	JAM	554	New Zealand	NZL								07	COFFEE,TEA,COCOA,SPICES	1	No Quantity							10570			0
S3	2016	2016	2016	2	0	2	Export	388	Jamaica	JAM	591	Panama	PAN								07	COFFEE,TEA,COCOA,SPICES	1	No Quantity							4138			0
S3	2016	2016	2016	2	0	2	Export	388	Jamaica	JAM	659	Saint Kitts and Nevis	KNA								07	COFFEE,TEA,COCOA,SPICES	1	No Quantity							20383			0
S3	2016	2016	2016	2	0	2	Export	388	Jamaica	JAM	660	Anguilla	AIA								07	COFFEE,TEA,COCOA,SPICES	1	No Quantity							2345			0
S3	2016	2016	2016	2	0	2	Export	388	Jamaica	JAM	662	Saint Lucia	LCA								07	COFFEE,TEA,COCOA,SPICES	1	No Quantity							391433			0
S3	2016	2016	2016	2	0	2	Export	388	Jamaica	JAM	670	Saint Vincent and the Grenadines	VCT								07	COFFEE,TEA,COCOA,SPICES	1	No Quantity							138067			0
S3	2016	2016	2016	2	0	2	Export	388	Jamaica	JAM	682	Saudi Arabia	SAU								07	COFFEE,TEA,COCOA,SPICES	1	No Quantity							707			0
S3	2016	2016	2016	2	0	2	Export	388	Jamaica	JAM	699	India	IND								07	COFFEE,TEA,COCOA,SPICES	1	No Quantity							687138			0
S3	2016	2016	2016	2	0	2	Export	388	Jamaica	JAM	702	Singapore	SGP								07	COFFEE,TEA,COCOA,SPICES	1	No Quantity							11247			0
S3	2016	2016	2016	2	0	2	Export	388	Jamaica	JAM	724	Spain	ESP								07	COFFEE,TEA,COCOA,SPICES	1	No Quantity							105531			0
S3	2016	2016	2016	2	0	2	Export	388	Jamaica	JAM	757	Switzerland	CHE								07	COFFEE,TEA,COCOA,SPICES	1	No Quantity							31			0
S3	2016	2016	2016	2	0	2	Export	388	Jamaica	JAM	764	Thailand	THA								07	COFFEE,TEA,COCOA,SPICES	1	No Quantity							96			0
S3	2016	2016	2016	2	0	2	Export	388	Jamaica	JAM	780	Trinidad and Tobago	TTO								07	COFFEE,TEA,COCOA,SPICES	1	No Quantity							469179			0
S3	2016	2016	2016	2	0	2	Export	388	Jamaica	JAM	784	United Arab Emirates	ARE								07	COFFEE,TEA,COCOA,SPICES	1	No Quantity							1802			0
S3	2016	2016	2016	2	0	2	Export	388	Jamaica	JAM	796	Turks and Caicos Isds	TCA								07	COFFEE,TEA,COCOA,SPICES	1	No Quantity							136158			0
S3	2016	2016	2016	2	0	2	Export	388	Jamaica	JAM	826	United Kingdom	GBR								07	COFFEE,TEA,COCOA,SPICES	1	No Quantity							2823909			0
S3	2016	2016	2016	2	0	2	Export	388	Jamaica	JAM	842	USA	USA								07	COFFEE,TEA,COCOA,SPICES	1	No Quantity							9113589			0
S3	2016	2016	2016	2	0	2	Export	388	Jamaica	JAM	899	Areas, nes									07	COFFEE,TEA,COCOA,SPICES	1	No Quantity							26			0
S3	2016	2016	2016	2	0	2	Export	392	Japan	JPN	0	World	WLD								07	COFFEE,TEA,COCOA,SPICES	1	No Quantity							268007194			0
S3	2016	2016	2016	2	0	2	Export	392	Japan	JPN	32	Argentina	ARG								07	COFFEE,TEA,COCOA,SPICES	1	No Quantity							24604			0
S3	2016	2016	2016	2	0	2	Export	392	Japan	JPN	36	Australia	AUS								07	COFFEE,TEA,COCOA,SPICES	1	No Quantity							3123597			0
S3	2016	2016	2016	2	0	2	Export	392	Japan	JPN	40	Austria	AUT								07	COFFEE,TEA,COCOA,SPICES	1	No Quantity							54696			0
S3	2016	2016	2016	2	0	2	Export	392	Japan	JPN	48	Bahrain	BHR								07	COFFEE,TEA,COCOA,SPICES	1	No Quantity							2127			0
S3	2016	2016	2016	2	0	2	Export	392	Japan	JPN	50	Bangladesh	BGD								07	COFFEE,TEA,COCOA,SPICES	1	No Quantity							5654			0
S3	2016	2016	2016	2	0	2	Export	392	Japan	JPN	56	Belgium	BEL								07	COFFEE,TEA,COCOA,SPICES	1	No Quantity							543187			0
S3	2016	2016	2016	2	0	2	Export	392	Japan	JPN	76	Brazil	BRA								07	COFFEE,TEA,COCOA,SPICES	1	No Quantity							267625			0
S3	2016	2016	2016	2	0	2	Export	392	Japan	JPN	96	Brunei Darussalam	BRN								07	COFFEE,TEA,COCOA,SPICES	1	No Quantity							126676			0
S3	2016	2016	2016	2	0	2	Export	392	Japan	JPN	104	Myanmar	MMR								07	COFFEE,TEA,COCOA,SPICES	1	No Quantity							112210			0
S3	2016	2016	2016	2	0	2	Export	392	Japan	JPN	112	Belarus	BLR								07	COFFEE,TEA,COCOA,SPICES	1	No Quantity							10009			0
S3	2016	2016	2016	2	0	2	Export	392	Japan	JPN	116	Cambodia	KHM								07	COFFEE,TEA,COCOA,SPICES	1	No Quantity							120120			0
S3	2016	2016	2016	2	0	2	Export	392	Japan	JPN	124	Canada	CAN								07	COFFEE,TEA,COCOA,SPICES	1	No Quantity							6070527			0
S3	2016	2016	2016	2	0	2	Export	392	Japan	JPN	144	Sri Lanka	LKA								07	COFFEE,TEA,COCOA,SPICES	1	No Quantity							93932			0
S3	2016	2016	2016	2	0	2	Export	392	Japan	JPN	152	Chile	CHL								07	COFFEE,TEA,COCOA,SPICES	1	No Quantity							25332			0
S3	2016	2016	2016	2	0	2	Export	392	Japan	JPN	156	China	CHN								07	COFFEE,TEA,COCOA,SPICES	1	No Quantity							15863611			0
S3	2016	2016	2016	2	0	2	Export	392	Japan	JPN	191	Croatia	HRV								07	COFFEE,TEA,COCOA,SPICES	1	No Quantity							12090			0
S3	2016	2016	2016	2	0	2	Export	392	Japan	JPN	196	Cyprus	CYP								07	COFFEE,TEA,COCOA,SPICES	1	No Quantity							4558			0
S3	2016	2016	2016	2	0	2	Export	392	Japan	JPN	203	Czechia	CZE								07	COFFEE,TEA,COCOA,SPICES	1	No Quantity							503030			0
S3	2016	2016	2016	2	0	2	Export	392	Japan	JPN	208	Denmark	DNK								07	COFFEE,TEA,COCOA,SPICES	1	No Quantity							98159			0
S3	2016	2016	2016	2	0	2	Export	392	Japan	JPN	233	Estonia	EST								07	COFFEE,TEA,COCOA,SPICES	1	No Quantity							94899			0
S3	2016	2016	2016	2	0	2	Export	392	Japan	JPN	246	Finland	FIN								07	COFFEE,TEA,COCOA,SPICES	1	No Quantity							23278			0
S3	2016	2016	2016	2	0	2	Export	392	Japan	JPN	251	France	FRA								07	COFFEE,TEA,COCOA,SPICES	1	No Quantity							3348827			0
S3	2016	2016	2016	2	0	2	Export	392	Japan	JPN	276	Germany	DEU								07	COFFEE,TEA,COCOA,SPICES	1	No Quantity							13547575			0
S3	2016	2016	2016	2	0	2	Export	392	Japan	JPN	316	Guam	GUM								07	COFFEE,TEA,COCOA,SPICES	1	No Quantity							148702			0
S3	2016	2016	2016	2	0	2	Export	392	Japan	JPN	344	China, Hong Kong SAR	HKG								07	COFFEE,TEA,COCOA,SPICES	1	No Quantity							48247215			0
S3	2016	2016	2016	2	0	2	Export	392	Japan	JPN	348	Hungary	HUN								07	COFFEE,TEA,COCOA,SPICES	1	No Quantity							11805			0
S3	2016	2016	2016	2	0	2	Export	392	Japan	JPN	360	Indonesia	IDN								07	COFFEE,TEA,COCOA,SPICES	1	No Quantity							1211862			0
S3	2016	2016	2016	2	0	2	Export	392	Japan	JPN	372	Ireland	IRL								07	COFFEE,TEA,COCOA,SPICES	1	No Quantity							2173			0
S3	2016	2016	2016	2	0	2	Export	392	Japan	JPN	376	Israel	ISR								07	COFFEE,TEA,COCOA,SPICES	1	No Quantity							85516			0
S3	2016	2016	2016	2	0	2	Export	392	Japan	JPN	381	Italy	ITA								07	COFFEE,TEA,COCOA,SPICES	1	No Quantity							423058			0
S3	2016	2016	2016	2	0	2	Export	392	Japan	JPN	404	Kenya	KEN								07	COFFEE,TEA,COCOA,SPICES	1	No Quantity							2615			0
S3	2016	2016	2016	2	0	2	Export	392	Japan	JPN	410	Rep. of Korea	KOR								07	COFFEE,TEA,COCOA,SPICES	1	No Quantity							19440312			0
S3	2016	2016	2016	2	0	2	Export	392	Japan	JPN	414	Kuwait	KWT								07	COFFEE,TEA,COCOA,SPICES	1	No Quantity							40433			0
S3	2016	2016	2016	2	0	2	Export	392	Japan	JPN	418	Lao People's Dem. Rep.	LAO								07	COFFEE,TEA,COCOA,SPICES	1	No Quantity							23471			0
S3	2016	2016	2016	2	0	2	Export	392	Japan	JPN	422	Lebanon	LBN								07	COFFEE,TEA,COCOA,SPICES	1	No Quantity							10295			0
S3	2016	2016	2016	2	0	2	Export	392	Japan	JPN	440	Lithuania	LTU								07	COFFEE,TEA,COCOA,SPICES	1	No Quantity							47100			0
S3	2016	2016	2016	2	0	2	Export	392	Japan	JPN	446	China, Macao SAR	MAC								07	COFFEE,TEA,COCOA,SPICES	1	No Quantity							1542240			0
S3	2016	2016	2016	2	0	2	Export	392	Japan	JPN	458	Malaysia	MYS								07	COFFEE,TEA,COCOA,SPICES	1	No Quantity							3939335			0
S3	2016	2016	2016	2	0	2	Export	392	Japan	JPN	484	Mexico	MEX								07	COFFEE,TEA,COCOA,SPICES	1	No Quantity							173343			0
S3	2016	2016	2016	2	0	2	Export	392	Japan	JPN	490	Other Asia, nes									07	COFFEE,TEA,COCOA,SPICES	1	No Quantity							38961232			0
S3	2016	2016	2016	2	0	2	Export	392	Japan	JPN	496	Mongolia	MNG								07	COFFEE,TEA,COCOA,SPICES	1	No Quantity							149337			0
S3	2016	2016	2016	2	0	2	Export	392	Japan	JPN	528	Netherlands	NLD								07	COFFEE,TEA,COCOA,SPICES	1	No Quantity							2476819			0
S3	2016	2016	2016	2	0	2	Export	392	Japan	JPN	548	Vanuatu	VUT								07	COFFEE,TEA,COCOA,SPICES	1	No Quantity							2274			0
S3	2016	2016	2016	2	0	2	Export	392	Japan	JPN	554	New Zealand	NZL								07	COFFEE,TEA,COCOA,SPICES	1	No Quantity							701824			0
S3	2016	2016	2016	2	0	2	Export	392	Japan	JPN	566	Nigeria	NGA								07	COFFEE,TEA,COCOA,SPICES	1	No Quantity							26565			0
S3	2016	2016	2016	2	0	2	Export	392	Japan	JPN	579	Norway	NOR								07	COFFEE,TEA,COCOA,SPICES	1	No Quantity							86372			0
S3	2016	2016	2016	2	0	2	Export	392	Japan	JPN	580	N. Mariana Isds	MNP								07	COFFEE,TEA,COCOA,SPICES	1	No Quantity							29273			0
S3	2016	2016	2016	2	0	2	Export	392	Japan	JPN	583	FS Micronesia	FSM								07	COFFEE,TEA,COCOA,SPICES	1	No Quantity							175912			0
S3	2016	2016	2016	2	0	2	Export	392	Japan	JPN	584	Marshall Isds	MHL								07	COFFEE,TEA,COCOA,SPICES	1	No Quantity							190673			0
S3	2016	2016	2016	2	0	2	Export	392	Japan	JPN	585	Palau	PLW								07	COFFEE,TEA,COCOA,SPICES	1	No Quantity							179208			0
S3	2016	2016	2016	2	0	2	Export	392	Japan	JPN	608	Philippines	PHL								07	COFFEE,TEA,COCOA,SPICES	1	No Quantity							4837965			0
S3	2016	2016	2016	2	0	2	Export	392	Japan	JPN	616	Poland	POL								07	COFFEE,TEA,COCOA,SPICES	1	No Quantity							95691			0
S3	2016	2016	2016	2	0	2	Export	392	Japan	JPN	620	Portugal	PRT								07	COFFEE,TEA,COCOA,SPICES	1	No Quantity							273177			0
S3	2016	2016	2016	2	0	2	Export	392	Japan	JPN	634	Qatar	QAT								07	COFFEE,TEA,COCOA,SPICES	1	No Quantity							54420			0
S3	2016	2016	2016	2	0	2	Export	392	Japan	JPN	643	Russian Federation	RUS								07	COFFEE,TEA,COCOA,SPICES	1	No Quantity							4555782			0
S3	2016	2016	2016	2	0	2	Export	392	Japan	JPN	646	Rwanda	RWA								07	COFFEE,TEA,COCOA,SPICES	1	No Quantity							4659			0
S3	2016	2016	2016	2	0	2	Export	392	Japan	JPN	682	Saudi Arabia	SAU								07	COFFEE,TEA,COCOA,SPICES	1	No Quantity							21657			0
S3	2016	2016	2016	2	0	2	Export	392	Japan	JPN	699	India	IND								07	COFFEE,TEA,COCOA,SPICES	1	No Quantity							351419			0
S3	2016	2016	2016	2	0	2	Export	392	Japan	JPN	702	Singapore	SGP								07	COFFEE,TEA,COCOA,SPICES	1	No Quantity							16684579			0
S3	2016	2016	2016	2	0	2	Export	392	Japan	JPN	703	Slovakia	SVK								07	COFFEE,TEA,COCOA,SPICES	1	No Quantity							28877			0
S3	2016	2016	2016	2	0	2	Export	392	Japan	JPN	704	Viet Nam	VNM								07	COFFEE,TEA,COCOA,SPICES	1	No Quantity							4184547			0
S3	2016	2016	2016	2	0	2	Export	392	Japan	JPN	705	Slovenia	SVN								07	COFFEE,TEA,COCOA,SPICES	1	No Quantity							1952			0
S3	2016	2016	2016	2	0	2	Export	392	Japan	JPN	710	South Africa	ZAF								07	COFFEE,TEA,COCOA,SPICES	1	No Quantity							136455			0
S3	2016	2016	2016	2	0	2	Export	392	Japan	JPN	724	Spain	ESP								07	COFFEE,TEA,COCOA,SPICES	1	No Quantity							573159			0
S3	2016	2016	2016	2	0	2	Export	392	Japan	JPN	752	Sweden	SWE								07	COFFEE,TEA,COCOA,SPICES	1	No Quantity							89623			0
S3	2016	2016	2016	2	0	2	Export	392	Japan	JPN	757	Switzerland	CHE								07	COFFEE,TEA,COCOA,SPICES	1	No Quantity							933639			0
S3	2016	2016	2016	2	0	2	Export	392	Japan	JPN	764	Thailand	THA								07	COFFEE,TEA,COCOA,SPICES	1	No Quantity							12533310			0
S3	2016	2016	2016	2	0	2	Export	392	Japan	JPN	784	United Arab Emirates	ARE								07	COFFEE,TEA,COCOA,SPICES	1	No Quantity							952258			0
S3	2016	2016	2016	2	0	2	Export	392	Japan	JPN	792	Turkey	TUR								07	COFFEE,TEA,COCOA,SPICES	1	No Quantity							14733			0
S3	2016	2016	2016	2	0	2	Export	392	Japan	JPN	804	Ukraine	UKR								07	COFFEE,TEA,COCOA,SPICES	1	No Quantity							379697			0
S3	2016	2016	2016	2	0	2	Export	392	Japan	JPN	818	Egypt	EGY								07	COFFEE,TEA,COCOA,SPICES	1	No Quantity							138186			0
S3	2016	2016	2016	2	0	2	Export	392	Japan	JPN	826	United Kingdom	GBR								07	COFFEE,TEA,COCOA,SPICES	1	No Quantity							2490640			0
S3	2016	2016	2016	2	0	2	Export	392	Japan	JPN	842	USA	USA								07	COFFEE,TEA,COCOA,SPICES	1	No Quantity							56262424			0
S3	2016	2016	2016	2	0	2	Export	392	Japan	JPN	858	Uruguay	URY								07	COFFEE,TEA,COCOA,SPICES	1	No Quantity							3057			0
S3	2016	2016	2016	2	0	2	Export	388	Jamaica	JAM	0	World	WLD								08	ANIMAL FEED STUFF	1	No Quantity							10671831			0
S3	2016	2016	2016	2	0	2	Export	388	Jamaica	JAM	28	Antigua and Barbuda	ATG								08	ANIMAL FEED STUFF	1	No Quantity							788778			0
S3	2016	2016	2016	2	0	2	Export	388	Jamaica	JAM	52	Barbados	BRB								08	ANIMAL FEED STUFF	1	No Quantity							1901591			0
S3	2016	2016	2016	2	0	2	Export	388	Jamaica	JAM	124	Canada	CAN								08	ANIMAL FEED STUFF	1	No Quantity							42			0
S3	2016	2016	2016	2	0	2	Export	388	Jamaica	JAM	136	Cayman Isds	CYM								08	ANIMAL FEED STUFF	1	No Quantity							1071			0
S3	2016	2016	2016	2	0	2	Export	388	Jamaica	JAM	170	Colombia	COL								08	ANIMAL FEED STUFF	1	No Quantity							832504			0
S3	2016	2016	2016	2	0	2	Export	388	Jamaica	JAM	212	Dominica	DMA								08	ANIMAL FEED STUFF	1	No Quantity							306475			0
S3	2016	2016	2016	2	0	2	Export	388	Jamaica	JAM	214	Dominican Rep.	DOM								08	ANIMAL FEED STUFF	1	No Quantity							120260			0
S3	2016	2016	2016	2	0	2	Export	388	Jamaica	JAM	308	Grenada	GRD								08	ANIMAL FEED STUFF	1	No Quantity							106597			0
S3	2016	2016	2016	2	0	2	Export	388	Jamaica	JAM	328	Guyana	GUY								08	ANIMAL FEED STUFF	1	No Quantity							2546160			0
S3	2016	2016	2016	2	0	2	Export	388	Jamaica	JAM	332	Haiti	HTI								08	ANIMAL FEED STUFF	1	No Quantity							211602			0
S3	2016	2016	2016	2	0	2	Export	388	Jamaica	JAM	500	Montserrat	MSR								08	ANIMAL FEED STUFF	1	No Quantity							62215			0
S3	2016	2016	2016	2	0	2	Export	388	Jamaica	JAM	531	Curaçao	CUW								08	ANIMAL FEED STUFF	1	No Quantity							287804			0
S3	2016	2016	2016	2	0	2	Export	388	Jamaica	JAM	533	Aruba	ABW								08	ANIMAL FEED STUFF	1	No Quantity							379224			0
S3	2016	2016	2016	2	0	2	Export	388	Jamaica	JAM	660	Anguilla	AIA								08	ANIMAL FEED STUFF	1	No Quantity							80			0
S3	2016	2016	2016	2	0	2	Export	388	Jamaica	JAM	662	Saint Lucia	LCA								08	ANIMAL FEED STUFF	1	No Quantity							1325958			0
S3	2016	2016	2016	2	0	2	Export	388	Jamaica	JAM	670	Saint Vincent and the Grenadines	VCT								08	ANIMAL FEED STUFF	1	No Quantity							805			0
S3	2016	2016	2016	2	0	2	Export	388	Jamaica	JAM	710	South Africa	ZAF								08	ANIMAL FEED STUFF	1	No Quantity							9449			0
S3	2016	2016	2016	2	0	2	Export	388	Jamaica	JAM	740	Suriname	SUR								08	ANIMAL FEED STUFF	1	No Quantity							1147826			0
S3	2016	2016	2016	2	0	2	Export	388	Jamaica	JAM	780	Trinidad and Tobago	TTO								08	ANIMAL FEED STUFF	1	No Quantity							531303			0
S3	2016	2016	2016	2	0	2	Export	388	Jamaica	JAM	842	USA	USA								08	ANIMAL FEED STUFF	1	No Quantity							106359			0
S3	2016	2016	2016	2	0	2	Export	388	Jamaica	JAM	899	Areas, nes									08	ANIMAL FEED STUFF	1	No Quantity							5726			0
S3	2016	2016	2016	2	0	2	Export	392	Japan	JPN	0	World	WLD								08	ANIMAL FEED STUFF	1	No Quantity							91851476			0
S3	2016	2016	2016	2	0	2	Export	392	Japan	JPN	36	Australia	AUS								08	ANIMAL FEED STUFF	1	No Quantity							2141275			0
S3	2016	2016	2016	2	0	2	Export	392	Japan	JPN	48	Bahrain	BHR								08	ANIMAL FEED STUFF	1	No Quantity							5396			0
S3	2016	2016	2016	2	0	2	Export	392	Japan	JPN	50	Bangladesh	BGD								08	ANIMAL FEED STUFF	1	No Quantity							796631			0
S3	2016	2016	2016	2	0	2	Export	392	Japan	JPN	56	Belgium	BEL								08	ANIMAL FEED STUFF	1	No Quantity							45599			0
S3	2016	2016	2016	2	0	2	Export	392	Japan	JPN	96	Brunei Darussalam	BRN								08	ANIMAL FEED STUFF	1	No Quantity							57385			0
S3	2016	2016	2016	2	0	2	Export	392	Japan	JPN	100	Bulgaria	BGR								08	ANIMAL FEED STUFF	1	No Quantity							163877			0
S3	2016	2016	2016	2	0	2	Export	392	Japan	JPN	112	Belarus	BLR								08	ANIMAL FEED STUFF	1	No Quantity							1915			0
S3	2016	2016	2016	2	0	2	Export	392	Japan	JPN	124	Canada	CAN								08	ANIMAL FEED STUFF	1	No Quantity							97201			0
S3	2016	2016	2016	2	0	2	Export	392	Japan	JPN	144	Sri Lanka	LKA								08	ANIMAL FEED STUFF	1	No Quantity							4042			0
S3	2016	2016	2016	2	0	2	Export	392	Japan	JPN	156	China	CHN								08	ANIMAL FEED STUFF	1	No Quantity							10732368			0
S3	2016	2016	2016	2	0	2	Export	392	Japan	JPN	196	Cyprus	CYP								08	ANIMAL FEED STUFF	1	No Quantity							7339			0
S3	2016	2016	2016	2	0	2	Export	392	Japan	JPN	203	Czechia	CZE								08	ANIMAL FEED STUFF	1	No Quantity							75829			0
S3	2016	2016	2016	2	0	2	Export	392	Japan	JPN	218	Ecuador	ECU								08	ANIMAL FEED STUFF	1	No Quantity							79871			0
S3	2016	2016	2016	2	0	2	Export	392	Japan	JPN	251	France	FRA								08	ANIMAL FEED STUFF	1	No Quantity							155212			0
S3	2016	2016	2016	2	0	2	Export	392	Japan	JPN	258	French Polynesia	PYF								08	ANIMAL FEED STUFF	1	No Quantity							15792			0
S3	2016	2016	2016	2	0	2	Export	392	Japan	JPN	276	Germany	DEU								08	ANIMAL FEED STUFF	1	No Quantity							468933			0
S3	2016	2016	2016	2	0	2	Export	392	Japan	JPN	300	Greece	GRC								08	ANIMAL FEED STUFF	1	No Quantity							7044			0
S3	2016	2016	2016	2	0	2	Export	392	Japan	JPN	316	Guam	GUM								08	ANIMAL FEED STUFF	1	No Quantity							4843			0
S3	2016	2016	2016	2	0	2	Export	392	Japan	JPN	344	China, Hong Kong SAR	HKG								08	ANIMAL FEED STUFF	1	No Quantity							10522459			0
S3	2016	2016	2016	2	0	2	Export	392	Japan	JPN	360	Indonesia	IDN								08	ANIMAL FEED STUFF	1	No Quantity							2331781			0
S3	2016	2016	2016	2	0	2	Export	392	Japan	JPN	364	Iran	IRN								08	ANIMAL FEED STUFF	1	No Quantity							57827			0
S3	2016	2016	2016	2	0	2	Export	392	Japan	JPN	376	Israel	ISR								08	ANIMAL FEED STUFF	1	No Quantity							2026			0
S3	2016	2016	2016	2	0	2	Export	392	Japan	JPN	381	Italy	ITA								08	ANIMAL FEED STUFF	1	No Quantity							15332			0
S3	2016	2016	2016	2	0	2	Export	392	Japan	JPN	400	Jordan	JOR								08	ANIMAL FEED STUFF	1	No Quantity							12155			0
S3	2016	2016	2016	2	0	2	Export	392	Japan	JPN	410	Rep. of Korea	KOR								08	ANIMAL FEED STUFF	1	No Quantity							22661395			0
S3	2016	2016	2016	2	0	2	Export	392	Japan	JPN	414	Kuwait	KWT								08	ANIMAL FEED STUFF	1	No Quantity							24632			0
S3	2016	2016	2016	2	0	2	Export	392	Japan	JPN	458	Malaysia	MYS								08	ANIMAL FEED STUFF	1	No Quantity							2400898			0
S3	2016	2016	2016	2	0	2	Export	392	Japan	JPN	480	Mauritius	MUS								08	ANIMAL FEED STUFF	1	No Quantity							29696			0
S3	2016	2016	2016	2	0	2	Export	392	Japan	JPN	484	Mexico	MEX								08	ANIMAL FEED STUFF	1	No Quantity							50240			0
S3	2016	2016	2016	2	0	2	Export	392	Japan	JPN	490	Other Asia, nes									08	ANIMAL FEED STUFF	1	No Quantity							13377124			0
S3	2016	2016	2016	2	0	2	Export	392	Japan	JPN	496	Mongolia	MNG								08	ANIMAL FEED STUFF	1	No Quantity							23241			0
S3	2016	2016	2016	2	0	2	Export	392	Japan	JPN	528	Netherlands	NLD								08	ANIMAL FEED STUFF	1	No Quantity							2266468			0
S3	2016	2016	2016	2	0	2	Export	392	Japan	JPN	554	New Zealand	NZL								08	ANIMAL FEED STUFF	1	No Quantity							26031			0
S3	2016	2016	2016	2	0	2	Export	392	Japan	JPN	579	Norway	NOR								08	ANIMAL FEED STUFF	1	No Quantity							2206975			0
S3	2016	2016	2016	2	0	2	Export	392	Japan	JPN	586	Pakistan	PAK								08	ANIMAL FEED STUFF	1	No Quantity							3066			0
S3	2016	2016	2016	2	0	2	Export	392	Japan	JPN	608	Philippines	PHL								08	ANIMAL FEED STUFF	1	No Quantity							1164367			0
S3	2016	2016	2016	2	0	2	Export	392	Japan	JPN	616	Poland	POL								08	ANIMAL FEED STUFF	1	No Quantity							212763			0
S3	2016	2016	2016	2	0	2	Export	392	Japan	JPN	620	Portugal	PRT								08	ANIMAL FEED STUFF	1	No Quantity							9715			0
S3	2016	2016	2016	2	0	2	Export	392	Japan	JPN	634	Qatar	QAT								08	ANIMAL FEED STUFF	1	No Quantity							8260			0
S3	2016	2016	2016	2	0	2	Export	392	Japan	JPN	643	Russian Federation	RUS								08	ANIMAL FEED STUFF	1	No Quantity							91667			0
S3	2016	2016	2016	2	0	2	Export	392	Japan	JPN	682	Saudi Arabia	SAU								08	ANIMAL FEED STUFF	1	No Quantity							209080			0
S3	2016	2016	2016	2	0	2	Export	392	Japan	JPN	699	India	IND								08	ANIMAL FEED STUFF	1	No Quantity							290645			0
S3	2016	2016	2016	2	0	2	Export	392	Japan	JPN	702	Singapore	SGP								08	ANIMAL FEED STUFF	1	No Quantity							1479662			0
S3	2016	2016	2016	2	0	2	Export	392	Japan	JPN	704	Viet Nam	VNM								08	ANIMAL FEED STUFF	1	No Quantity							3379896			0
S3	2016	2016	2016	2	0	2	Export	392	Japan	JPN	710	South Africa	ZAF								08	ANIMAL FEED STUFF	1	No Quantity							204798			0
S3	2016	2016	2016	2	0	2	Export	392	Japan	JPN	752	Sweden	SWE								08	ANIMAL FEED STUFF	1	No Quantity							105516			0
S3	2016	2016	2016	2	0	2	Export	392	Japan	JPN	757	Switzerland	CHE								08	ANIMAL FEED STUFF	1	No Quantity							84917			0
S3	2016	2016	2016	2	0	2	Export	392	Japan	JPN	764	Thailand	THA								08	ANIMAL FEED STUFF	1	No Quantity							5275921			0
S3	2016	2016	2016	2	0	2	Export	392	Japan	JPN	784	United Arab Emirates	ARE								08	ANIMAL FEED STUFF	1	No Quantity							1699699			0
S3	2016	2016	2016	2	0	2	Export	392	Japan	JPN	792	Turkey	TUR								08	ANIMAL FEED STUFF	1	No Quantity							1236918			0
S3	2016	2016	2016	2	0	2	Export	392	Japan	JPN	804	Ukraine	UKR								08	ANIMAL FEED STUFF	1	No Quantity							27569			0
S3	2016	2016	2016	2	0	2	Export	392	Japan	JPN	818	Egypt	EGY								08	ANIMAL FEED STUFF	1	No Quantity							190737			0
S3	2016	2016	2016	2	0	2	Export	392	Japan	JPN	826	United Kingdom	GBR								08	ANIMAL FEED STUFF	1	No Quantity							635075			0
S3	2016	2016	2016	2	0	2	Export	392	Japan	JPN	842	USA	USA								08	ANIMAL FEED STUFF	1	No Quantity							4662007			0
S3	2016	2016	2016	2	0	2	Export	392	Japan	JPN	858	Uruguay	URY								08	ANIMAL FEED STUFF	1	No Quantity							10368			0
S3	2016	2016	2016	2	0	2	Export	388	Jamaica	JAM	0	World	WLD								09	MISC.EDIBLE PRODUCTS ETC	1	No Quantity							33510918			0
S3	2016	2016	2016	2	0	2	Export	388	Jamaica	JAM	28	Antigua and Barbuda	ATG								09	MISC.EDIBLE PRODUCTS ETC	1	No Quantity							346381			0
S3	2016	2016	2016	2	0	2	Export	388	Jamaica	JAM	36	Australia	AUS								09	MISC.EDIBLE PRODUCTS ETC	1	No Quantity							949			0
S3	2016	2016	2016	2	0	2	Export	388	Jamaica	JAM	44	Bahamas	BHS								09	MISC.EDIBLE PRODUCTS ETC	1	No Quantity							163358			0
S3	2016	2016	2016	2	0	2	Export	388	Jamaica	JAM	52	Barbados	BRB								09	MISC.EDIBLE PRODUCTS ETC	1	No Quantity							683972			0
S3	2016	2016	2016	2	0	2	Export	388	Jamaica	JAM	60	Bermuda	BMU								09	MISC.EDIBLE PRODUCTS ETC	1	No Quantity							75274			0
S3	2016	2016	2016	2	0	2	Export	388	Jamaica	JAM	84	Belize	BLZ								09	MISC.EDIBLE PRODUCTS ETC	1	No Quantity							303563			0
S3	2016	2016	2016	2	0	2	Export	388	Jamaica	JAM	92	Br. Virgin Isds	VGB								09	MISC.EDIBLE PRODUCTS ETC	1	No Quantity							65533			0
S3	2016	2016	2016	2	0	2	Export	388	Jamaica	JAM	124	Canada	CAN								09	MISC.EDIBLE PRODUCTS ETC	1	No Quantity							1722830			0
S3	2016	2016	2016	2	0	2	Export	388	Jamaica	JAM	132	Cabo Verde	CPV								09	MISC.EDIBLE PRODUCTS ETC	1	No Quantity							60			0
S3	2016	2016	2016	2	0	2	Export	388	Jamaica	JAM	136	Cayman Isds	CYM								09	MISC.EDIBLE PRODUCTS ETC	1	No Quantity							556331			0
S3	2016	2016	2016	2	0	2	Export	388	Jamaica	JAM	156	China	CHN								09	MISC.EDIBLE PRODUCTS ETC	1	No Quantity							61			0
S3	2016	2016	2016	2	0	2	Export	388	Jamaica	JAM	170	Colombia	COL								09	MISC.EDIBLE PRODUCTS ETC	1	No Quantity							142			0
S3	2016	2016	2016	2	0	2	Export	388	Jamaica	JAM	212	Dominica	DMA								09	MISC.EDIBLE PRODUCTS ETC	1	No Quantity							89493			0
S3	2016	2016	2016	2	0	2	Export	388	Jamaica	JAM	214	Dominican Rep.	DOM								09	MISC.EDIBLE PRODUCTS ETC	1	No Quantity							4000			0
S3	2016	2016	2016	2	0	2	Export	388	Jamaica	JAM	251	France	FRA								09	MISC.EDIBLE PRODUCTS ETC	1	No Quantity							36038			0
S3	2016	2016	2016	2	0	2	Export	388	Jamaica	JAM	308	Grenada	GRD								09	MISC.EDIBLE PRODUCTS ETC	1	No Quantity							167937			0
S3	2016	2016	2016	2	0	2	Export	388	Jamaica	JAM	316	Guam	GUM								09	MISC.EDIBLE PRODUCTS ETC	1	No Quantity							73627			0
S3	2016	2016	2016	2	0	2	Export	388	Jamaica	JAM	320	Guatemala	GTM								09	MISC.EDIBLE PRODUCTS ETC	1	No Quantity							28507			0
S3	2016	2016	2016	2	0	2	Export	388	Jamaica	JAM	328	Guyana	GUY								09	MISC.EDIBLE PRODUCTS ETC	1	No Quantity							247633			0
S3	2016	2016	2016	2	0	2	Export	388	Jamaica	JAM	332	Haiti	HTI								09	MISC.EDIBLE PRODUCTS ETC	1	No Quantity							12274			0
S3	2016	2016	2016	2	0	2	Export	388	Jamaica	JAM	392	Japan	JPN								09	MISC.EDIBLE PRODUCTS ETC	1	No Quantity							56729			0
S3	2016	2016	2016	2	0	2	Export	388	Jamaica	JAM	442	Luxembourg	LUX								09	MISC.EDIBLE PRODUCTS ETC	1	No Quantity							12			0
S3	2016	2016	2016	2	0	2	Export	388	Jamaica	JAM	500	Montserrat	MSR								09	MISC.EDIBLE PRODUCTS ETC	1	No Quantity							16410			0
S3	2016	2016	2016	2	0	2	Export	388	Jamaica	JAM	528	Netherlands	NLD								09	MISC.EDIBLE PRODUCTS ETC	1	No Quantity							36916			0
S3	2016	2016	2016	2	0	2	Export	388	Jamaica	JAM	531	Curaçao	CUW								09	MISC.EDIBLE PRODUCTS ETC	1	No Quantity							24996			0
S3	2016	2016	2016	2	0	2	Export	388	Jamaica	JAM	533	Aruba	ABW								09	MISC.EDIBLE PRODUCTS ETC	1	No Quantity							22576			0
S3	2016	2016	2016	2	0	2	Export	388	Jamaica	JAM	534	Saint Maarten	SXM								09	MISC.EDIBLE PRODUCTS ETC	1	No Quantity							87249			0
S3	2016	2016	2016	2	0	2	Export	388	Jamaica	JAM	535	Bonaire	BES								09	MISC.EDIBLE PRODUCTS ETC	1	No Quantity							7663			0
S3	2016	2016	2016	2	0	2	Export	388	Jamaica	JAM	554	New Zealand	NZL								09	MISC.EDIBLE PRODUCTS ETC	1	No Quantity							22874			0
S3	2016	2016	2016	2	0	2	Export	388	Jamaica	JAM	591	Panama	PAN								09	MISC.EDIBLE PRODUCTS ETC	1	No Quantity							21091			0
S3	2016	2016	2016	2	0	2	Export	388	Jamaica	JAM	659	Saint Kitts and Nevis	KNA								09	MISC.EDIBLE PRODUCTS ETC	1	No Quantity							226367			0
S3	2016	2016	2016	2	0	2	Export	388	Jamaica	JAM	660	Anguilla	AIA								09	MISC.EDIBLE PRODUCTS ETC	1	No Quantity							2906			0
S3	2016	2016	2016	2	0	2	Export	388	Jamaica	JAM	662	Saint Lucia	LCA								09	MISC.EDIBLE PRODUCTS ETC	1	No Quantity							167236			0
S3	2016	2016	2016	2	0	2	Export	388	Jamaica	JAM	670	Saint Vincent and the Grenadines	VCT								09	MISC.EDIBLE PRODUCTS ETC	1	No Quantity							185886			0
S3	2016	2016	2016	2	0	2	Export	388	Jamaica	JAM	740	Suriname	SUR								09	MISC.EDIBLE PRODUCTS ETC	1	No Quantity							56302			0
S3	2016	2016	2016	2	0	2	Export	388	Jamaica	JAM	752	Sweden	SWE								09	MISC.EDIBLE PRODUCTS ETC	1	No Quantity							312			0
S3	2016	2016	2016	2	0	2	Export	388	Jamaica	JAM	780	Trinidad and Tobago	TTO								09	MISC.EDIBLE PRODUCTS ETC	1	No Quantity							650157			0
S3	2016	2016	2016	2	0	2	Export	388	Jamaica	JAM	784	United Arab Emirates	ARE								09	MISC.EDIBLE PRODUCTS ETC	1	No Quantity							1767			0
S3	2016	2016	2016	2	0	2	Export	388	Jamaica	JAM	796	Turks and Caicos Isds	TCA								09	MISC.EDIBLE PRODUCTS ETC	1	No Quantity							72016			0
S3	2016	2016	2016	2	0	2	Export	388	Jamaica	JAM	826	United Kingdom	GBR								09	MISC.EDIBLE PRODUCTS ETC	1	No Quantity							3556712			0
S3	2016	2016	2016	2	0	2	Export	388	Jamaica	JAM	842	USA	USA								09	MISC.EDIBLE PRODUCTS ETC	1	No Quantity							23704362			0
S3	2016	2016	2016	2	0	2	Export	388	Jamaica	JAM	862	Venezuela	VEN								09	MISC.EDIBLE PRODUCTS ETC	1	No Quantity							12416			0
S3	2016	2016	2016	2	0	2	Export	392	Japan	JPN	0	World	WLD								09	MISC.EDIBLE PRODUCTS ETC	1	No Quantity							1128997943			0
S3	2016	2016	2016	2	0	2	Export	392	Japan	JPN	32	Argentina	ARG								09	MISC.EDIBLE PRODUCTS ETC	1	No Quantity							165000			0
S3	2016	2016	2016	2	0	2	Export	392	Japan	JPN	36	Australia	AUS								09	MISC.EDIBLE PRODUCTS ETC	1	No Quantity							38027409			0
S3	2016	2016	2016	2	0	2	Export	392	Japan	JPN	40	Austria	AUT								09	MISC.EDIBLE PRODUCTS ETC	1	No Quantity							734458			0
S3	2016	2016	2016	2	0	2	Export	392	Japan	JPN	48	Bahrain	BHR								09	MISC.EDIBLE PRODUCTS ETC	1	No Quantity							289098			0
S3	2016	2016	2016	2	0	2	Export	392	Japan	JPN	50	Bangladesh	BGD								09	MISC.EDIBLE PRODUCTS ETC	1	No Quantity							1934			0
S3	2016	2016	2016	2	0	2	Export	392	Japan	JPN	56	Belgium	BEL								09	MISC.EDIBLE PRODUCTS ETC	1	No Quantity							4203912			0
S3	2016	2016	2016	2	0	2	Export	392	Japan	JPN	68	Bolivia (Plurinational State of)	BOL								09	MISC.EDIBLE PRODUCTS ETC	1	No Quantity							32735			0
S3	2016	2016	2016	2	0	2	Export	392	Japan	JPN	76	Brazil	BRA								09	MISC.EDIBLE PRODUCTS ETC	1	No Quantity							3010751			0
S3	2016	2016	2016	2	0	2	Export	392	Japan	JPN	84	Belize	BLZ								09	MISC.EDIBLE PRODUCTS ETC	1	No Quantity							11225			0
S3	2016	2016	2016	2	0	2	Export	392	Japan	JPN	90	Solomon Isds	SLB								09	MISC.EDIBLE PRODUCTS ETC	1	No Quantity							4217			0
S3	2016	2016	2016	2	0	2	Export	392	Japan	JPN	92	Br. Virgin Isds	VGB								09	MISC.EDIBLE PRODUCTS ETC	1	No Quantity							63168			0
S3	2016	2016	2016	2	0	2	Export	392	Japan	JPN	96	Brunei Darussalam	BRN								09	MISC.EDIBLE PRODUCTS ETC	1	No Quantity							82477			0
S3	2016	2016	2016	2	0	2	Export	392	Japan	JPN	100	Bulgaria	BGR								09	MISC.EDIBLE PRODUCTS ETC	1	No Quantity							24586			0
S3	2016	2016	2016	2	0	2	Export	392	Japan	JPN	104	Myanmar	MMR								09	MISC.EDIBLE PRODUCTS ETC	1	No Quantity							1122764			0
S3	2016	2016	2016	2	0	2	Export	392	Japan	JPN	112	Belarus	BLR								09	MISC.EDIBLE PRODUCTS ETC	1	No Quantity							102238			0
S3	2016	2016	2016	2	0	2	Export	392	Japan	JPN	116	Cambodia	KHM								09	MISC.EDIBLE PRODUCTS ETC	1	No Quantity							1290610			0
S3	2016	2016	2016	2	0	2	Export	392	Japan	JPN	124	Canada	CAN								09	MISC.EDIBLE PRODUCTS ETC	1	No Quantity							15078923			0
S3	2016	2016	2016	2	0	2	Export	392	Japan	JPN	144	Sri Lanka	LKA								09	MISC.EDIBLE PRODUCTS ETC	1	No Quantity							65903			0
S3	2016	2016	2016	2	0	2	Export	392	Japan	JPN	152	Chile	CHL								09	MISC.EDIBLE PRODUCTS ETC	1	No Quantity							88269			0
S3	2016	2016	2016	2	0	2	Export	392	Japan	JPN	156	China	CHN								09	MISC.EDIBLE PRODUCTS ETC	1	No Quantity							76532755			0
S3	2016	2016	2016	2	0	2	Export	392	Japan	JPN	170	Colombia	COL								09	MISC.EDIBLE PRODUCTS ETC	1	No Quantity							428141			0
S3	2016	2016	2016	2	0	2	Export	392	Japan	JPN	191	Croatia	HRV								09	MISC.EDIBLE PRODUCTS ETC	1	No Quantity							33435			0
S3	2016	2016	2016	2	0	2	Export	392	Japan	JPN	203	Czechia	CZE								09	MISC.EDIBLE PRODUCTS ETC	1	No Quantity							622570			0
S3	2016	2016	2016	2	0	2	Export	392	Japan	JPN	208	Denmark	DNK								09	MISC.EDIBLE PRODUCTS ETC	1	No Quantity							1329837			0
S3	2016	2016	2016	2	0	2	Export	392	Japan	JPN	233	Estonia	EST								09	MISC.EDIBLE PRODUCTS ETC	1	No Quantity							132698			0
S3	2016	2016	2016	2	0	2	Export	392	Japan	JPN	242	Fiji	FJI								09	MISC.EDIBLE PRODUCTS ETC	1	No Quantity							41206			0
S3	2016	2016	2016	2	0	2	Export	392	Japan	JPN	246	Finland	FIN								09	MISC.EDIBLE PRODUCTS ETC	1	No Quantity							118251			0
S3	2016	2016	2016	2	0	2	Export	392	Japan	JPN	251	France	FRA								09	MISC.EDIBLE PRODUCTS ETC	1	No Quantity							10848648			0
S3	2016	2016	2016	2	0	2	Export	392	Japan	JPN	258	French Polynesia	PYF								09	MISC.EDIBLE PRODUCTS ETC	1	No Quantity							1602379			0
S3	2016	2016	2016	2	0	2	Export	392	Japan	JPN	262	Djibouti	DJI								09	MISC.EDIBLE PRODUCTS ETC	1	No Quantity							24696			0
S3	2016	2016	2016	2	0	2	Export	392	Japan	JPN	268	Georgia	GEO								09	MISC.EDIBLE PRODUCTS ETC	1	No Quantity							8637			0
S3	2016	2016	2016	2	0	2	Export	392	Japan	JPN	276	Germany	DEU								09	MISC.EDIBLE PRODUCTS ETC	1	No Quantity							14844291			0
S3	2016	2016	2016	2	0	2	Export	392	Japan	JPN	300	Greece	GRC								09	MISC.EDIBLE PRODUCTS ETC	1	No Quantity							19982			0
S3	2016	2016	2016	2	0	2	Export	392	Japan	JPN	316	Guam	GUM								09	MISC.EDIBLE PRODUCTS ETC	1	No Quantity							2830530			0
S3	2016	2016	2016	2	0	2	Export	392	Japan	JPN	344	China, Hong Kong SAR	HKG								09	MISC.EDIBLE PRODUCTS ETC	1	No Quantity							242343519			0
S3	2016	2016	2016	2	0	2	Export	392	Japan	JPN	348	Hungary	HUN								09	MISC.EDIBLE PRODUCTS ETC	1	No Quantity							69613			0
S3	2016	2016	2016	2	0	2	Export	392	Japan	JPN	360	Indonesia	IDN								09	MISC.EDIBLE PRODUCTS ETC	1	No Quantity							11184689			0
S3	2016	2016	2016	2	0	2	Export	392	Japan	JPN	372	Ireland	IRL								09	MISC.EDIBLE PRODUCTS ETC	1	No Quantity							550204			0
S3	2016	2016	2016	2	0	2	Export	392	Japan	JPN	376	Israel	ISR								09	MISC.EDIBLE PRODUCTS ETC	1	No Quantity							1537968			0
S3	2016	2016	2016	2	0	2	Export	392	Japan	JPN	381	Italy	ITA								09	MISC.EDIBLE PRODUCTS ETC	1	No Quantity							10059254			0
S3	2016	2016	2016	2	0	2	Export	392	Japan	JPN	398	Kazakhstan	KAZ								09	MISC.EDIBLE PRODUCTS ETC	1	No Quantity							6473			0
S3	2016	2016	2016	2	0	2	Export	392	Japan	JPN	400	Jordan	JOR								09	MISC.EDIBLE PRODUCTS ETC	1	No Quantity							274706			0
S3	2016	2016	2016	2	0	2	Export	392	Japan	JPN	404	Kenya	KEN								09	MISC.EDIBLE PRODUCTS ETC	1	No Quantity							4834			0
S3	2016	2016	2016	2	0	2	Export	392	Japan	JPN	410	Rep. of Korea	KOR								09	MISC.EDIBLE PRODUCTS ETC	1	No Quantity							76418179			0
S3	2016	2016	2016	2	0	2	Export	392	Japan	JPN	414	Kuwait	KWT								09	MISC.EDIBLE PRODUCTS ETC	1	No Quantity							525949			0
S3	2016	2016	2016	2	0	2	Export	392	Japan	JPN	418	Lao People's Dem. Rep.	LAO								09	MISC.EDIBLE PRODUCTS ETC	1	No Quantity							36529			0
S3	2016	2016	2016	2	0	2	Export	392	Japan	JPN	422	Lebanon	LBN								09	MISC.EDIBLE PRODUCTS ETC	1	No Quantity							931742			0
S3	2016	2016	2016	2	0	2	Export	392	Japan	JPN	428	Latvia	LVA								09	MISC.EDIBLE PRODUCTS ETC	1	No Quantity							1125380			0
S3	2016	2016	2016	2	0	2	Export	392	Japan	JPN	440	Lithuania	LTU								09	MISC.EDIBLE PRODUCTS ETC	1	No Quantity							1004993			0
S3	2016	2016	2016	2	0	2	Export	392	Japan	JPN	442	Luxembourg	LUX								09	MISC.EDIBLE PRODUCTS ETC	1	No Quantity							4604			0
S3	2016	2016	2016	2	0	2	Export	392	Japan	JPN	446	China, Macao SAR	MAC								09	MISC.EDIBLE PRODUCTS ETC	1	No Quantity							3518073			0
S3	2016	2016	2016	2	0	2	Export	392	Japan	JPN	458	Malaysia	MYS								09	MISC.EDIBLE PRODUCTS ETC	1	No Quantity							15440194			0
S3	2016	2016	2016	2	0	2	Export	392	Japan	JPN	480	Mauritius	MUS								09	MISC.EDIBLE PRODUCTS ETC	1	No Quantity							98711			0
S3	2016	2016	2016	2	0	2	Export	392	Japan	JPN	484	Mexico	MEX								09	MISC.EDIBLE PRODUCTS ETC	1	No Quantity							2585217			0
S3	2016	2016	2016	2	0	2	Export	392	Japan	JPN	490	Other Asia, nes									09	MISC.EDIBLE PRODUCTS ETC	1	No Quantity							140337513			0
S3	2016	2016	2016	2	0	2	Export	392	Japan	JPN	496	Mongolia	MNG								09	MISC.EDIBLE PRODUCTS ETC	1	No Quantity							1744267			0
S3	2016	2016	2016	2	0	2	Export	392	Japan	JPN	512	Oman	OMN								09	MISC.EDIBLE PRODUCTS ETC	1	No Quantity							2182232			0
S3	2016	2016	2016	2	0	2	Export	392	Japan	JPN	524	Nepal	NPL								09	MISC.EDIBLE PRODUCTS ETC	1	No Quantity							2670			0
S3	2016	2016	2016	2	0	2	Export	392	Japan	JPN	528	Netherlands	NLD								09	MISC.EDIBLE PRODUCTS ETC	1	No Quantity							18704178			0
S3	2016	2016	2016	2	0	2	Export	392	Japan	JPN	540	New Caledonia	NCL								09	MISC.EDIBLE PRODUCTS ETC	1	No Quantity							11925			0
S3	2016	2016	2016	2	0	2	Export	392	Japan	JPN	548	Vanuatu	VUT								09	MISC.EDIBLE PRODUCTS ETC	1	No Quantity							2109			0
S3	2016	2016	2016	2	0	2	Export	392	Japan	JPN	554	New Zealand	NZL								09	MISC.EDIBLE PRODUCTS ETC	1	No Quantity							8305770			0
S3	2016	2016	2016	2	0	2	Export	392	Japan	JPN	558	Nicaragua	NIC								09	MISC.EDIBLE PRODUCTS ETC	1	No Quantity							4475			0
S3	2016	2016	2016	2	0	2	Export	392	Japan	JPN	579	Norway	NOR								09	MISC.EDIBLE PRODUCTS ETC	1	No Quantity							1236310			0
S3	2016	2016	2016	2	0	2	Export	392	Japan	JPN	580	N. Mariana Isds	MNP								09	MISC.EDIBLE PRODUCTS ETC	1	No Quantity							666198			0
S3	2016	2016	2016	2	0	2	Export	392	Japan	JPN	583	FS Micronesia	FSM								09	MISC.EDIBLE PRODUCTS ETC	1	No Quantity							270037			0
S3	2016	2016	2016	2	0	2	Export	392	Japan	JPN	584	Marshall Isds	MHL								09	MISC.EDIBLE PRODUCTS ETC	1	No Quantity							58960			0
S3	2016	2016	2016	2	0	2	Export	392	Japan	JPN	585	Palau	PLW								09	MISC.EDIBLE PRODUCTS ETC	1	No Quantity							255010			0
S3	2016	2016	2016	2	0	2	Export	392	Japan	JPN	586	Pakistan	PAK								09	MISC.EDIBLE PRODUCTS ETC	1	No Quantity							7855374			0
S3	2016	2016	2016	2	0	2	Export	392	Japan	JPN	591	Panama	PAN								09	MISC.EDIBLE PRODUCTS ETC	1	No Quantity							22459			0
S3	2016	2016	2016	2	0	2	Export	392	Japan	JPN	598	Papua New Guinea	PNG								09	MISC.EDIBLE PRODUCTS ETC	1	No Quantity							5442			0
S3	2016	2016	2016	2	0	2	Export	392	Japan	JPN	600	Paraguay	PRY								09	MISC.EDIBLE PRODUCTS ETC	1	No Quantity							204540			0
S3	2016	2016	2016	2	0	2	Export	392	Japan	JPN	604	Peru	PER								09	MISC.EDIBLE PRODUCTS ETC	1	No Quantity							35985			0
S3	2016	2016	2016	2	0	2	Export	392	Japan	JPN	608	Philippines	PHL								09	MISC.EDIBLE PRODUCTS ETC	1	No Quantity							21073814			0
S3	2016	2016	2016	2	0	2	Export	392	Japan	JPN	616	Poland	POL								09	MISC.EDIBLE PRODUCTS ETC	1	No Quantity							600241			0
S3	2016	2016	2016	2	0	2	Export	392	Japan	JPN	620	Portugal	PRT								09	MISC.EDIBLE PRODUCTS ETC	1	No Quantity							2339268			0
S3	2016	2016	2016	2	0	2	Export	392	Japan	JPN	634	Qatar	QAT								09	MISC.EDIBLE PRODUCTS ETC	1	No Quantity							447349			0
S3	2016	2016	2016	2	0	2	Export	392	Japan	JPN	642	Romania	ROU								09	MISC.EDIBLE PRODUCTS ETC	1	No Quantity							81050			0
S3	2016	2016	2016	2	0	2	Export	392	Japan	JPN	643	Russian Federation	RUS								09	MISC.EDIBLE PRODUCTS ETC	1	No Quantity							4876197			0
S3	2016	2016	2016	2	0	2	Export	392	Japan	JPN	660	Anguilla	AIA								09	MISC.EDIBLE PRODUCTS ETC	1	No Quantity							45810			0
S3	2016	2016	2016	2	0	2	Export	392	Japan	JPN	682	Saudi Arabia	SAU								09	MISC.EDIBLE PRODUCTS ETC	1	No Quantity							1762278			0
S3	2016	2016	2016	2	0	2	Export	392	Japan	JPN	688	Serbia	SRB								09	MISC.EDIBLE PRODUCTS ETC	1	No Quantity							95101			0
S3	2016	2016	2016	2	0	2	Export	392	Japan	JPN	699	India	IND								09	MISC.EDIBLE PRODUCTS ETC	1	No Quantity							1026208			0
S3	2016	2016	2016	2	0	2	Export	392	Japan	JPN	702	Singapore	SGP								09	MISC.EDIBLE PRODUCTS ETC	1	No Quantity							40030055			0
S3	2016	2016	2016	2	0	2	Export	392	Japan	JPN	703	Slovakia	SVK								09	MISC.EDIBLE PRODUCTS ETC	1	No Quantity							705259			0
S3	2016	2016	2016	2	0	2	Export	392	Japan	JPN	704	Viet Nam	VNM								09	MISC.EDIBLE PRODUCTS ETC	1	No Quantity							60329273			0
S3	2016	2016	2016	2	0	2	Export	392	Japan	JPN	705	Slovenia	SVN								09	MISC.EDIBLE PRODUCTS ETC	1	No Quantity							4153			0
S3	2016	2016	2016	2	0	2	Export	392	Japan	JPN	710	South Africa	ZAF								09	MISC.EDIBLE PRODUCTS ETC	1	No Quantity							1646826			0
S3	2016	2016	2016	2	0	2	Export	392	Japan	JPN	724	Spain	ESP								09	MISC.EDIBLE PRODUCTS ETC	1	No Quantity							3789537			0
S3	2016	2016	2016	2	0	2	Export	392	Japan	JPN	752	Sweden	SWE								09	MISC.EDIBLE PRODUCTS ETC	1	No Quantity							2455152			0
S3	2016	2016	2016	2	0	2	Export	392	Japan	JPN	757	Switzerland	CHE								09	MISC.EDIBLE PRODUCTS ETC	1	No Quantity							3274371			0
S3	2016	2016	2016	2	0	2	Export	392	Japan	JPN	764	Thailand	THA								09	MISC.EDIBLE PRODUCTS ETC	1	No Quantity							33484969			0
S3	2016	2016	2016	2	0	2	Export	392	Japan	JPN	780	Trinidad and Tobago	TTO								09	MISC.EDIBLE PRODUCTS ETC	1	No Quantity							12320			0
S3	2016	2016	2016	2	0	2	Export	392	Japan	JPN	784	United Arab Emirates	ARE								09	MISC.EDIBLE PRODUCTS ETC	1	No Quantity							4570957			0
S3	2016	2016	2016	2	0	2	Export	392	Japan	JPN	792	Turkey	TUR								09	MISC.EDIBLE PRODUCTS ETC	1	No Quantity							97440			0
S3	2016	2016	2016	2	0	2	Export	392	Japan	JPN	800	Uganda	UGA								09	MISC.EDIBLE PRODUCTS ETC	1	No Quantity							12311			0
S3	2016	2016	2016	2	0	2	Export	392	Japan	JPN	804	Ukraine	UKR								09	MISC.EDIBLE PRODUCTS ETC	1	No Quantity							619753			0
S3	2016	2016	2016	2	0	2	Export	392	Japan	JPN	818	Egypt	EGY								09	MISC.EDIBLE PRODUCTS ETC	1	No Quantity							18131			0
S3	2016	2016	2016	2	0	2	Export	392	Japan	JPN	826	United Kingdom	GBR								09	MISC.EDIBLE PRODUCTS ETC	1	No Quantity							18862733			0
S3	2016	2016	2016	2	0	2	Export	392	Japan	JPN	842	USA	USA								09	MISC.EDIBLE PRODUCTS ETC	1	No Quantity							203245179			0
S3	2016	2016	2016	2	0	2	Export	392	Japan	JPN	858	Uruguay	URY								09	MISC.EDIBLE PRODUCTS ETC	1	No Quantity							15295			0
S3	2016	2016	2016	2	0	2	Export	392	Japan	JPN	862	Venezuela	VEN								09	MISC.EDIBLE PRODUCTS ETC	1	No Quantity							23269			0
S3	2016	2016	2016	2	0	2	Export	392	Japan	JPN	882	Samoa	WSM								09	MISC.EDIBLE PRODUCTS ETC	1	No Quantity							9632			0
S3	2016	2016	2016	2	0	2	Export	388	Jamaica	JAM	0	World	WLD								11	BEVERAGES	1	No Quantity							89859344			0
S3	2016	2016	2016	2	0	2	Export	388	Jamaica	JAM	28	Antigua and Barbuda	ATG								11	BEVERAGES	1	No Quantity							1071037			0
S3	2016	2016	2016	2	0	2	Export	388	Jamaica	JAM	36	Australia	AUS								11	BEVERAGES	1	No Quantity							979774			0
S3	2016	2016	2016	2	0	2	Export	388	Jamaica	JAM	44	Bahamas	BHS								11	BEVERAGES	1	No Quantity							1059123			0
S3	2016	2016	2016	2	0	2	Export	388	Jamaica	JAM	52	Barbados	BRB								11	BEVERAGES	1	No Quantity							2163429			0
S3	2016	2016	2016	2	0	2	Export	388	Jamaica	JAM	56	Belgium	BEL								11	BEVERAGES	1	No Quantity							34392			0
S3	2016	2016	2016	2	0	2	Export	388	Jamaica	JAM	60	Bermuda	BMU								11	BEVERAGES	1	No Quantity							2134535			0
S3	2016	2016	2016	2	0	2	Export	388	Jamaica	JAM	76	Brazil	BRA								11	BEVERAGES	1	No Quantity							671542			0
S3	2016	2016	2016	2	0	2	Export	388	Jamaica	JAM	84	Belize	BLZ								11	BEVERAGES	1	No Quantity							2976289			0
S3	2016	2016	2016	2	0	2	Export	388	Jamaica	JAM	92	Br. Virgin Isds	VGB								11	BEVERAGES	1	No Quantity							250496			0
S3	2016	2016	2016	2	0	2	Export	388	Jamaica	JAM	116	Cambodia	KHM								11	BEVERAGES	1	No Quantity							2833			0
S3	2016	2016	2016	2	0	2	Export	388	Jamaica	JAM	124	Canada	CAN								11	BEVERAGES	1	No Quantity							10108706			0
S3	2016	2016	2016	2	0	2	Export	388	Jamaica	JAM	136	Cayman Isds	CYM								11	BEVERAGES	1	No Quantity							2523087			0
S3	2016	2016	2016	2	0	2	Export	388	Jamaica	JAM	152	Chile	CHL								11	BEVERAGES	1	No Quantity							50441			0
S3	2016	2016	2016	2	0	2	Export	388	Jamaica	JAM	156	China	CHN								11	BEVERAGES	1	No Quantity							38379			0
S3	2016	2016	2016	2	0	2	Export	388	Jamaica	JAM	170	Colombia	COL								11	BEVERAGES	1	No Quantity							674			0
S3	2016	2016	2016	2	0	2	Export	388	Jamaica	JAM	178	Congo	COG								11	BEVERAGES	1	No Quantity							41			0
S3	2016	2016	2016	2	0	2	Export	388	Jamaica	JAM	188	Costa Rica	CRI								11	BEVERAGES	1	No Quantity							28498			0
S3	2016	2016	2016	2	0	2	Export	388	Jamaica	JAM	208	Denmark	DNK								11	BEVERAGES	1	No Quantity							46869			0
S3	2016	2016	2016	2	0	2	Export	388	Jamaica	JAM	212	Dominica	DMA								11	BEVERAGES	1	No Quantity							582269			0
S3	2016	2016	2016	2	0	2	Export	388	Jamaica	JAM	214	Dominican Rep.	DOM								11	BEVERAGES	1	No Quantity							131442			0
S3	2016	2016	2016	2	0	2	Export	388	Jamaica	JAM	222	El Salvador	SLV								11	BEVERAGES	1	No Quantity							26551			0
S3	2016	2016	2016	2	0	2	Export	388	Jamaica	JAM	246	Finland	FIN								11	BEVERAGES	1	No Quantity							62127			0
S3	2016	2016	2016	2	0	2	Export	388	Jamaica	JAM	251	France	FRA								11	BEVERAGES	1	No Quantity							555039			0
S3	2016	2016	2016	2	0	2	Export	388	Jamaica	JAM	276	Germany	DEU								11	BEVERAGES	1	No Quantity							1515267			0
S3	2016	2016	2016	2	0	2	Export	388	Jamaica	JAM	308	Grenada	GRD								11	BEVERAGES	1	No Quantity							542389			0
S3	2016	2016	2016	2	0	2	Export	388	Jamaica	JAM	320	Guatemala	GTM								11	BEVERAGES	1	No Quantity							26906			0
S3	2016	2016	2016	2	0	2	Export	388	Jamaica	JAM	328	Guyana	GUY								11	BEVERAGES	1	No Quantity							1642779			0
S3	2016	2016	2016	2	0	2	Export	388	Jamaica	JAM	332	Haiti	HTI								11	BEVERAGES	1	No Quantity							75325			0
S3	2016	2016	2016	2	0	2	Export	388	Jamaica	JAM	340	Honduras	HND								11	BEVERAGES	1	No Quantity							36086			0
S3	2016	2016	2016	2	0	2	Export	388	Jamaica	JAM	344	China, Hong Kong SAR	HKG								11	BEVERAGES	1	No Quantity							6226			0
S3	2016	2016	2016	2	0	2	Export	388	Jamaica	JAM	372	Ireland	IRL								11	BEVERAGES	1	No Quantity							48			0
S3	2016	2016	2016	2	0	2	Export	388	Jamaica	JAM	381	Italy	ITA								11	BEVERAGES	1	No Quantity							2016341			0
S3	2016	2016	2016	2	0	2	Export	388	Jamaica	JAM	392	Japan	JPN								11	BEVERAGES	1	No Quantity							604162			0
S3	2016	2016	2016	2	0	2	Export	388	Jamaica	JAM	410	Rep. of Korea	KOR								11	BEVERAGES	1	No Quantity							55500			0
S3	2016	2016	2016	2	0	2	Export	388	Jamaica	JAM	462	Maldives	MDV								11	BEVERAGES	1	No Quantity							8259			0
S3	2016	2016	2016	2	0	2	Export	388	Jamaica	JAM	484	Mexico	MEX								11	BEVERAGES	1	No Quantity							1910814			0
S3	2016	2016	2016	2	0	2	Export	388	Jamaica	JAM	500	Montserrat	MSR								11	BEVERAGES	1	No Quantity							111401			0
S3	2016	2016	2016	2	0	2	Export	388	Jamaica	JAM	528	Netherlands	NLD								11	BEVERAGES	1	No Quantity							2462145			0
S3	2016	2016	2016	2	0	2	Export	388	Jamaica	JAM	531	Curaçao	CUW								11	BEVERAGES	1	No Quantity							166132			0
S3	2016	2016	2016	2	0	2	Export	388	Jamaica	JAM	533	Aruba	ABW								11	BEVERAGES	1	No Quantity							535646			0
S3	2016	2016	2016	2	0	2	Export	388	Jamaica	JAM	534	Saint Maarten	SXM								11	BEVERAGES	1	No Quantity							600114			0
S3	2016	2016	2016	2	0	2	Export	388	Jamaica	JAM	554	New Zealand	NZL								11	BEVERAGES	1	No Quantity							3500285			0
S3	2016	2016	2016	2	0	2	Export	388	Jamaica	JAM	566	Nigeria	NGA								11	BEVERAGES	1	No Quantity							21			0
S3	2016	2016	2016	2	0	2	Export	388	Jamaica	JAM	579	Norway	NOR								11	BEVERAGES	1	No Quantity							29926			0
S3	2016	2016	2016	2	0	2	Export	388	Jamaica	JAM	591	Panama	PAN								11	BEVERAGES	1	No Quantity							302388			0
S3	2016	2016	2016	2	0	2	Export	388	Jamaica	JAM	604	Peru	PER								11	BEVERAGES	1	No Quantity							1048502			0
S3	2016	2016	2016	2	0	2	Export	388	Jamaica	JAM	659	Saint Kitts and Nevis	KNA								11	BEVERAGES	1	No Quantity							598116			0
S3	2016	2016	2016	2	0	2	Export	388	Jamaica	JAM	660	Anguilla	AIA								11	BEVERAGES	1	No Quantity							161867			0
S3	2016	2016	2016	2	0	2	Export	388	Jamaica	JAM	662	Saint Lucia	LCA								11	BEVERAGES	1	No Quantity							2033833			0
S3	2016	2016	2016	2	0	2	Export	388	Jamaica	JAM	670	Saint Vincent and the Grenadines	VCT								11	BEVERAGES	1	No Quantity							585706			0
S3	2016	2016	2016	2	0	2	Export	388	Jamaica	JAM	699	India	IND								11	BEVERAGES	1	No Quantity							19706			0
S3	2016	2016	2016	2	0	2	Export	388	Jamaica	JAM	702	Singapore	SGP								11	BEVERAGES	1	No Quantity							37526			0
S3	2016	2016	2016	2	0	2	Export	388	Jamaica	JAM	740	Suriname	SUR								11	BEVERAGES	1	No Quantity							777732			0
S3	2016	2016	2016	2	0	2	Export	388	Jamaica	JAM	752	Sweden	SWE								11	BEVERAGES	1	No Quantity							802466			0
S3	2016	2016	2016	2	0	2	Export	388	Jamaica	JAM	780	Trinidad and Tobago	TTO								11	BEVERAGES	1	No Quantity							4067385			0
S3	2016	2016	2016	2	0	2	Export	388	Jamaica	JAM	784	United Arab Emirates	ARE								11	BEVERAGES	1	No Quantity							2586			0
S3	2016	2016	2016	2	0	2	Export	388	Jamaica	JAM	796	Turks and Caicos Isds	TCA								11	BEVERAGES	1	No Quantity							333007			0
S3	2016	2016	2016	2	0	2	Export	388	Jamaica	JAM	826	United Kingdom	GBR								11	BEVERAGES	1	No Quantity							17141046			0
S3	2016	2016	2016	2	0	2	Export	388	Jamaica	JAM	842	USA	USA								11	BEVERAGES	1	No Quantity							19964999			0
S3	2016	2016	2016	2	0	2	Export	388	Jamaica	JAM	862	Venezuela	VEN								11	BEVERAGES	1	No Quantity							64597			0
S3	2016	2016	2016	2	0	2	Export	388	Jamaica	JAM	899	Areas, nes									11	BEVERAGES	1	No Quantity							574535			0
S3	2016	2016	2016	2	0	2	Export	392	Japan	JPN	0	World	WLD								11	BEVERAGES	1	No Quantity							586822254			0
S3	2016	2016	2016	2	0	2	Export	392	Japan	JPN	32	Argentina	ARG								11	BEVERAGES	1	No Quantity							123499			0
S3	2016	2016	2016	2	0	2	Export	392	Japan	JPN	36	Australia	AUS								11	BEVERAGES	1	No Quantity							34978738			0
S3	2016	2016	2016	2	0	2	Export	392	Japan	JPN	40	Austria	AUT								11	BEVERAGES	1	No Quantity							484623			0
S3	2016	2016	2016	2	0	2	Export	392	Japan	JPN	48	Bahrain	BHR								11	BEVERAGES	1	No Quantity							336750			0
S3	2016	2016	2016	2	0	2	Export	392	Japan	JPN	50	Bangladesh	BGD								11	BEVERAGES	1	No Quantity							5203			0
S3	2016	2016	2016	2	0	2	Export	392	Japan	JPN	56	Belgium	BEL								11	BEVERAGES	1	No Quantity							351428			0
S3	2016	2016	2016	2	0	2	Export	392	Japan	JPN	64	Bhutan	BTN								11	BEVERAGES	1	No Quantity							4199			0
S3	2016	2016	2016	2	0	2	Export	392	Japan	JPN	76	Brazil	BRA								11	BEVERAGES	1	No Quantity							1002976			0
S3	2016	2016	2016	2	0	2	Export	392	Japan	JPN	96	Brunei Darussalam	BRN								11	BEVERAGES	1	No Quantity							68462			0
S3	2016	2016	2016	2	0	2	Export	392	Japan	JPN	104	Myanmar	MMR								11	BEVERAGES	1	No Quantity							271133			0
S3	2016	2016	2016	2	0	2	Export	392	Japan	JPN	116	Cambodia	KHM								11	BEVERAGES	1	No Quantity							1336098			0
S3	2016	2016	2016	2	0	2	Export	392	Japan	JPN	124	Canada	CAN								11	BEVERAGES	1	No Quantity							7360529			0
S3	2016	2016	2016	2	0	2	Export	392	Japan	JPN	132	Cabo Verde	CPV								11	BEVERAGES	1	No Quantity							8260			0
S3	2016	2016	2016	2	0	2	Export	392	Japan	JPN	144	Sri Lanka	LKA								11	BEVERAGES	1	No Quantity							15562			0
S3	2016	2016	2016	2	0	2	Export	392	Japan	JPN	152	Chile	CHL								11	BEVERAGES	1	No Quantity							24678			0
S3	2016	2016	2016	2	0	2	Export	392	Japan	JPN	156	China	CHN								11	BEVERAGES	1	No Quantity							45098121			0
S3	2016	2016	2016	2	0	2	Export	392	Japan	JPN	170	Colombia	COL								11	BEVERAGES	1	No Quantity							28923			0
S3	2016	2016	2016	2	0	2	Export	392	Japan	JPN	191	Croatia	HRV								11	BEVERAGES	1	No Quantity							7385			0
S3	2016	2016	2016	2	0	2	Export	392	Japan	JPN	203	Czechia	CZE								11	BEVERAGES	1	No Quantity							27449			0
S3	2016	2016	2016	2	0	2	Export	392	Japan	JPN	208	Denmark	DNK								11	BEVERAGES	1	No Quantity							326870			0
S3	2016	2016	2016	2	0	2	Export	392	Japan	JPN	214	Dominican Rep.	DOM								11	BEVERAGES	1	No Quantity							23315			0
S3	2016	2016	2016	2	0	2	Export	392	Japan	JPN	233	Estonia	EST								11	BEVERAGES	1	No Quantity							304927			0
S3	2016	2016	2016	2	0	2	Export	392	Japan	JPN	246	Finland	FIN								11	BEVERAGES	1	No Quantity							121114			0
S3	2016	2016	2016	2	0	2	Export	392	Japan	JPN	251	France	FRA								11	BEVERAGES	1	No Quantity							24693139			0
S3	2016	2016	2016	2	0	2	Export	392	Japan	JPN	258	French Polynesia	PYF								11	BEVERAGES	1	No Quantity							58407			0
S3	2016	2016	2016	2	0	2	Export	392	Japan	JPN	276	Germany	DEU								11	BEVERAGES	1	No Quantity							2635585			0
S3	2016	2016	2016	2	0	2	Export	392	Japan	JPN	300	Greece	GRC								11	BEVERAGES	1	No Quantity							13812			0
S3	2016	2016	2016	2	0	2	Export	392	Japan	JPN	316	Guam	GUM								11	BEVERAGES	1	No Quantity							1031291			0
S3	2016	2016	2016	2	0	2	Export	392	Japan	JPN	344	China, Hong Kong SAR	HKG								11	BEVERAGES	1	No Quantity							74113580			0
S3	2016	2016	2016	2	0	2	Export	392	Japan	JPN	348	Hungary	HUN								11	BEVERAGES	1	No Quantity							32753			0
S3	2016	2016	2016	2	0	2	Export	392	Japan	JPN	360	Indonesia	IDN								11	BEVERAGES	1	No Quantity							1516006			0
S3	2016	2016	2016	2	0	2	Export	392	Japan	JPN	372	Ireland	IRL								11	BEVERAGES	1	No Quantity							136105			0
S3	2016	2016	2016	2	0	2	Export	392	Japan	JPN	376	Israel	ISR								11	BEVERAGES	1	No Quantity							405691			0
S3	2016	2016	2016	2	0	2	Export	392	Japan	JPN	381	Italy	ITA								11	BEVERAGES	1	No Quantity							1316135			0
S3	2016	2016	2016	2	0	2	Export	392	Japan	JPN	398	Kazakhstan	KAZ								11	BEVERAGES	1	No Quantity							28490			0
S3	2016	2016	2016	2	0	2	Export	392	Japan	JPN	404	Kenya	KEN								11	BEVERAGES	1	No Quantity							27127			0
S3	2016	2016	2016	2	0	2	Export	392	Japan	JPN	410	Rep. of Korea	KOR								11	BEVERAGES	1	No Quantity							73923174			0
S3	2016	2016	2016	2	0	2	Export	392	Japan	JPN	414	Kuwait	KWT								11	BEVERAGES	1	No Quantity							164245			0
S3	2016	2016	2016	2	0	2	Export	392	Japan	JPN	418	Lao People's Dem. Rep.	LAO								11	BEVERAGES	1	No Quantity							8122			0
S3	2016	2016	2016	2	0	2	Export	392	Japan	JPN	422	Lebanon	LBN								11	BEVERAGES	1	No Quantity							315995			0
S3	2016	2016	2016	2	0	2	Export	392	Japan	JPN	428	Latvia	LVA								11	BEVERAGES	1	No Quantity							99899			0
S3	2016	2016	2016	2	0	2	Export	392	Japan	JPN	440	Lithuania	LTU								11	BEVERAGES	1	No Quantity							106335			0
S3	2016	2016	2016	2	0	2	Export	392	Japan	JPN	442	Luxembourg	LUX								11	BEVERAGES	1	No Quantity							12864			0
S3	2016	2016	2016	2	0	2	Export	392	Japan	JPN	446	China, Macao SAR	MAC								11	BEVERAGES	1	No Quantity							2282251			0
S3	2016	2016	2016	2	0	2	Export	392	Japan	JPN	458	Malaysia	MYS								11	BEVERAGES	1	No Quantity							7195225			0
S3	2016	2016	2016	2	0	2	Export	392	Japan	JPN	462	Maldives	MDV								11	BEVERAGES	1	No Quantity							42440			0
S3	2016	2016	2016	2	0	2	Export	392	Japan	JPN	480	Mauritius	MUS								11	BEVERAGES	1	No Quantity							16050			0
S3	2016	2016	2016	2	0	2	Export	392	Japan	JPN	484	Mexico	MEX								11	BEVERAGES	1	No Quantity							866503			0
S3	2016	2016	2016	2	0	2	Export	392	Japan	JPN	490	Other Asia, nes									11	BEVERAGES	1	No Quantity							64528498			0
S3	2016	2016	2016	2	0	2	Export	392	Japan	JPN	496	Mongolia	MNG								11	BEVERAGES	1	No Quantity							198205			0
S3	2016	2016	2016	2	0	2	Export	392	Japan	JPN	512	Oman	OMN								11	BEVERAGES	1	No Quantity							1458290			0
S3	2016	2016	2016	2	0	2	Export	392	Japan	JPN	524	Nepal	NPL								11	BEVERAGES	1	No Quantity							63785			0
S3	2016	2016	2016	2	0	2	Export	392	Japan	JPN	528	Netherlands	NLD								11	BEVERAGES	1	No Quantity							14211103			0
S3	2016	2016	2016	2	0	2	Export	392	Japan	JPN	540	New Caledonia	NCL								11	BEVERAGES	1	No Quantity							9659			0
S3	2016	2016	2016	2	0	2	Export	392	Japan	JPN	554	New Zealand	NZL								11	BEVERAGES	1	No Quantity							3424877			0
S3	2016	2016	2016	2	0	2	Export	392	Japan	JPN	579	Norway	NOR								11	BEVERAGES	1	No Quantity							12449			0
S3	2016	2016	2016	2	0	2	Export	392	Japan	JPN	580	N. Mariana Isds	MNP								11	BEVERAGES	1	No Quantity							283371			0
S3	2016	2016	2016	2	0	2	Export	392	Japan	JPN	583	FS Micronesia	FSM								11	BEVERAGES	1	No Quantity							34300			0
S3	2016	2016	2016	2	0	2	Export	392	Japan	JPN	584	Marshall Isds	MHL								11	BEVERAGES	1	No Quantity							55009			0
S3	2016	2016	2016	2	0	2	Export	392	Japan	JPN	585	Palau	PLW								11	BEVERAGES	1	No Quantity							65249			0
S3	2016	2016	2016	2	0	2	Export	392	Japan	JPN	591	Panama	PAN								11	BEVERAGES	1	No Quantity							61317			0
S3	2016	2016	2016	2	0	2	Export	392	Japan	JPN	604	Peru	PER								11	BEVERAGES	1	No Quantity							3803			0
S3	2016	2016	2016	2	0	2	Export	392	Japan	JPN	608	Philippines	PHL								11	BEVERAGES	1	No Quantity							2057048			0
S3	2016	2016	2016	2	0	2	Export	392	Japan	JPN	616	Poland	POL								11	BEVERAGES	1	No Quantity							105949			0
S3	2016	2016	2016	2	0	2	Export	392	Japan	JPN	620	Portugal	PRT								11	BEVERAGES	1	No Quantity							160405			0
S3	2016	2016	2016	2	0	2	Export	392	Japan	JPN	634	Qatar	QAT								11	BEVERAGES	1	No Quantity							822561			0
S3	2016	2016	2016	2	0	2	Export	392	Japan	JPN	643	Russian Federation	RUS								11	BEVERAGES	1	No Quantity							4502697			0
S3	2016	2016	2016	2	0	2	Export	392	Japan	JPN	646	Rwanda	RWA								11	BEVERAGES	1	No Quantity							11225			0
S3	2016	2016	2016	2	0	2	Export	392	Japan	JPN	682	Saudi Arabia	SAU								11	BEVERAGES	1	No Quantity							2906829			0
S3	2016	2016	2016	2	0	2	Export	392	Japan	JPN	690	Seychelles	SYC								11	BEVERAGES	1	No Quantity							4650			0
S3	2016	2016	2016	2	0	2	Export	392	Japan	JPN	699	India	IND								11	BEVERAGES	1	No Quantity							264264			0
S3	2016	2016	2016	2	0	2	Export	392	Japan	JPN	702	Singapore	SGP								11	BEVERAGES	1	No Quantity							30705056			0
S3	2016	2016	2016	2	0	2	Export	392	Japan	JPN	704	Viet Nam	VNM								11	BEVERAGES	1	No Quantity							13435614			0
S3	2016	2016	2016	2	0	2	Export	392	Japan	JPN	710	South Africa	ZAF								11	BEVERAGES	1	No Quantity							142422			0
S3	2016	2016	2016	2	0	2	Export	392	Japan	JPN	724	Spain	ESP								11	BEVERAGES	1	No Quantity							601392			0
S3	2016	2016	2016	2	0	2	Export	392	Japan	JPN	752	Sweden	SWE								11	BEVERAGES	1	No Quantity							404144			0
S3	2016	2016	2016	2	0	2	Export	392	Japan	JPN	757	Switzerland	CHE								11	BEVERAGES	1	No Quantity							753970			0
S3	2016	2016	2016	2	0	2	Export	392	Japan	JPN	764	Thailand	THA								11	BEVERAGES	1	No Quantity							5279945			0
S3	2016	2016	2016	2	0	2	Export	392	Japan	JPN	784	United Arab Emirates	ARE								11	BEVERAGES	1	No Quantity							29686463			0
S3	2016	2016	2016	2	0	2	Export	392	Japan	JPN	792	Turkey	TUR								11	BEVERAGES	1	No Quantity							13306			0
S3	2016	2016	2016	2	0	2	Export	392	Japan	JPN	800	Uganda	UGA								11	BEVERAGES	1	No Quantity							30801			0
S3	2016	2016	2016	2	0	2	Export	392	Japan	JPN	826	United Kingdom	GBR								11	BEVERAGES	1	No Quantity							7898587			0
S3	2016	2016	2016	2	0	2	Export	392	Japan	JPN	842	USA	USA								11	BEVERAGES	1	No Quantity							119273543			0
S3	2016	2016	2016	2	0	2	Export	388	Jamaica	JAM	0	World	WLD								12	TOBACCO,TOBACCO MANUFACT	1	No Quantity							279365			0
S3	2016	2016	2016	2	0	2	Export	388	Jamaica	JAM	28	Antigua and Barbuda	ATG								12	TOBACCO,TOBACCO MANUFACT	1	No Quantity							203			0
S3	2016	2016	2016	2	0	2	Export	388	Jamaica	JAM	124	Canada	CAN								12	TOBACCO,TOBACCO MANUFACT	1	No Quantity							2450			0
S3	2016	2016	2016	2	0	2	Export	388	Jamaica	JAM	340	Honduras	HND								12	TOBACCO,TOBACCO MANUFACT	1	No Quantity							104			0
S3	2016	2016	2016	2	0	2	Export	388	Jamaica	JAM	534	Saint Maarten	SXM								12	TOBACCO,TOBACCO MANUFACT	1	No Quantity							101993			0
S3	2016	2016	2016	2	0	2	Export	388	Jamaica	JAM	591	Panama	PAN								12	TOBACCO,TOBACCO MANUFACT	1	No Quantity							23245			0
S3	2016	2016	2016	2	0	2	Export	388	Jamaica	JAM	670	Saint Vincent and the Grenadines	VCT								12	TOBACCO,TOBACCO MANUFACT	1	No Quantity							1812			0
S3	2016	2016	2016	2	0	2	Export	388	Jamaica	JAM	796	Turks and Caicos Isds	TCA								12	TOBACCO,TOBACCO MANUFACT	1	No Quantity							206			0
S3	2016	2016	2016	2	0	2	Export	388	Jamaica	JAM	842	USA	USA								12	TOBACCO,TOBACCO MANUFACT	1	No Quantity							145847			0
S3	2016	2016	2016	2	0	2	Export	388	Jamaica	JAM	858	Uruguay	URY								12	TOBACCO,TOBACCO MANUFACT	1	No Quantity							3506			0
S3	2016	2016	2016	2	0	2	Export	392	Japan	JPN	0	World	WLD								12	TOBACCO,TOBACCO MANUFACT	1	No Quantity							201405608			0
S3	2016	2016	2016	2	0	2	Export	392	Japan	JPN	56	Belgium	BEL								12	TOBACCO,TOBACCO MANUFACT	1	No Quantity							4017401			0
S3	2016	2016	2016	2	0	2	Export	392	Japan	JPN	124	Canada	CAN								12	TOBACCO,TOBACCO MANUFACT	1	No Quantity							9650			0
S3	2016	2016	2016	2	0	2	Export	392	Japan	JPN	156	China	CHN								12	TOBACCO,TOBACCO MANUFACT	1	No Quantity							5530019			0
S3	2016	2016	2016	2	0	2	Export	392	Japan	JPN	251	France	FRA								12	TOBACCO,TOBACCO MANUFACT	1	No Quantity							1016576			0
S3	2016	2016	2016	2	0	2	Export	392	Japan	JPN	344	China, Hong Kong SAR	HKG								12	TOBACCO,TOBACCO MANUFACT	1	No Quantity							75481612			0
S3	2016	2016	2016	2	0	2	Export	392	Japan	JPN	381	Italy	ITA								12	TOBACCO,TOBACCO MANUFACT	1	No Quantity							2035			0
S3	2016	2016	2016	2	0	2	Export	392	Japan	JPN	410	Rep. of Korea	KOR								12	TOBACCO,TOBACCO MANUFACT	1	No Quantity							3854740			0
S3	2016	2016	2016	2	0	2	Export	392	Japan	JPN	490	Other Asia, nes									12	TOBACCO,TOBACCO MANUFACT	1	No Quantity							101840389			0
S3	2016	2016	2016	2	0	2	Export	392	Japan	JPN	496	Mongolia	MNG								12	TOBACCO,TOBACCO MANUFACT	1	No Quantity							356409			0
S3	2016	2016	2016	2	0	2	Export	392	Japan	JPN	528	Netherlands	NLD								12	TOBACCO,TOBACCO MANUFACT	1	No Quantity							99043			0
S3	2016	2016	2016	2	0	2	Export	392	Japan	JPN	591	Panama	PAN								12	TOBACCO,TOBACCO MANUFACT	1	No Quantity							17192			0
S3	2016	2016	2016	2	0	2	Export	392	Japan	JPN	608	Philippines	PHL								12	TOBACCO,TOBACCO MANUFACT	1	No Quantity							1943			0
S3	2016	2016	2016	2	0	2	Export	392	Japan	JPN	642	Romania	ROU								12	TOBACCO,TOBACCO MANUFACT	1	No Quantity							451336			0
S3	2016	2016	2016	2	0	2	Export	392	Japan	JPN	643	Russian Federation	RUS								12	TOBACCO,TOBACCO MANUFACT	1	No Quantity							2284			0
S3	2016	2016	2016	2	0	2	Export	392	Japan	JPN	702	Singapore	SGP								12	TOBACCO,TOBACCO MANUFACT	1	No Quantity							8145521			0
S3	2016	2016	2016	2	0	2	Export	392	Japan	JPN	757	Switzerland	CHE								12	TOBACCO,TOBACCO MANUFACT	1	No Quantity							2127			0
S3	2016	2016	2016	2	0	2	Export	392	Japan	JPN	826	United Kingdom	GBR								12	TOBACCO,TOBACCO MANUFACT	1	No Quantity							6750			0
S3	2016	2016	2016	2	0	2	Export	392	Japan	JPN	842	USA	USA								12	TOBACCO,TOBACCO MANUFACT	1	No Quantity							570581			0
S3	2016	2016	2016	2	0	2	Export	392	Japan	JPN	0	World	WLD								21	HIDES,SKINS,FURSKINS,RAW	1	No Quantity							101912194			0
S3	2016	2016	2016	2	0	2	Export	392	Japan	JPN	156	China	CHN								21	HIDES,SKINS,FURSKINS,RAW	1	No Quantity							321124			0
S3	2016	2016	2016	2	0	2	Export	392	Japan	JPN	344	China, Hong Kong SAR	HKG								21	HIDES,SKINS,FURSKINS,RAW	1	No Quantity							2574572			0
S3	2016	2016	2016	2	0	2	Export	392	Japan	JPN	410	Rep. of Korea	KOR								21	HIDES,SKINS,FURSKINS,RAW	1	No Quantity							7586367			0
S3	2016	2016	2016	2	0	2	Export	392	Japan	JPN	490	Other Asia, nes									21	HIDES,SKINS,FURSKINS,RAW	1	No Quantity							27185372			0
S3	2016	2016	2016	2	0	2	Export	392	Japan	JPN	608	Philippines	PHL								21	HIDES,SKINS,FURSKINS,RAW	1	No Quantity							136658			0
S3	2016	2016	2016	2	0	2	Export	392	Japan	JPN	699	India	IND								21	HIDES,SKINS,FURSKINS,RAW	1	No Quantity							35387			0
S3	2016	2016	2016	2	0	2	Export	392	Japan	JPN	704	Viet Nam	VNM								21	HIDES,SKINS,FURSKINS,RAW	1	No Quantity							2440364			0
S3	2016	2016	2016	2	0	2	Export	392	Japan	JPN	764	Thailand	THA								21	HIDES,SKINS,FURSKINS,RAW	1	No Quantity							61632350			0
S3	2016	2016	2016	2	0	2	Export	388	Jamaica	JAM	0	World	WLD								22	OIL SEED,OLEAGINUS FRUIT	1	No Quantity							11600			0
S3	2016	2016	2016	2	0	2	Export	388	Jamaica	JAM	60	Bermuda	BMU								22	OIL SEED,OLEAGINUS FRUIT	1	No Quantity							424			0
S3	2016	2016	2016	2	0	2	Export	388	Jamaica	JAM	136	Cayman Isds	CYM								22	OIL SEED,OLEAGINUS FRUIT	1	No Quantity							2324			0
S3	2016	2016	2016	2	0	2	Export	388	Jamaica	JAM	212	Dominica	DMA								22	OIL SEED,OLEAGINUS FRUIT	1	No Quantity							404			0
S3	2016	2016	2016	2	0	2	Export	388	Jamaica	JAM	214	Dominican Rep.	DOM								22	OIL SEED,OLEAGINUS FRUIT	1	No Quantity							257			0
S3	2016	2016	2016	2	0	2	Export	388	Jamaica	JAM	660	Anguilla	AIA								22	OIL SEED,OLEAGINUS FRUIT	1	No Quantity							147			0
S3	2016	2016	2016	2	0	2	Export	388	Jamaica	JAM	662	Saint Lucia	LCA								22	OIL SEED,OLEAGINUS FRUIT	1	No Quantity							3645			0
S3	2016	2016	2016	2	0	2	Export	388	Jamaica	JAM	670	Saint Vincent and the Grenadines	VCT								22	OIL SEED,OLEAGINUS FRUIT	1	No Quantity							436			0
S3	2016	2016	2016	2	0	2	Export	388	Jamaica	JAM	740	Suriname	SUR								22	OIL SEED,OLEAGINUS FRUIT	1	No Quantity							1948			0
S3	2016	2016	2016	2	0	2	Export	388	Jamaica	JAM	826	United Kingdom	GBR								22	OIL SEED,OLEAGINUS FRUIT	1	No Quantity							2013			0
S3	2016	2016	2016	2	0	2	Export	392	Japan	JPN	0	World	WLD								22	OIL SEED,OLEAGINUS FRUIT	1	No Quantity							9515202			0
S3	2016	2016	2016	2	0	2	Export	392	Japan	JPN	32	Argentina	ARG								22	OIL SEED,OLEAGINUS FRUIT	1	No Quantity							52035			0
S3	2016	2016	2016	2	0	2	Export	392	Japan	JPN	36	Australia	AUS								22	OIL SEED,OLEAGINUS FRUIT	1	No Quantity							69466			0
S3	2016	2016	2016	2	0	2	Export	392	Japan	JPN	76	Brazil	BRA								22	OIL SEED,OLEAGINUS FRUIT	1	No Quantity							23324			0
S3	2016	2016	2016	2	0	2	Export	392	Japan	JPN	124	Canada	CAN								22	OIL SEED,OLEAGINUS FRUIT	1	No Quantity							22560			0
S3	2016	2016	2016	2	0	2	Export	392	Japan	JPN	152	Chile	CHL								22	OIL SEED,OLEAGINUS FRUIT	1	No Quantity							32201			0
S3	2016	2016	2016	2	0	2	Export	392	Japan	JPN	156	China	CHN								22	OIL SEED,OLEAGINUS FRUIT	1	No Quantity							481953			0
S3	2016	2016	2016	2	0	2	Export	392	Japan	JPN	208	Denmark	DNK								22	OIL SEED,OLEAGINUS FRUIT	1	No Quantity							2818			0
S3	2016	2016	2016	2	0	2	Export	392	Japan	JPN	251	France	FRA								22	OIL SEED,OLEAGINUS FRUIT	1	No Quantity							83241			0
S3	2016	2016	2016	2	0	2	Export	392	Japan	JPN	276	Germany	DEU								22	OIL SEED,OLEAGINUS FRUIT	1	No Quantity							560830			0
S3	2016	2016	2016	2	0	2	Export	392	Japan	JPN	344	China, Hong Kong SAR	HKG								22	OIL SEED,OLEAGINUS FRUIT	1	No Quantity							5440102			0
S3	2016	2016	2016	2	0	2	Export	392	Japan	JPN	360	Indonesia	IDN								22	OIL SEED,OLEAGINUS FRUIT	1	No Quantity							234172			0
S3	2016	2016	2016	2	0	2	Export	392	Japan	JPN	381	Italy	ITA								22	OIL SEED,OLEAGINUS FRUIT	1	No Quantity							246262			0
S3	2016	2016	2016	2	0	2	Export	392	Japan	JPN	410	Rep. of Korea	KOR								22	OIL SEED,OLEAGINUS FRUIT	1	No Quantity							80424			0
S3	2016	2016	2016	2	0	2	Export	392	Japan	JPN	458	Malaysia	MYS								22	OIL SEED,OLEAGINUS FRUIT	1	No Quantity							119752			0
S3	2016	2016	2016	2	0	2	Export	392	Japan	JPN	484	Mexico	MEX								22	OIL SEED,OLEAGINUS FRUIT	1	No Quantity							2182			0
S3	2016	2016	2016	2	0	2	Export	392	Japan	JPN	490	Other Asia, nes									22	OIL SEED,OLEAGINUS FRUIT	1	No Quantity							231151			0
S3	2016	2016	2016	2	0	2	Export	392	Japan	JPN	528	Netherlands	NLD								22	OIL SEED,OLEAGINUS FRUIT	1	No Quantity							104871			0
S3	2016	2016	2016	2	0	2	Export	392	Japan	JPN	554	New Zealand	NZL								22	OIL SEED,OLEAGINUS FRUIT	1	No Quantity							59632			0
S3	2016	2016	2016	2	0	2	Export	392	Japan	JPN	598	Papua New Guinea	PNG								22	OIL SEED,OLEAGINUS FRUIT	1	No Quantity							25884			0
S3	2016	2016	2016	2	0	2	Export	392	Japan	JPN	604	Peru	PER								22	OIL SEED,OLEAGINUS FRUIT	1	No Quantity							9107			0
S3	2016	2016	2016	2	0	2	Export	392	Japan	JPN	608	Philippines	PHL								22	OIL SEED,OLEAGINUS FRUIT	1	No Quantity							2026			0
S3	2016	2016	2016	2	0	2	Export	392	Japan	JPN	702	Singapore	SGP								22	OIL SEED,OLEAGINUS FRUIT	1	No Quantity							5111			0
S3	2016	2016	2016	2	0	2	Export	392	Japan	JPN	704	Viet Nam	VNM								22	OIL SEED,OLEAGINUS FRUIT	1	No Quantity							641005			0
S3	2016	2016	2016	2	0	2	Export	392	Japan	JPN	710	South Africa	ZAF								22	OIL SEED,OLEAGINUS FRUIT	1	No Quantity							4125			0
S3	2016	2016	2016	2	0	2	Export	392	Japan	JPN	724	Spain	ESP								22	OIL SEED,OLEAGINUS FRUIT	1	No Quantity							8204			0
S3	2016	2016	2016	2	0	2	Export	392	Japan	JPN	752	Sweden	SWE								22	OIL SEED,OLEAGINUS FRUIT	1	No Quantity							1971			0
S3	2016	2016	2016	2	0	2	Export	392	Japan	JPN	764	Thailand	THA								22	OIL SEED,OLEAGINUS FRUIT	1	No Quantity							97643			0
S3	2016	2016	2016	2	0	2	Export	392	Japan	JPN	784	United Arab Emirates	ARE								22	OIL SEED,OLEAGINUS FRUIT	1	No Quantity							11234			0
S3	2016	2016	2016	2	0	2	Export	392	Japan	JPN	826	United Kingdom	GBR								22	OIL SEED,OLEAGINUS FRUIT	1	No Quantity							105912			0
S3	2016	2016	2016	2	0	2	Export	392	Japan	JPN	842	USA	USA								22	OIL SEED,OLEAGINUS FRUIT	1	No Quantity							756005			0
S3	2016	2016	2016	2	0	2	Export	388	Jamaica	JAM	0	World	WLD								23	CRUDE RUBBER	1	No Quantity							574			0
S3	2016	2016	2016	2	0	2	Export	388	Jamaica	JAM	136	Cayman Isds	CYM								23	CRUDE RUBBER	1	No Quantity							449			0
S3	2016	2016	2016	2	0	2	Export	388	Jamaica	JAM	826	United Kingdom	GBR								23	CRUDE RUBBER	1	No Quantity							125			0
S3	2016	2016	2016	2	0	2	Export	392	Japan	JPN	0	World	WLD								23	CRUDE RUBBER	1	No Quantity							2213448245			0
S3	2016	2016	2016	2	0	2	Export	392	Japan	JPN	12	Algeria	DZA								23	CRUDE RUBBER	1	No Quantity							139503			0
S3	2016	2016	2016	2	0	2	Export	392	Japan	JPN	32	Argentina	ARG								23	CRUDE RUBBER	1	No Quantity							3770302			0
S3	2016	2016	2016	2	0	2	Export	392	Japan	JPN	36	Australia	AUS								23	CRUDE RUBBER	1	No Quantity							4686150			0
S3	2016	2016	2016	2	0	2	Export	392	Japan	JPN	40	Austria	AUT								23	CRUDE RUBBER	1	No Quantity							542183			0
S3	2016	2016	2016	2	0	2	Export	392	Japan	JPN	50	Bangladesh	BGD								23	CRUDE RUBBER	1	No Quantity							2183227			0
S3	2016	2016	2016	2	0	2	Export	392	Japan	JPN	56	Belgium	BEL								23	CRUDE RUBBER	1	No Quantity							77101615			0
S3	2016	2016	2016	2	0	2	Export	392	Japan	JPN	76	Brazil	BRA								23	CRUDE RUBBER	1	No Quantity							18563782			0
S3	2016	2016	2016	2	0	2	Export	392	Japan	JPN	104	Myanmar	MMR								23	CRUDE RUBBER	1	No Quantity							88978			0
S3	2016	2016	2016	2	0	2	Export	392	Japan	JPN	116	Cambodia	KHM								23	CRUDE RUBBER	1	No Quantity							933547			0
S3	2016	2016	2016	2	0	2	Export	392	Japan	JPN	124	Canada	CAN								23	CRUDE RUBBER	1	No Quantity							5861033			0
S3	2016	2016	2016	2	0	2	Export	392	Japan	JPN	144	Sri Lanka	LKA								23	CRUDE RUBBER	1	No Quantity							9643600			0
S3	2016	2016	2016	2	0	2	Export	392	Japan	JPN	152	Chile	CHL								23	CRUDE RUBBER	1	No Quantity							1740344			0
S3	2016	2016	2016	2	0	2	Export	392	Japan	JPN	156	China	CHN								23	CRUDE RUBBER	1	No Quantity							535433311			0
S3	2016	2016	2016	2	0	2	Export	392	Japan	JPN	170	Colombia	COL								23	CRUDE RUBBER	1	No Quantity							2412610			0
S3	2016	2016	2016	2	0	2	Export	392	Japan	JPN	203	Czechia	CZE								23	CRUDE RUBBER	1	No Quantity							6081733			0
S3	2016	2016	2016	2	0	2	Export	392	Japan	JPN	208	Denmark	DNK								23	CRUDE RUBBER	1	No Quantity							14494			0
S3	2016	2016	2016	2	0	2	Export	392	Japan	JPN	214	Dominican Rep.	DOM								23	CRUDE RUBBER	1	No Quantity							225811			0
S3	2016	2016	2016	2	0	2	Export	392	Japan	JPN	218	Ecuador	ECU								23	CRUDE RUBBER	1	No Quantity							49365			0
S3	2016	2016	2016	2	0	2	Export	392	Japan	JPN	231	Ethiopia	ETH								23	CRUDE RUBBER	1	No Quantity							3831			0
S3	2016	2016	2016	2	0	2	Export	392	Japan	JPN	246	Finland	FIN								23	CRUDE RUBBER	1	No Quantity							5298877			0
S3	2016	2016	2016	2	0	2	Export	392	Japan	JPN	251	France	FRA								23	CRUDE RUBBER	1	No Quantity							10590148			0
S3	2016	2016	2016	2	0	2	Export	392	Japan	JPN	268	Georgia	GEO								23	CRUDE RUBBER	1	No Quantity							26344			0
S3	2016	2016	2016	2	0	2	Export	392	Japan	JPN	276	Germany	DEU								23	CRUDE RUBBER	1	No Quantity							77732555			0
S3	2016	2016	2016	2	0	2	Export	392	Japan	JPN	300	Greece	GRC								23	CRUDE RUBBER	1	No Quantity							415968			0
S3	2016	2016	2016	2	0	2	Export	392	Japan	JPN	320	Guatemala	GTM								23	CRUDE RUBBER	1	No Quantity							566438			0
S3	2016	2016	2016	2	0	2	Export	392	Japan	JPN	344	China, Hong Kong SAR	HKG								23	CRUDE RUBBER	1	No Quantity							33239462			0
S3	2016	2016	2016	2	0	2	Export	392	Japan	JPN	348	Hungary	HUN								23	CRUDE RUBBER	1	No Quantity							18996766			0
S3	2016	2016	2016	2	0	2	Export	392	Japan	JPN	360	Indonesia	IDN								23	CRUDE RUBBER	1	No Quantity							99523681			0
S3	2016	2016	2016	2	0	2	Export	392	Japan	JPN	364	Iran	IRN								23	CRUDE RUBBER	1	No Quantity							4499170			0
S3	2016	2016	2016	2	0	2	Export	392	Japan	JPN	372	Ireland	IRL								23	CRUDE RUBBER	1	No Quantity							169494			0
S3	2016	2016	2016	2	0	2	Export	392	Japan	JPN	376	Israel	ISR								23	CRUDE RUBBER	1	No Quantity							2905797			0
S3	2016	2016	2016	2	0	2	Export	392	Japan	JPN	381	Italy	ITA								23	CRUDE RUBBER	1	No Quantity							34590063			0
S3	2016	2016	2016	2	0	2	Export	392	Japan	JPN	404	Kenya	KEN								23	CRUDE RUBBER	1	No Quantity							64936			0
S3	2016	2016	2016	2	0	2	Export	392	Japan	JPN	410	Rep. of Korea	KOR								23	CRUDE RUBBER	1	No Quantity							172771928			0
S3	2016	2016	2016	2	0	2	Export	392	Japan	JPN	428	Latvia	LVA								23	CRUDE RUBBER	1	No Quantity							1036669			0
S3	2016	2016	2016	2	0	2	Export	392	Japan	JPN	430	Liberia	LBR								23	CRUDE RUBBER	1	No Quantity							120221			0
S3	2016	2016	2016	2	0	2	Export	392	Japan	JPN	440	Lithuania	LTU								23	CRUDE RUBBER	1	No Quantity							569172			0
S3	2016	2016	2016	2	0	2	Export	392	Japan	JPN	442	Luxembourg	LUX								23	CRUDE RUBBER	1	No Quantity							1082461			0
S3	2016	2016	2016	2	0	2	Export	392	Japan	JPN	458	Malaysia	MYS								23	CRUDE RUBBER	1	No Quantity							118650503			0
S3	2016	2016	2016	2	0	2	Export	392	Japan	JPN	484	Mexico	MEX								23	CRUDE RUBBER	1	No Quantity							13681462			0
S3	2016	2016	2016	2	0	2	Export	392	Japan	JPN	490	Other Asia, nes									23	CRUDE RUBBER	1	No Quantity							109306139			0
S3	2016	2016	2016	2	0	2	Export	392	Japan	JPN	504	Morocco	MAR								23	CRUDE RUBBER	1	No Quantity							351087			0
S3	2016	2016	2016	2	0	2	Export	392	Japan	JPN	528	Netherlands	NLD								23	CRUDE RUBBER	1	No Quantity							51731117			0
S3	2016	2016	2016	2	0	2	Export	392	Japan	JPN	554	New Zealand	NZL								23	CRUDE RUBBER	1	No Quantity							1192065			0
S3	2016	2016	2016	2	0	2	Export	392	Japan	JPN	586	Pakistan	PAK								23	CRUDE RUBBER	1	No Quantity							4036674			0
S3	2016	2016	2016	2	0	2	Export	392	Japan	JPN	600	Paraguay	PRY								23	CRUDE RUBBER	1	No Quantity							128214			0
S3	2016	2016	2016	2	0	2	Export	392	Japan	JPN	604	Peru	PER								23	CRUDE RUBBER	1	No Quantity							682441			0
S3	2016	2016	2016	2	0	2	Export	392	Japan	JPN	608	Philippines	PHL								23	CRUDE RUBBER	1	No Quantity							24256343			0
S3	2016	2016	2016	2	0	2	Export	392	Japan	JPN	616	Poland	POL								23	CRUDE RUBBER	1	No Quantity							17021274			0
S3	2016	2016	2016	2	0	2	Export	392	Japan	JPN	620	Portugal	PRT								23	CRUDE RUBBER	1	No Quantity							13695863			0
S3	2016	2016	2016	2	0	2	Export	392	Japan	JPN	642	Romania	ROU								23	CRUDE RUBBER	1	No Quantity							15030506			0
S3	2016	2016	2016	2	0	2	Export	392	Japan	JPN	643	Russian Federation	RUS								23	CRUDE RUBBER	1	No Quantity							2778578			0
S3	2016	2016	2016	2	0	2	Export	392	Japan	JPN	682	Saudi Arabia	SAU								23	CRUDE RUBBER	1	No Quantity							3765596			0
S3	2016	2016	2016	2	0	2	Export	392	Japan	JPN	688	Serbia	SRB								23	CRUDE RUBBER	1	No Quantity							233803			0
S3	2016	2016	2016	2	0	2	Export	392	Japan	JPN	699	India	IND								23	CRUDE RUBBER	1	No Quantity							100038148			0
S3	2016	2016	2016	2	0	2	Export	392	Japan	JPN	702	Singapore	SGP								23	CRUDE RUBBER	1	No Quantity							5807911			0
S3	2016	2016	2016	2	0	2	Export	392	Japan	JPN	703	Slovakia	SVK								23	CRUDE RUBBER	1	No Quantity							1930676			0
S3	2016	2016	2016	2	0	2	Export	392	Japan	JPN	704	Viet Nam	VNM								23	CRUDE RUBBER	1	No Quantity							74231839			0
S3	2016	2016	2016	2	0	2	Export	392	Japan	JPN	705	Slovenia	SVN								23	CRUDE RUBBER	1	No Quantity							643040			0
S3	2016	2016	2016	2	0	2	Export	392	Japan	JPN	710	South Africa	ZAF								23	CRUDE RUBBER	1	No Quantity							5093444			0
S3	2016	2016	2016	2	0	2	Export	392	Japan	JPN	724	Spain	ESP								23	CRUDE RUBBER	1	No Quantity							10214485			0
S3	2016	2016	2016	2	0	2	Export	392	Japan	JPN	752	Sweden	SWE								23	CRUDE RUBBER	1	No Quantity							1718005			0
S3	2016	2016	2016	2	0	2	Export	392	Japan	JPN	757	Switzerland	CHE								23	CRUDE RUBBER	1	No Quantity							1335739			0
S3	2016	2016	2016	2	0	2	Export	392	Japan	JPN	764	Thailand	THA								23	CRUDE RUBBER	1	No Quantity							243844728			0
S3	2016	2016	2016	2	0	2	Export	392	Japan	JPN	784	United Arab Emirates	ARE								23	CRUDE RUBBER	1	No Quantity							4292430			0
S3	2016	2016	2016	2	0	2	Export	392	Japan	JPN	788	Tunisia	TUN								23	CRUDE RUBBER	1	No Quantity							189954			0
S3	2016	2016	2016	2	0	2	Export	392	Japan	JPN	792	Turkey	TUR								23	CRUDE RUBBER	1	No Quantity							32946543			0
S3	2016	2016	2016	2	0	2	Export	392	Japan	JPN	804	Ukraine	UKR								23	CRUDE RUBBER	1	No Quantity							40166			0
S3	2016	2016	2016	2	0	2	Export	392	Japan	JPN	818	Egypt	EGY								23	CRUDE RUBBER	1	No Quantity							479596			0
S3	2016	2016	2016	2	0	2	Export	392	Japan	JPN	826	United Kingdom	GBR								23	CRUDE RUBBER	1	No Quantity							10797764			0
S3	2016	2016	2016	2	0	2	Export	392	Japan	JPN	842	USA	USA								23	CRUDE RUBBER	1	No Quantity							200571196			0
S3	2016	2016	2016	2	0	2	Export	392	Japan	JPN	858	Uruguay	URY								23	CRUDE RUBBER	1	No Quantity							9055348			0
S3	2016	2016	2016	2	0	2	Export	388	Jamaica	JAM	0	World	WLD								24	CORK AND WOOD	1	No Quantity							94359			0
S3	2016	2016	2016	2	0	2	Export	388	Jamaica	JAM	212	Dominica	DMA								24	CORK AND WOOD	1	No Quantity							6300			0
S3	2016	2016	2016	2	0	2	Export	388	Jamaica	JAM	328	Guyana	GUY								24	CORK AND WOOD	1	No Quantity							78			0
S3	2016	2016	2016	2	0	2	Export	388	Jamaica	JAM	332	Haiti	HTI								24	CORK AND WOOD	1	No Quantity							84281			0
S3	2016	2016	2016	2	0	2	Export	388	Jamaica	JAM	534	Saint Maarten	SXM								24	CORK AND WOOD	1	No Quantity							2788			0
S3	2016	2016	2016	2	0	2	Export	388	Jamaica	JAM	662	Saint Lucia	LCA								24	CORK AND WOOD	1	No Quantity							912			0
S3	2016	2016	2016	2	0	2	Export	392	Japan	JPN	0	World	WLD								24	CORK AND WOOD	1	No Quantity							119110982			0
S3	2016	2016	2016	2	0	2	Export	392	Japan	JPN	36	Australia	AUS								24	CORK AND WOOD	1	No Quantity							183647			0
S3	2016	2016	2016	2	0	2	Export	392	Japan	JPN	50	Bangladesh	BGD								24	CORK AND WOOD	1	No Quantity							15645			0
S3	2016	2016	2016	2	0	2	Export	392	Japan	JPN	56	Belgium	BEL								24	CORK AND WOOD	1	No Quantity							4936			0
S3	2016	2016	2016	2	0	2	Export	392	Japan	JPN	64	Bhutan	BTN								24	CORK AND WOOD	1	No Quantity							13168			0
S3	2016	2016	2016	2	0	2	Export	392	Japan	JPN	76	Brazil	BRA								24	CORK AND WOOD	1	No Quantity							78177			0
S3	2016	2016	2016	2	0	2	Export	392	Japan	JPN	124	Canada	CAN								24	CORK AND WOOD	1	No Quantity							2587			0
S3	2016	2016	2016	2	0	2	Export	392	Japan	JPN	156	China	CHN								24	CORK AND WOOD	1	No Quantity							66585196			0
S3	2016	2016	2016	2	0	2	Export	392	Japan	JPN	208	Denmark	DNK								24	CORK AND WOOD	1	No Quantity							20553			0
S3	2016	2016	2016	2	0	2	Export	392	Japan	JPN	251	France	FRA								24	CORK AND WOOD	1	No Quantity							87201			0
S3	2016	2016	2016	2	0	2	Export	392	Japan	JPN	276	Germany	DEU								24	CORK AND WOOD	1	No Quantity							46648			0
S3	2016	2016	2016	2	0	2	Export	392	Japan	JPN	288	Ghana	GHA								24	CORK AND WOOD	1	No Quantity							16777			0
S3	2016	2016	2016	2	0	2	Export	392	Japan	JPN	316	Guam	GUM								24	CORK AND WOOD	1	No Quantity							3646			0
S3	2016	2016	2016	2	0	2	Export	392	Japan	JPN	344	China, Hong Kong SAR	HKG								24	CORK AND WOOD	1	No Quantity							951190			0
S3	2016	2016	2016	2	0	2	Export	392	Japan	JPN	360	Indonesia	IDN								24	CORK AND WOOD	1	No Quantity							2131404			0
S3	2016	2016	2016	2	0	2	Export	392	Japan	JPN	381	Italy	ITA								24	CORK AND WOOD	1	No Quantity							17855			0
S3	2016	2016	2016	2	0	2	Export	392	Japan	JPN	410	Rep. of Korea	KOR								24	CORK AND WOOD	1	No Quantity							23109361			0
S3	2016	2016	2016	2	0	2	Export	392	Japan	JPN	414	Kuwait	KWT								24	CORK AND WOOD	1	No Quantity							348362			0
S3	2016	2016	2016	2	0	2	Export	392	Japan	JPN	458	Malaysia	MYS								24	CORK AND WOOD	1	No Quantity							543933			0
S3	2016	2016	2016	2	0	2	Export	392	Japan	JPN	462	Maldives	MDV								24	CORK AND WOOD	1	No Quantity							26722			0
S3	2016	2016	2016	2	0	2	Export	392	Japan	JPN	490	Other Asia, nes									24	CORK AND WOOD	1	No Quantity							10241603			0
S3	2016	2016	2016	2	0	2	Export	392	Japan	JPN	496	Mongolia	MNG								24	CORK AND WOOD	1	No Quantity							12523			0
S3	2016	2016	2016	2	0	2	Export	392	Japan	JPN	583	FS Micronesia	FSM								24	CORK AND WOOD	1	No Quantity							2053			0
S3	2016	2016	2016	2	0	2	Export	392	Japan	JPN	586	Pakistan	PAK								24	CORK AND WOOD	1	No Quantity							17514			0
S3	2016	2016	2016	2	0	2	Export	392	Japan	JPN	598	Papua New Guinea	PNG								24	CORK AND WOOD	1	No Quantity							22431			0
S3	2016	2016	2016	2	0	2	Export	392	Japan	JPN	608	Philippines	PHL								24	CORK AND WOOD	1	No Quantity							7206652			0
S3	2016	2016	2016	2	0	2	Export	392	Japan	JPN	634	Qatar	QAT								24	CORK AND WOOD	1	No Quantity							190636			0
S3	2016	2016	2016	2	0	2	Export	392	Japan	JPN	682	Saudi Arabia	SAU								24	CORK AND WOOD	1	No Quantity							684007			0
S3	2016	2016	2016	2	0	2	Export	392	Japan	JPN	699	India	IND								24	CORK AND WOOD	1	No Quantity							10147			0
S3	2016	2016	2016	2	0	2	Export	392	Japan	JPN	702	Singapore	SGP								24	CORK AND WOOD	1	No Quantity							56437			0
S3	2016	2016	2016	2	0	2	Export	392	Japan	JPN	704	Viet Nam	VNM								24	CORK AND WOOD	1	No Quantity							3130678			0
S3	2016	2016	2016	2	0	2	Export	392	Japan	JPN	724	Spain	ESP								24	CORK AND WOOD	1	No Quantity							2081			0
S3	2016	2016	2016	2	0	2	Export	392	Japan	JPN	764	Thailand	THA								24	CORK AND WOOD	1	No Quantity							244669			0
S3	2016	2016	2016	2	0	2	Export	392	Japan	JPN	784	United Arab Emirates	ARE								24	CORK AND WOOD	1	No Quantity							758141			0
S3	2016	2016	2016	2	0	2	Export	392	Japan	JPN	792	Turkey	TUR								24	CORK AND WOOD	1	No Quantity							6722			0
S3	2016	2016	2016	2	0	2	Export	392	Japan	JPN	826	United Kingdom	GBR								24	CORK AND WOOD	1	No Quantity							8923			0
S3	2016	2016	2016	2	0	2	Export	392	Japan	JPN	834	United Rep. of Tanzania	TZA								24	CORK AND WOOD	1	No Quantity							23241			0
S3	2016	2016	2016	2	0	2	Export	392	Japan	JPN	842	USA	USA								24	CORK AND WOOD	1	No Quantity							2305520			0
S3	2016	2016	2016	2	0	2	Export	388	Jamaica	JAM	0	World	WLD								25	PULP AND WASTE PAPER	1	No Quantity							1208719			0
S3	2016	2016	2016	2	0	2	Export	388	Jamaica	JAM	152	Chile	CHL								25	PULP AND WASTE PAPER	1	No Quantity							2864			0
S3	2016	2016	2016	2	0	2	Export	388	Jamaica	JAM	156	China	CHN								25	PULP AND WASTE PAPER	1	No Quantity							154383			0
S3	2016	2016	2016	2	0	2	Export	388	Jamaica	JAM	170	Colombia	COL								25	PULP AND WASTE PAPER	1	No Quantity							31353			0
S3	2016	2016	2016	2	0	2	Export	388	Jamaica	JAM	218	Ecuador	ECU								25	PULP AND WASTE PAPER	1	No Quantity							12161			0
S3	2016	2016	2016	2	0	2	Export	388	Jamaica	JAM	328	Guyana	GUY								25	PULP AND WASTE PAPER	1	No Quantity							147			0
S3	2016	2016	2016	2	0	2	Export	388	Jamaica	JAM	344	China, Hong Kong SAR	HKG								25	PULP AND WASTE PAPER	1	No Quantity							3228			0
S3	2016	2016	2016	2	0	2	Export	388	Jamaica	JAM	360	Indonesia	IDN								25	PULP AND WASTE PAPER	1	No Quantity							22230			0
S3	2016	2016	2016	2	0	2	Export	388	Jamaica	JAM	381	Italy	ITA								25	PULP AND WASTE PAPER	1	No Quantity							36791			0
S3	2016	2016	2016	2	0	2	Export	388	Jamaica	JAM	410	Rep. of Korea	KOR								25	PULP AND WASTE PAPER	1	No Quantity							64504			0
S3	2016	2016	2016	2	0	2	Export	388	Jamaica	JAM	484	Mexico	MEX								25	PULP AND WASTE PAPER	1	No Quantity							223427			0
S3	2016	2016	2016	2	0	2	Export	388	Jamaica	JAM	490	Other Asia, nes									25	PULP AND WASTE PAPER	1	No Quantity							20653			0
S3	2016	2016	2016	2	0	2	Export	388	Jamaica	JAM	586	Pakistan	PAK								25	PULP AND WASTE PAPER	1	No Quantity							4966			0
S3	2016	2016	2016	2	0	2	Export	388	Jamaica	JAM	608	Philippines	PHL								25	PULP AND WASTE PAPER	1	No Quantity							7767			0
S3	2016	2016	2016	2	0	2	Export	388	Jamaica	JAM	660	Anguilla	AIA								25	PULP AND WASTE PAPER	1	No Quantity							44349			0
S3	2016	2016	2016	2	0	2	Export	388	Jamaica	JAM	699	India	IND								25	PULP AND WASTE PAPER	1	No Quantity							19937			0
S3	2016	2016	2016	2	0	2	Export	388	Jamaica	JAM	724	Spain	ESP								25	PULP AND WASTE PAPER	1	No Quantity							9829			0
S3	2016	2016	2016	2	0	2	Export	388	Jamaica	JAM	764	Thailand	THA								25	PULP AND WASTE PAPER	1	No Quantity							425103			0
S3	2016	2016	2016	2	0	2	Export	388	Jamaica	JAM	792	Turkey	TUR								25	PULP AND WASTE PAPER	1	No Quantity							39566			0
S3	2016	2016	2016	2	0	2	Export	388	Jamaica	JAM	842	USA	USA								25	PULP AND WASTE PAPER	1	No Quantity							63652			0
S3	2016	2016	2016	2	0	2	Export	388	Jamaica	JAM	858	Uruguay	URY								25	PULP AND WASTE PAPER	1	No Quantity							21807			0
S3	2016	2016	2016	2	0	2	Export	392	Japan	JPN	0	World	WLD								25	PULP AND WASTE PAPER	1	No Quantity							946013731			0
S3	2016	2016	2016	2	0	2	Export	392	Japan	JPN	50	Bangladesh	BGD								25	PULP AND WASTE PAPER	1	No Quantity							26298			0
S3	2016	2016	2016	2	0	2	Export	392	Japan	JPN	76	Brazil	BRA								25	PULP AND WASTE PAPER	1	No Quantity							13039			0
S3	2016	2016	2016	2	0	2	Export	392	Japan	JPN	104	Myanmar	MMR								25	PULP AND WASTE PAPER	1	No Quantity							19088			0
S3	2016	2016	2016	2	0	2	Export	392	Japan	JPN	116	Cambodia	KHM								25	PULP AND WASTE PAPER	1	No Quantity							8877			0
S3	2016	2016	2016	2	0	2	Export	392	Japan	JPN	156	China	CHN								25	PULP AND WASTE PAPER	1	No Quantity							688733923			0
S3	2016	2016	2016	2	0	2	Export	392	Japan	JPN	246	Finland	FIN								25	PULP AND WASTE PAPER	1	No Quantity							3683			0
S3	2016	2016	2016	2	0	2	Export	392	Japan	JPN	344	China, Hong Kong SAR	HKG								25	PULP AND WASTE PAPER	1	No Quantity							624412			0
S3	2016	2016	2016	2	0	2	Export	392	Japan	JPN	360	Indonesia	IDN								25	PULP AND WASTE PAPER	1	No Quantity							20507036			0
S3	2016	2016	2016	2	0	2	Export	392	Japan	JPN	410	Rep. of Korea	KOR								25	PULP AND WASTE PAPER	1	No Quantity							75827690			0
S3	2016	2016	2016	2	0	2	Export	392	Japan	JPN	458	Malaysia	MYS								25	PULP AND WASTE PAPER	1	No Quantity							5067698			0
S3	2016	2016	2016	2	0	2	Export	392	Japan	JPN	490	Other Asia, nes									25	PULP AND WASTE PAPER	1	No Quantity							55305055			0
S3	2016	2016	2016	2	0	2	Export	392	Japan	JPN	608	Philippines	PHL								25	PULP AND WASTE PAPER	1	No Quantity							275194			0
S3	2016	2016	2016	2	0	2	Export	392	Japan	JPN	699	India	IND								25	PULP AND WASTE PAPER	1	No Quantity							453942			0
S3	2016	2016	2016	2	0	2	Export	392	Japan	JPN	704	Viet Nam	VNM								25	PULP AND WASTE PAPER	1	No Quantity							45584485			0
S3	2016	2016	2016	2	0	2	Export	392	Japan	JPN	710	South Africa	ZAF								25	PULP AND WASTE PAPER	1	No Quantity							486456			0
S3	2016	2016	2016	2	0	2	Export	392	Japan	JPN	764	Thailand	THA								25	PULP AND WASTE PAPER	1	No Quantity							53072510			0
S3	2016	2016	2016	2	0	2	Export	392	Japan	JPN	842	USA	USA								25	PULP AND WASTE PAPER	1	No Quantity							4346			0
S3	2016	2016	2016	2	0	2	Export	388	Jamaica	JAM	0	World	WLD								26	TEXTILE FIBRES	1	No Quantity							681903			0
S3	2016	2016	2016	2	0	2	Export	388	Jamaica	JAM	28	Antigua and Barbuda	ATG								26	TEXTILE FIBRES	1	No Quantity							508			0
S3	2016	2016	2016	2	0	2	Export	388	Jamaica	JAM	52	Barbados	BRB								26	TEXTILE FIBRES	1	No Quantity							1446			0
S3	2016	2016	2016	2	0	2	Export	388	Jamaica	JAM	136	Cayman Isds	CYM								26	TEXTILE FIBRES	1	No Quantity							208			0
S3	2016	2016	2016	2	0	2	Export	388	Jamaica	JAM	208	Denmark	DNK								26	TEXTILE FIBRES	1	No Quantity							466			0
S3	2016	2016	2016	2	0	2	Export	388	Jamaica	JAM	332	Haiti	HTI								26	TEXTILE FIBRES	1	No Quantity							6428			0
S3	2016	2016	2016	2	0	2	Export	388	Jamaica	JAM	372	Ireland	IRL								26	TEXTILE FIBRES	1	No Quantity							1007			0
S3	2016	2016	2016	2	0	2	Export	388	Jamaica	JAM	392	Japan	JPN								26	TEXTILE FIBRES	1	No Quantity							425805			0
S3	2016	2016	2016	2	0	2	Export	388	Jamaica	JAM	484	Mexico	MEX								26	TEXTILE FIBRES	1	No Quantity							46587			0
S3	2016	2016	2016	2	0	2	Export	388	Jamaica	JAM	662	Saint Lucia	LCA								26	TEXTILE FIBRES	1	No Quantity							155			0
S3	2016	2016	2016	2	0	2	Export	388	Jamaica	JAM	757	Switzerland	CHE								26	TEXTILE FIBRES	1	No Quantity							189486			0
S3	2016	2016	2016	2	0	2	Export	388	Jamaica	JAM	826	United Kingdom	GBR								26	TEXTILE FIBRES	1	No Quantity							309			0
S3	2016	2016	2016	2	0	2	Export	388	Jamaica	JAM	842	USA	USA								26	TEXTILE FIBRES	1	No Quantity							9498			0
S3	2016	2016	2016	2	0	2	Export	392	Japan	JPN	0	World	WLD								26	TEXTILE FIBRES	1	No Quantity							1034996012			0
S3	2016	2016	2016	2	0	2	Export	392	Japan	JPN	4	Afghanistan	AFG								26	TEXTILE FIBRES	1	No Quantity							30875			0
S3	2016	2016	2016	2	0	2	Export	392	Japan	JPN	12	Algeria	DZA								26	TEXTILE FIBRES	1	No Quantity							1213345			0
S3	2016	2016	2016	2	0	2	Export	392	Japan	JPN	24	Angola	AGO								26	TEXTILE FIBRES	1	No Quantity							1548658			0
S3	2016	2016	2016	2	0	2	Export	392	Japan	JPN	32	Argentina	ARG								26	TEXTILE FIBRES	1	No Quantity							115304			0
S3	2016	2016	2016	2	0	2	Export	392	Japan	JPN	36	Australia	AUS								26	TEXTILE FIBRES	1	No Quantity							115903			0
S3	2016	2016	2016	2	0	2	Export	392	Japan	JPN	40	Austria	AUT								26	TEXTILE FIBRES	1	No Quantity							3024085			0
S3	2016	2016	2016	2	0	2	Export	392	Japan	JPN	50	Bangladesh	BGD								26	TEXTILE FIBRES	1	No Quantity							14577163			0
S3	2016	2016	2016	2	0	2	Export	392	Japan	JPN	56	Belgium	BEL								26	TEXTILE FIBRES	1	No Quantity							14490017			0
S3	2016	2016	2016	2	0	2	Export	392	Japan	JPN	72	Botswana	BWA								26	TEXTILE FIBRES	1	No Quantity							24328			0
S3	2016	2016	2016	2	0	2	Export	392	Japan	JPN	76	Brazil	BRA								26	TEXTILE FIBRES	1	No Quantity							1242304			0
S3	2016	2016	2016	2	0	2	Export	392	Japan	JPN	100	Bulgaria	BGR								26	TEXTILE FIBRES	1	No Quantity							33978			0
S3	2016	2016	2016	2	0	2	Export	392	Japan	JPN	104	Myanmar	MMR								26	TEXTILE FIBRES	1	No Quantity							1023925			0
S3	2016	2016	2016	2	0	2	Export	392	Japan	JPN	112	Belarus	BLR								26	TEXTILE FIBRES	1	No Quantity							237137			0
S3	2016	2016	2016	2	0	2	Export	392	Japan	JPN	116	Cambodia	KHM								26	TEXTILE FIBRES	1	No Quantity							7385732			0
S3	2016	2016	2016	2	0	2	Export	392	Japan	JPN	120	Cameroon	CMR								26	TEXTILE FIBRES	1	No Quantity							11379266			0
S3	2016	2016	2016	2	0	2	Export	392	Japan	JPN	124	Canada	CAN								26	TEXTILE FIBRES	1	No Quantity							1992794			0
S3	2016	2016	2016	2	0	2	Export	392	Japan	JPN	144	Sri Lanka	LKA								26	TEXTILE FIBRES	1	No Quantity							17680			0
S3	2016	2016	2016	2	0	2	Export	392	Japan	JPN	152	Chile	CHL								26	TEXTILE FIBRES	1	No Quantity							1271153			0
S3	2016	2016	2016	2	0	2	Export	392	Japan	JPN	156	China	CHN								26	TEXTILE FIBRES	1	No Quantity							270064850			0
S3	2016	2016	2016	2	0	2	Export	392	Japan	JPN	170	Colombia	COL								26	TEXTILE FIBRES	1	No Quantity							2073484			0
S3	2016	2016	2016	2	0	2	Export	392	Japan	JPN	180	Dem. Rep. of the Congo	COD								26	TEXTILE FIBRES	1	No Quantity							2643771			0
S3	2016	2016	2016	2	0	2	Export	392	Japan	JPN	204	Benin	BEN								26	TEXTILE FIBRES	1	No Quantity							412864			0
S3	2016	2016	2016	2	0	2	Export	392	Japan	JPN	208	Denmark	DNK								26	TEXTILE FIBRES	1	No Quantity							3444			0
S3	2016	2016	2016	2	0	2	Export	392	Japan	JPN	214	Dominican Rep.	DOM								26	TEXTILE FIBRES	1	No Quantity							2664195			0
S3	2016	2016	2016	2	0	2	Export	392	Japan	JPN	218	Ecuador	ECU								26	TEXTILE FIBRES	1	No Quantity							152928			0
S3	2016	2016	2016	2	0	2	Export	392	Japan	JPN	222	El Salvador	SLV								26	TEXTILE FIBRES	1	No Quantity							203417			0
S3	2016	2016	2016	2	0	2	Export	392	Japan	JPN	231	Ethiopia	ETH								26	TEXTILE FIBRES	1	No Quantity							817184			0
S3	2016	2016	2016	2	0	2	Export	392	Japan	JPN	246	Finland	FIN								26	TEXTILE FIBRES	1	No Quantity							823141			0
S3	2016	2016	2016	2	0	2	Export	392	Japan	JPN	251	France	FRA								26	TEXTILE FIBRES	1	No Quantity							5984624			0
S3	2016	2016	2016	2	0	2	Export	392	Japan	JPN	268	Georgia	GEO								26	TEXTILE FIBRES	1	No Quantity							26943			0
S3	2016	2016	2016	2	0	2	Export	392	Japan	JPN	276	Germany	DEU								26	TEXTILE FIBRES	1	No Quantity							25763592			0
S3	2016	2016	2016	2	0	2	Export	392	Japan	JPN	288	Ghana	GHA								26	TEXTILE FIBRES	1	No Quantity							7110814			0
S3	2016	2016	2016	2	0	2	Export	392	Japan	JPN	320	Guatemala	GTM								26	TEXTILE FIBRES	1	No Quantity							65838			0
S3	2016	2016	2016	2	0	2	Export	392	Japan	JPN	324	Guinea	GIN								26	TEXTILE FIBRES	1	No Quantity							519089			0
S3	2016	2016	2016	2	0	2	Export	392	Japan	JPN	332	Haiti	HTI								26	TEXTILE FIBRES	1	No Quantity							1912895			0
S3	2016	2016	2016	2	0	2	Export	392	Japan	JPN	344	China, Hong Kong SAR	HKG								26	TEXTILE FIBRES	1	No Quantity							15219567			0
S3	2016	2016	2016	2	0	2	Export	392	Japan	JPN	360	Indonesia	IDN								26	TEXTILE FIBRES	1	No Quantity							76823529			0
S3	2016	2016	2016	2	0	2	Export	392	Japan	JPN	364	Iran	IRN								26	TEXTILE FIBRES	1	No Quantity							14381242			0
S3	2016	2016	2016	2	0	2	Export	392	Japan	JPN	368	Iraq	IRQ								26	TEXTILE FIBRES	1	No Quantity							18656			0
S3	2016	2016	2016	2	0	2	Export	392	Japan	JPN	372	Ireland	IRL								26	TEXTILE FIBRES	1	No Quantity							1513787			0
S3	2016	2016	2016	2	0	2	Export	392	Japan	JPN	376	Israel	ISR								26	TEXTILE FIBRES	1	No Quantity							1143464			0
S3	2016	2016	2016	2	0	2	Export	392	Japan	JPN	381	Italy	ITA								26	TEXTILE FIBRES	1	No Quantity							6443953			0
S3	2016	2016	2016	2	0	2	Export	392	Japan	JPN	384	Côte d'Ivoire	CIV								26	TEXTILE FIBRES	1	No Quantity							8176930			0
S3	2016	2016	2016	2	0	2	Export	392	Japan	JPN	388	Jamaica	JAM								26	TEXTILE FIBRES	1	No Quantity							12541			0
S3	2016	2016	2016	2	0	2	Export	392	Japan	JPN	398	Kazakhstan	KAZ								26	TEXTILE FIBRES	1	No Quantity							4328			0
S3	2016	2016	2016	2	0	2	Export	392	Japan	JPN	404	Kenya	KEN								26	TEXTILE FIBRES	1	No Quantity							8172851			0
S3	2016	2016	2016	2	0	2	Export	392	Japan	JPN	410	Rep. of Korea	KOR								26	TEXTILE FIBRES	1	No Quantity							28821462			0
S3	2016	2016	2016	2	0	2	Export	392	Japan	JPN	417	Kyrgyzstan	KGZ								26	TEXTILE FIBRES	1	No Quantity							4632			0
S3	2016	2016	2016	2	0	2	Export	392	Japan	JPN	418	Lao People's Dem. Rep.	LAO								26	TEXTILE FIBRES	1	No Quantity							1261393			0
S3	2016	2016	2016	2	0	2	Export	392	Japan	JPN	428	Latvia	LVA								26	TEXTILE FIBRES	1	No Quantity							39319			0
S3	2016	2016	2016	2	0	2	Export	392	Japan	JPN	430	Liberia	LBR								26	TEXTILE FIBRES	1	No Quantity							30239			0
S3	2016	2016	2016	2	0	2	Export	392	Japan	JPN	440	Lithuania	LTU								26	TEXTILE FIBRES	1	No Quantity							2373549			0
S3	2016	2016	2016	2	0	2	Export	392	Japan	JPN	446	China, Macao SAR	MAC								26	TEXTILE FIBRES	1	No Quantity							6556			0
S3	2016	2016	2016	2	0	2	Export	392	Japan	JPN	450	Madagascar	MDG								26	TEXTILE FIBRES	1	No Quantity							5645			0
S3	2016	2016	2016	2	0	2	Export	392	Japan	JPN	454	Malawi	MWI								26	TEXTILE FIBRES	1	No Quantity							118582			0
S3	2016	2016	2016	2	0	2	Export	392	Japan	JPN	458	Malaysia	MYS								26	TEXTILE FIBRES	1	No Quantity							52621837			0
S3	2016	2016	2016	2	0	2	Export	392	Japan	JPN	478	Mauritania	MRT								26	TEXTILE FIBRES	1	No Quantity							67275			0
S3	2016	2016	2016	2	0	2	Export	392	Japan	JPN	484	Mexico	MEX								26	TEXTILE FIBRES	1	No Quantity							1447176			0
S3	2016	2016	2016	2	0	2	Export	392	Japan	JPN	490	Other Asia, nes									26	TEXTILE FIBRES	1	No Quantity							13356664			0
S3	2016	2016	2016	2	0	2	Export	392	Japan	JPN	496	Mongolia	MNG								26	TEXTILE FIBRES	1	No Quantity							207358			0
S3	2016	2016	2016	2	0	2	Export	392	Japan	JPN	504	Morocco	MAR								26	TEXTILE FIBRES	1	No Quantity							239577			0
S3	2016	2016	2016	2	0	2	Export	392	Japan	JPN	508	Mozambique	MOZ								26	TEXTILE FIBRES	1	No Quantity							4020716			0
S3	2016	2016	2016	2	0	2	Export	392	Japan	JPN	512	Oman	OMN								26	TEXTILE FIBRES	1	No Quantity							5792			0
S3	2016	2016	2016	2	0	2	Export	392	Japan	JPN	524	Nepal	NPL								26	TEXTILE FIBRES	1	No Quantity							3959			0
S3	2016	2016	2016	2	0	2	Export	392	Japan	JPN	528	Netherlands	NLD								26	TEXTILE FIBRES	1	No Quantity							11248253			0
S3	2016	2016	2016	2	0	2	Export	392	Japan	JPN	554	New Zealand	NZL								26	TEXTILE FIBRES	1	No Quantity							14669			0
S3	2016	2016	2016	2	0	2	Export	392	Japan	JPN	566	Nigeria	NGA								26	TEXTILE FIBRES	1	No Quantity							61562783			0
S3	2016	2016	2016	2	0	2	Export	392	Japan	JPN	586	Pakistan	PAK								26	TEXTILE FIBRES	1	No Quantity							6766983			0
S3	2016	2016	2016	2	0	2	Export	392	Japan	JPN	598	Papua New Guinea	PNG								26	TEXTILE FIBRES	1	No Quantity							1860			0
S3	2016	2016	2016	2	0	2	Export	392	Japan	JPN	600	Paraguay	PRY								26	TEXTILE FIBRES	1	No Quantity							4530			0
S3	2016	2016	2016	2	0	2	Export	392	Japan	JPN	604	Peru	PER								26	TEXTILE FIBRES	1	No Quantity							1521421			0
S3	2016	2016	2016	2	0	2	Export	392	Japan	JPN	608	Philippines	PHL								26	TEXTILE FIBRES	1	No Quantity							22507509			0
S3	2016	2016	2016	2	0	2	Export	392	Japan	JPN	616	Poland	POL								26	TEXTILE FIBRES	1	No Quantity							581797			0
S3	2016	2016	2016	2	0	2	Export	392	Japan	JPN	620	Portugal	PRT								26	TEXTILE FIBRES	1	No Quantity							24779			0
S3	2016	2016	2016	2	0	2	Export	392	Japan	JPN	642	Romania	ROU								26	TEXTILE FIBRES	1	No Quantity							61814			0
S3	2016	2016	2016	2	0	2	Export	392	Japan	JPN	643	Russian Federation	RUS								26	TEXTILE FIBRES	1	No Quantity							22686810			0
S3	2016	2016	2016	2	0	2	Export	392	Japan	JPN	686	Senegal	SEN								26	TEXTILE FIBRES	1	No Quantity							30979633			0
S3	2016	2016	2016	2	0	2	Export	392	Japan	JPN	699	India	IND								26	TEXTILE FIBRES	1	No Quantity							12751653			0
S3	2016	2016	2016	2	0	2	Export	392	Japan	JPN	702	Singapore	SGP								26	TEXTILE FIBRES	1	No Quantity							218306			0
S3	2016	2016	2016	2	0	2	Export	392	Japan	JPN	704	Viet Nam	VNM								26	TEXTILE FIBRES	1	No Quantity							38679528			0
S3	2016	2016	2016	2	0	2	Export	392	Japan	JPN	705	Slovenia	SVN								26	TEXTILE FIBRES	1	No Quantity							429430			0
S3	2016	2016	2016	2	0	2	Export	392	Japan	JPN	710	South Africa	ZAF								26	TEXTILE FIBRES	1	No Quantity							5384338			0
S3	2016	2016	2016	2	0	2	Export	392	Japan	JPN	724	Spain	ESP								26	TEXTILE FIBRES	1	No Quantity							3290365			0
S3	2016	2016	2016	2	0	2	Export	392	Japan	JPN	752	Sweden	SWE								26	TEXTILE FIBRES	1	No Quantity							2462979			0
S3	2016	2016	2016	2	0	2	Export	392	Japan	JPN	757	Switzerland	CHE								26	TEXTILE FIBRES	1	No Quantity							97496			0
S3	2016	2016	2016	2	0	2	Export	392	Japan	JPN	764	Thailand	THA								26	TEXTILE FIBRES	1	No Quantity							22461505			0
S3	2016	2016	2016	2	0	2	Export	392	Japan	JPN	768	Togo	TGO								26	TEXTILE FIBRES	1	No Quantity							23111138			0
S3	2016	2016	2016	2	0	2	Export	392	Japan	JPN	784	United Arab Emirates	ARE								26	TEXTILE FIBRES	1	No Quantity							3814059			0
S3	2016	2016	2016	2	0	2	Export	392	Japan	JPN	788	Tunisia	TUN								26	TEXTILE FIBRES	1	No Quantity							2827			0
S3	2016	2016	2016	2	0	2	Export	392	Japan	JPN	792	Turkey	TUR								26	TEXTILE FIBRES	1	No Quantity							5486207			0
S3	2016	2016	2016	2	0	2	Export	392	Japan	JPN	800	Uganda	UGA								26	TEXTILE FIBRES	1	No Quantity							739320			0
S3	2016	2016	2016	2	0	2	Export	392	Japan	JPN	804	Ukraine	UKR								26	TEXTILE FIBRES	1	No Quantity							5999569			0
S3	2016	2016	2016	2	0	2	Export	392	Japan	JPN	818	Egypt	EGY								26	TEXTILE FIBRES	1	No Quantity							54125			0
S3	2016	2016	2016	2	0	2	Export	392	Japan	JPN	826	United Kingdom	GBR								26	TEXTILE FIBRES	1	No Quantity							25671704			0
S3	2016	2016	2016	2	0	2	Export	392	Japan	JPN	834	United Rep. of Tanzania	TZA								26	TEXTILE FIBRES	1	No Quantity							2398503			0
S3	2016	2016	2016	2	0	2	Export	392	Japan	JPN	842	USA	USA								26	TEXTILE FIBRES	1	No Quantity							106411954			0
S3	2016	2016	2016	2	0	2	Export	392	Japan	JPN	854	Burkina Faso	BFA								26	TEXTILE FIBRES	1	No Quantity							3821			0
S3	2016	2016	2016	2	0	2	Export	392	Japan	JPN	894	Zambia	ZMB								26	TEXTILE FIBRES	1	No Quantity							55046			0
S3	2016	2016	2016	2	0	2	Export	388	Jamaica	JAM	0	World	WLD								27	CRUDE FERTILIZER,MINERAL	1	No Quantity							5625238			0
S3	2016	2016	2016	2	0	2	Export	388	Jamaica	JAM	28	Antigua and Barbuda	ATG								27	CRUDE FERTILIZER,MINERAL	1	No Quantity							335			0
S3	2016	2016	2016	2	0	2	Export	388	Jamaica	JAM	52	Barbados	BRB								27	CRUDE FERTILIZER,MINERAL	1	No Quantity							120843			0
S3	2016	2016	2016	2	0	2	Export	388	Jamaica	JAM	60	Bermuda	BMU								27	CRUDE FERTILIZER,MINERAL	1	No Quantity							187572			0
S3	2016	2016	2016	2	0	2	Export	388	Jamaica	JAM	124	Canada	CAN								27	CRUDE FERTILIZER,MINERAL	1	No Quantity							5664			0
S3	2016	2016	2016	2	0	2	Export	388	Jamaica	JAM	136	Cayman Isds	CYM								27	CRUDE FERTILIZER,MINERAL	1	No Quantity							586297			0
S3	2016	2016	2016	2	0	2	Export	388	Jamaica	JAM	192	Cuba	CUB								27	CRUDE FERTILIZER,MINERAL	1	No Quantity							332554			0
S3	2016	2016	2016	2	0	2	Export	388	Jamaica	JAM	212	Dominica	DMA								27	CRUDE FERTILIZER,MINERAL	1	No Quantity							12172			0
S3	2016	2016	2016	2	0	2	Export	388	Jamaica	JAM	214	Dominican Rep.	DOM								27	CRUDE FERTILIZER,MINERAL	1	No Quantity							10925			0
S3	2016	2016	2016	2	0	2	Export	388	Jamaica	JAM	308	Grenada	GRD								27	CRUDE FERTILIZER,MINERAL	1	No Quantity							37763			0
S3	2016	2016	2016	2	0	2	Export	388	Jamaica	JAM	328	Guyana	GUY								27	CRUDE FERTILIZER,MINERAL	1	No Quantity							325768			0
S3	2016	2016	2016	2	0	2	Export	388	Jamaica	JAM	332	Haiti	HTI								27	CRUDE FERTILIZER,MINERAL	1	No Quantity							4693			0
S3	2016	2016	2016	2	0	2	Export	388	Jamaica	JAM	659	Saint Kitts and Nevis	KNA								27	CRUDE FERTILIZER,MINERAL	1	No Quantity							8044			0
S3	2016	2016	2016	2	0	2	Export	388	Jamaica	JAM	662	Saint Lucia	LCA								27	CRUDE FERTILIZER,MINERAL	1	No Quantity							111090			0
S3	2016	2016	2016	2	0	2	Export	388	Jamaica	JAM	780	Trinidad and Tobago	TTO								27	CRUDE FERTILIZER,MINERAL	1	No Quantity							255551			0
S3	2016	2016	2016	2	0	2	Export	388	Jamaica	JAM	796	Turks and Caicos Isds	TCA								27	CRUDE FERTILIZER,MINERAL	1	No Quantity							274797			0
S3	2016	2016	2016	2	0	2	Export	388	Jamaica	JAM	842	USA	USA								27	CRUDE FERTILIZER,MINERAL	1	No Quantity							3351171			0
S3	2016	2016	2016	2	0	2	Export	392	Japan	JPN	0	World	WLD								27	CRUDE FERTILIZER,MINERAL	1	No Quantity							451723102			0
S3	2016	2016	2016	2	0	2	Export	392	Japan	JPN	32	Argentina	ARG								27	CRUDE FERTILIZER,MINERAL	1	No Quantity							111335			0
S3	2016	2016	2016	2	0	2	Export	392	Japan	JPN	36	Australia	AUS								27	CRUDE FERTILIZER,MINERAL	1	No Quantity							9362006			0
S3	2016	2016	2016	2	0	2	Export	392	Japan	JPN	40	Austria	AUT								27	CRUDE FERTILIZER,MINERAL	1	No Quantity							296557			0
S3	2016	2016	2016	2	0	2	Export	392	Japan	JPN	48	Bahrain	BHR								27	CRUDE FERTILIZER,MINERAL	1	No Quantity							1370187			0
S3	2016	2016	2016	2	0	2	Export	392	Japan	JPN	50	Bangladesh	BGD								27	CRUDE FERTILIZER,MINERAL	1	No Quantity							10152809			0
S3	2016	2016	2016	2	0	2	Export	392	Japan	JPN	56	Belgium	BEL								27	CRUDE FERTILIZER,MINERAL	1	No Quantity							503970			0
S3	2016	2016	2016	2	0	2	Export	392	Japan	JPN	76	Brazil	BRA								27	CRUDE FERTILIZER,MINERAL	1	No Quantity							504826			0
S3	2016	2016	2016	2	0	2	Export	392	Japan	JPN	90	Solomon Isds	SLB								27	CRUDE FERTILIZER,MINERAL	1	No Quantity							8950			0
S3	2016	2016	2016	2	0	2	Export	392	Japan	JPN	104	Myanmar	MMR								27	CRUDE FERTILIZER,MINERAL	1	No Quantity							134310			0
S3	2016	2016	2016	2	0	2	Export	392	Japan	JPN	116	Cambodia	KHM								27	CRUDE FERTILIZER,MINERAL	1	No Quantity							1544469			0
S3	2016	2016	2016	2	0	2	Export	392	Japan	JPN	120	Cameroon	CMR								27	CRUDE FERTILIZER,MINERAL	1	No Quantity							9843			0
S3	2016	2016	2016	2	0	2	Export	392	Japan	JPN	124	Canada	CAN								27	CRUDE FERTILIZER,MINERAL	1	No Quantity							913455			0
S3	2016	2016	2016	2	0	2	Export	392	Japan	JPN	144	Sri Lanka	LKA								27	CRUDE FERTILIZER,MINERAL	1	No Quantity							222708			0
S3	2016	2016	2016	2	0	2	Export	392	Japan	JPN	152	Chile	CHL								27	CRUDE FERTILIZER,MINERAL	1	No Quantity							116400			0
S3	2016	2016	2016	2	0	2	Export	392	Japan	JPN	156	China	CHN								27	CRUDE FERTILIZER,MINERAL	1	No Quantity							141088573			0
S3	2016	2016	2016	2	0	2	Export	392	Japan	JPN	178	Congo	COG								27	CRUDE FERTILIZER,MINERAL	1	No Quantity							1897			0
S3	2016	2016	2016	2	0	2	Export	392	Japan	JPN	188	Costa Rica	CRI								27	CRUDE FERTILIZER,MINERAL	1	No Quantity							3186			0
S3	2016	2016	2016	2	0	2	Export	392	Japan	JPN	203	Czechia	CZE								27	CRUDE FERTILIZER,MINERAL	1	No Quantity							34595			0
S3	2016	2016	2016	2	0	2	Export	392	Japan	JPN	204	Benin	BEN								27	CRUDE FERTILIZER,MINERAL	1	No Quantity							198776			0
S3	2016	2016	2016	2	0	2	Export	392	Japan	JPN	208	Denmark	DNK								27	CRUDE FERTILIZER,MINERAL	1	No Quantity							29963			0
S3	2016	2016	2016	2	0	2	Export	392	Japan	JPN	222	El Salvador	SLV								27	CRUDE FERTILIZER,MINERAL	1	No Quantity							19015			0
S3	2016	2016	2016	2	0	2	Export	392	Japan	JPN	246	Finland	FIN								27	CRUDE FERTILIZER,MINERAL	1	No Quantity							28812			0
S3	2016	2016	2016	2	0	2	Export	392	Japan	JPN	251	France	FRA								27	CRUDE FERTILIZER,MINERAL	1	No Quantity							3195807			0
S3	2016	2016	2016	2	0	2	Export	392	Japan	JPN	276	Germany	DEU								27	CRUDE FERTILIZER,MINERAL	1	No Quantity							8375559			0
S3	2016	2016	2016	2	0	2	Export	392	Japan	JPN	288	Ghana	GHA								27	CRUDE FERTILIZER,MINERAL	1	No Quantity							287413			0
S3	2016	2016	2016	2	0	2	Export	392	Japan	JPN	296	Kiribati	KIR								27	CRUDE FERTILIZER,MINERAL	1	No Quantity							63656			0
S3	2016	2016	2016	2	0	2	Export	392	Japan	JPN	344	China, Hong Kong SAR	HKG								27	CRUDE FERTILIZER,MINERAL	1	No Quantity							6547001			0
S3	2016	2016	2016	2	0	2	Export	392	Japan	JPN	348	Hungary	HUN								27	CRUDE FERTILIZER,MINERAL	1	No Quantity							36538			0
S3	2016	2016	2016	2	0	2	Export	392	Japan	JPN	360	Indonesia	IDN								27	CRUDE FERTILIZER,MINERAL	1	No Quantity							16097359			0
S3	2016	2016	2016	2	0	2	Export	392	Japan	JPN	364	Iran	IRN								27	CRUDE FERTILIZER,MINERAL	1	No Quantity							94116			0
S3	2016	2016	2016	2	0	2	Export	392	Japan	JPN	372	Ireland	IRL								27	CRUDE FERTILIZER,MINERAL	1	No Quantity							27247			0
S3	2016	2016	2016	2	0	2	Export	392	Japan	JPN	376	Israel	ISR								27	CRUDE FERTILIZER,MINERAL	1	No Quantity							12928			0
S3	2016	2016	2016	2	0	2	Export	392	Japan	JPN	381	Italy	ITA								27	CRUDE FERTILIZER,MINERAL	1	No Quantity							3057713			0
S3	2016	2016	2016	2	0	2	Export	392	Japan	JPN	384	Côte d'Ivoire	CIV								27	CRUDE FERTILIZER,MINERAL	1	No Quantity							1697977			0
S3	2016	2016	2016	2	0	2	Export	392	Japan	JPN	400	Jordan	JOR								27	CRUDE FERTILIZER,MINERAL	1	No Quantity							2882			0
S3	2016	2016	2016	2	0	2	Export	392	Japan	JPN	404	Kenya	KEN								27	CRUDE FERTILIZER,MINERAL	1	No Quantity							38628			0
S3	2016	2016	2016	2	0	2	Export	392	Japan	JPN	410	Rep. of Korea	KOR								27	CRUDE FERTILIZER,MINERAL	1	No Quantity							68626967			0
S3	2016	2016	2016	2	0	2	Export	392	Japan	JPN	414	Kuwait	KWT								27	CRUDE FERTILIZER,MINERAL	1	No Quantity							914771			0
S3	2016	2016	2016	2	0	2	Export	392	Japan	JPN	446	China, Macao SAR	MAC								27	CRUDE FERTILIZER,MINERAL	1	No Quantity							1860			0
S3	2016	2016	2016	2	0	2	Export	392	Japan	JPN	458	Malaysia	MYS								27	CRUDE FERTILIZER,MINERAL	1	No Quantity							4659576			0
S3	2016	2016	2016	2	0	2	Export	392	Japan	JPN	484	Mexico	MEX								27	CRUDE FERTILIZER,MINERAL	1	No Quantity							601769			0
S3	2016	2016	2016	2	0	2	Export	392	Japan	JPN	490	Other Asia, nes									27	CRUDE FERTILIZER,MINERAL	1	No Quantity							49067014			0
S3	2016	2016	2016	2	0	2	Export	392	Japan	JPN	496	Mongolia	MNG								27	CRUDE FERTILIZER,MINERAL	1	No Quantity							31243			0
S3	2016	2016	2016	2	0	2	Export	392	Japan	JPN	512	Oman	OMN								27	CRUDE FERTILIZER,MINERAL	1	No Quantity							3118993			0
S3	2016	2016	2016	2	0	2	Export	392	Japan	JPN	524	Nepal	NPL								27	CRUDE FERTILIZER,MINERAL	1	No Quantity							5838			0
S3	2016	2016	2016	2	0	2	Export	392	Japan	JPN	528	Netherlands	NLD								27	CRUDE FERTILIZER,MINERAL	1	No Quantity							794136			0
S3	2016	2016	2016	2	0	2	Export	392	Japan	JPN	540	New Caledonia	NCL								27	CRUDE FERTILIZER,MINERAL	1	No Quantity							217063			0
S3	2016	2016	2016	2	0	2	Export	392	Japan	JPN	554	New Zealand	NZL								27	CRUDE FERTILIZER,MINERAL	1	No Quantity							222293			0
S3	2016	2016	2016	2	0	2	Export	392	Japan	JPN	580	N. Mariana Isds	MNP								27	CRUDE FERTILIZER,MINERAL	1	No Quantity							6510			0
S3	2016	2016	2016	2	0	2	Export	392	Japan	JPN	586	Pakistan	PAK								27	CRUDE FERTILIZER,MINERAL	1	No Quantity							326465			0
S3	2016	2016	2016	2	0	2	Export	392	Japan	JPN	598	Papua New Guinea	PNG								27	CRUDE FERTILIZER,MINERAL	1	No Quantity							45507			0
S3	2016	2016	2016	2	0	2	Export	392	Japan	JPN	604	Peru	PER								27	CRUDE FERTILIZER,MINERAL	1	No Quantity							1466982			0
S3	2016	2016	2016	2	0	2	Export	392	Japan	JPN	608	Philippines	PHL								27	CRUDE FERTILIZER,MINERAL	1	No Quantity							3859979			0
S3	2016	2016	2016	2	0	2	Export	392	Japan	JPN	616	Poland	POL								27	CRUDE FERTILIZER,MINERAL	1	No Quantity							1067820			0
S3	2016	2016	2016	2	0	2	Export	392	Japan	JPN	620	Portugal	PRT								27	CRUDE FERTILIZER,MINERAL	1	No Quantity							1851			0
S3	2016	2016	2016	2	0	2	Export	392	Japan	JPN	634	Qatar	QAT								27	CRUDE FERTILIZER,MINERAL	1	No Quantity							1281927			0
S3	2016	2016	2016	2	0	2	Export	392	Japan	JPN	643	Russian Federation	RUS								27	CRUDE FERTILIZER,MINERAL	1	No Quantity							741539			0
S3	2016	2016	2016	2	0	2	Export	392	Japan	JPN	682	Saudi Arabia	SAU								27	CRUDE FERTILIZER,MINERAL	1	No Quantity							369632			0
S3	2016	2016	2016	2	0	2	Export	392	Japan	JPN	688	Serbia	SRB								27	CRUDE FERTILIZER,MINERAL	1	No Quantity							45460			0
S3	2016	2016	2016	2	0	2	Export	392	Japan	JPN	699	India	IND								27	CRUDE FERTILIZER,MINERAL	1	No Quantity							10693187			0
S3	2016	2016	2016	2	0	2	Export	392	Japan	JPN	702	Singapore	SGP								27	CRUDE FERTILIZER,MINERAL	1	No Quantity							15985306			0
S3	2016	2016	2016	2	0	2	Export	392	Japan	JPN	704	Viet Nam	VNM								27	CRUDE FERTILIZER,MINERAL	1	No Quantity							9524281			0
S3	2016	2016	2016	2	0	2	Export	392	Japan	JPN	710	South Africa	ZAF								27	CRUDE FERTILIZER,MINERAL	1	No Quantity							648491			0
S3	2016	2016	2016	2	0	2	Export	392	Japan	JPN	724	Spain	ESP								27	CRUDE FERTILIZER,MINERAL	1	No Quantity							347450			0
S3	2016	2016	2016	2	0	2	Export	392	Japan	JPN	752	Sweden	SWE								27	CRUDE FERTILIZER,MINERAL	1	No Quantity							127127			0
S3	2016	2016	2016	2	0	2	Export	392	Japan	JPN	757	Switzerland	CHE								27	CRUDE FERTILIZER,MINERAL	1	No Quantity							638242			0
S3	2016	2016	2016	2	0	2	Export	392	Japan	JPN	764	Thailand	THA								27	CRUDE FERTILIZER,MINERAL	1	No Quantity							17627058			0
S3	2016	2016	2016	2	0	2	Export	392	Japan	JPN	784	United Arab Emirates	ARE								27	CRUDE FERTILIZER,MINERAL	1	No Quantity							21086853			0
S3	2016	2016	2016	2	0	2	Export	392	Japan	JPN	788	Tunisia	TUN								27	CRUDE FERTILIZER,MINERAL	1	No Quantity							11823			0
S3	2016	2016	2016	2	0	2	Export	392	Japan	JPN	792	Turkey	TUR								27	CRUDE FERTILIZER,MINERAL	1	No Quantity							142477			0
S3	2016	2016	2016	2	0	2	Export	392	Japan	JPN	818	Egypt	EGY								27	CRUDE FERTILIZER,MINERAL	1	No Quantity							199641			0
S3	2016	2016	2016	2	0	2	Export	392	Japan	JPN	826	United Kingdom	GBR								27	CRUDE FERTILIZER,MINERAL	1	No Quantity							2432739			0
S3	2016	2016	2016	2	0	2	Export	392	Japan	JPN	834	United Rep. of Tanzania	TZA								27	CRUDE FERTILIZER,MINERAL	1	No Quantity							7505			0
S3	2016	2016	2016	2	0	2	Export	392	Japan	JPN	842	USA	USA								27	CRUDE FERTILIZER,MINERAL	1	No Quantity							28584260			0
S3	2016	2016	2016	2	0	2	Export	388	Jamaica	JAM	0	World	WLD								28	METALLIFEROUS ORE,SCRAP	1	No Quantity							547250133			0
S3	2016	2016	2016	2	0	2	Export	388	Jamaica	JAM	120	Cameroon	CMR								28	METALLIFEROUS ORE,SCRAP	1	No Quantity							22541744			0
S3	2016	2016	2016	2	0	2	Export	388	Jamaica	JAM	124	Canada	CAN								28	METALLIFEROUS ORE,SCRAP	1	No Quantity							118094776			0
S3	2016	2016	2016	2	0	2	Export	388	Jamaica	JAM	156	China	CHN								28	METALLIFEROUS ORE,SCRAP	1	No Quantity							27057479			0
S3	2016	2016	2016	2	0	2	Export	388	Jamaica	JAM	188	Costa Rica	CRI								28	METALLIFEROUS ORE,SCRAP	1	No Quantity							211274			0
S3	2016	2016	2016	2	0	2	Export	388	Jamaica	JAM	268	Georgia	GEO								28	METALLIFEROUS ORE,SCRAP	1	No Quantity							22917451			0
S3	2016	2016	2016	2	0	2	Export	388	Jamaica	JAM	344	China, Hong Kong SAR	HKG								28	METALLIFEROUS ORE,SCRAP	1	No Quantity							7907			0
S3	2016	2016	2016	2	0	2	Export	388	Jamaica	JAM	352	Iceland	ISL								28	METALLIFEROUS ORE,SCRAP	1	No Quantity							23839324			0
S3	2016	2016	2016	2	0	2	Export	388	Jamaica	JAM	360	Indonesia	IDN								28	METALLIFEROUS ORE,SCRAP	1	No Quantity							48749			0
S3	2016	2016	2016	2	0	2	Export	388	Jamaica	JAM	376	Israel	ISR								28	METALLIFEROUS ORE,SCRAP	1	No Quantity							75937			0
S3	2016	2016	2016	2	0	2	Export	388	Jamaica	JAM	410	Rep. of Korea	KOR								28	METALLIFEROUS ORE,SCRAP	1	No Quantity							513174			0
S3	2016	2016	2016	2	0	2	Export	388	Jamaica	JAM	428	Latvia	LVA								28	METALLIFEROUS ORE,SCRAP	1	No Quantity							7932481			0
S3	2016	2016	2016	2	0	2	Export	388	Jamaica	JAM	490	Other Asia, nes									28	METALLIFEROUS ORE,SCRAP	1	No Quantity							360436			0
S3	2016	2016	2016	2	0	2	Export	388	Jamaica	JAM	528	Netherlands	NLD								28	METALLIFEROUS ORE,SCRAP	1	No Quantity							112823317			0
S3	2016	2016	2016	2	0	2	Export	388	Jamaica	JAM	643	Russian Federation	RUS								28	METALLIFEROUS ORE,SCRAP	1	No Quantity							70567156			0
S3	2016	2016	2016	2	0	2	Export	388	Jamaica	JAM	699	India	IND								28	METALLIFEROUS ORE,SCRAP	1	No Quantity							73232			0
S3	2016	2016	2016	2	0	2	Export	388	Jamaica	JAM	702	Singapore	SGP								28	METALLIFEROUS ORE,SCRAP	1	No Quantity							7714			0
S3	2016	2016	2016	2	0	2	Export	388	Jamaica	JAM	704	Viet Nam	VNM								28	METALLIFEROUS ORE,SCRAP	1	No Quantity							134810			0
S3	2016	2016	2016	2	0	2	Export	388	Jamaica	JAM	752	Sweden	SWE								28	METALLIFEROUS ORE,SCRAP	1	No Quantity							7716258			0
S3	2016	2016	2016	2	0	2	Export	388	Jamaica	JAM	784	United Arab Emirates	ARE								28	METALLIFEROUS ORE,SCRAP	1	No Quantity							272839			0
S3	2016	2016	2016	2	0	2	Export	388	Jamaica	JAM	842	USA	USA								28	METALLIFEROUS ORE,SCRAP	1	No Quantity							132054075			0
S3	2016	2016	2016	2	0	2	Export	392	Japan	JPN	0	World	WLD								28	METALLIFEROUS ORE,SCRAP	1	No Quantity							3486216175			0
S3	2016	2016	2016	2	0	2	Export	392	Japan	JPN	36	Australia	AUS								28	METALLIFEROUS ORE,SCRAP	1	No Quantity							671870			0
S3	2016	2016	2016	2	0	2	Export	392	Japan	JPN	40	Austria	AUT								28	METALLIFEROUS ORE,SCRAP	1	No Quantity							87376			0
S3	2016	2016	2016	2	0	2	Export	392	Japan	JPN	44	Bahamas	BHS								28	METALLIFEROUS ORE,SCRAP	1	No Quantity							78969			0
S3	2016	2016	2016	2	0	2	Export	392	Japan	JPN	50	Bangladesh	BGD								28	METALLIFEROUS ORE,SCRAP	1	No Quantity							40908795			0
S3	2016	2016	2016	2	0	2	Export	392	Japan	JPN	56	Belgium	BEL								28	METALLIFEROUS ORE,SCRAP	1	No Quantity							20277413			0
S3	2016	2016	2016	2	0	2	Export	392	Japan	JPN	76	Brazil	BRA								28	METALLIFEROUS ORE,SCRAP	1	No Quantity							169411			0
S3	2016	2016	2016	2	0	2	Export	392	Japan	JPN	116	Cambodia	KHM								28	METALLIFEROUS ORE,SCRAP	1	No Quantity							83527			0
S3	2016	2016	2016	2	0	2	Export	392	Japan	JPN	120	Cameroon	CMR								28	METALLIFEROUS ORE,SCRAP	1	No Quantity							81906			0
S3	2016	2016	2016	2	0	2	Export	392	Japan	JPN	124	Canada	CAN								28	METALLIFEROUS ORE,SCRAP	1	No Quantity							1323262			0
S3	2016	2016	2016	2	0	2	Export	392	Japan	JPN	144	Sri Lanka	LKA								28	METALLIFEROUS ORE,SCRAP	1	No Quantity							11197			0
S3	2016	2016	2016	2	0	2	Export	392	Japan	JPN	152	Chile	CHL								28	METALLIFEROUS ORE,SCRAP	1	No Quantity							2459			0
S3	2016	2016	2016	2	0	2	Export	392	Japan	JPN	156	China	CHN								28	METALLIFEROUS ORE,SCRAP	1	No Quantity							1528120912			0
S3	2016	2016	2016	2	0	2	Export	392	Japan	JPN	203	Czechia	CZE								28	METALLIFEROUS ORE,SCRAP	1	No Quantity							42680			0
S3	2016	2016	2016	2	0	2	Export	392	Japan	JPN	246	Finland	FIN								28	METALLIFEROUS ORE,SCRAP	1	No Quantity							6160			0
S3	2016	2016	2016	2	0	2	Export	392	Japan	JPN	251	France	FRA								28	METALLIFEROUS ORE,SCRAP	1	No Quantity							131667			0
S3	2016	2016	2016	2	0	2	Export	392	Japan	JPN	276	Germany	DEU								28	METALLIFEROUS ORE,SCRAP	1	No Quantity							38151958			0
S3	2016	2016	2016	2	0	2	Export	392	Japan	JPN	300	Greece	GRC								28	METALLIFEROUS ORE,SCRAP	1	No Quantity							33683			0
S3	2016	2016	2016	2	0	2	Export	392	Japan	JPN	344	China, Hong Kong SAR	HKG								28	METALLIFEROUS ORE,SCRAP	1	No Quantity							14657826			0
S3	2016	2016	2016	2	0	2	Export	392	Japan	JPN	348	Hungary	HUN								28	METALLIFEROUS ORE,SCRAP	1	No Quantity							187744			0
S3	2016	2016	2016	2	0	2	Export	392	Japan	JPN	360	Indonesia	IDN								28	METALLIFEROUS ORE,SCRAP	1	No Quantity							32409433			0
S3	2016	2016	2016	2	0	2	Export	392	Japan	JPN	376	Israel	ISR								28	METALLIFEROUS ORE,SCRAP	1	No Quantity							3425			0
S3	2016	2016	2016	2	0	2	Export	392	Japan	JPN	381	Italy	ITA								28	METALLIFEROUS ORE,SCRAP	1	No Quantity							2412859			0
S3	2016	2016	2016	2	0	2	Export	392	Japan	JPN	410	Rep. of Korea	KOR								28	METALLIFEROUS ORE,SCRAP	1	No Quantity							946669174			0
S3	2016	2016	2016	2	0	2	Export	392	Japan	JPN	458	Malaysia	MYS								28	METALLIFEROUS ORE,SCRAP	1	No Quantity							10659891			0
S3	2016	2016	2016	2	0	2	Export	392	Japan	JPN	484	Mexico	MEX								28	METALLIFEROUS ORE,SCRAP	1	No Quantity							161078			0
S3	2016	2016	2016	2	0	2	Export	392	Japan	JPN	490	Other Asia, nes									28	METALLIFEROUS ORE,SCRAP	1	No Quantity							201609246			0
S3	2016	2016	2016	2	0	2	Export	392	Japan	JPN	528	Netherlands	NLD								28	METALLIFEROUS ORE,SCRAP	1	No Quantity							167514			0
S3	2016	2016	2016	2	0	2	Export	392	Japan	JPN	579	Norway	NOR								28	METALLIFEROUS ORE,SCRAP	1	No Quantity							260341			0
S3	2016	2016	2016	2	0	2	Export	392	Japan	JPN	586	Pakistan	PAK								28	METALLIFEROUS ORE,SCRAP	1	No Quantity							2094599			0
S3	2016	2016	2016	2	0	2	Export	392	Japan	JPN	591	Panama	PAN								28	METALLIFEROUS ORE,SCRAP	1	No Quantity							13407			0
S3	2016	2016	2016	2	0	2	Export	392	Japan	JPN	608	Philippines	PHL								28	METALLIFEROUS ORE,SCRAP	1	No Quantity							1487010			0
S3	2016	2016	2016	2	0	2	Export	392	Japan	JPN	616	Poland	POL								28	METALLIFEROUS ORE,SCRAP	1	No Quantity							596972			0
S3	2016	2016	2016	2	0	2	Export	392	Japan	JPN	620	Portugal	PRT								28	METALLIFEROUS ORE,SCRAP	1	No Quantity							44061			0
S3	2016	2016	2016	2	0	2	Export	392	Japan	JPN	642	Romania	ROU								28	METALLIFEROUS ORE,SCRAP	1	No Quantity							41437			0
S3	2016	2016	2016	2	0	2	Export	392	Japan	JPN	643	Russian Federation	RUS								28	METALLIFEROUS ORE,SCRAP	1	No Quantity							2473043			0
S3	2016	2016	2016	2	0	2	Export	392	Japan	JPN	682	Saudi Arabia	SAU								28	METALLIFEROUS ORE,SCRAP	1	No Quantity							426916			0
S3	2016	2016	2016	2	0	2	Export	392	Japan	JPN	699	India	IND								28	METALLIFEROUS ORE,SCRAP	1	No Quantity							18537004			0
S3	2016	2016	2016	2	0	2	Export	392	Japan	JPN	702	Singapore	SGP								28	METALLIFEROUS ORE,SCRAP	1	No Quantity							1363667			0
S3	2016	2016	2016	2	0	2	Export	392	Japan	JPN	704	Viet Nam	VNM								28	METALLIFEROUS ORE,SCRAP	1	No Quantity							384819204			0
S3	2016	2016	2016	2	0	2	Export	392	Japan	JPN	710	South Africa	ZAF								28	METALLIFEROUS ORE,SCRAP	1	No Quantity							107514			0
S3	2016	2016	2016	2	0	2	Export	392	Japan	JPN	724	Spain	ESP								28	METALLIFEROUS ORE,SCRAP	1	No Quantity							259991			0
S3	2016	2016	2016	2	0	2	Export	392	Japan	JPN	752	Sweden	SWE								28	METALLIFEROUS ORE,SCRAP	1	No Quantity							51925			0
S3	2016	2016	2016	2	0	2	Export	392	Japan	JPN	757	Switzerland	CHE								28	METALLIFEROUS ORE,SCRAP	1	No Quantity							1385131			0
S3	2016	2016	2016	2	0	2	Export	392	Japan	JPN	764	Thailand	THA								28	METALLIFEROUS ORE,SCRAP	1	No Quantity							27071330			0
S3	2016	2016	2016	2	0	2	Export	392	Japan	JPN	784	United Arab Emirates	ARE								28	METALLIFEROUS ORE,SCRAP	1	No Quantity							2763670			0
S3	2016	2016	2016	2	0	2	Export	392	Japan	JPN	792	Turkey	TUR								28	METALLIFEROUS ORE,SCRAP	1	No Quantity							30433			0
S3	2016	2016	2016	2	0	2	Export	392	Japan	JPN	818	Egypt	EGY								28	METALLIFEROUS ORE,SCRAP	1	No Quantity							38775			0
S3	2016	2016	2016	2	0	2	Export	392	Japan	JPN	826	United Kingdom	GBR								28	METALLIFEROUS ORE,SCRAP	1	No Quantity							60930590			0
S3	2016	2016	2016	2	0	2	Export	392	Japan	JPN	842	USA	USA								28	METALLIFEROUS ORE,SCRAP	1	No Quantity							142297719			0
S3	2016	2016	2016	2	0	2	Export	388	Jamaica	JAM	0	World	WLD								29	CRUDE ANIMAL,VEG.MATERL.	1	No Quantity							1294242			0
S3	2016	2016	2016	2	0	2	Export	388	Jamaica	JAM	28	Antigua and Barbuda	ATG								29	CRUDE ANIMAL,VEG.MATERL.	1	No Quantity							3120			0
S3	2016	2016	2016	2	0	2	Export	388	Jamaica	JAM	40	Austria	AUT								29	CRUDE ANIMAL,VEG.MATERL.	1	No Quantity							733			0
S3	2016	2016	2016	2	0	2	Export	388	Jamaica	JAM	44	Bahamas	BHS								29	CRUDE ANIMAL,VEG.MATERL.	1	No Quantity							364			0
S3	2016	2016	2016	2	0	2	Export	388	Jamaica	JAM	52	Barbados	BRB								29	CRUDE ANIMAL,VEG.MATERL.	1	No Quantity							1745			0
S3	2016	2016	2016	2	0	2	Export	388	Jamaica	JAM	92	Br. Virgin Isds	VGB								29	CRUDE ANIMAL,VEG.MATERL.	1	No Quantity							18			0
S3	2016	2016	2016	2	0	2	Export	388	Jamaica	JAM	124	Canada	CAN								29	CRUDE ANIMAL,VEG.MATERL.	1	No Quantity							44585			0
S3	2016	2016	2016	2	0	2	Export	388	Jamaica	JAM	136	Cayman Isds	CYM								29	CRUDE ANIMAL,VEG.MATERL.	1	No Quantity							19357			0
S3	2016	2016	2016	2	0	2	Export	388	Jamaica	JAM	170	Colombia	COL								29	CRUDE ANIMAL,VEG.MATERL.	1	No Quantity							17472			0
S3	2016	2016	2016	2	0	2	Export	388	Jamaica	JAM	251	France	FRA								29	CRUDE ANIMAL,VEG.MATERL.	1	No Quantity							115716			0
S3	2016	2016	2016	2	0	2	Export	388	Jamaica	JAM	276	Germany	DEU								29	CRUDE ANIMAL,VEG.MATERL.	1	No Quantity							164541			0
S3	2016	2016	2016	2	0	2	Export	388	Jamaica	JAM	381	Italy	ITA								29	CRUDE ANIMAL,VEG.MATERL.	1	No Quantity							75608			0
S3	2016	2016	2016	2	0	2	Export	388	Jamaica	JAM	534	Saint Maarten	SXM								29	CRUDE ANIMAL,VEG.MATERL.	1	No Quantity							435			0
S3	2016	2016	2016	2	0	2	Export	388	Jamaica	JAM	659	Saint Kitts and Nevis	KNA								29	CRUDE ANIMAL,VEG.MATERL.	1	No Quantity							2319			0
S3	2016	2016	2016	2	0	2	Export	388	Jamaica	JAM	662	Saint Lucia	LCA								29	CRUDE ANIMAL,VEG.MATERL.	1	No Quantity							4193			0
S3	2016	2016	2016	2	0	2	Export	388	Jamaica	JAM	670	Saint Vincent and the Grenadines	VCT								29	CRUDE ANIMAL,VEG.MATERL.	1	No Quantity							3555			0
S3	2016	2016	2016	2	0	2	Export	388	Jamaica	JAM	699	India	IND								29	CRUDE ANIMAL,VEG.MATERL.	1	No Quantity							118175			0
S3	2016	2016	2016	2	0	2	Export	388	Jamaica	JAM	710	South Africa	ZAF								29	CRUDE ANIMAL,VEG.MATERL.	1	No Quantity							1533			0
S3	2016	2016	2016	2	0	2	Export	388	Jamaica	JAM	796	Turks and Caicos Isds	TCA								29	CRUDE ANIMAL,VEG.MATERL.	1	No Quantity							658			0
S3	2016	2016	2016	2	0	2	Export	388	Jamaica	JAM	826	United Kingdom	GBR								29	CRUDE ANIMAL,VEG.MATERL.	1	No Quantity							67806			0
S3	2016	2016	2016	2	0	2	Export	388	Jamaica	JAM	842	USA	USA								29	CRUDE ANIMAL,VEG.MATERL.	1	No Quantity							652308			0
S3	2016	2016	2016	2	0	2	Export	392	Japan	JPN	0	World	WLD								29	CRUDE ANIMAL,VEG.MATERL.	1	No Quantity							347870297			0
S3	2016	2016	2016	2	0	2	Export	392	Japan	JPN	12	Algeria	DZA								29	CRUDE ANIMAL,VEG.MATERL.	1	No Quantity							36584			0
S3	2016	2016	2016	2	0	2	Export	392	Japan	JPN	32	Argentina	ARG								29	CRUDE ANIMAL,VEG.MATERL.	1	No Quantity							901641			0
S3	2016	2016	2016	2	0	2	Export	392	Japan	JPN	36	Australia	AUS								29	CRUDE ANIMAL,VEG.MATERL.	1	No Quantity							2995309			0
S3	2016	2016	2016	2	0	2	Export	392	Japan	JPN	40	Austria	AUT								29	CRUDE ANIMAL,VEG.MATERL.	1	No Quantity							22284			0
S3	2016	2016	2016	2	0	2	Export	392	Japan	JPN	48	Bahrain	BHR								29	CRUDE ANIMAL,VEG.MATERL.	1	No Quantity							11013			0
S3	2016	2016	2016	2	0	2	Export	392	Japan	JPN	50	Bangladesh	BGD								29	CRUDE ANIMAL,VEG.MATERL.	1	No Quantity							2308328			0
S3	2016	2016	2016	2	0	2	Export	392	Japan	JPN	56	Belgium	BEL								29	CRUDE ANIMAL,VEG.MATERL.	1	No Quantity							211050			0
S3	2016	2016	2016	2	0	2	Export	392	Japan	JPN	64	Bhutan	BTN								29	CRUDE ANIMAL,VEG.MATERL.	1	No Quantity							120424			0
S3	2016	2016	2016	2	0	2	Export	392	Japan	JPN	68	Bolivia (Plurinational State of)	BOL								29	CRUDE ANIMAL,VEG.MATERL.	1	No Quantity							18214			0
S3	2016	2016	2016	2	0	2	Export	392	Japan	JPN	76	Brazil	BRA								29	CRUDE ANIMAL,VEG.MATERL.	1	No Quantity							7394839			0
S3	2016	2016	2016	2	0	2	Export	392	Japan	JPN	84	Belize	BLZ								29	CRUDE ANIMAL,VEG.MATERL.	1	No Quantity							2799			0
S3	2016	2016	2016	2	0	2	Export	392	Japan	JPN	96	Brunei Darussalam	BRN								29	CRUDE ANIMAL,VEG.MATERL.	1	No Quantity							4604			0
S3	2016	2016	2016	2	0	2	Export	392	Japan	JPN	100	Bulgaria	BGR								29	CRUDE ANIMAL,VEG.MATERL.	1	No Quantity							22330			0
S3	2016	2016	2016	2	0	2	Export	392	Japan	JPN	104	Myanmar	MMR								29	CRUDE ANIMAL,VEG.MATERL.	1	No Quantity							108849			0
S3	2016	2016	2016	2	0	2	Export	392	Japan	JPN	112	Belarus	BLR								29	CRUDE ANIMAL,VEG.MATERL.	1	No Quantity							2762			0
S3	2016	2016	2016	2	0	2	Export	392	Japan	JPN	116	Cambodia	KHM								29	CRUDE ANIMAL,VEG.MATERL.	1	No Quantity							19503			0
S3	2016	2016	2016	2	0	2	Export	392	Japan	JPN	124	Canada	CAN								29	CRUDE ANIMAL,VEG.MATERL.	1	No Quantity							1069827			0
S3	2016	2016	2016	2	0	2	Export	392	Japan	JPN	144	Sri Lanka	LKA								29	CRUDE ANIMAL,VEG.MATERL.	1	No Quantity							930002			0
S3	2016	2016	2016	2	0	2	Export	392	Japan	JPN	152	Chile	CHL								29	CRUDE ANIMAL,VEG.MATERL.	1	No Quantity							1223888			0
S3	2016	2016	2016	2	0	2	Export	392	Japan	JPN	156	China	CHN								29	CRUDE ANIMAL,VEG.MATERL.	1	No Quantity							81526844			0
S3	2016	2016	2016	2	0	2	Export	392	Japan	JPN	170	Colombia	COL								29	CRUDE ANIMAL,VEG.MATERL.	1	No Quantity							1242783			0
S3	2016	2016	2016	2	0	2	Export	392	Japan	JPN	188	Costa Rica	CRI								29	CRUDE ANIMAL,VEG.MATERL.	1	No Quantity							7514			0
S3	2016	2016	2016	2	0	2	Export	392	Japan	JPN	196	Cyprus	CYP								29	CRUDE ANIMAL,VEG.MATERL.	1	No Quantity							18996			0
S3	2016	2016	2016	2	0	2	Export	392	Japan	JPN	203	Czechia	CZE								29	CRUDE ANIMAL,VEG.MATERL.	1	No Quantity							162597			0
S3	2016	2016	2016	2	0	2	Export	392	Japan	JPN	208	Denmark	DNK								29	CRUDE ANIMAL,VEG.MATERL.	1	No Quantity							8840035			0
S3	2016	2016	2016	2	0	2	Export	392	Japan	JPN	214	Dominican Rep.	DOM								29	CRUDE ANIMAL,VEG.MATERL.	1	No Quantity							157882			0
S3	2016	2016	2016	2	0	2	Export	392	Japan	JPN	218	Ecuador	ECU								29	CRUDE ANIMAL,VEG.MATERL.	1	No Quantity							14632			0
S3	2016	2016	2016	2	0	2	Export	392	Japan	JPN	242	Fiji	FJI								29	CRUDE ANIMAL,VEG.MATERL.	1	No Quantity							108628			0
S3	2016	2016	2016	2	0	2	Export	392	Japan	JPN	246	Finland	FIN								29	CRUDE ANIMAL,VEG.MATERL.	1	No Quantity							16952			0
S3	2016	2016	2016	2	0	2	Export	392	Japan	JPN	251	France	FRA								29	CRUDE ANIMAL,VEG.MATERL.	1	No Quantity							3263091			0
S3	2016	2016	2016	2	0	2	Export	392	Japan	JPN	258	French Polynesia	PYF								29	CRUDE ANIMAL,VEG.MATERL.	1	No Quantity							74549			0
S3	2016	2016	2016	2	0	2	Export	392	Japan	JPN	276	Germany	DEU								29	CRUDE ANIMAL,VEG.MATERL.	1	No Quantity							2080252			0
S3	2016	2016	2016	2	0	2	Export	392	Japan	JPN	288	Ghana	GHA								29	CRUDE ANIMAL,VEG.MATERL.	1	No Quantity							59807			0
S3	2016	2016	2016	2	0	2	Export	392	Japan	JPN	300	Greece	GRC								29	CRUDE ANIMAL,VEG.MATERL.	1	No Quantity							671254			0
S3	2016	2016	2016	2	0	2	Export	392	Japan	JPN	316	Guam	GUM								29	CRUDE ANIMAL,VEG.MATERL.	1	No Quantity							25506			0
S3	2016	2016	2016	2	0	2	Export	392	Japan	JPN	320	Guatemala	GTM								29	CRUDE ANIMAL,VEG.MATERL.	1	No Quantity							4144			0
S3	2016	2016	2016	2	0	2	Export	392	Japan	JPN	328	Guyana	GUY								29	CRUDE ANIMAL,VEG.MATERL.	1	No Quantity							39208			0
S3	2016	2016	2016	2	0	2	Export	392	Japan	JPN	340	Honduras	HND								29	CRUDE ANIMAL,VEG.MATERL.	1	No Quantity							43831			0
S3	2016	2016	2016	2	0	2	Export	392	Japan	JPN	344	China, Hong Kong SAR	HKG								29	CRUDE ANIMAL,VEG.MATERL.	1	No Quantity							48155659			0
S3	2016	2016	2016	2	0	2	Export	392	Japan	JPN	348	Hungary	HUN								29	CRUDE ANIMAL,VEG.MATERL.	1	No Quantity							16446			0
S3	2016	2016	2016	2	0	2	Export	392	Japan	JPN	360	Indonesia	IDN								29	CRUDE ANIMAL,VEG.MATERL.	1	No Quantity							4771593			0
S3	2016	2016	2016	2	0	2	Export	392	Japan	JPN	364	Iran	IRN								29	CRUDE ANIMAL,VEG.MATERL.	1	No Quantity							2116413			0
S3	2016	2016	2016	2	0	2	Export	392	Japan	JPN	368	Iraq	IRQ								29	CRUDE ANIMAL,VEG.MATERL.	1	No Quantity							251667			0
S3	2016	2016	2016	2	0	2	Export	392	Japan	JPN	376	Israel	ISR								29	CRUDE ANIMAL,VEG.MATERL.	1	No Quantity							98665			0
S3	2016	2016	2016	2	0	2	Export	392	Japan	JPN	381	Italy	ITA								29	CRUDE ANIMAL,VEG.MATERL.	1	No Quantity							5114264			0
S3	2016	2016	2016	2	0	2	Export	392	Japan	JPN	400	Jordan	JOR								29	CRUDE ANIMAL,VEG.MATERL.	1	No Quantity							118435			0
S3	2016	2016	2016	2	0	2	Export	392	Japan	JPN	410	Rep. of Korea	KOR								29	CRUDE ANIMAL,VEG.MATERL.	1	No Quantity							17244387			0
S3	2016	2016	2016	2	0	2	Export	392	Japan	JPN	414	Kuwait	KWT								29	CRUDE ANIMAL,VEG.MATERL.	1	No Quantity							21013			0
S3	2016	2016	2016	2	0	2	Export	392	Japan	JPN	418	Lao People's Dem. Rep.	LAO								29	CRUDE ANIMAL,VEG.MATERL.	1	No Quantity							48711			0
S3	2016	2016	2016	2	0	2	Export	392	Japan	JPN	422	Lebanon	LBN								29	CRUDE ANIMAL,VEG.MATERL.	1	No Quantity							98076			0
S3	2016	2016	2016	2	0	2	Export	392	Japan	JPN	434	Libya	LBY								29	CRUDE ANIMAL,VEG.MATERL.	1	No Quantity							6179			0
S3	2016	2016	2016	2	0	2	Export	392	Japan	JPN	446	China, Macao SAR	MAC								29	CRUDE ANIMAL,VEG.MATERL.	1	No Quantity							121621			0
S3	2016	2016	2016	2	0	2	Export	392	Japan	JPN	458	Malaysia	MYS								29	CRUDE ANIMAL,VEG.MATERL.	1	No Quantity							1350233			0
S3	2016	2016	2016	2	0	2	Export	392	Japan	JPN	480	Mauritius	MUS								29	CRUDE ANIMAL,VEG.MATERL.	1	No Quantity							82624			0
S3	2016	2016	2016	2	0	2	Export	392	Japan	JPN	484	Mexico	MEX								29	CRUDE ANIMAL,VEG.MATERL.	1	No Quantity							915121			0
S3	2016	2016	2016	2	0	2	Export	392	Japan	JPN	490	Other Asia, nes									29	CRUDE ANIMAL,VEG.MATERL.	1	No Quantity							72100592			0
S3	2016	2016	2016	2	0	2	Export	392	Japan	JPN	496	Mongolia	MNG								29	CRUDE ANIMAL,VEG.MATERL.	1	No Quantity							6252			0
S3	2016	2016	2016	2	0	2	Export	392	Japan	JPN	504	Morocco	MAR								29	CRUDE ANIMAL,VEG.MATERL.	1	No Quantity							89659			0
S3	2016	2016	2016	2	0	2	Export	392	Japan	JPN	512	Oman	OMN								29	CRUDE ANIMAL,VEG.MATERL.	1	No Quantity							115046			0
S3	2016	2016	2016	2	0	2	Export	392	Japan	JPN	524	Nepal	NPL								29	CRUDE ANIMAL,VEG.MATERL.	1	No Quantity							499633			0
S3	2016	2016	2016	2	0	2	Export	392	Japan	JPN	528	Netherlands	NLD								29	CRUDE ANIMAL,VEG.MATERL.	1	No Quantity							8262547			0
S3	2016	2016	2016	2	0	2	Export	392	Japan	JPN	540	New Caledonia	NCL								29	CRUDE ANIMAL,VEG.MATERL.	1	No Quantity							64070			0
S3	2016	2016	2016	2	0	2	Export	392	Japan	JPN	554	New Zealand	NZL								29	CRUDE ANIMAL,VEG.MATERL.	1	No Quantity							634697			0
S3	2016	2016	2016	2	0	2	Export	392	Japan	JPN	579	Norway	NOR								29	CRUDE ANIMAL,VEG.MATERL.	1	No Quantity							201446			0
S3	2016	2016	2016	2	0	2	Export	392	Japan	JPN	585	Palau	PLW								29	CRUDE ANIMAL,VEG.MATERL.	1	No Quantity							3821			0
S3	2016	2016	2016	2	0	2	Export	392	Japan	JPN	586	Pakistan	PAK								29	CRUDE ANIMAL,VEG.MATERL.	1	No Quantity							619863			0
S3	2016	2016	2016	2	0	2	Export	392	Japan	JPN	598	Papua New Guinea	PNG								29	CRUDE ANIMAL,VEG.MATERL.	1	No Quantity							210083			0
S3	2016	2016	2016	2	0	2	Export	392	Japan	JPN	600	Paraguay	PRY								29	CRUDE ANIMAL,VEG.MATERL.	1	No Quantity							6685			0
S3	2016	2016	2016	2	0	2	Export	392	Japan	JPN	604	Peru	PER								29	CRUDE ANIMAL,VEG.MATERL.	1	No Quantity							1698198			0
S3	2016	2016	2016	2	0	2	Export	392	Japan	JPN	608	Philippines	PHL								29	CRUDE ANIMAL,VEG.MATERL.	1	No Quantity							2968670			0
S3	2016	2016	2016	2	0	2	Export	392	Japan	JPN	616	Poland	POL								29	CRUDE ANIMAL,VEG.MATERL.	1	No Quantity							106059			0
S3	2016	2016	2016	2	0	2	Export	392	Japan	JPN	620	Portugal	PRT								29	CRUDE ANIMAL,VEG.MATERL.	1	No Quantity							202938			0
S3	2016	2016	2016	2	0	2	Export	392	Japan	JPN	634	Qatar	QAT								29	CRUDE ANIMAL,VEG.MATERL.	1	No Quantity							24052			0
S3	2016	2016	2016	2	0	2	Export	392	Japan	JPN	643	Russian Federation	RUS								29	CRUDE ANIMAL,VEG.MATERL.	1	No Quantity							321787			0
S3	2016	2016	2016	2	0	2	Export	392	Japan	JPN	682	Saudi Arabia	SAU								29	CRUDE ANIMAL,VEG.MATERL.	1	No Quantity							27523			0
S3	2016	2016	2016	2	0	2	Export	392	Japan	JPN	688	Serbia	SRB								29	CRUDE ANIMAL,VEG.MATERL.	1	No Quantity							3370			0
S3	2016	2016	2016	2	0	2	Export	392	Japan	JPN	699	India	IND								29	CRUDE ANIMAL,VEG.MATERL.	1	No Quantity							1004035			0
S3	2016	2016	2016	2	0	2	Export	392	Japan	JPN	702	Singapore	SGP								29	CRUDE ANIMAL,VEG.MATERL.	1	No Quantity							2563688			0
S3	2016	2016	2016	2	0	2	Export	392	Japan	JPN	704	Viet Nam	VNM								29	CRUDE ANIMAL,VEG.MATERL.	1	No Quantity							22642868			0
S3	2016	2016	2016	2	0	2	Export	392	Japan	JPN	705	Slovenia	SVN								29	CRUDE ANIMAL,VEG.MATERL.	1	No Quantity							27256			0
S3	2016	2016	2016	2	0	2	Export	392	Japan	JPN	710	South Africa	ZAF								29	CRUDE ANIMAL,VEG.MATERL.	1	No Quantity							590977			0
S3	2016	2016	2016	2	0	2	Export	392	Japan	JPN	724	Spain	ESP								29	CRUDE ANIMAL,VEG.MATERL.	1	No Quantity							1479156			0
S3	2016	2016	2016	2	0	2	Export	392	Japan	JPN	752	Sweden	SWE								29	CRUDE ANIMAL,VEG.MATERL.	1	No Quantity							299466			0
S3	2016	2016	2016	2	0	2	Export	392	Japan	JPN	757	Switzerland	CHE								29	CRUDE ANIMAL,VEG.MATERL.	1	No Quantity							3469555			0
S3	2016	2016	2016	2	0	2	Export	392	Japan	JPN	760	Syria	SYR								29	CRUDE ANIMAL,VEG.MATERL.	1	No Quantity							137238			0
S3	2016	2016	2016	2	0	2	Export	392	Japan	JPN	764	Thailand	THA								29	CRUDE ANIMAL,VEG.MATERL.	1	No Quantity							4897016			0
S3	2016	2016	2016	2	0	2	Export	392	Japan	JPN	780	Trinidad and Tobago	TTO								29	CRUDE ANIMAL,VEG.MATERL.	1	No Quantity							14208			0
S3	2016	2016	2016	2	0	2	Export	392	Japan	JPN	784	United Arab Emirates	ARE								29	CRUDE ANIMAL,VEG.MATERL.	1	No Quantity							386741			0
S3	2016	2016	2016	2	0	2	Export	392	Japan	JPN	788	Tunisia	TUN								29	CRUDE ANIMAL,VEG.MATERL.	1	No Quantity							60856			0
S3	2016	2016	2016	2	0	2	Export	392	Japan	JPN	792	Turkey	TUR								29	CRUDE ANIMAL,VEG.MATERL.	1	No Quantity							622994			0
S3	2016	2016	2016	2	0	2	Export	392	Japan	JPN	804	Ukraine	UKR								29	CRUDE ANIMAL,VEG.MATERL.	1	No Quantity							33766			0
S3	2016	2016	2016	2	0	2	Export	392	Japan	JPN	818	Egypt	EGY								29	CRUDE ANIMAL,VEG.MATERL.	1	No Quantity							1072939			0
S3	2016	2016	2016	2	0	2	Export	392	Japan	JPN	826	United Kingdom	GBR								29	CRUDE ANIMAL,VEG.MATERL.	1	No Quantity							1011678			0
S3	2016	2016	2016	2	0	2	Export	392	Japan	JPN	834	United Rep. of Tanzania	TZA								29	CRUDE ANIMAL,VEG.MATERL.	1	No Quantity							3564			0
S3	2016	2016	2016	2	0	2	Export	392	Japan	JPN	842	USA	USA								29	CRUDE ANIMAL,VEG.MATERL.	1	No Quantity							22896101			0
S3	2016	2016	2016	2	0	2	Export	392	Japan	JPN	854	Burkina Faso	BFA								29	CRUDE ANIMAL,VEG.MATERL.	1	No Quantity							88398			0
S3	2016	2016	2016	2	0	2	Export	392	Japan	JPN	858	Uruguay	URY								29	CRUDE ANIMAL,VEG.MATERL.	1	No Quantity							53536			0
S3	2016	2016	2016	2	0	2	Export	392	Japan	JPN	860	Uzbekistan	UZB								29	CRUDE ANIMAL,VEG.MATERL.	1	No Quantity							8923			0
S3	2016	2016	2016	2	0	2	Export	392	Japan	JPN	882	Samoa	WSM								29	CRUDE ANIMAL,VEG.MATERL.	1	No Quantity							7182			0
S3	2016	2016	2016	2	0	2	Export	392	Japan	JPN	887	Yemen	YEM								29	CRUDE ANIMAL,VEG.MATERL.	1	No Quantity							37302			0
S3	2016	2016	2016	2	0	2	Export	388	Jamaica	JAM	0	World	WLD								32	COAL, COKE, BRIQUETTES	1	No Quantity							1837			0
S3	2016	2016	2016	2	0	2	Export	388	Jamaica	JAM	124	Canada	CAN								32	COAL, COKE, BRIQUETTES	1	No Quantity							218			0
S3	2016	2016	2016	2	0	2	Export	388	Jamaica	JAM	842	USA	USA								32	COAL, COKE, BRIQUETTES	1	No Quantity							1618			0
S3	2016	2016	2016	2	0	2	Export	392	Japan	JPN	0	World	WLD								32	COAL, COKE, BRIQUETTES	1	No Quantity							156268067			0
S3	2016	2016	2016	2	0	2	Export	392	Japan	JPN	104	Myanmar	MMR								32	COAL, COKE, BRIQUETTES	1	No Quantity							7440			0
S3	2016	2016	2016	2	0	2	Export	392	Japan	JPN	156	China	CHN								32	COAL, COKE, BRIQUETTES	1	No Quantity							152339			0
S3	2016	2016	2016	2	0	2	Export	392	Japan	JPN	360	Indonesia	IDN								32	COAL, COKE, BRIQUETTES	1	No Quantity							1026144			0
S3	2016	2016	2016	2	0	2	Export	392	Japan	JPN	410	Rep. of Korea	KOR								32	COAL, COKE, BRIQUETTES	1	No Quantity							17643			0
S3	2016	2016	2016	2	0	2	Export	392	Japan	JPN	458	Malaysia	MYS								32	COAL, COKE, BRIQUETTES	1	No Quantity							13282833			0
S3	2016	2016	2016	2	0	2	Export	392	Japan	JPN	490	Other Asia, nes									32	COAL, COKE, BRIQUETTES	1	No Quantity							6138372			0
S3	2016	2016	2016	2	0	2	Export	392	Japan	JPN	608	Philippines	PHL								32	COAL, COKE, BRIQUETTES	1	No Quantity							48251			0
S3	2016	2016	2016	2	0	2	Export	392	Japan	JPN	682	Saudi Arabia	SAU								32	COAL, COKE, BRIQUETTES	1	No Quantity							15727			0
S3	2016	2016	2016	2	0	2	Export	392	Japan	JPN	699	India	IND								32	COAL, COKE, BRIQUETTES	1	No Quantity							54094353			0
S3	2016	2016	2016	2	0	2	Export	392	Japan	JPN	704	Viet Nam	VNM								32	COAL, COKE, BRIQUETTES	1	No Quantity							1557093			0
S3	2016	2016	2016	2	0	2	Export	392	Japan	JPN	764	Thailand	THA								32	COAL, COKE, BRIQUETTES	1	No Quantity							109392			0
S3	2016	2016	2016	2	0	2	Export	392	Japan	JPN	826	United Kingdom	GBR								32	COAL, COKE, BRIQUETTES	1	No Quantity							79275468			0
S3	2016	2016	2016	2	0	2	Export	392	Japan	JPN	842	USA	USA								32	COAL, COKE, BRIQUETTES	1	No Quantity							543012			0
S3	2016	2016	2016	2	0	2	Export	388	Jamaica	JAM	0	World	WLD								33	PETROLEUM,PETROL.PRODUCT	1	No Quantity							173095775			0
S3	2016	2016	2016	2	0	2	Export	388	Jamaica	JAM	52	Barbados	BRB								33	PETROLEUM,PETROL.PRODUCT	1	No Quantity							104			0
S3	2016	2016	2016	2	0	2	Export	388	Jamaica	JAM	124	Canada	CAN								33	PETROLEUM,PETROL.PRODUCT	1	No Quantity							3184			0
S3	2016	2016	2016	2	0	2	Export	388	Jamaica	JAM	136	Cayman Isds	CYM								33	PETROLEUM,PETROL.PRODUCT	1	No Quantity							6274			0
S3	2016	2016	2016	2	0	2	Export	388	Jamaica	JAM	196	Cyprus	CYP								33	PETROLEUM,PETROL.PRODUCT	1	No Quantity							66951			0
S3	2016	2016	2016	2	0	2	Export	388	Jamaica	JAM	212	Dominica	DMA								33	PETROLEUM,PETROL.PRODUCT	1	No Quantity							216005			0
S3	2016	2016	2016	2	0	2	Export	388	Jamaica	JAM	214	Dominican Rep.	DOM								33	PETROLEUM,PETROL.PRODUCT	1	No Quantity							190239			0
S3	2016	2016	2016	2	0	2	Export	388	Jamaica	JAM	276	Germany	DEU								33	PETROLEUM,PETROL.PRODUCT	1	No Quantity							35016			0
S3	2016	2016	2016	2	0	2	Export	388	Jamaica	JAM	300	Greece	GRC								33	PETROLEUM,PETROL.PRODUCT	1	No Quantity							8738			0
S3	2016	2016	2016	2	0	2	Export	388	Jamaica	JAM	308	Grenada	GRD								33	PETROLEUM,PETROL.PRODUCT	1	No Quantity							319			0
S3	2016	2016	2016	2	0	2	Export	388	Jamaica	JAM	328	Guyana	GUY								33	PETROLEUM,PETROL.PRODUCT	1	No Quantity							265			0
S3	2016	2016	2016	2	0	2	Export	388	Jamaica	JAM	528	Netherlands	NLD								33	PETROLEUM,PETROL.PRODUCT	1	No Quantity							6201			0
S3	2016	2016	2016	2	0	2	Export	388	Jamaica	JAM	591	Panama	PAN								33	PETROLEUM,PETROL.PRODUCT	1	No Quantity							49781			0
S3	2016	2016	2016	2	0	2	Export	388	Jamaica	JAM	780	Trinidad and Tobago	TTO								33	PETROLEUM,PETROL.PRODUCT	1	No Quantity							5328			0
S3	2016	2016	2016	2	0	2	Export	388	Jamaica	JAM	842	USA	USA								33	PETROLEUM,PETROL.PRODUCT	1	No Quantity							172507369			0
S3	2016	2016	2016	2	0	2	Export	392	Japan	JPN	0	World	WLD								33	PETROLEUM,PETROL.PRODUCT	1	No Quantity							9119328705			0
S3	2016	2016	2016	2	0	2	Export	392	Japan	JPN	4	Afghanistan	AFG								33	PETROLEUM,PETROL.PRODUCT	1	No Quantity							141326			0
S3	2016	2016	2016	2	0	2	Export	392	Japan	JPN	12	Algeria	DZA								33	PETROLEUM,PETROL.PRODUCT	1	No Quantity							255645			0
S3	2016	2016	2016	2	0	2	Export	392	Japan	JPN	24	Angola	AGO								33	PETROLEUM,PETROL.PRODUCT	1	No Quantity							9153			0
S3	2016	2016	2016	2	0	2	Export	392	Japan	JPN	32	Argentina	ARG								33	PETROLEUM,PETROL.PRODUCT	1	No Quantity							157818			0
S3	2016	2016	2016	2	0	2	Export	392	Japan	JPN	36	Australia	AUS								33	PETROLEUM,PETROL.PRODUCT	1	No Quantity							1871460795			0
S3	2016	2016	2016	2	0	2	Export	392	Japan	JPN	40	Austria	AUT								33	PETROLEUM,PETROL.PRODUCT	1	No Quantity							96879			0
S3	2016	2016	2016	2	0	2	Export	392	Japan	JPN	48	Bahrain	BHR								33	PETROLEUM,PETROL.PRODUCT	1	No Quantity							5347174			0
S3	2016	2016	2016	2	0	2	Export	392	Japan	JPN	50	Bangladesh	BGD								33	PETROLEUM,PETROL.PRODUCT	1	No Quantity							5182965			0
S3	2016	2016	2016	2	0	2	Export	392	Japan	JPN	51	Armenia	ARM								33	PETROLEUM,PETROL.PRODUCT	1	No Quantity							17910			0
S3	2016	2016	2016	2	0	2	Export	392	Japan	JPN	52	Barbados	BRB								33	PETROLEUM,PETROL.PRODUCT	1	No Quantity							9724			0
S3	2016	2016	2016	2	0	2	Export	392	Japan	JPN	56	Belgium	BEL								33	PETROLEUM,PETROL.PRODUCT	1	No Quantity							600029			0
S3	2016	2016	2016	2	0	2	Export	392	Japan	JPN	64	Bhutan	BTN								33	PETROLEUM,PETROL.PRODUCT	1	No Quantity							13407			0
S3	2016	2016	2016	2	0	2	Export	392	Japan	JPN	76	Brazil	BRA								33	PETROLEUM,PETROL.PRODUCT	1	No Quantity							1819957			0
S3	2016	2016	2016	2	0	2	Export	392	Japan	JPN	90	Solomon Isds	SLB								33	PETROLEUM,PETROL.PRODUCT	1	No Quantity							12155			0
S3	2016	2016	2016	2	0	2	Export	392	Japan	JPN	96	Brunei Darussalam	BRN								33	PETROLEUM,PETROL.PRODUCT	1	No Quantity							113048			0
S3	2016	2016	2016	2	0	2	Export	392	Japan	JPN	100	Bulgaria	BGR								33	PETROLEUM,PETROL.PRODUCT	1	No Quantity							102984			0
S3	2016	2016	2016	2	0	2	Export	392	Japan	JPN	104	Myanmar	MMR								33	PETROLEUM,PETROL.PRODUCT	1	No Quantity							4576629			0
S3	2016	2016	2016	2	0	2	Export	392	Japan	JPN	116	Cambodia	KHM								33	PETROLEUM,PETROL.PRODUCT	1	No Quantity							75672			0
S3	2016	2016	2016	2	0	2	Export	392	Japan	JPN	124	Canada	CAN								33	PETROLEUM,PETROL.PRODUCT	1	No Quantity							383997			0
S3	2016	2016	2016	2	0	2	Export	392	Japan	JPN	144	Sri Lanka	LKA								33	PETROLEUM,PETROL.PRODUCT	1	No Quantity							3136764			0
S3	2016	2016	2016	2	0	2	Export	392	Japan	JPN	152	Chile	CHL								33	PETROLEUM,PETROL.PRODUCT	1	No Quantity							256019705			0
S3	2016	2016	2016	2	0	2	Export	392	Japan	JPN	156	China	CHN								33	PETROLEUM,PETROL.PRODUCT	1	No Quantity							1073194894			0
S3	2016	2016	2016	2	0	2	Export	392	Japan	JPN	170	Colombia	COL								33	PETROLEUM,PETROL.PRODUCT	1	No Quantity							381824			0
S3	2016	2016	2016	2	0	2	Export	392	Japan	JPN	188	Costa Rica	CRI								33	PETROLEUM,PETROL.PRODUCT	1	No Quantity							225673			0
S3	2016	2016	2016	2	0	2	Export	392	Japan	JPN	192	Cuba	CUB								33	PETROLEUM,PETROL.PRODUCT	1	No Quantity							65405			0
S3	2016	2016	2016	2	0	2	Export	392	Japan	JPN	203	Czechia	CZE								33	PETROLEUM,PETROL.PRODUCT	1	No Quantity							250277			0
S3	2016	2016	2016	2	0	2	Export	392	Japan	JPN	208	Denmark	DNK								33	PETROLEUM,PETROL.PRODUCT	1	No Quantity							2320			0
S3	2016	2016	2016	2	0	2	Export	392	Japan	JPN	214	Dominican Rep.	DOM								33	PETROLEUM,PETROL.PRODUCT	1	No Quantity							291198			0
S3	2016	2016	2016	2	0	2	Export	392	Japan	JPN	218	Ecuador	ECU								33	PETROLEUM,PETROL.PRODUCT	1	No Quantity							144116			0
S3	2016	2016	2016	2	0	2	Export	392	Japan	JPN	231	Ethiopia	ETH								33	PETROLEUM,PETROL.PRODUCT	1	No Quantity							8315			0
S3	2016	2016	2016	2	0	2	Export	392	Japan	JPN	233	Estonia	EST								33	PETROLEUM,PETROL.PRODUCT	1	No Quantity							631806			0
S3	2016	2016	2016	2	0	2	Export	392	Japan	JPN	242	Fiji	FJI								33	PETROLEUM,PETROL.PRODUCT	1	No Quantity							5000			0
S3	2016	2016	2016	2	0	2	Export	392	Japan	JPN	246	Finland	FIN								33	PETROLEUM,PETROL.PRODUCT	1	No Quantity							98508			0
S3	2016	2016	2016	2	0	2	Export	392	Japan	JPN	251	France	FRA								33	PETROLEUM,PETROL.PRODUCT	1	No Quantity							850223			0
S3	2016	2016	2016	2	0	2	Export	392	Japan	JPN	262	Djibouti	DJI								33	PETROLEUM,PETROL.PRODUCT	1	No Quantity							2182			0
S3	2016	2016	2016	2	0	2	Export	392	Japan	JPN	268	Georgia	GEO								33	PETROLEUM,PETROL.PRODUCT	1	No Quantity							475848			0
S3	2016	2016	2016	2	0	2	Export	392	Japan	JPN	276	Germany	DEU								33	PETROLEUM,PETROL.PRODUCT	1	No Quantity							10259236			0
S3	2016	2016	2016	2	0	2	Export	392	Japan	JPN	288	Ghana	GHA								33	PETROLEUM,PETROL.PRODUCT	1	No Quantity							6657			0
S3	2016	2016	2016	2	0	2	Export	392	Japan	JPN	296	Kiribati	KIR								33	PETROLEUM,PETROL.PRODUCT	1	No Quantity							14208			0
S3	2016	2016	2016	2	0	2	Export	392	Japan	JPN	316	Guam	GUM								33	PETROLEUM,PETROL.PRODUCT	1	No Quantity							115348968			0
S3	2016	2016	2016	2	0	2	Export	392	Japan	JPN	320	Guatemala	GTM								33	PETROLEUM,PETROL.PRODUCT	1	No Quantity							8148367			0
S3	2016	2016	2016	2	0	2	Export	392	Japan	JPN	340	Honduras	HND								33	PETROLEUM,PETROL.PRODUCT	1	No Quantity							20147			0
S3	2016	2016	2016	2	0	2	Export	392	Japan	JPN	344	China, Hong Kong SAR	HKG								33	PETROLEUM,PETROL.PRODUCT	1	No Quantity							828252180			0
S3	2016	2016	2016	2	0	2	Export	392	Japan	JPN	348	Hungary	HUN								33	PETROLEUM,PETROL.PRODUCT	1	No Quantity							215534			0
S3	2016	2016	2016	2	0	2	Export	392	Japan	JPN	360	Indonesia	IDN								33	PETROLEUM,PETROL.PRODUCT	1	No Quantity							33667649			0
S3	2016	2016	2016	2	0	2	Export	392	Japan	JPN	364	Iran	IRN								33	PETROLEUM,PETROL.PRODUCT	1	No Quantity							565185			0
S3	2016	2016	2016	2	0	2	Export	392	Japan	JPN	368	Iraq	IRQ								33	PETROLEUM,PETROL.PRODUCT	1	No Quantity							732368			0
S3	2016	2016	2016	2	0	2	Export	392	Japan	JPN	372	Ireland	IRL								33	PETROLEUM,PETROL.PRODUCT	1	No Quantity							23048			0
S3	2016	2016	2016	2	0	2	Export	392	Japan	JPN	376	Israel	ISR								33	PETROLEUM,PETROL.PRODUCT	1	No Quantity							96897			0
S3	2016	2016	2016	2	0	2	Export	392	Japan	JPN	381	Italy	ITA								33	PETROLEUM,PETROL.PRODUCT	1	No Quantity							439679			0
S3	2016	2016	2016	2	0	2	Export	392	Japan	JPN	388	Jamaica	JAM								33	PETROLEUM,PETROL.PRODUCT	1	No Quantity							4807			0
S3	2016	2016	2016	2	0	2	Export	392	Japan	JPN	398	Kazakhstan	KAZ								33	PETROLEUM,PETROL.PRODUCT	1	No Quantity							2784692			0
S3	2016	2016	2016	2	0	2	Export	392	Japan	JPN	400	Jordan	JOR								33	PETROLEUM,PETROL.PRODUCT	1	No Quantity							216446			0
S3	2016	2016	2016	2	0	2	Export	392	Japan	JPN	404	Kenya	KEN								33	PETROLEUM,PETROL.PRODUCT	1	No Quantity							286262			0
S3	2016	2016	2016	2	0	2	Export	392	Japan	JPN	410	Rep. of Korea	KOR								33	PETROLEUM,PETROL.PRODUCT	1	No Quantity							1943887567			0
S3	2016	2016	2016	2	0	2	Export	392	Japan	JPN	414	Kuwait	KWT								33	PETROLEUM,PETROL.PRODUCT	1	No Quantity							1290435			0
S3	2016	2016	2016	2	0	2	Export	392	Japan	JPN	417	Kyrgyzstan	KGZ								33	PETROLEUM,PETROL.PRODUCT	1	No Quantity							65203			0
S3	2016	2016	2016	2	0	2	Export	392	Japan	JPN	418	Lao People's Dem. Rep.	LAO								33	PETROLEUM,PETROL.PRODUCT	1	No Quantity							3168			0
S3	2016	2016	2016	2	0	2	Export	392	Japan	JPN	422	Lebanon	LBN								33	PETROLEUM,PETROL.PRODUCT	1	No Quantity							47542			0
S3	2016	2016	2016	2	0	2	Export	392	Japan	JPN	428	Latvia	LVA								33	PETROLEUM,PETROL.PRODUCT	1	No Quantity							148306			0
S3	2016	2016	2016	2	0	2	Export	392	Japan	JPN	434	Libya	LBY								33	PETROLEUM,PETROL.PRODUCT	1	No Quantity							328785			0
S3	2016	2016	2016	2	0	2	Export	392	Japan	JPN	440	Lithuania	LTU								33	PETROLEUM,PETROL.PRODUCT	1	No Quantity							3987			0
S3	2016	2016	2016	2	0	2	Export	392	Japan	JPN	442	Luxembourg	LUX								33	PETROLEUM,PETROL.PRODUCT	1	No Quantity							127192			0
S3	2016	2016	2016	2	0	2	Export	392	Japan	JPN	446	China, Macao SAR	MAC								33	PETROLEUM,PETROL.PRODUCT	1	No Quantity							121510			0
S3	2016	2016	2016	2	0	2	Export	392	Japan	JPN	458	Malaysia	MYS								33	PETROLEUM,PETROL.PRODUCT	1	No Quantity							175451951			0
S3	2016	2016	2016	2	0	2	Export	392	Japan	JPN	462	Maldives	MDV								33	PETROLEUM,PETROL.PRODUCT	1	No Quantity							7090			0
S3	2016	2016	2016	2	0	2	Export	392	Japan	JPN	470	Malta	MLT								33	PETROLEUM,PETROL.PRODUCT	1	No Quantity							10718			0
S3	2016	2016	2016	2	0	2	Export	392	Japan	JPN	480	Mauritius	MUS								33	PETROLEUM,PETROL.PRODUCT	1	No Quantity							297247			0
S3	2016	2016	2016	2	0	2	Export	392	Japan	JPN	484	Mexico	MEX								33	PETROLEUM,PETROL.PRODUCT	1	No Quantity							57996359			0
S3	2016	2016	2016	2	0	2	Export	392	Japan	JPN	490	Other Asia, nes									33	PETROLEUM,PETROL.PRODUCT	1	No Quantity							401660773			0
S3	2016	2016	2016	2	0	2	Export	392	Japan	JPN	496	Mongolia	MNG								33	PETROLEUM,PETROL.PRODUCT	1	No Quantity							598362			0
S3	2016	2016	2016	2	0	2	Export	392	Japan	JPN	498	Rep. of Moldova	MDA								33	PETROLEUM,PETROL.PRODUCT	1	No Quantity							43177			0
S3	2016	2016	2016	2	0	2	Export	392	Japan	JPN	499	Montenegro	MNE								33	PETROLEUM,PETROL.PRODUCT	1	No Quantity							18748			0
S3	2016	2016	2016	2	0	2	Export	392	Japan	JPN	508	Mozambique	MOZ								33	PETROLEUM,PETROL.PRODUCT	1	No Quantity							1215748			0
S3	2016	2016	2016	2	0	2	Export	392	Japan	JPN	512	Oman	OMN								33	PETROLEUM,PETROL.PRODUCT	1	No Quantity							5567036			0
S3	2016	2016	2016	2	0	2	Export	392	Japan	JPN	524	Nepal	NPL								33	PETROLEUM,PETROL.PRODUCT	1	No Quantity							95801			0
S3	2016	2016	2016	2	0	2	Export	392	Japan	JPN	528	Netherlands	NLD								33	PETROLEUM,PETROL.PRODUCT	1	No Quantity							27335059			0
S3	2016	2016	2016	2	0	2	Export	392	Japan	JPN	531	Curaçao	CUW								33	PETROLEUM,PETROL.PRODUCT	1	No Quantity							3278			0
S3	2016	2016	2016	2	0	2	Export	392	Japan	JPN	540	New Caledonia	NCL								33	PETROLEUM,PETROL.PRODUCT	1	No Quantity							70562			0
S3	2016	2016	2016	2	0	2	Export	392	Japan	JPN	554	New Zealand	NZL								33	PETROLEUM,PETROL.PRODUCT	1	No Quantity							47393650			0
S3	2016	2016	2016	2	0	2	Export	392	Japan	JPN	558	Nicaragua	NIC								33	PETROLEUM,PETROL.PRODUCT	1	No Quantity							17090			0
S3	2016	2016	2016	2	0	2	Export	392	Japan	JPN	579	Norway	NOR								33	PETROLEUM,PETROL.PRODUCT	1	No Quantity							76013			0
S3	2016	2016	2016	2	0	2	Export	392	Japan	JPN	580	N. Mariana Isds	MNP								33	PETROLEUM,PETROL.PRODUCT	1	No Quantity							16250103			0
S3	2016	2016	2016	2	0	2	Export	392	Japan	JPN	583	FS Micronesia	FSM								33	PETROLEUM,PETROL.PRODUCT	1	No Quantity							25285			0
S3	2016	2016	2016	2	0	2	Export	392	Japan	JPN	584	Marshall Isds	MHL								33	PETROLEUM,PETROL.PRODUCT	1	No Quantity							10078849			0
S3	2016	2016	2016	2	0	2	Export	392	Japan	JPN	585	Palau	PLW								33	PETROLEUM,PETROL.PRODUCT	1	No Quantity							1943			0
S3	2016	2016	2016	2	0	2	Export	392	Japan	JPN	586	Pakistan	PAK								33	PETROLEUM,PETROL.PRODUCT	1	No Quantity							1854607			0
S3	2016	2016	2016	2	0	2	Export	392	Japan	JPN	591	Panama	PAN								33	PETROLEUM,PETROL.PRODUCT	1	No Quantity							96473			0
S3	2016	2016	2016	2	0	2	Export	392	Japan	JPN	598	Papua New Guinea	PNG								33	PETROLEUM,PETROL.PRODUCT	1	No Quantity							137173			0
S3	2016	2016	2016	2	0	2	Export	392	Japan	JPN	600	Paraguay	PRY								33	PETROLEUM,PETROL.PRODUCT	1	No Quantity							77514			0
S3	2016	2016	2016	2	0	2	Export	392	Japan	JPN	604	Peru	PER								33	PETROLEUM,PETROL.PRODUCT	1	No Quantity							35692266			0
S3	2016	2016	2016	2	0	2	Export	392	Japan	JPN	608	Philippines	PHL								33	PETROLEUM,PETROL.PRODUCT	1	No Quantity							280843102			0
S3	2016	2016	2016	2	0	2	Export	392	Japan	JPN	616	Poland	POL								33	PETROLEUM,PETROL.PRODUCT	1	No Quantity							353279			0
S3	2016	2016	2016	2	0	2	Export	392	Japan	JPN	620	Portugal	PRT								33	PETROLEUM,PETROL.PRODUCT	1	No Quantity							57348			0
S3	2016	2016	2016	2	0	2	Export	392	Japan	JPN	626	Timor-Leste	TLS								33	PETROLEUM,PETROL.PRODUCT	1	No Quantity							46492			0
S3	2016	2016	2016	2	0	2	Export	392	Japan	JPN	634	Qatar	QAT								33	PETROLEUM,PETROL.PRODUCT	1	No Quantity							3080291			0
S3	2016	2016	2016	2	0	2	Export	392	Japan	JPN	642	Romania	ROU								33	PETROLEUM,PETROL.PRODUCT	1	No Quantity							142901			0
S3	2016	2016	2016	2	0	2	Export	392	Japan	JPN	643	Russian Federation	RUS								33	PETROLEUM,PETROL.PRODUCT	1	No Quantity							50760075			0
S3	2016	2016	2016	2	0	2	Export	392	Japan	JPN	682	Saudi Arabia	SAU								33	PETROLEUM,PETROL.PRODUCT	1	No Quantity							12929968			0
S3	2016	2016	2016	2	0	2	Export	392	Japan	JPN	690	Seychelles	SYC								33	PETROLEUM,PETROL.PRODUCT	1	No Quantity							2514			0
S3	2016	2016	2016	2	0	2	Export	392	Japan	JPN	699	India	IND								33	PETROLEUM,PETROL.PRODUCT	1	No Quantity							29787660			0
S3	2016	2016	2016	2	0	2	Export	392	Japan	JPN	702	Singapore	SGP								33	PETROLEUM,PETROL.PRODUCT	1	No Quantity							1215668599			0
S3	2016	2016	2016	2	0	2	Export	392	Japan	JPN	703	Slovakia	SVK								33	PETROLEUM,PETROL.PRODUCT	1	No Quantity							1943			0
S3	2016	2016	2016	2	0	2	Export	392	Japan	JPN	704	Viet Nam	VNM								33	PETROLEUM,PETROL.PRODUCT	1	No Quantity							22958062			0
S3	2016	2016	2016	2	0	2	Export	392	Japan	JPN	705	Slovenia	SVN								33	PETROLEUM,PETROL.PRODUCT	1	No Quantity							10064			0
S3	2016	2016	2016	2	0	2	Export	392	Japan	JPN	710	South Africa	ZAF								33	PETROLEUM,PETROL.PRODUCT	1	No Quantity							2246100			0
S3	2016	2016	2016	2	0	2	Export	392	Japan	JPN	724	Spain	ESP								33	PETROLEUM,PETROL.PRODUCT	1	No Quantity							9883618			0
S3	2016	2016	2016	2	0	2	Export	392	Japan	JPN	729	Sudan	SDN								33	PETROLEUM,PETROL.PRODUCT	1	No Quantity							6446			0
S3	2016	2016	2016	2	0	2	Export	392	Japan	JPN	752	Sweden	SWE								33	PETROLEUM,PETROL.PRODUCT	1	No Quantity							1026770			0
S3	2016	2016	2016	2	0	2	Export	392	Japan	JPN	757	Switzerland	CHE								33	PETROLEUM,PETROL.PRODUCT	1	No Quantity							289245			0
S3	2016	2016	2016	2	0	2	Export	392	Japan	JPN	762	Tajikistan	TJK								33	PETROLEUM,PETROL.PRODUCT	1	No Quantity							2882			0
S3	2016	2016	2016	2	0	2	Export	392	Japan	JPN	764	Thailand	THA								33	PETROLEUM,PETROL.PRODUCT	1	No Quantity							116748768			0
S3	2016	2016	2016	2	0	2	Export	392	Japan	JPN	780	Trinidad and Tobago	TTO								33	PETROLEUM,PETROL.PRODUCT	1	No Quantity							275710			0
S3	2016	2016	2016	2	0	2	Export	392	Japan	JPN	784	United Arab Emirates	ARE								33	PETROLEUM,PETROL.PRODUCT	1	No Quantity							27307444			0
S3	2016	2016	2016	2	0	2	Export	392	Japan	JPN	792	Turkey	TUR								33	PETROLEUM,PETROL.PRODUCT	1	No Quantity							671244			0
S3	2016	2016	2016	2	0	2	Export	392	Japan	JPN	795	Turkmenistan	TKM								33	PETROLEUM,PETROL.PRODUCT	1	No Quantity							4899			0
S3	2016	2016	2016	2	0	2	Export	392	Japan	JPN	800	Uganda	UGA								33	PETROLEUM,PETROL.PRODUCT	1	No Quantity							4604			0
S3	2016	2016	2016	2	0	2	Export	392	Japan	JPN	804	Ukraine	UKR								33	PETROLEUM,PETROL.PRODUCT	1	No Quantity							1259855			0
S3	2016	2016	2016	2	0	2	Export	392	Japan	JPN	818	Egypt	EGY								33	PETROLEUM,PETROL.PRODUCT	1	No Quantity							638086			0
S3	2016	2016	2016	2	0	2	Export	392	Japan	JPN	826	United Kingdom	GBR								33	PETROLEUM,PETROL.PRODUCT	1	No Quantity							4241352			0
S3	2016	2016	2016	2	0	2	Export	392	Japan	JPN	834	United Rep. of Tanzania	TZA								33	PETROLEUM,PETROL.PRODUCT	1	No Quantity							14926			0
S3	2016	2016	2016	2	0	2	Export	392	Japan	JPN	842	USA	USA								33	PETROLEUM,PETROL.PRODUCT	1	No Quantity							381765156			0
S3	2016	2016	2016	2	0	2	Export	392	Japan	JPN	858	Uruguay	URY								33	PETROLEUM,PETROL.PRODUCT	1	No Quantity							1869			0
S3	2016	2016	2016	2	0	2	Export	392	Japan	JPN	860	Uzbekistan	UZB								33	PETROLEUM,PETROL.PRODUCT	1	No Quantity							52984			0
S3	2016	2016	2016	2	0	2	Export	392	Japan	JPN	887	Yemen	YEM								33	PETROLEUM,PETROL.PRODUCT	1	No Quantity							904219			0
S3	2016	2016	2016	2	0	2	Export	392	Japan	JPN	0	World	WLD								34	GAS,NATURAL,MANUFACTURED	1	No Quantity							96227957			0
S3	2016	2016	2016	2	0	2	Export	392	Japan	JPN	36	Australia	AUS								34	GAS,NATURAL,MANUFACTURED	1	No Quantity							6087			0
S3	2016	2016	2016	2	0	2	Export	392	Japan	JPN	156	China	CHN								34	GAS,NATURAL,MANUFACTURED	1	No Quantity							17504857			0
S3	2016	2016	2016	2	0	2	Export	392	Japan	JPN	251	France	FRA								34	GAS,NATURAL,MANUFACTURED	1	No Quantity							9448			0
S3	2016	2016	2016	2	0	2	Export	392	Japan	JPN	344	China, Hong Kong SAR	HKG								34	GAS,NATURAL,MANUFACTURED	1	No Quantity							2891			0
S3	2016	2016	2016	2	0	2	Export	392	Japan	JPN	410	Rep. of Korea	KOR								34	GAS,NATURAL,MANUFACTURED	1	No Quantity							77803623			0
S3	2016	2016	2016	2	0	2	Export	392	Japan	JPN	458	Malaysia	MYS								34	GAS,NATURAL,MANUFACTURED	1	No Quantity							88996			0
S3	2016	2016	2016	2	0	2	Export	392	Japan	JPN	490	Other Asia, nes									34	GAS,NATURAL,MANUFACTURED	1	No Quantity							73508			0
S3	2016	2016	2016	2	0	2	Export	392	Japan	JPN	699	India	IND								34	GAS,NATURAL,MANUFACTURED	1	No Quantity							3315			0
S3	2016	2016	2016	2	0	2	Export	392	Japan	JPN	702	Singapore	SGP								34	GAS,NATURAL,MANUFACTURED	1	No Quantity							704154			0
S3	2016	2016	2016	2	0	2	Export	392	Japan	JPN	704	Viet Nam	VNM								34	GAS,NATURAL,MANUFACTURED	1	No Quantity							12063			0
S3	2016	2016	2016	2	0	2	Export	392	Japan	JPN	764	Thailand	THA								34	GAS,NATURAL,MANUFACTURED	1	No Quantity							4153			0
S3	2016	2016	2016	2	0	2	Export	392	Japan	JPN	818	Egypt	EGY								34	GAS,NATURAL,MANUFACTURED	1	No Quantity							14862			0
S3	2016	2016	2016	2	0	2	Export	388	Jamaica	JAM	0	World	WLD								35	ELECTRIC CURRENT	1	No Quantity							1618578			0
S3	2016	2016	2016	2	0	2	Export	388	Jamaica	JAM	899	Areas, nes									35	ELECTRIC CURRENT	1	No Quantity							1618578			0
S3	2016	2016	2016	2	0	2	Export	392	Japan	JPN	0	World	WLD								41	ANIMAL OILS AND FATS	1	No Quantity							39118865			0
S3	2016	2016	2016	2	0	2	Export	392	Japan	JPN	32	Argentina	ARG								41	ANIMAL OILS AND FATS	1	No Quantity							15055			0
S3	2016	2016	2016	2	0	2	Export	392	Japan	JPN	36	Australia	AUS								41	ANIMAL OILS AND FATS	1	No Quantity							334927			0
S3	2016	2016	2016	2	0	2	Export	392	Japan	JPN	56	Belgium	BEL								41	ANIMAL OILS AND FATS	1	No Quantity							905066			0
S3	2016	2016	2016	2	0	2	Export	392	Japan	JPN	76	Brazil	BRA								41	ANIMAL OILS AND FATS	1	No Quantity							621705			0
S3	2016	2016	2016	2	0	2	Export	392	Japan	JPN	124	Canada	CAN								41	ANIMAL OILS AND FATS	1	No Quantity							617036			0
S3	2016	2016	2016	2	0	2	Export	392	Japan	JPN	152	Chile	CHL								41	ANIMAL OILS AND FATS	1	No Quantity							2346551			0
S3	2016	2016	2016	2	0	2	Export	392	Japan	JPN	156	China	CHN								41	ANIMAL OILS AND FATS	1	No Quantity							886696			0
S3	2016	2016	2016	2	0	2	Export	392	Japan	JPN	170	Colombia	COL								41	ANIMAL OILS AND FATS	1	No Quantity							113904			0
S3	2016	2016	2016	2	0	2	Export	392	Japan	JPN	251	France	FRA								41	ANIMAL OILS AND FATS	1	No Quantity							105009			0
S3	2016	2016	2016	2	0	2	Export	392	Japan	JPN	276	Germany	DEU								41	ANIMAL OILS AND FATS	1	No Quantity							9081444			0
S3	2016	2016	2016	2	0	2	Export	392	Japan	JPN	320	Guatemala	GTM								41	ANIMAL OILS AND FATS	1	No Quantity							13518			0
S3	2016	2016	2016	2	0	2	Export	392	Japan	JPN	344	China, Hong Kong SAR	HKG								41	ANIMAL OILS AND FATS	1	No Quantity							761502			0
S3	2016	2016	2016	2	0	2	Export	392	Japan	JPN	360	Indonesia	IDN								41	ANIMAL OILS AND FATS	1	No Quantity							237726			0
S3	2016	2016	2016	2	0	2	Export	392	Japan	JPN	376	Israel	ISR								41	ANIMAL OILS AND FATS	1	No Quantity							248693			0
S3	2016	2016	2016	2	0	2	Export	392	Japan	JPN	410	Rep. of Korea	KOR								41	ANIMAL OILS AND FATS	1	No Quantity							1594561			0
S3	2016	2016	2016	2	0	2	Export	392	Japan	JPN	446	China, Macao SAR	MAC								41	ANIMAL OILS AND FATS	1	No Quantity							8932			0
S3	2016	2016	2016	2	0	2	Export	392	Japan	JPN	458	Malaysia	MYS								41	ANIMAL OILS AND FATS	1	No Quantity							407201			0
S3	2016	2016	2016	2	0	2	Export	392	Japan	JPN	484	Mexico	MEX								41	ANIMAL OILS AND FATS	1	No Quantity							158057			0
S3	2016	2016	2016	2	0	2	Export	392	Japan	JPN	490	Other Asia, nes									41	ANIMAL OILS AND FATS	1	No Quantity							821806			0
S3	2016	2016	2016	2	0	2	Export	392	Japan	JPN	528	Netherlands	NLD								41	ANIMAL OILS AND FATS	1	No Quantity							6526476			0
S3	2016	2016	2016	2	0	2	Export	392	Japan	JPN	554	New Zealand	NZL								41	ANIMAL OILS AND FATS	1	No Quantity							42781			0
S3	2016	2016	2016	2	0	2	Export	392	Japan	JPN	608	Philippines	PHL								41	ANIMAL OILS AND FATS	1	No Quantity							91170			0
S3	2016	2016	2016	2	0	2	Export	392	Japan	JPN	643	Russian Federation	RUS								41	ANIMAL OILS AND FATS	1	No Quantity							15276			0
S3	2016	2016	2016	2	0	2	Export	392	Japan	JPN	699	India	IND								41	ANIMAL OILS AND FATS	1	No Quantity							545222			0
S3	2016	2016	2016	2	0	2	Export	392	Japan	JPN	702	Singapore	SGP								41	ANIMAL OILS AND FATS	1	No Quantity							33020			0
S3	2016	2016	2016	2	0	2	Export	392	Japan	JPN	704	Viet Nam	VNM								41	ANIMAL OILS AND FATS	1	No Quantity							935932			0
S3	2016	2016	2016	2	0	2	Export	392	Japan	JPN	724	Spain	ESP								41	ANIMAL OILS AND FATS	1	No Quantity							34862			0
S3	2016	2016	2016	2	0	2	Export	392	Japan	JPN	757	Switzerland	CHE								41	ANIMAL OILS AND FATS	1	No Quantity							3470660			0
S3	2016	2016	2016	2	0	2	Export	392	Japan	JPN	764	Thailand	THA								41	ANIMAL OILS AND FATS	1	No Quantity							223361			0
S3	2016	2016	2016	2	0	2	Export	392	Japan	JPN	826	United Kingdom	GBR								41	ANIMAL OILS AND FATS	1	No Quantity							2685161			0
S3	2016	2016	2016	2	0	2	Export	392	Japan	JPN	842	USA	USA								41	ANIMAL OILS AND FATS	1	No Quantity							5235553			0
S3	2016	2016	2016	2	0	2	Export	388	Jamaica	JAM	0	World	WLD								42	FIXED VEG. FATS AND OILS	1	No Quantity							281032			0
S3	2016	2016	2016	2	0	2	Export	388	Jamaica	JAM	28	Antigua and Barbuda	ATG								42	FIXED VEG. FATS AND OILS	1	No Quantity							7074			0
S3	2016	2016	2016	2	0	2	Export	388	Jamaica	JAM	36	Australia	AUS								42	FIXED VEG. FATS AND OILS	1	No Quantity							282			0
S3	2016	2016	2016	2	0	2	Export	388	Jamaica	JAM	44	Bahamas	BHS								42	FIXED VEG. FATS AND OILS	1	No Quantity							370			0
S3	2016	2016	2016	2	0	2	Export	388	Jamaica	JAM	84	Belize	BLZ								42	FIXED VEG. FATS AND OILS	1	No Quantity							1818			0
S3	2016	2016	2016	2	0	2	Export	388	Jamaica	JAM	92	Br. Virgin Isds	VGB								42	FIXED VEG. FATS AND OILS	1	No Quantity							1367			0
S3	2016	2016	2016	2	0	2	Export	388	Jamaica	JAM	124	Canada	CAN								42	FIXED VEG. FATS AND OILS	1	No Quantity							7332			0
S3	2016	2016	2016	2	0	2	Export	388	Jamaica	JAM	136	Cayman Isds	CYM								42	FIXED VEG. FATS AND OILS	1	No Quantity							15887			0
S3	2016	2016	2016	2	0	2	Export	388	Jamaica	JAM	308	Grenada	GRD								42	FIXED VEG. FATS AND OILS	1	No Quantity							3873			0
S3	2016	2016	2016	2	0	2	Export	388	Jamaica	JAM	328	Guyana	GUY								42	FIXED VEG. FATS AND OILS	1	No Quantity							246			0
S3	2016	2016	2016	2	0	2	Export	388	Jamaica	JAM	500	Montserrat	MSR								42	FIXED VEG. FATS AND OILS	1	No Quantity							165			0
S3	2016	2016	2016	2	0	2	Export	388	Jamaica	JAM	531	Curaçao	CUW								42	FIXED VEG. FATS AND OILS	1	No Quantity							1123			0
S3	2016	2016	2016	2	0	2	Export	388	Jamaica	JAM	534	Saint Maarten	SXM								42	FIXED VEG. FATS AND OILS	1	No Quantity							2294			0
S3	2016	2016	2016	2	0	2	Export	388	Jamaica	JAM	535	Bonaire	BES								42	FIXED VEG. FATS AND OILS	1	No Quantity							616			0
S3	2016	2016	2016	2	0	2	Export	388	Jamaica	JAM	659	Saint Kitts and Nevis	KNA								42	FIXED VEG. FATS AND OILS	1	No Quantity							175			0
S3	2016	2016	2016	2	0	2	Export	388	Jamaica	JAM	660	Anguilla	AIA								42	FIXED VEG. FATS AND OILS	1	No Quantity							1496			0
S3	2016	2016	2016	2	0	2	Export	388	Jamaica	JAM	662	Saint Lucia	LCA								42	FIXED VEG. FATS AND OILS	1	No Quantity							1008			0
S3	2016	2016	2016	2	0	2	Export	388	Jamaica	JAM	670	Saint Vincent and the Grenadines	VCT								42	FIXED VEG. FATS AND OILS	1	No Quantity							914			0
S3	2016	2016	2016	2	0	2	Export	388	Jamaica	JAM	710	South Africa	ZAF								42	FIXED VEG. FATS AND OILS	1	No Quantity							2044			0
S3	2016	2016	2016	2	0	2	Export	388	Jamaica	JAM	780	Trinidad and Tobago	TTO								42	FIXED VEG. FATS AND OILS	1	No Quantity							15532			0
S3	2016	2016	2016	2	0	2	Export	388	Jamaica	JAM	796	Turks and Caicos Isds	TCA								42	FIXED VEG. FATS AND OILS	1	No Quantity							266			0
S3	2016	2016	2016	2	0	2	Export	388	Jamaica	JAM	826	United Kingdom	GBR								42	FIXED VEG. FATS AND OILS	1	No Quantity							7345			0
S3	2016	2016	2016	2	0	2	Export	388	Jamaica	JAM	842	USA	USA								42	FIXED VEG. FATS AND OILS	1	No Quantity							209807			0
S3	2016	2016	2016	2	0	2	Export	392	Japan	JPN	0	World	WLD								42	FIXED VEG. FATS AND OILS	1	No Quantity							66321595			0
S3	2016	2016	2016	2	0	2	Export	392	Japan	JPN	32	Argentina	ARG								42	FIXED VEG. FATS AND OILS	1	No Quantity							4236			0
S3	2016	2016	2016	2	0	2	Export	392	Japan	JPN	36	Australia	AUS								42	FIXED VEG. FATS AND OILS	1	No Quantity							755591			0
S3	2016	2016	2016	2	0	2	Export	392	Japan	JPN	50	Bangladesh	BGD								42	FIXED VEG. FATS AND OILS	1	No Quantity							7072			0
S3	2016	2016	2016	2	0	2	Export	392	Japan	JPN	56	Belgium	BEL								42	FIXED VEG. FATS AND OILS	1	No Quantity							12422			0
S3	2016	2016	2016	2	0	2	Export	392	Japan	JPN	76	Brazil	BRA								42	FIXED VEG. FATS AND OILS	1	No Quantity							32192			0
S3	2016	2016	2016	2	0	2	Export	392	Japan	JPN	104	Myanmar	MMR								42	FIXED VEG. FATS AND OILS	1	No Quantity							11308			0
S3	2016	2016	2016	2	0	2	Export	392	Japan	JPN	124	Canada	CAN								42	FIXED VEG. FATS AND OILS	1	No Quantity							5421078			0
S3	2016	2016	2016	2	0	2	Export	392	Japan	JPN	156	China	CHN								42	FIXED VEG. FATS AND OILS	1	No Quantity							2323107			0
S3	2016	2016	2016	2	0	2	Export	392	Japan	JPN	191	Croatia	HRV								42	FIXED VEG. FATS AND OILS	1	No Quantity							2799			0
S3	2016	2016	2016	2	0	2	Export	392	Japan	JPN	203	Czechia	CZE								42	FIXED VEG. FATS AND OILS	1	No Quantity							27017			0
S3	2016	2016	2016	2	0	2	Export	392	Japan	JPN	208	Denmark	DNK								42	FIXED VEG. FATS AND OILS	1	No Quantity							7109			0
S3	2016	2016	2016	2	0	2	Export	392	Japan	JPN	251	France	FRA								42	FIXED VEG. FATS AND OILS	1	No Quantity							511401			0
S3	2016	2016	2016	2	0	2	Export	392	Japan	JPN	276	Germany	DEU								42	FIXED VEG. FATS AND OILS	1	No Quantity							740112			0
S3	2016	2016	2016	2	0	2	Export	392	Japan	JPN	300	Greece	GRC								42	FIXED VEG. FATS AND OILS	1	No Quantity							20939			0
S3	2016	2016	2016	2	0	2	Export	392	Japan	JPN	316	Guam	GUM								42	FIXED VEG. FATS AND OILS	1	No Quantity							146105			0
S3	2016	2016	2016	2	0	2	Export	392	Japan	JPN	344	China, Hong Kong SAR	HKG								42	FIXED VEG. FATS AND OILS	1	No Quantity							4997937			0
S3	2016	2016	2016	2	0	2	Export	392	Japan	JPN	360	Indonesia	IDN								42	FIXED VEG. FATS AND OILS	1	No Quantity							311106			0
S3	2016	2016	2016	2	0	2	Export	392	Japan	JPN	381	Italy	ITA								42	FIXED VEG. FATS AND OILS	1	No Quantity							138113			0
S3	2016	2016	2016	2	0	2	Export	392	Japan	JPN	410	Rep. of Korea	KOR								42	FIXED VEG. FATS AND OILS	1	No Quantity							2978993			0
S3	2016	2016	2016	2	0	2	Export	392	Japan	JPN	422	Lebanon	LBN								42	FIXED VEG. FATS AND OILS	1	No Quantity							21483			0
S3	2016	2016	2016	2	0	2	Export	392	Japan	JPN	446	China, Macao SAR	MAC								42	FIXED VEG. FATS AND OILS	1	No Quantity							33048			0
S3	2016	2016	2016	2	0	2	Export	392	Japan	JPN	458	Malaysia	MYS								42	FIXED VEG. FATS AND OILS	1	No Quantity							1591504			0
S3	2016	2016	2016	2	0	2	Export	392	Japan	JPN	484	Mexico	MEX								42	FIXED VEG. FATS AND OILS	1	No Quantity							49678			0
S3	2016	2016	2016	2	0	2	Export	392	Japan	JPN	490	Other Asia, nes									42	FIXED VEG. FATS AND OILS	1	No Quantity							2141293			0
S3	2016	2016	2016	2	0	2	Export	392	Japan	JPN	496	Mongolia	MNG								42	FIXED VEG. FATS AND OILS	1	No Quantity							4567			0
[truncated: 6,315 more rows]
