# Supplementary material for: Core-periphery structure in sectoral international trade networks: A new approach to an old theory
Source: PLoS One. 2020 Apr 2;15(4):e0229547. doi: 10.1371/journal.pone.0229547 (PMC7117750; doi:10.1371/journal.pone.0229547)
Supplement: S7 File — (ZIP) [file pone.0229547.s007.zip › S7_File/RawData 2016/comtrade (36).csv]

Classification	Year	Period	Period Desc.	Aggregate Level	Is Leaf Code	Trade Flow Code	Trade Flow	Reporter Code	Reporter	Reporter ISO	Partner Code	Partner	Partner ISO	2nd Partner Code	2nd Partner	2nd Partner ISO	Customs Proc. Code	Customs	Mode of Transport Code	Mode of Transport	Commodity Code	Commodity	Qty Unit Code	Qty Unit	Qty	Alt Qty Unit Code	Alt Qty Unit	Alt Qty	Netweight (kg)	Gross weight (kg)	Trade Value (US$)	CIF Trade Value (US$)	FOB Trade Value (US$)	Flag
S3	2016	2016	2016	2	0	2	Export	398	Kazakhstan	KAZ	0	World	WLD								00	LIVE ANIMALS	1	No Quantity							3894586			0
S3	2016	2016	2016	2	0	2	Export	398	Kazakhstan	KAZ	4	Afghanistan	AFG								00	LIVE ANIMALS	1	No Quantity							62561			0
S3	2016	2016	2016	2	0	2	Export	398	Kazakhstan	KAZ	31	Azerbaijan	AZE								00	LIVE ANIMALS	1	No Quantity							65250			0
S3	2016	2016	2016	2	0	2	Export	398	Kazakhstan	KAZ	112	Belarus	BLR								00	LIVE ANIMALS	1	No Quantity							18315			0
S3	2016	2016	2016	2	0	2	Export	398	Kazakhstan	KAZ	203	Czechia	CZE								00	LIVE ANIMALS	1	No Quantity							5606			0
S3	2016	2016	2016	2	0	2	Export	398	Kazakhstan	KAZ	417	Kyrgyzstan	KGZ								00	LIVE ANIMALS	1	No Quantity							34920			0
S3	2016	2016	2016	2	0	2	Export	398	Kazakhstan	KAZ	512	Oman	OMN								00	LIVE ANIMALS	1	No Quantity							124125			0
S3	2016	2016	2016	2	0	2	Export	398	Kazakhstan	KAZ	634	Qatar	QAT								00	LIVE ANIMALS	1	No Quantity							33750			0
S3	2016	2016	2016	2	0	2	Export	398	Kazakhstan	KAZ	643	Russian Federation	RUS								00	LIVE ANIMALS	1	No Quantity							2419502			0
S3	2016	2016	2016	2	0	2	Export	398	Kazakhstan	KAZ	762	Tajikistan	TJK								00	LIVE ANIMALS	1	No Quantity							59596			0
S3	2016	2016	2016	2	0	2	Export	398	Kazakhstan	KAZ	784	United Arab Emirates	ARE								00	LIVE ANIMALS	1	No Quantity							745165			0
S3	2016	2016	2016	2	0	2	Export	398	Kazakhstan	KAZ	860	Uzbekistan	UZB								00	LIVE ANIMALS	1	No Quantity							325795			0
S3	2016	2016	2016	2	0	2	Export	400	Jordan	JOR	0	World	WLD								00	LIVE ANIMALS	1	No Quantity							142311548			0
S3	2016	2016	2016	2	0	2	Export	400	Jordan	JOR	48	Bahrain	BHR								00	LIVE ANIMALS	1	No Quantity							683803			0
S3	2016	2016	2016	2	0	2	Export	400	Jordan	JOR	56	Belgium	BEL								00	LIVE ANIMALS	1	No Quantity							21779			0
S3	2016	2016	2016	2	0	2	Export	400	Jordan	JOR	368	Iraq	IRQ								00	LIVE ANIMALS	1	No Quantity							254959			0
S3	2016	2016	2016	2	0	2	Export	400	Jordan	JOR	376	Israel	ISR								00	LIVE ANIMALS	1	No Quantity							174585			0
S3	2016	2016	2016	2	0	2	Export	400	Jordan	JOR	381	Italy	ITA								00	LIVE ANIMALS	1	No Quantity							9869			0
S3	2016	2016	2016	2	0	2	Export	400	Jordan	JOR	392	Japan	JPN								00	LIVE ANIMALS	1	No Quantity							1614			0
S3	2016	2016	2016	2	0	2	Export	400	Jordan	JOR	414	Kuwait	KWT								00	LIVE ANIMALS	1	No Quantity							18096718			0
S3	2016	2016	2016	2	0	2	Export	400	Jordan	JOR	422	Lebanon	LBN								00	LIVE ANIMALS	1	No Quantity							246959			0
S3	2016	2016	2016	2	0	2	Export	400	Jordan	JOR	434	Libya	LBY								00	LIVE ANIMALS	1	No Quantity							169816			0
S3	2016	2016	2016	2	0	2	Export	400	Jordan	JOR	512	Oman	OMN								00	LIVE ANIMALS	1	No Quantity							31172			0
S3	2016	2016	2016	2	0	2	Export	400	Jordan	JOR	528	Netherlands	NLD								00	LIVE ANIMALS	1	No Quantity							10234			0
S3	2016	2016	2016	2	0	2	Export	400	Jordan	JOR	634	Qatar	QAT								00	LIVE ANIMALS	1	No Quantity							33260400			0
S3	2016	2016	2016	2	0	2	Export	400	Jordan	JOR	682	Saudi Arabia	SAU								00	LIVE ANIMALS	1	No Quantity							83822547			0
S3	2016	2016	2016	2	0	2	Export	400	Jordan	JOR	729	Sudan	SDN								00	LIVE ANIMALS	1	No Quantity							470316			0
S3	2016	2016	2016	2	0	2	Export	400	Jordan	JOR	764	Thailand	THA								00	LIVE ANIMALS	1	No Quantity							5870			0
S3	2016	2016	2016	2	0	2	Export	400	Jordan	JOR	784	United Arab Emirates	ARE								00	LIVE ANIMALS	1	No Quantity							4992015			0
S3	2016	2016	2016	2	0	2	Export	400	Jordan	JOR	792	Turkey	TUR								00	LIVE ANIMALS	1	No Quantity							38185			0
S3	2016	2016	2016	2	0	2	Export	400	Jordan	JOR	818	Egypt	EGY								00	LIVE ANIMALS	1	No Quantity							20708			0
S3	2016	2016	2016	2	0	2	Export	398	Kazakhstan	KAZ	0	World	WLD								01	MEAT, MEAT PREPARATIONS	1	No Quantity							22878184			0
S3	2016	2016	2016	2	0	2	Export	398	Kazakhstan	KAZ	156	China	CHN								01	MEAT, MEAT PREPARATIONS	1	No Quantity							52406			0
S3	2016	2016	2016	2	0	2	Export	398	Kazakhstan	KAZ	364	Iran	IRN								01	MEAT, MEAT PREPARATIONS	1	No Quantity							103			0
S3	2016	2016	2016	2	0	2	Export	398	Kazakhstan	KAZ	414	Kuwait	KWT								01	MEAT, MEAT PREPARATIONS	1	No Quantity							1741			0
S3	2016	2016	2016	2	0	2	Export	398	Kazakhstan	KAZ	417	Kyrgyzstan	KGZ								01	MEAT, MEAT PREPARATIONS	1	No Quantity							4202892			0
S3	2016	2016	2016	2	0	2	Export	398	Kazakhstan	KAZ	643	Russian Federation	RUS								01	MEAT, MEAT PREPARATIONS	1	No Quantity							16714889			0
S3	2016	2016	2016	2	0	2	Export	398	Kazakhstan	KAZ	704	Viet Nam	VNM								01	MEAT, MEAT PREPARATIONS	1	No Quantity							3954			0
S3	2016	2016	2016	2	0	2	Export	398	Kazakhstan	KAZ	760	Syria	SYR								01	MEAT, MEAT PREPARATIONS	1	No Quantity							323478			0
S3	2016	2016	2016	2	0	2	Export	398	Kazakhstan	KAZ	762	Tajikistan	TJK								01	MEAT, MEAT PREPARATIONS	1	No Quantity							938286			0
S3	2016	2016	2016	2	0	2	Export	398	Kazakhstan	KAZ	784	United Arab Emirates	ARE								01	MEAT, MEAT PREPARATIONS	1	No Quantity							6335			0
S3	2016	2016	2016	2	0	2	Export	398	Kazakhstan	KAZ	795	Turkmenistan	TKM								01	MEAT, MEAT PREPARATIONS	1	No Quantity							532736			0
S3	2016	2016	2016	2	0	2	Export	398	Kazakhstan	KAZ	860	Uzbekistan	UZB								01	MEAT, MEAT PREPARATIONS	1	No Quantity							101364			0
S3	2016	2016	2016	2	0	2	Export	400	Jordan	JOR	0	World	WLD								01	MEAT, MEAT PREPARATIONS	1	No Quantity							85495571			0
S3	2016	2016	2016	2	0	2	Export	400	Jordan	JOR	31	Azerbaijan	AZE								01	MEAT, MEAT PREPARATIONS	1	No Quantity							159762			0
S3	2016	2016	2016	2	0	2	Export	400	Jordan	JOR	36	Australia	AUS								01	MEAT, MEAT PREPARATIONS	1	No Quantity							180051			0
S3	2016	2016	2016	2	0	2	Export	400	Jordan	JOR	48	Bahrain	BHR								01	MEAT, MEAT PREPARATIONS	1	No Quantity							2206957			0
S3	2016	2016	2016	2	0	2	Export	400	Jordan	JOR	76	Brazil	BRA								01	MEAT, MEAT PREPARATIONS	1	No Quantity							202049			0
S3	2016	2016	2016	2	0	2	Export	400	Jordan	JOR	120	Cameroon	CMR								01	MEAT, MEAT PREPARATIONS	1	No Quantity							25975			0
S3	2016	2016	2016	2	0	2	Export	400	Jordan	JOR	156	China	CHN								01	MEAT, MEAT PREPARATIONS	1	No Quantity							17435			0
S3	2016	2016	2016	2	0	2	Export	400	Jordan	JOR	204	Benin	BEN								01	MEAT, MEAT PREPARATIONS	1	No Quantity							78490			0
S3	2016	2016	2016	2	0	2	Export	400	Jordan	JOR	275	State of Palestine	PSE								01	MEAT, MEAT PREPARATIONS	1	No Quantity							38956			0
S3	2016	2016	2016	2	0	2	Export	400	Jordan	JOR	324	Guinea	GIN								01	MEAT, MEAT PREPARATIONS	1	No Quantity							258411			0
S3	2016	2016	2016	2	0	2	Export	400	Jordan	JOR	368	Iraq	IRQ								01	MEAT, MEAT PREPARATIONS	1	No Quantity							5210960			0
S3	2016	2016	2016	2	0	2	Export	400	Jordan	JOR	404	Kenya	KEN								01	MEAT, MEAT PREPARATIONS	1	No Quantity							152535			0
S3	2016	2016	2016	2	0	2	Export	400	Jordan	JOR	414	Kuwait	KWT								01	MEAT, MEAT PREPARATIONS	1	No Quantity							23475333			0
S3	2016	2016	2016	2	0	2	Export	400	Jordan	JOR	422	Lebanon	LBN								01	MEAT, MEAT PREPARATIONS	1	No Quantity							4340400			0
S3	2016	2016	2016	2	0	2	Export	400	Jordan	JOR	430	Liberia	LBR								01	MEAT, MEAT PREPARATIONS	1	No Quantity							512709			0
S3	2016	2016	2016	2	0	2	Export	400	Jordan	JOR	434	Libya	LBY								01	MEAT, MEAT PREPARATIONS	1	No Quantity							44917			0
S3	2016	2016	2016	2	0	2	Export	400	Jordan	JOR	462	Maldives	MDV								01	MEAT, MEAT PREPARATIONS	1	No Quantity							1820			0
S3	2016	2016	2016	2	0	2	Export	400	Jordan	JOR	466	Mali	MLI								01	MEAT, MEAT PREPARATIONS	1	No Quantity							564399			0
S3	2016	2016	2016	2	0	2	Export	400	Jordan	JOR	480	Mauritius	MUS								01	MEAT, MEAT PREPARATIONS	1	No Quantity							45655			0
S3	2016	2016	2016	2	0	2	Export	400	Jordan	JOR	512	Oman	OMN								01	MEAT, MEAT PREPARATIONS	1	No Quantity							933723			0
S3	2016	2016	2016	2	0	2	Export	400	Jordan	JOR	586	Pakistan	PAK								01	MEAT, MEAT PREPARATIONS	1	No Quantity							306787			0
S3	2016	2016	2016	2	0	2	Export	400	Jordan	JOR	634	Qatar	QAT								01	MEAT, MEAT PREPARATIONS	1	No Quantity							4937902			0
S3	2016	2016	2016	2	0	2	Export	400	Jordan	JOR	682	Saudi Arabia	SAU								01	MEAT, MEAT PREPARATIONS	1	No Quantity							13133846			0
S3	2016	2016	2016	2	0	2	Export	400	Jordan	JOR	686	Senegal	SEN								01	MEAT, MEAT PREPARATIONS	1	No Quantity							77480			0
S3	2016	2016	2016	2	0	2	Export	400	Jordan	JOR	694	Sierra Leone	SLE								01	MEAT, MEAT PREPARATIONS	1	No Quantity							77046			0
S3	2016	2016	2016	2	0	2	Export	400	Jordan	JOR	699	India	IND								01	MEAT, MEAT PREPARATIONS	1	No Quantity							141617			0
S3	2016	2016	2016	2	0	2	Export	400	Jordan	JOR	704	Viet Nam	VNM								01	MEAT, MEAT PREPARATIONS	1	No Quantity							75996			0
S3	2016	2016	2016	2	0	2	Export	400	Jordan	JOR	729	Sudan	SDN								01	MEAT, MEAT PREPARATIONS	1	No Quantity							55346			0
S3	2016	2016	2016	2	0	2	Export	400	Jordan	JOR	784	United Arab Emirates	ARE								01	MEAT, MEAT PREPARATIONS	1	No Quantity							9673794			0
S3	2016	2016	2016	2	0	2	Export	400	Jordan	JOR	788	Tunisia	TUN								01	MEAT, MEAT PREPARATIONS	1	No Quantity							117985			0
S3	2016	2016	2016	2	0	2	Export	400	Jordan	JOR	792	Turkey	TUR								01	MEAT, MEAT PREPARATIONS	1	No Quantity							320842			0
S3	2016	2016	2016	2	0	2	Export	400	Jordan	JOR	804	Ukraine	UKR								01	MEAT, MEAT PREPARATIONS	1	No Quantity							39423			0
S3	2016	2016	2016	2	0	2	Export	400	Jordan	JOR	818	Egypt	EGY								01	MEAT, MEAT PREPARATIONS	1	No Quantity							1986692			0
S3	2016	2016	2016	2	0	2	Export	400	Jordan	JOR	838	Free Zones									01	MEAT, MEAT PREPARATIONS	1	No Quantity							15922151			0
S3	2016	2016	2016	2	0	2	Export	400	Jordan	JOR	842	USA	USA								01	MEAT, MEAT PREPARATIONS	1	No Quantity							30199			0
S3	2016	2016	2016	2	0	2	Export	400	Jordan	JOR	887	Yemen	YEM								01	MEAT, MEAT PREPARATIONS	1	No Quantity							147928			0
S3	2016	2016	2016	2	0	2	Export	398	Kazakhstan	KAZ	0	World	WLD								02	DAIRY PRODUCTS,BIRD EGGS	1	No Quantity							22520401			0
S3	2016	2016	2016	2	0	2	Export	398	Kazakhstan	KAZ	4	Afghanistan	AFG								02	DAIRY PRODUCTS,BIRD EGGS	1	No Quantity							550210			0
S3	2016	2016	2016	2	0	2	Export	398	Kazakhstan	KAZ	156	China	CHN								02	DAIRY PRODUCTS,BIRD EGGS	1	No Quantity							10260			0
S3	2016	2016	2016	2	0	2	Export	398	Kazakhstan	KAZ	417	Kyrgyzstan	KGZ								02	DAIRY PRODUCTS,BIRD EGGS	1	No Quantity							2686212			0
S3	2016	2016	2016	2	0	2	Export	398	Kazakhstan	KAZ	496	Mongolia	MNG								02	DAIRY PRODUCTS,BIRD EGGS	1	No Quantity							256189			0
S3	2016	2016	2016	2	0	2	Export	398	Kazakhstan	KAZ	643	Russian Federation	RUS								02	DAIRY PRODUCTS,BIRD EGGS	1	No Quantity							14778756			0
S3	2016	2016	2016	2	0	2	Export	398	Kazakhstan	KAZ	710	South Africa	ZAF								02	DAIRY PRODUCTS,BIRD EGGS	1	No Quantity							1			0
S3	2016	2016	2016	2	0	2	Export	398	Kazakhstan	KAZ	762	Tajikistan	TJK								02	DAIRY PRODUCTS,BIRD EGGS	1	No Quantity							2751684			0
S3	2016	2016	2016	2	0	2	Export	398	Kazakhstan	KAZ	795	Turkmenistan	TKM								02	DAIRY PRODUCTS,BIRD EGGS	1	No Quantity							1171886			0
S3	2016	2016	2016	2	0	2	Export	398	Kazakhstan	KAZ	860	Uzbekistan	UZB								02	DAIRY PRODUCTS,BIRD EGGS	1	No Quantity							315203			0
S3	2016	2016	2016	2	0	2	Export	400	Jordan	JOR	0	World	WLD								02	DAIRY PRODUCTS,BIRD EGGS	1	No Quantity							53557066			0
S3	2016	2016	2016	2	0	2	Export	400	Jordan	JOR	48	Bahrain	BHR								02	DAIRY PRODUCTS,BIRD EGGS	1	No Quantity							285318			0
S3	2016	2016	2016	2	0	2	Export	400	Jordan	JOR	251	France	FRA								02	DAIRY PRODUCTS,BIRD EGGS	1	No Quantity							18173			0
S3	2016	2016	2016	2	0	2	Export	400	Jordan	JOR	275	State of Palestine	PSE								02	DAIRY PRODUCTS,BIRD EGGS	1	No Quantity							8796			0
S3	2016	2016	2016	2	0	2	Export	400	Jordan	JOR	348	Hungary	HUN								02	DAIRY PRODUCTS,BIRD EGGS	1	No Quantity							237220			0
S3	2016	2016	2016	2	0	2	Export	400	Jordan	JOR	368	Iraq	IRQ								02	DAIRY PRODUCTS,BIRD EGGS	1	No Quantity							8467596			0
S3	2016	2016	2016	2	0	2	Export	400	Jordan	JOR	414	Kuwait	KWT								02	DAIRY PRODUCTS,BIRD EGGS	1	No Quantity							19545784			0
S3	2016	2016	2016	2	0	2	Export	400	Jordan	JOR	422	Lebanon	LBN								02	DAIRY PRODUCTS,BIRD EGGS	1	No Quantity							50330			0
S3	2016	2016	2016	2	0	2	Export	400	Jordan	JOR	434	Libya	LBY								02	DAIRY PRODUCTS,BIRD EGGS	1	No Quantity							123176			0
S3	2016	2016	2016	2	0	2	Export	400	Jordan	JOR	440	Lithuania	LTU								02	DAIRY PRODUCTS,BIRD EGGS	1	No Quantity							65408			0
S3	2016	2016	2016	2	0	2	Export	400	Jordan	JOR	512	Oman	OMN								02	DAIRY PRODUCTS,BIRD EGGS	1	No Quantity							135255			0
S3	2016	2016	2016	2	0	2	Export	400	Jordan	JOR	634	Qatar	QAT								02	DAIRY PRODUCTS,BIRD EGGS	1	No Quantity							7230538			0
S3	2016	2016	2016	2	0	2	Export	400	Jordan	JOR	682	Saudi Arabia	SAU								02	DAIRY PRODUCTS,BIRD EGGS	1	No Quantity							9257379			0
S3	2016	2016	2016	2	0	2	Export	400	Jordan	JOR	729	Sudan	SDN								02	DAIRY PRODUCTS,BIRD EGGS	1	No Quantity							259509			0
S3	2016	2016	2016	2	0	2	Export	400	Jordan	JOR	784	United Arab Emirates	ARE								02	DAIRY PRODUCTS,BIRD EGGS	1	No Quantity							3982190			0
S3	2016	2016	2016	2	0	2	Export	400	Jordan	JOR	838	Free Zones									02	DAIRY PRODUCTS,BIRD EGGS	1	No Quantity							1419197			0
S3	2016	2016	2016	2	0	2	Export	400	Jordan	JOR	842	USA	USA								02	DAIRY PRODUCTS,BIRD EGGS	1	No Quantity							1695099			0
S3	2016	2016	2016	2	0	2	Export	400	Jordan	JOR	887	Yemen	YEM								02	DAIRY PRODUCTS,BIRD EGGS	1	No Quantity							776097			0
S3	2016	2016	2016	2	0	2	Export	398	Kazakhstan	KAZ	0	World	WLD								03	FISH,CRUSTACEANS,MOLLUSC	1	No Quantity							54567387			0
S3	2016	2016	2016	2	0	2	Export	398	Kazakhstan	KAZ	31	Azerbaijan	AZE								03	FISH,CRUSTACEANS,MOLLUSC	1	No Quantity							524031			0
S3	2016	2016	2016	2	0	2	Export	398	Kazakhstan	KAZ	40	Austria	AUT								03	FISH,CRUSTACEANS,MOLLUSC	1	No Quantity							35656			0
S3	2016	2016	2016	2	0	2	Export	398	Kazakhstan	KAZ	112	Belarus	BLR								03	FISH,CRUSTACEANS,MOLLUSC	1	No Quantity							167269			0
S3	2016	2016	2016	2	0	2	Export	398	Kazakhstan	KAZ	124	Canada	CAN								03	FISH,CRUSTACEANS,MOLLUSC	1	No Quantity							1547828			0
S3	2016	2016	2016	2	0	2	Export	398	Kazakhstan	KAZ	156	China	CHN								03	FISH,CRUSTACEANS,MOLLUSC	1	No Quantity							1431918			0
S3	2016	2016	2016	2	0	2	Export	398	Kazakhstan	KAZ	203	Czechia	CZE								03	FISH,CRUSTACEANS,MOLLUSC	1	No Quantity							486742			0
S3	2016	2016	2016	2	0	2	Export	398	Kazakhstan	KAZ	208	Denmark	DNK								03	FISH,CRUSTACEANS,MOLLUSC	1	No Quantity							10283963			0
S3	2016	2016	2016	2	0	2	Export	398	Kazakhstan	KAZ	251	France	FRA								03	FISH,CRUSTACEANS,MOLLUSC	1	No Quantity							1424100			0
S3	2016	2016	2016	2	0	2	Export	398	Kazakhstan	KAZ	268	Georgia	GEO								03	FISH,CRUSTACEANS,MOLLUSC	1	No Quantity							454085			0
S3	2016	2016	2016	2	0	2	Export	398	Kazakhstan	KAZ	276	Germany	DEU								03	FISH,CRUSTACEANS,MOLLUSC	1	No Quantity							6559164			0
S3	2016	2016	2016	2	0	2	Export	398	Kazakhstan	KAZ	348	Hungary	HUN								03	FISH,CRUSTACEANS,MOLLUSC	1	No Quantity							23873			0
S3	2016	2016	2016	2	0	2	Export	398	Kazakhstan	KAZ	364	Iran	IRN								03	FISH,CRUSTACEANS,MOLLUSC	1	No Quantity							5101			0
S3	2016	2016	2016	2	0	2	Export	398	Kazakhstan	KAZ	376	Israel	ISR								03	FISH,CRUSTACEANS,MOLLUSC	1	No Quantity							153822			0
S3	2016	2016	2016	2	0	2	Export	398	Kazakhstan	KAZ	417	Kyrgyzstan	KGZ								03	FISH,CRUSTACEANS,MOLLUSC	1	No Quantity							679366			0
S3	2016	2016	2016	2	0	2	Export	398	Kazakhstan	KAZ	428	Latvia	LVA								03	FISH,CRUSTACEANS,MOLLUSC	1	No Quantity							34218			0
S3	2016	2016	2016	2	0	2	Export	398	Kazakhstan	KAZ	440	Lithuania	LTU								03	FISH,CRUSTACEANS,MOLLUSC	1	No Quantity							13025866			0
S3	2016	2016	2016	2	0	2	Export	398	Kazakhstan	KAZ	528	Netherlands	NLD								03	FISH,CRUSTACEANS,MOLLUSC	1	No Quantity							1053957			0
S3	2016	2016	2016	2	0	2	Export	398	Kazakhstan	KAZ	616	Poland	POL								03	FISH,CRUSTACEANS,MOLLUSC	1	No Quantity							5273797			0
S3	2016	2016	2016	2	0	2	Export	398	Kazakhstan	KAZ	643	Russian Federation	RUS								03	FISH,CRUSTACEANS,MOLLUSC	1	No Quantity							9540359			0
S3	2016	2016	2016	2	0	2	Export	398	Kazakhstan	KAZ	762	Tajikistan	TJK								03	FISH,CRUSTACEANS,MOLLUSC	1	No Quantity							33759			0
S3	2016	2016	2016	2	0	2	Export	398	Kazakhstan	KAZ	792	Turkey	TUR								03	FISH,CRUSTACEANS,MOLLUSC	1	No Quantity							220563			0
S3	2016	2016	2016	2	0	2	Export	398	Kazakhstan	KAZ	795	Turkmenistan	TKM								03	FISH,CRUSTACEANS,MOLLUSC	1	No Quantity							30372			0
S3	2016	2016	2016	2	0	2	Export	398	Kazakhstan	KAZ	804	Ukraine	UKR								03	FISH,CRUSTACEANS,MOLLUSC	1	No Quantity							543573			0
S3	2016	2016	2016	2	0	2	Export	398	Kazakhstan	KAZ	807	North Macedonia	MKD								03	FISH,CRUSTACEANS,MOLLUSC	1	No Quantity							269335			0
S3	2016	2016	2016	2	0	2	Export	398	Kazakhstan	KAZ	842	USA	USA								03	FISH,CRUSTACEANS,MOLLUSC	1	No Quantity							6543			0
S3	2016	2016	2016	2	0	2	Export	398	Kazakhstan	KAZ	860	Uzbekistan	UZB								03	FISH,CRUSTACEANS,MOLLUSC	1	No Quantity							758127			0
S3	2016	2016	2016	2	0	2	Export	400	Jordan	JOR	0	World	WLD								03	FISH,CRUSTACEANS,MOLLUSC	1	No Quantity							836728			0
S3	2016	2016	2016	2	0	2	Export	400	Jordan	JOR	368	Iraq	IRQ								03	FISH,CRUSTACEANS,MOLLUSC	1	No Quantity							141			0
S3	2016	2016	2016	2	0	2	Export	400	Jordan	JOR	414	Kuwait	KWT								03	FISH,CRUSTACEANS,MOLLUSC	1	No Quantity							7392			0
S3	2016	2016	2016	2	0	2	Export	400	Jordan	JOR	434	Libya	LBY								03	FISH,CRUSTACEANS,MOLLUSC	1	No Quantity							62711			0
S3	2016	2016	2016	2	0	2	Export	400	Jordan	JOR	458	Malaysia	MYS								03	FISH,CRUSTACEANS,MOLLUSC	1	No Quantity							11804			0
S3	2016	2016	2016	2	0	2	Export	400	Jordan	JOR	512	Oman	OMN								03	FISH,CRUSTACEANS,MOLLUSC	1	No Quantity							26108			0
S3	2016	2016	2016	2	0	2	Export	400	Jordan	JOR	710	South Africa	ZAF								03	FISH,CRUSTACEANS,MOLLUSC	1	No Quantity							57339			0
S3	2016	2016	2016	2	0	2	Export	400	Jordan	JOR	764	Thailand	THA								03	FISH,CRUSTACEANS,MOLLUSC	1	No Quantity							18407			0
S3	2016	2016	2016	2	0	2	Export	400	Jordan	JOR	838	Free Zones									03	FISH,CRUSTACEANS,MOLLUSC	1	No Quantity							652825			0
S3	2016	2016	2016	2	0	2	Export	398	Kazakhstan	KAZ	0	World	WLD								04	CEREALS,CEREAL PREPRTNS.	1	No Quantity							1356855864			0
S3	2016	2016	2016	2	0	2	Export	398	Kazakhstan	KAZ	4	Afghanistan	AFG								04	CEREALS,CEREAL PREPRTNS.	1	No Quantity							370566847			0
S3	2016	2016	2016	2	0	2	Export	398	Kazakhstan	KAZ	31	Azerbaijan	AZE								04	CEREALS,CEREAL PREPRTNS.	1	No Quantity							9153978			0
S3	2016	2016	2016	2	0	2	Export	398	Kazakhstan	KAZ	112	Belarus	BLR								04	CEREALS,CEREAL PREPRTNS.	1	No Quantity							7709			0
S3	2016	2016	2016	2	0	2	Export	398	Kazakhstan	KAZ	156	China	CHN								04	CEREALS,CEREAL PREPRTNS.	1	No Quantity							60516592			0
S3	2016	2016	2016	2	0	2	Export	398	Kazakhstan	KAZ	246	Finland	FIN								04	CEREALS,CEREAL PREPRTNS.	1	No Quantity							970750			0
S3	2016	2016	2016	2	0	2	Export	398	Kazakhstan	KAZ	268	Georgia	GEO								04	CEREALS,CEREAL PREPRTNS.	1	No Quantity							173406			0
S3	2016	2016	2016	2	0	2	Export	398	Kazakhstan	KAZ	276	Germany	DEU								04	CEREALS,CEREAL PREPRTNS.	1	No Quantity							1086809			0
S3	2016	2016	2016	2	0	2	Export	398	Kazakhstan	KAZ	364	Iran	IRN								04	CEREALS,CEREAL PREPRTNS.	1	No Quantity							130709251			0
S3	2016	2016	2016	2	0	2	Export	398	Kazakhstan	KAZ	368	Iraq	IRQ								04	CEREALS,CEREAL PREPRTNS.	1	No Quantity							71246			0
S3	2016	2016	2016	2	0	2	Export	398	Kazakhstan	KAZ	381	Italy	ITA								04	CEREALS,CEREAL PREPRTNS.	1	No Quantity							42384090			0
S3	2016	2016	2016	2	0	2	Export	398	Kazakhstan	KAZ	417	Kyrgyzstan	KGZ								04	CEREALS,CEREAL PREPRTNS.	1	No Quantity							54727564			0
S3	2016	2016	2016	2	0	2	Export	398	Kazakhstan	KAZ	440	Lithuania	LTU								04	CEREALS,CEREAL PREPRTNS.	1	No Quantity							80594			0
S3	2016	2016	2016	2	0	2	Export	398	Kazakhstan	KAZ	496	Mongolia	MNG								04	CEREALS,CEREAL PREPRTNS.	1	No Quantity							4324034			0
S3	2016	2016	2016	2	0	2	Export	398	Kazakhstan	KAZ	498	Rep. of Moldova	MDA								04	CEREALS,CEREAL PREPRTNS.	1	No Quantity							732088			0
S3	2016	2016	2016	2	0	2	Export	398	Kazakhstan	KAZ	528	Netherlands	NLD								04	CEREALS,CEREAL PREPRTNS.	1	No Quantity							1709897			0
S3	2016	2016	2016	2	0	2	Export	398	Kazakhstan	KAZ	579	Norway	NOR								04	CEREALS,CEREAL PREPRTNS.	1	No Quantity							700000			0
S3	2016	2016	2016	2	0	2	Export	398	Kazakhstan	KAZ	616	Poland	POL								04	CEREALS,CEREAL PREPRTNS.	1	No Quantity							4403227			0
S3	2016	2016	2016	2	0	2	Export	398	Kazakhstan	KAZ	643	Russian Federation	RUS								04	CEREALS,CEREAL PREPRTNS.	1	No Quantity							89569729			0
S3	2016	2016	2016	2	0	2	Export	398	Kazakhstan	KAZ	710	South Africa	ZAF								04	CEREALS,CEREAL PREPRTNS.	1	No Quantity							1			0
S3	2016	2016	2016	2	0	2	Export	398	Kazakhstan	KAZ	752	Sweden	SWE								04	CEREALS,CEREAL PREPRTNS.	1	No Quantity							11898002			0
S3	2016	2016	2016	2	0	2	Export	398	Kazakhstan	KAZ	762	Tajikistan	TJK								04	CEREALS,CEREAL PREPRTNS.	1	No Quantity							195584481			0
S3	2016	2016	2016	2	0	2	Export	398	Kazakhstan	KAZ	784	United Arab Emirates	ARE								04	CEREALS,CEREAL PREPRTNS.	1	No Quantity							207040			0
S3	2016	2016	2016	2	0	2	Export	398	Kazakhstan	KAZ	788	Tunisia	TUN								04	CEREALS,CEREAL PREPRTNS.	1	No Quantity							1562978			0
S3	2016	2016	2016	2	0	2	Export	398	Kazakhstan	KAZ	792	Turkey	TUR								04	CEREALS,CEREAL PREPRTNS.	1	No Quantity							13350939			0
S3	2016	2016	2016	2	0	2	Export	398	Kazakhstan	KAZ	795	Turkmenistan	TKM								04	CEREALS,CEREAL PREPRTNS.	1	No Quantity							14313711			0
S3	2016	2016	2016	2	0	2	Export	398	Kazakhstan	KAZ	804	Ukraine	UKR								04	CEREALS,CEREAL PREPRTNS.	1	No Quantity							3742447			0
S3	2016	2016	2016	2	0	2	Export	398	Kazakhstan	KAZ	826	United Kingdom	GBR								04	CEREALS,CEREAL PREPRTNS.	1	No Quantity							882400			0
S3	2016	2016	2016	2	0	2	Export	398	Kazakhstan	KAZ	842	USA	USA								04	CEREALS,CEREAL PREPRTNS.	1	No Quantity							4354020			0
S3	2016	2016	2016	2	0	2	Export	398	Kazakhstan	KAZ	860	Uzbekistan	UZB								04	CEREALS,CEREAL PREPRTNS.	1	No Quantity							339072034			0
S3	2016	2016	2016	2	0	2	Export	400	Jordan	JOR	0	World	WLD								04	CEREALS,CEREAL PREPRTNS.	1	No Quantity							28270792			0
S3	2016	2016	2016	2	0	2	Export	400	Jordan	JOR	36	Australia	AUS								04	CEREALS,CEREAL PREPRTNS.	1	No Quantity							18196			0
S3	2016	2016	2016	2	0	2	Export	400	Jordan	JOR	48	Bahrain	BHR								04	CEREALS,CEREAL PREPRTNS.	1	No Quantity							69735			0
S3	2016	2016	2016	2	0	2	Export	400	Jordan	JOR	124	Canada	CAN								04	CEREALS,CEREAL PREPRTNS.	1	No Quantity							27631			0
S3	2016	2016	2016	2	0	2	Export	400	Jordan	JOR	196	Cyprus	CYP								04	CEREALS,CEREAL PREPRTNS.	1	No Quantity							22563			0
S3	2016	2016	2016	2	0	2	Export	400	Jordan	JOR	203	Czechia	CZE								04	CEREALS,CEREAL PREPRTNS.	1	No Quantity							8017			0
S3	2016	2016	2016	2	0	2	Export	400	Jordan	JOR	251	France	FRA								04	CEREALS,CEREAL PREPRTNS.	1	No Quantity							22261			0
S3	2016	2016	2016	2	0	2	Export	400	Jordan	JOR	262	Djibouti	DJI								04	CEREALS,CEREAL PREPRTNS.	1	No Quantity							98097			0
S3	2016	2016	2016	2	0	2	Export	400	Jordan	JOR	275	State of Palestine	PSE								04	CEREALS,CEREAL PREPRTNS.	1	No Quantity							1310040			0
S3	2016	2016	2016	2	0	2	Export	400	Jordan	JOR	276	Germany	DEU								04	CEREALS,CEREAL PREPRTNS.	1	No Quantity							172870			0
S3	2016	2016	2016	2	0	2	Export	400	Jordan	JOR	288	Ghana	GHA								04	CEREALS,CEREAL PREPRTNS.	1	No Quantity							10007			0
S3	2016	2016	2016	2	0	2	Export	400	Jordan	JOR	368	Iraq	IRQ								04	CEREALS,CEREAL PREPRTNS.	1	No Quantity							5177064			0
S3	2016	2016	2016	2	0	2	Export	400	Jordan	JOR	376	Israel	ISR								04	CEREALS,CEREAL PREPRTNS.	1	No Quantity							626294			0
S3	2016	2016	2016	2	0	2	Export	400	Jordan	JOR	381	Italy	ITA								04	CEREALS,CEREAL PREPRTNS.	1	No Quantity							415			0
S3	2016	2016	2016	2	0	2	Export	400	Jordan	JOR	404	Kenya	KEN								04	CEREALS,CEREAL PREPRTNS.	1	No Quantity							134462			0
S3	2016	2016	2016	2	0	2	Export	400	Jordan	JOR	414	Kuwait	KWT								04	CEREALS,CEREAL PREPRTNS.	1	No Quantity							612020			0
S3	2016	2016	2016	2	0	2	Export	400	Jordan	JOR	422	Lebanon	LBN								04	CEREALS,CEREAL PREPRTNS.	1	No Quantity							2304509			0
S3	2016	2016	2016	2	0	2	Export	400	Jordan	JOR	434	Libya	LBY								04	CEREALS,CEREAL PREPRTNS.	1	No Quantity							164277			0
S3	2016	2016	2016	2	0	2	Export	400	Jordan	JOR	458	Malaysia	MYS								04	CEREALS,CEREAL PREPRTNS.	1	No Quantity							46556			0
S3	2016	2016	2016	2	0	2	Export	400	Jordan	JOR	504	Morocco	MAR								04	CEREALS,CEREAL PREPRTNS.	1	No Quantity							898676			0
S3	2016	2016	2016	2	0	2	Export	400	Jordan	JOR	512	Oman	OMN								04	CEREALS,CEREAL PREPRTNS.	1	No Quantity							514455			0
S3	2016	2016	2016	2	0	2	Export	400	Jordan	JOR	528	Netherlands	NLD								04	CEREALS,CEREAL PREPRTNS.	1	No Quantity							168911			0
S3	2016	2016	2016	2	0	2	Export	400	Jordan	JOR	616	Poland	POL								04	CEREALS,CEREAL PREPRTNS.	1	No Quantity							9094			0
S3	2016	2016	2016	2	0	2	Export	400	Jordan	JOR	634	Qatar	QAT								04	CEREALS,CEREAL PREPRTNS.	1	No Quantity							405661			0
S3	2016	2016	2016	2	0	2	Export	400	Jordan	JOR	642	Romania	ROU								04	CEREALS,CEREAL PREPRTNS.	1	No Quantity							67394			0
S3	2016	2016	2016	2	0	2	Export	400	Jordan	JOR	682	Saudi Arabia	SAU								04	CEREALS,CEREAL PREPRTNS.	1	No Quantity							3552960			0
S3	2016	2016	2016	2	0	2	Export	400	Jordan	JOR	699	India	IND								04	CEREALS,CEREAL PREPRTNS.	1	No Quantity							31554			0
S3	2016	2016	2016	2	0	2	Export	400	Jordan	JOR	706	Somalia	SOM								04	CEREALS,CEREAL PREPRTNS.	1	No Quantity							424190			0
S3	2016	2016	2016	2	0	2	Export	400	Jordan	JOR	724	Spain	ESP								04	CEREALS,CEREAL PREPRTNS.	1	No Quantity							5980			0
S3	2016	2016	2016	2	0	2	Export	400	Jordan	JOR	729	Sudan	SDN								04	CEREALS,CEREAL PREPRTNS.	1	No Quantity							300414			0
S3	2016	2016	2016	2	0	2	Export	400	Jordan	JOR	752	Sweden	SWE								04	CEREALS,CEREAL PREPRTNS.	1	No Quantity							115131			0
S3	2016	2016	2016	2	0	2	Export	400	Jordan	JOR	760	Syria	SYR								04	CEREALS,CEREAL PREPRTNS.	1	No Quantity							4456653			0
S3	2016	2016	2016	2	0	2	Export	400	Jordan	JOR	784	United Arab Emirates	ARE								04	CEREALS,CEREAL PREPRTNS.	1	No Quantity							915724			0
S3	2016	2016	2016	2	0	2	Export	400	Jordan	JOR	792	Turkey	TUR								04	CEREALS,CEREAL PREPRTNS.	1	No Quantity							384311			0
S3	2016	2016	2016	2	0	2	Export	400	Jordan	JOR	818	Egypt	EGY								04	CEREALS,CEREAL PREPRTNS.	1	No Quantity							83466			0
S3	2016	2016	2016	2	0	2	Export	400	Jordan	JOR	826	United Kingdom	GBR								04	CEREALS,CEREAL PREPRTNS.	1	No Quantity							12332			0
S3	2016	2016	2016	2	0	2	Export	400	Jordan	JOR	838	Free Zones									04	CEREALS,CEREAL PREPRTNS.	1	No Quantity							243800			0
S3	2016	2016	2016	2	0	2	Export	400	Jordan	JOR	842	USA	USA								04	CEREALS,CEREAL PREPRTNS.	1	No Quantity							2614071			0
S3	2016	2016	2016	2	0	2	Export	400	Jordan	JOR	887	Yemen	YEM								04	CEREALS,CEREAL PREPRTNS.	1	No Quantity							2240996			0
S3	2016	2016	2016	2	0	2	Export	398	Kazakhstan	KAZ	0	World	WLD								05	VEGETABLES AND FRUIT	1	No Quantity							72947296			0
S3	2016	2016	2016	2	0	2	Export	398	Kazakhstan	KAZ	4	Afghanistan	AFG								05	VEGETABLES AND FRUIT	1	No Quantity							5234317			0
S3	2016	2016	2016	2	0	2	Export	398	Kazakhstan	KAZ	31	Azerbaijan	AZE								05	VEGETABLES AND FRUIT	1	No Quantity							144337			0
S3	2016	2016	2016	2	0	2	Export	398	Kazakhstan	KAZ	50	Bangladesh	BGD								05	VEGETABLES AND FRUIT	1	No Quantity							557785			0
S3	2016	2016	2016	2	0	2	Export	398	Kazakhstan	KAZ	100	Bulgaria	BGR								05	VEGETABLES AND FRUIT	1	No Quantity							256475			0
S3	2016	2016	2016	2	0	2	Export	398	Kazakhstan	KAZ	112	Belarus	BLR								05	VEGETABLES AND FRUIT	1	No Quantity							532275			0
S3	2016	2016	2016	2	0	2	Export	398	Kazakhstan	KAZ	144	Sri Lanka	LKA								05	VEGETABLES AND FRUIT	1	No Quantity							1210108			0
S3	2016	2016	2016	2	0	2	Export	398	Kazakhstan	KAZ	156	China	CHN								05	VEGETABLES AND FRUIT	1	No Quantity							360605			0
S3	2016	2016	2016	2	0	2	Export	398	Kazakhstan	KAZ	203	Czechia	CZE								05	VEGETABLES AND FRUIT	1	No Quantity							25916			0
S3	2016	2016	2016	2	0	2	Export	398	Kazakhstan	KAZ	233	Estonia	EST								05	VEGETABLES AND FRUIT	1	No Quantity							125463			0
S3	2016	2016	2016	2	0	2	Export	398	Kazakhstan	KAZ	251	France	FRA								05	VEGETABLES AND FRUIT	1	No Quantity							229			0
S3	2016	2016	2016	2	0	2	Export	398	Kazakhstan	KAZ	268	Georgia	GEO								05	VEGETABLES AND FRUIT	1	No Quantity							459948			0
S3	2016	2016	2016	2	0	2	Export	398	Kazakhstan	KAZ	276	Germany	DEU								05	VEGETABLES AND FRUIT	1	No Quantity							222808			0
S3	2016	2016	2016	2	0	2	Export	398	Kazakhstan	KAZ	348	Hungary	HUN								05	VEGETABLES AND FRUIT	1	No Quantity							15156			0
S3	2016	2016	2016	2	0	2	Export	398	Kazakhstan	KAZ	364	Iran	IRN								05	VEGETABLES AND FRUIT	1	No Quantity							3375973			0
S3	2016	2016	2016	2	0	2	Export	398	Kazakhstan	KAZ	368	Iraq	IRQ								05	VEGETABLES AND FRUIT	1	No Quantity							355513			0
S3	2016	2016	2016	2	0	2	Export	398	Kazakhstan	KAZ	381	Italy	ITA								05	VEGETABLES AND FRUIT	1	No Quantity							136835			0
S3	2016	2016	2016	2	0	2	Export	398	Kazakhstan	KAZ	392	Japan	JPN								05	VEGETABLES AND FRUIT	1	No Quantity							29			0
S3	2016	2016	2016	2	0	2	Export	398	Kazakhstan	KAZ	417	Kyrgyzstan	KGZ								05	VEGETABLES AND FRUIT	1	No Quantity							780491			0
S3	2016	2016	2016	2	0	2	Export	398	Kazakhstan	KAZ	428	Latvia	LVA								05	VEGETABLES AND FRUIT	1	No Quantity							491606			0
S3	2016	2016	2016	2	0	2	Export	398	Kazakhstan	KAZ	440	Lithuania	LTU								05	VEGETABLES AND FRUIT	1	No Quantity							16380			0
S3	2016	2016	2016	2	0	2	Export	398	Kazakhstan	KAZ	496	Mongolia	MNG								05	VEGETABLES AND FRUIT	1	No Quantity							239468			0
S3	2016	2016	2016	2	0	2	Export	398	Kazakhstan	KAZ	498	Rep. of Moldova	MDA								05	VEGETABLES AND FRUIT	1	No Quantity							6188			0
S3	2016	2016	2016	2	0	2	Export	398	Kazakhstan	KAZ	528	Netherlands	NLD								05	VEGETABLES AND FRUIT	1	No Quantity							231942			0
S3	2016	2016	2016	2	0	2	Export	398	Kazakhstan	KAZ	586	Pakistan	PAK								05	VEGETABLES AND FRUIT	1	No Quantity							813718			0
S3	2016	2016	2016	2	0	2	Export	398	Kazakhstan	KAZ	616	Poland	POL								05	VEGETABLES AND FRUIT	1	No Quantity							1024483			0
S3	2016	2016	2016	2	0	2	Export	398	Kazakhstan	KAZ	643	Russian Federation	RUS								05	VEGETABLES AND FRUIT	1	No Quantity							18560478			0
S3	2016	2016	2016	2	0	2	Export	398	Kazakhstan	KAZ	688	Serbia	SRB								05	VEGETABLES AND FRUIT	1	No Quantity							26000			0
S3	2016	2016	2016	2	0	2	Export	398	Kazakhstan	KAZ	705	Slovenia	SVN								05	VEGETABLES AND FRUIT	1	No Quantity							53945			0
S3	2016	2016	2016	2	0	2	Export	398	Kazakhstan	KAZ	710	South Africa	ZAF								05	VEGETABLES AND FRUIT	1	No Quantity							3			0
S3	2016	2016	2016	2	0	2	Export	398	Kazakhstan	KAZ	757	Switzerland	CHE								05	VEGETABLES AND FRUIT	1	No Quantity							14600			0
S3	2016	2016	2016	2	0	2	Export	398	Kazakhstan	KAZ	762	Tajikistan	TJK								05	VEGETABLES AND FRUIT	1	No Quantity							438954			0
S3	2016	2016	2016	2	0	2	Export	398	Kazakhstan	KAZ	784	United Arab Emirates	ARE								05	VEGETABLES AND FRUIT	1	No Quantity							1542146			0
S3	2016	2016	2016	2	0	2	Export	398	Kazakhstan	KAZ	792	Turkey	TUR								05	VEGETABLES AND FRUIT	1	No Quantity							24434536			0
S3	2016	2016	2016	2	0	2	Export	398	Kazakhstan	KAZ	795	Turkmenistan	TKM								05	VEGETABLES AND FRUIT	1	No Quantity							1435984			0
S3	2016	2016	2016	2	0	2	Export	398	Kazakhstan	KAZ	804	Ukraine	UKR								05	VEGETABLES AND FRUIT	1	No Quantity							48812			0
S3	2016	2016	2016	2	0	2	Export	398	Kazakhstan	KAZ	860	Uzbekistan	UZB								05	VEGETABLES AND FRUIT	1	No Quantity							9773790			0
S3	2016	2016	2016	2	0	2	Export	400	Jordan	JOR	0	World	WLD								05	VEGETABLES AND FRUIT	1	No Quantity							607447270			0
S3	2016	2016	2016	2	0	2	Export	400	Jordan	JOR	12	Algeria	DZA								05	VEGETABLES AND FRUIT	1	No Quantity							210000			0
S3	2016	2016	2016	2	0	2	Export	400	Jordan	JOR	31	Azerbaijan	AZE								05	VEGETABLES AND FRUIT	1	No Quantity							194228			0
S3	2016	2016	2016	2	0	2	Export	400	Jordan	JOR	32	Argentina	ARG								05	VEGETABLES AND FRUIT	1	No Quantity							30079			0
S3	2016	2016	2016	2	0	2	Export	400	Jordan	JOR	36	Australia	AUS								05	VEGETABLES AND FRUIT	1	No Quantity							52230			0
S3	2016	2016	2016	2	0	2	Export	400	Jordan	JOR	40	Austria	AUT								05	VEGETABLES AND FRUIT	1	No Quantity							73559			0
S3	2016	2016	2016	2	0	2	Export	400	Jordan	JOR	48	Bahrain	BHR								05	VEGETABLES AND FRUIT	1	No Quantity							39544132			0
S3	2016	2016	2016	2	0	2	Export	400	Jordan	JOR	56	Belgium	BEL								05	VEGETABLES AND FRUIT	1	No Quantity							16092			0
S3	2016	2016	2016	2	0	2	Export	400	Jordan	JOR	70	Bosnia Herzegovina	BIH								05	VEGETABLES AND FRUIT	1	No Quantity							76932			0
S3	2016	2016	2016	2	0	2	Export	400	Jordan	JOR	76	Brazil	BRA								05	VEGETABLES AND FRUIT	1	No Quantity							77113			0
S3	2016	2016	2016	2	0	2	Export	400	Jordan	JOR	124	Canada	CAN								05	VEGETABLES AND FRUIT	1	No Quantity							987630			0
S3	2016	2016	2016	2	0	2	Export	400	Jordan	JOR	148	Chad	TCD								05	VEGETABLES AND FRUIT	1	No Quantity							54503			0
S3	2016	2016	2016	2	0	2	Export	400	Jordan	JOR	196	Cyprus	CYP								05	VEGETABLES AND FRUIT	1	No Quantity							341			0
S3	2016	2016	2016	2	0	2	Export	400	Jordan	JOR	208	Denmark	DNK								05	VEGETABLES AND FRUIT	1	No Quantity							751148			0
S3	2016	2016	2016	2	0	2	Export	400	Jordan	JOR	251	France	FRA								05	VEGETABLES AND FRUIT	1	No Quantity							909651			0
S3	2016	2016	2016	2	0	2	Export	400	Jordan	JOR	270	Gambia	GMB								05	VEGETABLES AND FRUIT	1	No Quantity							9199			0
S3	2016	2016	2016	2	0	2	Export	400	Jordan	JOR	275	State of Palestine	PSE								05	VEGETABLES AND FRUIT	1	No Quantity							1097240			0
S3	2016	2016	2016	2	0	2	Export	400	Jordan	JOR	276	Germany	DEU								05	VEGETABLES AND FRUIT	1	No Quantity							2496696			0
S3	2016	2016	2016	2	0	2	Export	400	Jordan	JOR	288	Ghana	GHA								05	VEGETABLES AND FRUIT	1	No Quantity							8308			0
S3	2016	2016	2016	2	0	2	Export	400	Jordan	JOR	300	Greece	GRC								05	VEGETABLES AND FRUIT	1	No Quantity							12190			0
S3	2016	2016	2016	2	0	2	Export	400	Jordan	JOR	324	Guinea	GIN								05	VEGETABLES AND FRUIT	1	No Quantity							160468			0
S3	2016	2016	2016	2	0	2	Export	400	Jordan	JOR	352	Iceland	ISL								05	VEGETABLES AND FRUIT	1	No Quantity							22711			0
S3	2016	2016	2016	2	0	2	Export	400	Jordan	JOR	360	Indonesia	IDN								05	VEGETABLES AND FRUIT	1	No Quantity							160716			0
S3	2016	2016	2016	2	0	2	Export	400	Jordan	JOR	368	Iraq	IRQ								05	VEGETABLES AND FRUIT	1	No Quantity							21528520			0
S3	2016	2016	2016	2	0	2	Export	400	Jordan	JOR	376	Israel	ISR								05	VEGETABLES AND FRUIT	1	No Quantity							17080864			0
S3	2016	2016	2016	2	0	2	Export	400	Jordan	JOR	381	Italy	ITA								05	VEGETABLES AND FRUIT	1	No Quantity							113623			0
S3	2016	2016	2016	2	0	2	Export	400	Jordan	JOR	384	Côte d'Ivoire	CIV								05	VEGETABLES AND FRUIT	1	No Quantity							2646			0
S3	2016	2016	2016	2	0	2	Export	400	Jordan	JOR	404	Kenya	KEN								05	VEGETABLES AND FRUIT	1	No Quantity							14980			0
S3	2016	2016	2016	2	0	2	Export	400	Jordan	JOR	414	Kuwait	KWT								05	VEGETABLES AND FRUIT	1	No Quantity							140242680			0
S3	2016	2016	2016	2	0	2	Export	400	Jordan	JOR	422	Lebanon	LBN								05	VEGETABLES AND FRUIT	1	No Quantity							3203234			0
S3	2016	2016	2016	2	0	2	Export	400	Jordan	JOR	428	Latvia	LVA								05	VEGETABLES AND FRUIT	1	No Quantity							5089			0
S3	2016	2016	2016	2	0	2	Export	400	Jordan	JOR	434	Libya	LBY								05	VEGETABLES AND FRUIT	1	No Quantity							524335			0
S3	2016	2016	2016	2	0	2	Export	400	Jordan	JOR	458	Malaysia	MYS								05	VEGETABLES AND FRUIT	1	No Quantity							17582			0
S3	2016	2016	2016	2	0	2	Export	400	Jordan	JOR	462	Maldives	MDV								05	VEGETABLES AND FRUIT	1	No Quantity							4151			0
S3	2016	2016	2016	2	0	2	Export	400	Jordan	JOR	466	Mali	MLI								05	VEGETABLES AND FRUIT	1	No Quantity							36207			0
S3	2016	2016	2016	2	0	2	Export	400	Jordan	JOR	478	Mauritania	MRT								05	VEGETABLES AND FRUIT	1	No Quantity							31558			0
S3	2016	2016	2016	2	0	2	Export	400	Jordan	JOR	498	Rep. of Moldova	MDA								05	VEGETABLES AND FRUIT	1	No Quantity							17311			0
S3	2016	2016	2016	2	0	2	Export	400	Jordan	JOR	504	Morocco	MAR								05	VEGETABLES AND FRUIT	1	No Quantity							1899160			0
S3	2016	2016	2016	2	0	2	Export	400	Jordan	JOR	512	Oman	OMN								05	VEGETABLES AND FRUIT	1	No Quantity							29177726			0
S3	2016	2016	2016	2	0	2	Export	400	Jordan	JOR	528	Netherlands	NLD								05	VEGETABLES AND FRUIT	1	No Quantity							1404841			0
S3	2016	2016	2016	2	0	2	Export	400	Jordan	JOR	554	New Zealand	NZL								05	VEGETABLES AND FRUIT	1	No Quantity							1862			0
S3	2016	2016	2016	2	0	2	Export	400	Jordan	JOR	579	Norway	NOR								05	VEGETABLES AND FRUIT	1	No Quantity							82868			0
S3	2016	2016	2016	2	0	2	Export	400	Jordan	JOR	586	Pakistan	PAK								05	VEGETABLES AND FRUIT	1	No Quantity							21969			0
S3	2016	2016	2016	2	0	2	Export	400	Jordan	JOR	616	Poland	POL								05	VEGETABLES AND FRUIT	1	No Quantity							72782			0
S3	2016	2016	2016	2	0	2	Export	400	Jordan	JOR	620	Portugal	PRT								05	VEGETABLES AND FRUIT	1	No Quantity							55744			0
S3	2016	2016	2016	2	0	2	Export	400	Jordan	JOR	634	Qatar	QAT								05	VEGETABLES AND FRUIT	1	No Quantity							66618813			0
S3	2016	2016	2016	2	0	2	Export	400	Jordan	JOR	642	Romania	ROU								05	VEGETABLES AND FRUIT	1	No Quantity							598472			0
S3	2016	2016	2016	2	0	2	Export	400	Jordan	JOR	643	Russian Federation	RUS								05	VEGETABLES AND FRUIT	1	No Quantity							2913451			0
S3	2016	2016	2016	2	0	2	Export	400	Jordan	JOR	682	Saudi Arabia	SAU								05	VEGETABLES AND FRUIT	1	No Quantity							134716731			0
S3	2016	2016	2016	2	0	2	Export	400	Jordan	JOR	702	Singapore	SGP								05	VEGETABLES AND FRUIT	1	No Quantity							24477			0
S3	2016	2016	2016	2	0	2	Export	400	Jordan	JOR	704	Viet Nam	VNM								05	VEGETABLES AND FRUIT	1	No Quantity							46248			0
S3	2016	2016	2016	2	0	2	Export	400	Jordan	JOR	705	Slovenia	SVN								05	VEGETABLES AND FRUIT	1	No Quantity							730030			0
S3	2016	2016	2016	2	0	2	Export	400	Jordan	JOR	706	Somalia	SOM								05	VEGETABLES AND FRUIT	1	No Quantity							36979			0
S3	2016	2016	2016	2	0	2	Export	400	Jordan	JOR	710	South Africa	ZAF								05	VEGETABLES AND FRUIT	1	No Quantity							89873			0
S3	2016	2016	2016	2	0	2	Export	400	Jordan	JOR	729	Sudan	SDN								05	VEGETABLES AND FRUIT	1	No Quantity							296952			0
S3	2016	2016	2016	2	0	2	Export	400	Jordan	JOR	752	Sweden	SWE								05	VEGETABLES AND FRUIT	1	No Quantity							1097916			0
S3	2016	2016	2016	2	0	2	Export	400	Jordan	JOR	757	Switzerland	CHE								05	VEGETABLES AND FRUIT	1	No Quantity							454816			0
S3	2016	2016	2016	2	0	2	Export	400	Jordan	JOR	760	Syria	SYR								05	VEGETABLES AND FRUIT	1	No Quantity							799261			0
S3	2016	2016	2016	2	0	2	Export	400	Jordan	JOR	764	Thailand	THA								05	VEGETABLES AND FRUIT	1	No Quantity							23168			0
S3	2016	2016	2016	2	0	2	Export	400	Jordan	JOR	784	United Arab Emirates	ARE								05	VEGETABLES AND FRUIT	1	No Quantity							115053633			0
S3	2016	2016	2016	2	0	2	Export	400	Jordan	JOR	792	Turkey	TUR								05	VEGETABLES AND FRUIT	1	No Quantity							1228140			0
S3	2016	2016	2016	2	0	2	Export	400	Jordan	JOR	804	Ukraine	UKR								05	VEGETABLES AND FRUIT	1	No Quantity							38213			0
S3	2016	2016	2016	2	0	2	Export	400	Jordan	JOR	818	Egypt	EGY								05	VEGETABLES AND FRUIT	1	No Quantity							676504			0
S3	2016	2016	2016	2	0	2	Export	400	Jordan	JOR	826	United Kingdom	GBR								05	VEGETABLES AND FRUIT	1	No Quantity							9257485			0
S3	2016	2016	2016	2	0	2	Export	400	Jordan	JOR	838	Free Zones									05	VEGETABLES AND FRUIT	1	No Quantity							7896489			0
S3	2016	2016	2016	2	0	2	Export	400	Jordan	JOR	842	USA	USA								05	VEGETABLES AND FRUIT	1	No Quantity							2105822			0
S3	2016	2016	2016	2	0	2	Export	400	Jordan	JOR	887	Yemen	YEM								05	VEGETABLES AND FRUIT	1	No Quantity							258903			0
S3	2016	2016	2016	2	0	2	Export	398	Kazakhstan	KAZ	0	World	WLD								06	SUGAR,SUGR.PREPTNS,HONEY	1	No Quantity							33926844			0
S3	2016	2016	2016	2	0	2	Export	398	Kazakhstan	KAZ	4	Afghanistan	AFG								06	SUGAR,SUGR.PREPTNS,HONEY	1	No Quantity							146927			0
S3	2016	2016	2016	2	0	2	Export	398	Kazakhstan	KAZ	31	Azerbaijan	AZE								06	SUGAR,SUGR.PREPTNS,HONEY	1	No Quantity							1193744			0
S3	2016	2016	2016	2	0	2	Export	398	Kazakhstan	KAZ	51	Armenia	ARM								06	SUGAR,SUGR.PREPTNS,HONEY	1	No Quantity							1219			0
S3	2016	2016	2016	2	0	2	Export	398	Kazakhstan	KAZ	112	Belarus	BLR								06	SUGAR,SUGR.PREPTNS,HONEY	1	No Quantity							81267			0
S3	2016	2016	2016	2	0	2	Export	398	Kazakhstan	KAZ	156	China	CHN								06	SUGAR,SUGR.PREPTNS,HONEY	1	No Quantity							1588424			0
S3	2016	2016	2016	2	0	2	Export	398	Kazakhstan	KAZ	276	Germany	DEU								06	SUGAR,SUGR.PREPTNS,HONEY	1	No Quantity							140219			0
S3	2016	2016	2016	2	0	2	Export	398	Kazakhstan	KAZ	288	Ghana	GHA								06	SUGAR,SUGR.PREPTNS,HONEY	1	No Quantity							53053			0
S3	2016	2016	2016	2	0	2	Export	398	Kazakhstan	KAZ	417	Kyrgyzstan	KGZ								06	SUGAR,SUGR.PREPTNS,HONEY	1	No Quantity							3047933			0
S3	2016	2016	2016	2	0	2	Export	398	Kazakhstan	KAZ	496	Mongolia	MNG								06	SUGAR,SUGR.PREPTNS,HONEY	1	No Quantity							338662			0
S3	2016	2016	2016	2	0	2	Export	398	Kazakhstan	KAZ	586	Pakistan	PAK								06	SUGAR,SUGR.PREPTNS,HONEY	1	No Quantity							21250			0
S3	2016	2016	2016	2	0	2	Export	398	Kazakhstan	KAZ	643	Russian Federation	RUS								06	SUGAR,SUGR.PREPTNS,HONEY	1	No Quantity							21712444			0
S3	2016	2016	2016	2	0	2	Export	398	Kazakhstan	KAZ	682	Saudi Arabia	SAU								06	SUGAR,SUGR.PREPTNS,HONEY	1	No Quantity							9428			0
S3	2016	2016	2016	2	0	2	Export	398	Kazakhstan	KAZ	762	Tajikistan	TJK								06	SUGAR,SUGR.PREPTNS,HONEY	1	No Quantity							3479641			0
S3	2016	2016	2016	2	0	2	Export	398	Kazakhstan	KAZ	784	United Arab Emirates	ARE								06	SUGAR,SUGR.PREPTNS,HONEY	1	No Quantity							187			0
S3	2016	2016	2016	2	0	2	Export	398	Kazakhstan	KAZ	792	Turkey	TUR								06	SUGAR,SUGR.PREPTNS,HONEY	1	No Quantity							81780			0
S3	2016	2016	2016	2	0	2	Export	398	Kazakhstan	KAZ	795	Turkmenistan	TKM								06	SUGAR,SUGR.PREPTNS,HONEY	1	No Quantity							165222			0
S3	2016	2016	2016	2	0	2	Export	398	Kazakhstan	KAZ	860	Uzbekistan	UZB								06	SUGAR,SUGR.PREPTNS,HONEY	1	No Quantity							1865446			0
S3	2016	2016	2016	2	0	2	Export	400	Jordan	JOR	0	World	WLD								06	SUGAR,SUGR.PREPTNS,HONEY	1	No Quantity							35881585			0
S3	2016	2016	2016	2	0	2	Export	400	Jordan	JOR	36	Australia	AUS								06	SUGAR,SUGR.PREPTNS,HONEY	1	No Quantity							91977			0
S3	2016	2016	2016	2	0	2	Export	400	Jordan	JOR	48	Bahrain	BHR								06	SUGAR,SUGR.PREPTNS,HONEY	1	No Quantity							333693			0
S3	2016	2016	2016	2	0	2	Export	400	Jordan	JOR	56	Belgium	BEL								06	SUGAR,SUGR.PREPTNS,HONEY	1	No Quantity							51			0
S3	2016	2016	2016	2	0	2	Export	400	Jordan	JOR	124	Canada	CAN								06	SUGAR,SUGR.PREPTNS,HONEY	1	No Quantity							179789			0
S3	2016	2016	2016	2	0	2	Export	400	Jordan	JOR	156	China	CHN								06	SUGAR,SUGR.PREPTNS,HONEY	1	No Quantity							98346			0
S3	2016	2016	2016	2	0	2	Export	400	Jordan	JOR	275	State of Palestine	PSE								06	SUGAR,SUGR.PREPTNS,HONEY	1	No Quantity							549858			0
S3	2016	2016	2016	2	0	2	Export	400	Jordan	JOR	276	Germany	DEU								06	SUGAR,SUGR.PREPTNS,HONEY	1	No Quantity							68213			0
S3	2016	2016	2016	2	0	2	Export	400	Jordan	JOR	288	Ghana	GHA								06	SUGAR,SUGR.PREPTNS,HONEY	1	No Quantity							104245			0
S3	2016	2016	2016	2	0	2	Export	400	Jordan	JOR	368	Iraq	IRQ								06	SUGAR,SUGR.PREPTNS,HONEY	1	No Quantity							7336128			0
S3	2016	2016	2016	2	0	2	Export	400	Jordan	JOR	410	Rep. of Korea	KOR								06	SUGAR,SUGR.PREPTNS,HONEY	1	No Quantity							18980			0
S3	2016	2016	2016	2	0	2	Export	400	Jordan	JOR	414	Kuwait	KWT								06	SUGAR,SUGR.PREPTNS,HONEY	1	No Quantity							596227			0
S3	2016	2016	2016	2	0	2	Export	400	Jordan	JOR	422	Lebanon	LBN								06	SUGAR,SUGR.PREPTNS,HONEY	1	No Quantity							458997			0
S3	2016	2016	2016	2	0	2	Export	400	Jordan	JOR	434	Libya	LBY								06	SUGAR,SUGR.PREPTNS,HONEY	1	No Quantity							485748			0
S3	2016	2016	2016	2	0	2	Export	400	Jordan	JOR	458	Malaysia	MYS								06	SUGAR,SUGR.PREPTNS,HONEY	1	No Quantity							46585			0
S3	2016	2016	2016	2	0	2	Export	400	Jordan	JOR	504	Morocco	MAR								06	SUGAR,SUGR.PREPTNS,HONEY	1	No Quantity							87341			0
S3	2016	2016	2016	2	0	2	Export	400	Jordan	JOR	512	Oman	OMN								06	SUGAR,SUGR.PREPTNS,HONEY	1	No Quantity							257697			0
S3	2016	2016	2016	2	0	2	Export	400	Jordan	JOR	528	Netherlands	NLD								06	SUGAR,SUGR.PREPTNS,HONEY	1	No Quantity							522140			0
S3	2016	2016	2016	2	0	2	Export	400	Jordan	JOR	586	Pakistan	PAK								06	SUGAR,SUGR.PREPTNS,HONEY	1	No Quantity							14113			0
S3	2016	2016	2016	2	0	2	Export	400	Jordan	JOR	608	Philippines	PHL								06	SUGAR,SUGR.PREPTNS,HONEY	1	No Quantity							14787			0
S3	2016	2016	2016	2	0	2	Export	400	Jordan	JOR	616	Poland	POL								06	SUGAR,SUGR.PREPTNS,HONEY	1	No Quantity							9227			0
S3	2016	2016	2016	2	0	2	Export	400	Jordan	JOR	634	Qatar	QAT								06	SUGAR,SUGR.PREPTNS,HONEY	1	No Quantity							621279			0
S3	2016	2016	2016	2	0	2	Export	400	Jordan	JOR	643	Russian Federation	RUS								06	SUGAR,SUGR.PREPTNS,HONEY	1	No Quantity							242787			0
S3	2016	2016	2016	2	0	2	Export	400	Jordan	JOR	682	Saudi Arabia	SAU								06	SUGAR,SUGR.PREPTNS,HONEY	1	No Quantity							1670520			0
S3	2016	2016	2016	2	0	2	Export	400	Jordan	JOR	702	Singapore	SGP								06	SUGAR,SUGR.PREPTNS,HONEY	1	No Quantity							15056			0
S3	2016	2016	2016	2	0	2	Export	400	Jordan	JOR	724	Spain	ESP								06	SUGAR,SUGR.PREPTNS,HONEY	1	No Quantity							21025			0
S3	2016	2016	2016	2	0	2	Export	400	Jordan	JOR	729	Sudan	SDN								06	SUGAR,SUGR.PREPTNS,HONEY	1	No Quantity							305923			0
S3	2016	2016	2016	2	0	2	Export	400	Jordan	JOR	752	Sweden	SWE								06	SUGAR,SUGR.PREPTNS,HONEY	1	No Quantity							115539			0
S3	2016	2016	2016	2	0	2	Export	400	Jordan	JOR	760	Syria	SYR								06	SUGAR,SUGR.PREPTNS,HONEY	1	No Quantity							13190686			0
S3	2016	2016	2016	2	0	2	Export	400	Jordan	JOR	784	United Arab Emirates	ARE								06	SUGAR,SUGR.PREPTNS,HONEY	1	No Quantity							1113689			0
S3	2016	2016	2016	2	0	2	Export	400	Jordan	JOR	792	Turkey	TUR								06	SUGAR,SUGR.PREPTNS,HONEY	1	No Quantity							542810			0
S3	2016	2016	2016	2	0	2	Export	400	Jordan	JOR	826	United Kingdom	GBR								06	SUGAR,SUGR.PREPTNS,HONEY	1	No Quantity							17272			0
S3	2016	2016	2016	2	0	2	Export	400	Jordan	JOR	838	Free Zones									06	SUGAR,SUGR.PREPTNS,HONEY	1	No Quantity							3713640			0
S3	2016	2016	2016	2	0	2	Export	400	Jordan	JOR	842	USA	USA								06	SUGAR,SUGR.PREPTNS,HONEY	1	No Quantity							861769			0
S3	2016	2016	2016	2	0	2	Export	400	Jordan	JOR	887	Yemen	YEM								06	SUGAR,SUGR.PREPTNS,HONEY	1	No Quantity							2175447			0
S3	2016	2016	2016	2	0	2	Export	398	Kazakhstan	KAZ	0	World	WLD								07	COFFEE,TEA,COCOA,SPICES	1	No Quantity							42390522			0
S3	2016	2016	2016	2	0	2	Export	398	Kazakhstan	KAZ	31	Azerbaijan	AZE								07	COFFEE,TEA,COCOA,SPICES	1	No Quantity							309666			0
S3	2016	2016	2016	2	0	2	Export	398	Kazakhstan	KAZ	51	Armenia	ARM								07	COFFEE,TEA,COCOA,SPICES	1	No Quantity							22			0
S3	2016	2016	2016	2	0	2	Export	398	Kazakhstan	KAZ	112	Belarus	BLR								07	COFFEE,TEA,COCOA,SPICES	1	No Quantity							49982			0
S3	2016	2016	2016	2	0	2	Export	398	Kazakhstan	KAZ	156	China	CHN								07	COFFEE,TEA,COCOA,SPICES	1	No Quantity							2489927			0
S3	2016	2016	2016	2	0	2	Export	398	Kazakhstan	KAZ	203	Czechia	CZE								07	COFFEE,TEA,COCOA,SPICES	1	No Quantity							16779			0
S3	2016	2016	2016	2	0	2	Export	398	Kazakhstan	KAZ	268	Georgia	GEO								07	COFFEE,TEA,COCOA,SPICES	1	No Quantity							168			0
S3	2016	2016	2016	2	0	2	Export	398	Kazakhstan	KAZ	276	Germany	DEU								07	COFFEE,TEA,COCOA,SPICES	1	No Quantity							660337			0
S3	2016	2016	2016	2	0	2	Export	398	Kazakhstan	KAZ	364	Iran	IRN								07	COFFEE,TEA,COCOA,SPICES	1	No Quantity							36			0
S3	2016	2016	2016	2	0	2	Export	398	Kazakhstan	KAZ	410	Rep. of Korea	KOR								07	COFFEE,TEA,COCOA,SPICES	1	No Quantity							222			0
S3	2016	2016	2016	2	0	2	Export	398	Kazakhstan	KAZ	417	Kyrgyzstan	KGZ								07	COFFEE,TEA,COCOA,SPICES	1	No Quantity							5910528			0
S3	2016	2016	2016	2	0	2	Export	398	Kazakhstan	KAZ	458	Malaysia	MYS								07	COFFEE,TEA,COCOA,SPICES	1	No Quantity							84			0
S3	2016	2016	2016	2	0	2	Export	398	Kazakhstan	KAZ	496	Mongolia	MNG								07	COFFEE,TEA,COCOA,SPICES	1	No Quantity							2150168			0
S3	2016	2016	2016	2	0	2	Export	398	Kazakhstan	KAZ	528	Netherlands	NLD								07	COFFEE,TEA,COCOA,SPICES	1	No Quantity							156			0
S3	2016	2016	2016	2	0	2	Export	398	Kazakhstan	KAZ	643	Russian Federation	RUS								07	COFFEE,TEA,COCOA,SPICES	1	No Quantity							24867445			0
S3	2016	2016	2016	2	0	2	Export	398	Kazakhstan	KAZ	699	India	IND								07	COFFEE,TEA,COCOA,SPICES	1	No Quantity							180			0
S3	2016	2016	2016	2	0	2	Export	398	Kazakhstan	KAZ	710	South Africa	ZAF								07	COFFEE,TEA,COCOA,SPICES	1	No Quantity							27			0
S3	2016	2016	2016	2	0	2	Export	398	Kazakhstan	KAZ	762	Tajikistan	TJK								07	COFFEE,TEA,COCOA,SPICES	1	No Quantity							2560085			0
S3	2016	2016	2016	2	0	2	Export	398	Kazakhstan	KAZ	764	Thailand	THA								07	COFFEE,TEA,COCOA,SPICES	1	No Quantity							216			0
S3	2016	2016	2016	2	0	2	Export	398	Kazakhstan	KAZ	784	United Arab Emirates	ARE								07	COFFEE,TEA,COCOA,SPICES	1	No Quantity							348			0
S3	2016	2016	2016	2	0	2	Export	398	Kazakhstan	KAZ	792	Turkey	TUR								07	COFFEE,TEA,COCOA,SPICES	1	No Quantity							570			0
S3	2016	2016	2016	2	0	2	Export	398	Kazakhstan	KAZ	795	Turkmenistan	TKM								07	COFFEE,TEA,COCOA,SPICES	1	No Quantity							2516478			0
S3	2016	2016	2016	2	0	2	Export	398	Kazakhstan	KAZ	804	Ukraine	UKR								07	COFFEE,TEA,COCOA,SPICES	1	No Quantity							24			0
S3	2016	2016	2016	2	0	2	Export	398	Kazakhstan	KAZ	826	United Kingdom	GBR								07	COFFEE,TEA,COCOA,SPICES	1	No Quantity							72			0
S3	2016	2016	2016	2	0	2	Export	398	Kazakhstan	KAZ	860	Uzbekistan	UZB								07	COFFEE,TEA,COCOA,SPICES	1	No Quantity							857000			0
S3	2016	2016	2016	2	0	2	Export	400	Jordan	JOR	0	World	WLD								07	COFFEE,TEA,COCOA,SPICES	1	No Quantity							56516781			0
S3	2016	2016	2016	2	0	2	Export	400	Jordan	JOR	36	Australia	AUS								07	COFFEE,TEA,COCOA,SPICES	1	No Quantity							888049			0
S3	2016	2016	2016	2	0	2	Export	400	Jordan	JOR	48	Bahrain	BHR								07	COFFEE,TEA,COCOA,SPICES	1	No Quantity							529847			0
S3	2016	2016	2016	2	0	2	Export	400	Jordan	JOR	56	Belgium	BEL								07	COFFEE,TEA,COCOA,SPICES	1	No Quantity							2439			0
S3	2016	2016	2016	2	0	2	Export	400	Jordan	JOR	124	Canada	CAN								07	COFFEE,TEA,COCOA,SPICES	1	No Quantity							382507			0
S3	2016	2016	2016	2	0	2	Export	400	Jordan	JOR	156	China	CHN								07	COFFEE,TEA,COCOA,SPICES	1	No Quantity							38966			0
S3	2016	2016	2016	2	0	2	Export	400	Jordan	JOR	196	Cyprus	CYP								07	COFFEE,TEA,COCOA,SPICES	1	No Quantity							4094			0
S3	2016	2016	2016	2	0	2	Export	400	Jordan	JOR	208	Denmark	DNK								07	COFFEE,TEA,COCOA,SPICES	1	No Quantity							31662			0
S3	2016	2016	2016	2	0	2	Export	400	Jordan	JOR	251	France	FRA								07	COFFEE,TEA,COCOA,SPICES	1	No Quantity							2027			0
S3	2016	2016	2016	2	0	2	Export	400	Jordan	JOR	268	Georgia	GEO								07	COFFEE,TEA,COCOA,SPICES	1	No Quantity							3645			0
S3	2016	2016	2016	2	0	2	Export	400	Jordan	JOR	275	State of Palestine	PSE								07	COFFEE,TEA,COCOA,SPICES	1	No Quantity							1858143			0
S3	2016	2016	2016	2	0	2	Export	400	Jordan	JOR	276	Germany	DEU								07	COFFEE,TEA,COCOA,SPICES	1	No Quantity							62092			0
S3	2016	2016	2016	2	0	2	Export	400	Jordan	JOR	348	Hungary	HUN								07	COFFEE,TEA,COCOA,SPICES	1	No Quantity							2789			0
S3	2016	2016	2016	2	0	2	Export	400	Jordan	JOR	360	Indonesia	IDN								07	COFFEE,TEA,COCOA,SPICES	1	No Quantity							4993			0
S3	2016	2016	2016	2	0	2	Export	400	Jordan	JOR	368	Iraq	IRQ								07	COFFEE,TEA,COCOA,SPICES	1	No Quantity							5281104			0
S3	2016	2016	2016	2	0	2	Export	400	Jordan	JOR	376	Israel	ISR								07	COFFEE,TEA,COCOA,SPICES	1	No Quantity							456204			0
S3	2016	2016	2016	2	0	2	Export	400	Jordan	JOR	381	Italy	ITA								07	COFFEE,TEA,COCOA,SPICES	1	No Quantity							22032			0
S3	2016	2016	2016	2	0	2	Export	400	Jordan	JOR	414	Kuwait	KWT								07	COFFEE,TEA,COCOA,SPICES	1	No Quantity							1062300			0
S3	2016	2016	2016	2	0	2	Export	400	Jordan	JOR	422	Lebanon	LBN								07	COFFEE,TEA,COCOA,SPICES	1	No Quantity							695309			0
S3	2016	2016	2016	2	0	2	Export	400	Jordan	JOR	430	Liberia	LBR								07	COFFEE,TEA,COCOA,SPICES	1	No Quantity							12466			0
S3	2016	2016	2016	2	0	2	Export	400	Jordan	JOR	434	Libya	LBY								07	COFFEE,TEA,COCOA,SPICES	1	No Quantity							420963			0
S3	2016	2016	2016	2	0	2	Export	400	Jordan	JOR	458	Malaysia	MYS								07	COFFEE,TEA,COCOA,SPICES	1	No Quantity							133362			0
S3	2016	2016	2016	2	0	2	Export	400	Jordan	JOR	462	Maldives	MDV								07	COFFEE,TEA,COCOA,SPICES	1	No Quantity							663			0
S3	2016	2016	2016	2	0	2	Export	400	Jordan	JOR	480	Mauritius	MUS								07	COFFEE,TEA,COCOA,SPICES	1	No Quantity							5658			0
S3	2016	2016	2016	2	0	2	Export	400	Jordan	JOR	504	Morocco	MAR								07	COFFEE,TEA,COCOA,SPICES	1	No Quantity							170090			0
S3	2016	2016	2016	2	0	2	Export	400	Jordan	JOR	512	Oman	OMN								07	COFFEE,TEA,COCOA,SPICES	1	No Quantity							138728			0
S3	2016	2016	2016	2	0	2	Export	400	Jordan	JOR	528	Netherlands	NLD								07	COFFEE,TEA,COCOA,SPICES	1	No Quantity							369948			0
S3	2016	2016	2016	2	0	2	Export	400	Jordan	JOR	554	New Zealand	NZL								07	COFFEE,TEA,COCOA,SPICES	1	No Quantity							20176			0
S3	2016	2016	2016	2	0	2	Export	400	Jordan	JOR	579	Norway	NOR								07	COFFEE,TEA,COCOA,SPICES	1	No Quantity							47999			0
S3	2016	2016	2016	2	0	2	Export	400	Jordan	JOR	608	Philippines	PHL								07	COFFEE,TEA,COCOA,SPICES	1	No Quantity							35211			0
S3	2016	2016	2016	2	0	2	Export	400	Jordan	JOR	634	Qatar	QAT								07	COFFEE,TEA,COCOA,SPICES	1	No Quantity							1107572			0
S3	2016	2016	2016	2	0	2	Export	400	Jordan	JOR	682	Saudi Arabia	SAU								07	COFFEE,TEA,COCOA,SPICES	1	No Quantity							26735976			0
S3	2016	2016	2016	2	0	2	Export	400	Jordan	JOR	699	India	IND								07	COFFEE,TEA,COCOA,SPICES	1	No Quantity							33176			0
S3	2016	2016	2016	2	0	2	Export	400	Jordan	JOR	724	Spain	ESP								07	COFFEE,TEA,COCOA,SPICES	1	No Quantity							6285			0
S3	2016	2016	2016	2	0	2	Export	400	Jordan	JOR	729	Sudan	SDN								07	COFFEE,TEA,COCOA,SPICES	1	No Quantity							19352			0
S3	2016	2016	2016	2	0	2	Export	400	Jordan	JOR	752	Sweden	SWE								07	COFFEE,TEA,COCOA,SPICES	1	No Quantity							226861			0
S3	2016	2016	2016	2	0	2	Export	400	Jordan	JOR	757	Switzerland	CHE								07	COFFEE,TEA,COCOA,SPICES	1	No Quantity							53521			0
S3	2016	2016	2016	2	0	2	Export	400	Jordan	JOR	760	Syria	SYR								07	COFFEE,TEA,COCOA,SPICES	1	No Quantity							64408			0
S3	2016	2016	2016	2	0	2	Export	400	Jordan	JOR	784	United Arab Emirates	ARE								07	COFFEE,TEA,COCOA,SPICES	1	No Quantity							2560689			0
S3	2016	2016	2016	2	0	2	Export	400	Jordan	JOR	788	Tunisia	TUN								07	COFFEE,TEA,COCOA,SPICES	1	No Quantity							23593			0
S3	2016	2016	2016	2	0	2	Export	400	Jordan	JOR	792	Turkey	TUR								07	COFFEE,TEA,COCOA,SPICES	1	No Quantity							291751			0
S3	2016	2016	2016	2	0	2	Export	400	Jordan	JOR	818	Egypt	EGY								07	COFFEE,TEA,COCOA,SPICES	1	No Quantity							175185			0
S3	2016	2016	2016	2	0	2	Export	400	Jordan	JOR	826	United Kingdom	GBR								07	COFFEE,TEA,COCOA,SPICES	1	No Quantity							18708			0
S3	2016	2016	2016	2	0	2	Export	400	Jordan	JOR	838	Free Zones									07	COFFEE,TEA,COCOA,SPICES	1	No Quantity							10274381			0
S3	2016	2016	2016	2	0	2	Export	400	Jordan	JOR	842	USA	USA								07	COFFEE,TEA,COCOA,SPICES	1	No Quantity							2069823			0
S3	2016	2016	2016	2	0	2	Export	400	Jordan	JOR	887	Yemen	YEM								07	COFFEE,TEA,COCOA,SPICES	1	No Quantity							172032			0
S3	2016	2016	2016	2	0	2	Export	398	Kazakhstan	KAZ	0	World	WLD								08	ANIMAL FEED STUFF	1	No Quantity							54443384			0
S3	2016	2016	2016	2	0	2	Export	398	Kazakhstan	KAZ	4	Afghanistan	AFG								08	ANIMAL FEED STUFF	1	No Quantity							414912			0
S3	2016	2016	2016	2	0	2	Export	398	Kazakhstan	KAZ	112	Belarus	BLR								08	ANIMAL FEED STUFF	1	No Quantity							29592			0
S3	2016	2016	2016	2	0	2	Export	398	Kazakhstan	KAZ	156	China	CHN								08	ANIMAL FEED STUFF	1	No Quantity							264633			0
S3	2016	2016	2016	2	0	2	Export	398	Kazakhstan	KAZ	268	Georgia	GEO								08	ANIMAL FEED STUFF	1	No Quantity							25711			0
S3	2016	2016	2016	2	0	2	Export	398	Kazakhstan	KAZ	276	Germany	DEU								08	ANIMAL FEED STUFF	1	No Quantity							1449008			0
S3	2016	2016	2016	2	0	2	Export	398	Kazakhstan	KAZ	364	Iran	IRN								08	ANIMAL FEED STUFF	1	No Quantity							10744648			0
S3	2016	2016	2016	2	0	2	Export	398	Kazakhstan	KAZ	381	Italy	ITA								08	ANIMAL FEED STUFF	1	No Quantity							19201			0
S3	2016	2016	2016	2	0	2	Export	398	Kazakhstan	KAZ	417	Kyrgyzstan	KGZ								08	ANIMAL FEED STUFF	1	No Quantity							1963124			0
S3	2016	2016	2016	2	0	2	Export	398	Kazakhstan	KAZ	428	Latvia	LVA								08	ANIMAL FEED STUFF	1	No Quantity							1683408			0
S3	2016	2016	2016	2	0	2	Export	398	Kazakhstan	KAZ	496	Mongolia	MNG								08	ANIMAL FEED STUFF	1	No Quantity							20771			0
S3	2016	2016	2016	2	0	2	Export	398	Kazakhstan	KAZ	579	Norway	NOR								08	ANIMAL FEED STUFF	1	No Quantity							4804009			0
S3	2016	2016	2016	2	0	2	Export	398	Kazakhstan	KAZ	586	Pakistan	PAK								08	ANIMAL FEED STUFF	1	No Quantity							28487			0
S3	2016	2016	2016	2	0	2	Export	398	Kazakhstan	KAZ	643	Russian Federation	RUS								08	ANIMAL FEED STUFF	1	No Quantity							10189982			0
S3	2016	2016	2016	2	0	2	Export	398	Kazakhstan	KAZ	762	Tajikistan	TJK								08	ANIMAL FEED STUFF	1	No Quantity							2910712			0
S3	2016	2016	2016	2	0	2	Export	398	Kazakhstan	KAZ	792	Turkey	TUR								08	ANIMAL FEED STUFF	1	No Quantity							3518427			0
S3	2016	2016	2016	2	0	2	Export	398	Kazakhstan	KAZ	795	Turkmenistan	TKM								08	ANIMAL FEED STUFF	1	No Quantity							73533			0
S3	2016	2016	2016	2	0	2	Export	398	Kazakhstan	KAZ	860	Uzbekistan	UZB								08	ANIMAL FEED STUFF	1	No Quantity							16303225			0
S3	2016	2016	2016	2	0	2	Export	400	Jordan	JOR	0	World	WLD								08	ANIMAL FEED STUFF	1	No Quantity							36995205			0
S3	2016	2016	2016	2	0	2	Export	400	Jordan	JOR	12	Algeria	DZA								08	ANIMAL FEED STUFF	1	No Quantity							60458			0
S3	2016	2016	2016	2	0	2	Export	400	Jordan	JOR	50	Bangladesh	BGD								08	ANIMAL FEED STUFF	1	No Quantity							31666			0
S3	2016	2016	2016	2	0	2	Export	400	Jordan	JOR	56	Belgium	BEL								08	ANIMAL FEED STUFF	1	No Quantity							21815			0
S3	2016	2016	2016	2	0	2	Export	400	Jordan	JOR	152	Chile	CHL								08	ANIMAL FEED STUFF	1	No Quantity							44110			0
S3	2016	2016	2016	2	0	2	Export	400	Jordan	JOR	251	France	FRA								08	ANIMAL FEED STUFF	1	No Quantity							18014			0
S3	2016	2016	2016	2	0	2	Export	400	Jordan	JOR	275	State of Palestine	PSE								08	ANIMAL FEED STUFF	1	No Quantity							107407			0
S3	2016	2016	2016	2	0	2	Export	400	Jordan	JOR	276	Germany	DEU								08	ANIMAL FEED STUFF	1	No Quantity							1630			0
S3	2016	2016	2016	2	0	2	Export	400	Jordan	JOR	364	Iran	IRN								08	ANIMAL FEED STUFF	1	No Quantity							41107			0
S3	2016	2016	2016	2	0	2	Export	400	Jordan	JOR	368	Iraq	IRQ								08	ANIMAL FEED STUFF	1	No Quantity							12707849			0
S3	2016	2016	2016	2	0	2	Export	400	Jordan	JOR	376	Israel	ISR								08	ANIMAL FEED STUFF	1	No Quantity							118431			0
S3	2016	2016	2016	2	0	2	Export	400	Jordan	JOR	414	Kuwait	KWT								08	ANIMAL FEED STUFF	1	No Quantity							3614			0
S3	2016	2016	2016	2	0	2	Export	400	Jordan	JOR	422	Lebanon	LBN								08	ANIMAL FEED STUFF	1	No Quantity							103007			0
S3	2016	2016	2016	2	0	2	Export	400	Jordan	JOR	434	Libya	LBY								08	ANIMAL FEED STUFF	1	No Quantity							39244			0
S3	2016	2016	2016	2	0	2	Export	400	Jordan	JOR	498	Rep. of Moldova	MDA								08	ANIMAL FEED STUFF	1	No Quantity							20448			0
S3	2016	2016	2016	2	0	2	Export	400	Jordan	JOR	524	Nepal	NPL								08	ANIMAL FEED STUFF	1	No Quantity							84511			0
S3	2016	2016	2016	2	0	2	Export	400	Jordan	JOR	586	Pakistan	PAK								08	ANIMAL FEED STUFF	1	No Quantity							78955			0
S3	2016	2016	2016	2	0	2	Export	400	Jordan	JOR	682	Saudi Arabia	SAU								08	ANIMAL FEED STUFF	1	No Quantity							14216189			0
S3	2016	2016	2016	2	0	2	Export	400	Jordan	JOR	729	Sudan	SDN								08	ANIMAL FEED STUFF	1	No Quantity							1654809			0
S3	2016	2016	2016	2	0	2	Export	400	Jordan	JOR	760	Syria	SYR								08	ANIMAL FEED STUFF	1	No Quantity							215239			0
S3	2016	2016	2016	2	0	2	Export	400	Jordan	JOR	784	United Arab Emirates	ARE								08	ANIMAL FEED STUFF	1	No Quantity							257082			0
S3	2016	2016	2016	2	0	2	Export	400	Jordan	JOR	818	Egypt	EGY								08	ANIMAL FEED STUFF	1	No Quantity							2317757			0
S3	2016	2016	2016	2	0	2	Export	400	Jordan	JOR	838	Free Zones									08	ANIMAL FEED STUFF	1	No Quantity							557445			0
S3	2016	2016	2016	2	0	2	Export	400	Jordan	JOR	887	Yemen	YEM								08	ANIMAL FEED STUFF	1	No Quantity							4294418			0
S3	2016	2016	2016	2	0	2	Export	398	Kazakhstan	KAZ	0	World	WLD								09	MISC.EDIBLE PRODUCTS ETC	1	No Quantity							37321868			0
S3	2016	2016	2016	2	0	2	Export	398	Kazakhstan	KAZ	4	Afghanistan	AFG								09	MISC.EDIBLE PRODUCTS ETC	1	No Quantity							908850			0
S3	2016	2016	2016	2	0	2	Export	398	Kazakhstan	KAZ	31	Azerbaijan	AZE								09	MISC.EDIBLE PRODUCTS ETC	1	No Quantity							9152			0
S3	2016	2016	2016	2	0	2	Export	398	Kazakhstan	KAZ	51	Armenia	ARM								09	MISC.EDIBLE PRODUCTS ETC	1	No Quantity							32374			0
S3	2016	2016	2016	2	0	2	Export	398	Kazakhstan	KAZ	112	Belarus	BLR								09	MISC.EDIBLE PRODUCTS ETC	1	No Quantity							3623			0
S3	2016	2016	2016	2	0	2	Export	398	Kazakhstan	KAZ	156	China	CHN								09	MISC.EDIBLE PRODUCTS ETC	1	No Quantity							364526			0
S3	2016	2016	2016	2	0	2	Export	398	Kazakhstan	KAZ	191	Croatia	HRV								09	MISC.EDIBLE PRODUCTS ETC	1	No Quantity							25029			0
S3	2016	2016	2016	2	0	2	Export	398	Kazakhstan	KAZ	203	Czechia	CZE								09	MISC.EDIBLE PRODUCTS ETC	1	No Quantity							40152			0
S3	2016	2016	2016	2	0	2	Export	398	Kazakhstan	KAZ	268	Georgia	GEO								09	MISC.EDIBLE PRODUCTS ETC	1	No Quantity							943549			0
S3	2016	2016	2016	2	0	2	Export	398	Kazakhstan	KAZ	276	Germany	DEU								09	MISC.EDIBLE PRODUCTS ETC	1	No Quantity							5644			0
S3	2016	2016	2016	2	0	2	Export	398	Kazakhstan	KAZ	364	Iran	IRN								09	MISC.EDIBLE PRODUCTS ETC	1	No Quantity							17			0
S3	2016	2016	2016	2	0	2	Export	398	Kazakhstan	KAZ	417	Kyrgyzstan	KGZ								09	MISC.EDIBLE PRODUCTS ETC	1	No Quantity							12957069			0
S3	2016	2016	2016	2	0	2	Export	398	Kazakhstan	KAZ	496	Mongolia	MNG								09	MISC.EDIBLE PRODUCTS ETC	1	No Quantity							319910			0
S3	2016	2016	2016	2	0	2	Export	398	Kazakhstan	KAZ	498	Rep. of Moldova	MDA								09	MISC.EDIBLE PRODUCTS ETC	1	No Quantity							9125			0
S3	2016	2016	2016	2	0	2	Export	398	Kazakhstan	KAZ	643	Russian Federation	RUS								09	MISC.EDIBLE PRODUCTS ETC	1	No Quantity							2700410			0
S3	2016	2016	2016	2	0	2	Export	398	Kazakhstan	KAZ	705	Slovenia	SVN								09	MISC.EDIBLE PRODUCTS ETC	1	No Quantity							201236			0
S3	2016	2016	2016	2	0	2	Export	398	Kazakhstan	KAZ	757	Switzerland	CHE								09	MISC.EDIBLE PRODUCTS ETC	1	No Quantity							126349			0
S3	2016	2016	2016	2	0	2	Export	398	Kazakhstan	KAZ	762	Tajikistan	TJK								09	MISC.EDIBLE PRODUCTS ETC	1	No Quantity							5010607			0
S3	2016	2016	2016	2	0	2	Export	398	Kazakhstan	KAZ	784	United Arab Emirates	ARE								09	MISC.EDIBLE PRODUCTS ETC	1	No Quantity							110			0
S3	2016	2016	2016	2	0	2	Export	398	Kazakhstan	KAZ	792	Turkey	TUR								09	MISC.EDIBLE PRODUCTS ETC	1	No Quantity							2145			0
S3	2016	2016	2016	2	0	2	Export	398	Kazakhstan	KAZ	795	Turkmenistan	TKM								09	MISC.EDIBLE PRODUCTS ETC	1	No Quantity							9791992			0
S3	2016	2016	2016	2	0	2	Export	398	Kazakhstan	KAZ	804	Ukraine	UKR								09	MISC.EDIBLE PRODUCTS ETC	1	No Quantity							174879			0
S3	2016	2016	2016	2	0	2	Export	398	Kazakhstan	KAZ	826	United Kingdom	GBR								09	MISC.EDIBLE PRODUCTS ETC	1	No Quantity							2247			0
S3	2016	2016	2016	2	0	2	Export	398	Kazakhstan	KAZ	842	USA	USA								09	MISC.EDIBLE PRODUCTS ETC	1	No Quantity							1379			0
S3	2016	2016	2016	2	0	2	Export	398	Kazakhstan	KAZ	860	Uzbekistan	UZB								09	MISC.EDIBLE PRODUCTS ETC	1	No Quantity							3691494			0
S3	2016	2016	2016	2	0	2	Export	400	Jordan	JOR	0	World	WLD								09	MISC.EDIBLE PRODUCTS ETC	1	No Quantity							81250859			0
S3	2016	2016	2016	2	0	2	Export	400	Jordan	JOR	12	Algeria	DZA								09	MISC.EDIBLE PRODUCTS ETC	1	No Quantity							3168630			0
S3	2016	2016	2016	2	0	2	Export	400	Jordan	JOR	36	Australia	AUS								09	MISC.EDIBLE PRODUCTS ETC	1	No Quantity							645448			0
S3	2016	2016	2016	2	0	2	Export	400	Jordan	JOR	40	Austria	AUT								09	MISC.EDIBLE PRODUCTS ETC	1	No Quantity							114421			0
S3	2016	2016	2016	2	0	2	Export	400	Jordan	JOR	48	Bahrain	BHR								09	MISC.EDIBLE PRODUCTS ETC	1	No Quantity							1009211			0
S3	2016	2016	2016	2	0	2	Export	400	Jordan	JOR	50	Bangladesh	BGD								09	MISC.EDIBLE PRODUCTS ETC	1	No Quantity							33196			0
S3	2016	2016	2016	2	0	2	Export	400	Jordan	JOR	56	Belgium	BEL								09	MISC.EDIBLE PRODUCTS ETC	1	No Quantity							365341			0
S3	2016	2016	2016	2	0	2	Export	400	Jordan	JOR	96	Brunei Darussalam	BRN								09	MISC.EDIBLE PRODUCTS ETC	1	No Quantity							34200			0
S3	2016	2016	2016	2	0	2	Export	400	Jordan	JOR	100	Bulgaria	BGR								09	MISC.EDIBLE PRODUCTS ETC	1	No Quantity							48749			0
S3	2016	2016	2016	2	0	2	Export	400	Jordan	JOR	124	Canada	CAN								09	MISC.EDIBLE PRODUCTS ETC	1	No Quantity							470896			0
S3	2016	2016	2016	2	0	2	Export	400	Jordan	JOR	144	Sri Lanka	LKA								09	MISC.EDIBLE PRODUCTS ETC	1	No Quantity							5213			0
S3	2016	2016	2016	2	0	2	Export	400	Jordan	JOR	152	Chile	CHL								09	MISC.EDIBLE PRODUCTS ETC	1	No Quantity							42023			0
S3	2016	2016	2016	2	0	2	Export	400	Jordan	JOR	156	China	CHN								09	MISC.EDIBLE PRODUCTS ETC	1	No Quantity							149016			0
S3	2016	2016	2016	2	0	2	Export	400	Jordan	JOR	196	Cyprus	CYP								09	MISC.EDIBLE PRODUCTS ETC	1	No Quantity							60701			0
S3	2016	2016	2016	2	0	2	Export	400	Jordan	JOR	203	Czechia	CZE								09	MISC.EDIBLE PRODUCTS ETC	1	No Quantity							105848			0
S3	2016	2016	2016	2	0	2	Export	400	Jordan	JOR	208	Denmark	DNK								09	MISC.EDIBLE PRODUCTS ETC	1	No Quantity							269707			0
S3	2016	2016	2016	2	0	2	Export	400	Jordan	JOR	231	Ethiopia	ETH								09	MISC.EDIBLE PRODUCTS ETC	1	No Quantity							117117			0
S3	2016	2016	2016	2	0	2	Export	400	Jordan	JOR	251	France	FRA								09	MISC.EDIBLE PRODUCTS ETC	1	No Quantity							205235			0
S3	2016	2016	2016	2	0	2	Export	400	Jordan	JOR	275	State of Palestine	PSE								09	MISC.EDIBLE PRODUCTS ETC	1	No Quantity							7909988			0
S3	2016	2016	2016	2	0	2	Export	400	Jordan	JOR	276	Germany	DEU								09	MISC.EDIBLE PRODUCTS ETC	1	No Quantity							3516457			0
S3	2016	2016	2016	2	0	2	Export	400	Jordan	JOR	288	Ghana	GHA								09	MISC.EDIBLE PRODUCTS ETC	1	No Quantity							76846			0
S3	2016	2016	2016	2	0	2	Export	400	Jordan	JOR	300	Greece	GRC								09	MISC.EDIBLE PRODUCTS ETC	1	No Quantity							161039			0
S3	2016	2016	2016	2	0	2	Export	400	Jordan	JOR	344	China, Hong Kong SAR	HKG								09	MISC.EDIBLE PRODUCTS ETC	1	No Quantity							17137			0
S3	2016	2016	2016	2	0	2	Export	400	Jordan	JOR	360	Indonesia	IDN								09	MISC.EDIBLE PRODUCTS ETC	1	No Quantity							23228			0
S3	2016	2016	2016	2	0	2	Export	400	Jordan	JOR	368	Iraq	IRQ								09	MISC.EDIBLE PRODUCTS ETC	1	No Quantity							8078790			0
S3	2016	2016	2016	2	0	2	Export	400	Jordan	JOR	376	Israel	ISR								09	MISC.EDIBLE PRODUCTS ETC	1	No Quantity							335073			0
S3	2016	2016	2016	2	0	2	Export	400	Jordan	JOR	381	Italy	ITA								09	MISC.EDIBLE PRODUCTS ETC	1	No Quantity							75128			0
S3	2016	2016	2016	2	0	2	Export	400	Jordan	JOR	384	Côte d'Ivoire	CIV								09	MISC.EDIBLE PRODUCTS ETC	1	No Quantity							71316			0
S3	2016	2016	2016	2	0	2	Export	400	Jordan	JOR	404	Kenya	KEN								09	MISC.EDIBLE PRODUCTS ETC	1	No Quantity							879			0
S3	2016	2016	2016	2	0	2	Export	400	Jordan	JOR	414	Kuwait	KWT								09	MISC.EDIBLE PRODUCTS ETC	1	No Quantity							3963640			0
S3	2016	2016	2016	2	0	2	Export	400	Jordan	JOR	422	Lebanon	LBN								09	MISC.EDIBLE PRODUCTS ETC	1	No Quantity							668072			0
S3	2016	2016	2016	2	0	2	Export	400	Jordan	JOR	430	Liberia	LBR								09	MISC.EDIBLE PRODUCTS ETC	1	No Quantity							17465			0
S3	2016	2016	2016	2	0	2	Export	400	Jordan	JOR	434	Libya	LBY								09	MISC.EDIBLE PRODUCTS ETC	1	No Quantity							467551			0
S3	2016	2016	2016	2	0	2	Export	400	Jordan	JOR	458	Malaysia	MYS								09	MISC.EDIBLE PRODUCTS ETC	1	No Quantity							199300			0
S3	2016	2016	2016	2	0	2	Export	400	Jordan	JOR	478	Mauritania	MRT								09	MISC.EDIBLE PRODUCTS ETC	1	No Quantity							66976			0
S3	2016	2016	2016	2	0	2	Export	400	Jordan	JOR	504	Morocco	MAR								09	MISC.EDIBLE PRODUCTS ETC	1	No Quantity							91482			0
S3	2016	2016	2016	2	0	2	Export	400	Jordan	JOR	512	Oman	OMN								09	MISC.EDIBLE PRODUCTS ETC	1	No Quantity							923165			0
S3	2016	2016	2016	2	0	2	Export	400	Jordan	JOR	528	Netherlands	NLD								09	MISC.EDIBLE PRODUCTS ETC	1	No Quantity							1346114			0
S3	2016	2016	2016	2	0	2	Export	400	Jordan	JOR	554	New Zealand	NZL								09	MISC.EDIBLE PRODUCTS ETC	1	No Quantity							116844			0
S3	2016	2016	2016	2	0	2	Export	400	Jordan	JOR	579	Norway	NOR								09	MISC.EDIBLE PRODUCTS ETC	1	No Quantity							207447			0
S3	2016	2016	2016	2	0	2	Export	400	Jordan	JOR	586	Pakistan	PAK								09	MISC.EDIBLE PRODUCTS ETC	1	No Quantity							214139			0
S3	2016	2016	2016	2	0	2	Export	400	Jordan	JOR	604	Peru	PER								09	MISC.EDIBLE PRODUCTS ETC	1	No Quantity							2918			0
S3	2016	2016	2016	2	0	2	Export	400	Jordan	JOR	608	Philippines	PHL								09	MISC.EDIBLE PRODUCTS ETC	1	No Quantity							108559			0
S3	2016	2016	2016	2	0	2	Export	400	Jordan	JOR	616	Poland	POL								09	MISC.EDIBLE PRODUCTS ETC	1	No Quantity							55273			0
S3	2016	2016	2016	2	0	2	Export	400	Jordan	JOR	634	Qatar	QAT								09	MISC.EDIBLE PRODUCTS ETC	1	No Quantity							1731924			0
S3	2016	2016	2016	2	0	2	Export	400	Jordan	JOR	643	Russian Federation	RUS								09	MISC.EDIBLE PRODUCTS ETC	1	No Quantity							216638			0
S3	2016	2016	2016	2	0	2	Export	400	Jordan	JOR	682	Saudi Arabia	SAU								09	MISC.EDIBLE PRODUCTS ETC	1	No Quantity							23998304			0
S3	2016	2016	2016	2	0	2	Export	400	Jordan	JOR	704	Viet Nam	VNM								09	MISC.EDIBLE PRODUCTS ETC	1	No Quantity							56020			0
S3	2016	2016	2016	2	0	2	Export	400	Jordan	JOR	706	Somalia	SOM								09	MISC.EDIBLE PRODUCTS ETC	1	No Quantity							274001			0
S3	2016	2016	2016	2	0	2	Export	400	Jordan	JOR	724	Spain	ESP								09	MISC.EDIBLE PRODUCTS ETC	1	No Quantity							46999			0
S3	2016	2016	2016	2	0	2	Export	400	Jordan	JOR	729	Sudan	SDN								09	MISC.EDIBLE PRODUCTS ETC	1	No Quantity							474554			0
S3	2016	2016	2016	2	0	2	Export	400	Jordan	JOR	752	Sweden	SWE								09	MISC.EDIBLE PRODUCTS ETC	1	No Quantity							1269620			0
S3	2016	2016	2016	2	0	2	Export	400	Jordan	JOR	757	Switzerland	CHE								09	MISC.EDIBLE PRODUCTS ETC	1	No Quantity							122921			0
S3	2016	2016	2016	2	0	2	Export	400	Jordan	JOR	760	Syria	SYR								09	MISC.EDIBLE PRODUCTS ETC	1	No Quantity							3587909			0
S3	2016	2016	2016	2	0	2	Export	400	Jordan	JOR	764	Thailand	THA								09	MISC.EDIBLE PRODUCTS ETC	1	No Quantity							21997			0
S3	2016	2016	2016	2	0	2	Export	400	Jordan	JOR	784	United Arab Emirates	ARE								09	MISC.EDIBLE PRODUCTS ETC	1	No Quantity							4687390			0
S3	2016	2016	2016	2	0	2	Export	400	Jordan	JOR	788	Tunisia	TUN								09	MISC.EDIBLE PRODUCTS ETC	1	No Quantity							10968			0
S3	2016	2016	2016	2	0	2	Export	400	Jordan	JOR	792	Turkey	TUR								09	MISC.EDIBLE PRODUCTS ETC	1	No Quantity							1631707			0
S3	2016	2016	2016	2	0	2	Export	400	Jordan	JOR	800	Uganda	UGA								09	MISC.EDIBLE PRODUCTS ETC	1	No Quantity							2697			0
S3	2016	2016	2016	2	0	2	Export	400	Jordan	JOR	804	Ukraine	UKR								09	MISC.EDIBLE PRODUCTS ETC	1	No Quantity							11375			0
S3	2016	2016	2016	2	0	2	Export	400	Jordan	JOR	818	Egypt	EGY								09	MISC.EDIBLE PRODUCTS ETC	1	No Quantity							396194			0
S3	2016	2016	2016	2	0	2	Export	400	Jordan	JOR	826	United Kingdom	GBR								09	MISC.EDIBLE PRODUCTS ETC	1	No Quantity							819927			0
S3	2016	2016	2016	2	0	2	Export	400	Jordan	JOR	834	United Rep. of Tanzania	TZA								09	MISC.EDIBLE PRODUCTS ETC	1	No Quantity							138379			0
S3	2016	2016	2016	2	0	2	Export	400	Jordan	JOR	838	Free Zones									09	MISC.EDIBLE PRODUCTS ETC	1	No Quantity							1438500			0
S3	2016	2016	2016	2	0	2	Export	400	Jordan	JOR	842	USA	USA								09	MISC.EDIBLE PRODUCTS ETC	1	No Quantity							2209741			0
S3	2016	2016	2016	2	0	2	Export	400	Jordan	JOR	862	Venezuela	VEN								09	MISC.EDIBLE PRODUCTS ETC	1	No Quantity							24490			0
S3	2016	2016	2016	2	0	2	Export	400	Jordan	JOR	887	Yemen	YEM								09	MISC.EDIBLE PRODUCTS ETC	1	No Quantity							2518824			0
S3	2016	2016	2016	2	0	2	Export	398	Kazakhstan	KAZ	0	World	WLD								11	BEVERAGES	1	No Quantity							43486486			0
S3	2016	2016	2016	2	0	2	Export	398	Kazakhstan	KAZ	31	Azerbaijan	AZE								11	BEVERAGES	1	No Quantity							162927			0
S3	2016	2016	2016	2	0	2	Export	398	Kazakhstan	KAZ	56	Belgium	BEL								11	BEVERAGES	1	No Quantity							1460			0
S3	2016	2016	2016	2	0	2	Export	398	Kazakhstan	KAZ	156	China	CHN								11	BEVERAGES	1	No Quantity							3556538			0
S3	2016	2016	2016	2	0	2	Export	398	Kazakhstan	KAZ	203	Czechia	CZE								11	BEVERAGES	1	No Quantity							104			0
S3	2016	2016	2016	2	0	2	Export	398	Kazakhstan	KAZ	251	France	FRA								11	BEVERAGES	1	No Quantity							3353			0
S3	2016	2016	2016	2	0	2	Export	398	Kazakhstan	KAZ	268	Georgia	GEO								11	BEVERAGES	1	No Quantity							75272			0
S3	2016	2016	2016	2	0	2	Export	398	Kazakhstan	KAZ	276	Germany	DEU								11	BEVERAGES	1	No Quantity							21			0
S3	2016	2016	2016	2	0	2	Export	398	Kazakhstan	KAZ	372	Ireland	IRL								11	BEVERAGES	1	No Quantity							19			0
S3	2016	2016	2016	2	0	2	Export	398	Kazakhstan	KAZ	381	Italy	ITA								11	BEVERAGES	1	No Quantity							1			0
S3	2016	2016	2016	2	0	2	Export	398	Kazakhstan	KAZ	392	Japan	JPN								11	BEVERAGES	1	No Quantity							2460			0
S3	2016	2016	2016	2	0	2	Export	398	Kazakhstan	KAZ	417	Kyrgyzstan	KGZ								11	BEVERAGES	1	No Quantity							15045186			0
S3	2016	2016	2016	2	0	2	Export	398	Kazakhstan	KAZ	428	Latvia	LVA								11	BEVERAGES	1	No Quantity							83025			0
S3	2016	2016	2016	2	0	2	Export	398	Kazakhstan	KAZ	496	Mongolia	MNG								11	BEVERAGES	1	No Quantity							348691			0
S3	2016	2016	2016	2	0	2	Export	398	Kazakhstan	KAZ	498	Rep. of Moldova	MDA								11	BEVERAGES	1	No Quantity							22630			0
S3	2016	2016	2016	2	0	2	Export	398	Kazakhstan	KAZ	643	Russian Federation	RUS								11	BEVERAGES	1	No Quantity							22445711			0
S3	2016	2016	2016	2	0	2	Export	398	Kazakhstan	KAZ	762	Tajikistan	TJK								11	BEVERAGES	1	No Quantity							920393			0
S3	2016	2016	2016	2	0	2	Export	398	Kazakhstan	KAZ	792	Turkey	TUR								11	BEVERAGES	1	No Quantity							256551			0
S3	2016	2016	2016	2	0	2	Export	398	Kazakhstan	KAZ	795	Turkmenistan	TKM								11	BEVERAGES	1	No Quantity							83802			0
S3	2016	2016	2016	2	0	2	Export	398	Kazakhstan	KAZ	804	Ukraine	UKR								11	BEVERAGES	1	No Quantity							152215			0
S3	2016	2016	2016	2	0	2	Export	398	Kazakhstan	KAZ	826	United Kingdom	GBR								11	BEVERAGES	1	No Quantity							81816			0
S3	2016	2016	2016	2	0	2	Export	398	Kazakhstan	KAZ	860	Uzbekistan	UZB								11	BEVERAGES	1	No Quantity							244312			0
S3	2016	2016	2016	2	0	2	Export	400	Jordan	JOR	0	World	WLD								11	BEVERAGES	1	No Quantity							40166165			0
S3	2016	2016	2016	2	0	2	Export	400	Jordan	JOR	36	Australia	AUS								11	BEVERAGES	1	No Quantity							9637			0
S3	2016	2016	2016	2	0	2	Export	400	Jordan	JOR	48	Bahrain	BHR								11	BEVERAGES	1	No Quantity							1380683			0
S3	2016	2016	2016	2	0	2	Export	400	Jordan	JOR	56	Belgium	BEL								11	BEVERAGES	1	No Quantity							14327			0
S3	2016	2016	2016	2	0	2	Export	400	Jordan	JOR	96	Brunei Darussalam	BRN								11	BEVERAGES	1	No Quantity							2996			0
S3	2016	2016	2016	2	0	2	Export	400	Jordan	JOR	156	China	CHN								11	BEVERAGES	1	No Quantity							43500			0
S3	2016	2016	2016	2	0	2	Export	400	Jordan	JOR	170	Colombia	COL								11	BEVERAGES	1	No Quantity							24606			0
S3	2016	2016	2016	2	0	2	Export	400	Jordan	JOR	196	Cyprus	CYP								11	BEVERAGES	1	No Quantity							4854			0
S3	2016	2016	2016	2	0	2	Export	400	Jordan	JOR	251	France	FRA								11	BEVERAGES	1	No Quantity							16400			0
S3	2016	2016	2016	2	0	2	Export	400	Jordan	JOR	275	State of Palestine	PSE								11	BEVERAGES	1	No Quantity							11044349			0
S3	2016	2016	2016	2	0	2	Export	400	Jordan	JOR	276	Germany	DEU								11	BEVERAGES	1	No Quantity							16845			0
S3	2016	2016	2016	2	0	2	Export	400	Jordan	JOR	324	Guinea	GIN								11	BEVERAGES	1	No Quantity							298454			0
S3	2016	2016	2016	2	0	2	Export	400	Jordan	JOR	368	Iraq	IRQ								11	BEVERAGES	1	No Quantity							9462974			0
S3	2016	2016	2016	2	0	2	Export	400	Jordan	JOR	376	Israel	ISR								11	BEVERAGES	1	No Quantity							560623			0
S3	2016	2016	2016	2	0	2	Export	400	Jordan	JOR	381	Italy	ITA								11	BEVERAGES	1	No Quantity							5193			0
S3	2016	2016	2016	2	0	2	Export	400	Jordan	JOR	410	Rep. of Korea	KOR								11	BEVERAGES	1	No Quantity							897			0
S3	2016	2016	2016	2	0	2	Export	400	Jordan	JOR	414	Kuwait	KWT								11	BEVERAGES	1	No Quantity							2805908			0
S3	2016	2016	2016	2	0	2	Export	400	Jordan	JOR	422	Lebanon	LBN								11	BEVERAGES	1	No Quantity							3442			0
S3	2016	2016	2016	2	0	2	Export	400	Jordan	JOR	430	Liberia	LBR								11	BEVERAGES	1	No Quantity							24570			0
S3	2016	2016	2016	2	0	2	Export	400	Jordan	JOR	434	Libya	LBY								11	BEVERAGES	1	No Quantity							51262			0
S3	2016	2016	2016	2	0	2	Export	400	Jordan	JOR	440	Lithuania	LTU								11	BEVERAGES	1	No Quantity							22014			0
S3	2016	2016	2016	2	0	2	Export	400	Jordan	JOR	458	Malaysia	MYS								11	BEVERAGES	1	No Quantity							15194			0
S3	2016	2016	2016	2	0	2	Export	400	Jordan	JOR	512	Oman	OMN								11	BEVERAGES	1	No Quantity							573880			0
S3	2016	2016	2016	2	0	2	Export	400	Jordan	JOR	528	Netherlands	NLD								11	BEVERAGES	1	No Quantity							8124			0
S3	2016	2016	2016	2	0	2	Export	400	Jordan	JOR	554	New Zealand	NZL								11	BEVERAGES	1	No Quantity							2797			0
S3	2016	2016	2016	2	0	2	Export	400	Jordan	JOR	562	Niger	NER								11	BEVERAGES	1	No Quantity							24239			0
S3	2016	2016	2016	2	0	2	Export	400	Jordan	JOR	616	Poland	POL								11	BEVERAGES	1	No Quantity							348			0
S3	2016	2016	2016	2	0	2	Export	400	Jordan	JOR	634	Qatar	QAT								11	BEVERAGES	1	No Quantity							1699881			0
S3	2016	2016	2016	2	0	2	Export	400	Jordan	JOR	643	Russian Federation	RUS								11	BEVERAGES	1	No Quantity							880			0
S3	2016	2016	2016	2	0	2	Export	400	Jordan	JOR	682	Saudi Arabia	SAU								11	BEVERAGES	1	No Quantity							4662312			0
S3	2016	2016	2016	2	0	2	Export	400	Jordan	JOR	694	Sierra Leone	SLE								11	BEVERAGES	1	No Quantity							154817			0
S3	2016	2016	2016	2	0	2	Export	400	Jordan	JOR	702	Singapore	SGP								11	BEVERAGES	1	No Quantity							1607			0
S3	2016	2016	2016	2	0	2	Export	400	Jordan	JOR	706	Somalia	SOM								11	BEVERAGES	1	No Quantity							84979			0
S3	2016	2016	2016	2	0	2	Export	400	Jordan	JOR	710	South Africa	ZAF								11	BEVERAGES	1	No Quantity							647116			0
S3	2016	2016	2016	2	0	2	Export	400	Jordan	JOR	729	Sudan	SDN								11	BEVERAGES	1	No Quantity							4946			0
S3	2016	2016	2016	2	0	2	Export	400	Jordan	JOR	752	Sweden	SWE								11	BEVERAGES	1	No Quantity							5992			0
S3	2016	2016	2016	2	0	2	Export	400	Jordan	JOR	760	Syria	SYR								11	BEVERAGES	1	No Quantity							400600			0
S3	2016	2016	2016	2	0	2	Export	400	Jordan	JOR	784	United Arab Emirates	ARE								11	BEVERAGES	1	No Quantity							2053520			0
S3	2016	2016	2016	2	0	2	Export	400	Jordan	JOR	792	Turkey	TUR								11	BEVERAGES	1	No Quantity							1304643			0
S3	2016	2016	2016	2	0	2	Export	400	Jordan	JOR	826	United Kingdom	GBR								11	BEVERAGES	1	No Quantity							378635			0
S3	2016	2016	2016	2	0	2	Export	400	Jordan	JOR	838	Free Zones									11	BEVERAGES	1	No Quantity							2291043			0
S3	2016	2016	2016	2	0	2	Export	400	Jordan	JOR	842	USA	USA								11	BEVERAGES	1	No Quantity							18494			0
S3	2016	2016	2016	2	0	2	Export	400	Jordan	JOR	887	Yemen	YEM								11	BEVERAGES	1	No Quantity							38585			0
S3	2016	2016	2016	2	0	2	Export	398	Kazakhstan	KAZ	0	World	WLD								12	TOBACCO,TOBACCO MANUFACT	1	No Quantity							110963895			0
S3	2016	2016	2016	2	0	2	Export	398	Kazakhstan	KAZ	4	Afghanistan	AFG								12	TOBACCO,TOBACCO MANUFACT	1	No Quantity							7158985			0
S3	2016	2016	2016	2	0	2	Export	398	Kazakhstan	KAZ	51	Armenia	ARM								12	TOBACCO,TOBACCO MANUFACT	1	No Quantity							432			0
S3	2016	2016	2016	2	0	2	Export	398	Kazakhstan	KAZ	116	Cambodia	KHM								12	TOBACCO,TOBACCO MANUFACT	1	No Quantity							4			0
S3	2016	2016	2016	2	0	2	Export	398	Kazakhstan	KAZ	156	China	CHN								12	TOBACCO,TOBACCO MANUFACT	1	No Quantity							204810			0
S3	2016	2016	2016	2	0	2	Export	398	Kazakhstan	KAZ	268	Georgia	GEO								12	TOBACCO,TOBACCO MANUFACT	1	No Quantity							837143			0
S3	2016	2016	2016	2	0	2	Export	398	Kazakhstan	KAZ	276	Germany	DEU								12	TOBACCO,TOBACCO MANUFACT	1	No Quantity							6981			0
S3	2016	2016	2016	2	0	2	Export	398	Kazakhstan	KAZ	368	Iraq	IRQ								12	TOBACCO,TOBACCO MANUFACT	1	No Quantity							1364			0
S3	2016	2016	2016	2	0	2	Export	398	Kazakhstan	KAZ	417	Kyrgyzstan	KGZ								12	TOBACCO,TOBACCO MANUFACT	1	No Quantity							46139220			0
S3	2016	2016	2016	2	0	2	Export	398	Kazakhstan	KAZ	458	Malaysia	MYS								12	TOBACCO,TOBACCO MANUFACT	1	No Quantity							68866			0
S3	2016	2016	2016	2	0	2	Export	398	Kazakhstan	KAZ	496	Mongolia	MNG								12	TOBACCO,TOBACCO MANUFACT	1	No Quantity							25592171			0
S3	2016	2016	2016	2	0	2	Export	398	Kazakhstan	KAZ	643	Russian Federation	RUS								12	TOBACCO,TOBACCO MANUFACT	1	No Quantity							2207375			0
S3	2016	2016	2016	2	0	2	Export	398	Kazakhstan	KAZ	710	South Africa	ZAF								12	TOBACCO,TOBACCO MANUFACT	1	No Quantity							33			0
S3	2016	2016	2016	2	0	2	Export	398	Kazakhstan	KAZ	762	Tajikistan	TJK								12	TOBACCO,TOBACCO MANUFACT	1	No Quantity							6614831			0
S3	2016	2016	2016	2	0	2	Export	398	Kazakhstan	KAZ	784	United Arab Emirates	ARE								12	TOBACCO,TOBACCO MANUFACT	1	No Quantity							67508			0
S3	2016	2016	2016	2	0	2	Export	398	Kazakhstan	KAZ	804	Ukraine	UKR								12	TOBACCO,TOBACCO MANUFACT	1	No Quantity							18571738			0
S3	2016	2016	2016	2	0	2	Export	398	Kazakhstan	KAZ	860	Uzbekistan	UZB								12	TOBACCO,TOBACCO MANUFACT	1	No Quantity							3492434			0
S3	2016	2016	2016	2	0	2	Export	400	Jordan	JOR	0	World	WLD								12	TOBACCO,TOBACCO MANUFACT	1	No Quantity							57942252			0
S3	2016	2016	2016	2	0	2	Export	400	Jordan	JOR	36	Australia	AUS								12	TOBACCO,TOBACCO MANUFACT	1	No Quantity							500			0
S3	2016	2016	2016	2	0	2	Export	400	Jordan	JOR	40	Austria	AUT								12	TOBACCO,TOBACCO MANUFACT	1	No Quantity							61172			0
S3	2016	2016	2016	2	0	2	Export	400	Jordan	JOR	48	Bahrain	BHR								12	TOBACCO,TOBACCO MANUFACT	1	No Quantity							125932			0
S3	2016	2016	2016	2	0	2	Export	400	Jordan	JOR	51	Armenia	ARM								12	TOBACCO,TOBACCO MANUFACT	1	No Quantity							4573			0
S3	2016	2016	2016	2	0	2	Export	400	Jordan	JOR	76	Brazil	BRA								12	TOBACCO,TOBACCO MANUFACT	1	No Quantity							394909			0
S3	2016	2016	2016	2	0	2	Export	400	Jordan	JOR	124	Canada	CAN								12	TOBACCO,TOBACCO MANUFACT	1	No Quantity							9175			0
S3	2016	2016	2016	2	0	2	Export	400	Jordan	JOR	156	China	CHN								12	TOBACCO,TOBACCO MANUFACT	1	No Quantity							144320			0
S3	2016	2016	2016	2	0	2	Export	400	Jordan	JOR	196	Cyprus	CYP								12	TOBACCO,TOBACCO MANUFACT	1	No Quantity							29196			0
S3	2016	2016	2016	2	0	2	Export	400	Jordan	JOR	203	Czechia	CZE								12	TOBACCO,TOBACCO MANUFACT	1	No Quantity							31246			0
S3	2016	2016	2016	2	0	2	Export	400	Jordan	JOR	204	Benin	BEN								12	TOBACCO,TOBACCO MANUFACT	1	No Quantity							2725			0
S3	2016	2016	2016	2	0	2	Export	400	Jordan	JOR	208	Denmark	DNK								12	TOBACCO,TOBACCO MANUFACT	1	No Quantity							22848			0
S3	2016	2016	2016	2	0	2	Export	400	Jordan	JOR	231	Ethiopia	ETH								12	TOBACCO,TOBACCO MANUFACT	1	No Quantity							217842			0
S3	2016	2016	2016	2	0	2	Export	400	Jordan	JOR	233	Estonia	EST								12	TOBACCO,TOBACCO MANUFACT	1	No Quantity							7292			0
S3	2016	2016	2016	2	0	2	Export	400	Jordan	JOR	251	France	FRA								12	TOBACCO,TOBACCO MANUFACT	1	No Quantity							148011			0
S3	2016	2016	2016	2	0	2	Export	400	Jordan	JOR	262	Djibouti	DJI								12	TOBACCO,TOBACCO MANUFACT	1	No Quantity							782055			0
S3	2016	2016	2016	2	0	2	Export	400	Jordan	JOR	268	Georgia	GEO								12	TOBACCO,TOBACCO MANUFACT	1	No Quantity							111738			0
S3	2016	2016	2016	2	0	2	Export	400	Jordan	JOR	275	State of Palestine	PSE								12	TOBACCO,TOBACCO MANUFACT	1	No Quantity							210311			0
S3	2016	2016	2016	2	0	2	Export	400	Jordan	JOR	276	Germany	DEU								12	TOBACCO,TOBACCO MANUFACT	1	No Quantity							6088701			0
S3	2016	2016	2016	2	0	2	Export	400	Jordan	JOR	344	China, Hong Kong SAR	HKG								12	TOBACCO,TOBACCO MANUFACT	1	No Quantity							24407			0
S3	2016	2016	2016	2	0	2	Export	400	Jordan	JOR	348	Hungary	HUN								12	TOBACCO,TOBACCO MANUFACT	1	No Quantity							3468			0
S3	2016	2016	2016	2	0	2	Export	400	Jordan	JOR	364	Iran	IRN								12	TOBACCO,TOBACCO MANUFACT	1	No Quantity							616418			0
S3	2016	2016	2016	2	0	2	Export	400	Jordan	JOR	368	Iraq	IRQ								12	TOBACCO,TOBACCO MANUFACT	1	No Quantity							12469793			0
S3	2016	2016	2016	2	0	2	Export	400	Jordan	JOR	376	Israel	ISR								12	TOBACCO,TOBACCO MANUFACT	1	No Quantity							76554			0
S3	2016	2016	2016	2	0	2	Export	400	Jordan	JOR	381	Italy	ITA								12	TOBACCO,TOBACCO MANUFACT	1	No Quantity							133539			0
S3	2016	2016	2016	2	0	2	Export	400	Jordan	JOR	384	Côte d'Ivoire	CIV								12	TOBACCO,TOBACCO MANUFACT	1	No Quantity							2846			0
S3	2016	2016	2016	2	0	2	Export	400	Jordan	JOR	392	Japan	JPN								12	TOBACCO,TOBACCO MANUFACT	1	No Quantity							3494			0
S3	2016	2016	2016	2	0	2	Export	400	Jordan	JOR	398	Kazakhstan	KAZ								12	TOBACCO,TOBACCO MANUFACT	1	No Quantity							6251			0
S3	2016	2016	2016	2	0	2	Export	400	Jordan	JOR	404	Kenya	KEN								12	TOBACCO,TOBACCO MANUFACT	1	No Quantity							177572			0
S3	2016	2016	2016	2	0	2	Export	400	Jordan	JOR	414	Kuwait	KWT								12	TOBACCO,TOBACCO MANUFACT	1	No Quantity							1434192			0
S3	2016	2016	2016	2	0	2	Export	400	Jordan	JOR	417	Kyrgyzstan	KGZ								12	TOBACCO,TOBACCO MANUFACT	1	No Quantity							113792			0
S3	2016	2016	2016	2	0	2	Export	400	Jordan	JOR	422	Lebanon	LBN								12	TOBACCO,TOBACCO MANUFACT	1	No Quantity							3793153			0
S3	2016	2016	2016	2	0	2	Export	400	Jordan	JOR	428	Latvia	LVA								12	TOBACCO,TOBACCO MANUFACT	1	No Quantity							7869			0
S3	2016	2016	2016	2	0	2	Export	400	Jordan	JOR	434	Libya	LBY								12	TOBACCO,TOBACCO MANUFACT	1	No Quantity							751203			0
S3	2016	2016	2016	2	0	2	Export	400	Jordan	JOR	440	Lithuania	LTU								12	TOBACCO,TOBACCO MANUFACT	1	No Quantity							42979			0
S3	2016	2016	2016	2	0	2	Export	400	Jordan	JOR	458	Malaysia	MYS								12	TOBACCO,TOBACCO MANUFACT	1	No Quantity							9373			0
S3	2016	2016	2016	2	0	2	Export	400	Jordan	JOR	462	Maldives	MDV								12	TOBACCO,TOBACCO MANUFACT	1	No Quantity							4613			0
S3	2016	2016	2016	2	0	2	Export	400	Jordan	JOR	480	Mauritius	MUS								12	TOBACCO,TOBACCO MANUFACT	1	No Quantity							176659			0
S3	2016	2016	2016	2	0	2	Export	400	Jordan	JOR	484	Mexico	MEX								12	TOBACCO,TOBACCO MANUFACT	1	No Quantity							125390			0
S3	2016	2016	2016	2	0	2	Export	400	Jordan	JOR	490	Other Asia, nes									12	TOBACCO,TOBACCO MANUFACT	1	No Quantity							26363			0
S3	2016	2016	2016	2	0	2	Export	400	Jordan	JOR	498	Rep. of Moldova	MDA								12	TOBACCO,TOBACCO MANUFACT	1	No Quantity							84814			0
S3	2016	2016	2016	2	0	2	Export	400	Jordan	JOR	504	Morocco	MAR								12	TOBACCO,TOBACCO MANUFACT	1	No Quantity							130			0
S3	2016	2016	2016	2	0	2	Export	400	Jordan	JOR	512	Oman	OMN								12	TOBACCO,TOBACCO MANUFACT	1	No Quantity							22515			0
S3	2016	2016	2016	2	0	2	Export	400	Jordan	JOR	533	Aruba	ABW								12	TOBACCO,TOBACCO MANUFACT	1	No Quantity							5841			0
S3	2016	2016	2016	2	0	2	Export	400	Jordan	JOR	591	Panama	PAN								12	TOBACCO,TOBACCO MANUFACT	1	No Quantity							23104			0
S3	2016	2016	2016	2	0	2	Export	400	Jordan	JOR	600	Paraguay	PRY								12	TOBACCO,TOBACCO MANUFACT	1	No Quantity							466811			0
S3	2016	2016	2016	2	0	2	Export	400	Jordan	JOR	616	Poland	POL								12	TOBACCO,TOBACCO MANUFACT	1	No Quantity							63807			0
S3	2016	2016	2016	2	0	2	Export	400	Jordan	JOR	620	Portugal	PRT								12	TOBACCO,TOBACCO MANUFACT	1	No Quantity							4279			0
S3	2016	2016	2016	2	0	2	Export	400	Jordan	JOR	634	Qatar	QAT								12	TOBACCO,TOBACCO MANUFACT	1	No Quantity							56797			0
S3	2016	2016	2016	2	0	2	Export	400	Jordan	JOR	643	Russian Federation	RUS								12	TOBACCO,TOBACCO MANUFACT	1	No Quantity							191194			0
S3	2016	2016	2016	2	0	2	Export	400	Jordan	JOR	682	Saudi Arabia	SAU								12	TOBACCO,TOBACCO MANUFACT	1	No Quantity							1220489			0
S3	2016	2016	2016	2	0	2	Export	400	Jordan	JOR	686	Senegal	SEN								12	TOBACCO,TOBACCO MANUFACT	1	No Quantity							34			0
S3	2016	2016	2016	2	0	2	Export	400	Jordan	JOR	688	Serbia	SRB								12	TOBACCO,TOBACCO MANUFACT	1	No Quantity							48896			0
S3	2016	2016	2016	2	0	2	Export	400	Jordan	JOR	703	Slovakia	SVK								12	TOBACCO,TOBACCO MANUFACT	1	No Quantity							1299			0
S3	2016	2016	2016	2	0	2	Export	400	Jordan	JOR	704	Viet Nam	VNM								12	TOBACCO,TOBACCO MANUFACT	1	No Quantity							36970			0
S3	2016	2016	2016	2	0	2	Export	400	Jordan	JOR	705	Slovenia	SVN								12	TOBACCO,TOBACCO MANUFACT	1	No Quantity							31285			0
S3	2016	2016	2016	2	0	2	Export	400	Jordan	JOR	706	Somalia	SOM								12	TOBACCO,TOBACCO MANUFACT	1	No Quantity							15956			0
S3	2016	2016	2016	2	0	2	Export	400	Jordan	JOR	724	Spain	ESP								12	TOBACCO,TOBACCO MANUFACT	1	No Quantity							770566			0
S3	2016	2016	2016	2	0	2	Export	400	Jordan	JOR	757	Switzerland	CHE								12	TOBACCO,TOBACCO MANUFACT	1	No Quantity							18172			0
S3	2016	2016	2016	2	0	2	Export	400	Jordan	JOR	760	Syria	SYR								12	TOBACCO,TOBACCO MANUFACT	1	No Quantity							4101257			0
S3	2016	2016	2016	2	0	2	Export	400	Jordan	JOR	784	United Arab Emirates	ARE								12	TOBACCO,TOBACCO MANUFACT	1	No Quantity							5219688			0
S3	2016	2016	2016	2	0	2	Export	400	Jordan	JOR	792	Turkey	TUR								12	TOBACCO,TOBACCO MANUFACT	1	No Quantity							560211			0
S3	2016	2016	2016	2	0	2	Export	400	Jordan	JOR	804	Ukraine	UKR								12	TOBACCO,TOBACCO MANUFACT	1	No Quantity							76656			0
S3	2016	2016	2016	2	0	2	Export	400	Jordan	JOR	818	Egypt	EGY								12	TOBACCO,TOBACCO MANUFACT	1	No Quantity							195706			0
S3	2016	2016	2016	2	0	2	Export	400	Jordan	JOR	826	United Kingdom	GBR								12	TOBACCO,TOBACCO MANUFACT	1	No Quantity							22735			0
S3	2016	2016	2016	2	0	2	Export	400	Jordan	JOR	834	United Rep. of Tanzania	TZA								12	TOBACCO,TOBACCO MANUFACT	1	No Quantity							719171			0
S3	2016	2016	2016	2	0	2	Export	400	Jordan	JOR	838	Free Zones									12	TOBACCO,TOBACCO MANUFACT	1	No Quantity							10445084			0
S3	2016	2016	2016	2	0	2	Export	400	Jordan	JOR	842	USA	USA								12	TOBACCO,TOBACCO MANUFACT	1	No Quantity							5146308			0
S3	2016	2016	2016	2	0	2	Export	398	Kazakhstan	KAZ	0	World	WLD								21	HIDES,SKINS,FURSKINS,RAW	1	No Quantity							734910			0
S3	2016	2016	2016	2	0	2	Export	398	Kazakhstan	KAZ	156	China	CHN								21	HIDES,SKINS,FURSKINS,RAW	1	No Quantity							67631			0
S3	2016	2016	2016	2	0	2	Export	398	Kazakhstan	KAZ	208	Denmark	DNK								21	HIDES,SKINS,FURSKINS,RAW	1	No Quantity							934			0
S3	2016	2016	2016	2	0	2	Export	398	Kazakhstan	KAZ	417	Kyrgyzstan	KGZ								21	HIDES,SKINS,FURSKINS,RAW	1	No Quantity							224061			0
S3	2016	2016	2016	2	0	2	Export	398	Kazakhstan	KAZ	643	Russian Federation	RUS								21	HIDES,SKINS,FURSKINS,RAW	1	No Quantity							441142			0
S3	2016	2016	2016	2	0	2	Export	398	Kazakhstan	KAZ	724	Spain	ESP								21	HIDES,SKINS,FURSKINS,RAW	1	No Quantity							1142			0
S3	2016	2016	2016	2	0	2	Export	400	Jordan	JOR	0	World	WLD								21	HIDES,SKINS,FURSKINS,RAW	1	No Quantity							349994			0
S3	2016	2016	2016	2	0	2	Export	400	Jordan	JOR	156	China	CHN								21	HIDES,SKINS,FURSKINS,RAW	1	No Quantity							88397			0
S3	2016	2016	2016	2	0	2	Export	400	Jordan	JOR	251	France	FRA								21	HIDES,SKINS,FURSKINS,RAW	1	No Quantity							21572			0
S3	2016	2016	2016	2	0	2	Export	400	Jordan	JOR	344	China, Hong Kong SAR	HKG								21	HIDES,SKINS,FURSKINS,RAW	1	No Quantity							35211			0
S3	2016	2016	2016	2	0	2	Export	400	Jordan	JOR	376	Israel	ISR								21	HIDES,SKINS,FURSKINS,RAW	1	No Quantity							13232			0
S3	2016	2016	2016	2	0	2	Export	400	Jordan	JOR	381	Italy	ITA								21	HIDES,SKINS,FURSKINS,RAW	1	No Quantity							22535			0
S3	2016	2016	2016	2	0	2	Export	400	Jordan	JOR	422	Lebanon	LBN								21	HIDES,SKINS,FURSKINS,RAW	1	No Quantity							16901			0
S3	2016	2016	2016	2	0	2	Export	400	Jordan	JOR	699	India	IND								21	HIDES,SKINS,FURSKINS,RAW	1	No Quantity							27197			0
S3	2016	2016	2016	2	0	2	Export	400	Jordan	JOR	724	Spain	ESP								21	HIDES,SKINS,FURSKINS,RAW	1	No Quantity							52359			0
S3	2016	2016	2016	2	0	2	Export	400	Jordan	JOR	792	Turkey	TUR								21	HIDES,SKINS,FURSKINS,RAW	1	No Quantity							72589			0
S3	2016	2016	2016	2	0	2	Export	398	Kazakhstan	KAZ	0	World	WLD								22	OIL SEED,OLEAGINUS FRUIT	1	No Quantity							196441690			0
S3	2016	2016	2016	2	0	2	Export	398	Kazakhstan	KAZ	4	Afghanistan	AFG								22	OIL SEED,OLEAGINUS FRUIT	1	No Quantity							20050461			0
S3	2016	2016	2016	2	0	2	Export	398	Kazakhstan	KAZ	40	Austria	AUT								22	OIL SEED,OLEAGINUS FRUIT	1	No Quantity							194702			0
S3	2016	2016	2016	2	0	2	Export	398	Kazakhstan	KAZ	50	Bangladesh	BGD								22	OIL SEED,OLEAGINUS FRUIT	1	No Quantity							658483			0
S3	2016	2016	2016	2	0	2	Export	398	Kazakhstan	KAZ	56	Belgium	BEL								22	OIL SEED,OLEAGINUS FRUIT	1	No Quantity							37182268			0
S3	2016	2016	2016	2	0	2	Export	398	Kazakhstan	KAZ	156	China	CHN								22	OIL SEED,OLEAGINUS FRUIT	1	No Quantity							26734110			0
S3	2016	2016	2016	2	0	2	Export	398	Kazakhstan	KAZ	203	Czechia	CZE								22	OIL SEED,OLEAGINUS FRUIT	1	No Quantity							647109			0
S3	2016	2016	2016	2	0	2	Export	398	Kazakhstan	KAZ	233	Estonia	EST								22	OIL SEED,OLEAGINUS FRUIT	1	No Quantity							66826			0
S3	2016	2016	2016	2	0	2	Export	398	Kazakhstan	KAZ	246	Finland	FIN								22	OIL SEED,OLEAGINUS FRUIT	1	No Quantity							14178			0
S3	2016	2016	2016	2	0	2	Export	398	Kazakhstan	KAZ	251	France	FRA								22	OIL SEED,OLEAGINUS FRUIT	1	No Quantity							1417463			0
S3	2016	2016	2016	2	0	2	Export	398	Kazakhstan	KAZ	276	Germany	DEU								22	OIL SEED,OLEAGINUS FRUIT	1	No Quantity							8499531			0
S3	2016	2016	2016	2	0	2	Export	398	Kazakhstan	KAZ	348	Hungary	HUN								22	OIL SEED,OLEAGINUS FRUIT	1	No Quantity							39919			0
S3	2016	2016	2016	2	0	2	Export	398	Kazakhstan	KAZ	364	Iran	IRN								22	OIL SEED,OLEAGINUS FRUIT	1	No Quantity							3626867			0
S3	2016	2016	2016	2	0	2	Export	398	Kazakhstan	KAZ	381	Italy	ITA								22	OIL SEED,OLEAGINUS FRUIT	1	No Quantity							293459			0
S3	2016	2016	2016	2	0	2	Export	398	Kazakhstan	KAZ	417	Kyrgyzstan	KGZ								22	OIL SEED,OLEAGINUS FRUIT	1	No Quantity							1764331			0
S3	2016	2016	2016	2	0	2	Export	398	Kazakhstan	KAZ	428	Latvia	LVA								22	OIL SEED,OLEAGINUS FRUIT	1	No Quantity							3982797			0
S3	2016	2016	2016	2	0	2	Export	398	Kazakhstan	KAZ	496	Mongolia	MNG								22	OIL SEED,OLEAGINUS FRUIT	1	No Quantity							7709465			0
S3	2016	2016	2016	2	0	2	Export	398	Kazakhstan	KAZ	498	Rep. of Moldova	MDA								22	OIL SEED,OLEAGINUS FRUIT	1	No Quantity							15400			0
S3	2016	2016	2016	2	0	2	Export	398	Kazakhstan	KAZ	528	Netherlands	NLD								22	OIL SEED,OLEAGINUS FRUIT	1	No Quantity							1812887			0
S3	2016	2016	2016	2	0	2	Export	398	Kazakhstan	KAZ	616	Poland	POL								22	OIL SEED,OLEAGINUS FRUIT	1	No Quantity							9908336			0
S3	2016	2016	2016	2	0	2	Export	398	Kazakhstan	KAZ	642	Romania	ROU								22	OIL SEED,OLEAGINUS FRUIT	1	No Quantity							27630			0
S3	2016	2016	2016	2	0	2	Export	398	Kazakhstan	KAZ	643	Russian Federation	RUS								22	OIL SEED,OLEAGINUS FRUIT	1	No Quantity							23840465			0
S3	2016	2016	2016	2	0	2	Export	398	Kazakhstan	KAZ	703	Slovakia	SVK								22	OIL SEED,OLEAGINUS FRUIT	1	No Quantity							586902			0
S3	2016	2016	2016	2	0	2	Export	398	Kazakhstan	KAZ	705	Slovenia	SVN								22	OIL SEED,OLEAGINUS FRUIT	1	No Quantity							244944			0
S3	2016	2016	2016	2	0	2	Export	398	Kazakhstan	KAZ	724	Spain	ESP								22	OIL SEED,OLEAGINUS FRUIT	1	No Quantity							14095			0
S3	2016	2016	2016	2	0	2	Export	398	Kazakhstan	KAZ	752	Sweden	SWE								22	OIL SEED,OLEAGINUS FRUIT	1	No Quantity							4495352			0
S3	2016	2016	2016	2	0	2	Export	398	Kazakhstan	KAZ	757	Switzerland	CHE								22	OIL SEED,OLEAGINUS FRUIT	1	No Quantity							137787			0
S3	2016	2016	2016	2	0	2	Export	398	Kazakhstan	KAZ	762	Tajikistan	TJK								22	OIL SEED,OLEAGINUS FRUIT	1	No Quantity							2700584			0
S3	2016	2016	2016	2	0	2	Export	398	Kazakhstan	KAZ	792	Turkey	TUR								22	OIL SEED,OLEAGINUS FRUIT	1	No Quantity							3528599			0
S3	2016	2016	2016	2	0	2	Export	398	Kazakhstan	KAZ	804	Ukraine	UKR								22	OIL SEED,OLEAGINUS FRUIT	1	No Quantity							250106			0
S3	2016	2016	2016	2	0	2	Export	398	Kazakhstan	KAZ	818	Egypt	EGY								22	OIL SEED,OLEAGINUS FRUIT	1	No Quantity							533621			0
S3	2016	2016	2016	2	0	2	Export	398	Kazakhstan	KAZ	842	USA	USA								22	OIL SEED,OLEAGINUS FRUIT	1	No Quantity							152893			0
S3	2016	2016	2016	2	0	2	Export	398	Kazakhstan	KAZ	860	Uzbekistan	UZB								22	OIL SEED,OLEAGINUS FRUIT	1	No Quantity							35310119			0
S3	2016	2016	2016	2	0	2	Export	400	Jordan	JOR	0	World	WLD								22	OIL SEED,OLEAGINUS FRUIT	1	No Quantity							3844699			0
S3	2016	2016	2016	2	0	2	Export	400	Jordan	JOR	48	Bahrain	BHR								22	OIL SEED,OLEAGINUS FRUIT	1	No Quantity							5335			0
S3	2016	2016	2016	2	0	2	Export	400	Jordan	JOR	275	State of Palestine	PSE								22	OIL SEED,OLEAGINUS FRUIT	1	No Quantity							236276			0
S3	2016	2016	2016	2	0	2	Export	400	Jordan	JOR	414	Kuwait	KWT								22	OIL SEED,OLEAGINUS FRUIT	1	No Quantity							372982			0
S3	2016	2016	2016	2	0	2	Export	400	Jordan	JOR	422	Lebanon	LBN								22	OIL SEED,OLEAGINUS FRUIT	1	No Quantity							14068			0
S3	2016	2016	2016	2	0	2	Export	400	Jordan	JOR	434	Libya	LBY								22	OIL SEED,OLEAGINUS FRUIT	1	No Quantity							7490			0
S3	2016	2016	2016	2	0	2	Export	400	Jordan	JOR	512	Oman	OMN								22	OIL SEED,OLEAGINUS FRUIT	1	No Quantity							9972			0
S3	2016	2016	2016	2	0	2	Export	400	Jordan	JOR	634	Qatar	QAT								22	OIL SEED,OLEAGINUS FRUIT	1	No Quantity							20344			0
S3	2016	2016	2016	2	0	2	Export	400	Jordan	JOR	682	Saudi Arabia	SAU								22	OIL SEED,OLEAGINUS FRUIT	1	No Quantity							1293678			0
S3	2016	2016	2016	2	0	2	Export	400	Jordan	JOR	699	India	IND								22	OIL SEED,OLEAGINUS FRUIT	1	No Quantity							17931			0
S3	2016	2016	2016	2	0	2	Export	400	Jordan	JOR	729	Sudan	SDN								22	OIL SEED,OLEAGINUS FRUIT	1	No Quantity							538002			0
S3	2016	2016	2016	2	0	2	Export	400	Jordan	JOR	784	United Arab Emirates	ARE								22	OIL SEED,OLEAGINUS FRUIT	1	No Quantity							80837			0
S3	2016	2016	2016	2	0	2	Export	400	Jordan	JOR	804	Ukraine	UKR								22	OIL SEED,OLEAGINUS FRUIT	1	No Quantity							700			0
S3	2016	2016	2016	2	0	2	Export	400	Jordan	JOR	818	Egypt	EGY								22	OIL SEED,OLEAGINUS FRUIT	1	No Quantity							187618			0
S3	2016	2016	2016	2	0	2	Export	400	Jordan	JOR	838	Free Zones									22	OIL SEED,OLEAGINUS FRUIT	1	No Quantity							1039435			0
S3	2016	2016	2016	2	0	2	Export	400	Jordan	JOR	842	USA	USA								22	OIL SEED,OLEAGINUS FRUIT	1	No Quantity							20032			0
S3	2016	2016	2016	2	0	2	Export	398	Kazakhstan	KAZ	0	World	WLD								23	CRUDE RUBBER	1	No Quantity							128926			0
S3	2016	2016	2016	2	0	2	Export	398	Kazakhstan	KAZ	276	Germany	DEU								23	CRUDE RUBBER	1	No Quantity							202			0
S3	2016	2016	2016	2	0	2	Export	398	Kazakhstan	KAZ	643	Russian Federation	RUS								23	CRUDE RUBBER	1	No Quantity							80082			0
S3	2016	2016	2016	2	0	2	Export	398	Kazakhstan	KAZ	792	Turkey	TUR								23	CRUDE RUBBER	1	No Quantity							48642			0
S3	2016	2016	2016	2	0	2	Export	400	Jordan	JOR	0	World	WLD								23	CRUDE RUBBER	1	No Quantity							116475			0
S3	2016	2016	2016	2	0	2	Export	400	Jordan	JOR	275	State of Palestine	PSE								23	CRUDE RUBBER	1	No Quantity							44937			0
S3	2016	2016	2016	2	0	2	Export	400	Jordan	JOR	376	Israel	ISR								23	CRUDE RUBBER	1	No Quantity							655			0
S3	2016	2016	2016	2	0	2	Export	400	Jordan	JOR	682	Saudi Arabia	SAU								23	CRUDE RUBBER	1	No Quantity							70601			0
S3	2016	2016	2016	2	0	2	Export	400	Jordan	JOR	838	Free Zones									23	CRUDE RUBBER	1	No Quantity							282			0
S3	2016	2016	2016	2	0	2	Export	398	Kazakhstan	KAZ	0	World	WLD								24	CORK AND WOOD	1	No Quantity							3743054			0
S3	2016	2016	2016	2	0	2	Export	398	Kazakhstan	KAZ	4	Afghanistan	AFG								24	CORK AND WOOD	1	No Quantity							8960			0
S3	2016	2016	2016	2	0	2	Export	398	Kazakhstan	KAZ	156	China	CHN								24	CORK AND WOOD	1	No Quantity							92295			0
S3	2016	2016	2016	2	0	2	Export	398	Kazakhstan	KAZ	233	Estonia	EST								24	CORK AND WOOD	1	No Quantity							7615			0
S3	2016	2016	2016	2	0	2	Export	398	Kazakhstan	KAZ	251	France	FRA								24	CORK AND WOOD	1	No Quantity							286			0
S3	2016	2016	2016	2	0	2	Export	398	Kazakhstan	KAZ	417	Kyrgyzstan	KGZ								24	CORK AND WOOD	1	No Quantity							346980			0
S3	2016	2016	2016	2	0	2	Export	398	Kazakhstan	KAZ	528	Netherlands	NLD								24	CORK AND WOOD	1	No Quantity							90663			0
S3	2016	2016	2016	2	0	2	Export	398	Kazakhstan	KAZ	643	Russian Federation	RUS								24	CORK AND WOOD	1	No Quantity							190			0
S3	2016	2016	2016	2	0	2	Export	398	Kazakhstan	KAZ	682	Saudi Arabia	SAU								24	CORK AND WOOD	1	No Quantity							14238			0
S3	2016	2016	2016	2	0	2	Export	398	Kazakhstan	KAZ	762	Tajikistan	TJK								24	CORK AND WOOD	1	No Quantity							2119149			0
S3	2016	2016	2016	2	0	2	Export	398	Kazakhstan	KAZ	860	Uzbekistan	UZB								24	CORK AND WOOD	1	No Quantity							1062678			0
S3	2016	2016	2016	2	0	2	Export	400	Jordan	JOR	0	World	WLD								24	CORK AND WOOD	1	No Quantity							1103833			0
S3	2016	2016	2016	2	0	2	Export	400	Jordan	JOR	170	Colombia	COL								24	CORK AND WOOD	1	No Quantity							16028			0
S3	2016	2016	2016	2	0	2	Export	400	Jordan	JOR	275	State of Palestine	PSE								24	CORK AND WOOD	1	No Quantity							999			0
S3	2016	2016	2016	2	0	2	Export	400	Jordan	JOR	276	Germany	DEU								24	CORK AND WOOD	1	No Quantity							3096			0
S3	2016	2016	2016	2	0	2	Export	400	Jordan	JOR	368	Iraq	IRQ								24	CORK AND WOOD	1	No Quantity							181863			0
S3	2016	2016	2016	2	0	2	Export	400	Jordan	JOR	414	Kuwait	KWT								24	CORK AND WOOD	1	No Quantity							2817			0
S3	2016	2016	2016	2	0	2	Export	400	Jordan	JOR	682	Saudi Arabia	SAU								24	CORK AND WOOD	1	No Quantity							92794			0
S3	2016	2016	2016	2	0	2	Export	400	Jordan	JOR	760	Syria	SYR								24	CORK AND WOOD	1	No Quantity							505800			0
S3	2016	2016	2016	2	0	2	Export	400	Jordan	JOR	784	United Arab Emirates	ARE								24	CORK AND WOOD	1	No Quantity							17976			0
S3	2016	2016	2016	2	0	2	Export	400	Jordan	JOR	804	Ukraine	UKR								24	CORK AND WOOD	1	No Quantity							280			0
S3	2016	2016	2016	2	0	2	Export	400	Jordan	JOR	818	Egypt	EGY								24	CORK AND WOOD	1	No Quantity							70761			0
S3	2016	2016	2016	2	0	2	Export	400	Jordan	JOR	838	Free Zones									24	CORK AND WOOD	1	No Quantity							211418			0
S3	2016	2016	2016	2	0	2	Export	398	Kazakhstan	KAZ	0	World	WLD								25	PULP AND WASTE PAPER	1	No Quantity							4514960			0
S3	2016	2016	2016	2	0	2	Export	398	Kazakhstan	KAZ	417	Kyrgyzstan	KGZ								25	PULP AND WASTE PAPER	1	No Quantity							6250			0
S3	2016	2016	2016	2	0	2	Export	398	Kazakhstan	KAZ	643	Russian Federation	RUS								25	PULP AND WASTE PAPER	1	No Quantity							4217908			0
S3	2016	2016	2016	2	0	2	Export	398	Kazakhstan	KAZ	762	Tajikistan	TJK								25	PULP AND WASTE PAPER	1	No Quantity							2290			0
S3	2016	2016	2016	2	0	2	Export	398	Kazakhstan	KAZ	860	Uzbekistan	UZB								25	PULP AND WASTE PAPER	1	No Quantity							288511			0
S3	2016	2016	2016	2	0	2	Export	400	Jordan	JOR	0	World	WLD								25	PULP AND WASTE PAPER	1	No Quantity							12454774			0
S3	2016	2016	2016	2	0	2	Export	400	Jordan	JOR	275	State of Palestine	PSE								25	PULP AND WASTE PAPER	1	No Quantity							4155			0
S3	2016	2016	2016	2	0	2	Export	400	Jordan	JOR	360	Indonesia	IDN								25	PULP AND WASTE PAPER	1	No Quantity							420092			0
S3	2016	2016	2016	2	0	2	Export	400	Jordan	JOR	368	Iraq	IRQ								25	PULP AND WASTE PAPER	1	No Quantity							8815			0
S3	2016	2016	2016	2	0	2	Export	400	Jordan	JOR	422	Lebanon	LBN								25	PULP AND WASTE PAPER	1	No Quantity							7800			0
S3	2016	2016	2016	2	0	2	Export	400	Jordan	JOR	586	Pakistan	PAK								25	PULP AND WASTE PAPER	1	No Quantity							20851			0
S3	2016	2016	2016	2	0	2	Export	400	Jordan	JOR	682	Saudi Arabia	SAU								25	PULP AND WASTE PAPER	1	No Quantity							352483			0
S3	2016	2016	2016	2	0	2	Export	400	Jordan	JOR	686	Senegal	SEN								25	PULP AND WASTE PAPER	1	No Quantity							78048			0
S3	2016	2016	2016	2	0	2	Export	400	Jordan	JOR	699	India	IND								25	PULP AND WASTE PAPER	1	No Quantity							725635			0
S3	2016	2016	2016	2	0	2	Export	400	Jordan	JOR	784	United Arab Emirates	ARE								25	PULP AND WASTE PAPER	1	No Quantity							10743983			0
S3	2016	2016	2016	2	0	2	Export	400	Jordan	JOR	792	Turkey	TUR								25	PULP AND WASTE PAPER	1	No Quantity							549			0
S3	2016	2016	2016	2	0	2	Export	400	Jordan	JOR	838	Free Zones									25	PULP AND WASTE PAPER	1	No Quantity							82252			0
S3	2016	2016	2016	2	0	2	Export	400	Jordan	JOR	887	Yemen	YEM								25	PULP AND WASTE PAPER	1	No Quantity							10111			0
S3	2016	2016	2016	2	0	2	Export	398	Kazakhstan	KAZ	0	World	WLD								26	TEXTILE FIBRES	1	No Quantity							79263016			0
S3	2016	2016	2016	2	0	2	Export	398	Kazakhstan	KAZ	31	Azerbaijan	AZE								26	TEXTILE FIBRES	1	No Quantity							461			0
S3	2016	2016	2016	2	0	2	Export	398	Kazakhstan	KAZ	36	Australia	AUS								26	TEXTILE FIBRES	1	No Quantity							1208			0
S3	2016	2016	2016	2	0	2	Export	398	Kazakhstan	KAZ	40	Austria	AUT								26	TEXTILE FIBRES	1	No Quantity							311			0
S3	2016	2016	2016	2	0	2	Export	398	Kazakhstan	KAZ	56	Belgium	BEL								26	TEXTILE FIBRES	1	No Quantity							33500			0
S3	2016	2016	2016	2	0	2	Export	398	Kazakhstan	KAZ	100	Bulgaria	BGR								26	TEXTILE FIBRES	1	No Quantity							86			0
S3	2016	2016	2016	2	0	2	Export	398	Kazakhstan	KAZ	112	Belarus	BLR								26	TEXTILE FIBRES	1	No Quantity							2481162			0
S3	2016	2016	2016	2	0	2	Export	398	Kazakhstan	KAZ	124	Canada	CAN								26	TEXTILE FIBRES	1	No Quantity							1718			0
S3	2016	2016	2016	2	0	2	Export	398	Kazakhstan	KAZ	156	China	CHN								26	TEXTILE FIBRES	1	No Quantity							5564852			0
S3	2016	2016	2016	2	0	2	Export	398	Kazakhstan	KAZ	203	Czechia	CZE								26	TEXTILE FIBRES	1	No Quantity							2033			0
S3	2016	2016	2016	2	0	2	Export	398	Kazakhstan	KAZ	208	Denmark	DNK								26	TEXTILE FIBRES	1	No Quantity							364			0
S3	2016	2016	2016	2	0	2	Export	398	Kazakhstan	KAZ	246	Finland	FIN								26	TEXTILE FIBRES	1	No Quantity							186			0
S3	2016	2016	2016	2	0	2	Export	398	Kazakhstan	KAZ	251	France	FRA								26	TEXTILE FIBRES	1	No Quantity							1217			0
S3	2016	2016	2016	2	0	2	Export	398	Kazakhstan	KAZ	268	Georgia	GEO								26	TEXTILE FIBRES	1	No Quantity							520			0
S3	2016	2016	2016	2	0	2	Export	398	Kazakhstan	KAZ	276	Germany	DEU								26	TEXTILE FIBRES	1	No Quantity							53573			0
S3	2016	2016	2016	2	0	2	Export	398	Kazakhstan	KAZ	300	Greece	GRC								26	TEXTILE FIBRES	1	No Quantity							305			0
S3	2016	2016	2016	2	0	2	Export	398	Kazakhstan	KAZ	364	Iran	IRN								26	TEXTILE FIBRES	1	No Quantity							1161			0
S3	2016	2016	2016	2	0	2	Export	398	Kazakhstan	KAZ	381	Italy	ITA								26	TEXTILE FIBRES	1	No Quantity							16802			0
S3	2016	2016	2016	2	0	2	Export	398	Kazakhstan	KAZ	392	Japan	JPN								26	TEXTILE FIBRES	1	No Quantity							1016			0
S3	2016	2016	2016	2	0	2	Export	398	Kazakhstan	KAZ	410	Rep. of Korea	KOR								26	TEXTILE FIBRES	1	No Quantity							1445			0
S3	2016	2016	2016	2	0	2	Export	398	Kazakhstan	KAZ	417	Kyrgyzstan	KGZ								26	TEXTILE FIBRES	1	No Quantity							51422			0
S3	2016	2016	2016	2	0	2	Export	398	Kazakhstan	KAZ	428	Latvia	LVA								26	TEXTILE FIBRES	1	No Quantity							38842400			0
S3	2016	2016	2016	2	0	2	Export	398	Kazakhstan	KAZ	440	Lithuania	LTU								26	TEXTILE FIBRES	1	No Quantity							598			0
S3	2016	2016	2016	2	0	2	Export	398	Kazakhstan	KAZ	442	Luxembourg	LUX								26	TEXTILE FIBRES	1	No Quantity							287			0
S3	2016	2016	2016	2	0	2	Export	398	Kazakhstan	KAZ	458	Malaysia	MYS								26	TEXTILE FIBRES	1	No Quantity							66			0
S3	2016	2016	2016	2	0	2	Export	398	Kazakhstan	KAZ	490	Other Asia, nes									26	TEXTILE FIBRES	1	No Quantity							66			0
S3	2016	2016	2016	2	0	2	Export	398	Kazakhstan	KAZ	496	Mongolia	MNG								26	TEXTILE FIBRES	1	No Quantity							126			0
S3	2016	2016	2016	2	0	2	Export	398	Kazakhstan	KAZ	498	Rep. of Moldova	MDA								26	TEXTILE FIBRES	1	No Quantity							11108277			0
S3	2016	2016	2016	2	0	2	Export	398	Kazakhstan	KAZ	528	Netherlands	NLD								26	TEXTILE FIBRES	1	No Quantity							462			0
S3	2016	2016	2016	2	0	2	Export	398	Kazakhstan	KAZ	554	New Zealand	NZL								26	TEXTILE FIBRES	1	No Quantity							59			0
S3	2016	2016	2016	2	0	2	Export	398	Kazakhstan	KAZ	586	Pakistan	PAK								26	TEXTILE FIBRES	1	No Quantity							7513			0
S3	2016	2016	2016	2	0	2	Export	398	Kazakhstan	KAZ	608	Philippines	PHL								26	TEXTILE FIBRES	1	No Quantity							39			0
S3	2016	2016	2016	2	0	2	Export	398	Kazakhstan	KAZ	616	Poland	POL								26	TEXTILE FIBRES	1	No Quantity							1454			0
S3	2016	2016	2016	2	0	2	Export	398	Kazakhstan	KAZ	643	Russian Federation	RUS								26	TEXTILE FIBRES	1	No Quantity							17791033			0
S3	2016	2016	2016	2	0	2	Export	398	Kazakhstan	KAZ	699	India	IND								26	TEXTILE FIBRES	1	No Quantity							175			0
S3	2016	2016	2016	2	0	2	Export	398	Kazakhstan	KAZ	702	Singapore	SGP								26	TEXTILE FIBRES	1	No Quantity							286			0
S3	2016	2016	2016	2	0	2	Export	398	Kazakhstan	KAZ	704	Viet Nam	VNM								26	TEXTILE FIBRES	1	No Quantity							179			0
S3	2016	2016	2016	2	0	2	Export	398	Kazakhstan	KAZ	705	Slovenia	SVN								26	TEXTILE FIBRES	1	No Quantity							348			0
S3	2016	2016	2016	2	0	2	Export	398	Kazakhstan	KAZ	724	Spain	ESP								26	TEXTILE FIBRES	1	No Quantity							919			0
S3	2016	2016	2016	2	0	2	Export	398	Kazakhstan	KAZ	752	Sweden	SWE								26	TEXTILE FIBRES	1	No Quantity							13			0
S3	2016	2016	2016	2	0	2	Export	398	Kazakhstan	KAZ	757	Switzerland	CHE								26	TEXTILE FIBRES	1	No Quantity							3078			0
S3	2016	2016	2016	2	0	2	Export	398	Kazakhstan	KAZ	762	Tajikistan	TJK								26	TEXTILE FIBRES	1	No Quantity							63787			0
S3	2016	2016	2016	2	0	2	Export	398	Kazakhstan	KAZ	784	United Arab Emirates	ARE								26	TEXTILE FIBRES	1	No Quantity							558			0
S3	2016	2016	2016	2	0	2	Export	398	Kazakhstan	KAZ	792	Turkey	TUR								26	TEXTILE FIBRES	1	No Quantity							3207432			0
S3	2016	2016	2016	2	0	2	Export	398	Kazakhstan	KAZ	804	Ukraine	UKR								26	TEXTILE FIBRES	1	No Quantity							1239			0
S3	2016	2016	2016	2	0	2	Export	398	Kazakhstan	KAZ	826	United Kingdom	GBR								26	TEXTILE FIBRES	1	No Quantity							11887			0
S3	2016	2016	2016	2	0	2	Export	398	Kazakhstan	KAZ	842	USA	USA								26	TEXTILE FIBRES	1	No Quantity							4502			0
S3	2016	2016	2016	2	0	2	Export	398	Kazakhstan	KAZ	860	Uzbekistan	UZB								26	TEXTILE FIBRES	1	No Quantity							2892			0
S3	2016	2016	2016	2	0	2	Export	400	Jordan	JOR	0	World	WLD								26	TEXTILE FIBRES	1	No Quantity							1902217			0
S3	2016	2016	2016	2	0	2	Export	400	Jordan	JOR	251	France	FRA								26	TEXTILE FIBRES	1	No Quantity							4276			0
S3	2016	2016	2016	2	0	2	Export	400	Jordan	JOR	275	State of Palestine	PSE								26	TEXTILE FIBRES	1	No Quantity							1923			0
S3	2016	2016	2016	2	0	2	Export	400	Jordan	JOR	368	Iraq	IRQ								26	TEXTILE FIBRES	1	No Quantity							117085			0
S3	2016	2016	2016	2	0	2	Export	400	Jordan	JOR	392	Japan	JPN								26	TEXTILE FIBRES	1	No Quantity							12489			0
S3	2016	2016	2016	2	0	2	Export	400	Jordan	JOR	414	Kuwait	KWT								26	TEXTILE FIBRES	1	No Quantity							423			0
S3	2016	2016	2016	2	0	2	Export	400	Jordan	JOR	458	Malaysia	MYS								26	TEXTILE FIBRES	1	No Quantity							7168			0
S3	2016	2016	2016	2	0	2	Export	400	Jordan	JOR	528	Netherlands	NLD								26	TEXTILE FIBRES	1	No Quantity							704			0
S3	2016	2016	2016	2	0	2	Export	400	Jordan	JOR	682	Saudi Arabia	SAU								26	TEXTILE FIBRES	1	No Quantity							433828			0
S3	2016	2016	2016	2	0	2	Export	400	Jordan	JOR	699	India	IND								26	TEXTILE FIBRES	1	No Quantity							620214			0
S3	2016	2016	2016	2	0	2	Export	400	Jordan	JOR	710	South Africa	ZAF								26	TEXTILE FIBRES	1	No Quantity							2231			0
S3	2016	2016	2016	2	0	2	Export	400	Jordan	JOR	760	Syria	SYR								26	TEXTILE FIBRES	1	No Quantity							35770			0
S3	2016	2016	2016	2	0	2	Export	400	Jordan	JOR	784	United Arab Emirates	ARE								26	TEXTILE FIBRES	1	No Quantity							262			0
S3	2016	2016	2016	2	0	2	Export	400	Jordan	JOR	788	Tunisia	TUN								26	TEXTILE FIBRES	1	No Quantity							29070			0
S3	2016	2016	2016	2	0	2	Export	400	Jordan	JOR	792	Turkey	TUR								26	TEXTILE FIBRES	1	No Quantity							8586			0
S3	2016	2016	2016	2	0	2	Export	400	Jordan	JOR	804	Ukraine	UKR								26	TEXTILE FIBRES	1	No Quantity							83631			0
S3	2016	2016	2016	2	0	2	Export	400	Jordan	JOR	818	Egypt	EGY								26	TEXTILE FIBRES	1	No Quantity							371489			0
S3	2016	2016	2016	2	0	2	Export	400	Jordan	JOR	826	United Kingdom	GBR								26	TEXTILE FIBRES	1	No Quantity							17069			0
S3	2016	2016	2016	2	0	2	Export	400	Jordan	JOR	838	Free Zones									26	TEXTILE FIBRES	1	No Quantity							152561			0
S3	2016	2016	2016	2	0	2	Export	400	Jordan	JOR	842	USA	USA								26	TEXTILE FIBRES	1	No Quantity							3439			0
S3	2016	2016	2016	2	0	2	Export	398	Kazakhstan	KAZ	0	World	WLD								27	CRUDE FERTILIZER,MINERAL	1	No Quantity							347411357			0
S3	2016	2016	2016	2	0	2	Export	398	Kazakhstan	KAZ	31	Azerbaijan	AZE								27	CRUDE FERTILIZER,MINERAL	1	No Quantity							5763767			0
S3	2016	2016	2016	2	0	2	Export	398	Kazakhstan	KAZ	32	Argentina	ARG								27	CRUDE FERTILIZER,MINERAL	1	No Quantity							1102365			0
S3	2016	2016	2016	2	0	2	Export	398	Kazakhstan	KAZ	56	Belgium	BEL								27	CRUDE FERTILIZER,MINERAL	1	No Quantity							1321219			0
S3	2016	2016	2016	2	0	2	Export	398	Kazakhstan	KAZ	76	Brazil	BRA								27	CRUDE FERTILIZER,MINERAL	1	No Quantity							25392952			0
S3	2016	2016	2016	2	0	2	Export	398	Kazakhstan	KAZ	112	Belarus	BLR								27	CRUDE FERTILIZER,MINERAL	1	No Quantity							466480			0
S3	2016	2016	2016	2	0	2	Export	398	Kazakhstan	KAZ	144	Sri Lanka	LKA								27	CRUDE FERTILIZER,MINERAL	1	No Quantity							2818473			0
S3	2016	2016	2016	2	0	2	Export	398	Kazakhstan	KAZ	156	China	CHN								27	CRUDE FERTILIZER,MINERAL	1	No Quantity							35720119			0
S3	2016	2016	2016	2	0	2	Export	398	Kazakhstan	KAZ	203	Czechia	CZE								27	CRUDE FERTILIZER,MINERAL	1	No Quantity							3628			0
S3	2016	2016	2016	2	0	2	Export	398	Kazakhstan	KAZ	204	Benin	BEN								27	CRUDE FERTILIZER,MINERAL	1	No Quantity							2457291			0
S3	2016	2016	2016	2	0	2	Export	398	Kazakhstan	KAZ	268	Georgia	GEO								27	CRUDE FERTILIZER,MINERAL	1	No Quantity							168			0
S3	2016	2016	2016	2	0	2	Export	398	Kazakhstan	KAZ	276	Germany	DEU								27	CRUDE FERTILIZER,MINERAL	1	No Quantity							3875			0
S3	2016	2016	2016	2	0	2	Export	398	Kazakhstan	KAZ	344	China, Hong Kong SAR	HKG								27	CRUDE FERTILIZER,MINERAL	1	No Quantity							13484			0
S3	2016	2016	2016	2	0	2	Export	398	Kazakhstan	KAZ	364	Iran	IRN								27	CRUDE FERTILIZER,MINERAL	1	No Quantity							110			0
S3	2016	2016	2016	2	0	2	Export	398	Kazakhstan	KAZ	376	Israel	ISR								27	CRUDE FERTILIZER,MINERAL	1	No Quantity							11160089			0
S3	2016	2016	2016	2	0	2	Export	398	Kazakhstan	KAZ	381	Italy	ITA								27	CRUDE FERTILIZER,MINERAL	1	No Quantity							6			0
S3	2016	2016	2016	2	0	2	Export	398	Kazakhstan	KAZ	410	Rep. of Korea	KOR								27	CRUDE FERTILIZER,MINERAL	1	No Quantity							222			0
S3	2016	2016	2016	2	0	2	Export	398	Kazakhstan	KAZ	417	Kyrgyzstan	KGZ								27	CRUDE FERTILIZER,MINERAL	1	No Quantity							11813644			0
S3	2016	2016	2016	2	0	2	Export	398	Kazakhstan	KAZ	440	Lithuania	LTU								27	CRUDE FERTILIZER,MINERAL	1	No Quantity							17223809			0
S3	2016	2016	2016	2	0	2	Export	398	Kazakhstan	KAZ	458	Malaysia	MYS								27	CRUDE FERTILIZER,MINERAL	1	No Quantity							84			0
S3	2016	2016	2016	2	0	2	Export	398	Kazakhstan	KAZ	490	Other Asia, nes									27	CRUDE FERTILIZER,MINERAL	1	No Quantity							100			0
S3	2016	2016	2016	2	0	2	Export	398	Kazakhstan	KAZ	504	Morocco	MAR								27	CRUDE FERTILIZER,MINERAL	1	No Quantity							23401571			0
S3	2016	2016	2016	2	0	2	Export	398	Kazakhstan	KAZ	516	Namibia	NAM								27	CRUDE FERTILIZER,MINERAL	1	No Quantity							297495			0
S3	2016	2016	2016	2	0	2	Export	398	Kazakhstan	KAZ	528	Netherlands	NLD								27	CRUDE FERTILIZER,MINERAL	1	No Quantity							156			0
S3	2016	2016	2016	2	0	2	Export	398	Kazakhstan	KAZ	566	Nigeria	NGA								27	CRUDE FERTILIZER,MINERAL	1	No Quantity							3766			0
S3	2016	2016	2016	2	0	2	Export	398	Kazakhstan	KAZ	586	Pakistan	PAK								27	CRUDE FERTILIZER,MINERAL	1	No Quantity							399			0
S3	2016	2016	2016	2	0	2	Export	398	Kazakhstan	KAZ	616	Poland	POL								27	CRUDE FERTILIZER,MINERAL	1	No Quantity							16333			0
S3	2016	2016	2016	2	0	2	Export	398	Kazakhstan	KAZ	642	Romania	ROU								27	CRUDE FERTILIZER,MINERAL	1	No Quantity							31243			0
S3	2016	2016	2016	2	0	2	Export	398	Kazakhstan	KAZ	643	Russian Federation	RUS								27	CRUDE FERTILIZER,MINERAL	1	No Quantity							108258565			0
S3	2016	2016	2016	2	0	2	Export	398	Kazakhstan	KAZ	686	Senegal	SEN								27	CRUDE FERTILIZER,MINERAL	1	No Quantity							5633149			0
S3	2016	2016	2016	2	0	2	Export	398	Kazakhstan	KAZ	699	India	IND								27	CRUDE FERTILIZER,MINERAL	1	No Quantity							23573895			0
S3	2016	2016	2016	2	0	2	Export	398	Kazakhstan	KAZ	704	Viet Nam	VNM								27	CRUDE FERTILIZER,MINERAL	1	No Quantity							909455			0
S3	2016	2016	2016	2	0	2	Export	398	Kazakhstan	KAZ	710	South Africa	ZAF								27	CRUDE FERTILIZER,MINERAL	1	No Quantity							3001081			0
S3	2016	2016	2016	2	0	2	Export	398	Kazakhstan	KAZ	757	Switzerland	CHE								27	CRUDE FERTILIZER,MINERAL	1	No Quantity							100			0
S3	2016	2016	2016	2	0	2	Export	398	Kazakhstan	KAZ	762	Tajikistan	TJK								27	CRUDE FERTILIZER,MINERAL	1	No Quantity							1236220			0
S3	2016	2016	2016	2	0	2	Export	398	Kazakhstan	KAZ	764	Thailand	THA								27	CRUDE FERTILIZER,MINERAL	1	No Quantity							1683090			0
S3	2016	2016	2016	2	0	2	Export	398	Kazakhstan	KAZ	784	United Arab Emirates	ARE								27	CRUDE FERTILIZER,MINERAL	1	No Quantity							348			0
S3	2016	2016	2016	2	0	2	Export	398	Kazakhstan	KAZ	788	Tunisia	TUN								27	CRUDE FERTILIZER,MINERAL	1	No Quantity							5470890			0
S3	2016	2016	2016	2	0	2	Export	398	Kazakhstan	KAZ	792	Turkey	TUR								27	CRUDE FERTILIZER,MINERAL	1	No Quantity							314340			0
S3	2016	2016	2016	2	0	2	Export	398	Kazakhstan	KAZ	795	Turkmenistan	TKM								27	CRUDE FERTILIZER,MINERAL	1	No Quantity							19605464			0
S3	2016	2016	2016	2	0	2	Export	398	Kazakhstan	KAZ	804	Ukraine	UKR								27	CRUDE FERTILIZER,MINERAL	1	No Quantity							11031691			0
S3	2016	2016	2016	2	0	2	Export	398	Kazakhstan	KAZ	826	United Kingdom	GBR								27	CRUDE FERTILIZER,MINERAL	1	No Quantity							3229			0
S3	2016	2016	2016	2	0	2	Export	398	Kazakhstan	KAZ	842	USA	USA								27	CRUDE FERTILIZER,MINERAL	1	No Quantity							4959960			0
S3	2016	2016	2016	2	0	2	Export	398	Kazakhstan	KAZ	860	Uzbekistan	UZB								27	CRUDE FERTILIZER,MINERAL	1	No Quantity							22717033			0
S3	2016	2016	2016	2	0	2	Export	400	Jordan	JOR	0	World	WLD								27	CRUDE FERTILIZER,MINERAL	1	No Quantity							465569726			0
S3	2016	2016	2016	2	0	2	Export	400	Jordan	JOR	36	Australia	AUS								27	CRUDE FERTILIZER,MINERAL	1	No Quantity							7713673			0
S3	2016	2016	2016	2	0	2	Export	400	Jordan	JOR	40	Austria	AUT								27	CRUDE FERTILIZER,MINERAL	1	No Quantity							468340			0
S3	2016	2016	2016	2	0	2	Export	400	Jordan	JOR	48	Bahrain	BHR								27	CRUDE FERTILIZER,MINERAL	1	No Quantity							165690			0
S3	2016	2016	2016	2	0	2	Export	400	Jordan	JOR	56	Belgium	BEL								27	CRUDE FERTILIZER,MINERAL	1	No Quantity							17975			0
S3	2016	2016	2016	2	0	2	Export	400	Jordan	JOR	100	Bulgaria	BGR								27	CRUDE FERTILIZER,MINERAL	1	No Quantity							8298298			0
S3	2016	2016	2016	2	0	2	Export	400	Jordan	JOR	124	Canada	CAN								27	CRUDE FERTILIZER,MINERAL	1	No Quantity							262			0
S3	2016	2016	2016	2	0	2	Export	400	Jordan	JOR	156	China	CHN								27	CRUDE FERTILIZER,MINERAL	1	No Quantity							3721			0
S3	2016	2016	2016	2	0	2	Export	400	Jordan	JOR	196	Cyprus	CYP								27	CRUDE FERTILIZER,MINERAL	1	No Quantity							10938			0
S3	2016	2016	2016	2	0	2	Export	400	Jordan	JOR	208	Denmark	DNK								27	CRUDE FERTILIZER,MINERAL	1	No Quantity							2577			0
S3	2016	2016	2016	2	0	2	Export	400	Jordan	JOR	275	State of Palestine	PSE								27	CRUDE FERTILIZER,MINERAL	1	No Quantity							25563332			0
S3	2016	2016	2016	2	0	2	Export	400	Jordan	JOR	276	Germany	DEU								27	CRUDE FERTILIZER,MINERAL	1	No Quantity							11313			0
S3	2016	2016	2016	2	0	2	Export	400	Jordan	JOR	360	Indonesia	IDN								27	CRUDE FERTILIZER,MINERAL	1	No Quantity							88943047			0
S3	2016	2016	2016	2	0	2	Export	400	Jordan	JOR	364	Iran	IRN								27	CRUDE FERTILIZER,MINERAL	1	No Quantity							12077967			0
S3	2016	2016	2016	2	0	2	Export	400	Jordan	JOR	368	Iraq	IRQ								27	CRUDE FERTILIZER,MINERAL	1	No Quantity							87894			0
S3	2016	2016	2016	2	0	2	Export	400	Jordan	JOR	376	Israel	ISR								27	CRUDE FERTILIZER,MINERAL	1	No Quantity							932965			0
S3	2016	2016	2016	2	0	2	Export	400	Jordan	JOR	392	Japan	JPN								27	CRUDE FERTILIZER,MINERAL	1	No Quantity							7690106			0
S3	2016	2016	2016	2	0	2	Export	400	Jordan	JOR	410	Rep. of Korea	KOR								27	CRUDE FERTILIZER,MINERAL	1	No Quantity							4525618			0
S3	2016	2016	2016	2	0	2	Export	400	Jordan	JOR	414	Kuwait	KWT								27	CRUDE FERTILIZER,MINERAL	1	No Quantity							27906			0
S3	2016	2016	2016	2	0	2	Export	400	Jordan	JOR	422	Lebanon	LBN								27	CRUDE FERTILIZER,MINERAL	1	No Quantity							10369260			0
S3	2016	2016	2016	2	0	2	Export	400	Jordan	JOR	434	Libya	LBY								27	CRUDE FERTILIZER,MINERAL	1	No Quantity							19815			0
S3	2016	2016	2016	2	0	2	Export	400	Jordan	JOR	458	Malaysia	MYS								27	CRUDE FERTILIZER,MINERAL	1	No Quantity							4224543			0
S3	2016	2016	2016	2	0	2	Export	400	Jordan	JOR	478	Mauritania	MRT								27	CRUDE FERTILIZER,MINERAL	1	No Quantity							8087			0
S3	2016	2016	2016	2	0	2	Export	400	Jordan	JOR	490	Other Asia, nes									27	CRUDE FERTILIZER,MINERAL	1	No Quantity							5607691			0
S3	2016	2016	2016	2	0	2	Export	400	Jordan	JOR	616	Poland	POL								27	CRUDE FERTILIZER,MINERAL	1	No Quantity							9315			0
S3	2016	2016	2016	2	0	2	Export	400	Jordan	JOR	634	Qatar	QAT								27	CRUDE FERTILIZER,MINERAL	1	No Quantity							26758			0
S3	2016	2016	2016	2	0	2	Export	400	Jordan	JOR	682	Saudi Arabia	SAU								27	CRUDE FERTILIZER,MINERAL	1	No Quantity							1787678			0
S3	2016	2016	2016	2	0	2	Export	400	Jordan	JOR	688	Serbia	SRB								27	CRUDE FERTILIZER,MINERAL	1	No Quantity							7731599			0
S3	2016	2016	2016	2	0	2	Export	400	Jordan	JOR	699	India	IND								27	CRUDE FERTILIZER,MINERAL	1	No Quantity							276391627			0
S3	2016	2016	2016	2	0	2	Export	400	Jordan	JOR	724	Spain	ESP								27	CRUDE FERTILIZER,MINERAL	1	No Quantity							1113			0
S3	2016	2016	2016	2	0	2	Export	400	Jordan	JOR	760	Syria	SYR								27	CRUDE FERTILIZER,MINERAL	1	No Quantity							37437			0
S3	2016	2016	2016	2	0	2	Export	400	Jordan	JOR	784	United Arab Emirates	ARE								27	CRUDE FERTILIZER,MINERAL	1	No Quantity							1590378			0
S3	2016	2016	2016	2	0	2	Export	400	Jordan	JOR	788	Tunisia	TUN								27	CRUDE FERTILIZER,MINERAL	1	No Quantity							3524			0
S3	2016	2016	2016	2	0	2	Export	400	Jordan	JOR	792	Turkey	TUR								27	CRUDE FERTILIZER,MINERAL	1	No Quantity							427397			0
S3	2016	2016	2016	2	0	2	Export	400	Jordan	JOR	826	United Kingdom	GBR								27	CRUDE FERTILIZER,MINERAL	1	No Quantity							28454			0
S3	2016	2016	2016	2	0	2	Export	400	Jordan	JOR	838	Free Zones									27	CRUDE FERTILIZER,MINERAL	1	No Quantity							618616			0
S3	2016	2016	2016	2	0	2	Export	400	Jordan	JOR	842	USA	USA								27	CRUDE FERTILIZER,MINERAL	1	No Quantity							142644			0
S3	2016	2016	2016	2	0	2	Export	400	Jordan	JOR	887	Yemen	YEM								27	CRUDE FERTILIZER,MINERAL	1	No Quantity							2169			0
S3	2016	2016	2016	2	0	2	Export	398	Kazakhstan	KAZ	0	World	WLD								28	METALLIFEROUS ORE,SCRAP	1	No Quantity							1643917741			0
S3	2016	2016	2016	2	0	2	Export	398	Kazakhstan	KAZ	4	Afghanistan	AFG								28	METALLIFEROUS ORE,SCRAP	1	No Quantity							654919			0
S3	2016	2016	2016	2	0	2	Export	398	Kazakhstan	KAZ	31	Azerbaijan	AZE								28	METALLIFEROUS ORE,SCRAP	1	No Quantity							740736			0
S3	2016	2016	2016	2	0	2	Export	398	Kazakhstan	KAZ	36	Australia	AUS								28	METALLIFEROUS ORE,SCRAP	1	No Quantity							2800			0
S3	2016	2016	2016	2	0	2	Export	398	Kazakhstan	KAZ	56	Belgium	BEL								28	METALLIFEROUS ORE,SCRAP	1	No Quantity							1819999			0
S3	2016	2016	2016	2	0	2	Export	398	Kazakhstan	KAZ	100	Bulgaria	BGR								28	METALLIFEROUS ORE,SCRAP	1	No Quantity							7958631			0
S3	2016	2016	2016	2	0	2	Export	398	Kazakhstan	KAZ	156	China	CHN								28	METALLIFEROUS ORE,SCRAP	1	No Quantity							446653762			0
S3	2016	2016	2016	2	0	2	Export	398	Kazakhstan	KAZ	268	Georgia	GEO								28	METALLIFEROUS ORE,SCRAP	1	No Quantity							445190			0
S3	2016	2016	2016	2	0	2	Export	398	Kazakhstan	KAZ	276	Germany	DEU								28	METALLIFEROUS ORE,SCRAP	1	No Quantity							2187766			0
S3	2016	2016	2016	2	0	2	Export	398	Kazakhstan	KAZ	364	Iran	IRN								28	METALLIFEROUS ORE,SCRAP	1	No Quantity							685878			0
S3	2016	2016	2016	2	0	2	Export	398	Kazakhstan	KAZ	381	Italy	ITA								28	METALLIFEROUS ORE,SCRAP	1	No Quantity							1187935			0
S3	2016	2016	2016	2	0	2	Export	398	Kazakhstan	KAZ	392	Japan	JPN								28	METALLIFEROUS ORE,SCRAP	1	No Quantity							17158			0
S3	2016	2016	2016	2	0	2	Export	398	Kazakhstan	KAZ	417	Kyrgyzstan	KGZ								28	METALLIFEROUS ORE,SCRAP	1	No Quantity							320026			0
S3	2016	2016	2016	2	0	2	Export	398	Kazakhstan	KAZ	428	Latvia	LVA								28	METALLIFEROUS ORE,SCRAP	1	No Quantity							187638			0
S3	2016	2016	2016	2	0	2	Export	398	Kazakhstan	KAZ	440	Lithuania	LTU								28	METALLIFEROUS ORE,SCRAP	1	No Quantity							1383707			0
S3	2016	2016	2016	2	0	2	Export	398	Kazakhstan	KAZ	528	Netherlands	NLD								28	METALLIFEROUS ORE,SCRAP	1	No Quantity							963075			0
S3	2016	2016	2016	2	0	2	Export	398	Kazakhstan	KAZ	586	Pakistan	PAK								28	METALLIFEROUS ORE,SCRAP	1	No Quantity							317733			0
S3	2016	2016	2016	2	0	2	Export	398	Kazakhstan	KAZ	616	Poland	POL								28	METALLIFEROUS ORE,SCRAP	1	No Quantity							26066			0
S3	2016	2016	2016	2	0	2	Export	398	Kazakhstan	KAZ	643	Russian Federation	RUS								28	METALLIFEROUS ORE,SCRAP	1	No Quantity							1096045748			0
S3	2016	2016	2016	2	0	2	Export	398	Kazakhstan	KAZ	699	India	IND								28	METALLIFEROUS ORE,SCRAP	1	No Quantity							2396843			0
S3	2016	2016	2016	2	0	2	Export	398	Kazakhstan	KAZ	757	Switzerland	CHE								28	METALLIFEROUS ORE,SCRAP	1	No Quantity							8180			0
S3	2016	2016	2016	2	0	2	Export	398	Kazakhstan	KAZ	784	United Arab Emirates	ARE								28	METALLIFEROUS ORE,SCRAP	1	No Quantity							445177			0
S3	2016	2016	2016	2	0	2	Export	398	Kazakhstan	KAZ	792	Turkey	TUR								28	METALLIFEROUS ORE,SCRAP	1	No Quantity							748624			0
S3	2016	2016	2016	2	0	2	Export	398	Kazakhstan	KAZ	804	Ukraine	UKR								28	METALLIFEROUS ORE,SCRAP	1	No Quantity							136456			0
S3	2016	2016	2016	2	0	2	Export	398	Kazakhstan	KAZ	826	United Kingdom	GBR								28	METALLIFEROUS ORE,SCRAP	1	No Quantity							696399			0
S3	2016	2016	2016	2	0	2	Export	398	Kazakhstan	KAZ	842	USA	USA								28	METALLIFEROUS ORE,SCRAP	1	No Quantity							65			0
S3	2016	2016	2016	2	0	2	Export	398	Kazakhstan	KAZ	860	Uzbekistan	UZB								28	METALLIFEROUS ORE,SCRAP	1	No Quantity							77887230			0
S3	2016	2016	2016	2	0	2	Export	400	Jordan	JOR	0	World	WLD								28	METALLIFEROUS ORE,SCRAP	1	No Quantity							51360136			0
S3	2016	2016	2016	2	0	2	Export	400	Jordan	JOR	48	Bahrain	BHR								28	METALLIFEROUS ORE,SCRAP	1	No Quantity							19455			0
S3	2016	2016	2016	2	0	2	Export	400	Jordan	JOR	56	Belgium	BEL								28	METALLIFEROUS ORE,SCRAP	1	No Quantity							437580			0
S3	2016	2016	2016	2	0	2	Export	400	Jordan	JOR	76	Brazil	BRA								28	METALLIFEROUS ORE,SCRAP	1	No Quantity							117710			0
S3	2016	2016	2016	2	0	2	Export	400	Jordan	JOR	100	Bulgaria	BGR								28	METALLIFEROUS ORE,SCRAP	1	No Quantity							1769161			0
S3	2016	2016	2016	2	0	2	Export	400	Jordan	JOR	156	China	CHN								28	METALLIFEROUS ORE,SCRAP	1	No Quantity							380127			0
S3	2016	2016	2016	2	0	2	Export	400	Jordan	JOR	251	France	FRA								28	METALLIFEROUS ORE,SCRAP	1	No Quantity							24128			0
S3	2016	2016	2016	2	0	2	Export	400	Jordan	JOR	262	Djibouti	DJI								28	METALLIFEROUS ORE,SCRAP	1	No Quantity							63045			0
S3	2016	2016	2016	2	0	2	Export	400	Jordan	JOR	275	State of Palestine	PSE								28	METALLIFEROUS ORE,SCRAP	1	No Quantity							38380			0
S3	2016	2016	2016	2	0	2	Export	400	Jordan	JOR	276	Germany	DEU								28	METALLIFEROUS ORE,SCRAP	1	No Quantity							1371176			0
S3	2016	2016	2016	2	0	2	Export	400	Jordan	JOR	300	Greece	GRC								28	METALLIFEROUS ORE,SCRAP	1	No Quantity							4909588			0
S3	2016	2016	2016	2	0	2	Export	400	Jordan	JOR	360	Indonesia	IDN								28	METALLIFEROUS ORE,SCRAP	1	No Quantity							429682			0
S3	2016	2016	2016	2	0	2	Export	400	Jordan	JOR	376	Israel	ISR								28	METALLIFEROUS ORE,SCRAP	1	No Quantity							25373			0
S3	2016	2016	2016	2	0	2	Export	400	Jordan	JOR	381	Italy	ITA								28	METALLIFEROUS ORE,SCRAP	1	No Quantity							310245			0
S3	2016	2016	2016	2	0	2	Export	400	Jordan	JOR	392	Japan	JPN								28	METALLIFEROUS ORE,SCRAP	1	No Quantity							6140339			0
S3	2016	2016	2016	2	0	2	Export	400	Jordan	JOR	410	Rep. of Korea	KOR								28	METALLIFEROUS ORE,SCRAP	1	No Quantity							5602960			0
S3	2016	2016	2016	2	0	2	Export	400	Jordan	JOR	458	Malaysia	MYS								28	METALLIFEROUS ORE,SCRAP	1	No Quantity							88445			0
S3	2016	2016	2016	2	0	2	Export	400	Jordan	JOR	490	Other Asia, nes									28	METALLIFEROUS ORE,SCRAP	1	No Quantity							1723027			0
S3	2016	2016	2016	2	0	2	Export	400	Jordan	JOR	528	Netherlands	NLD								28	METALLIFEROUS ORE,SCRAP	1	No Quantity							1254537			0
S3	2016	2016	2016	2	0	2	Export	400	Jordan	JOR	586	Pakistan	PAK								28	METALLIFEROUS ORE,SCRAP	1	No Quantity							34108			0
S3	2016	2016	2016	2	0	2	Export	400	Jordan	JOR	682	Saudi Arabia	SAU								28	METALLIFEROUS ORE,SCRAP	1	No Quantity							5736321			0
S3	2016	2016	2016	2	0	2	Export	400	Jordan	JOR	699	India	IND								28	METALLIFEROUS ORE,SCRAP	1	No Quantity							14145586			0
S3	2016	2016	2016	2	0	2	Export	400	Jordan	JOR	702	Singapore	SGP								28	METALLIFEROUS ORE,SCRAP	1	No Quantity							226642			0
S3	2016	2016	2016	2	0	2	Export	400	Jordan	JOR	704	Viet Nam	VNM								28	METALLIFEROUS ORE,SCRAP	1	No Quantity							122438			0
S3	2016	2016	2016	2	0	2	Export	400	Jordan	JOR	752	Sweden	SWE								28	METALLIFEROUS ORE,SCRAP	1	No Quantity							28893			0
S3	2016	2016	2016	2	0	2	Export	400	Jordan	JOR	757	Switzerland	CHE								28	METALLIFEROUS ORE,SCRAP	1	No Quantity							29485			0
S3	2016	2016	2016	2	0	2	Export	400	Jordan	JOR	764	Thailand	THA								28	METALLIFEROUS ORE,SCRAP	1	No Quantity							447148			0
S3	2016	2016	2016	2	0	2	Export	400	Jordan	JOR	784	United Arab Emirates	ARE								28	METALLIFEROUS ORE,SCRAP	1	No Quantity							4711224			0
S3	2016	2016	2016	2	0	2	Export	400	Jordan	JOR	826	United Kingdom	GBR								28	METALLIFEROUS ORE,SCRAP	1	No Quantity							12696			0
S3	2016	2016	2016	2	0	2	Export	400	Jordan	JOR	838	Free Zones									28	METALLIFEROUS ORE,SCRAP	1	No Quantity							448141			0
S3	2016	2016	2016	2	0	2	Export	400	Jordan	JOR	842	USA	USA								28	METALLIFEROUS ORE,SCRAP	1	No Quantity							712495			0
S3	2016	2016	2016	2	0	2	Export	398	Kazakhstan	KAZ	0	World	WLD								29	CRUDE ANIMAL,VEG.MATERL.	1	No Quantity							20998360			0
S3	2016	2016	2016	2	0	2	Export	398	Kazakhstan	KAZ	4	Afghanistan	AFG								29	CRUDE ANIMAL,VEG.MATERL.	1	No Quantity							549268			0
S3	2016	2016	2016	2	0	2	Export	398	Kazakhstan	KAZ	31	Azerbaijan	AZE								29	CRUDE ANIMAL,VEG.MATERL.	1	No Quantity							16166			0
S3	2016	2016	2016	2	0	2	Export	398	Kazakhstan	KAZ	112	Belarus	BLR								29	CRUDE ANIMAL,VEG.MATERL.	1	No Quantity							877774			0
S3	2016	2016	2016	2	0	2	Export	398	Kazakhstan	KAZ	156	China	CHN								29	CRUDE ANIMAL,VEG.MATERL.	1	No Quantity							8819053			0
S3	2016	2016	2016	2	0	2	Export	398	Kazakhstan	KAZ	208	Denmark	DNK								29	CRUDE ANIMAL,VEG.MATERL.	1	No Quantity							1855			0
S3	2016	2016	2016	2	0	2	Export	398	Kazakhstan	KAZ	246	Finland	FIN								29	CRUDE ANIMAL,VEG.MATERL.	1	No Quantity							781			0
S3	2016	2016	2016	2	0	2	Export	398	Kazakhstan	KAZ	251	France	FRA								29	CRUDE ANIMAL,VEG.MATERL.	1	No Quantity							274229			0
S3	2016	2016	2016	2	0	2	Export	398	Kazakhstan	KAZ	268	Georgia	GEO								29	CRUDE ANIMAL,VEG.MATERL.	1	No Quantity							1400			0
S3	2016	2016	2016	2	0	2	Export	398	Kazakhstan	KAZ	276	Germany	DEU								29	CRUDE ANIMAL,VEG.MATERL.	1	No Quantity							568436			0
S3	2016	2016	2016	2	0	2	Export	398	Kazakhstan	KAZ	344	China, Hong Kong SAR	HKG								29	CRUDE ANIMAL,VEG.MATERL.	1	No Quantity							17505			0
S3	2016	2016	2016	2	0	2	Export	398	Kazakhstan	KAZ	364	Iran	IRN								29	CRUDE ANIMAL,VEG.MATERL.	1	No Quantity							161710			0
S3	2016	2016	2016	2	0	2	Export	398	Kazakhstan	KAZ	410	Rep. of Korea	KOR								29	CRUDE ANIMAL,VEG.MATERL.	1	No Quantity							660266			0
S3	2016	2016	2016	2	0	2	Export	398	Kazakhstan	KAZ	417	Kyrgyzstan	KGZ								29	CRUDE ANIMAL,VEG.MATERL.	1	No Quantity							59512			0
S3	2016	2016	2016	2	0	2	Export	398	Kazakhstan	KAZ	422	Lebanon	LBN								29	CRUDE ANIMAL,VEG.MATERL.	1	No Quantity							35994			0
S3	2016	2016	2016	2	0	2	Export	398	Kazakhstan	KAZ	528	Netherlands	NLD								29	CRUDE ANIMAL,VEG.MATERL.	1	No Quantity							5005			0
S3	2016	2016	2016	2	0	2	Export	398	Kazakhstan	KAZ	616	Poland	POL								29	CRUDE ANIMAL,VEG.MATERL.	1	No Quantity							23234			0
S3	2016	2016	2016	2	0	2	Export	398	Kazakhstan	KAZ	643	Russian Federation	RUS								29	CRUDE ANIMAL,VEG.MATERL.	1	No Quantity							7135145			0
S3	2016	2016	2016	2	0	2	Export	398	Kazakhstan	KAZ	699	India	IND								29	CRUDE ANIMAL,VEG.MATERL.	1	No Quantity							213382			0
S3	2016	2016	2016	2	0	2	Export	398	Kazakhstan	KAZ	704	Viet Nam	VNM								29	CRUDE ANIMAL,VEG.MATERL.	1	No Quantity							45328			0
S3	2016	2016	2016	2	0	2	Export	398	Kazakhstan	KAZ	724	Spain	ESP								29	CRUDE ANIMAL,VEG.MATERL.	1	No Quantity							877			0
S3	2016	2016	2016	2	0	2	Export	398	Kazakhstan	KAZ	762	Tajikistan	TJK								29	CRUDE ANIMAL,VEG.MATERL.	1	No Quantity							6701			0
S3	2016	2016	2016	2	0	2	Export	398	Kazakhstan	KAZ	792	Turkey	TUR								29	CRUDE ANIMAL,VEG.MATERL.	1	No Quantity							1240219			0
S3	2016	2016	2016	2	0	2	Export	398	Kazakhstan	KAZ	804	Ukraine	UKR								29	CRUDE ANIMAL,VEG.MATERL.	1	No Quantity							33530			0
S3	2016	2016	2016	2	0	2	Export	398	Kazakhstan	KAZ	818	Egypt	EGY								29	CRUDE ANIMAL,VEG.MATERL.	1	No Quantity							16660			0
S3	2016	2016	2016	2	0	2	Export	398	Kazakhstan	KAZ	842	USA	USA								29	CRUDE ANIMAL,VEG.MATERL.	1	No Quantity							232500			0
S3	2016	2016	2016	2	0	2	Export	398	Kazakhstan	KAZ	860	Uzbekistan	UZB								29	CRUDE ANIMAL,VEG.MATERL.	1	No Quantity							1830			0
S3	2016	2016	2016	2	0	2	Export	400	Jordan	JOR	0	World	WLD								29	CRUDE ANIMAL,VEG.MATERL.	1	No Quantity							9981905			0
S3	2016	2016	2016	2	0	2	Export	400	Jordan	JOR	12	Algeria	DZA								29	CRUDE ANIMAL,VEG.MATERL.	1	No Quantity							637099			0
S3	2016	2016	2016	2	0	2	Export	400	Jordan	JOR	48	Bahrain	BHR								29	CRUDE ANIMAL,VEG.MATERL.	1	No Quantity							6738			0
S3	2016	2016	2016	2	0	2	Export	400	Jordan	JOR	124	Canada	CAN								29	CRUDE ANIMAL,VEG.MATERL.	1	No Quantity							8641			0
S3	2016	2016	2016	2	0	2	Export	400	Jordan	JOR	156	China	CHN								29	CRUDE ANIMAL,VEG.MATERL.	1	No Quantity							7241			0
S3	2016	2016	2016	2	0	2	Export	400	Jordan	JOR	196	Cyprus	CYP								29	CRUDE ANIMAL,VEG.MATERL.	1	No Quantity							148			0
S3	2016	2016	2016	2	0	2	Export	400	Jordan	JOR	231	Ethiopia	ETH								29	CRUDE ANIMAL,VEG.MATERL.	1	No Quantity							563			0
S3	2016	2016	2016	2	0	2	Export	400	Jordan	JOR	275	State of Palestine	PSE								29	CRUDE ANIMAL,VEG.MATERL.	1	No Quantity							11859			0
S3	2016	2016	2016	2	0	2	Export	400	Jordan	JOR	300	Greece	GRC								29	CRUDE ANIMAL,VEG.MATERL.	1	No Quantity							11701			0
S3	2016	2016	2016	2	0	2	Export	400	Jordan	JOR	364	Iran	IRN								29	CRUDE ANIMAL,VEG.MATERL.	1	No Quantity							179559			0
S3	2016	2016	2016	2	0	2	Export	400	Jordan	JOR	368	Iraq	IRQ								29	CRUDE ANIMAL,VEG.MATERL.	1	No Quantity							1008913			0
S3	2016	2016	2016	2	0	2	Export	400	Jordan	JOR	381	Italy	ITA								29	CRUDE ANIMAL,VEG.MATERL.	1	No Quantity							119544			0
S3	2016	2016	2016	2	0	2	Export	400	Jordan	JOR	414	Kuwait	KWT								29	CRUDE ANIMAL,VEG.MATERL.	1	No Quantity							148545			0
S3	2016	2016	2016	2	0	2	Export	400	Jordan	JOR	422	Lebanon	LBN								29	CRUDE ANIMAL,VEG.MATERL.	1	No Quantity							417061			0
S3	2016	2016	2016	2	0	2	Export	400	Jordan	JOR	504	Morocco	MAR								29	CRUDE ANIMAL,VEG.MATERL.	1	No Quantity							417965			0
S3	2016	2016	2016	2	0	2	Export	400	Jordan	JOR	512	Oman	OMN								29	CRUDE ANIMAL,VEG.MATERL.	1	No Quantity							175420			0
S3	2016	2016	2016	2	0	2	Export	400	Jordan	JOR	528	Netherlands	NLD								29	CRUDE ANIMAL,VEG.MATERL.	1	No Quantity							158290			0
S3	2016	2016	2016	2	0	2	Export	400	Jordan	JOR	586	Pakistan	PAK								29	CRUDE ANIMAL,VEG.MATERL.	1	No Quantity							264428			0
S3	2016	2016	2016	2	0	2	Export	400	Jordan	JOR	634	Qatar	QAT								29	CRUDE ANIMAL,VEG.MATERL.	1	No Quantity							62075			0
S3	2016	2016	2016	2	0	2	Export	400	Jordan	JOR	682	Saudi Arabia	SAU								29	CRUDE ANIMAL,VEG.MATERL.	1	No Quantity							3554126			0
S3	2016	2016	2016	2	0	2	Export	400	Jordan	JOR	704	Viet Nam	VNM								29	CRUDE ANIMAL,VEG.MATERL.	1	No Quantity							13751			0
S3	2016	2016	2016	2	0	2	Export	400	Jordan	JOR	724	Spain	ESP								29	CRUDE ANIMAL,VEG.MATERL.	1	No Quantity							285980			0
S3	2016	2016	2016	2	0	2	Export	400	Jordan	JOR	729	Sudan	SDN								29	CRUDE ANIMAL,VEG.MATERL.	1	No Quantity							16954			0
S3	2016	2016	2016	2	0	2	Export	400	Jordan	JOR	752	Sweden	SWE								29	CRUDE ANIMAL,VEG.MATERL.	1	No Quantity							4075			0
S3	2016	2016	2016	2	0	2	Export	400	Jordan	JOR	757	Switzerland	CHE								29	CRUDE ANIMAL,VEG.MATERL.	1	No Quantity							8106			0
S3	2016	2016	2016	2	0	2	Export	400	Jordan	JOR	760	Syria	SYR								29	CRUDE ANIMAL,VEG.MATERL.	1	No Quantity							51289			0
S3	2016	2016	2016	2	0	2	Export	400	Jordan	JOR	764	Thailand	THA								29	CRUDE ANIMAL,VEG.MATERL.	1	No Quantity							21613			0
S3	2016	2016	2016	2	0	2	Export	400	Jordan	JOR	784	United Arab Emirates	ARE								29	CRUDE ANIMAL,VEG.MATERL.	1	No Quantity							91955			0
S3	2016	2016	2016	2	0	2	Export	400	Jordan	JOR	788	Tunisia	TUN								29	CRUDE ANIMAL,VEG.MATERL.	1	No Quantity							69441			0
S3	2016	2016	2016	2	0	2	Export	400	Jordan	JOR	792	Turkey	TUR								29	CRUDE ANIMAL,VEG.MATERL.	1	No Quantity							170170			0
S3	2016	2016	2016	2	0	2	Export	400	Jordan	JOR	818	Egypt	EGY								29	CRUDE ANIMAL,VEG.MATERL.	1	No Quantity							51269			0
S3	2016	2016	2016	2	0	2	Export	400	Jordan	JOR	826	United Kingdom	GBR								29	CRUDE ANIMAL,VEG.MATERL.	1	No Quantity							50203			0
S3	2016	2016	2016	2	0	2	Export	400	Jordan	JOR	838	Free Zones									29	CRUDE ANIMAL,VEG.MATERL.	1	No Quantity							306799			0
S3	2016	2016	2016	2	0	2	Export	400	Jordan	JOR	842	USA	USA								29	CRUDE ANIMAL,VEG.MATERL.	1	No Quantity							1430062			0
S3	2016	2016	2016	2	0	2	Export	400	Jordan	JOR	887	Yemen	YEM								29	CRUDE ANIMAL,VEG.MATERL.	1	No Quantity							220324			0
S3	2016	2016	2016	2	0	2	Export	398	Kazakhstan	KAZ	0	World	WLD								32	COAL, COKE, BRIQUETTES	1	No Quantity							336266900			0
S3	2016	2016	2016	2	0	2	Export	398	Kazakhstan	KAZ	100	Bulgaria	BGR								32	COAL, COKE, BRIQUETTES	1	No Quantity							157842			0
S3	2016	2016	2016	2	0	2	Export	398	Kazakhstan	KAZ	112	Belarus	BLR								32	COAL, COKE, BRIQUETTES	1	No Quantity							2543553			0
S3	2016	2016	2016	2	0	2	Export	398	Kazakhstan	KAZ	156	China	CHN								32	COAL, COKE, BRIQUETTES	1	No Quantity							1341295			0
S3	2016	2016	2016	2	0	2	Export	398	Kazakhstan	KAZ	196	Cyprus	CYP								32	COAL, COKE, BRIQUETTES	1	No Quantity							1363777			0
S3	2016	2016	2016	2	0	2	Export	398	Kazakhstan	KAZ	246	Finland	FIN								32	COAL, COKE, BRIQUETTES	1	No Quantity							31591384			0
S3	2016	2016	2016	2	0	2	Export	398	Kazakhstan	KAZ	392	Japan	JPN								32	COAL, COKE, BRIQUETTES	1	No Quantity							1182916			0
S3	2016	2016	2016	2	0	2	Export	398	Kazakhstan	KAZ	417	Kyrgyzstan	KGZ								32	COAL, COKE, BRIQUETTES	1	No Quantity							18079402			0
S3	2016	2016	2016	2	0	2	Export	398	Kazakhstan	KAZ	498	Rep. of Moldova	MDA								32	COAL, COKE, BRIQUETTES	1	No Quantity							47614			0
S3	2016	2016	2016	2	0	2	Export	398	Kazakhstan	KAZ	616	Poland	POL								32	COAL, COKE, BRIQUETTES	1	No Quantity							228142			0
S3	2016	2016	2016	2	0	2	Export	398	Kazakhstan	KAZ	643	Russian Federation	RUS								32	COAL, COKE, BRIQUETTES	1	No Quantity							188484687			0
S3	2016	2016	2016	2	0	2	Export	398	Kazakhstan	KAZ	757	Switzerland	CHE								32	COAL, COKE, BRIQUETTES	1	No Quantity							11455534			0
S3	2016	2016	2016	2	0	2	Export	398	Kazakhstan	KAZ	762	Tajikistan	TJK								32	COAL, COKE, BRIQUETTES	1	No Quantity							7100			0
S3	2016	2016	2016	2	0	2	Export	398	Kazakhstan	KAZ	792	Turkey	TUR								32	COAL, COKE, BRIQUETTES	1	No Quantity							476155			0
S3	2016	2016	2016	2	0	2	Export	398	Kazakhstan	KAZ	804	Ukraine	UKR								32	COAL, COKE, BRIQUETTES	1	No Quantity							53405933			0
S3	2016	2016	2016	2	0	2	Export	398	Kazakhstan	KAZ	826	United Kingdom	GBR								32	COAL, COKE, BRIQUETTES	1	No Quantity							4712204			0
S3	2016	2016	2016	2	0	2	Export	398	Kazakhstan	KAZ	842	USA	USA								32	COAL, COKE, BRIQUETTES	1	No Quantity							65			0
S3	2016	2016	2016	2	0	2	Export	398	Kazakhstan	KAZ	860	Uzbekistan	UZB								32	COAL, COKE, BRIQUETTES	1	No Quantity							21189298			0
S3	2016	2016	2016	2	0	2	Export	400	Jordan	JOR	0	World	WLD								32	COAL, COKE, BRIQUETTES	1	No Quantity							155335			0
S3	2016	2016	2016	2	0	2	Export	400	Jordan	JOR	233	Estonia	EST								32	COAL, COKE, BRIQUETTES	1	No Quantity							5062			0
S3	2016	2016	2016	2	0	2	Export	400	Jordan	JOR	368	Iraq	IRQ								32	COAL, COKE, BRIQUETTES	1	No Quantity							142352			0
S3	2016	2016	2016	2	0	2	Export	400	Jordan	JOR	838	Free Zones									32	COAL, COKE, BRIQUETTES	1	No Quantity							7921			0
S3	2016	2016	2016	2	0	2	Export	398	Kazakhstan	KAZ	0	World	WLD								33	PETROLEUM,PETROL.PRODUCT	1	No Quantity							20222666442			0
S3	2016	2016	2016	2	0	2	Export	398	Kazakhstan	KAZ	4	Afghanistan	AFG								33	PETROLEUM,PETROL.PRODUCT	1	No Quantity							877076			0
S3	2016	2016	2016	2	0	2	Export	398	Kazakhstan	KAZ	31	Azerbaijan	AZE								33	PETROLEUM,PETROL.PRODUCT	1	No Quantity							40332215			0
S3	2016	2016	2016	2	0	2	Export	398	Kazakhstan	KAZ	32	Argentina	ARG								33	PETROLEUM,PETROL.PRODUCT	1	No Quantity							309244			0
S3	2016	2016	2016	2	0	2	Export	398	Kazakhstan	KAZ	40	Austria	AUT								33	PETROLEUM,PETROL.PRODUCT	1	No Quantity							44893776			0
S3	2016	2016	2016	2	0	2	Export	398	Kazakhstan	KAZ	100	Bulgaria	BGR								33	PETROLEUM,PETROL.PRODUCT	1	No Quantity							25772708			0
S3	2016	2016	2016	2	0	2	Export	398	Kazakhstan	KAZ	112	Belarus	BLR								33	PETROLEUM,PETROL.PRODUCT	1	No Quantity							1505803			0
S3	2016	2016	2016	2	0	2	Export	398	Kazakhstan	KAZ	124	Canada	CAN								33	PETROLEUM,PETROL.PRODUCT	1	No Quantity							153910736			0
S3	2016	2016	2016	2	0	2	Export	398	Kazakhstan	KAZ	156	China	CHN								33	PETROLEUM,PETROL.PRODUCT	1	No Quantity							885468990			0
S3	2016	2016	2016	2	0	2	Export	398	Kazakhstan	KAZ	191	Croatia	HRV								33	PETROLEUM,PETROL.PRODUCT	1	No Quantity							11311275			0
S3	2016	2016	2016	2	0	2	Export	398	Kazakhstan	KAZ	196	Cyprus	CYP								33	PETROLEUM,PETROL.PRODUCT	1	No Quantity							4871645			0
S3	2016	2016	2016	2	0	2	Export	398	Kazakhstan	KAZ	208	Denmark	DNK								33	PETROLEUM,PETROL.PRODUCT	1	No Quantity							12609316			0
S3	2016	2016	2016	2	0	2	Export	398	Kazakhstan	KAZ	233	Estonia	EST								33	PETROLEUM,PETROL.PRODUCT	1	No Quantity							172714			0
S3	2016	2016	2016	2	0	2	Export	398	Kazakhstan	KAZ	246	Finland	FIN								33	PETROLEUM,PETROL.PRODUCT	1	No Quantity							182474234			0
S3	2016	2016	2016	2	0	2	Export	398	Kazakhstan	KAZ	251	France	FRA								33	PETROLEUM,PETROL.PRODUCT	1	No Quantity							1576926178			0
S3	2016	2016	2016	2	0	2	Export	398	Kazakhstan	KAZ	268	Georgia	GEO								33	PETROLEUM,PETROL.PRODUCT	1	No Quantity							10000792			0
S3	2016	2016	2016	2	0	2	Export	398	Kazakhstan	KAZ	276	Germany	DEU								33	PETROLEUM,PETROL.PRODUCT	1	No Quantity							54949396			0
S3	2016	2016	2016	2	0	2	Export	398	Kazakhstan	KAZ	288	Ghana	GHA								33	PETROLEUM,PETROL.PRODUCT	1	No Quantity							878880			0
S3	2016	2016	2016	2	0	2	Export	398	Kazakhstan	KAZ	292	Gibraltar	GIB								33	PETROLEUM,PETROL.PRODUCT	1	No Quantity							661098			0
S3	2016	2016	2016	2	0	2	Export	398	Kazakhstan	KAZ	300	Greece	GRC								33	PETROLEUM,PETROL.PRODUCT	1	No Quantity							791207172			0
S3	2016	2016	2016	2	0	2	Export	398	Kazakhstan	KAZ	364	Iran	IRN								33	PETROLEUM,PETROL.PRODUCT	1	No Quantity							49606			0
S3	2016	2016	2016	2	0	2	Export	398	Kazakhstan	KAZ	376	Israel	ISR								33	PETROLEUM,PETROL.PRODUCT	1	No Quantity							214010599			0
S3	2016	2016	2016	2	0	2	Export	398	Kazakhstan	KAZ	381	Italy	ITA								33	PETROLEUM,PETROL.PRODUCT	1	No Quantity							7319313900			0
S3	2016	2016	2016	2	0	2	Export	398	Kazakhstan	KAZ	392	Japan	JPN								33	PETROLEUM,PETROL.PRODUCT	1	No Quantity							210431305			0
S3	2016	2016	2016	2	0	2	Export	398	Kazakhstan	KAZ	410	Rep. of Korea	KOR								33	PETROLEUM,PETROL.PRODUCT	1	No Quantity							93608453			0
S3	2016	2016	2016	2	0	2	Export	398	Kazakhstan	KAZ	417	Kyrgyzstan	KGZ								33	PETROLEUM,PETROL.PRODUCT	1	No Quantity							27132000			0
S3	2016	2016	2016	2	0	2	Export	398	Kazakhstan	KAZ	428	Latvia	LVA								33	PETROLEUM,PETROL.PRODUCT	1	No Quantity							40305348			0
S3	2016	2016	2016	2	0	2	Export	398	Kazakhstan	KAZ	440	Lithuania	LTU								33	PETROLEUM,PETROL.PRODUCT	1	No Quantity							187126644			0
S3	2016	2016	2016	2	0	2	Export	398	Kazakhstan	KAZ	470	Malta	MLT								33	PETROLEUM,PETROL.PRODUCT	1	No Quantity							53605321			0
S3	2016	2016	2016	2	0	2	Export	398	Kazakhstan	KAZ	496	Mongolia	MNG								33	PETROLEUM,PETROL.PRODUCT	1	No Quantity							24872			0
S3	2016	2016	2016	2	0	2	Export	398	Kazakhstan	KAZ	528	Netherlands	NLD								33	PETROLEUM,PETROL.PRODUCT	1	No Quantity							3012916298			0
S3	2016	2016	2016	2	0	2	Export	398	Kazakhstan	KAZ	616	Poland	POL								33	PETROLEUM,PETROL.PRODUCT	1	No Quantity							75307914			0
S3	2016	2016	2016	2	0	2	Export	398	Kazakhstan	KAZ	620	Portugal	PRT								33	PETROLEUM,PETROL.PRODUCT	1	No Quantity							355321201			0
S3	2016	2016	2016	2	0	2	Export	398	Kazakhstan	KAZ	642	Romania	ROU								33	PETROLEUM,PETROL.PRODUCT	1	No Quantity							694026440			0
S3	2016	2016	2016	2	0	2	Export	398	Kazakhstan	KAZ	643	Russian Federation	RUS								33	PETROLEUM,PETROL.PRODUCT	1	No Quantity							94960383			0
S3	2016	2016	2016	2	0	2	Export	398	Kazakhstan	KAZ	699	India	IND								33	PETROLEUM,PETROL.PRODUCT	1	No Quantity							181416429			0
S3	2016	2016	2016	2	0	2	Export	398	Kazakhstan	KAZ	702	Singapore	SGP								33	PETROLEUM,PETROL.PRODUCT	1	No Quantity							53947526			0
S3	2016	2016	2016	2	0	2	Export	398	Kazakhstan	KAZ	724	Spain	ESP								33	PETROLEUM,PETROL.PRODUCT	1	No Quantity							914124324			0
S3	2016	2016	2016	2	0	2	Export	398	Kazakhstan	KAZ	752	Sweden	SWE								33	PETROLEUM,PETROL.PRODUCT	1	No Quantity							106832911			0
S3	2016	2016	2016	2	0	2	Export	398	Kazakhstan	KAZ	757	Switzerland	CHE								33	PETROLEUM,PETROL.PRODUCT	1	No Quantity							2310895395			0
S3	2016	2016	2016	2	0	2	Export	398	Kazakhstan	KAZ	762	Tajikistan	TJK								33	PETROLEUM,PETROL.PRODUCT	1	No Quantity							5546283			0
S3	2016	2016	2016	2	0	2	Export	398	Kazakhstan	KAZ	788	Tunisia	TUN								33	PETROLEUM,PETROL.PRODUCT	1	No Quantity							946660			0
S3	2016	2016	2016	2	0	2	Export	398	Kazakhstan	KAZ	792	Turkey	TUR								33	PETROLEUM,PETROL.PRODUCT	1	No Quantity							177909870			0
S3	2016	2016	2016	2	0	2	Export	398	Kazakhstan	KAZ	804	Ukraine	UKR								33	PETROLEUM,PETROL.PRODUCT	1	No Quantity							238691470			0
S3	2016	2016	2016	2	0	2	Export	398	Kazakhstan	KAZ	818	Egypt	EGY								33	PETROLEUM,PETROL.PRODUCT	1	No Quantity							220914			0
S3	2016	2016	2016	2	0	2	Export	398	Kazakhstan	KAZ	826	United Kingdom	GBR								33	PETROLEUM,PETROL.PRODUCT	1	No Quantity							453			0
S3	2016	2016	2016	2	0	2	Export	398	Kazakhstan	KAZ	842	USA	USA								33	PETROLEUM,PETROL.PRODUCT	1	No Quantity							1454185			0
S3	2016	2016	2016	2	0	2	Export	398	Kazakhstan	KAZ	860	Uzbekistan	UZB								33	PETROLEUM,PETROL.PRODUCT	1	No Quantity							53406488			0
S3	2016	2016	2016	2	0	2	Export	400	Jordan	JOR	0	World	WLD								33	PETROLEUM,PETROL.PRODUCT	1	No Quantity							2823817			0
S3	2016	2016	2016	2	0	2	Export	400	Jordan	JOR	50	Bangladesh	BGD								33	PETROLEUM,PETROL.PRODUCT	1	No Quantity							24286			0
S3	2016	2016	2016	2	0	2	Export	400	Jordan	JOR	56	Belgium	BEL								33	PETROLEUM,PETROL.PRODUCT	1	No Quantity							15124			0
S3	2016	2016	2016	2	0	2	Export	400	Jordan	JOR	148	Chad	TCD								33	PETROLEUM,PETROL.PRODUCT	1	No Quantity							189117			0
S3	2016	2016	2016	2	0	2	Export	400	Jordan	JOR	275	State of Palestine	PSE								33	PETROLEUM,PETROL.PRODUCT	1	No Quantity							456889			0
S3	2016	2016	2016	2	0	2	Export	400	Jordan	JOR	276	Germany	DEU								33	PETROLEUM,PETROL.PRODUCT	1	No Quantity							7238			0
S3	2016	2016	2016	2	0	2	Export	400	Jordan	JOR	368	Iraq	IRQ								33	PETROLEUM,PETROL.PRODUCT	1	No Quantity							371834			0
S3	2016	2016	2016	2	0	2	Export	400	Jordan	JOR	381	Italy	ITA								33	PETROLEUM,PETROL.PRODUCT	1	No Quantity							21127			0
S3	2016	2016	2016	2	0	2	Export	400	Jordan	JOR	414	Kuwait	KWT								33	PETROLEUM,PETROL.PRODUCT	1	No Quantity							222889			0
S3	2016	2016	2016	2	0	2	Export	400	Jordan	JOR	422	Lebanon	LBN								33	PETROLEUM,PETROL.PRODUCT	1	No Quantity							22010			0
S3	2016	2016	2016	2	0	2	Export	400	Jordan	JOR	434	Libya	LBY								33	PETROLEUM,PETROL.PRODUCT	1	No Quantity							46490			0
S3	2016	2016	2016	2	0	2	Export	400	Jordan	JOR	528	Netherlands	NLD								33	PETROLEUM,PETROL.PRODUCT	1	No Quantity							29292			0
S3	2016	2016	2016	2	0	2	Export	400	Jordan	JOR	634	Qatar	QAT								33	PETROLEUM,PETROL.PRODUCT	1	No Quantity							154645			0
S3	2016	2016	2016	2	0	2	Export	400	Jordan	JOR	643	Russian Federation	RUS								33	PETROLEUM,PETROL.PRODUCT	1	No Quantity							17215			0
S3	2016	2016	2016	2	0	2	Export	400	Jordan	JOR	682	Saudi Arabia	SAU								33	PETROLEUM,PETROL.PRODUCT	1	No Quantity							50438			0
S3	2016	2016	2016	2	0	2	Export	400	Jordan	JOR	704	Viet Nam	VNM								33	PETROLEUM,PETROL.PRODUCT	1	No Quantity							4289			0
S3	2016	2016	2016	2	0	2	Export	400	Jordan	JOR	784	United Arab Emirates	ARE								33	PETROLEUM,PETROL.PRODUCT	1	No Quantity							83192			0
S3	2016	2016	2016	2	0	2	Export	400	Jordan	JOR	792	Turkey	TUR								33	PETROLEUM,PETROL.PRODUCT	1	No Quantity							43549			0
S3	2016	2016	2016	2	0	2	Export	400	Jordan	JOR	826	United Kingdom	GBR								33	PETROLEUM,PETROL.PRODUCT	1	No Quantity							117985			0
S3	2016	2016	2016	2	0	2	Export	400	Jordan	JOR	838	Free Zones									33	PETROLEUM,PETROL.PRODUCT	1	No Quantity							927799			0
S3	2016	2016	2016	2	0	2	Export	400	Jordan	JOR	842	USA	USA								33	PETROLEUM,PETROL.PRODUCT	1	No Quantity							18411			0
S3	2016	2016	2016	2	0	2	Export	398	Kazakhstan	KAZ	0	World	WLD								34	GAS,NATURAL,MANUFACTURED	1	No Quantity							1738779928			0
S3	2016	2016	2016	2	0	2	Export	398	Kazakhstan	KAZ	4	Afghanistan	AFG								34	GAS,NATURAL,MANUFACTURED	1	No Quantity							26142365			0
S3	2016	2016	2016	2	0	2	Export	398	Kazakhstan	KAZ	8	Albania	ALB								34	GAS,NATURAL,MANUFACTURED	1	No Quantity							1224218			0
S3	2016	2016	2016	2	0	2	Export	398	Kazakhstan	KAZ	100	Bulgaria	BGR								34	GAS,NATURAL,MANUFACTURED	1	No Quantity							8864723			0
S3	2016	2016	2016	2	0	2	Export	398	Kazakhstan	KAZ	112	Belarus	BLR								34	GAS,NATURAL,MANUFACTURED	1	No Quantity							10548			0
S3	2016	2016	2016	2	0	2	Export	398	Kazakhstan	KAZ	156	China	CHN								34	GAS,NATURAL,MANUFACTURED	1	No Quantity							126203070			0
S3	2016	2016	2016	2	0	2	Export	398	Kazakhstan	KAZ	196	Cyprus	CYP								34	GAS,NATURAL,MANUFACTURED	1	No Quantity							220905			0
S3	2016	2016	2016	2	0	2	Export	398	Kazakhstan	KAZ	246	Finland	FIN								34	GAS,NATURAL,MANUFACTURED	1	No Quantity							2090934			0
S3	2016	2016	2016	2	0	2	Export	398	Kazakhstan	KAZ	268	Georgia	GEO								34	GAS,NATURAL,MANUFACTURED	1	No Quantity							46464			0
S3	2016	2016	2016	2	0	2	Export	398	Kazakhstan	KAZ	348	Hungary	HUN								34	GAS,NATURAL,MANUFACTURED	1	No Quantity							13854091			0
S3	2016	2016	2016	2	0	2	Export	398	Kazakhstan	KAZ	381	Italy	ITA								34	GAS,NATURAL,MANUFACTURED	1	No Quantity							5089738			0
S3	2016	2016	2016	2	0	2	Export	398	Kazakhstan	KAZ	404	Kenya	KEN								34	GAS,NATURAL,MANUFACTURED	1	No Quantity							1215454			0
S3	2016	2016	2016	2	0	2	Export	398	Kazakhstan	KAZ	417	Kyrgyzstan	KGZ								34	GAS,NATURAL,MANUFACTURED	1	No Quantity							627212			0
S3	2016	2016	2016	2	0	2	Export	398	Kazakhstan	KAZ	428	Latvia	LVA								34	GAS,NATURAL,MANUFACTURED	1	No Quantity							6166420			0
S3	2016	2016	2016	2	0	2	Export	398	Kazakhstan	KAZ	470	Malta	MLT								34	GAS,NATURAL,MANUFACTURED	1	No Quantity							11913104			0
S3	2016	2016	2016	2	0	2	Export	398	Kazakhstan	KAZ	498	Rep. of Moldova	MDA								34	GAS,NATURAL,MANUFACTURED	1	No Quantity							5828507			0
S3	2016	2016	2016	2	0	2	Export	398	Kazakhstan	KAZ	616	Poland	POL								34	GAS,NATURAL,MANUFACTURED	1	No Quantity							374893244			0
S3	2016	2016	2016	2	0	2	Export	398	Kazakhstan	KAZ	642	Romania	ROU								34	GAS,NATURAL,MANUFACTURED	1	No Quantity							28128065			0
S3	2016	2016	2016	2	0	2	Export	398	Kazakhstan	KAZ	643	Russian Federation	RUS								34	GAS,NATURAL,MANUFACTURED	1	No Quantity							130777838			0
S3	2016	2016	2016	2	0	2	Export	398	Kazakhstan	KAZ	703	Slovakia	SVK								34	GAS,NATURAL,MANUFACTURED	1	No Quantity							4966305			0
S3	2016	2016	2016	2	0	2	Export	398	Kazakhstan	KAZ	757	Switzerland	CHE								34	GAS,NATURAL,MANUFACTURED	1	No Quantity							312045096			0
S3	2016	2016	2016	2	0	2	Export	398	Kazakhstan	KAZ	762	Tajikistan	TJK								34	GAS,NATURAL,MANUFACTURED	1	No Quantity							70443286			0
S3	2016	2016	2016	2	0	2	Export	398	Kazakhstan	KAZ	792	Turkey	TUR								34	GAS,NATURAL,MANUFACTURED	1	No Quantity							99014777			0
S3	2016	2016	2016	2	0	2	Export	398	Kazakhstan	KAZ	804	Ukraine	UKR								34	GAS,NATURAL,MANUFACTURED	1	No Quantity							506117640			0
S3	2016	2016	2016	2	0	2	Export	398	Kazakhstan	KAZ	818	Egypt	EGY								34	GAS,NATURAL,MANUFACTURED	1	No Quantity							2894454			0
S3	2016	2016	2016	2	0	2	Export	398	Kazakhstan	KAZ	860	Uzbekistan	UZB								34	GAS,NATURAL,MANUFACTURED	1	No Quantity							1471			0
S3	2016	2016	2016	2	0	2	Export	400	Jordan	JOR	0	World	WLD								34	GAS,NATURAL,MANUFACTURED	1	No Quantity							49424			0
S3	2016	2016	2016	2	0	2	Export	400	Jordan	JOR	838	Free Zones									34	GAS,NATURAL,MANUFACTURED	1	No Quantity							49424			0
S3	2016	2016	2016	2	0	2	Export	398	Kazakhstan	KAZ	0	World	WLD								35	ELECTRIC CURRENT	1	No Quantity							36997870			0
S3	2016	2016	2016	2	0	2	Export	398	Kazakhstan	KAZ	417	Kyrgyzstan	KGZ								35	ELECTRIC CURRENT	1	No Quantity							3674136			0
S3	2016	2016	2016	2	0	2	Export	398	Kazakhstan	KAZ	643	Russian Federation	RUS								35	ELECTRIC CURRENT	1	No Quantity							33323734			0
S3	2016	2016	2016	2	0	2	Export	400	Jordan	JOR	0	World	WLD								35	ELECTRIC CURRENT	1	No Quantity							5150219			0
S3	2016	2016	2016	2	0	2	Export	400	Jordan	JOR	275	State of Palestine	PSE								35	ELECTRIC CURRENT	1	No Quantity							4648301			0
S3	2016	2016	2016	2	0	2	Export	400	Jordan	JOR	368	Iraq	IRQ								35	ELECTRIC CURRENT	1	No Quantity							501918			0
S3	2016	2016	2016	2	0	2	Export	398	Kazakhstan	KAZ	0	World	WLD								41	ANIMAL OILS AND FATS	1	No Quantity							447983			0
S3	2016	2016	2016	2	0	2	Export	398	Kazakhstan	KAZ	276	Germany	DEU								41	ANIMAL OILS AND FATS	1	No Quantity							99696			0
S3	2016	2016	2016	2	0	2	Export	398	Kazakhstan	KAZ	417	Kyrgyzstan	KGZ								41	ANIMAL OILS AND FATS	1	No Quantity							3202			0
S3	2016	2016	2016	2	0	2	Export	398	Kazakhstan	KAZ	643	Russian Federation	RUS								41	ANIMAL OILS AND FATS	1	No Quantity							268085			0
S3	2016	2016	2016	2	0	2	Export	398	Kazakhstan	KAZ	804	Ukraine	UKR								41	ANIMAL OILS AND FATS	1	No Quantity							77000			0
S3	2016	2016	2016	2	0	2	Export	400	Jordan	JOR	0	World	WLD								41	ANIMAL OILS AND FATS	1	No Quantity							217554			0
S3	2016	2016	2016	2	0	2	Export	400	Jordan	JOR	512	Oman	OMN								41	ANIMAL OILS AND FATS	1	No Quantity							9401			0
S3	2016	2016	2016	2	0	2	Export	400	Jordan	JOR	586	Pakistan	PAK								41	ANIMAL OILS AND FATS	1	No Quantity							16104			0
S3	2016	2016	2016	2	0	2	Export	400	Jordan	JOR	634	Qatar	QAT								41	ANIMAL OILS AND FATS	1	No Quantity							9507			0
S3	2016	2016	2016	2	0	2	Export	400	Jordan	JOR	682	Saudi Arabia	SAU								41	ANIMAL OILS AND FATS	1	No Quantity							60366			0
S3	2016	2016	2016	2	0	2	Export	400	Jordan	JOR	699	India	IND								41	ANIMAL OILS AND FATS	1	No Quantity							27961			0
S3	2016	2016	2016	2	0	2	Export	400	Jordan	JOR	838	Free Zones									41	ANIMAL OILS AND FATS	1	No Quantity							94214			0
S3	2016	2016	2016	2	0	2	Export	398	Kazakhstan	KAZ	0	World	WLD								42	FIXED VEG. FATS AND OILS	1	No Quantity							48697889			0
S3	2016	2016	2016	2	0	2	Export	398	Kazakhstan	KAZ	4	Afghanistan	AFG								42	FIXED VEG. FATS AND OILS	1	No Quantity							2714638			0
S3	2016	2016	2016	2	0	2	Export	398	Kazakhstan	KAZ	56	Belgium	BEL								42	FIXED VEG. FATS AND OILS	1	No Quantity							110175			0
S3	2016	2016	2016	2	0	2	Export	398	Kazakhstan	KAZ	156	China	CHN								42	FIXED VEG. FATS AND OILS	1	No Quantity							22721234			0
S3	2016	2016	2016	2	0	2	Export	398	Kazakhstan	KAZ	392	Japan	JPN								42	FIXED VEG. FATS AND OILS	1	No Quantity							7864			0
S3	2016	2016	2016	2	0	2	Export	398	Kazakhstan	KAZ	410	Rep. of Korea	KOR								42	FIXED VEG. FATS AND OILS	1	No Quantity							989			0
S3	2016	2016	2016	2	0	2	Export	398	Kazakhstan	KAZ	417	Kyrgyzstan	KGZ								42	FIXED VEG. FATS AND OILS	1	No Quantity							2705677			0
S3	2016	2016	2016	2	0	2	Export	398	Kazakhstan	KAZ	496	Mongolia	MNG								42	FIXED VEG. FATS AND OILS	1	No Quantity							18057			0
S3	2016	2016	2016	2	0	2	Export	398	Kazakhstan	KAZ	498	Rep. of Moldova	MDA								42	FIXED VEG. FATS AND OILS	1	No Quantity							9340			0
S3	2016	2016	2016	2	0	2	Export	398	Kazakhstan	KAZ	643	Russian Federation	RUS								42	FIXED VEG. FATS AND OILS	1	No Quantity							910462			0
S3	2016	2016	2016	2	0	2	Export	398	Kazakhstan	KAZ	762	Tajikistan	TJK								42	FIXED VEG. FATS AND OILS	1	No Quantity							4386032			0
S3	2016	2016	2016	2	0	2	Export	398	Kazakhstan	KAZ	842	USA	USA								42	FIXED VEG. FATS AND OILS	1	No Quantity							11828			0
S3	2016	2016	2016	2	0	2	Export	398	Kazakhstan	KAZ	860	Uzbekistan	UZB								42	FIXED VEG. FATS AND OILS	1	No Quantity							15101591			0
S3	2016	2016	2016	2	0	2	Export	400	Jordan	JOR	0	World	WLD								42	FIXED VEG. FATS AND OILS	1	No Quantity							9261348			0
S3	2016	2016	2016	2	0	2	Export	400	Jordan	JOR	12	Algeria	DZA								42	FIXED VEG. FATS AND OILS	1	No Quantity							66827			0
S3	2016	2016	2016	2	0	2	Export	400	Jordan	JOR	48	Bahrain	BHR								42	FIXED VEG. FATS AND OILS	1	No Quantity							65493			0
S3	2016	2016	2016	2	0	2	Export	400	Jordan	JOR	124	Canada	CAN								42	FIXED VEG. FATS AND OILS	1	No Quantity							88642			0
S3	2016	2016	2016	2	0	2	Export	400	Jordan	JOR	275	State of Palestine	PSE								42	FIXED VEG. FATS AND OILS	1	No Quantity							19773			0
S3	2016	2016	2016	2	0	2	Export	400	Jordan	JOR	276	Germany	DEU								42	FIXED VEG. FATS AND OILS	1	No Quantity							94782			0
S3	2016	2016	2016	2	0	2	Export	400	Jordan	JOR	368	Iraq	IRQ								42	FIXED VEG. FATS AND OILS	1	No Quantity							262825			0
S3	2016	2016	2016	2	0	2	Export	400	Jordan	JOR	392	Japan	JPN								42	FIXED VEG. FATS AND OILS	1	No Quantity							39275			0
S3	2016	2016	2016	2	0	2	Export	400	Jordan	JOR	398	Kazakhstan	KAZ								42	FIXED VEG. FATS AND OILS	1	No Quantity							2935			0
S3	2016	2016	2016	2	0	2	Export	400	Jordan	JOR	414	Kuwait	KWT								42	FIXED VEG. FATS AND OILS	1	No Quantity							566925			0
S3	2016	2016	2016	2	0	2	Export	400	Jordan	JOR	422	Lebanon	LBN								42	FIXED VEG. FATS AND OILS	1	No Quantity							9401			0
S3	2016	2016	2016	2	0	2	Export	400	Jordan	JOR	434	Libya	LBY								42	FIXED VEG. FATS AND OILS	1	No Quantity							4470838			0
S3	2016	2016	2016	2	0	2	Export	400	Jordan	JOR	458	Malaysia	MYS								42	FIXED VEG. FATS AND OILS	1	No Quantity							46479			0
S3	2016	2016	2016	2	0	2	Export	400	Jordan	JOR	512	Oman	OMN								42	FIXED VEG. FATS AND OILS	1	No Quantity							126479			0
S3	2016	2016	2016	2	0	2	Export	400	Jordan	JOR	586	Pakistan	PAK								42	FIXED VEG. FATS AND OILS	1	No Quantity							2092			0
S3	2016	2016	2016	2	0	2	Export	400	Jordan	JOR	634	Qatar	QAT								42	FIXED VEG. FATS AND OILS	1	No Quantity							176082			0
S3	2016	2016	2016	2	0	2	Export	400	Jordan	JOR	682	Saudi Arabia	SAU								42	FIXED VEG. FATS AND OILS	1	No Quantity							1469255			0
S3	2016	2016	2016	2	0	2	Export	400	Jordan	JOR	729	Sudan	SDN								42	FIXED VEG. FATS AND OILS	1	No Quantity							5335			0
S3	2016	2016	2016	2	0	2	Export	400	Jordan	JOR	757	Switzerland	CHE								42	FIXED VEG. FATS AND OILS	1	No Quantity							16341			0
S3	2016	2016	2016	2	0	2	Export	400	Jordan	JOR	760	Syria	SYR								42	FIXED VEG. FATS AND OILS	1	No Quantity							359779			0
S3	2016	2016	2016	2	0	2	Export	400	Jordan	JOR	784	United Arab Emirates	ARE								42	FIXED VEG. FATS AND OILS	1	No Quantity							551333			0
S3	2016	2016	2016	2	0	2	Export	400	Jordan	JOR	826	United Kingdom	GBR								42	FIXED VEG. FATS AND OILS	1	No Quantity							3555			0
S3	2016	2016	2016	2	0	2	Export	400	Jordan	JOR	838	Free Zones									42	FIXED VEG. FATS AND OILS	1	No Quantity							474541			0
S3	2016	2016	2016	2	0	2	Export	400	Jordan	JOR	842	USA	USA								42	FIXED VEG. FATS AND OILS	1	No Quantity							224273			0
S3	2016	2016	2016	2	0	2	Export	400	Jordan	JOR	887	Yemen	YEM								42	FIXED VEG. FATS AND OILS	1	No Quantity							118089			0
S3	2016	2016	2016	2	0	2	Export	398	Kazakhstan	KAZ	0	World	WLD								43	ANIMAL,VEG.FATS,OILS,NES	1	No Quantity							3133771			0
S3	2016	2016	2016	2	0	2	Export	398	Kazakhstan	KAZ	156	China	CHN								43	ANIMAL,VEG.FATS,OILS,NES	1	No Quantity							43			0
S3	2016	2016	2016	2	0	2	Export	398	Kazakhstan	KAZ	417	Kyrgyzstan	KGZ								43	ANIMAL,VEG.FATS,OILS,NES	1	No Quantity							45650			0
S3	2016	2016	2016	2	0	2	Export	398	Kazakhstan	KAZ	643	Russian Federation	RUS								43	ANIMAL,VEG.FATS,OILS,NES	1	No Quantity							21626			0
S3	2016	2016	2016	2	0	2	Export	398	Kazakhstan	KAZ	762	Tajikistan	TJK								43	ANIMAL,VEG.FATS,OILS,NES	1	No Quantity							67658			0
S3	2016	2016	2016	2	0	2	Export	398	Kazakhstan	KAZ	804	Ukraine	UKR								43	ANIMAL,VEG.FATS,OILS,NES	1	No Quantity							424			0
S3	2016	2016	2016	2	0	2	Export	398	Kazakhstan	KAZ	842	USA	USA								43	ANIMAL,VEG.FATS,OILS,NES	1	No Quantity							169			0
S3	2016	2016	2016	2	0	2	Export	398	Kazakhstan	KAZ	860	Uzbekistan	UZB								43	ANIMAL,VEG.FATS,OILS,NES	1	No Quantity							2998201			0
S3	2016	2016	2016	2	0	2	Export	400	Jordan	JOR	0	World	WLD								43	ANIMAL,VEG.FATS,OILS,NES	1	No Quantity							1325490			0
S3	2016	2016	2016	2	0	2	Export	400	Jordan	JOR	275	State of Palestine	PSE								43	ANIMAL,VEG.FATS,OILS,NES	1	No Quantity							21168			0
S3	2016	2016	2016	2	0	2	Export	400	Jordan	JOR	368	Iraq	IRQ								43	ANIMAL,VEG.FATS,OILS,NES	1	No Quantity							635810			0
S3	2016	2016	2016	2	0	2	Export	400	Jordan	JOR	528	Netherlands	NLD								43	ANIMAL,VEG.FATS,OILS,NES	1	No Quantity							121162			0
S3	2016	2016	2016	2	0	2	Export	400	Jordan	JOR	634	Qatar	QAT								43	ANIMAL,VEG.FATS,OILS,NES	1	No Quantity							3989			0
S3	2016	2016	2016	2	0	2	Export	400	Jordan	JOR	682	Saudi Arabia	SAU								43	ANIMAL,VEG.FATS,OILS,NES	1	No Quantity							22817			0
S3	2016	2016	2016	2	0	2	Export	400	Jordan	JOR	724	Spain	ESP								43	ANIMAL,VEG.FATS,OILS,NES	1	No Quantity							228704			0
S3	2016	2016	2016	2	0	2	Export	400	Jordan	JOR	784	United Arab Emirates	ARE								43	ANIMAL,VEG.FATS,OILS,NES	1	No Quantity							20418			0
S3	2016	2016	2016	2	0	2	Export	400	Jordan	JOR	838	Free Zones									43	ANIMAL,VEG.FATS,OILS,NES	1	No Quantity							89694			0
S3	2016	2016	2016	2	0	2	Export	400	Jordan	JOR	842	USA	USA								43	ANIMAL,VEG.FATS,OILS,NES	1	No Quantity							181728			0
S3	2016	2016	2016	2	0	2	Export	398	Kazakhstan	KAZ	0	World	WLD								51	ORGANIC CHEMICALS	1	No Quantity							28105758			0
S3	2016	2016	2016	2	0	2	Export	398	Kazakhstan	KAZ	364	Iran	IRN								51	ORGANIC CHEMICALS	1	No Quantity							77			0
S3	2016	2016	2016	2	0	2	Export	398	Kazakhstan	KAZ	417	Kyrgyzstan	KGZ								51	ORGANIC CHEMICALS	1	No Quantity							833613			0
S3	2016	2016	2016	2	0	2	Export	398	Kazakhstan	KAZ	643	Russian Federation	RUS								51	ORGANIC CHEMICALS	1	No Quantity							21584208			0
S3	2016	2016	2016	2	0	2	Export	398	Kazakhstan	KAZ	762	Tajikistan	TJK								51	ORGANIC CHEMICALS	1	No Quantity							170106			0
S3	2016	2016	2016	2	0	2	Export	398	Kazakhstan	KAZ	784	United Arab Emirates	ARE								51	ORGANIC CHEMICALS	1	No Quantity							51			0
S3	2016	2016	2016	2	0	2	Export	398	Kazakhstan	KAZ	795	Turkmenistan	TKM								51	ORGANIC CHEMICALS	1	No Quantity							32119			0
S3	2016	2016	2016	2	0	2	Export	398	Kazakhstan	KAZ	804	Ukraine	UKR								51	ORGANIC CHEMICALS	1	No Quantity							5201815			0
S3	2016	2016	2016	2	0	2	Export	398	Kazakhstan	KAZ	818	Egypt	EGY								51	ORGANIC CHEMICALS	1	No Quantity							226321			0
S3	2016	2016	2016	2	0	2	Export	398	Kazakhstan	KAZ	826	United Kingdom	GBR								51	ORGANIC CHEMICALS	1	No Quantity							630			0
S3	2016	2016	2016	2	0	2	Export	398	Kazakhstan	KAZ	842	USA	USA								51	ORGANIC CHEMICALS	1	No Quantity							52174			0
S3	2016	2016	2016	2	0	2	Export	398	Kazakhstan	KAZ	860	Uzbekistan	UZB								51	ORGANIC CHEMICALS	1	No Quantity							4644			0
S3	2016	2016	2016	2	0	2	Export	400	Jordan	JOR	0	World	WLD								51	ORGANIC CHEMICALS	1	No Quantity							13731632			0
S3	2016	2016	2016	2	0	2	Export	400	Jordan	JOR	12	Algeria	DZA								51	ORGANIC CHEMICALS	1	No Quantity							216999			0
S3	2016	2016	2016	2	0	2	Export	400	Jordan	JOR	48	Bahrain	BHR								51	ORGANIC CHEMICALS	1	No Quantity							11549			0
S3	2016	2016	2016	2	0	2	Export	400	Jordan	JOR	56	Belgium	BEL								51	ORGANIC CHEMICALS	1	No Quantity							1841			0
S3	2016	2016	2016	2	0	2	Export	400	Jordan	JOR	156	China	CHN								51	ORGANIC CHEMICALS	1	No Quantity							139921			0
S3	2016	2016	2016	2	0	2	Export	400	Jordan	JOR	232	Eritrea	ERI								51	ORGANIC CHEMICALS	1	No Quantity							430			0
S3	2016	2016	2016	2	0	2	Export	400	Jordan	JOR	251	France	FRA								51	ORGANIC CHEMICALS	1	No Quantity							1603			0
S3	2016	2016	2016	2	0	2	Export	400	Jordan	JOR	275	State of Palestine	PSE								51	ORGANIC CHEMICALS	1	No Quantity							160541			0
S3	2016	2016	2016	2	0	2	Export	400	Jordan	JOR	276	Germany	DEU								51	ORGANIC CHEMICALS	1	No Quantity							7773			0
S3	2016	2016	2016	2	0	2	Export	400	Jordan	JOR	368	Iraq	IRQ								51	ORGANIC CHEMICALS	1	No Quantity							425035			0
S3	2016	2016	2016	2	0	2	Export	400	Jordan	JOR	376	Israel	ISR								51	ORGANIC CHEMICALS	1	No Quantity							23925			0
S3	2016	2016	2016	2	0	2	Export	400	Jordan	JOR	381	Italy	ITA								51	ORGANIC CHEMICALS	1	No Quantity							10490			0
S3	2016	2016	2016	2	0	2	Export	400	Jordan	JOR	422	Lebanon	LBN								51	ORGANIC CHEMICALS	1	No Quantity							99118			0
S3	2016	2016	2016	2	0	2	Export	400	Jordan	JOR	478	Mauritania	MRT								51	ORGANIC CHEMICALS	1	No Quantity							17599			0
S3	2016	2016	2016	2	0	2	Export	400	Jordan	JOR	504	Morocco	MAR								51	ORGANIC CHEMICALS	1	No Quantity							51			0
S3	2016	2016	2016	2	0	2	Export	400	Jordan	JOR	512	Oman	OMN								51	ORGANIC CHEMICALS	1	No Quantity							1079			0
S3	2016	2016	2016	2	0	2	Export	400	Jordan	JOR	620	Portugal	PRT								51	ORGANIC CHEMICALS	1	No Quantity							5929567			0
S3	2016	2016	2016	2	0	2	Export	400	Jordan	JOR	634	Qatar	QAT								51	ORGANIC CHEMICALS	1	No Quantity							4104			0
S3	2016	2016	2016	2	0	2	Export	400	Jordan	JOR	682	Saudi Arabia	SAU								51	ORGANIC CHEMICALS	1	No Quantity							622397			0
S3	2016	2016	2016	2	0	2	Export	400	Jordan	JOR	699	India	IND								51	ORGANIC CHEMICALS	1	No Quantity							76941			0
S3	2016	2016	2016	2	0	2	Export	400	Jordan	JOR	706	Somalia	SOM								51	ORGANIC CHEMICALS	1	No Quantity							26962			0
S3	2016	2016	2016	2	0	2	Export	400	Jordan	JOR	729	Sudan	SDN								51	ORGANIC CHEMICALS	1	No Quantity							111080			0
S3	2016	2016	2016	2	0	2	Export	400	Jordan	JOR	760	Syria	SYR								51	ORGANIC CHEMICALS	1	No Quantity							171634			0
S3	2016	2016	2016	2	0	2	Export	400	Jordan	JOR	784	United Arab Emirates	ARE								51	ORGANIC CHEMICALS	1	No Quantity							212014			0
S3	2016	2016	2016	2	0	2	Export	400	Jordan	JOR	788	Tunisia	TUN								51	ORGANIC CHEMICALS	1	No Quantity							1689231			0
S3	2016	2016	2016	2	0	2	Export	400	Jordan	JOR	818	Egypt	EGY								51	ORGANIC CHEMICALS	1	No Quantity							735383			0
S3	2016	2016	2016	2	0	2	Export	400	Jordan	JOR	838	Free Zones									51	ORGANIC CHEMICALS	1	No Quantity							2793448			0
S3	2016	2016	2016	2	0	2	Export	400	Jordan	JOR	842	USA	USA								51	ORGANIC CHEMICALS	1	No Quantity							30163			0
S3	2016	2016	2016	2	0	2	Export	400	Jordan	JOR	887	Yemen	YEM								51	ORGANIC CHEMICALS	1	No Quantity							210752			0
S3	2016	2016	2016	2	0	2	Export	398	Kazakhstan	KAZ	0	World	WLD								52	INORGANIC CHEMICALS	1	No Quantity							2101960906			0
S3	2016	2016	2016	2	0	2	Export	398	Kazakhstan	KAZ	31	Azerbaijan	AZE								52	INORGANIC CHEMICALS	1	No Quantity							463436			0
S3	2016	2016	2016	2	0	2	Export	398	Kazakhstan	KAZ	36	Australia	AUS								52	INORGANIC CHEMICALS	1	No Quantity							2970509			0
S3	2016	2016	2016	2	0	2	Export	398	Kazakhstan	KAZ	56	Belgium	BEL								52	INORGANIC CHEMICALS	1	No Quantity							28916148			0
S3	2016	2016	2016	2	0	2	Export	398	Kazakhstan	KAZ	112	Belarus	BLR								52	INORGANIC CHEMICALS	1	No Quantity							1857215			0
S3	2016	2016	2016	2	0	2	Export	398	Kazakhstan	KAZ	124	Canada	CAN								52	INORGANIC CHEMICALS	1	No Quantity							124437883			0
S3	2016	2016	2016	2	0	2	Export	398	Kazakhstan	KAZ	156	China	CHN								52	INORGANIC CHEMICALS	1	No Quantity							827231315			0
S3	2016	2016	2016	2	0	2	Export	398	Kazakhstan	KAZ	203	Czechia	CZE								52	INORGANIC CHEMICALS	1	No Quantity							44747894			0
S3	2016	2016	2016	2	0	2	Export	398	Kazakhstan	KAZ	208	Denmark	DNK								52	INORGANIC CHEMICALS	1	No Quantity							7767277			0
S3	2016	2016	2016	2	0	2	Export	398	Kazakhstan	KAZ	214	Dominican Rep.	DOM								52	INORGANIC CHEMICALS	1	No Quantity							211610			0
S3	2016	2016	2016	2	0	2	Export	398	Kazakhstan	KAZ	233	Estonia	EST								52	INORGANIC CHEMICALS	1	No Quantity							31976			0
S3	2016	2016	2016	2	0	2	Export	398	Kazakhstan	KAZ	251	France	FRA								52	INORGANIC CHEMICALS	1	No Quantity							207975934			0
S3	2016	2016	2016	2	0	2	Export	398	Kazakhstan	KAZ	268	Georgia	GEO								52	INORGANIC CHEMICALS	1	No Quantity							54483			0
S3	2016	2016	2016	2	0	2	Export	398	Kazakhstan	KAZ	276	Germany	DEU								52	INORGANIC CHEMICALS	1	No Quantity							65355021			0
S3	2016	2016	2016	2	0	2	Export	398	Kazakhstan	KAZ	344	China, Hong Kong SAR	HKG								52	INORGANIC CHEMICALS	1	No Quantity							9479047			0
S3	2016	2016	2016	2	0	2	Export	398	Kazakhstan	KAZ	364	Iran	IRN								52	INORGANIC CHEMICALS	1	No Quantity							65			0
S3	2016	2016	2016	2	0	2	Export	398	Kazakhstan	KAZ	381	Italy	ITA								52	INORGANIC CHEMICALS	1	No Quantity							594174			0
S3	2016	2016	2016	2	0	2	Export	398	Kazakhstan	KAZ	392	Japan	JPN								52	INORGANIC CHEMICALS	1	No Quantity							864114			0
S3	2016	2016	2016	2	0	2	Export	398	Kazakhstan	KAZ	410	Rep. of Korea	KOR								52	INORGANIC CHEMICALS	1	No Quantity							1292663			0
S3	2016	2016	2016	2	0	2	Export	398	Kazakhstan	KAZ	417	Kyrgyzstan	KGZ								52	INORGANIC CHEMICALS	1	No Quantity							1429327			0
S3	2016	2016	2016	2	0	2	Export	398	Kazakhstan	KAZ	428	Latvia	LVA								52	INORGANIC CHEMICALS	1	No Quantity							361736			0
S3	2016	2016	2016	2	0	2	Export	398	Kazakhstan	KAZ	490	Other Asia, nes									52	INORGANIC CHEMICALS	1	No Quantity							325886			0
S3	2016	2016	2016	2	0	2	Export	398	Kazakhstan	KAZ	496	Mongolia	MNG								52	INORGANIC CHEMICALS	1	No Quantity							45818			0
S3	2016	2016	2016	2	0	2	Export	398	Kazakhstan	KAZ	528	Netherlands	NLD								52	INORGANIC CHEMICALS	1	No Quantity							8990451			0
S3	2016	2016	2016	2	0	2	Export	398	Kazakhstan	KAZ	579	Norway	NOR								52	INORGANIC CHEMICALS	1	No Quantity							211			0
S3	2016	2016	2016	2	0	2	Export	398	Kazakhstan	KAZ	616	Poland	POL								52	INORGANIC CHEMICALS	1	No Quantity							30369094			0
S3	2016	2016	2016	2	0	2	Export	398	Kazakhstan	KAZ	634	Qatar	QAT								52	INORGANIC CHEMICALS	1	No Quantity							85			0
S3	2016	2016	2016	2	0	2	Export	398	Kazakhstan	KAZ	642	Romania	ROU								52	INORGANIC CHEMICALS	1	No Quantity							1275386			0
S3	2016	2016	2016	2	0	2	Export	398	Kazakhstan	KAZ	643	Russian Federation	RUS								52	INORGANIC CHEMICALS	1	No Quantity							297712024			0
S3	2016	2016	2016	2	0	2	Export	398	Kazakhstan	KAZ	699	India	IND								52	INORGANIC CHEMICALS	1	No Quantity							198927547			0
S3	2016	2016	2016	2	0	2	Export	398	Kazakhstan	KAZ	703	Slovakia	SVK								52	INORGANIC CHEMICALS	1	No Quantity							1655922			0
S3	2016	2016	2016	2	0	2	Export	398	Kazakhstan	KAZ	724	Spain	ESP								52	INORGANIC CHEMICALS	1	No Quantity							383604			0
S3	2016	2016	2016	2	0	2	Export	398	Kazakhstan	KAZ	757	Switzerland	CHE								52	INORGANIC CHEMICALS	1	No Quantity							3904484			0
S3	2016	2016	2016	2	0	2	Export	398	Kazakhstan	KAZ	762	Tajikistan	TJK								52	INORGANIC CHEMICALS	1	No Quantity							1358618			0
S3	2016	2016	2016	2	0	2	Export	398	Kazakhstan	KAZ	764	Thailand	THA								52	INORGANIC CHEMICALS	1	No Quantity							304177			0
S3	2016	2016	2016	2	0	2	Export	398	Kazakhstan	KAZ	795	Turkmenistan	TKM								52	INORGANIC CHEMICALS	1	No Quantity							644172			0
S3	2016	2016	2016	2	0	2	Export	398	Kazakhstan	KAZ	804	Ukraine	UKR								52	INORGANIC CHEMICALS	1	No Quantity							10978555			0
S3	2016	2016	2016	2	0	2	Export	398	Kazakhstan	KAZ	818	Egypt	EGY								52	INORGANIC CHEMICALS	1	No Quantity							10			0
S3	2016	2016	2016	2	0	2	Export	398	Kazakhstan	KAZ	826	United Kingdom	GBR								52	INORGANIC CHEMICALS	1	No Quantity							24478531			0
S3	2016	2016	2016	2	0	2	Export	398	Kazakhstan	KAZ	842	USA	USA								52	INORGANIC CHEMICALS	1	No Quantity							187663791			0
S3	2016	2016	2016	2	0	2	Export	398	Kazakhstan	KAZ	860	Uzbekistan	UZB								52	INORGANIC CHEMICALS	1	No Quantity							6900710			0
S3	2016	2016	2016	2	0	2	Export	400	Jordan	JOR	0	World	WLD								52	INORGANIC CHEMICALS	1	No Quantity							317861272			0
S3	2016	2016	2016	2	0	2	Export	400	Jordan	JOR	36	Australia	AUS								52	INORGANIC CHEMICALS	1	No Quantity							88196			0
S3	2016	2016	2016	2	0	2	Export	400	Jordan	JOR	48	Bahrain	BHR								52	INORGANIC CHEMICALS	1	No Quantity							909079			0
S3	2016	2016	2016	2	0	2	Export	400	Jordan	JOR	50	Bangladesh	BGD								52	INORGANIC CHEMICALS	1	No Quantity							4567333			0
S3	2016	2016	2016	2	0	2	Export	400	Jordan	JOR	108	Burundi	BDI								52	INORGANIC CHEMICALS	1	No Quantity							3237			0
S3	2016	2016	2016	2	0	2	Export	400	Jordan	JOR	144	Sri Lanka	LKA								52	INORGANIC CHEMICALS	1	No Quantity							93718			0
S3	2016	2016	2016	2	0	2	Export	400	Jordan	JOR	148	Chad	TCD								52	INORGANIC CHEMICALS	1	No Quantity							8628			0
S3	2016	2016	2016	2	0	2	Export	400	Jordan	JOR	156	China	CHN								52	INORGANIC CHEMICALS	1	No Quantity							97799			0
S3	2016	2016	2016	2	0	2	Export	400	Jordan	JOR	231	Ethiopia	ETH								52	INORGANIC CHEMICALS	1	No Quantity							427269			0
S3	2016	2016	2016	2	0	2	Export	400	Jordan	JOR	251	France	FRA								52	INORGANIC CHEMICALS	1	No Quantity							4375			0
S3	2016	2016	2016	2	0	2	Export	400	Jordan	JOR	262	Djibouti	DJI								52	INORGANIC CHEMICALS	1	No Quantity							44687			0
S3	2016	2016	2016	2	0	2	Export	400	Jordan	JOR	275	State of Palestine	PSE								52	INORGANIC CHEMICALS	1	No Quantity							436469			0
S3	2016	2016	2016	2	0	2	Export	400	Jordan	JOR	364	Iran	IRN								52	INORGANIC CHEMICALS	1	No Quantity							485675			0
S3	2016	2016	2016	2	0	2	Export	400	Jordan	JOR	368	Iraq	IRQ								52	INORGANIC CHEMICALS	1	No Quantity							1161744			0
S3	2016	2016	2016	2	0	2	Export	400	Jordan	JOR	372	Ireland	IRL								52	INORGANIC CHEMICALS	1	No Quantity							17455			0
S3	2016	2016	2016	2	0	2	Export	400	Jordan	JOR	376	Israel	ISR								52	INORGANIC CHEMICALS	1	No Quantity							19641776			0
S3	2016	2016	2016	2	0	2	Export	400	Jordan	JOR	388	Jamaica	JAM								52	INORGANIC CHEMICALS	1	No Quantity							79792			0
S3	2016	2016	2016	2	0	2	Export	400	Jordan	JOR	404	Kenya	KEN								52	INORGANIC CHEMICALS	1	No Quantity							280772			0
S3	2016	2016	2016	2	0	2	Export	400	Jordan	JOR	414	Kuwait	KWT								52	INORGANIC CHEMICALS	1	No Quantity							1086871			0
S3	2016	2016	2016	2	0	2	Export	400	Jordan	JOR	422	Lebanon	LBN								52	INORGANIC CHEMICALS	1	No Quantity							850404			0
S3	2016	2016	2016	2	0	2	Export	400	Jordan	JOR	430	Liberia	LBR								52	INORGANIC CHEMICALS	1	No Quantity							7989			0
S3	2016	2016	2016	2	0	2	Export	400	Jordan	JOR	434	Libya	LBY								52	INORGANIC CHEMICALS	1	No Quantity							66830			0
S3	2016	2016	2016	2	0	2	Export	400	Jordan	JOR	512	Oman	OMN								52	INORGANIC CHEMICALS	1	No Quantity							363489			0
S3	2016	2016	2016	2	0	2	Export	400	Jordan	JOR	528	Netherlands	NLD								52	INORGANIC CHEMICALS	1	No Quantity							32535			0
S3	2016	2016	2016	2	0	2	Export	400	Jordan	JOR	566	Nigeria	NGA								52	INORGANIC CHEMICALS	1	No Quantity							105611			0
S3	2016	2016	2016	2	0	2	Export	400	Jordan	JOR	586	Pakistan	PAK								52	INORGANIC CHEMICALS	1	No Quantity							443769			0
S3	2016	2016	2016	2	0	2	Export	400	Jordan	JOR	616	Poland	POL								52	INORGANIC CHEMICALS	1	No Quantity							3070			0
S3	2016	2016	2016	2	0	2	Export	400	Jordan	JOR	634	Qatar	QAT								52	INORGANIC CHEMICALS	1	No Quantity							701235			0
S3	2016	2016	2016	2	0	2	Export	400	Jordan	JOR	682	Saudi Arabia	SAU								52	INORGANIC CHEMICALS	1	No Quantity							44364908			0
S3	2016	2016	2016	2	0	2	Export	400	Jordan	JOR	699	India	IND								52	INORGANIC CHEMICALS	1	No Quantity							31692433			0
S3	2016	2016	2016	2	0	2	Export	400	Jordan	JOR	710	South Africa	ZAF								52	INORGANIC CHEMICALS	1	No Quantity							136968			0
S3	2016	2016	2016	2	0	2	Export	400	Jordan	JOR	724	Spain	ESP								52	INORGANIC CHEMICALS	1	No Quantity							21			0
S3	2016	2016	2016	2	0	2	Export	400	Jordan	JOR	729	Sudan	SDN								52	INORGANIC CHEMICALS	1	No Quantity							578264			0
S3	2016	2016	2016	2	0	2	Export	400	Jordan	JOR	760	Syria	SYR								52	INORGANIC CHEMICALS	1	No Quantity							327603			0
S3	2016	2016	2016	2	0	2	Export	400	Jordan	JOR	784	United Arab Emirates	ARE								52	INORGANIC CHEMICALS	1	No Quantity							2008372			0
S3	2016	2016	2016	2	0	2	Export	400	Jordan	JOR	788	Tunisia	TUN								52	INORGANIC CHEMICALS	1	No Quantity							1767647			0
S3	2016	2016	2016	2	0	2	Export	400	Jordan	JOR	800	Uganda	UGA								52	INORGANIC CHEMICALS	1	No Quantity							15730			0
S3	2016	2016	2016	2	0	2	Export	400	Jordan	JOR	804	Ukraine	UKR								52	INORGANIC CHEMICALS	1	No Quantity							200			0
S3	2016	2016	2016	2	0	2	Export	400	Jordan	JOR	818	Egypt	EGY								52	INORGANIC CHEMICALS	1	No Quantity							1095037			0
S3	2016	2016	2016	2	0	2	Export	400	Jordan	JOR	834	United Rep. of Tanzania	TZA								52	INORGANIC CHEMICALS	1	No Quantity							142970			0
S3	2016	2016	2016	2	0	2	Export	400	Jordan	JOR	838	Free Zones									52	INORGANIC CHEMICALS	1	No Quantity							202435793			0
S3	2016	2016	2016	2	0	2	Export	400	Jordan	JOR	842	USA	USA								52	INORGANIC CHEMICALS	1	No Quantity							196976			0
S3	2016	2016	2016	2	0	2	Export	400	Jordan	JOR	887	Yemen	YEM								52	INORGANIC CHEMICALS	1	No Quantity							1084996			0
S3	2016	2016	2016	2	0	2	Export	400	Jordan	JOR	894	Zambia	ZMB								52	INORGANIC CHEMICALS	1	No Quantity							3548			0
S3	2016	2016	2016	2	0	2	Export	398	Kazakhstan	KAZ	0	World	WLD								53	DYES,COLOURING MATERIALS	1	No Quantity							10954269			0
S3	2016	2016	2016	2	0	2	Export	398	Kazakhstan	KAZ	36	Australia	AUS								53	DYES,COLOURING MATERIALS	1	No Quantity							22			0
S3	2016	2016	2016	2	0	2	Export	398	Kazakhstan	KAZ	156	China	CHN								53	DYES,COLOURING MATERIALS	1	No Quantity							60823			0
S3	2016	2016	2016	2	0	2	Export	398	Kazakhstan	KAZ	276	Germany	DEU								53	DYES,COLOURING MATERIALS	1	No Quantity							222			0
S3	2016	2016	2016	2	0	2	Export	398	Kazakhstan	KAZ	381	Italy	ITA								53	DYES,COLOURING MATERIALS	1	No Quantity							630			0
S3	2016	2016	2016	2	0	2	Export	398	Kazakhstan	KAZ	417	Kyrgyzstan	KGZ								53	DYES,COLOURING MATERIALS	1	No Quantity							7636564			0
S3	2016	2016	2016	2	0	2	Export	398	Kazakhstan	KAZ	496	Mongolia	MNG								53	DYES,COLOURING MATERIALS	1	No Quantity							815			0
S3	2016	2016	2016	2	0	2	Export	398	Kazakhstan	KAZ	528	Netherlands	NLD								53	DYES,COLOURING MATERIALS	1	No Quantity							1832			0
S3	2016	2016	2016	2	0	2	Export	398	Kazakhstan	KAZ	586	Pakistan	PAK								53	DYES,COLOURING MATERIALS	1	No Quantity							22			0
S3	2016	2016	2016	2	0	2	Export	398	Kazakhstan	KAZ	616	Poland	POL								53	DYES,COLOURING MATERIALS	1	No Quantity							69			0
S3	2016	2016	2016	2	0	2	Export	398	Kazakhstan	KAZ	643	Russian Federation	RUS								53	DYES,COLOURING MATERIALS	1	No Quantity							1398097			0
S3	2016	2016	2016	2	0	2	Export	398	Kazakhstan	KAZ	702	Singapore	SGP								53	DYES,COLOURING MATERIALS	1	No Quantity							640			0
S3	2016	2016	2016	2	0	2	Export	398	Kazakhstan	KAZ	703	Slovakia	SVK								53	DYES,COLOURING MATERIALS	1	No Quantity							20			0
S3	2016	2016	2016	2	0	2	Export	398	Kazakhstan	KAZ	762	Tajikistan	TJK								53	DYES,COLOURING MATERIALS	1	No Quantity							1091572			0
S3	2016	2016	2016	2	0	2	Export	398	Kazakhstan	KAZ	784	United Arab Emirates	ARE								53	DYES,COLOURING MATERIALS	1	No Quantity							3564			0
S3	2016	2016	2016	2	0	2	Export	398	Kazakhstan	KAZ	795	Turkmenistan	TKM								53	DYES,COLOURING MATERIALS	1	No Quantity							114427			0
S3	2016	2016	2016	2	0	2	Export	398	Kazakhstan	KAZ	804	Ukraine	UKR								53	DYES,COLOURING MATERIALS	1	No Quantity							91			0
S3	2016	2016	2016	2	0	2	Export	398	Kazakhstan	KAZ	826	United Kingdom	GBR								53	DYES,COLOURING MATERIALS	1	No Quantity							19468			0
S3	2016	2016	2016	2	0	2	Export	398	Kazakhstan	KAZ	860	Uzbekistan	UZB								53	DYES,COLOURING MATERIALS	1	No Quantity							625391			0
S3	2016	2016	2016	2	0	2	Export	400	Jordan	JOR	0	World	WLD								53	DYES,COLOURING MATERIALS	1	No Quantity							52107336			0
S3	2016	2016	2016	2	0	2	Export	400	Jordan	JOR	48	Bahrain	BHR								53	DYES,COLOURING MATERIALS	1	No Quantity							561011			0
S3	2016	2016	2016	2	0	2	Export	400	Jordan	JOR	50	Bangladesh	BGD								53	DYES,COLOURING MATERIALS	1	No Quantity							10532			0
S3	2016	2016	2016	2	0	2	Export	400	Jordan	JOR	100	Bulgaria	BGR								53	DYES,COLOURING MATERIALS	1	No Quantity							25669			0
S3	2016	2016	2016	2	0	2	Export	400	Jordan	JOR	178	Congo	COG								53	DYES,COLOURING MATERIALS	1	No Quantity							30452			0
S3	2016	2016	2016	2	0	2	Export	400	Jordan	JOR	268	Georgia	GEO								53	DYES,COLOURING MATERIALS	1	No Quantity							81552			0
S3	2016	2016	2016	2	0	2	Export	400	Jordan	JOR	275	State of Palestine	PSE								53	DYES,COLOURING MATERIALS	1	No Quantity							9090047			0
S3	2016	2016	2016	2	0	2	Export	400	Jordan	JOR	324	Guinea	GIN								53	DYES,COLOURING MATERIALS	1	No Quantity							87634			0
S3	2016	2016	2016	2	0	2	Export	400	Jordan	JOR	368	Iraq	IRQ								53	DYES,COLOURING MATERIALS	1	No Quantity							10632470			0
S3	2016	2016	2016	2	0	2	Export	400	Jordan	JOR	376	Israel	ISR								53	DYES,COLOURING MATERIALS	1	No Quantity							3817			0
S3	2016	2016	2016	2	0	2	Export	400	Jordan	JOR	381	Italy	ITA								53	DYES,COLOURING MATERIALS	1	No Quantity							13428			0
S3	2016	2016	2016	2	0	2	Export	400	Jordan	JOR	414	Kuwait	KWT								53	DYES,COLOURING MATERIALS	1	No Quantity							8577314			0
S3	2016	2016	2016	2	0	2	Export	400	Jordan	JOR	422	Lebanon	LBN								53	DYES,COLOURING MATERIALS	1	No Quantity							2139348			0
S3	2016	2016	2016	2	0	2	Export	400	Jordan	JOR	434	Libya	LBY								53	DYES,COLOURING MATERIALS	1	No Quantity							230806			0
S3	2016	2016	2016	2	0	2	Export	400	Jordan	JOR	478	Mauritania	MRT								53	DYES,COLOURING MATERIALS	1	No Quantity							243375			0
S3	2016	2016	2016	2	0	2	Export	400	Jordan	JOR	504	Morocco	MAR								53	DYES,COLOURING MATERIALS	1	No Quantity							38246			0
S3	2016	2016	2016	2	0	2	Export	400	Jordan	JOR	512	Oman	OMN								53	DYES,COLOURING MATERIALS	1	No Quantity							1873			0
S3	2016	2016	2016	2	0	2	Export	400	Jordan	JOR	554	New Zealand	NZL								53	DYES,COLOURING MATERIALS	1	No Quantity							4341			0
S3	2016	2016	2016	2	0	2	Export	400	Jordan	JOR	586	Pakistan	PAK								53	DYES,COLOURING MATERIALS	1	No Quantity							17079			0
S3	2016	2016	2016	2	0	2	Export	400	Jordan	JOR	624	Guinea-Bissau	GNB								53	DYES,COLOURING MATERIALS	1	No Quantity							32394			0
S3	2016	2016	2016	2	0	2	Export	400	Jordan	JOR	634	Qatar	QAT								53	DYES,COLOURING MATERIALS	1	No Quantity							521659			0
S3	2016	2016	2016	2	0	2	Export	400	Jordan	JOR	643	Russian Federation	RUS								53	DYES,COLOURING MATERIALS	1	No Quantity							178659			0
S3	2016	2016	2016	2	0	2	Export	400	Jordan	JOR	682	Saudi Arabia	SAU								53	DYES,COLOURING MATERIALS	1	No Quantity							9176798			0
S3	2016	2016	2016	2	0	2	Export	400	Jordan	JOR	699	India	IND								53	DYES,COLOURING MATERIALS	1	No Quantity							158727			0
S3	2016	2016	2016	2	0	2	Export	400	Jordan	JOR	729	Sudan	SDN								53	DYES,COLOURING MATERIALS	1	No Quantity							1120350			0
S3	2016	2016	2016	2	0	2	Export	400	Jordan	JOR	760	Syria	SYR								53	DYES,COLOURING MATERIALS	1	No Quantity							790228			0
S3	2016	2016	2016	2	0	2	Export	400	Jordan	JOR	784	United Arab Emirates	ARE								53	DYES,COLOURING MATERIALS	1	No Quantity							2654725			0
S3	2016	2016	2016	2	0	2	Export	400	Jordan	JOR	788	Tunisia	TUN								53	DYES,COLOURING MATERIALS	1	No Quantity							39242			0
S3	2016	2016	2016	2	0	2	Export	400	Jordan	JOR	792	Turkey	TUR								53	DYES,COLOURING MATERIALS	1	No Quantity							216372			0
S3	2016	2016	2016	2	0	2	Export	400	Jordan	JOR	804	Ukraine	UKR								53	DYES,COLOURING MATERIALS	1	No Quantity							167665			0
S3	2016	2016	2016	2	0	2	Export	400	Jordan	JOR	818	Egypt	EGY								53	DYES,COLOURING MATERIALS	1	No Quantity							1827910			0
S3	2016	2016	2016	2	0	2	Export	400	Jordan	JOR	838	Free Zones									53	DYES,COLOURING MATERIALS	1	No Quantity							2022782			0
S3	2016	2016	2016	2	0	2	Export	400	Jordan	JOR	842	USA	USA								53	DYES,COLOURING MATERIALS	1	No Quantity							61852			0
S3	2016	2016	2016	2	0	2	Export	400	Jordan	JOR	887	Yemen	YEM								53	DYES,COLOURING MATERIALS	1	No Quantity							1348978			0
S3	2016	2016	2016	2	0	2	Export	398	Kazakhstan	KAZ	0	World	WLD								54	MEDICINAL,PHARM.PRODUCTS	1	No Quantity							23147953			0
S3	2016	2016	2016	2	0	2	Export	398	Kazakhstan	KAZ	4	Afghanistan	AFG								54	MEDICINAL,PHARM.PRODUCTS	1	No Quantity							42398			0
S3	2016	2016	2016	2	0	2	Export	398	Kazakhstan	KAZ	40	Austria	AUT								54	MEDICINAL,PHARM.PRODUCTS	1	No Quantity							69			0
S3	2016	2016	2016	2	0	2	Export	398	Kazakhstan	KAZ	112	Belarus	BLR								54	MEDICINAL,PHARM.PRODUCTS	1	No Quantity							1113329			0
S3	2016	2016	2016	2	0	2	Export	398	Kazakhstan	KAZ	156	China	CHN								54	MEDICINAL,PHARM.PRODUCTS	1	No Quantity							787630			0
S3	2016	2016	2016	2	0	2	Export	398	Kazakhstan	KAZ	191	Croatia	HRV								54	MEDICINAL,PHARM.PRODUCTS	1	No Quantity							71287			0
S3	2016	2016	2016	2	0	2	Export	398	Kazakhstan	KAZ	251	France	FRA								54	MEDICINAL,PHARM.PRODUCTS	1	No Quantity							12			0
S3	2016	2016	2016	2	0	2	Export	398	Kazakhstan	KAZ	268	Georgia	GEO								54	MEDICINAL,PHARM.PRODUCTS	1	No Quantity							33500			0
S3	2016	2016	2016	2	0	2	Export	398	Kazakhstan	KAZ	276	Germany	DEU								54	MEDICINAL,PHARM.PRODUCTS	1	No Quantity							53927			0
S3	2016	2016	2016	2	0	2	Export	398	Kazakhstan	KAZ	381	Italy	ITA								54	MEDICINAL,PHARM.PRODUCTS	1	No Quantity							4399			0
S3	2016	2016	2016	2	0	2	Export	398	Kazakhstan	KAZ	410	Rep. of Korea	KOR								54	MEDICINAL,PHARM.PRODUCTS	1	No Quantity							11			0
S3	2016	2016	2016	2	0	2	Export	398	Kazakhstan	KAZ	417	Kyrgyzstan	KGZ								54	MEDICINAL,PHARM.PRODUCTS	1	No Quantity							2550902			0
S3	2016	2016	2016	2	0	2	Export	398	Kazakhstan	KAZ	428	Latvia	LVA								54	MEDICINAL,PHARM.PRODUCTS	1	No Quantity							209909			0
S3	2016	2016	2016	2	0	2	Export	398	Kazakhstan	KAZ	440	Lithuania	LTU								54	MEDICINAL,PHARM.PRODUCTS	1	No Quantity							1011025			0
S3	2016	2016	2016	2	0	2	Export	398	Kazakhstan	KAZ	496	Mongolia	MNG								54	MEDICINAL,PHARM.PRODUCTS	1	No Quantity							1220344			0
S3	2016	2016	2016	2	0	2	Export	398	Kazakhstan	KAZ	528	Netherlands	NLD								54	MEDICINAL,PHARM.PRODUCTS	1	No Quantity							2186577			0
S3	2016	2016	2016	2	0	2	Export	398	Kazakhstan	KAZ	643	Russian Federation	RUS								54	MEDICINAL,PHARM.PRODUCTS	1	No Quantity							2806695			0
S3	2016	2016	2016	2	0	2	Export	398	Kazakhstan	KAZ	699	India	IND								54	MEDICINAL,PHARM.PRODUCTS	1	No Quantity							52229			0
S3	2016	2016	2016	2	0	2	Export	398	Kazakhstan	KAZ	705	Slovenia	SVN								54	MEDICINAL,PHARM.PRODUCTS	1	No Quantity							1797664			0
S3	2016	2016	2016	2	0	2	Export	398	Kazakhstan	KAZ	724	Spain	ESP								54	MEDICINAL,PHARM.PRODUCTS	1	No Quantity							4			0
S3	2016	2016	2016	2	0	2	Export	398	Kazakhstan	KAZ	757	Switzerland	CHE								54	MEDICINAL,PHARM.PRODUCTS	1	No Quantity							5627259			0
S3	2016	2016	2016	2	0	2	Export	398	Kazakhstan	KAZ	762	Tajikistan	TJK								54	MEDICINAL,PHARM.PRODUCTS	1	No Quantity							299807			0
S3	2016	2016	2016	2	0	2	Export	398	Kazakhstan	KAZ	784	United Arab Emirates	ARE								54	MEDICINAL,PHARM.PRODUCTS	1	No Quantity							6			0
S3	2016	2016	2016	2	0	2	Export	398	Kazakhstan	KAZ	792	Turkey	TUR								54	MEDICINAL,PHARM.PRODUCTS	1	No Quantity							2117140			0
S3	2016	2016	2016	2	0	2	Export	398	Kazakhstan	KAZ	795	Turkmenistan	TKM								54	MEDICINAL,PHARM.PRODUCTS	1	No Quantity							436879			0
S3	2016	2016	2016	2	0	2	Export	398	Kazakhstan	KAZ	804	Ukraine	UKR								54	MEDICINAL,PHARM.PRODUCTS	1	No Quantity							62400			0
S3	2016	2016	2016	2	0	2	Export	398	Kazakhstan	KAZ	842	USA	USA								54	MEDICINAL,PHARM.PRODUCTS	1	No Quantity							371			0
S3	2016	2016	2016	2	0	2	Export	398	Kazakhstan	KAZ	860	Uzbekistan	UZB								54	MEDICINAL,PHARM.PRODUCTS	1	No Quantity							662179			0
S3	2016	2016	2016	2	0	2	Export	400	Jordan	JOR	0	World	WLD								54	MEDICINAL,PHARM.PRODUCTS	1	No Quantity							719864269			0
S3	2016	2016	2016	2	0	2	Export	400	Jordan	JOR	4	Afghanistan	AFG								54	MEDICINAL,PHARM.PRODUCTS	1	No Quantity							1320057			0
S3	2016	2016	2016	2	0	2	Export	400	Jordan	JOR	8	Albania	ALB								54	MEDICINAL,PHARM.PRODUCTS	1	No Quantity							251972			0
S3	2016	2016	2016	2	0	2	Export	400	Jordan	JOR	12	Algeria	DZA								54	MEDICINAL,PHARM.PRODUCTS	1	No Quantity							91386995			0
S3	2016	2016	2016	2	0	2	Export	400	Jordan	JOR	31	Azerbaijan	AZE								54	MEDICINAL,PHARM.PRODUCTS	1	No Quantity							935813			0
S3	2016	2016	2016	2	0	2	Export	400	Jordan	JOR	36	Australia	AUS								54	MEDICINAL,PHARM.PRODUCTS	1	No Quantity							48428			0
S3	2016	2016	2016	2	0	2	Export	400	Jordan	JOR	40	Austria	AUT								54	MEDICINAL,PHARM.PRODUCTS	1	No Quantity							28037			0
S3	2016	2016	2016	2	0	2	Export	400	Jordan	JOR	48	Bahrain	BHR								54	MEDICINAL,PHARM.PRODUCTS	1	No Quantity							6863351			0
S3	2016	2016	2016	2	0	2	Export	400	Jordan	JOR	50	Bangladesh	BGD								54	MEDICINAL,PHARM.PRODUCTS	1	No Quantity							243611			0
S3	2016	2016	2016	2	0	2	Export	400	Jordan	JOR	51	Armenia	ARM								54	MEDICINAL,PHARM.PRODUCTS	1	No Quantity							70824			0
S3	2016	2016	2016	2	0	2	Export	400	Jordan	JOR	56	Belgium	BEL								54	MEDICINAL,PHARM.PRODUCTS	1	No Quantity							32441			0
S3	2016	2016	2016	2	0	2	Export	400	Jordan	JOR	70	Bosnia Herzegovina	BIH								54	MEDICINAL,PHARM.PRODUCTS	1	No Quantity							1271155			0
S3	2016	2016	2016	2	0	2	Export	400	Jordan	JOR	112	Belarus	BLR								54	MEDICINAL,PHARM.PRODUCTS	1	No Quantity							17056			0
S3	2016	2016	2016	2	0	2	Export	400	Jordan	JOR	144	Sri Lanka	LKA								54	MEDICINAL,PHARM.PRODUCTS	1	No Quantity							223210			0
S3	2016	2016	2016	2	0	2	Export	400	Jordan	JOR	148	Chad	TCD								54	MEDICINAL,PHARM.PRODUCTS	1	No Quantity							892454			0
S3	2016	2016	2016	2	0	2	Export	400	Jordan	JOR	156	China	CHN								54	MEDICINAL,PHARM.PRODUCTS	1	No Quantity							57351			0
S3	2016	2016	2016	2	0	2	Export	400	Jordan	JOR	214	Dominican Rep.	DOM								54	MEDICINAL,PHARM.PRODUCTS	1	No Quantity							20003			0
S3	2016	2016	2016	2	0	2	Export	400	Jordan	JOR	231	Ethiopia	ETH								54	MEDICINAL,PHARM.PRODUCTS	1	No Quantity							1357617			0
S3	2016	2016	2016	2	0	2	Export	400	Jordan	JOR	251	France	FRA								54	MEDICINAL,PHARM.PRODUCTS	1	No Quantity							855834			0
S3	2016	2016	2016	2	0	2	Export	400	Jordan	JOR	262	Djibouti	DJI								54	MEDICINAL,PHARM.PRODUCTS	1	No Quantity							53225			0
S3	2016	2016	2016	2	0	2	Export	400	Jordan	JOR	275	State of Palestine	PSE								54	MEDICINAL,PHARM.PRODUCTS	1	No Quantity							204808			0
S3	2016	2016	2016	2	0	2	Export	400	Jordan	JOR	276	Germany	DEU								54	MEDICINAL,PHARM.PRODUCTS	1	No Quantity							148886			0
S3	2016	2016	2016	2	0	2	Export	400	Jordan	JOR	288	Ghana	GHA								54	MEDICINAL,PHARM.PRODUCTS	1	No Quantity							385032			0
S3	2016	2016	2016	2	0	2	Export	400	Jordan	JOR	300	Greece	GRC								54	MEDICINAL,PHARM.PRODUCTS	1	No Quantity							10561			0
S3	2016	2016	2016	2	0	2	Export	400	Jordan	JOR	324	Guinea	GIN								54	MEDICINAL,PHARM.PRODUCTS	1	No Quantity							5492			0
S3	2016	2016	2016	2	0	2	Export	400	Jordan	JOR	344	China, Hong Kong SAR	HKG								54	MEDICINAL,PHARM.PRODUCTS	1	No Quantity							89197			0
S3	2016	2016	2016	2	0	2	Export	400	Jordan	JOR	360	Indonesia	IDN								54	MEDICINAL,PHARM.PRODUCTS	1	No Quantity							25085			0
S3	2016	2016	2016	2	0	2	Export	400	Jordan	JOR	364	Iran	IRN								54	MEDICINAL,PHARM.PRODUCTS	1	No Quantity							1331354			0
S3	2016	2016	2016	2	0	2	Export	400	Jordan	JOR	368	Iraq	IRQ								54	MEDICINAL,PHARM.PRODUCTS	1	No Quantity							81738226			0
S3	2016	2016	2016	2	0	2	Export	400	Jordan	JOR	372	Ireland	IRL								54	MEDICINAL,PHARM.PRODUCTS	1	No Quantity							696331			0
S3	2016	2016	2016	2	0	2	Export	400	Jordan	JOR	376	Israel	ISR								54	MEDICINAL,PHARM.PRODUCTS	1	No Quantity							411862			0
S3	2016	2016	2016	2	0	2	Export	400	Jordan	JOR	381	Italy	ITA								54	MEDICINAL,PHARM.PRODUCTS	1	No Quantity							1531			0
S3	2016	2016	2016	2	0	2	Export	400	Jordan	JOR	384	Côte d'Ivoire	CIV								54	MEDICINAL,PHARM.PRODUCTS	1	No Quantity							425828			0
S3	2016	2016	2016	2	0	2	Export	400	Jordan	JOR	398	Kazakhstan	KAZ								54	MEDICINAL,PHARM.PRODUCTS	1	No Quantity							217835			0
S3	2016	2016	2016	2	0	2	Export	400	Jordan	JOR	404	Kenya	KEN								54	MEDICINAL,PHARM.PRODUCTS	1	No Quantity							1985191			0
S3	2016	2016	2016	2	0	2	Export	400	Jordan	JOR	410	Rep. of Korea	KOR								54	MEDICINAL,PHARM.PRODUCTS	1	No Quantity							27318			0
S3	2016	2016	2016	2	0	2	Export	400	Jordan	JOR	414	Kuwait	KWT								54	MEDICINAL,PHARM.PRODUCTS	1	No Quantity							7564747			0
S3	2016	2016	2016	2	0	2	Export	400	Jordan	JOR	417	Kyrgyzstan	KGZ								54	MEDICINAL,PHARM.PRODUCTS	1	No Quantity							119831			0
S3	2016	2016	2016	2	0	2	Export	400	Jordan	JOR	422	Lebanon	LBN								54	MEDICINAL,PHARM.PRODUCTS	1	No Quantity							43389644			0
S3	2016	2016	2016	2	0	2	Export	400	Jordan	JOR	434	Libya	LBY								54	MEDICINAL,PHARM.PRODUCTS	1	No Quantity							16863151			0
S3	2016	2016	2016	2	0	2	Export	400	Jordan	JOR	440	Lithuania	LTU								54	MEDICINAL,PHARM.PRODUCTS	1	No Quantity							27066			0
S3	2016	2016	2016	2	0	2	Export	400	Jordan	JOR	458	Malaysia	MYS								54	MEDICINAL,PHARM.PRODUCTS	1	No Quantity							201703			0
S3	2016	2016	2016	2	0	2	Export	400	Jordan	JOR	470	Malta	MLT								54	MEDICINAL,PHARM.PRODUCTS	1	No Quantity							44349			0
S3	2016	2016	2016	2	0	2	Export	400	Jordan	JOR	478	Mauritania	MRT								54	MEDICINAL,PHARM.PRODUCTS	1	No Quantity							296799			0
S3	2016	2016	2016	2	0	2	Export	400	Jordan	JOR	480	Mauritius	MUS								54	MEDICINAL,PHARM.PRODUCTS	1	No Quantity							46796			0
S3	2016	2016	2016	2	0	2	Export	400	Jordan	JOR	490	Other Asia, nes									54	MEDICINAL,PHARM.PRODUCTS	1	No Quantity							129658			0
S3	2016	2016	2016	2	0	2	Export	400	Jordan	JOR	496	Mongolia	MNG								54	MEDICINAL,PHARM.PRODUCTS	1	No Quantity							59703			0
S3	2016	2016	2016	2	0	2	Export	400	Jordan	JOR	498	Rep. of Moldova	MDA								54	MEDICINAL,PHARM.PRODUCTS	1	No Quantity							802204			0
S3	2016	2016	2016	2	0	2	Export	400	Jordan	JOR	504	Morocco	MAR								54	MEDICINAL,PHARM.PRODUCTS	1	No Quantity							843090			0
S3	2016	2016	2016	2	0	2	Export	400	Jordan	JOR	512	Oman	OMN								54	MEDICINAL,PHARM.PRODUCTS	1	No Quantity							22645771			0
S3	2016	2016	2016	2	0	2	Export	400	Jordan	JOR	524	Nepal	NPL								54	MEDICINAL,PHARM.PRODUCTS	1	No Quantity							376562			0
S3	2016	2016	2016	2	0	2	Export	400	Jordan	JOR	528	Netherlands	NLD								54	MEDICINAL,PHARM.PRODUCTS	1	No Quantity							129148			0
S3	2016	2016	2016	2	0	2	Export	400	Jordan	JOR	554	New Zealand	NZL								54	MEDICINAL,PHARM.PRODUCTS	1	No Quantity							32842			0
S3	2016	2016	2016	2	0	2	Export	400	Jordan	JOR	566	Nigeria	NGA								54	MEDICINAL,PHARM.PRODUCTS	1	No Quantity							674575			0
S3	2016	2016	2016	2	0	2	Export	400	Jordan	JOR	586	Pakistan	PAK								54	MEDICINAL,PHARM.PRODUCTS	1	No Quantity							1303889			0
S3	2016	2016	2016	2	0	2	Export	400	Jordan	JOR	608	Philippines	PHL								54	MEDICINAL,PHARM.PRODUCTS	1	No Quantity							101469			0
S3	2016	2016	2016	2	0	2	Export	400	Jordan	JOR	620	Portugal	PRT								54	MEDICINAL,PHARM.PRODUCTS	1	No Quantity							94610			0
S3	2016	2016	2016	2	0	2	Export	400	Jordan	JOR	634	Qatar	QAT								54	MEDICINAL,PHARM.PRODUCTS	1	No Quantity							9940191			0
S3	2016	2016	2016	2	0	2	Export	400	Jordan	JOR	642	Romania	ROU								54	MEDICINAL,PHARM.PRODUCTS	1	No Quantity							291651			0
S3	2016	2016	2016	2	0	2	Export	400	Jordan	JOR	643	Russian Federation	RUS								54	MEDICINAL,PHARM.PRODUCTS	1	No Quantity							331611			0
S3	2016	2016	2016	2	0	2	Export	400	Jordan	JOR	682	Saudi Arabia	SAU								54	MEDICINAL,PHARM.PRODUCTS	1	No Quantity							158841726			0
S3	2016	2016	2016	2	0	2	Export	400	Jordan	JOR	699	India	IND								54	MEDICINAL,PHARM.PRODUCTS	1	No Quantity							2663			0
S3	2016	2016	2016	2	0	2	Export	400	Jordan	JOR	702	Singapore	SGP								54	MEDICINAL,PHARM.PRODUCTS	1	No Quantity							4794			0
S3	2016	2016	2016	2	0	2	Export	400	Jordan	JOR	703	Slovakia	SVK								54	MEDICINAL,PHARM.PRODUCTS	1	No Quantity							1007607			0
S3	2016	2016	2016	2	0	2	Export	400	Jordan	JOR	704	Viet Nam	VNM								54	MEDICINAL,PHARM.PRODUCTS	1	No Quantity							83599			0
S3	2016	2016	2016	2	0	2	Export	400	Jordan	JOR	705	Slovenia	SVN								54	MEDICINAL,PHARM.PRODUCTS	1	No Quantity							130372			0
S3	2016	2016	2016	2	0	2	Export	400	Jordan	JOR	706	Somalia	SOM								54	MEDICINAL,PHARM.PRODUCTS	1	No Quantity							438138			0
S3	2016	2016	2016	2	0	2	Export	400	Jordan	JOR	710	South Africa	ZAF								54	MEDICINAL,PHARM.PRODUCTS	1	No Quantity							2231741			0
S3	2016	2016	2016	2	0	2	Export	400	Jordan	JOR	724	Spain	ESP								54	MEDICINAL,PHARM.PRODUCTS	1	No Quantity							28034			0
S3	2016	2016	2016	2	0	2	Export	400	Jordan	JOR	728	South Sudan	SSD								54	MEDICINAL,PHARM.PRODUCTS	1	No Quantity							394945			0
S3	2016	2016	2016	2	0	2	Export	400	Jordan	JOR	729	Sudan	SDN								54	MEDICINAL,PHARM.PRODUCTS	1	No Quantity							46582215			0
S3	2016	2016	2016	2	0	2	Export	400	Jordan	JOR	760	Syria	SYR								54	MEDICINAL,PHARM.PRODUCTS	1	No Quantity							3629019			0
S3	2016	2016	2016	2	0	2	Export	400	Jordan	JOR	762	Tajikistan	TJK								54	MEDICINAL,PHARM.PRODUCTS	1	No Quantity							106621			0
S3	2016	2016	2016	2	0	2	Export	400	Jordan	JOR	764	Thailand	THA								54	MEDICINAL,PHARM.PRODUCTS	1	No Quantity							278573			0
S3	2016	2016	2016	2	0	2	Export	400	Jordan	JOR	784	United Arab Emirates	ARE								54	MEDICINAL,PHARM.PRODUCTS	1	No Quantity							49203309			0
S3	2016	2016	2016	2	0	2	Export	400	Jordan	JOR	788	Tunisia	TUN								54	MEDICINAL,PHARM.PRODUCTS	1	No Quantity							8470678			0
S3	2016	2016	2016	2	0	2	Export	400	Jordan	JOR	792	Turkey	TUR								54	MEDICINAL,PHARM.PRODUCTS	1	No Quantity							2825299			0
S3	2016	2016	2016	2	0	2	Export	400	Jordan	JOR	800	Uganda	UGA								54	MEDICINAL,PHARM.PRODUCTS	1	No Quantity							1838947			0
S3	2016	2016	2016	2	0	2	Export	400	Jordan	JOR	804	Ukraine	UKR								54	MEDICINAL,PHARM.PRODUCTS	1	No Quantity							4290557			0
S3	2016	2016	2016	2	0	2	Export	400	Jordan	JOR	818	Egypt	EGY								54	MEDICINAL,PHARM.PRODUCTS	1	No Quantity							8299868			0
S3	2016	2016	2016	2	0	2	Export	400	Jordan	JOR	826	United Kingdom	GBR								54	MEDICINAL,PHARM.PRODUCTS	1	No Quantity							19786			0
S3	2016	2016	2016	2	0	2	Export	400	Jordan	JOR	834	United Rep. of Tanzania	TZA								54	MEDICINAL,PHARM.PRODUCTS	1	No Quantity							566324			0
S3	2016	2016	2016	2	0	2	Export	400	Jordan	JOR	838	Free Zones									54	MEDICINAL,PHARM.PRODUCTS	1	No Quantity							68305171			0
S3	2016	2016	2016	2	0	2	Export	400	Jordan	JOR	842	USA	USA								54	MEDICINAL,PHARM.PRODUCTS	1	No Quantity							37146692			0
S3	2016	2016	2016	2	0	2	Export	400	Jordan	JOR	860	Uzbekistan	UZB								54	MEDICINAL,PHARM.PRODUCTS	1	No Quantity							230272			0
S3	2016	2016	2016	2	0	2	Export	400	Jordan	JOR	862	Venezuela	VEN								54	MEDICINAL,PHARM.PRODUCTS	1	No Quantity							28651			0
S3	2016	2016	2016	2	0	2	Export	400	Jordan	JOR	887	Yemen	YEM								54	MEDICINAL,PHARM.PRODUCTS	1	No Quantity							24881897			0
S3	2016	2016	2016	2	0	2	Export	400	Jordan	JOR	894	Zambia	ZMB								54	MEDICINAL,PHARM.PRODUCTS	1	No Quantity							51739			0
S3	2016	2016	2016	2	0	2	Export	398	Kazakhstan	KAZ	0	World	WLD								55	ESSENTL.OILS,PERFUME,ETC	1	No Quantity							36697918			0
S3	2016	2016	2016	2	0	2	Export	398	Kazakhstan	KAZ	4	Afghanistan	AFG								55	ESSENTL.OILS,PERFUME,ETC	1	No Quantity							162			0
S3	2016	2016	2016	2	0	2	Export	398	Kazakhstan	KAZ	31	Azerbaijan	AZE								55	ESSENTL.OILS,PERFUME,ETC	1	No Quantity							1023989			0
S3	2016	2016	2016	2	0	2	Export	398	Kazakhstan	KAZ	36	Australia	AUS								55	ESSENTL.OILS,PERFUME,ETC	1	No Quantity							157			0
S3	2016	2016	2016	2	0	2	Export	398	Kazakhstan	KAZ	112	Belarus	BLR								55	ESSENTL.OILS,PERFUME,ETC	1	No Quantity							192985			0
S3	2016	2016	2016	2	0	2	Export	398	Kazakhstan	KAZ	124	Canada	CAN								55	ESSENTL.OILS,PERFUME,ETC	1	No Quantity							5			0
S3	2016	2016	2016	2	0	2	Export	398	Kazakhstan	KAZ	156	China	CHN								55	ESSENTL.OILS,PERFUME,ETC	1	No Quantity							111310			0
S3	2016	2016	2016	2	0	2	Export	398	Kazakhstan	KAZ	178	Congo	COG								55	ESSENTL.OILS,PERFUME,ETC	1	No Quantity							17059			0
S3	2016	2016	2016	2	0	2	Export	398	Kazakhstan	KAZ	191	Croatia	HRV								55	ESSENTL.OILS,PERFUME,ETC	1	No Quantity							21178			0
S3	2016	2016	2016	2	0	2	Export	398	Kazakhstan	KAZ	251	France	FRA								55	ESSENTL.OILS,PERFUME,ETC	1	No Quantity							61			0
S3	2016	2016	2016	2	0	2	Export	398	Kazakhstan	KAZ	268	Georgia	GEO								55	ESSENTL.OILS,PERFUME,ETC	1	No Quantity							291			0
S3	2016	2016	2016	2	0	2	Export	398	Kazakhstan	KAZ	276	Germany	DEU								55	ESSENTL.OILS,PERFUME,ETC	1	No Quantity							26474			0
S3	2016	2016	2016	2	0	2	Export	398	Kazakhstan	KAZ	344	China, Hong Kong SAR	HKG								55	ESSENTL.OILS,PERFUME,ETC	1	No Quantity							41			0
S3	2016	2016	2016	2	0	2	Export	398	Kazakhstan	KAZ	348	Hungary	HUN								55	ESSENTL.OILS,PERFUME,ETC	1	No Quantity							3911			0
S3	2016	2016	2016	2	0	2	Export	398	Kazakhstan	KAZ	364	Iran	IRN								55	ESSENTL.OILS,PERFUME,ETC	1	No Quantity							61			0
S3	2016	2016	2016	2	0	2	Export	398	Kazakhstan	KAZ	381	Italy	ITA								55	ESSENTL.OILS,PERFUME,ETC	1	No Quantity							1110			0
S3	2016	2016	2016	2	0	2	Export	398	Kazakhstan	KAZ	410	Rep. of Korea	KOR								55	ESSENTL.OILS,PERFUME,ETC	1	No Quantity							10271			0
S3	2016	2016	2016	2	0	2	Export	398	Kazakhstan	KAZ	417	Kyrgyzstan	KGZ								55	ESSENTL.OILS,PERFUME,ETC	1	No Quantity							12536817			0
S3	2016	2016	2016	2	0	2	Export	398	Kazakhstan	KAZ	458	Malaysia	MYS								55	ESSENTL.OILS,PERFUME,ETC	1	No Quantity							145			0
S3	2016	2016	2016	2	0	2	Export	398	Kazakhstan	KAZ	496	Mongolia	MNG								55	ESSENTL.OILS,PERFUME,ETC	1	No Quantity							13598334			0
S3	2016	2016	2016	2	0	2	Export	398	Kazakhstan	KAZ	528	Netherlands	NLD								55	ESSENTL.OILS,PERFUME,ETC	1	No Quantity							166405			0
S3	2016	2016	2016	2	0	2	Export	398	Kazakhstan	KAZ	579	Norway	NOR								55	ESSENTL.OILS,PERFUME,ETC	1	No Quantity							964			0
S3	2016	2016	2016	2	0	2	Export	398	Kazakhstan	KAZ	616	Poland	POL								55	ESSENTL.OILS,PERFUME,ETC	1	No Quantity							161121			0
S3	2016	2016	2016	2	0	2	Export	398	Kazakhstan	KAZ	643	Russian Federation	RUS								55	ESSENTL.OILS,PERFUME,ETC	1	No Quantity							1928245			0
S3	2016	2016	2016	2	0	2	Export	398	Kazakhstan	KAZ	699	India	IND								55	ESSENTL.OILS,PERFUME,ETC	1	No Quantity							252			0
S3	2016	2016	2016	2	0	2	Export	398	Kazakhstan	KAZ	704	Viet Nam	VNM								55	ESSENTL.OILS,PERFUME,ETC	1	No Quantity							20			0
S3	2016	2016	2016	2	0	2	Export	398	Kazakhstan	KAZ	710	South Africa	ZAF								55	ESSENTL.OILS,PERFUME,ETC	1	No Quantity							13			0
S3	2016	2016	2016	2	0	2	Export	398	Kazakhstan	KAZ	757	Switzerland	CHE								55	ESSENTL.OILS,PERFUME,ETC	1	No Quantity							105779			0
S3	2016	2016	2016	2	0	2	Export	398	Kazakhstan	KAZ	762	Tajikistan	TJK								55	ESSENTL.OILS,PERFUME,ETC	1	No Quantity							4861022			0
S3	2016	2016	2016	2	0	2	Export	398	Kazakhstan	KAZ	764	Thailand	THA								55	ESSENTL.OILS,PERFUME,ETC	1	No Quantity							446			0
S3	2016	2016	2016	2	0	2	Export	398	Kazakhstan	KAZ	784	United Arab Emirates	ARE								55	ESSENTL.OILS,PERFUME,ETC	1	No Quantity							454			0
S3	2016	2016	2016	2	0	2	Export	398	Kazakhstan	KAZ	792	Turkey	TUR								55	ESSENTL.OILS,PERFUME,ETC	1	No Quantity							95974			0
S3	2016	2016	2016	2	0	2	Export	398	Kazakhstan	KAZ	795	Turkmenistan	TKM								55	ESSENTL.OILS,PERFUME,ETC	1	No Quantity							1468588			0
S3	2016	2016	2016	2	0	2	Export	398	Kazakhstan	KAZ	804	Ukraine	UKR								55	ESSENTL.OILS,PERFUME,ETC	1	No Quantity							9695			0
S3	2016	2016	2016	2	0	2	Export	398	Kazakhstan	KAZ	826	United Kingdom	GBR								55	ESSENTL.OILS,PERFUME,ETC	1	No Quantity							73781			0
S3	2016	2016	2016	2	0	2	Export	398	Kazakhstan	KAZ	842	USA	USA								55	ESSENTL.OILS,PERFUME,ETC	1	No Quantity							4721			0
S3	2016	2016	2016	2	0	2	Export	398	Kazakhstan	KAZ	860	Uzbekistan	UZB								55	ESSENTL.OILS,PERFUME,ETC	1	No Quantity							276079			0
S3	2016	2016	2016	2	0	2	Export	400	Jordan	JOR	0	World	WLD								55	ESSENTL.OILS,PERFUME,ETC	1	No Quantity							137498195			0
S3	2016	2016	2016	2	0	2	Export	400	Jordan	JOR	12	Algeria	DZA								55	ESSENTL.OILS,PERFUME,ETC	1	No Quantity							2591075			0
S3	2016	2016	2016	2	0	2	Export	400	Jordan	JOR	36	Australia	AUS								55	ESSENTL.OILS,PERFUME,ETC	1	No Quantity							48683			0
S3	2016	2016	2016	2	0	2	Export	400	Jordan	JOR	40	Austria	AUT								55	ESSENTL.OILS,PERFUME,ETC	1	No Quantity							3076			0
S3	2016	2016	2016	2	0	2	Export	400	Jordan	JOR	48	Bahrain	BHR								55	ESSENTL.OILS,PERFUME,ETC	1	No Quantity							707537			0
S3	2016	2016	2016	2	0	2	Export	400	Jordan	JOR	51	Armenia	ARM								55	ESSENTL.OILS,PERFUME,ETC	1	No Quantity							11521			0
S3	2016	2016	2016	2	0	2	Export	400	Jordan	JOR	56	Belgium	BEL								55	ESSENTL.OILS,PERFUME,ETC	1	No Quantity							38177			0
S3	2016	2016	2016	2	0	2	Export	400	Jordan	JOR	68	Bolivia (Plurinational State of)	BOL								55	ESSENTL.OILS,PERFUME,ETC	1	No Quantity							76497			0
S3	2016	2016	2016	2	0	2	Export	400	Jordan	JOR	70	Bosnia Herzegovina	BIH								55	ESSENTL.OILS,PERFUME,ETC	1	No Quantity							25237			0
S3	2016	2016	2016	2	0	2	Export	400	Jordan	JOR	100	Bulgaria	BGR								55	ESSENTL.OILS,PERFUME,ETC	1	No Quantity							31554			0
S3	2016	2016	2016	2	0	2	Export	400	Jordan	JOR	116	Cambodia	KHM								55	ESSENTL.OILS,PERFUME,ETC	1	No Quantity							10023			0
S3	2016	2016	2016	2	0	2	Export	400	Jordan	JOR	124	Canada	CAN								55	ESSENTL.OILS,PERFUME,ETC	1	No Quantity							121958			0
S3	2016	2016	2016	2	0	2	Export	400	Jordan	JOR	148	Chad	TCD								55	ESSENTL.OILS,PERFUME,ETC	1	No Quantity							2063			0
S3	2016	2016	2016	2	0	2	Export	400	Jordan	JOR	152	Chile	CHL								55	ESSENTL.OILS,PERFUME,ETC	1	No Quantity							11597			0
S3	2016	2016	2016	2	0	2	Export	400	Jordan	JOR	156	China	CHN								55	ESSENTL.OILS,PERFUME,ETC	1	No Quantity							392993			0
S3	2016	2016	2016	2	0	2	Export	400	Jordan	JOR	196	Cyprus	CYP								55	ESSENTL.OILS,PERFUME,ETC	1	No Quantity							23361			0
S3	2016	2016	2016	2	0	2	Export	400	Jordan	JOR	203	Czechia	CZE								55	ESSENTL.OILS,PERFUME,ETC	1	No Quantity							47499			0
S3	2016	2016	2016	2	0	2	Export	400	Jordan	JOR	208	Denmark	DNK								55	ESSENTL.OILS,PERFUME,ETC	1	No Quantity							2363			0
S3	2016	2016	2016	2	0	2	Export	400	Jordan	JOR	231	Ethiopia	ETH								55	ESSENTL.OILS,PERFUME,ETC	1	No Quantity							57649			0
S3	2016	2016	2016	2	0	2	Export	400	Jordan	JOR	246	Finland	FIN								55	ESSENTL.OILS,PERFUME,ETC	1	No Quantity							129270			0
S3	2016	2016	2016	2	0	2	Export	400	Jordan	JOR	251	France	FRA								55	ESSENTL.OILS,PERFUME,ETC	1	No Quantity							119428			0
S3	2016	2016	2016	2	0	2	Export	400	Jordan	JOR	268	Georgia	GEO								55	ESSENTL.OILS,PERFUME,ETC	1	No Quantity							7135			0
S3	2016	2016	2016	2	0	2	Export	400	Jordan	JOR	275	State of Palestine	PSE								55	ESSENTL.OILS,PERFUME,ETC	1	No Quantity							2235927			0
S3	2016	2016	2016	2	0	2	Export	400	Jordan	JOR	276	Germany	DEU								55	ESSENTL.OILS,PERFUME,ETC	1	No Quantity							285901			0
S3	2016	2016	2016	2	0	2	Export	400	Jordan	JOR	300	Greece	GRC								55	ESSENTL.OILS,PERFUME,ETC	1	No Quantity							97			0
S3	2016	2016	2016	2	0	2	Export	400	Jordan	JOR	344	China, Hong Kong SAR	HKG								55	ESSENTL.OILS,PERFUME,ETC	1	No Quantity							153385			0
S3	2016	2016	2016	2	0	2	Export	400	Jordan	JOR	348	Hungary	HUN								55	ESSENTL.OILS,PERFUME,ETC	1	No Quantity							425383			0
S3	2016	2016	2016	2	0	2	Export	400	Jordan	JOR	364	Iran	IRN								55	ESSENTL.OILS,PERFUME,ETC	1	No Quantity							9045			0
S3	2016	2016	2016	2	0	2	Export	400	Jordan	JOR	368	Iraq	IRQ								55	ESSENTL.OILS,PERFUME,ETC	1	No Quantity							72167832			0
S3	2016	2016	2016	2	0	2	Export	400	Jordan	JOR	376	Israel	ISR								55	ESSENTL.OILS,PERFUME,ETC	1	No Quantity							1277919			0
S3	2016	2016	2016	2	0	2	Export	400	Jordan	JOR	381	Italy	ITA								55	ESSENTL.OILS,PERFUME,ETC	1	No Quantity							61210			0
S3	2016	2016	2016	2	0	2	Export	400	Jordan	JOR	388	Jamaica	JAM								55	ESSENTL.OILS,PERFUME,ETC	1	No Quantity							3814			0
S3	2016	2016	2016	2	0	2	Export	400	Jordan	JOR	392	Japan	JPN								55	ESSENTL.OILS,PERFUME,ETC	1	No Quantity							31392			0
S3	2016	2016	2016	2	0	2	Export	400	Jordan	JOR	404	Kenya	KEN								55	ESSENTL.OILS,PERFUME,ETC	1	No Quantity							6973			0
S3	2016	2016	2016	2	0	2	Export	400	Jordan	JOR	410	Rep. of Korea	KOR								55	ESSENTL.OILS,PERFUME,ETC	1	No Quantity							16059			0
S3	2016	2016	2016	2	0	2	Export	400	Jordan	JOR	414	Kuwait	KWT								55	ESSENTL.OILS,PERFUME,ETC	1	No Quantity							6974616			0
S3	2016	2016	2016	2	0	2	Export	400	Jordan	JOR	417	Kyrgyzstan	KGZ								55	ESSENTL.OILS,PERFUME,ETC	1	No Quantity							11283			0
S3	2016	2016	2016	2	0	2	Export	400	Jordan	JOR	422	Lebanon	LBN								55	ESSENTL.OILS,PERFUME,ETC	1	No Quantity							2116609			0
S3	2016	2016	2016	2	0	2	Export	400	Jordan	JOR	434	Libya	LBY								55	ESSENTL.OILS,PERFUME,ETC	1	No Quantity							1559078			0
S3	2016	2016	2016	2	0	2	Export	400	Jordan	JOR	442	Luxembourg	LUX								55	ESSENTL.OILS,PERFUME,ETC	1	No Quantity							1587			0
S3	2016	2016	2016	2	0	2	Export	400	Jordan	JOR	458	Malaysia	MYS								55	ESSENTL.OILS,PERFUME,ETC	1	No Quantity							167592			0
S3	2016	2016	2016	2	0	2	Export	400	Jordan	JOR	480	Mauritius	MUS								55	ESSENTL.OILS,PERFUME,ETC	1	No Quantity							2235			0
S3	2016	2016	2016	2	0	2	Export	400	Jordan	JOR	490	Other Asia, nes									55	ESSENTL.OILS,PERFUME,ETC	1	No Quantity							55044			0
S3	2016	2016	2016	2	0	2	Export	400	Jordan	JOR	498	Rep. of Moldova	MDA								55	ESSENTL.OILS,PERFUME,ETC	1	No Quantity							4613			0
S3	2016	2016	2016	2	0	2	Export	400	Jordan	JOR	504	Morocco	MAR								55	ESSENTL.OILS,PERFUME,ETC	1	No Quantity							114204			0
S3	2016	2016	2016	2	0	2	Export	400	Jordan	JOR	512	Oman	OMN								55	ESSENTL.OILS,PERFUME,ETC	1	No Quantity							682106			0
S3	2016	2016	2016	2	0	2	Export	400	Jordan	JOR	528	Netherlands	NLD								55	ESSENTL.OILS,PERFUME,ETC	1	No Quantity							127959			0
S3	2016	2016	2016	2	0	2	Export	400	Jordan	JOR	554	New Zealand	NZL								55	ESSENTL.OILS,PERFUME,ETC	1	No Quantity							1148			0
S3	2016	2016	2016	2	0	2	Export	400	Jordan	JOR	566	Nigeria	NGA								55	ESSENTL.OILS,PERFUME,ETC	1	No Quantity							276489			0
S3	2016	2016	2016	2	0	2	Export	400	Jordan	JOR	579	Norway	NOR								55	ESSENTL.OILS,PERFUME,ETC	1	No Quantity							2204			0
S3	2016	2016	2016	2	0	2	Export	400	Jordan	JOR	586	Pakistan	PAK								55	ESSENTL.OILS,PERFUME,ETC	1	No Quantity							1577			0
S3	2016	2016	2016	2	0	2	Export	400	Jordan	JOR	616	Poland	POL								55	ESSENTL.OILS,PERFUME,ETC	1	No Quantity							130896			0
S3	2016	2016	2016	2	0	2	Export	400	Jordan	JOR	634	Qatar	QAT								55	ESSENTL.OILS,PERFUME,ETC	1	No Quantity							883144			0
S3	2016	2016	2016	2	0	2	Export	400	Jordan	JOR	642	Romania	ROU								55	ESSENTL.OILS,PERFUME,ETC	1	No Quantity							87123			0
S3	2016	2016	2016	2	0	2	Export	400	Jordan	JOR	643	Russian Federation	RUS								55	ESSENTL.OILS,PERFUME,ETC	1	No Quantity							37151			0
S3	2016	2016	2016	2	0	2	Export	400	Jordan	JOR	682	Saudi Arabia	SAU								55	ESSENTL.OILS,PERFUME,ETC	1	No Quantity							20743492			0
S3	2016	2016	2016	2	0	2	Export	400	Jordan	JOR	688	Serbia	SRB								55	ESSENTL.OILS,PERFUME,ETC	1	No Quantity							8024			0
S3	2016	2016	2016	2	0	2	Export	400	Jordan	JOR	699	India	IND								55	ESSENTL.OILS,PERFUME,ETC	1	No Quantity							68021			0
S3	2016	2016	2016	2	0	2	Export	400	Jordan	JOR	702	Singapore	SGP								55	ESSENTL.OILS,PERFUME,ETC	1	No Quantity							4046			0
S3	2016	2016	2016	2	0	2	Export	400	Jordan	JOR	703	Slovakia	SVK								55	ESSENTL.OILS,PERFUME,ETC	1	No Quantity							215351			0
S3	2016	2016	2016	2	0	2	Export	400	Jordan	JOR	704	Viet Nam	VNM								55	ESSENTL.OILS,PERFUME,ETC	1	No Quantity							16934			0
S3	2016	2016	2016	2	0	2	Export	400	Jordan	JOR	706	Somalia	SOM								55	ESSENTL.OILS,PERFUME,ETC	1	No Quantity							12048			0
S3	2016	2016	2016	2	0	2	Export	400	Jordan	JOR	710	South Africa	ZAF								55	ESSENTL.OILS,PERFUME,ETC	1	No Quantity							148368			0
S3	2016	2016	2016	2	0	2	Export	400	Jordan	JOR	724	Spain	ESP								55	ESSENTL.OILS,PERFUME,ETC	1	No Quantity							60169			0
S3	2016	2016	2016	2	0	2	Export	400	Jordan	JOR	729	Sudan	SDN								55	ESSENTL.OILS,PERFUME,ETC	1	No Quantity							1303488			0
S3	2016	2016	2016	2	0	2	Export	400	Jordan	JOR	752	Sweden	SWE								55	ESSENTL.OILS,PERFUME,ETC	1	No Quantity							11627			0
S3	2016	2016	2016	2	0	2	Export	400	Jordan	JOR	757	Switzerland	CHE								55	ESSENTL.OILS,PERFUME,ETC	1	No Quantity							90618			0
S3	2016	2016	2016	2	0	2	Export	400	Jordan	JOR	760	Syria	SYR								55	ESSENTL.OILS,PERFUME,ETC	1	No Quantity							1153340			0
S3	2016	2016	2016	2	0	2	Export	400	Jordan	JOR	764	Thailand	THA								55	ESSENTL.OILS,PERFUME,ETC	1	No Quantity							2755			0
S3	2016	2016	2016	2	0	2	Export	400	Jordan	JOR	784	United Arab Emirates	ARE								55	ESSENTL.OILS,PERFUME,ETC	1	No Quantity							3055688			0
S3	2016	2016	2016	2	0	2	Export	400	Jordan	JOR	788	Tunisia	TUN								55	ESSENTL.OILS,PERFUME,ETC	1	No Quantity							58644			0
S3	2016	2016	2016	2	0	2	Export	400	Jordan	JOR	792	Turkey	TUR								55	ESSENTL.OILS,PERFUME,ETC	1	No Quantity							503904			0
S3	2016	2016	2016	2	0	2	Export	400	Jordan	JOR	804	Ukraine	UKR								55	ESSENTL.OILS,PERFUME,ETC	1	No Quantity							10908			0
S3	2016	2016	2016	2	0	2	Export	400	Jordan	JOR	818	Egypt	EGY								55	ESSENTL.OILS,PERFUME,ETC	1	No Quantity							295839			0
S3	2016	2016	2016	2	0	2	Export	400	Jordan	JOR	826	United Kingdom	GBR								55	ESSENTL.OILS,PERFUME,ETC	1	No Quantity							303149			0
S3	2016	2016	2016	2	0	2	Export	400	Jordan	JOR	838	Free Zones									55	ESSENTL.OILS,PERFUME,ETC	1	No Quantity							10362775			0
S3	2016	2016	2016	2	0	2	Export	400	Jordan	JOR	842	USA	USA								55	ESSENTL.OILS,PERFUME,ETC	1	No Quantity							3010003			0
S3	2016	2016	2016	2	0	2	Export	400	Jordan	JOR	887	Yemen	YEM								55	ESSENTL.OILS,PERFUME,ETC	1	No Quantity							1688713			0
S3	2016	2016	2016	2	0	2	Export	398	Kazakhstan	KAZ	0	World	WLD								56	FERTILIZER,EXCEPT GRP272	1	No Quantity							44222916			0
S3	2016	2016	2016	2	0	2	Export	398	Kazakhstan	KAZ	4	Afghanistan	AFG								56	FERTILIZER,EXCEPT GRP272	1	No Quantity							3068102			0
S3	2016	2016	2016	2	0	2	Export	398	Kazakhstan	KAZ	31	Azerbaijan	AZE								56	FERTILIZER,EXCEPT GRP272	1	No Quantity							253834			0
S3	2016	2016	2016	2	0	2	Export	398	Kazakhstan	KAZ	112	Belarus	BLR								56	FERTILIZER,EXCEPT GRP272	1	No Quantity							57577			0
S3	2016	2016	2016	2	0	2	Export	398	Kazakhstan	KAZ	156	China	CHN								56	FERTILIZER,EXCEPT GRP272	1	No Quantity							3625613			0
S3	2016	2016	2016	2	0	2	Export	398	Kazakhstan	KAZ	268	Georgia	GEO								56	FERTILIZER,EXCEPT GRP272	1	No Quantity							1195228			0
S3	2016	2016	2016	2	0	2	Export	398	Kazakhstan	KAZ	364	Iran	IRN								56	FERTILIZER,EXCEPT GRP272	1	No Quantity							5238792			0
S3	2016	2016	2016	2	0	2	Export	398	Kazakhstan	KAZ	417	Kyrgyzstan	KGZ								56	FERTILIZER,EXCEPT GRP272	1	No Quantity							7539123			0
S3	2016	2016	2016	2	0	2	Export	398	Kazakhstan	KAZ	498	Rep. of Moldova	MDA								56	FERTILIZER,EXCEPT GRP272	1	No Quantity							228266			0
S3	2016	2016	2016	2	0	2	Export	398	Kazakhstan	KAZ	643	Russian Federation	RUS								56	FERTILIZER,EXCEPT GRP272	1	No Quantity							6498560			0
S3	2016	2016	2016	2	0	2	Export	398	Kazakhstan	KAZ	762	Tajikistan	TJK								56	FERTILIZER,EXCEPT GRP272	1	No Quantity							3075396			0
S3	2016	2016	2016	2	0	2	Export	398	Kazakhstan	KAZ	792	Turkey	TUR								56	FERTILIZER,EXCEPT GRP272	1	No Quantity							3000			0
S3	2016	2016	2016	2	0	2	Export	398	Kazakhstan	KAZ	804	Ukraine	UKR								56	FERTILIZER,EXCEPT GRP272	1	No Quantity							13439424			0
S3	2016	2016	2016	2	0	2	Export	400	Jordan	JOR	0	World	WLD								56	FERTILIZER,EXCEPT GRP272	1	No Quantity							611837737			0
S3	2016	2016	2016	2	0	2	Export	400	Jordan	JOR	8	Albania	ALB								56	FERTILIZER,EXCEPT GRP272	1	No Quantity							45706			0
S3	2016	2016	2016	2	0	2	Export	400	Jordan	JOR	12	Algeria	DZA								56	FERTILIZER,EXCEPT GRP272	1	No Quantity							1058128			0
S3	2016	2016	2016	2	0	2	Export	400	Jordan	JOR	32	Argentina	ARG								56	FERTILIZER,EXCEPT GRP272	1	No Quantity							77603			0
S3	2016	2016	2016	2	0	2	Export	400	Jordan	JOR	36	Australia	AUS								56	FERTILIZER,EXCEPT GRP272	1	No Quantity							295662			0
S3	2016	2016	2016	2	0	2	Export	400	Jordan	JOR	48	Bahrain	BHR								56	FERTILIZER,EXCEPT GRP272	1	No Quantity							168441			0
S3	2016	2016	2016	2	0	2	Export	400	Jordan	JOR	51	Armenia	ARM								56	FERTILIZER,EXCEPT GRP272	1	No Quantity							73065			0
S3	2016	2016	2016	2	0	2	Export	400	Jordan	JOR	56	Belgium	BEL								56	FERTILIZER,EXCEPT GRP272	1	No Quantity							564523			0
S3	2016	2016	2016	2	0	2	Export	400	Jordan	JOR	100	Bulgaria	BGR								56	FERTILIZER,EXCEPT GRP272	1	No Quantity							1670916			0
S3	2016	2016	2016	2	0	2	Export	400	Jordan	JOR	112	Belarus	BLR								56	FERTILIZER,EXCEPT GRP272	1	No Quantity							78586			0
S3	2016	2016	2016	2	0	2	Export	400	Jordan	JOR	156	China	CHN								56	FERTILIZER,EXCEPT GRP272	1	No Quantity							113741993			0
S3	2016	2016	2016	2	0	2	Export	400	Jordan	JOR	191	Croatia	HRV								56	FERTILIZER,EXCEPT GRP272	1	No Quantity							33725			0
S3	2016	2016	2016	2	0	2	Export	400	Jordan	JOR	233	Estonia	EST								56	FERTILIZER,EXCEPT GRP272	1	No Quantity							317186			0
S3	2016	2016	2016	2	0	2	Export	400	Jordan	JOR	251	France	FRA								56	FERTILIZER,EXCEPT GRP272	1	No Quantity							1222733			0
S3	2016	2016	2016	2	0	2	Export	400	Jordan	JOR	268	Georgia	GEO								56	FERTILIZER,EXCEPT GRP272	1	No Quantity							86927			0
S3	2016	2016	2016	2	0	2	Export	400	Jordan	JOR	275	State of Palestine	PSE								56	FERTILIZER,EXCEPT GRP272	1	No Quantity							732080			0
S3	2016	2016	2016	2	0	2	Export	400	Jordan	JOR	288	Ghana	GHA								56	FERTILIZER,EXCEPT GRP272	1	No Quantity							285803			0
S3	2016	2016	2016	2	0	2	Export	400	Jordan	JOR	300	Greece	GRC								56	FERTILIZER,EXCEPT GRP272	1	No Quantity							81516			0
S3	2016	2016	2016	2	0	2	Export	400	Jordan	JOR	360	Indonesia	IDN								56	FERTILIZER,EXCEPT GRP272	1	No Quantity							25142866			0
S3	2016	2016	2016	2	0	2	Export	400	Jordan	JOR	364	Iran	IRN								56	FERTILIZER,EXCEPT GRP272	1	No Quantity							2132844			0
S3	2016	2016	2016	2	0	2	Export	400	Jordan	JOR	368	Iraq	IRQ								56	FERTILIZER,EXCEPT GRP272	1	No Quantity							49767648			0
S3	2016	2016	2016	2	0	2	Export	400	Jordan	JOR	372	Ireland	IRL								56	FERTILIZER,EXCEPT GRP272	1	No Quantity							978459			0
S3	2016	2016	2016	2	0	2	Export	400	Jordan	JOR	381	Italy	ITA								56	FERTILIZER,EXCEPT GRP272	1	No Quantity							8042795			0
S3	2016	2016	2016	2	0	2	Export	400	Jordan	JOR	392	Japan	JPN								56	FERTILIZER,EXCEPT GRP272	1	No Quantity							3783415			0
S3	2016	2016	2016	2	0	2	Export	400	Jordan	JOR	410	Rep. of Korea	KOR								56	FERTILIZER,EXCEPT GRP272	1	No Quantity							111318			0
S3	2016	2016	2016	2	0	2	Export	400	Jordan	JOR	414	Kuwait	KWT								56	FERTILIZER,EXCEPT GRP272	1	No Quantity							2009612			0
S3	2016	2016	2016	2	0	2	Export	400	Jordan	JOR	422	Lebanon	LBN								56	FERTILIZER,EXCEPT GRP272	1	No Quantity							483172			0
S3	2016	2016	2016	2	0	2	Export	400	Jordan	JOR	434	Libya	LBY								56	FERTILIZER,EXCEPT GRP272	1	No Quantity							732899			0
S3	2016	2016	2016	2	0	2	Export	400	Jordan	JOR	458	Malaysia	MYS								56	FERTILIZER,EXCEPT GRP272	1	No Quantity							59003088			0
S3	2016	2016	2016	2	0	2	Export	400	Jordan	JOR	480	Mauritius	MUS								56	FERTILIZER,EXCEPT GRP272	1	No Quantity							128731			0
S3	2016	2016	2016	2	0	2	Export	400	Jordan	JOR	490	Other Asia, nes									56	FERTILIZER,EXCEPT GRP272	1	No Quantity							5650532			0
S3	2016	2016	2016	2	0	2	Export	400	Jordan	JOR	498	Rep. of Moldova	MDA								56	FERTILIZER,EXCEPT GRP272	1	No Quantity							50956			0
S3	2016	2016	2016	2	0	2	Export	400	Jordan	JOR	504	Morocco	MAR								56	FERTILIZER,EXCEPT GRP272	1	No Quantity							319216			0
S3	2016	2016	2016	2	0	2	Export	400	Jordan	JOR	508	Mozambique	MOZ								56	FERTILIZER,EXCEPT GRP272	1	No Quantity							6593731			0
S3	2016	2016	2016	2	0	2	Export	400	Jordan	JOR	512	Oman	OMN								56	FERTILIZER,EXCEPT GRP272	1	No Quantity							4847859			0
S3	2016	2016	2016	2	0	2	Export	400	Jordan	JOR	528	Netherlands	NLD								56	FERTILIZER,EXCEPT GRP272	1	No Quantity							9307			0
S3	2016	2016	2016	2	0	2	Export	400	Jordan	JOR	586	Pakistan	PAK								56	FERTILIZER,EXCEPT GRP272	1	No Quantity							11412291			0
S3	2016	2016	2016	2	0	2	Export	400	Jordan	JOR	608	Philippines	PHL								56	FERTILIZER,EXCEPT GRP272	1	No Quantity							4307169			0
S3	2016	2016	2016	2	0	2	Export	400	Jordan	JOR	620	Portugal	PRT								56	FERTILIZER,EXCEPT GRP272	1	No Quantity							2639816			0
S3	2016	2016	2016	2	0	2	Export	400	Jordan	JOR	634	Qatar	QAT								56	FERTILIZER,EXCEPT GRP272	1	No Quantity							321442			0
S3	2016	2016	2016	2	0	2	Export	400	Jordan	JOR	642	Romania	ROU								56	FERTILIZER,EXCEPT GRP272	1	No Quantity							4988479			0
S3	2016	2016	2016	2	0	2	Export	400	Jordan	JOR	643	Russian Federation	RUS								56	FERTILIZER,EXCEPT GRP272	1	No Quantity							139855			0
S3	2016	2016	2016	2	0	2	Export	400	Jordan	JOR	682	Saudi Arabia	SAU								56	FERTILIZER,EXCEPT GRP272	1	No Quantity							8769868			0
S3	2016	2016	2016	2	0	2	Export	400	Jordan	JOR	699	India	IND								56	FERTILIZER,EXCEPT GRP272	1	No Quantity							160852117			0
S3	2016	2016	2016	2	0	2	Export	400	Jordan	JOR	702	Singapore	SGP								56	FERTILIZER,EXCEPT GRP272	1	No Quantity							202589			0
S3	2016	2016	2016	2	0	2	Export	400	Jordan	JOR	704	Viet Nam	VNM								56	FERTILIZER,EXCEPT GRP272	1	No Quantity							1027903			0
S3	2016	2016	2016	2	0	2	Export	400	Jordan	JOR	710	South Africa	ZAF								56	FERTILIZER,EXCEPT GRP272	1	No Quantity							14407623			0
S3	2016	2016	2016	2	0	2	Export	400	Jordan	JOR	724	Spain	ESP								56	FERTILIZER,EXCEPT GRP272	1	No Quantity							1954534			0
S3	2016	2016	2016	2	0	2	Export	400	Jordan	JOR	729	Sudan	SDN								56	FERTILIZER,EXCEPT GRP272	1	No Quantity							973213			0
S3	2016	2016	2016	2	0	2	Export	400	Jordan	JOR	760	Syria	SYR								56	FERTILIZER,EXCEPT GRP272	1	No Quantity							1062624			0
S3	2016	2016	2016	2	0	2	Export	400	Jordan	JOR	764	Thailand	THA								56	FERTILIZER,EXCEPT GRP272	1	No Quantity							660597			0
S3	2016	2016	2016	2	0	2	Export	400	Jordan	JOR	784	United Arab Emirates	ARE								56	FERTILIZER,EXCEPT GRP272	1	No Quantity							4703246			0
S3	2016	2016	2016	2	0	2	Export	400	Jordan	JOR	788	Tunisia	TUN								56	FERTILIZER,EXCEPT GRP272	1	No Quantity							2754048			0
S3	2016	2016	2016	2	0	2	Export	400	Jordan	JOR	792	Turkey	TUR								56	FERTILIZER,EXCEPT GRP272	1	No Quantity							62344957			0
S3	2016	2016	2016	2	0	2	Export	400	Jordan	JOR	804	Ukraine	UKR								56	FERTILIZER,EXCEPT GRP272	1	No Quantity							33073			0
S3	2016	2016	2016	2	0	2	Export	400	Jordan	JOR	807	North Macedonia	MKD								56	FERTILIZER,EXCEPT GRP272	1	No Quantity							21097			0
S3	2016	2016	2016	2	0	2	Export	400	Jordan	JOR	818	Egypt	EGY								56	FERTILIZER,EXCEPT GRP272	1	No Quantity							35309921			0
S3	2016	2016	2016	2	0	2	Export	400	Jordan	JOR	838	Free Zones									56	FERTILIZER,EXCEPT GRP272	1	No Quantity							103027			0
S3	2016	2016	2016	2	0	2	Export	400	Jordan	JOR	887	Yemen	YEM								56	FERTILIZER,EXCEPT GRP272	1	No Quantity							2525208			0
S3	2016	2016	2016	2	0	2	Export	398	Kazakhstan	KAZ	0	World	WLD								57	PLASTICS IN PRIMARY FORM	1	No Quantity							30983878			0
S3	2016	2016	2016	2	0	2	Export	398	Kazakhstan	KAZ	31	Azerbaijan	AZE								57	PLASTICS IN PRIMARY FORM	1	No Quantity							7929			0
S3	2016	2016	2016	2	0	2	Export	398	Kazakhstan	KAZ	56	Belgium	BEL								57	PLASTICS IN PRIMARY FORM	1	No Quantity							24254			0
S3	2016	2016	2016	2	0	2	Export	398	Kazakhstan	KAZ	112	Belarus	BLR								57	PLASTICS IN PRIMARY FORM	1	No Quantity							69420			0
S3	2016	2016	2016	2	0	2	Export	398	Kazakhstan	KAZ	156	China	CHN								57	PLASTICS IN PRIMARY FORM	1	No Quantity							280000			0
S3	2016	2016	2016	2	0	2	Export	398	Kazakhstan	KAZ	276	Germany	DEU								57	PLASTICS IN PRIMARY FORM	1	No Quantity							728			0
S3	2016	2016	2016	2	0	2	Export	398	Kazakhstan	KAZ	364	Iran	IRN								57	PLASTICS IN PRIMARY FORM	1	No Quantity							32			0
S3	2016	2016	2016	2	0	2	Export	398	Kazakhstan	KAZ	417	Kyrgyzstan	KGZ								57	PLASTICS IN PRIMARY FORM	1	No Quantity							2162942			0
S3	2016	2016	2016	2	0	2	Export	398	Kazakhstan	KAZ	442	Luxembourg	LUX								57	PLASTICS IN PRIMARY FORM	1	No Quantity							592			0
S3	2016	2016	2016	2	0	2	Export	398	Kazakhstan	KAZ	496	Mongolia	MNG								57	PLASTICS IN PRIMARY FORM	1	No Quantity							29			0
S3	2016	2016	2016	2	0	2	Export	398	Kazakhstan	KAZ	643	Russian Federation	RUS								57	PLASTICS IN PRIMARY FORM	1	No Quantity							25886744			0
S3	2016	2016	2016	2	0	2	Export	398	Kazakhstan	KAZ	724	Spain	ESP								57	PLASTICS IN PRIMARY FORM	1	No Quantity							119			0
S3	2016	2016	2016	2	0	2	Export	398	Kazakhstan	KAZ	762	Tajikistan	TJK								57	PLASTICS IN PRIMARY FORM	1	No Quantity							1585007			0
S3	2016	2016	2016	2	0	2	Export	398	Kazakhstan	KAZ	764	Thailand	THA								57	PLASTICS IN PRIMARY FORM	1	No Quantity							45899			0
S3	2016	2016	2016	2	0	2	Export	398	Kazakhstan	KAZ	784	United Arab Emirates	ARE								57	PLASTICS IN PRIMARY FORM	1	No Quantity							33749			0
S3	2016	2016	2016	2	0	2	Export	398	Kazakhstan	KAZ	792	Turkey	TUR								57	PLASTICS IN PRIMARY FORM	1	No Quantity							9550			0
S3	2016	2016	2016	2	0	2	Export	398	Kazakhstan	KAZ	795	Turkmenistan	TKM								57	PLASTICS IN PRIMARY FORM	1	No Quantity							62340			0
S3	2016	2016	2016	2	0	2	Export	398	Kazakhstan	KAZ	804	Ukraine	UKR								57	PLASTICS IN PRIMARY FORM	1	No Quantity							239176			0
S3	2016	2016	2016	2	0	2	Export	398	Kazakhstan	KAZ	826	United Kingdom	GBR								57	PLASTICS IN PRIMARY FORM	1	No Quantity							221			0
S3	2016	2016	2016	2	0	2	Export	398	Kazakhstan	KAZ	860	Uzbekistan	UZB								57	PLASTICS IN PRIMARY FORM	1	No Quantity							575147			0
S3	2016	2016	2016	2	0	2	Export	400	Jordan	JOR	0	World	WLD								57	PLASTICS IN PRIMARY FORM	1	No Quantity							90666499			0
S3	2016	2016	2016	2	0	2	Export	400	Jordan	JOR	12	Algeria	DZA								57	PLASTICS IN PRIMARY FORM	1	No Quantity							102331			0
S3	2016	2016	2016	2	0	2	Export	400	Jordan	JOR	50	Bangladesh	BGD								57	PLASTICS IN PRIMARY FORM	1	No Quantity							24159			0
S3	2016	2016	2016	2	0	2	Export	400	Jordan	JOR	56	Belgium	BEL								57	PLASTICS IN PRIMARY FORM	1	No Quantity							9718			0
S3	2016	2016	2016	2	0	2	Export	400	Jordan	JOR	70	Bosnia Herzegovina	BIH								57	PLASTICS IN PRIMARY FORM	1	No Quantity							11983			0
S3	2016	2016	2016	2	0	2	Export	400	Jordan	JOR	156	China	CHN								57	PLASTICS IN PRIMARY FORM	1	No Quantity							23154			0
S3	2016	2016	2016	2	0	2	Export	400	Jordan	JOR	196	Cyprus	CYP								57	PLASTICS IN PRIMARY FORM	1	No Quantity							781178			0
S3	2016	2016	2016	2	0	2	Export	400	Jordan	JOR	231	Ethiopia	ETH								57	PLASTICS IN PRIMARY FORM	1	No Quantity							211916			0
S3	2016	2016	2016	2	0	2	Export	400	Jordan	JOR	275	State of Palestine	PSE								57	PLASTICS IN PRIMARY FORM	1	No Quantity							3825363			0
S3	2016	2016	2016	2	0	2	Export	400	Jordan	JOR	300	Greece	GRC								57	PLASTICS IN PRIMARY FORM	1	No Quantity							159366			0
S3	2016	2016	2016	2	0	2	Export	400	Jordan	JOR	360	Indonesia	IDN								57	PLASTICS IN PRIMARY FORM	1	No Quantity							1468			0
S3	2016	2016	2016	2	0	2	Export	400	Jordan	JOR	368	Iraq	IRQ								57	PLASTICS IN PRIMARY FORM	1	No Quantity							9760512			0
S3	2016	2016	2016	2	0	2	Export	400	Jordan	JOR	376	Israel	ISR								57	PLASTICS IN PRIMARY FORM	1	No Quantity							31860419			0
S3	2016	2016	2016	2	0	2	Export	400	Jordan	JOR	410	Rep. of Korea	KOR								57	PLASTICS IN PRIMARY FORM	1	No Quantity							9782			0
S3	2016	2016	2016	2	0	2	Export	400	Jordan	JOR	414	Kuwait	KWT								57	PLASTICS IN PRIMARY FORM	1	No Quantity							492347			0
S3	2016	2016	2016	2	0	2	Export	400	Jordan	JOR	422	Lebanon	LBN								57	PLASTICS IN PRIMARY FORM	1	No Quantity							183693			0
S3	2016	2016	2016	2	0	2	Export	400	Jordan	JOR	504	Morocco	MAR								57	PLASTICS IN PRIMARY FORM	1	No Quantity							22010			0
S3	2016	2016	2016	2	0	2	Export	400	Jordan	JOR	512	Oman	OMN								57	PLASTICS IN PRIMARY FORM	1	No Quantity							206744			0
S3	2016	2016	2016	2	0	2	Export	400	Jordan	JOR	528	Netherlands	NLD								57	PLASTICS IN PRIMARY FORM	1	No Quantity							19548			0
S3	2016	2016	2016	2	0	2	Export	400	Jordan	JOR	634	Qatar	QAT								57	PLASTICS IN PRIMARY FORM	1	No Quantity							447149			0
S3	2016	2016	2016	2	0	2	Export	400	Jordan	JOR	682	Saudi Arabia	SAU								57	PLASTICS IN PRIMARY FORM	1	No Quantity							2574746			0
S3	2016	2016	2016	2	0	2	Export	400	Jordan	JOR	699	India	IND								57	PLASTICS IN PRIMARY FORM	1	No Quantity							15646			0
S3	2016	2016	2016	2	0	2	Export	400	Jordan	JOR	724	Spain	ESP								57	PLASTICS IN PRIMARY FORM	1	No Quantity							9986			0
S3	2016	2016	2016	2	0	2	Export	400	Jordan	JOR	729	Sudan	SDN								57	PLASTICS IN PRIMARY FORM	1	No Quantity							456806			0
S3	2016	2016	2016	2	0	2	Export	400	Jordan	JOR	752	Sweden	SWE								57	PLASTICS IN PRIMARY FORM	1	No Quantity							77762			0
S3	2016	2016	2016	2	0	2	Export	400	Jordan	JOR	757	Switzerland	CHE								57	PLASTICS IN PRIMARY FORM	1	No Quantity							3331			0
S3	2016	2016	2016	2	0	2	Export	400	Jordan	JOR	760	Syria	SYR								57	PLASTICS IN PRIMARY FORM	1	No Quantity							661303			0
S3	2016	2016	2016	2	0	2	Export	400	Jordan	JOR	784	United Arab Emirates	ARE								57	PLASTICS IN PRIMARY FORM	1	No Quantity							1022396			0
S3	2016	2016	2016	2	0	2	Export	400	Jordan	JOR	792	Turkey	TUR								57	PLASTICS IN PRIMARY FORM	1	No Quantity							42290			0
S3	2016	2016	2016	2	0	2	Export	400	Jordan	JOR	818	Egypt	EGY								57	PLASTICS IN PRIMARY FORM	1	No Quantity							1654438			0
S3	2016	2016	2016	2	0	2	Export	400	Jordan	JOR	838	Free Zones									57	PLASTICS IN PRIMARY FORM	1	No Quantity							35526707			0
S3	2016	2016	2016	2	0	2	Export	400	Jordan	JOR	887	Yemen	YEM								57	PLASTICS IN PRIMARY FORM	1	No Quantity							468249			0
S3	2016	2016	2016	2	0	2	Export	398	Kazakhstan	KAZ	0	World	WLD								58	PLASTIC,NON-PRIMARY FORM	1	No Quantity							29159843			0
S3	2016	2016	2016	2	0	2	Export	398	Kazakhstan	KAZ	4	Afghanistan	AFG								58	PLASTIC,NON-PRIMARY FORM	1	No Quantity							62367			0
S3	2016	2016	2016	2	0	2	Export	398	Kazakhstan	KAZ	31	Azerbaijan	AZE								58	PLASTIC,NON-PRIMARY FORM	1	No Quantity							403466			0
S3	2016	2016	2016	2	0	2	Export	398	Kazakhstan	KAZ	32	Argentina	ARG								58	PLASTIC,NON-PRIMARY FORM	1	No Quantity							320			0
S3	2016	2016	2016	2	0	2	Export	398	Kazakhstan	KAZ	56	Belgium	BEL								58	PLASTIC,NON-PRIMARY FORM	1	No Quantity							231			0
S3	2016	2016	2016	2	0	2	Export	398	Kazakhstan	KAZ	68	Bolivia (Plurinational State of)	BOL								58	PLASTIC,NON-PRIMARY FORM	1	No Quantity							75			0
S3	2016	2016	2016	2	0	2	Export	398	Kazakhstan	KAZ	96	Brunei Darussalam	BRN								58	PLASTIC,NON-PRIMARY FORM	1	No Quantity							685			0
S3	2016	2016	2016	2	0	2	Export	398	Kazakhstan	KAZ	112	Belarus	BLR								58	PLASTIC,NON-PRIMARY FORM	1	No Quantity							78119			0
S3	2016	2016	2016	2	0	2	Export	398	Kazakhstan	KAZ	156	China	CHN								58	PLASTIC,NON-PRIMARY FORM	1	No Quantity							58125			0
S3	2016	2016	2016	2	0	2	Export	398	Kazakhstan	KAZ	251	France	FRA								58	PLASTIC,NON-PRIMARY FORM	1	No Quantity							539			0
S3	2016	2016	2016	2	0	2	Export	398	Kazakhstan	KAZ	268	Georgia	GEO								58	PLASTIC,NON-PRIMARY FORM	1	No Quantity							391256			0
S3	2016	2016	2016	2	0	2	Export	398	Kazakhstan	KAZ	276	Germany	DEU								58	PLASTIC,NON-PRIMARY FORM	1	No Quantity							25019			0
S3	2016	2016	2016	2	0	2	Export	398	Kazakhstan	KAZ	344	China, Hong Kong SAR	HKG								58	PLASTIC,NON-PRIMARY FORM	1	No Quantity							8			0
S3	2016	2016	2016	2	0	2	Export	398	Kazakhstan	KAZ	360	Indonesia	IDN								58	PLASTIC,NON-PRIMARY FORM	1	No Quantity							1736			0
S3	2016	2016	2016	2	0	2	Export	398	Kazakhstan	KAZ	364	Iran	IRN								58	PLASTIC,NON-PRIMARY FORM	1	No Quantity							62			0
S3	2016	2016	2016	2	0	2	Export	398	Kazakhstan	KAZ	381	Italy	ITA								58	PLASTIC,NON-PRIMARY FORM	1	No Quantity							18980			0
S3	2016	2016	2016	2	0	2	Export	398	Kazakhstan	KAZ	392	Japan	JPN								58	PLASTIC,NON-PRIMARY FORM	1	No Quantity							7842			0
S3	2016	2016	2016	2	0	2	Export	398	Kazakhstan	KAZ	410	Rep. of Korea	KOR								58	PLASTIC,NON-PRIMARY FORM	1	No Quantity							245			0
S3	2016	2016	2016	2	0	2	Export	398	Kazakhstan	KAZ	417	Kyrgyzstan	KGZ								58	PLASTIC,NON-PRIMARY FORM	1	No Quantity							7044474			0
S3	2016	2016	2016	2	0	2	Export	398	Kazakhstan	KAZ	428	Latvia	LVA								58	PLASTIC,NON-PRIMARY FORM	1	No Quantity							10257			0
S3	2016	2016	2016	2	0	2	Export	398	Kazakhstan	KAZ	440	Lithuania	LTU								58	PLASTIC,NON-PRIMARY FORM	1	No Quantity							4639			0
S3	2016	2016	2016	2	0	2	Export	398	Kazakhstan	KAZ	496	Mongolia	MNG								58	PLASTIC,NON-PRIMARY FORM	1	No Quantity							19303			0
S3	2016	2016	2016	2	0	2	Export	398	Kazakhstan	KAZ	528	Netherlands	NLD								58	PLASTIC,NON-PRIMARY FORM	1	No Quantity							169792			0
S3	2016	2016	2016	2	0	2	Export	398	Kazakhstan	KAZ	586	Pakistan	PAK								58	PLASTIC,NON-PRIMARY FORM	1	No Quantity							19			0
S3	2016	2016	2016	2	0	2	Export	398	Kazakhstan	KAZ	642	Romania	ROU								58	PLASTIC,NON-PRIMARY FORM	1	No Quantity							890			0
S3	2016	2016	2016	2	0	2	Export	398	Kazakhstan	KAZ	643	Russian Federation	RUS								58	PLASTIC,NON-PRIMARY FORM	1	No Quantity							11739263			0
S3	2016	2016	2016	2	0	2	Export	398	Kazakhstan	KAZ	688	Serbia	SRB								58	PLASTIC,NON-PRIMARY FORM	1	No Quantity							44			0
S3	2016	2016	2016	2	0	2	Export	398	Kazakhstan	KAZ	703	Slovakia	SVK								58	PLASTIC,NON-PRIMARY FORM	1	No Quantity							1427			0
S3	2016	2016	2016	2	0	2	Export	398	Kazakhstan	KAZ	762	Tajikistan	TJK								58	PLASTIC,NON-PRIMARY FORM	1	No Quantity							1658390			0
S3	2016	2016	2016	2	0	2	Export	398	Kazakhstan	KAZ	784	United Arab Emirates	ARE								58	PLASTIC,NON-PRIMARY FORM	1	No Quantity							691			0
S3	2016	2016	2016	2	0	2	Export	398	Kazakhstan	KAZ	792	Turkey	TUR								58	PLASTIC,NON-PRIMARY FORM	1	No Quantity							326137			0
S3	2016	2016	2016	2	0	2	Export	398	Kazakhstan	KAZ	795	Turkmenistan	TKM								58	PLASTIC,NON-PRIMARY FORM	1	No Quantity							62561			0
S3	2016	2016	2016	2	0	2	Export	398	Kazakhstan	KAZ	804	Ukraine	UKR								58	PLASTIC,NON-PRIMARY FORM	1	No Quantity							123142			0
S3	2016	2016	2016	2	0	2	Export	398	Kazakhstan	KAZ	826	United Kingdom	GBR								58	PLASTIC,NON-PRIMARY FORM	1	No Quantity							28616			0
S3	2016	2016	2016	2	0	2	Export	398	Kazakhstan	KAZ	842	USA	USA								58	PLASTIC,NON-PRIMARY FORM	1	No Quantity							869			0
S3	2016	2016	2016	2	0	2	Export	398	Kazakhstan	KAZ	860	Uzbekistan	UZB								58	PLASTIC,NON-PRIMARY FORM	1	No Quantity							6920255			0
S3	2016	2016	2016	2	0	2	Export	400	Jordan	JOR	0	World	WLD								58	PLASTIC,NON-PRIMARY FORM	1	No Quantity							59613159			0
S3	2016	2016	2016	2	0	2	Export	400	Jordan	JOR	12	Algeria	DZA								58	PLASTIC,NON-PRIMARY FORM	1	No Quantity							351942			0
S3	2016	2016	2016	2	0	2	Export	400	Jordan	JOR	24	Angola	AGO								58	PLASTIC,NON-PRIMARY FORM	1	No Quantity							572572			0
S3	2016	2016	2016	2	0	2	Export	400	Jordan	JOR	36	Australia	AUS								58	PLASTIC,NON-PRIMARY FORM	1	No Quantity							52055			0
S3	2016	2016	2016	2	0	2	Export	400	Jordan	JOR	48	Bahrain	BHR								58	PLASTIC,NON-PRIMARY FORM	1	No Quantity							152155			0
S3	2016	2016	2016	2	0	2	Export	400	Jordan	JOR	76	Brazil	BRA								58	PLASTIC,NON-PRIMARY FORM	1	No Quantity							149703			0
S3	2016	2016	2016	2	0	2	Export	400	Jordan	JOR	100	Bulgaria	BGR								58	PLASTIC,NON-PRIMARY FORM	1	No Quantity							8789			0
S3	2016	2016	2016	2	0	2	Export	400	Jordan	JOR	120	Cameroon	CMR								58	PLASTIC,NON-PRIMARY FORM	1	No Quantity							267880			0
S3	2016	2016	2016	2	0	2	Export	400	Jordan	JOR	156	China	CHN								58	PLASTIC,NON-PRIMARY FORM	1	No Quantity							465			0
S3	2016	2016	2016	2	0	2	Export	400	Jordan	JOR	178	Congo	COG								58	PLASTIC,NON-PRIMARY FORM	1	No Quantity							151214			0
S3	2016	2016	2016	2	0	2	Export	400	Jordan	JOR	196	Cyprus	CYP								58	PLASTIC,NON-PRIMARY FORM	1	No Quantity							3796			0
S3	2016	2016	2016	2	0	2	Export	400	Jordan	JOR	231	Ethiopia	ETH								58	PLASTIC,NON-PRIMARY FORM	1	No Quantity							3994			0
S3	2016	2016	2016	2	0	2	Export	400	Jordan	JOR	275	State of Palestine	PSE								58	PLASTIC,NON-PRIMARY FORM	1	No Quantity							946692			0
S3	2016	2016	2016	2	0	2	Export	400	Jordan	JOR	288	Ghana	GHA								58	PLASTIC,NON-PRIMARY FORM	1	No Quantity							29294			0
S3	2016	2016	2016	2	0	2	Export	400	Jordan	JOR	300	Greece	GRC								58	PLASTIC,NON-PRIMARY FORM	1	No Quantity							69268			0
S3	2016	2016	2016	2	0	2	Export	400	Jordan	JOR	320	Guatemala	GTM								58	PLASTIC,NON-PRIMARY FORM	1	No Quantity							149023			0
S3	2016	2016	2016	2	0	2	Export	400	Jordan	JOR	340	Honduras	HND								58	PLASTIC,NON-PRIMARY FORM	1	No Quantity							467238			0
S3	2016	2016	2016	2	0	2	Export	400	Jordan	JOR	368	Iraq	IRQ								58	PLASTIC,NON-PRIMARY FORM	1	No Quantity							21037566			0
S3	2016	2016	2016	2	0	2	Export	400	Jordan	JOR	376	Israel	ISR								58	PLASTIC,NON-PRIMARY FORM	1	No Quantity							51220			0
S3	2016	2016	2016	2	0	2	Export	400	Jordan	JOR	381	Italy	ITA								58	PLASTIC,NON-PRIMARY FORM	1	No Quantity							53121			0
S3	2016	2016	2016	2	0	2	Export	400	Jordan	JOR	404	Kenya	KEN								58	PLASTIC,NON-PRIMARY FORM	1	No Quantity							3689			0
S3	2016	2016	2016	2	0	2	Export	400	Jordan	JOR	410	Rep. of Korea	KOR								58	PLASTIC,NON-PRIMARY FORM	1	No Quantity							22063			0
S3	2016	2016	2016	2	0	2	Export	400	Jordan	JOR	414	Kuwait	KWT								58	PLASTIC,NON-PRIMARY FORM	1	No Quantity							5133422			0
S3	2016	2016	2016	2	0	2	Export	400	Jordan	JOR	422	Lebanon	LBN								58	PLASTIC,NON-PRIMARY FORM	1	No Quantity							1836664			0
S3	2016	2016	2016	2	0	2	Export	400	Jordan	JOR	434	Libya	LBY								58	PLASTIC,NON-PRIMARY FORM	1	No Quantity							107697			0
S3	2016	2016	2016	2	0	2	Export	400	Jordan	JOR	484	Mexico	MEX								58	PLASTIC,NON-PRIMARY FORM	1	No Quantity							888528			0
S3	2016	2016	2016	2	0	2	Export	400	Jordan	JOR	504	Morocco	MAR								58	PLASTIC,NON-PRIMARY FORM	1	No Quantity							133490			0
S3	2016	2016	2016	2	0	2	Export	400	Jordan	JOR	512	Oman	OMN								58	PLASTIC,NON-PRIMARY FORM	1	No Quantity							312893			0
S3	2016	2016	2016	2	0	2	Export	400	Jordan	JOR	554	New Zealand	NZL								58	PLASTIC,NON-PRIMARY FORM	1	No Quantity							6658			0
S3	2016	2016	2016	2	0	2	Export	400	Jordan	JOR	566	Nigeria	NGA								58	PLASTIC,NON-PRIMARY FORM	1	No Quantity							100			0
S3	2016	2016	2016	2	0	2	Export	400	Jordan	JOR	586	Pakistan	PAK								58	PLASTIC,NON-PRIMARY FORM	1	No Quantity							29524			0
S3	2016	2016	2016	2	0	2	Export	400	Jordan	JOR	634	Qatar	QAT								58	PLASTIC,NON-PRIMARY FORM	1	No Quantity							549248			0
S3	2016	2016	2016	2	0	2	Export	400	Jordan	JOR	642	Romania	ROU								58	PLASTIC,NON-PRIMARY FORM	1	No Quantity							200178			0
S3	2016	2016	2016	2	0	2	Export	400	Jordan	JOR	643	Russian Federation	RUS								58	PLASTIC,NON-PRIMARY FORM	1	No Quantity							79459			0
S3	2016	2016	2016	2	0	2	Export	400	Jordan	JOR	682	Saudi Arabia	SAU								58	PLASTIC,NON-PRIMARY FORM	1	No Quantity							9126596			0
S3	2016	2016	2016	2	0	2	Export	400	Jordan	JOR	686	Senegal	SEN								58	PLASTIC,NON-PRIMARY FORM	1	No Quantity							460538			0
S3	2016	2016	2016	2	0	2	Export	400	Jordan	JOR	724	Spain	ESP								58	PLASTIC,NON-PRIMARY FORM	1	No Quantity							457018			0
S3	2016	2016	2016	2	0	2	Export	400	Jordan	JOR	729	Sudan	SDN								58	PLASTIC,NON-PRIMARY FORM	1	No Quantity							352670			0
S3	2016	2016	2016	2	0	2	Export	400	Jordan	JOR	757	Switzerland	CHE								58	PLASTIC,NON-PRIMARY FORM	1	No Quantity							9997			0
S3	2016	2016	2016	2	0	2	Export	400	Jordan	JOR	760	Syria	SYR								58	PLASTIC,NON-PRIMARY FORM	1	No Quantity							3515437			0
S3	2016	2016	2016	2	0	2	Export	400	Jordan	JOR	784	United Arab Emirates	ARE								58	PLASTIC,NON-PRIMARY FORM	1	No Quantity							1508320			0
S3	2016	2016	2016	2	0	2	Export	400	Jordan	JOR	788	Tunisia	TUN								58	PLASTIC,NON-PRIMARY FORM	1	No Quantity							1463458			0
S3	2016	2016	2016	2	0	2	Export	400	Jordan	JOR	792	Turkey	TUR								58	PLASTIC,NON-PRIMARY FORM	1	No Quantity							169716			0
S3	2016	2016	2016	2	0	2	Export	400	Jordan	JOR	818	Egypt	EGY								58	PLASTIC,NON-PRIMARY FORM	1	No Quantity							4708716			0
S3	2016	2016	2016	2	0	2	Export	400	Jordan	JOR	838	Free Zones									58	PLASTIC,NON-PRIMARY FORM	1	No Quantity							2919578			0
S3	2016	2016	2016	2	0	2	Export	400	Jordan	JOR	842	USA	USA								58	PLASTIC,NON-PRIMARY FORM	1	No Quantity							142601			0
S3	2016	2016	2016	2	0	2	Export	400	Jordan	JOR	887	Yemen	YEM								58	PLASTIC,NON-PRIMARY FORM	1	No Quantity							956911			0
S3	2016	2016	2016	2	0	2	Export	398	Kazakhstan	KAZ	0	World	WLD								59	CHEMICAL MATERIALS NES	1	No Quantity							7853407			0
S3	2016	2016	2016	2	0	2	Export	398	Kazakhstan	KAZ	24	Angola	AGO								59	CHEMICAL MATERIALS NES	1	No Quantity							3001			0
S3	2016	2016	2016	2	0	2	Export	398	Kazakhstan	KAZ	31	Azerbaijan	AZE								59	CHEMICAL MATERIALS NES	1	No Quantity							65228			0
S3	2016	2016	2016	2	0	2	Export	398	Kazakhstan	KAZ	51	Armenia	ARM								59	CHEMICAL MATERIALS NES	1	No Quantity							805			0
S3	2016	2016	2016	2	0	2	Export	398	Kazakhstan	KAZ	56	Belgium	BEL								59	CHEMICAL MATERIALS NES	1	No Quantity							665835			0
S3	2016	2016	2016	2	0	2	Export	398	Kazakhstan	KAZ	112	Belarus	BLR								59	CHEMICAL MATERIALS NES	1	No Quantity							14534			0
S3	2016	2016	2016	2	0	2	Export	398	Kazakhstan	KAZ	156	China	CHN								59	CHEMICAL MATERIALS NES	1	No Quantity							313			0
S3	2016	2016	2016	2	0	2	Export	398	Kazakhstan	KAZ	191	Croatia	HRV								59	CHEMICAL MATERIALS NES	1	No Quantity							20074			0
S3	2016	2016	2016	2	0	2	Export	398	Kazakhstan	KAZ	268	Georgia	GEO								59	CHEMICAL MATERIALS NES	1	No Quantity							32326			0
S3	2016	2016	2016	2	0	2	Export	398	Kazakhstan	KAZ	276	Germany	DEU								59	CHEMICAL MATERIALS NES	1	No Quantity							558917			0
S3	2016	2016	2016	2	0	2	Export	398	Kazakhstan	KAZ	381	Italy	ITA								59	CHEMICAL MATERIALS NES	1	No Quantity							3207			0
S3	2016	2016	2016	2	0	2	Export	398	Kazakhstan	KAZ	392	Japan	JPN								59	CHEMICAL MATERIALS NES	1	No Quantity							621			0
S3	2016	2016	2016	2	0	2	Export	398	Kazakhstan	KAZ	417	Kyrgyzstan	KGZ								59	CHEMICAL MATERIALS NES	1	No Quantity							1061449			0
S3	2016	2016	2016	2	0	2	Export	398	Kazakhstan	KAZ	434	Libya	LBY								59	CHEMICAL MATERIALS NES	1	No Quantity							59			0
S3	2016	2016	2016	2	0	2	Export	398	Kazakhstan	KAZ	440	Lithuania	LTU								59	CHEMICAL MATERIALS NES	1	No Quantity							373			0
S3	2016	2016	2016	2	0	2	Export	398	Kazakhstan	KAZ	496	Mongolia	MNG								59	CHEMICAL MATERIALS NES	1	No Quantity							3243			0
S3	2016	2016	2016	2	0	2	Export	398	Kazakhstan	KAZ	528	Netherlands	NLD								59	CHEMICAL MATERIALS NES	1	No Quantity							24501			0
S3	2016	2016	2016	2	0	2	Export	398	Kazakhstan	KAZ	566	Nigeria	NGA								59	CHEMICAL MATERIALS NES	1	No Quantity							117			0
S3	2016	2016	2016	2	0	2	Export	398	Kazakhstan	KAZ	579	Norway	NOR								59	CHEMICAL MATERIALS NES	1	No Quantity							385			0
S3	2016	2016	2016	2	0	2	Export	398	Kazakhstan	KAZ	616	Poland	POL								59	CHEMICAL MATERIALS NES	1	No Quantity							197			0
S3	2016	2016	2016	2	0	2	Export	398	Kazakhstan	KAZ	643	Russian Federation	RUS								59	CHEMICAL MATERIALS NES	1	No Quantity							2204098			0
S3	2016	2016	2016	2	0	2	Export	398	Kazakhstan	KAZ	682	Saudi Arabia	SAU								59	CHEMICAL MATERIALS NES	1	No Quantity							34			0
S3	2016	2016	2016	2	0	2	Export	398	Kazakhstan	KAZ	699	India	IND								59	CHEMICAL MATERIALS NES	1	No Quantity							950			0
S3	2016	2016	2016	2	0	2	Export	398	Kazakhstan	KAZ	702	Singapore	SGP								59	CHEMICAL MATERIALS NES	1	No Quantity							683			0
S3	2016	2016	2016	2	0	2	Export	398	Kazakhstan	KAZ	724	Spain	ESP								59	CHEMICAL MATERIALS NES	1	No Quantity							107			0
S3	2016	2016	2016	2	0	2	Export	398	Kazakhstan	KAZ	762	Tajikistan	TJK								59	CHEMICAL MATERIALS NES	1	No Quantity							1093271			0
S3	2016	2016	2016	2	0	2	Export	398	Kazakhstan	KAZ	764	Thailand	THA								59	CHEMICAL MATERIALS NES	1	No Quantity							7565			0
S3	2016	2016	2016	2	0	2	Export	398	Kazakhstan	KAZ	784	United Arab Emirates	ARE								59	CHEMICAL MATERIALS NES	1	No Quantity							688			0
S3	2016	2016	2016	2	0	2	Export	398	Kazakhstan	KAZ	792	Turkey	TUR								59	CHEMICAL MATERIALS NES	1	No Quantity							46007			0
S3	2016	2016	2016	2	0	2	Export	398	Kazakhstan	KAZ	795	Turkmenistan	TKM								59	CHEMICAL MATERIALS NES	1	No Quantity							273284			0
S3	2016	2016	2016	2	0	2	Export	398	Kazakhstan	KAZ	804	Ukraine	UKR								59	CHEMICAL MATERIALS NES	1	No Quantity							767713			0
S3	2016	2016	2016	2	0	2	Export	398	Kazakhstan	KAZ	818	Egypt	EGY								59	CHEMICAL MATERIALS NES	1	No Quantity							921			0
S3	2016	2016	2016	2	0	2	Export	398	Kazakhstan	KAZ	826	United Kingdom	GBR								59	CHEMICAL MATERIALS NES	1	No Quantity							2921			0
S3	2016	2016	2016	2	0	2	Export	398	Kazakhstan	KAZ	842	USA	USA								59	CHEMICAL MATERIALS NES	1	No Quantity							2182			0
S3	2016	2016	2016	2	0	2	Export	398	Kazakhstan	KAZ	860	Uzbekistan	UZB								59	CHEMICAL MATERIALS NES	1	No Quantity							997798			0
S3	2016	2016	2016	2	0	2	Export	400	Jordan	JOR	0	World	WLD								59	CHEMICAL MATERIALS NES	1	No Quantity							67803173			0
S3	2016	2016	2016	2	0	2	Export	400	Jordan	JOR	4	Afghanistan	AFG								59	CHEMICAL MATERIALS NES	1	No Quantity							266734			0
S3	2016	2016	2016	2	0	2	Export	400	Jordan	JOR	8	Albania	ALB								59	CHEMICAL MATERIALS NES	1	No Quantity							66877			0
S3	2016	2016	2016	2	0	2	Export	400	Jordan	JOR	12	Algeria	DZA								59	CHEMICAL MATERIALS NES	1	No Quantity							6457149			0
S3	2016	2016	2016	2	0	2	Export	400	Jordan	JOR	36	Australia	AUS								59	CHEMICAL MATERIALS NES	1	No Quantity							659			0
S3	2016	2016	2016	2	0	2	Export	400	Jordan	JOR	48	Bahrain	BHR								59	CHEMICAL MATERIALS NES	1	No Quantity							235775			0
S3	2016	2016	2016	2	0	2	Export	400	Jordan	JOR	50	Bangladesh	BGD								59	CHEMICAL MATERIALS NES	1	No Quantity							7755			0
S3	2016	2016	2016	2	0	2	Export	400	Jordan	JOR	56	Belgium	BEL								59	CHEMICAL MATERIALS NES	1	No Quantity							19718			0
S3	2016	2016	2016	2	0	2	Export	400	Jordan	JOR	100	Bulgaria	BGR								59	CHEMICAL MATERIALS NES	1	No Quantity							46756			0
S3	2016	2016	2016	2	0	2	Export	400	Jordan	JOR	124	Canada	CAN								59	CHEMICAL MATERIALS NES	1	No Quantity							1414			0
S3	2016	2016	2016	2	0	2	Export	400	Jordan	JOR	156	China	CHN								59	CHEMICAL MATERIALS NES	1	No Quantity							212616			0
S3	2016	2016	2016	2	0	2	Export	400	Jordan	JOR	208	Denmark	DNK								59	CHEMICAL MATERIALS NES	1	No Quantity							16292			0
S3	2016	2016	2016	2	0	2	Export	400	Jordan	JOR	214	Dominican Rep.	DOM								59	CHEMICAL MATERIALS NES	1	No Quantity							342099			0
S3	2016	2016	2016	2	0	2	Export	400	Jordan	JOR	218	Ecuador	ECU								59	CHEMICAL MATERIALS NES	1	No Quantity							1699			0
S3	2016	2016	2016	2	0	2	Export	400	Jordan	JOR	251	France	FRA								59	CHEMICAL MATERIALS NES	1	No Quantity							231880			0
S3	2016	2016	2016	2	0	2	Export	400	Jordan	JOR	262	Djibouti	DJI								59	CHEMICAL MATERIALS NES	1	No Quantity							126770			0
S3	2016	2016	2016	2	0	2	Export	400	Jordan	JOR	275	State of Palestine	PSE								59	CHEMICAL MATERIALS NES	1	No Quantity							734906			0
S3	2016	2016	2016	2	0	2	Export	400	Jordan	JOR	276	Germany	DEU								59	CHEMICAL MATERIALS NES	1	No Quantity							255155			0
S3	2016	2016	2016	2	0	2	Export	400	Jordan	JOR	288	Ghana	GHA								59	CHEMICAL MATERIALS NES	1	No Quantity							231501			0
S3	2016	2016	2016	2	0	2	Export	400	Jordan	JOR	364	Iran	IRN								59	CHEMICAL MATERIALS NES	1	No Quantity							401878			0
S3	2016	2016	2016	2	0	2	Export	400	Jordan	JOR	368	Iraq	IRQ								59	CHEMICAL MATERIALS NES	1	No Quantity							7156161			0
S3	2016	2016	2016	2	0	2	Export	400	Jordan	JOR	376	Israel	ISR								59	CHEMICAL MATERIALS NES	1	No Quantity							442375			0
S3	2016	2016	2016	2	0	2	Export	400	Jordan	JOR	381	Italy	ITA								59	CHEMICAL MATERIALS NES	1	No Quantity							110207			0
S3	2016	2016	2016	2	0	2	Export	400	Jordan	JOR	388	Jamaica	JAM								59	CHEMICAL MATERIALS NES	1	No Quantity							251578			0
S3	2016	2016	2016	2	0	2	Export	400	Jordan	JOR	414	Kuwait	KWT								59	CHEMICAL MATERIALS NES	1	No Quantity							3041727			0
S3	2016	2016	2016	2	0	2	Export	400	Jordan	JOR	422	Lebanon	LBN								59	CHEMICAL MATERIALS NES	1	No Quantity							2733140			0
S3	2016	2016	2016	2	0	2	Export	400	Jordan	JOR	434	Libya	LBY								59	CHEMICAL MATERIALS NES	1	No Quantity							1784181			0
S3	2016	2016	2016	2	0	2	Export	400	Jordan	JOR	442	Luxembourg	LUX								59	CHEMICAL MATERIALS NES	1	No Quantity							2194			0
S3	2016	2016	2016	2	0	2	Export	400	Jordan	JOR	490	Other Asia, nes									59	CHEMICAL MATERIALS NES	1	No Quantity							230954			0
S3	2016	2016	2016	2	0	2	Export	400	Jordan	JOR	498	Rep. of Moldova	MDA								59	CHEMICAL MATERIALS NES	1	No Quantity							92089			0
S3	2016	2016	2016	2	0	2	Export	400	Jordan	JOR	504	Morocco	MAR								59	CHEMICAL MATERIALS NES	1	No Quantity							78406			0
S3	2016	2016	2016	2	0	2	Export	400	Jordan	JOR	512	Oman	OMN								59	CHEMICAL MATERIALS NES	1	No Quantity							1772021			0
S3	2016	2016	2016	2	0	2	Export	400	Jordan	JOR	524	Nepal	NPL								59	CHEMICAL MATERIALS NES	1	No Quantity							132628			0
S3	2016	2016	2016	2	0	2	Export	400	Jordan	JOR	528	Netherlands	NLD								59	CHEMICAL MATERIALS NES	1	No Quantity							1308310			0
S3	2016	2016	2016	2	0	2	Export	400	Jordan	JOR	566	Nigeria	NGA								59	CHEMICAL MATERIALS NES	1	No Quantity							160734			0
S3	2016	2016	2016	2	0	2	Export	400	Jordan	JOR	586	Pakistan	PAK								59	CHEMICAL MATERIALS NES	1	No Quantity							206225			0
S3	2016	2016	2016	2	0	2	Export	400	Jordan	JOR	604	Peru	PER								59	CHEMICAL MATERIALS NES	1	No Quantity							369068			0
S3	2016	2016	2016	2	0	2	Export	400	Jordan	JOR	608	Philippines	PHL								59	CHEMICAL MATERIALS NES	1	No Quantity							111625			0
S3	2016	2016	2016	2	0	2	Export	400	Jordan	JOR	634	Qatar	QAT								59	CHEMICAL MATERIALS NES	1	No Quantity							1993848			0
S3	2016	2016	2016	2	0	2	Export	400	Jordan	JOR	642	Romania	ROU								59	CHEMICAL MATERIALS NES	1	No Quantity							82434			0
S3	2016	2016	2016	2	0	2	Export	400	Jordan	JOR	682	Saudi Arabia	SAU								59	CHEMICAL MATERIALS NES	1	No Quantity							11662974			0
S3	2016	2016	2016	2	0	2	Export	400	Jordan	JOR	699	India	IND								59	CHEMICAL MATERIALS NES	1	No Quantity							48917			0
S3	2016	2016	2016	2	0	2	Export	400	Jordan	JOR	702	Singapore	SGP								59	CHEMICAL MATERIALS NES	1	No Quantity							23568			0
S3	2016	2016	2016	2	0	2	Export	400	Jordan	JOR	706	Somalia	SOM								59	CHEMICAL MATERIALS NES	1	No Quantity							370048			0
S3	2016	2016	2016	2	0	2	Export	400	Jordan	JOR	724	Spain	ESP								59	CHEMICAL MATERIALS NES	1	No Quantity							611511			0
[truncated: 2,578 more rows]
