# Supplementary material for: Core-periphery structure in sectoral international trade networks: A new approach to an old theory
Source: PLoS One. 2020 Apr 2;15(4):e0229547. doi: 10.1371/journal.pone.0229547 (PMC7117750; doi:10.1371/journal.pone.0229547)
Supplement: S7 File — (ZIP) [file pone.0229547.s007.zip › S7_File/RawData 2016/comtrade (37).csv]

Classification	Year	Period	Period Desc.	Aggregate Level	Is Leaf Code	Trade Flow Code	Trade Flow	Reporter Code	Reporter	Reporter ISO	Partner Code	Partner	Partner ISO	2nd Partner Code	2nd Partner	2nd Partner ISO	Customs Proc. Code	Customs	Mode of Transport Code	Mode of Transport	Commodity Code	Commodity	Qty Unit Code	Qty Unit	Qty	Alt Qty Unit Code	Alt Qty Unit	Alt Qty	Netweight (kg)	Gross weight (kg)	Trade Value (US$)	CIF Trade Value (US$)	FOB Trade Value (US$)	Flag
S3	2016	2016	2016	2	0	2	Export	410	Rep. of Korea	KOR	0	World	WLD								00	LIVE ANIMALS	1	No Quantity							1666545			0
S3	2016	2016	2016	2	0	2	Export	410	Rep. of Korea	KOR	32	Argentina	ARG								00	LIVE ANIMALS	1	No Quantity							183			0
S3	2016	2016	2016	2	0	2	Export	410	Rep. of Korea	KOR	36	Australia	AUS								00	LIVE ANIMALS	1	No Quantity							13419			0
S3	2016	2016	2016	2	0	2	Export	410	Rep. of Korea	KOR	40	Austria	AUT								00	LIVE ANIMALS	1	No Quantity							750			0
S3	2016	2016	2016	2	0	2	Export	410	Rep. of Korea	KOR	48	Bahrain	BHR								00	LIVE ANIMALS	1	No Quantity							565			0
S3	2016	2016	2016	2	0	2	Export	410	Rep. of Korea	KOR	50	Bangladesh	BGD								00	LIVE ANIMALS	1	No Quantity							182			0
S3	2016	2016	2016	2	0	2	Export	410	Rep. of Korea	KOR	56	Belgium	BEL								00	LIVE ANIMALS	1	No Quantity							483			0
S3	2016	2016	2016	2	0	2	Export	410	Rep. of Korea	KOR	76	Brazil	BRA								00	LIVE ANIMALS	1	No Quantity							1648			0
S3	2016	2016	2016	2	0	2	Export	410	Rep. of Korea	KOR	96	Brunei Darussalam	BRN								00	LIVE ANIMALS	1	No Quantity							1800			0
S3	2016	2016	2016	2	0	2	Export	410	Rep. of Korea	KOR	104	Myanmar	MMR								00	LIVE ANIMALS	1	No Quantity							432			0
S3	2016	2016	2016	2	0	2	Export	410	Rep. of Korea	KOR	124	Canada	CAN								00	LIVE ANIMALS	1	No Quantity							254240			0
S3	2016	2016	2016	2	0	2	Export	410	Rep. of Korea	KOR	152	Chile	CHL								00	LIVE ANIMALS	1	No Quantity							300			0
S3	2016	2016	2016	2	0	2	Export	410	Rep. of Korea	KOR	156	China	CHN								00	LIVE ANIMALS	1	No Quantity							43209			0
S3	2016	2016	2016	2	0	2	Export	410	Rep. of Korea	KOR	170	Colombia	COL								00	LIVE ANIMALS	1	No Quantity							6901			0
S3	2016	2016	2016	2	0	2	Export	410	Rep. of Korea	KOR	208	Denmark	DNK								00	LIVE ANIMALS	1	No Quantity							782			0
S3	2016	2016	2016	2	0	2	Export	410	Rep. of Korea	KOR	251	France	FRA								00	LIVE ANIMALS	1	No Quantity							5911			0
S3	2016	2016	2016	2	0	2	Export	410	Rep. of Korea	KOR	276	Germany	DEU								00	LIVE ANIMALS	1	No Quantity							115529			0
S3	2016	2016	2016	2	0	2	Export	410	Rep. of Korea	KOR	316	Guam	GUM								00	LIVE ANIMALS	1	No Quantity							183			0
S3	2016	2016	2016	2	0	2	Export	410	Rep. of Korea	KOR	344	China, Hong Kong SAR	HKG								00	LIVE ANIMALS	1	No Quantity							5789			0
S3	2016	2016	2016	2	0	2	Export	410	Rep. of Korea	KOR	360	Indonesia	IDN								00	LIVE ANIMALS	1	No Quantity							1832			0
S3	2016	2016	2016	2	0	2	Export	410	Rep. of Korea	KOR	368	Iraq	IRQ								00	LIVE ANIMALS	1	No Quantity							283			0
S3	2016	2016	2016	2	0	2	Export	410	Rep. of Korea	KOR	372	Ireland	IRL								00	LIVE ANIMALS	1	No Quantity							682			0
S3	2016	2016	2016	2	0	2	Export	410	Rep. of Korea	KOR	376	Israel	ISR								00	LIVE ANIMALS	1	No Quantity							2900			0
S3	2016	2016	2016	2	0	2	Export	410	Rep. of Korea	KOR	381	Italy	ITA								00	LIVE ANIMALS	1	No Quantity							1265			0
S3	2016	2016	2016	2	0	2	Export	410	Rep. of Korea	KOR	392	Japan	JPN								00	LIVE ANIMALS	1	No Quantity							293240			0
S3	2016	2016	2016	2	0	2	Export	410	Rep. of Korea	KOR	398	Kazakhstan	KAZ								00	LIVE ANIMALS	1	No Quantity							1000			0
S3	2016	2016	2016	2	0	2	Export	410	Rep. of Korea	KOR	414	Kuwait	KWT								00	LIVE ANIMALS	1	No Quantity							1782			0
S3	2016	2016	2016	2	0	2	Export	410	Rep. of Korea	KOR	458	Malaysia	MYS								00	LIVE ANIMALS	1	No Quantity							3545			0
S3	2016	2016	2016	2	0	2	Export	410	Rep. of Korea	KOR	480	Mauritius	MUS								00	LIVE ANIMALS	1	No Quantity							184			0
S3	2016	2016	2016	2	0	2	Export	410	Rep. of Korea	KOR	484	Mexico	MEX								00	LIVE ANIMALS	1	No Quantity							5232			0
S3	2016	2016	2016	2	0	2	Export	410	Rep. of Korea	KOR	490	Other Asia, nes									00	LIVE ANIMALS	1	No Quantity							1400			0
S3	2016	2016	2016	2	0	2	Export	410	Rep. of Korea	KOR	496	Mongolia	MNG								00	LIVE ANIMALS	1	No Quantity							59280			0
S3	2016	2016	2016	2	0	2	Export	410	Rep. of Korea	KOR	512	Oman	OMN								00	LIVE ANIMALS	1	No Quantity							2			0
S3	2016	2016	2016	2	0	2	Export	410	Rep. of Korea	KOR	524	Nepal	NPL								00	LIVE ANIMALS	1	No Quantity							183			0
S3	2016	2016	2016	2	0	2	Export	410	Rep. of Korea	KOR	528	Netherlands	NLD								00	LIVE ANIMALS	1	No Quantity							2696			0
S3	2016	2016	2016	2	0	2	Export	410	Rep. of Korea	KOR	554	New Zealand	NZL								00	LIVE ANIMALS	1	No Quantity							4774			0
S3	2016	2016	2016	2	0	2	Export	410	Rep. of Korea	KOR	579	Norway	NOR								00	LIVE ANIMALS	1	No Quantity							400			0
S3	2016	2016	2016	2	0	2	Export	410	Rep. of Korea	KOR	586	Pakistan	PAK								00	LIVE ANIMALS	1	No Quantity							1100			0
S3	2016	2016	2016	2	0	2	Export	410	Rep. of Korea	KOR	591	Panama	PAN								00	LIVE ANIMALS	1	No Quantity							1100			0
S3	2016	2016	2016	2	0	2	Export	410	Rep. of Korea	KOR	604	Peru	PER								00	LIVE ANIMALS	1	No Quantity							550			0
S3	2016	2016	2016	2	0	2	Export	410	Rep. of Korea	KOR	608	Philippines	PHL								00	LIVE ANIMALS	1	No Quantity							1650			0
S3	2016	2016	2016	2	0	2	Export	410	Rep. of Korea	KOR	616	Poland	POL								00	LIVE ANIMALS	1	No Quantity							300			0
S3	2016	2016	2016	2	0	2	Export	410	Rep. of Korea	KOR	634	Qatar	QAT								00	LIVE ANIMALS	1	No Quantity							250			0
S3	2016	2016	2016	2	0	2	Export	410	Rep. of Korea	KOR	642	Romania	ROU								00	LIVE ANIMALS	1	No Quantity							200			0
S3	2016	2016	2016	2	0	2	Export	410	Rep. of Korea	KOR	643	Russian Federation	RUS								00	LIVE ANIMALS	1	No Quantity							1900			0
S3	2016	2016	2016	2	0	2	Export	410	Rep. of Korea	KOR	682	Saudi Arabia	SAU								00	LIVE ANIMALS	1	No Quantity							300			0
S3	2016	2016	2016	2	0	2	Export	410	Rep. of Korea	KOR	699	India	IND								00	LIVE ANIMALS	1	No Quantity							85300			0
S3	2016	2016	2016	2	0	2	Export	410	Rep. of Korea	KOR	702	Singapore	SGP								00	LIVE ANIMALS	1	No Quantity							2996			0
S3	2016	2016	2016	2	0	2	Export	410	Rep. of Korea	KOR	704	Viet Nam	VNM								00	LIVE ANIMALS	1	No Quantity							5697			0
S3	2016	2016	2016	2	0	2	Export	410	Rep. of Korea	KOR	705	Slovenia	SVN								00	LIVE ANIMALS	1	No Quantity							300			0
S3	2016	2016	2016	2	0	2	Export	410	Rep. of Korea	KOR	710	South Africa	ZAF								00	LIVE ANIMALS	1	No Quantity							3047			0
S3	2016	2016	2016	2	0	2	Export	410	Rep. of Korea	KOR	724	Spain	ESP								00	LIVE ANIMALS	1	No Quantity							850			0
S3	2016	2016	2016	2	0	2	Export	410	Rep. of Korea	KOR	752	Sweden	SWE								00	LIVE ANIMALS	1	No Quantity							682			0
S3	2016	2016	2016	2	0	2	Export	410	Rep. of Korea	KOR	757	Switzerland	CHE								00	LIVE ANIMALS	1	No Quantity							100			0
S3	2016	2016	2016	2	0	2	Export	410	Rep. of Korea	KOR	764	Thailand	THA								00	LIVE ANIMALS	1	No Quantity							1433			0
S3	2016	2016	2016	2	0	2	Export	410	Rep. of Korea	KOR	784	United Arab Emirates	ARE								00	LIVE ANIMALS	1	No Quantity							173477			0
S3	2016	2016	2016	2	0	2	Export	410	Rep. of Korea	KOR	792	Turkey	TUR								00	LIVE ANIMALS	1	No Quantity							600			0
S3	2016	2016	2016	2	0	2	Export	410	Rep. of Korea	KOR	800	Uganda	UGA								00	LIVE ANIMALS	1	No Quantity							183			0
S3	2016	2016	2016	2	0	2	Export	410	Rep. of Korea	KOR	818	Egypt	EGY								00	LIVE ANIMALS	1	No Quantity							500			0
S3	2016	2016	2016	2	0	2	Export	410	Rep. of Korea	KOR	826	United Kingdom	GBR								00	LIVE ANIMALS	1	No Quantity							10587			0
S3	2016	2016	2016	2	0	2	Export	410	Rep. of Korea	KOR	842	USA	USA								00	LIVE ANIMALS	1	No Quantity							540457			0
S3	2016	2016	2016	2	0	2	Export	414	Kuwait	KWT	0	World	WLD								00	LIVE ANIMALS	1	No Quantity							9081180			0
S3	2016	2016	2016	2	0	2	Export	414	Kuwait	KWT	36	Australia	AUS								00	LIVE ANIMALS	1	No Quantity							331			0
S3	2016	2016	2016	2	0	2	Export	414	Kuwait	KWT	48	Bahrain	BHR								00	LIVE ANIMALS	1	No Quantity							795685			0
S3	2016	2016	2016	2	0	2	Export	414	Kuwait	KWT	50	Bangladesh	BGD								00	LIVE ANIMALS	1	No Quantity							9637			0
S3	2016	2016	2016	2	0	2	Export	414	Kuwait	KWT	56	Belgium	BEL								00	LIVE ANIMALS	1	No Quantity							270251			0
S3	2016	2016	2016	2	0	2	Export	414	Kuwait	KWT	76	Brazil	BRA								00	LIVE ANIMALS	1	No Quantity							829			0
S3	2016	2016	2016	2	0	2	Export	414	Kuwait	KWT	104	Myanmar	MMR								00	LIVE ANIMALS	1	No Quantity							232			0
S3	2016	2016	2016	2	0	2	Export	414	Kuwait	KWT	124	Canada	CAN								00	LIVE ANIMALS	1	No Quantity							1422			0
S3	2016	2016	2016	2	0	2	Export	414	Kuwait	KWT	144	Sri Lanka	LKA								00	LIVE ANIMALS	1	No Quantity							2322			0
S3	2016	2016	2016	2	0	2	Export	414	Kuwait	KWT	156	China	CHN								00	LIVE ANIMALS	1	No Quantity							18116			0
S3	2016	2016	2016	2	0	2	Export	414	Kuwait	KWT	196	Cyprus	CYP								00	LIVE ANIMALS	1	No Quantity							996			0
S3	2016	2016	2016	2	0	2	Export	414	Kuwait	KWT	203	Czechia	CZE								00	LIVE ANIMALS	1	No Quantity							439			0
S3	2016	2016	2016	2	0	2	Export	414	Kuwait	KWT	251	France	FRA								00	LIVE ANIMALS	1	No Quantity							810			0
S3	2016	2016	2016	2	0	2	Export	414	Kuwait	KWT	276	Germany	DEU								00	LIVE ANIMALS	1	No Quantity							155743			0
S3	2016	2016	2016	2	0	2	Export	414	Kuwait	KWT	300	Greece	GRC								00	LIVE ANIMALS	1	No Quantity							995			0
S3	2016	2016	2016	2	0	2	Export	414	Kuwait	KWT	344	China, Hong Kong SAR	HKG								00	LIVE ANIMALS	1	No Quantity							332			0
S3	2016	2016	2016	2	0	2	Export	414	Kuwait	KWT	348	Hungary	HUN								00	LIVE ANIMALS	1	No Quantity							1725			0
S3	2016	2016	2016	2	0	2	Export	414	Kuwait	KWT	364	Iran	IRN								00	LIVE ANIMALS	1	No Quantity							933114			0
S3	2016	2016	2016	2	0	2	Export	414	Kuwait	KWT	368	Iraq	IRQ								00	LIVE ANIMALS	1	No Quantity							199			0
S3	2016	2016	2016	2	0	2	Export	414	Kuwait	KWT	372	Ireland	IRL								00	LIVE ANIMALS	1	No Quantity							1322			0
S3	2016	2016	2016	2	0	2	Export	414	Kuwait	KWT	381	Italy	ITA								00	LIVE ANIMALS	1	No Quantity							166			0
S3	2016	2016	2016	2	0	2	Export	414	Kuwait	KWT	400	Jordan	JOR								00	LIVE ANIMALS	1	No Quantity							21793			0
S3	2016	2016	2016	2	0	2	Export	414	Kuwait	KWT	410	Rep. of Korea	KOR								00	LIVE ANIMALS	1	No Quantity							47514			0
S3	2016	2016	2016	2	0	2	Export	414	Kuwait	KWT	422	Lebanon	LBN								00	LIVE ANIMALS	1	No Quantity							2524			0
S3	2016	2016	2016	2	0	2	Export	414	Kuwait	KWT	434	Libya	LBY								00	LIVE ANIMALS	1	No Quantity							19834			0
S3	2016	2016	2016	2	0	2	Export	414	Kuwait	KWT	458	Malaysia	MYS								00	LIVE ANIMALS	1	No Quantity							827			0
S3	2016	2016	2016	2	0	2	Export	414	Kuwait	KWT	504	Morocco	MAR								00	LIVE ANIMALS	1	No Quantity							1486			0
S3	2016	2016	2016	2	0	2	Export	414	Kuwait	KWT	512	Oman	OMN								00	LIVE ANIMALS	1	No Quantity							132205			0
S3	2016	2016	2016	2	0	2	Export	414	Kuwait	KWT	528	Netherlands	NLD								00	LIVE ANIMALS	1	No Quantity							71182			0
S3	2016	2016	2016	2	0	2	Export	414	Kuwait	KWT	608	Philippines	PHL								00	LIVE ANIMALS	1	No Quantity							1493			0
S3	2016	2016	2016	2	0	2	Export	414	Kuwait	KWT	634	Qatar	QAT								00	LIVE ANIMALS	1	No Quantity							2783556			0
S3	2016	2016	2016	2	0	2	Export	414	Kuwait	KWT	682	Saudi Arabia	SAU								00	LIVE ANIMALS	1	No Quantity							2533111			0
S3	2016	2016	2016	2	0	2	Export	414	Kuwait	KWT	699	India	IND								00	LIVE ANIMALS	1	No Quantity							332			0
S3	2016	2016	2016	2	0	2	Export	414	Kuwait	KWT	704	Viet Nam	VNM								00	LIVE ANIMALS	1	No Quantity							332			0
S3	2016	2016	2016	2	0	2	Export	414	Kuwait	KWT	710	South Africa	ZAF								00	LIVE ANIMALS	1	No Quantity							7166			0
S3	2016	2016	2016	2	0	2	Export	414	Kuwait	KWT	716	Zimbabwe	ZWE								00	LIVE ANIMALS	1	No Quantity							663			0
S3	2016	2016	2016	2	0	2	Export	414	Kuwait	KWT	724	Spain	ESP								00	LIVE ANIMALS	1	No Quantity							1157			0
S3	2016	2016	2016	2	0	2	Export	414	Kuwait	KWT	729	Sudan	SDN								00	LIVE ANIMALS	1	No Quantity							263			0
S3	2016	2016	2016	2	0	2	Export	414	Kuwait	KWT	757	Switzerland	CHE								00	LIVE ANIMALS	1	No Quantity							431			0
S3	2016	2016	2016	2	0	2	Export	414	Kuwait	KWT	764	Thailand	THA								00	LIVE ANIMALS	1	No Quantity							920			0
S3	2016	2016	2016	2	0	2	Export	414	Kuwait	KWT	784	United Arab Emirates	ARE								00	LIVE ANIMALS	1	No Quantity							1136562			0
S3	2016	2016	2016	2	0	2	Export	414	Kuwait	KWT	792	Turkey	TUR								00	LIVE ANIMALS	1	No Quantity							331			0
S3	2016	2016	2016	2	0	2	Export	414	Kuwait	KWT	818	Egypt	EGY								00	LIVE ANIMALS	1	No Quantity							63473			0
S3	2016	2016	2016	2	0	2	Export	414	Kuwait	KWT	826	United Kingdom	GBR								00	LIVE ANIMALS	1	No Quantity							16730			0
S3	2016	2016	2016	2	0	2	Export	414	Kuwait	KWT	842	USA	USA								00	LIVE ANIMALS	1	No Quantity							42629			0
S3	2016	2016	2016	2	0	2	Export	410	Rep. of Korea	KOR	0	World	WLD								01	MEAT, MEAT PREPARATIONS	1	No Quantity							80448115			0
S3	2016	2016	2016	2	0	2	Export	410	Rep. of Korea	KOR	12	Algeria	DZA								01	MEAT, MEAT PREPARATIONS	1	No Quantity							3190			0
S3	2016	2016	2016	2	0	2	Export	410	Rep. of Korea	KOR	31	Azerbaijan	AZE								01	MEAT, MEAT PREPARATIONS	1	No Quantity							4424			0
S3	2016	2016	2016	2	0	2	Export	410	Rep. of Korea	KOR	32	Argentina	ARG								01	MEAT, MEAT PREPARATIONS	1	No Quantity							7810			0
S3	2016	2016	2016	2	0	2	Export	410	Rep. of Korea	KOR	36	Australia	AUS								01	MEAT, MEAT PREPARATIONS	1	No Quantity							481259			0
S3	2016	2016	2016	2	0	2	Export	410	Rep. of Korea	KOR	40	Austria	AUT								01	MEAT, MEAT PREPARATIONS	1	No Quantity							515			0
S3	2016	2016	2016	2	0	2	Export	410	Rep. of Korea	KOR	48	Bahrain	BHR								01	MEAT, MEAT PREPARATIONS	1	No Quantity							488			0
S3	2016	2016	2016	2	0	2	Export	410	Rep. of Korea	KOR	50	Bangladesh	BGD								01	MEAT, MEAT PREPARATIONS	1	No Quantity							4913			0
S3	2016	2016	2016	2	0	2	Export	410	Rep. of Korea	KOR	76	Brazil	BRA								01	MEAT, MEAT PREPARATIONS	1	No Quantity							5587			0
S3	2016	2016	2016	2	0	2	Export	410	Rep. of Korea	KOR	96	Brunei Darussalam	BRN								01	MEAT, MEAT PREPARATIONS	1	No Quantity							20945			0
S3	2016	2016	2016	2	0	2	Export	410	Rep. of Korea	KOR	104	Myanmar	MMR								01	MEAT, MEAT PREPARATIONS	1	No Quantity							775285			0
S3	2016	2016	2016	2	0	2	Export	410	Rep. of Korea	KOR	116	Cambodia	KHM								01	MEAT, MEAT PREPARATIONS	1	No Quantity							226514			0
S3	2016	2016	2016	2	0	2	Export	410	Rep. of Korea	KOR	120	Cameroon	CMR								01	MEAT, MEAT PREPARATIONS	1	No Quantity							395			0
S3	2016	2016	2016	2	0	2	Export	410	Rep. of Korea	KOR	124	Canada	CAN								01	MEAT, MEAT PREPARATIONS	1	No Quantity							32977			0
S3	2016	2016	2016	2	0	2	Export	410	Rep. of Korea	KOR	152	Chile	CHL								01	MEAT, MEAT PREPARATIONS	1	No Quantity							28475			0
S3	2016	2016	2016	2	0	2	Export	410	Rep. of Korea	KOR	156	China	CHN								01	MEAT, MEAT PREPARATIONS	1	No Quantity							14020765			0
S3	2016	2016	2016	2	0	2	Export	410	Rep. of Korea	KOR	212	Dominica	DMA								01	MEAT, MEAT PREPARATIONS	1	No Quantity							2924			0
S3	2016	2016	2016	2	0	2	Export	410	Rep. of Korea	KOR	214	Dominican Rep.	DOM								01	MEAT, MEAT PREPARATIONS	1	No Quantity							626			0
S3	2016	2016	2016	2	0	2	Export	410	Rep. of Korea	KOR	226	Equatorial Guinea	GNQ								01	MEAT, MEAT PREPARATIONS	1	No Quantity							25116			0
S3	2016	2016	2016	2	0	2	Export	410	Rep. of Korea	KOR	242	Fiji	FJI								01	MEAT, MEAT PREPARATIONS	1	No Quantity							51			0
S3	2016	2016	2016	2	0	2	Export	410	Rep. of Korea	KOR	251	France	FRA								01	MEAT, MEAT PREPARATIONS	1	No Quantity							17747			0
S3	2016	2016	2016	2	0	2	Export	410	Rep. of Korea	KOR	276	Germany	DEU								01	MEAT, MEAT PREPARATIONS	1	No Quantity							61109			0
S3	2016	2016	2016	2	0	2	Export	410	Rep. of Korea	KOR	288	Ghana	GHA								01	MEAT, MEAT PREPARATIONS	1	No Quantity							3661			0
S3	2016	2016	2016	2	0	2	Export	410	Rep. of Korea	KOR	296	Kiribati	KIR								01	MEAT, MEAT PREPARATIONS	1	No Quantity							3444			0
S3	2016	2016	2016	2	0	2	Export	410	Rep. of Korea	KOR	316	Guam	GUM								01	MEAT, MEAT PREPARATIONS	1	No Quantity							7381			0
S3	2016	2016	2016	2	0	2	Export	410	Rep. of Korea	KOR	324	Guinea	GIN								01	MEAT, MEAT PREPARATIONS	1	No Quantity							116146			0
S3	2016	2016	2016	2	0	2	Export	410	Rep. of Korea	KOR	344	China, Hong Kong SAR	HKG								01	MEAT, MEAT PREPARATIONS	1	No Quantity							17467772			0
S3	2016	2016	2016	2	0	2	Export	410	Rep. of Korea	KOR	360	Indonesia	IDN								01	MEAT, MEAT PREPARATIONS	1	No Quantity							198264			0
S3	2016	2016	2016	2	0	2	Export	410	Rep. of Korea	KOR	368	Iraq	IRQ								01	MEAT, MEAT PREPARATIONS	1	No Quantity							115278			0
S3	2016	2016	2016	2	0	2	Export	410	Rep. of Korea	KOR	384	Côte d'Ivoire	CIV								01	MEAT, MEAT PREPARATIONS	1	No Quantity							28710			0
S3	2016	2016	2016	2	0	2	Export	410	Rep. of Korea	KOR	392	Japan	JPN								01	MEAT, MEAT PREPARATIONS	1	No Quantity							8275317			0
S3	2016	2016	2016	2	0	2	Export	410	Rep. of Korea	KOR	398	Kazakhstan	KAZ								01	MEAT, MEAT PREPARATIONS	1	No Quantity							364			0
S3	2016	2016	2016	2	0	2	Export	410	Rep. of Korea	KOR	404	Kenya	KEN								01	MEAT, MEAT PREPARATIONS	1	No Quantity							17451			0
S3	2016	2016	2016	2	0	2	Export	410	Rep. of Korea	KOR	414	Kuwait	KWT								01	MEAT, MEAT PREPARATIONS	1	No Quantity							3251			0
S3	2016	2016	2016	2	0	2	Export	410	Rep. of Korea	KOR	418	Lao People's Dem. Rep.	LAO								01	MEAT, MEAT PREPARATIONS	1	No Quantity							53476			0
S3	2016	2016	2016	2	0	2	Export	410	Rep. of Korea	KOR	446	China, Macao SAR	MAC								01	MEAT, MEAT PREPARATIONS	1	No Quantity							11215			0
S3	2016	2016	2016	2	0	2	Export	410	Rep. of Korea	KOR	450	Madagascar	MDG								01	MEAT, MEAT PREPARATIONS	1	No Quantity							16			0
S3	2016	2016	2016	2	0	2	Export	410	Rep. of Korea	KOR	458	Malaysia	MYS								01	MEAT, MEAT PREPARATIONS	1	No Quantity							712506			0
S3	2016	2016	2016	2	0	2	Export	410	Rep. of Korea	KOR	484	Mexico	MEX								01	MEAT, MEAT PREPARATIONS	1	No Quantity							1399			0
S3	2016	2016	2016	2	0	2	Export	410	Rep. of Korea	KOR	490	Other Asia, nes									01	MEAT, MEAT PREPARATIONS	1	No Quantity							2231949			0
S3	2016	2016	2016	2	0	2	Export	410	Rep. of Korea	KOR	496	Mongolia	MNG								01	MEAT, MEAT PREPARATIONS	1	No Quantity							164967			0
S3	2016	2016	2016	2	0	2	Export	410	Rep. of Korea	KOR	528	Netherlands	NLD								01	MEAT, MEAT PREPARATIONS	1	No Quantity							1780			0
S3	2016	2016	2016	2	0	2	Export	410	Rep. of Korea	KOR	554	New Zealand	NZL								01	MEAT, MEAT PREPARATIONS	1	No Quantity							115662			0
S3	2016	2016	2016	2	0	2	Export	410	Rep. of Korea	KOR	558	Nicaragua	NIC								01	MEAT, MEAT PREPARATIONS	1	No Quantity							702			0
S3	2016	2016	2016	2	0	2	Export	410	Rep. of Korea	KOR	580	N. Mariana Isds	MNP								01	MEAT, MEAT PREPARATIONS	1	No Quantity							2794			0
S3	2016	2016	2016	2	0	2	Export	410	Rep. of Korea	KOR	584	Marshall Isds	MHL								01	MEAT, MEAT PREPARATIONS	1	No Quantity							29			0
S3	2016	2016	2016	2	0	2	Export	410	Rep. of Korea	KOR	586	Pakistan	PAK								01	MEAT, MEAT PREPARATIONS	1	No Quantity							9051			0
S3	2016	2016	2016	2	0	2	Export	410	Rep. of Korea	KOR	608	Philippines	PHL								01	MEAT, MEAT PREPARATIONS	1	No Quantity							784307			0
S3	2016	2016	2016	2	0	2	Export	410	Rep. of Korea	KOR	626	Timor-Leste	TLS								01	MEAT, MEAT PREPARATIONS	1	No Quantity							2226			0
S3	2016	2016	2016	2	0	2	Export	410	Rep. of Korea	KOR	634	Qatar	QAT								01	MEAT, MEAT PREPARATIONS	1	No Quantity							1125			0
S3	2016	2016	2016	2	0	2	Export	410	Rep. of Korea	KOR	643	Russian Federation	RUS								01	MEAT, MEAT PREPARATIONS	1	No Quantity							16447			0
S3	2016	2016	2016	2	0	2	Export	410	Rep. of Korea	KOR	682	Saudi Arabia	SAU								01	MEAT, MEAT PREPARATIONS	1	No Quantity							6338			0
S3	2016	2016	2016	2	0	2	Export	410	Rep. of Korea	KOR	686	Senegal	SEN								01	MEAT, MEAT PREPARATIONS	1	No Quantity							20			0
S3	2016	2016	2016	2	0	2	Export	410	Rep. of Korea	KOR	690	Seychelles	SYC								01	MEAT, MEAT PREPARATIONS	1	No Quantity							317			0
S3	2016	2016	2016	2	0	2	Export	410	Rep. of Korea	KOR	699	India	IND								01	MEAT, MEAT PREPARATIONS	1	No Quantity							205424			0
S3	2016	2016	2016	2	0	2	Export	410	Rep. of Korea	KOR	702	Singapore	SGP								01	MEAT, MEAT PREPARATIONS	1	No Quantity							515123			0
S3	2016	2016	2016	2	0	2	Export	410	Rep. of Korea	KOR	703	Slovakia	SVK								01	MEAT, MEAT PREPARATIONS	1	No Quantity							2			0
S3	2016	2016	2016	2	0	2	Export	410	Rep. of Korea	KOR	704	Viet Nam	VNM								01	MEAT, MEAT PREPARATIONS	1	No Quantity							28278367			0
S3	2016	2016	2016	2	0	2	Export	410	Rep. of Korea	KOR	710	South Africa	ZAF								01	MEAT, MEAT PREPARATIONS	1	No Quantity							15721			0
S3	2016	2016	2016	2	0	2	Export	410	Rep. of Korea	KOR	762	Tajikistan	TJK								01	MEAT, MEAT PREPARATIONS	1	No Quantity							20			0
S3	2016	2016	2016	2	0	2	Export	410	Rep. of Korea	KOR	764	Thailand	THA								01	MEAT, MEAT PREPARATIONS	1	No Quantity							728059			0
S3	2016	2016	2016	2	0	2	Export	410	Rep. of Korea	KOR	784	United Arab Emirates	ARE								01	MEAT, MEAT PREPARATIONS	1	No Quantity							335856			0
S3	2016	2016	2016	2	0	2	Export	410	Rep. of Korea	KOR	788	Tunisia	TUN								01	MEAT, MEAT PREPARATIONS	1	No Quantity							228			0
S3	2016	2016	2016	2	0	2	Export	410	Rep. of Korea	KOR	800	Uganda	UGA								01	MEAT, MEAT PREPARATIONS	1	No Quantity							4536			0
S3	2016	2016	2016	2	0	2	Export	410	Rep. of Korea	KOR	826	United Kingdom	GBR								01	MEAT, MEAT PREPARATIONS	1	No Quantity							4373			0
S3	2016	2016	2016	2	0	2	Export	410	Rep. of Korea	KOR	842	USA	USA								01	MEAT, MEAT PREPARATIONS	1	No Quantity							4271108			0
S3	2016	2016	2016	2	0	2	Export	410	Rep. of Korea	KOR	858	Uruguay	URY								01	MEAT, MEAT PREPARATIONS	1	No Quantity							14818			0
S3	2016	2016	2016	2	0	2	Export	414	Kuwait	KWT	0	World	WLD								01	MEAT, MEAT PREPARATIONS	1	No Quantity							24578786			0
S3	2016	2016	2016	2	0	2	Export	414	Kuwait	KWT	36	Australia	AUS								01	MEAT, MEAT PREPARATIONS	1	No Quantity							118806			0
S3	2016	2016	2016	2	0	2	Export	414	Kuwait	KWT	48	Bahrain	BHR								01	MEAT, MEAT PREPARATIONS	1	No Quantity							1667610			0
S3	2016	2016	2016	2	0	2	Export	414	Kuwait	KWT	76	Brazil	BRA								01	MEAT, MEAT PREPARATIONS	1	No Quantity							247054			0
S3	2016	2016	2016	2	0	2	Export	414	Kuwait	KWT	156	China	CHN								01	MEAT, MEAT PREPARATIONS	1	No Quantity							39030			0
S3	2016	2016	2016	2	0	2	Export	414	Kuwait	KWT	368	Iraq	IRQ								01	MEAT, MEAT PREPARATIONS	1	No Quantity							2516159			0
S3	2016	2016	2016	2	0	2	Export	414	Kuwait	KWT	400	Jordan	JOR								01	MEAT, MEAT PREPARATIONS	1	No Quantity							1704758			0
S3	2016	2016	2016	2	0	2	Export	414	Kuwait	KWT	422	Lebanon	LBN								01	MEAT, MEAT PREPARATIONS	1	No Quantity							76855			0
S3	2016	2016	2016	2	0	2	Export	414	Kuwait	KWT	430	Liberia	LBR								01	MEAT, MEAT PREPARATIONS	1	No Quantity							273992			0
S3	2016	2016	2016	2	0	2	Export	414	Kuwait	KWT	512	Oman	OMN								01	MEAT, MEAT PREPARATIONS	1	No Quantity							115527			0
S3	2016	2016	2016	2	0	2	Export	414	Kuwait	KWT	608	Philippines	PHL								01	MEAT, MEAT PREPARATIONS	1	No Quantity							18520			0
S3	2016	2016	2016	2	0	2	Export	414	Kuwait	KWT	634	Qatar	QAT								01	MEAT, MEAT PREPARATIONS	1	No Quantity							2275296			0
S3	2016	2016	2016	2	0	2	Export	414	Kuwait	KWT	682	Saudi Arabia	SAU								01	MEAT, MEAT PREPARATIONS	1	No Quantity							8368357			0
S3	2016	2016	2016	2	0	2	Export	414	Kuwait	KWT	704	Viet Nam	VNM								01	MEAT, MEAT PREPARATIONS	1	No Quantity							44345			0
S3	2016	2016	2016	2	0	2	Export	414	Kuwait	KWT	724	Spain	ESP								01	MEAT, MEAT PREPARATIONS	1	No Quantity							82555			0
S3	2016	2016	2016	2	0	2	Export	414	Kuwait	KWT	784	United Arab Emirates	ARE								01	MEAT, MEAT PREPARATIONS	1	No Quantity							5656535			0
S3	2016	2016	2016	2	0	2	Export	414	Kuwait	KWT	792	Turkey	TUR								01	MEAT, MEAT PREPARATIONS	1	No Quantity							470641			0
S3	2016	2016	2016	2	0	2	Export	414	Kuwait	KWT	818	Egypt	EGY								01	MEAT, MEAT PREPARATIONS	1	No Quantity							80065			0
S3	2016	2016	2016	2	0	2	Export	414	Kuwait	KWT	842	USA	USA								01	MEAT, MEAT PREPARATIONS	1	No Quantity							822681			0
S3	2016	2016	2016	2	0	2	Export	410	Rep. of Korea	KOR	0	World	WLD								02	DAIRY PRODUCTS,BIRD EGGS	1	No Quantity							93230555			0
S3	2016	2016	2016	2	0	2	Export	410	Rep. of Korea	KOR	32	Argentina	ARG								02	DAIRY PRODUCTS,BIRD EGGS	1	No Quantity							270343			0
S3	2016	2016	2016	2	0	2	Export	410	Rep. of Korea	KOR	36	Australia	AUS								02	DAIRY PRODUCTS,BIRD EGGS	1	No Quantity							4255694			0
S3	2016	2016	2016	2	0	2	Export	410	Rep. of Korea	KOR	40	Austria	AUT								02	DAIRY PRODUCTS,BIRD EGGS	1	No Quantity							35			0
S3	2016	2016	2016	2	0	2	Export	410	Rep. of Korea	KOR	48	Bahrain	BHR								02	DAIRY PRODUCTS,BIRD EGGS	1	No Quantity							95959			0
S3	2016	2016	2016	2	0	2	Export	410	Rep. of Korea	KOR	50	Bangladesh	BGD								02	DAIRY PRODUCTS,BIRD EGGS	1	No Quantity							110141			0
S3	2016	2016	2016	2	0	2	Export	410	Rep. of Korea	KOR	76	Brazil	BRA								02	DAIRY PRODUCTS,BIRD EGGS	1	No Quantity							222141			0
S3	2016	2016	2016	2	0	2	Export	410	Rep. of Korea	KOR	96	Brunei Darussalam	BRN								02	DAIRY PRODUCTS,BIRD EGGS	1	No Quantity							20951			0
S3	2016	2016	2016	2	0	2	Export	410	Rep. of Korea	KOR	104	Myanmar	MMR								02	DAIRY PRODUCTS,BIRD EGGS	1	No Quantity							187466			0
S3	2016	2016	2016	2	0	2	Export	410	Rep. of Korea	KOR	116	Cambodia	KHM								02	DAIRY PRODUCTS,BIRD EGGS	1	No Quantity							132880			0
S3	2016	2016	2016	2	0	2	Export	410	Rep. of Korea	KOR	120	Cameroon	CMR								02	DAIRY PRODUCTS,BIRD EGGS	1	No Quantity							15			0
S3	2016	2016	2016	2	0	2	Export	410	Rep. of Korea	KOR	124	Canada	CAN								02	DAIRY PRODUCTS,BIRD EGGS	1	No Quantity							3362695			0
S3	2016	2016	2016	2	0	2	Export	410	Rep. of Korea	KOR	144	Sri Lanka	LKA								02	DAIRY PRODUCTS,BIRD EGGS	1	No Quantity							243			0
S3	2016	2016	2016	2	0	2	Export	410	Rep. of Korea	KOR	152	Chile	CHL								02	DAIRY PRODUCTS,BIRD EGGS	1	No Quantity							55005			0
S3	2016	2016	2016	2	0	2	Export	410	Rep. of Korea	KOR	156	China	CHN								02	DAIRY PRODUCTS,BIRD EGGS	1	No Quantity							32554249			0
S3	2016	2016	2016	2	0	2	Export	410	Rep. of Korea	KOR	170	Colombia	COL								02	DAIRY PRODUCTS,BIRD EGGS	1	No Quantity							3970			0
S3	2016	2016	2016	2	0	2	Export	410	Rep. of Korea	KOR	203	Czechia	CZE								02	DAIRY PRODUCTS,BIRD EGGS	1	No Quantity							27950			0
S3	2016	2016	2016	2	0	2	Export	410	Rep. of Korea	KOR	251	France	FRA								02	DAIRY PRODUCTS,BIRD EGGS	1	No Quantity							27307			0
S3	2016	2016	2016	2	0	2	Export	410	Rep. of Korea	KOR	276	Germany	DEU								02	DAIRY PRODUCTS,BIRD EGGS	1	No Quantity							173235			0
S3	2016	2016	2016	2	0	2	Export	410	Rep. of Korea	KOR	288	Ghana	GHA								02	DAIRY PRODUCTS,BIRD EGGS	1	No Quantity							5519			0
S3	2016	2016	2016	2	0	2	Export	410	Rep. of Korea	KOR	316	Guam	GUM								02	DAIRY PRODUCTS,BIRD EGGS	1	No Quantity							292103			0
S3	2016	2016	2016	2	0	2	Export	410	Rep. of Korea	KOR	344	China, Hong Kong SAR	HKG								02	DAIRY PRODUCTS,BIRD EGGS	1	No Quantity							4776331			0
S3	2016	2016	2016	2	0	2	Export	410	Rep. of Korea	KOR	360	Indonesia	IDN								02	DAIRY PRODUCTS,BIRD EGGS	1	No Quantity							536588			0
S3	2016	2016	2016	2	0	2	Export	410	Rep. of Korea	KOR	364	Iran	IRN								02	DAIRY PRODUCTS,BIRD EGGS	1	No Quantity							10957			0
S3	2016	2016	2016	2	0	2	Export	410	Rep. of Korea	KOR	384	Côte d'Ivoire	CIV								02	DAIRY PRODUCTS,BIRD EGGS	1	No Quantity							240			0
S3	2016	2016	2016	2	0	2	Export	410	Rep. of Korea	KOR	392	Japan	JPN								02	DAIRY PRODUCTS,BIRD EGGS	1	No Quantity							12954258			0
S3	2016	2016	2016	2	0	2	Export	410	Rep. of Korea	KOR	398	Kazakhstan	KAZ								02	DAIRY PRODUCTS,BIRD EGGS	1	No Quantity							4300			0
S3	2016	2016	2016	2	0	2	Export	410	Rep. of Korea	KOR	414	Kuwait	KWT								02	DAIRY PRODUCTS,BIRD EGGS	1	No Quantity							358772			0
S3	2016	2016	2016	2	0	2	Export	410	Rep. of Korea	KOR	417	Kyrgyzstan	KGZ								02	DAIRY PRODUCTS,BIRD EGGS	1	No Quantity							1175			0
S3	2016	2016	2016	2	0	2	Export	410	Rep. of Korea	KOR	418	Lao People's Dem. Rep.	LAO								02	DAIRY PRODUCTS,BIRD EGGS	1	No Quantity							20788			0
S3	2016	2016	2016	2	0	2	Export	410	Rep. of Korea	KOR	446	China, Macao SAR	MAC								02	DAIRY PRODUCTS,BIRD EGGS	1	No Quantity							215			0
S3	2016	2016	2016	2	0	2	Export	410	Rep. of Korea	KOR	458	Malaysia	MYS								02	DAIRY PRODUCTS,BIRD EGGS	1	No Quantity							324107			0
S3	2016	2016	2016	2	0	2	Export	410	Rep. of Korea	KOR	490	Other Asia, nes									02	DAIRY PRODUCTS,BIRD EGGS	1	No Quantity							3077622			0
S3	2016	2016	2016	2	0	2	Export	410	Rep. of Korea	KOR	496	Mongolia	MNG								02	DAIRY PRODUCTS,BIRD EGGS	1	No Quantity							183872			0
S3	2016	2016	2016	2	0	2	Export	410	Rep. of Korea	KOR	528	Netherlands	NLD								02	DAIRY PRODUCTS,BIRD EGGS	1	No Quantity							96823			0
S3	2016	2016	2016	2	0	2	Export	410	Rep. of Korea	KOR	554	New Zealand	NZL								02	DAIRY PRODUCTS,BIRD EGGS	1	No Quantity							771943			0
S3	2016	2016	2016	2	0	2	Export	410	Rep. of Korea	KOR	579	Norway	NOR								02	DAIRY PRODUCTS,BIRD EGGS	1	No Quantity							53			0
S3	2016	2016	2016	2	0	2	Export	410	Rep. of Korea	KOR	580	N. Mariana Isds	MNP								02	DAIRY PRODUCTS,BIRD EGGS	1	No Quantity							229386			0
S3	2016	2016	2016	2	0	2	Export	410	Rep. of Korea	KOR	586	Pakistan	PAK								02	DAIRY PRODUCTS,BIRD EGGS	1	No Quantity							104			0
S3	2016	2016	2016	2	0	2	Export	410	Rep. of Korea	KOR	600	Paraguay	PRY								02	DAIRY PRODUCTS,BIRD EGGS	1	No Quantity							134566			0
S3	2016	2016	2016	2	0	2	Export	410	Rep. of Korea	KOR	604	Peru	PER								02	DAIRY PRODUCTS,BIRD EGGS	1	No Quantity							6440			0
S3	2016	2016	2016	2	0	2	Export	410	Rep. of Korea	KOR	608	Philippines	PHL								02	DAIRY PRODUCTS,BIRD EGGS	1	No Quantity							3808636			0
S3	2016	2016	2016	2	0	2	Export	410	Rep. of Korea	KOR	634	Qatar	QAT								02	DAIRY PRODUCTS,BIRD EGGS	1	No Quantity							161582			0
S3	2016	2016	2016	2	0	2	Export	410	Rep. of Korea	KOR	643	Russian Federation	RUS								02	DAIRY PRODUCTS,BIRD EGGS	1	No Quantity							622401			0
S3	2016	2016	2016	2	0	2	Export	410	Rep. of Korea	KOR	682	Saudi Arabia	SAU								02	DAIRY PRODUCTS,BIRD EGGS	1	No Quantity							1256674			0
S3	2016	2016	2016	2	0	2	Export	410	Rep. of Korea	KOR	702	Singapore	SGP								02	DAIRY PRODUCTS,BIRD EGGS	1	No Quantity							965412			0
S3	2016	2016	2016	2	0	2	Export	410	Rep. of Korea	KOR	704	Viet Nam	VNM								02	DAIRY PRODUCTS,BIRD EGGS	1	No Quantity							4150772			0
S3	2016	2016	2016	2	0	2	Export	410	Rep. of Korea	KOR	724	Spain	ESP								02	DAIRY PRODUCTS,BIRD EGGS	1	No Quantity							11184			0
S3	2016	2016	2016	2	0	2	Export	410	Rep. of Korea	KOR	757	Switzerland	CHE								02	DAIRY PRODUCTS,BIRD EGGS	1	No Quantity							2822			0
S3	2016	2016	2016	2	0	2	Export	410	Rep. of Korea	KOR	764	Thailand	THA								02	DAIRY PRODUCTS,BIRD EGGS	1	No Quantity							737741			0
S3	2016	2016	2016	2	0	2	Export	410	Rep. of Korea	KOR	784	United Arab Emirates	ARE								02	DAIRY PRODUCTS,BIRD EGGS	1	No Quantity							988836			0
S3	2016	2016	2016	2	0	2	Export	410	Rep. of Korea	KOR	826	United Kingdom	GBR								02	DAIRY PRODUCTS,BIRD EGGS	1	No Quantity							19086			0
S3	2016	2016	2016	2	0	2	Export	410	Rep. of Korea	KOR	842	USA	USA								02	DAIRY PRODUCTS,BIRD EGGS	1	No Quantity							15218968			0
S3	2016	2016	2016	2	0	2	Export	414	Kuwait	KWT	0	World	WLD								02	DAIRY PRODUCTS,BIRD EGGS	1	No Quantity							176313052			0
S3	2016	2016	2016	2	0	2	Export	414	Kuwait	KWT	48	Bahrain	BHR								02	DAIRY PRODUCTS,BIRD EGGS	1	No Quantity							3698854			0
S3	2016	2016	2016	2	0	2	Export	414	Kuwait	KWT	156	China	CHN								02	DAIRY PRODUCTS,BIRD EGGS	1	No Quantity							995			0
S3	2016	2016	2016	2	0	2	Export	414	Kuwait	KWT	344	China, Hong Kong SAR	HKG								02	DAIRY PRODUCTS,BIRD EGGS	1	No Quantity							12509			0
S3	2016	2016	2016	2	0	2	Export	414	Kuwait	KWT	364	Iran	IRN								02	DAIRY PRODUCTS,BIRD EGGS	1	No Quantity							384108			0
S3	2016	2016	2016	2	0	2	Export	414	Kuwait	KWT	368	Iraq	IRQ								02	DAIRY PRODUCTS,BIRD EGGS	1	No Quantity							99179026			0
S3	2016	2016	2016	2	0	2	Export	414	Kuwait	KWT	400	Jordan	JOR								02	DAIRY PRODUCTS,BIRD EGGS	1	No Quantity							4354118			0
S3	2016	2016	2016	2	0	2	Export	414	Kuwait	KWT	422	Lebanon	LBN								02	DAIRY PRODUCTS,BIRD EGGS	1	No Quantity							419444			0
S3	2016	2016	2016	2	0	2	Export	414	Kuwait	KWT	496	Mongolia	MNG								02	DAIRY PRODUCTS,BIRD EGGS	1	No Quantity							1659			0
S3	2016	2016	2016	2	0	2	Export	414	Kuwait	KWT	512	Oman	OMN								02	DAIRY PRODUCTS,BIRD EGGS	1	No Quantity							2171815			0
S3	2016	2016	2016	2	0	2	Export	414	Kuwait	KWT	634	Qatar	QAT								02	DAIRY PRODUCTS,BIRD EGGS	1	No Quantity							11754401			0
S3	2016	2016	2016	2	0	2	Export	414	Kuwait	KWT	682	Saudi Arabia	SAU								02	DAIRY PRODUCTS,BIRD EGGS	1	No Quantity							42931021			0
S3	2016	2016	2016	2	0	2	Export	414	Kuwait	KWT	784	United Arab Emirates	ARE								02	DAIRY PRODUCTS,BIRD EGGS	1	No Quantity							10933174			0
S3	2016	2016	2016	2	0	2	Export	414	Kuwait	KWT	792	Turkey	TUR								02	DAIRY PRODUCTS,BIRD EGGS	1	No Quantity							14714			0
S3	2016	2016	2016	2	0	2	Export	414	Kuwait	KWT	818	Egypt	EGY								02	DAIRY PRODUCTS,BIRD EGGS	1	No Quantity							48029			0
S3	2016	2016	2016	2	0	2	Export	414	Kuwait	KWT	842	USA	USA								02	DAIRY PRODUCTS,BIRD EGGS	1	No Quantity							655			0
S3	2016	2016	2016	2	0	2	Export	414	Kuwait	KWT	887	Yemen	YEM								02	DAIRY PRODUCTS,BIRD EGGS	1	No Quantity							408530			0
S3	2016	2016	2016	2	0	2	Export	410	Rep. of Korea	KOR	0	World	WLD								03	FISH,CRUSTACEANS,MOLLUSC	1	No Quantity							1636873857			0
S3	2016	2016	2016	2	0	2	Export	410	Rep. of Korea	KOR	12	Algeria	DZA								03	FISH,CRUSTACEANS,MOLLUSC	1	No Quantity							49348			0
S3	2016	2016	2016	2	0	2	Export	410	Rep. of Korea	KOR	16	American Samoa	ASM								03	FISH,CRUSTACEANS,MOLLUSC	1	No Quantity							6419350			0
S3	2016	2016	2016	2	0	2	Export	410	Rep. of Korea	KOR	31	Azerbaijan	AZE								03	FISH,CRUSTACEANS,MOLLUSC	1	No Quantity							1254			0
S3	2016	2016	2016	2	0	2	Export	410	Rep. of Korea	KOR	32	Argentina	ARG								03	FISH,CRUSTACEANS,MOLLUSC	1	No Quantity							19439			0
S3	2016	2016	2016	2	0	2	Export	410	Rep. of Korea	KOR	36	Australia	AUS								03	FISH,CRUSTACEANS,MOLLUSC	1	No Quantity							5947042			0
S3	2016	2016	2016	2	0	2	Export	410	Rep. of Korea	KOR	40	Austria	AUT								03	FISH,CRUSTACEANS,MOLLUSC	1	No Quantity							168735			0
S3	2016	2016	2016	2	0	2	Export	410	Rep. of Korea	KOR	48	Bahrain	BHR								03	FISH,CRUSTACEANS,MOLLUSC	1	No Quantity							37935			0
S3	2016	2016	2016	2	0	2	Export	410	Rep. of Korea	KOR	50	Bangladesh	BGD								03	FISH,CRUSTACEANS,MOLLUSC	1	No Quantity							58441			0
S3	2016	2016	2016	2	0	2	Export	410	Rep. of Korea	KOR	56	Belgium	BEL								03	FISH,CRUSTACEANS,MOLLUSC	1	No Quantity							2349415			0
S3	2016	2016	2016	2	0	2	Export	410	Rep. of Korea	KOR	68	Bolivia (Plurinational State of)	BOL								03	FISH,CRUSTACEANS,MOLLUSC	1	No Quantity							4123			0
S3	2016	2016	2016	2	0	2	Export	410	Rep. of Korea	KOR	76	Brazil	BRA								03	FISH,CRUSTACEANS,MOLLUSC	1	No Quantity							44498			0
S3	2016	2016	2016	2	0	2	Export	410	Rep. of Korea	KOR	90	Solomon Isds	SLB								03	FISH,CRUSTACEANS,MOLLUSC	1	No Quantity							124011			0
S3	2016	2016	2016	2	0	2	Export	410	Rep. of Korea	KOR	96	Brunei Darussalam	BRN								03	FISH,CRUSTACEANS,MOLLUSC	1	No Quantity							98805			0
S3	2016	2016	2016	2	0	2	Export	410	Rep. of Korea	KOR	104	Myanmar	MMR								03	FISH,CRUSTACEANS,MOLLUSC	1	No Quantity							266764			0
S3	2016	2016	2016	2	0	2	Export	410	Rep. of Korea	KOR	112	Belarus	BLR								03	FISH,CRUSTACEANS,MOLLUSC	1	No Quantity							4187			0
S3	2016	2016	2016	2	0	2	Export	410	Rep. of Korea	KOR	116	Cambodia	KHM								03	FISH,CRUSTACEANS,MOLLUSC	1	No Quantity							432805			0
S3	2016	2016	2016	2	0	2	Export	410	Rep. of Korea	KOR	120	Cameroon	CMR								03	FISH,CRUSTACEANS,MOLLUSC	1	No Quantity							485			0
S3	2016	2016	2016	2	0	2	Export	410	Rep. of Korea	KOR	124	Canada	CAN								03	FISH,CRUSTACEANS,MOLLUSC	1	No Quantity							16967359			0
S3	2016	2016	2016	2	0	2	Export	410	Rep. of Korea	KOR	144	Sri Lanka	LKA								03	FISH,CRUSTACEANS,MOLLUSC	1	No Quantity							494267			0
S3	2016	2016	2016	2	0	2	Export	410	Rep. of Korea	KOR	152	Chile	CHL								03	FISH,CRUSTACEANS,MOLLUSC	1	No Quantity							178775			0
S3	2016	2016	2016	2	0	2	Export	410	Rep. of Korea	KOR	156	China	CHN								03	FISH,CRUSTACEANS,MOLLUSC	1	No Quantity							293283585			0
S3	2016	2016	2016	2	0	2	Export	410	Rep. of Korea	KOR	178	Congo	COG								03	FISH,CRUSTACEANS,MOLLUSC	1	No Quantity							34959			0
S3	2016	2016	2016	2	0	2	Export	410	Rep. of Korea	KOR	188	Costa Rica	CRI								03	FISH,CRUSTACEANS,MOLLUSC	1	No Quantity							565120			0
S3	2016	2016	2016	2	0	2	Export	410	Rep. of Korea	KOR	191	Croatia	HRV								03	FISH,CRUSTACEANS,MOLLUSC	1	No Quantity							222503			0
S3	2016	2016	2016	2	0	2	Export	410	Rep. of Korea	KOR	203	Czechia	CZE								03	FISH,CRUSTACEANS,MOLLUSC	1	No Quantity							105174			0
S3	2016	2016	2016	2	0	2	Export	410	Rep. of Korea	KOR	204	Benin	BEN								03	FISH,CRUSTACEANS,MOLLUSC	1	No Quantity							1415745			0
S3	2016	2016	2016	2	0	2	Export	410	Rep. of Korea	KOR	208	Denmark	DNK								03	FISH,CRUSTACEANS,MOLLUSC	1	No Quantity							747105			0
S3	2016	2016	2016	2	0	2	Export	410	Rep. of Korea	KOR	214	Dominican Rep.	DOM								03	FISH,CRUSTACEANS,MOLLUSC	1	No Quantity							1095			0
S3	2016	2016	2016	2	0	2	Export	410	Rep. of Korea	KOR	218	Ecuador	ECU								03	FISH,CRUSTACEANS,MOLLUSC	1	No Quantity							11784872			0
S3	2016	2016	2016	2	0	2	Export	410	Rep. of Korea	KOR	226	Equatorial Guinea	GNQ								03	FISH,CRUSTACEANS,MOLLUSC	1	No Quantity							83460			0
S3	2016	2016	2016	2	0	2	Export	410	Rep. of Korea	KOR	231	Ethiopia	ETH								03	FISH,CRUSTACEANS,MOLLUSC	1	No Quantity							94			0
S3	2016	2016	2016	2	0	2	Export	410	Rep. of Korea	KOR	242	Fiji	FJI								03	FISH,CRUSTACEANS,MOLLUSC	1	No Quantity							264538			0
S3	2016	2016	2016	2	0	2	Export	410	Rep. of Korea	KOR	251	France	FRA								03	FISH,CRUSTACEANS,MOLLUSC	1	No Quantity							44519544			0
S3	2016	2016	2016	2	0	2	Export	410	Rep. of Korea	KOR	268	Georgia	GEO								03	FISH,CRUSTACEANS,MOLLUSC	1	No Quantity							78543			0
S3	2016	2016	2016	2	0	2	Export	410	Rep. of Korea	KOR	276	Germany	DEU								03	FISH,CRUSTACEANS,MOLLUSC	1	No Quantity							4754757			0
S3	2016	2016	2016	2	0	2	Export	410	Rep. of Korea	KOR	288	Ghana	GHA								03	FISH,CRUSTACEANS,MOLLUSC	1	No Quantity							3323649			0
S3	2016	2016	2016	2	0	2	Export	410	Rep. of Korea	KOR	296	Kiribati	KIR								03	FISH,CRUSTACEANS,MOLLUSC	1	No Quantity							134701			0
S3	2016	2016	2016	2	0	2	Export	410	Rep. of Korea	KOR	300	Greece	GRC								03	FISH,CRUSTACEANS,MOLLUSC	1	No Quantity							107064			0
S3	2016	2016	2016	2	0	2	Export	410	Rep. of Korea	KOR	316	Guam	GUM								03	FISH,CRUSTACEANS,MOLLUSC	1	No Quantity							884190			0
S3	2016	2016	2016	2	0	2	Export	410	Rep. of Korea	KOR	320	Guatemala	GTM								03	FISH,CRUSTACEANS,MOLLUSC	1	No Quantity							142559			0
S3	2016	2016	2016	2	0	2	Export	410	Rep. of Korea	KOR	324	Guinea	GIN								03	FISH,CRUSTACEANS,MOLLUSC	1	No Quantity							2389677			0
S3	2016	2016	2016	2	0	2	Export	410	Rep. of Korea	KOR	328	Guyana	GUY								03	FISH,CRUSTACEANS,MOLLUSC	1	No Quantity							167098			0
S3	2016	2016	2016	2	0	2	Export	410	Rep. of Korea	KOR	332	Haiti	HTI								03	FISH,CRUSTACEANS,MOLLUSC	1	No Quantity							1441			0
S3	2016	2016	2016	2	0	2	Export	410	Rep. of Korea	KOR	344	China, Hong Kong SAR	HKG								03	FISH,CRUSTACEANS,MOLLUSC	1	No Quantity							50456226			0
S3	2016	2016	2016	2	0	2	Export	410	Rep. of Korea	KOR	352	Iceland	ISL								03	FISH,CRUSTACEANS,MOLLUSC	1	No Quantity							2073957			0
S3	2016	2016	2016	2	0	2	Export	410	Rep. of Korea	KOR	360	Indonesia	IDN								03	FISH,CRUSTACEANS,MOLLUSC	1	No Quantity							7744275			0
S3	2016	2016	2016	2	0	2	Export	410	Rep. of Korea	KOR	364	Iran	IRN								03	FISH,CRUSTACEANS,MOLLUSC	1	No Quantity							18942351			0
S3	2016	2016	2016	2	0	2	Export	410	Rep. of Korea	KOR	368	Iraq	IRQ								03	FISH,CRUSTACEANS,MOLLUSC	1	No Quantity							328847			0
S3	2016	2016	2016	2	0	2	Export	410	Rep. of Korea	KOR	376	Israel	ISR								03	FISH,CRUSTACEANS,MOLLUSC	1	No Quantity							6626			0
S3	2016	2016	2016	2	0	2	Export	410	Rep. of Korea	KOR	381	Italy	ITA								03	FISH,CRUSTACEANS,MOLLUSC	1	No Quantity							37957234			0
S3	2016	2016	2016	2	0	2	Export	410	Rep. of Korea	KOR	384	Côte d'Ivoire	CIV								03	FISH,CRUSTACEANS,MOLLUSC	1	No Quantity							2356365			0
S3	2016	2016	2016	2	0	2	Export	410	Rep. of Korea	KOR	392	Japan	JPN								03	FISH,CRUSTACEANS,MOLLUSC	1	No Quantity							584542947			0
S3	2016	2016	2016	2	0	2	Export	410	Rep. of Korea	KOR	398	Kazakhstan	KAZ								03	FISH,CRUSTACEANS,MOLLUSC	1	No Quantity							17610			0
S3	2016	2016	2016	2	0	2	Export	410	Rep. of Korea	KOR	404	Kenya	KEN								03	FISH,CRUSTACEANS,MOLLUSC	1	No Quantity							141772			0
S3	2016	2016	2016	2	0	2	Export	410	Rep. of Korea	KOR	414	Kuwait	KWT								03	FISH,CRUSTACEANS,MOLLUSC	1	No Quantity							440989			0
S3	2016	2016	2016	2	0	2	Export	410	Rep. of Korea	KOR	417	Kyrgyzstan	KGZ								03	FISH,CRUSTACEANS,MOLLUSC	1	No Quantity							27052			0
S3	2016	2016	2016	2	0	2	Export	410	Rep. of Korea	KOR	418	Lao People's Dem. Rep.	LAO								03	FISH,CRUSTACEANS,MOLLUSC	1	No Quantity							165980			0
S3	2016	2016	2016	2	0	2	Export	410	Rep. of Korea	KOR	422	Lebanon	LBN								03	FISH,CRUSTACEANS,MOLLUSC	1	No Quantity							202160			0
S3	2016	2016	2016	2	0	2	Export	410	Rep. of Korea	KOR	430	Liberia	LBR								03	FISH,CRUSTACEANS,MOLLUSC	1	No Quantity							2018006			0
S3	2016	2016	2016	2	0	2	Export	410	Rep. of Korea	KOR	434	Libya	LBY								03	FISH,CRUSTACEANS,MOLLUSC	1	No Quantity							490708			0
S3	2016	2016	2016	2	0	2	Export	410	Rep. of Korea	KOR	440	Lithuania	LTU								03	FISH,CRUSTACEANS,MOLLUSC	1	No Quantity							4359			0
S3	2016	2016	2016	2	0	2	Export	410	Rep. of Korea	KOR	446	China, Macao SAR	MAC								03	FISH,CRUSTACEANS,MOLLUSC	1	No Quantity							1762781			0
S3	2016	2016	2016	2	0	2	Export	410	Rep. of Korea	KOR	450	Madagascar	MDG								03	FISH,CRUSTACEANS,MOLLUSC	1	No Quantity							20			0
S3	2016	2016	2016	2	0	2	Export	410	Rep. of Korea	KOR	458	Malaysia	MYS								03	FISH,CRUSTACEANS,MOLLUSC	1	No Quantity							5549922			0
S3	2016	2016	2016	2	0	2	Export	410	Rep. of Korea	KOR	480	Mauritius	MUS								03	FISH,CRUSTACEANS,MOLLUSC	1	No Quantity							878102			0
S3	2016	2016	2016	2	0	2	Export	410	Rep. of Korea	KOR	484	Mexico	MEX								03	FISH,CRUSTACEANS,MOLLUSC	1	No Quantity							6355427			0
S3	2016	2016	2016	2	0	2	Export	410	Rep. of Korea	KOR	490	Other Asia, nes									03	FISH,CRUSTACEANS,MOLLUSC	1	No Quantity							15736326			0
S3	2016	2016	2016	2	0	2	Export	410	Rep. of Korea	KOR	496	Mongolia	MNG								03	FISH,CRUSTACEANS,MOLLUSC	1	No Quantity							1168841			0
S3	2016	2016	2016	2	0	2	Export	410	Rep. of Korea	KOR	498	Rep. of Moldova	MDA								03	FISH,CRUSTACEANS,MOLLUSC	1	No Quantity							61137			0
S3	2016	2016	2016	2	0	2	Export	410	Rep. of Korea	KOR	504	Morocco	MAR								03	FISH,CRUSTACEANS,MOLLUSC	1	No Quantity							79623			0
S3	2016	2016	2016	2	0	2	Export	410	Rep. of Korea	KOR	508	Mozambique	MOZ								03	FISH,CRUSTACEANS,MOLLUSC	1	No Quantity							1553202			0
S3	2016	2016	2016	2	0	2	Export	410	Rep. of Korea	KOR	512	Oman	OMN								03	FISH,CRUSTACEANS,MOLLUSC	1	No Quantity							90382			0
S3	2016	2016	2016	2	0	2	Export	410	Rep. of Korea	KOR	528	Netherlands	NLD								03	FISH,CRUSTACEANS,MOLLUSC	1	No Quantity							6134994			0
S3	2016	2016	2016	2	0	2	Export	410	Rep. of Korea	KOR	531	Curaçao	CUW								03	FISH,CRUSTACEANS,MOLLUSC	1	No Quantity							61180			0
S3	2016	2016	2016	2	0	2	Export	410	Rep. of Korea	KOR	554	New Zealand	NZL								03	FISH,CRUSTACEANS,MOLLUSC	1	No Quantity							17180208			0
S3	2016	2016	2016	2	0	2	Export	410	Rep. of Korea	KOR	558	Nicaragua	NIC								03	FISH,CRUSTACEANS,MOLLUSC	1	No Quantity							1247			0
S3	2016	2016	2016	2	0	2	Export	410	Rep. of Korea	KOR	566	Nigeria	NGA								03	FISH,CRUSTACEANS,MOLLUSC	1	No Quantity							2732212			0
S3	2016	2016	2016	2	0	2	Export	410	Rep. of Korea	KOR	579	Norway	NOR								03	FISH,CRUSTACEANS,MOLLUSC	1	No Quantity							1808299			0
S3	2016	2016	2016	2	0	2	Export	410	Rep. of Korea	KOR	580	N. Mariana Isds	MNP								03	FISH,CRUSTACEANS,MOLLUSC	1	No Quantity							1022490			0
S3	2016	2016	2016	2	0	2	Export	410	Rep. of Korea	KOR	584	Marshall Isds	MHL								03	FISH,CRUSTACEANS,MOLLUSC	1	No Quantity							1			0
S3	2016	2016	2016	2	0	2	Export	410	Rep. of Korea	KOR	585	Palau	PLW								03	FISH,CRUSTACEANS,MOLLUSC	1	No Quantity							11766			0
S3	2016	2016	2016	2	0	2	Export	410	Rep. of Korea	KOR	586	Pakistan	PAK								03	FISH,CRUSTACEANS,MOLLUSC	1	No Quantity							9150			0
S3	2016	2016	2016	2	0	2	Export	410	Rep. of Korea	KOR	591	Panama	PAN								03	FISH,CRUSTACEANS,MOLLUSC	1	No Quantity							257896			0
S3	2016	2016	2016	2	0	2	Export	410	Rep. of Korea	KOR	598	Papua New Guinea	PNG								03	FISH,CRUSTACEANS,MOLLUSC	1	No Quantity							127833			0
S3	2016	2016	2016	2	0	2	Export	410	Rep. of Korea	KOR	600	Paraguay	PRY								03	FISH,CRUSTACEANS,MOLLUSC	1	No Quantity							3084			0
S3	2016	2016	2016	2	0	2	Export	410	Rep. of Korea	KOR	604	Peru	PER								03	FISH,CRUSTACEANS,MOLLUSC	1	No Quantity							67186			0
S3	2016	2016	2016	2	0	2	Export	410	Rep. of Korea	KOR	608	Philippines	PHL								03	FISH,CRUSTACEANS,MOLLUSC	1	No Quantity							20385984			0
S3	2016	2016	2016	2	0	2	Export	410	Rep. of Korea	KOR	620	Portugal	PRT								03	FISH,CRUSTACEANS,MOLLUSC	1	No Quantity							9140250			0
S3	2016	2016	2016	2	0	2	Export	410	Rep. of Korea	KOR	624	Guinea-Bissau	GNB								03	FISH,CRUSTACEANS,MOLLUSC	1	No Quantity							27290			0
S3	2016	2016	2016	2	0	2	Export	410	Rep. of Korea	KOR	634	Qatar	QAT								03	FISH,CRUSTACEANS,MOLLUSC	1	No Quantity							191088			0
S3	2016	2016	2016	2	0	2	Export	410	Rep. of Korea	KOR	643	Russian Federation	RUS								03	FISH,CRUSTACEANS,MOLLUSC	1	No Quantity							5493316			0
S3	2016	2016	2016	2	0	2	Export	410	Rep. of Korea	KOR	646	Rwanda	RWA								03	FISH,CRUSTACEANS,MOLLUSC	1	No Quantity							505			0
S3	2016	2016	2016	2	0	2	Export	410	Rep. of Korea	KOR	682	Saudi Arabia	SAU								03	FISH,CRUSTACEANS,MOLLUSC	1	No Quantity							1459526			0
S3	2016	2016	2016	2	0	2	Export	410	Rep. of Korea	KOR	686	Senegal	SEN								03	FISH,CRUSTACEANS,MOLLUSC	1	No Quantity							157637			0
S3	2016	2016	2016	2	0	2	Export	410	Rep. of Korea	KOR	690	Seychelles	SYC								03	FISH,CRUSTACEANS,MOLLUSC	1	No Quantity							549099			0
S3	2016	2016	2016	2	0	2	Export	410	Rep. of Korea	KOR	694	Sierra Leone	SLE								03	FISH,CRUSTACEANS,MOLLUSC	1	No Quantity							265289			0
S3	2016	2016	2016	2	0	2	Export	410	Rep. of Korea	KOR	699	India	IND								03	FISH,CRUSTACEANS,MOLLUSC	1	No Quantity							73947			0
S3	2016	2016	2016	2	0	2	Export	410	Rep. of Korea	KOR	702	Singapore	SGP								03	FISH,CRUSTACEANS,MOLLUSC	1	No Quantity							12815946			0
S3	2016	2016	2016	2	0	2	Export	410	Rep. of Korea	KOR	703	Slovakia	SVK								03	FISH,CRUSTACEANS,MOLLUSC	1	No Quantity							11363			0
S3	2016	2016	2016	2	0	2	Export	410	Rep. of Korea	KOR	704	Viet Nam	VNM								03	FISH,CRUSTACEANS,MOLLUSC	1	No Quantity							84952698			0
S3	2016	2016	2016	2	0	2	Export	410	Rep. of Korea	KOR	710	South Africa	ZAF								03	FISH,CRUSTACEANS,MOLLUSC	1	No Quantity							4905064			0
S3	2016	2016	2016	2	0	2	Export	410	Rep. of Korea	KOR	724	Spain	ESP								03	FISH,CRUSTACEANS,MOLLUSC	1	No Quantity							29318295			0
S3	2016	2016	2016	2	0	2	Export	410	Rep. of Korea	KOR	740	Suriname	SUR								03	FISH,CRUSTACEANS,MOLLUSC	1	No Quantity							57500			0
S3	2016	2016	2016	2	0	2	Export	410	Rep. of Korea	KOR	752	Sweden	SWE								03	FISH,CRUSTACEANS,MOLLUSC	1	No Quantity							342266			0
S3	2016	2016	2016	2	0	2	Export	410	Rep. of Korea	KOR	757	Switzerland	CHE								03	FISH,CRUSTACEANS,MOLLUSC	1	No Quantity							5348			0
S3	2016	2016	2016	2	0	2	Export	410	Rep. of Korea	KOR	762	Tajikistan	TJK								03	FISH,CRUSTACEANS,MOLLUSC	1	No Quantity							28			0
S3	2016	2016	2016	2	0	2	Export	410	Rep. of Korea	KOR	764	Thailand	THA								03	FISH,CRUSTACEANS,MOLLUSC	1	No Quantity							123102556			0
S3	2016	2016	2016	2	0	2	Export	410	Rep. of Korea	KOR	768	Togo	TGO								03	FISH,CRUSTACEANS,MOLLUSC	1	No Quantity							135610			0
S3	2016	2016	2016	2	0	2	Export	410	Rep. of Korea	KOR	784	United Arab Emirates	ARE								03	FISH,CRUSTACEANS,MOLLUSC	1	No Quantity							1441392			0
S3	2016	2016	2016	2	0	2	Export	410	Rep. of Korea	KOR	788	Tunisia	TUN								03	FISH,CRUSTACEANS,MOLLUSC	1	No Quantity							129169			0
S3	2016	2016	2016	2	0	2	Export	410	Rep. of Korea	KOR	792	Turkey	TUR								03	FISH,CRUSTACEANS,MOLLUSC	1	No Quantity							101880			0
S3	2016	2016	2016	2	0	2	Export	410	Rep. of Korea	KOR	800	Uganda	UGA								03	FISH,CRUSTACEANS,MOLLUSC	1	No Quantity							159			0
S3	2016	2016	2016	2	0	2	Export	410	Rep. of Korea	KOR	804	Ukraine	UKR								03	FISH,CRUSTACEANS,MOLLUSC	1	No Quantity							1257778			0
S3	2016	2016	2016	2	0	2	Export	410	Rep. of Korea	KOR	818	Egypt	EGY								03	FISH,CRUSTACEANS,MOLLUSC	1	No Quantity							426585			0
S3	2016	2016	2016	2	0	2	Export	410	Rep. of Korea	KOR	826	United Kingdom	GBR								03	FISH,CRUSTACEANS,MOLLUSC	1	No Quantity							7084468			0
S3	2016	2016	2016	2	0	2	Export	410	Rep. of Korea	KOR	834	United Rep. of Tanzania	TZA								03	FISH,CRUSTACEANS,MOLLUSC	1	No Quantity							5028103			0
S3	2016	2016	2016	2	0	2	Export	410	Rep. of Korea	KOR	842	USA	USA								03	FISH,CRUSTACEANS,MOLLUSC	1	No Quantity							157306614			0
S3	2016	2016	2016	2	0	2	Export	410	Rep. of Korea	KOR	858	Uruguay	URY								03	FISH,CRUSTACEANS,MOLLUSC	1	No Quantity							459148			0
S3	2016	2016	2016	2	0	2	Export	410	Rep. of Korea	KOR	860	Uzbekistan	UZB								03	FISH,CRUSTACEANS,MOLLUSC	1	No Quantity							947			0
S3	2016	2016	2016	2	0	2	Export	410	Rep. of Korea	KOR	882	Samoa	WSM								03	FISH,CRUSTACEANS,MOLLUSC	1	No Quantity							25328			0
S3	2016	2016	2016	2	0	2	Export	410	Rep. of Korea	KOR	899	Areas, nes									03	FISH,CRUSTACEANS,MOLLUSC	1	No Quantity							972397			0
S3	2016	2016	2016	2	0	2	Export	414	Kuwait	KWT	0	World	WLD								03	FISH,CRUSTACEANS,MOLLUSC	1	No Quantity							470725			0
S3	2016	2016	2016	2	0	2	Export	414	Kuwait	KWT	48	Bahrain	BHR								03	FISH,CRUSTACEANS,MOLLUSC	1	No Quantity							88033			0
S3	2016	2016	2016	2	0	2	Export	414	Kuwait	KWT	364	Iran	IRN								03	FISH,CRUSTACEANS,MOLLUSC	1	No Quantity							141720			0
S3	2016	2016	2016	2	0	2	Export	414	Kuwait	KWT	368	Iraq	IRQ								03	FISH,CRUSTACEANS,MOLLUSC	1	No Quantity							92014			0
S3	2016	2016	2016	2	0	2	Export	414	Kuwait	KWT	392	Japan	JPN								03	FISH,CRUSTACEANS,MOLLUSC	1	No Quantity							86			0
S3	2016	2016	2016	2	0	2	Export	414	Kuwait	KWT	400	Jordan	JOR								03	FISH,CRUSTACEANS,MOLLUSC	1	No Quantity							11201			0
S3	2016	2016	2016	2	0	2	Export	414	Kuwait	KWT	490	Other Asia, nes									03	FISH,CRUSTACEANS,MOLLUSC	1	No Quantity							4080			0
S3	2016	2016	2016	2	0	2	Export	414	Kuwait	KWT	682	Saudi Arabia	SAU								03	FISH,CRUSTACEANS,MOLLUSC	1	No Quantity							45762			0
S3	2016	2016	2016	2	0	2	Export	414	Kuwait	KWT	699	India	IND								03	FISH,CRUSTACEANS,MOLLUSC	1	No Quantity							70957			0
S3	2016	2016	2016	2	0	2	Export	414	Kuwait	KWT	784	United Arab Emirates	ARE								03	FISH,CRUSTACEANS,MOLLUSC	1	No Quantity							15423			0
S3	2016	2016	2016	2	0	2	Export	414	Kuwait	KWT	792	Turkey	TUR								03	FISH,CRUSTACEANS,MOLLUSC	1	No Quantity							1326			0
S3	2016	2016	2016	2	0	2	Export	414	Kuwait	KWT	818	Egypt	EGY								03	FISH,CRUSTACEANS,MOLLUSC	1	No Quantity							123			0
S3	2016	2016	2016	2	0	2	Export	410	Rep. of Korea	KOR	0	World	WLD								04	CEREALS,CEREAL PREPRTNS.	1	No Quantity							441992974			0
S3	2016	2016	2016	2	0	2	Export	410	Rep. of Korea	KOR	12	Algeria	DZA								04	CEREALS,CEREAL PREPRTNS.	1	No Quantity							23507			0
S3	2016	2016	2016	2	0	2	Export	410	Rep. of Korea	KOR	16	American Samoa	ASM								04	CEREALS,CEREAL PREPRTNS.	1	No Quantity							409408			0
S3	2016	2016	2016	2	0	2	Export	410	Rep. of Korea	KOR	24	Angola	AGO								04	CEREALS,CEREAL PREPRTNS.	1	No Quantity							521			0
S3	2016	2016	2016	2	0	2	Export	410	Rep. of Korea	KOR	31	Azerbaijan	AZE								04	CEREALS,CEREAL PREPRTNS.	1	No Quantity							11123			0
S3	2016	2016	2016	2	0	2	Export	410	Rep. of Korea	KOR	32	Argentina	ARG								04	CEREALS,CEREAL PREPRTNS.	1	No Quantity							567939			0
S3	2016	2016	2016	2	0	2	Export	410	Rep. of Korea	KOR	36	Australia	AUS								04	CEREALS,CEREAL PREPRTNS.	1	No Quantity							22719349			0
S3	2016	2016	2016	2	0	2	Export	410	Rep. of Korea	KOR	40	Austria	AUT								04	CEREALS,CEREAL PREPRTNS.	1	No Quantity							362237			0
S3	2016	2016	2016	2	0	2	Export	410	Rep. of Korea	KOR	48	Bahrain	BHR								04	CEREALS,CEREAL PREPRTNS.	1	No Quantity							318416			0
S3	2016	2016	2016	2	0	2	Export	410	Rep. of Korea	KOR	50	Bangladesh	BGD								04	CEREALS,CEREAL PREPRTNS.	1	No Quantity							172195			0
S3	2016	2016	2016	2	0	2	Export	410	Rep. of Korea	KOR	56	Belgium	BEL								04	CEREALS,CEREAL PREPRTNS.	1	No Quantity							82720			0
S3	2016	2016	2016	2	0	2	Export	410	Rep. of Korea	KOR	64	Bhutan	BTN								04	CEREALS,CEREAL PREPRTNS.	1	No Quantity							1870			0
S3	2016	2016	2016	2	0	2	Export	410	Rep. of Korea	KOR	68	Bolivia (Plurinational State of)	BOL								04	CEREALS,CEREAL PREPRTNS.	1	No Quantity							51598			0
S3	2016	2016	2016	2	0	2	Export	410	Rep. of Korea	KOR	76	Brazil	BRA								04	CEREALS,CEREAL PREPRTNS.	1	No Quantity							1247167			0
S3	2016	2016	2016	2	0	2	Export	410	Rep. of Korea	KOR	96	Brunei Darussalam	BRN								04	CEREALS,CEREAL PREPRTNS.	1	No Quantity							316645			0
S3	2016	2016	2016	2	0	2	Export	410	Rep. of Korea	KOR	100	Bulgaria	BGR								04	CEREALS,CEREAL PREPRTNS.	1	No Quantity							5558			0
S3	2016	2016	2016	2	0	2	Export	410	Rep. of Korea	KOR	104	Myanmar	MMR								04	CEREALS,CEREAL PREPRTNS.	1	No Quantity							461316			0
S3	2016	2016	2016	2	0	2	Export	410	Rep. of Korea	KOR	108	Burundi	BDI								04	CEREALS,CEREAL PREPRTNS.	1	No Quantity							40			0
S3	2016	2016	2016	2	0	2	Export	410	Rep. of Korea	KOR	116	Cambodia	KHM								04	CEREALS,CEREAL PREPRTNS.	1	No Quantity							481886			0
S3	2016	2016	2016	2	0	2	Export	410	Rep. of Korea	KOR	124	Canada	CAN								04	CEREALS,CEREAL PREPRTNS.	1	No Quantity							11274571			0
S3	2016	2016	2016	2	0	2	Export	410	Rep. of Korea	KOR	144	Sri Lanka	LKA								04	CEREALS,CEREAL PREPRTNS.	1	No Quantity							15575			0
S3	2016	2016	2016	2	0	2	Export	410	Rep. of Korea	KOR	152	Chile	CHL								04	CEREALS,CEREAL PREPRTNS.	1	No Quantity							731319			0
S3	2016	2016	2016	2	0	2	Export	410	Rep. of Korea	KOR	156	China	CHN								04	CEREALS,CEREAL PREPRTNS.	1	No Quantity							107046417			0
S3	2016	2016	2016	2	0	2	Export	410	Rep. of Korea	KOR	170	Colombia	COL								04	CEREALS,CEREAL PREPRTNS.	1	No Quantity							9251			0
S3	2016	2016	2016	2	0	2	Export	410	Rep. of Korea	KOR	178	Congo	COG								04	CEREALS,CEREAL PREPRTNS.	1	No Quantity							13973			0
S3	2016	2016	2016	2	0	2	Export	410	Rep. of Korea	KOR	188	Costa Rica	CRI								04	CEREALS,CEREAL PREPRTNS.	1	No Quantity							18869			0
S3	2016	2016	2016	2	0	2	Export	410	Rep. of Korea	KOR	203	Czechia	CZE								04	CEREALS,CEREAL PREPRTNS.	1	No Quantity							220537			0
S3	2016	2016	2016	2	0	2	Export	410	Rep. of Korea	KOR	204	Benin	BEN								04	CEREALS,CEREAL PREPRTNS.	1	No Quantity							500			0
S3	2016	2016	2016	2	0	2	Export	410	Rep. of Korea	KOR	208	Denmark	DNK								04	CEREALS,CEREAL PREPRTNS.	1	No Quantity							5332			0
S3	2016	2016	2016	2	0	2	Export	410	Rep. of Korea	KOR	214	Dominican Rep.	DOM								04	CEREALS,CEREAL PREPRTNS.	1	No Quantity							44628			0
S3	2016	2016	2016	2	0	2	Export	410	Rep. of Korea	KOR	231	Ethiopia	ETH								04	CEREALS,CEREAL PREPRTNS.	1	No Quantity							35			0
S3	2016	2016	2016	2	0	2	Export	410	Rep. of Korea	KOR	242	Fiji	FJI								04	CEREALS,CEREAL PREPRTNS.	1	No Quantity							29907			0
S3	2016	2016	2016	2	0	2	Export	410	Rep. of Korea	KOR	246	Finland	FIN								04	CEREALS,CEREAL PREPRTNS.	1	No Quantity							40			0
S3	2016	2016	2016	2	0	2	Export	410	Rep. of Korea	KOR	251	France	FRA								04	CEREALS,CEREAL PREPRTNS.	1	No Quantity							1310060			0
S3	2016	2016	2016	2	0	2	Export	410	Rep. of Korea	KOR	258	French Polynesia	PYF								04	CEREALS,CEREAL PREPRTNS.	1	No Quantity							14696			0
S3	2016	2016	2016	2	0	2	Export	410	Rep. of Korea	KOR	268	Georgia	GEO								04	CEREALS,CEREAL PREPRTNS.	1	No Quantity							6264			0
S3	2016	2016	2016	2	0	2	Export	410	Rep. of Korea	KOR	276	Germany	DEU								04	CEREALS,CEREAL PREPRTNS.	1	No Quantity							2442554			0
S3	2016	2016	2016	2	0	2	Export	410	Rep. of Korea	KOR	288	Ghana	GHA								04	CEREALS,CEREAL PREPRTNS.	1	No Quantity							170345			0
S3	2016	2016	2016	2	0	2	Export	410	Rep. of Korea	KOR	296	Kiribati	KIR								04	CEREALS,CEREAL PREPRTNS.	1	No Quantity							30632			0
S3	2016	2016	2016	2	0	2	Export	410	Rep. of Korea	KOR	300	Greece	GRC								04	CEREALS,CEREAL PREPRTNS.	1	No Quantity							269			0
S3	2016	2016	2016	2	0	2	Export	410	Rep. of Korea	KOR	316	Guam	GUM								04	CEREALS,CEREAL PREPRTNS.	1	No Quantity							1356001			0
S3	2016	2016	2016	2	0	2	Export	410	Rep. of Korea	KOR	320	Guatemala	GTM								04	CEREALS,CEREAL PREPRTNS.	1	No Quantity							102026			0
S3	2016	2016	2016	2	0	2	Export	410	Rep. of Korea	KOR	324	Guinea	GIN								04	CEREALS,CEREAL PREPRTNS.	1	No Quantity							8200			0
S3	2016	2016	2016	2	0	2	Export	410	Rep. of Korea	KOR	332	Haiti	HTI								04	CEREALS,CEREAL PREPRTNS.	1	No Quantity							7477			0
S3	2016	2016	2016	2	0	2	Export	410	Rep. of Korea	KOR	344	China, Hong Kong SAR	HKG								04	CEREALS,CEREAL PREPRTNS.	1	No Quantity							26265465			0
S3	2016	2016	2016	2	0	2	Export	410	Rep. of Korea	KOR	348	Hungary	HUN								04	CEREALS,CEREAL PREPRTNS.	1	No Quantity							256			0
S3	2016	2016	2016	2	0	2	Export	410	Rep. of Korea	KOR	360	Indonesia	IDN								04	CEREALS,CEREAL PREPRTNS.	1	No Quantity							4331681			0
S3	2016	2016	2016	2	0	2	Export	410	Rep. of Korea	KOR	364	Iran	IRN								04	CEREALS,CEREAL PREPRTNS.	1	No Quantity							10000			0
S3	2016	2016	2016	2	0	2	Export	410	Rep. of Korea	KOR	368	Iraq	IRQ								04	CEREALS,CEREAL PREPRTNS.	1	No Quantity							171135			0
S3	2016	2016	2016	2	0	2	Export	410	Rep. of Korea	KOR	372	Ireland	IRL								04	CEREALS,CEREAL PREPRTNS.	1	No Quantity							93790			0
S3	2016	2016	2016	2	0	2	Export	410	Rep. of Korea	KOR	376	Israel	ISR								04	CEREALS,CEREAL PREPRTNS.	1	No Quantity							535803			0
S3	2016	2016	2016	2	0	2	Export	410	Rep. of Korea	KOR	381	Italy	ITA								04	CEREALS,CEREAL PREPRTNS.	1	No Quantity							622383			0
S3	2016	2016	2016	2	0	2	Export	410	Rep. of Korea	KOR	384	Côte d'Ivoire	CIV								04	CEREALS,CEREAL PREPRTNS.	1	No Quantity							36416			0
S3	2016	2016	2016	2	0	2	Export	410	Rep. of Korea	KOR	392	Japan	JPN								04	CEREALS,CEREAL PREPRTNS.	1	No Quantity							49280507			0
S3	2016	2016	2016	2	0	2	Export	410	Rep. of Korea	KOR	398	Kazakhstan	KAZ								04	CEREALS,CEREAL PREPRTNS.	1	No Quantity							1335000			0
S3	2016	2016	2016	2	0	2	Export	410	Rep. of Korea	KOR	400	Jordan	JOR								04	CEREALS,CEREAL PREPRTNS.	1	No Quantity							15769			0
S3	2016	2016	2016	2	0	2	Export	410	Rep. of Korea	KOR	404	Kenya	KEN								04	CEREALS,CEREAL PREPRTNS.	1	No Quantity							53887			0
S3	2016	2016	2016	2	0	2	Export	410	Rep. of Korea	KOR	414	Kuwait	KWT								04	CEREALS,CEREAL PREPRTNS.	1	No Quantity							1018201			0
S3	2016	2016	2016	2	0	2	Export	410	Rep. of Korea	KOR	417	Kyrgyzstan	KGZ								04	CEREALS,CEREAL PREPRTNS.	1	No Quantity							13897			0
S3	2016	2016	2016	2	0	2	Export	410	Rep. of Korea	KOR	418	Lao People's Dem. Rep.	LAO								04	CEREALS,CEREAL PREPRTNS.	1	No Quantity							181631			0
S3	2016	2016	2016	2	0	2	Export	410	Rep. of Korea	KOR	422	Lebanon	LBN								04	CEREALS,CEREAL PREPRTNS.	1	No Quantity							117650			0
S3	2016	2016	2016	2	0	2	Export	410	Rep. of Korea	KOR	440	Lithuania	LTU								04	CEREALS,CEREAL PREPRTNS.	1	No Quantity							42335			0
S3	2016	2016	2016	2	0	2	Export	410	Rep. of Korea	KOR	446	China, Macao SAR	MAC								04	CEREALS,CEREAL PREPRTNS.	1	No Quantity							100615			0
S3	2016	2016	2016	2	0	2	Export	410	Rep. of Korea	KOR	450	Madagascar	MDG								04	CEREALS,CEREAL PREPRTNS.	1	No Quantity							382			0
S3	2016	2016	2016	2	0	2	Export	410	Rep. of Korea	KOR	454	Malawi	MWI								04	CEREALS,CEREAL PREPRTNS.	1	No Quantity							301			0
S3	2016	2016	2016	2	0	2	Export	410	Rep. of Korea	KOR	458	Malaysia	MYS								04	CEREALS,CEREAL PREPRTNS.	1	No Quantity							4986009			0
S3	2016	2016	2016	2	0	2	Export	410	Rep. of Korea	KOR	462	Maldives	MDV								04	CEREALS,CEREAL PREPRTNS.	1	No Quantity							99			0
S3	2016	2016	2016	2	0	2	Export	410	Rep. of Korea	KOR	470	Malta	MLT								04	CEREALS,CEREAL PREPRTNS.	1	No Quantity							2562			0
S3	2016	2016	2016	2	0	2	Export	410	Rep. of Korea	KOR	480	Mauritius	MUS								04	CEREALS,CEREAL PREPRTNS.	1	No Quantity							30597			0
S3	2016	2016	2016	2	0	2	Export	410	Rep. of Korea	KOR	484	Mexico	MEX								04	CEREALS,CEREAL PREPRTNS.	1	No Quantity							850674			0
S3	2016	2016	2016	2	0	2	Export	410	Rep. of Korea	KOR	490	Other Asia, nes									04	CEREALS,CEREAL PREPRTNS.	1	No Quantity							22009817			0
S3	2016	2016	2016	2	0	2	Export	410	Rep. of Korea	KOR	496	Mongolia	MNG								04	CEREALS,CEREAL PREPRTNS.	1	No Quantity							1792496			0
S3	2016	2016	2016	2	0	2	Export	410	Rep. of Korea	KOR	498	Rep. of Moldova	MDA								04	CEREALS,CEREAL PREPRTNS.	1	No Quantity							13500			0
S3	2016	2016	2016	2	0	2	Export	410	Rep. of Korea	KOR	508	Mozambique	MOZ								04	CEREALS,CEREAL PREPRTNS.	1	No Quantity							118			0
S3	2016	2016	2016	2	0	2	Export	410	Rep. of Korea	KOR	512	Oman	OMN								04	CEREALS,CEREAL PREPRTNS.	1	No Quantity							117422			0
S3	2016	2016	2016	2	0	2	Export	410	Rep. of Korea	KOR	520	Nauru	NRU								04	CEREALS,CEREAL PREPRTNS.	1	No Quantity							4			0
S3	2016	2016	2016	2	0	2	Export	410	Rep. of Korea	KOR	524	Nepal	NPL								04	CEREALS,CEREAL PREPRTNS.	1	No Quantity							121595			0
S3	2016	2016	2016	2	0	2	Export	410	Rep. of Korea	KOR	528	Netherlands	NLD								04	CEREALS,CEREAL PREPRTNS.	1	No Quantity							3362036			0
S3	2016	2016	2016	2	0	2	Export	410	Rep. of Korea	KOR	540	New Caledonia	NCL								04	CEREALS,CEREAL PREPRTNS.	1	No Quantity							27375			0
S3	2016	2016	2016	2	0	2	Export	410	Rep. of Korea	KOR	554	New Zealand	NZL								04	CEREALS,CEREAL PREPRTNS.	1	No Quantity							5513531			0
S3	2016	2016	2016	2	0	2	Export	410	Rep. of Korea	KOR	558	Nicaragua	NIC								04	CEREALS,CEREAL PREPRTNS.	1	No Quantity							21211			0
S3	2016	2016	2016	2	0	2	Export	410	Rep. of Korea	KOR	562	Niger	NER								04	CEREALS,CEREAL PREPRTNS.	1	No Quantity							7416			0
S3	2016	2016	2016	2	0	2	Export	410	Rep. of Korea	KOR	566	Nigeria	NGA								04	CEREALS,CEREAL PREPRTNS.	1	No Quantity							36272			0
S3	2016	2016	2016	2	0	2	Export	410	Rep. of Korea	KOR	579	Norway	NOR								04	CEREALS,CEREAL PREPRTNS.	1	No Quantity							28592			0
S3	2016	2016	2016	2	0	2	Export	410	Rep. of Korea	KOR	580	N. Mariana Isds	MNP								04	CEREALS,CEREAL PREPRTNS.	1	No Quantity							781228			0
S3	2016	2016	2016	2	0	2	Export	410	Rep. of Korea	KOR	583	FS Micronesia	FSM								04	CEREALS,CEREAL PREPRTNS.	1	No Quantity							18922			0
S3	2016	2016	2016	2	0	2	Export	410	Rep. of Korea	KOR	584	Marshall Isds	MHL								04	CEREALS,CEREAL PREPRTNS.	1	No Quantity							13974			0
S3	2016	2016	2016	2	0	2	Export	410	Rep. of Korea	KOR	585	Palau	PLW								04	CEREALS,CEREAL PREPRTNS.	1	No Quantity							46014			0
S3	2016	2016	2016	2	0	2	Export	410	Rep. of Korea	KOR	586	Pakistan	PAK								04	CEREALS,CEREAL PREPRTNS.	1	No Quantity							47919			0
S3	2016	2016	2016	2	0	2	Export	410	Rep. of Korea	KOR	591	Panama	PAN								04	CEREALS,CEREAL PREPRTNS.	1	No Quantity							41			0
S3	2016	2016	2016	2	0	2	Export	410	Rep. of Korea	KOR	598	Papua New Guinea	PNG								04	CEREALS,CEREAL PREPRTNS.	1	No Quantity							8912			0
S3	2016	2016	2016	2	0	2	Export	410	Rep. of Korea	KOR	600	Paraguay	PRY								04	CEREALS,CEREAL PREPRTNS.	1	No Quantity							317067			0
S3	2016	2016	2016	2	0	2	Export	410	Rep. of Korea	KOR	604	Peru	PER								04	CEREALS,CEREAL PREPRTNS.	1	No Quantity							273018			0
S3	2016	2016	2016	2	0	2	Export	410	Rep. of Korea	KOR	608	Philippines	PHL								04	CEREALS,CEREAL PREPRTNS.	1	No Quantity							12720901			0
S3	2016	2016	2016	2	0	2	Export	410	Rep. of Korea	KOR	616	Poland	POL								04	CEREALS,CEREAL PREPRTNS.	1	No Quantity							229441			0
S3	2016	2016	2016	2	0	2	Export	410	Rep. of Korea	KOR	620	Portugal	PRT								04	CEREALS,CEREAL PREPRTNS.	1	No Quantity							41965			0
S3	2016	2016	2016	2	0	2	Export	410	Rep. of Korea	KOR	626	Timor-Leste	TLS								04	CEREALS,CEREAL PREPRTNS.	1	No Quantity							424			0
S3	2016	2016	2016	2	0	2	Export	410	Rep. of Korea	KOR	634	Qatar	QAT								04	CEREALS,CEREAL PREPRTNS.	1	No Quantity							441074			0
S3	2016	2016	2016	2	0	2	Export	410	Rep. of Korea	KOR	643	Russian Federation	RUS								04	CEREALS,CEREAL PREPRTNS.	1	No Quantity							8747465			0
S3	2016	2016	2016	2	0	2	Export	410	Rep. of Korea	KOR	646	Rwanda	RWA								04	CEREALS,CEREAL PREPRTNS.	1	No Quantity							500			0
S3	2016	2016	2016	2	0	2	Export	410	Rep. of Korea	KOR	682	Saudi Arabia	SAU								04	CEREALS,CEREAL PREPRTNS.	1	No Quantity							6718318			0
S3	2016	2016	2016	2	0	2	Export	410	Rep. of Korea	KOR	686	Senegal	SEN								04	CEREALS,CEREAL PREPRTNS.	1	No Quantity							142			0
S3	2016	2016	2016	2	0	2	Export	410	Rep. of Korea	KOR	690	Seychelles	SYC								04	CEREALS,CEREAL PREPRTNS.	1	No Quantity							163			0
S3	2016	2016	2016	2	0	2	Export	410	Rep. of Korea	KOR	694	Sierra Leone	SLE								04	CEREALS,CEREAL PREPRTNS.	1	No Quantity							286			0
S3	2016	2016	2016	2	0	2	Export	410	Rep. of Korea	KOR	699	India	IND								04	CEREALS,CEREAL PREPRTNS.	1	No Quantity							794101			0
S3	2016	2016	2016	2	0	2	Export	410	Rep. of Korea	KOR	702	Singapore	SGP								04	CEREALS,CEREAL PREPRTNS.	1	No Quantity							10131196			0
S3	2016	2016	2016	2	0	2	Export	410	Rep. of Korea	KOR	703	Slovakia	SVK								04	CEREALS,CEREAL PREPRTNS.	1	No Quantity							81555			0
S3	2016	2016	2016	2	0	2	Export	410	Rep. of Korea	KOR	704	Viet Nam	VNM								04	CEREALS,CEREAL PREPRTNS.	1	No Quantity							7783564			0
S3	2016	2016	2016	2	0	2	Export	410	Rep. of Korea	KOR	710	South Africa	ZAF								04	CEREALS,CEREAL PREPRTNS.	1	No Quantity							113834			0
S3	2016	2016	2016	2	0	2	Export	410	Rep. of Korea	KOR	724	Spain	ESP								04	CEREALS,CEREAL PREPRTNS.	1	No Quantity							407489			0
S3	2016	2016	2016	2	0	2	Export	410	Rep. of Korea	KOR	729	Sudan	SDN								04	CEREALS,CEREAL PREPRTNS.	1	No Quantity							99370			0
S3	2016	2016	2016	2	0	2	Export	410	Rep. of Korea	KOR	740	Suriname	SUR								04	CEREALS,CEREAL PREPRTNS.	1	No Quantity							29577			0
S3	2016	2016	2016	2	0	2	Export	410	Rep. of Korea	KOR	752	Sweden	SWE								04	CEREALS,CEREAL PREPRTNS.	1	No Quantity							509499			0
S3	2016	2016	2016	2	0	2	Export	410	Rep. of Korea	KOR	757	Switzerland	CHE								04	CEREALS,CEREAL PREPRTNS.	1	No Quantity							69803			0
S3	2016	2016	2016	2	0	2	Export	410	Rep. of Korea	KOR	762	Tajikistan	TJK								04	CEREALS,CEREAL PREPRTNS.	1	No Quantity							874			0
S3	2016	2016	2016	2	0	2	Export	410	Rep. of Korea	KOR	764	Thailand	THA								04	CEREALS,CEREAL PREPRTNS.	1	No Quantity							5787035			0
S3	2016	2016	2016	2	0	2	Export	410	Rep. of Korea	KOR	784	United Arab Emirates	ARE								04	CEREALS,CEREAL PREPRTNS.	1	No Quantity							2570007			0
S3	2016	2016	2016	2	0	2	Export	410	Rep. of Korea	KOR	788	Tunisia	TUN								04	CEREALS,CEREAL PREPRTNS.	1	No Quantity							1814			0
S3	2016	2016	2016	2	0	2	Export	410	Rep. of Korea	KOR	792	Turkey	TUR								04	CEREALS,CEREAL PREPRTNS.	1	No Quantity							121691			0
S3	2016	2016	2016	2	0	2	Export	410	Rep. of Korea	KOR	800	Uganda	UGA								04	CEREALS,CEREAL PREPRTNS.	1	No Quantity							864			0
S3	2016	2016	2016	2	0	2	Export	410	Rep. of Korea	KOR	804	Ukraine	UKR								04	CEREALS,CEREAL PREPRTNS.	1	No Quantity							53955			0
S3	2016	2016	2016	2	0	2	Export	410	Rep. of Korea	KOR	818	Egypt	EGY								04	CEREALS,CEREAL PREPRTNS.	1	No Quantity							16774			0
S3	2016	2016	2016	2	0	2	Export	410	Rep. of Korea	KOR	826	United Kingdom	GBR								04	CEREALS,CEREAL PREPRTNS.	1	No Quantity							3135745			0
S3	2016	2016	2016	2	0	2	Export	410	Rep. of Korea	KOR	842	USA	USA								04	CEREALS,CEREAL PREPRTNS.	1	No Quantity							104476197			0
S3	2016	2016	2016	2	0	2	Export	410	Rep. of Korea	KOR	858	Uruguay	URY								04	CEREALS,CEREAL PREPRTNS.	1	No Quantity							232			0
S3	2016	2016	2016	2	0	2	Export	410	Rep. of Korea	KOR	860	Uzbekistan	UZB								04	CEREALS,CEREAL PREPRTNS.	1	No Quantity							58829			0
S3	2016	2016	2016	2	0	2	Export	410	Rep. of Korea	KOR	862	Venezuela	VEN								04	CEREALS,CEREAL PREPRTNS.	1	No Quantity							6203			0
S3	2016	2016	2016	2	0	2	Export	410	Rep. of Korea	KOR	882	Samoa	WSM								04	CEREALS,CEREAL PREPRTNS.	1	No Quantity							55654			0
S3	2016	2016	2016	2	0	2	Export	410	Rep. of Korea	KOR	887	Yemen	YEM								04	CEREALS,CEREAL PREPRTNS.	1	No Quantity							23485			0
S3	2016	2016	2016	2	0	2	Export	410	Rep. of Korea	KOR	894	Zambia	ZMB								04	CEREALS,CEREAL PREPRTNS.	1	No Quantity							1064			0
S3	2016	2016	2016	2	0	2	Export	410	Rep. of Korea	KOR	899	Areas, nes									04	CEREALS,CEREAL PREPRTNS.	1	No Quantity							13386			0
S3	2016	2016	2016	2	0	2	Export	414	Kuwait	KWT	0	World	WLD								04	CEREALS,CEREAL PREPRTNS.	1	No Quantity							88286246			0
S3	2016	2016	2016	2	0	2	Export	414	Kuwait	KWT	36	Australia	AUS								04	CEREALS,CEREAL PREPRTNS.	1	No Quantity							6734			0
S3	2016	2016	2016	2	0	2	Export	414	Kuwait	KWT	48	Bahrain	BHR								04	CEREALS,CEREAL PREPRTNS.	1	No Quantity							2062079			0
S3	2016	2016	2016	2	0	2	Export	414	Kuwait	KWT	124	Canada	CAN								04	CEREALS,CEREAL PREPRTNS.	1	No Quantity							133			0
S3	2016	2016	2016	2	0	2	Export	414	Kuwait	KWT	144	Sri Lanka	LKA								04	CEREALS,CEREAL PREPRTNS.	1	No Quantity							2245			0
S3	2016	2016	2016	2	0	2	Export	414	Kuwait	KWT	156	China	CHN								04	CEREALS,CEREAL PREPRTNS.	1	No Quantity							332			0
S3	2016	2016	2016	2	0	2	Export	414	Kuwait	KWT	275	State of Palestine	PSE								04	CEREALS,CEREAL PREPRTNS.	1	No Quantity							3460			0
S3	2016	2016	2016	2	0	2	Export	414	Kuwait	KWT	364	Iran	IRN								04	CEREALS,CEREAL PREPRTNS.	1	No Quantity							1813166			0
S3	2016	2016	2016	2	0	2	Export	414	Kuwait	KWT	368	Iraq	IRQ								04	CEREALS,CEREAL PREPRTNS.	1	No Quantity							3738244			0
S3	2016	2016	2016	2	0	2	Export	414	Kuwait	KWT	400	Jordan	JOR								04	CEREALS,CEREAL PREPRTNS.	1	No Quantity							3482861			0
S3	2016	2016	2016	2	0	2	Export	414	Kuwait	KWT	422	Lebanon	LBN								04	CEREALS,CEREAL PREPRTNS.	1	No Quantity							147			0
S3	2016	2016	2016	2	0	2	Export	414	Kuwait	KWT	434	Libya	LBY								04	CEREALS,CEREAL PREPRTNS.	1	No Quantity							42036			0
S3	2016	2016	2016	2	0	2	Export	414	Kuwait	KWT	478	Mauritania	MRT								04	CEREALS,CEREAL PREPRTNS.	1	No Quantity							18636			0
S3	2016	2016	2016	2	0	2	Export	414	Kuwait	KWT	496	Mongolia	MNG								04	CEREALS,CEREAL PREPRTNS.	1	No Quantity							4977			0
S3	2016	2016	2016	2	0	2	Export	414	Kuwait	KWT	512	Oman	OMN								04	CEREALS,CEREAL PREPRTNS.	1	No Quantity							355403			0
S3	2016	2016	2016	2	0	2	Export	414	Kuwait	KWT	634	Qatar	QAT								04	CEREALS,CEREAL PREPRTNS.	1	No Quantity							3854463			0
S3	2016	2016	2016	2	0	2	Export	414	Kuwait	KWT	682	Saudi Arabia	SAU								04	CEREALS,CEREAL PREPRTNS.	1	No Quantity							67156015			0
S3	2016	2016	2016	2	0	2	Export	414	Kuwait	KWT	699	India	IND								04	CEREALS,CEREAL PREPRTNS.	1	No Quantity							17146			0
S3	2016	2016	2016	2	0	2	Export	414	Kuwait	KWT	706	Somalia	SOM								04	CEREALS,CEREAL PREPRTNS.	1	No Quantity							96			0
S3	2016	2016	2016	2	0	2	Export	414	Kuwait	KWT	724	Spain	ESP								04	CEREALS,CEREAL PREPRTNS.	1	No Quantity							165			0
S3	2016	2016	2016	2	0	2	Export	414	Kuwait	KWT	729	Sudan	SDN								04	CEREALS,CEREAL PREPRTNS.	1	No Quantity							23883			0
S3	2016	2016	2016	2	0	2	Export	414	Kuwait	KWT	784	United Arab Emirates	ARE								04	CEREALS,CEREAL PREPRTNS.	1	No Quantity							5221654			0
S3	2016	2016	2016	2	0	2	Export	414	Kuwait	KWT	792	Turkey	TUR								04	CEREALS,CEREAL PREPRTNS.	1	No Quantity							229966			0
S3	2016	2016	2016	2	0	2	Export	414	Kuwait	KWT	818	Egypt	EGY								04	CEREALS,CEREAL PREPRTNS.	1	No Quantity							63076			0
S3	2016	2016	2016	2	0	2	Export	414	Kuwait	KWT	826	United Kingdom	GBR								04	CEREALS,CEREAL PREPRTNS.	1	No Quantity							4466			0
S3	2016	2016	2016	2	0	2	Export	414	Kuwait	KWT	842	USA	USA								04	CEREALS,CEREAL PREPRTNS.	1	No Quantity							1143			0
S3	2016	2016	2016	2	0	2	Export	414	Kuwait	KWT	887	Yemen	YEM								04	CEREALS,CEREAL PREPRTNS.	1	No Quantity							183720			0
S3	2016	2016	2016	2	0	2	Export	410	Rep. of Korea	KOR	0	World	WLD								05	VEGETABLES AND FRUIT	1	No Quantity							573421780			0
S3	2016	2016	2016	2	0	2	Export	410	Rep. of Korea	KOR	12	Algeria	DZA								05	VEGETABLES AND FRUIT	1	No Quantity							131842			0
S3	2016	2016	2016	2	0	2	Export	410	Rep. of Korea	KOR	31	Azerbaijan	AZE								05	VEGETABLES AND FRUIT	1	No Quantity							13277			0
S3	2016	2016	2016	2	0	2	Export	410	Rep. of Korea	KOR	32	Argentina	ARG								05	VEGETABLES AND FRUIT	1	No Quantity							18302			0
S3	2016	2016	2016	2	0	2	Export	410	Rep. of Korea	KOR	36	Australia	AUS								05	VEGETABLES AND FRUIT	1	No Quantity							10954555			0
S3	2016	2016	2016	2	0	2	Export	410	Rep. of Korea	KOR	40	Austria	AUT								05	VEGETABLES AND FRUIT	1	No Quantity							315404			0
S3	2016	2016	2016	2	0	2	Export	410	Rep. of Korea	KOR	48	Bahrain	BHR								05	VEGETABLES AND FRUIT	1	No Quantity							39119			0
S3	2016	2016	2016	2	0	2	Export	410	Rep. of Korea	KOR	50	Bangladesh	BGD								05	VEGETABLES AND FRUIT	1	No Quantity							27647			0
S3	2016	2016	2016	2	0	2	Export	410	Rep. of Korea	KOR	56	Belgium	BEL								05	VEGETABLES AND FRUIT	1	No Quantity							324588			0
S3	2016	2016	2016	2	0	2	Export	410	Rep. of Korea	KOR	68	Bolivia (Plurinational State of)	BOL								05	VEGETABLES AND FRUIT	1	No Quantity							1091			0
S3	2016	2016	2016	2	0	2	Export	410	Rep. of Korea	KOR	76	Brazil	BRA								05	VEGETABLES AND FRUIT	1	No Quantity							67679			0
S3	2016	2016	2016	2	0	2	Export	410	Rep. of Korea	KOR	84	Belize	BLZ								05	VEGETABLES AND FRUIT	1	No Quantity							30			0
S3	2016	2016	2016	2	0	2	Export	410	Rep. of Korea	KOR	96	Brunei Darussalam	BRN								05	VEGETABLES AND FRUIT	1	No Quantity							37627			0
S3	2016	2016	2016	2	0	2	Export	410	Rep. of Korea	KOR	100	Bulgaria	BGR								05	VEGETABLES AND FRUIT	1	No Quantity							652			0
S3	2016	2016	2016	2	0	2	Export	410	Rep. of Korea	KOR	104	Myanmar	MMR								05	VEGETABLES AND FRUIT	1	No Quantity							579752			0
S3	2016	2016	2016	2	0	2	Export	410	Rep. of Korea	KOR	116	Cambodia	KHM								05	VEGETABLES AND FRUIT	1	No Quantity							316673			0
S3	2016	2016	2016	2	0	2	Export	410	Rep. of Korea	KOR	120	Cameroon	CMR								05	VEGETABLES AND FRUIT	1	No Quantity							226			0
S3	2016	2016	2016	2	0	2	Export	410	Rep. of Korea	KOR	124	Canada	CAN								05	VEGETABLES AND FRUIT	1	No Quantity							11444438			0
S3	2016	2016	2016	2	0	2	Export	410	Rep. of Korea	KOR	152	Chile	CHL								05	VEGETABLES AND FRUIT	1	No Quantity							474559			0
S3	2016	2016	2016	2	0	2	Export	410	Rep. of Korea	KOR	156	China	CHN								05	VEGETABLES AND FRUIT	1	No Quantity							94869981			0
S3	2016	2016	2016	2	0	2	Export	410	Rep. of Korea	KOR	170	Colombia	COL								05	VEGETABLES AND FRUIT	1	No Quantity							7868			0
S3	2016	2016	2016	2	0	2	Export	410	Rep. of Korea	KOR	178	Congo	COG								05	VEGETABLES AND FRUIT	1	No Quantity							29253			0
S3	2016	2016	2016	2	0	2	Export	410	Rep. of Korea	KOR	203	Czechia	CZE								05	VEGETABLES AND FRUIT	1	No Quantity							124485			0
S3	2016	2016	2016	2	0	2	Export	410	Rep. of Korea	KOR	204	Benin	BEN								05	VEGETABLES AND FRUIT	1	No Quantity							45			0
S3	2016	2016	2016	2	0	2	Export	410	Rep. of Korea	KOR	208	Denmark	DNK								05	VEGETABLES AND FRUIT	1	No Quantity							10488			0
S3	2016	2016	2016	2	0	2	Export	410	Rep. of Korea	KOR	214	Dominican Rep.	DOM								05	VEGETABLES AND FRUIT	1	No Quantity							1669			0
S3	2016	2016	2016	2	0	2	Export	410	Rep. of Korea	KOR	242	Fiji	FJI								05	VEGETABLES AND FRUIT	1	No Quantity							1744			0
S3	2016	2016	2016	2	0	2	Export	410	Rep. of Korea	KOR	251	France	FRA								05	VEGETABLES AND FRUIT	1	No Quantity							2047294			0
S3	2016	2016	2016	2	0	2	Export	410	Rep. of Korea	KOR	268	Georgia	GEO								05	VEGETABLES AND FRUIT	1	No Quantity							5810			0
S3	2016	2016	2016	2	0	2	Export	410	Rep. of Korea	KOR	276	Germany	DEU								05	VEGETABLES AND FRUIT	1	No Quantity							1127485			0
S3	2016	2016	2016	2	0	2	Export	410	Rep. of Korea	KOR	288	Ghana	GHA								05	VEGETABLES AND FRUIT	1	No Quantity							48682			0
S3	2016	2016	2016	2	0	2	Export	410	Rep. of Korea	KOR	296	Kiribati	KIR								05	VEGETABLES AND FRUIT	1	No Quantity							287518			0
S3	2016	2016	2016	2	0	2	Export	410	Rep. of Korea	KOR	316	Guam	GUM								05	VEGETABLES AND FRUIT	1	No Quantity							1775872			0
S3	2016	2016	2016	2	0	2	Export	410	Rep. of Korea	KOR	320	Guatemala	GTM								05	VEGETABLES AND FRUIT	1	No Quantity							35838			0
S3	2016	2016	2016	2	0	2	Export	410	Rep. of Korea	KOR	324	Guinea	GIN								05	VEGETABLES AND FRUIT	1	No Quantity							35351			0
S3	2016	2016	2016	2	0	2	Export	410	Rep. of Korea	KOR	332	Haiti	HTI								05	VEGETABLES AND FRUIT	1	No Quantity							242			0
S3	2016	2016	2016	2	0	2	Export	410	Rep. of Korea	KOR	344	China, Hong Kong SAR	HKG								05	VEGETABLES AND FRUIT	1	No Quantity							45013225			0
S3	2016	2016	2016	2	0	2	Export	410	Rep. of Korea	KOR	348	Hungary	HUN								05	VEGETABLES AND FRUIT	1	No Quantity							1134			0
S3	2016	2016	2016	2	0	2	Export	410	Rep. of Korea	KOR	360	Indonesia	IDN								05	VEGETABLES AND FRUIT	1	No Quantity							6767760			0
S3	2016	2016	2016	2	0	2	Export	410	Rep. of Korea	KOR	368	Iraq	IRQ								05	VEGETABLES AND FRUIT	1	No Quantity							429858			0
S3	2016	2016	2016	2	0	2	Export	410	Rep. of Korea	KOR	372	Ireland	IRL								05	VEGETABLES AND FRUIT	1	No Quantity							734			0
S3	2016	2016	2016	2	0	2	Export	410	Rep. of Korea	KOR	381	Italy	ITA								05	VEGETABLES AND FRUIT	1	No Quantity							555193			0
S3	2016	2016	2016	2	0	2	Export	410	Rep. of Korea	KOR	384	Côte d'Ivoire	CIV								05	VEGETABLES AND FRUIT	1	No Quantity							37180			0
S3	2016	2016	2016	2	0	2	Export	410	Rep. of Korea	KOR	392	Japan	JPN								05	VEGETABLES AND FRUIT	1	No Quantity							184704408			0
S3	2016	2016	2016	2	0	2	Export	410	Rep. of Korea	KOR	398	Kazakhstan	KAZ								05	VEGETABLES AND FRUIT	1	No Quantity							115765			0
S3	2016	2016	2016	2	0	2	Export	410	Rep. of Korea	KOR	400	Jordan	JOR								05	VEGETABLES AND FRUIT	1	No Quantity							217			0
S3	2016	2016	2016	2	0	2	Export	410	Rep. of Korea	KOR	404	Kenya	KEN								05	VEGETABLES AND FRUIT	1	No Quantity							1039			0
S3	2016	2016	2016	2	0	2	Export	410	Rep. of Korea	KOR	414	Kuwait	KWT								05	VEGETABLES AND FRUIT	1	No Quantity							338788			0
S3	2016	2016	2016	2	0	2	Export	410	Rep. of Korea	KOR	417	Kyrgyzstan	KGZ								05	VEGETABLES AND FRUIT	1	No Quantity							185			0
S3	2016	2016	2016	2	0	2	Export	410	Rep. of Korea	KOR	418	Lao People's Dem. Rep.	LAO								05	VEGETABLES AND FRUIT	1	No Quantity							34485			0
S3	2016	2016	2016	2	0	2	Export	410	Rep. of Korea	KOR	422	Lebanon	LBN								05	VEGETABLES AND FRUIT	1	No Quantity							367413			0
S3	2016	2016	2016	2	0	2	Export	410	Rep. of Korea	KOR	440	Lithuania	LTU								05	VEGETABLES AND FRUIT	1	No Quantity							3844			0
S3	2016	2016	2016	2	0	2	Export	410	Rep. of Korea	KOR	446	China, Macao SAR	MAC								05	VEGETABLES AND FRUIT	1	No Quantity							463094			0
S3	2016	2016	2016	2	0	2	Export	410	Rep. of Korea	KOR	450	Madagascar	MDG								05	VEGETABLES AND FRUIT	1	No Quantity							2			0
S3	2016	2016	2016	2	0	2	Export	410	Rep. of Korea	KOR	454	Malawi	MWI								05	VEGETABLES AND FRUIT	1	No Quantity							536			0
S3	2016	2016	2016	2	0	2	Export	410	Rep. of Korea	KOR	458	Malaysia	MYS								05	VEGETABLES AND FRUIT	1	No Quantity							10070012			0
S3	2016	2016	2016	2	0	2	Export	410	Rep. of Korea	KOR	470	Malta	MLT								05	VEGETABLES AND FRUIT	1	No Quantity							9			0
S3	2016	2016	2016	2	0	2	Export	410	Rep. of Korea	KOR	480	Mauritius	MUS								05	VEGETABLES AND FRUIT	1	No Quantity							3			0
S3	2016	2016	2016	2	0	2	Export	410	Rep. of Korea	KOR	484	Mexico	MEX								05	VEGETABLES AND FRUIT	1	No Quantity							2981			0
S3	2016	2016	2016	2	0	2	Export	410	Rep. of Korea	KOR	490	Other Asia, nes									05	VEGETABLES AND FRUIT	1	No Quantity							62491097			0
S3	2016	2016	2016	2	0	2	Export	410	Rep. of Korea	KOR	496	Mongolia	MNG								05	VEGETABLES AND FRUIT	1	No Quantity							1289325			0
S3	2016	2016	2016	2	0	2	Export	410	Rep. of Korea	KOR	504	Morocco	MAR								05	VEGETABLES AND FRUIT	1	No Quantity							17619			0
S3	2016	2016	2016	2	0	2	Export	410	Rep. of Korea	KOR	512	Oman	OMN								05	VEGETABLES AND FRUIT	1	No Quantity							29516			0
S3	2016	2016	2016	2	0	2	Export	410	Rep. of Korea	KOR	528	Netherlands	NLD								05	VEGETABLES AND FRUIT	1	No Quantity							10452151			0
S3	2016	2016	2016	2	0	2	Export	410	Rep. of Korea	KOR	554	New Zealand	NZL								05	VEGETABLES AND FRUIT	1	No Quantity							2351991			0
S3	2016	2016	2016	2	0	2	Export	410	Rep. of Korea	KOR	558	Nicaragua	NIC								05	VEGETABLES AND FRUIT	1	No Quantity							387			0
S3	2016	2016	2016	2	0	2	Export	410	Rep. of Korea	KOR	579	Norway	NOR								05	VEGETABLES AND FRUIT	1	No Quantity							27005			0
S3	2016	2016	2016	2	0	2	Export	410	Rep. of Korea	KOR	580	N. Mariana Isds	MNP								05	VEGETABLES AND FRUIT	1	No Quantity							1003525			0
S3	2016	2016	2016	2	0	2	Export	410	Rep. of Korea	KOR	583	FS Micronesia	FSM								05	VEGETABLES AND FRUIT	1	No Quantity							189633			0
S3	2016	2016	2016	2	0	2	Export	410	Rep. of Korea	KOR	584	Marshall Isds	MHL								05	VEGETABLES AND FRUIT	1	No Quantity							24357			0
S3	2016	2016	2016	2	0	2	Export	410	Rep. of Korea	KOR	585	Palau	PLW								05	VEGETABLES AND FRUIT	1	No Quantity							13208			0
S3	2016	2016	2016	2	0	2	Export	410	Rep. of Korea	KOR	586	Pakistan	PAK								05	VEGETABLES AND FRUIT	1	No Quantity							3064			0
S3	2016	2016	2016	2	0	2	Export	410	Rep. of Korea	KOR	598	Papua New Guinea	PNG								05	VEGETABLES AND FRUIT	1	No Quantity							880			0
S3	2016	2016	2016	2	0	2	Export	410	Rep. of Korea	KOR	600	Paraguay	PRY								05	VEGETABLES AND FRUIT	1	No Quantity							728			0
S3	2016	2016	2016	2	0	2	Export	410	Rep. of Korea	KOR	604	Peru	PER								05	VEGETABLES AND FRUIT	1	No Quantity							376575			0
S3	2016	2016	2016	2	0	2	Export	410	Rep. of Korea	KOR	608	Philippines	PHL								05	VEGETABLES AND FRUIT	1	No Quantity							4480167			0
S3	2016	2016	2016	2	0	2	Export	410	Rep. of Korea	KOR	616	Poland	POL								05	VEGETABLES AND FRUIT	1	No Quantity							155874			0
S3	2016	2016	2016	2	0	2	Export	410	Rep. of Korea	KOR	620	Portugal	PRT								05	VEGETABLES AND FRUIT	1	No Quantity							1586			0
S3	2016	2016	2016	2	0	2	Export	410	Rep. of Korea	KOR	634	Qatar	QAT								05	VEGETABLES AND FRUIT	1	No Quantity							92393			0
S3	2016	2016	2016	2	0	2	Export	410	Rep. of Korea	KOR	642	Romania	ROU								05	VEGETABLES AND FRUIT	1	No Quantity							4500			0
S3	2016	2016	2016	2	0	2	Export	410	Rep. of Korea	KOR	643	Russian Federation	RUS								05	VEGETABLES AND FRUIT	1	No Quantity							1594456			0
S3	2016	2016	2016	2	0	2	Export	410	Rep. of Korea	KOR	682	Saudi Arabia	SAU								05	VEGETABLES AND FRUIT	1	No Quantity							470432			0
S3	2016	2016	2016	2	0	2	Export	410	Rep. of Korea	KOR	686	Senegal	SEN								05	VEGETABLES AND FRUIT	1	No Quantity							6039			0
S3	2016	2016	2016	2	0	2	Export	410	Rep. of Korea	KOR	690	Seychelles	SYC								05	VEGETABLES AND FRUIT	1	No Quantity							181051			0
S3	2016	2016	2016	2	0	2	Export	410	Rep. of Korea	KOR	699	India	IND								05	VEGETABLES AND FRUIT	1	No Quantity							59747			0
S3	2016	2016	2016	2	0	2	Export	410	Rep. of Korea	KOR	702	Singapore	SGP								05	VEGETABLES AND FRUIT	1	No Quantity							18786704			0
S3	2016	2016	2016	2	0	2	Export	410	Rep. of Korea	KOR	703	Slovakia	SVK								05	VEGETABLES AND FRUIT	1	No Quantity							28379			0
S3	2016	2016	2016	2	0	2	Export	410	Rep. of Korea	KOR	704	Viet Nam	VNM								05	VEGETABLES AND FRUIT	1	No Quantity							14832865			0
S3	2016	2016	2016	2	0	2	Export	410	Rep. of Korea	KOR	705	Slovenia	SVN								05	VEGETABLES AND FRUIT	1	No Quantity							5906			0
S3	2016	2016	2016	2	0	2	Export	410	Rep. of Korea	KOR	706	Somalia	SOM								05	VEGETABLES AND FRUIT	1	No Quantity							18158			0
S3	2016	2016	2016	2	0	2	Export	410	Rep. of Korea	KOR	710	South Africa	ZAF								05	VEGETABLES AND FRUIT	1	No Quantity							29184			0
S3	2016	2016	2016	2	0	2	Export	410	Rep. of Korea	KOR	724	Spain	ESP								05	VEGETABLES AND FRUIT	1	No Quantity							275910			0
S3	2016	2016	2016	2	0	2	Export	410	Rep. of Korea	KOR	729	Sudan	SDN								05	VEGETABLES AND FRUIT	1	No Quantity							49565			0
S3	2016	2016	2016	2	0	2	Export	410	Rep. of Korea	KOR	752	Sweden	SWE								05	VEGETABLES AND FRUIT	1	No Quantity							385946			0
S3	2016	2016	2016	2	0	2	Export	410	Rep. of Korea	KOR	757	Switzerland	CHE								05	VEGETABLES AND FRUIT	1	No Quantity							160584			0
S3	2016	2016	2016	2	0	2	Export	410	Rep. of Korea	KOR	762	Tajikistan	TJK								05	VEGETABLES AND FRUIT	1	No Quantity							385			0
S3	2016	2016	2016	2	0	2	Export	410	Rep. of Korea	KOR	764	Thailand	THA								05	VEGETABLES AND FRUIT	1	No Quantity							6740367			0
S3	2016	2016	2016	2	0	2	Export	410	Rep. of Korea	KOR	784	United Arab Emirates	ARE								05	VEGETABLES AND FRUIT	1	No Quantity							1526207			0
S3	2016	2016	2016	2	0	2	Export	410	Rep. of Korea	KOR	788	Tunisia	TUN								05	VEGETABLES AND FRUIT	1	No Quantity							986			0
S3	2016	2016	2016	2	0	2	Export	410	Rep. of Korea	KOR	792	Turkey	TUR								05	VEGETABLES AND FRUIT	1	No Quantity							7068			0
S3	2016	2016	2016	2	0	2	Export	410	Rep. of Korea	KOR	818	Egypt	EGY								05	VEGETABLES AND FRUIT	1	No Quantity							3569			0
S3	2016	2016	2016	2	0	2	Export	410	Rep. of Korea	KOR	826	United Kingdom	GBR								05	VEGETABLES AND FRUIT	1	No Quantity							2628744			0
S3	2016	2016	2016	2	0	2	Export	410	Rep. of Korea	KOR	842	USA	USA								05	VEGETABLES AND FRUIT	1	No Quantity							68556689			0
S3	2016	2016	2016	2	0	2	Export	410	Rep. of Korea	KOR	860	Uzbekistan	UZB								05	VEGETABLES AND FRUIT	1	No Quantity							752			0
S3	2016	2016	2016	2	0	2	Export	410	Rep. of Korea	KOR	899	Areas, nes									05	VEGETABLES AND FRUIT	1	No Quantity							1555			0
S3	2016	2016	2016	2	0	2	Export	414	Kuwait	KWT	0	World	WLD								05	VEGETABLES AND FRUIT	1	No Quantity							116237739			0
S3	2016	2016	2016	2	0	2	Export	414	Kuwait	KWT	36	Australia	AUS								05	VEGETABLES AND FRUIT	1	No Quantity							197543			0
S3	2016	2016	2016	2	0	2	Export	414	Kuwait	KWT	48	Bahrain	BHR								05	VEGETABLES AND FRUIT	1	No Quantity							5564253			0
S3	2016	2016	2016	2	0	2	Export	414	Kuwait	KWT	100	Bulgaria	BGR								05	VEGETABLES AND FRUIT	1	No Quantity							2206			0
S3	2016	2016	2016	2	0	2	Export	414	Kuwait	KWT	144	Sri Lanka	LKA								05	VEGETABLES AND FRUIT	1	No Quantity							10086			0
S3	2016	2016	2016	2	0	2	Export	414	Kuwait	KWT	156	China	CHN								05	VEGETABLES AND FRUIT	1	No Quantity							21585			0
S3	2016	2016	2016	2	0	2	Export	414	Kuwait	KWT	276	Germany	DEU								05	VEGETABLES AND FRUIT	1	No Quantity							1559			0
S3	2016	2016	2016	2	0	2	Export	414	Kuwait	KWT	344	China, Hong Kong SAR	HKG								05	VEGETABLES AND FRUIT	1	No Quantity							2389			0
S3	2016	2016	2016	2	0	2	Export	414	Kuwait	KWT	364	Iran	IRN								05	VEGETABLES AND FRUIT	1	No Quantity							6905780			0
S3	2016	2016	2016	2	0	2	Export	414	Kuwait	KWT	368	Iraq	IRQ								05	VEGETABLES AND FRUIT	1	No Quantity							31911737			0
S3	2016	2016	2016	2	0	2	Export	414	Kuwait	KWT	400	Jordan	JOR								05	VEGETABLES AND FRUIT	1	No Quantity							3244005			0
S3	2016	2016	2016	2	0	2	Export	414	Kuwait	KWT	422	Lebanon	LBN								05	VEGETABLES AND FRUIT	1	No Quantity							34914			0
S3	2016	2016	2016	2	0	2	Export	414	Kuwait	KWT	496	Mongolia	MNG								05	VEGETABLES AND FRUIT	1	No Quantity							332			0
S3	2016	2016	2016	2	0	2	Export	414	Kuwait	KWT	512	Oman	OMN								05	VEGETABLES AND FRUIT	1	No Quantity							1786720			0
S3	2016	2016	2016	2	0	2	Export	414	Kuwait	KWT	634	Qatar	QAT								05	VEGETABLES AND FRUIT	1	No Quantity							8575760			0
S3	2016	2016	2016	2	0	2	Export	414	Kuwait	KWT	682	Saudi Arabia	SAU								05	VEGETABLES AND FRUIT	1	No Quantity							42747590			0
S3	2016	2016	2016	2	0	2	Export	414	Kuwait	KWT	686	Senegal	SEN								05	VEGETABLES AND FRUIT	1	No Quantity							54225			0
S3	2016	2016	2016	2	0	2	Export	414	Kuwait	KWT	699	India	IND								05	VEGETABLES AND FRUIT	1	No Quantity							627974			0
S3	2016	2016	2016	2	0	2	Export	414	Kuwait	KWT	702	Singapore	SGP								05	VEGETABLES AND FRUIT	1	No Quantity							15550			0
S3	2016	2016	2016	2	0	2	Export	414	Kuwait	KWT	704	Viet Nam	VNM								05	VEGETABLES AND FRUIT	1	No Quantity							68808			0
S3	2016	2016	2016	2	0	2	Export	414	Kuwait	KWT	784	United Arab Emirates	ARE								05	VEGETABLES AND FRUIT	1	No Quantity							12673569			0
S3	2016	2016	2016	2	0	2	Export	414	Kuwait	KWT	792	Turkey	TUR								05	VEGETABLES AND FRUIT	1	No Quantity							377815			0
S3	2016	2016	2016	2	0	2	Export	414	Kuwait	KWT	818	Egypt	EGY								05	VEGETABLES AND FRUIT	1	No Quantity							375950			0
S3	2016	2016	2016	2	0	2	Export	414	Kuwait	KWT	842	USA	USA								05	VEGETABLES AND FRUIT	1	No Quantity							283219			0
S3	2016	2016	2016	2	0	2	Export	414	Kuwait	KWT	887	Yemen	YEM								05	VEGETABLES AND FRUIT	1	No Quantity							754170			0
S3	2016	2016	2016	2	0	2	Export	410	Rep. of Korea	KOR	0	World	WLD								06	SUGAR,SUGR.PREPTNS,HONEY	1	No Quantity							397600522			0
S3	2016	2016	2016	2	0	2	Export	410	Rep. of Korea	KOR	12	Algeria	DZA								06	SUGAR,SUGR.PREPTNS,HONEY	1	No Quantity							163			0
S3	2016	2016	2016	2	0	2	Export	410	Rep. of Korea	KOR	31	Azerbaijan	AZE								06	SUGAR,SUGR.PREPTNS,HONEY	1	No Quantity							1425			0
S3	2016	2016	2016	2	0	2	Export	410	Rep. of Korea	KOR	32	Argentina	ARG								06	SUGAR,SUGR.PREPTNS,HONEY	1	No Quantity							26023			0
S3	2016	2016	2016	2	0	2	Export	410	Rep. of Korea	KOR	36	Australia	AUS								06	SUGAR,SUGR.PREPTNS,HONEY	1	No Quantity							6950856			0
S3	2016	2016	2016	2	0	2	Export	410	Rep. of Korea	KOR	40	Austria	AUT								06	SUGAR,SUGR.PREPTNS,HONEY	1	No Quantity							26527			0
S3	2016	2016	2016	2	0	2	Export	410	Rep. of Korea	KOR	48	Bahrain	BHR								06	SUGAR,SUGR.PREPTNS,HONEY	1	No Quantity							58540			0
S3	2016	2016	2016	2	0	2	Export	410	Rep. of Korea	KOR	50	Bangladesh	BGD								06	SUGAR,SUGR.PREPTNS,HONEY	1	No Quantity							543657			0
S3	2016	2016	2016	2	0	2	Export	410	Rep. of Korea	KOR	56	Belgium	BEL								06	SUGAR,SUGR.PREPTNS,HONEY	1	No Quantity							842			0
S3	2016	2016	2016	2	0	2	Export	410	Rep. of Korea	KOR	68	Bolivia (Plurinational State of)	BOL								06	SUGAR,SUGR.PREPTNS,HONEY	1	No Quantity							237139			0
S3	2016	2016	2016	2	0	2	Export	410	Rep. of Korea	KOR	76	Brazil	BRA								06	SUGAR,SUGR.PREPTNS,HONEY	1	No Quantity							38755			0
S3	2016	2016	2016	2	0	2	Export	410	Rep. of Korea	KOR	96	Brunei Darussalam	BRN								06	SUGAR,SUGR.PREPTNS,HONEY	1	No Quantity							8653			0
S3	2016	2016	2016	2	0	2	Export	410	Rep. of Korea	KOR	100	Bulgaria	BGR								06	SUGAR,SUGR.PREPTNS,HONEY	1	No Quantity							3117			0
S3	2016	2016	2016	2	0	2	Export	410	Rep. of Korea	KOR	104	Myanmar	MMR								06	SUGAR,SUGR.PREPTNS,HONEY	1	No Quantity							1128328			0
S3	2016	2016	2016	2	0	2	Export	410	Rep. of Korea	KOR	116	Cambodia	KHM								06	SUGAR,SUGR.PREPTNS,HONEY	1	No Quantity							75633			0
S3	2016	2016	2016	2	0	2	Export	410	Rep. of Korea	KOR	120	Cameroon	CMR								06	SUGAR,SUGR.PREPTNS,HONEY	1	No Quantity							42			0
S3	2016	2016	2016	2	0	2	Export	410	Rep. of Korea	KOR	124	Canada	CAN								06	SUGAR,SUGR.PREPTNS,HONEY	1	No Quantity							764580			0
S3	2016	2016	2016	2	0	2	Export	410	Rep. of Korea	KOR	144	Sri Lanka	LKA								06	SUGAR,SUGR.PREPTNS,HONEY	1	No Quantity							1470425			0
S3	2016	2016	2016	2	0	2	Export	410	Rep. of Korea	KOR	152	Chile	CHL								06	SUGAR,SUGR.PREPTNS,HONEY	1	No Quantity							29196			0
S3	2016	2016	2016	2	0	2	Export	410	Rep. of Korea	KOR	156	China	CHN								06	SUGAR,SUGR.PREPTNS,HONEY	1	No Quantity							133651105			0
S3	2016	2016	2016	2	0	2	Export	410	Rep. of Korea	KOR	170	Colombia	COL								06	SUGAR,SUGR.PREPTNS,HONEY	1	No Quantity							88			0
S3	2016	2016	2016	2	0	2	Export	410	Rep. of Korea	KOR	178	Congo	COG								06	SUGAR,SUGR.PREPTNS,HONEY	1	No Quantity							133			0
S3	2016	2016	2016	2	0	2	Export	410	Rep. of Korea	KOR	192	Cuba	CUB								06	SUGAR,SUGR.PREPTNS,HONEY	1	No Quantity							45			0
S3	2016	2016	2016	2	0	2	Export	410	Rep. of Korea	KOR	203	Czechia	CZE								06	SUGAR,SUGR.PREPTNS,HONEY	1	No Quantity							22857			0
S3	2016	2016	2016	2	0	2	Export	410	Rep. of Korea	KOR	204	Benin	BEN								06	SUGAR,SUGR.PREPTNS,HONEY	1	No Quantity							30			0
S3	2016	2016	2016	2	0	2	Export	410	Rep. of Korea	KOR	214	Dominican Rep.	DOM								06	SUGAR,SUGR.PREPTNS,HONEY	1	No Quantity							408			0
S3	2016	2016	2016	2	0	2	Export	410	Rep. of Korea	KOR	218	Ecuador	ECU								06	SUGAR,SUGR.PREPTNS,HONEY	1	No Quantity							2240			0
S3	2016	2016	2016	2	0	2	Export	410	Rep. of Korea	KOR	231	Ethiopia	ETH								06	SUGAR,SUGR.PREPTNS,HONEY	1	No Quantity							75000			0
S3	2016	2016	2016	2	0	2	Export	410	Rep. of Korea	KOR	246	Finland	FIN								06	SUGAR,SUGR.PREPTNS,HONEY	1	No Quantity							44711			0
S3	2016	2016	2016	2	0	2	Export	410	Rep. of Korea	KOR	251	France	FRA								06	SUGAR,SUGR.PREPTNS,HONEY	1	No Quantity							46436			0
S3	2016	2016	2016	2	0	2	Export	410	Rep. of Korea	KOR	262	Djibouti	DJI								06	SUGAR,SUGR.PREPTNS,HONEY	1	No Quantity							220000			0
S3	2016	2016	2016	2	0	2	Export	410	Rep. of Korea	KOR	268	Georgia	GEO								06	SUGAR,SUGR.PREPTNS,HONEY	1	No Quantity							43296			0
S3	2016	2016	2016	2	0	2	Export	410	Rep. of Korea	KOR	270	Gambia	GMB								06	SUGAR,SUGR.PREPTNS,HONEY	1	No Quantity							44400			0
S3	2016	2016	2016	2	0	2	Export	410	Rep. of Korea	KOR	276	Germany	DEU								06	SUGAR,SUGR.PREPTNS,HONEY	1	No Quantity							488225			0
S3	2016	2016	2016	2	0	2	Export	410	Rep. of Korea	KOR	288	Ghana	GHA								06	SUGAR,SUGR.PREPTNS,HONEY	1	No Quantity							278328			0
S3	2016	2016	2016	2	0	2	Export	410	Rep. of Korea	KOR	296	Kiribati	KIR								06	SUGAR,SUGR.PREPTNS,HONEY	1	No Quantity							10			0
S3	2016	2016	2016	2	0	2	Export	410	Rep. of Korea	KOR	300	Greece	GRC								06	SUGAR,SUGR.PREPTNS,HONEY	1	No Quantity							369057			0
S3	2016	2016	2016	2	0	2	Export	410	Rep. of Korea	KOR	316	Guam	GUM								06	SUGAR,SUGR.PREPTNS,HONEY	1	No Quantity							443656			0
S3	2016	2016	2016	2	0	2	Export	410	Rep. of Korea	KOR	324	Guinea	GIN								06	SUGAR,SUGR.PREPTNS,HONEY	1	No Quantity							3887			0
S3	2016	2016	2016	2	0	2	Export	410	Rep. of Korea	KOR	332	Haiti	HTI								06	SUGAR,SUGR.PREPTNS,HONEY	1	No Quantity							19282			0
S3	2016	2016	2016	2	0	2	Export	410	Rep. of Korea	KOR	344	China, Hong Kong SAR	HKG								06	SUGAR,SUGR.PREPTNS,HONEY	1	No Quantity							48836184			0
S3	2016	2016	2016	2	0	2	Export	410	Rep. of Korea	KOR	348	Hungary	HUN								06	SUGAR,SUGR.PREPTNS,HONEY	1	No Quantity							1054			0
S3	2016	2016	2016	2	0	2	Export	410	Rep. of Korea	KOR	360	Indonesia	IDN								06	SUGAR,SUGR.PREPTNS,HONEY	1	No Quantity							6076086			0
S3	2016	2016	2016	2	0	2	Export	410	Rep. of Korea	KOR	364	Iran	IRN								06	SUGAR,SUGR.PREPTNS,HONEY	1	No Quantity							3224805			0
S3	2016	2016	2016	2	0	2	Export	410	Rep. of Korea	KOR	368	Iraq	IRQ								06	SUGAR,SUGR.PREPTNS,HONEY	1	No Quantity							18201			0
S3	2016	2016	2016	2	0	2	Export	410	Rep. of Korea	KOR	372	Ireland	IRL								06	SUGAR,SUGR.PREPTNS,HONEY	1	No Quantity							1657			0
S3	2016	2016	2016	2	0	2	Export	410	Rep. of Korea	KOR	376	Israel	ISR								06	SUGAR,SUGR.PREPTNS,HONEY	1	No Quantity							27858			0
S3	2016	2016	2016	2	0	2	Export	410	Rep. of Korea	KOR	381	Italy	ITA								06	SUGAR,SUGR.PREPTNS,HONEY	1	No Quantity							88279			0
S3	2016	2016	2016	2	0	2	Export	410	Rep. of Korea	KOR	384	Côte d'Ivoire	CIV								06	SUGAR,SUGR.PREPTNS,HONEY	1	No Quantity							86744			0
S3	2016	2016	2016	2	0	2	Export	410	Rep. of Korea	KOR	392	Japan	JPN								06	SUGAR,SUGR.PREPTNS,HONEY	1	No Quantity							98027365			0
S3	2016	2016	2016	2	0	2	Export	410	Rep. of Korea	KOR	398	Kazakhstan	KAZ								06	SUGAR,SUGR.PREPTNS,HONEY	1	No Quantity							1022438			0
S3	2016	2016	2016	2	0	2	Export	410	Rep. of Korea	KOR	400	Jordan	JOR								06	SUGAR,SUGR.PREPTNS,HONEY	1	No Quantity							28846			0
S3	2016	2016	2016	2	0	2	Export	410	Rep. of Korea	KOR	404	Kenya	KEN								06	SUGAR,SUGR.PREPTNS,HONEY	1	No Quantity							52514			0
S3	2016	2016	2016	2	0	2	Export	410	Rep. of Korea	KOR	414	Kuwait	KWT								06	SUGAR,SUGR.PREPTNS,HONEY	1	No Quantity							330877			0
S3	2016	2016	2016	2	0	2	Export	410	Rep. of Korea	KOR	417	Kyrgyzstan	KGZ								06	SUGAR,SUGR.PREPTNS,HONEY	1	No Quantity							13654			0
S3	2016	2016	2016	2	0	2	Export	410	Rep. of Korea	KOR	418	Lao People's Dem. Rep.	LAO								06	SUGAR,SUGR.PREPTNS,HONEY	1	No Quantity							48450			0
S3	2016	2016	2016	2	0	2	Export	410	Rep. of Korea	KOR	440	Lithuania	LTU								06	SUGAR,SUGR.PREPTNS,HONEY	1	No Quantity							2294			0
S3	2016	2016	2016	2	0	2	Export	410	Rep. of Korea	KOR	442	Luxembourg	LUX								06	SUGAR,SUGR.PREPTNS,HONEY	1	No Quantity							90			0
S3	2016	2016	2016	2	0	2	Export	410	Rep. of Korea	KOR	446	China, Macao SAR	MAC								06	SUGAR,SUGR.PREPTNS,HONEY	1	No Quantity							78376			0
S3	2016	2016	2016	2	0	2	Export	410	Rep. of Korea	KOR	450	Madagascar	MDG								06	SUGAR,SUGR.PREPTNS,HONEY	1	No Quantity							36			0
S3	2016	2016	2016	2	0	2	Export	410	Rep. of Korea	KOR	458	Malaysia	MYS								06	SUGAR,SUGR.PREPTNS,HONEY	1	No Quantity							1071515			0
S3	2016	2016	2016	2	0	2	Export	410	Rep. of Korea	KOR	480	Mauritius	MUS								06	SUGAR,SUGR.PREPTNS,HONEY	1	No Quantity							19350			0
S3	2016	2016	2016	2	0	2	Export	410	Rep. of Korea	KOR	484	Mexico	MEX								06	SUGAR,SUGR.PREPTNS,HONEY	1	No Quantity							85969			0
S3	2016	2016	2016	2	0	2	Export	410	Rep. of Korea	KOR	490	Other Asia, nes									06	SUGAR,SUGR.PREPTNS,HONEY	1	No Quantity							4089955			0
S3	2016	2016	2016	2	0	2	Export	410	Rep. of Korea	KOR	496	Mongolia	MNG								06	SUGAR,SUGR.PREPTNS,HONEY	1	No Quantity							538759			0
S3	2016	2016	2016	2	0	2	Export	410	Rep. of Korea	KOR	520	Nauru	NRU								06	SUGAR,SUGR.PREPTNS,HONEY	1	No Quantity							4			0
S3	2016	2016	2016	2	0	2	Export	410	Rep. of Korea	KOR	524	Nepal	NPL								06	SUGAR,SUGR.PREPTNS,HONEY	1	No Quantity							187978			0
S3	2016	2016	2016	2	0	2	Export	410	Rep. of Korea	KOR	528	Netherlands	NLD								06	SUGAR,SUGR.PREPTNS,HONEY	1	No Quantity							2502791			0
S3	2016	2016	2016	2	0	2	Export	410	Rep. of Korea	KOR	554	New Zealand	NZL								06	SUGAR,SUGR.PREPTNS,HONEY	1	No Quantity							459513			0
S3	2016	2016	2016	2	0	2	Export	410	Rep. of Korea	KOR	558	Nicaragua	NIC								06	SUGAR,SUGR.PREPTNS,HONEY	1	No Quantity							252			0
S3	2016	2016	2016	2	0	2	Export	410	Rep. of Korea	KOR	579	Norway	NOR								06	SUGAR,SUGR.PREPTNS,HONEY	1	No Quantity							1803			0
S3	2016	2016	2016	2	0	2	Export	410	Rep. of Korea	KOR	580	N. Mariana Isds	MNP								06	SUGAR,SUGR.PREPTNS,HONEY	1	No Quantity							114208			0
S3	2016	2016	2016	2	0	2	Export	410	Rep. of Korea	KOR	584	Marshall Isds	MHL								06	SUGAR,SUGR.PREPTNS,HONEY	1	No Quantity							16			0
S3	2016	2016	2016	2	0	2	Export	410	Rep. of Korea	KOR	585	Palau	PLW								06	SUGAR,SUGR.PREPTNS,HONEY	1	No Quantity							133716			0
S3	2016	2016	2016	2	0	2	Export	410	Rep. of Korea	KOR	586	Pakistan	PAK								06	SUGAR,SUGR.PREPTNS,HONEY	1	No Quantity							2020758			0
S3	2016	2016	2016	2	0	2	Export	410	Rep. of Korea	KOR	598	Papua New Guinea	PNG								06	SUGAR,SUGR.PREPTNS,HONEY	1	No Quantity							994			0
S3	2016	2016	2016	2	0	2	Export	410	Rep. of Korea	KOR	600	Paraguay	PRY								06	SUGAR,SUGR.PREPTNS,HONEY	1	No Quantity							5053			0
S3	2016	2016	2016	2	0	2	Export	410	Rep. of Korea	KOR	604	Peru	PER								06	SUGAR,SUGR.PREPTNS,HONEY	1	No Quantity							50726			0
S3	2016	2016	2016	2	0	2	Export	410	Rep. of Korea	KOR	608	Philippines	PHL								06	SUGAR,SUGR.PREPTNS,HONEY	1	No Quantity							33684530			0
S3	2016	2016	2016	2	0	2	Export	410	Rep. of Korea	KOR	620	Portugal	PRT								06	SUGAR,SUGR.PREPTNS,HONEY	1	No Quantity							138			0
S3	2016	2016	2016	2	0	2	Export	410	Rep. of Korea	KOR	634	Qatar	QAT								06	SUGAR,SUGR.PREPTNS,HONEY	1	No Quantity							38586			0
S3	2016	2016	2016	2	0	2	Export	410	Rep. of Korea	KOR	643	Russian Federation	RUS								06	SUGAR,SUGR.PREPTNS,HONEY	1	No Quantity							1498809			0
S3	2016	2016	2016	2	0	2	Export	410	Rep. of Korea	KOR	682	Saudi Arabia	SAU								06	SUGAR,SUGR.PREPTNS,HONEY	1	No Quantity							1693976			0
S3	2016	2016	2016	2	0	2	Export	410	Rep. of Korea	KOR	690	Seychelles	SYC								06	SUGAR,SUGR.PREPTNS,HONEY	1	No Quantity							105			0
S3	2016	2016	2016	2	0	2	Export	410	Rep. of Korea	KOR	699	India	IND								06	SUGAR,SUGR.PREPTNS,HONEY	1	No Quantity							561518			0
S3	2016	2016	2016	2	0	2	Export	410	Rep. of Korea	KOR	702	Singapore	SGP								06	SUGAR,SUGR.PREPTNS,HONEY	1	No Quantity							1806720			0
S3	2016	2016	2016	2	0	2	Export	410	Rep. of Korea	KOR	703	Slovakia	SVK								06	SUGAR,SUGR.PREPTNS,HONEY	1	No Quantity							195			0
S3	2016	2016	2016	2	0	2	Export	410	Rep. of Korea	KOR	704	Viet Nam	VNM								06	SUGAR,SUGR.PREPTNS,HONEY	1	No Quantity							27549738			0
S3	2016	2016	2016	2	0	2	Export	410	Rep. of Korea	KOR	705	Slovenia	SVN								06	SUGAR,SUGR.PREPTNS,HONEY	1	No Quantity							274042			0
S3	2016	2016	2016	2	0	2	Export	410	Rep. of Korea	KOR	706	Somalia	SOM								06	SUGAR,SUGR.PREPTNS,HONEY	1	No Quantity							84300			0
S3	2016	2016	2016	2	0	2	Export	410	Rep. of Korea	KOR	710	South Africa	ZAF								06	SUGAR,SUGR.PREPTNS,HONEY	1	No Quantity							15325			0
S3	2016	2016	2016	2	0	2	Export	410	Rep. of Korea	KOR	724	Spain	ESP								06	SUGAR,SUGR.PREPTNS,HONEY	1	No Quantity							1206386			0
S3	2016	2016	2016	2	0	2	Export	410	Rep. of Korea	KOR	729	Sudan	SDN								06	SUGAR,SUGR.PREPTNS,HONEY	1	No Quantity							74763			0
S3	2016	2016	2016	2	0	2	Export	410	Rep. of Korea	KOR	757	Switzerland	CHE								06	SUGAR,SUGR.PREPTNS,HONEY	1	No Quantity							1906			0
S3	2016	2016	2016	2	0	2	Export	410	Rep. of Korea	KOR	764	Thailand	THA								06	SUGAR,SUGR.PREPTNS,HONEY	1	No Quantity							229591			0
S3	2016	2016	2016	2	0	2	Export	410	Rep. of Korea	KOR	768	Togo	TGO								06	SUGAR,SUGR.PREPTNS,HONEY	1	No Quantity							217			0
S3	2016	2016	2016	2	0	2	Export	410	Rep. of Korea	KOR	784	United Arab Emirates	ARE								06	SUGAR,SUGR.PREPTNS,HONEY	1	No Quantity							5982317			0
S3	2016	2016	2016	2	0	2	Export	410	Rep. of Korea	KOR	788	Tunisia	TUN								06	SUGAR,SUGR.PREPTNS,HONEY	1	No Quantity							98			0
S3	2016	2016	2016	2	0	2	Export	410	Rep. of Korea	KOR	792	Turkey	TUR								06	SUGAR,SUGR.PREPTNS,HONEY	1	No Quantity							34200			0
S3	2016	2016	2016	2	0	2	Export	410	Rep. of Korea	KOR	795	Turkmenistan	TKM								06	SUGAR,SUGR.PREPTNS,HONEY	1	No Quantity							1164			0
S3	2016	2016	2016	2	0	2	Export	410	Rep. of Korea	KOR	804	Ukraine	UKR								06	SUGAR,SUGR.PREPTNS,HONEY	1	No Quantity							2106			0
S3	2016	2016	2016	2	0	2	Export	410	Rep. of Korea	KOR	818	Egypt	EGY								06	SUGAR,SUGR.PREPTNS,HONEY	1	No Quantity							1450			0
S3	2016	2016	2016	2	0	2	Export	410	Rep. of Korea	KOR	826	United Kingdom	GBR								06	SUGAR,SUGR.PREPTNS,HONEY	1	No Quantity							446721			0
S3	2016	2016	2016	2	0	2	Export	410	Rep. of Korea	KOR	834	United Rep. of Tanzania	TZA								06	SUGAR,SUGR.PREPTNS,HONEY	1	No Quantity							100			0
S3	2016	2016	2016	2	0	2	Export	410	Rep. of Korea	KOR	842	USA	USA								06	SUGAR,SUGR.PREPTNS,HONEY	1	No Quantity							5955747			0
S3	2016	2016	2016	2	0	2	Export	410	Rep. of Korea	KOR	860	Uzbekistan	UZB								06	SUGAR,SUGR.PREPTNS,HONEY	1	No Quantity							29421			0
S3	2016	2016	2016	2	0	2	Export	410	Rep. of Korea	KOR	887	Yemen	YEM								06	SUGAR,SUGR.PREPTNS,HONEY	1	No Quantity							60090			0
S3	2016	2016	2016	2	0	2	Export	414	Kuwait	KWT	0	World	WLD								06	SUGAR,SUGR.PREPTNS,HONEY	1	No Quantity							13083550			0
S3	2016	2016	2016	2	0	2	Export	414	Kuwait	KWT	8	Albania	ALB								06	SUGAR,SUGR.PREPTNS,HONEY	1	No Quantity							23175			0
S3	2016	2016	2016	2	0	2	Export	414	Kuwait	KWT	36	Australia	AUS								06	SUGAR,SUGR.PREPTNS,HONEY	1	No Quantity							12730			0
S3	2016	2016	2016	2	0	2	Export	414	Kuwait	KWT	48	Bahrain	BHR								06	SUGAR,SUGR.PREPTNS,HONEY	1	No Quantity							330804			0
S3	2016	2016	2016	2	0	2	Export	414	Kuwait	KWT	50	Bangladesh	BGD								06	SUGAR,SUGR.PREPTNS,HONEY	1	No Quantity							20867			0
S3	2016	2016	2016	2	0	2	Export	414	Kuwait	KWT	156	China	CHN								06	SUGAR,SUGR.PREPTNS,HONEY	1	No Quantity							2256			0
S3	2016	2016	2016	2	0	2	Export	414	Kuwait	KWT	251	France	FRA								06	SUGAR,SUGR.PREPTNS,HONEY	1	No Quantity							56980			0
S3	2016	2016	2016	2	0	2	Export	414	Kuwait	KWT	364	Iran	IRN								06	SUGAR,SUGR.PREPTNS,HONEY	1	No Quantity							640965			0
S3	2016	2016	2016	2	0	2	Export	414	Kuwait	KWT	368	Iraq	IRQ								06	SUGAR,SUGR.PREPTNS,HONEY	1	No Quantity							2841181			0
S3	2016	2016	2016	2	0	2	Export	414	Kuwait	KWT	400	Jordan	JOR								06	SUGAR,SUGR.PREPTNS,HONEY	1	No Quantity							3249308			0
S3	2016	2016	2016	2	0	2	Export	414	Kuwait	KWT	422	Lebanon	LBN								06	SUGAR,SUGR.PREPTNS,HONEY	1	No Quantity							81698			0
S3	2016	2016	2016	2	0	2	Export	414	Kuwait	KWT	434	Libya	LBY								06	SUGAR,SUGR.PREPTNS,HONEY	1	No Quantity							113904			0
S3	2016	2016	2016	2	0	2	Export	414	Kuwait	KWT	458	Malaysia	MYS								06	SUGAR,SUGR.PREPTNS,HONEY	1	No Quantity							4771			0
S3	2016	2016	2016	2	0	2	Export	414	Kuwait	KWT	512	Oman	OMN								06	SUGAR,SUGR.PREPTNS,HONEY	1	No Quantity							144030			0
S3	2016	2016	2016	2	0	2	Export	414	Kuwait	KWT	586	Pakistan	PAK								06	SUGAR,SUGR.PREPTNS,HONEY	1	No Quantity							91077			0
S3	2016	2016	2016	2	0	2	Export	414	Kuwait	KWT	634	Qatar	QAT								06	SUGAR,SUGR.PREPTNS,HONEY	1	No Quantity							118326			0
S3	2016	2016	2016	2	0	2	Export	414	Kuwait	KWT	682	Saudi Arabia	SAU								06	SUGAR,SUGR.PREPTNS,HONEY	1	No Quantity							2964783			0
S3	2016	2016	2016	2	0	2	Export	414	Kuwait	KWT	699	India	IND								06	SUGAR,SUGR.PREPTNS,HONEY	1	No Quantity							30496			0
S3	2016	2016	2016	2	0	2	Export	414	Kuwait	KWT	729	Sudan	SDN								06	SUGAR,SUGR.PREPTNS,HONEY	1	No Quantity							906588			0
S3	2016	2016	2016	2	0	2	Export	414	Kuwait	KWT	764	Thailand	THA								06	SUGAR,SUGR.PREPTNS,HONEY	1	No Quantity							2740			0
S3	2016	2016	2016	2	0	2	Export	414	Kuwait	KWT	784	United Arab Emirates	ARE								06	SUGAR,SUGR.PREPTNS,HONEY	1	No Quantity							796671			0
S3	2016	2016	2016	2	0	2	Export	414	Kuwait	KWT	792	Turkey	TUR								06	SUGAR,SUGR.PREPTNS,HONEY	1	No Quantity							29636			0
S3	2016	2016	2016	2	0	2	Export	414	Kuwait	KWT	818	Egypt	EGY								06	SUGAR,SUGR.PREPTNS,HONEY	1	No Quantity							2553			0
S3	2016	2016	2016	2	0	2	Export	414	Kuwait	KWT	842	USA	USA								06	SUGAR,SUGR.PREPTNS,HONEY	1	No Quantity							9310			0
S3	2016	2016	2016	2	0	2	Export	414	Kuwait	KWT	887	Yemen	YEM								06	SUGAR,SUGR.PREPTNS,HONEY	1	No Quantity							608701			0
S3	2016	2016	2016	2	0	2	Export	410	Rep. of Korea	KOR	0	World	WLD								07	COFFEE,TEA,COCOA,SPICES	1	No Quantity							267568217			0
S3	2016	2016	2016	2	0	2	Export	410	Rep. of Korea	KOR	12	Algeria	DZA								07	COFFEE,TEA,COCOA,SPICES	1	No Quantity							25526			0
S3	2016	2016	2016	2	0	2	Export	410	Rep. of Korea	KOR	24	Angola	AGO								07	COFFEE,TEA,COCOA,SPICES	1	No Quantity							1208177			0
S3	2016	2016	2016	2	0	2	Export	410	Rep. of Korea	KOR	31	Azerbaijan	AZE								07	COFFEE,TEA,COCOA,SPICES	1	No Quantity							4384			0
S3	2016	2016	2016	2	0	2	Export	410	Rep. of Korea	KOR	32	Argentina	ARG								07	COFFEE,TEA,COCOA,SPICES	1	No Quantity							110179			0
S3	2016	2016	2016	2	0	2	Export	410	Rep. of Korea	KOR	36	Australia	AUS								07	COFFEE,TEA,COCOA,SPICES	1	No Quantity							4201016			0
S3	2016	2016	2016	2	0	2	Export	410	Rep. of Korea	KOR	40	Austria	AUT								07	COFFEE,TEA,COCOA,SPICES	1	No Quantity							117783			0
S3	2016	2016	2016	2	0	2	Export	410	Rep. of Korea	KOR	48	Bahrain	BHR								07	COFFEE,TEA,COCOA,SPICES	1	No Quantity							17211			0
S3	2016	2016	2016	2	0	2	Export	410	Rep. of Korea	KOR	50	Bangladesh	BGD								07	COFFEE,TEA,COCOA,SPICES	1	No Quantity							294965			0
S3	2016	2016	2016	2	0	2	Export	410	Rep. of Korea	KOR	51	Armenia	ARM								07	COFFEE,TEA,COCOA,SPICES	1	No Quantity							12629			0
S3	2016	2016	2016	2	0	2	Export	410	Rep. of Korea	KOR	56	Belgium	BEL								07	COFFEE,TEA,COCOA,SPICES	1	No Quantity							316630			0
S3	2016	2016	2016	2	0	2	Export	410	Rep. of Korea	KOR	68	Bolivia (Plurinational State of)	BOL								07	COFFEE,TEA,COCOA,SPICES	1	No Quantity							22593			0
S3	2016	2016	2016	2	0	2	Export	410	Rep. of Korea	KOR	76	Brazil	BRA								07	COFFEE,TEA,COCOA,SPICES	1	No Quantity							142475			0
S3	2016	2016	2016	2	0	2	Export	410	Rep. of Korea	KOR	96	Brunei Darussalam	BRN								07	COFFEE,TEA,COCOA,SPICES	1	No Quantity							39426			0
S3	2016	2016	2016	2	0	2	Export	410	Rep. of Korea	KOR	100	Bulgaria	BGR								07	COFFEE,TEA,COCOA,SPICES	1	No Quantity							840			0
S3	2016	2016	2016	2	0	2	Export	410	Rep. of Korea	KOR	104	Myanmar	MMR								07	COFFEE,TEA,COCOA,SPICES	1	No Quantity							203717			0
S3	2016	2016	2016	2	0	2	Export	410	Rep. of Korea	KOR	116	Cambodia	KHM								07	COFFEE,TEA,COCOA,SPICES	1	No Quantity							598445			0
S3	2016	2016	2016	2	0	2	Export	410	Rep. of Korea	KOR	120	Cameroon	CMR								07	COFFEE,TEA,COCOA,SPICES	1	No Quantity							16138			0
S3	2016	2016	2016	2	0	2	Export	410	Rep. of Korea	KOR	124	Canada	CAN								07	COFFEE,TEA,COCOA,SPICES	1	No Quantity							1613660			0
S3	2016	2016	2016	2	0	2	Export	410	Rep. of Korea	KOR	144	Sri Lanka	LKA								07	COFFEE,TEA,COCOA,SPICES	1	No Quantity							62708			0
S3	2016	2016	2016	2	0	2	Export	410	Rep. of Korea	KOR	152	Chile	CHL								07	COFFEE,TEA,COCOA,SPICES	1	No Quantity							149307			0
S3	2016	2016	2016	2	0	2	Export	410	Rep. of Korea	KOR	156	China	CHN								07	COFFEE,TEA,COCOA,SPICES	1	No Quantity							45818160			0
S3	2016	2016	2016	2	0	2	Export	410	Rep. of Korea	KOR	170	Colombia	COL								07	COFFEE,TEA,COCOA,SPICES	1	No Quantity							1707			0
S3	2016	2016	2016	2	0	2	Export	410	Rep. of Korea	KOR	178	Congo	COG								07	COFFEE,TEA,COCOA,SPICES	1	No Quantity							1113			0
S3	2016	2016	2016	2	0	2	Export	410	Rep. of Korea	KOR	188	Costa Rica	CRI								07	COFFEE,TEA,COCOA,SPICES	1	No Quantity							11666			0
S3	2016	2016	2016	2	0	2	Export	410	Rep. of Korea	KOR	191	Croatia	HRV								07	COFFEE,TEA,COCOA,SPICES	1	No Quantity							3319			0
S3	2016	2016	2016	2	0	2	Export	410	Rep. of Korea	KOR	196	Cyprus	CYP								07	COFFEE,TEA,COCOA,SPICES	1	No Quantity							33839			0
S3	2016	2016	2016	2	0	2	Export	410	Rep. of Korea	KOR	203	Czechia	CZE								07	COFFEE,TEA,COCOA,SPICES	1	No Quantity							93379			0
S3	2016	2016	2016	2	0	2	Export	410	Rep. of Korea	KOR	204	Benin	BEN								07	COFFEE,TEA,COCOA,SPICES	1	No Quantity							50			0
S3	2016	2016	2016	2	0	2	Export	410	Rep. of Korea	KOR	208	Denmark	DNK								07	COFFEE,TEA,COCOA,SPICES	1	No Quantity							33			0
S3	2016	2016	2016	2	0	2	Export	410	Rep. of Korea	KOR	214	Dominican Rep.	DOM								07	COFFEE,TEA,COCOA,SPICES	1	No Quantity							822			0
S3	2016	2016	2016	2	0	2	Export	410	Rep. of Korea	KOR	242	Fiji	FJI								07	COFFEE,TEA,COCOA,SPICES	1	No Quantity							4453			0
S3	2016	2016	2016	2	0	2	Export	410	Rep. of Korea	KOR	246	Finland	FIN								07	COFFEE,TEA,COCOA,SPICES	1	No Quantity							3388			0
S3	2016	2016	2016	2	0	2	Export	410	Rep. of Korea	KOR	251	France	FRA								07	COFFEE,TEA,COCOA,SPICES	1	No Quantity							398839			0
S3	2016	2016	2016	2	0	2	Export	410	Rep. of Korea	KOR	258	French Polynesia	PYF								07	COFFEE,TEA,COCOA,SPICES	1	No Quantity							4			0
S3	2016	2016	2016	2	0	2	Export	410	Rep. of Korea	KOR	268	Georgia	GEO								07	COFFEE,TEA,COCOA,SPICES	1	No Quantity							101603			0
S3	2016	2016	2016	2	0	2	Export	410	Rep. of Korea	KOR	276	Germany	DEU								07	COFFEE,TEA,COCOA,SPICES	1	No Quantity							2103028			0
S3	2016	2016	2016	2	0	2	Export	410	Rep. of Korea	KOR	288	Ghana	GHA								07	COFFEE,TEA,COCOA,SPICES	1	No Quantity							25456			0
S3	2016	2016	2016	2	0	2	Export	410	Rep. of Korea	KOR	296	Kiribati	KIR								07	COFFEE,TEA,COCOA,SPICES	1	No Quantity							13060			0
S3	2016	2016	2016	2	0	2	Export	410	Rep. of Korea	KOR	300	Greece	GRC								07	COFFEE,TEA,COCOA,SPICES	1	No Quantity							30088577			0
S3	2016	2016	2016	2	0	2	Export	410	Rep. of Korea	KOR	316	Guam	GUM								07	COFFEE,TEA,COCOA,SPICES	1	No Quantity							92743			0
S3	2016	2016	2016	2	0	2	Export	410	Rep. of Korea	KOR	320	Guatemala	GTM								07	COFFEE,TEA,COCOA,SPICES	1	No Quantity							268772			0
S3	2016	2016	2016	2	0	2	Export	410	Rep. of Korea	KOR	324	Guinea	GIN								07	COFFEE,TEA,COCOA,SPICES	1	No Quantity							4591			0
S3	2016	2016	2016	2	0	2	Export	410	Rep. of Korea	KOR	332	Haiti	HTI								07	COFFEE,TEA,COCOA,SPICES	1	No Quantity							1742			0
S3	2016	2016	2016	2	0	2	Export	410	Rep. of Korea	KOR	344	China, Hong Kong SAR	HKG								07	COFFEE,TEA,COCOA,SPICES	1	No Quantity							5851053			0
S3	2016	2016	2016	2	0	2	Export	410	Rep. of Korea	KOR	348	Hungary	HUN								07	COFFEE,TEA,COCOA,SPICES	1	No Quantity							366402			0
S3	2016	2016	2016	2	0	2	Export	410	Rep. of Korea	KOR	360	Indonesia	IDN								07	COFFEE,TEA,COCOA,SPICES	1	No Quantity							1192009			0
S3	2016	2016	2016	2	0	2	Export	410	Rep. of Korea	KOR	364	Iran	IRN								07	COFFEE,TEA,COCOA,SPICES	1	No Quantity							363269			0
S3	2016	2016	2016	2	0	2	Export	410	Rep. of Korea	KOR	368	Iraq	IRQ								07	COFFEE,TEA,COCOA,SPICES	1	No Quantity							35982			0
S3	2016	2016	2016	2	0	2	Export	410	Rep. of Korea	KOR	372	Ireland	IRL								07	COFFEE,TEA,COCOA,SPICES	1	No Quantity							99			0
S3	2016	2016	2016	2	0	2	Export	410	Rep. of Korea	KOR	376	Israel	ISR								07	COFFEE,TEA,COCOA,SPICES	1	No Quantity							18322171			0
S3	2016	2016	2016	2	0	2	Export	410	Rep. of Korea	KOR	381	Italy	ITA								07	COFFEE,TEA,COCOA,SPICES	1	No Quantity							8714			0
S3	2016	2016	2016	2	0	2	Export	410	Rep. of Korea	KOR	384	Côte d'Ivoire	CIV								07	COFFEE,TEA,COCOA,SPICES	1	No Quantity							6156			0
S3	2016	2016	2016	2	0	2	Export	410	Rep. of Korea	KOR	392	Japan	JPN								07	COFFEE,TEA,COCOA,SPICES	1	No Quantity							45083254			0
S3	2016	2016	2016	2	0	2	Export	410	Rep. of Korea	KOR	398	Kazakhstan	KAZ								07	COFFEE,TEA,COCOA,SPICES	1	No Quantity							689841			0
S3	2016	2016	2016	2	0	2	Export	410	Rep. of Korea	KOR	400	Jordan	JOR								07	COFFEE,TEA,COCOA,SPICES	1	No Quantity							1280008			0
S3	2016	2016	2016	2	0	2	Export	410	Rep. of Korea	KOR	404	Kenya	KEN								07	COFFEE,TEA,COCOA,SPICES	1	No Quantity							1111			0
S3	2016	2016	2016	2	0	2	Export	410	Rep. of Korea	KOR	414	Kuwait	KWT								07	COFFEE,TEA,COCOA,SPICES	1	No Quantity							2739966			0
S3	2016	2016	2016	2	0	2	Export	410	Rep. of Korea	KOR	417	Kyrgyzstan	KGZ								07	COFFEE,TEA,COCOA,SPICES	1	No Quantity							116136			0
S3	2016	2016	2016	2	0	2	Export	410	Rep. of Korea	KOR	418	Lao People's Dem. Rep.	LAO								07	COFFEE,TEA,COCOA,SPICES	1	No Quantity							122198			0
S3	2016	2016	2016	2	0	2	Export	410	Rep. of Korea	KOR	422	Lebanon	LBN								07	COFFEE,TEA,COCOA,SPICES	1	No Quantity							1130385			0
S3	2016	2016	2016	2	0	2	Export	410	Rep. of Korea	KOR	434	Libya	LBY								07	COFFEE,TEA,COCOA,SPICES	1	No Quantity							33920			0
S3	2016	2016	2016	2	0	2	Export	410	Rep. of Korea	KOR	440	Lithuania	LTU								07	COFFEE,TEA,COCOA,SPICES	1	No Quantity							685			0
S3	2016	2016	2016	2	0	2	Export	410	Rep. of Korea	KOR	446	China, Macao SAR	MAC								07	COFFEE,TEA,COCOA,SPICES	1	No Quantity							318748			0
S3	2016	2016	2016	2	0	2	Export	410	Rep. of Korea	KOR	450	Madagascar	MDG								07	COFFEE,TEA,COCOA,SPICES	1	No Quantity							151			0
S3	2016	2016	2016	2	0	2	Export	410	Rep. of Korea	KOR	454	Malawi	MWI								07	COFFEE,TEA,COCOA,SPICES	1	No Quantity							5			0
S3	2016	2016	2016	2	0	2	Export	410	Rep. of Korea	KOR	458	Malaysia	MYS								07	COFFEE,TEA,COCOA,SPICES	1	No Quantity							4780405			0
S3	2016	2016	2016	2	0	2	Export	410	Rep. of Korea	KOR	462	Maldives	MDV								07	COFFEE,TEA,COCOA,SPICES	1	No Quantity							46988			0
S3	2016	2016	2016	2	0	2	Export	410	Rep. of Korea	KOR	480	Mauritius	MUS								07	COFFEE,TEA,COCOA,SPICES	1	No Quantity							56			0
S3	2016	2016	2016	2	0	2	Export	410	Rep. of Korea	KOR	484	Mexico	MEX								07	COFFEE,TEA,COCOA,SPICES	1	No Quantity							843672			0
S3	2016	2016	2016	2	0	2	Export	410	Rep. of Korea	KOR	490	Other Asia, nes									07	COFFEE,TEA,COCOA,SPICES	1	No Quantity							6164032			0
S3	2016	2016	2016	2	0	2	Export	410	Rep. of Korea	KOR	496	Mongolia	MNG								07	COFFEE,TEA,COCOA,SPICES	1	No Quantity							2208552			0
S3	2016	2016	2016	2	0	2	Export	410	Rep. of Korea	KOR	508	Mozambique	MOZ								07	COFFEE,TEA,COCOA,SPICES	1	No Quantity							39			0
S3	2016	2016	2016	2	0	2	Export	410	Rep. of Korea	KOR	512	Oman	OMN								07	COFFEE,TEA,COCOA,SPICES	1	No Quantity							3447			0
S3	2016	2016	2016	2	0	2	Export	410	Rep. of Korea	KOR	524	Nepal	NPL								07	COFFEE,TEA,COCOA,SPICES	1	No Quantity							7857			0
S3	2016	2016	2016	2	0	2	Export	410	Rep. of Korea	KOR	528	Netherlands	NLD								07	COFFEE,TEA,COCOA,SPICES	1	No Quantity							669789			0
S3	2016	2016	2016	2	0	2	Export	410	Rep. of Korea	KOR	554	New Zealand	NZL								07	COFFEE,TEA,COCOA,SPICES	1	No Quantity							895605			0
S3	2016	2016	2016	2	0	2	Export	410	Rep. of Korea	KOR	558	Nicaragua	NIC								07	COFFEE,TEA,COCOA,SPICES	1	No Quantity							12083			0
S3	2016	2016	2016	2	0	2	Export	410	Rep. of Korea	KOR	566	Nigeria	NGA								07	COFFEE,TEA,COCOA,SPICES	1	No Quantity							100			0
S3	2016	2016	2016	2	0	2	Export	410	Rep. of Korea	KOR	579	Norway	NOR								07	COFFEE,TEA,COCOA,SPICES	1	No Quantity							8730			0
S3	2016	2016	2016	2	0	2	Export	410	Rep. of Korea	KOR	580	N. Mariana Isds	MNP								07	COFFEE,TEA,COCOA,SPICES	1	No Quantity							108954			0
S3	2016	2016	2016	2	0	2	Export	410	Rep. of Korea	KOR	583	FS Micronesia	FSM								07	COFFEE,TEA,COCOA,SPICES	1	No Quantity							47745			0
S3	2016	2016	2016	2	0	2	Export	410	Rep. of Korea	KOR	584	Marshall Isds	MHL								07	COFFEE,TEA,COCOA,SPICES	1	No Quantity							6788			0
S3	2016	2016	2016	2	0	2	Export	410	Rep. of Korea	KOR	585	Palau	PLW								07	COFFEE,TEA,COCOA,SPICES	1	No Quantity							4630			0
S3	2016	2016	2016	2	0	2	Export	410	Rep. of Korea	KOR	586	Pakistan	PAK								07	COFFEE,TEA,COCOA,SPICES	1	No Quantity							14331			0
S3	2016	2016	2016	2	0	2	Export	410	Rep. of Korea	KOR	591	Panama	PAN								07	COFFEE,TEA,COCOA,SPICES	1	No Quantity							1557			0
S3	2016	2016	2016	2	0	2	Export	410	Rep. of Korea	KOR	598	Papua New Guinea	PNG								07	COFFEE,TEA,COCOA,SPICES	1	No Quantity							2761			0
S3	2016	2016	2016	2	0	2	Export	410	Rep. of Korea	KOR	600	Paraguay	PRY								07	COFFEE,TEA,COCOA,SPICES	1	No Quantity							5969			0
S3	2016	2016	2016	2	0	2	Export	410	Rep. of Korea	KOR	604	Peru	PER								07	COFFEE,TEA,COCOA,SPICES	1	No Quantity							12563			0
S3	2016	2016	2016	2	0	2	Export	410	Rep. of Korea	KOR	608	Philippines	PHL								07	COFFEE,TEA,COCOA,SPICES	1	No Quantity							4743581			0
S3	2016	2016	2016	2	0	2	Export	410	Rep. of Korea	KOR	616	Poland	POL								07	COFFEE,TEA,COCOA,SPICES	1	No Quantity							6514066			0
S3	2016	2016	2016	2	0	2	Export	410	Rep. of Korea	KOR	626	Timor-Leste	TLS								07	COFFEE,TEA,COCOA,SPICES	1	No Quantity							276			0
S3	2016	2016	2016	2	0	2	Export	410	Rep. of Korea	KOR	634	Qatar	QAT								07	COFFEE,TEA,COCOA,SPICES	1	No Quantity							39894			0
S3	2016	2016	2016	2	0	2	Export	410	Rep. of Korea	KOR	642	Romania	ROU								07	COFFEE,TEA,COCOA,SPICES	1	No Quantity							145			0
S3	2016	2016	2016	2	0	2	Export	410	Rep. of Korea	KOR	643	Russian Federation	RUS								07	COFFEE,TEA,COCOA,SPICES	1	No Quantity							19473678			0
S3	2016	2016	2016	2	0	2	Export	410	Rep. of Korea	KOR	682	Saudi Arabia	SAU								07	COFFEE,TEA,COCOA,SPICES	1	No Quantity							9697350			0
S3	2016	2016	2016	2	0	2	Export	410	Rep. of Korea	KOR	699	India	IND								07	COFFEE,TEA,COCOA,SPICES	1	No Quantity							947570			0
S3	2016	2016	2016	2	0	2	Export	410	Rep. of Korea	KOR	702	Singapore	SGP								07	COFFEE,TEA,COCOA,SPICES	1	No Quantity							5085926			0
S3	2016	2016	2016	2	0	2	Export	410	Rep. of Korea	KOR	703	Slovakia	SVK								07	COFFEE,TEA,COCOA,SPICES	1	No Quantity							8524			0
S3	2016	2016	2016	2	0	2	Export	410	Rep. of Korea	KOR	704	Viet Nam	VNM								07	COFFEE,TEA,COCOA,SPICES	1	No Quantity							3802439			0
S3	2016	2016	2016	2	0	2	Export	410	Rep. of Korea	KOR	705	Slovenia	SVN								07	COFFEE,TEA,COCOA,SPICES	1	No Quantity							50371			0
S3	2016	2016	2016	2	0	2	Export	410	Rep. of Korea	KOR	710	South Africa	ZAF								07	COFFEE,TEA,COCOA,SPICES	1	No Quantity							5833530			0
S3	2016	2016	2016	2	0	2	Export	410	Rep. of Korea	KOR	724	Spain	ESP								07	COFFEE,TEA,COCOA,SPICES	1	No Quantity							325808			0
S3	2016	2016	2016	2	0	2	Export	410	Rep. of Korea	KOR	740	Suriname	SUR								07	COFFEE,TEA,COCOA,SPICES	1	No Quantity							5466			0
S3	2016	2016	2016	2	0	2	Export	410	Rep. of Korea	KOR	752	Sweden	SWE								07	COFFEE,TEA,COCOA,SPICES	1	No Quantity							5812			0
S3	2016	2016	2016	2	0	2	Export	410	Rep. of Korea	KOR	757	Switzerland	CHE								07	COFFEE,TEA,COCOA,SPICES	1	No Quantity							3854			0
S3	2016	2016	2016	2	0	2	Export	410	Rep. of Korea	KOR	760	Syria	SYR								07	COFFEE,TEA,COCOA,SPICES	1	No Quantity							429185			0
S3	2016	2016	2016	2	0	2	Export	410	Rep. of Korea	KOR	762	Tajikistan	TJK								07	COFFEE,TEA,COCOA,SPICES	1	No Quantity							205			0
S3	2016	2016	2016	2	0	2	Export	410	Rep. of Korea	KOR	764	Thailand	THA								07	COFFEE,TEA,COCOA,SPICES	1	No Quantity							2965832			0
S3	2016	2016	2016	2	0	2	Export	410	Rep. of Korea	KOR	768	Togo	TGO								07	COFFEE,TEA,COCOA,SPICES	1	No Quantity							47270			0
S3	2016	2016	2016	2	0	2	Export	410	Rep. of Korea	KOR	784	United Arab Emirates	ARE								07	COFFEE,TEA,COCOA,SPICES	1	No Quantity							6062261			0
S3	2016	2016	2016	2	0	2	Export	410	Rep. of Korea	KOR	788	Tunisia	TUN								07	COFFEE,TEA,COCOA,SPICES	1	No Quantity							2021			0
S3	2016	2016	2016	2	0	2	Export	410	Rep. of Korea	KOR	792	Turkey	TUR								07	COFFEE,TEA,COCOA,SPICES	1	No Quantity							238183			0
S3	2016	2016	2016	2	0	2	Export	410	Rep. of Korea	KOR	795	Turkmenistan	TKM								07	COFFEE,TEA,COCOA,SPICES	1	No Quantity							9986			0
S3	2016	2016	2016	2	0	2	Export	410	Rep. of Korea	KOR	800	Uganda	UGA								07	COFFEE,TEA,COCOA,SPICES	1	No Quantity							719			0
S3	2016	2016	2016	2	0	2	Export	410	Rep. of Korea	KOR	804	Ukraine	UKR								07	COFFEE,TEA,COCOA,SPICES	1	No Quantity							26073			0
S3	2016	2016	2016	2	0	2	Export	410	Rep. of Korea	KOR	818	Egypt	EGY								07	COFFEE,TEA,COCOA,SPICES	1	No Quantity							2484886			0
S3	2016	2016	2016	2	0	2	Export	410	Rep. of Korea	KOR	826	United Kingdom	GBR								07	COFFEE,TEA,COCOA,SPICES	1	No Quantity							477912			0
S3	2016	2016	2016	2	0	2	Export	410	Rep. of Korea	KOR	834	United Rep. of Tanzania	TZA								07	COFFEE,TEA,COCOA,SPICES	1	No Quantity							32215			0
S3	2016	2016	2016	2	0	2	Export	410	Rep. of Korea	KOR	842	USA	USA								07	COFFEE,TEA,COCOA,SPICES	1	No Quantity							16503315			0
S3	2016	2016	2016	2	0	2	Export	410	Rep. of Korea	KOR	860	Uzbekistan	UZB								07	COFFEE,TEA,COCOA,SPICES	1	No Quantity							12679			0
S3	2016	2016	2016	2	0	2	Export	410	Rep. of Korea	KOR	862	Venezuela	VEN								07	COFFEE,TEA,COCOA,SPICES	1	No Quantity							10			0
S3	2016	2016	2016	2	0	2	Export	410	Rep. of Korea	KOR	882	Samoa	WSM								07	COFFEE,TEA,COCOA,SPICES	1	No Quantity							106			0
S3	2016	2016	2016	2	0	2	Export	414	Kuwait	KWT	0	World	WLD								07	COFFEE,TEA,COCOA,SPICES	1	No Quantity							9410723			0
S3	2016	2016	2016	2	0	2	Export	414	Kuwait	KWT	8	Albania	ALB								07	COFFEE,TEA,COCOA,SPICES	1	No Quantity							340			0
S3	2016	2016	2016	2	0	2	Export	414	Kuwait	KWT	48	Bahrain	BHR								07	COFFEE,TEA,COCOA,SPICES	1	No Quantity							90978			0
S3	2016	2016	2016	2	0	2	Export	414	Kuwait	KWT	156	China	CHN								07	COFFEE,TEA,COCOA,SPICES	1	No Quantity							664			0
S3	2016	2016	2016	2	0	2	Export	414	Kuwait	KWT	208	Denmark	DNK								07	COFFEE,TEA,COCOA,SPICES	1	No Quantity							48384			0
S3	2016	2016	2016	2	0	2	Export	414	Kuwait	KWT	266	Gabon	GAB								07	COFFEE,TEA,COCOA,SPICES	1	No Quantity							45654			0
S3	2016	2016	2016	2	0	2	Export	414	Kuwait	KWT	364	Iran	IRN								07	COFFEE,TEA,COCOA,SPICES	1	No Quantity							1355766			0
S3	2016	2016	2016	2	0	2	Export	414	Kuwait	KWT	368	Iraq	IRQ								07	COFFEE,TEA,COCOA,SPICES	1	No Quantity							19584			0
S3	2016	2016	2016	2	0	2	Export	414	Kuwait	KWT	400	Jordan	JOR								07	COFFEE,TEA,COCOA,SPICES	1	No Quantity							929683			0
S3	2016	2016	2016	2	0	2	Export	414	Kuwait	KWT	422	Lebanon	LBN								07	COFFEE,TEA,COCOA,SPICES	1	No Quantity							22482			0
S3	2016	2016	2016	2	0	2	Export	414	Kuwait	KWT	478	Mauritania	MRT								07	COFFEE,TEA,COCOA,SPICES	1	No Quantity							12696			0
S3	2016	2016	2016	2	0	2	Export	414	Kuwait	KWT	496	Mongolia	MNG								07	COFFEE,TEA,COCOA,SPICES	1	No Quantity							2323			0
S3	2016	2016	2016	2	0	2	Export	414	Kuwait	KWT	512	Oman	OMN								07	COFFEE,TEA,COCOA,SPICES	1	No Quantity							78416			0
S3	2016	2016	2016	2	0	2	Export	414	Kuwait	KWT	528	Netherlands	NLD								07	COFFEE,TEA,COCOA,SPICES	1	No Quantity							69970			0
S3	2016	2016	2016	2	0	2	Export	414	Kuwait	KWT	586	Pakistan	PAK								07	COFFEE,TEA,COCOA,SPICES	1	No Quantity							39984			0
S3	2016	2016	2016	2	0	2	Export	414	Kuwait	KWT	634	Qatar	QAT								07	COFFEE,TEA,COCOA,SPICES	1	No Quantity							219046			0
S3	2016	2016	2016	2	0	2	Export	414	Kuwait	KWT	682	Saudi Arabia	SAU								07	COFFEE,TEA,COCOA,SPICES	1	No Quantity							5425198			0
S3	2016	2016	2016	2	0	2	Export	414	Kuwait	KWT	699	India	IND								07	COFFEE,TEA,COCOA,SPICES	1	No Quantity							83768			0
S3	2016	2016	2016	2	0	2	Export	414	Kuwait	KWT	784	United Arab Emirates	ARE								07	COFFEE,TEA,COCOA,SPICES	1	No Quantity							838405			0
S3	2016	2016	2016	2	0	2	Export	414	Kuwait	KWT	792	Turkey	TUR								07	COFFEE,TEA,COCOA,SPICES	1	No Quantity							45860			0
S3	2016	2016	2016	2	0	2	Export	414	Kuwait	KWT	818	Egypt	EGY								07	COFFEE,TEA,COCOA,SPICES	1	No Quantity							68095			0
S3	2016	2016	2016	2	0	2	Export	414	Kuwait	KWT	826	United Kingdom	GBR								07	COFFEE,TEA,COCOA,SPICES	1	No Quantity							4663			0
S3	2016	2016	2016	2	0	2	Export	414	Kuwait	KWT	842	USA	USA								07	COFFEE,TEA,COCOA,SPICES	1	No Quantity							518			0
S3	2016	2016	2016	2	0	2	Export	414	Kuwait	KWT	887	Yemen	YEM								07	COFFEE,TEA,COCOA,SPICES	1	No Quantity							8246			0
S3	2016	2016	2016	2	0	2	Export	410	Rep. of Korea	KOR	0	World	WLD								08	ANIMAL FEED STUFF	1	No Quantity							176793114			0
S3	2016	2016	2016	2	0	2	Export	410	Rep. of Korea	KOR	4	Afghanistan	AFG								08	ANIMAL FEED STUFF	1	No Quantity							20			0
S3	2016	2016	2016	2	0	2	Export	410	Rep. of Korea	KOR	12	Algeria	DZA								08	ANIMAL FEED STUFF	1	No Quantity							10905			0
S3	2016	2016	2016	2	0	2	Export	410	Rep. of Korea	KOR	32	Argentina	ARG								08	ANIMAL FEED STUFF	1	No Quantity							163260			0
S3	2016	2016	2016	2	0	2	Export	410	Rep. of Korea	KOR	36	Australia	AUS								08	ANIMAL FEED STUFF	1	No Quantity							175517			0
S3	2016	2016	2016	2	0	2	Export	410	Rep. of Korea	KOR	48	Bahrain	BHR								08	ANIMAL FEED STUFF	1	No Quantity							969			0
S3	2016	2016	2016	2	0	2	Export	410	Rep. of Korea	KOR	50	Bangladesh	BGD								08	ANIMAL FEED STUFF	1	No Quantity							2220791			0
S3	2016	2016	2016	2	0	2	Export	410	Rep. of Korea	KOR	56	Belgium	BEL								08	ANIMAL FEED STUFF	1	No Quantity							916			0
S3	2016	2016	2016	2	0	2	Export	410	Rep. of Korea	KOR	68	Bolivia (Plurinational State of)	BOL								08	ANIMAL FEED STUFF	1	No Quantity							51600			0
S3	2016	2016	2016	2	0	2	Export	410	Rep. of Korea	KOR	76	Brazil	BRA								08	ANIMAL FEED STUFF	1	No Quantity							228466			0
S3	2016	2016	2016	2	0	2	Export	410	Rep. of Korea	KOR	96	Brunei Darussalam	BRN								08	ANIMAL FEED STUFF	1	No Quantity							196531			0
S3	2016	2016	2016	2	0	2	Export	410	Rep. of Korea	KOR	104	Myanmar	MMR								08	ANIMAL FEED STUFF	1	No Quantity							258445			0
S3	2016	2016	2016	2	0	2	Export	410	Rep. of Korea	KOR	112	Belarus	BLR								08	ANIMAL FEED STUFF	1	No Quantity							19600			0
S3	2016	2016	2016	2	0	2	Export	410	Rep. of Korea	KOR	124	Canada	CAN								08	ANIMAL FEED STUFF	1	No Quantity							7600			0
S3	2016	2016	2016	2	0	2	Export	410	Rep. of Korea	KOR	144	Sri Lanka	LKA								08	ANIMAL FEED STUFF	1	No Quantity							94385			0
S3	2016	2016	2016	2	0	2	Export	410	Rep. of Korea	KOR	152	Chile	CHL								08	ANIMAL FEED STUFF	1	No Quantity							880313			0
S3	2016	2016	2016	2	0	2	Export	410	Rep. of Korea	KOR	156	China	CHN								08	ANIMAL FEED STUFF	1	No Quantity							6600947			0
S3	2016	2016	2016	2	0	2	Export	410	Rep. of Korea	KOR	170	Colombia	COL								08	ANIMAL FEED STUFF	1	No Quantity							1054107			0
S3	2016	2016	2016	2	0	2	Export	410	Rep. of Korea	KOR	188	Costa Rica	CRI								08	ANIMAL FEED STUFF	1	No Quantity							12480			0
S3	2016	2016	2016	2	0	2	Export	410	Rep. of Korea	KOR	214	Dominican Rep.	DOM								08	ANIMAL FEED STUFF	1	No Quantity							248936			0
S3	2016	2016	2016	2	0	2	Export	410	Rep. of Korea	KOR	218	Ecuador	ECU								08	ANIMAL FEED STUFF	1	No Quantity							27753			0
S3	2016	2016	2016	2	0	2	Export	410	Rep. of Korea	KOR	251	France	FRA								08	ANIMAL FEED STUFF	1	No Quantity							50008			0
S3	2016	2016	2016	2	0	2	Export	410	Rep. of Korea	KOR	276	Germany	DEU								08	ANIMAL FEED STUFF	1	No Quantity							7			0
S3	2016	2016	2016	2	0	2	Export	410	Rep. of Korea	KOR	288	Ghana	GHA								08	ANIMAL FEED STUFF	1	No Quantity							45072			0
S3	2016	2016	2016	2	0	2	Export	410	Rep. of Korea	KOR	320	Guatemala	GTM								08	ANIMAL FEED STUFF	1	No Quantity							4400			0
S3	2016	2016	2016	2	0	2	Export	410	Rep. of Korea	KOR	344	China, Hong Kong SAR	HKG								08	ANIMAL FEED STUFF	1	No Quantity							561359			0
S3	2016	2016	2016	2	0	2	Export	410	Rep. of Korea	KOR	360	Indonesia	IDN								08	ANIMAL FEED STUFF	1	No Quantity							27098310			0
S3	2016	2016	2016	2	0	2	Export	410	Rep. of Korea	KOR	364	Iran	IRN								08	ANIMAL FEED STUFF	1	No Quantity							666536			0
S3	2016	2016	2016	2	0	2	Export	410	Rep. of Korea	KOR	372	Ireland	IRL								08	ANIMAL FEED STUFF	1	No Quantity							33041			0
S3	2016	2016	2016	2	0	2	Export	410	Rep. of Korea	KOR	392	Japan	JPN								08	ANIMAL FEED STUFF	1	No Quantity							47702216			0
S3	2016	2016	2016	2	0	2	Export	410	Rep. of Korea	KOR	398	Kazakhstan	KAZ								08	ANIMAL FEED STUFF	1	No Quantity							4960			0
S3	2016	2016	2016	2	0	2	Export	410	Rep. of Korea	KOR	400	Jordan	JOR								08	ANIMAL FEED STUFF	1	No Quantity							74334			0
S3	2016	2016	2016	2	0	2	Export	410	Rep. of Korea	KOR	404	Kenya	KEN								08	ANIMAL FEED STUFF	1	No Quantity							288060			0
S3	2016	2016	2016	2	0	2	Export	410	Rep. of Korea	KOR	414	Kuwait	KWT								08	ANIMAL FEED STUFF	1	No Quantity							16143			0
S3	2016	2016	2016	2	0	2	Export	410	Rep. of Korea	KOR	417	Kyrgyzstan	KGZ								08	ANIMAL FEED STUFF	1	No Quantity							2761			0
S3	2016	2016	2016	2	0	2	Export	410	Rep. of Korea	KOR	458	Malaysia	MYS								08	ANIMAL FEED STUFF	1	No Quantity							15295574			0
S3	2016	2016	2016	2	0	2	Export	410	Rep. of Korea	KOR	484	Mexico	MEX								08	ANIMAL FEED STUFF	1	No Quantity							689349			0
S3	2016	2016	2016	2	0	2	Export	410	Rep. of Korea	KOR	490	Other Asia, nes									08	ANIMAL FEED STUFF	1	No Quantity							4095694			0
S3	2016	2016	2016	2	0	2	Export	410	Rep. of Korea	KOR	496	Mongolia	MNG								08	ANIMAL FEED STUFF	1	No Quantity							1366			0
S3	2016	2016	2016	2	0	2	Export	410	Rep. of Korea	KOR	524	Nepal	NPL								08	ANIMAL FEED STUFF	1	No Quantity							154688			0
S3	2016	2016	2016	2	0	2	Export	410	Rep. of Korea	KOR	528	Netherlands	NLD								08	ANIMAL FEED STUFF	1	No Quantity							215055			0
S3	2016	2016	2016	2	0	2	Export	410	Rep. of Korea	KOR	554	New Zealand	NZL								08	ANIMAL FEED STUFF	1	No Quantity							79473			0
S3	2016	2016	2016	2	0	2	Export	410	Rep. of Korea	KOR	566	Nigeria	NGA								08	ANIMAL FEED STUFF	1	No Quantity							2525			0
S3	2016	2016	2016	2	0	2	Export	410	Rep. of Korea	KOR	579	Norway	NOR								08	ANIMAL FEED STUFF	1	No Quantity							13			0
S3	2016	2016	2016	2	0	2	Export	410	Rep. of Korea	KOR	586	Pakistan	PAK								08	ANIMAL FEED STUFF	1	No Quantity							723603			0
S3	2016	2016	2016	2	0	2	Export	410	Rep. of Korea	KOR	591	Panama	PAN								08	ANIMAL FEED STUFF	1	No Quantity							66560			0
S3	2016	2016	2016	2	0	2	Export	410	Rep. of Korea	KOR	604	Peru	PER								08	ANIMAL FEED STUFF	1	No Quantity							110889			0
S3	2016	2016	2016	2	0	2	Export	410	Rep. of Korea	KOR	608	Philippines	PHL								08	ANIMAL FEED STUFF	1	No Quantity							4689460			0
S3	2016	2016	2016	2	0	2	Export	410	Rep. of Korea	KOR	643	Russian Federation	RUS								08	ANIMAL FEED STUFF	1	No Quantity							603090			0
S3	2016	2016	2016	2	0	2	Export	410	Rep. of Korea	KOR	682	Saudi Arabia	SAU								08	ANIMAL FEED STUFF	1	No Quantity							664462			0
S3	2016	2016	2016	2	0	2	Export	410	Rep. of Korea	KOR	686	Senegal	SEN								08	ANIMAL FEED STUFF	1	No Quantity							21900			0
S3	2016	2016	2016	2	0	2	Export	410	Rep. of Korea	KOR	699	India	IND								08	ANIMAL FEED STUFF	1	No Quantity							61743			0
S3	2016	2016	2016	2	0	2	Export	410	Rep. of Korea	KOR	702	Singapore	SGP								08	ANIMAL FEED STUFF	1	No Quantity							467171			0
S3	2016	2016	2016	2	0	2	Export	410	Rep. of Korea	KOR	704	Viet Nam	VNM								08	ANIMAL FEED STUFF	1	No Quantity							37354201			0
S3	2016	2016	2016	2	0	2	Export	410	Rep. of Korea	KOR	729	Sudan	SDN								08	ANIMAL FEED STUFF	1	No Quantity							92230			0
S3	2016	2016	2016	2	0	2	Export	410	Rep. of Korea	KOR	762	Tajikistan	TJK								08	ANIMAL FEED STUFF	1	No Quantity							18165			0
S3	2016	2016	2016	2	0	2	Export	410	Rep. of Korea	KOR	764	Thailand	THA								08	ANIMAL FEED STUFF	1	No Quantity							19808139			0
S3	2016	2016	2016	2	0	2	Export	410	Rep. of Korea	KOR	784	United Arab Emirates	ARE								08	ANIMAL FEED STUFF	1	No Quantity							438326			0
S3	2016	2016	2016	2	0	2	Export	410	Rep. of Korea	KOR	792	Turkey	TUR								08	ANIMAL FEED STUFF	1	No Quantity							242532			0
S3	2016	2016	2016	2	0	2	Export	410	Rep. of Korea	KOR	804	Ukraine	UKR								08	ANIMAL FEED STUFF	1	No Quantity							31530			0
S3	2016	2016	2016	2	0	2	Export	410	Rep. of Korea	KOR	818	Egypt	EGY								08	ANIMAL FEED STUFF	1	No Quantity							400272			0
S3	2016	2016	2016	2	0	2	Export	410	Rep. of Korea	KOR	842	USA	USA								08	ANIMAL FEED STUFF	1	No Quantity							1382335			0
S3	2016	2016	2016	2	0	2	Export	410	Rep. of Korea	KOR	860	Uzbekistan	UZB								08	ANIMAL FEED STUFF	1	No Quantity							272001			0
S3	2016	2016	2016	2	0	2	Export	410	Rep. of Korea	KOR	887	Yemen	YEM								08	ANIMAL FEED STUFF	1	No Quantity							10020			0
S3	2016	2016	2016	2	0	2	Export	414	Kuwait	KWT	0	World	WLD								08	ANIMAL FEED STUFF	1	No Quantity							572393			0
S3	2016	2016	2016	2	0	2	Export	414	Kuwait	KWT	48	Bahrain	BHR								08	ANIMAL FEED STUFF	1	No Quantity							157733			0
S3	2016	2016	2016	2	0	2	Export	414	Kuwait	KWT	368	Iraq	IRQ								08	ANIMAL FEED STUFF	1	No Quantity							12682			0
S3	2016	2016	2016	2	0	2	Export	414	Kuwait	KWT	400	Jordan	JOR								08	ANIMAL FEED STUFF	1	No Quantity							16337			0
S3	2016	2016	2016	2	0	2	Export	414	Kuwait	KWT	586	Pakistan	PAK								08	ANIMAL FEED STUFF	1	No Quantity							33583			0
S3	2016	2016	2016	2	0	2	Export	414	Kuwait	KWT	634	Qatar	QAT								08	ANIMAL FEED STUFF	1	No Quantity							283875			0
S3	2016	2016	2016	2	0	2	Export	414	Kuwait	KWT	682	Saudi Arabia	SAU								08	ANIMAL FEED STUFF	1	No Quantity							15437			0
S3	2016	2016	2016	2	0	2	Export	414	Kuwait	KWT	784	United Arab Emirates	ARE								08	ANIMAL FEED STUFF	1	No Quantity							30050			0
S3	2016	2016	2016	2	0	2	Export	414	Kuwait	KWT	792	Turkey	TUR								08	ANIMAL FEED STUFF	1	No Quantity							22696			0
S3	2016	2016	2016	2	0	2	Export	410	Rep. of Korea	KOR	0	World	WLD								09	MISC.EDIBLE PRODUCTS ETC	1	No Quantity							1424054550			0
S3	2016	2016	2016	2	0	2	Export	410	Rep. of Korea	KOR	4	Afghanistan	AFG								09	MISC.EDIBLE PRODUCTS ETC	1	No Quantity							93786			0
S3	2016	2016	2016	2	0	2	Export	410	Rep. of Korea	KOR	12	Algeria	DZA								09	MISC.EDIBLE PRODUCTS ETC	1	No Quantity							263510			0
S3	2016	2016	2016	2	0	2	Export	410	Rep. of Korea	KOR	16	American Samoa	ASM								09	MISC.EDIBLE PRODUCTS ETC	1	No Quantity							1089587			0
S3	2016	2016	2016	2	0	2	Export	410	Rep. of Korea	KOR	20	Andorra	AND								09	MISC.EDIBLE PRODUCTS ETC	1	No Quantity							3838			0
S3	2016	2016	2016	2	0	2	Export	410	Rep. of Korea	KOR	24	Angola	AGO								09	MISC.EDIBLE PRODUCTS ETC	1	No Quantity							33288			0
S3	2016	2016	2016	2	0	2	Export	410	Rep. of Korea	KOR	31	Azerbaijan	AZE								09	MISC.EDIBLE PRODUCTS ETC	1	No Quantity							61667			0
S3	2016	2016	2016	2	0	2	Export	410	Rep. of Korea	KOR	32	Argentina	ARG								09	MISC.EDIBLE PRODUCTS ETC	1	No Quantity							814787			0
S3	2016	2016	2016	2	0	2	Export	410	Rep. of Korea	KOR	36	Australia	AUS								09	MISC.EDIBLE PRODUCTS ETC	1	No Quantity							40492241			0
S3	2016	2016	2016	2	0	2	Export	410	Rep. of Korea	KOR	40	Austria	AUT								09	MISC.EDIBLE PRODUCTS ETC	1	No Quantity							1173592			0
S3	2016	2016	2016	2	0	2	Export	410	Rep. of Korea	KOR	48	Bahrain	BHR								09	MISC.EDIBLE PRODUCTS ETC	1	No Quantity							228265			0
S3	2016	2016	2016	2	0	2	Export	410	Rep. of Korea	KOR	50	Bangladesh	BGD								09	MISC.EDIBLE PRODUCTS ETC	1	No Quantity							649310			0
S3	2016	2016	2016	2	0	2	Export	410	Rep. of Korea	KOR	51	Armenia	ARM								09	MISC.EDIBLE PRODUCTS ETC	1	No Quantity							6128			0
S3	2016	2016	2016	2	0	2	Export	410	Rep. of Korea	KOR	56	Belgium	BEL								09	MISC.EDIBLE PRODUCTS ETC	1	No Quantity							1629849			0
S3	2016	2016	2016	2	0	2	Export	410	Rep. of Korea	KOR	64	Bhutan	BTN								09	MISC.EDIBLE PRODUCTS ETC	1	No Quantity							20755			0
S3	2016	2016	2016	2	0	2	Export	410	Rep. of Korea	KOR	68	Bolivia (Plurinational State of)	BOL								09	MISC.EDIBLE PRODUCTS ETC	1	No Quantity							201411			0
S3	2016	2016	2016	2	0	2	Export	410	Rep. of Korea	KOR	72	Botswana	BWA								09	MISC.EDIBLE PRODUCTS ETC	1	No Quantity							1940			0
S3	2016	2016	2016	2	0	2	Export	410	Rep. of Korea	KOR	76	Brazil	BRA								09	MISC.EDIBLE PRODUCTS ETC	1	No Quantity							1754110			0
S3	2016	2016	2016	2	0	2	Export	410	Rep. of Korea	KOR	90	Solomon Isds	SLB								09	MISC.EDIBLE PRODUCTS ETC	1	No Quantity							104			0
S3	2016	2016	2016	2	0	2	Export	410	Rep. of Korea	KOR	96	Brunei Darussalam	BRN								09	MISC.EDIBLE PRODUCTS ETC	1	No Quantity							777437			0
S3	2016	2016	2016	2	0	2	Export	410	Rep. of Korea	KOR	100	Bulgaria	BGR								09	MISC.EDIBLE PRODUCTS ETC	1	No Quantity							38668			0
S3	2016	2016	2016	2	0	2	Export	410	Rep. of Korea	KOR	104	Myanmar	MMR								09	MISC.EDIBLE PRODUCTS ETC	1	No Quantity							3937917			0
S3	2016	2016	2016	2	0	2	Export	410	Rep. of Korea	KOR	108	Burundi	BDI								09	MISC.EDIBLE PRODUCTS ETC	1	No Quantity							150			0
S3	2016	2016	2016	2	0	2	Export	410	Rep. of Korea	KOR	112	Belarus	BLR								09	MISC.EDIBLE PRODUCTS ETC	1	No Quantity							80021			0
S3	2016	2016	2016	2	0	2	Export	410	Rep. of Korea	KOR	116	Cambodia	KHM								09	MISC.EDIBLE PRODUCTS ETC	1	No Quantity							6445978			0
S3	2016	2016	2016	2	0	2	Export	410	Rep. of Korea	KOR	120	Cameroon	CMR								09	MISC.EDIBLE PRODUCTS ETC	1	No Quantity							5942			0
S3	2016	2016	2016	2	0	2	Export	410	Rep. of Korea	KOR	124	Canada	CAN								09	MISC.EDIBLE PRODUCTS ETC	1	No Quantity							31784143			0
S3	2016	2016	2016	2	0	2	Export	410	Rep. of Korea	KOR	140	Central African Rep.	CAF								09	MISC.EDIBLE PRODUCTS ETC	1	No Quantity							119			0
S3	2016	2016	2016	2	0	2	Export	410	Rep. of Korea	KOR	144	Sri Lanka	LKA								09	MISC.EDIBLE PRODUCTS ETC	1	No Quantity							36112			0
S3	2016	2016	2016	2	0	2	Export	410	Rep. of Korea	KOR	148	Chad	TCD								09	MISC.EDIBLE PRODUCTS ETC	1	No Quantity							1479			0
S3	2016	2016	2016	2	0	2	Export	410	Rep. of Korea	KOR	152	Chile	CHL								09	MISC.EDIBLE PRODUCTS ETC	1	No Quantity							1363288			0
S3	2016	2016	2016	2	0	2	Export	410	Rep. of Korea	KOR	156	China	CHN								09	MISC.EDIBLE PRODUCTS ETC	1	No Quantity							350399741			0
S3	2016	2016	2016	2	0	2	Export	410	Rep. of Korea	KOR	170	Colombia	COL								09	MISC.EDIBLE PRODUCTS ETC	1	No Quantity							478211			0
S3	2016	2016	2016	2	0	2	Export	410	Rep. of Korea	KOR	174	Comoros	COM								09	MISC.EDIBLE PRODUCTS ETC	1	No Quantity							1364			0
S3	2016	2016	2016	2	0	2	Export	410	Rep. of Korea	KOR	178	Congo	COG								09	MISC.EDIBLE PRODUCTS ETC	1	No Quantity							36985			0
S3	2016	2016	2016	2	0	2	Export	410	Rep. of Korea	KOR	180	Dem. Rep. of the Congo	COD								09	MISC.EDIBLE PRODUCTS ETC	1	No Quantity							681			0
S3	2016	2016	2016	2	0	2	Export	410	Rep. of Korea	KOR	188	Costa Rica	CRI								09	MISC.EDIBLE PRODUCTS ETC	1	No Quantity							10082			0
S3	2016	2016	2016	2	0	2	Export	410	Rep. of Korea	KOR	203	Czechia	CZE								09	MISC.EDIBLE PRODUCTS ETC	1	No Quantity							971565			0
S3	2016	2016	2016	2	0	2	Export	410	Rep. of Korea	KOR	204	Benin	BEN								09	MISC.EDIBLE PRODUCTS ETC	1	No Quantity							349940			0
S3	2016	2016	2016	2	0	2	Export	410	Rep. of Korea	KOR	208	Denmark	DNK								09	MISC.EDIBLE PRODUCTS ETC	1	No Quantity							904480			0
S3	2016	2016	2016	2	0	2	Export	410	Rep. of Korea	KOR	212	Dominica	DMA								09	MISC.EDIBLE PRODUCTS ETC	1	No Quantity							3379			0
S3	2016	2016	2016	2	0	2	Export	410	Rep. of Korea	KOR	214	Dominican Rep.	DOM								09	MISC.EDIBLE PRODUCTS ETC	1	No Quantity							356781			0
S3	2016	2016	2016	2	0	2	Export	410	Rep. of Korea	KOR	218	Ecuador	ECU								09	MISC.EDIBLE PRODUCTS ETC	1	No Quantity							68239			0
S3	2016	2016	2016	2	0	2	Export	410	Rep. of Korea	KOR	226	Equatorial Guinea	GNQ								09	MISC.EDIBLE PRODUCTS ETC	1	No Quantity							14596			0
S3	2016	2016	2016	2	0	2	Export	410	Rep. of Korea	KOR	231	Ethiopia	ETH								09	MISC.EDIBLE PRODUCTS ETC	1	No Quantity							745			0
S3	2016	2016	2016	2	0	2	Export	410	Rep. of Korea	KOR	233	Estonia	EST								09	MISC.EDIBLE PRODUCTS ETC	1	No Quantity							103935			0
S3	2016	2016	2016	2	0	2	Export	410	Rep. of Korea	KOR	242	Fiji	FJI								09	MISC.EDIBLE PRODUCTS ETC	1	No Quantity							189419			0
S3	2016	2016	2016	2	0	2	Export	410	Rep. of Korea	KOR	246	Finland	FIN								09	MISC.EDIBLE PRODUCTS ETC	1	No Quantity							116734			0
S3	2016	2016	2016	2	0	2	Export	410	Rep. of Korea	KOR	251	France	FRA								09	MISC.EDIBLE PRODUCTS ETC	1	No Quantity							7024329			0
S3	2016	2016	2016	2	0	2	Export	410	Rep. of Korea	KOR	258	French Polynesia	PYF								09	MISC.EDIBLE PRODUCTS ETC	1	No Quantity							39			0
S3	2016	2016	2016	2	0	2	Export	410	Rep. of Korea	KOR	262	Djibouti	DJI								09	MISC.EDIBLE PRODUCTS ETC	1	No Quantity							7399			0
S3	2016	2016	2016	2	0	2	Export	410	Rep. of Korea	KOR	268	Georgia	GEO								09	MISC.EDIBLE PRODUCTS ETC	1	No Quantity							16430			0
S3	2016	2016	2016	2	0	2	Export	410	Rep. of Korea	KOR	276	Germany	DEU								09	MISC.EDIBLE PRODUCTS ETC	1	No Quantity							9761456			0
S3	2016	2016	2016	2	0	2	Export	410	Rep. of Korea	KOR	288	Ghana	GHA								09	MISC.EDIBLE PRODUCTS ETC	1	No Quantity							354329			0
S3	2016	2016	2016	2	0	2	Export	410	Rep. of Korea	KOR	296	Kiribati	KIR								09	MISC.EDIBLE PRODUCTS ETC	1	No Quantity							191868			0
S3	2016	2016	2016	2	0	2	Export	410	Rep. of Korea	KOR	300	Greece	GRC								09	MISC.EDIBLE PRODUCTS ETC	1	No Quantity							198691			0
S3	2016	2016	2016	2	0	2	Export	410	Rep. of Korea	KOR	316	Guam	GUM								09	MISC.EDIBLE PRODUCTS ETC	1	No Quantity							2349478			0
S3	2016	2016	2016	2	0	2	Export	410	Rep. of Korea	KOR	320	Guatemala	GTM								09	MISC.EDIBLE PRODUCTS ETC	1	No Quantity							1466752			0
S3	2016	2016	2016	2	0	2	Export	410	Rep. of Korea	KOR	324	Guinea	GIN								09	MISC.EDIBLE PRODUCTS ETC	1	No Quantity							140790			0
S3	2016	2016	2016	2	0	2	Export	410	Rep. of Korea	KOR	332	Haiti	HTI								09	MISC.EDIBLE PRODUCTS ETC	1	No Quantity							45198			0
S3	2016	2016	2016	2	0	2	Export	410	Rep. of Korea	KOR	340	Honduras	HND								09	MISC.EDIBLE PRODUCTS ETC	1	No Quantity							538			0
S3	2016	2016	2016	2	0	2	Export	410	Rep. of Korea	KOR	344	China, Hong Kong SAR	HKG								09	MISC.EDIBLE PRODUCTS ETC	1	No Quantity							69996022			0
S3	2016	2016	2016	2	0	2	Export	410	Rep. of Korea	KOR	348	Hungary	HUN								09	MISC.EDIBLE PRODUCTS ETC	1	No Quantity							91380			0
S3	2016	2016	2016	2	0	2	Export	410	Rep. of Korea	KOR	360	Indonesia	IDN								09	MISC.EDIBLE PRODUCTS ETC	1	No Quantity							59629518			0
S3	2016	2016	2016	2	0	2	Export	410	Rep. of Korea	KOR	364	Iran	IRN								09	MISC.EDIBLE PRODUCTS ETC	1	No Quantity							1138037			0
S3	2016	2016	2016	2	0	2	Export	410	Rep. of Korea	KOR	368	Iraq	IRQ								09	MISC.EDIBLE PRODUCTS ETC	1	No Quantity							598002			0
S3	2016	2016	2016	2	0	2	Export	410	Rep. of Korea	KOR	372	Ireland	IRL								09	MISC.EDIBLE PRODUCTS ETC	1	No Quantity							204039			0
S3	2016	2016	2016	2	0	2	Export	410	Rep. of Korea	KOR	376	Israel	ISR								09	MISC.EDIBLE PRODUCTS ETC	1	No Quantity							425899			0
S3	2016	2016	2016	2	0	2	Export	410	Rep. of Korea	KOR	381	Italy	ITA								09	MISC.EDIBLE PRODUCTS ETC	1	No Quantity							3074248			0
S3	2016	2016	2016	2	0	2	Export	410	Rep. of Korea	KOR	384	Côte d'Ivoire	CIV								09	MISC.EDIBLE PRODUCTS ETC	1	No Quantity							132968			0
S3	2016	2016	2016	2	0	2	Export	410	Rep. of Korea	KOR	392	Japan	JPN								09	MISC.EDIBLE PRODUCTS ETC	1	No Quantity							206195784			0
S3	2016	2016	2016	2	0	2	Export	410	Rep. of Korea	KOR	398	Kazakhstan	KAZ								09	MISC.EDIBLE PRODUCTS ETC	1	No Quantity							10035314			0
S3	2016	2016	2016	2	0	2	Export	410	Rep. of Korea	KOR	400	Jordan	JOR								09	MISC.EDIBLE PRODUCTS ETC	1	No Quantity							196963			0
S3	2016	2016	2016	2	0	2	Export	410	Rep. of Korea	KOR	404	Kenya	KEN								09	MISC.EDIBLE PRODUCTS ETC	1	No Quantity							220127			0
S3	2016	2016	2016	2	0	2	Export	410	Rep. of Korea	KOR	414	Kuwait	KWT								09	MISC.EDIBLE PRODUCTS ETC	1	No Quantity							602233			0
S3	2016	2016	2016	2	0	2	Export	410	Rep. of Korea	KOR	417	Kyrgyzstan	KGZ								09	MISC.EDIBLE PRODUCTS ETC	1	No Quantity							1077682			0
S3	2016	2016	2016	2	0	2	Export	410	Rep. of Korea	KOR	418	Lao People's Dem. Rep.	LAO								09	MISC.EDIBLE PRODUCTS ETC	1	No Quantity							455407			0
S3	2016	2016	2016	2	0	2	Export	410	Rep. of Korea	KOR	422	Lebanon	LBN								09	MISC.EDIBLE PRODUCTS ETC	1	No Quantity							329077			0
S3	2016	2016	2016	2	0	2	Export	410	Rep. of Korea	KOR	428	Latvia	LVA								09	MISC.EDIBLE PRODUCTS ETC	1	No Quantity							58510			0
S3	2016	2016	2016	2	0	2	Export	410	Rep. of Korea	KOR	440	Lithuania	LTU								09	MISC.EDIBLE PRODUCTS ETC	1	No Quantity							457443			0
S3	2016	2016	2016	2	0	2	Export	410	Rep. of Korea	KOR	442	Luxembourg	LUX								09	MISC.EDIBLE PRODUCTS ETC	1	No Quantity							48			0
S3	2016	2016	2016	2	0	2	Export	410	Rep. of Korea	KOR	446	China, Macao SAR	MAC								09	MISC.EDIBLE PRODUCTS ETC	1	No Quantity							1348487			0
S3	2016	2016	2016	2	0	2	Export	410	Rep. of Korea	KOR	450	Madagascar	MDG								09	MISC.EDIBLE PRODUCTS ETC	1	No Quantity							1957			0
S3	2016	2016	2016	2	0	2	Export	410	Rep. of Korea	KOR	454	Malawi	MWI								09	MISC.EDIBLE PRODUCTS ETC	1	No Quantity							1040			0
S3	2016	2016	2016	2	0	2	Export	410	Rep. of Korea	KOR	458	Malaysia	MYS								09	MISC.EDIBLE PRODUCTS ETC	1	No Quantity							23858836			0
S3	2016	2016	2016	2	0	2	Export	410	Rep. of Korea	KOR	470	Malta	MLT								09	MISC.EDIBLE PRODUCTS ETC	1	No Quantity							26702			0
S3	2016	2016	2016	2	0	2	Export	410	Rep. of Korea	KOR	480	Mauritius	MUS								09	MISC.EDIBLE PRODUCTS ETC	1	No Quantity							42611			0
S3	2016	2016	2016	2	0	2	Export	410	Rep. of Korea	KOR	484	Mexico	MEX								09	MISC.EDIBLE PRODUCTS ETC	1	No Quantity							1612784			0
S3	2016	2016	2016	2	0	2	Export	410	Rep. of Korea	KOR	490	Other Asia, nes									09	MISC.EDIBLE PRODUCTS ETC	1	No Quantity							71212204			0
S3	2016	2016	2016	2	0	2	Export	410	Rep. of Korea	KOR	496	Mongolia	MNG								09	MISC.EDIBLE PRODUCTS ETC	1	No Quantity							7276693			0
S3	2016	2016	2016	2	0	2	Export	410	Rep. of Korea	KOR	504	Morocco	MAR								09	MISC.EDIBLE PRODUCTS ETC	1	No Quantity							152973			0
S3	2016	2016	2016	2	0	2	Export	410	Rep. of Korea	KOR	508	Mozambique	MOZ								09	MISC.EDIBLE PRODUCTS ETC	1	No Quantity							29814			0
S3	2016	2016	2016	2	0	2	Export	410	Rep. of Korea	KOR	512	Oman	OMN								09	MISC.EDIBLE PRODUCTS ETC	1	No Quantity							207846			0
S3	2016	2016	2016	2	0	2	Export	410	Rep. of Korea	KOR	516	Namibia	NAM								09	MISC.EDIBLE PRODUCTS ETC	1	No Quantity							5990			0
S3	2016	2016	2016	2	0	2	Export	410	Rep. of Korea	KOR	520	Nauru	NRU								09	MISC.EDIBLE PRODUCTS ETC	1	No Quantity							34328			0
S3	2016	2016	2016	2	0	2	Export	410	Rep. of Korea	KOR	524	Nepal	NPL								09	MISC.EDIBLE PRODUCTS ETC	1	No Quantity							449780			0
S3	2016	2016	2016	2	0	2	Export	410	Rep. of Korea	KOR	528	Netherlands	NLD								09	MISC.EDIBLE PRODUCTS ETC	1	No Quantity							11549459			0
S3	2016	2016	2016	2	0	2	Export	410	Rep. of Korea	KOR	554	New Zealand	NZL								09	MISC.EDIBLE PRODUCTS ETC	1	No Quantity							8396660			0
S3	2016	2016	2016	2	0	2	Export	410	Rep. of Korea	KOR	558	Nicaragua	NIC								09	MISC.EDIBLE PRODUCTS ETC	1	No Quantity							96152			0
S3	2016	2016	2016	2	0	2	Export	410	Rep. of Korea	KOR	562	Niger	NER								09	MISC.EDIBLE PRODUCTS ETC	1	No Quantity							20229			0
S3	2016	2016	2016	2	0	2	Export	410	Rep. of Korea	KOR	566	Nigeria	NGA								09	MISC.EDIBLE PRODUCTS ETC	1	No Quantity							9683597			0
S3	2016	2016	2016	2	0	2	Export	410	Rep. of Korea	KOR	579	Norway	NOR								09	MISC.EDIBLE PRODUCTS ETC	1	No Quantity							3491661			0
S3	2016	2016	2016	2	0	2	Export	410	Rep. of Korea	KOR	580	N. Mariana Isds	MNP								09	MISC.EDIBLE PRODUCTS ETC	1	No Quantity							1212937			0
S3	2016	2016	2016	2	0	2	Export	410	Rep. of Korea	KOR	583	FS Micronesia	FSM								09	MISC.EDIBLE PRODUCTS ETC	1	No Quantity							445696			0
S3	2016	2016	2016	2	0	2	Export	410	Rep. of Korea	KOR	584	Marshall Isds	MHL								09	MISC.EDIBLE PRODUCTS ETC	1	No Quantity							113542			0
S3	2016	2016	2016	2	0	2	Export	410	Rep. of Korea	KOR	585	Palau	PLW								09	MISC.EDIBLE PRODUCTS ETC	1	No Quantity							118209			0
S3	2016	2016	2016	2	0	2	Export	410	Rep. of Korea	KOR	586	Pakistan	PAK								09	MISC.EDIBLE PRODUCTS ETC	1	No Quantity							1066677			0
S3	2016	2016	2016	2	0	2	Export	410	Rep. of Korea	KOR	591	Panama	PAN								09	MISC.EDIBLE PRODUCTS ETC	1	No Quantity							16523			0
S3	2016	2016	2016	2	0	2	Export	410	Rep. of Korea	KOR	598	Papua New Guinea	PNG								09	MISC.EDIBLE PRODUCTS ETC	1	No Quantity							114359			0
S3	2016	2016	2016	2	0	2	Export	410	Rep. of Korea	KOR	600	Paraguay	PRY								09	MISC.EDIBLE PRODUCTS ETC	1	No Quantity							348377			0
S3	2016	2016	2016	2	0	2	Export	410	Rep. of Korea	KOR	604	Peru	PER								09	MISC.EDIBLE PRODUCTS ETC	1	No Quantity							758374			0
S3	2016	2016	2016	2	0	2	Export	410	Rep. of Korea	KOR	608	Philippines	PHL								09	MISC.EDIBLE PRODUCTS ETC	1	No Quantity							46673204			0
S3	2016	2016	2016	2	0	2	Export	410	Rep. of Korea	KOR	616	Poland	POL								09	MISC.EDIBLE PRODUCTS ETC	1	No Quantity							1405460			0
S3	2016	2016	2016	2	0	2	Export	410	Rep. of Korea	KOR	620	Portugal	PRT								09	MISC.EDIBLE PRODUCTS ETC	1	No Quantity							69001			0
S3	2016	2016	2016	2	0	2	Export	410	Rep. of Korea	KOR	624	Guinea-Bissau	GNB								09	MISC.EDIBLE PRODUCTS ETC	1	No Quantity							236			0
S3	2016	2016	2016	2	0	2	Export	410	Rep. of Korea	KOR	626	Timor-Leste	TLS								09	MISC.EDIBLE PRODUCTS ETC	1	No Quantity							80470			0
S3	2016	2016	2016	2	0	2	Export	410	Rep. of Korea	KOR	634	Qatar	QAT								09	MISC.EDIBLE PRODUCTS ETC	1	No Quantity							593898			0
S3	2016	2016	2016	2	0	2	Export	410	Rep. of Korea	KOR	642	Romania	ROU								09	MISC.EDIBLE PRODUCTS ETC	1	No Quantity							5591			0
S3	2016	2016	2016	2	0	2	Export	410	Rep. of Korea	KOR	643	Russian Federation	RUS								09	MISC.EDIBLE PRODUCTS ETC	1	No Quantity							48426691			0
S3	2016	2016	2016	2	0	2	Export	410	Rep. of Korea	KOR	646	Rwanda	RWA								09	MISC.EDIBLE PRODUCTS ETC	1	No Quantity							3030			0
S3	2016	2016	2016	2	0	2	Export	410	Rep. of Korea	KOR	682	Saudi Arabia	SAU								09	MISC.EDIBLE PRODUCTS ETC	1	No Quantity							7409498			0
S3	2016	2016	2016	2	0	2	Export	410	Rep. of Korea	KOR	686	Senegal	SEN								09	MISC.EDIBLE PRODUCTS ETC	1	No Quantity							29638			0
S3	2016	2016	2016	2	0	2	Export	410	Rep. of Korea	KOR	690	Seychelles	SYC								09	MISC.EDIBLE PRODUCTS ETC	1	No Quantity							83565			0
S3	2016	2016	2016	2	0	2	Export	410	Rep. of Korea	KOR	694	Sierra Leone	SLE								09	MISC.EDIBLE PRODUCTS ETC	1	No Quantity							412			0
S3	2016	2016	2016	2	0	2	Export	410	Rep. of Korea	KOR	699	India	IND								09	MISC.EDIBLE PRODUCTS ETC	1	No Quantity							1775282			0
S3	2016	2016	2016	2	0	2	Export	410	Rep. of Korea	KOR	702	Singapore	SGP								09	MISC.EDIBLE PRODUCTS ETC	1	No Quantity							29311014			0
S3	2016	2016	2016	2	0	2	Export	410	Rep. of Korea	KOR	703	Slovakia	SVK								09	MISC.EDIBLE PRODUCTS ETC	1	No Quantity							510555			0
S3	2016	2016	2016	2	0	2	Export	410	Rep. of Korea	KOR	704	Viet Nam	VNM								09	MISC.EDIBLE PRODUCTS ETC	1	No Quantity							52256757			0
S3	2016	2016	2016	2	0	2	Export	410	Rep. of Korea	KOR	710	South Africa	ZAF								09	MISC.EDIBLE PRODUCTS ETC	1	No Quantity							635707			0
S3	2016	2016	2016	2	0	2	Export	410	Rep. of Korea	KOR	716	Zimbabwe	ZWE								09	MISC.EDIBLE PRODUCTS ETC	1	No Quantity							10			0
S3	2016	2016	2016	2	0	2	Export	410	Rep. of Korea	KOR	724	Spain	ESP								09	MISC.EDIBLE PRODUCTS ETC	1	No Quantity							1595860			0
S3	2016	2016	2016	2	0	2	Export	410	Rep. of Korea	KOR	729	Sudan	SDN								09	MISC.EDIBLE PRODUCTS ETC	1	No Quantity							397943			0
S3	2016	2016	2016	2	0	2	Export	410	Rep. of Korea	KOR	740	Suriname	SUR								09	MISC.EDIBLE PRODUCTS ETC	1	No Quantity							28481			0
S3	2016	2016	2016	2	0	2	Export	410	Rep. of Korea	KOR	752	Sweden	SWE								09	MISC.EDIBLE PRODUCTS ETC	1	No Quantity							3552800			0
S3	2016	2016	2016	2	0	2	Export	410	Rep. of Korea	KOR	757	Switzerland	CHE								09	MISC.EDIBLE PRODUCTS ETC	1	No Quantity							831871			0
S3	2016	2016	2016	2	0	2	Export	410	Rep. of Korea	KOR	762	Tajikistan	TJK								09	MISC.EDIBLE PRODUCTS ETC	1	No Quantity							239402			0
S3	2016	2016	2016	2	0	2	Export	410	Rep. of Korea	KOR	764	Thailand	THA								09	MISC.EDIBLE PRODUCTS ETC	1	No Quantity							18848749			0
S3	2016	2016	2016	2	0	2	Export	410	Rep. of Korea	KOR	768	Togo	TGO								09	MISC.EDIBLE PRODUCTS ETC	1	No Quantity							331			0
S3	2016	2016	2016	2	0	2	Export	410	Rep. of Korea	KOR	776	Tonga	TON								09	MISC.EDIBLE PRODUCTS ETC	1	No Quantity							1329			0
S3	2016	2016	2016	2	0	2	Export	410	Rep. of Korea	KOR	780	Trinidad and Tobago	TTO								09	MISC.EDIBLE PRODUCTS ETC	1	No Quantity							33942			0
S3	2016	2016	2016	2	0	2	Export	410	Rep. of Korea	KOR	784	United Arab Emirates	ARE								09	MISC.EDIBLE PRODUCTS ETC	1	No Quantity							5148359			0
S3	2016	2016	2016	2	0	2	Export	410	Rep. of Korea	KOR	788	Tunisia	TUN								09	MISC.EDIBLE PRODUCTS ETC	1	No Quantity							3237			0
S3	2016	2016	2016	2	0	2	Export	410	Rep. of Korea	KOR	792	Turkey	TUR								09	MISC.EDIBLE PRODUCTS ETC	1	No Quantity							1726936			0
S3	2016	2016	2016	2	0	2	Export	410	Rep. of Korea	KOR	795	Turkmenistan	TKM								09	MISC.EDIBLE PRODUCTS ETC	1	No Quantity							548469			0
S3	2016	2016	2016	2	0	2	Export	410	Rep. of Korea	KOR	800	Uganda	UGA								09	MISC.EDIBLE PRODUCTS ETC	1	No Quantity							13591			0
S3	2016	2016	2016	2	0	2	Export	410	Rep. of Korea	KOR	804	Ukraine	UKR								09	MISC.EDIBLE PRODUCTS ETC	1	No Quantity							54686			0
S3	2016	2016	2016	2	0	2	Export	410	Rep. of Korea	KOR	807	North Macedonia	MKD								09	MISC.EDIBLE PRODUCTS ETC	1	No Quantity							3071			0
S3	2016	2016	2016	2	0	2	Export	410	Rep. of Korea	KOR	818	Egypt	EGY								09	MISC.EDIBLE PRODUCTS ETC	1	No Quantity							145618			0
S3	2016	2016	2016	2	0	2	Export	410	Rep. of Korea	KOR	826	United Kingdom	GBR								09	MISC.EDIBLE PRODUCTS ETC	1	No Quantity							17615634			0
S3	2016	2016	2016	2	0	2	Export	410	Rep. of Korea	KOR	834	United Rep. of Tanzania	TZA								09	MISC.EDIBLE PRODUCTS ETC	1	No Quantity							4550			0
S3	2016	2016	2016	2	0	2	Export	410	Rep. of Korea	KOR	842	USA	USA								09	MISC.EDIBLE PRODUCTS ETC	1	No Quantity							214899989			0
S3	2016	2016	2016	2	0	2	Export	410	Rep. of Korea	KOR	854	Burkina Faso	BFA								09	MISC.EDIBLE PRODUCTS ETC	1	No Quantity							2515			0
S3	2016	2016	2016	2	0	2	Export	410	Rep. of Korea	KOR	858	Uruguay	URY								09	MISC.EDIBLE PRODUCTS ETC	1	No Quantity							31652			0
S3	2016	2016	2016	2	0	2	Export	410	Rep. of Korea	KOR	860	Uzbekistan	UZB								09	MISC.EDIBLE PRODUCTS ETC	1	No Quantity							964198			0
S3	2016	2016	2016	2	0	2	Export	410	Rep. of Korea	KOR	862	Venezuela	VEN								09	MISC.EDIBLE PRODUCTS ETC	1	No Quantity							130			0
S3	2016	2016	2016	2	0	2	Export	410	Rep. of Korea	KOR	882	Samoa	WSM								09	MISC.EDIBLE PRODUCTS ETC	1	No Quantity							908939			0
S3	2016	2016	2016	2	0	2	Export	410	Rep. of Korea	KOR	887	Yemen	YEM								09	MISC.EDIBLE PRODUCTS ETC	1	No Quantity							13732			0
S3	2016	2016	2016	2	0	2	Export	410	Rep. of Korea	KOR	894	Zambia	ZMB								09	MISC.EDIBLE PRODUCTS ETC	1	No Quantity							1150			0
S3	2016	2016	2016	2	0	2	Export	410	Rep. of Korea	KOR	899	Areas, nes									09	MISC.EDIBLE PRODUCTS ETC	1	No Quantity							573			0
S3	2016	2016	2016	2	0	2	Export	414	Kuwait	KWT	0	World	WLD								09	MISC.EDIBLE PRODUCTS ETC	1	No Quantity							6772739			0
S3	2016	2016	2016	2	0	2	Export	414	Kuwait	KWT	8	Albania	ALB								09	MISC.EDIBLE PRODUCTS ETC	1	No Quantity							87			0
S3	2016	2016	2016	2	0	2	Export	414	Kuwait	KWT	12	Algeria	DZA								09	MISC.EDIBLE PRODUCTS ETC	1	No Quantity							147			0
S3	2016	2016	2016	2	0	2	Export	414	Kuwait	KWT	32	Argentina	ARG								09	MISC.EDIBLE PRODUCTS ETC	1	No Quantity							147			0
S3	2016	2016	2016	2	0	2	Export	414	Kuwait	KWT	36	Australia	AUS								09	MISC.EDIBLE PRODUCTS ETC	1	No Quantity							2288			0
S3	2016	2016	2016	2	0	2	Export	414	Kuwait	KWT	40	Austria	AUT								09	MISC.EDIBLE PRODUCTS ETC	1	No Quantity							220			0
S3	2016	2016	2016	2	0	2	Export	414	Kuwait	KWT	48	Bahrain	BHR								09	MISC.EDIBLE PRODUCTS ETC	1	No Quantity							231735			0
S3	2016	2016	2016	2	0	2	Export	414	Kuwait	KWT	50	Bangladesh	BGD								09	MISC.EDIBLE PRODUCTS ETC	1	No Quantity							73			0
S3	2016	2016	2016	2	0	2	Export	414	Kuwait	KWT	56	Belgium	BEL								09	MISC.EDIBLE PRODUCTS ETC	1	No Quantity							147			0
S3	2016	2016	2016	2	0	2	Export	414	Kuwait	KWT	70	Bosnia Herzegovina	BIH								09	MISC.EDIBLE PRODUCTS ETC	1	No Quantity							220			0
S3	2016	2016	2016	2	0	2	Export	414	Kuwait	KWT	76	Brazil	BRA								09	MISC.EDIBLE PRODUCTS ETC	1	No Quantity							290			0
S3	2016	2016	2016	2	0	2	Export	414	Kuwait	KWT	96	Brunei Darussalam	BRN								09	MISC.EDIBLE PRODUCTS ETC	1	No Quantity							147			0
S3	2016	2016	2016	2	0	2	Export	414	Kuwait	KWT	100	Bulgaria	BGR								09	MISC.EDIBLE PRODUCTS ETC	1	No Quantity							293			0
S3	2016	2016	2016	2	0	2	Export	414	Kuwait	KWT	104	Myanmar	MMR								09	MISC.EDIBLE PRODUCTS ETC	1	No Quantity							145			0
S3	2016	2016	2016	2	0	2	Export	414	Kuwait	KWT	116	Cambodia	KHM								09	MISC.EDIBLE PRODUCTS ETC	1	No Quantity							147			0
S3	2016	2016	2016	2	0	2	Export	414	Kuwait	KWT	124	Canada	CAN								09	MISC.EDIBLE PRODUCTS ETC	1	No Quantity							147			0
S3	2016	2016	2016	2	0	2	Export	414	Kuwait	KWT	144	Sri Lanka	LKA								09	MISC.EDIBLE PRODUCTS ETC	1	No Quantity							73			0
S3	2016	2016	2016	2	0	2	Export	414	Kuwait	KWT	152	Chile	CHL								09	MISC.EDIBLE PRODUCTS ETC	1	No Quantity							147			0
S3	2016	2016	2016	2	0	2	Export	414	Kuwait	KWT	156	China	CHN								09	MISC.EDIBLE PRODUCTS ETC	1	No Quantity							163			0
S3	2016	2016	2016	2	0	2	Export	414	Kuwait	KWT	192	Cuba	CUB								09	MISC.EDIBLE PRODUCTS ETC	1	No Quantity							366			0
S3	2016	2016	2016	2	0	2	Export	414	Kuwait	KWT	196	Cyprus	CYP								09	MISC.EDIBLE PRODUCTS ETC	1	No Quantity							440			0
S3	2016	2016	2016	2	0	2	Export	414	Kuwait	KWT	203	Czechia	CZE								09	MISC.EDIBLE PRODUCTS ETC	1	No Quantity							3489			0
S3	2016	2016	2016	2	0	2	Export	414	Kuwait	KWT	204	Benin	BEN								09	MISC.EDIBLE PRODUCTS ETC	1	No Quantity							293			0
S3	2016	2016	2016	2	0	2	Export	414	Kuwait	KWT	231	Ethiopia	ETH								09	MISC.EDIBLE PRODUCTS ETC	1	No Quantity							293			0
S3	2016	2016	2016	2	0	2	Export	414	Kuwait	KWT	251	France	FRA								09	MISC.EDIBLE PRODUCTS ETC	1	No Quantity							147			0
S3	2016	2016	2016	2	0	2	Export	414	Kuwait	KWT	262	Djibouti	DJI								09	MISC.EDIBLE PRODUCTS ETC	1	No Quantity							145			0
S3	2016	2016	2016	2	0	2	Export	414	Kuwait	KWT	266	Gabon	GAB								09	MISC.EDIBLE PRODUCTS ETC	1	No Quantity							73			0
S3	2016	2016	2016	2	0	2	Export	414	Kuwait	KWT	276	Germany	DEU								09	MISC.EDIBLE PRODUCTS ETC	1	No Quantity							293			0
S3	2016	2016	2016	2	0	2	Export	414	Kuwait	KWT	288	Ghana	GHA								09	MISC.EDIBLE PRODUCTS ETC	1	No Quantity							147			0
S3	2016	2016	2016	2	0	2	Export	414	Kuwait	KWT	300	Greece	GRC								09	MISC.EDIBLE PRODUCTS ETC	1	No Quantity							147			0
S3	2016	2016	2016	2	0	2	Export	414	Kuwait	KWT	344	China, Hong Kong SAR	HKG								09	MISC.EDIBLE PRODUCTS ETC	1	No Quantity							1341			0
S3	2016	2016	2016	2	0	2	Export	414	Kuwait	KWT	360	Indonesia	IDN								09	MISC.EDIBLE PRODUCTS ETC	1	No Quantity							73			0
S3	2016	2016	2016	2	0	2	Export	414	Kuwait	KWT	364	Iran	IRN								09	MISC.EDIBLE PRODUCTS ETC	1	No Quantity							183298			0
S3	2016	2016	2016	2	0	2	Export	414	Kuwait	KWT	368	Iraq	IRQ								09	MISC.EDIBLE PRODUCTS ETC	1	No Quantity							469333			0
S3	2016	2016	2016	2	0	2	Export	414	Kuwait	KWT	381	Italy	ITA								09	MISC.EDIBLE PRODUCTS ETC	1	No Quantity							293			0
S3	2016	2016	2016	2	0	2	Export	414	Kuwait	KWT	392	Japan	JPN								09	MISC.EDIBLE PRODUCTS ETC	1	No Quantity							147			0
S3	2016	2016	2016	2	0	2	Export	414	Kuwait	KWT	398	Kazakhstan	KAZ								09	MISC.EDIBLE PRODUCTS ETC	1	No Quantity							293			0
S3	2016	2016	2016	2	0	2	Export	414	Kuwait	KWT	400	Jordan	JOR								09	MISC.EDIBLE PRODUCTS ETC	1	No Quantity							967840			0
S3	2016	2016	2016	2	0	2	Export	414	Kuwait	KWT	404	Kenya	KEN								09	MISC.EDIBLE PRODUCTS ETC	1	No Quantity							177			0
S3	2016	2016	2016	2	0	2	Export	414	Kuwait	KWT	410	Rep. of Korea	KOR								09	MISC.EDIBLE PRODUCTS ETC	1	No Quantity							4148			0
S3	2016	2016	2016	2	0	2	Export	414	Kuwait	KWT	422	Lebanon	LBN								09	MISC.EDIBLE PRODUCTS ETC	1	No Quantity							1110			0
S3	2016	2016	2016	2	0	2	Export	414	Kuwait	KWT	458	Malaysia	MYS								09	MISC.EDIBLE PRODUCTS ETC	1	No Quantity							1640			0
S3	2016	2016	2016	2	0	2	Export	414	Kuwait	KWT	470	Malta	MLT								09	MISC.EDIBLE PRODUCTS ETC	1	No Quantity							147			0
S3	2016	2016	2016	2	0	2	Export	414	Kuwait	KWT	478	Mauritania	MRT								09	MISC.EDIBLE PRODUCTS ETC	1	No Quantity							73			0
S3	2016	2016	2016	2	0	2	Export	414	Kuwait	KWT	496	Mongolia	MNG								09	MISC.EDIBLE PRODUCTS ETC	1	No Quantity							1659			0
S3	2016	2016	2016	2	0	2	Export	414	Kuwait	KWT	512	Oman	OMN								09	MISC.EDIBLE PRODUCTS ETC	1	No Quantity							99504			0
S3	2016	2016	2016	2	0	2	Export	414	Kuwait	KWT	528	Netherlands	NLD								09	MISC.EDIBLE PRODUCTS ETC	1	No Quantity							266730			0
S3	2016	2016	2016	2	0	2	Export	414	Kuwait	KWT	554	New Zealand	NZL								09	MISC.EDIBLE PRODUCTS ETC	1	No Quantity							147			0
S3	2016	2016	2016	2	0	2	Export	414	Kuwait	KWT	586	Pakistan	PAK								09	MISC.EDIBLE PRODUCTS ETC	1	No Quantity							220			0
S3	2016	2016	2016	2	0	2	Export	414	Kuwait	KWT	608	Philippines	PHL								09	MISC.EDIBLE PRODUCTS ETC	1	No Quantity							73			0
S3	2016	2016	2016	2	0	2	Export	414	Kuwait	KWT	616	Poland	POL								09	MISC.EDIBLE PRODUCTS ETC	1	No Quantity							147			0
S3	2016	2016	2016	2	0	2	Export	414	Kuwait	KWT	620	Portugal	PRT								09	MISC.EDIBLE PRODUCTS ETC	1	No Quantity							93148			0
S3	2016	2016	2016	2	0	2	Export	414	Kuwait	KWT	634	Qatar	QAT								09	MISC.EDIBLE PRODUCTS ETC	1	No Quantity							277258			0
S3	2016	2016	2016	2	0	2	Export	414	Kuwait	KWT	642	Romania	ROU								09	MISC.EDIBLE PRODUCTS ETC	1	No Quantity							73			0
S3	2016	2016	2016	2	0	2	Export	414	Kuwait	KWT	643	Russian Federation	RUS								09	MISC.EDIBLE PRODUCTS ETC	1	No Quantity							583			0
S3	2016	2016	2016	2	0	2	Export	414	Kuwait	KWT	682	Saudi Arabia	SAU								09	MISC.EDIBLE PRODUCTS ETC	1	No Quantity							2462947			0
S3	2016	2016	2016	2	0	2	Export	414	Kuwait	KWT	686	Senegal	SEN								09	MISC.EDIBLE PRODUCTS ETC	1	No Quantity							147			0
S3	2016	2016	2016	2	0	2	Export	414	Kuwait	KWT	688	Serbia	SRB								09	MISC.EDIBLE PRODUCTS ETC	1	No Quantity							147			0
S3	2016	2016	2016	2	0	2	Export	414	Kuwait	KWT	699	India	IND								09	MISC.EDIBLE PRODUCTS ETC	1	No Quantity							6666			0
S3	2016	2016	2016	2	0	2	Export	414	Kuwait	KWT	702	Singapore	SGP								09	MISC.EDIBLE PRODUCTS ETC	1	No Quantity							73			0
S3	2016	2016	2016	2	0	2	Export	414	Kuwait	KWT	704	Viet Nam	VNM								09	MISC.EDIBLE PRODUCTS ETC	1	No Quantity							663			0
S3	2016	2016	2016	2	0	2	Export	414	Kuwait	KWT	710	South Africa	ZAF								09	MISC.EDIBLE PRODUCTS ETC	1	No Quantity							147			0
S3	2016	2016	2016	2	0	2	Export	414	Kuwait	KWT	716	Zimbabwe	ZWE								09	MISC.EDIBLE PRODUCTS ETC	1	No Quantity							147			0
S3	2016	2016	2016	2	0	2	Export	414	Kuwait	KWT	724	Spain	ESP								09	MISC.EDIBLE PRODUCTS ETC	1	No Quantity							138397			0
S3	2016	2016	2016	2	0	2	Export	414	Kuwait	KWT	729	Sudan	SDN								09	MISC.EDIBLE PRODUCTS ETC	1	No Quantity							73			0
S3	2016	2016	2016	2	0	2	Export	414	Kuwait	KWT	757	Switzerland	CHE								09	MISC.EDIBLE PRODUCTS ETC	1	No Quantity							147			0
S3	2016	2016	2016	2	0	2	Export	414	Kuwait	KWT	764	Thailand	THA								09	MISC.EDIBLE PRODUCTS ETC	1	No Quantity							147			0
S3	2016	2016	2016	2	0	2	Export	414	Kuwait	KWT	784	United Arab Emirates	ARE								09	MISC.EDIBLE PRODUCTS ETC	1	No Quantity							986357			0
S3	2016	2016	2016	2	0	2	Export	414	Kuwait	KWT	788	Tunisia	TUN								09	MISC.EDIBLE PRODUCTS ETC	1	No Quantity							147			0
S3	2016	2016	2016	2	0	2	Export	414	Kuwait	KWT	792	Turkey	TUR								09	MISC.EDIBLE PRODUCTS ETC	1	No Quantity							10307			0
S3	2016	2016	2016	2	0	2	Export	414	Kuwait	KWT	804	Ukraine	UKR								09	MISC.EDIBLE PRODUCTS ETC	1	No Quantity							73			0
S3	2016	2016	2016	2	0	2	Export	414	Kuwait	KWT	818	Egypt	EGY								09	MISC.EDIBLE PRODUCTS ETC	1	No Quantity							780			0
S3	2016	2016	2016	2	0	2	Export	414	Kuwait	KWT	826	United Kingdom	GBR								09	MISC.EDIBLE PRODUCTS ETC	1	No Quantity							552793			0
S3	2016	2016	2016	2	0	2	Export	414	Kuwait	KWT	842	USA	USA								09	MISC.EDIBLE PRODUCTS ETC	1	No Quantity							530			0
S3	2016	2016	2016	2	0	2	Export	414	Kuwait	KWT	862	Venezuela	VEN								09	MISC.EDIBLE PRODUCTS ETC	1	No Quantity							147			0
S3	2016	2016	2016	2	0	2	Export	410	Rep. of Korea	KOR	0	World	WLD								11	BEVERAGES	1	No Quantity							761706863			0
S3	2016	2016	2016	2	0	2	Export	410	Rep. of Korea	KOR	4	Afghanistan	AFG								11	BEVERAGES	1	No Quantity							14223344			0
S3	2016	2016	2016	2	0	2	Export	410	Rep. of Korea	KOR	8	Albania	ALB								11	BEVERAGES	1	No Quantity							90732			0
S3	2016	2016	2016	2	0	2	Export	410	Rep. of Korea	KOR	12	Algeria	DZA								11	BEVERAGES	1	No Quantity							127860			0
S3	2016	2016	2016	2	0	2	Export	410	Rep. of Korea	KOR	31	Azerbaijan	AZE								11	BEVERAGES	1	No Quantity							127556			0
S3	2016	2016	2016	2	0	2	Export	410	Rep. of Korea	KOR	32	Argentina	ARG								11	BEVERAGES	1	No Quantity							349931			0
S3	2016	2016	2016	2	0	2	Export	410	Rep. of Korea	KOR	36	Australia	AUS								11	BEVERAGES	1	No Quantity							10846161			0
S3	2016	2016	2016	2	0	2	Export	410	Rep. of Korea	KOR	40	Austria	AUT								11	BEVERAGES	1	No Quantity							447682			0
S3	2016	2016	2016	2	0	2	Export	410	Rep. of Korea	KOR	48	Bahrain	BHR								11	BEVERAGES	1	No Quantity							49424			0
S3	2016	2016	2016	2	0	2	Export	410	Rep. of Korea	KOR	50	Bangladesh	BGD								11	BEVERAGES	1	No Quantity							471496			0
S3	2016	2016	2016	2	0	2	Export	410	Rep. of Korea	KOR	51	Armenia	ARM								11	BEVERAGES	1	No Quantity							44140			0
S3	2016	2016	2016	2	0	2	Export	410	Rep. of Korea	KOR	52	Barbados	BRB								11	BEVERAGES	1	No Quantity							13253			0
S3	2016	2016	2016	2	0	2	Export	410	Rep. of Korea	KOR	56	Belgium	BEL								11	BEVERAGES	1	No Quantity							141585			0
S3	2016	2016	2016	2	0	2	Export	410	Rep. of Korea	KOR	68	Bolivia (Plurinational State of)	BOL								11	BEVERAGES	1	No Quantity							564525			0
S3	2016	2016	2016	2	0	2	Export	410	Rep. of Korea	KOR	72	Botswana	BWA								11	BEVERAGES	1	No Quantity							45488			0
S3	2016	2016	2016	2	0	2	Export	410	Rep. of Korea	KOR	76	Brazil	BRA								11	BEVERAGES	1	No Quantity							1207837			0
S3	2016	2016	2016	2	0	2	Export	410	Rep. of Korea	KOR	92	Br. Virgin Isds	VGB								11	BEVERAGES	1	No Quantity							16702			0
S3	2016	2016	2016	2	0	2	Export	410	Rep. of Korea	KOR	96	Brunei Darussalam	BRN								11	BEVERAGES	1	No Quantity							257393			0
S3	2016	2016	2016	2	0	2	Export	410	Rep. of Korea	KOR	100	Bulgaria	BGR								11	BEVERAGES	1	No Quantity							1354893			0
S3	2016	2016	2016	2	0	2	Export	410	Rep. of Korea	KOR	104	Myanmar	MMR								11	BEVERAGES	1	No Quantity							1001498			0
S3	2016	2016	2016	2	0	2	Export	410	Rep. of Korea	KOR	116	Cambodia	KHM								11	BEVERAGES	1	No Quantity							56980607			0
S3	2016	2016	2016	2	0	2	Export	410	Rep. of Korea	KOR	120	Cameroon	CMR								11	BEVERAGES	1	No Quantity							65404			0
S3	2016	2016	2016	2	0	2	Export	410	Rep. of Korea	KOR	124	Canada	CAN								11	BEVERAGES	1	No Quantity							6506992			0
S3	2016	2016	2016	2	0	2	Export	410	Rep. of Korea	KOR	132	Cabo Verde	CPV								11	BEVERAGES	1	No Quantity							458			0
S3	2016	2016	2016	2	0	2	Export	410	Rep. of Korea	KOR	136	Cayman Isds	CYM								11	BEVERAGES	1	No Quantity							11450			0
S3	2016	2016	2016	2	0	2	Export	410	Rep. of Korea	KOR	144	Sri Lanka	LKA								11	BEVERAGES	1	No Quantity							74287			0
S3	2016	2016	2016	2	0	2	Export	410	Rep. of Korea	KOR	152	Chile	CHL								11	BEVERAGES	1	No Quantity							4032226			0
S3	2016	2016	2016	2	0	2	Export	410	Rep. of Korea	KOR	156	China	CHN								11	BEVERAGES	1	No Quantity							121087102			0
S3	2016	2016	2016	2	0	2	Export	410	Rep. of Korea	KOR	170	Colombia	COL								11	BEVERAGES	1	No Quantity							2292516			0
S3	2016	2016	2016	2	0	2	Export	410	Rep. of Korea	KOR	178	Congo	COG								11	BEVERAGES	1	No Quantity							69140			0
S3	2016	2016	2016	2	0	2	Export	410	Rep. of Korea	KOR	188	Costa Rica	CRI								11	BEVERAGES	1	No Quantity							5223514			0
S3	2016	2016	2016	2	0	2	Export	410	Rep. of Korea	KOR	192	Cuba	CUB								11	BEVERAGES	1	No Quantity							11			0
S3	2016	2016	2016	2	0	2	Export	410	Rep. of Korea	KOR	196	Cyprus	CYP								11	BEVERAGES	1	No Quantity							69038			0
S3	2016	2016	2016	2	0	2	Export	410	Rep. of Korea	KOR	203	Czechia	CZE								11	BEVERAGES	1	No Quantity							1383953			0
S3	2016	2016	2016	2	0	2	Export	410	Rep. of Korea	KOR	204	Benin	BEN								11	BEVERAGES	1	No Quantity							27586			0
S3	2016	2016	2016	2	0	2	Export	410	Rep. of Korea	KOR	208	Denmark	DNK								11	BEVERAGES	1	No Quantity							160804			0
S3	2016	2016	2016	2	0	2	Export	410	Rep. of Korea	KOR	214	Dominican Rep.	DOM								11	BEVERAGES	1	No Quantity							1851872			0
S3	2016	2016	2016	2	0	2	Export	410	Rep. of Korea	KOR	218	Ecuador	ECU								11	BEVERAGES	1	No Quantity							15758			0
S3	2016	2016	2016	2	0	2	Export	410	Rep. of Korea	KOR	222	El Salvador	SLV								11	BEVERAGES	1	No Quantity							973854			0
S3	2016	2016	2016	2	0	2	Export	410	Rep. of Korea	KOR	233	Estonia	EST								11	BEVERAGES	1	No Quantity							143105			0
S3	2016	2016	2016	2	0	2	Export	410	Rep. of Korea	KOR	242	Fiji	FJI								11	BEVERAGES	1	No Quantity							98008			0
S3	2016	2016	2016	2	0	2	Export	410	Rep. of Korea	KOR	246	Finland	FIN								11	BEVERAGES	1	No Quantity							50464			0
S3	2016	2016	2016	2	0	2	Export	410	Rep. of Korea	KOR	251	France	FRA								11	BEVERAGES	1	No Quantity							1737386			0
S3	2016	2016	2016	2	0	2	Export	410	Rep. of Korea	KOR	268	Georgia	GEO								11	BEVERAGES	1	No Quantity							900606			0
S3	2016	2016	2016	2	0	2	Export	410	Rep. of Korea	KOR	270	Gambia	GMB								11	BEVERAGES	1	No Quantity							15115			0
S3	2016	2016	2016	2	0	2	Export	410	Rep. of Korea	KOR	275	State of Palestine	PSE								11	BEVERAGES	1	No Quantity							33086			0
S3	2016	2016	2016	2	0	2	Export	410	Rep. of Korea	KOR	276	Germany	DEU								11	BEVERAGES	1	No Quantity							839031			0
S3	2016	2016	2016	2	0	2	Export	410	Rep. of Korea	KOR	288	Ghana	GHA								11	BEVERAGES	1	No Quantity							526157			0
S3	2016	2016	2016	2	0	2	Export	410	Rep. of Korea	KOR	292	Gibraltar	GIB								11	BEVERAGES	1	No Quantity							53168			0
S3	2016	2016	2016	2	0	2	Export	410	Rep. of Korea	KOR	296	Kiribati	KIR								11	BEVERAGES	1	No Quantity							100			0
S3	2016	2016	2016	2	0	2	Export	410	Rep. of Korea	KOR	300	Greece	GRC								11	BEVERAGES	1	No Quantity							999099			0
S3	2016	2016	2016	2	0	2	Export	410	Rep. of Korea	KOR	316	Guam	GUM								11	BEVERAGES	1	No Quantity							995492			0
S3	2016	2016	2016	2	0	2	Export	410	Rep. of Korea	KOR	320	Guatemala	GTM								11	BEVERAGES	1	No Quantity							4403976			0
S3	2016	2016	2016	2	0	2	Export	410	Rep. of Korea	KOR	324	Guinea	GIN								11	BEVERAGES	1	No Quantity							95539			0
S3	2016	2016	2016	2	0	2	Export	410	Rep. of Korea	KOR	328	Guyana	GUY								11	BEVERAGES	1	No Quantity							130274			0
S3	2016	2016	2016	2	0	2	Export	410	Rep. of Korea	KOR	340	Honduras	HND								11	BEVERAGES	1	No Quantity							1107972			0
S3	2016	2016	2016	2	0	2	Export	410	Rep. of Korea	KOR	344	China, Hong Kong SAR	HKG								11	BEVERAGES	1	No Quantity							47742622			0
S3	2016	2016	2016	2	0	2	Export	410	Rep. of Korea	KOR	348	Hungary	HUN								11	BEVERAGES	1	No Quantity							644097			0
S3	2016	2016	2016	2	0	2	Export	410	Rep. of Korea	KOR	360	Indonesia	IDN								11	BEVERAGES	1	No Quantity							5013308			0
S3	2016	2016	2016	2	0	2	Export	410	Rep. of Korea	KOR	364	Iran	IRN								11	BEVERAGES	1	No Quantity							3204714			0
S3	2016	2016	2016	2	0	2	Export	410	Rep. of Korea	KOR	368	Iraq	IRQ								11	BEVERAGES	1	No Quantity							7735305			0
S3	2016	2016	2016	2	0	2	Export	410	Rep. of Korea	KOR	372	Ireland	IRL								11	BEVERAGES	1	No Quantity							457457			0
S3	2016	2016	2016	2	0	2	Export	410	Rep. of Korea	KOR	376	Israel	ISR								11	BEVERAGES	1	No Quantity							52198			0
S3	2016	2016	2016	2	0	2	Export	410	Rep. of Korea	KOR	381	Italy	ITA								11	BEVERAGES	1	No Quantity							997294			0
S3	2016	2016	2016	2	0	2	Export	410	Rep. of Korea	KOR	384	Côte d'Ivoire	CIV								11	BEVERAGES	1	No Quantity							87638			0
S3	2016	2016	2016	2	0	2	Export	410	Rep. of Korea	KOR	388	Jamaica	JAM								11	BEVERAGES	1	No Quantity							390092			0
S3	2016	2016	2016	2	0	2	Export	410	Rep. of Korea	KOR	392	Japan	JPN								11	BEVERAGES	1	No Quantity							222526432			0
S3	2016	2016	2016	2	0	2	Export	410	Rep. of Korea	KOR	398	Kazakhstan	KAZ								11	BEVERAGES	1	No Quantity							284096			0
S3	2016	2016	2016	2	0	2	Export	410	Rep. of Korea	KOR	400	Jordan	JOR								11	BEVERAGES	1	No Quantity							29982			0
S3	2016	2016	2016	2	0	2	Export	410	Rep. of Korea	KOR	404	Kenya	KEN								11	BEVERAGES	1	No Quantity							91674			0
S3	2016	2016	2016	2	0	2	Export	410	Rep. of Korea	KOR	414	Kuwait	KWT								11	BEVERAGES	1	No Quantity							15694			0
S3	2016	2016	2016	2	0	2	Export	410	Rep. of Korea	KOR	417	Kyrgyzstan	KGZ								11	BEVERAGES	1	No Quantity							161632			0
S3	2016	2016	2016	2	0	2	Export	410	Rep. of Korea	KOR	418	Lao People's Dem. Rep.	LAO								11	BEVERAGES	1	No Quantity							101930			0
S3	2016	2016	2016	2	0	2	Export	410	Rep. of Korea	KOR	422	Lebanon	LBN								11	BEVERAGES	1	No Quantity							277613			0
S3	2016	2016	2016	2	0	2	Export	410	Rep. of Korea	KOR	428	Latvia	LVA								11	BEVERAGES	1	No Quantity							123847			0
S3	2016	2016	2016	2	0	2	Export	410	Rep. of Korea	KOR	430	Liberia	LBR								11	BEVERAGES	1	No Quantity							182917			0
S3	2016	2016	2016	2	0	2	Export	410	Rep. of Korea	KOR	434	Libya	LBY								11	BEVERAGES	1	No Quantity							2321071			0
S3	2016	2016	2016	2	0	2	Export	410	Rep. of Korea	KOR	440	Lithuania	LTU								11	BEVERAGES	1	No Quantity							372722			0
S3	2016	2016	2016	2	0	2	Export	410	Rep. of Korea	KOR	446	China, Macao SAR	MAC								11	BEVERAGES	1	No Quantity							127232			0
S3	2016	2016	2016	2	0	2	Export	410	Rep. of Korea	KOR	450	Madagascar	MDG								11	BEVERAGES	1	No Quantity							729383			0
S3	2016	2016	2016	2	0	2	Export	410	Rep. of Korea	KOR	458	Malaysia	MYS								11	BEVERAGES	1	No Quantity							5841464			0
S3	2016	2016	2016	2	0	2	Export	410	Rep. of Korea	KOR	462	Maldives	MDV								11	BEVERAGES	1	No Quantity							104469			0
S3	2016	2016	2016	2	0	2	Export	410	Rep. of Korea	KOR	470	Malta	MLT								11	BEVERAGES	1	No Quantity							175228			0
S3	2016	2016	2016	2	0	2	Export	410	Rep. of Korea	KOR	478	Mauritania	MRT								11	BEVERAGES	1	No Quantity							103264			0
S3	2016	2016	2016	2	0	2	Export	410	Rep. of Korea	KOR	480	Mauritius	MUS								11	BEVERAGES	1	No Quantity							763294			0
S3	2016	2016	2016	2	0	2	Export	410	Rep. of Korea	KOR	484	Mexico	MEX								11	BEVERAGES	1	No Quantity							2765066			0
S3	2016	2016	2016	2	0	2	Export	410	Rep. of Korea	KOR	490	Other Asia, nes									11	BEVERAGES	1	No Quantity							7206412			0
S3	2016	2016	2016	2	0	2	Export	410	Rep. of Korea	KOR	496	Mongolia	MNG								11	BEVERAGES	1	No Quantity							7238703			0
S3	2016	2016	2016	2	0	2	Export	410	Rep. of Korea	KOR	504	Morocco	MAR								11	BEVERAGES	1	No Quantity							66593			0
S3	2016	2016	2016	2	0	2	Export	410	Rep. of Korea	KOR	508	Mozambique	MOZ								11	BEVERAGES	1	No Quantity							672			0
S3	2016	2016	2016	2	0	2	Export	410	Rep. of Korea	KOR	520	Nauru	NRU								11	BEVERAGES	1	No Quantity							19861			0
S3	2016	2016	2016	2	0	2	Export	410	Rep. of Korea	KOR	524	Nepal	NPL								11	BEVERAGES	1	No Quantity							339572			0
S3	2016	2016	2016	2	0	2	Export	410	Rep. of Korea	KOR	528	Netherlands	NLD								11	BEVERAGES	1	No Quantity							3483865			0
S3	2016	2016	2016	2	0	2	Export	410	Rep. of Korea	KOR	531	Curaçao	CUW								11	BEVERAGES	1	No Quantity							96010			0
S3	2016	2016	2016	2	0	2	Export	410	Rep. of Korea	KOR	533	Aruba	ABW								11	BEVERAGES	1	No Quantity							100792			0
S3	2016	2016	2016	2	0	2	Export	410	Rep. of Korea	KOR	540	New Caledonia	NCL								11	BEVERAGES	1	No Quantity							81299			0
S3	2016	2016	2016	2	0	2	Export	410	Rep. of Korea	KOR	548	Vanuatu	VUT								11	BEVERAGES	1	No Quantity							120			0
S3	2016	2016	2016	2	0	2	Export	410	Rep. of Korea	KOR	554	New Zealand	NZL								11	BEVERAGES	1	No Quantity							4524516			0
S3	2016	2016	2016	2	0	2	Export	410	Rep. of Korea	KOR	558	Nicaragua	NIC								11	BEVERAGES	1	No Quantity							852787			0
S3	2016	2016	2016	2	0	2	Export	410	Rep. of Korea	KOR	566	Nigeria	NGA								11	BEVERAGES	1	No Quantity							988766			0
S3	2016	2016	2016	2	0	2	Export	410	Rep. of Korea	KOR	579	Norway	NOR								11	BEVERAGES	1	No Quantity							538404			0
S3	2016	2016	2016	2	0	2	Export	410	Rep. of Korea	KOR	580	N. Mariana Isds	MNP								11	BEVERAGES	1	No Quantity							365140			0
S3	2016	2016	2016	2	0	2	Export	410	Rep. of Korea	KOR	583	FS Micronesia	FSM								11	BEVERAGES	1	No Quantity							267			0
S3	2016	2016	2016	2	0	2	Export	410	Rep. of Korea	KOR	584	Marshall Isds	MHL								11	BEVERAGES	1	No Quantity							119759			0
S3	2016	2016	2016	2	0	2	Export	410	Rep. of Korea	KOR	585	Palau	PLW								11	BEVERAGES	1	No Quantity							134415			0
S3	2016	2016	2016	2	0	2	Export	410	Rep. of Korea	KOR	586	Pakistan	PAK								11	BEVERAGES	1	No Quantity							1169524			0
S3	2016	2016	2016	2	0	2	Export	410	Rep. of Korea	KOR	591	Panama	PAN								11	BEVERAGES	1	No Quantity							2036118			0
S3	2016	2016	2016	2	0	2	Export	410	Rep. of Korea	KOR	598	Papua New Guinea	PNG								11	BEVERAGES	1	No Quantity							10987			0
S3	2016	2016	2016	2	0	2	Export	410	Rep. of Korea	KOR	600	Paraguay	PRY								11	BEVERAGES	1	No Quantity							349153			0
S3	2016	2016	2016	2	0	2	Export	410	Rep. of Korea	KOR	604	Peru	PER								11	BEVERAGES	1	No Quantity							358643			0
S3	2016	2016	2016	2	0	2	Export	410	Rep. of Korea	KOR	608	Philippines	PHL								11	BEVERAGES	1	No Quantity							8560600			0
S3	2016	2016	2016	2	0	2	Export	410	Rep. of Korea	KOR	616	Poland	POL								11	BEVERAGES	1	No Quantity							5401542			0
S3	2016	2016	2016	2	0	2	Export	410	Rep. of Korea	KOR	620	Portugal	PRT								11	BEVERAGES	1	No Quantity							78188			0
S3	2016	2016	2016	2	0	2	Export	410	Rep. of Korea	KOR	624	Guinea-Bissau	GNB								11	BEVERAGES	1	No Quantity							4			0
S3	2016	2016	2016	2	0	2	Export	410	Rep. of Korea	KOR	626	Timor-Leste	TLS								11	BEVERAGES	1	No Quantity							2323449			0
S3	2016	2016	2016	2	0	2	Export	410	Rep. of Korea	KOR	634	Qatar	QAT								11	BEVERAGES	1	No Quantity							109667			0
S3	2016	2016	2016	2	0	2	Export	410	Rep. of Korea	KOR	642	Romania	ROU								11	BEVERAGES	1	No Quantity							3941264			0
S3	2016	2016	2016	2	0	2	Export	410	Rep. of Korea	KOR	643	Russian Federation	RUS								11	BEVERAGES	1	No Quantity							13049809			0
S3	2016	2016	2016	2	0	2	Export	410	Rep. of Korea	KOR	662	Saint Lucia	LCA								11	BEVERAGES	1	No Quantity							13912			0
S3	2016	2016	2016	2	0	2	Export	410	Rep. of Korea	KOR	682	Saudi Arabia	SAU								11	BEVERAGES	1	No Quantity							162312			0
S3	2016	2016	2016	2	0	2	Export	410	Rep. of Korea	KOR	686	Senegal	SEN								11	BEVERAGES	1	No Quantity							127428			0
S3	2016	2016	2016	2	0	2	Export	410	Rep. of Korea	KOR	688	Serbia	SRB								11	BEVERAGES	1	No Quantity							2			0
S3	2016	2016	2016	2	0	2	Export	410	Rep. of Korea	KOR	690	Seychelles	SYC								11	BEVERAGES	1	No Quantity							3654			0
S3	2016	2016	2016	2	0	2	Export	410	Rep. of Korea	KOR	694	Sierra Leone	SLE								11	BEVERAGES	1	No Quantity							16477			0
S3	2016	2016	2016	2	0	2	Export	410	Rep. of Korea	KOR	699	India	IND								11	BEVERAGES	1	No Quantity							309484			0
S3	2016	2016	2016	2	0	2	Export	410	Rep. of Korea	KOR	702	Singapore	SGP								11	BEVERAGES	1	No Quantity							9195058			0
S3	2016	2016	2016	2	0	2	Export	410	Rep. of Korea	KOR	703	Slovakia	SVK								11	BEVERAGES	1	No Quantity							17007			0
S3	2016	2016	2016	2	0	2	Export	410	Rep. of Korea	KOR	704	Viet Nam	VNM								11	BEVERAGES	1	No Quantity							20011975			0
S3	2016	2016	2016	2	0	2	Export	410	Rep. of Korea	KOR	705	Slovenia	SVN								11	BEVERAGES	1	No Quantity							2125327			0
S3	2016	2016	2016	2	0	2	Export	410	Rep. of Korea	KOR	710	South Africa	ZAF								11	BEVERAGES	1	No Quantity							1587010			0
S3	2016	2016	2016	2	0	2	Export	410	Rep. of Korea	KOR	724	Spain	ESP								11	BEVERAGES	1	No Quantity							1154702			0
S3	2016	2016	2016	2	0	2	Export	410	Rep. of Korea	KOR	740	Suriname	SUR								11	BEVERAGES	1	No Quantity							138931			0
S3	2016	2016	2016	2	0	2	Export	410	Rep. of Korea	KOR	752	Sweden	SWE								11	BEVERAGES	1	No Quantity							4229389			0
S3	2016	2016	2016	2	0	2	Export	410	Rep. of Korea	KOR	757	Switzerland	CHE								11	BEVERAGES	1	No Quantity							50404			0
S3	2016	2016	2016	2	0	2	Export	410	Rep. of Korea	KOR	762	Tajikistan	TJK								11	BEVERAGES	1	No Quantity							31353			0
S3	2016	2016	2016	2	0	2	Export	410	Rep. of Korea	KOR	764	Thailand	THA								11	BEVERAGES	1	No Quantity							5583607			0
S3	2016	2016	2016	2	0	2	Export	410	Rep. of Korea	KOR	780	Trinidad and Tobago	TTO								11	BEVERAGES	1	No Quantity							238055			0
S3	2016	2016	2016	2	0	2	Export	410	Rep. of Korea	KOR	784	United Arab Emirates	ARE								11	BEVERAGES	1	No Quantity							4504402			0
S3	2016	2016	2016	2	0	2	Export	410	Rep. of Korea	KOR	792	Turkey	TUR								11	BEVERAGES	1	No Quantity							25463			0
S3	2016	2016	2016	2	0	2	Export	410	Rep. of Korea	KOR	795	Turkmenistan	TKM								11	BEVERAGES	1	No Quantity							46867			0
S3	2016	2016	2016	2	0	2	Export	410	Rep. of Korea	KOR	800	Uganda	UGA								11	BEVERAGES	1	No Quantity							31872			0
S3	2016	2016	2016	2	0	2	Export	410	Rep. of Korea	KOR	804	Ukraine	UKR								11	BEVERAGES	1	No Quantity							67800			0
S3	2016	2016	2016	2	0	2	Export	410	Rep. of Korea	KOR	818	Egypt	EGY								11	BEVERAGES	1	No Quantity							3			0
S3	2016	2016	2016	2	0	2	Export	410	Rep. of Korea	KOR	826	United Kingdom	GBR								11	BEVERAGES	1	No Quantity							4908740			0
S3	2016	2016	2016	2	0	2	Export	410	Rep. of Korea	KOR	834	United Rep. of Tanzania	TZA								11	BEVERAGES	1	No Quantity							372			0
S3	2016	2016	2016	2	0	2	Export	410	Rep. of Korea	KOR	842	USA	USA								11	BEVERAGES	1	No Quantity							95357494			0
S3	2016	2016	2016	2	0	2	Export	410	Rep. of Korea	KOR	858	Uruguay	URY								11	BEVERAGES	1	No Quantity							105054			0
S3	2016	2016	2016	2	0	2	Export	410	Rep. of Korea	KOR	860	Uzbekistan	UZB								11	BEVERAGES	1	No Quantity							20724			0
S3	2016	2016	2016	2	0	2	Export	410	Rep. of Korea	KOR	862	Venezuela	VEN								11	BEVERAGES	1	No Quantity							12671			0
S3	2016	2016	2016	2	0	2	Export	410	Rep. of Korea	KOR	882	Samoa	WSM								11	BEVERAGES	1	No Quantity							16656			0
S3	2016	2016	2016	2	0	2	Export	410	Rep. of Korea	KOR	887	Yemen	YEM								11	BEVERAGES	1	No Quantity							2			0
S3	2016	2016	2016	2	0	2	Export	410	Rep. of Korea	KOR	899	Areas, nes									11	BEVERAGES	1	No Quantity							305370			0
S3	2016	2016	2016	2	0	2	Export	414	Kuwait	KWT	0	World	WLD								11	BEVERAGES	1	No Quantity							38775166			0
S3	2016	2016	2016	2	0	2	Export	414	Kuwait	KWT	36	Australia	AUS								11	BEVERAGES	1	No Quantity							17143			0
S3	2016	2016	2016	2	0	2	Export	414	Kuwait	KWT	48	Bahrain	BHR								11	BEVERAGES	1	No Quantity							1733593			0
S3	2016	2016	2016	2	0	2	Export	414	Kuwait	KWT	124	Canada	CAN								11	BEVERAGES	1	No Quantity							33501			0
S3	2016	2016	2016	2	0	2	Export	414	Kuwait	KWT	156	China	CHN								11	BEVERAGES	1	No Quantity							332			0
S3	2016	2016	2016	2	0	2	Export	414	Kuwait	KWT	364	Iran	IRN								11	BEVERAGES	1	No Quantity							1629211			0
S3	2016	2016	2016	2	0	2	Export	414	Kuwait	KWT	368	Iraq	IRQ								11	BEVERAGES	1	No Quantity							10499075			0
S3	2016	2016	2016	2	0	2	Export	414	Kuwait	KWT	400	Jordan	JOR								11	BEVERAGES	1	No Quantity							1628052			0
S3	2016	2016	2016	2	0	2	Export	414	Kuwait	KWT	422	Lebanon	LBN								11	BEVERAGES	1	No Quantity							306377			0
S3	2016	2016	2016	2	0	2	Export	414	Kuwait	KWT	512	Oman	OMN								11	BEVERAGES	1	No Quantity							573745			0
S3	2016	2016	2016	2	0	2	Export	414	Kuwait	KWT	634	Qatar	QAT								11	BEVERAGES	1	No Quantity							647222			0
S3	2016	2016	2016	2	0	2	Export	414	Kuwait	KWT	682	Saudi Arabia	SAU								11	BEVERAGES	1	No Quantity							21482625			0
S3	2016	2016	2016	2	0	2	Export	414	Kuwait	KWT	752	Sweden	SWE								11	BEVERAGES	1	No Quantity							19017			0
S3	2016	2016	2016	2	0	2	Export	414	Kuwait	KWT	784	United Arab Emirates	ARE								11	BEVERAGES	1	No Quantity							143446			0
S3	2016	2016	2016	2	0	2	Export	414	Kuwait	KWT	826	United Kingdom	GBR								11	BEVERAGES	1	No Quantity							60146			0
S3	2016	2016	2016	2	0	2	Export	414	Kuwait	KWT	887	Yemen	YEM								11	BEVERAGES	1	No Quantity							1681			0
S3	2016	2016	2016	2	0	2	Export	410	Rep. of Korea	KOR	0	World	WLD								12	TOBACCO,TOBACCO MANUFACT	1	No Quantity							1014471879			0
S3	2016	2016	2016	2	0	2	Export	410	Rep. of Korea	KOR	36	Australia	AUS								12	TOBACCO,TOBACCO MANUFACT	1	No Quantity							51760515			0
S3	2016	2016	2016	2	0	2	Export	410	Rep. of Korea	KOR	48	Bahrain	BHR								12	TOBACCO,TOBACCO MANUFACT	1	No Quantity							152792			0
S3	2016	2016	2016	2	0	2	Export	410	Rep. of Korea	KOR	51	Armenia	ARM								12	TOBACCO,TOBACCO MANUFACT	1	No Quantity							1615548			0
S3	2016	2016	2016	2	0	2	Export	410	Rep. of Korea	KOR	68	Bolivia (Plurinational State of)	BOL								12	TOBACCO,TOBACCO MANUFACT	1	No Quantity							14924162			0
S3	2016	2016	2016	2	0	2	Export	410	Rep. of Korea	KOR	76	Brazil	BRA								12	TOBACCO,TOBACCO MANUFACT	1	No Quantity							777			0
S3	2016	2016	2016	2	0	2	Export	410	Rep. of Korea	KOR	84	Belize	BLZ								12	TOBACCO,TOBACCO MANUFACT	1	No Quantity							2799529			0
S3	2016	2016	2016	2	0	2	Export	410	Rep. of Korea	KOR	104	Myanmar	MMR								12	TOBACCO,TOBACCO MANUFACT	1	No Quantity							52200			0
S3	2016	2016	2016	2	0	2	Export	410	Rep. of Korea	KOR	116	Cambodia	KHM								12	TOBACCO,TOBACCO MANUFACT	1	No Quantity							8315385			0
S3	2016	2016	2016	2	0	2	Export	410	Rep. of Korea	KOR	120	Cameroon	CMR								12	TOBACCO,TOBACCO MANUFACT	1	No Quantity							11783			0
S3	2016	2016	2016	2	0	2	Export	410	Rep. of Korea	KOR	124	Canada	CAN								12	TOBACCO,TOBACCO MANUFACT	1	No Quantity							7415			0
S3	2016	2016	2016	2	0	2	Export	410	Rep. of Korea	KOR	156	China	CHN								12	TOBACCO,TOBACCO MANUFACT	1	No Quantity							9936783			0
S3	2016	2016	2016	2	0	2	Export	410	Rep. of Korea	KOR	208	Denmark	DNK								12	TOBACCO,TOBACCO MANUFACT	1	No Quantity							2251			0
S3	2016	2016	2016	2	0	2	Export	410	Rep. of Korea	KOR	276	Germany	DEU								12	TOBACCO,TOBACCO MANUFACT	1	No Quantity							39431			0
S3	2016	2016	2016	2	0	2	Export	410	Rep. of Korea	KOR	288	Ghana	GHA								12	TOBACCO,TOBACCO MANUFACT	1	No Quantity							122210			0
S3	2016	2016	2016	2	0	2	Export	410	Rep. of Korea	KOR	300	Greece	GRC								12	TOBACCO,TOBACCO MANUFACT	1	No Quantity							813403			0
S3	2016	2016	2016	2	0	2	Export	410	Rep. of Korea	KOR	316	Guam	GUM								12	TOBACCO,TOBACCO MANUFACT	1	No Quantity							177320			0
S3	2016	2016	2016	2	0	2	Export	410	Rep. of Korea	KOR	324	Guinea	GIN								12	TOBACCO,TOBACCO MANUFACT	1	No Quantity							72468			0
S3	2016	2016	2016	2	0	2	Export	410	Rep. of Korea	KOR	344	China, Hong Kong SAR	HKG								12	TOBACCO,TOBACCO MANUFACT	1	No Quantity							29105701			0
S3	2016	2016	2016	2	0	2	Export	410	Rep. of Korea	KOR	360	Indonesia	IDN								12	TOBACCO,TOBACCO MANUFACT	1	No Quantity							5460215			0
S3	2016	2016	2016	2	0	2	Export	410	Rep. of Korea	KOR	364	Iran	IRN								12	TOBACCO,TOBACCO MANUFACT	1	No Quantity							1303189			0
S3	2016	2016	2016	2	0	2	Export	410	Rep. of Korea	KOR	376	Israel	ISR								12	TOBACCO,TOBACCO MANUFACT	1	No Quantity							222117			0
S3	2016	2016	2016	2	0	2	Export	410	Rep. of Korea	KOR	381	Italy	ITA								12	TOBACCO,TOBACCO MANUFACT	1	No Quantity							31			0
S3	2016	2016	2016	2	0	2	Export	410	Rep. of Korea	KOR	392	Japan	JPN								12	TOBACCO,TOBACCO MANUFACT	1	No Quantity							142759463			0
S3	2016	2016	2016	2	0	2	Export	410	Rep. of Korea	KOR	398	Kazakhstan	KAZ								12	TOBACCO,TOBACCO MANUFACT	1	No Quantity							11286924			0
S3	2016	2016	2016	2	0	2	Export	410	Rep. of Korea	KOR	400	Jordan	JOR								12	TOBACCO,TOBACCO MANUFACT	1	No Quantity							1389104			0
S3	2016	2016	2016	2	0	2	Export	410	Rep. of Korea	KOR	417	Kyrgyzstan	KGZ								12	TOBACCO,TOBACCO MANUFACT	1	No Quantity							3349886			0
S3	2016	2016	2016	2	0	2	Export	410	Rep. of Korea	KOR	422	Lebanon	LBN								12	TOBACCO,TOBACCO MANUFACT	1	No Quantity							1			0
S3	2016	2016	2016	2	0	2	Export	410	Rep. of Korea	KOR	426	Lesotho	LSO								12	TOBACCO,TOBACCO MANUFACT	1	No Quantity							26250			0
S3	2016	2016	2016	2	0	2	Export	410	Rep. of Korea	KOR	434	Libya	LBY								12	TOBACCO,TOBACCO MANUFACT	1	No Quantity							13163437			0
S3	2016	2016	2016	2	0	2	Export	410	Rep. of Korea	KOR	446	China, Macao SAR	MAC								12	TOBACCO,TOBACCO MANUFACT	1	No Quantity							22440			0
S3	2016	2016	2016	2	0	2	Export	410	Rep. of Korea	KOR	458	Malaysia	MYS								12	TOBACCO,TOBACCO MANUFACT	1	No Quantity							614656			0
S3	2016	2016	2016	2	0	2	Export	410	Rep. of Korea	KOR	484	Mexico	MEX								12	TOBACCO,TOBACCO MANUFACT	1	No Quantity							6			0
S3	2016	2016	2016	2	0	2	Export	410	Rep. of Korea	KOR	490	Other Asia, nes									12	TOBACCO,TOBACCO MANUFACT	1	No Quantity							33546553			0
S3	2016	2016	2016	2	0	2	Export	410	Rep. of Korea	KOR	496	Mongolia	MNG								12	TOBACCO,TOBACCO MANUFACT	1	No Quantity							12395130			0
S3	2016	2016	2016	2	0	2	Export	410	Rep. of Korea	KOR	512	Oman	OMN								12	TOBACCO,TOBACCO MANUFACT	1	No Quantity							242060			0
S3	2016	2016	2016	2	0	2	Export	410	Rep. of Korea	KOR	528	Netherlands	NLD								12	TOBACCO,TOBACCO MANUFACT	1	No Quantity							5872477			0
S3	2016	2016	2016	2	0	2	Export	410	Rep. of Korea	KOR	554	New Zealand	NZL								12	TOBACCO,TOBACCO MANUFACT	1	No Quantity							3345420			0
S3	2016	2016	2016	2	0	2	Export	410	Rep. of Korea	KOR	566	Nigeria	NGA								12	TOBACCO,TOBACCO MANUFACT	1	No Quantity							7399916			0
S3	2016	2016	2016	2	0	2	Export	410	Rep. of Korea	KOR	580	N. Mariana Isds	MNP								12	TOBACCO,TOBACCO MANUFACT	1	No Quantity							40674			0
S3	2016	2016	2016	2	0	2	Export	410	Rep. of Korea	KOR	583	FS Micronesia	FSM								12	TOBACCO,TOBACCO MANUFACT	1	No Quantity							29167			0
S3	2016	2016	2016	2	0	2	Export	410	Rep. of Korea	KOR	585	Palau	PLW								12	TOBACCO,TOBACCO MANUFACT	1	No Quantity							165415			0
S3	2016	2016	2016	2	0	2	Export	410	Rep. of Korea	KOR	591	Panama	PAN								12	TOBACCO,TOBACCO MANUFACT	1	No Quantity							284275			0
S3	2016	2016	2016	2	0	2	Export	410	Rep. of Korea	KOR	600	Paraguay	PRY								12	TOBACCO,TOBACCO MANUFACT	1	No Quantity							2072070			0
S3	2016	2016	2016	2	0	2	Export	410	Rep. of Korea	KOR	608	Philippines	PHL								12	TOBACCO,TOBACCO MANUFACT	1	No Quantity							2896948			0
S3	2016	2016	2016	2	0	2	Export	410	Rep. of Korea	KOR	616	Poland	POL								12	TOBACCO,TOBACCO MANUFACT	1	No Quantity							2			0
S3	2016	2016	2016	2	0	2	Export	410	Rep. of Korea	KOR	634	Qatar	QAT								12	TOBACCO,TOBACCO MANUFACT	1	No Quantity							431771			0
S3	2016	2016	2016	2	0	2	Export	410	Rep. of Korea	KOR	642	Romania	ROU								12	TOBACCO,TOBACCO MANUFACT	1	No Quantity							71871			0
S3	2016	2016	2016	2	0	2	Export	410	Rep. of Korea	KOR	643	Russian Federation	RUS								12	TOBACCO,TOBACCO MANUFACT	1	No Quantity							21145087			0
S3	2016	2016	2016	2	0	2	Export	410	Rep. of Korea	KOR	694	Sierra Leone	SLE								12	TOBACCO,TOBACCO MANUFACT	1	No Quantity							44129			0
S3	2016	2016	2016	2	0	2	Export	410	Rep. of Korea	KOR	699	India	IND								12	TOBACCO,TOBACCO MANUFACT	1	No Quantity							1544907			0
S3	2016	2016	2016	2	0	2	Export	410	Rep. of Korea	KOR	702	Singapore	SGP								12	TOBACCO,TOBACCO MANUFACT	1	No Quantity							13153435			0
S3	2016	2016	2016	2	0	2	Export	410	Rep. of Korea	KOR	704	Viet Nam	VNM								12	TOBACCO,TOBACCO MANUFACT	1	No Quantity							89186981			0
S3	2016	2016	2016	2	0	2	Export	410	Rep. of Korea	KOR	710	South Africa	ZAF								12	TOBACCO,TOBACCO MANUFACT	1	No Quantity							158561			0
S3	2016	2016	2016	2	0	2	Export	410	Rep. of Korea	KOR	757	Switzerland	CHE								12	TOBACCO,TOBACCO MANUFACT	1	No Quantity							1002			0
S3	2016	2016	2016	2	0	2	Export	410	Rep. of Korea	KOR	764	Thailand	THA								12	TOBACCO,TOBACCO MANUFACT	1	No Quantity							36488023			0
S3	2016	2016	2016	2	0	2	Export	410	Rep. of Korea	KOR	780	Trinidad and Tobago	TTO								12	TOBACCO,TOBACCO MANUFACT	1	No Quantity							2020828			0
S3	2016	2016	2016	2	0	2	Export	410	Rep. of Korea	KOR	784	United Arab Emirates	ARE								12	TOBACCO,TOBACCO MANUFACT	1	No Quantity							374768207			0
S3	2016	2016	2016	2	0	2	Export	410	Rep. of Korea	KOR	792	Turkey	TUR								12	TOBACCO,TOBACCO MANUFACT	1	No Quantity							809283			0
S3	2016	2016	2016	2	0	2	Export	410	Rep. of Korea	KOR	804	Ukraine	UKR								12	TOBACCO,TOBACCO MANUFACT	1	No Quantity							1447991			0
S3	2016	2016	2016	2	0	2	Export	410	Rep. of Korea	KOR	818	Egypt	EGY								12	TOBACCO,TOBACCO MANUFACT	1	No Quantity							413868			0
S3	2016	2016	2016	2	0	2	Export	410	Rep. of Korea	KOR	826	United Kingdom	GBR								12	TOBACCO,TOBACCO MANUFACT	1	No Quantity							11639			0
S3	2016	2016	2016	2	0	2	Export	410	Rep. of Korea	KOR	842	USA	USA								12	TOBACCO,TOBACCO MANUFACT	1	No Quantity							104051733			0
S3	2016	2016	2016	2	0	2	Export	410	Rep. of Korea	KOR	858	Uruguay	URY								12	TOBACCO,TOBACCO MANUFACT	1	No Quantity							84700			0
S3	2016	2016	2016	2	0	2	Export	410	Rep. of Korea	KOR	860	Uzbekistan	UZB								12	TOBACCO,TOBACCO MANUFACT	1	No Quantity							840364			0
S3	2016	2016	2016	2	0	2	Export	414	Kuwait	KWT	0	World	WLD								12	TOBACCO,TOBACCO MANUFACT	1	No Quantity							645845			0
S3	2016	2016	2016	2	0	2	Export	414	Kuwait	KWT	48	Bahrain	BHR								12	TOBACCO,TOBACCO MANUFACT	1	No Quantity							69809			0
S3	2016	2016	2016	2	0	2	Export	414	Kuwait	KWT	344	China, Hong Kong SAR	HKG								12	TOBACCO,TOBACCO MANUFACT	1	No Quantity							221			0
S3	2016	2016	2016	2	0	2	Export	414	Kuwait	KWT	364	Iran	IRN								12	TOBACCO,TOBACCO MANUFACT	1	No Quantity							41716			0
S3	2016	2016	2016	2	0	2	Export	414	Kuwait	KWT	682	Saudi Arabia	SAU								12	TOBACCO,TOBACCO MANUFACT	1	No Quantity							468100			0
S3	2016	2016	2016	2	0	2	Export	414	Kuwait	KWT	784	United Arab Emirates	ARE								12	TOBACCO,TOBACCO MANUFACT	1	No Quantity							65702			0
S3	2016	2016	2016	2	0	2	Export	414	Kuwait	KWT	826	United Kingdom	GBR								12	TOBACCO,TOBACCO MANUFACT	1	No Quantity							165			0
S3	2016	2016	2016	2	0	2	Export	414	Kuwait	KWT	842	USA	USA								12	TOBACCO,TOBACCO MANUFACT	1	No Quantity							132			0
S3	2016	2016	2016	2	0	2	Export	410	Rep. of Korea	KOR	0	World	WLD								21	HIDES,SKINS,FURSKINS,RAW	1	No Quantity							4192257			0
S3	2016	2016	2016	2	0	2	Export	410	Rep. of Korea	KOR	156	China	CHN								21	HIDES,SKINS,FURSKINS,RAW	1	No Quantity							863401			0
S3	2016	2016	2016	2	0	2	Export	410	Rep. of Korea	KOR	218	Ecuador	ECU								21	HIDES,SKINS,FURSKINS,RAW	1	No Quantity							143640			0
S3	2016	2016	2016	2	0	2	Export	410	Rep. of Korea	KOR	392	Japan	JPN								21	HIDES,SKINS,FURSKINS,RAW	1	No Quantity							3111173			0
S3	2016	2016	2016	2	0	2	Export	410	Rep. of Korea	KOR	554	New Zealand	NZL								21	HIDES,SKINS,FURSKINS,RAW	1	No Quantity							11			0
S3	2016	2016	2016	2	0	2	Export	410	Rep. of Korea	KOR	586	Pakistan	PAK								21	HIDES,SKINS,FURSKINS,RAW	1	No Quantity							5370			0
S3	2016	2016	2016	2	0	2	Export	410	Rep. of Korea	KOR	704	Viet Nam	VNM								21	HIDES,SKINS,FURSKINS,RAW	1	No Quantity							68632			0
S3	2016	2016	2016	2	0	2	Export	410	Rep. of Korea	KOR	842	USA	USA								21	HIDES,SKINS,FURSKINS,RAW	1	No Quantity							30			0
S3	2016	2016	2016	2	0	2	Export	414	Kuwait	KWT	0	World	WLD								21	HIDES,SKINS,FURSKINS,RAW	1	No Quantity							1466210			0
S3	2016	2016	2016	2	0	2	Export	414	Kuwait	KWT	156	China	CHN								21	HIDES,SKINS,FURSKINS,RAW	1	No Quantity							405133			0
S3	2016	2016	2016	2	0	2	Export	414	Kuwait	KWT	344	China, Hong Kong SAR	HKG								21	HIDES,SKINS,FURSKINS,RAW	1	No Quantity							414200			0
S3	2016	2016	2016	2	0	2	Export	414	Kuwait	KWT	364	Iran	IRN								21	HIDES,SKINS,FURSKINS,RAW	1	No Quantity							1326			0
S3	2016	2016	2016	2	0	2	Export	414	Kuwait	KWT	400	Jordan	JOR								21	HIDES,SKINS,FURSKINS,RAW	1	No Quantity							406055			0
S3	2016	2016	2016	2	0	2	Export	414	Kuwait	KWT	586	Pakistan	PAK								21	HIDES,SKINS,FURSKINS,RAW	1	No Quantity							12431			0
S3	2016	2016	2016	2	0	2	Export	414	Kuwait	KWT	682	Saudi Arabia	SAU								21	HIDES,SKINS,FURSKINS,RAW	1	No Quantity							97457			0
S3	2016	2016	2016	2	0	2	Export	414	Kuwait	KWT	699	India	IND								21	HIDES,SKINS,FURSKINS,RAW	1	No Quantity							101104			0
S3	2016	2016	2016	2	0	2	Export	414	Kuwait	KWT	704	Viet Nam	VNM								21	HIDES,SKINS,FURSKINS,RAW	1	No Quantity							20708			0
S3	2016	2016	2016	2	0	2	Export	414	Kuwait	KWT	784	United Arab Emirates	ARE								21	HIDES,SKINS,FURSKINS,RAW	1	No Quantity							7796			0
S3	2016	2016	2016	2	0	2	Export	410	Rep. of Korea	KOR	0	World	WLD								22	OIL SEED,OLEAGINUS FRUIT	1	No Quantity							2091282			0
S3	2016	2016	2016	2	0	2	Export	410	Rep. of Korea	KOR	12	Algeria	DZA								22	OIL SEED,OLEAGINUS FRUIT	1	No Quantity							1649			0
S3	2016	2016	2016	2	0	2	Export	410	Rep. of Korea	KOR	36	Australia	AUS								22	OIL SEED,OLEAGINUS FRUIT	1	No Quantity							5036			0
S3	2016	2016	2016	2	0	2	Export	410	Rep. of Korea	KOR	40	Austria	AUT								22	OIL SEED,OLEAGINUS FRUIT	1	No Quantity							5127			0
S3	2016	2016	2016	2	0	2	Export	410	Rep. of Korea	KOR	48	Bahrain	BHR								22	OIL SEED,OLEAGINUS FRUIT	1	No Quantity							994			0
S3	2016	2016	2016	2	0	2	Export	410	Rep. of Korea	KOR	116	Cambodia	KHM								22	OIL SEED,OLEAGINUS FRUIT	1	No Quantity							35			0
S3	2016	2016	2016	2	0	2	Export	410	Rep. of Korea	KOR	124	Canada	CAN								22	OIL SEED,OLEAGINUS FRUIT	1	No Quantity							77521			0
S3	2016	2016	2016	2	0	2	Export	410	Rep. of Korea	KOR	144	Sri Lanka	LKA								22	OIL SEED,OLEAGINUS FRUIT	1	No Quantity							119			0
S3	2016	2016	2016	2	0	2	Export	410	Rep. of Korea	KOR	152	Chile	CHL								22	OIL SEED,OLEAGINUS FRUIT	1	No Quantity							1144			0
S3	2016	2016	2016	2	0	2	Export	410	Rep. of Korea	KOR	156	China	CHN								22	OIL SEED,OLEAGINUS FRUIT	1	No Quantity							299946			0
S3	2016	2016	2016	2	0	2	Export	410	Rep. of Korea	KOR	203	Czechia	CZE								22	OIL SEED,OLEAGINUS FRUIT	1	No Quantity							5821			0
S3	2016	2016	2016	2	0	2	Export	410	Rep. of Korea	KOR	214	Dominican Rep.	DOM								22	OIL SEED,OLEAGINUS FRUIT	1	No Quantity							5			0
S3	2016	2016	2016	2	0	2	Export	410	Rep. of Korea	KOR	251	France	FRA								22	OIL SEED,OLEAGINUS FRUIT	1	No Quantity							366796			0
S3	2016	2016	2016	2	0	2	Export	410	Rep. of Korea	KOR	276	Germany	DEU								22	OIL SEED,OLEAGINUS FRUIT	1	No Quantity							7258			0
S3	2016	2016	2016	2	0	2	Export	410	Rep. of Korea	KOR	316	Guam	GUM								22	OIL SEED,OLEAGINUS FRUIT	1	No Quantity							1321			0
S3	2016	2016	2016	2	0	2	Export	410	Rep. of Korea	KOR	332	Haiti	HTI								22	OIL SEED,OLEAGINUS FRUIT	1	No Quantity							1119			0
S3	2016	2016	2016	2	0	2	Export	410	Rep. of Korea	KOR	344	China, Hong Kong SAR	HKG								22	OIL SEED,OLEAGINUS FRUIT	1	No Quantity							2104			0
S3	2016	2016	2016	2	0	2	Export	410	Rep. of Korea	KOR	360	Indonesia	IDN								22	OIL SEED,OLEAGINUS FRUIT	1	No Quantity							1541			0
S3	2016	2016	2016	2	0	2	Export	410	Rep. of Korea	KOR	368	Iraq	IRQ								22	OIL SEED,OLEAGINUS FRUIT	1	No Quantity							8531			0
S3	2016	2016	2016	2	0	2	Export	410	Rep. of Korea	KOR	392	Japan	JPN								22	OIL SEED,OLEAGINUS FRUIT	1	No Quantity							395848			0
S3	2016	2016	2016	2	0	2	Export	410	Rep. of Korea	KOR	398	Kazakhstan	KAZ								22	OIL SEED,OLEAGINUS FRUIT	1	No Quantity							810			0
S3	2016	2016	2016	2	0	2	Export	410	Rep. of Korea	KOR	414	Kuwait	KWT								22	OIL SEED,OLEAGINUS FRUIT	1	No Quantity							18363			0
S3	2016	2016	2016	2	0	2	Export	410	Rep. of Korea	KOR	417	Kyrgyzstan	KGZ								22	OIL SEED,OLEAGINUS FRUIT	1	No Quantity							1006			0
S3	2016	2016	2016	2	0	2	Export	410	Rep. of Korea	KOR	418	Lao People's Dem. Rep.	LAO								22	OIL SEED,OLEAGINUS FRUIT	1	No Quantity							894			0
S3	2016	2016	2016	2	0	2	Export	410	Rep. of Korea	KOR	496	Mongolia	MNG								22	OIL SEED,OLEAGINUS FRUIT	1	No Quantity							46213			0
S3	2016	2016	2016	2	0	2	Export	410	Rep. of Korea	KOR	528	Netherlands	NLD								22	OIL SEED,OLEAGINUS FRUIT	1	No Quantity							14205			0
S3	2016	2016	2016	2	0	2	Export	410	Rep. of Korea	KOR	554	New Zealand	NZL								22	OIL SEED,OLEAGINUS FRUIT	1	No Quantity							901			0
S3	2016	2016	2016	2	0	2	Export	410	Rep. of Korea	KOR	580	N. Mariana Isds	MNP								22	OIL SEED,OLEAGINUS FRUIT	1	No Quantity							201			0
S3	2016	2016	2016	2	0	2	Export	410	Rep. of Korea	KOR	586	Pakistan	PAK								22	OIL SEED,OLEAGINUS FRUIT	1	No Quantity							428			0
S3	2016	2016	2016	2	0	2	Export	410	Rep. of Korea	KOR	608	Philippines	PHL								22	OIL SEED,OLEAGINUS FRUIT	1	No Quantity							21163			0
S3	2016	2016	2016	2	0	2	Export	410	Rep. of Korea	KOR	634	Qatar	QAT								22	OIL SEED,OLEAGINUS FRUIT	1	No Quantity							7537			0
S3	2016	2016	2016	2	0	2	Export	410	Rep. of Korea	KOR	643	Russian Federation	RUS								22	OIL SEED,OLEAGINUS FRUIT	1	No Quantity							4930			0
S3	2016	2016	2016	2	0	2	Export	410	Rep. of Korea	KOR	682	Saudi Arabia	SAU								22	OIL SEED,OLEAGINUS FRUIT	1	No Quantity							1636			0
S3	2016	2016	2016	2	0	2	Export	410	Rep. of Korea	KOR	699	India	IND								22	OIL SEED,OLEAGINUS FRUIT	1	No Quantity							26444			0
S3	2016	2016	2016	2	0	2	Export	410	Rep. of Korea	KOR	702	Singapore	SGP								22	OIL SEED,OLEAGINUS FRUIT	1	No Quantity							8895			0
S3	2016	2016	2016	2	0	2	Export	410	Rep. of Korea	KOR	704	Viet Nam	VNM								22	OIL SEED,OLEAGINUS FRUIT	1	No Quantity							514173			0
S3	2016	2016	2016	2	0	2	Export	410	Rep. of Korea	KOR	710	South Africa	ZAF								22	OIL SEED,OLEAGINUS FRUIT	1	No Quantity							288			0
S3	2016	2016	2016	2	0	2	Export	410	Rep. of Korea	KOR	724	Spain	ESP								22	OIL SEED,OLEAGINUS FRUIT	1	No Quantity							10480			0
S3	2016	2016	2016	2	0	2	Export	410	Rep. of Korea	KOR	764	Thailand	THA								22	OIL SEED,OLEAGINUS FRUIT	1	No Quantity							976			0
S3	2016	2016	2016	2	0	2	Export	410	Rep. of Korea	KOR	784	United Arab Emirates	ARE								22	OIL SEED,OLEAGINUS FRUIT	1	No Quantity							13148			0
S3	2016	2016	2016	2	0	2	Export	410	Rep. of Korea	KOR	788	Tunisia	TUN								22	OIL SEED,OLEAGINUS FRUIT	1	No Quantity							25			0
S3	2016	2016	2016	2	0	2	Export	410	Rep. of Korea	KOR	826	United Kingdom	GBR								22	OIL SEED,OLEAGINUS FRUIT	1	No Quantity							37084			0
S3	2016	2016	2016	2	0	2	Export	410	Rep. of Korea	KOR	842	USA	USA								22	OIL SEED,OLEAGINUS FRUIT	1	No Quantity							179567			0
S3	2016	2016	2016	2	0	2	Export	414	Kuwait	KWT	0	World	WLD								22	OIL SEED,OLEAGINUS FRUIT	1	No Quantity							849087			0
S3	2016	2016	2016	2	0	2	Export	414	Kuwait	KWT	156	China	CHN								22	OIL SEED,OLEAGINUS FRUIT	1	No Quantity							51304			0
S3	2016	2016	2016	2	0	2	Export	414	Kuwait	KWT	364	Iran	IRN								22	OIL SEED,OLEAGINUS FRUIT	1	No Quantity							15920			0
S3	2016	2016	2016	2	0	2	Export	414	Kuwait	KWT	368	Iraq	IRQ								22	OIL SEED,OLEAGINUS FRUIT	1	No Quantity							198			0
S3	2016	2016	2016	2	0	2	Export	414	Kuwait	KWT	512	Oman	OMN								22	OIL SEED,OLEAGINUS FRUIT	1	No Quantity							350			0
S3	2016	2016	2016	2	0	2	Export	414	Kuwait	KWT	682	Saudi Arabia	SAU								22	OIL SEED,OLEAGINUS FRUIT	1	No Quantity							772818			0
S3	2016	2016	2016	2	0	2	Export	414	Kuwait	KWT	784	United Arab Emirates	ARE								22	OIL SEED,OLEAGINUS FRUIT	1	No Quantity							8381			0
S3	2016	2016	2016	2	0	2	Export	414	Kuwait	KWT	842	USA	USA								22	OIL SEED,OLEAGINUS FRUIT	1	No Quantity							116			0
S3	2016	2016	2016	2	0	2	Export	410	Rep. of Korea	KOR	0	World	WLD								23	CRUDE RUBBER	1	No Quantity							2161485130			0
S3	2016	2016	2016	2	0	2	Export	410	Rep. of Korea	KOR	12	Algeria	DZA								23	CRUDE RUBBER	1	No Quantity							159388			0
S3	2016	2016	2016	2	0	2	Export	410	Rep. of Korea	KOR	20	Andorra	AND								23	CRUDE RUBBER	1	No Quantity							12810			0
S3	2016	2016	2016	2	0	2	Export	410	Rep. of Korea	KOR	24	Angola	AGO								23	CRUDE RUBBER	1	No Quantity							28			0
S3	2016	2016	2016	2	0	2	Export	410	Rep. of Korea	KOR	31	Azerbaijan	AZE								23	CRUDE RUBBER	1	No Quantity							28566			0
S3	2016	2016	2016	2	0	2	Export	410	Rep. of Korea	KOR	32	Argentina	ARG								23	CRUDE RUBBER	1	No Quantity							1973300			0
S3	2016	2016	2016	2	0	2	Export	410	Rep. of Korea	KOR	36	Australia	AUS								23	CRUDE RUBBER	1	No Quantity							10805676			0
S3	2016	2016	2016	2	0	2	Export	410	Rep. of Korea	KOR	40	Austria	AUT								23	CRUDE RUBBER	1	No Quantity							447696			0
S3	2016	2016	2016	2	0	2	Export	410	Rep. of Korea	KOR	48	Bahrain	BHR								23	CRUDE RUBBER	1	No Quantity							133539			0
S3	2016	2016	2016	2	0	2	Export	410	Rep. of Korea	KOR	50	Bangladesh	BGD								23	CRUDE RUBBER	1	No Quantity							4932780			0
S3	2016	2016	2016	2	0	2	Export	410	Rep. of Korea	KOR	56	Belgium	BEL								23	CRUDE RUBBER	1	No Quantity							16154166			0
S3	2016	2016	2016	2	0	2	Export	410	Rep. of Korea	KOR	76	Brazil	BRA								23	CRUDE RUBBER	1	No Quantity							14885910			0
S3	2016	2016	2016	2	0	2	Export	410	Rep. of Korea	KOR	96	Brunei Darussalam	BRN								23	CRUDE RUBBER	1	No Quantity							3654			0
S3	2016	2016	2016	2	0	2	Export	410	Rep. of Korea	KOR	104	Myanmar	MMR								23	CRUDE RUBBER	1	No Quantity							1511284			0
S3	2016	2016	2016	2	0	2	Export	410	Rep. of Korea	KOR	116	Cambodia	KHM								23	CRUDE RUBBER	1	No Quantity							333624			0
S3	2016	2016	2016	2	0	2	Export	410	Rep. of Korea	KOR	124	Canada	CAN								23	CRUDE RUBBER	1	No Quantity							27138832			0
S3	2016	2016	2016	2	0	2	Export	410	Rep. of Korea	KOR	144	Sri Lanka	LKA								23	CRUDE RUBBER	1	No Quantity							15806594			0
S3	2016	2016	2016	2	0	2	Export	410	Rep. of Korea	KOR	152	Chile	CHL								23	CRUDE RUBBER	1	No Quantity							3704011			0
S3	2016	2016	2016	2	0	2	Export	410	Rep. of Korea	KOR	156	China	CHN								23	CRUDE RUBBER	1	No Quantity							476176701			0
S3	2016	2016	2016	2	0	2	Export	410	Rep. of Korea	KOR	170	Colombia	COL								23	CRUDE RUBBER	1	No Quantity							1363554			0
S3	2016	2016	2016	2	0	2	Export	410	Rep. of Korea	KOR	188	Costa Rica	CRI								23	CRUDE RUBBER	1	No Quantity							507993			0
S3	2016	2016	2016	2	0	2	Export	410	Rep. of Korea	KOR	191	Croatia	HRV								23	CRUDE RUBBER	1	No Quantity							29344			0
S3	2016	2016	2016	2	0	2	Export	410	Rep. of Korea	KOR	203	Czechia	CZE								23	CRUDE RUBBER	1	No Quantity							2989005			0
S3	2016	2016	2016	2	0	2	Export	410	Rep. of Korea	KOR	208	Denmark	DNK								23	CRUDE RUBBER	1	No Quantity							25605			0
S3	2016	2016	2016	2	0	2	Export	410	Rep. of Korea	KOR	214	Dominican Rep.	DOM								23	CRUDE RUBBER	1	No Quantity							289454			0
S3	2016	2016	2016	2	0	2	Export	410	Rep. of Korea	KOR	218	Ecuador	ECU								23	CRUDE RUBBER	1	No Quantity							3670106			0
S3	2016	2016	2016	2	0	2	Export	410	Rep. of Korea	KOR	231	Ethiopia	ETH								23	CRUDE RUBBER	1	No Quantity							820998			0
S3	2016	2016	2016	2	0	2	Export	410	Rep. of Korea	KOR	246	Finland	FIN								23	CRUDE RUBBER	1	No Quantity							4436946			0
S3	2016	2016	2016	2	0	2	Export	410	Rep. of Korea	KOR	251	France	FRA								23	CRUDE RUBBER	1	No Quantity							11735542			0
S3	2016	2016	2016	2	0	2	Export	410	Rep. of Korea	KOR	262	Djibouti	DJI								23	CRUDE RUBBER	1	No Quantity							410424			0
S3	2016	2016	2016	2	0	2	Export	410	Rep. of Korea	KOR	276	Germany	DEU								23	CRUDE RUBBER	1	No Quantity							46513870			0
S3	2016	2016	2016	2	0	2	Export	410	Rep. of Korea	KOR	300	Greece	GRC								23	CRUDE RUBBER	1	No Quantity							838090			0
S3	2016	2016	2016	2	0	2	Export	410	Rep. of Korea	KOR	320	Guatemala	GTM								23	CRUDE RUBBER	1	No Quantity							1693039			0
S3	2016	2016	2016	2	0	2	Export	410	Rep. of Korea	KOR	344	China, Hong Kong SAR	HKG								23	CRUDE RUBBER	1	No Quantity							13440067			0
S3	2016	2016	2016	2	0	2	Export	410	Rep. of Korea	KOR	348	Hungary	HUN								23	CRUDE RUBBER	1	No Quantity							3950711			0
S3	2016	2016	2016	2	0	2	Export	410	Rep. of Korea	KOR	360	Indonesia	IDN								23	CRUDE RUBBER	1	No Quantity							219618786			0
S3	2016	2016	2016	2	0	2	Export	410	Rep. of Korea	KOR	364	Iran	IRN								23	CRUDE RUBBER	1	No Quantity							28505025			0
S3	2016	2016	2016	2	0	2	Export	410	Rep. of Korea	KOR	368	Iraq	IRQ								23	CRUDE RUBBER	1	No Quantity							640			0
S3	2016	2016	2016	2	0	2	Export	410	Rep. of Korea	KOR	372	Ireland	IRL								23	CRUDE RUBBER	1	No Quantity							887621			0
S3	2016	2016	2016	2	0	2	Export	410	Rep. of Korea	KOR	376	Israel	ISR								23	CRUDE RUBBER	1	No Quantity							1237238			0
S3	2016	2016	2016	2	0	2	Export	410	Rep. of Korea	KOR	381	Italy	ITA								23	CRUDE RUBBER	1	No Quantity							24921592			0
S3	2016	2016	2016	2	0	2	Export	410	Rep. of Korea	KOR	392	Japan	JPN								23	CRUDE RUBBER	1	No Quantity							77943464			0
S3	2016	2016	2016	2	0	2	Export	410	Rep. of Korea	KOR	400	Jordan	JOR								23	CRUDE RUBBER	1	No Quantity							14632			0
S3	2016	2016	2016	2	0	2	Export	410	Rep. of Korea	KOR	404	Kenya	KEN								23	CRUDE RUBBER	1	No Quantity							891671			0
S3	2016	2016	2016	2	0	2	Export	410	Rep. of Korea	KOR	414	Kuwait	KWT								23	CRUDE RUBBER	1	No Quantity							33144			0
S3	2016	2016	2016	2	0	2	Export	410	Rep. of Korea	KOR	428	Latvia	LVA								23	CRUDE RUBBER	1	No Quantity							34837			0
S3	2016	2016	2016	2	0	2	Export	410	Rep. of Korea	KOR	440	Lithuania	LTU								23	CRUDE RUBBER	1	No Quantity							57075			0
S3	2016	2016	2016	2	0	2	Export	410	Rep. of Korea	KOR	442	Luxembourg	LUX								23	CRUDE RUBBER	1	No Quantity							37393			0
S3	2016	2016	2016	2	0	2	Export	410	Rep. of Korea	KOR	450	Madagascar	MDG								23	CRUDE RUBBER	1	No Quantity							1808			0
S3	2016	2016	2016	2	0	2	Export	410	Rep. of Korea	KOR	454	Malawi	MWI								23	CRUDE RUBBER	1	No Quantity							24862			0
S3	2016	2016	2016	2	0	2	Export	410	Rep. of Korea	KOR	458	Malaysia	MYS								23	CRUDE RUBBER	1	No Quantity							308806931			0
S3	2016	2016	2016	2	0	2	Export	410	Rep. of Korea	KOR	470	Malta	MLT								23	CRUDE RUBBER	1	No Quantity							1420			0
S3	2016	2016	2016	2	0	2	Export	410	Rep. of Korea	KOR	480	Mauritius	MUS								23	CRUDE RUBBER	1	No Quantity							9030			0
S3	2016	2016	2016	2	0	2	Export	410	Rep. of Korea	KOR	484	Mexico	MEX								23	CRUDE RUBBER	1	No Quantity							10268819			0
S3	2016	2016	2016	2	0	2	Export	410	Rep. of Korea	KOR	490	Other Asia, nes									23	CRUDE RUBBER	1	No Quantity							34548253			0
S3	2016	2016	2016	2	0	2	Export	410	Rep. of Korea	KOR	496	Mongolia	MNG								23	CRUDE RUBBER	1	No Quantity							102314			0
S3	2016	2016	2016	2	0	2	Export	410	Rep. of Korea	KOR	504	Morocco	MAR								23	CRUDE RUBBER	1	No Quantity							288000			0
S3	2016	2016	2016	2	0	2	Export	410	Rep. of Korea	KOR	528	Netherlands	NLD								23	CRUDE RUBBER	1	No Quantity							7368067			0
S3	2016	2016	2016	2	0	2	Export	410	Rep. of Korea	KOR	554	New Zealand	NZL								23	CRUDE RUBBER	1	No Quantity							1033102			0
S3	2016	2016	2016	2	0	2	Export	410	Rep. of Korea	KOR	566	Nigeria	NGA								23	CRUDE RUBBER	1	No Quantity							437310			0
S3	2016	2016	2016	2	0	2	Export	410	Rep. of Korea	KOR	579	Norway	NOR								23	CRUDE RUBBER	1	No Quantity							130534			0
S3	2016	2016	2016	2	0	2	Export	410	Rep. of Korea	KOR	586	Pakistan	PAK								23	CRUDE RUBBER	1	No Quantity							7061043			0
S3	2016	2016	2016	2	0	2	Export	410	Rep. of Korea	KOR	604	Peru	PER								23	CRUDE RUBBER	1	No Quantity							2467223			0
S3	2016	2016	2016	2	0	2	Export	410	Rep. of Korea	KOR	608	Philippines	PHL								23	CRUDE RUBBER	1	No Quantity							13692982			0
S3	2016	2016	2016	2	0	2	Export	410	Rep. of Korea	KOR	616	Poland	POL								23	CRUDE RUBBER	1	No Quantity							9396332			0
S3	2016	2016	2016	2	0	2	Export	410	Rep. of Korea	KOR	620	Portugal	PRT								23	CRUDE RUBBER	1	No Quantity							12329039			0
S3	2016	2016	2016	2	0	2	Export	410	Rep. of Korea	KOR	634	Qatar	QAT								23	CRUDE RUBBER	1	No Quantity							928932			0
S3	2016	2016	2016	2	0	2	Export	410	Rep. of Korea	KOR	642	Romania	ROU								23	CRUDE RUBBER	1	No Quantity							3634000			0
S3	2016	2016	2016	2	0	2	Export	410	Rep. of Korea	KOR	643	Russian Federation	RUS								23	CRUDE RUBBER	1	No Quantity							10012800			0
S3	2016	2016	2016	2	0	2	Export	410	Rep. of Korea	KOR	682	Saudi Arabia	SAU								23	CRUDE RUBBER	1	No Quantity							2118903			0
S3	2016	2016	2016	2	0	2	Export	410	Rep. of Korea	KOR	688	Serbia	SRB								23	CRUDE RUBBER	1	No Quantity							32387			0
S3	2016	2016	2016	2	0	2	Export	410	Rep. of Korea	KOR	699	India	IND								23	CRUDE RUBBER	1	No Quantity							189464997			0
S3	2016	2016	2016	2	0	2	Export	410	Rep. of Korea	KOR	702	Singapore	SGP								23	CRUDE RUBBER	1	No Quantity							1205648			0
S3	2016	2016	2016	2	0	2	Export	410	Rep. of Korea	KOR	703	Slovakia	SVK								23	CRUDE RUBBER	1	No Quantity							2479775			0
S3	2016	2016	2016	2	0	2	Export	410	Rep. of Korea	KOR	704	Viet Nam	VNM								23	CRUDE RUBBER	1	No Quantity							112436474			0
S3	2016	2016	2016	2	0	2	Export	410	Rep. of Korea	KOR	705	Slovenia	SVN								23	CRUDE RUBBER	1	No Quantity							2367376			0
S3	2016	2016	2016	2	0	2	Export	410	Rep. of Korea	KOR	710	South Africa	ZAF								23	CRUDE RUBBER	1	No Quantity							7240435			0
S3	2016	2016	2016	2	0	2	Export	410	Rep. of Korea	KOR	724	Spain	ESP								23	CRUDE RUBBER	1	No Quantity							11499950			0
S3	2016	2016	2016	2	0	2	Export	410	Rep. of Korea	KOR	752	Sweden	SWE								23	CRUDE RUBBER	1	No Quantity							1207272			0
S3	2016	2016	2016	2	0	2	Export	410	Rep. of Korea	KOR	764	Thailand	THA								23	CRUDE RUBBER	1	No Quantity							159344012			0
S3	2016	2016	2016	2	0	2	Export	410	Rep. of Korea	KOR	784	United Arab Emirates	ARE								23	CRUDE RUBBER	1	No Quantity							5128318			0
S3	2016	2016	2016	2	0	2	Export	410	Rep. of Korea	KOR	788	Tunisia	TUN								23	CRUDE RUBBER	1	No Quantity							81531			0
S3	2016	2016	2016	2	0	2	Export	410	Rep. of Korea	KOR	792	Turkey	TUR								23	CRUDE RUBBER	1	No Quantity							60529450			0
S3	2016	2016	2016	2	0	2	Export	410	Rep. of Korea	KOR	795	Turkmenistan	TKM								23	CRUDE RUBBER	1	No Quantity							9855			0
S3	2016	2016	2016	2	0	2	Export	410	Rep. of Korea	KOR	804	Ukraine	UKR								23	CRUDE RUBBER	1	No Quantity							1248			0
S3	2016	2016	2016	2	0	2	Export	410	Rep. of Korea	KOR	818	Egypt	EGY								23	CRUDE RUBBER	1	No Quantity							2732224			0
S3	2016	2016	2016	2	0	2	Export	410	Rep. of Korea	KOR	826	United Kingdom	GBR								23	CRUDE RUBBER	1	No Quantity							3809953			0
S3	2016	2016	2016	2	0	2	Export	410	Rep. of Korea	KOR	842	USA	USA								23	CRUDE RUBBER	1	No Quantity							155385080			0
S3	2016	2016	2016	2	0	2	Export	410	Rep. of Korea	KOR	858	Uruguay	URY								23	CRUDE RUBBER	1	No Quantity							346433			0
S3	2016	2016	2016	2	0	2	Export	410	Rep. of Korea	KOR	860	Uzbekistan	UZB								23	CRUDE RUBBER	1	No Quantity							373412			0
S3	2016	2016	2016	2	0	2	Export	410	Rep. of Korea	KOR	862	Venezuela	VEN								23	CRUDE RUBBER	1	No Quantity							41171			0
S3	2016	2016	2016	2	0	2	Export	414	Kuwait	KWT	0	World	WLD								23	CRUDE RUBBER	1	No Quantity							121627			0
S3	2016	2016	2016	2	0	2	Export	414	Kuwait	KWT	368	Iraq	IRQ								23	CRUDE RUBBER	1	No Quantity							92007			0
S3	2016	2016	2016	2	0	2	Export	414	Kuwait	KWT	634	Qatar	QAT								23	CRUDE RUBBER	1	No Quantity							1379			0
S3	2016	2016	2016	2	0	2	Export	414	Kuwait	KWT	682	Saudi Arabia	SAU								23	CRUDE RUBBER	1	No Quantity							20613			0
S3	2016	2016	2016	2	0	2	Export	414	Kuwait	KWT	699	India	IND								23	CRUDE RUBBER	1	No Quantity							6633			0
S3	2016	2016	2016	2	0	2	Export	414	Kuwait	KWT	818	Egypt	EGY								23	CRUDE RUBBER	1	No Quantity							332			0
S3	2016	2016	2016	2	0	2	Export	414	Kuwait	KWT	842	USA	USA								23	CRUDE RUBBER	1	No Quantity							663			0
S3	2016	2016	2016	2	0	2	Export	410	Rep. of Korea	KOR	0	World	WLD								24	CORK AND WOOD	1	No Quantity							24128021			0
S3	2016	2016	2016	2	0	2	Export	410	Rep. of Korea	KOR	36	Australia	AUS								24	CORK AND WOOD	1	No Quantity							167152			0
S3	2016	2016	2016	2	0	2	Export	410	Rep. of Korea	KOR	56	Belgium	BEL								24	CORK AND WOOD	1	No Quantity							40772			0
S3	2016	2016	2016	2	0	2	Export	410	Rep. of Korea	KOR	68	Bolivia (Plurinational State of)	BOL								24	CORK AND WOOD	1	No Quantity							2005			0
S3	2016	2016	2016	2	0	2	Export	410	Rep. of Korea	KOR	104	Myanmar	MMR								24	CORK AND WOOD	1	No Quantity							530			0
S3	2016	2016	2016	2	0	2	Export	410	Rep. of Korea	KOR	116	Cambodia	KHM								24	CORK AND WOOD	1	No Quantity							57306			0
S3	2016	2016	2016	2	0	2	Export	410	Rep. of Korea	KOR	124	Canada	CAN								24	CORK AND WOOD	1	No Quantity							2972			0
S3	2016	2016	2016	2	0	2	Export	410	Rep. of Korea	KOR	144	Sri Lanka	LKA								24	CORK AND WOOD	1	No Quantity							52628			0
S3	2016	2016	2016	2	0	2	Export	410	Rep. of Korea	KOR	156	China	CHN								24	CORK AND WOOD	1	No Quantity							3184616			0
S3	2016	2016	2016	2	0	2	Export	410	Rep. of Korea	KOR	208	Denmark	DNK								24	CORK AND WOOD	1	No Quantity							4842			0
S3	2016	2016	2016	2	0	2	Export	410	Rep. of Korea	KOR	214	Dominican Rep.	DOM								24	CORK AND WOOD	1	No Quantity							750			0
S3	2016	2016	2016	2	0	2	Export	410	Rep. of Korea	KOR	276	Germany	DEU								24	CORK AND WOOD	1	No Quantity							5485			0
S3	2016	2016	2016	2	0	2	Export	410	Rep. of Korea	KOR	296	Kiribati	KIR								24	CORK AND WOOD	1	No Quantity							1693			0
S3	2016	2016	2016	2	0	2	Export	410	Rep. of Korea	KOR	360	Indonesia	IDN								24	CORK AND WOOD	1	No Quantity							600660			0
S3	2016	2016	2016	2	0	2	Export	410	Rep. of Korea	KOR	368	Iraq	IRQ								24	CORK AND WOOD	1	No Quantity							15631			0
S3	2016	2016	2016	2	0	2	Export	410	Rep. of Korea	KOR	388	Jamaica	JAM								24	CORK AND WOOD	1	No Quantity							750			0
S3	2016	2016	2016	2	0	2	Export	410	Rep. of Korea	KOR	392	Japan	JPN								24	CORK AND WOOD	1	No Quantity							19331766			0
S3	2016	2016	2016	2	0	2	Export	410	Rep. of Korea	KOR	398	Kazakhstan	KAZ								24	CORK AND WOOD	1	No Quantity							2117			0
S3	2016	2016	2016	2	0	2	Export	410	Rep. of Korea	KOR	417	Kyrgyzstan	KGZ								24	CORK AND WOOD	1	No Quantity							62			0
S3	2016	2016	2016	2	0	2	Export	410	Rep. of Korea	KOR	458	Malaysia	MYS								24	CORK AND WOOD	1	No Quantity							2189			0
S3	2016	2016	2016	2	0	2	Export	410	Rep. of Korea	KOR	480	Mauritius	MUS								24	CORK AND WOOD	1	No Quantity							35			0
S3	2016	2016	2016	2	0	2	Export	410	Rep. of Korea	KOR	490	Other Asia, nes									24	CORK AND WOOD	1	No Quantity							35897			0
S3	2016	2016	2016	2	0	2	Export	410	Rep. of Korea	KOR	496	Mongolia	MNG								24	CORK AND WOOD	1	No Quantity							1516			0
S3	2016	2016	2016	2	0	2	Export	410	Rep. of Korea	KOR	512	Oman	OMN								24	CORK AND WOOD	1	No Quantity							38988			0
S3	2016	2016	2016	2	0	2	Export	410	Rep. of Korea	KOR	524	Nepal	NPL								24	CORK AND WOOD	1	No Quantity							4937			0
S3	2016	2016	2016	2	0	2	Export	410	Rep. of Korea	KOR	554	New Zealand	NZL								24	CORK AND WOOD	1	No Quantity							14680			0
S3	2016	2016	2016	2	0	2	Export	410	Rep. of Korea	KOR	566	Nigeria	NGA								24	CORK AND WOOD	1	No Quantity							10411			0
S3	2016	2016	2016	2	0	2	Export	410	Rep. of Korea	KOR	579	Norway	NOR								24	CORK AND WOOD	1	No Quantity							1244			0
S3	2016	2016	2016	2	0	2	Export	410	Rep. of Korea	KOR	583	FS Micronesia	FSM								24	CORK AND WOOD	1	No Quantity							184173			0
S3	2016	2016	2016	2	0	2	Export	410	Rep. of Korea	KOR	585	Palau	PLW								24	CORK AND WOOD	1	No Quantity							52			0
S3	2016	2016	2016	2	0	2	Export	410	Rep. of Korea	KOR	608	Philippines	PHL								24	CORK AND WOOD	1	No Quantity							77518			0
S3	2016	2016	2016	2	0	2	Export	410	Rep. of Korea	KOR	643	Russian Federation	RUS								24	CORK AND WOOD	1	No Quantity							8516			0
S3	2016	2016	2016	2	0	2	Export	410	Rep. of Korea	KOR	682	Saudi Arabia	SAU								24	CORK AND WOOD	1	No Quantity							99			0
S3	2016	2016	2016	2	0	2	Export	410	Rep. of Korea	KOR	702	Singapore	SGP								24	CORK AND WOOD	1	No Quantity							248			0
S3	2016	2016	2016	2	0	2	Export	410	Rep. of Korea	KOR	704	Viet Nam	VNM								24	CORK AND WOOD	1	No Quantity							165372			0
S3	2016	2016	2016	2	0	2	Export	410	Rep. of Korea	KOR	764	Thailand	THA								24	CORK AND WOOD	1	No Quantity							25439			0
S3	2016	2016	2016	2	0	2	Export	410	Rep. of Korea	KOR	784	United Arab Emirates	ARE								24	CORK AND WOOD	1	No Quantity							24566			0
S3	2016	2016	2016	2	0	2	Export	410	Rep. of Korea	KOR	792	Turkey	TUR								24	CORK AND WOOD	1	No Quantity							21884			0
S3	2016	2016	2016	2	0	2	Export	410	Rep. of Korea	KOR	795	Turkmenistan	TKM								24	CORK AND WOOD	1	No Quantity							555			0
S3	2016	2016	2016	2	0	2	Export	410	Rep. of Korea	KOR	818	Egypt	EGY								24	CORK AND WOOD	1	No Quantity							2898			0
S3	2016	2016	2016	2	0	2	Export	410	Rep. of Korea	KOR	826	United Kingdom	GBR								24	CORK AND WOOD	1	No Quantity							328			0
S3	2016	2016	2016	2	0	2	Export	410	Rep. of Korea	KOR	842	USA	USA								24	CORK AND WOOD	1	No Quantity							34739			0
S3	2016	2016	2016	2	0	2	Export	414	Kuwait	KWT	0	World	WLD								24	CORK AND WOOD	1	No Quantity							740206			0
S3	2016	2016	2016	2	0	2	Export	414	Kuwait	KWT	48	Bahrain	BHR								24	CORK AND WOOD	1	No Quantity							22096			0
S3	2016	2016	2016	2	0	2	Export	414	Kuwait	KWT	144	Sri Lanka	LKA								24	CORK AND WOOD	1	No Quantity							24084			0
S3	2016	2016	2016	2	0	2	Export	414	Kuwait	KWT	368	Iraq	IRQ								24	CORK AND WOOD	1	No Quantity							159367			0
S3	2016	2016	2016	2	0	2	Export	414	Kuwait	KWT	400	Jordan	JOR								24	CORK AND WOOD	1	No Quantity							183942			0
S3	2016	2016	2016	2	0	2	Export	414	Kuwait	KWT	422	Lebanon	LBN								24	CORK AND WOOD	1	No Quantity							58270			0
S3	2016	2016	2016	2	0	2	Export	414	Kuwait	KWT	512	Oman	OMN								24	CORK AND WOOD	1	No Quantity							9737			0
S3	2016	2016	2016	2	0	2	Export	414	Kuwait	KWT	586	Pakistan	PAK								24	CORK AND WOOD	1	No Quantity							13331			0
S3	2016	2016	2016	2	0	2	Export	414	Kuwait	KWT	634	Qatar	QAT								24	CORK AND WOOD	1	No Quantity							141351			0
S3	2016	2016	2016	2	0	2	Export	414	Kuwait	KWT	682	Saudi Arabia	SAU								24	CORK AND WOOD	1	No Quantity							59177			0
S3	2016	2016	2016	2	0	2	Export	414	Kuwait	KWT	784	United Arab Emirates	ARE								24	CORK AND WOOD	1	No Quantity							64060			0
S3	2016	2016	2016	2	0	2	Export	414	Kuwait	KWT	788	Tunisia	TUN								24	CORK AND WOOD	1	No Quantity							494			0
S3	2016	2016	2016	2	0	2	Export	414	Kuwait	KWT	826	United Kingdom	GBR								24	CORK AND WOOD	1	No Quantity							4297			0
S3	2016	2016	2016	2	0	2	Export	410	Rep. of Korea	KOR	0	World	WLD								25	PULP AND WASTE PAPER	1	No Quantity							95656490			0
S3	2016	2016	2016	2	0	2	Export	410	Rep. of Korea	KOR	4	Afghanistan	AFG								25	PULP AND WASTE PAPER	1	No Quantity							4625			0
S3	2016	2016	2016	2	0	2	Export	410	Rep. of Korea	KOR	50	Bangladesh	BGD								25	PULP AND WASTE PAPER	1	No Quantity							85261			0
S3	2016	2016	2016	2	0	2	Export	410	Rep. of Korea	KOR	124	Canada	CAN								25	PULP AND WASTE PAPER	1	No Quantity							322			0
S3	2016	2016	2016	2	0	2	Export	410	Rep. of Korea	KOR	156	China	CHN								25	PULP AND WASTE PAPER	1	No Quantity							58546451			0
S3	2016	2016	2016	2	0	2	Export	410	Rep. of Korea	KOR	233	Estonia	EST								25	PULP AND WASTE PAPER	1	No Quantity							12545			0
S3	2016	2016	2016	2	0	2	Export	410	Rep. of Korea	KOR	276	Germany	DEU								25	PULP AND WASTE PAPER	1	No Quantity							22			0
S3	2016	2016	2016	2	0	2	Export	410	Rep. of Korea	KOR	288	Ghana	GHA								25	PULP AND WASTE PAPER	1	No Quantity							500			0
S3	2016	2016	2016	2	0	2	Export	410	Rep. of Korea	KOR	332	Haiti	HTI								25	PULP AND WASTE PAPER	1	No Quantity							38357			0
S3	2016	2016	2016	2	0	2	Export	410	Rep. of Korea	KOR	344	China, Hong Kong SAR	HKG								25	PULP AND WASTE PAPER	1	No Quantity							280			0
S3	2016	2016	2016	2	0	2	Export	410	Rep. of Korea	KOR	360	Indonesia	IDN								25	PULP AND WASTE PAPER	1	No Quantity							9673479			0
S3	2016	2016	2016	2	0	2	Export	410	Rep. of Korea	KOR	364	Iran	IRN								25	PULP AND WASTE PAPER	1	No Quantity							116154			0
S3	2016	2016	2016	2	0	2	Export	410	Rep. of Korea	KOR	392	Japan	JPN								25	PULP AND WASTE PAPER	1	No Quantity							245667			0
S3	2016	2016	2016	2	0	2	Export	410	Rep. of Korea	KOR	418	Lao People's Dem. Rep.	LAO								25	PULP AND WASTE PAPER	1	No Quantity							1000			0
S3	2016	2016	2016	2	0	2	Export	410	Rep. of Korea	KOR	458	Malaysia	MYS								25	PULP AND WASTE PAPER	1	No Quantity							1113990			0
S3	2016	2016	2016	2	0	2	Export	410	Rep. of Korea	KOR	490	Other Asia, nes									25	PULP AND WASTE PAPER	1	No Quantity							12155815			0
S3	2016	2016	2016	2	0	2	Export	410	Rep. of Korea	KOR	528	Netherlands	NLD								25	PULP AND WASTE PAPER	1	No Quantity							239			0
S3	2016	2016	2016	2	0	2	Export	410	Rep. of Korea	KOR	554	New Zealand	NZL								25	PULP AND WASTE PAPER	1	No Quantity							6			0
S3	2016	2016	2016	2	0	2	Export	410	Rep. of Korea	KOR	586	Pakistan	PAK								25	PULP AND WASTE PAPER	1	No Quantity							4697373			0
S3	2016	2016	2016	2	0	2	Export	410	Rep. of Korea	KOR	608	Philippines	PHL								25	PULP AND WASTE PAPER	1	No Quantity							400			0
S3	2016	2016	2016	2	0	2	Export	410	Rep. of Korea	KOR	699	India	IND								25	PULP AND WASTE PAPER	1	No Quantity							626912			0
S3	2016	2016	2016	2	0	2	Export	410	Rep. of Korea	KOR	702	Singapore	SGP								25	PULP AND WASTE PAPER	1	No Quantity							22895			0
S3	2016	2016	2016	2	0	2	Export	410	Rep. of Korea	KOR	704	Viet Nam	VNM								25	PULP AND WASTE PAPER	1	No Quantity							7974447			0
S3	2016	2016	2016	2	0	2	Export	410	Rep. of Korea	KOR	710	South Africa	ZAF								25	PULP AND WASTE PAPER	1	No Quantity							28615			0
S3	2016	2016	2016	2	0	2	Export	410	Rep. of Korea	KOR	729	Sudan	SDN								25	PULP AND WASTE PAPER	1	No Quantity							1179			0
S3	2016	2016	2016	2	0	2	Export	410	Rep. of Korea	KOR	764	Thailand	THA								25	PULP AND WASTE PAPER	1	No Quantity							281605			0
S3	2016	2016	2016	2	0	2	Export	410	Rep. of Korea	KOR	784	United Arab Emirates	ARE								25	PULP AND WASTE PAPER	1	No Quantity							10000			0
S3	2016	2016	2016	2	0	2	Export	410	Rep. of Korea	KOR	804	Ukraine	UKR								25	PULP AND WASTE PAPER	1	No Quantity							3223			0
S3	2016	2016	2016	2	0	2	Export	410	Rep. of Korea	KOR	826	United Kingdom	GBR								25	PULP AND WASTE PAPER	1	No Quantity							11430			0
S3	2016	2016	2016	2	0	2	Export	410	Rep. of Korea	KOR	842	USA	USA								25	PULP AND WASTE PAPER	1	No Quantity							3698			0
S3	2016	2016	2016	2	0	2	Export	414	Kuwait	KWT	0	World	WLD								25	PULP AND WASTE PAPER	1	No Quantity							18285688			0
S3	2016	2016	2016	2	0	2	Export	414	Kuwait	KWT	48	Bahrain	BHR								25	PULP AND WASTE PAPER	1	No Quantity							461			0
S3	2016	2016	2016	2	0	2	Export	414	Kuwait	KWT	50	Bangladesh	BGD								25	PULP AND WASTE PAPER	1	No Quantity							230123			0
S3	2016	2016	2016	2	0	2	Export	414	Kuwait	KWT	144	Sri Lanka	LKA								25	PULP AND WASTE PAPER	1	No Quantity							32744			0
S3	2016	2016	2016	2	0	2	Export	414	Kuwait	KWT	156	China	CHN								25	PULP AND WASTE PAPER	1	No Quantity							63834			0
S3	2016	2016	2016	2	0	2	Export	414	Kuwait	KWT	360	Indonesia	IDN								25	PULP AND WASTE PAPER	1	No Quantity							2171919			0
S3	2016	2016	2016	2	0	2	Export	414	Kuwait	KWT	410	Rep. of Korea	KOR								25	PULP AND WASTE PAPER	1	No Quantity							275810			0
S3	2016	2016	2016	2	0	2	Export	414	Kuwait	KWT	586	Pakistan	PAK								25	PULP AND WASTE PAPER	1	No Quantity							236987			0
S3	2016	2016	2016	2	0	2	Export	414	Kuwait	KWT	634	Qatar	QAT								25	PULP AND WASTE PAPER	1	No Quantity							327			0
S3	2016	2016	2016	2	0	2	Export	414	Kuwait	KWT	682	Saudi Arabia	SAU								25	PULP AND WASTE PAPER	1	No Quantity							2437			0
S3	2016	2016	2016	2	0	2	Export	414	Kuwait	KWT	699	India	IND								25	PULP AND WASTE PAPER	1	No Quantity							11030642			0
S3	2016	2016	2016	2	0	2	Export	414	Kuwait	KWT	704	Viet Nam	VNM								25	PULP AND WASTE PAPER	1	No Quantity							346902			0
S3	2016	2016	2016	2	0	2	Export	414	Kuwait	KWT	710	South Africa	ZAF								25	PULP AND WASTE PAPER	1	No Quantity							12588			0
S3	2016	2016	2016	2	0	2	Export	414	Kuwait	KWT	764	Thailand	THA								25	PULP AND WASTE PAPER	1	No Quantity							3876667			0
S3	2016	2016	2016	2	0	2	Export	414	Kuwait	KWT	784	United Arab Emirates	ARE								25	PULP AND WASTE PAPER	1	No Quantity							4247			0
S3	2016	2016	2016	2	0	2	Export	410	Rep. of Korea	KOR	0	World	WLD								26	TEXTILE FIBRES	1	No Quantity							1413512017			0
S3	2016	2016	2016	2	0	2	Export	410	Rep. of Korea	KOR	4	Afghanistan	AFG								26	TEXTILE FIBRES	1	No Quantity							2000			0
S3	2016	2016	2016	2	0	2	Export	410	Rep. of Korea	KOR	8	Albania	ALB								26	TEXTILE FIBRES	1	No Quantity							181189			0
S3	2016	2016	2016	2	0	2	Export	410	Rep. of Korea	KOR	12	Algeria	DZA								26	TEXTILE FIBRES	1	No Quantity							308800			0
S3	2016	2016	2016	2	0	2	Export	410	Rep. of Korea	KOR	24	Angola	AGO								26	TEXTILE FIBRES	1	No Quantity							3749111			0
S3	2016	2016	2016	2	0	2	Export	410	Rep. of Korea	KOR	31	Azerbaijan	AZE								26	TEXTILE FIBRES	1	No Quantity							1522			0
S3	2016	2016	2016	2	0	2	Export	410	Rep. of Korea	KOR	32	Argentina	ARG								26	TEXTILE FIBRES	1	No Quantity							4457386			0
S3	2016	2016	2016	2	0	2	Export	410	Rep. of Korea	KOR	36	Australia	AUS								26	TEXTILE FIBRES	1	No Quantity							11772679			0
S3	2016	2016	2016	2	0	2	Export	410	Rep. of Korea	KOR	40	Austria	AUT								26	TEXTILE FIBRES	1	No Quantity							28844			0
S3	2016	2016	2016	2	0	2	Export	410	Rep. of Korea	KOR	48	Bahrain	BHR								26	TEXTILE FIBRES	1	No Quantity							1175			0
S3	2016	2016	2016	2	0	2	Export	410	Rep. of Korea	KOR	50	Bangladesh	BGD								26	TEXTILE FIBRES	1	No Quantity							21785290			0
S3	2016	2016	2016	2	0	2	Export	410	Rep. of Korea	KOR	56	Belgium	BEL								26	TEXTILE FIBRES	1	No Quantity							25296028			0
S3	2016	2016	2016	2	0	2	Export	410	Rep. of Korea	KOR	68	Bolivia (Plurinational State of)	BOL								26	TEXTILE FIBRES	1	No Quantity							406821			0
S3	2016	2016	2016	2	0	2	Export	410	Rep. of Korea	KOR	72	Botswana	BWA								26	TEXTILE FIBRES	1	No Quantity							211639			0
S3	2016	2016	2016	2	0	2	Export	410	Rep. of Korea	KOR	76	Brazil	BRA								26	TEXTILE FIBRES	1	No Quantity							12700915			0
S3	2016	2016	2016	2	0	2	Export	410	Rep. of Korea	KOR	100	Bulgaria	BGR								26	TEXTILE FIBRES	1	No Quantity							6166460			0
S3	2016	2016	2016	2	0	2	Export	410	Rep. of Korea	KOR	104	Myanmar	MMR								26	TEXTILE FIBRES	1	No Quantity							824314			0
S3	2016	2016	2016	2	0	2	Export	410	Rep. of Korea	KOR	112	Belarus	BLR								26	TEXTILE FIBRES	1	No Quantity							102465			0
S3	2016	2016	2016	2	0	2	Export	410	Rep. of Korea	KOR	116	Cambodia	KHM								26	TEXTILE FIBRES	1	No Quantity							35818361			0
S3	2016	2016	2016	2	0	2	Export	410	Rep. of Korea	KOR	120	Cameroon	CMR								26	TEXTILE FIBRES	1	No Quantity							7218481			0
S3	2016	2016	2016	2	0	2	Export	410	Rep. of Korea	KOR	124	Canada	CAN								26	TEXTILE FIBRES	1	No Quantity							15494980			0
S3	2016	2016	2016	2	0	2	Export	410	Rep. of Korea	KOR	144	Sri Lanka	LKA								26	TEXTILE FIBRES	1	No Quantity							80041			0
S3	2016	2016	2016	2	0	2	Export	410	Rep. of Korea	KOR	148	Chad	TCD								26	TEXTILE FIBRES	1	No Quantity							274148			0
S3	2016	2016	2016	2	0	2	Export	410	Rep. of Korea	KOR	152	Chile	CHL								26	TEXTILE FIBRES	1	No Quantity							16740532			0
S3	2016	2016	2016	2	0	2	Export	410	Rep. of Korea	KOR	156	China	CHN								26	TEXTILE FIBRES	1	No Quantity							136405835			0
S3	2016	2016	2016	2	0	2	Export	410	Rep. of Korea	KOR	170	Colombia	COL								26	TEXTILE FIBRES	1	No Quantity							1565021			0
S3	2016	2016	2016	2	0	2	Export	410	Rep. of Korea	KOR	178	Congo	COG								26	TEXTILE FIBRES	1	No Quantity							4338449			0
S3	2016	2016	2016	2	0	2	Export	410	Rep. of Korea	KOR	180	Dem. Rep. of the Congo	COD								26	TEXTILE FIBRES	1	No Quantity							646050			0
S3	2016	2016	2016	2	0	2	Export	410	Rep. of Korea	KOR	188	Costa Rica	CRI								26	TEXTILE FIBRES	1	No Quantity							393			0
S3	2016	2016	2016	2	0	2	Export	410	Rep. of Korea	KOR	191	Croatia	HRV								26	TEXTILE FIBRES	1	No Quantity							843287			0
S3	2016	2016	2016	2	0	2	Export	410	Rep. of Korea	KOR	192	Cuba	CUB								26	TEXTILE FIBRES	1	No Quantity							738997			0
S3	2016	2016	2016	2	0	2	Export	410	Rep. of Korea	KOR	203	Czechia	CZE								26	TEXTILE FIBRES	1	No Quantity							38920			0
S3	2016	2016	2016	2	0	2	Export	410	Rep. of Korea	KOR	204	Benin	BEN								26	TEXTILE FIBRES	1	No Quantity							3073941			0
S3	2016	2016	2016	2	0	2	Export	410	Rep. of Korea	KOR	208	Denmark	DNK								26	TEXTILE FIBRES	1	No Quantity							32400			0
S3	2016	2016	2016	2	0	2	Export	410	Rep. of Korea	KOR	214	Dominican Rep.	DOM								26	TEXTILE FIBRES	1	No Quantity							371822			0
S3	2016	2016	2016	2	0	2	Export	410	Rep. of Korea	KOR	218	Ecuador	ECU								26	TEXTILE FIBRES	1	No Quantity							2590607			0
S3	2016	2016	2016	2	0	2	Export	410	Rep. of Korea	KOR	222	El Salvador	SLV								26	TEXTILE FIBRES	1	No Quantity							4094815			0
S3	2016	2016	2016	2	0	2	Export	410	Rep. of Korea	KOR	231	Ethiopia	ETH								26	TEXTILE FIBRES	1	No Quantity							669165			0
S3	2016	2016	2016	2	0	2	Export	410	Rep. of Korea	KOR	233	Estonia	EST								26	TEXTILE FIBRES	1	No Quantity							3630865			0
S3	2016	2016	2016	2	0	2	Export	410	Rep. of Korea	KOR	242	Fiji	FJI								26	TEXTILE FIBRES	1	No Quantity							630			0
S3	2016	2016	2016	2	0	2	Export	410	Rep. of Korea	KOR	246	Finland	FIN								26	TEXTILE FIBRES	1	No Quantity							2106810			0
S3	2016	2016	2016	2	0	2	Export	410	Rep. of Korea	KOR	251	France	FRA								26	TEXTILE FIBRES	1	No Quantity							9801354			0
S3	2016	2016	2016	2	0	2	Export	410	Rep. of Korea	KOR	262	Djibouti	DJI								26	TEXTILE FIBRES	1	No Quantity							121800			0
S3	2016	2016	2016	2	0	2	Export	410	Rep. of Korea	KOR	266	Gabon	GAB								26	TEXTILE FIBRES	1	No Quantity							317807			0
S3	2016	2016	2016	2	0	2	Export	410	Rep. of Korea	KOR	268	Georgia	GEO								26	TEXTILE FIBRES	1	No Quantity							69725			0
S3	2016	2016	2016	2	0	2	Export	410	Rep. of Korea	KOR	275	State of Palestine	PSE								26	TEXTILE FIBRES	1	No Quantity							1			0
S3	2016	2016	2016	2	0	2	Export	410	Rep. of Korea	KOR	276	Germany	DEU								26	TEXTILE FIBRES	1	No Quantity							61809320			0
S3	2016	2016	2016	2	0	2	Export	410	Rep. of Korea	KOR	288	Ghana	GHA								26	TEXTILE FIBRES	1	No Quantity							16512022			0
S3	2016	2016	2016	2	0	2	Export	410	Rep. of Korea	KOR	296	Kiribati	KIR								26	TEXTILE FIBRES	1	No Quantity							49500			0
S3	2016	2016	2016	2	0	2	Export	410	Rep. of Korea	KOR	300	Greece	GRC								26	TEXTILE FIBRES	1	No Quantity							1839192			0
S3	2016	2016	2016	2	0	2	Export	410	Rep. of Korea	KOR	320	Guatemala	GTM								26	TEXTILE FIBRES	1	No Quantity							2982640			0
S3	2016	2016	2016	2	0	2	Export	410	Rep. of Korea	KOR	324	Guinea	GIN								26	TEXTILE FIBRES	1	No Quantity							588574			0
S3	2016	2016	2016	2	0	2	Export	410	Rep. of Korea	KOR	332	Haiti	HTI								26	TEXTILE FIBRES	1	No Quantity							775154			0
S3	2016	2016	2016	2	0	2	Export	410	Rep. of Korea	KOR	344	China, Hong Kong SAR	HKG								26	TEXTILE FIBRES	1	No Quantity							7434145			0
S3	2016	2016	2016	2	0	2	Export	410	Rep. of Korea	KOR	348	Hungary	HUN								26	TEXTILE FIBRES	1	No Quantity							920			0
S3	2016	2016	2016	2	0	2	Export	410	Rep. of Korea	KOR	360	Indonesia	IDN								26	TEXTILE FIBRES	1	No Quantity							97040872			0
S3	2016	2016	2016	2	0	2	Export	410	Rep. of Korea	KOR	364	Iran	IRN								26	TEXTILE FIBRES	1	No Quantity							33120288			0
S3	2016	2016	2016	2	0	2	Export	410	Rep. of Korea	KOR	368	Iraq	IRQ								26	TEXTILE FIBRES	1	No Quantity							15006359			0
S3	2016	2016	2016	2	0	2	Export	410	Rep. of Korea	KOR	372	Ireland	IRL								26	TEXTILE FIBRES	1	No Quantity							474232			0
S3	2016	2016	2016	2	0	2	Export	410	Rep. of Korea	KOR	376	Israel	ISR								26	TEXTILE FIBRES	1	No Quantity							8581152			0
S3	2016	2016	2016	2	0	2	Export	410	Rep. of Korea	KOR	381	Italy	ITA								26	TEXTILE FIBRES	1	No Quantity							51945305			0
S3	2016	2016	2016	2	0	2	Export	410	Rep. of Korea	KOR	384	Côte d'Ivoire	CIV								26	TEXTILE FIBRES	1	No Quantity							3899613			0
S3	2016	2016	2016	2	0	2	Export	410	Rep. of Korea	KOR	392	Japan	JPN								26	TEXTILE FIBRES	1	No Quantity							61341816			0
S3	2016	2016	2016	2	0	2	Export	410	Rep. of Korea	KOR	398	Kazakhstan	KAZ								26	TEXTILE FIBRES	1	No Quantity							39276			0
S3	2016	2016	2016	2	0	2	Export	410	Rep. of Korea	KOR	400	Jordan	JOR								26	TEXTILE FIBRES	1	No Quantity							344272			0
S3	2016	2016	2016	2	0	2	Export	410	Rep. of Korea	KOR	404	Kenya	KEN								26	TEXTILE FIBRES	1	No Quantity							11602505			0
S3	2016	2016	2016	2	0	2	Export	410	Rep. of Korea	KOR	414	Kuwait	KWT								26	TEXTILE FIBRES	1	No Quantity							76622			0
S3	2016	2016	2016	2	0	2	Export	410	Rep. of Korea	KOR	417	Kyrgyzstan	KGZ								26	TEXTILE FIBRES	1	No Quantity							508704			0
S3	2016	2016	2016	2	0	2	Export	410	Rep. of Korea	KOR	418	Lao People's Dem. Rep.	LAO								26	TEXTILE FIBRES	1	No Quantity							1234764			0
S3	2016	2016	2016	2	0	2	Export	410	Rep. of Korea	KOR	422	Lebanon	LBN								26	TEXTILE FIBRES	1	No Quantity							636550			0
S3	2016	2016	2016	2	0	2	Export	410	Rep. of Korea	KOR	430	Liberia	LBR								26	TEXTILE FIBRES	1	No Quantity							338064			0
S3	2016	2016	2016	2	0	2	Export	410	Rep. of Korea	KOR	434	Libya	LBY								26	TEXTILE FIBRES	1	No Quantity							33840			0
S3	2016	2016	2016	2	0	2	Export	410	Rep. of Korea	KOR	440	Lithuania	LTU								26	TEXTILE FIBRES	1	No Quantity							4694183			0
S3	2016	2016	2016	2	0	2	Export	410	Rep. of Korea	KOR	450	Madagascar	MDG								26	TEXTILE FIBRES	1	No Quantity							1213652			0
S3	2016	2016	2016	2	0	2	Export	410	Rep. of Korea	KOR	454	Malawi	MWI								26	TEXTILE FIBRES	1	No Quantity							6045			0
S3	2016	2016	2016	2	0	2	Export	410	Rep. of Korea	KOR	458	Malaysia	MYS								26	TEXTILE FIBRES	1	No Quantity							26164895			0
S3	2016	2016	2016	2	0	2	Export	410	Rep. of Korea	KOR	466	Mali	MLI								26	TEXTILE FIBRES	1	No Quantity							60315			0
S3	2016	2016	2016	2	0	2	Export	410	Rep. of Korea	KOR	480	Mauritius	MUS								26	TEXTILE FIBRES	1	No Quantity							11370			0
S3	2016	2016	2016	2	0	2	Export	410	Rep. of Korea	KOR	484	Mexico	MEX								26	TEXTILE FIBRES	1	No Quantity							17969365			0
S3	2016	2016	2016	2	0	2	Export	410	Rep. of Korea	KOR	490	Other Asia, nes									26	TEXTILE FIBRES	1	No Quantity							11475867			0
S3	2016	2016	2016	2	0	2	Export	410	Rep. of Korea	KOR	496	Mongolia	MNG								26	TEXTILE FIBRES	1	No Quantity							1661688			0
S3	2016	2016	2016	2	0	2	Export	410	Rep. of Korea	KOR	504	Morocco	MAR								26	TEXTILE FIBRES	1	No Quantity							6339750			0
S3	2016	2016	2016	2	0	2	Export	410	Rep. of Korea	KOR	508	Mozambique	MOZ								26	TEXTILE FIBRES	1	No Quantity							2346143			0
S3	2016	2016	2016	2	0	2	Export	410	Rep. of Korea	KOR	512	Oman	OMN								26	TEXTILE FIBRES	1	No Quantity							302952			0
S3	2016	2016	2016	2	0	2	Export	410	Rep. of Korea	KOR	524	Nepal	NPL								26	TEXTILE FIBRES	1	No Quantity							30356			0
S3	2016	2016	2016	2	0	2	Export	410	Rep. of Korea	KOR	528	Netherlands	NLD								26	TEXTILE FIBRES	1	No Quantity							19606801			0
S3	2016	2016	2016	2	0	2	Export	410	Rep. of Korea	KOR	548	Vanuatu	VUT								26	TEXTILE FIBRES	1	No Quantity							7600			0
S3	2016	2016	2016	2	0	2	Export	410	Rep. of Korea	KOR	554	New Zealand	NZL								26	TEXTILE FIBRES	1	No Quantity							5744436			0
S3	2016	2016	2016	2	0	2	Export	410	Rep. of Korea	KOR	558	Nicaragua	NIC								26	TEXTILE FIBRES	1	No Quantity							188			0
S3	2016	2016	2016	2	0	2	Export	410	Rep. of Korea	KOR	566	Nigeria	NGA								26	TEXTILE FIBRES	1	No Quantity							17402157			0
S3	2016	2016	2016	2	0	2	Export	410	Rep. of Korea	KOR	579	Norway	NOR								26	TEXTILE FIBRES	1	No Quantity							1873145			0
S3	2016	2016	2016	2	0	2	Export	410	Rep. of Korea	KOR	583	FS Micronesia	FSM								26	TEXTILE FIBRES	1	No Quantity							1153			0
S3	2016	2016	2016	2	0	2	Export	410	Rep. of Korea	KOR	586	Pakistan	PAK								26	TEXTILE FIBRES	1	No Quantity							43651594			0
S3	2016	2016	2016	2	0	2	Export	410	Rep. of Korea	KOR	600	Paraguay	PRY								26	TEXTILE FIBRES	1	No Quantity							575			0
S3	2016	2016	2016	2	0	2	Export	410	Rep. of Korea	KOR	604	Peru	PER								26	TEXTILE FIBRES	1	No Quantity							1906672			0
S3	2016	2016	2016	2	0	2	Export	410	Rep. of Korea	KOR	608	Philippines	PHL								26	TEXTILE FIBRES	1	No Quantity							35271503			0
S3	2016	2016	2016	2	0	2	Export	410	Rep. of Korea	KOR	616	Poland	POL								26	TEXTILE FIBRES	1	No Quantity							33503848			0
S3	2016	2016	2016	2	0	2	Export	410	Rep. of Korea	KOR	620	Portugal	PRT								26	TEXTILE FIBRES	1	No Quantity							6463155			0
S3	2016	2016	2016	2	0	2	Export	410	Rep. of Korea	KOR	634	Qatar	QAT								26	TEXTILE FIBRES	1	No Quantity							110661			0
S3	2016	2016	2016	2	0	2	Export	410	Rep. of Korea	KOR	642	Romania	ROU								26	TEXTILE FIBRES	1	No Quantity							5844886			0
S3	2016	2016	2016	2	0	2	Export	410	Rep. of Korea	KOR	643	Russian Federation	RUS								26	TEXTILE FIBRES	1	No Quantity							20376142			0
S3	2016	2016	2016	2	0	2	Export	410	Rep. of Korea	KOR	646	Rwanda	RWA								26	TEXTILE FIBRES	1	No Quantity							35412			0
S3	2016	2016	2016	2	0	2	Export	410	Rep. of Korea	KOR	682	Saudi Arabia	SAU								26	TEXTILE FIBRES	1	No Quantity							6211367			0
S3	2016	2016	2016	2	0	2	Export	410	Rep. of Korea	KOR	686	Senegal	SEN								26	TEXTILE FIBRES	1	No Quantity							747738			0
S3	2016	2016	2016	2	0	2	Export	410	Rep. of Korea	KOR	694	Sierra Leone	SLE								26	TEXTILE FIBRES	1	No Quantity							420			0
S3	2016	2016	2016	2	0	2	Export	410	Rep. of Korea	KOR	699	India	IND								26	TEXTILE FIBRES	1	No Quantity							33976396			0
S3	2016	2016	2016	2	0	2	Export	410	Rep. of Korea	KOR	702	Singapore	SGP								26	TEXTILE FIBRES	1	No Quantity							6402098			0
S3	2016	2016	2016	2	0	2	Export	410	Rep. of Korea	KOR	704	Viet Nam	VNM								26	TEXTILE FIBRES	1	No Quantity							65590206			0
S3	2016	2016	2016	2	0	2	Export	410	Rep. of Korea	KOR	705	Slovenia	SVN								26	TEXTILE FIBRES	1	No Quantity							768202			0
S3	2016	2016	2016	2	0	2	Export	410	Rep. of Korea	KOR	710	South Africa	ZAF								26	TEXTILE FIBRES	1	No Quantity							7844895			0
S3	2016	2016	2016	2	0	2	Export	410	Rep. of Korea	KOR	716	Zimbabwe	ZWE								26	TEXTILE FIBRES	1	No Quantity							526645			0
S3	2016	2016	2016	2	0	2	Export	410	Rep. of Korea	KOR	724	Spain	ESP								26	TEXTILE FIBRES	1	No Quantity							20845871			0
S3	2016	2016	2016	2	0	2	Export	410	Rep. of Korea	KOR	752	Sweden	SWE								26	TEXTILE FIBRES	1	No Quantity							444372			0
S3	2016	2016	2016	2	0	2	Export	410	Rep. of Korea	KOR	757	Switzerland	CHE								26	TEXTILE FIBRES	1	No Quantity							426			0
S3	2016	2016	2016	2	0	2	Export	410	Rep. of Korea	KOR	762	Tajikistan	TJK								26	TEXTILE FIBRES	1	No Quantity							600			0
S3	2016	2016	2016	2	0	2	Export	410	Rep. of Korea	KOR	764	Thailand	THA								26	TEXTILE FIBRES	1	No Quantity							33949685			0
S3	2016	2016	2016	2	0	2	Export	410	Rep. of Korea	KOR	768	Togo	TGO								26	TEXTILE FIBRES	1	No Quantity							984455			0
S3	2016	2016	2016	2	0	2	Export	410	Rep. of Korea	KOR	784	United Arab Emirates	ARE								26	TEXTILE FIBRES	1	No Quantity							11322711			0
S3	2016	2016	2016	2	0	2	Export	410	Rep. of Korea	KOR	788	Tunisia	TUN								26	TEXTILE FIBRES	1	No Quantity							75679			0
S3	2016	2016	2016	2	0	2	Export	410	Rep. of Korea	KOR	792	Turkey	TUR								26	TEXTILE FIBRES	1	No Quantity							20231282			0
S3	2016	2016	2016	2	0	2	Export	410	Rep. of Korea	KOR	795	Turkmenistan	TKM								26	TEXTILE FIBRES	1	No Quantity							782			0
S3	2016	2016	2016	2	0	2	Export	410	Rep. of Korea	KOR	800	Uganda	UGA								26	TEXTILE FIBRES	1	No Quantity							197254			0
S3	2016	2016	2016	2	0	2	Export	410	Rep. of Korea	KOR	804	Ukraine	UKR								26	TEXTILE FIBRES	1	No Quantity							3738191			0
S3	2016	2016	2016	2	0	2	Export	410	Rep. of Korea	KOR	818	Egypt	EGY								26	TEXTILE FIBRES	1	No Quantity							3349651			0
S3	2016	2016	2016	2	0	2	Export	410	Rep. of Korea	KOR	826	United Kingdom	GBR								26	TEXTILE FIBRES	1	No Quantity							32823810			0
S3	2016	2016	2016	2	0	2	Export	410	Rep. of Korea	KOR	834	United Rep. of Tanzania	TZA								26	TEXTILE FIBRES	1	No Quantity							18649512			0
S3	2016	2016	2016	2	0	2	Export	410	Rep. of Korea	KOR	842	USA	USA								26	TEXTILE FIBRES	1	No Quantity							162974236			0
S3	2016	2016	2016	2	0	2	Export	410	Rep. of Korea	KOR	854	Burkina Faso	BFA								26	TEXTILE FIBRES	1	No Quantity							100			0
S3	2016	2016	2016	2	0	2	Export	410	Rep. of Korea	KOR	858	Uruguay	URY								26	TEXTILE FIBRES	1	No Quantity							615594			0
S3	2016	2016	2016	2	0	2	Export	410	Rep. of Korea	KOR	860	Uzbekistan	UZB								26	TEXTILE FIBRES	1	No Quantity							988869			0
S3	2016	2016	2016	2	0	2	Export	410	Rep. of Korea	KOR	862	Venezuela	VEN								26	TEXTILE FIBRES	1	No Quantity							138686			0
S3	2016	2016	2016	2	0	2	Export	410	Rep. of Korea	KOR	887	Yemen	YEM								26	TEXTILE FIBRES	1	No Quantity							2186121			0
S3	2016	2016	2016	2	0	2	Export	410	Rep. of Korea	KOR	894	Zambia	ZMB								26	TEXTILE FIBRES	1	No Quantity							552078			0
S3	2016	2016	2016	2	0	2	Export	414	Kuwait	KWT	0	World	WLD								26	TEXTILE FIBRES	1	No Quantity							64689074			0
S3	2016	2016	2016	2	0	2	Export	414	Kuwait	KWT	8	Albania	ALB								26	TEXTILE FIBRES	1	No Quantity							17047			0
S3	2016	2016	2016	2	0	2	Export	414	Kuwait	KWT	12	Algeria	DZA								26	TEXTILE FIBRES	1	No Quantity							49658			0
S3	2016	2016	2016	2	0	2	Export	414	Kuwait	KWT	24	Angola	AGO								26	TEXTILE FIBRES	1	No Quantity							9948			0
S3	2016	2016	2016	2	0	2	Export	414	Kuwait	KWT	31	Azerbaijan	AZE								26	TEXTILE FIBRES	1	No Quantity							4643			0
S3	2016	2016	2016	2	0	2	Export	414	Kuwait	KWT	32	Argentina	ARG								26	TEXTILE FIBRES	1	No Quantity							353			0
S3	2016	2016	2016	2	0	2	Export	414	Kuwait	KWT	36	Australia	AUS								26	TEXTILE FIBRES	1	No Quantity							237573			0
S3	2016	2016	2016	2	0	2	Export	414	Kuwait	KWT	40	Austria	AUT								26	TEXTILE FIBRES	1	No Quantity							18052			0
S3	2016	2016	2016	2	0	2	Export	414	Kuwait	KWT	48	Bahrain	BHR								26	TEXTILE FIBRES	1	No Quantity							1219585			0
S3	2016	2016	2016	2	0	2	Export	414	Kuwait	KWT	50	Bangladesh	BGD								26	TEXTILE FIBRES	1	No Quantity							1863381			0
S3	2016	2016	2016	2	0	2	Export	414	Kuwait	KWT	56	Belgium	BEL								26	TEXTILE FIBRES	1	No Quantity							47345			0
S3	2016	2016	2016	2	0	2	Export	414	Kuwait	KWT	70	Bosnia Herzegovina	BIH								26	TEXTILE FIBRES	1	No Quantity							30724			0
S3	2016	2016	2016	2	0	2	Export	414	Kuwait	KWT	72	Botswana	BWA								26	TEXTILE FIBRES	1	No Quantity							6632			0
S3	2016	2016	2016	2	0	2	Export	414	Kuwait	KWT	76	Brazil	BRA								26	TEXTILE FIBRES	1	No Quantity							2515			0
S3	2016	2016	2016	2	0	2	Export	414	Kuwait	KWT	96	Brunei Darussalam	BRN								26	TEXTILE FIBRES	1	No Quantity							2332			0
S3	2016	2016	2016	2	0	2	Export	414	Kuwait	KWT	100	Bulgaria	BGR								26	TEXTILE FIBRES	1	No Quantity							32875			0
S3	2016	2016	2016	2	0	2	Export	414	Kuwait	KWT	104	Myanmar	MMR								26	TEXTILE FIBRES	1	No Quantity							664			0
S3	2016	2016	2016	2	0	2	Export	414	Kuwait	KWT	116	Cambodia	KHM								26	TEXTILE FIBRES	1	No Quantity							1723			0
S3	2016	2016	2016	2	0	2	Export	414	Kuwait	KWT	120	Cameroon	CMR								26	TEXTILE FIBRES	1	No Quantity							21893			0
S3	2016	2016	2016	2	0	2	Export	414	Kuwait	KWT	124	Canada	CAN								26	TEXTILE FIBRES	1	No Quantity							266173			0
S3	2016	2016	2016	2	0	2	Export	414	Kuwait	KWT	144	Sri Lanka	LKA								26	TEXTILE FIBRES	1	No Quantity							15064010			0
S3	2016	2016	2016	2	0	2	Export	414	Kuwait	KWT	148	Chad	TCD								26	TEXTILE FIBRES	1	No Quantity							2985			0
S3	2016	2016	2016	2	0	2	Export	414	Kuwait	KWT	152	Chile	CHL								26	TEXTILE FIBRES	1	No Quantity							1434			0
S3	2016	2016	2016	2	0	2	Export	414	Kuwait	KWT	156	China	CHN								26	TEXTILE FIBRES	1	No Quantity							367756			0
S3	2016	2016	2016	2	0	2	Export	414	Kuwait	KWT	170	Colombia	COL								26	TEXTILE FIBRES	1	No Quantity							13333			0
S3	2016	2016	2016	2	0	2	Export	414	Kuwait	KWT	174	Comoros	COM								26	TEXTILE FIBRES	1	No Quantity							7431			0
S3	2016	2016	2016	2	0	2	Export	414	Kuwait	KWT	178	Congo	COG								26	TEXTILE FIBRES	1	No Quantity							3316			0
S3	2016	2016	2016	2	0	2	Export	414	Kuwait	KWT	188	Costa Rica	CRI								26	TEXTILE FIBRES	1	No Quantity							4303			0
S3	2016	2016	2016	2	0	2	Export	414	Kuwait	KWT	191	Croatia	HRV								26	TEXTILE FIBRES	1	No Quantity							51285			0
S3	2016	2016	2016	2	0	2	Export	414	Kuwait	KWT	192	Cuba	CUB								26	TEXTILE FIBRES	1	No Quantity							4765			0
S3	2016	2016	2016	2	0	2	Export	414	Kuwait	KWT	196	Cyprus	CYP								26	TEXTILE FIBRES	1	No Quantity							20250			0
S3	2016	2016	2016	2	0	2	Export	414	Kuwait	KWT	203	Czechia	CZE								26	TEXTILE FIBRES	1	No Quantity							30827			0
S3	2016	2016	2016	2	0	2	Export	414	Kuwait	KWT	204	Benin	BEN								26	TEXTILE FIBRES	1	No Quantity							141958			0
S3	2016	2016	2016	2	0	2	Export	414	Kuwait	KWT	208	Denmark	DNK								26	TEXTILE FIBRES	1	No Quantity							13875			0
S3	2016	2016	2016	2	0	2	Export	414	Kuwait	KWT	214	Dominican Rep.	DOM								26	TEXTILE FIBRES	1	No Quantity							2603			0
S3	2016	2016	2016	2	0	2	Export	414	Kuwait	KWT	218	Ecuador	ECU								26	TEXTILE FIBRES	1	No Quantity							6635			0
S3	2016	2016	2016	2	0	2	Export	414	Kuwait	KWT	231	Ethiopia	ETH								26	TEXTILE FIBRES	1	No Quantity							4461488			0
S3	2016	2016	2016	2	0	2	Export	414	Kuwait	KWT	232	Eritrea	ERI								26	TEXTILE FIBRES	1	No Quantity							18229			0
S3	2016	2016	2016	2	0	2	Export	414	Kuwait	KWT	246	Finland	FIN								26	TEXTILE FIBRES	1	No Quantity							4407			0
S3	2016	2016	2016	2	0	2	Export	414	Kuwait	KWT	251	France	FRA								26	TEXTILE FIBRES	1	No Quantity							93045			0
S3	2016	2016	2016	2	0	2	Export	414	Kuwait	KWT	262	Djibouti	DJI								26	TEXTILE FIBRES	1	No Quantity							8605			0
S3	2016	2016	2016	2	0	2	Export	414	Kuwait	KWT	268	Georgia	GEO								26	TEXTILE FIBRES	1	No Quantity							11412			0
S3	2016	2016	2016	2	0	2	Export	414	Kuwait	KWT	276	Germany	DEU								26	TEXTILE FIBRES	1	No Quantity							172812			0
S3	2016	2016	2016	2	0	2	Export	414	Kuwait	KWT	288	Ghana	GHA								26	TEXTILE FIBRES	1	No Quantity							304159			0
S3	2016	2016	2016	2	0	2	Export	414	Kuwait	KWT	300	Greece	GRC								26	TEXTILE FIBRES	1	No Quantity							21952			0
S3	2016	2016	2016	2	0	2	Export	414	Kuwait	KWT	324	Guinea	GIN								26	TEXTILE FIBRES	1	No Quantity							5819			0
S3	2016	2016	2016	2	0	2	Export	414	Kuwait	KWT	344	China, Hong Kong SAR	HKG								26	TEXTILE FIBRES	1	No Quantity							3861			0
S3	2016	2016	2016	2	0	2	Export	414	Kuwait	KWT	348	Hungary	HUN								26	TEXTILE FIBRES	1	No Quantity							17965			0
S3	2016	2016	2016	2	0	2	Export	414	Kuwait	KWT	360	Indonesia	IDN								26	TEXTILE FIBRES	1	No Quantity							336292			0
S3	2016	2016	2016	2	0	2	Export	414	Kuwait	KWT	364	Iran	IRN								26	TEXTILE FIBRES	1	No Quantity							1586716			0
S3	2016	2016	2016	2	0	2	Export	414	Kuwait	KWT	368	Iraq	IRQ								26	TEXTILE FIBRES	1	No Quantity							1454406			0
S3	2016	2016	2016	2	0	2	Export	414	Kuwait	KWT	372	Ireland	IRL								26	TEXTILE FIBRES	1	No Quantity							15398			0
S3	2016	2016	2016	2	0	2	Export	414	Kuwait	KWT	381	Italy	ITA								26	TEXTILE FIBRES	1	No Quantity							93448			0
S3	2016	2016	2016	2	0	2	Export	414	Kuwait	KWT	392	Japan	JPN								26	TEXTILE FIBRES	1	No Quantity							5842			0
S3	2016	2016	2016	2	0	2	Export	414	Kuwait	KWT	398	Kazakhstan	KAZ								26	TEXTILE FIBRES	1	No Quantity							3614			0
S3	2016	2016	2016	2	0	2	Export	414	Kuwait	KWT	400	Jordan	JOR								26	TEXTILE FIBRES	1	No Quantity							959948			0
S3	2016	2016	2016	2	0	2	Export	414	Kuwait	KWT	404	Kenya	KEN								26	TEXTILE FIBRES	1	No Quantity							20013			0
S3	2016	2016	2016	2	0	2	Export	414	Kuwait	KWT	410	Rep. of Korea	KOR								26	TEXTILE FIBRES	1	No Quantity							70060			0
S3	2016	2016	2016	2	0	2	Export	414	Kuwait	KWT	417	Kyrgyzstan	KGZ								26	TEXTILE FIBRES	1	No Quantity							1989			0
S3	2016	2016	2016	2	0	2	Export	414	Kuwait	KWT	422	Lebanon	LBN								26	TEXTILE FIBRES	1	No Quantity							504381			0
S3	2016	2016	2016	2	0	2	Export	414	Kuwait	KWT	426	Lesotho	LSO								26	TEXTILE FIBRES	1	No Quantity							1957			0
S3	2016	2016	2016	2	0	2	Export	414	Kuwait	KWT	428	Latvia	LVA								26	TEXTILE FIBRES	1	No Quantity							4583			0
S3	2016	2016	2016	2	0	2	Export	414	Kuwait	KWT	430	Liberia	LBR								26	TEXTILE FIBRES	1	No Quantity							2003			0
S3	2016	2016	2016	2	0	2	Export	414	Kuwait	KWT	434	Libya	LBY								26	TEXTILE FIBRES	1	No Quantity							4963			0
S3	2016	2016	2016	2	0	2	Export	414	Kuwait	KWT	442	Luxembourg	LUX								26	TEXTILE FIBRES	1	No Quantity							563			0
S3	2016	2016	2016	2	0	2	Export	414	Kuwait	KWT	450	Madagascar	MDG								26	TEXTILE FIBRES	1	No Quantity							18099			0
S3	2016	2016	2016	2	0	2	Export	414	Kuwait	KWT	454	Malawi	MWI								26	TEXTILE FIBRES	1	No Quantity							1239			0
S3	2016	2016	2016	2	0	2	Export	414	Kuwait	KWT	458	Malaysia	MYS								26	TEXTILE FIBRES	1	No Quantity							102109			0
S3	2016	2016	2016	2	0	2	Export	414	Kuwait	KWT	466	Mali	MLI								26	TEXTILE FIBRES	1	No Quantity							988			0
S3	2016	2016	2016	2	0	2	Export	414	Kuwait	KWT	470	Malta	MLT								26	TEXTILE FIBRES	1	No Quantity							1992			0
S3	2016	2016	2016	2	0	2	Export	414	Kuwait	KWT	478	Mauritania	MRT								26	TEXTILE FIBRES	1	No Quantity							9225			0
S3	2016	2016	2016	2	0	2	Export	414	Kuwait	KWT	480	Mauritius	MUS								26	TEXTILE FIBRES	1	No Quantity							332			0
S3	2016	2016	2016	2	0	2	Export	414	Kuwait	KWT	484	Mexico	MEX								26	TEXTILE FIBRES	1	No Quantity							3014			0
S3	2016	2016	2016	2	0	2	Export	414	Kuwait	KWT	496	Mongolia	MNG								26	TEXTILE FIBRES	1	No Quantity							25456			0
S3	2016	2016	2016	2	0	2	Export	414	Kuwait	KWT	504	Morocco	MAR								26	TEXTILE FIBRES	1	No Quantity							95992			0
S3	2016	2016	2016	2	0	2	Export	414	Kuwait	KWT	508	Mozambique	MOZ								26	TEXTILE FIBRES	1	No Quantity							8289			0
S3	2016	2016	2016	2	0	2	Export	414	Kuwait	KWT	512	Oman	OMN								26	TEXTILE FIBRES	1	No Quantity							192928			0
S3	2016	2016	2016	2	0	2	Export	414	Kuwait	KWT	524	Nepal	NPL								26	TEXTILE FIBRES	1	No Quantity							364989			0
S3	2016	2016	2016	2	0	2	Export	414	Kuwait	KWT	528	Netherlands	NLD								26	TEXTILE FIBRES	1	No Quantity							46881			0
S3	2016	2016	2016	2	0	2	Export	414	Kuwait	KWT	554	New Zealand	NZL								26	TEXTILE FIBRES	1	No Quantity							20957			0
S3	2016	2016	2016	2	0	2	Export	414	Kuwait	KWT	562	Niger	NER								26	TEXTILE FIBRES	1	No Quantity							4303			0
S3	2016	2016	2016	2	0	2	Export	414	Kuwait	KWT	566	Nigeria	NGA								26	TEXTILE FIBRES	1	No Quantity							51039			0
S3	2016	2016	2016	2	0	2	Export	414	Kuwait	KWT	574	Norfolk Isds	NFK								26	TEXTILE FIBRES	1	No Quantity							668			0
S3	2016	2016	2016	2	0	2	Export	414	Kuwait	KWT	579	Norway	NOR								26	TEXTILE FIBRES	1	No Quantity							1411			0
S3	2016	2016	2016	2	0	2	Export	414	Kuwait	KWT	586	Pakistan	PAK								26	TEXTILE FIBRES	1	No Quantity							2116481			0
S3	2016	2016	2016	2	0	2	Export	414	Kuwait	KWT	591	Panama	PAN								26	TEXTILE FIBRES	1	No Quantity							11026			0
S3	2016	2016	2016	2	0	2	Export	414	Kuwait	KWT	604	Peru	PER								26	TEXTILE FIBRES	1	No Quantity							19338			0
S3	2016	2016	2016	2	0	2	Export	414	Kuwait	KWT	608	Philippines	PHL								26	TEXTILE FIBRES	1	No Quantity							7422845			0
[truncated: 8,315 more rows]
