# Supplementary material for: Core-periphery structure in sectoral international trade networks: A new approach to an old theory
Source: PLoS One. 2020 Apr 2;15(4):e0229547. doi: 10.1371/journal.pone.0229547 (PMC7117750; doi:10.1371/journal.pone.0229547)
Supplement: S7 File — (ZIP) [file pone.0229547.s007.zip › S7_File/RawData 2016/comtrade (38).csv]

Classification	Year	Period	Period Desc.	Aggregate Level	Is Leaf Code	Trade Flow Code	Trade Flow	Reporter Code	Reporter	Reporter ISO	Partner Code	Partner	Partner ISO	2nd Partner Code	2nd Partner	2nd Partner ISO	Customs Proc. Code	Customs	Mode of Transport Code	Mode of Transport	Commodity Code	Commodity	Qty Unit Code	Qty Unit	Qty	Alt Qty Unit Code	Alt Qty Unit	Alt Qty	Netweight (kg)	Gross weight (kg)	Trade Value (US$)	CIF Trade Value (US$)	FOB Trade Value (US$)	Flag
S3	2016	2016	2016	2	0	2	Export	417	Kyrgyzstan	KGZ	0	World	WLD								00	LIVE ANIMALS	1	No Quantity							1627258			0
S3	2016	2016	2016	2	0	2	Export	417	Kyrgyzstan	KGZ	0	World	WLD								01	MEAT, MEAT PREPARATIONS	1	No Quantity							1274622			0
S3	2016	2016	2016	2	0	2	Export	418	Lao People's Dem. Rep.	LAO	0	World	WLD								00	LIVE ANIMALS	1	No Quantity							46611368			0
S3	2016	2016	2016	2	0	2	Export	418	Lao People's Dem. Rep.	LAO	0	World	WLD								01	MEAT, MEAT PREPARATIONS	1	No Quantity							684043			0
S3	2016	2016	2016	2	0	2	Export	417	Kyrgyzstan	KGZ	0	World	WLD								02	DAIRY PRODUCTS,BIRD EGGS	1	No Quantity							24574876			0
S3	2016	2016	2016	2	0	2	Export	418	Lao People's Dem. Rep.	LAO	0	World	WLD								02	DAIRY PRODUCTS,BIRD EGGS	1	No Quantity							1374880			0
S3	2016	2016	2016	2	0	2	Export	417	Kyrgyzstan	KGZ	0	World	WLD								03	FISH,CRUSTACEANS,MOLLUSC	1	No Quantity							124022			0
S3	2016	2016	2016	2	0	2	Export	418	Lao People's Dem. Rep.	LAO	0	World	WLD								03	FISH,CRUSTACEANS,MOLLUSC	1	No Quantity							72643			0
S3	2016	2016	2016	2	0	2	Export	417	Kyrgyzstan	KGZ	0	World	WLD								04	CEREALS,CEREAL PREPRTNS.	1	No Quantity							2944433			0
S3	2016	2016	2016	2	0	2	Export	418	Lao People's Dem. Rep.	LAO	0	World	WLD								04	CEREALS,CEREAL PREPRTNS.	1	No Quantity							103611838			0
S3	2016	2016	2016	2	0	2	Export	417	Kyrgyzstan	KGZ	0	World	WLD								05	VEGETABLES AND FRUIT	1	No Quantity							86046442			0
S3	2016	2016	2016	2	0	2	Export	417	Kyrgyzstan	KGZ	0	World	WLD								06	SUGAR,SUGR.PREPTNS,HONEY	1	No Quantity							1675147			0
S3	2016	2016	2016	2	0	2	Export	418	Lao People's Dem. Rep.	LAO	0	World	WLD								05	VEGETABLES AND FRUIT	1	No Quantity							347764208			0
S3	2016	2016	2016	2	0	2	Export	417	Kyrgyzstan	KGZ	0	World	WLD								07	COFFEE,TEA,COCOA,SPICES	1	No Quantity							1680917			0
S3	2016	2016	2016	2	0	2	Export	418	Lao People's Dem. Rep.	LAO	0	World	WLD								07	COFFEE,TEA,COCOA,SPICES	1	No Quantity							78496571			0
S3	2016	2016	2016	2	0	2	Export	417	Kyrgyzstan	KGZ	0	World	WLD								09	MISC.EDIBLE PRODUCTS ETC	1	No Quantity							5508438			0
S3	2016	2016	2016	2	0	2	Export	417	Kyrgyzstan	KGZ	0	World	WLD								11	BEVERAGES	1	No Quantity							2965567			0
S3	2016	2016	2016	2	0	2	Export	418	Lao People's Dem. Rep.	LAO	0	World	WLD								06	SUGAR,SUGR.PREPTNS,HONEY	1	No Quantity							58120733			0
S3	2016	2016	2016	2	0	2	Export	417	Kyrgyzstan	KGZ	0	World	WLD								08	ANIMAL FEED STUFF	1	No Quantity							139082			0
S3	2016	2016	2016	2	0	2	Export	418	Lao People's Dem. Rep.	LAO	0	World	WLD								11	BEVERAGES	1	No Quantity							179776008			0
S3	2016	2016	2016	2	0	2	Export	418	Lao People's Dem. Rep.	LAO	0	World	WLD								12	TOBACCO,TOBACCO MANUFACT	1	No Quantity							83394091			0
S3	2016	2016	2016	2	0	2	Export	417	Kyrgyzstan	KGZ	0	World	WLD								12	TOBACCO,TOBACCO MANUFACT	1	No Quantity							15633588			0
S3	2016	2016	2016	2	0	2	Export	417	Kyrgyzstan	KGZ	0	World	WLD								21	HIDES,SKINS,FURSKINS,RAW	1	No Quantity							2104569			0
S3	2016	2016	2016	2	0	2	Export	418	Lao People's Dem. Rep.	LAO	0	World	WLD								09	MISC.EDIBLE PRODUCTS ETC	1	No Quantity							178641			0
S3	2016	2016	2016	2	0	2	Export	418	Lao People's Dem. Rep.	LAO	0	World	WLD								21	HIDES,SKINS,FURSKINS,RAW	1	No Quantity							19481			0
S3	2016	2016	2016	2	0	2	Export	417	Kyrgyzstan	KGZ	0	World	WLD								22	OIL SEED,OLEAGINUS FRUIT	1	No Quantity							429900			0
S3	2016	2016	2016	2	0	2	Export	418	Lao People's Dem. Rep.	LAO	0	World	WLD								22	OIL SEED,OLEAGINUS FRUIT	1	No Quantity							15868775			0
S3	2016	2016	2016	2	0	2	Export	418	Lao People's Dem. Rep.	LAO	0	World	WLD								23	CRUDE RUBBER	1	No Quantity							75453338			0
S3	2016	2016	2016	2	0	2	Export	417	Kyrgyzstan	KGZ	0	World	WLD								24	CORK AND WOOD	1	No Quantity							60067			0
S3	2016	2016	2016	2	0	2	Export	418	Lao People's Dem. Rep.	LAO	0	World	WLD								24	CORK AND WOOD	1	No Quantity							16988148			0
S3	2016	2016	2016	2	0	2	Export	417	Kyrgyzstan	KGZ	0	World	WLD								26	TEXTILE FIBRES	1	No Quantity							20908144			0
S3	2016	2016	2016	2	0	2	Export	418	Lao People's Dem. Rep.	LAO	0	World	WLD								26	TEXTILE FIBRES	1	No Quantity							920287			0
S3	2016	2016	2016	2	0	2	Export	417	Kyrgyzstan	KGZ	0	World	WLD								27	CRUDE FERTILIZER,MINERAL	1	No Quantity							5275179			0
S3	2016	2016	2016	2	0	2	Export	417	Kyrgyzstan	KGZ	0	World	WLD								28	METALLIFEROUS ORE,SCRAP	1	No Quantity							82030270			0
S3	2016	2016	2016	2	0	2	Export	418	Lao People's Dem. Rep.	LAO	0	World	WLD								27	CRUDE FERTILIZER,MINERAL	1	No Quantity							11711932			0
S3	2016	2016	2016	2	0	2	Export	418	Lao People's Dem. Rep.	LAO	0	World	WLD								28	METALLIFEROUS ORE,SCRAP	1	No Quantity							754921976			0
S3	2016	2016	2016	2	0	2	Export	417	Kyrgyzstan	KGZ	0	World	WLD								29	CRUDE ANIMAL,VEG.MATERL.	1	No Quantity							1756624			0
S3	2016	2016	2016	2	0	2	Export	417	Kyrgyzstan	KGZ	0	World	WLD								33	PETROLEUM,PETROL.PRODUCT	1	No Quantity							41432463			0
S3	2016	2016	2016	2	0	2	Export	418	Lao People's Dem. Rep.	LAO	0	World	WLD								29	CRUDE ANIMAL,VEG.MATERL.	1	No Quantity							2989843			0
S3	2016	2016	2016	2	0	2	Export	418	Lao People's Dem. Rep.	LAO	0	World	WLD								08	ANIMAL FEED STUFF	1	No Quantity							371875			0
S3	2016	2016	2016	2	0	2	Export	418	Lao People's Dem. Rep.	LAO	0	World	WLD								25	PULP AND WASTE PAPER	1	No Quantity							684821			0
S3	2016	2016	2016	2	0	2	Export	417	Kyrgyzstan	KGZ	0	World	WLD								32	COAL, COKE, BRIQUETTES	1	No Quantity							7394346			0
S3	2016	2016	2016	2	0	2	Export	418	Lao People's Dem. Rep.	LAO	0	World	WLD								32	COAL, COKE, BRIQUETTES	1	No Quantity							704912			0
S3	2016	2016	2016	2	0	2	Export	418	Lao People's Dem. Rep.	LAO	0	World	WLD								33	PETROLEUM,PETROL.PRODUCT	1	No Quantity							6818294			0
S3	2016	2016	2016	2	0	2	Export	417	Kyrgyzstan	KGZ	0	World	WLD								34	GAS,NATURAL,MANUFACTURED	1	No Quantity							18732			0
S3	2016	2016	2016	2	0	2	Export	417	Kyrgyzstan	KGZ	0	World	WLD								35	ELECTRIC CURRENT	1	No Quantity							103296			0
S3	2016	2016	2016	2	0	2	Export	417	Kyrgyzstan	KGZ	0	World	WLD								42	FIXED VEG. FATS AND OILS	1	No Quantity							3696			0
S3	2016	2016	2016	2	0	2	Export	418	Lao People's Dem. Rep.	LAO	0	World	WLD								42	FIXED VEG. FATS AND OILS	1	No Quantity							166879			0
S3	2016	2016	2016	2	0	2	Export	417	Kyrgyzstan	KGZ	0	World	WLD								43	ANIMAL,VEG.FATS,OILS,NES	1	No Quantity							10139			0
S3	2016	2016	2016	2	0	2	Export	417	Kyrgyzstan	KGZ	0	World	WLD								51	ORGANIC CHEMICALS	1	No Quantity							356759			0
S3	2016	2016	2016	2	0	2	Export	418	Lao People's Dem. Rep.	LAO	0	World	WLD								43	ANIMAL,VEG.FATS,OILS,NES	1	No Quantity							8160			0
S3	2016	2016	2016	2	0	2	Export	418	Lao People's Dem. Rep.	LAO	0	World	WLD								51	ORGANIC CHEMICALS	1	No Quantity							7153733			0
S3	2016	2016	2016	2	0	2	Export	417	Kyrgyzstan	KGZ	0	World	WLD								54	MEDICINAL,PHARM.PRODUCTS	1	No Quantity							528166			0
S3	2016	2016	2016	2	0	2	Export	417	Kyrgyzstan	KGZ	0	World	WLD								52	INORGANIC CHEMICALS	1	No Quantity							756247			0
S3	2016	2016	2016	2	0	2	Export	418	Lao People's Dem. Rep.	LAO	0	World	WLD								52	INORGANIC CHEMICALS	1	No Quantity							139264243			0
S3	2016	2016	2016	2	0	2	Export	417	Kyrgyzstan	KGZ	0	World	WLD								53	DYES,COLOURING MATERIALS	1	No Quantity							183661			0
S3	2016	2016	2016	2	0	2	Export	418	Lao People's Dem. Rep.	LAO	0	World	WLD								53	DYES,COLOURING MATERIALS	1	No Quantity							248643			0
S3	2016	2016	2016	2	0	2	Export	418	Lao People's Dem. Rep.	LAO	0	World	WLD								54	MEDICINAL,PHARM.PRODUCTS	1	No Quantity							47200			0
S3	2016	2016	2016	2	0	2	Export	417	Kyrgyzstan	KGZ	0	World	WLD								55	ESSENTL.OILS,PERFUME,ETC	1	No Quantity							2200821			0
S3	2016	2016	2016	2	0	2	Export	418	Lao People's Dem. Rep.	LAO	0	World	WLD								55	ESSENTL.OILS,PERFUME,ETC	1	No Quantity							3645769			0
S3	2016	2016	2016	2	0	2	Export	417	Kyrgyzstan	KGZ	0	World	WLD								56	FERTILIZER,EXCEPT GRP272	1	No Quantity							2893050			0
S3	2016	2016	2016	2	0	2	Export	417	Kyrgyzstan	KGZ	0	World	WLD								57	PLASTICS IN PRIMARY FORM	1	No Quantity							4747348			0
S3	2016	2016	2016	2	0	2	Export	417	Kyrgyzstan	KGZ	0	World	WLD								58	PLASTIC,NON-PRIMARY FORM	1	No Quantity							1062960			0
S3	2016	2016	2016	2	0	2	Export	418	Lao People's Dem. Rep.	LAO	0	World	WLD								57	PLASTICS IN PRIMARY FORM	1	No Quantity							1292249			0
S3	2016	2016	2016	2	0	2	Export	418	Lao People's Dem. Rep.	LAO	0	World	WLD								56	FERTILIZER,EXCEPT GRP272	1	No Quantity							16101642			0
S3	2016	2016	2016	2	0	2	Export	418	Lao People's Dem. Rep.	LAO	0	World	WLD								58	PLASTIC,NON-PRIMARY FORM	1	No Quantity							121710			0
S3	2016	2016	2016	2	0	2	Export	417	Kyrgyzstan	KGZ	0	World	WLD								59	CHEMICAL MATERIALS NES	1	No Quantity							3396394			0
S3	2016	2016	2016	2	0	2	Export	418	Lao People's Dem. Rep.	LAO	0	World	WLD								59	CHEMICAL MATERIALS NES	1	No Quantity							9352433			0
S3	2016	2016	2016	2	0	2	Export	417	Kyrgyzstan	KGZ	0	World	WLD								61	LEATHER, LEATHER GOODS	1	No Quantity							6179327			0
S3	2016	2016	2016	2	0	2	Export	417	Kyrgyzstan	KGZ	0	World	WLD								62	RUBBER MANUFACTURES, NES	1	No Quantity							2660603			0
S3	2016	2016	2016	2	0	2	Export	417	Kyrgyzstan	KGZ	0	World	WLD								63	CORK, WOOD MANUFACTURES	1	No Quantity							40400			0
S3	2016	2016	2016	2	0	2	Export	417	Kyrgyzstan	KGZ	0	World	WLD								64	PAPER,PAPERBOARD,ETC.	1	No Quantity							3398887			0
S3	2016	2016	2016	2	0	2	Export	417	Kyrgyzstan	KGZ	0	World	WLD								65	TEXTILE YARN,FABRIC,ETC.	1	No Quantity							4040590			0
S3	2016	2016	2016	2	0	2	Export	418	Lao People's Dem. Rep.	LAO	0	World	WLD								64	PAPER,PAPERBOARD,ETC.	1	No Quantity							4837698			0
S3	2016	2016	2016	2	0	2	Export	418	Lao People's Dem. Rep.	LAO	0	World	WLD								65	TEXTILE YARN,FABRIC,ETC.	1	No Quantity							2194264			0
S3	2016	2016	2016	2	0	2	Export	417	Kyrgyzstan	KGZ	0	World	WLD								66	NON-METAL.MINERAL MANFCT	1	No Quantity							30253685			0
S3	2016	2016	2016	2	0	2	Export	418	Lao People's Dem. Rep.	LAO	0	World	WLD								63	CORK, WOOD MANUFACTURES	1	No Quantity							8612898			0
S3	2016	2016	2016	2	0	2	Export	418	Lao People's Dem. Rep.	LAO	0	World	WLD								66	NON-METAL.MINERAL MANFCT	1	No Quantity							10610681			0
S3	2016	2016	2016	2	0	2	Export	418	Lao People's Dem. Rep.	LAO	0	World	WLD								62	RUBBER MANUFACTURES, NES	1	No Quantity							4369857			0
S3	2016	2016	2016	2	0	2	Export	417	Kyrgyzstan	KGZ	0	World	WLD								67	IRON AND STEEL	1	No Quantity							15154490			0
S3	2016	2016	2016	2	0	2	Export	417	Kyrgyzstan	KGZ	0	World	WLD								68	NON-FERROUS METALS	1	No Quantity							7157089			0
S3	2016	2016	2016	2	0	2	Export	417	Kyrgyzstan	KGZ	0	World	WLD								69	METALS MANUFACTURES,NES	1	No Quantity							4349279			0
S3	2016	2016	2016	2	0	2	Export	418	Lao People's Dem. Rep.	LAO	0	World	WLD								68	NON-FERROUS METALS	1	No Quantity							387013061			0
S3	2016	2016	2016	2	0	2	Export	418	Lao People's Dem. Rep.	LAO	0	World	WLD								67	IRON AND STEEL	1	No Quantity							4311544			0
S3	2016	2016	2016	2	0	2	Export	418	Lao People's Dem. Rep.	LAO	0	World	WLD								69	METALS MANUFACTURES,NES	1	No Quantity							5298053			0
S3	2016	2016	2016	2	0	2	Export	417	Kyrgyzstan	KGZ	0	World	WLD								71	POWER GENERATNG.MACHINES	1	No Quantity							17777258			0
S3	2016	2016	2016	2	0	2	Export	417	Kyrgyzstan	KGZ	0	World	WLD								72	SPECIAL.INDUST.MACHINERY	1	No Quantity							7501282			0
S3	2016	2016	2016	2	0	2	Export	418	Lao People's Dem. Rep.	LAO	0	World	WLD								71	POWER GENERATNG.MACHINES	1	No Quantity							1315001			0
S3	2016	2016	2016	2	0	2	Export	418	Lao People's Dem. Rep.	LAO	0	World	WLD								72	SPECIAL.INDUST.MACHINERY	1	No Quantity							3267121			0
S3	2016	2016	2016	2	0	2	Export	417	Kyrgyzstan	KGZ	0	World	WLD								74	GENERAL INDUSTL.MACH.NES	1	No Quantity							6631243			0
S3	2016	2016	2016	2	0	2	Export	417	Kyrgyzstan	KGZ	0	World	WLD								73	METALWORKING MACHINERY	1	No Quantity							20621			0
S3	2016	2016	2016	2	0	2	Export	418	Lao People's Dem. Rep.	LAO	0	World	WLD								73	METALWORKING MACHINERY	1	No Quantity							617241			0
S3	2016	2016	2016	2	0	2	Export	418	Lao People's Dem. Rep.	LAO	0	World	WLD								74	GENERAL INDUSTL.MACH.NES	1	No Quantity							4535322			0
S3	2016	2016	2016	2	0	2	Export	417	Kyrgyzstan	KGZ	0	World	WLD								76	TELECOMM.SOUND EQUIP ETC	1	No Quantity							1435832			0
S3	2016	2016	2016	2	0	2	Export	417	Kyrgyzstan	KGZ	0	World	WLD								77	ELEC MCH APPAR,PARTS,NES	1	No Quantity							17692551			0
S3	2016	2016	2016	2	0	2	Export	417	Kyrgyzstan	KGZ	0	World	WLD								75	OFFICE MACHINES,ADP MACH	1	No Quantity							3951974			0
S3	2016	2016	2016	2	0	2	Export	418	Lao People's Dem. Rep.	LAO	0	World	WLD								77	ELEC MCH APPAR,PARTS,NES	1	No Quantity							33422499			0
S3	2016	2016	2016	2	0	2	Export	417	Kyrgyzstan	KGZ	0	World	WLD								78	ROAD VEHICLES	1	No Quantity							54879078			0
S3	2016	2016	2016	2	0	2	Export	418	Lao People's Dem. Rep.	LAO	0	World	WLD								78	ROAD VEHICLES	1	No Quantity							28829424			0
S3	2016	2016	2016	2	0	2	Export	417	Kyrgyzstan	KGZ	0	World	WLD								79	OTHR.TRANSPORT EQUIPMENT	1	No Quantity							44826766			0
S3	2016	2016	2016	2	0	2	Export	417	Kyrgyzstan	KGZ	0	World	WLD								81	PREFAB BUILDGS,FTTNG ETC	1	No Quantity							1194377			0
S3	2016	2016	2016	2	0	2	Export	417	Kyrgyzstan	KGZ	0	World	WLD								82	FURNITURE,BEDDING,ETC.	1	No Quantity							980784			0
S3	2016	2016	2016	2	0	2	Export	418	Lao People's Dem. Rep.	LAO	0	World	WLD								75	OFFICE MACHINES,ADP MACH	1	No Quantity							5455149			0
S3	2016	2016	2016	2	0	2	Export	418	Lao People's Dem. Rep.	LAO	0	World	WLD								79	OTHR.TRANSPORT EQUIPMENT	1	No Quantity							866146			0
S3	2016	2016	2016	2	0	2	Export	418	Lao People's Dem. Rep.	LAO	0	World	WLD								82	FURNITURE,BEDDING,ETC.	1	No Quantity							10177495			0
S3	2016	2016	2016	2	0	2	Export	417	Kyrgyzstan	KGZ	0	World	WLD								83	TRAVEL GOODS,HANDBGS ETC	1	No Quantity							48138			0
S3	2016	2016	2016	2	0	2	Export	417	Kyrgyzstan	KGZ	0	World	WLD								84	CLOTHING AND ACCESSORIES	1	No Quantity							69342876			0
S3	2016	2016	2016	2	0	2	Export	418	Lao People's Dem. Rep.	LAO	0	World	WLD								84	CLOTHING AND ACCESSORIES	1	No Quantity							149425384			0
S3	2016	2016	2016	2	0	2	Export	417	Kyrgyzstan	KGZ	0	World	WLD								85	FOOTWEAR	1	No Quantity							7994702			0
S3	2016	2016	2016	2	0	2	Export	418	Lao People's Dem. Rep.	LAO	0	World	WLD								85	FOOTWEAR	1	No Quantity							31502514			0
S3	2016	2016	2016	2	0	2	Export	417	Kyrgyzstan	KGZ	0	World	WLD								87	SCIENTIFIC EQUIPMENT NES	1	No Quantity							13783445			0
S3	2016	2016	2016	2	0	2	Export	418	Lao People's Dem. Rep.	LAO	0	World	WLD								81	PREFAB BUILDGS,FTTNG ETC	1	No Quantity							76272			0
S3	2016	2016	2016	2	0	2	Export	418	Lao People's Dem. Rep.	LAO	0	World	WLD								83	TRAVEL GOODS,HANDBGS ETC	1	No Quantity							760677			0
S3	2016	2016	2016	2	0	2	Export	418	Lao People's Dem. Rep.	LAO	0	World	WLD								87	SCIENTIFIC EQUIPMENT NES	1	No Quantity							1992381			0
S3	2016	2016	2016	2	0	2	Export	417	Kyrgyzstan	KGZ	0	World	WLD								88	PHOTO.APPARAT.NES;CLOCKS	1	No Quantity							88986			0
S3	2016	2016	2016	2	0	2	Export	417	Kyrgyzstan	KGZ	0	World	WLD								89	MISC MANUFCTRD GOODS NES	1	No Quantity							10118494			0
S3	2016	2016	2016	2	0	2	Export	418	Lao People's Dem. Rep.	LAO	0	World	WLD								89	MISC MANUFCTRD GOODS NES	1	No Quantity							13179248			0
S3	2016	2016	2016	2	0	2	Export	417	Kyrgyzstan	KGZ	0	World	WLD								93	SPEC.TRANSACT.NOT CLASSD	1	No Quantity							68094415			0
S3	2016	2016	2016	2	0	2	Export	418	Lao People's Dem. Rep.	LAO	0	World	WLD								76	TELECOMM.SOUND EQUIP ETC	1	No Quantity							307527230			0
S3	2016	2016	2016	2	0	2	Export	418	Lao People's Dem. Rep.	LAO	0	World	WLD								88	PHOTO.APPARAT.NES;CLOCKS	1	No Quantity							9198549			0
S3	2016	2016	2016	2	0	2	Export	417	Kyrgyzstan	KGZ	0	World	WLD								97	GOLD,NONMONTRY EXCL ORES	1	No Quantity							701584032			0
S3	2016	2016	2016	2	0	2	Export	418	Lao People's Dem. Rep.	LAO	0	World	WLD								97	GOLD,NONMONTRY EXCL ORES	1	No Quantity							129831902			0
S3	2016	2016	2016	2	0	2	Export	417	Kyrgyzstan	KGZ	4	Afghanistan	AFG								89	MISC MANUFCTRD GOODS NES	1	No Quantity							2519			0
S3	2016	2016	2016	2	0	2	Export	417	Kyrgyzstan	KGZ	4	Afghanistan	AFG								88	PHOTO.APPARAT.NES;CLOCKS	1	No Quantity							110			0
S3	2016	2016	2016	2	0	2	Export	417	Kyrgyzstan	KGZ	4	Afghanistan	AFG								85	FOOTWEAR	1	No Quantity							74			0
S3	2016	2016	2016	2	0	2	Export	417	Kyrgyzstan	KGZ	4	Afghanistan	AFG								82	FURNITURE,BEDDING,ETC.	1	No Quantity							7453			0
S3	2016	2016	2016	2	0	2	Export	417	Kyrgyzstan	KGZ	4	Afghanistan	AFG								81	PREFAB BUILDGS,FTTNG ETC	1	No Quantity							26506			0
S3	2016	2016	2016	2	0	2	Export	417	Kyrgyzstan	KGZ	4	Afghanistan	AFG								79	OTHR.TRANSPORT EQUIPMENT	1	No Quantity							539906			0
S3	2016	2016	2016	2	0	2	Export	417	Kyrgyzstan	KGZ	4	Afghanistan	AFG								78	ROAD VEHICLES	1	No Quantity							257515			0
S3	2016	2016	2016	2	0	2	Export	417	Kyrgyzstan	KGZ	4	Afghanistan	AFG								74	GENERAL INDUSTL.MACH.NES	1	No Quantity							817			0
S3	2016	2016	2016	2	0	2	Export	417	Kyrgyzstan	KGZ	4	Afghanistan	AFG								71	POWER GENERATNG.MACHINES	1	No Quantity							545			0
S3	2016	2016	2016	2	0	2	Export	417	Kyrgyzstan	KGZ	4	Afghanistan	AFG								69	METALS MANUFACTURES,NES	1	No Quantity							28861			0
S3	2016	2016	2016	2	0	2	Export	417	Kyrgyzstan	KGZ	4	Afghanistan	AFG								65	TEXTILE YARN,FABRIC,ETC.	1	No Quantity							12853			0
S3	2016	2016	2016	2	0	2	Export	417	Kyrgyzstan	KGZ	4	Afghanistan	AFG								64	PAPER,PAPERBOARD,ETC.	1	No Quantity							42100			0
S3	2016	2016	2016	2	0	2	Export	417	Kyrgyzstan	KGZ	4	Afghanistan	AFG								56	FERTILIZER,EXCEPT GRP272	1	No Quantity							54200			0
S3	2016	2016	2016	2	0	2	Export	417	Kyrgyzstan	KGZ	4	Afghanistan	AFG								55	ESSENTL.OILS,PERFUME,ETC	1	No Quantity							3153			0
S3	2016	2016	2016	2	0	2	Export	417	Kyrgyzstan	KGZ	4	Afghanistan	AFG								54	MEDICINAL,PHARM.PRODUCTS	1	No Quantity							5074			0
S3	2016	2016	2016	2	0	2	Export	417	Kyrgyzstan	KGZ	4	Afghanistan	AFG								42	FIXED VEG. FATS AND OILS	1	No Quantity							7			0
S3	2016	2016	2016	2	0	2	Export	417	Kyrgyzstan	KGZ	4	Afghanistan	AFG								33	PETROLEUM,PETROL.PRODUCT	1	No Quantity							6597180			0
S3	2016	2016	2016	2	0	2	Export	417	Kyrgyzstan	KGZ	4	Afghanistan	AFG								27	CRUDE FERTILIZER,MINERAL	1	No Quantity							206			0
S3	2016	2016	2016	2	0	2	Export	417	Kyrgyzstan	KGZ	4	Afghanistan	AFG								22	OIL SEED,OLEAGINUS FRUIT	1	No Quantity							373944			0
S3	2016	2016	2016	2	0	2	Export	417	Kyrgyzstan	KGZ	4	Afghanistan	AFG								21	HIDES,SKINS,FURSKINS,RAW	1	No Quantity							35079			0
S3	2016	2016	2016	2	0	2	Export	417	Kyrgyzstan	KGZ	4	Afghanistan	AFG								09	MISC.EDIBLE PRODUCTS ETC	1	No Quantity							6467			0
S3	2016	2016	2016	2	0	2	Export	417	Kyrgyzstan	KGZ	4	Afghanistan	AFG								07	COFFEE,TEA,COCOA,SPICES	1	No Quantity							10494			0
S3	2016	2016	2016	2	0	2	Export	417	Kyrgyzstan	KGZ	4	Afghanistan	AFG								06	SUGAR,SUGR.PREPTNS,HONEY	1	No Quantity							7382			0
S3	2016	2016	2016	2	0	2	Export	417	Kyrgyzstan	KGZ	4	Afghanistan	AFG								05	VEGETABLES AND FRUIT	1	No Quantity							160659			0
S3	2016	2016	2016	2	0	2	Export	417	Kyrgyzstan	KGZ	4	Afghanistan	AFG								04	CEREALS,CEREAL PREPRTNS.	1	No Quantity							13489			0
S3	2016	2016	2016	2	0	2	Export	417	Kyrgyzstan	KGZ	4	Afghanistan	AFG								02	DAIRY PRODUCTS,BIRD EGGS	1	No Quantity							873			0
S3	2016	2016	2016	2	0	2	Export	417	Kyrgyzstan	KGZ	4	Afghanistan	AFG								01	MEAT, MEAT PREPARATIONS	1	No Quantity							1520			0
S3	2016	2016	2016	2	0	2	Export	417	Kyrgyzstan	KGZ	4	Afghanistan	AFG								00	LIVE ANIMALS	1	No Quantity							3492			0
S3	2016	2016	2016	2	0	2	Export	417	Kyrgyzstan	KGZ	31	Azerbaijan	AZE								05	VEGETABLES AND FRUIT	1	No Quantity							160898			0
S3	2016	2016	2016	2	0	2	Export	417	Kyrgyzstan	KGZ	31	Azerbaijan	AZE								07	COFFEE,TEA,COCOA,SPICES	1	No Quantity							15040			0
S3	2016	2016	2016	2	0	2	Export	417	Kyrgyzstan	KGZ	31	Azerbaijan	AZE								09	MISC.EDIBLE PRODUCTS ETC	1	No Quantity							500			0
S3	2016	2016	2016	2	0	2	Export	417	Kyrgyzstan	KGZ	31	Azerbaijan	AZE								11	BEVERAGES	1	No Quantity							44320			0
S3	2016	2016	2016	2	0	2	Export	417	Kyrgyzstan	KGZ	31	Azerbaijan	AZE								12	TOBACCO,TOBACCO MANUFACT	1	No Quantity							14011			0
S3	2016	2016	2016	2	0	2	Export	417	Kyrgyzstan	KGZ	31	Azerbaijan	AZE								26	TEXTILE FIBRES	1	No Quantity							309			0
S3	2016	2016	2016	2	0	2	Export	417	Kyrgyzstan	KGZ	31	Azerbaijan	AZE								29	CRUDE ANIMAL,VEG.MATERL.	1	No Quantity							5232			0
S3	2016	2016	2016	2	0	2	Export	417	Kyrgyzstan	KGZ	31	Azerbaijan	AZE								33	PETROLEUM,PETROL.PRODUCT	1	No Quantity							11680			0
S3	2016	2016	2016	2	0	2	Export	417	Kyrgyzstan	KGZ	31	Azerbaijan	AZE								54	MEDICINAL,PHARM.PRODUCTS	1	No Quantity							20			0
S3	2016	2016	2016	2	0	2	Export	417	Kyrgyzstan	KGZ	31	Azerbaijan	AZE								55	ESSENTL.OILS,PERFUME,ETC	1	No Quantity							51531			0
S3	2016	2016	2016	2	0	2	Export	417	Kyrgyzstan	KGZ	31	Azerbaijan	AZE								64	PAPER,PAPERBOARD,ETC.	1	No Quantity							200			0
S3	2016	2016	2016	2	0	2	Export	417	Kyrgyzstan	KGZ	31	Azerbaijan	AZE								63	CORK, WOOD MANUFACTURES	1	No Quantity							60			0
S3	2016	2016	2016	2	0	2	Export	417	Kyrgyzstan	KGZ	31	Azerbaijan	AZE								65	TEXTILE YARN,FABRIC,ETC.	1	No Quantity							2414			0
S3	2016	2016	2016	2	0	2	Export	417	Kyrgyzstan	KGZ	31	Azerbaijan	AZE								69	METALS MANUFACTURES,NES	1	No Quantity							347			0
S3	2016	2016	2016	2	0	2	Export	417	Kyrgyzstan	KGZ	31	Azerbaijan	AZE								66	NON-METAL.MINERAL MANFCT	1	No Quantity							2823			0
S3	2016	2016	2016	2	0	2	Export	417	Kyrgyzstan	KGZ	31	Azerbaijan	AZE								77	ELEC MCH APPAR,PARTS,NES	1	No Quantity							264473			0
S3	2016	2016	2016	2	0	2	Export	417	Kyrgyzstan	KGZ	31	Azerbaijan	AZE								76	TELECOMM.SOUND EQUIP ETC	1	No Quantity							1240			0
S3	2016	2016	2016	2	0	2	Export	417	Kyrgyzstan	KGZ	31	Azerbaijan	AZE								78	ROAD VEHICLES	1	No Quantity							64288			0
S3	2016	2016	2016	2	0	2	Export	417	Kyrgyzstan	KGZ	31	Azerbaijan	AZE								75	OFFICE MACHINES,ADP MACH	1	No Quantity							500			0
S3	2016	2016	2016	2	0	2	Export	417	Kyrgyzstan	KGZ	31	Azerbaijan	AZE								82	FURNITURE,BEDDING,ETC.	1	No Quantity							530			0
S3	2016	2016	2016	2	0	2	Export	417	Kyrgyzstan	KGZ	31	Azerbaijan	AZE								85	FOOTWEAR	1	No Quantity							30415			0
S3	2016	2016	2016	2	0	2	Export	417	Kyrgyzstan	KGZ	31	Azerbaijan	AZE								84	CLOTHING AND ACCESSORIES	1	No Quantity							20600			0
S3	2016	2016	2016	2	0	2	Export	417	Kyrgyzstan	KGZ	31	Azerbaijan	AZE								83	TRAVEL GOODS,HANDBGS ETC	1	No Quantity							200			0
S3	2016	2016	2016	2	0	2	Export	417	Kyrgyzstan	KGZ	31	Azerbaijan	AZE								89	MISC MANUFCTRD GOODS NES	1	No Quantity							15343			0
S3	2016	2016	2016	2	0	2	Export	418	Lao People's Dem. Rep.	LAO	32	Argentina	ARG								85	FOOTWEAR	1	No Quantity							32146			0
S3	2016	2016	2016	2	0	2	Export	418	Lao People's Dem. Rep.	LAO	36	Australia	AUS								85	FOOTWEAR	1	No Quantity							46276			0
S3	2016	2016	2016	2	0	2	Export	417	Kyrgyzstan	KGZ	36	Australia	AUS								85	FOOTWEAR	1	No Quantity							882			0
S3	2016	2016	2016	2	0	2	Export	417	Kyrgyzstan	KGZ	36	Australia	AUS								87	SCIENTIFIC EQUIPMENT NES	1	No Quantity							40320			0
S3	2016	2016	2016	2	0	2	Export	417	Kyrgyzstan	KGZ	36	Australia	AUS								83	TRAVEL GOODS,HANDBGS ETC	1	No Quantity							778			0
S3	2016	2016	2016	2	0	2	Export	417	Kyrgyzstan	KGZ	36	Australia	AUS								84	CLOTHING AND ACCESSORIES	1	No Quantity							206			0
S3	2016	2016	2016	2	0	2	Export	418	Lao People's Dem. Rep.	LAO	36	Australia	AUS								84	CLOTHING AND ACCESSORIES	1	No Quantity							46790			0
S3	2016	2016	2016	2	0	2	Export	417	Kyrgyzstan	KGZ	36	Australia	AUS								89	MISC MANUFCTRD GOODS NES	1	No Quantity							6671			0
S3	2016	2016	2016	2	0	2	Export	417	Kyrgyzstan	KGZ	36	Australia	AUS								88	PHOTO.APPARAT.NES;CLOCKS	1	No Quantity							34			0
S3	2016	2016	2016	2	0	2	Export	418	Lao People's Dem. Rep.	LAO	36	Australia	AUS								87	SCIENTIFIC EQUIPMENT NES	1	No Quantity							26622			0
S3	2016	2016	2016	2	0	2	Export	417	Kyrgyzstan	KGZ	36	Australia	AUS								82	FURNITURE,BEDDING,ETC.	1	No Quantity							94			0
S3	2016	2016	2016	2	0	2	Export	417	Kyrgyzstan	KGZ	36	Australia	AUS								75	OFFICE MACHINES,ADP MACH	1	No Quantity							75			0
S3	2016	2016	2016	2	0	2	Export	418	Lao People's Dem. Rep.	LAO	36	Australia	AUS								77	ELEC MCH APPAR,PARTS,NES	1	No Quantity							57910			0
S3	2016	2016	2016	2	0	2	Export	417	Kyrgyzstan	KGZ	36	Australia	AUS								78	ROAD VEHICLES	1	No Quantity							4892			0
S3	2016	2016	2016	2	0	2	Export	417	Kyrgyzstan	KGZ	36	Australia	AUS								76	TELECOMM.SOUND EQUIP ETC	1	No Quantity							1128			0
S3	2016	2016	2016	2	0	2	Export	417	Kyrgyzstan	KGZ	36	Australia	AUS								77	ELEC MCH APPAR,PARTS,NES	1	No Quantity							642			0
S3	2016	2016	2016	2	0	2	Export	417	Kyrgyzstan	KGZ	36	Australia	AUS								74	GENERAL INDUSTL.MACH.NES	1	No Quantity							4			0
S3	2016	2016	2016	2	0	2	Export	418	Lao People's Dem. Rep.	LAO	36	Australia	AUS								72	SPECIAL.INDUST.MACHINERY	1	No Quantity							150197			0
S3	2016	2016	2016	2	0	2	Export	417	Kyrgyzstan	KGZ	36	Australia	AUS								66	NON-METAL.MINERAL MANFCT	1	No Quantity							835			0
S3	2016	2016	2016	2	0	2	Export	418	Lao People's Dem. Rep.	LAO	36	Australia	AUS								65	TEXTILE YARN,FABRIC,ETC.	1	No Quantity							765			0
S3	2016	2016	2016	2	0	2	Export	417	Kyrgyzstan	KGZ	36	Australia	AUS								69	METALS MANUFACTURES,NES	1	No Quantity							24			0
S3	2016	2016	2016	2	0	2	Export	417	Kyrgyzstan	KGZ	36	Australia	AUS								65	TEXTILE YARN,FABRIC,ETC.	1	No Quantity							3190			0
S3	2016	2016	2016	2	0	2	Export	417	Kyrgyzstan	KGZ	36	Australia	AUS								64	PAPER,PAPERBOARD,ETC.	1	No Quantity							50			0
S3	2016	2016	2016	2	0	2	Export	417	Kyrgyzstan	KGZ	36	Australia	AUS								55	ESSENTL.OILS,PERFUME,ETC	1	No Quantity							13			0
S3	2016	2016	2016	2	0	2	Export	417	Kyrgyzstan	KGZ	36	Australia	AUS								54	MEDICINAL,PHARM.PRODUCTS	1	No Quantity							18			0
S3	2016	2016	2016	2	0	2	Export	417	Kyrgyzstan	KGZ	36	Australia	AUS								29	CRUDE ANIMAL,VEG.MATERL.	1	No Quantity							24			0
S3	2016	2016	2016	2	0	2	Export	418	Lao People's Dem. Rep.	LAO	36	Australia	AUS								28	METALLIFEROUS ORE,SCRAP	1	No Quantity							100			0
S3	2016	2016	2016	2	0	2	Export	418	Lao People's Dem. Rep.	LAO	36	Australia	AUS								27	CRUDE FERTILIZER,MINERAL	1	No Quantity							2359			0
S3	2016	2016	2016	2	0	2	Export	417	Kyrgyzstan	KGZ	36	Australia	AUS								28	METALLIFEROUS ORE,SCRAP	1	No Quantity							44			0
S3	2016	2016	2016	2	0	2	Export	417	Kyrgyzstan	KGZ	36	Australia	AUS								26	TEXTILE FIBRES	1	No Quantity							53431			0
S3	2016	2016	2016	2	0	2	Export	418	Lao People's Dem. Rep.	LAO	36	Australia	AUS								26	TEXTILE FIBRES	1	No Quantity							32030			0
S3	2016	2016	2016	2	0	2	Export	418	Lao People's Dem. Rep.	LAO	36	Australia	AUS								11	BEVERAGES	1	No Quantity							28056			0
S3	2016	2016	2016	2	0	2	Export	417	Kyrgyzstan	KGZ	36	Australia	AUS								09	MISC.EDIBLE PRODUCTS ETC	1	No Quantity							232			0
S3	2016	2016	2016	2	0	2	Export	418	Lao People's Dem. Rep.	LAO	36	Australia	AUS								07	COFFEE,TEA,COCOA,SPICES	1	No Quantity							700			0
S3	2016	2016	2016	2	0	2	Export	417	Kyrgyzstan	KGZ	40	Austria	AUT								09	MISC.EDIBLE PRODUCTS ETC	1	No Quantity							2058			0
S3	2016	2016	2016	2	0	2	Export	418	Lao People's Dem. Rep.	LAO	40	Austria	AUT								04	CEREALS,CEREAL PREPRTNS.	1	No Quantity							17640			0
S3	2016	2016	2016	2	0	2	Export	418	Lao People's Dem. Rep.	LAO	40	Austria	AUT								26	TEXTILE FIBRES	1	No Quantity							5000			0
S3	2016	2016	2016	2	0	2	Export	417	Kyrgyzstan	KGZ	40	Austria	AUT								54	MEDICINAL,PHARM.PRODUCTS	1	No Quantity							9071			0
S3	2016	2016	2016	2	0	2	Export	418	Lao People's Dem. Rep.	LAO	40	Austria	AUT								52	INORGANIC CHEMICALS	1	No Quantity							3250			0
S3	2016	2016	2016	2	0	2	Export	417	Kyrgyzstan	KGZ	40	Austria	AUT								63	CORK, WOOD MANUFACTURES	1	No Quantity							76			0
S3	2016	2016	2016	2	0	2	Export	417	Kyrgyzstan	KGZ	40	Austria	AUT								65	TEXTILE YARN,FABRIC,ETC.	1	No Quantity							2256			0
S3	2016	2016	2016	2	0	2	Export	417	Kyrgyzstan	KGZ	40	Austria	AUT								66	NON-METAL.MINERAL MANFCT	1	No Quantity							2230			0
S3	2016	2016	2016	2	0	2	Export	417	Kyrgyzstan	KGZ	40	Austria	AUT								74	GENERAL INDUSTL.MACH.NES	1	No Quantity							20			0
S3	2016	2016	2016	2	0	2	Export	417	Kyrgyzstan	KGZ	40	Austria	AUT								77	ELEC MCH APPAR,PARTS,NES	1	No Quantity							550			0
S3	2016	2016	2016	2	0	2	Export	417	Kyrgyzstan	KGZ	40	Austria	AUT								76	TELECOMM.SOUND EQUIP ETC	1	No Quantity							370			0
S3	2016	2016	2016	2	0	2	Export	417	Kyrgyzstan	KGZ	40	Austria	AUT								78	ROAD VEHICLES	1	No Quantity							319			0
S3	2016	2016	2016	2	0	2	Export	417	Kyrgyzstan	KGZ	40	Austria	AUT								82	FURNITURE,BEDDING,ETC.	1	No Quantity							6545			0
S3	2016	2016	2016	2	0	2	Export	417	Kyrgyzstan	KGZ	40	Austria	AUT								81	PREFAB BUILDGS,FTTNG ETC	1	No Quantity							150			0
S3	2016	2016	2016	2	0	2	Export	417	Kyrgyzstan	KGZ	40	Austria	AUT								89	MISC MANUFCTRD GOODS NES	1	No Quantity							11221			0
S3	2016	2016	2016	2	0	2	Export	418	Lao People's Dem. Rep.	LAO	40	Austria	AUT								84	CLOTHING AND ACCESSORIES	1	No Quantity							719187			0
S3	2016	2016	2016	2	0	2	Export	417	Kyrgyzstan	KGZ	40	Austria	AUT								84	CLOTHING AND ACCESSORIES	1	No Quantity							9999			0
S3	2016	2016	2016	2	0	2	Export	417	Kyrgyzstan	KGZ	40	Austria	AUT								85	FOOTWEAR	1	No Quantity							1350			0
S3	2016	2016	2016	2	0	2	Export	417	Kyrgyzstan	KGZ	48	Bahrain	BHR								00	LIVE ANIMALS	1	No Quantity							200			0
S3	2016	2016	2016	2	0	2	Export	417	Kyrgyzstan	KGZ	50	Bangladesh	BGD								33	PETROLEUM,PETROL.PRODUCT	1	No Quantity							13693			0
S3	2016	2016	2016	2	0	2	Export	417	Kyrgyzstan	KGZ	50	Bangladesh	BGD								26	TEXTILE FIBRES	1	No Quantity							84819			0
S3	2016	2016	2016	2	0	2	Export	417	Kyrgyzstan	KGZ	51	Armenia	ARM								66	NON-METAL.MINERAL MANFCT	1	No Quantity							5030			0
S3	2016	2016	2016	2	0	2	Export	417	Kyrgyzstan	KGZ	51	Armenia	ARM								58	PLASTIC,NON-PRIMARY FORM	1	No Quantity							1590			0
S3	2016	2016	2016	2	0	2	Export	417	Kyrgyzstan	KGZ	56	Belgium	BEL								62	RUBBER MANUFACTURES, NES	1	No Quantity							5874			0
S3	2016	2016	2016	2	0	2	Export	417	Kyrgyzstan	KGZ	56	Belgium	BEL								65	TEXTILE YARN,FABRIC,ETC.	1	No Quantity							863			0
S3	2016	2016	2016	2	0	2	Export	417	Kyrgyzstan	KGZ	56	Belgium	BEL								64	PAPER,PAPERBOARD,ETC.	1	No Quantity							92			0
S3	2016	2016	2016	2	0	2	Export	417	Kyrgyzstan	KGZ	56	Belgium	BEL								66	NON-METAL.MINERAL MANFCT	1	No Quantity							7677			0
S3	2016	2016	2016	2	0	2	Export	418	Lao People's Dem. Rep.	LAO	56	Belgium	BEL								66	NON-METAL.MINERAL MANFCT	1	No Quantity							157270			0
S3	2016	2016	2016	2	0	2	Export	418	Lao People's Dem. Rep.	LAO	56	Belgium	BEL								63	CORK, WOOD MANUFACTURES	1	No Quantity							820			0
S3	2016	2016	2016	2	0	2	Export	418	Lao People's Dem. Rep.	LAO	56	Belgium	BEL								64	PAPER,PAPERBOARD,ETC.	1	No Quantity							24859			0
S3	2016	2016	2016	2	0	2	Export	417	Kyrgyzstan	KGZ	56	Belgium	BEL								69	METALS MANUFACTURES,NES	1	No Quantity							1201			0
S3	2016	2016	2016	2	0	2	Export	417	Kyrgyzstan	KGZ	56	Belgium	BEL								71	POWER GENERATNG.MACHINES	1	No Quantity							5093234			0
S3	2016	2016	2016	2	0	2	Export	418	Lao People's Dem. Rep.	LAO	56	Belgium	BEL								68	NON-FERROUS METALS	1	No Quantity							3222005			0
S3	2016	2016	2016	2	0	2	Export	417	Kyrgyzstan	KGZ	56	Belgium	BEL								81	PREFAB BUILDGS,FTTNG ETC	1	No Quantity							3614			0
S3	2016	2016	2016	2	0	2	Export	417	Kyrgyzstan	KGZ	56	Belgium	BEL								82	FURNITURE,BEDDING,ETC.	1	No Quantity							10260			0
S3	2016	2016	2016	2	0	2	Export	417	Kyrgyzstan	KGZ	56	Belgium	BEL								78	ROAD VEHICLES	1	No Quantity							4044105			0
S3	2016	2016	2016	2	0	2	Export	417	Kyrgyzstan	KGZ	56	Belgium	BEL								75	OFFICE MACHINES,ADP MACH	1	No Quantity							387			0
S3	2016	2016	2016	2	0	2	Export	417	Kyrgyzstan	KGZ	56	Belgium	BEL								76	TELECOMM.SOUND EQUIP ETC	1	No Quantity							2035			0
S3	2016	2016	2016	2	0	2	Export	417	Kyrgyzstan	KGZ	56	Belgium	BEL								77	ELEC MCH APPAR,PARTS,NES	1	No Quantity							52996			0
S3	2016	2016	2016	2	0	2	Export	417	Kyrgyzstan	KGZ	56	Belgium	BEL								74	GENERAL INDUSTL.MACH.NES	1	No Quantity							483323			0
S3	2016	2016	2016	2	0	2	Export	417	Kyrgyzstan	KGZ	56	Belgium	BEL								72	SPECIAL.INDUST.MACHINERY	1	No Quantity							910839			0
S3	2016	2016	2016	2	0	2	Export	417	Kyrgyzstan	KGZ	56	Belgium	BEL								26	TEXTILE FIBRES	1	No Quantity							72048			0
S3	2016	2016	2016	2	0	2	Export	418	Lao People's Dem. Rep.	LAO	56	Belgium	BEL								26	TEXTILE FIBRES	1	No Quantity							4000			0
S3	2016	2016	2016	2	0	2	Export	417	Kyrgyzstan	KGZ	56	Belgium	BEL								27	CRUDE FERTILIZER,MINERAL	1	No Quantity							61			0
S3	2016	2016	2016	2	0	2	Export	418	Lao People's Dem. Rep.	LAO	56	Belgium	BEL								28	METALLIFEROUS ORE,SCRAP	1	No Quantity							26516			0
S3	2016	2016	2016	2	0	2	Export	417	Kyrgyzstan	KGZ	56	Belgium	BEL								29	CRUDE ANIMAL,VEG.MATERL.	1	No Quantity							116			0
S3	2016	2016	2016	2	0	2	Export	417	Kyrgyzstan	KGZ	56	Belgium	BEL								33	PETROLEUM,PETROL.PRODUCT	1	No Quantity							71421			0
S3	2016	2016	2016	2	0	2	Export	417	Kyrgyzstan	KGZ	56	Belgium	BEL								55	ESSENTL.OILS,PERFUME,ETC	1	No Quantity							135			0
S3	2016	2016	2016	2	0	2	Export	417	Kyrgyzstan	KGZ	56	Belgium	BEL								54	MEDICINAL,PHARM.PRODUCTS	1	No Quantity							19121			0
S3	2016	2016	2016	2	0	2	Export	418	Lao People's Dem. Rep.	LAO	56	Belgium	BEL								04	CEREALS,CEREAL PREPRTNS.	1	No Quantity							1313215			0
S3	2016	2016	2016	2	0	2	Export	417	Kyrgyzstan	KGZ	56	Belgium	BEL								05	VEGETABLES AND FRUIT	1	No Quantity							14385			0
S3	2016	2016	2016	2	0	2	Export	417	Kyrgyzstan	KGZ	56	Belgium	BEL								09	MISC.EDIBLE PRODUCTS ETC	1	No Quantity							2			0
S3	2016	2016	2016	2	0	2	Export	418	Lao People's Dem. Rep.	LAO	56	Belgium	BEL								07	COFFEE,TEA,COCOA,SPICES	1	No Quantity							9360537			0
S3	2016	2016	2016	2	0	2	Export	417	Kyrgyzstan	KGZ	56	Belgium	BEL								11	BEVERAGES	1	No Quantity							10			0
S3	2016	2016	2016	2	0	2	Export	417	Kyrgyzstan	KGZ	56	Belgium	BEL								85	FOOTWEAR	1	No Quantity							835			0
S3	2016	2016	2016	2	0	2	Export	417	Kyrgyzstan	KGZ	56	Belgium	BEL								87	SCIENTIFIC EQUIPMENT NES	1	No Quantity							5737			0
S3	2016	2016	2016	2	0	2	Export	417	Kyrgyzstan	KGZ	56	Belgium	BEL								84	CLOTHING AND ACCESSORIES	1	No Quantity							78560			0
S3	2016	2016	2016	2	0	2	Export	417	Kyrgyzstan	KGZ	56	Belgium	BEL								83	TRAVEL GOODS,HANDBGS ETC	1	No Quantity							233			0
S3	2016	2016	2016	2	0	2	Export	418	Lao People's Dem. Rep.	LAO	56	Belgium	BEL								84	CLOTHING AND ACCESSORIES	1	No Quantity							1074663			0
S3	2016	2016	2016	2	0	2	Export	417	Kyrgyzstan	KGZ	56	Belgium	BEL								89	MISC MANUFCTRD GOODS NES	1	No Quantity							4102			0
S3	2016	2016	2016	2	0	2	Export	417	Kyrgyzstan	KGZ	56	Belgium	BEL								88	PHOTO.APPARAT.NES;CLOCKS	1	No Quantity							60			0
S3	2016	2016	2016	2	0	2	Export	418	Lao People's Dem. Rep.	LAO	56	Belgium	BEL								89	MISC MANUFCTRD GOODS NES	1	No Quantity							2022			0
S3	2016	2016	2016	2	0	2	Export	418	Lao People's Dem. Rep.	LAO	70	Bosnia Herzegovina	BIH								84	CLOTHING AND ACCESSORIES	1	No Quantity							9116			0
S3	2016	2016	2016	2	0	2	Export	417	Kyrgyzstan	KGZ	70	Bosnia Herzegovina	BIH								05	VEGETABLES AND FRUIT	1	No Quantity							374192			0
S3	2016	2016	2016	2	0	2	Export	417	Kyrgyzstan	KGZ	100	Bulgaria	BGR								05	VEGETABLES AND FRUIT	1	No Quantity							4335964			0
S3	2016	2016	2016	2	0	2	Export	418	Lao People's Dem. Rep.	LAO	100	Bulgaria	BGR								06	SUGAR,SUGR.PREPTNS,HONEY	1	No Quantity							6107600			0
S3	2016	2016	2016	2	0	2	Export	417	Kyrgyzstan	KGZ	100	Bulgaria	BGR								12	TOBACCO,TOBACCO MANUFACT	1	No Quantity							316			0
S3	2016	2016	2016	2	0	2	Export	417	Kyrgyzstan	KGZ	100	Bulgaria	BGR								55	ESSENTL.OILS,PERFUME,ETC	1	No Quantity							100			0
S3	2016	2016	2016	2	0	2	Export	417	Kyrgyzstan	KGZ	100	Bulgaria	BGR								29	CRUDE ANIMAL,VEG.MATERL.	1	No Quantity							50			0
S3	2016	2016	2016	2	0	2	Export	417	Kyrgyzstan	KGZ	100	Bulgaria	BGR								26	TEXTILE FIBRES	1	No Quantity							650			0
S3	2016	2016	2016	2	0	2	Export	417	Kyrgyzstan	KGZ	100	Bulgaria	BGR								72	SPECIAL.INDUST.MACHINERY	1	No Quantity							206900			0
S3	2016	2016	2016	2	0	2	Export	417	Kyrgyzstan	KGZ	100	Bulgaria	BGR								77	ELEC MCH APPAR,PARTS,NES	1	No Quantity							658			0
S3	2016	2016	2016	2	0	2	Export	417	Kyrgyzstan	KGZ	100	Bulgaria	BGR								76	TELECOMM.SOUND EQUIP ETC	1	No Quantity							100			0
S3	2016	2016	2016	2	0	2	Export	417	Kyrgyzstan	KGZ	100	Bulgaria	BGR								75	OFFICE MACHINES,ADP MACH	1	No Quantity							280			0
S3	2016	2016	2016	2	0	2	Export	417	Kyrgyzstan	KGZ	100	Bulgaria	BGR								82	FURNITURE,BEDDING,ETC.	1	No Quantity							570			0
S3	2016	2016	2016	2	0	2	Export	417	Kyrgyzstan	KGZ	100	Bulgaria	BGR								69	METALS MANUFACTURES,NES	1	No Quantity							750			0
S3	2016	2016	2016	2	0	2	Export	417	Kyrgyzstan	KGZ	100	Bulgaria	BGR								66	NON-METAL.MINERAL MANFCT	1	No Quantity							455			0
S3	2016	2016	2016	2	0	2	Export	417	Kyrgyzstan	KGZ	100	Bulgaria	BGR								64	PAPER,PAPERBOARD,ETC.	1	No Quantity							30			0
S3	2016	2016	2016	2	0	2	Export	417	Kyrgyzstan	KGZ	100	Bulgaria	BGR								63	CORK, WOOD MANUFACTURES	1	No Quantity							15			0
S3	2016	2016	2016	2	0	2	Export	417	Kyrgyzstan	KGZ	100	Bulgaria	BGR								65	TEXTILE YARN,FABRIC,ETC.	1	No Quantity							30			0
S3	2016	2016	2016	2	0	2	Export	417	Kyrgyzstan	KGZ	100	Bulgaria	BGR								62	RUBBER MANUFACTURES, NES	1	No Quantity							25			0
S3	2016	2016	2016	2	0	2	Export	417	Kyrgyzstan	KGZ	100	Bulgaria	BGR								59	CHEMICAL MATERIALS NES	1	No Quantity							10			0
S3	2016	2016	2016	2	0	2	Export	417	Kyrgyzstan	KGZ	100	Bulgaria	BGR								83	TRAVEL GOODS,HANDBGS ETC	1	No Quantity							200			0
S3	2016	2016	2016	2	0	2	Export	417	Kyrgyzstan	KGZ	100	Bulgaria	BGR								87	SCIENTIFIC EQUIPMENT NES	1	No Quantity							25			0
S3	2016	2016	2016	2	0	2	Export	417	Kyrgyzstan	KGZ	100	Bulgaria	BGR								88	PHOTO.APPARAT.NES;CLOCKS	1	No Quantity							125			0
S3	2016	2016	2016	2	0	2	Export	417	Kyrgyzstan	KGZ	100	Bulgaria	BGR								89	MISC MANUFCTRD GOODS NES	1	No Quantity							645			0
S3	2016	2016	2016	2	0	2	Export	418	Lao People's Dem. Rep.	LAO	104	Myanmar	MMR								84	CLOTHING AND ACCESSORIES	1	No Quantity							1148			0
S3	2016	2016	2016	2	0	2	Export	417	Kyrgyzstan	KGZ	104	Myanmar	MMR								77	ELEC MCH APPAR,PARTS,NES	1	No Quantity							1			0
S3	2016	2016	2016	2	0	2	Export	418	Lao People's Dem. Rep.	LAO	104	Myanmar	MMR								26	TEXTILE FIBRES	1	No Quantity							11000			0
S3	2016	2016	2016	2	0	2	Export	418	Lao People's Dem. Rep.	LAO	104	Myanmar	MMR								12	TOBACCO,TOBACCO MANUFACT	1	No Quantity							11000			0
S3	2016	2016	2016	2	0	2	Export	417	Kyrgyzstan	KGZ	112	Belarus	BLR								21	HIDES,SKINS,FURSKINS,RAW	1	No Quantity							28778			0
S3	2016	2016	2016	2	0	2	Export	417	Kyrgyzstan	KGZ	112	Belarus	BLR								05	VEGETABLES AND FRUIT	1	No Quantity							71021			0
S3	2016	2016	2016	2	0	2	Export	417	Kyrgyzstan	KGZ	112	Belarus	BLR								26	TEXTILE FIBRES	1	No Quantity							60052			0
S3	2016	2016	2016	2	0	2	Export	417	Kyrgyzstan	KGZ	112	Belarus	BLR								29	CRUDE ANIMAL,VEG.MATERL.	1	No Quantity							430119			0
S3	2016	2016	2016	2	0	2	Export	417	Kyrgyzstan	KGZ	112	Belarus	BLR								78	ROAD VEHICLES	1	No Quantity							298112			0
S3	2016	2016	2016	2	0	2	Export	417	Kyrgyzstan	KGZ	112	Belarus	BLR								65	TEXTILE YARN,FABRIC,ETC.	1	No Quantity							6971			0
S3	2016	2016	2016	2	0	2	Export	417	Kyrgyzstan	KGZ	112	Belarus	BLR								84	CLOTHING AND ACCESSORIES	1	No Quantity							3265			0
S3	2016	2016	2016	2	0	2	Export	418	Lao People's Dem. Rep.	LAO	116	Cambodia	KHM								59	CHEMICAL MATERIALS NES	1	No Quantity							123460			0
S3	2016	2016	2016	2	0	2	Export	418	Lao People's Dem. Rep.	LAO	116	Cambodia	KHM								77	ELEC MCH APPAR,PARTS,NES	1	No Quantity							2000			0
S3	2016	2016	2016	2	0	2	Export	418	Lao People's Dem. Rep.	LAO	116	Cambodia	KHM								78	ROAD VEHICLES	1	No Quantity							6410650			0
S3	2016	2016	2016	2	0	2	Export	418	Lao People's Dem. Rep.	LAO	116	Cambodia	KHM								72	SPECIAL.INDUST.MACHINERY	1	No Quantity							82700			0
S3	2016	2016	2016	2	0	2	Export	417	Kyrgyzstan	KGZ	116	Cambodia	KHM								33	PETROLEUM,PETROL.PRODUCT	1	No Quantity							38125			0
S3	2016	2016	2016	2	0	2	Export	418	Lao People's Dem. Rep.	LAO	116	Cambodia	KHM								33	PETROLEUM,PETROL.PRODUCT	1	No Quantity							1275056			0
S3	2016	2016	2016	2	0	2	Export	418	Lao People's Dem. Rep.	LAO	116	Cambodia	KHM								04	CEREALS,CEREAL PREPRTNS.	1	No Quantity							20700			0
S3	2016	2016	2016	2	0	2	Export	418	Lao People's Dem. Rep.	LAO	116	Cambodia	KHM								12	TOBACCO,TOBACCO MANUFACT	1	No Quantity							284197			0
S3	2016	2016	2016	2	0	2	Export	418	Lao People's Dem. Rep.	LAO	116	Cambodia	KHM								11	BEVERAGES	1	No Quantity							3133895			0
S3	2016	2016	2016	2	0	2	Export	418	Lao People's Dem. Rep.	LAO	116	Cambodia	KHM								07	COFFEE,TEA,COCOA,SPICES	1	No Quantity							610527			0
S3	2016	2016	2016	2	0	2	Export	418	Lao People's Dem. Rep.	LAO	124	Canada	CAN								07	COFFEE,TEA,COCOA,SPICES	1	No Quantity							3179			0
S3	2016	2016	2016	2	0	2	Export	417	Kyrgyzstan	KGZ	124	Canada	CAN								11	BEVERAGES	1	No Quantity							125			0
S3	2016	2016	2016	2	0	2	Export	417	Kyrgyzstan	KGZ	124	Canada	CAN								05	VEGETABLES AND FRUIT	1	No Quantity							15558			0
S3	2016	2016	2016	2	0	2	Export	417	Kyrgyzstan	KGZ	124	Canada	CAN								07	COFFEE,TEA,COCOA,SPICES	1	No Quantity							870			0
S3	2016	2016	2016	2	0	2	Export	417	Kyrgyzstan	KGZ	124	Canada	CAN								06	SUGAR,SUGR.PREPTNS,HONEY	1	No Quantity							486			0
S3	2016	2016	2016	2	0	2	Export	418	Lao People's Dem. Rep.	LAO	124	Canada	CAN								52	INORGANIC CHEMICALS	1	No Quantity							4878984			0
S3	2016	2016	2016	2	0	2	Export	417	Kyrgyzstan	KGZ	124	Canada	CAN								29	CRUDE ANIMAL,VEG.MATERL.	1	No Quantity							12935			0
S3	2016	2016	2016	2	0	2	Export	417	Kyrgyzstan	KGZ	124	Canada	CAN								28	METALLIFEROUS ORE,SCRAP	1	No Quantity							10			0
S3	2016	2016	2016	2	0	2	Export	417	Kyrgyzstan	KGZ	124	Canada	CAN								26	TEXTILE FIBRES	1	No Quantity							1292			0
S3	2016	2016	2016	2	0	2	Export	418	Lao People's Dem. Rep.	LAO	124	Canada	CAN								26	TEXTILE FIBRES	1	No Quantity							81540			0
S3	2016	2016	2016	2	0	2	Export	417	Kyrgyzstan	KGZ	124	Canada	CAN								27	CRUDE FERTILIZER,MINERAL	1	No Quantity							56			0
S3	2016	2016	2016	2	0	2	Export	418	Lao People's Dem. Rep.	LAO	124	Canada	CAN								71	POWER GENERATNG.MACHINES	1	No Quantity							80000			0
S3	2016	2016	2016	2	0	2	Export	417	Kyrgyzstan	KGZ	124	Canada	CAN								74	GENERAL INDUSTL.MACH.NES	1	No Quantity							8785			0
S3	2016	2016	2016	2	0	2	Export	417	Kyrgyzstan	KGZ	124	Canada	CAN								73	METALWORKING MACHINERY	1	No Quantity							867			0
S3	2016	2016	2016	2	0	2	Export	417	Kyrgyzstan	KGZ	124	Canada	CAN								77	ELEC MCH APPAR,PARTS,NES	1	No Quantity							31			0
S3	2016	2016	2016	2	0	2	Export	417	Kyrgyzstan	KGZ	124	Canada	CAN								76	TELECOMM.SOUND EQUIP ETC	1	No Quantity							139			0
S3	2016	2016	2016	2	0	2	Export	418	Lao People's Dem. Rep.	LAO	124	Canada	CAN								79	OTHR.TRANSPORT EQUIPMENT	1	No Quantity							800000			0
S3	2016	2016	2016	2	0	2	Export	417	Kyrgyzstan	KGZ	124	Canada	CAN								75	OFFICE MACHINES,ADP MACH	1	No Quantity							285			0
S3	2016	2016	2016	2	0	2	Export	417	Kyrgyzstan	KGZ	124	Canada	CAN								78	ROAD VEHICLES	1	No Quantity							347			0
S3	2016	2016	2016	2	0	2	Export	417	Kyrgyzstan	KGZ	124	Canada	CAN								65	TEXTILE YARN,FABRIC,ETC.	1	No Quantity							4308			0
S3	2016	2016	2016	2	0	2	Export	417	Kyrgyzstan	KGZ	124	Canada	CAN								63	CORK, WOOD MANUFACTURES	1	No Quantity							406			0
S3	2016	2016	2016	2	0	2	Export	417	Kyrgyzstan	KGZ	124	Canada	CAN								66	NON-METAL.MINERAL MANFCT	1	No Quantity							150			0
S3	2016	2016	2016	2	0	2	Export	418	Lao People's Dem. Rep.	LAO	124	Canada	CAN								64	PAPER,PAPERBOARD,ETC.	1	No Quantity							88082			0
S3	2016	2016	2016	2	0	2	Export	418	Lao People's Dem. Rep.	LAO	124	Canada	CAN								65	TEXTILE YARN,FABRIC,ETC.	1	No Quantity							7733			0
S3	2016	2016	2016	2	0	2	Export	417	Kyrgyzstan	KGZ	124	Canada	CAN								69	METALS MANUFACTURES,NES	1	No Quantity							418			0
S3	2016	2016	2016	2	0	2	Export	417	Kyrgyzstan	KGZ	124	Canada	CAN								71	POWER GENERATNG.MACHINES	1	No Quantity							395244			0
S3	2016	2016	2016	2	0	2	Export	417	Kyrgyzstan	KGZ	124	Canada	CAN								84	CLOTHING AND ACCESSORIES	1	No Quantity							2193			0
S3	2016	2016	2016	2	0	2	Export	417	Kyrgyzstan	KGZ	124	Canada	CAN								83	TRAVEL GOODS,HANDBGS ETC	1	No Quantity							35			0
S3	2016	2016	2016	2	0	2	Export	418	Lao People's Dem. Rep.	LAO	124	Canada	CAN								84	CLOTHING AND ACCESSORIES	1	No Quantity							4472350			0
S3	2016	2016	2016	2	0	2	Export	417	Kyrgyzstan	KGZ	124	Canada	CAN								87	SCIENTIFIC EQUIPMENT NES	1	No Quantity							8197			0
S3	2016	2016	2016	2	0	2	Export	417	Kyrgyzstan	KGZ	124	Canada	CAN								85	FOOTWEAR	1	No Quantity							35			0
S3	2016	2016	2016	2	0	2	Export	418	Lao People's Dem. Rep.	LAO	124	Canada	CAN								85	FOOTWEAR	1	No Quantity							6164			0
S3	2016	2016	2016	2	0	2	Export	417	Kyrgyzstan	KGZ	124	Canada	CAN								89	MISC MANUFCTRD GOODS NES	1	No Quantity							17339			0
S3	2016	2016	2016	2	0	2	Export	418	Lao People's Dem. Rep.	LAO	124	Canada	CAN								83	TRAVEL GOODS,HANDBGS ETC	1	No Quantity							1125			0
S3	2016	2016	2016	2	0	2	Export	418	Lao People's Dem. Rep.	LAO	144	Sri Lanka	LKA								26	TEXTILE FIBRES	1	No Quantity							2362			0
S3	2016	2016	2016	2	0	2	Export	418	Lao People's Dem. Rep.	LAO	144	Sri Lanka	LKA								11	BEVERAGES	1	No Quantity							1408080			0
S3	2016	2016	2016	2	0	2	Export	417	Kyrgyzstan	KGZ	148	Chad	TCD								93	SPEC.TRANSACT.NOT CLASSD	1	No Quantity							225513			0
S3	2016	2016	2016	2	0	2	Export	417	Kyrgyzstan	KGZ	156	China	CHN								93	SPEC.TRANSACT.NOT CLASSD	1	No Quantity							109650			0
S3	2016	2016	2016	2	0	2	Export	418	Lao People's Dem. Rep.	LAO	156	China	CHN								88	PHOTO.APPARAT.NES;CLOCKS	1	No Quantity							1682119			0
S3	2016	2016	2016	2	0	2	Export	418	Lao People's Dem. Rep.	LAO	156	China	CHN								89	MISC MANUFCTRD GOODS NES	1	No Quantity							18203			0
S3	2016	2016	2016	2	0	2	Export	418	Lao People's Dem. Rep.	LAO	156	China	CHN								83	TRAVEL GOODS,HANDBGS ETC	1	No Quantity							1800			0
S3	2016	2016	2016	2	0	2	Export	418	Lao People's Dem. Rep.	LAO	156	China	CHN								81	PREFAB BUILDGS,FTTNG ETC	1	No Quantity							700			0
S3	2016	2016	2016	2	0	2	Export	418	Lao People's Dem. Rep.	LAO	156	China	CHN								87	SCIENTIFIC EQUIPMENT NES	1	No Quantity							622096			0
S3	2016	2016	2016	2	0	2	Export	417	Kyrgyzstan	KGZ	156	China	CHN								89	MISC MANUFCTRD GOODS NES	1	No Quantity							57897			0
S3	2016	2016	2016	2	0	2	Export	418	Lao People's Dem. Rep.	LAO	156	China	CHN								85	FOOTWEAR	1	No Quantity							176511			0
S3	2016	2016	2016	2	0	2	Export	417	Kyrgyzstan	KGZ	156	China	CHN								85	FOOTWEAR	1	No Quantity							115			0
S3	2016	2016	2016	2	0	2	Export	417	Kyrgyzstan	KGZ	156	China	CHN								87	SCIENTIFIC EQUIPMENT NES	1	No Quantity							1341971			0
S3	2016	2016	2016	2	0	2	Export	418	Lao People's Dem. Rep.	LAO	156	China	CHN								84	CLOTHING AND ACCESSORIES	1	No Quantity							124540			0
S3	2016	2016	2016	2	0	2	Export	417	Kyrgyzstan	KGZ	156	China	CHN								83	TRAVEL GOODS,HANDBGS ETC	1	No Quantity							20			0
S3	2016	2016	2016	2	0	2	Export	417	Kyrgyzstan	KGZ	156	China	CHN								84	CLOTHING AND ACCESSORIES	1	No Quantity							209493			0
S3	2016	2016	2016	2	0	2	Export	418	Lao People's Dem. Rep.	LAO	156	China	CHN								11	BEVERAGES	1	No Quantity							1879002			0
S3	2016	2016	2016	2	0	2	Export	418	Lao People's Dem. Rep.	LAO	156	China	CHN								06	SUGAR,SUGR.PREPTNS,HONEY	1	No Quantity							427680			0
S3	2016	2016	2016	2	0	2	Export	417	Kyrgyzstan	KGZ	156	China	CHN								08	ANIMAL FEED STUFF	1	No Quantity							127834			0
S3	2016	2016	2016	2	0	2	Export	417	Kyrgyzstan	KGZ	156	China	CHN								11	BEVERAGES	1	No Quantity							627699			0
S3	2016	2016	2016	2	0	2	Export	418	Lao People's Dem. Rep.	LAO	156	China	CHN								07	COFFEE,TEA,COCOA,SPICES	1	No Quantity							532690			0
S3	2016	2016	2016	2	0	2	Export	417	Kyrgyzstan	KGZ	156	China	CHN								09	MISC.EDIBLE PRODUCTS ETC	1	No Quantity							22918			0
S3	2016	2016	2016	2	0	2	Export	418	Lao People's Dem. Rep.	LAO	156	China	CHN								12	TOBACCO,TOBACCO MANUFACT	1	No Quantity							338425			0
S3	2016	2016	2016	2	0	2	Export	417	Kyrgyzstan	KGZ	156	China	CHN								21	HIDES,SKINS,FURSKINS,RAW	1	No Quantity							987381			0
S3	2016	2016	2016	2	0	2	Export	417	Kyrgyzstan	KGZ	156	China	CHN								12	TOBACCO,TOBACCO MANUFACT	1	No Quantity							10069214			0
S3	2016	2016	2016	2	0	2	Export	418	Lao People's Dem. Rep.	LAO	156	China	CHN								09	MISC.EDIBLE PRODUCTS ETC	1	No Quantity							37252			0
S3	2016	2016	2016	2	0	2	Export	418	Lao People's Dem. Rep.	LAO	156	China	CHN								23	CRUDE RUBBER	1	No Quantity							22295157			0
S3	2016	2016	2016	2	0	2	Export	418	Lao People's Dem. Rep.	LAO	156	China	CHN								22	OIL SEED,OLEAGINUS FRUIT	1	No Quantity							692941			0
S3	2016	2016	2016	2	0	2	Export	417	Kyrgyzstan	KGZ	156	China	CHN								06	SUGAR,SUGR.PREPTNS,HONEY	1	No Quantity							605632			0
S3	2016	2016	2016	2	0	2	Export	417	Kyrgyzstan	KGZ	156	China	CHN								07	COFFEE,TEA,COCOA,SPICES	1	No Quantity							5431			0
S3	2016	2016	2016	2	0	2	Export	418	Lao People's Dem. Rep.	LAO	156	China	CHN								05	VEGETABLES AND FRUIT	1	No Quantity							196862256			0
S3	2016	2016	2016	2	0	2	Export	417	Kyrgyzstan	KGZ	156	China	CHN								05	VEGETABLES AND FRUIT	1	No Quantity							585063			0
S3	2016	2016	2016	2	0	2	Export	418	Lao People's Dem. Rep.	LAO	156	China	CHN								04	CEREALS,CEREAL PREPRTNS.	1	No Quantity							52118685			0
S3	2016	2016	2016	2	0	2	Export	417	Kyrgyzstan	KGZ	156	China	CHN								04	CEREALS,CEREAL PREPRTNS.	1	No Quantity							139100			0
S3	2016	2016	2016	2	0	2	Export	418	Lao People's Dem. Rep.	LAO	156	China	CHN								03	FISH,CRUSTACEANS,MOLLUSC	1	No Quantity							7861			0
S3	2016	2016	2016	2	0	2	Export	417	Kyrgyzstan	KGZ	156	China	CHN								00	LIVE ANIMALS	1	No Quantity							158845			0
S3	2016	2016	2016	2	0	2	Export	417	Kyrgyzstan	KGZ	156	China	CHN								01	MEAT, MEAT PREPARATIONS	1	No Quantity							157115			0
S3	2016	2016	2016	2	0	2	Export	417	Kyrgyzstan	KGZ	156	China	CHN								02	DAIRY PRODUCTS,BIRD EGGS	1	No Quantity							12109			0
S3	2016	2016	2016	2	0	2	Export	418	Lao People's Dem. Rep.	LAO	156	China	CHN								01	MEAT, MEAT PREPARATIONS	1	No Quantity							2005			0
S3	2016	2016	2016	2	0	2	Export	418	Lao People's Dem. Rep.	LAO	156	China	CHN								00	LIVE ANIMALS	1	No Quantity							4366124			0
S3	2016	2016	2016	2	0	2	Export	417	Kyrgyzstan	KGZ	156	China	CHN								27	CRUDE FERTILIZER,MINERAL	1	No Quantity							625831			0
S3	2016	2016	2016	2	0	2	Export	417	Kyrgyzstan	KGZ	156	China	CHN								26	TEXTILE FIBRES	1	No Quantity							902483			0
S3	2016	2016	2016	2	0	2	Export	418	Lao People's Dem. Rep.	LAO	156	China	CHN								24	CORK AND WOOD	1	No Quantity							3704698			0
S3	2016	2016	2016	2	0	2	Export	417	Kyrgyzstan	KGZ	156	China	CHN								28	METALLIFEROUS ORE,SCRAP	1	No Quantity							42727205			0
S3	2016	2016	2016	2	0	2	Export	418	Lao People's Dem. Rep.	LAO	156	China	CHN								28	METALLIFEROUS ORE,SCRAP	1	No Quantity							732737018			0
S3	2016	2016	2016	2	0	2	Export	418	Lao People's Dem. Rep.	LAO	156	China	CHN								27	CRUDE FERTILIZER,MINERAL	1	No Quantity							1217660			0
S3	2016	2016	2016	2	0	2	Export	417	Kyrgyzstan	KGZ	156	China	CHN								29	CRUDE ANIMAL,VEG.MATERL.	1	No Quantity							259485			0
S3	2016	2016	2016	2	0	2	Export	418	Lao People's Dem. Rep.	LAO	156	China	CHN								52	INORGANIC CHEMICALS	1	No Quantity							68515680			0
S3	2016	2016	2016	2	0	2	Export	417	Kyrgyzstan	KGZ	156	China	CHN								55	ESSENTL.OILS,PERFUME,ETC	1	No Quantity							8130			0
S3	2016	2016	2016	2	0	2	Export	417	Kyrgyzstan	KGZ	156	China	CHN								54	MEDICINAL,PHARM.PRODUCTS	1	No Quantity							106163			0
S3	2016	2016	2016	2	0	2	Export	418	Lao People's Dem. Rep.	LAO	156	China	CHN								33	PETROLEUM,PETROL.PRODUCT	1	No Quantity							5515358			0
S3	2016	2016	2016	2	0	2	Export	418	Lao People's Dem. Rep.	LAO	156	China	CHN								32	COAL, COKE, BRIQUETTES	1	No Quantity							699667			0
S3	2016	2016	2016	2	0	2	Export	417	Kyrgyzstan	KGZ	156	China	CHN								32	COAL, COKE, BRIQUETTES	1	No Quantity							960489			0
S3	2016	2016	2016	2	0	2	Export	418	Lao People's Dem. Rep.	LAO	156	China	CHN								29	CRUDE ANIMAL,VEG.MATERL.	1	No Quantity							544609			0
S3	2016	2016	2016	2	0	2	Export	417	Kyrgyzstan	KGZ	156	China	CHN								33	PETROLEUM,PETROL.PRODUCT	1	No Quantity							5567671			0
S3	2016	2016	2016	2	0	2	Export	418	Lao People's Dem. Rep.	LAO	156	China	CHN								68	NON-FERROUS METALS	1	No Quantity							17814835			0
S3	2016	2016	2016	2	0	2	Export	418	Lao People's Dem. Rep.	LAO	156	China	CHN								69	METALS MANUFACTURES,NES	1	No Quantity							1105755			0
S3	2016	2016	2016	2	0	2	Export	418	Lao People's Dem. Rep.	LAO	156	China	CHN								67	IRON AND STEEL	1	No Quantity							45334			0
S3	2016	2016	2016	2	0	2	Export	417	Kyrgyzstan	KGZ	156	China	CHN								69	METALS MANUFACTURES,NES	1	No Quantity							164			0
S3	2016	2016	2016	2	0	2	Export	417	Kyrgyzstan	KGZ	156	China	CHN								68	NON-FERROUS METALS	1	No Quantity							64285			0
S3	2016	2016	2016	2	0	2	Export	418	Lao People's Dem. Rep.	LAO	156	China	CHN								62	RUBBER MANUFACTURES, NES	1	No Quantity							160011			0
S3	2016	2016	2016	2	0	2	Export	418	Lao People's Dem. Rep.	LAO	156	China	CHN								65	TEXTILE YARN,FABRIC,ETC.	1	No Quantity							16172			0
S3	2016	2016	2016	2	0	2	Export	418	Lao People's Dem. Rep.	LAO	156	China	CHN								64	PAPER,PAPERBOARD,ETC.	1	No Quantity							2960			0
S3	2016	2016	2016	2	0	2	Export	417	Kyrgyzstan	KGZ	156	China	CHN								66	NON-METAL.MINERAL MANFCT	1	No Quantity							107599			0
S3	2016	2016	2016	2	0	2	Export	418	Lao People's Dem. Rep.	LAO	156	China	CHN								63	CORK, WOOD MANUFACTURES	1	No Quantity							114468			0
S3	2016	2016	2016	2	0	2	Export	418	Lao People's Dem. Rep.	LAO	156	China	CHN								66	NON-METAL.MINERAL MANFCT	1	No Quantity							600			0
S3	2016	2016	2016	2	0	2	Export	417	Kyrgyzstan	KGZ	156	China	CHN								63	CORK, WOOD MANUFACTURES	1	No Quantity							2256			0
S3	2016	2016	2016	2	0	2	Export	417	Kyrgyzstan	KGZ	156	China	CHN								64	PAPER,PAPERBOARD,ETC.	1	No Quantity							50			0
S3	2016	2016	2016	2	0	2	Export	417	Kyrgyzstan	KGZ	156	China	CHN								65	TEXTILE YARN,FABRIC,ETC.	1	No Quantity							2673077			0
S3	2016	2016	2016	2	0	2	Export	418	Lao People's Dem. Rep.	LAO	156	China	CHN								59	CHEMICAL MATERIALS NES	1	No Quantity							2829632			0
S3	2016	2016	2016	2	0	2	Export	417	Kyrgyzstan	KGZ	156	China	CHN								62	RUBBER MANUFACTURES, NES	1	No Quantity							775			0
S3	2016	2016	2016	2	0	2	Export	417	Kyrgyzstan	KGZ	156	China	CHN								61	LEATHER, LEATHER GOODS	1	No Quantity							5930579			0
S3	2016	2016	2016	2	0	2	Export	418	Lao People's Dem. Rep.	LAO	156	China	CHN								56	FERTILIZER,EXCEPT GRP272	1	No Quantity							7855000			0
S3	2016	2016	2016	2	0	2	Export	418	Lao People's Dem. Rep.	LAO	156	China	CHN								57	PLASTICS IN PRIMARY FORM	1	No Quantity							565848			0
S3	2016	2016	2016	2	0	2	Export	418	Lao People's Dem. Rep.	LAO	156	China	CHN								55	ESSENTL.OILS,PERFUME,ETC	1	No Quantity							155472			0
S3	2016	2016	2016	2	0	2	Export	417	Kyrgyzstan	KGZ	156	China	CHN								78	ROAD VEHICLES	1	No Quantity							2150088			0
S3	2016	2016	2016	2	0	2	Export	418	Lao People's Dem. Rep.	LAO	156	China	CHN								77	ELEC MCH APPAR,PARTS,NES	1	No Quantity							675094			0
S3	2016	2016	2016	2	0	2	Export	418	Lao People's Dem. Rep.	LAO	156	China	CHN								75	OFFICE MACHINES,ADP MACH	1	No Quantity							4842			0
S3	2016	2016	2016	2	0	2	Export	418	Lao People's Dem. Rep.	LAO	156	China	CHN								82	FURNITURE,BEDDING,ETC.	1	No Quantity							1724276			0
S3	2016	2016	2016	2	0	2	Export	418	Lao People's Dem. Rep.	LAO	156	China	CHN								78	ROAD VEHICLES	1	No Quantity							52000			0
S3	2016	2016	2016	2	0	2	Export	417	Kyrgyzstan	KGZ	156	China	CHN								81	PREFAB BUILDGS,FTTNG ETC	1	No Quantity							335867			0
S3	2016	2016	2016	2	0	2	Export	417	Kyrgyzstan	KGZ	156	China	CHN								76	TELECOMM.SOUND EQUIP ETC	1	No Quantity							805419			0
S3	2016	2016	2016	2	0	2	Export	417	Kyrgyzstan	KGZ	156	China	CHN								77	ELEC MCH APPAR,PARTS,NES	1	No Quantity							52			0
S3	2016	2016	2016	2	0	2	Export	418	Lao People's Dem. Rep.	LAO	156	China	CHN								74	GENERAL INDUSTL.MACH.NES	1	No Quantity							55586			0
S3	2016	2016	2016	2	0	2	Export	417	Kyrgyzstan	KGZ	156	China	CHN								74	GENERAL INDUSTL.MACH.NES	1	No Quantity							29691			0
S3	2016	2016	2016	2	0	2	Export	418	Lao People's Dem. Rep.	LAO	156	China	CHN								71	POWER GENERATNG.MACHINES	1	No Quantity							1114			0
S3	2016	2016	2016	2	0	2	Export	418	Lao People's Dem. Rep.	LAO	156	China	CHN								72	SPECIAL.INDUST.MACHINERY	1	No Quantity							643			0
S3	2016	2016	2016	2	0	2	Export	417	Kyrgyzstan	KGZ	156	China	CHN								72	SPECIAL.INDUST.MACHINERY	1	No Quantity							1227853			0
S3	2016	2016	2016	2	0	2	Export	418	Lao People's Dem. Rep.	LAO	170	Colombia	COL								26	TEXTILE FIBRES	1	No Quantity							6000			0
S3	2016	2016	2016	2	0	2	Export	417	Kyrgyzstan	KGZ	188	Costa Rica	CRI								77	ELEC MCH APPAR,PARTS,NES	1	No Quantity							1			0
S3	2016	2016	2016	2	0	2	Export	417	Kyrgyzstan	KGZ	191	Croatia	HRV								05	VEGETABLES AND FRUIT	1	No Quantity							62590			0
S3	2016	2016	2016	2	0	2	Export	417	Kyrgyzstan	KGZ	191	Croatia	HRV								09	MISC.EDIBLE PRODUCTS ETC	1	No Quantity							8964			0
S3	2016	2016	2016	2	0	2	Export	418	Lao People's Dem. Rep.	LAO	191	Croatia	HRV								84	CLOTHING AND ACCESSORIES	1	No Quantity							16078			0
S3	2016	2016	2016	2	0	2	Export	417	Kyrgyzstan	KGZ	196	Cyprus	CYP								75	OFFICE MACHINES,ADP MACH	1	No Quantity							598			0
S3	2016	2016	2016	2	0	2	Export	417	Kyrgyzstan	KGZ	203	Czechia	CZE								75	OFFICE MACHINES,ADP MACH	1	No Quantity							3955			0
S3	2016	2016	2016	2	0	2	Export	417	Kyrgyzstan	KGZ	203	Czechia	CZE								78	ROAD VEHICLES	1	No Quantity							6642			0
S3	2016	2016	2016	2	0	2	Export	417	Kyrgyzstan	KGZ	203	Czechia	CZE								81	PREFAB BUILDGS,FTTNG ETC	1	No Quantity							720			0
S3	2016	2016	2016	2	0	2	Export	417	Kyrgyzstan	KGZ	203	Czechia	CZE								77	ELEC MCH APPAR,PARTS,NES	1	No Quantity							50			0
S3	2016	2016	2016	2	0	2	Export	417	Kyrgyzstan	KGZ	203	Czechia	CZE								58	PLASTIC,NON-PRIMARY FORM	1	No Quantity							13			0
S3	2016	2016	2016	2	0	2	Export	418	Lao People's Dem. Rep.	LAO	203	Czechia	CZE								05	VEGETABLES AND FRUIT	1	No Quantity							5964			0
S3	2016	2016	2016	2	0	2	Export	417	Kyrgyzstan	KGZ	203	Czechia	CZE								29	CRUDE ANIMAL,VEG.MATERL.	1	No Quantity							53939			0
S3	2016	2016	2016	2	0	2	Export	418	Lao People's Dem. Rep.	LAO	203	Czechia	CZE								84	CLOTHING AND ACCESSORIES	1	No Quantity							136297			0
S3	2016	2016	2016	2	0	2	Export	417	Kyrgyzstan	KGZ	203	Czechia	CZE								89	MISC MANUFCTRD GOODS NES	1	No Quantity							122			0
S3	2016	2016	2016	2	0	2	Export	417	Kyrgyzstan	KGZ	204	Benin	BEN								72	SPECIAL.INDUST.MACHINERY	1	No Quantity							1650			0
S3	2016	2016	2016	2	0	2	Export	417	Kyrgyzstan	KGZ	204	Benin	BEN								78	ROAD VEHICLES	1	No Quantity							2640			0
S3	2016	2016	2016	2	0	2	Export	417	Kyrgyzstan	KGZ	208	Denmark	DNK								75	OFFICE MACHINES,ADP MACH	1	No Quantity							2885			0
S3	2016	2016	2016	2	0	2	Export	417	Kyrgyzstan	KGZ	208	Denmark	DNK								29	CRUDE ANIMAL,VEG.MATERL.	1	No Quantity							17532			0
S3	2016	2016	2016	2	0	2	Export	418	Lao People's Dem. Rep.	LAO	208	Denmark	DNK								04	CEREALS,CEREAL PREPRTNS.	1	No Quantity							47296			0
S3	2016	2016	2016	2	0	2	Export	417	Kyrgyzstan	KGZ	208	Denmark	DNK								21	HIDES,SKINS,FURSKINS,RAW	1	No Quantity							220			0
S3	2016	2016	2016	2	0	2	Export	417	Kyrgyzstan	KGZ	208	Denmark	DNK								89	MISC MANUFCTRD GOODS NES	1	No Quantity							8111			0
S3	2016	2016	2016	2	0	2	Export	418	Lao People's Dem. Rep.	LAO	208	Denmark	DNK								89	MISC MANUFCTRD GOODS NES	1	No Quantity							264			0
S3	2016	2016	2016	2	0	2	Export	418	Lao People's Dem. Rep.	LAO	208	Denmark	DNK								84	CLOTHING AND ACCESSORIES	1	No Quantity							6852057			0
S3	2016	2016	2016	2	0	2	Export	417	Kyrgyzstan	KGZ	208	Denmark	DNK								87	SCIENTIFIC EQUIPMENT NES	1	No Quantity							33			0
S3	2016	2016	2016	2	0	2	Export	418	Lao People's Dem. Rep.	LAO	208	Denmark	DNK								85	FOOTWEAR	1	No Quantity							3581			0
S3	2016	2016	2016	2	0	2	Export	417	Kyrgyzstan	KGZ	214	Dominican Rep.	DOM								87	SCIENTIFIC EQUIPMENT NES	1	No Quantity							6950			0
S3	2016	2016	2016	2	0	2	Export	417	Kyrgyzstan	KGZ	214	Dominican Rep.	DOM								89	MISC MANUFCTRD GOODS NES	1	No Quantity							900			0
S3	2016	2016	2016	2	0	2	Export	417	Kyrgyzstan	KGZ	214	Dominican Rep.	DOM								27	CRUDE FERTILIZER,MINERAL	1	No Quantity							669			0
S3	2016	2016	2016	2	0	2	Export	417	Kyrgyzstan	KGZ	214	Dominican Rep.	DOM								26	TEXTILE FIBRES	1	No Quantity							750			0
S3	2016	2016	2016	2	0	2	Export	417	Kyrgyzstan	KGZ	214	Dominican Rep.	DOM								75	OFFICE MACHINES,ADP MACH	1	No Quantity							400			0
S3	2016	2016	2016	2	0	2	Export	417	Kyrgyzstan	KGZ	214	Dominican Rep.	DOM								78	ROAD VEHICLES	1	No Quantity							2550			0
S3	2016	2016	2016	2	0	2	Export	417	Kyrgyzstan	KGZ	214	Dominican Rep.	DOM								82	FURNITURE,BEDDING,ETC.	1	No Quantity							1400			0
S3	2016	2016	2016	2	0	2	Export	417	Kyrgyzstan	KGZ	214	Dominican Rep.	DOM								74	GENERAL INDUSTL.MACH.NES	1	No Quantity							1760			0
S3	2016	2016	2016	2	0	2	Export	417	Kyrgyzstan	KGZ	214	Dominican Rep.	DOM								77	ELEC MCH APPAR,PARTS,NES	1	No Quantity							156			0
S3	2016	2016	2016	2	0	2	Export	417	Kyrgyzstan	KGZ	214	Dominican Rep.	DOM								76	TELECOMM.SOUND EQUIP ETC	1	No Quantity							200			0
S3	2016	2016	2016	2	0	2	Export	417	Kyrgyzstan	KGZ	214	Dominican Rep.	DOM								69	METALS MANUFACTURES,NES	1	No Quantity							2090			0
S3	2016	2016	2016	2	0	2	Export	417	Kyrgyzstan	KGZ	214	Dominican Rep.	DOM								71	POWER GENERATNG.MACHINES	1	No Quantity							4585			0
S3	2016	2016	2016	2	0	2	Export	417	Kyrgyzstan	KGZ	233	Estonia	EST								28	METALLIFEROUS ORE,SCRAP	1	No Quantity							90754			0
S3	2016	2016	2016	2	0	2	Export	417	Kyrgyzstan	KGZ	233	Estonia	EST								09	MISC.EDIBLE PRODUCTS ETC	1	No Quantity							40			0
S3	2016	2016	2016	2	0	2	Export	418	Lao People's Dem. Rep.	LAO	233	Estonia	EST								07	COFFEE,TEA,COCOA,SPICES	1	No Quantity							356400			0
S3	2016	2016	2016	2	0	2	Export	417	Kyrgyzstan	KGZ	233	Estonia	EST								89	MISC MANUFCTRD GOODS NES	1	No Quantity							71901			0
S3	2016	2016	2016	2	0	2	Export	417	Kyrgyzstan	KGZ	233	Estonia	EST								87	SCIENTIFIC EQUIPMENT NES	1	No Quantity							62221			0
S3	2016	2016	2016	2	0	2	Export	417	Kyrgyzstan	KGZ	246	Finland	FIN								89	MISC MANUFCTRD GOODS NES	1	No Quantity							926			0
S3	2016	2016	2016	2	0	2	Export	417	Kyrgyzstan	KGZ	246	Finland	FIN								09	MISC.EDIBLE PRODUCTS ETC	1	No Quantity							100			0
S3	2016	2016	2016	2	0	2	Export	417	Kyrgyzstan	KGZ	246	Finland	FIN								28	METALLIFEROUS ORE,SCRAP	1	No Quantity							97			0
S3	2016	2016	2016	2	0	2	Export	417	Kyrgyzstan	KGZ	246	Finland	FIN								29	CRUDE ANIMAL,VEG.MATERL.	1	No Quantity							210			0
S3	2016	2016	2016	2	0	2	Export	417	Kyrgyzstan	KGZ	246	Finland	FIN								26	TEXTILE FIBRES	1	No Quantity							880			0
S3	2016	2016	2016	2	0	2	Export	417	Kyrgyzstan	KGZ	246	Finland	FIN								69	METALS MANUFACTURES,NES	1	No Quantity							545			0
S3	2016	2016	2016	2	0	2	Export	417	Kyrgyzstan	KGZ	246	Finland	FIN								62	RUBBER MANUFACTURES, NES	1	No Quantity							100			0
S3	2016	2016	2016	2	0	2	Export	417	Kyrgyzstan	KGZ	246	Finland	FIN								76	TELECOMM.SOUND EQUIP ETC	1	No Quantity							350			0
S3	2016	2016	2016	2	0	2	Export	417	Kyrgyzstan	KGZ	246	Finland	FIN								82	FURNITURE,BEDDING,ETC.	1	No Quantity							350			0
S3	2016	2016	2016	2	0	2	Export	417	Kyrgyzstan	KGZ	246	Finland	FIN								78	ROAD VEHICLES	1	No Quantity							62849			0
S3	2016	2016	2016	2	0	2	Export	417	Kyrgyzstan	KGZ	251	France	FRA								78	ROAD VEHICLES	1	No Quantity							56059			0
S3	2016	2016	2016	2	0	2	Export	417	Kyrgyzstan	KGZ	251	France	FRA								75	OFFICE MACHINES,ADP MACH	1	No Quantity							15			0
S3	2016	2016	2016	2	0	2	Export	417	Kyrgyzstan	KGZ	251	France	FRA								82	FURNITURE,BEDDING,ETC.	1	No Quantity							363			0
S3	2016	2016	2016	2	0	2	Export	418	Lao People's Dem. Rep.	LAO	251	France	FRA								82	FURNITURE,BEDDING,ETC.	1	No Quantity							21547			0
S3	2016	2016	2016	2	0	2	Export	417	Kyrgyzstan	KGZ	251	France	FRA								81	PREFAB BUILDGS,FTTNG ETC	1	No Quantity							3122			0
S3	2016	2016	2016	2	0	2	Export	417	Kyrgyzstan	KGZ	251	France	FRA								76	TELECOMM.SOUND EQUIP ETC	1	No Quantity							1140			0
S3	2016	2016	2016	2	0	2	Export	417	Kyrgyzstan	KGZ	251	France	FRA								77	ELEC MCH APPAR,PARTS,NES	1	No Quantity							77834			0
S3	2016	2016	2016	2	0	2	Export	417	Kyrgyzstan	KGZ	251	France	FRA								74	GENERAL INDUSTL.MACH.NES	1	No Quantity							202965			0
S3	2016	2016	2016	2	0	2	Export	417	Kyrgyzstan	KGZ	251	France	FRA								72	SPECIAL.INDUST.MACHINERY	1	No Quantity							527870			0
S3	2016	2016	2016	2	0	2	Export	418	Lao People's Dem. Rep.	LAO	251	France	FRA								55	ESSENTL.OILS,PERFUME,ETC	1	No Quantity							39350			0
S3	2016	2016	2016	2	0	2	Export	417	Kyrgyzstan	KGZ	251	France	FRA								65	TEXTILE YARN,FABRIC,ETC.	1	No Quantity							8934			0
S3	2016	2016	2016	2	0	2	Export	417	Kyrgyzstan	KGZ	251	France	FRA								64	PAPER,PAPERBOARD,ETC.	1	No Quantity							66			0
S3	2016	2016	2016	2	0	2	Export	417	Kyrgyzstan	KGZ	251	France	FRA								63	CORK, WOOD MANUFACTURES	1	No Quantity							3756			0
S3	2016	2016	2016	2	0	2	Export	417	Kyrgyzstan	KGZ	251	France	FRA								71	POWER GENERATNG.MACHINES	1	No Quantity							200910			0
S3	2016	2016	2016	2	0	2	Export	418	Lao People's Dem. Rep.	LAO	251	France	FRA								66	NON-METAL.MINERAL MANFCT	1	No Quantity							15640			0
S3	2016	2016	2016	2	0	2	Export	417	Kyrgyzstan	KGZ	251	France	FRA								66	NON-METAL.MINERAL MANFCT	1	No Quantity							1			0
S3	2016	2016	2016	2	0	2	Export	418	Lao People's Dem. Rep.	LAO	251	France	FRA								64	PAPER,PAPERBOARD,ETC.	1	No Quantity							2368880			0
S3	2016	2016	2016	2	0	2	Export	418	Lao People's Dem. Rep.	LAO	251	France	FRA								65	TEXTILE YARN,FABRIC,ETC.	1	No Quantity							1034			0
S3	2016	2016	2016	2	0	2	Export	417	Kyrgyzstan	KGZ	251	France	FRA								26	TEXTILE FIBRES	1	No Quantity							48699			0
S3	2016	2016	2016	2	0	2	Export	418	Lao People's Dem. Rep.	LAO	251	France	FRA								26	TEXTILE FIBRES	1	No Quantity							22609			0
S3	2016	2016	2016	2	0	2	Export	417	Kyrgyzstan	KGZ	251	France	FRA								29	CRUDE ANIMAL,VEG.MATERL.	1	No Quantity							168709			0
S3	2016	2016	2016	2	0	2	Export	417	Kyrgyzstan	KGZ	251	France	FRA								33	PETROLEUM,PETROL.PRODUCT	1	No Quantity							12823			0
S3	2016	2016	2016	2	0	2	Export	418	Lao People's Dem. Rep.	LAO	251	France	FRA								29	CRUDE ANIMAL,VEG.MATERL.	1	No Quantity							119621			0
S3	2016	2016	2016	2	0	2	Export	418	Lao People's Dem. Rep.	LAO	251	France	FRA								43	ANIMAL,VEG.FATS,OILS,NES	1	No Quantity							8160			0
S3	2016	2016	2016	2	0	2	Export	418	Lao People's Dem. Rep.	LAO	251	France	FRA								42	FIXED VEG. FATS AND OILS	1	No Quantity							67946			0
S3	2016	2016	2016	2	0	2	Export	418	Lao People's Dem. Rep.	LAO	251	France	FRA								07	COFFEE,TEA,COCOA,SPICES	1	No Quantity							8498			0
S3	2016	2016	2016	2	0	2	Export	418	Lao People's Dem. Rep.	LAO	251	France	FRA								11	BEVERAGES	1	No Quantity							63645			0
S3	2016	2016	2016	2	0	2	Export	418	Lao People's Dem. Rep.	LAO	251	France	FRA								22	OIL SEED,OLEAGINUS FRUIT	1	No Quantity							544			0
S3	2016	2016	2016	2	0	2	Export	418	Lao People's Dem. Rep.	LAO	251	France	FRA								04	CEREALS,CEREAL PREPRTNS.	1	No Quantity							100644			0
S3	2016	2016	2016	2	0	2	Export	417	Kyrgyzstan	KGZ	251	France	FRA								06	SUGAR,SUGR.PREPTNS,HONEY	1	No Quantity							134			0
S3	2016	2016	2016	2	0	2	Export	417	Kyrgyzstan	KGZ	251	France	FRA								05	VEGETABLES AND FRUIT	1	No Quantity							112396			0
S3	2016	2016	2016	2	0	2	Export	417	Kyrgyzstan	KGZ	251	France	FRA								89	MISC MANUFCTRD GOODS NES	1	No Quantity							4397			0
S3	2016	2016	2016	2	0	2	Export	418	Lao People's Dem. Rep.	LAO	251	France	FRA								81	PREFAB BUILDGS,FTTNG ETC	1	No Quantity							15500			0
S3	2016	2016	2016	2	0	2	Export	417	Kyrgyzstan	KGZ	251	France	FRA								88	PHOTO.APPARAT.NES;CLOCKS	1	No Quantity							50			0
S3	2016	2016	2016	2	0	2	Export	418	Lao People's Dem. Rep.	LAO	251	France	FRA								89	MISC MANUFCTRD GOODS NES	1	No Quantity							24870			0
S3	2016	2016	2016	2	0	2	Export	417	Kyrgyzstan	KGZ	251	France	FRA								87	SCIENTIFIC EQUIPMENT NES	1	No Quantity							1472			0
S3	2016	2016	2016	2	0	2	Export	418	Lao People's Dem. Rep.	LAO	251	France	FRA								85	FOOTWEAR	1	No Quantity							731916			0
S3	2016	2016	2016	2	0	2	Export	417	Kyrgyzstan	KGZ	251	France	FRA								85	FOOTWEAR	1	No Quantity							30			0
S3	2016	2016	2016	2	0	2	Export	418	Lao People's Dem. Rep.	LAO	251	France	FRA								84	CLOTHING AND ACCESSORIES	1	No Quantity							4059818			0
S3	2016	2016	2016	2	0	2	Export	417	Kyrgyzstan	KGZ	251	France	FRA								84	CLOTHING AND ACCESSORIES	1	No Quantity							202			0
S3	2016	2016	2016	2	0	2	Export	417	Kyrgyzstan	KGZ	251	France	FRA								83	TRAVEL GOODS,HANDBGS ETC	1	No Quantity							37			0
S3	2016	2016	2016	2	0	2	Export	417	Kyrgyzstan	KGZ	262	Djibouti	DJI								87	SCIENTIFIC EQUIPMENT NES	1	No Quantity							486021			0
S3	2016	2016	2016	2	0	2	Export	417	Kyrgyzstan	KGZ	262	Djibouti	DJI								74	GENERAL INDUSTL.MACH.NES	1	No Quantity							229806			0
S3	2016	2016	2016	2	0	2	Export	417	Kyrgyzstan	KGZ	262	Djibouti	DJI								79	OTHR.TRANSPORT EQUIPMENT	1	No Quantity							317363			0
S3	2016	2016	2016	2	0	2	Export	417	Kyrgyzstan	KGZ	268	Georgia	GEO								79	OTHR.TRANSPORT EQUIPMENT	1	No Quantity							340000			0
S3	2016	2016	2016	2	0	2	Export	417	Kyrgyzstan	KGZ	268	Georgia	GEO								75	OFFICE MACHINES,ADP MACH	1	No Quantity							2223			0
S3	2016	2016	2016	2	0	2	Export	417	Kyrgyzstan	KGZ	268	Georgia	GEO								78	ROAD VEHICLES	1	No Quantity							42566			0
S3	2016	2016	2016	2	0	2	Export	417	Kyrgyzstan	KGZ	268	Georgia	GEO								74	GENERAL INDUSTL.MACH.NES	1	No Quantity							104219			0
S3	2016	2016	2016	2	0	2	Export	417	Kyrgyzstan	KGZ	268	Georgia	GEO								77	ELEC MCH APPAR,PARTS,NES	1	No Quantity							199302			0
S3	2016	2016	2016	2	0	2	Export	417	Kyrgyzstan	KGZ	268	Georgia	GEO								76	TELECOMM.SOUND EQUIP ETC	1	No Quantity							589			0
S3	2016	2016	2016	2	0	2	Export	417	Kyrgyzstan	KGZ	268	Georgia	GEO								69	METALS MANUFACTURES,NES	1	No Quantity							259			0
S3	2016	2016	2016	2	0	2	Export	417	Kyrgyzstan	KGZ	268	Georgia	GEO								62	RUBBER MANUFACTURES, NES	1	No Quantity							707			0
S3	2016	2016	2016	2	0	2	Export	417	Kyrgyzstan	KGZ	268	Georgia	GEO								05	VEGETABLES AND FRUIT	1	No Quantity							1765733			0
S3	2016	2016	2016	2	0	2	Export	417	Kyrgyzstan	KGZ	268	Georgia	GEO								33	PETROLEUM,PETROL.PRODUCT	1	No Quantity							40390			0
S3	2016	2016	2016	2	0	2	Export	417	Kyrgyzstan	KGZ	268	Georgia	GEO								87	SCIENTIFIC EQUIPMENT NES	1	No Quantity							11197			0
S3	2016	2016	2016	2	0	2	Export	417	Kyrgyzstan	KGZ	268	Georgia	GEO								84	CLOTHING AND ACCESSORIES	1	No Quantity							31			0
S3	2016	2016	2016	2	0	2	Export	417	Kyrgyzstan	KGZ	268	Georgia	GEO								88	PHOTO.APPARAT.NES;CLOCKS	1	No Quantity							246			0
S3	2016	2016	2016	2	0	2	Export	417	Kyrgyzstan	KGZ	268	Georgia	GEO								89	MISC MANUFCTRD GOODS NES	1	No Quantity							370			0
S3	2016	2016	2016	2	0	2	Export	417	Kyrgyzstan	KGZ	276	Germany	DEU								89	MISC MANUFCTRD GOODS NES	1	No Quantity							10235			0
S3	2016	2016	2016	2	0	2	Export	417	Kyrgyzstan	KGZ	276	Germany	DEU								88	PHOTO.APPARAT.NES;CLOCKS	1	No Quantity							168			0
S3	2016	2016	2016	2	0	2	Export	418	Lao People's Dem. Rep.	LAO	276	Germany	DEU								83	TRAVEL GOODS,HANDBGS ETC	1	No Quantity							245708			0
S3	2016	2016	2016	2	0	2	Export	418	Lao People's Dem. Rep.	LAO	276	Germany	DEU								89	MISC MANUFCTRD GOODS NES	1	No Quantity							34233			0
S3	2016	2016	2016	2	0	2	Export	417	Kyrgyzstan	KGZ	276	Germany	DEU								93	SPEC.TRANSACT.NOT CLASSD	1	No Quantity							21760			0
S3	2016	2016	2016	2	0	2	Export	417	Kyrgyzstan	KGZ	276	Germany	DEU								84	CLOTHING AND ACCESSORIES	1	No Quantity							59695			0
S3	2016	2016	2016	2	0	2	Export	417	Kyrgyzstan	KGZ	276	Germany	DEU								83	TRAVEL GOODS,HANDBGS ETC	1	No Quantity							1276			0
S3	2016	2016	2016	2	0	2	Export	418	Lao People's Dem. Rep.	LAO	276	Germany	DEU								84	CLOTHING AND ACCESSORIES	1	No Quantity							44034615			0
S3	2016	2016	2016	2	0	2	Export	417	Kyrgyzstan	KGZ	276	Germany	DEU								87	SCIENTIFIC EQUIPMENT NES	1	No Quantity							8032			0
S3	2016	2016	2016	2	0	2	Export	417	Kyrgyzstan	KGZ	276	Germany	DEU								85	FOOTWEAR	1	No Quantity							3193			0
S3	2016	2016	2016	2	0	2	Export	418	Lao People's Dem. Rep.	LAO	276	Germany	DEU								85	FOOTWEAR	1	No Quantity							1083704			0
S3	2016	2016	2016	2	0	2	Export	417	Kyrgyzstan	KGZ	276	Germany	DEU								33	PETROLEUM,PETROL.PRODUCT	1	No Quantity							27948			0
S3	2016	2016	2016	2	0	2	Export	418	Lao People's Dem. Rep.	LAO	276	Germany	DEU								29	CRUDE ANIMAL,VEG.MATERL.	1	No Quantity							100000			0
S3	2016	2016	2016	2	0	2	Export	418	Lao People's Dem. Rep.	LAO	276	Germany	DEU								42	FIXED VEG. FATS AND OILS	1	No Quantity							340			0
S3	2016	2016	2016	2	0	2	Export	417	Kyrgyzstan	KGZ	276	Germany	DEU								43	ANIMAL,VEG.FATS,OILS,NES	1	No Quantity							328			0
S3	2016	2016	2016	2	0	2	Export	417	Kyrgyzstan	KGZ	276	Germany	DEU								54	MEDICINAL,PHARM.PRODUCTS	1	No Quantity							83			0
S3	2016	2016	2016	2	0	2	Export	417	Kyrgyzstan	KGZ	276	Germany	DEU								55	ESSENTL.OILS,PERFUME,ETC	1	No Quantity							153			0
S3	2016	2016	2016	2	0	2	Export	417	Kyrgyzstan	KGZ	276	Germany	DEU								29	CRUDE ANIMAL,VEG.MATERL.	1	No Quantity							2044			0
S3	2016	2016	2016	2	0	2	Export	417	Kyrgyzstan	KGZ	276	Germany	DEU								28	METALLIFEROUS ORE,SCRAP	1	No Quantity							874232			0
S3	2016	2016	2016	2	0	2	Export	418	Lao People's Dem. Rep.	LAO	276	Germany	DEU								26	TEXTILE FIBRES	1	No Quantity							125695			0
S3	2016	2016	2016	2	0	2	Export	417	Kyrgyzstan	KGZ	276	Germany	DEU								27	CRUDE FERTILIZER,MINERAL	1	No Quantity							56			0
S3	2016	2016	2016	2	0	2	Export	417	Kyrgyzstan	KGZ	276	Germany	DEU								26	TEXTILE FIBRES	1	No Quantity							12341			0
S3	2016	2016	2016	2	0	2	Export	417	Kyrgyzstan	KGZ	276	Germany	DEU								05	VEGETABLES AND FRUIT	1	No Quantity							836040			0
S3	2016	2016	2016	2	0	2	Export	417	Kyrgyzstan	KGZ	276	Germany	DEU								06	SUGAR,SUGR.PREPTNS,HONEY	1	No Quantity							79			0
S3	2016	2016	2016	2	0	2	Export	418	Lao People's Dem. Rep.	LAO	276	Germany	DEU								05	VEGETABLES AND FRUIT	1	No Quantity							319			0
S3	2016	2016	2016	2	0	2	Export	418	Lao People's Dem. Rep.	LAO	276	Germany	DEU								22	OIL SEED,OLEAGINUS FRUIT	1	No Quantity							1410			0
S3	2016	2016	2016	2	0	2	Export	417	Kyrgyzstan	KGZ	276	Germany	DEU								22	OIL SEED,OLEAGINUS FRUIT	1	No Quantity							75			0
S3	2016	2016	2016	2	0	2	Export	417	Kyrgyzstan	KGZ	276	Germany	DEU								21	HIDES,SKINS,FURSKINS,RAW	1	No Quantity							73622			0
S3	2016	2016	2016	2	0	2	Export	418	Lao People's Dem. Rep.	LAO	276	Germany	DEU								12	TOBACCO,TOBACCO MANUFACT	1	No Quantity							39584			0
S3	2016	2016	2016	2	0	2	Export	417	Kyrgyzstan	KGZ	276	Germany	DEU								11	BEVERAGES	1	No Quantity							781			0
S3	2016	2016	2016	2	0	2	Export	418	Lao People's Dem. Rep.	LAO	276	Germany	DEU								07	COFFEE,TEA,COCOA,SPICES	1	No Quantity							3553708			0
S3	2016	2016	2016	2	0	2	Export	417	Kyrgyzstan	KGZ	276	Germany	DEU								09	MISC.EDIBLE PRODUCTS ETC	1	No Quantity							45487			0
S3	2016	2016	2016	2	0	2	Export	417	Kyrgyzstan	KGZ	276	Germany	DEU								59	CHEMICAL MATERIALS NES	1	No Quantity							761715			0
S3	2016	2016	2016	2	0	2	Export	417	Kyrgyzstan	KGZ	276	Germany	DEU								63	CORK, WOOD MANUFACTURES	1	No Quantity							274			0
S3	2016	2016	2016	2	0	2	Export	417	Kyrgyzstan	KGZ	276	Germany	DEU								65	TEXTILE YARN,FABRIC,ETC.	1	No Quantity							45894			0
S3	2016	2016	2016	2	0	2	Export	417	Kyrgyzstan	KGZ	276	Germany	DEU								69	METALS MANUFACTURES,NES	1	No Quantity							20523			0
S3	2016	2016	2016	2	0	2	Export	417	Kyrgyzstan	KGZ	276	Germany	DEU								67	IRON AND STEEL	1	No Quantity							496			0
S3	2016	2016	2016	2	0	2	Export	417	Kyrgyzstan	KGZ	276	Germany	DEU								68	NON-FERROUS METALS	1	No Quantity							1577029			0
S3	2016	2016	2016	2	0	2	Export	417	Kyrgyzstan	KGZ	276	Germany	DEU								71	POWER GENERATNG.MACHINES	1	No Quantity							1620846			0
S3	2016	2016	2016	2	0	2	Export	418	Lao People's Dem. Rep.	LAO	276	Germany	DEU								65	TEXTILE YARN,FABRIC,ETC.	1	No Quantity							42561			0
S3	2016	2016	2016	2	0	2	Export	418	Lao People's Dem. Rep.	LAO	276	Germany	DEU								64	PAPER,PAPERBOARD,ETC.	1	No Quantity							396858			0
S3	2016	2016	2016	2	0	2	Export	417	Kyrgyzstan	KGZ	276	Germany	DEU								66	NON-METAL.MINERAL MANFCT	1	No Quantity							137			0
S3	2016	2016	2016	2	0	2	Export	418	Lao People's Dem. Rep.	LAO	276	Germany	DEU								66	NON-METAL.MINERAL MANFCT	1	No Quantity							1930			0
S3	2016	2016	2016	2	0	2	Export	417	Kyrgyzstan	KGZ	276	Germany	DEU								76	TELECOMM.SOUND EQUIP ETC	1	No Quantity							31106			0
S3	2016	2016	2016	2	0	2	Export	417	Kyrgyzstan	KGZ	276	Germany	DEU								77	ELEC MCH APPAR,PARTS,NES	1	No Quantity							72953			0
S3	2016	2016	2016	2	0	2	Export	417	Kyrgyzstan	KGZ	276	Germany	DEU								74	GENERAL INDUSTL.MACH.NES	1	No Quantity							20803			0
S3	2016	2016	2016	2	0	2	Export	417	Kyrgyzstan	KGZ	276	Germany	DEU								73	METALWORKING MACHINERY	1	No Quantity							890			0
S3	2016	2016	2016	2	0	2	Export	418	Lao People's Dem. Rep.	LAO	276	Germany	DEU								73	METALWORKING MACHINERY	1	No Quantity							534835			0
S3	2016	2016	2016	2	0	2	Export	417	Kyrgyzstan	KGZ	276	Germany	DEU								72	SPECIAL.INDUST.MACHINERY	1	No Quantity							26530			0
S3	2016	2016	2016	2	0	2	Export	418	Lao People's Dem. Rep.	LAO	276	Germany	DEU								72	SPECIAL.INDUST.MACHINERY	1	No Quantity							657345			0
S3	2016	2016	2016	2	0	2	Export	417	Kyrgyzstan	KGZ	276	Germany	DEU								78	ROAD VEHICLES	1	No Quantity							143225			0
S3	2016	2016	2016	2	0	2	Export	417	Kyrgyzstan	KGZ	276	Germany	DEU								75	OFFICE MACHINES,ADP MACH	1	No Quantity							77923			0
S3	2016	2016	2016	2	0	2	Export	418	Lao People's Dem. Rep.	LAO	276	Germany	DEU								77	ELEC MCH APPAR,PARTS,NES	1	No Quantity							10530			0
S3	2016	2016	2016	2	0	2	Export	417	Kyrgyzstan	KGZ	276	Germany	DEU								79	OTHR.TRANSPORT EQUIPMENT	1	No Quantity							300			0
S3	2016	2016	2016	2	0	2	Export	417	Kyrgyzstan	KGZ	276	Germany	DEU								81	PREFAB BUILDGS,FTTNG ETC	1	No Quantity							4451			0
S3	2016	2016	2016	2	0	2	Export	417	Kyrgyzstan	KGZ	276	Germany	DEU								82	FURNITURE,BEDDING,ETC.	1	No Quantity							2167			0
S3	2016	2016	2016	2	0	2	Export	417	Kyrgyzstan	KGZ	300	Greece	GRC								26	TEXTILE FIBRES	1	No Quantity							439			0
S3	2016	2016	2016	2	0	2	Export	417	Kyrgyzstan	KGZ	300	Greece	GRC								33	PETROLEUM,PETROL.PRODUCT	1	No Quantity							2675			0
S3	2016	2016	2016	2	0	2	Export	418	Lao People's Dem. Rep.	LAO	308	Grenada	GRD								84	CLOTHING AND ACCESSORIES	1	No Quantity							267			0
S3	2016	2016	2016	2	0	2	Export	418	Lao People's Dem. Rep.	LAO	320	Guatemala	GTM								77	ELEC MCH APPAR,PARTS,NES	1	No Quantity							51653			0
S3	2016	2016	2016	2	0	2	Export	418	Lao People's Dem. Rep.	LAO	336	Holy See (Vatican City State)	VAT								77	ELEC MCH APPAR,PARTS,NES	1	No Quantity							4416			0
S3	2016	2016	2016	2	0	2	Export	418	Lao People's Dem. Rep.	LAO	336	Holy See (Vatican City State)	VAT								72	SPECIAL.INDUST.MACHINERY	1	No Quantity							6000			0
S3	2016	2016	2016	2	0	2	Export	418	Lao People's Dem. Rep.	LAO	336	Holy See (Vatican City State)	VAT								74	GENERAL INDUSTL.MACH.NES	1	No Quantity							16800			0
S3	2016	2016	2016	2	0	2	Export	418	Lao People's Dem. Rep.	LAO	344	China, Hong Kong SAR	HKG								74	GENERAL INDUSTL.MACH.NES	1	No Quantity							23343			0
S3	2016	2016	2016	2	0	2	Export	417	Kyrgyzstan	KGZ	344	China, Hong Kong SAR	HKG								77	ELEC MCH APPAR,PARTS,NES	1	No Quantity							2184			0
S3	2016	2016	2016	2	0	2	Export	417	Kyrgyzstan	KGZ	344	China, Hong Kong SAR	HKG								76	TELECOMM.SOUND EQUIP ETC	1	No Quantity							174861			0
S3	2016	2016	2016	2	0	2	Export	418	Lao People's Dem. Rep.	LAO	344	China, Hong Kong SAR	HKG								77	ELEC MCH APPAR,PARTS,NES	1	No Quantity							306038			0
S3	2016	2016	2016	2	0	2	Export	417	Kyrgyzstan	KGZ	344	China, Hong Kong SAR	HKG								78	ROAD VEHICLES	1	No Quantity							9474			0
S3	2016	2016	2016	2	0	2	Export	418	Lao People's Dem. Rep.	LAO	344	China, Hong Kong SAR	HKG								75	OFFICE MACHINES,ADP MACH	1	No Quantity							22000			0
S3	2016	2016	2016	2	0	2	Export	417	Kyrgyzstan	KGZ	344	China, Hong Kong SAR	HKG								66	NON-METAL.MINERAL MANFCT	1	No Quantity							26463			0
S3	2016	2016	2016	2	0	2	Export	418	Lao People's Dem. Rep.	LAO	344	China, Hong Kong SAR	HKG								64	PAPER,PAPERBOARD,ETC.	1	No Quantity							285			0
S3	2016	2016	2016	2	0	2	Export	418	Lao People's Dem. Rep.	LAO	344	China, Hong Kong SAR	HKG								65	TEXTILE YARN,FABRIC,ETC.	1	No Quantity							68687			0
S3	2016	2016	2016	2	0	2	Export	418	Lao People's Dem. Rep.	LAO	344	China, Hong Kong SAR	HKG								69	METALS MANUFACTURES,NES	1	No Quantity							545196			0
S3	2016	2016	2016	2	0	2	Export	418	Lao People's Dem. Rep.	LAO	344	China, Hong Kong SAR	HKG								68	NON-FERROUS METALS	1	No Quantity							341390			0
S3	2016	2016	2016	2	0	2	Export	418	Lao People's Dem. Rep.	LAO	344	China, Hong Kong SAR	HKG								62	RUBBER MANUFACTURES, NES	1	No Quantity							40722			0
S3	2016	2016	2016	2	0	2	Export	418	Lao People's Dem. Rep.	LAO	344	China, Hong Kong SAR	HKG								55	ESSENTL.OILS,PERFUME,ETC	1	No Quantity							40			0
S3	2016	2016	2016	2	0	2	Export	418	Lao People's Dem. Rep.	LAO	344	China, Hong Kong SAR	HKG								57	PLASTICS IN PRIMARY FORM	1	No Quantity							390			0
S3	2016	2016	2016	2	0	2	Export	417	Kyrgyzstan	KGZ	344	China, Hong Kong SAR	HKG								33	PETROLEUM,PETROL.PRODUCT	1	No Quantity							209962			0
S3	2016	2016	2016	2	0	2	Export	417	Kyrgyzstan	KGZ	344	China, Hong Kong SAR	HKG								27	CRUDE FERTILIZER,MINERAL	1	No Quantity							44709			0
S3	2016	2016	2016	2	0	2	Export	418	Lao People's Dem. Rep.	LAO	344	China, Hong Kong SAR	HKG								28	METALLIFEROUS ORE,SCRAP	1	No Quantity							20000			0
S3	2016	2016	2016	2	0	2	Export	418	Lao People's Dem. Rep.	LAO	344	China, Hong Kong SAR	HKG								07	COFFEE,TEA,COCOA,SPICES	1	No Quantity							4590			0
S3	2016	2016	2016	2	0	2	Export	418	Lao People's Dem. Rep.	LAO	344	China, Hong Kong SAR	HKG								12	TOBACCO,TOBACCO MANUFACT	1	No Quantity							5452383			0
S3	2016	2016	2016	2	0	2	Export	418	Lao People's Dem. Rep.	LAO	344	China, Hong Kong SAR	HKG								09	MISC.EDIBLE PRODUCTS ETC	1	No Quantity							828			0
S3	2016	2016	2016	2	0	2	Export	418	Lao People's Dem. Rep.	LAO	344	China, Hong Kong SAR	HKG								21	HIDES,SKINS,FURSKINS,RAW	1	No Quantity							711			0
S3	2016	2016	2016	2	0	2	Export	418	Lao People's Dem. Rep.	LAO	344	China, Hong Kong SAR	HKG								23	CRUDE RUBBER	1	No Quantity							123999			0
S3	2016	2016	2016	2	0	2	Export	418	Lao People's Dem. Rep.	LAO	344	China, Hong Kong SAR	HKG								05	VEGETABLES AND FRUIT	1	No Quantity							1260			0
S3	2016	2016	2016	2	0	2	Export	417	Kyrgyzstan	KGZ	344	China, Hong Kong SAR	HKG								06	SUGAR,SUGR.PREPTNS,HONEY	1	No Quantity							3849			0
S3	2016	2016	2016	2	0	2	Export	418	Lao People's Dem. Rep.	LAO	344	China, Hong Kong SAR	HKG								84	CLOTHING AND ACCESSORIES	1	No Quantity							157017			0
S3	2016	2016	2016	2	0	2	Export	417	Kyrgyzstan	KGZ	344	China, Hong Kong SAR	HKG								84	CLOTHING AND ACCESSORIES	1	No Quantity							238			0
S3	2016	2016	2016	2	0	2	Export	418	Lao People's Dem. Rep.	LAO	344	China, Hong Kong SAR	HKG								85	FOOTWEAR	1	No Quantity							92999			0
S3	2016	2016	2016	2	0	2	Export	417	Kyrgyzstan	KGZ	344	China, Hong Kong SAR	HKG								87	SCIENTIFIC EQUIPMENT NES	1	No Quantity							4000			0
S3	2016	2016	2016	2	0	2	Export	418	Lao People's Dem. Rep.	LAO	344	China, Hong Kong SAR	HKG								89	MISC MANUFCTRD GOODS NES	1	No Quantity							322866			0
S3	2016	2016	2016	2	0	2	Export	417	Kyrgyzstan	KGZ	344	China, Hong Kong SAR	HKG								89	MISC MANUFCTRD GOODS NES	1	No Quantity							1501			0
S3	2016	2016	2016	2	0	2	Export	417	Kyrgyzstan	KGZ	348	Hungary	HUN								89	MISC MANUFCTRD GOODS NES	1	No Quantity							13862			0
S3	2016	2016	2016	2	0	2	Export	417	Kyrgyzstan	KGZ	348	Hungary	HUN								87	SCIENTIFIC EQUIPMENT NES	1	No Quantity							1194			0
S3	2016	2016	2016	2	0	2	Export	417	Kyrgyzstan	KGZ	348	Hungary	HUN								85	FOOTWEAR	1	No Quantity							530			0
S3	2016	2016	2016	2	0	2	Export	417	Kyrgyzstan	KGZ	348	Hungary	HUN								83	TRAVEL GOODS,HANDBGS ETC	1	No Quantity							303			0
S3	2016	2016	2016	2	0	2	Export	417	Kyrgyzstan	KGZ	348	Hungary	HUN								12	TOBACCO,TOBACCO MANUFACT	1	No Quantity							166813			0
S3	2016	2016	2016	2	0	2	Export	417	Kyrgyzstan	KGZ	348	Hungary	HUN								26	TEXTILE FIBRES	1	No Quantity							689			0
S3	2016	2016	2016	2	0	2	Export	417	Kyrgyzstan	KGZ	348	Hungary	HUN								65	TEXTILE YARN,FABRIC,ETC.	1	No Quantity							111			0
S3	2016	2016	2016	2	0	2	Export	417	Kyrgyzstan	KGZ	348	Hungary	HUN								63	CORK, WOOD MANUFACTURES	1	No Quantity							162			0
S3	2016	2016	2016	2	0	2	Export	417	Kyrgyzstan	KGZ	348	Hungary	HUN								69	METALS MANUFACTURES,NES	1	No Quantity							1168			0
S3	2016	2016	2016	2	0	2	Export	417	Kyrgyzstan	KGZ	348	Hungary	HUN								66	NON-METAL.MINERAL MANFCT	1	No Quantity							1218			0
S3	2016	2016	2016	2	0	2	Export	417	Kyrgyzstan	KGZ	348	Hungary	HUN								82	FURNITURE,BEDDING,ETC.	1	No Quantity							2314			0
S3	2016	2016	2016	2	0	2	Export	417	Kyrgyzstan	KGZ	348	Hungary	HUN								81	PREFAB BUILDGS,FTTNG ETC	1	No Quantity							152			0
S3	2016	2016	2016	2	0	2	Export	417	Kyrgyzstan	KGZ	348	Hungary	HUN								78	ROAD VEHICLES	1	No Quantity							21395			0
S3	2016	2016	2016	2	0	2	Export	417	Kyrgyzstan	KGZ	348	Hungary	HUN								76	TELECOMM.SOUND EQUIP ETC	1	No Quantity							247			0
S3	2016	2016	2016	2	0	2	Export	417	Kyrgyzstan	KGZ	348	Hungary	HUN								77	ELEC MCH APPAR,PARTS,NES	1	No Quantity							5778			0
S3	2016	2016	2016	2	0	2	Export	417	Kyrgyzstan	KGZ	348	Hungary	HUN								74	GENERAL INDUSTL.MACH.NES	1	No Quantity							97			0
S3	2016	2016	2016	2	0	2	Export	418	Lao People's Dem. Rep.	LAO	352	Iceland	ISL								84	CLOTHING AND ACCESSORIES	1	No Quantity							484072			0
S3	2016	2016	2016	2	0	2	Export	418	Lao People's Dem. Rep.	LAO	360	Indonesia	IDN								87	SCIENTIFIC EQUIPMENT NES	1	No Quantity							16640			0
S3	2016	2016	2016	2	0	2	Export	418	Lao People's Dem. Rep.	LAO	360	Indonesia	IDN								89	MISC MANUFCTRD GOODS NES	1	No Quantity							3434			0
S3	2016	2016	2016	2	0	2	Export	418	Lao People's Dem. Rep.	LAO	360	Indonesia	IDN								97	GOLD,NONMONTRY EXCL ORES	1	No Quantity							3412287			0
S3	2016	2016	2016	2	0	2	Export	418	Lao People's Dem. Rep.	LAO	360	Indonesia	IDN								73	METALWORKING MACHINERY	1	No Quantity							21600			0
S3	2016	2016	2016	2	0	2	Export	418	Lao People's Dem. Rep.	LAO	360	Indonesia	IDN								71	POWER GENERATNG.MACHINES	1	No Quantity							4360			0
S3	2016	2016	2016	2	0	2	Export	418	Lao People's Dem. Rep.	LAO	360	Indonesia	IDN								65	TEXTILE YARN,FABRIC,ETC.	1	No Quantity							54598			0
S3	2016	2016	2016	2	0	2	Export	418	Lao People's Dem. Rep.	LAO	360	Indonesia	IDN								64	PAPER,PAPERBOARD,ETC.	1	No Quantity							748			0
S3	2016	2016	2016	2	0	2	Export	418	Lao People's Dem. Rep.	LAO	360	Indonesia	IDN								69	METALS MANUFACTURES,NES	1	No Quantity							5070			0
S3	2016	2016	2016	2	0	2	Export	417	Kyrgyzstan	KGZ	360	Indonesia	IDN								61	LEATHER, LEATHER GOODS	1	No Quantity							31305			0
S3	2016	2016	2016	2	0	2	Export	418	Lao People's Dem. Rep.	LAO	360	Indonesia	IDN								12	TOBACCO,TOBACCO MANUFACT	1	No Quantity							38577			0
S3	2016	2016	2016	2	0	2	Export	418	Lao People's Dem. Rep.	LAO	360	Indonesia	IDN								00	LIVE ANIMALS	1	No Quantity							6900			0
S3	2016	2016	2016	2	0	2	Export	417	Kyrgyzstan	KGZ	364	Iran	IRN								01	MEAT, MEAT PREPARATIONS	1	No Quantity							290760			0
S3	2016	2016	2016	2	0	2	Export	417	Kyrgyzstan	KGZ	364	Iran	IRN								04	CEREALS,CEREAL PREPRTNS.	1	No Quantity							3000			0
S3	2016	2016	2016	2	0	2	Export	417	Kyrgyzstan	KGZ	364	Iran	IRN								05	VEGETABLES AND FRUIT	1	No Quantity							1736564			0
S3	2016	2016	2016	2	0	2	Export	417	Kyrgyzstan	KGZ	364	Iran	IRN								26	TEXTILE FIBRES	1	No Quantity							55000			0
S3	2016	2016	2016	2	0	2	Export	418	Lao People's Dem. Rep.	LAO	364	Iran	IRN								26	TEXTILE FIBRES	1	No Quantity							13700			0
S3	2016	2016	2016	2	0	2	Export	417	Kyrgyzstan	KGZ	364	Iran	IRN								33	PETROLEUM,PETROL.PRODUCT	1	No Quantity							24404			0
S3	2016	2016	2016	2	0	2	Export	417	Kyrgyzstan	KGZ	364	Iran	IRN								59	CHEMICAL MATERIALS NES	1	No Quantity							221			0
S3	2016	2016	2016	2	0	2	Export	417	Kyrgyzstan	KGZ	364	Iran	IRN								63	CORK, WOOD MANUFACTURES	1	No Quantity							1143			0
S3	2016	2016	2016	2	0	2	Export	417	Kyrgyzstan	KGZ	364	Iran	IRN								64	PAPER,PAPERBOARD,ETC.	1	No Quantity							37			0
S3	2016	2016	2016	2	0	2	Export	417	Kyrgyzstan	KGZ	364	Iran	IRN								69	METALS MANUFACTURES,NES	1	No Quantity							9036			0
S3	2016	2016	2016	2	0	2	Export	417	Kyrgyzstan	KGZ	364	Iran	IRN								72	SPECIAL.INDUST.MACHINERY	1	No Quantity							13277			0
S3	2016	2016	2016	2	0	2	Export	417	Kyrgyzstan	KGZ	364	Iran	IRN								73	METALWORKING MACHINERY	1	No Quantity							6644			0
S3	2016	2016	2016	2	0	2	Export	417	Kyrgyzstan	KGZ	364	Iran	IRN								74	GENERAL INDUSTL.MACH.NES	1	No Quantity							3053			0
S3	2016	2016	2016	2	0	2	Export	417	Kyrgyzstan	KGZ	364	Iran	IRN								77	ELEC MCH APPAR,PARTS,NES	1	No Quantity							168			0
S3	2016	2016	2016	2	0	2	Export	417	Kyrgyzstan	KGZ	364	Iran	IRN								79	OTHR.TRANSPORT EQUIPMENT	1	No Quantity							6000000			0
S3	2016	2016	2016	2	0	2	Export	417	Kyrgyzstan	KGZ	364	Iran	IRN								89	MISC MANUFCTRD GOODS NES	1	No Quantity							2503			0
S3	2016	2016	2016	2	0	2	Export	417	Kyrgyzstan	KGZ	364	Iran	IRN								87	SCIENTIFIC EQUIPMENT NES	1	No Quantity							1847			0
S3	2016	2016	2016	2	0	2	Export	417	Kyrgyzstan	KGZ	368	Iraq	IRQ								84	CLOTHING AND ACCESSORIES	1	No Quantity							1561			0
S3	2016	2016	2016	2	0	2	Export	417	Kyrgyzstan	KGZ	368	Iraq	IRQ								77	ELEC MCH APPAR,PARTS,NES	1	No Quantity							1			0
S3	2016	2016	2016	2	0	2	Export	417	Kyrgyzstan	KGZ	368	Iraq	IRQ								65	TEXTILE YARN,FABRIC,ETC.	1	No Quantity							260			0
S3	2016	2016	2016	2	0	2	Export	417	Kyrgyzstan	KGZ	368	Iraq	IRQ								05	VEGETABLES AND FRUIT	1	No Quantity							350683			0
S3	2016	2016	2016	2	0	2	Export	417	Kyrgyzstan	KGZ	368	Iraq	IRQ								06	SUGAR,SUGR.PREPTNS,HONEY	1	No Quantity							6615			0
S3	2016	2016	2016	2	0	2	Export	417	Kyrgyzstan	KGZ	368	Iraq	IRQ								07	COFFEE,TEA,COCOA,SPICES	1	No Quantity							59200			0
S3	2016	2016	2016	2	0	2	Export	417	Kyrgyzstan	KGZ	368	Iraq	IRQ								04	CEREALS,CEREAL PREPRTNS.	1	No Quantity							42993			0
S3	2016	2016	2016	2	0	2	Export	417	Kyrgyzstan	KGZ	368	Iraq	IRQ								12	TOBACCO,TOBACCO MANUFACT	1	No Quantity							3024175			0
S3	2016	2016	2016	2	0	2	Export	417	Kyrgyzstan	KGZ	368	Iraq	IRQ								22	OIL SEED,OLEAGINUS FRUIT	1	No Quantity							400			0
S3	2016	2016	2016	2	0	2	Export	417	Kyrgyzstan	KGZ	372	Ireland	IRL								02	DAIRY PRODUCTS,BIRD EGGS	1	No Quantity							18			0
S3	2016	2016	2016	2	0	2	Export	417	Kyrgyzstan	KGZ	372	Ireland	IRL								28	METALLIFEROUS ORE,SCRAP	1	No Quantity							20			0
S3	2016	2016	2016	2	0	2	Export	418	Lao People's Dem. Rep.	LAO	372	Ireland	IRL								84	CLOTHING AND ACCESSORIES	1	No Quantity							41218			0
S3	2016	2016	2016	2	0	2	Export	417	Kyrgyzstan	KGZ	376	Israel	ISR								87	SCIENTIFIC EQUIPMENT NES	1	No Quantity							434			0
S3	2016	2016	2016	2	0	2	Export	417	Kyrgyzstan	KGZ	376	Israel	ISR								89	MISC MANUFCTRD GOODS NES	1	No Quantity							477			0
S3	2016	2016	2016	2	0	2	Export	417	Kyrgyzstan	KGZ	376	Israel	ISR								28	METALLIFEROUS ORE,SCRAP	1	No Quantity							20			0
S3	2016	2016	2016	2	0	2	Export	418	Lao People's Dem. Rep.	LAO	376	Israel	ISR								29	CRUDE ANIMAL,VEG.MATERL.	1	No Quantity							1100			0
S3	2016	2016	2016	2	0	2	Export	417	Kyrgyzstan	KGZ	376	Israel	ISR								12	TOBACCO,TOBACCO MANUFACT	1	No Quantity							4947			0
S3	2016	2016	2016	2	0	2	Export	417	Kyrgyzstan	KGZ	376	Israel	ISR								76	TELECOMM.SOUND EQUIP ETC	1	No Quantity							648			0
S3	2016	2016	2016	2	0	2	Export	417	Kyrgyzstan	KGZ	381	Italy	ITA								77	ELEC MCH APPAR,PARTS,NES	1	No Quantity							9958			0
S3	2016	2016	2016	2	0	2	Export	417	Kyrgyzstan	KGZ	381	Italy	ITA								74	GENERAL INDUSTL.MACH.NES	1	No Quantity							18111			0
S3	2016	2016	2016	2	0	2	Export	417	Kyrgyzstan	KGZ	381	Italy	ITA								72	SPECIAL.INDUST.MACHINERY	1	No Quantity							86653			0
S3	2016	2016	2016	2	0	2	Export	417	Kyrgyzstan	KGZ	381	Italy	ITA								79	OTHR.TRANSPORT EQUIPMENT	1	No Quantity							211209			0
S3	2016	2016	2016	2	0	2	Export	417	Kyrgyzstan	KGZ	381	Italy	ITA								81	PREFAB BUILDGS,FTTNG ETC	1	No Quantity							597			0
S3	2016	2016	2016	2	0	2	Export	417	Kyrgyzstan	KGZ	381	Italy	ITA								65	TEXTILE YARN,FABRIC,ETC.	1	No Quantity							8002			0
S3	2016	2016	2016	2	0	2	Export	417	Kyrgyzstan	KGZ	381	Italy	ITA								59	CHEMICAL MATERIALS NES	1	No Quantity							10			0
S3	2016	2016	2016	2	0	2	Export	418	Lao People's Dem. Rep.	LAO	381	Italy	ITA								59	CHEMICAL MATERIALS NES	1	No Quantity							26010			0
S3	2016	2016	2016	2	0	2	Export	417	Kyrgyzstan	KGZ	381	Italy	ITA								69	METALS MANUFACTURES,NES	1	No Quantity							14082			0
S3	2016	2016	2016	2	0	2	Export	417	Kyrgyzstan	KGZ	381	Italy	ITA								71	POWER GENERATNG.MACHINES	1	No Quantity							7016			0
S3	2016	2016	2016	2	0	2	Export	418	Lao People's Dem. Rep.	LAO	381	Italy	ITA								64	PAPER,PAPERBOARD,ETC.	1	No Quantity							75655			0
S3	2016	2016	2016	2	0	2	Export	417	Kyrgyzstan	KGZ	381	Italy	ITA								12	TOBACCO,TOBACCO MANUFACT	1	No Quantity							1			0
S3	2016	2016	2016	2	0	2	Export	418	Lao People's Dem. Rep.	LAO	381	Italy	ITA								12	TOBACCO,TOBACCO MANUFACT	1	No Quantity							530			0
S3	2016	2016	2016	2	0	2	Export	418	Lao People's Dem. Rep.	LAO	381	Italy	ITA								07	COFFEE,TEA,COCOA,SPICES	1	No Quantity							1884957			0
S3	2016	2016	2016	2	0	2	Export	417	Kyrgyzstan	KGZ	381	Italy	ITA								11	BEVERAGES	1	No Quantity							6			0
S3	2016	2016	2016	2	0	2	Export	418	Lao People's Dem. Rep.	LAO	381	Italy	ITA								04	CEREALS,CEREAL PREPRTNS.	1	No Quantity							15246			0
S3	2016	2016	2016	2	0	2	Export	417	Kyrgyzstan	KGZ	381	Italy	ITA								05	VEGETABLES AND FRUIT	1	No Quantity							141			0
S3	2016	2016	2016	2	0	2	Export	417	Kyrgyzstan	KGZ	381	Italy	ITA								33	PETROLEUM,PETROL.PRODUCT	1	No Quantity							8482			0
S3	2016	2016	2016	2	0	2	Export	417	Kyrgyzstan	KGZ	381	Italy	ITA								28	METALLIFEROUS ORE,SCRAP	1	No Quantity							191			0
S3	2016	2016	2016	2	0	2	Export	417	Kyrgyzstan	KGZ	381	Italy	ITA								29	CRUDE ANIMAL,VEG.MATERL.	1	No Quantity							1850			0
S3	2016	2016	2016	2	0	2	Export	417	Kyrgyzstan	KGZ	381	Italy	ITA								27	CRUDE FERTILIZER,MINERAL	1	No Quantity							77			0
S3	2016	2016	2016	2	0	2	Export	417	Kyrgyzstan	KGZ	381	Italy	ITA								89	MISC MANUFCTRD GOODS NES	1	No Quantity							22953			0
S3	2016	2016	2016	2	0	2	Export	417	Kyrgyzstan	KGZ	381	Italy	ITA								87	SCIENTIFIC EQUIPMENT NES	1	No Quantity							178			0
S3	2016	2016	2016	2	0	2	Export	418	Lao People's Dem. Rep.	LAO	381	Italy	ITA								85	FOOTWEAR	1	No Quantity							708694			0
S3	2016	2016	2016	2	0	2	Export	418	Lao People's Dem. Rep.	LAO	381	Italy	ITA								84	CLOTHING AND ACCESSORIES	1	No Quantity							6542181			0
S3	2016	2016	2016	2	0	2	Export	417	Kyrgyzstan	KGZ	381	Italy	ITA								84	CLOTHING AND ACCESSORIES	1	No Quantity							623			0
S3	2016	2016	2016	2	0	2	Export	417	Kyrgyzstan	KGZ	392	Japan	JPN								84	CLOTHING AND ACCESSORIES	1	No Quantity							85			0
S3	2016	2016	2016	2	0	2	Export	418	Lao People's Dem. Rep.	LAO	392	Japan	JPN								84	CLOTHING AND ACCESSORIES	1	No Quantity							12978288			0
S3	2016	2016	2016	2	0	2	Export	418	Lao People's Dem. Rep.	LAO	392	Japan	JPN								85	FOOTWEAR	1	No Quantity							18949749			0
S3	2016	2016	2016	2	0	2	Export	417	Kyrgyzstan	KGZ	392	Japan	JPN								85	FOOTWEAR	1	No Quantity							2128			0
S3	2016	2016	2016	2	0	2	Export	417	Kyrgyzstan	KGZ	392	Japan	JPN								87	SCIENTIFIC EQUIPMENT NES	1	No Quantity							15031			0
S3	2016	2016	2016	2	0	2	Export	417	Kyrgyzstan	KGZ	392	Japan	JPN								89	MISC MANUFCTRD GOODS NES	1	No Quantity							635			0
S3	2016	2016	2016	2	0	2	Export	418	Lao People's Dem. Rep.	LAO	392	Japan	JPN								87	SCIENTIFIC EQUIPMENT NES	1	No Quantity							72250			0
S3	2016	2016	2016	2	0	2	Export	418	Lao People's Dem. Rep.	LAO	392	Japan	JPN								83	TRAVEL GOODS,HANDBGS ETC	1	No Quantity							382468			0
S3	2016	2016	2016	2	0	2	Export	418	Lao People's Dem. Rep.	LAO	392	Japan	JPN								89	MISC MANUFCTRD GOODS NES	1	No Quantity							1164552			0
S3	2016	2016	2016	2	0	2	Export	418	Lao People's Dem. Rep.	LAO	392	Japan	JPN								26	TEXTILE FIBRES	1	No Quantity							38121			0
S3	2016	2016	2016	2	0	2	Export	418	Lao People's Dem. Rep.	LAO	392	Japan	JPN								24	CORK AND WOOD	1	No Quantity							1514621			0
S3	2016	2016	2016	2	0	2	Export	417	Kyrgyzstan	KGZ	392	Japan	JPN								29	CRUDE ANIMAL,VEG.MATERL.	1	No Quantity							101491			0
S3	2016	2016	2016	2	0	2	Export	417	Kyrgyzstan	KGZ	392	Japan	JPN								28	METALLIFEROUS ORE,SCRAP	1	No Quantity							40			0
S3	2016	2016	2016	2	0	2	Export	417	Kyrgyzstan	KGZ	392	Japan	JPN								33	PETROLEUM,PETROL.PRODUCT	1	No Quantity							4944			0
S3	2016	2016	2016	2	0	2	Export	418	Lao People's Dem. Rep.	LAO	392	Japan	JPN								29	CRUDE ANIMAL,VEG.MATERL.	1	No Quantity							1080183			0
S3	2016	2016	2016	2	0	2	Export	417	Kyrgyzstan	KGZ	392	Japan	JPN								54	MEDICINAL,PHARM.PRODUCTS	1	No Quantity							163			0
S3	2016	2016	2016	2	0	2	Export	417	Kyrgyzstan	KGZ	392	Japan	JPN								43	ANIMAL,VEG.FATS,OILS,NES	1	No Quantity							156			0
S3	2016	2016	2016	2	0	2	Export	418	Lao People's Dem. Rep.	LAO	392	Japan	JPN								05	VEGETABLES AND FRUIT	1	No Quantity							811266			0
S3	2016	2016	2016	2	0	2	Export	417	Kyrgyzstan	KGZ	392	Japan	JPN								06	SUGAR,SUGR.PREPTNS,HONEY	1	No Quantity							81350			0
S3	2016	2016	2016	2	0	2	Export	418	Lao People's Dem. Rep.	LAO	392	Japan	JPN								04	CEREALS,CEREAL PREPRTNS.	1	No Quantity							9342			0
S3	2016	2016	2016	2	0	2	Export	418	Lao People's Dem. Rep.	LAO	392	Japan	JPN								11	BEVERAGES	1	No Quantity							30365			0
S3	2016	2016	2016	2	0	2	Export	418	Lao People's Dem. Rep.	LAO	392	Japan	JPN								07	COFFEE,TEA,COCOA,SPICES	1	No Quantity							10645327			0
S3	2016	2016	2016	2	0	2	Export	418	Lao People's Dem. Rep.	LAO	392	Japan	JPN								22	OIL SEED,OLEAGINUS FRUIT	1	No Quantity							43911			0
S3	2016	2016	2016	2	0	2	Export	418	Lao People's Dem. Rep.	LAO	392	Japan	JPN								64	PAPER,PAPERBOARD,ETC.	1	No Quantity							1221790			0
S3	2016	2016	2016	2	0	2	Export	418	Lao People's Dem. Rep.	LAO	392	Japan	JPN								65	TEXTILE YARN,FABRIC,ETC.	1	No Quantity							1353078			0
S3	2016	2016	2016	2	0	2	Export	417	Kyrgyzstan	KGZ	392	Japan	JPN								66	NON-METAL.MINERAL MANFCT	1	No Quantity							440			0
S3	2016	2016	2016	2	0	2	Export	418	Lao People's Dem. Rep.	LAO	392	Japan	JPN								66	NON-METAL.MINERAL MANFCT	1	No Quantity							176640			0
S3	2016	2016	2016	2	0	2	Export	418	Lao People's Dem. Rep.	LAO	392	Japan	JPN								63	CORK, WOOD MANUFACTURES	1	No Quantity							83159			0
S3	2016	2016	2016	2	0	2	Export	417	Kyrgyzstan	KGZ	392	Japan	JPN								69	METALS MANUFACTURES,NES	1	No Quantity							836			0
S3	2016	2016	2016	2	0	2	Export	418	Lao People's Dem. Rep.	LAO	392	Japan	JPN								55	ESSENTL.OILS,PERFUME,ETC	1	No Quantity							2263578			0
S3	2016	2016	2016	2	0	2	Export	417	Kyrgyzstan	KGZ	392	Japan	JPN								65	TEXTILE YARN,FABRIC,ETC.	1	No Quantity							40268			0
S3	2016	2016	2016	2	0	2	Export	417	Kyrgyzstan	KGZ	392	Japan	JPN								64	PAPER,PAPERBOARD,ETC.	1	No Quantity							5			0
S3	2016	2016	2016	2	0	2	Export	417	Kyrgyzstan	KGZ	392	Japan	JPN								63	CORK, WOOD MANUFACTURES	1	No Quantity							2542			0
S3	2016	2016	2016	2	0	2	Export	417	Kyrgyzstan	KGZ	392	Japan	JPN								81	PREFAB BUILDGS,FTTNG ETC	1	No Quantity							8060			0
S3	2016	2016	2016	2	0	2	Export	418	Lao People's Dem. Rep.	LAO	392	Japan	JPN								78	ROAD VEHICLES	1	No Quantity							695953			0
S3	2016	2016	2016	2	0	2	Export	417	Kyrgyzstan	KGZ	392	Japan	JPN								82	FURNITURE,BEDDING,ETC.	1	No Quantity							20			0
S3	2016	2016	2016	2	0	2	Export	418	Lao People's Dem. Rep.	LAO	392	Japan	JPN								82	FURNITURE,BEDDING,ETC.	1	No Quantity							6080			0
S3	2016	2016	2016	2	0	2	Export	417	Kyrgyzstan	KGZ	392	Japan	JPN								78	ROAD VEHICLES	1	No Quantity							300			0
S3	2016	2016	2016	2	0	2	Export	418	Lao People's Dem. Rep.	LAO	392	Japan	JPN								77	ELEC MCH APPAR,PARTS,NES	1	No Quantity							3647402			0
S3	2016	2016	2016	2	0	2	Export	418	Lao People's Dem. Rep.	LAO	392	Japan	JPN								71	POWER GENERATNG.MACHINES	1	No Quantity							610296			0
S3	2016	2016	2016	2	0	2	Export	418	Lao People's Dem. Rep.	LAO	392	Japan	JPN								72	SPECIAL.INDUST.MACHINERY	1	No Quantity							171270			0
S3	2016	2016	2016	2	0	2	Export	417	Kyrgyzstan	KGZ	392	Japan	JPN								74	GENERAL INDUSTL.MACH.NES	1	No Quantity							164			0
S3	2016	2016	2016	2	0	2	Export	418	Lao People's Dem. Rep.	LAO	392	Japan	JPN								74	GENERAL INDUSTL.MACH.NES	1	No Quantity							542			0
S3	2016	2016	2016	2	0	2	Export	417	Kyrgyzstan	KGZ	392	Japan	JPN								77	ELEC MCH APPAR,PARTS,NES	1	No Quantity							133			0
S3	2016	2016	2016	2	0	2	Export	417	Kyrgyzstan	KGZ	398	Kazakhstan	KAZ								77	ELEC MCH APPAR,PARTS,NES	1	No Quantity							3358606			0
S3	2016	2016	2016	2	0	2	Export	417	Kyrgyzstan	KGZ	398	Kazakhstan	KAZ								76	TELECOMM.SOUND EQUIP ETC	1	No Quantity							3466			0
S3	2016	2016	2016	2	0	2	Export	417	Kyrgyzstan	KGZ	398	Kazakhstan	KAZ								73	METALWORKING MACHINERY	1	No Quantity							131			0
S3	2016	2016	2016	2	0	2	Export	417	Kyrgyzstan	KGZ	398	Kazakhstan	KAZ								74	GENERAL INDUSTL.MACH.NES	1	No Quantity							361733			0
S3	2016	2016	2016	2	0	2	Export	417	Kyrgyzstan	KGZ	398	Kazakhstan	KAZ								72	SPECIAL.INDUST.MACHINERY	1	No Quantity							86411			0
S3	2016	2016	2016	2	0	2	Export	417	Kyrgyzstan	KGZ	398	Kazakhstan	KAZ								75	OFFICE MACHINES,ADP MACH	1	No Quantity							50390			0
S3	2016	2016	2016	2	0	2	Export	417	Kyrgyzstan	KGZ	398	Kazakhstan	KAZ								78	ROAD VEHICLES	1	No Quantity							959510			0
S3	2016	2016	2016	2	0	2	Export	417	Kyrgyzstan	KGZ	398	Kazakhstan	KAZ								82	FURNITURE,BEDDING,ETC.	1	No Quantity							885398			0
S3	2016	2016	2016	2	0	2	Export	417	Kyrgyzstan	KGZ	398	Kazakhstan	KAZ								81	PREFAB BUILDGS,FTTNG ETC	1	No Quantity							35669			0
S3	2016	2016	2016	2	0	2	Export	417	Kyrgyzstan	KGZ	398	Kazakhstan	KAZ								63	CORK, WOOD MANUFACTURES	1	No Quantity							17406			0
S3	2016	2016	2016	2	0	2	Export	417	Kyrgyzstan	KGZ	398	Kazakhstan	KAZ								64	PAPER,PAPERBOARD,ETC.	1	No Quantity							2636509			0
S3	2016	2016	2016	2	0	2	Export	417	Kyrgyzstan	KGZ	398	Kazakhstan	KAZ								65	TEXTILE YARN,FABRIC,ETC.	1	No Quantity							328543			0
S3	2016	2016	2016	2	0	2	Export	417	Kyrgyzstan	KGZ	398	Kazakhstan	KAZ								57	PLASTICS IN PRIMARY FORM	1	No Quantity							303			0
S3	2016	2016	2016	2	0	2	Export	417	Kyrgyzstan	KGZ	398	Kazakhstan	KAZ								58	PLASTIC,NON-PRIMARY FORM	1	No Quantity							227105			0
S3	2016	2016	2016	2	0	2	Export	417	Kyrgyzstan	KGZ	398	Kazakhstan	KAZ								59	CHEMICAL MATERIALS NES	1	No Quantity							184417			0
S3	2016	2016	2016	2	0	2	Export	417	Kyrgyzstan	KGZ	398	Kazakhstan	KAZ								62	RUBBER MANUFACTURES, NES	1	No Quantity							15235			0
S3	2016	2016	2016	2	0	2	Export	417	Kyrgyzstan	KGZ	398	Kazakhstan	KAZ								69	METALS MANUFACTURES,NES	1	No Quantity							797083			0
S3	2016	2016	2016	2	0	2	Export	417	Kyrgyzstan	KGZ	398	Kazakhstan	KAZ								67	IRON AND STEEL	1	No Quantity							272966			0
S3	2016	2016	2016	2	0	2	Export	417	Kyrgyzstan	KGZ	398	Kazakhstan	KAZ								68	NON-FERROUS METALS	1	No Quantity							4172			0
S3	2016	2016	2016	2	0	2	Export	417	Kyrgyzstan	KGZ	398	Kazakhstan	KAZ								71	POWER GENERATNG.MACHINES	1	No Quantity							452790			0
S3	2016	2016	2016	2	0	2	Export	417	Kyrgyzstan	KGZ	398	Kazakhstan	KAZ								66	NON-METAL.MINERAL MANFCT	1	No Quantity							14886435			0
S3	2016	2016	2016	2	0	2	Export	417	Kyrgyzstan	KGZ	398	Kazakhstan	KAZ								09	MISC.EDIBLE PRODUCTS ETC	1	No Quantity							311022			0
S3	2016	2016	2016	2	0	2	Export	417	Kyrgyzstan	KGZ	398	Kazakhstan	KAZ								08	ANIMAL FEED STUFF	1	No Quantity							9800			0
S3	2016	2016	2016	2	0	2	Export	417	Kyrgyzstan	KGZ	398	Kazakhstan	KAZ								11	BEVERAGES	1	No Quantity							1938951			0
S3	2016	2016	2016	2	0	2	Export	417	Kyrgyzstan	KGZ	398	Kazakhstan	KAZ								04	CEREALS,CEREAL PREPRTNS.	1	No Quantity							2309615			0
S3	2016	2016	2016	2	0	2	Export	417	Kyrgyzstan	KGZ	398	Kazakhstan	KAZ								03	FISH,CRUSTACEANS,MOLLUSC	1	No Quantity							1236			0
S3	2016	2016	2016	2	0	2	Export	417	Kyrgyzstan	KGZ	398	Kazakhstan	KAZ								02	DAIRY PRODUCTS,BIRD EGGS	1	No Quantity							12856811			0
S3	2016	2016	2016	2	0	2	Export	417	Kyrgyzstan	KGZ	398	Kazakhstan	KAZ								00	LIVE ANIMALS	1	No Quantity							955713			0
S3	2016	2016	2016	2	0	2	Export	417	Kyrgyzstan	KGZ	398	Kazakhstan	KAZ								06	SUGAR,SUGR.PREPTNS,HONEY	1	No Quantity							352012			0
S3	2016	2016	2016	2	0	2	Export	417	Kyrgyzstan	KGZ	398	Kazakhstan	KAZ								07	COFFEE,TEA,COCOA,SPICES	1	No Quantity							457967			0
S3	2016	2016	2016	2	0	2	Export	417	Kyrgyzstan	KGZ	398	Kazakhstan	KAZ								05	VEGETABLES AND FRUIT	1	No Quantity							14755188			0
S3	2016	2016	2016	2	0	2	Export	417	Kyrgyzstan	KGZ	398	Kazakhstan	KAZ								51	ORGANIC CHEMICALS	1	No Quantity							6585			0
S3	2016	2016	2016	2	0	2	Export	417	Kyrgyzstan	KGZ	398	Kazakhstan	KAZ								54	MEDICINAL,PHARM.PRODUCTS	1	No Quantity							14633			0
S3	2016	2016	2016	2	0	2	Export	417	Kyrgyzstan	KGZ	398	Kazakhstan	KAZ								55	ESSENTL.OILS,PERFUME,ETC	1	No Quantity							71805			0
S3	2016	2016	2016	2	0	2	Export	417	Kyrgyzstan	KGZ	398	Kazakhstan	KAZ								52	INORGANIC CHEMICALS	1	No Quantity							11844			0
S3	2016	2016	2016	2	0	2	Export	417	Kyrgyzstan	KGZ	398	Kazakhstan	KAZ								53	DYES,COLOURING MATERIALS	1	No Quantity							10141			0
S3	2016	2016	2016	2	0	2	Export	417	Kyrgyzstan	KGZ	398	Kazakhstan	KAZ								32	COAL, COKE, BRIQUETTES	1	No Quantity							5361			0
S3	2016	2016	2016	2	0	2	Export	417	Kyrgyzstan	KGZ	398	Kazakhstan	KAZ								42	FIXED VEG. FATS AND OILS	1	No Quantity							290			0
S3	2016	2016	2016	2	0	2	Export	417	Kyrgyzstan	KGZ	398	Kazakhstan	KAZ								35	ELECTRIC CURRENT	1	No Quantity							103296			0
S3	2016	2016	2016	2	0	2	Export	417	Kyrgyzstan	KGZ	398	Kazakhstan	KAZ								34	GAS,NATURAL,MANUFACTURED	1	No Quantity							11171			0
S3	2016	2016	2016	2	0	2	Export	417	Kyrgyzstan	KGZ	398	Kazakhstan	KAZ								33	PETROLEUM,PETROL.PRODUCT	1	No Quantity							237346			0
S3	2016	2016	2016	2	0	2	Export	417	Kyrgyzstan	KGZ	398	Kazakhstan	KAZ								28	METALLIFEROUS ORE,SCRAP	1	No Quantity							25387240			0
S3	2016	2016	2016	2	0	2	Export	417	Kyrgyzstan	KGZ	398	Kazakhstan	KAZ								29	CRUDE ANIMAL,VEG.MATERL.	1	No Quantity							195			0
S3	2016	2016	2016	2	0	2	Export	417	Kyrgyzstan	KGZ	398	Kazakhstan	KAZ								24	CORK AND WOOD	1	No Quantity							801			0
S3	2016	2016	2016	2	0	2	Export	417	Kyrgyzstan	KGZ	398	Kazakhstan	KAZ								26	TEXTILE FIBRES	1	No Quantity							475710			0
S3	2016	2016	2016	2	0	2	Export	417	Kyrgyzstan	KGZ	398	Kazakhstan	KAZ								27	CRUDE FERTILIZER,MINERAL	1	No Quantity							11292			0
S3	2016	2016	2016	2	0	2	Export	417	Kyrgyzstan	KGZ	398	Kazakhstan	KAZ								93	SPEC.TRANSACT.NOT CLASSD	1	No Quantity							24305287			0
S3	2016	2016	2016	2	0	2	Export	417	Kyrgyzstan	KGZ	398	Kazakhstan	KAZ								88	PHOTO.APPARAT.NES;CLOCKS	1	No Quantity							4205			0
S3	2016	2016	2016	2	0	2	Export	417	Kyrgyzstan	KGZ	398	Kazakhstan	KAZ								89	MISC MANUFCTRD GOODS NES	1	No Quantity							6804982			0
S3	2016	2016	2016	2	0	2	Export	417	Kyrgyzstan	KGZ	398	Kazakhstan	KAZ								87	SCIENTIFIC EQUIPMENT NES	1	No Quantity							396070			0
S3	2016	2016	2016	2	0	2	Export	417	Kyrgyzstan	KGZ	398	Kazakhstan	KAZ								85	FOOTWEAR	1	No Quantity							4361012			0
S3	2016	2016	2016	2	0	2	Export	417	Kyrgyzstan	KGZ	398	Kazakhstan	KAZ								84	CLOTHING AND ACCESSORIES	1	No Quantity							29406341			0
S3	2016	2016	2016	2	0	2	Export	417	Kyrgyzstan	KGZ	398	Kazakhstan	KAZ								83	TRAVEL GOODS,HANDBGS ETC	1	No Quantity							12661			0
S3	2016	2016	2016	2	0	2	Export	417	Kyrgyzstan	KGZ	400	Jordan	JOR								33	PETROLEUM,PETROL.PRODUCT	1	No Quantity							26312			0
S3	2016	2016	2016	2	0	2	Export	417	Kyrgyzstan	KGZ	400	Jordan	JOR								06	SUGAR,SUGR.PREPTNS,HONEY	1	No Quantity							1097			0
S3	2016	2016	2016	2	0	2	Export	417	Kyrgyzstan	KGZ	400	Jordan	JOR								71	POWER GENERATNG.MACHINES	1	No Quantity							526171			0
S3	2016	2016	2016	2	0	2	Export	418	Lao People's Dem. Rep.	LAO	408	Dem. People's Rep. of Korea	PRK								07	COFFEE,TEA,COCOA,SPICES	1	No Quantity							352108			0
S3	2016	2016	2016	2	0	2	Export	418	Lao People's Dem. Rep.	LAO	408	Dem. People's Rep. of Korea	PRK								26	TEXTILE FIBRES	1	No Quantity							82200			0
S3	2016	2016	2016	2	0	2	Export	418	Lao People's Dem. Rep.	LAO	410	Rep. of Korea	KOR								26	TEXTILE FIBRES	1	No Quantity							30685			0
S3	2016	2016	2016	2	0	2	Export	417	Kyrgyzstan	KGZ	410	Rep. of Korea	KOR								26	TEXTILE FIBRES	1	No Quantity							2168			0
S3	2016	2016	2016	2	0	2	Export	418	Lao People's Dem. Rep.	LAO	410	Rep. of Korea	KOR								24	CORK AND WOOD	1	No Quantity							1002564			0
S3	2016	2016	2016	2	0	2	Export	417	Kyrgyzstan	KGZ	410	Rep. of Korea	KOR								29	CRUDE ANIMAL,VEG.MATERL.	1	No Quantity							183286			0
S3	2016	2016	2016	2	0	2	Export	418	Lao People's Dem. Rep.	LAO	410	Rep. of Korea	KOR								28	METALLIFEROUS ORE,SCRAP	1	No Quantity							7983			0
S3	2016	2016	2016	2	0	2	Export	417	Kyrgyzstan	KGZ	410	Rep. of Korea	KOR								33	PETROLEUM,PETROL.PRODUCT	1	No Quantity							14580			0
S3	2016	2016	2016	2	0	2	Export	417	Kyrgyzstan	KGZ	410	Rep. of Korea	KOR								42	FIXED VEG. FATS AND OILS	1	No Quantity							3019			0
S3	2016	2016	2016	2	0	2	Export	418	Lao People's Dem. Rep.	LAO	410	Rep. of Korea	KOR								32	COAL, COKE, BRIQUETTES	1	No Quantity							3725			0
S3	2016	2016	2016	2	0	2	Export	418	Lao People's Dem. Rep.	LAO	410	Rep. of Korea	KOR								29	CRUDE ANIMAL,VEG.MATERL.	1	No Quantity							37422			0
S3	2016	2016	2016	2	0	2	Export	417	Kyrgyzstan	KGZ	410	Rep. of Korea	KOR								43	ANIMAL,VEG.FATS,OILS,NES	1	No Quantity							9189			0
S3	2016	2016	2016	2	0	2	Export	418	Lao People's Dem. Rep.	LAO	410	Rep. of Korea	KOR								07	COFFEE,TEA,COCOA,SPICES	1	No Quantity							658438			0
S3	2016	2016	2016	2	0	2	Export	417	Kyrgyzstan	KGZ	410	Rep. of Korea	KOR								09	MISC.EDIBLE PRODUCTS ETC	1	No Quantity							30			0
S3	2016	2016	2016	2	0	2	Export	417	Kyrgyzstan	KGZ	410	Rep. of Korea	KOR								11	BEVERAGES	1	No Quantity							264			0
S3	2016	2016	2016	2	0	2	Export	418	Lao People's Dem. Rep.	LAO	410	Rep. of Korea	KOR								11	BEVERAGES	1	No Quantity							24155			0
S3	2016	2016	2016	2	0	2	Export	418	Lao People's Dem. Rep.	LAO	410	Rep. of Korea	KOR								22	OIL SEED,OLEAGINUS FRUIT	1	No Quantity							9204			0
S3	2016	2016	2016	2	0	2	Export	417	Kyrgyzstan	KGZ	410	Rep. of Korea	KOR								22	OIL SEED,OLEAGINUS FRUIT	1	No Quantity							102			0
S3	2016	2016	2016	2	0	2	Export	417	Kyrgyzstan	KGZ	410	Rep. of Korea	KOR								06	SUGAR,SUGR.PREPTNS,HONEY	1	No Quantity							10630			0
S3	2016	2016	2016	2	0	2	Export	417	Kyrgyzstan	KGZ	410	Rep. of Korea	KOR								07	COFFEE,TEA,COCOA,SPICES	1	No Quantity							354			0
S3	2016	2016	2016	2	0	2	Export	418	Lao People's Dem. Rep.	LAO	410	Rep. of Korea	KOR								05	VEGETABLES AND FRUIT	1	No Quantity							38903			0
S3	2016	2016	2016	2	0	2	Export	417	Kyrgyzstan	KGZ	410	Rep. of Korea	KOR								05	VEGETABLES AND FRUIT	1	No Quantity							169234			0
S3	2016	2016	2016	2	0	2	Export	417	Kyrgyzstan	KGZ	410	Rep. of Korea	KOR								01	MEAT, MEAT PREPARATIONS	1	No Quantity							592			0
S3	2016	2016	2016	2	0	2	Export	418	Lao People's Dem. Rep.	LAO	410	Rep. of Korea	KOR								03	FISH,CRUSTACEANS,MOLLUSC	1	No Quantity							42560			0
S3	2016	2016	2016	2	0	2	Export	418	Lao People's Dem. Rep.	LAO	410	Rep. of Korea	KOR								67	IRON AND STEEL	1	No Quantity							60200			0
S3	2016	2016	2016	2	0	2	Export	418	Lao People's Dem. Rep.	LAO	410	Rep. of Korea	KOR								68	NON-FERROUS METALS	1	No Quantity							11989			0
S3	2016	2016	2016	2	0	2	Export	417	Kyrgyzstan	KGZ	410	Rep. of Korea	KOR								66	NON-METAL.MINERAL MANFCT	1	No Quantity							769			0
S3	2016	2016	2016	2	0	2	Export	418	Lao People's Dem. Rep.	LAO	410	Rep. of Korea	KOR								63	CORK, WOOD MANUFACTURES	1	No Quantity							11493			0
S3	2016	2016	2016	2	0	2	Export	418	Lao People's Dem. Rep.	LAO	410	Rep. of Korea	KOR								65	TEXTILE YARN,FABRIC,ETC.	1	No Quantity							17477			0
S3	2016	2016	2016	2	0	2	Export	417	Kyrgyzstan	KGZ	410	Rep. of Korea	KOR								61	LEATHER, LEATHER GOODS	1	No Quantity							48			0
S3	2016	2016	2016	2	0	2	Export	418	Lao People's Dem. Rep.	LAO	410	Rep. of Korea	KOR								59	CHEMICAL MATERIALS NES	1	No Quantity							1180			0
S3	2016	2016	2016	2	0	2	Export	418	Lao People's Dem. Rep.	LAO	410	Rep. of Korea	KOR								55	ESSENTL.OILS,PERFUME,ETC	1	No Quantity							40			0
S3	2016	2016	2016	2	0	2	Export	417	Kyrgyzstan	KGZ	410	Rep. of Korea	KOR								64	PAPER,PAPERBOARD,ETC.	1	No Quantity							155			0
S3	2016	2016	2016	2	0	2	Export	417	Kyrgyzstan	KGZ	410	Rep. of Korea	KOR								78	ROAD VEHICLES	1	No Quantity							9300			0
S3	2016	2016	2016	2	0	2	Export	417	Kyrgyzstan	KGZ	410	Rep. of Korea	KOR								72	SPECIAL.INDUST.MACHINERY	1	No Quantity							54476			0
S3	2016	2016	2016	2	0	2	Export	417	Kyrgyzstan	KGZ	410	Rep. of Korea	KOR								76	TELECOMM.SOUND EQUIP ETC	1	No Quantity							24000			0
S3	2016	2016	2016	2	0	2	Export	417	Kyrgyzstan	KGZ	410	Rep. of Korea	KOR								77	ELEC MCH APPAR,PARTS,NES	1	No Quantity							1			0
S3	2016	2016	2016	2	0	2	Export	417	Kyrgyzstan	KGZ	410	Rep. of Korea	KOR								83	TRAVEL GOODS,HANDBGS ETC	1	No Quantity							75			0
S3	2016	2016	2016	2	0	2	Export	418	Lao People's Dem. Rep.	LAO	410	Rep. of Korea	KOR								84	CLOTHING AND ACCESSORIES	1	No Quantity							91693			0
S3	2016	2016	2016	2	0	2	Export	417	Kyrgyzstan	KGZ	410	Rep. of Korea	KOR								87	SCIENTIFIC EQUIPMENT NES	1	No Quantity							346			0
S3	2016	2016	2016	2	0	2	Export	417	Kyrgyzstan	KGZ	410	Rep. of Korea	KOR								89	MISC MANUFCTRD GOODS NES	1	No Quantity							5000			0
S3	2016	2016	2016	2	0	2	Export	418	Lao People's Dem. Rep.	LAO	410	Rep. of Korea	KOR								87	SCIENTIFIC EQUIPMENT NES	1	No Quantity							54313			0
S3	2016	2016	2016	2	0	2	Export	417	Kyrgyzstan	KGZ	414	Kuwait	KWT								89	MISC MANUFCTRD GOODS NES	1	No Quantity							47860			0
S3	2016	2016	2016	2	0	2	Export	418	Lao People's Dem. Rep.	LAO	414	Kuwait	KWT								84	CLOTHING AND ACCESSORIES	1	No Quantity							85518			0
S3	2016	2016	2016	2	0	2	Export	417	Kyrgyzstan	KGZ	414	Kuwait	KWT								83	TRAVEL GOODS,HANDBGS ETC	1	No Quantity							500			0
S3	2016	2016	2016	2	0	2	Export	417	Kyrgyzstan	KGZ	414	Kuwait	KWT								65	TEXTILE YARN,FABRIC,ETC.	1	No Quantity							7200			0
S3	2016	2016	2016	2	0	2	Export	417	Kyrgyzstan	KGZ	414	Kuwait	KWT								61	LEATHER, LEATHER GOODS	1	No Quantity							1000			0
S3	2016	2016	2016	2	0	2	Export	417	Kyrgyzstan	KGZ	414	Kuwait	KWT								05	VEGETABLES AND FRUIT	1	No Quantity							100			0
S3	2016	2016	2016	2	0	2	Export	417	Kyrgyzstan	KGZ	414	Kuwait	KWT								06	SUGAR,SUGR.PREPTNS,HONEY	1	No Quantity							6047			0
S3	2016	2016	2016	2	0	2	Export	417	Kyrgyzstan	KGZ	414	Kuwait	KWT								33	PETROLEUM,PETROL.PRODUCT	1	No Quantity							2640			0
S3	2016	2016	2016	2	0	2	Export	417	Kyrgyzstan	KGZ	428	Latvia	LVA								28	METALLIFEROUS ORE,SCRAP	1	No Quantity							1459368			0
S3	2016	2016	2016	2	0	2	Export	417	Kyrgyzstan	KGZ	428	Latvia	LVA								26	TEXTILE FIBRES	1	No Quantity							1410964			0
S3	2016	2016	2016	2	0	2	Export	417	Kyrgyzstan	KGZ	428	Latvia	LVA								09	MISC.EDIBLE PRODUCTS ETC	1	No Quantity							8172			0
S3	2016	2016	2016	2	0	2	Export	417	Kyrgyzstan	KGZ	428	Latvia	LVA								59	CHEMICAL MATERIALS NES	1	No Quantity							2795			0
S3	2016	2016	2016	2	0	2	Export	417	Kyrgyzstan	KGZ	428	Latvia	LVA								57	PLASTICS IN PRIMARY FORM	1	No Quantity							16000			0
S3	2016	2016	2016	2	0	2	Export	418	Lao People's Dem. Rep.	LAO	428	Latvia	LVA								65	TEXTILE YARN,FABRIC,ETC.	1	No Quantity							9988			0
S3	2016	2016	2016	2	0	2	Export	417	Kyrgyzstan	KGZ	428	Latvia	LVA								68	NON-FERROUS METALS	1	No Quantity							48001			0
S3	2016	2016	2016	2	0	2	Export	417	Kyrgyzstan	KGZ	428	Latvia	LVA								78	ROAD VEHICLES	1	No Quantity							2000			0
S3	2016	2016	2016	2	0	2	Export	418	Lao People's Dem. Rep.	LAO	428	Latvia	LVA								84	CLOTHING AND ACCESSORIES	1	No Quantity							50573			0
S3	2016	2016	2016	2	0	2	Export	417	Kyrgyzstan	KGZ	428	Latvia	LVA								89	MISC MANUFCTRD GOODS NES	1	No Quantity							2719			0
S3	2016	2016	2016	2	0	2	Export	418	Lao People's Dem. Rep.	LAO	434	Libya	LBY								74	GENERAL INDUSTL.MACH.NES	1	No Quantity							52288			0
S3	2016	2016	2016	2	0	2	Export	417	Kyrgyzstan	KGZ	440	Lithuania	LTU								77	ELEC MCH APPAR,PARTS,NES	1	No Quantity							1300			0
S3	2016	2016	2016	2	0	2	Export	417	Kyrgyzstan	KGZ	440	Lithuania	LTU								78	ROAD VEHICLES	1	No Quantity							21432			0
S3	2016	2016	2016	2	0	2	Export	417	Kyrgyzstan	KGZ	440	Lithuania	LTU								81	PREFAB BUILDGS,FTTNG ETC	1	No Quantity							1120			0
S3	2016	2016	2016	2	0	2	Export	417	Kyrgyzstan	KGZ	440	Lithuania	LTU								06	SUGAR,SUGR.PREPTNS,HONEY	1	No Quantity							41900			0
S3	2016	2016	2016	2	0	2	Export	417	Kyrgyzstan	KGZ	440	Lithuania	LTU								05	VEGETABLES AND FRUIT	1	No Quantity							27090			0
S3	2016	2016	2016	2	0	2	Export	417	Kyrgyzstan	KGZ	440	Lithuania	LTU								28	METALLIFEROUS ORE,SCRAP	1	No Quantity							6389397			0
S3	2016	2016	2016	2	0	2	Export	417	Kyrgyzstan	KGZ	440	Lithuania	LTU								55	ESSENTL.OILS,PERFUME,ETC	1	No Quantity							1061396			0
S3	2016	2016	2016	2	0	2	Export	417	Kyrgyzstan	KGZ	440	Lithuania	LTU								89	MISC MANUFCTRD GOODS NES	1	No Quantity							757			0
S3	2016	2016	2016	2	0	2	Export	418	Lao People's Dem. Rep.	LAO	458	Malaysia	MYS								89	MISC MANUFCTRD GOODS NES	1	No Quantity							772550			0
S3	2016	2016	2016	2	0	2	Export	418	Lao People's Dem. Rep.	LAO	458	Malaysia	MYS								84	CLOTHING AND ACCESSORIES	1	No Quantity							115660			0
S3	2016	2016	2016	2	0	2	Export	417	Kyrgyzstan	KGZ	458	Malaysia	MYS								43	ANIMAL,VEG.FATS,OILS,NES	1	No Quantity							72			0
S3	2016	2016	2016	2	0	2	Export	418	Lao People's Dem. Rep.	LAO	458	Malaysia	MYS								42	FIXED VEG. FATS AND OILS	1	No Quantity							68540			0
S3	2016	2016	2016	2	0	2	Export	418	Lao People's Dem. Rep.	LAO	458	Malaysia	MYS								26	TEXTILE FIBRES	1	No Quantity							1500			0
S3	2016	2016	2016	2	0	2	Export	417	Kyrgyzstan	KGZ	458	Malaysia	MYS								06	SUGAR,SUGR.PREPTNS,HONEY	1	No Quantity							73834			0
S3	2016	2016	2016	2	0	2	Export	418	Lao People's Dem. Rep.	LAO	458	Malaysia	MYS								22	OIL SEED,OLEAGINUS FRUIT	1	No Quantity							53353			0
S3	2016	2016	2016	2	0	2	Export	418	Lao People's Dem. Rep.	LAO	458	Malaysia	MYS								23	CRUDE RUBBER	1	No Quantity							1403907			0
S3	2016	2016	2016	2	0	2	Export	418	Lao People's Dem. Rep.	LAO	458	Malaysia	MYS								12	TOBACCO,TOBACCO MANUFACT	1	No Quantity							55200			0
S3	2016	2016	2016	2	0	2	Export	418	Lao People's Dem. Rep.	LAO	458	Malaysia	MYS								77	ELEC MCH APPAR,PARTS,NES	1	No Quantity							273591			0
S3	2016	2016	2016	2	0	2	Export	417	Kyrgyzstan	KGZ	458	Malaysia	MYS								77	ELEC MCH APPAR,PARTS,NES	1	No Quantity							49			0
S3	2016	2016	2016	2	0	2	Export	418	Lao People's Dem. Rep.	LAO	458	Malaysia	MYS								68	NON-FERROUS METALS	1	No Quantity							125993			0
S3	2016	2016	2016	2	0	2	Export	418	Lao People's Dem. Rep.	LAO	458	Malaysia	MYS								64	PAPER,PAPERBOARD,ETC.	1	No Quantity							1660			0
S3	2016	2016	2016	2	0	2	Export	418	Lao People's Dem. Rep.	LAO	462	Maldives	MDV								63	CORK, WOOD MANUFACTURES	1	No Quantity							69300			0
S3	2016	2016	2016	2	0	2	Export	418	Lao People's Dem. Rep.	LAO	462	Maldives	MDV								82	FURNITURE,BEDDING,ETC.	1	No Quantity							70110			0
S3	2016	2016	2016	2	0	2	Export	418	Lao People's Dem. Rep.	LAO	484	Mexico	MEX								77	ELEC MCH APPAR,PARTS,NES	1	No Quantity							204149			0
S3	2016	2016	2016	2	0	2	Export	418	Lao People's Dem. Rep.	LAO	484	Mexico	MEX								71	POWER GENERATNG.MACHINES	1	No Quantity							1475			0
S3	2016	2016	2016	2	0	2	Export	418	Lao People's Dem. Rep.	LAO	484	Mexico	MEX								62	RUBBER MANUFACTURES, NES	1	No Quantity							7781			0
S3	2016	2016	2016	2	0	2	Export	417	Kyrgyzstan	KGZ	484	Mexico	MEX								29	CRUDE ANIMAL,VEG.MATERL.	1	No Quantity							18552			0
S3	2016	2016	2016	2	0	2	Export	418	Lao People's Dem. Rep.	LAO	484	Mexico	MEX								84	CLOTHING AND ACCESSORIES	1	No Quantity							59031			0
S3	2016	2016	2016	2	0	2	Export	418	Lao People's Dem. Rep.	LAO	484	Mexico	MEX								89	MISC MANUFCTRD GOODS NES	1	No Quantity							862			0
S3	2016	2016	2016	2	0	2	Export	417	Kyrgyzstan	KGZ	484	Mexico	MEX								89	MISC MANUFCTRD GOODS NES	1	No Quantity							14715			0
S3	2016	2016	2016	2	0	2	Export	418	Lao People's Dem. Rep.	LAO	490	Other Asia, nes									84	CLOTHING AND ACCESSORIES	1	No Quantity							192767			0
S3	2016	2016	2016	2	0	2	Export	418	Lao People's Dem. Rep.	LAO	490	Other Asia, nes									85	FOOTWEAR	1	No Quantity							21300			0
S3	2016	2016	2016	2	0	2	Export	418	Lao People's Dem. Rep.	LAO	490	Other Asia, nes									28	METALLIFEROUS ORE,SCRAP	1	No Quantity							5246354			0
S3	2016	2016	2016	2	0	2	Export	418	Lao People's Dem. Rep.	LAO	490	Other Asia, nes									27	CRUDE FERTILIZER,MINERAL	1	No Quantity							2			0
S3	2016	2016	2016	2	0	2	Export	418	Lao People's Dem. Rep.	LAO	490	Other Asia, nes									24	CORK AND WOOD	1	No Quantity							10652			0
S3	2016	2016	2016	2	0	2	Export	417	Kyrgyzstan	KGZ	490	Other Asia, nes									54	MEDICINAL,PHARM.PRODUCTS	1	No Quantity							52700			0
S3	2016	2016	2016	2	0	2	Export	417	Kyrgyzstan	KGZ	490	Other Asia, nes									33	PETROLEUM,PETROL.PRODUCT	1	No Quantity							26016			0
S3	2016	2016	2016	2	0	2	Export	418	Lao People's Dem. Rep.	LAO	490	Other Asia, nes									12	TOBACCO,TOBACCO MANUFACT	1	No Quantity							42180			0
S3	2016	2016	2016	2	0	2	Export	417	Kyrgyzstan	KGZ	490	Other Asia, nes									12	TOBACCO,TOBACCO MANUFACT	1	No Quantity							756100			0
S3	2016	2016	2016	2	0	2	Export	418	Lao People's Dem. Rep.	LAO	490	Other Asia, nes									07	COFFEE,TEA,COCOA,SPICES	1	No Quantity							1145997			0
S3	2016	2016	2016	2	0	2	Export	418	Lao People's Dem. Rep.	LAO	490	Other Asia, nes									05	VEGETABLES AND FRUIT	1	No Quantity							45564			0
S3	2016	2016	2016	2	0	2	Export	418	Lao People's Dem. Rep.	LAO	490	Other Asia, nes									04	CEREALS,CEREAL PREPRTNS.	1	No Quantity							8871			0
S3	2016	2016	2016	2	0	2	Export	418	Lao People's Dem. Rep.	LAO	490	Other Asia, nes									64	PAPER,PAPERBOARD,ETC.	1	No Quantity							161567			0
S3	2016	2016	2016	2	0	2	Export	418	Lao People's Dem. Rep.	LAO	490	Other Asia, nes									65	TEXTILE YARN,FABRIC,ETC.	1	No Quantity							42883			0
S3	2016	2016	2016	2	0	2	Export	418	Lao People's Dem. Rep.	LAO	490	Other Asia, nes									59	CHEMICAL MATERIALS NES	1	No Quantity							332230			0
S3	2016	2016	2016	2	0	2	Export	417	Kyrgyzstan	KGZ	490	Other Asia, nes									77	ELEC MCH APPAR,PARTS,NES	1	No Quantity							49			0
S3	2016	2016	2016	2	0	2	Export	417	Kyrgyzstan	KGZ	490	Other Asia, nes									76	TELECOMM.SOUND EQUIP ETC	1	No Quantity							9203			0
S3	2016	2016	2016	2	0	2	Export	418	Lao People's Dem. Rep.	LAO	490	Other Asia, nes									77	ELEC MCH APPAR,PARTS,NES	1	No Quantity							268284			0
S3	2016	2016	2016	2	0	2	Export	418	Lao People's Dem. Rep.	LAO	490	Other Asia, nes									82	FURNITURE,BEDDING,ETC.	1	No Quantity							34302			0
S3	2016	2016	2016	2	0	2	Export	417	Kyrgyzstan	KGZ	496	Mongolia	MNG								75	OFFICE MACHINES,ADP MACH	1	No Quantity							2200			0
S3	2016	2016	2016	2	0	2	Export	417	Kyrgyzstan	KGZ	496	Mongolia	MNG								78	ROAD VEHICLES	1	No Quantity							175000			0
S3	2016	2016	2016	2	0	2	Export	417	Kyrgyzstan	KGZ	496	Mongolia	MNG								74	GENERAL INDUSTL.MACH.NES	1	No Quantity							29			0
S3	2016	2016	2016	2	0	2	Export	417	Kyrgyzstan	KGZ	496	Mongolia	MNG								61	LEATHER, LEATHER GOODS	1	No Quantity							6037			0
S3	2016	2016	2016	2	0	2	Export	417	Kyrgyzstan	KGZ	496	Mongolia	MNG								64	PAPER,PAPERBOARD,ETC.	1	No Quantity							2682			0
S3	2016	2016	2016	2	0	2	Export	417	Kyrgyzstan	KGZ	496	Mongolia	MNG								04	CEREALS,CEREAL PREPRTNS.	1	No Quantity							200727			0
S3	2016	2016	2016	2	0	2	Export	417	Kyrgyzstan	KGZ	496	Mongolia	MNG								01	MEAT, MEAT PREPARATIONS	1	No Quantity							294627			0
S3	2016	2016	2016	2	0	2	Export	417	Kyrgyzstan	KGZ	496	Mongolia	MNG								07	COFFEE,TEA,COCOA,SPICES	1	No Quantity							315929			0
S3	2016	2016	2016	2	0	2	Export	417	Kyrgyzstan	KGZ	496	Mongolia	MNG								06	SUGAR,SUGR.PREPTNS,HONEY	1	No Quantity							60243			0
S3	2016	2016	2016	2	0	2	Export	417	Kyrgyzstan	KGZ	496	Mongolia	MNG								05	VEGETABLES AND FRUIT	1	No Quantity							98569			0
S3	2016	2016	2016	2	0	2	Export	417	Kyrgyzstan	KGZ	496	Mongolia	MNG								09	MISC.EDIBLE PRODUCTS ETC	1	No Quantity							452			0
S3	2016	2016	2016	2	0	2	Export	417	Kyrgyzstan	KGZ	496	Mongolia	MNG								11	BEVERAGES	1	No Quantity							10			0
S3	2016	2016	2016	2	0	2	Export	417	Kyrgyzstan	KGZ	496	Mongolia	MNG								12	TOBACCO,TOBACCO MANUFACT	1	No Quantity							22			0
S3	2016	2016	2016	2	0	2	Export	417	Kyrgyzstan	KGZ	496	Mongolia	MNG								33	PETROLEUM,PETROL.PRODUCT	1	No Quantity							1126371			0
S3	2016	2016	2016	2	0	2	Export	417	Kyrgyzstan	KGZ	496	Mongolia	MNG								42	FIXED VEG. FATS AND OILS	1	No Quantity							4			0
S3	2016	2016	2016	2	0	2	Export	417	Kyrgyzstan	KGZ	496	Mongolia	MNG								55	ESSENTL.OILS,PERFUME,ETC	1	No Quantity							16232			0
S3	2016	2016	2016	2	0	2	Export	417	Kyrgyzstan	KGZ	496	Mongolia	MNG								29	CRUDE ANIMAL,VEG.MATERL.	1	No Quantity							958			0
S3	2016	2016	2016	2	0	2	Export	417	Kyrgyzstan	KGZ	496	Mongolia	MNG								89	MISC MANUFCTRD GOODS NES	1	No Quantity							100			0
S3	2016	2016	2016	2	0	2	Export	417	Kyrgyzstan	KGZ	496	Mongolia	MNG								88	PHOTO.APPARAT.NES;CLOCKS	1	No Quantity							66819			0
S3	2016	2016	2016	2	0	2	Export	417	Kyrgyzstan	KGZ	498	Rep. of Moldova	MDA								89	MISC MANUFCTRD GOODS NES	1	No Quantity							459			0
S3	2016	2016	2016	2	0	2	Export	417	Kyrgyzstan	KGZ	498	Rep. of Moldova	MDA								87	SCIENTIFIC EQUIPMENT NES	1	No Quantity							70252			0
S3	2016	2016	2016	2	0	2	Export	417	Kyrgyzstan	KGZ	498	Rep. of Moldova	MDA								33	PETROLEUM,PETROL.PRODUCT	1	No Quantity							13487			0
S3	2016	2016	2016	2	0	2	Export	417	Kyrgyzstan	KGZ	498	Rep. of Moldova	MDA								05	VEGETABLES AND FRUIT	1	No Quantity							54324			0
S3	2016	2016	2016	2	0	2	Export	417	Kyrgyzstan	KGZ	498	Rep. of Moldova	MDA								77	ELEC MCH APPAR,PARTS,NES	1	No Quantity							3816			0
S3	2016	2016	2016	2	0	2	Export	417	Kyrgyzstan	KGZ	498	Rep. of Moldova	MDA								81	PREFAB BUILDGS,FTTNG ETC	1	No Quantity							5707			0
S3	2016	2016	2016	2	0	2	Export	417	Kyrgyzstan	KGZ	499	Montenegro	MNE								05	VEGETABLES AND FRUIT	1	No Quantity							599270			0
S3	2016	2016	2016	2	0	2	Export	418	Lao People's Dem. Rep.	LAO	504	Morocco	MAR								65	TEXTILE YARN,FABRIC,ETC.	1	No Quantity							137843			0
S3	2016	2016	2016	2	0	2	Export	417	Kyrgyzstan	KGZ	508	Mozambique	MOZ								76	TELECOMM.SOUND EQUIP ETC	1	No Quantity							45000			0
S3	2016	2016	2016	2	0	2	Export	417	Kyrgyzstan	KGZ	508	Mozambique	MOZ								33	PETROLEUM,PETROL.PRODUCT	1	No Quantity							4770			0
S3	2016	2016	2016	2	0	2	Export	418	Lao People's Dem. Rep.	LAO	508	Mozambique	MOZ								26	TEXTILE FIBRES	1	No Quantity							4000			0
S3	2016	2016	2016	2	0	2	Export	417	Kyrgyzstan	KGZ	512	Oman	OMN								33	PETROLEUM,PETROL.PRODUCT	1	No Quantity							2107			0
S3	2016	2016	2016	2	0	2	Export	418	Lao People's Dem. Rep.	LAO	512	Oman	OMN								07	COFFEE,TEA,COCOA,SPICES	1	No Quantity							213000			0
S3	2016	2016	2016	2	0	2	Export	417	Kyrgyzstan	KGZ	512	Oman	OMN								77	ELEC MCH APPAR,PARTS,NES	1	No Quantity							1			0
S3	2016	2016	2016	2	0	2	Export	418	Lao People's Dem. Rep.	LAO	516	Namibia	NAM								04	CEREALS,CEREAL PREPRTNS.	1	No Quantity							25024			0
S3	2016	2016	2016	2	0	2	Export	418	Lao People's Dem. Rep.	LAO	524	Nepal	NPL								26	TEXTILE FIBRES	1	No Quantity							18000			0
S3	2016	2016	2016	2	0	2	Export	418	Lao People's Dem. Rep.	LAO	528	Netherlands	NLD								26	TEXTILE FIBRES	1	No Quantity							9990			0
S3	2016	2016	2016	2	0	2	Export	417	Kyrgyzstan	KGZ	528	Netherlands	NLD								26	TEXTILE FIBRES	1	No Quantity							321			0
S3	2016	2016	2016	2	0	2	Export	417	Kyrgyzstan	KGZ	528	Netherlands	NLD								28	METALLIFEROUS ORE,SCRAP	1	No Quantity							808889			0
S3	2016	2016	2016	2	0	2	Export	418	Lao People's Dem. Rep.	LAO	528	Netherlands	NLD								29	CRUDE ANIMAL,VEG.MATERL.	1	No Quantity							14920			0
S3	2016	2016	2016	2	0	2	Export	418	Lao People's Dem. Rep.	LAO	528	Netherlands	NLD								04	CEREALS,CEREAL PREPRTNS.	1	No Quantity							86041			0
S3	2016	2016	2016	2	0	2	Export	417	Kyrgyzstan	KGZ	528	Netherlands	NLD								05	VEGETABLES AND FRUIT	1	No Quantity							152250			0
S3	2016	2016	2016	2	0	2	Export	418	Lao People's Dem. Rep.	LAO	528	Netherlands	NLD								12	TOBACCO,TOBACCO MANUFACT	1	No Quantity							789576			0
S3	2016	2016	2016	2	0	2	Export	417	Kyrgyzstan	KGZ	528	Netherlands	NLD								77	ELEC MCH APPAR,PARTS,NES	1	No Quantity							109566			0
S3	2016	2016	2016	2	0	2	Export	417	Kyrgyzstan	KGZ	528	Netherlands	NLD								76	TELECOMM.SOUND EQUIP ETC	1	No Quantity							13003			0
S3	2016	2016	2016	2	0	2	Export	417	Kyrgyzstan	KGZ	528	Netherlands	NLD								82	FURNITURE,BEDDING,ETC.	1	No Quantity							219			0
S3	2016	2016	2016	2	0	2	Export	417	Kyrgyzstan	KGZ	528	Netherlands	NLD								78	ROAD VEHICLES	1	No Quantity							40			0
S3	2016	2016	2016	2	0	2	Export	417	Kyrgyzstan	KGZ	528	Netherlands	NLD								75	OFFICE MACHINES,ADP MACH	1	No Quantity							62415			0
S3	2016	2016	2016	2	0	2	Export	418	Lao People's Dem. Rep.	LAO	528	Netherlands	NLD								64	PAPER,PAPERBOARD,ETC.	1	No Quantity							24269			0
S3	2016	2016	2016	2	0	2	Export	417	Kyrgyzstan	KGZ	528	Netherlands	NLD								67	IRON AND STEEL	1	No Quantity							12400			0
S3	2016	2016	2016	2	0	2	Export	417	Kyrgyzstan	KGZ	528	Netherlands	NLD								69	METALS MANUFACTURES,NES	1	No Quantity							12196			0
S3	2016	2016	2016	2	0	2	Export	417	Kyrgyzstan	KGZ	528	Netherlands	NLD								65	TEXTILE YARN,FABRIC,ETC.	1	No Quantity							64673			0
S3	2016	2016	2016	2	0	2	Export	417	Kyrgyzstan	KGZ	528	Netherlands	NLD								87	SCIENTIFIC EQUIPMENT NES	1	No Quantity							1457			0
S3	2016	2016	2016	2	0	2	Export	417	Kyrgyzstan	KGZ	528	Netherlands	NLD								85	FOOTWEAR	1	No Quantity							2107			0
S3	2016	2016	2016	2	0	2	Export	418	Lao People's Dem. Rep.	LAO	528	Netherlands	NLD								84	CLOTHING AND ACCESSORIES	1	No Quantity							9076566			0
S3	2016	2016	2016	2	0	2	Export	417	Kyrgyzstan	KGZ	528	Netherlands	NLD								84	CLOTHING AND ACCESSORIES	1	No Quantity							847			0
S3	2016	2016	2016	2	0	2	Export	417	Kyrgyzstan	KGZ	528	Netherlands	NLD								89	MISC MANUFCTRD GOODS NES	1	No Quantity							543			0
S3	2016	2016	2016	2	0	2	Export	418	Lao People's Dem. Rep.	LAO	531	Curaçao	CUW								07	COFFEE,TEA,COCOA,SPICES	1	No Quantity							47428			0
S3	2016	2016	2016	2	0	2	Export	418	Lao People's Dem. Rep.	LAO	554	New Zealand	NZL								11	BEVERAGES	1	No Quantity							11210			0
S3	2016	2016	2016	2	0	2	Export	418	Lao People's Dem. Rep.	LAO	554	New Zealand	NZL								12	TOBACCO,TOBACCO MANUFACT	1	No Quantity							576977			0
S3	2016	2016	2016	2	0	2	Export	418	Lao People's Dem. Rep.	LAO	554	New Zealand	NZL								26	TEXTILE FIBRES	1	No Quantity							13500			0
S3	2016	2016	2016	2	0	2	Export	418	Lao People's Dem. Rep.	LAO	554	New Zealand	NZL								84	CLOTHING AND ACCESSORIES	1	No Quantity							19198			0
S3	2016	2016	2016	2	0	2	Export	418	Lao People's Dem. Rep.	LAO	554	New Zealand	NZL								85	FOOTWEAR	1	No Quantity							17422			0
S3	2016	2016	2016	2	0	2	Export	418	Lao People's Dem. Rep.	LAO	579	Norway	NOR								84	CLOTHING AND ACCESSORIES	1	No Quantity							13396			0
S3	2016	2016	2016	2	0	2	Export	417	Kyrgyzstan	KGZ	586	Pakistan	PAK								87	SCIENTIFIC EQUIPMENT NES	1	No Quantity							8455			0
S3	2016	2016	2016	2	0	2	Export	417	Kyrgyzstan	KGZ	586	Pakistan	PAK								24	CORK AND WOOD	1	No Quantity							3850			0
S3	2016	2016	2016	2	0	2	Export	417	Kyrgyzstan	KGZ	586	Pakistan	PAK								33	PETROLEUM,PETROL.PRODUCT	1	No Quantity							26769			0
S3	2016	2016	2016	2	0	2	Export	417	Kyrgyzstan	KGZ	586	Pakistan	PAK								21	HIDES,SKINS,FURSKINS,RAW	1	No Quantity							2627			0
S3	2016	2016	2016	2	0	2	Export	417	Kyrgyzstan	KGZ	586	Pakistan	PAK								06	SUGAR,SUGR.PREPTNS,HONEY	1	No Quantity							1150			0
S3	2016	2016	2016	2	0	2	Export	417	Kyrgyzstan	KGZ	586	Pakistan	PAK								01	MEAT, MEAT PREPARATIONS	1	No Quantity							138741			0
S3	2016	2016	2016	2	0	2	Export	417	Kyrgyzstan	KGZ	586	Pakistan	PAK								61	LEATHER, LEATHER GOODS	1	No Quantity							53476			0
S3	2016	2016	2016	2	0	2	Export	417	Kyrgyzstan	KGZ	586	Pakistan	PAK								69	METALS MANUFACTURES,NES	1	No Quantity							4665			0
S3	2016	2016	2016	2	0	2	Export	417	Kyrgyzstan	KGZ	586	Pakistan	PAK								68	NON-FERROUS METALS	1	No Quantity							6135			0
S3	2016	2016	2016	2	0	2	Export	417	Kyrgyzstan	KGZ	586	Pakistan	PAK								79	OTHR.TRANSPORT EQUIPMENT	1	No Quantity							240			0
S3	2016	2016	2016	2	0	2	Export	417	Kyrgyzstan	KGZ	586	Pakistan	PAK								76	TELECOMM.SOUND EQUIP ETC	1	No Quantity							45123			0
S3	2016	2016	2016	2	0	2	Export	417	Kyrgyzstan	KGZ	586	Pakistan	PAK								77	ELEC MCH APPAR,PARTS,NES	1	No Quantity							23			0
S3	2016	2016	2016	2	0	2	Export	417	Kyrgyzstan	KGZ	586	Pakistan	PAK								74	GENERAL INDUSTL.MACH.NES	1	No Quantity							22500			0
S3	2016	2016	2016	2	0	2	Export	418	Lao People's Dem. Rep.	LAO	591	Panama	PAN								84	CLOTHING AND ACCESSORIES	1	No Quantity							30773			0
S3	2016	2016	2016	2	0	2	Export	417	Kyrgyzstan	KGZ	598	Papua New Guinea	PNG								75	OFFICE MACHINES,ADP MACH	1	No Quantity							2200			0
S3	2016	2016	2016	2	0	2	Export	418	Lao People's Dem. Rep.	LAO	608	Philippines	PHL								78	ROAD VEHICLES	1	No Quantity							4000			0
S3	2016	2016	2016	2	0	2	Export	418	Lao People's Dem. Rep.	LAO	608	Philippines	PHL								74	GENERAL INDUSTL.MACH.NES	1	No Quantity							17100			0
S3	2016	2016	2016	2	0	2	Export	418	Lao People's Dem. Rep.	LAO	608	Philippines	PHL								64	PAPER,PAPERBOARD,ETC.	1	No Quantity							855			0
S3	2016	2016	2016	2	0	2	Export	418	Lao People's Dem. Rep.	LAO	608	Philippines	PHL								04	CEREALS,CEREAL PREPRTNS.	1	No Quantity							348000			0
S3	2016	2016	2016	2	0	2	Export	418	Lao People's Dem. Rep.	LAO	608	Philippines	PHL								05	VEGETABLES AND FRUIT	1	No Quantity							318000			0
S3	2016	2016	2016	2	0	2	Export	417	Kyrgyzstan	KGZ	608	Philippines	PHL								12	TOBACCO,TOBACCO MANUFACT	1	No Quantity							478690			0
S3	2016	2016	2016	2	0	2	Export	418	Lao People's Dem. Rep.	LAO	608	Philippines	PHL								12	TOBACCO,TOBACCO MANUFACT	1	No Quantity							79728			0
S3	2016	2016	2016	2	0	2	Export	418	Lao People's Dem. Rep.	LAO	608	Philippines	PHL								07	COFFEE,TEA,COCOA,SPICES	1	No Quantity							237000			0
S3	2016	2016	2016	2	0	2	Export	417	Kyrgyzstan	KGZ	608	Philippines	PHL								26	TEXTILE FIBRES	1	No Quantity							2800			0
S3	2016	2016	2016	2	0	2	Export	418	Lao People's Dem. Rep.	LAO	608	Philippines	PHL								26	TEXTILE FIBRES	1	No Quantity							15020			0
S3	2016	2016	2016	2	0	2	Export	418	Lao People's Dem. Rep.	LAO	608	Philippines	PHL								85	FOOTWEAR	1	No Quantity							10863			0
S3	2016	2016	2016	2	0	2	Export	417	Kyrgyzstan	KGZ	616	Poland	POL								89	MISC MANUFCTRD GOODS NES	1	No Quantity							4700			0
S3	2016	2016	2016	2	0	2	Export	417	Kyrgyzstan	KGZ	616	Poland	POL								28	METALLIFEROUS ORE,SCRAP	1	No Quantity							150130			0
S3	2016	2016	2016	2	0	2	Export	417	Kyrgyzstan	KGZ	616	Poland	POL								29	CRUDE ANIMAL,VEG.MATERL.	1	No Quantity							793			0
S3	2016	2016	2016	2	0	2	Export	417	Kyrgyzstan	KGZ	616	Poland	POL								52	INORGANIC CHEMICALS	1	No Quantity							81360			0
S3	2016	2016	2016	2	0	2	Export	418	Lao People's Dem. Rep.	LAO	616	Poland	POL								07	COFFEE,TEA,COCOA,SPICES	1	No Quantity							245376			0
S3	2016	2016	2016	2	0	2	Export	417	Kyrgyzstan	KGZ	616	Poland	POL								05	VEGETABLES AND FRUIT	1	No Quantity							456642			0
S3	2016	2016	2016	2	0	2	Export	417	Kyrgyzstan	KGZ	616	Poland	POL								68	NON-FERROUS METALS	1	No Quantity							304000			0
S3	2016	2016	2016	2	0	2	Export	417	Kyrgyzstan	KGZ	616	Poland	POL								69	METALS MANUFACTURES,NES	1	No Quantity							133473			0
S3	2016	2016	2016	2	0	2	Export	417	Kyrgyzstan	KGZ	616	Poland	POL								72	SPECIAL.INDUST.MACHINERY	1	No Quantity							55900			0
S3	2016	2016	2016	2	0	2	Export	417	Kyrgyzstan	KGZ	616	Poland	POL								76	TELECOMM.SOUND EQUIP ETC	1	No Quantity							91			0
S3	2016	2016	2016	2	0	2	Export	417	Kyrgyzstan	KGZ	616	Poland	POL								75	OFFICE MACHINES,ADP MACH	1	No Quantity							8281			0
S3	2016	2016	2016	2	0	2	Export	417	Kyrgyzstan	KGZ	616	Poland	POL								78	ROAD VEHICLES	1	No Quantity							562617			0
S3	2016	2016	2016	2	0	2	Export	417	Kyrgyzstan	KGZ	620	Portugal	PRT								05	VEGETABLES AND FRUIT	1	No Quantity							21			0
S3	2016	2016	2016	2	0	2	Export	417	Kyrgyzstan	KGZ	620	Portugal	PRT								07	COFFEE,TEA,COCOA,SPICES	1	No Quantity							20			0
S3	2016	2016	2016	2	0	2	Export	417	Kyrgyzstan	KGZ	620	Portugal	PRT								04	CEREALS,CEREAL PREPRTNS.	1	No Quantity							215			0
S3	2016	2016	2016	2	0	2	Export	417	Kyrgyzstan	KGZ	620	Portugal	PRT								02	DAIRY PRODUCTS,BIRD EGGS	1	No Quantity							40			0
S3	2016	2016	2016	2	0	2	Export	418	Lao People's Dem. Rep.	LAO	620	Portugal	PRT								07	COFFEE,TEA,COCOA,SPICES	1	No Quantity							447583			0
S3	2016	2016	2016	2	0	2	Export	417	Kyrgyzstan	KGZ	620	Portugal	PRT								11	BEVERAGES	1	No Quantity							11			0
S3	2016	2016	2016	2	0	2	Export	418	Lao People's Dem. Rep.	LAO	620	Portugal	PRT								85	FOOTWEAR	1	No Quantity							25956			0
S3	2016	2016	2016	2	0	2	Export	418	Lao People's Dem. Rep.	LAO	620	Portugal	PRT								84	CLOTHING AND ACCESSORIES	1	No Quantity							4973618			0
S3	2016	2016	2016	2	0	2	Export	417	Kyrgyzstan	KGZ	634	Qatar	QAT								89	MISC MANUFCTRD GOODS NES	1	No Quantity							10			0
S3	2016	2016	2016	2	0	2	Export	418	Lao People's Dem. Rep.	LAO	634	Qatar	QAT								07	COFFEE,TEA,COCOA,SPICES	1	No Quantity							36360			0
S3	2016	2016	2016	2	0	2	Export	417	Kyrgyzstan	KGZ	634	Qatar	QAT								01	MEAT, MEAT PREPARATIONS	1	No Quantity							5000			0
S3	2016	2016	2016	2	0	2	Export	417	Kyrgyzstan	KGZ	634	Qatar	QAT								06	SUGAR,SUGR.PREPTNS,HONEY	1	No Quantity							4982			0
S3	2016	2016	2016	2	0	2	Export	417	Kyrgyzstan	KGZ	634	Qatar	QAT								05	VEGETABLES AND FRUIT	1	No Quantity							200			0
S3	2016	2016	2016	2	0	2	Export	417	Kyrgyzstan	KGZ	634	Qatar	QAT								33	PETROLEUM,PETROL.PRODUCT	1	No Quantity							13937			0
S3	2016	2016	2016	2	0	2	Export	417	Kyrgyzstan	KGZ	634	Qatar	QAT								66	NON-METAL.MINERAL MANFCT	1	No Quantity							101			0
S3	2016	2016	2016	2	0	2	Export	417	Kyrgyzstan	KGZ	642	Romania	ROU								79	OTHR.TRANSPORT EQUIPMENT	1	No Quantity							2053944			0
S3	2016	2016	2016	2	0	2	Export	417	Kyrgyzstan	KGZ	642	Romania	ROU								77	ELEC MCH APPAR,PARTS,NES	1	No Quantity							200			0
S3	2016	2016	2016	2	0	2	Export	417	Kyrgyzstan	KGZ	642	Romania	ROU								33	PETROLEUM,PETROL.PRODUCT	1	No Quantity							6239			0
S3	2016	2016	2016	2	0	2	Export	417	Kyrgyzstan	KGZ	642	Romania	ROU								29	CRUDE ANIMAL,VEG.MATERL.	1	No Quantity							77910			0
S3	2016	2016	2016	2	0	2	Export	417	Kyrgyzstan	KGZ	642	Romania	ROU								05	VEGETABLES AND FRUIT	1	No Quantity							185942			0
S3	2016	2016	2016	2	0	2	Export	417	Kyrgyzstan	KGZ	642	Romania	ROU								09	MISC.EDIBLE PRODUCTS ETC	1	No Quantity							4504			0
S3	2016	2016	2016	2	0	2	Export	417	Kyrgyzstan	KGZ	642	Romania	ROU								89	MISC MANUFCTRD GOODS NES	1	No Quantity							189			0
S3	2016	2016	2016	2	0	2	Export	417	Kyrgyzstan	KGZ	643	Russian Federation	RUS								89	MISC MANUFCTRD GOODS NES	1	No Quantity							146056			0
S3	2016	2016	2016	2	0	2	Export	417	Kyrgyzstan	KGZ	643	Russian Federation	RUS								93	SPEC.TRANSACT.NOT CLASSD	1	No Quantity							41492966			0
S3	2016	2016	2016	2	0	2	Export	417	Kyrgyzstan	KGZ	643	Russian Federation	RUS								84	CLOTHING AND ACCESSORIES	1	No Quantity							38425350			0
S3	2016	2016	2016	2	0	2	Export	417	Kyrgyzstan	KGZ	643	Russian Federation	RUS								83	TRAVEL GOODS,HANDBGS ETC	1	No Quantity							6915			0
S3	2016	2016	2016	2	0	2	Export	417	Kyrgyzstan	KGZ	643	Russian Federation	RUS								85	FOOTWEAR	1	No Quantity							3538072			0
S3	2016	2016	2016	2	0	2	Export	417	Kyrgyzstan	KGZ	643	Russian Federation	RUS								87	SCIENTIFIC EQUIPMENT NES	1	No Quantity							2356274			0
S3	2016	2016	2016	2	0	2	Export	417	Kyrgyzstan	KGZ	643	Russian Federation	RUS								09	MISC.EDIBLE PRODUCTS ETC	1	No Quantity							926425			0
S3	2016	2016	2016	2	0	2	Export	418	Lao People's Dem. Rep.	LAO	643	Russian Federation	RUS								07	COFFEE,TEA,COCOA,SPICES	1	No Quantity							48192			0
S3	2016	2016	2016	2	0	2	Export	417	Kyrgyzstan	KGZ	643	Russian Federation	RUS								11	BEVERAGES	1	No Quantity							55164			0
S3	2016	2016	2016	2	0	2	Export	417	Kyrgyzstan	KGZ	643	Russian Federation	RUS								12	TOBACCO,TOBACCO MANUFACT	1	No Quantity							1110483			0
S3	2016	2016	2016	2	0	2	Export	417	Kyrgyzstan	KGZ	643	Russian Federation	RUS								22	OIL SEED,OLEAGINUS FRUIT	1	No Quantity							24029			0
S3	2016	2016	2016	2	0	2	Export	417	Kyrgyzstan	KGZ	643	Russian Federation	RUS								05	VEGETABLES AND FRUIT	1	No Quantity							20415517			0
S3	2016	2016	2016	2	0	2	Export	417	Kyrgyzstan	KGZ	643	Russian Federation	RUS								06	SUGAR,SUGR.PREPTNS,HONEY	1	No Quantity							44838			0
S3	2016	2016	2016	2	0	2	Export	417	Kyrgyzstan	KGZ	643	Russian Federation	RUS								07	COFFEE,TEA,COCOA,SPICES	1	No Quantity							426			0
S3	2016	2016	2016	2	0	2	Export	417	Kyrgyzstan	KGZ	643	Russian Federation	RUS								02	DAIRY PRODUCTS,BIRD EGGS	1	No Quantity							11660036			0
S3	2016	2016	2016	2	0	2	Export	417	Kyrgyzstan	KGZ	643	Russian Federation	RUS								04	CEREALS,CEREAL PREPRTNS.	1	No Quantity							119558			0
S3	2016	2016	2016	2	0	2	Export	417	Kyrgyzstan	KGZ	643	Russian Federation	RUS								29	CRUDE ANIMAL,VEG.MATERL.	1	No Quantity							37454			0
S3	2016	2016	2016	2	0	2	Export	417	Kyrgyzstan	KGZ	643	Russian Federation	RUS								28	METALLIFEROUS ORE,SCRAP	1	No Quantity							1900392			0
S3	2016	2016	2016	2	0	2	Export	418	Lao People's Dem. Rep.	LAO	643	Russian Federation	RUS								28	METALLIFEROUS ORE,SCRAP	1	No Quantity							4205			0
S3	2016	2016	2016	2	0	2	Export	418	Lao People's Dem. Rep.	LAO	643	Russian Federation	RUS								26	TEXTILE FIBRES	1	No Quantity							2545			0
S3	2016	2016	2016	2	0	2	Export	417	Kyrgyzstan	KGZ	643	Russian Federation	RUS								27	CRUDE FERTILIZER,MINERAL	1	No Quantity							26824			0
S3	2016	2016	2016	2	0	2	Export	417	Kyrgyzstan	KGZ	643	Russian Federation	RUS								26	TEXTILE FIBRES	1	No Quantity							5798804			0
S3	2016	2016	2016	2	0	2	Export	417	Kyrgyzstan	KGZ	643	Russian Federation	RUS								24	CORK AND WOOD	1	No Quantity							18			0
S3	2016	2016	2016	2	0	2	Export	417	Kyrgyzstan	KGZ	643	Russian Federation	RUS								33	PETROLEUM,PETROL.PRODUCT	1	No Quantity							2929236			0
S3	2016	2016	2016	2	0	2	Export	417	Kyrgyzstan	KGZ	643	Russian Federation	RUS								42	FIXED VEG. FATS AND OILS	1	No Quantity							370			0
S3	2016	2016	2016	2	0	2	Export	417	Kyrgyzstan	KGZ	643	Russian Federation	RUS								34	GAS,NATURAL,MANUFACTURED	1	No Quantity							7561			0
S3	2016	2016	2016	2	0	2	Export	417	Kyrgyzstan	KGZ	643	Russian Federation	RUS								52	INORGANIC CHEMICALS	1	No Quantity							263497			0
S3	2016	2016	2016	2	0	2	Export	417	Kyrgyzstan	KGZ	643	Russian Federation	RUS								53	DYES,COLOURING MATERIALS	1	No Quantity							14176			0
S3	2016	2016	2016	2	0	2	Export	417	Kyrgyzstan	KGZ	643	Russian Federation	RUS								55	ESSENTL.OILS,PERFUME,ETC	1	No Quantity							19778			0
S3	2016	2016	2016	2	0	2	Export	417	Kyrgyzstan	KGZ	643	Russian Federation	RUS								54	MEDICINAL,PHARM.PRODUCTS	1	No Quantity							63735			0
S3	2016	2016	2016	2	0	2	Export	417	Kyrgyzstan	KGZ	643	Russian Federation	RUS								77	ELEC MCH APPAR,PARTS,NES	1	No Quantity							8438047			0
S3	2016	2016	2016	2	0	2	Export	417	Kyrgyzstan	KGZ	643	Russian Federation	RUS								76	TELECOMM.SOUND EQUIP ETC	1	No Quantity							17097			0
S3	2016	2016	2016	2	0	2	Export	417	Kyrgyzstan	KGZ	643	Russian Federation	RUS								72	SPECIAL.INDUST.MACHINERY	1	No Quantity							41507			0
S3	2016	2016	2016	2	0	2	Export	418	Lao People's Dem. Rep.	LAO	643	Russian Federation	RUS								71	POWER GENERATNG.MACHINES	1	No Quantity							10000			0
S3	2016	2016	2016	2	0	2	Export	417	Kyrgyzstan	KGZ	643	Russian Federation	RUS								74	GENERAL INDUSTL.MACH.NES	1	No Quantity							243699			0
S3	2016	2016	2016	2	0	2	Export	418	Lao People's Dem. Rep.	LAO	643	Russian Federation	RUS								79	OTHR.TRANSPORT EQUIPMENT	1	No Quantity							65046			0
S3	2016	2016	2016	2	0	2	Export	417	Kyrgyzstan	KGZ	643	Russian Federation	RUS								78	ROAD VEHICLES	1	No Quantity							582029			0
S3	2016	2016	2016	2	0	2	Export	417	Kyrgyzstan	KGZ	643	Russian Federation	RUS								75	OFFICE MACHINES,ADP MACH	1	No Quantity							3395121			0
S3	2016	2016	2016	2	0	2	Export	417	Kyrgyzstan	KGZ	643	Russian Federation	RUS								66	NON-METAL.MINERAL MANFCT	1	No Quantity							754627			0
S3	2016	2016	2016	2	0	2	Export	417	Kyrgyzstan	KGZ	643	Russian Federation	RUS								69	METALS MANUFACTURES,NES	1	No Quantity							17197			0
S3	2016	2016	2016	2	0	2	Export	417	Kyrgyzstan	KGZ	643	Russian Federation	RUS								68	NON-FERROUS METALS	1	No Quantity							59			0
S3	2016	2016	2016	2	0	2	Export	417	Kyrgyzstan	KGZ	643	Russian Federation	RUS								67	IRON AND STEEL	1	No Quantity							21804			0
S3	2016	2016	2016	2	0	2	Export	417	Kyrgyzstan	KGZ	643	Russian Federation	RUS								71	POWER GENERATNG.MACHINES	1	No Quantity							36978			0
S3	2016	2016	2016	2	0	2	Export	417	Kyrgyzstan	KGZ	643	Russian Federation	RUS								62	RUBBER MANUFACTURES, NES	1	No Quantity							4440			0
S3	2016	2016	2016	2	0	2	Export	417	Kyrgyzstan	KGZ	643	Russian Federation	RUS								59	CHEMICAL MATERIALS NES	1	No Quantity							166905			0
S3	2016	2016	2016	2	0	2	Export	417	Kyrgyzstan	KGZ	643	Russian Federation	RUS								65	TEXTILE YARN,FABRIC,ETC.	1	No Quantity							100133			0
S3	2016	2016	2016	2	0	2	Export	417	Kyrgyzstan	KGZ	643	Russian Federation	RUS								64	PAPER,PAPERBOARD,ETC.	1	No Quantity							2869			0
S3	2016	2016	2016	2	0	2	Export	417	Kyrgyzstan	KGZ	643	Russian Federation	RUS								63	CORK, WOOD MANUFACTURES	1	No Quantity							2268			0
S3	2016	2016	2016	2	0	2	Export	417	Kyrgyzstan	KGZ	682	Saudi Arabia	SAU								65	TEXTILE YARN,FABRIC,ETC.	1	No Quantity							60			0
S3	2016	2016	2016	2	0	2	Export	417	Kyrgyzstan	KGZ	682	Saudi Arabia	SAU								81	PREFAB BUILDGS,FTTNG ETC	1	No Quantity							42200			0
S3	2016	2016	2016	2	0	2	Export	417	Kyrgyzstan	KGZ	682	Saudi Arabia	SAU								77	ELEC MCH APPAR,PARTS,NES	1	No Quantity							61			0
S3	2016	2016	2016	2	0	2	Export	417	Kyrgyzstan	KGZ	682	Saudi Arabia	SAU								33	PETROLEUM,PETROL.PRODUCT	1	No Quantity							343243			0
S3	2016	2016	2016	2	0	2	Export	417	Kyrgyzstan	KGZ	682	Saudi Arabia	SAU								29	CRUDE ANIMAL,VEG.MATERL.	1	No Quantity							160			0
S3	2016	2016	2016	2	0	2	Export	417	Kyrgyzstan	KGZ	682	Saudi Arabia	SAU								06	SUGAR,SUGR.PREPTNS,HONEY	1	No Quantity							229053			0
S3	2016	2016	2016	2	0	2	Export	417	Kyrgyzstan	KGZ	682	Saudi Arabia	SAU								05	VEGETABLES AND FRUIT	1	No Quantity							32250			0
S3	2016	2016	2016	2	0	2	Export	418	Lao People's Dem. Rep.	LAO	682	Saudi Arabia	SAU								07	COFFEE,TEA,COCOA,SPICES	1	No Quantity							968384			0
S3	2016	2016	2016	2	0	2	Export	417	Kyrgyzstan	KGZ	682	Saudi Arabia	SAU								84	CLOTHING AND ACCESSORIES	1	No Quantity							65			0
S3	2016	2016	2016	2	0	2	Export	417	Kyrgyzstan	KGZ	682	Saudi Arabia	SAU								89	MISC MANUFCTRD GOODS NES	1	No Quantity							1000			0
S3	2016	2016	2016	2	0	2	Export	417	Kyrgyzstan	KGZ	688	Serbia	SRB								89	MISC MANUFCTRD GOODS NES	1	No Quantity							11			0
S3	2016	2016	2016	2	0	2	Export	417	Kyrgyzstan	KGZ	688	Serbia	SRB								88	PHOTO.APPARAT.NES;CLOCKS	1	No Quantity							28			0
S3	2016	2016	2016	2	0	2	Export	417	Kyrgyzstan	KGZ	688	Serbia	SRB								84	CLOTHING AND ACCESSORIES	1	No Quantity							189			0
S3	2016	2016	2016	2	0	2	Export	418	Lao People's Dem. Rep.	LAO	688	Serbia	SRB								84	CLOTHING AND ACCESSORIES	1	No Quantity							11835			0
S3	2016	2016	2016	2	0	2	Export	417	Kyrgyzstan	KGZ	688	Serbia	SRB								87	SCIENTIFIC EQUIPMENT NES	1	No Quantity							20846			0
S3	2016	2016	2016	2	0	2	Export	417	Kyrgyzstan	KGZ	688	Serbia	SRB								09	MISC.EDIBLE PRODUCTS ETC	1	No Quantity							30246			0
S3	2016	2016	2016	2	0	2	Export	417	Kyrgyzstan	KGZ	688	Serbia	SRB								05	VEGETABLES AND FRUIT	1	No Quantity							4139288			0
S3	2016	2016	2016	2	0	2	Export	417	Kyrgyzstan	KGZ	688	Serbia	SRB								03	FISH,CRUSTACEANS,MOLLUSC	1	No Quantity							122786			0
S3	2016	2016	2016	2	0	2	Export	417	Kyrgyzstan	KGZ	688	Serbia	SRB								77	ELEC MCH APPAR,PARTS,NES	1	No Quantity							1341			0
S3	2016	2016	2016	2	0	2	Export	417	Kyrgyzstan	KGZ	688	Serbia	SRB								74	GENERAL INDUSTL.MACH.NES	1	No Quantity							1031			0
S3	2016	2016	2016	2	0	2	Export	417	Kyrgyzstan	KGZ	688	Serbia	SRB								73	METALWORKING MACHINERY	1	No Quantity							11518			0
S3	2016	2016	2016	2	0	2	Export	417	Kyrgyzstan	KGZ	688	Serbia	SRB								72	SPECIAL.INDUST.MACHINERY	1	No Quantity							40065			0
S3	2016	2016	2016	2	0	2	Export	417	Kyrgyzstan	KGZ	688	Serbia	SRB								81	PREFAB BUILDGS,FTTNG ETC	1	No Quantity							24			0
S3	2016	2016	2016	2	0	2	Export	417	Kyrgyzstan	KGZ	688	Serbia	SRB								63	CORK, WOOD MANUFACTURES	1	No Quantity							308			0
S3	2016	2016	2016	2	0	2	Export	417	Kyrgyzstan	KGZ	688	Serbia	SRB								69	METALS MANUFACTURES,NES	1	No Quantity							13868			0
S3	2016	2016	2016	2	0	2	Export	417	Kyrgyzstan	KGZ	699	India	IND								68	NON-FERROUS METALS	1	No Quantity							64055			0
S3	2016	2016	2016	2	0	2	Export	418	Lao People's Dem. Rep.	LAO	699	India	IND								68	NON-FERROUS METALS	1	No Quantity							2804436			0
S3	2016	2016	2016	2	0	2	Export	417	Kyrgyzstan	KGZ	699	India	IND								66	NON-METAL.MINERAL MANFCT	1	No Quantity							3			0
S3	2016	2016	2016	2	0	2	Export	418	Lao People's Dem. Rep.	LAO	699	India	IND								63	CORK, WOOD MANUFACTURES	1	No Quantity							2599017			0
S3	2016	2016	2016	2	0	2	Export	418	Lao People's Dem. Rep.	LAO	699	India	IND								66	NON-METAL.MINERAL MANFCT	1	No Quantity							2000			0
S3	2016	2016	2016	2	0	2	Export	417	Kyrgyzstan	KGZ	699	India	IND								65	TEXTILE YARN,FABRIC,ETC.	1	No Quantity							17			0
S3	2016	2016	2016	2	0	2	Export	418	Lao People's Dem. Rep.	LAO	699	India	IND								55	ESSENTL.OILS,PERFUME,ETC	1	No Quantity							500			0
S3	2016	2016	2016	2	0	2	Export	418	Lao People's Dem. Rep.	LAO	699	India	IND								82	FURNITURE,BEDDING,ETC.	1	No Quantity							2400			0
S3	2016	2016	2016	2	0	2	Export	417	Kyrgyzstan	KGZ	699	India	IND								78	ROAD VEHICLES	1	No Quantity							1734			0
S3	2016	2016	2016	2	0	2	Export	417	Kyrgyzstan	KGZ	699	India	IND								77	ELEC MCH APPAR,PARTS,NES	1	No Quantity							1			0
S3	2016	2016	2016	2	0	2	Export	417	Kyrgyzstan	KGZ	699	India	IND								01	MEAT, MEAT PREPARATIONS	1	No Quantity							33403			0
S3	2016	2016	2016	2	0	2	Export	417	Kyrgyzstan	KGZ	699	India	IND								05	VEGETABLES AND FRUIT	1	No Quantity							98510			0
S3	2016	2016	2016	2	0	2	Export	417	Kyrgyzstan	KGZ	699	India	IND								06	SUGAR,SUGR.PREPTNS,HONEY	1	No Quantity							550			0
S3	2016	2016	2016	2	0	2	Export	418	Lao People's Dem. Rep.	LAO	699	India	IND								23	CRUDE RUBBER	1	No Quantity							578693			0
S3	2016	2016	2016	2	0	2	Export	418	Lao People's Dem. Rep.	LAO	699	India	IND								12	TOBACCO,TOBACCO MANUFACT	1	No Quantity							12981			0
S3	2016	2016	2016	2	0	2	Export	417	Kyrgyzstan	KGZ	699	India	IND								29	CRUDE ANIMAL,VEG.MATERL.	1	No Quantity							16127			0
S3	2016	2016	2016	2	0	2	Export	418	Lao People's Dem. Rep.	LAO	699	India	IND								28	METALLIFEROUS ORE,SCRAP	1	No Quantity							32220			0
S3	2016	2016	2016	2	0	2	Export	418	Lao People's Dem. Rep.	LAO	699	India	IND								24	CORK AND WOOD	1	No Quantity							25150			0
S3	2016	2016	2016	2	0	2	Export	417	Kyrgyzstan	KGZ	699	India	IND								26	TEXTILE FIBRES	1	No Quantity							4000			0
S3	2016	2016	2016	2	0	2	Export	417	Kyrgyzstan	KGZ	699	India	IND								27	CRUDE FERTILIZER,MINERAL	1	No Quantity							149			0
S3	2016	2016	2016	2	0	2	Export	418	Lao People's Dem. Rep.	LAO	699	India	IND								26	TEXTILE FIBRES	1	No Quantity							17036			0
S3	2016	2016	2016	2	0	2	Export	417	Kyrgyzstan	KGZ	699	India	IND								33	PETROLEUM,PETROL.PRODUCT	1	No Quantity							542058			0
S3	2016	2016	2016	2	0	2	Export	418	Lao People's Dem. Rep.	LAO	699	India	IND								29	CRUDE ANIMAL,VEG.MATERL.	1	No Quantity							28000			0
S3	2016	2016	2016	2	0	2	Export	417	Kyrgyzstan	KGZ	699	India	IND								54	MEDICINAL,PHARM.PRODUCTS	1	No Quantity							40644			0
S3	2016	2016	2016	2	0	2	Export	417	Kyrgyzstan	KGZ	699	India	IND								87	SCIENTIFIC EQUIPMENT NES	1	No Quantity							850			0
S3	2016	2016	2016	2	0	2	Export	418	Lao People's Dem. Rep.	LAO	699	India	IND								84	CLOTHING AND ACCESSORIES	1	No Quantity							36140			0
S3	2016	2016	2016	2	0	2	Export	417	Kyrgyzstan	KGZ	699	India	IND								88	PHOTO.APPARAT.NES;CLOCKS	1	No Quantity							10			0
S3	2016	2016	2016	2	0	2	Export	417	Kyrgyzstan	KGZ	699	India	IND								89	MISC MANUFCTRD GOODS NES	1	No Quantity							258414			0
S3	2016	2016	2016	2	0	2	Export	417	Kyrgyzstan	KGZ	699	India	IND								93	SPEC.TRANSACT.NOT CLASSD	1	No Quantity							1264739			0
S3	2016	2016	2016	2	0	2	Export	418	Lao People's Dem. Rep.	LAO	699	India	IND								97	GOLD,NONMONTRY EXCL ORES	1	No Quantity							81315021			0
S3	2016	2016	2016	2	0	2	Export	418	Lao People's Dem. Rep.	LAO	702	Singapore	SGP								89	MISC MANUFCTRD GOODS NES	1	No Quantity							3942			0
S3	2016	2016	2016	2	0	2	Export	417	Kyrgyzstan	KGZ	702	Singapore	SGP								89	MISC MANUFCTRD GOODS NES	1	No Quantity							1880			0
S3	2016	2016	2016	2	0	2	Export	417	Kyrgyzstan	KGZ	702	Singapore	SGP								88	PHOTO.APPARAT.NES;CLOCKS	1	No Quantity							464			0
S3	2016	2016	2016	2	0	2	Export	418	Lao People's Dem. Rep.	LAO	702	Singapore	SGP								87	SCIENTIFIC EQUIPMENT NES	1	No Quantity							6339			0
S3	2016	2016	2016	2	0	2	Export	418	Lao People's Dem. Rep.	LAO	702	Singapore	SGP								84	CLOTHING AND ACCESSORIES	1	No Quantity							22910			0
S3	2016	2016	2016	2	0	2	Export	417	Kyrgyzstan	KGZ	702	Singapore	SGP								84	CLOTHING AND ACCESSORIES	1	No Quantity							110			0
S3	2016	2016	2016	2	0	2	Export	417	Kyrgyzstan	KGZ	702	Singapore	SGP								83	TRAVEL GOODS,HANDBGS ETC	1	No Quantity							293			0
S3	2016	2016	2016	2	0	2	Export	417	Kyrgyzstan	KGZ	702	Singapore	SGP								85	FOOTWEAR	1	No Quantity							178			0
S3	2016	2016	2016	2	0	2	Export	418	Lao People's Dem. Rep.	LAO	702	Singapore	SGP								85	FOOTWEAR	1	No Quantity							32637			0
S3	2016	2016	2016	2	0	2	Export	417	Kyrgyzstan	KGZ	702	Singapore	SGP								54	MEDICINAL,PHARM.PRODUCTS	1	No Quantity							610			0
S3	2016	2016	2016	2	0	2	Export	417	Kyrgyzstan	KGZ	702	Singapore	SGP								55	ESSENTL.OILS,PERFUME,ETC	1	No Quantity							12			0
S3	2016	2016	2016	2	0	2	Export	418	Lao People's Dem. Rep.	LAO	702	Singapore	SGP								26	TEXTILE FIBRES	1	No Quantity							20000			0
S3	2016	2016	2016	2	0	2	Export	417	Kyrgyzstan	KGZ	702	Singapore	SGP								26	TEXTILE FIBRES	1	No Quantity							1862			0
S3	2016	2016	2016	2	0	2	Export	418	Lao People's Dem. Rep.	LAO	702	Singapore	SGP								24	CORK AND WOOD	1	No Quantity							8700			0
S3	2016	2016	2016	2	0	2	Export	418	Lao People's Dem. Rep.	LAO	702	Singapore	SGP								27	CRUDE FERTILIZER,MINERAL	1	No Quantity							90000			0
S3	2016	2016	2016	2	0	2	Export	418	Lao People's Dem. Rep.	LAO	702	Singapore	SGP								12	TOBACCO,TOBACCO MANUFACT	1	No Quantity							15191208			0
S3	2016	2016	2016	2	0	2	Export	418	Lao People's Dem. Rep.	LAO	702	Singapore	SGP								22	OIL SEED,OLEAGINUS FRUIT	1	No Quantity							26500			0
S3	2016	2016	2016	2	0	2	Export	418	Lao People's Dem. Rep.	LAO	702	Singapore	SGP								07	COFFEE,TEA,COCOA,SPICES	1	No Quantity							1250			0
S3	2016	2016	2016	2	0	2	Export	418	Lao People's Dem. Rep.	LAO	702	Singapore	SGP								11	BEVERAGES	1	No Quantity							160382			0
S3	2016	2016	2016	2	0	2	Export	418	Lao People's Dem. Rep.	LAO	702	Singapore	SGP								06	SUGAR,SUGR.PREPTNS,HONEY	1	No Quantity							6635			0
S3	2016	2016	2016	2	0	2	Export	417	Kyrgyzstan	KGZ	702	Singapore	SGP								77	ELEC MCH APPAR,PARTS,NES	1	No Quantity							12237			0
S3	2016	2016	2016	2	0	2	Export	417	Kyrgyzstan	KGZ	702	Singapore	SGP								76	TELECOMM.SOUND EQUIP ETC	1	No Quantity							213			0
S3	2016	2016	2016	2	0	2	Export	417	Kyrgyzstan	KGZ	702	Singapore	SGP								78	ROAD VEHICLES	1	No Quantity							584			0
S3	2016	2016	2016	2	0	2	Export	417	Kyrgyzstan	KGZ	702	Singapore	SGP								75	OFFICE MACHINES,ADP MACH	1	No Quantity							256			0
S3	2016	2016	2016	2	0	2	Export	418	Lao People's Dem. Rep.	LAO	702	Singapore	SGP								77	ELEC MCH APPAR,PARTS,NES	1	No Quantity							163724			0
S3	2016	2016	2016	2	0	2	Export	418	Lao People's Dem. Rep.	LAO	702	Singapore	SGP								55	ESSENTL.OILS,PERFUME,ETC	1	No Quantity							973			0
S3	2016	2016	2016	2	0	2	Export	417	Kyrgyzstan	KGZ	702	Singapore	SGP								65	TEXTILE YARN,FABRIC,ETC.	1	No Quantity							346			0
S3	2016	2016	2016	2	0	2	Export	417	Kyrgyzstan	KGZ	702	Singapore	SGP								64	PAPER,PAPERBOARD,ETC.	1	No Quantity							33			0
S3	2016	2016	2016	2	0	2	Export	418	Lao People's Dem. Rep.	LAO	702	Singapore	SGP								63	CORK, WOOD MANUFACTURES	1	No Quantity							55479			0
S3	2016	2016	2016	2	0	2	Export	417	Kyrgyzstan	KGZ	702	Singapore	SGP								66	NON-METAL.MINERAL MANFCT	1	No Quantity							1063			0
S3	2016	2016	2016	2	0	2	Export	418	Lao People's Dem. Rep.	LAO	702	Singapore	SGP								68	NON-FERROUS METALS	1	No Quantity							23981			0
S3	2016	2016	2016	2	0	2	Export	418	Lao People's Dem. Rep.	LAO	703	Slovakia	SVK								11	BEVERAGES	1	No Quantity							4396211			0
S3	2016	2016	2016	2	0	2	Export	417	Kyrgyzstan	KGZ	703	Slovakia	SVK								05	VEGETABLES AND FRUIT	1	No Quantity							10500			0
S3	2016	2016	2016	2	0	2	Export	417	Kyrgyzstan	KGZ	703	Slovakia	SVK								89	MISC MANUFCTRD GOODS NES	1	No Quantity							800			0
S3	2016	2016	2016	2	0	2	Export	418	Lao People's Dem. Rep.	LAO	704	Viet Nam	VNM								87	SCIENTIFIC EQUIPMENT NES	1	No Quantity							297554			0
S3	2016	2016	2016	2	0	2	Export	418	Lao People's Dem. Rep.	LAO	704	Viet Nam	VNM								89	MISC MANUFCTRD GOODS NES	1	No Quantity							36142			0
S3	2016	2016	2016	2	0	2	Export	418	Lao People's Dem. Rep.	LAO	704	Viet Nam	VNM								85	FOOTWEAR	1	No Quantity							43200			0
S3	2016	2016	2016	2	0	2	Export	418	Lao People's Dem. Rep.	LAO	704	Viet Nam	VNM								84	CLOTHING AND ACCESSORIES	1	No Quantity							12239			0
S3	2016	2016	2016	2	0	2	Export	418	Lao People's Dem. Rep.	LAO	704	Viet Nam	VNM								05	VEGETABLES AND FRUIT	1	No Quantity							23344690			0
S3	2016	2016	2016	2	0	2	Export	418	Lao People's Dem. Rep.	LAO	704	Viet Nam	VNM								00	LIVE ANIMALS	1	No Quantity							42237544			0
S3	2016	2016	2016	2	0	2	Export	418	Lao People's Dem. Rep.	LAO	704	Viet Nam	VNM								01	MEAT, MEAT PREPARATIONS	1	No Quantity							37500			0
S3	2016	2016	2016	2	0	2	Export	418	Lao People's Dem. Rep.	LAO	704	Viet Nam	VNM								02	DAIRY PRODUCTS,BIRD EGGS	1	No Quantity							1372680			0
S3	2016	2016	2016	2	0	2	Export	418	Lao People's Dem. Rep.	LAO	704	Viet Nam	VNM								03	FISH,CRUSTACEANS,MOLLUSC	1	No Quantity							2857			0
S3	2016	2016	2016	2	0	2	Export	418	Lao People's Dem. Rep.	LAO	704	Viet Nam	VNM								04	CEREALS,CEREAL PREPRTNS.	1	No Quantity							33421076			0
S3	2016	2016	2016	2	0	2	Export	418	Lao People's Dem. Rep.	LAO	704	Viet Nam	VNM								11	BEVERAGES	1	No Quantity							163015588			0
S3	2016	2016	2016	2	0	2	Export	418	Lao People's Dem. Rep.	LAO	704	Viet Nam	VNM								06	SUGAR,SUGR.PREPTNS,HONEY	1	No Quantity							33216875			0
S3	2016	2016	2016	2	0	2	Export	417	Kyrgyzstan	KGZ	704	Viet Nam	VNM								11	BEVERAGES	1	No Quantity							51780			0
S3	2016	2016	2016	2	0	2	Export	418	Lao People's Dem. Rep.	LAO	704	Viet Nam	VNM								07	COFFEE,TEA,COCOA,SPICES	1	No Quantity							33001183			0
S3	2016	2016	2016	2	0	2	Export	418	Lao People's Dem. Rep.	LAO	704	Viet Nam	VNM								22	OIL SEED,OLEAGINUS FRUIT	1	No Quantity							142600			0
S3	2016	2016	2016	2	0	2	Export	418	Lao People's Dem. Rep.	LAO	704	Viet Nam	VNM								23	CRUDE RUBBER	1	No Quantity							50002201			0
S3	2016	2016	2016	2	0	2	Export	418	Lao People's Dem. Rep.	LAO	704	Viet Nam	VNM								21	HIDES,SKINS,FURSKINS,RAW	1	No Quantity							5720			0
S3	2016	2016	2016	2	0	2	Export	418	Lao People's Dem. Rep.	LAO	704	Viet Nam	VNM								09	MISC.EDIBLE PRODUCTS ETC	1	No Quantity							44761			0
S3	2016	2016	2016	2	0	2	Export	418	Lao People's Dem. Rep.	LAO	704	Viet Nam	VNM								12	TOBACCO,TOBACCO MANUFACT	1	No Quantity							60203969			0
S3	2016	2016	2016	2	0	2	Export	418	Lao People's Dem. Rep.	LAO	704	Viet Nam	VNM								27	CRUDE FERTILIZER,MINERAL	1	No Quantity							8940736			0
S3	2016	2016	2016	2	0	2	Export	418	Lao People's Dem. Rep.	LAO	704	Viet Nam	VNM								28	METALLIFEROUS ORE,SCRAP	1	No Quantity							14608526			0
S3	2016	2016	2016	2	0	2	Export	417	Kyrgyzstan	KGZ	704	Viet Nam	VNM								29	CRUDE ANIMAL,VEG.MATERL.	1	No Quantity							18000			0
S3	2016	2016	2016	2	0	2	Export	418	Lao People's Dem. Rep.	LAO	704	Viet Nam	VNM								24	CORK AND WOOD	1	No Quantity							5842884			0
S3	2016	2016	2016	2	0	2	Export	417	Kyrgyzstan	KGZ	704	Viet Nam	VNM								26	TEXTILE FIBRES	1	No Quantity							100478			0
S3	2016	2016	2016	2	0	2	Export	418	Lao People's Dem. Rep.	LAO	704	Viet Nam	VNM								54	MEDICINAL,PHARM.PRODUCTS	1	No Quantity							47200			0
S3	2016	2016	2016	2	0	2	Export	418	Lao People's Dem. Rep.	LAO	704	Viet Nam	VNM								52	INORGANIC CHEMICALS	1	No Quantity							32847420			0
S3	2016	2016	2016	2	0	2	Export	418	Lao People's Dem. Rep.	LAO	704	Viet Nam	VNM								51	ORGANIC CHEMICALS	1	No Quantity							7153733			0
S3	2016	2016	2016	2	0	2	Export	418	Lao People's Dem. Rep.	LAO	704	Viet Nam	VNM								29	CRUDE ANIMAL,VEG.MATERL.	1	No Quantity							453224			0
S3	2016	2016	2016	2	0	2	Export	418	Lao People's Dem. Rep.	LAO	704	Viet Nam	VNM								25	PULP AND WASTE PAPER	1	No Quantity							2160			0
S3	2016	2016	2016	2	0	2	Export	418	Lao People's Dem. Rep.	LAO	704	Viet Nam	VNM								08	ANIMAL FEED STUFF	1	No Quantity							80000			0
S3	2016	2016	2016	2	0	2	Export	418	Lao People's Dem. Rep.	LAO	704	Viet Nam	VNM								32	COAL, COKE, BRIQUETTES	1	No Quantity							1520			0
S3	2016	2016	2016	2	0	2	Export	417	Kyrgyzstan	KGZ	704	Viet Nam	VNM								33	PETROLEUM,PETROL.PRODUCT	1	No Quantity							18977			0
S3	2016	2016	2016	2	0	2	Export	418	Lao People's Dem. Rep.	LAO	704	Viet Nam	VNM								68	NON-FERROUS METALS	1	No Quantity							1783700			0
S3	2016	2016	2016	2	0	2	Export	418	Lao People's Dem. Rep.	LAO	704	Viet Nam	VNM								67	IRON AND STEEL	1	No Quantity							20339			0
S3	2016	2016	2016	2	0	2	Export	418	Lao People's Dem. Rep.	LAO	704	Viet Nam	VNM								69	METALS MANUFACTURES,NES	1	No Quantity							125663			0
S3	2016	2016	2016	2	0	2	Export	418	Lao People's Dem. Rep.	LAO	704	Viet Nam	VNM								62	RUBBER MANUFACTURES, NES	1	No Quantity							1536997			0
S3	2016	2016	2016	2	0	2	Export	418	Lao People's Dem. Rep.	LAO	704	Viet Nam	VNM								63	CORK, WOOD MANUFACTURES	1	No Quantity							3859662			0
S3	2016	2016	2016	2	0	2	Export	418	Lao People's Dem. Rep.	LAO	704	Viet Nam	VNM								66	NON-METAL.MINERAL MANFCT	1	No Quantity							16709			0
S3	2016	2016	2016	2	0	2	Export	418	Lao People's Dem. Rep.	LAO	704	Viet Nam	VNM								64	PAPER,PAPERBOARD,ETC.	1	No Quantity							508			0
S3	2016	2016	2016	2	0	2	Export	418	Lao People's Dem. Rep.	LAO	704	Viet Nam	VNM								65	TEXTILE YARN,FABRIC,ETC.	1	No Quantity							4178			0
S3	2016	2016	2016	2	0	2	Export	417	Kyrgyzstan	KGZ	704	Viet Nam	VNM								65	TEXTILE YARN,FABRIC,ETC.	1	No Quantity							32305			0
S3	2016	2016	2016	2	0	2	Export	418	Lao People's Dem. Rep.	LAO	704	Viet Nam	VNM								55	ESSENTL.OILS,PERFUME,ETC	1	No Quantity							877349			0
S3	2016	2016	2016	2	0	2	Export	418	Lao People's Dem. Rep.	LAO	704	Viet Nam	VNM								57	PLASTICS IN PRIMARY FORM	1	No Quantity							277152			0
S3	2016	2016	2016	2	0	2	Export	418	Lao People's Dem. Rep.	LAO	704	Viet Nam	VNM								58	PLASTIC,NON-PRIMARY FORM	1	No Quantity							9367			0
S3	2016	2016	2016	2	0	2	Export	418	Lao People's Dem. Rep.	LAO	704	Viet Nam	VNM								59	CHEMICAL MATERIALS NES	1	No Quantity							5794220			0
S3	2016	2016	2016	2	0	2	Export	418	Lao People's Dem. Rep.	LAO	704	Viet Nam	VNM								77	ELEC MCH APPAR,PARTS,NES	1	No Quantity							8138868			0
S3	2016	2016	2016	2	0	2	Export	417	Kyrgyzstan	KGZ	704	Viet Nam	VNM								78	ROAD VEHICLES	1	No Quantity							3200			0
S3	2016	2016	2016	2	0	2	Export	418	Lao People's Dem. Rep.	LAO	704	Viet Nam	VNM								82	FURNITURE,BEDDING,ETC.	1	No Quantity							204515			0
S3	2016	2016	2016	2	0	2	Export	418	Lao People's Dem. Rep.	LAO	704	Viet Nam	VNM								79	OTHR.TRANSPORT EQUIPMENT	1	No Quantity							1100			0
S3	2016	2016	2016	2	0	2	Export	418	Lao People's Dem. Rep.	LAO	704	Viet Nam	VNM								78	ROAD VEHICLES	1	No Quantity							642800			0
S3	2016	2016	2016	2	0	2	Export	418	Lao People's Dem. Rep.	LAO	704	Viet Nam	VNM								71	POWER GENERATNG.MACHINES	1	No Quantity							40500			0
S3	2016	2016	2016	2	0	2	Export	418	Lao People's Dem. Rep.	LAO	704	Viet Nam	VNM								72	SPECIAL.INDUST.MACHINERY	1	No Quantity							830915			0
S3	2016	2016	2016	2	0	2	Export	418	Lao People's Dem. Rep.	LAO	704	Viet Nam	VNM								73	METALWORKING MACHINERY	1	No Quantity							34000			0
S3	2016	2016	2016	2	0	2	Export	418	Lao People's Dem. Rep.	LAO	704	Viet Nam	VNM								74	GENERAL INDUSTL.MACH.NES	1	No Quantity							3452161			0
S3	2016	2016	2016	2	0	2	Export	417	Kyrgyzstan	KGZ	705	Slovenia	SVN								05	VEGETABLES AND FRUIT	1	No Quantity							57230			0
S3	2016	2016	2016	2	0	2	Export	418	Lao People's Dem. Rep.	LAO	705	Slovenia	SVN								85	FOOTWEAR	1	No Quantity							3283			0
S3	2016	2016	2016	2	0	2	Export	417	Kyrgyzstan	KGZ	710	South Africa	ZAF								84	CLOTHING AND ACCESSORIES	1	No Quantity							90			0
S3	2016	2016	2016	2	0	2	Export	418	Lao People's Dem. Rep.	LAO	710	South Africa	ZAF								23	CRUDE RUBBER	1	No Quantity							54835			0
S3	2016	2016	2016	2	0	2	Export	417	Kyrgyzstan	KGZ	710	South Africa	ZAF								26	TEXTILE FIBRES	1	No Quantity							3300			0
S3	2016	2016	2016	2	0	2	Export	418	Lao People's Dem. Rep.	LAO	710	South Africa	ZAF								27	CRUDE FERTILIZER,MINERAL	1	No Quantity							10			0
S3	2016	2016	2016	2	0	2	Export	417	Kyrgyzstan	KGZ	710	South Africa	ZAF								28	METALLIFEROUS ORE,SCRAP	1	No Quantity							15			0
S3	2016	2016	2016	2	0	2	Export	417	Kyrgyzstan	KGZ	710	South Africa	ZAF								76	TELECOMM.SOUND EQUIP ETC	1	No Quantity							13671			0
S3	2016	2016	2016	2	0	2	Export	417	Kyrgyzstan	KGZ	710	South Africa	ZAF								77	ELEC MCH APPAR,PARTS,NES	1	No Quantity							9248			0
S3	2016	2016	2016	2	0	2	Export	417	Kyrgyzstan	KGZ	710	South Africa	ZAF								63	CORK, WOOD MANUFACTURES	1	No Quantity							1059			0
S3	2016	2016	2016	2	0	2	Export	417	Kyrgyzstan	KGZ	710	South Africa	ZAF								66	NON-METAL.MINERAL MANFCT	1	No Quantity							14926			0
S3	2016	2016	2016	2	0	2	Export	417	Kyrgyzstan	KGZ	710	South Africa	ZAF								69	METALS MANUFACTURES,NES	1	No Quantity							12986			0
S3	2016	2016	2016	2	0	2	Export	417	Kyrgyzstan	KGZ	724	Spain	ESP								65	TEXTILE YARN,FABRIC,ETC.	1	No Quantity							2524			0
S3	2016	2016	2016	2	0	2	Export	417	Kyrgyzstan	KGZ	724	Spain	ESP								77	ELEC MCH APPAR,PARTS,NES	1	No Quantity							42			0
S3	2016	2016	2016	2	0	2	Export	417	Kyrgyzstan	KGZ	724	Spain	ESP								81	PREFAB BUILDGS,FTTNG ETC	1	No Quantity							115			0
S3	2016	2016	2016	2	0	2	Export	417	Kyrgyzstan	KGZ	724	Spain	ESP								28	METALLIFEROUS ORE,SCRAP	1	No Quantity							67			0
S3	2016	2016	2016	2	0	2	Export	417	Kyrgyzstan	KGZ	724	Spain	ESP								29	CRUDE ANIMAL,VEG.MATERL.	1	No Quantity							43631			0
S3	2016	2016	2016	2	0	2	Export	418	Lao People's Dem. Rep.	LAO	724	Spain	ESP								26	TEXTILE FIBRES	1	No Quantity							1550			0
S3	2016	2016	2016	2	0	2	Export	418	Lao People's Dem. Rep.	LAO	724	Spain	ESP								29	CRUDE ANIMAL,VEG.MATERL.	1	No Quantity							33000			0
S3	2016	2016	2016	2	0	2	Export	418	Lao People's Dem. Rep.	LAO	724	Spain	ESP								07	COFFEE,TEA,COCOA,SPICES	1	No Quantity							551448			0
S3	2016	2016	2016	2	0	2	Export	417	Kyrgyzstan	KGZ	724	Spain	ESP								11	BEVERAGES	1	No Quantity							398			0
S3	2016	2016	2016	2	0	2	Export	418	Lao People's Dem. Rep.	LAO	724	Spain	ESP								04	CEREALS,CEREAL PREPRTNS.	1	No Quantity							18700			0
S3	2016	2016	2016	2	0	2	Export	417	Kyrgyzstan	KGZ	724	Spain	ESP								84	CLOTHING AND ACCESSORIES	1	No Quantity							20706			0
S3	2016	2016	2016	2	0	2	Export	417	Kyrgyzstan	KGZ	724	Spain	ESP								83	TRAVEL GOODS,HANDBGS ETC	1	No Quantity							1435			0
S3	2016	2016	2016	2	0	2	Export	418	Lao People's Dem. Rep.	LAO	724	Spain	ESP								84	CLOTHING AND ACCESSORIES	1	No Quantity							1439889			0
S3	2016	2016	2016	2	0	2	Export	418	Lao People's Dem. Rep.	LAO	724	Spain	ESP								85	FOOTWEAR	1	No Quantity							19128			0
S3	2016	2016	2016	2	0	2	Export	417	Kyrgyzstan	KGZ	724	Spain	ESP								85	FOOTWEAR	1	No Quantity							1189			0
S3	2016	2016	2016	2	0	2	Export	417	Kyrgyzstan	KGZ	724	Spain	ESP								88	PHOTO.APPARAT.NES;CLOCKS	1	No Quantity							36			0
S3	2016	2016	2016	2	0	2	Export	417	Kyrgyzstan	KGZ	724	Spain	ESP								89	MISC MANUFCTRD GOODS NES	1	No Quantity							9089			0
S3	2016	2016	2016	2	0	2	Export	417	Kyrgyzstan	KGZ	729	Sudan	SDN								93	SPEC.TRANSACT.NOT CLASSD	1	No Quantity							167760			0
S3	2016	2016	2016	2	0	2	Export	418	Lao People's Dem. Rep.	LAO	729	Sudan	SDN								84	CLOTHING AND ACCESSORIES	1	No Quantity							132652			0
S3	2016	2016	2016	2	0	2	Export	417	Kyrgyzstan	KGZ	729	Sudan	SDN								29	CRUDE ANIMAL,VEG.MATERL.	1	No Quantity							30			0
S3	2016	2016	2016	2	0	2	Export	417	Kyrgyzstan	KGZ	729	Sudan	SDN								78	ROAD VEHICLES	1	No Quantity							1009			0
S3	2016	2016	2016	2	0	2	Export	418	Lao People's Dem. Rep.	LAO	729	Sudan	SDN								74	GENERAL INDUSTL.MACH.NES	1	No Quantity							406841			0
S3	2016	2016	2016	2	0	2	Export	417	Kyrgyzstan	KGZ	729	Sudan	SDN								71	POWER GENERATNG.MACHINES	1	No Quantity							5948			0
S3	2016	2016	2016	2	0	2	Export	418	Lao People's Dem. Rep.	LAO	748	Swaziland	SWZ								97	GOLD,NONMONTRY EXCL ORES	1	No Quantity							31261820			0
S3	2016	2016	2016	2	0	2	Export	417	Kyrgyzstan	KGZ	752	Sweden	SWE								89	MISC MANUFCTRD GOODS NES	1	No Quantity							12014			0
S3	2016	2016	2016	2	0	2	Export	417	Kyrgyzstan	KGZ	752	Sweden	SWE								88	PHOTO.APPARAT.NES;CLOCKS	1	No Quantity							44			0
S3	2016	2016	2016	2	0	2	Export	418	Lao People's Dem. Rep.	LAO	752	Sweden	SWE								84	CLOTHING AND ACCESSORIES	1	No Quantity							11390595			0
S3	2016	2016	2016	2	0	2	Export	417	Kyrgyzstan	KGZ	752	Sweden	SWE								84	CLOTHING AND ACCESSORIES	1	No Quantity							13			0
S3	2016	2016	2016	2	0	2	Export	418	Lao People's Dem. Rep.	LAO	752	Sweden	SWE								85	FOOTWEAR	1	No Quantity							98290			0
S3	2016	2016	2016	2	0	2	Export	418	Lao People's Dem. Rep.	LAO	752	Sweden	SWE								63	CORK, WOOD MANUFACTURES	1	No Quantity							21600			0
S3	2016	2016	2016	2	0	2	Export	417	Kyrgyzstan	KGZ	752	Sweden	SWE								65	TEXTILE YARN,FABRIC,ETC.	1	No Quantity							4136			0
S3	2016	2016	2016	2	0	2	Export	418	Lao People's Dem. Rep.	LAO	752	Sweden	SWE								82	FURNITURE,BEDDING,ETC.	1	No Quantity							10800			0
S3	2016	2016	2016	2	0	2	Export	417	Kyrgyzstan	KGZ	752	Sweden	SWE								28	METALLIFEROUS ORE,SCRAP	1	No Quantity							50			0
S3	2016	2016	2016	2	0	2	Export	417	Kyrgyzstan	KGZ	752	Sweden	SWE								33	PETROLEUM,PETROL.PRODUCT	1	No Quantity							3559			0
S3	2016	2016	2016	2	0	2	Export	417	Kyrgyzstan	KGZ	752	Sweden	SWE								43	ANIMAL,VEG.FATS,OILS,NES	1	No Quantity							333			0
S3	2016	2016	2016	2	0	2	Export	417	Kyrgyzstan	KGZ	752	Sweden	SWE								54	MEDICINAL,PHARM.PRODUCTS	1	No Quantity							10			0
S3	2016	2016	2016	2	0	2	Export	418	Lao People's Dem. Rep.	LAO	752	Sweden	SWE								04	CEREALS,CEREAL PREPRTNS.	1	No Quantity							18144			0
S3	2016	2016	2016	2	0	2	Export	418	Lao People's Dem. Rep.	LAO	752	Sweden	SWE								05	VEGETABLES AND FRUIT	1	No Quantity							2234			0
S3	2016	2016	2016	2	0	2	Export	418	Lao People's Dem. Rep.	LAO	752	Sweden	SWE								07	COFFEE,TEA,COCOA,SPICES	1	No Quantity							992896			0
S3	2016	2016	2016	2	0	2	Export	418	Lao People's Dem. Rep.	LAO	757	Switzerland	CHE								07	COFFEE,TEA,COCOA,SPICES	1	No Quantity							1738			0
S3	2016	2016	2016	2	0	2	Export	418	Lao People's Dem. Rep.	LAO	757	Switzerland	CHE								05	VEGETABLES AND FRUIT	1	No Quantity							24424			0
S3	2016	2016	2016	2	0	2	Export	417	Kyrgyzstan	KGZ	757	Switzerland	CHE								06	SUGAR,SUGR.PREPTNS,HONEY	1	No Quantity							81			0
S3	2016	2016	2016	2	0	2	Export	417	Kyrgyzstan	KGZ	757	Switzerland	CHE								05	VEGETABLES AND FRUIT	1	No Quantity							91299			0
S3	2016	2016	2016	2	0	2	Export	417	Kyrgyzstan	KGZ	757	Switzerland	CHE								54	MEDICINAL,PHARM.PRODUCTS	1	No Quantity							2640			0
S3	2016	2016	2016	2	0	2	Export	417	Kyrgyzstan	KGZ	757	Switzerland	CHE								43	ANIMAL,VEG.FATS,OILS,NES	1	No Quantity							61			0
S3	2016	2016	2016	2	0	2	Export	417	Kyrgyzstan	KGZ	757	Switzerland	CHE								33	PETROLEUM,PETROL.PRODUCT	1	No Quantity							39544			0
S3	2016	2016	2016	2	0	2	Export	417	Kyrgyzstan	KGZ	757	Switzerland	CHE								42	FIXED VEG. FATS AND OILS	1	No Quantity							6			0
S3	2016	2016	2016	2	0	2	Export	418	Lao People's Dem. Rep.	LAO	757	Switzerland	CHE								28	METALLIFEROUS ORE,SCRAP	1	No Quantity							378830			0
S3	2016	2016	2016	2	0	2	Export	418	Lao People's Dem. Rep.	LAO	757	Switzerland	CHE								26	TEXTILE FIBRES	1	No Quantity							15760			0
S3	2016	2016	2016	2	0	2	Export	417	Kyrgyzstan	KGZ	757	Switzerland	CHE								81	PREFAB BUILDGS,FTTNG ETC	1	No Quantity							5478			0
S3	2016	2016	2016	2	0	2	Export	417	Kyrgyzstan	KGZ	757	Switzerland	CHE								75	OFFICE MACHINES,ADP MACH	1	No Quantity							800			0
S3	2016	2016	2016	2	0	2	Export	417	Kyrgyzstan	KGZ	757	Switzerland	CHE								77	ELEC MCH APPAR,PARTS,NES	1	No Quantity							5			0
S3	2016	2016	2016	2	0	2	Export	417	Kyrgyzstan	KGZ	757	Switzerland	CHE								76	TELECOMM.SOUND EQUIP ETC	1	No Quantity							200			0
S3	2016	2016	2016	2	0	2	Export	417	Kyrgyzstan	KGZ	757	Switzerland	CHE								65	TEXTILE YARN,FABRIC,ETC.	1	No Quantity							39836			0
S3	2016	2016	2016	2	0	2	Export	417	Kyrgyzstan	KGZ	757	Switzerland	CHE								59	CHEMICAL MATERIALS NES	1	No Quantity							1287			0
S3	2016	2016	2016	2	0	2	Export	418	Lao People's Dem. Rep.	LAO	757	Switzerland	CHE								66	NON-METAL.MINERAL MANFCT	1	No Quantity							9623059			0
S3	2016	2016	2016	2	0	2	Export	417	Kyrgyzstan	KGZ	757	Switzerland	CHE								68	NON-FERROUS METALS	1	No Quantity							3799670			0
S3	2016	2016	2016	2	0	2	Export	417	Kyrgyzstan	KGZ	757	Switzerland	CHE								85	FOOTWEAR	1	No Quantity							78			0
S3	2016	2016	2016	2	0	2	Export	417	Kyrgyzstan	KGZ	757	Switzerland	CHE								87	SCIENTIFIC EQUIPMENT NES	1	No Quantity							23550			0
S3	2016	2016	2016	2	0	2	Export	418	Lao People's Dem. Rep.	LAO	757	Switzerland	CHE								84	CLOTHING AND ACCESSORIES	1	No Quantity							1565			0
S3	2016	2016	2016	2	0	2	Export	417	Kyrgyzstan	KGZ	757	Switzerland	CHE								88	PHOTO.APPARAT.NES;CLOCKS	1	No Quantity							200			0
S3	2016	2016	2016	2	0	2	Export	417	Kyrgyzstan	KGZ	757	Switzerland	CHE								89	MISC MANUFCTRD GOODS NES	1	No Quantity							5110			0
S3	2016	2016	2016	2	0	2	Export	418	Lao People's Dem. Rep.	LAO	757	Switzerland	CHE								97	GOLD,NONMONTRY EXCL ORES	1	No Quantity							13789891			0
S3	2016	2016	2016	2	0	2	Export	417	Kyrgyzstan	KGZ	757	Switzerland	CHE								97	GOLD,NONMONTRY EXCL ORES	1	No Quantity							644009902			0
S3	2016	2016	2016	2	0	2	Export	418	Lao People's Dem. Rep.	LAO	757	Switzerland	CHE								89	MISC MANUFCTRD GOODS NES	1	No Quantity							1933			0
S3	2016	2016	2016	2	0	2	Export	417	Kyrgyzstan	KGZ	762	Tajikistan	TJK								93	SPEC.TRANSACT.NOT CLASSD	1	No Quantity							6740			0
S3	2016	2016	2016	2	0	2	Export	417	Kyrgyzstan	KGZ	762	Tajikistan	TJK								89	MISC MANUFCTRD GOODS NES	1	No Quantity							1622275			0
S3	2016	2016	2016	2	0	2	Export	417	Kyrgyzstan	KGZ	762	Tajikistan	TJK								88	PHOTO.APPARAT.NES;CLOCKS	1	No Quantity							11538			0
S3	2016	2016	2016	2	0	2	Export	417	Kyrgyzstan	KGZ	762	Tajikistan	TJK								84	CLOTHING AND ACCESSORIES	1	No Quantity							869297			0
S3	2016	2016	2016	2	0	2	Export	417	Kyrgyzstan	KGZ	762	Tajikistan	TJK								83	TRAVEL GOODS,HANDBGS ETC	1	No Quantity							14924			0
S3	2016	2016	2016	2	0	2	Export	417	Kyrgyzstan	KGZ	762	Tajikistan	TJK								87	SCIENTIFIC EQUIPMENT NES	1	No Quantity							65571			0
S3	2016	2016	2016	2	0	2	Export	417	Kyrgyzstan	KGZ	762	Tajikistan	TJK								85	FOOTWEAR	1	No Quantity							47074			0
S3	2016	2016	2016	2	0	2	Export	417	Kyrgyzstan	KGZ	762	Tajikistan	TJK								67	IRON AND STEEL	1	No Quantity							65000			0
S3	2016	2016	2016	2	0	2	Export	417	Kyrgyzstan	KGZ	762	Tajikistan	TJK								69	METALS MANUFACTURES,NES	1	No Quantity							401342			0
S3	2016	2016	2016	2	0	2	Export	417	Kyrgyzstan	KGZ	762	Tajikistan	TJK								71	POWER GENERATNG.MACHINES	1	No Quantity							1126			0
S3	2016	2016	2016	2	0	2	Export	417	Kyrgyzstan	KGZ	762	Tajikistan	TJK								66	NON-METAL.MINERAL MANFCT	1	No Quantity							7611427			0
S3	2016	2016	2016	2	0	2	Export	417	Kyrgyzstan	KGZ	762	Tajikistan	TJK								59	CHEMICAL MATERIALS NES	1	No Quantity							5559			0
S3	2016	2016	2016	2	0	2	Export	417	Kyrgyzstan	KGZ	762	Tajikistan	TJK								62	RUBBER MANUFACTURES, NES	1	No Quantity							160612			0
S3	2016	2016	2016	2	0	2	Export	417	Kyrgyzstan	KGZ	762	Tajikistan	TJK								61	LEATHER, LEATHER GOODS	1	No Quantity							6081			0
S3	2016	2016	2016	2	0	2	Export	417	Kyrgyzstan	KGZ	762	Tajikistan	TJK								58	PLASTIC,NON-PRIMARY FORM	1	No Quantity							272876			0
S3	2016	2016	2016	2	0	2	Export	417	Kyrgyzstan	KGZ	762	Tajikistan	TJK								57	PLASTICS IN PRIMARY FORM	1	No Quantity							215196			0
S3	2016	2016	2016	2	0	2	Export	417	Kyrgyzstan	KGZ	762	Tajikistan	TJK								56	FERTILIZER,EXCEPT GRP272	1	No Quantity							117390			0
S3	2016	2016	2016	2	0	2	Export	417	Kyrgyzstan	KGZ	762	Tajikistan	TJK								65	TEXTILE YARN,FABRIC,ETC.	1	No Quantity							254521			0
S3	2016	2016	2016	2	0	2	Export	417	Kyrgyzstan	KGZ	762	Tajikistan	TJK								63	CORK, WOOD MANUFACTURES	1	No Quantity							7799			0
S3	2016	2016	2016	2	0	2	Export	417	Kyrgyzstan	KGZ	762	Tajikistan	TJK								64	PAPER,PAPERBOARD,ETC.	1	No Quantity							89078			0
S3	2016	2016	2016	2	0	2	Export	417	Kyrgyzstan	KGZ	762	Tajikistan	TJK								76	TELECOMM.SOUND EQUIP ETC	1	No Quantity							11687			0
S3	2016	2016	2016	2	0	2	Export	417	Kyrgyzstan	KGZ	762	Tajikistan	TJK								77	ELEC MCH APPAR,PARTS,NES	1	No Quantity							196262			0
S3	2016	2016	2016	2	0	2	Export	417	Kyrgyzstan	KGZ	762	Tajikistan	TJK								74	GENERAL INDUSTL.MACH.NES	1	No Quantity							58438			0
S3	2016	2016	2016	2	0	2	Export	417	Kyrgyzstan	KGZ	762	Tajikistan	TJK								72	SPECIAL.INDUST.MACHINERY	1	No Quantity							1741561			0
S3	2016	2016	2016	2	0	2	Export	417	Kyrgyzstan	KGZ	762	Tajikistan	TJK								75	OFFICE MACHINES,ADP MACH	1	No Quantity							124686			0
S3	2016	2016	2016	2	0	2	Export	417	Kyrgyzstan	KGZ	762	Tajikistan	TJK								78	ROAD VEHICLES	1	No Quantity							2381463			0
S3	2016	2016	2016	2	0	2	Export	417	Kyrgyzstan	KGZ	762	Tajikistan	TJK								81	PREFAB BUILDGS,FTTNG ETC	1	No Quantity							8296			0
S3	2016	2016	2016	2	0	2	Export	417	Kyrgyzstan	KGZ	762	Tajikistan	TJK								79	OTHR.TRANSPORT EQUIPMENT	1	No Quantity							26071			0
S3	2016	2016	2016	2	0	2	Export	417	Kyrgyzstan	KGZ	762	Tajikistan	TJK								82	FURNITURE,BEDDING,ETC.	1	No Quantity							22366			0
S3	2016	2016	2016	2	0	2	Export	417	Kyrgyzstan	KGZ	762	Tajikistan	TJK								27	CRUDE FERTILIZER,MINERAL	1	No Quantity							10264			0
S3	2016	2016	2016	2	0	2	Export	417	Kyrgyzstan	KGZ	762	Tajikistan	TJK								26	TEXTILE FIBRES	1	No Quantity							600			0
S3	2016	2016	2016	2	0	2	Export	417	Kyrgyzstan	KGZ	762	Tajikistan	TJK								24	CORK AND WOOD	1	No Quantity							48486			0
S3	2016	2016	2016	2	0	2	Export	417	Kyrgyzstan	KGZ	762	Tajikistan	TJK								29	CRUDE ANIMAL,VEG.MATERL.	1	No Quantity							5919			0
S3	2016	2016	2016	2	0	2	Export	417	Kyrgyzstan	KGZ	762	Tajikistan	TJK								32	COAL, COKE, BRIQUETTES	1	No Quantity							575227			0
S3	2016	2016	2016	2	0	2	Export	417	Kyrgyzstan	KGZ	762	Tajikistan	TJK								33	PETROLEUM,PETROL.PRODUCT	1	No Quantity							2098862			0
S3	2016	2016	2016	2	0	2	Export	417	Kyrgyzstan	KGZ	762	Tajikistan	TJK								51	ORGANIC CHEMICALS	1	No Quantity							13770			0
S3	2016	2016	2016	2	0	2	Export	417	Kyrgyzstan	KGZ	762	Tajikistan	TJK								54	MEDICINAL,PHARM.PRODUCTS	1	No Quantity							24792			0
S3	2016	2016	2016	2	0	2	Export	417	Kyrgyzstan	KGZ	762	Tajikistan	TJK								52	INORGANIC CHEMICALS	1	No Quantity							127450			0
S3	2016	2016	2016	2	0	2	Export	417	Kyrgyzstan	KGZ	762	Tajikistan	TJK								53	DYES,COLOURING MATERIALS	1	No Quantity							6462			0
S3	2016	2016	2016	2	0	2	Export	417	Kyrgyzstan	KGZ	762	Tajikistan	TJK								55	ESSENTL.OILS,PERFUME,ETC	1	No Quantity							200467			0
S3	2016	2016	2016	2	0	2	Export	417	Kyrgyzstan	KGZ	762	Tajikistan	TJK								05	VEGETABLES AND FRUIT	1	No Quantity							64233			0
S3	2016	2016	2016	2	0	2	Export	417	Kyrgyzstan	KGZ	762	Tajikistan	TJK								06	SUGAR,SUGR.PREPTNS,HONEY	1	No Quantity							43172			0
S3	2016	2016	2016	2	0	2	Export	417	Kyrgyzstan	KGZ	762	Tajikistan	TJK								07	COFFEE,TEA,COCOA,SPICES	1	No Quantity							388310			0
S3	2016	2016	2016	2	0	2	Export	417	Kyrgyzstan	KGZ	762	Tajikistan	TJK								04	CEREALS,CEREAL PREPRTNS.	1	No Quantity							79179			0
S3	2016	2016	2016	2	0	2	Export	417	Kyrgyzstan	KGZ	762	Tajikistan	TJK								02	DAIRY PRODUCTS,BIRD EGGS	1	No Quantity							44989			0
S3	2016	2016	2016	2	0	2	Export	417	Kyrgyzstan	KGZ	762	Tajikistan	TJK								01	MEAT, MEAT PREPARATIONS	1	No Quantity							11388			0
S3	2016	2016	2016	2	0	2	Export	417	Kyrgyzstan	KGZ	762	Tajikistan	TJK								00	LIVE ANIMALS	1	No Quantity							473443			0
S3	2016	2016	2016	2	0	2	Export	417	Kyrgyzstan	KGZ	762	Tajikistan	TJK								09	MISC.EDIBLE PRODUCTS ETC	1	No Quantity							1105723			0
S3	2016	2016	2016	2	0	2	Export	417	Kyrgyzstan	KGZ	762	Tajikistan	TJK								11	BEVERAGES	1	No Quantity							99441			0
S3	2016	2016	2016	2	0	2	Export	417	Kyrgyzstan	KGZ	762	Tajikistan	TJK								08	ANIMAL FEED STUFF	1	No Quantity							1419			0
S3	2016	2016	2016	2	0	2	Export	417	Kyrgyzstan	KGZ	762	Tajikistan	TJK								12	TOBACCO,TOBACCO MANUFACT	1	No Quantity							638			0
S3	2016	2016	2016	2	0	2	Export	418	Lao People's Dem. Rep.	LAO	764	Thailand	THA								12	TOBACCO,TOBACCO MANUFACT	1	No Quantity							248780			0
S3	2016	2016	2016	2	0	2	Export	418	Lao People's Dem. Rep.	LAO	764	Thailand	THA								23	CRUDE RUBBER	1	No Quantity							510403			0
S3	2016	2016	2016	2	0	2	Export	418	Lao People's Dem. Rep.	LAO	764	Thailand	THA								22	OIL SEED,OLEAGINUS FRUIT	1	No Quantity							14898312			0
S3	2016	2016	2016	2	0	2	Export	418	Lao People's Dem. Rep.	LAO	764	Thailand	THA								09	MISC.EDIBLE PRODUCTS ETC	1	No Quantity							95800			0
S3	2016	2016	2016	2	0	2	Export	418	Lao People's Dem. Rep.	LAO	764	Thailand	THA								21	HIDES,SKINS,FURSKINS,RAW	1	No Quantity							13050			0
S3	2016	2016	2016	2	0	2	Export	418	Lao People's Dem. Rep.	LAO	764	Thailand	THA								06	SUGAR,SUGR.PREPTNS,HONEY	1	No Quantity							18328793			0
S3	2016	2016	2016	2	0	2	Export	418	Lao People's Dem. Rep.	LAO	764	Thailand	THA								11	BEVERAGES	1	No Quantity							5417722			0
S3	2016	2016	2016	2	0	2	Export	418	Lao People's Dem. Rep.	LAO	764	Thailand	THA								07	COFFEE,TEA,COCOA,SPICES	1	No Quantity							9996739			0
S3	2016	2016	2016	2	0	2	Export	418	Lao People's Dem. Rep.	LAO	764	Thailand	THA								01	MEAT, MEAT PREPARATIONS	1	No Quantity							644538			0
S3	2016	2016	2016	2	0	2	Export	418	Lao People's Dem. Rep.	LAO	764	Thailand	THA								03	FISH,CRUSTACEANS,MOLLUSC	1	No Quantity							19365			0
S3	2016	2016	2016	2	0	2	Export	418	Lao People's Dem. Rep.	LAO	764	Thailand	THA								02	DAIRY PRODUCTS,BIRD EGGS	1	No Quantity							2200			0
S3	2016	2016	2016	2	0	2	Export	418	Lao People's Dem. Rep.	LAO	764	Thailand	THA								04	CEREALS,CEREAL PREPRTNS.	1	No Quantity							16014295			0
S3	2016	2016	2016	2	0	2	Export	418	Lao People's Dem. Rep.	LAO	764	Thailand	THA								05	VEGETABLES AND FRUIT	1	No Quantity							125572680			0
S3	2016	2016	2016	2	0	2	Export	418	Lao People's Dem. Rep.	LAO	764	Thailand	THA								53	DYES,COLOURING MATERIALS	1	No Quantity							248643			0
S3	2016	2016	2016	2	0	2	Export	418	Lao People's Dem. Rep.	LAO	764	Thailand	THA								52	INORGANIC CHEMICALS	1	No Quantity							28167606			0
S3	2016	2016	2016	2	0	2	Export	418	Lao People's Dem. Rep.	LAO	764	Thailand	THA								42	FIXED VEG. FATS AND OILS	1	No Quantity							13223			0
S3	2016	2016	2016	2	0	2	Export	417	Kyrgyzstan	KGZ	764	Thailand	THA								33	PETROLEUM,PETROL.PRODUCT	1	No Quantity							18663			0
S3	2016	2016	2016	2	0	2	Export	418	Lao People's Dem. Rep.	LAO	764	Thailand	THA								08	ANIMAL FEED STUFF	1	No Quantity							291875			0
S3	2016	2016	2016	2	0	2	Export	418	Lao People's Dem. Rep.	LAO	764	Thailand	THA								25	PULP AND WASTE PAPER	1	No Quantity							682661			0
S3	2016	2016	2016	2	0	2	Export	418	Lao People's Dem. Rep.	LAO	764	Thailand	THA								29	CRUDE ANIMAL,VEG.MATERL.	1	No Quantity							568030			0
S3	2016	2016	2016	2	0	2	Export	418	Lao People's Dem. Rep.	LAO	764	Thailand	THA								33	PETROLEUM,PETROL.PRODUCT	1	No Quantity							27880			0
S3	2016	2016	2016	2	0	2	Export	418	Lao People's Dem. Rep.	LAO	764	Thailand	THA								28	METALLIFEROUS ORE,SCRAP	1	No Quantity							1848507			0
S3	2016	2016	2016	2	0	2	Export	418	Lao People's Dem. Rep.	LAO	764	Thailand	THA								27	CRUDE FERTILIZER,MINERAL	1	No Quantity							1461165			0
S3	2016	2016	2016	2	0	2	Export	418	Lao People's Dem. Rep.	LAO	764	Thailand	THA								24	CORK AND WOOD	1	No Quantity							4845785			0
S3	2016	2016	2016	2	0	2	Export	418	Lao People's Dem. Rep.	LAO	764	Thailand	THA								26	TEXTILE FIBRES	1	No Quantity							209374			0
S3	2016	2016	2016	2	0	2	Export	418	Lao People's Dem. Rep.	LAO	764	Thailand	THA								82	FURNITURE,BEDDING,ETC.	1	No Quantity							8099265			0
S3	2016	2016	2016	2	0	2	Export	418	Lao People's Dem. Rep.	LAO	764	Thailand	THA								75	OFFICE MACHINES,ADP MACH	1	No Quantity							5428307			0
S3	2016	2016	2016	2	0	2	Export	418	Lao People's Dem. Rep.	LAO	764	Thailand	THA								78	ROAD VEHICLES	1	No Quantity							10321			0
S3	2016	2016	2016	2	0	2	Export	418	Lao People's Dem. Rep.	LAO	764	Thailand	THA								77	ELEC MCH APPAR,PARTS,NES	1	No Quantity							19592284			0
S3	2016	2016	2016	2	0	2	Export	418	Lao People's Dem. Rep.	LAO	764	Thailand	THA								72	SPECIAL.INDUST.MACHINERY	1	No Quantity							394587			0
S3	2016	2016	2016	2	0	2	Export	418	Lao People's Dem. Rep.	LAO	764	Thailand	THA								71	POWER GENERATNG.MACHINES	1	No Quantity							567256			0
S3	2016	2016	2016	2	0	2	Export	418	Lao People's Dem. Rep.	LAO	764	Thailand	THA								74	GENERAL INDUSTL.MACH.NES	1	No Quantity							22034			0
S3	2016	2016	2016	2	0	2	Export	418	Lao People's Dem. Rep.	LAO	764	Thailand	THA								73	METALWORKING MACHINERY	1	No Quantity							26806			0
S3	2016	2016	2016	2	0	2	Export	418	Lao People's Dem. Rep.	LAO	764	Thailand	THA								55	ESSENTL.OILS,PERFUME,ETC	1	No Quantity							303467			0
S3	2016	2016	2016	2	0	2	Export	418	Lao People's Dem. Rep.	LAO	764	Thailand	THA								58	PLASTIC,NON-PRIMARY FORM	1	No Quantity							112343			0
S3	2016	2016	2016	2	0	2	Export	418	Lao People's Dem. Rep.	LAO	764	Thailand	THA								56	FERTILIZER,EXCEPT GRP272	1	No Quantity							8246642			0
S3	2016	2016	2016	2	0	2	Export	418	Lao People's Dem. Rep.	LAO	764	Thailand	THA								57	PLASTICS IN PRIMARY FORM	1	No Quantity							448859			0
S3	2016	2016	2016	2	0	2	Export	418	Lao People's Dem. Rep.	LAO	764	Thailand	THA								59	CHEMICAL MATERIALS NES	1	No Quantity							245701			0
S3	2016	2016	2016	2	0	2	Export	418	Lao People's Dem. Rep.	LAO	764	Thailand	THA								66	NON-METAL.MINERAL MANFCT	1	No Quantity							533636			0
S3	2016	2016	2016	2	0	2	Export	418	Lao People's Dem. Rep.	LAO	764	Thailand	THA								63	CORK, WOOD MANUFACTURES	1	No Quantity							1782384			0
S3	2016	2016	2016	2	0	2	Export	418	Lao People's Dem. Rep.	LAO	764	Thailand	THA								65	TEXTILE YARN,FABRIC,ETC.	1	No Quantity							226482			0
S3	2016	2016	2016	2	0	2	Export	418	Lao People's Dem. Rep.	LAO	764	Thailand	THA								64	PAPER,PAPERBOARD,ETC.	1	No Quantity							178746			0
S3	2016	2016	2016	2	0	2	Export	418	Lao People's Dem. Rep.	LAO	764	Thailand	THA								69	METALS MANUFACTURES,NES	1	No Quantity							3182112			0
S3	2016	2016	2016	2	0	2	Export	418	Lao People's Dem. Rep.	LAO	764	Thailand	THA								67	IRON AND STEEL	1	No Quantity							4185671			0
S3	2016	2016	2016	2	0	2	Export	418	Lao People's Dem. Rep.	LAO	764	Thailand	THA								68	NON-FERROUS METALS	1	No Quantity							360864711			0
S3	2016	2016	2016	2	0	2	Export	418	Lao People's Dem. Rep.	LAO	764	Thailand	THA								62	RUBBER MANUFACTURES, NES	1	No Quantity							2501631			0
S3	2016	2016	2016	2	0	2	Export	418	Lao People's Dem. Rep.	LAO	764	Thailand	THA								85	FOOTWEAR	1	No Quantity							7236605			0
S3	2016	2016	2016	2	0	2	Export	418	Lao People's Dem. Rep.	LAO	764	Thailand	THA								84	CLOTHING AND ACCESSORIES	1	No Quantity							1164593			0
S3	2016	2016	2016	2	0	2	Export	418	Lao People's Dem. Rep.	LAO	764	Thailand	THA								87	SCIENTIFIC EQUIPMENT NES	1	No Quantity							896567			0
S3	2016	2016	2016	2	0	2	Export	418	Lao People's Dem. Rep.	LAO	764	Thailand	THA								83	TRAVEL GOODS,HANDBGS ETC	1	No Quantity							129576			0
S3	2016	2016	2016	2	0	2	Export	418	Lao People's Dem. Rep.	LAO	764	Thailand	THA								81	PREFAB BUILDGS,FTTNG ETC	1	No Quantity							60072			0
S3	2016	2016	2016	2	0	2	Export	417	Kyrgyzstan	KGZ	764	Thailand	THA								89	MISC MANUFCTRD GOODS NES	1	No Quantity							120			0
S3	2016	2016	2016	2	0	2	Export	418	Lao People's Dem. Rep.	LAO	764	Thailand	THA								88	PHOTO.APPARAT.NES;CLOCKS	1	No Quantity							7516430			0
S3	2016	2016	2016	2	0	2	Export	418	Lao People's Dem. Rep.	LAO	764	Thailand	THA								76	TELECOMM.SOUND EQUIP ETC	1	No Quantity							307527230			0
S3	2016	2016	2016	2	0	2	Export	418	Lao People's Dem. Rep.	LAO	764	Thailand	THA								89	MISC MANUFCTRD GOODS NES	1	No Quantity							5813237			0
S3	2016	2016	2016	2	0	2	Export	417	Kyrgyzstan	KGZ	784	United Arab Emirates	ARE								97	GOLD,NONMONTRY EXCL ORES	1	No Quantity							25698498			0
S3	2016	2016	2016	2	0	2	Export	417	Kyrgyzstan	KGZ	784	United Arab Emirates	ARE								93	SPEC.TRANSACT.NOT CLASSD	1	No Quantity							475000			0
S3	2016	2016	2016	2	0	2	Export	417	Kyrgyzstan	KGZ	784	United Arab Emirates	ARE								89	MISC MANUFCTRD GOODS NES	1	No Quantity							372443			0
S3	2016	2016	2016	2	0	2	Export	417	Kyrgyzstan	KGZ	784	United Arab Emirates	ARE								88	PHOTO.APPARAT.NES;CLOCKS	1	No Quantity							4427			0
S3	2016	2016	2016	2	0	2	Export	418	Lao People's Dem. Rep.	LAO	784	United Arab Emirates	ARE								84	CLOTHING AND ACCESSORIES	1	No Quantity							12866850			0
S3	2016	2016	2016	2	0	2	Export	417	Kyrgyzstan	KGZ	784	United Arab Emirates	ARE								83	TRAVEL GOODS,HANDBGS ETC	1	No Quantity							509			0
S3	2016	2016	2016	2	0	2	Export	417	Kyrgyzstan	KGZ	784	United Arab Emirates	ARE								84	CLOTHING AND ACCESSORIES	1	No Quantity							38			0
S3	2016	2016	2016	2	0	2	Export	417	Kyrgyzstan	KGZ	784	United Arab Emirates	ARE								87	SCIENTIFIC EQUIPMENT NES	1	No Quantity							9516			0
S3	2016	2016	2016	2	0	2	Export	417	Kyrgyzstan	KGZ	784	United Arab Emirates	ARE								68	NON-FERROUS METALS	1	No Quantity							155490			0
S3	2016	2016	2016	2	0	2	Export	417	Kyrgyzstan	KGZ	784	United Arab Emirates	ARE								69	METALS MANUFACTURES,NES	1	No Quantity							3664			0
S3	2016	2016	2016	2	0	2	Export	417	Kyrgyzstan	KGZ	784	United Arab Emirates	ARE								71	POWER GENERATNG.MACHINES	1	No Quantity							43800			0
S3	2016	2016	2016	2	0	2	Export	417	Kyrgyzstan	KGZ	784	United Arab Emirates	ARE								66	NON-METAL.MINERAL MANFCT	1	No Quantity							146			0
S3	2016	2016	2016	2	0	2	Export	417	Kyrgyzstan	KGZ	784	United Arab Emirates	ARE								58	PLASTIC,NON-PRIMARY FORM	1	No Quantity							99			0
S3	2016	2016	2016	2	0	2	Export	417	Kyrgyzstan	KGZ	784	United Arab Emirates	ARE								65	TEXTILE YARN,FABRIC,ETC.	1	No Quantity							21156			0
S3	2016	2016	2016	2	0	2	Export	418	Lao People's Dem. Rep.	LAO	784	United Arab Emirates	ARE								74	GENERAL INDUSTL.MACH.NES	1	No Quantity							131015			0
S3	2016	2016	2016	2	0	2	Export	417	Kyrgyzstan	KGZ	784	United Arab Emirates	ARE								77	ELEC MCH APPAR,PARTS,NES	1	No Quantity							18181			0
S3	2016	2016	2016	2	0	2	Export	417	Kyrgyzstan	KGZ	784	United Arab Emirates	ARE								76	TELECOMM.SOUND EQUIP ETC	1	No Quantity							26884			0
S3	2016	2016	2016	2	0	2	Export	417	Kyrgyzstan	KGZ	784	United Arab Emirates	ARE								75	OFFICE MACHINES,ADP MACH	1	No Quantity							205652			0
S3	2016	2016	2016	2	0	2	Export	417	Kyrgyzstan	KGZ	784	United Arab Emirates	ARE								78	ROAD VEHICLES	1	No Quantity							82884			0
S3	2016	2016	2016	2	0	2	Export	418	Lao People's Dem. Rep.	LAO	784	United Arab Emirates	ARE								78	ROAD VEHICLES	1	No Quantity							21009700			0
S3	2016	2016	2016	2	0	2	Export	417	Kyrgyzstan	KGZ	784	United Arab Emirates	ARE								79	OTHR.TRANSPORT EQUIPMENT	1	No Quantity							8443400			0
S3	2016	2016	2016	2	0	2	Export	417	Kyrgyzstan	KGZ	784	United Arab Emirates	ARE								81	PREFAB BUILDGS,FTTNG ETC	1	No Quantity							500			0
S3	2016	2016	2016	2	0	2	Export	417	Kyrgyzstan	KGZ	784	United Arab Emirates	ARE								82	FURNITURE,BEDDING,ETC.	1	No Quantity							1558			0
S3	2016	2016	2016	2	0	2	Export	418	Lao People's Dem. Rep.	LAO	784	United Arab Emirates	ARE								26	TEXTILE FIBRES	1	No Quantity							6500			0
S3	2016	2016	2016	2	0	2	Export	417	Kyrgyzstan	KGZ	784	United Arab Emirates	ARE								27	CRUDE FERTILIZER,MINERAL	1	No Quantity							220			0
S3	2016	2016	2016	2	0	2	Export	417	Kyrgyzstan	KGZ	784	United Arab Emirates	ARE								26	TEXTILE FIBRES	1	No Quantity							10			0
S3	2016	2016	2016	2	0	2	Export	418	Lao People's Dem. Rep.	LAO	784	United Arab Emirates	ARE								28	METALLIFEROUS ORE,SCRAP	1	No Quantity							11717			0
S3	2016	2016	2016	2	0	2	Export	417	Kyrgyzstan	KGZ	784	United Arab Emirates	ARE								33	PETROLEUM,PETROL.PRODUCT	1	No Quantity							653317			0
S3	2016	2016	2016	2	0	2	Export	418	Lao People's Dem. Rep.	LAO	784	United Arab Emirates	ARE								42	FIXED VEG. FATS AND OILS	1	No Quantity							16830			0
S3	2016	2016	2016	2	0	2	Export	417	Kyrgyzstan	KGZ	784	United Arab Emirates	ARE								55	ESSENTL.OILS,PERFUME,ETC	1	No Quantity							114407			0
S3	2016	2016	2016	2	0	2	Export	417	Kyrgyzstan	KGZ	784	United Arab Emirates	ARE								06	SUGAR,SUGR.PREPTNS,HONEY	1	No Quantity							62187			0
S3	2016	2016	2016	2	0	2	Export	417	Kyrgyzstan	KGZ	784	United Arab Emirates	ARE								05	VEGETABLES AND FRUIT	1	No Quantity							1482			0
S3	2016	2016	2016	2	0	2	Export	417	Kyrgyzstan	KGZ	784	United Arab Emirates	ARE								01	MEAT, MEAT PREPARATIONS	1	No Quantity							28216			0
S3	2016	2016	2016	2	0	2	Export	418	Lao People's Dem. Rep.	LAO	784	United Arab Emirates	ARE								07	COFFEE,TEA,COCOA,SPICES	1	No Quantity							36360			0
S3	2016	2016	2016	2	0	2	Export	417	Kyrgyzstan	KGZ	784	United Arab Emirates	ARE								08	ANIMAL FEED STUFF	1	No Quantity							1			0
S3	2016	2016	2016	2	0	2	Export	418	Lao People's Dem. Rep.	LAO	784	United Arab Emirates	ARE								12	TOBACCO,TOBACCO MANUFACT	1	No Quantity							28796			0
S3	2016	2016	2016	2	0	2	Export	417	Kyrgyzstan	KGZ	792	Turkey	TUR								12	TOBACCO,TOBACCO MANUFACT	1	No Quantity							7725			0
S3	2016	2016	2016	2	0	2	Export	417	Kyrgyzstan	KGZ	792	Turkey	TUR								21	HIDES,SKINS,FURSKINS,RAW	1	No Quantity							73003			0
S3	2016	2016	2016	2	0	2	Export	417	Kyrgyzstan	KGZ	792	Turkey	TUR								09	MISC.EDIBLE PRODUCTS ETC	1	No Quantity							480			0
S3	2016	2016	2016	2	0	2	Export	417	Kyrgyzstan	KGZ	792	Turkey	TUR								01	MEAT, MEAT PREPARATIONS	1	No Quantity							285461			0
S3	2016	2016	2016	2	0	2	Export	417	Kyrgyzstan	KGZ	792	Turkey	TUR								05	VEGETABLES AND FRUIT	1	No Quantity							31238870			0
S3	2016	2016	2016	2	0	2	Export	417	Kyrgyzstan	KGZ	792	Turkey	TUR								06	SUGAR,SUGR.PREPTNS,HONEY	1	No Quantity							1171			0
S3	2016	2016	2016	2	0	2	Export	417	Kyrgyzstan	KGZ	792	Turkey	TUR								55	ESSENTL.OILS,PERFUME,ETC	1	No Quantity							640350			0
S3	2016	2016	2016	2	0	2	Export	417	Kyrgyzstan	KGZ	792	Turkey	TUR								54	MEDICINAL,PHARM.PRODUCTS	1	No Quantity							169304			0
S3	2016	2016	2016	2	0	2	Export	417	Kyrgyzstan	KGZ	792	Turkey	TUR								33	PETROLEUM,PETROL.PRODUCT	1	No Quantity							17609230			0
S3	2016	2016	2016	2	0	2	Export	417	Kyrgyzstan	KGZ	792	Turkey	TUR								28	METALLIFEROUS ORE,SCRAP	1	No Quantity							351586			0
S3	2016	2016	2016	2	0	2	Export	417	Kyrgyzstan	KGZ	792	Turkey	TUR								29	CRUDE ANIMAL,VEG.MATERL.	1	No Quantity							228873			0
S3	2016	2016	2016	2	0	2	Export	417	Kyrgyzstan	KGZ	792	Turkey	TUR								26	TEXTILE FIBRES	1	No Quantity							10750525			0
S3	2016	2016	2016	2	0	2	Export	417	Kyrgyzstan	KGZ	792	Turkey	TUR								24	CORK AND WOOD	1	No Quantity							4410			0
S3	2016	2016	2016	2	0	2	Export	417	Kyrgyzstan	KGZ	792	Turkey	TUR								27	CRUDE FERTILIZER,MINERAL	1	No Quantity							143			0
S3	2016	2016	2016	2	0	2	Export	417	Kyrgyzstan	KGZ	792	Turkey	TUR								82	FURNITURE,BEDDING,ETC.	1	No Quantity							22340			0
S3	2016	2016	2016	2	0	2	Export	417	Kyrgyzstan	KGZ	792	Turkey	TUR								81	PREFAB BUILDGS,FTTNG ETC	1	No Quantity							396			0
S3	2016	2016	2016	2	0	2	Export	417	Kyrgyzstan	KGZ	792	Turkey	TUR								79	OTHR.TRANSPORT EQUIPMENT	1	No Quantity							26013342			0
S3	2016	2016	2016	2	0	2	Export	417	Kyrgyzstan	KGZ	792	Turkey	TUR								78	ROAD VEHICLES	1	No Quantity							118064			0
S3	2016	2016	2016	2	0	2	Export	417	Kyrgyzstan	KGZ	792	Turkey	TUR								75	OFFICE MACHINES,ADP MACH	1	No Quantity							4252			0
S3	2016	2016	2016	2	0	2	Export	417	Kyrgyzstan	KGZ	792	Turkey	TUR								76	TELECOMM.SOUND EQUIP ETC	1	No Quantity							150720			0
S3	2016	2016	2016	2	0	2	Export	417	Kyrgyzstan	KGZ	792	Turkey	TUR								77	ELEC MCH APPAR,PARTS,NES	1	No Quantity							72832			0
S3	2016	2016	2016	2	0	2	Export	417	Kyrgyzstan	KGZ	792	Turkey	TUR								74	GENERAL INDUSTL.MACH.NES	1	No Quantity							102387			0
S3	2016	2016	2016	2	0	2	Export	417	Kyrgyzstan	KGZ	792	Turkey	TUR								72	SPECIAL.INDUST.MACHINERY	1	No Quantity							66228			0
S3	2016	2016	2016	2	0	2	Export	417	Kyrgyzstan	KGZ	792	Turkey	TUR								65	TEXTILE YARN,FABRIC,ETC.	1	No Quantity							820			0
S3	2016	2016	2016	2	0	2	Export	417	Kyrgyzstan	KGZ	792	Turkey	TUR								64	PAPER,PAPERBOARD,ETC.	1	No Quantity							4544			0
S3	2016	2016	2016	2	0	2	Export	417	Kyrgyzstan	KGZ	792	Turkey	TUR								58	PLASTIC,NON-PRIMARY FORM	1	No Quantity							20			0
S3	2016	2016	2016	2	0	2	Export	417	Kyrgyzstan	KGZ	792	Turkey	TUR								56	FERTILIZER,EXCEPT GRP272	1	No Quantity							6270			0
S3	2016	2016	2016	2	0	2	Export	417	Kyrgyzstan	KGZ	792	Turkey	TUR								61	LEATHER, LEATHER GOODS	1	No Quantity							60331			0
S3	2016	2016	2016	2	0	2	Export	417	Kyrgyzstan	KGZ	792	Turkey	TUR								71	POWER GENERATNG.MACHINES	1	No Quantity							300			0
S3	2016	2016	2016	2	0	2	Export	417	Kyrgyzstan	KGZ	792	Turkey	TUR								69	METALS MANUFACTURES,NES	1	No Quantity							15072			0
S3	2016	2016	2016	2	0	2	Export	417	Kyrgyzstan	KGZ	792	Turkey	TUR								68	NON-FERROUS METALS	1	No Quantity							910968			0
S3	2016	2016	2016	2	0	2	Export	418	Lao People's Dem. Rep.	LAO	792	Turkey	TUR								62	RUBBER MANUFACTURES, NES	1	No Quantity							122715			0
S3	2016	2016	2016	2	0	2	Export	417	Kyrgyzstan	KGZ	792	Turkey	TUR								87	SCIENTIFIC EQUIPMENT NES	1	No Quantity							44938			0
S3	2016	2016	2016	2	0	2	Export	417	Kyrgyzstan	KGZ	792	Turkey	TUR								85	FOOTWEAR	1	No Quantity							2215			0
S3	2016	2016	2016	2	0	2	Export	417	Kyrgyzstan	KGZ	792	Turkey	TUR								88	PHOTO.APPARAT.NES;CLOCKS	1	No Quantity							62			0
S3	2016	2016	2016	2	0	2	Export	417	Kyrgyzstan	KGZ	792	Turkey	TUR								89	MISC MANUFCTRD GOODS NES	1	No Quantity							391767			0
S3	2016	2016	2016	2	0	2	Export	417	Kyrgyzstan	KGZ	792	Turkey	TUR								93	SPEC.TRANSACT.NOT CLASSD	1	No Quantity							25000			0
S3	2016	2016	2016	2	0	2	Export	417	Kyrgyzstan	KGZ	792	Turkey	TUR								97	GOLD,NONMONTRY EXCL ORES	1	No Quantity							602110			0
S3	2016	2016	2016	2	0	2	Export	417	Kyrgyzstan	KGZ	795	Turkmenistan	TKM								89	MISC MANUFCTRD GOODS NES	1	No Quantity							167			0
S3	2016	2016	2016	2	0	2	Export	417	Kyrgyzstan	KGZ	795	Turkmenistan	TKM								84	CLOTHING AND ACCESSORIES	1	No Quantity							174537			0
S3	2016	2016	2016	2	0	2	Export	417	Kyrgyzstan	KGZ	795	Turkmenistan	TKM								71	POWER GENERATNG.MACHINES	1	No Quantity							49000			0
S3	2016	2016	2016	2	0	2	Export	417	Kyrgyzstan	KGZ	795	Turkmenistan	TKM								61	LEATHER, LEATHER GOODS	1	No Quantity							42711			0
S3	2016	2016	2016	2	0	2	Export	417	Kyrgyzstan	KGZ	795	Turkmenistan	TKM								65	TEXTILE YARN,FABRIC,ETC.	1	No Quantity							65910			0
S3	2016	2016	2016	2	0	2	Export	417	Kyrgyzstan	KGZ	795	Turkmenistan	TKM								77	ELEC MCH APPAR,PARTS,NES	1	No Quantity							2032596			0
S3	2016	2016	2016	2	0	2	Export	417	Kyrgyzstan	KGZ	795	Turkmenistan	TKM								78	ROAD VEHICLES	1	No Quantity							249965			0
S3	2016	2016	2016	2	0	2	Export	417	Kyrgyzstan	KGZ	795	Turkmenistan	TKM								27	CRUDE FERTILIZER,MINERAL	1	No Quantity							2007831			0
S3	2016	2016	2016	2	0	2	Export	417	Kyrgyzstan	KGZ	795	Turkmenistan	TKM								33	PETROLEUM,PETROL.PRODUCT	1	No Quantity							53340			0
S3	2016	2016	2016	2	0	2	Export	417	Kyrgyzstan	KGZ	795	Turkmenistan	TKM								54	MEDICINAL,PHARM.PRODUCTS	1	No Quantity							19000			0
S3	2016	2016	2016	2	0	2	Export	417	Kyrgyzstan	KGZ	795	Turkmenistan	TKM								05	VEGETABLES AND FRUIT	1	No Quantity							400126			0
S3	2016	2016	2016	2	0	2	Export	417	Kyrgyzstan	KGZ	795	Turkmenistan	TKM								00	LIVE ANIMALS	1	No Quantity							16000			0
S3	2016	2016	2016	2	0	2	Export	417	Kyrgyzstan	KGZ	795	Turkmenistan	TKM								09	MISC.EDIBLE PRODUCTS ETC	1	No Quantity							556168			0
S3	2016	2016	2016	2	0	2	Export	417	Kyrgyzstan	KGZ	795	Turkmenistan	TKM								22	OIL SEED,OLEAGINUS FRUIT	1	No Quantity							30748			0
S3	2016	2016	2016	2	0	2	Export	417	Kyrgyzstan	KGZ	804	Ukraine	UKR								21	HIDES,SKINS,FURSKINS,RAW	1	No Quantity							870000			0
S3	2016	2016	2016	2	0	2	Export	417	Kyrgyzstan	KGZ	804	Ukraine	UKR								09	MISC.EDIBLE PRODUCTS ETC	1	No Quantity							64770			0
S3	2016	2016	2016	2	0	2	Export	417	Kyrgyzstan	KGZ	804	Ukraine	UKR								01	MEAT, MEAT PREPARATIONS	1	No Quantity							21162			0
S3	2016	2016	2016	2	0	2	Export	418	Lao People's Dem. Rep.	LAO	804	Ukraine	UKR								00	LIVE ANIMALS	1	No Quantity							800			0
S3	2016	2016	2016	2	0	2	Export	417	Kyrgyzstan	KGZ	804	Ukraine	UKR								07	COFFEE,TEA,COCOA,SPICES	1	No Quantity							86003			0
S3	2016	2016	2016	2	0	2	Export	417	Kyrgyzstan	KGZ	804	Ukraine	UKR								54	MEDICINAL,PHARM.PRODUCTS	1	No Quantity							255			0
S3	2016	2016	2016	2	0	2	Export	417	Kyrgyzstan	KGZ	804	Ukraine	UKR								33	PETROLEUM,PETROL.PRODUCT	1	No Quantity							44238			0
S3	2016	2016	2016	2	0	2	Export	417	Kyrgyzstan	KGZ	804	Ukraine	UKR								78	ROAD VEHICLES	1	No Quantity							417128			0
S3	2016	2016	2016	2	0	2	Export	417	Kyrgyzstan	KGZ	804	Ukraine	UKR								79	OTHR.TRANSPORT EQUIPMENT	1	No Quantity							271401			0
S3	2016	2016	2016	2	0	2	Export	417	Kyrgyzstan	KGZ	804	Ukraine	UKR								81	PREFAB BUILDGS,FTTNG ETC	1	No Quantity							650			0
S3	2016	2016	2016	2	0	2	Export	417	Kyrgyzstan	KGZ	804	Ukraine	UKR								82	FURNITURE,BEDDING,ETC.	1	No Quantity							14350			0
S3	2016	2016	2016	2	0	2	Export	417	Kyrgyzstan	KGZ	804	Ukraine	UKR								77	ELEC MCH APPAR,PARTS,NES	1	No Quantity							252444			0
S3	2016	2016	2016	2	0	2	Export	417	Kyrgyzstan	KGZ	804	Ukraine	UKR								76	TELECOMM.SOUND EQUIP ETC	1	No Quantity							4200			0
S3	2016	2016	2016	2	0	2	Export	417	Kyrgyzstan	KGZ	804	Ukraine	UKR								72	SPECIAL.INDUST.MACHINERY	1	No Quantity							563			0
S3	2016	2016	2016	2	0	2	Export	417	Kyrgyzstan	KGZ	804	Ukraine	UKR								74	GENERAL INDUSTL.MACH.NES	1	No Quantity							71400			0
S3	2016	2016	2016	2	0	2	Export	417	Kyrgyzstan	KGZ	804	Ukraine	UKR								73	METALWORKING MACHINERY	1	No Quantity							571			0
S3	2016	2016	2016	2	0	2	Export	417	Kyrgyzstan	KGZ	804	Ukraine	UKR								65	TEXTILE YARN,FABRIC,ETC.	1	No Quantity							827			0
S3	2016	2016	2016	2	0	2	Export	417	Kyrgyzstan	KGZ	804	Ukraine	UKR								62	RUBBER MANUFACTURES, NES	1	No Quantity							29980			0
S3	2016	2016	2016	2	0	2	Export	418	Lao People's Dem. Rep.	LAO	804	Ukraine	UKR								55	ESSENTL.OILS,PERFUME,ETC	1	No Quantity							5000			0
S3	2016	2016	2016	2	0	2	Export	417	Kyrgyzstan	KGZ	804	Ukraine	UKR								71	POWER GENERATNG.MACHINES	1	No Quantity							1000000			0
S3	2016	2016	2016	2	0	2	Export	417	Kyrgyzstan	KGZ	804	Ukraine	UKR								69	METALS MANUFACTURES,NES	1	No Quantity							15			0
S3	2016	2016	2016	2	0	2	Export	417	Kyrgyzstan	KGZ	804	Ukraine	UKR								66	NON-METAL.MINERAL MANFCT	1	No Quantity							16603			0
S3	2016	2016	2016	2	0	2	Export	417	Kyrgyzstan	KGZ	807	North Macedonia	MKD								05	VEGETABLES AND FRUIT	1	No Quantity							2064737			0
S3	2016	2016	2016	2	0	2	Export	417	Kyrgyzstan	KGZ	818	Egypt	EGY								06	SUGAR,SUGR.PREPTNS,HONEY	1	No Quantity							2124			0
S3	2016	2016	2016	2	0	2	Export	417	Kyrgyzstan	KGZ	818	Egypt	EGY								29	CRUDE ANIMAL,VEG.MATERL.	1	No Quantity							500			0
S3	2016	2016	2016	2	0	2	Export	418	Lao People's Dem. Rep.	LAO	818	Egypt	EGY								74	GENERAL INDUSTL.MACH.NES	1	No Quantity							14850			0
S3	2016	2016	2016	2	0	2	Export	417	Kyrgyzstan	KGZ	826	United Kingdom	GBR								74	GENERAL INDUSTL.MACH.NES	1	No Quantity							3382			0
S3	2016	2016	2016	2	0	2	Export	417	Kyrgyzstan	KGZ	826	United Kingdom	GBR								72	SPECIAL.INDUST.MACHINERY	1	No Quantity							37744			0
S3	2016	2016	2016	2	0	2	Export	417	Kyrgyzstan	KGZ	826	United Kingdom	GBR								76	TELECOMM.SOUND EQUIP ETC	1	No Quantity							44844			0
S3	2016	2016	2016	2	0	2	Export	417	Kyrgyzstan	KGZ	826	United Kingdom	GBR								77	ELEC MCH APPAR,PARTS,NES	1	No Quantity							26			0
S3	2016	2016	2016	2	0	2	Export	417	Kyrgyzstan	KGZ	826	United Kingdom	GBR								79	OTHR.TRANSPORT EQUIPMENT	1	No Quantity							8542			0
S3	2016	2016	2016	2	0	2	Export	418	Lao People's Dem. Rep.	LAO	826	United Kingdom	GBR								78	ROAD VEHICLES	1	No Quantity							4000			0
S3	2016	2016	2016	2	0	2	Export	417	Kyrgyzstan	KGZ	826	United Kingdom	GBR								75	OFFICE MACHINES,ADP MACH	1	No Quantity							3550			0
S3	2016	2016	2016	2	0	2	Export	418	Lao People's Dem. Rep.	LAO	826	United Kingdom	GBR								64	PAPER,PAPERBOARD,ETC.	1	No Quantity							289975			0
S3	2016	2016	2016	2	0	2	Export	418	Lao People's Dem. Rep.	LAO	826	United Kingdom	GBR								65	TEXTILE YARN,FABRIC,ETC.	1	No Quantity							53756			0
S3	2016	2016	2016	2	0	2	Export	417	Kyrgyzstan	KGZ	826	United Kingdom	GBR								69	METALS MANUFACTURES,NES	1	No Quantity							500			0
S3	2016	2016	2016	2	0	2	Export	417	Kyrgyzstan	KGZ	826	United Kingdom	GBR								68	NON-FERROUS METALS	1	No Quantity							210985			0
S3	2016	2016	2016	2	0	2	Export	417	Kyrgyzstan	KGZ	826	United Kingdom	GBR								71	POWER GENERATNG.MACHINES	1	No Quantity							304424			0
S3	2016	2016	2016	2	0	2	Export	418	Lao People's Dem. Rep.	LAO	826	United Kingdom	GBR								68	NON-FERROUS METALS	1	No Quantity							20021			0
S3	2016	2016	2016	2	0	2	Export	417	Kyrgyzstan	KGZ	826	United Kingdom	GBR								62	RUBBER MANUFACTURES, NES	1	No Quantity							52691			0
S3	2016	2016	2016	2	0	2	Export	417	Kyrgyzstan	KGZ	826	United Kingdom	GBR								61	LEATHER, LEATHER GOODS	1	No Quantity							20424			0
S3	2016	2016	2016	2	0	2	Export	417	Kyrgyzstan	KGZ	826	United Kingdom	GBR								65	TEXTILE YARN,FABRIC,ETC.	1	No Quantity							11601			0
S3	2016	2016	2016	2	0	2	Export	417	Kyrgyzstan	KGZ	826	United Kingdom	GBR								28	METALLIFEROUS ORE,SCRAP	1	No Quantity							1072			0
S3	2016	2016	2016	2	0	2	Export	418	Lao People's Dem. Rep.	LAO	826	United Kingdom	GBR								26	TEXTILE FIBRES	1	No Quantity							21640			0
S3	2016	2016	2016	2	0	2	Export	417	Kyrgyzstan	KGZ	826	United Kingdom	GBR								33	PETROLEUM,PETROL.PRODUCT	1	No Quantity							26367			0
S3	2016	2016	2016	2	0	2	Export	417	Kyrgyzstan	KGZ	826	United Kingdom	GBR								54	MEDICINAL,PHARM.PRODUCTS	1	No Quantity							20			0
S3	2016	2016	2016	2	0	2	Export	418	Lao People's Dem. Rep.	LAO	826	United Kingdom	GBR								05	VEGETABLES AND FRUIT	1	No Quantity							736648			0
S3	2016	2016	2016	2	0	2	Export	418	Lao People's Dem. Rep.	LAO	826	United Kingdom	GBR								11	BEVERAGES	1	No Quantity							87487			0
S3	2016	2016	2016	2	0	2	Export	418	Lao People's Dem. Rep.	LAO	826	United Kingdom	GBR								84	CLOTHING AND ACCESSORIES	1	No Quantity							22264461			0
S3	2016	2016	2016	2	0	2	Export	417	Kyrgyzstan	KGZ	826	United Kingdom	GBR								85	FOOTWEAR	1	No Quantity							36			0
S3	2016	2016	2016	2	0	2	Export	418	Lao People's Dem. Rep.	LAO	826	United Kingdom	GBR								85	FOOTWEAR	1	No Quantity							1372396			0
S3	2016	2016	2016	2	0	2	Export	417	Kyrgyzstan	KGZ	826	United Kingdom	GBR								87	SCIENTIFIC EQUIPMENT NES	1	No Quantity							7517			0
S3	2016	2016	2016	2	0	2	Export	417	Kyrgyzstan	KGZ	826	United Kingdom	GBR								89	MISC MANUFCTRD GOODS NES	1	No Quantity							2252			0
S3	2016	2016	2016	2	0	2	Export	417	Kyrgyzstan	KGZ	826	United Kingdom	GBR								97	GOLD,NONMONTRY EXCL ORES	1	No Quantity							31273522			0
S3	2016	2016	2016	2	0	2	Export	418	Lao People's Dem. Rep.	LAO	842	USA	USA								89	MISC MANUFCTRD GOODS NES	1	No Quantity							4980138			0
S3	2016	2016	2016	2	0	2	Export	418	Lao People's Dem. Rep.	LAO	842	USA	USA								97	GOLD,NONMONTRY EXCL ORES	1	No Quantity							52883			0
S3	2016	2016	2016	2	0	2	Export	417	Kyrgyzstan	KGZ	842	USA	USA								89	MISC MANUFCTRD GOODS NES	1	No Quantity							129813			0
S3	2016	2016	2016	2	0	2	Export	417	Kyrgyzstan	KGZ	842	USA	USA								88	PHOTO.APPARAT.NES;CLOCKS	1	No Quantity							304			0
S3	2016	2016	2016	2	0	2	Export	417	Kyrgyzstan	KGZ	842	USA	USA								87	SCIENTIFIC EQUIPMENT NES	1	No Quantity							170			0
S3	2016	2016	2016	2	0	2	Export	418	Lao People's Dem. Rep.	LAO	842	USA	USA								85	FOOTWEAR	1	No Quantity							690797			0
S3	2016	2016	2016	2	0	2	Export	417	Kyrgyzstan	KGZ	842	USA	USA								85	FOOTWEAR	1	No Quantity							1004			0
S3	2016	2016	2016	2	0	2	Export	418	Lao People's Dem. Rep.	LAO	842	USA	USA								84	CLOTHING AND ACCESSORIES	1	No Quantity							3623161			0
S3	2016	2016	2016	2	0	2	Export	417	Kyrgyzstan	KGZ	842	USA	USA								84	CLOTHING AND ACCESSORIES	1	No Quantity							47921			0
S3	2016	2016	2016	2	0	2	Export	417	Kyrgyzstan	KGZ	842	USA	USA								83	TRAVEL GOODS,HANDBGS ETC	1	No Quantity							2380			0
S3	2016	2016	2016	2	0	2	Export	418	Lao People's Dem. Rep.	LAO	842	USA	USA								11	BEVERAGES	1	No Quantity							120210			0
S3	2016	2016	2016	2	0	2	Export	417	Kyrgyzstan	KGZ	842	USA	USA								08	ANIMAL FEED STUFF	1	No Quantity							28			0
S3	2016	2016	2016	2	0	2	Export	418	Lao People's Dem. Rep.	LAO	842	USA	USA								06	SUGAR,SUGR.PREPTNS,HONEY	1	No Quantity							33150			0
S3	2016	2016	2016	2	0	2	Export	417	Kyrgyzstan	KGZ	842	USA	USA								11	BEVERAGES	1	No Quantity							76			0
S3	2016	2016	2016	2	0	2	Export	417	Kyrgyzstan	KGZ	842	USA	USA								09	MISC.EDIBLE PRODUCTS ETC	1	No Quantity							24			0
S3	2016	2016	2016	2	0	2	Export	418	Lao People's Dem. Rep.	LAO	842	USA	USA								07	COFFEE,TEA,COCOA,SPICES	1	No Quantity							2553978			0
S3	2016	2016	2016	2	0	2	Export	418	Lao People's Dem. Rep.	LAO	842	USA	USA								23	CRUDE RUBBER	1	No Quantity							484143			0
S3	2016	2016	2016	2	0	2	Export	417	Kyrgyzstan	KGZ	842	USA	USA								05	VEGETABLES AND FRUIT	1	No Quantity							1			0
S3	2016	2016	2016	2	0	2	Export	418	Lao People's Dem. Rep.	LAO	842	USA	USA								04	CEREALS,CEREAL PREPRTNS.	1	No Quantity							28920			0
S3	2016	2016	2016	2	0	2	Export	417	Kyrgyzstan	KGZ	842	USA	USA								04	CEREALS,CEREAL PREPRTNS.	1	No Quantity							1			0
S3	2016	2016	2016	2	0	2	Export	417	Kyrgyzstan	KGZ	842	USA	USA								54	MEDICINAL,PHARM.PRODUCTS	1	No Quantity							110			0
S3	2016	2016	2016	2	0	2	Export	418	Lao People's Dem. Rep.	LAO	842	USA	USA								52	INORGANIC CHEMICALS	1	No Quantity							4851303			0
S3	2016	2016	2016	2	0	2	Export	418	Lao People's Dem. Rep.	LAO	842	USA	USA								29	CRUDE ANIMAL,VEG.MATERL.	1	No Quantity							9734			0
S3	2016	2016	2016	2	0	2	Export	418	Lao People's Dem. Rep.	LAO	842	USA	USA								26	TEXTILE FIBRES	1	No Quantity							108930			0
S3	2016	2016	2016	2	0	2	Export	418	Lao People's Dem. Rep.	LAO	842	USA	USA								24	CORK AND WOOD	1	No Quantity							33094			0
S3	2016	2016	2016	2	0	2	Export	417	Kyrgyzstan	KGZ	842	USA	USA								26	TEXTILE FIBRES	1	No Quantity							1782			0
S3	2016	2016	2016	2	0	2	Export	417	Kyrgyzstan	KGZ	842	USA	USA								28	METALLIFEROUS ORE,SCRAP	1	No Quantity							14			0
S3	2016	2016	2016	2	0	2	Export	417	Kyrgyzstan	KGZ	842	USA	USA								29	CRUDE ANIMAL,VEG.MATERL.	1	No Quantity							14910			0
S3	2016	2016	2016	2	0	2	Export	417	Kyrgyzstan	KGZ	842	USA	USA								65	TEXTILE YARN,FABRIC,ETC.	1	No Quantity							183040			0
S3	2016	2016	2016	2	0	2	Export	417	Kyrgyzstan	KGZ	842	USA	USA								64	PAPER,PAPERBOARD,ETC.	1	No Quantity							46			0
S3	2016	2016	2016	2	0	2	Export	417	Kyrgyzstan	KGZ	842	USA	USA								61	LEATHER, LEATHER GOODS	1	No Quantity							14			0
S3	2016	2016	2016	2	0	2	Export	418	Lao People's Dem. Rep.	LAO	842	USA	USA								69	METALS MANUFACTURES,NES	1	No Quantity							334258			0
S3	2016	2016	2016	2	0	2	Export	417	Kyrgyzstan	KGZ	842	USA	USA								71	POWER GENERATNG.MACHINES	1	No Quantity							9300			0
S3	2016	2016	2016	2	0	2	Export	417	Kyrgyzstan	KGZ	842	USA	USA								69	METALS MANUFACTURES,NES	1	No Quantity							18445			0
S3	2016	2016	2016	2	0	2	Export	418	Lao People's Dem. Rep.	LAO	842	USA	USA								65	TEXTILE YARN,FABRIC,ETC.	1	No Quantity							157028			0
S3	2016	2016	2016	2	0	2	Export	417	Kyrgyzstan	KGZ	842	USA	USA								66	NON-METAL.MINERAL MANFCT	1	No Quantity							220			0
S3	2016	2016	2016	2	0	2	Export	418	Lao People's Dem. Rep.	LAO	842	USA	USA								63	CORK, WOOD MANUFACTURES	1	No Quantity							15516			0
S3	2016	2016	2016	2	0	2	Export	418	Lao People's Dem. Rep.	LAO	842	USA	USA								66	NON-METAL.MINERAL MANFCT	1	No Quantity							83198			0
S3	2016	2016	2016	2	0	2	Export	417	Kyrgyzstan	KGZ	842	USA	USA								75	OFFICE MACHINES,ADP MACH	1	No Quantity							2325			0
S3	2016	2016	2016	2	0	2	Export	418	Lao People's Dem. Rep.	LAO	842	USA	USA								77	ELEC MCH APPAR,PARTS,NES	1	No Quantity							26555			0
S3	2016	2016	2016	2	0	2	Export	417	Kyrgyzstan	KGZ	842	USA	USA								78	ROAD VEHICLES	1	No Quantity							13575			0
S3	2016	2016	2016	2	0	2	Export	417	Kyrgyzstan	KGZ	842	USA	USA								82	FURNITURE,BEDDING,ETC.	1	No Quantity							2487			0
S3	2016	2016	2016	2	0	2	Export	418	Lao People's Dem. Rep.	LAO	842	USA	USA								82	FURNITURE,BEDDING,ETC.	1	No Quantity							4200			0
S3	2016	2016	2016	2	0	2	Export	417	Kyrgyzstan	KGZ	842	USA	USA								77	ELEC MCH APPAR,PARTS,NES	1	No Quantity							576			0
S3	2016	2016	2016	2	0	2	Export	417	Kyrgyzstan	KGZ	842	USA	USA								76	TELECOMM.SOUND EQUIP ETC	1	No Quantity							1500			0
S3	2016	2016	2016	2	0	2	Export	418	Lao People's Dem. Rep.	LAO	842	USA	USA								72	SPECIAL.INDUST.MACHINERY	1	No Quantity							973464			0
S3	2016	2016	2016	2	0	2	Export	417	Kyrgyzstan	KGZ	842	USA	USA								74	GENERAL INDUSTL.MACH.NES	1	No Quantity							3274			0
S3	2016	2016	2016	2	0	2	Export	418	Lao People's Dem. Rep.	LAO	858	Uruguay	URY								85	FOOTWEAR	1	No Quantity							98897			0
S3	2016	2016	2016	2	0	2	Export	417	Kyrgyzstan	KGZ	860	Uzbekistan	UZB								85	FOOTWEAR	1	No Quantity							81			0
S3	2016	2016	2016	2	0	2	Export	417	Kyrgyzstan	KGZ	860	Uzbekistan	UZB								87	SCIENTIFIC EQUIPMENT NES	1	No Quantity							8782773			0
S3	2016	2016	2016	2	0	2	Export	417	Kyrgyzstan	KGZ	860	Uzbekistan	UZB								84	CLOTHING AND ACCESSORIES	1	No Quantity							10566			0
S3	2016	2016	2016	2	0	2	Export	417	Kyrgyzstan	KGZ	860	Uzbekistan	UZB								89	MISC MANUFCTRD GOODS NES	1	No Quantity							5107			0
S3	2016	2016	2016	2	0	2	Export	417	Kyrgyzstan	KGZ	860	Uzbekistan	UZB								74	GENERAL INDUSTL.MACH.NES	1	No Quantity							4659752			0
S3	2016	2016	2016	2	0	2	Export	417	Kyrgyzstan	KGZ	860	Uzbekistan	UZB								72	SPECIAL.INDUST.MACHINERY	1	No Quantity							2375255			0
S3	2016	2016	2016	2	0	2	Export	417	Kyrgyzstan	KGZ	860	Uzbekistan	UZB								76	TELECOMM.SOUND EQUIP ETC	1	No Quantity							5358			0
S3	2016	2016	2016	2	0	2	Export	417	Kyrgyzstan	KGZ	860	Uzbekistan	UZB								77	ELEC MCH APPAR,PARTS,NES	1	No Quantity							2491945			0
S3	2016	2016	2016	2	0	2	Export	417	Kyrgyzstan	KGZ	860	Uzbekistan	UZB								79	OTHR.TRANSPORT EQUIPMENT	1	No Quantity							601048			0
S3	2016	2016	2016	2	0	2	Export	417	Kyrgyzstan	KGZ	860	Uzbekistan	UZB								81	PREFAB BUILDGS,FTTNG ETC	1	No Quantity							691611			0
S3	2016	2016	2016	2	0	2	Export	417	Kyrgyzstan	KGZ	860	Uzbekistan	UZB								78	ROAD VEHICLES	1	No Quantity							42130178			0
S3	2016	2016	2016	2	0	2	Export	417	Kyrgyzstan	KGZ	860	Uzbekistan	UZB								75	OFFICE MACHINES,ADP MACH	1	No Quantity							320			0
S3	2016	2016	2016	2	0	2	Export	417	Kyrgyzstan	KGZ	860	Uzbekistan	UZB								66	NON-METAL.MINERAL MANFCT	1	No Quantity							6810509			0
S3	2016	2016	2016	2	0	2	Export	417	Kyrgyzstan	KGZ	860	Uzbekistan	UZB								69	METALS MANUFACTURES,NES	1	No Quantity							2835065			0
S3	2016	2016	2016	2	0	2	Export	417	Kyrgyzstan	KGZ	860	Uzbekistan	UZB								68	NON-FERROUS METALS	1	No Quantity							12240			0
S3	2016	2016	2016	2	0	2	Export	417	Kyrgyzstan	KGZ	860	Uzbekistan	UZB								67	IRON AND STEEL	1	No Quantity							14781824			0
S3	2016	2016	2016	2	0	2	Export	417	Kyrgyzstan	KGZ	860	Uzbekistan	UZB								71	POWER GENERATNG.MACHINES	1	No Quantity							8025041			0
S3	2016	2016	2016	2	0	2	Export	417	Kyrgyzstan	KGZ	860	Uzbekistan	UZB								61	LEATHER, LEATHER GOODS	1	No Quantity							26830			0
S3	2016	2016	2016	2	0	2	Export	417	Kyrgyzstan	KGZ	860	Uzbekistan	UZB								62	RUBBER MANUFACTURES, NES	1	No Quantity							2390164			0
S3	2016	2016	2016	2	0	2	Export	417	Kyrgyzstan	KGZ	860	Uzbekistan	UZB								59	CHEMICAL MATERIALS NES	1	No Quantity							2273475			0
S3	2016	2016	2016	2	0	2	Export	417	Kyrgyzstan	KGZ	860	Uzbekistan	UZB								56	FERTILIZER,EXCEPT GRP272	1	No Quantity							2715190			0
S3	2016	2016	2016	2	0	2	Export	417	Kyrgyzstan	KGZ	860	Uzbekistan	UZB								57	PLASTICS IN PRIMARY FORM	1	No Quantity							4515849			0
S3	2016	2016	2016	2	0	2	Export	417	Kyrgyzstan	KGZ	860	Uzbekistan	UZB								58	PLASTIC,NON-PRIMARY FORM	1	No Quantity							549212			0
S3	2016	2016	2016	2	0	2	Export	417	Kyrgyzstan	KGZ	860	Uzbekistan	UZB								64	PAPER,PAPERBOARD,ETC.	1	No Quantity							108142			0
S3	2016	2016	2016	2	0	2	Export	417	Kyrgyzstan	KGZ	860	Uzbekistan	UZB								63	CORK, WOOD MANUFACTURES	1	No Quantity							44			0
S3	2016	2016	2016	2	0	2	Export	417	Kyrgyzstan	KGZ	860	Uzbekistan	UZB								65	TEXTILE YARN,FABRIC,ETC.	1	No Quantity							106391			0
S3	2016	2016	2016	2	0	2	Export	417	Kyrgyzstan	KGZ	860	Uzbekistan	UZB								29	CRUDE ANIMAL,VEG.MATERL.	1	No Quantity							55590			0
S3	2016	2016	2016	2	0	2	Export	417	Kyrgyzstan	KGZ	860	Uzbekistan	UZB								28	METALLIFEROUS ORE,SCRAP	1	No Quantity							1889437			0
S3	2016	2016	2016	2	0	2	Export	417	Kyrgyzstan	KGZ	860	Uzbekistan	UZB								26	TEXTILE FIBRES	1	No Quantity							1060938			0
S3	2016	2016	2016	2	0	2	Export	417	Kyrgyzstan	KGZ	860	Uzbekistan	UZB								24	CORK AND WOOD	1	No Quantity							2500			0
S3	2016	2016	2016	2	0	2	Export	417	Kyrgyzstan	KGZ	860	Uzbekistan	UZB								27	CRUDE FERTILIZER,MINERAL	1	No Quantity							2546791			0
S3	2016	2016	2016	2	0	2	Export	417	Kyrgyzstan	KGZ	860	Uzbekistan	UZB								32	COAL, COKE, BRIQUETTES	1	No Quantity							5853269			0
S3	2016	2016	2016	2	0	2	Export	417	Kyrgyzstan	KGZ	860	Uzbekistan	UZB								33	PETROLEUM,PETROL.PRODUCT	1	No Quantity							2919857			0
S3	2016	2016	2016	2	0	2	Export	417	Kyrgyzstan	KGZ	860	Uzbekistan	UZB								52	INORGANIC CHEMICALS	1	No Quantity							156896			0
S3	2016	2016	2016	2	0	2	Export	417	Kyrgyzstan	KGZ	860	Uzbekistan	UZB								53	DYES,COLOURING MATERIALS	1	No Quantity							152882			0
S3	2016	2016	2016	2	0	2	Export	417	Kyrgyzstan	KGZ	860	Uzbekistan	UZB								55	ESSENTL.OILS,PERFUME,ETC	1	No Quantity							13159			0
S3	2016	2016	2016	2	0	2	Export	417	Kyrgyzstan	KGZ	860	Uzbekistan	UZB								51	ORGANIC CHEMICALS	1	No Quantity							336404			0
S3	2016	2016	2016	2	0	2	Export	417	Kyrgyzstan	KGZ	860	Uzbekistan	UZB								04	CEREALS,CEREAL PREPRTNS.	1	No Quantity							36162			0
S3	2016	2016	2016	2	0	2	Export	417	Kyrgyzstan	KGZ	860	Uzbekistan	UZB								01	MEAT, MEAT PREPARATIONS	1	No Quantity							5952			0
S3	2016	2016	2016	2	0	2	Export	417	Kyrgyzstan	KGZ	860	Uzbekistan	UZB								00	LIVE ANIMALS	1	No Quantity							19565			0
S3	2016	2016	2016	2	0	2	Export	417	Kyrgyzstan	KGZ	860	Uzbekistan	UZB								05	VEGETABLES AND FRUIT	1	No Quantity							344645			0
S3	2016	2016	2016	2	0	2	Export	417	Kyrgyzstan	KGZ	860	Uzbekistan	UZB								07	COFFEE,TEA,COCOA,SPICES	1	No Quantity							338124			0
S3	2016	2016	2016	2	0	2	Export	417	Kyrgyzstan	KGZ	860	Uzbekistan	UZB								06	SUGAR,SUGR.PREPTNS,HONEY	1	No Quantity							20378			0
S3	2016	2016	2016	2	0	2	Export	417	Kyrgyzstan	KGZ	860	Uzbekistan	UZB								22	OIL SEED,OLEAGINUS FRUIT	1	No Quantity							602			0
S3	2016	2016	2016	2	0	2	Export	417	Kyrgyzstan	KGZ	860	Uzbekistan	UZB								09	MISC.EDIBLE PRODUCTS ETC	1	No Quantity							2411721			0
S3	2016	2016	2016	2	0	2	Export	417	Kyrgyzstan	KGZ	860	Uzbekistan	UZB								11	BEVERAGES	1	No Quantity							5128			0
S3	2016	2016	2016	2	0	2	Export	418	Lao People's Dem. Rep.	LAO	887	Yemen	YEM								74	GENERAL INDUSTL.MACH.NES	1	No Quantity							342762			0
S3	2016	2016	2016	2	0	2	Export	417	Kyrgyzstan	KGZ	899	Areas, nes									77	ELEC MCH APPAR,PARTS,NES	1	No Quantity							5175			0
S3	2016	2016	2016	2	0	2	Export	417	Kyrgyzstan	KGZ	899	Areas, nes									81	PREFAB BUILDGS,FTTNG ETC	1	No Quantity							19372			0
S3	2016	2016	2016	2	0	2	Export	417	Kyrgyzstan	KGZ	899	Areas, nes									65	TEXTILE YARN,FABRIC,ETC.	1	No Quantity							7120			0
S3	2016	2016	2016	2	0	2	Export	417	Kyrgyzstan	KGZ	899	Areas, nes									63	CORK, WOOD MANUFACTURES	1	No Quantity							826			0
S3	2016	2016	2016	2	0	2	Export	417	Kyrgyzstan	KGZ	899	Areas, nes									64	PAPER,PAPERBOARD,ETC.	1	No Quantity							512199			0
S3	2016	2016	2016	2	0	2	Export	417	Kyrgyzstan	KGZ	899	Areas, nes									58	PLASTIC,NON-PRIMARY FORM	1	No Quantity							12045			0
S3	2016	2016	2016	2	0	2	Export	417	Kyrgyzstan	KGZ	899	Areas, nes									61	LEATHER, LEATHER GOODS	1	No Quantity							491			0
S3	2016	2016	2016	2	0	2	Export	417	Kyrgyzstan	KGZ	899	Areas, nes									69	METALS MANUFACTURES,NES	1	No Quantity							3404			0
S3	2016	2016	2016	2	0	2	Export	417	Kyrgyzstan	KGZ	899	Areas, nes									66	NON-METAL.MINERAL MANFCT	1	No Quantity							1798			0
S3	2016	2016	2016	2	0	2	Export	417	Kyrgyzstan	KGZ	899	Areas, nes									11	BEVERAGES	1	No Quantity							141403			0
S3	2016	2016	2016	2	0	2	Export	417	Kyrgyzstan	KGZ	899	Areas, nes									09	MISC.EDIBLE PRODUCTS ETC	1	No Quantity							1933			0
S3	2016	2016	2016	2	0	2	Export	417	Kyrgyzstan	KGZ	899	Areas, nes									21	HIDES,SKINS,FURSKINS,RAW	1	No Quantity							33859			0
S3	2016	2016	2016	2	0	2	Export	417	Kyrgyzstan	KGZ	899	Areas, nes									12	TOBACCO,TOBACCO MANUFACT	1	No Quantity							453			0
S3	2016	2016	2016	2	0	2	Export	417	Kyrgyzstan	KGZ	899	Areas, nes									06	SUGAR,SUGR.PREPTNS,HONEY	1	No Quantity							14171			0
S3	2016	2016	2016	2	0	2	Export	417	Kyrgyzstan	KGZ	899	Areas, nes									07	COFFEE,TEA,COCOA,SPICES	1	No Quantity							2749			0
S3	2016	2016	2016	2	0	2	Export	417	Kyrgyzstan	KGZ	899	Areas, nes									05	VEGETABLES AND FRUIT	1	No Quantity							7037			0
S3	2016	2016	2016	2	0	2	Export	417	Kyrgyzstan	KGZ	899	Areas, nes									01	MEAT, MEAT PREPARATIONS	1	No Quantity							685			0
S3	2016	2016	2016	2	0	2	Export	417	Kyrgyzstan	KGZ	899	Areas, nes									04	CEREALS,CEREAL PREPRTNS.	1	No Quantity							394			0
S3	2016	2016	2016	2	0	2	Export	417	Kyrgyzstan	KGZ	899	Areas, nes									52	INORGANIC CHEMICALS	1	No Quantity							115200			0
S3	2016	2016	2016	2	0	2	Export	417	Kyrgyzstan	KGZ	899	Areas, nes									24	CORK AND WOOD	1	No Quantity							2			0
S3	2016	2016	2016	2	0	2	Export	417	Kyrgyzstan	KGZ	899	Areas, nes									89	MISC MANUFCTRD GOODS NES	1	No Quantity							23512			0
S3	2016	2016	2016	2	0	2	Export	417	Kyrgyzstan	KGZ	899	Areas, nes									88	PHOTO.APPARAT.NES;CLOCKS	1	No Quantity							56			0
S3	2016	2016	2016	2	0	2	Export	417	Kyrgyzstan	KGZ	899	Areas, nes									84	CLOTHING AND ACCESSORIES	1	No Quantity							55			0
S3	2016	2016	2016	2	0	2	Export	417	Kyrgyzstan	KGZ	899	Areas, nes									83	TRAVEL GOODS,HANDBGS ETC	1	No Quantity							5364			0
S3	2016	2016	2016	2	0	2	Export	417	Kyrgyzstan	KGZ	899	Areas, nes									85	FOOTWEAR	1	No Quantity							2069			0
