# Supplementary material for: Core-periphery structure in sectoral international trade networks: A new approach to an old theory
Source: PLoS One. 2020 Apr 2;15(4):e0229547. doi: 10.1371/journal.pone.0229547 (PMC7117750; doi:10.1371/journal.pone.0229547)
Supplement: S7 File — (ZIP) [file pone.0229547.s007.zip › S7_File/RawData 2016/comtrade (39).csv]

Classification	Year	Period	Period Desc.	Aggregate Level	Is Leaf Code	Trade Flow Code	Trade Flow	Reporter Code	Reporter	Reporter ISO	Partner Code	Partner	Partner ISO	2nd Partner Code	2nd Partner	2nd Partner ISO	Customs Proc. Code	Customs	Mode of Transport Code	Mode of Transport	Commodity Code	Commodity	Qty Unit Code	Qty Unit	Qty	Alt Qty Unit Code	Alt Qty Unit	Alt Qty	Netweight (kg)	Gross weight (kg)	Trade Value (US$)	CIF Trade Value (US$)	FOB Trade Value (US$)	Flag
S3	2016	2016	2016	2	0	2	Export	422	Lebanon	LBN	0	World	WLD								00	LIVE ANIMALS	1	No Quantity							1679284			0
S3	2016	2016	2016	2	0	2	Export	422	Lebanon	LBN	48	Bahrain	BHR								00	LIVE ANIMALS	1	No Quantity							8007			0
S3	2016	2016	2016	2	0	2	Export	422	Lebanon	LBN	70	Bosnia Herzegovina	BIH								00	LIVE ANIMALS	1	No Quantity							1505			0
S3	2016	2016	2016	2	0	2	Export	422	Lebanon	LBN	368	Iraq	IRQ								00	LIVE ANIMALS	1	No Quantity							2454			0
S3	2016	2016	2016	2	0	2	Export	422	Lebanon	LBN	400	Jordan	JOR								00	LIVE ANIMALS	1	No Quantity							10934			0
S3	2016	2016	2016	2	0	2	Export	422	Lebanon	LBN	414	Kuwait	KWT								00	LIVE ANIMALS	1	No Quantity							902			0
S3	2016	2016	2016	2	0	2	Export	422	Lebanon	LBN	430	Liberia	LBR								00	LIVE ANIMALS	1	No Quantity							71307			0
S3	2016	2016	2016	2	0	2	Export	422	Lebanon	LBN	442	Luxembourg	LUX								00	LIVE ANIMALS	1	No Quantity							7540			0
S3	2016	2016	2016	2	0	2	Export	422	Lebanon	LBN	528	Netherlands	NLD								00	LIVE ANIMALS	1	No Quantity							7825			0
S3	2016	2016	2016	2	0	2	Export	422	Lebanon	LBN	634	Qatar	QAT								00	LIVE ANIMALS	1	No Quantity							1558550			0
S3	2016	2016	2016	2	0	2	Export	422	Lebanon	LBN	760	Syria	SYR								00	LIVE ANIMALS	1	No Quantity							664			0
S3	2016	2016	2016	2	0	2	Export	422	Lebanon	LBN	784	United Arab Emirates	ARE								00	LIVE ANIMALS	1	No Quantity							232			0
S3	2016	2016	2016	2	0	2	Export	422	Lebanon	LBN	792	Turkey	TUR								00	LIVE ANIMALS	1	No Quantity							6446			0
S3	2016	2016	2016	2	0	2	Export	422	Lebanon	LBN	826	United Kingdom	GBR								00	LIVE ANIMALS	1	No Quantity							597			0
S3	2016	2016	2016	2	0	2	Export	422	Lebanon	LBN	842	USA	USA								00	LIVE ANIMALS	1	No Quantity							2321			0
S3	2016	2016	2016	2	0	2	Export	428	Latvia	LVA	0	World	WLD								00	LIVE ANIMALS	1	No Quantity							47100054			0
S3	2016	2016	2016	2	0	2	Export	428	Latvia	LVA	40	Austria	AUT								00	LIVE ANIMALS	1	No Quantity							998372			0
S3	2016	2016	2016	2	0	2	Export	428	Latvia	LVA	56	Belgium	BEL								00	LIVE ANIMALS	1	No Quantity							2186621			0
S3	2016	2016	2016	2	0	2	Export	428	Latvia	LVA	112	Belarus	BLR								00	LIVE ANIMALS	1	No Quantity							154610			0
S3	2016	2016	2016	2	0	2	Export	428	Latvia	LVA	156	China	CHN								00	LIVE ANIMALS	1	No Quantity							112313			0
S3	2016	2016	2016	2	0	2	Export	428	Latvia	LVA	208	Denmark	DNK								00	LIVE ANIMALS	1	No Quantity							8737			0
S3	2016	2016	2016	2	0	2	Export	428	Latvia	LVA	233	Estonia	EST								00	LIVE ANIMALS	1	No Quantity							1421319			0
S3	2016	2016	2016	2	0	2	Export	428	Latvia	LVA	268	Georgia	GEO								00	LIVE ANIMALS	1	No Quantity							125158			0
S3	2016	2016	2016	2	0	2	Export	428	Latvia	LVA	276	Germany	DEU								00	LIVE ANIMALS	1	No Quantity							1181841			0
S3	2016	2016	2016	2	0	2	Export	428	Latvia	LVA	300	Greece	GRC								00	LIVE ANIMALS	1	No Quantity							90140			0
S3	2016	2016	2016	2	0	2	Export	428	Latvia	LVA	376	Israel	ISR								00	LIVE ANIMALS	1	No Quantity							17			0
S3	2016	2016	2016	2	0	2	Export	428	Latvia	LVA	381	Italy	ITA								00	LIVE ANIMALS	1	No Quantity							107630			0
S3	2016	2016	2016	2	0	2	Export	428	Latvia	LVA	392	Japan	JPN								00	LIVE ANIMALS	1	No Quantity							1107			0
S3	2016	2016	2016	2	0	2	Export	428	Latvia	LVA	440	Lithuania	LTU								00	LIVE ANIMALS	1	No Quantity							14496394			0
S3	2016	2016	2016	2	0	2	Export	428	Latvia	LVA	528	Netherlands	NLD								00	LIVE ANIMALS	1	No Quantity							2093690			0
S3	2016	2016	2016	2	0	2	Export	428	Latvia	LVA	579	Norway	NOR								00	LIVE ANIMALS	1	No Quantity							25437			0
S3	2016	2016	2016	2	0	2	Export	428	Latvia	LVA	616	Poland	POL								00	LIVE ANIMALS	1	No Quantity							14998288			0
S3	2016	2016	2016	2	0	2	Export	428	Latvia	LVA	642	Romania	ROU								00	LIVE ANIMALS	1	No Quantity							256968			0
S3	2016	2016	2016	2	0	2	Export	428	Latvia	LVA	643	Russian Federation	RUS								00	LIVE ANIMALS	1	No Quantity							382097			0
S3	2016	2016	2016	2	0	2	Export	428	Latvia	LVA	705	Slovenia	SVN								00	LIVE ANIMALS	1	No Quantity							535732			0
S3	2016	2016	2016	2	0	2	Export	428	Latvia	LVA	724	Spain	ESP								00	LIVE ANIMALS	1	No Quantity							39478			0
S3	2016	2016	2016	2	0	2	Export	428	Latvia	LVA	792	Turkey	TUR								00	LIVE ANIMALS	1	No Quantity							7884106			0
S3	2016	2016	2016	2	0	2	Export	422	Lebanon	LBN	0	World	WLD								01	MEAT, MEAT PREPARATIONS	1	No Quantity							14247240			0
S3	2016	2016	2016	2	0	2	Export	422	Lebanon	LBN	24	Angola	AGO								01	MEAT, MEAT PREPARATIONS	1	No Quantity							1325			0
S3	2016	2016	2016	2	0	2	Export	422	Lebanon	LBN	36	Australia	AUS								01	MEAT, MEAT PREPARATIONS	1	No Quantity							172082			0
S3	2016	2016	2016	2	0	2	Export	422	Lebanon	LBN	48	Bahrain	BHR								01	MEAT, MEAT PREPARATIONS	1	No Quantity							71076			0
S3	2016	2016	2016	2	0	2	Export	422	Lebanon	LBN	56	Belgium	BEL								01	MEAT, MEAT PREPARATIONS	1	No Quantity							1313			0
S3	2016	2016	2016	2	0	2	Export	422	Lebanon	LBN	120	Cameroon	CMR								01	MEAT, MEAT PREPARATIONS	1	No Quantity							6880			0
S3	2016	2016	2016	2	0	2	Export	422	Lebanon	LBN	140	Central African Rep.	CAF								01	MEAT, MEAT PREPARATIONS	1	No Quantity							11473			0
S3	2016	2016	2016	2	0	2	Export	422	Lebanon	LBN	148	Chad	TCD								01	MEAT, MEAT PREPARATIONS	1	No Quantity							907			0
S3	2016	2016	2016	2	0	2	Export	422	Lebanon	LBN	156	China	CHN								01	MEAT, MEAT PREPARATIONS	1	No Quantity							34294			0
S3	2016	2016	2016	2	0	2	Export	422	Lebanon	LBN	170	Colombia	COL								01	MEAT, MEAT PREPARATIONS	1	No Quantity							10190			0
S3	2016	2016	2016	2	0	2	Export	422	Lebanon	LBN	178	Congo	COG								01	MEAT, MEAT PREPARATIONS	1	No Quantity							92933			0
S3	2016	2016	2016	2	0	2	Export	422	Lebanon	LBN	204	Benin	BEN								01	MEAT, MEAT PREPARATIONS	1	No Quantity							14491			0
S3	2016	2016	2016	2	0	2	Export	422	Lebanon	LBN	226	Equatorial Guinea	GNQ								01	MEAT, MEAT PREPARATIONS	1	No Quantity							17685			0
S3	2016	2016	2016	2	0	2	Export	422	Lebanon	LBN	266	Gabon	GAB								01	MEAT, MEAT PREPARATIONS	1	No Quantity							16675			0
S3	2016	2016	2016	2	0	2	Export	422	Lebanon	LBN	270	Gambia	GMB								01	MEAT, MEAT PREPARATIONS	1	No Quantity							947			0
S3	2016	2016	2016	2	0	2	Export	422	Lebanon	LBN	276	Germany	DEU								01	MEAT, MEAT PREPARATIONS	1	No Quantity							2721			0
S3	2016	2016	2016	2	0	2	Export	422	Lebanon	LBN	288	Ghana	GHA								01	MEAT, MEAT PREPARATIONS	1	No Quantity							81219			0
S3	2016	2016	2016	2	0	2	Export	422	Lebanon	LBN	324	Guinea	GIN								01	MEAT, MEAT PREPARATIONS	1	No Quantity							24246			0
S3	2016	2016	2016	2	0	2	Export	422	Lebanon	LBN	364	Iran	IRN								01	MEAT, MEAT PREPARATIONS	1	No Quantity							1166			0
S3	2016	2016	2016	2	0	2	Export	422	Lebanon	LBN	368	Iraq	IRQ								01	MEAT, MEAT PREPARATIONS	1	No Quantity							7241842			0
S3	2016	2016	2016	2	0	2	Export	422	Lebanon	LBN	381	Italy	ITA								01	MEAT, MEAT PREPARATIONS	1	No Quantity							5438			0
S3	2016	2016	2016	2	0	2	Export	422	Lebanon	LBN	384	Côte d'Ivoire	CIV								01	MEAT, MEAT PREPARATIONS	1	No Quantity							75013			0
S3	2016	2016	2016	2	0	2	Export	422	Lebanon	LBN	400	Jordan	JOR								01	MEAT, MEAT PREPARATIONS	1	No Quantity							150521			0
S3	2016	2016	2016	2	0	2	Export	422	Lebanon	LBN	414	Kuwait	KWT								01	MEAT, MEAT PREPARATIONS	1	No Quantity							517962			0
S3	2016	2016	2016	2	0	2	Export	422	Lebanon	LBN	430	Liberia	LBR								01	MEAT, MEAT PREPARATIONS	1	No Quantity							426530			0
S3	2016	2016	2016	2	0	2	Export	422	Lebanon	LBN	458	Malaysia	MYS								01	MEAT, MEAT PREPARATIONS	1	No Quantity							16008			0
S3	2016	2016	2016	2	0	2	Export	422	Lebanon	LBN	466	Mali	MLI								01	MEAT, MEAT PREPARATIONS	1	No Quantity							81753			0
S3	2016	2016	2016	2	0	2	Export	422	Lebanon	LBN	478	Mauritania	MRT								01	MEAT, MEAT PREPARATIONS	1	No Quantity							1100			0
S3	2016	2016	2016	2	0	2	Export	422	Lebanon	LBN	512	Oman	OMN								01	MEAT, MEAT PREPARATIONS	1	No Quantity							8130			0
S3	2016	2016	2016	2	0	2	Export	422	Lebanon	LBN	562	Niger	NER								01	MEAT, MEAT PREPARATIONS	1	No Quantity							4003			0
S3	2016	2016	2016	2	0	2	Export	422	Lebanon	LBN	566	Nigeria	NGA								01	MEAT, MEAT PREPARATIONS	1	No Quantity							32198			0
S3	2016	2016	2016	2	0	2	Export	422	Lebanon	LBN	600	Paraguay	PRY								01	MEAT, MEAT PREPARATIONS	1	No Quantity							9497			0
S3	2016	2016	2016	2	0	2	Export	422	Lebanon	LBN	634	Qatar	QAT								01	MEAT, MEAT PREPARATIONS	1	No Quantity							3013041			0
S3	2016	2016	2016	2	0	2	Export	422	Lebanon	LBN	682	Saudi Arabia	SAU								01	MEAT, MEAT PREPARATIONS	1	No Quantity							91048			0
S3	2016	2016	2016	2	0	2	Export	422	Lebanon	LBN	686	Senegal	SEN								01	MEAT, MEAT PREPARATIONS	1	No Quantity							13869			0
S3	2016	2016	2016	2	0	2	Export	422	Lebanon	LBN	694	Sierra Leone	SLE								01	MEAT, MEAT PREPARATIONS	1	No Quantity							132454			0
S3	2016	2016	2016	2	0	2	Export	422	Lebanon	LBN	710	South Africa	ZAF								01	MEAT, MEAT PREPARATIONS	1	No Quantity							4273			0
S3	2016	2016	2016	2	0	2	Export	422	Lebanon	LBN	752	Sweden	SWE								01	MEAT, MEAT PREPARATIONS	1	No Quantity							13452			0
S3	2016	2016	2016	2	0	2	Export	422	Lebanon	LBN	768	Togo	TGO								01	MEAT, MEAT PREPARATIONS	1	No Quantity							7037			0
S3	2016	2016	2016	2	0	2	Export	422	Lebanon	LBN	784	United Arab Emirates	ARE								01	MEAT, MEAT PREPARATIONS	1	No Quantity							1130119			0
S3	2016	2016	2016	2	0	2	Export	422	Lebanon	LBN	818	Egypt	EGY								01	MEAT, MEAT PREPARATIONS	1	No Quantity							615837			0
S3	2016	2016	2016	2	0	2	Export	422	Lebanon	LBN	862	Venezuela	VEN								01	MEAT, MEAT PREPARATIONS	1	No Quantity							10752			0
S3	2016	2016	2016	2	0	2	Export	422	Lebanon	LBN	887	Yemen	YEM								01	MEAT, MEAT PREPARATIONS	1	No Quantity							50606			0
S3	2016	2016	2016	2	0	2	Export	422	Lebanon	LBN	894	Zambia	ZMB								01	MEAT, MEAT PREPARATIONS	1	No Quantity							21975			0
S3	2016	2016	2016	2	0	2	Export	422	Lebanon	LBN	899	Areas, nes									01	MEAT, MEAT PREPARATIONS	1	No Quantity							11159			0
S3	2016	2016	2016	2	0	2	Export	428	Latvia	LVA	0	World	WLD								01	MEAT, MEAT PREPARATIONS	1	No Quantity							90530793			0
S3	2016	2016	2016	2	0	2	Export	428	Latvia	LVA	31	Azerbaijan	AZE								01	MEAT, MEAT PREPARATIONS	1	No Quantity							16737			0
S3	2016	2016	2016	2	0	2	Export	428	Latvia	LVA	56	Belgium	BEL								01	MEAT, MEAT PREPARATIONS	1	No Quantity							322494			0
S3	2016	2016	2016	2	0	2	Export	428	Latvia	LVA	100	Bulgaria	BGR								01	MEAT, MEAT PREPARATIONS	1	No Quantity							214581			0
S3	2016	2016	2016	2	0	2	Export	428	Latvia	LVA	112	Belarus	BLR								01	MEAT, MEAT PREPARATIONS	1	No Quantity							692796			0
S3	2016	2016	2016	2	0	2	Export	428	Latvia	LVA	196	Cyprus	CYP								01	MEAT, MEAT PREPARATIONS	1	No Quantity							441673			0
S3	2016	2016	2016	2	0	2	Export	428	Latvia	LVA	203	Czechia	CZE								01	MEAT, MEAT PREPARATIONS	1	No Quantity							1492247			0
S3	2016	2016	2016	2	0	2	Export	428	Latvia	LVA	208	Denmark	DNK								01	MEAT, MEAT PREPARATIONS	1	No Quantity							1249541			0
S3	2016	2016	2016	2	0	2	Export	428	Latvia	LVA	233	Estonia	EST								01	MEAT, MEAT PREPARATIONS	1	No Quantity							16502555			0
S3	2016	2016	2016	2	0	2	Export	428	Latvia	LVA	246	Finland	FIN								01	MEAT, MEAT PREPARATIONS	1	No Quantity							2678276			0
S3	2016	2016	2016	2	0	2	Export	428	Latvia	LVA	251	France	FRA								01	MEAT, MEAT PREPARATIONS	1	No Quantity							443046			0
S3	2016	2016	2016	2	0	2	Export	428	Latvia	LVA	268	Georgia	GEO								01	MEAT, MEAT PREPARATIONS	1	No Quantity							67651			0
S3	2016	2016	2016	2	0	2	Export	428	Latvia	LVA	276	Germany	DEU								01	MEAT, MEAT PREPARATIONS	1	No Quantity							2619454			0
S3	2016	2016	2016	2	0	2	Export	428	Latvia	LVA	300	Greece	GRC								01	MEAT, MEAT PREPARATIONS	1	No Quantity							134311			0
S3	2016	2016	2016	2	0	2	Export	428	Latvia	LVA	348	Hungary	HUN								01	MEAT, MEAT PREPARATIONS	1	No Quantity							111788			0
S3	2016	2016	2016	2	0	2	Export	428	Latvia	LVA	352	Iceland	ISL								01	MEAT, MEAT PREPARATIONS	1	No Quantity							55			0
S3	2016	2016	2016	2	0	2	Export	428	Latvia	LVA	372	Ireland	IRL								01	MEAT, MEAT PREPARATIONS	1	No Quantity							220615			0
S3	2016	2016	2016	2	0	2	Export	428	Latvia	LVA	381	Italy	ITA								01	MEAT, MEAT PREPARATIONS	1	No Quantity							359164			0
S3	2016	2016	2016	2	0	2	Export	428	Latvia	LVA	440	Lithuania	LTU								01	MEAT, MEAT PREPARATIONS	1	No Quantity							20057086			0
S3	2016	2016	2016	2	0	2	Export	428	Latvia	LVA	528	Netherlands	NLD								01	MEAT, MEAT PREPARATIONS	1	No Quantity							20061112			0
S3	2016	2016	2016	2	0	2	Export	428	Latvia	LVA	579	Norway	NOR								01	MEAT, MEAT PREPARATIONS	1	No Quantity							3498			0
S3	2016	2016	2016	2	0	2	Export	428	Latvia	LVA	616	Poland	POL								01	MEAT, MEAT PREPARATIONS	1	No Quantity							3891173			0
S3	2016	2016	2016	2	0	2	Export	428	Latvia	LVA	642	Romania	ROU								01	MEAT, MEAT PREPARATIONS	1	No Quantity							213434			0
S3	2016	2016	2016	2	0	2	Export	428	Latvia	LVA	643	Russian Federation	RUS								01	MEAT, MEAT PREPARATIONS	1	No Quantity							2240			0
S3	2016	2016	2016	2	0	2	Export	428	Latvia	LVA	688	Serbia	SRB								01	MEAT, MEAT PREPARATIONS	1	No Quantity							52748			0
S3	2016	2016	2016	2	0	2	Export	428	Latvia	LVA	703	Slovakia	SVK								01	MEAT, MEAT PREPARATIONS	1	No Quantity							1551703			0
S3	2016	2016	2016	2	0	2	Export	428	Latvia	LVA	724	Spain	ESP								01	MEAT, MEAT PREPARATIONS	1	No Quantity							134344			0
S3	2016	2016	2016	2	0	2	Export	428	Latvia	LVA	752	Sweden	SWE								01	MEAT, MEAT PREPARATIONS	1	No Quantity							13991675			0
S3	2016	2016	2016	2	0	2	Export	428	Latvia	LVA	784	United Arab Emirates	ARE								01	MEAT, MEAT PREPARATIONS	1	No Quantity							5893			0
S3	2016	2016	2016	2	0	2	Export	428	Latvia	LVA	792	Turkey	TUR								01	MEAT, MEAT PREPARATIONS	1	No Quantity							59432			0
S3	2016	2016	2016	2	0	2	Export	428	Latvia	LVA	795	Turkmenistan	TKM								01	MEAT, MEAT PREPARATIONS	1	No Quantity							1324522			0
S3	2016	2016	2016	2	0	2	Export	428	Latvia	LVA	804	Ukraine	UKR								01	MEAT, MEAT PREPARATIONS	1	No Quantity							19180			0
S3	2016	2016	2016	2	0	2	Export	428	Latvia	LVA	826	United Kingdom	GBR								01	MEAT, MEAT PREPARATIONS	1	No Quantity							1265293			0
S3	2016	2016	2016	2	0	2	Export	428	Latvia	LVA	837	Bunkers									01	MEAT, MEAT PREPARATIONS	1	No Quantity							933			0
S3	2016	2016	2016	2	0	2	Export	428	Latvia	LVA	860	Uzbekistan	UZB								01	MEAT, MEAT PREPARATIONS	1	No Quantity							288523			0
S3	2016	2016	2016	2	0	2	Export	428	Latvia	LVA	899	Areas, nes									01	MEAT, MEAT PREPARATIONS	1	No Quantity							41020			0
S3	2016	2016	2016	2	0	2	Export	422	Lebanon	LBN	0	World	WLD								02	DAIRY PRODUCTS,BIRD EGGS	1	No Quantity							5714422			0
S3	2016	2016	2016	2	0	2	Export	422	Lebanon	LBN	24	Angola	AGO								02	DAIRY PRODUCTS,BIRD EGGS	1	No Quantity							52026			0
S3	2016	2016	2016	2	0	2	Export	422	Lebanon	LBN	36	Australia	AUS								02	DAIRY PRODUCTS,BIRD EGGS	1	No Quantity							4180			0
S3	2016	2016	2016	2	0	2	Export	422	Lebanon	LBN	48	Bahrain	BHR								02	DAIRY PRODUCTS,BIRD EGGS	1	No Quantity							41782			0
S3	2016	2016	2016	2	0	2	Export	422	Lebanon	LBN	56	Belgium	BEL								02	DAIRY PRODUCTS,BIRD EGGS	1	No Quantity							1949			0
S3	2016	2016	2016	2	0	2	Export	422	Lebanon	LBN	120	Cameroon	CMR								02	DAIRY PRODUCTS,BIRD EGGS	1	No Quantity							5816			0
S3	2016	2016	2016	2	0	2	Export	422	Lebanon	LBN	124	Canada	CAN								02	DAIRY PRODUCTS,BIRD EGGS	1	No Quantity							3700			0
S3	2016	2016	2016	2	0	2	Export	422	Lebanon	LBN	140	Central African Rep.	CAF								02	DAIRY PRODUCTS,BIRD EGGS	1	No Quantity							5468			0
S3	2016	2016	2016	2	0	2	Export	422	Lebanon	LBN	152	Chile	CHL								02	DAIRY PRODUCTS,BIRD EGGS	1	No Quantity							1124			0
S3	2016	2016	2016	2	0	2	Export	422	Lebanon	LBN	156	China	CHN								02	DAIRY PRODUCTS,BIRD EGGS	1	No Quantity							75			0
S3	2016	2016	2016	2	0	2	Export	422	Lebanon	LBN	170	Colombia	COL								02	DAIRY PRODUCTS,BIRD EGGS	1	No Quantity							5814			0
S3	2016	2016	2016	2	0	2	Export	422	Lebanon	LBN	178	Congo	COG								02	DAIRY PRODUCTS,BIRD EGGS	1	No Quantity							73812			0
S3	2016	2016	2016	2	0	2	Export	422	Lebanon	LBN	196	Cyprus	CYP								02	DAIRY PRODUCTS,BIRD EGGS	1	No Quantity							1421			0
S3	2016	2016	2016	2	0	2	Export	422	Lebanon	LBN	204	Benin	BEN								02	DAIRY PRODUCTS,BIRD EGGS	1	No Quantity							16045			0
S3	2016	2016	2016	2	0	2	Export	422	Lebanon	LBN	226	Equatorial Guinea	GNQ								02	DAIRY PRODUCTS,BIRD EGGS	1	No Quantity							27927			0
S3	2016	2016	2016	2	0	2	Export	422	Lebanon	LBN	266	Gabon	GAB								02	DAIRY PRODUCTS,BIRD EGGS	1	No Quantity							59684			0
S3	2016	2016	2016	2	0	2	Export	422	Lebanon	LBN	270	Gambia	GMB								02	DAIRY PRODUCTS,BIRD EGGS	1	No Quantity							2822			0
S3	2016	2016	2016	2	0	2	Export	422	Lebanon	LBN	276	Germany	DEU								02	DAIRY PRODUCTS,BIRD EGGS	1	No Quantity							9922			0
S3	2016	2016	2016	2	0	2	Export	422	Lebanon	LBN	288	Ghana	GHA								02	DAIRY PRODUCTS,BIRD EGGS	1	No Quantity							46670			0
S3	2016	2016	2016	2	0	2	Export	422	Lebanon	LBN	300	Greece	GRC								02	DAIRY PRODUCTS,BIRD EGGS	1	No Quantity							115256			0
S3	2016	2016	2016	2	0	2	Export	422	Lebanon	LBN	324	Guinea	GIN								02	DAIRY PRODUCTS,BIRD EGGS	1	No Quantity							33538			0
S3	2016	2016	2016	2	0	2	Export	422	Lebanon	LBN	368	Iraq	IRQ								02	DAIRY PRODUCTS,BIRD EGGS	1	No Quantity							1524968			0
S3	2016	2016	2016	2	0	2	Export	422	Lebanon	LBN	384	Côte d'Ivoire	CIV								02	DAIRY PRODUCTS,BIRD EGGS	1	No Quantity							479115			0
S3	2016	2016	2016	2	0	2	Export	422	Lebanon	LBN	400	Jordan	JOR								02	DAIRY PRODUCTS,BIRD EGGS	1	No Quantity							19755			0
S3	2016	2016	2016	2	0	2	Export	422	Lebanon	LBN	404	Kenya	KEN								02	DAIRY PRODUCTS,BIRD EGGS	1	No Quantity							144			0
S3	2016	2016	2016	2	0	2	Export	422	Lebanon	LBN	410	Rep. of Korea	KOR								02	DAIRY PRODUCTS,BIRD EGGS	1	No Quantity							1628			0
S3	2016	2016	2016	2	0	2	Export	422	Lebanon	LBN	414	Kuwait	KWT								02	DAIRY PRODUCTS,BIRD EGGS	1	No Quantity							417792			0
S3	2016	2016	2016	2	0	2	Export	422	Lebanon	LBN	430	Liberia	LBR								02	DAIRY PRODUCTS,BIRD EGGS	1	No Quantity							139153			0
S3	2016	2016	2016	2	0	2	Export	422	Lebanon	LBN	454	Malawi	MWI								02	DAIRY PRODUCTS,BIRD EGGS	1	No Quantity							200			0
S3	2016	2016	2016	2	0	2	Export	422	Lebanon	LBN	458	Malaysia	MYS								02	DAIRY PRODUCTS,BIRD EGGS	1	No Quantity							14832			0
S3	2016	2016	2016	2	0	2	Export	422	Lebanon	LBN	462	Maldives	MDV								02	DAIRY PRODUCTS,BIRD EGGS	1	No Quantity							2520			0
S3	2016	2016	2016	2	0	2	Export	422	Lebanon	LBN	466	Mali	MLI								02	DAIRY PRODUCTS,BIRD EGGS	1	No Quantity							1752			0
S3	2016	2016	2016	2	0	2	Export	422	Lebanon	LBN	478	Mauritania	MRT								02	DAIRY PRODUCTS,BIRD EGGS	1	No Quantity							1343			0
S3	2016	2016	2016	2	0	2	Export	422	Lebanon	LBN	504	Morocco	MAR								02	DAIRY PRODUCTS,BIRD EGGS	1	No Quantity							678			0
S3	2016	2016	2016	2	0	2	Export	422	Lebanon	LBN	512	Oman	OMN								02	DAIRY PRODUCTS,BIRD EGGS	1	No Quantity							7663			0
S3	2016	2016	2016	2	0	2	Export	422	Lebanon	LBN	528	Netherlands	NLD								02	DAIRY PRODUCTS,BIRD EGGS	1	No Quantity							55377			0
S3	2016	2016	2016	2	0	2	Export	422	Lebanon	LBN	562	Niger	NER								02	DAIRY PRODUCTS,BIRD EGGS	1	No Quantity							636			0
S3	2016	2016	2016	2	0	2	Export	422	Lebanon	LBN	566	Nigeria	NGA								02	DAIRY PRODUCTS,BIRD EGGS	1	No Quantity							37135			0
S3	2016	2016	2016	2	0	2	Export	422	Lebanon	LBN	591	Panama	PAN								02	DAIRY PRODUCTS,BIRD EGGS	1	No Quantity							6641			0
S3	2016	2016	2016	2	0	2	Export	422	Lebanon	LBN	600	Paraguay	PRY								02	DAIRY PRODUCTS,BIRD EGGS	1	No Quantity							23229			0
S3	2016	2016	2016	2	0	2	Export	422	Lebanon	LBN	634	Qatar	QAT								02	DAIRY PRODUCTS,BIRD EGGS	1	No Quantity							812391			0
S3	2016	2016	2016	2	0	2	Export	422	Lebanon	LBN	682	Saudi Arabia	SAU								02	DAIRY PRODUCTS,BIRD EGGS	1	No Quantity							81093			0
S3	2016	2016	2016	2	0	2	Export	422	Lebanon	LBN	686	Senegal	SEN								02	DAIRY PRODUCTS,BIRD EGGS	1	No Quantity							42989			0
S3	2016	2016	2016	2	0	2	Export	422	Lebanon	LBN	694	Sierra Leone	SLE								02	DAIRY PRODUCTS,BIRD EGGS	1	No Quantity							48317			0
S3	2016	2016	2016	2	0	2	Export	422	Lebanon	LBN	702	Singapore	SGP								02	DAIRY PRODUCTS,BIRD EGGS	1	No Quantity							461306			0
S3	2016	2016	2016	2	0	2	Export	422	Lebanon	LBN	706	Somalia	SOM								02	DAIRY PRODUCTS,BIRD EGGS	1	No Quantity							4014			0
S3	2016	2016	2016	2	0	2	Export	422	Lebanon	LBN	752	Sweden	SWE								02	DAIRY PRODUCTS,BIRD EGGS	1	No Quantity							83995			0
S3	2016	2016	2016	2	0	2	Export	422	Lebanon	LBN	768	Togo	TGO								02	DAIRY PRODUCTS,BIRD EGGS	1	No Quantity							1579			0
S3	2016	2016	2016	2	0	2	Export	422	Lebanon	LBN	784	United Arab Emirates	ARE								02	DAIRY PRODUCTS,BIRD EGGS	1	No Quantity							447597			0
S3	2016	2016	2016	2	0	2	Export	422	Lebanon	LBN	800	Uganda	UGA								02	DAIRY PRODUCTS,BIRD EGGS	1	No Quantity							88			0
S3	2016	2016	2016	2	0	2	Export	422	Lebanon	LBN	818	Egypt	EGY								02	DAIRY PRODUCTS,BIRD EGGS	1	No Quantity							1026			0
S3	2016	2016	2016	2	0	2	Export	422	Lebanon	LBN	826	United Kingdom	GBR								02	DAIRY PRODUCTS,BIRD EGGS	1	No Quantity							10161			0
S3	2016	2016	2016	2	0	2	Export	422	Lebanon	LBN	842	USA	USA								02	DAIRY PRODUCTS,BIRD EGGS	1	No Quantity							248043			0
S3	2016	2016	2016	2	0	2	Export	422	Lebanon	LBN	862	Venezuela	VEN								02	DAIRY PRODUCTS,BIRD EGGS	1	No Quantity							1187			0
S3	2016	2016	2016	2	0	2	Export	422	Lebanon	LBN	887	Yemen	YEM								02	DAIRY PRODUCTS,BIRD EGGS	1	No Quantity							158621			0
S3	2016	2016	2016	2	0	2	Export	422	Lebanon	LBN	894	Zambia	ZMB								02	DAIRY PRODUCTS,BIRD EGGS	1	No Quantity							63831			0
S3	2016	2016	2016	2	0	2	Export	422	Lebanon	LBN	899	Areas, nes									02	DAIRY PRODUCTS,BIRD EGGS	1	No Quantity							4592			0
S3	2016	2016	2016	2	0	2	Export	428	Latvia	LVA	0	World	WLD								02	DAIRY PRODUCTS,BIRD EGGS	1	No Quantity							211103949			0
S3	2016	2016	2016	2	0	2	Export	428	Latvia	LVA	4	Afghanistan	AFG								02	DAIRY PRODUCTS,BIRD EGGS	1	No Quantity							1840192			0
S3	2016	2016	2016	2	0	2	Export	428	Latvia	LVA	31	Azerbaijan	AZE								02	DAIRY PRODUCTS,BIRD EGGS	1	No Quantity							2496035			0
S3	2016	2016	2016	2	0	2	Export	428	Latvia	LVA	36	Australia	AUS								02	DAIRY PRODUCTS,BIRD EGGS	1	No Quantity							31214			0
S3	2016	2016	2016	2	0	2	Export	428	Latvia	LVA	40	Austria	AUT								02	DAIRY PRODUCTS,BIRD EGGS	1	No Quantity							40510			0
S3	2016	2016	2016	2	0	2	Export	428	Latvia	LVA	56	Belgium	BEL								02	DAIRY PRODUCTS,BIRD EGGS	1	No Quantity							1373269			0
S3	2016	2016	2016	2	0	2	Export	428	Latvia	LVA	100	Bulgaria	BGR								02	DAIRY PRODUCTS,BIRD EGGS	1	No Quantity							3079873			0
S3	2016	2016	2016	2	0	2	Export	428	Latvia	LVA	112	Belarus	BLR								02	DAIRY PRODUCTS,BIRD EGGS	1	No Quantity							260454			0
S3	2016	2016	2016	2	0	2	Export	428	Latvia	LVA	156	China	CHN								02	DAIRY PRODUCTS,BIRD EGGS	1	No Quantity							345314			0
S3	2016	2016	2016	2	0	2	Export	428	Latvia	LVA	178	Congo	COG								02	DAIRY PRODUCTS,BIRD EGGS	1	No Quantity							111			0
S3	2016	2016	2016	2	0	2	Export	428	Latvia	LVA	191	Croatia	HRV								02	DAIRY PRODUCTS,BIRD EGGS	1	No Quantity							88295			0
S3	2016	2016	2016	2	0	2	Export	428	Latvia	LVA	196	Cyprus	CYP								02	DAIRY PRODUCTS,BIRD EGGS	1	No Quantity							101517			0
S3	2016	2016	2016	2	0	2	Export	428	Latvia	LVA	203	Czechia	CZE								02	DAIRY PRODUCTS,BIRD EGGS	1	No Quantity							7573240			0
S3	2016	2016	2016	2	0	2	Export	428	Latvia	LVA	208	Denmark	DNK								02	DAIRY PRODUCTS,BIRD EGGS	1	No Quantity							1593933			0
S3	2016	2016	2016	2	0	2	Export	428	Latvia	LVA	233	Estonia	EST								02	DAIRY PRODUCTS,BIRD EGGS	1	No Quantity							22220610			0
S3	2016	2016	2016	2	0	2	Export	428	Latvia	LVA	246	Finland	FIN								02	DAIRY PRODUCTS,BIRD EGGS	1	No Quantity							1329122			0
S3	2016	2016	2016	2	0	2	Export	428	Latvia	LVA	251	France	FRA								02	DAIRY PRODUCTS,BIRD EGGS	1	No Quantity							214133			0
S3	2016	2016	2016	2	0	2	Export	428	Latvia	LVA	268	Georgia	GEO								02	DAIRY PRODUCTS,BIRD EGGS	1	No Quantity							232604			0
S3	2016	2016	2016	2	0	2	Export	428	Latvia	LVA	276	Germany	DEU								02	DAIRY PRODUCTS,BIRD EGGS	1	No Quantity							22895958			0
S3	2016	2016	2016	2	0	2	Export	428	Latvia	LVA	300	Greece	GRC								02	DAIRY PRODUCTS,BIRD EGGS	1	No Quantity							111055			0
S3	2016	2016	2016	2	0	2	Export	428	Latvia	LVA	344	China, Hong Kong SAR	HKG								02	DAIRY PRODUCTS,BIRD EGGS	1	No Quantity							1494			0
S3	2016	2016	2016	2	0	2	Export	428	Latvia	LVA	348	Hungary	HUN								02	DAIRY PRODUCTS,BIRD EGGS	1	No Quantity							399263			0
S3	2016	2016	2016	2	0	2	Export	428	Latvia	LVA	364	Iran	IRN								02	DAIRY PRODUCTS,BIRD EGGS	1	No Quantity							51184			0
S3	2016	2016	2016	2	0	2	Export	428	Latvia	LVA	368	Iraq	IRQ								02	DAIRY PRODUCTS,BIRD EGGS	1	No Quantity							34260			0
S3	2016	2016	2016	2	0	2	Export	428	Latvia	LVA	372	Ireland	IRL								02	DAIRY PRODUCTS,BIRD EGGS	1	No Quantity							622498			0
S3	2016	2016	2016	2	0	2	Export	428	Latvia	LVA	376	Israel	ISR								02	DAIRY PRODUCTS,BIRD EGGS	1	No Quantity							571301			0
S3	2016	2016	2016	2	0	2	Export	428	Latvia	LVA	381	Italy	ITA								02	DAIRY PRODUCTS,BIRD EGGS	1	No Quantity							3049839			0
S3	2016	2016	2016	2	0	2	Export	428	Latvia	LVA	384	Côte d'Ivoire	CIV								02	DAIRY PRODUCTS,BIRD EGGS	1	No Quantity							10			0
S3	2016	2016	2016	2	0	2	Export	428	Latvia	LVA	392	Japan	JPN								02	DAIRY PRODUCTS,BIRD EGGS	1	No Quantity							652190			0
S3	2016	2016	2016	2	0	2	Export	428	Latvia	LVA	398	Kazakhstan	KAZ								02	DAIRY PRODUCTS,BIRD EGGS	1	No Quantity							1564132			0
S3	2016	2016	2016	2	0	2	Export	428	Latvia	LVA	400	Jordan	JOR								02	DAIRY PRODUCTS,BIRD EGGS	1	No Quantity							359684			0
S3	2016	2016	2016	2	0	2	Export	428	Latvia	LVA	410	Rep. of Korea	KOR								02	DAIRY PRODUCTS,BIRD EGGS	1	No Quantity							294908			0
S3	2016	2016	2016	2	0	2	Export	428	Latvia	LVA	414	Kuwait	KWT								02	DAIRY PRODUCTS,BIRD EGGS	1	No Quantity							128970			0
S3	2016	2016	2016	2	0	2	Export	428	Latvia	LVA	417	Kyrgyzstan	KGZ								02	DAIRY PRODUCTS,BIRD EGGS	1	No Quantity							137913			0
S3	2016	2016	2016	2	0	2	Export	428	Latvia	LVA	422	Lebanon	LBN								02	DAIRY PRODUCTS,BIRD EGGS	1	No Quantity							1832189			0
S3	2016	2016	2016	2	0	2	Export	428	Latvia	LVA	440	Lithuania	LTU								02	DAIRY PRODUCTS,BIRD EGGS	1	No Quantity							83174421			0
S3	2016	2016	2016	2	0	2	Export	428	Latvia	LVA	458	Malaysia	MYS								02	DAIRY PRODUCTS,BIRD EGGS	1	No Quantity							1306042			0
S3	2016	2016	2016	2	0	2	Export	428	Latvia	LVA	490	Other Asia, nes									02	DAIRY PRODUCTS,BIRD EGGS	1	No Quantity							1446			0
S3	2016	2016	2016	2	0	2	Export	428	Latvia	LVA	498	Rep. of Moldova	MDA								02	DAIRY PRODUCTS,BIRD EGGS	1	No Quantity							619640			0
S3	2016	2016	2016	2	0	2	Export	428	Latvia	LVA	504	Morocco	MAR								02	DAIRY PRODUCTS,BIRD EGGS	1	No Quantity							1548583			0
S3	2016	2016	2016	2	0	2	Export	428	Latvia	LVA	528	Netherlands	NLD								02	DAIRY PRODUCTS,BIRD EGGS	1	No Quantity							13789728			0
S3	2016	2016	2016	2	0	2	Export	428	Latvia	LVA	579	Norway	NOR								02	DAIRY PRODUCTS,BIRD EGGS	1	No Quantity							83818			0
S3	2016	2016	2016	2	0	2	Export	428	Latvia	LVA	586	Pakistan	PAK								02	DAIRY PRODUCTS,BIRD EGGS	1	No Quantity							111			0
S3	2016	2016	2016	2	0	2	Export	428	Latvia	LVA	616	Poland	POL								02	DAIRY PRODUCTS,BIRD EGGS	1	No Quantity							20907827			0
S3	2016	2016	2016	2	0	2	Export	428	Latvia	LVA	642	Romania	ROU								02	DAIRY PRODUCTS,BIRD EGGS	1	No Quantity							472321			0
S3	2016	2016	2016	2	0	2	Export	428	Latvia	LVA	643	Russian Federation	RUS								02	DAIRY PRODUCTS,BIRD EGGS	1	No Quantity							1969661			0
S3	2016	2016	2016	2	0	2	Export	428	Latvia	LVA	682	Saudi Arabia	SAU								02	DAIRY PRODUCTS,BIRD EGGS	1	No Quantity							1046506			0
S3	2016	2016	2016	2	0	2	Export	428	Latvia	LVA	702	Singapore	SGP								02	DAIRY PRODUCTS,BIRD EGGS	1	No Quantity							39858			0
S3	2016	2016	2016	2	0	2	Export	428	Latvia	LVA	703	Slovakia	SVK								02	DAIRY PRODUCTS,BIRD EGGS	1	No Quantity							781860			0
S3	2016	2016	2016	2	0	2	Export	428	Latvia	LVA	705	Slovenia	SVN								02	DAIRY PRODUCTS,BIRD EGGS	1	No Quantity							410428			0
S3	2016	2016	2016	2	0	2	Export	428	Latvia	LVA	710	South Africa	ZAF								02	DAIRY PRODUCTS,BIRD EGGS	1	No Quantity							50010			0
S3	2016	2016	2016	2	0	2	Export	428	Latvia	LVA	724	Spain	ESP								02	DAIRY PRODUCTS,BIRD EGGS	1	No Quantity							341471			0
S3	2016	2016	2016	2	0	2	Export	428	Latvia	LVA	752	Sweden	SWE								02	DAIRY PRODUCTS,BIRD EGGS	1	No Quantity							1400014			0
S3	2016	2016	2016	2	0	2	Export	428	Latvia	LVA	762	Tajikistan	TJK								02	DAIRY PRODUCTS,BIRD EGGS	1	No Quantity							7591			0
S3	2016	2016	2016	2	0	2	Export	428	Latvia	LVA	764	Thailand	THA								02	DAIRY PRODUCTS,BIRD EGGS	1	No Quantity							1478745			0
S3	2016	2016	2016	2	0	2	Export	428	Latvia	LVA	784	United Arab Emirates	ARE								02	DAIRY PRODUCTS,BIRD EGGS	1	No Quantity							875615			0
S3	2016	2016	2016	2	0	2	Export	428	Latvia	LVA	788	Tunisia	TUN								02	DAIRY PRODUCTS,BIRD EGGS	1	No Quantity							61647			0
S3	2016	2016	2016	2	0	2	Export	428	Latvia	LVA	792	Turkey	TUR								02	DAIRY PRODUCTS,BIRD EGGS	1	No Quantity							626390			0
S3	2016	2016	2016	2	0	2	Export	428	Latvia	LVA	795	Turkmenistan	TKM								02	DAIRY PRODUCTS,BIRD EGGS	1	No Quantity							235740			0
S3	2016	2016	2016	2	0	2	Export	428	Latvia	LVA	804	Ukraine	UKR								02	DAIRY PRODUCTS,BIRD EGGS	1	No Quantity							181736			0
S3	2016	2016	2016	2	0	2	Export	428	Latvia	LVA	818	Egypt	EGY								02	DAIRY PRODUCTS,BIRD EGGS	1	No Quantity							1198637			0
S3	2016	2016	2016	2	0	2	Export	428	Latvia	LVA	826	United Kingdom	GBR								02	DAIRY PRODUCTS,BIRD EGGS	1	No Quantity							2056372			0
S3	2016	2016	2016	2	0	2	Export	428	Latvia	LVA	837	Bunkers									02	DAIRY PRODUCTS,BIRD EGGS	1	No Quantity							116			0
S3	2016	2016	2016	2	0	2	Export	428	Latvia	LVA	842	USA	USA								02	DAIRY PRODUCTS,BIRD EGGS	1	No Quantity							684065			0
S3	2016	2016	2016	2	0	2	Export	428	Latvia	LVA	860	Uzbekistan	UZB								02	DAIRY PRODUCTS,BIRD EGGS	1	No Quantity							198732			0
S3	2016	2016	2016	2	0	2	Export	428	Latvia	LVA	899	Areas, nes									02	DAIRY PRODUCTS,BIRD EGGS	1	No Quantity							27546			0
S3	2016	2016	2016	2	0	2	Export	422	Lebanon	LBN	0	World	WLD								03	FISH,CRUSTACEANS,MOLLUSC	1	No Quantity							1845722			0
S3	2016	2016	2016	2	0	2	Export	422	Lebanon	LBN	36	Australia	AUS								03	FISH,CRUSTACEANS,MOLLUSC	1	No Quantity							3034			0
S3	2016	2016	2016	2	0	2	Export	422	Lebanon	LBN	48	Bahrain	BHR								03	FISH,CRUSTACEANS,MOLLUSC	1	No Quantity							9822			0
S3	2016	2016	2016	2	0	2	Export	422	Lebanon	LBN	120	Cameroon	CMR								03	FISH,CRUSTACEANS,MOLLUSC	1	No Quantity							8192			0
S3	2016	2016	2016	2	0	2	Export	422	Lebanon	LBN	140	Central African Rep.	CAF								03	FISH,CRUSTACEANS,MOLLUSC	1	No Quantity							11643			0
S3	2016	2016	2016	2	0	2	Export	422	Lebanon	LBN	148	Chad	TCD								03	FISH,CRUSTACEANS,MOLLUSC	1	No Quantity							4273			0
S3	2016	2016	2016	2	0	2	Export	422	Lebanon	LBN	170	Colombia	COL								03	FISH,CRUSTACEANS,MOLLUSC	1	No Quantity							1969			0
S3	2016	2016	2016	2	0	2	Export	422	Lebanon	LBN	178	Congo	COG								03	FISH,CRUSTACEANS,MOLLUSC	1	No Quantity							63697			0
S3	2016	2016	2016	2	0	2	Export	422	Lebanon	LBN	204	Benin	BEN								03	FISH,CRUSTACEANS,MOLLUSC	1	No Quantity							14854			0
S3	2016	2016	2016	2	0	2	Export	422	Lebanon	LBN	226	Equatorial Guinea	GNQ								03	FISH,CRUSTACEANS,MOLLUSC	1	No Quantity							4027			0
S3	2016	2016	2016	2	0	2	Export	422	Lebanon	LBN	266	Gabon	GAB								03	FISH,CRUSTACEANS,MOLLUSC	1	No Quantity							19631			0
S3	2016	2016	2016	2	0	2	Export	422	Lebanon	LBN	270	Gambia	GMB								03	FISH,CRUSTACEANS,MOLLUSC	1	No Quantity							6316			0
S3	2016	2016	2016	2	0	2	Export	422	Lebanon	LBN	276	Germany	DEU								03	FISH,CRUSTACEANS,MOLLUSC	1	No Quantity							20005			0
S3	2016	2016	2016	2	0	2	Export	422	Lebanon	LBN	288	Ghana	GHA								03	FISH,CRUSTACEANS,MOLLUSC	1	No Quantity							18430			0
S3	2016	2016	2016	2	0	2	Export	422	Lebanon	LBN	300	Greece	GRC								03	FISH,CRUSTACEANS,MOLLUSC	1	No Quantity							26950			0
S3	2016	2016	2016	2	0	2	Export	422	Lebanon	LBN	324	Guinea	GIN								03	FISH,CRUSTACEANS,MOLLUSC	1	No Quantity							31116			0
S3	2016	2016	2016	2	0	2	Export	422	Lebanon	LBN	344	China, Hong Kong SAR	HKG								03	FISH,CRUSTACEANS,MOLLUSC	1	No Quantity							133			0
S3	2016	2016	2016	2	0	2	Export	422	Lebanon	LBN	360	Indonesia	IDN								03	FISH,CRUSTACEANS,MOLLUSC	1	No Quantity							50365			0
S3	2016	2016	2016	2	0	2	Export	422	Lebanon	LBN	364	Iran	IRN								03	FISH,CRUSTACEANS,MOLLUSC	1	No Quantity							27			0
S3	2016	2016	2016	2	0	2	Export	422	Lebanon	LBN	368	Iraq	IRQ								03	FISH,CRUSTACEANS,MOLLUSC	1	No Quantity							145348			0
S3	2016	2016	2016	2	0	2	Export	422	Lebanon	LBN	384	Côte d'Ivoire	CIV								03	FISH,CRUSTACEANS,MOLLUSC	1	No Quantity							73498			0
S3	2016	2016	2016	2	0	2	Export	422	Lebanon	LBN	400	Jordan	JOR								03	FISH,CRUSTACEANS,MOLLUSC	1	No Quantity							83107			0
S3	2016	2016	2016	2	0	2	Export	422	Lebanon	LBN	414	Kuwait	KWT								03	FISH,CRUSTACEANS,MOLLUSC	1	No Quantity							16099			0
S3	2016	2016	2016	2	0	2	Export	422	Lebanon	LBN	430	Liberia	LBR								03	FISH,CRUSTACEANS,MOLLUSC	1	No Quantity							152743			0
S3	2016	2016	2016	2	0	2	Export	422	Lebanon	LBN	458	Malaysia	MYS								03	FISH,CRUSTACEANS,MOLLUSC	1	No Quantity							3343			0
S3	2016	2016	2016	2	0	2	Export	422	Lebanon	LBN	466	Mali	MLI								03	FISH,CRUSTACEANS,MOLLUSC	1	No Quantity							54904			0
S3	2016	2016	2016	2	0	2	Export	422	Lebanon	LBN	478	Mauritania	MRT								03	FISH,CRUSTACEANS,MOLLUSC	1	No Quantity							3089			0
S3	2016	2016	2016	2	0	2	Export	422	Lebanon	LBN	528	Netherlands	NLD								03	FISH,CRUSTACEANS,MOLLUSC	1	No Quantity							141			0
S3	2016	2016	2016	2	0	2	Export	422	Lebanon	LBN	562	Niger	NER								03	FISH,CRUSTACEANS,MOLLUSC	1	No Quantity							6744			0
S3	2016	2016	2016	2	0	2	Export	422	Lebanon	LBN	566	Nigeria	NGA								03	FISH,CRUSTACEANS,MOLLUSC	1	No Quantity							41913			0
S3	2016	2016	2016	2	0	2	Export	422	Lebanon	LBN	586	Pakistan	PAK								03	FISH,CRUSTACEANS,MOLLUSC	1	No Quantity							41104			0
S3	2016	2016	2016	2	0	2	Export	422	Lebanon	LBN	600	Paraguay	PRY								03	FISH,CRUSTACEANS,MOLLUSC	1	No Quantity							2342			0
S3	2016	2016	2016	2	0	2	Export	422	Lebanon	LBN	634	Qatar	QAT								03	FISH,CRUSTACEANS,MOLLUSC	1	No Quantity							248288			0
S3	2016	2016	2016	2	0	2	Export	422	Lebanon	LBN	682	Saudi Arabia	SAU								03	FISH,CRUSTACEANS,MOLLUSC	1	No Quantity							165446			0
S3	2016	2016	2016	2	0	2	Export	422	Lebanon	LBN	686	Senegal	SEN								03	FISH,CRUSTACEANS,MOLLUSC	1	No Quantity							97298			0
S3	2016	2016	2016	2	0	2	Export	422	Lebanon	LBN	694	Sierra Leone	SLE								03	FISH,CRUSTACEANS,MOLLUSC	1	No Quantity							30082			0
S3	2016	2016	2016	2	0	2	Export	422	Lebanon	LBN	752	Sweden	SWE								03	FISH,CRUSTACEANS,MOLLUSC	1	No Quantity							1590			0
S3	2016	2016	2016	2	0	2	Export	422	Lebanon	LBN	760	Syria	SYR								03	FISH,CRUSTACEANS,MOLLUSC	1	No Quantity							60969			0
S3	2016	2016	2016	2	0	2	Export	422	Lebanon	LBN	768	Togo	TGO								03	FISH,CRUSTACEANS,MOLLUSC	1	No Quantity							31993			0
S3	2016	2016	2016	2	0	2	Export	422	Lebanon	LBN	784	United Arab Emirates	ARE								03	FISH,CRUSTACEANS,MOLLUSC	1	No Quantity							45517			0
S3	2016	2016	2016	2	0	2	Export	422	Lebanon	LBN	792	Turkey	TUR								03	FISH,CRUSTACEANS,MOLLUSC	1	No Quantity							161881			0
S3	2016	2016	2016	2	0	2	Export	422	Lebanon	LBN	826	United Kingdom	GBR								03	FISH,CRUSTACEANS,MOLLUSC	1	No Quantity							1258			0
S3	2016	2016	2016	2	0	2	Export	422	Lebanon	LBN	842	USA	USA								03	FISH,CRUSTACEANS,MOLLUSC	1	No Quantity							12134			0
S3	2016	2016	2016	2	0	2	Export	422	Lebanon	LBN	862	Venezuela	VEN								03	FISH,CRUSTACEANS,MOLLUSC	1	No Quantity							6870			0
S3	2016	2016	2016	2	0	2	Export	422	Lebanon	LBN	887	Yemen	YEM								03	FISH,CRUSTACEANS,MOLLUSC	1	No Quantity							16734			0
S3	2016	2016	2016	2	0	2	Export	422	Lebanon	LBN	894	Zambia	ZMB								03	FISH,CRUSTACEANS,MOLLUSC	1	No Quantity							17478			0
S3	2016	2016	2016	2	0	2	Export	422	Lebanon	LBN	899	Areas, nes									03	FISH,CRUSTACEANS,MOLLUSC	1	No Quantity							29325			0
S3	2016	2016	2016	2	0	2	Export	428	Latvia	LVA	0	World	WLD								03	FISH,CRUSTACEANS,MOLLUSC	1	No Quantity							189837970			0
S3	2016	2016	2016	2	0	2	Export	428	Latvia	LVA	31	Azerbaijan	AZE								03	FISH,CRUSTACEANS,MOLLUSC	1	No Quantity							928840			0
S3	2016	2016	2016	2	0	2	Export	428	Latvia	LVA	36	Australia	AUS								03	FISH,CRUSTACEANS,MOLLUSC	1	No Quantity							239348			0
S3	2016	2016	2016	2	0	2	Export	428	Latvia	LVA	40	Austria	AUT								03	FISH,CRUSTACEANS,MOLLUSC	1	No Quantity							136060			0
S3	2016	2016	2016	2	0	2	Export	428	Latvia	LVA	51	Armenia	ARM								03	FISH,CRUSTACEANS,MOLLUSC	1	No Quantity							241308			0
S3	2016	2016	2016	2	0	2	Export	428	Latvia	LVA	56	Belgium	BEL								03	FISH,CRUSTACEANS,MOLLUSC	1	No Quantity							362529			0
S3	2016	2016	2016	2	0	2	Export	428	Latvia	LVA	100	Bulgaria	BGR								03	FISH,CRUSTACEANS,MOLLUSC	1	No Quantity							813934			0
S3	2016	2016	2016	2	0	2	Export	428	Latvia	LVA	112	Belarus	BLR								03	FISH,CRUSTACEANS,MOLLUSC	1	No Quantity							31536			0
S3	2016	2016	2016	2	0	2	Export	428	Latvia	LVA	124	Canada	CAN								03	FISH,CRUSTACEANS,MOLLUSC	1	No Quantity							839723			0
S3	2016	2016	2016	2	0	2	Export	428	Latvia	LVA	156	China	CHN								03	FISH,CRUSTACEANS,MOLLUSC	1	No Quantity							377232			0
S3	2016	2016	2016	2	0	2	Export	428	Latvia	LVA	191	Croatia	HRV								03	FISH,CRUSTACEANS,MOLLUSC	1	No Quantity							1800			0
S3	2016	2016	2016	2	0	2	Export	428	Latvia	LVA	196	Cyprus	CYP								03	FISH,CRUSTACEANS,MOLLUSC	1	No Quantity							534678			0
S3	2016	2016	2016	2	0	2	Export	428	Latvia	LVA	203	Czechia	CZE								03	FISH,CRUSTACEANS,MOLLUSC	1	No Quantity							4402847			0
S3	2016	2016	2016	2	0	2	Export	428	Latvia	LVA	208	Denmark	DNK								03	FISH,CRUSTACEANS,MOLLUSC	1	No Quantity							29744692			0
S3	2016	2016	2016	2	0	2	Export	428	Latvia	LVA	233	Estonia	EST								03	FISH,CRUSTACEANS,MOLLUSC	1	No Quantity							27459319			0
S3	2016	2016	2016	2	0	2	Export	428	Latvia	LVA	246	Finland	FIN								03	FISH,CRUSTACEANS,MOLLUSC	1	No Quantity							420349			0
S3	2016	2016	2016	2	0	2	Export	428	Latvia	LVA	251	France	FRA								03	FISH,CRUSTACEANS,MOLLUSC	1	No Quantity							6178583			0
S3	2016	2016	2016	2	0	2	Export	428	Latvia	LVA	268	Georgia	GEO								03	FISH,CRUSTACEANS,MOLLUSC	1	No Quantity							1385713			0
S3	2016	2016	2016	2	0	2	Export	428	Latvia	LVA	276	Germany	DEU								03	FISH,CRUSTACEANS,MOLLUSC	1	No Quantity							18165198			0
S3	2016	2016	2016	2	0	2	Export	428	Latvia	LVA	288	Ghana	GHA								03	FISH,CRUSTACEANS,MOLLUSC	1	No Quantity							48660			0
S3	2016	2016	2016	2	0	2	Export	428	Latvia	LVA	300	Greece	GRC								03	FISH,CRUSTACEANS,MOLLUSC	1	No Quantity							214629			0
S3	2016	2016	2016	2	0	2	Export	428	Latvia	LVA	344	China, Hong Kong SAR	HKG								03	FISH,CRUSTACEANS,MOLLUSC	1	No Quantity							22540			0
S3	2016	2016	2016	2	0	2	Export	428	Latvia	LVA	348	Hungary	HUN								03	FISH,CRUSTACEANS,MOLLUSC	1	No Quantity							1250166			0
S3	2016	2016	2016	2	0	2	Export	428	Latvia	LVA	352	Iceland	ISL								03	FISH,CRUSTACEANS,MOLLUSC	1	No Quantity							39			0
S3	2016	2016	2016	2	0	2	Export	428	Latvia	LVA	368	Iraq	IRQ								03	FISH,CRUSTACEANS,MOLLUSC	1	No Quantity							51747			0
S3	2016	2016	2016	2	0	2	Export	428	Latvia	LVA	372	Ireland	IRL								03	FISH,CRUSTACEANS,MOLLUSC	1	No Quantity							208479			0
S3	2016	2016	2016	2	0	2	Export	428	Latvia	LVA	376	Israel	ISR								03	FISH,CRUSTACEANS,MOLLUSC	1	No Quantity							2118970			0
S3	2016	2016	2016	2	0	2	Export	428	Latvia	LVA	381	Italy	ITA								03	FISH,CRUSTACEANS,MOLLUSC	1	No Quantity							116753			0
S3	2016	2016	2016	2	0	2	Export	428	Latvia	LVA	392	Japan	JPN								03	FISH,CRUSTACEANS,MOLLUSC	1	No Quantity							1223829			0
S3	2016	2016	2016	2	0	2	Export	428	Latvia	LVA	398	Kazakhstan	KAZ								03	FISH,CRUSTACEANS,MOLLUSC	1	No Quantity							799083			0
S3	2016	2016	2016	2	0	2	Export	428	Latvia	LVA	410	Rep. of Korea	KOR								03	FISH,CRUSTACEANS,MOLLUSC	1	No Quantity							64279			0
S3	2016	2016	2016	2	0	2	Export	428	Latvia	LVA	417	Kyrgyzstan	KGZ								03	FISH,CRUSTACEANS,MOLLUSC	1	No Quantity							506903			0
S3	2016	2016	2016	2	0	2	Export	428	Latvia	LVA	434	Libya	LBY								03	FISH,CRUSTACEANS,MOLLUSC	1	No Quantity							6012			0
S3	2016	2016	2016	2	0	2	Export	428	Latvia	LVA	440	Lithuania	LTU								03	FISH,CRUSTACEANS,MOLLUSC	1	No Quantity							38398414			0
S3	2016	2016	2016	2	0	2	Export	428	Latvia	LVA	446	China, Macao SAR	MAC								03	FISH,CRUSTACEANS,MOLLUSC	1	No Quantity							6298			0
S3	2016	2016	2016	2	0	2	Export	428	Latvia	LVA	484	Mexico	MEX								03	FISH,CRUSTACEANS,MOLLUSC	1	No Quantity							45370			0
S3	2016	2016	2016	2	0	2	Export	428	Latvia	LVA	490	Other Asia, nes									03	FISH,CRUSTACEANS,MOLLUSC	1	No Quantity							10619			0
S3	2016	2016	2016	2	0	2	Export	428	Latvia	LVA	496	Mongolia	MNG								03	FISH,CRUSTACEANS,MOLLUSC	1	No Quantity							466069			0
S3	2016	2016	2016	2	0	2	Export	428	Latvia	LVA	498	Rep. of Moldova	MDA								03	FISH,CRUSTACEANS,MOLLUSC	1	No Quantity							2621372			0
S3	2016	2016	2016	2	0	2	Export	428	Latvia	LVA	499	Montenegro	MNE								03	FISH,CRUSTACEANS,MOLLUSC	1	No Quantity							10038			0
S3	2016	2016	2016	2	0	2	Export	428	Latvia	LVA	528	Netherlands	NLD								03	FISH,CRUSTACEANS,MOLLUSC	1	No Quantity							1187226			0
S3	2016	2016	2016	2	0	2	Export	428	Latvia	LVA	554	New Zealand	NZL								03	FISH,CRUSTACEANS,MOLLUSC	1	No Quantity							38068			0
S3	2016	2016	2016	2	0	2	Export	428	Latvia	LVA	579	Norway	NOR								03	FISH,CRUSTACEANS,MOLLUSC	1	No Quantity							2091331			0
S3	2016	2016	2016	2	0	2	Export	428	Latvia	LVA	591	Panama	PAN								03	FISH,CRUSTACEANS,MOLLUSC	1	No Quantity							49090			0
S3	2016	2016	2016	2	0	2	Export	428	Latvia	LVA	598	Papua New Guinea	PNG								03	FISH,CRUSTACEANS,MOLLUSC	1	No Quantity							51578			0
S3	2016	2016	2016	2	0	2	Export	428	Latvia	LVA	616	Poland	POL								03	FISH,CRUSTACEANS,MOLLUSC	1	No Quantity							11203086			0
S3	2016	2016	2016	2	0	2	Export	428	Latvia	LVA	620	Portugal	PRT								03	FISH,CRUSTACEANS,MOLLUSC	1	No Quantity							119174			0
S3	2016	2016	2016	2	0	2	Export	428	Latvia	LVA	642	Romania	ROU								03	FISH,CRUSTACEANS,MOLLUSC	1	No Quantity							1696268			0
S3	2016	2016	2016	2	0	2	Export	428	Latvia	LVA	643	Russian Federation	RUS								03	FISH,CRUSTACEANS,MOLLUSC	1	No Quantity							47102			0
S3	2016	2016	2016	2	0	2	Export	428	Latvia	LVA	688	Serbia	SRB								03	FISH,CRUSTACEANS,MOLLUSC	1	No Quantity							637192			0
S3	2016	2016	2016	2	0	2	Export	428	Latvia	LVA	702	Singapore	SGP								03	FISH,CRUSTACEANS,MOLLUSC	1	No Quantity							4560			0
S3	2016	2016	2016	2	0	2	Export	428	Latvia	LVA	703	Slovakia	SVK								03	FISH,CRUSTACEANS,MOLLUSC	1	No Quantity							1201628			0
S3	2016	2016	2016	2	0	2	Export	428	Latvia	LVA	705	Slovenia	SVN								03	FISH,CRUSTACEANS,MOLLUSC	1	No Quantity							1683			0
S3	2016	2016	2016	2	0	2	Export	428	Latvia	LVA	706	Somalia	SOM								03	FISH,CRUSTACEANS,MOLLUSC	1	No Quantity							9472			0
S3	2016	2016	2016	2	0	2	Export	428	Latvia	LVA	724	Spain	ESP								03	FISH,CRUSTACEANS,MOLLUSC	1	No Quantity							3168958			0
S3	2016	2016	2016	2	0	2	Export	428	Latvia	LVA	752	Sweden	SWE								03	FISH,CRUSTACEANS,MOLLUSC	1	No Quantity							10283436			0
S3	2016	2016	2016	2	0	2	Export	428	Latvia	LVA	757	Switzerland	CHE								03	FISH,CRUSTACEANS,MOLLUSC	1	No Quantity							2885			0
S3	2016	2016	2016	2	0	2	Export	428	Latvia	LVA	762	Tajikistan	TJK								03	FISH,CRUSTACEANS,MOLLUSC	1	No Quantity							53585			0
S3	2016	2016	2016	2	0	2	Export	428	Latvia	LVA	784	United Arab Emirates	ARE								03	FISH,CRUSTACEANS,MOLLUSC	1	No Quantity							69071			0
S3	2016	2016	2016	2	0	2	Export	428	Latvia	LVA	792	Turkey	TUR								03	FISH,CRUSTACEANS,MOLLUSC	1	No Quantity							1140			0
S3	2016	2016	2016	2	0	2	Export	428	Latvia	LVA	795	Turkmenistan	TKM								03	FISH,CRUSTACEANS,MOLLUSC	1	No Quantity							450850			0
S3	2016	2016	2016	2	0	2	Export	428	Latvia	LVA	804	Ukraine	UKR								03	FISH,CRUSTACEANS,MOLLUSC	1	No Quantity							7402934			0
S3	2016	2016	2016	2	0	2	Export	428	Latvia	LVA	807	North Macedonia	MKD								03	FISH,CRUSTACEANS,MOLLUSC	1	No Quantity							106028			0
S3	2016	2016	2016	2	0	2	Export	428	Latvia	LVA	818	Egypt	EGY								03	FISH,CRUSTACEANS,MOLLUSC	1	No Quantity							124979			0
S3	2016	2016	2016	2	0	2	Export	428	Latvia	LVA	826	United Kingdom	GBR								03	FISH,CRUSTACEANS,MOLLUSC	1	No Quantity							5227142			0
S3	2016	2016	2016	2	0	2	Export	428	Latvia	LVA	842	USA	USA								03	FISH,CRUSTACEANS,MOLLUSC	1	No Quantity							2964944			0
S3	2016	2016	2016	2	0	2	Export	428	Latvia	LVA	860	Uzbekistan	UZB								03	FISH,CRUSTACEANS,MOLLUSC	1	No Quantity							1081298			0
S3	2016	2016	2016	2	0	2	Export	428	Latvia	LVA	899	Areas, nes									03	FISH,CRUSTACEANS,MOLLUSC	1	No Quantity							109304			0
S3	2016	2016	2016	2	0	2	Export	422	Lebanon	LBN	0	World	WLD								04	CEREALS,CEREAL PREPRTNS.	1	No Quantity							45403931			0
S3	2016	2016	2016	2	0	2	Export	422	Lebanon	LBN	12	Algeria	DZA								04	CEREALS,CEREAL PREPRTNS.	1	No Quantity							1641380			0
S3	2016	2016	2016	2	0	2	Export	422	Lebanon	LBN	24	Angola	AGO								04	CEREALS,CEREAL PREPRTNS.	1	No Quantity							61983			0
S3	2016	2016	2016	2	0	2	Export	422	Lebanon	LBN	32	Argentina	ARG								04	CEREALS,CEREAL PREPRTNS.	1	No Quantity							830			0
S3	2016	2016	2016	2	0	2	Export	422	Lebanon	LBN	36	Australia	AUS								04	CEREALS,CEREAL PREPRTNS.	1	No Quantity							409041			0
S3	2016	2016	2016	2	0	2	Export	422	Lebanon	LBN	40	Austria	AUT								04	CEREALS,CEREAL PREPRTNS.	1	No Quantity							17283			0
S3	2016	2016	2016	2	0	2	Export	422	Lebanon	LBN	48	Bahrain	BHR								04	CEREALS,CEREAL PREPRTNS.	1	No Quantity							466904			0
S3	2016	2016	2016	2	0	2	Export	422	Lebanon	LBN	51	Armenia	ARM								04	CEREALS,CEREAL PREPRTNS.	1	No Quantity							3699			0
S3	2016	2016	2016	2	0	2	Export	422	Lebanon	LBN	52	Barbados	BRB								04	CEREALS,CEREAL PREPRTNS.	1	No Quantity							10			0
S3	2016	2016	2016	2	0	2	Export	422	Lebanon	LBN	56	Belgium	BEL								04	CEREALS,CEREAL PREPRTNS.	1	No Quantity							55531			0
S3	2016	2016	2016	2	0	2	Export	422	Lebanon	LBN	76	Brazil	BRA								04	CEREALS,CEREAL PREPRTNS.	1	No Quantity							35786			0
S3	2016	2016	2016	2	0	2	Export	422	Lebanon	LBN	120	Cameroon	CMR								04	CEREALS,CEREAL PREPRTNS.	1	No Quantity							21158			0
S3	2016	2016	2016	2	0	2	Export	422	Lebanon	LBN	124	Canada	CAN								04	CEREALS,CEREAL PREPRTNS.	1	No Quantity							393671			0
S3	2016	2016	2016	2	0	2	Export	422	Lebanon	LBN	140	Central African Rep.	CAF								04	CEREALS,CEREAL PREPRTNS.	1	No Quantity							18274			0
S3	2016	2016	2016	2	0	2	Export	422	Lebanon	LBN	148	Chad	TCD								04	CEREALS,CEREAL PREPRTNS.	1	No Quantity							5407			0
S3	2016	2016	2016	2	0	2	Export	422	Lebanon	LBN	152	Chile	CHL								04	CEREALS,CEREAL PREPRTNS.	1	No Quantity							1172			0
S3	2016	2016	2016	2	0	2	Export	422	Lebanon	LBN	156	China	CHN								04	CEREALS,CEREAL PREPRTNS.	1	No Quantity							35101			0
S3	2016	2016	2016	2	0	2	Export	422	Lebanon	LBN	170	Colombia	COL								04	CEREALS,CEREAL PREPRTNS.	1	No Quantity							69155			0
S3	2016	2016	2016	2	0	2	Export	422	Lebanon	LBN	178	Congo	COG								04	CEREALS,CEREAL PREPRTNS.	1	No Quantity							107591			0
S3	2016	2016	2016	2	0	2	Export	422	Lebanon	LBN	191	Croatia	HRV								04	CEREALS,CEREAL PREPRTNS.	1	No Quantity							600			0
S3	2016	2016	2016	2	0	2	Export	422	Lebanon	LBN	196	Cyprus	CYP								04	CEREALS,CEREAL PREPRTNS.	1	No Quantity							23345			0
S3	2016	2016	2016	2	0	2	Export	422	Lebanon	LBN	204	Benin	BEN								04	CEREALS,CEREAL PREPRTNS.	1	No Quantity							61461			0
S3	2016	2016	2016	2	0	2	Export	422	Lebanon	LBN	208	Denmark	DNK								04	CEREALS,CEREAL PREPRTNS.	1	No Quantity							193230			0
S3	2016	2016	2016	2	0	2	Export	422	Lebanon	LBN	214	Dominican Rep.	DOM								04	CEREALS,CEREAL PREPRTNS.	1	No Quantity							1025			0
S3	2016	2016	2016	2	0	2	Export	422	Lebanon	LBN	226	Equatorial Guinea	GNQ								04	CEREALS,CEREAL PREPRTNS.	1	No Quantity							5593			0
S3	2016	2016	2016	2	0	2	Export	422	Lebanon	LBN	251	France	FRA								04	CEREALS,CEREAL PREPRTNS.	1	No Quantity							397960			0
S3	2016	2016	2016	2	0	2	Export	422	Lebanon	LBN	262	Djibouti	DJI								04	CEREALS,CEREAL PREPRTNS.	1	No Quantity							140650			0
S3	2016	2016	2016	2	0	2	Export	422	Lebanon	LBN	266	Gabon	GAB								04	CEREALS,CEREAL PREPRTNS.	1	No Quantity							154923			0
S3	2016	2016	2016	2	0	2	Export	422	Lebanon	LBN	270	Gambia	GMB								04	CEREALS,CEREAL PREPRTNS.	1	No Quantity							14754			0
S3	2016	2016	2016	2	0	2	Export	422	Lebanon	LBN	276	Germany	DEU								04	CEREALS,CEREAL PREPRTNS.	1	No Quantity							772740			0
S3	2016	2016	2016	2	0	2	Export	422	Lebanon	LBN	288	Ghana	GHA								04	CEREALS,CEREAL PREPRTNS.	1	No Quantity							223875			0
S3	2016	2016	2016	2	0	2	Export	422	Lebanon	LBN	300	Greece	GRC								04	CEREALS,CEREAL PREPRTNS.	1	No Quantity							58425			0
S3	2016	2016	2016	2	0	2	Export	422	Lebanon	LBN	324	Guinea	GIN								04	CEREALS,CEREAL PREPRTNS.	1	No Quantity							121884			0
S3	2016	2016	2016	2	0	2	Export	422	Lebanon	LBN	344	China, Hong Kong SAR	HKG								04	CEREALS,CEREAL PREPRTNS.	1	No Quantity							4653			0
S3	2016	2016	2016	2	0	2	Export	422	Lebanon	LBN	360	Indonesia	IDN								04	CEREALS,CEREAL PREPRTNS.	1	No Quantity							265			0
S3	2016	2016	2016	2	0	2	Export	422	Lebanon	LBN	364	Iran	IRN								04	CEREALS,CEREAL PREPRTNS.	1	No Quantity							95216			0
S3	2016	2016	2016	2	0	2	Export	422	Lebanon	LBN	368	Iraq	IRQ								04	CEREALS,CEREAL PREPRTNS.	1	No Quantity							2427935			0
S3	2016	2016	2016	2	0	2	Export	422	Lebanon	LBN	372	Ireland	IRL								04	CEREALS,CEREAL PREPRTNS.	1	No Quantity							4306			0
S3	2016	2016	2016	2	0	2	Export	422	Lebanon	LBN	381	Italy	ITA								04	CEREALS,CEREAL PREPRTNS.	1	No Quantity							56970			0
S3	2016	2016	2016	2	0	2	Export	422	Lebanon	LBN	384	Côte d'Ivoire	CIV								04	CEREALS,CEREAL PREPRTNS.	1	No Quantity							246798			0
S3	2016	2016	2016	2	0	2	Export	422	Lebanon	LBN	392	Japan	JPN								04	CEREALS,CEREAL PREPRTNS.	1	No Quantity							4627			0
S3	2016	2016	2016	2	0	2	Export	422	Lebanon	LBN	398	Kazakhstan	KAZ								04	CEREALS,CEREAL PREPRTNS.	1	No Quantity							13263			0
S3	2016	2016	2016	2	0	2	Export	422	Lebanon	LBN	400	Jordan	JOR								04	CEREALS,CEREAL PREPRTNS.	1	No Quantity							6027776			0
S3	2016	2016	2016	2	0	2	Export	422	Lebanon	LBN	404	Kenya	KEN								04	CEREALS,CEREAL PREPRTNS.	1	No Quantity							675			0
S3	2016	2016	2016	2	0	2	Export	422	Lebanon	LBN	414	Kuwait	KWT								04	CEREALS,CEREAL PREPRTNS.	1	No Quantity							1231486			0
S3	2016	2016	2016	2	0	2	Export	422	Lebanon	LBN	430	Liberia	LBR								04	CEREALS,CEREAL PREPRTNS.	1	No Quantity							376497			0
S3	2016	2016	2016	2	0	2	Export	422	Lebanon	LBN	434	Libya	LBY								04	CEREALS,CEREAL PREPRTNS.	1	No Quantity							27317			0
S3	2016	2016	2016	2	0	2	Export	422	Lebanon	LBN	458	Malaysia	MYS								04	CEREALS,CEREAL PREPRTNS.	1	No Quantity							44889			0
S3	2016	2016	2016	2	0	2	Export	422	Lebanon	LBN	462	Maldives	MDV								04	CEREALS,CEREAL PREPRTNS.	1	No Quantity							9500			0
S3	2016	2016	2016	2	0	2	Export	422	Lebanon	LBN	466	Mali	MLI								04	CEREALS,CEREAL PREPRTNS.	1	No Quantity							13855			0
S3	2016	2016	2016	2	0	2	Export	422	Lebanon	LBN	478	Mauritania	MRT								04	CEREALS,CEREAL PREPRTNS.	1	No Quantity							1501			0
S3	2016	2016	2016	2	0	2	Export	422	Lebanon	LBN	480	Mauritius	MUS								04	CEREALS,CEREAL PREPRTNS.	1	No Quantity							10477			0
S3	2016	2016	2016	2	0	2	Export	422	Lebanon	LBN	499	Montenegro	MNE								04	CEREALS,CEREAL PREPRTNS.	1	No Quantity							1008			0
S3	2016	2016	2016	2	0	2	Export	422	Lebanon	LBN	504	Morocco	MAR								04	CEREALS,CEREAL PREPRTNS.	1	No Quantity							113706			0
S3	2016	2016	2016	2	0	2	Export	422	Lebanon	LBN	508	Mozambique	MOZ								04	CEREALS,CEREAL PREPRTNS.	1	No Quantity							2973			0
S3	2016	2016	2016	2	0	2	Export	422	Lebanon	LBN	512	Oman	OMN								04	CEREALS,CEREAL PREPRTNS.	1	No Quantity							4214236			0
S3	2016	2016	2016	2	0	2	Export	422	Lebanon	LBN	524	Nepal	NPL								04	CEREALS,CEREAL PREPRTNS.	1	No Quantity							7725			0
S3	2016	2016	2016	2	0	2	Export	422	Lebanon	LBN	528	Netherlands	NLD								04	CEREALS,CEREAL PREPRTNS.	1	No Quantity							75914			0
S3	2016	2016	2016	2	0	2	Export	422	Lebanon	LBN	554	New Zealand	NZL								04	CEREALS,CEREAL PREPRTNS.	1	No Quantity							1163			0
S3	2016	2016	2016	2	0	2	Export	422	Lebanon	LBN	562	Niger	NER								04	CEREALS,CEREAL PREPRTNS.	1	No Quantity							14217			0
S3	2016	2016	2016	2	0	2	Export	422	Lebanon	LBN	566	Nigeria	NGA								04	CEREALS,CEREAL PREPRTNS.	1	No Quantity							185771			0
S3	2016	2016	2016	2	0	2	Export	422	Lebanon	LBN	579	Norway	NOR								04	CEREALS,CEREAL PREPRTNS.	1	No Quantity							4760			0
S3	2016	2016	2016	2	0	2	Export	422	Lebanon	LBN	591	Panama	PAN								04	CEREALS,CEREAL PREPRTNS.	1	No Quantity							16094			0
S3	2016	2016	2016	2	0	2	Export	422	Lebanon	LBN	600	Paraguay	PRY								04	CEREALS,CEREAL PREPRTNS.	1	No Quantity							13013			0
S3	2016	2016	2016	2	0	2	Export	422	Lebanon	LBN	604	Peru	PER								04	CEREALS,CEREAL PREPRTNS.	1	No Quantity							14048			0
S3	2016	2016	2016	2	0	2	Export	422	Lebanon	LBN	616	Poland	POL								04	CEREALS,CEREAL PREPRTNS.	1	No Quantity							744			0
S3	2016	2016	2016	2	0	2	Export	422	Lebanon	LBN	634	Qatar	QAT								04	CEREALS,CEREAL PREPRTNS.	1	No Quantity							709240			0
S3	2016	2016	2016	2	0	2	Export	422	Lebanon	LBN	642	Romania	ROU								04	CEREALS,CEREAL PREPRTNS.	1	No Quantity							6560			0
S3	2016	2016	2016	2	0	2	Export	422	Lebanon	LBN	643	Russian Federation	RUS								04	CEREALS,CEREAL PREPRTNS.	1	No Quantity							451602			0
S3	2016	2016	2016	2	0	2	Export	422	Lebanon	LBN	682	Saudi Arabia	SAU								04	CEREALS,CEREAL PREPRTNS.	1	No Quantity							9405060			0
S3	2016	2016	2016	2	0	2	Export	422	Lebanon	LBN	686	Senegal	SEN								04	CEREALS,CEREAL PREPRTNS.	1	No Quantity							53055			0
S3	2016	2016	2016	2	0	2	Export	422	Lebanon	LBN	690	Seychelles	SYC								04	CEREALS,CEREAL PREPRTNS.	1	No Quantity							17672			0
S3	2016	2016	2016	2	0	2	Export	422	Lebanon	LBN	694	Sierra Leone	SLE								04	CEREALS,CEREAL PREPRTNS.	1	No Quantity							68354			0
S3	2016	2016	2016	2	0	2	Export	422	Lebanon	LBN	699	India	IND								04	CEREALS,CEREAL PREPRTNS.	1	No Quantity							25332			0
S3	2016	2016	2016	2	0	2	Export	422	Lebanon	LBN	702	Singapore	SGP								04	CEREALS,CEREAL PREPRTNS.	1	No Quantity							5197			0
S3	2016	2016	2016	2	0	2	Export	422	Lebanon	LBN	706	Somalia	SOM								04	CEREALS,CEREAL PREPRTNS.	1	No Quantity							1756			0
S3	2016	2016	2016	2	0	2	Export	422	Lebanon	LBN	710	South Africa	ZAF								04	CEREALS,CEREAL PREPRTNS.	1	No Quantity							4757			0
S3	2016	2016	2016	2	0	2	Export	422	Lebanon	LBN	724	Spain	ESP								04	CEREALS,CEREAL PREPRTNS.	1	No Quantity							29169			0
S3	2016	2016	2016	2	0	2	Export	422	Lebanon	LBN	729	Sudan	SDN								04	CEREALS,CEREAL PREPRTNS.	1	No Quantity							22712			0
S3	2016	2016	2016	2	0	2	Export	422	Lebanon	LBN	752	Sweden	SWE								04	CEREALS,CEREAL PREPRTNS.	1	No Quantity							690288			0
S3	2016	2016	2016	2	0	2	Export	422	Lebanon	LBN	757	Switzerland	CHE								04	CEREALS,CEREAL PREPRTNS.	1	No Quantity							131249			0
S3	2016	2016	2016	2	0	2	Export	422	Lebanon	LBN	760	Syria	SYR								04	CEREALS,CEREAL PREPRTNS.	1	No Quantity							3481263			0
S3	2016	2016	2016	2	0	2	Export	422	Lebanon	LBN	764	Thailand	THA								04	CEREALS,CEREAL PREPRTNS.	1	No Quantity							21187			0
S3	2016	2016	2016	2	0	2	Export	422	Lebanon	LBN	768	Togo	TGO								04	CEREALS,CEREAL PREPRTNS.	1	No Quantity							20559			0
S3	2016	2016	2016	2	0	2	Export	422	Lebanon	LBN	780	Trinidad and Tobago	TTO								04	CEREALS,CEREAL PREPRTNS.	1	No Quantity							7107			0
S3	2016	2016	2016	2	0	2	Export	422	Lebanon	LBN	784	United Arab Emirates	ARE								04	CEREALS,CEREAL PREPRTNS.	1	No Quantity							1293101			0
S3	2016	2016	2016	2	0	2	Export	422	Lebanon	LBN	788	Tunisia	TUN								04	CEREALS,CEREAL PREPRTNS.	1	No Quantity							2792125			0
S3	2016	2016	2016	2	0	2	Export	422	Lebanon	LBN	792	Turkey	TUR								04	CEREALS,CEREAL PREPRTNS.	1	No Quantity							1462326			0
S3	2016	2016	2016	2	0	2	Export	422	Lebanon	LBN	800	Uganda	UGA								04	CEREALS,CEREAL PREPRTNS.	1	No Quantity							655			0
S3	2016	2016	2016	2	0	2	Export	422	Lebanon	LBN	804	Ukraine	UKR								04	CEREALS,CEREAL PREPRTNS.	1	No Quantity							20			0
S3	2016	2016	2016	2	0	2	Export	422	Lebanon	LBN	818	Egypt	EGY								04	CEREALS,CEREAL PREPRTNS.	1	No Quantity							227808			0
S3	2016	2016	2016	2	0	2	Export	422	Lebanon	LBN	826	United Kingdom	GBR								04	CEREALS,CEREAL PREPRTNS.	1	No Quantity							721055			0
S3	2016	2016	2016	2	0	2	Export	422	Lebanon	LBN	834	United Rep. of Tanzania	TZA								04	CEREALS,CEREAL PREPRTNS.	1	No Quantity							3101			0
S3	2016	2016	2016	2	0	2	Export	422	Lebanon	LBN	837	Bunkers									04	CEREALS,CEREAL PREPRTNS.	1	No Quantity							136737			0
S3	2016	2016	2016	2	0	2	Export	422	Lebanon	LBN	842	USA	USA								04	CEREALS,CEREAL PREPRTNS.	1	No Quantity							950728			0
S3	2016	2016	2016	2	0	2	Export	422	Lebanon	LBN	858	Uruguay	URY								04	CEREALS,CEREAL PREPRTNS.	1	No Quantity							6456			0
S3	2016	2016	2016	2	0	2	Export	422	Lebanon	LBN	862	Venezuela	VEN								04	CEREALS,CEREAL PREPRTNS.	1	No Quantity							66147			0
S3	2016	2016	2016	2	0	2	Export	422	Lebanon	LBN	887	Yemen	YEM								04	CEREALS,CEREAL PREPRTNS.	1	No Quantity							1723619			0
S3	2016	2016	2016	2	0	2	Export	422	Lebanon	LBN	894	Zambia	ZMB								04	CEREALS,CEREAL PREPRTNS.	1	No Quantity							42389			0
S3	2016	2016	2016	2	0	2	Export	422	Lebanon	LBN	899	Areas, nes									04	CEREALS,CEREAL PREPRTNS.	1	No Quantity							47726			0
S3	2016	2016	2016	2	0	2	Export	428	Latvia	LVA	0	World	WLD								04	CEREALS,CEREAL PREPRTNS.	1	No Quantity							543472553			0
S3	2016	2016	2016	2	0	2	Export	428	Latvia	LVA	12	Algeria	DZA								04	CEREALS,CEREAL PREPRTNS.	1	No Quantity							59526958			0
S3	2016	2016	2016	2	0	2	Export	428	Latvia	LVA	24	Angola	AGO								04	CEREALS,CEREAL PREPRTNS.	1	No Quantity							8776567			0
S3	2016	2016	2016	2	0	2	Export	428	Latvia	LVA	36	Australia	AUS								04	CEREALS,CEREAL PREPRTNS.	1	No Quantity							16096			0
S3	2016	2016	2016	2	0	2	Export	428	Latvia	LVA	40	Austria	AUT								04	CEREALS,CEREAL PREPRTNS.	1	No Quantity							13567			0
S3	2016	2016	2016	2	0	2	Export	428	Latvia	LVA	56	Belgium	BEL								04	CEREALS,CEREAL PREPRTNS.	1	No Quantity							890028			0
S3	2016	2016	2016	2	0	2	Export	428	Latvia	LVA	76	Brazil	BRA								04	CEREALS,CEREAL PREPRTNS.	1	No Quantity							2932			0
S3	2016	2016	2016	2	0	2	Export	428	Latvia	LVA	100	Bulgaria	BGR								04	CEREALS,CEREAL PREPRTNS.	1	No Quantity							24536			0
S3	2016	2016	2016	2	0	2	Export	428	Latvia	LVA	112	Belarus	BLR								04	CEREALS,CEREAL PREPRTNS.	1	No Quantity							35380			0
S3	2016	2016	2016	2	0	2	Export	428	Latvia	LVA	124	Canada	CAN								04	CEREALS,CEREAL PREPRTNS.	1	No Quantity							129026			0
S3	2016	2016	2016	2	0	2	Export	428	Latvia	LVA	152	Chile	CHL								04	CEREALS,CEREAL PREPRTNS.	1	No Quantity							1			0
S3	2016	2016	2016	2	0	2	Export	428	Latvia	LVA	156	China	CHN								04	CEREALS,CEREAL PREPRTNS.	1	No Quantity							83313			0
S3	2016	2016	2016	2	0	2	Export	428	Latvia	LVA	178	Congo	COG								04	CEREALS,CEREAL PREPRTNS.	1	No Quantity							435335			0
S3	2016	2016	2016	2	0	2	Export	428	Latvia	LVA	180	Dem. Rep. of the Congo	COD								04	CEREALS,CEREAL PREPRTNS.	1	No Quantity							73008			0
S3	2016	2016	2016	2	0	2	Export	428	Latvia	LVA	191	Croatia	HRV								04	CEREALS,CEREAL PREPRTNS.	1	No Quantity							69			0
S3	2016	2016	2016	2	0	2	Export	428	Latvia	LVA	196	Cyprus	CYP								04	CEREALS,CEREAL PREPRTNS.	1	No Quantity							34049			0
S3	2016	2016	2016	2	0	2	Export	428	Latvia	LVA	203	Czechia	CZE								04	CEREALS,CEREAL PREPRTNS.	1	No Quantity							2271032			0
S3	2016	2016	2016	2	0	2	Export	428	Latvia	LVA	204	Benin	BEN								04	CEREALS,CEREAL PREPRTNS.	1	No Quantity							155346			0
S3	2016	2016	2016	2	0	2	Export	428	Latvia	LVA	208	Denmark	DNK								04	CEREALS,CEREAL PREPRTNS.	1	No Quantity							11745739			0
S3	2016	2016	2016	2	0	2	Export	428	Latvia	LVA	226	Equatorial Guinea	GNQ								04	CEREALS,CEREAL PREPRTNS.	1	No Quantity							69621			0
S3	2016	2016	2016	2	0	2	Export	428	Latvia	LVA	231	Ethiopia	ETH								04	CEREALS,CEREAL PREPRTNS.	1	No Quantity							9979327			0
S3	2016	2016	2016	2	0	2	Export	428	Latvia	LVA	233	Estonia	EST								04	CEREALS,CEREAL PREPRTNS.	1	No Quantity							31746764			0
S3	2016	2016	2016	2	0	2	Export	428	Latvia	LVA	246	Finland	FIN								04	CEREALS,CEREAL PREPRTNS.	1	No Quantity							5159288			0
S3	2016	2016	2016	2	0	2	Export	428	Latvia	LVA	251	France	FRA								04	CEREALS,CEREAL PREPRTNS.	1	No Quantity							11945389			0
S3	2016	2016	2016	2	0	2	Export	428	Latvia	LVA	258	French Polynesia	PYF								04	CEREALS,CEREAL PREPRTNS.	1	No Quantity							46121			0
S3	2016	2016	2016	2	0	2	Export	428	Latvia	LVA	262	Djibouti	DJI								04	CEREALS,CEREAL PREPRTNS.	1	No Quantity							9773510			0
S3	2016	2016	2016	2	0	2	Export	428	Latvia	LVA	266	Gabon	GAB								04	CEREALS,CEREAL PREPRTNS.	1	No Quantity							44527			0
S3	2016	2016	2016	2	0	2	Export	428	Latvia	LVA	268	Georgia	GEO								04	CEREALS,CEREAL PREPRTNS.	1	No Quantity							25695			0
S3	2016	2016	2016	2	0	2	Export	428	Latvia	LVA	270	Gambia	GMB								04	CEREALS,CEREAL PREPRTNS.	1	No Quantity							238637			0
S3	2016	2016	2016	2	0	2	Export	428	Latvia	LVA	275	State of Palestine	PSE								04	CEREALS,CEREAL PREPRTNS.	1	No Quantity							9881			0
S3	2016	2016	2016	2	0	2	Export	428	Latvia	LVA	276	Germany	DEU								04	CEREALS,CEREAL PREPRTNS.	1	No Quantity							47694151			0
S3	2016	2016	2016	2	0	2	Export	428	Latvia	LVA	288	Ghana	GHA								04	CEREALS,CEREAL PREPRTNS.	1	No Quantity							1634719			0
S3	2016	2016	2016	2	0	2	Export	428	Latvia	LVA	300	Greece	GRC								04	CEREALS,CEREAL PREPRTNS.	1	No Quantity							108094			0
S3	2016	2016	2016	2	0	2	Export	428	Latvia	LVA	320	Guatemala	GTM								04	CEREALS,CEREAL PREPRTNS.	1	No Quantity							39864			0
S3	2016	2016	2016	2	0	2	Export	428	Latvia	LVA	332	Haiti	HTI								04	CEREALS,CEREAL PREPRTNS.	1	No Quantity							15039			0
S3	2016	2016	2016	2	0	2	Export	428	Latvia	LVA	344	China, Hong Kong SAR	HKG								04	CEREALS,CEREAL PREPRTNS.	1	No Quantity							620911			0
S3	2016	2016	2016	2	0	2	Export	428	Latvia	LVA	348	Hungary	HUN								04	CEREALS,CEREAL PREPRTNS.	1	No Quantity							16237			0
S3	2016	2016	2016	2	0	2	Export	428	Latvia	LVA	352	Iceland	ISL								04	CEREALS,CEREAL PREPRTNS.	1	No Quantity							191514			0
S3	2016	2016	2016	2	0	2	Export	428	Latvia	LVA	360	Indonesia	IDN								04	CEREALS,CEREAL PREPRTNS.	1	No Quantity							2490			0
S3	2016	2016	2016	2	0	2	Export	428	Latvia	LVA	372	Ireland	IRL								04	CEREALS,CEREAL PREPRTNS.	1	No Quantity							4061027			0
S3	2016	2016	2016	2	0	2	Export	428	Latvia	LVA	376	Israel	ISR								04	CEREALS,CEREAL PREPRTNS.	1	No Quantity							478452			0
S3	2016	2016	2016	2	0	2	Export	428	Latvia	LVA	381	Italy	ITA								04	CEREALS,CEREAL PREPRTNS.	1	No Quantity							777892			0
S3	2016	2016	2016	2	0	2	Export	428	Latvia	LVA	384	Côte d'Ivoire	CIV								04	CEREALS,CEREAL PREPRTNS.	1	No Quantity							66234			0
S3	2016	2016	2016	2	0	2	Export	428	Latvia	LVA	392	Japan	JPN								04	CEREALS,CEREAL PREPRTNS.	1	No Quantity							489518			0
S3	2016	2016	2016	2	0	2	Export	428	Latvia	LVA	398	Kazakhstan	KAZ								04	CEREALS,CEREAL PREPRTNS.	1	No Quantity							6606			0
S3	2016	2016	2016	2	0	2	Export	428	Latvia	LVA	400	Jordan	JOR								04	CEREALS,CEREAL PREPRTNS.	1	No Quantity							109761			0
S3	2016	2016	2016	2	0	2	Export	428	Latvia	LVA	404	Kenya	KEN								04	CEREALS,CEREAL PREPRTNS.	1	No Quantity							23838966			0
S3	2016	2016	2016	2	0	2	Export	428	Latvia	LVA	410	Rep. of Korea	KOR								04	CEREALS,CEREAL PREPRTNS.	1	No Quantity							8165			0
S3	2016	2016	2016	2	0	2	Export	428	Latvia	LVA	414	Kuwait	KWT								04	CEREALS,CEREAL PREPRTNS.	1	No Quantity							35026			0
S3	2016	2016	2016	2	0	2	Export	428	Latvia	LVA	422	Lebanon	LBN								04	CEREALS,CEREAL PREPRTNS.	1	No Quantity							5394			0
S3	2016	2016	2016	2	0	2	Export	428	Latvia	LVA	434	Libya	LBY								04	CEREALS,CEREAL PREPRTNS.	1	No Quantity							13588			0
S3	2016	2016	2016	2	0	2	Export	428	Latvia	LVA	440	Lithuania	LTU								04	CEREALS,CEREAL PREPRTNS.	1	No Quantity							38048514			0
S3	2016	2016	2016	2	0	2	Export	428	Latvia	LVA	442	Luxembourg	LUX								04	CEREALS,CEREAL PREPRTNS.	1	No Quantity							1133			0
S3	2016	2016	2016	2	0	2	Export	428	Latvia	LVA	462	Maldives	MDV								04	CEREALS,CEREAL PREPRTNS.	1	No Quantity							21034			0
S3	2016	2016	2016	2	0	2	Export	428	Latvia	LVA	466	Mali	MLI								04	CEREALS,CEREAL PREPRTNS.	1	No Quantity							140823			0
S3	2016	2016	2016	2	0	2	Export	428	Latvia	LVA	470	Malta	MLT								04	CEREALS,CEREAL PREPRTNS.	1	No Quantity							1580447			0
S3	2016	2016	2016	2	0	2	Export	428	Latvia	LVA	478	Mauritania	MRT								04	CEREALS,CEREAL PREPRTNS.	1	No Quantity							4750015			0
S3	2016	2016	2016	2	0	2	Export	428	Latvia	LVA	480	Mauritius	MUS								04	CEREALS,CEREAL PREPRTNS.	1	No Quantity							38614			0
S3	2016	2016	2016	2	0	2	Export	428	Latvia	LVA	490	Other Asia, nes									04	CEREALS,CEREAL PREPRTNS.	1	No Quantity							140103			0
S3	2016	2016	2016	2	0	2	Export	428	Latvia	LVA	496	Mongolia	MNG								04	CEREALS,CEREAL PREPRTNS.	1	No Quantity							21			0
S3	2016	2016	2016	2	0	2	Export	428	Latvia	LVA	498	Rep. of Moldova	MDA								04	CEREALS,CEREAL PREPRTNS.	1	No Quantity							38942			0
S3	2016	2016	2016	2	0	2	Export	428	Latvia	LVA	504	Morocco	MAR								04	CEREALS,CEREAL PREPRTNS.	1	No Quantity							5617142			0
S3	2016	2016	2016	2	0	2	Export	428	Latvia	LVA	524	Nepal	NPL								04	CEREALS,CEREAL PREPRTNS.	1	No Quantity							7622			0
S3	2016	2016	2016	2	0	2	Export	428	Latvia	LVA	528	Netherlands	NLD								04	CEREALS,CEREAL PREPRTNS.	1	No Quantity							67153600			0
S3	2016	2016	2016	2	0	2	Export	428	Latvia	LVA	531	Curaçao	CUW								04	CEREALS,CEREAL PREPRTNS.	1	No Quantity							40216			0
S3	2016	2016	2016	2	0	2	Export	428	Latvia	LVA	554	New Zealand	NZL								04	CEREALS,CEREAL PREPRTNS.	1	No Quantity							1780			0
S3	2016	2016	2016	2	0	2	Export	428	Latvia	LVA	562	Niger	NER								04	CEREALS,CEREAL PREPRTNS.	1	No Quantity							219496			0
S3	2016	2016	2016	2	0	2	Export	428	Latvia	LVA	579	Norway	NOR								04	CEREALS,CEREAL PREPRTNS.	1	No Quantity							1016538			0
S3	2016	2016	2016	2	0	2	Export	428	Latvia	LVA	586	Pakistan	PAK								04	CEREALS,CEREAL PREPRTNS.	1	No Quantity							23619			0
S3	2016	2016	2016	2	0	2	Export	428	Latvia	LVA	591	Panama	PAN								04	CEREALS,CEREAL PREPRTNS.	1	No Quantity							50936			0
S3	2016	2016	2016	2	0	2	Export	428	Latvia	LVA	598	Papua New Guinea	PNG								04	CEREALS,CEREAL PREPRTNS.	1	No Quantity							6			0
S3	2016	2016	2016	2	0	2	Export	428	Latvia	LVA	608	Philippines	PHL								04	CEREALS,CEREAL PREPRTNS.	1	No Quantity							2820338			0
S3	2016	2016	2016	2	0	2	Export	428	Latvia	LVA	616	Poland	POL								04	CEREALS,CEREAL PREPRTNS.	1	No Quantity							4028911			0
S3	2016	2016	2016	2	0	2	Export	428	Latvia	LVA	620	Portugal	PRT								04	CEREALS,CEREAL PREPRTNS.	1	No Quantity							7519812			0
S3	2016	2016	2016	2	0	2	Export	428	Latvia	LVA	624	Guinea-Bissau	GNB								04	CEREALS,CEREAL PREPRTNS.	1	No Quantity							22923			0
S3	2016	2016	2016	2	0	2	Export	428	Latvia	LVA	642	Romania	ROU								04	CEREALS,CEREAL PREPRTNS.	1	No Quantity							65522			0
S3	2016	2016	2016	2	0	2	Export	428	Latvia	LVA	643	Russian Federation	RUS								04	CEREALS,CEREAL PREPRTNS.	1	No Quantity							1649670			0
S3	2016	2016	2016	2	0	2	Export	428	Latvia	LVA	646	Rwanda	RWA								04	CEREALS,CEREAL PREPRTNS.	1	No Quantity							513520			0
S3	2016	2016	2016	2	0	2	Export	428	Latvia	LVA	682	Saudi Arabia	SAU								04	CEREALS,CEREAL PREPRTNS.	1	No Quantity							61686644			0
S3	2016	2016	2016	2	0	2	Export	428	Latvia	LVA	686	Senegal	SEN								04	CEREALS,CEREAL PREPRTNS.	1	No Quantity							93120			0
S3	2016	2016	2016	2	0	2	Export	428	Latvia	LVA	688	Serbia	SRB								04	CEREALS,CEREAL PREPRTNS.	1	No Quantity							22			0
S3	2016	2016	2016	2	0	2	Export	428	Latvia	LVA	694	Sierra Leone	SLE								04	CEREALS,CEREAL PREPRTNS.	1	No Quantity							739422			0
S3	2016	2016	2016	2	0	2	Export	428	Latvia	LVA	702	Singapore	SGP								04	CEREALS,CEREAL PREPRTNS.	1	No Quantity							26085			0
S3	2016	2016	2016	2	0	2	Export	428	Latvia	LVA	703	Slovakia	SVK								04	CEREALS,CEREAL PREPRTNS.	1	No Quantity							41388			0
S3	2016	2016	2016	2	0	2	Export	428	Latvia	LVA	705	Slovenia	SVN								04	CEREALS,CEREAL PREPRTNS.	1	No Quantity							4193			0
S3	2016	2016	2016	2	0	2	Export	428	Latvia	LVA	710	South Africa	ZAF								04	CEREALS,CEREAL PREPRTNS.	1	No Quantity							1544337			0
S3	2016	2016	2016	2	0	2	Export	428	Latvia	LVA	724	Spain	ESP								04	CEREALS,CEREAL PREPRTNS.	1	No Quantity							47792231			0
S3	2016	2016	2016	2	0	2	Export	428	Latvia	LVA	729	Sudan	SDN								04	CEREALS,CEREAL PREPRTNS.	1	No Quantity							48001			0
S3	2016	2016	2016	2	0	2	Export	428	Latvia	LVA	740	Suriname	SUR								04	CEREALS,CEREAL PREPRTNS.	1	No Quantity							27508			0
S3	2016	2016	2016	2	0	2	Export	428	Latvia	LVA	752	Sweden	SWE								04	CEREALS,CEREAL PREPRTNS.	1	No Quantity							11505974			0
S3	2016	2016	2016	2	0	2	Export	428	Latvia	LVA	757	Switzerland	CHE								04	CEREALS,CEREAL PREPRTNS.	1	No Quantity							1903			0
S3	2016	2016	2016	2	0	2	Export	428	Latvia	LVA	764	Thailand	THA								04	CEREALS,CEREAL PREPRTNS.	1	No Quantity							1926195			0
S3	2016	2016	2016	2	0	2	Export	428	Latvia	LVA	768	Togo	TGO								04	CEREALS,CEREAL PREPRTNS.	1	No Quantity							74912			0
S3	2016	2016	2016	2	0	2	Export	428	Latvia	LVA	784	United Arab Emirates	ARE								04	CEREALS,CEREAL PREPRTNS.	1	No Quantity							9175908			0
S3	2016	2016	2016	2	0	2	Export	428	Latvia	LVA	788	Tunisia	TUN								04	CEREALS,CEREAL PREPRTNS.	1	No Quantity							1337598			0
S3	2016	2016	2016	2	0	2	Export	428	Latvia	LVA	792	Turkey	TUR								04	CEREALS,CEREAL PREPRTNS.	1	No Quantity							17212832			0
S3	2016	2016	2016	2	0	2	Export	428	Latvia	LVA	800	Uganda	UGA								04	CEREALS,CEREAL PREPRTNS.	1	No Quantity							6354733			0
S3	2016	2016	2016	2	0	2	Export	428	Latvia	LVA	804	Ukraine	UKR								04	CEREALS,CEREAL PREPRTNS.	1	No Quantity							349770			0
S3	2016	2016	2016	2	0	2	Export	428	Latvia	LVA	818	Egypt	EGY								04	CEREALS,CEREAL PREPRTNS.	1	No Quantity							195896			0
S3	2016	2016	2016	2	0	2	Export	428	Latvia	LVA	826	United Kingdom	GBR								04	CEREALS,CEREAL PREPRTNS.	1	No Quantity							7681229			0
S3	2016	2016	2016	2	0	2	Export	428	Latvia	LVA	834	United Rep. of Tanzania	TZA								04	CEREALS,CEREAL PREPRTNS.	1	No Quantity							285187			0
S3	2016	2016	2016	2	0	2	Export	428	Latvia	LVA	837	Bunkers									04	CEREALS,CEREAL PREPRTNS.	1	No Quantity							150			0
S3	2016	2016	2016	2	0	2	Export	428	Latvia	LVA	842	USA	USA								04	CEREALS,CEREAL PREPRTNS.	1	No Quantity							499070			0
S3	2016	2016	2016	2	0	2	Export	428	Latvia	LVA	854	Burkina Faso	BFA								04	CEREALS,CEREAL PREPRTNS.	1	No Quantity							340242			0
S3	2016	2016	2016	2	0	2	Export	428	Latvia	LVA	858	Uruguay	URY								04	CEREALS,CEREAL PREPRTNS.	1	No Quantity							26206			0
S3	2016	2016	2016	2	0	2	Export	428	Latvia	LVA	860	Uzbekistan	UZB								04	CEREALS,CEREAL PREPRTNS.	1	No Quantity							4813			0
S3	2016	2016	2016	2	0	2	Export	428	Latvia	LVA	862	Venezuela	VEN								04	CEREALS,CEREAL PREPRTNS.	1	No Quantity							12388			0
S3	2016	2016	2016	2	0	2	Export	428	Latvia	LVA	887	Yemen	YEM								04	CEREALS,CEREAL PREPRTNS.	1	No Quantity							5454665			0
S3	2016	2016	2016	2	0	2	Export	428	Latvia	LVA	899	Areas, nes									04	CEREALS,CEREAL PREPRTNS.	1	No Quantity							53240			0
S3	2016	2016	2016	2	0	2	Export	422	Lebanon	LBN	0	World	WLD								05	VEGETABLES AND FRUIT	1	No Quantity							250821706			0
S3	2016	2016	2016	2	0	2	Export	422	Lebanon	LBN	8	Albania	ALB								05	VEGETABLES AND FRUIT	1	No Quantity							1408			0
S3	2016	2016	2016	2	0	2	Export	422	Lebanon	LBN	12	Algeria	DZA								05	VEGETABLES AND FRUIT	1	No Quantity							2295535			0
S3	2016	2016	2016	2	0	2	Export	422	Lebanon	LBN	20	Andorra	AND								05	VEGETABLES AND FRUIT	1	No Quantity							4373			0
S3	2016	2016	2016	2	0	2	Export	422	Lebanon	LBN	24	Angola	AGO								05	VEGETABLES AND FRUIT	1	No Quantity							73288			0
S3	2016	2016	2016	2	0	2	Export	422	Lebanon	LBN	31	Azerbaijan	AZE								05	VEGETABLES AND FRUIT	1	No Quantity							13926			0
S3	2016	2016	2016	2	0	2	Export	422	Lebanon	LBN	32	Argentina	ARG								05	VEGETABLES AND FRUIT	1	No Quantity							7690			0
S3	2016	2016	2016	2	0	2	Export	422	Lebanon	LBN	36	Australia	AUS								05	VEGETABLES AND FRUIT	1	No Quantity							4262630			0
S3	2016	2016	2016	2	0	2	Export	422	Lebanon	LBN	40	Austria	AUT								05	VEGETABLES AND FRUIT	1	No Quantity							347415			0
S3	2016	2016	2016	2	0	2	Export	422	Lebanon	LBN	48	Bahrain	BHR								05	VEGETABLES AND FRUIT	1	No Quantity							5101444			0
S3	2016	2016	2016	2	0	2	Export	422	Lebanon	LBN	51	Armenia	ARM								05	VEGETABLES AND FRUIT	1	No Quantity							109452			0
S3	2016	2016	2016	2	0	2	Export	422	Lebanon	LBN	52	Barbados	BRB								05	VEGETABLES AND FRUIT	1	No Quantity							241			0
S3	2016	2016	2016	2	0	2	Export	422	Lebanon	LBN	56	Belgium	BEL								05	VEGETABLES AND FRUIT	1	No Quantity							761925			0
S3	2016	2016	2016	2	0	2	Export	422	Lebanon	LBN	76	Brazil	BRA								05	VEGETABLES AND FRUIT	1	No Quantity							394989			0
S3	2016	2016	2016	2	0	2	Export	422	Lebanon	LBN	112	Belarus	BLR								05	VEGETABLES AND FRUIT	1	No Quantity							9000			0
S3	2016	2016	2016	2	0	2	Export	422	Lebanon	LBN	116	Cambodia	KHM								05	VEGETABLES AND FRUIT	1	No Quantity							12931			0
S3	2016	2016	2016	2	0	2	Export	422	Lebanon	LBN	120	Cameroon	CMR								05	VEGETABLES AND FRUIT	1	No Quantity							73763			0
S3	2016	2016	2016	2	0	2	Export	422	Lebanon	LBN	124	Canada	CAN								05	VEGETABLES AND FRUIT	1	No Quantity							4694989			0
S3	2016	2016	2016	2	0	2	Export	422	Lebanon	LBN	140	Central African Rep.	CAF								05	VEGETABLES AND FRUIT	1	No Quantity							99999			0
S3	2016	2016	2016	2	0	2	Export	422	Lebanon	LBN	144	Sri Lanka	LKA								05	VEGETABLES AND FRUIT	1	No Quantity							18450			0
S3	2016	2016	2016	2	0	2	Export	422	Lebanon	LBN	148	Chad	TCD								05	VEGETABLES AND FRUIT	1	No Quantity							43795			0
S3	2016	2016	2016	2	0	2	Export	422	Lebanon	LBN	152	Chile	CHL								05	VEGETABLES AND FRUIT	1	No Quantity							95429			0
S3	2016	2016	2016	2	0	2	Export	422	Lebanon	LBN	156	China	CHN								05	VEGETABLES AND FRUIT	1	No Quantity							54835			0
S3	2016	2016	2016	2	0	2	Export	422	Lebanon	LBN	162	Christmas Isds	CXR								05	VEGETABLES AND FRUIT	1	No Quantity							2118			0
S3	2016	2016	2016	2	0	2	Export	422	Lebanon	LBN	170	Colombia	COL								05	VEGETABLES AND FRUIT	1	No Quantity							173915			0
S3	2016	2016	2016	2	0	2	Export	422	Lebanon	LBN	178	Congo	COG								05	VEGETABLES AND FRUIT	1	No Quantity							701315			0
S3	2016	2016	2016	2	0	2	Export	422	Lebanon	LBN	191	Croatia	HRV								05	VEGETABLES AND FRUIT	1	No Quantity							5476			0
S3	2016	2016	2016	2	0	2	Export	422	Lebanon	LBN	196	Cyprus	CYP								05	VEGETABLES AND FRUIT	1	No Quantity							1053960			0
S3	2016	2016	2016	2	0	2	Export	422	Lebanon	LBN	203	Czechia	CZE								05	VEGETABLES AND FRUIT	1	No Quantity							76270			0
S3	2016	2016	2016	2	0	2	Export	422	Lebanon	LBN	204	Benin	BEN								05	VEGETABLES AND FRUIT	1	No Quantity							217670			0
S3	2016	2016	2016	2	0	2	Export	422	Lebanon	LBN	208	Denmark	DNK								05	VEGETABLES AND FRUIT	1	No Quantity							428234			0
S3	2016	2016	2016	2	0	2	Export	422	Lebanon	LBN	214	Dominican Rep.	DOM								05	VEGETABLES AND FRUIT	1	No Quantity							7884			0
S3	2016	2016	2016	2	0	2	Export	422	Lebanon	LBN	218	Ecuador	ECU								05	VEGETABLES AND FRUIT	1	No Quantity							2606			0
S3	2016	2016	2016	2	0	2	Export	422	Lebanon	LBN	226	Equatorial Guinea	GNQ								05	VEGETABLES AND FRUIT	1	No Quantity							13798			0
S3	2016	2016	2016	2	0	2	Export	422	Lebanon	LBN	231	Ethiopia	ETH								05	VEGETABLES AND FRUIT	1	No Quantity							14058			0
S3	2016	2016	2016	2	0	2	Export	422	Lebanon	LBN	246	Finland	FIN								05	VEGETABLES AND FRUIT	1	No Quantity							23603			0
S3	2016	2016	2016	2	0	2	Export	422	Lebanon	LBN	251	France	FRA								05	VEGETABLES AND FRUIT	1	No Quantity							1647956			0
S3	2016	2016	2016	2	0	2	Export	422	Lebanon	LBN	260	Fr. South Antarctic Terr.	ATF								05	VEGETABLES AND FRUIT	1	No Quantity							96			0
S3	2016	2016	2016	2	0	2	Export	422	Lebanon	LBN	262	Djibouti	DJI								05	VEGETABLES AND FRUIT	1	No Quantity							1068			0
S3	2016	2016	2016	2	0	2	Export	422	Lebanon	LBN	266	Gabon	GAB								05	VEGETABLES AND FRUIT	1	No Quantity							354811			0
S3	2016	2016	2016	2	0	2	Export	422	Lebanon	LBN	270	Gambia	GMB								05	VEGETABLES AND FRUIT	1	No Quantity							116320			0
S3	2016	2016	2016	2	0	2	Export	422	Lebanon	LBN	276	Germany	DEU								05	VEGETABLES AND FRUIT	1	No Quantity							7718439			0
S3	2016	2016	2016	2	0	2	Export	422	Lebanon	LBN	288	Ghana	GHA								05	VEGETABLES AND FRUIT	1	No Quantity							559882			0
S3	2016	2016	2016	2	0	2	Export	422	Lebanon	LBN	300	Greece	GRC								05	VEGETABLES AND FRUIT	1	No Quantity							261334			0
S3	2016	2016	2016	2	0	2	Export	422	Lebanon	LBN	324	Guinea	GIN								05	VEGETABLES AND FRUIT	1	No Quantity							344335			0
S3	2016	2016	2016	2	0	2	Export	422	Lebanon	LBN	344	China, Hong Kong SAR	HKG								05	VEGETABLES AND FRUIT	1	No Quantity							54580			0
S3	2016	2016	2016	2	0	2	Export	422	Lebanon	LBN	364	Iran	IRN								05	VEGETABLES AND FRUIT	1	No Quantity							27691			0
S3	2016	2016	2016	2	0	2	Export	422	Lebanon	LBN	368	Iraq	IRQ								05	VEGETABLES AND FRUIT	1	No Quantity							8707895			0
S3	2016	2016	2016	2	0	2	Export	422	Lebanon	LBN	372	Ireland	IRL								05	VEGETABLES AND FRUIT	1	No Quantity							47076			0
S3	2016	2016	2016	2	0	2	Export	422	Lebanon	LBN	381	Italy	ITA								05	VEGETABLES AND FRUIT	1	No Quantity							944850			0
S3	2016	2016	2016	2	0	2	Export	422	Lebanon	LBN	384	Côte d'Ivoire	CIV								05	VEGETABLES AND FRUIT	1	No Quantity							1301552			0
S3	2016	2016	2016	2	0	2	Export	422	Lebanon	LBN	392	Japan	JPN								05	VEGETABLES AND FRUIT	1	No Quantity							11914			0
S3	2016	2016	2016	2	0	2	Export	422	Lebanon	LBN	400	Jordan	JOR								05	VEGETABLES AND FRUIT	1	No Quantity							13351045			0
S3	2016	2016	2016	2	0	2	Export	422	Lebanon	LBN	404	Kenya	KEN								05	VEGETABLES AND FRUIT	1	No Quantity							30128			0
S3	2016	2016	2016	2	0	2	Export	422	Lebanon	LBN	410	Rep. of Korea	KOR								05	VEGETABLES AND FRUIT	1	No Quantity							11538			0
S3	2016	2016	2016	2	0	2	Export	422	Lebanon	LBN	414	Kuwait	KWT								05	VEGETABLES AND FRUIT	1	No Quantity							23427372			0
S3	2016	2016	2016	2	0	2	Export	422	Lebanon	LBN	430	Liberia	LBR								05	VEGETABLES AND FRUIT	1	No Quantity							724638			0
S3	2016	2016	2016	2	0	2	Export	422	Lebanon	LBN	434	Libya	LBY								05	VEGETABLES AND FRUIT	1	No Quantity							264223			0
S3	2016	2016	2016	2	0	2	Export	422	Lebanon	LBN	454	Malawi	MWI								05	VEGETABLES AND FRUIT	1	No Quantity							200			0
S3	2016	2016	2016	2	0	2	Export	422	Lebanon	LBN	458	Malaysia	MYS								05	VEGETABLES AND FRUIT	1	No Quantity							579134			0
S3	2016	2016	2016	2	0	2	Export	422	Lebanon	LBN	466	Mali	MLI								05	VEGETABLES AND FRUIT	1	No Quantity							107685			0
S3	2016	2016	2016	2	0	2	Export	422	Lebanon	LBN	478	Mauritania	MRT								05	VEGETABLES AND FRUIT	1	No Quantity							32725			0
S3	2016	2016	2016	2	0	2	Export	422	Lebanon	LBN	484	Mexico	MEX								05	VEGETABLES AND FRUIT	1	No Quantity							6867			0
S3	2016	2016	2016	2	0	2	Export	422	Lebanon	LBN	498	Rep. of Moldova	MDA								05	VEGETABLES AND FRUIT	1	No Quantity							11000			0
S3	2016	2016	2016	2	0	2	Export	422	Lebanon	LBN	499	Montenegro	MNE								05	VEGETABLES AND FRUIT	1	No Quantity							8632			0
S3	2016	2016	2016	2	0	2	Export	422	Lebanon	LBN	504	Morocco	MAR								05	VEGETABLES AND FRUIT	1	No Quantity							311946			0
S3	2016	2016	2016	2	0	2	Export	422	Lebanon	LBN	508	Mozambique	MOZ								05	VEGETABLES AND FRUIT	1	No Quantity							18633			0
S3	2016	2016	2016	2	0	2	Export	422	Lebanon	LBN	512	Oman	OMN								05	VEGETABLES AND FRUIT	1	No Quantity							6330892			0
S3	2016	2016	2016	2	0	2	Export	422	Lebanon	LBN	528	Netherlands	NLD								05	VEGETABLES AND FRUIT	1	No Quantity							7483770			0
S3	2016	2016	2016	2	0	2	Export	422	Lebanon	LBN	554	New Zealand	NZL								05	VEGETABLES AND FRUIT	1	No Quantity							158703			0
S3	2016	2016	2016	2	0	2	Export	422	Lebanon	LBN	562	Niger	NER								05	VEGETABLES AND FRUIT	1	No Quantity							66843			0
S3	2016	2016	2016	2	0	2	Export	422	Lebanon	LBN	566	Nigeria	NGA								05	VEGETABLES AND FRUIT	1	No Quantity							937930			0
S3	2016	2016	2016	2	0	2	Export	422	Lebanon	LBN	579	Norway	NOR								05	VEGETABLES AND FRUIT	1	No Quantity							256538			0
S3	2016	2016	2016	2	0	2	Export	422	Lebanon	LBN	586	Pakistan	PAK								05	VEGETABLES AND FRUIT	1	No Quantity							93447			0
S3	2016	2016	2016	2	0	2	Export	422	Lebanon	LBN	591	Panama	PAN								05	VEGETABLES AND FRUIT	1	No Quantity							137156			0
S3	2016	2016	2016	2	0	2	Export	422	Lebanon	LBN	600	Paraguay	PRY								05	VEGETABLES AND FRUIT	1	No Quantity							152103			0
S3	2016	2016	2016	2	0	2	Export	422	Lebanon	LBN	616	Poland	POL								05	VEGETABLES AND FRUIT	1	No Quantity							966			0
S3	2016	2016	2016	2	0	2	Export	422	Lebanon	LBN	634	Qatar	QAT								05	VEGETABLES AND FRUIT	1	No Quantity							13818784			0
S3	2016	2016	2016	2	0	2	Export	422	Lebanon	LBN	642	Romania	ROU								05	VEGETABLES AND FRUIT	1	No Quantity							254333			0
S3	2016	2016	2016	2	0	2	Export	422	Lebanon	LBN	643	Russian Federation	RUS								05	VEGETABLES AND FRUIT	1	No Quantity							234833			0
S3	2016	2016	2016	2	0	2	Export	422	Lebanon	LBN	682	Saudi Arabia	SAU								05	VEGETABLES AND FRUIT	1	No Quantity							42227882			0
S3	2016	2016	2016	2	0	2	Export	422	Lebanon	LBN	686	Senegal	SEN								05	VEGETABLES AND FRUIT	1	No Quantity							296169			0
S3	2016	2016	2016	2	0	2	Export	422	Lebanon	LBN	694	Sierra Leone	SLE								05	VEGETABLES AND FRUIT	1	No Quantity							485517			0
S3	2016	2016	2016	2	0	2	Export	422	Lebanon	LBN	699	India	IND								05	VEGETABLES AND FRUIT	1	No Quantity							13481			0
S3	2016	2016	2016	2	0	2	Export	422	Lebanon	LBN	702	Singapore	SGP								05	VEGETABLES AND FRUIT	1	No Quantity							2755			0
S3	2016	2016	2016	2	0	2	Export	422	Lebanon	LBN	706	Somalia	SOM								05	VEGETABLES AND FRUIT	1	No Quantity							1104			0
S3	2016	2016	2016	2	0	2	Export	422	Lebanon	LBN	710	South Africa	ZAF								05	VEGETABLES AND FRUIT	1	No Quantity							76043			0
S3	2016	2016	2016	2	0	2	Export	422	Lebanon	LBN	724	Spain	ESP								05	VEGETABLES AND FRUIT	1	No Quantity							90068			0
S3	2016	2016	2016	2	0	2	Export	422	Lebanon	LBN	729	Sudan	SDN								05	VEGETABLES AND FRUIT	1	No Quantity							1805345			0
S3	2016	2016	2016	2	0	2	Export	422	Lebanon	LBN	752	Sweden	SWE								05	VEGETABLES AND FRUIT	1	No Quantity							6329362			0
S3	2016	2016	2016	2	0	2	Export	422	Lebanon	LBN	757	Switzerland	CHE								05	VEGETABLES AND FRUIT	1	No Quantity							319254			0
S3	2016	2016	2016	2	0	2	Export	422	Lebanon	LBN	760	Syria	SYR								05	VEGETABLES AND FRUIT	1	No Quantity							20104165			0
S3	2016	2016	2016	2	0	2	Export	422	Lebanon	LBN	768	Togo	TGO								05	VEGETABLES AND FRUIT	1	No Quantity							93983			0
S3	2016	2016	2016	2	0	2	Export	422	Lebanon	LBN	780	Trinidad and Tobago	TTO								05	VEGETABLES AND FRUIT	1	No Quantity							4178			0
S3	2016	2016	2016	2	0	2	Export	422	Lebanon	LBN	784	United Arab Emirates	ARE								05	VEGETABLES AND FRUIT	1	No Quantity							27653670			0
S3	2016	2016	2016	2	0	2	Export	422	Lebanon	LBN	788	Tunisia	TUN								05	VEGETABLES AND FRUIT	1	No Quantity							1060586			0
S3	2016	2016	2016	2	0	2	Export	422	Lebanon	LBN	792	Turkey	TUR								05	VEGETABLES AND FRUIT	1	No Quantity							8932503			0
S3	2016	2016	2016	2	0	2	Export	422	Lebanon	LBN	800	Uganda	UGA								05	VEGETABLES AND FRUIT	1	No Quantity							454			0
S3	2016	2016	2016	2	0	2	Export	422	Lebanon	LBN	804	Ukraine	UKR								05	VEGETABLES AND FRUIT	1	No Quantity							13508			0
S3	2016	2016	2016	2	0	2	Export	422	Lebanon	LBN	818	Egypt	EGY								05	VEGETABLES AND FRUIT	1	No Quantity							14211347			0
S3	2016	2016	2016	2	0	2	Export	422	Lebanon	LBN	826	United Kingdom	GBR								05	VEGETABLES AND FRUIT	1	No Quantity							3268994			0
S3	2016	2016	2016	2	0	2	Export	422	Lebanon	LBN	834	United Rep. of Tanzania	TZA								05	VEGETABLES AND FRUIT	1	No Quantity							4505			0
S3	2016	2016	2016	2	0	2	Export	422	Lebanon	LBN	838	Free Zones									05	VEGETABLES AND FRUIT	1	No Quantity							1224961			0
S3	2016	2016	2016	2	0	2	Export	422	Lebanon	LBN	842	USA	USA								05	VEGETABLES AND FRUIT	1	No Quantity							9280201			0
S3	2016	2016	2016	2	0	2	Export	422	Lebanon	LBN	858	Uruguay	URY								05	VEGETABLES AND FRUIT	1	No Quantity							47110			0
S3	2016	2016	2016	2	0	2	Export	422	Lebanon	LBN	862	Venezuela	VEN								05	VEGETABLES AND FRUIT	1	No Quantity							283538			0
S3	2016	2016	2016	2	0	2	Export	422	Lebanon	LBN	887	Yemen	YEM								05	VEGETABLES AND FRUIT	1	No Quantity							174776			0
S3	2016	2016	2016	2	0	2	Export	422	Lebanon	LBN	894	Zambia	ZMB								05	VEGETABLES AND FRUIT	1	No Quantity							140307			0
S3	2016	2016	2016	2	0	2	Export	422	Lebanon	LBN	899	Areas, nes									05	VEGETABLES AND FRUIT	1	No Quantity							565663			0
S3	2016	2016	2016	2	0	2	Export	428	Latvia	LVA	0	World	WLD								05	VEGETABLES AND FRUIT	1	No Quantity							179388486			0
S3	2016	2016	2016	2	0	2	Export	428	Latvia	LVA	36	Australia	AUS								05	VEGETABLES AND FRUIT	1	No Quantity							2798			0
S3	2016	2016	2016	2	0	2	Export	428	Latvia	LVA	40	Austria	AUT								05	VEGETABLES AND FRUIT	1	No Quantity							604566			0
S3	2016	2016	2016	2	0	2	Export	428	Latvia	LVA	56	Belgium	BEL								05	VEGETABLES AND FRUIT	1	No Quantity							1024832			0
S3	2016	2016	2016	2	0	2	Export	428	Latvia	LVA	100	Bulgaria	BGR								05	VEGETABLES AND FRUIT	1	No Quantity							331938			0
S3	2016	2016	2016	2	0	2	Export	428	Latvia	LVA	104	Myanmar	MMR								05	VEGETABLES AND FRUIT	1	No Quantity							91454			0
S3	2016	2016	2016	2	0	2	Export	428	Latvia	LVA	112	Belarus	BLR								05	VEGETABLES AND FRUIT	1	No Quantity							1539637			0
S3	2016	2016	2016	2	0	2	Export	428	Latvia	LVA	124	Canada	CAN								05	VEGETABLES AND FRUIT	1	No Quantity							52047			0
S3	2016	2016	2016	2	0	2	Export	428	Latvia	LVA	156	China	CHN								05	VEGETABLES AND FRUIT	1	No Quantity							6120475			0
S3	2016	2016	2016	2	0	2	Export	428	Latvia	LVA	191	Croatia	HRV								05	VEGETABLES AND FRUIT	1	No Quantity							72179			0
S3	2016	2016	2016	2	0	2	Export	428	Latvia	LVA	196	Cyprus	CYP								05	VEGETABLES AND FRUIT	1	No Quantity							205215			0
S3	2016	2016	2016	2	0	2	Export	428	Latvia	LVA	203	Czechia	CZE								05	VEGETABLES AND FRUIT	1	No Quantity							395121			0
S3	2016	2016	2016	2	0	2	Export	428	Latvia	LVA	208	Denmark	DNK								05	VEGETABLES AND FRUIT	1	No Quantity							4435412			0
S3	2016	2016	2016	2	0	2	Export	428	Latvia	LVA	233	Estonia	EST								05	VEGETABLES AND FRUIT	1	No Quantity							57113916			0
S3	2016	2016	2016	2	0	2	Export	428	Latvia	LVA	246	Finland	FIN								05	VEGETABLES AND FRUIT	1	No Quantity							1913797			0
S3	2016	2016	2016	2	0	2	Export	428	Latvia	LVA	251	France	FRA								05	VEGETABLES AND FRUIT	1	No Quantity							14126			0
S3	2016	2016	2016	2	0	2	Export	428	Latvia	LVA	268	Georgia	GEO								05	VEGETABLES AND FRUIT	1	No Quantity							74638			0
S3	2016	2016	2016	2	0	2	Export	428	Latvia	LVA	276	Germany	DEU								05	VEGETABLES AND FRUIT	1	No Quantity							1528772			0
S3	2016	2016	2016	2	0	2	Export	428	Latvia	LVA	300	Greece	GRC								05	VEGETABLES AND FRUIT	1	No Quantity							8310			0
S3	2016	2016	2016	2	0	2	Export	428	Latvia	LVA	344	China, Hong Kong SAR	HKG								05	VEGETABLES AND FRUIT	1	No Quantity							13504			0
S3	2016	2016	2016	2	0	2	Export	428	Latvia	LVA	348	Hungary	HUN								05	VEGETABLES AND FRUIT	1	No Quantity							256527			0
S3	2016	2016	2016	2	0	2	Export	428	Latvia	LVA	352	Iceland	ISL								05	VEGETABLES AND FRUIT	1	No Quantity							844			0
S3	2016	2016	2016	2	0	2	Export	428	Latvia	LVA	372	Ireland	IRL								05	VEGETABLES AND FRUIT	1	No Quantity							276090			0
S3	2016	2016	2016	2	0	2	Export	428	Latvia	LVA	376	Israel	ISR								05	VEGETABLES AND FRUIT	1	No Quantity							166034			0
S3	2016	2016	2016	2	0	2	Export	428	Latvia	LVA	381	Italy	ITA								05	VEGETABLES AND FRUIT	1	No Quantity							818121			0
S3	2016	2016	2016	2	0	2	Export	428	Latvia	LVA	392	Japan	JPN								05	VEGETABLES AND FRUIT	1	No Quantity							846278			0
S3	2016	2016	2016	2	0	2	Export	428	Latvia	LVA	398	Kazakhstan	KAZ								05	VEGETABLES AND FRUIT	1	No Quantity							513294			0
S3	2016	2016	2016	2	0	2	Export	428	Latvia	LVA	410	Rep. of Korea	KOR								05	VEGETABLES AND FRUIT	1	No Quantity							9295			0
S3	2016	2016	2016	2	0	2	Export	428	Latvia	LVA	440	Lithuania	LTU								05	VEGETABLES AND FRUIT	1	No Quantity							46298558			0
S3	2016	2016	2016	2	0	2	Export	428	Latvia	LVA	490	Other Asia, nes									05	VEGETABLES AND FRUIT	1	No Quantity							4748			0
S3	2016	2016	2016	2	0	2	Export	428	Latvia	LVA	496	Mongolia	MNG								05	VEGETABLES AND FRUIT	1	No Quantity							84640			0
S3	2016	2016	2016	2	0	2	Export	428	Latvia	LVA	498	Rep. of Moldova	MDA								05	VEGETABLES AND FRUIT	1	No Quantity							92626			0
S3	2016	2016	2016	2	0	2	Export	428	Latvia	LVA	528	Netherlands	NLD								05	VEGETABLES AND FRUIT	1	No Quantity							1695951			0
S3	2016	2016	2016	2	0	2	Export	428	Latvia	LVA	531	Curaçao	CUW								05	VEGETABLES AND FRUIT	1	No Quantity							75865			0
S3	2016	2016	2016	2	0	2	Export	428	Latvia	LVA	579	Norway	NOR								05	VEGETABLES AND FRUIT	1	No Quantity							4260693			0
S3	2016	2016	2016	2	0	2	Export	428	Latvia	LVA	586	Pakistan	PAK								05	VEGETABLES AND FRUIT	1	No Quantity							1944635			0
S3	2016	2016	2016	2	0	2	Export	428	Latvia	LVA	591	Panama	PAN								05	VEGETABLES AND FRUIT	1	No Quantity							332			0
S3	2016	2016	2016	2	0	2	Export	428	Latvia	LVA	598	Papua New Guinea	PNG								05	VEGETABLES AND FRUIT	1	No Quantity							206			0
S3	2016	2016	2016	2	0	2	Export	428	Latvia	LVA	616	Poland	POL								05	VEGETABLES AND FRUIT	1	No Quantity							7451078			0
S3	2016	2016	2016	2	0	2	Export	428	Latvia	LVA	642	Romania	ROU								05	VEGETABLES AND FRUIT	1	No Quantity							385510			0
S3	2016	2016	2016	2	0	2	Export	428	Latvia	LVA	643	Russian Federation	RUS								05	VEGETABLES AND FRUIT	1	No Quantity							3264761			0
S3	2016	2016	2016	2	0	2	Export	428	Latvia	LVA	674	San Marino	SMR								05	VEGETABLES AND FRUIT	1	No Quantity							2			0
S3	2016	2016	2016	2	0	2	Export	428	Latvia	LVA	682	Saudi Arabia	SAU								05	VEGETABLES AND FRUIT	1	No Quantity							32748			0
S3	2016	2016	2016	2	0	2	Export	428	Latvia	LVA	688	Serbia	SRB								05	VEGETABLES AND FRUIT	1	No Quantity							54394			0
S3	2016	2016	2016	2	0	2	Export	428	Latvia	LVA	699	India	IND								05	VEGETABLES AND FRUIT	1	No Quantity							7526455			0
S3	2016	2016	2016	2	0	2	Export	428	Latvia	LVA	702	Singapore	SGP								05	VEGETABLES AND FRUIT	1	No Quantity							1048			0
S3	2016	2016	2016	2	0	2	Export	428	Latvia	LVA	703	Slovakia	SVK								05	VEGETABLES AND FRUIT	1	No Quantity							899537			0
S3	2016	2016	2016	2	0	2	Export	428	Latvia	LVA	705	Slovenia	SVN								05	VEGETABLES AND FRUIT	1	No Quantity							23324			0
S3	2016	2016	2016	2	0	2	Export	428	Latvia	LVA	724	Spain	ESP								05	VEGETABLES AND FRUIT	1	No Quantity							111483			0
S3	2016	2016	2016	2	0	2	Export	428	Latvia	LVA	752	Sweden	SWE								05	VEGETABLES AND FRUIT	1	No Quantity							3301691			0
S3	2016	2016	2016	2	0	2	Export	428	Latvia	LVA	757	Switzerland	CHE								05	VEGETABLES AND FRUIT	1	No Quantity							5442			0
S3	2016	2016	2016	2	0	2	Export	428	Latvia	LVA	784	United Arab Emirates	ARE								05	VEGETABLES AND FRUIT	1	No Quantity							173210			0
S3	2016	2016	2016	2	0	2	Export	428	Latvia	LVA	792	Turkey	TUR								05	VEGETABLES AND FRUIT	1	No Quantity							937858			0
S3	2016	2016	2016	2	0	2	Export	428	Latvia	LVA	795	Turkmenistan	TKM								05	VEGETABLES AND FRUIT	1	No Quantity							393447			0
S3	2016	2016	2016	2	0	2	Export	428	Latvia	LVA	804	Ukraine	UKR								05	VEGETABLES AND FRUIT	1	No Quantity							189236			0
S3	2016	2016	2016	2	0	2	Export	428	Latvia	LVA	818	Egypt	EGY								05	VEGETABLES AND FRUIT	1	No Quantity							18267741			0
S3	2016	2016	2016	2	0	2	Export	428	Latvia	LVA	826	United Kingdom	GBR								05	VEGETABLES AND FRUIT	1	No Quantity							3386943			0
S3	2016	2016	2016	2	0	2	Export	428	Latvia	LVA	837	Bunkers									05	VEGETABLES AND FRUIT	1	No Quantity							13			0
S3	2016	2016	2016	2	0	2	Export	428	Latvia	LVA	842	USA	USA								05	VEGETABLES AND FRUIT	1	No Quantity							91527			0
S3	2016	2016	2016	2	0	2	Export	428	Latvia	LVA	860	Uzbekistan	UZB								05	VEGETABLES AND FRUIT	1	No Quantity							2597			0
S3	2016	2016	2016	2	0	2	Export	428	Latvia	LVA	862	Venezuela	VEN								05	VEGETABLES AND FRUIT	1	No Quantity							3			0
S3	2016	2016	2016	2	0	2	Export	428	Latvia	LVA	899	Areas, nes									05	VEGETABLES AND FRUIT	1	No Quantity							962			0
S3	2016	2016	2016	2	0	2	Export	422	Lebanon	LBN	0	World	WLD								06	SUGAR,SUGR.PREPTNS,HONEY	1	No Quantity							72904852			0
S3	2016	2016	2016	2	0	2	Export	422	Lebanon	LBN	8	Albania	ALB								06	SUGAR,SUGR.PREPTNS,HONEY	1	No Quantity							464			0
S3	2016	2016	2016	2	0	2	Export	422	Lebanon	LBN	12	Algeria	DZA								06	SUGAR,SUGR.PREPTNS,HONEY	1	No Quantity							75016			0
S3	2016	2016	2016	2	0	2	Export	422	Lebanon	LBN	24	Angola	AGO								06	SUGAR,SUGR.PREPTNS,HONEY	1	No Quantity							9098			0
S3	2016	2016	2016	2	0	2	Export	422	Lebanon	LBN	31	Azerbaijan	AZE								06	SUGAR,SUGR.PREPTNS,HONEY	1	No Quantity							9723			0
S3	2016	2016	2016	2	0	2	Export	422	Lebanon	LBN	32	Argentina	ARG								06	SUGAR,SUGR.PREPTNS,HONEY	1	No Quantity							6806			0
S3	2016	2016	2016	2	0	2	Export	422	Lebanon	LBN	36	Australia	AUS								06	SUGAR,SUGR.PREPTNS,HONEY	1	No Quantity							581337			0
S3	2016	2016	2016	2	0	2	Export	422	Lebanon	LBN	40	Austria	AUT								06	SUGAR,SUGR.PREPTNS,HONEY	1	No Quantity							12625			0
S3	2016	2016	2016	2	0	2	Export	422	Lebanon	LBN	48	Bahrain	BHR								06	SUGAR,SUGR.PREPTNS,HONEY	1	No Quantity							120341			0
S3	2016	2016	2016	2	0	2	Export	422	Lebanon	LBN	51	Armenia	ARM								06	SUGAR,SUGR.PREPTNS,HONEY	1	No Quantity							10031			0
S3	2016	2016	2016	2	0	2	Export	422	Lebanon	LBN	56	Belgium	BEL								06	SUGAR,SUGR.PREPTNS,HONEY	1	No Quantity							47150			0
S3	2016	2016	2016	2	0	2	Export	422	Lebanon	LBN	76	Brazil	BRA								06	SUGAR,SUGR.PREPTNS,HONEY	1	No Quantity							39730			0
S3	2016	2016	2016	2	0	2	Export	422	Lebanon	LBN	96	Brunei Darussalam	BRN								06	SUGAR,SUGR.PREPTNS,HONEY	1	No Quantity							718			0
S3	2016	2016	2016	2	0	2	Export	422	Lebanon	LBN	120	Cameroon	CMR								06	SUGAR,SUGR.PREPTNS,HONEY	1	No Quantity							15540			0
S3	2016	2016	2016	2	0	2	Export	422	Lebanon	LBN	124	Canada	CAN								06	SUGAR,SUGR.PREPTNS,HONEY	1	No Quantity							570366			0
S3	2016	2016	2016	2	0	2	Export	422	Lebanon	LBN	140	Central African Rep.	CAF								06	SUGAR,SUGR.PREPTNS,HONEY	1	No Quantity							14168			0
S3	2016	2016	2016	2	0	2	Export	422	Lebanon	LBN	148	Chad	TCD								06	SUGAR,SUGR.PREPTNS,HONEY	1	No Quantity							1478			0
S3	2016	2016	2016	2	0	2	Export	422	Lebanon	LBN	152	Chile	CHL								06	SUGAR,SUGR.PREPTNS,HONEY	1	No Quantity							9276			0
S3	2016	2016	2016	2	0	2	Export	422	Lebanon	LBN	156	China	CHN								06	SUGAR,SUGR.PREPTNS,HONEY	1	No Quantity							1292			0
S3	2016	2016	2016	2	0	2	Export	422	Lebanon	LBN	170	Colombia	COL								06	SUGAR,SUGR.PREPTNS,HONEY	1	No Quantity							15608			0
S3	2016	2016	2016	2	0	2	Export	422	Lebanon	LBN	178	Congo	COG								06	SUGAR,SUGR.PREPTNS,HONEY	1	No Quantity							73500			0
S3	2016	2016	2016	2	0	2	Export	422	Lebanon	LBN	191	Croatia	HRV								06	SUGAR,SUGR.PREPTNS,HONEY	1	No Quantity							240			0
S3	2016	2016	2016	2	0	2	Export	422	Lebanon	LBN	196	Cyprus	CYP								06	SUGAR,SUGR.PREPTNS,HONEY	1	No Quantity							284573			0
S3	2016	2016	2016	2	0	2	Export	422	Lebanon	LBN	203	Czechia	CZE								06	SUGAR,SUGR.PREPTNS,HONEY	1	No Quantity							2195			0
S3	2016	2016	2016	2	0	2	Export	422	Lebanon	LBN	204	Benin	BEN								06	SUGAR,SUGR.PREPTNS,HONEY	1	No Quantity							30690			0
S3	2016	2016	2016	2	0	2	Export	422	Lebanon	LBN	208	Denmark	DNK								06	SUGAR,SUGR.PREPTNS,HONEY	1	No Quantity							38727			0
S3	2016	2016	2016	2	0	2	Export	422	Lebanon	LBN	214	Dominican Rep.	DOM								06	SUGAR,SUGR.PREPTNS,HONEY	1	No Quantity							675			0
S3	2016	2016	2016	2	0	2	Export	422	Lebanon	LBN	226	Equatorial Guinea	GNQ								06	SUGAR,SUGR.PREPTNS,HONEY	1	No Quantity							8334			0
S3	2016	2016	2016	2	0	2	Export	422	Lebanon	LBN	251	France	FRA								06	SUGAR,SUGR.PREPTNS,HONEY	1	No Quantity							258415			0
S3	2016	2016	2016	2	0	2	Export	422	Lebanon	LBN	266	Gabon	GAB								06	SUGAR,SUGR.PREPTNS,HONEY	1	No Quantity							37659			0
S3	2016	2016	2016	2	0	2	Export	422	Lebanon	LBN	270	Gambia	GMB								06	SUGAR,SUGR.PREPTNS,HONEY	1	No Quantity							2953			0
S3	2016	2016	2016	2	0	2	Export	422	Lebanon	LBN	276	Germany	DEU								06	SUGAR,SUGR.PREPTNS,HONEY	1	No Quantity							959919			0
S3	2016	2016	2016	2	0	2	Export	422	Lebanon	LBN	288	Ghana	GHA								06	SUGAR,SUGR.PREPTNS,HONEY	1	No Quantity							26412			0
S3	2016	2016	2016	2	0	2	Export	422	Lebanon	LBN	300	Greece	GRC								06	SUGAR,SUGR.PREPTNS,HONEY	1	No Quantity							24024			0
S3	2016	2016	2016	2	0	2	Export	422	Lebanon	LBN	324	Guinea	GIN								06	SUGAR,SUGR.PREPTNS,HONEY	1	No Quantity							23699			0
S3	2016	2016	2016	2	0	2	Export	422	Lebanon	LBN	344	China, Hong Kong SAR	HKG								06	SUGAR,SUGR.PREPTNS,HONEY	1	No Quantity							11729			0
S3	2016	2016	2016	2	0	2	Export	422	Lebanon	LBN	364	Iran	IRN								06	SUGAR,SUGR.PREPTNS,HONEY	1	No Quantity							15222			0
S3	2016	2016	2016	2	0	2	Export	422	Lebanon	LBN	368	Iraq	IRQ								06	SUGAR,SUGR.PREPTNS,HONEY	1	No Quantity							362454			0
S3	2016	2016	2016	2	0	2	Export	422	Lebanon	LBN	372	Ireland	IRL								06	SUGAR,SUGR.PREPTNS,HONEY	1	No Quantity							2108			0
S3	2016	2016	2016	2	0	2	Export	422	Lebanon	LBN	381	Italy	ITA								06	SUGAR,SUGR.PREPTNS,HONEY	1	No Quantity							228685			0
S3	2016	2016	2016	2	0	2	Export	422	Lebanon	LBN	384	Côte d'Ivoire	CIV								06	SUGAR,SUGR.PREPTNS,HONEY	1	No Quantity							129841			0
S3	2016	2016	2016	2	0	2	Export	422	Lebanon	LBN	398	Kazakhstan	KAZ								06	SUGAR,SUGR.PREPTNS,HONEY	1	No Quantity							3217			0
S3	2016	2016	2016	2	0	2	Export	422	Lebanon	LBN	400	Jordan	JOR								06	SUGAR,SUGR.PREPTNS,HONEY	1	No Quantity							819999			0
S3	2016	2016	2016	2	0	2	Export	422	Lebanon	LBN	404	Kenya	KEN								06	SUGAR,SUGR.PREPTNS,HONEY	1	No Quantity							300			0
S3	2016	2016	2016	2	0	2	Export	422	Lebanon	LBN	414	Kuwait	KWT								06	SUGAR,SUGR.PREPTNS,HONEY	1	No Quantity							643431			0
S3	2016	2016	2016	2	0	2	Export	422	Lebanon	LBN	430	Liberia	LBR								06	SUGAR,SUGR.PREPTNS,HONEY	1	No Quantity							55990			0
S3	2016	2016	2016	2	0	2	Export	422	Lebanon	LBN	434	Libya	LBY								06	SUGAR,SUGR.PREPTNS,HONEY	1	No Quantity							48585			0
S3	2016	2016	2016	2	0	2	Export	422	Lebanon	LBN	458	Malaysia	MYS								06	SUGAR,SUGR.PREPTNS,HONEY	1	No Quantity							116358			0
S3	2016	2016	2016	2	0	2	Export	422	Lebanon	LBN	466	Mali	MLI								06	SUGAR,SUGR.PREPTNS,HONEY	1	No Quantity							5999			0
S3	2016	2016	2016	2	0	2	Export	422	Lebanon	LBN	470	Malta	MLT								06	SUGAR,SUGR.PREPTNS,HONEY	1	No Quantity							2146			0
S3	2016	2016	2016	2	0	2	Export	422	Lebanon	LBN	478	Mauritania	MRT								06	SUGAR,SUGR.PREPTNS,HONEY	1	No Quantity							3268			0
S3	2016	2016	2016	2	0	2	Export	422	Lebanon	LBN	484	Mexico	MEX								06	SUGAR,SUGR.PREPTNS,HONEY	1	No Quantity							4247			0
S3	2016	2016	2016	2	0	2	Export	422	Lebanon	LBN	504	Morocco	MAR								06	SUGAR,SUGR.PREPTNS,HONEY	1	No Quantity							31118			0
S3	2016	2016	2016	2	0	2	Export	422	Lebanon	LBN	508	Mozambique	MOZ								06	SUGAR,SUGR.PREPTNS,HONEY	1	No Quantity							3286			0
S3	2016	2016	2016	2	0	2	Export	422	Lebanon	LBN	512	Oman	OMN								06	SUGAR,SUGR.PREPTNS,HONEY	1	No Quantity							173868			0
S3	2016	2016	2016	2	0	2	Export	422	Lebanon	LBN	528	Netherlands	NLD								06	SUGAR,SUGR.PREPTNS,HONEY	1	No Quantity							306129			0
S3	2016	2016	2016	2	0	2	Export	422	Lebanon	LBN	554	New Zealand	NZL								06	SUGAR,SUGR.PREPTNS,HONEY	1	No Quantity							16609			0
S3	2016	2016	2016	2	0	2	Export	422	Lebanon	LBN	562	Niger	NER								06	SUGAR,SUGR.PREPTNS,HONEY	1	No Quantity							2750			0
S3	2016	2016	2016	2	0	2	Export	422	Lebanon	LBN	566	Nigeria	NGA								06	SUGAR,SUGR.PREPTNS,HONEY	1	No Quantity							64186			0
S3	2016	2016	2016	2	0	2	Export	422	Lebanon	LBN	579	Norway	NOR								06	SUGAR,SUGR.PREPTNS,HONEY	1	No Quantity							18142			0
S3	2016	2016	2016	2	0	2	Export	422	Lebanon	LBN	586	Pakistan	PAK								06	SUGAR,SUGR.PREPTNS,HONEY	1	No Quantity							288			0
S3	2016	2016	2016	2	0	2	Export	422	Lebanon	LBN	591	Panama	PAN								06	SUGAR,SUGR.PREPTNS,HONEY	1	No Quantity							8766			0
S3	2016	2016	2016	2	0	2	Export	422	Lebanon	LBN	600	Paraguay	PRY								06	SUGAR,SUGR.PREPTNS,HONEY	1	No Quantity							12584			0
S3	2016	2016	2016	2	0	2	Export	422	Lebanon	LBN	616	Poland	POL								06	SUGAR,SUGR.PREPTNS,HONEY	1	No Quantity							2528			0
S3	2016	2016	2016	2	0	2	Export	422	Lebanon	LBN	634	Qatar	QAT								06	SUGAR,SUGR.PREPTNS,HONEY	1	No Quantity							631089			0
S3	2016	2016	2016	2	0	2	Export	422	Lebanon	LBN	642	Romania	ROU								06	SUGAR,SUGR.PREPTNS,HONEY	1	No Quantity							38102			0
S3	2016	2016	2016	2	0	2	Export	422	Lebanon	LBN	643	Russian Federation	RUS								06	SUGAR,SUGR.PREPTNS,HONEY	1	No Quantity							9077			0
S3	2016	2016	2016	2	0	2	Export	422	Lebanon	LBN	660	Anguilla	AIA								06	SUGAR,SUGR.PREPTNS,HONEY	1	No Quantity							444			0
S3	2016	2016	2016	2	0	2	Export	422	Lebanon	LBN	682	Saudi Arabia	SAU								06	SUGAR,SUGR.PREPTNS,HONEY	1	No Quantity							1806447			0
S3	2016	2016	2016	2	0	2	Export	422	Lebanon	LBN	686	Senegal	SEN								06	SUGAR,SUGR.PREPTNS,HONEY	1	No Quantity							29390			0
S3	2016	2016	2016	2	0	2	Export	422	Lebanon	LBN	694	Sierra Leone	SLE								06	SUGAR,SUGR.PREPTNS,HONEY	1	No Quantity							15644			0
S3	2016	2016	2016	2	0	2	Export	422	Lebanon	LBN	710	South Africa	ZAF								06	SUGAR,SUGR.PREPTNS,HONEY	1	No Quantity							17137			0
S3	2016	2016	2016	2	0	2	Export	422	Lebanon	LBN	724	Spain	ESP								06	SUGAR,SUGR.PREPTNS,HONEY	1	No Quantity							9860			0
S3	2016	2016	2016	2	0	2	Export	422	Lebanon	LBN	752	Sweden	SWE								06	SUGAR,SUGR.PREPTNS,HONEY	1	No Quantity							487603			0
S3	2016	2016	2016	2	0	2	Export	422	Lebanon	LBN	757	Switzerland	CHE								06	SUGAR,SUGR.PREPTNS,HONEY	1	No Quantity							24889			0
S3	2016	2016	2016	2	0	2	Export	422	Lebanon	LBN	760	Syria	SYR								06	SUGAR,SUGR.PREPTNS,HONEY	1	No Quantity							52750021			0
S3	2016	2016	2016	2	0	2	Export	422	Lebanon	LBN	768	Togo	TGO								06	SUGAR,SUGR.PREPTNS,HONEY	1	No Quantity							8535			0
S3	2016	2016	2016	2	0	2	Export	422	Lebanon	LBN	780	Trinidad and Tobago	TTO								06	SUGAR,SUGR.PREPTNS,HONEY	1	No Quantity							262			0
S3	2016	2016	2016	2	0	2	Export	422	Lebanon	LBN	784	United Arab Emirates	ARE								06	SUGAR,SUGR.PREPTNS,HONEY	1	No Quantity							1382272			0
S3	2016	2016	2016	2	0	2	Export	422	Lebanon	LBN	788	Tunisia	TUN								06	SUGAR,SUGR.PREPTNS,HONEY	1	No Quantity							3677			0
S3	2016	2016	2016	2	0	2	Export	422	Lebanon	LBN	792	Turkey	TUR								06	SUGAR,SUGR.PREPTNS,HONEY	1	No Quantity							5385666			0
S3	2016	2016	2016	2	0	2	Export	422	Lebanon	LBN	800	Uganda	UGA								06	SUGAR,SUGR.PREPTNS,HONEY	1	No Quantity							221			0
S3	2016	2016	2016	2	0	2	Export	422	Lebanon	LBN	818	Egypt	EGY								06	SUGAR,SUGR.PREPTNS,HONEY	1	No Quantity							101385			0
S3	2016	2016	2016	2	0	2	Export	422	Lebanon	LBN	826	United Kingdom	GBR								06	SUGAR,SUGR.PREPTNS,HONEY	1	No Quantity							571829			0
S3	2016	2016	2016	2	0	2	Export	422	Lebanon	LBN	834	United Rep. of Tanzania	TZA								06	SUGAR,SUGR.PREPTNS,HONEY	1	No Quantity							185			0
S3	2016	2016	2016	2	0	2	Export	422	Lebanon	LBN	838	Free Zones									06	SUGAR,SUGR.PREPTNS,HONEY	1	No Quantity							714730			0
S3	2016	2016	2016	2	0	2	Export	422	Lebanon	LBN	842	USA	USA								06	SUGAR,SUGR.PREPTNS,HONEY	1	No Quantity							2337177			0
S3	2016	2016	2016	2	0	2	Export	422	Lebanon	LBN	858	Uruguay	URY								06	SUGAR,SUGR.PREPTNS,HONEY	1	No Quantity							1555			0
S3	2016	2016	2016	2	0	2	Export	422	Lebanon	LBN	862	Venezuela	VEN								06	SUGAR,SUGR.PREPTNS,HONEY	1	No Quantity							76055			0
S3	2016	2016	2016	2	0	2	Export	422	Lebanon	LBN	887	Yemen	YEM								06	SUGAR,SUGR.PREPTNS,HONEY	1	No Quantity							67657			0
S3	2016	2016	2016	2	0	2	Export	422	Lebanon	LBN	894	Zambia	ZMB								06	SUGAR,SUGR.PREPTNS,HONEY	1	No Quantity							14767			0
S3	2016	2016	2016	2	0	2	Export	422	Lebanon	LBN	899	Areas, nes									06	SUGAR,SUGR.PREPTNS,HONEY	1	No Quantity							12561			0
S3	2016	2016	2016	2	0	2	Export	428	Latvia	LVA	0	World	WLD								06	SUGAR,SUGR.PREPTNS,HONEY	1	No Quantity							18159155			0
S3	2016	2016	2016	2	0	2	Export	428	Latvia	LVA	36	Australia	AUS								06	SUGAR,SUGR.PREPTNS,HONEY	1	No Quantity							1988			0
S3	2016	2016	2016	2	0	2	Export	428	Latvia	LVA	100	Bulgaria	BGR								06	SUGAR,SUGR.PREPTNS,HONEY	1	No Quantity							253769			0
S3	2016	2016	2016	2	0	2	Export	428	Latvia	LVA	112	Belarus	BLR								06	SUGAR,SUGR.PREPTNS,HONEY	1	No Quantity							104192			0
S3	2016	2016	2016	2	0	2	Export	428	Latvia	LVA	124	Canada	CAN								06	SUGAR,SUGR.PREPTNS,HONEY	1	No Quantity							15254			0
S3	2016	2016	2016	2	0	2	Export	428	Latvia	LVA	156	China	CHN								06	SUGAR,SUGR.PREPTNS,HONEY	1	No Quantity							27624			0
S3	2016	2016	2016	2	0	2	Export	428	Latvia	LVA	196	Cyprus	CYP								06	SUGAR,SUGR.PREPTNS,HONEY	1	No Quantity							575			0
S3	2016	2016	2016	2	0	2	Export	428	Latvia	LVA	203	Czechia	CZE								06	SUGAR,SUGR.PREPTNS,HONEY	1	No Quantity							12942			0
S3	2016	2016	2016	2	0	2	Export	428	Latvia	LVA	208	Denmark	DNK								06	SUGAR,SUGR.PREPTNS,HONEY	1	No Quantity							25625			0
S3	2016	2016	2016	2	0	2	Export	428	Latvia	LVA	233	Estonia	EST								06	SUGAR,SUGR.PREPTNS,HONEY	1	No Quantity							6706108			0
S3	2016	2016	2016	2	0	2	Export	428	Latvia	LVA	246	Finland	FIN								06	SUGAR,SUGR.PREPTNS,HONEY	1	No Quantity							574241			0
S3	2016	2016	2016	2	0	2	Export	428	Latvia	LVA	268	Georgia	GEO								06	SUGAR,SUGR.PREPTNS,HONEY	1	No Quantity							112197			0
S3	2016	2016	2016	2	0	2	Export	428	Latvia	LVA	276	Germany	DEU								06	SUGAR,SUGR.PREPTNS,HONEY	1	No Quantity							536370			0
S3	2016	2016	2016	2	0	2	Export	428	Latvia	LVA	300	Greece	GRC								06	SUGAR,SUGR.PREPTNS,HONEY	1	No Quantity							26925			0
S3	2016	2016	2016	2	0	2	Export	428	Latvia	LVA	344	China, Hong Kong SAR	HKG								06	SUGAR,SUGR.PREPTNS,HONEY	1	No Quantity							20			0
S3	2016	2016	2016	2	0	2	Export	428	Latvia	LVA	348	Hungary	HUN								06	SUGAR,SUGR.PREPTNS,HONEY	1	No Quantity							21344			0
S3	2016	2016	2016	2	0	2	Export	428	Latvia	LVA	352	Iceland	ISL								06	SUGAR,SUGR.PREPTNS,HONEY	1	No Quantity							436			0
S3	2016	2016	2016	2	0	2	Export	428	Latvia	LVA	368	Iraq	IRQ								06	SUGAR,SUGR.PREPTNS,HONEY	1	No Quantity							20			0
S3	2016	2016	2016	2	0	2	Export	428	Latvia	LVA	372	Ireland	IRL								06	SUGAR,SUGR.PREPTNS,HONEY	1	No Quantity							68207			0
S3	2016	2016	2016	2	0	2	Export	428	Latvia	LVA	376	Israel	ISR								06	SUGAR,SUGR.PREPTNS,HONEY	1	No Quantity							55082			0
S3	2016	2016	2016	2	0	2	Export	428	Latvia	LVA	381	Italy	ITA								06	SUGAR,SUGR.PREPTNS,HONEY	1	No Quantity							34646			0
S3	2016	2016	2016	2	0	2	Export	428	Latvia	LVA	392	Japan	JPN								06	SUGAR,SUGR.PREPTNS,HONEY	1	No Quantity							46570			0
S3	2016	2016	2016	2	0	2	Export	428	Latvia	LVA	398	Kazakhstan	KAZ								06	SUGAR,SUGR.PREPTNS,HONEY	1	No Quantity							6771			0
S3	2016	2016	2016	2	0	2	Export	428	Latvia	LVA	400	Jordan	JOR								06	SUGAR,SUGR.PREPTNS,HONEY	1	No Quantity							13301			0
S3	2016	2016	2016	2	0	2	Export	428	Latvia	LVA	440	Lithuania	LTU								06	SUGAR,SUGR.PREPTNS,HONEY	1	No Quantity							5339248			0
S3	2016	2016	2016	2	0	2	Export	428	Latvia	LVA	442	Luxembourg	LUX								06	SUGAR,SUGR.PREPTNS,HONEY	1	No Quantity							599			0
S3	2016	2016	2016	2	0	2	Export	428	Latvia	LVA	490	Other Asia, nes									06	SUGAR,SUGR.PREPTNS,HONEY	1	No Quantity							2427			0
S3	2016	2016	2016	2	0	2	Export	428	Latvia	LVA	498	Rep. of Moldova	MDA								06	SUGAR,SUGR.PREPTNS,HONEY	1	No Quantity							3528			0
S3	2016	2016	2016	2	0	2	Export	428	Latvia	LVA	528	Netherlands	NLD								06	SUGAR,SUGR.PREPTNS,HONEY	1	No Quantity							174			0
S3	2016	2016	2016	2	0	2	Export	428	Latvia	LVA	554	New Zealand	NZL								06	SUGAR,SUGR.PREPTNS,HONEY	1	No Quantity							351			0
S3	2016	2016	2016	2	0	2	Export	428	Latvia	LVA	579	Norway	NOR								06	SUGAR,SUGR.PREPTNS,HONEY	1	No Quantity							61357			0
S3	2016	2016	2016	2	0	2	Export	428	Latvia	LVA	616	Poland	POL								06	SUGAR,SUGR.PREPTNS,HONEY	1	No Quantity							1574167			0
S3	2016	2016	2016	2	0	2	Export	428	Latvia	LVA	642	Romania	ROU								06	SUGAR,SUGR.PREPTNS,HONEY	1	No Quantity							26767			0
S3	2016	2016	2016	2	0	2	Export	428	Latvia	LVA	643	Russian Federation	RUS								06	SUGAR,SUGR.PREPTNS,HONEY	1	No Quantity							419085			0
S3	2016	2016	2016	2	0	2	Export	428	Latvia	LVA	682	Saudi Arabia	SAU								06	SUGAR,SUGR.PREPTNS,HONEY	1	No Quantity							550			0
S3	2016	2016	2016	2	0	2	Export	428	Latvia	LVA	702	Singapore	SGP								06	SUGAR,SUGR.PREPTNS,HONEY	1	No Quantity							2154			0
S3	2016	2016	2016	2	0	2	Export	428	Latvia	LVA	703	Slovakia	SVK								06	SUGAR,SUGR.PREPTNS,HONEY	1	No Quantity							125733			0
S3	2016	2016	2016	2	0	2	Export	428	Latvia	LVA	705	Slovenia	SVN								06	SUGAR,SUGR.PREPTNS,HONEY	1	No Quantity							11095			0
S3	2016	2016	2016	2	0	2	Export	428	Latvia	LVA	724	Spain	ESP								06	SUGAR,SUGR.PREPTNS,HONEY	1	No Quantity							6883			0
S3	2016	2016	2016	2	0	2	Export	428	Latvia	LVA	752	Sweden	SWE								06	SUGAR,SUGR.PREPTNS,HONEY	1	No Quantity							1377976			0
S3	2016	2016	2016	2	0	2	Export	428	Latvia	LVA	784	United Arab Emirates	ARE								06	SUGAR,SUGR.PREPTNS,HONEY	1	No Quantity							614			0
S3	2016	2016	2016	2	0	2	Export	428	Latvia	LVA	792	Turkey	TUR								06	SUGAR,SUGR.PREPTNS,HONEY	1	No Quantity							697			0
S3	2016	2016	2016	2	0	2	Export	428	Latvia	LVA	795	Turkmenistan	TKM								06	SUGAR,SUGR.PREPTNS,HONEY	1	No Quantity							2008			0
S3	2016	2016	2016	2	0	2	Export	428	Latvia	LVA	804	Ukraine	UKR								06	SUGAR,SUGR.PREPTNS,HONEY	1	No Quantity							11387			0
S3	2016	2016	2016	2	0	2	Export	428	Latvia	LVA	826	United Kingdom	GBR								06	SUGAR,SUGR.PREPTNS,HONEY	1	No Quantity							230930			0
S3	2016	2016	2016	2	0	2	Export	428	Latvia	LVA	837	Bunkers									06	SUGAR,SUGR.PREPTNS,HONEY	1	No Quantity							11			0
S3	2016	2016	2016	2	0	2	Export	428	Latvia	LVA	842	USA	USA								06	SUGAR,SUGR.PREPTNS,HONEY	1	No Quantity							209843			0
S3	2016	2016	2016	2	0	2	Export	428	Latvia	LVA	860	Uzbekistan	UZB								06	SUGAR,SUGR.PREPTNS,HONEY	1	No Quantity							5122			0
S3	2016	2016	2016	2	0	2	Export	428	Latvia	LVA	899	Areas, nes									06	SUGAR,SUGR.PREPTNS,HONEY	1	No Quantity							102243			0
S3	2016	2016	2016	2	0	2	Export	422	Lebanon	LBN	0	World	WLD								07	COFFEE,TEA,COCOA,SPICES	1	No Quantity							70697522			0
S3	2016	2016	2016	2	0	2	Export	422	Lebanon	LBN	8	Albania	ALB								07	COFFEE,TEA,COCOA,SPICES	1	No Quantity							47			0
S3	2016	2016	2016	2	0	2	Export	422	Lebanon	LBN	12	Algeria	DZA								07	COFFEE,TEA,COCOA,SPICES	1	No Quantity							137857			0
S3	2016	2016	2016	2	0	2	Export	422	Lebanon	LBN	24	Angola	AGO								07	COFFEE,TEA,COCOA,SPICES	1	No Quantity							42890			0
S3	2016	2016	2016	2	0	2	Export	422	Lebanon	LBN	28	Antigua and Barbuda	ATG								07	COFFEE,TEA,COCOA,SPICES	1	No Quantity							30			0
S3	2016	2016	2016	2	0	2	Export	422	Lebanon	LBN	31	Azerbaijan	AZE								07	COFFEE,TEA,COCOA,SPICES	1	No Quantity							172280			0
S3	2016	2016	2016	2	0	2	Export	422	Lebanon	LBN	32	Argentina	ARG								07	COFFEE,TEA,COCOA,SPICES	1	No Quantity							13352			0
S3	2016	2016	2016	2	0	2	Export	422	Lebanon	LBN	36	Australia	AUS								07	COFFEE,TEA,COCOA,SPICES	1	No Quantity							946758			0
S3	2016	2016	2016	2	0	2	Export	422	Lebanon	LBN	40	Austria	AUT								07	COFFEE,TEA,COCOA,SPICES	1	No Quantity							152312			0
S3	2016	2016	2016	2	0	2	Export	422	Lebanon	LBN	48	Bahrain	BHR								07	COFFEE,TEA,COCOA,SPICES	1	No Quantity							1223386			0
S3	2016	2016	2016	2	0	2	Export	422	Lebanon	LBN	51	Armenia	ARM								07	COFFEE,TEA,COCOA,SPICES	1	No Quantity							54153			0
S3	2016	2016	2016	2	0	2	Export	422	Lebanon	LBN	56	Belgium	BEL								07	COFFEE,TEA,COCOA,SPICES	1	No Quantity							213147			0
S3	2016	2016	2016	2	0	2	Export	422	Lebanon	LBN	76	Brazil	BRA								07	COFFEE,TEA,COCOA,SPICES	1	No Quantity							104855			0
S3	2016	2016	2016	2	0	2	Export	422	Lebanon	LBN	96	Brunei Darussalam	BRN								07	COFFEE,TEA,COCOA,SPICES	1	No Quantity							164330			0
S3	2016	2016	2016	2	0	2	Export	422	Lebanon	LBN	120	Cameroon	CMR								07	COFFEE,TEA,COCOA,SPICES	1	No Quantity							81164			0
S3	2016	2016	2016	2	0	2	Export	422	Lebanon	LBN	124	Canada	CAN								07	COFFEE,TEA,COCOA,SPICES	1	No Quantity							1753657			0
S3	2016	2016	2016	2	0	2	Export	422	Lebanon	LBN	140	Central African Rep.	CAF								07	COFFEE,TEA,COCOA,SPICES	1	No Quantity							74281			0
S3	2016	2016	2016	2	0	2	Export	422	Lebanon	LBN	148	Chad	TCD								07	COFFEE,TEA,COCOA,SPICES	1	No Quantity							22661			0
S3	2016	2016	2016	2	0	2	Export	422	Lebanon	LBN	152	Chile	CHL								07	COFFEE,TEA,COCOA,SPICES	1	No Quantity							35096			0
S3	2016	2016	2016	2	0	2	Export	422	Lebanon	LBN	156	China	CHN								07	COFFEE,TEA,COCOA,SPICES	1	No Quantity							15625			0
S3	2016	2016	2016	2	0	2	Export	422	Lebanon	LBN	162	Christmas Isds	CXR								07	COFFEE,TEA,COCOA,SPICES	1	No Quantity							125			0
S3	2016	2016	2016	2	0	2	Export	422	Lebanon	LBN	170	Colombia	COL								07	COFFEE,TEA,COCOA,SPICES	1	No Quantity							70186			0
S3	2016	2016	2016	2	0	2	Export	422	Lebanon	LBN	178	Congo	COG								07	COFFEE,TEA,COCOA,SPICES	1	No Quantity							545535			0
S3	2016	2016	2016	2	0	2	Export	422	Lebanon	LBN	191	Croatia	HRV								07	COFFEE,TEA,COCOA,SPICES	1	No Quantity							10548			0
S3	2016	2016	2016	2	0	2	Export	422	Lebanon	LBN	196	Cyprus	CYP								07	COFFEE,TEA,COCOA,SPICES	1	No Quantity							129196			0
S3	2016	2016	2016	2	0	2	Export	422	Lebanon	LBN	203	Czechia	CZE								07	COFFEE,TEA,COCOA,SPICES	1	No Quantity							8983			0
S3	2016	2016	2016	2	0	2	Export	422	Lebanon	LBN	204	Benin	BEN								07	COFFEE,TEA,COCOA,SPICES	1	No Quantity							192083			0
S3	2016	2016	2016	2	0	2	Export	422	Lebanon	LBN	208	Denmark	DNK								07	COFFEE,TEA,COCOA,SPICES	1	No Quantity							66972			0
S3	2016	2016	2016	2	0	2	Export	422	Lebanon	LBN	214	Dominican Rep.	DOM								07	COFFEE,TEA,COCOA,SPICES	1	No Quantity							9962			0
S3	2016	2016	2016	2	0	2	Export	422	Lebanon	LBN	226	Equatorial Guinea	GNQ								07	COFFEE,TEA,COCOA,SPICES	1	No Quantity							22146			0
S3	2016	2016	2016	2	0	2	Export	422	Lebanon	LBN	231	Ethiopia	ETH								07	COFFEE,TEA,COCOA,SPICES	1	No Quantity							78302			0
S3	2016	2016	2016	2	0	2	Export	422	Lebanon	LBN	251	France	FRA								07	COFFEE,TEA,COCOA,SPICES	1	No Quantity							389485			0
S3	2016	2016	2016	2	0	2	Export	422	Lebanon	LBN	266	Gabon	GAB								07	COFFEE,TEA,COCOA,SPICES	1	No Quantity							226764			0
S3	2016	2016	2016	2	0	2	Export	422	Lebanon	LBN	268	Georgia	GEO								07	COFFEE,TEA,COCOA,SPICES	1	No Quantity							930			0
S3	2016	2016	2016	2	0	2	Export	422	Lebanon	LBN	270	Gambia	GMB								07	COFFEE,TEA,COCOA,SPICES	1	No Quantity							98833			0
S3	2016	2016	2016	2	0	2	Export	422	Lebanon	LBN	276	Germany	DEU								07	COFFEE,TEA,COCOA,SPICES	1	No Quantity							3118280			0
S3	2016	2016	2016	2	0	2	Export	422	Lebanon	LBN	288	Ghana	GHA								07	COFFEE,TEA,COCOA,SPICES	1	No Quantity							248614			0
S3	2016	2016	2016	2	0	2	Export	422	Lebanon	LBN	300	Greece	GRC								07	COFFEE,TEA,COCOA,SPICES	1	No Quantity							107157			0
S3	2016	2016	2016	2	0	2	Export	422	Lebanon	LBN	324	Guinea	GIN								07	COFFEE,TEA,COCOA,SPICES	1	No Quantity							222812			0
S3	2016	2016	2016	2	0	2	Export	422	Lebanon	LBN	344	China, Hong Kong SAR	HKG								07	COFFEE,TEA,COCOA,SPICES	1	No Quantity							19756			0
S3	2016	2016	2016	2	0	2	Export	422	Lebanon	LBN	360	Indonesia	IDN								07	COFFEE,TEA,COCOA,SPICES	1	No Quantity							19297			0
S3	2016	2016	2016	2	0	2	Export	422	Lebanon	LBN	364	Iran	IRN								07	COFFEE,TEA,COCOA,SPICES	1	No Quantity							79135			0
S3	2016	2016	2016	2	0	2	Export	422	Lebanon	LBN	368	Iraq	IRQ								07	COFFEE,TEA,COCOA,SPICES	1	No Quantity							911270			0
S3	2016	2016	2016	2	0	2	Export	422	Lebanon	LBN	372	Ireland	IRL								07	COFFEE,TEA,COCOA,SPICES	1	No Quantity							12479			0
S3	2016	2016	2016	2	0	2	Export	422	Lebanon	LBN	381	Italy	ITA								07	COFFEE,TEA,COCOA,SPICES	1	No Quantity							10892			0
S3	2016	2016	2016	2	0	2	Export	422	Lebanon	LBN	384	Côte d'Ivoire	CIV								07	COFFEE,TEA,COCOA,SPICES	1	No Quantity							1357205			0
S3	2016	2016	2016	2	0	2	Export	422	Lebanon	LBN	398	Kazakhstan	KAZ								07	COFFEE,TEA,COCOA,SPICES	1	No Quantity							94833			0
S3	2016	2016	2016	2	0	2	Export	422	Lebanon	LBN	400	Jordan	JOR								07	COFFEE,TEA,COCOA,SPICES	1	No Quantity							3168781			0
S3	2016	2016	2016	2	0	2	Export	422	Lebanon	LBN	404	Kenya	KEN								07	COFFEE,TEA,COCOA,SPICES	1	No Quantity							250			0
S3	2016	2016	2016	2	0	2	Export	422	Lebanon	LBN	414	Kuwait	KWT								07	COFFEE,TEA,COCOA,SPICES	1	No Quantity							2185381			0
S3	2016	2016	2016	2	0	2	Export	422	Lebanon	LBN	430	Liberia	LBR								07	COFFEE,TEA,COCOA,SPICES	1	No Quantity							272328			0
S3	2016	2016	2016	2	0	2	Export	422	Lebanon	LBN	434	Libya	LBY								07	COFFEE,TEA,COCOA,SPICES	1	No Quantity							51799			0
S3	2016	2016	2016	2	0	2	Export	422	Lebanon	LBN	458	Malaysia	MYS								07	COFFEE,TEA,COCOA,SPICES	1	No Quantity							459223			0
S3	2016	2016	2016	2	0	2	Export	422	Lebanon	LBN	466	Mali	MLI								07	COFFEE,TEA,COCOA,SPICES	1	No Quantity							44575			0
S3	2016	2016	2016	2	0	2	Export	422	Lebanon	LBN	478	Mauritania	MRT								07	COFFEE,TEA,COCOA,SPICES	1	No Quantity							22180			0
S3	2016	2016	2016	2	0	2	Export	422	Lebanon	LBN	484	Mexico	MEX								07	COFFEE,TEA,COCOA,SPICES	1	No Quantity							2204			0
S3	2016	2016	2016	2	0	2	Export	422	Lebanon	LBN	499	Montenegro	MNE								07	COFFEE,TEA,COCOA,SPICES	1	No Quantity							4576			0
S3	2016	2016	2016	2	0	2	Export	422	Lebanon	LBN	504	Morocco	MAR								07	COFFEE,TEA,COCOA,SPICES	1	No Quantity							121049			0
S3	2016	2016	2016	2	0	2	Export	422	Lebanon	LBN	508	Mozambique	MOZ								07	COFFEE,TEA,COCOA,SPICES	1	No Quantity							10506			0
S3	2016	2016	2016	2	0	2	Export	422	Lebanon	LBN	512	Oman	OMN								07	COFFEE,TEA,COCOA,SPICES	1	No Quantity							1714145			0
S3	2016	2016	2016	2	0	2	Export	422	Lebanon	LBN	528	Netherlands	NLD								07	COFFEE,TEA,COCOA,SPICES	1	No Quantity							3026168			0
S3	2016	2016	2016	2	0	2	Export	422	Lebanon	LBN	554	New Zealand	NZL								07	COFFEE,TEA,COCOA,SPICES	1	No Quantity							26667			0
S3	2016	2016	2016	2	0	2	Export	422	Lebanon	LBN	562	Niger	NER								07	COFFEE,TEA,COCOA,SPICES	1	No Quantity							29942			0
S3	2016	2016	2016	2	0	2	Export	422	Lebanon	LBN	566	Nigeria	NGA								07	COFFEE,TEA,COCOA,SPICES	1	No Quantity							597710			0
S3	2016	2016	2016	2	0	2	Export	422	Lebanon	LBN	579	Norway	NOR								07	COFFEE,TEA,COCOA,SPICES	1	No Quantity							875			0
S3	2016	2016	2016	2	0	2	Export	422	Lebanon	LBN	586	Pakistan	PAK								07	COFFEE,TEA,COCOA,SPICES	1	No Quantity							3039			0
S3	2016	2016	2016	2	0	2	Export	422	Lebanon	LBN	591	Panama	PAN								07	COFFEE,TEA,COCOA,SPICES	1	No Quantity							67871			0
S3	2016	2016	2016	2	0	2	Export	422	Lebanon	LBN	600	Paraguay	PRY								07	COFFEE,TEA,COCOA,SPICES	1	No Quantity							64824			0
S3	2016	2016	2016	2	0	2	Export	422	Lebanon	LBN	608	Philippines	PHL								07	COFFEE,TEA,COCOA,SPICES	1	No Quantity							107851			0
S3	2016	2016	2016	2	0	2	Export	422	Lebanon	LBN	616	Poland	POL								07	COFFEE,TEA,COCOA,SPICES	1	No Quantity							3075			0
S3	2016	2016	2016	2	0	2	Export	422	Lebanon	LBN	634	Qatar	QAT								07	COFFEE,TEA,COCOA,SPICES	1	No Quantity							8799733			0
S3	2016	2016	2016	2	0	2	Export	422	Lebanon	LBN	642	Romania	ROU								07	COFFEE,TEA,COCOA,SPICES	1	No Quantity							99926			0
S3	2016	2016	2016	2	0	2	Export	422	Lebanon	LBN	643	Russian Federation	RUS								07	COFFEE,TEA,COCOA,SPICES	1	No Quantity							39348			0
S3	2016	2016	2016	2	0	2	Export	422	Lebanon	LBN	682	Saudi Arabia	SAU								07	COFFEE,TEA,COCOA,SPICES	1	No Quantity							19174361			0
S3	2016	2016	2016	2	0	2	Export	422	Lebanon	LBN	686	Senegal	SEN								07	COFFEE,TEA,COCOA,SPICES	1	No Quantity							303366			0
S3	2016	2016	2016	2	0	2	Export	422	Lebanon	LBN	694	Sierra Leone	SLE								07	COFFEE,TEA,COCOA,SPICES	1	No Quantity							232146			0
S3	2016	2016	2016	2	0	2	Export	422	Lebanon	LBN	702	Singapore	SGP								07	COFFEE,TEA,COCOA,SPICES	1	No Quantity							30592			0
S3	2016	2016	2016	2	0	2	Export	422	Lebanon	LBN	703	Slovakia	SVK								07	COFFEE,TEA,COCOA,SPICES	1	No Quantity							48			0
S3	2016	2016	2016	2	0	2	Export	422	Lebanon	LBN	710	South Africa	ZAF								07	COFFEE,TEA,COCOA,SPICES	1	No Quantity							1075410			0
S3	2016	2016	2016	2	0	2	Export	422	Lebanon	LBN	724	Spain	ESP								07	COFFEE,TEA,COCOA,SPICES	1	No Quantity							30503			0
S3	2016	2016	2016	2	0	2	Export	422	Lebanon	LBN	729	Sudan	SDN								07	COFFEE,TEA,COCOA,SPICES	1	No Quantity							9583			0
S3	2016	2016	2016	2	0	2	Export	422	Lebanon	LBN	752	Sweden	SWE								07	COFFEE,TEA,COCOA,SPICES	1	No Quantity							3658515			0
S3	2016	2016	2016	2	0	2	Export	422	Lebanon	LBN	757	Switzerland	CHE								07	COFFEE,TEA,COCOA,SPICES	1	No Quantity							93110			0
S3	2016	2016	2016	2	0	2	Export	422	Lebanon	LBN	760	Syria	SYR								07	COFFEE,TEA,COCOA,SPICES	1	No Quantity							274946			0
S3	2016	2016	2016	2	0	2	Export	422	Lebanon	LBN	768	Togo	TGO								07	COFFEE,TEA,COCOA,SPICES	1	No Quantity							86855			0
S3	2016	2016	2016	2	0	2	Export	422	Lebanon	LBN	780	Trinidad and Tobago	TTO								07	COFFEE,TEA,COCOA,SPICES	1	No Quantity							4547			0
S3	2016	2016	2016	2	0	2	Export	422	Lebanon	LBN	784	United Arab Emirates	ARE								07	COFFEE,TEA,COCOA,SPICES	1	No Quantity							5527279			0
S3	2016	2016	2016	2	0	2	Export	422	Lebanon	LBN	788	Tunisia	TUN								07	COFFEE,TEA,COCOA,SPICES	1	No Quantity							52195			0
S3	2016	2016	2016	2	0	2	Export	422	Lebanon	LBN	792	Turkey	TUR								07	COFFEE,TEA,COCOA,SPICES	1	No Quantity							585062			0
S3	2016	2016	2016	2	0	2	Export	422	Lebanon	LBN	800	Uganda	UGA								07	COFFEE,TEA,COCOA,SPICES	1	No Quantity							1020			0
S3	2016	2016	2016	2	0	2	Export	422	Lebanon	LBN	804	Ukraine	UKR								07	COFFEE,TEA,COCOA,SPICES	1	No Quantity							304			0
S3	2016	2016	2016	2	0	2	Export	422	Lebanon	LBN	818	Egypt	EGY								07	COFFEE,TEA,COCOA,SPICES	1	No Quantity							522526			0
S3	2016	2016	2016	2	0	2	Export	422	Lebanon	LBN	826	United Kingdom	GBR								07	COFFEE,TEA,COCOA,SPICES	1	No Quantity							1109620			0
S3	2016	2016	2016	2	0	2	Export	422	Lebanon	LBN	834	United Rep. of Tanzania	TZA								07	COFFEE,TEA,COCOA,SPICES	1	No Quantity							4623			0
S3	2016	2016	2016	2	0	2	Export	422	Lebanon	LBN	838	Free Zones									07	COFFEE,TEA,COCOA,SPICES	1	No Quantity							33544			0
S3	2016	2016	2016	2	0	2	Export	422	Lebanon	LBN	842	USA	USA								07	COFFEE,TEA,COCOA,SPICES	1	No Quantity							3396607			0
S3	2016	2016	2016	2	0	2	Export	422	Lebanon	LBN	858	Uruguay	URY								07	COFFEE,TEA,COCOA,SPICES	1	No Quantity							34360			0
S3	2016	2016	2016	2	0	2	Export	422	Lebanon	LBN	862	Venezuela	VEN								07	COFFEE,TEA,COCOA,SPICES	1	No Quantity							89312			0
S3	2016	2016	2016	2	0	2	Export	422	Lebanon	LBN	894	Zambia	ZMB								07	COFFEE,TEA,COCOA,SPICES	1	No Quantity							92196			0
S3	2016	2016	2016	2	0	2	Export	422	Lebanon	LBN	899	Areas, nes									07	COFFEE,TEA,COCOA,SPICES	1	No Quantity							91205			0
S3	2016	2016	2016	2	0	2	Export	428	Latvia	LVA	0	World	WLD								07	COFFEE,TEA,COCOA,SPICES	1	No Quantity							88196579			0
S3	2016	2016	2016	2	0	2	Export	428	Latvia	LVA	31	Azerbaijan	AZE								07	COFFEE,TEA,COCOA,SPICES	1	No Quantity							20679			0
S3	2016	2016	2016	2	0	2	Export	428	Latvia	LVA	36	Australia	AUS								07	COFFEE,TEA,COCOA,SPICES	1	No Quantity							7436			0
S3	2016	2016	2016	2	0	2	Export	428	Latvia	LVA	40	Austria	AUT								07	COFFEE,TEA,COCOA,SPICES	1	No Quantity							173360			0
S3	2016	2016	2016	2	0	2	Export	428	Latvia	LVA	100	Bulgaria	BGR								07	COFFEE,TEA,COCOA,SPICES	1	No Quantity							1714302			0
S3	2016	2016	2016	2	0	2	Export	428	Latvia	LVA	112	Belarus	BLR								07	COFFEE,TEA,COCOA,SPICES	1	No Quantity							610793			0
S3	2016	2016	2016	2	0	2	Export	428	Latvia	LVA	124	Canada	CAN								07	COFFEE,TEA,COCOA,SPICES	1	No Quantity							165919			0
S3	2016	2016	2016	2	0	2	Export	428	Latvia	LVA	156	China	CHN								07	COFFEE,TEA,COCOA,SPICES	1	No Quantity							23339			0
S3	2016	2016	2016	2	0	2	Export	428	Latvia	LVA	196	Cyprus	CYP								07	COFFEE,TEA,COCOA,SPICES	1	No Quantity							2355025			0
S3	2016	2016	2016	2	0	2	Export	428	Latvia	LVA	203	Czechia	CZE								07	COFFEE,TEA,COCOA,SPICES	1	No Quantity							9003239			0
S3	2016	2016	2016	2	0	2	Export	428	Latvia	LVA	208	Denmark	DNK								07	COFFEE,TEA,COCOA,SPICES	1	No Quantity							1372633			0
S3	2016	2016	2016	2	0	2	Export	428	Latvia	LVA	233	Estonia	EST								07	COFFEE,TEA,COCOA,SPICES	1	No Quantity							12243566			0
S3	2016	2016	2016	2	0	2	Export	428	Latvia	LVA	246	Finland	FIN								07	COFFEE,TEA,COCOA,SPICES	1	No Quantity							220243			0
S3	2016	2016	2016	2	0	2	Export	428	Latvia	LVA	251	France	FRA								07	COFFEE,TEA,COCOA,SPICES	1	No Quantity							55956			0
S3	2016	2016	2016	2	0	2	Export	428	Latvia	LVA	268	Georgia	GEO								07	COFFEE,TEA,COCOA,SPICES	1	No Quantity							260648			0
S3	2016	2016	2016	2	0	2	Export	428	Latvia	LVA	276	Germany	DEU								07	COFFEE,TEA,COCOA,SPICES	1	No Quantity							2625617			0
S3	2016	2016	2016	2	0	2	Export	428	Latvia	LVA	300	Greece	GRC								07	COFFEE,TEA,COCOA,SPICES	1	No Quantity							449718			0
S3	2016	2016	2016	2	0	2	Export	428	Latvia	LVA	344	China, Hong Kong SAR	HKG								07	COFFEE,TEA,COCOA,SPICES	1	No Quantity							46863			0
S3	2016	2016	2016	2	0	2	Export	428	Latvia	LVA	348	Hungary	HUN								07	COFFEE,TEA,COCOA,SPICES	1	No Quantity							189440			0
S3	2016	2016	2016	2	0	2	Export	428	Latvia	LVA	352	Iceland	ISL								07	COFFEE,TEA,COCOA,SPICES	1	No Quantity							8381			0
S3	2016	2016	2016	2	0	2	Export	428	Latvia	LVA	368	Iraq	IRQ								07	COFFEE,TEA,COCOA,SPICES	1	No Quantity							97			0
S3	2016	2016	2016	2	0	2	Export	428	Latvia	LVA	372	Ireland	IRL								07	COFFEE,TEA,COCOA,SPICES	1	No Quantity							174733			0
S3	2016	2016	2016	2	0	2	Export	428	Latvia	LVA	376	Israel	ISR								07	COFFEE,TEA,COCOA,SPICES	1	No Quantity							1303108			0
S3	2016	2016	2016	2	0	2	Export	428	Latvia	LVA	381	Italy	ITA								07	COFFEE,TEA,COCOA,SPICES	1	No Quantity							89867			0
S3	2016	2016	2016	2	0	2	Export	428	Latvia	LVA	392	Japan	JPN								07	COFFEE,TEA,COCOA,SPICES	1	No Quantity							1538			0
S3	2016	2016	2016	2	0	2	Export	428	Latvia	LVA	398	Kazakhstan	KAZ								07	COFFEE,TEA,COCOA,SPICES	1	No Quantity							158487			0
S3	2016	2016	2016	2	0	2	Export	428	Latvia	LVA	400	Jordan	JOR								07	COFFEE,TEA,COCOA,SPICES	1	No Quantity							404304			0
S3	2016	2016	2016	2	0	2	Export	428	Latvia	LVA	410	Rep. of Korea	KOR								07	COFFEE,TEA,COCOA,SPICES	1	No Quantity							95604			0
S3	2016	2016	2016	2	0	2	Export	428	Latvia	LVA	414	Kuwait	KWT								07	COFFEE,TEA,COCOA,SPICES	1	No Quantity							34534			0
S3	2016	2016	2016	2	0	2	Export	428	Latvia	LVA	430	Liberia	LBR								07	COFFEE,TEA,COCOA,SPICES	1	No Quantity							22			0
S3	2016	2016	2016	2	0	2	Export	428	Latvia	LVA	434	Libya	LBY								07	COFFEE,TEA,COCOA,SPICES	1	No Quantity							95359			0
S3	2016	2016	2016	2	0	2	Export	428	Latvia	LVA	440	Lithuania	LTU								07	COFFEE,TEA,COCOA,SPICES	1	No Quantity							25755969			0
S3	2016	2016	2016	2	0	2	Export	428	Latvia	LVA	442	Luxembourg	LUX								07	COFFEE,TEA,COCOA,SPICES	1	No Quantity							35680			0
S3	2016	2016	2016	2	0	2	Export	428	Latvia	LVA	496	Mongolia	MNG								07	COFFEE,TEA,COCOA,SPICES	1	No Quantity							6858			0
S3	2016	2016	2016	2	0	2	Export	428	Latvia	LVA	498	Rep. of Moldova	MDA								07	COFFEE,TEA,COCOA,SPICES	1	No Quantity							69270			0
S3	2016	2016	2016	2	0	2	Export	428	Latvia	LVA	528	Netherlands	NLD								07	COFFEE,TEA,COCOA,SPICES	1	No Quantity							735773			0
S3	2016	2016	2016	2	0	2	Export	428	Latvia	LVA	554	New Zealand	NZL								07	COFFEE,TEA,COCOA,SPICES	1	No Quantity							30572			0
S3	2016	2016	2016	2	0	2	Export	428	Latvia	LVA	579	Norway	NOR								07	COFFEE,TEA,COCOA,SPICES	1	No Quantity							322884			0
S3	2016	2016	2016	2	0	2	Export	428	Latvia	LVA	598	Papua New Guinea	PNG								07	COFFEE,TEA,COCOA,SPICES	1	No Quantity							364			0
S3	2016	2016	2016	2	0	2	Export	428	Latvia	LVA	616	Poland	POL								07	COFFEE,TEA,COCOA,SPICES	1	No Quantity							11974757			0
S3	2016	2016	2016	2	0	2	Export	428	Latvia	LVA	620	Portugal	PRT								07	COFFEE,TEA,COCOA,SPICES	1	No Quantity							5140			0
S3	2016	2016	2016	2	0	2	Export	428	Latvia	LVA	634	Qatar	QAT								07	COFFEE,TEA,COCOA,SPICES	1	No Quantity							83325			0
S3	2016	2016	2016	2	0	2	Export	428	Latvia	LVA	642	Romania	ROU								07	COFFEE,TEA,COCOA,SPICES	1	No Quantity							121388			0
S3	2016	2016	2016	2	0	2	Export	428	Latvia	LVA	643	Russian Federation	RUS								07	COFFEE,TEA,COCOA,SPICES	1	No Quantity							4347424			0
S3	2016	2016	2016	2	0	2	Export	428	Latvia	LVA	682	Saudi Arabia	SAU								07	COFFEE,TEA,COCOA,SPICES	1	No Quantity							74666			0
S3	2016	2016	2016	2	0	2	Export	428	Latvia	LVA	688	Serbia	SRB								07	COFFEE,TEA,COCOA,SPICES	1	No Quantity							45449			0
S3	2016	2016	2016	2	0	2	Export	428	Latvia	LVA	702	Singapore	SGP								07	COFFEE,TEA,COCOA,SPICES	1	No Quantity							305245			0
S3	2016	2016	2016	2	0	2	Export	428	Latvia	LVA	703	Slovakia	SVK								07	COFFEE,TEA,COCOA,SPICES	1	No Quantity							1007905			0
S3	2016	2016	2016	2	0	2	Export	428	Latvia	LVA	705	Slovenia	SVN								07	COFFEE,TEA,COCOA,SPICES	1	No Quantity							49206			0
S3	2016	2016	2016	2	0	2	Export	428	Latvia	LVA	710	South Africa	ZAF								07	COFFEE,TEA,COCOA,SPICES	1	No Quantity							214			0
S3	2016	2016	2016	2	0	2	Export	428	Latvia	LVA	724	Spain	ESP								07	COFFEE,TEA,COCOA,SPICES	1	No Quantity							53257			0
S3	2016	2016	2016	2	0	2	Export	428	Latvia	LVA	752	Sweden	SWE								07	COFFEE,TEA,COCOA,SPICES	1	No Quantity							1367949			0
S3	2016	2016	2016	2	0	2	Export	428	Latvia	LVA	757	Switzerland	CHE								07	COFFEE,TEA,COCOA,SPICES	1	No Quantity							396			0
S3	2016	2016	2016	2	0	2	Export	428	Latvia	LVA	762	Tajikistan	TJK								07	COFFEE,TEA,COCOA,SPICES	1	No Quantity							63152			0
S3	2016	2016	2016	2	0	2	Export	428	Latvia	LVA	784	United Arab Emirates	ARE								07	COFFEE,TEA,COCOA,SPICES	1	No Quantity							75342			0
S3	2016	2016	2016	2	0	2	Export	428	Latvia	LVA	792	Turkey	TUR								07	COFFEE,TEA,COCOA,SPICES	1	No Quantity							2809			0
S3	2016	2016	2016	2	0	2	Export	428	Latvia	LVA	795	Turkmenistan	TKM								07	COFFEE,TEA,COCOA,SPICES	1	No Quantity							173582			0
S3	2016	2016	2016	2	0	2	Export	428	Latvia	LVA	804	Ukraine	UKR								07	COFFEE,TEA,COCOA,SPICES	1	No Quantity							1225552			0
S3	2016	2016	2016	2	0	2	Export	428	Latvia	LVA	826	United Kingdom	GBR								07	COFFEE,TEA,COCOA,SPICES	1	No Quantity							4672395			0
S3	2016	2016	2016	2	0	2	Export	428	Latvia	LVA	837	Bunkers									07	COFFEE,TEA,COCOA,SPICES	1	No Quantity							9766			0
S3	2016	2016	2016	2	0	2	Export	428	Latvia	LVA	842	USA	USA								07	COFFEE,TEA,COCOA,SPICES	1	No Quantity							833821			0
S3	2016	2016	2016	2	0	2	Export	428	Latvia	LVA	860	Uzbekistan	UZB								07	COFFEE,TEA,COCOA,SPICES	1	No Quantity							63684			0
S3	2016	2016	2016	2	0	2	Export	428	Latvia	LVA	862	Venezuela	VEN								07	COFFEE,TEA,COCOA,SPICES	1	No Quantity							10			0
S3	2016	2016	2016	2	0	2	Export	428	Latvia	LVA	899	Areas, nes									07	COFFEE,TEA,COCOA,SPICES	1	No Quantity							777962			0
S3	2016	2016	2016	2	0	2	Export	422	Lebanon	LBN	0	World	WLD								08	ANIMAL FEED STUFF	1	No Quantity							1416340			0
S3	2016	2016	2016	2	0	2	Export	422	Lebanon	LBN	120	Cameroon	CMR								08	ANIMAL FEED STUFF	1	No Quantity							526			0
S3	2016	2016	2016	2	0	2	Export	422	Lebanon	LBN	170	Colombia	COL								08	ANIMAL FEED STUFF	1	No Quantity							120			0
S3	2016	2016	2016	2	0	2	Export	422	Lebanon	LBN	231	Ethiopia	ETH								08	ANIMAL FEED STUFF	1	No Quantity							15594			0
S3	2016	2016	2016	2	0	2	Export	422	Lebanon	LBN	324	Guinea	GIN								08	ANIMAL FEED STUFF	1	No Quantity							356			0
S3	2016	2016	2016	2	0	2	Export	422	Lebanon	LBN	364	Iran	IRN								08	ANIMAL FEED STUFF	1	No Quantity							45660			0
S3	2016	2016	2016	2	0	2	Export	422	Lebanon	LBN	368	Iraq	IRQ								08	ANIMAL FEED STUFF	1	No Quantity							11533			0
S3	2016	2016	2016	2	0	2	Export	422	Lebanon	LBN	384	Côte d'Ivoire	CIV								08	ANIMAL FEED STUFF	1	No Quantity							1630			0
S3	2016	2016	2016	2	0	2	Export	422	Lebanon	LBN	414	Kuwait	KWT								08	ANIMAL FEED STUFF	1	No Quantity							50158			0
S3	2016	2016	2016	2	0	2	Export	422	Lebanon	LBN	430	Liberia	LBR								08	ANIMAL FEED STUFF	1	No Quantity							719			0
S3	2016	2016	2016	2	0	2	Export	422	Lebanon	LBN	504	Morocco	MAR								08	ANIMAL FEED STUFF	1	No Quantity							3502			0
S3	2016	2016	2016	2	0	2	Export	422	Lebanon	LBN	512	Oman	OMN								08	ANIMAL FEED STUFF	1	No Quantity							6860			0
S3	2016	2016	2016	2	0	2	Export	422	Lebanon	LBN	682	Saudi Arabia	SAU								08	ANIMAL FEED STUFF	1	No Quantity							8694			0
S3	2016	2016	2016	2	0	2	Export	422	Lebanon	LBN	694	Sierra Leone	SLE								08	ANIMAL FEED STUFF	1	No Quantity							205			0
S3	2016	2016	2016	2	0	2	Export	422	Lebanon	LBN	760	Syria	SYR								08	ANIMAL FEED STUFF	1	No Quantity							5000			0
S3	2016	2016	2016	2	0	2	Export	422	Lebanon	LBN	784	United Arab Emirates	ARE								08	ANIMAL FEED STUFF	1	No Quantity							3706			0
S3	2016	2016	2016	2	0	2	Export	422	Lebanon	LBN	792	Turkey	TUR								08	ANIMAL FEED STUFF	1	No Quantity							41079			0
S3	2016	2016	2016	2	0	2	Export	422	Lebanon	LBN	837	Bunkers									08	ANIMAL FEED STUFF	1	No Quantity							1197595			0
S3	2016	2016	2016	2	0	2	Export	422	Lebanon	LBN	842	USA	USA								08	ANIMAL FEED STUFF	1	No Quantity							360			0
S3	2016	2016	2016	2	0	2	Export	422	Lebanon	LBN	887	Yemen	YEM								08	ANIMAL FEED STUFF	1	No Quantity							23043			0
S3	2016	2016	2016	2	0	2	Export	428	Latvia	LVA	0	World	WLD								08	ANIMAL FEED STUFF	1	No Quantity							83955380			0
S3	2016	2016	2016	2	0	2	Export	428	Latvia	LVA	31	Azerbaijan	AZE								08	ANIMAL FEED STUFF	1	No Quantity							3222436			0
S3	2016	2016	2016	2	0	2	Export	428	Latvia	LVA	50	Bangladesh	BGD								08	ANIMAL FEED STUFF	1	No Quantity							130967			0
S3	2016	2016	2016	2	0	2	Export	428	Latvia	LVA	100	Bulgaria	BGR								08	ANIMAL FEED STUFF	1	No Quantity							423802			0
S3	2016	2016	2016	2	0	2	Export	428	Latvia	LVA	112	Belarus	BLR								08	ANIMAL FEED STUFF	1	No Quantity							2542509			0
S3	2016	2016	2016	2	0	2	Export	428	Latvia	LVA	156	China	CHN								08	ANIMAL FEED STUFF	1	No Quantity							10748			0
S3	2016	2016	2016	2	0	2	Export	428	Latvia	LVA	203	Czechia	CZE								08	ANIMAL FEED STUFF	1	No Quantity							1551274			0
S3	2016	2016	2016	2	0	2	Export	428	Latvia	LVA	208	Denmark	DNK								08	ANIMAL FEED STUFF	1	No Quantity							1026705			0
S3	2016	2016	2016	2	0	2	Export	428	Latvia	LVA	233	Estonia	EST								08	ANIMAL FEED STUFF	1	No Quantity							17979537			0
S3	2016	2016	2016	2	0	2	Export	428	Latvia	LVA	246	Finland	FIN								08	ANIMAL FEED STUFF	1	No Quantity							5170053			0
S3	2016	2016	2016	2	0	2	Export	428	Latvia	LVA	251	France	FRA								08	ANIMAL FEED STUFF	1	No Quantity							760204			0
S3	2016	2016	2016	2	0	2	Export	428	Latvia	LVA	268	Georgia	GEO								08	ANIMAL FEED STUFF	1	No Quantity							53180			0
S3	2016	2016	2016	2	0	2	Export	428	Latvia	LVA	276	Germany	DEU								08	ANIMAL FEED STUFF	1	No Quantity							692219			0
S3	2016	2016	2016	2	0	2	Export	428	Latvia	LVA	300	Greece	GRC								08	ANIMAL FEED STUFF	1	No Quantity							3699747			0
S3	2016	2016	2016	2	0	2	Export	428	Latvia	LVA	348	Hungary	HUN								08	ANIMAL FEED STUFF	1	No Quantity							1107			0
S3	2016	2016	2016	2	0	2	Export	428	Latvia	LVA	372	Ireland	IRL								08	ANIMAL FEED STUFF	1	No Quantity							11			0
S3	2016	2016	2016	2	0	2	Export	428	Latvia	LVA	381	Italy	ITA								08	ANIMAL FEED STUFF	1	No Quantity							251276			0
S3	2016	2016	2016	2	0	2	Export	428	Latvia	LVA	392	Japan	JPN								08	ANIMAL FEED STUFF	1	No Quantity							8545			0
S3	2016	2016	2016	2	0	2	Export	428	Latvia	LVA	398	Kazakhstan	KAZ								08	ANIMAL FEED STUFF	1	No Quantity							7675			0
S3	2016	2016	2016	2	0	2	Export	428	Latvia	LVA	417	Kyrgyzstan	KGZ								08	ANIMAL FEED STUFF	1	No Quantity							74292			0
S3	2016	2016	2016	2	0	2	Export	428	Latvia	LVA	440	Lithuania	LTU								08	ANIMAL FEED STUFF	1	No Quantity							8842465			0
S3	2016	2016	2016	2	0	2	Export	428	Latvia	LVA	498	Rep. of Moldova	MDA								08	ANIMAL FEED STUFF	1	No Quantity							31407			0
S3	2016	2016	2016	2	0	2	Export	428	Latvia	LVA	504	Morocco	MAR								08	ANIMAL FEED STUFF	1	No Quantity							3319871			0
S3	2016	2016	2016	2	0	2	Export	428	Latvia	LVA	528	Netherlands	NLD								08	ANIMAL FEED STUFF	1	No Quantity							2572541			0
S3	2016	2016	2016	2	0	2	Export	428	Latvia	LVA	579	Norway	NOR								08	ANIMAL FEED STUFF	1	No Quantity							12809862			0
S3	2016	2016	2016	2	0	2	Export	428	Latvia	LVA	616	Poland	POL								08	ANIMAL FEED STUFF	1	No Quantity							2552546			0
S3	2016	2016	2016	2	0	2	Export	428	Latvia	LVA	643	Russian Federation	RUS								08	ANIMAL FEED STUFF	1	No Quantity							5571156			0
S3	2016	2016	2016	2	0	2	Export	428	Latvia	LVA	724	Spain	ESP								08	ANIMAL FEED STUFF	1	No Quantity							5011955			0
S3	2016	2016	2016	2	0	2	Export	428	Latvia	LVA	752	Sweden	SWE								08	ANIMAL FEED STUFF	1	No Quantity							421014			0
S3	2016	2016	2016	2	0	2	Export	428	Latvia	LVA	762	Tajikistan	TJK								08	ANIMAL FEED STUFF	1	No Quantity							724589			0
S3	2016	2016	2016	2	0	2	Export	428	Latvia	LVA	784	United Arab Emirates	ARE								08	ANIMAL FEED STUFF	1	No Quantity							30416			0
S3	2016	2016	2016	2	0	2	Export	428	Latvia	LVA	804	Ukraine	UKR								08	ANIMAL FEED STUFF	1	No Quantity							32272			0
S3	2016	2016	2016	2	0	2	Export	428	Latvia	LVA	826	United Kingdom	GBR								08	ANIMAL FEED STUFF	1	No Quantity							408311			0
S3	2016	2016	2016	2	0	2	Export	428	Latvia	LVA	860	Uzbekistan	UZB								08	ANIMAL FEED STUFF	1	No Quantity							4020690			0
S3	2016	2016	2016	2	0	2	Export	422	Lebanon	LBN	0	World	WLD								09	MISC.EDIBLE PRODUCTS ETC	1	No Quantity							93069320			0
S3	2016	2016	2016	2	0	2	Export	422	Lebanon	LBN	8	Albania	ALB								09	MISC.EDIBLE PRODUCTS ETC	1	No Quantity							759			0
S3	2016	2016	2016	2	0	2	Export	422	Lebanon	LBN	12	Algeria	DZA								09	MISC.EDIBLE PRODUCTS ETC	1	No Quantity							150822			0
S3	2016	2016	2016	2	0	2	Export	422	Lebanon	LBN	24	Angola	AGO								09	MISC.EDIBLE PRODUCTS ETC	1	No Quantity							191089			0
S3	2016	2016	2016	2	0	2	Export	422	Lebanon	LBN	32	Argentina	ARG								09	MISC.EDIBLE PRODUCTS ETC	1	No Quantity							84841			0
S3	2016	2016	2016	2	0	2	Export	422	Lebanon	LBN	36	Australia	AUS								09	MISC.EDIBLE PRODUCTS ETC	1	No Quantity							2226265			0
S3	2016	2016	2016	2	0	2	Export	422	Lebanon	LBN	40	Austria	AUT								09	MISC.EDIBLE PRODUCTS ETC	1	No Quantity							306621			0
S3	2016	2016	2016	2	0	2	Export	422	Lebanon	LBN	48	Bahrain	BHR								09	MISC.EDIBLE PRODUCTS ETC	1	No Quantity							659858			0
S3	2016	2016	2016	2	0	2	Export	422	Lebanon	LBN	51	Armenia	ARM								09	MISC.EDIBLE PRODUCTS ETC	1	No Quantity							55332			0
S3	2016	2016	2016	2	0	2	Export	422	Lebanon	LBN	56	Belgium	BEL								09	MISC.EDIBLE PRODUCTS ETC	1	No Quantity							609125			0
S3	2016	2016	2016	2	0	2	Export	422	Lebanon	LBN	76	Brazil	BRA								09	MISC.EDIBLE PRODUCTS ETC	1	No Quantity							160996			0
S3	2016	2016	2016	2	0	2	Export	422	Lebanon	LBN	120	Cameroon	CMR								09	MISC.EDIBLE PRODUCTS ETC	1	No Quantity							649035			0
S3	2016	2016	2016	2	0	2	Export	422	Lebanon	LBN	124	Canada	CAN								09	MISC.EDIBLE PRODUCTS ETC	1	No Quantity							5274475			0
S3	2016	2016	2016	2	0	2	Export	422	Lebanon	LBN	140	Central African Rep.	CAF								09	MISC.EDIBLE PRODUCTS ETC	1	No Quantity							101505			0
S3	2016	2016	2016	2	0	2	Export	422	Lebanon	LBN	148	Chad	TCD								09	MISC.EDIBLE PRODUCTS ETC	1	No Quantity							78905			0
S3	2016	2016	2016	2	0	2	Export	422	Lebanon	LBN	152	Chile	CHL								09	MISC.EDIBLE PRODUCTS ETC	1	No Quantity							68009			0
S3	2016	2016	2016	2	0	2	Export	422	Lebanon	LBN	156	China	CHN								09	MISC.EDIBLE PRODUCTS ETC	1	No Quantity							17220			0
S3	2016	2016	2016	2	0	2	Export	422	Lebanon	LBN	162	Christmas Isds	CXR								09	MISC.EDIBLE PRODUCTS ETC	1	No Quantity							3327			0
S3	2016	2016	2016	2	0	2	Export	422	Lebanon	LBN	170	Colombia	COL								09	MISC.EDIBLE PRODUCTS ETC	1	No Quantity							116508			0
S3	2016	2016	2016	2	0	2	Export	422	Lebanon	LBN	178	Congo	COG								09	MISC.EDIBLE PRODUCTS ETC	1	No Quantity							722468			0
S3	2016	2016	2016	2	0	2	Export	422	Lebanon	LBN	191	Croatia	HRV								09	MISC.EDIBLE PRODUCTS ETC	1	No Quantity							621			0
S3	2016	2016	2016	2	0	2	Export	422	Lebanon	LBN	196	Cyprus	CYP								09	MISC.EDIBLE PRODUCTS ETC	1	No Quantity							109840			0
S3	2016	2016	2016	2	0	2	Export	422	Lebanon	LBN	203	Czechia	CZE								09	MISC.EDIBLE PRODUCTS ETC	1	No Quantity							99058			0
S3	2016	2016	2016	2	0	2	Export	422	Lebanon	LBN	204	Benin	BEN								09	MISC.EDIBLE PRODUCTS ETC	1	No Quantity							263061			0
S3	2016	2016	2016	2	0	2	Export	422	Lebanon	LBN	208	Denmark	DNK								09	MISC.EDIBLE PRODUCTS ETC	1	No Quantity							432060			0
S3	2016	2016	2016	2	0	2	Export	422	Lebanon	LBN	214	Dominican Rep.	DOM								09	MISC.EDIBLE PRODUCTS ETC	1	No Quantity							14544			0
S3	2016	2016	2016	2	0	2	Export	422	Lebanon	LBN	218	Ecuador	ECU								09	MISC.EDIBLE PRODUCTS ETC	1	No Quantity							29403			0
S3	2016	2016	2016	2	0	2	Export	422	Lebanon	LBN	226	Equatorial Guinea	GNQ								09	MISC.EDIBLE PRODUCTS ETC	1	No Quantity							35802			0
S3	2016	2016	2016	2	0	2	Export	422	Lebanon	LBN	246	Finland	FIN								09	MISC.EDIBLE PRODUCTS ETC	1	No Quantity							18308			0
S3	2016	2016	2016	2	0	2	Export	422	Lebanon	LBN	251	France	FRA								09	MISC.EDIBLE PRODUCTS ETC	1	No Quantity							1434356			0
S3	2016	2016	2016	2	0	2	Export	422	Lebanon	LBN	262	Djibouti	DJI								09	MISC.EDIBLE PRODUCTS ETC	1	No Quantity							3800			0
S3	2016	2016	2016	2	0	2	Export	422	Lebanon	LBN	266	Gabon	GAB								09	MISC.EDIBLE PRODUCTS ETC	1	No Quantity							332922			0
S3	2016	2016	2016	2	0	2	Export	422	Lebanon	LBN	270	Gambia	GMB								09	MISC.EDIBLE PRODUCTS ETC	1	No Quantity							71995			0
S3	2016	2016	2016	2	0	2	Export	422	Lebanon	LBN	276	Germany	DEU								09	MISC.EDIBLE PRODUCTS ETC	1	No Quantity							4526003			0
S3	2016	2016	2016	2	0	2	Export	422	Lebanon	LBN	288	Ghana	GHA								09	MISC.EDIBLE PRODUCTS ETC	1	No Quantity							448660			0
S3	2016	2016	2016	2	0	2	Export	422	Lebanon	LBN	300	Greece	GRC								09	MISC.EDIBLE PRODUCTS ETC	1	No Quantity							34341			0
S3	2016	2016	2016	2	0	2	Export	422	Lebanon	LBN	324	Guinea	GIN								09	MISC.EDIBLE PRODUCTS ETC	1	No Quantity							385973			0
S3	2016	2016	2016	2	0	2	Export	422	Lebanon	LBN	344	China, Hong Kong SAR	HKG								09	MISC.EDIBLE PRODUCTS ETC	1	No Quantity							20469			0
S3	2016	2016	2016	2	0	2	Export	422	Lebanon	LBN	364	Iran	IRN								09	MISC.EDIBLE PRODUCTS ETC	1	No Quantity							2345920			0
S3	2016	2016	2016	2	0	2	Export	422	Lebanon	LBN	368	Iraq	IRQ								09	MISC.EDIBLE PRODUCTS ETC	1	No Quantity							3155272			0
S3	2016	2016	2016	2	0	2	Export	422	Lebanon	LBN	372	Ireland	IRL								09	MISC.EDIBLE PRODUCTS ETC	1	No Quantity							18313			0
S3	2016	2016	2016	2	0	2	Export	422	Lebanon	LBN	381	Italy	ITA								09	MISC.EDIBLE PRODUCTS ETC	1	No Quantity							83805			0
S3	2016	2016	2016	2	0	2	Export	422	Lebanon	LBN	384	Côte d'Ivoire	CIV								09	MISC.EDIBLE PRODUCTS ETC	1	No Quantity							3341722			0
S3	2016	2016	2016	2	0	2	Export	422	Lebanon	LBN	392	Japan	JPN								09	MISC.EDIBLE PRODUCTS ETC	1	No Quantity							12962			0
S3	2016	2016	2016	2	0	2	Export	422	Lebanon	LBN	400	Jordan	JOR								09	MISC.EDIBLE PRODUCTS ETC	1	No Quantity							3863825			0
S3	2016	2016	2016	2	0	2	Export	422	Lebanon	LBN	404	Kenya	KEN								09	MISC.EDIBLE PRODUCTS ETC	1	No Quantity							2790			0
S3	2016	2016	2016	2	0	2	Export	422	Lebanon	LBN	414	Kuwait	KWT								09	MISC.EDIBLE PRODUCTS ETC	1	No Quantity							2000318			0
S3	2016	2016	2016	2	0	2	Export	422	Lebanon	LBN	430	Liberia	LBR								09	MISC.EDIBLE PRODUCTS ETC	1	No Quantity							470299			0
S3	2016	2016	2016	2	0	2	Export	422	Lebanon	LBN	434	Libya	LBY								09	MISC.EDIBLE PRODUCTS ETC	1	No Quantity							60063			0
S3	2016	2016	2016	2	0	2	Export	422	Lebanon	LBN	458	Malaysia	MYS								09	MISC.EDIBLE PRODUCTS ETC	1	No Quantity							110213			0
S3	2016	2016	2016	2	0	2	Export	422	Lebanon	LBN	462	Maldives	MDV								09	MISC.EDIBLE PRODUCTS ETC	1	No Quantity							471			0
S3	2016	2016	2016	2	0	2	Export	422	Lebanon	LBN	466	Mali	MLI								09	MISC.EDIBLE PRODUCTS ETC	1	No Quantity							1007224			0
S3	2016	2016	2016	2	0	2	Export	422	Lebanon	LBN	478	Mauritania	MRT								09	MISC.EDIBLE PRODUCTS ETC	1	No Quantity							33473			0
S3	2016	2016	2016	2	0	2	Export	422	Lebanon	LBN	480	Mauritius	MUS								09	MISC.EDIBLE PRODUCTS ETC	1	No Quantity							1320			0
S3	2016	2016	2016	2	0	2	Export	422	Lebanon	LBN	484	Mexico	MEX								09	MISC.EDIBLE PRODUCTS ETC	1	No Quantity							13448			0
S3	2016	2016	2016	2	0	2	Export	422	Lebanon	LBN	499	Montenegro	MNE								09	MISC.EDIBLE PRODUCTS ETC	1	No Quantity							6891			0
S3	2016	2016	2016	2	0	2	Export	422	Lebanon	LBN	504	Morocco	MAR								09	MISC.EDIBLE PRODUCTS ETC	1	No Quantity							108677			0
S3	2016	2016	2016	2	0	2	Export	422	Lebanon	LBN	508	Mozambique	MOZ								09	MISC.EDIBLE PRODUCTS ETC	1	No Quantity							18404			0
S3	2016	2016	2016	2	0	2	Export	422	Lebanon	LBN	512	Oman	OMN								09	MISC.EDIBLE PRODUCTS ETC	1	No Quantity							1307165			0
S3	2016	2016	2016	2	0	2	Export	422	Lebanon	LBN	528	Netherlands	NLD								09	MISC.EDIBLE PRODUCTS ETC	1	No Quantity							1972218			0
S3	2016	2016	2016	2	0	2	Export	422	Lebanon	LBN	533	Aruba	ABW								09	MISC.EDIBLE PRODUCTS ETC	1	No Quantity							1804			0
S3	2016	2016	2016	2	0	2	Export	422	Lebanon	LBN	554	New Zealand	NZL								09	MISC.EDIBLE PRODUCTS ETC	1	No Quantity							101081			0
S3	2016	2016	2016	2	0	2	Export	422	Lebanon	LBN	562	Niger	NER								09	MISC.EDIBLE PRODUCTS ETC	1	No Quantity							23038			0
S3	2016	2016	2016	2	0	2	Export	422	Lebanon	LBN	566	Nigeria	NGA								09	MISC.EDIBLE PRODUCTS ETC	1	No Quantity							1068262			0
S3	2016	2016	2016	2	0	2	Export	422	Lebanon	LBN	579	Norway	NOR								09	MISC.EDIBLE PRODUCTS ETC	1	No Quantity							142082			0
S3	2016	2016	2016	2	0	2	Export	422	Lebanon	LBN	591	Panama	PAN								09	MISC.EDIBLE PRODUCTS ETC	1	No Quantity							63959			0
S3	2016	2016	2016	2	0	2	Export	422	Lebanon	LBN	600	Paraguay	PRY								09	MISC.EDIBLE PRODUCTS ETC	1	No Quantity							46376			0
S3	2016	2016	2016	2	0	2	Export	422	Lebanon	LBN	634	Qatar	QAT								09	MISC.EDIBLE PRODUCTS ETC	1	No Quantity							2148687			0
S3	2016	2016	2016	2	0	2	Export	422	Lebanon	LBN	642	Romania	ROU								09	MISC.EDIBLE PRODUCTS ETC	1	No Quantity							199207			0
S3	2016	2016	2016	2	0	2	Export	422	Lebanon	LBN	643	Russian Federation	RUS								09	MISC.EDIBLE PRODUCTS ETC	1	No Quantity							59762			0
S3	2016	2016	2016	2	0	2	Export	422	Lebanon	LBN	646	Rwanda	RWA								09	MISC.EDIBLE PRODUCTS ETC	1	No Quantity							4251			0
S3	2016	2016	2016	2	0	2	Export	422	Lebanon	LBN	678	Sao Tome and Principe	STP								09	MISC.EDIBLE PRODUCTS ETC	1	No Quantity							147725			0
S3	2016	2016	2016	2	0	2	Export	422	Lebanon	LBN	682	Saudi Arabia	SAU								09	MISC.EDIBLE PRODUCTS ETC	1	No Quantity							6830994			0
S3	2016	2016	2016	2	0	2	Export	422	Lebanon	LBN	686	Senegal	SEN								09	MISC.EDIBLE PRODUCTS ETC	1	No Quantity							361436			0
S3	2016	2016	2016	2	0	2	Export	422	Lebanon	LBN	694	Sierra Leone	SLE								09	MISC.EDIBLE PRODUCTS ETC	1	No Quantity							415192			0
S3	2016	2016	2016	2	0	2	Export	422	Lebanon	LBN	702	Singapore	SGP								09	MISC.EDIBLE PRODUCTS ETC	1	No Quantity							895			0
S3	2016	2016	2016	2	0	2	Export	422	Lebanon	LBN	703	Slovakia	SVK								09	MISC.EDIBLE PRODUCTS ETC	1	No Quantity							120			0
S3	2016	2016	2016	2	0	2	Export	422	Lebanon	LBN	706	Somalia	SOM								09	MISC.EDIBLE PRODUCTS ETC	1	No Quantity							26458			0
S3	2016	2016	2016	2	0	2	Export	422	Lebanon	LBN	710	South Africa	ZAF								09	MISC.EDIBLE PRODUCTS ETC	1	No Quantity							56776			0
S3	2016	2016	2016	2	0	2	Export	422	Lebanon	LBN	724	Spain	ESP								09	MISC.EDIBLE PRODUCTS ETC	1	No Quantity							162813			0
S3	2016	2016	2016	2	0	2	Export	422	Lebanon	LBN	729	Sudan	SDN								09	MISC.EDIBLE PRODUCTS ETC	1	No Quantity							31247			0
S3	2016	2016	2016	2	0	2	Export	422	Lebanon	LBN	752	Sweden	SWE								09	MISC.EDIBLE PRODUCTS ETC	1	No Quantity							3111984			0
S3	2016	2016	2016	2	0	2	Export	422	Lebanon	LBN	757	Switzerland	CHE								09	MISC.EDIBLE PRODUCTS ETC	1	No Quantity							489838			0
S3	2016	2016	2016	2	0	2	Export	422	Lebanon	LBN	760	Syria	SYR								09	MISC.EDIBLE PRODUCTS ETC	1	No Quantity							18130237			0
S3	2016	2016	2016	2	0	2	Export	422	Lebanon	LBN	768	Togo	TGO								09	MISC.EDIBLE PRODUCTS ETC	1	No Quantity							1332896			0
S3	2016	2016	2016	2	0	2	Export	422	Lebanon	LBN	780	Trinidad and Tobago	TTO								09	MISC.EDIBLE PRODUCTS ETC	1	No Quantity							3731			0
S3	2016	2016	2016	2	0	2	Export	422	Lebanon	LBN	784	United Arab Emirates	ARE								09	MISC.EDIBLE PRODUCTS ETC	1	No Quantity							6153960			0
S3	2016	2016	2016	2	0	2	Export	422	Lebanon	LBN	788	Tunisia	TUN								09	MISC.EDIBLE PRODUCTS ETC	1	No Quantity							10460			0
S3	2016	2016	2016	2	0	2	Export	422	Lebanon	LBN	792	Turkey	TUR								09	MISC.EDIBLE PRODUCTS ETC	1	No Quantity							80113			0
S3	2016	2016	2016	2	0	2	Export	422	Lebanon	LBN	800	Uganda	UGA								09	MISC.EDIBLE PRODUCTS ETC	1	No Quantity							933			0
S3	2016	2016	2016	2	0	2	Export	422	Lebanon	LBN	804	Ukraine	UKR								09	MISC.EDIBLE PRODUCTS ETC	1	No Quantity							2600			0
S3	2016	2016	2016	2	0	2	Export	422	Lebanon	LBN	818	Egypt	EGY								09	MISC.EDIBLE PRODUCTS ETC	1	No Quantity							232050			0
S3	2016	2016	2016	2	0	2	Export	422	Lebanon	LBN	826	United Kingdom	GBR								09	MISC.EDIBLE PRODUCTS ETC	1	No Quantity							1865064			0
S3	2016	2016	2016	2	0	2	Export	422	Lebanon	LBN	834	United Rep. of Tanzania	TZA								09	MISC.EDIBLE PRODUCTS ETC	1	No Quantity							8423			0
S3	2016	2016	2016	2	0	2	Export	422	Lebanon	LBN	838	Free Zones									09	MISC.EDIBLE PRODUCTS ETC	1	No Quantity							347625			0
S3	2016	2016	2016	2	0	2	Export	422	Lebanon	LBN	842	USA	USA								09	MISC.EDIBLE PRODUCTS ETC	1	No Quantity							7518780			0
S3	2016	2016	2016	2	0	2	Export	422	Lebanon	LBN	858	Uruguay	URY								09	MISC.EDIBLE PRODUCTS ETC	1	No Quantity							9223			0
S3	2016	2016	2016	2	0	2	Export	422	Lebanon	LBN	862	Venezuela	VEN								09	MISC.EDIBLE PRODUCTS ETC	1	No Quantity							207470			0
S3	2016	2016	2016	2	0	2	Export	422	Lebanon	LBN	887	Yemen	YEM								09	MISC.EDIBLE PRODUCTS ETC	1	No Quantity							303985			0
S3	2016	2016	2016	2	0	2	Export	422	Lebanon	LBN	894	Zambia	ZMB								09	MISC.EDIBLE PRODUCTS ETC	1	No Quantity							125937			0
S3	2016	2016	2016	2	0	2	Export	422	Lebanon	LBN	899	Areas, nes									09	MISC.EDIBLE PRODUCTS ETC	1	No Quantity							1568677			0
S3	2016	2016	2016	2	0	2	Export	428	Latvia	LVA	0	World	WLD								09	MISC.EDIBLE PRODUCTS ETC	1	No Quantity							59208073			0
S3	2016	2016	2016	2	0	2	Export	428	Latvia	LVA	8	Albania	ALB								09	MISC.EDIBLE PRODUCTS ETC	1	No Quantity							17095			0
S3	2016	2016	2016	2	0	2	Export	428	Latvia	LVA	31	Azerbaijan	AZE								09	MISC.EDIBLE PRODUCTS ETC	1	No Quantity							529805			0
S3	2016	2016	2016	2	0	2	Export	428	Latvia	LVA	36	Australia	AUS								09	MISC.EDIBLE PRODUCTS ETC	1	No Quantity							45			0
S3	2016	2016	2016	2	0	2	Export	428	Latvia	LVA	40	Austria	AUT								09	MISC.EDIBLE PRODUCTS ETC	1	No Quantity							45767			0
S3	2016	2016	2016	2	0	2	Export	428	Latvia	LVA	51	Armenia	ARM								09	MISC.EDIBLE PRODUCTS ETC	1	No Quantity							169680			0
S3	2016	2016	2016	2	0	2	Export	428	Latvia	LVA	56	Belgium	BEL								09	MISC.EDIBLE PRODUCTS ETC	1	No Quantity							1175			0
S3	2016	2016	2016	2	0	2	Export	428	Latvia	LVA	70	Bosnia Herzegovina	BIH								09	MISC.EDIBLE PRODUCTS ETC	1	No Quantity							76235			0
S3	2016	2016	2016	2	0	2	Export	428	Latvia	LVA	100	Bulgaria	BGR								09	MISC.EDIBLE PRODUCTS ETC	1	No Quantity							360333			0
S3	2016	2016	2016	2	0	2	Export	428	Latvia	LVA	112	Belarus	BLR								09	MISC.EDIBLE PRODUCTS ETC	1	No Quantity							1697820			0
S3	2016	2016	2016	2	0	2	Export	428	Latvia	LVA	124	Canada	CAN								09	MISC.EDIBLE PRODUCTS ETC	1	No Quantity							90461			0
S3	2016	2016	2016	2	0	2	Export	428	Latvia	LVA	152	Chile	CHL								09	MISC.EDIBLE PRODUCTS ETC	1	No Quantity							51826			0
S3	2016	2016	2016	2	0	2	Export	428	Latvia	LVA	156	China	CHN								09	MISC.EDIBLE PRODUCTS ETC	1	No Quantity							609			0
S3	2016	2016	2016	2	0	2	Export	428	Latvia	LVA	191	Croatia	HRV								09	MISC.EDIBLE PRODUCTS ETC	1	No Quantity							22118			0
S3	2016	2016	2016	2	0	2	Export	428	Latvia	LVA	196	Cyprus	CYP								09	MISC.EDIBLE PRODUCTS ETC	1	No Quantity							5062			0
S3	2016	2016	2016	2	0	2	Export	428	Latvia	LVA	203	Czechia	CZE								09	MISC.EDIBLE PRODUCTS ETC	1	No Quantity							1890369			0
S3	2016	2016	2016	2	0	2	Export	428	Latvia	LVA	208	Denmark	DNK								09	MISC.EDIBLE PRODUCTS ETC	1	No Quantity							192763			0
S3	2016	2016	2016	2	0	2	Export	428	Latvia	LVA	233	Estonia	EST								09	MISC.EDIBLE PRODUCTS ETC	1	No Quantity							16186089			0
S3	2016	2016	2016	2	0	2	Export	428	Latvia	LVA	246	Finland	FIN								09	MISC.EDIBLE PRODUCTS ETC	1	No Quantity							422814			0
S3	2016	2016	2016	2	0	2	Export	428	Latvia	LVA	251	France	FRA								09	MISC.EDIBLE PRODUCTS ETC	1	No Quantity							32314			0
S3	2016	2016	2016	2	0	2	Export	428	Latvia	LVA	268	Georgia	GEO								09	MISC.EDIBLE PRODUCTS ETC	1	No Quantity							120041			0
S3	2016	2016	2016	2	0	2	Export	428	Latvia	LVA	276	Germany	DEU								09	MISC.EDIBLE PRODUCTS ETC	1	No Quantity							3345627			0
S3	2016	2016	2016	2	0	2	Export	428	Latvia	LVA	300	Greece	GRC								09	MISC.EDIBLE PRODUCTS ETC	1	No Quantity							89981			0
S3	2016	2016	2016	2	0	2	Export	428	Latvia	LVA	344	China, Hong Kong SAR	HKG								09	MISC.EDIBLE PRODUCTS ETC	1	No Quantity							58812			0
S3	2016	2016	2016	2	0	2	Export	428	Latvia	LVA	348	Hungary	HUN								09	MISC.EDIBLE PRODUCTS ETC	1	No Quantity							3310			0
S3	2016	2016	2016	2	0	2	Export	428	Latvia	LVA	352	Iceland	ISL								09	MISC.EDIBLE PRODUCTS ETC	1	No Quantity							396			0
S3	2016	2016	2016	2	0	2	Export	428	Latvia	LVA	368	Iraq	IRQ								09	MISC.EDIBLE PRODUCTS ETC	1	No Quantity							24			0
S3	2016	2016	2016	2	0	2	Export	428	Latvia	LVA	372	Ireland	IRL								09	MISC.EDIBLE PRODUCTS ETC	1	No Quantity							215993			0
S3	2016	2016	2016	2	0	2	Export	428	Latvia	LVA	376	Israel	ISR								09	MISC.EDIBLE PRODUCTS ETC	1	No Quantity							106543			0
S3	2016	2016	2016	2	0	2	Export	428	Latvia	LVA	381	Italy	ITA								09	MISC.EDIBLE PRODUCTS ETC	1	No Quantity							86372			0
S3	2016	2016	2016	2	0	2	Export	428	Latvia	LVA	392	Japan	JPN								09	MISC.EDIBLE PRODUCTS ETC	1	No Quantity							121611			0
S3	2016	2016	2016	2	0	2	Export	428	Latvia	LVA	398	Kazakhstan	KAZ								09	MISC.EDIBLE PRODUCTS ETC	1	No Quantity							523952			0
S3	2016	2016	2016	2	0	2	Export	428	Latvia	LVA	414	Kuwait	KWT								09	MISC.EDIBLE PRODUCTS ETC	1	No Quantity							31554			0
S3	2016	2016	2016	2	0	2	Export	428	Latvia	LVA	417	Kyrgyzstan	KGZ								09	MISC.EDIBLE PRODUCTS ETC	1	No Quantity							15350			0
S3	2016	2016	2016	2	0	2	Export	428	Latvia	LVA	440	Lithuania	LTU								09	MISC.EDIBLE PRODUCTS ETC	1	No Quantity							18858396			0
S3	2016	2016	2016	2	0	2	Export	428	Latvia	LVA	442	Luxembourg	LUX								09	MISC.EDIBLE PRODUCTS ETC	1	No Quantity							77481			0
S3	2016	2016	2016	2	0	2	Export	428	Latvia	LVA	470	Malta	MLT								09	MISC.EDIBLE PRODUCTS ETC	1	No Quantity							20276			0
S3	2016	2016	2016	2	0	2	Export	428	Latvia	LVA	490	Other Asia, nes									09	MISC.EDIBLE PRODUCTS ETC	1	No Quantity							5207			0
S3	2016	2016	2016	2	0	2	Export	428	Latvia	LVA	498	Rep. of Moldova	MDA								09	MISC.EDIBLE PRODUCTS ETC	1	No Quantity							261203			0
S3	2016	2016	2016	2	0	2	Export	428	Latvia	LVA	516	Namibia	NAM								09	MISC.EDIBLE PRODUCTS ETC	1	No Quantity							59			0
S3	2016	2016	2016	2	0	2	Export	428	Latvia	LVA	528	Netherlands	NLD								09	MISC.EDIBLE PRODUCTS ETC	1	No Quantity							382455			0
S3	2016	2016	2016	2	0	2	Export	428	Latvia	LVA	579	Norway	NOR								09	MISC.EDIBLE PRODUCTS ETC	1	No Quantity							19472			0
S3	2016	2016	2016	2	0	2	Export	428	Latvia	LVA	616	Poland	POL								09	MISC.EDIBLE PRODUCTS ETC	1	No Quantity							1357543			0
S3	2016	2016	2016	2	0	2	Export	428	Latvia	LVA	620	Portugal	PRT								09	MISC.EDIBLE PRODUCTS ETC	1	No Quantity							146694			0
S3	2016	2016	2016	2	0	2	Export	428	Latvia	LVA	642	Romania	ROU								09	MISC.EDIBLE PRODUCTS ETC	1	No Quantity							78827			0
S3	2016	2016	2016	2	0	2	Export	428	Latvia	LVA	643	Russian Federation	RUS								09	MISC.EDIBLE PRODUCTS ETC	1	No Quantity							4078739			0
S3	2016	2016	2016	2	0	2	Export	428	Latvia	LVA	682	Saudi Arabia	SAU								09	MISC.EDIBLE PRODUCTS ETC	1	No Quantity							42942			0
S3	2016	2016	2016	2	0	2	Export	428	Latvia	LVA	688	Serbia	SRB								09	MISC.EDIBLE PRODUCTS ETC	1	No Quantity							21580			0
S3	2016	2016	2016	2	0	2	Export	428	Latvia	LVA	699	India	IND								09	MISC.EDIBLE PRODUCTS ETC	1	No Quantity							4971			0
S3	2016	2016	2016	2	0	2	Export	428	Latvia	LVA	702	Singapore	SGP								09	MISC.EDIBLE PRODUCTS ETC	1	No Quantity							56			0
S3	2016	2016	2016	2	0	2	Export	428	Latvia	LVA	703	Slovakia	SVK								09	MISC.EDIBLE PRODUCTS ETC	1	No Quantity							110586			0
S3	2016	2016	2016	2	0	2	Export	428	Latvia	LVA	705	Slovenia	SVN								09	MISC.EDIBLE PRODUCTS ETC	1	No Quantity							35298			0
S3	2016	2016	2016	2	0	2	Export	428	Latvia	LVA	724	Spain	ESP								09	MISC.EDIBLE PRODUCTS ETC	1	No Quantity							603728			0
S3	2016	2016	2016	2	0	2	Export	428	Latvia	LVA	752	Sweden	SWE								09	MISC.EDIBLE PRODUCTS ETC	1	No Quantity							1969481			0
S3	2016	2016	2016	2	0	2	Export	428	Latvia	LVA	757	Switzerland	CHE								09	MISC.EDIBLE PRODUCTS ETC	1	No Quantity							1107			0
S3	2016	2016	2016	2	0	2	Export	428	Latvia	LVA	762	Tajikistan	TJK								09	MISC.EDIBLE PRODUCTS ETC	1	No Quantity							197920			0
S3	2016	2016	2016	2	0	2	Export	428	Latvia	LVA	784	United Arab Emirates	ARE								09	MISC.EDIBLE PRODUCTS ETC	1	No Quantity							107			0
S3	2016	2016	2016	2	0	2	Export	428	Latvia	LVA	792	Turkey	TUR								09	MISC.EDIBLE PRODUCTS ETC	1	No Quantity							2512			0
S3	2016	2016	2016	2	0	2	Export	428	Latvia	LVA	804	Ukraine	UKR								09	MISC.EDIBLE PRODUCTS ETC	1	No Quantity							2407351			0
S3	2016	2016	2016	2	0	2	Export	428	Latvia	LVA	826	United Kingdom	GBR								09	MISC.EDIBLE PRODUCTS ETC	1	No Quantity							1879407			0
S3	2016	2016	2016	2	0	2	Export	428	Latvia	LVA	837	Bunkers									09	MISC.EDIBLE PRODUCTS ETC	1	No Quantity							623			0
S3	2016	2016	2016	2	0	2	Export	428	Latvia	LVA	842	USA	USA								09	MISC.EDIBLE PRODUCTS ETC	1	No Quantity							22089			0
S3	2016	2016	2016	2	0	2	Export	428	Latvia	LVA	860	Uzbekistan	UZB								09	MISC.EDIBLE PRODUCTS ETC	1	No Quantity							106125			0
S3	2016	2016	2016	2	0	2	Export	428	Latvia	LVA	894	Zambia	ZMB								09	MISC.EDIBLE PRODUCTS ETC	1	No Quantity							108			0
S3	2016	2016	2016	2	0	2	Export	428	Latvia	LVA	899	Areas, nes									09	MISC.EDIBLE PRODUCTS ETC	1	No Quantity							3782			0
S3	2016	2016	2016	2	0	2	Export	422	Lebanon	LBN	0	World	WLD								11	BEVERAGES	1	No Quantity							60895787			0
S3	2016	2016	2016	2	0	2	Export	422	Lebanon	LBN	12	Algeria	DZA								11	BEVERAGES	1	No Quantity							77397			0
S3	2016	2016	2016	2	0	2	Export	422	Lebanon	LBN	24	Angola	AGO								11	BEVERAGES	1	No Quantity							1166			0
S3	2016	2016	2016	2	0	2	Export	422	Lebanon	LBN	36	Australia	AUS								11	BEVERAGES	1	No Quantity							738473			0
S3	2016	2016	2016	2	0	2	Export	422	Lebanon	LBN	40	Austria	AUT								11	BEVERAGES	1	No Quantity							42177			0
S3	2016	2016	2016	2	0	2	Export	422	Lebanon	LBN	48	Bahrain	BHR								11	BEVERAGES	1	No Quantity							454801			0
S3	2016	2016	2016	2	0	2	Export	422	Lebanon	LBN	51	Armenia	ARM								11	BEVERAGES	1	No Quantity							45299			0
S3	2016	2016	2016	2	0	2	Export	422	Lebanon	LBN	56	Belgium	BEL								11	BEVERAGES	1	No Quantity							792076			0
S3	2016	2016	2016	2	0	2	Export	422	Lebanon	LBN	76	Brazil	BRA								11	BEVERAGES	1	No Quantity							92480			0
S3	2016	2016	2016	2	0	2	Export	422	Lebanon	LBN	100	Bulgaria	BGR								11	BEVERAGES	1	No Quantity							1233			0
S3	2016	2016	2016	2	0	2	Export	422	Lebanon	LBN	120	Cameroon	CMR								11	BEVERAGES	1	No Quantity							36005			0
S3	2016	2016	2016	2	0	2	Export	422	Lebanon	LBN	124	Canada	CAN								11	BEVERAGES	1	No Quantity							1518349			0
S3	2016	2016	2016	2	0	2	Export	422	Lebanon	LBN	140	Central African Rep.	CAF								11	BEVERAGES	1	No Quantity							71613			0
S3	2016	2016	2016	2	0	2	Export	422	Lebanon	LBN	148	Chad	TCD								11	BEVERAGES	1	No Quantity							138820			0
S3	2016	2016	2016	2	0	2	Export	422	Lebanon	LBN	156	China	CHN								11	BEVERAGES	1	No Quantity							50413			0
S3	2016	2016	2016	2	0	2	Export	422	Lebanon	LBN	162	Christmas Isds	CXR								11	BEVERAGES	1	No Quantity							228			0
S3	2016	2016	2016	2	0	2	Export	422	Lebanon	LBN	178	Congo	COG								11	BEVERAGES	1	No Quantity							432418			0
S3	2016	2016	2016	2	0	2	Export	422	Lebanon	LBN	196	Cyprus	CYP								11	BEVERAGES	1	No Quantity							695971			0
S3	2016	2016	2016	2	0	2	Export	422	Lebanon	LBN	204	Benin	BEN								11	BEVERAGES	1	No Quantity							335085			0
S3	2016	2016	2016	2	0	2	Export	422	Lebanon	LBN	208	Denmark	DNK								11	BEVERAGES	1	No Quantity							13714			0
S3	2016	2016	2016	2	0	2	Export	422	Lebanon	LBN	226	Equatorial Guinea	GNQ								11	BEVERAGES	1	No Quantity							4690			0
S3	2016	2016	2016	2	0	2	Export	422	Lebanon	LBN	246	Finland	FIN								11	BEVERAGES	1	No Quantity							42131			0
S3	2016	2016	2016	2	0	2	Export	422	Lebanon	LBN	251	France	FRA								11	BEVERAGES	1	No Quantity							3766339			0
S3	2016	2016	2016	2	0	2	Export	422	Lebanon	LBN	262	Djibouti	DJI								11	BEVERAGES	1	No Quantity							5497			0
S3	2016	2016	2016	2	0	2	Export	422	Lebanon	LBN	266	Gabon	GAB								11	BEVERAGES	1	No Quantity							576725			0
S3	2016	2016	2016	2	0	2	Export	422	Lebanon	LBN	270	Gambia	GMB								11	BEVERAGES	1	No Quantity							17240			0
S3	2016	2016	2016	2	0	2	Export	422	Lebanon	LBN	276	Germany	DEU								11	BEVERAGES	1	No Quantity							899381			0
S3	2016	2016	2016	2	0	2	Export	422	Lebanon	LBN	288	Ghana	GHA								11	BEVERAGES	1	No Quantity							57856			0
S3	2016	2016	2016	2	0	2	Export	422	Lebanon	LBN	324	Guinea	GIN								11	BEVERAGES	1	No Quantity							131609			0
S3	2016	2016	2016	2	0	2	Export	422	Lebanon	LBN	344	China, Hong Kong SAR	HKG								11	BEVERAGES	1	No Quantity							151416			0
S3	2016	2016	2016	2	0	2	Export	422	Lebanon	LBN	364	Iran	IRN								11	BEVERAGES	1	No Quantity							41678			0
S3	2016	2016	2016	2	0	2	Export	422	Lebanon	LBN	368	Iraq	IRQ								11	BEVERAGES	1	No Quantity							13856099			0
S3	2016	2016	2016	2	0	2	Export	422	Lebanon	LBN	372	Ireland	IRL								11	BEVERAGES	1	No Quantity							11207			0
S3	2016	2016	2016	2	0	2	Export	422	Lebanon	LBN	381	Italy	ITA								11	BEVERAGES	1	No Quantity							66614			0
S3	2016	2016	2016	2	0	2	Export	422	Lebanon	LBN	384	Côte d'Ivoire	CIV								11	BEVERAGES	1	No Quantity							468053			0
S3	2016	2016	2016	2	0	2	Export	422	Lebanon	LBN	392	Japan	JPN								11	BEVERAGES	1	No Quantity							70687			0
S3	2016	2016	2016	2	0	2	Export	422	Lebanon	LBN	400	Jordan	JOR								11	BEVERAGES	1	No Quantity							2401987			0
S3	2016	2016	2016	2	0	2	Export	422	Lebanon	LBN	414	Kuwait	KWT								11	BEVERAGES	1	No Quantity							1486592			0
S3	2016	2016	2016	2	0	2	Export	422	Lebanon	LBN	430	Liberia	LBR								11	BEVERAGES	1	No Quantity							804354			0
S3	2016	2016	2016	2	0	2	Export	422	Lebanon	LBN	434	Libya	LBY								11	BEVERAGES	1	No Quantity							365655			0
S3	2016	2016	2016	2	0	2	Export	422	Lebanon	LBN	442	Luxembourg	LUX								11	BEVERAGES	1	No Quantity							4032			0
S3	2016	2016	2016	2	0	2	Export	422	Lebanon	LBN	458	Malaysia	MYS								11	BEVERAGES	1	No Quantity							2773			0
S3	2016	2016	2016	2	0	2	Export	422	Lebanon	LBN	462	Maldives	MDV								11	BEVERAGES	1	No Quantity							11790			0
S3	2016	2016	2016	2	0	2	Export	422	Lebanon	LBN	466	Mali	MLI								11	BEVERAGES	1	No Quantity							165017			0
S3	2016	2016	2016	2	0	2	Export	422	Lebanon	LBN	470	Malta	MLT								11	BEVERAGES	1	No Quantity							33319			0
S3	2016	2016	2016	2	0	2	Export	422	Lebanon	LBN	478	Mauritania	MRT								11	BEVERAGES	1	No Quantity							6709			0
S3	2016	2016	2016	2	0	2	Export	422	Lebanon	LBN	480	Mauritius	MUS								11	BEVERAGES	1	No Quantity							16350			0
S3	2016	2016	2016	2	0	2	Export	422	Lebanon	LBN	484	Mexico	MEX								11	BEVERAGES	1	No Quantity							175779			0
S3	2016	2016	2016	2	0	2	Export	422	Lebanon	LBN	504	Morocco	MAR								11	BEVERAGES	1	No Quantity							42178			0
S3	2016	2016	2016	2	0	2	Export	422	Lebanon	LBN	508	Mozambique	MOZ								11	BEVERAGES	1	No Quantity							1392			0
S3	2016	2016	2016	2	0	2	Export	422	Lebanon	LBN	512	Oman	OMN								11	BEVERAGES	1	No Quantity							327117			0
S3	2016	2016	2016	2	0	2	Export	422	Lebanon	LBN	528	Netherlands	NLD								11	BEVERAGES	1	No Quantity							536802			0
S3	2016	2016	2016	2	0	2	Export	422	Lebanon	LBN	533	Aruba	ABW								11	BEVERAGES	1	No Quantity							11552			0
S3	2016	2016	2016	2	0	2	Export	422	Lebanon	LBN	554	New Zealand	NZL								11	BEVERAGES	1	No Quantity							25928			0
S3	2016	2016	2016	2	0	2	Export	422	Lebanon	LBN	562	Niger	NER								11	BEVERAGES	1	No Quantity							12970			0
S3	2016	2016	2016	2	0	2	Export	422	Lebanon	LBN	566	Nigeria	NGA								11	BEVERAGES	1	No Quantity							87393			0
S3	2016	2016	2016	2	0	2	Export	422	Lebanon	LBN	586	Pakistan	PAK								11	BEVERAGES	1	No Quantity							46924			0
S3	2016	2016	2016	2	0	2	Export	422	Lebanon	LBN	591	Panama	PAN								11	BEVERAGES	1	No Quantity							18114			0
S3	2016	2016	2016	2	0	2	Export	422	Lebanon	LBN	600	Paraguay	PRY								11	BEVERAGES	1	No Quantity							3620			0
S3	2016	2016	2016	2	0	2	Export	422	Lebanon	LBN	616	Poland	POL								11	BEVERAGES	1	No Quantity							22547			0
S3	2016	2016	2016	2	0	2	Export	422	Lebanon	LBN	624	Guinea-Bissau	GNB								11	BEVERAGES	1	No Quantity							13528			0
S3	2016	2016	2016	2	0	2	Export	422	Lebanon	LBN	634	Qatar	QAT								11	BEVERAGES	1	No Quantity							1483793			0
S3	2016	2016	2016	2	0	2	Export	422	Lebanon	LBN	642	Romania	ROU								11	BEVERAGES	1	No Quantity							20472			0
S3	2016	2016	2016	2	0	2	Export	422	Lebanon	LBN	643	Russian Federation	RUS								11	BEVERAGES	1	No Quantity							721			0
S3	2016	2016	2016	2	0	2	Export	422	Lebanon	LBN	678	Sao Tome and Principe	STP								11	BEVERAGES	1	No Quantity							32719			0
S3	2016	2016	2016	2	0	2	Export	422	Lebanon	LBN	682	Saudi Arabia	SAU								11	BEVERAGES	1	No Quantity							2253882			0
S3	2016	2016	2016	2	0	2	Export	422	Lebanon	LBN	686	Senegal	SEN								11	BEVERAGES	1	No Quantity							321156			0
S3	2016	2016	2016	2	0	2	Export	422	Lebanon	LBN	694	Sierra Leone	SLE								11	BEVERAGES	1	No Quantity							375943			0
S3	2016	2016	2016	2	0	2	Export	422	Lebanon	LBN	703	Slovakia	SVK								11	BEVERAGES	1	No Quantity							210			0
S3	2016	2016	2016	2	0	2	Export	422	Lebanon	LBN	704	Viet Nam	VNM								11	BEVERAGES	1	No Quantity							6863			0
S3	2016	2016	2016	2	0	2	Export	422	Lebanon	LBN	710	South Africa	ZAF								11	BEVERAGES	1	No Quantity							2655			0
S3	2016	2016	2016	2	0	2	Export	422	Lebanon	LBN	724	Spain	ESP								11	BEVERAGES	1	No Quantity							49601			0
S3	2016	2016	2016	2	0	2	Export	422	Lebanon	LBN	748	Swaziland	SWZ								11	BEVERAGES	1	No Quantity							89688			0
S3	2016	2016	2016	2	0	2	Export	422	Lebanon	LBN	752	Sweden	SWE								11	BEVERAGES	1	No Quantity							720380			0
S3	2016	2016	2016	2	0	2	Export	422	Lebanon	LBN	757	Switzerland	CHE								11	BEVERAGES	1	No Quantity							403630			0
S3	2016	2016	2016	2	0	2	Export	422	Lebanon	LBN	760	Syria	SYR								11	BEVERAGES	1	No Quantity							2364640			0
S3	2016	2016	2016	2	0	2	Export	422	Lebanon	LBN	764	Thailand	THA								11	BEVERAGES	1	No Quantity							4211			0
S3	2016	2016	2016	2	0	2	Export	422	Lebanon	LBN	768	Togo	TGO								11	BEVERAGES	1	No Quantity							163646			0
S3	2016	2016	2016	2	0	2	Export	422	Lebanon	LBN	780	Trinidad and Tobago	TTO								11	BEVERAGES	1	No Quantity							11429			0
S3	2016	2016	2016	2	0	2	Export	422	Lebanon	LBN	784	United Arab Emirates	ARE								11	BEVERAGES	1	No Quantity							5038808			0
S3	2016	2016	2016	2	0	2	Export	422	Lebanon	LBN	788	Tunisia	TUN								11	BEVERAGES	1	No Quantity							15182			0
S3	2016	2016	2016	2	0	2	Export	422	Lebanon	LBN	792	Turkey	TUR								11	BEVERAGES	1	No Quantity							171401			0
S3	2016	2016	2016	2	0	2	Export	422	Lebanon	LBN	818	Egypt	EGY								11	BEVERAGES	1	No Quantity							421890			0
S3	2016	2016	2016	2	0	2	Export	422	Lebanon	LBN	826	United Kingdom	GBR								11	BEVERAGES	1	No Quantity							5833444			0
S3	2016	2016	2016	2	0	2	Export	422	Lebanon	LBN	838	Free Zones									11	BEVERAGES	1	No Quantity							2477470			0
S3	2016	2016	2016	2	0	2	Export	422	Lebanon	LBN	842	USA	USA								11	BEVERAGES	1	No Quantity							5094510			0
S3	2016	2016	2016	2	0	2	Export	422	Lebanon	LBN	862	Venezuela	VEN								11	BEVERAGES	1	No Quantity							2331			0
S3	2016	2016	2016	2	0	2	Export	422	Lebanon	LBN	887	Yemen	YEM								11	BEVERAGES	1	No Quantity							168229			0
S3	2016	2016	2016	2	0	2	Export	422	Lebanon	LBN	894	Zambia	ZMB								11	BEVERAGES	1	No Quantity							40712			0
S3	2016	2016	2016	2	0	2	Export	422	Lebanon	LBN	899	Areas, nes									11	BEVERAGES	1	No Quantity							996809			0
S3	2016	2016	2016	2	0	2	Export	428	Latvia	LVA	0	World	WLD								11	BEVERAGES	1	No Quantity							428360293			0
S3	2016	2016	2016	2	0	2	Export	428	Latvia	LVA	20	Andorra	AND								11	BEVERAGES	1	No Quantity							4418			0
S3	2016	2016	2016	2	0	2	Export	428	Latvia	LVA	24	Angola	AGO								11	BEVERAGES	1	No Quantity							13857			0
S3	2016	2016	2016	2	0	2	Export	428	Latvia	LVA	28	Antigua and Barbuda	ATG								11	BEVERAGES	1	No Quantity							13718			0
S3	2016	2016	2016	2	0	2	Export	428	Latvia	LVA	31	Azerbaijan	AZE								11	BEVERAGES	1	No Quantity							1481314			0
S3	2016	2016	2016	2	0	2	Export	428	Latvia	LVA	32	Argentina	ARG								11	BEVERAGES	1	No Quantity							12089			0
S3	2016	2016	2016	2	0	2	Export	428	Latvia	LVA	36	Australia	AUS								11	BEVERAGES	1	No Quantity							1552831			0
S3	2016	2016	2016	2	0	2	Export	428	Latvia	LVA	40	Austria	AUT								11	BEVERAGES	1	No Quantity							1136278			0
S3	2016	2016	2016	2	0	2	Export	428	Latvia	LVA	44	Bahamas	BHS								11	BEVERAGES	1	No Quantity							109874			0
S3	2016	2016	2016	2	0	2	Export	428	Latvia	LVA	51	Armenia	ARM								11	BEVERAGES	1	No Quantity							1088216			0
S3	2016	2016	2016	2	0	2	Export	428	Latvia	LVA	52	Barbados	BRB								11	BEVERAGES	1	No Quantity							36828			0
S3	2016	2016	2016	2	0	2	Export	428	Latvia	LVA	56	Belgium	BEL								11	BEVERAGES	1	No Quantity							662581			0
S3	2016	2016	2016	2	0	2	Export	428	Latvia	LVA	60	Bermuda	BMU								11	BEVERAGES	1	No Quantity							24135			0
S3	2016	2016	2016	2	0	2	Export	428	Latvia	LVA	68	Bolivia (Plurinational State of)	BOL								11	BEVERAGES	1	No Quantity							119456			0
S3	2016	2016	2016	2	0	2	Export	428	Latvia	LVA	70	Bosnia Herzegovina	BIH								11	BEVERAGES	1	No Quantity							142938			0
S3	2016	2016	2016	2	0	2	Export	428	Latvia	LVA	76	Brazil	BRA								11	BEVERAGES	1	No Quantity							186222			0
S3	2016	2016	2016	2	0	2	Export	428	Latvia	LVA	84	Belize	BLZ								11	BEVERAGES	1	No Quantity							13783			0
S3	2016	2016	2016	2	0	2	Export	428	Latvia	LVA	100	Bulgaria	BGR								11	BEVERAGES	1	No Quantity							531591			0
S3	2016	2016	2016	2	0	2	Export	428	Latvia	LVA	112	Belarus	BLR								11	BEVERAGES	1	No Quantity							11906987			0
S3	2016	2016	2016	2	0	2	Export	428	Latvia	LVA	116	Cambodia	KHM								11	BEVERAGES	1	No Quantity							38626			0
S3	2016	2016	2016	2	0	2	Export	428	Latvia	LVA	124	Canada	CAN								11	BEVERAGES	1	No Quantity							2864310			0
S3	2016	2016	2016	2	0	2	Export	428	Latvia	LVA	136	Cayman Isds	CYM								11	BEVERAGES	1	No Quantity							25477			0
S3	2016	2016	2016	2	0	2	Export	428	Latvia	LVA	144	Sri Lanka	LKA								11	BEVERAGES	1	No Quantity							9713			0
S3	2016	2016	2016	2	0	2	Export	428	Latvia	LVA	152	Chile	CHL								11	BEVERAGES	1	No Quantity							310614			0
S3	2016	2016	2016	2	0	2	Export	428	Latvia	LVA	156	China	CHN								11	BEVERAGES	1	No Quantity							2437318			0
S3	2016	2016	2016	2	0	2	Export	428	Latvia	LVA	188	Costa Rica	CRI								11	BEVERAGES	1	No Quantity							22			0
S3	2016	2016	2016	2	0	2	Export	428	Latvia	LVA	191	Croatia	HRV								11	BEVERAGES	1	No Quantity							11173			0
S3	2016	2016	2016	2	0	2	Export	428	Latvia	LVA	192	Cuba	CUB								11	BEVERAGES	1	No Quantity							6			0
S3	2016	2016	2016	2	0	2	Export	428	Latvia	LVA	196	Cyprus	CYP								11	BEVERAGES	1	No Quantity							1354569			0
S3	2016	2016	2016	2	0	2	Export	428	Latvia	LVA	203	Czechia	CZE								11	BEVERAGES	1	No Quantity							2003444			0
S3	2016	2016	2016	2	0	2	Export	428	Latvia	LVA	204	Benin	BEN								11	BEVERAGES	1	No Quantity							2558			0
S3	2016	2016	2016	2	0	2	Export	428	Latvia	LVA	208	Denmark	DNK								11	BEVERAGES	1	No Quantity							273803			0
S3	2016	2016	2016	2	0	2	Export	428	Latvia	LVA	214	Dominican Rep.	DOM								11	BEVERAGES	1	No Quantity							597014			0
S3	2016	2016	2016	2	0	2	Export	428	Latvia	LVA	222	El Salvador	SLV								11	BEVERAGES	1	No Quantity							38718			0
S3	2016	2016	2016	2	0	2	Export	428	Latvia	LVA	231	Ethiopia	ETH								11	BEVERAGES	1	No Quantity							177250			0
S3	2016	2016	2016	2	0	2	Export	428	Latvia	LVA	233	Estonia	EST								11	BEVERAGES	1	No Quantity							11495300			0
S3	2016	2016	2016	2	0	2	Export	428	Latvia	LVA	246	Finland	FIN								11	BEVERAGES	1	No Quantity							424696			0
S3	2016	2016	2016	2	0	2	Export	428	Latvia	LVA	251	France	FRA								11	BEVERAGES	1	No Quantity							245784			0
S3	2016	2016	2016	2	0	2	Export	428	Latvia	LVA	262	Djibouti	DJI								11	BEVERAGES	1	No Quantity							13193			0
S3	2016	2016	2016	2	0	2	Export	428	Latvia	LVA	268	Georgia	GEO								11	BEVERAGES	1	No Quantity							4423246			0
S3	2016	2016	2016	2	0	2	Export	428	Latvia	LVA	276	Germany	DEU								11	BEVERAGES	1	No Quantity							1879946			0
S3	2016	2016	2016	2	0	2	Export	428	Latvia	LVA	288	Ghana	GHA								11	BEVERAGES	1	No Quantity							258933			0
S3	2016	2016	2016	2	0	2	Export	428	Latvia	LVA	292	Gibraltar	GIB								11	BEVERAGES	1	No Quantity							10261			0
S3	2016	2016	2016	2	0	2	Export	428	Latvia	LVA	300	Greece	GRC								11	BEVERAGES	1	No Quantity							1857034			0
S3	2016	2016	2016	2	0	2	Export	428	Latvia	LVA	316	Guam	GUM								11	BEVERAGES	1	No Quantity							12170			0
S3	2016	2016	2016	2	0	2	Export	428	Latvia	LVA	320	Guatemala	GTM								11	BEVERAGES	1	No Quantity							41471			0
S3	2016	2016	2016	2	0	2	Export	428	Latvia	LVA	332	Haiti	HTI								11	BEVERAGES	1	No Quantity							15314			0
S3	2016	2016	2016	2	0	2	Export	428	Latvia	LVA	340	Honduras	HND								11	BEVERAGES	1	No Quantity							11371			0
S3	2016	2016	2016	2	0	2	Export	428	Latvia	LVA	344	China, Hong Kong SAR	HKG								11	BEVERAGES	1	No Quantity							278559			0
S3	2016	2016	2016	2	0	2	Export	428	Latvia	LVA	348	Hungary	HUN								11	BEVERAGES	1	No Quantity							51415			0
S3	2016	2016	2016	2	0	2	Export	428	Latvia	LVA	352	Iceland	ISL								11	BEVERAGES	1	No Quantity							16912			0
S3	2016	2016	2016	2	0	2	Export	428	Latvia	LVA	368	Iraq	IRQ								11	BEVERAGES	1	No Quantity							19235			0
S3	2016	2016	2016	2	0	2	Export	428	Latvia	LVA	372	Ireland	IRL								11	BEVERAGES	1	No Quantity							287263			0
S3	2016	2016	2016	2	0	2	Export	428	Latvia	LVA	376	Israel	ISR								11	BEVERAGES	1	No Quantity							4364540			0
S3	2016	2016	2016	2	0	2	Export	428	Latvia	LVA	381	Italy	ITA								11	BEVERAGES	1	No Quantity							1665798			0
S3	2016	2016	2016	2	0	2	Export	428	Latvia	LVA	388	Jamaica	JAM								11	BEVERAGES	1	No Quantity							20676			0
S3	2016	2016	2016	2	0	2	Export	428	Latvia	LVA	392	Japan	JPN								11	BEVERAGES	1	No Quantity							144081			0
S3	2016	2016	2016	2	0	2	Export	428	Latvia	LVA	398	Kazakhstan	KAZ								11	BEVERAGES	1	No Quantity							12642967			0
S3	2016	2016	2016	2	0	2	Export	428	Latvia	LVA	400	Jordan	JOR								11	BEVERAGES	1	No Quantity							250424			0
S3	2016	2016	2016	2	0	2	Export	428	Latvia	LVA	404	Kenya	KEN								11	BEVERAGES	1	No Quantity							93659			0
S3	2016	2016	2016	2	0	2	Export	428	Latvia	LVA	410	Rep. of Korea	KOR								11	BEVERAGES	1	No Quantity							53780			0
S3	2016	2016	2016	2	0	2	Export	428	Latvia	LVA	417	Kyrgyzstan	KGZ								11	BEVERAGES	1	No Quantity							7681663			0
S3	2016	2016	2016	2	0	2	Export	428	Latvia	LVA	422	Lebanon	LBN								11	BEVERAGES	1	No Quantity							1452487			0
S3	2016	2016	2016	2	0	2	Export	428	Latvia	LVA	440	Lithuania	LTU								11	BEVERAGES	1	No Quantity							21151997			0
S3	2016	2016	2016	2	0	2	Export	428	Latvia	LVA	442	Luxembourg	LUX								11	BEVERAGES	1	No Quantity							42699			0
S3	2016	2016	2016	2	0	2	Export	428	Latvia	LVA	458	Malaysia	MYS								11	BEVERAGES	1	No Quantity							80785			0
S3	2016	2016	2016	2	0	2	Export	428	Latvia	LVA	470	Malta	MLT								11	BEVERAGES	1	No Quantity							95744			0
S3	2016	2016	2016	2	0	2	Export	428	Latvia	LVA	484	Mexico	MEX								11	BEVERAGES	1	No Quantity							1160112			0
S3	2016	2016	2016	2	0	2	Export	428	Latvia	LVA	490	Other Asia, nes									11	BEVERAGES	1	No Quantity							216138			0
S3	2016	2016	2016	2	0	2	Export	428	Latvia	LVA	498	Rep. of Moldova	MDA								11	BEVERAGES	1	No Quantity							197649			0
S3	2016	2016	2016	2	0	2	Export	428	Latvia	LVA	504	Morocco	MAR								11	BEVERAGES	1	No Quantity							14666			0
S3	2016	2016	2016	2	0	2	Export	428	Latvia	LVA	528	Netherlands	NLD								11	BEVERAGES	1	No Quantity							1625984			0
S3	2016	2016	2016	2	0	2	Export	428	Latvia	LVA	531	Curaçao	CUW								11	BEVERAGES	1	No Quantity							69048			0
S3	2016	2016	2016	2	0	2	Export	428	Latvia	LVA	534	Saint Maarten	SXM								11	BEVERAGES	1	No Quantity							60066			0
S3	2016	2016	2016	2	0	2	Export	428	Latvia	LVA	548	Vanuatu	VUT								11	BEVERAGES	1	No Quantity							581			0
S3	2016	2016	2016	2	0	2	Export	428	Latvia	LVA	554	New Zealand	NZL								11	BEVERAGES	1	No Quantity							211599			0
S3	2016	2016	2016	2	0	2	Export	428	Latvia	LVA	558	Nicaragua	NIC								11	BEVERAGES	1	No Quantity							13669			0
S3	2016	2016	2016	2	0	2	Export	428	Latvia	LVA	579	Norway	NOR								11	BEVERAGES	1	No Quantity							1870742			0
S3	2016	2016	2016	2	0	2	Export	428	Latvia	LVA	591	Panama	PAN								11	BEVERAGES	1	No Quantity							409226			0
S3	2016	2016	2016	2	0	2	Export	428	Latvia	LVA	598	Papua New Guinea	PNG								11	BEVERAGES	1	No Quantity							1			0
S3	2016	2016	2016	2	0	2	Export	428	Latvia	LVA	600	Paraguay	PRY								11	BEVERAGES	1	No Quantity							87382			0
S3	2016	2016	2016	2	0	2	Export	428	Latvia	LVA	604	Peru	PER								11	BEVERAGES	1	No Quantity							13589			0
S3	2016	2016	2016	2	0	2	Export	428	Latvia	LVA	608	Philippines	PHL								11	BEVERAGES	1	No Quantity							13370			0
S3	2016	2016	2016	2	0	2	Export	428	Latvia	LVA	616	Poland	POL								11	BEVERAGES	1	No Quantity							625924			0
S3	2016	2016	2016	2	0	2	Export	428	Latvia	LVA	620	Portugal	PRT								11	BEVERAGES	1	No Quantity							208907			0
S3	2016	2016	2016	2	0	2	Export	428	Latvia	LVA	634	Qatar	QAT								11	BEVERAGES	1	No Quantity							75019			0
S3	2016	2016	2016	2	0	2	Export	428	Latvia	LVA	642	Romania	ROU								11	BEVERAGES	1	No Quantity							333874			0
S3	2016	2016	2016	2	0	2	Export	428	Latvia	LVA	643	Russian Federation	RUS								11	BEVERAGES	1	No Quantity							264484242			0
S3	2016	2016	2016	2	0	2	Export	428	Latvia	LVA	659	Saint Kitts and Nevis	KNA								11	BEVERAGES	1	No Quantity							259			0
S3	2016	2016	2016	2	0	2	Export	428	Latvia	LVA	674	San Marino	SMR								11	BEVERAGES	1	No Quantity							8			0
S3	2016	2016	2016	2	0	2	Export	428	Latvia	LVA	682	Saudi Arabia	SAU								11	BEVERAGES	1	No Quantity							9410			0
S3	2016	2016	2016	2	0	2	Export	428	Latvia	LVA	699	India	IND								11	BEVERAGES	1	No Quantity							114881			0
S3	2016	2016	2016	2	0	2	Export	428	Latvia	LVA	702	Singapore	SGP								11	BEVERAGES	1	No Quantity							719594			0
S3	2016	2016	2016	2	0	2	Export	428	Latvia	LVA	703	Slovakia	SVK								11	BEVERAGES	1	No Quantity							405228			0
S3	2016	2016	2016	2	0	2	Export	428	Latvia	LVA	704	Viet Nam	VNM								11	BEVERAGES	1	No Quantity							36680			0
S3	2016	2016	2016	2	0	2	Export	428	Latvia	LVA	705	Slovenia	SVN								11	BEVERAGES	1	No Quantity							501356			0
S3	2016	2016	2016	2	0	2	Export	428	Latvia	LVA	710	South Africa	ZAF								11	BEVERAGES	1	No Quantity							54755			0
S3	2016	2016	2016	2	0	2	Export	428	Latvia	LVA	724	Spain	ESP								11	BEVERAGES	1	No Quantity							2133165			0
S3	2016	2016	2016	2	0	2	Export	428	Latvia	LVA	752	Sweden	SWE								11	BEVERAGES	1	No Quantity							140789			0
S3	2016	2016	2016	2	0	2	Export	428	Latvia	LVA	757	Switzerland	CHE								11	BEVERAGES	1	No Quantity							335204			0
S3	2016	2016	2016	2	0	2	Export	428	Latvia	LVA	760	Syria	SYR								11	BEVERAGES	1	No Quantity							49710			0
S3	2016	2016	2016	2	0	2	Export	428	Latvia	LVA	762	Tajikistan	TJK								11	BEVERAGES	1	No Quantity							81673			0
S3	2016	2016	2016	2	0	2	Export	428	Latvia	LVA	764	Thailand	THA								11	BEVERAGES	1	No Quantity							79456			0
S3	2016	2016	2016	2	0	2	Export	428	Latvia	LVA	780	Trinidad and Tobago	TTO								11	BEVERAGES	1	No Quantity							17352			0
S3	2016	2016	2016	2	0	2	Export	428	Latvia	LVA	784	United Arab Emirates	ARE								11	BEVERAGES	1	No Quantity							1744644			0
S3	2016	2016	2016	2	0	2	Export	428	Latvia	LVA	788	Tunisia	TUN								11	BEVERAGES	1	No Quantity							4			0
S3	2016	2016	2016	2	0	2	Export	428	Latvia	LVA	792	Turkey	TUR								11	BEVERAGES	1	No Quantity							314482			0
S3	2016	2016	2016	2	0	2	Export	428	Latvia	LVA	795	Turkmenistan	TKM								11	BEVERAGES	1	No Quantity							185643			0
S3	2016	2016	2016	2	0	2	Export	428	Latvia	LVA	804	Ukraine	UKR								11	BEVERAGES	1	No Quantity							18063131			0
S3	2016	2016	2016	2	0	2	Export	428	Latvia	LVA	818	Egypt	EGY								11	BEVERAGES	1	No Quantity							31773			0
S3	2016	2016	2016	2	0	2	Export	428	Latvia	LVA	826	United Kingdom	GBR								11	BEVERAGES	1	No Quantity							4185396			0
S3	2016	2016	2016	2	0	2	Export	428	Latvia	LVA	837	Bunkers									11	BEVERAGES	1	No Quantity							119758			0
S3	2016	2016	2016	2	0	2	Export	428	Latvia	LVA	842	USA	USA								11	BEVERAGES	1	No Quantity							23075749			0
S3	2016	2016	2016	2	0	2	Export	428	Latvia	LVA	858	Uruguay	URY								11	BEVERAGES	1	No Quantity							54673			0
S3	2016	2016	2016	2	0	2	Export	428	Latvia	LVA	860	Uzbekistan	UZB								11	BEVERAGES	1	No Quantity							853535			0
S3	2016	2016	2016	2	0	2	Export	428	Latvia	LVA	899	Areas, nes									11	BEVERAGES	1	No Quantity							3095065			0
S3	2016	2016	2016	2	0	2	Export	422	Lebanon	LBN	0	World	WLD								12	TOBACCO,TOBACCO MANUFACT	1	No Quantity							22206165			0
S3	2016	2016	2016	2	0	2	Export	422	Lebanon	LBN	31	Azerbaijan	AZE								12	TOBACCO,TOBACCO MANUFACT	1	No Quantity							198103			0
S3	2016	2016	2016	2	0	2	Export	422	Lebanon	LBN	56	Belgium	BEL								12	TOBACCO,TOBACCO MANUFACT	1	No Quantity							5955014			0
S3	2016	2016	2016	2	0	2	Export	422	Lebanon	LBN	100	Bulgaria	BGR								12	TOBACCO,TOBACCO MANUFACT	1	No Quantity							5335671			0
S3	2016	2016	2016	2	0	2	Export	422	Lebanon	LBN	120	Cameroon	CMR								12	TOBACCO,TOBACCO MANUFACT	1	No Quantity							9660			0
S3	2016	2016	2016	2	0	2	Export	422	Lebanon	LBN	178	Congo	COG								12	TOBACCO,TOBACCO MANUFACT	1	No Quantity							2388			0
S3	2016	2016	2016	2	0	2	Export	422	Lebanon	LBN	226	Equatorial Guinea	GNQ								12	TOBACCO,TOBACCO MANUFACT	1	No Quantity							5000			0
S3	2016	2016	2016	2	0	2	Export	422	Lebanon	LBN	266	Gabon	GAB								12	TOBACCO,TOBACCO MANUFACT	1	No Quantity							14838			0
S3	2016	2016	2016	2	0	2	Export	422	Lebanon	LBN	276	Germany	DEU								12	TOBACCO,TOBACCO MANUFACT	1	No Quantity							18703			0
S3	2016	2016	2016	2	0	2	Export	422	Lebanon	LBN	300	Greece	GRC								12	TOBACCO,TOBACCO MANUFACT	1	No Quantity							1028725			0
S3	2016	2016	2016	2	0	2	Export	422	Lebanon	LBN	324	Guinea	GIN								12	TOBACCO,TOBACCO MANUFACT	1	No Quantity							42092			0
S3	2016	2016	2016	2	0	2	Export	422	Lebanon	LBN	384	Côte d'Ivoire	CIV								12	TOBACCO,TOBACCO MANUFACT	1	No Quantity							514			0
S3	2016	2016	2016	2	0	2	Export	422	Lebanon	LBN	566	Nigeria	NGA								12	TOBACCO,TOBACCO MANUFACT	1	No Quantity							975			0
S3	2016	2016	2016	2	0	2	Export	422	Lebanon	LBN	686	Senegal	SEN								12	TOBACCO,TOBACCO MANUFACT	1	No Quantity							1170			0
S3	2016	2016	2016	2	0	2	Export	422	Lebanon	LBN	807	North Macedonia	MKD								12	TOBACCO,TOBACCO MANUFACT	1	No Quantity							6644617			0
S3	2016	2016	2016	2	0	2	Export	422	Lebanon	LBN	818	Egypt	EGY								12	TOBACCO,TOBACCO MANUFACT	1	No Quantity							1309068			0
S3	2016	2016	2016	2	0	2	Export	422	Lebanon	LBN	838	Free Zones									12	TOBACCO,TOBACCO MANUFACT	1	No Quantity							1129511			0
S3	2016	2016	2016	2	0	2	Export	422	Lebanon	LBN	842	USA	USA								12	TOBACCO,TOBACCO MANUFACT	1	No Quantity							16545			0
S3	2016	2016	2016	2	0	2	Export	422	Lebanon	LBN	858	Uruguay	URY								12	TOBACCO,TOBACCO MANUFACT	1	No Quantity							493571			0
S3	2016	2016	2016	2	0	2	Export	428	Latvia	LVA	0	World	WLD								12	TOBACCO,TOBACCO MANUFACT	1	No Quantity							39990551			0
S3	2016	2016	2016	2	0	2	Export	428	Latvia	LVA	28	Antigua and Barbuda	ATG								12	TOBACCO,TOBACCO MANUFACT	1	No Quantity							1653			0
S3	2016	2016	2016	2	0	2	Export	428	Latvia	LVA	56	Belgium	BEL								12	TOBACCO,TOBACCO MANUFACT	1	No Quantity							1182			0
S3	2016	2016	2016	2	0	2	Export	428	Latvia	LVA	196	Cyprus	CYP								12	TOBACCO,TOBACCO MANUFACT	1	No Quantity							33227			0
S3	2016	2016	2016	2	0	2	Export	428	Latvia	LVA	203	Czechia	CZE								12	TOBACCO,TOBACCO MANUFACT	1	No Quantity							66558			0
S3	2016	2016	2016	2	0	2	Export	428	Latvia	LVA	208	Denmark	DNK								12	TOBACCO,TOBACCO MANUFACT	1	No Quantity							21608			0
S3	2016	2016	2016	2	0	2	Export	428	Latvia	LVA	233	Estonia	EST								12	TOBACCO,TOBACCO MANUFACT	1	No Quantity							16198635			0
S3	2016	2016	2016	2	0	2	Export	428	Latvia	LVA	246	Finland	FIN								12	TOBACCO,TOBACCO MANUFACT	1	No Quantity							1466			0
S3	2016	2016	2016	2	0	2	Export	428	Latvia	LVA	268	Georgia	GEO								12	TOBACCO,TOBACCO MANUFACT	1	No Quantity							362004			0
S3	2016	2016	2016	2	0	2	Export	428	Latvia	LVA	276	Germany	DEU								12	TOBACCO,TOBACCO MANUFACT	1	No Quantity							2608			0
S3	2016	2016	2016	2	0	2	Export	428	Latvia	LVA	292	Gibraltar	GIB								12	TOBACCO,TOBACCO MANUFACT	1	No Quantity							193			0
S3	2016	2016	2016	2	0	2	Export	428	Latvia	LVA	300	Greece	GRC								12	TOBACCO,TOBACCO MANUFACT	1	No Quantity							1555			0
S3	2016	2016	2016	2	0	2	Export	428	Latvia	LVA	352	Iceland	ISL								12	TOBACCO,TOBACCO MANUFACT	1	No Quantity							299			0
S3	2016	2016	2016	2	0	2	Export	428	Latvia	LVA	372	Ireland	IRL								12	TOBACCO,TOBACCO MANUFACT	1	No Quantity							50060			0
S3	2016	2016	2016	2	0	2	Export	428	Latvia	LVA	376	Israel	ISR								12	TOBACCO,TOBACCO MANUFACT	1	No Quantity							59			0
S3	2016	2016	2016	2	0	2	Export	428	Latvia	LVA	381	Italy	ITA								12	TOBACCO,TOBACCO MANUFACT	1	No Quantity							4371			0
S3	2016	2016	2016	2	0	2	Export	428	Latvia	LVA	440	Lithuania	LTU								12	TOBACCO,TOBACCO MANUFACT	1	No Quantity							19669527			0
S3	2016	2016	2016	2	0	2	Export	428	Latvia	LVA	442	Luxembourg	LUX								12	TOBACCO,TOBACCO MANUFACT	1	No Quantity							3893			0
S3	2016	2016	2016	2	0	2	Export	428	Latvia	LVA	470	Malta	MLT								12	TOBACCO,TOBACCO MANUFACT	1	No Quantity							24903			0
S3	2016	2016	2016	2	0	2	Export	428	Latvia	LVA	528	Netherlands	NLD								12	TOBACCO,TOBACCO MANUFACT	1	No Quantity							5548			0
S3	2016	2016	2016	2	0	2	Export	428	Latvia	LVA	579	Norway	NOR								12	TOBACCO,TOBACCO MANUFACT	1	No Quantity							1340116			0
S3	2016	2016	2016	2	0	2	Export	428	Latvia	LVA	591	Panama	PAN								12	TOBACCO,TOBACCO MANUFACT	1	No Quantity							91			0
S3	2016	2016	2016	2	0	2	Export	428	Latvia	LVA	616	Poland	POL								12	TOBACCO,TOBACCO MANUFACT	1	No Quantity							133			0
S3	2016	2016	2016	2	0	2	Export	428	Latvia	LVA	643	Russian Federation	RUS								12	TOBACCO,TOBACCO MANUFACT	1	No Quantity							983189			0
S3	2016	2016	2016	2	0	2	Export	428	Latvia	LVA	659	Saint Kitts and Nevis	KNA								12	TOBACCO,TOBACCO MANUFACT	1	No Quantity							3842			0
S3	2016	2016	2016	2	0	2	Export	428	Latvia	LVA	702	Singapore	SGP								12	TOBACCO,TOBACCO MANUFACT	1	No Quantity							6090			0
S3	2016	2016	2016	2	0	2	Export	428	Latvia	LVA	757	Switzerland	CHE								12	TOBACCO,TOBACCO MANUFACT	1	No Quantity							552			0
S3	2016	2016	2016	2	0	2	Export	428	Latvia	LVA	792	Turkey	TUR								12	TOBACCO,TOBACCO MANUFACT	1	No Quantity							5551			0
S3	2016	2016	2016	2	0	2	Export	428	Latvia	LVA	804	Ukraine	UKR								12	TOBACCO,TOBACCO MANUFACT	1	No Quantity							52876			0
S3	2016	2016	2016	2	0	2	Export	428	Latvia	LVA	826	United Kingdom	GBR								12	TOBACCO,TOBACCO MANUFACT	1	No Quantity							10247			0
S3	2016	2016	2016	2	0	2	Export	428	Latvia	LVA	837	Bunkers									12	TOBACCO,TOBACCO MANUFACT	1	No Quantity							612101			0
S3	2016	2016	2016	2	0	2	Export	428	Latvia	LVA	899	Areas, nes									12	TOBACCO,TOBACCO MANUFACT	1	No Quantity							526416			0
S3	2016	2016	2016	2	0	2	Export	422	Lebanon	LBN	0	World	WLD								21	HIDES,SKINS,FURSKINS,RAW	1	No Quantity							2336932			0
S3	2016	2016	2016	2	0	2	Export	422	Lebanon	LBN	156	China	CHN								21	HIDES,SKINS,FURSKINS,RAW	1	No Quantity							15242			0
S3	2016	2016	2016	2	0	2	Export	422	Lebanon	LBN	191	Croatia	HRV								21	HIDES,SKINS,FURSKINS,RAW	1	No Quantity							5676			0
S3	2016	2016	2016	2	0	2	Export	422	Lebanon	LBN	360	Indonesia	IDN								21	HIDES,SKINS,FURSKINS,RAW	1	No Quantity							5199			0
S3	2016	2016	2016	2	0	2	Export	422	Lebanon	LBN	381	Italy	ITA								21	HIDES,SKINS,FURSKINS,RAW	1	No Quantity							127321			0
S3	2016	2016	2016	2	0	2	Export	422	Lebanon	LBN	490	Other Asia, nes									21	HIDES,SKINS,FURSKINS,RAW	1	No Quantity							45666			0
S3	2016	2016	2016	2	0	2	Export	422	Lebanon	LBN	566	Nigeria	NGA								21	HIDES,SKINS,FURSKINS,RAW	1	No Quantity							267938			0
S3	2016	2016	2016	2	0	2	Export	422	Lebanon	LBN	586	Pakistan	PAK								21	HIDES,SKINS,FURSKINS,RAW	1	No Quantity							12009			0
S3	2016	2016	2016	2	0	2	Export	422	Lebanon	LBN	620	Portugal	PRT								21	HIDES,SKINS,FURSKINS,RAW	1	No Quantity							154290			0
S3	2016	2016	2016	2	0	2	Export	422	Lebanon	LBN	699	India	IND								21	HIDES,SKINS,FURSKINS,RAW	1	No Quantity							64868			0
S3	2016	2016	2016	2	0	2	Export	422	Lebanon	LBN	724	Spain	ESP								21	HIDES,SKINS,FURSKINS,RAW	1	No Quantity							91704			0
S3	2016	2016	2016	2	0	2	Export	422	Lebanon	LBN	760	Syria	SYR								21	HIDES,SKINS,FURSKINS,RAW	1	No Quantity							141490			0
S3	2016	2016	2016	2	0	2	Export	422	Lebanon	LBN	788	Tunisia	TUN								21	HIDES,SKINS,FURSKINS,RAW	1	No Quantity							20458			0
S3	2016	2016	2016	2	0	2	Export	422	Lebanon	LBN	792	Turkey	TUR								21	HIDES,SKINS,FURSKINS,RAW	1	No Quantity							296916			0
S3	2016	2016	2016	2	0	2	Export	422	Lebanon	LBN	818	Egypt	EGY								21	HIDES,SKINS,FURSKINS,RAW	1	No Quantity							1088155			0
S3	2016	2016	2016	2	0	2	Export	428	Latvia	LVA	0	World	WLD								21	HIDES,SKINS,FURSKINS,RAW	1	No Quantity							13447140			0
S3	2016	2016	2016	2	0	2	Export	428	Latvia	LVA	56	Belgium	BEL								21	HIDES,SKINS,FURSKINS,RAW	1	No Quantity							141499			0
S3	2016	2016	2016	2	0	2	Export	428	Latvia	LVA	208	Denmark	DNK								21	HIDES,SKINS,FURSKINS,RAW	1	No Quantity							3758938			0
S3	2016	2016	2016	2	0	2	Export	428	Latvia	LVA	233	Estonia	EST								21	HIDES,SKINS,FURSKINS,RAW	1	No Quantity							284309			0
S3	2016	2016	2016	2	0	2	Export	428	Latvia	LVA	246	Finland	FIN								21	HIDES,SKINS,FURSKINS,RAW	1	No Quantity							2068809			0
S3	2016	2016	2016	2	0	2	Export	428	Latvia	LVA	251	France	FRA								21	HIDES,SKINS,FURSKINS,RAW	1	No Quantity							1061			0
S3	2016	2016	2016	2	0	2	Export	428	Latvia	LVA	276	Germany	DEU								21	HIDES,SKINS,FURSKINS,RAW	1	No Quantity							494717			0
S3	2016	2016	2016	2	0	2	Export	428	Latvia	LVA	381	Italy	ITA								21	HIDES,SKINS,FURSKINS,RAW	1	No Quantity							171584			0
S3	2016	2016	2016	2	0	2	Export	428	Latvia	LVA	440	Lithuania	LTU								21	HIDES,SKINS,FURSKINS,RAW	1	No Quantity							1496478			0
S3	2016	2016	2016	2	0	2	Export	428	Latvia	LVA	528	Netherlands	NLD								21	HIDES,SKINS,FURSKINS,RAW	1	No Quantity							415808			0
S3	2016	2016	2016	2	0	2	Export	428	Latvia	LVA	616	Poland	POL								21	HIDES,SKINS,FURSKINS,RAW	1	No Quantity							4613937			0
S3	2016	2016	2016	2	0	2	Export	422	Lebanon	LBN	0	World	WLD								22	OIL SEED,OLEAGINUS FRUIT	1	No Quantity							588144			0
S3	2016	2016	2016	2	0	2	Export	422	Lebanon	LBN	24	Angola	AGO								22	OIL SEED,OLEAGINUS FRUIT	1	No Quantity							4			0
S3	2016	2016	2016	2	0	2	Export	422	Lebanon	LBN	36	Australia	AUS								22	OIL SEED,OLEAGINUS FRUIT	1	No Quantity							5989			0
S3	2016	2016	2016	2	0	2	Export	422	Lebanon	LBN	48	Bahrain	BHR								22	OIL SEED,OLEAGINUS FRUIT	1	No Quantity							17164			0
S3	2016	2016	2016	2	0	2	Export	422	Lebanon	LBN	124	Canada	CAN								22	OIL SEED,OLEAGINUS FRUIT	1	No Quantity							2305			0
S3	2016	2016	2016	2	0	2	Export	422	Lebanon	LBN	140	Central African Rep.	CAF								22	OIL SEED,OLEAGINUS FRUIT	1	No Quantity							1210			0
S3	2016	2016	2016	2	0	2	Export	422	Lebanon	LBN	156	China	CHN								22	OIL SEED,OLEAGINUS FRUIT	1	No Quantity							64060			0
S3	2016	2016	2016	2	0	2	Export	422	Lebanon	LBN	178	Congo	COG								22	OIL SEED,OLEAGINUS FRUIT	1	No Quantity							8116			0
S3	2016	2016	2016	2	0	2	Export	422	Lebanon	LBN	204	Benin	BEN								22	OIL SEED,OLEAGINUS FRUIT	1	No Quantity							914			0
S3	2016	2016	2016	2	0	2	Export	422	Lebanon	LBN	251	France	FRA								22	OIL SEED,OLEAGINUS FRUIT	1	No Quantity							650			0
S3	2016	2016	2016	2	0	2	Export	422	Lebanon	LBN	266	Gabon	GAB								22	OIL SEED,OLEAGINUS FRUIT	1	No Quantity							1860			0
S3	2016	2016	2016	2	0	2	Export	422	Lebanon	LBN	276	Germany	DEU								22	OIL SEED,OLEAGINUS FRUIT	1	No Quantity							2024			0
S3	2016	2016	2016	2	0	2	Export	422	Lebanon	LBN	288	Ghana	GHA								22	OIL SEED,OLEAGINUS FRUIT	1	No Quantity							1219			0
S3	2016	2016	2016	2	0	2	Export	422	Lebanon	LBN	324	Guinea	GIN								22	OIL SEED,OLEAGINUS FRUIT	1	No Quantity							2479			0
S3	2016	2016	2016	2	0	2	Export	422	Lebanon	LBN	364	Iran	IRN								22	OIL SEED,OLEAGINUS FRUIT	1	No Quantity							408			0
S3	2016	2016	2016	2	0	2	Export	422	Lebanon	LBN	368	Iraq	IRQ								22	OIL SEED,OLEAGINUS FRUIT	1	No Quantity							53			0
S3	2016	2016	2016	2	0	2	Export	422	Lebanon	LBN	384	Côte d'Ivoire	CIV								22	OIL SEED,OLEAGINUS FRUIT	1	No Quantity							5376			0
S3	2016	2016	2016	2	0	2	Export	422	Lebanon	LBN	400	Jordan	JOR								22	OIL SEED,OLEAGINUS FRUIT	1	No Quantity							209786			0
S3	2016	2016	2016	2	0	2	Export	422	Lebanon	LBN	414	Kuwait	KWT								22	OIL SEED,OLEAGINUS FRUIT	1	No Quantity							1931			0
S3	2016	2016	2016	2	0	2	Export	422	Lebanon	LBN	430	Liberia	LBR								22	OIL SEED,OLEAGINUS FRUIT	1	No Quantity							25			0
S3	2016	2016	2016	2	0	2	Export	422	Lebanon	LBN	458	Malaysia	MYS								22	OIL SEED,OLEAGINUS FRUIT	1	No Quantity							14784			0
S3	2016	2016	2016	2	0	2	Export	422	Lebanon	LBN	466	Mali	MLI								22	OIL SEED,OLEAGINUS FRUIT	1	No Quantity							264			0
S3	2016	2016	2016	2	0	2	Export	422	Lebanon	LBN	499	Montenegro	MNE								22	OIL SEED,OLEAGINUS FRUIT	1	No Quantity							115			0
S3	2016	2016	2016	2	0	2	Export	422	Lebanon	LBN	512	Oman	OMN								22	OIL SEED,OLEAGINUS FRUIT	1	No Quantity							96			0
S3	2016	2016	2016	2	0	2	Export	422	Lebanon	LBN	579	Norway	NOR								22	OIL SEED,OLEAGINUS FRUIT	1	No Quantity							1660			0
S3	2016	2016	2016	2	0	2	Export	422	Lebanon	LBN	591	Panama	PAN								22	OIL SEED,OLEAGINUS FRUIT	1	No Quantity							221			0
S3	2016	2016	2016	2	0	2	Export	422	Lebanon	LBN	634	Qatar	QAT								22	OIL SEED,OLEAGINUS FRUIT	1	No Quantity							1152			0
S3	2016	2016	2016	2	0	2	Export	422	Lebanon	LBN	642	Romania	ROU								22	OIL SEED,OLEAGINUS FRUIT	1	No Quantity							458			0
S3	2016	2016	2016	2	0	2	Export	422	Lebanon	LBN	643	Russian Federation	RUS								22	OIL SEED,OLEAGINUS FRUIT	1	No Quantity							200			0
S3	2016	2016	2016	2	0	2	Export	422	Lebanon	LBN	682	Saudi Arabia	SAU								22	OIL SEED,OLEAGINUS FRUIT	1	No Quantity							18214			0
S3	2016	2016	2016	2	0	2	Export	422	Lebanon	LBN	686	Senegal	SEN								22	OIL SEED,OLEAGINUS FRUIT	1	No Quantity							1188			0
S3	2016	2016	2016	2	0	2	Export	422	Lebanon	LBN	694	Sierra Leone	SLE								22	OIL SEED,OLEAGINUS FRUIT	1	No Quantity							2397			0
S3	2016	2016	2016	2	0	2	Export	422	Lebanon	LBN	752	Sweden	SWE								22	OIL SEED,OLEAGINUS FRUIT	1	No Quantity							18030			0
S3	2016	2016	2016	2	0	2	Export	422	Lebanon	LBN	757	Switzerland	CHE								22	OIL SEED,OLEAGINUS FRUIT	1	No Quantity							11110			0
S3	2016	2016	2016	2	0	2	Export	422	Lebanon	LBN	760	Syria	SYR								22	OIL SEED,OLEAGINUS FRUIT	1	No Quantity							84900			0
S3	2016	2016	2016	2	0	2	Export	422	Lebanon	LBN	768	Togo	TGO								22	OIL SEED,OLEAGINUS FRUIT	1	No Quantity							466			0
S3	2016	2016	2016	2	0	2	Export	422	Lebanon	LBN	784	United Arab Emirates	ARE								22	OIL SEED,OLEAGINUS FRUIT	1	No Quantity							140			0
S3	2016	2016	2016	2	0	2	Export	422	Lebanon	LBN	792	Turkey	TUR								22	OIL SEED,OLEAGINUS FRUIT	1	No Quantity							68156			0
S3	2016	2016	2016	2	0	2	Export	422	Lebanon	LBN	818	Egypt	EGY								22	OIL SEED,OLEAGINUS FRUIT	1	No Quantity							19881			0
S3	2016	2016	2016	2	0	2	Export	422	Lebanon	LBN	826	United Kingdom	GBR								22	OIL SEED,OLEAGINUS FRUIT	1	No Quantity							2245			0
S3	2016	2016	2016	2	0	2	Export	422	Lebanon	LBN	842	USA	USA								22	OIL SEED,OLEAGINUS FRUIT	1	No Quantity							16672			0
S3	2016	2016	2016	2	0	2	Export	422	Lebanon	LBN	862	Venezuela	VEN								22	OIL SEED,OLEAGINUS FRUIT	1	No Quantity							222			0
S3	2016	2016	2016	2	0	2	Export	428	Latvia	LVA	0	World	WLD								22	OIL SEED,OLEAGINUS FRUIT	1	No Quantity							97305117			0
S3	2016	2016	2016	2	0	2	Export	428	Latvia	LVA	31	Azerbaijan	AZE								22	OIL SEED,OLEAGINUS FRUIT	1	No Quantity							2870			0
S3	2016	2016	2016	2	0	2	Export	428	Latvia	LVA	56	Belgium	BEL								22	OIL SEED,OLEAGINUS FRUIT	1	No Quantity							12718437			0
S3	2016	2016	2016	2	0	2	Export	428	Latvia	LVA	100	Bulgaria	BGR								22	OIL SEED,OLEAGINUS FRUIT	1	No Quantity							470			0
S3	2016	2016	2016	2	0	2	Export	428	Latvia	LVA	112	Belarus	BLR								22	OIL SEED,OLEAGINUS FRUIT	1	No Quantity							53827			0
S3	2016	2016	2016	2	0	2	Export	428	Latvia	LVA	124	Canada	CAN								22	OIL SEED,OLEAGINUS FRUIT	1	No Quantity							69			0
S3	2016	2016	2016	2	0	2	Export	428	Latvia	LVA	203	Czechia	CZE								22	OIL SEED,OLEAGINUS FRUIT	1	No Quantity							2304			0
S3	2016	2016	2016	2	0	2	Export	428	Latvia	LVA	208	Denmark	DNK								22	OIL SEED,OLEAGINUS FRUIT	1	No Quantity							11007773			0
S3	2016	2016	2016	2	0	2	Export	428	Latvia	LVA	233	Estonia	EST								22	OIL SEED,OLEAGINUS FRUIT	1	No Quantity							2438466			0
S3	2016	2016	2016	2	0	2	Export	428	Latvia	LVA	246	Finland	FIN								22	OIL SEED,OLEAGINUS FRUIT	1	No Quantity							3845045			0
S3	2016	2016	2016	2	0	2	Export	428	Latvia	LVA	251	France	FRA								22	OIL SEED,OLEAGINUS FRUIT	1	No Quantity							400881			0
S3	2016	2016	2016	2	0	2	Export	428	Latvia	LVA	276	Germany	DEU								22	OIL SEED,OLEAGINUS FRUIT	1	No Quantity							32279764			0
S3	2016	2016	2016	2	0	2	Export	428	Latvia	LVA	300	Greece	GRC								22	OIL SEED,OLEAGINUS FRUIT	1	No Quantity							19934			0
S3	2016	2016	2016	2	0	2	Export	428	Latvia	LVA	348	Hungary	HUN								22	OIL SEED,OLEAGINUS FRUIT	1	No Quantity							30685			0
S3	2016	2016	2016	2	0	2	Export	428	Latvia	LVA	372	Ireland	IRL								22	OIL SEED,OLEAGINUS FRUIT	1	No Quantity							7358			0
S3	2016	2016	2016	2	0	2	Export	428	Latvia	LVA	381	Italy	ITA								22	OIL SEED,OLEAGINUS FRUIT	1	No Quantity							10374			0
S3	2016	2016	2016	2	0	2	Export	428	Latvia	LVA	398	Kazakhstan	KAZ								22	OIL SEED,OLEAGINUS FRUIT	1	No Quantity							85836			0
S3	2016	2016	2016	2	0	2	Export	428	Latvia	LVA	440	Lithuania	LTU								22	OIL SEED,OLEAGINUS FRUIT	1	No Quantity							16012473			0
S3	2016	2016	2016	2	0	2	Export	428	Latvia	LVA	528	Netherlands	NLD								22	OIL SEED,OLEAGINUS FRUIT	1	No Quantity							4248387			0
S3	2016	2016	2016	2	0	2	Export	428	Latvia	LVA	579	Norway	NOR								22	OIL SEED,OLEAGINUS FRUIT	1	No Quantity							1331789			0
S3	2016	2016	2016	2	0	2	Export	428	Latvia	LVA	616	Poland	POL								22	OIL SEED,OLEAGINUS FRUIT	1	No Quantity							8426			0
S3	2016	2016	2016	2	0	2	Export	428	Latvia	LVA	643	Russian Federation	RUS								22	OIL SEED,OLEAGINUS FRUIT	1	No Quantity							6865			0
S3	2016	2016	2016	2	0	2	Export	428	Latvia	LVA	705	Slovenia	SVN								22	OIL SEED,OLEAGINUS FRUIT	1	No Quantity							1359			0
S3	2016	2016	2016	2	0	2	Export	428	Latvia	LVA	724	Spain	ESP								22	OIL SEED,OLEAGINUS FRUIT	1	No Quantity							11			0
S3	2016	2016	2016	2	0	2	Export	428	Latvia	LVA	752	Sweden	SWE								22	OIL SEED,OLEAGINUS FRUIT	1	No Quantity							889279			0
S3	2016	2016	2016	2	0	2	Export	428	Latvia	LVA	826	United Kingdom	GBR								22	OIL SEED,OLEAGINUS FRUIT	1	No Quantity							11902435			0
S3	2016	2016	2016	2	0	2	Export	422	Lebanon	LBN	0	World	WLD								23	CRUDE RUBBER	1	No Quantity							23273			0
S3	2016	2016	2016	2	0	2	Export	422	Lebanon	LBN	56	Belgium	BEL								23	CRUDE RUBBER	1	No Quantity							8952			0
S3	2016	2016	2016	2	0	2	Export	422	Lebanon	LBN	178	Congo	COG								23	CRUDE RUBBER	1	No Quantity							1251			0
S3	2016	2016	2016	2	0	2	Export	422	Lebanon	LBN	251	France	FRA								23	CRUDE RUBBER	1	No Quantity							9881			0
S3	2016	2016	2016	2	0	2	Export	422	Lebanon	LBN	760	Syria	SYR								23	CRUDE RUBBER	1	No Quantity							700			0
S3	2016	2016	2016	2	0	2	Export	422	Lebanon	LBN	784	United Arab Emirates	ARE								23	CRUDE RUBBER	1	No Quantity							2288			0
S3	2016	2016	2016	2	0	2	Export	422	Lebanon	LBN	826	United Kingdom	GBR								23	CRUDE RUBBER	1	No Quantity							201			0
S3	2016	2016	2016	2	0	2	Export	428	Latvia	LVA	0	World	WLD								23	CRUDE RUBBER	1	No Quantity							1853477			0
S3	2016	2016	2016	2	0	2	Export	428	Latvia	LVA	112	Belarus	BLR								23	CRUDE RUBBER	1	No Quantity							30102			0
S3	2016	2016	2016	2	0	2	Export	428	Latvia	LVA	233	Estonia	EST								23	CRUDE RUBBER	1	No Quantity							599			0
S3	2016	2016	2016	2	0	2	Export	428	Latvia	LVA	246	Finland	FIN								23	CRUDE RUBBER	1	No Quantity							524			0
S3	2016	2016	2016	2	0	2	Export	428	Latvia	LVA	381	Italy	ITA								23	CRUDE RUBBER	1	No Quantity							1377			0
S3	2016	2016	2016	2	0	2	Export	428	Latvia	LVA	440	Lithuania	LTU								23	CRUDE RUBBER	1	No Quantity							13618			0
S3	2016	2016	2016	2	0	2	Export	428	Latvia	LVA	579	Norway	NOR								23	CRUDE RUBBER	1	No Quantity							16916			0
S3	2016	2016	2016	2	0	2	Export	428	Latvia	LVA	616	Poland	POL								23	CRUDE RUBBER	1	No Quantity							95			0
S3	2016	2016	2016	2	0	2	Export	428	Latvia	LVA	643	Russian Federation	RUS								23	CRUDE RUBBER	1	No Quantity							1760351			0
S3	2016	2016	2016	2	0	2	Export	428	Latvia	LVA	699	India	IND								23	CRUDE RUBBER	1	No Quantity							12381			0
S3	2016	2016	2016	2	0	2	Export	428	Latvia	LVA	724	Spain	ESP								23	CRUDE RUBBER	1	No Quantity							211			0
S3	2016	2016	2016	2	0	2	Export	428	Latvia	LVA	792	Turkey	TUR								23	CRUDE RUBBER	1	No Quantity							2545			0
S3	2016	2016	2016	2	0	2	Export	428	Latvia	LVA	804	Ukraine	UKR								23	CRUDE RUBBER	1	No Quantity							6990			0
S3	2016	2016	2016	2	0	2	Export	428	Latvia	LVA	860	Uzbekistan	UZB								23	CRUDE RUBBER	1	No Quantity							7768			0
S3	2016	2016	2016	2	0	2	Export	422	Lebanon	LBN	0	World	WLD								24	CORK AND WOOD	1	No Quantity							1410408			0
S3	2016	2016	2016	2	0	2	Export	422	Lebanon	LBN	24	Angola	AGO								24	CORK AND WOOD	1	No Quantity							1801			0
S3	2016	2016	2016	2	0	2	Export	422	Lebanon	LBN	52	Barbados	BRB								24	CORK AND WOOD	1	No Quantity							34			0
S3	2016	2016	2016	2	0	2	Export	422	Lebanon	LBN	120	Cameroon	CMR								24	CORK AND WOOD	1	No Quantity							1409			0
S3	2016	2016	2016	2	0	2	Export	422	Lebanon	LBN	156	China	CHN								24	CORK AND WOOD	1	No Quantity							20000			0
S3	2016	2016	2016	2	0	2	Export	422	Lebanon	LBN	178	Congo	COG								24	CORK AND WOOD	1	No Quantity							60942			0
S3	2016	2016	2016	2	0	2	Export	422	Lebanon	LBN	226	Equatorial Guinea	GNQ								24	CORK AND WOOD	1	No Quantity							2678			0
S3	2016	2016	2016	2	0	2	Export	422	Lebanon	LBN	262	Djibouti	DJI								24	CORK AND WOOD	1	No Quantity							6131			0
S3	2016	2016	2016	2	0	2	Export	422	Lebanon	LBN	266	Gabon	GAB								24	CORK AND WOOD	1	No Quantity							9999			0
S3	2016	2016	2016	2	0	2	Export	422	Lebanon	LBN	276	Germany	DEU								24	CORK AND WOOD	1	No Quantity							825			0
S3	2016	2016	2016	2	0	2	Export	422	Lebanon	LBN	288	Ghana	GHA								24	CORK AND WOOD	1	No Quantity							7791			0
S3	2016	2016	2016	2	0	2	Export	422	Lebanon	LBN	324	Guinea	GIN								24	CORK AND WOOD	1	No Quantity							84810			0
S3	2016	2016	2016	2	0	2	Export	422	Lebanon	LBN	364	Iran	IRN								24	CORK AND WOOD	1	No Quantity							3010			0
S3	2016	2016	2016	2	0	2	Export	422	Lebanon	LBN	368	Iraq	IRQ								24	CORK AND WOOD	1	No Quantity							794259			0
S3	2016	2016	2016	2	0	2	Export	422	Lebanon	LBN	381	Italy	ITA								24	CORK AND WOOD	1	No Quantity							36538			0
S3	2016	2016	2016	2	0	2	Export	422	Lebanon	LBN	384	Côte d'Ivoire	CIV								24	CORK AND WOOD	1	No Quantity							18853			0
S3	2016	2016	2016	2	0	2	Export	422	Lebanon	LBN	400	Jordan	JOR								24	CORK AND WOOD	1	No Quantity							32928			0
S3	2016	2016	2016	2	0	2	Export	422	Lebanon	LBN	404	Kenya	KEN								24	CORK AND WOOD	1	No Quantity							4642			0
S3	2016	2016	2016	2	0	2	Export	422	Lebanon	LBN	414	Kuwait	KWT								24	CORK AND WOOD	1	No Quantity							70571			0
S3	2016	2016	2016	2	0	2	Export	422	Lebanon	LBN	430	Liberia	LBR								24	CORK AND WOOD	1	No Quantity							30584			0
S3	2016	2016	2016	2	0	2	Export	422	Lebanon	LBN	466	Mali	MLI								24	CORK AND WOOD	1	No Quantity							24576			0
S3	2016	2016	2016	2	0	2	Export	422	Lebanon	LBN	566	Nigeria	NGA								24	CORK AND WOOD	1	No Quantity							1472			0
S3	2016	2016	2016	2	0	2	Export	422	Lebanon	LBN	591	Panama	PAN								24	CORK AND WOOD	1	No Quantity							853			0
S3	2016	2016	2016	2	0	2	Export	422	Lebanon	LBN	643	Russian Federation	RUS								24	CORK AND WOOD	1	No Quantity							21021			0
S3	2016	2016	2016	2	0	2	Export	422	Lebanon	LBN	682	Saudi Arabia	SAU								24	CORK AND WOOD	1	No Quantity							10329			0
S3	2016	2016	2016	2	0	2	Export	422	Lebanon	LBN	686	Senegal	SEN								24	CORK AND WOOD	1	No Quantity							2422			0
S3	2016	2016	2016	2	0	2	Export	422	Lebanon	LBN	690	Seychelles	SYC								24	CORK AND WOOD	1	No Quantity							28638			0
S3	2016	2016	2016	2	0	2	Export	422	Lebanon	LBN	694	Sierra Leone	SLE								24	CORK AND WOOD	1	No Quantity							16677			0
S3	2016	2016	2016	2	0	2	Export	422	Lebanon	LBN	710	South Africa	ZAF								24	CORK AND WOOD	1	No Quantity							500			0
S3	2016	2016	2016	2	0	2	Export	422	Lebanon	LBN	784	United Arab Emirates	ARE								24	CORK AND WOOD	1	No Quantity							89350			0
S3	2016	2016	2016	2	0	2	Export	422	Lebanon	LBN	837	Bunkers									24	CORK AND WOOD	1	No Quantity							26765			0
S3	2016	2016	2016	2	0	2	Export	428	Latvia	LVA	0	World	WLD								24	CORK AND WOOD	1	No Quantity							1195815286			0
S3	2016	2016	2016	2	0	2	Export	428	Latvia	LVA	8	Albania	ALB								24	CORK AND WOOD	1	No Quantity							6451			0
S3	2016	2016	2016	2	0	2	Export	428	Latvia	LVA	12	Algeria	DZA								24	CORK AND WOOD	1	No Quantity							466447			0
S3	2016	2016	2016	2	0	2	Export	428	Latvia	LVA	31	Azerbaijan	AZE								24	CORK AND WOOD	1	No Quantity							29725			0
S3	2016	2016	2016	2	0	2	Export	428	Latvia	LVA	36	Australia	AUS								24	CORK AND WOOD	1	No Quantity							487910			0
S3	2016	2016	2016	2	0	2	Export	428	Latvia	LVA	40	Austria	AUT								24	CORK AND WOOD	1	No Quantity							7689293			0
S3	2016	2016	2016	2	0	2	Export	428	Latvia	LVA	48	Bahrain	BHR								24	CORK AND WOOD	1	No Quantity							21683			0
S3	2016	2016	2016	2	0	2	Export	428	Latvia	LVA	50	Bangladesh	BGD								24	CORK AND WOOD	1	No Quantity							25418			0
S3	2016	2016	2016	2	0	2	Export	428	Latvia	LVA	56	Belgium	BEL								24	CORK AND WOOD	1	No Quantity							24910491			0
S3	2016	2016	2016	2	0	2	Export	428	Latvia	LVA	70	Bosnia Herzegovina	BIH								24	CORK AND WOOD	1	No Quantity							47769			0
S3	2016	2016	2016	2	0	2	Export	428	Latvia	LVA	100	Bulgaria	BGR								24	CORK AND WOOD	1	No Quantity							67744			0
S3	2016	2016	2016	2	0	2	Export	428	Latvia	LVA	112	Belarus	BLR								24	CORK AND WOOD	1	No Quantity							11835			0
S3	2016	2016	2016	2	0	2	Export	428	Latvia	LVA	124	Canada	CAN								24	CORK AND WOOD	1	No Quantity							18676			0
S3	2016	2016	2016	2	0	2	Export	428	Latvia	LVA	144	Sri Lanka	LKA								24	CORK AND WOOD	1	No Quantity							25260			0
S3	2016	2016	2016	2	0	2	Export	428	Latvia	LVA	156	China	CHN								24	CORK AND WOOD	1	No Quantity							53221909			0
S3	2016	2016	2016	2	0	2	Export	428	Latvia	LVA	191	Croatia	HRV								24	CORK AND WOOD	1	No Quantity							55804			0
S3	2016	2016	2016	2	0	2	Export	428	Latvia	LVA	196	Cyprus	CYP								24	CORK AND WOOD	1	No Quantity							550292			0
S3	2016	2016	2016	2	0	2	Export	428	Latvia	LVA	203	Czechia	CZE								24	CORK AND WOOD	1	No Quantity							1560598			0
S3	2016	2016	2016	2	0	2	Export	428	Latvia	LVA	208	Denmark	DNK								24	CORK AND WOOD	1	No Quantity							102974635			0
S3	2016	2016	2016	2	0	2	Export	428	Latvia	LVA	233	Estonia	EST								24	CORK AND WOOD	1	No Quantity							140934295			0
S3	2016	2016	2016	2	0	2	Export	428	Latvia	LVA	234	Faeroe Isds	FRO								24	CORK AND WOOD	1	No Quantity							889314			0
S3	2016	2016	2016	2	0	2	Export	428	Latvia	LVA	246	Finland	FIN								24	CORK AND WOOD	1	No Quantity							19706172			0
S3	2016	2016	2016	2	0	2	Export	428	Latvia	LVA	251	France	FRA								24	CORK AND WOOD	1	No Quantity							23861630			0
S3	2016	2016	2016	2	0	2	Export	428	Latvia	LVA	276	Germany	DEU								24	CORK AND WOOD	1	No Quantity							66112805			0
S3	2016	2016	2016	2	0	2	Export	428	Latvia	LVA	300	Greece	GRC								24	CORK AND WOOD	1	No Quantity							129805			0
S3	2016	2016	2016	2	0	2	Export	428	Latvia	LVA	344	China, Hong Kong SAR	HKG								24	CORK AND WOOD	1	No Quantity							332988			0
S3	2016	2016	2016	2	0	2	Export	428	Latvia	LVA	348	Hungary	HUN								24	CORK AND WOOD	1	No Quantity							2981154			0
S3	2016	2016	2016	2	0	2	Export	428	Latvia	LVA	352	Iceland	ISL								24	CORK AND WOOD	1	No Quantity							3268121			0
S3	2016	2016	2016	2	0	2	Export	428	Latvia	LVA	364	Iran	IRN								24	CORK AND WOOD	1	No Quantity							5695			0
S3	2016	2016	2016	2	0	2	Export	428	Latvia	LVA	368	Iraq	IRQ								24	CORK AND WOOD	1	No Quantity							1362796			0
S3	2016	2016	2016	2	0	2	Export	428	Latvia	LVA	372	Ireland	IRL								24	CORK AND WOOD	1	No Quantity							16931647			0
S3	2016	2016	2016	2	0	2	Export	428	Latvia	LVA	376	Israel	ISR								24	CORK AND WOOD	1	No Quantity							10115988			0
S3	2016	2016	2016	2	0	2	Export	428	Latvia	LVA	381	Italy	ITA								24	CORK AND WOOD	1	No Quantity							15469015			0
S3	2016	2016	2016	2	0	2	Export	428	Latvia	LVA	392	Japan	JPN								24	CORK AND WOOD	1	No Quantity							31295062			0
S3	2016	2016	2016	2	0	2	Export	428	Latvia	LVA	398	Kazakhstan	KAZ								24	CORK AND WOOD	1	No Quantity							43630			0
S3	2016	2016	2016	2	0	2	Export	428	Latvia	LVA	400	Jordan	JOR								24	CORK AND WOOD	1	No Quantity							340211			0
S3	2016	2016	2016	2	0	2	Export	428	Latvia	LVA	410	Rep. of Korea	KOR								24	CORK AND WOOD	1	No Quantity							34619795			0
S3	2016	2016	2016	2	0	2	Export	428	Latvia	LVA	422	Lebanon	LBN								24	CORK AND WOOD	1	No Quantity							6038			0
S3	2016	2016	2016	2	0	2	Export	428	Latvia	LVA	430	Liberia	LBR								24	CORK AND WOOD	1	No Quantity							446			0
S3	2016	2016	2016	2	0	2	Export	428	Latvia	LVA	440	Lithuania	LTU								24	CORK AND WOOD	1	No Quantity							40027952			0
S3	2016	2016	2016	2	0	2	Export	428	Latvia	LVA	442	Luxembourg	LUX								24	CORK AND WOOD	1	No Quantity							127015			0
S3	2016	2016	2016	2	0	2	Export	428	Latvia	LVA	458	Malaysia	MYS								24	CORK AND WOOD	1	No Quantity							1097749			0
S3	2016	2016	2016	2	0	2	Export	428	Latvia	LVA	462	Maldives	MDV								24	CORK AND WOOD	1	No Quantity							20167			0
S3	2016	2016	2016	2	0	2	Export	428	Latvia	LVA	470	Malta	MLT								24	CORK AND WOOD	1	No Quantity							13969			0
S3	2016	2016	2016	2	0	2	Export	428	Latvia	LVA	490	Other Asia, nes									24	CORK AND WOOD	1	No Quantity							1558596			0
S3	2016	2016	2016	2	0	2	Export	428	Latvia	LVA	504	Morocco	MAR								24	CORK AND WOOD	1	No Quantity							518769			0
S3	2016	2016	2016	2	0	2	Export	428	Latvia	LVA	512	Oman	OMN								24	CORK AND WOOD	1	No Quantity							811393			0
S3	2016	2016	2016	2	0	2	Export	428	Latvia	LVA	528	Netherlands	NLD								24	CORK AND WOOD	1	No Quantity							48315290			0
S3	2016	2016	2016	2	0	2	Export	428	Latvia	LVA	579	Norway	NOR								24	CORK AND WOOD	1	No Quantity							15350242			0
S3	2016	2016	2016	2	0	2	Export	428	Latvia	LVA	584	Marshall Isds	MHL								24	CORK AND WOOD	1	No Quantity							166			0
S3	2016	2016	2016	2	0	2	Export	428	Latvia	LVA	586	Pakistan	PAK								24	CORK AND WOOD	1	No Quantity							4481666			0
S3	2016	2016	2016	2	0	2	Export	428	Latvia	LVA	608	Philippines	PHL								24	CORK AND WOOD	1	No Quantity							385971			0
S3	2016	2016	2016	2	0	2	Export	428	Latvia	LVA	616	Poland	POL								24	CORK AND WOOD	1	No Quantity							14088026			0
S3	2016	2016	2016	2	0	2	Export	428	Latvia	LVA	620	Portugal	PRT								24	CORK AND WOOD	1	No Quantity							1329489			0
S3	2016	2016	2016	2	0	2	Export	428	Latvia	LVA	634	Qatar	QAT								24	CORK AND WOOD	1	No Quantity							152048			0
S3	2016	2016	2016	2	0	2	Export	428	Latvia	LVA	642	Romania	ROU								24	CORK AND WOOD	1	No Quantity							1008946			0
S3	2016	2016	2016	2	0	2	Export	428	Latvia	LVA	643	Russian Federation	RUS								24	CORK AND WOOD	1	No Quantity							97733			0
S3	2016	2016	2016	2	0	2	Export	428	Latvia	LVA	682	Saudi Arabia	SAU								24	CORK AND WOOD	1	No Quantity							3580705			0
S3	2016	2016	2016	2	0	2	Export	428	Latvia	LVA	688	Serbia	SRB								24	CORK AND WOOD	1	No Quantity							16963			0
S3	2016	2016	2016	2	0	2	Export	428	Latvia	LVA	699	India	IND								24	CORK AND WOOD	1	No Quantity							1544938			0
S3	2016	2016	2016	2	0	2	Export	428	Latvia	LVA	702	Singapore	SGP								24	CORK AND WOOD	1	No Quantity							126542			0
S3	2016	2016	2016	2	0	2	Export	428	Latvia	LVA	703	Slovakia	SVK								24	CORK AND WOOD	1	No Quantity							420469			0
S3	2016	2016	2016	2	0	2	Export	428	Latvia	LVA	704	Viet Nam	VNM								24	CORK AND WOOD	1	No Quantity							1554893			0
S3	2016	2016	2016	2	0	2	Export	428	Latvia	LVA	705	Slovenia	SVN								24	CORK AND WOOD	1	No Quantity							733135			0
S3	2016	2016	2016	2	0	2	Export	428	Latvia	LVA	706	Somalia	SOM								24	CORK AND WOOD	1	No Quantity							25734			0
S3	2016	2016	2016	2	0	2	Export	428	Latvia	LVA	724	Spain	ESP								24	CORK AND WOOD	1	No Quantity							2078292			0
S3	2016	2016	2016	2	0	2	Export	428	Latvia	LVA	752	Sweden	SWE								24	CORK AND WOOD	1	No Quantity							110872379			0
S3	2016	2016	2016	2	0	2	Export	428	Latvia	LVA	757	Switzerland	CHE								24	CORK AND WOOD	1	No Quantity							845108			0
S3	2016	2016	2016	2	0	2	Export	428	Latvia	LVA	764	Thailand	THA								24	CORK AND WOOD	1	No Quantity							706266			0
S3	2016	2016	2016	2	0	2	Export	428	Latvia	LVA	784	United Arab Emirates	ARE								24	CORK AND WOOD	1	No Quantity							6373721			0
S3	2016	2016	2016	2	0	2	Export	428	Latvia	LVA	788	Tunisia	TUN								24	CORK AND WOOD	1	No Quantity							1429874			0
S3	2016	2016	2016	2	0	2	Export	428	Latvia	LVA	792	Turkey	TUR								24	CORK AND WOOD	1	No Quantity							17632877			0
S3	2016	2016	2016	2	0	2	Export	428	Latvia	LVA	804	Ukraine	UKR								24	CORK AND WOOD	1	No Quantity							780			0
S3	2016	2016	2016	2	0	2	Export	428	Latvia	LVA	818	Egypt	EGY								24	CORK AND WOOD	1	No Quantity							34347493			0
S3	2016	2016	2016	2	0	2	Export	428	Latvia	LVA	826	United Kingdom	GBR								24	CORK AND WOOD	1	No Quantity							314911562			0
S3	2016	2016	2016	2	0	2	Export	428	Latvia	LVA	842	USA	USA								24	CORK AND WOOD	1	No Quantity							8649819			0
S3	2016	2016	2016	2	0	2	Export	422	Lebanon	LBN	0	World	WLD								25	PULP AND WASTE PAPER	1	No Quantity							348400			0
S3	2016	2016	2016	2	0	2	Export	422	Lebanon	LBN	8	Albania	ALB								25	PULP AND WASTE PAPER	1	No Quantity							15444			0
S3	2016	2016	2016	2	0	2	Export	422	Lebanon	LBN	156	China	CHN								25	PULP AND WASTE PAPER	1	No Quantity							15252			0
S3	2016	2016	2016	2	0	2	Export	422	Lebanon	LBN	410	Rep. of Korea	KOR								25	PULP AND WASTE PAPER	1	No Quantity							1950			0
S3	2016	2016	2016	2	0	2	Export	422	Lebanon	LBN	528	Netherlands	NLD								25	PULP AND WASTE PAPER	1	No Quantity							5902			0
S3	2016	2016	2016	2	0	2	Export	422	Lebanon	LBN	682	Saudi Arabia	SAU								25	PULP AND WASTE PAPER	1	No Quantity							19894			0
S3	2016	2016	2016	2	0	2	Export	422	Lebanon	LBN	699	India	IND								25	PULP AND WASTE PAPER	1	No Quantity							162257			0
S3	2016	2016	2016	2	0	2	Export	422	Lebanon	LBN	724	Spain	ESP								25	PULP AND WASTE PAPER	1	No Quantity							15782			0
S3	2016	2016	2016	2	0	2	Export	422	Lebanon	LBN	760	Syria	SYR								25	PULP AND WASTE PAPER	1	No Quantity							6482			0
S3	2016	2016	2016	2	0	2	Export	422	Lebanon	LBN	788	Tunisia	TUN								25	PULP AND WASTE PAPER	1	No Quantity							54642			0
S3	2016	2016	2016	2	0	2	Export	422	Lebanon	LBN	792	Turkey	TUR								25	PULP AND WASTE PAPER	1	No Quantity							50795			0
S3	2016	2016	2016	2	0	2	Export	428	Latvia	LVA	0	World	WLD								25	PULP AND WASTE PAPER	1	No Quantity							13828257			0
S3	2016	2016	2016	2	0	2	Export	428	Latvia	LVA	36	Australia	AUS								25	PULP AND WASTE PAPER	1	No Quantity							12			0
S3	2016	2016	2016	2	0	2	Export	428	Latvia	LVA	124	Canada	CAN								25	PULP AND WASTE PAPER	1	No Quantity							12			0
S3	2016	2016	2016	2	0	2	Export	428	Latvia	LVA	152	Chile	CHL								25	PULP AND WASTE PAPER	1	No Quantity							698412			0
S3	2016	2016	2016	2	0	2	Export	428	Latvia	LVA	156	China	CHN								25	PULP AND WASTE PAPER	1	No Quantity							47637			0
S3	2016	2016	2016	2	0	2	Export	428	Latvia	LVA	218	Ecuador	ECU								25	PULP AND WASTE PAPER	1	No Quantity							248837			0
S3	2016	2016	2016	2	0	2	Export	428	Latvia	LVA	233	Estonia	EST								25	PULP AND WASTE PAPER	1	No Quantity							2769066			0
S3	2016	2016	2016	2	0	2	Export	428	Latvia	LVA	246	Finland	FIN								25	PULP AND WASTE PAPER	1	No Quantity							435117			0
S3	2016	2016	2016	2	0	2	Export	428	Latvia	LVA	276	Germany	DEU								25	PULP AND WASTE PAPER	1	No Quantity							10120			0
S3	2016	2016	2016	2	0	2	Export	428	Latvia	LVA	410	Rep. of Korea	KOR								25	PULP AND WASTE PAPER	1	No Quantity							15801			0
S3	2016	2016	2016	2	0	2	Export	428	Latvia	LVA	440	Lithuania	LTU								25	PULP AND WASTE PAPER	1	No Quantity							6284770			0
S3	2016	2016	2016	2	0	2	Export	428	Latvia	LVA	528	Netherlands	NLD								25	PULP AND WASTE PAPER	1	No Quantity							357166			0
S3	2016	2016	2016	2	0	2	Export	428	Latvia	LVA	554	New Zealand	NZL								25	PULP AND WASTE PAPER	1	No Quantity							934			0
S3	2016	2016	2016	2	0	2	Export	428	Latvia	LVA	600	Paraguay	PRY								25	PULP AND WASTE PAPER	1	No Quantity							28759			0
S3	2016	2016	2016	2	0	2	Export	428	Latvia	LVA	616	Poland	POL								25	PULP AND WASTE PAPER	1	No Quantity							1884493			0
S3	2016	2016	2016	2	0	2	Export	428	Latvia	LVA	643	Russian Federation	RUS								25	PULP AND WASTE PAPER	1	No Quantity							10879			0
S3	2016	2016	2016	2	0	2	Export	428	Latvia	LVA	699	India	IND								25	PULP AND WASTE PAPER	1	No Quantity							91047			0
S3	2016	2016	2016	2	0	2	Export	428	Latvia	LVA	702	Singapore	SGP								25	PULP AND WASTE PAPER	1	No Quantity							18561			0
S3	2016	2016	2016	2	0	2	Export	428	Latvia	LVA	704	Viet Nam	VNM								25	PULP AND WASTE PAPER	1	No Quantity							13324			0
S3	2016	2016	2016	2	0	2	Export	428	Latvia	LVA	752	Sweden	SWE								25	PULP AND WASTE PAPER	1	No Quantity							6188			0
S3	2016	2016	2016	2	0	2	Export	428	Latvia	LVA	804	Ukraine	UKR								25	PULP AND WASTE PAPER	1	No Quantity							906551			0
S3	2016	2016	2016	2	0	2	Export	428	Latvia	LVA	842	USA	USA								25	PULP AND WASTE PAPER	1	No Quantity							571			0
S3	2016	2016	2016	2	0	2	Export	422	Lebanon	LBN	0	World	WLD								26	TEXTILE FIBRES	1	No Quantity							1789504			0
S3	2016	2016	2016	2	0	2	Export	422	Lebanon	LBN	12	Algeria	DZA								26	TEXTILE FIBRES	1	No Quantity							30351			0
S3	2016	2016	2016	2	0	2	Export	422	Lebanon	LBN	24	Angola	AGO								26	TEXTILE FIBRES	1	No Quantity							271			0
S3	2016	2016	2016	2	0	2	Export	422	Lebanon	LBN	36	Australia	AUS								26	TEXTILE FIBRES	1	No Quantity							20			0
S3	2016	2016	2016	2	0	2	Export	422	Lebanon	LBN	48	Bahrain	BHR								26	TEXTILE FIBRES	1	No Quantity							803			0
S3	2016	2016	2016	2	0	2	Export	422	Lebanon	LBN	56	Belgium	BEL								26	TEXTILE FIBRES	1	No Quantity							5040			0
S3	2016	2016	2016	2	0	2	Export	422	Lebanon	LBN	120	Cameroon	CMR								26	TEXTILE FIBRES	1	No Quantity							19290			0
S3	2016	2016	2016	2	0	2	Export	422	Lebanon	LBN	152	Chile	CHL								26	TEXTILE FIBRES	1	No Quantity							11450			0
S3	2016	2016	2016	2	0	2	Export	422	Lebanon	LBN	178	Congo	COG								26	TEXTILE FIBRES	1	No Quantity							62063			0
S3	2016	2016	2016	2	0	2	Export	422	Lebanon	LBN	204	Benin	BEN								26	TEXTILE FIBRES	1	No Quantity							1300			0
S3	2016	2016	2016	2	0	2	Export	422	Lebanon	LBN	262	Djibouti	DJI								26	TEXTILE FIBRES	1	No Quantity							1480			0
S3	2016	2016	2016	2	0	2	Export	422	Lebanon	LBN	276	Germany	DEU								26	TEXTILE FIBRES	1	No Quantity							58923			0
S3	2016	2016	2016	2	0	2	Export	422	Lebanon	LBN	288	Ghana	GHA								26	TEXTILE FIBRES	1	No Quantity							20			0
S3	2016	2016	2016	2	0	2	Export	422	Lebanon	LBN	324	Guinea	GIN								26	TEXTILE FIBRES	1	No Quantity							2803			0
S3	2016	2016	2016	2	0	2	Export	422	Lebanon	LBN	368	Iraq	IRQ								26	TEXTILE FIBRES	1	No Quantity							53347			0
S3	2016	2016	2016	2	0	2	Export	422	Lebanon	LBN	400	Jordan	JOR								26	TEXTILE FIBRES	1	No Quantity							24668			0
S3	2016	2016	2016	2	0	2	Export	422	Lebanon	LBN	430	Liberia	LBR								26	TEXTILE FIBRES	1	No Quantity							120			0
S3	2016	2016	2016	2	0	2	Export	422	Lebanon	LBN	566	Nigeria	NGA								26	TEXTILE FIBRES	1	No Quantity							86594			0
S3	2016	2016	2016	2	0	2	Export	422	Lebanon	LBN	682	Saudi Arabia	SAU								26	TEXTILE FIBRES	1	No Quantity							571846			0
S3	2016	2016	2016	2	0	2	Export	422	Lebanon	LBN	694	Sierra Leone	SLE								26	TEXTILE FIBRES	1	No Quantity							225			0
S3	2016	2016	2016	2	0	2	Export	422	Lebanon	LBN	699	India	IND								26	TEXTILE FIBRES	1	No Quantity							40076			0
S3	2016	2016	2016	2	0	2	Export	422	Lebanon	LBN	757	Switzerland	CHE								26	TEXTILE FIBRES	1	No Quantity							1392			0
S3	2016	2016	2016	2	0	2	Export	422	Lebanon	LBN	760	Syria	SYR								26	TEXTILE FIBRES	1	No Quantity							616164			0
S3	2016	2016	2016	2	0	2	Export	422	Lebanon	LBN	784	United Arab Emirates	ARE								26	TEXTILE FIBRES	1	No Quantity							40737			0
S3	2016	2016	2016	2	0	2	Export	422	Lebanon	LBN	792	Turkey	TUR								26	TEXTILE FIBRES	1	No Quantity							124421			0
S3	2016	2016	2016	2	0	2	Export	422	Lebanon	LBN	804	Ukraine	UKR								26	TEXTILE FIBRES	1	No Quantity							350			0
S3	2016	2016	2016	2	0	2	Export	422	Lebanon	LBN	818	Egypt	EGY								26	TEXTILE FIBRES	1	No Quantity							101			0
S3	2016	2016	2016	2	0	2	Export	422	Lebanon	LBN	826	United Kingdom	GBR								26	TEXTILE FIBRES	1	No Quantity							18200			0
S3	2016	2016	2016	2	0	2	Export	422	Lebanon	LBN	838	Free Zones									26	TEXTILE FIBRES	1	No Quantity							16521			0
S3	2016	2016	2016	2	0	2	Export	422	Lebanon	LBN	842	USA	USA								26	TEXTILE FIBRES	1	No Quantity							928			0
S3	2016	2016	2016	2	0	2	Export	428	Latvia	LVA	0	World	WLD								26	TEXTILE FIBRES	1	No Quantity							8236339			0
S3	2016	2016	2016	2	0	2	Export	428	Latvia	LVA	28	Antigua and Barbuda	ATG								26	TEXTILE FIBRES	1	No Quantity							55			0
S3	2016	2016	2016	2	0	2	Export	428	Latvia	LVA	56	Belgium	BEL								26	TEXTILE FIBRES	1	No Quantity							219141			0
S3	2016	2016	2016	2	0	2	Export	428	Latvia	LVA	100	Bulgaria	BGR								26	TEXTILE FIBRES	1	No Quantity							2711			0
S3	2016	2016	2016	2	0	2	Export	428	Latvia	LVA	112	Belarus	BLR								26	TEXTILE FIBRES	1	No Quantity							2640021			0
S3	2016	2016	2016	2	0	2	Export	428	Latvia	LVA	124	Canada	CAN								26	TEXTILE FIBRES	1	No Quantity							5370			0
S3	2016	2016	2016	2	0	2	Export	428	Latvia	LVA	156	China	CHN								26	TEXTILE FIBRES	1	No Quantity							36299			0
S3	2016	2016	2016	2	0	2	Export	428	Latvia	LVA	191	Croatia	HRV								26	TEXTILE FIBRES	1	No Quantity							985			0
S3	2016	2016	2016	2	0	2	Export	428	Latvia	LVA	203	Czechia	CZE								26	TEXTILE FIBRES	1	No Quantity							334			0
S3	2016	2016	2016	2	0	2	Export	428	Latvia	LVA	204	Benin	BEN								26	TEXTILE FIBRES	1	No Quantity							99080			0
S3	2016	2016	2016	2	0	2	Export	428	Latvia	LVA	208	Denmark	DNK								26	TEXTILE FIBRES	1	No Quantity							44			0
S3	2016	2016	2016	2	0	2	Export	428	Latvia	LVA	226	Equatorial Guinea	GNQ								26	TEXTILE FIBRES	1	No Quantity							510750			0
S3	2016	2016	2016	2	0	2	Export	428	Latvia	LVA	233	Estonia	EST								26	TEXTILE FIBRES	1	No Quantity							224381			0
S3	2016	2016	2016	2	0	2	Export	428	Latvia	LVA	246	Finland	FIN								26	TEXTILE FIBRES	1	No Quantity							40356			0
S3	2016	2016	2016	2	0	2	Export	428	Latvia	LVA	266	Gabon	GAB								26	TEXTILE FIBRES	1	No Quantity							335194			0
S3	2016	2016	2016	2	0	2	Export	428	Latvia	LVA	268	Georgia	GEO								26	TEXTILE FIBRES	1	No Quantity							23983			0
S3	2016	2016	2016	2	0	2	Export	428	Latvia	LVA	276	Germany	DEU								26	TEXTILE FIBRES	1	No Quantity							8845			0
S3	2016	2016	2016	2	0	2	Export	428	Latvia	LVA	288	Ghana	GHA								26	TEXTILE FIBRES	1	No Quantity							52421			0
S3	2016	2016	2016	2	0	2	Export	428	Latvia	LVA	324	Guinea	GIN								26	TEXTILE FIBRES	1	No Quantity							73476			0
S3	2016	2016	2016	2	0	2	Export	428	Latvia	LVA	384	Côte d'Ivoire	CIV								26	TEXTILE FIBRES	1	No Quantity							6437			0
S3	2016	2016	2016	2	0	2	Export	428	Latvia	LVA	404	Kenya	KEN								26	TEXTILE FIBRES	1	No Quantity							90398			0
S3	2016	2016	2016	2	0	2	Export	428	Latvia	LVA	417	Kyrgyzstan	KGZ								26	TEXTILE FIBRES	1	No Quantity							877			0
S3	2016	2016	2016	2	0	2	Export	428	Latvia	LVA	440	Lithuania	LTU								26	TEXTILE FIBRES	1	No Quantity							1395729			0
S3	2016	2016	2016	2	0	2	Export	428	Latvia	LVA	470	Malta	MLT								26	TEXTILE FIBRES	1	No Quantity							212			0
S3	2016	2016	2016	2	0	2	Export	428	Latvia	LVA	508	Mozambique	MOZ								26	TEXTILE FIBRES	1	No Quantity							33853			0
S3	2016	2016	2016	2	0	2	Export	428	Latvia	LVA	528	Netherlands	NLD								26	TEXTILE FIBRES	1	No Quantity							46094			0
S3	2016	2016	2016	2	0	2	Export	428	Latvia	LVA	579	Norway	NOR								26	TEXTILE FIBRES	1	No Quantity							482			0
S3	2016	2016	2016	2	0	2	Export	428	Latvia	LVA	584	Marshall Isds	MHL								26	TEXTILE FIBRES	1	No Quantity							126			0
S3	2016	2016	2016	2	0	2	Export	428	Latvia	LVA	586	Pakistan	PAK								26	TEXTILE FIBRES	1	No Quantity							72155			0
S3	2016	2016	2016	2	0	2	Export	428	Latvia	LVA	616	Poland	POL								26	TEXTILE FIBRES	1	No Quantity							558015			0
S3	2016	2016	2016	2	0	2	Export	428	Latvia	LVA	643	Russian Federation	RUS								26	TEXTILE FIBRES	1	No Quantity							744721			0
S3	2016	2016	2016	2	0	2	Export	428	Latvia	LVA	688	Serbia	SRB								26	TEXTILE FIBRES	1	No Quantity							2325			0
S3	2016	2016	2016	2	0	2	Export	428	Latvia	LVA	703	Slovakia	SVK								26	TEXTILE FIBRES	1	No Quantity							515876			0
S3	2016	2016	2016	2	0	2	Export	428	Latvia	LVA	724	Spain	ESP								26	TEXTILE FIBRES	1	No Quantity							480			0
S3	2016	2016	2016	2	0	2	Export	428	Latvia	LVA	752	Sweden	SWE								26	TEXTILE FIBRES	1	No Quantity							10357			0
S3	2016	2016	2016	2	0	2	Export	428	Latvia	LVA	757	Switzerland	CHE								26	TEXTILE FIBRES	1	No Quantity							12			0
S3	2016	2016	2016	2	0	2	Export	428	Latvia	LVA	768	Togo	TGO								26	TEXTILE FIBRES	1	No Quantity							343397			0
S3	2016	2016	2016	2	0	2	Export	428	Latvia	LVA	800	Uganda	UGA								26	TEXTILE FIBRES	1	No Quantity							39924			0
S3	2016	2016	2016	2	0	2	Export	428	Latvia	LVA	804	Ukraine	UKR								26	TEXTILE FIBRES	1	No Quantity							60983			0
S3	2016	2016	2016	2	0	2	Export	428	Latvia	LVA	826	United Kingdom	GBR								26	TEXTILE FIBRES	1	No Quantity							7246			0
S3	2016	2016	2016	2	0	2	Export	428	Latvia	LVA	837	Bunkers									26	TEXTILE FIBRES	1	No Quantity							31			0
S3	2016	2016	2016	2	0	2	Export	428	Latvia	LVA	862	Venezuela	VEN								26	TEXTILE FIBRES	1	No Quantity							21			0
S3	2016	2016	2016	2	0	2	Export	428	Latvia	LVA	894	Zambia	ZMB								26	TEXTILE FIBRES	1	No Quantity							33138			0
S3	2016	2016	2016	2	0	2	Export	422	Lebanon	LBN	0	World	WLD								27	CRUDE FERTILIZER,MINERAL	1	No Quantity							1446635			0
S3	2016	2016	2016	2	0	2	Export	422	Lebanon	LBN	24	Angola	AGO								27	CRUDE FERTILIZER,MINERAL	1	No Quantity							9230			0
S3	2016	2016	2016	2	0	2	Export	422	Lebanon	LBN	36	Australia	AUS								27	CRUDE FERTILIZER,MINERAL	1	No Quantity							540			0
S3	2016	2016	2016	2	0	2	Export	422	Lebanon	LBN	56	Belgium	BEL								27	CRUDE FERTILIZER,MINERAL	1	No Quantity							279277			0
S3	2016	2016	2016	2	0	2	Export	422	Lebanon	LBN	84	Belize	BLZ								27	CRUDE FERTILIZER,MINERAL	1	No Quantity							54213			0
S3	2016	2016	2016	2	0	2	Export	422	Lebanon	LBN	120	Cameroon	CMR								27	CRUDE FERTILIZER,MINERAL	1	No Quantity							2437			0
S3	2016	2016	2016	2	0	2	Export	422	Lebanon	LBN	124	Canada	CAN								27	CRUDE FERTILIZER,MINERAL	1	No Quantity							55063			0
S3	2016	2016	2016	2	0	2	Export	422	Lebanon	LBN	132	Cabo Verde	CPV								27	CRUDE FERTILIZER,MINERAL	1	No Quantity							2426			0
S3	2016	2016	2016	2	0	2	Export	422	Lebanon	LBN	140	Central African Rep.	CAF								27	CRUDE FERTILIZER,MINERAL	1	No Quantity							315			0
S3	2016	2016	2016	2	0	2	Export	422	Lebanon	LBN	148	Chad	TCD								27	CRUDE FERTILIZER,MINERAL	1	No Quantity							520			0
S3	2016	2016	2016	2	0	2	Export	422	Lebanon	LBN	156	China	CHN								27	CRUDE FERTILIZER,MINERAL	1	No Quantity							1704			0
S3	2016	2016	2016	2	0	2	Export	422	Lebanon	LBN	178	Congo	COG								27	CRUDE FERTILIZER,MINERAL	1	No Quantity							13142			0
S3	2016	2016	2016	2	0	2	Export	422	Lebanon	LBN	196	Cyprus	CYP								27	CRUDE FERTILIZER,MINERAL	1	No Quantity							4708			0
S3	2016	2016	2016	2	0	2	Export	422	Lebanon	LBN	203	Czechia	CZE								27	CRUDE FERTILIZER,MINERAL	1	No Quantity							11936			0
S3	2016	2016	2016	2	0	2	Export	422	Lebanon	LBN	204	Benin	BEN								27	CRUDE FERTILIZER,MINERAL	1	No Quantity							9812			0
S3	2016	2016	2016	2	0	2	Export	422	Lebanon	LBN	208	Denmark	DNK								27	CRUDE FERTILIZER,MINERAL	1	No Quantity							531			0
S3	2016	2016	2016	2	0	2	Export	422	Lebanon	LBN	226	Equatorial Guinea	GNQ								27	CRUDE FERTILIZER,MINERAL	1	No Quantity							897			0
S3	2016	2016	2016	2	0	2	Export	422	Lebanon	LBN	262	Djibouti	DJI								27	CRUDE FERTILIZER,MINERAL	1	No Quantity							582			0
S3	2016	2016	2016	2	0	2	Export	422	Lebanon	LBN	266	Gabon	GAB								27	CRUDE FERTILIZER,MINERAL	1	No Quantity							3131			0
S3	2016	2016	2016	2	0	2	Export	422	Lebanon	LBN	270	Gambia	GMB								27	CRUDE FERTILIZER,MINERAL	1	No Quantity							152			0
S3	2016	2016	2016	2	0	2	Export	422	Lebanon	LBN	276	Germany	DEU								27	CRUDE FERTILIZER,MINERAL	1	No Quantity							9727			0
S3	2016	2016	2016	2	0	2	Export	422	Lebanon	LBN	288	Ghana	GHA								27	CRUDE FERTILIZER,MINERAL	1	No Quantity							4008			0
S3	2016	2016	2016	2	0	2	Export	422	Lebanon	LBN	300	Greece	GRC								27	CRUDE FERTILIZER,MINERAL	1	No Quantity							1750			0
S3	2016	2016	2016	2	0	2	Export	422	Lebanon	LBN	324	Guinea	GIN								27	CRUDE FERTILIZER,MINERAL	1	No Quantity							9564			0
S3	2016	2016	2016	2	0	2	Export	422	Lebanon	LBN	352	Iceland	ISL								27	CRUDE FERTILIZER,MINERAL	1	No Quantity							3170			0
S3	2016	2016	2016	2	0	2	Export	422	Lebanon	LBN	364	Iran	IRN								27	CRUDE FERTILIZER,MINERAL	1	No Quantity							2767			0
S3	2016	2016	2016	2	0	2	Export	422	Lebanon	LBN	368	Iraq	IRQ								27	CRUDE FERTILIZER,MINERAL	1	No Quantity							9936			0
S3	2016	2016	2016	2	0	2	Export	422	Lebanon	LBN	381	Italy	ITA								27	CRUDE FERTILIZER,MINERAL	1	No Quantity							287720			0
S3	2016	2016	2016	2	0	2	Export	422	Lebanon	LBN	384	Côte d'Ivoire	CIV								27	CRUDE FERTILIZER,MINERAL	1	No Quantity							6277			0
S3	2016	2016	2016	2	0	2	Export	422	Lebanon	LBN	400	Jordan	JOR								27	CRUDE FERTILIZER,MINERAL	1	No Quantity							243			0
S3	2016	2016	2016	2	0	2	Export	422	Lebanon	LBN	404	Kenya	KEN								27	CRUDE FERTILIZER,MINERAL	1	No Quantity							125			0
S3	2016	2016	2016	2	0	2	Export	422	Lebanon	LBN	414	Kuwait	KWT								27	CRUDE FERTILIZER,MINERAL	1	No Quantity							186820			0
S3	2016	2016	2016	2	0	2	Export	422	Lebanon	LBN	428	Latvia	LVA								27	CRUDE FERTILIZER,MINERAL	1	No Quantity							400			0
S3	2016	2016	2016	2	0	2	Export	422	Lebanon	LBN	430	Liberia	LBR								27	CRUDE FERTILIZER,MINERAL	1	No Quantity							4304			0
S3	2016	2016	2016	2	0	2	Export	422	Lebanon	LBN	466	Mali	MLI								27	CRUDE FERTILIZER,MINERAL	1	No Quantity							2961			0
S3	2016	2016	2016	2	0	2	Export	422	Lebanon	LBN	470	Malta	MLT								27	CRUDE FERTILIZER,MINERAL	1	No Quantity							2454			0
S3	2016	2016	2016	2	0	2	Export	422	Lebanon	LBN	512	Oman	OMN								27	CRUDE FERTILIZER,MINERAL	1	No Quantity							5658			0
S3	2016	2016	2016	2	0	2	Export	422	Lebanon	LBN	528	Netherlands	NLD								27	CRUDE FERTILIZER,MINERAL	1	No Quantity							448			0
S3	2016	2016	2016	2	0	2	Export	422	Lebanon	LBN	566	Nigeria	NGA								27	CRUDE FERTILIZER,MINERAL	1	No Quantity							26865			0
S3	2016	2016	2016	2	0	2	Export	422	Lebanon	LBN	634	Qatar	QAT								27	CRUDE FERTILIZER,MINERAL	1	No Quantity							52960			0
S3	2016	2016	2016	2	0	2	Export	422	Lebanon	LBN	643	Russian Federation	RUS								27	CRUDE FERTILIZER,MINERAL	1	No Quantity							1510			0
S3	2016	2016	2016	2	0	2	Export	422	Lebanon	LBN	682	Saudi Arabia	SAU								27	CRUDE FERTILIZER,MINERAL	1	No Quantity							22002			0
S3	2016	2016	2016	2	0	2	Export	422	Lebanon	LBN	686	Senegal	SEN								27	CRUDE FERTILIZER,MINERAL	1	No Quantity							301			0
S3	2016	2016	2016	2	0	2	Export	422	Lebanon	LBN	694	Sierra Leone	SLE								27	CRUDE FERTILIZER,MINERAL	1	No Quantity							21744			0
S3	2016	2016	2016	2	0	2	Export	422	Lebanon	LBN	752	Sweden	SWE								27	CRUDE FERTILIZER,MINERAL	1	No Quantity							2031			0
S3	2016	2016	2016	2	0	2	Export	422	Lebanon	LBN	757	Switzerland	CHE								27	CRUDE FERTILIZER,MINERAL	1	No Quantity							10506			0
S3	2016	2016	2016	2	0	2	Export	422	Lebanon	LBN	760	Syria	SYR								27	CRUDE FERTILIZER,MINERAL	1	No Quantity							40164			0
S3	2016	2016	2016	2	0	2	Export	422	Lebanon	LBN	768	Togo	TGO								27	CRUDE FERTILIZER,MINERAL	1	No Quantity							617			0
S3	2016	2016	2016	2	0	2	Export	422	Lebanon	LBN	784	United Arab Emirates	ARE								27	CRUDE FERTILIZER,MINERAL	1	No Quantity							50153			0
S3	2016	2016	2016	2	0	2	Export	422	Lebanon	LBN	792	Turkey	TUR								27	CRUDE FERTILIZER,MINERAL	1	No Quantity							14267			0
S3	2016	2016	2016	2	0	2	Export	422	Lebanon	LBN	818	Egypt	EGY								27	CRUDE FERTILIZER,MINERAL	1	No Quantity							147162			0
S3	2016	2016	2016	2	0	2	Export	422	Lebanon	LBN	826	United Kingdom	GBR								27	CRUDE FERTILIZER,MINERAL	1	No Quantity							183			0
S3	2016	2016	2016	2	0	2	Export	422	Lebanon	LBN	834	United Rep. of Tanzania	TZA								27	CRUDE FERTILIZER,MINERAL	1	No Quantity							30			0
S3	2016	2016	2016	2	0	2	Export	422	Lebanon	LBN	838	Free Zones									27	CRUDE FERTILIZER,MINERAL	1	No Quantity							62798			0
S3	2016	2016	2016	2	0	2	Export	422	Lebanon	LBN	894	Zambia	ZMB								27	CRUDE FERTILIZER,MINERAL	1	No Quantity							3356			0
S3	2016	2016	2016	2	0	2	Export	422	Lebanon	LBN	899	Areas, nes									27	CRUDE FERTILIZER,MINERAL	1	No Quantity							1038			0
S3	2016	2016	2016	2	0	2	Export	428	Latvia	LVA	0	World	WLD								27	CRUDE FERTILIZER,MINERAL	1	No Quantity							13206108			0
S3	2016	2016	2016	2	0	2	Export	428	Latvia	LVA	31	Azerbaijan	AZE								27	CRUDE FERTILIZER,MINERAL	1	No Quantity							1472			0
S3	2016	2016	2016	2	0	2	Export	428	Latvia	LVA	51	Armenia	ARM								27	CRUDE FERTILIZER,MINERAL	1	No Quantity							1986			0
S3	2016	2016	2016	2	0	2	Export	428	Latvia	LVA	56	Belgium	BEL								27	CRUDE FERTILIZER,MINERAL	1	No Quantity							31598			0
S3	2016	2016	2016	2	0	2	Export	428	Latvia	LVA	112	Belarus	BLR								27	CRUDE FERTILIZER,MINERAL	1	No Quantity							72146			0
S3	2016	2016	2016	2	0	2	Export	428	Latvia	LVA	191	Croatia	HRV								27	CRUDE FERTILIZER,MINERAL	1	No Quantity							54			0
S3	2016	2016	2016	2	0	2	Export	428	Latvia	LVA	196	Cyprus	CYP								27	CRUDE FERTILIZER,MINERAL	1	No Quantity							663			0
S3	2016	2016	2016	2	0	2	Export	428	Latvia	LVA	203	Czechia	CZE								27	CRUDE FERTILIZER,MINERAL	1	No Quantity							37159			0
S3	2016	2016	2016	2	0	2	Export	428	Latvia	LVA	208	Denmark	DNK								27	CRUDE FERTILIZER,MINERAL	1	No Quantity							625			0
S3	2016	2016	2016	2	0	2	Export	428	Latvia	LVA	233	Estonia	EST								27	CRUDE FERTILIZER,MINERAL	1	No Quantity							5896093			0
S3	2016	2016	2016	2	0	2	Export	428	Latvia	LVA	246	Finland	FIN								27	CRUDE FERTILIZER,MINERAL	1	No Quantity							135769			0
S3	2016	2016	2016	2	0	2	Export	428	Latvia	LVA	251	France	FRA								27	CRUDE FERTILIZER,MINERAL	1	No Quantity							1749			0
S3	2016	2016	2016	2	0	2	Export	428	Latvia	LVA	268	Georgia	GEO								27	CRUDE FERTILIZER,MINERAL	1	No Quantity							74624			0
S3	2016	2016	2016	2	0	2	Export	428	Latvia	LVA	276	Germany	DEU								27	CRUDE FERTILIZER,MINERAL	1	No Quantity							18108			0
S3	2016	2016	2016	2	0	2	Export	428	Latvia	LVA	300	Greece	GRC								27	CRUDE FERTILIZER,MINERAL	1	No Quantity							337			0
S3	2016	2016	2016	2	0	2	Export	428	Latvia	LVA	344	China, Hong Kong SAR	HKG								27	CRUDE FERTILIZER,MINERAL	1	No Quantity							28285			0
S3	2016	2016	2016	2	0	2	Export	428	Latvia	LVA	348	Hungary	HUN								27	CRUDE FERTILIZER,MINERAL	1	No Quantity							799			0
S3	2016	2016	2016	2	0	2	Export	428	Latvia	LVA	352	Iceland	ISL								27	CRUDE FERTILIZER,MINERAL	1	No Quantity							4536			0
S3	2016	2016	2016	2	0	2	Export	428	Latvia	LVA	364	Iran	IRN								27	CRUDE FERTILIZER,MINERAL	1	No Quantity							111			0
S3	2016	2016	2016	2	0	2	Export	428	Latvia	LVA	372	Ireland	IRL								27	CRUDE FERTILIZER,MINERAL	1	No Quantity							1977			0
S3	2016	2016	2016	2	0	2	Export	428	Latvia	LVA	398	Kazakhstan	KAZ								27	CRUDE FERTILIZER,MINERAL	1	No Quantity							3984			0
S3	2016	2016	2016	2	0	2	Export	428	Latvia	LVA	430	Liberia	LBR								27	CRUDE FERTILIZER,MINERAL	1	No Quantity							25			0
S3	2016	2016	2016	2	0	2	Export	428	Latvia	LVA	440	Lithuania	LTU								27	CRUDE FERTILIZER,MINERAL	1	No Quantity							6668192			0
S3	2016	2016	2016	2	0	2	Export	428	Latvia	LVA	470	Malta	MLT								27	CRUDE FERTILIZER,MINERAL	1	No Quantity							11			0
S3	2016	2016	2016	2	0	2	Export	428	Latvia	LVA	498	Rep. of Moldova	MDA								27	CRUDE FERTILIZER,MINERAL	1	No Quantity							1463			0
S3	2016	2016	2016	2	0	2	Export	428	Latvia	LVA	528	Netherlands	NLD								27	CRUDE FERTILIZER,MINERAL	1	No Quantity							19358			0
S3	2016	2016	2016	2	0	2	Export	428	Latvia	LVA	579	Norway	NOR								27	CRUDE FERTILIZER,MINERAL	1	No Quantity							9607			0
S3	2016	2016	2016	2	0	2	Export	428	Latvia	LVA	591	Panama	PAN								27	CRUDE FERTILIZER,MINERAL	1	No Quantity							19			0
S3	2016	2016	2016	2	0	2	Export	428	Latvia	LVA	616	Poland	POL								27	CRUDE FERTILIZER,MINERAL	1	No Quantity							11288			0
S3	2016	2016	2016	2	0	2	Export	428	Latvia	LVA	643	Russian Federation	RUS								27	CRUDE FERTILIZER,MINERAL	1	No Quantity							22636			0
S3	2016	2016	2016	2	0	2	Export	428	Latvia	LVA	670	Saint Vincent and the Grenadines	VCT								27	CRUDE FERTILIZER,MINERAL	1	No Quantity							80			0
S3	2016	2016	2016	2	0	2	Export	428	Latvia	LVA	688	Serbia	SRB								27	CRUDE FERTILIZER,MINERAL	1	No Quantity							52327			0
S3	2016	2016	2016	2	0	2	Export	428	Latvia	LVA	703	Slovakia	SVK								27	CRUDE FERTILIZER,MINERAL	1	No Quantity							2087			0
S3	2016	2016	2016	2	0	2	Export	428	Latvia	LVA	705	Slovenia	SVN								27	CRUDE FERTILIZER,MINERAL	1	No Quantity							517			0
S3	2016	2016	2016	2	0	2	Export	428	Latvia	LVA	752	Sweden	SWE								27	CRUDE FERTILIZER,MINERAL	1	No Quantity							48477			0
S3	2016	2016	2016	2	0	2	Export	428	Latvia	LVA	784	United Arab Emirates	ARE								27	CRUDE FERTILIZER,MINERAL	1	No Quantity							10552			0
S3	2016	2016	2016	2	0	2	Export	428	Latvia	LVA	792	Turkey	TUR								27	CRUDE FERTILIZER,MINERAL	1	No Quantity							18144			0
S3	2016	2016	2016	2	0	2	Export	428	Latvia	LVA	804	Ukraine	UKR								27	CRUDE FERTILIZER,MINERAL	1	No Quantity							17352			0
S3	2016	2016	2016	2	0	2	Export	428	Latvia	LVA	826	United Kingdom	GBR								27	CRUDE FERTILIZER,MINERAL	1	No Quantity							4931			0
S3	2016	2016	2016	2	0	2	Export	428	Latvia	LVA	837	Bunkers									27	CRUDE FERTILIZER,MINERAL	1	No Quantity							5055			0
S3	2016	2016	2016	2	0	2	Export	428	Latvia	LVA	842	USA	USA								27	CRUDE FERTILIZER,MINERAL	1	No Quantity							1617			0
S3	2016	2016	2016	2	0	2	Export	428	Latvia	LVA	860	Uzbekistan	UZB								27	CRUDE FERTILIZER,MINERAL	1	No Quantity							297			0
S3	2016	2016	2016	2	0	2	Export	422	Lebanon	LBN	0	World	WLD								28	METALLIFEROUS ORE,SCRAP	1	No Quantity							135705387			0
S3	2016	2016	2016	2	0	2	Export	422	Lebanon	LBN	56	Belgium	BEL								28	METALLIFEROUS ORE,SCRAP	1	No Quantity							844770			0
S3	2016	2016	2016	2	0	2	Export	422	Lebanon	LBN	100	Bulgaria	BGR								28	METALLIFEROUS ORE,SCRAP	1	No Quantity							5068475			0
S3	2016	2016	2016	2	0	2	Export	422	Lebanon	LBN	156	China	CHN								28	METALLIFEROUS ORE,SCRAP	1	No Quantity							2135473			0
S3	2016	2016	2016	2	0	2	Export	422	Lebanon	LBN	178	Congo	COG								28	METALLIFEROUS ORE,SCRAP	1	No Quantity							11420			0
S3	2016	2016	2016	2	0	2	Export	422	Lebanon	LBN	196	Cyprus	CYP								28	METALLIFEROUS ORE,SCRAP	1	No Quantity							43833			0
S3	2016	2016	2016	2	0	2	Export	422	Lebanon	LBN	204	Benin	BEN								28	METALLIFEROUS ORE,SCRAP	1	No Quantity							261			0
S3	2016	2016	2016	2	0	2	Export	422	Lebanon	LBN	251	France	FRA								28	METALLIFEROUS ORE,SCRAP	1	No Quantity							3576975			0
S3	2016	2016	2016	2	0	2	Export	422	Lebanon	LBN	262	Djibouti	DJI								28	METALLIFEROUS ORE,SCRAP	1	No Quantity							12063			0
S3	2016	2016	2016	2	0	2	Export	422	Lebanon	LBN	276	Germany	DEU								28	METALLIFEROUS ORE,SCRAP	1	No Quantity							1367814			0
S3	2016	2016	2016	2	0	2	Export	422	Lebanon	LBN	288	Ghana	GHA								28	METALLIFEROUS ORE,SCRAP	1	No Quantity							6903			0
S3	2016	2016	2016	2	0	2	Export	422	Lebanon	LBN	300	Greece	GRC								28	METALLIFEROUS ORE,SCRAP	1	No Quantity							11406317			0
S3	2016	2016	2016	2	0	2	Export	422	Lebanon	LBN	324	Guinea	GIN								28	METALLIFEROUS ORE,SCRAP	1	No Quantity							20365			0
S3	2016	2016	2016	2	0	2	Export	422	Lebanon	LBN	381	Italy	ITA								28	METALLIFEROUS ORE,SCRAP	1	No Quantity							3843822			0
S3	2016	2016	2016	2	0	2	Export	422	Lebanon	LBN	392	Japan	JPN								28	METALLIFEROUS ORE,SCRAP	1	No Quantity							10296801			0
S3	2016	2016	2016	2	0	2	Export	422	Lebanon	LBN	408	Dem. People's Rep. of Korea	PRK								28	METALLIFEROUS ORE,SCRAP	1	No Quantity							439543			0
S3	2016	2016	2016	2	0	2	Export	422	Lebanon	LBN	410	Rep. of Korea	KOR								28	METALLIFEROUS ORE,SCRAP	1	No Quantity							38537192			0
S3	2016	2016	2016	2	0	2	Export	422	Lebanon	LBN	490	Other Asia, nes									28	METALLIFEROUS ORE,SCRAP	1	No Quantity							497070			0
S3	2016	2016	2016	2	0	2	Export	422	Lebanon	LBN	528	Netherlands	NLD								28	METALLIFEROUS ORE,SCRAP	1	No Quantity							1861217			0
S3	2016	2016	2016	2	0	2	Export	422	Lebanon	LBN	642	Romania	ROU								28	METALLIFEROUS ORE,SCRAP	1	No Quantity							167857			0
S3	2016	2016	2016	2	0	2	Export	422	Lebanon	LBN	699	India	IND								28	METALLIFEROUS ORE,SCRAP	1	No Quantity							9518104			0
S3	2016	2016	2016	2	0	2	Export	422	Lebanon	LBN	724	Spain	ESP								28	METALLIFEROUS ORE,SCRAP	1	No Quantity							177747			0
S3	2016	2016	2016	2	0	2	Export	422	Lebanon	LBN	764	Thailand	THA								28	METALLIFEROUS ORE,SCRAP	1	No Quantity							37275			0
S3	2016	2016	2016	2	0	2	Export	422	Lebanon	LBN	784	United Arab Emirates	ARE								28	METALLIFEROUS ORE,SCRAP	1	No Quantity							211306			0
S3	2016	2016	2016	2	0	2	Export	422	Lebanon	LBN	792	Turkey	TUR								28	METALLIFEROUS ORE,SCRAP	1	No Quantity							45472158			0
S3	2016	2016	2016	2	0	2	Export	422	Lebanon	LBN	818	Egypt	EGY								28	METALLIFEROUS ORE,SCRAP	1	No Quantity							4907			0
S3	2016	2016	2016	2	0	2	Export	422	Lebanon	LBN	826	United Kingdom	GBR								28	METALLIFEROUS ORE,SCRAP	1	No Quantity							42640			0
S3	2016	2016	2016	2	0	2	Export	422	Lebanon	LBN	842	USA	USA								28	METALLIFEROUS ORE,SCRAP	1	No Quantity							102814			0
S3	2016	2016	2016	2	0	2	Export	422	Lebanon	LBN	894	Zambia	ZMB								28	METALLIFEROUS ORE,SCRAP	1	No Quantity							265			0
S3	2016	2016	2016	2	0	2	Export	428	Latvia	LVA	0	World	WLD								28	METALLIFEROUS ORE,SCRAP	1	No Quantity							128144506			0
S3	2016	2016	2016	2	0	2	Export	428	Latvia	LVA	40	Austria	AUT								28	METALLIFEROUS ORE,SCRAP	1	No Quantity							2093642			0
S3	2016	2016	2016	2	0	2	Export	428	Latvia	LVA	56	Belgium	BEL								28	METALLIFEROUS ORE,SCRAP	1	No Quantity							259711			0
S3	2016	2016	2016	2	0	2	Export	428	Latvia	LVA	156	China	CHN								28	METALLIFEROUS ORE,SCRAP	1	No Quantity							9306164			0
S3	2016	2016	2016	2	0	2	Export	428	Latvia	LVA	203	Czechia	CZE								28	METALLIFEROUS ORE,SCRAP	1	No Quantity							1124028			0
S3	2016	2016	2016	2	0	2	Export	428	Latvia	LVA	233	Estonia	EST								28	METALLIFEROUS ORE,SCRAP	1	No Quantity							4976341			0
S3	2016	2016	2016	2	0	2	Export	428	Latvia	LVA	246	Finland	FIN								28	METALLIFEROUS ORE,SCRAP	1	No Quantity							1806725			0
S3	2016	2016	2016	2	0	2	Export	428	Latvia	LVA	251	France	FRA								28	METALLIFEROUS ORE,SCRAP	1	No Quantity							32290			0
S3	2016	2016	2016	2	0	2	Export	428	Latvia	LVA	276	Germany	DEU								28	METALLIFEROUS ORE,SCRAP	1	No Quantity							6417571			0
S3	2016	2016	2016	2	0	2	Export	428	Latvia	LVA	344	China, Hong Kong SAR	HKG								28	METALLIFEROUS ORE,SCRAP	1	No Quantity							527075			0
S3	2016	2016	2016	2	0	2	Export	428	Latvia	LVA	348	Hungary	HUN								28	METALLIFEROUS ORE,SCRAP	1	No Quantity							100986			0
S3	2016	2016	2016	2	0	2	Export	428	Latvia	LVA	364	Iran	IRN								28	METALLIFEROUS ORE,SCRAP	1	No Quantity							11383			0
S3	2016	2016	2016	2	0	2	Export	428	Latvia	LVA	381	Italy	ITA								28	METALLIFEROUS ORE,SCRAP	1	No Quantity							510276			0
S3	2016	2016	2016	2	0	2	Export	428	Latvia	LVA	398	Kazakhstan	KAZ								28	METALLIFEROUS ORE,SCRAP	1	No Quantity							258			0
S3	2016	2016	2016	2	0	2	Export	428	Latvia	LVA	410	Rep. of Korea	KOR								28	METALLIFEROUS ORE,SCRAP	1	No Quantity							86870			0
S3	2016	2016	2016	2	0	2	Export	428	Latvia	LVA	440	Lithuania	LTU								28	METALLIFEROUS ORE,SCRAP	1	No Quantity							8653257			0
S3	2016	2016	2016	2	0	2	Export	428	Latvia	LVA	442	Luxembourg	LUX								28	METALLIFEROUS ORE,SCRAP	1	No Quantity							30774			0
S3	2016	2016	2016	2	0	2	Export	428	Latvia	LVA	528	Netherlands	NLD								28	METALLIFEROUS ORE,SCRAP	1	No Quantity							196732			0
S3	2016	2016	2016	2	0	2	Export	428	Latvia	LVA	579	Norway	NOR								28	METALLIFEROUS ORE,SCRAP	1	No Quantity							489361			0
S3	2016	2016	2016	2	0	2	Export	428	Latvia	LVA	586	Pakistan	PAK								28	METALLIFEROUS ORE,SCRAP	1	No Quantity							4471948			0
S3	2016	2016	2016	2	0	2	Export	428	Latvia	LVA	616	Poland	POL								28	METALLIFEROUS ORE,SCRAP	1	No Quantity							11577260			0
S3	2016	2016	2016	2	0	2	Export	428	Latvia	LVA	643	Russian Federation	RUS								28	METALLIFEROUS ORE,SCRAP	1	No Quantity							7587160			0
S3	2016	2016	2016	2	0	2	Export	428	Latvia	LVA	699	India	IND								28	METALLIFEROUS ORE,SCRAP	1	No Quantity							5318937			0
S3	2016	2016	2016	2	0	2	Export	428	Latvia	LVA	702	Singapore	SGP								28	METALLIFEROUS ORE,SCRAP	1	No Quantity							42307			0
S3	2016	2016	2016	2	0	2	Export	428	Latvia	LVA	703	Slovakia	SVK								28	METALLIFEROUS ORE,SCRAP	1	No Quantity							784556			0
S3	2016	2016	2016	2	0	2	Export	428	Latvia	LVA	704	Viet Nam	VNM								28	METALLIFEROUS ORE,SCRAP	1	No Quantity							174496			0
[truncated: 6,585 more rows]
