# Supplementary material for: Core-periphery structure in sectoral international trade networks: A new approach to an old theory
Source: PLoS One. 2020 Apr 2;15(4):e0229547. doi: 10.1371/journal.pone.0229547 (PMC7117750; doi:10.1371/journal.pone.0229547)
Supplement: S7 File — (ZIP) [file pone.0229547.s007.zip › S7_File/RawData 2016/comtrade (4).csv]

Classification	Year	Period	Period Desc.	Aggregate Level	Is Leaf Code	Trade Flow Code	Trade Flow	Reporter Code	Reporter	Reporter ISO	Partner Code	Partner	Partner ISO	2nd Partner Code	2nd Partner	2nd Partner ISO	Customs Proc. Code	Customs	Mode of Transport Code	Mode of Transport	Commodity Code	Commodity	Qty Unit Code	Qty Unit	Qty	Alt Qty Unit Code	Alt Qty Unit	Alt Qty	Netweight (kg)	Gross weight (kg)	Trade Value (US$)	CIF Trade Value (US$)	FOB Trade Value (US$)	Flag
S3	2016	2016	2016	2	0	2	Export	36	Australia	AUS	0	World	WLD								00	LIVE ANIMALS	1	No Quantity							1398835890			0
S3	2016	2016	2016	2	0	2	Export	36	Australia	AUS	32	Argentina	ARG								00	LIVE ANIMALS	1	No Quantity							264245			0
S3	2016	2016	2016	2	0	2	Export	36	Australia	AUS	50	Bangladesh	BGD								00	LIVE ANIMALS	1	No Quantity							104434			0
S3	2016	2016	2016	2	0	2	Export	36	Australia	AUS	56	Belgium	BEL								00	LIVE ANIMALS	1	No Quantity							155771			0
S3	2016	2016	2016	2	0	2	Export	36	Australia	AUS	90	Solomon Isds	SLB								00	LIVE ANIMALS	1	No Quantity							39434			0
S3	2016	2016	2016	2	0	2	Export	36	Australia	AUS	96	Brunei Darussalam	BRN								00	LIVE ANIMALS	1	No Quantity							5469810			0
S3	2016	2016	2016	2	0	2	Export	36	Australia	AUS	104	Myanmar	MMR								00	LIVE ANIMALS	1	No Quantity							586954			0
S3	2016	2016	2016	2	0	2	Export	36	Australia	AUS	116	Cambodia	KHM								00	LIVE ANIMALS	1	No Quantity							2947350			0
S3	2016	2016	2016	2	0	2	Export	36	Australia	AUS	124	Canada	CAN								00	LIVE ANIMALS	1	No Quantity							776939			0
S3	2016	2016	2016	2	0	2	Export	36	Australia	AUS	156	China	CHN								00	LIVE ANIMALS	1	No Quantity							129013796			0
S3	2016	2016	2016	2	0	2	Export	36	Australia	AUS	242	Fiji	FJI								00	LIVE ANIMALS	1	No Quantity							92573			0
S3	2016	2016	2016	2	0	2	Export	36	Australia	AUS	246	Finland	FIN								00	LIVE ANIMALS	1	No Quantity							4476			0
S3	2016	2016	2016	2	0	2	Export	36	Australia	AUS	251	France	FRA								00	LIVE ANIMALS	1	No Quantity							1492			0
S3	2016	2016	2016	2	0	2	Export	36	Australia	AUS	258	French Polynesia	PYF								00	LIVE ANIMALS	1	No Quantity							1865			0
S3	2016	2016	2016	2	0	2	Export	36	Australia	AUS	276	Germany	DEU								00	LIVE ANIMALS	1	No Quantity							238228			0
S3	2016	2016	2016	2	0	2	Export	36	Australia	AUS	316	Guam	GUM								00	LIVE ANIMALS	1	No Quantity							2238			0
S3	2016	2016	2016	2	0	2	Export	36	Australia	AUS	344	China, Hong Kong SAR	HKG								00	LIVE ANIMALS	1	No Quantity							43987734			0
S3	2016	2016	2016	2	0	2	Export	36	Australia	AUS	360	Indonesia	IDN								00	LIVE ANIMALS	1	No Quantity							522411589			0
S3	2016	2016	2016	2	0	2	Export	36	Australia	AUS	368	Iraq	IRQ								00	LIVE ANIMALS	1	No Quantity							5968			0
S3	2016	2016	2016	2	0	2	Export	36	Australia	AUS	376	Israel	ISR								00	LIVE ANIMALS	1	No Quantity							76337151			0
S3	2016	2016	2016	2	0	2	Export	36	Australia	AUS	392	Japan	JPN								00	LIVE ANIMALS	1	No Quantity							19889309			0
S3	2016	2016	2016	2	0	2	Export	36	Australia	AUS	400	Jordan	JOR								00	LIVE ANIMALS	1	No Quantity							14721889			0
S3	2016	2016	2016	2	0	2	Export	36	Australia	AUS	410	Rep. of Korea	KOR								00	LIVE ANIMALS	1	No Quantity							1598476			0
S3	2016	2016	2016	2	0	2	Export	36	Australia	AUS	414	Kuwait	KWT								00	LIVE ANIMALS	1	No Quantity							52738515			0
S3	2016	2016	2016	2	0	2	Export	36	Australia	AUS	422	Lebanon	LBN								00	LIVE ANIMALS	1	No Quantity							1110638			0
S3	2016	2016	2016	2	0	2	Export	36	Australia	AUS	446	China, Macao SAR	MAC								00	LIVE ANIMALS	1	No Quantity							3331514			0
S3	2016	2016	2016	2	0	2	Export	36	Australia	AUS	458	Malaysia	MYS								00	LIVE ANIMALS	1	No Quantity							43614199			0
S3	2016	2016	2016	2	0	2	Export	36	Australia	AUS	484	Mexico	MEX								00	LIVE ANIMALS	1	No Quantity							8173739			0
S3	2016	2016	2016	2	0	2	Export	36	Australia	AUS	490	Other Asia, nes									00	LIVE ANIMALS	1	No Quantity							1454010			0
S3	2016	2016	2016	2	0	2	Export	36	Australia	AUS	512	Oman	OMN								00	LIVE ANIMALS	1	No Quantity							7861662			0
S3	2016	2016	2016	2	0	2	Export	36	Australia	AUS	524	Nepal	NPL								00	LIVE ANIMALS	1	No Quantity							194242			0
S3	2016	2016	2016	2	0	2	Export	36	Australia	AUS	528	Netherlands	NLD								00	LIVE ANIMALS	1	No Quantity							327085			0
S3	2016	2016	2016	2	0	2	Export	36	Australia	AUS	540	New Caledonia	NCL								00	LIVE ANIMALS	1	No Quantity							216104			0
S3	2016	2016	2016	2	0	2	Export	36	Australia	AUS	554	New Zealand	NZL								00	LIVE ANIMALS	1	No Quantity							45914921			0
S3	2016	2016	2016	2	0	2	Export	36	Australia	AUS	574	Norfolk Isds	NFK								00	LIVE ANIMALS	1	No Quantity							2238			0
S3	2016	2016	2016	2	0	2	Export	36	Australia	AUS	579	Norway	NOR								00	LIVE ANIMALS	1	No Quantity							2238			0
S3	2016	2016	2016	2	0	2	Export	36	Australia	AUS	586	Pakistan	PAK								00	LIVE ANIMALS	1	No Quantity							6478041			0
S3	2016	2016	2016	2	0	2	Export	36	Australia	AUS	598	Papua New Guinea	PNG								00	LIVE ANIMALS	1	No Quantity							42892			0
S3	2016	2016	2016	2	0	2	Export	36	Australia	AUS	608	Philippines	PHL								00	LIVE ANIMALS	1	No Quantity							11708540			0
S3	2016	2016	2016	2	0	2	Export	36	Australia	AUS	626	Timor-Leste	TLS								00	LIVE ANIMALS	1	No Quantity							1865			0
S3	2016	2016	2016	2	0	2	Export	36	Australia	AUS	634	Qatar	QAT								00	LIVE ANIMALS	1	No Quantity							46106048			0
S3	2016	2016	2016	2	0	2	Export	36	Australia	AUS	643	Russian Federation	RUS								00	LIVE ANIMALS	1	No Quantity							29434547			0
S3	2016	2016	2016	2	0	2	Export	36	Australia	AUS	702	Singapore	SGP								00	LIVE ANIMALS	1	No Quantity							7822408			0
S3	2016	2016	2016	2	0	2	Export	36	Australia	AUS	704	Viet Nam	VNM								00	LIVE ANIMALS	1	No Quantity							215929869			0
S3	2016	2016	2016	2	0	2	Export	36	Australia	AUS	710	South Africa	ZAF								00	LIVE ANIMALS	1	No Quantity							13430192			0
S3	2016	2016	2016	2	0	2	Export	36	Australia	AUS	757	Switzerland	CHE								00	LIVE ANIMALS	1	No Quantity							1723			0
S3	2016	2016	2016	2	0	2	Export	36	Australia	AUS	764	Thailand	THA								00	LIVE ANIMALS	1	No Quantity							2963105			0
S3	2016	2016	2016	2	0	2	Export	36	Australia	AUS	784	United Arab Emirates	ARE								00	LIVE ANIMALS	1	No Quantity							18644019			0
S3	2016	2016	2016	2	0	2	Export	36	Australia	AUS	792	Turkey	TUR								00	LIVE ANIMALS	1	No Quantity							47728354			0
S3	2016	2016	2016	2	0	2	Export	36	Australia	AUS	826	United Kingdom	GBR								00	LIVE ANIMALS	1	No Quantity							4275649			0
S3	2016	2016	2016	2	0	2	Export	36	Australia	AUS	842	USA	USA								00	LIVE ANIMALS	1	No Quantity							10623970			0
S3	2016	2016	2016	2	0	2	Export	36	Australia	AUS	858	Uruguay	URY								00	LIVE ANIMALS	1	No Quantity							51844			0
S3	2016	2016	2016	2	0	2	Export	40	Austria	AUT	0	World	WLD								00	LIVE ANIMALS	1	No Quantity			0				167834755			4
S3	2016	2016	2016	2	0	2	Export	40	Austria	AUT	8	Albania	ALB								00	LIVE ANIMALS	1	No Quantity			0		0		512774			0
S3	2016	2016	2016	2	0	2	Export	40	Austria	AUT	12	Algeria	DZA								00	LIVE ANIMALS	1	No Quantity			0		0		293297			0
S3	2016	2016	2016	2	0	2	Export	40	Austria	AUT	31	Azerbaijan	AZE								00	LIVE ANIMALS	1	No Quantity			0		0		6074288			0
S3	2016	2016	2016	2	0	2	Export	40	Austria	AUT	36	Australia	AUS								00	LIVE ANIMALS	1	No Quantity			0				18			4
S3	2016	2016	2016	2	0	2	Export	40	Austria	AUT	48	Bahrain	BHR								00	LIVE ANIMALS	1	No Quantity			0		0		9408			4
S3	2016	2016	2016	2	0	2	Export	40	Austria	AUT	50	Bangladesh	BGD								00	LIVE ANIMALS	1	No Quantity			0		0		488			4
S3	2016	2016	2016	2	0	2	Export	40	Austria	AUT	51	Armenia	ARM								00	LIVE ANIMALS	1	No Quantity			0		0		591640			0
S3	2016	2016	2016	2	0	2	Export	40	Austria	AUT	56	Belgium	BEL								00	LIVE ANIMALS	1	No Quantity			0		0		57405			0
S3	2016	2016	2016	2	0	2	Export	40	Austria	AUT	70	Bosnia Herzegovina	BIH								00	LIVE ANIMALS	1	No Quantity			0		0		398098			0
S3	2016	2016	2016	2	0	2	Export	40	Austria	AUT	100	Bulgaria	BGR								00	LIVE ANIMALS	1	No Quantity			0		0		436103			0
S3	2016	2016	2016	2	0	2	Export	40	Austria	AUT	124	Canada	CAN								00	LIVE ANIMALS	1	No Quantity			0		0		10937			4
S3	2016	2016	2016	2	0	2	Export	40	Austria	AUT	152	Chile	CHL								00	LIVE ANIMALS	1	No Quantity			0		0		13614			4
S3	2016	2016	2016	2	0	2	Export	40	Austria	AUT	156	China	CHN								00	LIVE ANIMALS	1	No Quantity			0		0		34324			4
S3	2016	2016	2016	2	0	2	Export	40	Austria	AUT	191	Croatia	HRV								00	LIVE ANIMALS	1	No Quantity			0		0		1245357			0
S3	2016	2016	2016	2	0	2	Export	40	Austria	AUT	203	Czechia	CZE								00	LIVE ANIMALS	1	No Quantity			0		0		1506123			4
S3	2016	2016	2016	2	0	2	Export	40	Austria	AUT	251	France	FRA								00	LIVE ANIMALS	1	No Quantity			0		0		51130			0
S3	2016	2016	2016	2	0	2	Export	40	Austria	AUT	276	Germany	DEU								00	LIVE ANIMALS	1	No Quantity			0		0		31039110			4
S3	2016	2016	2016	2	0	2	Export	40	Austria	AUT	300	Greece	GRC								00	LIVE ANIMALS	1	No Quantity			0		0		85126			0
S3	2016	2016	2016	2	0	2	Export	40	Austria	AUT	344	China, Hong Kong SAR	HKG								00	LIVE ANIMALS	1	No Quantity			0		0		13725			4
S3	2016	2016	2016	2	0	2	Export	40	Austria	AUT	348	Hungary	HUN								00	LIVE ANIMALS	1	No Quantity			0		0		17174860			0
S3	2016	2016	2016	2	0	2	Export	40	Austria	AUT	364	Iran	IRN								00	LIVE ANIMALS	1	No Quantity			0		0		2234229			0
S3	2016	2016	2016	2	0	2	Export	40	Austria	AUT	372	Ireland	IRL								00	LIVE ANIMALS	1	No Quantity			0		0		199085			0
S3	2016	2016	2016	2	0	2	Export	40	Austria	AUT	376	Israel	ISR								00	LIVE ANIMALS	1	No Quantity			0		0		55			4
S3	2016	2016	2016	2	0	2	Export	40	Austria	AUT	381	Italy	ITA								00	LIVE ANIMALS	1	No Quantity			0		0		44937014			4
S3	2016	2016	2016	2	0	2	Export	40	Austria	AUT	392	Japan	JPN								00	LIVE ANIMALS	1	No Quantity			0		0		106950			4
S3	2016	2016	2016	2	0	2	Export	40	Austria	AUT	400	Jordan	JOR								00	LIVE ANIMALS	1	No Quantity			0		0		9566			4
S3	2016	2016	2016	2	0	2	Export	40	Austria	AUT	410	Rep. of Korea	KOR								00	LIVE ANIMALS	1	No Quantity			0		0		2914			4
S3	2016	2016	2016	2	0	2	Export	40	Austria	AUT	414	Kuwait	KWT								00	LIVE ANIMALS	1	No Quantity			0		0		85733			4
S3	2016	2016	2016	2	0	2	Export	40	Austria	AUT	428	Latvia	LVA								00	LIVE ANIMALS	1	No Quantity			0		0		119833			0
S3	2016	2016	2016	2	0	2	Export	40	Austria	AUT	458	Malaysia	MYS								00	LIVE ANIMALS	1	No Quantity			0		0		4427			4
S3	2016	2016	2016	2	0	2	Export	40	Austria	AUT	470	Malta	MLT								00	LIVE ANIMALS	1	No Quantity			0		0		14			4
S3	2016	2016	2016	2	0	2	Export	40	Austria	AUT	490	Other Asia, nes									00	LIVE ANIMALS	1	No Quantity			0		0		5645			4
S3	2016	2016	2016	2	0	2	Export	40	Austria	AUT	498	Rep. of Moldova	MDA								00	LIVE ANIMALS	1	No Quantity			0		0		181859			4
S3	2016	2016	2016	2	0	2	Export	40	Austria	AUT	499	Montenegro	MNE								00	LIVE ANIMALS	1	No Quantity			0		0		576238			0
S3	2016	2016	2016	2	0	2	Export	40	Austria	AUT	504	Morocco	MAR								00	LIVE ANIMALS	1	No Quantity			0		0		70175			0
S3	2016	2016	2016	2	0	2	Export	40	Austria	AUT	528	Netherlands	NLD								00	LIVE ANIMALS	1	No Quantity			0		0		432059			0
S3	2016	2016	2016	2	0	2	Export	40	Austria	AUT	579	Norway	NOR								00	LIVE ANIMALS	1	No Quantity			0		0		48757			4
S3	2016	2016	2016	2	0	2	Export	40	Austria	AUT	586	Pakistan	PAK								00	LIVE ANIMALS	1	No Quantity			0		0		45028			4
S3	2016	2016	2016	2	0	2	Export	40	Austria	AUT	616	Poland	POL								00	LIVE ANIMALS	1	No Quantity			0		0		3986350			0
S3	2016	2016	2016	2	0	2	Export	40	Austria	AUT	634	Qatar	QAT								00	LIVE ANIMALS	1	No Quantity			0		0		126952			4
S3	2016	2016	2016	2	0	2	Export	40	Austria	AUT	642	Romania	ROU								00	LIVE ANIMALS	1	No Quantity			0		0		1670675			0
S3	2016	2016	2016	2	0	2	Export	40	Austria	AUT	643	Russian Federation	RUS								00	LIVE ANIMALS	1	No Quantity			0		0		395			4
S3	2016	2016	2016	2	0	2	Export	40	Austria	AUT	688	Serbia	SRB								00	LIVE ANIMALS	1	No Quantity			0		0		648825			0
S3	2016	2016	2016	2	0	2	Export	40	Austria	AUT	699	India	IND								00	LIVE ANIMALS	1	No Quantity			0		0		1106			4
S3	2016	2016	2016	2	0	2	Export	40	Austria	AUT	703	Slovakia	SVK								00	LIVE ANIMALS	1	No Quantity			0		0		820756			4
S3	2016	2016	2016	2	0	2	Export	40	Austria	AUT	705	Slovenia	SVN								00	LIVE ANIMALS	1	No Quantity			0		0		7188014			0
S3	2016	2016	2016	2	0	2	Export	40	Austria	AUT	724	Spain	ESP								00	LIVE ANIMALS	1	No Quantity			0		0		848604			0
S3	2016	2016	2016	2	0	2	Export	40	Austria	AUT	757	Switzerland	CHE								00	LIVE ANIMALS	1	No Quantity			0		0		1716240			4
S3	2016	2016	2016	2	0	2	Export	40	Austria	AUT	764	Thailand	THA								00	LIVE ANIMALS	1	No Quantity			0		0		97958			4
S3	2016	2016	2016	2	0	2	Export	40	Austria	AUT	784	United Arab Emirates	ARE								00	LIVE ANIMALS	1	No Quantity			0		0		1234630			0
S3	2016	2016	2016	2	0	2	Export	40	Austria	AUT	792	Turkey	TUR								00	LIVE ANIMALS	1	No Quantity			0		0		36725745			0
S3	2016	2016	2016	2	0	2	Export	40	Austria	AUT	804	Ukraine	UKR								00	LIVE ANIMALS	1	No Quantity			0		0		158902			4
S3	2016	2016	2016	2	0	2	Export	40	Austria	AUT	807	North Macedonia	MKD								00	LIVE ANIMALS	1	No Quantity			0		0		202637			0
S3	2016	2016	2016	2	0	2	Export	40	Austria	AUT	818	Egypt	EGY								00	LIVE ANIMALS	1	No Quantity			0		0		622300			0
S3	2016	2016	2016	2	0	2	Export	40	Austria	AUT	826	United Kingdom	GBR								00	LIVE ANIMALS	1	No Quantity			0		0		528658			0
S3	2016	2016	2016	2	0	2	Export	40	Austria	AUT	842	USA	USA								00	LIVE ANIMALS	1	No Quantity			0		0		31041			4
S3	2016	2016	2016	2	0	2	Export	40	Austria	AUT	860	Uzbekistan	UZB								00	LIVE ANIMALS	1	No Quantity			0		0		2617534			0
S3	2016	2016	2016	2	0	2	Export	36	Australia	AUS	0	World	WLD								01	MEAT, MEAT PREPARATIONS	1	No Quantity							8279535391			0
S3	2016	2016	2016	2	0	2	Export	36	Australia	AUS	4	Afghanistan	AFG								01	MEAT, MEAT PREPARATIONS	1	No Quantity							583115			0
S3	2016	2016	2016	2	0	2	Export	36	Australia	AUS	10	Antarctica	ATA								01	MEAT, MEAT PREPARATIONS	1	No Quantity							76153			0
S3	2016	2016	2016	2	0	2	Export	36	Australia	AUS	12	Algeria	DZA								01	MEAT, MEAT PREPARATIONS	1	No Quantity							936813			0
S3	2016	2016	2016	2	0	2	Export	36	Australia	AUS	16	American Samoa	ASM								01	MEAT, MEAT PREPARATIONS	1	No Quantity							1172416			0
S3	2016	2016	2016	2	0	2	Export	36	Australia	AUS	24	Angola	AGO								01	MEAT, MEAT PREPARATIONS	1	No Quantity							1525403			0
S3	2016	2016	2016	2	0	2	Export	36	Australia	AUS	28	Antigua and Barbuda	ATG								01	MEAT, MEAT PREPARATIONS	1	No Quantity							292606			0
S3	2016	2016	2016	2	0	2	Export	36	Australia	AUS	40	Austria	AUT								01	MEAT, MEAT PREPARATIONS	1	No Quantity							142980			0
S3	2016	2016	2016	2	0	2	Export	36	Australia	AUS	44	Bahamas	BHS								01	MEAT, MEAT PREPARATIONS	1	No Quantity							2202981			0
S3	2016	2016	2016	2	0	2	Export	36	Australia	AUS	48	Bahrain	BHR								01	MEAT, MEAT PREPARATIONS	1	No Quantity							34906108			0
S3	2016	2016	2016	2	0	2	Export	36	Australia	AUS	50	Bangladesh	BGD								01	MEAT, MEAT PREPARATIONS	1	No Quantity							337696			0
S3	2016	2016	2016	2	0	2	Export	36	Australia	AUS	52	Barbados	BRB								01	MEAT, MEAT PREPARATIONS	1	No Quantity							461552			0
S3	2016	2016	2016	2	0	2	Export	36	Australia	AUS	56	Belgium	BEL								01	MEAT, MEAT PREPARATIONS	1	No Quantity							16428920			0
S3	2016	2016	2016	2	0	2	Export	36	Australia	AUS	70	Bosnia Herzegovina	BIH								01	MEAT, MEAT PREPARATIONS	1	No Quantity							139460			0
S3	2016	2016	2016	2	0	2	Export	36	Australia	AUS	76	Brazil	BRA								01	MEAT, MEAT PREPARATIONS	1	No Quantity							8391845			0
S3	2016	2016	2016	2	0	2	Export	36	Australia	AUS	90	Solomon Isds	SLB								01	MEAT, MEAT PREPARATIONS	1	No Quantity							9733608			0
S3	2016	2016	2016	2	0	2	Export	36	Australia	AUS	96	Brunei Darussalam	BRN								01	MEAT, MEAT PREPARATIONS	1	No Quantity							7941196			0
S3	2016	2016	2016	2	0	2	Export	36	Australia	AUS	100	Bulgaria	BGR								01	MEAT, MEAT PREPARATIONS	1	No Quantity							17157			0
S3	2016	2016	2016	2	0	2	Export	36	Australia	AUS	104	Myanmar	MMR								01	MEAT, MEAT PREPARATIONS	1	No Quantity							1469912			0
S3	2016	2016	2016	2	0	2	Export	36	Australia	AUS	116	Cambodia	KHM								01	MEAT, MEAT PREPARATIONS	1	No Quantity							3240194			0
S3	2016	2016	2016	2	0	2	Export	36	Australia	AUS	124	Canada	CAN								01	MEAT, MEAT PREPARATIONS	1	No Quantity							141988276			0
S3	2016	2016	2016	2	0	2	Export	36	Australia	AUS	136	Cayman Isds	CYM								01	MEAT, MEAT PREPARATIONS	1	No Quantity							68875			0
S3	2016	2016	2016	2	0	2	Export	36	Australia	AUS	144	Sri Lanka	LKA								01	MEAT, MEAT PREPARATIONS	1	No Quantity							4739123			0
S3	2016	2016	2016	2	0	2	Export	36	Australia	AUS	152	Chile	CHL								01	MEAT, MEAT PREPARATIONS	1	No Quantity							64986			0
S3	2016	2016	2016	2	0	2	Export	36	Australia	AUS	156	China	CHN								01	MEAT, MEAT PREPARATIONS	1	No Quantity							714191923			0
S3	2016	2016	2016	2	0	2	Export	36	Australia	AUS	162	Christmas Isds	CXR								01	MEAT, MEAT PREPARATIONS	1	No Quantity							616323			0
S3	2016	2016	2016	2	0	2	Export	36	Australia	AUS	166	Cocos Isds	CCK								01	MEAT, MEAT PREPARATIONS	1	No Quantity							36923			0
S3	2016	2016	2016	2	0	2	Export	36	Australia	AUS	170	Colombia	COL								01	MEAT, MEAT PREPARATIONS	1	No Quantity							150671			0
S3	2016	2016	2016	2	0	2	Export	36	Australia	AUS	180	Dem. Rep. of the Congo	COD								01	MEAT, MEAT PREPARATIONS	1	No Quantity							157532			0
S3	2016	2016	2016	2	0	2	Export	36	Australia	AUS	184	Cook Isds	COK								01	MEAT, MEAT PREPARATIONS	1	No Quantity							299623			0
S3	2016	2016	2016	2	0	2	Export	36	Australia	AUS	196	Cyprus	CYP								01	MEAT, MEAT PREPARATIONS	1	No Quantity							389581			0
S3	2016	2016	2016	2	0	2	Export	36	Australia	AUS	204	Benin	BEN								01	MEAT, MEAT PREPARATIONS	1	No Quantity							83953			0
S3	2016	2016	2016	2	0	2	Export	36	Australia	AUS	208	Denmark	DNK								01	MEAT, MEAT PREPARATIONS	1	No Quantity							10960531			0
S3	2016	2016	2016	2	0	2	Export	36	Australia	AUS	212	Dominica	DMA								01	MEAT, MEAT PREPARATIONS	1	No Quantity							138496			0
S3	2016	2016	2016	2	0	2	Export	36	Australia	AUS	214	Dominican Rep.	DOM								01	MEAT, MEAT PREPARATIONS	1	No Quantity							1001381			0
S3	2016	2016	2016	2	0	2	Export	36	Australia	AUS	226	Equatorial Guinea	GNQ								01	MEAT, MEAT PREPARATIONS	1	No Quantity							32019			0
S3	2016	2016	2016	2	0	2	Export	36	Australia	AUS	242	Fiji	FJI								01	MEAT, MEAT PREPARATIONS	1	No Quantity							12386476			0
S3	2016	2016	2016	2	0	2	Export	36	Australia	AUS	251	France	FRA								01	MEAT, MEAT PREPARATIONS	1	No Quantity							17279355			0
S3	2016	2016	2016	2	0	2	Export	36	Australia	AUS	258	French Polynesia	PYF								01	MEAT, MEAT PREPARATIONS	1	No Quantity							1514632			0
S3	2016	2016	2016	2	0	2	Export	36	Australia	AUS	266	Gabon	GAB								01	MEAT, MEAT PREPARATIONS	1	No Quantity							954956			0
S3	2016	2016	2016	2	0	2	Export	36	Australia	AUS	268	Georgia	GEO								01	MEAT, MEAT PREPARATIONS	1	No Quantity							280704			0
S3	2016	2016	2016	2	0	2	Export	36	Australia	AUS	276	Germany	DEU								01	MEAT, MEAT PREPARATIONS	1	No Quantity							17953273			0
S3	2016	2016	2016	2	0	2	Export	36	Australia	AUS	288	Ghana	GHA								01	MEAT, MEAT PREPARATIONS	1	No Quantity							561550			0
S3	2016	2016	2016	2	0	2	Export	36	Australia	AUS	296	Kiribati	KIR								01	MEAT, MEAT PREPARATIONS	1	No Quantity							2887079			0
S3	2016	2016	2016	2	0	2	Export	36	Australia	AUS	316	Guam	GUM								01	MEAT, MEAT PREPARATIONS	1	No Quantity							2583847			0
S3	2016	2016	2016	2	0	2	Export	36	Australia	AUS	324	Guinea	GIN								01	MEAT, MEAT PREPARATIONS	1	No Quantity							51384			0
S3	2016	2016	2016	2	0	2	Export	36	Australia	AUS	344	China, Hong Kong SAR	HKG								01	MEAT, MEAT PREPARATIONS	1	No Quantity							148461686			0
S3	2016	2016	2016	2	0	2	Export	36	Australia	AUS	352	Iceland	ISL								01	MEAT, MEAT PREPARATIONS	1	No Quantity							172345			0
S3	2016	2016	2016	2	0	2	Export	36	Australia	AUS	360	Indonesia	IDN								01	MEAT, MEAT PREPARATIONS	1	No Quantity							301928036			0
S3	2016	2016	2016	2	0	2	Export	36	Australia	AUS	364	Iran	IRN								01	MEAT, MEAT PREPARATIONS	1	No Quantity							151765			0
S3	2016	2016	2016	2	0	2	Export	36	Australia	AUS	368	Iraq	IRQ								01	MEAT, MEAT PREPARATIONS	1	No Quantity							1476946			0
S3	2016	2016	2016	2	0	2	Export	36	Australia	AUS	372	Ireland	IRL								01	MEAT, MEAT PREPARATIONS	1	No Quantity							77101			0
S3	2016	2016	2016	2	0	2	Export	36	Australia	AUS	376	Israel	ISR								01	MEAT, MEAT PREPARATIONS	1	No Quantity							12599820			0
S3	2016	2016	2016	2	0	2	Export	36	Australia	AUS	381	Italy	ITA								01	MEAT, MEAT PREPARATIONS	1	No Quantity							45791933			0
S3	2016	2016	2016	2	0	2	Export	36	Australia	AUS	384	Côte d'Ivoire	CIV								01	MEAT, MEAT PREPARATIONS	1	No Quantity							521837			0
S3	2016	2016	2016	2	0	2	Export	36	Australia	AUS	388	Jamaica	JAM								01	MEAT, MEAT PREPARATIONS	1	No Quantity							8933797			0
S3	2016	2016	2016	2	0	2	Export	36	Australia	AUS	392	Japan	JPN								01	MEAT, MEAT PREPARATIONS	1	No Quantity							1639364101			0
S3	2016	2016	2016	2	0	2	Export	36	Australia	AUS	398	Kazakhstan	KAZ								01	MEAT, MEAT PREPARATIONS	1	No Quantity							59673			0
S3	2016	2016	2016	2	0	2	Export	36	Australia	AUS	400	Jordan	JOR								01	MEAT, MEAT PREPARATIONS	1	No Quantity							66605535			0
S3	2016	2016	2016	2	0	2	Export	36	Australia	AUS	410	Rep. of Korea	KOR								01	MEAT, MEAT PREPARATIONS	1	No Quantity							1174953350			0
S3	2016	2016	2016	2	0	2	Export	36	Australia	AUS	414	Kuwait	KWT								01	MEAT, MEAT PREPARATIONS	1	No Quantity							49690838			0
S3	2016	2016	2016	2	0	2	Export	36	Australia	AUS	418	Lao People's Dem. Rep.	LAO								01	MEAT, MEAT PREPARATIONS	1	No Quantity							104494			0
S3	2016	2016	2016	2	0	2	Export	36	Australia	AUS	422	Lebanon	LBN								01	MEAT, MEAT PREPARATIONS	1	No Quantity							9838802			0
S3	2016	2016	2016	2	0	2	Export	36	Australia	AUS	430	Liberia	LBR								01	MEAT, MEAT PREPARATIONS	1	No Quantity							157077			0
S3	2016	2016	2016	2	0	2	Export	36	Australia	AUS	434	Libya	LBY								01	MEAT, MEAT PREPARATIONS	1	No Quantity							186492			0
S3	2016	2016	2016	2	0	2	Export	36	Australia	AUS	446	China, Macao SAR	MAC								01	MEAT, MEAT PREPARATIONS	1	No Quantity							1045927			0
S3	2016	2016	2016	2	0	2	Export	36	Australia	AUS	458	Malaysia	MYS								01	MEAT, MEAT PREPARATIONS	1	No Quantity							156375430			0
S3	2016	2016	2016	2	0	2	Export	36	Australia	AUS	462	Maldives	MDV								01	MEAT, MEAT PREPARATIONS	1	No Quantity							4756187			0
S3	2016	2016	2016	2	0	2	Export	36	Australia	AUS	478	Mauritania	MRT								01	MEAT, MEAT PREPARATIONS	1	No Quantity							23559			0
S3	2016	2016	2016	2	0	2	Export	36	Australia	AUS	480	Mauritius	MUS								01	MEAT, MEAT PREPARATIONS	1	No Quantity							25223585			0
S3	2016	2016	2016	2	0	2	Export	36	Australia	AUS	484	Mexico	MEX								01	MEAT, MEAT PREPARATIONS	1	No Quantity							13921062			0
S3	2016	2016	2016	2	0	2	Export	36	Australia	AUS	490	Other Asia, nes									01	MEAT, MEAT PREPARATIONS	1	No Quantity							231524295			0
S3	2016	2016	2016	2	0	2	Export	36	Australia	AUS	496	Mongolia	MNG								01	MEAT, MEAT PREPARATIONS	1	No Quantity							89343			0
S3	2016	2016	2016	2	0	2	Export	36	Australia	AUS	504	Morocco	MAR								01	MEAT, MEAT PREPARATIONS	1	No Quantity							8173657			0
S3	2016	2016	2016	2	0	2	Export	36	Australia	AUS	512	Oman	OMN								01	MEAT, MEAT PREPARATIONS	1	No Quantity							31768086			0
S3	2016	2016	2016	2	0	2	Export	36	Australia	AUS	520	Nauru	NRU								01	MEAT, MEAT PREPARATIONS	1	No Quantity							5141635			0
S3	2016	2016	2016	2	0	2	Export	36	Australia	AUS	524	Nepal	NPL								01	MEAT, MEAT PREPARATIONS	1	No Quantity							138980			0
S3	2016	2016	2016	2	0	2	Export	36	Australia	AUS	528	Netherlands	NLD								01	MEAT, MEAT PREPARATIONS	1	No Quantity							72124873			0
S3	2016	2016	2016	2	0	2	Export	36	Australia	AUS	540	New Caledonia	NCL								01	MEAT, MEAT PREPARATIONS	1	No Quantity							4402811			0
S3	2016	2016	2016	2	0	2	Export	36	Australia	AUS	548	Vanuatu	VUT								01	MEAT, MEAT PREPARATIONS	1	No Quantity							2910219			0
S3	2016	2016	2016	2	0	2	Export	36	Australia	AUS	554	New Zealand	NZL								01	MEAT, MEAT PREPARATIONS	1	No Quantity							56256895			0
S3	2016	2016	2016	2	0	2	Export	36	Australia	AUS	574	Norfolk Isds	NFK								01	MEAT, MEAT PREPARATIONS	1	No Quantity							262088			0
S3	2016	2016	2016	2	0	2	Export	36	Australia	AUS	580	N. Mariana Isds	MNP								01	MEAT, MEAT PREPARATIONS	1	No Quantity							721062			0
S3	2016	2016	2016	2	0	2	Export	36	Australia	AUS	583	FS Micronesia	FSM								01	MEAT, MEAT PREPARATIONS	1	No Quantity							510491			0
S3	2016	2016	2016	2	0	2	Export	36	Australia	AUS	584	Marshall Isds	MHL								01	MEAT, MEAT PREPARATIONS	1	No Quantity							609750			0
S3	2016	2016	2016	2	0	2	Export	36	Australia	AUS	585	Palau	PLW								01	MEAT, MEAT PREPARATIONS	1	No Quantity							430384			0
S3	2016	2016	2016	2	0	2	Export	36	Australia	AUS	586	Pakistan	PAK								01	MEAT, MEAT PREPARATIONS	1	No Quantity							132166			0
S3	2016	2016	2016	2	0	2	Export	36	Australia	AUS	598	Papua New Guinea	PNG								01	MEAT, MEAT PREPARATIONS	1	No Quantity							92171614			0
S3	2016	2016	2016	2	0	2	Export	36	Australia	AUS	608	Philippines	PHL								01	MEAT, MEAT PREPARATIONS	1	No Quantity							113091636			0
S3	2016	2016	2016	2	0	2	Export	36	Australia	AUS	612	Pitcairn	PCN								01	MEAT, MEAT PREPARATIONS	1	No Quantity							15557			0
S3	2016	2016	2016	2	0	2	Export	36	Australia	AUS	620	Portugal	PRT								01	MEAT, MEAT PREPARATIONS	1	No Quantity							47259			0
S3	2016	2016	2016	2	0	2	Export	36	Australia	AUS	626	Timor-Leste	TLS								01	MEAT, MEAT PREPARATIONS	1	No Quantity							219677			0
S3	2016	2016	2016	2	0	2	Export	36	Australia	AUS	634	Qatar	QAT								01	MEAT, MEAT PREPARATIONS	1	No Quantity							108985141			0
S3	2016	2016	2016	2	0	2	Export	36	Australia	AUS	642	Romania	ROU								01	MEAT, MEAT PREPARATIONS	1	No Quantity							172764			0
S3	2016	2016	2016	2	0	2	Export	36	Australia	AUS	643	Russian Federation	RUS								01	MEAT, MEAT PREPARATIONS	1	No Quantity							8397458			0
S3	2016	2016	2016	2	0	2	Export	36	Australia	AUS	659	Saint Kitts and Nevis	KNA								01	MEAT, MEAT PREPARATIONS	1	No Quantity							376160			0
S3	2016	2016	2016	2	0	2	Export	36	Australia	AUS	662	Saint Lucia	LCA								01	MEAT, MEAT PREPARATIONS	1	No Quantity							438116			0
S3	2016	2016	2016	2	0	2	Export	36	Australia	AUS	682	Saudi Arabia	SAU								01	MEAT, MEAT PREPARATIONS	1	No Quantity							155292881			0
S3	2016	2016	2016	2	0	2	Export	36	Australia	AUS	686	Senegal	SEN								01	MEAT, MEAT PREPARATIONS	1	No Quantity							616531			0
S3	2016	2016	2016	2	0	2	Export	36	Australia	AUS	688	Serbia	SRB								01	MEAT, MEAT PREPARATIONS	1	No Quantity							45048			0
S3	2016	2016	2016	2	0	2	Export	36	Australia	AUS	690	Seychelles	SYC								01	MEAT, MEAT PREPARATIONS	1	No Quantity							1777442			0
S3	2016	2016	2016	2	0	2	Export	36	Australia	AUS	699	India	IND								01	MEAT, MEAT PREPARATIONS	1	No Quantity							272155			0
S3	2016	2016	2016	2	0	2	Export	36	Australia	AUS	702	Singapore	SGP								01	MEAT, MEAT PREPARATIONS	1	No Quantity							183233685			0
S3	2016	2016	2016	2	0	2	Export	36	Australia	AUS	704	Viet Nam	VNM								01	MEAT, MEAT PREPARATIONS	1	No Quantity							44312568			0
S3	2016	2016	2016	2	0	2	Export	36	Australia	AUS	705	Slovenia	SVN								01	MEAT, MEAT PREPARATIONS	1	No Quantity							1163635			0
S3	2016	2016	2016	2	0	2	Export	36	Australia	AUS	710	South Africa	ZAF								01	MEAT, MEAT PREPARATIONS	1	No Quantity							20723570			0
S3	2016	2016	2016	2	0	2	Export	36	Australia	AUS	724	Spain	ESP								01	MEAT, MEAT PREPARATIONS	1	No Quantity							215550			0
S3	2016	2016	2016	2	0	2	Export	36	Australia	AUS	752	Sweden	SWE								01	MEAT, MEAT PREPARATIONS	1	No Quantity							182465			0
S3	2016	2016	2016	2	0	2	Export	36	Australia	AUS	757	Switzerland	CHE								01	MEAT, MEAT PREPARATIONS	1	No Quantity							58188716			0
S3	2016	2016	2016	2	0	2	Export	36	Australia	AUS	764	Thailand	THA								01	MEAT, MEAT PREPARATIONS	1	No Quantity							58683157			0
S3	2016	2016	2016	2	0	2	Export	36	Australia	AUS	776	Tonga	TON								01	MEAT, MEAT PREPARATIONS	1	No Quantity							4555386			0
S3	2016	2016	2016	2	0	2	Export	36	Australia	AUS	780	Trinidad and Tobago	TTO								01	MEAT, MEAT PREPARATIONS	1	No Quantity							11164138			0
S3	2016	2016	2016	2	0	2	Export	36	Australia	AUS	784	United Arab Emirates	ARE								01	MEAT, MEAT PREPARATIONS	1	No Quantity							227874251			0
S3	2016	2016	2016	2	0	2	Export	36	Australia	AUS	788	Tunisia	TUN								01	MEAT, MEAT PREPARATIONS	1	No Quantity							240553			0
S3	2016	2016	2016	2	0	2	Export	36	Australia	AUS	792	Turkey	TUR								01	MEAT, MEAT PREPARATIONS	1	No Quantity							1128838			0
S3	2016	2016	2016	2	0	2	Export	36	Australia	AUS	798	Tuvalu	TUV								01	MEAT, MEAT PREPARATIONS	1	No Quantity							76544			0
S3	2016	2016	2016	2	0	2	Export	36	Australia	AUS	800	Uganda	UGA								01	MEAT, MEAT PREPARATIONS	1	No Quantity							28419			0
S3	2016	2016	2016	2	0	2	Export	36	Australia	AUS	804	Ukraine	UKR								01	MEAT, MEAT PREPARATIONS	1	No Quantity							105406			0
S3	2016	2016	2016	2	0	2	Export	36	Australia	AUS	818	Egypt	EGY								01	MEAT, MEAT PREPARATIONS	1	No Quantity							19704198			0
S3	2016	2016	2016	2	0	2	Export	36	Australia	AUS	826	United Kingdom	GBR								01	MEAT, MEAT PREPARATIONS	1	No Quantity							135435403			0
S3	2016	2016	2016	2	0	2	Export	36	Australia	AUS	834	United Rep. of Tanzania	TZA								01	MEAT, MEAT PREPARATIONS	1	No Quantity							62409			0
S3	2016	2016	2016	2	0	2	Export	36	Australia	AUS	842	USA	USA								01	MEAT, MEAT PREPARATIONS	1	No Quantity							1929224885			0
S3	2016	2016	2016	2	0	2	Export	36	Australia	AUS	876	Wallis and Futuna Isds	WLF								01	MEAT, MEAT PREPARATIONS	1	No Quantity							850150			0
S3	2016	2016	2016	2	0	2	Export	36	Australia	AUS	882	Samoa	WSM								01	MEAT, MEAT PREPARATIONS	1	No Quantity							1440625			0
S3	2016	2016	2016	2	0	2	Export	36	Australia	AUS	887	Yemen	YEM								01	MEAT, MEAT PREPARATIONS	1	No Quantity							14025			0
S3	2016	2016	2016	2	0	2	Export	36	Australia	AUS	894	Zambia	ZMB								01	MEAT, MEAT PREPARATIONS	1	No Quantity							15673			0
S3	2016	2016	2016	2	0	2	Export	40	Austria	AUT	0	World	WLD								01	MEAT, MEAT PREPARATIONS	1	No Quantity			0		0		1620173010			4
S3	2016	2016	2016	2	0	2	Export	40	Austria	AUT	8	Albania	ALB								01	MEAT, MEAT PREPARATIONS	1	No Quantity			0		0		242414			4
S3	2016	2016	2016	2	0	2	Export	40	Austria	AUT	31	Azerbaijan	AZE								01	MEAT, MEAT PREPARATIONS	1	No Quantity			0		0		241512			0
S3	2016	2016	2016	2	0	2	Export	40	Austria	AUT	36	Australia	AUS								01	MEAT, MEAT PREPARATIONS	1	No Quantity			0		0		32461			0
S3	2016	2016	2016	2	0	2	Export	40	Austria	AUT	51	Armenia	ARM								01	MEAT, MEAT PREPARATIONS	1	No Quantity			0		0		273696			4
S3	2016	2016	2016	2	0	2	Export	40	Austria	AUT	56	Belgium	BEL								01	MEAT, MEAT PREPARATIONS	1	No Quantity			0		0		4340307			4
S3	2016	2016	2016	2	0	2	Export	40	Austria	AUT	60	Bermuda	BMU								01	MEAT, MEAT PREPARATIONS	1	No Quantity			0		0		3623			4
S3	2016	2016	2016	2	0	2	Export	40	Austria	AUT	70	Bosnia Herzegovina	BIH								01	MEAT, MEAT PREPARATIONS	1	No Quantity			0		0		14336775			0
S3	2016	2016	2016	2	0	2	Export	40	Austria	AUT	76	Brazil	BRA								01	MEAT, MEAT PREPARATIONS	1	No Quantity			0		0		22726			0
S3	2016	2016	2016	2	0	2	Export	40	Austria	AUT	100	Bulgaria	BGR								01	MEAT, MEAT PREPARATIONS	1	No Quantity			0		0		4466884			4
S3	2016	2016	2016	2	0	2	Export	40	Austria	AUT	124	Canada	CAN								01	MEAT, MEAT PREPARATIONS	1	No Quantity			0		0		1762972			4
S3	2016	2016	2016	2	0	2	Export	40	Austria	AUT	156	China	CHN								01	MEAT, MEAT PREPARATIONS	1	No Quantity			0		0		343845			4
S3	2016	2016	2016	2	0	2	Export	40	Austria	AUT	178	Congo	COG								01	MEAT, MEAT PREPARATIONS	1	No Quantity			0		0		65640			0
S3	2016	2016	2016	2	0	2	Export	40	Austria	AUT	180	Dem. Rep. of the Congo	COD								01	MEAT, MEAT PREPARATIONS	1	No Quantity			0		0		54669			0
S3	2016	2016	2016	2	0	2	Export	40	Austria	AUT	191	Croatia	HRV								01	MEAT, MEAT PREPARATIONS	1	No Quantity			0		0		22185471			4
S3	2016	2016	2016	2	0	2	Export	40	Austria	AUT	196	Cyprus	CYP								01	MEAT, MEAT PREPARATIONS	1	No Quantity			0		0		771894			0
S3	2016	2016	2016	2	0	2	Export	40	Austria	AUT	203	Czechia	CZE								01	MEAT, MEAT PREPARATIONS	1	No Quantity			0		0		43432781			4
S3	2016	2016	2016	2	0	2	Export	40	Austria	AUT	204	Benin	BEN								01	MEAT, MEAT PREPARATIONS	1	No Quantity			0		0		23244			0
S3	2016	2016	2016	2	0	2	Export	40	Austria	AUT	208	Denmark	DNK								01	MEAT, MEAT PREPARATIONS	1	No Quantity			0		0		17509852			4
S3	2016	2016	2016	2	0	2	Export	40	Austria	AUT	233	Estonia	EST								01	MEAT, MEAT PREPARATIONS	1	No Quantity			0		0		608348			4
S3	2016	2016	2016	2	0	2	Export	40	Austria	AUT	246	Finland	FIN								01	MEAT, MEAT PREPARATIONS	1	No Quantity			0		0		4863040			0
S3	2016	2016	2016	2	0	2	Export	40	Austria	AUT	251	France	FRA								01	MEAT, MEAT PREPARATIONS	1	No Quantity			0		0		35249386			4
S3	2016	2016	2016	2	0	2	Export	40	Austria	AUT	266	Gabon	GAB								01	MEAT, MEAT PREPARATIONS	1	No Quantity			0		0		12120			0
S3	2016	2016	2016	2	0	2	Export	40	Austria	AUT	268	Georgia	GEO								01	MEAT, MEAT PREPARATIONS	1	No Quantity			0		0		3136633			0
S3	2016	2016	2016	2	0	2	Export	40	Austria	AUT	276	Germany	DEU								01	MEAT, MEAT PREPARATIONS	1	No Quantity			0		0		666664319			4
S3	2016	2016	2016	2	0	2	Export	40	Austria	AUT	300	Greece	GRC								01	MEAT, MEAT PREPARATIONS	1	No Quantity			0		0		626986			4
S3	2016	2016	2016	2	0	2	Export	40	Austria	AUT	324	Guinea	GIN								01	MEAT, MEAT PREPARATIONS	1	No Quantity			0		0		26033			0
S3	2016	2016	2016	2	0	2	Export	40	Austria	AUT	344	China, Hong Kong SAR	HKG								01	MEAT, MEAT PREPARATIONS	1	No Quantity			0		0		8644157			0
S3	2016	2016	2016	2	0	2	Export	40	Austria	AUT	348	Hungary	HUN								01	MEAT, MEAT PREPARATIONS	1	No Quantity			0		0		97765654			4
S3	2016	2016	2016	2	0	2	Export	40	Austria	AUT	364	Iran	IRN								01	MEAT, MEAT PREPARATIONS	1	No Quantity			0		0		506			4
S3	2016	2016	2016	2	0	2	Export	40	Austria	AUT	372	Ireland	IRL								01	MEAT, MEAT PREPARATIONS	1	No Quantity			0		0		539142			0
S3	2016	2016	2016	2	0	2	Export	40	Austria	AUT	381	Italy	ITA								01	MEAT, MEAT PREPARATIONS	1	No Quantity			0		0		238147555			4
S3	2016	2016	2016	2	0	2	Export	40	Austria	AUT	384	Côte d'Ivoire	CIV								01	MEAT, MEAT PREPARATIONS	1	No Quantity			0		0		48230			0
S3	2016	2016	2016	2	0	2	Export	40	Austria	AUT	392	Japan	JPN								01	MEAT, MEAT PREPARATIONS	1	No Quantity			0		0		38495189			4
S3	2016	2016	2016	2	0	2	Export	40	Austria	AUT	400	Jordan	JOR								01	MEAT, MEAT PREPARATIONS	1	No Quantity			0		0		180699			0
S3	2016	2016	2016	2	0	2	Export	40	Austria	AUT	410	Rep. of Korea	KOR								01	MEAT, MEAT PREPARATIONS	1	No Quantity			0		0		64808351			4
S3	2016	2016	2016	2	0	2	Export	40	Austria	AUT	422	Lebanon	LBN								01	MEAT, MEAT PREPARATIONS	1	No Quantity			0		0		7514			0
S3	2016	2016	2016	2	0	2	Export	40	Austria	AUT	428	Latvia	LVA								01	MEAT, MEAT PREPARATIONS	1	No Quantity			0		0		316952			4
S3	2016	2016	2016	2	0	2	Export	40	Austria	AUT	440	Lithuania	LTU								01	MEAT, MEAT PREPARATIONS	1	No Quantity			0		0		920504			0
S3	2016	2016	2016	2	0	2	Export	40	Austria	AUT	442	Luxembourg	LUX								01	MEAT, MEAT PREPARATIONS	1	No Quantity			0		0		1260622			4
S3	2016	2016	2016	2	0	2	Export	40	Austria	AUT	458	Malaysia	MYS								01	MEAT, MEAT PREPARATIONS	1	No Quantity			0		0		291			0
S3	2016	2016	2016	2	0	2	Export	40	Austria	AUT	462	Maldives	MDV								01	MEAT, MEAT PREPARATIONS	1	No Quantity			0		0		22			4
S3	2016	2016	2016	2	0	2	Export	40	Austria	AUT	470	Malta	MLT								01	MEAT, MEAT PREPARATIONS	1	No Quantity			0		0		156599			4
S3	2016	2016	2016	2	0	2	Export	40	Austria	AUT	490	Other Asia, nes									01	MEAT, MEAT PREPARATIONS	1	No Quantity			0		0		91			4
S3	2016	2016	2016	2	0	2	Export	40	Austria	AUT	498	Rep. of Moldova	MDA								01	MEAT, MEAT PREPARATIONS	1	No Quantity			0		0		731969			0
S3	2016	2016	2016	2	0	2	Export	40	Austria	AUT	499	Montenegro	MNE								01	MEAT, MEAT PREPARATIONS	1	No Quantity			0		0		7497405			0
S3	2016	2016	2016	2	0	2	Export	40	Austria	AUT	504	Morocco	MAR								01	MEAT, MEAT PREPARATIONS	1	No Quantity			0		0		121			4
S3	2016	2016	2016	2	0	2	Export	40	Austria	AUT	512	Oman	OMN								01	MEAT, MEAT PREPARATIONS	1	No Quantity			0		0		736			4
S3	2016	2016	2016	2	0	2	Export	40	Austria	AUT	528	Netherlands	NLD								01	MEAT, MEAT PREPARATIONS	1	No Quantity			0		0		61852444			4
S3	2016	2016	2016	2	0	2	Export	40	Austria	AUT	533	Aruba	ABW								01	MEAT, MEAT PREPARATIONS	1	No Quantity			0		0		70171			0
S3	2016	2016	2016	2	0	2	Export	40	Austria	AUT	586	Pakistan	PAK								01	MEAT, MEAT PREPARATIONS	1	No Quantity			0		0		131			4
S3	2016	2016	2016	2	0	2	Export	40	Austria	AUT	608	Philippines	PHL								01	MEAT, MEAT PREPARATIONS	1	No Quantity			0		0		71966			4
S3	2016	2016	2016	2	0	2	Export	40	Austria	AUT	616	Poland	POL								01	MEAT, MEAT PREPARATIONS	1	No Quantity			0		0		16152846			4
S3	2016	2016	2016	2	0	2	Export	40	Austria	AUT	620	Portugal	PRT								01	MEAT, MEAT PREPARATIONS	1	No Quantity			0		0		342142			4
S3	2016	2016	2016	2	0	2	Export	40	Austria	AUT	624	Guinea-Bissau	GNB								01	MEAT, MEAT PREPARATIONS	1	No Quantity			0		0		22542			0
S3	2016	2016	2016	2	0	2	Export	40	Austria	AUT	642	Romania	ROU								01	MEAT, MEAT PREPARATIONS	1	No Quantity			0		0		13490600			4
S3	2016	2016	2016	2	0	2	Export	40	Austria	AUT	682	Saudi Arabia	SAU								01	MEAT, MEAT PREPARATIONS	1	No Quantity			0		0		281			4
S3	2016	2016	2016	2	0	2	Export	40	Austria	AUT	688	Serbia	SRB								01	MEAT, MEAT PREPARATIONS	1	No Quantity			0		0		5191127			4
S3	2016	2016	2016	2	0	2	Export	40	Austria	AUT	699	India	IND								01	MEAT, MEAT PREPARATIONS	1	No Quantity			0		0		7312			4
S3	2016	2016	2016	2	0	2	Export	40	Austria	AUT	702	Singapore	SGP								01	MEAT, MEAT PREPARATIONS	1	No Quantity			0		0		2009548			0
S3	2016	2016	2016	2	0	2	Export	40	Austria	AUT	703	Slovakia	SVK								01	MEAT, MEAT PREPARATIONS	1	No Quantity			0		0		35975951			4
S3	2016	2016	2016	2	0	2	Export	40	Austria	AUT	704	Viet Nam	VNM								01	MEAT, MEAT PREPARATIONS	1	No Quantity			0		0		2048808			0
S3	2016	2016	2016	2	0	2	Export	40	Austria	AUT	705	Slovenia	SVN								01	MEAT, MEAT PREPARATIONS	1	No Quantity			0		0		64329222			4
S3	2016	2016	2016	2	0	2	Export	40	Austria	AUT	724	Spain	ESP								01	MEAT, MEAT PREPARATIONS	1	No Quantity			0		0		30819453			4
S3	2016	2016	2016	2	0	2	Export	40	Austria	AUT	752	Sweden	SWE								01	MEAT, MEAT PREPARATIONS	1	No Quantity			0		0		14104930			4
S3	2016	2016	2016	2	0	2	Export	40	Austria	AUT	757	Switzerland	CHE								01	MEAT, MEAT PREPARATIONS	1	No Quantity			0		0		47099496			4
S3	2016	2016	2016	2	0	2	Export	40	Austria	AUT	764	Thailand	THA								01	MEAT, MEAT PREPARATIONS	1	No Quantity			0		0		61334			0
S3	2016	2016	2016	2	0	2	Export	40	Austria	AUT	784	United Arab Emirates	ARE								01	MEAT, MEAT PREPARATIONS	1	No Quantity			0		0		1170907			0
S3	2016	2016	2016	2	0	2	Export	40	Austria	AUT	792	Turkey	TUR								01	MEAT, MEAT PREPARATIONS	1	No Quantity			0		0		2662			4
S3	2016	2016	2016	2	0	2	Export	40	Austria	AUT	795	Turkmenistan	TKM								01	MEAT, MEAT PREPARATIONS	1	No Quantity			0		0		2728171			0
S3	2016	2016	2016	2	0	2	Export	40	Austria	AUT	804	Ukraine	UKR								01	MEAT, MEAT PREPARATIONS	1	No Quantity			0		0		159276			0
S3	2016	2016	2016	2	0	2	Export	40	Austria	AUT	807	North Macedonia	MKD								01	MEAT, MEAT PREPARATIONS	1	No Quantity			0		0		16947818			0
S3	2016	2016	2016	2	0	2	Export	40	Austria	AUT	818	Egypt	EGY								01	MEAT, MEAT PREPARATIONS	1	No Quantity			0		0		22711			0
S3	2016	2016	2016	2	0	2	Export	40	Austria	AUT	826	United Kingdom	GBR								01	MEAT, MEAT PREPARATIONS	1	No Quantity			0		0		24530255			4
S3	2016	2016	2016	2	0	2	Export	40	Austria	AUT	842	USA	USA								01	MEAT, MEAT PREPARATIONS	1	No Quantity			0		0		140930			4
S3	2016	2016	2016	2	0	2	Export	40	Austria	AUT	862	Venezuela	VEN								01	MEAT, MEAT PREPARATIONS	1	No Quantity			0		0		2			4
S3	2016	2016	2016	2	0	2	Export	36	Australia	AUS	0	World	WLD								02	DAIRY PRODUCTS,BIRD EGGS	1	No Quantity							1650832511			0
S3	2016	2016	2016	2	0	2	Export	36	Australia	AUS	12	Algeria	DZA								02	DAIRY PRODUCTS,BIRD EGGS	1	No Quantity							3564454			0
S3	2016	2016	2016	2	0	2	Export	36	Australia	AUS	16	American Samoa	ASM								02	DAIRY PRODUCTS,BIRD EGGS	1	No Quantity							1945268			0
S3	2016	2016	2016	2	0	2	Export	36	Australia	AUS	31	Azerbaijan	AZE								02	DAIRY PRODUCTS,BIRD EGGS	1	No Quantity							78565			0
S3	2016	2016	2016	2	0	2	Export	36	Australia	AUS	48	Bahrain	BHR								02	DAIRY PRODUCTS,BIRD EGGS	1	No Quantity							8687877			0
S3	2016	2016	2016	2	0	2	Export	36	Australia	AUS	50	Bangladesh	BGD								02	DAIRY PRODUCTS,BIRD EGGS	1	No Quantity							31809853			0
S3	2016	2016	2016	2	0	2	Export	36	Australia	AUS	90	Solomon Isds	SLB								02	DAIRY PRODUCTS,BIRD EGGS	1	No Quantity							358552			0
S3	2016	2016	2016	2	0	2	Export	36	Australia	AUS	96	Brunei Darussalam	BRN								02	DAIRY PRODUCTS,BIRD EGGS	1	No Quantity							4023675			0
S3	2016	2016	2016	2	0	2	Export	36	Australia	AUS	104	Myanmar	MMR								02	DAIRY PRODUCTS,BIRD EGGS	1	No Quantity							3143726			0
S3	2016	2016	2016	2	0	2	Export	36	Australia	AUS	116	Cambodia	KHM								02	DAIRY PRODUCTS,BIRD EGGS	1	No Quantity							1174247			0
S3	2016	2016	2016	2	0	2	Export	36	Australia	AUS	124	Canada	CAN								02	DAIRY PRODUCTS,BIRD EGGS	1	No Quantity							2208195			0
S3	2016	2016	2016	2	0	2	Export	36	Australia	AUS	144	Sri Lanka	LKA								02	DAIRY PRODUCTS,BIRD EGGS	1	No Quantity							32314011			0
S3	2016	2016	2016	2	0	2	Export	36	Australia	AUS	152	Chile	CHL								02	DAIRY PRODUCTS,BIRD EGGS	1	No Quantity							616768			0
S3	2016	2016	2016	2	0	2	Export	36	Australia	AUS	156	China	CHN								02	DAIRY PRODUCTS,BIRD EGGS	1	No Quantity							287686398			0
S3	2016	2016	2016	2	0	2	Export	36	Australia	AUS	162	Christmas Isds	CXR								02	DAIRY PRODUCTS,BIRD EGGS	1	No Quantity							108290			0
S3	2016	2016	2016	2	0	2	Export	36	Australia	AUS	166	Cocos Isds	CCK								02	DAIRY PRODUCTS,BIRD EGGS	1	No Quantity							2462			0
S3	2016	2016	2016	2	0	2	Export	36	Australia	AUS	170	Colombia	COL								02	DAIRY PRODUCTS,BIRD EGGS	1	No Quantity							114258			0
S3	2016	2016	2016	2	0	2	Export	36	Australia	AUS	184	Cook Isds	COK								02	DAIRY PRODUCTS,BIRD EGGS	1	No Quantity							109720			0
S3	2016	2016	2016	2	0	2	Export	36	Australia	AUS	208	Denmark	DNK								02	DAIRY PRODUCTS,BIRD EGGS	1	No Quantity							7063			0
S3	2016	2016	2016	2	0	2	Export	36	Australia	AUS	222	El Salvador	SLV								02	DAIRY PRODUCTS,BIRD EGGS	1	No Quantity							6556176			0
S3	2016	2016	2016	2	0	2	Export	36	Australia	AUS	242	Fiji	FJI								02	DAIRY PRODUCTS,BIRD EGGS	1	No Quantity							3631941			0
S3	2016	2016	2016	2	0	2	Export	36	Australia	AUS	258	French Polynesia	PYF								02	DAIRY PRODUCTS,BIRD EGGS	1	No Quantity							2608220			0
S3	2016	2016	2016	2	0	2	Export	36	Australia	AUS	268	Georgia	GEO								02	DAIRY PRODUCTS,BIRD EGGS	1	No Quantity							61979			0
S3	2016	2016	2016	2	0	2	Export	36	Australia	AUS	296	Kiribati	KIR								02	DAIRY PRODUCTS,BIRD EGGS	1	No Quantity							335005			0
S3	2016	2016	2016	2	0	2	Export	36	Australia	AUS	316	Guam	GUM								02	DAIRY PRODUCTS,BIRD EGGS	1	No Quantity							1123231			0
S3	2016	2016	2016	2	0	2	Export	36	Australia	AUS	320	Guatemala	GTM								02	DAIRY PRODUCTS,BIRD EGGS	1	No Quantity							1268280			0
S3	2016	2016	2016	2	0	2	Export	36	Australia	AUS	328	Guyana	GUY								02	DAIRY PRODUCTS,BIRD EGGS	1	No Quantity							73897			0
S3	2016	2016	2016	2	0	2	Export	36	Australia	AUS	344	China, Hong Kong SAR	HKG								02	DAIRY PRODUCTS,BIRD EGGS	1	No Quantity							71041055			0
S3	2016	2016	2016	2	0	2	Export	36	Australia	AUS	360	Indonesia	IDN								02	DAIRY PRODUCTS,BIRD EGGS	1	No Quantity							111948117			0
S3	2016	2016	2016	2	0	2	Export	36	Australia	AUS	364	Iran	IRN								02	DAIRY PRODUCTS,BIRD EGGS	1	No Quantity							1441791			0
S3	2016	2016	2016	2	0	2	Export	36	Australia	AUS	368	Iraq	IRQ								02	DAIRY PRODUCTS,BIRD EGGS	1	No Quantity							4355014			0
S3	2016	2016	2016	2	0	2	Export	36	Australia	AUS	392	Japan	JPN								02	DAIRY PRODUCTS,BIRD EGGS	1	No Quantity							288941509			0
S3	2016	2016	2016	2	0	2	Export	36	Australia	AUS	398	Kazakhstan	KAZ								02	DAIRY PRODUCTS,BIRD EGGS	1	No Quantity							1026853			0
S3	2016	2016	2016	2	0	2	Export	36	Australia	AUS	400	Jordan	JOR								02	DAIRY PRODUCTS,BIRD EGGS	1	No Quantity							1819522			0
S3	2016	2016	2016	2	0	2	Export	36	Australia	AUS	410	Rep. of Korea	KOR								02	DAIRY PRODUCTS,BIRD EGGS	1	No Quantity							67371331			0
S3	2016	2016	2016	2	0	2	Export	36	Australia	AUS	414	Kuwait	KWT								02	DAIRY PRODUCTS,BIRD EGGS	1	No Quantity							19371821			0
S3	2016	2016	2016	2	0	2	Export	36	Australia	AUS	422	Lebanon	LBN								02	DAIRY PRODUCTS,BIRD EGGS	1	No Quantity							641962			0
S3	2016	2016	2016	2	0	2	Export	36	Australia	AUS	446	China, Macao SAR	MAC								02	DAIRY PRODUCTS,BIRD EGGS	1	No Quantity							60455			0
S3	2016	2016	2016	2	0	2	Export	36	Australia	AUS	450	Madagascar	MDG								02	DAIRY PRODUCTS,BIRD EGGS	1	No Quantity							226248			0
S3	2016	2016	2016	2	0	2	Export	36	Australia	AUS	458	Malaysia	MYS								02	DAIRY PRODUCTS,BIRD EGGS	1	No Quantity							112576588			0
S3	2016	2016	2016	2	0	2	Export	36	Australia	AUS	462	Maldives	MDV								02	DAIRY PRODUCTS,BIRD EGGS	1	No Quantity							1597643			0
S3	2016	2016	2016	2	0	2	Export	36	Australia	AUS	470	Malta	MLT								02	DAIRY PRODUCTS,BIRD EGGS	1	No Quantity							1046170			0
S3	2016	2016	2016	2	0	2	Export	36	Australia	AUS	480	Mauritius	MUS								02	DAIRY PRODUCTS,BIRD EGGS	1	No Quantity							14279626			0
S3	2016	2016	2016	2	0	2	Export	36	Australia	AUS	484	Mexico	MEX								02	DAIRY PRODUCTS,BIRD EGGS	1	No Quantity							2846947			0
S3	2016	2016	2016	2	0	2	Export	36	Australia	AUS	490	Other Asia, nes									02	DAIRY PRODUCTS,BIRD EGGS	1	No Quantity							64544626			0
S3	2016	2016	2016	2	0	2	Export	36	Australia	AUS	496	Mongolia	MNG								02	DAIRY PRODUCTS,BIRD EGGS	1	No Quantity							20237			0
S3	2016	2016	2016	2	0	2	Export	36	Australia	AUS	504	Morocco	MAR								02	DAIRY PRODUCTS,BIRD EGGS	1	No Quantity							1111780			0
S3	2016	2016	2016	2	0	2	Export	36	Australia	AUS	512	Oman	OMN								02	DAIRY PRODUCTS,BIRD EGGS	1	No Quantity							4979570			0
S3	2016	2016	2016	2	0	2	Export	36	Australia	AUS	520	Nauru	NRU								02	DAIRY PRODUCTS,BIRD EGGS	1	No Quantity							772610			0
S3	2016	2016	2016	2	0	2	Export	36	Australia	AUS	524	Nepal	NPL								02	DAIRY PRODUCTS,BIRD EGGS	1	No Quantity							210888			0
S3	2016	2016	2016	2	0	2	Export	36	Australia	AUS	528	Netherlands	NLD								02	DAIRY PRODUCTS,BIRD EGGS	1	No Quantity							572851			0
S3	2016	2016	2016	2	0	2	Export	36	Australia	AUS	540	New Caledonia	NCL								02	DAIRY PRODUCTS,BIRD EGGS	1	No Quantity							1118949			0
S3	2016	2016	2016	2	0	2	Export	36	Australia	AUS	548	Vanuatu	VUT								02	DAIRY PRODUCTS,BIRD EGGS	1	No Quantity							1670205			0
S3	2016	2016	2016	2	0	2	Export	36	Australia	AUS	554	New Zealand	NZL								02	DAIRY PRODUCTS,BIRD EGGS	1	No Quantity							60224543			0
S3	2016	2016	2016	2	0	2	Export	36	Australia	AUS	566	Nigeria	NGA								02	DAIRY PRODUCTS,BIRD EGGS	1	No Quantity							511615			0
S3	2016	2016	2016	2	0	2	Export	36	Australia	AUS	574	Norfolk Isds	NFK								02	DAIRY PRODUCTS,BIRD EGGS	1	No Quantity							5986			0
S3	2016	2016	2016	2	0	2	Export	36	Australia	AUS	580	N. Mariana Isds	MNP								02	DAIRY PRODUCTS,BIRD EGGS	1	No Quantity							134508			0
S3	2016	2016	2016	2	0	2	Export	36	Australia	AUS	584	Marshall Isds	MHL								02	DAIRY PRODUCTS,BIRD EGGS	1	No Quantity							50323			0
S3	2016	2016	2016	2	0	2	Export	36	Australia	AUS	586	Pakistan	PAK								02	DAIRY PRODUCTS,BIRD EGGS	1	No Quantity							1152978			0
S3	2016	2016	2016	2	0	2	Export	36	Australia	AUS	598	Papua New Guinea	PNG								02	DAIRY PRODUCTS,BIRD EGGS	1	No Quantity							9893450			0
S3	2016	2016	2016	2	0	2	Export	36	Australia	AUS	604	Peru	PER								02	DAIRY PRODUCTS,BIRD EGGS	1	No Quantity							1656057			0
S3	2016	2016	2016	2	0	2	Export	36	Australia	AUS	608	Philippines	PHL								02	DAIRY PRODUCTS,BIRD EGGS	1	No Quantity							54517101			0
S3	2016	2016	2016	2	0	2	Export	36	Australia	AUS	626	Timor-Leste	TLS								02	DAIRY PRODUCTS,BIRD EGGS	1	No Quantity							378281			0
S3	2016	2016	2016	2	0	2	Export	36	Australia	AUS	634	Qatar	QAT								02	DAIRY PRODUCTS,BIRD EGGS	1	No Quantity							1895247			0
S3	2016	2016	2016	2	0	2	Export	36	Australia	AUS	646	Rwanda	RWA								02	DAIRY PRODUCTS,BIRD EGGS	1	No Quantity							1539940			0
S3	2016	2016	2016	2	0	2	Export	36	Australia	AUS	682	Saudi Arabia	SAU								02	DAIRY PRODUCTS,BIRD EGGS	1	No Quantity							17208003			0
S3	2016	2016	2016	2	0	2	Export	36	Australia	AUS	690	Seychelles	SYC								02	DAIRY PRODUCTS,BIRD EGGS	1	No Quantity							187876			0
S3	2016	2016	2016	2	0	2	Export	36	Australia	AUS	699	India	IND								02	DAIRY PRODUCTS,BIRD EGGS	1	No Quantity							577226			0
S3	2016	2016	2016	2	0	2	Export	36	Australia	AUS	702	Singapore	SGP								02	DAIRY PRODUCTS,BIRD EGGS	1	No Quantity							136925908			0
S3	2016	2016	2016	2	0	2	Export	36	Australia	AUS	704	Viet Nam	VNM								02	DAIRY PRODUCTS,BIRD EGGS	1	No Quantity							51228122			0
S3	2016	2016	2016	2	0	2	Export	36	Australia	AUS	710	South Africa	ZAF								02	DAIRY PRODUCTS,BIRD EGGS	1	No Quantity							1660795			0
S3	2016	2016	2016	2	0	2	Export	36	Australia	AUS	724	Spain	ESP								02	DAIRY PRODUCTS,BIRD EGGS	1	No Quantity							47312			0
S3	2016	2016	2016	2	0	2	Export	36	Australia	AUS	760	Syria	SYR								02	DAIRY PRODUCTS,BIRD EGGS	1	No Quantity							322414			0
S3	2016	2016	2016	2	0	2	Export	36	Australia	AUS	764	Thailand	THA								02	DAIRY PRODUCTS,BIRD EGGS	1	No Quantity							57488249			0
S3	2016	2016	2016	2	0	2	Export	36	Australia	AUS	776	Tonga	TON								02	DAIRY PRODUCTS,BIRD EGGS	1	No Quantity							62967			0
S3	2016	2016	2016	2	0	2	Export	36	Australia	AUS	780	Trinidad and Tobago	TTO								02	DAIRY PRODUCTS,BIRD EGGS	1	No Quantity							275075			0
S3	2016	2016	2016	2	0	2	Export	36	Australia	AUS	784	United Arab Emirates	ARE								02	DAIRY PRODUCTS,BIRD EGGS	1	No Quantity							24095091			0
S3	2016	2016	2016	2	0	2	Export	36	Australia	AUS	792	Turkey	TUR								02	DAIRY PRODUCTS,BIRD EGGS	1	No Quantity							504221			0
S3	2016	2016	2016	2	0	2	Export	36	Australia	AUS	818	Egypt	EGY								02	DAIRY PRODUCTS,BIRD EGGS	1	No Quantity							2162168			0
S3	2016	2016	2016	2	0	2	Export	36	Australia	AUS	834	United Rep. of Tanzania	TZA								02	DAIRY PRODUCTS,BIRD EGGS	1	No Quantity							953493			0
S3	2016	2016	2016	2	0	2	Export	36	Australia	AUS	837	Bunkers									02	DAIRY PRODUCTS,BIRD EGGS	1	No Quantity							68038			0
S3	2016	2016	2016	2	0	2	Export	36	Australia	AUS	842	USA	USA								02	DAIRY PRODUCTS,BIRD EGGS	1	No Quantity							39609953			0
S3	2016	2016	2016	2	0	2	Export	36	Australia	AUS	876	Wallis and Futuna Isds	WLF								02	DAIRY PRODUCTS,BIRD EGGS	1	No Quantity							305			0
S3	2016	2016	2016	2	0	2	Export	36	Australia	AUS	882	Samoa	WSM								02	DAIRY PRODUCTS,BIRD EGGS	1	No Quantity							2753957			0
S3	2016	2016	2016	2	0	2	Export	36	Australia	AUS	887	Yemen	YEM								02	DAIRY PRODUCTS,BIRD EGGS	1	No Quantity							13534826			0
S3	2016	2016	2016	2	0	2	Export	40	Austria	AUT	0	World	WLD								02	DAIRY PRODUCTS,BIRD EGGS	1	No Quantity			0		0		1255331087			4
S3	2016	2016	2016	2	0	2	Export	40	Austria	AUT	4	Afghanistan	AFG								02	DAIRY PRODUCTS,BIRD EGGS	1	No Quantity			0		0		474722			0
S3	2016	2016	2016	2	0	2	Export	40	Austria	AUT	8	Albania	ALB								02	DAIRY PRODUCTS,BIRD EGGS	1	No Quantity			0		0		992619			0
S3	2016	2016	2016	2	0	2	Export	40	Austria	AUT	12	Algeria	DZA								02	DAIRY PRODUCTS,BIRD EGGS	1	No Quantity			0		0		9905			0
S3	2016	2016	2016	2	0	2	Export	40	Austria	AUT	24	Angola	AGO								02	DAIRY PRODUCTS,BIRD EGGS	1	No Quantity			0		0		137779			0
S3	2016	2016	2016	2	0	2	Export	40	Austria	AUT	36	Australia	AUS								02	DAIRY PRODUCTS,BIRD EGGS	1	No Quantity			0		0		92881941			0
S3	2016	2016	2016	2	0	2	Export	40	Austria	AUT	48	Bahrain	BHR								02	DAIRY PRODUCTS,BIRD EGGS	1	No Quantity			0		0		20157			0
S3	2016	2016	2016	2	0	2	Export	40	Austria	AUT	51	Armenia	ARM								02	DAIRY PRODUCTS,BIRD EGGS	1	No Quantity			0		0		242			4
S3	2016	2016	2016	2	0	2	Export	40	Austria	AUT	56	Belgium	BEL								02	DAIRY PRODUCTS,BIRD EGGS	1	No Quantity			0		0		8498855			4
S3	2016	2016	2016	2	0	2	Export	40	Austria	AUT	70	Bosnia Herzegovina	BIH								02	DAIRY PRODUCTS,BIRD EGGS	1	No Quantity			0		0		1518194			0
S3	2016	2016	2016	2	0	2	Export	40	Austria	AUT	76	Brazil	BRA								02	DAIRY PRODUCTS,BIRD EGGS	1	No Quantity			0		0		36392			4
S3	2016	2016	2016	2	0	2	Export	40	Austria	AUT	84	Belize	BLZ								02	DAIRY PRODUCTS,BIRD EGGS	1	No Quantity			0		0		3148969			0
S3	2016	2016	2016	2	0	2	Export	40	Austria	AUT	100	Bulgaria	BGR								02	DAIRY PRODUCTS,BIRD EGGS	1	No Quantity			0		0		1824544			4
S3	2016	2016	2016	2	0	2	Export	40	Austria	AUT	104	Myanmar	MMR								02	DAIRY PRODUCTS,BIRD EGGS	1	No Quantity			0		0		78072			0
S3	2016	2016	2016	2	0	2	Export	40	Austria	AUT	124	Canada	CAN								02	DAIRY PRODUCTS,BIRD EGGS	1	No Quantity			0		0		101777			0
S3	2016	2016	2016	2	0	2	Export	40	Austria	AUT	132	Cabo Verde	CPV								02	DAIRY PRODUCTS,BIRD EGGS	1	No Quantity			0		0		62258			0
S3	2016	2016	2016	2	0	2	Export	40	Austria	AUT	144	Sri Lanka	LKA								02	DAIRY PRODUCTS,BIRD EGGS	1	No Quantity			0		0		7239485			0
S3	2016	2016	2016	2	0	2	Export	40	Austria	AUT	156	China	CHN								02	DAIRY PRODUCTS,BIRD EGGS	1	No Quantity			0		0		8959714			4
S3	2016	2016	2016	2	0	2	Export	40	Austria	AUT	188	Costa Rica	CRI								02	DAIRY PRODUCTS,BIRD EGGS	1	No Quantity			0		0		1487			4
S3	2016	2016	2016	2	0	2	Export	40	Austria	AUT	191	Croatia	HRV								02	DAIRY PRODUCTS,BIRD EGGS	1	No Quantity			0		0		5586458			4
S3	2016	2016	2016	2	0	2	Export	40	Austria	AUT	192	Cuba	CUB								02	DAIRY PRODUCTS,BIRD EGGS	1	No Quantity			0		0		36605			0
S3	2016	2016	2016	2	0	2	Export	40	Austria	AUT	196	Cyprus	CYP								02	DAIRY PRODUCTS,BIRD EGGS	1	No Quantity			0		0		651462			4
S3	2016	2016	2016	2	0	2	Export	40	Austria	AUT	203	Czechia	CZE								02	DAIRY PRODUCTS,BIRD EGGS	1	No Quantity			0		0		4755537			4
S3	2016	2016	2016	2	0	2	Export	40	Austria	AUT	208	Denmark	DNK								02	DAIRY PRODUCTS,BIRD EGGS	1	No Quantity			0		0		13737948			4
S3	2016	2016	2016	2	0	2	Export	40	Austria	AUT	231	Ethiopia	ETH								02	DAIRY PRODUCTS,BIRD EGGS	1	No Quantity			0		0		58250			0
S3	2016	2016	2016	2	0	2	Export	40	Austria	AUT	233	Estonia	EST								02	DAIRY PRODUCTS,BIRD EGGS	1	No Quantity			0		0		447984			4
S3	2016	2016	2016	2	0	2	Export	40	Austria	AUT	246	Finland	FIN								02	DAIRY PRODUCTS,BIRD EGGS	1	No Quantity			0		0		4722322			4
S3	2016	2016	2016	2	0	2	Export	40	Austria	AUT	251	France	FRA								02	DAIRY PRODUCTS,BIRD EGGS	1	No Quantity			0		0		10943055			4
S3	2016	2016	2016	2	0	2	Export	40	Austria	AUT	258	French Polynesia	PYF								02	DAIRY PRODUCTS,BIRD EGGS	1	No Quantity			0		0		58222			0
S3	2016	2016	2016	2	0	2	Export	40	Austria	AUT	268	Georgia	GEO								02	DAIRY PRODUCTS,BIRD EGGS	1	No Quantity			0		0		5445			0
S3	2016	2016	2016	2	0	2	Export	40	Austria	AUT	276	Germany	DEU								02	DAIRY PRODUCTS,BIRD EGGS	1	No Quantity			0		0		563128516			0
S3	2016	2016	2016	2	0	2	Export	40	Austria	AUT	288	Ghana	GHA								02	DAIRY PRODUCTS,BIRD EGGS	1	No Quantity			0		0		50807			0
S3	2016	2016	2016	2	0	2	Export	40	Austria	AUT	300	Greece	GRC								02	DAIRY PRODUCTS,BIRD EGGS	1	No Quantity			0		0		30663769			4
S3	2016	2016	2016	2	0	2	Export	40	Austria	AUT	336	Holy See (Vatican City State)	VAT								02	DAIRY PRODUCTS,BIRD EGGS	1	No Quantity			0		0		222619			0
S3	2016	2016	2016	2	0	2	Export	40	Austria	AUT	344	China, Hong Kong SAR	HKG								02	DAIRY PRODUCTS,BIRD EGGS	1	No Quantity			0		0		133055			0
S3	2016	2016	2016	2	0	2	Export	40	Austria	AUT	348	Hungary	HUN								02	DAIRY PRODUCTS,BIRD EGGS	1	No Quantity			0		0		19148892			4
S3	2016	2016	2016	2	0	2	Export	40	Austria	AUT	364	Iran	IRN								02	DAIRY PRODUCTS,BIRD EGGS	1	No Quantity			0		0		514075			4
S3	2016	2016	2016	2	0	2	Export	40	Austria	AUT	368	Iraq	IRQ								02	DAIRY PRODUCTS,BIRD EGGS	1	No Quantity			0		0		9638789			0
S3	2016	2016	2016	2	0	2	Export	40	Austria	AUT	372	Ireland	IRL								02	DAIRY PRODUCTS,BIRD EGGS	1	No Quantity			0		0		1075461			0
S3	2016	2016	2016	2	0	2	Export	40	Austria	AUT	376	Israel	ISR								02	DAIRY PRODUCTS,BIRD EGGS	1	No Quantity			0		0		43265			0
S3	2016	2016	2016	2	0	2	Export	40	Austria	AUT	381	Italy	ITA								02	DAIRY PRODUCTS,BIRD EGGS	1	No Quantity			0		0		232778138			0
S3	2016	2016	2016	2	0	2	Export	40	Austria	AUT	392	Japan	JPN								02	DAIRY PRODUCTS,BIRD EGGS	1	No Quantity			0		0		122434			4
S3	2016	2016	2016	2	0	2	Export	40	Austria	AUT	400	Jordan	JOR								02	DAIRY PRODUCTS,BIRD EGGS	1	No Quantity			0		0		110231			4
S3	2016	2016	2016	2	0	2	Export	40	Austria	AUT	410	Rep. of Korea	KOR								02	DAIRY PRODUCTS,BIRD EGGS	1	No Quantity			0		0		781679			4
S3	2016	2016	2016	2	0	2	Export	40	Austria	AUT	414	Kuwait	KWT								02	DAIRY PRODUCTS,BIRD EGGS	1	No Quantity			0		0		219484			0
S3	2016	2016	2016	2	0	2	Export	40	Austria	AUT	422	Lebanon	LBN								02	DAIRY PRODUCTS,BIRD EGGS	1	No Quantity			0		0		1124454			0
S3	2016	2016	2016	2	0	2	Export	40	Austria	AUT	428	Latvia	LVA								02	DAIRY PRODUCTS,BIRD EGGS	1	No Quantity			0		0		8595			4
S3	2016	2016	2016	2	0	2	Export	40	Austria	AUT	434	Libya	LBY								02	DAIRY PRODUCTS,BIRD EGGS	1	No Quantity			0		0		18645709			0
S3	2016	2016	2016	2	0	2	Export	40	Austria	AUT	440	Lithuania	LTU								02	DAIRY PRODUCTS,BIRD EGGS	1	No Quantity			0		0		83071			4
S3	2016	2016	2016	2	0	2	Export	40	Austria	AUT	442	Luxembourg	LUX								02	DAIRY PRODUCTS,BIRD EGGS	1	No Quantity			0		0		167			4
S3	2016	2016	2016	2	0	2	Export	40	Austria	AUT	450	Madagascar	MDG								02	DAIRY PRODUCTS,BIRD EGGS	1	No Quantity			0		0		24455			0
S3	2016	2016	2016	2	0	2	Export	40	Austria	AUT	458	Malaysia	MYS								02	DAIRY PRODUCTS,BIRD EGGS	1	No Quantity			0		0		53396			4
S3	2016	2016	2016	2	0	2	Export	40	Austria	AUT	470	Malta	MLT								02	DAIRY PRODUCTS,BIRD EGGS	1	No Quantity			0		0		782066			4
S3	2016	2016	2016	2	0	2	Export	40	Austria	AUT	480	Mauritius	MUS								02	DAIRY PRODUCTS,BIRD EGGS	1	No Quantity			0		0		27816			0
S3	2016	2016	2016	2	0	2	Export	40	Austria	AUT	484	Mexico	MEX								02	DAIRY PRODUCTS,BIRD EGGS	1	No Quantity			0		0		294644			0
S3	2016	2016	2016	2	0	2	Export	40	Austria	AUT	490	Other Asia, nes									02	DAIRY PRODUCTS,BIRD EGGS	1	No Quantity			0		0		1872308			0
S3	2016	2016	2016	2	0	2	Export	40	Austria	AUT	496	Mongolia	MNG								02	DAIRY PRODUCTS,BIRD EGGS	1	No Quantity			0		0		331170			0
S3	2016	2016	2016	2	0	2	Export	40	Austria	AUT	498	Rep. of Moldova	MDA								02	DAIRY PRODUCTS,BIRD EGGS	1	No Quantity			0		0		20577			0
S3	2016	2016	2016	2	0	2	Export	40	Austria	AUT	499	Montenegro	MNE								02	DAIRY PRODUCTS,BIRD EGGS	1	No Quantity			0		0		43311			4
S3	2016	2016	2016	2	0	2	Export	40	Austria	AUT	504	Morocco	MAR								02	DAIRY PRODUCTS,BIRD EGGS	1	No Quantity			0		0		44756			4
S3	2016	2016	2016	2	0	2	Export	40	Austria	AUT	512	Oman	OMN								02	DAIRY PRODUCTS,BIRD EGGS	1	No Quantity			0		0		1055029			0
S3	2016	2016	2016	2	0	2	Export	40	Austria	AUT	516	Namibia	NAM								02	DAIRY PRODUCTS,BIRD EGGS	1	No Quantity			0		0		103546			0
S3	2016	2016	2016	2	0	2	Export	40	Austria	AUT	524	Nepal	NPL								02	DAIRY PRODUCTS,BIRD EGGS	1	No Quantity			0		0		29616			0
S3	2016	2016	2016	2	0	2	Export	40	Austria	AUT	528	Netherlands	NLD								02	DAIRY PRODUCTS,BIRD EGGS	1	No Quantity			0		0		39933716			4
S3	2016	2016	2016	2	0	2	Export	40	Austria	AUT	554	New Zealand	NZL								02	DAIRY PRODUCTS,BIRD EGGS	1	No Quantity			0		0		1140990			0
S3	2016	2016	2016	2	0	2	Export	40	Austria	AUT	566	Nigeria	NGA								02	DAIRY PRODUCTS,BIRD EGGS	1	No Quantity			0		0		74242			4
S3	2016	2016	2016	2	0	2	Export	40	Austria	AUT	570	Niue	NIU								02	DAIRY PRODUCTS,BIRD EGGS	1	No Quantity			0		0		123			4
S3	2016	2016	2016	2	0	2	Export	40	Austria	AUT	579	Norway	NOR								02	DAIRY PRODUCTS,BIRD EGGS	1	No Quantity			0		0		788795			0
S3	2016	2016	2016	2	0	2	Export	40	Austria	AUT	586	Pakistan	PAK								02	DAIRY PRODUCTS,BIRD EGGS	1	No Quantity			0		0		2419437			0
S3	2016	2016	2016	2	0	2	Export	40	Austria	AUT	608	Philippines	PHL								02	DAIRY PRODUCTS,BIRD EGGS	1	No Quantity			0		0		558			4
S3	2016	2016	2016	2	0	2	Export	40	Austria	AUT	616	Poland	POL								02	DAIRY PRODUCTS,BIRD EGGS	1	No Quantity			0		0		9956020			4
S3	2016	2016	2016	2	0	2	Export	40	Austria	AUT	620	Portugal	PRT								02	DAIRY PRODUCTS,BIRD EGGS	1	No Quantity			0		0		559276			0
S3	2016	2016	2016	2	0	2	Export	40	Austria	AUT	634	Qatar	QAT								02	DAIRY PRODUCTS,BIRD EGGS	1	No Quantity			0		0		39912			0
S3	2016	2016	2016	2	0	2	Export	40	Austria	AUT	642	Romania	ROU								02	DAIRY PRODUCTS,BIRD EGGS	1	No Quantity			0		0		8212006			4
S3	2016	2016	2016	2	0	2	Export	40	Austria	AUT	643	Russian Federation	RUS								02	DAIRY PRODUCTS,BIRD EGGS	1	No Quantity			0		0		3782			0
S3	2016	2016	2016	2	0	2	Export	40	Austria	AUT	682	Saudi Arabia	SAU								02	DAIRY PRODUCTS,BIRD EGGS	1	No Quantity			0		0		235998			0
S3	2016	2016	2016	2	0	2	Export	40	Austria	AUT	688	Serbia	SRB								02	DAIRY PRODUCTS,BIRD EGGS	1	No Quantity			0		0		2204078			4
S3	2016	2016	2016	2	0	2	Export	40	Austria	AUT	690	Seychelles	SYC								02	DAIRY PRODUCTS,BIRD EGGS	1	No Quantity			0		0		111093			0
S3	2016	2016	2016	2	0	2	Export	40	Austria	AUT	702	Singapore	SGP								02	DAIRY PRODUCTS,BIRD EGGS	1	No Quantity			0		0		107457			4
S3	2016	2016	2016	2	0	2	Export	40	Austria	AUT	703	Slovakia	SVK								02	DAIRY PRODUCTS,BIRD EGGS	1	No Quantity			0		0		8911606			0
S3	2016	2016	2016	2	0	2	Export	40	Austria	AUT	704	Viet Nam	VNM								02	DAIRY PRODUCTS,BIRD EGGS	1	No Quantity			0		0		49229			4
S3	2016	2016	2016	2	0	2	Export	40	Austria	AUT	705	Slovenia	SVN								02	DAIRY PRODUCTS,BIRD EGGS	1	No Quantity			0		0		32338565			4
S3	2016	2016	2016	2	0	2	Export	40	Austria	AUT	710	South Africa	ZAF								02	DAIRY PRODUCTS,BIRD EGGS	1	No Quantity			0		0		1685277			0
S3	2016	2016	2016	2	0	2	Export	40	Austria	AUT	724	Spain	ESP								02	DAIRY PRODUCTS,BIRD EGGS	1	No Quantity			0		0		13682382			0
S3	2016	2016	2016	2	0	2	Export	40	Austria	AUT	752	Sweden	SWE								02	DAIRY PRODUCTS,BIRD EGGS	1	No Quantity			0		0		14978282			4
S3	2016	2016	2016	2	0	2	Export	40	Austria	AUT	757	Switzerland	CHE								02	DAIRY PRODUCTS,BIRD EGGS	1	No Quantity			0		0		13170731			4
S3	2016	2016	2016	2	0	2	Export	40	Austria	AUT	764	Thailand	THA								02	DAIRY PRODUCTS,BIRD EGGS	1	No Quantity			0		0		13			4
S3	2016	2016	2016	2	0	2	Export	40	Austria	AUT	784	United Arab Emirates	ARE								02	DAIRY PRODUCTS,BIRD EGGS	1	No Quantity			0		0		1670854			4
S3	2016	2016	2016	2	0	2	Export	40	Austria	AUT	788	Tunisia	TUN								02	DAIRY PRODUCTS,BIRD EGGS	1	No Quantity			0		0		724580			4
S3	2016	2016	2016	2	0	2	Export	40	Austria	AUT	792	Turkey	TUR								02	DAIRY PRODUCTS,BIRD EGGS	1	No Quantity			0		0		3209281			4
S3	2016	2016	2016	2	0	2	Export	40	Austria	AUT	795	Turkmenistan	TKM								02	DAIRY PRODUCTS,BIRD EGGS	1	No Quantity			0		0		302338			0
S3	2016	2016	2016	2	0	2	Export	40	Austria	AUT	800	Uganda	UGA								02	DAIRY PRODUCTS,BIRD EGGS	1	No Quantity			0		0		2610			0
S3	2016	2016	2016	2	0	2	Export	40	Austria	AUT	804	Ukraine	UKR								02	DAIRY PRODUCTS,BIRD EGGS	1	No Quantity			0		0		238056			0
S3	2016	2016	2016	2	0	2	Export	40	Austria	AUT	807	North Macedonia	MKD								02	DAIRY PRODUCTS,BIRD EGGS	1	No Quantity			0		0		1417446			4
S3	2016	2016	2016	2	0	2	Export	40	Austria	AUT	818	Egypt	EGY								02	DAIRY PRODUCTS,BIRD EGGS	1	No Quantity			0		0		382536			0
S3	2016	2016	2016	2	0	2	Export	40	Austria	AUT	826	United Kingdom	GBR								02	DAIRY PRODUCTS,BIRD EGGS	1	No Quantity			0		0		12999296			4
S3	2016	2016	2016	2	0	2	Export	40	Austria	AUT	839	Special Categories									02	DAIRY PRODUCTS,BIRD EGGS	1	No Quantity			0		0		28466033			0
S3	2016	2016	2016	2	0	2	Export	40	Austria	AUT	842	USA	USA								02	DAIRY PRODUCTS,BIRD EGGS	1	No Quantity			0		0		4308093			4
S3	2016	2016	2016	2	0	2	Export	40	Austria	AUT	862	Venezuela	VEN								02	DAIRY PRODUCTS,BIRD EGGS	1	No Quantity			0		0		2			4
S3	2016	2016	2016	2	0	2	Export	40	Austria	AUT	887	Yemen	YEM								02	DAIRY PRODUCTS,BIRD EGGS	1	No Quantity			0		0		779373			0
S3	2016	2016	2016	2	0	2	Export	40	Austria	AUT	894	Zambia	ZMB								02	DAIRY PRODUCTS,BIRD EGGS	1	No Quantity			0		0		60667			0
S3	2016	2016	2016	2	0	2	Export	36	Australia	AUS	0	World	WLD								03	FISH,CRUSTACEANS,MOLLUSC	1	No Quantity							1028918755			0
S3	2016	2016	2016	2	0	2	Export	36	Australia	AUS	16	American Samoa	ASM								03	FISH,CRUSTACEANS,MOLLUSC	1	No Quantity							219715			0
S3	2016	2016	2016	2	0	2	Export	36	Australia	AUS	48	Bahrain	BHR								03	FISH,CRUSTACEANS,MOLLUSC	1	No Quantity							44076			0
S3	2016	2016	2016	2	0	2	Export	36	Australia	AUS	50	Bangladesh	BGD								03	FISH,CRUSTACEANS,MOLLUSC	1	No Quantity							386634			0
S3	2016	2016	2016	2	0	2	Export	36	Australia	AUS	56	Belgium	BEL								03	FISH,CRUSTACEANS,MOLLUSC	1	No Quantity							400538			0
S3	2016	2016	2016	2	0	2	Export	36	Australia	AUS	76	Brazil	BRA								03	FISH,CRUSTACEANS,MOLLUSC	1	No Quantity							30802			0
S3	2016	2016	2016	2	0	2	Export	36	Australia	AUS	90	Solomon Isds	SLB								03	FISH,CRUSTACEANS,MOLLUSC	1	No Quantity							59228			0
S3	2016	2016	2016	2	0	2	Export	36	Australia	AUS	96	Brunei Darussalam	BRN								03	FISH,CRUSTACEANS,MOLLUSC	1	No Quantity							36048			0
S3	2016	2016	2016	2	0	2	Export	36	Australia	AUS	104	Myanmar	MMR								03	FISH,CRUSTACEANS,MOLLUSC	1	No Quantity							23107			0
S3	2016	2016	2016	2	0	2	Export	36	Australia	AUS	116	Cambodia	KHM								03	FISH,CRUSTACEANS,MOLLUSC	1	No Quantity							22996			0
S3	2016	2016	2016	2	0	2	Export	36	Australia	AUS	120	Cameroon	CMR								03	FISH,CRUSTACEANS,MOLLUSC	1	No Quantity							2281129			0
S3	2016	2016	2016	2	0	2	Export	36	Australia	AUS	124	Canada	CAN								03	FISH,CRUSTACEANS,MOLLUSC	1	No Quantity							4218818			0
S3	2016	2016	2016	2	0	2	Export	36	Australia	AUS	144	Sri Lanka	LKA								03	FISH,CRUSTACEANS,MOLLUSC	1	No Quantity							175884			0
S3	2016	2016	2016	2	0	2	Export	36	Australia	AUS	152	Chile	CHL								03	FISH,CRUSTACEANS,MOLLUSC	1	No Quantity							842			0
S3	2016	2016	2016	2	0	2	Export	36	Australia	AUS	156	China	CHN								03	FISH,CRUSTACEANS,MOLLUSC	1	No Quantity							63694242			0
S3	2016	2016	2016	2	0	2	Export	36	Australia	AUS	162	Christmas Isds	CXR								03	FISH,CRUSTACEANS,MOLLUSC	1	No Quantity							3722			0
S3	2016	2016	2016	2	0	2	Export	36	Australia	AUS	178	Congo	COG								03	FISH,CRUSTACEANS,MOLLUSC	1	No Quantity							37776			0
S3	2016	2016	2016	2	0	2	Export	36	Australia	AUS	204	Benin	BEN								03	FISH,CRUSTACEANS,MOLLUSC	1	No Quantity							135292			0
S3	2016	2016	2016	2	0	2	Export	36	Australia	AUS	208	Denmark	DNK								03	FISH,CRUSTACEANS,MOLLUSC	1	No Quantity							190913			0
S3	2016	2016	2016	2	0	2	Export	36	Australia	AUS	218	Ecuador	ECU								03	FISH,CRUSTACEANS,MOLLUSC	1	No Quantity							16646			0
S3	2016	2016	2016	2	0	2	Export	36	Australia	AUS	242	Fiji	FJI								03	FISH,CRUSTACEANS,MOLLUSC	1	No Quantity							213531			0
S3	2016	2016	2016	2	0	2	Export	36	Australia	AUS	251	France	FRA								03	FISH,CRUSTACEANS,MOLLUSC	1	No Quantity							852126			0
S3	2016	2016	2016	2	0	2	Export	36	Australia	AUS	276	Germany	DEU								03	FISH,CRUSTACEANS,MOLLUSC	1	No Quantity							2023324			0
S3	2016	2016	2016	2	0	2	Export	36	Australia	AUS	288	Ghana	GHA								03	FISH,CRUSTACEANS,MOLLUSC	1	No Quantity							8589225			0
S3	2016	2016	2016	2	0	2	Export	36	Australia	AUS	300	Greece	GRC								03	FISH,CRUSTACEANS,MOLLUSC	1	No Quantity							32288			0
S3	2016	2016	2016	2	0	2	Export	36	Australia	AUS	316	Guam	GUM								03	FISH,CRUSTACEANS,MOLLUSC	1	No Quantity							118719			0
S3	2016	2016	2016	2	0	2	Export	36	Australia	AUS	332	Haiti	HTI								03	FISH,CRUSTACEANS,MOLLUSC	1	No Quantity							1230117			0
S3	2016	2016	2016	2	0	2	Export	36	Australia	AUS	344	China, Hong Kong SAR	HKG								03	FISH,CRUSTACEANS,MOLLUSC	1	No Quantity							176942525			0
S3	2016	2016	2016	2	0	2	Export	36	Australia	AUS	360	Indonesia	IDN								03	FISH,CRUSTACEANS,MOLLUSC	1	No Quantity							5303543			0
S3	2016	2016	2016	2	0	2	Export	36	Australia	AUS	364	Iran	IRN								03	FISH,CRUSTACEANS,MOLLUSC	1	No Quantity							603677			0
S3	2016	2016	2016	2	0	2	Export	36	Australia	AUS	376	Israel	ISR								03	FISH,CRUSTACEANS,MOLLUSC	1	No Quantity							49085			0
S3	2016	2016	2016	2	0	2	Export	36	Australia	AUS	381	Italy	ITA								03	FISH,CRUSTACEANS,MOLLUSC	1	No Quantity							5021568			0
S3	2016	2016	2016	2	0	2	Export	36	Australia	AUS	384	Côte d'Ivoire	CIV								03	FISH,CRUSTACEANS,MOLLUSC	1	No Quantity							1853701			0
S3	2016	2016	2016	2	0	2	Export	36	Australia	AUS	392	Japan	JPN								03	FISH,CRUSTACEANS,MOLLUSC	1	No Quantity							151740035			0
S3	2016	2016	2016	2	0	2	Export	36	Australia	AUS	400	Jordan	JOR								03	FISH,CRUSTACEANS,MOLLUSC	1	No Quantity							27797			0
S3	2016	2016	2016	2	0	2	Export	36	Australia	AUS	410	Rep. of Korea	KOR								03	FISH,CRUSTACEANS,MOLLUSC	1	No Quantity							794219			0
S3	2016	2016	2016	2	0	2	Export	36	Australia	AUS	414	Kuwait	KWT								03	FISH,CRUSTACEANS,MOLLUSC	1	No Quantity							5081			0
S3	2016	2016	2016	2	0	2	Export	36	Australia	AUS	422	Lebanon	LBN								03	FISH,CRUSTACEANS,MOLLUSC	1	No Quantity							5066			0
S3	2016	2016	2016	2	0	2	Export	36	Australia	AUS	446	China, Macao SAR	MAC								03	FISH,CRUSTACEANS,MOLLUSC	1	No Quantity							426494			0
S3	2016	2016	2016	2	0	2	Export	36	Australia	AUS	458	Malaysia	MYS								03	FISH,CRUSTACEANS,MOLLUSC	1	No Quantity							5552200			0
S3	2016	2016	2016	2	0	2	Export	36	Australia	AUS	462	Maldives	MDV								03	FISH,CRUSTACEANS,MOLLUSC	1	No Quantity							145670			0
S3	2016	2016	2016	2	0	2	Export	36	Australia	AUS	470	Malta	MLT								03	FISH,CRUSTACEANS,MOLLUSC	1	No Quantity							13323			0
S3	2016	2016	2016	2	0	2	Export	36	Australia	AUS	480	Mauritius	MUS								03	FISH,CRUSTACEANS,MOLLUSC	1	No Quantity							48891			0
S3	2016	2016	2016	2	0	2	Export	36	Australia	AUS	490	Other Asia, nes									03	FISH,CRUSTACEANS,MOLLUSC	1	No Quantity							11343986			0
S3	2016	2016	2016	2	0	2	Export	36	Australia	AUS	496	Mongolia	MNG								03	FISH,CRUSTACEANS,MOLLUSC	1	No Quantity							64119			0
S3	2016	2016	2016	2	0	2	Export	36	Australia	AUS	512	Oman	OMN								03	FISH,CRUSTACEANS,MOLLUSC	1	No Quantity							49			0
S3	2016	2016	2016	2	0	2	Export	36	Australia	AUS	516	Namibia	NAM								03	FISH,CRUSTACEANS,MOLLUSC	1	No Quantity							13658			0
S3	2016	2016	2016	2	0	2	Export	36	Australia	AUS	520	Nauru	NRU								03	FISH,CRUSTACEANS,MOLLUSC	1	No Quantity							264239			0
S3	2016	2016	2016	2	0	2	Export	36	Australia	AUS	528	Netherlands	NLD								03	FISH,CRUSTACEANS,MOLLUSC	1	No Quantity							4297348			0
S3	2016	2016	2016	2	0	2	Export	36	Australia	AUS	540	New Caledonia	NCL								03	FISH,CRUSTACEANS,MOLLUSC	1	No Quantity							47080			0
S3	2016	2016	2016	2	0	2	Export	36	Australia	AUS	548	Vanuatu	VUT								03	FISH,CRUSTACEANS,MOLLUSC	1	No Quantity							82461			0
S3	2016	2016	2016	2	0	2	Export	36	Australia	AUS	554	New Zealand	NZL								03	FISH,CRUSTACEANS,MOLLUSC	1	No Quantity							13440166			0
S3	2016	2016	2016	2	0	2	Export	36	Australia	AUS	566	Nigeria	NGA								03	FISH,CRUSTACEANS,MOLLUSC	1	No Quantity							99961			0
S3	2016	2016	2016	2	0	2	Export	36	Australia	AUS	574	Norfolk Isds	NFK								03	FISH,CRUSTACEANS,MOLLUSC	1	No Quantity							24411			0
S3	2016	2016	2016	2	0	2	Export	36	Australia	AUS	579	Norway	NOR								03	FISH,CRUSTACEANS,MOLLUSC	1	No Quantity							286887			0
S3	2016	2016	2016	2	0	2	Export	36	Australia	AUS	583	FS Micronesia	FSM								03	FISH,CRUSTACEANS,MOLLUSC	1	No Quantity							6510			0
S3	2016	2016	2016	2	0	2	Export	36	Australia	AUS	585	Palau	PLW								03	FISH,CRUSTACEANS,MOLLUSC	1	No Quantity							1452			0
S3	2016	2016	2016	2	0	2	Export	36	Australia	AUS	598	Papua New Guinea	PNG								03	FISH,CRUSTACEANS,MOLLUSC	1	No Quantity							544594			0
S3	2016	2016	2016	2	0	2	Export	36	Australia	AUS	608	Philippines	PHL								03	FISH,CRUSTACEANS,MOLLUSC	1	No Quantity							76264			0
S3	2016	2016	2016	2	0	2	Export	36	Australia	AUS	620	Portugal	PRT								03	FISH,CRUSTACEANS,MOLLUSC	1	No Quantity							2566			0
S3	2016	2016	2016	2	0	2	Export	36	Australia	AUS	626	Timor-Leste	TLS								03	FISH,CRUSTACEANS,MOLLUSC	1	No Quantity							7683			0
S3	2016	2016	2016	2	0	2	Export	36	Australia	AUS	682	Saudi Arabia	SAU								03	FISH,CRUSTACEANS,MOLLUSC	1	No Quantity							111244			0
S3	2016	2016	2016	2	0	2	Export	36	Australia	AUS	702	Singapore	SGP								03	FISH,CRUSTACEANS,MOLLUSC	1	No Quantity							24960146			0
S3	2016	2016	2016	2	0	2	Export	36	Australia	AUS	704	Viet Nam	VNM								03	FISH,CRUSTACEANS,MOLLUSC	1	No Quantity							492730647			0
S3	2016	2016	2016	2	0	2	Export	36	Australia	AUS	710	South Africa	ZAF								03	FISH,CRUSTACEANS,MOLLUSC	1	No Quantity							88486			0
S3	2016	2016	2016	2	0	2	Export	36	Australia	AUS	724	Spain	ESP								03	FISH,CRUSTACEANS,MOLLUSC	1	No Quantity							2335467			0
S3	2016	2016	2016	2	0	2	Export	36	Australia	AUS	757	Switzerland	CHE								03	FISH,CRUSTACEANS,MOLLUSC	1	No Quantity							1304644			0
S3	2016	2016	2016	2	0	2	Export	36	Australia	AUS	764	Thailand	THA								03	FISH,CRUSTACEANS,MOLLUSC	1	No Quantity							7323748			0
S3	2016	2016	2016	2	0	2	Export	36	Australia	AUS	776	Tonga	TON								03	FISH,CRUSTACEANS,MOLLUSC	1	No Quantity							35366			0
S3	2016	2016	2016	2	0	2	Export	36	Australia	AUS	784	United Arab Emirates	ARE								03	FISH,CRUSTACEANS,MOLLUSC	1	No Quantity							1082384			0
S3	2016	2016	2016	2	0	2	Export	36	Australia	AUS	804	Ukraine	UKR								03	FISH,CRUSTACEANS,MOLLUSC	1	No Quantity							2785			0
S3	2016	2016	2016	2	0	2	Export	36	Australia	AUS	818	Egypt	EGY								03	FISH,CRUSTACEANS,MOLLUSC	1	No Quantity							134121			0
S3	2016	2016	2016	2	0	2	Export	36	Australia	AUS	826	United Kingdom	GBR								03	FISH,CRUSTACEANS,MOLLUSC	1	No Quantity							899982			0
S3	2016	2016	2016	2	0	2	Export	36	Australia	AUS	842	USA	USA								03	FISH,CRUSTACEANS,MOLLUSC	1	No Quantity							33735687			0
S3	2016	2016	2016	2	0	2	Export	40	Austria	AUT	0	World	WLD								03	FISH,CRUSTACEANS,MOLLUSC	1	No Quantity			0		0		66081565			4
S3	2016	2016	2016	2	0	2	Export	40	Austria	AUT	8	Albania	ALB								03	FISH,CRUSTACEANS,MOLLUSC	1	No Quantity			0		0		204			4
S3	2016	2016	2016	2	0	2	Export	40	Austria	AUT	56	Belgium	BEL								03	FISH,CRUSTACEANS,MOLLUSC	1	No Quantity			0		0		7559			0
S3	2016	2016	2016	2	0	2	Export	40	Austria	AUT	100	Bulgaria	BGR								03	FISH,CRUSTACEANS,MOLLUSC	1	No Quantity			0		0		25904			4
S3	2016	2016	2016	2	0	2	Export	40	Austria	AUT	136	Cayman Isds	CYM								03	FISH,CRUSTACEANS,MOLLUSC	1	No Quantity			0		0		3001			4
S3	2016	2016	2016	2	0	2	Export	40	Austria	AUT	152	Chile	CHL								03	FISH,CRUSTACEANS,MOLLUSC	1	No Quantity			0		0		6584			4
S3	2016	2016	2016	2	0	2	Export	40	Austria	AUT	191	Croatia	HRV								03	FISH,CRUSTACEANS,MOLLUSC	1	No Quantity			0		0		1146973			4
S3	2016	2016	2016	2	0	2	Export	40	Austria	AUT	196	Cyprus	CYP								03	FISH,CRUSTACEANS,MOLLUSC	1	No Quantity			0		0		9053			4
S3	2016	2016	2016	2	0	2	Export	40	Austria	AUT	203	Czechia	CZE								03	FISH,CRUSTACEANS,MOLLUSC	1	No Quantity			0		0		1413856			4
S3	2016	2016	2016	2	0	2	Export	40	Austria	AUT	208	Denmark	DNK								03	FISH,CRUSTACEANS,MOLLUSC	1	No Quantity			0		0		8617			4
S3	2016	2016	2016	2	0	2	Export	40	Austria	AUT	233	Estonia	EST								03	FISH,CRUSTACEANS,MOLLUSC	1	No Quantity			0		0		14			4
S3	2016	2016	2016	2	0	2	Export	40	Austria	AUT	251	France	FRA								03	FISH,CRUSTACEANS,MOLLUSC	1	No Quantity			0		0		1936539			4
S3	2016	2016	2016	2	0	2	Export	40	Austria	AUT	276	Germany	DEU								03	FISH,CRUSTACEANS,MOLLUSC	1	No Quantity			0		0		35236445			4
S3	2016	2016	2016	2	0	2	Export	40	Austria	AUT	300	Greece	GRC								03	FISH,CRUSTACEANS,MOLLUSC	1	No Quantity			0		0		2420144			0
S3	2016	2016	2016	2	0	2	Export	40	Austria	AUT	348	Hungary	HUN								03	FISH,CRUSTACEANS,MOLLUSC	1	No Quantity			0		0		4315656			4
S3	2016	2016	2016	2	0	2	Export	40	Austria	AUT	372	Ireland	IRL								03	FISH,CRUSTACEANS,MOLLUSC	1	No Quantity			0		0		132486			4
S3	2016	2016	2016	2	0	2	Export	40	Austria	AUT	381	Italy	ITA								03	FISH,CRUSTACEANS,MOLLUSC	1	No Quantity			0		0		2328526			4
S3	2016	2016	2016	2	0	2	Export	40	Austria	AUT	428	Latvia	LVA								03	FISH,CRUSTACEANS,MOLLUSC	1	No Quantity			0		0		82427			0
S3	2016	2016	2016	2	0	2	Export	40	Austria	AUT	440	Lithuania	LTU								03	FISH,CRUSTACEANS,MOLLUSC	1	No Quantity			0		0		504276			0
S3	2016	2016	2016	2	0	2	Export	40	Austria	AUT	442	Luxembourg	LUX								03	FISH,CRUSTACEANS,MOLLUSC	1	No Quantity			0		0		522			4
S3	2016	2016	2016	2	0	2	Export	40	Austria	AUT	462	Maldives	MDV								03	FISH,CRUSTACEANS,MOLLUSC	1	No Quantity			0		0		17			4
S3	2016	2016	2016	2	0	2	Export	40	Austria	AUT	470	Malta	MLT								03	FISH,CRUSTACEANS,MOLLUSC	1	No Quantity			0		0		32835			4
S3	2016	2016	2016	2	0	2	Export	40	Austria	AUT	528	Netherlands	NLD								03	FISH,CRUSTACEANS,MOLLUSC	1	No Quantity			0		0		478634			4
S3	2016	2016	2016	2	0	2	Export	40	Austria	AUT	566	Nigeria	NGA								03	FISH,CRUSTACEANS,MOLLUSC	1	No Quantity			0		0		213			4
S3	2016	2016	2016	2	0	2	Export	40	Austria	AUT	608	Philippines	PHL								03	FISH,CRUSTACEANS,MOLLUSC	1	No Quantity			0		0		1140			0
S3	2016	2016	2016	2	0	2	Export	40	Austria	AUT	616	Poland	POL								03	FISH,CRUSTACEANS,MOLLUSC	1	No Quantity			0		0		714272			4
S3	2016	2016	2016	2	0	2	Export	40	Austria	AUT	642	Romania	ROU								03	FISH,CRUSTACEANS,MOLLUSC	1	No Quantity			0		0		247700			4
S3	2016	2016	2016	2	0	2	Export	40	Austria	AUT	688	Serbia	SRB								03	FISH,CRUSTACEANS,MOLLUSC	1	No Quantity			0		0		343			4
S3	2016	2016	2016	2	0	2	Export	40	Austria	AUT	702	Singapore	SGP								03	FISH,CRUSTACEANS,MOLLUSC	1	No Quantity			0		0		14			4
S3	2016	2016	2016	2	0	2	Export	40	Austria	AUT	703	Slovakia	SVK								03	FISH,CRUSTACEANS,MOLLUSC	1	No Quantity			0		0		3160267			4
S3	2016	2016	2016	2	0	2	Export	40	Austria	AUT	705	Slovenia	SVN								03	FISH,CRUSTACEANS,MOLLUSC	1	No Quantity			0		0		1607778			4
S3	2016	2016	2016	2	0	2	Export	40	Austria	AUT	724	Spain	ESP								03	FISH,CRUSTACEANS,MOLLUSC	1	No Quantity			0		0		231250			4
S3	2016	2016	2016	2	0	2	Export	40	Austria	AUT	752	Sweden	SWE								03	FISH,CRUSTACEANS,MOLLUSC	1	No Quantity			0		0		37065			4
S3	2016	2016	2016	2	0	2	Export	40	Austria	AUT	757	Switzerland	CHE								03	FISH,CRUSTACEANS,MOLLUSC	1	No Quantity			0		0		8863456			4
S3	2016	2016	2016	2	0	2	Export	40	Austria	AUT	764	Thailand	THA								03	FISH,CRUSTACEANS,MOLLUSC	1	No Quantity			0		0		2193			4
S3	2016	2016	2016	2	0	2	Export	40	Austria	AUT	784	United Arab Emirates	ARE								03	FISH,CRUSTACEANS,MOLLUSC	1	No Quantity			0		0		1381			0
S3	2016	2016	2016	2	0	2	Export	40	Austria	AUT	792	Turkey	TUR								03	FISH,CRUSTACEANS,MOLLUSC	1	No Quantity			0		0		8431			0
S3	2016	2016	2016	2	0	2	Export	40	Austria	AUT	826	United Kingdom	GBR								03	FISH,CRUSTACEANS,MOLLUSC	1	No Quantity			0		0		1114503			4
S3	2016	2016	2016	2	0	2	Export	40	Austria	AUT	842	USA	USA								03	FISH,CRUSTACEANS,MOLLUSC	1	No Quantity			0		0		1271			4
S3	2016	2016	2016	2	0	2	Export	36	Australia	AUS	0	World	WLD								04	CEREALS,CEREAL PREPRTNS.	1	No Quantity							5649280925			0
S3	2016	2016	2016	2	0	2	Export	36	Australia	AUS	16	American Samoa	ASM								04	CEREALS,CEREAL PREPRTNS.	1	No Quantity							496972			0
S3	2016	2016	2016	2	0	2	Export	36	Australia	AUS	32	Argentina	ARG								04	CEREALS,CEREAL PREPRTNS.	1	No Quantity							102952			0
S3	2016	2016	2016	2	0	2	Export	36	Australia	AUS	48	Bahrain	BHR								04	CEREALS,CEREAL PREPRTNS.	1	No Quantity							18661908			0
S3	2016	2016	2016	2	0	2	Export	36	Australia	AUS	50	Bangladesh	BGD								04	CEREALS,CEREAL PREPRTNS.	1	No Quantity							46005109			0
S3	2016	2016	2016	2	0	2	Export	36	Australia	AUS	56	Belgium	BEL								04	CEREALS,CEREAL PREPRTNS.	1	No Quantity							379998			0
S3	2016	2016	2016	2	0	2	Export	36	Australia	AUS	76	Brazil	BRA								04	CEREALS,CEREAL PREPRTNS.	1	No Quantity							104924			0
S3	2016	2016	2016	2	0	2	Export	36	Australia	AUS	90	Solomon Isds	SLB								04	CEREALS,CEREAL PREPRTNS.	1	No Quantity							4943400			0
S3	2016	2016	2016	2	0	2	Export	36	Australia	AUS	96	Brunei Darussalam	BRN								04	CEREALS,CEREAL PREPRTNS.	1	No Quantity							417009			0
S3	2016	2016	2016	2	0	2	Export	36	Australia	AUS	104	Myanmar	MMR								04	CEREALS,CEREAL PREPRTNS.	1	No Quantity							89599637			0
S3	2016	2016	2016	2	0	2	Export	36	Australia	AUS	116	Cambodia	KHM								04	CEREALS,CEREAL PREPRTNS.	1	No Quantity							14244731			0
S3	2016	2016	2016	2	0	2	Export	36	Australia	AUS	124	Canada	CAN								04	CEREALS,CEREAL PREPRTNS.	1	No Quantity							4811550			0
S3	2016	2016	2016	2	0	2	Export	36	Australia	AUS	144	Sri Lanka	LKA								04	CEREALS,CEREAL PREPRTNS.	1	No Quantity							6733771			0
S3	2016	2016	2016	2	0	2	Export	36	Australia	AUS	152	Chile	CHL								04	CEREALS,CEREAL PREPRTNS.	1	No Quantity							213543			0
S3	2016	2016	2016	2	0	2	Export	36	Australia	AUS	156	China	CHN								04	CEREALS,CEREAL PREPRTNS.	1	No Quantity							830204239			0
S3	2016	2016	2016	2	0	2	Export	36	Australia	AUS	162	Christmas Isds	CXR								04	CEREALS,CEREAL PREPRTNS.	1	No Quantity							27214			0
S3	2016	2016	2016	2	0	2	Export	36	Australia	AUS	170	Colombia	COL								04	CEREALS,CEREAL PREPRTNS.	1	No Quantity							87903			0
S3	2016	2016	2016	2	0	2	Export	36	Australia	AUS	184	Cook Isds	COK								04	CEREALS,CEREAL PREPRTNS.	1	No Quantity							116669			0
S3	2016	2016	2016	2	0	2	Export	36	Australia	AUS	188	Costa Rica	CRI								04	CEREALS,CEREAL PREPRTNS.	1	No Quantity							6008			0
S3	2016	2016	2016	2	0	2	Export	36	Australia	AUS	231	Ethiopia	ETH								04	CEREALS,CEREAL PREPRTNS.	1	No Quantity							865068			0
S3	2016	2016	2016	2	0	2	Export	36	Australia	AUS	242	Fiji	FJI								04	CEREALS,CEREAL PREPRTNS.	1	No Quantity							45828892			0
S3	2016	2016	2016	2	0	2	Export	36	Australia	AUS	251	France	FRA								04	CEREALS,CEREAL PREPRTNS.	1	No Quantity							90446			0
S3	2016	2016	2016	2	0	2	Export	36	Australia	AUS	258	French Polynesia	PYF								04	CEREALS,CEREAL PREPRTNS.	1	No Quantity							5583677			0
S3	2016	2016	2016	2	0	2	Export	36	Australia	AUS	276	Germany	DEU								04	CEREALS,CEREAL PREPRTNS.	1	No Quantity							207110			0
S3	2016	2016	2016	2	0	2	Export	36	Australia	AUS	296	Kiribati	KIR								04	CEREALS,CEREAL PREPRTNS.	1	No Quantity							319088			0
S3	2016	2016	2016	2	0	2	Export	36	Australia	AUS	316	Guam	GUM								04	CEREALS,CEREAL PREPRTNS.	1	No Quantity							32018			0
S3	2016	2016	2016	2	0	2	Export	36	Australia	AUS	344	China, Hong Kong SAR	HKG								04	CEREALS,CEREAL PREPRTNS.	1	No Quantity							15407392			0
S3	2016	2016	2016	2	0	2	Export	36	Australia	AUS	348	Hungary	HUN								04	CEREALS,CEREAL PREPRTNS.	1	No Quantity							14637			0
S3	2016	2016	2016	2	0	2	Export	36	Australia	AUS	360	Indonesia	IDN								04	CEREALS,CEREAL PREPRTNS.	1	No Quantity							741320517			0
S3	2016	2016	2016	2	0	2	Export	36	Australia	AUS	364	Iran	IRN								04	CEREALS,CEREAL PREPRTNS.	1	No Quantity							11801336			0
S3	2016	2016	2016	2	0	2	Export	36	Australia	AUS	368	Iraq	IRQ								04	CEREALS,CEREAL PREPRTNS.	1	No Quantity							12063434			0
S3	2016	2016	2016	2	0	2	Export	36	Australia	AUS	372	Ireland	IRL								04	CEREALS,CEREAL PREPRTNS.	1	No Quantity							15875			0
S3	2016	2016	2016	2	0	2	Export	36	Australia	AUS	376	Israel	ISR								04	CEREALS,CEREAL PREPRTNS.	1	No Quantity							1314232			0
S3	2016	2016	2016	2	0	2	Export	36	Australia	AUS	381	Italy	ITA								04	CEREALS,CEREAL PREPRTNS.	1	No Quantity							55345354			0
S3	2016	2016	2016	2	0	2	Export	36	Australia	AUS	392	Japan	JPN								04	CEREALS,CEREAL PREPRTNS.	1	No Quantity							377414411			0
S3	2016	2016	2016	2	0	2	Export	36	Australia	AUS	400	Jordan	JOR								04	CEREALS,CEREAL PREPRTNS.	1	No Quantity							13512			0
S3	2016	2016	2016	2	0	2	Export	36	Australia	AUS	404	Kenya	KEN								04	CEREALS,CEREAL PREPRTNS.	1	No Quantity							82063			0
S3	2016	2016	2016	2	0	2	Export	36	Australia	AUS	410	Rep. of Korea	KOR								04	CEREALS,CEREAL PREPRTNS.	1	No Quantity							330586373			0
S3	2016	2016	2016	2	0	2	Export	36	Australia	AUS	414	Kuwait	KWT								04	CEREALS,CEREAL PREPRTNS.	1	No Quantity							129526292			0
S3	2016	2016	2016	2	0	2	Export	36	Australia	AUS	417	Kyrgyzstan	KGZ								04	CEREALS,CEREAL PREPRTNS.	1	No Quantity							2126			0
S3	2016	2016	2016	2	0	2	Export	36	Australia	AUS	422	Lebanon	LBN								04	CEREALS,CEREAL PREPRTNS.	1	No Quantity							31802			0
S3	2016	2016	2016	2	0	2	Export	36	Australia	AUS	446	China, Macao SAR	MAC								04	CEREALS,CEREAL PREPRTNS.	1	No Quantity							12070			0
S3	2016	2016	2016	2	0	2	Export	36	Australia	AUS	454	Malawi	MWI								04	CEREALS,CEREAL PREPRTNS.	1	No Quantity							13593890			0
S3	2016	2016	2016	2	0	2	Export	36	Australia	AUS	458	Malaysia	MYS								04	CEREALS,CEREAL PREPRTNS.	1	No Quantity							204589129			0
S3	2016	2016	2016	2	0	2	Export	36	Australia	AUS	480	Mauritius	MUS								04	CEREALS,CEREAL PREPRTNS.	1	No Quantity							10454059			0
S3	2016	2016	2016	2	0	2	Export	36	Australia	AUS	484	Mexico	MEX								04	CEREALS,CEREAL PREPRTNS.	1	No Quantity							97278			0
S3	2016	2016	2016	2	0	2	Export	36	Australia	AUS	490	Other Asia, nes									04	CEREALS,CEREAL PREPRTNS.	1	No Quantity							78583794			0
S3	2016	2016	2016	2	0	2	Export	36	Australia	AUS	496	Mongolia	MNG								04	CEREALS,CEREAL PREPRTNS.	1	No Quantity							12839			0
S3	2016	2016	2016	2	0	2	Export	36	Australia	AUS	508	Mozambique	MOZ								04	CEREALS,CEREAL PREPRTNS.	1	No Quantity							8817679			0
S3	2016	2016	2016	2	0	2	Export	36	Australia	AUS	512	Oman	OMN								04	CEREALS,CEREAL PREPRTNS.	1	No Quantity							32747698			0
S3	2016	2016	2016	2	0	2	Export	36	Australia	AUS	520	Nauru	NRU								04	CEREALS,CEREAL PREPRTNS.	1	No Quantity							516316			0
S3	2016	2016	2016	2	0	2	Export	36	Australia	AUS	524	Nepal	NPL								04	CEREALS,CEREAL PREPRTNS.	1	No Quantity							33131			0
S3	2016	2016	2016	2	0	2	Export	36	Australia	AUS	528	Netherlands	NLD								04	CEREALS,CEREAL PREPRTNS.	1	No Quantity							468914			0
S3	2016	2016	2016	2	0	2	Export	36	Australia	AUS	540	New Caledonia	NCL								04	CEREALS,CEREAL PREPRTNS.	1	No Quantity							12423701			0
S3	2016	2016	2016	2	0	2	Export	36	Australia	AUS	548	Vanuatu	VUT								04	CEREALS,CEREAL PREPRTNS.	1	No Quantity							1444263			0
S3	2016	2016	2016	2	0	2	Export	36	Australia	AUS	554	New Zealand	NZL								04	CEREALS,CEREAL PREPRTNS.	1	No Quantity							217928108			0
S3	2016	2016	2016	2	0	2	Export	36	Australia	AUS	566	Nigeria	NGA								04	CEREALS,CEREAL PREPRTNS.	1	No Quantity							102397806			0
S3	2016	2016	2016	2	0	2	Export	36	Australia	AUS	574	Norfolk Isds	NFK								04	CEREALS,CEREAL PREPRTNS.	1	No Quantity							17525			0
S3	2016	2016	2016	2	0	2	Export	36	Australia	AUS	579	Norway	NOR								04	CEREALS,CEREAL PREPRTNS.	1	No Quantity							46393			0
S3	2016	2016	2016	2	0	2	Export	36	Australia	AUS	580	N. Mariana Isds	MNP								04	CEREALS,CEREAL PREPRTNS.	1	No Quantity							195044			0
S3	2016	2016	2016	2	0	2	Export	36	Australia	AUS	583	FS Micronesia	FSM								04	CEREALS,CEREAL PREPRTNS.	1	No Quantity							520665			0
S3	2016	2016	2016	2	0	2	Export	36	Australia	AUS	584	Marshall Isds	MHL								04	CEREALS,CEREAL PREPRTNS.	1	No Quantity							286494			0
S3	2016	2016	2016	2	0	2	Export	36	Australia	AUS	586	Pakistan	PAK								04	CEREALS,CEREAL PREPRTNS.	1	No Quantity							292187			0
S3	2016	2016	2016	2	0	2	Export	36	Australia	AUS	591	Panama	PAN								04	CEREALS,CEREAL PREPRTNS.	1	No Quantity							13942			0
S3	2016	2016	2016	2	0	2	Export	36	Australia	AUS	598	Papua New Guinea	PNG								04	CEREALS,CEREAL PREPRTNS.	1	No Quantity							73471376			0
S3	2016	2016	2016	2	0	2	Export	36	Australia	AUS	600	Paraguay	PRY								04	CEREALS,CEREAL PREPRTNS.	1	No Quantity							5773			0
S3	2016	2016	2016	2	0	2	Export	36	Australia	AUS	608	Philippines	PHL								04	CEREALS,CEREAL PREPRTNS.	1	No Quantity							254667775			0
S3	2016	2016	2016	2	0	2	Export	36	Australia	AUS	620	Portugal	PRT								04	CEREALS,CEREAL PREPRTNS.	1	No Quantity							34020			0
S3	2016	2016	2016	2	0	2	Export	36	Australia	AUS	626	Timor-Leste	TLS								04	CEREALS,CEREAL PREPRTNS.	1	No Quantity							56762			0
S3	2016	2016	2016	2	0	2	Export	36	Australia	AUS	634	Qatar	QAT								04	CEREALS,CEREAL PREPRTNS.	1	No Quantity							1738479			0
S3	2016	2016	2016	2	0	2	Export	36	Australia	AUS	642	Romania	ROU								04	CEREALS,CEREAL PREPRTNS.	1	No Quantity							83264			0
S3	2016	2016	2016	2	0	2	Export	36	Australia	AUS	682	Saudi Arabia	SAU								04	CEREALS,CEREAL PREPRTNS.	1	No Quantity							51817727			0
S3	2016	2016	2016	2	0	2	Export	36	Australia	AUS	688	Serbia	SRB								04	CEREALS,CEREAL PREPRTNS.	1	No Quantity							4192			0
S3	2016	2016	2016	2	0	2	Export	36	Australia	AUS	690	Seychelles	SYC								04	CEREALS,CEREAL PREPRTNS.	1	No Quantity							213881			0
S3	2016	2016	2016	2	0	2	Export	36	Australia	AUS	699	India	IND								04	CEREALS,CEREAL PREPRTNS.	1	No Quantity							214506334			0
S3	2016	2016	2016	2	0	2	Export	36	Australia	AUS	702	Singapore	SGP								04	CEREALS,CEREAL PREPRTNS.	1	No Quantity							39387942			0
S3	2016	2016	2016	2	0	2	Export	36	Australia	AUS	704	Viet Nam	VNM								04	CEREALS,CEREAL PREPRTNS.	1	No Quantity							401638560			0
S3	2016	2016	2016	2	0	2	Export	36	Australia	AUS	710	South Africa	ZAF								04	CEREALS,CEREAL PREPRTNS.	1	No Quantity							16750329			0
S3	2016	2016	2016	2	0	2	Export	36	Australia	AUS	724	Spain	ESP								04	CEREALS,CEREAL PREPRTNS.	1	No Quantity							782985			0
S3	2016	2016	2016	2	0	2	Export	36	Australia	AUS	729	Sudan	SDN								04	CEREALS,CEREAL PREPRTNS.	1	No Quantity							2007			0
S3	2016	2016	2016	2	0	2	Export	36	Australia	AUS	757	Switzerland	CHE								04	CEREALS,CEREAL PREPRTNS.	1	No Quantity							74487			0
S3	2016	2016	2016	2	0	2	Export	36	Australia	AUS	764	Thailand	THA								04	CEREALS,CEREAL PREPRTNS.	1	No Quantity							129531337			0
S3	2016	2016	2016	2	0	2	Export	36	Australia	AUS	780	Trinidad and Tobago	TTO								04	CEREALS,CEREAL PREPRTNS.	1	No Quantity							146679			0
S3	2016	2016	2016	2	0	2	Export	36	Australia	AUS	784	United Arab Emirates	ARE								04	CEREALS,CEREAL PREPRTNS.	1	No Quantity							114982892			0
S3	2016	2016	2016	2	0	2	Export	36	Australia	AUS	798	Tuvalu	TUV								04	CEREALS,CEREAL PREPRTNS.	1	No Quantity							5222			0
S3	2016	2016	2016	2	0	2	Export	36	Australia	AUS	818	Egypt	EGY								04	CEREALS,CEREAL PREPRTNS.	1	No Quantity							37230820			0
S3	2016	2016	2016	2	0	2	Export	36	Australia	AUS	826	United Kingdom	GBR								04	CEREALS,CEREAL PREPRTNS.	1	No Quantity							3790356			0
S3	2016	2016	2016	2	0	2	Export	36	Australia	AUS	842	USA	USA								04	CEREALS,CEREAL PREPRTNS.	1	No Quantity							9348658			0
S3	2016	2016	2016	2	0	2	Export	36	Australia	AUS	858	Uruguay	URY								04	CEREALS,CEREAL PREPRTNS.	1	No Quantity							186646			0
S3	2016	2016	2016	2	0	2	Export	36	Australia	AUS	876	Wallis and Futuna Isds	WLF								04	CEREALS,CEREAL PREPRTNS.	1	No Quantity							28817			0
S3	2016	2016	2016	2	0	2	Export	36	Australia	AUS	882	Samoa	WSM								04	CEREALS,CEREAL PREPRTNS.	1	No Quantity							932082			0
S3	2016	2016	2016	2	0	2	Export	36	Australia	AUS	887	Yemen	YEM								04	CEREALS,CEREAL PREPRTNS.	1	No Quantity							169088002			0
S3	2016	2016	2016	2	0	2	Export	36	Australia	AUS	899	Areas, nes									04	CEREALS,CEREAL PREPRTNS.	1	No Quantity							698257405			0
S3	2016	2016	2016	2	0	2	Export	40	Austria	AUT	0	World	WLD								04	CEREALS,CEREAL PREPRTNS.	1	No Quantity			0		0		1352220207			4
S3	2016	2016	2016	2	0	2	Export	40	Austria	AUT	8	Albania	ALB								04	CEREALS,CEREAL PREPRTNS.	1	No Quantity			0		0		394262			0
S3	2016	2016	2016	2	0	2	Export	40	Austria	AUT	12	Algeria	DZA								04	CEREALS,CEREAL PREPRTNS.	1	No Quantity			0		0		4527			0
S3	2016	2016	2016	2	0	2	Export	40	Austria	AUT	20	Andorra	AND								04	CEREALS,CEREAL PREPRTNS.	1	No Quantity			0		0		37			4
S3	2016	2016	2016	2	0	2	Export	40	Austria	AUT	31	Azerbaijan	AZE								04	CEREALS,CEREAL PREPRTNS.	1	No Quantity			0		0		641336			0
S3	2016	2016	2016	2	0	2	Export	40	Austria	AUT	36	Australia	AUS								04	CEREALS,CEREAL PREPRTNS.	1	No Quantity			0		0		248411			4
S3	2016	2016	2016	2	0	2	Export	40	Austria	AUT	48	Bahrain	BHR								04	CEREALS,CEREAL PREPRTNS.	1	No Quantity			0		0		254			0
S3	2016	2016	2016	2	0	2	Export	40	Austria	AUT	51	Armenia	ARM								04	CEREALS,CEREAL PREPRTNS.	1	No Quantity			0		0		21203			4
S3	2016	2016	2016	2	0	2	Export	40	Austria	AUT	52	Barbados	BRB								04	CEREALS,CEREAL PREPRTNS.	1	No Quantity			0		0		37			4
S3	2016	2016	2016	2	0	2	Export	40	Austria	AUT	56	Belgium	BEL								04	CEREALS,CEREAL PREPRTNS.	1	No Quantity			0		0		10629716			4
S3	2016	2016	2016	2	0	2	Export	40	Austria	AUT	70	Bosnia Herzegovina	BIH								04	CEREALS,CEREAL PREPRTNS.	1	No Quantity			0		0		4122462			0
S3	2016	2016	2016	2	0	2	Export	40	Austria	AUT	76	Brazil	BRA								04	CEREALS,CEREAL PREPRTNS.	1	No Quantity			0		0		11343			4
S3	2016	2016	2016	2	0	2	Export	40	Austria	AUT	100	Bulgaria	BGR								04	CEREALS,CEREAL PREPRTNS.	1	No Quantity			0		0		6952650			4
S3	2016	2016	2016	2	0	2	Export	40	Austria	AUT	112	Belarus	BLR								04	CEREALS,CEREAL PREPRTNS.	1	No Quantity			0		0		1468965			0
S3	2016	2016	2016	2	0	2	Export	40	Austria	AUT	120	Cameroon	CMR								04	CEREALS,CEREAL PREPRTNS.	1	No Quantity			0		0		18201			0
S3	2016	2016	2016	2	0	2	Export	40	Austria	AUT	124	Canada	CAN								04	CEREALS,CEREAL PREPRTNS.	1	No Quantity			0		0		1010241			4
S3	2016	2016	2016	2	0	2	Export	40	Austria	AUT	152	Chile	CHL								04	CEREALS,CEREAL PREPRTNS.	1	No Quantity			0		0		31413			4
S3	2016	2016	2016	2	0	2	Export	40	Austria	AUT	156	China	CHN								04	CEREALS,CEREAL PREPRTNS.	1	No Quantity			0		0		7879979			4
S3	2016	2016	2016	2	0	2	Export	40	Austria	AUT	170	Colombia	COL								04	CEREALS,CEREAL PREPRTNS.	1	No Quantity			0		0		44483			0
S3	2016	2016	2016	2	0	2	Export	40	Austria	AUT	180	Dem. Rep. of the Congo	COD								04	CEREALS,CEREAL PREPRTNS.	1	No Quantity			0		0		56			4
S3	2016	2016	2016	2	0	2	Export	40	Austria	AUT	188	Costa Rica	CRI								04	CEREALS,CEREAL PREPRTNS.	1	No Quantity			0		0		9467			0
S3	2016	2016	2016	2	0	2	Export	40	Austria	AUT	191	Croatia	HRV								04	CEREALS,CEREAL PREPRTNS.	1	No Quantity			0		0		26906887			4
S3	2016	2016	2016	2	0	2	Export	40	Austria	AUT	192	Cuba	CUB								04	CEREALS,CEREAL PREPRTNS.	1	No Quantity			0		0		48028			0
S3	2016	2016	2016	2	0	2	Export	40	Austria	AUT	196	Cyprus	CYP								04	CEREALS,CEREAL PREPRTNS.	1	No Quantity			0		0		933756			0
S3	2016	2016	2016	2	0	2	Export	40	Austria	AUT	203	Czechia	CZE								04	CEREALS,CEREAL PREPRTNS.	1	No Quantity			0		0		31972027			4
S3	2016	2016	2016	2	0	2	Export	40	Austria	AUT	208	Denmark	DNK								04	CEREALS,CEREAL PREPRTNS.	1	No Quantity			0		0		6890481			4
S3	2016	2016	2016	2	0	2	Export	40	Austria	AUT	231	Ethiopia	ETH								04	CEREALS,CEREAL PREPRTNS.	1	No Quantity			0		0		13266			0
S3	2016	2016	2016	2	0	2	Export	40	Austria	AUT	233	Estonia	EST								04	CEREALS,CEREAL PREPRTNS.	1	No Quantity			0		0		552739			4
S3	2016	2016	2016	2	0	2	Export	40	Austria	AUT	246	Finland	FIN								04	CEREALS,CEREAL PREPRTNS.	1	No Quantity			0		0		940240			4
S3	2016	2016	2016	2	0	2	Export	40	Austria	AUT	251	France	FRA								04	CEREALS,CEREAL PREPRTNS.	1	No Quantity			0		0		54392332			4
S3	2016	2016	2016	2	0	2	Export	40	Austria	AUT	268	Georgia	GEO								04	CEREALS,CEREAL PREPRTNS.	1	No Quantity			0		0		319317			4
S3	2016	2016	2016	2	0	2	Export	40	Austria	AUT	275	State of Palestine	PSE								04	CEREALS,CEREAL PREPRTNS.	1	No Quantity			0		0		12898			0
S3	2016	2016	2016	2	0	2	Export	40	Austria	AUT	276	Germany	DEU								04	CEREALS,CEREAL PREPRTNS.	1	No Quantity			0		0		444067575			0
S3	2016	2016	2016	2	0	2	Export	40	Austria	AUT	288	Ghana	GHA								04	CEREALS,CEREAL PREPRTNS.	1	No Quantity			0		0		6251			0
S3	2016	2016	2016	2	0	2	Export	40	Austria	AUT	292	Gibraltar	GIB								04	CEREALS,CEREAL PREPRTNS.	1	No Quantity			0		0		460			4
S3	2016	2016	2016	2	0	2	Export	40	Austria	AUT	300	Greece	GRC								04	CEREALS,CEREAL PREPRTNS.	1	No Quantity			0		0		9680741			4
S3	2016	2016	2016	2	0	2	Export	40	Austria	AUT	316	Guam	GUM								04	CEREALS,CEREAL PREPRTNS.	1	No Quantity			0		0		37			4
S3	2016	2016	2016	2	0	2	Export	40	Austria	AUT	320	Guatemala	GTM								04	CEREALS,CEREAL PREPRTNS.	1	No Quantity			0		0		2761			0
S3	2016	2016	2016	2	0	2	Export	40	Austria	AUT	332	Haiti	HTI								04	CEREALS,CEREAL PREPRTNS.	1	No Quantity			0		0		75			4
S3	2016	2016	2016	2	0	2	Export	40	Austria	AUT	344	China, Hong Kong SAR	HKG								04	CEREALS,CEREAL PREPRTNS.	1	No Quantity			0		0		811326			4
S3	2016	2016	2016	2	0	2	Export	40	Austria	AUT	348	Hungary	HUN								04	CEREALS,CEREAL PREPRTNS.	1	No Quantity			0		0		39559913			0
S3	2016	2016	2016	2	0	2	Export	40	Austria	AUT	352	Iceland	ISL								04	CEREALS,CEREAL PREPRTNS.	1	No Quantity			0		0		458171			4
S3	2016	2016	2016	2	0	2	Export	40	Austria	AUT	360	Indonesia	IDN								04	CEREALS,CEREAL PREPRTNS.	1	No Quantity			0		0		83			4
S3	2016	2016	2016	2	0	2	Export	40	Austria	AUT	364	Iran	IRN								04	CEREALS,CEREAL PREPRTNS.	1	No Quantity			0		0		689627			4
S3	2016	2016	2016	2	0	2	Export	40	Austria	AUT	368	Iraq	IRQ								04	CEREALS,CEREAL PREPRTNS.	1	No Quantity			0		0		227518			0
S3	2016	2016	2016	2	0	2	Export	40	Austria	AUT	372	Ireland	IRL								04	CEREALS,CEREAL PREPRTNS.	1	No Quantity			0		0		1473820			0
S3	2016	2016	2016	2	0	2	Export	40	Austria	AUT	376	Israel	ISR								04	CEREALS,CEREAL PREPRTNS.	1	No Quantity			0		0		1276600			4
S3	2016	2016	2016	2	0	2	Export	40	Austria	AUT	381	Italy	ITA								04	CEREALS,CEREAL PREPRTNS.	1	No Quantity			0		0		345126212			4
S3	2016	2016	2016	2	0	2	Export	40	Austria	AUT	384	Côte d'Ivoire	CIV								04	CEREALS,CEREAL PREPRTNS.	1	No Quantity			0		0		76			4
S3	2016	2016	2016	2	0	2	Export	40	Austria	AUT	388	Jamaica	JAM								04	CEREALS,CEREAL PREPRTNS.	1	No Quantity			0		0		24			4
S3	2016	2016	2016	2	0	2	Export	40	Austria	AUT	392	Japan	JPN								04	CEREALS,CEREAL PREPRTNS.	1	No Quantity			0		0		1036128			4
S3	2016	2016	2016	2	0	2	Export	40	Austria	AUT	398	Kazakhstan	KAZ								04	CEREALS,CEREAL PREPRTNS.	1	No Quantity			0		0		271611			4
S3	2016	2016	2016	2	0	2	Export	40	Austria	AUT	400	Jordan	JOR								04	CEREALS,CEREAL PREPRTNS.	1	No Quantity			0		0		530087			0
S3	2016	2016	2016	2	0	2	Export	40	Austria	AUT	404	Kenya	KEN								04	CEREALS,CEREAL PREPRTNS.	1	No Quantity			0		0		595			4
S3	2016	2016	2016	2	0	2	Export	40	Austria	AUT	410	Rep. of Korea	KOR								04	CEREALS,CEREAL PREPRTNS.	1	No Quantity			0		0		214151			4
S3	2016	2016	2016	2	0	2	Export	40	Austria	AUT	414	Kuwait	KWT								04	CEREALS,CEREAL PREPRTNS.	1	No Quantity			0		0		590262			4
S3	2016	2016	2016	2	0	2	Export	40	Austria	AUT	417	Kyrgyzstan	KGZ								04	CEREALS,CEREAL PREPRTNS.	1	No Quantity			0		0		20467			0
S3	2016	2016	2016	2	0	2	Export	40	Austria	AUT	422	Lebanon	LBN								04	CEREALS,CEREAL PREPRTNS.	1	No Quantity			0		0		55987			0
S3	2016	2016	2016	2	0	2	Export	40	Austria	AUT	428	Latvia	LVA								04	CEREALS,CEREAL PREPRTNS.	1	No Quantity			0		0		1075266			4
S3	2016	2016	2016	2	0	2	Export	40	Austria	AUT	434	Libya	LBY								04	CEREALS,CEREAL PREPRTNS.	1	No Quantity			0		0		212874			0
S3	2016	2016	2016	2	0	2	Export	40	Austria	AUT	440	Lithuania	LTU								04	CEREALS,CEREAL PREPRTNS.	1	No Quantity			0		0		2733740			4
S3	2016	2016	2016	2	0	2	Export	40	Austria	AUT	442	Luxembourg	LUX								04	CEREALS,CEREAL PREPRTNS.	1	No Quantity			0		0		262553			4
S3	2016	2016	2016	2	0	2	Export	40	Austria	AUT	458	Malaysia	MYS								04	CEREALS,CEREAL PREPRTNS.	1	No Quantity			0		0		546211			4
S3	2016	2016	2016	2	0	2	Export	40	Austria	AUT	462	Maldives	MDV								04	CEREALS,CEREAL PREPRTNS.	1	No Quantity			0		0		114787			4
S3	2016	2016	2016	2	0	2	Export	40	Austria	AUT	470	Malta	MLT								04	CEREALS,CEREAL PREPRTNS.	1	No Quantity			0		0		198181			4
S3	2016	2016	2016	2	0	2	Export	40	Austria	AUT	480	Mauritius	MUS								04	CEREALS,CEREAL PREPRTNS.	1	No Quantity			0		0		419			4
S3	2016	2016	2016	2	0	2	Export	40	Austria	AUT	484	Mexico	MEX								04	CEREALS,CEREAL PREPRTNS.	1	No Quantity			0		0		381794			4
S3	2016	2016	2016	2	0	2	Export	40	Austria	AUT	490	Other Asia, nes									04	CEREALS,CEREAL PREPRTNS.	1	No Quantity			0		0		166781			0
S3	2016	2016	2016	2	0	2	Export	40	Austria	AUT	496	Mongolia	MNG								04	CEREALS,CEREAL PREPRTNS.	1	No Quantity			0		0		2366			0
S3	2016	2016	2016	2	0	2	Export	40	Austria	AUT	498	Rep. of Moldova	MDA								04	CEREALS,CEREAL PREPRTNS.	1	No Quantity			0		0		57033			4
S3	2016	2016	2016	2	0	2	Export	40	Austria	AUT	499	Montenegro	MNE								04	CEREALS,CEREAL PREPRTNS.	1	No Quantity			0		0		164458			4
S3	2016	2016	2016	2	0	2	Export	40	Austria	AUT	504	Morocco	MAR								04	CEREALS,CEREAL PREPRTNS.	1	No Quantity			0		0		237			4
S3	2016	2016	2016	2	0	2	Export	40	Austria	AUT	512	Oman	OMN								04	CEREALS,CEREAL PREPRTNS.	1	No Quantity			0		0		22017			0
S3	2016	2016	2016	2	0	2	Export	40	Austria	AUT	516	Namibia	NAM								04	CEREALS,CEREAL PREPRTNS.	1	No Quantity			0		0		1124			4
S3	2016	2016	2016	2	0	2	Export	40	Austria	AUT	528	Netherlands	NLD								04	CEREALS,CEREAL PREPRTNS.	1	No Quantity			0		0		40540651			4
S3	2016	2016	2016	2	0	2	Export	40	Austria	AUT	531	Curaçao	CUW								04	CEREALS,CEREAL PREPRTNS.	1	No Quantity			0		0		57			4
S3	2016	2016	2016	2	0	2	Export	40	Austria	AUT	554	New Zealand	NZL								04	CEREALS,CEREAL PREPRTNS.	1	No Quantity			0		0		230			4
S3	2016	2016	2016	2	0	2	Export	40	Austria	AUT	566	Nigeria	NGA								04	CEREALS,CEREAL PREPRTNS.	1	No Quantity			0		0		1948			4
S3	2016	2016	2016	2	0	2	Export	40	Austria	AUT	577	Other Africa, nes									04	CEREALS,CEREAL PREPRTNS.	1	No Quantity			0		0		54584			4
S3	2016	2016	2016	2	0	2	Export	40	Austria	AUT	579	Norway	NOR								04	CEREALS,CEREAL PREPRTNS.	1	No Quantity			0		0		6245279			4
S3	2016	2016	2016	2	0	2	Export	40	Austria	AUT	586	Pakistan	PAK								04	CEREALS,CEREAL PREPRTNS.	1	No Quantity			0		0		399			4
S3	2016	2016	2016	2	0	2	Export	40	Austria	AUT	591	Panama	PAN								04	CEREALS,CEREAL PREPRTNS.	1	No Quantity			0		0		120			4
S3	2016	2016	2016	2	0	2	Export	40	Austria	AUT	604	Peru	PER								04	CEREALS,CEREAL PREPRTNS.	1	No Quantity			0		0		68063			0
S3	2016	2016	2016	2	0	2	Export	40	Austria	AUT	608	Philippines	PHL								04	CEREALS,CEREAL PREPRTNS.	1	No Quantity			0		0		1851			4
S3	2016	2016	2016	2	0	2	Export	40	Austria	AUT	616	Poland	POL								04	CEREALS,CEREAL PREPRTNS.	1	No Quantity			0		0		42474785			4
S3	2016	2016	2016	2	0	2	Export	40	Austria	AUT	620	Portugal	PRT								04	CEREALS,CEREAL PREPRTNS.	1	No Quantity			0		0		3728107			4
S3	2016	2016	2016	2	0	2	Export	40	Austria	AUT	634	Qatar	QAT								04	CEREALS,CEREAL PREPRTNS.	1	No Quantity			0		0		154339			0
S3	2016	2016	2016	2	0	2	Export	40	Austria	AUT	642	Romania	ROU								04	CEREALS,CEREAL PREPRTNS.	1	No Quantity			0		0		22809052			4
S3	2016	2016	2016	2	0	2	Export	40	Austria	AUT	643	Russian Federation	RUS								04	CEREALS,CEREAL PREPRTNS.	1	No Quantity			0		0		7852752			4
S3	2016	2016	2016	2	0	2	Export	40	Austria	AUT	682	Saudi Arabia	SAU								04	CEREALS,CEREAL PREPRTNS.	1	No Quantity			0		0		179943			4
S3	2016	2016	2016	2	0	2	Export	40	Austria	AUT	686	Senegal	SEN								04	CEREALS,CEREAL PREPRTNS.	1	No Quantity			0		0		280			4
S3	2016	2016	2016	2	0	2	Export	40	Austria	AUT	688	Serbia	SRB								04	CEREALS,CEREAL PREPRTNS.	1	No Quantity			0		0		4632711			0
S3	2016	2016	2016	2	0	2	Export	40	Austria	AUT	690	Seychelles	SYC								04	CEREALS,CEREAL PREPRTNS.	1	No Quantity			0		0		112			4
S3	2016	2016	2016	2	0	2	Export	40	Austria	AUT	699	India	IND								04	CEREALS,CEREAL PREPRTNS.	1	No Quantity			0		0		10226			4
S3	2016	2016	2016	2	0	2	Export	40	Austria	AUT	702	Singapore	SGP								04	CEREALS,CEREAL PREPRTNS.	1	No Quantity			0		0		277014			4
S3	2016	2016	2016	2	0	2	Export	40	Austria	AUT	703	Slovakia	SVK								04	CEREALS,CEREAL PREPRTNS.	1	No Quantity			0		0		24532995			4
S3	2016	2016	2016	2	0	2	Export	40	Austria	AUT	704	Viet Nam	VNM								04	CEREALS,CEREAL PREPRTNS.	1	No Quantity			0		0		132077			4
S3	2016	2016	2016	2	0	2	Export	40	Austria	AUT	705	Slovenia	SVN								04	CEREALS,CEREAL PREPRTNS.	1	No Quantity			0		0		34325331			0
S3	2016	2016	2016	2	0	2	Export	40	Austria	AUT	710	South Africa	ZAF								04	CEREALS,CEREAL PREPRTNS.	1	No Quantity			0		0		545580			4
S3	2016	2016	2016	2	0	2	Export	40	Austria	AUT	724	Spain	ESP								04	CEREALS,CEREAL PREPRTNS.	1	No Quantity			0		0		6666889			4
S3	2016	2016	2016	2	0	2	Export	40	Austria	AUT	729	Sudan	SDN								04	CEREALS,CEREAL PREPRTNS.	1	No Quantity			0		0		685			0
S3	2016	2016	2016	2	0	2	Export	40	Austria	AUT	752	Sweden	SWE								04	CEREALS,CEREAL PREPRTNS.	1	No Quantity			0		0		2285618			4
S3	2016	2016	2016	2	0	2	Export	40	Austria	AUT	757	Switzerland	CHE								04	CEREALS,CEREAL PREPRTNS.	1	No Quantity			0		0		86616962			4
S3	2016	2016	2016	2	0	2	Export	40	Austria	AUT	762	Tajikistan	TJK								04	CEREALS,CEREAL PREPRTNS.	1	No Quantity			0		0		26			4
S3	2016	2016	2016	2	0	2	Export	40	Austria	AUT	764	Thailand	THA								04	CEREALS,CEREAL PREPRTNS.	1	No Quantity			0		0		41101			4
S3	2016	2016	2016	2	0	2	Export	40	Austria	AUT	780	Trinidad and Tobago	TTO								04	CEREALS,CEREAL PREPRTNS.	1	No Quantity			0		0		24			4
S3	2016	2016	2016	2	0	2	Export	40	Austria	AUT	784	United Arab Emirates	ARE								04	CEREALS,CEREAL PREPRTNS.	1	No Quantity			0		0		1129268			4
S3	2016	2016	2016	2	0	2	Export	40	Austria	AUT	788	Tunisia	TUN								04	CEREALS,CEREAL PREPRTNS.	1	No Quantity			0		0		171			4
S3	2016	2016	2016	2	0	2	Export	40	Austria	AUT	792	Turkey	TUR								04	CEREALS,CEREAL PREPRTNS.	1	No Quantity			0		0		7016313			4
S3	2016	2016	2016	2	0	2	Export	40	Austria	AUT	795	Turkmenistan	TKM								04	CEREALS,CEREAL PREPRTNS.	1	No Quantity			0		0		50			4
S3	2016	2016	2016	2	0	2	Export	40	Austria	AUT	804	Ukraine	UKR								04	CEREALS,CEREAL PREPRTNS.	1	No Quantity			0		0		7502540			4
S3	2016	2016	2016	2	0	2	Export	40	Austria	AUT	807	North Macedonia	MKD								04	CEREALS,CEREAL PREPRTNS.	1	No Quantity			0		0		1449280			4
S3	2016	2016	2016	2	0	2	Export	40	Austria	AUT	818	Egypt	EGY								04	CEREALS,CEREAL PREPRTNS.	1	No Quantity			0		0		2			4
S3	2016	2016	2016	2	0	2	Export	40	Austria	AUT	826	United Kingdom	GBR								04	CEREALS,CEREAL PREPRTNS.	1	No Quantity			0		0		37356925			4
S3	2016	2016	2016	2	0	2	Export	40	Austria	AUT	834	United Rep. of Tanzania	TZA								04	CEREALS,CEREAL PREPRTNS.	1	No Quantity			0		0		149			4
S3	2016	2016	2016	2	0	2	Export	40	Austria	AUT	842	USA	USA								04	CEREALS,CEREAL PREPRTNS.	1	No Quantity			0		0		4483566			4
S3	2016	2016	2016	2	0	2	Export	40	Austria	AUT	854	Burkina Faso	BFA								04	CEREALS,CEREAL PREPRTNS.	1	No Quantity			0		0		94			0
S3	2016	2016	2016	2	0	2	Export	40	Austria	AUT	858	Uruguay	URY								04	CEREALS,CEREAL PREPRTNS.	1	No Quantity			0		0		39792			4
S3	2016	2016	2016	2	0	2	Export	40	Austria	AUT	860	Uzbekistan	UZB								04	CEREALS,CEREAL PREPRTNS.	1	No Quantity			0		0		252991			0
S3	2016	2016	2016	2	0	2	Export	40	Austria	AUT	862	Venezuela	VEN								04	CEREALS,CEREAL PREPRTNS.	1	No Quantity			0		0		3			4
S3	2016	2016	2016	2	0	2	Export	40	Austria	AUT	887	Yemen	YEM								04	CEREALS,CEREAL PREPRTNS.	1	No Quantity			0		0		297803			0
S3	2016	2016	2016	2	0	2	Export	36	Australia	AUS	0	World	WLD								05	VEGETABLES AND FRUIT	1	No Quantity							3104296060			0
S3	2016	2016	2016	2	0	2	Export	36	Australia	AUS	12	Algeria	DZA								05	VEGETABLES AND FRUIT	1	No Quantity							88496			0
S3	2016	2016	2016	2	0	2	Export	36	Australia	AUS	32	Argentina	ARG								05	VEGETABLES AND FRUIT	1	No Quantity							345677			0
S3	2016	2016	2016	2	0	2	Export	36	Australia	AUS	40	Austria	AUT								05	VEGETABLES AND FRUIT	1	No Quantity							77094			0
S3	2016	2016	2016	2	0	2	Export	36	Australia	AUS	48	Bahrain	BHR								05	VEGETABLES AND FRUIT	1	No Quantity							4564444			0
S3	2016	2016	2016	2	0	2	Export	36	Australia	AUS	50	Bangladesh	BGD								05	VEGETABLES AND FRUIT	1	No Quantity							245093558			0
S3	2016	2016	2016	2	0	2	Export	36	Australia	AUS	56	Belgium	BEL								05	VEGETABLES AND FRUIT	1	No Quantity							20274973			0
S3	2016	2016	2016	2	0	2	Export	36	Australia	AUS	90	Solomon Isds	SLB								05	VEGETABLES AND FRUIT	1	No Quantity							622395			0
S3	2016	2016	2016	2	0	2	Export	36	Australia	AUS	96	Brunei Darussalam	BRN								05	VEGETABLES AND FRUIT	1	No Quantity							3075643			0
S3	2016	2016	2016	2	0	2	Export	36	Australia	AUS	100	Bulgaria	BGR								05	VEGETABLES AND FRUIT	1	No Quantity							2837			0
S3	2016	2016	2016	2	0	2	Export	36	Australia	AUS	104	Myanmar	MMR								05	VEGETABLES AND FRUIT	1	No Quantity							1157336			0
S3	2016	2016	2016	2	0	2	Export	36	Australia	AUS	116	Cambodia	KHM								05	VEGETABLES AND FRUIT	1	No Quantity							169037			0
S3	2016	2016	2016	2	0	2	Export	36	Australia	AUS	124	Canada	CAN								05	VEGETABLES AND FRUIT	1	No Quantity							22712095			0
S3	2016	2016	2016	2	0	2	Export	36	Australia	AUS	144	Sri Lanka	LKA								05	VEGETABLES AND FRUIT	1	No Quantity							46973067			0
S3	2016	2016	2016	2	0	2	Export	36	Australia	AUS	152	Chile	CHL								05	VEGETABLES AND FRUIT	1	No Quantity							164365			0
S3	2016	2016	2016	2	0	2	Export	36	Australia	AUS	156	China	CHN								05	VEGETABLES AND FRUIT	1	No Quantity							211584690			0
S3	2016	2016	2016	2	0	2	Export	36	Australia	AUS	162	Christmas Isds	CXR								05	VEGETABLES AND FRUIT	1	No Quantity							20260			0
S3	2016	2016	2016	2	0	2	Export	36	Australia	AUS	170	Colombia	COL								05	VEGETABLES AND FRUIT	1	No Quantity							36190			0
S3	2016	2016	2016	2	0	2	Export	36	Australia	AUS	184	Cook Isds	COK								05	VEGETABLES AND FRUIT	1	No Quantity							23087			0
S3	2016	2016	2016	2	0	2	Export	36	Australia	AUS	191	Croatia	HRV								05	VEGETABLES AND FRUIT	1	No Quantity							724728			0
S3	2016	2016	2016	2	0	2	Export	36	Australia	AUS	208	Denmark	DNK								05	VEGETABLES AND FRUIT	1	No Quantity							8280545			0
S3	2016	2016	2016	2	0	2	Export	36	Australia	AUS	242	Fiji	FJI								05	VEGETABLES AND FRUIT	1	No Quantity							6839445			0
S3	2016	2016	2016	2	0	2	Export	36	Australia	AUS	251	France	FRA								05	VEGETABLES AND FRUIT	1	No Quantity							9168151			0
S3	2016	2016	2016	2	0	2	Export	36	Australia	AUS	258	French Polynesia	PYF								05	VEGETABLES AND FRUIT	1	No Quantity							1514994			0
S3	2016	2016	2016	2	0	2	Export	36	Australia	AUS	270	Gambia	GMB								05	VEGETABLES AND FRUIT	1	No Quantity							131			0
S3	2016	2016	2016	2	0	2	Export	36	Australia	AUS	276	Germany	DEU								05	VEGETABLES AND FRUIT	1	No Quantity							44995084			0
S3	2016	2016	2016	2	0	2	Export	36	Australia	AUS	296	Kiribati	KIR								05	VEGETABLES AND FRUIT	1	No Quantity							220908			0
S3	2016	2016	2016	2	0	2	Export	36	Australia	AUS	300	Greece	GRC								05	VEGETABLES AND FRUIT	1	No Quantity							1953184			0
S3	2016	2016	2016	2	0	2	Export	36	Australia	AUS	316	Guam	GUM								05	VEGETABLES AND FRUIT	1	No Quantity							273030			0
S3	2016	2016	2016	2	0	2	Export	36	Australia	AUS	320	Guatemala	GTM								05	VEGETABLES AND FRUIT	1	No Quantity							424822			0
S3	2016	2016	2016	2	0	2	Export	36	Australia	AUS	344	China, Hong Kong SAR	HKG								05	VEGETABLES AND FRUIT	1	No Quantity							165779048			0
S3	2016	2016	2016	2	0	2	Export	36	Australia	AUS	360	Indonesia	IDN								05	VEGETABLES AND FRUIT	1	No Quantity							102212183			0
S3	2016	2016	2016	2	0	2	Export	36	Australia	AUS	364	Iran	IRN								05	VEGETABLES AND FRUIT	1	No Quantity							11974136			0
S3	2016	2016	2016	2	0	2	Export	36	Australia	AUS	368	Iraq	IRQ								05	VEGETABLES AND FRUIT	1	No Quantity							399104			0
S3	2016	2016	2016	2	0	2	Export	36	Australia	AUS	372	Ireland	IRL								05	VEGETABLES AND FRUIT	1	No Quantity							47991			0
S3	2016	2016	2016	2	0	2	Export	36	Australia	AUS	376	Israel	ISR								05	VEGETABLES AND FRUIT	1	No Quantity							503992			0
S3	2016	2016	2016	2	0	2	Export	36	Australia	AUS	381	Italy	ITA								05	VEGETABLES AND FRUIT	1	No Quantity							19998317			0
S3	2016	2016	2016	2	0	2	Export	36	Australia	AUS	392	Japan	JPN								05	VEGETABLES AND FRUIT	1	No Quantity							142235143			0
S3	2016	2016	2016	2	0	2	Export	36	Australia	AUS	400	Jordan	JOR								05	VEGETABLES AND FRUIT	1	No Quantity							6545140			0
S3	2016	2016	2016	2	0	2	Export	36	Australia	AUS	410	Rep. of Korea	KOR								05	VEGETABLES AND FRUIT	1	No Quantity							35099528			0
S3	2016	2016	2016	2	0	2	Export	36	Australia	AUS	414	Kuwait	KWT								05	VEGETABLES AND FRUIT	1	No Quantity							10389237			0
S3	2016	2016	2016	2	0	2	Export	36	Australia	AUS	422	Lebanon	LBN								05	VEGETABLES AND FRUIT	1	No Quantity							7187397			0
S3	2016	2016	2016	2	0	2	Export	36	Australia	AUS	442	Luxembourg	LUX								05	VEGETABLES AND FRUIT	1	No Quantity							903613			0
S3	2016	2016	2016	2	0	2	Export	36	Australia	AUS	446	China, Macao SAR	MAC								05	VEGETABLES AND FRUIT	1	No Quantity							44833			0
S3	2016	2016	2016	2	0	2	Export	36	Australia	AUS	458	Malaysia	MYS								05	VEGETABLES AND FRUIT	1	No Quantity							66669467			0
S3	2016	2016	2016	2	0	2	Export	36	Australia	AUS	462	Maldives	MDV								05	VEGETABLES AND FRUIT	1	No Quantity							531184			0
S3	2016	2016	2016	2	0	2	Export	36	Australia	AUS	480	Mauritius	MUS								05	VEGETABLES AND FRUIT	1	No Quantity							3869272			0
S3	2016	2016	2016	2	0	2	Export	36	Australia	AUS	490	Other Asia, nes									05	VEGETABLES AND FRUIT	1	No Quantity							40179048			0
S3	2016	2016	2016	2	0	2	Export	36	Australia	AUS	512	Oman	OMN								05	VEGETABLES AND FRUIT	1	No Quantity							599578			0
S3	2016	2016	2016	2	0	2	Export	36	Australia	AUS	520	Nauru	NRU								05	VEGETABLES AND FRUIT	1	No Quantity							982872			0
S3	2016	2016	2016	2	0	2	Export	36	Australia	AUS	524	Nepal	NPL								05	VEGETABLES AND FRUIT	1	No Quantity							7895037			0
S3	2016	2016	2016	2	0	2	Export	36	Australia	AUS	528	Netherlands	NLD								05	VEGETABLES AND FRUIT	1	No Quantity							22716760			0
S3	2016	2016	2016	2	0	2	Export	36	Australia	AUS	540	New Caledonia	NCL								05	VEGETABLES AND FRUIT	1	No Quantity							4657548			0
S3	2016	2016	2016	2	0	2	Export	36	Australia	AUS	548	Vanuatu	VUT								05	VEGETABLES AND FRUIT	1	No Quantity							863157			0
S3	2016	2016	2016	2	0	2	Export	36	Australia	AUS	554	New Zealand	NZL								05	VEGETABLES AND FRUIT	1	No Quantity							91834596			0
S3	2016	2016	2016	2	0	2	Export	36	Australia	AUS	562	Niger	NER								05	VEGETABLES AND FRUIT	1	No Quantity							35302			0
S3	2016	2016	2016	2	0	2	Export	36	Australia	AUS	574	Norfolk Isds	NFK								05	VEGETABLES AND FRUIT	1	No Quantity							21498			0
S3	2016	2016	2016	2	0	2	Export	36	Australia	AUS	579	Norway	NOR								05	VEGETABLES AND FRUIT	1	No Quantity							531952			0
S3	2016	2016	2016	2	0	2	Export	36	Australia	AUS	584	Marshall Isds	MHL								05	VEGETABLES AND FRUIT	1	No Quantity							436			0
S3	2016	2016	2016	2	0	2	Export	36	Australia	AUS	585	Palau	PLW								05	VEGETABLES AND FRUIT	1	No Quantity							56296			0
S3	2016	2016	2016	2	0	2	Export	36	Australia	AUS	586	Pakistan	PAK								05	VEGETABLES AND FRUIT	1	No Quantity							180955357			0
S3	2016	2016	2016	2	0	2	Export	36	Australia	AUS	598	Papua New Guinea	PNG								05	VEGETABLES AND FRUIT	1	No Quantity							10276981			0
S3	2016	2016	2016	2	0	2	Export	36	Australia	AUS	608	Philippines	PHL								05	VEGETABLES AND FRUIT	1	No Quantity							25448977			0
S3	2016	2016	2016	2	0	2	Export	36	Australia	AUS	616	Poland	POL								05	VEGETABLES AND FRUIT	1	No Quantity							3217660			0
S3	2016	2016	2016	2	0	2	Export	36	Australia	AUS	626	Timor-Leste	TLS								05	VEGETABLES AND FRUIT	1	No Quantity							408990			0
S3	2016	2016	2016	2	0	2	Export	36	Australia	AUS	634	Qatar	QAT								05	VEGETABLES AND FRUIT	1	No Quantity							6805518			0
S3	2016	2016	2016	2	0	2	Export	36	Australia	AUS	642	Romania	ROU								05	VEGETABLES AND FRUIT	1	No Quantity							4861			0
S3	2016	2016	2016	2	0	2	Export	36	Australia	AUS	643	Russian Federation	RUS								05	VEGETABLES AND FRUIT	1	No Quantity							85692			0
S3	2016	2016	2016	2	0	2	Export	36	Australia	AUS	682	Saudi Arabia	SAU								05	VEGETABLES AND FRUIT	1	No Quantity							34377566			0
S3	2016	2016	2016	2	0	2	Export	36	Australia	AUS	690	Seychelles	SYC								05	VEGETABLES AND FRUIT	1	No Quantity							96780			0
S3	2016	2016	2016	2	0	2	Export	36	Australia	AUS	699	India	IND								05	VEGETABLES AND FRUIT	1	No Quantity							747833830			0
S3	2016	2016	2016	2	0	2	Export	36	Australia	AUS	702	Singapore	SGP								05	VEGETABLES AND FRUIT	1	No Quantity							98039364			0
S3	2016	2016	2016	2	0	2	Export	36	Australia	AUS	704	Viet Nam	VNM								05	VEGETABLES AND FRUIT	1	No Quantity							104616164			0
S3	2016	2016	2016	2	0	2	Export	36	Australia	AUS	705	Slovenia	SVN								05	VEGETABLES AND FRUIT	1	No Quantity							426			0
S3	2016	2016	2016	2	0	2	Export	36	Australia	AUS	710	South Africa	ZAF								05	VEGETABLES AND FRUIT	1	No Quantity							3929983			0
S3	2016	2016	2016	2	0	2	Export	36	Australia	AUS	724	Spain	ESP								05	VEGETABLES AND FRUIT	1	No Quantity							61749978			0
S3	2016	2016	2016	2	0	2	Export	36	Australia	AUS	752	Sweden	SWE								05	VEGETABLES AND FRUIT	1	No Quantity							2099697			0
S3	2016	2016	2016	2	0	2	Export	36	Australia	AUS	757	Switzerland	CHE								05	VEGETABLES AND FRUIT	1	No Quantity							2104719			0
S3	2016	2016	2016	2	0	2	Export	36	Australia	AUS	760	Syria	SYR								05	VEGETABLES AND FRUIT	1	No Quantity							149			0
S3	2016	2016	2016	2	0	2	Export	36	Australia	AUS	764	Thailand	THA								05	VEGETABLES AND FRUIT	1	No Quantity							70746518			0
S3	2016	2016	2016	2	0	2	Export	36	Australia	AUS	776	Tonga	TON								05	VEGETABLES AND FRUIT	1	No Quantity							28590			0
S3	2016	2016	2016	2	0	2	Export	36	Australia	AUS	784	United Arab Emirates	ARE								05	VEGETABLES AND FRUIT	1	No Quantity							151562649			0
S3	2016	2016	2016	2	0	2	Export	36	Australia	AUS	788	Tunisia	TUN								05	VEGETABLES AND FRUIT	1	No Quantity							3727703			0
S3	2016	2016	2016	2	0	2	Export	36	Australia	AUS	792	Turkey	TUR								05	VEGETABLES AND FRUIT	1	No Quantity							18917040			0
S3	2016	2016	2016	2	0	2	Export	36	Australia	AUS	798	Tuvalu	TUV								05	VEGETABLES AND FRUIT	1	No Quantity							58445			0
S3	2016	2016	2016	2	0	2	Export	36	Australia	AUS	804	Ukraine	UKR								05	VEGETABLES AND FRUIT	1	No Quantity							89520			0
S3	2016	2016	2016	2	0	2	Export	36	Australia	AUS	807	North Macedonia	MKD								05	VEGETABLES AND FRUIT	1	No Quantity							40738			0
S3	2016	2016	2016	2	0	2	Export	36	Australia	AUS	818	Egypt	EGY								05	VEGETABLES AND FRUIT	1	No Quantity							70104922			0
S3	2016	2016	2016	2	0	2	Export	36	Australia	AUS	826	United Kingdom	GBR								05	VEGETABLES AND FRUIT	1	No Quantity							29614835			0
S3	2016	2016	2016	2	0	2	Export	36	Australia	AUS	837	Bunkers									05	VEGETABLES AND FRUIT	1	No Quantity							26904			0
S3	2016	2016	2016	2	0	2	Export	36	Australia	AUS	842	USA	USA								05	VEGETABLES AND FRUIT	1	No Quantity							73208237			0
S3	2016	2016	2016	2	0	2	Export	36	Australia	AUS	876	Wallis and Futuna Isds	WLF								05	VEGETABLES AND FRUIT	1	No Quantity							146403			0
S3	2016	2016	2016	2	0	2	Export	36	Australia	AUS	882	Samoa	WSM								05	VEGETABLES AND FRUIT	1	No Quantity							120543			0
S3	2016	2016	2016	2	0	2	Export	36	Australia	AUS	887	Yemen	YEM								05	VEGETABLES AND FRUIT	1	No Quantity							5919488			0
S3	2016	2016	2016	2	0	2	Export	36	Australia	AUS	899	Areas, nes									05	VEGETABLES AND FRUIT	1	No Quantity							21786900			0
S3	2016	2016	2016	2	0	2	Export	40	Austria	AUT	0	World	WLD								05	VEGETABLES AND FRUIT	1	No Quantity			0		0		1101538129			4
S3	2016	2016	2016	2	0	2	Export	40	Austria	AUT	8	Albania	ALB								05	VEGETABLES AND FRUIT	1	No Quantity			0		0		69162			4
S3	2016	2016	2016	2	0	2	Export	40	Austria	AUT	12	Algeria	DZA								05	VEGETABLES AND FRUIT	1	No Quantity			0		0		206207			4
S3	2016	2016	2016	2	0	2	Export	40	Austria	AUT	31	Azerbaijan	AZE								05	VEGETABLES AND FRUIT	1	No Quantity			0		0		64013			4
S3	2016	2016	2016	2	0	2	Export	40	Austria	AUT	36	Australia	AUS								05	VEGETABLES AND FRUIT	1	No Quantity			0		0		321219			4
S3	2016	2016	2016	2	0	2	Export	40	Austria	AUT	44	Bahamas	BHS								05	VEGETABLES AND FRUIT	1	No Quantity			0		0		49			4
S3	2016	2016	2016	2	0	2	Export	40	Austria	AUT	48	Bahrain	BHR								05	VEGETABLES AND FRUIT	1	No Quantity			0		0		14812			4
S3	2016	2016	2016	2	0	2	Export	40	Austria	AUT	50	Bangladesh	BGD								05	VEGETABLES AND FRUIT	1	No Quantity			0		0		307704			0
S3	2016	2016	2016	2	0	2	Export	40	Austria	AUT	51	Armenia	ARM								05	VEGETABLES AND FRUIT	1	No Quantity			0		0		95691			4
S3	2016	2016	2016	2	0	2	Export	40	Austria	AUT	56	Belgium	BEL								05	VEGETABLES AND FRUIT	1	No Quantity			0		0		19119128			4
S3	2016	2016	2016	2	0	2	Export	40	Austria	AUT	60	Bermuda	BMU								05	VEGETABLES AND FRUIT	1	No Quantity			0		0		54			4
S3	2016	2016	2016	2	0	2	Export	40	Austria	AUT	70	Bosnia Herzegovina	BIH								05	VEGETABLES AND FRUIT	1	No Quantity			0		0		2240315			4
S3	2016	2016	2016	2	0	2	Export	40	Austria	AUT	76	Brazil	BRA								05	VEGETABLES AND FRUIT	1	No Quantity			0		0		118428			4
S3	2016	2016	2016	2	0	2	Export	40	Austria	AUT	100	Bulgaria	BGR								05	VEGETABLES AND FRUIT	1	No Quantity			0		0		4406895			4
S3	2016	2016	2016	2	0	2	Export	40	Austria	AUT	112	Belarus	BLR								05	VEGETABLES AND FRUIT	1	No Quantity			0		0		224442			4
S3	2016	2016	2016	2	0	2	Export	40	Austria	AUT	120	Cameroon	CMR								05	VEGETABLES AND FRUIT	1	No Quantity			0		0		19997			4
S3	2016	2016	2016	2	0	2	Export	40	Austria	AUT	124	Canada	CAN								05	VEGETABLES AND FRUIT	1	No Quantity			0		0		3417945			4
S3	2016	2016	2016	2	0	2	Export	40	Austria	AUT	132	Cabo Verde	CPV								05	VEGETABLES AND FRUIT	1	No Quantity			0		0		13869			0
S3	2016	2016	2016	2	0	2	Export	40	Austria	AUT	136	Cayman Isds	CYM								05	VEGETABLES AND FRUIT	1	No Quantity			0		0		17829			0
S3	2016	2016	2016	2	0	2	Export	40	Austria	AUT	144	Sri Lanka	LKA								05	VEGETABLES AND FRUIT	1	No Quantity			0		0		102656			0
S3	2016	2016	2016	2	0	2	Export	40	Austria	AUT	152	Chile	CHL								05	VEGETABLES AND FRUIT	1	No Quantity			0		0		42449			4
S3	2016	2016	2016	2	0	2	Export	40	Austria	AUT	156	China	CHN								05	VEGETABLES AND FRUIT	1	No Quantity			0		0		2260832			4
S3	2016	2016	2016	2	0	2	Export	40	Austria	AUT	170	Colombia	COL								05	VEGETABLES AND FRUIT	1	No Quantity			0		0		24615			4
S3	2016	2016	2016	2	0	2	Export	40	Austria	AUT	178	Congo	COG								05	VEGETABLES AND FRUIT	1	No Quantity			0		0		146006			0
S3	2016	2016	2016	2	0	2	Export	40	Austria	AUT	180	Dem. Rep. of the Congo	COD								05	VEGETABLES AND FRUIT	1	No Quantity			0		0		1893			4
S3	2016	2016	2016	2	0	2	Export	40	Austria	AUT	188	Costa Rica	CRI								05	VEGETABLES AND FRUIT	1	No Quantity			0		0		38172			0
S3	2016	2016	2016	2	0	2	Export	40	Austria	AUT	191	Croatia	HRV								05	VEGETABLES AND FRUIT	1	No Quantity			0		0		13682662			4
S3	2016	2016	2016	2	0	2	Export	40	Austria	AUT	192	Cuba	CUB								05	VEGETABLES AND FRUIT	1	No Quantity			0		0		51953			4
S3	2016	2016	2016	2	0	2	Export	40	Austria	AUT	196	Cyprus	CYP								05	VEGETABLES AND FRUIT	1	No Quantity			0		0		553731			4
S3	2016	2016	2016	2	0	2	Export	40	Austria	AUT	203	Czechia	CZE								05	VEGETABLES AND FRUIT	1	No Quantity			0		0		45036702			4
S3	2016	2016	2016	2	0	2	Export	40	Austria	AUT	208	Denmark	DNK								05	VEGETABLES AND FRUIT	1	No Quantity			0		0		7829863			4
S3	2016	2016	2016	2	0	2	Export	40	Austria	AUT	214	Dominican Rep.	DOM								05	VEGETABLES AND FRUIT	1	No Quantity			0		0		9			4
S3	2016	2016	2016	2	0	2	Export	40	Austria	AUT	226	Equatorial Guinea	GNQ								05	VEGETABLES AND FRUIT	1	No Quantity			0		0		17698			0
S3	2016	2016	2016	2	0	2	Export	40	Austria	AUT	231	Ethiopia	ETH								05	VEGETABLES AND FRUIT	1	No Quantity			0		0		29995			0
S3	2016	2016	2016	2	0	2	Export	40	Austria	AUT	233	Estonia	EST								05	VEGETABLES AND FRUIT	1	No Quantity			0		0		599462			4
S3	2016	2016	2016	2	0	2	Export	40	Austria	AUT	242	Fiji	FJI								05	VEGETABLES AND FRUIT	1	No Quantity			0		0		439			0
S3	2016	2016	2016	2	0	2	Export	40	Austria	AUT	246	Finland	FIN								05	VEGETABLES AND FRUIT	1	No Quantity			0		0		4339422			4
S3	2016	2016	2016	2	0	2	Export	40	Austria	AUT	251	France	FRA								05	VEGETABLES AND FRUIT	1	No Quantity			0		0		39282173			4
S3	2016	2016	2016	2	0	2	Export	40	Austria	AUT	258	French Polynesia	PYF								05	VEGETABLES AND FRUIT	1	No Quantity			0		0		36795			0
S3	2016	2016	2016	2	0	2	Export	40	Austria	AUT	262	Djibouti	DJI								05	VEGETABLES AND FRUIT	1	No Quantity			0		0		31885			0
S3	2016	2016	2016	2	0	2	Export	40	Austria	AUT	266	Gabon	GAB								05	VEGETABLES AND FRUIT	1	No Quantity			0		0		169807			0
S3	2016	2016	2016	2	0	2	Export	40	Austria	AUT	268	Georgia	GEO								05	VEGETABLES AND FRUIT	1	No Quantity			0		0		210150			4
S3	2016	2016	2016	2	0	2	Export	40	Austria	AUT	275	State of Palestine	PSE								05	VEGETABLES AND FRUIT	1	No Quantity			0		0		8260			0
S3	2016	2016	2016	2	0	2	Export	40	Austria	AUT	276	Germany	DEU								05	VEGETABLES AND FRUIT	1	No Quantity			0		0		405132092			4
S3	2016	2016	2016	2	0	2	Export	40	Austria	AUT	288	Ghana	GHA								05	VEGETABLES AND FRUIT	1	No Quantity			0		0		56808			0
S3	2016	2016	2016	2	0	2	Export	40	Austria	AUT	300	Greece	GRC								05	VEGETABLES AND FRUIT	1	No Quantity			0		0		5586555			4
S3	2016	2016	2016	2	0	2	Export	40	Austria	AUT	320	Guatemala	GTM								05	VEGETABLES AND FRUIT	1	No Quantity			0		0		2227			0
S3	2016	2016	2016	2	0	2	Export	40	Austria	AUT	324	Guinea	GIN								05	VEGETABLES AND FRUIT	1	No Quantity			0		0		8190			0
S3	2016	2016	2016	2	0	2	Export	40	Austria	AUT	344	China, Hong Kong SAR	HKG								05	VEGETABLES AND FRUIT	1	No Quantity			0		0		888060			4
S3	2016	2016	2016	2	0	2	Export	40	Austria	AUT	348	Hungary	HUN								05	VEGETABLES AND FRUIT	1	No Quantity			0		0		49581410			4
S3	2016	2016	2016	2	0	2	Export	40	Austria	AUT	352	Iceland	ISL								05	VEGETABLES AND FRUIT	1	No Quantity			0		0		707572			4
S3	2016	2016	2016	2	0	2	Export	40	Austria	AUT	360	Indonesia	IDN								05	VEGETABLES AND FRUIT	1	No Quantity			0		0		1653022			4
S3	2016	2016	2016	2	0	2	Export	40	Austria	AUT	364	Iran	IRN								05	VEGETABLES AND FRUIT	1	No Quantity			0		0		165443			4
S3	2016	2016	2016	2	0	2	Export	40	Austria	AUT	368	Iraq	IRQ								05	VEGETABLES AND FRUIT	1	No Quantity			0		0		271176			0
S3	2016	2016	2016	2	0	2	Export	40	Austria	AUT	372	Ireland	IRL								05	VEGETABLES AND FRUIT	1	No Quantity			0		0		851425			4
S3	2016	2016	2016	2	0	2	Export	40	Austria	AUT	376	Israel	ISR								05	VEGETABLES AND FRUIT	1	No Quantity			0		0		336631			0
S3	2016	2016	2016	2	0	2	Export	40	Austria	AUT	381	Italy	ITA								05	VEGETABLES AND FRUIT	1	No Quantity			0		0		102957951			4
S3	2016	2016	2016	2	0	2	Export	40	Austria	AUT	384	Côte d'Ivoire	CIV								05	VEGETABLES AND FRUIT	1	No Quantity			0		0		26808			0
S3	2016	2016	2016	2	0	2	Export	40	Austria	AUT	392	Japan	JPN								05	VEGETABLES AND FRUIT	1	No Quantity			0		0		16266750			4
S3	2016	2016	2016	2	0	2	Export	40	Austria	AUT	398	Kazakhstan	KAZ								05	VEGETABLES AND FRUIT	1	No Quantity			0		0		238400			4
S3	2016	2016	2016	2	0	2	Export	40	Austria	AUT	400	Jordan	JOR								05	VEGETABLES AND FRUIT	1	No Quantity			0		0		938266			4
S3	2016	2016	2016	2	0	2	Export	40	Austria	AUT	404	Kenya	KEN								05	VEGETABLES AND FRUIT	1	No Quantity			0		0		109			0
S3	2016	2016	2016	2	0	2	Export	40	Austria	AUT	410	Rep. of Korea	KOR								05	VEGETABLES AND FRUIT	1	No Quantity			0		0		2723118			4
S3	2016	2016	2016	2	0	2	Export	40	Austria	AUT	414	Kuwait	KWT								05	VEGETABLES AND FRUIT	1	No Quantity			0		0		323816			4
S3	2016	2016	2016	2	0	2	Export	40	Austria	AUT	417	Kyrgyzstan	KGZ								05	VEGETABLES AND FRUIT	1	No Quantity			0		0		8963			4
S3	2016	2016	2016	2	0	2	Export	40	Austria	AUT	422	Lebanon	LBN								05	VEGETABLES AND FRUIT	1	No Quantity			0		0		277706			4
S3	2016	2016	2016	2	0	2	Export	40	Austria	AUT	428	Latvia	LVA								05	VEGETABLES AND FRUIT	1	No Quantity			0		0		788469			4
S3	2016	2016	2016	2	0	2	Export	40	Austria	AUT	430	Liberia	LBR								05	VEGETABLES AND FRUIT	1	No Quantity			0		0		11819			0
S3	2016	2016	2016	2	0	2	Export	40	Austria	AUT	434	Libya	LBY								05	VEGETABLES AND FRUIT	1	No Quantity			0		0		1343729			0
S3	2016	2016	2016	2	0	2	Export	40	Austria	AUT	440	Lithuania	LTU								05	VEGETABLES AND FRUIT	1	No Quantity			0		0		1482086			4
S3	2016	2016	2016	2	0	2	Export	40	Austria	AUT	442	Luxembourg	LUX								05	VEGETABLES AND FRUIT	1	No Quantity			0		0		913905			4
S3	2016	2016	2016	2	0	2	Export	40	Austria	AUT	458	Malaysia	MYS								05	VEGETABLES AND FRUIT	1	No Quantity			0		0		264084			4
S3	2016	2016	2016	2	0	2	Export	40	Austria	AUT	462	Maldives	MDV								05	VEGETABLES AND FRUIT	1	No Quantity			0		0		239040			0
S3	2016	2016	2016	2	0	2	Export	40	Austria	AUT	470	Malta	MLT								05	VEGETABLES AND FRUIT	1	No Quantity			0		0		905423			4
S3	2016	2016	2016	2	0	2	Export	40	Austria	AUT	480	Mauritius	MUS								05	VEGETABLES AND FRUIT	1	No Quantity			0		0		12427			4
S3	2016	2016	2016	2	0	2	Export	40	Austria	AUT	484	Mexico	MEX								05	VEGETABLES AND FRUIT	1	No Quantity			0		0		1945			4
S3	2016	2016	2016	2	0	2	Export	40	Austria	AUT	490	Other Asia, nes									05	VEGETABLES AND FRUIT	1	No Quantity			0		0		1174964			4
S3	2016	2016	2016	2	0	2	Export	40	Austria	AUT	496	Mongolia	MNG								05	VEGETABLES AND FRUIT	1	No Quantity			0		0		65127			4
S3	2016	2016	2016	2	0	2	Export	40	Austria	AUT	498	Rep. of Moldova	MDA								05	VEGETABLES AND FRUIT	1	No Quantity			0		0		1561926			4
S3	2016	2016	2016	2	0	2	Export	40	Austria	AUT	499	Montenegro	MNE								05	VEGETABLES AND FRUIT	1	No Quantity			0		0		398792			4
S3	2016	2016	2016	2	0	2	Export	40	Austria	AUT	504	Morocco	MAR								05	VEGETABLES AND FRUIT	1	No Quantity			0		0		276922			4
S3	2016	2016	2016	2	0	2	Export	40	Austria	AUT	512	Oman	OMN								05	VEGETABLES AND FRUIT	1	No Quantity			0		0		251708			0
S3	2016	2016	2016	2	0	2	Export	40	Austria	AUT	516	Namibia	NAM								05	VEGETABLES AND FRUIT	1	No Quantity			0		0		2334			4
S3	2016	2016	2016	2	0	2	Export	40	Austria	AUT	528	Netherlands	NLD								05	VEGETABLES AND FRUIT	1	No Quantity			0		0		29899348			4
S3	2016	2016	2016	2	0	2	Export	40	Austria	AUT	534	Saint Maarten	SXM								05	VEGETABLES AND FRUIT	1	No Quantity			0		0		87254			0
S3	2016	2016	2016	2	0	2	Export	40	Austria	AUT	540	New Caledonia	NCL								05	VEGETABLES AND FRUIT	1	No Quantity			0		0		38271			0
S3	2016	2016	2016	2	0	2	Export	40	Austria	AUT	554	New Zealand	NZL								05	VEGETABLES AND FRUIT	1	No Quantity			0		0		23937			4
S3	2016	2016	2016	2	0	2	Export	40	Austria	AUT	562	Niger	NER								05	VEGETABLES AND FRUIT	1	No Quantity			0		0		14977			0
S3	2016	2016	2016	2	0	2	Export	40	Austria	AUT	566	Nigeria	NGA								05	VEGETABLES AND FRUIT	1	No Quantity			0		0		239032			4
S3	2016	2016	2016	2	0	2	Export	40	Austria	AUT	570	Niue	NIU								05	VEGETABLES AND FRUIT	1	No Quantity			0		0		2595			4
S3	2016	2016	2016	2	0	2	Export	40	Austria	AUT	577	Other Africa, nes									05	VEGETABLES AND FRUIT	1	No Quantity			0		0		28463			4
S3	2016	2016	2016	2	0	2	Export	40	Austria	AUT	579	Norway	NOR								05	VEGETABLES AND FRUIT	1	No Quantity			0		0		2298459			4
S3	2016	2016	2016	2	0	2	Export	40	Austria	AUT	586	Pakistan	PAK								05	VEGETABLES AND FRUIT	1	No Quantity			0		0		12258			4
S3	2016	2016	2016	2	0	2	Export	40	Austria	AUT	591	Panama	PAN								05	VEGETABLES AND FRUIT	1	No Quantity			0		0		13005			4
S3	2016	2016	2016	2	0	2	Export	40	Austria	AUT	600	Paraguay	PRY								05	VEGETABLES AND FRUIT	1	No Quantity			0		0		8999			0
S3	2016	2016	2016	2	0	2	Export	40	Austria	AUT	604	Peru	PER								05	VEGETABLES AND FRUIT	1	No Quantity			0		0		641			4
S3	2016	2016	2016	2	0	2	Export	40	Austria	AUT	608	Philippines	PHL								05	VEGETABLES AND FRUIT	1	No Quantity			0		0		695637			4
S3	2016	2016	2016	2	0	2	Export	40	Austria	AUT	616	Poland	POL								05	VEGETABLES AND FRUIT	1	No Quantity			0		0		26817560			4
S3	2016	2016	2016	2	0	2	Export	40	Austria	AUT	620	Portugal	PRT								05	VEGETABLES AND FRUIT	1	No Quantity			0		0		1432568			4
S3	2016	2016	2016	2	0	2	Export	40	Austria	AUT	634	Qatar	QAT								05	VEGETABLES AND FRUIT	1	No Quantity			0		0		194665			0
S3	2016	2016	2016	2	0	2	Export	40	Austria	AUT	642	Romania	ROU								05	VEGETABLES AND FRUIT	1	No Quantity			0		0		17050753			4
S3	2016	2016	2016	2	0	2	Export	40	Austria	AUT	643	Russian Federation	RUS								05	VEGETABLES AND FRUIT	1	No Quantity			0		0		18978746			4
S3	2016	2016	2016	2	0	2	Export	40	Austria	AUT	674	San Marino	SMR								05	VEGETABLES AND FRUIT	1	No Quantity			0		0		1350			0
S3	2016	2016	2016	2	0	2	Export	40	Austria	AUT	682	Saudi Arabia	SAU								05	VEGETABLES AND FRUIT	1	No Quantity			0		0		8834137			4
S3	2016	2016	2016	2	0	2	Export	40	Austria	AUT	686	Senegal	SEN								05	VEGETABLES AND FRUIT	1	No Quantity			0		0		9007			4
S3	2016	2016	2016	2	0	2	Export	40	Austria	AUT	688	Serbia	SRB								05	VEGETABLES AND FRUIT	1	No Quantity			0		0		7907521			4
S3	2016	2016	2016	2	0	2	Export	40	Austria	AUT	690	Seychelles	SYC								05	VEGETABLES AND FRUIT	1	No Quantity			0		0		11105			0
S3	2016	2016	2016	2	0	2	Export	40	Austria	AUT	699	India	IND								05	VEGETABLES AND FRUIT	1	No Quantity			0		0		44138			0
S3	2016	2016	2016	2	0	2	Export	40	Austria	AUT	702	Singapore	SGP								05	VEGETABLES AND FRUIT	1	No Quantity			0		0		887058			4
S3	2016	2016	2016	2	0	2	Export	40	Austria	AUT	703	Slovakia	SVK								05	VEGETABLES AND FRUIT	1	No Quantity			0		0		23064819			4
S3	2016	2016	2016	2	0	2	Export	40	Austria	AUT	704	Viet Nam	VNM								05	VEGETABLES AND FRUIT	1	No Quantity			0		0		338760			4
S3	2016	2016	2016	2	0	2	Export	40	Austria	AUT	705	Slovenia	SVN								05	VEGETABLES AND FRUIT	1	No Quantity			0		0		75190232			4
S3	2016	2016	2016	2	0	2	Export	40	Austria	AUT	706	Somalia	SOM								05	VEGETABLES AND FRUIT	1	No Quantity			0		0		19783			0
S3	2016	2016	2016	2	0	2	Export	40	Austria	AUT	710	South Africa	ZAF								05	VEGETABLES AND FRUIT	1	No Quantity			0		0		275008			4
S3	2016	2016	2016	2	0	2	Export	40	Austria	AUT	724	Spain	ESP								05	VEGETABLES AND FRUIT	1	No Quantity			0		0		13701240			4
S3	2016	2016	2016	2	0	2	Export	40	Austria	AUT	729	Sudan	SDN								05	VEGETABLES AND FRUIT	1	No Quantity			0		0		20971			0
S3	2016	2016	2016	2	0	2	Export	40	Austria	AUT	752	Sweden	SWE								05	VEGETABLES AND FRUIT	1	No Quantity			0		0		22397903			4
S3	2016	2016	2016	2	0	2	Export	40	Austria	AUT	757	Switzerland	CHE								05	VEGETABLES AND FRUIT	1	No Quantity			0		0		38734721			4
S3	2016	2016	2016	2	0	2	Export	40	Austria	AUT	762	Tajikistan	TJK								05	VEGETABLES AND FRUIT	1	No Quantity			0		0		1519			4
S3	2016	2016	2016	2	0	2	Export	40	Austria	AUT	764	Thailand	THA								05	VEGETABLES AND FRUIT	1	No Quantity			0		0		478341			4
S3	2016	2016	2016	2	0	2	Export	40	Austria	AUT	780	Trinidad and Tobago	TTO								05	VEGETABLES AND FRUIT	1	No Quantity			0		0		4			4
S3	2016	2016	2016	2	0	2	Export	40	Austria	AUT	784	United Arab Emirates	ARE								05	VEGETABLES AND FRUIT	1	No Quantity			0		0		3481174			4
S3	2016	2016	2016	2	0	2	Export	40	Austria	AUT	788	Tunisia	TUN								05	VEGETABLES AND FRUIT	1	No Quantity			0		0		8081			4
S3	2016	2016	2016	2	0	2	Export	40	Austria	AUT	792	Turkey	TUR								05	VEGETABLES AND FRUIT	1	No Quantity			0		0		4278095			4
S3	2016	2016	2016	2	0	2	Export	40	Austria	AUT	795	Turkmenistan	TKM								05	VEGETABLES AND FRUIT	1	No Quantity			0		0		14465			0
S3	2016	2016	2016	2	0	2	Export	40	Austria	AUT	804	Ukraine	UKR								05	VEGETABLES AND FRUIT	1	No Quantity			0		0		1594379			4
S3	2016	2016	2016	2	0	2	Export	40	Austria	AUT	807	North Macedonia	MKD								05	VEGETABLES AND FRUIT	1	No Quantity			0		0		426016			4
S3	2016	2016	2016	2	0	2	Export	40	Austria	AUT	818	Egypt	EGY								05	VEGETABLES AND FRUIT	1	No Quantity			0		0		10966427			4
S3	2016	2016	2016	2	0	2	Export	40	Austria	AUT	826	United Kingdom	GBR								05	VEGETABLES AND FRUIT	1	No Quantity			0		0		19761795			4
S3	2016	2016	2016	2	0	2	Export	40	Austria	AUT	839	Special Categories									05	VEGETABLES AND FRUIT	1	No Quantity			0		0		6379518			0
S3	2016	2016	2016	2	0	2	Export	40	Austria	AUT	842	USA	USA								05	VEGETABLES AND FRUIT	1	No Quantity			0		0		20921783			4
S3	2016	2016	2016	2	0	2	Export	40	Austria	AUT	854	Burkina Faso	BFA								05	VEGETABLES AND FRUIT	1	No Quantity			0		0		26576			0
S3	2016	2016	2016	2	0	2	Export	40	Austria	AUT	858	Uruguay	URY								05	VEGETABLES AND FRUIT	1	No Quantity			0		0		34459			0
S3	2016	2016	2016	2	0	2	Export	40	Austria	AUT	860	Uzbekistan	UZB								05	VEGETABLES AND FRUIT	1	No Quantity			0		0		5610			4
S3	2016	2016	2016	2	0	2	Export	40	Austria	AUT	887	Yemen	YEM								05	VEGETABLES AND FRUIT	1	No Quantity			0		0		32309			0
S3	2016	2016	2016	2	0	2	Export	36	Australia	AUS	0	World	WLD								06	SUGAR,SUGR.PREPTNS,HONEY	1	No Quantity							238118809			0
S3	2016	2016	2016	2	0	2	Export	36	Australia	AUS	16	American Samoa	ASM								06	SUGAR,SUGR.PREPTNS,HONEY	1	No Quantity							164595			0
S3	2016	2016	2016	2	0	2	Export	36	Australia	AUS	32	Argentina	ARG								06	SUGAR,SUGR.PREPTNS,HONEY	1	No Quantity							2944295			0
S3	2016	2016	2016	2	0	2	Export	36	Australia	AUS	48	Bahrain	BHR								06	SUGAR,SUGR.PREPTNS,HONEY	1	No Quantity							169436			0
S3	2016	2016	2016	2	0	2	Export	36	Australia	AUS	50	Bangladesh	BGD								06	SUGAR,SUGR.PREPTNS,HONEY	1	No Quantity							2084948			0
S3	2016	2016	2016	2	0	2	Export	36	Australia	AUS	90	Solomon Isds	SLB								06	SUGAR,SUGR.PREPTNS,HONEY	1	No Quantity							514478			0
S3	2016	2016	2016	2	0	2	Export	36	Australia	AUS	96	Brunei Darussalam	BRN								06	SUGAR,SUGR.PREPTNS,HONEY	1	No Quantity							141371			0
S3	2016	2016	2016	2	0	2	Export	36	Australia	AUS	104	Myanmar	MMR								06	SUGAR,SUGR.PREPTNS,HONEY	1	No Quantity							16421			0
S3	2016	2016	2016	2	0	2	Export	36	Australia	AUS	116	Cambodia	KHM								06	SUGAR,SUGR.PREPTNS,HONEY	1	No Quantity							16629			0
S3	2016	2016	2016	2	0	2	Export	36	Australia	AUS	124	Canada	CAN								06	SUGAR,SUGR.PREPTNS,HONEY	1	No Quantity							3639882			0
S3	2016	2016	2016	2	0	2	Export	36	Australia	AUS	144	Sri Lanka	LKA								06	SUGAR,SUGR.PREPTNS,HONEY	1	No Quantity							245893			0
S3	2016	2016	2016	2	0	2	Export	36	Australia	AUS	152	Chile	CHL								06	SUGAR,SUGR.PREPTNS,HONEY	1	No Quantity							12250			0
S3	2016	2016	2016	2	0	2	Export	36	Australia	AUS	156	China	CHN								06	SUGAR,SUGR.PREPTNS,HONEY	1	No Quantity							15160514			0
S3	2016	2016	2016	2	0	2	Export	36	Australia	AUS	162	Christmas Isds	CXR								06	SUGAR,SUGR.PREPTNS,HONEY	1	No Quantity							7218			0
S3	2016	2016	2016	2	0	2	Export	36	Australia	AUS	184	Cook Isds	COK								06	SUGAR,SUGR.PREPTNS,HONEY	1	No Quantity							70150			0
S3	2016	2016	2016	2	0	2	Export	36	Australia	AUS	191	Croatia	HRV								06	SUGAR,SUGR.PREPTNS,HONEY	1	No Quantity							20618			0
S3	2016	2016	2016	2	0	2	Export	36	Australia	AUS	218	Ecuador	ECU								06	SUGAR,SUGR.PREPTNS,HONEY	1	No Quantity							1867593			0
S3	2016	2016	2016	2	0	2	Export	36	Australia	AUS	242	Fiji	FJI								06	SUGAR,SUGR.PREPTNS,HONEY	1	No Quantity							1048401			0
S3	2016	2016	2016	2	0	2	Export	36	Australia	AUS	246	Finland	FIN								06	SUGAR,SUGR.PREPTNS,HONEY	1	No Quantity							4821			0
S3	2016	2016	2016	2	0	2	Export	36	Australia	AUS	251	France	FRA								06	SUGAR,SUGR.PREPTNS,HONEY	1	No Quantity							11826			0
S3	2016	2016	2016	2	0	2	Export	36	Australia	AUS	258	French Polynesia	PYF								06	SUGAR,SUGR.PREPTNS,HONEY	1	No Quantity							902743			0
S3	2016	2016	2016	2	0	2	Export	36	Australia	AUS	268	Georgia	GEO								06	SUGAR,SUGR.PREPTNS,HONEY	1	No Quantity							123081			0
S3	2016	2016	2016	2	0	2	Export	36	Australia	AUS	276	Germany	DEU								06	SUGAR,SUGR.PREPTNS,HONEY	1	No Quantity							1117716			0
S3	2016	2016	2016	2	0	2	Export	36	Australia	AUS	296	Kiribati	KIR								06	SUGAR,SUGR.PREPTNS,HONEY	1	No Quantity							1095363			0
S3	2016	2016	2016	2	0	2	Export	36	Australia	AUS	316	Guam	GUM								06	SUGAR,SUGR.PREPTNS,HONEY	1	No Quantity							117252			0
S3	2016	2016	2016	2	0	2	Export	36	Australia	AUS	344	China, Hong Kong SAR	HKG								06	SUGAR,SUGR.PREPTNS,HONEY	1	No Quantity							7436783			0
S3	2016	2016	2016	2	0	2	Export	36	Australia	AUS	360	Indonesia	IDN								06	SUGAR,SUGR.PREPTNS,HONEY	1	No Quantity							2421467			0
S3	2016	2016	2016	2	0	2	Export	36	Australia	AUS	372	Ireland	IRL								06	SUGAR,SUGR.PREPTNS,HONEY	1	No Quantity							2241091			0
S3	2016	2016	2016	2	0	2	Export	36	Australia	AUS	381	Italy	ITA								06	SUGAR,SUGR.PREPTNS,HONEY	1	No Quantity							390151			0
S3	2016	2016	2016	2	0	2	Export	36	Australia	AUS	392	Japan	JPN								06	SUGAR,SUGR.PREPTNS,HONEY	1	No Quantity							1416670			0
S3	2016	2016	2016	2	0	2	Export	36	Australia	AUS	400	Jordan	JOR								06	SUGAR,SUGR.PREPTNS,HONEY	1	No Quantity							27594			0
S3	2016	2016	2016	2	0	2	Export	36	Australia	AUS	404	Kenya	KEN								06	SUGAR,SUGR.PREPTNS,HONEY	1	No Quantity							91354			0
S3	2016	2016	2016	2	0	2	Export	36	Australia	AUS	410	Rep. of Korea	KOR								06	SUGAR,SUGR.PREPTNS,HONEY	1	No Quantity							36356047			0
S3	2016	2016	2016	2	0	2	Export	36	Australia	AUS	414	Kuwait	KWT								06	SUGAR,SUGR.PREPTNS,HONEY	1	No Quantity							358976			0
S3	2016	2016	2016	2	0	2	Export	36	Australia	AUS	417	Kyrgyzstan	KGZ								06	SUGAR,SUGR.PREPTNS,HONEY	1	No Quantity							470			0
S3	2016	2016	2016	2	0	2	Export	36	Australia	AUS	422	Lebanon	LBN								06	SUGAR,SUGR.PREPTNS,HONEY	1	No Quantity							7115			0
S3	2016	2016	2016	2	0	2	Export	36	Australia	AUS	446	China, Macao SAR	MAC								06	SUGAR,SUGR.PREPTNS,HONEY	1	No Quantity							59556			0
S3	2016	2016	2016	2	0	2	Export	36	Australia	AUS	458	Malaysia	MYS								06	SUGAR,SUGR.PREPTNS,HONEY	1	No Quantity							3265524			0
S3	2016	2016	2016	2	0	2	Export	36	Australia	AUS	462	Maldives	MDV								06	SUGAR,SUGR.PREPTNS,HONEY	1	No Quantity							35299			0
S3	2016	2016	2016	2	0	2	Export	36	Australia	AUS	466	Mali	MLI								06	SUGAR,SUGR.PREPTNS,HONEY	1	No Quantity							797			0
S3	2016	2016	2016	2	0	2	Export	36	Australia	AUS	480	Mauritius	MUS								06	SUGAR,SUGR.PREPTNS,HONEY	1	No Quantity							517905			0
S3	2016	2016	2016	2	0	2	Export	36	Australia	AUS	484	Mexico	MEX								06	SUGAR,SUGR.PREPTNS,HONEY	1	No Quantity							356409			0
S3	2016	2016	2016	2	0	2	Export	36	Australia	AUS	490	Other Asia, nes									06	SUGAR,SUGR.PREPTNS,HONEY	1	No Quantity							2989443			0
S3	2016	2016	2016	2	0	2	Export	36	Australia	AUS	504	Morocco	MAR								06	SUGAR,SUGR.PREPTNS,HONEY	1	No Quantity							833672			0
S3	2016	2016	2016	2	0	2	Export	36	Australia	AUS	512	Oman	OMN								06	SUGAR,SUGR.PREPTNS,HONEY	1	No Quantity							1723202			0
S3	2016	2016	2016	2	0	2	Export	36	Australia	AUS	520	Nauru	NRU								06	SUGAR,SUGR.PREPTNS,HONEY	1	No Quantity							293288			0
S3	2016	2016	2016	2	0	2	Export	36	Australia	AUS	524	Nepal	NPL								06	SUGAR,SUGR.PREPTNS,HONEY	1	No Quantity							340838			0
S3	2016	2016	2016	2	0	2	Export	36	Australia	AUS	528	Netherlands	NLD								06	SUGAR,SUGR.PREPTNS,HONEY	1	No Quantity							993919			0
S3	2016	2016	2016	2	0	2	Export	36	Australia	AUS	540	New Caledonia	NCL								06	SUGAR,SUGR.PREPTNS,HONEY	1	No Quantity							326492			0
S3	2016	2016	2016	2	0	2	Export	36	Australia	AUS	548	Vanuatu	VUT								06	SUGAR,SUGR.PREPTNS,HONEY	1	No Quantity							730825			0
S3	2016	2016	2016	2	0	2	Export	36	Australia	AUS	554	New Zealand	NZL								06	SUGAR,SUGR.PREPTNS,HONEY	1	No Quantity							44243914			0
S3	2016	2016	2016	2	0	2	Export	36	Australia	AUS	580	N. Mariana Isds	MNP								06	SUGAR,SUGR.PREPTNS,HONEY	1	No Quantity							24188			0
S3	2016	2016	2016	2	0	2	Export	36	Australia	AUS	583	FS Micronesia	FSM								06	SUGAR,SUGR.PREPTNS,HONEY	1	No Quantity							62777			0
S3	2016	2016	2016	2	0	2	Export	36	Australia	AUS	586	Pakistan	PAK								06	SUGAR,SUGR.PREPTNS,HONEY	1	No Quantity							189802			0
S3	2016	2016	2016	2	0	2	Export	36	Australia	AUS	598	Papua New Guinea	PNG								06	SUGAR,SUGR.PREPTNS,HONEY	1	No Quantity							2649810			0
S3	2016	2016	2016	2	0	2	Export	36	Australia	AUS	608	Philippines	PHL								06	SUGAR,SUGR.PREPTNS,HONEY	1	No Quantity							7781084			0
S3	2016	2016	2016	2	0	2	Export	36	Australia	AUS	616	Poland	POL								06	SUGAR,SUGR.PREPTNS,HONEY	1	No Quantity							1025			0
S3	2016	2016	2016	2	0	2	Export	36	Australia	AUS	620	Portugal	PRT								06	SUGAR,SUGR.PREPTNS,HONEY	1	No Quantity							10730			0
S3	2016	2016	2016	2	0	2	Export	36	Australia	AUS	626	Timor-Leste	TLS								06	SUGAR,SUGR.PREPTNS,HONEY	1	No Quantity							19778			0
S3	2016	2016	2016	2	0	2	Export	36	Australia	AUS	634	Qatar	QAT								06	SUGAR,SUGR.PREPTNS,HONEY	1	No Quantity							164017			0
S3	2016	2016	2016	2	0	2	Export	36	Australia	AUS	642	Romania	ROU								06	SUGAR,SUGR.PREPTNS,HONEY	1	No Quantity							8325			0
S3	2016	2016	2016	2	0	2	Export	36	Australia	AUS	643	Russian Federation	RUS								06	SUGAR,SUGR.PREPTNS,HONEY	1	No Quantity							5822			0
S3	2016	2016	2016	2	0	2	Export	36	Australia	AUS	682	Saudi Arabia	SAU								06	SUGAR,SUGR.PREPTNS,HONEY	1	No Quantity							438933			0
S3	2016	2016	2016	2	0	2	Export	36	Australia	AUS	699	India	IND								06	SUGAR,SUGR.PREPTNS,HONEY	1	No Quantity							216594			0
S3	2016	2016	2016	2	0	2	Export	36	Australia	AUS	702	Singapore	SGP								06	SUGAR,SUGR.PREPTNS,HONEY	1	No Quantity							54327718			0
S3	2016	2016	2016	2	0	2	Export	36	Australia	AUS	704	Viet Nam	VNM								06	SUGAR,SUGR.PREPTNS,HONEY	1	No Quantity							355452			0
S3	2016	2016	2016	2	0	2	Export	36	Australia	AUS	710	South Africa	ZAF								06	SUGAR,SUGR.PREPTNS,HONEY	1	No Quantity							140549			0
S3	2016	2016	2016	2	0	2	Export	36	Australia	AUS	752	Sweden	SWE								06	SUGAR,SUGR.PREPTNS,HONEY	1	No Quantity							970			0
S3	2016	2016	2016	2	0	2	Export	36	Australia	AUS	764	Thailand	THA								06	SUGAR,SUGR.PREPTNS,HONEY	1	No Quantity							6703339			0
S3	2016	2016	2016	2	0	2	Export	36	Australia	AUS	776	Tonga	TON								06	SUGAR,SUGR.PREPTNS,HONEY	1	No Quantity							161285			0
S3	2016	2016	2016	2	0	2	Export	36	Australia	AUS	784	United Arab Emirates	ARE								06	SUGAR,SUGR.PREPTNS,HONEY	1	No Quantity							1780952			0
S3	2016	2016	2016	2	0	2	Export	36	Australia	AUS	792	Turkey	TUR								06	SUGAR,SUGR.PREPTNS,HONEY	1	No Quantity							10635			0
S3	2016	2016	2016	2	0	2	Export	36	Australia	AUS	798	Tuvalu	TUV								06	SUGAR,SUGR.PREPTNS,HONEY	1	No Quantity							148616			0
S3	2016	2016	2016	2	0	2	Export	36	Australia	AUS	818	Egypt	EGY								06	SUGAR,SUGR.PREPTNS,HONEY	1	No Quantity							113874			0
S3	2016	2016	2016	2	0	2	Export	36	Australia	AUS	826	United Kingdom	GBR								06	SUGAR,SUGR.PREPTNS,HONEY	1	No Quantity							3138427			0
S3	2016	2016	2016	2	0	2	Export	36	Australia	AUS	842	USA	USA								06	SUGAR,SUGR.PREPTNS,HONEY	1	No Quantity							20512097			0
S3	2016	2016	2016	2	0	2	Export	36	Australia	AUS	858	Uruguay	URY								06	SUGAR,SUGR.PREPTNS,HONEY	1	No Quantity							19054			0
S3	2016	2016	2016	2	0	2	Export	36	Australia	AUS	876	Wallis and Futuna Isds	WLF								06	SUGAR,SUGR.PREPTNS,HONEY	1	No Quantity							56726			0
S3	2016	2016	2016	2	0	2	Export	36	Australia	AUS	882	Samoa	WSM								06	SUGAR,SUGR.PREPTNS,HONEY	1	No Quantity							119932			0
S3	2016	2016	2016	2	0	2	Export	40	Austria	AUT	0	World	WLD								06	SUGAR,SUGR.PREPTNS,HONEY	1	No Quantity			0		0		310286078			4
S3	2016	2016	2016	2	0	2	Export	40	Austria	AUT	4	Afghanistan	AFG								06	SUGAR,SUGR.PREPTNS,HONEY	1	No Quantity			0		0		6			4
S3	2016	2016	2016	2	0	2	Export	40	Austria	AUT	8	Albania	ALB								06	SUGAR,SUGR.PREPTNS,HONEY	1	No Quantity			0		0		484420			0
S3	2016	2016	2016	2	0	2	Export	40	Austria	AUT	12	Algeria	DZA								06	SUGAR,SUGR.PREPTNS,HONEY	1	No Quantity			0		0		23			4
S3	2016	2016	2016	2	0	2	Export	40	Austria	AUT	20	Andorra	AND								06	SUGAR,SUGR.PREPTNS,HONEY	1	No Quantity			0		0		33			4
S3	2016	2016	2016	2	0	2	Export	40	Austria	AUT	24	Angola	AGO								06	SUGAR,SUGR.PREPTNS,HONEY	1	No Quantity			0		0		69			4
S3	2016	2016	2016	2	0	2	Export	40	Austria	AUT	31	Azerbaijan	AZE								06	SUGAR,SUGR.PREPTNS,HONEY	1	No Quantity			0		0		2291			4
S3	2016	2016	2016	2	0	2	Export	40	Austria	AUT	36	Australia	AUS								06	SUGAR,SUGR.PREPTNS,HONEY	1	No Quantity			0		0		12726295			0
S3	2016	2016	2016	2	0	2	Export	40	Austria	AUT	44	Bahamas	BHS								06	SUGAR,SUGR.PREPTNS,HONEY	1	No Quantity			0		0		302			4
S3	2016	2016	2016	2	0	2	Export	40	Austria	AUT	48	Bahrain	BHR								06	SUGAR,SUGR.PREPTNS,HONEY	1	No Quantity			0		0		8271			0
S3	2016	2016	2016	2	0	2	Export	40	Austria	AUT	51	Armenia	ARM								06	SUGAR,SUGR.PREPTNS,HONEY	1	No Quantity			0		0		217238			4
S3	2016	2016	2016	2	0	2	Export	40	Austria	AUT	56	Belgium	BEL								06	SUGAR,SUGR.PREPTNS,HONEY	1	No Quantity			0		0		3688371			4
S3	2016	2016	2016	2	0	2	Export	40	Austria	AUT	70	Bosnia Herzegovina	BIH								06	SUGAR,SUGR.PREPTNS,HONEY	1	No Quantity			0		0		952534			0
S3	2016	2016	2016	2	0	2	Export	40	Austria	AUT	76	Brazil	BRA								06	SUGAR,SUGR.PREPTNS,HONEY	1	No Quantity			0		0		230829			4
S3	2016	2016	2016	2	0	2	Export	40	Austria	AUT	100	Bulgaria	BGR								06	SUGAR,SUGR.PREPTNS,HONEY	1	No Quantity			0		0		6534109			4
S3	2016	2016	2016	2	0	2	Export	40	Austria	AUT	112	Belarus	BLR								06	SUGAR,SUGR.PREPTNS,HONEY	1	No Quantity			0		0		85610			0
S3	2016	2016	2016	2	0	2	Export	40	Austria	AUT	120	Cameroon	CMR								06	SUGAR,SUGR.PREPTNS,HONEY	1	No Quantity			0		0		4963			0
S3	2016	2016	2016	2	0	2	Export	40	Austria	AUT	124	Canada	CAN								06	SUGAR,SUGR.PREPTNS,HONEY	1	No Quantity			0		0		149368			0
S3	2016	2016	2016	2	0	2	Export	40	Austria	AUT	144	Sri Lanka	LKA								06	SUGAR,SUGR.PREPTNS,HONEY	1	No Quantity			0		0		635082			4
S3	2016	2016	2016	2	0	2	Export	40	Austria	AUT	152	Chile	CHL								06	SUGAR,SUGR.PREPTNS,HONEY	1	No Quantity			0		0		13379			4
S3	2016	2016	2016	2	0	2	Export	40	Austria	AUT	156	China	CHN								06	SUGAR,SUGR.PREPTNS,HONEY	1	No Quantity			0		0		1104708			4
S3	2016	2016	2016	2	0	2	Export	40	Austria	AUT	170	Colombia	COL								06	SUGAR,SUGR.PREPTNS,HONEY	1	No Quantity			0		0		1547			4
S3	2016	2016	2016	2	0	2	Export	40	Austria	AUT	180	Dem. Rep. of the Congo	COD								06	SUGAR,SUGR.PREPTNS,HONEY	1	No Quantity			0		0		272			4
S3	2016	2016	2016	2	0	2	Export	40	Austria	AUT	191	Croatia	HRV								06	SUGAR,SUGR.PREPTNS,HONEY	1	No Quantity			0		0		3179829			4
S3	2016	2016	2016	2	0	2	Export	40	Austria	AUT	196	Cyprus	CYP								06	SUGAR,SUGR.PREPTNS,HONEY	1	No Quantity			0		0		422108			4
S3	2016	2016	2016	2	0	2	Export	40	Austria	AUT	203	Czechia	CZE								06	SUGAR,SUGR.PREPTNS,HONEY	1	No Quantity			0		0		5144725			4
S3	2016	2016	2016	2	0	2	Export	40	Austria	AUT	208	Denmark	DNK								06	SUGAR,SUGR.PREPTNS,HONEY	1	No Quantity			0		0		9095193			4
S3	2016	2016	2016	2	0	2	Export	40	Austria	AUT	233	Estonia	EST								06	SUGAR,SUGR.PREPTNS,HONEY	1	No Quantity			0		0		154564			4
S3	2016	2016	2016	2	0	2	Export	40	Austria	AUT	246	Finland	FIN								06	SUGAR,SUGR.PREPTNS,HONEY	1	No Quantity			0		0		205919			0
S3	2016	2016	2016	2	0	2	Export	40	Austria	AUT	251	France	FRA								06	SUGAR,SUGR.PREPTNS,HONEY	1	No Quantity			0		0		21260845			0
S3	2016	2016	2016	2	0	2	Export	40	Austria	AUT	266	Gabon	GAB								06	SUGAR,SUGR.PREPTNS,HONEY	1	No Quantity			0		0		442650			0
S3	2016	2016	2016	2	0	2	Export	40	Austria	AUT	268	Georgia	GEO								06	SUGAR,SUGR.PREPTNS,HONEY	1	No Quantity			0		0		399745			4
S3	2016	2016	2016	2	0	2	Export	40	Austria	AUT	276	Germany	DEU								06	SUGAR,SUGR.PREPTNS,HONEY	1	No Quantity			0		0		81243316			4
S3	2016	2016	2016	2	0	2	Export	40	Austria	AUT	292	Gibraltar	GIB								06	SUGAR,SUGR.PREPTNS,HONEY	1	No Quantity			0		0		442			4
S3	2016	2016	2016	2	0	2	Export	40	Austria	AUT	300	Greece	GRC								06	SUGAR,SUGR.PREPTNS,HONEY	1	No Quantity			0		0		2328567			4
S3	2016	2016	2016	2	0	2	Export	40	Austria	AUT	320	Guatemala	GTM								06	SUGAR,SUGR.PREPTNS,HONEY	1	No Quantity			0		0		139			4
S3	2016	2016	2016	2	0	2	Export	40	Austria	AUT	332	Haiti	HTI								06	SUGAR,SUGR.PREPTNS,HONEY	1	No Quantity			0		0		6			4
S3	2016	2016	2016	2	0	2	Export	40	Austria	AUT	344	China, Hong Kong SAR	HKG								06	SUGAR,SUGR.PREPTNS,HONEY	1	No Quantity			0		0		429888			4
S3	2016	2016	2016	2	0	2	Export	40	Austria	AUT	348	Hungary	HUN								06	SUGAR,SUGR.PREPTNS,HONEY	1	No Quantity			0		0		31686651			4
S3	2016	2016	2016	2	0	2	Export	40	Austria	AUT	352	Iceland	ISL								06	SUGAR,SUGR.PREPTNS,HONEY	1	No Quantity			0		0		3222			0
S3	2016	2016	2016	2	0	2	Export	40	Austria	AUT	360	Indonesia	IDN								06	SUGAR,SUGR.PREPTNS,HONEY	1	No Quantity			0		0		109206			4
S3	2016	2016	2016	2	0	2	Export	40	Austria	AUT	364	Iran	IRN								06	SUGAR,SUGR.PREPTNS,HONEY	1	No Quantity			0		0		131057			4
S3	2016	2016	2016	2	0	2	Export	40	Austria	AUT	368	Iraq	IRQ								06	SUGAR,SUGR.PREPTNS,HONEY	1	No Quantity			0		0		20000			0
S3	2016	2016	2016	2	0	2	Export	40	Austria	AUT	372	Ireland	IRL								06	SUGAR,SUGR.PREPTNS,HONEY	1	No Quantity			0		0		222544			0
S3	2016	2016	2016	2	0	2	Export	40	Austria	AUT	376	Israel	ISR								06	SUGAR,SUGR.PREPTNS,HONEY	1	No Quantity			0		0		13505973			0
S3	2016	2016	2016	2	0	2	Export	40	Austria	AUT	381	Italy	ITA								06	SUGAR,SUGR.PREPTNS,HONEY	1	No Quantity			0		0		32483882			4
S3	2016	2016	2016	2	0	2	Export	40	Austria	AUT	392	Japan	JPN								06	SUGAR,SUGR.PREPTNS,HONEY	1	No Quantity			0		0		412115			4
S3	2016	2016	2016	2	0	2	Export	40	Austria	AUT	398	Kazakhstan	KAZ								06	SUGAR,SUGR.PREPTNS,HONEY	1	No Quantity			0		0		725154			0
S3	2016	2016	2016	2	0	2	Export	40	Austria	AUT	400	Jordan	JOR								06	SUGAR,SUGR.PREPTNS,HONEY	1	No Quantity			0		0		206027			0
S3	2016	2016	2016	2	0	2	Export	40	Austria	AUT	410	Rep. of Korea	KOR								06	SUGAR,SUGR.PREPTNS,HONEY	1	No Quantity			0		0		1142439			0
S3	2016	2016	2016	2	0	2	Export	40	Austria	AUT	414	Kuwait	KWT								06	SUGAR,SUGR.PREPTNS,HONEY	1	No Quantity			0		0		404412			4
S3	2016	2016	2016	2	0	2	Export	40	Austria	AUT	417	Kyrgyzstan	KGZ								06	SUGAR,SUGR.PREPTNS,HONEY	1	No Quantity			0		0		338004			0
S3	2016	2016	2016	2	0	2	Export	40	Austria	AUT	422	Lebanon	LBN								06	SUGAR,SUGR.PREPTNS,HONEY	1	No Quantity			0		0		447687			4
S3	2016	2016	2016	2	0	2	Export	40	Austria	AUT	428	Latvia	LVA								06	SUGAR,SUGR.PREPTNS,HONEY	1	No Quantity			0		0		112471			4
S3	2016	2016	2016	2	0	2	Export	40	Austria	AUT	434	Libya	LBY								06	SUGAR,SUGR.PREPTNS,HONEY	1	No Quantity			0		0		56916			0
S3	2016	2016	2016	2	0	2	Export	40	Austria	AUT	440	Lithuania	LTU								06	SUGAR,SUGR.PREPTNS,HONEY	1	No Quantity			0		0		105177			0
S3	2016	2016	2016	2	0	2	Export	40	Austria	AUT	442	Luxembourg	LUX								06	SUGAR,SUGR.PREPTNS,HONEY	1	No Quantity			0		0		43350			4
S3	2016	2016	2016	2	0	2	Export	40	Austria	AUT	450	Madagascar	MDG								06	SUGAR,SUGR.PREPTNS,HONEY	1	No Quantity			0		0		540			4
S3	2016	2016	2016	2	0	2	Export	40	Austria	AUT	458	Malaysia	MYS								06	SUGAR,SUGR.PREPTNS,HONEY	1	No Quantity			0		0		51231			4
S3	2016	2016	2016	2	0	2	Export	40	Austria	AUT	462	Maldives	MDV								06	SUGAR,SUGR.PREPTNS,HONEY	1	No Quantity			0		0		14987			4
S3	2016	2016	2016	2	0	2	Export	40	Austria	AUT	470	Malta	MLT								06	SUGAR,SUGR.PREPTNS,HONEY	1	No Quantity			0		0		582386			4
S3	2016	2016	2016	2	0	2	Export	40	Austria	AUT	484	Mexico	MEX								06	SUGAR,SUGR.PREPTNS,HONEY	1	No Quantity			0		0		2581			0
S3	2016	2016	2016	2	0	2	Export	40	Austria	AUT	490	Other Asia, nes									06	SUGAR,SUGR.PREPTNS,HONEY	1	No Quantity			0		0		33459			4
S3	2016	2016	2016	2	0	2	Export	40	Austria	AUT	496	Mongolia	MNG								06	SUGAR,SUGR.PREPTNS,HONEY	1	No Quantity			0		0		3886			4
S3	2016	2016	2016	2	0	2	Export	40	Austria	AUT	498	Rep. of Moldova	MDA								06	SUGAR,SUGR.PREPTNS,HONEY	1	No Quantity			0		0		30446			4
S3	2016	2016	2016	2	0	2	Export	40	Austria	AUT	499	Montenegro	MNE								06	SUGAR,SUGR.PREPTNS,HONEY	1	No Quantity			0		0		375599			4
S3	2016	2016	2016	2	0	2	Export	40	Austria	AUT	504	Morocco	MAR								06	SUGAR,SUGR.PREPTNS,HONEY	1	No Quantity			0		0		1955			4
S3	2016	2016	2016	2	0	2	Export	40	Austria	AUT	516	Namibia	NAM								06	SUGAR,SUGR.PREPTNS,HONEY	1	No Quantity			0		0		1659			0
S3	2016	2016	2016	2	0	2	Export	40	Austria	AUT	524	Nepal	NPL								06	SUGAR,SUGR.PREPTNS,HONEY	1	No Quantity			0		0		46			4
S3	2016	2016	2016	2	0	2	Export	40	Austria	AUT	528	Netherlands	NLD								06	SUGAR,SUGR.PREPTNS,HONEY	1	No Quantity			0		0		5369477			0
S3	2016	2016	2016	2	0	2	Export	40	Austria	AUT	554	New Zealand	NZL								06	SUGAR,SUGR.PREPTNS,HONEY	1	No Quantity			0		0		128864			4
S3	2016	2016	2016	2	0	2	Export	40	Austria	AUT	566	Nigeria	NGA								06	SUGAR,SUGR.PREPTNS,HONEY	1	No Quantity			0		0		980			4
S3	2016	2016	2016	2	0	2	Export	40	Austria	AUT	577	Other Africa, nes									06	SUGAR,SUGR.PREPTNS,HONEY	1	No Quantity			0		0		102193			0
S3	2016	2016	2016	2	0	2	Export	40	Austria	AUT	579	Norway	NOR								06	SUGAR,SUGR.PREPTNS,HONEY	1	No Quantity			0		0		37560			4
S3	2016	2016	2016	2	0	2	Export	40	Austria	AUT	586	Pakistan	PAK								06	SUGAR,SUGR.PREPTNS,HONEY	1	No Quantity			0		0		832			4
S3	2016	2016	2016	2	0	2	Export	40	Austria	AUT	591	Panama	PAN								06	SUGAR,SUGR.PREPTNS,HONEY	1	No Quantity			0		0		3045			0
S3	2016	2016	2016	2	0	2	Export	40	Austria	AUT	608	Philippines	PHL								06	SUGAR,SUGR.PREPTNS,HONEY	1	No Quantity			0		0		296093			0
S3	2016	2016	2016	2	0	2	Export	40	Austria	AUT	616	Poland	POL								06	SUGAR,SUGR.PREPTNS,HONEY	1	No Quantity			0		0		2519511			4
S3	2016	2016	2016	2	0	2	Export	40	Austria	AUT	620	Portugal	PRT								06	SUGAR,SUGR.PREPTNS,HONEY	1	No Quantity			0		0		42515			4
S3	2016	2016	2016	2	0	2	Export	40	Austria	AUT	634	Qatar	QAT								06	SUGAR,SUGR.PREPTNS,HONEY	1	No Quantity			0		0		19663			4
S3	2016	2016	2016	2	0	2	Export	40	Austria	AUT	642	Romania	ROU								06	SUGAR,SUGR.PREPTNS,HONEY	1	No Quantity			0		0		3838879			4
S3	2016	2016	2016	2	0	2	Export	40	Austria	AUT	643	Russian Federation	RUS								06	SUGAR,SUGR.PREPTNS,HONEY	1	No Quantity			0		0		1761254			4
S3	2016	2016	2016	2	0	2	Export	40	Austria	AUT	682	Saudi Arabia	SAU								06	SUGAR,SUGR.PREPTNS,HONEY	1	No Quantity			0		0		6868131			4
S3	2016	2016	2016	2	0	2	Export	40	Austria	AUT	686	Senegal	SEN								06	SUGAR,SUGR.PREPTNS,HONEY	1	No Quantity			0		0		27			4
S3	2016	2016	2016	2	0	2	Export	40	Austria	AUT	688	Serbia	SRB								06	SUGAR,SUGR.PREPTNS,HONEY	1	No Quantity			0		0		1716217			0
S3	2016	2016	2016	2	0	2	Export	40	Austria	AUT	699	India	IND								06	SUGAR,SUGR.PREPTNS,HONEY	1	No Quantity			0		0		26956			4
S3	2016	2016	2016	2	0	2	Export	40	Austria	AUT	702	Singapore	SGP								06	SUGAR,SUGR.PREPTNS,HONEY	1	No Quantity			0		0		709722			4
S3	2016	2016	2016	2	0	2	Export	40	Austria	AUT	703	Slovakia	SVK								06	SUGAR,SUGR.PREPTNS,HONEY	1	No Quantity			0		0		5746738			4
S3	2016	2016	2016	2	0	2	Export	40	Austria	AUT	704	Viet Nam	VNM								06	SUGAR,SUGR.PREPTNS,HONEY	1	No Quantity			0		0		15373			4
S3	2016	2016	2016	2	0	2	Export	40	Austria	AUT	705	Slovenia	SVN								06	SUGAR,SUGR.PREPTNS,HONEY	1	No Quantity			0		0		7049751			0
S3	2016	2016	2016	2	0	2	Export	40	Austria	AUT	710	South Africa	ZAF								06	SUGAR,SUGR.PREPTNS,HONEY	1	No Quantity			0		0		7266			4
S3	2016	2016	2016	2	0	2	Export	40	Austria	AUT	724	Spain	ESP								06	SUGAR,SUGR.PREPTNS,HONEY	1	No Quantity			0		0		1234035			4
S3	2016	2016	2016	2	0	2	Export	40	Austria	AUT	729	Sudan	SDN								06	SUGAR,SUGR.PREPTNS,HONEY	1	No Quantity			0		0		21695			0
S3	2016	2016	2016	2	0	2	Export	40	Austria	AUT	752	Sweden	SWE								06	SUGAR,SUGR.PREPTNS,HONEY	1	No Quantity			0		0		1189772			4
S3	2016	2016	2016	2	0	2	Export	40	Austria	AUT	757	Switzerland	CHE								06	SUGAR,SUGR.PREPTNS,HONEY	1	No Quantity			0		0		22499019			4
S3	2016	2016	2016	2	0	2	Export	40	Austria	AUT	760	Syria	SYR								06	SUGAR,SUGR.PREPTNS,HONEY	1	No Quantity			0		0		4			4
S3	2016	2016	2016	2	0	2	Export	40	Austria	AUT	762	Tajikistan	TJK								06	SUGAR,SUGR.PREPTNS,HONEY	1	No Quantity			0		0		3287			0
S3	2016	2016	2016	2	0	2	Export	40	Austria	AUT	764	Thailand	THA								06	SUGAR,SUGR.PREPTNS,HONEY	1	No Quantity			0		0		67612			4
S3	2016	2016	2016	2	0	2	Export	40	Austria	AUT	784	United Arab Emirates	ARE								06	SUGAR,SUGR.PREPTNS,HONEY	1	No Quantity			0		0		212403			0
S3	2016	2016	2016	2	0	2	Export	40	Austria	AUT	788	Tunisia	TUN								06	SUGAR,SUGR.PREPTNS,HONEY	1	No Quantity			0		0		3995			0
S3	2016	2016	2016	2	0	2	Export	40	Austria	AUT	792	Turkey	TUR								06	SUGAR,SUGR.PREPTNS,HONEY	1	No Quantity			0		0		307490			4
S3	2016	2016	2016	2	0	2	Export	40	Austria	AUT	795	Turkmenistan	TKM								06	SUGAR,SUGR.PREPTNS,HONEY	1	No Quantity			0		0		2783			4
S3	2016	2016	2016	2	0	2	Export	40	Austria	AUT	804	Ukraine	UKR								06	SUGAR,SUGR.PREPTNS,HONEY	1	No Quantity			0		0		769597			4
S3	2016	2016	2016	2	0	2	Export	40	Austria	AUT	807	North Macedonia	MKD								06	SUGAR,SUGR.PREPTNS,HONEY	1	No Quantity			0		0		501408			4
S3	2016	2016	2016	2	0	2	Export	40	Austria	AUT	818	Egypt	EGY								06	SUGAR,SUGR.PREPTNS,HONEY	1	No Quantity			0		0		2190854			0
S3	2016	2016	2016	2	0	2	Export	40	Austria	AUT	826	United Kingdom	GBR								06	SUGAR,SUGR.PREPTNS,HONEY	1	No Quantity			0		0		2692273			4
S3	2016	2016	2016	2	0	2	Export	40	Austria	AUT	842	USA	USA								06	SUGAR,SUGR.PREPTNS,HONEY	1	No Quantity			0		0		7903658			4
S3	2016	2016	2016	2	0	2	Export	40	Austria	AUT	854	Burkina Faso	BFA								06	SUGAR,SUGR.PREPTNS,HONEY	1	No Quantity			0		0		23			0
S3	2016	2016	2016	2	0	2	Export	40	Austria	AUT	858	Uruguay	URY								06	SUGAR,SUGR.PREPTNS,HONEY	1	No Quantity			0		0		645			0
S3	2016	2016	2016	2	0	2	Export	40	Austria	AUT	860	Uzbekistan	UZB								06	SUGAR,SUGR.PREPTNS,HONEY	1	No Quantity			0		0		21708			0
S3	2016	2016	2016	2	0	2	Export	40	Austria	AUT	862	Venezuela	VEN								06	SUGAR,SUGR.PREPTNS,HONEY	1	No Quantity			0		0		2			4
S3	2016	2016	2016	2	0	2	Export	36	Australia	AUS	0	World	WLD								07	COFFEE,TEA,COCOA,SPICES	1	No Quantity							271126795			0
S3	2016	2016	2016	2	0	2	Export	36	Australia	AUS	16	American Samoa	ASM								07	COFFEE,TEA,COCOA,SPICES	1	No Quantity							27368			0
S3	2016	2016	2016	2	0	2	Export	36	Australia	AUS	48	Bahrain	BHR								07	COFFEE,TEA,COCOA,SPICES	1	No Quantity							257732			0
S3	2016	2016	2016	2	0	2	Export	36	Australia	AUS	50	Bangladesh	BGD								07	COFFEE,TEA,COCOA,SPICES	1	No Quantity							50028			0
S3	2016	2016	2016	2	0	2	Export	36	Australia	AUS	56	Belgium	BEL								07	COFFEE,TEA,COCOA,SPICES	1	No Quantity							311979			0
S3	2016	2016	2016	2	0	2	Export	36	Australia	AUS	60	Bermuda	BMU								07	COFFEE,TEA,COCOA,SPICES	1	No Quantity							4627			0
S3	2016	2016	2016	2	0	2	Export	36	Australia	AUS	90	Solomon Isds	SLB								07	COFFEE,TEA,COCOA,SPICES	1	No Quantity							155879			0
S3	2016	2016	2016	2	0	2	Export	36	Australia	AUS	96	Brunei Darussalam	BRN								07	COFFEE,TEA,COCOA,SPICES	1	No Quantity							518609			0
S3	2016	2016	2016	2	0	2	Export	36	Australia	AUS	100	Bulgaria	BGR								07	COFFEE,TEA,COCOA,SPICES	1	No Quantity							13845			0
S3	2016	2016	2016	2	0	2	Export	36	Australia	AUS	104	Myanmar	MMR								07	COFFEE,TEA,COCOA,SPICES	1	No Quantity							164512			0
S3	2016	2016	2016	2	0	2	Export	36	Australia	AUS	116	Cambodia	KHM								07	COFFEE,TEA,COCOA,SPICES	1	No Quantity							1302			0
S3	2016	2016	2016	2	0	2	Export	36	Australia	AUS	124	Canada	CAN								07	COFFEE,TEA,COCOA,SPICES	1	No Quantity							555531			0
S3	2016	2016	2016	2	0	2	Export	36	Australia	AUS	144	Sri Lanka	LKA								07	COFFEE,TEA,COCOA,SPICES	1	No Quantity							143511			0
S3	2016	2016	2016	2	0	2	Export	36	Australia	AUS	152	Chile	CHL								07	COFFEE,TEA,COCOA,SPICES	1	No Quantity							13658			0
S3	2016	2016	2016	2	0	2	Export	36	Australia	AUS	156	China	CHN								07	COFFEE,TEA,COCOA,SPICES	1	No Quantity							5221270			0
S3	2016	2016	2016	2	0	2	Export	36	Australia	AUS	162	Christmas Isds	CXR								07	COFFEE,TEA,COCOA,SPICES	1	No Quantity							21177			0
S3	2016	2016	2016	2	0	2	Export	36	Australia	AUS	184	Cook Isds	COK								07	COFFEE,TEA,COCOA,SPICES	1	No Quantity							15608			0
S3	2016	2016	2016	2	0	2	Export	36	Australia	AUS	188	Costa Rica	CRI								07	COFFEE,TEA,COCOA,SPICES	1	No Quantity							6495			0
S3	2016	2016	2016	2	0	2	Export	36	Australia	AUS	196	Cyprus	CYP								07	COFFEE,TEA,COCOA,SPICES	1	No Quantity							468431			0
S3	2016	2016	2016	2	0	2	Export	36	Australia	AUS	242	Fiji	FJI								07	COFFEE,TEA,COCOA,SPICES	1	No Quantity							2108726			0
S3	2016	2016	2016	2	0	2	Export	36	Australia	AUS	246	Finland	FIN								07	COFFEE,TEA,COCOA,SPICES	1	No Quantity							231			0
S3	2016	2016	2016	2	0	2	Export	36	Australia	AUS	251	France	FRA								07	COFFEE,TEA,COCOA,SPICES	1	No Quantity							137517			0
S3	2016	2016	2016	2	0	2	Export	36	Australia	AUS	258	French Polynesia	PYF								07	COFFEE,TEA,COCOA,SPICES	1	No Quantity							2639628			0
S3	2016	2016	2016	2	0	2	Export	36	Australia	AUS	268	Georgia	GEO								07	COFFEE,TEA,COCOA,SPICES	1	No Quantity							116089			0
S3	2016	2016	2016	2	0	2	Export	36	Australia	AUS	276	Germany	DEU								07	COFFEE,TEA,COCOA,SPICES	1	No Quantity							920811			0
S3	2016	2016	2016	2	0	2	Export	36	Australia	AUS	296	Kiribati	KIR								07	COFFEE,TEA,COCOA,SPICES	1	No Quantity							84926			0
S3	2016	2016	2016	2	0	2	Export	36	Australia	AUS	300	Greece	GRC								07	COFFEE,TEA,COCOA,SPICES	1	No Quantity							20600			0
S3	2016	2016	2016	2	0	2	Export	36	Australia	AUS	316	Guam	GUM								07	COFFEE,TEA,COCOA,SPICES	1	No Quantity							90748			0
S3	2016	2016	2016	2	0	2	Export	36	Australia	AUS	344	China, Hong Kong SAR	HKG								07	COFFEE,TEA,COCOA,SPICES	1	No Quantity							9426761			0
S3	2016	2016	2016	2	0	2	Export	36	Australia	AUS	360	Indonesia	IDN								07	COFFEE,TEA,COCOA,SPICES	1	No Quantity							4653578			0
S3	2016	2016	2016	2	0	2	Export	36	Australia	AUS	364	Iran	IRN								07	COFFEE,TEA,COCOA,SPICES	1	No Quantity							24153			0
S3	2016	2016	2016	2	0	2	Export	36	Australia	AUS	372	Ireland	IRL								07	COFFEE,TEA,COCOA,SPICES	1	No Quantity							19788			0
S3	2016	2016	2016	2	0	2	Export	36	Australia	AUS	376	Israel	ISR								07	COFFEE,TEA,COCOA,SPICES	1	No Quantity							110453			0
S3	2016	2016	2016	2	0	2	Export	36	Australia	AUS	381	Italy	ITA								07	COFFEE,TEA,COCOA,SPICES	1	No Quantity							50889			0
S3	2016	2016	2016	2	0	2	Export	36	Australia	AUS	392	Japan	JPN								07	COFFEE,TEA,COCOA,SPICES	1	No Quantity							30221758			0
S3	2016	2016	2016	2	0	2	Export	36	Australia	AUS	400	Jordan	JOR								07	COFFEE,TEA,COCOA,SPICES	1	No Quantity							60624			0
S3	2016	2016	2016	2	0	2	Export	36	Australia	AUS	404	Kenya	KEN								07	COFFEE,TEA,COCOA,SPICES	1	No Quantity							12159			0
S3	2016	2016	2016	2	0	2	Export	36	Australia	AUS	410	Rep. of Korea	KOR								07	COFFEE,TEA,COCOA,SPICES	1	No Quantity							876230			0
S3	2016	2016	2016	2	0	2	Export	36	Australia	AUS	414	Kuwait	KWT								07	COFFEE,TEA,COCOA,SPICES	1	No Quantity							1425262			0
S3	2016	2016	2016	2	0	2	Export	36	Australia	AUS	422	Lebanon	LBN								07	COFFEE,TEA,COCOA,SPICES	1	No Quantity							74587			0
S3	2016	2016	2016	2	0	2	Export	36	Australia	AUS	446	China, Macao SAR	MAC								07	COFFEE,TEA,COCOA,SPICES	1	No Quantity							30827			0
S3	2016	2016	2016	2	0	2	Export	36	Australia	AUS	458	Malaysia	MYS								07	COFFEE,TEA,COCOA,SPICES	1	No Quantity							11823358			0
S3	2016	2016	2016	2	0	2	Export	36	Australia	AUS	462	Maldives	MDV								07	COFFEE,TEA,COCOA,SPICES	1	No Quantity							779662			0
S3	2016	2016	2016	2	0	2	Export	36	Australia	AUS	470	Malta	MLT								07	COFFEE,TEA,COCOA,SPICES	1	No Quantity							9649			0
S3	2016	2016	2016	2	0	2	Export	36	Australia	AUS	480	Mauritius	MUS								07	COFFEE,TEA,COCOA,SPICES	1	No Quantity							8285			0
S3	2016	2016	2016	2	0	2	Export	36	Australia	AUS	484	Mexico	MEX								07	COFFEE,TEA,COCOA,SPICES	1	No Quantity							2984			0
S3	2016	2016	2016	2	0	2	Export	36	Australia	AUS	490	Other Asia, nes									07	COFFEE,TEA,COCOA,SPICES	1	No Quantity							1579571			0
S3	2016	2016	2016	2	0	2	Export	36	Australia	AUS	496	Mongolia	MNG								07	COFFEE,TEA,COCOA,SPICES	1	No Quantity							2447			0
S3	2016	2016	2016	2	0	2	Export	36	Australia	AUS	512	Oman	OMN								07	COFFEE,TEA,COCOA,SPICES	1	No Quantity							196486			0
S3	2016	2016	2016	2	0	2	Export	36	Australia	AUS	520	Nauru	NRU								07	COFFEE,TEA,COCOA,SPICES	1	No Quantity							302296			0
S3	2016	2016	2016	2	0	2	Export	36	Australia	AUS	524	Nepal	NPL								07	COFFEE,TEA,COCOA,SPICES	1	No Quantity							2126			0
S3	2016	2016	2016	2	0	2	Export	36	Australia	AUS	528	Netherlands	NLD								07	COFFEE,TEA,COCOA,SPICES	1	No Quantity							587519			0
S3	2016	2016	2016	2	0	2	Export	36	Australia	AUS	540	New Caledonia	NCL								07	COFFEE,TEA,COCOA,SPICES	1	No Quantity							3003995			0
S3	2016	2016	2016	2	0	2	Export	36	Australia	AUS	548	Vanuatu	VUT								07	COFFEE,TEA,COCOA,SPICES	1	No Quantity							197370			0
S3	2016	2016	2016	2	0	2	Export	36	Australia	AUS	554	New Zealand	NZL								07	COFFEE,TEA,COCOA,SPICES	1	No Quantity							148357044			0
S3	2016	2016	2016	2	0	2	Export	36	Australia	AUS	574	Norfolk Isds	NFK								07	COFFEE,TEA,COCOA,SPICES	1	No Quantity							4825			0
S3	2016	2016	2016	2	0	2	Export	36	Australia	AUS	579	Norway	NOR								07	COFFEE,TEA,COCOA,SPICES	1	No Quantity							9768			0
S3	2016	2016	2016	2	0	2	Export	36	Australia	AUS	586	Pakistan	PAK								07	COFFEE,TEA,COCOA,SPICES	1	No Quantity							443762			0
S3	2016	2016	2016	2	0	2	Export	36	Australia	AUS	598	Papua New Guinea	PNG								07	COFFEE,TEA,COCOA,SPICES	1	No Quantity							5512179			0
S3	2016	2016	2016	2	0	2	Export	36	Australia	AUS	604	Peru	PER								07	COFFEE,TEA,COCOA,SPICES	1	No Quantity							417073			0
S3	2016	2016	2016	2	0	2	Export	36	Australia	AUS	608	Philippines	PHL								07	COFFEE,TEA,COCOA,SPICES	1	No Quantity							7967633			0
S3	2016	2016	2016	2	0	2	Export	36	Australia	AUS	620	Portugal	PRT								07	COFFEE,TEA,COCOA,SPICES	1	No Quantity							12152			0
S3	2016	2016	2016	2	0	2	Export	36	Australia	AUS	626	Timor-Leste	TLS								07	COFFEE,TEA,COCOA,SPICES	1	No Quantity							130092			0
S3	2016	2016	2016	2	0	2	Export	36	Australia	AUS	634	Qatar	QAT								07	COFFEE,TEA,COCOA,SPICES	1	No Quantity							97466			0
S3	2016	2016	2016	2	0	2	Export	36	Australia	AUS	642	Romania	ROU								07	COFFEE,TEA,COCOA,SPICES	1	No Quantity							237906			0
S3	2016	2016	2016	2	0	2	Export	36	Australia	AUS	682	Saudi Arabia	SAU								07	COFFEE,TEA,COCOA,SPICES	1	No Quantity							629623			0
S3	2016	2016	2016	2	0	2	Export	36	Australia	AUS	699	India	IND								07	COFFEE,TEA,COCOA,SPICES	1	No Quantity							550268			0
S3	2016	2016	2016	2	0	2	Export	36	Australia	AUS	702	Singapore	SGP								07	COFFEE,TEA,COCOA,SPICES	1	No Quantity							10154558			0
S3	2016	2016	2016	2	0	2	Export	36	Australia	AUS	704	Viet Nam	VNM								07	COFFEE,TEA,COCOA,SPICES	1	No Quantity							794936			0
S3	2016	2016	2016	2	0	2	Export	36	Australia	AUS	710	South Africa	ZAF								07	COFFEE,TEA,COCOA,SPICES	1	No Quantity							186150			0
S3	2016	2016	2016	2	0	2	Export	36	Australia	AUS	724	Spain	ESP								07	COFFEE,TEA,COCOA,SPICES	1	No Quantity							116934			0
S3	2016	2016	2016	2	0	2	Export	36	Australia	AUS	757	Switzerland	CHE								07	COFFEE,TEA,COCOA,SPICES	1	No Quantity							253484			0
S3	2016	2016	2016	2	0	2	Export	36	Australia	AUS	764	Thailand	THA								07	COFFEE,TEA,COCOA,SPICES	1	No Quantity							5616421			0
S3	2016	2016	2016	2	0	2	Export	36	Australia	AUS	780	Trinidad and Tobago	TTO								07	COFFEE,TEA,COCOA,SPICES	1	No Quantity							3557			0
S3	2016	2016	2016	2	0	2	Export	36	Australia	AUS	784	United Arab Emirates	ARE								07	COFFEE,TEA,COCOA,SPICES	1	No Quantity							1767237			0
S3	2016	2016	2016	2	0	2	Export	36	Australia	AUS	792	Turkey	TUR								07	COFFEE,TEA,COCOA,SPICES	1	No Quantity							595543			0
S3	2016	2016	2016	2	0	2	Export	36	Australia	AUS	800	Uganda	UGA								07	COFFEE,TEA,COCOA,SPICES	1	No Quantity							45			0
S3	2016	2016	2016	2	0	2	Export	36	Australia	AUS	804	Ukraine	UKR								07	COFFEE,TEA,COCOA,SPICES	1	No Quantity							38187			0
S3	2016	2016	2016	2	0	2	Export	36	Australia	AUS	826	United Kingdom	GBR								07	COFFEE,TEA,COCOA,SPICES	1	No Quantity							2730776			0
S3	2016	2016	2016	2	0	2	Export	36	Australia	AUS	837	Bunkers									07	COFFEE,TEA,COCOA,SPICES	1	No Quantity							122979			0
S3	2016	2016	2016	2	0	2	Export	36	Australia	AUS	842	USA	USA								07	COFFEE,TEA,COCOA,SPICES	1	No Quantity							4582055			0
S3	2016	2016	2016	2	0	2	Export	36	Australia	AUS	876	Wallis and Futuna Isds	WLF								07	COFFEE,TEA,COCOA,SPICES	1	No Quantity							212922			0
S3	2016	2016	2016	2	0	2	Export	36	Australia	AUS	882	Samoa	WSM								07	COFFEE,TEA,COCOA,SPICES	1	No Quantity							27564			0
S3	2016	2016	2016	2	0	2	Export	40	Austria	AUT	0	World	WLD								07	COFFEE,TEA,COCOA,SPICES	1	No Quantity			0		0		621422313			4
S3	2016	2016	2016	2	0	2	Export	40	Austria	AUT	8	Albania	ALB								07	COFFEE,TEA,COCOA,SPICES	1	No Quantity			0		0		213387			4
S3	2016	2016	2016	2	0	2	Export	40	Austria	AUT	12	Algeria	DZA								07	COFFEE,TEA,COCOA,SPICES	1	No Quantity			0		0		248226			0
S3	2016	2016	2016	2	0	2	Export	40	Austria	AUT	31	Azerbaijan	AZE								07	COFFEE,TEA,COCOA,SPICES	1	No Quantity			0		0		44397			4
S3	2016	2016	2016	2	0	2	Export	40	Austria	AUT	32	Argentina	ARG								07	COFFEE,TEA,COCOA,SPICES	1	No Quantity			0		0		615987			0
S3	2016	2016	2016	2	0	2	Export	40	Austria	AUT	36	Australia	AUS								07	COFFEE,TEA,COCOA,SPICES	1	No Quantity			0		0		2020282			4
S3	2016	2016	2016	2	0	2	Export	40	Austria	AUT	48	Bahrain	BHR								07	COFFEE,TEA,COCOA,SPICES	1	No Quantity			0		0		6330			4
S3	2016	2016	2016	2	0	2	Export	40	Austria	AUT	51	Armenia	ARM								07	COFFEE,TEA,COCOA,SPICES	1	No Quantity			0		0		88008			4
S3	2016	2016	2016	2	0	2	Export	40	Austria	AUT	56	Belgium	BEL								07	COFFEE,TEA,COCOA,SPICES	1	No Quantity			0		0		10612399			4
S3	2016	2016	2016	2	0	2	Export	40	Austria	AUT	68	Bolivia (Plurinational State of)	BOL								07	COFFEE,TEA,COCOA,SPICES	1	No Quantity			0		0		6996			0
S3	2016	2016	2016	2	0	2	Export	40	Austria	AUT	70	Bosnia Herzegovina	BIH								07	COFFEE,TEA,COCOA,SPICES	1	No Quantity			0		0		2370736			4
S3	2016	2016	2016	2	0	2	Export	40	Austria	AUT	76	Brazil	BRA								07	COFFEE,TEA,COCOA,SPICES	1	No Quantity			0		0		380585			4
S3	2016	2016	2016	2	0	2	Export	40	Austria	AUT	84	Belize	BLZ								07	COFFEE,TEA,COCOA,SPICES	1	No Quantity			0		0		8997			0
S3	2016	2016	2016	2	0	2	Export	40	Austria	AUT	92	Br. Virgin Isds	VGB								07	COFFEE,TEA,COCOA,SPICES	1	No Quantity			0		0		13756			4
S3	2016	2016	2016	2	0	2	Export	40	Austria	AUT	100	Bulgaria	BGR								07	COFFEE,TEA,COCOA,SPICES	1	No Quantity			0		0		5429224			4
S3	2016	2016	2016	2	0	2	Export	40	Austria	AUT	112	Belarus	BLR								07	COFFEE,TEA,COCOA,SPICES	1	No Quantity			0		0		215835			4
S3	2016	2016	2016	2	0	2	Export	40	Austria	AUT	116	Cambodia	KHM								07	COFFEE,TEA,COCOA,SPICES	1	No Quantity			0		0		154			4
S3	2016	2016	2016	2	0	2	Export	40	Austria	AUT	120	Cameroon	CMR								07	COFFEE,TEA,COCOA,SPICES	1	No Quantity			0		0		6360			4
S3	2016	2016	2016	2	0	2	Export	40	Austria	AUT	124	Canada	CAN								07	COFFEE,TEA,COCOA,SPICES	1	No Quantity			0		0		646160			4
S3	2016	2016	2016	2	0	2	Export	40	Austria	AUT	152	Chile	CHL								07	COFFEE,TEA,COCOA,SPICES	1	No Quantity			0		0		305846			4
S3	2016	2016	2016	2	0	2	Export	40	Austria	AUT	156	China	CHN								07	COFFEE,TEA,COCOA,SPICES	1	No Quantity			0		0		2793068			4
S3	2016	2016	2016	2	0	2	Export	40	Austria	AUT	170	Colombia	COL								07	COFFEE,TEA,COCOA,SPICES	1	No Quantity			0		0		53268			4
S3	2016	2016	2016	2	0	2	Export	40	Austria	AUT	180	Dem. Rep. of the Congo	COD								07	COFFEE,TEA,COCOA,SPICES	1	No Quantity			0		0		1631			4
S3	2016	2016	2016	2	0	2	Export	40	Austria	AUT	188	Costa Rica	CRI								07	COFFEE,TEA,COCOA,SPICES	1	No Quantity			0		0		5990			4
S3	2016	2016	2016	2	0	2	Export	40	Austria	AUT	191	Croatia	HRV								07	COFFEE,TEA,COCOA,SPICES	1	No Quantity			0		0		25149322			4
S3	2016	2016	2016	2	0	2	Export	40	Austria	AUT	192	Cuba	CUB								07	COFFEE,TEA,COCOA,SPICES	1	No Quantity			0		0		119			4
S3	2016	2016	2016	2	0	2	Export	40	Austria	AUT	196	Cyprus	CYP								07	COFFEE,TEA,COCOA,SPICES	1	No Quantity			0		0		263096			4
S3	2016	2016	2016	2	0	2	Export	40	Austria	AUT	203	Czechia	CZE								07	COFFEE,TEA,COCOA,SPICES	1	No Quantity			0		0		46451471			4
S3	2016	2016	2016	2	0	2	Export	40	Austria	AUT	208	Denmark	DNK								07	COFFEE,TEA,COCOA,SPICES	1	No Quantity			0		0		309384			4
S3	2016	2016	2016	2	0	2	Export	40	Austria	AUT	214	Dominican Rep.	DOM								07	COFFEE,TEA,COCOA,SPICES	1	No Quantity			0		0		1063			0
S3	2016	2016	2016	2	0	2	Export	40	Austria	AUT	218	Ecuador	ECU								07	COFFEE,TEA,COCOA,SPICES	1	No Quantity			0		0		40960			0
S3	2016	2016	2016	2	0	2	Export	40	Austria	AUT	233	Estonia	EST								07	COFFEE,TEA,COCOA,SPICES	1	No Quantity			0		0		322312			4
S3	2016	2016	2016	2	0	2	Export	40	Austria	AUT	242	Fiji	FJI								07	COFFEE,TEA,COCOA,SPICES	1	No Quantity			0		0		1348			0
S3	2016	2016	2016	2	0	2	Export	40	Austria	AUT	246	Finland	FIN								07	COFFEE,TEA,COCOA,SPICES	1	No Quantity			0		0		1067889			4
S3	2016	2016	2016	2	0	2	Export	40	Austria	AUT	251	France	FRA								07	COFFEE,TEA,COCOA,SPICES	1	No Quantity			0		0		19125679			4
S3	2016	2016	2016	2	0	2	Export	40	Austria	AUT	268	Georgia	GEO								07	COFFEE,TEA,COCOA,SPICES	1	No Quantity			0		0		388642			4
S3	2016	2016	2016	2	0	2	Export	40	Austria	AUT	276	Germany	DEU								07	COFFEE,TEA,COCOA,SPICES	1	No Quantity			0		0		178148231			4
S3	2016	2016	2016	2	0	2	Export	40	Austria	AUT	300	Greece	GRC								07	COFFEE,TEA,COCOA,SPICES	1	No Quantity			0		0		4404231			4
S3	2016	2016	2016	2	0	2	Export	40	Austria	AUT	320	Guatemala	GTM								07	COFFEE,TEA,COCOA,SPICES	1	No Quantity			0		0		120			0
S3	2016	2016	2016	2	0	2	Export	40	Austria	AUT	340	Honduras	HND								07	COFFEE,TEA,COCOA,SPICES	1	No Quantity			0		0		21			4
S3	2016	2016	2016	2	0	2	Export	40	Austria	AUT	344	China, Hong Kong SAR	HKG								07	COFFEE,TEA,COCOA,SPICES	1	No Quantity			0		0		930224			4
S3	2016	2016	2016	2	0	2	Export	40	Austria	AUT	348	Hungary	HUN								07	COFFEE,TEA,COCOA,SPICES	1	No Quantity			0		0		25666841			4
S3	2016	2016	2016	2	0	2	Export	40	Austria	AUT	352	Iceland	ISL								07	COFFEE,TEA,COCOA,SPICES	1	No Quantity			0		0		197139			4
S3	2016	2016	2016	2	0	2	Export	40	Austria	AUT	360	Indonesia	IDN								07	COFFEE,TEA,COCOA,SPICES	1	No Quantity			0		0		41957			4
S3	2016	2016	2016	2	0	2	Export	40	Austria	AUT	364	Iran	IRN								07	COFFEE,TEA,COCOA,SPICES	1	No Quantity			0		0		240758			4
S3	2016	2016	2016	2	0	2	Export	40	Austria	AUT	368	Iraq	IRQ								07	COFFEE,TEA,COCOA,SPICES	1	No Quantity			0		0		19212			4
S3	2016	2016	2016	2	0	2	Export	40	Austria	AUT	372	Ireland	IRL								07	COFFEE,TEA,COCOA,SPICES	1	No Quantity			0		0		167839			4
S3	2016	2016	2016	2	0	2	Export	40	Austria	AUT	376	Israel	ISR								07	COFFEE,TEA,COCOA,SPICES	1	No Quantity			0		0		2577953			4
S3	2016	2016	2016	2	0	2	Export	40	Austria	AUT	381	Italy	ITA								07	COFFEE,TEA,COCOA,SPICES	1	No Quantity			0		0		29878783			4
S3	2016	2016	2016	2	0	2	Export	40	Austria	AUT	392	Japan	JPN								07	COFFEE,TEA,COCOA,SPICES	1	No Quantity			0		0		3989119			4
S3	2016	2016	2016	2	0	2	Export	40	Austria	AUT	398	Kazakhstan	KAZ								07	COFFEE,TEA,COCOA,SPICES	1	No Quantity			0		0		140775			4
S3	2016	2016	2016	2	0	2	Export	40	Austria	AUT	400	Jordan	JOR								07	COFFEE,TEA,COCOA,SPICES	1	No Quantity			0		0		48142			0
S3	2016	2016	2016	2	0	2	Export	40	Austria	AUT	404	Kenya	KEN								07	COFFEE,TEA,COCOA,SPICES	1	No Quantity			0		0		22			4
S3	2016	2016	2016	2	0	2	Export	40	Austria	AUT	410	Rep. of Korea	KOR								07	COFFEE,TEA,COCOA,SPICES	1	No Quantity			0		0		247949			4
S3	2016	2016	2016	2	0	2	Export	40	Austria	AUT	414	Kuwait	KWT								07	COFFEE,TEA,COCOA,SPICES	1	No Quantity			0		0		379272			4
S3	2016	2016	2016	2	0	2	Export	40	Austria	AUT	417	Kyrgyzstan	KGZ								07	COFFEE,TEA,COCOA,SPICES	1	No Quantity			0		0		29611			4
S3	2016	2016	2016	2	0	2	Export	40	Austria	AUT	422	Lebanon	LBN								07	COFFEE,TEA,COCOA,SPICES	1	No Quantity			0		0		11893			4
S3	2016	2016	2016	2	0	2	Export	40	Austria	AUT	428	Latvia	LVA								07	COFFEE,TEA,COCOA,SPICES	1	No Quantity			0		0		1067616			4
S3	2016	2016	2016	2	0	2	Export	40	Austria	AUT	430	Liberia	LBR								07	COFFEE,TEA,COCOA,SPICES	1	No Quantity			0		0		568			4
S3	2016	2016	2016	2	0	2	Export	40	Austria	AUT	434	Libya	LBY								07	COFFEE,TEA,COCOA,SPICES	1	No Quantity			0		0		145394			0
S3	2016	2016	2016	2	0	2	Export	40	Austria	AUT	440	Lithuania	LTU								07	COFFEE,TEA,COCOA,SPICES	1	No Quantity			0		0		2394013			4
S3	2016	2016	2016	2	0	2	Export	40	Austria	AUT	442	Luxembourg	LUX								07	COFFEE,TEA,COCOA,SPICES	1	No Quantity			0		0		272452			4
S3	2016	2016	2016	2	0	2	Export	40	Austria	AUT	454	Malawi	MWI								07	COFFEE,TEA,COCOA,SPICES	1	No Quantity			0		0		8			4
S3	2016	2016	2016	2	0	2	Export	40	Austria	AUT	458	Malaysia	MYS								07	COFFEE,TEA,COCOA,SPICES	1	No Quantity			0		0		37382			4
S3	2016	2016	2016	2	0	2	Export	40	Austria	AUT	462	Maldives	MDV								07	COFFEE,TEA,COCOA,SPICES	1	No Quantity			0		0		17362			4
S3	2016	2016	2016	2	0	2	Export	40	Austria	AUT	470	Malta	MLT								07	COFFEE,TEA,COCOA,SPICES	1	No Quantity			0		0		318006			4
S3	2016	2016	2016	2	0	2	Export	40	Austria	AUT	484	Mexico	MEX								07	COFFEE,TEA,COCOA,SPICES	1	No Quantity			0		0		17282			0
S3	2016	2016	2016	2	0	2	Export	40	Austria	AUT	490	Other Asia, nes									07	COFFEE,TEA,COCOA,SPICES	1	No Quantity			0		0		436275			4
S3	2016	2016	2016	2	0	2	Export	40	Austria	AUT	496	Mongolia	MNG								07	COFFEE,TEA,COCOA,SPICES	1	No Quantity			0		0		862			4
S3	2016	2016	2016	2	0	2	Export	40	Austria	AUT	498	Rep. of Moldova	MDA								07	COFFEE,TEA,COCOA,SPICES	1	No Quantity			0		0		398657			4
S3	2016	2016	2016	2	0	2	Export	40	Austria	AUT	499	Montenegro	MNE								07	COFFEE,TEA,COCOA,SPICES	1	No Quantity			0		0		545948			4
S3	2016	2016	2016	2	0	2	Export	40	Austria	AUT	504	Morocco	MAR								07	COFFEE,TEA,COCOA,SPICES	1	No Quantity			0		0		23213			4
S3	2016	2016	2016	2	0	2	Export	40	Austria	AUT	512	Oman	OMN								07	COFFEE,TEA,COCOA,SPICES	1	No Quantity			0		0		7211			0
S3	2016	2016	2016	2	0	2	Export	40	Austria	AUT	516	Namibia	NAM								07	COFFEE,TEA,COCOA,SPICES	1	No Quantity			0		0		20026			4
S3	2016	2016	2016	2	0	2	Export	40	Austria	AUT	528	Netherlands	NLD								07	COFFEE,TEA,COCOA,SPICES	1	No Quantity			0		0		12113838			4
S3	2016	2016	2016	2	0	2	Export	40	Austria	AUT	554	New Zealand	NZL								07	COFFEE,TEA,COCOA,SPICES	1	No Quantity			0		0		8582			4
S3	2016	2016	2016	2	0	2	Export	40	Austria	AUT	566	Nigeria	NGA								07	COFFEE,TEA,COCOA,SPICES	1	No Quantity			0		0		1673			4
S3	2016	2016	2016	2	0	2	Export	40	Austria	AUT	577	Other Africa, nes									07	COFFEE,TEA,COCOA,SPICES	1	No Quantity			0		0		64693			4
S3	2016	2016	2016	2	0	2	Export	40	Austria	AUT	579	Norway	NOR								07	COFFEE,TEA,COCOA,SPICES	1	No Quantity			0		0		1968075			4
S3	2016	2016	2016	2	0	2	Export	40	Austria	AUT	586	Pakistan	PAK								07	COFFEE,TEA,COCOA,SPICES	1	No Quantity			0		0		2186			4
S3	2016	2016	2016	2	0	2	Export	40	Austria	AUT	600	Paraguay	PRY								07	COFFEE,TEA,COCOA,SPICES	1	No Quantity			0		0		669637			4
S3	2016	2016	2016	2	0	2	Export	40	Austria	AUT	604	Peru	PER								07	COFFEE,TEA,COCOA,SPICES	1	No Quantity			0		0		13942			0
S3	2016	2016	2016	2	0	2	Export	40	Austria	AUT	608	Philippines	PHL								07	COFFEE,TEA,COCOA,SPICES	1	No Quantity			0		0		15053			4
S3	2016	2016	2016	2	0	2	Export	40	Austria	AUT	616	Poland	POL								07	COFFEE,TEA,COCOA,SPICES	1	No Quantity			0		0		32591722			4
S3	2016	2016	2016	2	0	2	Export	40	Austria	AUT	620	Portugal	PRT								07	COFFEE,TEA,COCOA,SPICES	1	No Quantity			0		0		2701781			4
S3	2016	2016	2016	2	0	2	Export	40	Austria	AUT	634	Qatar	QAT								07	COFFEE,TEA,COCOA,SPICES	1	No Quantity			0		0		37317			4
S3	2016	2016	2016	2	0	2	Export	40	Austria	AUT	642	Romania	ROU								07	COFFEE,TEA,COCOA,SPICES	1	No Quantity			0		0		17027558			4
S3	2016	2016	2016	2	0	2	Export	40	Austria	AUT	643	Russian Federation	RUS								07	COFFEE,TEA,COCOA,SPICES	1	No Quantity			0		0		20383692			4
S3	2016	2016	2016	2	0	2	Export	40	Austria	AUT	682	Saudi Arabia	SAU								07	COFFEE,TEA,COCOA,SPICES	1	No Quantity			0		0		154140			4
S3	2016	2016	2016	2	0	2	Export	40	Austria	AUT	686	Senegal	SEN								07	COFFEE,TEA,COCOA,SPICES	1	No Quantity			0		0		268			4
S3	2016	2016	2016	2	0	2	Export	40	Austria	AUT	688	Serbia	SRB								07	COFFEE,TEA,COCOA,SPICES	1	No Quantity			0		0		2922016			4
S3	2016	2016	2016	2	0	2	Export	40	Austria	AUT	699	India	IND								07	COFFEE,TEA,COCOA,SPICES	1	No Quantity			0		0		16478			4
S3	2016	2016	2016	2	0	2	Export	40	Austria	AUT	702	Singapore	SGP								07	COFFEE,TEA,COCOA,SPICES	1	No Quantity			0		0		62226			4
S3	2016	2016	2016	2	0	2	Export	40	Austria	AUT	703	Slovakia	SVK								07	COFFEE,TEA,COCOA,SPICES	1	No Quantity			0		0		28266546			4
S3	2016	2016	2016	2	0	2	Export	40	Austria	AUT	704	Viet Nam	VNM								07	COFFEE,TEA,COCOA,SPICES	1	No Quantity			0		0		363			4
S3	2016	2016	2016	2	0	2	Export	40	Austria	AUT	705	Slovenia	SVN								07	COFFEE,TEA,COCOA,SPICES	1	No Quantity			0		0		17291757			4
S3	2016	2016	2016	2	0	2	Export	40	Austria	AUT	706	Somalia	SOM								07	COFFEE,TEA,COCOA,SPICES	1	No Quantity			0		0		5			4
S3	2016	2016	2016	2	0	2	Export	40	Austria	AUT	710	South Africa	ZAF								07	COFFEE,TEA,COCOA,SPICES	1	No Quantity			0		0		609537			4
S3	2016	2016	2016	2	0	2	Export	40	Austria	AUT	724	Spain	ESP								07	COFFEE,TEA,COCOA,SPICES	1	No Quantity			0		0		29633859			4
S3	2016	2016	2016	2	0	2	Export	40	Austria	AUT	729	Sudan	SDN								07	COFFEE,TEA,COCOA,SPICES	1	No Quantity			0		0		1436			0
S3	2016	2016	2016	2	0	2	Export	40	Austria	AUT	752	Sweden	SWE								07	COFFEE,TEA,COCOA,SPICES	1	No Quantity			0		0		8729015			4
S3	2016	2016	2016	2	0	2	Export	40	Austria	AUT	757	Switzerland	CHE								07	COFFEE,TEA,COCOA,SPICES	1	No Quantity			0		0		35517023			4
S3	2016	2016	2016	2	0	2	Export	40	Austria	AUT	760	Syria	SYR								07	COFFEE,TEA,COCOA,SPICES	1	No Quantity			0		0		56			4
S3	2016	2016	2016	2	0	2	Export	40	Austria	AUT	762	Tajikistan	TJK								07	COFFEE,TEA,COCOA,SPICES	1	No Quantity			0		0		19314			4
S3	2016	2016	2016	2	0	2	Export	40	Austria	AUT	764	Thailand	THA								07	COFFEE,TEA,COCOA,SPICES	1	No Quantity			0		0		133120			4
S3	2016	2016	2016	2	0	2	Export	40	Austria	AUT	784	United Arab Emirates	ARE								07	COFFEE,TEA,COCOA,SPICES	1	No Quantity			0		0		1323356			4
S3	2016	2016	2016	2	0	2	Export	40	Austria	AUT	788	Tunisia	TUN								07	COFFEE,TEA,COCOA,SPICES	1	No Quantity			0		0		27108			4
S3	2016	2016	2016	2	0	2	Export	40	Austria	AUT	792	Turkey	TUR								07	COFFEE,TEA,COCOA,SPICES	1	No Quantity			0		0		2346481			4
S3	2016	2016	2016	2	0	2	Export	40	Austria	AUT	795	Turkmenistan	TKM								07	COFFEE,TEA,COCOA,SPICES	1	No Quantity			0		0		103875			4
S3	2016	2016	2016	2	0	2	Export	40	Austria	AUT	804	Ukraine	UKR								07	COFFEE,TEA,COCOA,SPICES	1	No Quantity			0		0		3062043			4
S3	2016	2016	2016	2	0	2	Export	40	Austria	AUT	807	North Macedonia	MKD								07	COFFEE,TEA,COCOA,SPICES	1	No Quantity			0		0		1279514			4
S3	2016	2016	2016	2	0	2	Export	40	Austria	AUT	818	Egypt	EGY								07	COFFEE,TEA,COCOA,SPICES	1	No Quantity			0		0		20097			4
S3	2016	2016	2016	2	0	2	Export	40	Austria	AUT	826	United Kingdom	GBR								07	COFFEE,TEA,COCOA,SPICES	1	No Quantity			0		0		16560995			4
S3	2016	2016	2016	2	0	2	Export	40	Austria	AUT	842	USA	USA								07	COFFEE,TEA,COCOA,SPICES	1	No Quantity			0		0		13468625			4
S3	2016	2016	2016	2	0	2	Export	40	Austria	AUT	858	Uruguay	URY								07	COFFEE,TEA,COCOA,SPICES	1	No Quantity			0		0		156515			0
S3	2016	2016	2016	2	0	2	Export	40	Austria	AUT	860	Uzbekistan	UZB								07	COFFEE,TEA,COCOA,SPICES	1	No Quantity			0		0		85458			4
S3	2016	2016	2016	2	0	2	Export	40	Austria	AUT	862	Venezuela	VEN								07	COFFEE,TEA,COCOA,SPICES	1	No Quantity			0		0		8			4
S3	2016	2016	2016	2	0	2	Export	36	Australia	AUS	0	World	WLD								08	ANIMAL FEED STUFF	1	No Quantity							838989027			0
S3	2016	2016	2016	2	0	2	Export	36	Australia	AUS	12	Algeria	DZA								08	ANIMAL FEED STUFF	1	No Quantity							139829			0
S3	2016	2016	2016	2	0	2	Export	36	Australia	AUS	16	American Samoa	ASM								08	ANIMAL FEED STUFF	1	No Quantity							12055			0
S3	2016	2016	2016	2	0	2	Export	36	Australia	AUS	48	Bahrain	BHR								08	ANIMAL FEED STUFF	1	No Quantity							784041			0
S3	2016	2016	2016	2	0	2	Export	36	Australia	AUS	50	Bangladesh	BGD								08	ANIMAL FEED STUFF	1	No Quantity							204477			0
S3	2016	2016	2016	2	0	2	Export	36	Australia	AUS	56	Belgium	BEL								08	ANIMAL FEED STUFF	1	No Quantity							26575			0
S3	2016	2016	2016	2	0	2	Export	36	Australia	AUS	72	Botswana	BWA								08	ANIMAL FEED STUFF	1	No Quantity							165701			0
S3	2016	2016	2016	2	0	2	Export	36	Australia	AUS	76	Brazil	BRA								08	ANIMAL FEED STUFF	1	No Quantity							513224			0
S3	2016	2016	2016	2	0	2	Export	36	Australia	AUS	90	Solomon Isds	SLB								08	ANIMAL FEED STUFF	1	No Quantity							838117			0
S3	2016	2016	2016	2	0	2	Export	36	Australia	AUS	96	Brunei Darussalam	BRN								08	ANIMAL FEED STUFF	1	No Quantity							309755			0
S3	2016	2016	2016	2	0	2	Export	36	Australia	AUS	104	Myanmar	MMR								08	ANIMAL FEED STUFF	1	No Quantity							7022			0
S3	2016	2016	2016	2	0	2	Export	36	Australia	AUS	116	Cambodia	KHM								08	ANIMAL FEED STUFF	1	No Quantity							118762			0
S3	2016	2016	2016	2	0	2	Export	36	Australia	AUS	124	Canada	CAN								08	ANIMAL FEED STUFF	1	No Quantity							8025029			0
S3	2016	2016	2016	2	0	2	Export	36	Australia	AUS	144	Sri Lanka	LKA								08	ANIMAL FEED STUFF	1	No Quantity							4434879			0
S3	2016	2016	2016	2	0	2	Export	36	Australia	AUS	152	Chile	CHL								08	ANIMAL FEED STUFF	1	No Quantity							12088			0
S3	2016	2016	2016	2	0	2	Export	36	Australia	AUS	156	China	CHN								08	ANIMAL FEED STUFF	1	No Quantity							91592004			0
S3	2016	2016	2016	2	0	2	Export	36	Australia	AUS	162	Christmas Isds	CXR								08	ANIMAL FEED STUFF	1	No Quantity							1969			0
S3	2016	2016	2016	2	0	2	Export	36	Australia	AUS	166	Cocos Isds	CCK								08	ANIMAL FEED STUFF	1	No Quantity							21451			0
S3	2016	2016	2016	2	0	2	Export	36	Australia	AUS	184	Cook Isds	COK								08	ANIMAL FEED STUFF	1	No Quantity							50065			0
S3	2016	2016	2016	2	0	2	Export	36	Australia	AUS	208	Denmark	DNK								08	ANIMAL FEED STUFF	1	No Quantity							34718			0
S3	2016	2016	2016	2	0	2	Export	36	Australia	AUS	242	Fiji	FJI								08	ANIMAL FEED STUFF	1	No Quantity							4846848			0
S3	2016	2016	2016	2	0	2	Export	36	Australia	AUS	251	France	FRA								08	ANIMAL FEED STUFF	1	No Quantity							402780			0
S3	2016	2016	2016	2	0	2	Export	36	Australia	AUS	258	French Polynesia	PYF								08	ANIMAL FEED STUFF	1	No Quantity							1467183			0
S3	2016	2016	2016	2	0	2	Export	36	Australia	AUS	276	Germany	DEU								08	ANIMAL FEED STUFF	1	No Quantity							800781			0
S3	2016	2016	2016	2	0	2	Export	36	Australia	AUS	296	Kiribati	KIR								08	ANIMAL FEED STUFF	1	No Quantity							208027			0
S3	2016	2016	2016	2	0	2	Export	36	Australia	AUS	344	China, Hong Kong SAR	HKG								08	ANIMAL FEED STUFF	1	No Quantity							4260288			0
S3	2016	2016	2016	2	0	2	Export	36	Australia	AUS	360	Indonesia	IDN								08	ANIMAL FEED STUFF	1	No Quantity							63294420			0
S3	2016	2016	2016	2	0	2	Export	36	Australia	AUS	364	Iran	IRN								08	ANIMAL FEED STUFF	1	No Quantity							1011868			0
S3	2016	2016	2016	2	0	2	Export	36	Australia	AUS	372	Ireland	IRL								08	ANIMAL FEED STUFF	1	No Quantity							115839			0
S3	2016	2016	2016	2	0	2	Export	36	Australia	AUS	376	Israel	ISR								08	ANIMAL FEED STUFF	1	No Quantity							88452			0
S3	2016	2016	2016	2	0	2	Export	36	Australia	AUS	381	Italy	ITA								08	ANIMAL FEED STUFF	1	No Quantity							234396			0
S3	2016	2016	2016	2	0	2	Export	36	Australia	AUS	392	Japan	JPN								08	ANIMAL FEED STUFF	1	No Quantity							206615232			0
S3	2016	2016	2016	2	0	2	Export	36	Australia	AUS	400	Jordan	JOR								08	ANIMAL FEED STUFF	1	No Quantity							215428			0
S3	2016	2016	2016	2	0	2	Export	36	Australia	AUS	404	Kenya	KEN								08	ANIMAL FEED STUFF	1	No Quantity							54717			0
S3	2016	2016	2016	2	0	2	Export	36	Australia	AUS	410	Rep. of Korea	KOR								08	ANIMAL FEED STUFF	1	No Quantity							84685399			0
S3	2016	2016	2016	2	0	2	Export	36	Australia	AUS	414	Kuwait	KWT								08	ANIMAL FEED STUFF	1	No Quantity							2943821			0
S3	2016	2016	2016	2	0	2	Export	36	Australia	AUS	422	Lebanon	LBN								08	ANIMAL FEED STUFF	1	No Quantity							60680			0
S3	2016	2016	2016	2	0	2	Export	36	Australia	AUS	440	Lithuania	LTU								08	ANIMAL FEED STUFF	1	No Quantity							1146416			0
S3	2016	2016	2016	2	0	2	Export	36	Australia	AUS	446	China, Macao SAR	MAC								08	ANIMAL FEED STUFF	1	No Quantity							644170			0
S3	2016	2016	2016	2	0	2	Export	36	Australia	AUS	458	Malaysia	MYS								08	ANIMAL FEED STUFF	1	No Quantity							17867824			0
S3	2016	2016	2016	2	0	2	Export	36	Australia	AUS	480	Mauritius	MUS								08	ANIMAL FEED STUFF	1	No Quantity							316479			0
S3	2016	2016	2016	2	0	2	Export	36	Australia	AUS	490	Other Asia, nes									08	ANIMAL FEED STUFF	1	No Quantity							58236574			0
S3	2016	2016	2016	2	0	2	Export	36	Australia	AUS	504	Morocco	MAR								08	ANIMAL FEED STUFF	1	No Quantity							118074			0
S3	2016	2016	2016	2	0	2	Export	36	Australia	AUS	508	Mozambique	MOZ								08	ANIMAL FEED STUFF	1	No Quantity							1865			0
S3	2016	2016	2016	2	0	2	Export	36	Australia	AUS	512	Oman	OMN								08	ANIMAL FEED STUFF	1	No Quantity							42833			0
S3	2016	2016	2016	2	0	2	Export	36	Australia	AUS	520	Nauru	NRU								08	ANIMAL FEED STUFF	1	No Quantity							77767			0
S3	2016	2016	2016	2	0	2	Export	36	Australia	AUS	528	Netherlands	NLD								08	ANIMAL FEED STUFF	1	No Quantity							19327445			0
S3	2016	2016	2016	2	0	2	Export	36	Australia	AUS	540	New Caledonia	NCL								08	ANIMAL FEED STUFF	1	No Quantity							2336404			0
S3	2016	2016	2016	2	0	2	Export	36	Australia	AUS	548	Vanuatu	VUT								08	ANIMAL FEED STUFF	1	No Quantity							362563			0
S3	2016	2016	2016	2	0	2	Export	36	Australia	AUS	554	New Zealand	NZL								08	ANIMAL FEED STUFF	1	No Quantity							97045305			0
S3	2016	2016	2016	2	0	2	Export	36	Australia	AUS	566	Nigeria	NGA								08	ANIMAL FEED STUFF	1	No Quantity							318932			0
S3	2016	2016	2016	2	0	2	Export	36	Australia	AUS	574	Norfolk Isds	NFK								08	ANIMAL FEED STUFF	1	No Quantity							12447			0
S3	2016	2016	2016	2	0	2	Export	36	Australia	AUS	583	FS Micronesia	FSM								08	ANIMAL FEED STUFF	1	No Quantity							235736			0
S3	2016	2016	2016	2	0	2	Export	36	Australia	AUS	586	Pakistan	PAK								08	ANIMAL FEED STUFF	1	No Quantity							152700			0
S3	2016	2016	2016	2	0	2	Export	36	Australia	AUS	598	Papua New Guinea	PNG								08	ANIMAL FEED STUFF	1	No Quantity							19960756			0
S3	2016	2016	2016	2	0	2	Export	36	Australia	AUS	604	Peru	PER								08	ANIMAL FEED STUFF	1	No Quantity							34600			0
S3	2016	2016	2016	2	0	2	Export	36	Australia	AUS	608	Philippines	PHL								08	ANIMAL FEED STUFF	1	No Quantity							15525506			0
S3	2016	2016	2016	2	0	2	Export	36	Australia	AUS	626	Timor-Leste	TLS								08	ANIMAL FEED STUFF	1	No Quantity							18378			0
S3	2016	2016	2016	2	0	2	Export	36	Australia	AUS	634	Qatar	QAT								08	ANIMAL FEED STUFF	1	No Quantity							384833			0
S3	2016	2016	2016	2	0	2	Export	36	Australia	AUS	642	Romania	ROU								08	ANIMAL FEED STUFF	1	No Quantity							30056			0
S3	2016	2016	2016	2	0	2	Export	36	Australia	AUS	643	Russian Federation	RUS								08	ANIMAL FEED STUFF	1	No Quantity							2242886			0
S3	2016	2016	2016	2	0	2	Export	36	Australia	AUS	682	Saudi Arabia	SAU								08	ANIMAL FEED STUFF	1	No Quantity							2782271			0
S3	2016	2016	2016	2	0	2	Export	36	Australia	AUS	690	Seychelles	SYC								08	ANIMAL FEED STUFF	1	No Quantity							218			0
S3	2016	2016	2016	2	0	2	Export	36	Australia	AUS	699	India	IND								08	ANIMAL FEED STUFF	1	No Quantity							1230719			0
S3	2016	2016	2016	2	0	2	Export	36	Australia	AUS	702	Singapore	SGP								08	ANIMAL FEED STUFF	1	No Quantity							5356697			0
S3	2016	2016	2016	2	0	2	Export	36	Australia	AUS	704	Viet Nam	VNM								08	ANIMAL FEED STUFF	1	No Quantity							13366197			0
S3	2016	2016	2016	2	0	2	Export	36	Australia	AUS	710	South Africa	ZAF								08	ANIMAL FEED STUFF	1	No Quantity							940884			0
S3	2016	2016	2016	2	0	2	Export	36	Australia	AUS	752	Sweden	SWE								08	ANIMAL FEED STUFF	1	No Quantity							7472			0
S3	2016	2016	2016	2	0	2	Export	36	Australia	AUS	757	Switzerland	CHE								08	ANIMAL FEED STUFF	1	No Quantity							45271			0
S3	2016	2016	2016	2	0	2	Export	36	Australia	AUS	760	Syria	SYR								08	ANIMAL FEED STUFF	1	No Quantity							80833			0
S3	2016	2016	2016	2	0	2	Export	36	Australia	AUS	764	Thailand	THA								08	ANIMAL FEED STUFF	1	No Quantity							12815156			0
S3	2016	2016	2016	2	0	2	Export	36	Australia	AUS	776	Tonga	TON								08	ANIMAL FEED STUFF	1	No Quantity							232309			0
S3	2016	2016	2016	2	0	2	Export	36	Australia	AUS	784	United Arab Emirates	ARE								08	ANIMAL FEED STUFF	1	No Quantity							3635901			0
S3	2016	2016	2016	2	0	2	Export	36	Australia	AUS	804	Ukraine	UKR								08	ANIMAL FEED STUFF	1	No Quantity							64703			0
S3	2016	2016	2016	2	0	2	Export	36	Australia	AUS	818	Egypt	EGY								08	ANIMAL FEED STUFF	1	No Quantity							8028815			0
S3	2016	2016	2016	2	0	2	Export	36	Australia	AUS	826	United Kingdom	GBR								08	ANIMAL FEED STUFF	1	No Quantity							1090990			0
S3	2016	2016	2016	2	0	2	Export	36	Australia	AUS	837	Bunkers									08	ANIMAL FEED STUFF	1	No Quantity							44342931			0
S3	2016	2016	2016	2	0	2	Export	36	Australia	AUS	842	USA	USA								08	ANIMAL FEED STUFF	1	No Quantity							29599560			0
S3	2016	2016	2016	2	0	2	Export	36	Australia	AUS	858	Uruguay	URY								08	ANIMAL FEED STUFF	1	No Quantity							123162			0
S3	2016	2016	2016	2	0	2	Export	36	Australia	AUS	862	Venezuela	VEN								08	ANIMAL FEED STUFF	1	No Quantity							91945			0
S3	2016	2016	2016	2	0	2	Export	36	Australia	AUS	876	Wallis and Futuna Isds	WLF								08	ANIMAL FEED STUFF	1	No Quantity							67434			0
S3	2016	2016	2016	2	0	2	Export	36	Australia	AUS	882	Samoa	WSM								08	ANIMAL FEED STUFF	1	No Quantity							47091			0
S3	2016	2016	2016	2	0	2	Export	40	Austria	AUT	0	World	WLD								08	ANIMAL FEED STUFF	1	No Quantity			0		0		747004063			4
S3	2016	2016	2016	2	0	2	Export	40	Austria	AUT	8	Albania	ALB								08	ANIMAL FEED STUFF	1	No Quantity			0		0		729173			0
S3	2016	2016	2016	2	0	2	Export	40	Austria	AUT	12	Algeria	DZA								08	ANIMAL FEED STUFF	1	No Quantity			0		0		621500			0
S3	2016	2016	2016	2	0	2	Export	40	Austria	AUT	31	Azerbaijan	AZE								08	ANIMAL FEED STUFF	1	No Quantity			0		0		22491			0
S3	2016	2016	2016	2	0	2	Export	40	Austria	AUT	32	Argentina	ARG								08	ANIMAL FEED STUFF	1	No Quantity			0		0		135888			0
S3	2016	2016	2016	2	0	2	Export	40	Austria	AUT	36	Australia	AUS								08	ANIMAL FEED STUFF	1	No Quantity			0		0		3977407			0
S3	2016	2016	2016	2	0	2	Export	40	Austria	AUT	50	Bangladesh	BGD								08	ANIMAL FEED STUFF	1	No Quantity			0		0		549139			0
S3	2016	2016	2016	2	0	2	Export	40	Austria	AUT	51	Armenia	ARM								08	ANIMAL FEED STUFF	1	No Quantity			0		0		59141			0
S3	2016	2016	2016	2	0	2	Export	40	Austria	AUT	56	Belgium	BEL								08	ANIMAL FEED STUFF	1	No Quantity			0		0		3262104			4
S3	2016	2016	2016	2	0	2	Export	40	Austria	AUT	68	Bolivia (Plurinational State of)	BOL								08	ANIMAL FEED STUFF	1	No Quantity			0		0		13238			0
S3	2016	2016	2016	2	0	2	Export	40	Austria	AUT	70	Bosnia Herzegovina	BIH								08	ANIMAL FEED STUFF	1	No Quantity			0		0		2873317			0
S3	2016	2016	2016	2	0	2	Export	40	Austria	AUT	76	Brazil	BRA								08	ANIMAL FEED STUFF	1	No Quantity			0		0		6635601			0
S3	2016	2016	2016	2	0	2	Export	40	Austria	AUT	100	Bulgaria	BGR								08	ANIMAL FEED STUFF	1	No Quantity			0		0		6195524			0
S3	2016	2016	2016	2	0	2	Export	40	Austria	AUT	112	Belarus	BLR								08	ANIMAL FEED STUFF	1	No Quantity			0		0		1750597			0
S3	2016	2016	2016	2	0	2	Export	40	Austria	AUT	124	Canada	CAN								08	ANIMAL FEED STUFF	1	No Quantity			0		0		597553			0
S3	2016	2016	2016	2	0	2	Export	40	Austria	AUT	152	Chile	CHL								08	ANIMAL FEED STUFF	1	No Quantity			0		0		390917			0
S3	2016	2016	2016	2	0	2	Export	40	Austria	AUT	156	China	CHN								08	ANIMAL FEED STUFF	1	No Quantity			0		0		2468014			0
S3	2016	2016	2016	2	0	2	Export	40	Austria	AUT	170	Colombia	COL								08	ANIMAL FEED STUFF	1	No Quantity			0		0		173138			0
S3	2016	2016	2016	2	0	2	Export	40	Austria	AUT	188	Costa Rica	CRI								08	ANIMAL FEED STUFF	1	No Quantity			0		0		48900			0
S3	2016	2016	2016	2	0	2	Export	40	Austria	AUT	191	Croatia	HRV								08	ANIMAL FEED STUFF	1	No Quantity			0		0		11243675			0
S3	2016	2016	2016	2	0	2	Export	40	Austria	AUT	192	Cuba	CUB								08	ANIMAL FEED STUFF	1	No Quantity			0		0		15402			0
S3	2016	2016	2016	2	0	2	Export	40	Austria	AUT	196	Cyprus	CYP								08	ANIMAL FEED STUFF	1	No Quantity			0		0		708134			0
S3	2016	2016	2016	2	0	2	Export	40	Austria	AUT	203	Czechia	CZE								08	ANIMAL FEED STUFF	1	No Quantity			0		0		20847156			4
S3	2016	2016	2016	2	0	2	Export	40	Austria	AUT	208	Denmark	DNK								08	ANIMAL FEED STUFF	1	No Quantity			0		0		3335748			0
S3	2016	2016	2016	2	0	2	Export	40	Austria	AUT	214	Dominican Rep.	DOM								08	ANIMAL FEED STUFF	1	No Quantity			0		0		472980			0
S3	2016	2016	2016	2	0	2	Export	40	Austria	AUT	218	Ecuador	ECU								08	ANIMAL FEED STUFF	1	No Quantity			0		0		356238			0
S3	2016	2016	2016	2	0	2	Export	40	Austria	AUT	222	El Salvador	SLV								08	ANIMAL FEED STUFF	1	No Quantity			0		0		67887			0
S3	2016	2016	2016	2	0	2	Export	40	Austria	AUT	233	Estonia	EST								08	ANIMAL FEED STUFF	1	No Quantity			0		0		254517			4
S3	2016	2016	2016	2	0	2	Export	40	Austria	AUT	246	Finland	FIN								08	ANIMAL FEED STUFF	1	No Quantity			0		0		2864226			0
S3	2016	2016	2016	2	0	2	Export	40	Austria	AUT	251	France	FRA								08	ANIMAL FEED STUFF	1	No Quantity			0		0		17447198			4
S3	2016	2016	2016	2	0	2	Export	40	Austria	AUT	268	Georgia	GEO								08	ANIMAL FEED STUFF	1	No Quantity			0		0		653407			0
S3	2016	2016	2016	2	0	2	Export	40	Austria	AUT	276	Germany	DEU								08	ANIMAL FEED STUFF	1	No Quantity			0		0		272011926			0
S3	2016	2016	2016	2	0	2	Export	40	Austria	AUT	288	Ghana	GHA								08	ANIMAL FEED STUFF	1	No Quantity			0		0		88356			0
S3	2016	2016	2016	2	0	2	Export	40	Austria	AUT	300	Greece	GRC								08	ANIMAL FEED STUFF	1	No Quantity			0		0		2229691			0
S3	2016	2016	2016	2	0	2	Export	40	Austria	AUT	320	Guatemala	GTM								08	ANIMAL FEED STUFF	1	No Quantity			0		0		231037			0
S3	2016	2016	2016	2	0	2	Export	40	Austria	AUT	340	Honduras	HND								08	ANIMAL FEED STUFF	1	No Quantity			0		0		269051			0
S3	2016	2016	2016	2	0	2	Export	40	Austria	AUT	344	China, Hong Kong SAR	HKG								08	ANIMAL FEED STUFF	1	No Quantity			0		0		602360			0
S3	2016	2016	2016	2	0	2	Export	40	Austria	AUT	348	Hungary	HUN								08	ANIMAL FEED STUFF	1	No Quantity			0		0		56475187			4
S3	2016	2016	2016	2	0	2	Export	40	Austria	AUT	352	Iceland	ISL								08	ANIMAL FEED STUFF	1	No Quantity			0		0		13705			0
S3	2016	2016	2016	2	0	2	Export	40	Austria	AUT	360	Indonesia	IDN								08	ANIMAL FEED STUFF	1	No Quantity			0		0		463196			0
S3	2016	2016	2016	2	0	2	Export	40	Austria	AUT	364	Iran	IRN								08	ANIMAL FEED STUFF	1	No Quantity			0		0		2238732			4
S3	2016	2016	2016	2	0	2	Export	40	Austria	AUT	368	Iraq	IRQ								08	ANIMAL FEED STUFF	1	No Quantity			0		0		761462			0
S3	2016	2016	2016	2	0	2	Export	40	Austria	AUT	372	Ireland	IRL								08	ANIMAL FEED STUFF	1	No Quantity			0		0		809716			0
S3	2016	2016	2016	2	0	2	Export	40	Austria	AUT	376	Israel	ISR								08	ANIMAL FEED STUFF	1	No Quantity			0		0		2358370			0
S3	2016	2016	2016	2	0	2	Export	40	Austria	AUT	381	Italy	ITA								08	ANIMAL FEED STUFF	1	No Quantity			0		0		88073670			0
S3	2016	2016	2016	2	0	2	Export	40	Austria	AUT	384	Côte d'Ivoire	CIV								08	ANIMAL FEED STUFF	1	No Quantity			0		0		116767			0
S3	2016	2016	2016	2	0	2	Export	40	Austria	AUT	392	Japan	JPN								08	ANIMAL FEED STUFF	1	No Quantity			0		0		6199573			0
S3	2016	2016	2016	2	0	2	Export	40	Austria	AUT	398	Kazakhstan	KAZ								08	ANIMAL FEED STUFF	1	No Quantity			0		0		644599			0
S3	2016	2016	2016	2	0	2	Export	40	Austria	AUT	400	Jordan	JOR								08	ANIMAL FEED STUFF	1	No Quantity			0		0		720616			0
S3	2016	2016	2016	2	0	2	Export	40	Austria	AUT	404	Kenya	KEN								08	ANIMAL FEED STUFF	1	No Quantity			0		0		412036			0
S3	2016	2016	2016	2	0	2	Export	40	Austria	AUT	410	Rep. of Korea	KOR								08	ANIMAL FEED STUFF	1	No Quantity			0		0		2938407			0
S3	2016	2016	2016	2	0	2	Export	40	Austria	AUT	414	Kuwait	KWT								08	ANIMAL FEED STUFF	1	No Quantity			0		0		126801			4
S3	2016	2016	2016	2	0	2	Export	40	Austria	AUT	422	Lebanon	LBN								08	ANIMAL FEED STUFF	1	No Quantity			0		0		447857			0
S3	2016	2016	2016	2	0	2	Export	40	Austria	AUT	428	Latvia	LVA								08	ANIMAL FEED STUFF	1	No Quantity			0		0		89985			0
S3	2016	2016	2016	2	0	2	Export	40	Austria	AUT	440	Lithuania	LTU								08	ANIMAL FEED STUFF	1	No Quantity			0		0		1258056			0
S3	2016	2016	2016	2	0	2	Export	40	Austria	AUT	442	Luxembourg	LUX								08	ANIMAL FEED STUFF	1	No Quantity			0		0		83			4
S3	2016	2016	2016	2	0	2	Export	40	Austria	AUT	458	Malaysia	MYS								08	ANIMAL FEED STUFF	1	No Quantity			0		0		273838			4
S3	2016	2016	2016	2	0	2	Export	40	Austria	AUT	470	Malta	MLT								08	ANIMAL FEED STUFF	1	No Quantity			0		0		320510			0
S3	2016	2016	2016	2	0	2	Export	40	Austria	AUT	484	Mexico	MEX								08	ANIMAL FEED STUFF	1	No Quantity			0		0		886969			0
S3	2016	2016	2016	2	0	2	Export	40	Austria	AUT	490	Other Asia, nes									08	ANIMAL FEED STUFF	1	No Quantity			0		0		575294			4
S3	2016	2016	2016	2	0	2	Export	40	Austria	AUT	498	Rep. of Moldova	MDA								08	ANIMAL FEED STUFF	1	No Quantity			0		0		72419			0
S3	2016	2016	2016	2	0	2	Export	40	Austria	AUT	499	Montenegro	MNE								08	ANIMAL FEED STUFF	1	No Quantity			0		0		2390			0
S3	2016	2016	2016	2	0	2	Export	40	Austria	AUT	504	Morocco	MAR								08	ANIMAL FEED STUFF	1	No Quantity			0		0		870002			0
S3	2016	2016	2016	2	0	2	Export	40	Austria	AUT	508	Mozambique	MOZ								08	ANIMAL FEED STUFF	1	No Quantity			0		0		696			0
S3	2016	2016	2016	2	0	2	Export	40	Austria	AUT	512	Oman	OMN								08	ANIMAL FEED STUFF	1	No Quantity			0		0		73961			0
S3	2016	2016	2016	2	0	2	Export	40	Austria	AUT	528	Netherlands	NLD								08	ANIMAL FEED STUFF	1	No Quantity			0		0		24765130			0
S3	2016	2016	2016	2	0	2	Export	40	Austria	AUT	554	New Zealand	NZL								08	ANIMAL FEED STUFF	1	No Quantity			0		0		733729			0
S3	2016	2016	2016	2	0	2	Export	40	Austria	AUT	558	Nicaragua	NIC								08	ANIMAL FEED STUFF	1	No Quantity			0		0		169806			0
S3	2016	2016	2016	2	0	2	Export	40	Austria	AUT	566	Nigeria	NGA								08	ANIMAL FEED STUFF	1	No Quantity			0		0		240040			0
S3	2016	2016	2016	2	0	2	Export	40	Austria	AUT	579	Norway	NOR								08	ANIMAL FEED STUFF	1	No Quantity			0		0		835468			0
S3	2016	2016	2016	2	0	2	Export	40	Austria	AUT	586	Pakistan	PAK								08	ANIMAL FEED STUFF	1	No Quantity			0		0		519558			0
S3	2016	2016	2016	2	0	2	Export	40	Austria	AUT	591	Panama	PAN								08	ANIMAL FEED STUFF	1	No Quantity			0		0		1271466			0
S3	2016	2016	2016	2	0	2	Export	40	Austria	AUT	604	Peru	PER								08	ANIMAL FEED STUFF	1	No Quantity			0		0		192621			0
S3	2016	2016	2016	2	0	2	Export	40	Austria	AUT	608	Philippines	PHL								08	ANIMAL FEED STUFF	1	No Quantity			0		0		1544971			0
S3	2016	2016	2016	2	0	2	Export	40	Austria	AUT	616	Poland	POL								08	ANIMAL FEED STUFF	1	No Quantity			0		0		5949096			0
S3	2016	2016	2016	2	0	2	Export	40	Austria	AUT	620	Portugal	PRT								08	ANIMAL FEED STUFF	1	No Quantity			0		0		1020063			4
S3	2016	2016	2016	2	0	2	Export	40	Austria	AUT	642	Romania	ROU								08	ANIMAL FEED STUFF	1	No Quantity			0		0		11657938			0
S3	2016	2016	2016	2	0	2	Export	40	Austria	AUT	643	Russian Federation	RUS								08	ANIMAL FEED STUFF	1	No Quantity			0		0		18303120			0
S3	2016	2016	2016	2	0	2	Export	40	Austria	AUT	674	San Marino	SMR								08	ANIMAL FEED STUFF	1	No Quantity			0		0		67314			0
S3	2016	2016	2016	2	0	2	Export	40	Austria	AUT	682	Saudi Arabia	SAU								08	ANIMAL FEED STUFF	1	No Quantity			0		0		400683			4
S3	2016	2016	2016	2	0	2	Export	40	Austria	AUT	686	Senegal	SEN								08	ANIMAL FEED STUFF	1	No Quantity			0		0		43057			0
S3	2016	2016	2016	2	0	2	Export	40	Austria	AUT	688	Serbia	SRB								08	ANIMAL FEED STUFF	1	No Quantity			0		0		2872677			0
S3	2016	2016	2016	2	0	2	Export	40	Austria	AUT	699	India	IND								08	ANIMAL FEED STUFF	1	No Quantity			0		0		423790			0
S3	2016	2016	2016	2	0	2	Export	40	Austria	AUT	702	Singapore	SGP								08	ANIMAL FEED STUFF	1	No Quantity			0		0		2502545			0
S3	2016	2016	2016	2	0	2	Export	40	Austria	AUT	703	Slovakia	SVK								08	ANIMAL FEED STUFF	1	No Quantity			0		0		10498976			4
S3	2016	2016	2016	2	0	2	Export	40	Austria	AUT	704	Viet Nam	VNM								08	ANIMAL FEED STUFF	1	No Quantity			0		0		211751			0
S3	2016	2016	2016	2	0	2	Export	40	Austria	AUT	705	Slovenia	SVN								08	ANIMAL FEED STUFF	1	No Quantity			0		0		21769950			4
S3	2016	2016	2016	2	0	2	Export	40	Austria	AUT	710	South Africa	ZAF								08	ANIMAL FEED STUFF	1	No Quantity			0		0		2694356			0
S3	2016	2016	2016	2	0	2	Export	40	Austria	AUT	724	Spain	ESP								08	ANIMAL FEED STUFF	1	No Quantity			0		0		7926474			0
S3	2016	2016	2016	2	0	2	Export	40	Austria	AUT	729	Sudan	SDN								08	ANIMAL FEED STUFF	1	No Quantity			0		0		47523			0
S3	2016	2016	2016	2	0	2	Export	40	Austria	AUT	752	Sweden	SWE								08	ANIMAL FEED STUFF	1	No Quantity			0		0		4124152			0
S3	2016	2016	2016	2	0	2	Export	40	Austria	AUT	757	Switzerland	CHE								08	ANIMAL FEED STUFF	1	No Quantity			0		0		29786370			4
S3	2016	2016	2016	2	0	2	Export	40	Austria	AUT	760	Syria	SYR								08	ANIMAL FEED STUFF	1	No Quantity			0		0		49698			0
S3	2016	2016	2016	2	0	2	Export	40	Austria	AUT	764	Thailand	THA								08	ANIMAL FEED STUFF	1	No Quantity			0		0		2156562			0
S3	2016	2016	2016	2	0	2	Export	40	Austria	AUT	784	United Arab Emirates	ARE								08	ANIMAL FEED STUFF	1	No Quantity			0		0		581399			0
S3	2016	2016	2016	2	0	2	Export	40	Austria	AUT	788	Tunisia	TUN								08	ANIMAL FEED STUFF	1	No Quantity			0		0		136857			0
S3	2016	2016	2016	2	0	2	Export	40	Austria	AUT	792	Turkey	TUR								08	ANIMAL FEED STUFF	1	No Quantity			0		0		2250106			0
S3	2016	2016	2016	2	0	2	Export	40	Austria	AUT	804	Ukraine	UKR								08	ANIMAL FEED STUFF	1	No Quantity			0		0		3825489			0
S3	2016	2016	2016	2	0	2	Export	40	Austria	AUT	807	North Macedonia	MKD								08	ANIMAL FEED STUFF	1	No Quantity			0		0		1158663			0
S3	2016	2016	2016	2	0	2	Export	40	Austria	AUT	818	Egypt	EGY								08	ANIMAL FEED STUFF	1	No Quantity			0		0		5281047			0
S3	2016	2016	2016	2	0	2	Export	40	Austria	AUT	826	United Kingdom	GBR								08	ANIMAL FEED STUFF	1	No Quantity			0		0		30147352			0
S3	2016	2016	2016	2	0	2	Export	40	Austria	AUT	834	United Rep. of Tanzania	TZA								08	ANIMAL FEED STUFF	1	No Quantity			0		0		46267			0
S3	2016	2016	2016	2	0	2	Export	40	Austria	AUT	842	USA	USA								08	ANIMAL FEED STUFF	1	No Quantity			0		0		18538713			0
S3	2016	2016	2016	2	0	2	Export	40	Austria	AUT	858	Uruguay	URY								08	ANIMAL FEED STUFF	1	No Quantity			0		0		84368			0
S3	2016	2016	2016	2	0	2	Export	40	Austria	AUT	860	Uzbekistan	UZB								08	ANIMAL FEED STUFF	1	No Quantity			0		0		461234			0
S3	2016	2016	2016	2	0	2	Export	40	Austria	AUT	862	Venezuela	VEN								08	ANIMAL FEED STUFF	1	No Quantity			0		0		182169			0
S3	2016	2016	2016	2	0	2	Export	40	Austria	AUT	887	Yemen	YEM								08	ANIMAL FEED STUFF	1	No Quantity			0		0		103935			0
S3	2016	2016	2016	2	0	2	Export	36	Australia	AUS	0	World	WLD								09	MISC.EDIBLE PRODUCTS ETC	1	No Quantity							1848139366			0
S3	2016	2016	2016	2	0	2	Export	36	Australia	AUS	8	Albania	ALB								09	MISC.EDIBLE PRODUCTS ETC	1	No Quantity							298349			0
S3	2016	2016	2016	2	0	2	Export	36	Australia	AUS	16	American Samoa	ASM								09	MISC.EDIBLE PRODUCTS ETC	1	No Quantity							79772			0
S3	2016	2016	2016	2	0	2	Export	36	Australia	AUS	32	Argentina	ARG								09	MISC.EDIBLE PRODUCTS ETC	1	No Quantity							57089			0
S3	2016	2016	2016	2	0	2	Export	36	Australia	AUS	40	Austria	AUT								09	MISC.EDIBLE PRODUCTS ETC	1	No Quantity							10941			0
S3	2016	2016	2016	2	0	2	Export	36	Australia	AUS	48	Bahrain	BHR								09	MISC.EDIBLE PRODUCTS ETC	1	No Quantity							158901			0
S3	2016	2016	2016	2	0	2	Export	36	Australia	AUS	50	Bangladesh	BGD								09	MISC.EDIBLE PRODUCTS ETC	1	No Quantity							4378605			0
S3	2016	2016	2016	2	0	2	Export	36	Australia	AUS	56	Belgium	BEL								09	MISC.EDIBLE PRODUCTS ETC	1	No Quantity							162223			0
S3	2016	2016	2016	2	0	2	Export	36	Australia	AUS	60	Bermuda	BMU								09	MISC.EDIBLE PRODUCTS ETC	1	No Quantity							8269			0
S3	2016	2016	2016	2	0	2	Export	36	Australia	AUS	76	Brazil	BRA								09	MISC.EDIBLE PRODUCTS ETC	1	No Quantity							274050			0
S3	2016	2016	2016	2	0	2	Export	36	Australia	AUS	90	Solomon Isds	SLB								09	MISC.EDIBLE PRODUCTS ETC	1	No Quantity							427464			0
S3	2016	2016	2016	2	0	2	Export	36	Australia	AUS	96	Brunei Darussalam	BRN								09	MISC.EDIBLE PRODUCTS ETC	1	No Quantity							873765			0
S3	2016	2016	2016	2	0	2	Export	36	Australia	AUS	104	Myanmar	MMR								09	MISC.EDIBLE PRODUCTS ETC	1	No Quantity							2508904			0
S3	2016	2016	2016	2	0	2	Export	36	Australia	AUS	116	Cambodia	KHM								09	MISC.EDIBLE PRODUCTS ETC	1	No Quantity							547200			0
S3	2016	2016	2016	2	0	2	Export	36	Australia	AUS	124	Canada	CAN								09	MISC.EDIBLE PRODUCTS ETC	1	No Quantity							1705817			0
S3	2016	2016	2016	2	0	2	Export	36	Australia	AUS	144	Sri Lanka	LKA								09	MISC.EDIBLE PRODUCTS ETC	1	No Quantity							2706768			0
S3	2016	2016	2016	2	0	2	Export	36	Australia	AUS	152	Chile	CHL								09	MISC.EDIBLE PRODUCTS ETC	1	No Quantity							339154			0
S3	2016	2016	2016	2	0	2	Export	36	Australia	AUS	156	China	CHN								09	MISC.EDIBLE PRODUCTS ETC	1	No Quantity							873641376			0
S3	2016	2016	2016	2	0	2	Export	36	Australia	AUS	162	Christmas Isds	CXR								09	MISC.EDIBLE PRODUCTS ETC	1	No Quantity							15916			0
S3	2016	2016	2016	2	0	2	Export	36	Australia	AUS	170	Colombia	COL								09	MISC.EDIBLE PRODUCTS ETC	1	No Quantity							2908			0
S3	2016	2016	2016	2	0	2	Export	36	Australia	AUS	184	Cook Isds	COK								09	MISC.EDIBLE PRODUCTS ETC	1	No Quantity							44950			0
S3	2016	2016	2016	2	0	2	Export	36	Australia	AUS	188	Costa Rica	CRI								09	MISC.EDIBLE PRODUCTS ETC	1	No Quantity							125689			0
S3	2016	2016	2016	2	0	2	Export	36	Australia	AUS	192	Cuba	CUB								09	MISC.EDIBLE PRODUCTS ETC	1	No Quantity							4176			0
S3	2016	2016	2016	2	0	2	Export	36	Australia	AUS	196	Cyprus	CYP								09	MISC.EDIBLE PRODUCTS ETC	1	No Quantity							90968			0
S3	2016	2016	2016	2	0	2	Export	36	Australia	AUS	203	Czechia	CZE								09	MISC.EDIBLE PRODUCTS ETC	1	No Quantity							32157			0
S3	2016	2016	2016	2	0	2	Export	36	Australia	AUS	208	Denmark	DNK								09	MISC.EDIBLE PRODUCTS ETC	1	No Quantity							124250			0
S3	2016	2016	2016	2	0	2	Export	36	Australia	AUS	214	Dominican Rep.	DOM								09	MISC.EDIBLE PRODUCTS ETC	1	No Quantity							159515			0
S3	2016	2016	2016	2	0	2	Export	36	Australia	AUS	218	Ecuador	ECU								09	MISC.EDIBLE PRODUCTS ETC	1	No Quantity							8590			0
S3	2016	2016	2016	2	0	2	Export	36	Australia	AUS	242	Fiji	FJI								09	MISC.EDIBLE PRODUCTS ETC	1	No Quantity							6321611			0
S3	2016	2016	2016	2	0	2	Export	36	Australia	AUS	246	Finland	FIN								09	MISC.EDIBLE PRODUCTS ETC	1	No Quantity							179232			0
S3	2016	2016	2016	2	0	2	Export	36	Australia	AUS	251	France	FRA								09	MISC.EDIBLE PRODUCTS ETC	1	No Quantity							104728			0
S3	2016	2016	2016	2	0	2	Export	36	Australia	AUS	258	French Polynesia	PYF								09	MISC.EDIBLE PRODUCTS ETC	1	No Quantity							1044419			0
S3	2016	2016	2016	2	0	2	Export	36	Australia	AUS	268	Georgia	GEO								09	MISC.EDIBLE PRODUCTS ETC	1	No Quantity							512719			0
S3	2016	2016	2016	2	0	2	Export	36	Australia	AUS	276	Germany	DEU								09	MISC.EDIBLE PRODUCTS ETC	1	No Quantity							703967			0
S3	2016	2016	2016	2	0	2	Export	36	Australia	AUS	288	Ghana	GHA								09	MISC.EDIBLE PRODUCTS ETC	1	No Quantity							55445			0
S3	2016	2016	2016	2	0	2	Export	36	Australia	AUS	296	Kiribati	KIR								09	MISC.EDIBLE PRODUCTS ETC	1	No Quantity							324523			0
S3	2016	2016	2016	2	0	2	Export	36	Australia	AUS	316	Guam	GUM								09	MISC.EDIBLE PRODUCTS ETC	1	No Quantity							84667			0
S3	2016	2016	2016	2	0	2	Export	36	Australia	AUS	320	Guatemala	GTM								09	MISC.EDIBLE PRODUCTS ETC	1	No Quantity							4113			0
S3	2016	2016	2016	2	0	2	Export	36	Australia	AUS	344	China, Hong Kong SAR	HKG								09	MISC.EDIBLE PRODUCTS ETC	1	No Quantity							326484242			0
S3	2016	2016	2016	2	0	2	Export	36	Australia	AUS	348	Hungary	HUN								09	MISC.EDIBLE PRODUCTS ETC	1	No Quantity							5833			0
S3	2016	2016	2016	2	0	2	Export	36	Australia	AUS	352	Iceland	ISL								09	MISC.EDIBLE PRODUCTS ETC	1	No Quantity							71046			0
S3	2016	2016	2016	2	0	2	Export	36	Australia	AUS	360	Indonesia	IDN								09	MISC.EDIBLE PRODUCTS ETC	1	No Quantity							39681878			0
S3	2016	2016	2016	2	0	2	Export	36	Australia	AUS	364	Iran	IRN								09	MISC.EDIBLE PRODUCTS ETC	1	No Quantity							173057			0
S3	2016	2016	2016	2	0	2	Export	36	Australia	AUS	368	Iraq	IRQ								09	MISC.EDIBLE PRODUCTS ETC	1	No Quantity							168795			0
S3	2016	2016	2016	2	0	2	Export	36	Australia	AUS	372	Ireland	IRL								09	MISC.EDIBLE PRODUCTS ETC	1	No Quantity							163395			0
S3	2016	2016	2016	2	0	2	Export	36	Australia	AUS	381	Italy	ITA								09	MISC.EDIBLE PRODUCTS ETC	1	No Quantity							1208834			0
S3	2016	2016	2016	2	0	2	Export	36	Australia	AUS	388	Jamaica	JAM								09	MISC.EDIBLE PRODUCTS ETC	1	No Quantity							37839			0
S3	2016	2016	2016	2	0	2	Export	36	Australia	AUS	392	Japan	JPN								09	MISC.EDIBLE PRODUCTS ETC	1	No Quantity							47444802			0
S3	2016	2016	2016	2	0	2	Export	36	Australia	AUS	398	Kazakhstan	KAZ								09	MISC.EDIBLE PRODUCTS ETC	1	No Quantity							31454			0
S3	2016	2016	2016	2	0	2	Export	36	Australia	AUS	400	Jordan	JOR								09	MISC.EDIBLE PRODUCTS ETC	1	No Quantity							158222			0
S3	2016	2016	2016	2	0	2	Export	36	Australia	AUS	404	Kenya	KEN								09	MISC.EDIBLE PRODUCTS ETC	1	No Quantity							64997			0
S3	2016	2016	2016	2	0	2	Export	36	Australia	AUS	410	Rep. of Korea	KOR								09	MISC.EDIBLE PRODUCTS ETC	1	No Quantity							28184736			0
S3	2016	2016	2016	2	0	2	Export	36	Australia	AUS	414	Kuwait	KWT								09	MISC.EDIBLE PRODUCTS ETC	1	No Quantity							497114			0
S3	2016	2016	2016	2	0	2	Export	36	Australia	AUS	418	Lao People's Dem. Rep.	LAO								09	MISC.EDIBLE PRODUCTS ETC	1	No Quantity							137605			0
S3	2016	2016	2016	2	0	2	Export	36	Australia	AUS	422	Lebanon	LBN								09	MISC.EDIBLE PRODUCTS ETC	1	No Quantity							110646			0
S3	2016	2016	2016	2	0	2	Export	36	Australia	AUS	428	Latvia	LVA								09	MISC.EDIBLE PRODUCTS ETC	1	No Quantity							123495			0
S3	2016	2016	2016	2	0	2	Export	36	Australia	AUS	446	China, Macao SAR	MAC								09	MISC.EDIBLE PRODUCTS ETC	1	No Quantity							1131659			0
S3	2016	2016	2016	2	0	2	Export	36	Australia	AUS	458	Malaysia	MYS								09	MISC.EDIBLE PRODUCTS ETC	1	No Quantity							27764670			0
S3	2016	2016	2016	2	0	2	Export	36	Australia	AUS	462	Maldives	MDV								09	MISC.EDIBLE PRODUCTS ETC	1	No Quantity							1447863			0
S3	2016	2016	2016	2	0	2	Export	36	Australia	AUS	466	Mali	MLI								09	MISC.EDIBLE PRODUCTS ETC	1	No Quantity							135288			0
S3	2016	2016	2016	2	0	2	Export	36	Australia	AUS	470	Malta	MLT								09	MISC.EDIBLE PRODUCTS ETC	1	No Quantity							737717			0
S3	2016	2016	2016	2	0	2	Export	36	Australia	AUS	480	Mauritius	MUS								09	MISC.EDIBLE PRODUCTS ETC	1	No Quantity							1967196			0
S3	2016	2016	2016	2	0	2	Export	36	Australia	AUS	484	Mexico	MEX								09	MISC.EDIBLE PRODUCTS ETC	1	No Quantity							1061576			0
S3	2016	2016	2016	2	0	2	Export	36	Australia	AUS	490	Other Asia, nes									09	MISC.EDIBLE PRODUCTS ETC	1	No Quantity							19280948			0
S3	2016	2016	2016	2	0	2	Export	36	Australia	AUS	496	Mongolia	MNG								09	MISC.EDIBLE PRODUCTS ETC	1	No Quantity							37222			0
S3	2016	2016	2016	2	0	2	Export	36	Australia	AUS	512	Oman	OMN								09	MISC.EDIBLE PRODUCTS ETC	1	No Quantity							149494			0
S3	2016	2016	2016	2	0	2	Export	36	Australia	AUS	520	Nauru	NRU								09	MISC.EDIBLE PRODUCTS ETC	1	No Quantity							311475			0
S3	2016	2016	2016	2	0	2	Export	36	Australia	AUS	524	Nepal	NPL								09	MISC.EDIBLE PRODUCTS ETC	1	No Quantity							83382			0
S3	2016	2016	2016	2	0	2	Export	36	Australia	AUS	528	Netherlands	NLD								09	MISC.EDIBLE PRODUCTS ETC	1	No Quantity							1664975			0
S3	2016	2016	2016	2	0	2	Export	36	Australia	AUS	540	New Caledonia	NCL								09	MISC.EDIBLE PRODUCTS ETC	1	No Quantity							3581890			0
S3	2016	2016	2016	2	0	2	Export	36	Australia	AUS	548	Vanuatu	VUT								09	MISC.EDIBLE PRODUCTS ETC	1	No Quantity							2081542			0
S3	2016	2016	2016	2	0	2	Export	36	Australia	AUS	554	New Zealand	NZL								09	MISC.EDIBLE PRODUCTS ETC	1	No Quantity							209480455			0
S3	2016	2016	2016	2	0	2	Export	36	Australia	AUS	566	Nigeria	NGA								09	MISC.EDIBLE PRODUCTS ETC	1	No Quantity							25192202			0
S3	2016	2016	2016	2	0	2	Export	36	Australia	AUS	574	Norfolk Isds	NFK								09	MISC.EDIBLE PRODUCTS ETC	1	No Quantity							126627			0
S3	2016	2016	2016	2	0	2	Export	36	Australia	AUS	579	Norway	NOR								09	MISC.EDIBLE PRODUCTS ETC	1	No Quantity							309509			0
S3	2016	2016	2016	2	0	2	Export	36	Australia	AUS	580	N. Mariana Isds	MNP								09	MISC.EDIBLE PRODUCTS ETC	1	No Quantity							24343			0
S3	2016	2016	2016	2	0	2	Export	36	Australia	AUS	583	FS Micronesia	FSM								09	MISC.EDIBLE PRODUCTS ETC	1	No Quantity							37567			0
S3	2016	2016	2016	2	0	2	Export	36	Australia	AUS	584	Marshall Isds	MHL								09	MISC.EDIBLE PRODUCTS ETC	1	No Quantity							4980			0
S3	2016	2016	2016	2	0	2	Export	36	Australia	AUS	585	Palau	PLW								09	MISC.EDIBLE PRODUCTS ETC	1	No Quantity							2644			0
S3	2016	2016	2016	2	0	2	Export	36	Australia	AUS	586	Pakistan	PAK								09	MISC.EDIBLE PRODUCTS ETC	1	No Quantity							544069			0
S3	2016	2016	2016	2	0	2	Export	36	Australia	AUS	591	Panama	PAN								09	MISC.EDIBLE PRODUCTS ETC	1	No Quantity							10466			0
S3	2016	2016	2016	2	0	2	Export	36	Australia	AUS	598	Papua New Guinea	PNG								09	MISC.EDIBLE PRODUCTS ETC	1	No Quantity							21220474			0
S3	2016	2016	2016	2	0	2	Export	36	Australia	AUS	604	Peru	PER								09	MISC.EDIBLE PRODUCTS ETC	1	No Quantity							1536750			0
S3	2016	2016	2016	2	0	2	Export	36	Australia	AUS	608	Philippines	PHL								09	MISC.EDIBLE PRODUCTS ETC	1	No Quantity							18683235			0
S3	2016	2016	2016	2	0	2	Export	36	Australia	AUS	616	Poland	POL								09	MISC.EDIBLE PRODUCTS ETC	1	No Quantity							117762			0
S3	2016	2016	2016	2	0	2	Export	36	Australia	AUS	626	Timor-Leste	TLS								09	MISC.EDIBLE PRODUCTS ETC	1	No Quantity							81584			0
S3	2016	2016	2016	2	0	2	Export	36	Australia	AUS	634	Qatar	QAT								09	MISC.EDIBLE PRODUCTS ETC	1	No Quantity							182695			0
S3	2016	2016	2016	2	0	2	Export	36	Australia	AUS	642	Romania	ROU								09	MISC.EDIBLE PRODUCTS ETC	1	No Quantity							221756			0
S3	2016	2016	2016	2	0	2	Export	36	Australia	AUS	643	Russian Federation	RUS								09	MISC.EDIBLE PRODUCTS ETC	1	No Quantity							929522			0
S3	2016	2016	2016	2	0	2	Export	36	Australia	AUS	682	Saudi Arabia	SAU								09	MISC.EDIBLE PRODUCTS ETC	1	No Quantity							2866360			0
S3	2016	2016	2016	2	0	2	Export	36	Australia	AUS	690	Seychelles	SYC								09	MISC.EDIBLE PRODUCTS ETC	1	No Quantity							219963			0
S3	2016	2016	2016	2	0	2	Export	36	Australia	AUS	699	India	IND								09	MISC.EDIBLE PRODUCTS ETC	1	No Quantity							746442			0
S3	2016	2016	2016	2	0	2	Export	36	Australia	AUS	702	Singapore	SGP								09	MISC.EDIBLE PRODUCTS ETC	1	No Quantity							23052918			0
S3	2016	2016	2016	2	0	2	Export	36	Australia	AUS	704	Viet Nam	VNM								09	MISC.EDIBLE PRODUCTS ETC	1	No Quantity							13989277			0
S3	2016	2016	2016	2	0	2	Export	36	Australia	AUS	705	Slovenia	SVN								09	MISC.EDIBLE PRODUCTS ETC	1	No Quantity							29527			0
S3	2016	2016	2016	2	0	2	Export	36	Australia	AUS	710	South Africa	ZAF								09	MISC.EDIBLE PRODUCTS ETC	1	No Quantity							1016637			0
S3	2016	2016	2016	2	0	2	Export	36	Australia	AUS	724	Spain	ESP								09	MISC.EDIBLE PRODUCTS ETC	1	No Quantity							8960			0
S3	2016	2016	2016	2	0	2	Export	36	Australia	AUS	729	Sudan	SDN								09	MISC.EDIBLE PRODUCTS ETC	1	No Quantity							11656			0
S3	2016	2016	2016	2	0	2	Export	36	Australia	AUS	752	Sweden	SWE								09	MISC.EDIBLE PRODUCTS ETC	1	No Quantity							41243			0
S3	2016	2016	2016	2	0	2	Export	36	Australia	AUS	757	Switzerland	CHE								09	MISC.EDIBLE PRODUCTS ETC	1	No Quantity							14068			0
S3	2016	2016	2016	2	0	2	Export	36	Australia	AUS	764	Thailand	THA								09	MISC.EDIBLE PRODUCTS ETC	1	No Quantity							24197909			0
S3	2016	2016	2016	2	0	2	Export	36	Australia	AUS	768	Togo	TGO								09	MISC.EDIBLE PRODUCTS ETC	1	No Quantity							1492			0
S3	2016	2016	2016	2	0	2	Export	36	Australia	AUS	776	Tonga	TON								09	MISC.EDIBLE PRODUCTS ETC	1	No Quantity							17876			0
S3	2016	2016	2016	2	0	2	Export	36	Australia	AUS	784	United Arab Emirates	ARE								09	MISC.EDIBLE PRODUCTS ETC	1	No Quantity							48112283			0
S3	2016	2016	2016	2	0	2	Export	36	Australia	AUS	792	Turkey	TUR								09	MISC.EDIBLE PRODUCTS ETC	1	No Quantity							91722			0
S3	2016	2016	2016	2	0	2	Export	36	Australia	AUS	798	Tuvalu	TUV								09	MISC.EDIBLE PRODUCTS ETC	1	No Quantity							7277			0
S3	2016	2016	2016	2	0	2	Export	36	Australia	AUS	800	Uganda	UGA								09	MISC.EDIBLE PRODUCTS ETC	1	No Quantity							43302			0
S3	2016	2016	2016	2	0	2	Export	36	Australia	AUS	804	Ukraine	UKR								09	MISC.EDIBLE PRODUCTS ETC	1	No Quantity							151288			0
S3	2016	2016	2016	2	0	2	Export	36	Australia	AUS	807	North Macedonia	MKD								09	MISC.EDIBLE PRODUCTS ETC	1	No Quantity							11702			0
S3	2016	2016	2016	2	0	2	Export	36	Australia	AUS	818	Egypt	EGY								09	MISC.EDIBLE PRODUCTS ETC	1	No Quantity							1971013			0
S3	2016	2016	2016	2	0	2	Export	36	Australia	AUS	826	United Kingdom	GBR								09	MISC.EDIBLE PRODUCTS ETC	1	No Quantity							5692305			0
S3	2016	2016	2016	2	0	2	Export	36	Australia	AUS	834	United Rep. of Tanzania	TZA								09	MISC.EDIBLE PRODUCTS ETC	1	No Quantity							22629			0
S3	2016	2016	2016	2	0	2	Export	36	Australia	AUS	837	Bunkers									09	MISC.EDIBLE PRODUCTS ETC	1	No Quantity							23461			0
S3	2016	2016	2016	2	0	2	Export	36	Australia	AUS	842	USA	USA								09	MISC.EDIBLE PRODUCTS ETC	1	No Quantity							41926055			0
S3	2016	2016	2016	2	0	2	Export	36	Australia	AUS	858	Uruguay	URY								09	MISC.EDIBLE PRODUCTS ETC	1	No Quantity							22686			0
S3	2016	2016	2016	2	0	2	Export	36	Australia	AUS	876	Wallis and Futuna Isds	WLF								09	MISC.EDIBLE PRODUCTS ETC	1	No Quantity							101137			0
S3	2016	2016	2016	2	0	2	Export	36	Australia	AUS	882	Samoa	WSM								09	MISC.EDIBLE PRODUCTS ETC	1	No Quantity							669308			0
S3	2016	2016	2016	2	0	2	Export	36	Australia	AUS	894	Zambia	ZMB								09	MISC.EDIBLE PRODUCTS ETC	1	No Quantity							64159			0
S3	2016	2016	2016	2	0	2	Export	40	Austria	AUT	0	World	WLD								09	MISC.EDIBLE PRODUCTS ETC	1	No Quantity			0		0		1040413403			4
S3	2016	2016	2016	2	0	2	Export	40	Austria	AUT	4	Afghanistan	AFG								09	MISC.EDIBLE PRODUCTS ETC	1	No Quantity			0		0		712829			0
S3	2016	2016	2016	2	0	2	Export	40	Austria	AUT	8	Albania	ALB								09	MISC.EDIBLE PRODUCTS ETC	1	No Quantity			0		0		770091			4
S3	2016	2016	2016	2	0	2	Export	40	Austria	AUT	12	Algeria	DZA								09	MISC.EDIBLE PRODUCTS ETC	1	No Quantity			0		0		4007456			0
S3	2016	2016	2016	2	0	2	Export	40	Austria	AUT	31	Azerbaijan	AZE								09	MISC.EDIBLE PRODUCTS ETC	1	No Quantity			0		0		2238977			4
S3	2016	2016	2016	2	0	2	Export	40	Austria	AUT	36	Australia	AUS								09	MISC.EDIBLE PRODUCTS ETC	1	No Quantity			0		0		815548			0
S3	2016	2016	2016	2	0	2	Export	40	Austria	AUT	44	Bahamas	BHS								09	MISC.EDIBLE PRODUCTS ETC	1	No Quantity			0		0		320			4
S3	2016	2016	2016	2	0	2	Export	40	Austria	AUT	48	Bahrain	BHR								09	MISC.EDIBLE PRODUCTS ETC	1	No Quantity			0		0		338122			4
S3	2016	2016	2016	2	0	2	Export	40	Austria	AUT	50	Bangladesh	BGD								09	MISC.EDIBLE PRODUCTS ETC	1	No Quantity			0		0		51457			0
S3	2016	2016	2016	2	0	2	Export	40	Austria	AUT	51	Armenia	ARM								09	MISC.EDIBLE PRODUCTS ETC	1	No Quantity			0		0		805601			4
S3	2016	2016	2016	2	0	2	Export	40	Austria	AUT	56	Belgium	BEL								09	MISC.EDIBLE PRODUCTS ETC	1	No Quantity			0		0		4059524			4
S3	2016	2016	2016	2	0	2	Export	40	Austria	AUT	60	Bermuda	BMU								09	MISC.EDIBLE PRODUCTS ETC	1	No Quantity			0		0		1445			4
S3	2016	2016	2016	2	0	2	Export	40	Austria	AUT	68	Bolivia (Plurinational State of)	BOL								09	MISC.EDIBLE PRODUCTS ETC	1	No Quantity			0		0		190353			0
S3	2016	2016	2016	2	0	2	Export	40	Austria	AUT	70	Bosnia Herzegovina	BIH								09	MISC.EDIBLE PRODUCTS ETC	1	No Quantity			0		0		6365133			4
S3	2016	2016	2016	2	0	2	Export	40	Austria	AUT	76	Brazil	BRA								09	MISC.EDIBLE PRODUCTS ETC	1	No Quantity			0		0		145861			4
S3	2016	2016	2016	2	0	2	Export	40	Austria	AUT	92	Br. Virgin Isds	VGB								09	MISC.EDIBLE PRODUCTS ETC	1	No Quantity			0		0		935			4
S3	2016	2016	2016	2	0	2	Export	40	Austria	AUT	100	Bulgaria	BGR								09	MISC.EDIBLE PRODUCTS ETC	1	No Quantity			0		0		10873363			0
S3	2016	2016	2016	2	0	2	Export	40	Austria	AUT	104	Myanmar	MMR								09	MISC.EDIBLE PRODUCTS ETC	1	No Quantity			0		0		169			4
S3	2016	2016	2016	2	0	2	Export	40	Austria	AUT	112	Belarus	BLR								09	MISC.EDIBLE PRODUCTS ETC	1	No Quantity			0		0		2806287			0
S3	2016	2016	2016	2	0	2	Export	40	Austria	AUT	116	Cambodia	KHM								09	MISC.EDIBLE PRODUCTS ETC	1	No Quantity			0		0		23			4
S3	2016	2016	2016	2	0	2	Export	40	Austria	AUT	120	Cameroon	CMR								09	MISC.EDIBLE PRODUCTS ETC	1	No Quantity			0		0		67515			0
S3	2016	2016	2016	2	0	2	Export	40	Austria	AUT	124	Canada	CAN								09	MISC.EDIBLE PRODUCTS ETC	1	No Quantity			0		0		1069707			4
S3	2016	2016	2016	2	0	2	Export	40	Austria	AUT	136	Cayman Isds	CYM								09	MISC.EDIBLE PRODUCTS ETC	1	No Quantity			0		0		48			0
S3	2016	2016	2016	2	0	2	Export	40	Austria	AUT	144	Sri Lanka	LKA								09	MISC.EDIBLE PRODUCTS ETC	1	No Quantity			0		0		10606			0
S3	2016	2016	2016	2	0	2	Export	40	Austria	AUT	152	Chile	CHL								09	MISC.EDIBLE PRODUCTS ETC	1	No Quantity			0		0		167614			4
S3	2016	2016	2016	2	0	2	Export	40	Austria	AUT	156	China	CHN								09	MISC.EDIBLE PRODUCTS ETC	1	No Quantity			0		0		16174943			4
S3	2016	2016	2016	2	0	2	Export	40	Austria	AUT	170	Colombia	COL								09	MISC.EDIBLE PRODUCTS ETC	1	No Quantity			0		0		51879			0
S3	2016	2016	2016	2	0	2	Export	40	Austria	AUT	178	Congo	COG								09	MISC.EDIBLE PRODUCTS ETC	1	No Quantity			0		0		700			0
S3	2016	2016	2016	2	0	2	Export	40	Austria	AUT	180	Dem. Rep. of the Congo	COD								09	MISC.EDIBLE PRODUCTS ETC	1	No Quantity			0		0		2842			4
S3	2016	2016	2016	2	0	2	Export	40	Austria	AUT	188	Costa Rica	CRI								09	MISC.EDIBLE PRODUCTS ETC	1	No Quantity			0		0		85212			4
S3	2016	2016	2016	2	0	2	Export	40	Austria	AUT	191	Croatia	HRV								09	MISC.EDIBLE PRODUCTS ETC	1	No Quantity			0		0		17754609			4
S3	2016	2016	2016	2	0	2	Export	40	Austria	AUT	192	Cuba	CUB								09	MISC.EDIBLE PRODUCTS ETC	1	No Quantity			0		0		101			4
S3	2016	2016	2016	2	0	2	Export	40	Austria	AUT	196	Cyprus	CYP								09	MISC.EDIBLE PRODUCTS ETC	1	No Quantity			0		0		582140			4
S3	2016	2016	2016	2	0	2	Export	40	Austria	AUT	203	Czechia	CZE								09	MISC.EDIBLE PRODUCTS ETC	1	No Quantity			0		0		31341481			4
S3	2016	2016	2016	2	0	2	Export	40	Austria	AUT	208	Denmark	DNK								09	MISC.EDIBLE PRODUCTS ETC	1	No Quantity			0		0		8184967			4
S3	2016	2016	2016	2	0	2	Export	40	Austria	AUT	214	Dominican Rep.	DOM								09	MISC.EDIBLE PRODUCTS ETC	1	No Quantity			0		0		32117			0
S3	2016	2016	2016	2	0	2	Export	40	Austria	AUT	218	Ecuador	ECU								09	MISC.EDIBLE PRODUCTS ETC	1	No Quantity			0		0		69280			0
S3	2016	2016	2016	2	0	2	Export	40	Austria	AUT	233	Estonia	EST								09	MISC.EDIBLE PRODUCTS ETC	1	No Quantity			0		0		3344610			4
S3	2016	2016	2016	2	0	2	Export	40	Austria	AUT	246	Finland	FIN								09	MISC.EDIBLE PRODUCTS ETC	1	No Quantity			0		0		3345843			4
S3	2016	2016	2016	2	0	2	Export	40	Austria	AUT	251	France	FRA								09	MISC.EDIBLE PRODUCTS ETC	1	No Quantity			0		0		23621407			4
S3	2016	2016	2016	2	0	2	Export	40	Austria	AUT	258	French Polynesia	PYF								09	MISC.EDIBLE PRODUCTS ETC	1	No Quantity			0		0		624			0
S3	2016	2016	2016	2	0	2	Export	40	Austria	AUT	266	Gabon	GAB								09	MISC.EDIBLE PRODUCTS ETC	1	No Quantity			0		0		308			0
S3	2016	2016	2016	2	0	2	Export	40	Austria	AUT	268	Georgia	GEO								09	MISC.EDIBLE PRODUCTS ETC	1	No Quantity			0		0		3012399			4
S3	2016	2016	2016	2	0	2	Export	40	Austria	AUT	276	Germany	DEU								09	MISC.EDIBLE PRODUCTS ETC	1	No Quantity			0		0		388450800			4
S3	2016	2016	2016	2	0	2	Export	40	Austria	AUT	288	Ghana	GHA								09	MISC.EDIBLE PRODUCTS ETC	1	No Quantity			0		0		54705			0
S3	2016	2016	2016	2	0	2	Export	40	Austria	AUT	300	Greece	GRC								09	MISC.EDIBLE PRODUCTS ETC	1	No Quantity			0		0		2443273			4
S3	2016	2016	2016	2	0	2	Export	40	Austria	AUT	320	Guatemala	GTM								09	MISC.EDIBLE PRODUCTS ETC	1	No Quantity			0		0		775			0
S3	2016	2016	2016	2	0	2	Export	40	Austria	AUT	340	Honduras	HND								09	MISC.EDIBLE PRODUCTS ETC	1	No Quantity			0		0		40			4
S3	2016	2016	2016	2	0	2	Export	40	Austria	AUT	344	China, Hong Kong SAR	HKG								09	MISC.EDIBLE PRODUCTS ETC	1	No Quantity			0		0		5657044			0
S3	2016	2016	2016	2	0	2	Export	40	Austria	AUT	348	Hungary	HUN								09	MISC.EDIBLE PRODUCTS ETC	1	No Quantity			0		0		29659320			0
S3	2016	2016	2016	2	0	2	Export	40	Austria	AUT	352	Iceland	ISL								09	MISC.EDIBLE PRODUCTS ETC	1	No Quantity			0		0		112037			0
S3	2016	2016	2016	2	0	2	Export	40	Austria	AUT	360	Indonesia	IDN								09	MISC.EDIBLE PRODUCTS ETC	1	No Quantity			0		0		77156			0
S3	2016	2016	2016	2	0	2	Export	40	Austria	AUT	364	Iran	IRN								09	MISC.EDIBLE PRODUCTS ETC	1	No Quantity			0		0		4093889			4
S3	2016	2016	2016	2	0	2	Export	40	Austria	AUT	368	Iraq	IRQ								09	MISC.EDIBLE PRODUCTS ETC	1	No Quantity			0		0		1255798			0
S3	2016	2016	2016	2	0	2	Export	40	Austria	AUT	372	Ireland	IRL								09	MISC.EDIBLE PRODUCTS ETC	1	No Quantity			0		0		196974			4
S3	2016	2016	2016	2	0	2	Export	40	Austria	AUT	376	Israel	ISR								09	MISC.EDIBLE PRODUCTS ETC	1	No Quantity			0		0		301968			0
S3	2016	2016	2016	2	0	2	Export	40	Austria	AUT	381	Italy	ITA								09	MISC.EDIBLE PRODUCTS ETC	1	No Quantity			0		0		48263196			4
S3	2016	2016	2016	2	0	2	Export	40	Austria	AUT	384	Côte d'Ivoire	CIV								09	MISC.EDIBLE PRODUCTS ETC	1	No Quantity			0		0		17100			0
S3	2016	2016	2016	2	0	2	Export	40	Austria	AUT	388	Jamaica	JAM								09	MISC.EDIBLE PRODUCTS ETC	1	No Quantity			0		0		32701			0
S3	2016	2016	2016	2	0	2	Export	40	Austria	AUT	392	Japan	JPN								09	MISC.EDIBLE PRODUCTS ETC	1	No Quantity			0		0		376616			4
S3	2016	2016	2016	2	0	2	Export	40	Austria	AUT	398	Kazakhstan	KAZ								09	MISC.EDIBLE PRODUCTS ETC	1	No Quantity			0		0		3620961			4
S3	2016	2016	2016	2	0	2	Export	40	Austria	AUT	400	Jordan	JOR								09	MISC.EDIBLE PRODUCTS ETC	1	No Quantity			0		0		1551102			0
S3	2016	2016	2016	2	0	2	Export	40	Austria	AUT	404	Kenya	KEN								09	MISC.EDIBLE PRODUCTS ETC	1	No Quantity			0		0		41844			4
S3	2016	2016	2016	2	0	2	Export	40	Austria	AUT	408	Dem. People's Rep. of Korea	PRK								09	MISC.EDIBLE PRODUCTS ETC	1	No Quantity			0		0		415			4
S3	2016	2016	2016	2	0	2	Export	40	Austria	AUT	410	Rep. of Korea	KOR								09	MISC.EDIBLE PRODUCTS ETC	1	No Quantity			0		0		2505510			0
S3	2016	2016	2016	2	0	2	Export	40	Austria	AUT	414	Kuwait	KWT								09	MISC.EDIBLE PRODUCTS ETC	1	No Quantity			0		0		795344			0
S3	2016	2016	2016	2	0	2	Export	40	Austria	AUT	417	Kyrgyzstan	KGZ								09	MISC.EDIBLE PRODUCTS ETC	1	No Quantity			0		0		191033			4
S3	2016	2016	2016	2	0	2	Export	40	Austria	AUT	422	Lebanon	LBN								09	MISC.EDIBLE PRODUCTS ETC	1	No Quantity			0		0		947120			4
S3	2016	2016	2016	2	0	2	Export	40	Austria	AUT	428	Latvia	LVA								09	MISC.EDIBLE PRODUCTS ETC	1	No Quantity			0		0		1818615			4
S3	2016	2016	2016	2	0	2	Export	40	Austria	AUT	434	Libya	LBY								09	MISC.EDIBLE PRODUCTS ETC	1	No Quantity			0		0		2286095			4
S3	2016	2016	2016	2	0	2	Export	40	Austria	AUT	440	Lithuania	LTU								09	MISC.EDIBLE PRODUCTS ETC	1	No Quantity			0		0		2786837			0
S3	2016	2016	2016	2	0	2	Export	40	Austria	AUT	442	Luxembourg	LUX								09	MISC.EDIBLE PRODUCTS ETC	1	No Quantity			0		0		1343742			4
S3	2016	2016	2016	2	0	2	Export	40	Austria	AUT	450	Madagascar	MDG								09	MISC.EDIBLE PRODUCTS ETC	1	No Quantity			0		0		111			4
S3	2016	2016	2016	2	0	2	Export	40	Austria	AUT	458	Malaysia	MYS								09	MISC.EDIBLE PRODUCTS ETC	1	No Quantity			0		0		449136			0
S3	2016	2016	2016	2	0	2	Export	40	Austria	AUT	462	Maldives	MDV								09	MISC.EDIBLE PRODUCTS ETC	1	No Quantity			0		0		9332			4
S3	2016	2016	2016	2	0	2	Export	40	Austria	AUT	466	Mali	MLI								09	MISC.EDIBLE PRODUCTS ETC	1	No Quantity			0		0		3429			0
S3	2016	2016	2016	2	0	2	Export	40	Austria	AUT	470	Malta	MLT								09	MISC.EDIBLE PRODUCTS ETC	1	No Quantity			0		0		271480			4
S3	2016	2016	2016	2	0	2	Export	40	Austria	AUT	484	Mexico	MEX								09	MISC.EDIBLE PRODUCTS ETC	1	No Quantity			0		0		180648			4
S3	2016	2016	2016	2	0	2	Export	40	Austria	AUT	490	Other Asia, nes									09	MISC.EDIBLE PRODUCTS ETC	1	No Quantity			0		0		1042058			4
S3	2016	2016	2016	2	0	2	Export	40	Austria	AUT	496	Mongolia	MNG								09	MISC.EDIBLE PRODUCTS ETC	1	No Quantity			0		0		343173			0
S3	2016	2016	2016	2	0	2	Export	40	Austria	AUT	498	Rep. of Moldova	MDA								09	MISC.EDIBLE PRODUCTS ETC	1	No Quantity			0		0		1755332			4
S3	2016	2016	2016	2	0	2	Export	40	Austria	AUT	499	Montenegro	MNE								09	MISC.EDIBLE PRODUCTS ETC	1	No Quantity			0		0		887011			4
S3	2016	2016	2016	2	0	2	Export	40	Austria	AUT	504	Morocco	MAR								09	MISC.EDIBLE PRODUCTS ETC	1	No Quantity			0		0		359516			0
S3	2016	2016	2016	2	0	2	Export	40	Austria	AUT	512	Oman	OMN								09	MISC.EDIBLE PRODUCTS ETC	1	No Quantity			0		0		255147			0
S3	2016	2016	2016	2	0	2	Export	40	Austria	AUT	516	Namibia	NAM								09	MISC.EDIBLE PRODUCTS ETC	1	No Quantity			0		0		2819			4
S3	2016	2016	2016	2	0	2	Export	40	Austria	AUT	524	Nepal	NPL								09	MISC.EDIBLE PRODUCTS ETC	1	No Quantity			0		0		462			4
S3	2016	2016	2016	2	0	2	Export	40	Austria	AUT	528	Netherlands	NLD								09	MISC.EDIBLE PRODUCTS ETC	1	No Quantity			0		0		23500840			4
S3	2016	2016	2016	2	0	2	Export	40	Austria	AUT	554	New Zealand	NZL								09	MISC.EDIBLE PRODUCTS ETC	1	No Quantity			0		0		382			4
S3	2016	2016	2016	2	0	2	Export	40	Austria	AUT	566	Nigeria	NGA								09	MISC.EDIBLE PRODUCTS ETC	1	No Quantity			0		0		12094			4
S3	2016	2016	2016	2	0	2	Export	40	Austria	AUT	577	Other Africa, nes									09	MISC.EDIBLE PRODUCTS ETC	1	No Quantity			0		0		8783			4
S3	2016	2016	2016	2	0	2	Export	40	Austria	AUT	579	Norway	NOR								09	MISC.EDIBLE PRODUCTS ETC	1	No Quantity			0		0		3048103			4
S3	2016	2016	2016	2	0	2	Export	40	Austria	AUT	586	Pakistan	PAK								09	MISC.EDIBLE PRODUCTS ETC	1	No Quantity			0		0		104406			4
S3	2016	2016	2016	2	0	2	Export	40	Austria	AUT	591	Panama	PAN								09	MISC.EDIBLE PRODUCTS ETC	1	No Quantity			0		0		128637			0
S3	2016	2016	2016	2	0	2	Export	40	Austria	AUT	600	Paraguay	PRY								09	MISC.EDIBLE PRODUCTS ETC	1	No Quantity			0		0		110006			0
S3	2016	2016	2016	2	0	2	Export	40	Austria	AUT	604	Peru	PER								09	MISC.EDIBLE PRODUCTS ETC	1	No Quantity			0		0		52000			0
S3	2016	2016	2016	2	0	2	Export	40	Austria	AUT	608	Philippines	PHL								09	MISC.EDIBLE PRODUCTS ETC	1	No Quantity			0		0		2761936			4
S3	2016	2016	2016	2	0	2	Export	40	Austria	AUT	616	Poland	POL								09	MISC.EDIBLE PRODUCTS ETC	1	No Quantity			0		0		50448701			4
S3	2016	2016	2016	2	0	2	Export	40	Austria	AUT	620	Portugal	PRT								09	MISC.EDIBLE PRODUCTS ETC	1	No Quantity			0		0		4121217			4
S3	2016	2016	2016	2	0	2	Export	40	Austria	AUT	634	Qatar	QAT								09	MISC.EDIBLE PRODUCTS ETC	1	No Quantity			0		0		290676			0
S3	2016	2016	2016	2	0	2	Export	40	Austria	AUT	642	Romania	ROU								09	MISC.EDIBLE PRODUCTS ETC	1	No Quantity			0		0		18478824			0
S3	2016	2016	2016	2	0	2	Export	40	Austria	AUT	643	Russian Federation	RUS								09	MISC.EDIBLE PRODUCTS ETC	1	No Quantity			0		0		56814960			0
S3	2016	2016	2016	2	0	2	Export	40	Austria	AUT	674	San Marino	SMR								09	MISC.EDIBLE PRODUCTS ETC	1	No Quantity			0		0		109			4
S3	2016	2016	2016	2	0	2	Export	40	Austria	AUT	682	Saudi Arabia	SAU								09	MISC.EDIBLE PRODUCTS ETC	1	No Quantity			0		0		1910039			0
S3	2016	2016	2016	2	0	2	Export	40	Austria	AUT	686	Senegal	SEN								09	MISC.EDIBLE PRODUCTS ETC	1	No Quantity			0		0		11366			4
S3	2016	2016	2016	2	0	2	Export	40	Austria	AUT	688	Serbia	SRB								09	MISC.EDIBLE PRODUCTS ETC	1	No Quantity			0		0		19752216			0
S3	2016	2016	2016	2	0	2	Export	40	Austria	AUT	699	India	IND								09	MISC.EDIBLE PRODUCTS ETC	1	No Quantity			0		0		32677			0
S3	2016	2016	2016	2	0	2	Export	40	Austria	AUT	702	Singapore	SGP								09	MISC.EDIBLE PRODUCTS ETC	1	No Quantity			0		0		913404			4
S3	2016	2016	2016	2	0	2	Export	40	Austria	AUT	703	Slovakia	SVK								09	MISC.EDIBLE PRODUCTS ETC	1	No Quantity			0		0		12855550			0
S3	2016	2016	2016	2	0	2	Export	40	Austria	AUT	704	Viet Nam	VNM								09	MISC.EDIBLE PRODUCTS ETC	1	No Quantity			0		0		8460536			0
S3	2016	2016	2016	2	0	2	Export	40	Austria	AUT	705	Slovenia	SVN								09	MISC.EDIBLE PRODUCTS ETC	1	No Quantity			0		0		15891834			4
S3	2016	2016	2016	2	0	2	Export	40	Austria	AUT	710	South Africa	ZAF								09	MISC.EDIBLE PRODUCTS ETC	1	No Quantity			0		0		819905			4
S3	2016	2016	2016	2	0	2	Export	40	Austria	AUT	724	Spain	ESP								09	MISC.EDIBLE PRODUCTS ETC	1	No Quantity			0		0		5313824			4
S3	2016	2016	2016	2	0	2	Export	40	Austria	AUT	729	Sudan	SDN								09	MISC.EDIBLE PRODUCTS ETC	1	No Quantity			0		0		365070			0
S3	2016	2016	2016	2	0	2	Export	40	Austria	AUT	752	Sweden	SWE								09	MISC.EDIBLE PRODUCTS ETC	1	No Quantity			0		0		11711775			0
S3	2016	2016	2016	2	0	2	Export	40	Austria	AUT	757	Switzerland	CHE								09	MISC.EDIBLE PRODUCTS ETC	1	No Quantity			0		0		66169328			4
S3	2016	2016	2016	2	0	2	Export	40	Austria	AUT	760	Syria	SYR								09	MISC.EDIBLE PRODUCTS ETC	1	No Quantity			0		0		9			4
S3	2016	2016	2016	2	0	2	Export	40	Austria	AUT	762	Tajikistan	TJK								09	MISC.EDIBLE PRODUCTS ETC	1	No Quantity			0		0		325403			0
S3	2016	2016	2016	2	0	2	Export	40	Austria	AUT	764	Thailand	THA								09	MISC.EDIBLE PRODUCTS ETC	1	No Quantity			0		0		191244			0
S3	2016	2016	2016	2	0	2	Export	40	Austria	AUT	784	United Arab Emirates	ARE								09	MISC.EDIBLE PRODUCTS ETC	1	No Quantity			0		0		2484248			4
S3	2016	2016	2016	2	0	2	Export	40	Austria	AUT	788	Tunisia	TUN								09	MISC.EDIBLE PRODUCTS ETC	1	No Quantity			0		0		2499942			4
S3	2016	2016	2016	2	0	2	Export	40	Austria	AUT	792	Turkey	TUR								09	MISC.EDIBLE PRODUCTS ETC	1	No Quantity			0		0		5718663			0
S3	2016	2016	2016	2	0	2	Export	40	Austria	AUT	795	Turkmenistan	TKM								09	MISC.EDIBLE PRODUCTS ETC	1	No Quantity			0		0		484888			4
S3	2016	2016	2016	2	0	2	Export	40	Austria	AUT	804	Ukraine	UKR								09	MISC.EDIBLE PRODUCTS ETC	1	No Quantity			0		0		12184508			0
S3	2016	2016	2016	2	0	2	Export	40	Austria	AUT	807	North Macedonia	MKD								09	MISC.EDIBLE PRODUCTS ETC	1	No Quantity			0		0		4966150			0
S3	2016	2016	2016	2	0	2	Export	40	Austria	AUT	818	Egypt	EGY								09	MISC.EDIBLE PRODUCTS ETC	1	No Quantity			0		0		247366			4
S3	2016	2016	2016	2	0	2	Export	40	Austria	AUT	826	United Kingdom	GBR								09	MISC.EDIBLE PRODUCTS ETC	1	No Quantity			0		0		19336949			4
S3	2016	2016	2016	2	0	2	Export	40	Austria	AUT	839	Special Categories									09	MISC.EDIBLE PRODUCTS ETC	1	No Quantity			0		0		34331431			0
S3	2016	2016	2016	2	0	2	Export	40	Austria	AUT	842	USA	USA								09	MISC.EDIBLE PRODUCTS ETC	1	No Quantity			0		0		4550374			4
S3	2016	2016	2016	2	0	2	Export	40	Austria	AUT	854	Burkina Faso	BFA								09	MISC.EDIBLE PRODUCTS ETC	1	No Quantity			0		0		86			4
S3	2016	2016	2016	2	0	2	Export	40	Austria	AUT	860	Uzbekistan	UZB								09	MISC.EDIBLE PRODUCTS ETC	1	No Quantity			0		0		1167129			0
S3	2016	2016	2016	2	0	2	Export	40	Austria	AUT	862	Venezuela	VEN								09	MISC.EDIBLE PRODUCTS ETC	1	No Quantity			0		0		8			4
S3	2016	2016	2016	2	0	2	Export	40	Austria	AUT	887	Yemen	YEM								09	MISC.EDIBLE PRODUCTS ETC	1	No Quantity			0		0		289618			0
S3	2016	2016	2016	2	0	2	Export	40	Austria	AUT	894	Zambia	ZMB								09	MISC.EDIBLE PRODUCTS ETC	1	No Quantity			0		0		15			4
S3	2016	2016	2016	2	0	2	Export	36	Australia	AUS	0	World	WLD								11	BEVERAGES	1	No Quantity							1947985629			0
S3	2016	2016	2016	2	0	2	Export	36	Australia	AUS	10	Antarctica	ATA								11	BEVERAGES	1	No Quantity							94293			0
S3	2016	2016	2016	2	0	2	Export	36	Australia	AUS	16	American Samoa	ASM								11	BEVERAGES	1	No Quantity							147106			0
S3	2016	2016	2016	2	0	2	Export	36	Australia	AUS	24	Angola	AGO								11	BEVERAGES	1	No Quantity							476628			0
S3	2016	2016	2016	2	0	2	Export	36	Australia	AUS	32	Argentina	ARG								11	BEVERAGES	1	No Quantity							14859			0
S3	2016	2016	2016	2	0	2	Export	36	Australia	AUS	40	Austria	AUT								11	BEVERAGES	1	No Quantity							117181			0
S3	2016	2016	2016	2	0	2	Export	36	Australia	AUS	44	Bahamas	BHS								11	BEVERAGES	1	No Quantity							251199			0
S3	2016	2016	2016	2	0	2	Export	36	Australia	AUS	48	Bahrain	BHR								11	BEVERAGES	1	No Quantity							143024			0
S3	2016	2016	2016	2	0	2	Export	36	Australia	AUS	50	Bangladesh	BGD								11	BEVERAGES	1	No Quantity							109435			0
S3	2016	2016	2016	2	0	2	Export	36	Australia	AUS	52	Barbados	BRB								11	BEVERAGES	1	No Quantity							292157			0
S3	2016	2016	2016	2	0	2	Export	36	Australia	AUS	56	Belgium	BEL								11	BEVERAGES	1	No Quantity							16349305			0
S3	2016	2016	2016	2	0	2	Export	36	Australia	AUS	60	Bermuda	BMU								11	BEVERAGES	1	No Quantity							184197			0
S3	2016	2016	2016	2	0	2	Export	36	Australia	AUS	76	Brazil	BRA								11	BEVERAGES	1	No Quantity							1337179			0
S3	2016	2016	2016	2	0	2	Export	36	Australia	AUS	90	Solomon Isds	SLB								11	BEVERAGES	1	No Quantity							898660			0
S3	2016	2016	2016	2	0	2	Export	36	Australia	AUS	92	Br. Virgin Isds	VGB								11	BEVERAGES	1	No Quantity							58570			0
S3	2016	2016	2016	2	0	2	Export	36	Australia	AUS	96	Brunei Darussalam	BRN								11	BEVERAGES	1	No Quantity							148898			0
S3	2016	2016	2016	2	0	2	Export	36	Australia	AUS	100	Bulgaria	BGR								11	BEVERAGES	1	No Quantity							24588			0
S3	2016	2016	2016	2	0	2	Export	36	Australia	AUS	104	Myanmar	MMR								11	BEVERAGES	1	No Quantity							770520			0
S3	2016	2016	2016	2	0	2	Export	36	Australia	AUS	116	Cambodia	KHM								11	BEVERAGES	1	No Quantity							866634			0
S3	2016	2016	2016	2	0	2	Export	36	Australia	AUS	124	Canada	CAN								11	BEVERAGES	1	No Quantity							145173741			0
S3	2016	2016	2016	2	0	2	Export	36	Australia	AUS	136	Cayman Isds	CYM								11	BEVERAGES	1	No Quantity							223380			0
S3	2016	2016	2016	2	0	2	Export	36	Australia	AUS	144	Sri Lanka	LKA								11	BEVERAGES	1	No Quantity							1044696			0
S3	2016	2016	2016	2	0	2	Export	36	Australia	AUS	152	Chile	CHL								11	BEVERAGES	1	No Quantity							111387			0
S3	2016	2016	2016	2	0	2	Export	36	Australia	AUS	156	China	CHN								11	BEVERAGES	1	No Quantity							389944433			0
S3	2016	2016	2016	2	0	2	Export	36	Australia	AUS	162	Christmas Isds	CXR								11	BEVERAGES	1	No Quantity							759377			0
S3	2016	2016	2016	2	0	2	Export	36	Australia	AUS	166	Cocos Isds	CCK								11	BEVERAGES	1	No Quantity							125519			0
S3	2016	2016	2016	2	0	2	Export	36	Australia	AUS	170	Colombia	COL								11	BEVERAGES	1	No Quantity							34823			0
S3	2016	2016	2016	2	0	2	Export	36	Australia	AUS	184	Cook Isds	COK								11	BEVERAGES	1	No Quantity							623143			0
S3	2016	2016	2016	2	0	2	Export	36	Australia	AUS	188	Costa Rica	CRI								11	BEVERAGES	1	No Quantity							99091			0
S3	2016	2016	2016	2	0	2	Export	36	Australia	AUS	192	Cuba	CUB								11	BEVERAGES	1	No Quantity							42881			0
S3	2016	2016	2016	2	0	2	Export	36	Australia	AUS	196	Cyprus	CYP								11	BEVERAGES	1	No Quantity							60660			0
S3	2016	2016	2016	2	0	2	Export	36	Australia	AUS	203	Czechia	CZE								11	BEVERAGES	1	No Quantity							25238			0
S3	2016	2016	2016	2	0	2	Export	36	Australia	AUS	208	Denmark	DNK								11	BEVERAGES	1	No Quantity							17763068			0
S3	2016	2016	2016	2	0	2	Export	36	Australia	AUS	212	Dominica	DMA								11	BEVERAGES	1	No Quantity							38424			0
S3	2016	2016	2016	2	0	2	Export	36	Australia	AUS	214	Dominican Rep.	DOM								11	BEVERAGES	1	No Quantity							108785			0
S3	2016	2016	2016	2	0	2	Export	36	Australia	AUS	233	Estonia	EST								11	BEVERAGES	1	No Quantity							299432			0
S3	2016	2016	2016	2	0	2	Export	36	Australia	AUS	242	Fiji	FJI								11	BEVERAGES	1	No Quantity							7005234			0
S3	2016	2016	2016	2	0	2	Export	36	Australia	AUS	246	Finland	FIN								11	BEVERAGES	1	No Quantity							11579970			0
S3	2016	2016	2016	2	0	2	Export	36	Australia	AUS	251	France	FRA								11	BEVERAGES	1	No Quantity							7906777			0
S3	2016	2016	2016	2	0	2	Export	36	Australia	AUS	258	French Polynesia	PYF								11	BEVERAGES	1	No Quantity							298456			0
S3	2016	2016	2016	2	0	2	Export	36	Australia	AUS	268	Georgia	GEO								11	BEVERAGES	1	No Quantity							27108			0
S3	2016	2016	2016	2	0	2	Export	36	Australia	AUS	276	Germany	DEU								11	BEVERAGES	1	No Quantity							21205567			0
S3	2016	2016	2016	2	0	2	Export	36	Australia	AUS	288	Ghana	GHA								11	BEVERAGES	1	No Quantity							324474			0
S3	2016	2016	2016	2	0	2	Export	36	Australia	AUS	296	Kiribati	KIR								11	BEVERAGES	1	No Quantity							83310			0
S3	2016	2016	2016	2	0	2	Export	36	Australia	AUS	300	Greece	GRC								11	BEVERAGES	1	No Quantity							63278			0
S3	2016	2016	2016	2	0	2	Export	36	Australia	AUS	316	Guam	GUM								11	BEVERAGES	1	No Quantity							184846			0
S3	2016	2016	2016	2	0	2	Export	36	Australia	AUS	328	Guyana	GUY								11	BEVERAGES	1	No Quantity							45573			0
S3	2016	2016	2016	2	0	2	Export	36	Australia	AUS	344	China, Hong Kong SAR	HKG								11	BEVERAGES	1	No Quantity							109057329			0
S3	2016	2016	2016	2	0	2	Export	36	Australia	AUS	348	Hungary	HUN								11	BEVERAGES	1	No Quantity							16206			0
S3	2016	2016	2016	2	0	2	Export	36	Australia	AUS	352	Iceland	ISL								11	BEVERAGES	1	No Quantity							116485			0
S3	2016	2016	2016	2	0	2	Export	36	Australia	AUS	360	Indonesia	IDN								11	BEVERAGES	1	No Quantity							3971788			0
S3	2016	2016	2016	2	0	2	Export	36	Australia	AUS	364	Iran	IRN								11	BEVERAGES	1	No Quantity							5371			0
S3	2016	2016	2016	2	0	2	Export	36	Australia	AUS	372	Ireland	IRL								11	BEVERAGES	1	No Quantity							11516431			0
S3	2016	2016	2016	2	0	2	Export	36	Australia	AUS	376	Israel	ISR								11	BEVERAGES	1	No Quantity							326310			0
S3	2016	2016	2016	2	0	2	Export	36	Australia	AUS	381	Italy	ITA								11	BEVERAGES	1	No Quantity							14412814			0
S3	2016	2016	2016	2	0	2	Export	36	Australia	AUS	388	Jamaica	JAM								11	BEVERAGES	1	No Quantity							308068			0
S3	2016	2016	2016	2	0	2	Export	36	Australia	AUS	392	Japan	JPN								11	BEVERAGES	1	No Quantity							35310937			0
S3	2016	2016	2016	2	0	2	Export	36	Australia	AUS	404	Kenya	KEN								11	BEVERAGES	1	No Quantity							182233			0
S3	2016	2016	2016	2	0	2	Export	36	Australia	AUS	410	Rep. of Korea	KOR								11	BEVERAGES	1	No Quantity							20170145			0
S3	2016	2016	2016	2	0	2	Export	36	Australia	AUS	414	Kuwait	KWT								11	BEVERAGES	1	No Quantity							70265			0
S3	2016	2016	2016	2	0	2	Export	36	Australia	AUS	418	Lao People's Dem. Rep.	LAO								11	BEVERAGES	1	No Quantity							46342			0
S3	2016	2016	2016	2	0	2	Export	36	Australia	AUS	422	Lebanon	LBN								11	BEVERAGES	1	No Quantity							10060			0
S3	2016	2016	2016	2	0	2	Export	36	Australia	AUS	428	Latvia	LVA								11	BEVERAGES	1	No Quantity							2758220			0
S3	2016	2016	2016	2	0	2	Export	36	Australia	AUS	440	Lithuania	LTU								11	BEVERAGES	1	No Quantity							303806			0
S3	2016	2016	2016	2	0	2	Export	36	Australia	AUS	446	China, Macao SAR	MAC								11	BEVERAGES	1	No Quantity							391384			0
S3	2016	2016	2016	2	0	2	Export	36	Australia	AUS	458	Malaysia	MYS								11	BEVERAGES	1	No Quantity							46598776			0
S3	2016	2016	2016	2	0	2	Export	36	Australia	AUS	462	Maldives	MDV								11	BEVERAGES	1	No Quantity							106076			0
S3	2016	2016	2016	2	0	2	Export	36	Australia	AUS	466	Mali	MLI								11	BEVERAGES	1	No Quantity							1047			0
S3	2016	2016	2016	2	0	2	Export	36	Australia	AUS	470	Malta	MLT								11	BEVERAGES	1	No Quantity							189251			0
S3	2016	2016	2016	2	0	2	Export	36	Australia	AUS	480	Mauritius	MUS								11	BEVERAGES	1	No Quantity							204197			0
S3	2016	2016	2016	2	0	2	Export	36	Australia	AUS	484	Mexico	MEX								11	BEVERAGES	1	No Quantity							2353006			0
S3	2016	2016	2016	2	0	2	Export	36	Australia	AUS	490	Other Asia, nes									11	BEVERAGES	1	No Quantity							18165152			0
S3	2016	2016	2016	2	0	2	Export	36	Australia	AUS	496	Mongolia	MNG								11	BEVERAGES	1	No Quantity							83889			0
S3	2016	2016	2016	2	0	2	Export	36	Australia	AUS	512	Oman	OMN								11	BEVERAGES	1	No Quantity							157785			0
S3	2016	2016	2016	2	0	2	Export	36	Australia	AUS	520	Nauru	NRU								11	BEVERAGES	1	No Quantity							911452			0
S3	2016	2016	2016	2	0	2	Export	36	Australia	AUS	524	Nepal	NPL								11	BEVERAGES	1	No Quantity							287482			0
S3	2016	2016	2016	2	0	2	Export	36	Australia	AUS	528	Netherlands	NLD								11	BEVERAGES	1	No Quantity							43751240			0
S3	2016	2016	2016	2	0	2	Export	36	Australia	AUS	531	Curaçao	CUW								11	BEVERAGES	1	No Quantity							131327			0
S3	2016	2016	2016	2	0	2	Export	36	Australia	AUS	540	New Caledonia	NCL								11	BEVERAGES	1	No Quantity							1772736			0
S3	2016	2016	2016	2	0	2	Export	36	Australia	AUS	548	Vanuatu	VUT								11	BEVERAGES	1	No Quantity							3424004			0
S3	2016	2016	2016	2	0	2	Export	36	Australia	AUS	554	New Zealand	NZL								11	BEVERAGES	1	No Quantity							121973744			0
S3	2016	2016	2016	2	0	2	Export	36	Australia	AUS	566	Nigeria	NGA								11	BEVERAGES	1	No Quantity							411892			0
S3	2016	2016	2016	2	0	2	Export	36	Australia	AUS	570	Niue	NIU								11	BEVERAGES	1	No Quantity							50028			0
S3	2016	2016	2016	2	0	2	Export	36	Australia	AUS	574	Norfolk Isds	NFK								11	BEVERAGES	1	No Quantity							440638			0
S3	2016	2016	2016	2	0	2	Export	36	Australia	AUS	579	Norway	NOR								11	BEVERAGES	1	No Quantity							4344185			0
S3	2016	2016	2016	2	0	2	Export	36	Australia	AUS	580	N. Mariana Isds	MNP								11	BEVERAGES	1	No Quantity							26861			0
S3	2016	2016	2016	2	0	2	Export	36	Australia	AUS	583	FS Micronesia	FSM								11	BEVERAGES	1	No Quantity							34855			0
S3	2016	2016	2016	2	0	2	Export	36	Australia	AUS	584	Marshall Isds	MHL								11	BEVERAGES	1	No Quantity							31686			0
S3	2016	2016	2016	2	0	2	Export	36	Australia	AUS	585	Palau	PLW								11	BEVERAGES	1	No Quantity							5437			0
S3	2016	2016	2016	2	0	2	Export	36	Australia	AUS	586	Pakistan	PAK								11	BEVERAGES	1	No Quantity							12949			0
S3	2016	2016	2016	2	0	2	Export	36	Australia	AUS	591	Panama	PAN								11	BEVERAGES	1	No Quantity							168784			0
S3	2016	2016	2016	2	0	2	Export	36	Australia	AUS	598	Papua New Guinea	PNG								11	BEVERAGES	1	No Quantity							8490182			0
S3	2016	2016	2016	2	0	2	Export	36	Australia	AUS	604	Peru	PER								11	BEVERAGES	1	No Quantity							88743			0
S3	2016	2016	2016	2	0	2	Export	36	Australia	AUS	608	Philippines	PHL								11	BEVERAGES	1	No Quantity							6297672			0
S3	2016	2016	2016	2	0	2	Export	36	Australia	AUS	612	Pitcairn	PCN								11	BEVERAGES	1	No Quantity							1493			0
S3	2016	2016	2016	2	0	2	Export	36	Australia	AUS	616	Poland	POL								11	BEVERAGES	1	No Quantity							2289842			0
S3	2016	2016	2016	2	0	2	Export	36	Australia	AUS	620	Portugal	PRT								11	BEVERAGES	1	No Quantity							16296			0
S3	2016	2016	2016	2	0	2	Export	36	Australia	AUS	626	Timor-Leste	TLS								11	BEVERAGES	1	No Quantity							429405			0
S3	2016	2016	2016	2	0	2	Export	36	Australia	AUS	634	Qatar	QAT								11	BEVERAGES	1	No Quantity							618794			0
S3	2016	2016	2016	2	0	2	Export	36	Australia	AUS	642	Romania	ROU								11	BEVERAGES	1	No Quantity							70181			0
S3	2016	2016	2016	2	0	2	Export	36	Australia	AUS	643	Russian Federation	RUS								11	BEVERAGES	1	No Quantity							679472			0
S3	2016	2016	2016	2	0	2	Export	36	Australia	AUS	654	Saint Helena	SHN								11	BEVERAGES	1	No Quantity							414746			0
S3	2016	2016	2016	2	0	2	Export	36	Australia	AUS	682	Saudi Arabia	SAU								11	BEVERAGES	1	No Quantity							290521			0
S3	2016	2016	2016	2	0	2	Export	36	Australia	AUS	688	Serbia	SRB								11	BEVERAGES	1	No Quantity							11697			0
S3	2016	2016	2016	2	0	2	Export	36	Australia	AUS	690	Seychelles	SYC								11	BEVERAGES	1	No Quantity							22391			0
S3	2016	2016	2016	2	0	2	Export	36	Australia	AUS	694	Sierra Leone	SLE								11	BEVERAGES	1	No Quantity							31822			0
S3	2016	2016	2016	2	0	2	Export	36	Australia	AUS	699	India	IND								11	BEVERAGES	1	No Quantity							3342462			0
S3	2016	2016	2016	2	0	2	Export	36	Australia	AUS	702	Singapore	SGP								11	BEVERAGES	1	No Quantity							58257998			0
S3	2016	2016	2016	2	0	2	Export	36	Australia	AUS	704	Viet Nam	VNM								11	BEVERAGES	1	No Quantity							47625894			0
S3	2016	2016	2016	2	0	2	Export	36	Australia	AUS	705	Slovenia	SVN								11	BEVERAGES	1	No Quantity							152951			0
S3	2016	2016	2016	2	0	2	Export	36	Australia	AUS	706	Somalia	SOM								11	BEVERAGES	1	No Quantity							2948			0
S3	2016	2016	2016	2	0	2	Export	36	Australia	AUS	710	South Africa	ZAF								11	BEVERAGES	1	No Quantity							8157597			0
S3	2016	2016	2016	2	0	2	Export	36	Australia	AUS	724	Spain	ESP								11	BEVERAGES	1	No Quantity							2600585			0
S3	2016	2016	2016	2	0	2	Export	36	Australia	AUS	740	Suriname	SUR								11	BEVERAGES	1	No Quantity							52068			0
[truncated: 12,932 more rows]
