# Supplementary material for: Core-periphery structure in sectoral international trade networks: A new approach to an old theory
Source: PLoS One. 2020 Apr 2;15(4):e0229547. doi: 10.1371/journal.pone.0229547 (PMC7117750; doi:10.1371/journal.pone.0229547)
Supplement: S7 File — (ZIP) [file pone.0229547.s007.zip › S7_File/RawData 2016/comtrade (40).csv]

Classification	Year	Period	Period Desc.	Aggregate Level	Is Leaf Code	Trade Flow Code	Trade Flow	Reporter Code	Reporter	Reporter ISO	Partner Code	Partner	Partner ISO	2nd Partner Code	2nd Partner	2nd Partner ISO	Customs Proc. Code	Customs	Mode of Transport Code	Mode of Transport	Commodity Code	Commodity	Qty Unit Code	Qty Unit	Qty	Alt Qty Unit Code	Alt Qty Unit	Alt Qty	Netweight (kg)	Gross weight (kg)	Trade Value (US$)	CIF Trade Value (US$)	FOB Trade Value (US$)	Flag
S3	2016	2016	2016	2	0	2	Export	440	Lithuania	LTU	0	World	WLD								00	LIVE ANIMALS	1	No Quantity							83463756			0
S3	2016	2016	2016	2	0	2	Export	440	Lithuania	LTU	51	Armenia	ARM								00	LIVE ANIMALS	1	No Quantity							459467			0
S3	2016	2016	2016	2	0	2	Export	440	Lithuania	LTU	112	Belarus	BLR								00	LIVE ANIMALS	1	No Quantity							1486078			0
S3	2016	2016	2016	2	0	2	Export	440	Lithuania	LTU	124	Canada	CAN								00	LIVE ANIMALS	1	No Quantity							899			0
S3	2016	2016	2016	2	0	2	Export	440	Lithuania	LTU	208	Denmark	DNK								00	LIVE ANIMALS	1	No Quantity							194594			0
S3	2016	2016	2016	2	0	2	Export	440	Lithuania	LTU	233	Estonia	EST								00	LIVE ANIMALS	1	No Quantity							86581			0
S3	2016	2016	2016	2	0	2	Export	440	Lithuania	LTU	251	France	FRA								00	LIVE ANIMALS	1	No Quantity							28722			0
S3	2016	2016	2016	2	0	2	Export	440	Lithuania	LTU	268	Georgia	GEO								00	LIVE ANIMALS	1	No Quantity							25586			0
S3	2016	2016	2016	2	0	2	Export	440	Lithuania	LTU	276	Germany	DEU								00	LIVE ANIMALS	1	No Quantity							68071			0
S3	2016	2016	2016	2	0	2	Export	440	Lithuania	LTU	344	China, Hong Kong SAR	HKG								00	LIVE ANIMALS	1	No Quantity							496			0
S3	2016	2016	2016	2	0	2	Export	440	Lithuania	LTU	348	Hungary	HUN								00	LIVE ANIMALS	1	No Quantity							513129			0
S3	2016	2016	2016	2	0	2	Export	440	Lithuania	LTU	376	Israel	ISR								00	LIVE ANIMALS	1	No Quantity							2917052			0
S3	2016	2016	2016	2	0	2	Export	440	Lithuania	LTU	381	Italy	ITA								00	LIVE ANIMALS	1	No Quantity							8474217			0
S3	2016	2016	2016	2	0	2	Export	440	Lithuania	LTU	398	Kazakhstan	KAZ								00	LIVE ANIMALS	1	No Quantity							46621			0
S3	2016	2016	2016	2	0	2	Export	440	Lithuania	LTU	410	Rep. of Korea	KOR								00	LIVE ANIMALS	1	No Quantity							10648			0
S3	2016	2016	2016	2	0	2	Export	440	Lithuania	LTU	428	Latvia	LVA								00	LIVE ANIMALS	1	No Quantity							7179056			0
S3	2016	2016	2016	2	0	2	Export	440	Lithuania	LTU	434	Libya	LBY								00	LIVE ANIMALS	1	No Quantity							99			0
S3	2016	2016	2016	2	0	2	Export	440	Lithuania	LTU	458	Malaysia	MYS								00	LIVE ANIMALS	1	No Quantity							1743			0
S3	2016	2016	2016	2	0	2	Export	440	Lithuania	LTU	484	Mexico	MEX								00	LIVE ANIMALS	1	No Quantity							2268			0
S3	2016	2016	2016	2	0	2	Export	440	Lithuania	LTU	528	Netherlands	NLD								00	LIVE ANIMALS	1	No Quantity							2206631			0
S3	2016	2016	2016	2	0	2	Export	440	Lithuania	LTU	616	Poland	POL								00	LIVE ANIMALS	1	No Quantity							54007864			0
S3	2016	2016	2016	2	0	2	Export	440	Lithuania	LTU	642	Romania	ROU								00	LIVE ANIMALS	1	No Quantity							550587			0
S3	2016	2016	2016	2	0	2	Export	440	Lithuania	LTU	643	Russian Federation	RUS								00	LIVE ANIMALS	1	No Quantity							206639			0
S3	2016	2016	2016	2	0	2	Export	440	Lithuania	LTU	710	South Africa	ZAF								00	LIVE ANIMALS	1	No Quantity							2079			0
S3	2016	2016	2016	2	0	2	Export	440	Lithuania	LTU	724	Spain	ESP								00	LIVE ANIMALS	1	No Quantity							3522214			0
S3	2016	2016	2016	2	0	2	Export	440	Lithuania	LTU	757	Switzerland	CHE								00	LIVE ANIMALS	1	No Quantity							31812			0
S3	2016	2016	2016	2	0	2	Export	440	Lithuania	LTU	762	Tajikistan	TJK								00	LIVE ANIMALS	1	No Quantity							7824			0
S3	2016	2016	2016	2	0	2	Export	440	Lithuania	LTU	764	Thailand	THA								00	LIVE ANIMALS	1	No Quantity							224			0
S3	2016	2016	2016	2	0	2	Export	440	Lithuania	LTU	784	United Arab Emirates	ARE								00	LIVE ANIMALS	1	No Quantity							20			0
S3	2016	2016	2016	2	0	2	Export	440	Lithuania	LTU	792	Turkey	TUR								00	LIVE ANIMALS	1	No Quantity							1258650			0
S3	2016	2016	2016	2	0	2	Export	440	Lithuania	LTU	804	Ukraine	UKR								00	LIVE ANIMALS	1	No Quantity							144792			0
S3	2016	2016	2016	2	0	2	Export	440	Lithuania	LTU	842	USA	USA								00	LIVE ANIMALS	1	No Quantity							29093			0
S3	2016	2016	2016	2	0	2	Export	442	Luxembourg	LUX	0	World	WLD								00	LIVE ANIMALS	1	No Quantity							36107398			0
S3	2016	2016	2016	2	0	2	Export	442	Luxembourg	LUX	56	Belgium	BEL								00	LIVE ANIMALS	1	No Quantity							15861214			0
S3	2016	2016	2016	2	0	2	Export	442	Luxembourg	LUX	208	Denmark	DNK								00	LIVE ANIMALS	1	No Quantity							2410671			0
S3	2016	2016	2016	2	0	2	Export	442	Luxembourg	LUX	251	France	FRA								00	LIVE ANIMALS	1	No Quantity							889386			0
S3	2016	2016	2016	2	0	2	Export	442	Luxembourg	LUX	276	Germany	DEU								00	LIVE ANIMALS	1	No Quantity							11085156			0
S3	2016	2016	2016	2	0	2	Export	442	Luxembourg	LUX	381	Italy	ITA								00	LIVE ANIMALS	1	No Quantity							1034708			0
S3	2016	2016	2016	2	0	2	Export	442	Luxembourg	LUX	528	Netherlands	NLD								00	LIVE ANIMALS	1	No Quantity							3998937			0
S3	2016	2016	2016	2	0	2	Export	442	Luxembourg	LUX	616	Poland	POL								00	LIVE ANIMALS	1	No Quantity							136475			0
S3	2016	2016	2016	2	0	2	Export	442	Luxembourg	LUX	620	Portugal	PRT								00	LIVE ANIMALS	1	No Quantity							262982			0
S3	2016	2016	2016	2	0	2	Export	442	Luxembourg	LUX	724	Spain	ESP								00	LIVE ANIMALS	1	No Quantity							47885			0
S3	2016	2016	2016	2	0	2	Export	442	Luxembourg	LUX	826	United Kingdom	GBR								00	LIVE ANIMALS	1	No Quantity							379984			0
S3	2016	2016	2016	2	0	2	Export	440	Lithuania	LTU	0	World	WLD								01	MEAT, MEAT PREPARATIONS	1	No Quantity							273765504			0
S3	2016	2016	2016	2	0	2	Export	440	Lithuania	LTU	4	Afghanistan	AFG								01	MEAT, MEAT PREPARATIONS	1	No Quantity							1096544			0
S3	2016	2016	2016	2	0	2	Export	440	Lithuania	LTU	31	Azerbaijan	AZE								01	MEAT, MEAT PREPARATIONS	1	No Quantity							65477			0
S3	2016	2016	2016	2	0	2	Export	440	Lithuania	LTU	40	Austria	AUT								01	MEAT, MEAT PREPARATIONS	1	No Quantity							1652797			0
S3	2016	2016	2016	2	0	2	Export	440	Lithuania	LTU	51	Armenia	ARM								01	MEAT, MEAT PREPARATIONS	1	No Quantity							3557			0
S3	2016	2016	2016	2	0	2	Export	440	Lithuania	LTU	56	Belgium	BEL								01	MEAT, MEAT PREPARATIONS	1	No Quantity							1073521			0
S3	2016	2016	2016	2	0	2	Export	440	Lithuania	LTU	100	Bulgaria	BGR								01	MEAT, MEAT PREPARATIONS	1	No Quantity							124342			0
S3	2016	2016	2016	2	0	2	Export	440	Lithuania	LTU	112	Belarus	BLR								01	MEAT, MEAT PREPARATIONS	1	No Quantity							2590559			0
S3	2016	2016	2016	2	0	2	Export	440	Lithuania	LTU	156	China	CHN								01	MEAT, MEAT PREPARATIONS	1	No Quantity							906114			0
S3	2016	2016	2016	2	0	2	Export	440	Lithuania	LTU	191	Croatia	HRV								01	MEAT, MEAT PREPARATIONS	1	No Quantity							3115980			0
S3	2016	2016	2016	2	0	2	Export	440	Lithuania	LTU	196	Cyprus	CYP								01	MEAT, MEAT PREPARATIONS	1	No Quantity							1802471			0
S3	2016	2016	2016	2	0	2	Export	440	Lithuania	LTU	203	Czechia	CZE								01	MEAT, MEAT PREPARATIONS	1	No Quantity							1679049			0
S3	2016	2016	2016	2	0	2	Export	440	Lithuania	LTU	208	Denmark	DNK								01	MEAT, MEAT PREPARATIONS	1	No Quantity							15218150			0
S3	2016	2016	2016	2	0	2	Export	440	Lithuania	LTU	233	Estonia	EST								01	MEAT, MEAT PREPARATIONS	1	No Quantity							29852045			0
S3	2016	2016	2016	2	0	2	Export	440	Lithuania	LTU	246	Finland	FIN								01	MEAT, MEAT PREPARATIONS	1	No Quantity							5565561			0
S3	2016	2016	2016	2	0	2	Export	440	Lithuania	LTU	251	France	FRA								01	MEAT, MEAT PREPARATIONS	1	No Quantity							16768370			0
S3	2016	2016	2016	2	0	2	Export	440	Lithuania	LTU	268	Georgia	GEO								01	MEAT, MEAT PREPARATIONS	1	No Quantity							421819			0
S3	2016	2016	2016	2	0	2	Export	440	Lithuania	LTU	276	Germany	DEU								01	MEAT, MEAT PREPARATIONS	1	No Quantity							5287114			0
S3	2016	2016	2016	2	0	2	Export	440	Lithuania	LTU	288	Ghana	GHA								01	MEAT, MEAT PREPARATIONS	1	No Quantity							15393			0
S3	2016	2016	2016	2	0	2	Export	440	Lithuania	LTU	300	Greece	GRC								01	MEAT, MEAT PREPARATIONS	1	No Quantity							583114			0
S3	2016	2016	2016	2	0	2	Export	440	Lithuania	LTU	324	Guinea	GIN								01	MEAT, MEAT PREPARATIONS	1	No Quantity							157758			0
S3	2016	2016	2016	2	0	2	Export	440	Lithuania	LTU	332	Haiti	HTI								01	MEAT, MEAT PREPARATIONS	1	No Quantity							124580			0
S3	2016	2016	2016	2	0	2	Export	440	Lithuania	LTU	344	China, Hong Kong SAR	HKG								01	MEAT, MEAT PREPARATIONS	1	No Quantity							3870458			0
S3	2016	2016	2016	2	0	2	Export	440	Lithuania	LTU	348	Hungary	HUN								01	MEAT, MEAT PREPARATIONS	1	No Quantity							310591			0
S3	2016	2016	2016	2	0	2	Export	440	Lithuania	LTU	352	Iceland	ISL								01	MEAT, MEAT PREPARATIONS	1	No Quantity							348694			0
S3	2016	2016	2016	2	0	2	Export	440	Lithuania	LTU	372	Ireland	IRL								01	MEAT, MEAT PREPARATIONS	1	No Quantity							2045947			0
S3	2016	2016	2016	2	0	2	Export	440	Lithuania	LTU	381	Italy	ITA								01	MEAT, MEAT PREPARATIONS	1	No Quantity							23189873			0
S3	2016	2016	2016	2	0	2	Export	440	Lithuania	LTU	384	Côte d'Ivoire	CIV								01	MEAT, MEAT PREPARATIONS	1	No Quantity							97229			0
S3	2016	2016	2016	2	0	2	Export	440	Lithuania	LTU	392	Japan	JPN								01	MEAT, MEAT PREPARATIONS	1	No Quantity							3621			0
S3	2016	2016	2016	2	0	2	Export	440	Lithuania	LTU	398	Kazakhstan	KAZ								01	MEAT, MEAT PREPARATIONS	1	No Quantity							2941968			0
S3	2016	2016	2016	2	0	2	Export	440	Lithuania	LTU	422	Lebanon	LBN								01	MEAT, MEAT PREPARATIONS	1	No Quantity							40993			0
S3	2016	2016	2016	2	0	2	Export	440	Lithuania	LTU	428	Latvia	LVA								01	MEAT, MEAT PREPARATIONS	1	No Quantity							41717742			0
S3	2016	2016	2016	2	0	2	Export	440	Lithuania	LTU	430	Liberia	LBR								01	MEAT, MEAT PREPARATIONS	1	No Quantity							145650			0
S3	2016	2016	2016	2	0	2	Export	440	Lithuania	LTU	470	Malta	MLT								01	MEAT, MEAT PREPARATIONS	1	No Quantity							45465			0
S3	2016	2016	2016	2	0	2	Export	440	Lithuania	LTU	499	Montenegro	MNE								01	MEAT, MEAT PREPARATIONS	1	No Quantity							46622			0
S3	2016	2016	2016	2	0	2	Export	440	Lithuania	LTU	528	Netherlands	NLD								01	MEAT, MEAT PREPARATIONS	1	No Quantity							48198148			0
S3	2016	2016	2016	2	0	2	Export	440	Lithuania	LTU	579	Norway	NOR								01	MEAT, MEAT PREPARATIONS	1	No Quantity							2526669			0
S3	2016	2016	2016	2	0	2	Export	440	Lithuania	LTU	616	Poland	POL								01	MEAT, MEAT PREPARATIONS	1	No Quantity							12036487			0
S3	2016	2016	2016	2	0	2	Export	440	Lithuania	LTU	620	Portugal	PRT								01	MEAT, MEAT PREPARATIONS	1	No Quantity							1205614			0
S3	2016	2016	2016	2	0	2	Export	440	Lithuania	LTU	642	Romania	ROU								01	MEAT, MEAT PREPARATIONS	1	No Quantity							1559519			0
S3	2016	2016	2016	2	0	2	Export	440	Lithuania	LTU	643	Russian Federation	RUS								01	MEAT, MEAT PREPARATIONS	1	No Quantity							2896229			0
S3	2016	2016	2016	2	0	2	Export	440	Lithuania	LTU	686	Senegal	SEN								01	MEAT, MEAT PREPARATIONS	1	No Quantity							68101			0
S3	2016	2016	2016	2	0	2	Export	440	Lithuania	LTU	688	Serbia	SRB								01	MEAT, MEAT PREPARATIONS	1	No Quantity							127102			0
S3	2016	2016	2016	2	0	2	Export	440	Lithuania	LTU	703	Slovakia	SVK								01	MEAT, MEAT PREPARATIONS	1	No Quantity							28674			0
S3	2016	2016	2016	2	0	2	Export	440	Lithuania	LTU	704	Viet Nam	VNM								01	MEAT, MEAT PREPARATIONS	1	No Quantity							2232527			0
S3	2016	2016	2016	2	0	2	Export	440	Lithuania	LTU	705	Slovenia	SVN								01	MEAT, MEAT PREPARATIONS	1	No Quantity							3958082			0
S3	2016	2016	2016	2	0	2	Export	440	Lithuania	LTU	706	Somalia	SOM								01	MEAT, MEAT PREPARATIONS	1	No Quantity							11317			0
S3	2016	2016	2016	2	0	2	Export	440	Lithuania	LTU	724	Spain	ESP								01	MEAT, MEAT PREPARATIONS	1	No Quantity							940120			0
S3	2016	2016	2016	2	0	2	Export	440	Lithuania	LTU	752	Sweden	SWE								01	MEAT, MEAT PREPARATIONS	1	No Quantity							15139122			0
S3	2016	2016	2016	2	0	2	Export	440	Lithuania	LTU	757	Switzerland	CHE								01	MEAT, MEAT PREPARATIONS	1	No Quantity							488409			0
S3	2016	2016	2016	2	0	2	Export	440	Lithuania	LTU	795	Turkmenistan	TKM								01	MEAT, MEAT PREPARATIONS	1	No Quantity							7070			0
S3	2016	2016	2016	2	0	2	Export	440	Lithuania	LTU	804	Ukraine	UKR								01	MEAT, MEAT PREPARATIONS	1	No Quantity							3268769			0
S3	2016	2016	2016	2	0	2	Export	440	Lithuania	LTU	807	North Macedonia	MKD								01	MEAT, MEAT PREPARATIONS	1	No Quantity							549652			0
S3	2016	2016	2016	2	0	2	Export	440	Lithuania	LTU	818	Egypt	EGY								01	MEAT, MEAT PREPARATIONS	1	No Quantity							84940			0
S3	2016	2016	2016	2	0	2	Export	440	Lithuania	LTU	826	United Kingdom	GBR								01	MEAT, MEAT PREPARATIONS	1	No Quantity							15185520			0
S3	2016	2016	2016	2	0	2	Export	440	Lithuania	LTU	842	USA	USA								01	MEAT, MEAT PREPARATIONS	1	No Quantity							232798			0
S3	2016	2016	2016	2	0	2	Export	440	Lithuania	LTU	860	Uzbekistan	UZB								01	MEAT, MEAT PREPARATIONS	1	No Quantity							111467			0
S3	2016	2016	2016	2	0	2	Export	442	Luxembourg	LUX	0	World	WLD								01	MEAT, MEAT PREPARATIONS	1	No Quantity							38772465			0
S3	2016	2016	2016	2	0	2	Export	442	Luxembourg	LUX	31	Azerbaijan	AZE								01	MEAT, MEAT PREPARATIONS	1	No Quantity							327042			0
S3	2016	2016	2016	2	0	2	Export	442	Luxembourg	LUX	40	Austria	AUT								01	MEAT, MEAT PREPARATIONS	1	No Quantity							4054			0
S3	2016	2016	2016	2	0	2	Export	442	Luxembourg	LUX	56	Belgium	BEL								01	MEAT, MEAT PREPARATIONS	1	No Quantity							13559077			0
S3	2016	2016	2016	2	0	2	Export	442	Luxembourg	LUX	180	Dem. Rep. of the Congo	COD								01	MEAT, MEAT PREPARATIONS	1	No Quantity							28699			0
S3	2016	2016	2016	2	0	2	Export	442	Luxembourg	LUX	191	Croatia	HRV								01	MEAT, MEAT PREPARATIONS	1	No Quantity							84			0
S3	2016	2016	2016	2	0	2	Export	442	Luxembourg	LUX	203	Czechia	CZE								01	MEAT, MEAT PREPARATIONS	1	No Quantity							15			0
S3	2016	2016	2016	2	0	2	Export	442	Luxembourg	LUX	208	Denmark	DNK								01	MEAT, MEAT PREPARATIONS	1	No Quantity							6086			0
S3	2016	2016	2016	2	0	2	Export	442	Luxembourg	LUX	251	France	FRA								01	MEAT, MEAT PREPARATIONS	1	No Quantity							14159881			0
S3	2016	2016	2016	2	0	2	Export	442	Luxembourg	LUX	268	Georgia	GEO								01	MEAT, MEAT PREPARATIONS	1	No Quantity							1276			0
S3	2016	2016	2016	2	0	2	Export	442	Luxembourg	LUX	276	Germany	DEU								01	MEAT, MEAT PREPARATIONS	1	No Quantity							10266494			0
S3	2016	2016	2016	2	0	2	Export	442	Luxembourg	LUX	288	Ghana	GHA								01	MEAT, MEAT PREPARATIONS	1	No Quantity							75247			0
S3	2016	2016	2016	2	0	2	Export	442	Luxembourg	LUX	300	Greece	GRC								01	MEAT, MEAT PREPARATIONS	1	No Quantity							3445			0
S3	2016	2016	2016	2	0	2	Export	442	Luxembourg	LUX	372	Ireland	IRL								01	MEAT, MEAT PREPARATIONS	1	No Quantity							16686			0
S3	2016	2016	2016	2	0	2	Export	442	Luxembourg	LUX	381	Italy	ITA								01	MEAT, MEAT PREPARATIONS	1	No Quantity							37575			0
S3	2016	2016	2016	2	0	2	Export	442	Luxembourg	LUX	512	Oman	OMN								01	MEAT, MEAT PREPARATIONS	1	No Quantity							180			0
S3	2016	2016	2016	2	0	2	Export	442	Luxembourg	LUX	528	Netherlands	NLD								01	MEAT, MEAT PREPARATIONS	1	No Quantity							200537			0
S3	2016	2016	2016	2	0	2	Export	442	Luxembourg	LUX	566	Nigeria	NGA								01	MEAT, MEAT PREPARATIONS	1	No Quantity							7694			0
S3	2016	2016	2016	2	0	2	Export	442	Luxembourg	LUX	616	Poland	POL								01	MEAT, MEAT PREPARATIONS	1	No Quantity							21			0
S3	2016	2016	2016	2	0	2	Export	442	Luxembourg	LUX	620	Portugal	PRT								01	MEAT, MEAT PREPARATIONS	1	No Quantity							28186			0
S3	2016	2016	2016	2	0	2	Export	442	Luxembourg	LUX	642	Romania	ROU								01	MEAT, MEAT PREPARATIONS	1	No Quantity							16004			0
S3	2016	2016	2016	2	0	2	Export	442	Luxembourg	LUX	705	Slovenia	SVN								01	MEAT, MEAT PREPARATIONS	1	No Quantity							354			0
S3	2016	2016	2016	2	0	2	Export	442	Luxembourg	LUX	724	Spain	ESP								01	MEAT, MEAT PREPARATIONS	1	No Quantity							3730			0
S3	2016	2016	2016	2	0	2	Export	442	Luxembourg	LUX	757	Switzerland	CHE								01	MEAT, MEAT PREPARATIONS	1	No Quantity							18602			0
S3	2016	2016	2016	2	0	2	Export	442	Luxembourg	LUX	826	United Kingdom	GBR								01	MEAT, MEAT PREPARATIONS	1	No Quantity							176			0
S3	2016	2016	2016	2	0	2	Export	442	Luxembourg	LUX	899	Areas, nes									01	MEAT, MEAT PREPARATIONS	1	No Quantity							11320			0
S3	2016	2016	2016	2	0	2	Export	440	Lithuania	LTU	0	World	WLD								02	DAIRY PRODUCTS,BIRD EGGS	1	No Quantity							504782712			0
S3	2016	2016	2016	2	0	2	Export	440	Lithuania	LTU	4	Afghanistan	AFG								02	DAIRY PRODUCTS,BIRD EGGS	1	No Quantity							133047			0
S3	2016	2016	2016	2	0	2	Export	440	Lithuania	LTU	8	Albania	ALB								02	DAIRY PRODUCTS,BIRD EGGS	1	No Quantity							137524			0
S3	2016	2016	2016	2	0	2	Export	440	Lithuania	LTU	31	Azerbaijan	AZE								02	DAIRY PRODUCTS,BIRD EGGS	1	No Quantity							2230930			0
S3	2016	2016	2016	2	0	2	Export	440	Lithuania	LTU	36	Australia	AUS								02	DAIRY PRODUCTS,BIRD EGGS	1	No Quantity							244924			0
S3	2016	2016	2016	2	0	2	Export	440	Lithuania	LTU	40	Austria	AUT								02	DAIRY PRODUCTS,BIRD EGGS	1	No Quantity							357709			0
S3	2016	2016	2016	2	0	2	Export	440	Lithuania	LTU	50	Bangladesh	BGD								02	DAIRY PRODUCTS,BIRD EGGS	1	No Quantity							1304714			0
S3	2016	2016	2016	2	0	2	Export	440	Lithuania	LTU	51	Armenia	ARM								02	DAIRY PRODUCTS,BIRD EGGS	1	No Quantity							2533877			0
S3	2016	2016	2016	2	0	2	Export	440	Lithuania	LTU	56	Belgium	BEL								02	DAIRY PRODUCTS,BIRD EGGS	1	No Quantity							471722			0
S3	2016	2016	2016	2	0	2	Export	440	Lithuania	LTU	70	Bosnia Herzegovina	BIH								02	DAIRY PRODUCTS,BIRD EGGS	1	No Quantity							56147			0
S3	2016	2016	2016	2	0	2	Export	440	Lithuania	LTU	100	Bulgaria	BGR								02	DAIRY PRODUCTS,BIRD EGGS	1	No Quantity							3129295			0
S3	2016	2016	2016	2	0	2	Export	440	Lithuania	LTU	112	Belarus	BLR								02	DAIRY PRODUCTS,BIRD EGGS	1	No Quantity							1404215			0
S3	2016	2016	2016	2	0	2	Export	440	Lithuania	LTU	124	Canada	CAN								02	DAIRY PRODUCTS,BIRD EGGS	1	No Quantity							109956			0
S3	2016	2016	2016	2	0	2	Export	440	Lithuania	LTU	188	Costa Rica	CRI								02	DAIRY PRODUCTS,BIRD EGGS	1	No Quantity							212658			0
S3	2016	2016	2016	2	0	2	Export	440	Lithuania	LTU	191	Croatia	HRV								02	DAIRY PRODUCTS,BIRD EGGS	1	No Quantity							2759167			0
S3	2016	2016	2016	2	0	2	Export	440	Lithuania	LTU	192	Cuba	CUB								02	DAIRY PRODUCTS,BIRD EGGS	1	No Quantity							1122487			0
S3	2016	2016	2016	2	0	2	Export	440	Lithuania	LTU	196	Cyprus	CYP								02	DAIRY PRODUCTS,BIRD EGGS	1	No Quantity							688765			0
S3	2016	2016	2016	2	0	2	Export	440	Lithuania	LTU	203	Czechia	CZE								02	DAIRY PRODUCTS,BIRD EGGS	1	No Quantity							3523759			0
S3	2016	2016	2016	2	0	2	Export	440	Lithuania	LTU	208	Denmark	DNK								02	DAIRY PRODUCTS,BIRD EGGS	1	No Quantity							2212314			0
S3	2016	2016	2016	2	0	2	Export	440	Lithuania	LTU	233	Estonia	EST								02	DAIRY PRODUCTS,BIRD EGGS	1	No Quantity							20899533			0
S3	2016	2016	2016	2	0	2	Export	440	Lithuania	LTU	246	Finland	FIN								02	DAIRY PRODUCTS,BIRD EGGS	1	No Quantity							2994908			0
S3	2016	2016	2016	2	0	2	Export	440	Lithuania	LTU	251	France	FRA								02	DAIRY PRODUCTS,BIRD EGGS	1	No Quantity							2537580			0
S3	2016	2016	2016	2	0	2	Export	440	Lithuania	LTU	268	Georgia	GEO								02	DAIRY PRODUCTS,BIRD EGGS	1	No Quantity							6895283			0
S3	2016	2016	2016	2	0	2	Export	440	Lithuania	LTU	270	Gambia	GMB								02	DAIRY PRODUCTS,BIRD EGGS	1	No Quantity							3885			0
S3	2016	2016	2016	2	0	2	Export	440	Lithuania	LTU	276	Germany	DEU								02	DAIRY PRODUCTS,BIRD EGGS	1	No Quantity							51270716			0
S3	2016	2016	2016	2	0	2	Export	440	Lithuania	LTU	288	Ghana	GHA								02	DAIRY PRODUCTS,BIRD EGGS	1	No Quantity							54608			0
S3	2016	2016	2016	2	0	2	Export	440	Lithuania	LTU	300	Greece	GRC								02	DAIRY PRODUCTS,BIRD EGGS	1	No Quantity							359373			0
S3	2016	2016	2016	2	0	2	Export	440	Lithuania	LTU	308	Grenada	GRD								02	DAIRY PRODUCTS,BIRD EGGS	1	No Quantity							98438			0
S3	2016	2016	2016	2	0	2	Export	440	Lithuania	LTU	344	China, Hong Kong SAR	HKG								02	DAIRY PRODUCTS,BIRD EGGS	1	No Quantity							1952852			0
S3	2016	2016	2016	2	0	2	Export	440	Lithuania	LTU	348	Hungary	HUN								02	DAIRY PRODUCTS,BIRD EGGS	1	No Quantity							1097106			0
S3	2016	2016	2016	2	0	2	Export	440	Lithuania	LTU	360	Indonesia	IDN								02	DAIRY PRODUCTS,BIRD EGGS	1	No Quantity							2989813			0
S3	2016	2016	2016	2	0	2	Export	440	Lithuania	LTU	372	Ireland	IRL								02	DAIRY PRODUCTS,BIRD EGGS	1	No Quantity							1978620			0
S3	2016	2016	2016	2	0	2	Export	440	Lithuania	LTU	376	Israel	ISR								02	DAIRY PRODUCTS,BIRD EGGS	1	No Quantity							3169494			0
S3	2016	2016	2016	2	0	2	Export	440	Lithuania	LTU	381	Italy	ITA								02	DAIRY PRODUCTS,BIRD EGGS	1	No Quantity							95979581			0
S3	2016	2016	2016	2	0	2	Export	440	Lithuania	LTU	392	Japan	JPN								02	DAIRY PRODUCTS,BIRD EGGS	1	No Quantity							179351			0
S3	2016	2016	2016	2	0	2	Export	440	Lithuania	LTU	398	Kazakhstan	KAZ								02	DAIRY PRODUCTS,BIRD EGGS	1	No Quantity							8966232			0
S3	2016	2016	2016	2	0	2	Export	440	Lithuania	LTU	400	Jordan	JOR								02	DAIRY PRODUCTS,BIRD EGGS	1	No Quantity							7748			0
S3	2016	2016	2016	2	0	2	Export	440	Lithuania	LTU	410	Rep. of Korea	KOR								02	DAIRY PRODUCTS,BIRD EGGS	1	No Quantity							6359862			0
S3	2016	2016	2016	2	0	2	Export	440	Lithuania	LTU	417	Kyrgyzstan	KGZ								02	DAIRY PRODUCTS,BIRD EGGS	1	No Quantity							9937			0
S3	2016	2016	2016	2	0	2	Export	440	Lithuania	LTU	422	Lebanon	LBN								02	DAIRY PRODUCTS,BIRD EGGS	1	No Quantity							103514			0
S3	2016	2016	2016	2	0	2	Export	440	Lithuania	LTU	428	Latvia	LVA								02	DAIRY PRODUCTS,BIRD EGGS	1	No Quantity							51201236			0
S3	2016	2016	2016	2	0	2	Export	440	Lithuania	LTU	434	Libya	LBY								02	DAIRY PRODUCTS,BIRD EGGS	1	No Quantity							308371			0
S3	2016	2016	2016	2	0	2	Export	440	Lithuania	LTU	458	Malaysia	MYS								02	DAIRY PRODUCTS,BIRD EGGS	1	No Quantity							1495561			0
S3	2016	2016	2016	2	0	2	Export	440	Lithuania	LTU	470	Malta	MLT								02	DAIRY PRODUCTS,BIRD EGGS	1	No Quantity							242245			0
S3	2016	2016	2016	2	0	2	Export	440	Lithuania	LTU	490	Other Asia, nes									02	DAIRY PRODUCTS,BIRD EGGS	1	No Quantity							81988			0
S3	2016	2016	2016	2	0	2	Export	440	Lithuania	LTU	496	Mongolia	MNG								02	DAIRY PRODUCTS,BIRD EGGS	1	No Quantity							38513			0
S3	2016	2016	2016	2	0	2	Export	440	Lithuania	LTU	498	Rep. of Moldova	MDA								02	DAIRY PRODUCTS,BIRD EGGS	1	No Quantity							2757521			0
S3	2016	2016	2016	2	0	2	Export	440	Lithuania	LTU	499	Montenegro	MNE								02	DAIRY PRODUCTS,BIRD EGGS	1	No Quantity							2299			0
S3	2016	2016	2016	2	0	2	Export	440	Lithuania	LTU	504	Morocco	MAR								02	DAIRY PRODUCTS,BIRD EGGS	1	No Quantity							36130			0
S3	2016	2016	2016	2	0	2	Export	440	Lithuania	LTU	512	Oman	OMN								02	DAIRY PRODUCTS,BIRD EGGS	1	No Quantity							125960			0
S3	2016	2016	2016	2	0	2	Export	440	Lithuania	LTU	528	Netherlands	NLD								02	DAIRY PRODUCTS,BIRD EGGS	1	No Quantity							28292451			0
S3	2016	2016	2016	2	0	2	Export	440	Lithuania	LTU	579	Norway	NOR								02	DAIRY PRODUCTS,BIRD EGGS	1	No Quantity							111158			0
S3	2016	2016	2016	2	0	2	Export	440	Lithuania	LTU	586	Pakistan	PAK								02	DAIRY PRODUCTS,BIRD EGGS	1	No Quantity							907			0
S3	2016	2016	2016	2	0	2	Export	440	Lithuania	LTU	608	Philippines	PHL								02	DAIRY PRODUCTS,BIRD EGGS	1	No Quantity							3343			0
S3	2016	2016	2016	2	0	2	Export	440	Lithuania	LTU	616	Poland	POL								02	DAIRY PRODUCTS,BIRD EGGS	1	No Quantity							107886632			0
S3	2016	2016	2016	2	0	2	Export	440	Lithuania	LTU	620	Portugal	PRT								02	DAIRY PRODUCTS,BIRD EGGS	1	No Quantity							1413392			0
S3	2016	2016	2016	2	0	2	Export	440	Lithuania	LTU	642	Romania	ROU								02	DAIRY PRODUCTS,BIRD EGGS	1	No Quantity							2062344			0
S3	2016	2016	2016	2	0	2	Export	440	Lithuania	LTU	643	Russian Federation	RUS								02	DAIRY PRODUCTS,BIRD EGGS	1	No Quantity							2471243			0
S3	2016	2016	2016	2	0	2	Export	440	Lithuania	LTU	682	Saudi Arabia	SAU								02	DAIRY PRODUCTS,BIRD EGGS	1	No Quantity							20514488			0
S3	2016	2016	2016	2	0	2	Export	440	Lithuania	LTU	688	Serbia	SRB								02	DAIRY PRODUCTS,BIRD EGGS	1	No Quantity							32646			0
S3	2016	2016	2016	2	0	2	Export	440	Lithuania	LTU	690	Seychelles	SYC								02	DAIRY PRODUCTS,BIRD EGGS	1	No Quantity							35453			0
S3	2016	2016	2016	2	0	2	Export	440	Lithuania	LTU	702	Singapore	SGP								02	DAIRY PRODUCTS,BIRD EGGS	1	No Quantity							321063			0
S3	2016	2016	2016	2	0	2	Export	440	Lithuania	LTU	703	Slovakia	SVK								02	DAIRY PRODUCTS,BIRD EGGS	1	No Quantity							383994			0
S3	2016	2016	2016	2	0	2	Export	440	Lithuania	LTU	704	Viet Nam	VNM								02	DAIRY PRODUCTS,BIRD EGGS	1	No Quantity							1627644			0
S3	2016	2016	2016	2	0	2	Export	440	Lithuania	LTU	705	Slovenia	SVN								02	DAIRY PRODUCTS,BIRD EGGS	1	No Quantity							556015			0
S3	2016	2016	2016	2	0	2	Export	440	Lithuania	LTU	710	South Africa	ZAF								02	DAIRY PRODUCTS,BIRD EGGS	1	No Quantity							449810			0
S3	2016	2016	2016	2	0	2	Export	440	Lithuania	LTU	724	Spain	ESP								02	DAIRY PRODUCTS,BIRD EGGS	1	No Quantity							5022411			0
S3	2016	2016	2016	2	0	2	Export	440	Lithuania	LTU	752	Sweden	SWE								02	DAIRY PRODUCTS,BIRD EGGS	1	No Quantity							3357602			0
S3	2016	2016	2016	2	0	2	Export	440	Lithuania	LTU	757	Switzerland	CHE								02	DAIRY PRODUCTS,BIRD EGGS	1	No Quantity							34287			0
S3	2016	2016	2016	2	0	2	Export	440	Lithuania	LTU	762	Tajikistan	TJK								02	DAIRY PRODUCTS,BIRD EGGS	1	No Quantity							149087			0
S3	2016	2016	2016	2	0	2	Export	440	Lithuania	LTU	764	Thailand	THA								02	DAIRY PRODUCTS,BIRD EGGS	1	No Quantity							18000			0
S3	2016	2016	2016	2	0	2	Export	440	Lithuania	LTU	784	United Arab Emirates	ARE								02	DAIRY PRODUCTS,BIRD EGGS	1	No Quantity							1078914			0
S3	2016	2016	2016	2	0	2	Export	440	Lithuania	LTU	788	Tunisia	TUN								02	DAIRY PRODUCTS,BIRD EGGS	1	No Quantity							78032			0
S3	2016	2016	2016	2	0	2	Export	440	Lithuania	LTU	795	Turkmenistan	TKM								02	DAIRY PRODUCTS,BIRD EGGS	1	No Quantity							1322688			0
S3	2016	2016	2016	2	0	2	Export	440	Lithuania	LTU	804	Ukraine	UKR								02	DAIRY PRODUCTS,BIRD EGGS	1	No Quantity							530229			0
S3	2016	2016	2016	2	0	2	Export	440	Lithuania	LTU	818	Egypt	EGY								02	DAIRY PRODUCTS,BIRD EGGS	1	No Quantity							546979			0
S3	2016	2016	2016	2	0	2	Export	440	Lithuania	LTU	826	United Kingdom	GBR								02	DAIRY PRODUCTS,BIRD EGGS	1	No Quantity							9171579			0
S3	2016	2016	2016	2	0	2	Export	440	Lithuania	LTU	842	USA	USA								02	DAIRY PRODUCTS,BIRD EGGS	1	No Quantity							22615325			0
S3	2016	2016	2016	2	0	2	Export	440	Lithuania	LTU	860	Uzbekistan	UZB								02	DAIRY PRODUCTS,BIRD EGGS	1	No Quantity							7596423			0
S3	2016	2016	2016	2	0	2	Export	440	Lithuania	LTU	887	Yemen	YEM								02	DAIRY PRODUCTS,BIRD EGGS	1	No Quantity							267105			0
S3	2016	2016	2016	2	0	2	Export	442	Luxembourg	LUX	0	World	WLD								02	DAIRY PRODUCTS,BIRD EGGS	1	No Quantity							396355230			0
S3	2016	2016	2016	2	0	2	Export	442	Luxembourg	LUX	31	Azerbaijan	AZE								02	DAIRY PRODUCTS,BIRD EGGS	1	No Quantity							210415			0
S3	2016	2016	2016	2	0	2	Export	442	Luxembourg	LUX	40	Austria	AUT								02	DAIRY PRODUCTS,BIRD EGGS	1	No Quantity							6961123			0
S3	2016	2016	2016	2	0	2	Export	442	Luxembourg	LUX	56	Belgium	BEL								02	DAIRY PRODUCTS,BIRD EGGS	1	No Quantity							40038661			0
S3	2016	2016	2016	2	0	2	Export	442	Luxembourg	LUX	100	Bulgaria	BGR								02	DAIRY PRODUCTS,BIRD EGGS	1	No Quantity							633574			0
S3	2016	2016	2016	2	0	2	Export	442	Luxembourg	LUX	156	China	CHN								02	DAIRY PRODUCTS,BIRD EGGS	1	No Quantity							684842			0
S3	2016	2016	2016	2	0	2	Export	442	Luxembourg	LUX	180	Dem. Rep. of the Congo	COD								02	DAIRY PRODUCTS,BIRD EGGS	1	No Quantity							193601			0
S3	2016	2016	2016	2	0	2	Export	442	Luxembourg	LUX	191	Croatia	HRV								02	DAIRY PRODUCTS,BIRD EGGS	1	No Quantity							747254			0
S3	2016	2016	2016	2	0	2	Export	442	Luxembourg	LUX	196	Cyprus	CYP								02	DAIRY PRODUCTS,BIRD EGGS	1	No Quantity							398240			0
S3	2016	2016	2016	2	0	2	Export	442	Luxembourg	LUX	203	Czechia	CZE								02	DAIRY PRODUCTS,BIRD EGGS	1	No Quantity							2839968			0
S3	2016	2016	2016	2	0	2	Export	442	Luxembourg	LUX	208	Denmark	DNK								02	DAIRY PRODUCTS,BIRD EGGS	1	No Quantity							1119815			0
S3	2016	2016	2016	2	0	2	Export	442	Luxembourg	LUX	231	Ethiopia	ETH								02	DAIRY PRODUCTS,BIRD EGGS	1	No Quantity							66			0
S3	2016	2016	2016	2	0	2	Export	442	Luxembourg	LUX	246	Finland	FIN								02	DAIRY PRODUCTS,BIRD EGGS	1	No Quantity							1234874			0
S3	2016	2016	2016	2	0	2	Export	442	Luxembourg	LUX	251	France	FRA								02	DAIRY PRODUCTS,BIRD EGGS	1	No Quantity							45924704			0
S3	2016	2016	2016	2	0	2	Export	442	Luxembourg	LUX	258	French Polynesia	PYF								02	DAIRY PRODUCTS,BIRD EGGS	1	No Quantity							294			0
S3	2016	2016	2016	2	0	2	Export	442	Luxembourg	LUX	268	Georgia	GEO								02	DAIRY PRODUCTS,BIRD EGGS	1	No Quantity							765			0
S3	2016	2016	2016	2	0	2	Export	442	Luxembourg	LUX	276	Germany	DEU								02	DAIRY PRODUCTS,BIRD EGGS	1	No Quantity							234756384			0
S3	2016	2016	2016	2	0	2	Export	442	Luxembourg	LUX	288	Ghana	GHA								02	DAIRY PRODUCTS,BIRD EGGS	1	No Quantity							126576			0
S3	2016	2016	2016	2	0	2	Export	442	Luxembourg	LUX	300	Greece	GRC								02	DAIRY PRODUCTS,BIRD EGGS	1	No Quantity							5543120			0
S3	2016	2016	2016	2	0	2	Export	442	Luxembourg	LUX	344	China, Hong Kong SAR	HKG								02	DAIRY PRODUCTS,BIRD EGGS	1	No Quantity							37			0
S3	2016	2016	2016	2	0	2	Export	442	Luxembourg	LUX	348	Hungary	HUN								02	DAIRY PRODUCTS,BIRD EGGS	1	No Quantity							1342135			0
S3	2016	2016	2016	2	0	2	Export	442	Luxembourg	LUX	372	Ireland	IRL								02	DAIRY PRODUCTS,BIRD EGGS	1	No Quantity							1035810			0
S3	2016	2016	2016	2	0	2	Export	442	Luxembourg	LUX	381	Italy	ITA								02	DAIRY PRODUCTS,BIRD EGGS	1	No Quantity							9861414			0
S3	2016	2016	2016	2	0	2	Export	442	Luxembourg	LUX	392	Japan	JPN								02	DAIRY PRODUCTS,BIRD EGGS	1	No Quantity							133			0
S3	2016	2016	2016	2	0	2	Export	442	Luxembourg	LUX	404	Kenya	KEN								02	DAIRY PRODUCTS,BIRD EGGS	1	No Quantity							17720			0
S3	2016	2016	2016	2	0	2	Export	442	Luxembourg	LUX	410	Rep. of Korea	KOR								02	DAIRY PRODUCTS,BIRD EGGS	1	No Quantity							439			0
S3	2016	2016	2016	2	0	2	Export	442	Luxembourg	LUX	422	Lebanon	LBN								02	DAIRY PRODUCTS,BIRD EGGS	1	No Quantity							152530			0
S3	2016	2016	2016	2	0	2	Export	442	Luxembourg	LUX	440	Lithuania	LTU								02	DAIRY PRODUCTS,BIRD EGGS	1	No Quantity							16572			0
S3	2016	2016	2016	2	0	2	Export	442	Luxembourg	LUX	490	Other Asia, nes									02	DAIRY PRODUCTS,BIRD EGGS	1	No Quantity							5			0
S3	2016	2016	2016	2	0	2	Export	442	Luxembourg	LUX	528	Netherlands	NLD								02	DAIRY PRODUCTS,BIRD EGGS	1	No Quantity							13776637			0
S3	2016	2016	2016	2	0	2	Export	442	Luxembourg	LUX	540	New Caledonia	NCL								02	DAIRY PRODUCTS,BIRD EGGS	1	No Quantity							284			0
S3	2016	2016	2016	2	0	2	Export	442	Luxembourg	LUX	566	Nigeria	NGA								02	DAIRY PRODUCTS,BIRD EGGS	1	No Quantity							39809			0
S3	2016	2016	2016	2	0	2	Export	442	Luxembourg	LUX	579	Norway	NOR								02	DAIRY PRODUCTS,BIRD EGGS	1	No Quantity							1111784			0
S3	2016	2016	2016	2	0	2	Export	442	Luxembourg	LUX	616	Poland	POL								02	DAIRY PRODUCTS,BIRD EGGS	1	No Quantity							5013679			0
S3	2016	2016	2016	2	0	2	Export	442	Luxembourg	LUX	620	Portugal	PRT								02	DAIRY PRODUCTS,BIRD EGGS	1	No Quantity							2511649			0
S3	2016	2016	2016	2	0	2	Export	442	Luxembourg	LUX	642	Romania	ROU								02	DAIRY PRODUCTS,BIRD EGGS	1	No Quantity							1115346			0
S3	2016	2016	2016	2	0	2	Export	442	Luxembourg	LUX	686	Senegal	SEN								02	DAIRY PRODUCTS,BIRD EGGS	1	No Quantity							266			0
S3	2016	2016	2016	2	0	2	Export	442	Luxembourg	LUX	703	Slovakia	SVK								02	DAIRY PRODUCTS,BIRD EGGS	1	No Quantity							2459166			0
S3	2016	2016	2016	2	0	2	Export	442	Luxembourg	LUX	704	Viet Nam	VNM								02	DAIRY PRODUCTS,BIRD EGGS	1	No Quantity							8			0
S3	2016	2016	2016	2	0	2	Export	442	Luxembourg	LUX	705	Slovenia	SVN								02	DAIRY PRODUCTS,BIRD EGGS	1	No Quantity							868156			0
S3	2016	2016	2016	2	0	2	Export	442	Luxembourg	LUX	724	Spain	ESP								02	DAIRY PRODUCTS,BIRD EGGS	1	No Quantity							7599432			0
S3	2016	2016	2016	2	0	2	Export	442	Luxembourg	LUX	729	Sudan	SDN								02	DAIRY PRODUCTS,BIRD EGGS	1	No Quantity							59802			0
S3	2016	2016	2016	2	0	2	Export	442	Luxembourg	LUX	752	Sweden	SWE								02	DAIRY PRODUCTS,BIRD EGGS	1	No Quantity							2654613			0
S3	2016	2016	2016	2	0	2	Export	442	Luxembourg	LUX	757	Switzerland	CHE								02	DAIRY PRODUCTS,BIRD EGGS	1	No Quantity							1178			0
S3	2016	2016	2016	2	0	2	Export	442	Luxembourg	LUX	764	Thailand	THA								02	DAIRY PRODUCTS,BIRD EGGS	1	No Quantity							13			0
S3	2016	2016	2016	2	0	2	Export	442	Luxembourg	LUX	826	United Kingdom	GBR								02	DAIRY PRODUCTS,BIRD EGGS	1	No Quantity							5179274			0
S3	2016	2016	2016	2	0	2	Export	442	Luxembourg	LUX	842	USA	USA								02	DAIRY PRODUCTS,BIRD EGGS	1	No Quantity							6581			0
S3	2016	2016	2016	2	0	2	Export	442	Luxembourg	LUX	899	Areas, nes									02	DAIRY PRODUCTS,BIRD EGGS	1	No Quantity							116480			0
S3	2016	2016	2016	2	0	2	Export	440	Lithuania	LTU	0	World	WLD								03	FISH,CRUSTACEANS,MOLLUSC	1	No Quantity							580229343			0
S3	2016	2016	2016	2	0	2	Export	440	Lithuania	LTU	4	Afghanistan	AFG								03	FISH,CRUSTACEANS,MOLLUSC	1	No Quantity							61092			0
S3	2016	2016	2016	2	0	2	Export	440	Lithuania	LTU	31	Azerbaijan	AZE								03	FISH,CRUSTACEANS,MOLLUSC	1	No Quantity							59148			0
S3	2016	2016	2016	2	0	2	Export	440	Lithuania	LTU	36	Australia	AUS								03	FISH,CRUSTACEANS,MOLLUSC	1	No Quantity							71291			0
S3	2016	2016	2016	2	0	2	Export	440	Lithuania	LTU	40	Austria	AUT								03	FISH,CRUSTACEANS,MOLLUSC	1	No Quantity							1488174			0
S3	2016	2016	2016	2	0	2	Export	440	Lithuania	LTU	51	Armenia	ARM								03	FISH,CRUSTACEANS,MOLLUSC	1	No Quantity							620			0
S3	2016	2016	2016	2	0	2	Export	440	Lithuania	LTU	56	Belgium	BEL								03	FISH,CRUSTACEANS,MOLLUSC	1	No Quantity							71359478			0
S3	2016	2016	2016	2	0	2	Export	440	Lithuania	LTU	70	Bosnia Herzegovina	BIH								03	FISH,CRUSTACEANS,MOLLUSC	1	No Quantity							963934			0
S3	2016	2016	2016	2	0	2	Export	440	Lithuania	LTU	100	Bulgaria	BGR								03	FISH,CRUSTACEANS,MOLLUSC	1	No Quantity							2344004			0
S3	2016	2016	2016	2	0	2	Export	440	Lithuania	LTU	112	Belarus	BLR								03	FISH,CRUSTACEANS,MOLLUSC	1	No Quantity							2297752			0
S3	2016	2016	2016	2	0	2	Export	440	Lithuania	LTU	124	Canada	CAN								03	FISH,CRUSTACEANS,MOLLUSC	1	No Quantity							307771			0
S3	2016	2016	2016	2	0	2	Export	440	Lithuania	LTU	156	China	CHN								03	FISH,CRUSTACEANS,MOLLUSC	1	No Quantity							79250			0
S3	2016	2016	2016	2	0	2	Export	440	Lithuania	LTU	191	Croatia	HRV								03	FISH,CRUSTACEANS,MOLLUSC	1	No Quantity							1339748			0
S3	2016	2016	2016	2	0	2	Export	440	Lithuania	LTU	196	Cyprus	CYP								03	FISH,CRUSTACEANS,MOLLUSC	1	No Quantity							133154			0
S3	2016	2016	2016	2	0	2	Export	440	Lithuania	LTU	203	Czechia	CZE								03	FISH,CRUSTACEANS,MOLLUSC	1	No Quantity							5419984			0
S3	2016	2016	2016	2	0	2	Export	440	Lithuania	LTU	204	Benin	BEN								03	FISH,CRUSTACEANS,MOLLUSC	1	No Quantity							51633			0
S3	2016	2016	2016	2	0	2	Export	440	Lithuania	LTU	208	Denmark	DNK								03	FISH,CRUSTACEANS,MOLLUSC	1	No Quantity							19281607			0
S3	2016	2016	2016	2	0	2	Export	440	Lithuania	LTU	233	Estonia	EST								03	FISH,CRUSTACEANS,MOLLUSC	1	No Quantity							19233728			0
S3	2016	2016	2016	2	0	2	Export	440	Lithuania	LTU	246	Finland	FIN								03	FISH,CRUSTACEANS,MOLLUSC	1	No Quantity							651936			0
S3	2016	2016	2016	2	0	2	Export	440	Lithuania	LTU	251	France	FRA								03	FISH,CRUSTACEANS,MOLLUSC	1	No Quantity							23672011			0
S3	2016	2016	2016	2	0	2	Export	440	Lithuania	LTU	268	Georgia	GEO								03	FISH,CRUSTACEANS,MOLLUSC	1	No Quantity							84798			0
S3	2016	2016	2016	2	0	2	Export	440	Lithuania	LTU	270	Gambia	GMB								03	FISH,CRUSTACEANS,MOLLUSC	1	No Quantity							455			0
S3	2016	2016	2016	2	0	2	Export	440	Lithuania	LTU	276	Germany	DEU								03	FISH,CRUSTACEANS,MOLLUSC	1	No Quantity							211781719			0
S3	2016	2016	2016	2	0	2	Export	440	Lithuania	LTU	300	Greece	GRC								03	FISH,CRUSTACEANS,MOLLUSC	1	No Quantity							585834			0
S3	2016	2016	2016	2	0	2	Export	440	Lithuania	LTU	344	China, Hong Kong SAR	HKG								03	FISH,CRUSTACEANS,MOLLUSC	1	No Quantity							1615			0
S3	2016	2016	2016	2	0	2	Export	440	Lithuania	LTU	348	Hungary	HUN								03	FISH,CRUSTACEANS,MOLLUSC	1	No Quantity							1732322			0
S3	2016	2016	2016	2	0	2	Export	440	Lithuania	LTU	352	Iceland	ISL								03	FISH,CRUSTACEANS,MOLLUSC	1	No Quantity							75841			0
S3	2016	2016	2016	2	0	2	Export	440	Lithuania	LTU	372	Ireland	IRL								03	FISH,CRUSTACEANS,MOLLUSC	1	No Quantity							502659			0
S3	2016	2016	2016	2	0	2	Export	440	Lithuania	LTU	376	Israel	ISR								03	FISH,CRUSTACEANS,MOLLUSC	1	No Quantity							137652			0
S3	2016	2016	2016	2	0	2	Export	440	Lithuania	LTU	381	Italy	ITA								03	FISH,CRUSTACEANS,MOLLUSC	1	No Quantity							74131860			0
S3	2016	2016	2016	2	0	2	Export	440	Lithuania	LTU	392	Japan	JPN								03	FISH,CRUSTACEANS,MOLLUSC	1	No Quantity							2945583			0
S3	2016	2016	2016	2	0	2	Export	440	Lithuania	LTU	417	Kyrgyzstan	KGZ								03	FISH,CRUSTACEANS,MOLLUSC	1	No Quantity							39432			0
S3	2016	2016	2016	2	0	2	Export	440	Lithuania	LTU	422	Lebanon	LBN								03	FISH,CRUSTACEANS,MOLLUSC	1	No Quantity							176759			0
S3	2016	2016	2016	2	0	2	Export	440	Lithuania	LTU	428	Latvia	LVA								03	FISH,CRUSTACEANS,MOLLUSC	1	No Quantity							28317562			0
S3	2016	2016	2016	2	0	2	Export	440	Lithuania	LTU	434	Libya	LBY								03	FISH,CRUSTACEANS,MOLLUSC	1	No Quantity							32256			0
S3	2016	2016	2016	2	0	2	Export	440	Lithuania	LTU	442	Luxembourg	LUX								03	FISH,CRUSTACEANS,MOLLUSC	1	No Quantity							2214			0
S3	2016	2016	2016	2	0	2	Export	440	Lithuania	LTU	470	Malta	MLT								03	FISH,CRUSTACEANS,MOLLUSC	1	No Quantity							833			0
S3	2016	2016	2016	2	0	2	Export	440	Lithuania	LTU	496	Mongolia	MNG								03	FISH,CRUSTACEANS,MOLLUSC	1	No Quantity							77713			0
S3	2016	2016	2016	2	0	2	Export	440	Lithuania	LTU	498	Rep. of Moldova	MDA								03	FISH,CRUSTACEANS,MOLLUSC	1	No Quantity							606903			0
S3	2016	2016	2016	2	0	2	Export	440	Lithuania	LTU	499	Montenegro	MNE								03	FISH,CRUSTACEANS,MOLLUSC	1	No Quantity							55689			0
S3	2016	2016	2016	2	0	2	Export	440	Lithuania	LTU	512	Oman	OMN								03	FISH,CRUSTACEANS,MOLLUSC	1	No Quantity							2259			0
S3	2016	2016	2016	2	0	2	Export	440	Lithuania	LTU	528	Netherlands	NLD								03	FISH,CRUSTACEANS,MOLLUSC	1	No Quantity							10580560			0
S3	2016	2016	2016	2	0	2	Export	440	Lithuania	LTU	579	Norway	NOR								03	FISH,CRUSTACEANS,MOLLUSC	1	No Quantity							1900833			0
S3	2016	2016	2016	2	0	2	Export	440	Lithuania	LTU	616	Poland	POL								03	FISH,CRUSTACEANS,MOLLUSC	1	No Quantity							20378473			0
S3	2016	2016	2016	2	0	2	Export	440	Lithuania	LTU	620	Portugal	PRT								03	FISH,CRUSTACEANS,MOLLUSC	1	No Quantity							1313229			0
S3	2016	2016	2016	2	0	2	Export	440	Lithuania	LTU	642	Romania	ROU								03	FISH,CRUSTACEANS,MOLLUSC	1	No Quantity							1768551			0
S3	2016	2016	2016	2	0	2	Export	440	Lithuania	LTU	643	Russian Federation	RUS								03	FISH,CRUSTACEANS,MOLLUSC	1	No Quantity							791767			0
S3	2016	2016	2016	2	0	2	Export	440	Lithuania	LTU	688	Serbia	SRB								03	FISH,CRUSTACEANS,MOLLUSC	1	No Quantity							68832			0
S3	2016	2016	2016	2	0	2	Export	440	Lithuania	LTU	703	Slovakia	SVK								03	FISH,CRUSTACEANS,MOLLUSC	1	No Quantity							1463322			0
S3	2016	2016	2016	2	0	2	Export	440	Lithuania	LTU	704	Viet Nam	VNM								03	FISH,CRUSTACEANS,MOLLUSC	1	No Quantity							1057538			0
S3	2016	2016	2016	2	0	2	Export	440	Lithuania	LTU	705	Slovenia	SVN								03	FISH,CRUSTACEANS,MOLLUSC	1	No Quantity							1191747			0
S3	2016	2016	2016	2	0	2	Export	440	Lithuania	LTU	724	Spain	ESP								03	FISH,CRUSTACEANS,MOLLUSC	1	No Quantity							11310564			0
S3	2016	2016	2016	2	0	2	Export	440	Lithuania	LTU	752	Sweden	SWE								03	FISH,CRUSTACEANS,MOLLUSC	1	No Quantity							9870201			0
S3	2016	2016	2016	2	0	2	Export	440	Lithuania	LTU	757	Switzerland	CHE								03	FISH,CRUSTACEANS,MOLLUSC	1	No Quantity							209967			0
S3	2016	2016	2016	2	0	2	Export	440	Lithuania	LTU	764	Thailand	THA								03	FISH,CRUSTACEANS,MOLLUSC	1	No Quantity							145078			0
S3	2016	2016	2016	2	0	2	Export	440	Lithuania	LTU	784	United Arab Emirates	ARE								03	FISH,CRUSTACEANS,MOLLUSC	1	No Quantity							69432			0
S3	2016	2016	2016	2	0	2	Export	440	Lithuania	LTU	792	Turkey	TUR								03	FISH,CRUSTACEANS,MOLLUSC	1	No Quantity							40060			0
S3	2016	2016	2016	2	0	2	Export	440	Lithuania	LTU	795	Turkmenistan	TKM								03	FISH,CRUSTACEANS,MOLLUSC	1	No Quantity							58930			0
S3	2016	2016	2016	2	0	2	Export	440	Lithuania	LTU	804	Ukraine	UKR								03	FISH,CRUSTACEANS,MOLLUSC	1	No Quantity							10682059			0
S3	2016	2016	2016	2	0	2	Export	440	Lithuania	LTU	807	North Macedonia	MKD								03	FISH,CRUSTACEANS,MOLLUSC	1	No Quantity							69210			0
S3	2016	2016	2016	2	0	2	Export	440	Lithuania	LTU	818	Egypt	EGY								03	FISH,CRUSTACEANS,MOLLUSC	1	No Quantity							98393			0
S3	2016	2016	2016	2	0	2	Export	440	Lithuania	LTU	826	United Kingdom	GBR								03	FISH,CRUSTACEANS,MOLLUSC	1	No Quantity							34820110			0
S3	2016	2016	2016	2	0	2	Export	440	Lithuania	LTU	842	USA	USA								03	FISH,CRUSTACEANS,MOLLUSC	1	No Quantity							2070463			0
S3	2016	2016	2016	2	0	2	Export	440	Lithuania	LTU	858	Uruguay	URY								03	FISH,CRUSTACEANS,MOLLUSC	1	No Quantity							29246			0
S3	2016	2016	2016	2	0	2	Export	440	Lithuania	LTU	860	Uzbekistan	UZB								03	FISH,CRUSTACEANS,MOLLUSC	1	No Quantity							132505			0
S3	2016	2016	2016	2	0	2	Export	442	Luxembourg	LUX	0	World	WLD								03	FISH,CRUSTACEANS,MOLLUSC	1	No Quantity							14426725			0
S3	2016	2016	2016	2	0	2	Export	442	Luxembourg	LUX	31	Azerbaijan	AZE								03	FISH,CRUSTACEANS,MOLLUSC	1	No Quantity							518466			0
S3	2016	2016	2016	2	0	2	Export	442	Luxembourg	LUX	40	Austria	AUT								03	FISH,CRUSTACEANS,MOLLUSC	1	No Quantity							1003			0
S3	2016	2016	2016	2	0	2	Export	442	Luxembourg	LUX	56	Belgium	BEL								03	FISH,CRUSTACEANS,MOLLUSC	1	No Quantity							4918327			0
S3	2016	2016	2016	2	0	2	Export	442	Luxembourg	LUX	180	Dem. Rep. of the Congo	COD								03	FISH,CRUSTACEANS,MOLLUSC	1	No Quantity							5688			0
S3	2016	2016	2016	2	0	2	Export	442	Luxembourg	LUX	203	Czechia	CZE								03	FISH,CRUSTACEANS,MOLLUSC	1	No Quantity							97			0
S3	2016	2016	2016	2	0	2	Export	442	Luxembourg	LUX	208	Denmark	DNK								03	FISH,CRUSTACEANS,MOLLUSC	1	No Quantity							8500			0
S3	2016	2016	2016	2	0	2	Export	442	Luxembourg	LUX	251	France	FRA								03	FISH,CRUSTACEANS,MOLLUSC	1	No Quantity							4596054			0
S3	2016	2016	2016	2	0	2	Export	442	Luxembourg	LUX	268	Georgia	GEO								03	FISH,CRUSTACEANS,MOLLUSC	1	No Quantity							6573			0
S3	2016	2016	2016	2	0	2	Export	442	Luxembourg	LUX	276	Germany	DEU								03	FISH,CRUSTACEANS,MOLLUSC	1	No Quantity							3635246			0
S3	2016	2016	2016	2	0	2	Export	442	Luxembourg	LUX	288	Ghana	GHA								03	FISH,CRUSTACEANS,MOLLUSC	1	No Quantity							153110			0
S3	2016	2016	2016	2	0	2	Export	442	Luxembourg	LUX	300	Greece	GRC								03	FISH,CRUSTACEANS,MOLLUSC	1	No Quantity							296			0
S3	2016	2016	2016	2	0	2	Export	442	Luxembourg	LUX	372	Ireland	IRL								03	FISH,CRUSTACEANS,MOLLUSC	1	No Quantity							1433			0
S3	2016	2016	2016	2	0	2	Export	442	Luxembourg	LUX	381	Italy	ITA								03	FISH,CRUSTACEANS,MOLLUSC	1	No Quantity							57755			0
S3	2016	2016	2016	2	0	2	Export	442	Luxembourg	LUX	528	Netherlands	NLD								03	FISH,CRUSTACEANS,MOLLUSC	1	No Quantity							98525			0
S3	2016	2016	2016	2	0	2	Export	442	Luxembourg	LUX	566	Nigeria	NGA								03	FISH,CRUSTACEANS,MOLLUSC	1	No Quantity							3502			0
S3	2016	2016	2016	2	0	2	Export	442	Luxembourg	LUX	579	Norway	NOR								03	FISH,CRUSTACEANS,MOLLUSC	1	No Quantity							170			0
S3	2016	2016	2016	2	0	2	Export	442	Luxembourg	LUX	620	Portugal	PRT								03	FISH,CRUSTACEANS,MOLLUSC	1	No Quantity							10214			0
S3	2016	2016	2016	2	0	2	Export	442	Luxembourg	LUX	642	Romania	ROU								03	FISH,CRUSTACEANS,MOLLUSC	1	No Quantity							5231			0
S3	2016	2016	2016	2	0	2	Export	442	Luxembourg	LUX	724	Spain	ESP								03	FISH,CRUSTACEANS,MOLLUSC	1	No Quantity							109786			0
S3	2016	2016	2016	2	0	2	Export	442	Luxembourg	LUX	757	Switzerland	CHE								03	FISH,CRUSTACEANS,MOLLUSC	1	No Quantity							17711			0
S3	2016	2016	2016	2	0	2	Export	442	Luxembourg	LUX	784	United Arab Emirates	ARE								03	FISH,CRUSTACEANS,MOLLUSC	1	No Quantity							40740			0
S3	2016	2016	2016	2	0	2	Export	442	Luxembourg	LUX	826	United Kingdom	GBR								03	FISH,CRUSTACEANS,MOLLUSC	1	No Quantity							238299			0
S3	2016	2016	2016	2	0	2	Export	440	Lithuania	LTU	0	World	WLD								04	CEREALS,CEREAL PREPRTNS.	1	No Quantity							838438280			0
S3	2016	2016	2016	2	0	2	Export	440	Lithuania	LTU	4	Afghanistan	AFG								04	CEREALS,CEREAL PREPRTNS.	1	No Quantity							180230			0
S3	2016	2016	2016	2	0	2	Export	440	Lithuania	LTU	8	Albania	ALB								04	CEREALS,CEREAL PREPRTNS.	1	No Quantity							9805			0
S3	2016	2016	2016	2	0	2	Export	440	Lithuania	LTU	12	Algeria	DZA								04	CEREALS,CEREAL PREPRTNS.	1	No Quantity							12125105			0
S3	2016	2016	2016	2	0	2	Export	440	Lithuania	LTU	24	Angola	AGO								04	CEREALS,CEREAL PREPRTNS.	1	No Quantity							2780322			0
S3	2016	2016	2016	2	0	2	Export	440	Lithuania	LTU	31	Azerbaijan	AZE								04	CEREALS,CEREAL PREPRTNS.	1	No Quantity							125413			0
S3	2016	2016	2016	2	0	2	Export	440	Lithuania	LTU	36	Australia	AUS								04	CEREALS,CEREAL PREPRTNS.	1	No Quantity							61878			0
S3	2016	2016	2016	2	0	2	Export	440	Lithuania	LTU	40	Austria	AUT								04	CEREALS,CEREAL PREPRTNS.	1	No Quantity							1917284			0
S3	2016	2016	2016	2	0	2	Export	440	Lithuania	LTU	48	Bahrain	BHR								04	CEREALS,CEREAL PREPRTNS.	1	No Quantity							1619			0
S3	2016	2016	2016	2	0	2	Export	440	Lithuania	LTU	51	Armenia	ARM								04	CEREALS,CEREAL PREPRTNS.	1	No Quantity							4546			0
S3	2016	2016	2016	2	0	2	Export	440	Lithuania	LTU	56	Belgium	BEL								04	CEREALS,CEREAL PREPRTNS.	1	No Quantity							6498696			0
S3	2016	2016	2016	2	0	2	Export	440	Lithuania	LTU	100	Bulgaria	BGR								04	CEREALS,CEREAL PREPRTNS.	1	No Quantity							638662			0
S3	2016	2016	2016	2	0	2	Export	440	Lithuania	LTU	104	Myanmar	MMR								04	CEREALS,CEREAL PREPRTNS.	1	No Quantity							121208			0
S3	2016	2016	2016	2	0	2	Export	440	Lithuania	LTU	112	Belarus	BLR								04	CEREALS,CEREAL PREPRTNS.	1	No Quantity							4735715			0
S3	2016	2016	2016	2	0	2	Export	440	Lithuania	LTU	124	Canada	CAN								04	CEREALS,CEREAL PREPRTNS.	1	No Quantity							182705			0
S3	2016	2016	2016	2	0	2	Export	440	Lithuania	LTU	132	Cabo Verde	CPV								04	CEREALS,CEREAL PREPRTNS.	1	No Quantity							32445			0
S3	2016	2016	2016	2	0	2	Export	440	Lithuania	LTU	156	China	CHN								04	CEREALS,CEREAL PREPRTNS.	1	No Quantity							185667			0
S3	2016	2016	2016	2	0	2	Export	440	Lithuania	LTU	191	Croatia	HRV								04	CEREALS,CEREAL PREPRTNS.	1	No Quantity							163631			0
S3	2016	2016	2016	2	0	2	Export	440	Lithuania	LTU	196	Cyprus	CYP								04	CEREALS,CEREAL PREPRTNS.	1	No Quantity							296179			0
S3	2016	2016	2016	2	0	2	Export	440	Lithuania	LTU	203	Czechia	CZE								04	CEREALS,CEREAL PREPRTNS.	1	No Quantity							3215115			0
S3	2016	2016	2016	2	0	2	Export	440	Lithuania	LTU	204	Benin	BEN								04	CEREALS,CEREAL PREPRTNS.	1	No Quantity							329597			0
S3	2016	2016	2016	2	0	2	Export	440	Lithuania	LTU	208	Denmark	DNK								04	CEREALS,CEREAL PREPRTNS.	1	No Quantity							8727655			0
S3	2016	2016	2016	2	0	2	Export	440	Lithuania	LTU	233	Estonia	EST								04	CEREALS,CEREAL PREPRTNS.	1	No Quantity							21181192			0
S3	2016	2016	2016	2	0	2	Export	440	Lithuania	LTU	246	Finland	FIN								04	CEREALS,CEREAL PREPRTNS.	1	No Quantity							5839784			0
S3	2016	2016	2016	2	0	2	Export	440	Lithuania	LTU	251	France	FRA								04	CEREALS,CEREAL PREPRTNS.	1	No Quantity							10940268			0
S3	2016	2016	2016	2	0	2	Export	440	Lithuania	LTU	266	Gabon	GAB								04	CEREALS,CEREAL PREPRTNS.	1	No Quantity							25867			0
S3	2016	2016	2016	2	0	2	Export	440	Lithuania	LTU	268	Georgia	GEO								04	CEREALS,CEREAL PREPRTNS.	1	No Quantity							173134			0
S3	2016	2016	2016	2	0	2	Export	440	Lithuania	LTU	270	Gambia	GMB								04	CEREALS,CEREAL PREPRTNS.	1	No Quantity							16889			0
S3	2016	2016	2016	2	0	2	Export	440	Lithuania	LTU	275	State of Palestine	PSE								04	CEREALS,CEREAL PREPRTNS.	1	No Quantity							169692			0
S3	2016	2016	2016	2	0	2	Export	440	Lithuania	LTU	276	Germany	DEU								04	CEREALS,CEREAL PREPRTNS.	1	No Quantity							46631829			0
S3	2016	2016	2016	2	0	2	Export	440	Lithuania	LTU	288	Ghana	GHA								04	CEREALS,CEREAL PREPRTNS.	1	No Quantity							188650			0
S3	2016	2016	2016	2	0	2	Export	440	Lithuania	LTU	300	Greece	GRC								04	CEREALS,CEREAL PREPRTNS.	1	No Quantity							280546			0
S3	2016	2016	2016	2	0	2	Export	440	Lithuania	LTU	344	China, Hong Kong SAR	HKG								04	CEREALS,CEREAL PREPRTNS.	1	No Quantity							317938			0
S3	2016	2016	2016	2	0	2	Export	440	Lithuania	LTU	348	Hungary	HUN								04	CEREALS,CEREAL PREPRTNS.	1	No Quantity							624732			0
S3	2016	2016	2016	2	0	2	Export	440	Lithuania	LTU	352	Iceland	ISL								04	CEREALS,CEREAL PREPRTNS.	1	No Quantity							149986			0
S3	2016	2016	2016	2	0	2	Export	440	Lithuania	LTU	364	Iran	IRN								04	CEREALS,CEREAL PREPRTNS.	1	No Quantity							12791279			0
S3	2016	2016	2016	2	0	2	Export	440	Lithuania	LTU	368	Iraq	IRQ								04	CEREALS,CEREAL PREPRTNS.	1	No Quantity							187878			0
S3	2016	2016	2016	2	0	2	Export	440	Lithuania	LTU	372	Ireland	IRL								04	CEREALS,CEREAL PREPRTNS.	1	No Quantity							1597896			0
S3	2016	2016	2016	2	0	2	Export	440	Lithuania	LTU	376	Israel	ISR								04	CEREALS,CEREAL PREPRTNS.	1	No Quantity							1688657			0
S3	2016	2016	2016	2	0	2	Export	440	Lithuania	LTU	381	Italy	ITA								04	CEREALS,CEREAL PREPRTNS.	1	No Quantity							4329965			0
S3	2016	2016	2016	2	0	2	Export	440	Lithuania	LTU	392	Japan	JPN								04	CEREALS,CEREAL PREPRTNS.	1	No Quantity							706848			0
S3	2016	2016	2016	2	0	2	Export	440	Lithuania	LTU	398	Kazakhstan	KAZ								04	CEREALS,CEREAL PREPRTNS.	1	No Quantity							792910			0
S3	2016	2016	2016	2	0	2	Export	440	Lithuania	LTU	400	Jordan	JOR								04	CEREALS,CEREAL PREPRTNS.	1	No Quantity							55617			0
S3	2016	2016	2016	2	0	2	Export	440	Lithuania	LTU	404	Kenya	KEN								04	CEREALS,CEREAL PREPRTNS.	1	No Quantity							20975099			0
S3	2016	2016	2016	2	0	2	Export	440	Lithuania	LTU	410	Rep. of Korea	KOR								04	CEREALS,CEREAL PREPRTNS.	1	No Quantity							21856			0
S3	2016	2016	2016	2	0	2	Export	440	Lithuania	LTU	414	Kuwait	KWT								04	CEREALS,CEREAL PREPRTNS.	1	No Quantity							14657			0
S3	2016	2016	2016	2	0	2	Export	440	Lithuania	LTU	417	Kyrgyzstan	KGZ								04	CEREALS,CEREAL PREPRTNS.	1	No Quantity							99160			0
S3	2016	2016	2016	2	0	2	Export	440	Lithuania	LTU	422	Lebanon	LBN								04	CEREALS,CEREAL PREPRTNS.	1	No Quantity							371649			0
S3	2016	2016	2016	2	0	2	Export	440	Lithuania	LTU	428	Latvia	LVA								04	CEREALS,CEREAL PREPRTNS.	1	No Quantity							109295456			0
S3	2016	2016	2016	2	0	2	Export	440	Lithuania	LTU	430	Liberia	LBR								04	CEREALS,CEREAL PREPRTNS.	1	No Quantity							8226			0
S3	2016	2016	2016	2	0	2	Export	440	Lithuania	LTU	434	Libya	LBY								04	CEREALS,CEREAL PREPRTNS.	1	No Quantity							55473			0
S3	2016	2016	2016	2	0	2	Export	440	Lithuania	LTU	470	Malta	MLT								04	CEREALS,CEREAL PREPRTNS.	1	No Quantity							43130			0
S3	2016	2016	2016	2	0	2	Export	440	Lithuania	LTU	480	Mauritius	MUS								04	CEREALS,CEREAL PREPRTNS.	1	No Quantity							94055			0
S3	2016	2016	2016	2	0	2	Export	440	Lithuania	LTU	490	Other Asia, nes									04	CEREALS,CEREAL PREPRTNS.	1	No Quantity							620833			0
S3	2016	2016	2016	2	0	2	Export	440	Lithuania	LTU	496	Mongolia	MNG								04	CEREALS,CEREAL PREPRTNS.	1	No Quantity							8209			0
S3	2016	2016	2016	2	0	2	Export	440	Lithuania	LTU	498	Rep. of Moldova	MDA								04	CEREALS,CEREAL PREPRTNS.	1	No Quantity							3333			0
S3	2016	2016	2016	2	0	2	Export	440	Lithuania	LTU	504	Morocco	MAR								04	CEREALS,CEREAL PREPRTNS.	1	No Quantity							634332			0
S3	2016	2016	2016	2	0	2	Export	440	Lithuania	LTU	508	Mozambique	MOZ								04	CEREALS,CEREAL PREPRTNS.	1	No Quantity							7771366			0
S3	2016	2016	2016	2	0	2	Export	440	Lithuania	LTU	516	Namibia	NAM								04	CEREALS,CEREAL PREPRTNS.	1	No Quantity							9002224			0
S3	2016	2016	2016	2	0	2	Export	440	Lithuania	LTU	528	Netherlands	NLD								04	CEREALS,CEREAL PREPRTNS.	1	No Quantity							35246074			0
S3	2016	2016	2016	2	0	2	Export	440	Lithuania	LTU	554	New Zealand	NZL								04	CEREALS,CEREAL PREPRTNS.	1	No Quantity							6763			0
S3	2016	2016	2016	2	0	2	Export	440	Lithuania	LTU	566	Nigeria	NGA								04	CEREALS,CEREAL PREPRTNS.	1	No Quantity							16680573			0
S3	2016	2016	2016	2	0	2	Export	440	Lithuania	LTU	579	Norway	NOR								04	CEREALS,CEREAL PREPRTNS.	1	No Quantity							4002175			0
S3	2016	2016	2016	2	0	2	Export	440	Lithuania	LTU	586	Pakistan	PAK								04	CEREALS,CEREAL PREPRTNS.	1	No Quantity							131580			0
S3	2016	2016	2016	2	0	2	Export	440	Lithuania	LTU	591	Panama	PAN								04	CEREALS,CEREAL PREPRTNS.	1	No Quantity							1372			0
S3	2016	2016	2016	2	0	2	Export	440	Lithuania	LTU	608	Philippines	PHL								04	CEREALS,CEREAL PREPRTNS.	1	No Quantity							2603746			0
S3	2016	2016	2016	2	0	2	Export	440	Lithuania	LTU	616	Poland	POL								04	CEREALS,CEREAL PREPRTNS.	1	No Quantity							18023543			0
S3	2016	2016	2016	2	0	2	Export	440	Lithuania	LTU	620	Portugal	PRT								04	CEREALS,CEREAL PREPRTNS.	1	No Quantity							4226953			0
S3	2016	2016	2016	2	0	2	Export	440	Lithuania	LTU	624	Guinea-Bissau	GNB								04	CEREALS,CEREAL PREPRTNS.	1	No Quantity							6352			0
S3	2016	2016	2016	2	0	2	Export	440	Lithuania	LTU	642	Romania	ROU								04	CEREALS,CEREAL PREPRTNS.	1	No Quantity							208527			0
S3	2016	2016	2016	2	0	2	Export	440	Lithuania	LTU	643	Russian Federation	RUS								04	CEREALS,CEREAL PREPRTNS.	1	No Quantity							21590411			0
S3	2016	2016	2016	2	0	2	Export	440	Lithuania	LTU	682	Saudi Arabia	SAU								04	CEREALS,CEREAL PREPRTNS.	1	No Quantity							127120335			0
S3	2016	2016	2016	2	0	2	Export	440	Lithuania	LTU	686	Senegal	SEN								04	CEREALS,CEREAL PREPRTNS.	1	No Quantity							3338869			0
S3	2016	2016	2016	2	0	2	Export	440	Lithuania	LTU	688	Serbia	SRB								04	CEREALS,CEREAL PREPRTNS.	1	No Quantity							75045			0
S3	2016	2016	2016	2	0	2	Export	440	Lithuania	LTU	699	India	IND								04	CEREALS,CEREAL PREPRTNS.	1	No Quantity							12090971			0
S3	2016	2016	2016	2	0	2	Export	440	Lithuania	LTU	703	Slovakia	SVK								04	CEREALS,CEREAL PREPRTNS.	1	No Quantity							83229			0
S3	2016	2016	2016	2	0	2	Export	440	Lithuania	LTU	704	Viet Nam	VNM								04	CEREALS,CEREAL PREPRTNS.	1	No Quantity							8407767			0
S3	2016	2016	2016	2	0	2	Export	440	Lithuania	LTU	705	Slovenia	SVN								04	CEREALS,CEREAL PREPRTNS.	1	No Quantity							8291			0
S3	2016	2016	2016	2	0	2	Export	440	Lithuania	LTU	710	South Africa	ZAF								04	CEREALS,CEREAL PREPRTNS.	1	No Quantity							14276893			0
S3	2016	2016	2016	2	0	2	Export	440	Lithuania	LTU	716	Zimbabwe	ZWE								04	CEREALS,CEREAL PREPRTNS.	1	No Quantity							925249			0
S3	2016	2016	2016	2	0	2	Export	440	Lithuania	LTU	724	Spain	ESP								04	CEREALS,CEREAL PREPRTNS.	1	No Quantity							88465998			0
S3	2016	2016	2016	2	0	2	Export	440	Lithuania	LTU	729	Sudan	SDN								04	CEREALS,CEREAL PREPRTNS.	1	No Quantity							18663554			0
S3	2016	2016	2016	2	0	2	Export	440	Lithuania	LTU	740	Suriname	SUR								04	CEREALS,CEREAL PREPRTNS.	1	No Quantity							42330			0
S3	2016	2016	2016	2	0	2	Export	440	Lithuania	LTU	752	Sweden	SWE								04	CEREALS,CEREAL PREPRTNS.	1	No Quantity							14121774			0
S3	2016	2016	2016	2	0	2	Export	440	Lithuania	LTU	757	Switzerland	CHE								04	CEREALS,CEREAL PREPRTNS.	1	No Quantity							467248			0
S3	2016	2016	2016	2	0	2	Export	440	Lithuania	LTU	762	Tajikistan	TJK								04	CEREALS,CEREAL PREPRTNS.	1	No Quantity							159147			0
S3	2016	2016	2016	2	0	2	Export	440	Lithuania	LTU	764	Thailand	THA								04	CEREALS,CEREAL PREPRTNS.	1	No Quantity							464290			0
S3	2016	2016	2016	2	0	2	Export	440	Lithuania	LTU	768	Togo	TGO								04	CEREALS,CEREAL PREPRTNS.	1	No Quantity							105383			0
S3	2016	2016	2016	2	0	2	Export	440	Lithuania	LTU	784	United Arab Emirates	ARE								04	CEREALS,CEREAL PREPRTNS.	1	No Quantity							31302509			0
S3	2016	2016	2016	2	0	2	Export	440	Lithuania	LTU	792	Turkey	TUR								04	CEREALS,CEREAL PREPRTNS.	1	No Quantity							62910411			0
S3	2016	2016	2016	2	0	2	Export	440	Lithuania	LTU	795	Turkmenistan	TKM								04	CEREALS,CEREAL PREPRTNS.	1	No Quantity							450246			0
S3	2016	2016	2016	2	0	2	Export	440	Lithuania	LTU	800	Uganda	UGA								04	CEREALS,CEREAL PREPRTNS.	1	No Quantity							190354			0
S3	2016	2016	2016	2	0	2	Export	440	Lithuania	LTU	804	Ukraine	UKR								04	CEREALS,CEREAL PREPRTNS.	1	No Quantity							3744687			0
S3	2016	2016	2016	2	0	2	Export	440	Lithuania	LTU	807	North Macedonia	MKD								04	CEREALS,CEREAL PREPRTNS.	1	No Quantity							84162			0
S3	2016	2016	2016	2	0	2	Export	440	Lithuania	LTU	818	Egypt	EGY								04	CEREALS,CEREAL PREPRTNS.	1	No Quantity							1196033			0
S3	2016	2016	2016	2	0	2	Export	440	Lithuania	LTU	826	United Kingdom	GBR								04	CEREALS,CEREAL PREPRTNS.	1	No Quantity							30850163			0
S3	2016	2016	2016	2	0	2	Export	440	Lithuania	LTU	834	United Rep. of Tanzania	TZA								04	CEREALS,CEREAL PREPRTNS.	1	No Quantity							4187779			0
S3	2016	2016	2016	2	0	2	Export	440	Lithuania	LTU	842	USA	USA								04	CEREALS,CEREAL PREPRTNS.	1	No Quantity							2030879			0
S3	2016	2016	2016	2	0	2	Export	440	Lithuania	LTU	860	Uzbekistan	UZB								04	CEREALS,CEREAL PREPRTNS.	1	No Quantity							78759			0
S3	2016	2016	2016	2	0	2	Export	440	Lithuania	LTU	887	Yemen	YEM								04	CEREALS,CEREAL PREPRTNS.	1	No Quantity							9823764			0
S3	2016	2016	2016	2	0	2	Export	442	Luxembourg	LUX	0	World	WLD								04	CEREALS,CEREAL PREPRTNS.	1	No Quantity							102614937			0
S3	2016	2016	2016	2	0	2	Export	442	Luxembourg	LUX	31	Azerbaijan	AZE								04	CEREALS,CEREAL PREPRTNS.	1	No Quantity							60172			0
S3	2016	2016	2016	2	0	2	Export	442	Luxembourg	LUX	36	Australia	AUS								04	CEREALS,CEREAL PREPRTNS.	1	No Quantity							39			0
S3	2016	2016	2016	2	0	2	Export	442	Luxembourg	LUX	40	Austria	AUT								04	CEREALS,CEREAL PREPRTNS.	1	No Quantity							383178			0
S3	2016	2016	2016	2	0	2	Export	442	Luxembourg	LUX	56	Belgium	BEL								04	CEREALS,CEREAL PREPRTNS.	1	No Quantity							37979132			0
S3	2016	2016	2016	2	0	2	Export	442	Luxembourg	LUX	112	Belarus	BLR								04	CEREALS,CEREAL PREPRTNS.	1	No Quantity							4762			0
S3	2016	2016	2016	2	0	2	Export	442	Luxembourg	LUX	124	Canada	CAN								04	CEREALS,CEREAL PREPRTNS.	1	No Quantity							2918			0
S3	2016	2016	2016	2	0	2	Export	442	Luxembourg	LUX	156	China	CHN								04	CEREALS,CEREAL PREPRTNS.	1	No Quantity							807			0
S3	2016	2016	2016	2	0	2	Export	442	Luxembourg	LUX	180	Dem. Rep. of the Congo	COD								04	CEREALS,CEREAL PREPRTNS.	1	No Quantity							5723			0
S3	2016	2016	2016	2	0	2	Export	442	Luxembourg	LUX	191	Croatia	HRV								04	CEREALS,CEREAL PREPRTNS.	1	No Quantity							6811			0
S3	2016	2016	2016	2	0	2	Export	442	Luxembourg	LUX	196	Cyprus	CYP								04	CEREALS,CEREAL PREPRTNS.	1	No Quantity							29396			0
S3	2016	2016	2016	2	0	2	Export	442	Luxembourg	LUX	203	Czechia	CZE								04	CEREALS,CEREAL PREPRTNS.	1	No Quantity							242043			0
S3	2016	2016	2016	2	0	2	Export	442	Luxembourg	LUX	208	Denmark	DNK								04	CEREALS,CEREAL PREPRTNS.	1	No Quantity							109584			0
S3	2016	2016	2016	2	0	2	Export	442	Luxembourg	LUX	246	Finland	FIN								04	CEREALS,CEREAL PREPRTNS.	1	No Quantity							29269			0
S3	2016	2016	2016	2	0	2	Export	442	Luxembourg	LUX	251	France	FRA								04	CEREALS,CEREAL PREPRTNS.	1	No Quantity							21086980			0
S3	2016	2016	2016	2	0	2	Export	442	Luxembourg	LUX	258	French Polynesia	PYF								04	CEREALS,CEREAL PREPRTNS.	1	No Quantity							5527			0
S3	2016	2016	2016	2	0	2	Export	442	Luxembourg	LUX	268	Georgia	GEO								04	CEREALS,CEREAL PREPRTNS.	1	No Quantity							821			0
S3	2016	2016	2016	2	0	2	Export	442	Luxembourg	LUX	276	Germany	DEU								04	CEREALS,CEREAL PREPRTNS.	1	No Quantity							25131767			0
S3	2016	2016	2016	2	0	2	Export	442	Luxembourg	LUX	288	Ghana	GHA								04	CEREALS,CEREAL PREPRTNS.	1	No Quantity							63588			0
S3	2016	2016	2016	2	0	2	Export	442	Luxembourg	LUX	300	Greece	GRC								04	CEREALS,CEREAL PREPRTNS.	1	No Quantity							548238			0
S3	2016	2016	2016	2	0	2	Export	442	Luxembourg	LUX	372	Ireland	IRL								04	CEREALS,CEREAL PREPRTNS.	1	No Quantity							442978			0
S3	2016	2016	2016	2	0	2	Export	442	Luxembourg	LUX	376	Israel	ISR								04	CEREALS,CEREAL PREPRTNS.	1	No Quantity							62137			0
S3	2016	2016	2016	2	0	2	Export	442	Luxembourg	LUX	381	Italy	ITA								04	CEREALS,CEREAL PREPRTNS.	1	No Quantity							328267			0
S3	2016	2016	2016	2	0	2	Export	442	Luxembourg	LUX	392	Japan	JPN								04	CEREALS,CEREAL PREPRTNS.	1	No Quantity							51118			0
S3	2016	2016	2016	2	0	2	Export	442	Luxembourg	LUX	398	Kazakhstan	KAZ								04	CEREALS,CEREAL PREPRTNS.	1	No Quantity							18977			0
S3	2016	2016	2016	2	0	2	Export	442	Luxembourg	LUX	410	Rep. of Korea	KOR								04	CEREALS,CEREAL PREPRTNS.	1	No Quantity							72			0
S3	2016	2016	2016	2	0	2	Export	442	Luxembourg	LUX	428	Latvia	LVA								04	CEREALS,CEREAL PREPRTNS.	1	No Quantity							3429			0
S3	2016	2016	2016	2	0	2	Export	442	Luxembourg	LUX	440	Lithuania	LTU								04	CEREALS,CEREAL PREPRTNS.	1	No Quantity							19329			0
S3	2016	2016	2016	2	0	2	Export	442	Luxembourg	LUX	470	Malta	MLT								04	CEREALS,CEREAL PREPRTNS.	1	No Quantity							60266			0
S3	2016	2016	2016	2	0	2	Export	442	Luxembourg	LUX	512	Oman	OMN								04	CEREALS,CEREAL PREPRTNS.	1	No Quantity							12281			0
S3	2016	2016	2016	2	0	2	Export	442	Luxembourg	LUX	528	Netherlands	NLD								04	CEREALS,CEREAL PREPRTNS.	1	No Quantity							5973619			0
S3	2016	2016	2016	2	0	2	Export	442	Luxembourg	LUX	540	New Caledonia	NCL								04	CEREALS,CEREAL PREPRTNS.	1	No Quantity							2064			0
S3	2016	2016	2016	2	0	2	Export	442	Luxembourg	LUX	566	Nigeria	NGA								04	CEREALS,CEREAL PREPRTNS.	1	No Quantity							8694			0
S3	2016	2016	2016	2	0	2	Export	442	Luxembourg	LUX	579	Norway	NOR								04	CEREALS,CEREAL PREPRTNS.	1	No Quantity							6793405			0
S3	2016	2016	2016	2	0	2	Export	442	Luxembourg	LUX	604	Peru	PER								04	CEREALS,CEREAL PREPRTNS.	1	No Quantity							1224			0
S3	2016	2016	2016	2	0	2	Export	442	Luxembourg	LUX	616	Poland	POL								04	CEREALS,CEREAL PREPRTNS.	1	No Quantity							225610			0
S3	2016	2016	2016	2	0	2	Export	442	Luxembourg	LUX	620	Portugal	PRT								04	CEREALS,CEREAL PREPRTNS.	1	No Quantity							16546			0
S3	2016	2016	2016	2	0	2	Export	442	Luxembourg	LUX	642	Romania	ROU								04	CEREALS,CEREAL PREPRTNS.	1	No Quantity							262573			0
S3	2016	2016	2016	2	0	2	Export	442	Luxembourg	LUX	643	Russian Federation	RUS								04	CEREALS,CEREAL PREPRTNS.	1	No Quantity							45097			0
S3	2016	2016	2016	2	0	2	Export	442	Luxembourg	LUX	705	Slovenia	SVN								04	CEREALS,CEREAL PREPRTNS.	1	No Quantity							10244			0
S3	2016	2016	2016	2	0	2	Export	442	Luxembourg	LUX	724	Spain	ESP								04	CEREALS,CEREAL PREPRTNS.	1	No Quantity							344359			0
S3	2016	2016	2016	2	0	2	Export	442	Luxembourg	LUX	752	Sweden	SWE								04	CEREALS,CEREAL PREPRTNS.	1	No Quantity							591630			0
S3	2016	2016	2016	2	0	2	Export	442	Luxembourg	LUX	757	Switzerland	CHE								04	CEREALS,CEREAL PREPRTNS.	1	No Quantity							39994			0
S3	2016	2016	2016	2	0	2	Export	442	Luxembourg	LUX	764	Thailand	THA								04	CEREALS,CEREAL PREPRTNS.	1	No Quantity							553			0
S3	2016	2016	2016	2	0	2	Export	442	Luxembourg	LUX	784	United Arab Emirates	ARE								04	CEREALS,CEREAL PREPRTNS.	1	No Quantity							48			0
S3	2016	2016	2016	2	0	2	Export	442	Luxembourg	LUX	804	Ukraine	UKR								04	CEREALS,CEREAL PREPRTNS.	1	No Quantity							2859			0
S3	2016	2016	2016	2	0	2	Export	442	Luxembourg	LUX	826	United Kingdom	GBR								04	CEREALS,CEREAL PREPRTNS.	1	No Quantity							1603978			0
S3	2016	2016	2016	2	0	2	Export	442	Luxembourg	LUX	899	Areas, nes									04	CEREALS,CEREAL PREPRTNS.	1	No Quantity							2832			0
S3	2016	2016	2016	2	0	2	Export	440	Lithuania	LTU	0	World	WLD								05	VEGETABLES AND FRUIT	1	No Quantity							541433466			0
S3	2016	2016	2016	2	0	2	Export	440	Lithuania	LTU	4	Afghanistan	AFG								05	VEGETABLES AND FRUIT	1	No Quantity							309169			0
S3	2016	2016	2016	2	0	2	Export	440	Lithuania	LTU	31	Azerbaijan	AZE								05	VEGETABLES AND FRUIT	1	No Quantity							278967			0
S3	2016	2016	2016	2	0	2	Export	440	Lithuania	LTU	36	Australia	AUS								05	VEGETABLES AND FRUIT	1	No Quantity							74041			0
S3	2016	2016	2016	2	0	2	Export	440	Lithuania	LTU	40	Austria	AUT								05	VEGETABLES AND FRUIT	1	No Quantity							6778781			0
S3	2016	2016	2016	2	0	2	Export	440	Lithuania	LTU	51	Armenia	ARM								05	VEGETABLES AND FRUIT	1	No Quantity							1363			0
S3	2016	2016	2016	2	0	2	Export	440	Lithuania	LTU	56	Belgium	BEL								05	VEGETABLES AND FRUIT	1	No Quantity							3611396			0
S3	2016	2016	2016	2	0	2	Export	440	Lithuania	LTU	100	Bulgaria	BGR								05	VEGETABLES AND FRUIT	1	No Quantity							512077			0
S3	2016	2016	2016	2	0	2	Export	440	Lithuania	LTU	112	Belarus	BLR								05	VEGETABLES AND FRUIT	1	No Quantity							157882717			0
S3	2016	2016	2016	2	0	2	Export	440	Lithuania	LTU	124	Canada	CAN								05	VEGETABLES AND FRUIT	1	No Quantity							195918			0
S3	2016	2016	2016	2	0	2	Export	440	Lithuania	LTU	152	Chile	CHL								05	VEGETABLES AND FRUIT	1	No Quantity							29829			0
S3	2016	2016	2016	2	0	2	Export	440	Lithuania	LTU	156	China	CHN								05	VEGETABLES AND FRUIT	1	No Quantity							3565982			0
S3	2016	2016	2016	2	0	2	Export	440	Lithuania	LTU	191	Croatia	HRV								05	VEGETABLES AND FRUIT	1	No Quantity							86575			0
S3	2016	2016	2016	2	0	2	Export	440	Lithuania	LTU	196	Cyprus	CYP								05	VEGETABLES AND FRUIT	1	No Quantity							116595			0
S3	2016	2016	2016	2	0	2	Export	440	Lithuania	LTU	203	Czechia	CZE								05	VEGETABLES AND FRUIT	1	No Quantity							1281949			0
S3	2016	2016	2016	2	0	2	Export	440	Lithuania	LTU	208	Denmark	DNK								05	VEGETABLES AND FRUIT	1	No Quantity							3294957			0
S3	2016	2016	2016	2	0	2	Export	440	Lithuania	LTU	233	Estonia	EST								05	VEGETABLES AND FRUIT	1	No Quantity							29960402			0
S3	2016	2016	2016	2	0	2	Export	440	Lithuania	LTU	246	Finland	FIN								05	VEGETABLES AND FRUIT	1	No Quantity							11423074			0
S3	2016	2016	2016	2	0	2	Export	440	Lithuania	LTU	251	France	FRA								05	VEGETABLES AND FRUIT	1	No Quantity							6918906			0
S3	2016	2016	2016	2	0	2	Export	440	Lithuania	LTU	268	Georgia	GEO								05	VEGETABLES AND FRUIT	1	No Quantity							87199			0
S3	2016	2016	2016	2	0	2	Export	440	Lithuania	LTU	276	Germany	DEU								05	VEGETABLES AND FRUIT	1	No Quantity							33388592			0
S3	2016	2016	2016	2	0	2	Export	440	Lithuania	LTU	300	Greece	GRC								05	VEGETABLES AND FRUIT	1	No Quantity							141849			0
S3	2016	2016	2016	2	0	2	Export	440	Lithuania	LTU	344	China, Hong Kong SAR	HKG								05	VEGETABLES AND FRUIT	1	No Quantity							19174			0
S3	2016	2016	2016	2	0	2	Export	440	Lithuania	LTU	348	Hungary	HUN								05	VEGETABLES AND FRUIT	1	No Quantity							1203105			0
S3	2016	2016	2016	2	0	2	Export	440	Lithuania	LTU	352	Iceland	ISL								05	VEGETABLES AND FRUIT	1	No Quantity							773			0
S3	2016	2016	2016	2	0	2	Export	440	Lithuania	LTU	368	Iraq	IRQ								05	VEGETABLES AND FRUIT	1	No Quantity							12933			0
S3	2016	2016	2016	2	0	2	Export	440	Lithuania	LTU	372	Ireland	IRL								05	VEGETABLES AND FRUIT	1	No Quantity							1106522			0
S3	2016	2016	2016	2	0	2	Export	440	Lithuania	LTU	376	Israel	ISR								05	VEGETABLES AND FRUIT	1	No Quantity							109639			0
S3	2016	2016	2016	2	0	2	Export	440	Lithuania	LTU	381	Italy	ITA								05	VEGETABLES AND FRUIT	1	No Quantity							11830324			0
S3	2016	2016	2016	2	0	2	Export	440	Lithuania	LTU	392	Japan	JPN								05	VEGETABLES AND FRUIT	1	No Quantity							113104			0
S3	2016	2016	2016	2	0	2	Export	440	Lithuania	LTU	398	Kazakhstan	KAZ								05	VEGETABLES AND FRUIT	1	No Quantity							12764436			0
S3	2016	2016	2016	2	0	2	Export	440	Lithuania	LTU	400	Jordan	JOR								05	VEGETABLES AND FRUIT	1	No Quantity							9092			0
S3	2016	2016	2016	2	0	2	Export	440	Lithuania	LTU	417	Kyrgyzstan	KGZ								05	VEGETABLES AND FRUIT	1	No Quantity							325149			0
S3	2016	2016	2016	2	0	2	Export	440	Lithuania	LTU	422	Lebanon	LBN								05	VEGETABLES AND FRUIT	1	No Quantity							71114			0
S3	2016	2016	2016	2	0	2	Export	440	Lithuania	LTU	428	Latvia	LVA								05	VEGETABLES AND FRUIT	1	No Quantity							67567198			0
S3	2016	2016	2016	2	0	2	Export	440	Lithuania	LTU	458	Malaysia	MYS								05	VEGETABLES AND FRUIT	1	No Quantity							68401			0
S3	2016	2016	2016	2	0	2	Export	440	Lithuania	LTU	496	Mongolia	MNG								05	VEGETABLES AND FRUIT	1	No Quantity							800074			0
S3	2016	2016	2016	2	0	2	Export	440	Lithuania	LTU	498	Rep. of Moldova	MDA								05	VEGETABLES AND FRUIT	1	No Quantity							127818			0
S3	2016	2016	2016	2	0	2	Export	440	Lithuania	LTU	504	Morocco	MAR								05	VEGETABLES AND FRUIT	1	No Quantity							1366074			0
S3	2016	2016	2016	2	0	2	Export	440	Lithuania	LTU	528	Netherlands	NLD								05	VEGETABLES AND FRUIT	1	No Quantity							8468673			0
S3	2016	2016	2016	2	0	2	Export	440	Lithuania	LTU	579	Norway	NOR								05	VEGETABLES AND FRUIT	1	No Quantity							6949785			0
S3	2016	2016	2016	2	0	2	Export	440	Lithuania	LTU	586	Pakistan	PAK								05	VEGETABLES AND FRUIT	1	No Quantity							1619793			0
S3	2016	2016	2016	2	0	2	Export	440	Lithuania	LTU	616	Poland	POL								05	VEGETABLES AND FRUIT	1	No Quantity							17879558			0
S3	2016	2016	2016	2	0	2	Export	440	Lithuania	LTU	642	Romania	ROU								05	VEGETABLES AND FRUIT	1	No Quantity							976149			0
S3	2016	2016	2016	2	0	2	Export	440	Lithuania	LTU	643	Russian Federation	RUS								05	VEGETABLES AND FRUIT	1	No Quantity							26304686			0
S3	2016	2016	2016	2	0	2	Export	440	Lithuania	LTU	688	Serbia	SRB								05	VEGETABLES AND FRUIT	1	No Quantity							458296			0
S3	2016	2016	2016	2	0	2	Export	440	Lithuania	LTU	699	India	IND								05	VEGETABLES AND FRUIT	1	No Quantity							55061215			0
S3	2016	2016	2016	2	0	2	Export	440	Lithuania	LTU	702	Singapore	SGP								05	VEGETABLES AND FRUIT	1	No Quantity							2811			0
S3	2016	2016	2016	2	0	2	Export	440	Lithuania	LTU	703	Slovakia	SVK								05	VEGETABLES AND FRUIT	1	No Quantity							191273			0
S3	2016	2016	2016	2	0	2	Export	440	Lithuania	LTU	704	Viet Nam	VNM								05	VEGETABLES AND FRUIT	1	No Quantity							1910			0
S3	2016	2016	2016	2	0	2	Export	440	Lithuania	LTU	705	Slovenia	SVN								05	VEGETABLES AND FRUIT	1	No Quantity							76830			0
S3	2016	2016	2016	2	0	2	Export	440	Lithuania	LTU	710	South Africa	ZAF								05	VEGETABLES AND FRUIT	1	No Quantity							14035			0
S3	2016	2016	2016	2	0	2	Export	440	Lithuania	LTU	724	Spain	ESP								05	VEGETABLES AND FRUIT	1	No Quantity							2769473			0
S3	2016	2016	2016	2	0	2	Export	440	Lithuania	LTU	752	Sweden	SWE								05	VEGETABLES AND FRUIT	1	No Quantity							18679362			0
S3	2016	2016	2016	2	0	2	Export	440	Lithuania	LTU	757	Switzerland	CHE								05	VEGETABLES AND FRUIT	1	No Quantity							1695664			0
S3	2016	2016	2016	2	0	2	Export	440	Lithuania	LTU	762	Tajikistan	TJK								05	VEGETABLES AND FRUIT	1	No Quantity							19076			0
S3	2016	2016	2016	2	0	2	Export	440	Lithuania	LTU	784	United Arab Emirates	ARE								05	VEGETABLES AND FRUIT	1	No Quantity							284135			0
S3	2016	2016	2016	2	0	2	Export	440	Lithuania	LTU	792	Turkey	TUR								05	VEGETABLES AND FRUIT	1	No Quantity							32894			0
S3	2016	2016	2016	2	0	2	Export	440	Lithuania	LTU	795	Turkmenistan	TKM								05	VEGETABLES AND FRUIT	1	No Quantity							1195			0
S3	2016	2016	2016	2	0	2	Export	440	Lithuania	LTU	804	Ukraine	UKR								05	VEGETABLES AND FRUIT	1	No Quantity							343854			0
S3	2016	2016	2016	2	0	2	Export	440	Lithuania	LTU	807	North Macedonia	MKD								05	VEGETABLES AND FRUIT	1	No Quantity							62			0
S3	2016	2016	2016	2	0	2	Export	440	Lithuania	LTU	818	Egypt	EGY								05	VEGETABLES AND FRUIT	1	No Quantity							35573850			0
S3	2016	2016	2016	2	0	2	Export	440	Lithuania	LTU	826	United Kingdom	GBR								05	VEGETABLES AND FRUIT	1	No Quantity							6063154			0
S3	2016	2016	2016	2	0	2	Export	440	Lithuania	LTU	842	USA	USA								05	VEGETABLES AND FRUIT	1	No Quantity							390179			0
S3	2016	2016	2016	2	0	2	Export	440	Lithuania	LTU	860	Uzbekistan	UZB								05	VEGETABLES AND FRUIT	1	No Quantity							140286			0
S3	2016	2016	2016	2	0	2	Export	442	Luxembourg	LUX	0	World	WLD								05	VEGETABLES AND FRUIT	1	No Quantity							221478750			0
S3	2016	2016	2016	2	0	2	Export	442	Luxembourg	LUX	31	Azerbaijan	AZE								05	VEGETABLES AND FRUIT	1	No Quantity							401798			0
S3	2016	2016	2016	2	0	2	Export	442	Luxembourg	LUX	40	Austria	AUT								05	VEGETABLES AND FRUIT	1	No Quantity							9000912			0
S3	2016	2016	2016	2	0	2	Export	442	Luxembourg	LUX	56	Belgium	BEL								05	VEGETABLES AND FRUIT	1	No Quantity							14500393			0
S3	2016	2016	2016	2	0	2	Export	442	Luxembourg	LUX	100	Bulgaria	BGR								05	VEGETABLES AND FRUIT	1	No Quantity							453293			0
S3	2016	2016	2016	2	0	2	Export	442	Luxembourg	LUX	124	Canada	CAN								05	VEGETABLES AND FRUIT	1	No Quantity							274			0
S3	2016	2016	2016	2	0	2	Export	442	Luxembourg	LUX	156	China	CHN								05	VEGETABLES AND FRUIT	1	No Quantity							894			0
S3	2016	2016	2016	2	0	2	Export	442	Luxembourg	LUX	180	Dem. Rep. of the Congo	COD								05	VEGETABLES AND FRUIT	1	No Quantity							7644			0
S3	2016	2016	2016	2	0	2	Export	442	Luxembourg	LUX	191	Croatia	HRV								05	VEGETABLES AND FRUIT	1	No Quantity							97			0
S3	2016	2016	2016	2	0	2	Export	442	Luxembourg	LUX	196	Cyprus	CYP								05	VEGETABLES AND FRUIT	1	No Quantity							209809			0
S3	2016	2016	2016	2	0	2	Export	442	Luxembourg	LUX	203	Czechia	CZE								05	VEGETABLES AND FRUIT	1	No Quantity							647483			0
S3	2016	2016	2016	2	0	2	Export	442	Luxembourg	LUX	208	Denmark	DNK								05	VEGETABLES AND FRUIT	1	No Quantity							978944			0
S3	2016	2016	2016	2	0	2	Export	442	Luxembourg	LUX	233	Estonia	EST								05	VEGETABLES AND FRUIT	1	No Quantity							152			0
S3	2016	2016	2016	2	0	2	Export	442	Luxembourg	LUX	246	Finland	FIN								05	VEGETABLES AND FRUIT	1	No Quantity							408148			0
S3	2016	2016	2016	2	0	2	Export	442	Luxembourg	LUX	251	France	FRA								05	VEGETABLES AND FRUIT	1	No Quantity							50256180			0
S3	2016	2016	2016	2	0	2	Export	442	Luxembourg	LUX	258	French Polynesia	PYF								05	VEGETABLES AND FRUIT	1	No Quantity							310			0
S3	2016	2016	2016	2	0	2	Export	442	Luxembourg	LUX	268	Georgia	GEO								05	VEGETABLES AND FRUIT	1	No Quantity							10376			0
S3	2016	2016	2016	2	0	2	Export	442	Luxembourg	LUX	276	Germany	DEU								05	VEGETABLES AND FRUIT	1	No Quantity							116978277			0
S3	2016	2016	2016	2	0	2	Export	442	Luxembourg	LUX	288	Ghana	GHA								05	VEGETABLES AND FRUIT	1	No Quantity							146936			0
S3	2016	2016	2016	2	0	2	Export	442	Luxembourg	LUX	300	Greece	GRC								05	VEGETABLES AND FRUIT	1	No Quantity							17566			0
S3	2016	2016	2016	2	0	2	Export	442	Luxembourg	LUX	348	Hungary	HUN								05	VEGETABLES AND FRUIT	1	No Quantity							994544			0
S3	2016	2016	2016	2	0	2	Export	442	Luxembourg	LUX	372	Ireland	IRL								05	VEGETABLES AND FRUIT	1	No Quantity							1179385			0
S3	2016	2016	2016	2	0	2	Export	442	Luxembourg	LUX	381	Italy	ITA								05	VEGETABLES AND FRUIT	1	No Quantity							5106908			0
S3	2016	2016	2016	2	0	2	Export	442	Luxembourg	LUX	512	Oman	OMN								05	VEGETABLES AND FRUIT	1	No Quantity							657			0
S3	2016	2016	2016	2	0	2	Export	442	Luxembourg	LUX	528	Netherlands	NLD								05	VEGETABLES AND FRUIT	1	No Quantity							3025824			0
S3	2016	2016	2016	2	0	2	Export	442	Luxembourg	LUX	540	New Caledonia	NCL								05	VEGETABLES AND FRUIT	1	No Quantity							185			0
S3	2016	2016	2016	2	0	2	Export	442	Luxembourg	LUX	566	Nigeria	NGA								05	VEGETABLES AND FRUIT	1	No Quantity							17304			0
S3	2016	2016	2016	2	0	2	Export	442	Luxembourg	LUX	579	Norway	NOR								05	VEGETABLES AND FRUIT	1	No Quantity							17719			0
S3	2016	2016	2016	2	0	2	Export	442	Luxembourg	LUX	616	Poland	POL								05	VEGETABLES AND FRUIT	1	No Quantity							328658			0
S3	2016	2016	2016	2	0	2	Export	442	Luxembourg	LUX	620	Portugal	PRT								05	VEGETABLES AND FRUIT	1	No Quantity							2252418			0
S3	2016	2016	2016	2	0	2	Export	442	Luxembourg	LUX	642	Romania	ROU								05	VEGETABLES AND FRUIT	1	No Quantity							3301964			0
S3	2016	2016	2016	2	0	2	Export	442	Luxembourg	LUX	703	Slovakia	SVK								05	VEGETABLES AND FRUIT	1	No Quantity							297430			0
S3	2016	2016	2016	2	0	2	Export	442	Luxembourg	LUX	705	Slovenia	SVN								05	VEGETABLES AND FRUIT	1	No Quantity							608979			0
S3	2016	2016	2016	2	0	2	Export	442	Luxembourg	LUX	724	Spain	ESP								05	VEGETABLES AND FRUIT	1	No Quantity							3522252			0
S3	2016	2016	2016	2	0	2	Export	442	Luxembourg	LUX	752	Sweden	SWE								05	VEGETABLES AND FRUIT	1	No Quantity							558990			0
S3	2016	2016	2016	2	0	2	Export	442	Luxembourg	LUX	757	Switzerland	CHE								05	VEGETABLES AND FRUIT	1	No Quantity							775763			0
S3	2016	2016	2016	2	0	2	Export	442	Luxembourg	LUX	784	United Arab Emirates	ARE								05	VEGETABLES AND FRUIT	1	No Quantity							19			0
S3	2016	2016	2016	2	0	2	Export	442	Luxembourg	LUX	826	United Kingdom	GBR								05	VEGETABLES AND FRUIT	1	No Quantity							5470263			0
S3	2016	2016	2016	2	0	2	Export	440	Lithuania	LTU	0	World	WLD								06	SUGAR,SUGR.PREPTNS,HONEY	1	No Quantity							119471820			0
S3	2016	2016	2016	2	0	2	Export	440	Lithuania	LTU	31	Azerbaijan	AZE								06	SUGAR,SUGR.PREPTNS,HONEY	1	No Quantity							84952			0
S3	2016	2016	2016	2	0	2	Export	440	Lithuania	LTU	36	Australia	AUS								06	SUGAR,SUGR.PREPTNS,HONEY	1	No Quantity							2167			0
S3	2016	2016	2016	2	0	2	Export	440	Lithuania	LTU	40	Austria	AUT								06	SUGAR,SUGR.PREPTNS,HONEY	1	No Quantity							104708			0
S3	2016	2016	2016	2	0	2	Export	440	Lithuania	LTU	48	Bahrain	BHR								06	SUGAR,SUGR.PREPTNS,HONEY	1	No Quantity							1988			0
S3	2016	2016	2016	2	0	2	Export	440	Lithuania	LTU	51	Armenia	ARM								06	SUGAR,SUGR.PREPTNS,HONEY	1	No Quantity							2114			0
S3	2016	2016	2016	2	0	2	Export	440	Lithuania	LTU	56	Belgium	BEL								06	SUGAR,SUGR.PREPTNS,HONEY	1	No Quantity							46063			0
S3	2016	2016	2016	2	0	2	Export	440	Lithuania	LTU	100	Bulgaria	BGR								06	SUGAR,SUGR.PREPTNS,HONEY	1	No Quantity							789492			0
S3	2016	2016	2016	2	0	2	Export	440	Lithuania	LTU	112	Belarus	BLR								06	SUGAR,SUGR.PREPTNS,HONEY	1	No Quantity							2959575			0
S3	2016	2016	2016	2	0	2	Export	440	Lithuania	LTU	124	Canada	CAN								06	SUGAR,SUGR.PREPTNS,HONEY	1	No Quantity							321			0
S3	2016	2016	2016	2	0	2	Export	440	Lithuania	LTU	156	China	CHN								06	SUGAR,SUGR.PREPTNS,HONEY	1	No Quantity							55115			0
S3	2016	2016	2016	2	0	2	Export	440	Lithuania	LTU	196	Cyprus	CYP								06	SUGAR,SUGR.PREPTNS,HONEY	1	No Quantity							129214			0
S3	2016	2016	2016	2	0	2	Export	440	Lithuania	LTU	203	Czechia	CZE								06	SUGAR,SUGR.PREPTNS,HONEY	1	No Quantity							559861			0
S3	2016	2016	2016	2	0	2	Export	440	Lithuania	LTU	208	Denmark	DNK								06	SUGAR,SUGR.PREPTNS,HONEY	1	No Quantity							772952			0
S3	2016	2016	2016	2	0	2	Export	440	Lithuania	LTU	233	Estonia	EST								06	SUGAR,SUGR.PREPTNS,HONEY	1	No Quantity							20872914			0
S3	2016	2016	2016	2	0	2	Export	440	Lithuania	LTU	246	Finland	FIN								06	SUGAR,SUGR.PREPTNS,HONEY	1	No Quantity							5069034			0
S3	2016	2016	2016	2	0	2	Export	440	Lithuania	LTU	251	France	FRA								06	SUGAR,SUGR.PREPTNS,HONEY	1	No Quantity							444399			0
S3	2016	2016	2016	2	0	2	Export	440	Lithuania	LTU	268	Georgia	GEO								06	SUGAR,SUGR.PREPTNS,HONEY	1	No Quantity							14918			0
S3	2016	2016	2016	2	0	2	Export	440	Lithuania	LTU	276	Germany	DEU								06	SUGAR,SUGR.PREPTNS,HONEY	1	No Quantity							4984727			0
S3	2016	2016	2016	2	0	2	Export	440	Lithuania	LTU	300	Greece	GRC								06	SUGAR,SUGR.PREPTNS,HONEY	1	No Quantity							29833			0
S3	2016	2016	2016	2	0	2	Export	440	Lithuania	LTU	344	China, Hong Kong SAR	HKG								06	SUGAR,SUGR.PREPTNS,HONEY	1	No Quantity							4557			0
S3	2016	2016	2016	2	0	2	Export	440	Lithuania	LTU	348	Hungary	HUN								06	SUGAR,SUGR.PREPTNS,HONEY	1	No Quantity							120734			0
S3	2016	2016	2016	2	0	2	Export	440	Lithuania	LTU	352	Iceland	ISL								06	SUGAR,SUGR.PREPTNS,HONEY	1	No Quantity							39			0
S3	2016	2016	2016	2	0	2	Export	440	Lithuania	LTU	364	Iran	IRN								06	SUGAR,SUGR.PREPTNS,HONEY	1	No Quantity							10166			0
S3	2016	2016	2016	2	0	2	Export	440	Lithuania	LTU	368	Iraq	IRQ								06	SUGAR,SUGR.PREPTNS,HONEY	1	No Quantity							353			0
S3	2016	2016	2016	2	0	2	Export	440	Lithuania	LTU	372	Ireland	IRL								06	SUGAR,SUGR.PREPTNS,HONEY	1	No Quantity							115897			0
S3	2016	2016	2016	2	0	2	Export	440	Lithuania	LTU	381	Italy	ITA								06	SUGAR,SUGR.PREPTNS,HONEY	1	No Quantity							12957			0
S3	2016	2016	2016	2	0	2	Export	440	Lithuania	LTU	392	Japan	JPN								06	SUGAR,SUGR.PREPTNS,HONEY	1	No Quantity							642			0
S3	2016	2016	2016	2	0	2	Export	440	Lithuania	LTU	398	Kazakhstan	KAZ								06	SUGAR,SUGR.PREPTNS,HONEY	1	No Quantity							614664			0
S3	2016	2016	2016	2	0	2	Export	440	Lithuania	LTU	400	Jordan	JOR								06	SUGAR,SUGR.PREPTNS,HONEY	1	No Quantity							18913			0
S3	2016	2016	2016	2	0	2	Export	440	Lithuania	LTU	417	Kyrgyzstan	KGZ								06	SUGAR,SUGR.PREPTNS,HONEY	1	No Quantity							42458			0
S3	2016	2016	2016	2	0	2	Export	440	Lithuania	LTU	428	Latvia	LVA								06	SUGAR,SUGR.PREPTNS,HONEY	1	No Quantity							31662808			0
S3	2016	2016	2016	2	0	2	Export	440	Lithuania	LTU	470	Malta	MLT								06	SUGAR,SUGR.PREPTNS,HONEY	1	No Quantity							406			0
S3	2016	2016	2016	2	0	2	Export	440	Lithuania	LTU	496	Mongolia	MNG								06	SUGAR,SUGR.PREPTNS,HONEY	1	No Quantity							103899			0
S3	2016	2016	2016	2	0	2	Export	440	Lithuania	LTU	498	Rep. of Moldova	MDA								06	SUGAR,SUGR.PREPTNS,HONEY	1	No Quantity							336884			0
S3	2016	2016	2016	2	0	2	Export	440	Lithuania	LTU	512	Oman	OMN								06	SUGAR,SUGR.PREPTNS,HONEY	1	No Quantity							2785			0
S3	2016	2016	2016	2	0	2	Export	440	Lithuania	LTU	528	Netherlands	NLD								06	SUGAR,SUGR.PREPTNS,HONEY	1	No Quantity							3326895			0
S3	2016	2016	2016	2	0	2	Export	440	Lithuania	LTU	579	Norway	NOR								06	SUGAR,SUGR.PREPTNS,HONEY	1	No Quantity							535009			0
S3	2016	2016	2016	2	0	2	Export	440	Lithuania	LTU	591	Panama	PAN								06	SUGAR,SUGR.PREPTNS,HONEY	1	No Quantity							3580			0
S3	2016	2016	2016	2	0	2	Export	440	Lithuania	LTU	608	Philippines	PHL								06	SUGAR,SUGR.PREPTNS,HONEY	1	No Quantity							1654626			0
S3	2016	2016	2016	2	0	2	Export	440	Lithuania	LTU	616	Poland	POL								06	SUGAR,SUGR.PREPTNS,HONEY	1	No Quantity							27372778			0
S3	2016	2016	2016	2	0	2	Export	440	Lithuania	LTU	642	Romania	ROU								06	SUGAR,SUGR.PREPTNS,HONEY	1	No Quantity							1373929			0
S3	2016	2016	2016	2	0	2	Export	440	Lithuania	LTU	643	Russian Federation	RUS								06	SUGAR,SUGR.PREPTNS,HONEY	1	No Quantity							11051953			0
S3	2016	2016	2016	2	0	2	Export	440	Lithuania	LTU	699	India	IND								06	SUGAR,SUGR.PREPTNS,HONEY	1	No Quantity							60774			0
S3	2016	2016	2016	2	0	2	Export	440	Lithuania	LTU	702	Singapore	SGP								06	SUGAR,SUGR.PREPTNS,HONEY	1	No Quantity							210			0
S3	2016	2016	2016	2	0	2	Export	440	Lithuania	LTU	703	Slovakia	SVK								06	SUGAR,SUGR.PREPTNS,HONEY	1	No Quantity							467209			0
S3	2016	2016	2016	2	0	2	Export	440	Lithuania	LTU	704	Viet Nam	VNM								06	SUGAR,SUGR.PREPTNS,HONEY	1	No Quantity							3			0
S3	2016	2016	2016	2	0	2	Export	440	Lithuania	LTU	705	Slovenia	SVN								06	SUGAR,SUGR.PREPTNS,HONEY	1	No Quantity							1287			0
S3	2016	2016	2016	2	0	2	Export	440	Lithuania	LTU	724	Spain	ESP								06	SUGAR,SUGR.PREPTNS,HONEY	1	No Quantity							1131237			0
S3	2016	2016	2016	2	0	2	Export	440	Lithuania	LTU	752	Sweden	SWE								06	SUGAR,SUGR.PREPTNS,HONEY	1	No Quantity							946436			0
S3	2016	2016	2016	2	0	2	Export	440	Lithuania	LTU	757	Switzerland	CHE								06	SUGAR,SUGR.PREPTNS,HONEY	1	No Quantity							2982			0
S3	2016	2016	2016	2	0	2	Export	440	Lithuania	LTU	762	Tajikistan	TJK								06	SUGAR,SUGR.PREPTNS,HONEY	1	No Quantity							1322			0
S3	2016	2016	2016	2	0	2	Export	440	Lithuania	LTU	784	United Arab Emirates	ARE								06	SUGAR,SUGR.PREPTNS,HONEY	1	No Quantity							930			0
S3	2016	2016	2016	2	0	2	Export	440	Lithuania	LTU	795	Turkmenistan	TKM								06	SUGAR,SUGR.PREPTNS,HONEY	1	No Quantity							2886			0
S3	2016	2016	2016	2	0	2	Export	440	Lithuania	LTU	804	Ukraine	UKR								06	SUGAR,SUGR.PREPTNS,HONEY	1	No Quantity							677059			0
S3	2016	2016	2016	2	0	2	Export	440	Lithuania	LTU	826	United Kingdom	GBR								06	SUGAR,SUGR.PREPTNS,HONEY	1	No Quantity							714369			0
S3	2016	2016	2016	2	0	2	Export	440	Lithuania	LTU	842	USA	USA								06	SUGAR,SUGR.PREPTNS,HONEY	1	No Quantity							128273			0
S3	2016	2016	2016	2	0	2	Export	440	Lithuania	LTU	860	Uzbekistan	UZB								06	SUGAR,SUGR.PREPTNS,HONEY	1	No Quantity							45564			0
S3	2016	2016	2016	2	0	2	Export	442	Luxembourg	LUX	0	World	WLD								06	SUGAR,SUGR.PREPTNS,HONEY	1	No Quantity							1563087			0
S3	2016	2016	2016	2	0	2	Export	442	Luxembourg	LUX	31	Azerbaijan	AZE								06	SUGAR,SUGR.PREPTNS,HONEY	1	No Quantity							31708			0
S3	2016	2016	2016	2	0	2	Export	442	Luxembourg	LUX	40	Austria	AUT								06	SUGAR,SUGR.PREPTNS,HONEY	1	No Quantity							10192			0
S3	2016	2016	2016	2	0	2	Export	442	Luxembourg	LUX	56	Belgium	BEL								06	SUGAR,SUGR.PREPTNS,HONEY	1	No Quantity							584812			0
S3	2016	2016	2016	2	0	2	Export	442	Luxembourg	LUX	100	Bulgaria	BGR								06	SUGAR,SUGR.PREPTNS,HONEY	1	No Quantity							38			0
S3	2016	2016	2016	2	0	2	Export	442	Luxembourg	LUX	124	Canada	CAN								06	SUGAR,SUGR.PREPTNS,HONEY	1	No Quantity							51			0
S3	2016	2016	2016	2	0	2	Export	442	Luxembourg	LUX	156	China	CHN								06	SUGAR,SUGR.PREPTNS,HONEY	1	No Quantity							348			0
S3	2016	2016	2016	2	0	2	Export	442	Luxembourg	LUX	170	Colombia	COL								06	SUGAR,SUGR.PREPTNS,HONEY	1	No Quantity							22			0
S3	2016	2016	2016	2	0	2	Export	442	Luxembourg	LUX	180	Dem. Rep. of the Congo	COD								06	SUGAR,SUGR.PREPTNS,HONEY	1	No Quantity							531			0
S3	2016	2016	2016	2	0	2	Export	442	Luxembourg	LUX	203	Czechia	CZE								06	SUGAR,SUGR.PREPTNS,HONEY	1	No Quantity							15			0
S3	2016	2016	2016	2	0	2	Export	442	Luxembourg	LUX	208	Denmark	DNK								06	SUGAR,SUGR.PREPTNS,HONEY	1	No Quantity							37			0
S3	2016	2016	2016	2	0	2	Export	442	Luxembourg	LUX	251	France	FRA								06	SUGAR,SUGR.PREPTNS,HONEY	1	No Quantity							605983			0
S3	2016	2016	2016	2	0	2	Export	442	Luxembourg	LUX	268	Georgia	GEO								06	SUGAR,SUGR.PREPTNS,HONEY	1	No Quantity							120			0
S3	2016	2016	2016	2	0	2	Export	442	Luxembourg	LUX	276	Germany	DEU								06	SUGAR,SUGR.PREPTNS,HONEY	1	No Quantity							156857			0
S3	2016	2016	2016	2	0	2	Export	442	Luxembourg	LUX	288	Ghana	GHA								06	SUGAR,SUGR.PREPTNS,HONEY	1	No Quantity							7714			0
S3	2016	2016	2016	2	0	2	Export	442	Luxembourg	LUX	300	Greece	GRC								06	SUGAR,SUGR.PREPTNS,HONEY	1	No Quantity							4672			0
S3	2016	2016	2016	2	0	2	Export	442	Luxembourg	LUX	344	China, Hong Kong SAR	HKG								06	SUGAR,SUGR.PREPTNS,HONEY	1	No Quantity							801			0
S3	2016	2016	2016	2	0	2	Export	442	Luxembourg	LUX	348	Hungary	HUN								06	SUGAR,SUGR.PREPTNS,HONEY	1	No Quantity							2132			0
S3	2016	2016	2016	2	0	2	Export	442	Luxembourg	LUX	372	Ireland	IRL								06	SUGAR,SUGR.PREPTNS,HONEY	1	No Quantity							9573			0
S3	2016	2016	2016	2	0	2	Export	442	Luxembourg	LUX	376	Israel	ISR								06	SUGAR,SUGR.PREPTNS,HONEY	1	No Quantity							73			0
S3	2016	2016	2016	2	0	2	Export	442	Luxembourg	LUX	381	Italy	ITA								06	SUGAR,SUGR.PREPTNS,HONEY	1	No Quantity							1771			0
S3	2016	2016	2016	2	0	2	Export	442	Luxembourg	LUX	410	Rep. of Korea	KOR								06	SUGAR,SUGR.PREPTNS,HONEY	1	No Quantity							104			0
S3	2016	2016	2016	2	0	2	Export	442	Luxembourg	LUX	528	Netherlands	NLD								06	SUGAR,SUGR.PREPTNS,HONEY	1	No Quantity							56374			0
S3	2016	2016	2016	2	0	2	Export	442	Luxembourg	LUX	540	New Caledonia	NCL								06	SUGAR,SUGR.PREPTNS,HONEY	1	No Quantity							230			0
S3	2016	2016	2016	2	0	2	Export	442	Luxembourg	LUX	579	Norway	NOR								06	SUGAR,SUGR.PREPTNS,HONEY	1	No Quantity							7367			0
S3	2016	2016	2016	2	0	2	Export	442	Luxembourg	LUX	616	Poland	POL								06	SUGAR,SUGR.PREPTNS,HONEY	1	No Quantity							1190			0
S3	2016	2016	2016	2	0	2	Export	442	Luxembourg	LUX	620	Portugal	PRT								06	SUGAR,SUGR.PREPTNS,HONEY	1	No Quantity							399			0
S3	2016	2016	2016	2	0	2	Export	442	Luxembourg	LUX	642	Romania	ROU								06	SUGAR,SUGR.PREPTNS,HONEY	1	No Quantity							4786			0
S3	2016	2016	2016	2	0	2	Export	442	Luxembourg	LUX	699	India	IND								06	SUGAR,SUGR.PREPTNS,HONEY	1	No Quantity							6			0
S3	2016	2016	2016	2	0	2	Export	442	Luxembourg	LUX	702	Singapore	SGP								06	SUGAR,SUGR.PREPTNS,HONEY	1	No Quantity							1207			0
S3	2016	2016	2016	2	0	2	Export	442	Luxembourg	LUX	705	Slovenia	SVN								06	SUGAR,SUGR.PREPTNS,HONEY	1	No Quantity							77			0
S3	2016	2016	2016	2	0	2	Export	442	Luxembourg	LUX	724	Spain	ESP								06	SUGAR,SUGR.PREPTNS,HONEY	1	No Quantity							456			0
S3	2016	2016	2016	2	0	2	Export	442	Luxembourg	LUX	757	Switzerland	CHE								06	SUGAR,SUGR.PREPTNS,HONEY	1	No Quantity							5795			0
S3	2016	2016	2016	2	0	2	Export	442	Luxembourg	LUX	784	United Arab Emirates	ARE								06	SUGAR,SUGR.PREPTNS,HONEY	1	No Quantity							28			0
S3	2016	2016	2016	2	0	2	Export	442	Luxembourg	LUX	826	United Kingdom	GBR								06	SUGAR,SUGR.PREPTNS,HONEY	1	No Quantity							6488			0
S3	2016	2016	2016	2	0	2	Export	442	Luxembourg	LUX	842	USA	USA								06	SUGAR,SUGR.PREPTNS,HONEY	1	No Quantity							221			0
S3	2016	2016	2016	2	0	2	Export	442	Luxembourg	LUX	899	Areas, nes									06	SUGAR,SUGR.PREPTNS,HONEY	1	No Quantity							60908			0
S3	2016	2016	2016	2	0	2	Export	440	Lithuania	LTU	0	World	WLD								07	COFFEE,TEA,COCOA,SPICES	1	No Quantity							248166333			0
S3	2016	2016	2016	2	0	2	Export	440	Lithuania	LTU	4	Afghanistan	AFG								07	COFFEE,TEA,COCOA,SPICES	1	No Quantity							9168			0
S3	2016	2016	2016	2	0	2	Export	440	Lithuania	LTU	31	Azerbaijan	AZE								07	COFFEE,TEA,COCOA,SPICES	1	No Quantity							290386			0
S3	2016	2016	2016	2	0	2	Export	440	Lithuania	LTU	36	Australia	AUS								07	COFFEE,TEA,COCOA,SPICES	1	No Quantity							51373			0
S3	2016	2016	2016	2	0	2	Export	440	Lithuania	LTU	40	Austria	AUT								07	COFFEE,TEA,COCOA,SPICES	1	No Quantity							1905439			0
S3	2016	2016	2016	2	0	2	Export	440	Lithuania	LTU	48	Bahrain	BHR								07	COFFEE,TEA,COCOA,SPICES	1	No Quantity							5026			0
S3	2016	2016	2016	2	0	2	Export	440	Lithuania	LTU	51	Armenia	ARM								07	COFFEE,TEA,COCOA,SPICES	1	No Quantity							11730			0
S3	2016	2016	2016	2	0	2	Export	440	Lithuania	LTU	56	Belgium	BEL								07	COFFEE,TEA,COCOA,SPICES	1	No Quantity							5831170			0
S3	2016	2016	2016	2	0	2	Export	440	Lithuania	LTU	100	Bulgaria	BGR								07	COFFEE,TEA,COCOA,SPICES	1	No Quantity							3311457			0
S3	2016	2016	2016	2	0	2	Export	440	Lithuania	LTU	112	Belarus	BLR								07	COFFEE,TEA,COCOA,SPICES	1	No Quantity							5703698			0
S3	2016	2016	2016	2	0	2	Export	440	Lithuania	LTU	124	Canada	CAN								07	COFFEE,TEA,COCOA,SPICES	1	No Quantity							120731			0
S3	2016	2016	2016	2	0	2	Export	440	Lithuania	LTU	156	China	CHN								07	COFFEE,TEA,COCOA,SPICES	1	No Quantity							439158			0
S3	2016	2016	2016	2	0	2	Export	440	Lithuania	LTU	196	Cyprus	CYP								07	COFFEE,TEA,COCOA,SPICES	1	No Quantity							242015			0
S3	2016	2016	2016	2	0	2	Export	440	Lithuania	LTU	203	Czechia	CZE								07	COFFEE,TEA,COCOA,SPICES	1	No Quantity							3157741			0
S3	2016	2016	2016	2	0	2	Export	440	Lithuania	LTU	208	Denmark	DNK								07	COFFEE,TEA,COCOA,SPICES	1	No Quantity							56439			0
S3	2016	2016	2016	2	0	2	Export	440	Lithuania	LTU	233	Estonia	EST								07	COFFEE,TEA,COCOA,SPICES	1	No Quantity							27249586			0
S3	2016	2016	2016	2	0	2	Export	440	Lithuania	LTU	246	Finland	FIN								07	COFFEE,TEA,COCOA,SPICES	1	No Quantity							41258			0
S3	2016	2016	2016	2	0	2	Export	440	Lithuania	LTU	251	France	FRA								07	COFFEE,TEA,COCOA,SPICES	1	No Quantity							10735384			0
S3	2016	2016	2016	2	0	2	Export	440	Lithuania	LTU	268	Georgia	GEO								07	COFFEE,TEA,COCOA,SPICES	1	No Quantity							119592			0
S3	2016	2016	2016	2	0	2	Export	440	Lithuania	LTU	270	Gambia	GMB								07	COFFEE,TEA,COCOA,SPICES	1	No Quantity							117			0
S3	2016	2016	2016	2	0	2	Export	440	Lithuania	LTU	276	Germany	DEU								07	COFFEE,TEA,COCOA,SPICES	1	No Quantity							6580292			0
S3	2016	2016	2016	2	0	2	Export	440	Lithuania	LTU	300	Greece	GRC								07	COFFEE,TEA,COCOA,SPICES	1	No Quantity							1031279			0
S3	2016	2016	2016	2	0	2	Export	440	Lithuania	LTU	344	China, Hong Kong SAR	HKG								07	COFFEE,TEA,COCOA,SPICES	1	No Quantity							720490			0
S3	2016	2016	2016	2	0	2	Export	440	Lithuania	LTU	348	Hungary	HUN								07	COFFEE,TEA,COCOA,SPICES	1	No Quantity							317864			0
S3	2016	2016	2016	2	0	2	Export	440	Lithuania	LTU	364	Iran	IRN								07	COFFEE,TEA,COCOA,SPICES	1	No Quantity							102898			0
S3	2016	2016	2016	2	0	2	Export	440	Lithuania	LTU	368	Iraq	IRQ								07	COFFEE,TEA,COCOA,SPICES	1	No Quantity							31353			0
S3	2016	2016	2016	2	0	2	Export	440	Lithuania	LTU	372	Ireland	IRL								07	COFFEE,TEA,COCOA,SPICES	1	No Quantity							742743			0
S3	2016	2016	2016	2	0	2	Export	440	Lithuania	LTU	376	Israel	ISR								07	COFFEE,TEA,COCOA,SPICES	1	No Quantity							658755			0
S3	2016	2016	2016	2	0	2	Export	440	Lithuania	LTU	381	Italy	ITA								07	COFFEE,TEA,COCOA,SPICES	1	No Quantity							36709			0
S3	2016	2016	2016	2	0	2	Export	440	Lithuania	LTU	392	Japan	JPN								07	COFFEE,TEA,COCOA,SPICES	1	No Quantity							5067			0
S3	2016	2016	2016	2	0	2	Export	440	Lithuania	LTU	398	Kazakhstan	KAZ								07	COFFEE,TEA,COCOA,SPICES	1	No Quantity							610272			0
S3	2016	2016	2016	2	0	2	Export	440	Lithuania	LTU	417	Kyrgyzstan	KGZ								07	COFFEE,TEA,COCOA,SPICES	1	No Quantity							112509			0
S3	2016	2016	2016	2	0	2	Export	440	Lithuania	LTU	428	Latvia	LVA								07	COFFEE,TEA,COCOA,SPICES	1	No Quantity							50072874			0
S3	2016	2016	2016	2	0	2	Export	440	Lithuania	LTU	434	Libya	LBY								07	COFFEE,TEA,COCOA,SPICES	1	No Quantity							256986			0
S3	2016	2016	2016	2	0	2	Export	440	Lithuania	LTU	470	Malta	MLT								07	COFFEE,TEA,COCOA,SPICES	1	No Quantity							1032			0
S3	2016	2016	2016	2	0	2	Export	440	Lithuania	LTU	490	Other Asia, nes									07	COFFEE,TEA,COCOA,SPICES	1	No Quantity							487			0
S3	2016	2016	2016	2	0	2	Export	440	Lithuania	LTU	496	Mongolia	MNG								07	COFFEE,TEA,COCOA,SPICES	1	No Quantity							31259			0
S3	2016	2016	2016	2	0	2	Export	440	Lithuania	LTU	498	Rep. of Moldova	MDA								07	COFFEE,TEA,COCOA,SPICES	1	No Quantity							1005449			0
S3	2016	2016	2016	2	0	2	Export	440	Lithuania	LTU	512	Oman	OMN								07	COFFEE,TEA,COCOA,SPICES	1	No Quantity							44403			0
S3	2016	2016	2016	2	0	2	Export	440	Lithuania	LTU	528	Netherlands	NLD								07	COFFEE,TEA,COCOA,SPICES	1	No Quantity							1998048			0
S3	2016	2016	2016	2	0	2	Export	440	Lithuania	LTU	554	New Zealand	NZL								07	COFFEE,TEA,COCOA,SPICES	1	No Quantity							335			0
S3	2016	2016	2016	2	0	2	Export	440	Lithuania	LTU	579	Norway	NOR								07	COFFEE,TEA,COCOA,SPICES	1	No Quantity							4628524			0
S3	2016	2016	2016	2	0	2	Export	440	Lithuania	LTU	616	Poland	POL								07	COFFEE,TEA,COCOA,SPICES	1	No Quantity							53251556			0
S3	2016	2016	2016	2	0	2	Export	440	Lithuania	LTU	620	Portugal	PRT								07	COFFEE,TEA,COCOA,SPICES	1	No Quantity							124365			0
S3	2016	2016	2016	2	0	2	Export	440	Lithuania	LTU	642	Romania	ROU								07	COFFEE,TEA,COCOA,SPICES	1	No Quantity							3122261			0
S3	2016	2016	2016	2	0	2	Export	440	Lithuania	LTU	643	Russian Federation	RUS								07	COFFEE,TEA,COCOA,SPICES	1	No Quantity							25234200			0
S3	2016	2016	2016	2	0	2	Export	440	Lithuania	LTU	682	Saudi Arabia	SAU								07	COFFEE,TEA,COCOA,SPICES	1	No Quantity							7480			0
S3	2016	2016	2016	2	0	2	Export	440	Lithuania	LTU	699	India	IND								07	COFFEE,TEA,COCOA,SPICES	1	No Quantity							4712			0
S3	2016	2016	2016	2	0	2	Export	440	Lithuania	LTU	702	Singapore	SGP								07	COFFEE,TEA,COCOA,SPICES	1	No Quantity							34296			0
S3	2016	2016	2016	2	0	2	Export	440	Lithuania	LTU	703	Slovakia	SVK								07	COFFEE,TEA,COCOA,SPICES	1	No Quantity							7340662			0
S3	2016	2016	2016	2	0	2	Export	440	Lithuania	LTU	704	Viet Nam	VNM								07	COFFEE,TEA,COCOA,SPICES	1	No Quantity							266350			0
S3	2016	2016	2016	2	0	2	Export	440	Lithuania	LTU	705	Slovenia	SVN								07	COFFEE,TEA,COCOA,SPICES	1	No Quantity							26375			0
S3	2016	2016	2016	2	0	2	Export	440	Lithuania	LTU	710	South Africa	ZAF								07	COFFEE,TEA,COCOA,SPICES	1	No Quantity							21447			0
S3	2016	2016	2016	2	0	2	Export	440	Lithuania	LTU	724	Spain	ESP								07	COFFEE,TEA,COCOA,SPICES	1	No Quantity							751286			0
S3	2016	2016	2016	2	0	2	Export	440	Lithuania	LTU	752	Sweden	SWE								07	COFFEE,TEA,COCOA,SPICES	1	No Quantity							18660989			0
S3	2016	2016	2016	2	0	2	Export	440	Lithuania	LTU	757	Switzerland	CHE								07	COFFEE,TEA,COCOA,SPICES	1	No Quantity							169012			0
S3	2016	2016	2016	2	0	2	Export	440	Lithuania	LTU	762	Tajikistan	TJK								07	COFFEE,TEA,COCOA,SPICES	1	No Quantity							86292			0
S3	2016	2016	2016	2	0	2	Export	440	Lithuania	LTU	784	United Arab Emirates	ARE								07	COFFEE,TEA,COCOA,SPICES	1	No Quantity							90929			0
S3	2016	2016	2016	2	0	2	Export	440	Lithuania	LTU	792	Turkey	TUR								07	COFFEE,TEA,COCOA,SPICES	1	No Quantity							42917			0
S3	2016	2016	2016	2	0	2	Export	440	Lithuania	LTU	795	Turkmenistan	TKM								07	COFFEE,TEA,COCOA,SPICES	1	No Quantity							111073			0
S3	2016	2016	2016	2	0	2	Export	440	Lithuania	LTU	804	Ukraine	UKR								07	COFFEE,TEA,COCOA,SPICES	1	No Quantity							328553			0
S3	2016	2016	2016	2	0	2	Export	440	Lithuania	LTU	807	North Macedonia	MKD								07	COFFEE,TEA,COCOA,SPICES	1	No Quantity							2368			0
S3	2016	2016	2016	2	0	2	Export	440	Lithuania	LTU	826	United Kingdom	GBR								07	COFFEE,TEA,COCOA,SPICES	1	No Quantity							7877427			0
S3	2016	2016	2016	2	0	2	Export	440	Lithuania	LTU	842	USA	USA								07	COFFEE,TEA,COCOA,SPICES	1	No Quantity							2087732			0
S3	2016	2016	2016	2	0	2	Export	440	Lithuania	LTU	860	Uzbekistan	UZB								07	COFFEE,TEA,COCOA,SPICES	1	No Quantity							252955			0
S3	2016	2016	2016	2	0	2	Export	442	Luxembourg	LUX	0	World	WLD								07	COFFEE,TEA,COCOA,SPICES	1	No Quantity							60785723			0
S3	2016	2016	2016	2	0	2	Export	442	Luxembourg	LUX	31	Azerbaijan	AZE								07	COFFEE,TEA,COCOA,SPICES	1	No Quantity							59630			0
S3	2016	2016	2016	2	0	2	Export	442	Luxembourg	LUX	32	Argentina	ARG								07	COFFEE,TEA,COCOA,SPICES	1	No Quantity							43			0
S3	2016	2016	2016	2	0	2	Export	442	Luxembourg	LUX	36	Australia	AUS								07	COFFEE,TEA,COCOA,SPICES	1	No Quantity							408			0
S3	2016	2016	2016	2	0	2	Export	442	Luxembourg	LUX	40	Austria	AUT								07	COFFEE,TEA,COCOA,SPICES	1	No Quantity							132994			0
S3	2016	2016	2016	2	0	2	Export	442	Luxembourg	LUX	48	Bahrain	BHR								07	COFFEE,TEA,COCOA,SPICES	1	No Quantity							108			0
S3	2016	2016	2016	2	0	2	Export	442	Luxembourg	LUX	51	Armenia	ARM								07	COFFEE,TEA,COCOA,SPICES	1	No Quantity							15			0
S3	2016	2016	2016	2	0	2	Export	442	Luxembourg	LUX	56	Belgium	BEL								07	COFFEE,TEA,COCOA,SPICES	1	No Quantity							7801189			0
S3	2016	2016	2016	2	0	2	Export	442	Luxembourg	LUX	60	Bermuda	BMU								07	COFFEE,TEA,COCOA,SPICES	1	No Quantity							132			0
S3	2016	2016	2016	2	0	2	Export	442	Luxembourg	LUX	76	Brazil	BRA								07	COFFEE,TEA,COCOA,SPICES	1	No Quantity							580			0
S3	2016	2016	2016	2	0	2	Export	442	Luxembourg	LUX	92	Br. Virgin Isds	VGB								07	COFFEE,TEA,COCOA,SPICES	1	No Quantity							31			0
S3	2016	2016	2016	2	0	2	Export	442	Luxembourg	LUX	112	Belarus	BLR								07	COFFEE,TEA,COCOA,SPICES	1	No Quantity							83107			0
S3	2016	2016	2016	2	0	2	Export	442	Luxembourg	LUX	120	Cameroon	CMR								07	COFFEE,TEA,COCOA,SPICES	1	No Quantity							33			0
S3	2016	2016	2016	2	0	2	Export	442	Luxembourg	LUX	124	Canada	CAN								07	COFFEE,TEA,COCOA,SPICES	1	No Quantity							106211			0
S3	2016	2016	2016	2	0	2	Export	442	Luxembourg	LUX	132	Cabo Verde	CPV								07	COFFEE,TEA,COCOA,SPICES	1	No Quantity							20			0
S3	2016	2016	2016	2	0	2	Export	442	Luxembourg	LUX	152	Chile	CHL								07	COFFEE,TEA,COCOA,SPICES	1	No Quantity							111			0
S3	2016	2016	2016	2	0	2	Export	442	Luxembourg	LUX	156	China	CHN								07	COFFEE,TEA,COCOA,SPICES	1	No Quantity							460			0
S3	2016	2016	2016	2	0	2	Export	442	Luxembourg	LUX	170	Colombia	COL								07	COFFEE,TEA,COCOA,SPICES	1	No Quantity							116			0
S3	2016	2016	2016	2	0	2	Export	442	Luxembourg	LUX	180	Dem. Rep. of the Congo	COD								07	COFFEE,TEA,COCOA,SPICES	1	No Quantity							1295			0
S3	2016	2016	2016	2	0	2	Export	442	Luxembourg	LUX	188	Costa Rica	CRI								07	COFFEE,TEA,COCOA,SPICES	1	No Quantity							11			0
S3	2016	2016	2016	2	0	2	Export	442	Luxembourg	LUX	191	Croatia	HRV								07	COFFEE,TEA,COCOA,SPICES	1	No Quantity							794			0
S3	2016	2016	2016	2	0	2	Export	442	Luxembourg	LUX	196	Cyprus	CYP								07	COFFEE,TEA,COCOA,SPICES	1	No Quantity							9247			0
S3	2016	2016	2016	2	0	2	Export	442	Luxembourg	LUX	203	Czechia	CZE								07	COFFEE,TEA,COCOA,SPICES	1	No Quantity							1574			0
S3	2016	2016	2016	2	0	2	Export	442	Luxembourg	LUX	208	Denmark	DNK								07	COFFEE,TEA,COCOA,SPICES	1	No Quantity							32			0
S3	2016	2016	2016	2	0	2	Export	442	Luxembourg	LUX	218	Ecuador	ECU								07	COFFEE,TEA,COCOA,SPICES	1	No Quantity							17			0
S3	2016	2016	2016	2	0	2	Export	442	Luxembourg	LUX	246	Finland	FIN								07	COFFEE,TEA,COCOA,SPICES	1	No Quantity							128			0
S3	2016	2016	2016	2	0	2	Export	442	Luxembourg	LUX	251	France	FRA								07	COFFEE,TEA,COCOA,SPICES	1	No Quantity							8809880			0
S3	2016	2016	2016	2	0	2	Export	442	Luxembourg	LUX	258	French Polynesia	PYF								07	COFFEE,TEA,COCOA,SPICES	1	No Quantity							2478			0
S3	2016	2016	2016	2	0	2	Export	442	Luxembourg	LUX	268	Georgia	GEO								07	COFFEE,TEA,COCOA,SPICES	1	No Quantity							1363			0
S3	2016	2016	2016	2	0	2	Export	442	Luxembourg	LUX	276	Germany	DEU								07	COFFEE,TEA,COCOA,SPICES	1	No Quantity							1741679			0
S3	2016	2016	2016	2	0	2	Export	442	Luxembourg	LUX	288	Ghana	GHA								07	COFFEE,TEA,COCOA,SPICES	1	No Quantity							21485			0
S3	2016	2016	2016	2	0	2	Export	442	Luxembourg	LUX	300	Greece	GRC								07	COFFEE,TEA,COCOA,SPICES	1	No Quantity							192538			0
S3	2016	2016	2016	2	0	2	Export	442	Luxembourg	LUX	344	China, Hong Kong SAR	HKG								07	COFFEE,TEA,COCOA,SPICES	1	No Quantity							605			0
S3	2016	2016	2016	2	0	2	Export	442	Luxembourg	LUX	348	Hungary	HUN								07	COFFEE,TEA,COCOA,SPICES	1	No Quantity							2543			0
S3	2016	2016	2016	2	0	2	Export	442	Luxembourg	LUX	352	Iceland	ISL								07	COFFEE,TEA,COCOA,SPICES	1	No Quantity							39			0
S3	2016	2016	2016	2	0	2	Export	442	Luxembourg	LUX	364	Iran	IRN								07	COFFEE,TEA,COCOA,SPICES	1	No Quantity							66			0
S3	2016	2016	2016	2	0	2	Export	442	Luxembourg	LUX	368	Iraq	IRQ								07	COFFEE,TEA,COCOA,SPICES	1	No Quantity							115			0
S3	2016	2016	2016	2	0	2	Export	442	Luxembourg	LUX	372	Ireland	IRL								07	COFFEE,TEA,COCOA,SPICES	1	No Quantity							69412			0
S3	2016	2016	2016	2	0	2	Export	442	Luxembourg	LUX	376	Israel	ISR								07	COFFEE,TEA,COCOA,SPICES	1	No Quantity							369			0
S3	2016	2016	2016	2	0	2	Export	442	Luxembourg	LUX	381	Italy	ITA								07	COFFEE,TEA,COCOA,SPICES	1	No Quantity							31092			0
S3	2016	2016	2016	2	0	2	Export	442	Luxembourg	LUX	384	Côte d'Ivoire	CIV								07	COFFEE,TEA,COCOA,SPICES	1	No Quantity							83			0
S3	2016	2016	2016	2	0	2	Export	442	Luxembourg	LUX	392	Japan	JPN								07	COFFEE,TEA,COCOA,SPICES	1	No Quantity							550544			0
S3	2016	2016	2016	2	0	2	Export	442	Luxembourg	LUX	398	Kazakhstan	KAZ								07	COFFEE,TEA,COCOA,SPICES	1	No Quantity							348764			0
S3	2016	2016	2016	2	0	2	Export	442	Luxembourg	LUX	400	Jordan	JOR								07	COFFEE,TEA,COCOA,SPICES	1	No Quantity							111			0
S3	2016	2016	2016	2	0	2	Export	442	Luxembourg	LUX	404	Kenya	KEN								07	COFFEE,TEA,COCOA,SPICES	1	No Quantity							111			0
S3	2016	2016	2016	2	0	2	Export	442	Luxembourg	LUX	410	Rep. of Korea	KOR								07	COFFEE,TEA,COCOA,SPICES	1	No Quantity							197			0
S3	2016	2016	2016	2	0	2	Export	442	Luxembourg	LUX	414	Kuwait	KWT								07	COFFEE,TEA,COCOA,SPICES	1	No Quantity							312			0
S3	2016	2016	2016	2	0	2	Export	442	Luxembourg	LUX	422	Lebanon	LBN								07	COFFEE,TEA,COCOA,SPICES	1	No Quantity							362			0
S3	2016	2016	2016	2	0	2	Export	442	Luxembourg	LUX	428	Latvia	LVA								07	COFFEE,TEA,COCOA,SPICES	1	No Quantity							66090			0
S3	2016	2016	2016	2	0	2	Export	442	Luxembourg	LUX	450	Madagascar	MDG								07	COFFEE,TEA,COCOA,SPICES	1	No Quantity							100			0
S3	2016	2016	2016	2	0	2	Export	442	Luxembourg	LUX	458	Malaysia	MYS								07	COFFEE,TEA,COCOA,SPICES	1	No Quantity							638			0
S3	2016	2016	2016	2	0	2	Export	442	Luxembourg	LUX	480	Mauritius	MUS								07	COFFEE,TEA,COCOA,SPICES	1	No Quantity							183			0
S3	2016	2016	2016	2	0	2	Export	442	Luxembourg	LUX	484	Mexico	MEX								07	COFFEE,TEA,COCOA,SPICES	1	No Quantity							127			0
S3	2016	2016	2016	2	0	2	Export	442	Luxembourg	LUX	490	Other Asia, nes									07	COFFEE,TEA,COCOA,SPICES	1	No Quantity							11			0
S3	2016	2016	2016	2	0	2	Export	442	Luxembourg	LUX	498	Rep. of Moldova	MDA								07	COFFEE,TEA,COCOA,SPICES	1	No Quantity							55			0
S3	2016	2016	2016	2	0	2	Export	442	Luxembourg	LUX	504	Morocco	MAR								07	COFFEE,TEA,COCOA,SPICES	1	No Quantity							44			0
S3	2016	2016	2016	2	0	2	Export	442	Luxembourg	LUX	512	Oman	OMN								07	COFFEE,TEA,COCOA,SPICES	1	No Quantity							1793			0
S3	2016	2016	2016	2	0	2	Export	442	Luxembourg	LUX	528	Netherlands	NLD								07	COFFEE,TEA,COCOA,SPICES	1	No Quantity							38251090			0
S3	2016	2016	2016	2	0	2	Export	442	Luxembourg	LUX	531	Curaçao	CUW								07	COFFEE,TEA,COCOA,SPICES	1	No Quantity							63			0
S3	2016	2016	2016	2	0	2	Export	442	Luxembourg	LUX	534	Saint Maarten	SXM								07	COFFEE,TEA,COCOA,SPICES	1	No Quantity							33			0
S3	2016	2016	2016	2	0	2	Export	442	Luxembourg	LUX	540	New Caledonia	NCL								07	COFFEE,TEA,COCOA,SPICES	1	No Quantity							1393			0
S3	2016	2016	2016	2	0	2	Export	442	Luxembourg	LUX	554	New Zealand	NZL								07	COFFEE,TEA,COCOA,SPICES	1	No Quantity							17			0
S3	2016	2016	2016	2	0	2	Export	442	Luxembourg	LUX	566	Nigeria	NGA								07	COFFEE,TEA,COCOA,SPICES	1	No Quantity							8277			0
S3	2016	2016	2016	2	0	2	Export	442	Luxembourg	LUX	579	Norway	NOR								07	COFFEE,TEA,COCOA,SPICES	1	No Quantity							175412			0
S3	2016	2016	2016	2	0	2	Export	442	Luxembourg	LUX	586	Pakistan	PAK								07	COFFEE,TEA,COCOA,SPICES	1	No Quantity							66			0
S3	2016	2016	2016	2	0	2	Export	442	Luxembourg	LUX	604	Peru	PER								07	COFFEE,TEA,COCOA,SPICES	1	No Quantity							2903			0
S3	2016	2016	2016	2	0	2	Export	442	Luxembourg	LUX	616	Poland	POL								07	COFFEE,TEA,COCOA,SPICES	1	No Quantity							1985479			0
S3	2016	2016	2016	2	0	2	Export	442	Luxembourg	LUX	620	Portugal	PRT								07	COFFEE,TEA,COCOA,SPICES	1	No Quantity							3872			0
S3	2016	2016	2016	2	0	2	Export	442	Luxembourg	LUX	634	Qatar	QAT								07	COFFEE,TEA,COCOA,SPICES	1	No Quantity							126			0
S3	2016	2016	2016	2	0	2	Export	442	Luxembourg	LUX	642	Romania	ROU								07	COFFEE,TEA,COCOA,SPICES	1	No Quantity							75457			0
S3	2016	2016	2016	2	0	2	Export	442	Luxembourg	LUX	643	Russian Federation	RUS								07	COFFEE,TEA,COCOA,SPICES	1	No Quantity							366			0
S3	2016	2016	2016	2	0	2	Export	442	Luxembourg	LUX	682	Saudi Arabia	SAU								07	COFFEE,TEA,COCOA,SPICES	1	No Quantity							59			0
S3	2016	2016	2016	2	0	2	Export	442	Luxembourg	LUX	686	Senegal	SEN								07	COFFEE,TEA,COCOA,SPICES	1	No Quantity							108			0
S3	2016	2016	2016	2	0	2	Export	442	Luxembourg	LUX	688	Serbia	SRB								07	COFFEE,TEA,COCOA,SPICES	1	No Quantity							55			0
S3	2016	2016	2016	2	0	2	Export	442	Luxembourg	LUX	699	India	IND								07	COFFEE,TEA,COCOA,SPICES	1	No Quantity							307			0
S3	2016	2016	2016	2	0	2	Export	442	Luxembourg	LUX	702	Singapore	SGP								07	COFFEE,TEA,COCOA,SPICES	1	No Quantity							3308			0
S3	2016	2016	2016	2	0	2	Export	442	Luxembourg	LUX	705	Slovenia	SVN								07	COFFEE,TEA,COCOA,SPICES	1	No Quantity							2334			0
S3	2016	2016	2016	2	0	2	Export	442	Luxembourg	LUX	710	South Africa	ZAF								07	COFFEE,TEA,COCOA,SPICES	1	No Quantity							216			0
S3	2016	2016	2016	2	0	2	Export	442	Luxembourg	LUX	724	Spain	ESP								07	COFFEE,TEA,COCOA,SPICES	1	No Quantity							11052			0
S3	2016	2016	2016	2	0	2	Export	442	Luxembourg	LUX	752	Sweden	SWE								07	COFFEE,TEA,COCOA,SPICES	1	No Quantity							1548			0
S3	2016	2016	2016	2	0	2	Export	442	Luxembourg	LUX	757	Switzerland	CHE								07	COFFEE,TEA,COCOA,SPICES	1	No Quantity							130884			0
S3	2016	2016	2016	2	0	2	Export	442	Luxembourg	LUX	784	United Arab Emirates	ARE								07	COFFEE,TEA,COCOA,SPICES	1	No Quantity							2098			0
S3	2016	2016	2016	2	0	2	Export	442	Luxembourg	LUX	792	Turkey	TUR								07	COFFEE,TEA,COCOA,SPICES	1	No Quantity							172			0
S3	2016	2016	2016	2	0	2	Export	442	Luxembourg	LUX	804	Ukraine	UKR								07	COFFEE,TEA,COCOA,SPICES	1	No Quantity							48657			0
S3	2016	2016	2016	2	0	2	Export	442	Luxembourg	LUX	818	Egypt	EGY								07	COFFEE,TEA,COCOA,SPICES	1	No Quantity							121			0
S3	2016	2016	2016	2	0	2	Export	442	Luxembourg	LUX	826	United Kingdom	GBR								07	COFFEE,TEA,COCOA,SPICES	1	No Quantity							10199			0
S3	2016	2016	2016	2	0	2	Export	442	Luxembourg	LUX	842	USA	USA								07	COFFEE,TEA,COCOA,SPICES	1	No Quantity							3047			0
S3	2016	2016	2016	2	0	2	Export	442	Luxembourg	LUX	858	Uruguay	URY								07	COFFEE,TEA,COCOA,SPICES	1	No Quantity							25			0
S3	2016	2016	2016	2	0	2	Export	442	Luxembourg	LUX	860	Uzbekistan	UZB								07	COFFEE,TEA,COCOA,SPICES	1	No Quantity							18			0
S3	2016	2016	2016	2	0	2	Export	442	Luxembourg	LUX	899	Areas, nes									07	COFFEE,TEA,COCOA,SPICES	1	No Quantity							25487			0
S3	2016	2016	2016	2	0	2	Export	440	Lithuania	LTU	0	World	WLD								08	ANIMAL FEED STUFF	1	No Quantity							241904586			0
S3	2016	2016	2016	2	0	2	Export	440	Lithuania	LTU	31	Azerbaijan	AZE								08	ANIMAL FEED STUFF	1	No Quantity							60645			0
S3	2016	2016	2016	2	0	2	Export	440	Lithuania	LTU	36	Australia	AUS								08	ANIMAL FEED STUFF	1	No Quantity							821568			0
S3	2016	2016	2016	2	0	2	Export	440	Lithuania	LTU	40	Austria	AUT								08	ANIMAL FEED STUFF	1	No Quantity							3103301			0
S3	2016	2016	2016	2	0	2	Export	440	Lithuania	LTU	50	Bangladesh	BGD								08	ANIMAL FEED STUFF	1	No Quantity							1820488			0
S3	2016	2016	2016	2	0	2	Export	440	Lithuania	LTU	56	Belgium	BEL								08	ANIMAL FEED STUFF	1	No Quantity							2882355			0
S3	2016	2016	2016	2	0	2	Export	440	Lithuania	LTU	100	Bulgaria	BGR								08	ANIMAL FEED STUFF	1	No Quantity							726884			0
S3	2016	2016	2016	2	0	2	Export	440	Lithuania	LTU	112	Belarus	BLR								08	ANIMAL FEED STUFF	1	No Quantity							1887991			0
S3	2016	2016	2016	2	0	2	Export	440	Lithuania	LTU	156	China	CHN								08	ANIMAL FEED STUFF	1	No Quantity							569001			0
S3	2016	2016	2016	2	0	2	Export	440	Lithuania	LTU	191	Croatia	HRV								08	ANIMAL FEED STUFF	1	No Quantity							52410			0
S3	2016	2016	2016	2	0	2	Export	440	Lithuania	LTU	196	Cyprus	CYP								08	ANIMAL FEED STUFF	1	No Quantity							3864			0
S3	2016	2016	2016	2	0	2	Export	440	Lithuania	LTU	203	Czechia	CZE								08	ANIMAL FEED STUFF	1	No Quantity							6055420			0
S3	2016	2016	2016	2	0	2	Export	440	Lithuania	LTU	208	Denmark	DNK								08	ANIMAL FEED STUFF	1	No Quantity							8129611			0
S3	2016	2016	2016	2	0	2	Export	440	Lithuania	LTU	233	Estonia	EST								08	ANIMAL FEED STUFF	1	No Quantity							12412418			0
S3	2016	2016	2016	2	0	2	Export	440	Lithuania	LTU	246	Finland	FIN								08	ANIMAL FEED STUFF	1	No Quantity							3107842			0
S3	2016	2016	2016	2	0	2	Export	440	Lithuania	LTU	251	France	FRA								08	ANIMAL FEED STUFF	1	No Quantity							11735818			0
S3	2016	2016	2016	2	0	2	Export	440	Lithuania	LTU	268	Georgia	GEO								08	ANIMAL FEED STUFF	1	No Quantity							1226			0
S3	2016	2016	2016	2	0	2	Export	440	Lithuania	LTU	270	Gambia	GMB								08	ANIMAL FEED STUFF	1	No Quantity							3430			0
S3	2016	2016	2016	2	0	2	Export	440	Lithuania	LTU	276	Germany	DEU								08	ANIMAL FEED STUFF	1	No Quantity							28464438			0
S3	2016	2016	2016	2	0	2	Export	440	Lithuania	LTU	288	Ghana	GHA								08	ANIMAL FEED STUFF	1	No Quantity							29333			0
S3	2016	2016	2016	2	0	2	Export	440	Lithuania	LTU	300	Greece	GRC								08	ANIMAL FEED STUFF	1	No Quantity							500238			0
S3	2016	2016	2016	2	0	2	Export	440	Lithuania	LTU	344	China, Hong Kong SAR	HKG								08	ANIMAL FEED STUFF	1	No Quantity							115785			0
S3	2016	2016	2016	2	0	2	Export	440	Lithuania	LTU	348	Hungary	HUN								08	ANIMAL FEED STUFF	1	No Quantity							1567627			0
S3	2016	2016	2016	2	0	2	Export	440	Lithuania	LTU	360	Indonesia	IDN								08	ANIMAL FEED STUFF	1	No Quantity							143695			0
S3	2016	2016	2016	2	0	2	Export	440	Lithuania	LTU	364	Iran	IRN								08	ANIMAL FEED STUFF	1	No Quantity							48184			0
S3	2016	2016	2016	2	0	2	Export	440	Lithuania	LTU	372	Ireland	IRL								08	ANIMAL FEED STUFF	1	No Quantity							1040513			0
S3	2016	2016	2016	2	0	2	Export	440	Lithuania	LTU	376	Israel	ISR								08	ANIMAL FEED STUFF	1	No Quantity							336306			0
S3	2016	2016	2016	2	0	2	Export	440	Lithuania	LTU	381	Italy	ITA								08	ANIMAL FEED STUFF	1	No Quantity							13453298			0
S3	2016	2016	2016	2	0	2	Export	440	Lithuania	LTU	392	Japan	JPN								08	ANIMAL FEED STUFF	1	No Quantity							96897			0
S3	2016	2016	2016	2	0	2	Export	440	Lithuania	LTU	398	Kazakhstan	KAZ								08	ANIMAL FEED STUFF	1	No Quantity							345043			0
S3	2016	2016	2016	2	0	2	Export	440	Lithuania	LTU	404	Kenya	KEN								08	ANIMAL FEED STUFF	1	No Quantity							150711			0
S3	2016	2016	2016	2	0	2	Export	440	Lithuania	LTU	410	Rep. of Korea	KOR								08	ANIMAL FEED STUFF	1	No Quantity							336733			0
S3	2016	2016	2016	2	0	2	Export	440	Lithuania	LTU	414	Kuwait	KWT								08	ANIMAL FEED STUFF	1	No Quantity							131511			0
S3	2016	2016	2016	2	0	2	Export	440	Lithuania	LTU	417	Kyrgyzstan	KGZ								08	ANIMAL FEED STUFF	1	No Quantity							40048			0
S3	2016	2016	2016	2	0	2	Export	440	Lithuania	LTU	428	Latvia	LVA								08	ANIMAL FEED STUFF	1	No Quantity							27827905			0
S3	2016	2016	2016	2	0	2	Export	440	Lithuania	LTU	458	Malaysia	MYS								08	ANIMAL FEED STUFF	1	No Quantity							709381			0
S3	2016	2016	2016	2	0	2	Export	440	Lithuania	LTU	470	Malta	MLT								08	ANIMAL FEED STUFF	1	No Quantity							29928			0
S3	2016	2016	2016	2	0	2	Export	440	Lithuania	LTU	490	Other Asia, nes									08	ANIMAL FEED STUFF	1	No Quantity							4627			0
S3	2016	2016	2016	2	0	2	Export	440	Lithuania	LTU	499	Montenegro	MNE								08	ANIMAL FEED STUFF	1	No Quantity							7462			0
S3	2016	2016	2016	2	0	2	Export	440	Lithuania	LTU	504	Morocco	MAR								08	ANIMAL FEED STUFF	1	No Quantity							784083			0
S3	2016	2016	2016	2	0	2	Export	440	Lithuania	LTU	524	Nepal	NPL								08	ANIMAL FEED STUFF	1	No Quantity							82557			0
S3	2016	2016	2016	2	0	2	Export	440	Lithuania	LTU	528	Netherlands	NLD								08	ANIMAL FEED STUFF	1	No Quantity							2411977			0
S3	2016	2016	2016	2	0	2	Export	440	Lithuania	LTU	579	Norway	NOR								08	ANIMAL FEED STUFF	1	No Quantity							15308372			0
S3	2016	2016	2016	2	0	2	Export	440	Lithuania	LTU	586	Pakistan	PAK								08	ANIMAL FEED STUFF	1	No Quantity							6703			0
S3	2016	2016	2016	2	0	2	Export	440	Lithuania	LTU	591	Panama	PAN								08	ANIMAL FEED STUFF	1	No Quantity							32			0
S3	2016	2016	2016	2	0	2	Export	440	Lithuania	LTU	608	Philippines	PHL								08	ANIMAL FEED STUFF	1	No Quantity							61215			0
S3	2016	2016	2016	2	0	2	Export	440	Lithuania	LTU	616	Poland	POL								08	ANIMAL FEED STUFF	1	No Quantity							29263507			0
S3	2016	2016	2016	2	0	2	Export	440	Lithuania	LTU	620	Portugal	PRT								08	ANIMAL FEED STUFF	1	No Quantity							314945			0
S3	2016	2016	2016	2	0	2	Export	440	Lithuania	LTU	642	Romania	ROU								08	ANIMAL FEED STUFF	1	No Quantity							1139585			0
S3	2016	2016	2016	2	0	2	Export	440	Lithuania	LTU	643	Russian Federation	RUS								08	ANIMAL FEED STUFF	1	No Quantity							8029888			0
S3	2016	2016	2016	2	0	2	Export	440	Lithuania	LTU	682	Saudi Arabia	SAU								08	ANIMAL FEED STUFF	1	No Quantity							105981			0
S3	2016	2016	2016	2	0	2	Export	440	Lithuania	LTU	699	India	IND								08	ANIMAL FEED STUFF	1	No Quantity							240502			0
S3	2016	2016	2016	2	0	2	Export	440	Lithuania	LTU	702	Singapore	SGP								08	ANIMAL FEED STUFF	1	No Quantity							1819091			0
S3	2016	2016	2016	2	0	2	Export	440	Lithuania	LTU	703	Slovakia	SVK								08	ANIMAL FEED STUFF	1	No Quantity							170301			0
S3	2016	2016	2016	2	0	2	Export	440	Lithuania	LTU	704	Viet Nam	VNM								08	ANIMAL FEED STUFF	1	No Quantity							3109669			0
S3	2016	2016	2016	2	0	2	Export	440	Lithuania	LTU	705	Slovenia	SVN								08	ANIMAL FEED STUFF	1	No Quantity							202187			0
S3	2016	2016	2016	2	0	2	Export	440	Lithuania	LTU	724	Spain	ESP								08	ANIMAL FEED STUFF	1	No Quantity							3907222			0
S3	2016	2016	2016	2	0	2	Export	440	Lithuania	LTU	729	Sudan	SDN								08	ANIMAL FEED STUFF	1	No Quantity							60787			0
S3	2016	2016	2016	2	0	2	Export	440	Lithuania	LTU	752	Sweden	SWE								08	ANIMAL FEED STUFF	1	No Quantity							6167422			0
S3	2016	2016	2016	2	0	2	Export	440	Lithuania	LTU	757	Switzerland	CHE								08	ANIMAL FEED STUFF	1	No Quantity							3197093			0
S3	2016	2016	2016	2	0	2	Export	440	Lithuania	LTU	762	Tajikistan	TJK								08	ANIMAL FEED STUFF	1	No Quantity							736208			0
S3	2016	2016	2016	2	0	2	Export	440	Lithuania	LTU	764	Thailand	THA								08	ANIMAL FEED STUFF	1	No Quantity							57634			0
S3	2016	2016	2016	2	0	2	Export	440	Lithuania	LTU	784	United Arab Emirates	ARE								08	ANIMAL FEED STUFF	1	No Quantity							79414			0
S3	2016	2016	2016	2	0	2	Export	440	Lithuania	LTU	792	Turkey	TUR								08	ANIMAL FEED STUFF	1	No Quantity							105963			0
S3	2016	2016	2016	2	0	2	Export	440	Lithuania	LTU	804	Ukraine	UKR								08	ANIMAL FEED STUFF	1	No Quantity							3049502			0
S3	2016	2016	2016	2	0	2	Export	440	Lithuania	LTU	818	Egypt	EGY								08	ANIMAL FEED STUFF	1	No Quantity							57529			0
S3	2016	2016	2016	2	0	2	Export	440	Lithuania	LTU	826	United Kingdom	GBR								08	ANIMAL FEED STUFF	1	No Quantity							32229594			0
S3	2016	2016	2016	2	0	2	Export	440	Lithuania	LTU	842	USA	USA								08	ANIMAL FEED STUFF	1	No Quantity							3522			0
S3	2016	2016	2016	2	0	2	Export	440	Lithuania	LTU	860	Uzbekistan	UZB								08	ANIMAL FEED STUFF	1	No Quantity							448166			0
S3	2016	2016	2016	2	0	2	Export	442	Luxembourg	LUX	0	World	WLD								08	ANIMAL FEED STUFF	1	No Quantity							13620567			0
S3	2016	2016	2016	2	0	2	Export	442	Luxembourg	LUX	40	Austria	AUT								08	ANIMAL FEED STUFF	1	No Quantity							7919			0
S3	2016	2016	2016	2	0	2	Export	442	Luxembourg	LUX	56	Belgium	BEL								08	ANIMAL FEED STUFF	1	No Quantity							6744553			0
S3	2016	2016	2016	2	0	2	Export	442	Luxembourg	LUX	203	Czechia	CZE								08	ANIMAL FEED STUFF	1	No Quantity							23806			0
S3	2016	2016	2016	2	0	2	Export	442	Luxembourg	LUX	251	France	FRA								08	ANIMAL FEED STUFF	1	No Quantity							2387601			0
S3	2016	2016	2016	2	0	2	Export	442	Luxembourg	LUX	276	Germany	DEU								08	ANIMAL FEED STUFF	1	No Quantity							3396474			0
S3	2016	2016	2016	2	0	2	Export	442	Luxembourg	LUX	528	Netherlands	NLD								08	ANIMAL FEED STUFF	1	No Quantity							682255			0
S3	2016	2016	2016	2	0	2	Export	442	Luxembourg	LUX	616	Poland	POL								08	ANIMAL FEED STUFF	1	No Quantity							13635			0
S3	2016	2016	2016	2	0	2	Export	442	Luxembourg	LUX	826	United Kingdom	GBR								08	ANIMAL FEED STUFF	1	No Quantity							364314			0
S3	2016	2016	2016	2	0	2	Export	442	Luxembourg	LUX	842	USA	USA								08	ANIMAL FEED STUFF	1	No Quantity							11			0
S3	2016	2016	2016	2	0	2	Export	440	Lithuania	LTU	0	World	WLD								09	MISC.EDIBLE PRODUCTS ETC	1	No Quantity							166873331			0
S3	2016	2016	2016	2	0	2	Export	440	Lithuania	LTU	4	Afghanistan	AFG								09	MISC.EDIBLE PRODUCTS ETC	1	No Quantity							46535			0
S3	2016	2016	2016	2	0	2	Export	440	Lithuania	LTU	8	Albania	ALB								09	MISC.EDIBLE PRODUCTS ETC	1	No Quantity							1376029			0
S3	2016	2016	2016	2	0	2	Export	440	Lithuania	LTU	12	Algeria	DZA								09	MISC.EDIBLE PRODUCTS ETC	1	No Quantity							63148			0
S3	2016	2016	2016	2	0	2	Export	440	Lithuania	LTU	31	Azerbaijan	AZE								09	MISC.EDIBLE PRODUCTS ETC	1	No Quantity							352294			0
S3	2016	2016	2016	2	0	2	Export	440	Lithuania	LTU	36	Australia	AUS								09	MISC.EDIBLE PRODUCTS ETC	1	No Quantity							762			0
S3	2016	2016	2016	2	0	2	Export	440	Lithuania	LTU	40	Austria	AUT								09	MISC.EDIBLE PRODUCTS ETC	1	No Quantity							855322			0
S3	2016	2016	2016	2	0	2	Export	440	Lithuania	LTU	44	Bahamas	BHS								09	MISC.EDIBLE PRODUCTS ETC	1	No Quantity							111522			0
S3	2016	2016	2016	2	0	2	Export	440	Lithuania	LTU	48	Bahrain	BHR								09	MISC.EDIBLE PRODUCTS ETC	1	No Quantity							17756			0
S3	2016	2016	2016	2	0	2	Export	440	Lithuania	LTU	51	Armenia	ARM								09	MISC.EDIBLE PRODUCTS ETC	1	No Quantity							143004			0
S3	2016	2016	2016	2	0	2	Export	440	Lithuania	LTU	56	Belgium	BEL								09	MISC.EDIBLE PRODUCTS ETC	1	No Quantity							538142			0
S3	2016	2016	2016	2	0	2	Export	440	Lithuania	LTU	100	Bulgaria	BGR								09	MISC.EDIBLE PRODUCTS ETC	1	No Quantity							462331			0
S3	2016	2016	2016	2	0	2	Export	440	Lithuania	LTU	104	Myanmar	MMR								09	MISC.EDIBLE PRODUCTS ETC	1	No Quantity							3165			0
S3	2016	2016	2016	2	0	2	Export	440	Lithuania	LTU	112	Belarus	BLR								09	MISC.EDIBLE PRODUCTS ETC	1	No Quantity							10892107			0
S3	2016	2016	2016	2	0	2	Export	440	Lithuania	LTU	124	Canada	CAN								09	MISC.EDIBLE PRODUCTS ETC	1	No Quantity							33466			0
S3	2016	2016	2016	2	0	2	Export	440	Lithuania	LTU	144	Sri Lanka	LKA								09	MISC.EDIBLE PRODUCTS ETC	1	No Quantity							1			0
S3	2016	2016	2016	2	0	2	Export	440	Lithuania	LTU	156	China	CHN								09	MISC.EDIBLE PRODUCTS ETC	1	No Quantity							21564			0
S3	2016	2016	2016	2	0	2	Export	440	Lithuania	LTU	178	Congo	COG								09	MISC.EDIBLE PRODUCTS ETC	1	No Quantity							27064			0
S3	2016	2016	2016	2	0	2	Export	440	Lithuania	LTU	191	Croatia	HRV								09	MISC.EDIBLE PRODUCTS ETC	1	No Quantity							186566			0
S3	2016	2016	2016	2	0	2	Export	440	Lithuania	LTU	192	Cuba	CUB								09	MISC.EDIBLE PRODUCTS ETC	1	No Quantity							369088			0
S3	2016	2016	2016	2	0	2	Export	440	Lithuania	LTU	196	Cyprus	CYP								09	MISC.EDIBLE PRODUCTS ETC	1	No Quantity							1450065			0
S3	2016	2016	2016	2	0	2	Export	440	Lithuania	LTU	203	Czechia	CZE								09	MISC.EDIBLE PRODUCTS ETC	1	No Quantity							1498810			0
S3	2016	2016	2016	2	0	2	Export	440	Lithuania	LTU	204	Benin	BEN								09	MISC.EDIBLE PRODUCTS ETC	1	No Quantity							14025			0
S3	2016	2016	2016	2	0	2	Export	440	Lithuania	LTU	208	Denmark	DNK								09	MISC.EDIBLE PRODUCTS ETC	1	No Quantity							507164			0
S3	2016	2016	2016	2	0	2	Export	440	Lithuania	LTU	233	Estonia	EST								09	MISC.EDIBLE PRODUCTS ETC	1	No Quantity							16173182			0
S3	2016	2016	2016	2	0	2	Export	440	Lithuania	LTU	246	Finland	FIN								09	MISC.EDIBLE PRODUCTS ETC	1	No Quantity							2165532			0
S3	2016	2016	2016	2	0	2	Export	440	Lithuania	LTU	251	France	FRA								09	MISC.EDIBLE PRODUCTS ETC	1	No Quantity							691613			0
S3	2016	2016	2016	2	0	2	Export	440	Lithuania	LTU	268	Georgia	GEO								09	MISC.EDIBLE PRODUCTS ETC	1	No Quantity							381354			0
S3	2016	2016	2016	2	0	2	Export	440	Lithuania	LTU	270	Gambia	GMB								09	MISC.EDIBLE PRODUCTS ETC	1	No Quantity							76669			0
S3	2016	2016	2016	2	0	2	Export	440	Lithuania	LTU	276	Germany	DEU								09	MISC.EDIBLE PRODUCTS ETC	1	No Quantity							11302382			0
S3	2016	2016	2016	2	0	2	Export	440	Lithuania	LTU	300	Greece	GRC								09	MISC.EDIBLE PRODUCTS ETC	1	No Quantity							49859			0
S3	2016	2016	2016	2	0	2	Export	440	Lithuania	LTU	344	China, Hong Kong SAR	HKG								09	MISC.EDIBLE PRODUCTS ETC	1	No Quantity							150996			0
S3	2016	2016	2016	2	0	2	Export	440	Lithuania	LTU	348	Hungary	HUN								09	MISC.EDIBLE PRODUCTS ETC	1	No Quantity							2913551			0
S3	2016	2016	2016	2	0	2	Export	440	Lithuania	LTU	364	Iran	IRN								09	MISC.EDIBLE PRODUCTS ETC	1	No Quantity							18472			0
S3	2016	2016	2016	2	0	2	Export	440	Lithuania	LTU	372	Ireland	IRL								09	MISC.EDIBLE PRODUCTS ETC	1	No Quantity							1503105			0
S3	2016	2016	2016	2	0	2	Export	440	Lithuania	LTU	376	Israel	ISR								09	MISC.EDIBLE PRODUCTS ETC	1	No Quantity							2752167			0
S3	2016	2016	2016	2	0	2	Export	440	Lithuania	LTU	381	Italy	ITA								09	MISC.EDIBLE PRODUCTS ETC	1	No Quantity							879525			0
S3	2016	2016	2016	2	0	2	Export	440	Lithuania	LTU	384	Côte d'Ivoire	CIV								09	MISC.EDIBLE PRODUCTS ETC	1	No Quantity							18319			0
S3	2016	2016	2016	2	0	2	Export	440	Lithuania	LTU	392	Japan	JPN								09	MISC.EDIBLE PRODUCTS ETC	1	No Quantity							72282			0
S3	2016	2016	2016	2	0	2	Export	440	Lithuania	LTU	398	Kazakhstan	KAZ								09	MISC.EDIBLE PRODUCTS ETC	1	No Quantity							1989028			0
S3	2016	2016	2016	2	0	2	Export	440	Lithuania	LTU	400	Jordan	JOR								09	MISC.EDIBLE PRODUCTS ETC	1	No Quantity							277707			0
S3	2016	2016	2016	2	0	2	Export	440	Lithuania	LTU	410	Rep. of Korea	KOR								09	MISC.EDIBLE PRODUCTS ETC	1	No Quantity							164169			0
S3	2016	2016	2016	2	0	2	Export	440	Lithuania	LTU	417	Kyrgyzstan	KGZ								09	MISC.EDIBLE PRODUCTS ETC	1	No Quantity							223216			0
S3	2016	2016	2016	2	0	2	Export	440	Lithuania	LTU	422	Lebanon	LBN								09	MISC.EDIBLE PRODUCTS ETC	1	No Quantity							277010			0
S3	2016	2016	2016	2	0	2	Export	440	Lithuania	LTU	428	Latvia	LVA								09	MISC.EDIBLE PRODUCTS ETC	1	No Quantity							31845763			0
S3	2016	2016	2016	2	0	2	Export	440	Lithuania	LTU	434	Libya	LBY								09	MISC.EDIBLE PRODUCTS ETC	1	No Quantity							432561			0
S3	2016	2016	2016	2	0	2	Export	440	Lithuania	LTU	470	Malta	MLT								09	MISC.EDIBLE PRODUCTS ETC	1	No Quantity							213163			0
S3	2016	2016	2016	2	0	2	Export	440	Lithuania	LTU	498	Rep. of Moldova	MDA								09	MISC.EDIBLE PRODUCTS ETC	1	No Quantity							449600			0
S3	2016	2016	2016	2	0	2	Export	440	Lithuania	LTU	504	Morocco	MAR								09	MISC.EDIBLE PRODUCTS ETC	1	No Quantity							90608			0
S3	2016	2016	2016	2	0	2	Export	440	Lithuania	LTU	512	Oman	OMN								09	MISC.EDIBLE PRODUCTS ETC	1	No Quantity							11428			0
S3	2016	2016	2016	2	0	2	Export	440	Lithuania	LTU	528	Netherlands	NLD								09	MISC.EDIBLE PRODUCTS ETC	1	No Quantity							1395690			0
S3	2016	2016	2016	2	0	2	Export	440	Lithuania	LTU	554	New Zealand	NZL								09	MISC.EDIBLE PRODUCTS ETC	1	No Quantity							757			0
S3	2016	2016	2016	2	0	2	Export	440	Lithuania	LTU	562	Niger	NER								09	MISC.EDIBLE PRODUCTS ETC	1	No Quantity							42141			0
S3	2016	2016	2016	2	0	2	Export	440	Lithuania	LTU	566	Nigeria	NGA								09	MISC.EDIBLE PRODUCTS ETC	1	No Quantity							10633			0
S3	2016	2016	2016	2	0	2	Export	440	Lithuania	LTU	579	Norway	NOR								09	MISC.EDIBLE PRODUCTS ETC	1	No Quantity							821486			0
S3	2016	2016	2016	2	0	2	Export	440	Lithuania	LTU	616	Poland	POL								09	MISC.EDIBLE PRODUCTS ETC	1	No Quantity							12492353			0
S3	2016	2016	2016	2	0	2	Export	440	Lithuania	LTU	620	Portugal	PRT								09	MISC.EDIBLE PRODUCTS ETC	1	No Quantity							1120156			0
S3	2016	2016	2016	2	0	2	Export	440	Lithuania	LTU	642	Romania	ROU								09	MISC.EDIBLE PRODUCTS ETC	1	No Quantity							327008			0
S3	2016	2016	2016	2	0	2	Export	440	Lithuania	LTU	643	Russian Federation	RUS								09	MISC.EDIBLE PRODUCTS ETC	1	No Quantity							43357087			0
S3	2016	2016	2016	2	0	2	Export	440	Lithuania	LTU	682	Saudi Arabia	SAU								09	MISC.EDIBLE PRODUCTS ETC	1	No Quantity							754825			0
S3	2016	2016	2016	2	0	2	Export	440	Lithuania	LTU	688	Serbia	SRB								09	MISC.EDIBLE PRODUCTS ETC	1	No Quantity							2709283			0
S3	2016	2016	2016	2	0	2	Export	440	Lithuania	LTU	703	Slovakia	SVK								09	MISC.EDIBLE PRODUCTS ETC	1	No Quantity							650872			0
S3	2016	2016	2016	2	0	2	Export	440	Lithuania	LTU	704	Viet Nam	VNM								09	MISC.EDIBLE PRODUCTS ETC	1	No Quantity							696258			0
S3	2016	2016	2016	2	0	2	Export	440	Lithuania	LTU	705	Slovenia	SVN								09	MISC.EDIBLE PRODUCTS ETC	1	No Quantity							365290			0
S3	2016	2016	2016	2	0	2	Export	440	Lithuania	LTU	710	South Africa	ZAF								09	MISC.EDIBLE PRODUCTS ETC	1	No Quantity							603478			0
S3	2016	2016	2016	2	0	2	Export	440	Lithuania	LTU	724	Spain	ESP								09	MISC.EDIBLE PRODUCTS ETC	1	No Quantity							384778			0
S3	2016	2016	2016	2	0	2	Export	440	Lithuania	LTU	752	Sweden	SWE								09	MISC.EDIBLE PRODUCTS ETC	1	No Quantity							601932			0
S3	2016	2016	2016	2	0	2	Export	440	Lithuania	LTU	757	Switzerland	CHE								09	MISC.EDIBLE PRODUCTS ETC	1	No Quantity							7954			0
S3	2016	2016	2016	2	0	2	Export	440	Lithuania	LTU	762	Tajikistan	TJK								09	MISC.EDIBLE PRODUCTS ETC	1	No Quantity							42084			0
S3	2016	2016	2016	2	0	2	Export	440	Lithuania	LTU	784	United Arab Emirates	ARE								09	MISC.EDIBLE PRODUCTS ETC	1	No Quantity							750009			0
S3	2016	2016	2016	2	0	2	Export	440	Lithuania	LTU	792	Turkey	TUR								09	MISC.EDIBLE PRODUCTS ETC	1	No Quantity							68794			0
S3	2016	2016	2016	2	0	2	Export	440	Lithuania	LTU	795	Turkmenistan	TKM								09	MISC.EDIBLE PRODUCTS ETC	1	No Quantity							124567			0
S3	2016	2016	2016	2	0	2	Export	440	Lithuania	LTU	804	Ukraine	UKR								09	MISC.EDIBLE PRODUCTS ETC	1	No Quantity							315795			0
S3	2016	2016	2016	2	0	2	Export	440	Lithuania	LTU	807	North Macedonia	MKD								09	MISC.EDIBLE PRODUCTS ETC	1	No Quantity							6697			0
S3	2016	2016	2016	2	0	2	Export	440	Lithuania	LTU	818	Egypt	EGY								09	MISC.EDIBLE PRODUCTS ETC	1	No Quantity							35817			0
S3	2016	2016	2016	2	0	2	Export	440	Lithuania	LTU	826	United Kingdom	GBR								09	MISC.EDIBLE PRODUCTS ETC	1	No Quantity							4626165			0
S3	2016	2016	2016	2	0	2	Export	440	Lithuania	LTU	842	USA	USA								09	MISC.EDIBLE PRODUCTS ETC	1	No Quantity							376539			0
S3	2016	2016	2016	2	0	2	Export	440	Lithuania	LTU	860	Uzbekistan	UZB								09	MISC.EDIBLE PRODUCTS ETC	1	No Quantity							91692			0
S3	2016	2016	2016	2	0	2	Export	442	Luxembourg	LUX	0	World	WLD								09	MISC.EDIBLE PRODUCTS ETC	1	No Quantity							61437853			0
S3	2016	2016	2016	2	0	2	Export	442	Luxembourg	LUX	31	Azerbaijan	AZE								09	MISC.EDIBLE PRODUCTS ETC	1	No Quantity							93866			0
S3	2016	2016	2016	2	0	2	Export	442	Luxembourg	LUX	32	Argentina	ARG								09	MISC.EDIBLE PRODUCTS ETC	1	No Quantity							60			0
S3	2016	2016	2016	2	0	2	Export	442	Luxembourg	LUX	36	Australia	AUS								09	MISC.EDIBLE PRODUCTS ETC	1	No Quantity							67			0
S3	2016	2016	2016	2	0	2	Export	442	Luxembourg	LUX	40	Austria	AUT								09	MISC.EDIBLE PRODUCTS ETC	1	No Quantity							3918287			0
S3	2016	2016	2016	2	0	2	Export	442	Luxembourg	LUX	56	Belgium	BEL								09	MISC.EDIBLE PRODUCTS ETC	1	No Quantity							4575949			0
S3	2016	2016	2016	2	0	2	Export	442	Luxembourg	LUX	76	Brazil	BRA								09	MISC.EDIBLE PRODUCTS ETC	1	No Quantity							50818			0
S3	2016	2016	2016	2	0	2	Export	442	Luxembourg	LUX	100	Bulgaria	BGR								09	MISC.EDIBLE PRODUCTS ETC	1	No Quantity							2353			0
S3	2016	2016	2016	2	0	2	Export	442	Luxembourg	LUX	112	Belarus	BLR								09	MISC.EDIBLE PRODUCTS ETC	1	No Quantity							160468			0
S3	2016	2016	2016	2	0	2	Export	442	Luxembourg	LUX	120	Cameroon	CMR								09	MISC.EDIBLE PRODUCTS ETC	1	No Quantity							365			0
S3	2016	2016	2016	2	0	2	Export	442	Luxembourg	LUX	124	Canada	CAN								09	MISC.EDIBLE PRODUCTS ETC	1	No Quantity							7392			0
S3	2016	2016	2016	2	0	2	Export	442	Luxembourg	LUX	152	Chile	CHL								09	MISC.EDIBLE PRODUCTS ETC	1	No Quantity							66			0
S3	2016	2016	2016	2	0	2	Export	442	Luxembourg	LUX	156	China	CHN								09	MISC.EDIBLE PRODUCTS ETC	1	No Quantity							263			0
S3	2016	2016	2016	2	0	2	Export	442	Luxembourg	LUX	180	Dem. Rep. of the Congo	COD								09	MISC.EDIBLE PRODUCTS ETC	1	No Quantity							991			0
S3	2016	2016	2016	2	0	2	Export	442	Luxembourg	LUX	191	Croatia	HRV								09	MISC.EDIBLE PRODUCTS ETC	1	No Quantity							6513			0
S3	2016	2016	2016	2	0	2	Export	442	Luxembourg	LUX	196	Cyprus	CYP								09	MISC.EDIBLE PRODUCTS ETC	1	No Quantity							17692			0
S3	2016	2016	2016	2	0	2	Export	442	Luxembourg	LUX	203	Czechia	CZE								09	MISC.EDIBLE PRODUCTS ETC	1	No Quantity							3546			0
S3	2016	2016	2016	2	0	2	Export	442	Luxembourg	LUX	208	Denmark	DNK								09	MISC.EDIBLE PRODUCTS ETC	1	No Quantity							11694			0
S3	2016	2016	2016	2	0	2	Export	442	Luxembourg	LUX	233	Estonia	EST								09	MISC.EDIBLE PRODUCTS ETC	1	No Quantity							696			0
S3	2016	2016	2016	2	0	2	Export	442	Luxembourg	LUX	246	Finland	FIN								09	MISC.EDIBLE PRODUCTS ETC	1	No Quantity							1874			0
S3	2016	2016	2016	2	0	2	Export	442	Luxembourg	LUX	251	France	FRA								09	MISC.EDIBLE PRODUCTS ETC	1	No Quantity							21310441			0
S3	2016	2016	2016	2	0	2	Export	442	Luxembourg	LUX	258	French Polynesia	PYF								09	MISC.EDIBLE PRODUCTS ETC	1	No Quantity							3169			0
S3	2016	2016	2016	2	0	2	Export	442	Luxembourg	LUX	268	Georgia	GEO								09	MISC.EDIBLE PRODUCTS ETC	1	No Quantity							9594			0
S3	2016	2016	2016	2	0	2	Export	442	Luxembourg	LUX	276	Germany	DEU								09	MISC.EDIBLE PRODUCTS ETC	1	No Quantity							20740287			0
S3	2016	2016	2016	2	0	2	Export	442	Luxembourg	LUX	288	Ghana	GHA								09	MISC.EDIBLE PRODUCTS ETC	1	No Quantity							33117			0
S3	2016	2016	2016	2	0	2	Export	442	Luxembourg	LUX	300	Greece	GRC								09	MISC.EDIBLE PRODUCTS ETC	1	No Quantity							275650			0
S3	2016	2016	2016	2	0	2	Export	442	Luxembourg	LUX	344	China, Hong Kong SAR	HKG								09	MISC.EDIBLE PRODUCTS ETC	1	No Quantity							4941			0
S3	2016	2016	2016	2	0	2	Export	442	Luxembourg	LUX	348	Hungary	HUN								09	MISC.EDIBLE PRODUCTS ETC	1	No Quantity							7182			0
S3	2016	2016	2016	2	0	2	Export	442	Luxembourg	LUX	372	Ireland	IRL								09	MISC.EDIBLE PRODUCTS ETC	1	No Quantity							197146			0
S3	2016	2016	2016	2	0	2	Export	442	Luxembourg	LUX	376	Israel	ISR								09	MISC.EDIBLE PRODUCTS ETC	1	No Quantity							111			0
S3	2016	2016	2016	2	0	2	Export	442	Luxembourg	LUX	381	Italy	ITA								09	MISC.EDIBLE PRODUCTS ETC	1	No Quantity							226247			0
S3	2016	2016	2016	2	0	2	Export	442	Luxembourg	LUX	392	Japan	JPN								09	MISC.EDIBLE PRODUCTS ETC	1	No Quantity							4254			0
S3	2016	2016	2016	2	0	2	Export	442	Luxembourg	LUX	398	Kazakhstan	KAZ								09	MISC.EDIBLE PRODUCTS ETC	1	No Quantity							791772			0
S3	2016	2016	2016	2	0	2	Export	442	Luxembourg	LUX	410	Rep. of Korea	KOR								09	MISC.EDIBLE PRODUCTS ETC	1	No Quantity							66			0
S3	2016	2016	2016	2	0	2	Export	442	Luxembourg	LUX	422	Lebanon	LBN								09	MISC.EDIBLE PRODUCTS ETC	1	No Quantity							89			0
S3	2016	2016	2016	2	0	2	Export	442	Luxembourg	LUX	428	Latvia	LVA								09	MISC.EDIBLE PRODUCTS ETC	1	No Quantity							47714			0
S3	2016	2016	2016	2	0	2	Export	442	Luxembourg	LUX	480	Mauritius	MUS								09	MISC.EDIBLE PRODUCTS ETC	1	No Quantity							10036			0
S3	2016	2016	2016	2	0	2	Export	442	Luxembourg	LUX	512	Oman	OMN								09	MISC.EDIBLE PRODUCTS ETC	1	No Quantity							5346			0
S3	2016	2016	2016	2	0	2	Export	442	Luxembourg	LUX	528	Netherlands	NLD								09	MISC.EDIBLE PRODUCTS ETC	1	No Quantity							3883346			0
S3	2016	2016	2016	2	0	2	Export	442	Luxembourg	LUX	540	New Caledonia	NCL								09	MISC.EDIBLE PRODUCTS ETC	1	No Quantity							3940			0
S3	2016	2016	2016	2	0	2	Export	442	Luxembourg	LUX	554	New Zealand	NZL								09	MISC.EDIBLE PRODUCTS ETC	1	No Quantity							245			0
S3	2016	2016	2016	2	0	2	Export	442	Luxembourg	LUX	566	Nigeria	NGA								09	MISC.EDIBLE PRODUCTS ETC	1	No Quantity							18884			0
S3	2016	2016	2016	2	0	2	Export	442	Luxembourg	LUX	579	Norway	NOR								09	MISC.EDIBLE PRODUCTS ETC	1	No Quantity							206501			0
S3	2016	2016	2016	2	0	2	Export	442	Luxembourg	LUX	604	Peru	PER								09	MISC.EDIBLE PRODUCTS ETC	1	No Quantity							2238			0
S3	2016	2016	2016	2	0	2	Export	442	Luxembourg	LUX	608	Philippines	PHL								09	MISC.EDIBLE PRODUCTS ETC	1	No Quantity							976			0
S3	2016	2016	2016	2	0	2	Export	442	Luxembourg	LUX	616	Poland	POL								09	MISC.EDIBLE PRODUCTS ETC	1	No Quantity							17317			0
S3	2016	2016	2016	2	0	2	Export	442	Luxembourg	LUX	620	Portugal	PRT								09	MISC.EDIBLE PRODUCTS ETC	1	No Quantity							39382			0
S3	2016	2016	2016	2	0	2	Export	442	Luxembourg	LUX	634	Qatar	QAT								09	MISC.EDIBLE PRODUCTS ETC	1	No Quantity							1246			0
S3	2016	2016	2016	2	0	2	Export	442	Luxembourg	LUX	642	Romania	ROU								09	MISC.EDIBLE PRODUCTS ETC	1	No Quantity							338441			0
S3	2016	2016	2016	2	0	2	Export	442	Luxembourg	LUX	643	Russian Federation	RUS								09	MISC.EDIBLE PRODUCTS ETC	1	No Quantity							2866082			0
S3	2016	2016	2016	2	0	2	Export	442	Luxembourg	LUX	674	San Marino	SMR								09	MISC.EDIBLE PRODUCTS ETC	1	No Quantity							44			0
S3	2016	2016	2016	2	0	2	Export	442	Luxembourg	LUX	682	Saudi Arabia	SAU								09	MISC.EDIBLE PRODUCTS ETC	1	No Quantity							2187			0
S3	2016	2016	2016	2	0	2	Export	442	Luxembourg	LUX	686	Senegal	SEN								09	MISC.EDIBLE PRODUCTS ETC	1	No Quantity							13			0
S3	2016	2016	2016	2	0	2	Export	442	Luxembourg	LUX	688	Serbia	SRB								09	MISC.EDIBLE PRODUCTS ETC	1	No Quantity							16459			0
S3	2016	2016	2016	2	0	2	Export	442	Luxembourg	LUX	702	Singapore	SGP								09	MISC.EDIBLE PRODUCTS ETC	1	No Quantity							1236			0
S3	2016	2016	2016	2	0	2	Export	442	Luxembourg	LUX	703	Slovakia	SVK								09	MISC.EDIBLE PRODUCTS ETC	1	No Quantity							8453			0
S3	2016	2016	2016	2	0	2	Export	442	Luxembourg	LUX	705	Slovenia	SVN								09	MISC.EDIBLE PRODUCTS ETC	1	No Quantity							12097			0
S3	2016	2016	2016	2	0	2	Export	442	Luxembourg	LUX	724	Spain	ESP								09	MISC.EDIBLE PRODUCTS ETC	1	No Quantity							467255			0
S3	2016	2016	2016	2	0	2	Export	442	Luxembourg	LUX	752	Sweden	SWE								09	MISC.EDIBLE PRODUCTS ETC	1	No Quantity							5731			0
S3	2016	2016	2016	2	0	2	Export	442	Luxembourg	LUX	757	Switzerland	CHE								09	MISC.EDIBLE PRODUCTS ETC	1	No Quantity							69746			0
S3	2016	2016	2016	2	0	2	Export	442	Luxembourg	LUX	764	Thailand	THA								09	MISC.EDIBLE PRODUCTS ETC	1	No Quantity							339			0
S3	2016	2016	2016	2	0	2	Export	442	Luxembourg	LUX	784	United Arab Emirates	ARE								09	MISC.EDIBLE PRODUCTS ETC	1	No Quantity							1012			0
S3	2016	2016	2016	2	0	2	Export	442	Luxembourg	LUX	804	Ukraine	UKR								09	MISC.EDIBLE PRODUCTS ETC	1	No Quantity							140495			0
S3	2016	2016	2016	2	0	2	Export	442	Luxembourg	LUX	826	United Kingdom	GBR								09	MISC.EDIBLE PRODUCTS ETC	1	No Quantity							635632			0
S3	2016	2016	2016	2	0	2	Export	442	Luxembourg	LUX	842	USA	USA								09	MISC.EDIBLE PRODUCTS ETC	1	No Quantity							442			0
S3	2016	2016	2016	2	0	2	Export	442	Luxembourg	LUX	899	Areas, nes									09	MISC.EDIBLE PRODUCTS ETC	1	No Quantity							177992			0
S3	2016	2016	2016	2	0	2	Export	440	Lithuania	LTU	0	World	WLD								11	BEVERAGES	1	No Quantity							299631859			0
S3	2016	2016	2016	2	0	2	Export	440	Lithuania	LTU	31	Azerbaijan	AZE								11	BEVERAGES	1	No Quantity							262398			0
S3	2016	2016	2016	2	0	2	Export	440	Lithuania	LTU	36	Australia	AUS								11	BEVERAGES	1	No Quantity							42083			0
S3	2016	2016	2016	2	0	2	Export	440	Lithuania	LTU	40	Austria	AUT								11	BEVERAGES	1	No Quantity							1055			0
S3	2016	2016	2016	2	0	2	Export	440	Lithuania	LTU	50	Bangladesh	BGD								11	BEVERAGES	1	No Quantity							98317			0
S3	2016	2016	2016	2	0	2	Export	440	Lithuania	LTU	51	Armenia	ARM								11	BEVERAGES	1	No Quantity							271117			0
S3	2016	2016	2016	2	0	2	Export	440	Lithuania	LTU	56	Belgium	BEL								11	BEVERAGES	1	No Quantity							255626			0
S3	2016	2016	2016	2	0	2	Export	440	Lithuania	LTU	84	Belize	BLZ								11	BEVERAGES	1	No Quantity							58778			0
S3	2016	2016	2016	2	0	2	Export	440	Lithuania	LTU	100	Bulgaria	BGR								11	BEVERAGES	1	No Quantity							709451			0
S3	2016	2016	2016	2	0	2	Export	440	Lithuania	LTU	112	Belarus	BLR								11	BEVERAGES	1	No Quantity							4134951			0
S3	2016	2016	2016	2	0	2	Export	440	Lithuania	LTU	116	Cambodia	KHM								11	BEVERAGES	1	No Quantity							23377			0
S3	2016	2016	2016	2	0	2	Export	440	Lithuania	LTU	124	Canada	CAN								11	BEVERAGES	1	No Quantity							468294			0
S3	2016	2016	2016	2	0	2	Export	440	Lithuania	LTU	152	Chile	CHL								11	BEVERAGES	1	No Quantity							11646			0
S3	2016	2016	2016	2	0	2	Export	440	Lithuania	LTU	156	China	CHN								11	BEVERAGES	1	No Quantity							1531872			0
S3	2016	2016	2016	2	0	2	Export	440	Lithuania	LTU	196	Cyprus	CYP								11	BEVERAGES	1	No Quantity							186360			0
S3	2016	2016	2016	2	0	2	Export	440	Lithuania	LTU	203	Czechia	CZE								11	BEVERAGES	1	No Quantity							112980			0
S3	2016	2016	2016	2	0	2	Export	440	Lithuania	LTU	208	Denmark	DNK								11	BEVERAGES	1	No Quantity							1513510			0
S3	2016	2016	2016	2	0	2	Export	440	Lithuania	LTU	218	Ecuador	ECU								11	BEVERAGES	1	No Quantity							62			0
S3	2016	2016	2016	2	0	2	Export	440	Lithuania	LTU	233	Estonia	EST								11	BEVERAGES	1	No Quantity							23431163			0
S3	2016	2016	2016	2	0	2	Export	440	Lithuania	LTU	246	Finland	FIN								11	BEVERAGES	1	No Quantity							758196			0
S3	2016	2016	2016	2	0	2	Export	440	Lithuania	LTU	251	France	FRA								11	BEVERAGES	1	No Quantity							1097153			0
S3	2016	2016	2016	2	0	2	Export	440	Lithuania	LTU	268	Georgia	GEO								11	BEVERAGES	1	No Quantity							205920			0
S3	2016	2016	2016	2	0	2	Export	440	Lithuania	LTU	276	Germany	DEU								11	BEVERAGES	1	No Quantity							1284356			0
S3	2016	2016	2016	2	0	2	Export	440	Lithuania	LTU	288	Ghana	GHA								11	BEVERAGES	1	No Quantity							843934			0
S3	2016	2016	2016	2	0	2	Export	440	Lithuania	LTU	300	Greece	GRC								11	BEVERAGES	1	No Quantity							146061			0
S3	2016	2016	2016	2	0	2	Export	440	Lithuania	LTU	344	China, Hong Kong SAR	HKG								11	BEVERAGES	1	No Quantity							290260			0
S3	2016	2016	2016	2	0	2	Export	440	Lithuania	LTU	348	Hungary	HUN								11	BEVERAGES	1	No Quantity							47833			0
S3	2016	2016	2016	2	0	2	Export	440	Lithuania	LTU	352	Iceland	ISL								11	BEVERAGES	1	No Quantity							20727			0
S3	2016	2016	2016	2	0	2	Export	440	Lithuania	LTU	368	Iraq	IRQ								11	BEVERAGES	1	No Quantity							1073463			0
S3	2016	2016	2016	2	0	2	Export	440	Lithuania	LTU	372	Ireland	IRL								11	BEVERAGES	1	No Quantity							978240			0
S3	2016	2016	2016	2	0	2	Export	440	Lithuania	LTU	376	Israel	ISR								11	BEVERAGES	1	No Quantity							389236			0
S3	2016	2016	2016	2	0	2	Export	440	Lithuania	LTU	381	Italy	ITA								11	BEVERAGES	1	No Quantity							257113			0
S3	2016	2016	2016	2	0	2	Export	440	Lithuania	LTU	392	Japan	JPN								11	BEVERAGES	1	No Quantity							18447			0
S3	2016	2016	2016	2	0	2	Export	440	Lithuania	LTU	398	Kazakhstan	KAZ								11	BEVERAGES	1	No Quantity							761150			0
S3	2016	2016	2016	2	0	2	Export	440	Lithuania	LTU	404	Kenya	KEN								11	BEVERAGES	1	No Quantity							134595			0
S3	2016	2016	2016	2	0	2	Export	440	Lithuania	LTU	410	Rep. of Korea	KOR								11	BEVERAGES	1	No Quantity							383937			0
S3	2016	2016	2016	2	0	2	Export	440	Lithuania	LTU	414	Kuwait	KWT								11	BEVERAGES	1	No Quantity							3441			0
S3	2016	2016	2016	2	0	2	Export	440	Lithuania	LTU	417	Kyrgyzstan	KGZ								11	BEVERAGES	1	No Quantity							182818			0
S3	2016	2016	2016	2	0	2	Export	440	Lithuania	LTU	428	Latvia	LVA								11	BEVERAGES	1	No Quantity							48533186			0
S3	2016	2016	2016	2	0	2	Export	440	Lithuania	LTU	458	Malaysia	MYS								11	BEVERAGES	1	No Quantity							54702			0
S3	2016	2016	2016	2	0	2	Export	440	Lithuania	LTU	470	Malta	MLT								11	BEVERAGES	1	No Quantity							39443			0
S3	2016	2016	2016	2	0	2	Export	440	Lithuania	LTU	484	Mexico	MEX								11	BEVERAGES	1	No Quantity							20766			0
S3	2016	2016	2016	2	0	2	Export	440	Lithuania	LTU	490	Other Asia, nes									11	BEVERAGES	1	No Quantity							189954			0
S3	2016	2016	2016	2	0	2	Export	440	Lithuania	LTU	496	Mongolia	MNG								11	BEVERAGES	1	No Quantity							18624			0
S3	2016	2016	2016	2	0	2	Export	440	Lithuania	LTU	498	Rep. of Moldova	MDA								11	BEVERAGES	1	No Quantity							59931			0
S3	2016	2016	2016	2	0	2	Export	440	Lithuania	LTU	499	Montenegro	MNE								11	BEVERAGES	1	No Quantity							40			0
S3	2016	2016	2016	2	0	2	Export	440	Lithuania	LTU	528	Netherlands	NLD								11	BEVERAGES	1	No Quantity							1568945			0
S3	2016	2016	2016	2	0	2	Export	440	Lithuania	LTU	554	New Zealand	NZL								11	BEVERAGES	1	No Quantity							28943			0
S3	2016	2016	2016	2	0	2	Export	440	Lithuania	LTU	566	Nigeria	NGA								11	BEVERAGES	1	No Quantity							41628			0
S3	2016	2016	2016	2	0	2	Export	440	Lithuania	LTU	579	Norway	NOR								11	BEVERAGES	1	No Quantity							498770			0
S3	2016	2016	2016	2	0	2	Export	440	Lithuania	LTU	604	Peru	PER								11	BEVERAGES	1	No Quantity							63123			0
S3	2016	2016	2016	2	0	2	Export	440	Lithuania	LTU	608	Philippines	PHL								11	BEVERAGES	1	No Quantity							16773			0
S3	2016	2016	2016	2	0	2	Export	440	Lithuania	LTU	616	Poland	POL								11	BEVERAGES	1	No Quantity							11168733			0
S3	2016	2016	2016	2	0	2	Export	440	Lithuania	LTU	620	Portugal	PRT								11	BEVERAGES	1	No Quantity							15848			0
S3	2016	2016	2016	2	0	2	Export	440	Lithuania	LTU	634	Qatar	QAT								11	BEVERAGES	1	No Quantity							8851			0
S3	2016	2016	2016	2	0	2	Export	440	Lithuania	LTU	642	Romania	ROU								11	BEVERAGES	1	No Quantity							188616			0
S3	2016	2016	2016	2	0	2	Export	440	Lithuania	LTU	643	Russian Federation	RUS								11	BEVERAGES	1	No Quantity							181883659			0
S3	2016	2016	2016	2	0	2	Export	440	Lithuania	LTU	659	Saint Kitts and Nevis	KNA								11	BEVERAGES	1	No Quantity							1125			0
S3	2016	2016	2016	2	0	2	Export	440	Lithuania	LTU	682	Saudi Arabia	SAU								11	BEVERAGES	1	No Quantity							9861			0
S3	2016	2016	2016	2	0	2	Export	440	Lithuania	LTU	699	India	IND								11	BEVERAGES	1	No Quantity							39287			0
S3	2016	2016	2016	2	0	2	Export	440	Lithuania	LTU	702	Singapore	SGP								11	BEVERAGES	1	No Quantity							209279			0
S3	2016	2016	2016	2	0	2	Export	440	Lithuania	LTU	703	Slovakia	SVK								11	BEVERAGES	1	No Quantity							9633			0
S3	2016	2016	2016	2	0	2	Export	440	Lithuania	LTU	704	Viet Nam	VNM								11	BEVERAGES	1	No Quantity							193010			0
S3	2016	2016	2016	2	0	2	Export	440	Lithuania	LTU	705	Slovenia	SVN								11	BEVERAGES	1	No Quantity							14913			0
S3	2016	2016	2016	2	0	2	Export	440	Lithuania	LTU	710	South Africa	ZAF								11	BEVERAGES	1	No Quantity							115744			0
S3	2016	2016	2016	2	0	2	Export	440	Lithuania	LTU	724	Spain	ESP								11	BEVERAGES	1	No Quantity							425599			0
S3	2016	2016	2016	2	0	2	Export	440	Lithuania	LTU	752	Sweden	SWE								11	BEVERAGES	1	No Quantity							2196533			0
S3	2016	2016	2016	2	0	2	Export	440	Lithuania	LTU	757	Switzerland	CHE								11	BEVERAGES	1	No Quantity							7096			0
S3	2016	2016	2016	2	0	2	Export	440	Lithuania	LTU	762	Tajikistan	TJK								11	BEVERAGES	1	No Quantity							2316			0
S3	2016	2016	2016	2	0	2	Export	440	Lithuania	LTU	784	United Arab Emirates	ARE								11	BEVERAGES	1	No Quantity							1526776			0
S3	2016	2016	2016	2	0	2	Export	440	Lithuania	LTU	792	Turkey	TUR								11	BEVERAGES	1	No Quantity							342471			0
S3	2016	2016	2016	2	0	2	Export	440	Lithuania	LTU	800	Uganda	UGA								11	BEVERAGES	1	No Quantity							23999			0
S3	2016	2016	2016	2	0	2	Export	440	Lithuania	LTU	804	Ukraine	UKR								11	BEVERAGES	1	No Quantity							4292935			0
S3	2016	2016	2016	2	0	2	Export	440	Lithuania	LTU	807	North Macedonia	MKD								11	BEVERAGES	1	No Quantity							246			0
S3	2016	2016	2016	2	0	2	Export	440	Lithuania	LTU	826	United Kingdom	GBR								11	BEVERAGES	1	No Quantity							2469498			0
S3	2016	2016	2016	2	0	2	Export	440	Lithuania	LTU	834	United Rep. of Tanzania	TZA								11	BEVERAGES	1	No Quantity							121223			0
S3	2016	2016	2016	2	0	2	Export	440	Lithuania	LTU	842	USA	USA								11	BEVERAGES	1	No Quantity							738614			0
S3	2016	2016	2016	2	0	2	Export	440	Lithuania	LTU	860	Uzbekistan	UZB								11	BEVERAGES	1	No Quantity							491830			0
S3	2016	2016	2016	2	0	2	Export	440	Lithuania	LTU	887	Yemen	YEM								11	BEVERAGES	1	No Quantity							9416			0
S3	2016	2016	2016	2	0	2	Export	442	Luxembourg	LUX	0	World	WLD								11	BEVERAGES	1	No Quantity							110726360			0
S3	2016	2016	2016	2	0	2	Export	442	Luxembourg	LUX	31	Azerbaijan	AZE								11	BEVERAGES	1	No Quantity							11954			0
S3	2016	2016	2016	2	0	2	Export	442	Luxembourg	LUX	36	Australia	AUS								11	BEVERAGES	1	No Quantity							1054			0
S3	2016	2016	2016	2	0	2	Export	442	Luxembourg	LUX	40	Austria	AUT								11	BEVERAGES	1	No Quantity							82701			0
S3	2016	2016	2016	2	0	2	Export	442	Luxembourg	LUX	44	Bahamas	BHS								11	BEVERAGES	1	No Quantity							9710			0
S3	2016	2016	2016	2	0	2	Export	442	Luxembourg	LUX	56	Belgium	BEL								11	BEVERAGES	1	No Quantity							52461038			0
S3	2016	2016	2016	2	0	2	Export	442	Luxembourg	LUX	60	Bermuda	BMU								11	BEVERAGES	1	No Quantity							55			0
S3	2016	2016	2016	2	0	2	Export	442	Luxembourg	LUX	124	Canada	CAN								11	BEVERAGES	1	No Quantity							2129387			0
S3	2016	2016	2016	2	0	2	Export	442	Luxembourg	LUX	152	Chile	CHL								11	BEVERAGES	1	No Quantity							7			0
S3	2016	2016	2016	2	0	2	Export	442	Luxembourg	LUX	156	China	CHN								11	BEVERAGES	1	No Quantity							157781			0
S3	2016	2016	2016	2	0	2	Export	442	Luxembourg	LUX	170	Colombia	COL								11	BEVERAGES	1	No Quantity							22			0
S3	2016	2016	2016	2	0	2	Export	442	Luxembourg	LUX	180	Dem. Rep. of the Congo	COD								11	BEVERAGES	1	No Quantity							15931			0
S3	2016	2016	2016	2	0	2	Export	442	Luxembourg	LUX	196	Cyprus	CYP								11	BEVERAGES	1	No Quantity							28334			0
S3	2016	2016	2016	2	0	2	Export	442	Luxembourg	LUX	203	Czechia	CZE								11	BEVERAGES	1	No Quantity							69053			0
S3	2016	2016	2016	2	0	2	Export	442	Luxembourg	LUX	208	Denmark	DNK								11	BEVERAGES	1	No Quantity							253568			0
S3	2016	2016	2016	2	0	2	Export	442	Luxembourg	LUX	214	Dominican Rep.	DOM								11	BEVERAGES	1	No Quantity							1067			0
S3	2016	2016	2016	2	0	2	Export	442	Luxembourg	LUX	218	Ecuador	ECU								11	BEVERAGES	1	No Quantity							44			0
S3	2016	2016	2016	2	0	2	Export	442	Luxembourg	LUX	233	Estonia	EST								11	BEVERAGES	1	No Quantity							191613			0
S3	2016	2016	2016	2	0	2	Export	442	Luxembourg	LUX	246	Finland	FIN								11	BEVERAGES	1	No Quantity							26716			0
S3	2016	2016	2016	2	0	2	Export	442	Luxembourg	LUX	251	France	FRA								11	BEVERAGES	1	No Quantity							39480041			0
S3	2016	2016	2016	2	0	2	Export	442	Luxembourg	LUX	276	Germany	DEU								11	BEVERAGES	1	No Quantity							5096514			0
S3	2016	2016	2016	2	0	2	Export	442	Luxembourg	LUX	288	Ghana	GHA								11	BEVERAGES	1	No Quantity							17058			0
S3	2016	2016	2016	2	0	2	Export	442	Luxembourg	LUX	300	Greece	GRC								11	BEVERAGES	1	No Quantity							66925			0
S3	2016	2016	2016	2	0	2	Export	442	Luxembourg	LUX	344	China, Hong Kong SAR	HKG								11	BEVERAGES	1	No Quantity							275947			0
S3	2016	2016	2016	2	0	2	Export	442	Luxembourg	LUX	348	Hungary	HUN								11	BEVERAGES	1	No Quantity							46065			0
S3	2016	2016	2016	2	0	2	Export	442	Luxembourg	LUX	352	Iceland	ISL								11	BEVERAGES	1	No Quantity							4232			0
S3	2016	2016	2016	2	0	2	Export	442	Luxembourg	LUX	372	Ireland	IRL								11	BEVERAGES	1	No Quantity							21051			0
S3	2016	2016	2016	2	0	2	Export	442	Luxembourg	LUX	376	Israel	ISR								11	BEVERAGES	1	No Quantity							143			0
S3	2016	2016	2016	2	0	2	Export	442	Luxembourg	LUX	381	Italy	ITA								11	BEVERAGES	1	No Quantity							288894			0
S3	2016	2016	2016	2	0	2	Export	442	Luxembourg	LUX	384	Côte d'Ivoire	CIV								11	BEVERAGES	1	No Quantity							4			0
S3	2016	2016	2016	2	0	2	Export	442	Luxembourg	LUX	392	Japan	JPN								11	BEVERAGES	1	No Quantity							76060			0
S3	2016	2016	2016	2	0	2	Export	442	Luxembourg	LUX	404	Kenya	KEN								11	BEVERAGES	1	No Quantity							877			0
S3	2016	2016	2016	2	0	2	Export	442	Luxembourg	LUX	410	Rep. of Korea	KOR								11	BEVERAGES	1	No Quantity							308			0
S3	2016	2016	2016	2	0	2	Export	442	Luxembourg	LUX	422	Lebanon	LBN								11	BEVERAGES	1	No Quantity							21036			0
S3	2016	2016	2016	2	0	2	Export	442	Luxembourg	LUX	428	Latvia	LVA								11	BEVERAGES	1	No Quantity							2531			0
S3	2016	2016	2016	2	0	2	Export	442	Luxembourg	LUX	470	Malta	MLT								11	BEVERAGES	1	No Quantity							3028			0
S3	2016	2016	2016	2	0	2	Export	442	Luxembourg	LUX	480	Mauritius	MUS								11	BEVERAGES	1	No Quantity							55			0
S3	2016	2016	2016	2	0	2	Export	442	Luxembourg	LUX	490	Other Asia, nes									11	BEVERAGES	1	No Quantity							24			0
S3	2016	2016	2016	2	0	2	Export	442	Luxembourg	LUX	528	Netherlands	NLD								11	BEVERAGES	1	No Quantity							6823906			0
S3	2016	2016	2016	2	0	2	Export	442	Luxembourg	LUX	554	New Zealand	NZL								11	BEVERAGES	1	No Quantity							1748			0
S3	2016	2016	2016	2	0	2	Export	442	Luxembourg	LUX	568	Other Europe, nes									11	BEVERAGES	1	No Quantity							8296			0
S3	2016	2016	2016	2	0	2	Export	442	Luxembourg	LUX	579	Norway	NOR								11	BEVERAGES	1	No Quantity							8443			0
S3	2016	2016	2016	2	0	2	Export	442	Luxembourg	LUX	616	Poland	POL								11	BEVERAGES	1	No Quantity							23950			0
S3	2016	2016	2016	2	0	2	Export	442	Luxembourg	LUX	620	Portugal	PRT								11	BEVERAGES	1	No Quantity							7270			0
S3	2016	2016	2016	2	0	2	Export	442	Luxembourg	LUX	642	Romania	ROU								11	BEVERAGES	1	No Quantity							1986			0
S3	2016	2016	2016	2	0	2	Export	442	Luxembourg	LUX	643	Russian Federation	RUS								11	BEVERAGES	1	No Quantity							41223			0
S3	2016	2016	2016	2	0	2	Export	442	Luxembourg	LUX	660	Anguilla	AIA								11	BEVERAGES	1	No Quantity							33814			0
S3	2016	2016	2016	2	0	2	Export	442	Luxembourg	LUX	690	Seychelles	SYC								11	BEVERAGES	1	No Quantity							19853			0
S3	2016	2016	2016	2	0	2	Export	442	Luxembourg	LUX	699	India	IND								11	BEVERAGES	1	No Quantity							894			0
S3	2016	2016	2016	2	0	2	Export	442	Luxembourg	LUX	702	Singapore	SGP								11	BEVERAGES	1	No Quantity							24123			0
S3	2016	2016	2016	2	0	2	Export	442	Luxembourg	LUX	703	Slovakia	SVK								11	BEVERAGES	1	No Quantity							2762			0
S3	2016	2016	2016	2	0	2	Export	442	Luxembourg	LUX	704	Viet Nam	VNM								11	BEVERAGES	1	No Quantity							915			0
S3	2016	2016	2016	2	0	2	Export	442	Luxembourg	LUX	724	Spain	ESP								11	BEVERAGES	1	No Quantity							21181			0
S3	2016	2016	2016	2	0	2	Export	442	Luxembourg	LUX	729	Sudan	SDN								11	BEVERAGES	1	No Quantity							13477			0
S3	2016	2016	2016	2	0	2	Export	442	Luxembourg	LUX	752	Sweden	SWE								11	BEVERAGES	1	No Quantity							13149			0
S3	2016	2016	2016	2	0	2	Export	442	Luxembourg	LUX	757	Switzerland	CHE								11	BEVERAGES	1	No Quantity							588053			0
S3	2016	2016	2016	2	0	2	Export	442	Luxembourg	LUX	764	Thailand	THA								11	BEVERAGES	1	No Quantity							11			0
S3	2016	2016	2016	2	0	2	Export	442	Luxembourg	LUX	784	United Arab Emirates	ARE								11	BEVERAGES	1	No Quantity							166			0
S3	2016	2016	2016	2	0	2	Export	442	Luxembourg	LUX	792	Turkey	TUR								11	BEVERAGES	1	No Quantity							2904			0
S3	2016	2016	2016	2	0	2	Export	442	Luxembourg	LUX	826	United Kingdom	GBR								11	BEVERAGES	1	No Quantity							1834612			0
S3	2016	2016	2016	2	0	2	Export	442	Luxembourg	LUX	834	United Rep. of Tanzania	TZA								11	BEVERAGES	1	No Quantity							111			0
S3	2016	2016	2016	2	0	2	Export	442	Luxembourg	LUX	839	Special Categories									11	BEVERAGES	1	No Quantity							72308			0
S3	2016	2016	2016	2	0	2	Export	442	Luxembourg	LUX	842	USA	USA								11	BEVERAGES	1	No Quantity							156884			0
S3	2016	2016	2016	2	0	2	Export	442	Luxembourg	LUX	899	Areas, nes									11	BEVERAGES	1	No Quantity							183489			0
S3	2016	2016	2016	2	0	2	Export	440	Lithuania	LTU	0	World	WLD								12	TOBACCO,TOBACCO MANUFACT	1	No Quantity							426557944			0
S3	2016	2016	2016	2	0	2	Export	440	Lithuania	LTU	32	Argentina	ARG								12	TOBACCO,TOBACCO MANUFACT	1	No Quantity							432415			0
S3	2016	2016	2016	2	0	2	Export	440	Lithuania	LTU	56	Belgium	BEL								12	TOBACCO,TOBACCO MANUFACT	1	No Quantity							1093565			0
S3	2016	2016	2016	2	0	2	Export	440	Lithuania	LTU	76	Brazil	BRA								12	TOBACCO,TOBACCO MANUFACT	1	No Quantity							505215			0
S3	2016	2016	2016	2	0	2	Export	440	Lithuania	LTU	100	Bulgaria	BGR								12	TOBACCO,TOBACCO MANUFACT	1	No Quantity							1131362			0
S3	2016	2016	2016	2	0	2	Export	440	Lithuania	LTU	152	Chile	CHL								12	TOBACCO,TOBACCO MANUFACT	1	No Quantity							77700			0
S3	2016	2016	2016	2	0	2	Export	440	Lithuania	LTU	203	Czechia	CZE								12	TOBACCO,TOBACCO MANUFACT	1	No Quantity							2505497			0
S3	2016	2016	2016	2	0	2	Export	440	Lithuania	LTU	208	Denmark	DNK								12	TOBACCO,TOBACCO MANUFACT	1	No Quantity							10534074			0
S3	2016	2016	2016	2	0	2	Export	440	Lithuania	LTU	212	Dominica	DMA								12	TOBACCO,TOBACCO MANUFACT	1	No Quantity							1079991			0
S3	2016	2016	2016	2	0	2	Export	440	Lithuania	LTU	214	Dominican Rep.	DOM								12	TOBACCO,TOBACCO MANUFACT	1	No Quantity							206968			0
S3	2016	2016	2016	2	0	2	Export	440	Lithuania	LTU	218	Ecuador	ECU								12	TOBACCO,TOBACCO MANUFACT	1	No Quantity							115359			0
S3	2016	2016	2016	2	0	2	Export	440	Lithuania	LTU	246	Finland	FIN								12	TOBACCO,TOBACCO MANUFACT	1	No Quantity							37103971			0
S3	2016	2016	2016	2	0	2	Export	440	Lithuania	LTU	251	France	FRA								12	TOBACCO,TOBACCO MANUFACT	1	No Quantity							445088			0
S3	2016	2016	2016	2	0	2	Export	440	Lithuania	LTU	276	Germany	DEU								12	TOBACCO,TOBACCO MANUFACT	1	No Quantity							9906531			0
S3	2016	2016	2016	2	0	2	Export	440	Lithuania	LTU	292	Gibraltar	GIB								12	TOBACCO,TOBACCO MANUFACT	1	No Quantity							594278			0
S3	2016	2016	2016	2	0	2	Export	440	Lithuania	LTU	300	Greece	GRC								12	TOBACCO,TOBACCO MANUFACT	1	No Quantity							416733			0
S3	2016	2016	2016	2	0	2	Export	440	Lithuania	LTU	344	China, Hong Kong SAR	HKG								12	TOBACCO,TOBACCO MANUFACT	1	No Quantity							247322			0
S3	2016	2016	2016	2	0	2	Export	440	Lithuania	LTU	348	Hungary	HUN								12	TOBACCO,TOBACCO MANUFACT	1	No Quantity							3714220			0
S3	2016	2016	2016	2	0	2	Export	440	Lithuania	LTU	360	Indonesia	IDN								12	TOBACCO,TOBACCO MANUFACT	1	No Quantity							3841			0
S3	2016	2016	2016	2	0	2	Export	440	Lithuania	LTU	392	Japan	JPN								12	TOBACCO,TOBACCO MANUFACT	1	No Quantity							112033857			0
S3	2016	2016	2016	2	0	2	Export	440	Lithuania	LTU	410	Rep. of Korea	KOR								12	TOBACCO,TOBACCO MANUFACT	1	No Quantity							12462467			0
S3	2016	2016	2016	2	0	2	Export	440	Lithuania	LTU	417	Kyrgyzstan	KGZ								12	TOBACCO,TOBACCO MANUFACT	1	No Quantity							238660			0
S3	2016	2016	2016	2	0	2	Export	440	Lithuania	LTU	428	Latvia	LVA								12	TOBACCO,TOBACCO MANUFACT	1	No Quantity							34191481			0
S3	2016	2016	2016	2	0	2	Export	440	Lithuania	LTU	484	Mexico	MEX								12	TOBACCO,TOBACCO MANUFACT	1	No Quantity							826415			0
S3	2016	2016	2016	2	0	2	Export	440	Lithuania	LTU	528	Netherlands	NLD								12	TOBACCO,TOBACCO MANUFACT	1	No Quantity							74491676			0
S3	2016	2016	2016	2	0	2	Export	440	Lithuania	LTU	534	Saint Maarten	SXM								12	TOBACCO,TOBACCO MANUFACT	1	No Quantity							220844			0
S3	2016	2016	2016	2	0	2	Export	440	Lithuania	LTU	579	Norway	NOR								12	TOBACCO,TOBACCO MANUFACT	1	No Quantity							13433891			0
S3	2016	2016	2016	2	0	2	Export	440	Lithuania	LTU	591	Panama	PAN								12	TOBACCO,TOBACCO MANUFACT	1	No Quantity							2668477			0
S3	2016	2016	2016	2	0	2	Export	440	Lithuania	LTU	616	Poland	POL								12	TOBACCO,TOBACCO MANUFACT	1	No Quantity							17010648			0
S3	2016	2016	2016	2	0	2	Export	440	Lithuania	LTU	620	Portugal	PRT								12	TOBACCO,TOBACCO MANUFACT	1	No Quantity							258663			0
S3	2016	2016	2016	2	0	2	Export	440	Lithuania	LTU	642	Romania	ROU								12	TOBACCO,TOBACCO MANUFACT	1	No Quantity							2769281			0
S3	2016	2016	2016	2	0	2	Export	440	Lithuania	LTU	643	Russian Federation	RUS								12	TOBACCO,TOBACCO MANUFACT	1	No Quantity							21328			0
S3	2016	2016	2016	2	0	2	Export	440	Lithuania	LTU	688	Serbia	SRB								12	TOBACCO,TOBACCO MANUFACT	1	No Quantity							168961			0
S3	2016	2016	2016	2	0	2	Export	440	Lithuania	LTU	703	Slovakia	SVK								12	TOBACCO,TOBACCO MANUFACT	1	No Quantity							1690710			0
S3	2016	2016	2016	2	0	2	Export	440	Lithuania	LTU	705	Slovenia	SVN								12	TOBACCO,TOBACCO MANUFACT	1	No Quantity							8751934			0
S3	2016	2016	2016	2	0	2	Export	440	Lithuania	LTU	752	Sweden	SWE								12	TOBACCO,TOBACCO MANUFACT	1	No Quantity							69025968			0
S3	2016	2016	2016	2	0	2	Export	440	Lithuania	LTU	757	Switzerland	CHE								12	TOBACCO,TOBACCO MANUFACT	1	No Quantity							80348			0
S3	2016	2016	2016	2	0	2	Export	440	Lithuania	LTU	784	United Arab Emirates	ARE								12	TOBACCO,TOBACCO MANUFACT	1	No Quantity							91172			0
S3	2016	2016	2016	2	0	2	Export	440	Lithuania	LTU	826	United Kingdom	GBR								12	TOBACCO,TOBACCO MANUFACT	1	No Quantity							5806903			0
S3	2016	2016	2016	2	0	2	Export	440	Lithuania	LTU	858	Uruguay	URY								12	TOBACCO,TOBACCO MANUFACT	1	No Quantity							200130			0
S3	2016	2016	2016	2	0	2	Export	442	Luxembourg	LUX	0	World	WLD								12	TOBACCO,TOBACCO MANUFACT	1	No Quantity							131337305			0
S3	2016	2016	2016	2	0	2	Export	442	Luxembourg	LUX	20	Andorra	AND								12	TOBACCO,TOBACCO MANUFACT	1	No Quantity							1386514			0
S3	2016	2016	2016	2	0	2	Export	442	Luxembourg	LUX	32	Argentina	ARG								12	TOBACCO,TOBACCO MANUFACT	1	No Quantity							17932			0
S3	2016	2016	2016	2	0	2	Export	442	Luxembourg	LUX	36	Australia	AUS								12	TOBACCO,TOBACCO MANUFACT	1	No Quantity							1000469			0
S3	2016	2016	2016	2	0	2	Export	442	Luxembourg	LUX	40	Austria	AUT								12	TOBACCO,TOBACCO MANUFACT	1	No Quantity							509523			0
S3	2016	2016	2016	2	0	2	Export	442	Luxembourg	LUX	56	Belgium	BEL								12	TOBACCO,TOBACCO MANUFACT	1	No Quantity							12281984			0
S3	2016	2016	2016	2	0	2	Export	442	Luxembourg	LUX	203	Czechia	CZE								12	TOBACCO,TOBACCO MANUFACT	1	No Quantity							123004			0
S3	2016	2016	2016	2	0	2	Export	442	Luxembourg	LUX	208	Denmark	DNK								12	TOBACCO,TOBACCO MANUFACT	1	No Quantity							258440			0
S3	2016	2016	2016	2	0	2	Export	442	Luxembourg	LUX	251	France	FRA								12	TOBACCO,TOBACCO MANUFACT	1	No Quantity							15152288			0
S3	2016	2016	2016	2	0	2	Export	442	Luxembourg	LUX	276	Germany	DEU								12	TOBACCO,TOBACCO MANUFACT	1	No Quantity							54648475			0
S3	2016	2016	2016	2	0	2	Export	442	Luxembourg	LUX	292	Gibraltar	GIB								12	TOBACCO,TOBACCO MANUFACT	1	No Quantity							13838707			0
S3	2016	2016	2016	2	0	2	Export	442	Luxembourg	LUX	324	Guinea	GIN								12	TOBACCO,TOBACCO MANUFACT	1	No Quantity							783756			0
S3	2016	2016	2016	2	0	2	Export	442	Luxembourg	LUX	348	Hungary	HUN								12	TOBACCO,TOBACCO MANUFACT	1	No Quantity							2780626			0
S3	2016	2016	2016	2	0	2	Export	442	Luxembourg	LUX	376	Israel	ISR								12	TOBACCO,TOBACCO MANUFACT	1	No Quantity							87063			0
S3	2016	2016	2016	2	0	2	Export	442	Luxembourg	LUX	381	Italy	ITA								12	TOBACCO,TOBACCO MANUFACT	1	No Quantity							5322043			0
S3	2016	2016	2016	2	0	2	Export	442	Luxembourg	LUX	392	Japan	JPN								12	TOBACCO,TOBACCO MANUFACT	1	No Quantity							2064985			0
S3	2016	2016	2016	2	0	2	Export	442	Luxembourg	LUX	410	Rep. of Korea	KOR								12	TOBACCO,TOBACCO MANUFACT	1	No Quantity							87751			0
S3	2016	2016	2016	2	0	2	Export	442	Luxembourg	LUX	458	Malaysia	MYS								12	TOBACCO,TOBACCO MANUFACT	1	No Quantity							93917			0
S3	2016	2016	2016	2	0	2	Export	442	Luxembourg	LUX	528	Netherlands	NLD								12	TOBACCO,TOBACCO MANUFACT	1	No Quantity							3441488			0
S3	2016	2016	2016	2	0	2	Export	442	Luxembourg	LUX	554	New Zealand	NZL								12	TOBACCO,TOBACCO MANUFACT	1	No Quantity							9201			0
S3	2016	2016	2016	2	0	2	Export	442	Luxembourg	LUX	616	Poland	POL								12	TOBACCO,TOBACCO MANUFACT	1	No Quantity							189628			0
S3	2016	2016	2016	2	0	2	Export	442	Luxembourg	LUX	620	Portugal	PRT								12	TOBACCO,TOBACCO MANUFACT	1	No Quantity							3912593			0
S3	2016	2016	2016	2	0	2	Export	442	Luxembourg	LUX	642	Romania	ROU								12	TOBACCO,TOBACCO MANUFACT	1	No Quantity							65536			0
S3	2016	2016	2016	2	0	2	Export	442	Luxembourg	LUX	702	Singapore	SGP								12	TOBACCO,TOBACCO MANUFACT	1	No Quantity							127330			0
S3	2016	2016	2016	2	0	2	Export	442	Luxembourg	LUX	705	Slovenia	SVN								12	TOBACCO,TOBACCO MANUFACT	1	No Quantity							763350			0
S3	2016	2016	2016	2	0	2	Export	442	Luxembourg	LUX	724	Spain	ESP								12	TOBACCO,TOBACCO MANUFACT	1	No Quantity							10394570			0
S3	2016	2016	2016	2	0	2	Export	442	Luxembourg	LUX	752	Sweden	SWE								12	TOBACCO,TOBACCO MANUFACT	1	No Quantity							295520			0
S3	2016	2016	2016	2	0	2	Export	442	Luxembourg	LUX	757	Switzerland	CHE								12	TOBACCO,TOBACCO MANUFACT	1	No Quantity							937238			0
S3	2016	2016	2016	2	0	2	Export	442	Luxembourg	LUX	784	United Arab Emirates	ARE								12	TOBACCO,TOBACCO MANUFACT	1	No Quantity							7			0
S3	2016	2016	2016	2	0	2	Export	442	Luxembourg	LUX	826	United Kingdom	GBR								12	TOBACCO,TOBACCO MANUFACT	1	No Quantity							372754			0
S3	2016	2016	2016	2	0	2	Export	442	Luxembourg	LUX	837	Bunkers									12	TOBACCO,TOBACCO MANUFACT	1	No Quantity							154543			0
S3	2016	2016	2016	2	0	2	Export	442	Luxembourg	LUX	899	Areas, nes									12	TOBACCO,TOBACCO MANUFACT	1	No Quantity							236071			0
S3	2016	2016	2016	2	0	2	Export	440	Lithuania	LTU	0	World	WLD								21	HIDES,SKINS,FURSKINS,RAW	1	No Quantity							39569065			0
S3	2016	2016	2016	2	0	2	Export	440	Lithuania	LTU	56	Belgium	BEL								21	HIDES,SKINS,FURSKINS,RAW	1	No Quantity							460028			0
S3	2016	2016	2016	2	0	2	Export	440	Lithuania	LTU	156	China	CHN								21	HIDES,SKINS,FURSKINS,RAW	1	No Quantity							116650			0
S3	2016	2016	2016	2	0	2	Export	440	Lithuania	LTU	191	Croatia	HRV								21	HIDES,SKINS,FURSKINS,RAW	1	No Quantity							357475			0
S3	2016	2016	2016	2	0	2	Export	440	Lithuania	LTU	208	Denmark	DNK								21	HIDES,SKINS,FURSKINS,RAW	1	No Quantity							13200800			0
S3	2016	2016	2016	2	0	2	Export	440	Lithuania	LTU	233	Estonia	EST								21	HIDES,SKINS,FURSKINS,RAW	1	No Quantity							28418			0
S3	2016	2016	2016	2	0	2	Export	440	Lithuania	LTU	246	Finland	FIN								21	HIDES,SKINS,FURSKINS,RAW	1	No Quantity							6786386			0
S3	2016	2016	2016	2	0	2	Export	440	Lithuania	LTU	276	Germany	DEU								21	HIDES,SKINS,FURSKINS,RAW	1	No Quantity							96369			0
S3	2016	2016	2016	2	0	2	Export	440	Lithuania	LTU	344	China, Hong Kong SAR	HKG								21	HIDES,SKINS,FURSKINS,RAW	1	No Quantity							7688			0
S3	2016	2016	2016	2	0	2	Export	440	Lithuania	LTU	381	Italy	ITA								21	HIDES,SKINS,FURSKINS,RAW	1	No Quantity							2882637			0
S3	2016	2016	2016	2	0	2	Export	440	Lithuania	LTU	428	Latvia	LVA								21	HIDES,SKINS,FURSKINS,RAW	1	No Quantity							413030			0
S3	2016	2016	2016	2	0	2	Export	440	Lithuania	LTU	616	Poland	POL								21	HIDES,SKINS,FURSKINS,RAW	1	No Quantity							14838580			0
S3	2016	2016	2016	2	0	2	Export	440	Lithuania	LTU	643	Russian Federation	RUS								21	HIDES,SKINS,FURSKINS,RAW	1	No Quantity							107133			0
S3	2016	2016	2016	2	0	2	Export	440	Lithuania	LTU	705	Slovenia	SVN								21	HIDES,SKINS,FURSKINS,RAW	1	No Quantity							58136			0
S3	2016	2016	2016	2	0	2	Export	440	Lithuania	LTU	724	Spain	ESP								21	HIDES,SKINS,FURSKINS,RAW	1	No Quantity							150688			0
S3	2016	2016	2016	2	0	2	Export	440	Lithuania	LTU	768	Togo	TGO								21	HIDES,SKINS,FURSKINS,RAW	1	No Quantity							21613			0
S3	2016	2016	2016	2	0	2	Export	440	Lithuania	LTU	804	Ukraine	UKR								21	HIDES,SKINS,FURSKINS,RAW	1	No Quantity							41874			0
S3	2016	2016	2016	2	0	2	Export	440	Lithuania	LTU	807	North Macedonia	MKD								21	HIDES,SKINS,FURSKINS,RAW	1	No Quantity							1560			0
S3	2016	2016	2016	2	0	2	Export	442	Luxembourg	LUX	0	World	WLD								21	HIDES,SKINS,FURSKINS,RAW	1	No Quantity							1623337			0
S3	2016	2016	2016	2	0	2	Export	442	Luxembourg	LUX	56	Belgium	BEL								21	HIDES,SKINS,FURSKINS,RAW	1	No Quantity							66805			0
S3	2016	2016	2016	2	0	2	Export	442	Luxembourg	LUX	251	France	FRA								21	HIDES,SKINS,FURSKINS,RAW	1	No Quantity							554645			0
S3	2016	2016	2016	2	0	2	Export	442	Luxembourg	LUX	276	Germany	DEU								21	HIDES,SKINS,FURSKINS,RAW	1	No Quantity							1001887			0
S3	2016	2016	2016	2	0	2	Export	440	Lithuania	LTU	0	World	WLD								22	OIL SEED,OLEAGINUS FRUIT	1	No Quantity							92157169			0
S3	2016	2016	2016	2	0	2	Export	440	Lithuania	LTU	31	Azerbaijan	AZE								22	OIL SEED,OLEAGINUS FRUIT	1	No Quantity							443			0
S3	2016	2016	2016	2	0	2	Export	440	Lithuania	LTU	40	Austria	AUT								22	OIL SEED,OLEAGINUS FRUIT	1	No Quantity							155908			0
S3	2016	2016	2016	2	0	2	Export	440	Lithuania	LTU	56	Belgium	BEL								22	OIL SEED,OLEAGINUS FRUIT	1	No Quantity							20664981			0
S3	2016	2016	2016	2	0	2	Export	440	Lithuania	LTU	112	Belarus	BLR								22	OIL SEED,OLEAGINUS FRUIT	1	No Quantity							1672224			0
S3	2016	2016	2016	2	0	2	Export	440	Lithuania	LTU	124	Canada	CAN								22	OIL SEED,OLEAGINUS FRUIT	1	No Quantity							176624			0
S3	2016	2016	2016	2	0	2	Export	440	Lithuania	LTU	156	China	CHN								22	OIL SEED,OLEAGINUS FRUIT	1	No Quantity							21118			0
S3	2016	2016	2016	2	0	2	Export	440	Lithuania	LTU	191	Croatia	HRV								22	OIL SEED,OLEAGINUS FRUIT	1	No Quantity							13487			0
S3	2016	2016	2016	2	0	2	Export	440	Lithuania	LTU	196	Cyprus	CYP								22	OIL SEED,OLEAGINUS FRUIT	1	No Quantity							6164			0
S3	2016	2016	2016	2	0	2	Export	440	Lithuania	LTU	203	Czechia	CZE								22	OIL SEED,OLEAGINUS FRUIT	1	No Quantity							5079			0
S3	2016	2016	2016	2	0	2	Export	440	Lithuania	LTU	208	Denmark	DNK								22	OIL SEED,OLEAGINUS FRUIT	1	No Quantity							862160			0
S3	2016	2016	2016	2	0	2	Export	440	Lithuania	LTU	233	Estonia	EST								22	OIL SEED,OLEAGINUS FRUIT	1	No Quantity							1884549			0
S3	2016	2016	2016	2	0	2	Export	440	Lithuania	LTU	246	Finland	FIN								22	OIL SEED,OLEAGINUS FRUIT	1	No Quantity							4644123			0
S3	2016	2016	2016	2	0	2	Export	440	Lithuania	LTU	251	France	FRA								22	OIL SEED,OLEAGINUS FRUIT	1	No Quantity							43785			0
S3	2016	2016	2016	2	0	2	Export	440	Lithuania	LTU	268	Georgia	GEO								22	OIL SEED,OLEAGINUS FRUIT	1	No Quantity							12604			0
S3	2016	2016	2016	2	0	2	Export	440	Lithuania	LTU	276	Germany	DEU								22	OIL SEED,OLEAGINUS FRUIT	1	No Quantity							18392385			0
S3	2016	2016	2016	2	0	2	Export	440	Lithuania	LTU	300	Greece	GRC								22	OIL SEED,OLEAGINUS FRUIT	1	No Quantity							462			0
S3	2016	2016	2016	2	0	2	Export	440	Lithuania	LTU	348	Hungary	HUN								22	OIL SEED,OLEAGINUS FRUIT	1	No Quantity							248			0
S3	2016	2016	2016	2	0	2	Export	440	Lithuania	LTU	372	Ireland	IRL								22	OIL SEED,OLEAGINUS FRUIT	1	No Quantity							26000			0
S3	2016	2016	2016	2	0	2	Export	440	Lithuania	LTU	376	Israel	ISR								22	OIL SEED,OLEAGINUS FRUIT	1	No Quantity							12570			0
S3	2016	2016	2016	2	0	2	Export	440	Lithuania	LTU	381	Italy	ITA								22	OIL SEED,OLEAGINUS FRUIT	1	No Quantity							429192			0
S3	2016	2016	2016	2	0	2	Export	440	Lithuania	LTU	392	Japan	JPN								22	OIL SEED,OLEAGINUS FRUIT	1	No Quantity							2839			0
S3	2016	2016	2016	2	0	2	Export	440	Lithuania	LTU	398	Kazakhstan	KAZ								22	OIL SEED,OLEAGINUS FRUIT	1	No Quantity							1925			0
S3	2016	2016	2016	2	0	2	Export	440	Lithuania	LTU	410	Rep. of Korea	KOR								22	OIL SEED,OLEAGINUS FRUIT	1	No Quantity							32259			0
S3	2016	2016	2016	2	0	2	Export	440	Lithuania	LTU	428	Latvia	LVA								22	OIL SEED,OLEAGINUS FRUIT	1	No Quantity							25507737			0
S3	2016	2016	2016	2	0	2	Export	440	Lithuania	LTU	528	Netherlands	NLD								22	OIL SEED,OLEAGINUS FRUIT	1	No Quantity							11334812			0
S3	2016	2016	2016	2	0	2	Export	440	Lithuania	LTU	579	Norway	NOR								22	OIL SEED,OLEAGINUS FRUIT	1	No Quantity							8828			0
S3	2016	2016	2016	2	0	2	Export	440	Lithuania	LTU	616	Poland	POL								22	OIL SEED,OLEAGINUS FRUIT	1	No Quantity							4624693			0
S3	2016	2016	2016	2	0	2	Export	440	Lithuania	LTU	642	Romania	ROU								22	OIL SEED,OLEAGINUS FRUIT	1	No Quantity							167			0
S3	2016	2016	2016	2	0	2	Export	440	Lithuania	LTU	643	Russian Federation	RUS								22	OIL SEED,OLEAGINUS FRUIT	1	No Quantity							597709			0
S3	2016	2016	2016	2	0	2	Export	440	Lithuania	LTU	724	Spain	ESP								22	OIL SEED,OLEAGINUS FRUIT	1	No Quantity							50626			0
S3	2016	2016	2016	2	0	2	Export	440	Lithuania	LTU	752	Sweden	SWE								22	OIL SEED,OLEAGINUS FRUIT	1	No Quantity							482667			0
S3	2016	2016	2016	2	0	2	Export	440	Lithuania	LTU	757	Switzerland	CHE								22	OIL SEED,OLEAGINUS FRUIT	1	No Quantity							68466			0
S3	2016	2016	2016	2	0	2	Export	440	Lithuania	LTU	804	Ukraine	UKR								22	OIL SEED,OLEAGINUS FRUIT	1	No Quantity							4356			0
S3	2016	2016	2016	2	0	2	Export	440	Lithuania	LTU	826	United Kingdom	GBR								22	OIL SEED,OLEAGINUS FRUIT	1	No Quantity							237643			0
S3	2016	2016	2016	2	0	2	Export	440	Lithuania	LTU	842	USA	USA								22	OIL SEED,OLEAGINUS FRUIT	1	No Quantity							178336			0
S3	2016	2016	2016	2	0	2	Export	442	Luxembourg	LUX	0	World	WLD								22	OIL SEED,OLEAGINUS FRUIT	1	No Quantity							9826510			0
S3	2016	2016	2016	2	0	2	Export	442	Luxembourg	LUX	31	Azerbaijan	AZE								22	OIL SEED,OLEAGINUS FRUIT	1	No Quantity							4295			0
S3	2016	2016	2016	2	0	2	Export	442	Luxembourg	LUX	40	Austria	AUT								22	OIL SEED,OLEAGINUS FRUIT	1	No Quantity							7145			0
S3	2016	2016	2016	2	0	2	Export	442	Luxembourg	LUX	56	Belgium	BEL								22	OIL SEED,OLEAGINUS FRUIT	1	No Quantity							451825			0
S3	2016	2016	2016	2	0	2	Export	442	Luxembourg	LUX	180	Dem. Rep. of the Congo	COD								22	OIL SEED,OLEAGINUS FRUIT	1	No Quantity							7			0
S3	2016	2016	2016	2	0	2	Export	442	Luxembourg	LUX	203	Czechia	CZE								22	OIL SEED,OLEAGINUS FRUIT	1	No Quantity							42			0
S3	2016	2016	2016	2	0	2	Export	442	Luxembourg	LUX	251	France	FRA								22	OIL SEED,OLEAGINUS FRUIT	1	No Quantity							983682			0
S3	2016	2016	2016	2	0	2	Export	442	Luxembourg	LUX	268	Georgia	GEO								22	OIL SEED,OLEAGINUS FRUIT	1	No Quantity							28			0
S3	2016	2016	2016	2	0	2	Export	442	Luxembourg	LUX	276	Germany	DEU								22	OIL SEED,OLEAGINUS FRUIT	1	No Quantity							8374321			0
S3	2016	2016	2016	2	0	2	Export	442	Luxembourg	LUX	288	Ghana	GHA								22	OIL SEED,OLEAGINUS FRUIT	1	No Quantity							4104			0
S3	2016	2016	2016	2	0	2	Export	442	Luxembourg	LUX	381	Italy	ITA								22	OIL SEED,OLEAGINUS FRUIT	1	No Quantity							323			0
S3	2016	2016	2016	2	0	2	Export	442	Luxembourg	LUX	528	Netherlands	NLD								22	OIL SEED,OLEAGINUS FRUIT	1	No Quantity							691			0
S3	2016	2016	2016	2	0	2	Export	442	Luxembourg	LUX	724	Spain	ESP								22	OIL SEED,OLEAGINUS FRUIT	1	No Quantity							46			0
S3	2016	2016	2016	2	0	2	Export	440	Lithuania	LTU	0	World	WLD								23	CRUDE RUBBER	1	No Quantity							5164796			0
S3	2016	2016	2016	2	0	2	Export	440	Lithuania	LTU	112	Belarus	BLR								23	CRUDE RUBBER	1	No Quantity							3207416			0
S3	2016	2016	2016	2	0	2	Export	440	Lithuania	LTU	233	Estonia	EST								23	CRUDE RUBBER	1	No Quantity							78191			0
S3	2016	2016	2016	2	0	2	Export	440	Lithuania	LTU	246	Finland	FIN								23	CRUDE RUBBER	1	No Quantity							2563			0
S3	2016	2016	2016	2	0	2	Export	440	Lithuania	LTU	251	France	FRA								23	CRUDE RUBBER	1	No Quantity							110			0
S3	2016	2016	2016	2	0	2	Export	440	Lithuania	LTU	398	Kazakhstan	KAZ								23	CRUDE RUBBER	1	No Quantity							72058			0
S3	2016	2016	2016	2	0	2	Export	440	Lithuania	LTU	428	Latvia	LVA								23	CRUDE RUBBER	1	No Quantity							134561			0
S3	2016	2016	2016	2	0	2	Export	440	Lithuania	LTU	579	Norway	NOR								23	CRUDE RUBBER	1	No Quantity							13807			0
S3	2016	2016	2016	2	0	2	Export	440	Lithuania	LTU	616	Poland	POL								23	CRUDE RUBBER	1	No Quantity							56012			0
S3	2016	2016	2016	2	0	2	Export	440	Lithuania	LTU	643	Russian Federation	RUS								23	CRUDE RUBBER	1	No Quantity							1495249			0
S3	2016	2016	2016	2	0	2	Export	440	Lithuania	LTU	705	Slovenia	SVN								23	CRUDE RUBBER	1	No Quantity							300			0
S3	2016	2016	2016	2	0	2	Export	440	Lithuania	LTU	752	Sweden	SWE								23	CRUDE RUBBER	1	No Quantity							148			0
S3	2016	2016	2016	2	0	2	Export	440	Lithuania	LTU	804	Ukraine	UKR								23	CRUDE RUBBER	1	No Quantity							100890			0
S3	2016	2016	2016	2	0	2	Export	440	Lithuania	LTU	860	Uzbekistan	UZB								23	CRUDE RUBBER	1	No Quantity							3491			0
S3	2016	2016	2016	2	0	2	Export	442	Luxembourg	LUX	0	World	WLD								23	CRUDE RUBBER	1	No Quantity							138781081			0
S3	2016	2016	2016	2	0	2	Export	442	Luxembourg	LUX	40	Austria	AUT								23	CRUDE RUBBER	1	No Quantity							21498			0
S3	2016	2016	2016	2	0	2	Export	442	Luxembourg	LUX	56	Belgium	BEL								23	CRUDE RUBBER	1	No Quantity							50578			0
S3	2016	2016	2016	2	0	2	Export	442	Luxembourg	LUX	156	China	CHN								23	CRUDE RUBBER	1	No Quantity							55			0
S3	2016	2016	2016	2	0	2	Export	442	Luxembourg	LUX	203	Czechia	CZE								23	CRUDE RUBBER	1	No Quantity							7926720			0
S3	2016	2016	2016	2	0	2	Export	442	Luxembourg	LUX	208	Denmark	DNK								23	CRUDE RUBBER	1	No Quantity							1327			0
S3	2016	2016	2016	2	0	2	Export	442	Luxembourg	LUX	246	Finland	FIN								23	CRUDE RUBBER	1	No Quantity							1346			0
S3	2016	2016	2016	2	0	2	Export	442	Luxembourg	LUX	251	France	FRA								23	CRUDE RUBBER	1	No Quantity							14510167			0
S3	2016	2016	2016	2	0	2	Export	442	Luxembourg	LUX	276	Germany	DEU								23	CRUDE RUBBER	1	No Quantity							99761770			0
S3	2016	2016	2016	2	0	2	Export	442	Luxembourg	LUX	348	Hungary	HUN								23	CRUDE RUBBER	1	No Quantity							546			0
S3	2016	2016	2016	2	0	2	Export	442	Luxembourg	LUX	381	Italy	ITA								23	CRUDE RUBBER	1	No Quantity							219310			0
S3	2016	2016	2016	2	0	2	Export	442	Luxembourg	LUX	528	Netherlands	NLD								23	CRUDE RUBBER	1	No Quantity							8089			0
S3	2016	2016	2016	2	0	2	Export	442	Luxembourg	LUX	540	New Caledonia	NCL								23	CRUDE RUBBER	1	No Quantity							38			0
S3	2016	2016	2016	2	0	2	Export	442	Luxembourg	LUX	579	Norway	NOR								23	CRUDE RUBBER	1	No Quantity							5458			0
S3	2016	2016	2016	2	0	2	Export	442	Luxembourg	LUX	616	Poland	POL								23	CRUDE RUBBER	1	No Quantity							8652556			0
S3	2016	2016	2016	2	0	2	Export	442	Luxembourg	LUX	620	Portugal	PRT								23	CRUDE RUBBER	1	No Quantity							201892			0
S3	2016	2016	2016	2	0	2	Export	442	Luxembourg	LUX	643	Russian Federation	RUS								23	CRUDE RUBBER	1	No Quantity							3014			0
S3	2016	2016	2016	2	0	2	Export	442	Luxembourg	LUX	686	Senegal	SEN								23	CRUDE RUBBER	1	No Quantity							219			0
S3	2016	2016	2016	2	0	2	Export	442	Luxembourg	LUX	705	Slovenia	SVN								23	CRUDE RUBBER	1	No Quantity							4061178			0
S3	2016	2016	2016	2	0	2	Export	442	Luxembourg	LUX	710	South Africa	ZAF								23	CRUDE RUBBER	1	No Quantity							87288			0
S3	2016	2016	2016	2	0	2	Export	442	Luxembourg	LUX	724	Spain	ESP								23	CRUDE RUBBER	1	No Quantity							90751			0
S3	2016	2016	2016	2	0	2	Export	442	Luxembourg	LUX	752	Sweden	SWE								23	CRUDE RUBBER	1	No Quantity							16608			0
S3	2016	2016	2016	2	0	2	Export	442	Luxembourg	LUX	757	Switzerland	CHE								23	CRUDE RUBBER	1	No Quantity							4118			0
S3	2016	2016	2016	2	0	2	Export	442	Luxembourg	LUX	784	United Arab Emirates	ARE								23	CRUDE RUBBER	1	No Quantity							851			0
S3	2016	2016	2016	2	0	2	Export	442	Luxembourg	LUX	792	Turkey	TUR								23	CRUDE RUBBER	1	No Quantity							653124			0
S3	2016	2016	2016	2	0	2	Export	442	Luxembourg	LUX	826	United Kingdom	GBR								23	CRUDE RUBBER	1	No Quantity							2497267			0
S3	2016	2016	2016	2	0	2	Export	442	Luxembourg	LUX	842	USA	USA								23	CRUDE RUBBER	1	No Quantity							5311			0
S3	2016	2016	2016	2	0	2	Export	440	Lithuania	LTU	0	World	WLD								24	CORK AND WOOD	1	No Quantity							442477584			0
S3	2016	2016	2016	2	0	2	Export	440	Lithuania	LTU	28	Antigua and Barbuda	ATG								24	CORK AND WOOD	1	No Quantity							82			0
S3	2016	2016	2016	2	0	2	Export	440	Lithuania	LTU	31	Azerbaijan	AZE								24	CORK AND WOOD	1	No Quantity							75077			0
S3	2016	2016	2016	2	0	2	Export	440	Lithuania	LTU	36	Australia	AUS								24	CORK AND WOOD	1	No Quantity							11538399			0
S3	2016	2016	2016	2	0	2	Export	440	Lithuania	LTU	40	Austria	AUT								24	CORK AND WOOD	1	No Quantity							3077026			0
S3	2016	2016	2016	2	0	2	Export	440	Lithuania	LTU	48	Bahrain	BHR								24	CORK AND WOOD	1	No Quantity							3566			0
S3	2016	2016	2016	2	0	2	Export	440	Lithuania	LTU	51	Armenia	ARM								24	CORK AND WOOD	1	No Quantity							57064			0
S3	2016	2016	2016	2	0	2	Export	440	Lithuania	LTU	56	Belgium	BEL								24	CORK AND WOOD	1	No Quantity							13958936			0
S3	2016	2016	2016	2	0	2	Export	440	Lithuania	LTU	70	Bosnia Herzegovina	BIH								24	CORK AND WOOD	1	No Quantity							192638			0
S3	2016	2016	2016	2	0	2	Export	440	Lithuania	LTU	100	Bulgaria	BGR								24	CORK AND WOOD	1	No Quantity							143480			0
S3	2016	2016	2016	2	0	2	Export	440	Lithuania	LTU	112	Belarus	BLR								24	CORK AND WOOD	1	No Quantity							849263			0
S3	2016	2016	2016	2	0	2	Export	440	Lithuania	LTU	124	Canada	CAN								24	CORK AND WOOD	1	No Quantity							94513			0
S3	2016	2016	2016	2	0	2	Export	440	Lithuania	LTU	144	Sri Lanka	LKA								24	CORK AND WOOD	1	No Quantity							22790			0
S3	2016	2016	2016	2	0	2	Export	440	Lithuania	LTU	152	Chile	CHL								24	CORK AND WOOD	1	No Quantity							3674			0
S3	2016	2016	2016	2	0	2	Export	440	Lithuania	LTU	156	China	CHN								24	CORK AND WOOD	1	No Quantity							25488774			0
S3	2016	2016	2016	2	0	2	Export	440	Lithuania	LTU	191	Croatia	HRV								24	CORK AND WOOD	1	No Quantity							43424			0
S3	2016	2016	2016	2	0	2	Export	440	Lithuania	LTU	196	Cyprus	CYP								24	CORK AND WOOD	1	No Quantity							114439			0
S3	2016	2016	2016	2	0	2	Export	440	Lithuania	LTU	203	Czechia	CZE								24	CORK AND WOOD	1	No Quantity							2323097			0
S3	2016	2016	2016	2	0	2	Export	440	Lithuania	LTU	208	Denmark	DNK								24	CORK AND WOOD	1	No Quantity							22796923			0
S3	2016	2016	2016	2	0	2	Export	440	Lithuania	LTU	233	Estonia	EST								24	CORK AND WOOD	1	No Quantity							18227945			0
S3	2016	2016	2016	2	0	2	Export	440	Lithuania	LTU	234	Faeroe Isds	FRO								24	CORK AND WOOD	1	No Quantity							9230			0
S3	2016	2016	2016	2	0	2	Export	440	Lithuania	LTU	246	Finland	FIN								24	CORK AND WOOD	1	No Quantity							6185259			0
S3	2016	2016	2016	2	0	2	Export	440	Lithuania	LTU	251	France	FRA								24	CORK AND WOOD	1	No Quantity							27991212			0
S3	2016	2016	2016	2	0	2	Export	440	Lithuania	LTU	268	Georgia	GEO								24	CORK AND WOOD	1	No Quantity							79315			0
S3	2016	2016	2016	2	0	2	Export	440	Lithuania	LTU	276	Germany	DEU								24	CORK AND WOOD	1	No Quantity							39460025			0
S3	2016	2016	2016	2	0	2	Export	440	Lithuania	LTU	288	Ghana	GHA								24	CORK AND WOOD	1	No Quantity							137360			0
S3	2016	2016	2016	2	0	2	Export	440	Lithuania	LTU	300	Greece	GRC								24	CORK AND WOOD	1	No Quantity							458948			0
S3	2016	2016	2016	2	0	2	Export	440	Lithuania	LTU	344	China, Hong Kong SAR	HKG								24	CORK AND WOOD	1	No Quantity							273189			0
S3	2016	2016	2016	2	0	2	Export	440	Lithuania	LTU	348	Hungary	HUN								24	CORK AND WOOD	1	No Quantity							405411			0
S3	2016	2016	2016	2	0	2	Export	440	Lithuania	LTU	352	Iceland	ISL								24	CORK AND WOOD	1	No Quantity							1624404			0
S3	2016	2016	2016	2	0	2	Export	440	Lithuania	LTU	360	Indonesia	IDN								24	CORK AND WOOD	1	No Quantity							151380			0
S3	2016	2016	2016	2	0	2	Export	440	Lithuania	LTU	368	Iraq	IRQ								24	CORK AND WOOD	1	No Quantity							143808			0
S3	2016	2016	2016	2	0	2	Export	440	Lithuania	LTU	372	Ireland	IRL								24	CORK AND WOOD	1	No Quantity							3075168			0
S3	2016	2016	2016	2	0	2	Export	440	Lithuania	LTU	376	Israel	ISR								24	CORK AND WOOD	1	No Quantity							1558469			0
S3	2016	2016	2016	2	0	2	Export	440	Lithuania	LTU	381	Italy	ITA								24	CORK AND WOOD	1	No Quantity							30550027			0
S3	2016	2016	2016	2	0	2	Export	440	Lithuania	LTU	392	Japan	JPN								24	CORK AND WOOD	1	No Quantity							471370			0
S3	2016	2016	2016	2	0	2	Export	440	Lithuania	LTU	398	Kazakhstan	KAZ								24	CORK AND WOOD	1	No Quantity							348633			0
S3	2016	2016	2016	2	0	2	Export	440	Lithuania	LTU	400	Jordan	JOR								24	CORK AND WOOD	1	No Quantity							698153			0
S3	2016	2016	2016	2	0	2	Export	440	Lithuania	LTU	410	Rep. of Korea	KOR								24	CORK AND WOOD	1	No Quantity							12520313			0
S3	2016	2016	2016	2	0	2	Export	440	Lithuania	LTU	414	Kuwait	KWT								24	CORK AND WOOD	1	No Quantity							17414			0
S3	2016	2016	2016	2	0	2	Export	440	Lithuania	LTU	417	Kyrgyzstan	KGZ								24	CORK AND WOOD	1	No Quantity							42869			0
S3	2016	2016	2016	2	0	2	Export	440	Lithuania	LTU	422	Lebanon	LBN								24	CORK AND WOOD	1	No Quantity							4952			0
S3	2016	2016	2016	2	0	2	Export	440	Lithuania	LTU	428	Latvia	LVA								24	CORK AND WOOD	1	No Quantity							66079653			0
S3	2016	2016	2016	2	0	2	Export	440	Lithuania	LTU	430	Liberia	LBR								24	CORK AND WOOD	1	No Quantity							2325			0
S3	2016	2016	2016	2	0	2	Export	440	Lithuania	LTU	442	Luxembourg	LUX								24	CORK AND WOOD	1	No Quantity							559448			0
S3	2016	2016	2016	2	0	2	Export	440	Lithuania	LTU	458	Malaysia	MYS								24	CORK AND WOOD	1	No Quantity							197328			0
S3	2016	2016	2016	2	0	2	Export	440	Lithuania	LTU	462	Maldives	MDV								24	CORK AND WOOD	1	No Quantity							1077			0
S3	2016	2016	2016	2	0	2	Export	440	Lithuania	LTU	470	Malta	MLT								24	CORK AND WOOD	1	No Quantity							40934			0
S3	2016	2016	2016	2	0	2	Export	440	Lithuania	LTU	484	Mexico	MEX								24	CORK AND WOOD	1	No Quantity							37652			0
S3	2016	2016	2016	2	0	2	Export	440	Lithuania	LTU	490	Other Asia, nes									24	CORK AND WOOD	1	No Quantity							1549563			0
S3	2016	2016	2016	2	0	2	Export	440	Lithuania	LTU	498	Rep. of Moldova	MDA								24	CORK AND WOOD	1	No Quantity							20793			0
S3	2016	2016	2016	2	0	2	Export	440	Lithuania	LTU	504	Morocco	MAR								24	CORK AND WOOD	1	No Quantity							56683			0
S3	2016	2016	2016	2	0	2	Export	440	Lithuania	LTU	512	Oman	OMN								24	CORK AND WOOD	1	No Quantity							204129			0
S3	2016	2016	2016	2	0	2	Export	440	Lithuania	LTU	528	Netherlands	NLD								24	CORK AND WOOD	1	No Quantity							28496074			0
S3	2016	2016	2016	2	0	2	Export	440	Lithuania	LTU	579	Norway	NOR								24	CORK AND WOOD	1	No Quantity							6224250			0
S3	2016	2016	2016	2	0	2	Export	440	Lithuania	LTU	586	Pakistan	PAK								24	CORK AND WOOD	1	No Quantity							47478			0
S3	2016	2016	2016	2	0	2	Export	440	Lithuania	LTU	591	Panama	PAN								24	CORK AND WOOD	1	No Quantity							4845			0
S3	2016	2016	2016	2	0	2	Export	440	Lithuania	LTU	608	Philippines	PHL								24	CORK AND WOOD	1	No Quantity							143042			0
S3	2016	2016	2016	2	0	2	Export	440	Lithuania	LTU	616	Poland	POL								24	CORK AND WOOD	1	No Quantity							27530803			0
S3	2016	2016	2016	2	0	2	Export	440	Lithuania	LTU	620	Portugal	PRT								24	CORK AND WOOD	1	No Quantity							783564			0
S3	2016	2016	2016	2	0	2	Export	440	Lithuania	LTU	634	Qatar	QAT								24	CORK AND WOOD	1	No Quantity							970			0
S3	2016	2016	2016	2	0	2	Export	440	Lithuania	LTU	642	Romania	ROU								24	CORK AND WOOD	1	No Quantity							1308278			0
S3	2016	2016	2016	2	0	2	Export	440	Lithuania	LTU	643	Russian Federation	RUS								24	CORK AND WOOD	1	No Quantity							4232443			0
S3	2016	2016	2016	2	0	2	Export	440	Lithuania	LTU	682	Saudi Arabia	SAU								24	CORK AND WOOD	1	No Quantity							9643791			0
S3	2016	2016	2016	2	0	2	Export	440	Lithuania	LTU	688	Serbia	SRB								24	CORK AND WOOD	1	No Quantity							54908			0
S3	2016	2016	2016	2	0	2	Export	440	Lithuania	LTU	690	Seychelles	SYC								24	CORK AND WOOD	1	No Quantity							12951			0
S3	2016	2016	2016	2	0	2	Export	440	Lithuania	LTU	699	India	IND								24	CORK AND WOOD	1	No Quantity							737575			0
S3	2016	2016	2016	2	0	2	Export	440	Lithuania	LTU	702	Singapore	SGP								24	CORK AND WOOD	1	No Quantity							228573			0
S3	2016	2016	2016	2	0	2	Export	440	Lithuania	LTU	703	Slovakia	SVK								24	CORK AND WOOD	1	No Quantity							2112933			0
S3	2016	2016	2016	2	0	2	Export	440	Lithuania	LTU	704	Viet Nam	VNM								24	CORK AND WOOD	1	No Quantity							1412477			0
S3	2016	2016	2016	2	0	2	Export	440	Lithuania	LTU	705	Slovenia	SVN								24	CORK AND WOOD	1	No Quantity							1274775			0
S3	2016	2016	2016	2	0	2	Export	440	Lithuania	LTU	710	South Africa	ZAF								24	CORK AND WOOD	1	No Quantity							9676			0
S3	2016	2016	2016	2	0	2	Export	440	Lithuania	LTU	724	Spain	ESP								24	CORK AND WOOD	1	No Quantity							1292715			0
S3	2016	2016	2016	2	0	2	Export	440	Lithuania	LTU	752	Sweden	SWE								24	CORK AND WOOD	1	No Quantity							12213085			0
S3	2016	2016	2016	2	0	2	Export	440	Lithuania	LTU	757	Switzerland	CHE								24	CORK AND WOOD	1	No Quantity							1523250			0
S3	2016	2016	2016	2	0	2	Export	440	Lithuania	LTU	762	Tajikistan	TJK								24	CORK AND WOOD	1	No Quantity							8019			0
S3	2016	2016	2016	2	0	2	Export	440	Lithuania	LTU	764	Thailand	THA								24	CORK AND WOOD	1	No Quantity							3136199			0
S3	2016	2016	2016	2	0	2	Export	440	Lithuania	LTU	784	United Arab Emirates	ARE								24	CORK AND WOOD	1	No Quantity							1270119			0
S3	2016	2016	2016	2	0	2	Export	440	Lithuania	LTU	788	Tunisia	TUN								24	CORK AND WOOD	1	No Quantity							312444			0
S3	2016	2016	2016	2	0	2	Export	440	Lithuania	LTU	792	Turkey	TUR								24	CORK AND WOOD	1	No Quantity							1197661			0
S3	2016	2016	2016	2	0	2	Export	440	Lithuania	LTU	804	Ukraine	UKR								24	CORK AND WOOD	1	No Quantity							34258			0
S3	2016	2016	2016	2	0	2	Export	440	Lithuania	LTU	818	Egypt	EGY								24	CORK AND WOOD	1	No Quantity							124324			0
S3	2016	2016	2016	2	0	2	Export	440	Lithuania	LTU	826	United Kingdom	GBR								24	CORK AND WOOD	1	No Quantity							37449908			0
S3	2016	2016	2016	2	0	2	Export	440	Lithuania	LTU	834	United Rep. of Tanzania	TZA								24	CORK AND WOOD	1	No Quantity							21222			0
S3	2016	2016	2016	2	0	2	Export	440	Lithuania	LTU	842	USA	USA								24	CORK AND WOOD	1	No Quantity							5640809			0
S3	2016	2016	2016	2	0	2	Export	440	Lithuania	LTU	860	Uzbekistan	UZB								24	CORK AND WOOD	1	No Quantity							26561			0
S3	2016	2016	2016	2	0	2	Export	442	Luxembourg	LUX	0	World	WLD								24	CORK AND WOOD	1	No Quantity							87110477			0
S3	2016	2016	2016	2	0	2	Export	442	Luxembourg	LUX	31	Azerbaijan	AZE								24	CORK AND WOOD	1	No Quantity							40			0
S3	2016	2016	2016	2	0	2	Export	442	Luxembourg	LUX	40	Austria	AUT								24	CORK AND WOOD	1	No Quantity							335718			0
S3	2016	2016	2016	2	0	2	Export	442	Luxembourg	LUX	56	Belgium	BEL								24	CORK AND WOOD	1	No Quantity							32089362			0
S3	2016	2016	2016	2	0	2	Export	442	Luxembourg	LUX	100	Bulgaria	BGR								24	CORK AND WOOD	1	No Quantity							56152			0
S3	2016	2016	2016	2	0	2	Export	442	Luxembourg	LUX	144	Sri Lanka	LKA								24	CORK AND WOOD	1	No Quantity							27			0
S3	2016	2016	2016	2	0	2	Export	442	Luxembourg	LUX	156	China	CHN								24	CORK AND WOOD	1	No Quantity							107			0
S3	2016	2016	2016	2	0	2	Export	442	Luxembourg	LUX	170	Colombia	COL								24	CORK AND WOOD	1	No Quantity							5			0
S3	2016	2016	2016	2	0	2	Export	442	Luxembourg	LUX	191	Croatia	HRV								24	CORK AND WOOD	1	No Quantity							2286			0
S3	2016	2016	2016	2	0	2	Export	442	Luxembourg	LUX	196	Cyprus	CYP								24	CORK AND WOOD	1	No Quantity							7421			0
S3	2016	2016	2016	2	0	2	Export	442	Luxembourg	LUX	203	Czechia	CZE								24	CORK AND WOOD	1	No Quantity							37782			0
S3	2016	2016	2016	2	0	2	Export	442	Luxembourg	LUX	208	Denmark	DNK								24	CORK AND WOOD	1	No Quantity							19377			0
S3	2016	2016	2016	2	0	2	Export	442	Luxembourg	LUX	233	Estonia	EST								24	CORK AND WOOD	1	No Quantity							156436			0
S3	2016	2016	2016	2	0	2	Export	442	Luxembourg	LUX	251	France	FRA								24	CORK AND WOOD	1	No Quantity							19116412			0
S3	2016	2016	2016	2	0	2	Export	442	Luxembourg	LUX	268	Georgia	GEO								24	CORK AND WOOD	1	No Quantity							168			0
S3	2016	2016	2016	2	0	2	Export	442	Luxembourg	LUX	276	Germany	DEU								24	CORK AND WOOD	1	No Quantity							19783889			0
S3	2016	2016	2016	2	0	2	Export	442	Luxembourg	LUX	300	Greece	GRC								24	CORK AND WOOD	1	No Quantity							907			0
S3	2016	2016	2016	2	0	2	Export	442	Luxembourg	LUX	376	Israel	ISR								24	CORK AND WOOD	1	No Quantity							13			0
S3	2016	2016	2016	2	0	2	Export	442	Luxembourg	LUX	381	Italy	ITA								24	CORK AND WOOD	1	No Quantity							364307			0
S3	2016	2016	2016	2	0	2	Export	442	Luxembourg	LUX	410	Rep. of Korea	KOR								24	CORK AND WOOD	1	No Quantity							6			0
S3	2016	2016	2016	2	0	2	Export	442	Luxembourg	LUX	428	Latvia	LVA								24	CORK AND WOOD	1	No Quantity							1166			0
S3	2016	2016	2016	2	0	2	Export	442	Luxembourg	LUX	440	Lithuania	LTU								24	CORK AND WOOD	1	No Quantity							20000			0
S3	2016	2016	2016	2	0	2	Export	442	Luxembourg	LUX	470	Malta	MLT								24	CORK AND WOOD	1	No Quantity							17806			0
S3	2016	2016	2016	2	0	2	Export	442	Luxembourg	LUX	504	Morocco	MAR								24	CORK AND WOOD	1	No Quantity							55			0
S3	2016	2016	2016	2	0	2	Export	442	Luxembourg	LUX	528	Netherlands	NLD								24	CORK AND WOOD	1	No Quantity							3909624			0
S3	2016	2016	2016	2	0	2	Export	442	Luxembourg	LUX	554	New Zealand	NZL								24	CORK AND WOOD	1	No Quantity							3			0
S3	2016	2016	2016	2	0	2	Export	442	Luxembourg	LUX	579	Norway	NOR								24	CORK AND WOOD	1	No Quantity							4			0
S3	2016	2016	2016	2	0	2	Export	442	Luxembourg	LUX	616	Poland	POL								24	CORK AND WOOD	1	No Quantity							155191			0
S3	2016	2016	2016	2	0	2	Export	442	Luxembourg	LUX	642	Romania	ROU								24	CORK AND WOOD	1	No Quantity							436293			0
S3	2016	2016	2016	2	0	2	Export	442	Luxembourg	LUX	643	Russian Federation	RUS								24	CORK AND WOOD	1	No Quantity							10786			0
S3	2016	2016	2016	2	0	2	Export	442	Luxembourg	LUX	682	Saudi Arabia	SAU								24	CORK AND WOOD	1	No Quantity							3114			0
S3	2016	2016	2016	2	0	2	Export	442	Luxembourg	LUX	699	India	IND								24	CORK AND WOOD	1	No Quantity							9			0
S3	2016	2016	2016	2	0	2	Export	442	Luxembourg	LUX	703	Slovakia	SVK								24	CORK AND WOOD	1	No Quantity							37452			0
S3	2016	2016	2016	2	0	2	Export	442	Luxembourg	LUX	705	Slovenia	SVN								24	CORK AND WOOD	1	No Quantity							8612			0
S3	2016	2016	2016	2	0	2	Export	442	Luxembourg	LUX	724	Spain	ESP								24	CORK AND WOOD	1	No Quantity							1821459			0
S3	2016	2016	2016	2	0	2	Export	442	Luxembourg	LUX	757	Switzerland	CHE								24	CORK AND WOOD	1	No Quantity							12955			0
S3	2016	2016	2016	2	0	2	Export	442	Luxembourg	LUX	784	United Arab Emirates	ARE								24	CORK AND WOOD	1	No Quantity							4			0
S3	2016	2016	2016	2	0	2	Export	442	Luxembourg	LUX	788	Tunisia	TUN								24	CORK AND WOOD	1	No Quantity							4			0
S3	2016	2016	2016	2	0	2	Export	442	Luxembourg	LUX	792	Turkey	TUR								24	CORK AND WOOD	1	No Quantity							80			0
S3	2016	2016	2016	2	0	2	Export	442	Luxembourg	LUX	804	Ukraine	UKR								24	CORK AND WOOD	1	No Quantity							4040			0
S3	2016	2016	2016	2	0	2	Export	442	Luxembourg	LUX	826	United Kingdom	GBR								24	CORK AND WOOD	1	No Quantity							8695746			0
S3	2016	2016	2016	2	0	2	Export	442	Luxembourg	LUX	842	USA	USA								24	CORK AND WOOD	1	No Quantity							5661			0
S3	2016	2016	2016	2	0	2	Export	440	Lithuania	LTU	0	World	WLD								25	PULP AND WASTE PAPER	1	No Quantity							24063310			0
S3	2016	2016	2016	2	0	2	Export	440	Lithuania	LTU	40	Austria	AUT								25	PULP AND WASTE PAPER	1	No Quantity							652962			0
S3	2016	2016	2016	2	0	2	Export	440	Lithuania	LTU	112	Belarus	BLR								25	PULP AND WASTE PAPER	1	No Quantity							1834524			0
S3	2016	2016	2016	2	0	2	Export	440	Lithuania	LTU	203	Czechia	CZE								25	PULP AND WASTE PAPER	1	No Quantity							260024			0
S3	2016	2016	2016	2	0	2	Export	440	Lithuania	LTU	233	Estonia	EST								25	PULP AND WASTE PAPER	1	No Quantity							112772			0
S3	2016	2016	2016	2	0	2	Export	440	Lithuania	LTU	246	Finland	FIN								25	PULP AND WASTE PAPER	1	No Quantity							47845			0
S3	2016	2016	2016	2	0	2	Export	440	Lithuania	LTU	251	France	FRA								25	PULP AND WASTE PAPER	1	No Quantity							2619			0
S3	2016	2016	2016	2	0	2	Export	440	Lithuania	LTU	276	Germany	DEU								25	PULP AND WASTE PAPER	1	No Quantity							5581147			0
S3	2016	2016	2016	2	0	2	Export	440	Lithuania	LTU	398	Kazakhstan	KAZ								25	PULP AND WASTE PAPER	1	No Quantity							10669			0
S3	2016	2016	2016	2	0	2	Export	440	Lithuania	LTU	428	Latvia	LVA								25	PULP AND WASTE PAPER	1	No Quantity							182010			0
S3	2016	2016	2016	2	0	2	Export	440	Lithuania	LTU	498	Rep. of Moldova	MDA								25	PULP AND WASTE PAPER	1	No Quantity							115			0
S3	2016	2016	2016	2	0	2	Export	440	Lithuania	LTU	528	Netherlands	NLD								25	PULP AND WASTE PAPER	1	No Quantity							2149016			0
S3	2016	2016	2016	2	0	2	Export	440	Lithuania	LTU	616	Poland	POL								25	PULP AND WASTE PAPER	1	No Quantity							7700931			0
S3	2016	2016	2016	2	0	2	Export	440	Lithuania	LTU	642	Romania	ROU								25	PULP AND WASTE PAPER	1	No Quantity							102908			0
S3	2016	2016	2016	2	0	2	Export	440	Lithuania	LTU	643	Russian Federation	RUS								25	PULP AND WASTE PAPER	1	No Quantity							4405340			0
S3	2016	2016	2016	2	0	2	Export	440	Lithuania	LTU	804	Ukraine	UKR								25	PULP AND WASTE PAPER	1	No Quantity							1020428			0
S3	2016	2016	2016	2	0	2	Export	442	Luxembourg	LUX	0	World	WLD								25	PULP AND WASTE PAPER	1	No Quantity							10527924			0
S3	2016	2016	2016	2	0	2	Export	442	Luxembourg	LUX	40	Austria	AUT								25	PULP AND WASTE PAPER	1	No Quantity							12140			0
S3	2016	2016	2016	2	0	2	Export	442	Luxembourg	LUX	56	Belgium	BEL								25	PULP AND WASTE PAPER	1	No Quantity							3880456			0
S3	2016	2016	2016	2	0	2	Export	442	Luxembourg	LUX	251	France	FRA								25	PULP AND WASTE PAPER	1	No Quantity							2374001			0
S3	2016	2016	2016	2	0	2	Export	442	Luxembourg	LUX	276	Germany	DEU								25	PULP AND WASTE PAPER	1	No Quantity							2438117			0
S3	2016	2016	2016	2	0	2	Export	442	Luxembourg	LUX	484	Mexico	MEX								25	PULP AND WASTE PAPER	1	No Quantity							11			0
S3	2016	2016	2016	2	0	2	Export	442	Luxembourg	LUX	528	Netherlands	NLD								25	PULP AND WASTE PAPER	1	No Quantity							1823094			0
S3	2016	2016	2016	2	0	2	Export	442	Luxembourg	LUX	710	South Africa	ZAF								25	PULP AND WASTE PAPER	1	No Quantity							20			0
S3	2016	2016	2016	2	0	2	Export	442	Luxembourg	LUX	792	Turkey	TUR								25	PULP AND WASTE PAPER	1	No Quantity							79			0
S3	2016	2016	2016	2	0	2	Export	442	Luxembourg	LUX	842	USA	USA								25	PULP AND WASTE PAPER	1	No Quantity							6			0
S3	2016	2016	2016	2	0	2	Export	440	Lithuania	LTU	0	World	WLD								26	TEXTILE FIBRES	1	No Quantity							74730739			0
S3	2016	2016	2016	2	0	2	Export	440	Lithuania	LTU	24	Angola	AGO								26	TEXTILE FIBRES	1	No Quantity							948449			0
S3	2016	2016	2016	2	0	2	Export	440	Lithuania	LTU	36	Australia	AUS								26	TEXTILE FIBRES	1	No Quantity							1			0
S3	2016	2016	2016	2	0	2	Export	440	Lithuania	LTU	40	Austria	AUT								26	TEXTILE FIBRES	1	No Quantity							584			0
S3	2016	2016	2016	2	0	2	Export	440	Lithuania	LTU	50	Bangladesh	BGD								26	TEXTILE FIBRES	1	No Quantity							1050193			0
S3	2016	2016	2016	2	0	2	Export	440	Lithuania	LTU	51	Armenia	ARM								26	TEXTILE FIBRES	1	No Quantity							2286			0
S3	2016	2016	2016	2	0	2	Export	440	Lithuania	LTU	56	Belgium	BEL								26	TEXTILE FIBRES	1	No Quantity							1377726			0
S3	2016	2016	2016	2	0	2	Export	440	Lithuania	LTU	76	Brazil	BRA								26	TEXTILE FIBRES	1	No Quantity							392760			0
S3	2016	2016	2016	2	0	2	Export	440	Lithuania	LTU	84	Belize	BLZ								26	TEXTILE FIBRES	1	No Quantity							51064			0
S3	2016	2016	2016	2	0	2	Export	440	Lithuania	LTU	100	Bulgaria	BGR								26	TEXTILE FIBRES	1	No Quantity							150379			0
S3	2016	2016	2016	2	0	2	Export	440	Lithuania	LTU	112	Belarus	BLR								26	TEXTILE FIBRES	1	No Quantity							5213276			0
S3	2016	2016	2016	2	0	2	Export	440	Lithuania	LTU	120	Cameroon	CMR								26	TEXTILE FIBRES	1	No Quantity							634528			0
S3	2016	2016	2016	2	0	2	Export	440	Lithuania	LTU	124	Canada	CAN								26	TEXTILE FIBRES	1	No Quantity							28295			0
S3	2016	2016	2016	2	0	2	Export	440	Lithuania	LTU	152	Chile	CHL								26	TEXTILE FIBRES	1	No Quantity							130383			0
S3	2016	2016	2016	2	0	2	Export	440	Lithuania	LTU	156	China	CHN								26	TEXTILE FIBRES	1	No Quantity							5377040			0
S3	2016	2016	2016	2	0	2	Export	440	Lithuania	LTU	178	Congo	COG								26	TEXTILE FIBRES	1	No Quantity							35792			0
S3	2016	2016	2016	2	0	2	Export	440	Lithuania	LTU	180	Dem. Rep. of the Congo	COD								26	TEXTILE FIBRES	1	No Quantity							84577			0
S3	2016	2016	2016	2	0	2	Export	440	Lithuania	LTU	191	Croatia	HRV								26	TEXTILE FIBRES	1	No Quantity							220522			0
S3	2016	2016	2016	2	0	2	Export	440	Lithuania	LTU	203	Czechia	CZE								26	TEXTILE FIBRES	1	No Quantity							387281			0
S3	2016	2016	2016	2	0	2	Export	440	Lithuania	LTU	204	Benin	BEN								26	TEXTILE FIBRES	1	No Quantity							1998714			0
S3	2016	2016	2016	2	0	2	Export	440	Lithuania	LTU	208	Denmark	DNK								26	TEXTILE FIBRES	1	No Quantity							7757			0
S3	2016	2016	2016	2	0	2	Export	440	Lithuania	LTU	222	El Salvador	SLV								26	TEXTILE FIBRES	1	No Quantity							99133			0
S3	2016	2016	2016	2	0	2	Export	440	Lithuania	LTU	233	Estonia	EST								26	TEXTILE FIBRES	1	No Quantity							3102682			0
S3	2016	2016	2016	2	0	2	Export	440	Lithuania	LTU	246	Finland	FIN								26	TEXTILE FIBRES	1	No Quantity							102033			0
S3	2016	2016	2016	2	0	2	Export	440	Lithuania	LTU	251	France	FRA								26	TEXTILE FIBRES	1	No Quantity							1593756			0
S3	2016	2016	2016	2	0	2	Export	440	Lithuania	LTU	266	Gabon	GAB								26	TEXTILE FIBRES	1	No Quantity							15988			0
S3	2016	2016	2016	2	0	2	Export	440	Lithuania	LTU	268	Georgia	GEO								26	TEXTILE FIBRES	1	No Quantity							143365			0
S3	2016	2016	2016	2	0	2	Export	440	Lithuania	LTU	270	Gambia	GMB								26	TEXTILE FIBRES	1	No Quantity							225			0
S3	2016	2016	2016	2	0	2	Export	440	Lithuania	LTU	276	Germany	DEU								26	TEXTILE FIBRES	1	No Quantity							449381			0
S3	2016	2016	2016	2	0	2	Export	440	Lithuania	LTU	288	Ghana	GHA								26	TEXTILE FIBRES	1	No Quantity							1035714			0
S3	2016	2016	2016	2	0	2	Export	440	Lithuania	LTU	300	Greece	GRC								26	TEXTILE FIBRES	1	No Quantity							50809			0
S3	2016	2016	2016	2	0	2	Export	440	Lithuania	LTU	320	Guatemala	GTM								26	TEXTILE FIBRES	1	No Quantity							8036			0
S3	2016	2016	2016	2	0	2	Export	440	Lithuania	LTU	324	Guinea	GIN								26	TEXTILE FIBRES	1	No Quantity							16399			0
S3	2016	2016	2016	2	0	2	Export	440	Lithuania	LTU	340	Honduras	HND								26	TEXTILE FIBRES	1	No Quantity							94906			0
S3	2016	2016	2016	2	0	2	Export	440	Lithuania	LTU	348	Hungary	HUN								26	TEXTILE FIBRES	1	No Quantity							1754061			0
S3	2016	2016	2016	2	0	2	Export	440	Lithuania	LTU	372	Ireland	IRL								26	TEXTILE FIBRES	1	No Quantity							21122			0
S3	2016	2016	2016	2	0	2	Export	440	Lithuania	LTU	376	Israel	ISR								26	TEXTILE FIBRES	1	No Quantity							3259			0
S3	2016	2016	2016	2	0	2	Export	440	Lithuania	LTU	381	Italy	ITA								26	TEXTILE FIBRES	1	No Quantity							2349282			0
S3	2016	2016	2016	2	0	2	Export	440	Lithuania	LTU	384	Côte d'Ivoire	CIV								26	TEXTILE FIBRES	1	No Quantity							33628			0
S3	2016	2016	2016	2	0	2	Export	440	Lithuania	LTU	392	Japan	JPN								26	TEXTILE FIBRES	1	No Quantity							42			0
S3	2016	2016	2016	2	0	2	Export	440	Lithuania	LTU	398	Kazakhstan	KAZ								26	TEXTILE FIBRES	1	No Quantity							415172			0
S3	2016	2016	2016	2	0	2	Export	440	Lithuania	LTU	404	Kenya	KEN								26	TEXTILE FIBRES	1	No Quantity							294592			0
S3	2016	2016	2016	2	0	2	Export	440	Lithuania	LTU	410	Rep. of Korea	KOR								26	TEXTILE FIBRES	1	No Quantity							5			0
S3	2016	2016	2016	2	0	2	Export	440	Lithuania	LTU	417	Kyrgyzstan	KGZ								26	TEXTILE FIBRES	1	No Quantity							86802			0
S3	2016	2016	2016	2	0	2	Export	440	Lithuania	LTU	428	Latvia	LVA								26	TEXTILE FIBRES	1	No Quantity							1907381			0
S3	2016	2016	2016	2	0	2	Export	440	Lithuania	LTU	442	Luxembourg	LUX								26	TEXTILE FIBRES	1	No Quantity							39			0
S3	2016	2016	2016	2	0	2	Export	440	Lithuania	LTU	454	Malawi	MWI								26	TEXTILE FIBRES	1	No Quantity							1231858			0
S3	2016	2016	2016	2	0	2	Export	440	Lithuania	LTU	458	Malaysia	MYS								26	TEXTILE FIBRES	1	No Quantity							4307			0
S3	2016	2016	2016	2	0	2	Export	440	Lithuania	LTU	490	Other Asia, nes									26	TEXTILE FIBRES	1	No Quantity							49058			0
S3	2016	2016	2016	2	0	2	Export	440	Lithuania	LTU	496	Mongolia	MNG								26	TEXTILE FIBRES	1	No Quantity							7613			0
S3	2016	2016	2016	2	0	2	Export	440	Lithuania	LTU	498	Rep. of Moldova	MDA								26	TEXTILE FIBRES	1	No Quantity							25021			0
S3	2016	2016	2016	2	0	2	Export	440	Lithuania	LTU	499	Montenegro	MNE								26	TEXTILE FIBRES	1	No Quantity							12			0
S3	2016	2016	2016	2	0	2	Export	440	Lithuania	LTU	508	Mozambique	MOZ								26	TEXTILE FIBRES	1	No Quantity							1201567			0
S3	2016	2016	2016	2	0	2	Export	440	Lithuania	LTU	528	Netherlands	NLD								26	TEXTILE FIBRES	1	No Quantity							741727			0
S3	2016	2016	2016	2	0	2	Export	440	Lithuania	LTU	554	New Zealand	NZL								26	TEXTILE FIBRES	1	No Quantity							613			0
S3	2016	2016	2016	2	0	2	Export	440	Lithuania	LTU	566	Nigeria	NGA								26	TEXTILE FIBRES	1	No Quantity							646384			0
S3	2016	2016	2016	2	0	2	Export	440	Lithuania	LTU	579	Norway	NOR								26	TEXTILE FIBRES	1	No Quantity							7231			0
S3	2016	2016	2016	2	0	2	Export	440	Lithuania	LTU	586	Pakistan	PAK								26	TEXTILE FIBRES	1	No Quantity							938296			0
S3	2016	2016	2016	2	0	2	Export	440	Lithuania	LTU	616	Poland	POL								26	TEXTILE FIBRES	1	No Quantity							2589768			0
S3	2016	2016	2016	2	0	2	Export	440	Lithuania	LTU	620	Portugal	PRT								26	TEXTILE FIBRES	1	No Quantity							360980			0
S3	2016	2016	2016	2	0	2	Export	440	Lithuania	LTU	624	Guinea-Bissau	GNB								26	TEXTILE FIBRES	1	No Quantity							86826			0
S3	2016	2016	2016	2	0	2	Export	440	Lithuania	LTU	642	Romania	ROU								26	TEXTILE FIBRES	1	No Quantity							316098			0
S3	2016	2016	2016	2	0	2	Export	440	Lithuania	LTU	643	Russian Federation	RUS								26	TEXTILE FIBRES	1	No Quantity							9422431			0
S3	2016	2016	2016	2	0	2	Export	440	Lithuania	LTU	699	India	IND								26	TEXTILE FIBRES	1	No Quantity							2133442			0
S3	2016	2016	2016	2	0	2	Export	440	Lithuania	LTU	703	Slovakia	SVK								26	TEXTILE FIBRES	1	No Quantity							831557			0
S3	2016	2016	2016	2	0	2	Export	440	Lithuania	LTU	704	Viet Nam	VNM								26	TEXTILE FIBRES	1	No Quantity							54575			0
S3	2016	2016	2016	2	0	2	Export	440	Lithuania	LTU	705	Slovenia	SVN								26	TEXTILE FIBRES	1	No Quantity							2447478			0
S3	2016	2016	2016	2	0	2	Export	440	Lithuania	LTU	706	Somalia	SOM								26	TEXTILE FIBRES	1	No Quantity							19092			0
S3	2016	2016	2016	2	0	2	Export	440	Lithuania	LTU	710	South Africa	ZAF								26	TEXTILE FIBRES	1	No Quantity							105			0
S3	2016	2016	2016	2	0	2	Export	440	Lithuania	LTU	724	Spain	ESP								26	TEXTILE FIBRES	1	No Quantity							781309			0
S3	2016	2016	2016	2	0	2	Export	440	Lithuania	LTU	752	Sweden	SWE								26	TEXTILE FIBRES	1	No Quantity							341398			0
S3	2016	2016	2016	2	0	2	Export	440	Lithuania	LTU	757	Switzerland	CHE								26	TEXTILE FIBRES	1	No Quantity							28352			0
S3	2016	2016	2016	2	0	2	Export	440	Lithuania	LTU	762	Tajikistan	TJK								26	TEXTILE FIBRES	1	No Quantity							76			0
S3	2016	2016	2016	2	0	2	Export	440	Lithuania	LTU	768	Togo	TGO								26	TEXTILE FIBRES	1	No Quantity							1747236			0
S3	2016	2016	2016	2	0	2	Export	440	Lithuania	LTU	780	Trinidad and Tobago	TTO								26	TEXTILE FIBRES	1	No Quantity							66216			0
S3	2016	2016	2016	2	0	2	Export	440	Lithuania	LTU	784	United Arab Emirates	ARE								26	TEXTILE FIBRES	1	No Quantity							1087			0
S3	2016	2016	2016	2	0	2	Export	440	Lithuania	LTU	792	Turkey	TUR								26	TEXTILE FIBRES	1	No Quantity							950607			0
S3	2016	2016	2016	2	0	2	Export	440	Lithuania	LTU	804	Ukraine	UKR								26	TEXTILE FIBRES	1	No Quantity							14064719			0
S3	2016	2016	2016	2	0	2	Export	440	Lithuania	LTU	807	North Macedonia	MKD								26	TEXTILE FIBRES	1	No Quantity							10584			0
S3	2016	2016	2016	2	0	2	Export	440	Lithuania	LTU	818	Egypt	EGY								26	TEXTILE FIBRES	1	No Quantity							295464			0
S3	2016	2016	2016	2	0	2	Export	440	Lithuania	LTU	826	United Kingdom	GBR								26	TEXTILE FIBRES	1	No Quantity							213523			0
S3	2016	2016	2016	2	0	2	Export	440	Lithuania	LTU	842	USA	USA								26	TEXTILE FIBRES	1	No Quantity							614900			0
S3	2016	2016	2016	2	0	2	Export	440	Lithuania	LTU	854	Burkina Faso	BFA								26	TEXTILE FIBRES	1	No Quantity							347394			0
S3	2016	2016	2016	2	0	2	Export	440	Lithuania	LTU	860	Uzbekistan	UZB								26	TEXTILE FIBRES	1	No Quantity							105624			0
S3	2016	2016	2016	2	0	2	Export	440	Lithuania	LTU	894	Zambia	ZMB								26	TEXTILE FIBRES	1	No Quantity							376792			0
S3	2016	2016	2016	2	0	2	Export	442	Luxembourg	LUX	0	World	WLD								26	TEXTILE FIBRES	1	No Quantity							7256954			0
S3	2016	2016	2016	2	0	2	Export	442	Luxembourg	LUX	12	Algeria	DZA								26	TEXTILE FIBRES	1	No Quantity							421			0
S3	2016	2016	2016	2	0	2	Export	442	Luxembourg	LUX	20	Andorra	AND								26	TEXTILE FIBRES	1	No Quantity							296797			0
S3	2016	2016	2016	2	0	2	Export	442	Luxembourg	LUX	56	Belgium	BEL								26	TEXTILE FIBRES	1	No Quantity							171073			0
S3	2016	2016	2016	2	0	2	Export	442	Luxembourg	LUX	156	China	CHN								26	TEXTILE FIBRES	1	No Quantity							5554			0
S3	2016	2016	2016	2	0	2	Export	442	Luxembourg	LUX	203	Czechia	CZE								26	TEXTILE FIBRES	1	No Quantity							81330			0
S3	2016	2016	2016	2	0	2	Export	442	Luxembourg	LUX	251	France	FRA								26	TEXTILE FIBRES	1	No Quantity							523617			0
S3	2016	2016	2016	2	0	2	Export	442	Luxembourg	LUX	276	Germany	DEU								26	TEXTILE FIBRES	1	No Quantity							101803			0
S3	2016	2016	2016	2	0	2	Export	442	Luxembourg	LUX	381	Italy	ITA								26	TEXTILE FIBRES	1	No Quantity							5920473			0
S3	2016	2016	2016	2	0	2	Export	442	Luxembourg	LUX	428	Latvia	LVA								26	TEXTILE FIBRES	1	No Quantity							20819			0
S3	2016	2016	2016	2	0	2	Export	442	Luxembourg	LUX	504	Morocco	MAR								26	TEXTILE FIBRES	1	No Quantity							682			0
S3	2016	2016	2016	2	0	2	Export	442	Luxembourg	LUX	528	Netherlands	NLD								26	TEXTILE FIBRES	1	No Quantity							13010			0
S3	2016	2016	2016	2	0	2	Export	442	Luxembourg	LUX	620	Portugal	PRT								26	TEXTILE FIBRES	1	No Quantity							8			0
S3	2016	2016	2016	2	0	2	Export	442	Luxembourg	LUX	642	Romania	ROU								26	TEXTILE FIBRES	1	No Quantity							121			0
S3	2016	2016	2016	2	0	2	Export	442	Luxembourg	LUX	699	India	IND								26	TEXTILE FIBRES	1	No Quantity							46683			0
S3	2016	2016	2016	2	0	2	Export	442	Luxembourg	LUX	705	Slovenia	SVN								26	TEXTILE FIBRES	1	No Quantity							2894			0
S3	2016	2016	2016	2	0	2	Export	442	Luxembourg	LUX	724	Spain	ESP								26	TEXTILE FIBRES	1	No Quantity							59774			0
S3	2016	2016	2016	2	0	2	Export	442	Luxembourg	LUX	757	Switzerland	CHE								26	TEXTILE FIBRES	1	No Quantity							335			0
S3	2016	2016	2016	2	0	2	Export	442	Luxembourg	LUX	804	Ukraine	UKR								26	TEXTILE FIBRES	1	No Quantity							11561			0
S3	2016	2016	2016	2	0	2	Export	440	Lithuania	LTU	0	World	WLD								27	CRUDE FERTILIZER,MINERAL	1	No Quantity							14935977			0
S3	2016	2016	2016	2	0	2	Export	440	Lithuania	LTU	31	Azerbaijan	AZE								27	CRUDE FERTILIZER,MINERAL	1	No Quantity							1711			0
S3	2016	2016	2016	2	0	2	Export	440	Lithuania	LTU	32	Argentina	ARG								27	CRUDE FERTILIZER,MINERAL	1	No Quantity							1046362			0
S3	2016	2016	2016	2	0	2	Export	440	Lithuania	LTU	36	Australia	AUS								27	CRUDE FERTILIZER,MINERAL	1	No Quantity							1245			0
S3	2016	2016	2016	2	0	2	Export	440	Lithuania	LTU	51	Armenia	ARM								27	CRUDE FERTILIZER,MINERAL	1	No Quantity							315			0
S3	2016	2016	2016	2	0	2	Export	440	Lithuania	LTU	100	Bulgaria	BGR								27	CRUDE FERTILIZER,MINERAL	1	No Quantity							25078			0
S3	2016	2016	2016	2	0	2	Export	440	Lithuania	LTU	104	Myanmar	MMR								27	CRUDE FERTILIZER,MINERAL	1	No Quantity							8484			0
S3	2016	2016	2016	2	0	2	Export	440	Lithuania	LTU	112	Belarus	BLR								27	CRUDE FERTILIZER,MINERAL	1	No Quantity							920329			0
S3	2016	2016	2016	2	0	2	Export	440	Lithuania	LTU	156	China	CHN								27	CRUDE FERTILIZER,MINERAL	1	No Quantity							319731			0
S3	2016	2016	2016	2	0	2	Export	440	Lithuania	LTU	191	Croatia	HRV								27	CRUDE FERTILIZER,MINERAL	1	No Quantity							467			0
S3	2016	2016	2016	2	0	2	Export	440	Lithuania	LTU	196	Cyprus	CYP								27	CRUDE FERTILIZER,MINERAL	1	No Quantity							3366			0
S3	2016	2016	2016	2	0	2	Export	440	Lithuania	LTU	203	Czechia	CZE								27	CRUDE FERTILIZER,MINERAL	1	No Quantity							9161			0
S3	2016	2016	2016	2	0	2	Export	440	Lithuania	LTU	208	Denmark	DNK								27	CRUDE FERTILIZER,MINERAL	1	No Quantity							373			0
S3	2016	2016	2016	2	0	2	Export	440	Lithuania	LTU	233	Estonia	EST								27	CRUDE FERTILIZER,MINERAL	1	No Quantity							1953010			0
S3	2016	2016	2016	2	0	2	Export	440	Lithuania	LTU	246	Finland	FIN								27	CRUDE FERTILIZER,MINERAL	1	No Quantity							2014			0
S3	2016	2016	2016	2	0	2	Export	440	Lithuania	LTU	251	France	FRA								27	CRUDE FERTILIZER,MINERAL	1	No Quantity							611423			0
S3	2016	2016	2016	2	0	2	Export	440	Lithuania	LTU	268	Georgia	GEO								27	CRUDE FERTILIZER,MINERAL	1	No Quantity							1242			0
S3	2016	2016	2016	2	0	2	Export	440	Lithuania	LTU	276	Germany	DEU								27	CRUDE FERTILIZER,MINERAL	1	No Quantity							40342			0
S3	2016	2016	2016	2	0	2	Export	440	Lithuania	LTU	300	Greece	GRC								27	CRUDE FERTILIZER,MINERAL	1	No Quantity							847			0
S3	2016	2016	2016	2	0	2	Export	440	Lithuania	LTU	344	China, Hong Kong SAR	HKG								27	CRUDE FERTILIZER,MINERAL	1	No Quantity							1188230			0
S3	2016	2016	2016	2	0	2	Export	440	Lithuania	LTU	360	Indonesia	IDN								27	CRUDE FERTILIZER,MINERAL	1	No Quantity							108283			0
S3	2016	2016	2016	2	0	2	Export	440	Lithuania	LTU	372	Ireland	IRL								27	CRUDE FERTILIZER,MINERAL	1	No Quantity							8554			0
S3	2016	2016	2016	2	0	2	Export	440	Lithuania	LTU	392	Japan	JPN								27	CRUDE FERTILIZER,MINERAL	1	No Quantity							19069			0
S3	2016	2016	2016	2	0	2	Export	440	Lithuania	LTU	398	Kazakhstan	KAZ								27	CRUDE FERTILIZER,MINERAL	1	No Quantity							245537			0
S3	2016	2016	2016	2	0	2	Export	440	Lithuania	LTU	400	Jordan	JOR								27	CRUDE FERTILIZER,MINERAL	1	No Quantity							9940			0
S3	2016	2016	2016	2	0	2	Export	440	Lithuania	LTU	417	Kyrgyzstan	KGZ								27	CRUDE FERTILIZER,MINERAL	1	No Quantity							160			0
S3	2016	2016	2016	2	0	2	Export	440	Lithuania	LTU	428	Latvia	LVA								27	CRUDE FERTILIZER,MINERAL	1	No Quantity							4580562			0
S3	2016	2016	2016	2	0	2	Export	440	Lithuania	LTU	490	Other Asia, nes									27	CRUDE FERTILIZER,MINERAL	1	No Quantity							11639			0
S3	2016	2016	2016	2	0	2	Export	440	Lithuania	LTU	498	Rep. of Moldova	MDA								27	CRUDE FERTILIZER,MINERAL	1	No Quantity							10338			0
S3	2016	2016	2016	2	0	2	Export	440	Lithuania	LTU	528	Netherlands	NLD								27	CRUDE FERTILIZER,MINERAL	1	No Quantity							17517			0
S3	2016	2016	2016	2	0	2	Export	440	Lithuania	LTU	554	New Zealand	NZL								27	CRUDE FERTILIZER,MINERAL	1	No Quantity							239			0
S3	2016	2016	2016	2	0	2	Export	440	Lithuania	LTU	579	Norway	NOR								27	CRUDE FERTILIZER,MINERAL	1	No Quantity							1073751			0
S3	2016	2016	2016	2	0	2	Export	440	Lithuania	LTU	616	Poland	POL								27	CRUDE FERTILIZER,MINERAL	1	No Quantity							174531			0
S3	2016	2016	2016	2	0	2	Export	440	Lithuania	LTU	643	Russian Federation	RUS								27	CRUDE FERTILIZER,MINERAL	1	No Quantity							1985312			0
S3	2016	2016	2016	2	0	2	Export	440	Lithuania	LTU	682	Saudi Arabia	SAU								27	CRUDE FERTILIZER,MINERAL	1	No Quantity							1115			0
S3	2016	2016	2016	2	0	2	Export	440	Lithuania	LTU	688	Serbia	SRB								27	CRUDE FERTILIZER,MINERAL	1	No Quantity							238			0
S3	2016	2016	2016	2	0	2	Export	440	Lithuania	LTU	699	India	IND								27	CRUDE FERTILIZER,MINERAL	1	No Quantity							15148			0
S3	2016	2016	2016	2	0	2	Export	440	Lithuania	LTU	704	Viet Nam	VNM								27	CRUDE FERTILIZER,MINERAL	1	No Quantity							229769			0
S3	2016	2016	2016	2	0	2	Export	440	Lithuania	LTU	710	South Africa	ZAF								27	CRUDE FERTILIZER,MINERAL	1	No Quantity							68			0
S3	2016	2016	2016	2	0	2	Export	440	Lithuania	LTU	724	Spain	ESP								27	CRUDE FERTILIZER,MINERAL	1	No Quantity							90029			0
S3	2016	2016	2016	2	0	2	Export	440	Lithuania	LTU	752	Sweden	SWE								27	CRUDE FERTILIZER,MINERAL	1	No Quantity							22946			0
S3	2016	2016	2016	2	0	2	Export	440	Lithuania	LTU	757	Switzerland	CHE								27	CRUDE FERTILIZER,MINERAL	1	No Quantity							1093			0
S3	2016	2016	2016	2	0	2	Export	440	Lithuania	LTU	762	Tajikistan	TJK								27	CRUDE FERTILIZER,MINERAL	1	No Quantity							1597			0
S3	2016	2016	2016	2	0	2	Export	440	Lithuania	LTU	784	United Arab Emirates	ARE								27	CRUDE FERTILIZER,MINERAL	1	No Quantity							24837			0
S3	2016	2016	2016	2	0	2	Export	440	Lithuania	LTU	792	Turkey	TUR								27	CRUDE FERTILIZER,MINERAL	1	No Quantity							3811			0
S3	2016	2016	2016	2	0	2	Export	440	Lithuania	LTU	804	Ukraine	UKR								27	CRUDE FERTILIZER,MINERAL	1	No Quantity							17102			0
S3	2016	2016	2016	2	0	2	Export	440	Lithuania	LTU	826	United Kingdom	GBR								27	CRUDE FERTILIZER,MINERAL	1	No Quantity							24491			0
S3	2016	2016	2016	2	0	2	Export	440	Lithuania	LTU	842	USA	USA								27	CRUDE FERTILIZER,MINERAL	1	No Quantity							84733			0
S3	2016	2016	2016	2	0	2	Export	440	Lithuania	LTU	860	Uzbekistan	UZB								27	CRUDE FERTILIZER,MINERAL	1	No Quantity							39838			0
S3	2016	2016	2016	2	0	2	Export	442	Luxembourg	LUX	0	World	WLD								27	CRUDE FERTILIZER,MINERAL	1	No Quantity							9891899			0
S3	2016	2016	2016	2	0	2	Export	442	Luxembourg	LUX	31	Azerbaijan	AZE								27	CRUDE FERTILIZER,MINERAL	1	No Quantity							1946			0
S3	2016	2016	2016	2	0	2	Export	442	Luxembourg	LUX	32	Argentina	ARG								27	CRUDE FERTILIZER,MINERAL	1	No Quantity							784			0
S3	2016	2016	2016	2	0	2	Export	442	Luxembourg	LUX	40	Austria	AUT								27	CRUDE FERTILIZER,MINERAL	1	No Quantity							62479			0
S3	2016	2016	2016	2	0	2	Export	442	Luxembourg	LUX	56	Belgium	BEL								27	CRUDE FERTILIZER,MINERAL	1	No Quantity							2722452			0
S3	2016	2016	2016	2	0	2	Export	442	Luxembourg	LUX	72	Botswana	BWA								27	CRUDE FERTILIZER,MINERAL	1	No Quantity							431			0
S3	2016	2016	2016	2	0	2	Export	442	Luxembourg	LUX	120	Cameroon	CMR								27	CRUDE FERTILIZER,MINERAL	1	No Quantity							52			0
S3	2016	2016	2016	2	0	2	Export	442	Luxembourg	LUX	124	Canada	CAN								27	CRUDE FERTILIZER,MINERAL	1	No Quantity							5			0
S3	2016	2016	2016	2	0	2	Export	442	Luxembourg	LUX	203	Czechia	CZE								27	CRUDE FERTILIZER,MINERAL	1	No Quantity							2148			0
S3	2016	2016	2016	2	0	2	Export	442	Luxembourg	LUX	246	Finland	FIN								27	CRUDE FERTILIZER,MINERAL	1	No Quantity							4447			0
S3	2016	2016	2016	2	0	2	Export	442	Luxembourg	LUX	251	France	FRA								27	CRUDE FERTILIZER,MINERAL	1	No Quantity							2197467			0
S3	2016	2016	2016	2	0	2	Export	442	Luxembourg	LUX	276	Germany	DEU								27	CRUDE FERTILIZER,MINERAL	1	No Quantity							3988133			0
S3	2016	2016	2016	2	0	2	Export	442	Luxembourg	LUX	288	Ghana	GHA								27	CRUDE FERTILIZER,MINERAL	1	No Quantity							206			0
S3	2016	2016	2016	2	0	2	Export	442	Luxembourg	LUX	376	Israel	ISR								27	CRUDE FERTILIZER,MINERAL	1	No Quantity							8145			0
S3	2016	2016	2016	2	0	2	Export	442	Luxembourg	LUX	381	Italy	ITA								27	CRUDE FERTILIZER,MINERAL	1	No Quantity							6067			0
S3	2016	2016	2016	2	0	2	Export	442	Luxembourg	LUX	504	Morocco	MAR								27	CRUDE FERTILIZER,MINERAL	1	No Quantity							11			0
S3	2016	2016	2016	2	0	2	Export	442	Luxembourg	LUX	512	Oman	OMN								27	CRUDE FERTILIZER,MINERAL	1	No Quantity							3			0
S3	2016	2016	2016	2	0	2	Export	442	Luxembourg	LUX	528	Netherlands	NLD								27	CRUDE FERTILIZER,MINERAL	1	No Quantity							336503			0
S3	2016	2016	2016	2	0	2	Export	442	Luxembourg	LUX	608	Philippines	PHL								27	CRUDE FERTILIZER,MINERAL	1	No Quantity							5571			0
S3	2016	2016	2016	2	0	2	Export	442	Luxembourg	LUX	616	Poland	POL								27	CRUDE FERTILIZER,MINERAL	1	No Quantity							37555			0
S3	2016	2016	2016	2	0	2	Export	442	Luxembourg	LUX	620	Portugal	PRT								27	CRUDE FERTILIZER,MINERAL	1	No Quantity							2418			0
S3	2016	2016	2016	2	0	2	Export	442	Luxembourg	LUX	688	Serbia	SRB								27	CRUDE FERTILIZER,MINERAL	1	No Quantity							6			0
S3	2016	2016	2016	2	0	2	Export	442	Luxembourg	LUX	724	Spain	ESP								27	CRUDE FERTILIZER,MINERAL	1	No Quantity							32			0
S3	2016	2016	2016	2	0	2	Export	442	Luxembourg	LUX	752	Sweden	SWE								27	CRUDE FERTILIZER,MINERAL	1	No Quantity							434			0
S3	2016	2016	2016	2	0	2	Export	442	Luxembourg	LUX	826	United Kingdom	GBR								27	CRUDE FERTILIZER,MINERAL	1	No Quantity							1172			0
S3	2016	2016	2016	2	0	2	Export	442	Luxembourg	LUX	842	USA	USA								27	CRUDE FERTILIZER,MINERAL	1	No Quantity							513432			0
S3	2016	2016	2016	2	0	2	Export	440	Lithuania	LTU	0	World	WLD								28	METALLIFEROUS ORE,SCRAP	1	No Quantity							257658012			0
S3	2016	2016	2016	2	0	2	Export	440	Lithuania	LTU	36	Australia	AUS								28	METALLIFEROUS ORE,SCRAP	1	No Quantity							29132			0
S3	2016	2016	2016	2	0	2	Export	440	Lithuania	LTU	40	Austria	AUT								28	METALLIFEROUS ORE,SCRAP	1	No Quantity							206539			0
S3	2016	2016	2016	2	0	2	Export	440	Lithuania	LTU	56	Belgium	BEL								28	METALLIFEROUS ORE,SCRAP	1	No Quantity							6836587			0
S3	2016	2016	2016	2	0	2	Export	440	Lithuania	LTU	112	Belarus	BLR								28	METALLIFEROUS ORE,SCRAP	1	No Quantity							3650704			0
S3	2016	2016	2016	2	0	2	Export	440	Lithuania	LTU	124	Canada	CAN								28	METALLIFEROUS ORE,SCRAP	1	No Quantity							6793			0
S3	2016	2016	2016	2	0	2	Export	440	Lithuania	LTU	156	China	CHN								28	METALLIFEROUS ORE,SCRAP	1	No Quantity							5542245			0
S3	2016	2016	2016	2	0	2	Export	440	Lithuania	LTU	203	Czechia	CZE								28	METALLIFEROUS ORE,SCRAP	1	No Quantity							10893940			0
S3	2016	2016	2016	2	0	2	Export	440	Lithuania	LTU	208	Denmark	DNK								28	METALLIFEROUS ORE,SCRAP	1	No Quantity							1778			0
S3	2016	2016	2016	2	0	2	Export	440	Lithuania	LTU	233	Estonia	EST								28	METALLIFEROUS ORE,SCRAP	1	No Quantity							307390			0
S3	2016	2016	2016	2	0	2	Export	440	Lithuania	LTU	246	Finland	FIN								28	METALLIFEROUS ORE,SCRAP	1	No Quantity							4104968			0
S3	2016	2016	2016	2	0	2	Export	440	Lithuania	LTU	251	France	FRA								28	METALLIFEROUS ORE,SCRAP	1	No Quantity							136646			0
S3	2016	2016	2016	2	0	2	Export	440	Lithuania	LTU	276	Germany	DEU								28	METALLIFEROUS ORE,SCRAP	1	No Quantity							29499260			0
S3	2016	2016	2016	2	0	2	Export	440	Lithuania	LTU	344	China, Hong Kong SAR	HKG								28	METALLIFEROUS ORE,SCRAP	1	No Quantity							226540			0
S3	2016	2016	2016	2	0	2	Export	440	Lithuania	LTU	348	Hungary	HUN								28	METALLIFEROUS ORE,SCRAP	1	No Quantity							109933			0
S3	2016	2016	2016	2	0	2	Export	440	Lithuania	LTU	381	Italy	ITA								28	METALLIFEROUS ORE,SCRAP	1	No Quantity							15921819			0
S3	2016	2016	2016	2	0	2	Export	440	Lithuania	LTU	392	Japan	JPN								28	METALLIFEROUS ORE,SCRAP	1	No Quantity							614340			0
S3	2016	2016	2016	2	0	2	Export	440	Lithuania	LTU	398	Kazakhstan	KAZ								28	METALLIFEROUS ORE,SCRAP	1	No Quantity							10463			0
S3	2016	2016	2016	2	0	2	Export	440	Lithuania	LTU	410	Rep. of Korea	KOR								28	METALLIFEROUS ORE,SCRAP	1	No Quantity							3078589			0
S3	2016	2016	2016	2	0	2	Export	440	Lithuania	LTU	428	Latvia	LVA								28	METALLIFEROUS ORE,SCRAP	1	No Quantity							14183964			0
S3	2016	2016	2016	2	0	2	Export	440	Lithuania	LTU	490	Other Asia, nes									28	METALLIFEROUS ORE,SCRAP	1	No Quantity							100562			0
S3	2016	2016	2016	2	0	2	Export	440	Lithuania	LTU	498	Rep. of Moldova	MDA								28	METALLIFEROUS ORE,SCRAP	1	No Quantity							286550			0
S3	2016	2016	2016	2	0	2	Export	440	Lithuania	LTU	504	Morocco	MAR								28	METALLIFEROUS ORE,SCRAP	1	No Quantity							2168			0
S3	2016	2016	2016	2	0	2	Export	440	Lithuania	LTU	528	Netherlands	NLD								28	METALLIFEROUS ORE,SCRAP	1	No Quantity							5304568			0
S3	2016	2016	2016	2	0	2	Export	440	Lithuania	LTU	579	Norway	NOR								28	METALLIFEROUS ORE,SCRAP	1	No Quantity							36			0
S3	2016	2016	2016	2	0	2	Export	440	Lithuania	LTU	586	Pakistan	PAK								28	METALLIFEROUS ORE,SCRAP	1	No Quantity							2995586			0
S3	2016	2016	2016	2	0	2	Export	440	Lithuania	LTU	616	Poland	POL								28	METALLIFEROUS ORE,SCRAP	1	No Quantity							37738136			0
S3	2016	2016	2016	2	0	2	Export	440	Lithuania	LTU	643	Russian Federation	RUS								28	METALLIFEROUS ORE,SCRAP	1	No Quantity							221419			0
S3	2016	2016	2016	2	0	2	Export	440	Lithuania	LTU	688	Serbia	SRB								28	METALLIFEROUS ORE,SCRAP	1	No Quantity							593884			0
S3	2016	2016	2016	2	0	2	Export	440	Lithuania	LTU	699	India	IND								28	METALLIFEROUS ORE,SCRAP	1	No Quantity							1021858			0
S3	2016	2016	2016	2	0	2	Export	440	Lithuania	LTU	702	Singapore	SGP								28	METALLIFEROUS ORE,SCRAP	1	No Quantity							4432191			0
S3	2016	2016	2016	2	0	2	Export	440	Lithuania	LTU	703	Slovakia	SVK								28	METALLIFEROUS ORE,SCRAP	1	No Quantity							617926			0
S3	2016	2016	2016	2	0	2	Export	440	Lithuania	LTU	704	Viet Nam	VNM								28	METALLIFEROUS ORE,SCRAP	1	No Quantity							46635			0
S3	2016	2016	2016	2	0	2	Export	440	Lithuania	LTU	705	Slovenia	SVN								28	METALLIFEROUS ORE,SCRAP	1	No Quantity							157393			0
S3	2016	2016	2016	2	0	2	Export	440	Lithuania	LTU	724	Spain	ESP								28	METALLIFEROUS ORE,SCRAP	1	No Quantity							26			0
S3	2016	2016	2016	2	0	2	Export	440	Lithuania	LTU	752	Sweden	SWE								28	METALLIFEROUS ORE,SCRAP	1	No Quantity							861549			0
S3	2016	2016	2016	2	0	2	Export	440	Lithuania	LTU	792	Turkey	TUR								28	METALLIFEROUS ORE,SCRAP	1	No Quantity							99397392			0
S3	2016	2016	2016	2	0	2	Export	440	Lithuania	LTU	804	Ukraine	UKR								28	METALLIFEROUS ORE,SCRAP	1	No Quantity							1396			0
S3	2016	2016	2016	2	0	2	Export	440	Lithuania	LTU	807	North Macedonia	MKD								28	METALLIFEROUS ORE,SCRAP	1	No Quantity							25			0
S3	2016	2016	2016	2	0	2	Export	440	Lithuania	LTU	826	United Kingdom	GBR								28	METALLIFEROUS ORE,SCRAP	1	No Quantity							8517082			0
S3	2016	2016	2016	2	0	2	Export	442	Luxembourg	LUX	0	World	WLD								28	METALLIFEROUS ORE,SCRAP	1	No Quantity							43443034			0
S3	2016	2016	2016	2	0	2	Export	442	Luxembourg	LUX	56	Belgium	BEL								28	METALLIFEROUS ORE,SCRAP	1	No Quantity							10996229			0
S3	2016	2016	2016	2	0	2	Export	442	Luxembourg	LUX	76	Brazil	BRA								28	METALLIFEROUS ORE,SCRAP	1	No Quantity							371			0
S3	2016	2016	2016	2	0	2	Export	442	Luxembourg	LUX	156	China	CHN								28	METALLIFEROUS ORE,SCRAP	1	No Quantity							30			0
S3	2016	2016	2016	2	0	2	Export	442	Luxembourg	LUX	180	Dem. Rep. of the Congo	COD								28	METALLIFEROUS ORE,SCRAP	1	No Quantity							11			0
S3	2016	2016	2016	2	0	2	Export	442	Luxembourg	LUX	208	Denmark	DNK								28	METALLIFEROUS ORE,SCRAP	1	No Quantity							212499			0
S3	2016	2016	2016	2	0	2	Export	442	Luxembourg	LUX	251	France	FRA								28	METALLIFEROUS ORE,SCRAP	1	No Quantity							12463125			0
S3	2016	2016	2016	2	0	2	Export	442	Luxembourg	LUX	276	Germany	DEU								28	METALLIFEROUS ORE,SCRAP	1	No Quantity							18184355			0
S3	2016	2016	2016	2	0	2	Export	442	Luxembourg	LUX	392	Japan	JPN								28	METALLIFEROUS ORE,SCRAP	1	No Quantity							20			0
S3	2016	2016	2016	2	0	2	Export	442	Luxembourg	LUX	398	Kazakhstan	KAZ								28	METALLIFEROUS ORE,SCRAP	1	No Quantity							62824			0
S3	2016	2016	2016	2	0	2	Export	442	Luxembourg	LUX	528	Netherlands	NLD								28	METALLIFEROUS ORE,SCRAP	1	No Quantity							1211295			0
S3	2016	2016	2016	2	0	2	Export	442	Luxembourg	LUX	604	Peru	PER								28	METALLIFEROUS ORE,SCRAP	1	No Quantity							6			0
S3	2016	2016	2016	2	0	2	Export	442	Luxembourg	LUX	616	Poland	POL								28	METALLIFEROUS ORE,SCRAP	1	No Quantity							23088			0
S3	2016	2016	2016	2	0	2	Export	442	Luxembourg	LUX	643	Russian Federation	RUS								28	METALLIFEROUS ORE,SCRAP	1	No Quantity							63			0
S3	2016	2016	2016	2	0	2	Export	442	Luxembourg	LUX	710	South Africa	ZAF								28	METALLIFEROUS ORE,SCRAP	1	No Quantity							1417			0
S3	2016	2016	2016	2	0	2	Export	442	Luxembourg	LUX	757	Switzerland	CHE								28	METALLIFEROUS ORE,SCRAP	1	No Quantity							250139			0
S3	2016	2016	2016	2	0	2	Export	442	Luxembourg	LUX	792	Turkey	TUR								28	METALLIFEROUS ORE,SCRAP	1	No Quantity							34889			0
S3	2016	2016	2016	2	0	2	Export	442	Luxembourg	LUX	804	Ukraine	UKR								28	METALLIFEROUS ORE,SCRAP	1	No Quantity							2675			0
S3	2016	2016	2016	2	0	2	Export	440	Lithuania	LTU	0	World	WLD								29	CRUDE ANIMAL,VEG.MATERL.	1	No Quantity							167917531			0
S3	2016	2016	2016	2	0	2	Export	440	Lithuania	LTU	31	Azerbaijan	AZE								29	CRUDE ANIMAL,VEG.MATERL.	1	No Quantity							102			0
S3	2016	2016	2016	2	0	2	Export	440	Lithuania	LTU	40	Austria	AUT								29	CRUDE ANIMAL,VEG.MATERL.	1	No Quantity							32619			0
S3	2016	2016	2016	2	0	2	Export	440	Lithuania	LTU	56	Belgium	BEL								29	CRUDE ANIMAL,VEG.MATERL.	1	No Quantity							47233			0
S3	2016	2016	2016	2	0	2	Export	440	Lithuania	LTU	100	Bulgaria	BGR								29	CRUDE ANIMAL,VEG.MATERL.	1	No Quantity							4958			0
S3	2016	2016	2016	2	0	2	Export	440	Lithuania	LTU	112	Belarus	BLR								29	CRUDE ANIMAL,VEG.MATERL.	1	No Quantity							14764219			0
S3	2016	2016	2016	2	0	2	Export	440	Lithuania	LTU	191	Croatia	HRV								29	CRUDE ANIMAL,VEG.MATERL.	1	No Quantity							6926			0
S3	2016	2016	2016	2	0	2	Export	440	Lithuania	LTU	203	Czechia	CZE								29	CRUDE ANIMAL,VEG.MATERL.	1	No Quantity							419328			0
S3	2016	2016	2016	2	0	2	Export	440	Lithuania	LTU	208	Denmark	DNK								29	CRUDE ANIMAL,VEG.MATERL.	1	No Quantity							2638727			0
S3	2016	2016	2016	2	0	2	Export	440	Lithuania	LTU	233	Estonia	EST								29	CRUDE ANIMAL,VEG.MATERL.	1	No Quantity							1606824			0
S3	2016	2016	2016	2	0	2	Export	440	Lithuania	LTU	246	Finland	FIN								29	CRUDE ANIMAL,VEG.MATERL.	1	No Quantity							65549			0
S3	2016	2016	2016	2	0	2	Export	440	Lithuania	LTU	251	France	FRA								29	CRUDE ANIMAL,VEG.MATERL.	1	No Quantity							1211790			0
S3	2016	2016	2016	2	0	2	Export	440	Lithuania	LTU	268	Georgia	GEO								29	CRUDE ANIMAL,VEG.MATERL.	1	No Quantity							11666			0
S3	2016	2016	2016	2	0	2	Export	440	Lithuania	LTU	276	Germany	DEU								29	CRUDE ANIMAL,VEG.MATERL.	1	No Quantity							2394378			0
S3	2016	2016	2016	2	0	2	Export	440	Lithuania	LTU	300	Greece	GRC								29	CRUDE ANIMAL,VEG.MATERL.	1	No Quantity							29708			0
S3	2016	2016	2016	2	0	2	Export	440	Lithuania	LTU	344	China, Hong Kong SAR	HKG								29	CRUDE ANIMAL,VEG.MATERL.	1	No Quantity							14881			0
S3	2016	2016	2016	2	0	2	Export	440	Lithuania	LTU	348	Hungary	HUN								29	CRUDE ANIMAL,VEG.MATERL.	1	No Quantity							44597			0
S3	2016	2016	2016	2	0	2	Export	440	Lithuania	LTU	352	Iceland	ISL								29	CRUDE ANIMAL,VEG.MATERL.	1	No Quantity							15			0
S3	2016	2016	2016	2	0	2	Export	440	Lithuania	LTU	360	Indonesia	IDN								29	CRUDE ANIMAL,VEG.MATERL.	1	No Quantity							9716			0
S3	2016	2016	2016	2	0	2	Export	440	Lithuania	LTU	372	Ireland	IRL								29	CRUDE ANIMAL,VEG.MATERL.	1	No Quantity							60068			0
S3	2016	2016	2016	2	0	2	Export	440	Lithuania	LTU	381	Italy	ITA								29	CRUDE ANIMAL,VEG.MATERL.	1	No Quantity							1875482			0
S3	2016	2016	2016	2	0	2	Export	440	Lithuania	LTU	392	Japan	JPN								29	CRUDE ANIMAL,VEG.MATERL.	1	No Quantity							3532			0
S3	2016	2016	2016	2	0	2	Export	440	Lithuania	LTU	398	Kazakhstan	KAZ								29	CRUDE ANIMAL,VEG.MATERL.	1	No Quantity							2711425			0
S3	2016	2016	2016	2	0	2	Export	440	Lithuania	LTU	410	Rep. of Korea	KOR								29	CRUDE ANIMAL,VEG.MATERL.	1	No Quantity							1180			0
S3	2016	2016	2016	2	0	2	Export	440	Lithuania	LTU	417	Kyrgyzstan	KGZ								29	CRUDE ANIMAL,VEG.MATERL.	1	No Quantity							21518			0
S3	2016	2016	2016	2	0	2	Export	440	Lithuania	LTU	422	Lebanon	LBN								29	CRUDE ANIMAL,VEG.MATERL.	1	No Quantity							59366			0
S3	2016	2016	2016	2	0	2	Export	440	Lithuania	LTU	428	Latvia	LVA								29	CRUDE ANIMAL,VEG.MATERL.	1	No Quantity							8131568			0
S3	2016	2016	2016	2	0	2	Export	440	Lithuania	LTU	442	Luxembourg	LUX								29	CRUDE ANIMAL,VEG.MATERL.	1	No Quantity							1254			0
S3	2016	2016	2016	2	0	2	Export	440	Lithuania	LTU	496	Mongolia	MNG								29	CRUDE ANIMAL,VEG.MATERL.	1	No Quantity							103			0
S3	2016	2016	2016	2	0	2	Export	440	Lithuania	LTU	498	Rep. of Moldova	MDA								29	CRUDE ANIMAL,VEG.MATERL.	1	No Quantity							8080			0
S3	2016	2016	2016	2	0	2	Export	440	Lithuania	LTU	528	Netherlands	NLD								29	CRUDE ANIMAL,VEG.MATERL.	1	No Quantity							682216			0
S3	2016	2016	2016	2	0	2	Export	440	Lithuania	LTU	616	Poland	POL								29	CRUDE ANIMAL,VEG.MATERL.	1	No Quantity							1960686			0
S3	2016	2016	2016	2	0	2	Export	440	Lithuania	LTU	643	Russian Federation	RUS								29	CRUDE ANIMAL,VEG.MATERL.	1	No Quantity							125565343			0
S3	2016	2016	2016	2	0	2	Export	440	Lithuania	LTU	682	Saudi Arabia	SAU								29	CRUDE ANIMAL,VEG.MATERL.	1	No Quantity							6507			0
S3	2016	2016	2016	2	0	2	Export	440	Lithuania	LTU	703	Slovakia	SVK								29	CRUDE ANIMAL,VEG.MATERL.	1	No Quantity							18987			0
S3	2016	2016	2016	2	0	2	Export	440	Lithuania	LTU	705	Slovenia	SVN								29	CRUDE ANIMAL,VEG.MATERL.	1	No Quantity							35320			0
S3	2016	2016	2016	2	0	2	Export	440	Lithuania	LTU	724	Spain	ESP								29	CRUDE ANIMAL,VEG.MATERL.	1	No Quantity							495019			0
S3	2016	2016	2016	2	0	2	Export	440	Lithuania	LTU	752	Sweden	SWE								29	CRUDE ANIMAL,VEG.MATERL.	1	No Quantity							194181			0
S3	2016	2016	2016	2	0	2	Export	440	Lithuania	LTU	757	Switzerland	CHE								29	CRUDE ANIMAL,VEG.MATERL.	1	No Quantity							44312			0
S3	2016	2016	2016	2	0	2	Export	440	Lithuania	LTU	762	Tajikistan	TJK								29	CRUDE ANIMAL,VEG.MATERL.	1	No Quantity							3675			0
S3	2016	2016	2016	2	0	2	Export	440	Lithuania	LTU	804	Ukraine	UKR								29	CRUDE ANIMAL,VEG.MATERL.	1	No Quantity							305692			0
S3	2016	2016	2016	2	0	2	Export	440	Lithuania	LTU	807	North Macedonia	MKD								29	CRUDE ANIMAL,VEG.MATERL.	1	No Quantity							1465			0
S3	2016	2016	2016	2	0	2	Export	440	Lithuania	LTU	818	Egypt	EGY								29	CRUDE ANIMAL,VEG.MATERL.	1	No Quantity							18586			0
S3	2016	2016	2016	2	0	2	Export	440	Lithuania	LTU	826	United Kingdom	GBR								29	CRUDE ANIMAL,VEG.MATERL.	1	No Quantity							2108705			0
S3	2016	2016	2016	2	0	2	Export	440	Lithuania	LTU	842	USA	USA								29	CRUDE ANIMAL,VEG.MATERL.	1	No Quantity							39591			0
S3	2016	2016	2016	2	0	2	Export	440	Lithuania	LTU	860	Uzbekistan	UZB								29	CRUDE ANIMAL,VEG.MATERL.	1	No Quantity							260434			0
S3	2016	2016	2016	2	0	2	Export	442	Luxembourg	LUX	0	World	WLD								29	CRUDE ANIMAL,VEG.MATERL.	1	No Quantity							6284017			0
S3	2016	2016	2016	2	0	2	Export	442	Luxembourg	LUX	31	Azerbaijan	AZE								29	CRUDE ANIMAL,VEG.MATERL.	1	No Quantity							5010			0
S3	2016	2016	2016	2	0	2	Export	442	Luxembourg	LUX	40	Austria	AUT								29	CRUDE ANIMAL,VEG.MATERL.	1	No Quantity							47077			0
S3	2016	2016	2016	2	0	2	Export	442	Luxembourg	LUX	56	Belgium	BEL								29	CRUDE ANIMAL,VEG.MATERL.	1	No Quantity							2088119			0
S3	2016	2016	2016	2	0	2	Export	442	Luxembourg	LUX	100	Bulgaria	BGR								29	CRUDE ANIMAL,VEG.MATERL.	1	No Quantity							262			0
S3	2016	2016	2016	2	0	2	Export	442	Luxembourg	LUX	124	Canada	CAN								29	CRUDE ANIMAL,VEG.MATERL.	1	No Quantity							255399			0
S3	2016	2016	2016	2	0	2	Export	442	Luxembourg	LUX	180	Dem. Rep. of the Congo	COD								29	CRUDE ANIMAL,VEG.MATERL.	1	No Quantity							115			0
S3	2016	2016	2016	2	0	2	Export	442	Luxembourg	LUX	203	Czechia	CZE								29	CRUDE ANIMAL,VEG.MATERL.	1	No Quantity							11			0
S3	2016	2016	2016	2	0	2	Export	442	Luxembourg	LUX	208	Denmark	DNK								29	CRUDE ANIMAL,VEG.MATERL.	1	No Quantity							5433			0
S3	2016	2016	2016	2	0	2	Export	442	Luxembourg	LUX	246	Finland	FIN								29	CRUDE ANIMAL,VEG.MATERL.	1	No Quantity							1701			0
S3	2016	2016	2016	2	0	2	Export	442	Luxembourg	LUX	251	France	FRA								29	CRUDE ANIMAL,VEG.MATERL.	1	No Quantity							797898			0
S3	2016	2016	2016	2	0	2	Export	442	Luxembourg	LUX	268	Georgia	GEO								29	CRUDE ANIMAL,VEG.MATERL.	1	No Quantity							101			0
S3	2016	2016	2016	2	0	2	Export	442	Luxembourg	LUX	276	Germany	DEU								29	CRUDE ANIMAL,VEG.MATERL.	1	No Quantity							2071520			0
S3	2016	2016	2016	2	0	2	Export	442	Luxembourg	LUX	288	Ghana	GHA								29	CRUDE ANIMAL,VEG.MATERL.	1	No Quantity							1491			0
S3	2016	2016	2016	2	0	2	Export	442	Luxembourg	LUX	348	Hungary	HUN								29	CRUDE ANIMAL,VEG.MATERL.	1	No Quantity							9022			0
S3	2016	2016	2016	2	0	2	Export	442	Luxembourg	LUX	381	Italy	ITA								29	CRUDE ANIMAL,VEG.MATERL.	1	No Quantity							386262			0
S3	2016	2016	2016	2	0	2	Export	442	Luxembourg	LUX	428	Latvia	LVA								29	CRUDE ANIMAL,VEG.MATERL.	1	No Quantity							1056			0
S3	2016	2016	2016	2	0	2	Export	442	Luxembourg	LUX	528	Netherlands	NLD								29	CRUDE ANIMAL,VEG.MATERL.	1	No Quantity							458354			0
S3	2016	2016	2016	2	0	2	Export	442	Luxembourg	LUX	566	Nigeria	NGA								29	CRUDE ANIMAL,VEG.MATERL.	1	No Quantity							117			0
S3	2016	2016	2016	2	0	2	Export	442	Luxembourg	LUX	620	Portugal	PRT								29	CRUDE ANIMAL,VEG.MATERL.	1	No Quantity							246			0
S3	2016	2016	2016	2	0	2	Export	442	Luxembourg	LUX	642	Romania	ROU								29	CRUDE ANIMAL,VEG.MATERL.	1	No Quantity							5926			0
S3	2016	2016	2016	2	0	2	Export	442	Luxembourg	LUX	703	Slovakia	SVK								29	CRUDE ANIMAL,VEG.MATERL.	1	No Quantity							48			0
S3	2016	2016	2016	2	0	2	Export	442	Luxembourg	LUX	705	Slovenia	SVN								29	CRUDE ANIMAL,VEG.MATERL.	1	No Quantity							45			0
S3	2016	2016	2016	2	0	2	Export	442	Luxembourg	LUX	724	Spain	ESP								29	CRUDE ANIMAL,VEG.MATERL.	1	No Quantity							12897			0
S3	2016	2016	2016	2	0	2	Export	442	Luxembourg	LUX	752	Sweden	SWE								29	CRUDE ANIMAL,VEG.MATERL.	1	No Quantity							817			0
S3	2016	2016	2016	2	0	2	Export	442	Luxembourg	LUX	757	Switzerland	CHE								29	CRUDE ANIMAL,VEG.MATERL.	1	No Quantity							11708			0
S3	2016	2016	2016	2	0	2	Export	442	Luxembourg	LUX	784	United Arab Emirates	ARE								29	CRUDE ANIMAL,VEG.MATERL.	1	No Quantity							39			0
S3	2016	2016	2016	2	0	2	Export	442	Luxembourg	LUX	826	United Kingdom	GBR								29	CRUDE ANIMAL,VEG.MATERL.	1	No Quantity							122600			0
S3	2016	2016	2016	2	0	2	Export	442	Luxembourg	LUX	842	USA	USA								29	CRUDE ANIMAL,VEG.MATERL.	1	No Quantity							744			0
S3	2016	2016	2016	2	0	2	Export	440	Lithuania	LTU	0	World	WLD								32	COAL, COKE, BRIQUETTES	1	No Quantity							66352793			0
S3	2016	2016	2016	2	0	2	Export	440	Lithuania	LTU	8	Albania	ALB								32	COAL, COKE, BRIQUETTES	1	No Quantity							37277			0
S3	2016	2016	2016	2	0	2	Export	440	Lithuania	LTU	12	Algeria	DZA								32	COAL, COKE, BRIQUETTES	1	No Quantity							299670			0
S3	2016	2016	2016	2	0	2	Export	440	Lithuania	LTU	31	Azerbaijan	AZE								32	COAL, COKE, BRIQUETTES	1	No Quantity							185259			0
S3	2016	2016	2016	2	0	2	Export	440	Lithuania	LTU	32	Argentina	ARG								32	COAL, COKE, BRIQUETTES	1	No Quantity							315863			0
S3	2016	2016	2016	2	0	2	Export	440	Lithuania	LTU	36	Australia	AUS								32	COAL, COKE, BRIQUETTES	1	No Quantity							447401			0
S3	2016	2016	2016	2	0	2	Export	440	Lithuania	LTU	40	Austria	AUT								32	COAL, COKE, BRIQUETTES	1	No Quantity							888522			0
S3	2016	2016	2016	2	0	2	Export	440	Lithuania	LTU	48	Bahrain	BHR								32	COAL, COKE, BRIQUETTES	1	No Quantity							21648			0
S3	2016	2016	2016	2	0	2	Export	440	Lithuania	LTU	51	Armenia	ARM								32	COAL, COKE, BRIQUETTES	1	No Quantity							5492			0
S3	2016	2016	2016	2	0	2	Export	440	Lithuania	LTU	52	Barbados	BRB								32	COAL, COKE, BRIQUETTES	1	No Quantity							8337			0
S3	2016	2016	2016	2	0	2	Export	440	Lithuania	LTU	56	Belgium	BEL								32	COAL, COKE, BRIQUETTES	1	No Quantity							274965			0
S3	2016	2016	2016	2	0	2	Export	440	Lithuania	LTU	70	Bosnia Herzegovina	BIH								32	COAL, COKE, BRIQUETTES	1	No Quantity							494815			0
S3	2016	2016	2016	2	0	2	Export	440	Lithuania	LTU	100	Bulgaria	BGR								32	COAL, COKE, BRIQUETTES	1	No Quantity							523016			0
S3	2016	2016	2016	2	0	2	Export	440	Lithuania	LTU	112	Belarus	BLR								32	COAL, COKE, BRIQUETTES	1	No Quantity							14411			0
S3	2016	2016	2016	2	0	2	Export	440	Lithuania	LTU	124	Canada	CAN								32	COAL, COKE, BRIQUETTES	1	No Quantity							5926			0
S3	2016	2016	2016	2	0	2	Export	440	Lithuania	LTU	152	Chile	CHL								32	COAL, COKE, BRIQUETTES	1	No Quantity							110823			0
S3	2016	2016	2016	2	0	2	Export	440	Lithuania	LTU	156	China	CHN								32	COAL, COKE, BRIQUETTES	1	No Quantity							4306064			0
S3	2016	2016	2016	2	0	2	Export	440	Lithuania	LTU	170	Colombia	COL								32	COAL, COKE, BRIQUETTES	1	No Quantity							109938			0
S3	2016	2016	2016	2	0	2	Export	440	Lithuania	LTU	188	Costa Rica	CRI								32	COAL, COKE, BRIQUETTES	1	No Quantity							102401			0
S3	2016	2016	2016	2	0	2	Export	440	Lithuania	LTU	191	Croatia	HRV								32	COAL, COKE, BRIQUETTES	1	No Quantity							1030031			0
S3	2016	2016	2016	2	0	2	Export	440	Lithuania	LTU	196	Cyprus	CYP								32	COAL, COKE, BRIQUETTES	1	No Quantity							180685			0
S3	2016	2016	2016	2	0	2	Export	440	Lithuania	LTU	203	Czechia	CZE								32	COAL, COKE, BRIQUETTES	1	No Quantity							1861922			0
S3	2016	2016	2016	2	0	2	Export	440	Lithuania	LTU	208	Denmark	DNK								32	COAL, COKE, BRIQUETTES	1	No Quantity							216668			0
S3	2016	2016	2016	2	0	2	Export	440	Lithuania	LTU	214	Dominican Rep.	DOM								32	COAL, COKE, BRIQUETTES	1	No Quantity							22781			0
S3	2016	2016	2016	2	0	2	Export	440	Lithuania	LTU	218	Ecuador	ECU								32	COAL, COKE, BRIQUETTES	1	No Quantity							125698			0
S3	2016	2016	2016	2	0	2	Export	440	Lithuania	LTU	233	Estonia	EST								32	COAL, COKE, BRIQUETTES	1	No Quantity							112297			0
S3	2016	2016	2016	2	0	2	Export	440	Lithuania	LTU	246	Finland	FIN								32	COAL, COKE, BRIQUETTES	1	No Quantity							232395			0
S3	2016	2016	2016	2	0	2	Export	440	Lithuania	LTU	251	France	FRA								32	COAL, COKE, BRIQUETTES	1	No Quantity							1516415			0
S3	2016	2016	2016	2	0	2	Export	440	Lithuania	LTU	268	Georgia	GEO								32	COAL, COKE, BRIQUETTES	1	No Quantity							35951			0
S3	2016	2016	2016	2	0	2	Export	440	Lithuania	LTU	276	Germany	DEU								32	COAL, COKE, BRIQUETTES	1	No Quantity							5554186			0
S3	2016	2016	2016	2	0	2	Export	440	Lithuania	LTU	300	Greece	GRC								32	COAL, COKE, BRIQUETTES	1	No Quantity							2211828			0
S3	2016	2016	2016	2	0	2	Export	440	Lithuania	LTU	320	Guatemala	GTM								32	COAL, COKE, BRIQUETTES	1	No Quantity							64429			0
S3	2016	2016	2016	2	0	2	Export	440	Lithuania	LTU	344	China, Hong Kong SAR	HKG								32	COAL, COKE, BRIQUETTES	1	No Quantity							70361			0
S3	2016	2016	2016	2	0	2	Export	440	Lithuania	LTU	348	Hungary	HUN								32	COAL, COKE, BRIQUETTES	1	No Quantity							2283572			0
S3	2016	2016	2016	2	0	2	Export	440	Lithuania	LTU	352	Iceland	ISL								32	COAL, COKE, BRIQUETTES	1	No Quantity							37526			0
S3	2016	2016	2016	2	0	2	Export	440	Lithuania	LTU	360	Indonesia	IDN								32	COAL, COKE, BRIQUETTES	1	No Quantity							3093			0
S3	2016	2016	2016	2	0	2	Export	440	Lithuania	LTU	364	Iran	IRN								32	COAL, COKE, BRIQUETTES	1	No Quantity							387578			0
S3	2016	2016	2016	2	0	2	Export	440	Lithuania	LTU	368	Iraq	IRQ								32	COAL, COKE, BRIQUETTES	1	No Quantity							507559			0
S3	2016	2016	2016	2	0	2	Export	440	Lithuania	LTU	376	Israel	ISR								32	COAL, COKE, BRIQUETTES	1	No Quantity							776613			0
S3	2016	2016	2016	2	0	2	Export	440	Lithuania	LTU	381	Italy	ITA								32	COAL, COKE, BRIQUETTES	1	No Quantity							5282284			0
S3	2016	2016	2016	2	0	2	Export	440	Lithuania	LTU	384	Côte d'Ivoire	CIV								32	COAL, COKE, BRIQUETTES	1	No Quantity							2684			0
S3	2016	2016	2016	2	0	2	Export	440	Lithuania	LTU	392	Japan	JPN								32	COAL, COKE, BRIQUETTES	1	No Quantity							747066			0
S3	2016	2016	2016	2	0	2	Export	440	Lithuania	LTU	398	Kazakhstan	KAZ								32	COAL, COKE, BRIQUETTES	1	No Quantity							216			0
S3	2016	2016	2016	2	0	2	Export	440	Lithuania	LTU	400	Jordan	JOR								32	COAL, COKE, BRIQUETTES	1	No Quantity							155566			0
S3	2016	2016	2016	2	0	2	Export	440	Lithuania	LTU	410	Rep. of Korea	KOR								32	COAL, COKE, BRIQUETTES	1	No Quantity							1567618			0
S3	2016	2016	2016	2	0	2	Export	440	Lithuania	LTU	414	Kuwait	KWT								32	COAL, COKE, BRIQUETTES	1	No Quantity							7915			0
S3	2016	2016	2016	2	0	2	Export	440	Lithuania	LTU	422	Lebanon	LBN								32	COAL, COKE, BRIQUETTES	1	No Quantity							211384			0
S3	2016	2016	2016	2	0	2	Export	440	Lithuania	LTU	428	Latvia	LVA								32	COAL, COKE, BRIQUETTES	1	No Quantity							886094			0
S3	2016	2016	2016	2	0	2	Export	440	Lithuania	LTU	434	Libya	LBY								32	COAL, COKE, BRIQUETTES	1	No Quantity							5053			0
S3	2016	2016	2016	2	0	2	Export	440	Lithuania	LTU	458	Malaysia	MYS								32	COAL, COKE, BRIQUETTES	1	No Quantity							150304			0
S3	2016	2016	2016	2	0	2	Export	440	Lithuania	LTU	470	Malta	MLT								32	COAL, COKE, BRIQUETTES	1	No Quantity							10329			0
S3	2016	2016	2016	2	0	2	Export	440	Lithuania	LTU	484	Mexico	MEX								32	COAL, COKE, BRIQUETTES	1	No Quantity							314782			0
S3	2016	2016	2016	2	0	2	Export	440	Lithuania	LTU	490	Other Asia, nes									32	COAL, COKE, BRIQUETTES	1	No Quantity							536713			0
S3	2016	2016	2016	2	0	2	Export	440	Lithuania	LTU	498	Rep. of Moldova	MDA								32	COAL, COKE, BRIQUETTES	1	No Quantity							90680			0
S3	2016	2016	2016	2	0	2	Export	440	Lithuania	LTU	499	Montenegro	MNE								32	COAL, COKE, BRIQUETTES	1	No Quantity							15565			0
S3	2016	2016	2016	2	0	2	Export	440	Lithuania	LTU	504	Morocco	MAR								32	COAL, COKE, BRIQUETTES	1	No Quantity							593852			0
S3	2016	2016	2016	2	0	2	Export	440	Lithuania	LTU	512	Oman	OMN								32	COAL, COKE, BRIQUETTES	1	No Quantity							4238			0
S3	2016	2016	2016	2	0	2	Export	440	Lithuania	LTU	524	Nepal	NPL								32	COAL, COKE, BRIQUETTES	1	No Quantity							2446			0
S3	2016	2016	2016	2	0	2	Export	440	Lithuania	LTU	528	Netherlands	NLD								32	COAL, COKE, BRIQUETTES	1	No Quantity							3669342			0
S3	2016	2016	2016	2	0	2	Export	440	Lithuania	LTU	554	New Zealand	NZL								32	COAL, COKE, BRIQUETTES	1	No Quantity							125895			0
S3	2016	2016	2016	2	0	2	Export	440	Lithuania	LTU	558	Nicaragua	NIC								32	COAL, COKE, BRIQUETTES	1	No Quantity							12483			0
S3	2016	2016	2016	2	0	2	Export	440	Lithuania	LTU	586	Pakistan	PAK								32	COAL, COKE, BRIQUETTES	1	No Quantity							9499			0
S3	2016	2016	2016	2	0	2	Export	440	Lithuania	LTU	591	Panama	PAN								32	COAL, COKE, BRIQUETTES	1	No Quantity							28580			0
S3	2016	2016	2016	2	0	2	Export	440	Lithuania	LTU	604	Peru	PER								32	COAL, COKE, BRIQUETTES	1	No Quantity							89709			0
S3	2016	2016	2016	2	0	2	Export	440	Lithuania	LTU	608	Philippines	PHL								32	COAL, COKE, BRIQUETTES	1	No Quantity							65192			0
S3	2016	2016	2016	2	0	2	Export	440	Lithuania	LTU	616	Poland	POL								32	COAL, COKE, BRIQUETTES	1	No Quantity							12739188			0
S3	2016	2016	2016	2	0	2	Export	440	Lithuania	LTU	620	Portugal	PRT								32	COAL, COKE, BRIQUETTES	1	No Quantity							373487			0
S3	2016	2016	2016	2	0	2	Export	440	Lithuania	LTU	634	Qatar	QAT								32	COAL, COKE, BRIQUETTES	1	No Quantity							12699			0
S3	2016	2016	2016	2	0	2	Export	440	Lithuania	LTU	642	Romania	ROU								32	COAL, COKE, BRIQUETTES	1	No Quantity							1001736			0
S3	2016	2016	2016	2	0	2	Export	440	Lithuania	LTU	643	Russian Federation	RUS								32	COAL, COKE, BRIQUETTES	1	No Quantity							137433			0
S3	2016	2016	2016	2	0	2	Export	440	Lithuania	LTU	682	Saudi Arabia	SAU								32	COAL, COKE, BRIQUETTES	1	No Quantity							664266			0
S3	2016	2016	2016	2	0	2	Export	440	Lithuania	LTU	688	Serbia	SRB								32	COAL, COKE, BRIQUETTES	1	No Quantity							633279			0
S3	2016	2016	2016	2	0	2	Export	440	Lithuania	LTU	699	India	IND								32	COAL, COKE, BRIQUETTES	1	No Quantity							59862			0
S3	2016	2016	2016	2	0	2	Export	440	Lithuania	LTU	702	Singapore	SGP								32	COAL, COKE, BRIQUETTES	1	No Quantity							16812			0
S3	2016	2016	2016	2	0	2	Export	440	Lithuania	LTU	703	Slovakia	SVK								32	COAL, COKE, BRIQUETTES	1	No Quantity							1072911			0
S3	2016	2016	2016	2	0	2	Export	440	Lithuania	LTU	704	Viet Nam	VNM								32	COAL, COKE, BRIQUETTES	1	No Quantity							68460			0
S3	2016	2016	2016	2	0	2	Export	440	Lithuania	LTU	705	Slovenia	SVN								32	COAL, COKE, BRIQUETTES	1	No Quantity							537025			0
S3	2016	2016	2016	2	0	2	Export	440	Lithuania	LTU	710	South Africa	ZAF								32	COAL, COKE, BRIQUETTES	1	No Quantity							389876			0
S3	2016	2016	2016	2	0	2	Export	440	Lithuania	LTU	724	Spain	ESP								32	COAL, COKE, BRIQUETTES	1	No Quantity							2628894			0
S3	2016	2016	2016	2	0	2	Export	440	Lithuania	LTU	757	Switzerland	CHE								32	COAL, COKE, BRIQUETTES	1	No Quantity							884659			0
S3	2016	2016	2016	2	0	2	Export	440	Lithuania	LTU	760	Syria	SYR								32	COAL, COKE, BRIQUETTES	1	No Quantity							139376			0
S3	2016	2016	2016	2	0	2	Export	440	Lithuania	LTU	764	Thailand	THA								32	COAL, COKE, BRIQUETTES	1	No Quantity							414045			0
S3	2016	2016	2016	2	0	2	Export	440	Lithuania	LTU	780	Trinidad and Tobago	TTO								32	COAL, COKE, BRIQUETTES	1	No Quantity							40970			0
S3	2016	2016	2016	2	0	2	Export	440	Lithuania	LTU	784	United Arab Emirates	ARE								32	COAL, COKE, BRIQUETTES	1	No Quantity							6984			0
S3	2016	2016	2016	2	0	2	Export	440	Lithuania	LTU	788	Tunisia	TUN								32	COAL, COKE, BRIQUETTES	1	No Quantity							475795			0
S3	2016	2016	2016	2	0	2	Export	440	Lithuania	LTU	792	Turkey	TUR								32	COAL, COKE, BRIQUETTES	1	No Quantity							2751195			0
S3	2016	2016	2016	2	0	2	Export	440	Lithuania	LTU	804	Ukraine	UKR								32	COAL, COKE, BRIQUETTES	1	No Quantity							551304			0
S3	2016	2016	2016	2	0	2	Export	440	Lithuania	LTU	807	North Macedonia	MKD								32	COAL, COKE, BRIQUETTES	1	No Quantity							98747			0
S3	2016	2016	2016	2	0	2	Export	440	Lithuania	LTU	818	Egypt	EGY								32	COAL, COKE, BRIQUETTES	1	No Quantity							28482			0
S3	2016	2016	2016	2	0	2	Export	440	Lithuania	LTU	826	United Kingdom	GBR								32	COAL, COKE, BRIQUETTES	1	No Quantity							83458			0
S3	2016	2016	2016	2	0	2	Export	440	Lithuania	LTU	842	USA	USA								32	COAL, COKE, BRIQUETTES	1	No Quantity							366159			0
S3	2016	2016	2016	2	0	2	Export	440	Lithuania	LTU	858	Uruguay	URY								32	COAL, COKE, BRIQUETTES	1	No Quantity							159692			0
S3	2016	2016	2016	2	0	2	Export	440	Lithuania	LTU	860	Uzbekistan	UZB								32	COAL, COKE, BRIQUETTES	1	No Quantity							253			0
S3	2016	2016	2016	2	0	2	Export	440	Lithuania	LTU	887	Yemen	YEM								32	COAL, COKE, BRIQUETTES	1	No Quantity							46841			0
S3	2016	2016	2016	2	0	2	Export	442	Luxembourg	LUX	0	World	WLD								32	COAL, COKE, BRIQUETTES	1	No Quantity							40932			0
S3	2016	2016	2016	2	0	2	Export	442	Luxembourg	LUX	56	Belgium	BEL								32	COAL, COKE, BRIQUETTES	1	No Quantity							27301			0
S3	2016	2016	2016	2	0	2	Export	442	Luxembourg	LUX	251	France	FRA								32	COAL, COKE, BRIQUETTES	1	No Quantity							10556			0
S3	2016	2016	2016	2	0	2	Export	442	Luxembourg	LUX	276	Germany	DEU								32	COAL, COKE, BRIQUETTES	1	No Quantity							3076			0
S3	2016	2016	2016	2	0	2	Export	440	Lithuania	LTU	0	World	WLD								33	PETROLEUM,PETROL.PRODUCT	1	No Quantity							3241182425			0
S3	2016	2016	2016	2	0	2	Export	440	Lithuania	LTU	4	Afghanistan	AFG								33	PETROLEUM,PETROL.PRODUCT	1	No Quantity							136290			0
S3	2016	2016	2016	2	0	2	Export	440	Lithuania	LTU	8	Albania	ALB								33	PETROLEUM,PETROL.PRODUCT	1	No Quantity							326325			0
S3	2016	2016	2016	2	0	2	Export	440	Lithuania	LTU	12	Algeria	DZA								33	PETROLEUM,PETROL.PRODUCT	1	No Quantity							29040192			0
S3	2016	2016	2016	2	0	2	Export	440	Lithuania	LTU	24	Angola	AGO								33	PETROLEUM,PETROL.PRODUCT	1	No Quantity							1291908			0
S3	2016	2016	2016	2	0	2	Export	440	Lithuania	LTU	31	Azerbaijan	AZE								33	PETROLEUM,PETROL.PRODUCT	1	No Quantity							1858506			0
S3	2016	2016	2016	2	0	2	Export	440	Lithuania	LTU	32	Argentina	ARG								33	PETROLEUM,PETROL.PRODUCT	1	No Quantity							22913			0
S3	2016	2016	2016	2	0	2	Export	440	Lithuania	LTU	36	Australia	AUS								33	PETROLEUM,PETROL.PRODUCT	1	No Quantity							70861			0
S3	2016	2016	2016	2	0	2	Export	440	Lithuania	LTU	40	Austria	AUT								33	PETROLEUM,PETROL.PRODUCT	1	No Quantity							61808			0
S3	2016	2016	2016	2	0	2	Export	440	Lithuania	LTU	50	Bangladesh	BGD								33	PETROLEUM,PETROL.PRODUCT	1	No Quantity							52644			0
S3	2016	2016	2016	2	0	2	Export	440	Lithuania	LTU	51	Armenia	ARM								33	PETROLEUM,PETROL.PRODUCT	1	No Quantity							612115			0
S3	2016	2016	2016	2	0	2	Export	440	Lithuania	LTU	52	Barbados	BRB								33	PETROLEUM,PETROL.PRODUCT	1	No Quantity							61807			0
S3	2016	2016	2016	2	0	2	Export	440	Lithuania	LTU	56	Belgium	BEL								33	PETROLEUM,PETROL.PRODUCT	1	No Quantity							33329			0
S3	2016	2016	2016	2	0	2	Export	440	Lithuania	LTU	70	Bosnia Herzegovina	BIH								33	PETROLEUM,PETROL.PRODUCT	1	No Quantity							412913			0
S3	2016	2016	2016	2	0	2	Export	440	Lithuania	LTU	84	Belize	BLZ								33	PETROLEUM,PETROL.PRODUCT	1	No Quantity							2064			0
S3	2016	2016	2016	2	0	2	Export	440	Lithuania	LTU	100	Bulgaria	BGR								33	PETROLEUM,PETROL.PRODUCT	1	No Quantity							725181			0
S3	2016	2016	2016	2	0	2	Export	440	Lithuania	LTU	112	Belarus	BLR								33	PETROLEUM,PETROL.PRODUCT	1	No Quantity							2673412			0
S3	2016	2016	2016	2	0	2	Export	440	Lithuania	LTU	116	Cambodia	KHM								33	PETROLEUM,PETROL.PRODUCT	1	No Quantity							480			0
S3	2016	2016	2016	2	0	2	Export	440	Lithuania	LTU	120	Cameroon	CMR								33	PETROLEUM,PETROL.PRODUCT	1	No Quantity							56631			0
S3	2016	2016	2016	2	0	2	Export	440	Lithuania	LTU	124	Canada	CAN								33	PETROLEUM,PETROL.PRODUCT	1	No Quantity							36448592			0
S3	2016	2016	2016	2	0	2	Export	440	Lithuania	LTU	152	Chile	CHL								33	PETROLEUM,PETROL.PRODUCT	1	No Quantity							3263017			0
S3	2016	2016	2016	2	0	2	Export	440	Lithuania	LTU	156	China	CHN								33	PETROLEUM,PETROL.PRODUCT	1	No Quantity							2519497			0
S3	2016	2016	2016	2	0	2	Export	440	Lithuania	LTU	174	Comoros	COM								33	PETROLEUM,PETROL.PRODUCT	1	No Quantity							25			0
S3	2016	2016	2016	2	0	2	Export	440	Lithuania	LTU	188	Costa Rica	CRI								33	PETROLEUM,PETROL.PRODUCT	1	No Quantity							219			0
S3	2016	2016	2016	2	0	2	Export	440	Lithuania	LTU	191	Croatia	HRV								33	PETROLEUM,PETROL.PRODUCT	1	No Quantity							1475247			0
S3	2016	2016	2016	2	0	2	Export	440	Lithuania	LTU	196	Cyprus	CYP								33	PETROLEUM,PETROL.PRODUCT	1	No Quantity							146907			0
S3	2016	2016	2016	2	0	2	Export	440	Lithuania	LTU	203	Czechia	CZE								33	PETROLEUM,PETROL.PRODUCT	1	No Quantity							1469447			0
S3	2016	2016	2016	2	0	2	Export	440	Lithuania	LTU	204	Benin	BEN								33	PETROLEUM,PETROL.PRODUCT	1	No Quantity							98101			0
S3	2016	2016	2016	2	0	2	Export	440	Lithuania	LTU	208	Denmark	DNK								33	PETROLEUM,PETROL.PRODUCT	1	No Quantity							22104			0
S3	2016	2016	2016	2	0	2	Export	440	Lithuania	LTU	218	Ecuador	ECU								33	PETROLEUM,PETROL.PRODUCT	1	No Quantity							135868			0
S3	2016	2016	2016	2	0	2	Export	440	Lithuania	LTU	226	Equatorial Guinea	GNQ								33	PETROLEUM,PETROL.PRODUCT	1	No Quantity							74633			0
S3	2016	2016	2016	2	0	2	Export	440	Lithuania	LTU	233	Estonia	EST								33	PETROLEUM,PETROL.PRODUCT	1	No Quantity							301822716			0
S3	2016	2016	2016	2	0	2	Export	440	Lithuania	LTU	246	Finland	FIN								33	PETROLEUM,PETROL.PRODUCT	1	No Quantity							27445948			0
S3	2016	2016	2016	2	0	2	Export	440	Lithuania	LTU	251	France	FRA								33	PETROLEUM,PETROL.PRODUCT	1	No Quantity							116745218			0
S3	2016	2016	2016	2	0	2	Export	440	Lithuania	LTU	258	French Polynesia	PYF								33	PETROLEUM,PETROL.PRODUCT	1	No Quantity							149786			0
S3	2016	2016	2016	2	0	2	Export	440	Lithuania	LTU	262	Djibouti	DJI								33	PETROLEUM,PETROL.PRODUCT	1	No Quantity							89277			0
S3	2016	2016	2016	2	0	2	Export	440	Lithuania	LTU	268	Georgia	GEO								33	PETROLEUM,PETROL.PRODUCT	1	No Quantity							557714			0
S3	2016	2016	2016	2	0	2	Export	440	Lithuania	LTU	275	State of Palestine	PSE								33	PETROLEUM,PETROL.PRODUCT	1	No Quantity							211486			0
S3	2016	2016	2016	2	0	2	Export	440	Lithuania	LTU	276	Germany	DEU								33	PETROLEUM,PETROL.PRODUCT	1	No Quantity							21639527			0
S3	2016	2016	2016	2	0	2	Export	440	Lithuania	LTU	292	Gibraltar	GIB								33	PETROLEUM,PETROL.PRODUCT	1	No Quantity							18940887			0
S3	2016	2016	2016	2	0	2	Export	440	Lithuania	LTU	300	Greece	GRC								33	PETROLEUM,PETROL.PRODUCT	1	No Quantity							1920924			0
S3	2016	2016	2016	2	0	2	Export	440	Lithuania	LTU	320	Guatemala	GTM								33	PETROLEUM,PETROL.PRODUCT	1	No Quantity							48483			0
[truncated: 7,282 more rows]
