# Supplementary material for: Core-periphery structure in sectoral international trade networks: A new approach to an old theory
Source: PLoS One. 2020 Apr 2;15(4):e0229547. doi: 10.1371/journal.pone.0229547 (PMC7117750; doi:10.1371/journal.pone.0229547)
Supplement: S7 File — (ZIP) [file pone.0229547.s007.zip › S7_File/RawData 2016/comtrade (41).csv]

Classification	Year	Period	Period Desc.	Aggregate Level	Is Leaf Code	Trade Flow Code	Trade Flow	Reporter Code	Reporter	Reporter ISO	Partner Code	Partner	Partner ISO	2nd Partner Code	2nd Partner	2nd Partner ISO	Customs Proc. Code	Customs	Mode of Transport Code	Mode of Transport	Commodity Code	Commodity	Qty Unit Code	Qty Unit	Qty	Alt Qty Unit Code	Alt Qty Unit	Alt Qty	Netweight (kg)	Gross weight (kg)	Trade Value (US$)	CIF Trade Value (US$)	FOB Trade Value (US$)	Flag
S3	2016	2016	2016	2	0	2	Export	450	Madagascar	MDG	0	World	WLD								00	LIVE ANIMALS	1	No Quantity			0		0		504041			0
S3	2016	2016	2016	2	0	2	Export	450	Madagascar	MDG	124	Canada	CAN								00	LIVE ANIMALS	1	No Quantity			0		0		7546			0
S3	2016	2016	2016	2	0	2	Export	450	Madagascar	MDG	174	Comoros	COM								00	LIVE ANIMALS	1	No Quantity			0		0		54063			0
S3	2016	2016	2016	2	0	2	Export	450	Madagascar	MDG	203	Czechia	CZE								00	LIVE ANIMALS	1	No Quantity			0		0		23028			0
S3	2016	2016	2016	2	0	2	Export	450	Madagascar	MDG	251	France	FRA								00	LIVE ANIMALS	1	No Quantity			0		0		7358			0
S3	2016	2016	2016	2	0	2	Export	450	Madagascar	MDG	276	Germany	DEU								00	LIVE ANIMALS	1	No Quantity			0		0		1132			0
S3	2016	2016	2016	2	0	2	Export	450	Madagascar	MDG	344	China, Hong Kong SAR	HKG								00	LIVE ANIMALS	1	No Quantity			0		0		28396			0
S3	2016	2016	2016	2	0	2	Export	450	Madagascar	MDG	348	Hungary	HUN								00	LIVE ANIMALS	1	No Quantity			0		0		13636			0
S3	2016	2016	2016	2	0	2	Export	450	Madagascar	MDG	360	Indonesia	IDN								00	LIVE ANIMALS	1	No Quantity			0		0		10846			0
S3	2016	2016	2016	2	0	2	Export	450	Madagascar	MDG	381	Italy	ITA								00	LIVE ANIMALS	1	No Quantity			0		0		6967			0
S3	2016	2016	2016	2	0	2	Export	450	Madagascar	MDG	392	Japan	JPN								00	LIVE ANIMALS	1	No Quantity			0		0		62590			0
S3	2016	2016	2016	2	0	2	Export	450	Madagascar	MDG	458	Malaysia	MYS								00	LIVE ANIMALS	1	No Quantity			0		0		3820			0
S3	2016	2016	2016	2	0	2	Export	450	Madagascar	MDG	490	Other Asia, nes									00	LIVE ANIMALS	1	No Quantity			0		0		4401			0
S3	2016	2016	2016	2	0	2	Export	450	Madagascar	MDG	528	Netherlands	NLD								00	LIVE ANIMALS	1	No Quantity			0		0		18063			0
S3	2016	2016	2016	2	0	2	Export	450	Madagascar	MDG	586	Pakistan	PAK								00	LIVE ANIMALS	1	No Quantity			0		0		2838			0
S3	2016	2016	2016	2	0	2	Export	450	Madagascar	MDG	643	Russian Federation	RUS								00	LIVE ANIMALS	1	No Quantity			0		0		12667			0
S3	2016	2016	2016	2	0	2	Export	450	Madagascar	MDG	724	Spain	ESP								00	LIVE ANIMALS	1	No Quantity			0		0		35926			0
S3	2016	2016	2016	2	0	2	Export	450	Madagascar	MDG	764	Thailand	THA								00	LIVE ANIMALS	1	No Quantity			0		0		418			0
S3	2016	2016	2016	2	0	2	Export	450	Madagascar	MDG	784	United Arab Emirates	ARE								00	LIVE ANIMALS	1	No Quantity			0		0		1842			0
S3	2016	2016	2016	2	0	2	Export	450	Madagascar	MDG	804	Ukraine	UKR								00	LIVE ANIMALS	1	No Quantity			0		0		18259			0
S3	2016	2016	2016	2	0	2	Export	450	Madagascar	MDG	826	United Kingdom	GBR								00	LIVE ANIMALS	1	No Quantity			0		0		12100			0
S3	2016	2016	2016	2	0	2	Export	450	Madagascar	MDG	842	USA	USA								00	LIVE ANIMALS	1	No Quantity			0		0		178135			0
S3	2016	2016	2016	2	0	2	Export	450	Madagascar	MDG	0	World	WLD								01	MEAT, MEAT PREPARATIONS	1	No Quantity			0		0		2708802			0
S3	2016	2016	2016	2	0	2	Export	450	Madagascar	MDG	174	Comoros	COM								01	MEAT, MEAT PREPARATIONS	1	No Quantity			0		0		5535			0
S3	2016	2016	2016	2	0	2	Export	450	Madagascar	MDG	251	France	FRA								01	MEAT, MEAT PREPARATIONS	1	No Quantity			0		0		94785			0
S3	2016	2016	2016	2	0	2	Export	450	Madagascar	MDG	480	Mauritius	MUS								01	MEAT, MEAT PREPARATIONS	1	No Quantity			0		0		4406			0
S3	2016	2016	2016	2	0	2	Export	450	Madagascar	MDG	704	Viet Nam	VNM								01	MEAT, MEAT PREPARATIONS	1	No Quantity			0		0		2604074			0
S3	2016	2016	2016	2	0	2	Export	450	Madagascar	MDG	0	World	WLD								02	DAIRY PRODUCTS,BIRD EGGS	1	No Quantity			0		0		237074			0
S3	2016	2016	2016	2	0	2	Export	450	Madagascar	MDG	174	Comoros	COM								02	DAIRY PRODUCTS,BIRD EGGS	1	No Quantity			0		0		4179			0
S3	2016	2016	2016	2	0	2	Export	450	Madagascar	MDG	251	France	FRA								02	DAIRY PRODUCTS,BIRD EGGS	1	No Quantity			0		0		232891			0
S3	2016	2016	2016	2	0	2	Export	450	Madagascar	MDG	404	Kenya	KEN								02	DAIRY PRODUCTS,BIRD EGGS	1	No Quantity			0		0		3			0
S3	2016	2016	2016	2	0	2	Export	446	China, Macao SAR	MAC	0	World	WLD								03	FISH,CRUSTACEANS,MOLLUSC	1	No Quantity							283284			0
S3	2016	2016	2016	2	0	2	Export	446	China, Macao SAR	MAC	344	China, Hong Kong SAR	HKG								03	FISH,CRUSTACEANS,MOLLUSC	1	No Quantity							283284			0
S3	2016	2016	2016	2	0	2	Export	450	Madagascar	MDG	0	World	WLD								03	FISH,CRUSTACEANS,MOLLUSC	1	No Quantity			0		0		146229106			0
S3	2016	2016	2016	2	0	2	Export	450	Madagascar	MDG	56	Belgium	BEL								03	FISH,CRUSTACEANS,MOLLUSC	1	No Quantity			0		0		1925183			0
S3	2016	2016	2016	2	0	2	Export	450	Madagascar	MDG	124	Canada	CAN								03	FISH,CRUSTACEANS,MOLLUSC	1	No Quantity			0		0		98451			0
S3	2016	2016	2016	2	0	2	Export	450	Madagascar	MDG	144	Sri Lanka	LKA								03	FISH,CRUSTACEANS,MOLLUSC	1	No Quantity			0		0		36473			0
S3	2016	2016	2016	2	0	2	Export	450	Madagascar	MDG	156	China	CHN								03	FISH,CRUSTACEANS,MOLLUSC	1	No Quantity			0		0		15914943			0
S3	2016	2016	2016	2	0	2	Export	450	Madagascar	MDG	174	Comoros	COM								03	FISH,CRUSTACEANS,MOLLUSC	1	No Quantity			0		0		60260			0
S3	2016	2016	2016	2	0	2	Export	450	Madagascar	MDG	208	Denmark	DNK								03	FISH,CRUSTACEANS,MOLLUSC	1	No Quantity			0		0		134762			0
S3	2016	2016	2016	2	0	2	Export	450	Madagascar	MDG	251	France	FRA								03	FISH,CRUSTACEANS,MOLLUSC	1	No Quantity			0		0		94104702			0
S3	2016	2016	2016	2	0	2	Export	450	Madagascar	MDG	276	Germany	DEU								03	FISH,CRUSTACEANS,MOLLUSC	1	No Quantity			0		0		2205421			0
S3	2016	2016	2016	2	0	2	Export	450	Madagascar	MDG	344	China, Hong Kong SAR	HKG								03	FISH,CRUSTACEANS,MOLLUSC	1	No Quantity			0		0		2661335			0
S3	2016	2016	2016	2	0	2	Export	450	Madagascar	MDG	381	Italy	ITA								03	FISH,CRUSTACEANS,MOLLUSC	1	No Quantity			0		0		5942076			0
S3	2016	2016	2016	2	0	2	Export	450	Madagascar	MDG	384	Côte d'Ivoire	CIV								03	FISH,CRUSTACEANS,MOLLUSC	1	No Quantity			0		0		446302			0
S3	2016	2016	2016	2	0	2	Export	450	Madagascar	MDG	392	Japan	JPN								03	FISH,CRUSTACEANS,MOLLUSC	1	No Quantity			0		0		2736436			0
S3	2016	2016	2016	2	0	2	Export	450	Madagascar	MDG	404	Kenya	KEN								03	FISH,CRUSTACEANS,MOLLUSC	1	No Quantity			0		0		8296			0
S3	2016	2016	2016	2	0	2	Export	450	Madagascar	MDG	410	Rep. of Korea	KOR								03	FISH,CRUSTACEANS,MOLLUSC	1	No Quantity			0		0		325548			0
S3	2016	2016	2016	2	0	2	Export	450	Madagascar	MDG	458	Malaysia	MYS								03	FISH,CRUSTACEANS,MOLLUSC	1	No Quantity			0		0		575952			0
S3	2016	2016	2016	2	0	2	Export	450	Madagascar	MDG	480	Mauritius	MUS								03	FISH,CRUSTACEANS,MOLLUSC	1	No Quantity			0		0		2636189			0
S3	2016	2016	2016	2	0	2	Export	450	Madagascar	MDG	490	Other Asia, nes									03	FISH,CRUSTACEANS,MOLLUSC	1	No Quantity			0		0		2497			0
S3	2016	2016	2016	2	0	2	Export	450	Madagascar	MDG	504	Morocco	MAR								03	FISH,CRUSTACEANS,MOLLUSC	1	No Quantity			0		0		627869			0
S3	2016	2016	2016	2	0	2	Export	450	Madagascar	MDG	528	Netherlands	NLD								03	FISH,CRUSTACEANS,MOLLUSC	1	No Quantity			0		0		1074850			0
S3	2016	2016	2016	2	0	2	Export	450	Madagascar	MDG	620	Portugal	PRT								03	FISH,CRUSTACEANS,MOLLUSC	1	No Quantity			0		0		3390732			0
S3	2016	2016	2016	2	0	2	Export	450	Madagascar	MDG	702	Singapore	SGP								03	FISH,CRUSTACEANS,MOLLUSC	1	No Quantity			0		0		67288			0
S3	2016	2016	2016	2	0	2	Export	450	Madagascar	MDG	704	Viet Nam	VNM								03	FISH,CRUSTACEANS,MOLLUSC	1	No Quantity			0		0		334797			0
S3	2016	2016	2016	2	0	2	Export	450	Madagascar	MDG	710	South Africa	ZAF								03	FISH,CRUSTACEANS,MOLLUSC	1	No Quantity			0		0		323			0
S3	2016	2016	2016	2	0	2	Export	450	Madagascar	MDG	724	Spain	ESP								03	FISH,CRUSTACEANS,MOLLUSC	1	No Quantity			0		0		10064179			0
S3	2016	2016	2016	2	0	2	Export	450	Madagascar	MDG	784	United Arab Emirates	ARE								03	FISH,CRUSTACEANS,MOLLUSC	1	No Quantity			0		0		8402			0
S3	2016	2016	2016	2	0	2	Export	450	Madagascar	MDG	826	United Kingdom	GBR								03	FISH,CRUSTACEANS,MOLLUSC	1	No Quantity			0		0		785676			0
S3	2016	2016	2016	2	0	2	Export	450	Madagascar	MDG	842	USA	USA								03	FISH,CRUSTACEANS,MOLLUSC	1	No Quantity			0		0		58550			0
S3	2016	2016	2016	2	0	2	Export	450	Madagascar	MDG	899	Areas, nes									03	FISH,CRUSTACEANS,MOLLUSC	1	No Quantity			0		0		1598			0
S3	2016	2016	2016	2	0	2	Export	446	China, Macao SAR	MAC	0	World	WLD								04	CEREALS,CEREAL PREPRTNS.	1	No Quantity							509818			0
S3	2016	2016	2016	2	0	2	Export	446	China, Macao SAR	MAC	156	China	CHN								04	CEREALS,CEREAL PREPRTNS.	1	No Quantity							181828			0
S3	2016	2016	2016	2	0	2	Export	446	China, Macao SAR	MAC	344	China, Hong Kong SAR	HKG								04	CEREALS,CEREAL PREPRTNS.	1	No Quantity							319769			0
S3	2016	2016	2016	2	0	2	Export	446	China, Macao SAR	MAC	490	Other Asia, nes									04	CEREALS,CEREAL PREPRTNS.	1	No Quantity							7776			0
S3	2016	2016	2016	2	0	2	Export	446	China, Macao SAR	MAC	842	USA	USA								04	CEREALS,CEREAL PREPRTNS.	1	No Quantity							445			0
S3	2016	2016	2016	2	0	2	Export	450	Madagascar	MDG	0	World	WLD								04	CEREALS,CEREAL PREPRTNS.	1	No Quantity			0		0		614820			0
S3	2016	2016	2016	2	0	2	Export	450	Madagascar	MDG	174	Comoros	COM								04	CEREALS,CEREAL PREPRTNS.	1	No Quantity			0		0		62842			0
S3	2016	2016	2016	2	0	2	Export	450	Madagascar	MDG	251	France	FRA								04	CEREALS,CEREAL PREPRTNS.	1	No Quantity			0		0		295221			0
S3	2016	2016	2016	2	0	2	Export	450	Madagascar	MDG	276	Germany	DEU								04	CEREALS,CEREAL PREPRTNS.	1	No Quantity			0		0		5			0
S3	2016	2016	2016	2	0	2	Export	450	Madagascar	MDG	381	Italy	ITA								04	CEREALS,CEREAL PREPRTNS.	1	No Quantity			0		0		64			0
S3	2016	2016	2016	2	0	2	Export	450	Madagascar	MDG	480	Mauritius	MUS								04	CEREALS,CEREAL PREPRTNS.	1	No Quantity			0		0		108664			0
S3	2016	2016	2016	2	0	2	Export	450	Madagascar	MDG	690	Seychelles	SYC								04	CEREALS,CEREAL PREPRTNS.	1	No Quantity			0		0		10809			0
S3	2016	2016	2016	2	0	2	Export	450	Madagascar	MDG	757	Switzerland	CHE								04	CEREALS,CEREAL PREPRTNS.	1	No Quantity			0		0		61			0
S3	2016	2016	2016	2	0	2	Export	450	Madagascar	MDG	842	USA	USA								04	CEREALS,CEREAL PREPRTNS.	1	No Quantity			0		0		137149			0
S3	2016	2016	2016	2	0	2	Export	446	China, Macao SAR	MAC	0	World	WLD								05	VEGETABLES AND FRUIT	1	No Quantity							139			0
S3	2016	2016	2016	2	0	2	Export	446	China, Macao SAR	MAC	344	China, Hong Kong SAR	HKG								05	VEGETABLES AND FRUIT	1	No Quantity							139			0
S3	2016	2016	2016	2	0	2	Export	450	Madagascar	MDG	0	World	WLD								05	VEGETABLES AND FRUIT	1	No Quantity			0		0		81394307			0
S3	2016	2016	2016	2	0	2	Export	450	Madagascar	MDG	12	Algeria	DZA								05	VEGETABLES AND FRUIT	1	No Quantity			0		0		146087			0
S3	2016	2016	2016	2	0	2	Export	450	Madagascar	MDG	48	Bahrain	BHR								05	VEGETABLES AND FRUIT	1	No Quantity			0		0		11014			0
S3	2016	2016	2016	2	0	2	Export	450	Madagascar	MDG	56	Belgium	BEL								05	VEGETABLES AND FRUIT	1	No Quantity			0		0		6665456			0
S3	2016	2016	2016	2	0	2	Export	450	Madagascar	MDG	100	Bulgaria	BGR								05	VEGETABLES AND FRUIT	1	No Quantity			0		0		17968			0
S3	2016	2016	2016	2	0	2	Export	450	Madagascar	MDG	124	Canada	CAN								05	VEGETABLES AND FRUIT	1	No Quantity			0		0		541287			0
S3	2016	2016	2016	2	0	2	Export	450	Madagascar	MDG	144	Sri Lanka	LKA								05	VEGETABLES AND FRUIT	1	No Quantity			0		0		1607185			0
S3	2016	2016	2016	2	0	2	Export	450	Madagascar	MDG	156	China	CHN								05	VEGETABLES AND FRUIT	1	No Quantity			0		0		121106			0
S3	2016	2016	2016	2	0	2	Export	450	Madagascar	MDG	174	Comoros	COM								05	VEGETABLES AND FRUIT	1	No Quantity			0		0		544098			0
S3	2016	2016	2016	2	0	2	Export	450	Madagascar	MDG	191	Croatia	HRV								05	VEGETABLES AND FRUIT	1	No Quantity			0		0		38878			0
S3	2016	2016	2016	2	0	2	Export	450	Madagascar	MDG	196	Cyprus	CYP								05	VEGETABLES AND FRUIT	1	No Quantity			0		0		69826			0
S3	2016	2016	2016	2	0	2	Export	450	Madagascar	MDG	251	France	FRA								05	VEGETABLES AND FRUIT	1	No Quantity			0		0		29720834			0
S3	2016	2016	2016	2	0	2	Export	450	Madagascar	MDG	276	Germany	DEU								05	VEGETABLES AND FRUIT	1	No Quantity			0		0		74859			0
S3	2016	2016	2016	2	0	2	Export	450	Madagascar	MDG	300	Greece	GRC								05	VEGETABLES AND FRUIT	1	No Quantity			0		0		1133014			0
S3	2016	2016	2016	2	0	2	Export	450	Madagascar	MDG	344	China, Hong Kong SAR	HKG								05	VEGETABLES AND FRUIT	1	No Quantity			0		0		115971			0
S3	2016	2016	2016	2	0	2	Export	450	Madagascar	MDG	360	Indonesia	IDN								05	VEGETABLES AND FRUIT	1	No Quantity			0		0		368453			0
S3	2016	2016	2016	2	0	2	Export	450	Madagascar	MDG	368	Iraq	IRQ								05	VEGETABLES AND FRUIT	1	No Quantity			0		0		292334			0
S3	2016	2016	2016	2	0	2	Export	450	Madagascar	MDG	376	Israel	ISR								05	VEGETABLES AND FRUIT	1	No Quantity			0		0		172515			0
S3	2016	2016	2016	2	0	2	Export	450	Madagascar	MDG	381	Italy	ITA								05	VEGETABLES AND FRUIT	1	No Quantity			0		0		82769			0
S3	2016	2016	2016	2	0	2	Export	450	Madagascar	MDG	388	Jamaica	JAM								05	VEGETABLES AND FRUIT	1	No Quantity			0		0		8330			0
S3	2016	2016	2016	2	0	2	Export	450	Madagascar	MDG	392	Japan	JPN								05	VEGETABLES AND FRUIT	1	No Quantity			0		0		43586			0
S3	2016	2016	2016	2	0	2	Export	450	Madagascar	MDG	400	Jordan	JOR								05	VEGETABLES AND FRUIT	1	No Quantity			0		0		36672			0
S3	2016	2016	2016	2	0	2	Export	450	Madagascar	MDG	404	Kenya	KEN								05	VEGETABLES AND FRUIT	1	No Quantity			0		0		10456			0
S3	2016	2016	2016	2	0	2	Export	450	Madagascar	MDG	410	Rep. of Korea	KOR								05	VEGETABLES AND FRUIT	1	No Quantity			0		0		50637			0
S3	2016	2016	2016	2	0	2	Export	450	Madagascar	MDG	414	Kuwait	KWT								05	VEGETABLES AND FRUIT	1	No Quantity			0		0		119722			0
S3	2016	2016	2016	2	0	2	Export	450	Madagascar	MDG	422	Lebanon	LBN								05	VEGETABLES AND FRUIT	1	No Quantity			0		0		46314			0
S3	2016	2016	2016	2	0	2	Export	450	Madagascar	MDG	442	Luxembourg	LUX								05	VEGETABLES AND FRUIT	1	No Quantity			0		0		2086			0
S3	2016	2016	2016	2	0	2	Export	450	Madagascar	MDG	458	Malaysia	MYS								05	VEGETABLES AND FRUIT	1	No Quantity			0		0		160595			0
S3	2016	2016	2016	2	0	2	Export	450	Madagascar	MDG	480	Mauritius	MUS								05	VEGETABLES AND FRUIT	1	No Quantity			0		0		1324340			0
S3	2016	2016	2016	2	0	2	Export	450	Madagascar	MDG	490	Other Asia, nes									05	VEGETABLES AND FRUIT	1	No Quantity			0		0		107707			0
S3	2016	2016	2016	2	0	2	Export	450	Madagascar	MDG	512	Oman	OMN								05	VEGETABLES AND FRUIT	1	No Quantity			0		0		29080			0
S3	2016	2016	2016	2	0	2	Export	450	Madagascar	MDG	528	Netherlands	NLD								05	VEGETABLES AND FRUIT	1	No Quantity			0		0		4809405			0
S3	2016	2016	2016	2	0	2	Export	450	Madagascar	MDG	586	Pakistan	PAK								05	VEGETABLES AND FRUIT	1	No Quantity			0		0		2470070			0
S3	2016	2016	2016	2	0	2	Export	450	Madagascar	MDG	620	Portugal	PRT								05	VEGETABLES AND FRUIT	1	No Quantity			0		0		1738101			0
S3	2016	2016	2016	2	0	2	Export	450	Madagascar	MDG	634	Qatar	QAT								05	VEGETABLES AND FRUIT	1	No Quantity			0		0		49401			0
S3	2016	2016	2016	2	0	2	Export	450	Madagascar	MDG	642	Romania	ROU								05	VEGETABLES AND FRUIT	1	No Quantity			0		0		28465			0
S3	2016	2016	2016	2	0	2	Export	450	Madagascar	MDG	643	Russian Federation	RUS								05	VEGETABLES AND FRUIT	1	No Quantity			0		0		1093788			0
S3	2016	2016	2016	2	0	2	Export	450	Madagascar	MDG	682	Saudi Arabia	SAU								05	VEGETABLES AND FRUIT	1	No Quantity			0		0		583206			0
S3	2016	2016	2016	2	0	2	Export	450	Madagascar	MDG	699	India	IND								05	VEGETABLES AND FRUIT	1	No Quantity			0		0		14615606			0
S3	2016	2016	2016	2	0	2	Export	450	Madagascar	MDG	702	Singapore	SGP								05	VEGETABLES AND FRUIT	1	No Quantity			0		0		147707			0
S3	2016	2016	2016	2	0	2	Export	450	Madagascar	MDG	704	Viet Nam	VNM								05	VEGETABLES AND FRUIT	1	No Quantity			0		0		5048485			0
S3	2016	2016	2016	2	0	2	Export	450	Madagascar	MDG	710	South Africa	ZAF								05	VEGETABLES AND FRUIT	1	No Quantity			0		0		550555			0
S3	2016	2016	2016	2	0	2	Export	450	Madagascar	MDG	724	Spain	ESP								05	VEGETABLES AND FRUIT	1	No Quantity			0		0		491823			0
S3	2016	2016	2016	2	0	2	Export	450	Madagascar	MDG	752	Sweden	SWE								05	VEGETABLES AND FRUIT	1	No Quantity			0		0		38496			0
S3	2016	2016	2016	2	0	2	Export	450	Madagascar	MDG	757	Switzerland	CHE								05	VEGETABLES AND FRUIT	1	No Quantity			0		0		259915			0
S3	2016	2016	2016	2	0	2	Export	450	Madagascar	MDG	784	United Arab Emirates	ARE								05	VEGETABLES AND FRUIT	1	No Quantity			0		0		3320805			0
S3	2016	2016	2016	2	0	2	Export	450	Madagascar	MDG	788	Tunisia	TUN								05	VEGETABLES AND FRUIT	1	No Quantity			0		0		124033			0
S3	2016	2016	2016	2	0	2	Export	450	Madagascar	MDG	792	Turkey	TUR								05	VEGETABLES AND FRUIT	1	No Quantity			0		0		1313881			0
S3	2016	2016	2016	2	0	2	Export	450	Madagascar	MDG	804	Ukraine	UKR								05	VEGETABLES AND FRUIT	1	No Quantity			0		0		53447			0
S3	2016	2016	2016	2	0	2	Export	450	Madagascar	MDG	818	Egypt	EGY								05	VEGETABLES AND FRUIT	1	No Quantity			0		0		433145			0
S3	2016	2016	2016	2	0	2	Export	450	Madagascar	MDG	826	United Kingdom	GBR								05	VEGETABLES AND FRUIT	1	No Quantity			0		0		426780			0
S3	2016	2016	2016	2	0	2	Export	450	Madagascar	MDG	842	USA	USA								05	VEGETABLES AND FRUIT	1	No Quantity			0		0		133988			0
S3	2016	2016	2016	2	0	2	Export	446	China, Macao SAR	MAC	0	World	WLD								06	SUGAR,SUGR.PREPTNS,HONEY	1	No Quantity							587826			0
S3	2016	2016	2016	2	0	2	Export	446	China, Macao SAR	MAC	156	China	CHN								06	SUGAR,SUGR.PREPTNS,HONEY	1	No Quantity							143542			0
S3	2016	2016	2016	2	0	2	Export	446	China, Macao SAR	MAC	344	China, Hong Kong SAR	HKG								06	SUGAR,SUGR.PREPTNS,HONEY	1	No Quantity							444284			0
S3	2016	2016	2016	2	0	2	Export	450	Madagascar	MDG	0	World	WLD								06	SUGAR,SUGR.PREPTNS,HONEY	1	No Quantity			0		0		5100199			0
S3	2016	2016	2016	2	0	2	Export	450	Madagascar	MDG	124	Canada	CAN								06	SUGAR,SUGR.PREPTNS,HONEY	1	No Quantity			0		0		7591			0
S3	2016	2016	2016	2	0	2	Export	450	Madagascar	MDG	174	Comoros	COM								06	SUGAR,SUGR.PREPTNS,HONEY	1	No Quantity			0		0		4411			0
S3	2016	2016	2016	2	0	2	Export	450	Madagascar	MDG	251	France	FRA								06	SUGAR,SUGR.PREPTNS,HONEY	1	No Quantity			0		0		195731			0
S3	2016	2016	2016	2	0	2	Export	450	Madagascar	MDG	276	Germany	DEU								06	SUGAR,SUGR.PREPTNS,HONEY	1	No Quantity			0		0		32751			0
S3	2016	2016	2016	2	0	2	Export	450	Madagascar	MDG	344	China, Hong Kong SAR	HKG								06	SUGAR,SUGR.PREPTNS,HONEY	1	No Quantity			0		0		15170			0
S3	2016	2016	2016	2	0	2	Export	450	Madagascar	MDG	381	Italy	ITA								06	SUGAR,SUGR.PREPTNS,HONEY	1	No Quantity			0		0		359			0
S3	2016	2016	2016	2	0	2	Export	450	Madagascar	MDG	404	Kenya	KEN								06	SUGAR,SUGR.PREPTNS,HONEY	1	No Quantity			0		0		4813383			0
S3	2016	2016	2016	2	0	2	Export	450	Madagascar	MDG	442	Luxembourg	LUX								06	SUGAR,SUGR.PREPTNS,HONEY	1	No Quantity			0		0		278			0
S3	2016	2016	2016	2	0	2	Export	450	Madagascar	MDG	480	Mauritius	MUS								06	SUGAR,SUGR.PREPTNS,HONEY	1	No Quantity			0		0		17548			0
S3	2016	2016	2016	2	0	2	Export	450	Madagascar	MDG	643	Russian Federation	RUS								06	SUGAR,SUGR.PREPTNS,HONEY	1	No Quantity			0		0		25			0
S3	2016	2016	2016	2	0	2	Export	450	Madagascar	MDG	704	Viet Nam	VNM								06	SUGAR,SUGR.PREPTNS,HONEY	1	No Quantity			0		0		7437			0
S3	2016	2016	2016	2	0	2	Export	450	Madagascar	MDG	792	Turkey	TUR								06	SUGAR,SUGR.PREPTNS,HONEY	1	No Quantity			0		0		5351			0
S3	2016	2016	2016	2	0	2	Export	450	Madagascar	MDG	826	United Kingdom	GBR								06	SUGAR,SUGR.PREPTNS,HONEY	1	No Quantity			0		0		2			0
S3	2016	2016	2016	2	0	2	Export	450	Madagascar	MDG	899	Areas, nes									06	SUGAR,SUGR.PREPTNS,HONEY	1	No Quantity			0		0		155			0
S3	2016	2016	2016	2	0	2	Export	446	China, Macao SAR	MAC	0	World	WLD								07	COFFEE,TEA,COCOA,SPICES	1	No Quantity							23484			0
S3	2016	2016	2016	2	0	2	Export	446	China, Macao SAR	MAC	156	China	CHN								07	COFFEE,TEA,COCOA,SPICES	1	No Quantity							15769			0
S3	2016	2016	2016	2	0	2	Export	446	China, Macao SAR	MAC	344	China, Hong Kong SAR	HKG								07	COFFEE,TEA,COCOA,SPICES	1	No Quantity							7715			0
S3	2016	2016	2016	2	0	2	Export	450	Madagascar	MDG	0	World	WLD								07	COFFEE,TEA,COCOA,SPICES	1	No Quantity			0		0		608098673			4
S3	2016	2016	2016	2	0	2	Export	450	Madagascar	MDG	32	Argentina	ARG								07	COFFEE,TEA,COCOA,SPICES	1	No Quantity			0		0		58670			0
S3	2016	2016	2016	2	0	2	Export	450	Madagascar	MDG	36	Australia	AUS								07	COFFEE,TEA,COCOA,SPICES	1	No Quantity			0		0		1464007			0
S3	2016	2016	2016	2	0	2	Export	450	Madagascar	MDG	50	Bangladesh	BGD								07	COFFEE,TEA,COCOA,SPICES	1	No Quantity			0		0		959638			0
S3	2016	2016	2016	2	0	2	Export	450	Madagascar	MDG	56	Belgium	BEL								07	COFFEE,TEA,COCOA,SPICES	1	No Quantity			0		0		9026526			0
S3	2016	2016	2016	2	0	2	Export	450	Madagascar	MDG	76	Brazil	BRA								07	COFFEE,TEA,COCOA,SPICES	1	No Quantity			0		0		250032			0
S3	2016	2016	2016	2	0	2	Export	450	Madagascar	MDG	100	Bulgaria	BGR								07	COFFEE,TEA,COCOA,SPICES	1	No Quantity			0		0		69007			0
S3	2016	2016	2016	2	0	2	Export	450	Madagascar	MDG	124	Canada	CAN								07	COFFEE,TEA,COCOA,SPICES	1	No Quantity			0		0		13033976			0
S3	2016	2016	2016	2	0	2	Export	450	Madagascar	MDG	144	Sri Lanka	LKA								07	COFFEE,TEA,COCOA,SPICES	1	No Quantity			0		0		65304			0
S3	2016	2016	2016	2	0	2	Export	450	Madagascar	MDG	156	China	CHN								07	COFFEE,TEA,COCOA,SPICES	1	No Quantity			0		0		131609			0
S3	2016	2016	2016	2	0	2	Export	450	Madagascar	MDG	174	Comoros	COM								07	COFFEE,TEA,COCOA,SPICES	1	No Quantity			0		0		12206			0
S3	2016	2016	2016	2	0	2	Export	450	Madagascar	MDG	203	Czechia	CZE								07	COFFEE,TEA,COCOA,SPICES	1	No Quantity			0		0		84412			0
S3	2016	2016	2016	2	0	2	Export	450	Madagascar	MDG	208	Denmark	DNK								07	COFFEE,TEA,COCOA,SPICES	1	No Quantity			0		0		112763			0
S3	2016	2016	2016	2	0	2	Export	450	Madagascar	MDG	251	France	FRA								07	COFFEE,TEA,COCOA,SPICES	1	No Quantity			0		0		137576765			4
S3	2016	2016	2016	2	0	2	Export	450	Madagascar	MDG	276	Germany	DEU								07	COFFEE,TEA,COCOA,SPICES	1	No Quantity			0		0		90411027			0
S3	2016	2016	2016	2	0	2	Export	450	Madagascar	MDG	300	Greece	GRC								07	COFFEE,TEA,COCOA,SPICES	1	No Quantity			0		0		132651			0
S3	2016	2016	2016	2	0	2	Export	450	Madagascar	MDG	344	China, Hong Kong SAR	HKG								07	COFFEE,TEA,COCOA,SPICES	1	No Quantity			0		0		1837569			0
S3	2016	2016	2016	2	0	2	Export	450	Madagascar	MDG	348	Hungary	HUN								07	COFFEE,TEA,COCOA,SPICES	1	No Quantity			0		0		2481			0
S3	2016	2016	2016	2	0	2	Export	450	Madagascar	MDG	360	Indonesia	IDN								07	COFFEE,TEA,COCOA,SPICES	1	No Quantity			0		0		3772414			0
S3	2016	2016	2016	2	0	2	Export	450	Madagascar	MDG	364	Iran	IRN								07	COFFEE,TEA,COCOA,SPICES	1	No Quantity			0		0		78891			0
S3	2016	2016	2016	2	0	2	Export	450	Madagascar	MDG	376	Israel	ISR								07	COFFEE,TEA,COCOA,SPICES	1	No Quantity			0		0		4604			0
S3	2016	2016	2016	2	0	2	Export	450	Madagascar	MDG	381	Italy	ITA								07	COFFEE,TEA,COCOA,SPICES	1	No Quantity			0		0		1042311			0
S3	2016	2016	2016	2	0	2	Export	450	Madagascar	MDG	392	Japan	JPN								07	COFFEE,TEA,COCOA,SPICES	1	No Quantity			0		0		3187481			0
S3	2016	2016	2016	2	0	2	Export	450	Madagascar	MDG	400	Jordan	JOR								07	COFFEE,TEA,COCOA,SPICES	1	No Quantity			0		0		5889			0
S3	2016	2016	2016	2	0	2	Export	450	Madagascar	MDG	404	Kenya	KEN								07	COFFEE,TEA,COCOA,SPICES	1	No Quantity			0		0		81583			0
S3	2016	2016	2016	2	0	2	Export	450	Madagascar	MDG	410	Rep. of Korea	KOR								07	COFFEE,TEA,COCOA,SPICES	1	No Quantity			0		0		186182			0
S3	2016	2016	2016	2	0	2	Export	450	Madagascar	MDG	414	Kuwait	KWT								07	COFFEE,TEA,COCOA,SPICES	1	No Quantity			0		0		74235			0
S3	2016	2016	2016	2	0	2	Export	450	Madagascar	MDG	422	Lebanon	LBN								07	COFFEE,TEA,COCOA,SPICES	1	No Quantity			0		0		75908			0
S3	2016	2016	2016	2	0	2	Export	450	Madagascar	MDG	428	Latvia	LVA								07	COFFEE,TEA,COCOA,SPICES	1	No Quantity			0		0		411844			0
S3	2016	2016	2016	2	0	2	Export	450	Madagascar	MDG	442	Luxembourg	LUX								07	COFFEE,TEA,COCOA,SPICES	1	No Quantity			0		0		9591			0
S3	2016	2016	2016	2	0	2	Export	450	Madagascar	MDG	458	Malaysia	MYS								07	COFFEE,TEA,COCOA,SPICES	1	No Quantity			0		0		512415			0
S3	2016	2016	2016	2	0	2	Export	450	Madagascar	MDG	480	Mauritius	MUS								07	COFFEE,TEA,COCOA,SPICES	1	No Quantity			0		0		32383478			0
S3	2016	2016	2016	2	0	2	Export	450	Madagascar	MDG	484	Mexico	MEX								07	COFFEE,TEA,COCOA,SPICES	1	No Quantity			0		0		236592			0
S3	2016	2016	2016	2	0	2	Export	450	Madagascar	MDG	490	Other Asia, nes									07	COFFEE,TEA,COCOA,SPICES	1	No Quantity			0		0		14234			0
S3	2016	2016	2016	2	0	2	Export	450	Madagascar	MDG	504	Morocco	MAR								07	COFFEE,TEA,COCOA,SPICES	1	No Quantity			0		0		2342679			0
S3	2016	2016	2016	2	0	2	Export	450	Madagascar	MDG	528	Netherlands	NLD								07	COFFEE,TEA,COCOA,SPICES	1	No Quantity			0		0		33857356			0
S3	2016	2016	2016	2	0	2	Export	450	Madagascar	MDG	554	New Zealand	NZL								07	COFFEE,TEA,COCOA,SPICES	1	No Quantity			0		0		202751			0
S3	2016	2016	2016	2	0	2	Export	450	Madagascar	MDG	579	Norway	NOR								07	COFFEE,TEA,COCOA,SPICES	1	No Quantity			0		0		4025			0
S3	2016	2016	2016	2	0	2	Export	450	Madagascar	MDG	586	Pakistan	PAK								07	COFFEE,TEA,COCOA,SPICES	1	No Quantity			0		0		2534510			0
S3	2016	2016	2016	2	0	2	Export	450	Madagascar	MDG	604	Peru	PER								07	COFFEE,TEA,COCOA,SPICES	1	No Quantity			0		0		1040060			0
S3	2016	2016	2016	2	0	2	Export	450	Madagascar	MDG	616	Poland	POL								07	COFFEE,TEA,COCOA,SPICES	1	No Quantity			0		0		33601			0
S3	2016	2016	2016	2	0	2	Export	450	Madagascar	MDG	620	Portugal	PRT								07	COFFEE,TEA,COCOA,SPICES	1	No Quantity			0		0		197007			0
S3	2016	2016	2016	2	0	2	Export	450	Madagascar	MDG	634	Qatar	QAT								07	COFFEE,TEA,COCOA,SPICES	1	No Quantity			0		0		139427			0
S3	2016	2016	2016	2	0	2	Export	450	Madagascar	MDG	643	Russian Federation	RUS								07	COFFEE,TEA,COCOA,SPICES	1	No Quantity			0		0		1106659			0
S3	2016	2016	2016	2	0	2	Export	450	Madagascar	MDG	682	Saudi Arabia	SAU								07	COFFEE,TEA,COCOA,SPICES	1	No Quantity			0		0		1862314			0
S3	2016	2016	2016	2	0	2	Export	450	Madagascar	MDG	690	Seychelles	SYC								07	COFFEE,TEA,COCOA,SPICES	1	No Quantity			0		0		1595241			0
S3	2016	2016	2016	2	0	2	Export	450	Madagascar	MDG	699	India	IND								07	COFFEE,TEA,COCOA,SPICES	1	No Quantity			0		0		53118062			0
S3	2016	2016	2016	2	0	2	Export	450	Madagascar	MDG	702	Singapore	SGP								07	COFFEE,TEA,COCOA,SPICES	1	No Quantity			0		0		60312040			0
S3	2016	2016	2016	2	0	2	Export	450	Madagascar	MDG	704	Viet Nam	VNM								07	COFFEE,TEA,COCOA,SPICES	1	No Quantity			0		0		18001343			0
S3	2016	2016	2016	2	0	2	Export	450	Madagascar	MDG	705	Slovenia	SVN								07	COFFEE,TEA,COCOA,SPICES	1	No Quantity			0		0		26054			0
S3	2016	2016	2016	2	0	2	Export	450	Madagascar	MDG	710	South Africa	ZAF								07	COFFEE,TEA,COCOA,SPICES	1	No Quantity			0		0		45851			0
S3	2016	2016	2016	2	0	2	Export	450	Madagascar	MDG	724	Spain	ESP								07	COFFEE,TEA,COCOA,SPICES	1	No Quantity			0		0		3349202			0
S3	2016	2016	2016	2	0	2	Export	450	Madagascar	MDG	729	Sudan	SDN								07	COFFEE,TEA,COCOA,SPICES	1	No Quantity			0		0		381692			0
S3	2016	2016	2016	2	0	2	Export	450	Madagascar	MDG	748	Swaziland	SWZ								07	COFFEE,TEA,COCOA,SPICES	1	No Quantity			0		0		53916			0
S3	2016	2016	2016	2	0	2	Export	450	Madagascar	MDG	757	Switzerland	CHE								07	COFFEE,TEA,COCOA,SPICES	1	No Quantity			0		0		136310			0
S3	2016	2016	2016	2	0	2	Export	450	Madagascar	MDG	764	Thailand	THA								07	COFFEE,TEA,COCOA,SPICES	1	No Quantity			0		0		26499			0
S3	2016	2016	2016	2	0	2	Export	450	Madagascar	MDG	784	United Arab Emirates	ARE								07	COFFEE,TEA,COCOA,SPICES	1	No Quantity			0		0		4976826			0
S3	2016	2016	2016	2	0	2	Export	450	Madagascar	MDG	788	Tunisia	TUN								07	COFFEE,TEA,COCOA,SPICES	1	No Quantity			0		0		153481			0
S3	2016	2016	2016	2	0	2	Export	450	Madagascar	MDG	792	Turkey	TUR								07	COFFEE,TEA,COCOA,SPICES	1	No Quantity			0		0		219046			0
S3	2016	2016	2016	2	0	2	Export	450	Madagascar	MDG	804	Ukraine	UKR								07	COFFEE,TEA,COCOA,SPICES	1	No Quantity			0		0		76126			0
S3	2016	2016	2016	2	0	2	Export	450	Madagascar	MDG	818	Egypt	EGY								07	COFFEE,TEA,COCOA,SPICES	1	No Quantity			0		0		1707599			0
S3	2016	2016	2016	2	0	2	Export	450	Madagascar	MDG	826	United Kingdom	GBR								07	COFFEE,TEA,COCOA,SPICES	1	No Quantity			0		0		3108645			0
S3	2016	2016	2016	2	0	2	Export	450	Madagascar	MDG	842	USA	USA								07	COFFEE,TEA,COCOA,SPICES	1	No Quantity			0		0		120122296			0
S3	2016	2016	2016	2	0	2	Export	450	Madagascar	MDG	854	Burkina Faso	BFA								07	COFFEE,TEA,COCOA,SPICES	1	No Quantity			0		0		158			0
S3	2016	2016	2016	2	0	2	Export	450	Madagascar	MDG	899	Areas, nes									07	COFFEE,TEA,COCOA,SPICES	1	No Quantity			0		0		61573			0
S3	2016	2016	2016	2	0	2	Export	450	Madagascar	MDG	0	World	WLD								08	ANIMAL FEED STUFF	1	No Quantity			0		0		798005			0
S3	2016	2016	2016	2	0	2	Export	450	Madagascar	MDG	174	Comoros	COM								08	ANIMAL FEED STUFF	1	No Quantity			0		0		11309			0
S3	2016	2016	2016	2	0	2	Export	450	Madagascar	MDG	251	France	FRA								08	ANIMAL FEED STUFF	1	No Quantity			0		0		23451			0
S3	2016	2016	2016	2	0	2	Export	450	Madagascar	MDG	276	Germany	DEU								08	ANIMAL FEED STUFF	1	No Quantity			0		0		715182			0
S3	2016	2016	2016	2	0	2	Export	450	Madagascar	MDG	344	China, Hong Kong SAR	HKG								08	ANIMAL FEED STUFF	1	No Quantity			0		0		7378			0
S3	2016	2016	2016	2	0	2	Export	450	Madagascar	MDG	480	Mauritius	MUS								08	ANIMAL FEED STUFF	1	No Quantity			0		0		2			0
S3	2016	2016	2016	2	0	2	Export	450	Madagascar	MDG	826	United Kingdom	GBR								08	ANIMAL FEED STUFF	1	No Quantity			0		0		726			0
S3	2016	2016	2016	2	0	2	Export	450	Madagascar	MDG	842	USA	USA								08	ANIMAL FEED STUFF	1	No Quantity			0		0		39954			0
S3	2016	2016	2016	2	0	2	Export	446	China, Macao SAR	MAC	0	World	WLD								09	MISC.EDIBLE PRODUCTS ETC	1	No Quantity							505676			0
S3	2016	2016	2016	2	0	2	Export	446	China, Macao SAR	MAC	156	China	CHN								09	MISC.EDIBLE PRODUCTS ETC	1	No Quantity							43380			0
S3	2016	2016	2016	2	0	2	Export	446	China, Macao SAR	MAC	344	China, Hong Kong SAR	HKG								09	MISC.EDIBLE PRODUCTS ETC	1	No Quantity							427410			0
S3	2016	2016	2016	2	0	2	Export	446	China, Macao SAR	MAC	490	Other Asia, nes									09	MISC.EDIBLE PRODUCTS ETC	1	No Quantity							39			0
S3	2016	2016	2016	2	0	2	Export	446	China, Macao SAR	MAC	702	Singapore	SGP								09	MISC.EDIBLE PRODUCTS ETC	1	No Quantity							34848			0
S3	2016	2016	2016	2	0	2	Export	450	Madagascar	MDG	0	World	WLD								09	MISC.EDIBLE PRODUCTS ETC	1	No Quantity			0		0		6002268			0
S3	2016	2016	2016	2	0	2	Export	450	Madagascar	MDG	56	Belgium	BEL								09	MISC.EDIBLE PRODUCTS ETC	1	No Quantity			0		0		6			0
S3	2016	2016	2016	2	0	2	Export	450	Madagascar	MDG	76	Brazil	BRA								09	MISC.EDIBLE PRODUCTS ETC	1	No Quantity			0		0		34183			0
S3	2016	2016	2016	2	0	2	Export	450	Madagascar	MDG	108	Burundi	BDI								09	MISC.EDIBLE PRODUCTS ETC	1	No Quantity			0		0		412007			0
S3	2016	2016	2016	2	0	2	Export	450	Madagascar	MDG	174	Comoros	COM								09	MISC.EDIBLE PRODUCTS ETC	1	No Quantity			0		0		22730			0
S3	2016	2016	2016	2	0	2	Export	450	Madagascar	MDG	180	Dem. Rep. of the Congo	COD								09	MISC.EDIBLE PRODUCTS ETC	1	No Quantity			0		0		4617			0
S3	2016	2016	2016	2	0	2	Export	450	Madagascar	MDG	251	France	FRA								09	MISC.EDIBLE PRODUCTS ETC	1	No Quantity			0		0		673974			0
S3	2016	2016	2016	2	0	2	Export	450	Madagascar	MDG	404	Kenya	KEN								09	MISC.EDIBLE PRODUCTS ETC	1	No Quantity			0		0		98944			0
S3	2016	2016	2016	2	0	2	Export	450	Madagascar	MDG	442	Luxembourg	LUX								09	MISC.EDIBLE PRODUCTS ETC	1	No Quantity			0		0		732			0
S3	2016	2016	2016	2	0	2	Export	450	Madagascar	MDG	480	Mauritius	MUS								09	MISC.EDIBLE PRODUCTS ETC	1	No Quantity			0		0		27367			0
S3	2016	2016	2016	2	0	2	Export	450	Madagascar	MDG	508	Mozambique	MOZ								09	MISC.EDIBLE PRODUCTS ETC	1	No Quantity			0		0		363746			0
S3	2016	2016	2016	2	0	2	Export	450	Madagascar	MDG	716	Zimbabwe	ZWE								09	MISC.EDIBLE PRODUCTS ETC	1	No Quantity			0		0		40720			0
S3	2016	2016	2016	2	0	2	Export	450	Madagascar	MDG	729	Sudan	SDN								09	MISC.EDIBLE PRODUCTS ETC	1	No Quantity			0		0		433699			0
S3	2016	2016	2016	2	0	2	Export	450	Madagascar	MDG	757	Switzerland	CHE								09	MISC.EDIBLE PRODUCTS ETC	1	No Quantity			0		0		1314			0
S3	2016	2016	2016	2	0	2	Export	450	Madagascar	MDG	800	Uganda	UGA								09	MISC.EDIBLE PRODUCTS ETC	1	No Quantity			0		0		610727			0
S3	2016	2016	2016	2	0	2	Export	450	Madagascar	MDG	834	United Rep. of Tanzania	TZA								09	MISC.EDIBLE PRODUCTS ETC	1	No Quantity			0		0		287149			0
S3	2016	2016	2016	2	0	2	Export	450	Madagascar	MDG	854	Burkina Faso	BFA								09	MISC.EDIBLE PRODUCTS ETC	1	No Quantity			0		0		533			0
S3	2016	2016	2016	2	0	2	Export	450	Madagascar	MDG	887	Yemen	YEM								09	MISC.EDIBLE PRODUCTS ETC	1	No Quantity			0		0		2989813			0
S3	2016	2016	2016	2	0	2	Export	446	China, Macao SAR	MAC	0	World	WLD								11	BEVERAGES	1	No Quantity							21660519			0
S3	2016	2016	2016	2	0	2	Export	446	China, Macao SAR	MAC	156	China	CHN								11	BEVERAGES	1	No Quantity							223539			0
S3	2016	2016	2016	2	0	2	Export	446	China, Macao SAR	MAC	344	China, Hong Kong SAR	HKG								11	BEVERAGES	1	No Quantity							21112637			0
S3	2016	2016	2016	2	0	2	Export	446	China, Macao SAR	MAC	490	Other Asia, nes									11	BEVERAGES	1	No Quantity							5544			0
S3	2016	2016	2016	2	0	2	Export	446	China, Macao SAR	MAC	620	Portugal	PRT								11	BEVERAGES	1	No Quantity							4271			0
S3	2016	2016	2016	2	0	2	Export	446	China, Macao SAR	MAC	702	Singapore	SGP								11	BEVERAGES	1	No Quantity							116266			0
S3	2016	2016	2016	2	0	2	Export	446	China, Macao SAR	MAC	826	United Kingdom	GBR								11	BEVERAGES	1	No Quantity							17431			0
S3	2016	2016	2016	2	0	2	Export	446	China, Macao SAR	MAC	842	USA	USA								11	BEVERAGES	1	No Quantity							180831			0
S3	2016	2016	2016	2	0	2	Export	450	Madagascar	MDG	0	World	WLD								11	BEVERAGES	1	No Quantity			0		0		3483687			0
S3	2016	2016	2016	2	0	2	Export	450	Madagascar	MDG	174	Comoros	COM								11	BEVERAGES	1	No Quantity			0		0		81002			0
S3	2016	2016	2016	2	0	2	Export	450	Madagascar	MDG	251	France	FRA								11	BEVERAGES	1	No Quantity			0		0		988546			0
S3	2016	2016	2016	2	0	2	Export	450	Madagascar	MDG	276	Germany	DEU								11	BEVERAGES	1	No Quantity			0		0		0			0
S3	2016	2016	2016	2	0	2	Export	450	Madagascar	MDG	381	Italy	ITA								11	BEVERAGES	1	No Quantity			0		0		792			0
S3	2016	2016	2016	2	0	2	Export	450	Madagascar	MDG	480	Mauritius	MUS								11	BEVERAGES	1	No Quantity			0		0		560			0
S3	2016	2016	2016	2	0	2	Export	450	Madagascar	MDG	702	Singapore	SGP								11	BEVERAGES	1	No Quantity			0		0		87868			0
S3	2016	2016	2016	2	0	2	Export	450	Madagascar	MDG	703	Slovakia	SVK								11	BEVERAGES	1	No Quantity			0		0		83471			0
S3	2016	2016	2016	2	0	2	Export	450	Madagascar	MDG	710	South Africa	ZAF								11	BEVERAGES	1	No Quantity			0		0		119			0
S3	2016	2016	2016	2	0	2	Export	450	Madagascar	MDG	724	Spain	ESP								11	BEVERAGES	1	No Quantity			0		0		109			0
S3	2016	2016	2016	2	0	2	Export	450	Madagascar	MDG	757	Switzerland	CHE								11	BEVERAGES	1	No Quantity			0		0		5528			0
S3	2016	2016	2016	2	0	2	Export	450	Madagascar	MDG	842	USA	USA								11	BEVERAGES	1	No Quantity			0		0		30			0
S3	2016	2016	2016	2	0	2	Export	450	Madagascar	MDG	899	Areas, nes									11	BEVERAGES	1	No Quantity			0		0		2235658			0
S3	2016	2016	2016	2	0	2	Export	446	China, Macao SAR	MAC	0	World	WLD								12	TOBACCO,TOBACCO MANUFACT	1	No Quantity							4893166			0
S3	2016	2016	2016	2	0	2	Export	446	China, Macao SAR	MAC	90	Solomon Isds	SLB								12	TOBACCO,TOBACCO MANUFACT	1	No Quantity							195821			0
S3	2016	2016	2016	2	0	2	Export	446	China, Macao SAR	MAC	116	Cambodia	KHM								12	TOBACCO,TOBACCO MANUFACT	1	No Quantity							45745			0
S3	2016	2016	2016	2	0	2	Export	446	China, Macao SAR	MAC	156	China	CHN								12	TOBACCO,TOBACCO MANUFACT	1	No Quantity							535493			0
S3	2016	2016	2016	2	0	2	Export	446	China, Macao SAR	MAC	344	China, Hong Kong SAR	HKG								12	TOBACCO,TOBACCO MANUFACT	1	No Quantity							3100045			0
S3	2016	2016	2016	2	0	2	Export	446	China, Macao SAR	MAC	608	Philippines	PHL								12	TOBACCO,TOBACCO MANUFACT	1	No Quantity							349721			0
S3	2016	2016	2016	2	0	2	Export	446	China, Macao SAR	MAC	702	Singapore	SGP								12	TOBACCO,TOBACCO MANUFACT	1	No Quantity							225744			0
S3	2016	2016	2016	2	0	2	Export	446	China, Macao SAR	MAC	704	Viet Nam	VNM								12	TOBACCO,TOBACCO MANUFACT	1	No Quantity							440597			0
S3	2016	2016	2016	2	0	2	Export	450	Madagascar	MDG	0	World	WLD								12	TOBACCO,TOBACCO MANUFACT	1	No Quantity			0		0		1114244			0
S3	2016	2016	2016	2	0	2	Export	450	Madagascar	MDG	251	France	FRA								12	TOBACCO,TOBACCO MANUFACT	1	No Quantity			0		0		638949			0
S3	2016	2016	2016	2	0	2	Export	450	Madagascar	MDG	381	Italy	ITA								12	TOBACCO,TOBACCO MANUFACT	1	No Quantity			0		0		31164			0
S3	2016	2016	2016	2	0	2	Export	450	Madagascar	MDG	899	Areas, nes									12	TOBACCO,TOBACCO MANUFACT	1	No Quantity			0		0		444130			0
S3	2016	2016	2016	2	0	2	Export	450	Madagascar	MDG	0	World	WLD								21	HIDES,SKINS,FURSKINS,RAW	1	No Quantity			0		0		2599153			0
S3	2016	2016	2016	2	0	2	Export	450	Madagascar	MDG	156	China	CHN								21	HIDES,SKINS,FURSKINS,RAW	1	No Quantity			0		0		1922801			0
S3	2016	2016	2016	2	0	2	Export	450	Madagascar	MDG	251	France	FRA								21	HIDES,SKINS,FURSKINS,RAW	1	No Quantity			0		0		184066			0
S3	2016	2016	2016	2	0	2	Export	450	Madagascar	MDG	344	China, Hong Kong SAR	HKG								21	HIDES,SKINS,FURSKINS,RAW	1	No Quantity			0		0		12999			0
S3	2016	2016	2016	2	0	2	Export	450	Madagascar	MDG	360	Indonesia	IDN								21	HIDES,SKINS,FURSKINS,RAW	1	No Quantity			0		0		172601			0
S3	2016	2016	2016	2	0	2	Export	450	Madagascar	MDG	586	Pakistan	PAK								21	HIDES,SKINS,FURSKINS,RAW	1	No Quantity			0		0		28174			0
S3	2016	2016	2016	2	0	2	Export	450	Madagascar	MDG	699	India	IND								21	HIDES,SKINS,FURSKINS,RAW	1	No Quantity			0		0		85221			0
S3	2016	2016	2016	2	0	2	Export	450	Madagascar	MDG	704	Viet Nam	VNM								21	HIDES,SKINS,FURSKINS,RAW	1	No Quantity			0		0		41882			0
S3	2016	2016	2016	2	0	2	Export	450	Madagascar	MDG	764	Thailand	THA								21	HIDES,SKINS,FURSKINS,RAW	1	No Quantity			0		0		135690			0
S3	2016	2016	2016	2	0	2	Export	450	Madagascar	MDG	826	United Kingdom	GBR								21	HIDES,SKINS,FURSKINS,RAW	1	No Quantity			0		0		15716			0
S3	2016	2016	2016	2	0	2	Export	450	Madagascar	MDG	0	World	WLD								22	OIL SEED,OLEAGINUS FRUIT	1	No Quantity			0		0		10308396			0
S3	2016	2016	2016	2	0	2	Export	450	Madagascar	MDG	56	Belgium	BEL								22	OIL SEED,OLEAGINUS FRUIT	1	No Quantity			0		0		68054			0
S3	2016	2016	2016	2	0	2	Export	450	Madagascar	MDG	156	China	CHN								22	OIL SEED,OLEAGINUS FRUIT	1	No Quantity			0		0		100675			0
S3	2016	2016	2016	2	0	2	Export	450	Madagascar	MDG	174	Comoros	COM								22	OIL SEED,OLEAGINUS FRUIT	1	No Quantity			0		0		53883			0
S3	2016	2016	2016	2	0	2	Export	450	Madagascar	MDG	251	France	FRA								22	OIL SEED,OLEAGINUS FRUIT	1	No Quantity			0		0		116343			0
S3	2016	2016	2016	2	0	2	Export	450	Madagascar	MDG	410	Rep. of Korea	KOR								22	OIL SEED,OLEAGINUS FRUIT	1	No Quantity			0		0		73657			0
S3	2016	2016	2016	2	0	2	Export	450	Madagascar	MDG	480	Mauritius	MUS								22	OIL SEED,OLEAGINUS FRUIT	1	No Quantity			0		0		796838			0
S3	2016	2016	2016	2	0	2	Export	450	Madagascar	MDG	528	Netherlands	NLD								22	OIL SEED,OLEAGINUS FRUIT	1	No Quantity			0		0		32215			0
S3	2016	2016	2016	2	0	2	Export	450	Madagascar	MDG	586	Pakistan	PAK								22	OIL SEED,OLEAGINUS FRUIT	1	No Quantity			0		0		11633			0
S3	2016	2016	2016	2	0	2	Export	450	Madagascar	MDG	704	Viet Nam	VNM								22	OIL SEED,OLEAGINUS FRUIT	1	No Quantity			0		0		8931584			0
S3	2016	2016	2016	2	0	2	Export	450	Madagascar	MDG	724	Spain	ESP								22	OIL SEED,OLEAGINUS FRUIT	1	No Quantity			0		0		76812			0
S3	2016	2016	2016	2	0	2	Export	450	Madagascar	MDG	784	United Arab Emirates	ARE								22	OIL SEED,OLEAGINUS FRUIT	1	No Quantity			0		0		46699			0
S3	2016	2016	2016	2	0	2	Export	450	Madagascar	MDG	0	World	WLD								23	CRUDE RUBBER	1	No Quantity			0		0		6388			0
S3	2016	2016	2016	2	0	2	Export	450	Madagascar	MDG	690	Seychelles	SYC								23	CRUDE RUBBER	1	No Quantity			0		0		6388			0
S3	2016	2016	2016	2	0	2	Export	446	China, Macao SAR	MAC	0	World	WLD								24	CORK AND WOOD	1	No Quantity							42730			0
S3	2016	2016	2016	2	0	2	Export	446	China, Macao SAR	MAC	156	China	CHN								24	CORK AND WOOD	1	No Quantity							28987			0
S3	2016	2016	2016	2	0	2	Export	446	China, Macao SAR	MAC	344	China, Hong Kong SAR	HKG								24	CORK AND WOOD	1	No Quantity							13743			0
S3	2016	2016	2016	2	0	2	Export	450	Madagascar	MDG	0	World	WLD								24	CORK AND WOOD	1	No Quantity			0		0		5180761			0
S3	2016	2016	2016	2	0	2	Export	450	Madagascar	MDG	36	Australia	AUS								24	CORK AND WOOD	1	No Quantity			0		0		93			0
S3	2016	2016	2016	2	0	2	Export	450	Madagascar	MDG	156	China	CHN								24	CORK AND WOOD	1	No Quantity			0		0		53840			0
S3	2016	2016	2016	2	0	2	Export	450	Madagascar	MDG	174	Comoros	COM								24	CORK AND WOOD	1	No Quantity			0		0		243851			0
S3	2016	2016	2016	2	0	2	Export	450	Madagascar	MDG	233	Estonia	EST								24	CORK AND WOOD	1	No Quantity			0		0		2399			0
S3	2016	2016	2016	2	0	2	Export	450	Madagascar	MDG	251	France	FRA								24	CORK AND WOOD	1	No Quantity			0		0		1973132			0
S3	2016	2016	2016	2	0	2	Export	450	Madagascar	MDG	276	Germany	DEU								24	CORK AND WOOD	1	No Quantity			0		0		186211			0
S3	2016	2016	2016	2	0	2	Export	450	Madagascar	MDG	480	Mauritius	MUS								24	CORK AND WOOD	1	No Quantity			0		0		2600733			0
S3	2016	2016	2016	2	0	2	Export	450	Madagascar	MDG	690	Seychelles	SYC								24	CORK AND WOOD	1	No Quantity			0		0		15898			0
S3	2016	2016	2016	2	0	2	Export	450	Madagascar	MDG	699	India	IND								24	CORK AND WOOD	1	No Quantity			0		0		104600			0
S3	2016	2016	2016	2	0	2	Export	446	China, Macao SAR	MAC	0	World	WLD								25	PULP AND WASTE PAPER	1	No Quantity							486762			0
S3	2016	2016	2016	2	0	2	Export	446	China, Macao SAR	MAC	156	China	CHN								25	PULP AND WASTE PAPER	1	No Quantity							320285			0
S3	2016	2016	2016	2	0	2	Export	446	China, Macao SAR	MAC	344	China, Hong Kong SAR	HKG								25	PULP AND WASTE PAPER	1	No Quantity							166477			0
S3	2016	2016	2016	2	0	2	Export	450	Madagascar	MDG	0	World	WLD								25	PULP AND WASTE PAPER	1	No Quantity			0		0		355256			0
S3	2016	2016	2016	2	0	2	Export	450	Madagascar	MDG	174	Comoros	COM								25	PULP AND WASTE PAPER	1	No Quantity			0		0		12			0
S3	2016	2016	2016	2	0	2	Export	450	Madagascar	MDG	251	France	FRA								25	PULP AND WASTE PAPER	1	No Quantity			0		0		318			0
S3	2016	2016	2016	2	0	2	Export	450	Madagascar	MDG	699	India	IND								25	PULP AND WASTE PAPER	1	No Quantity			0		0		354924			0
S3	2016	2016	2016	2	0	2	Export	446	China, Macao SAR	MAC	0	World	WLD								26	TEXTILE FIBRES	1	No Quantity							394378			0
S3	2016	2016	2016	2	0	2	Export	446	China, Macao SAR	MAC	156	China	CHN								26	TEXTILE FIBRES	1	No Quantity							1126			0
S3	2016	2016	2016	2	0	2	Export	446	China, Macao SAR	MAC	344	China, Hong Kong SAR	HKG								26	TEXTILE FIBRES	1	No Quantity							379471			0
S3	2016	2016	2016	2	0	2	Export	446	China, Macao SAR	MAC	458	Malaysia	MYS								26	TEXTILE FIBRES	1	No Quantity							693			0
S3	2016	2016	2016	2	0	2	Export	446	China, Macao SAR	MAC	490	Other Asia, nes									26	TEXTILE FIBRES	1	No Quantity							13089			0
S3	2016	2016	2016	2	0	2	Export	450	Madagascar	MDG	0	World	WLD								26	TEXTILE FIBRES	1	No Quantity			0		0		10004578			0
S3	2016	2016	2016	2	0	2	Export	450	Madagascar	MDG	12	Algeria	DZA								26	TEXTILE FIBRES	1	No Quantity			0		0		28017			0
S3	2016	2016	2016	2	0	2	Export	450	Madagascar	MDG	50	Bangladesh	BGD								26	TEXTILE FIBRES	1	No Quantity			0		0		620274			0
S3	2016	2016	2016	2	0	2	Export	450	Madagascar	MDG	124	Canada	CAN								26	TEXTILE FIBRES	1	No Quantity			0		0		4672			0
S3	2016	2016	2016	2	0	2	Export	450	Madagascar	MDG	156	China	CHN								26	TEXTILE FIBRES	1	No Quantity			0		0		2015546			0
S3	2016	2016	2016	2	0	2	Export	450	Madagascar	MDG	174	Comoros	COM								26	TEXTILE FIBRES	1	No Quantity			0		0		7750			0
S3	2016	2016	2016	2	0	2	Export	450	Madagascar	MDG	251	France	FRA								26	TEXTILE FIBRES	1	No Quantity			0		0		162648			0
S3	2016	2016	2016	2	0	2	Export	450	Madagascar	MDG	276	Germany	DEU								26	TEXTILE FIBRES	1	No Quantity			0		0		223347			0
S3	2016	2016	2016	2	0	2	Export	450	Madagascar	MDG	288	Ghana	GHA								26	TEXTILE FIBRES	1	No Quantity			0		0		67323			0
S3	2016	2016	2016	2	0	2	Export	450	Madagascar	MDG	360	Indonesia	IDN								26	TEXTILE FIBRES	1	No Quantity			0		0		22268			0
S3	2016	2016	2016	2	0	2	Export	450	Madagascar	MDG	381	Italy	ITA								26	TEXTILE FIBRES	1	No Quantity			0		0		38561			0
S3	2016	2016	2016	2	0	2	Export	450	Madagascar	MDG	384	Côte d'Ivoire	CIV								26	TEXTILE FIBRES	1	No Quantity			0		0		65102			0
S3	2016	2016	2016	2	0	2	Export	450	Madagascar	MDG	480	Mauritius	MUS								26	TEXTILE FIBRES	1	No Quantity			0		0		2626621			0
S3	2016	2016	2016	2	0	2	Export	450	Madagascar	MDG	504	Morocco	MAR								26	TEXTILE FIBRES	1	No Quantity			0		0		1998180			0
S3	2016	2016	2016	2	0	2	Export	450	Madagascar	MDG	540	New Caledonia	NCL								26	TEXTILE FIBRES	1	No Quantity			0		0		27117			0
S3	2016	2016	2016	2	0	2	Export	450	Madagascar	MDG	586	Pakistan	PAK								26	TEXTILE FIBRES	1	No Quantity			0		0		28880			0
S3	2016	2016	2016	2	0	2	Export	450	Madagascar	MDG	699	India	IND								26	TEXTILE FIBRES	1	No Quantity			0		0		292843			0
S3	2016	2016	2016	2	0	2	Export	450	Madagascar	MDG	702	Singapore	SGP								26	TEXTILE FIBRES	1	No Quantity			0		0		9			0
S3	2016	2016	2016	2	0	2	Export	450	Madagascar	MDG	704	Viet Nam	VNM								26	TEXTILE FIBRES	1	No Quantity			0		0		44480			0
S3	2016	2016	2016	2	0	2	Export	450	Madagascar	MDG	724	Spain	ESP								26	TEXTILE FIBRES	1	No Quantity			0		0		1728131			0
S3	2016	2016	2016	2	0	2	Export	450	Madagascar	MDG	842	USA	USA								26	TEXTILE FIBRES	1	No Quantity			0		0		300			0
S3	2016	2016	2016	2	0	2	Export	450	Madagascar	MDG	899	Areas, nes									26	TEXTILE FIBRES	1	No Quantity			0		0		2500			0
S3	2016	2016	2016	2	0	2	Export	450	Madagascar	MDG	0	World	WLD								27	CRUDE FERTILIZER,MINERAL	1	No Quantity			0				17773903			4
S3	2016	2016	2016	2	0	2	Export	450	Madagascar	MDG	36	Australia	AUS								27	CRUDE FERTILIZER,MINERAL	1	No Quantity			0		0		29			0
S3	2016	2016	2016	2	0	2	Export	450	Madagascar	MDG	56	Belgium	BEL								27	CRUDE FERTILIZER,MINERAL	1	No Quantity			0		0		459139			0
S3	2016	2016	2016	2	0	2	Export	450	Madagascar	MDG	100	Bulgaria	BGR								27	CRUDE FERTILIZER,MINERAL	1	No Quantity			0		0		6452			0
S3	2016	2016	2016	2	0	2	Export	450	Madagascar	MDG	124	Canada	CAN								27	CRUDE FERTILIZER,MINERAL	1	No Quantity			0		0		875			0
S3	2016	2016	2016	2	0	2	Export	450	Madagascar	MDG	144	Sri Lanka	LKA								27	CRUDE FERTILIZER,MINERAL	1	No Quantity			0				2353			4
S3	2016	2016	2016	2	0	2	Export	450	Madagascar	MDG	156	China	CHN								27	CRUDE FERTILIZER,MINERAL	1	No Quantity			0		0		4425454			0
S3	2016	2016	2016	2	0	2	Export	450	Madagascar	MDG	174	Comoros	COM								27	CRUDE FERTILIZER,MINERAL	1	No Quantity			0		0		308994			0
S3	2016	2016	2016	2	0	2	Export	450	Madagascar	MDG	233	Estonia	EST								27	CRUDE FERTILIZER,MINERAL	1	No Quantity			0		0		405508			0
S3	2016	2016	2016	2	0	2	Export	450	Madagascar	MDG	251	France	FRA								27	CRUDE FERTILIZER,MINERAL	1	No Quantity			0		0		395583			0
S3	2016	2016	2016	2	0	2	Export	450	Madagascar	MDG	276	Germany	DEU								27	CRUDE FERTILIZER,MINERAL	1	No Quantity			0		0		1435648			0
S3	2016	2016	2016	2	0	2	Export	450	Madagascar	MDG	344	China, Hong Kong SAR	HKG								27	CRUDE FERTILIZER,MINERAL	1	No Quantity			0		0		97299			0
S3	2016	2016	2016	2	0	2	Export	450	Madagascar	MDG	360	Indonesia	IDN								27	CRUDE FERTILIZER,MINERAL	1	No Quantity			0		0		182189			0
S3	2016	2016	2016	2	0	2	Export	450	Madagascar	MDG	381	Italy	ITA								27	CRUDE FERTILIZER,MINERAL	1	No Quantity			0		0		1321558			0
S3	2016	2016	2016	2	0	2	Export	450	Madagascar	MDG	392	Japan	JPN								27	CRUDE FERTILIZER,MINERAL	1	No Quantity			0		0		496621			0
S3	2016	2016	2016	2	0	2	Export	450	Madagascar	MDG	410	Rep. of Korea	KOR								27	CRUDE FERTILIZER,MINERAL	1	No Quantity			0		0		96688			0
S3	2016	2016	2016	2	0	2	Export	450	Madagascar	MDG	442	Luxembourg	LUX								27	CRUDE FERTILIZER,MINERAL	1	No Quantity			0		0		5023			0
S3	2016	2016	2016	2	0	2	Export	450	Madagascar	MDG	480	Mauritius	MUS								27	CRUDE FERTILIZER,MINERAL	1	No Quantity			0		0		66045			0
S3	2016	2016	2016	2	0	2	Export	450	Madagascar	MDG	490	Other Asia, nes									27	CRUDE FERTILIZER,MINERAL	1	No Quantity			0		0		1257			0
S3	2016	2016	2016	2	0	2	Export	450	Madagascar	MDG	528	Netherlands	NLD								27	CRUDE FERTILIZER,MINERAL	1	No Quantity			0		0		296950			0
S3	2016	2016	2016	2	0	2	Export	450	Madagascar	MDG	586	Pakistan	PAK								27	CRUDE FERTILIZER,MINERAL	1	No Quantity			0		0		150			0
S3	2016	2016	2016	2	0	2	Export	450	Madagascar	MDG	643	Russian Federation	RUS								27	CRUDE FERTILIZER,MINERAL	1	No Quantity			0		0		99682			0
S3	2016	2016	2016	2	0	2	Export	450	Madagascar	MDG	690	Seychelles	SYC								27	CRUDE FERTILIZER,MINERAL	1	No Quantity			0		0		1587202			0
S3	2016	2016	2016	2	0	2	Export	450	Madagascar	MDG	699	India	IND								27	CRUDE FERTILIZER,MINERAL	1	No Quantity			0		0		3062176			4
S3	2016	2016	2016	2	0	2	Export	450	Madagascar	MDG	705	Slovenia	SVN								27	CRUDE FERTILIZER,MINERAL	1	No Quantity			0		0		81553			0
S3	2016	2016	2016	2	0	2	Export	450	Madagascar	MDG	710	South Africa	ZAF								27	CRUDE FERTILIZER,MINERAL	1	No Quantity			0		0		12984			0
S3	2016	2016	2016	2	0	2	Export	450	Madagascar	MDG	757	Switzerland	CHE								27	CRUDE FERTILIZER,MINERAL	1	No Quantity			0		0		22			0
S3	2016	2016	2016	2	0	2	Export	450	Madagascar	MDG	764	Thailand	THA								27	CRUDE FERTILIZER,MINERAL	1	No Quantity			0		0		493100			0
S3	2016	2016	2016	2	0	2	Export	450	Madagascar	MDG	826	United Kingdom	GBR								27	CRUDE FERTILIZER,MINERAL	1	No Quantity			0		0		68			0
S3	2016	2016	2016	2	0	2	Export	450	Madagascar	MDG	842	USA	USA								27	CRUDE FERTILIZER,MINERAL	1	No Quantity			0		0		2433288			0
S3	2016	2016	2016	2	0	2	Export	446	China, Macao SAR	MAC	0	World	WLD								28	METALLIFEROUS ORE,SCRAP	1	No Quantity							8007278			0
S3	2016	2016	2016	2	0	2	Export	446	China, Macao SAR	MAC	156	China	CHN								28	METALLIFEROUS ORE,SCRAP	1	No Quantity							49646			0
S3	2016	2016	2016	2	0	2	Export	446	China, Macao SAR	MAC	344	China, Hong Kong SAR	HKG								28	METALLIFEROUS ORE,SCRAP	1	No Quantity							7139639			0
S3	2016	2016	2016	2	0	2	Export	446	China, Macao SAR	MAC	490	Other Asia, nes									28	METALLIFEROUS ORE,SCRAP	1	No Quantity							190694			0
S3	2016	2016	2016	2	0	2	Export	446	China, Macao SAR	MAC	704	Viet Nam	VNM								28	METALLIFEROUS ORE,SCRAP	1	No Quantity							627300			0
S3	2016	2016	2016	2	0	2	Export	450	Madagascar	MDG	0	World	WLD								28	METALLIFEROUS ORE,SCRAP	1	No Quantity			0		0		65008666			0
S3	2016	2016	2016	2	0	2	Export	450	Madagascar	MDG	36	Australia	AUS								28	METALLIFEROUS ORE,SCRAP	1	No Quantity			0		0		385			0
S3	2016	2016	2016	2	0	2	Export	450	Madagascar	MDG	124	Canada	CAN								28	METALLIFEROUS ORE,SCRAP	1	No Quantity			0		0		19871839			0
S3	2016	2016	2016	2	0	2	Export	450	Madagascar	MDG	156	China	CHN								28	METALLIFEROUS ORE,SCRAP	1	No Quantity			0		0		16581900			0
S3	2016	2016	2016	2	0	2	Export	450	Madagascar	MDG	381	Italy	ITA								28	METALLIFEROUS ORE,SCRAP	1	No Quantity			0		0		1568397			0
S3	2016	2016	2016	2	0	2	Export	450	Madagascar	MDG	512	Oman	OMN								28	METALLIFEROUS ORE,SCRAP	1	No Quantity			0		0		103850			0
S3	2016	2016	2016	2	0	2	Export	450	Madagascar	MDG	586	Pakistan	PAK								28	METALLIFEROUS ORE,SCRAP	1	No Quantity			0		0		22926			0
S3	2016	2016	2016	2	0	2	Export	450	Madagascar	MDG	699	India	IND								28	METALLIFEROUS ORE,SCRAP	1	No Quantity			0		0		735537			0
S3	2016	2016	2016	2	0	2	Export	450	Madagascar	MDG	710	South Africa	ZAF								28	METALLIFEROUS ORE,SCRAP	1	No Quantity			0		0		3			0
S3	2016	2016	2016	2	0	2	Export	450	Madagascar	MDG	724	Spain	ESP								28	METALLIFEROUS ORE,SCRAP	1	No Quantity			0		0		640823			0
S3	2016	2016	2016	2	0	2	Export	450	Madagascar	MDG	757	Switzerland	CHE								28	METALLIFEROUS ORE,SCRAP	1	No Quantity			0		0		3442095			0
S3	2016	2016	2016	2	0	2	Export	450	Madagascar	MDG	784	United Arab Emirates	ARE								28	METALLIFEROUS ORE,SCRAP	1	No Quantity			0		0		3227			0
S3	2016	2016	2016	2	0	2	Export	450	Madagascar	MDG	842	USA	USA								28	METALLIFEROUS ORE,SCRAP	1	No Quantity			0		0		22037679			0
S3	2016	2016	2016	2	0	2	Export	446	China, Macao SAR	MAC	0	World	WLD								29	CRUDE ANIMAL,VEG.MATERL.	1	No Quantity							298			0
S3	2016	2016	2016	2	0	2	Export	446	China, Macao SAR	MAC	156	China	CHN								29	CRUDE ANIMAL,VEG.MATERL.	1	No Quantity							298			0
S3	2016	2016	2016	2	0	2	Export	450	Madagascar	MDG	0	World	WLD								29	CRUDE ANIMAL,VEG.MATERL.	1	No Quantity			0		0		29859393			0
S3	2016	2016	2016	2	0	2	Export	450	Madagascar	MDG	12	Algeria	DZA								29	CRUDE ANIMAL,VEG.MATERL.	1	No Quantity			0		0		27731			0
S3	2016	2016	2016	2	0	2	Export	450	Madagascar	MDG	36	Australia	AUS								29	CRUDE ANIMAL,VEG.MATERL.	1	No Quantity			0		0		14532			0
S3	2016	2016	2016	2	0	2	Export	450	Madagascar	MDG	56	Belgium	BEL								29	CRUDE ANIMAL,VEG.MATERL.	1	No Quantity			0		0		83991			0
S3	2016	2016	2016	2	0	2	Export	450	Madagascar	MDG	76	Brazil	BRA								29	CRUDE ANIMAL,VEG.MATERL.	1	No Quantity			0		0		8366			0
S3	2016	2016	2016	2	0	2	Export	450	Madagascar	MDG	124	Canada	CAN								29	CRUDE ANIMAL,VEG.MATERL.	1	No Quantity			0		0		16042			0
S3	2016	2016	2016	2	0	2	Export	450	Madagascar	MDG	144	Sri Lanka	LKA								29	CRUDE ANIMAL,VEG.MATERL.	1	No Quantity			0		0		96972			0
S3	2016	2016	2016	2	0	2	Export	450	Madagascar	MDG	152	Chile	CHL								29	CRUDE ANIMAL,VEG.MATERL.	1	No Quantity			0		0		167			0
S3	2016	2016	2016	2	0	2	Export	450	Madagascar	MDG	156	China	CHN								29	CRUDE ANIMAL,VEG.MATERL.	1	No Quantity			0		0		2838331			0
S3	2016	2016	2016	2	0	2	Export	450	Madagascar	MDG	174	Comoros	COM								29	CRUDE ANIMAL,VEG.MATERL.	1	No Quantity			0		0		1026			0
S3	2016	2016	2016	2	0	2	Export	450	Madagascar	MDG	191	Croatia	HRV								29	CRUDE ANIMAL,VEG.MATERL.	1	No Quantity			0		0		9259			0
S3	2016	2016	2016	2	0	2	Export	450	Madagascar	MDG	251	France	FRA								29	CRUDE ANIMAL,VEG.MATERL.	1	No Quantity			0		0		4265957			0
S3	2016	2016	2016	2	0	2	Export	450	Madagascar	MDG	276	Germany	DEU								29	CRUDE ANIMAL,VEG.MATERL.	1	No Quantity			0		0		15406538			0
S3	2016	2016	2016	2	0	2	Export	450	Madagascar	MDG	300	Greece	GRC								29	CRUDE ANIMAL,VEG.MATERL.	1	No Quantity			0		0		13113			0
S3	2016	2016	2016	2	0	2	Export	450	Madagascar	MDG	344	China, Hong Kong SAR	HKG								29	CRUDE ANIMAL,VEG.MATERL.	1	No Quantity			0		0		101113			0
S3	2016	2016	2016	2	0	2	Export	450	Madagascar	MDG	364	Iran	IRN								29	CRUDE ANIMAL,VEG.MATERL.	1	No Quantity			0		0		11272			0
S3	2016	2016	2016	2	0	2	Export	450	Madagascar	MDG	381	Italy	ITA								29	CRUDE ANIMAL,VEG.MATERL.	1	No Quantity			0		0		430906			0
S3	2016	2016	2016	2	0	2	Export	450	Madagascar	MDG	392	Japan	JPN								29	CRUDE ANIMAL,VEG.MATERL.	1	No Quantity			0		0		197873			0
S3	2016	2016	2016	2	0	2	Export	450	Madagascar	MDG	404	Kenya	KEN								29	CRUDE ANIMAL,VEG.MATERL.	1	No Quantity			0		0		29590			0
S3	2016	2016	2016	2	0	2	Export	450	Madagascar	MDG	410	Rep. of Korea	KOR								29	CRUDE ANIMAL,VEG.MATERL.	1	No Quantity			0		0		97061			0
S3	2016	2016	2016	2	0	2	Export	450	Madagascar	MDG	458	Malaysia	MYS								29	CRUDE ANIMAL,VEG.MATERL.	1	No Quantity			0		0		10806			0
S3	2016	2016	2016	2	0	2	Export	450	Madagascar	MDG	480	Mauritius	MUS								29	CRUDE ANIMAL,VEG.MATERL.	1	No Quantity			0		0		17230			0
S3	2016	2016	2016	2	0	2	Export	450	Madagascar	MDG	504	Morocco	MAR								29	CRUDE ANIMAL,VEG.MATERL.	1	No Quantity			0		0		2006862			0
S3	2016	2016	2016	2	0	2	Export	450	Madagascar	MDG	528	Netherlands	NLD								29	CRUDE ANIMAL,VEG.MATERL.	1	No Quantity			0		0		168753			0
S3	2016	2016	2016	2	0	2	Export	450	Madagascar	MDG	586	Pakistan	PAK								29	CRUDE ANIMAL,VEG.MATERL.	1	No Quantity			0		0		12703			0
S3	2016	2016	2016	2	0	2	Export	450	Madagascar	MDG	608	Philippines	PHL								29	CRUDE ANIMAL,VEG.MATERL.	1	No Quantity			0		0		19693			0
S3	2016	2016	2016	2	0	2	Export	450	Madagascar	MDG	616	Poland	POL								29	CRUDE ANIMAL,VEG.MATERL.	1	No Quantity			0		0		29778			0
S3	2016	2016	2016	2	0	2	Export	450	Madagascar	MDG	620	Portugal	PRT								29	CRUDE ANIMAL,VEG.MATERL.	1	No Quantity			0		0		106225			0
S3	2016	2016	2016	2	0	2	Export	450	Madagascar	MDG	699	India	IND								29	CRUDE ANIMAL,VEG.MATERL.	1	No Quantity			0		0		1439970			0
S3	2016	2016	2016	2	0	2	Export	450	Madagascar	MDG	702	Singapore	SGP								29	CRUDE ANIMAL,VEG.MATERL.	1	No Quantity			0		0		3457			0
S3	2016	2016	2016	2	0	2	Export	450	Madagascar	MDG	704	Viet Nam	VNM								29	CRUDE ANIMAL,VEG.MATERL.	1	No Quantity			0		0		96738			0
S3	2016	2016	2016	2	0	2	Export	450	Madagascar	MDG	705	Slovenia	SVN								29	CRUDE ANIMAL,VEG.MATERL.	1	No Quantity			0		0		12902			0
S3	2016	2016	2016	2	0	2	Export	450	Madagascar	MDG	710	South Africa	ZAF								29	CRUDE ANIMAL,VEG.MATERL.	1	No Quantity			0		0		64371			0
S3	2016	2016	2016	2	0	2	Export	450	Madagascar	MDG	724	Spain	ESP								29	CRUDE ANIMAL,VEG.MATERL.	1	No Quantity			0		0		62779			0
S3	2016	2016	2016	2	0	2	Export	450	Madagascar	MDG	757	Switzerland	CHE								29	CRUDE ANIMAL,VEG.MATERL.	1	No Quantity			0		0		869			0
S3	2016	2016	2016	2	0	2	Export	450	Madagascar	MDG	764	Thailand	THA								29	CRUDE ANIMAL,VEG.MATERL.	1	No Quantity			0		0		6623			0
S3	2016	2016	2016	2	0	2	Export	450	Madagascar	MDG	784	United Arab Emirates	ARE								29	CRUDE ANIMAL,VEG.MATERL.	1	No Quantity			0		0		12363			0
S3	2016	2016	2016	2	0	2	Export	450	Madagascar	MDG	792	Turkey	TUR								29	CRUDE ANIMAL,VEG.MATERL.	1	No Quantity			0		0		83371			0
S3	2016	2016	2016	2	0	2	Export	450	Madagascar	MDG	826	United Kingdom	GBR								29	CRUDE ANIMAL,VEG.MATERL.	1	No Quantity			0		0		16181			0
S3	2016	2016	2016	2	0	2	Export	450	Madagascar	MDG	842	USA	USA								29	CRUDE ANIMAL,VEG.MATERL.	1	No Quantity			0		0		1784978			0
S3	2016	2016	2016	2	0	2	Export	450	Madagascar	MDG	854	Burkina Faso	BFA								29	CRUDE ANIMAL,VEG.MATERL.	1	No Quantity			0		0		119			0
S3	2016	2016	2016	2	0	2	Export	450	Madagascar	MDG	899	Areas, nes									29	CRUDE ANIMAL,VEG.MATERL.	1	No Quantity			0		0		252762			0
S3	2016	2016	2016	2	0	2	Export	450	Madagascar	MDG	0	World	WLD								33	PETROLEUM,PETROL.PRODUCT	1	No Quantity			0		0		57204712			0
S3	2016	2016	2016	2	0	2	Export	450	Madagascar	MDG	72	Botswana	BWA								33	PETROLEUM,PETROL.PRODUCT	1	No Quantity			0		0		695			0
S3	2016	2016	2016	2	0	2	Export	450	Madagascar	MDG	120	Cameroon	CMR								33	PETROLEUM,PETROL.PRODUCT	1	No Quantity			0		0		7192			0
S3	2016	2016	2016	2	0	2	Export	450	Madagascar	MDG	124	Canada	CAN								33	PETROLEUM,PETROL.PRODUCT	1	No Quantity			0		0		30484			0
S3	2016	2016	2016	2	0	2	Export	450	Madagascar	MDG	156	China	CHN								33	PETROLEUM,PETROL.PRODUCT	1	No Quantity			0		0		17145			0
S3	2016	2016	2016	2	0	2	Export	450	Madagascar	MDG	174	Comoros	COM								33	PETROLEUM,PETROL.PRODUCT	1	No Quantity			0		0		1145400			0
S3	2016	2016	2016	2	0	2	Export	450	Madagascar	MDG	178	Congo	COG								33	PETROLEUM,PETROL.PRODUCT	1	No Quantity			0		0		15729			0
S3	2016	2016	2016	2	0	2	Export	450	Madagascar	MDG	184	Cook Isds	COK								33	PETROLEUM,PETROL.PRODUCT	1	No Quantity			0		0		6550			0
S3	2016	2016	2016	2	0	2	Export	450	Madagascar	MDG	231	Ethiopia	ETH								33	PETROLEUM,PETROL.PRODUCT	1	No Quantity			0		0		684			0
S3	2016	2016	2016	2	0	2	Export	450	Madagascar	MDG	251	France	FRA								33	PETROLEUM,PETROL.PRODUCT	1	No Quantity			0		0		21864235			0
S3	2016	2016	2016	2	0	2	Export	450	Madagascar	MDG	260	Fr. South Antarctic Terr.	ATF								33	PETROLEUM,PETROL.PRODUCT	1	No Quantity			0		0		785			0
S3	2016	2016	2016	2	0	2	Export	450	Madagascar	MDG	276	Germany	DEU								33	PETROLEUM,PETROL.PRODUCT	1	No Quantity			0		0		50			0
S3	2016	2016	2016	2	0	2	Export	450	Madagascar	MDG	352	Iceland	ISL								33	PETROLEUM,PETROL.PRODUCT	1	No Quantity			0		0		13789			0
S3	2016	2016	2016	2	0	2	Export	450	Madagascar	MDG	381	Italy	ITA								33	PETROLEUM,PETROL.PRODUCT	1	No Quantity			0		0		1247399			0
S3	2016	2016	2016	2	0	2	Export	450	Madagascar	MDG	392	Japan	JPN								33	PETROLEUM,PETROL.PRODUCT	1	No Quantity			0		0		153			0
S3	2016	2016	2016	2	0	2	Export	450	Madagascar	MDG	404	Kenya	KEN								33	PETROLEUM,PETROL.PRODUCT	1	No Quantity			0		0		1586329			0
S3	2016	2016	2016	2	0	2	Export	450	Madagascar	MDG	480	Mauritius	MUS								33	PETROLEUM,PETROL.PRODUCT	1	No Quantity			0		0		558135			0
S3	2016	2016	2016	2	0	2	Export	450	Madagascar	MDG	508	Mozambique	MOZ								33	PETROLEUM,PETROL.PRODUCT	1	No Quantity			0		0		7645156			0
S3	2016	2016	2016	2	0	2	Export	450	Madagascar	MDG	566	Nigeria	NGA								33	PETROLEUM,PETROL.PRODUCT	1	No Quantity			0		0		29			0
S3	2016	2016	2016	2	0	2	Export	450	Madagascar	MDG	568	Other Europe, nes									33	PETROLEUM,PETROL.PRODUCT	1	No Quantity			0		0		22119			0
S3	2016	2016	2016	2	0	2	Export	450	Madagascar	MDG	620	Portugal	PRT								33	PETROLEUM,PETROL.PRODUCT	1	No Quantity			0		0		15296			0
S3	2016	2016	2016	2	0	2	Export	450	Madagascar	MDG	646	Rwanda	RWA								33	PETROLEUM,PETROL.PRODUCT	1	No Quantity			0		0		1091			0
S3	2016	2016	2016	2	0	2	Export	450	Madagascar	MDG	659	Saint Kitts and Nevis	KNA								33	PETROLEUM,PETROL.PRODUCT	1	No Quantity			0		0		21285			0
S3	2016	2016	2016	2	0	2	Export	450	Madagascar	MDG	690	Seychelles	SYC								33	PETROLEUM,PETROL.PRODUCT	1	No Quantity			0		0		943266			0
S3	2016	2016	2016	2	0	2	Export	450	Madagascar	MDG	699	India	IND								33	PETROLEUM,PETROL.PRODUCT	1	No Quantity			0		0		1856			0
S3	2016	2016	2016	2	0	2	Export	450	Madagascar	MDG	702	Singapore	SGP								33	PETROLEUM,PETROL.PRODUCT	1	No Quantity			0		0		13870			0
S3	2016	2016	2016	2	0	2	Export	450	Madagascar	MDG	710	South Africa	ZAF								33	PETROLEUM,PETROL.PRODUCT	1	No Quantity			0		0		10070667			0
S3	2016	2016	2016	2	0	2	Export	450	Madagascar	MDG	724	Spain	ESP								33	PETROLEUM,PETROL.PRODUCT	1	No Quantity			0		0		1202621			0
S3	2016	2016	2016	2	0	2	Export	450	Madagascar	MDG	729	Sudan	SDN								33	PETROLEUM,PETROL.PRODUCT	1	No Quantity			0		0		4889			0
S3	2016	2016	2016	2	0	2	Export	450	Madagascar	MDG	757	Switzerland	CHE								33	PETROLEUM,PETROL.PRODUCT	1	No Quantity			0		0		4922			0
S3	2016	2016	2016	2	0	2	Export	450	Madagascar	MDG	764	Thailand	THA								33	PETROLEUM,PETROL.PRODUCT	1	No Quantity			0		0		232350			0
S3	2016	2016	2016	2	0	2	Export	450	Madagascar	MDG	784	United Arab Emirates	ARE								33	PETROLEUM,PETROL.PRODUCT	1	No Quantity			0		0		8			0
S3	2016	2016	2016	2	0	2	Export	450	Madagascar	MDG	792	Turkey	TUR								33	PETROLEUM,PETROL.PRODUCT	1	No Quantity			0		0		9699			0
S3	2016	2016	2016	2	0	2	Export	450	Madagascar	MDG	818	Egypt	EGY								33	PETROLEUM,PETROL.PRODUCT	1	No Quantity			0		0		136509			0
S3	2016	2016	2016	2	0	2	Export	450	Madagascar	MDG	834	United Rep. of Tanzania	TZA								33	PETROLEUM,PETROL.PRODUCT	1	No Quantity			0		0		46326			0
S3	2016	2016	2016	2	0	2	Export	450	Madagascar	MDG	894	Zambia	ZMB								33	PETROLEUM,PETROL.PRODUCT	1	No Quantity			0		0		11750			0
S3	2016	2016	2016	2	0	2	Export	450	Madagascar	MDG	899	Areas, nes									33	PETROLEUM,PETROL.PRODUCT	1	No Quantity			0		0		10326231			0
S3	2016	2016	2016	2	0	2	Export	450	Madagascar	MDG	0	World	WLD								34	GAS,NATURAL,MANUFACTURED	1	No Quantity			0		0		520266			0
S3	2016	2016	2016	2	0	2	Export	450	Madagascar	MDG	174	Comoros	COM								34	GAS,NATURAL,MANUFACTURED	1	No Quantity			0		0		520196			0
S3	2016	2016	2016	2	0	2	Export	450	Madagascar	MDG	251	France	FRA								34	GAS,NATURAL,MANUFACTURED	1	No Quantity			0		0		70			0
S3	2016	2016	2016	2	0	2	Export	450	Madagascar	MDG	0	World	WLD								42	FIXED VEG. FATS AND OILS	1	No Quantity			0		0		1015551			0
S3	2016	2016	2016	2	0	2	Export	450	Madagascar	MDG	56	Belgium	BEL								42	FIXED VEG. FATS AND OILS	1	No Quantity			0		0		5026			0
S3	2016	2016	2016	2	0	2	Export	450	Madagascar	MDG	124	Canada	CAN								42	FIXED VEG. FATS AND OILS	1	No Quantity			0		0		27675			0
S3	2016	2016	2016	2	0	2	Export	450	Madagascar	MDG	174	Comoros	COM								42	FIXED VEG. FATS AND OILS	1	No Quantity			0		0		397			0
S3	2016	2016	2016	2	0	2	Export	450	Madagascar	MDG	251	France	FRA								42	FIXED VEG. FATS AND OILS	1	No Quantity			0		0		150218			0
S3	2016	2016	2016	2	0	2	Export	450	Madagascar	MDG	276	Germany	DEU								42	FIXED VEG. FATS AND OILS	1	No Quantity			0		0		5718			0
S3	2016	2016	2016	2	0	2	Export	450	Madagascar	MDG	381	Italy	ITA								42	FIXED VEG. FATS AND OILS	1	No Quantity			0		0		5604			0
S3	2016	2016	2016	2	0	2	Export	450	Madagascar	MDG	410	Rep. of Korea	KOR								42	FIXED VEG. FATS AND OILS	1	No Quantity			0		0		2326			0
S3	2016	2016	2016	2	0	2	Export	450	Madagascar	MDG	480	Mauritius	MUS								42	FIXED VEG. FATS AND OILS	1	No Quantity			0		0		71007			0
S3	2016	2016	2016	2	0	2	Export	450	Madagascar	MDG	490	Other Asia, nes									42	FIXED VEG. FATS AND OILS	1	No Quantity			0		0		2616			0
S3	2016	2016	2016	2	0	2	Export	450	Madagascar	MDG	554	New Zealand	NZL								42	FIXED VEG. FATS AND OILS	1	No Quantity			0		0		200			0
S3	2016	2016	2016	2	0	2	Export	450	Madagascar	MDG	757	Switzerland	CHE								42	FIXED VEG. FATS AND OILS	1	No Quantity			0		0		722258			0
S3	2016	2016	2016	2	0	2	Export	450	Madagascar	MDG	826	United Kingdom	GBR								42	FIXED VEG. FATS AND OILS	1	No Quantity			0		0		4			0
S3	2016	2016	2016	2	0	2	Export	450	Madagascar	MDG	842	USA	USA								42	FIXED VEG. FATS AND OILS	1	No Quantity			0		0		22355			0
S3	2016	2016	2016	2	0	2	Export	450	Madagascar	MDG	854	Burkina Faso	BFA								42	FIXED VEG. FATS AND OILS	1	No Quantity			0		0		141			0
S3	2016	2016	2016	2	0	2	Export	450	Madagascar	MDG	0	World	WLD								43	ANIMAL,VEG.FATS,OILS,NES	1	No Quantity			0		0		159012			0
S3	2016	2016	2016	2	0	2	Export	450	Madagascar	MDG	251	France	FRA								43	ANIMAL,VEG.FATS,OILS,NES	1	No Quantity			0		0		3050			0
S3	2016	2016	2016	2	0	2	Export	450	Madagascar	MDG	276	Germany	DEU								43	ANIMAL,VEG.FATS,OILS,NES	1	No Quantity			0		0		155961			0
S3	2016	2016	2016	2	0	2	Export	450	Madagascar	MDG	0	World	WLD								51	ORGANIC CHEMICALS	1	No Quantity			0		0		6151483			0
S3	2016	2016	2016	2	0	2	Export	450	Madagascar	MDG	156	China	CHN								51	ORGANIC CHEMICALS	1	No Quantity			0		0		5830266			0
S3	2016	2016	2016	2	0	2	Export	450	Madagascar	MDG	174	Comoros	COM								51	ORGANIC CHEMICALS	1	No Quantity			0		0		5085			0
S3	2016	2016	2016	2	0	2	Export	450	Madagascar	MDG	204	Benin	BEN								51	ORGANIC CHEMICALS	1	No Quantity			0		0		204313			0
S3	2016	2016	2016	2	0	2	Export	450	Madagascar	MDG	251	France	FRA								51	ORGANIC CHEMICALS	1	No Quantity			0		0		4302			0
S3	2016	2016	2016	2	0	2	Export	450	Madagascar	MDG	699	India	IND								51	ORGANIC CHEMICALS	1	No Quantity			0		0		34			0
S3	2016	2016	2016	2	0	2	Export	450	Madagascar	MDG	710	South Africa	ZAF								51	ORGANIC CHEMICALS	1	No Quantity			0		0		9215			0
S3	2016	2016	2016	2	0	2	Export	450	Madagascar	MDG	899	Areas, nes									51	ORGANIC CHEMICALS	1	No Quantity			0		0		98265			0
S3	2016	2016	2016	2	0	2	Export	450	Madagascar	MDG	0	World	WLD								52	INORGANIC CHEMICALS	1	No Quantity			0		0		740362			4
S3	2016	2016	2016	2	0	2	Export	450	Madagascar	MDG	56	Belgium	BEL								52	INORGANIC CHEMICALS	1	No Quantity			0		0		5			0
S3	2016	2016	2016	2	0	2	Export	450	Madagascar	MDG	124	Canada	CAN								52	INORGANIC CHEMICALS	1	No Quantity			0		0		8			0
S3	2016	2016	2016	2	0	2	Export	450	Madagascar	MDG	156	China	CHN								52	INORGANIC CHEMICALS	1	No Quantity			0		0		14038			0
S3	2016	2016	2016	2	0	2	Export	450	Madagascar	MDG	174	Comoros	COM								52	INORGANIC CHEMICALS	1	No Quantity			0		0		6880			0
S3	2016	2016	2016	2	0	2	Export	450	Madagascar	MDG	251	France	FRA								52	INORGANIC CHEMICALS	1	No Quantity			0		0		64844			4
S3	2016	2016	2016	2	0	2	Export	450	Madagascar	MDG	392	Japan	JPN								52	INORGANIC CHEMICALS	1	No Quantity			0		0		536967			0
S3	2016	2016	2016	2	0	2	Export	450	Madagascar	MDG	480	Mauritius	MUS								52	INORGANIC CHEMICALS	1	No Quantity			0		0		600			0
S3	2016	2016	2016	2	0	2	Export	450	Madagascar	MDG	710	South Africa	ZAF								52	INORGANIC CHEMICALS	1	No Quantity			0		0		25612			0
S3	2016	2016	2016	2	0	2	Export	450	Madagascar	MDG	894	Zambia	ZMB								52	INORGANIC CHEMICALS	1	No Quantity			0		0		4			0
S3	2016	2016	2016	2	0	2	Export	450	Madagascar	MDG	899	Areas, nes									52	INORGANIC CHEMICALS	1	No Quantity			0		0		91399			0
S3	2016	2016	2016	2	0	2	Export	450	Madagascar	MDG	0	World	WLD								53	DYES,COLOURING MATERIALS	1	No Quantity			0		0		698178			0
S3	2016	2016	2016	2	0	2	Export	450	Madagascar	MDG	56	Belgium	BEL								53	DYES,COLOURING MATERIALS	1	No Quantity			0		0		25104			0
S3	2016	2016	2016	2	0	2	Export	450	Madagascar	MDG	174	Comoros	COM								53	DYES,COLOURING MATERIALS	1	No Quantity			0		0		41753			0
S3	2016	2016	2016	2	0	2	Export	450	Madagascar	MDG	251	France	FRA								53	DYES,COLOURING MATERIALS	1	No Quantity			0		0		91021			0
S3	2016	2016	2016	2	0	2	Export	450	Madagascar	MDG	381	Italy	ITA								53	DYES,COLOURING MATERIALS	1	No Quantity			0		0		33			0
S3	2016	2016	2016	2	0	2	Export	450	Madagascar	MDG	404	Kenya	KEN								53	DYES,COLOURING MATERIALS	1	No Quantity			0		0		28787			0
S3	2016	2016	2016	2	0	2	Export	450	Madagascar	MDG	480	Mauritius	MUS								53	DYES,COLOURING MATERIALS	1	No Quantity			0		0		3164			0
S3	2016	2016	2016	2	0	2	Export	450	Madagascar	MDG	690	Seychelles	SYC								53	DYES,COLOURING MATERIALS	1	No Quantity			0		0		2335			0
S3	2016	2016	2016	2	0	2	Export	450	Madagascar	MDG	899	Areas, nes									53	DYES,COLOURING MATERIALS	1	No Quantity			0		0		505977			0
S3	2016	2016	2016	2	0	2	Export	450	Madagascar	MDG	0	World	WLD								54	MEDICINAL,PHARM.PRODUCTS	1	No Quantity			0		0		192554			0
S3	2016	2016	2016	2	0	2	Export	450	Madagascar	MDG	36	Australia	AUS								54	MEDICINAL,PHARM.PRODUCTS	1	No Quantity			0		0		159			0
S3	2016	2016	2016	2	0	2	Export	450	Madagascar	MDG	40	Austria	AUT								54	MEDICINAL,PHARM.PRODUCTS	1	No Quantity			0		0		2306			0
S3	2016	2016	2016	2	0	2	Export	450	Madagascar	MDG	56	Belgium	BEL								54	MEDICINAL,PHARM.PRODUCTS	1	No Quantity			0		0		642			0
S3	2016	2016	2016	2	0	2	Export	450	Madagascar	MDG	174	Comoros	COM								54	MEDICINAL,PHARM.PRODUCTS	1	No Quantity			0		0		132674			0
S3	2016	2016	2016	2	0	2	Export	450	Madagascar	MDG	246	Finland	FIN								54	MEDICINAL,PHARM.PRODUCTS	1	No Quantity			0		0		11			0
S3	2016	2016	2016	2	0	2	Export	450	Madagascar	MDG	251	France	FRA								54	MEDICINAL,PHARM.PRODUCTS	1	No Quantity			0		0		1792			0
S3	2016	2016	2016	2	0	2	Export	450	Madagascar	MDG	381	Italy	ITA								54	MEDICINAL,PHARM.PRODUCTS	1	No Quantity			0		0		10942			0
S3	2016	2016	2016	2	0	2	Export	450	Madagascar	MDG	528	Netherlands	NLD								54	MEDICINAL,PHARM.PRODUCTS	1	No Quantity			0		0		4320			0
S3	2016	2016	2016	2	0	2	Export	450	Madagascar	MDG	579	Norway	NOR								54	MEDICINAL,PHARM.PRODUCTS	1	No Quantity			0		0		886			0
S3	2016	2016	2016	2	0	2	Export	450	Madagascar	MDG	702	Singapore	SGP								54	MEDICINAL,PHARM.PRODUCTS	1	No Quantity			0		0		6167			0
S3	2016	2016	2016	2	0	2	Export	450	Madagascar	MDG	710	South Africa	ZAF								54	MEDICINAL,PHARM.PRODUCTS	1	No Quantity			0		0		74			0
S3	2016	2016	2016	2	0	2	Export	450	Madagascar	MDG	842	USA	USA								54	MEDICINAL,PHARM.PRODUCTS	1	No Quantity			0		0		46			0
S3	2016	2016	2016	2	0	2	Export	450	Madagascar	MDG	860	Uzbekistan	UZB								54	MEDICINAL,PHARM.PRODUCTS	1	No Quantity			0		0		32530			0
S3	2016	2016	2016	2	0	2	Export	446	China, Macao SAR	MAC	0	World	WLD								55	ESSENTL.OILS,PERFUME,ETC	1	No Quantity							7456627			0
S3	2016	2016	2016	2	0	2	Export	446	China, Macao SAR	MAC	156	China	CHN								55	ESSENTL.OILS,PERFUME,ETC	1	No Quantity							807997			0
S3	2016	2016	2016	2	0	2	Export	446	China, Macao SAR	MAC	344	China, Hong Kong SAR	HKG								55	ESSENTL.OILS,PERFUME,ETC	1	No Quantity							6641926			0
S3	2016	2016	2016	2	0	2	Export	446	China, Macao SAR	MAC	490	Other Asia, nes									55	ESSENTL.OILS,PERFUME,ETC	1	No Quantity							6704			0
S3	2016	2016	2016	2	0	2	Export	450	Madagascar	MDG	0	World	WLD								55	ESSENTL.OILS,PERFUME,ETC	1	No Quantity			0				34698385			4
S3	2016	2016	2016	2	0	2	Export	450	Madagascar	MDG	36	Australia	AUS								55	ESSENTL.OILS,PERFUME,ETC	1	No Quantity			0		0		19321			0
S3	2016	2016	2016	2	0	2	Export	450	Madagascar	MDG	40	Austria	AUT								55	ESSENTL.OILS,PERFUME,ETC	1	No Quantity			0		0		6769			0
S3	2016	2016	2016	2	0	2	Export	450	Madagascar	MDG	56	Belgium	BEL								55	ESSENTL.OILS,PERFUME,ETC	1	No Quantity			0		0		1917747			0
S3	2016	2016	2016	2	0	2	Export	450	Madagascar	MDG	124	Canada	CAN								55	ESSENTL.OILS,PERFUME,ETC	1	No Quantity			0		0		217358			0
S3	2016	2016	2016	2	0	2	Export	450	Madagascar	MDG	156	China	CHN								55	ESSENTL.OILS,PERFUME,ETC	1	No Quantity			0		0		1576500			0
S3	2016	2016	2016	2	0	2	Export	450	Madagascar	MDG	174	Comoros	COM								55	ESSENTL.OILS,PERFUME,ETC	1	No Quantity			0		0		1259			0
S3	2016	2016	2016	2	0	2	Export	450	Madagascar	MDG	251	France	FRA								55	ESSENTL.OILS,PERFUME,ETC	1	No Quantity			0		0		9841674			0
S3	2016	2016	2016	2	0	2	Export	450	Madagascar	MDG	276	Germany	DEU								55	ESSENTL.OILS,PERFUME,ETC	1	No Quantity			0		0		1163300			0
S3	2016	2016	2016	2	0	2	Export	450	Madagascar	MDG	344	China, Hong Kong SAR	HKG								55	ESSENTL.OILS,PERFUME,ETC	1	No Quantity			0		0		2095			0
S3	2016	2016	2016	2	0	2	Export	450	Madagascar	MDG	360	Indonesia	IDN								55	ESSENTL.OILS,PERFUME,ETC	1	No Quantity			0		0		5214915			0
S3	2016	2016	2016	2	0	2	Export	450	Madagascar	MDG	381	Italy	ITA								55	ESSENTL.OILS,PERFUME,ETC	1	No Quantity			0		0		191875			0
S3	2016	2016	2016	2	0	2	Export	450	Madagascar	MDG	392	Japan	JPN								55	ESSENTL.OILS,PERFUME,ETC	1	No Quantity			0		0		5549			0
S3	2016	2016	2016	2	0	2	Export	450	Madagascar	MDG	404	Kenya	KEN								55	ESSENTL.OILS,PERFUME,ETC	1	No Quantity			0		0		1060644			0
S3	2016	2016	2016	2	0	2	Export	450	Madagascar	MDG	442	Luxembourg	LUX								55	ESSENTL.OILS,PERFUME,ETC	1	No Quantity			0		0		1244			0
S3	2016	2016	2016	2	0	2	Export	450	Madagascar	MDG	480	Mauritius	MUS								55	ESSENTL.OILS,PERFUME,ETC	1	No Quantity			0		0		29019			0
S3	2016	2016	2016	2	0	2	Export	450	Madagascar	MDG	490	Other Asia, nes									55	ESSENTL.OILS,PERFUME,ETC	1	No Quantity			0		0		5371			0
S3	2016	2016	2016	2	0	2	Export	450	Madagascar	MDG	528	Netherlands	NLD								55	ESSENTL.OILS,PERFUME,ETC	1	No Quantity			0				0			4
S3	2016	2016	2016	2	0	2	Export	450	Madagascar	MDG	540	New Caledonia	NCL								55	ESSENTL.OILS,PERFUME,ETC	1	No Quantity			0		0		14329			0
S3	2016	2016	2016	2	0	2	Export	450	Madagascar	MDG	554	New Zealand	NZL								55	ESSENTL.OILS,PERFUME,ETC	1	No Quantity			0		0		100			0
S3	2016	2016	2016	2	0	2	Export	450	Madagascar	MDG	586	Pakistan	PAK								55	ESSENTL.OILS,PERFUME,ETC	1	No Quantity			0		0		60347			0
S3	2016	2016	2016	2	0	2	Export	450	Madagascar	MDG	643	Russian Federation	RUS								55	ESSENTL.OILS,PERFUME,ETC	1	No Quantity			0		0		172			0
S3	2016	2016	2016	2	0	2	Export	450	Madagascar	MDG	699	India	IND								55	ESSENTL.OILS,PERFUME,ETC	1	No Quantity			0		0		5802361			0
S3	2016	2016	2016	2	0	2	Export	450	Madagascar	MDG	702	Singapore	SGP								55	ESSENTL.OILS,PERFUME,ETC	1	No Quantity			0		0		690800			0
S3	2016	2016	2016	2	0	2	Export	450	Madagascar	MDG	710	South Africa	ZAF								55	ESSENTL.OILS,PERFUME,ETC	1	No Quantity			0		0		178046			0
S3	2016	2016	2016	2	0	2	Export	450	Madagascar	MDG	724	Spain	ESP								55	ESSENTL.OILS,PERFUME,ETC	1	No Quantity			0		0		2203925			0
S3	2016	2016	2016	2	0	2	Export	450	Madagascar	MDG	757	Switzerland	CHE								55	ESSENTL.OILS,PERFUME,ETC	1	No Quantity			0		0		2858780			0
S3	2016	2016	2016	2	0	2	Export	450	Madagascar	MDG	764	Thailand	THA								55	ESSENTL.OILS,PERFUME,ETC	1	No Quantity			0		0		16196			0
S3	2016	2016	2016	2	0	2	Export	450	Madagascar	MDG	826	United Kingdom	GBR								55	ESSENTL.OILS,PERFUME,ETC	1	No Quantity			0		0		86087			0
S3	2016	2016	2016	2	0	2	Export	450	Madagascar	MDG	842	USA	USA								55	ESSENTL.OILS,PERFUME,ETC	1	No Quantity			0		0		1484197			0
S3	2016	2016	2016	2	0	2	Export	450	Madagascar	MDG	854	Burkina Faso	BFA								55	ESSENTL.OILS,PERFUME,ETC	1	No Quantity			0		0		1720			0
S3	2016	2016	2016	2	0	2	Export	450	Madagascar	MDG	899	Areas, nes									55	ESSENTL.OILS,PERFUME,ETC	1	No Quantity			0		0		46672			0
S3	2016	2016	2016	2	0	2	Export	450	Madagascar	MDG	0	World	WLD								56	FERTILIZER,EXCEPT GRP272	1	No Quantity			0		0		15803995			0
S3	2016	2016	2016	2	0	2	Export	450	Madagascar	MDG	288	Ghana	GHA								56	FERTILIZER,EXCEPT GRP272	1	No Quantity			0		0		95913			0
S3	2016	2016	2016	2	0	2	Export	450	Madagascar	MDG	360	Indonesia	IDN								56	FERTILIZER,EXCEPT GRP272	1	No Quantity			0		0		161983			0
S3	2016	2016	2016	2	0	2	Export	450	Madagascar	MDG	404	Kenya	KEN								56	FERTILIZER,EXCEPT GRP272	1	No Quantity			0		0		1123401			0
S3	2016	2016	2016	2	0	2	Export	450	Madagascar	MDG	458	Malaysia	MYS								56	FERTILIZER,EXCEPT GRP272	1	No Quantity			0		0		4359583			0
S3	2016	2016	2016	2	0	2	Export	450	Madagascar	MDG	480	Mauritius	MUS								56	FERTILIZER,EXCEPT GRP272	1	No Quantity			0		0		42401			0
S3	2016	2016	2016	2	0	2	Export	450	Madagascar	MDG	508	Mozambique	MOZ								56	FERTILIZER,EXCEPT GRP272	1	No Quantity			0		0		844779			0
S3	2016	2016	2016	2	0	2	Export	450	Madagascar	MDG	586	Pakistan	PAK								56	FERTILIZER,EXCEPT GRP272	1	No Quantity			0		0		501762			0
S3	2016	2016	2016	2	0	2	Export	450	Madagascar	MDG	704	Viet Nam	VNM								56	FERTILIZER,EXCEPT GRP272	1	No Quantity			0		0		687814			0
S3	2016	2016	2016	2	0	2	Export	450	Madagascar	MDG	710	South Africa	ZAF								56	FERTILIZER,EXCEPT GRP272	1	No Quantity			0		0		4287088			0
S3	2016	2016	2016	2	0	2	Export	450	Madagascar	MDG	764	Thailand	THA								56	FERTILIZER,EXCEPT GRP272	1	No Quantity			0		0		1248411			0
S3	2016	2016	2016	2	0	2	Export	450	Madagascar	MDG	792	Turkey	TUR								56	FERTILIZER,EXCEPT GRP272	1	No Quantity			0		0		62861			0
S3	2016	2016	2016	2	0	2	Export	450	Madagascar	MDG	834	United Rep. of Tanzania	TZA								56	FERTILIZER,EXCEPT GRP272	1	No Quantity			0		0		2387995			0
S3	2016	2016	2016	2	0	2	Export	450	Madagascar	MDG	0	World	WLD								57	PLASTICS IN PRIMARY FORM	1	No Quantity			0		0		139513			0
S3	2016	2016	2016	2	0	2	Export	450	Madagascar	MDG	156	China	CHN								57	PLASTICS IN PRIMARY FORM	1	No Quantity			0		0		1346			0
S3	2016	2016	2016	2	0	2	Export	450	Madagascar	MDG	174	Comoros	COM								57	PLASTICS IN PRIMARY FORM	1	No Quantity			0		0		503			0
S3	2016	2016	2016	2	0	2	Export	450	Madagascar	MDG	231	Ethiopia	ETH								57	PLASTICS IN PRIMARY FORM	1	No Quantity			0		0		24603			0
S3	2016	2016	2016	2	0	2	Export	450	Madagascar	MDG	251	France	FRA								57	PLASTICS IN PRIMARY FORM	1	No Quantity			0		0		23072			0
S3	2016	2016	2016	2	0	2	Export	450	Madagascar	MDG	480	Mauritius	MUS								57	PLASTICS IN PRIMARY FORM	1	No Quantity			0		0		10958			0
S3	2016	2016	2016	2	0	2	Export	450	Madagascar	MDG	508	Mozambique	MOZ								57	PLASTICS IN PRIMARY FORM	1	No Quantity			0		0		39176			0
S3	2016	2016	2016	2	0	2	Export	450	Madagascar	MDG	646	Rwanda	RWA								57	PLASTICS IN PRIMARY FORM	1	No Quantity			0		0		2421			0
S3	2016	2016	2016	2	0	2	Export	450	Madagascar	MDG	899	Areas, nes									57	PLASTICS IN PRIMARY FORM	1	No Quantity			0		0		37431			0
S3	2016	2016	2016	2	0	2	Export	446	China, Macao SAR	MAC	0	World	WLD								58	PLASTIC,NON-PRIMARY FORM	1	No Quantity							80741			0
S3	2016	2016	2016	2	0	2	Export	446	China, Macao SAR	MAC	124	Canada	CAN								58	PLASTIC,NON-PRIMARY FORM	1	No Quantity							812			0
S3	2016	2016	2016	2	0	2	Export	446	China, Macao SAR	MAC	156	China	CHN								58	PLASTIC,NON-PRIMARY FORM	1	No Quantity							50006			0
S3	2016	2016	2016	2	0	2	Export	446	China, Macao SAR	MAC	344	China, Hong Kong SAR	HKG								58	PLASTIC,NON-PRIMARY FORM	1	No Quantity							29924			0
S3	2016	2016	2016	2	0	2	Export	450	Madagascar	MDG	0	World	WLD								58	PLASTIC,NON-PRIMARY FORM	1	No Quantity			0		0		1095312			0
S3	2016	2016	2016	2	0	2	Export	450	Madagascar	MDG	56	Belgium	BEL								58	PLASTIC,NON-PRIMARY FORM	1	No Quantity			0		0		1341			0
S3	2016	2016	2016	2	0	2	Export	450	Madagascar	MDG	156	China	CHN								58	PLASTIC,NON-PRIMARY FORM	1	No Quantity			0		0		37077			0
S3	2016	2016	2016	2	0	2	Export	450	Madagascar	MDG	174	Comoros	COM								58	PLASTIC,NON-PRIMARY FORM	1	No Quantity			0		0		57119			0
S3	2016	2016	2016	2	0	2	Export	450	Madagascar	MDG	251	France	FRA								58	PLASTIC,NON-PRIMARY FORM	1	No Quantity			0		0		61558			0
S3	2016	2016	2016	2	0	2	Export	450	Madagascar	MDG	344	China, Hong Kong SAR	HKG								58	PLASTIC,NON-PRIMARY FORM	1	No Quantity			0		0		11			0
S3	2016	2016	2016	2	0	2	Export	450	Madagascar	MDG	384	Côte d'Ivoire	CIV								58	PLASTIC,NON-PRIMARY FORM	1	No Quantity			0		0		47			0
S3	2016	2016	2016	2	0	2	Export	450	Madagascar	MDG	480	Mauritius	MUS								58	PLASTIC,NON-PRIMARY FORM	1	No Quantity			0		0		457984			0
S3	2016	2016	2016	2	0	2	Export	450	Madagascar	MDG	528	Netherlands	NLD								58	PLASTIC,NON-PRIMARY FORM	1	No Quantity			0		0		1102			0
S3	2016	2016	2016	2	0	2	Export	450	Madagascar	MDG	682	Saudi Arabia	SAU								58	PLASTIC,NON-PRIMARY FORM	1	No Quantity			0		0		18			0
S3	2016	2016	2016	2	0	2	Export	450	Madagascar	MDG	702	Singapore	SGP								58	PLASTIC,NON-PRIMARY FORM	1	No Quantity			0		0		24			0
S3	2016	2016	2016	2	0	2	Export	450	Madagascar	MDG	710	South Africa	ZAF								58	PLASTIC,NON-PRIMARY FORM	1	No Quantity			0		0		3246			0
S3	2016	2016	2016	2	0	2	Export	450	Madagascar	MDG	784	United Arab Emirates	ARE								58	PLASTIC,NON-PRIMARY FORM	1	No Quantity			0		0		1593			0
S3	2016	2016	2016	2	0	2	Export	450	Madagascar	MDG	834	United Rep. of Tanzania	TZA								58	PLASTIC,NON-PRIMARY FORM	1	No Quantity			0		0		289			0
S3	2016	2016	2016	2	0	2	Export	450	Madagascar	MDG	894	Zambia	ZMB								58	PLASTIC,NON-PRIMARY FORM	1	No Quantity			0		0		1			0
S3	2016	2016	2016	2	0	2	Export	450	Madagascar	MDG	899	Areas, nes									58	PLASTIC,NON-PRIMARY FORM	1	No Quantity			0		0		473895			0
S3	2016	2016	2016	2	0	2	Export	450	Madagascar	MDG	0	World	WLD								59	CHEMICAL MATERIALS NES	1	No Quantity			0		0		509875			0
S3	2016	2016	2016	2	0	2	Export	450	Madagascar	MDG	56	Belgium	BEL								59	CHEMICAL MATERIALS NES	1	No Quantity			0		0		0			0
S3	2016	2016	2016	2	0	2	Export	450	Madagascar	MDG	174	Comoros	COM								59	CHEMICAL MATERIALS NES	1	No Quantity			0		0		21132			0
S3	2016	2016	2016	2	0	2	Export	450	Madagascar	MDG	251	France	FRA								59	CHEMICAL MATERIALS NES	1	No Quantity			0		0		21329			0
S3	2016	2016	2016	2	0	2	Export	450	Madagascar	MDG	276	Germany	DEU								59	CHEMICAL MATERIALS NES	1	No Quantity			0		0		84			0
S3	2016	2016	2016	2	0	2	Export	450	Madagascar	MDG	480	Mauritius	MUS								59	CHEMICAL MATERIALS NES	1	No Quantity			0		0		13518			0
S3	2016	2016	2016	2	0	2	Export	450	Madagascar	MDG	710	South Africa	ZAF								59	CHEMICAL MATERIALS NES	1	No Quantity			0		0		25			0
S3	2016	2016	2016	2	0	2	Export	450	Madagascar	MDG	826	United Kingdom	GBR								59	CHEMICAL MATERIALS NES	1	No Quantity			0		0		287			0
S3	2016	2016	2016	2	0	2	Export	450	Madagascar	MDG	834	United Rep. of Tanzania	TZA								59	CHEMICAL MATERIALS NES	1	No Quantity			0		0		1819			0
S3	2016	2016	2016	2	0	2	Export	450	Madagascar	MDG	842	USA	USA								59	CHEMICAL MATERIALS NES	1	No Quantity			0		0		54029			0
S3	2016	2016	2016	2	0	2	Export	450	Madagascar	MDG	899	Areas, nes									59	CHEMICAL MATERIALS NES	1	No Quantity			0		0		397648			0
S3	2016	2016	2016	2	0	2	Export	446	China, Macao SAR	MAC	0	World	WLD								61	LEATHER, LEATHER GOODS	1	No Quantity							316831			0
S3	2016	2016	2016	2	0	2	Export	446	China, Macao SAR	MAC	156	China	CHN								61	LEATHER, LEATHER GOODS	1	No Quantity							45394			0
S3	2016	2016	2016	2	0	2	Export	446	China, Macao SAR	MAC	251	France	FRA								61	LEATHER, LEATHER GOODS	1	No Quantity							1225			0
S3	2016	2016	2016	2	0	2	Export	446	China, Macao SAR	MAC	344	China, Hong Kong SAR	HKG								61	LEATHER, LEATHER GOODS	1	No Quantity							221483			0
S3	2016	2016	2016	2	0	2	Export	446	China, Macao SAR	MAC	381	Italy	ITA								61	LEATHER, LEATHER GOODS	1	No Quantity							219			0
S3	2016	2016	2016	2	0	2	Export	446	China, Macao SAR	MAC	392	Japan	JPN								61	LEATHER, LEATHER GOODS	1	No Quantity							34152			0
S3	2016	2016	2016	2	0	2	Export	446	China, Macao SAR	MAC	826	United Kingdom	GBR								61	LEATHER, LEATHER GOODS	1	No Quantity							655			0
S3	2016	2016	2016	2	0	2	Export	446	China, Macao SAR	MAC	842	USA	USA								61	LEATHER, LEATHER GOODS	1	No Quantity							13703			0
S3	2016	2016	2016	2	0	2	Export	450	Madagascar	MDG	0	World	WLD								61	LEATHER, LEATHER GOODS	1	No Quantity			0		0		1958871			0
S3	2016	2016	2016	2	0	2	Export	450	Madagascar	MDG	124	Canada	CAN								61	LEATHER, LEATHER GOODS	1	No Quantity			0		0		656			0
S3	2016	2016	2016	2	0	2	Export	450	Madagascar	MDG	156	China	CHN								61	LEATHER, LEATHER GOODS	1	No Quantity			0		0		4604			0
S3	2016	2016	2016	2	0	2	Export	450	Madagascar	MDG	174	Comoros	COM								61	LEATHER, LEATHER GOODS	1	No Quantity			0		0		204			0
S3	2016	2016	2016	2	0	2	Export	450	Madagascar	MDG	208	Denmark	DNK								61	LEATHER, LEATHER GOODS	1	No Quantity			0		0		906			0
S3	2016	2016	2016	2	0	2	Export	450	Madagascar	MDG	251	France	FRA								61	LEATHER, LEATHER GOODS	1	No Quantity			0		0		1459635			0
S3	2016	2016	2016	2	0	2	Export	450	Madagascar	MDG	276	Germany	DEU								61	LEATHER, LEATHER GOODS	1	No Quantity			0		0		62			0
S3	2016	2016	2016	2	0	2	Export	450	Madagascar	MDG	344	China, Hong Kong SAR	HKG								61	LEATHER, LEATHER GOODS	1	No Quantity			0		0		76			0
S3	2016	2016	2016	2	0	2	Export	450	Madagascar	MDG	381	Italy	ITA								61	LEATHER, LEATHER GOODS	1	No Quantity			0		0		490934			0
S3	2016	2016	2016	2	0	2	Export	450	Madagascar	MDG	480	Mauritius	MUS								61	LEATHER, LEATHER GOODS	1	No Quantity			0		0		179			0
S3	2016	2016	2016	2	0	2	Export	450	Madagascar	MDG	504	Morocco	MAR								61	LEATHER, LEATHER GOODS	1	No Quantity			0		0		635			0
S3	2016	2016	2016	2	0	2	Export	450	Madagascar	MDG	710	South Africa	ZAF								61	LEATHER, LEATHER GOODS	1	No Quantity			0		0		953			0
S3	2016	2016	2016	2	0	2	Export	450	Madagascar	MDG	724	Spain	ESP								61	LEATHER, LEATHER GOODS	1	No Quantity			0		0		22			0
S3	2016	2016	2016	2	0	2	Export	446	China, Macao SAR	MAC	0	World	WLD								62	RUBBER MANUFACTURES, NES	1	No Quantity							1163			0
S3	2016	2016	2016	2	0	2	Export	446	China, Macao SAR	MAC	156	China	CHN								62	RUBBER MANUFACTURES, NES	1	No Quantity							1163			0
S3	2016	2016	2016	2	0	2	Export	450	Madagascar	MDG	0	World	WLD								62	RUBBER MANUFACTURES, NES	1	No Quantity			0		0		201715			4
S3	2016	2016	2016	2	0	2	Export	450	Madagascar	MDG	36	Australia	AUS								62	RUBBER MANUFACTURES, NES	1	No Quantity			0		0		20			0
S3	2016	2016	2016	2	0	2	Export	450	Madagascar	MDG	56	Belgium	BEL								62	RUBBER MANUFACTURES, NES	1	No Quantity			0		0		715			0
S3	2016	2016	2016	2	0	2	Export	450	Madagascar	MDG	174	Comoros	COM								62	RUBBER MANUFACTURES, NES	1	No Quantity			0		0		27083			4
S3	2016	2016	2016	2	0	2	Export	450	Madagascar	MDG	204	Benin	BEN								62	RUBBER MANUFACTURES, NES	1	No Quantity			0		0		23094			0
S3	2016	2016	2016	2	0	2	Export	450	Madagascar	MDG	208	Denmark	DNK								62	RUBBER MANUFACTURES, NES	1	No Quantity			0		0		50174			0
S3	2016	2016	2016	2	0	2	Export	450	Madagascar	MDG	251	France	FRA								62	RUBBER MANUFACTURES, NES	1	No Quantity			0		0		14177			0
S3	2016	2016	2016	2	0	2	Export	450	Madagascar	MDG	276	Germany	DEU								62	RUBBER MANUFACTURES, NES	1	No Quantity			0		0		7062			0
S3	2016	2016	2016	2	0	2	Export	450	Madagascar	MDG	480	Mauritius	MUS								62	RUBBER MANUFACTURES, NES	1	No Quantity			0		0		485			0
S3	2016	2016	2016	2	0	2	Export	450	Madagascar	MDG	690	Seychelles	SYC								62	RUBBER MANUFACTURES, NES	1	No Quantity			0		0		6163			0
S3	2016	2016	2016	2	0	2	Export	450	Madagascar	MDG	702	Singapore	SGP								62	RUBBER MANUFACTURES, NES	1	No Quantity			0		0		189			0
S3	2016	2016	2016	2	0	2	Export	450	Madagascar	MDG	710	South Africa	ZAF								62	RUBBER MANUFACTURES, NES	1	No Quantity			0		0		994			0
S3	2016	2016	2016	2	0	2	Export	450	Madagascar	MDG	784	United Arab Emirates	ARE								62	RUBBER MANUFACTURES, NES	1	No Quantity			0		0		1209			0
S3	2016	2016	2016	2	0	2	Export	450	Madagascar	MDG	899	Areas, nes									62	RUBBER MANUFACTURES, NES	1	No Quantity			0		0		70345			0
S3	2016	2016	2016	2	0	2	Export	446	China, Macao SAR	MAC	0	World	WLD								63	CORK, WOOD MANUFACTURES	1	No Quantity							243230			0
S3	2016	2016	2016	2	0	2	Export	446	China, Macao SAR	MAC	156	China	CHN								63	CORK, WOOD MANUFACTURES	1	No Quantity							98140			0
S3	2016	2016	2016	2	0	2	Export	446	China, Macao SAR	MAC	344	China, Hong Kong SAR	HKG								63	CORK, WOOD MANUFACTURES	1	No Quantity							145090			0
S3	2016	2016	2016	2	0	2	Export	450	Madagascar	MDG	0	World	WLD								63	CORK, WOOD MANUFACTURES	1	No Quantity			0		0		1211844			4
S3	2016	2016	2016	2	0	2	Export	450	Madagascar	MDG	56	Belgium	BEL								63	CORK, WOOD MANUFACTURES	1	No Quantity			0		0		117			0
S3	2016	2016	2016	2	0	2	Export	450	Madagascar	MDG	156	China	CHN								63	CORK, WOOD MANUFACTURES	1	No Quantity			0		0		345377			0
S3	2016	2016	2016	2	0	2	Export	450	Madagascar	MDG	174	Comoros	COM								63	CORK, WOOD MANUFACTURES	1	No Quantity			0		0		7783			4
S3	2016	2016	2016	2	0	2	Export	450	Madagascar	MDG	203	Czechia	CZE								63	CORK, WOOD MANUFACTURES	1	No Quantity			0		0		228			0
S3	2016	2016	2016	2	0	2	Export	450	Madagascar	MDG	251	France	FRA								63	CORK, WOOD MANUFACTURES	1	No Quantity			0		0		660569			0
S3	2016	2016	2016	2	0	2	Export	450	Madagascar	MDG	276	Germany	DEU								63	CORK, WOOD MANUFACTURES	1	No Quantity			0		0		6015			0
S3	2016	2016	2016	2	0	2	Export	450	Madagascar	MDG	300	Greece	GRC								63	CORK, WOOD MANUFACTURES	1	No Quantity			0		0		118			0
S3	2016	2016	2016	2	0	2	Export	450	Madagascar	MDG	381	Italy	ITA								63	CORK, WOOD MANUFACTURES	1	No Quantity			0		0		5438			0
S3	2016	2016	2016	2	0	2	Export	450	Madagascar	MDG	392	Japan	JPN								63	CORK, WOOD MANUFACTURES	1	No Quantity			0		0		609			0
S3	2016	2016	2016	2	0	2	Export	450	Madagascar	MDG	480	Mauritius	MUS								63	CORK, WOOD MANUFACTURES	1	No Quantity			0		0		148895			0
S3	2016	2016	2016	2	0	2	Export	450	Madagascar	MDG	504	Morocco	MAR								63	CORK, WOOD MANUFACTURES	1	No Quantity			0		0		623			0
S3	2016	2016	2016	2	0	2	Export	450	Madagascar	MDG	508	Mozambique	MOZ								63	CORK, WOOD MANUFACTURES	1	No Quantity			0		0		12			0
S3	2016	2016	2016	2	0	2	Export	450	Madagascar	MDG	554	New Zealand	NZL								63	CORK, WOOD MANUFACTURES	1	No Quantity			0		0		614			0
S3	2016	2016	2016	2	0	2	Export	450	Madagascar	MDG	634	Qatar	QAT								63	CORK, WOOD MANUFACTURES	1	No Quantity			0		0		1684			0
S3	2016	2016	2016	2	0	2	Export	450	Madagascar	MDG	690	Seychelles	SYC								63	CORK, WOOD MANUFACTURES	1	No Quantity			0		0		202			0
S3	2016	2016	2016	2	0	2	Export	450	Madagascar	MDG	699	India	IND								63	CORK, WOOD MANUFACTURES	1	No Quantity			0		0		22517			0
S3	2016	2016	2016	2	0	2	Export	450	Madagascar	MDG	702	Singapore	SGP								63	CORK, WOOD MANUFACTURES	1	No Quantity			0		0		49			0
S3	2016	2016	2016	2	0	2	Export	450	Madagascar	MDG	710	South Africa	ZAF								63	CORK, WOOD MANUFACTURES	1	No Quantity			0		0		1295			0
S3	2016	2016	2016	2	0	2	Export	450	Madagascar	MDG	724	Spain	ESP								63	CORK, WOOD MANUFACTURES	1	No Quantity			0		0		473			0
S3	2016	2016	2016	2	0	2	Export	450	Madagascar	MDG	757	Switzerland	CHE								63	CORK, WOOD MANUFACTURES	1	No Quantity			0		0		643			0
S3	2016	2016	2016	2	0	2	Export	450	Madagascar	MDG	826	United Kingdom	GBR								63	CORK, WOOD MANUFACTURES	1	No Quantity			0		0		2463			0
S3	2016	2016	2016	2	0	2	Export	450	Madagascar	MDG	842	USA	USA								63	CORK, WOOD MANUFACTURES	1	No Quantity			0		0		5227			0
S3	2016	2016	2016	2	0	2	Export	450	Madagascar	MDG	899	Areas, nes									63	CORK, WOOD MANUFACTURES	1	No Quantity			0		0		882			0
S3	2016	2016	2016	2	0	2	Export	446	China, Macao SAR	MAC	0	World	WLD								64	PAPER,PAPERBOARD,ETC.	1	No Quantity							387451			0
S3	2016	2016	2016	2	0	2	Export	446	China, Macao SAR	MAC	36	Australia	AUS								64	PAPER,PAPERBOARD,ETC.	1	No Quantity							6777			0
S3	2016	2016	2016	2	0	2	Export	446	China, Macao SAR	MAC	124	Canada	CAN								64	PAPER,PAPERBOARD,ETC.	1	No Quantity							193			0
S3	2016	2016	2016	2	0	2	Export	446	China, Macao SAR	MAC	156	China	CHN								64	PAPER,PAPERBOARD,ETC.	1	No Quantity							53202			0
S3	2016	2016	2016	2	0	2	Export	446	China, Macao SAR	MAC	344	China, Hong Kong SAR	HKG								64	PAPER,PAPERBOARD,ETC.	1	No Quantity							301944			0
S3	2016	2016	2016	2	0	2	Export	446	China, Macao SAR	MAC	360	Indonesia	IDN								64	PAPER,PAPERBOARD,ETC.	1	No Quantity							899			0
S3	2016	2016	2016	2	0	2	Export	446	China, Macao SAR	MAC	381	Italy	ITA								64	PAPER,PAPERBOARD,ETC.	1	No Quantity							2244			0
S3	2016	2016	2016	2	0	2	Export	446	China, Macao SAR	MAC	392	Japan	JPN								64	PAPER,PAPERBOARD,ETC.	1	No Quantity							8421			0
S3	2016	2016	2016	2	0	2	Export	446	China, Macao SAR	MAC	490	Other Asia, nes									64	PAPER,PAPERBOARD,ETC.	1	No Quantity							6184			0
S3	2016	2016	2016	2	0	2	Export	446	China, Macao SAR	MAC	699	India	IND								64	PAPER,PAPERBOARD,ETC.	1	No Quantity							6786			0
S3	2016	2016	2016	2	0	2	Export	446	China, Macao SAR	MAC	702	Singapore	SGP								64	PAPER,PAPERBOARD,ETC.	1	No Quantity							800			0
S3	2016	2016	2016	2	0	2	Export	450	Madagascar	MDG	0	World	WLD								64	PAPER,PAPERBOARD,ETC.	1	No Quantity			0				10531469			0
S3	2016	2016	2016	2	0	2	Export	450	Madagascar	MDG	36	Australia	AUS								64	PAPER,PAPERBOARD,ETC.	1	No Quantity			0		0		503			0
S3	2016	2016	2016	2	0	2	Export	450	Madagascar	MDG	56	Belgium	BEL								64	PAPER,PAPERBOARD,ETC.	1	No Quantity			0		0		188429			0
S3	2016	2016	2016	2	0	2	Export	450	Madagascar	MDG	156	China	CHN								64	PAPER,PAPERBOARD,ETC.	1	No Quantity			0				213136			0
S3	2016	2016	2016	2	0	2	Export	450	Madagascar	MDG	174	Comoros	COM								64	PAPER,PAPERBOARD,ETC.	1	No Quantity			0		0		11352			0
S3	2016	2016	2016	2	0	2	Export	450	Madagascar	MDG	208	Denmark	DNK								64	PAPER,PAPERBOARD,ETC.	1	No Quantity			0		0		501			0
S3	2016	2016	2016	2	0	2	Export	450	Madagascar	MDG	251	France	FRA								64	PAPER,PAPERBOARD,ETC.	1	No Quantity			0		0		2265834			0
S3	2016	2016	2016	2	0	2	Export	450	Madagascar	MDG	276	Germany	DEU								64	PAPER,PAPERBOARD,ETC.	1	No Quantity			0		0		185			0
S3	2016	2016	2016	2	0	2	Export	450	Madagascar	MDG	288	Ghana	GHA								64	PAPER,PAPERBOARD,ETC.	1	No Quantity			0		0		112635			0
S3	2016	2016	2016	2	0	2	Export	450	Madagascar	MDG	381	Italy	ITA								64	PAPER,PAPERBOARD,ETC.	1	No Quantity			0		0		7045			0
S3	2016	2016	2016	2	0	2	Export	450	Madagascar	MDG	384	Côte d'Ivoire	CIV								64	PAPER,PAPERBOARD,ETC.	1	No Quantity			0		0		1661			0
S3	2016	2016	2016	2	0	2	Export	450	Madagascar	MDG	392	Japan	JPN								64	PAPER,PAPERBOARD,ETC.	1	No Quantity			0		0		3534			0
S3	2016	2016	2016	2	0	2	Export	450	Madagascar	MDG	480	Mauritius	MUS								64	PAPER,PAPERBOARD,ETC.	1	No Quantity			0		0		1508748			0
S3	2016	2016	2016	2	0	2	Export	450	Madagascar	MDG	528	Netherlands	NLD								64	PAPER,PAPERBOARD,ETC.	1	No Quantity			0		0		218822			0
S3	2016	2016	2016	2	0	2	Export	450	Madagascar	MDG	643	Russian Federation	RUS								64	PAPER,PAPERBOARD,ETC.	1	No Quantity			0		0		29073			0
S3	2016	2016	2016	2	0	2	Export	450	Madagascar	MDG	682	Saudi Arabia	SAU								64	PAPER,PAPERBOARD,ETC.	1	No Quantity			0		0		59			0
S3	2016	2016	2016	2	0	2	Export	450	Madagascar	MDG	690	Seychelles	SYC								64	PAPER,PAPERBOARD,ETC.	1	No Quantity			0		0		2208666			0
S3	2016	2016	2016	2	0	2	Export	450	Madagascar	MDG	710	South Africa	ZAF								64	PAPER,PAPERBOARD,ETC.	1	No Quantity			0		0		11464			0
S3	2016	2016	2016	2	0	2	Export	450	Madagascar	MDG	724	Spain	ESP								64	PAPER,PAPERBOARD,ETC.	1	No Quantity			0		0		45986			0
S3	2016	2016	2016	2	0	2	Export	450	Madagascar	MDG	752	Sweden	SWE								64	PAPER,PAPERBOARD,ETC.	1	No Quantity			0		0		50			0
S3	2016	2016	2016	2	0	2	Export	450	Madagascar	MDG	784	United Arab Emirates	ARE								64	PAPER,PAPERBOARD,ETC.	1	No Quantity			0		0		165691			0
S3	2016	2016	2016	2	0	2	Export	450	Madagascar	MDG	834	United Rep. of Tanzania	TZA								64	PAPER,PAPERBOARD,ETC.	1	No Quantity			0		0		33			0
S3	2016	2016	2016	2	0	2	Export	450	Madagascar	MDG	842	USA	USA								64	PAPER,PAPERBOARD,ETC.	1	No Quantity			0		0		8160			0
S3	2016	2016	2016	2	0	2	Export	450	Madagascar	MDG	899	Areas, nes									64	PAPER,PAPERBOARD,ETC.	1	No Quantity			0		0		3529891			0
S3	2016	2016	2016	2	0	2	Export	446	China, Macao SAR	MAC	0	World	WLD								65	TEXTILE YARN,FABRIC,ETC.	1	No Quantity							65675			0
S3	2016	2016	2016	2	0	2	Export	446	China, Macao SAR	MAC	124	Canada	CAN								65	TEXTILE YARN,FABRIC,ETC.	1	No Quantity							54			0
S3	2016	2016	2016	2	0	2	Export	446	China, Macao SAR	MAC	156	China	CHN								65	TEXTILE YARN,FABRIC,ETC.	1	No Quantity							63951			0
S3	2016	2016	2016	2	0	2	Export	446	China, Macao SAR	MAC	392	Japan	JPN								65	TEXTILE YARN,FABRIC,ETC.	1	No Quantity							150			0
S3	2016	2016	2016	2	0	2	Export	446	China, Macao SAR	MAC	608	Philippines	PHL								65	TEXTILE YARN,FABRIC,ETC.	1	No Quantity							1519			0
S3	2016	2016	2016	2	0	2	Export	450	Madagascar	MDG	0	World	WLD								65	TEXTILE YARN,FABRIC,ETC.	1	No Quantity			0		0		49539306			4
S3	2016	2016	2016	2	0	2	Export	450	Madagascar	MDG	12	Algeria	DZA								65	TEXTILE YARN,FABRIC,ETC.	1	No Quantity			0		0		340			0
S3	2016	2016	2016	2	0	2	Export	450	Madagascar	MDG	36	Australia	AUS								65	TEXTILE YARN,FABRIC,ETC.	1	No Quantity			0		0		27904			0
S3	2016	2016	2016	2	0	2	Export	450	Madagascar	MDG	50	Bangladesh	BGD								65	TEXTILE YARN,FABRIC,ETC.	1	No Quantity			0		0		18980			0
S3	2016	2016	2016	2	0	2	Export	450	Madagascar	MDG	56	Belgium	BEL								65	TEXTILE YARN,FABRIC,ETC.	1	No Quantity			0		0		19912			0
S3	2016	2016	2016	2	0	2	Export	450	Madagascar	MDG	76	Brazil	BRA								65	TEXTILE YARN,FABRIC,ETC.	1	No Quantity			0		0		442			0
S3	2016	2016	2016	2	0	2	Export	450	Madagascar	MDG	124	Canada	CAN								65	TEXTILE YARN,FABRIC,ETC.	1	No Quantity			0		0		2511			0
S3	2016	2016	2016	2	0	2	Export	450	Madagascar	MDG	144	Sri Lanka	LKA								65	TEXTILE YARN,FABRIC,ETC.	1	No Quantity			0		0		72446			0
S3	2016	2016	2016	2	0	2	Export	450	Madagascar	MDG	156	China	CHN								65	TEXTILE YARN,FABRIC,ETC.	1	No Quantity			0		0		267314			0
S3	2016	2016	2016	2	0	2	Export	450	Madagascar	MDG	174	Comoros	COM								65	TEXTILE YARN,FABRIC,ETC.	1	No Quantity			0		0		14787			0
S3	2016	2016	2016	2	0	2	Export	450	Madagascar	MDG	204	Benin	BEN								65	TEXTILE YARN,FABRIC,ETC.	1	No Quantity			0		0		99933			0
S3	2016	2016	2016	2	0	2	Export	450	Madagascar	MDG	208	Denmark	DNK								65	TEXTILE YARN,FABRIC,ETC.	1	No Quantity			0		0		57765			0
S3	2016	2016	2016	2	0	2	Export	450	Madagascar	MDG	251	France	FRA								65	TEXTILE YARN,FABRIC,ETC.	1	No Quantity			0		0		13530890			0
S3	2016	2016	2016	2	0	2	Export	450	Madagascar	MDG	262	Djibouti	DJI								65	TEXTILE YARN,FABRIC,ETC.	1	No Quantity			0		0		4			0
S3	2016	2016	2016	2	0	2	Export	450	Madagascar	MDG	276	Germany	DEU								65	TEXTILE YARN,FABRIC,ETC.	1	No Quantity			0		0		1287811			0
S3	2016	2016	2016	2	0	2	Export	450	Madagascar	MDG	300	Greece	GRC								65	TEXTILE YARN,FABRIC,ETC.	1	No Quantity			0		0		948			0
S3	2016	2016	2016	2	0	2	Export	450	Madagascar	MDG	332	Haiti	HTI								65	TEXTILE YARN,FABRIC,ETC.	1	No Quantity			0		0		146124			0
S3	2016	2016	2016	2	0	2	Export	450	Madagascar	MDG	344	China, Hong Kong SAR	HKG								65	TEXTILE YARN,FABRIC,ETC.	1	No Quantity			0		0		33000			0
S3	2016	2016	2016	2	0	2	Export	450	Madagascar	MDG	381	Italy	ITA								65	TEXTILE YARN,FABRIC,ETC.	1	No Quantity			0		0		1492837			0
S3	2016	2016	2016	2	0	2	Export	450	Madagascar	MDG	384	Côte d'Ivoire	CIV								65	TEXTILE YARN,FABRIC,ETC.	1	No Quantity			0		0		52			0
S3	2016	2016	2016	2	0	2	Export	450	Madagascar	MDG	392	Japan	JPN								65	TEXTILE YARN,FABRIC,ETC.	1	No Quantity			0		0		8869			0
S3	2016	2016	2016	2	0	2	Export	450	Madagascar	MDG	404	Kenya	KEN								65	TEXTILE YARN,FABRIC,ETC.	1	No Quantity			0		0		47079			0
S3	2016	2016	2016	2	0	2	Export	450	Madagascar	MDG	410	Rep. of Korea	KOR								65	TEXTILE YARN,FABRIC,ETC.	1	No Quantity			0		0		78744			0
S3	2016	2016	2016	2	0	2	Export	450	Madagascar	MDG	414	Kuwait	KWT								65	TEXTILE YARN,FABRIC,ETC.	1	No Quantity			0		0		510			0
S3	2016	2016	2016	2	0	2	Export	450	Madagascar	MDG	458	Malaysia	MYS								65	TEXTILE YARN,FABRIC,ETC.	1	No Quantity			0		0		553			0
S3	2016	2016	2016	2	0	2	Export	450	Madagascar	MDG	480	Mauritius	MUS								65	TEXTILE YARN,FABRIC,ETC.	1	No Quantity			0		0		1329005			0
S3	2016	2016	2016	2	0	2	Export	450	Madagascar	MDG	504	Morocco	MAR								65	TEXTILE YARN,FABRIC,ETC.	1	No Quantity			0		0		26181			0
S3	2016	2016	2016	2	0	2	Export	450	Madagascar	MDG	508	Mozambique	MOZ								65	TEXTILE YARN,FABRIC,ETC.	1	No Quantity			0		0		145207			0
S3	2016	2016	2016	2	0	2	Export	450	Madagascar	MDG	528	Netherlands	NLD								65	TEXTILE YARN,FABRIC,ETC.	1	No Quantity			0		0		96788			0
S3	2016	2016	2016	2	0	2	Export	450	Madagascar	MDG	586	Pakistan	PAK								65	TEXTILE YARN,FABRIC,ETC.	1	No Quantity			0		0		2318			0
S3	2016	2016	2016	2	0	2	Export	450	Madagascar	MDG	604	Peru	PER								65	TEXTILE YARN,FABRIC,ETC.	1	No Quantity			0		0		593			0
S3	2016	2016	2016	2	0	2	Export	450	Madagascar	MDG	642	Romania	ROU								65	TEXTILE YARN,FABRIC,ETC.	1	No Quantity			0		0		208			0
S3	2016	2016	2016	2	0	2	Export	450	Madagascar	MDG	682	Saudi Arabia	SAU								65	TEXTILE YARN,FABRIC,ETC.	1	No Quantity			0		0		2907			0
S3	2016	2016	2016	2	0	2	Export	450	Madagascar	MDG	686	Senegal	SEN								65	TEXTILE YARN,FABRIC,ETC.	1	No Quantity			0		0		1009			4
S3	2016	2016	2016	2	0	2	Export	450	Madagascar	MDG	690	Seychelles	SYC								65	TEXTILE YARN,FABRIC,ETC.	1	No Quantity			0		0		266			0
S3	2016	2016	2016	2	0	2	Export	450	Madagascar	MDG	699	India	IND								65	TEXTILE YARN,FABRIC,ETC.	1	No Quantity			0		0		201746			0
S3	2016	2016	2016	2	0	2	Export	450	Madagascar	MDG	702	Singapore	SGP								65	TEXTILE YARN,FABRIC,ETC.	1	No Quantity			0		0		414060			0
S3	2016	2016	2016	2	0	2	Export	450	Madagascar	MDG	704	Viet Nam	VNM								65	TEXTILE YARN,FABRIC,ETC.	1	No Quantity			0		0		11193			0
S3	2016	2016	2016	2	0	2	Export	450	Madagascar	MDG	710	South Africa	ZAF								65	TEXTILE YARN,FABRIC,ETC.	1	No Quantity			0		0		268612			0
S3	2016	2016	2016	2	0	2	Export	450	Madagascar	MDG	724	Spain	ESP								65	TEXTILE YARN,FABRIC,ETC.	1	No Quantity			0		0		2302			0
S3	2016	2016	2016	2	0	2	Export	450	Madagascar	MDG	752	Sweden	SWE								65	TEXTILE YARN,FABRIC,ETC.	1	No Quantity			0		0		313			0
S3	2016	2016	2016	2	0	2	Export	450	Madagascar	MDG	757	Switzerland	CHE								65	TEXTILE YARN,FABRIC,ETC.	1	No Quantity			0		0		4144			0
S3	2016	2016	2016	2	0	2	Export	450	Madagascar	MDG	764	Thailand	THA								65	TEXTILE YARN,FABRIC,ETC.	1	No Quantity			0		0		15557			0
S3	2016	2016	2016	2	0	2	Export	450	Madagascar	MDG	784	United Arab Emirates	ARE								65	TEXTILE YARN,FABRIC,ETC.	1	No Quantity			0		0		29909			0
S3	2016	2016	2016	2	0	2	Export	450	Madagascar	MDG	788	Tunisia	TUN								65	TEXTILE YARN,FABRIC,ETC.	1	No Quantity			0		0		69946			0
S3	2016	2016	2016	2	0	2	Export	450	Madagascar	MDG	792	Turkey	TUR								65	TEXTILE YARN,FABRIC,ETC.	1	No Quantity			0		0		6817			0
S3	2016	2016	2016	2	0	2	Export	450	Madagascar	MDG	826	United Kingdom	GBR								65	TEXTILE YARN,FABRIC,ETC.	1	No Quantity			0		0		45924			0
S3	2016	2016	2016	2	0	2	Export	450	Madagascar	MDG	834	United Rep. of Tanzania	TZA								65	TEXTILE YARN,FABRIC,ETC.	1	No Quantity			0		0		70			0
S3	2016	2016	2016	2	0	2	Export	450	Madagascar	MDG	842	USA	USA								65	TEXTILE YARN,FABRIC,ETC.	1	No Quantity			0		0		244260			0
S3	2016	2016	2016	2	0	2	Export	450	Madagascar	MDG	899	Areas, nes									65	TEXTILE YARN,FABRIC,ETC.	1	No Quantity			0		0		29410189			0
S3	2016	2016	2016	2	0	2	Export	446	China, Macao SAR	MAC	0	World	WLD								66	NON-METAL.MINERAL MANFCT	1	No Quantity							48369			0
S3	2016	2016	2016	2	0	2	Export	446	China, Macao SAR	MAC	156	China	CHN								66	NON-METAL.MINERAL MANFCT	1	No Quantity							904			0
S3	2016	2016	2016	2	0	2	Export	446	China, Macao SAR	MAC	344	China, Hong Kong SAR	HKG								66	NON-METAL.MINERAL MANFCT	1	No Quantity							46963			0
S3	2016	2016	2016	2	0	2	Export	446	China, Macao SAR	MAC	392	Japan	JPN								66	NON-METAL.MINERAL MANFCT	1	No Quantity							502			0
S3	2016	2016	2016	2	0	2	Export	450	Madagascar	MDG	0	World	WLD								66	NON-METAL.MINERAL MANFCT	1	No Quantity			0		0		22602117			0
S3	2016	2016	2016	2	0	2	Export	450	Madagascar	MDG	4	Afghanistan	AFG								66	NON-METAL.MINERAL MANFCT	1	No Quantity			0		0		5906			0
S3	2016	2016	2016	2	0	2	Export	450	Madagascar	MDG	36	Australia	AUS								66	NON-METAL.MINERAL MANFCT	1	No Quantity			0		0		101211			0
S3	2016	2016	2016	2	0	2	Export	450	Madagascar	MDG	40	Austria	AUT								66	NON-METAL.MINERAL MANFCT	1	No Quantity			0		0		143568			0
S3	2016	2016	2016	2	0	2	Export	450	Madagascar	MDG	56	Belgium	BEL								66	NON-METAL.MINERAL MANFCT	1	No Quantity			0		0		160289			0
S3	2016	2016	2016	2	0	2	Export	450	Madagascar	MDG	76	Brazil	BRA								66	NON-METAL.MINERAL MANFCT	1	No Quantity			0		0		64053			0
S3	2016	2016	2016	2	0	2	Export	450	Madagascar	MDG	124	Canada	CAN								66	NON-METAL.MINERAL MANFCT	1	No Quantity			0		0		25545			0
S3	2016	2016	2016	2	0	2	Export	450	Madagascar	MDG	144	Sri Lanka	LKA								66	NON-METAL.MINERAL MANFCT	1	No Quantity			0		0		1125226			0
S3	2016	2016	2016	2	0	2	Export	450	Madagascar	MDG	156	China	CHN								66	NON-METAL.MINERAL MANFCT	1	No Quantity			0		0		7748956			0
S3	2016	2016	2016	2	0	2	Export	450	Madagascar	MDG	174	Comoros	COM								66	NON-METAL.MINERAL MANFCT	1	No Quantity			0		0		7953			0
S3	2016	2016	2016	2	0	2	Export	450	Madagascar	MDG	203	Czechia	CZE								66	NON-METAL.MINERAL MANFCT	1	No Quantity			0		0		163919			0
S3	2016	2016	2016	2	0	2	Export	450	Madagascar	MDG	208	Denmark	DNK								66	NON-METAL.MINERAL MANFCT	1	No Quantity			0		0		429			0
S3	2016	2016	2016	2	0	2	Export	450	Madagascar	MDG	233	Estonia	EST								66	NON-METAL.MINERAL MANFCT	1	No Quantity			0		0		4029			0
S3	2016	2016	2016	2	0	2	Export	450	Madagascar	MDG	251	France	FRA								66	NON-METAL.MINERAL MANFCT	1	No Quantity			0		0		1199186			0
S3	2016	2016	2016	2	0	2	Export	450	Madagascar	MDG	276	Germany	DEU								66	NON-METAL.MINERAL MANFCT	1	No Quantity			0		0		627089			0
S3	2016	2016	2016	2	0	2	Export	450	Madagascar	MDG	300	Greece	GRC								66	NON-METAL.MINERAL MANFCT	1	No Quantity			0		0		5053			0
S3	2016	2016	2016	2	0	2	Export	450	Madagascar	MDG	344	China, Hong Kong SAR	HKG								66	NON-METAL.MINERAL MANFCT	1	No Quantity			0		0		1512303			0
S3	2016	2016	2016	2	0	2	Export	450	Madagascar	MDG	348	Hungary	HUN								66	NON-METAL.MINERAL MANFCT	1	No Quantity			0		0		27706			0
S3	2016	2016	2016	2	0	2	Export	450	Madagascar	MDG	364	Iran	IRN								66	NON-METAL.MINERAL MANFCT	1	No Quantity			0		0		28138			0
S3	2016	2016	2016	2	0	2	Export	450	Madagascar	MDG	376	Israel	ISR								66	NON-METAL.MINERAL MANFCT	1	No Quantity			0		0		55882			0
S3	2016	2016	2016	2	0	2	Export	450	Madagascar	MDG	381	Italy	ITA								66	NON-METAL.MINERAL MANFCT	1	No Quantity			0		0		415595			0
S3	2016	2016	2016	2	0	2	Export	450	Madagascar	MDG	392	Japan	JPN								66	NON-METAL.MINERAL MANFCT	1	No Quantity			0		0		1218			0
S3	2016	2016	2016	2	0	2	Export	450	Madagascar	MDG	410	Rep. of Korea	KOR								66	NON-METAL.MINERAL MANFCT	1	No Quantity			0		0		7961			0
S3	2016	2016	2016	2	0	2	Export	450	Madagascar	MDG	422	Lebanon	LBN								66	NON-METAL.MINERAL MANFCT	1	No Quantity			0		0		4612			0
S3	2016	2016	2016	2	0	2	Export	450	Madagascar	MDG	442	Luxembourg	LUX								66	NON-METAL.MINERAL MANFCT	1	No Quantity			0		0		229			0
S3	2016	2016	2016	2	0	2	Export	450	Madagascar	MDG	458	Malaysia	MYS								66	NON-METAL.MINERAL MANFCT	1	No Quantity			0		0		2974			0
S3	2016	2016	2016	2	0	2	Export	450	Madagascar	MDG	480	Mauritius	MUS								66	NON-METAL.MINERAL MANFCT	1	No Quantity			0		0		131919			0
S3	2016	2016	2016	2	0	2	Export	450	Madagascar	MDG	490	Other Asia, nes									66	NON-METAL.MINERAL MANFCT	1	No Quantity			0		0		969			0
S3	2016	2016	2016	2	0	2	Export	450	Madagascar	MDG	504	Morocco	MAR								66	NON-METAL.MINERAL MANFCT	1	No Quantity			0		0		954			0
S3	2016	2016	2016	2	0	2	Export	450	Madagascar	MDG	508	Mozambique	MOZ								66	NON-METAL.MINERAL MANFCT	1	No Quantity			0		0		719			0
S3	2016	2016	2016	2	0	2	Export	450	Madagascar	MDG	528	Netherlands	NLD								66	NON-METAL.MINERAL MANFCT	1	No Quantity			0		0		177433			0
S3	2016	2016	2016	2	0	2	Export	450	Madagascar	MDG	586	Pakistan	PAK								66	NON-METAL.MINERAL MANFCT	1	No Quantity			0		0		15345			0
S3	2016	2016	2016	2	0	2	Export	450	Madagascar	MDG	642	Romania	ROU								66	NON-METAL.MINERAL MANFCT	1	No Quantity			0		0		392721			0
S3	2016	2016	2016	2	0	2	Export	450	Madagascar	MDG	643	Russian Federation	RUS								66	NON-METAL.MINERAL MANFCT	1	No Quantity			0		0		5172			0
S3	2016	2016	2016	2	0	2	Export	450	Madagascar	MDG	690	Seychelles	SYC								66	NON-METAL.MINERAL MANFCT	1	No Quantity			0		0		44			0
S3	2016	2016	2016	2	0	2	Export	450	Madagascar	MDG	699	India	IND								66	NON-METAL.MINERAL MANFCT	1	No Quantity			0		0		1862702			0
S3	2016	2016	2016	2	0	2	Export	450	Madagascar	MDG	702	Singapore	SGP								66	NON-METAL.MINERAL MANFCT	1	No Quantity			0		0		490			0
S3	2016	2016	2016	2	0	2	Export	450	Madagascar	MDG	703	Slovakia	SVK								66	NON-METAL.MINERAL MANFCT	1	No Quantity			0		0		5			0
S3	2016	2016	2016	2	0	2	Export	450	Madagascar	MDG	705	Slovenia	SVN								66	NON-METAL.MINERAL MANFCT	1	No Quantity			0		0		22658			0
S3	2016	2016	2016	2	0	2	Export	450	Madagascar	MDG	710	South Africa	ZAF								66	NON-METAL.MINERAL MANFCT	1	No Quantity			0		0		233740			0
S3	2016	2016	2016	2	0	2	Export	450	Madagascar	MDG	724	Spain	ESP								66	NON-METAL.MINERAL MANFCT	1	No Quantity			0		0		50833			0
S3	2016	2016	2016	2	0	2	Export	450	Madagascar	MDG	757	Switzerland	CHE								66	NON-METAL.MINERAL MANFCT	1	No Quantity			0		0		90246			0
S3	2016	2016	2016	2	0	2	Export	450	Madagascar	MDG	764	Thailand	THA								66	NON-METAL.MINERAL MANFCT	1	No Quantity			0		0		1191011			0
S3	2016	2016	2016	2	0	2	Export	450	Madagascar	MDG	784	United Arab Emirates	ARE								66	NON-METAL.MINERAL MANFCT	1	No Quantity			0		0		24950			0
S3	2016	2016	2016	2	0	2	Export	450	Madagascar	MDG	826	United Kingdom	GBR								66	NON-METAL.MINERAL MANFCT	1	No Quantity			0		0		362601			0
S3	2016	2016	2016	2	0	2	Export	450	Madagascar	MDG	842	USA	USA								66	NON-METAL.MINERAL MANFCT	1	No Quantity			0		0		4587900			0
S3	2016	2016	2016	2	0	2	Export	450	Madagascar	MDG	894	Zambia	ZMB								66	NON-METAL.MINERAL MANFCT	1	No Quantity			0		0		4			0
S3	2016	2016	2016	2	0	2	Export	450	Madagascar	MDG	899	Areas, nes									66	NON-METAL.MINERAL MANFCT	1	No Quantity			0		0		10647			0
S3	2016	2016	2016	2	0	2	Export	446	China, Macao SAR	MAC	0	World	WLD								67	IRON AND STEEL	1	No Quantity							418723			0
S3	2016	2016	2016	2	0	2	Export	446	China, Macao SAR	MAC	156	China	CHN								67	IRON AND STEEL	1	No Quantity							70081			0
S3	2016	2016	2016	2	0	2	Export	446	China, Macao SAR	MAC	344	China, Hong Kong SAR	HKG								67	IRON AND STEEL	1	No Quantity							348642			0
S3	2016	2016	2016	2	0	2	Export	450	Madagascar	MDG	0	World	WLD								67	IRON AND STEEL	1	No Quantity			0		0		445134			4
S3	2016	2016	2016	2	0	2	Export	450	Madagascar	MDG	36	Australia	AUS								67	IRON AND STEEL	1	No Quantity			0		0		20143			0
S3	2016	2016	2016	2	0	2	Export	450	Madagascar	MDG	56	Belgium	BEL								67	IRON AND STEEL	1	No Quantity			0		0		2479			0
S3	2016	2016	2016	2	0	2	Export	450	Madagascar	MDG	124	Canada	CAN								67	IRON AND STEEL	1	No Quantity			0		0		77			0
S3	2016	2016	2016	2	0	2	Export	450	Madagascar	MDG	156	China	CHN								67	IRON AND STEEL	1	No Quantity			0		0		9542			0
S3	2016	2016	2016	2	0	2	Export	450	Madagascar	MDG	174	Comoros	COM								67	IRON AND STEEL	1	No Quantity			0		0		113481			4
S3	2016	2016	2016	2	0	2	Export	450	Madagascar	MDG	251	France	FRA								67	IRON AND STEEL	1	No Quantity			0		0		50727			0
S3	2016	2016	2016	2	0	2	Export	450	Madagascar	MDG	276	Germany	DEU								67	IRON AND STEEL	1	No Quantity			0		0		49			0
S3	2016	2016	2016	2	0	2	Export	450	Madagascar	MDG	384	Côte d'Ivoire	CIV								67	IRON AND STEEL	1	No Quantity			0		0		729			0
S3	2016	2016	2016	2	0	2	Export	450	Madagascar	MDG	480	Mauritius	MUS								67	IRON AND STEEL	1	No Quantity			0		0		73			0
S3	2016	2016	2016	2	0	2	Export	450	Madagascar	MDG	690	Seychelles	SYC								67	IRON AND STEEL	1	No Quantity			0		0		174708			0
S3	2016	2016	2016	2	0	2	Export	450	Madagascar	MDG	710	South Africa	ZAF								67	IRON AND STEEL	1	No Quantity			0		0		457			0
S3	2016	2016	2016	2	0	2	Export	450	Madagascar	MDG	757	Switzerland	CHE								67	IRON AND STEEL	1	No Quantity			0		0		9			0
S3	2016	2016	2016	2	0	2	Export	450	Madagascar	MDG	784	United Arab Emirates	ARE								67	IRON AND STEEL	1	No Quantity			0		0		725			0
S3	2016	2016	2016	2	0	2	Export	450	Madagascar	MDG	834	United Rep. of Tanzania	TZA								67	IRON AND STEEL	1	No Quantity			0		0		97			0
S3	2016	2016	2016	2	0	2	Export	450	Madagascar	MDG	842	USA	USA								67	IRON AND STEEL	1	No Quantity			0		0		9726			0
S3	2016	2016	2016	2	0	2	Export	450	Madagascar	MDG	899	Areas, nes									67	IRON AND STEEL	1	No Quantity			0		0		62104			0
S3	2016	2016	2016	2	0	2	Export	450	Madagascar	MDG	0	World	WLD								68	NON-FERROUS METALS	1	No Quantity			0				480853265			4
S3	2016	2016	2016	2	0	2	Export	450	Madagascar	MDG	56	Belgium	BEL								68	NON-FERROUS METALS	1	No Quantity			0		0		1885629			0
S3	2016	2016	2016	2	0	2	Export	450	Madagascar	MDG	156	China	CHN								68	NON-FERROUS METALS	1	No Quantity			0		0		81913667			0
S3	2016	2016	2016	2	0	2	Export	450	Madagascar	MDG	174	Comoros	COM								68	NON-FERROUS METALS	1	No Quantity			0		0		75426			0
S3	2016	2016	2016	2	0	2	Export	450	Madagascar	MDG	251	France	FRA								68	NON-FERROUS METALS	1	No Quantity			0		0		184313			0
S3	2016	2016	2016	2	0	2	Export	450	Madagascar	MDG	372	Ireland	IRL								68	NON-FERROUS METALS	1	No Quantity			0		0		706057			0
S3	2016	2016	2016	2	0	2	Export	450	Madagascar	MDG	381	Italy	ITA								68	NON-FERROUS METALS	1	No Quantity			0		0		2672188			0
S3	2016	2016	2016	2	0	2	Export	450	Madagascar	MDG	392	Japan	JPN								68	NON-FERROUS METALS	1	No Quantity			0		0		107186803			0
S3	2016	2016	2016	2	0	2	Export	450	Madagascar	MDG	410	Rep. of Korea	KOR								68	NON-FERROUS METALS	1	No Quantity			0		0		95085249			0
S3	2016	2016	2016	2	0	2	Export	450	Madagascar	MDG	422	Lebanon	LBN								68	NON-FERROUS METALS	1	No Quantity			0		0		9812			0
S3	2016	2016	2016	2	0	2	Export	450	Madagascar	MDG	480	Mauritius	MUS								68	NON-FERROUS METALS	1	No Quantity			0		0		481			0
S3	2016	2016	2016	2	0	2	Export	450	Madagascar	MDG	490	Other Asia, nes									68	NON-FERROUS METALS	1	No Quantity			0		0		20952296			0
S3	2016	2016	2016	2	0	2	Export	450	Madagascar	MDG	528	Netherlands	NLD								68	NON-FERROUS METALS	1	No Quantity			0		0		45604758			0
S3	2016	2016	2016	2	0	2	Export	450	Madagascar	MDG	642	Romania	ROU								68	NON-FERROUS METALS	1	No Quantity			0		0		1520031			0
S3	2016	2016	2016	2	0	2	Export	450	Madagascar	MDG	682	Saudi Arabia	SAU								68	NON-FERROUS METALS	1	No Quantity			0		0		336432			0
S3	2016	2016	2016	2	0	2	Export	450	Madagascar	MDG	690	Seychelles	SYC								68	NON-FERROUS METALS	1	No Quantity			0		0		1654			0
S3	2016	2016	2016	2	0	2	Export	450	Madagascar	MDG	699	India	IND								68	NON-FERROUS METALS	1	No Quantity			0		0		2491892			0
S3	2016	2016	2016	2	0	2	Export	450	Madagascar	MDG	702	Singapore	SGP								68	NON-FERROUS METALS	1	No Quantity			0		0		8057595			0
S3	2016	2016	2016	2	0	2	Export	450	Madagascar	MDG	710	South Africa	ZAF								68	NON-FERROUS METALS	1	No Quantity			0		0		11050491			0
S3	2016	2016	2016	2	0	2	Export	450	Madagascar	MDG	724	Spain	ESP								68	NON-FERROUS METALS	1	No Quantity			0		0		16614849			0
S3	2016	2016	2016	2	0	2	Export	450	Madagascar	MDG	752	Sweden	SWE								68	NON-FERROUS METALS	1	No Quantity			0		0		30959103			0
S3	2016	2016	2016	2	0	2	Export	450	Madagascar	MDG	764	Thailand	THA								68	NON-FERROUS METALS	1	No Quantity			0		0		693445			0
S3	2016	2016	2016	2	0	2	Export	450	Madagascar	MDG	842	USA	USA								68	NON-FERROUS METALS	1	No Quantity			0				52815535			4
S3	2016	2016	2016	2	0	2	Export	450	Madagascar	MDG	894	Zambia	ZMB								68	NON-FERROUS METALS	1	No Quantity			0		0		7			0
S3	2016	2016	2016	2	0	2	Export	450	Madagascar	MDG	899	Areas, nes									68	NON-FERROUS METALS	1	No Quantity			0		0		35542			0
S3	2016	2016	2016	2	0	2	Export	446	China, Macao SAR	MAC	0	World	WLD								69	METALS MANUFACTURES,NES	1	No Quantity							2129332			0
S3	2016	2016	2016	2	0	2	Export	446	China, Macao SAR	MAC	156	China	CHN								69	METALS MANUFACTURES,NES	1	No Quantity							1380268			0
S3	2016	2016	2016	2	0	2	Export	446	China, Macao SAR	MAC	344	China, Hong Kong SAR	HKG								69	METALS MANUFACTURES,NES	1	No Quantity							745217			0
S3	2016	2016	2016	2	0	2	Export	446	China, Macao SAR	MAC	392	Japan	JPN								69	METALS MANUFACTURES,NES	1	No Quantity							1399			0
S3	2016	2016	2016	2	0	2	Export	446	China, Macao SAR	MAC	490	Other Asia, nes									69	METALS MANUFACTURES,NES	1	No Quantity							1932			0
S3	2016	2016	2016	2	0	2	Export	446	China, Macao SAR	MAC	702	Singapore	SGP								69	METALS MANUFACTURES,NES	1	No Quantity							515			0
S3	2016	2016	2016	2	0	2	Export	450	Madagascar	MDG	0	World	WLD								69	METALS MANUFACTURES,NES	1	No Quantity			0		0		6071735			0
S3	2016	2016	2016	2	0	2	Export	450	Madagascar	MDG	36	Australia	AUS								69	METALS MANUFACTURES,NES	1	No Quantity			0		0		5041			0
S3	2016	2016	2016	2	0	2	Export	450	Madagascar	MDG	40	Austria	AUT								69	METALS MANUFACTURES,NES	1	No Quantity			0		0		162			0
S3	2016	2016	2016	2	0	2	Export	450	Madagascar	MDG	56	Belgium	BEL								69	METALS MANUFACTURES,NES	1	No Quantity			0		0		20792			0
S3	2016	2016	2016	2	0	2	Export	450	Madagascar	MDG	124	Canada	CAN								69	METALS MANUFACTURES,NES	1	No Quantity			0		0		35065			0
S3	2016	2016	2016	2	0	2	Export	450	Madagascar	MDG	156	China	CHN								69	METALS MANUFACTURES,NES	1	No Quantity			0		0		290092			0
S3	2016	2016	2016	2	0	2	Export	450	Madagascar	MDG	174	Comoros	COM								69	METALS MANUFACTURES,NES	1	No Quantity			0		0		501423			0
S3	2016	2016	2016	2	0	2	Export	450	Madagascar	MDG	178	Congo	COG								69	METALS MANUFACTURES,NES	1	No Quantity			0		0		367			0
S3	2016	2016	2016	2	0	2	Export	450	Madagascar	MDG	196	Cyprus	CYP								69	METALS MANUFACTURES,NES	1	No Quantity			0		0		277			0
S3	2016	2016	2016	2	0	2	Export	450	Madagascar	MDG	204	Benin	BEN								69	METALS MANUFACTURES,NES	1	No Quantity			0		0		3515			0
S3	2016	2016	2016	2	0	2	Export	450	Madagascar	MDG	208	Denmark	DNK								69	METALS MANUFACTURES,NES	1	No Quantity			0		0		18847			0
S3	2016	2016	2016	2	0	2	Export	450	Madagascar	MDG	251	France	FRA								69	METALS MANUFACTURES,NES	1	No Quantity			0		0		2888093			0
S3	2016	2016	2016	2	0	2	Export	450	Madagascar	MDG	262	Djibouti	DJI								69	METALS MANUFACTURES,NES	1	No Quantity			0		0		5			0
S3	2016	2016	2016	2	0	2	Export	450	Madagascar	MDG	276	Germany	DEU								69	METALS MANUFACTURES,NES	1	No Quantity			0		0		11310			0
S3	2016	2016	2016	2	0	2	Export	450	Madagascar	MDG	344	China, Hong Kong SAR	HKG								69	METALS MANUFACTURES,NES	1	No Quantity			0		0		190			0
S3	2016	2016	2016	2	0	2	Export	450	Madagascar	MDG	381	Italy	ITA								69	METALS MANUFACTURES,NES	1	No Quantity			0		0		36707			0
S3	2016	2016	2016	2	0	2	Export	450	Madagascar	MDG	384	Côte d'Ivoire	CIV								69	METALS MANUFACTURES,NES	1	No Quantity			0		0		455227			0
S3	2016	2016	2016	2	0	2	Export	450	Madagascar	MDG	392	Japan	JPN								69	METALS MANUFACTURES,NES	1	No Quantity			0		0		8137			0
S3	2016	2016	2016	2	0	2	Export	450	Madagascar	MDG	404	Kenya	KEN								69	METALS MANUFACTURES,NES	1	No Quantity			0		0		90			0
S3	2016	2016	2016	2	0	2	Export	450	Madagascar	MDG	480	Mauritius	MUS								69	METALS MANUFACTURES,NES	1	No Quantity			0		0		103148			0
S3	2016	2016	2016	2	0	2	Export	450	Madagascar	MDG	504	Morocco	MAR								69	METALS MANUFACTURES,NES	1	No Quantity			0		0		476			0
S3	2016	2016	2016	2	0	2	Export	450	Madagascar	MDG	528	Netherlands	NLD								69	METALS MANUFACTURES,NES	1	No Quantity			0		0		10765			0
S3	2016	2016	2016	2	0	2	Export	450	Madagascar	MDG	540	New Caledonia	NCL								69	METALS MANUFACTURES,NES	1	No Quantity			0		0		3469			0
S3	2016	2016	2016	2	0	2	Export	450	Madagascar	MDG	566	Nigeria	NGA								69	METALS MANUFACTURES,NES	1	No Quantity			0		0		1255			0
S3	2016	2016	2016	2	0	2	Export	450	Madagascar	MDG	643	Russian Federation	RUS								69	METALS MANUFACTURES,NES	1	No Quantity			0		0		636			0
S3	2016	2016	2016	2	0	2	Export	450	Madagascar	MDG	686	Senegal	SEN								69	METALS MANUFACTURES,NES	1	No Quantity			0		0		14			0
S3	2016	2016	2016	2	0	2	Export	450	Madagascar	MDG	690	Seychelles	SYC								69	METALS MANUFACTURES,NES	1	No Quantity			0		0		21900			0
S3	2016	2016	2016	2	0	2	Export	450	Madagascar	MDG	702	Singapore	SGP								69	METALS MANUFACTURES,NES	1	No Quantity			0		0		4314			0
S3	2016	2016	2016	2	0	2	Export	450	Madagascar	MDG	710	South Africa	ZAF								69	METALS MANUFACTURES,NES	1	No Quantity			0		0		80238			0
S3	2016	2016	2016	2	0	2	Export	450	Madagascar	MDG	724	Spain	ESP								69	METALS MANUFACTURES,NES	1	No Quantity			0		0		41614			0
S3	2016	2016	2016	2	0	2	Export	450	Madagascar	MDG	752	Sweden	SWE								69	METALS MANUFACTURES,NES	1	No Quantity			0		0		187			0
S3	2016	2016	2016	2	0	2	Export	450	Madagascar	MDG	757	Switzerland	CHE								69	METALS MANUFACTURES,NES	1	No Quantity			0		0		12244			0
S3	2016	2016	2016	2	0	2	Export	450	Madagascar	MDG	784	United Arab Emirates	ARE								69	METALS MANUFACTURES,NES	1	No Quantity			0		0		10519			0
S3	2016	2016	2016	2	0	2	Export	450	Madagascar	MDG	792	Turkey	TUR								69	METALS MANUFACTURES,NES	1	No Quantity			0		0		10021			0
S3	2016	2016	2016	2	0	2	Export	450	Madagascar	MDG	800	Uganda	UGA								69	METALS MANUFACTURES,NES	1	No Quantity			0		0		7			0
S3	2016	2016	2016	2	0	2	Export	450	Madagascar	MDG	807	North Macedonia	MKD								69	METALS MANUFACTURES,NES	1	No Quantity			0		0		8055			0
S3	2016	2016	2016	2	0	2	Export	450	Madagascar	MDG	826	United Kingdom	GBR								69	METALS MANUFACTURES,NES	1	No Quantity			0		0		96767			0
S3	2016	2016	2016	2	0	2	Export	450	Madagascar	MDG	834	United Rep. of Tanzania	TZA								69	METALS MANUFACTURES,NES	1	No Quantity			0		0		2500			0
S3	2016	2016	2016	2	0	2	Export	450	Madagascar	MDG	842	USA	USA								69	METALS MANUFACTURES,NES	1	No Quantity			0		0		7051			0
S3	2016	2016	2016	2	0	2	Export	450	Madagascar	MDG	894	Zambia	ZMB								69	METALS MANUFACTURES,NES	1	No Quantity			0		0		7			0
S3	2016	2016	2016	2	0	2	Export	450	Madagascar	MDG	899	Areas, nes									69	METALS MANUFACTURES,NES	1	No Quantity			0		0		1381192			0
S3	2016	2016	2016	2	0	2	Export	450	Madagascar	MDG	0	World	WLD								71	POWER GENERATNG.MACHINES	1	No Quantity			0		0		7239790			0
S3	2016	2016	2016	2	0	2	Export	450	Madagascar	MDG	56	Belgium	BEL								71	POWER GENERATNG.MACHINES	1	No Quantity			0		0		108202			0
S3	2016	2016	2016	2	0	2	Export	450	Madagascar	MDG	124	Canada	CAN								71	POWER GENERATNG.MACHINES	1	No Quantity			0		0		98518			0
S3	2016	2016	2016	2	0	2	Export	450	Madagascar	MDG	156	China	CHN								71	POWER GENERATNG.MACHINES	1	No Quantity			0		0		50161			0
S3	2016	2016	2016	2	0	2	Export	450	Madagascar	MDG	174	Comoros	COM								71	POWER GENERATNG.MACHINES	1	No Quantity			0		0		117454			0
S3	2016	2016	2016	2	0	2	Export	450	Madagascar	MDG	204	Benin	BEN								71	POWER GENERATNG.MACHINES	1	No Quantity			0		0		17473			0
S3	2016	2016	2016	2	0	2	Export	450	Madagascar	MDG	251	France	FRA								71	POWER GENERATNG.MACHINES	1	No Quantity			0		0		3139758			0
S3	2016	2016	2016	2	0	2	Export	450	Madagascar	MDG	276	Germany	DEU								71	POWER GENERATNG.MACHINES	1	No Quantity			0		0		109679			0
S3	2016	2016	2016	2	0	2	Export	450	Madagascar	MDG	288	Ghana	GHA								71	POWER GENERATNG.MACHINES	1	No Quantity			0		0		44698			0
S3	2016	2016	2016	2	0	2	Export	450	Madagascar	MDG	381	Italy	ITA								71	POWER GENERATNG.MACHINES	1	No Quantity			0		0		73274			0
S3	2016	2016	2016	2	0	2	Export	450	Madagascar	MDG	430	Liberia	LBR								71	POWER GENERATNG.MACHINES	1	No Quantity			0		0		2665			0
S3	2016	2016	2016	2	0	2	Export	450	Madagascar	MDG	480	Mauritius	MUS								71	POWER GENERATNG.MACHINES	1	No Quantity			0		0		29796			0
S3	2016	2016	2016	2	0	2	Export	450	Madagascar	MDG	528	Netherlands	NLD								71	POWER GENERATNG.MACHINES	1	No Quantity			0		0		18615			0
S3	2016	2016	2016	2	0	2	Export	450	Madagascar	MDG	686	Senegal	SEN								71	POWER GENERATNG.MACHINES	1	No Quantity			0		0		298			0
S3	2016	2016	2016	2	0	2	Export	450	Madagascar	MDG	690	Seychelles	SYC								71	POWER GENERATNG.MACHINES	1	No Quantity			0		0		268			0
S3	2016	2016	2016	2	0	2	Export	450	Madagascar	MDG	702	Singapore	SGP								71	POWER GENERATNG.MACHINES	1	No Quantity			0		0		368			0
S3	2016	2016	2016	2	0	2	Export	450	Madagascar	MDG	710	South Africa	ZAF								71	POWER GENERATNG.MACHINES	1	No Quantity			0		0		106132			0
S3	2016	2016	2016	2	0	2	Export	450	Madagascar	MDG	724	Spain	ESP								71	POWER GENERATNG.MACHINES	1	No Quantity			0		0		1013520			0
S3	2016	2016	2016	2	0	2	Export	450	Madagascar	MDG	748	Swaziland	SWZ								71	POWER GENERATNG.MACHINES	1	No Quantity			0		0		7248			0
S3	2016	2016	2016	2	0	2	Export	450	Madagascar	MDG	757	Switzerland	CHE								71	POWER GENERATNG.MACHINES	1	No Quantity			0		0		199			0
S3	2016	2016	2016	2	0	2	Export	450	Madagascar	MDG	784	United Arab Emirates	ARE								71	POWER GENERATNG.MACHINES	1	No Quantity			0		0		58199			0
S3	2016	2016	2016	2	0	2	Export	450	Madagascar	MDG	834	United Rep. of Tanzania	TZA								71	POWER GENERATNG.MACHINES	1	No Quantity			0		0		2093			0
S3	2016	2016	2016	2	0	2	Export	450	Madagascar	MDG	842	USA	USA								71	POWER GENERATNG.MACHINES	1	No Quantity			0		0		1448382			0
S3	2016	2016	2016	2	0	2	Export	450	Madagascar	MDG	899	Areas, nes									71	POWER GENERATNG.MACHINES	1	No Quantity			0		0		792780			0
S3	2016	2016	2016	2	0	2	Export	446	China, Macao SAR	MAC	0	World	WLD								72	SPECIAL.INDUST.MACHINERY	1	No Quantity							4451936			0
S3	2016	2016	2016	2	0	2	Export	446	China, Macao SAR	MAC	156	China	CHN								72	SPECIAL.INDUST.MACHINERY	1	No Quantity							562119			0
S3	2016	2016	2016	2	0	2	Export	446	China, Macao SAR	MAC	344	China, Hong Kong SAR	HKG								72	SPECIAL.INDUST.MACHINERY	1	No Quantity							3834783			0
S3	2016	2016	2016	2	0	2	Export	446	China, Macao SAR	MAC	490	Other Asia, nes									72	SPECIAL.INDUST.MACHINERY	1	No Quantity							50906			0
S3	2016	2016	2016	2	0	2	Export	446	China, Macao SAR	MAC	842	USA	USA								72	SPECIAL.INDUST.MACHINERY	1	No Quantity							4128			0
S3	2016	2016	2016	2	0	2	Export	450	Madagascar	MDG	0	World	WLD								72	SPECIAL.INDUST.MACHINERY	1	No Quantity			0		0		2102124			4
S3	2016	2016	2016	2	0	2	Export	450	Madagascar	MDG	56	Belgium	BEL								72	SPECIAL.INDUST.MACHINERY	1	No Quantity			0		0		134426			0
S3	2016	2016	2016	2	0	2	Export	450	Madagascar	MDG	156	China	CHN								72	SPECIAL.INDUST.MACHINERY	1	No Quantity			0		0		12857			0
S3	2016	2016	2016	2	0	2	Export	450	Madagascar	MDG	174	Comoros	COM								72	SPECIAL.INDUST.MACHINERY	1	No Quantity			0		0		129435			4
S3	2016	2016	2016	2	0	2	Export	450	Madagascar	MDG	251	France	FRA								72	SPECIAL.INDUST.MACHINERY	1	No Quantity			0		0		164844			0
S3	2016	2016	2016	2	0	2	Export	450	Madagascar	MDG	276	Germany	DEU								72	SPECIAL.INDUST.MACHINERY	1	No Quantity			0		0		1152			0
S3	2016	2016	2016	2	0	2	Export	450	Madagascar	MDG	288	Ghana	GHA								72	SPECIAL.INDUST.MACHINERY	1	No Quantity			0		0		731950			0
S3	2016	2016	2016	2	0	2	Export	450	Madagascar	MDG	384	Côte d'Ivoire	CIV								72	SPECIAL.INDUST.MACHINERY	1	No Quantity			0		0		666			0
S3	2016	2016	2016	2	0	2	Export	450	Madagascar	MDG	392	Japan	JPN								72	SPECIAL.INDUST.MACHINERY	1	No Quantity			0		0		28021			0
S3	2016	2016	2016	2	0	2	Export	450	Madagascar	MDG	480	Mauritius	MUS								72	SPECIAL.INDUST.MACHINERY	1	No Quantity			0		0		197625			0
S3	2016	2016	2016	2	0	2	Export	450	Madagascar	MDG	490	Other Asia, nes									72	SPECIAL.INDUST.MACHINERY	1	No Quantity			0		0		2238			0
S3	2016	2016	2016	2	0	2	Export	450	Madagascar	MDG	504	Morocco	MAR								72	SPECIAL.INDUST.MACHINERY	1	No Quantity			0		0		52			0
S3	2016	2016	2016	2	0	2	Export	450	Madagascar	MDG	528	Netherlands	NLD								72	SPECIAL.INDUST.MACHINERY	1	No Quantity			0		0		63969			0
S3	2016	2016	2016	2	0	2	Export	450	Madagascar	MDG	646	Rwanda	RWA								72	SPECIAL.INDUST.MACHINERY	1	No Quantity			0		0		2414			0
S3	2016	2016	2016	2	0	2	Export	450	Madagascar	MDG	702	Singapore	SGP								72	SPECIAL.INDUST.MACHINERY	1	No Quantity			0		0		149			0
S3	2016	2016	2016	2	0	2	Export	450	Madagascar	MDG	710	South Africa	ZAF								72	SPECIAL.INDUST.MACHINERY	1	No Quantity			0		0		29227			0
S3	2016	2016	2016	2	0	2	Export	450	Madagascar	MDG	826	United Kingdom	GBR								72	SPECIAL.INDUST.MACHINERY	1	No Quantity			0		0		73537			0
S3	2016	2016	2016	2	0	2	Export	450	Madagascar	MDG	834	United Rep. of Tanzania	TZA								72	SPECIAL.INDUST.MACHINERY	1	No Quantity			0		0		44732			0
S3	2016	2016	2016	2	0	2	Export	450	Madagascar	MDG	899	Areas, nes									72	SPECIAL.INDUST.MACHINERY	1	No Quantity			0		0		484820			0
S3	2016	2016	2016	2	0	2	Export	450	Madagascar	MDG	0	World	WLD								73	METALWORKING MACHINERY	1	No Quantity			0		0		120762			4
S3	2016	2016	2016	2	0	2	Export	450	Madagascar	MDG	36	Australia	AUS								73	METALWORKING MACHINERY	1	No Quantity			0		0		7071			0
S3	2016	2016	2016	2	0	2	Export	450	Madagascar	MDG	56	Belgium	BEL								73	METALWORKING MACHINERY	1	No Quantity			0		0		9027			0
S3	2016	2016	2016	2	0	2	Export	450	Madagascar	MDG	174	Comoros	COM								73	METALWORKING MACHINERY	1	No Quantity			0		0		2029			4
S3	2016	2016	2016	2	0	2	Export	450	Madagascar	MDG	204	Benin	BEN								73	METALWORKING MACHINERY	1	No Quantity			0		0		25576			0
S3	2016	2016	2016	2	0	2	Export	450	Madagascar	MDG	251	France	FRA								73	METALWORKING MACHINERY	1	No Quantity			0		0		35604			0
S3	2016	2016	2016	2	0	2	Export	450	Madagascar	MDG	276	Germany	DEU								73	METALWORKING MACHINERY	1	No Quantity			0		0		13839			0
S3	2016	2016	2016	2	0	2	Export	450	Madagascar	MDG	384	Côte d'Ivoire	CIV								73	METALWORKING MACHINERY	1	No Quantity			0		0		95			0
S3	2016	2016	2016	2	0	2	Export	450	Madagascar	MDG	702	Singapore	SGP								73	METALWORKING MACHINERY	1	No Quantity			0		0		9			0
S3	2016	2016	2016	2	0	2	Export	450	Madagascar	MDG	710	South Africa	ZAF								73	METALWORKING MACHINERY	1	No Quantity			0		0		5953			0
S3	2016	2016	2016	2	0	2	Export	450	Madagascar	MDG	784	United Arab Emirates	ARE								73	METALWORKING MACHINERY	1	No Quantity			0		0		15592			0
S3	2016	2016	2016	2	0	2	Export	450	Madagascar	MDG	834	United Rep. of Tanzania	TZA								73	METALWORKING MACHINERY	1	No Quantity			0		0		75			0
S3	2016	2016	2016	2	0	2	Export	450	Madagascar	MDG	899	Areas, nes									73	METALWORKING MACHINERY	1	No Quantity			0		0		5886			0
S3	2016	2016	2016	2	0	2	Export	446	China, Macao SAR	MAC	0	World	WLD								74	GENERAL INDUSTL.MACH.NES	1	No Quantity							8551963			0
S3	2016	2016	2016	2	0	2	Export	446	China, Macao SAR	MAC	156	China	CHN								74	GENERAL INDUSTL.MACH.NES	1	No Quantity							121846			0
S3	2016	2016	2016	2	0	2	Export	446	China, Macao SAR	MAC	344	China, Hong Kong SAR	HKG								74	GENERAL INDUSTL.MACH.NES	1	No Quantity							8325022			0
S3	2016	2016	2016	2	0	2	Export	446	China, Macao SAR	MAC	490	Other Asia, nes									74	GENERAL INDUSTL.MACH.NES	1	No Quantity							78878			0
S3	2016	2016	2016	2	0	2	Export	446	China, Macao SAR	MAC	702	Singapore	SGP								74	GENERAL INDUSTL.MACH.NES	1	No Quantity							26217			0
S3	2016	2016	2016	2	0	2	Export	450	Madagascar	MDG	0	World	WLD								74	GENERAL INDUSTL.MACH.NES	1	No Quantity			0		0		11306642			0
S3	2016	2016	2016	2	0	2	Export	450	Madagascar	MDG	36	Australia	AUS								74	GENERAL INDUSTL.MACH.NES	1	No Quantity			0		0		2484416			0
S3	2016	2016	2016	2	0	2	Export	450	Madagascar	MDG	56	Belgium	BEL								74	GENERAL INDUSTL.MACH.NES	1	No Quantity			0		0		38954			0
S3	2016	2016	2016	2	0	2	Export	450	Madagascar	MDG	124	Canada	CAN								74	GENERAL INDUSTL.MACH.NES	1	No Quantity			0		0		22174			0
S3	2016	2016	2016	2	0	2	Export	450	Madagascar	MDG	156	China	CHN								74	GENERAL INDUSTL.MACH.NES	1	No Quantity			0		0		208644			0
S3	2016	2016	2016	2	0	2	Export	450	Madagascar	MDG	174	Comoros	COM								74	GENERAL INDUSTL.MACH.NES	1	No Quantity			0		0		86097			0
S3	2016	2016	2016	2	0	2	Export	450	Madagascar	MDG	203	Czechia	CZE								74	GENERAL INDUSTL.MACH.NES	1	No Quantity			0		0		594			0
S3	2016	2016	2016	2	0	2	Export	450	Madagascar	MDG	204	Benin	BEN								74	GENERAL INDUSTL.MACH.NES	1	No Quantity			0		0		24176			0
S3	2016	2016	2016	2	0	2	Export	450	Madagascar	MDG	208	Denmark	DNK								74	GENERAL INDUSTL.MACH.NES	1	No Quantity			0		0		3485			0
S3	2016	2016	2016	2	0	2	Export	450	Madagascar	MDG	246	Finland	FIN								74	GENERAL INDUSTL.MACH.NES	1	No Quantity			0		0		55			0
S3	2016	2016	2016	2	0	2	Export	450	Madagascar	MDG	251	France	FRA								74	GENERAL INDUSTL.MACH.NES	1	No Quantity			0		0		6024072			0
S3	2016	2016	2016	2	0	2	Export	450	Madagascar	MDG	268	Georgia	GEO								74	GENERAL INDUSTL.MACH.NES	1	No Quantity			0		0		300			0
S3	2016	2016	2016	2	0	2	Export	450	Madagascar	MDG	276	Germany	DEU								74	GENERAL INDUSTL.MACH.NES	1	No Quantity			0		0		10699			0
S3	2016	2016	2016	2	0	2	Export	450	Madagascar	MDG	300	Greece	GRC								74	GENERAL INDUSTL.MACH.NES	1	No Quantity			0		0		1206			0
S3	2016	2016	2016	2	0	2	Export	450	Madagascar	MDG	376	Israel	ISR								74	GENERAL INDUSTL.MACH.NES	1	No Quantity			0		0		62509			0
S3	2016	2016	2016	2	0	2	Export	450	Madagascar	MDG	381	Italy	ITA								74	GENERAL INDUSTL.MACH.NES	1	No Quantity			0		0		6528			0
S3	2016	2016	2016	2	0	2	Export	450	Madagascar	MDG	384	Côte d'Ivoire	CIV								74	GENERAL INDUSTL.MACH.NES	1	No Quantity			0		0		4278			0
S3	2016	2016	2016	2	0	2	Export	450	Madagascar	MDG	404	Kenya	KEN								74	GENERAL INDUSTL.MACH.NES	1	No Quantity			0		0		53			0
S3	2016	2016	2016	2	0	2	Export	450	Madagascar	MDG	480	Mauritius	MUS								74	GENERAL INDUSTL.MACH.NES	1	No Quantity			0		0		250777			0
S3	2016	2016	2016	2	0	2	Export	450	Madagascar	MDG	490	Other Asia, nes									74	GENERAL INDUSTL.MACH.NES	1	No Quantity			0		0		2190			0
S3	2016	2016	2016	2	0	2	Export	450	Madagascar	MDG	504	Morocco	MAR								74	GENERAL INDUSTL.MACH.NES	1	No Quantity			0		0		105			0
S3	2016	2016	2016	2	0	2	Export	450	Madagascar	MDG	528	Netherlands	NLD								74	GENERAL INDUSTL.MACH.NES	1	No Quantity			0		0		45081			0
S3	2016	2016	2016	2	0	2	Export	450	Madagascar	MDG	566	Nigeria	NGA								74	GENERAL INDUSTL.MACH.NES	1	No Quantity			0		0		3785			0
S3	2016	2016	2016	2	0	2	Export	450	Madagascar	MDG	690	Seychelles	SYC								74	GENERAL INDUSTL.MACH.NES	1	No Quantity			0		0		1263			0
S3	2016	2016	2016	2	0	2	Export	450	Madagascar	MDG	699	India	IND								74	GENERAL INDUSTL.MACH.NES	1	No Quantity			0		0		349			0
S3	2016	2016	2016	2	0	2	Export	450	Madagascar	MDG	702	Singapore	SGP								74	GENERAL INDUSTL.MACH.NES	1	No Quantity			0		0		6213			0
S3	2016	2016	2016	2	0	2	Export	450	Madagascar	MDG	710	South Africa	ZAF								74	GENERAL INDUSTL.MACH.NES	1	No Quantity			0		0		611652			0
S3	2016	2016	2016	2	0	2	Export	450	Madagascar	MDG	784	United Arab Emirates	ARE								74	GENERAL INDUSTL.MACH.NES	1	No Quantity			0		0		56224			0
S3	2016	2016	2016	2	0	2	Export	450	Madagascar	MDG	788	Tunisia	TUN								74	GENERAL INDUSTL.MACH.NES	1	No Quantity			0		0		6034			0
S3	2016	2016	2016	2	0	2	Export	450	Madagascar	MDG	792	Turkey	TUR								74	GENERAL INDUSTL.MACH.NES	1	No Quantity			0		0		4273			0
S3	2016	2016	2016	2	0	2	Export	450	Madagascar	MDG	818	Egypt	EGY								74	GENERAL INDUSTL.MACH.NES	1	No Quantity			0		0		153			0
S3	2016	2016	2016	2	0	2	Export	450	Madagascar	MDG	826	United Kingdom	GBR								74	GENERAL INDUSTL.MACH.NES	1	No Quantity			0		0		11704			0
S3	2016	2016	2016	2	0	2	Export	450	Madagascar	MDG	834	United Rep. of Tanzania	TZA								74	GENERAL INDUSTL.MACH.NES	1	No Quantity			0		0		2615			0
S3	2016	2016	2016	2	0	2	Export	450	Madagascar	MDG	842	USA	USA								74	GENERAL INDUSTL.MACH.NES	1	No Quantity			0		0		258454			0
S3	2016	2016	2016	2	0	2	Export	450	Madagascar	MDG	899	Areas, nes									74	GENERAL INDUSTL.MACH.NES	1	No Quantity			0		0		1067513			0
S3	2016	2016	2016	2	0	2	Export	446	China, Macao SAR	MAC	0	World	WLD								75	OFFICE MACHINES,ADP MACH	1	No Quantity							7397936			0
S3	2016	2016	2016	2	0	2	Export	446	China, Macao SAR	MAC	36	Australia	AUS								75	OFFICE MACHINES,ADP MACH	1	No Quantity							5913			0
S3	2016	2016	2016	2	0	2	Export	446	China, Macao SAR	MAC	156	China	CHN								75	OFFICE MACHINES,ADP MACH	1	No Quantity							2957124			0
S3	2016	2016	2016	2	0	2	Export	446	China, Macao SAR	MAC	251	France	FRA								75	OFFICE MACHINES,ADP MACH	1	No Quantity							20520			0
S3	2016	2016	2016	2	0	2	Export	446	China, Macao SAR	MAC	344	China, Hong Kong SAR	HKG								75	OFFICE MACHINES,ADP MACH	1	No Quantity							3435124			0
S3	2016	2016	2016	2	0	2	Export	446	China, Macao SAR	MAC	392	Japan	JPN								75	OFFICE MACHINES,ADP MACH	1	No Quantity							10286			0
S3	2016	2016	2016	2	0	2	Export	446	China, Macao SAR	MAC	490	Other Asia, nes									75	OFFICE MACHINES,ADP MACH	1	No Quantity							46121			0
S3	2016	2016	2016	2	0	2	Export	446	China, Macao SAR	MAC	528	Netherlands	NLD								75	OFFICE MACHINES,ADP MACH	1	No Quantity							899			0
S3	2016	2016	2016	2	0	2	Export	446	China, Macao SAR	MAC	608	Philippines	PHL								75	OFFICE MACHINES,ADP MACH	1	No Quantity							17419			0
S3	2016	2016	2016	2	0	2	Export	446	China, Macao SAR	MAC	702	Singapore	SGP								75	OFFICE MACHINES,ADP MACH	1	No Quantity							300908			0
S3	2016	2016	2016	2	0	2	Export	446	China, Macao SAR	MAC	842	USA	USA								75	OFFICE MACHINES,ADP MACH	1	No Quantity							603622			0
S3	2016	2016	2016	2	0	2	Export	450	Madagascar	MDG	0	World	WLD								75	OFFICE MACHINES,ADP MACH	1	No Quantity			0		0		732957			0
S3	2016	2016	2016	2	0	2	Export	450	Madagascar	MDG	56	Belgium	BEL								75	OFFICE MACHINES,ADP MACH	1	No Quantity			0		0		7628			0
S3	2016	2016	2016	2	0	2	Export	450	Madagascar	MDG	174	Comoros	COM								75	OFFICE MACHINES,ADP MACH	1	No Quantity			0		0		89186			0
S3	2016	2016	2016	2	0	2	Export	450	Madagascar	MDG	178	Congo	COG								75	OFFICE MACHINES,ADP MACH	1	No Quantity			0		0		687			0
S3	2016	2016	2016	2	0	2	Export	450	Madagascar	MDG	204	Benin	BEN								75	OFFICE MACHINES,ADP MACH	1	No Quantity			0		0		48440			0
S3	2016	2016	2016	2	0	2	Export	450	Madagascar	MDG	208	Denmark	DNK								75	OFFICE MACHINES,ADP MACH	1	No Quantity			0		0		3072			0
S3	2016	2016	2016	2	0	2	Export	450	Madagascar	MDG	251	France	FRA								75	OFFICE MACHINES,ADP MACH	1	No Quantity			0		0		439615			0
S3	2016	2016	2016	2	0	2	Export	450	Madagascar	MDG	276	Germany	DEU								75	OFFICE MACHINES,ADP MACH	1	No Quantity			0		0		100			0
S3	2016	2016	2016	2	0	2	Export	450	Madagascar	MDG	480	Mauritius	MUS								75	OFFICE MACHINES,ADP MACH	1	No Quantity			0		0		219			0
S3	2016	2016	2016	2	0	2	Export	450	Madagascar	MDG	528	Netherlands	NLD								75	OFFICE MACHINES,ADP MACH	1	No Quantity			0		0		20766			0
S3	2016	2016	2016	2	0	2	Export	450	Madagascar	MDG	646	Rwanda	RWA								75	OFFICE MACHINES,ADP MACH	1	No Quantity			0		0		4467			0
S3	2016	2016	2016	2	0	2	Export	450	Madagascar	MDG	686	Senegal	SEN								75	OFFICE MACHINES,ADP MACH	1	No Quantity			0		0		3700			0
S3	2016	2016	2016	2	0	2	Export	450	Madagascar	MDG	702	Singapore	SGP								75	OFFICE MACHINES,ADP MACH	1	No Quantity			0		0		308			0
S3	2016	2016	2016	2	0	2	Export	450	Madagascar	MDG	710	South Africa	ZAF								75	OFFICE MACHINES,ADP MACH	1	No Quantity			0		0		8954			0
S3	2016	2016	2016	2	0	2	Export	450	Madagascar	MDG	784	United Arab Emirates	ARE								75	OFFICE MACHINES,ADP MACH	1	No Quantity			0		0		1008			0
S3	2016	2016	2016	2	0	2	Export	450	Madagascar	MDG	834	United Rep. of Tanzania	TZA								75	OFFICE MACHINES,ADP MACH	1	No Quantity			0		0		1693			0
S3	2016	2016	2016	2	0	2	Export	450	Madagascar	MDG	842	USA	USA								75	OFFICE MACHINES,ADP MACH	1	No Quantity			0		0		24603			0
S3	2016	2016	2016	2	0	2	Export	450	Madagascar	MDG	894	Zambia	ZMB								75	OFFICE MACHINES,ADP MACH	1	No Quantity			0		0		73288			0
S3	2016	2016	2016	2	0	2	Export	450	Madagascar	MDG	899	Areas, nes									75	OFFICE MACHINES,ADP MACH	1	No Quantity			0		0		5215			0
S3	2016	2016	2016	2	0	2	Export	446	China, Macao SAR	MAC	0	World	WLD								76	TELECOMM.SOUND EQUIP ETC	1	No Quantity							30482787			0
S3	2016	2016	2016	2	0	2	Export	446	China, Macao SAR	MAC	36	Australia	AUS								76	TELECOMM.SOUND EQUIP ETC	1	No Quantity							2000			0
S3	2016	2016	2016	2	0	2	Export	446	China, Macao SAR	MAC	156	China	CHN								76	TELECOMM.SOUND EQUIP ETC	1	No Quantity							2072433			0
S3	2016	2016	2016	2	0	2	Export	446	China, Macao SAR	MAC	344	China, Hong Kong SAR	HKG								76	TELECOMM.SOUND EQUIP ETC	1	No Quantity							27641573			0
S3	2016	2016	2016	2	0	2	Export	446	China, Macao SAR	MAC	392	Japan	JPN								76	TELECOMM.SOUND EQUIP ETC	1	No Quantity							12212			0
S3	2016	2016	2016	2	0	2	Export	446	China, Macao SAR	MAC	410	Rep. of Korea	KOR								76	TELECOMM.SOUND EQUIP ETC	1	No Quantity							132876			0
S3	2016	2016	2016	2	0	2	Export	446	China, Macao SAR	MAC	608	Philippines	PHL								76	TELECOMM.SOUND EQUIP ETC	1	No Quantity							7195			0
S3	2016	2016	2016	2	0	2	Export	446	China, Macao SAR	MAC	702	Singapore	SGP								76	TELECOMM.SOUND EQUIP ETC	1	No Quantity							575410			0
S3	2016	2016	2016	2	0	2	Export	446	China, Macao SAR	MAC	826	United Kingdom	GBR								76	TELECOMM.SOUND EQUIP ETC	1	No Quantity							27561			0
S3	2016	2016	2016	2	0	2	Export	446	China, Macao SAR	MAC	842	USA	USA								76	TELECOMM.SOUND EQUIP ETC	1	No Quantity							11526			0
S3	2016	2016	2016	2	0	2	Export	450	Madagascar	MDG	0	World	WLD								76	TELECOMM.SOUND EQUIP ETC	1	No Quantity			0		0		2370934			0
S3	2016	2016	2016	2	0	2	Export	450	Madagascar	MDG	56	Belgium	BEL								76	TELECOMM.SOUND EQUIP ETC	1	No Quantity			0		0		5681			0
S3	2016	2016	2016	2	0	2	Export	450	Madagascar	MDG	124	Canada	CAN								76	TELECOMM.SOUND EQUIP ETC	1	No Quantity			0		0		7897			0
S3	2016	2016	2016	2	0	2	Export	450	Madagascar	MDG	156	China	CHN								76	TELECOMM.SOUND EQUIP ETC	1	No Quantity			0		0		71552			0
S3	2016	2016	2016	2	0	2	Export	450	Madagascar	MDG	174	Comoros	COM								76	TELECOMM.SOUND EQUIP ETC	1	No Quantity			0		0		122947			0
S3	2016	2016	2016	2	0	2	Export	450	Madagascar	MDG	204	Benin	BEN								76	TELECOMM.SOUND EQUIP ETC	1	No Quantity			0		0		1195			0
S3	2016	2016	2016	2	0	2	Export	450	Madagascar	MDG	208	Denmark	DNK								76	TELECOMM.SOUND EQUIP ETC	1	No Quantity			0		0		197			0
S3	2016	2016	2016	2	0	2	Export	450	Madagascar	MDG	251	France	FRA								76	TELECOMM.SOUND EQUIP ETC	1	No Quantity			0		0		1431684			0
S3	2016	2016	2016	2	0	2	Export	450	Madagascar	MDG	276	Germany	DEU								76	TELECOMM.SOUND EQUIP ETC	1	No Quantity			0		0		42912			0
S3	2016	2016	2016	2	0	2	Export	450	Madagascar	MDG	288	Ghana	GHA								76	TELECOMM.SOUND EQUIP ETC	1	No Quantity			0		0		13691			0
S3	2016	2016	2016	2	0	2	Export	450	Madagascar	MDG	344	China, Hong Kong SAR	HKG								76	TELECOMM.SOUND EQUIP ETC	1	No Quantity			0		0		3467			0
S3	2016	2016	2016	2	0	2	Export	450	Madagascar	MDG	376	Israel	ISR								76	TELECOMM.SOUND EQUIP ETC	1	No Quantity			0		0		48593			0
S3	2016	2016	2016	2	0	2	Export	450	Madagascar	MDG	381	Italy	ITA								76	TELECOMM.SOUND EQUIP ETC	1	No Quantity			0		0		4291			0
S3	2016	2016	2016	2	0	2	Export	450	Madagascar	MDG	392	Japan	JPN								76	TELECOMM.SOUND EQUIP ETC	1	No Quantity			0		0		2445			0
S3	2016	2016	2016	2	0	2	Export	450	Madagascar	MDG	404	Kenya	KEN								76	TELECOMM.SOUND EQUIP ETC	1	No Quantity			0		0		17891			0
S3	2016	2016	2016	2	0	2	Export	450	Madagascar	MDG	440	Lithuania	LTU								76	TELECOMM.SOUND EQUIP ETC	1	No Quantity			0		0		1020			0
S3	2016	2016	2016	2	0	2	Export	450	Madagascar	MDG	480	Mauritius	MUS								76	TELECOMM.SOUND EQUIP ETC	1	No Quantity			0		0		2611			0
S3	2016	2016	2016	2	0	2	Export	450	Madagascar	MDG	528	Netherlands	NLD								76	TELECOMM.SOUND EQUIP ETC	1	No Quantity			0		0		359378			0
S3	2016	2016	2016	2	0	2	Export	450	Madagascar	MDG	702	Singapore	SGP								76	TELECOMM.SOUND EQUIP ETC	1	No Quantity			0		0		1151			0
S3	2016	2016	2016	2	0	2	Export	450	Madagascar	MDG	710	South Africa	ZAF								76	TELECOMM.SOUND EQUIP ETC	1	No Quantity			0		0		3920			0
S3	2016	2016	2016	2	0	2	Export	450	Madagascar	MDG	818	Egypt	EGY								76	TELECOMM.SOUND EQUIP ETC	1	No Quantity			0		0		51			0
S3	2016	2016	2016	2	0	2	Export	450	Madagascar	MDG	826	United Kingdom	GBR								76	TELECOMM.SOUND EQUIP ETC	1	No Quantity			0		0		199			0
S3	2016	2016	2016	2	0	2	Export	450	Madagascar	MDG	834	United Rep. of Tanzania	TZA								76	TELECOMM.SOUND EQUIP ETC	1	No Quantity			0		0		5526			0
S3	2016	2016	2016	2	0	2	Export	450	Madagascar	MDG	842	USA	USA								76	TELECOMM.SOUND EQUIP ETC	1	No Quantity			0		0		161010			0
S3	2016	2016	2016	2	0	2	Export	450	Madagascar	MDG	894	Zambia	ZMB								76	TELECOMM.SOUND EQUIP ETC	1	No Quantity			0		0		859			0
S3	2016	2016	2016	2	0	2	Export	450	Madagascar	MDG	899	Areas, nes									76	TELECOMM.SOUND EQUIP ETC	1	No Quantity			0		0		60755			0
S3	2016	2016	2016	2	0	2	Export	446	China, Macao SAR	MAC	0	World	WLD								77	ELEC MCH APPAR,PARTS,NES	1	No Quantity							93926185			0
S3	2016	2016	2016	2	0	2	Export	446	China, Macao SAR	MAC	156	China	CHN								77	ELEC MCH APPAR,PARTS,NES	1	No Quantity							58101359			0
S3	2016	2016	2016	2	0	2	Export	446	China, Macao SAR	MAC	276	Germany	DEU								77	ELEC MCH APPAR,PARTS,NES	1	No Quantity							160278			0
S3	2016	2016	2016	2	0	2	Export	446	China, Macao SAR	MAC	344	China, Hong Kong SAR	HKG								77	ELEC MCH APPAR,PARTS,NES	1	No Quantity							15250064			0
S3	2016	2016	2016	2	0	2	Export	446	China, Macao SAR	MAC	360	Indonesia	IDN								77	ELEC MCH APPAR,PARTS,NES	1	No Quantity							2251			0
S3	2016	2016	2016	2	0	2	Export	446	China, Macao SAR	MAC	392	Japan	JPN								77	ELEC MCH APPAR,PARTS,NES	1	No Quantity							19013309			0
S3	2016	2016	2016	2	0	2	Export	446	China, Macao SAR	MAC	458	Malaysia	MYS								77	ELEC MCH APPAR,PARTS,NES	1	No Quantity							885880			0
S3	2016	2016	2016	2	0	2	Export	446	China, Macao SAR	MAC	490	Other Asia, nes									77	ELEC MCH APPAR,PARTS,NES	1	No Quantity							98682			0
S3	2016	2016	2016	2	0	2	Export	446	China, Macao SAR	MAC	702	Singapore	SGP								77	ELEC MCH APPAR,PARTS,NES	1	No Quantity							990			0
S3	2016	2016	2016	2	0	2	Export	446	China, Macao SAR	MAC	704	Viet Nam	VNM								77	ELEC MCH APPAR,PARTS,NES	1	No Quantity							16823			0
S3	2016	2016	2016	2	0	2	Export	446	China, Macao SAR	MAC	764	Thailand	THA								77	ELEC MCH APPAR,PARTS,NES	1	No Quantity							228571			0
S3	2016	2016	2016	2	0	2	Export	446	China, Macao SAR	MAC	826	United Kingdom	GBR								77	ELEC MCH APPAR,PARTS,NES	1	No Quantity							48			0
S3	2016	2016	2016	2	0	2	Export	446	China, Macao SAR	MAC	842	USA	USA								77	ELEC MCH APPAR,PARTS,NES	1	No Quantity							167929			0
S3	2016	2016	2016	2	0	2	Export	450	Madagascar	MDG	0	World	WLD								77	ELEC MCH APPAR,PARTS,NES	1	No Quantity			0		0		3640780			4
S3	2016	2016	2016	2	0	2	Export	450	Madagascar	MDG	36	Australia	AUS								77	ELEC MCH APPAR,PARTS,NES	1	No Quantity			0		0		31274			0
S3	2016	2016	2016	2	0	2	Export	450	Madagascar	MDG	56	Belgium	BEL								77	ELEC MCH APPAR,PARTS,NES	1	No Quantity			0		0		87082			0
S3	2016	2016	2016	2	0	2	Export	450	Madagascar	MDG	156	China	CHN								77	ELEC MCH APPAR,PARTS,NES	1	No Quantity			0		0		9188			0
S3	2016	2016	2016	2	0	2	Export	450	Madagascar	MDG	174	Comoros	COM								77	ELEC MCH APPAR,PARTS,NES	1	No Quantity			0		0		386450			0
S3	2016	2016	2016	2	0	2	Export	450	Madagascar	MDG	178	Congo	COG								77	ELEC MCH APPAR,PARTS,NES	1	No Quantity			0		0		154			0
S3	2016	2016	2016	2	0	2	Export	450	Madagascar	MDG	204	Benin	BEN								77	ELEC MCH APPAR,PARTS,NES	1	No Quantity			0		0		37493			0
S3	2016	2016	2016	2	0	2	Export	450	Madagascar	MDG	208	Denmark	DNK								77	ELEC MCH APPAR,PARTS,NES	1	No Quantity			0		0		872			0
S3	2016	2016	2016	2	0	2	Export	450	Madagascar	MDG	231	Ethiopia	ETH								77	ELEC MCH APPAR,PARTS,NES	1	No Quantity			0		0		786			0
S3	2016	2016	2016	2	0	2	Export	450	Madagascar	MDG	251	France	FRA								77	ELEC MCH APPAR,PARTS,NES	1	No Quantity			0		0		1785861			4
S3	2016	2016	2016	2	0	2	Export	450	Madagascar	MDG	276	Germany	DEU								77	ELEC MCH APPAR,PARTS,NES	1	No Quantity			0		0		2926			0
S3	2016	2016	2016	2	0	2	Export	450	Madagascar	MDG	288	Ghana	GHA								77	ELEC MCH APPAR,PARTS,NES	1	No Quantity			0		0		1200			0
S3	2016	2016	2016	2	0	2	Export	450	Madagascar	MDG	344	China, Hong Kong SAR	HKG								77	ELEC MCH APPAR,PARTS,NES	1	No Quantity			0		0		3805			0
S3	2016	2016	2016	2	0	2	Export	450	Madagascar	MDG	352	Iceland	ISL								77	ELEC MCH APPAR,PARTS,NES	1	No Quantity			0		0		10			0
S3	2016	2016	2016	2	0	2	Export	450	Madagascar	MDG	360	Indonesia	IDN								77	ELEC MCH APPAR,PARTS,NES	1	No Quantity			0		0		13511			0
S3	2016	2016	2016	2	0	2	Export	450	Madagascar	MDG	376	Israel	ISR								77	ELEC MCH APPAR,PARTS,NES	1	No Quantity			0		0		255			0
S3	2016	2016	2016	2	0	2	Export	450	Madagascar	MDG	381	Italy	ITA								77	ELEC MCH APPAR,PARTS,NES	1	No Quantity			0		0		796			0
S3	2016	2016	2016	2	0	2	Export	450	Madagascar	MDG	384	Côte d'Ivoire	CIV								77	ELEC MCH APPAR,PARTS,NES	1	No Quantity			0		0		217			0
S3	2016	2016	2016	2	0	2	Export	450	Madagascar	MDG	392	Japan	JPN								77	ELEC MCH APPAR,PARTS,NES	1	No Quantity			0		0		5383			0
S3	2016	2016	2016	2	0	2	Export	450	Madagascar	MDG	404	Kenya	KEN								77	ELEC MCH APPAR,PARTS,NES	1	No Quantity			0		0		59			0
S3	2016	2016	2016	2	0	2	Export	450	Madagascar	MDG	410	Rep. of Korea	KOR								77	ELEC MCH APPAR,PARTS,NES	1	No Quantity			0		0		103930			0
S3	2016	2016	2016	2	0	2	Export	450	Madagascar	MDG	454	Malawi	MWI								77	ELEC MCH APPAR,PARTS,NES	1	No Quantity			0		0		3150			0
S3	2016	2016	2016	2	0	2	Export	450	Madagascar	MDG	480	Mauritius	MUS								77	ELEC MCH APPAR,PARTS,NES	1	No Quantity			0		0		819			0
S3	2016	2016	2016	2	0	2	Export	450	Madagascar	MDG	490	Other Asia, nes									77	ELEC MCH APPAR,PARTS,NES	1	No Quantity			0		0		170			0
S3	2016	2016	2016	2	0	2	Export	450	Madagascar	MDG	528	Netherlands	NLD								77	ELEC MCH APPAR,PARTS,NES	1	No Quantity			0		0		13321			0
S3	2016	2016	2016	2	0	2	Export	450	Madagascar	MDG	586	Pakistan	PAK								77	ELEC MCH APPAR,PARTS,NES	1	No Quantity			0		0		22027			0
S3	2016	2016	2016	2	0	2	Export	450	Madagascar	MDG	690	Seychelles	SYC								77	ELEC MCH APPAR,PARTS,NES	1	No Quantity			0		0		7449			0
S3	2016	2016	2016	2	0	2	Export	450	Madagascar	MDG	699	India	IND								77	ELEC MCH APPAR,PARTS,NES	1	No Quantity			0		0		413019			0
S3	2016	2016	2016	2	0	2	Export	450	Madagascar	MDG	702	Singapore	SGP								77	ELEC MCH APPAR,PARTS,NES	1	No Quantity			0		0		129			0
S3	2016	2016	2016	2	0	2	Export	450	Madagascar	MDG	703	Slovakia	SVK								77	ELEC MCH APPAR,PARTS,NES	1	No Quantity			0		0		23636			0
S3	2016	2016	2016	2	0	2	Export	450	Madagascar	MDG	710	South Africa	ZAF								77	ELEC MCH APPAR,PARTS,NES	1	No Quantity			0		0		30308			0
S3	2016	2016	2016	2	0	2	Export	450	Madagascar	MDG	757	Switzerland	CHE								77	ELEC MCH APPAR,PARTS,NES	1	No Quantity			0		0		247			0
S3	2016	2016	2016	2	0	2	Export	450	Madagascar	MDG	784	United Arab Emirates	ARE								77	ELEC MCH APPAR,PARTS,NES	1	No Quantity			0		0		178294			0
S3	2016	2016	2016	2	0	2	Export	450	Madagascar	MDG	792	Turkey	TUR								77	ELEC MCH APPAR,PARTS,NES	1	No Quantity			0		0		269			0
S3	2016	2016	2016	2	0	2	Export	450	Madagascar	MDG	826	United Kingdom	GBR								77	ELEC MCH APPAR,PARTS,NES	1	No Quantity			0		0		38884			0
S3	2016	2016	2016	2	0	2	Export	450	Madagascar	MDG	834	United Rep. of Tanzania	TZA								77	ELEC MCH APPAR,PARTS,NES	1	No Quantity			0		0		3939			0
S3	2016	2016	2016	2	0	2	Export	450	Madagascar	MDG	842	USA	USA								77	ELEC MCH APPAR,PARTS,NES	1	No Quantity			0		0		115986			0
S3	2016	2016	2016	2	0	2	Export	450	Madagascar	MDG	894	Zambia	ZMB								77	ELEC MCH APPAR,PARTS,NES	1	No Quantity			0		0		4807			0
S3	2016	2016	2016	2	0	2	Export	450	Madagascar	MDG	899	Areas, nes									77	ELEC MCH APPAR,PARTS,NES	1	No Quantity			0		0		313056			0
S3	2016	2016	2016	2	0	2	Export	446	China, Macao SAR	MAC	0	World	WLD								78	ROAD VEHICLES	1	No Quantity							8296265			0
S3	2016	2016	2016	2	0	2	Export	446	China, Macao SAR	MAC	156	China	CHN								78	ROAD VEHICLES	1	No Quantity							229686			0
S3	2016	2016	2016	2	0	2	Export	446	China, Macao SAR	MAC	344	China, Hong Kong SAR	HKG								78	ROAD VEHICLES	1	No Quantity							7979113			0
S3	2016	2016	2016	2	0	2	Export	446	China, Macao SAR	MAC	392	Japan	JPN								78	ROAD VEHICLES	1	No Quantity							31187			0
S3	2016	2016	2016	2	0	2	Export	446	China, Macao SAR	MAC	410	Rep. of Korea	KOR								78	ROAD VEHICLES	1	No Quantity							10922			0
S3	2016	2016	2016	2	0	2	Export	446	China, Macao SAR	MAC	490	Other Asia, nes									78	ROAD VEHICLES	1	No Quantity							36082			0
S3	2016	2016	2016	2	0	2	Export	446	China, Macao SAR	MAC	554	New Zealand	NZL								78	ROAD VEHICLES	1	No Quantity							9276			0
S3	2016	2016	2016	2	0	2	Export	450	Madagascar	MDG	0	World	WLD								78	ROAD VEHICLES	1	No Quantity			0		0		3380431			0
S3	2016	2016	2016	2	0	2	Export	450	Madagascar	MDG	56	Belgium	BEL								78	ROAD VEHICLES	1	No Quantity			0		0		101341			0
S3	2016	2016	2016	2	0	2	Export	450	Madagascar	MDG	104	Myanmar	MMR								78	ROAD VEHICLES	1	No Quantity			0		0		52493			0
S3	2016	2016	2016	2	0	2	Export	450	Madagascar	MDG	120	Cameroon	CMR								78	ROAD VEHICLES	1	No Quantity			0		0		4795			0
S3	2016	2016	2016	2	0	2	Export	450	Madagascar	MDG	124	Canada	CAN								78	ROAD VEHICLES	1	No Quantity			0		0		54042			0
S3	2016	2016	2016	2	0	2	Export	450	Madagascar	MDG	174	Comoros	COM								78	ROAD VEHICLES	1	No Quantity			0		0		232681			0
S3	2016	2016	2016	2	0	2	Export	450	Madagascar	MDG	204	Benin	BEN								78	ROAD VEHICLES	1	No Quantity			0		0		760922			0
S3	2016	2016	2016	2	0	2	Export	450	Madagascar	MDG	231	Ethiopia	ETH								78	ROAD VEHICLES	1	No Quantity			0		0		11267			0
S3	2016	2016	2016	2	0	2	Export	450	Madagascar	MDG	251	France	FRA								78	ROAD VEHICLES	1	No Quantity			0		0		570124			0
S3	2016	2016	2016	2	0	2	Export	450	Madagascar	MDG	266	Gabon	GAB								78	ROAD VEHICLES	1	No Quantity			0		0		7358			0
S3	2016	2016	2016	2	0	2	Export	450	Madagascar	MDG	288	Ghana	GHA								78	ROAD VEHICLES	1	No Quantity			0		0		690134			0
S3	2016	2016	2016	2	0	2	Export	450	Madagascar	MDG	324	Guinea	GIN								78	ROAD VEHICLES	1	No Quantity			0		0		38016			0
S3	2016	2016	2016	2	0	2	Export	450	Madagascar	MDG	332	Haiti	HTI								78	ROAD VEHICLES	1	No Quantity			0		0		33739			0
S3	2016	2016	2016	2	0	2	Export	450	Madagascar	MDG	384	Côte d'Ivoire	CIV								78	ROAD VEHICLES	1	No Quantity			0		0		15930			0
S3	2016	2016	2016	2	0	2	Export	450	Madagascar	MDG	480	Mauritius	MUS								78	ROAD VEHICLES	1	No Quantity			0		0		211114			0
S3	2016	2016	2016	2	0	2	Export	450	Madagascar	MDG	504	Morocco	MAR								78	ROAD VEHICLES	1	No Quantity			0		0		4553			0
S3	2016	2016	2016	2	0	2	Export	450	Madagascar	MDG	562	Niger	NER								78	ROAD VEHICLES	1	No Quantity			0		0		21545			0
S3	2016	2016	2016	2	0	2	Export	450	Madagascar	MDG	702	Singapore	SGP								78	ROAD VEHICLES	1	No Quantity			0		0		448701			0
S3	2016	2016	2016	2	0	2	Export	450	Madagascar	MDG	710	South Africa	ZAF								78	ROAD VEHICLES	1	No Quantity			0		0		4174			0
S3	2016	2016	2016	2	0	2	Export	450	Madagascar	MDG	784	United Arab Emirates	ARE								78	ROAD VEHICLES	1	No Quantity			0		0		4559			0
S3	2016	2016	2016	2	0	2	Export	450	Madagascar	MDG	834	United Rep. of Tanzania	TZA								78	ROAD VEHICLES	1	No Quantity			0		0		9877			0
S3	2016	2016	2016	2	0	2	Export	450	Madagascar	MDG	842	USA	USA								78	ROAD VEHICLES	1	No Quantity			0		0		60583			0
S3	2016	2016	2016	2	0	2	Export	450	Madagascar	MDG	899	Areas, nes									78	ROAD VEHICLES	1	No Quantity			0		0		42470			0
S3	2016	2016	2016	2	0	2	Export	450	Madagascar	MDG	0	World	WLD								79	OTHR.TRANSPORT EQUIPMENT	1	No Quantity			0		0		2686306			0
S3	2016	2016	2016	2	0	2	Export	450	Madagascar	MDG	56	Belgium	BEL								79	OTHR.TRANSPORT EQUIPMENT	1	No Quantity			0		0		9995			0
S3	2016	2016	2016	2	0	2	Export	450	Madagascar	MDG	124	Canada	CAN								79	OTHR.TRANSPORT EQUIPMENT	1	No Quantity			0		0		29638			0
S3	2016	2016	2016	2	0	2	Export	450	Madagascar	MDG	174	Comoros	COM								79	OTHR.TRANSPORT EQUIPMENT	1	No Quantity			0		0		28940			0
S3	2016	2016	2016	2	0	2	Export	450	Madagascar	MDG	208	Denmark	DNK								79	OTHR.TRANSPORT EQUIPMENT	1	No Quantity			0		0		96883			0
S3	2016	2016	2016	2	0	2	Export	450	Madagascar	MDG	251	France	FRA								79	OTHR.TRANSPORT EQUIPMENT	1	No Quantity			0		0		188579			0
S3	2016	2016	2016	2	0	2	Export	450	Madagascar	MDG	276	Germany	DEU								79	OTHR.TRANSPORT EQUIPMENT	1	No Quantity			0		0		187125			0
S3	2016	2016	2016	2	0	2	Export	450	Madagascar	MDG	480	Mauritius	MUS								79	OTHR.TRANSPORT EQUIPMENT	1	No Quantity			0		0		127628			0
S3	2016	2016	2016	2	0	2	Export	450	Madagascar	MDG	528	Netherlands	NLD								79	OTHR.TRANSPORT EQUIPMENT	1	No Quantity			0		0		4258			0
S3	2016	2016	2016	2	0	2	Export	450	Madagascar	MDG	710	South Africa	ZAF								79	OTHR.TRANSPORT EQUIPMENT	1	No Quantity			0		0		1046830			0
S3	2016	2016	2016	2	0	2	Export	450	Madagascar	MDG	800	Uganda	UGA								79	OTHR.TRANSPORT EQUIPMENT	1	No Quantity			0		0		2998			0
S3	2016	2016	2016	2	0	2	Export	450	Madagascar	MDG	818	Egypt	EGY								79	OTHR.TRANSPORT EQUIPMENT	1	No Quantity			0		0		181			0
S3	2016	2016	2016	2	0	2	Export	450	Madagascar	MDG	826	United Kingdom	GBR								79	OTHR.TRANSPORT EQUIPMENT	1	No Quantity			0		0		282			0
S3	2016	2016	2016	2	0	2	Export	450	Madagascar	MDG	842	USA	USA								79	OTHR.TRANSPORT EQUIPMENT	1	No Quantity			0		0		957544			0
S3	2016	2016	2016	2	0	2	Export	450	Madagascar	MDG	899	Areas, nes									79	OTHR.TRANSPORT EQUIPMENT	1	No Quantity			0		0		5417			0
S3	2016	2016	2016	2	0	2	Export	446	China, Macao SAR	MAC	0	World	WLD								81	PREFAB BUILDGS,FTTNG ETC	1	No Quantity							29049			0
S3	2016	2016	2016	2	0	2	Export	446	China, Macao SAR	MAC	156	China	CHN								81	PREFAB BUILDGS,FTTNG ETC	1	No Quantity							6504			0
S3	2016	2016	2016	2	0	2	Export	446	China, Macao SAR	MAC	344	China, Hong Kong SAR	HKG								81	PREFAB BUILDGS,FTTNG ETC	1	No Quantity							22545			0
S3	2016	2016	2016	2	0	2	Export	450	Madagascar	MDG	0	World	WLD								81	PREFAB BUILDGS,FTTNG ETC	1	No Quantity			0		0		481514			0
S3	2016	2016	2016	2	0	2	Export	450	Madagascar	MDG	36	Australia	AUS								81	PREFAB BUILDGS,FTTNG ETC	1	No Quantity			0		0		16			0
S3	2016	2016	2016	2	0	2	Export	450	Madagascar	MDG	56	Belgium	BEL								81	PREFAB BUILDGS,FTTNG ETC	1	No Quantity			0		0		86			0
S3	2016	2016	2016	2	0	2	Export	450	Madagascar	MDG	174	Comoros	COM								81	PREFAB BUILDGS,FTTNG ETC	1	No Quantity			0		0		59481			0
S3	2016	2016	2016	2	0	2	Export	450	Madagascar	MDG	204	Benin	BEN								81	PREFAB BUILDGS,FTTNG ETC	1	No Quantity			0		0		6355			0
S3	2016	2016	2016	2	0	2	Export	450	Madagascar	MDG	251	France	FRA								81	PREFAB BUILDGS,FTTNG ETC	1	No Quantity			0		0		391184			0
S3	2016	2016	2016	2	0	2	Export	450	Madagascar	MDG	404	Kenya	KEN								81	PREFAB BUILDGS,FTTNG ETC	1	No Quantity			0		0		198			0
S3	2016	2016	2016	2	0	2	Export	450	Madagascar	MDG	480	Mauritius	MUS								81	PREFAB BUILDGS,FTTNG ETC	1	No Quantity			0		0		279			0
S3	2016	2016	2016	2	0	2	Export	450	Madagascar	MDG	504	Morocco	MAR								81	PREFAB BUILDGS,FTTNG ETC	1	No Quantity			0		0		1369			0
S3	2016	2016	2016	2	0	2	Export	450	Madagascar	MDG	508	Mozambique	MOZ								81	PREFAB BUILDGS,FTTNG ETC	1	No Quantity			0		0		1225			0
S3	2016	2016	2016	2	0	2	Export	450	Madagascar	MDG	702	Singapore	SGP								81	PREFAB BUILDGS,FTTNG ETC	1	No Quantity			0		0		0			0
S3	2016	2016	2016	2	0	2	Export	450	Madagascar	MDG	710	South Africa	ZAF								81	PREFAB BUILDGS,FTTNG ETC	1	No Quantity			0		0		1061			0
S3	2016	2016	2016	2	0	2	Export	450	Madagascar	MDG	757	Switzerland	CHE								81	PREFAB BUILDGS,FTTNG ETC	1	No Quantity			0		0		502			0
S3	2016	2016	2016	2	0	2	Export	450	Madagascar	MDG	894	Zambia	ZMB								81	PREFAB BUILDGS,FTTNG ETC	1	No Quantity			0		0		222			0
S3	2016	2016	2016	2	0	2	Export	450	Madagascar	MDG	899	Areas, nes									81	PREFAB BUILDGS,FTTNG ETC	1	No Quantity			0		0		19529			0
S3	2016	2016	2016	2	0	2	Export	446	China, Macao SAR	MAC	0	World	WLD								82	FURNITURE,BEDDING,ETC.	1	No Quantity							439314			0
S3	2016	2016	2016	2	0	2	Export	446	China, Macao SAR	MAC	156	China	CHN								82	FURNITURE,BEDDING,ETC.	1	No Quantity							215872			0
S3	2016	2016	2016	2	0	2	Export	446	China, Macao SAR	MAC	344	China, Hong Kong SAR	HKG								82	FURNITURE,BEDDING,ETC.	1	No Quantity							213438			0
S3	2016	2016	2016	2	0	2	Export	446	China, Macao SAR	MAC	392	Japan	JPN								82	FURNITURE,BEDDING,ETC.	1	No Quantity							600			0
S3	2016	2016	2016	2	0	2	Export	446	China, Macao SAR	MAC	490	Other Asia, nes									82	FURNITURE,BEDDING,ETC.	1	No Quantity							9405			0
S3	2016	2016	2016	2	0	2	Export	450	Madagascar	MDG	0	World	WLD								82	FURNITURE,BEDDING,ETC.	1	No Quantity			0		0		311140			0
S3	2016	2016	2016	2	0	2	Export	450	Madagascar	MDG	174	Comoros	COM								82	FURNITURE,BEDDING,ETC.	1	No Quantity			0		0		98020			0
S3	2016	2016	2016	2	0	2	Export	450	Madagascar	MDG	204	Benin	BEN								82	FURNITURE,BEDDING,ETC.	1	No Quantity			0		0		81299			0
S3	2016	2016	2016	2	0	2	Export	450	Madagascar	MDG	251	France	FRA								82	FURNITURE,BEDDING,ETC.	1	No Quantity			0		0		71620			0
S3	2016	2016	2016	2	0	2	Export	450	Madagascar	MDG	276	Germany	DEU								82	FURNITURE,BEDDING,ETC.	1	No Quantity			0		0		6290			0
S3	2016	2016	2016	2	0	2	Export	450	Madagascar	MDG	381	Italy	ITA								82	FURNITURE,BEDDING,ETC.	1	No Quantity			0		0		1798			0
S3	2016	2016	2016	2	0	2	Export	450	Madagascar	MDG	404	Kenya	KEN								82	FURNITURE,BEDDING,ETC.	1	No Quantity			0		0		1072			0
S3	2016	2016	2016	2	0	2	Export	450	Madagascar	MDG	480	Mauritius	MUS								82	FURNITURE,BEDDING,ETC.	1	No Quantity			0		0		2135			0
S3	2016	2016	2016	2	0	2	Export	450	Madagascar	MDG	504	Morocco	MAR								82	FURNITURE,BEDDING,ETC.	1	No Quantity			0		0		196			0
S3	2016	2016	2016	2	0	2	Export	450	Madagascar	MDG	508	Mozambique	MOZ								82	FURNITURE,BEDDING,ETC.	1	No Quantity			0		0		8838			0
S3	2016	2016	2016	2	0	2	Export	450	Madagascar	MDG	528	Netherlands	NLD								82	FURNITURE,BEDDING,ETC.	1	No Quantity			0		0		2721			0
S3	2016	2016	2016	2	0	2	Export	450	Madagascar	MDG	646	Rwanda	RWA								82	FURNITURE,BEDDING,ETC.	1	No Quantity			0		0		5			0
S3	2016	2016	2016	2	0	2	Export	450	Madagascar	MDG	682	Saudi Arabia	SAU								82	FURNITURE,BEDDING,ETC.	1	No Quantity			0		0		27797			0
S3	2016	2016	2016	2	0	2	Export	450	Madagascar	MDG	690	Seychelles	SYC								82	FURNITURE,BEDDING,ETC.	1	No Quantity			0		0		224			0
S3	2016	2016	2016	2	0	2	Export	450	Madagascar	MDG	710	South Africa	ZAF								82	FURNITURE,BEDDING,ETC.	1	No Quantity			0		0		8320			0
S3	2016	2016	2016	2	0	2	Export	450	Madagascar	MDG	757	Switzerland	CHE								82	FURNITURE,BEDDING,ETC.	1	No Quantity			0		0		122			0
S3	2016	2016	2016	2	0	2	Export	450	Madagascar	MDG	818	Egypt	EGY								82	FURNITURE,BEDDING,ETC.	1	No Quantity			0		0		115			0
S3	2016	2016	2016	2	0	2	Export	450	Madagascar	MDG	834	United Rep. of Tanzania	TZA								82	FURNITURE,BEDDING,ETC.	1	No Quantity			0		0		10			0
S3	2016	2016	2016	2	0	2	Export	450	Madagascar	MDG	842	USA	USA								82	FURNITURE,BEDDING,ETC.	1	No Quantity			0		0		551			0
S3	2016	2016	2016	2	0	2	Export	446	China, Macao SAR	MAC	0	World	WLD								83	TRAVEL GOODS,HANDBGS ETC	1	No Quantity							37076958			0
S3	2016	2016	2016	2	0	2	Export	446	China, Macao SAR	MAC	36	Australia	AUS								83	TRAVEL GOODS,HANDBGS ETC	1	No Quantity							84333			0
S3	2016	2016	2016	2	0	2	Export	446	China, Macao SAR	MAC	156	China	CHN								83	TRAVEL GOODS,HANDBGS ETC	1	No Quantity							209224			0
S3	2016	2016	2016	2	0	2	Export	446	China, Macao SAR	MAC	251	France	FRA								83	TRAVEL GOODS,HANDBGS ETC	1	No Quantity							72995			0
S3	2016	2016	2016	2	0	2	Export	446	China, Macao SAR	MAC	344	China, Hong Kong SAR	HKG								83	TRAVEL GOODS,HANDBGS ETC	1	No Quantity							36034142			0
S3	2016	2016	2016	2	0	2	Export	446	China, Macao SAR	MAC	381	Italy	ITA								83	TRAVEL GOODS,HANDBGS ETC	1	No Quantity							22828			0
S3	2016	2016	2016	2	0	2	Export	446	China, Macao SAR	MAC	392	Japan	JPN								83	TRAVEL GOODS,HANDBGS ETC	1	No Quantity							209698			0
S3	2016	2016	2016	2	0	2	Export	446	China, Macao SAR	MAC	410	Rep. of Korea	KOR								83	TRAVEL GOODS,HANDBGS ETC	1	No Quantity							238571			0
S3	2016	2016	2016	2	0	2	Export	446	China, Macao SAR	MAC	490	Other Asia, nes									83	TRAVEL GOODS,HANDBGS ETC	1	No Quantity							20235			0
S3	2016	2016	2016	2	0	2	Export	446	China, Macao SAR	MAC	528	Netherlands	NLD								83	TRAVEL GOODS,HANDBGS ETC	1	No Quantity							70562			0
S3	2016	2016	2016	2	0	2	Export	446	China, Macao SAR	MAC	702	Singapore	SGP								83	TRAVEL GOODS,HANDBGS ETC	1	No Quantity							50875			0
S3	2016	2016	2016	2	0	2	Export	446	China, Macao SAR	MAC	704	Viet Nam	VNM								83	TRAVEL GOODS,HANDBGS ETC	1	No Quantity							4548			0
S3	2016	2016	2016	2	0	2	Export	446	China, Macao SAR	MAC	724	Spain	ESP								83	TRAVEL GOODS,HANDBGS ETC	1	No Quantity							56659			0
S3	2016	2016	2016	2	0	2	Export	446	China, Macao SAR	MAC	764	Thailand	THA								83	TRAVEL GOODS,HANDBGS ETC	1	No Quantity							2290			0
S3	2016	2016	2016	2	0	2	Export	450	Madagascar	MDG	0	World	WLD								83	TRAVEL GOODS,HANDBGS ETC	1	No Quantity			0		0		4615087			4
S3	2016	2016	2016	2	0	2	Export	450	Madagascar	MDG	36	Australia	AUS								83	TRAVEL GOODS,HANDBGS ETC	1	No Quantity			0		0		533			0
S3	2016	2016	2016	2	0	2	Export	450	Madagascar	MDG	40	Austria	AUT								83	TRAVEL GOODS,HANDBGS ETC	1	No Quantity			0		0		43			0
S3	2016	2016	2016	2	0	2	Export	450	Madagascar	MDG	56	Belgium	BEL								83	TRAVEL GOODS,HANDBGS ETC	1	No Quantity			0		0		619			0
S3	2016	2016	2016	2	0	2	Export	450	Madagascar	MDG	124	Canada	CAN								83	TRAVEL GOODS,HANDBGS ETC	1	No Quantity			0		0		639			0
S3	2016	2016	2016	2	0	2	Export	450	Madagascar	MDG	174	Comoros	COM								83	TRAVEL GOODS,HANDBGS ETC	1	No Quantity			0		0		389			0
S3	2016	2016	2016	2	0	2	Export	450	Madagascar	MDG	208	Denmark	DNK								83	TRAVEL GOODS,HANDBGS ETC	1	No Quantity			0		0		1532			0
S3	2016	2016	2016	2	0	2	Export	450	Madagascar	MDG	251	France	FRA								83	TRAVEL GOODS,HANDBGS ETC	1	No Quantity			0		0		4543370			4
S3	2016	2016	2016	2	0	2	Export	450	Madagascar	MDG	262	Djibouti	DJI								83	TRAVEL GOODS,HANDBGS ETC	1	No Quantity			0		0		1193			0
S3	2016	2016	2016	2	0	2	Export	450	Madagascar	MDG	276	Germany	DEU								83	TRAVEL GOODS,HANDBGS ETC	1	No Quantity			0		0		301			0
S3	2016	2016	2016	2	0	2	Export	450	Madagascar	MDG	328	Guyana	GUY								83	TRAVEL GOODS,HANDBGS ETC	1	No Quantity			0		0		343			0
S3	2016	2016	2016	2	0	2	Export	450	Madagascar	MDG	344	China, Hong Kong SAR	HKG								83	TRAVEL GOODS,HANDBGS ETC	1	No Quantity			0		0		14604			0
S3	2016	2016	2016	2	0	2	Export	450	Madagascar	MDG	372	Ireland	IRL								83	TRAVEL GOODS,HANDBGS ETC	1	No Quantity			0		0		610			0
S3	2016	2016	2016	2	0	2	Export	450	Madagascar	MDG	381	Italy	ITA								83	TRAVEL GOODS,HANDBGS ETC	1	No Quantity			0		0		25			0
S3	2016	2016	2016	2	0	2	Export	450	Madagascar	MDG	384	Côte d'Ivoire	CIV								83	TRAVEL GOODS,HANDBGS ETC	1	No Quantity			0		0		30			0
S3	2016	2016	2016	2	0	2	Export	450	Madagascar	MDG	392	Japan	JPN								83	TRAVEL GOODS,HANDBGS ETC	1	No Quantity			0		0		3073			0
S3	2016	2016	2016	2	0	2	Export	450	Madagascar	MDG	480	Mauritius	MUS								83	TRAVEL GOODS,HANDBGS ETC	1	No Quantity			0		0		1306			0
S3	2016	2016	2016	2	0	2	Export	450	Madagascar	MDG	504	Morocco	MAR								83	TRAVEL GOODS,HANDBGS ETC	1	No Quantity			0		0		6844			0
S3	2016	2016	2016	2	0	2	Export	450	Madagascar	MDG	540	New Caledonia	NCL								83	TRAVEL GOODS,HANDBGS ETC	1	No Quantity			0		0		1580			0
S3	2016	2016	2016	2	0	2	Export	450	Madagascar	MDG	690	Seychelles	SYC								83	TRAVEL GOODS,HANDBGS ETC	1	No Quantity			0		0		4964			0
S3	2016	2016	2016	2	0	2	Export	450	Madagascar	MDG	710	South Africa	ZAF								83	TRAVEL GOODS,HANDBGS ETC	1	No Quantity			0		0		10365			0
S3	2016	2016	2016	2	0	2	Export	450	Madagascar	MDG	724	Spain	ESP								83	TRAVEL GOODS,HANDBGS ETC	1	No Quantity			0		0		3495			0
S3	2016	2016	2016	2	0	2	Export	450	Madagascar	MDG	757	Switzerland	CHE								83	TRAVEL GOODS,HANDBGS ETC	1	No Quantity			0		0		8772			0
S3	2016	2016	2016	2	0	2	Export	450	Madagascar	MDG	784	United Arab Emirates	ARE								83	TRAVEL GOODS,HANDBGS ETC	1	No Quantity			0		0		15			0
S3	2016	2016	2016	2	0	2	Export	450	Madagascar	MDG	804	Ukraine	UKR								83	TRAVEL GOODS,HANDBGS ETC	1	No Quantity			0		0		20			0
S3	2016	2016	2016	2	0	2	Export	450	Madagascar	MDG	826	United Kingdom	GBR								83	TRAVEL GOODS,HANDBGS ETC	1	No Quantity			0		0		8371			0
S3	2016	2016	2016	2	0	2	Export	450	Madagascar	MDG	834	United Rep. of Tanzania	TZA								83	TRAVEL GOODS,HANDBGS ETC	1	No Quantity			0		0		5			0
S3	2016	2016	2016	2	0	2	Export	450	Madagascar	MDG	842	USA	USA								83	TRAVEL GOODS,HANDBGS ETC	1	No Quantity			0		0		2034			0
S3	2016	2016	2016	2	0	2	Export	446	China, Macao SAR	MAC	0	World	WLD								84	CLOTHING AND ACCESSORIES	1	No Quantity							27573547			0
S3	2016	2016	2016	2	0	2	Export	446	China, Macao SAR	MAC	36	Australia	AUS								84	CLOTHING AND ACCESSORIES	1	No Quantity							1522			0
S3	2016	2016	2016	2	0	2	Export	446	China, Macao SAR	MAC	156	China	CHN								84	CLOTHING AND ACCESSORIES	1	No Quantity							305589			0
S3	2016	2016	2016	2	0	2	Export	446	China, Macao SAR	MAC	251	France	FRA								84	CLOTHING AND ACCESSORIES	1	No Quantity							69969			0
S3	2016	2016	2016	2	0	2	Export	446	China, Macao SAR	MAC	344	China, Hong Kong SAR	HKG								84	CLOTHING AND ACCESSORIES	1	No Quantity							26868864			0
S3	2016	2016	2016	2	0	2	Export	446	China, Macao SAR	MAC	381	Italy	ITA								84	CLOTHING AND ACCESSORIES	1	No Quantity							77472			0
S3	2016	2016	2016	2	0	2	Export	446	China, Macao SAR	MAC	392	Japan	JPN								84	CLOTHING AND ACCESSORIES	1	No Quantity							165528			0
S3	2016	2016	2016	2	0	2	Export	446	China, Macao SAR	MAC	410	Rep. of Korea	KOR								84	CLOTHING AND ACCESSORIES	1	No Quantity							10055			0
S3	2016	2016	2016	2	0	2	Export	446	China, Macao SAR	MAC	458	Malaysia	MYS								84	CLOTHING AND ACCESSORIES	1	No Quantity							3481			0
S3	2016	2016	2016	2	0	2	Export	446	China, Macao SAR	MAC	490	Other Asia, nes									84	CLOTHING AND ACCESSORIES	1	No Quantity							43044			0
S3	2016	2016	2016	2	0	2	Export	446	China, Macao SAR	MAC	702	Singapore	SGP								84	CLOTHING AND ACCESSORIES	1	No Quantity							18927			0
S3	2016	2016	2016	2	0	2	Export	446	China, Macao SAR	MAC	764	Thailand	THA								84	CLOTHING AND ACCESSORIES	1	No Quantity							135			0
S3	2016	2016	2016	2	0	2	Export	446	China, Macao SAR	MAC	842	USA	USA								84	CLOTHING AND ACCESSORIES	1	No Quantity							8961			0
S3	2016	2016	2016	2	0	2	Export	450	Madagascar	MDG	0	World	WLD								84	CLOTHING AND ACCESSORIES	1	No Quantity			0		0		468842664			4
S3	2016	2016	2016	2	0	2	Export	450	Madagascar	MDG	12	Algeria	DZA								84	CLOTHING AND ACCESSORIES	1	No Quantity			0		0		95000			0
S3	2016	2016	2016	2	0	2	Export	450	Madagascar	MDG	32	Argentina	ARG								84	CLOTHING AND ACCESSORIES	1	No Quantity			0		0		22462			0
S3	2016	2016	2016	2	0	2	Export	450	Madagascar	MDG	36	Australia	AUS								84	CLOTHING AND ACCESSORIES	1	No Quantity			0		0		2231953			0
S3	2016	2016	2016	2	0	2	Export	450	Madagascar	MDG	40	Austria	AUT								84	CLOTHING AND ACCESSORIES	1	No Quantity			0		0		6944			0
S3	2016	2016	2016	2	0	2	Export	450	Madagascar	MDG	56	Belgium	BEL								84	CLOTHING AND ACCESSORIES	1	No Quantity			0		0		4216875			0
S3	2016	2016	2016	2	0	2	Export	450	Madagascar	MDG	76	Brazil	BRA								84	CLOTHING AND ACCESSORIES	1	No Quantity			0		0		49825			0
S3	2016	2016	2016	2	0	2	Export	450	Madagascar	MDG	100	Bulgaria	BGR								84	CLOTHING AND ACCESSORIES	1	No Quantity			0		0		5939			0
S3	2016	2016	2016	2	0	2	Export	450	Madagascar	MDG	120	Cameroon	CMR								84	CLOTHING AND ACCESSORIES	1	No Quantity			0		0		30			0
S3	2016	2016	2016	2	0	2	Export	450	Madagascar	MDG	124	Canada	CAN								84	CLOTHING AND ACCESSORIES	1	No Quantity			0		0		3001930			0
S3	2016	2016	2016	2	0	2	Export	450	Madagascar	MDG	152	Chile	CHL								84	CLOTHING AND ACCESSORIES	1	No Quantity			0		0		18027			0
S3	2016	2016	2016	2	0	2	Export	450	Madagascar	MDG	156	China	CHN								84	CLOTHING AND ACCESSORIES	1	No Quantity			0		0		1245119			0
S3	2016	2016	2016	2	0	2	Export	450	Madagascar	MDG	170	Colombia	COL								84	CLOTHING AND ACCESSORIES	1	No Quantity			0		0		3156			0
S3	2016	2016	2016	2	0	2	Export	450	Madagascar	MDG	174	Comoros	COM								84	CLOTHING AND ACCESSORIES	1	No Quantity			0		0		62070			4
S3	2016	2016	2016	2	0	2	Export	450	Madagascar	MDG	178	Congo	COG								84	CLOTHING AND ACCESSORIES	1	No Quantity			0		0		7453			0
S3	2016	2016	2016	2	0	2	Export	450	Madagascar	MDG	180	Dem. Rep. of the Congo	COD								84	CLOTHING AND ACCESSORIES	1	No Quantity			0		0		21222			0
S3	2016	2016	2016	2	0	2	Export	450	Madagascar	MDG	188	Costa Rica	CRI								84	CLOTHING AND ACCESSORIES	1	No Quantity			0		0		17733			0
S3	2016	2016	2016	2	0	2	Export	450	Madagascar	MDG	203	Czechia	CZE								84	CLOTHING AND ACCESSORIES	1	No Quantity			0		0		3641			0
S3	2016	2016	2016	2	0	2	Export	450	Madagascar	MDG	208	Denmark	DNK								84	CLOTHING AND ACCESSORIES	1	No Quantity			0		0		34645			0
S3	2016	2016	2016	2	0	2	Export	450	Madagascar	MDG	231	Ethiopia	ETH								84	CLOTHING AND ACCESSORIES	1	No Quantity			0		0		673			0
S3	2016	2016	2016	2	0	2	Export	450	Madagascar	MDG	246	Finland	FIN								84	CLOTHING AND ACCESSORIES	1	No Quantity			0		0		4097449			0
S3	2016	2016	2016	2	0	2	Export	450	Madagascar	MDG	251	France	FRA								84	CLOTHING AND ACCESSORIES	1	No Quantity			0		0		171430948			0
S3	2016	2016	2016	2	0	2	Export	450	Madagascar	MDG	262	Djibouti	DJI								84	CLOTHING AND ACCESSORIES	1	No Quantity			0		0		8046			0
S3	2016	2016	2016	2	0	2	Export	450	Madagascar	MDG	276	Germany	DEU								84	CLOTHING AND ACCESSORIES	1	No Quantity			0		0		75055771			0
S3	2016	2016	2016	2	0	2	Export	450	Madagascar	MDG	300	Greece	GRC								84	CLOTHING AND ACCESSORIES	1	No Quantity			0		0		33190			0
S3	2016	2016	2016	2	0	2	Export	450	Madagascar	MDG	328	Guyana	GUY								84	CLOTHING AND ACCESSORIES	1	No Quantity			0		0		6989			0
S3	2016	2016	2016	2	0	2	Export	450	Madagascar	MDG	344	China, Hong Kong SAR	HKG								84	CLOTHING AND ACCESSORIES	1	No Quantity			0		0		346352			0
S3	2016	2016	2016	2	0	2	Export	450	Madagascar	MDG	360	Indonesia	IDN								84	CLOTHING AND ACCESSORIES	1	No Quantity			0		0		24458			0
S3	2016	2016	2016	2	0	2	Export	450	Madagascar	MDG	372	Ireland	IRL								84	CLOTHING AND ACCESSORIES	1	No Quantity			0		0		388535			0
S3	2016	2016	2016	2	0	2	Export	450	Madagascar	MDG	376	Israel	ISR								84	CLOTHING AND ACCESSORIES	1	No Quantity			0		0		2621			0
S3	2016	2016	2016	2	0	2	Export	450	Madagascar	MDG	381	Italy	ITA								84	CLOTHING AND ACCESSORIES	1	No Quantity			0		0		4203991			0
S3	2016	2016	2016	2	0	2	Export	450	Madagascar	MDG	384	Côte d'Ivoire	CIV								84	CLOTHING AND ACCESSORIES	1	No Quantity			0		0		218			0
S3	2016	2016	2016	2	0	2	Export	450	Madagascar	MDG	392	Japan	JPN								84	CLOTHING AND ACCESSORIES	1	No Quantity			0		0		186676			0
S3	2016	2016	2016	2	0	2	Export	450	Madagascar	MDG	404	Kenya	KEN								84	CLOTHING AND ACCESSORIES	1	No Quantity			0		0		52			0
S3	2016	2016	2016	2	0	2	Export	450	Madagascar	MDG	408	Dem. People's Rep. of Korea	PRK								84	CLOTHING AND ACCESSORIES	1	No Quantity			0		0		2911			0
S3	2016	2016	2016	2	0	2	Export	450	Madagascar	MDG	410	Rep. of Korea	KOR								84	CLOTHING AND ACCESSORIES	1	No Quantity			0		0		2598			0
S3	2016	2016	2016	2	0	2	Export	450	Madagascar	MDG	442	Luxembourg	LUX								84	CLOTHING AND ACCESSORIES	1	No Quantity			0		0		53432			0
S3	2016	2016	2016	2	0	2	Export	450	Madagascar	MDG	458	Malaysia	MYS								84	CLOTHING AND ACCESSORIES	1	No Quantity			0		0		69731			0
S3	2016	2016	2016	2	0	2	Export	450	Madagascar	MDG	462	Maldives	MDV								84	CLOTHING AND ACCESSORIES	1	No Quantity			0		0		14188			0
S3	2016	2016	2016	2	0	2	Export	450	Madagascar	MDG	480	Mauritius	MUS								84	CLOTHING AND ACCESSORIES	1	No Quantity			0		0		2343500			0
S3	2016	2016	2016	2	0	2	Export	450	Madagascar	MDG	484	Mexico	MEX								84	CLOTHING AND ACCESSORIES	1	No Quantity			0		0		127053			0
S3	2016	2016	2016	2	0	2	Export	450	Madagascar	MDG	490	Other Asia, nes									84	CLOTHING AND ACCESSORIES	1	No Quantity			0		0		3900			0
S3	2016	2016	2016	2	0	2	Export	450	Madagascar	MDG	504	Morocco	MAR								84	CLOTHING AND ACCESSORIES	1	No Quantity			0		0		184408			0
S3	2016	2016	2016	2	0	2	Export	450	Madagascar	MDG	528	Netherlands	NLD								84	CLOTHING AND ACCESSORIES	1	No Quantity			0		0		11373692			0
S3	2016	2016	2016	2	0	2	Export	450	Madagascar	MDG	540	New Caledonia	NCL								84	CLOTHING AND ACCESSORIES	1	No Quantity			0		0		1230			0
S3	2016	2016	2016	2	0	2	Export	450	Madagascar	MDG	554	New Zealand	NZL								84	CLOTHING AND ACCESSORIES	1	No Quantity			0		0		17503			0
S3	2016	2016	2016	2	0	2	Export	450	Madagascar	MDG	579	Norway	NOR								84	CLOTHING AND ACCESSORIES	1	No Quantity			0		0		72119			0
S3	2016	2016	2016	2	0	2	Export	450	Madagascar	MDG	586	Pakistan	PAK								84	CLOTHING AND ACCESSORIES	1	No Quantity			0		0		23841			0
S3	2016	2016	2016	2	0	2	Export	450	Madagascar	MDG	591	Panama	PAN								84	CLOTHING AND ACCESSORIES	1	No Quantity			0		0		40			0
S3	2016	2016	2016	2	0	2	Export	450	Madagascar	MDG	604	Peru	PER								84	CLOTHING AND ACCESSORIES	1	No Quantity			0		0		2065			0
S3	2016	2016	2016	2	0	2	Export	450	Madagascar	MDG	608	Philippines	PHL								84	CLOTHING AND ACCESSORIES	1	No Quantity			0		0		8660			0
S3	2016	2016	2016	2	0	2	Export	450	Madagascar	MDG	620	Portugal	PRT								84	CLOTHING AND ACCESSORIES	1	No Quantity			0		0		1922481			0
S3	2016	2016	2016	2	0	2	Export	450	Madagascar	MDG	642	Romania	ROU								84	CLOTHING AND ACCESSORIES	1	No Quantity			0		0		347			0
S3	2016	2016	2016	2	0	2	Export	450	Madagascar	MDG	643	Russian Federation	RUS								84	CLOTHING AND ACCESSORIES	1	No Quantity			0		0		103615			0
S3	2016	2016	2016	2	0	2	Export	450	Madagascar	MDG	686	Senegal	SEN								84	CLOTHING AND ACCESSORIES	1	No Quantity			0		0		225			0
S3	2016	2016	2016	2	0	2	Export	450	Madagascar	MDG	690	Seychelles	SYC								84	CLOTHING AND ACCESSORIES	1	No Quantity			0		0		66429			0
S3	2016	2016	2016	2	0	2	Export	450	Madagascar	MDG	699	India	IND								84	CLOTHING AND ACCESSORIES	1	No Quantity			0		0		19843			0
S3	2016	2016	2016	2	0	2	Export	450	Madagascar	MDG	702	Singapore	SGP								84	CLOTHING AND ACCESSORIES	1	No Quantity			0		0		411484			0
S3	2016	2016	2016	2	0	2	Export	450	Madagascar	MDG	703	Slovakia	SVK								84	CLOTHING AND ACCESSORIES	1	No Quantity			0		0		5518			0
S3	2016	2016	2016	2	0	2	Export	450	Madagascar	MDG	704	Viet Nam	VNM								84	CLOTHING AND ACCESSORIES	1	No Quantity			0		0		799			0
S3	2016	2016	2016	2	0	2	Export	450	Madagascar	MDG	710	South Africa	ZAF								84	CLOTHING AND ACCESSORIES	1	No Quantity			0		0		49624108			0
S3	2016	2016	2016	2	0	2	Export	450	Madagascar	MDG	724	Spain	ESP								84	CLOTHING AND ACCESSORIES	1	No Quantity			0		0		16155707			0
S3	2016	2016	2016	2	0	2	Export	450	Madagascar	MDG	748	Swaziland	SWZ								84	CLOTHING AND ACCESSORIES	1	No Quantity			0		0		1229			0
S3	2016	2016	2016	2	0	2	Export	450	Madagascar	MDG	752	Sweden	SWE								84	CLOTHING AND ACCESSORIES	1	No Quantity			0		0		257034			0
S3	2016	2016	2016	2	0	2	Export	450	Madagascar	MDG	757	Switzerland	CHE								84	CLOTHING AND ACCESSORIES	1	No Quantity			0		0		1666282			0
S3	2016	2016	2016	2	0	2	Export	450	Madagascar	MDG	764	Thailand	THA								84	CLOTHING AND ACCESSORIES	1	No Quantity			0		0		1726			0
S3	2016	2016	2016	2	0	2	Export	450	Madagascar	MDG	784	United Arab Emirates	ARE								84	CLOTHING AND ACCESSORIES	1	No Quantity			0		0		1067008			0
S3	2016	2016	2016	2	0	2	Export	450	Madagascar	MDG	792	Turkey	TUR								84	CLOTHING AND ACCESSORIES	1	No Quantity			0		0		37922			0
S3	2016	2016	2016	2	0	2	Export	450	Madagascar	MDG	800	Uganda	UGA								84	CLOTHING AND ACCESSORIES	1	No Quantity			0		0		25			0
S3	2016	2016	2016	2	0	2	Export	450	Madagascar	MDG	818	Egypt	EGY								84	CLOTHING AND ACCESSORIES	1	No Quantity			0		0		369			0
S3	2016	2016	2016	2	0	2	Export	450	Madagascar	MDG	826	United Kingdom	GBR								84	CLOTHING AND ACCESSORIES	1	No Quantity			0		0		33880240			0
S3	2016	2016	2016	2	0	2	Export	450	Madagascar	MDG	834	United Rep. of Tanzania	TZA								84	CLOTHING AND ACCESSORIES	1	No Quantity			0		0		5861			0
S3	2016	2016	2016	2	0	2	Export	450	Madagascar	MDG	842	USA	USA								84	CLOTHING AND ACCESSORIES	1	No Quantity			0		0		82363636			0
S3	2016	2016	2016	2	0	2	Export	450	Madagascar	MDG	854	Burkina Faso	BFA								84	CLOTHING AND ACCESSORIES	1	No Quantity			0		0		69			0
S3	2016	2016	2016	2	0	2	Export	450	Madagascar	MDG	858	Uruguay	URY								84	CLOTHING AND ACCESSORIES	1	No Quantity			0		0		3145			0
S3	2016	2016	2016	2	0	2	Export	450	Madagascar	MDG	862	Venezuela	VEN								84	CLOTHING AND ACCESSORIES	1	No Quantity			0		0		6543			0
S3	2016	2016	2016	2	0	2	Export	450	Madagascar	MDG	894	Zambia	ZMB								84	CLOTHING AND ACCESSORIES	1	No Quantity			0		0		1132			0
S3	2016	2016	2016	2	0	2	Export	450	Madagascar	MDG	899	Areas, nes									84	CLOTHING AND ACCESSORIES	1	No Quantity			0		0		108981			0
S3	2016	2016	2016	2	0	2	Export	446	China, Macao SAR	MAC	0	World	WLD								85	FOOTWEAR	1	No Quantity							26161982			0
S3	2016	2016	2016	2	0	2	Export	446	China, Macao SAR	MAC	36	Australia	AUS								85	FOOTWEAR	1	No Quantity							25020			0
S3	2016	2016	2016	2	0	2	Export	446	China, Macao SAR	MAC	156	China	CHN								85	FOOTWEAR	1	No Quantity							430714			0
S3	2016	2016	2016	2	0	2	Export	446	China, Macao SAR	MAC	251	France	FRA								85	FOOTWEAR	1	No Quantity							51036			0
S3	2016	2016	2016	2	0	2	Export	446	China, Macao SAR	MAC	344	China, Hong Kong SAR	HKG								85	FOOTWEAR	1	No Quantity							25568306			0
S3	2016	2016	2016	2	0	2	Export	446	China, Macao SAR	MAC	381	Italy	ITA								85	FOOTWEAR	1	No Quantity							7211			0
S3	2016	2016	2016	2	0	2	Export	446	China, Macao SAR	MAC	392	Japan	JPN								85	FOOTWEAR	1	No Quantity							6678			0
S3	2016	2016	2016	2	0	2	Export	446	China, Macao SAR	MAC	410	Rep. of Korea	KOR								85	FOOTWEAR	1	No Quantity							9736			0
S3	2016	2016	2016	2	0	2	Export	446	China, Macao SAR	MAC	490	Other Asia, nes									85	FOOTWEAR	1	No Quantity							23920			0
S3	2016	2016	2016	2	0	2	Export	446	China, Macao SAR	MAC	702	Singapore	SGP								85	FOOTWEAR	1	No Quantity							29814			0
S3	2016	2016	2016	2	0	2	Export	446	China, Macao SAR	MAC	704	Viet Nam	VNM								85	FOOTWEAR	1	No Quantity							8534			0
S3	2016	2016	2016	2	0	2	Export	446	China, Macao SAR	MAC	764	Thailand	THA								85	FOOTWEAR	1	No Quantity							467			0
S3	2016	2016	2016	2	0	2	Export	446	China, Macao SAR	MAC	842	USA	USA								85	FOOTWEAR	1	No Quantity							546			0
S3	2016	2016	2016	2	0	2	Export	450	Madagascar	MDG	0	World	WLD								85	FOOTWEAR	1	No Quantity			0		0		256430			0
S3	2016	2016	2016	2	0	2	Export	450	Madagascar	MDG	36	Australia	AUS								85	FOOTWEAR	1	No Quantity			0		0		9592			0
S3	2016	2016	2016	2	0	2	Export	450	Madagascar	MDG	56	Belgium	BEL								85	FOOTWEAR	1	No Quantity			0		0		202			0
S3	2016	2016	2016	2	0	2	Export	450	Madagascar	MDG	124	Canada	CAN								85	FOOTWEAR	1	No Quantity			0		0		5			0
S3	2016	2016	2016	2	0	2	Export	450	Madagascar	MDG	156	China	CHN								85	FOOTWEAR	1	No Quantity			0		0		2633			0
S3	2016	2016	2016	2	0	2	Export	450	Madagascar	MDG	174	Comoros	COM								85	FOOTWEAR	1	No Quantity			0		0		9644			0
S3	2016	2016	2016	2	0	2	Export	450	Madagascar	MDG	251	France	FRA								85	FOOTWEAR	1	No Quantity			0		0		185921			0
S3	2016	2016	2016	2	0	2	Export	450	Madagascar	MDG	262	Djibouti	DJI								85	FOOTWEAR	1	No Quantity			0		0		120			0
S3	2016	2016	2016	2	0	2	Export	450	Madagascar	MDG	276	Germany	DEU								85	FOOTWEAR	1	No Quantity			0		0		81			0
S3	2016	2016	2016	2	0	2	Export	450	Madagascar	MDG	381	Italy	ITA								85	FOOTWEAR	1	No Quantity			0		0		243			0
S3	2016	2016	2016	2	0	2	Export	450	Madagascar	MDG	392	Japan	JPN								85	FOOTWEAR	1	No Quantity			0		0		17			0
S3	2016	2016	2016	2	0	2	Export	450	Madagascar	MDG	462	Maldives	MDV								85	FOOTWEAR	1	No Quantity			0		0		711			0
S3	2016	2016	2016	2	0	2	Export	450	Madagascar	MDG	480	Mauritius	MUS								85	FOOTWEAR	1	No Quantity			0		0		25430			0
S3	2016	2016	2016	2	0	2	Export	450	Madagascar	MDG	690	Seychelles	SYC								85	FOOTWEAR	1	No Quantity			0		0		127			0
S3	2016	2016	2016	2	0	2	Export	450	Madagascar	MDG	702	Singapore	SGP								85	FOOTWEAR	1	No Quantity			0		0		105			0
S3	2016	2016	2016	2	0	2	Export	450	Madagascar	MDG	710	South Africa	ZAF								85	FOOTWEAR	1	No Quantity			0		0		69			0
S3	2016	2016	2016	2	0	2	Export	450	Madagascar	MDG	724	Spain	ESP								85	FOOTWEAR	1	No Quantity			0		0		4528			0
S3	2016	2016	2016	2	0	2	Export	450	Madagascar	MDG	757	Switzerland	CHE								85	FOOTWEAR	1	No Quantity			0		0		0			0
S3	2016	2016	2016	2	0	2	Export	450	Madagascar	MDG	826	United Kingdom	GBR								85	FOOTWEAR	1	No Quantity			0		0		70			0
S3	2016	2016	2016	2	0	2	Export	450	Madagascar	MDG	899	Areas, nes									85	FOOTWEAR	1	No Quantity			0		0		16921			0
S3	2016	2016	2016	2	0	2	Export	446	China, Macao SAR	MAC	0	World	WLD								87	SCIENTIFIC EQUIPMENT NES	1	No Quantity							11502			0
S3	2016	2016	2016	2	0	2	Export	446	China, Macao SAR	MAC	156	China	CHN								87	SCIENTIFIC EQUIPMENT NES	1	No Quantity							9303			0
S3	2016	2016	2016	2	0	2	Export	446	China, Macao SAR	MAC	344	China, Hong Kong SAR	HKG								87	SCIENTIFIC EQUIPMENT NES	1	No Quantity							2199			0
S3	2016	2016	2016	2	0	2	Export	450	Madagascar	MDG	0	World	WLD								87	SCIENTIFIC EQUIPMENT NES	1	No Quantity			0		0		2372741			0
S3	2016	2016	2016	2	0	2	Export	450	Madagascar	MDG	36	Australia	AUS								87	SCIENTIFIC EQUIPMENT NES	1	No Quantity			0		0		10118			0
S3	2016	2016	2016	2	0	2	Export	450	Madagascar	MDG	40	Austria	AUT								87	SCIENTIFIC EQUIPMENT NES	1	No Quantity			0		0		90			0
S3	2016	2016	2016	2	0	2	Export	450	Madagascar	MDG	56	Belgium	BEL								87	SCIENTIFIC EQUIPMENT NES	1	No Quantity			0		0		400480			0
S3	2016	2016	2016	2	0	2	Export	450	Madagascar	MDG	124	Canada	CAN								87	SCIENTIFIC EQUIPMENT NES	1	No Quantity			0		0		6421			0
S3	2016	2016	2016	2	0	2	Export	450	Madagascar	MDG	156	China	CHN								87	SCIENTIFIC EQUIPMENT NES	1	No Quantity			0		0		73028			0
S3	2016	2016	2016	2	0	2	Export	450	Madagascar	MDG	174	Comoros	COM								87	SCIENTIFIC EQUIPMENT NES	1	No Quantity			0		0		31917			0
S3	2016	2016	2016	2	0	2	Export	450	Madagascar	MDG	204	Benin	BEN								87	SCIENTIFIC EQUIPMENT NES	1	No Quantity			0		0		558640			0
S3	2016	2016	2016	2	0	2	Export	450	Madagascar	MDG	251	France	FRA								87	SCIENTIFIC EQUIPMENT NES	1	No Quantity			0		0		696901			0
S3	2016	2016	2016	2	0	2	Export	450	Madagascar	MDG	276	Germany	DEU								87	SCIENTIFIC EQUIPMENT NES	1	No Quantity			0		0		11491			0
S3	2016	2016	2016	2	0	2	Export	450	Madagascar	MDG	300	Greece	GRC								87	SCIENTIFIC EQUIPMENT NES	1	No Quantity			0		0		658			0
S3	2016	2016	2016	2	0	2	Export	450	Madagascar	MDG	344	China, Hong Kong SAR	HKG								87	SCIENTIFIC EQUIPMENT NES	1	No Quantity			0		0		103536			0
S3	2016	2016	2016	2	0	2	Export	450	Madagascar	MDG	454	Malawi	MWI								87	SCIENTIFIC EQUIPMENT NES	1	No Quantity			0		0		612			0
S3	2016	2016	2016	2	0	2	Export	450	Madagascar	MDG	480	Mauritius	MUS								87	SCIENTIFIC EQUIPMENT NES	1	No Quantity			0		0		57613			0
S3	2016	2016	2016	2	0	2	Export	450	Madagascar	MDG	528	Netherlands	NLD								87	SCIENTIFIC EQUIPMENT NES	1	No Quantity			0		0		321			0
S3	2016	2016	2016	2	0	2	Export	450	Madagascar	MDG	699	India	IND								87	SCIENTIFIC EQUIPMENT NES	1	No Quantity			0		0		2019			0
S3	2016	2016	2016	2	0	2	Export	450	Madagascar	MDG	702	Singapore	SGP								87	SCIENTIFIC EQUIPMENT NES	1	No Quantity			0		0		25616			0
S3	2016	2016	2016	2	0	2	Export	450	Madagascar	MDG	703	Slovakia	SVK								87	SCIENTIFIC EQUIPMENT NES	1	No Quantity			0		0		2885			0
S3	2016	2016	2016	2	0	2	Export	450	Madagascar	MDG	710	South Africa	ZAF								87	SCIENTIFIC EQUIPMENT NES	1	No Quantity			0		0		105154			0
S3	2016	2016	2016	2	0	2	Export	450	Madagascar	MDG	757	Switzerland	CHE								87	SCIENTIFIC EQUIPMENT NES	1	No Quantity			0		0		100			0
S3	2016	2016	2016	2	0	2	Export	450	Madagascar	MDG	784	United Arab Emirates	ARE								87	SCIENTIFIC EQUIPMENT NES	1	No Quantity			0		0		14311			0
S3	2016	2016	2016	2	0	2	Export	450	Madagascar	MDG	818	Egypt	EGY								87	SCIENTIFIC EQUIPMENT NES	1	No Quantity			0		0		51			0
S3	2016	2016	2016	2	0	2	Export	450	Madagascar	MDG	826	United Kingdom	GBR								87	SCIENTIFIC EQUIPMENT NES	1	No Quantity			0		0		69747			0
S3	2016	2016	2016	2	0	2	Export	450	Madagascar	MDG	842	USA	USA								87	SCIENTIFIC EQUIPMENT NES	1	No Quantity			0		0		73476			0
S3	2016	2016	2016	2	0	2	Export	450	Madagascar	MDG	894	Zambia	ZMB								87	SCIENTIFIC EQUIPMENT NES	1	No Quantity			0		0		228			0
S3	2016	2016	2016	2	0	2	Export	450	Madagascar	MDG	899	Areas, nes									87	SCIENTIFIC EQUIPMENT NES	1	No Quantity			0		0		127314			0
S3	2016	2016	2016	2	0	2	Export	446	China, Macao SAR	MAC	0	World	WLD								88	PHOTO.APPARAT.NES;CLOCKS	1	No Quantity							103436039			0
S3	2016	2016	2016	2	0	2	Export	446	China, Macao SAR	MAC	36	Australia	AUS								88	PHOTO.APPARAT.NES;CLOCKS	1	No Quantity							15035			0
S3	2016	2016	2016	2	0	2	Export	446	China, Macao SAR	MAC	156	China	CHN								88	PHOTO.APPARAT.NES;CLOCKS	1	No Quantity							4254915			0
S3	2016	2016	2016	2	0	2	Export	446	China, Macao SAR	MAC	251	France	FRA								88	PHOTO.APPARAT.NES;CLOCKS	1	No Quantity							13073			0
S3	2016	2016	2016	2	0	2	Export	446	China, Macao SAR	MAC	344	China, Hong Kong SAR	HKG								88	PHOTO.APPARAT.NES;CLOCKS	1	No Quantity							99125692			0
S3	2016	2016	2016	2	0	2	Export	446	China, Macao SAR	MAC	392	Japan	JPN								88	PHOTO.APPARAT.NES;CLOCKS	1	No Quantity							2491			0
S3	2016	2016	2016	2	0	2	Export	446	China, Macao SAR	MAC	702	Singapore	SGP								88	PHOTO.APPARAT.NES;CLOCKS	1	No Quantity							638			0
S3	2016	2016	2016	2	0	2	Export	446	China, Macao SAR	MAC	704	Viet Nam	VNM								88	PHOTO.APPARAT.NES;CLOCKS	1	No Quantity							638			0
S3	2016	2016	2016	2	0	2	Export	446	China, Macao SAR	MAC	757	Switzerland	CHE								88	PHOTO.APPARAT.NES;CLOCKS	1	No Quantity							21628			0
S3	2016	2016	2016	2	0	2	Export	446	China, Macao SAR	MAC	842	USA	USA								88	PHOTO.APPARAT.NES;CLOCKS	1	No Quantity							1928			0
S3	2016	2016	2016	2	0	2	Export	450	Madagascar	MDG	0	World	WLD								88	PHOTO.APPARAT.NES;CLOCKS	1	No Quantity			0		0		13044714			0
S3	2016	2016	2016	2	0	2	Export	450	Madagascar	MDG	56	Belgium	BEL								88	PHOTO.APPARAT.NES;CLOCKS	1	No Quantity			0		0		155			0
S3	2016	2016	2016	2	0	2	Export	450	Madagascar	MDG	156	China	CHN								88	PHOTO.APPARAT.NES;CLOCKS	1	No Quantity			0		0		7320			0
S3	2016	2016	2016	2	0	2	Export	450	Madagascar	MDG	174	Comoros	COM								88	PHOTO.APPARAT.NES;CLOCKS	1	No Quantity			0		0		399			0
S3	2016	2016	2016	2	0	2	Export	450	Madagascar	MDG	251	France	FRA								88	PHOTO.APPARAT.NES;CLOCKS	1	No Quantity			0		0		9738128			0
S3	2016	2016	2016	2	0	2	Export	450	Madagascar	MDG	344	China, Hong Kong SAR	HKG								88	PHOTO.APPARAT.NES;CLOCKS	1	No Quantity			0		0		25443			0
S3	2016	2016	2016	2	0	2	Export	450	Madagascar	MDG	480	Mauritius	MUS								88	PHOTO.APPARAT.NES;CLOCKS	1	No Quantity			0		0		294			0
S3	2016	2016	2016	2	0	2	Export	450	Madagascar	MDG	710	South Africa	ZAF								88	PHOTO.APPARAT.NES;CLOCKS	1	No Quantity			0		0		40			0
S3	2016	2016	2016	2	0	2	Export	450	Madagascar	MDG	757	Switzerland	CHE								88	PHOTO.APPARAT.NES;CLOCKS	1	No Quantity			0		0		3260223			0
S3	2016	2016	2016	2	0	2	Export	450	Madagascar	MDG	842	USA	USA								88	PHOTO.APPARAT.NES;CLOCKS	1	No Quantity			0		0		11670			0
S3	2016	2016	2016	2	0	2	Export	450	Madagascar	MDG	899	Areas, nes									88	PHOTO.APPARAT.NES;CLOCKS	1	No Quantity			0		0		1036			0
S3	2016	2016	2016	2	0	2	Export	446	China, Macao SAR	MAC	0	World	WLD								89	MISC MANUFCTRD GOODS NES	1	No Quantity							82368278			0
S3	2016	2016	2016	2	0	2	Export	446	China, Macao SAR	MAC	36	Australia	AUS								89	MISC MANUFCTRD GOODS NES	1	No Quantity							42276			0
S3	2016	2016	2016	2	0	2	Export	446	China, Macao SAR	MAC	116	Cambodia	KHM								89	MISC MANUFCTRD GOODS NES	1	No Quantity							25250			0
S3	2016	2016	2016	2	0	2	Export	446	China, Macao SAR	MAC	124	Canada	CAN								89	MISC MANUFCTRD GOODS NES	1	No Quantity							6025			0
S3	2016	2016	2016	2	0	2	Export	446	China, Macao SAR	MAC	156	China	CHN								89	MISC MANUFCTRD GOODS NES	1	No Quantity							789096			0
S3	2016	2016	2016	2	0	2	Export	446	China, Macao SAR	MAC	251	France	FRA								89	MISC MANUFCTRD GOODS NES	1	No Quantity							10087			0
S3	2016	2016	2016	2	0	2	Export	446	China, Macao SAR	MAC	344	China, Hong Kong SAR	HKG								89	MISC MANUFCTRD GOODS NES	1	No Quantity							77694174			0
S3	2016	2016	2016	2	0	2	Export	446	China, Macao SAR	MAC	360	Indonesia	IDN								89	MISC MANUFCTRD GOODS NES	1	No Quantity							149719			0
S3	2016	2016	2016	2	0	2	Export	446	China, Macao SAR	MAC	381	Italy	ITA								89	MISC MANUFCTRD GOODS NES	1	No Quantity							3752			0
S3	2016	2016	2016	2	0	2	Export	446	China, Macao SAR	MAC	392	Japan	JPN								89	MISC MANUFCTRD GOODS NES	1	No Quantity							54281			0
S3	2016	2016	2016	2	0	2	Export	446	China, Macao SAR	MAC	410	Rep. of Korea	KOR								89	MISC MANUFCTRD GOODS NES	1	No Quantity							45836			0
S3	2016	2016	2016	2	0	2	Export	446	China, Macao SAR	MAC	458	Malaysia	MYS								89	MISC MANUFCTRD GOODS NES	1	No Quantity							32727			0
S3	2016	2016	2016	2	0	2	Export	446	China, Macao SAR	MAC	490	Other Asia, nes									89	MISC MANUFCTRD GOODS NES	1	No Quantity							2780828			0
S3	2016	2016	2016	2	0	2	Export	446	China, Macao SAR	MAC	528	Netherlands	NLD								89	MISC MANUFCTRD GOODS NES	1	No Quantity							1417			0
S3	2016	2016	2016	2	0	2	Export	446	China, Macao SAR	MAC	608	Philippines	PHL								89	MISC MANUFCTRD GOODS NES	1	No Quantity							165180			0
S3	2016	2016	2016	2	0	2	Export	446	China, Macao SAR	MAC	702	Singapore	SGP								89	MISC MANUFCTRD GOODS NES	1	No Quantity							533095			0
S3	2016	2016	2016	2	0	2	Export	446	China, Macao SAR	MAC	826	United Kingdom	GBR								89	MISC MANUFCTRD GOODS NES	1	No Quantity							3			0
S3	2016	2016	2016	2	0	2	Export	446	China, Macao SAR	MAC	842	USA	USA								89	MISC MANUFCTRD GOODS NES	1	No Quantity							34532			0
S3	2016	2016	2016	2	0	2	Export	450	Madagascar	MDG	0	World	WLD								89	MISC MANUFCTRD GOODS NES	1	No Quantity			0		0		24171669			4
S3	2016	2016	2016	2	0	2	Export	450	Madagascar	MDG	36	Australia	AUS								89	MISC MANUFCTRD GOODS NES	1	No Quantity			0		0		253068			0
S3	2016	2016	2016	2	0	2	Export	450	Madagascar	MDG	40	Austria	AUT								89	MISC MANUFCTRD GOODS NES	1	No Quantity			0		0		6444			0
S3	2016	2016	2016	2	0	2	Export	450	Madagascar	MDG	56	Belgium	BEL								89	MISC MANUFCTRD GOODS NES	1	No Quantity			0		0		172161			0
S3	2016	2016	2016	2	0	2	Export	450	Madagascar	MDG	76	Brazil	BRA								89	MISC MANUFCTRD GOODS NES	1	No Quantity			0		0		11928			0
S3	2016	2016	2016	2	0	2	Export	450	Madagascar	MDG	100	Bulgaria	BGR								89	MISC MANUFCTRD GOODS NES	1	No Quantity			0		0		15286			0
S3	2016	2016	2016	2	0	2	Export	450	Madagascar	MDG	120	Cameroon	CMR								89	MISC MANUFCTRD GOODS NES	1	No Quantity			0		0		19689			0
S3	2016	2016	2016	2	0	2	Export	450	Madagascar	MDG	124	Canada	CAN								89	MISC MANUFCTRD GOODS NES	1	No Quantity			0		0		90796			0
S3	2016	2016	2016	2	0	2	Export	450	Madagascar	MDG	144	Sri Lanka	LKA								89	MISC MANUFCTRD GOODS NES	1	No Quantity			0		0		1714			0
S3	2016	2016	2016	2	0	2	Export	450	Madagascar	MDG	152	Chile	CHL								89	MISC MANUFCTRD GOODS NES	1	No Quantity			0		0		3280			0
S3	2016	2016	2016	2	0	2	Export	450	Madagascar	MDG	156	China	CHN								89	MISC MANUFCTRD GOODS NES	1	No Quantity			0		0		32500			0
S3	2016	2016	2016	2	0	2	Export	450	Madagascar	MDG	174	Comoros	COM								89	MISC MANUFCTRD GOODS NES	1	No Quantity			0		0		320654			0
S3	2016	2016	2016	2	0	2	Export	450	Madagascar	MDG	188	Costa Rica	CRI								89	MISC MANUFCTRD GOODS NES	1	No Quantity			0		0		24959			0
S3	2016	2016	2016	2	0	2	Export	450	Madagascar	MDG	191	Croatia	HRV								89	MISC MANUFCTRD GOODS NES	1	No Quantity			0		0		1127			0
S3	2016	2016	2016	2	0	2	Export	450	Madagascar	MDG	203	Czechia	CZE								89	MISC MANUFCTRD GOODS NES	1	No Quantity			0		0		8929			0
S3	2016	2016	2016	2	0	2	Export	450	Madagascar	MDG	204	Benin	BEN								89	MISC MANUFCTRD GOODS NES	1	No Quantity			0		0		6690			0
S3	2016	2016	2016	2	0	2	Export	450	Madagascar	MDG	208	Denmark	DNK								89	MISC MANUFCTRD GOODS NES	1	No Quantity			0		0		384077			0
S3	2016	2016	2016	2	0	2	Export	450	Madagascar	MDG	246	Finland	FIN								89	MISC MANUFCTRD GOODS NES	1	No Quantity			0		0		63768			0
S3	2016	2016	2016	2	0	2	Export	450	Madagascar	MDG	251	France	FRA								89	MISC MANUFCTRD GOODS NES	1	No Quantity			0		0		13461087			4
S3	2016	2016	2016	2	0	2	Export	450	Madagascar	MDG	262	Djibouti	DJI								89	MISC MANUFCTRD GOODS NES	1	No Quantity			0		0		466			0
S3	2016	2016	2016	2	0	2	Export	450	Madagascar	MDG	266	Gabon	GAB								89	MISC MANUFCTRD GOODS NES	1	No Quantity			0		0		425			0
S3	2016	2016	2016	2	0	2	Export	450	Madagascar	MDG	268	Georgia	GEO								89	MISC MANUFCTRD GOODS NES	1	No Quantity			0		0		93			0
S3	2016	2016	2016	2	0	2	Export	450	Madagascar	MDG	276	Germany	DEU								89	MISC MANUFCTRD GOODS NES	1	No Quantity			0		0		172362			4
S3	2016	2016	2016	2	0	2	Export	450	Madagascar	MDG	300	Greece	GRC								89	MISC MANUFCTRD GOODS NES	1	No Quantity			0		0		125116			0
S3	2016	2016	2016	2	0	2	Export	450	Madagascar	MDG	328	Guyana	GUY								89	MISC MANUFCTRD GOODS NES	1	No Quantity			0		0		48			0
S3	2016	2016	2016	2	0	2	Export	450	Madagascar	MDG	344	China, Hong Kong SAR	HKG								89	MISC MANUFCTRD GOODS NES	1	No Quantity			0		0		69459			0
S3	2016	2016	2016	2	0	2	Export	450	Madagascar	MDG	381	Italy	ITA								89	MISC MANUFCTRD GOODS NES	1	No Quantity			0		0		1622083			0
S3	2016	2016	2016	2	0	2	Export	450	Madagascar	MDG	384	Côte d'Ivoire	CIV								89	MISC MANUFCTRD GOODS NES	1	No Quantity			0		0		4083			0
S3	2016	2016	2016	2	0	2	Export	450	Madagascar	MDG	392	Japan	JPN								89	MISC MANUFCTRD GOODS NES	1	No Quantity			0		0		300186			0
S3	2016	2016	2016	2	0	2	Export	450	Madagascar	MDG	398	Kazakhstan	KAZ								89	MISC MANUFCTRD GOODS NES	1	No Quantity			0		0		1010			0
S3	2016	2016	2016	2	0	2	Export	450	Madagascar	MDG	404	Kenya	KEN								89	MISC MANUFCTRD GOODS NES	1	No Quantity			0		0		1408			0
S3	2016	2016	2016	2	0	2	Export	450	Madagascar	MDG	410	Rep. of Korea	KOR								89	MISC MANUFCTRD GOODS NES	1	No Quantity			0		0		32039			0
S3	2016	2016	2016	2	0	2	Export	450	Madagascar	MDG	442	Luxembourg	LUX								89	MISC MANUFCTRD GOODS NES	1	No Quantity			0		0		482			0
S3	2016	2016	2016	2	0	2	Export	450	Madagascar	MDG	480	Mauritius	MUS								89	MISC MANUFCTRD GOODS NES	1	No Quantity			0		0		649236			4
S3	2016	2016	2016	2	0	2	Export	450	Madagascar	MDG	490	Other Asia, nes									89	MISC MANUFCTRD GOODS NES	1	No Quantity			0		0		217			0
S3	2016	2016	2016	2	0	2	Export	450	Madagascar	MDG	504	Morocco	MAR								89	MISC MANUFCTRD GOODS NES	1	No Quantity			0		0		9921			0
S3	2016	2016	2016	2	0	2	Export	450	Madagascar	MDG	528	Netherlands	NLD								89	MISC MANUFCTRD GOODS NES	1	No Quantity			0		0		94818			0
S3	2016	2016	2016	2	0	2	Export	450	Madagascar	MDG	540	New Caledonia	NCL								89	MISC MANUFCTRD GOODS NES	1	No Quantity			0		0		7303			0
S3	2016	2016	2016	2	0	2	Export	450	Madagascar	MDG	554	New Zealand	NZL								89	MISC MANUFCTRD GOODS NES	1	No Quantity			0		0		10987			0
S3	2016	2016	2016	2	0	2	Export	450	Madagascar	MDG	579	Norway	NOR								89	MISC MANUFCTRD GOODS NES	1	No Quantity			0		0		4008			0
S3	2016	2016	2016	2	0	2	Export	450	Madagascar	MDG	608	Philippines	PHL								89	MISC MANUFCTRD GOODS NES	1	No Quantity			0		0		25515			0
S3	2016	2016	2016	2	0	2	Export	450	Madagascar	MDG	616	Poland	POL								89	MISC MANUFCTRD GOODS NES	1	No Quantity			0		0		70960			0
S3	2016	2016	2016	2	0	2	Export	450	Madagascar	MDG	620	Portugal	PRT								89	MISC MANUFCTRD GOODS NES	1	No Quantity			0		0		24571			0
S3	2016	2016	2016	2	0	2	Export	450	Madagascar	MDG	634	Qatar	QAT								89	MISC MANUFCTRD GOODS NES	1	No Quantity			0		0		325			0
S3	2016	2016	2016	2	0	2	Export	450	Madagascar	MDG	642	Romania	ROU								89	MISC MANUFCTRD GOODS NES	1	No Quantity			0		0		6340			0
S3	2016	2016	2016	2	0	2	Export	450	Madagascar	MDG	643	Russian Federation	RUS								89	MISC MANUFCTRD GOODS NES	1	No Quantity			0		0		37242			0
S3	2016	2016	2016	2	0	2	Export	450	Madagascar	MDG	646	Rwanda	RWA								89	MISC MANUFCTRD GOODS NES	1	No Quantity			0		0		7			0
S3	2016	2016	2016	2	0	2	Export	450	Madagascar	MDG	682	Saudi Arabia	SAU								89	MISC MANUFCTRD GOODS NES	1	No Quantity			0		0		57211			0
S3	2016	2016	2016	2	0	2	Export	450	Madagascar	MDG	686	Senegal	SEN								89	MISC MANUFCTRD GOODS NES	1	No Quantity			0		0		5709			0
S3	2016	2016	2016	2	0	2	Export	450	Madagascar	MDG	690	Seychelles	SYC								89	MISC MANUFCTRD GOODS NES	1	No Quantity			0		0		20913			0
S3	2016	2016	2016	2	0	2	Export	450	Madagascar	MDG	699	India	IND								89	MISC MANUFCTRD GOODS NES	1	No Quantity			0		0		11566			0
S3	2016	2016	2016	2	0	2	Export	450	Madagascar	MDG	702	Singapore	SGP								89	MISC MANUFCTRD GOODS NES	1	No Quantity			0		0		7598			0
S3	2016	2016	2016	2	0	2	Export	450	Madagascar	MDG	704	Viet Nam	VNM								89	MISC MANUFCTRD GOODS NES	1	No Quantity			0		0		3286			0
S3	2016	2016	2016	2	0	2	Export	450	Madagascar	MDG	705	Slovenia	SVN								89	MISC MANUFCTRD GOODS NES	1	No Quantity			0		0		8819			0
S3	2016	2016	2016	2	0	2	Export	450	Madagascar	MDG	710	South Africa	ZAF								89	MISC MANUFCTRD GOODS NES	1	No Quantity			0		0		302715			0
S3	2016	2016	2016	2	0	2	Export	450	Madagascar	MDG	724	Spain	ESP								89	MISC MANUFCTRD GOODS NES	1	No Quantity			0		0		321235			0
S3	2016	2016	2016	2	0	2	Export	450	Madagascar	MDG	752	Sweden	SWE								89	MISC MANUFCTRD GOODS NES	1	No Quantity			0		0		10583			0
S3	2016	2016	2016	2	0	2	Export	450	Madagascar	MDG	757	Switzerland	CHE								89	MISC MANUFCTRD GOODS NES	1	No Quantity			0		0		31810			0
S3	2016	2016	2016	2	0	2	Export	450	Madagascar	MDG	768	Togo	TGO								89	MISC MANUFCTRD GOODS NES	1	No Quantity			0		0		885			0
S3	2016	2016	2016	2	0	2	Export	450	Madagascar	MDG	784	United Arab Emirates	ARE								89	MISC MANUFCTRD GOODS NES	1	No Quantity			0		0		63055			0
S3	2016	2016	2016	2	0	2	Export	450	Madagascar	MDG	788	Tunisia	TUN								89	MISC MANUFCTRD GOODS NES	1	No Quantity			0		0		76			0
S3	2016	2016	2016	2	0	2	Export	450	Madagascar	MDG	792	Turkey	TUR								89	MISC MANUFCTRD GOODS NES	1	No Quantity			0		0		37045			0
S3	2016	2016	2016	2	0	2	Export	450	Madagascar	MDG	800	Uganda	UGA								89	MISC MANUFCTRD GOODS NES	1	No Quantity			0		0		217			0
S3	2016	2016	2016	2	0	2	Export	450	Madagascar	MDG	804	Ukraine	UKR								89	MISC MANUFCTRD GOODS NES	1	No Quantity			0		0		10160			0
S3	2016	2016	2016	2	0	2	Export	450	Madagascar	MDG	818	Egypt	EGY								89	MISC MANUFCTRD GOODS NES	1	No Quantity			0		0		3445			0
S3	2016	2016	2016	2	0	2	Export	450	Madagascar	MDG	826	United Kingdom	GBR								89	MISC MANUFCTRD GOODS NES	1	No Quantity			0		0		102588			0
S3	2016	2016	2016	2	0	2	Export	450	Madagascar	MDG	834	United Rep. of Tanzania	TZA								89	MISC MANUFCTRD GOODS NES	1	No Quantity			0		0		97			0
S3	2016	2016	2016	2	0	2	Export	450	Madagascar	MDG	842	USA	USA								89	MISC MANUFCTRD GOODS NES	1	No Quantity			0		0		535122			0
S3	2016	2016	2016	2	0	2	Export	450	Madagascar	MDG	854	Burkina Faso	BFA								89	MISC MANUFCTRD GOODS NES	1	No Quantity			0		0		1934			4
S3	2016	2016	2016	2	0	2	Export	450	Madagascar	MDG	894	Zambia	ZMB								89	MISC MANUFCTRD GOODS NES	1	No Quantity			0		0		1617			0
S3	2016	2016	2016	2	0	2	Export	450	Madagascar	MDG	899	Areas, nes									89	MISC MANUFCTRD GOODS NES	1	No Quantity			0		0		4485083			0
S3	2016	2016	2016	2	0	2	Export	446	China, Macao SAR	MAC	0	World	WLD								93	SPEC.TRANSACT.NOT CLASSD	1	No Quantity							777855856			0
S3	2016	2016	2016	2	0	2	Export	446	China, Macao SAR	MAC	899	Areas, nes									93	SPEC.TRANSACT.NOT CLASSD	1	No Quantity							777855856			0
S3	2016	2016	2016	2	0	2	Export	450	Madagascar	MDG	0	World	WLD								93	SPEC.TRANSACT.NOT CLASSD	1	No Quantity			0		0		6934807			0
S3	2016	2016	2016	2	0	2	Export	450	Madagascar	MDG	4	Afghanistan	AFG								93	SPEC.TRANSACT.NOT CLASSD	1	No Quantity			0		0		124			0
S3	2016	2016	2016	2	0	2	Export	450	Madagascar	MDG	36	Australia	AUS								93	SPEC.TRANSACT.NOT CLASSD	1	No Quantity			0		0		3540			0
S3	2016	2016	2016	2	0	2	Export	450	Madagascar	MDG	40	Austria	AUT								93	SPEC.TRANSACT.NOT CLASSD	1	No Quantity			0		0		19013			0
S3	2016	2016	2016	2	0	2	Export	450	Madagascar	MDG	56	Belgium	BEL								93	SPEC.TRANSACT.NOT CLASSD	1	No Quantity			0		0		278338			0
S3	2016	2016	2016	2	0	2	Export	450	Madagascar	MDG	104	Myanmar	MMR								93	SPEC.TRANSACT.NOT CLASSD	1	No Quantity			0		0		23003			0
S3	2016	2016	2016	2	0	2	Export	450	Madagascar	MDG	116	Cambodia	KHM								93	SPEC.TRANSACT.NOT CLASSD	1	No Quantity			0		0		18722			0
S3	2016	2016	2016	2	0	2	Export	450	Madagascar	MDG	120	Cameroon	CMR								93	SPEC.TRANSACT.NOT CLASSD	1	No Quantity			0		0		88310			0
S3	2016	2016	2016	2	0	2	Export	450	Madagascar	MDG	124	Canada	CAN								93	SPEC.TRANSACT.NOT CLASSD	1	No Quantity			0		0		92024			0
S3	2016	2016	2016	2	0	2	Export	450	Madagascar	MDG	148	Chad	TCD								93	SPEC.TRANSACT.NOT CLASSD	1	No Quantity			0		0		11656			0
S3	2016	2016	2016	2	0	2	Export	450	Madagascar	MDG	156	China	CHN								93	SPEC.TRANSACT.NOT CLASSD	1	No Quantity			0		0		157			0
S3	2016	2016	2016	2	0	2	Export	450	Madagascar	MDG	170	Colombia	COL								93	SPEC.TRANSACT.NOT CLASSD	1	No Quantity			0		0		42128			0
S3	2016	2016	2016	2	0	2	Export	450	Madagascar	MDG	174	Comoros	COM								93	SPEC.TRANSACT.NOT CLASSD	1	No Quantity			0		0		14342			0
S3	2016	2016	2016	2	0	2	Export	450	Madagascar	MDG	178	Congo	COG								93	SPEC.TRANSACT.NOT CLASSD	1	No Quantity			0		0		12252			0
S3	2016	2016	2016	2	0	2	Export	450	Madagascar	MDG	184	Cook Isds	COK								93	SPEC.TRANSACT.NOT CLASSD	1	No Quantity			0		0		16992			0
S3	2016	2016	2016	2	0	2	Export	450	Madagascar	MDG	204	Benin	BEN								93	SPEC.TRANSACT.NOT CLASSD	1	No Quantity			0		0		11772			0
S3	2016	2016	2016	2	0	2	Export	450	Madagascar	MDG	208	Denmark	DNK								93	SPEC.TRANSACT.NOT CLASSD	1	No Quantity			0		0		5000			0
S3	2016	2016	2016	2	0	2	Export	450	Madagascar	MDG	231	Ethiopia	ETH								93	SPEC.TRANSACT.NOT CLASSD	1	No Quantity			0		0		10105			0
S3	2016	2016	2016	2	0	2	Export	450	Madagascar	MDG	246	Finland	FIN								93	SPEC.TRANSACT.NOT CLASSD	1	No Quantity			0		0		106			0
S3	2016	2016	2016	2	0	2	Export	450	Madagascar	MDG	251	France	FRA								93	SPEC.TRANSACT.NOT CLASSD	1	No Quantity			0		0		1617325			0
S3	2016	2016	2016	2	0	2	Export	450	Madagascar	MDG	266	Gabon	GAB								93	SPEC.TRANSACT.NOT CLASSD	1	No Quantity			0		0		124259			0
S3	2016	2016	2016	2	0	2	Export	450	Madagascar	MDG	276	Germany	DEU								93	SPEC.TRANSACT.NOT CLASSD	1	No Quantity			0		0		21381			0
S3	2016	2016	2016	2	0	2	Export	450	Madagascar	MDG	288	Ghana	GHA								93	SPEC.TRANSACT.NOT CLASSD	1	No Quantity			0		0		86020			0
S3	2016	2016	2016	2	0	2	Export	450	Madagascar	MDG	300	Greece	GRC								93	SPEC.TRANSACT.NOT CLASSD	1	No Quantity			0		0		350			0
S3	2016	2016	2016	2	0	2	Export	450	Madagascar	MDG	320	Guatemala	GTM								93	SPEC.TRANSACT.NOT CLASSD	1	No Quantity			0		0		65739			0
S3	2016	2016	2016	2	0	2	Export	450	Madagascar	MDG	324	Guinea	GIN								93	SPEC.TRANSACT.NOT CLASSD	1	No Quantity			0		0		47835			0
S3	2016	2016	2016	2	0	2	Export	450	Madagascar	MDG	332	Haiti	HTI								93	SPEC.TRANSACT.NOT CLASSD	1	No Quantity			0		0		53722			0
S3	2016	2016	2016	2	0	2	Export	450	Madagascar	MDG	360	Indonesia	IDN								93	SPEC.TRANSACT.NOT CLASSD	1	No Quantity			0		0		5000			0
S3	2016	2016	2016	2	0	2	Export	450	Madagascar	MDG	364	Iran	IRN								93	SPEC.TRANSACT.NOT CLASSD	1	No Quantity			0		0		14714			0
S3	2016	2016	2016	2	0	2	Export	450	Madagascar	MDG	376	Israel	ISR								93	SPEC.TRANSACT.NOT CLASSD	1	No Quantity			0		0		4731			0
S3	2016	2016	2016	2	0	2	Export	450	Madagascar	MDG	381	Italy	ITA								93	SPEC.TRANSACT.NOT CLASSD	1	No Quantity			0		0		54054			0
S3	2016	2016	2016	2	0	2	Export	450	Madagascar	MDG	384	Côte d'Ivoire	CIV								93	SPEC.TRANSACT.NOT CLASSD	1	No Quantity			0		0		66386			0
S3	2016	2016	2016	2	0	2	Export	450	Madagascar	MDG	392	Japan	JPN								93	SPEC.TRANSACT.NOT CLASSD	1	No Quantity			0		0		50044			0
S3	2016	2016	2016	2	0	2	Export	450	Madagascar	MDG	404	Kenya	KEN								93	SPEC.TRANSACT.NOT CLASSD	1	No Quantity			0		0		1112			0
S3	2016	2016	2016	2	0	2	Export	450	Madagascar	MDG	410	Rep. of Korea	KOR								93	SPEC.TRANSACT.NOT CLASSD	1	No Quantity			0		0		11747			0
S3	2016	2016	2016	2	0	2	Export	450	Madagascar	MDG	422	Lebanon	LBN								93	SPEC.TRANSACT.NOT CLASSD	1	No Quantity			0		0		14572			0
S3	2016	2016	2016	2	0	2	Export	450	Madagascar	MDG	428	Latvia	LVA								93	SPEC.TRANSACT.NOT CLASSD	1	No Quantity			0		0		15001			0
S3	2016	2016	2016	2	0	2	Export	450	Madagascar	MDG	430	Liberia	LBR								93	SPEC.TRANSACT.NOT CLASSD	1	No Quantity			0		0		7661			0
S3	2016	2016	2016	2	0	2	Export	450	Madagascar	MDG	458	Malaysia	MYS								93	SPEC.TRANSACT.NOT CLASSD	1	No Quantity			0		0		2901			0
S3	2016	2016	2016	2	0	2	Export	450	Madagascar	MDG	466	Mali	MLI								93	SPEC.TRANSACT.NOT CLASSD	1	No Quantity			0		0		21425			0
S3	2016	2016	2016	2	0	2	Export	450	Madagascar	MDG	480	Mauritius	MUS								93	SPEC.TRANSACT.NOT CLASSD	1	No Quantity			0		0		1384413			0
S3	2016	2016	2016	2	0	2	Export	450	Madagascar	MDG	504	Morocco	MAR								93	SPEC.TRANSACT.NOT CLASSD	1	No Quantity			0		0		70799			0
S3	2016	2016	2016	2	0	2	Export	450	Madagascar	MDG	516	Namibia	NAM								93	SPEC.TRANSACT.NOT CLASSD	1	No Quantity			0		0		9441			0
S3	2016	2016	2016	2	0	2	Export	450	Madagascar	MDG	524	Nepal	NPL								93	SPEC.TRANSACT.NOT CLASSD	1	No Quantity			0		0		14230			0
S3	2016	2016	2016	2	0	2	Export	450	Madagascar	MDG	528	Netherlands	NLD								93	SPEC.TRANSACT.NOT CLASSD	1	No Quantity			0		0		5130			0
S3	2016	2016	2016	2	0	2	Export	450	Madagascar	MDG	540	New Caledonia	NCL								93	SPEC.TRANSACT.NOT CLASSD	1	No Quantity			0		0		41498			0
S3	2016	2016	2016	2	0	2	Export	450	Madagascar	MDG	562	Niger	NER								93	SPEC.TRANSACT.NOT CLASSD	1	No Quantity			0		0		32556			0
S3	2016	2016	2016	2	0	2	Export	450	Madagascar	MDG	566	Nigeria	NGA								93	SPEC.TRANSACT.NOT CLASSD	1	No Quantity			0		0		83466			0
S3	2016	2016	2016	2	0	2	Export	450	Madagascar	MDG	579	Norway	NOR								93	SPEC.TRANSACT.NOT CLASSD	1	No Quantity			0		0		2761			0
S3	2016	2016	2016	2	0	2	Export	450	Madagascar	MDG	584	Marshall Isds	MHL								93	SPEC.TRANSACT.NOT CLASSD	1	No Quantity			0		0		16949			0
S3	2016	2016	2016	2	0	2	Export	450	Madagascar	MDG	591	Panama	PAN								93	SPEC.TRANSACT.NOT CLASSD	1	No Quantity			0		0		26845			0
S3	2016	2016	2016	2	0	2	Export	450	Madagascar	MDG	616	Poland	POL								93	SPEC.TRANSACT.NOT CLASSD	1	No Quantity			0		0		9057			0
S3	2016	2016	2016	2	0	2	Export	450	Madagascar	MDG	646	Rwanda	RWA								93	SPEC.TRANSACT.NOT CLASSD	1	No Quantity			0		0		239			0
S3	2016	2016	2016	2	0	2	Export	450	Madagascar	MDG	686	Senegal	SEN								93	SPEC.TRANSACT.NOT CLASSD	1	No Quantity			0		0		62516			0
S3	2016	2016	2016	2	0	2	Export	450	Madagascar	MDG	690	Seychelles	SYC								93	SPEC.TRANSACT.NOT CLASSD	1	No Quantity			0		0		745110			0
S3	2016	2016	2016	2	0	2	Export	450	Madagascar	MDG	699	India	IND								93	SPEC.TRANSACT.NOT CLASSD	1	No Quantity			0		0		14474			0
S3	2016	2016	2016	2	0	2	Export	450	Madagascar	MDG	702	Singapore	SGP								93	SPEC.TRANSACT.NOT CLASSD	1	No Quantity			0		0		30609			0
S3	2016	2016	2016	2	0	2	Export	450	Madagascar	MDG	710	South Africa	ZAF								93	SPEC.TRANSACT.NOT CLASSD	1	No Quantity			0		0		154001			0
S3	2016	2016	2016	2	0	2	Export	450	Madagascar	MDG	724	Spain	ESP								93	SPEC.TRANSACT.NOT CLASSD	1	No Quantity			0		0		261567			0
S3	2016	2016	2016	2	0	2	Export	450	Madagascar	MDG	757	Switzerland	CHE								93	SPEC.TRANSACT.NOT CLASSD	1	No Quantity			0		0		32392			0
S3	2016	2016	2016	2	0	2	Export	450	Madagascar	MDG	764	Thailand	THA								93	SPEC.TRANSACT.NOT CLASSD	1	No Quantity			0		0		86310			0
S3	2016	2016	2016	2	0	2	Export	450	Madagascar	MDG	768	Togo	TGO								93	SPEC.TRANSACT.NOT CLASSD	1	No Quantity			0		0		880			0
S3	2016	2016	2016	2	0	2	Export	450	Madagascar	MDG	784	United Arab Emirates	ARE								93	SPEC.TRANSACT.NOT CLASSD	1	No Quantity			0		0		4832			0
S3	2016	2016	2016	2	0	2	Export	450	Madagascar	MDG	826	United Kingdom	GBR								93	SPEC.TRANSACT.NOT CLASSD	1	No Quantity			0		0		38173			0
S3	2016	2016	2016	2	0	2	Export	450	Madagascar	MDG	834	United Rep. of Tanzania	TZA								93	SPEC.TRANSACT.NOT CLASSD	1	No Quantity			0		0		16473			0
S3	2016	2016	2016	2	0	2	Export	450	Madagascar	MDG	842	USA	USA								93	SPEC.TRANSACT.NOT CLASSD	1	No Quantity			0		0		218437			0
S3	2016	2016	2016	2	0	2	Export	450	Madagascar	MDG	894	Zambia	ZMB								93	SPEC.TRANSACT.NOT CLASSD	1	No Quantity			0		0		7075			0
S3	2016	2016	2016	2	0	2	Export	450	Madagascar	MDG	899	Areas, nes									93	SPEC.TRANSACT.NOT CLASSD	1	No Quantity			0		0		630974			0
S3	2016	2016	2016	2	0	2	Export	450	Madagascar	MDG	0	World	WLD								97	GOLD,NONMONTRY EXCL ORES	1	No Quantity			0		0		17013282			0
S3	2016	2016	2016	2	0	2	Export	450	Madagascar	MDG	156	China	CHN								97	GOLD,NONMONTRY EXCL ORES	1	No Quantity			0		0		84350			0
S3	2016	2016	2016	2	0	2	Export	450	Madagascar	MDG	344	China, Hong Kong SAR	HKG								97	GOLD,NONMONTRY EXCL ORES	1	No Quantity			0		0		2319912			0
S3	2016	2016	2016	2	0	2	Export	450	Madagascar	MDG	404	Kenya	KEN								97	GOLD,NONMONTRY EXCL ORES	1	No Quantity			0		0		26891			0
S3	2016	2016	2016	2	0	2	Export	450	Madagascar	MDG	784	United Arab Emirates	ARE								97	GOLD,NONMONTRY EXCL ORES	1	No Quantity			0		0		14582128			0
