# Supplementary material for: Core-periphery structure in sectoral international trade networks: A new approach to an old theory
Source: PLoS One. 2020 Apr 2;15(4):e0229547. doi: 10.1371/journal.pone.0229547 (PMC7117750; doi:10.1371/journal.pone.0229547)
Supplement: S7 File — (ZIP) [file pone.0229547.s007.zip › S7_File/RawData 2016/comtrade (42).csv]

Classification	Year	Period	Period Desc.	Aggregate Level	Is Leaf Code	Trade Flow Code	Trade Flow	Reporter Code	Reporter	Reporter ISO	Partner Code	Partner	Partner ISO	2nd Partner Code	2nd Partner	2nd Partner ISO	Customs Proc. Code	Customs	Mode of Transport Code	Mode of Transport	Commodity Code	Commodity	Qty Unit Code	Qty Unit	Qty	Alt Qty Unit Code	Alt Qty Unit	Alt Qty	Netweight (kg)	Gross weight (kg)	Trade Value (US$)	CIF Trade Value (US$)	FOB Trade Value (US$)	Flag
S3	2016	2016	2016	2	0	2	Export	454	Malawi	MWI	0	World	WLD								00	LIVE ANIMALS	1	No Quantity			0		0		233344			0
S3	2016	2016	2016	2	0	2	Export	454	Malawi	MWI	508	Mozambique	MOZ								00	LIVE ANIMALS	1	No Quantity			0		0		7151			0
S3	2016	2016	2016	2	0	2	Export	454	Malawi	MWI	710	South Africa	ZAF								00	LIVE ANIMALS	1	No Quantity			0		0		34			0
S3	2016	2016	2016	2	0	2	Export	454	Malawi	MWI	716	Zimbabwe	ZWE								00	LIVE ANIMALS	1	No Quantity			0		0		80376			0
S3	2016	2016	2016	2	0	2	Export	454	Malawi	MWI	800	Uganda	UGA								00	LIVE ANIMALS	1	No Quantity			0		0		1			0
S3	2016	2016	2016	2	0	2	Export	454	Malawi	MWI	834	United Rep. of Tanzania	TZA								00	LIVE ANIMALS	1	No Quantity			0		0		145662			0
S3	2016	2016	2016	2	0	2	Export	454	Malawi	MWI	894	Zambia	ZMB								00	LIVE ANIMALS	1	No Quantity			0		0		117			0
S3	2016	2016	2016	2	0	2	Export	458	Malaysia	MYS	0	World	WLD								00	LIVE ANIMALS	1	No Quantity							178936213			0
S3	2016	2016	2016	2	0	2	Export	458	Malaysia	MYS	40	Austria	AUT								00	LIVE ANIMALS	1	No Quantity							9036			0
S3	2016	2016	2016	2	0	2	Export	458	Malaysia	MYS	48	Bahrain	BHR								00	LIVE ANIMALS	1	No Quantity							20885			0
S3	2016	2016	2016	2	0	2	Export	458	Malaysia	MYS	50	Bangladesh	BGD								00	LIVE ANIMALS	1	No Quantity							774008			0
S3	2016	2016	2016	2	0	2	Export	458	Malaysia	MYS	96	Brunei Darussalam	BRN								00	LIVE ANIMALS	1	No Quantity							711877			0
S3	2016	2016	2016	2	0	2	Export	458	Malaysia	MYS	104	Myanmar	MMR								00	LIVE ANIMALS	1	No Quantity							1800183			0
S3	2016	2016	2016	2	0	2	Export	458	Malaysia	MYS	116	Cambodia	KHM								00	LIVE ANIMALS	1	No Quantity							18533			0
S3	2016	2016	2016	2	0	2	Export	458	Malaysia	MYS	124	Canada	CAN								00	LIVE ANIMALS	1	No Quantity							9243			0
S3	2016	2016	2016	2	0	2	Export	458	Malaysia	MYS	156	China	CHN								00	LIVE ANIMALS	1	No Quantity							8359			0
S3	2016	2016	2016	2	0	2	Export	458	Malaysia	MYS	276	Germany	DEU								00	LIVE ANIMALS	1	No Quantity							64872			0
S3	2016	2016	2016	2	0	2	Export	458	Malaysia	MYS	344	China, Hong Kong SAR	HKG								00	LIVE ANIMALS	1	No Quantity							39441			0
S3	2016	2016	2016	2	0	2	Export	458	Malaysia	MYS	360	Indonesia	IDN								00	LIVE ANIMALS	1	No Quantity							252097			0
S3	2016	2016	2016	2	0	2	Export	458	Malaysia	MYS	381	Italy	ITA								00	LIVE ANIMALS	1	No Quantity							5718			0
S3	2016	2016	2016	2	0	2	Export	458	Malaysia	MYS	392	Japan	JPN								00	LIVE ANIMALS	1	No Quantity							100409			0
S3	2016	2016	2016	2	0	2	Export	458	Malaysia	MYS	400	Jordan	JOR								00	LIVE ANIMALS	1	No Quantity							4396			0
S3	2016	2016	2016	2	0	2	Export	458	Malaysia	MYS	410	Rep. of Korea	KOR								00	LIVE ANIMALS	1	No Quantity							17551			0
S3	2016	2016	2016	2	0	2	Export	458	Malaysia	MYS	414	Kuwait	KWT								00	LIVE ANIMALS	1	No Quantity							42798			0
S3	2016	2016	2016	2	0	2	Export	458	Malaysia	MYS	422	Lebanon	LBN								00	LIVE ANIMALS	1	No Quantity							5001			0
S3	2016	2016	2016	2	0	2	Export	458	Malaysia	MYS	490	Other Asia, nes									00	LIVE ANIMALS	1	No Quantity							3995			0
S3	2016	2016	2016	2	0	2	Export	458	Malaysia	MYS	512	Oman	OMN								00	LIVE ANIMALS	1	No Quantity							5426			0
S3	2016	2016	2016	2	0	2	Export	458	Malaysia	MYS	524	Nepal	NPL								00	LIVE ANIMALS	1	No Quantity							3042324			0
S3	2016	2016	2016	2	0	2	Export	458	Malaysia	MYS	528	Netherlands	NLD								00	LIVE ANIMALS	1	No Quantity							18104			0
S3	2016	2016	2016	2	0	2	Export	458	Malaysia	MYS	554	New Zealand	NZL								00	LIVE ANIMALS	1	No Quantity							2169			0
S3	2016	2016	2016	2	0	2	Export	458	Malaysia	MYS	608	Philippines	PHL								00	LIVE ANIMALS	1	No Quantity							9256			0
S3	2016	2016	2016	2	0	2	Export	458	Malaysia	MYS	626	Timor-Leste	TLS								00	LIVE ANIMALS	1	No Quantity							10140			0
S3	2016	2016	2016	2	0	2	Export	458	Malaysia	MYS	634	Qatar	QAT								00	LIVE ANIMALS	1	No Quantity							18097			0
S3	2016	2016	2016	2	0	2	Export	458	Malaysia	MYS	682	Saudi Arabia	SAU								00	LIVE ANIMALS	1	No Quantity							12828			0
S3	2016	2016	2016	2	0	2	Export	458	Malaysia	MYS	699	India	IND								00	LIVE ANIMALS	1	No Quantity							9067			0
S3	2016	2016	2016	2	0	2	Export	458	Malaysia	MYS	702	Singapore	SGP								00	LIVE ANIMALS	1	No Quantity							170573912			0
S3	2016	2016	2016	2	0	2	Export	458	Malaysia	MYS	704	Viet Nam	VNM								00	LIVE ANIMALS	1	No Quantity							467171			0
S3	2016	2016	2016	2	0	2	Export	458	Malaysia	MYS	757	Switzerland	CHE								00	LIVE ANIMALS	1	No Quantity							6813			0
S3	2016	2016	2016	2	0	2	Export	458	Malaysia	MYS	764	Thailand	THA								00	LIVE ANIMALS	1	No Quantity							521803			0
S3	2016	2016	2016	2	0	2	Export	458	Malaysia	MYS	784	United Arab Emirates	ARE								00	LIVE ANIMALS	1	No Quantity							145335			0
S3	2016	2016	2016	2	0	2	Export	458	Malaysia	MYS	792	Turkey	TUR								00	LIVE ANIMALS	1	No Quantity							20202			0
S3	2016	2016	2016	2	0	2	Export	458	Malaysia	MYS	826	United Kingdom	GBR								00	LIVE ANIMALS	1	No Quantity							21207			0
S3	2016	2016	2016	2	0	2	Export	458	Malaysia	MYS	842	USA	USA								00	LIVE ANIMALS	1	No Quantity							163956			0
S3	2016	2016	2016	2	0	2	Export	454	Malawi	MWI	0	World	WLD								01	MEAT, MEAT PREPARATIONS	1	No Quantity			0		0		278592			0
S3	2016	2016	2016	2	0	2	Export	454	Malawi	MWI	508	Mozambique	MOZ								01	MEAT, MEAT PREPARATIONS	1	No Quantity			0		0		278592			0
S3	2016	2016	2016	2	0	2	Export	458	Malaysia	MYS	0	World	WLD								01	MEAT, MEAT PREPARATIONS	1	No Quantity							151615067			0
S3	2016	2016	2016	2	0	2	Export	458	Malaysia	MYS	28	Antigua and Barbuda	ATG								01	MEAT, MEAT PREPARATIONS	1	No Quantity							11538			0
S3	2016	2016	2016	2	0	2	Export	458	Malaysia	MYS	36	Australia	AUS								01	MEAT, MEAT PREPARATIONS	1	No Quantity							1441			0
S3	2016	2016	2016	2	0	2	Export	458	Malaysia	MYS	48	Bahrain	BHR								01	MEAT, MEAT PREPARATIONS	1	No Quantity							2197763			0
S3	2016	2016	2016	2	0	2	Export	458	Malaysia	MYS	50	Bangladesh	BGD								01	MEAT, MEAT PREPARATIONS	1	No Quantity							474584			0
S3	2016	2016	2016	2	0	2	Export	458	Malaysia	MYS	90	Solomon Isds	SLB								01	MEAT, MEAT PREPARATIONS	1	No Quantity							19067			0
S3	2016	2016	2016	2	0	2	Export	458	Malaysia	MYS	96	Brunei Darussalam	BRN								01	MEAT, MEAT PREPARATIONS	1	No Quantity							12707989			0
S3	2016	2016	2016	2	0	2	Export	458	Malaysia	MYS	104	Myanmar	MMR								01	MEAT, MEAT PREPARATIONS	1	No Quantity							140293			0
S3	2016	2016	2016	2	0	2	Export	458	Malaysia	MYS	116	Cambodia	KHM								01	MEAT, MEAT PREPARATIONS	1	No Quantity							303824			0
S3	2016	2016	2016	2	0	2	Export	458	Malaysia	MYS	144	Sri Lanka	LKA								01	MEAT, MEAT PREPARATIONS	1	No Quantity							400127			0
S3	2016	2016	2016	2	0	2	Export	458	Malaysia	MYS	156	China	CHN								01	MEAT, MEAT PREPARATIONS	1	No Quantity							2843274			0
S3	2016	2016	2016	2	0	2	Export	458	Malaysia	MYS	180	Dem. Rep. of the Congo	COD								01	MEAT, MEAT PREPARATIONS	1	No Quantity							9571			0
S3	2016	2016	2016	2	0	2	Export	458	Malaysia	MYS	196	Cyprus	CYP								01	MEAT, MEAT PREPARATIONS	1	No Quantity							1347			0
S3	2016	2016	2016	2	0	2	Export	458	Malaysia	MYS	231	Ethiopia	ETH								01	MEAT, MEAT PREPARATIONS	1	No Quantity							70642			0
S3	2016	2016	2016	2	0	2	Export	458	Malaysia	MYS	251	France	FRA								01	MEAT, MEAT PREPARATIONS	1	No Quantity							5726			0
S3	2016	2016	2016	2	0	2	Export	458	Malaysia	MYS	344	China, Hong Kong SAR	HKG								01	MEAT, MEAT PREPARATIONS	1	No Quantity							5055729			0
S3	2016	2016	2016	2	0	2	Export	458	Malaysia	MYS	360	Indonesia	IDN								01	MEAT, MEAT PREPARATIONS	1	No Quantity							8342073			0
S3	2016	2016	2016	2	0	2	Export	458	Malaysia	MYS	392	Japan	JPN								01	MEAT, MEAT PREPARATIONS	1	No Quantity							2154213			0
S3	2016	2016	2016	2	0	2	Export	458	Malaysia	MYS	400	Jordan	JOR								01	MEAT, MEAT PREPARATIONS	1	No Quantity							103341			0
S3	2016	2016	2016	2	0	2	Export	458	Malaysia	MYS	414	Kuwait	KWT								01	MEAT, MEAT PREPARATIONS	1	No Quantity							7810345			0
S3	2016	2016	2016	2	0	2	Export	458	Malaysia	MYS	422	Lebanon	LBN								01	MEAT, MEAT PREPARATIONS	1	No Quantity							62223			0
S3	2016	2016	2016	2	0	2	Export	458	Malaysia	MYS	430	Liberia	LBR								01	MEAT, MEAT PREPARATIONS	1	No Quantity							43920			0
S3	2016	2016	2016	2	0	2	Export	458	Malaysia	MYS	446	China, Macao SAR	MAC								01	MEAT, MEAT PREPARATIONS	1	No Quantity							91678			0
S3	2016	2016	2016	2	0	2	Export	458	Malaysia	MYS	462	Maldives	MDV								01	MEAT, MEAT PREPARATIONS	1	No Quantity							221967			0
S3	2016	2016	2016	2	0	2	Export	458	Malaysia	MYS	466	Mali	MLI								01	MEAT, MEAT PREPARATIONS	1	No Quantity							1212			0
S3	2016	2016	2016	2	0	2	Export	458	Malaysia	MYS	470	Malta	MLT								01	MEAT, MEAT PREPARATIONS	1	No Quantity							11697			0
S3	2016	2016	2016	2	0	2	Export	458	Malaysia	MYS	480	Mauritius	MUS								01	MEAT, MEAT PREPARATIONS	1	No Quantity							939440			0
S3	2016	2016	2016	2	0	2	Export	458	Malaysia	MYS	512	Oman	OMN								01	MEAT, MEAT PREPARATIONS	1	No Quantity							2527892			0
S3	2016	2016	2016	2	0	2	Export	458	Malaysia	MYS	584	Marshall Isds	MHL								01	MEAT, MEAT PREPARATIONS	1	No Quantity							27510			0
S3	2016	2016	2016	2	0	2	Export	458	Malaysia	MYS	586	Pakistan	PAK								01	MEAT, MEAT PREPARATIONS	1	No Quantity							8010439			0
S3	2016	2016	2016	2	0	2	Export	458	Malaysia	MYS	591	Panama	PAN								01	MEAT, MEAT PREPARATIONS	1	No Quantity							24496			0
S3	2016	2016	2016	2	0	2	Export	458	Malaysia	MYS	598	Papua New Guinea	PNG								01	MEAT, MEAT PREPARATIONS	1	No Quantity							586971			0
S3	2016	2016	2016	2	0	2	Export	458	Malaysia	MYS	608	Philippines	PHL								01	MEAT, MEAT PREPARATIONS	1	No Quantity							144799			0
S3	2016	2016	2016	2	0	2	Export	458	Malaysia	MYS	620	Portugal	PRT								01	MEAT, MEAT PREPARATIONS	1	No Quantity							1288			0
S3	2016	2016	2016	2	0	2	Export	458	Malaysia	MYS	626	Timor-Leste	TLS								01	MEAT, MEAT PREPARATIONS	1	No Quantity							218215			0
S3	2016	2016	2016	2	0	2	Export	458	Malaysia	MYS	634	Qatar	QAT								01	MEAT, MEAT PREPARATIONS	1	No Quantity							3732329			0
S3	2016	2016	2016	2	0	2	Export	458	Malaysia	MYS	682	Saudi Arabia	SAU								01	MEAT, MEAT PREPARATIONS	1	No Quantity							29549164			0
S3	2016	2016	2016	2	0	2	Export	458	Malaysia	MYS	690	Seychelles	SYC								01	MEAT, MEAT PREPARATIONS	1	No Quantity							7754			0
S3	2016	2016	2016	2	0	2	Export	458	Malaysia	MYS	694	Sierra Leone	SLE								01	MEAT, MEAT PREPARATIONS	1	No Quantity							1502			0
S3	2016	2016	2016	2	0	2	Export	458	Malaysia	MYS	702	Singapore	SGP								01	MEAT, MEAT PREPARATIONS	1	No Quantity							33166869			0
S3	2016	2016	2016	2	0	2	Export	458	Malaysia	MYS	704	Viet Nam	VNM								01	MEAT, MEAT PREPARATIONS	1	No Quantity							3088612			0
S3	2016	2016	2016	2	0	2	Export	458	Malaysia	MYS	710	South Africa	ZAF								01	MEAT, MEAT PREPARATIONS	1	No Quantity							32968			0
S3	2016	2016	2016	2	0	2	Export	458	Malaysia	MYS	760	Syria	SYR								01	MEAT, MEAT PREPARATIONS	1	No Quantity							5623			0
S3	2016	2016	2016	2	0	2	Export	458	Malaysia	MYS	764	Thailand	THA								01	MEAT, MEAT PREPARATIONS	1	No Quantity							11773340			0
S3	2016	2016	2016	2	0	2	Export	458	Malaysia	MYS	784	United Arab Emirates	ARE								01	MEAT, MEAT PREPARATIONS	1	No Quantity							14542005			0
S3	2016	2016	2016	2	0	2	Export	458	Malaysia	MYS	798	Tuvalu	TUV								01	MEAT, MEAT PREPARATIONS	1	No Quantity							12924			0
S3	2016	2016	2016	2	0	2	Export	458	Malaysia	MYS	818	Egypt	EGY								01	MEAT, MEAT PREPARATIONS	1	No Quantity							96147			0
S3	2016	2016	2016	2	0	2	Export	458	Malaysia	MYS	826	United Kingdom	GBR								01	MEAT, MEAT PREPARATIONS	1	No Quantity							37834			0
S3	2016	2016	2016	2	0	2	Export	458	Malaysia	MYS	842	USA	USA								01	MEAT, MEAT PREPARATIONS	1	No Quantity							1360			0
S3	2016	2016	2016	2	0	2	Export	454	Malawi	MWI	0	World	WLD								02	DAIRY PRODUCTS,BIRD EGGS	1	No Quantity			0		0		3407286			0
S3	2016	2016	2016	2	0	2	Export	454	Malawi	MWI	508	Mozambique	MOZ								02	DAIRY PRODUCTS,BIRD EGGS	1	No Quantity			0		0		3239233			0
S3	2016	2016	2016	2	0	2	Export	454	Malawi	MWI	699	India	IND								02	DAIRY PRODUCTS,BIRD EGGS	1	No Quantity			0		0		149			0
S3	2016	2016	2016	2	0	2	Export	454	Malawi	MWI	716	Zimbabwe	ZWE								02	DAIRY PRODUCTS,BIRD EGGS	1	No Quantity			0		0		151116			0
S3	2016	2016	2016	2	0	2	Export	454	Malawi	MWI	826	United Kingdom	GBR								02	DAIRY PRODUCTS,BIRD EGGS	1	No Quantity			0		0		144			0
S3	2016	2016	2016	2	0	2	Export	454	Malawi	MWI	834	United Rep. of Tanzania	TZA								02	DAIRY PRODUCTS,BIRD EGGS	1	No Quantity			0		0		5976			0
S3	2016	2016	2016	2	0	2	Export	454	Malawi	MWI	894	Zambia	ZMB								02	DAIRY PRODUCTS,BIRD EGGS	1	No Quantity			0		0		10664			0
S3	2016	2016	2016	2	0	2	Export	458	Malaysia	MYS	0	World	WLD								02	DAIRY PRODUCTS,BIRD EGGS	1	No Quantity							412752017			0
S3	2016	2016	2016	2	0	2	Export	458	Malaysia	MYS	12	Algeria	DZA								02	DAIRY PRODUCTS,BIRD EGGS	1	No Quantity							11057562			0
S3	2016	2016	2016	2	0	2	Export	458	Malaysia	MYS	24	Angola	AGO								02	DAIRY PRODUCTS,BIRD EGGS	1	No Quantity							6883054			0
S3	2016	2016	2016	2	0	2	Export	458	Malaysia	MYS	28	Antigua and Barbuda	ATG								02	DAIRY PRODUCTS,BIRD EGGS	1	No Quantity							54183			0
S3	2016	2016	2016	2	0	2	Export	458	Malaysia	MYS	36	Australia	AUS								02	DAIRY PRODUCTS,BIRD EGGS	1	No Quantity							1836039			0
S3	2016	2016	2016	2	0	2	Export	458	Malaysia	MYS	48	Bahrain	BHR								02	DAIRY PRODUCTS,BIRD EGGS	1	No Quantity							479586			0
S3	2016	2016	2016	2	0	2	Export	458	Malaysia	MYS	50	Bangladesh	BGD								02	DAIRY PRODUCTS,BIRD EGGS	1	No Quantity							11976221			0
S3	2016	2016	2016	2	0	2	Export	458	Malaysia	MYS	52	Barbados	BRB								02	DAIRY PRODUCTS,BIRD EGGS	1	No Quantity							22503			0
S3	2016	2016	2016	2	0	2	Export	458	Malaysia	MYS	70	Bosnia Herzegovina	BIH								02	DAIRY PRODUCTS,BIRD EGGS	1	No Quantity							72449			0
S3	2016	2016	2016	2	0	2	Export	458	Malaysia	MYS	76	Brazil	BRA								02	DAIRY PRODUCTS,BIRD EGGS	1	No Quantity							121859			0
S3	2016	2016	2016	2	0	2	Export	458	Malaysia	MYS	84	Belize	BLZ								02	DAIRY PRODUCTS,BIRD EGGS	1	No Quantity							130594			0
S3	2016	2016	2016	2	0	2	Export	458	Malaysia	MYS	96	Brunei Darussalam	BRN								02	DAIRY PRODUCTS,BIRD EGGS	1	No Quantity							14805112			0
S3	2016	2016	2016	2	0	2	Export	458	Malaysia	MYS	104	Myanmar	MMR								02	DAIRY PRODUCTS,BIRD EGGS	1	No Quantity							3621652			0
S3	2016	2016	2016	2	0	2	Export	458	Malaysia	MYS	116	Cambodia	KHM								02	DAIRY PRODUCTS,BIRD EGGS	1	No Quantity							1632565			0
S3	2016	2016	2016	2	0	2	Export	458	Malaysia	MYS	120	Cameroon	CMR								02	DAIRY PRODUCTS,BIRD EGGS	1	No Quantity							2869023			0
S3	2016	2016	2016	2	0	2	Export	458	Malaysia	MYS	132	Cabo Verde	CPV								02	DAIRY PRODUCTS,BIRD EGGS	1	No Quantity							401510			0
S3	2016	2016	2016	2	0	2	Export	458	Malaysia	MYS	144	Sri Lanka	LKA								02	DAIRY PRODUCTS,BIRD EGGS	1	No Quantity							1246006			0
S3	2016	2016	2016	2	0	2	Export	458	Malaysia	MYS	152	Chile	CHL								02	DAIRY PRODUCTS,BIRD EGGS	1	No Quantity							51867			0
S3	2016	2016	2016	2	0	2	Export	458	Malaysia	MYS	156	China	CHN								02	DAIRY PRODUCTS,BIRD EGGS	1	No Quantity							6060247			0
S3	2016	2016	2016	2	0	2	Export	458	Malaysia	MYS	170	Colombia	COL								02	DAIRY PRODUCTS,BIRD EGGS	1	No Quantity							42586			0
S3	2016	2016	2016	2	0	2	Export	458	Malaysia	MYS	174	Comoros	COM								02	DAIRY PRODUCTS,BIRD EGGS	1	No Quantity							275326			0
S3	2016	2016	2016	2	0	2	Export	458	Malaysia	MYS	178	Congo	COG								02	DAIRY PRODUCTS,BIRD EGGS	1	No Quantity							3701865			0
S3	2016	2016	2016	2	0	2	Export	458	Malaysia	MYS	180	Dem. Rep. of the Congo	COD								02	DAIRY PRODUCTS,BIRD EGGS	1	No Quantity							1480221			0
S3	2016	2016	2016	2	0	2	Export	458	Malaysia	MYS	188	Costa Rica	CRI								02	DAIRY PRODUCTS,BIRD EGGS	1	No Quantity							16713			0
S3	2016	2016	2016	2	0	2	Export	458	Malaysia	MYS	204	Benin	BEN								02	DAIRY PRODUCTS,BIRD EGGS	1	No Quantity							5816448			0
S3	2016	2016	2016	2	0	2	Export	458	Malaysia	MYS	212	Dominica	DMA								02	DAIRY PRODUCTS,BIRD EGGS	1	No Quantity							234339			0
S3	2016	2016	2016	2	0	2	Export	458	Malaysia	MYS	214	Dominican Rep.	DOM								02	DAIRY PRODUCTS,BIRD EGGS	1	No Quantity							29624			0
S3	2016	2016	2016	2	0	2	Export	458	Malaysia	MYS	226	Equatorial Guinea	GNQ								02	DAIRY PRODUCTS,BIRD EGGS	1	No Quantity							330210			0
S3	2016	2016	2016	2	0	2	Export	458	Malaysia	MYS	262	Djibouti	DJI								02	DAIRY PRODUCTS,BIRD EGGS	1	No Quantity							637109			0
S3	2016	2016	2016	2	0	2	Export	458	Malaysia	MYS	266	Gabon	GAB								02	DAIRY PRODUCTS,BIRD EGGS	1	No Quantity							713894			0
S3	2016	2016	2016	2	0	2	Export	458	Malaysia	MYS	270	Gambia	GMB								02	DAIRY PRODUCTS,BIRD EGGS	1	No Quantity							3209501			0
S3	2016	2016	2016	2	0	2	Export	458	Malaysia	MYS	288	Ghana	GHA								02	DAIRY PRODUCTS,BIRD EGGS	1	No Quantity							1933296			0
S3	2016	2016	2016	2	0	2	Export	458	Malaysia	MYS	296	Kiribati	KIR								02	DAIRY PRODUCTS,BIRD EGGS	1	No Quantity							121362			0
S3	2016	2016	2016	2	0	2	Export	458	Malaysia	MYS	308	Grenada	GRD								02	DAIRY PRODUCTS,BIRD EGGS	1	No Quantity							23350			0
S3	2016	2016	2016	2	0	2	Export	458	Malaysia	MYS	324	Guinea	GIN								02	DAIRY PRODUCTS,BIRD EGGS	1	No Quantity							449973			0
S3	2016	2016	2016	2	0	2	Export	458	Malaysia	MYS	328	Guyana	GUY								02	DAIRY PRODUCTS,BIRD EGGS	1	No Quantity							710237			0
S3	2016	2016	2016	2	0	2	Export	458	Malaysia	MYS	332	Haiti	HTI								02	DAIRY PRODUCTS,BIRD EGGS	1	No Quantity							2182021			0
S3	2016	2016	2016	2	0	2	Export	458	Malaysia	MYS	344	China, Hong Kong SAR	HKG								02	DAIRY PRODUCTS,BIRD EGGS	1	No Quantity							22788685			0
S3	2016	2016	2016	2	0	2	Export	458	Malaysia	MYS	360	Indonesia	IDN								02	DAIRY PRODUCTS,BIRD EGGS	1	No Quantity							19136085			0
S3	2016	2016	2016	2	0	2	Export	458	Malaysia	MYS	364	Iran	IRN								02	DAIRY PRODUCTS,BIRD EGGS	1	No Quantity							2833973			0
S3	2016	2016	2016	2	0	2	Export	458	Malaysia	MYS	368	Iraq	IRQ								02	DAIRY PRODUCTS,BIRD EGGS	1	No Quantity							541277			0
S3	2016	2016	2016	2	0	2	Export	458	Malaysia	MYS	381	Italy	ITA								02	DAIRY PRODUCTS,BIRD EGGS	1	No Quantity							47			0
S3	2016	2016	2016	2	0	2	Export	458	Malaysia	MYS	384	Côte d'Ivoire	CIV								02	DAIRY PRODUCTS,BIRD EGGS	1	No Quantity							5139194			0
S3	2016	2016	2016	2	0	2	Export	458	Malaysia	MYS	392	Japan	JPN								02	DAIRY PRODUCTS,BIRD EGGS	1	No Quantity							1894755			0
S3	2016	2016	2016	2	0	2	Export	458	Malaysia	MYS	400	Jordan	JOR								02	DAIRY PRODUCTS,BIRD EGGS	1	No Quantity							3421662			0
S3	2016	2016	2016	2	0	2	Export	458	Malaysia	MYS	404	Kenya	KEN								02	DAIRY PRODUCTS,BIRD EGGS	1	No Quantity							2059458			0
S3	2016	2016	2016	2	0	2	Export	458	Malaysia	MYS	410	Rep. of Korea	KOR								02	DAIRY PRODUCTS,BIRD EGGS	1	No Quantity							1888681			0
S3	2016	2016	2016	2	0	2	Export	458	Malaysia	MYS	414	Kuwait	KWT								02	DAIRY PRODUCTS,BIRD EGGS	1	No Quantity							2211722			0
S3	2016	2016	2016	2	0	2	Export	458	Malaysia	MYS	422	Lebanon	LBN								02	DAIRY PRODUCTS,BIRD EGGS	1	No Quantity							512929			0
S3	2016	2016	2016	2	0	2	Export	458	Malaysia	MYS	430	Liberia	LBR								02	DAIRY PRODUCTS,BIRD EGGS	1	No Quantity							1578386			0
S3	2016	2016	2016	2	0	2	Export	458	Malaysia	MYS	434	Libya	LBY								02	DAIRY PRODUCTS,BIRD EGGS	1	No Quantity							220320			0
S3	2016	2016	2016	2	0	2	Export	458	Malaysia	MYS	446	China, Macao SAR	MAC								02	DAIRY PRODUCTS,BIRD EGGS	1	No Quantity							430608			0
S3	2016	2016	2016	2	0	2	Export	458	Malaysia	MYS	450	Madagascar	MDG								02	DAIRY PRODUCTS,BIRD EGGS	1	No Quantity							3797681			0
S3	2016	2016	2016	2	0	2	Export	458	Malaysia	MYS	454	Malawi	MWI								02	DAIRY PRODUCTS,BIRD EGGS	1	No Quantity							316017			0
S3	2016	2016	2016	2	0	2	Export	458	Malaysia	MYS	462	Maldives	MDV								02	DAIRY PRODUCTS,BIRD EGGS	1	No Quantity							2721729			0
S3	2016	2016	2016	2	0	2	Export	458	Malaysia	MYS	466	Mali	MLI								02	DAIRY PRODUCTS,BIRD EGGS	1	No Quantity							81521			0
S3	2016	2016	2016	2	0	2	Export	458	Malaysia	MYS	470	Malta	MLT								02	DAIRY PRODUCTS,BIRD EGGS	1	No Quantity							43706			0
S3	2016	2016	2016	2	0	2	Export	458	Malaysia	MYS	478	Mauritania	MRT								02	DAIRY PRODUCTS,BIRD EGGS	1	No Quantity							300408			0
S3	2016	2016	2016	2	0	2	Export	458	Malaysia	MYS	480	Mauritius	MUS								02	DAIRY PRODUCTS,BIRD EGGS	1	No Quantity							5180611			0
S3	2016	2016	2016	2	0	2	Export	458	Malaysia	MYS	484	Mexico	MEX								02	DAIRY PRODUCTS,BIRD EGGS	1	No Quantity							9350414			0
S3	2016	2016	2016	2	0	2	Export	458	Malaysia	MYS	490	Other Asia, nes									02	DAIRY PRODUCTS,BIRD EGGS	1	No Quantity							634934			0
S3	2016	2016	2016	2	0	2	Export	458	Malaysia	MYS	496	Mongolia	MNG								02	DAIRY PRODUCTS,BIRD EGGS	1	No Quantity							83622			0
S3	2016	2016	2016	2	0	2	Export	458	Malaysia	MYS	508	Mozambique	MOZ								02	DAIRY PRODUCTS,BIRD EGGS	1	No Quantity							1429409			0
S3	2016	2016	2016	2	0	2	Export	458	Malaysia	MYS	512	Oman	OMN								02	DAIRY PRODUCTS,BIRD EGGS	1	No Quantity							1591248			0
S3	2016	2016	2016	2	0	2	Export	458	Malaysia	MYS	524	Nepal	NPL								02	DAIRY PRODUCTS,BIRD EGGS	1	No Quantity							51303			0
S3	2016	2016	2016	2	0	2	Export	458	Malaysia	MYS	533	Aruba	ABW								02	DAIRY PRODUCTS,BIRD EGGS	1	No Quantity							26215			0
S3	2016	2016	2016	2	0	2	Export	458	Malaysia	MYS	554	New Zealand	NZL								02	DAIRY PRODUCTS,BIRD EGGS	1	No Quantity							10539			0
S3	2016	2016	2016	2	0	2	Export	458	Malaysia	MYS	558	Nicaragua	NIC								02	DAIRY PRODUCTS,BIRD EGGS	1	No Quantity							16319			0
S3	2016	2016	2016	2	0	2	Export	458	Malaysia	MYS	562	Niger	NER								02	DAIRY PRODUCTS,BIRD EGGS	1	No Quantity							17817			0
S3	2016	2016	2016	2	0	2	Export	458	Malaysia	MYS	566	Nigeria	NGA								02	DAIRY PRODUCTS,BIRD EGGS	1	No Quantity							3991452			0
S3	2016	2016	2016	2	0	2	Export	458	Malaysia	MYS	584	Marshall Isds	MHL								02	DAIRY PRODUCTS,BIRD EGGS	1	No Quantity							1532			0
S3	2016	2016	2016	2	0	2	Export	458	Malaysia	MYS	586	Pakistan	PAK								02	DAIRY PRODUCTS,BIRD EGGS	1	No Quantity							990663			0
S3	2016	2016	2016	2	0	2	Export	458	Malaysia	MYS	591	Panama	PAN								02	DAIRY PRODUCTS,BIRD EGGS	1	No Quantity							25587			0
S3	2016	2016	2016	2	0	2	Export	458	Malaysia	MYS	598	Papua New Guinea	PNG								02	DAIRY PRODUCTS,BIRD EGGS	1	No Quantity							7232			0
S3	2016	2016	2016	2	0	2	Export	458	Malaysia	MYS	604	Peru	PER								02	DAIRY PRODUCTS,BIRD EGGS	1	No Quantity							297434			0
S3	2016	2016	2016	2	0	2	Export	458	Malaysia	MYS	608	Philippines	PHL								02	DAIRY PRODUCTS,BIRD EGGS	1	No Quantity							10464319			0
S3	2016	2016	2016	2	0	2	Export	458	Malaysia	MYS	626	Timor-Leste	TLS								02	DAIRY PRODUCTS,BIRD EGGS	1	No Quantity							2196876			0
S3	2016	2016	2016	2	0	2	Export	458	Malaysia	MYS	634	Qatar	QAT								02	DAIRY PRODUCTS,BIRD EGGS	1	No Quantity							635495			0
S3	2016	2016	2016	2	0	2	Export	458	Malaysia	MYS	642	Romania	ROU								02	DAIRY PRODUCTS,BIRD EGGS	1	No Quantity							30884			0
S3	2016	2016	2016	2	0	2	Export	458	Malaysia	MYS	643	Russian Federation	RUS								02	DAIRY PRODUCTS,BIRD EGGS	1	No Quantity							580194			0
S3	2016	2016	2016	2	0	2	Export	458	Malaysia	MYS	670	Saint Vincent and the Grenadines	VCT								02	DAIRY PRODUCTS,BIRD EGGS	1	No Quantity							513705			0
S3	2016	2016	2016	2	0	2	Export	458	Malaysia	MYS	678	Sao Tome and Principe	STP								02	DAIRY PRODUCTS,BIRD EGGS	1	No Quantity							98615			0
S3	2016	2016	2016	2	0	2	Export	458	Malaysia	MYS	682	Saudi Arabia	SAU								02	DAIRY PRODUCTS,BIRD EGGS	1	No Quantity							3949530			0
S3	2016	2016	2016	2	0	2	Export	458	Malaysia	MYS	686	Senegal	SEN								02	DAIRY PRODUCTS,BIRD EGGS	1	No Quantity							9612243			0
S3	2016	2016	2016	2	0	2	Export	458	Malaysia	MYS	690	Seychelles	SYC								02	DAIRY PRODUCTS,BIRD EGGS	1	No Quantity							368089			0
S3	2016	2016	2016	2	0	2	Export	458	Malaysia	MYS	694	Sierra Leone	SLE								02	DAIRY PRODUCTS,BIRD EGGS	1	No Quantity							787231			0
S3	2016	2016	2016	2	0	2	Export	458	Malaysia	MYS	699	India	IND								02	DAIRY PRODUCTS,BIRD EGGS	1	No Quantity							114361			0
S3	2016	2016	2016	2	0	2	Export	458	Malaysia	MYS	702	Singapore	SGP								02	DAIRY PRODUCTS,BIRD EGGS	1	No Quantity							136081160			0
S3	2016	2016	2016	2	0	2	Export	458	Malaysia	MYS	703	Slovakia	SVK								02	DAIRY PRODUCTS,BIRD EGGS	1	No Quantity							17976			0
S3	2016	2016	2016	2	0	2	Export	458	Malaysia	MYS	704	Viet Nam	VNM								02	DAIRY PRODUCTS,BIRD EGGS	1	No Quantity							9403290			0
S3	2016	2016	2016	2	0	2	Export	458	Malaysia	MYS	706	Somalia	SOM								02	DAIRY PRODUCTS,BIRD EGGS	1	No Quantity							9958227			0
S3	2016	2016	2016	2	0	2	Export	458	Malaysia	MYS	710	South Africa	ZAF								02	DAIRY PRODUCTS,BIRD EGGS	1	No Quantity							1134823			0
S3	2016	2016	2016	2	0	2	Export	458	Malaysia	MYS	716	Zimbabwe	ZWE								02	DAIRY PRODUCTS,BIRD EGGS	1	No Quantity							249734			0
S3	2016	2016	2016	2	0	2	Export	458	Malaysia	MYS	729	Sudan	SDN								02	DAIRY PRODUCTS,BIRD EGGS	1	No Quantity							16186508			0
S3	2016	2016	2016	2	0	2	Export	458	Malaysia	MYS	740	Suriname	SUR								02	DAIRY PRODUCTS,BIRD EGGS	1	No Quantity							299809			0
S3	2016	2016	2016	2	0	2	Export	458	Malaysia	MYS	757	Switzerland	CHE								02	DAIRY PRODUCTS,BIRD EGGS	1	No Quantity							76628			0
S3	2016	2016	2016	2	0	2	Export	458	Malaysia	MYS	760	Syria	SYR								02	DAIRY PRODUCTS,BIRD EGGS	1	No Quantity							408901			0
S3	2016	2016	2016	2	0	2	Export	458	Malaysia	MYS	764	Thailand	THA								02	DAIRY PRODUCTS,BIRD EGGS	1	No Quantity							6087794			0
S3	2016	2016	2016	2	0	2	Export	458	Malaysia	MYS	768	Togo	TGO								02	DAIRY PRODUCTS,BIRD EGGS	1	No Quantity							2169069			0
S3	2016	2016	2016	2	0	2	Export	458	Malaysia	MYS	776	Tonga	TON								02	DAIRY PRODUCTS,BIRD EGGS	1	No Quantity							14908			0
S3	2016	2016	2016	2	0	2	Export	458	Malaysia	MYS	780	Trinidad and Tobago	TTO								02	DAIRY PRODUCTS,BIRD EGGS	1	No Quantity							2193092			0
S3	2016	2016	2016	2	0	2	Export	458	Malaysia	MYS	784	United Arab Emirates	ARE								02	DAIRY PRODUCTS,BIRD EGGS	1	No Quantity							13453922			0
S3	2016	2016	2016	2	0	2	Export	458	Malaysia	MYS	792	Turkey	TUR								02	DAIRY PRODUCTS,BIRD EGGS	1	No Quantity							706043			0
S3	2016	2016	2016	2	0	2	Export	458	Malaysia	MYS	798	Tuvalu	TUV								02	DAIRY PRODUCTS,BIRD EGGS	1	No Quantity							6629			0
S3	2016	2016	2016	2	0	2	Export	458	Malaysia	MYS	818	Egypt	EGY								02	DAIRY PRODUCTS,BIRD EGGS	1	No Quantity							1250895			0
S3	2016	2016	2016	2	0	2	Export	458	Malaysia	MYS	826	United Kingdom	GBR								02	DAIRY PRODUCTS,BIRD EGGS	1	No Quantity							2619			0
S3	2016	2016	2016	2	0	2	Export	458	Malaysia	MYS	834	United Rep. of Tanzania	TZA								02	DAIRY PRODUCTS,BIRD EGGS	1	No Quantity							743516			0
S3	2016	2016	2016	2	0	2	Export	458	Malaysia	MYS	842	USA	USA								02	DAIRY PRODUCTS,BIRD EGGS	1	No Quantity							956487			0
S3	2016	2016	2016	2	0	2	Export	458	Malaysia	MYS	860	Uzbekistan	UZB								02	DAIRY PRODUCTS,BIRD EGGS	1	No Quantity							78852			0
S3	2016	2016	2016	2	0	2	Export	458	Malaysia	MYS	862	Venezuela	VEN								02	DAIRY PRODUCTS,BIRD EGGS	1	No Quantity							17663			0
S3	2016	2016	2016	2	0	2	Export	458	Malaysia	MYS	887	Yemen	YEM								02	DAIRY PRODUCTS,BIRD EGGS	1	No Quantity							1046645			0
S3	2016	2016	2016	2	0	2	Export	454	Malawi	MWI	0	World	WLD								03	FISH,CRUSTACEANS,MOLLUSC	1	No Quantity			0		0		208071			0
S3	2016	2016	2016	2	0	2	Export	454	Malawi	MWI	124	Canada	CAN								03	FISH,CRUSTACEANS,MOLLUSC	1	No Quantity			0		0		2882			0
S3	2016	2016	2016	2	0	2	Export	454	Malawi	MWI	251	France	FRA								03	FISH,CRUSTACEANS,MOLLUSC	1	No Quantity			0		0		8931			0
S3	2016	2016	2016	2	0	2	Export	454	Malawi	MWI	276	Germany	DEU								03	FISH,CRUSTACEANS,MOLLUSC	1	No Quantity			0		0		83312			0
S3	2016	2016	2016	2	0	2	Export	454	Malawi	MWI	344	China, Hong Kong SAR	HKG								03	FISH,CRUSTACEANS,MOLLUSC	1	No Quantity			0		0		71034			0
S3	2016	2016	2016	2	0	2	Export	454	Malawi	MWI	392	Japan	JPN								03	FISH,CRUSTACEANS,MOLLUSC	1	No Quantity			0		0		228			0
S3	2016	2016	2016	2	0	2	Export	454	Malawi	MWI	710	South Africa	ZAF								03	FISH,CRUSTACEANS,MOLLUSC	1	No Quantity			0		0		658			0
S3	2016	2016	2016	2	0	2	Export	454	Malawi	MWI	752	Sweden	SWE								03	FISH,CRUSTACEANS,MOLLUSC	1	No Quantity			0		0		3986			0
S3	2016	2016	2016	2	0	2	Export	454	Malawi	MWI	764	Thailand	THA								03	FISH,CRUSTACEANS,MOLLUSC	1	No Quantity			0		0		5194			0
S3	2016	2016	2016	2	0	2	Export	454	Malawi	MWI	826	United Kingdom	GBR								03	FISH,CRUSTACEANS,MOLLUSC	1	No Quantity			0		0		10086			0
S3	2016	2016	2016	2	0	2	Export	454	Malawi	MWI	842	USA	USA								03	FISH,CRUSTACEANS,MOLLUSC	1	No Quantity			0		0		21755			0
S3	2016	2016	2016	2	0	2	Export	458	Malaysia	MYS	0	World	WLD								03	FISH,CRUSTACEANS,MOLLUSC	1	No Quantity							656339227			0
S3	2016	2016	2016	2	0	2	Export	458	Malaysia	MYS	8	Albania	ALB								03	FISH,CRUSTACEANS,MOLLUSC	1	No Quantity							34814			0
S3	2016	2016	2016	2	0	2	Export	458	Malaysia	MYS	12	Algeria	DZA								03	FISH,CRUSTACEANS,MOLLUSC	1	No Quantity							214940			0
S3	2016	2016	2016	2	0	2	Export	458	Malaysia	MYS	31	Azerbaijan	AZE								03	FISH,CRUSTACEANS,MOLLUSC	1	No Quantity							757			0
S3	2016	2016	2016	2	0	2	Export	458	Malaysia	MYS	32	Argentina	ARG								03	FISH,CRUSTACEANS,MOLLUSC	1	No Quantity							5548			0
S3	2016	2016	2016	2	0	2	Export	458	Malaysia	MYS	36	Australia	AUS								03	FISH,CRUSTACEANS,MOLLUSC	1	No Quantity							72499154			0
S3	2016	2016	2016	2	0	2	Export	458	Malaysia	MYS	48	Bahrain	BHR								03	FISH,CRUSTACEANS,MOLLUSC	1	No Quantity							135477			0
S3	2016	2016	2016	2	0	2	Export	458	Malaysia	MYS	50	Bangladesh	BGD								03	FISH,CRUSTACEANS,MOLLUSC	1	No Quantity							114399			0
S3	2016	2016	2016	2	0	2	Export	458	Malaysia	MYS	51	Armenia	ARM								03	FISH,CRUSTACEANS,MOLLUSC	1	No Quantity							4727			0
S3	2016	2016	2016	2	0	2	Export	458	Malaysia	MYS	56	Belgium	BEL								03	FISH,CRUSTACEANS,MOLLUSC	1	No Quantity							818849			0
S3	2016	2016	2016	2	0	2	Export	458	Malaysia	MYS	60	Bermuda	BMU								03	FISH,CRUSTACEANS,MOLLUSC	1	No Quantity							252575			0
S3	2016	2016	2016	2	0	2	Export	458	Malaysia	MYS	76	Brazil	BRA								03	FISH,CRUSTACEANS,MOLLUSC	1	No Quantity							27277			0
S3	2016	2016	2016	2	0	2	Export	458	Malaysia	MYS	90	Solomon Isds	SLB								03	FISH,CRUSTACEANS,MOLLUSC	1	No Quantity							99789			0
S3	2016	2016	2016	2	0	2	Export	458	Malaysia	MYS	96	Brunei Darussalam	BRN								03	FISH,CRUSTACEANS,MOLLUSC	1	No Quantity							5774273			0
S3	2016	2016	2016	2	0	2	Export	458	Malaysia	MYS	104	Myanmar	MMR								03	FISH,CRUSTACEANS,MOLLUSC	1	No Quantity							323134			0
S3	2016	2016	2016	2	0	2	Export	458	Malaysia	MYS	116	Cambodia	KHM								03	FISH,CRUSTACEANS,MOLLUSC	1	No Quantity							54100			0
S3	2016	2016	2016	2	0	2	Export	458	Malaysia	MYS	120	Cameroon	CMR								03	FISH,CRUSTACEANS,MOLLUSC	1	No Quantity							19496			0
S3	2016	2016	2016	2	0	2	Export	458	Malaysia	MYS	124	Canada	CAN								03	FISH,CRUSTACEANS,MOLLUSC	1	No Quantity							3260413			0
S3	2016	2016	2016	2	0	2	Export	458	Malaysia	MYS	144	Sri Lanka	LKA								03	FISH,CRUSTACEANS,MOLLUSC	1	No Quantity							322517			0
S3	2016	2016	2016	2	0	2	Export	458	Malaysia	MYS	152	Chile	CHL								03	FISH,CRUSTACEANS,MOLLUSC	1	No Quantity							87436			0
S3	2016	2016	2016	2	0	2	Export	458	Malaysia	MYS	156	China	CHN								03	FISH,CRUSTACEANS,MOLLUSC	1	No Quantity							46392424			0
S3	2016	2016	2016	2	0	2	Export	458	Malaysia	MYS	178	Congo	COG								03	FISH,CRUSTACEANS,MOLLUSC	1	No Quantity							38436			0
S3	2016	2016	2016	2	0	2	Export	458	Malaysia	MYS	180	Dem. Rep. of the Congo	COD								03	FISH,CRUSTACEANS,MOLLUSC	1	No Quantity							40941			0
S3	2016	2016	2016	2	0	2	Export	458	Malaysia	MYS	196	Cyprus	CYP								03	FISH,CRUSTACEANS,MOLLUSC	1	No Quantity							150180			0
S3	2016	2016	2016	2	0	2	Export	458	Malaysia	MYS	203	Czechia	CZE								03	FISH,CRUSTACEANS,MOLLUSC	1	No Quantity							41541			0
S3	2016	2016	2016	2	0	2	Export	458	Malaysia	MYS	208	Denmark	DNK								03	FISH,CRUSTACEANS,MOLLUSC	1	No Quantity							732154			0
S3	2016	2016	2016	2	0	2	Export	458	Malaysia	MYS	214	Dominican Rep.	DOM								03	FISH,CRUSTACEANS,MOLLUSC	1	No Quantity							52234			0
S3	2016	2016	2016	2	0	2	Export	458	Malaysia	MYS	242	Fiji	FJI								03	FISH,CRUSTACEANS,MOLLUSC	1	No Quantity							55894			0
S3	2016	2016	2016	2	0	2	Export	458	Malaysia	MYS	246	Finland	FIN								03	FISH,CRUSTACEANS,MOLLUSC	1	No Quantity							482			0
S3	2016	2016	2016	2	0	2	Export	458	Malaysia	MYS	251	France	FRA								03	FISH,CRUSTACEANS,MOLLUSC	1	No Quantity							12082074			0
S3	2016	2016	2016	2	0	2	Export	458	Malaysia	MYS	258	French Polynesia	PYF								03	FISH,CRUSTACEANS,MOLLUSC	1	No Quantity							289530			0
S3	2016	2016	2016	2	0	2	Export	458	Malaysia	MYS	266	Gabon	GAB								03	FISH,CRUSTACEANS,MOLLUSC	1	No Quantity							21710			0
S3	2016	2016	2016	2	0	2	Export	458	Malaysia	MYS	268	Georgia	GEO								03	FISH,CRUSTACEANS,MOLLUSC	1	No Quantity							353			0
S3	2016	2016	2016	2	0	2	Export	458	Malaysia	MYS	276	Germany	DEU								03	FISH,CRUSTACEANS,MOLLUSC	1	No Quantity							263192			0
S3	2016	2016	2016	2	0	2	Export	458	Malaysia	MYS	288	Ghana	GHA								03	FISH,CRUSTACEANS,MOLLUSC	1	No Quantity							1788			0
S3	2016	2016	2016	2	0	2	Export	458	Malaysia	MYS	300	Greece	GRC								03	FISH,CRUSTACEANS,MOLLUSC	1	No Quantity							288261			0
S3	2016	2016	2016	2	0	2	Export	458	Malaysia	MYS	308	Grenada	GRD								03	FISH,CRUSTACEANS,MOLLUSC	1	No Quantity							141328			0
S3	2016	2016	2016	2	0	2	Export	458	Malaysia	MYS	344	China, Hong Kong SAR	HKG								03	FISH,CRUSTACEANS,MOLLUSC	1	No Quantity							31771200			0
S3	2016	2016	2016	2	0	2	Export	458	Malaysia	MYS	348	Hungary	HUN								03	FISH,CRUSTACEANS,MOLLUSC	1	No Quantity							32716			0
S3	2016	2016	2016	2	0	2	Export	458	Malaysia	MYS	360	Indonesia	IDN								03	FISH,CRUSTACEANS,MOLLUSC	1	No Quantity							28199896			0
S3	2016	2016	2016	2	0	2	Export	458	Malaysia	MYS	364	Iran	IRN								03	FISH,CRUSTACEANS,MOLLUSC	1	No Quantity							1939643			0
S3	2016	2016	2016	2	0	2	Export	458	Malaysia	MYS	368	Iraq	IRQ								03	FISH,CRUSTACEANS,MOLLUSC	1	No Quantity							58494			0
S3	2016	2016	2016	2	0	2	Export	458	Malaysia	MYS	381	Italy	ITA								03	FISH,CRUSTACEANS,MOLLUSC	1	No Quantity							4541082			0
S3	2016	2016	2016	2	0	2	Export	458	Malaysia	MYS	384	Côte d'Ivoire	CIV								03	FISH,CRUSTACEANS,MOLLUSC	1	No Quantity							505954			0
S3	2016	2016	2016	2	0	2	Export	458	Malaysia	MYS	392	Japan	JPN								03	FISH,CRUSTACEANS,MOLLUSC	1	No Quantity							47546978			0
S3	2016	2016	2016	2	0	2	Export	458	Malaysia	MYS	398	Kazakhstan	KAZ								03	FISH,CRUSTACEANS,MOLLUSC	1	No Quantity							832			0
S3	2016	2016	2016	2	0	2	Export	458	Malaysia	MYS	400	Jordan	JOR								03	FISH,CRUSTACEANS,MOLLUSC	1	No Quantity							116282			0
S3	2016	2016	2016	2	0	2	Export	458	Malaysia	MYS	404	Kenya	KEN								03	FISH,CRUSTACEANS,MOLLUSC	1	No Quantity							2022			0
S3	2016	2016	2016	2	0	2	Export	458	Malaysia	MYS	410	Rep. of Korea	KOR								03	FISH,CRUSTACEANS,MOLLUSC	1	No Quantity							28977890			0
S3	2016	2016	2016	2	0	2	Export	458	Malaysia	MYS	414	Kuwait	KWT								03	FISH,CRUSTACEANS,MOLLUSC	1	No Quantity							410935			0
S3	2016	2016	2016	2	0	2	Export	458	Malaysia	MYS	422	Lebanon	LBN								03	FISH,CRUSTACEANS,MOLLUSC	1	No Quantity							487500			0
S3	2016	2016	2016	2	0	2	Export	458	Malaysia	MYS	446	China, Macao SAR	MAC								03	FISH,CRUSTACEANS,MOLLUSC	1	No Quantity							98089			0
S3	2016	2016	2016	2	0	2	Export	458	Malaysia	MYS	462	Maldives	MDV								03	FISH,CRUSTACEANS,MOLLUSC	1	No Quantity							24966			0
S3	2016	2016	2016	2	0	2	Export	458	Malaysia	MYS	470	Malta	MLT								03	FISH,CRUSTACEANS,MOLLUSC	1	No Quantity							23435			0
S3	2016	2016	2016	2	0	2	Export	458	Malaysia	MYS	480	Mauritius	MUS								03	FISH,CRUSTACEANS,MOLLUSC	1	No Quantity							1615118			0
S3	2016	2016	2016	2	0	2	Export	458	Malaysia	MYS	484	Mexico	MEX								03	FISH,CRUSTACEANS,MOLLUSC	1	No Quantity							129077			0
S3	2016	2016	2016	2	0	2	Export	458	Malaysia	MYS	490	Other Asia, nes									03	FISH,CRUSTACEANS,MOLLUSC	1	No Quantity							24018371			0
S3	2016	2016	2016	2	0	2	Export	458	Malaysia	MYS	504	Morocco	MAR								03	FISH,CRUSTACEANS,MOLLUSC	1	No Quantity							16402			0
S3	2016	2016	2016	2	0	2	Export	458	Malaysia	MYS	512	Oman	OMN								03	FISH,CRUSTACEANS,MOLLUSC	1	No Quantity							99443			0
S3	2016	2016	2016	2	0	2	Export	458	Malaysia	MYS	516	Namibia	NAM								03	FISH,CRUSTACEANS,MOLLUSC	1	No Quantity							111636			0
S3	2016	2016	2016	2	0	2	Export	458	Malaysia	MYS	520	Nauru	NRU								03	FISH,CRUSTACEANS,MOLLUSC	1	No Quantity							5618			0
S3	2016	2016	2016	2	0	2	Export	458	Malaysia	MYS	524	Nepal	NPL								03	FISH,CRUSTACEANS,MOLLUSC	1	No Quantity							1271			0
S3	2016	2016	2016	2	0	2	Export	458	Malaysia	MYS	528	Netherlands	NLD								03	FISH,CRUSTACEANS,MOLLUSC	1	No Quantity							78848			0
S3	2016	2016	2016	2	0	2	Export	458	Malaysia	MYS	540	New Caledonia	NCL								03	FISH,CRUSTACEANS,MOLLUSC	1	No Quantity							96959			0
S3	2016	2016	2016	2	0	2	Export	458	Malaysia	MYS	554	New Zealand	NZL								03	FISH,CRUSTACEANS,MOLLUSC	1	No Quantity							3799740			0
S3	2016	2016	2016	2	0	2	Export	458	Malaysia	MYS	566	Nigeria	NGA								03	FISH,CRUSTACEANS,MOLLUSC	1	No Quantity							203			0
S3	2016	2016	2016	2	0	2	Export	458	Malaysia	MYS	579	Norway	NOR								03	FISH,CRUSTACEANS,MOLLUSC	1	No Quantity							153571			0
S3	2016	2016	2016	2	0	2	Export	458	Malaysia	MYS	583	FS Micronesia	FSM								03	FISH,CRUSTACEANS,MOLLUSC	1	No Quantity							176977			0
S3	2016	2016	2016	2	0	2	Export	458	Malaysia	MYS	586	Pakistan	PAK								03	FISH,CRUSTACEANS,MOLLUSC	1	No Quantity							468933			0
S3	2016	2016	2016	2	0	2	Export	458	Malaysia	MYS	598	Papua New Guinea	PNG								03	FISH,CRUSTACEANS,MOLLUSC	1	No Quantity							1068916			0
S3	2016	2016	2016	2	0	2	Export	458	Malaysia	MYS	604	Peru	PER								03	FISH,CRUSTACEANS,MOLLUSC	1	No Quantity							386780			0
S3	2016	2016	2016	2	0	2	Export	458	Malaysia	MYS	608	Philippines	PHL								03	FISH,CRUSTACEANS,MOLLUSC	1	No Quantity							4467652			0
S3	2016	2016	2016	2	0	2	Export	458	Malaysia	MYS	616	Poland	POL								03	FISH,CRUSTACEANS,MOLLUSC	1	No Quantity							91397			0
S3	2016	2016	2016	2	0	2	Export	458	Malaysia	MYS	620	Portugal	PRT								03	FISH,CRUSTACEANS,MOLLUSC	1	No Quantity							44343			0
S3	2016	2016	2016	2	0	2	Export	458	Malaysia	MYS	634	Qatar	QAT								03	FISH,CRUSTACEANS,MOLLUSC	1	No Quantity							181467			0
S3	2016	2016	2016	2	0	2	Export	458	Malaysia	MYS	643	Russian Federation	RUS								03	FISH,CRUSTACEANS,MOLLUSC	1	No Quantity							112358			0
S3	2016	2016	2016	2	0	2	Export	458	Malaysia	MYS	682	Saudi Arabia	SAU								03	FISH,CRUSTACEANS,MOLLUSC	1	No Quantity							537565			0
S3	2016	2016	2016	2	0	2	Export	458	Malaysia	MYS	688	Serbia	SRB								03	FISH,CRUSTACEANS,MOLLUSC	1	No Quantity							1309			0
S3	2016	2016	2016	2	0	2	Export	458	Malaysia	MYS	699	India	IND								03	FISH,CRUSTACEANS,MOLLUSC	1	No Quantity							247828			0
S3	2016	2016	2016	2	0	2	Export	458	Malaysia	MYS	702	Singapore	SGP								03	FISH,CRUSTACEANS,MOLLUSC	1	No Quantity							123481487			0
S3	2016	2016	2016	2	0	2	Export	458	Malaysia	MYS	704	Viet Nam	VNM								03	FISH,CRUSTACEANS,MOLLUSC	1	No Quantity							126944642			0
S3	2016	2016	2016	2	0	2	Export	458	Malaysia	MYS	710	South Africa	ZAF								03	FISH,CRUSTACEANS,MOLLUSC	1	No Quantity							1655855			0
S3	2016	2016	2016	2	0	2	Export	458	Malaysia	MYS	724	Spain	ESP								03	FISH,CRUSTACEANS,MOLLUSC	1	No Quantity							92969			0
S3	2016	2016	2016	2	0	2	Export	458	Malaysia	MYS	752	Sweden	SWE								03	FISH,CRUSTACEANS,MOLLUSC	1	No Quantity							2362			0
S3	2016	2016	2016	2	0	2	Export	458	Malaysia	MYS	757	Switzerland	CHE								03	FISH,CRUSTACEANS,MOLLUSC	1	No Quantity							680040			0
S3	2016	2016	2016	2	0	2	Export	458	Malaysia	MYS	764	Thailand	THA								03	FISH,CRUSTACEANS,MOLLUSC	1	No Quantity							44027100			0
S3	2016	2016	2016	2	0	2	Export	458	Malaysia	MYS	784	United Arab Emirates	ARE								03	FISH,CRUSTACEANS,MOLLUSC	1	No Quantity							1856370			0
S3	2016	2016	2016	2	0	2	Export	458	Malaysia	MYS	788	Tunisia	TUN								03	FISH,CRUSTACEANS,MOLLUSC	1	No Quantity							235203			0
S3	2016	2016	2016	2	0	2	Export	458	Malaysia	MYS	792	Turkey	TUR								03	FISH,CRUSTACEANS,MOLLUSC	1	No Quantity							55407			0
S3	2016	2016	2016	2	0	2	Export	458	Malaysia	MYS	804	Ukraine	UKR								03	FISH,CRUSTACEANS,MOLLUSC	1	No Quantity							3590			0
S3	2016	2016	2016	2	0	2	Export	458	Malaysia	MYS	818	Egypt	EGY								03	FISH,CRUSTACEANS,MOLLUSC	1	No Quantity							93039			0
S3	2016	2016	2016	2	0	2	Export	458	Malaysia	MYS	826	United Kingdom	GBR								03	FISH,CRUSTACEANS,MOLLUSC	1	No Quantity							6894630			0
S3	2016	2016	2016	2	0	2	Export	458	Malaysia	MYS	834	United Rep. of Tanzania	TZA								03	FISH,CRUSTACEANS,MOLLUSC	1	No Quantity							229			0
S3	2016	2016	2016	2	0	2	Export	458	Malaysia	MYS	842	USA	USA								03	FISH,CRUSTACEANS,MOLLUSC	1	No Quantity							23008863			0
S3	2016	2016	2016	2	0	2	Export	458	Malaysia	MYS	860	Uzbekistan	UZB								03	FISH,CRUSTACEANS,MOLLUSC	1	No Quantity							14523			0
S3	2016	2016	2016	2	0	2	Export	458	Malaysia	MYS	899	Areas, nes									03	FISH,CRUSTACEANS,MOLLUSC	1	No Quantity							1025			0
S3	2016	2016	2016	2	0	2	Export	454	Malawi	MWI	0	World	WLD								04	CEREALS,CEREAL PREPRTNS.	1	No Quantity			0		0		3979992			0
S3	2016	2016	2016	2	0	2	Export	454	Malawi	MWI	72	Botswana	BWA								04	CEREALS,CEREAL PREPRTNS.	1	No Quantity			0		0		416			0
S3	2016	2016	2016	2	0	2	Export	454	Malawi	MWI	156	China	CHN								04	CEREALS,CEREAL PREPRTNS.	1	No Quantity			0		0		612			0
S3	2016	2016	2016	2	0	2	Export	454	Malawi	MWI	344	China, Hong Kong SAR	HKG								04	CEREALS,CEREAL PREPRTNS.	1	No Quantity			0		0		3020			0
S3	2016	2016	2016	2	0	2	Export	454	Malawi	MWI	508	Mozambique	MOZ								04	CEREALS,CEREAL PREPRTNS.	1	No Quantity			0		0		1045736			0
S3	2016	2016	2016	2	0	2	Export	454	Malawi	MWI	699	India	IND								04	CEREALS,CEREAL PREPRTNS.	1	No Quantity			0		0		44			0
S3	2016	2016	2016	2	0	2	Export	454	Malawi	MWI	710	South Africa	ZAF								04	CEREALS,CEREAL PREPRTNS.	1	No Quantity			0		0		954909			0
S3	2016	2016	2016	2	0	2	Export	454	Malawi	MWI	716	Zimbabwe	ZWE								04	CEREALS,CEREAL PREPRTNS.	1	No Quantity			0		0		1560069			0
S3	2016	2016	2016	2	0	2	Export	454	Malawi	MWI	748	Swaziland	SWZ								04	CEREALS,CEREAL PREPRTNS.	1	No Quantity			0		0		2005			0
S3	2016	2016	2016	2	0	2	Export	454	Malawi	MWI	757	Switzerland	CHE								04	CEREALS,CEREAL PREPRTNS.	1	No Quantity			0		0		69			0
S3	2016	2016	2016	2	0	2	Export	454	Malawi	MWI	826	United Kingdom	GBR								04	CEREALS,CEREAL PREPRTNS.	1	No Quantity			0		0		88808			0
S3	2016	2016	2016	2	0	2	Export	454	Malawi	MWI	834	United Rep. of Tanzania	TZA								04	CEREALS,CEREAL PREPRTNS.	1	No Quantity			0		0		286086			0
S3	2016	2016	2016	2	0	2	Export	454	Malawi	MWI	842	USA	USA								04	CEREALS,CEREAL PREPRTNS.	1	No Quantity			0		0		11			0
S3	2016	2016	2016	2	0	2	Export	454	Malawi	MWI	894	Zambia	ZMB								04	CEREALS,CEREAL PREPRTNS.	1	No Quantity			0		0		38200			0
S3	2016	2016	2016	2	0	2	Export	458	Malaysia	MYS	0	World	WLD								04	CEREALS,CEREAL PREPRTNS.	1	No Quantity							828159962			0
S3	2016	2016	2016	2	0	2	Export	458	Malaysia	MYS	12	Algeria	DZA								04	CEREALS,CEREAL PREPRTNS.	1	No Quantity							5187815			0
S3	2016	2016	2016	2	0	2	Export	458	Malaysia	MYS	16	American Samoa	ASM								04	CEREALS,CEREAL PREPRTNS.	1	No Quantity							41861			0
S3	2016	2016	2016	2	0	2	Export	458	Malaysia	MYS	20	Andorra	AND								04	CEREALS,CEREAL PREPRTNS.	1	No Quantity							23455			0
S3	2016	2016	2016	2	0	2	Export	458	Malaysia	MYS	31	Azerbaijan	AZE								04	CEREALS,CEREAL PREPRTNS.	1	No Quantity							93530			0
S3	2016	2016	2016	2	0	2	Export	458	Malaysia	MYS	36	Australia	AUS								04	CEREALS,CEREAL PREPRTNS.	1	No Quantity							42583292			0
S3	2016	2016	2016	2	0	2	Export	458	Malaysia	MYS	40	Austria	AUT								04	CEREALS,CEREAL PREPRTNS.	1	No Quantity							144166			0
S3	2016	2016	2016	2	0	2	Export	458	Malaysia	MYS	44	Bahamas	BHS								04	CEREALS,CEREAL PREPRTNS.	1	No Quantity							175378			0
S3	2016	2016	2016	2	0	2	Export	458	Malaysia	MYS	48	Bahrain	BHR								04	CEREALS,CEREAL PREPRTNS.	1	No Quantity							2382215			0
S3	2016	2016	2016	2	0	2	Export	458	Malaysia	MYS	50	Bangladesh	BGD								04	CEREALS,CEREAL PREPRTNS.	1	No Quantity							2930287			0
S3	2016	2016	2016	2	0	2	Export	458	Malaysia	MYS	52	Barbados	BRB								04	CEREALS,CEREAL PREPRTNS.	1	No Quantity							9412			0
S3	2016	2016	2016	2	0	2	Export	458	Malaysia	MYS	56	Belgium	BEL								04	CEREALS,CEREAL PREPRTNS.	1	No Quantity							409562			0
S3	2016	2016	2016	2	0	2	Export	458	Malaysia	MYS	64	Bhutan	BTN								04	CEREALS,CEREAL PREPRTNS.	1	No Quantity							20069			0
S3	2016	2016	2016	2	0	2	Export	458	Malaysia	MYS	68	Bolivia (Plurinational State of)	BOL								04	CEREALS,CEREAL PREPRTNS.	1	No Quantity							15739			0
S3	2016	2016	2016	2	0	2	Export	458	Malaysia	MYS	76	Brazil	BRA								04	CEREALS,CEREAL PREPRTNS.	1	No Quantity							2536212			0
S3	2016	2016	2016	2	0	2	Export	458	Malaysia	MYS	90	Solomon Isds	SLB								04	CEREALS,CEREAL PREPRTNS.	1	No Quantity							1220694			0
S3	2016	2016	2016	2	0	2	Export	458	Malaysia	MYS	96	Brunei Darussalam	BRN								04	CEREALS,CEREAL PREPRTNS.	1	No Quantity							21326247			0
S3	2016	2016	2016	2	0	2	Export	458	Malaysia	MYS	104	Myanmar	MMR								04	CEREALS,CEREAL PREPRTNS.	1	No Quantity							11427149			0
S3	2016	2016	2016	2	0	2	Export	458	Malaysia	MYS	116	Cambodia	KHM								04	CEREALS,CEREAL PREPRTNS.	1	No Quantity							2171400			0
S3	2016	2016	2016	2	0	2	Export	458	Malaysia	MYS	120	Cameroon	CMR								04	CEREALS,CEREAL PREPRTNS.	1	No Quantity							25535			0
S3	2016	2016	2016	2	0	2	Export	458	Malaysia	MYS	124	Canada	CAN								04	CEREALS,CEREAL PREPRTNS.	1	No Quantity							2767689			0
S3	2016	2016	2016	2	0	2	Export	458	Malaysia	MYS	132	Cabo Verde	CPV								04	CEREALS,CEREAL PREPRTNS.	1	No Quantity							3173			0
S3	2016	2016	2016	2	0	2	Export	458	Malaysia	MYS	144	Sri Lanka	LKA								04	CEREALS,CEREAL PREPRTNS.	1	No Quantity							2938577			0
S3	2016	2016	2016	2	0	2	Export	458	Malaysia	MYS	152	Chile	CHL								04	CEREALS,CEREAL PREPRTNS.	1	No Quantity							516258			0
S3	2016	2016	2016	2	0	2	Export	458	Malaysia	MYS	156	China	CHN								04	CEREALS,CEREAL PREPRTNS.	1	No Quantity							81587222			0
S3	2016	2016	2016	2	0	2	Export	458	Malaysia	MYS	162	Christmas Isds	CXR								04	CEREALS,CEREAL PREPRTNS.	1	No Quantity							1562			0
S3	2016	2016	2016	2	0	2	Export	458	Malaysia	MYS	170	Colombia	COL								04	CEREALS,CEREAL PREPRTNS.	1	No Quantity							335445			0
S3	2016	2016	2016	2	0	2	Export	458	Malaysia	MYS	174	Comoros	COM								04	CEREALS,CEREAL PREPRTNS.	1	No Quantity							215908			0
S3	2016	2016	2016	2	0	2	Export	458	Malaysia	MYS	178	Congo	COG								04	CEREALS,CEREAL PREPRTNS.	1	No Quantity							111428			0
S3	2016	2016	2016	2	0	2	Export	458	Malaysia	MYS	180	Dem. Rep. of the Congo	COD								04	CEREALS,CEREAL PREPRTNS.	1	No Quantity							58681			0
S3	2016	2016	2016	2	0	2	Export	458	Malaysia	MYS	192	Cuba	CUB								04	CEREALS,CEREAL PREPRTNS.	1	No Quantity							124894			0
S3	2016	2016	2016	2	0	2	Export	458	Malaysia	MYS	204	Benin	BEN								04	CEREALS,CEREAL PREPRTNS.	1	No Quantity							670516			0
S3	2016	2016	2016	2	0	2	Export	458	Malaysia	MYS	208	Denmark	DNK								04	CEREALS,CEREAL PREPRTNS.	1	No Quantity							36034			0
S3	2016	2016	2016	2	0	2	Export	458	Malaysia	MYS	226	Equatorial Guinea	GNQ								04	CEREALS,CEREAL PREPRTNS.	1	No Quantity							170448			0
S3	2016	2016	2016	2	0	2	Export	458	Malaysia	MYS	231	Ethiopia	ETH								04	CEREALS,CEREAL PREPRTNS.	1	No Quantity							113036			0
S3	2016	2016	2016	2	0	2	Export	458	Malaysia	MYS	242	Fiji	FJI								04	CEREALS,CEREAL PREPRTNS.	1	No Quantity							745032			0
S3	2016	2016	2016	2	0	2	Export	458	Malaysia	MYS	246	Finland	FIN								04	CEREALS,CEREAL PREPRTNS.	1	No Quantity							580882			0
S3	2016	2016	2016	2	0	2	Export	458	Malaysia	MYS	251	France	FRA								04	CEREALS,CEREAL PREPRTNS.	1	No Quantity							2395341			0
S3	2016	2016	2016	2	0	2	Export	458	Malaysia	MYS	258	French Polynesia	PYF								04	CEREALS,CEREAL PREPRTNS.	1	No Quantity							598805			0
S3	2016	2016	2016	2	0	2	Export	458	Malaysia	MYS	262	Djibouti	DJI								04	CEREALS,CEREAL PREPRTNS.	1	No Quantity							1205811			0
S3	2016	2016	2016	2	0	2	Export	458	Malaysia	MYS	266	Gabon	GAB								04	CEREALS,CEREAL PREPRTNS.	1	No Quantity							62695			0
S3	2016	2016	2016	2	0	2	Export	458	Malaysia	MYS	268	Georgia	GEO								04	CEREALS,CEREAL PREPRTNS.	1	No Quantity							31523			0
S3	2016	2016	2016	2	0	2	Export	458	Malaysia	MYS	270	Gambia	GMB								04	CEREALS,CEREAL PREPRTNS.	1	No Quantity							99458			0
S3	2016	2016	2016	2	0	2	Export	458	Malaysia	MYS	275	State of Palestine	PSE								04	CEREALS,CEREAL PREPRTNS.	1	No Quantity							77952			0
S3	2016	2016	2016	2	0	2	Export	458	Malaysia	MYS	276	Germany	DEU								04	CEREALS,CEREAL PREPRTNS.	1	No Quantity							125580			0
S3	2016	2016	2016	2	0	2	Export	458	Malaysia	MYS	288	Ghana	GHA								04	CEREALS,CEREAL PREPRTNS.	1	No Quantity							1183104			0
S3	2016	2016	2016	2	0	2	Export	458	Malaysia	MYS	296	Kiribati	KIR								04	CEREALS,CEREAL PREPRTNS.	1	No Quantity							67237			0
S3	2016	2016	2016	2	0	2	Export	458	Malaysia	MYS	316	Guam	GUM								04	CEREALS,CEREAL PREPRTNS.	1	No Quantity							78847			0
S3	2016	2016	2016	2	0	2	Export	458	Malaysia	MYS	324	Guinea	GIN								04	CEREALS,CEREAL PREPRTNS.	1	No Quantity							66567			0
S3	2016	2016	2016	2	0	2	Export	458	Malaysia	MYS	328	Guyana	GUY								04	CEREALS,CEREAL PREPRTNS.	1	No Quantity							163015			0
S3	2016	2016	2016	2	0	2	Export	458	Malaysia	MYS	344	China, Hong Kong SAR	HKG								04	CEREALS,CEREAL PREPRTNS.	1	No Quantity							25403895			0
S3	2016	2016	2016	2	0	2	Export	458	Malaysia	MYS	360	Indonesia	IDN								04	CEREALS,CEREAL PREPRTNS.	1	No Quantity							93983121			0
S3	2016	2016	2016	2	0	2	Export	458	Malaysia	MYS	364	Iran	IRN								04	CEREALS,CEREAL PREPRTNS.	1	No Quantity							1255037			0
S3	2016	2016	2016	2	0	2	Export	458	Malaysia	MYS	368	Iraq	IRQ								04	CEREALS,CEREAL PREPRTNS.	1	No Quantity							4780049			0
S3	2016	2016	2016	2	0	2	Export	458	Malaysia	MYS	372	Ireland	IRL								04	CEREALS,CEREAL PREPRTNS.	1	No Quantity							16146			0
S3	2016	2016	2016	2	0	2	Export	458	Malaysia	MYS	381	Italy	ITA								04	CEREALS,CEREAL PREPRTNS.	1	No Quantity							764564			0
S3	2016	2016	2016	2	0	2	Export	458	Malaysia	MYS	392	Japan	JPN								04	CEREALS,CEREAL PREPRTNS.	1	No Quantity							46289731			0
S3	2016	2016	2016	2	0	2	Export	458	Malaysia	MYS	400	Jordan	JOR								04	CEREALS,CEREAL PREPRTNS.	1	No Quantity							1183864			0
S3	2016	2016	2016	2	0	2	Export	458	Malaysia	MYS	404	Kenya	KEN								04	CEREALS,CEREAL PREPRTNS.	1	No Quantity							605452			0
S3	2016	2016	2016	2	0	2	Export	458	Malaysia	MYS	410	Rep. of Korea	KOR								04	CEREALS,CEREAL PREPRTNS.	1	No Quantity							41420636			0
S3	2016	2016	2016	2	0	2	Export	458	Malaysia	MYS	414	Kuwait	KWT								04	CEREALS,CEREAL PREPRTNS.	1	No Quantity							2521592			0
S3	2016	2016	2016	2	0	2	Export	458	Malaysia	MYS	418	Lao People's Dem. Rep.	LAO								04	CEREALS,CEREAL PREPRTNS.	1	No Quantity							13317			0
S3	2016	2016	2016	2	0	2	Export	458	Malaysia	MYS	422	Lebanon	LBN								04	CEREALS,CEREAL PREPRTNS.	1	No Quantity							821994			0
S3	2016	2016	2016	2	0	2	Export	458	Malaysia	MYS	428	Latvia	LVA								04	CEREALS,CEREAL PREPRTNS.	1	No Quantity							35358			0
S3	2016	2016	2016	2	0	2	Export	458	Malaysia	MYS	430	Liberia	LBR								04	CEREALS,CEREAL PREPRTNS.	1	No Quantity							69207			0
S3	2016	2016	2016	2	0	2	Export	458	Malaysia	MYS	434	Libya	LBY								04	CEREALS,CEREAL PREPRTNS.	1	No Quantity							1155876			0
S3	2016	2016	2016	2	0	2	Export	458	Malaysia	MYS	446	China, Macao SAR	MAC								04	CEREALS,CEREAL PREPRTNS.	1	No Quantity							1867915			0
S3	2016	2016	2016	2	0	2	Export	458	Malaysia	MYS	450	Madagascar	MDG								04	CEREALS,CEREAL PREPRTNS.	1	No Quantity							364070			0
S3	2016	2016	2016	2	0	2	Export	458	Malaysia	MYS	462	Maldives	MDV								04	CEREALS,CEREAL PREPRTNS.	1	No Quantity							4963096			0
S3	2016	2016	2016	2	0	2	Export	458	Malaysia	MYS	480	Mauritius	MUS								04	CEREALS,CEREAL PREPRTNS.	1	No Quantity							7428662			0
S3	2016	2016	2016	2	0	2	Export	458	Malaysia	MYS	490	Other Asia, nes									04	CEREALS,CEREAL PREPRTNS.	1	No Quantity							27861358			0
S3	2016	2016	2016	2	0	2	Export	458	Malaysia	MYS	496	Mongolia	MNG								04	CEREALS,CEREAL PREPRTNS.	1	No Quantity							316938			0
S3	2016	2016	2016	2	0	2	Export	458	Malaysia	MYS	504	Morocco	MAR								04	CEREALS,CEREAL PREPRTNS.	1	No Quantity							36366			0
S3	2016	2016	2016	2	0	2	Export	458	Malaysia	MYS	508	Mozambique	MOZ								04	CEREALS,CEREAL PREPRTNS.	1	No Quantity							1768			0
S3	2016	2016	2016	2	0	2	Export	458	Malaysia	MYS	512	Oman	OMN								04	CEREALS,CEREAL PREPRTNS.	1	No Quantity							7141865			0
S3	2016	2016	2016	2	0	2	Export	458	Malaysia	MYS	520	Nauru	NRU								04	CEREALS,CEREAL PREPRTNS.	1	No Quantity							102618			0
S3	2016	2016	2016	2	0	2	Export	458	Malaysia	MYS	524	Nepal	NPL								04	CEREALS,CEREAL PREPRTNS.	1	No Quantity							262992			0
S3	2016	2016	2016	2	0	2	Export	458	Malaysia	MYS	528	Netherlands	NLD								04	CEREALS,CEREAL PREPRTNS.	1	No Quantity							1630405			0
S3	2016	2016	2016	2	0	2	Export	458	Malaysia	MYS	531	Curaçao	CUW								04	CEREALS,CEREAL PREPRTNS.	1	No Quantity							64516			0
S3	2016	2016	2016	2	0	2	Export	458	Malaysia	MYS	540	New Caledonia	NCL								04	CEREALS,CEREAL PREPRTNS.	1	No Quantity							643659			0
S3	2016	2016	2016	2	0	2	Export	458	Malaysia	MYS	548	Vanuatu	VUT								04	CEREALS,CEREAL PREPRTNS.	1	No Quantity							99878			0
S3	2016	2016	2016	2	0	2	Export	458	Malaysia	MYS	554	New Zealand	NZL								04	CEREALS,CEREAL PREPRTNS.	1	No Quantity							4615825			0
S3	2016	2016	2016	2	0	2	Export	458	Malaysia	MYS	566	Nigeria	NGA								04	CEREALS,CEREAL PREPRTNS.	1	No Quantity							455205			0
S3	2016	2016	2016	2	0	2	Export	458	Malaysia	MYS	579	Norway	NOR								04	CEREALS,CEREAL PREPRTNS.	1	No Quantity							35200			0
S3	2016	2016	2016	2	0	2	Export	458	Malaysia	MYS	580	N. Mariana Isds	MNP								04	CEREALS,CEREAL PREPRTNS.	1	No Quantity							11487			0
S3	2016	2016	2016	2	0	2	Export	458	Malaysia	MYS	583	FS Micronesia	FSM								04	CEREALS,CEREAL PREPRTNS.	1	No Quantity							18744			0
S3	2016	2016	2016	2	0	2	Export	458	Malaysia	MYS	584	Marshall Isds	MHL								04	CEREALS,CEREAL PREPRTNS.	1	No Quantity							42077			0
S3	2016	2016	2016	2	0	2	Export	458	Malaysia	MYS	586	Pakistan	PAK								04	CEREALS,CEREAL PREPRTNS.	1	No Quantity							2954692			0
S3	2016	2016	2016	2	0	2	Export	458	Malaysia	MYS	591	Panama	PAN								04	CEREALS,CEREAL PREPRTNS.	1	No Quantity							163857			0
S3	2016	2016	2016	2	0	2	Export	458	Malaysia	MYS	598	Papua New Guinea	PNG								04	CEREALS,CEREAL PREPRTNS.	1	No Quantity							3313567			0
S3	2016	2016	2016	2	0	2	Export	458	Malaysia	MYS	600	Paraguay	PRY								04	CEREALS,CEREAL PREPRTNS.	1	No Quantity							738656			0
S3	2016	2016	2016	2	0	2	Export	458	Malaysia	MYS	608	Philippines	PHL								04	CEREALS,CEREAL PREPRTNS.	1	No Quantity							29345136			0
S3	2016	2016	2016	2	0	2	Export	458	Malaysia	MYS	620	Portugal	PRT								04	CEREALS,CEREAL PREPRTNS.	1	No Quantity							106736			0
S3	2016	2016	2016	2	0	2	Export	458	Malaysia	MYS	624	Guinea-Bissau	GNB								04	CEREALS,CEREAL PREPRTNS.	1	No Quantity							14511			0
S3	2016	2016	2016	2	0	2	Export	458	Malaysia	MYS	626	Timor-Leste	TLS								04	CEREALS,CEREAL PREPRTNS.	1	No Quantity							154053			0
S3	2016	2016	2016	2	0	2	Export	458	Malaysia	MYS	634	Qatar	QAT								04	CEREALS,CEREAL PREPRTNS.	1	No Quantity							1805485			0
S3	2016	2016	2016	2	0	2	Export	458	Malaysia	MYS	643	Russian Federation	RUS								04	CEREALS,CEREAL PREPRTNS.	1	No Quantity							462393			0
S3	2016	2016	2016	2	0	2	Export	458	Malaysia	MYS	660	Anguilla	AIA								04	CEREALS,CEREAL PREPRTNS.	1	No Quantity							4341			0
S3	2016	2016	2016	2	0	2	Export	458	Malaysia	MYS	662	Saint Lucia	LCA								04	CEREALS,CEREAL PREPRTNS.	1	No Quantity							15745			0
S3	2016	2016	2016	2	0	2	Export	458	Malaysia	MYS	682	Saudi Arabia	SAU								04	CEREALS,CEREAL PREPRTNS.	1	No Quantity							21122865			0
S3	2016	2016	2016	2	0	2	Export	458	Malaysia	MYS	686	Senegal	SEN								04	CEREALS,CEREAL PREPRTNS.	1	No Quantity							56612			0
S3	2016	2016	2016	2	0	2	Export	458	Malaysia	MYS	690	Seychelles	SYC								04	CEREALS,CEREAL PREPRTNS.	1	No Quantity							1112556			0
S3	2016	2016	2016	2	0	2	Export	458	Malaysia	MYS	699	India	IND								04	CEREALS,CEREAL PREPRTNS.	1	No Quantity							7488234			0
S3	2016	2016	2016	2	0	2	Export	458	Malaysia	MYS	702	Singapore	SGP								04	CEREALS,CEREAL PREPRTNS.	1	No Quantity							129711347			0
S3	2016	2016	2016	2	0	2	Export	458	Malaysia	MYS	704	Viet Nam	VNM								04	CEREALS,CEREAL PREPRTNS.	1	No Quantity							33443693			0
S3	2016	2016	2016	2	0	2	Export	458	Malaysia	MYS	706	Somalia	SOM								04	CEREALS,CEREAL PREPRTNS.	1	No Quantity							1015858			0
S3	2016	2016	2016	2	0	2	Export	458	Malaysia	MYS	710	South Africa	ZAF								04	CEREALS,CEREAL PREPRTNS.	1	No Quantity							9353962			0
S3	2016	2016	2016	2	0	2	Export	458	Malaysia	MYS	724	Spain	ESP								04	CEREALS,CEREAL PREPRTNS.	1	No Quantity							1335173			0
S3	2016	2016	2016	2	0	2	Export	458	Malaysia	MYS	740	Suriname	SUR								04	CEREALS,CEREAL PREPRTNS.	1	No Quantity							204580			0
S3	2016	2016	2016	2	0	2	Export	458	Malaysia	MYS	752	Sweden	SWE								04	CEREALS,CEREAL PREPRTNS.	1	No Quantity							119993			0
S3	2016	2016	2016	2	0	2	Export	458	Malaysia	MYS	764	Thailand	THA								04	CEREALS,CEREAL PREPRTNS.	1	No Quantity							75132292			0
S3	2016	2016	2016	2	0	2	Export	458	Malaysia	MYS	768	Togo	TGO								04	CEREALS,CEREAL PREPRTNS.	1	No Quantity							1538635			0
S3	2016	2016	2016	2	0	2	Export	458	Malaysia	MYS	776	Tonga	TON								04	CEREALS,CEREAL PREPRTNS.	1	No Quantity							240970			0
S3	2016	2016	2016	2	0	2	Export	458	Malaysia	MYS	780	Trinidad and Tobago	TTO								04	CEREALS,CEREAL PREPRTNS.	1	No Quantity							104203			0
S3	2016	2016	2016	2	0	2	Export	458	Malaysia	MYS	784	United Arab Emirates	ARE								04	CEREALS,CEREAL PREPRTNS.	1	No Quantity							15802753			0
S3	2016	2016	2016	2	0	2	Export	458	Malaysia	MYS	792	Turkey	TUR								04	CEREALS,CEREAL PREPRTNS.	1	No Quantity							1242878			0
S3	2016	2016	2016	2	0	2	Export	458	Malaysia	MYS	798	Tuvalu	TUV								04	CEREALS,CEREAL PREPRTNS.	1	No Quantity							9138			0
S3	2016	2016	2016	2	0	2	Export	458	Malaysia	MYS	800	Uganda	UGA								04	CEREALS,CEREAL PREPRTNS.	1	No Quantity							32856			0
S3	2016	2016	2016	2	0	2	Export	458	Malaysia	MYS	818	Egypt	EGY								04	CEREALS,CEREAL PREPRTNS.	1	No Quantity							126281			0
S3	2016	2016	2016	2	0	2	Export	458	Malaysia	MYS	826	United Kingdom	GBR								04	CEREALS,CEREAL PREPRTNS.	1	No Quantity							4747175			0
S3	2016	2016	2016	2	0	2	Export	458	Malaysia	MYS	834	United Rep. of Tanzania	TZA								04	CEREALS,CEREAL PREPRTNS.	1	No Quantity							29130			0
S3	2016	2016	2016	2	0	2	Export	458	Malaysia	MYS	842	USA	USA								04	CEREALS,CEREAL PREPRTNS.	1	No Quantity							15082973			0
S3	2016	2016	2016	2	0	2	Export	458	Malaysia	MYS	854	Burkina Faso	BFA								04	CEREALS,CEREAL PREPRTNS.	1	No Quantity							26524			0
S3	2016	2016	2016	2	0	2	Export	458	Malaysia	MYS	858	Uruguay	URY								04	CEREALS,CEREAL PREPRTNS.	1	No Quantity							102347			0
S3	2016	2016	2016	2	0	2	Export	458	Malaysia	MYS	860	Uzbekistan	UZB								04	CEREALS,CEREAL PREPRTNS.	1	No Quantity							72984			0
S3	2016	2016	2016	2	0	2	Export	458	Malaysia	MYS	862	Venezuela	VEN								04	CEREALS,CEREAL PREPRTNS.	1	No Quantity							219546			0
S3	2016	2016	2016	2	0	2	Export	458	Malaysia	MYS	876	Wallis and Futuna Isds	WLF								04	CEREALS,CEREAL PREPRTNS.	1	No Quantity							10242			0
S3	2016	2016	2016	2	0	2	Export	458	Malaysia	MYS	882	Samoa	WSM								04	CEREALS,CEREAL PREPRTNS.	1	No Quantity							232896			0
S3	2016	2016	2016	2	0	2	Export	458	Malaysia	MYS	887	Yemen	YEM								04	CEREALS,CEREAL PREPRTNS.	1	No Quantity							1220876			0
S3	2016	2016	2016	2	0	2	Export	454	Malawi	MWI	0	World	WLD								05	VEGETABLES AND FRUIT	1	No Quantity			0		0		52125166			0
S3	2016	2016	2016	2	0	2	Export	454	Malawi	MWI	72	Botswana	BWA								05	VEGETABLES AND FRUIT	1	No Quantity			0		0		326366			0
S3	2016	2016	2016	2	0	2	Export	454	Malawi	MWI	156	China	CHN								05	VEGETABLES AND FRUIT	1	No Quantity			0		0		499596			0
S3	2016	2016	2016	2	0	2	Export	454	Malawi	MWI	180	Dem. Rep. of the Congo	COD								05	VEGETABLES AND FRUIT	1	No Quantity			0		0		4169			0
S3	2016	2016	2016	2	0	2	Export	454	Malawi	MWI	242	Fiji	FJI								05	VEGETABLES AND FRUIT	1	No Quantity			0		0		116593			0
S3	2016	2016	2016	2	0	2	Export	454	Malawi	MWI	251	France	FRA								05	VEGETABLES AND FRUIT	1	No Quantity			0		0		22			0
S3	2016	2016	2016	2	0	2	Export	454	Malawi	MWI	276	Germany	DEU								05	VEGETABLES AND FRUIT	1	No Quantity			0		0		31035			0
S3	2016	2016	2016	2	0	2	Export	454	Malawi	MWI	344	China, Hong Kong SAR	HKG								05	VEGETABLES AND FRUIT	1	No Quantity			0		0		446146			0
S3	2016	2016	2016	2	0	2	Export	454	Malawi	MWI	376	Israel	ISR								05	VEGETABLES AND FRUIT	1	No Quantity			0		0		304549			0
S3	2016	2016	2016	2	0	2	Export	454	Malawi	MWI	392	Japan	JPN								05	VEGETABLES AND FRUIT	1	No Quantity			0		0		486187			0
S3	2016	2016	2016	2	0	2	Export	454	Malawi	MWI	404	Kenya	KEN								05	VEGETABLES AND FRUIT	1	No Quantity			0		0		149680			0
S3	2016	2016	2016	2	0	2	Export	454	Malawi	MWI	458	Malaysia	MYS								05	VEGETABLES AND FRUIT	1	No Quantity			0		0		991673			0
S3	2016	2016	2016	2	0	2	Export	454	Malawi	MWI	480	Mauritius	MUS								05	VEGETABLES AND FRUIT	1	No Quantity			0		0		68142			0
S3	2016	2016	2016	2	0	2	Export	454	Malawi	MWI	490	Other Asia, nes									05	VEGETABLES AND FRUIT	1	No Quantity			0		0		323167			0
S3	2016	2016	2016	2	0	2	Export	454	Malawi	MWI	508	Mozambique	MOZ								05	VEGETABLES AND FRUIT	1	No Quantity			0		0		413877			0
S3	2016	2016	2016	2	0	2	Export	454	Malawi	MWI	528	Netherlands	NLD								05	VEGETABLES AND FRUIT	1	No Quantity			0		0		4018705			0
S3	2016	2016	2016	2	0	2	Export	454	Malawi	MWI	616	Poland	POL								05	VEGETABLES AND FRUIT	1	No Quantity			0		0		7200			0
S3	2016	2016	2016	2	0	2	Export	454	Malawi	MWI	699	India	IND								05	VEGETABLES AND FRUIT	1	No Quantity			0		0		23865949			0
S3	2016	2016	2016	2	0	2	Export	454	Malawi	MWI	702	Singapore	SGP								05	VEGETABLES AND FRUIT	1	No Quantity			0		0		1490747			0
S3	2016	2016	2016	2	0	2	Export	454	Malawi	MWI	704	Viet Nam	VNM								05	VEGETABLES AND FRUIT	1	No Quantity			0		0		4257			0
S3	2016	2016	2016	2	0	2	Export	454	Malawi	MWI	710	South Africa	ZAF								05	VEGETABLES AND FRUIT	1	No Quantity			0		0		6453785			0
S3	2016	2016	2016	2	0	2	Export	454	Malawi	MWI	716	Zimbabwe	ZWE								05	VEGETABLES AND FRUIT	1	No Quantity			0		0		2095628			0
S3	2016	2016	2016	2	0	2	Export	454	Malawi	MWI	757	Switzerland	CHE								05	VEGETABLES AND FRUIT	1	No Quantity			0		0		11491			0
S3	2016	2016	2016	2	0	2	Export	454	Malawi	MWI	764	Thailand	THA								05	VEGETABLES AND FRUIT	1	No Quantity			0		0		42008			0
S3	2016	2016	2016	2	0	2	Export	454	Malawi	MWI	784	United Arab Emirates	ARE								05	VEGETABLES AND FRUIT	1	No Quantity			0		0		2659531			0
S3	2016	2016	2016	2	0	2	Export	454	Malawi	MWI	826	United Kingdom	GBR								05	VEGETABLES AND FRUIT	1	No Quantity			0		0		4018514			0
S3	2016	2016	2016	2	0	2	Export	454	Malawi	MWI	834	United Rep. of Tanzania	TZA								05	VEGETABLES AND FRUIT	1	No Quantity			0		0		73815			0
S3	2016	2016	2016	2	0	2	Export	454	Malawi	MWI	842	USA	USA								05	VEGETABLES AND FRUIT	1	No Quantity			0		0		2989439			0
S3	2016	2016	2016	2	0	2	Export	454	Malawi	MWI	894	Zambia	ZMB								05	VEGETABLES AND FRUIT	1	No Quantity			0		0		232882			0
S3	2016	2016	2016	2	0	2	Export	458	Malaysia	MYS	0	World	WLD								05	VEGETABLES AND FRUIT	1	No Quantity							625276440			0
S3	2016	2016	2016	2	0	2	Export	458	Malaysia	MYS	12	Algeria	DZA								05	VEGETABLES AND FRUIT	1	No Quantity							37013			0
S3	2016	2016	2016	2	0	2	Export	458	Malaysia	MYS	16	American Samoa	ASM								05	VEGETABLES AND FRUIT	1	No Quantity							16312			0
S3	2016	2016	2016	2	0	2	Export	458	Malaysia	MYS	24	Angola	AGO								05	VEGETABLES AND FRUIT	1	No Quantity							6125			0
S3	2016	2016	2016	2	0	2	Export	458	Malaysia	MYS	32	Argentina	ARG								05	VEGETABLES AND FRUIT	1	No Quantity							72998			0
S3	2016	2016	2016	2	0	2	Export	458	Malaysia	MYS	36	Australia	AUS								05	VEGETABLES AND FRUIT	1	No Quantity							5194992			0
S3	2016	2016	2016	2	0	2	Export	458	Malaysia	MYS	40	Austria	AUT								05	VEGETABLES AND FRUIT	1	No Quantity							112280			0
S3	2016	2016	2016	2	0	2	Export	458	Malaysia	MYS	48	Bahrain	BHR								05	VEGETABLES AND FRUIT	1	No Quantity							854541			0
S3	2016	2016	2016	2	0	2	Export	458	Malaysia	MYS	50	Bangladesh	BGD								05	VEGETABLES AND FRUIT	1	No Quantity							2523848			0
S3	2016	2016	2016	2	0	2	Export	458	Malaysia	MYS	56	Belgium	BEL								05	VEGETABLES AND FRUIT	1	No Quantity							175360			0
S3	2016	2016	2016	2	0	2	Export	458	Malaysia	MYS	68	Bolivia (Plurinational State of)	BOL								05	VEGETABLES AND FRUIT	1	No Quantity							135109			0
S3	2016	2016	2016	2	0	2	Export	458	Malaysia	MYS	72	Botswana	BWA								05	VEGETABLES AND FRUIT	1	No Quantity							4249			0
S3	2016	2016	2016	2	0	2	Export	458	Malaysia	MYS	76	Brazil	BRA								05	VEGETABLES AND FRUIT	1	No Quantity							4146152			0
S3	2016	2016	2016	2	0	2	Export	458	Malaysia	MYS	84	Belize	BLZ								05	VEGETABLES AND FRUIT	1	No Quantity							1103062			0
S3	2016	2016	2016	2	0	2	Export	458	Malaysia	MYS	86	Br. Indian Ocean Terr.	IOT								05	VEGETABLES AND FRUIT	1	No Quantity							651			0
S3	2016	2016	2016	2	0	2	Export	458	Malaysia	MYS	90	Solomon Isds	SLB								05	VEGETABLES AND FRUIT	1	No Quantity							174312			0
S3	2016	2016	2016	2	0	2	Export	458	Malaysia	MYS	96	Brunei Darussalam	BRN								05	VEGETABLES AND FRUIT	1	No Quantity							5235292			0
S3	2016	2016	2016	2	0	2	Export	458	Malaysia	MYS	100	Bulgaria	BGR								05	VEGETABLES AND FRUIT	1	No Quantity							133143			0
S3	2016	2016	2016	2	0	2	Export	458	Malaysia	MYS	104	Myanmar	MMR								05	VEGETABLES AND FRUIT	1	No Quantity							940784			0
S3	2016	2016	2016	2	0	2	Export	458	Malaysia	MYS	116	Cambodia	KHM								05	VEGETABLES AND FRUIT	1	No Quantity							871033			0
S3	2016	2016	2016	2	0	2	Export	458	Malaysia	MYS	120	Cameroon	CMR								05	VEGETABLES AND FRUIT	1	No Quantity							107694			0
S3	2016	2016	2016	2	0	2	Export	458	Malaysia	MYS	124	Canada	CAN								05	VEGETABLES AND FRUIT	1	No Quantity							1616142			0
S3	2016	2016	2016	2	0	2	Export	458	Malaysia	MYS	132	Cabo Verde	CPV								05	VEGETABLES AND FRUIT	1	No Quantity							42006			0
S3	2016	2016	2016	2	0	2	Export	458	Malaysia	MYS	136	Cayman Isds	CYM								05	VEGETABLES AND FRUIT	1	No Quantity							3090			0
S3	2016	2016	2016	2	0	2	Export	458	Malaysia	MYS	140	Central African Rep.	CAF								05	VEGETABLES AND FRUIT	1	No Quantity							1647991			0
S3	2016	2016	2016	2	0	2	Export	458	Malaysia	MYS	144	Sri Lanka	LKA								05	VEGETABLES AND FRUIT	1	No Quantity							924175			0
S3	2016	2016	2016	2	0	2	Export	458	Malaysia	MYS	152	Chile	CHL								05	VEGETABLES AND FRUIT	1	No Quantity							71279			0
S3	2016	2016	2016	2	0	2	Export	458	Malaysia	MYS	156	China	CHN								05	VEGETABLES AND FRUIT	1	No Quantity							41808774			0
S3	2016	2016	2016	2	0	2	Export	458	Malaysia	MYS	174	Comoros	COM								05	VEGETABLES AND FRUIT	1	No Quantity							35619			0
S3	2016	2016	2016	2	0	2	Export	458	Malaysia	MYS	178	Congo	COG								05	VEGETABLES AND FRUIT	1	No Quantity							105331			0
S3	2016	2016	2016	2	0	2	Export	458	Malaysia	MYS	188	Costa Rica	CRI								05	VEGETABLES AND FRUIT	1	No Quantity							41639			0
S3	2016	2016	2016	2	0	2	Export	458	Malaysia	MYS	196	Cyprus	CYP								05	VEGETABLES AND FRUIT	1	No Quantity							11499			0
S3	2016	2016	2016	2	0	2	Export	458	Malaysia	MYS	203	Czechia	CZE								05	VEGETABLES AND FRUIT	1	No Quantity							98537			0
S3	2016	2016	2016	2	0	2	Export	458	Malaysia	MYS	204	Benin	BEN								05	VEGETABLES AND FRUIT	1	No Quantity							25481			0
S3	2016	2016	2016	2	0	2	Export	458	Malaysia	MYS	208	Denmark	DNK								05	VEGETABLES AND FRUIT	1	No Quantity							13406			0
S3	2016	2016	2016	2	0	2	Export	458	Malaysia	MYS	214	Dominican Rep.	DOM								05	VEGETABLES AND FRUIT	1	No Quantity							64249			0
S3	2016	2016	2016	2	0	2	Export	458	Malaysia	MYS	218	Ecuador	ECU								05	VEGETABLES AND FRUIT	1	No Quantity							3353			0
S3	2016	2016	2016	2	0	2	Export	458	Malaysia	MYS	231	Ethiopia	ETH								05	VEGETABLES AND FRUIT	1	No Quantity							109945			0
S3	2016	2016	2016	2	0	2	Export	458	Malaysia	MYS	233	Estonia	EST								05	VEGETABLES AND FRUIT	1	No Quantity							166136			0
S3	2016	2016	2016	2	0	2	Export	458	Malaysia	MYS	242	Fiji	FJI								05	VEGETABLES AND FRUIT	1	No Quantity							474446			0
S3	2016	2016	2016	2	0	2	Export	458	Malaysia	MYS	251	France	FRA								05	VEGETABLES AND FRUIT	1	No Quantity							2085339			0
S3	2016	2016	2016	2	0	2	Export	458	Malaysia	MYS	258	French Polynesia	PYF								05	VEGETABLES AND FRUIT	1	No Quantity							346121			0
S3	2016	2016	2016	2	0	2	Export	458	Malaysia	MYS	262	Djibouti	DJI								05	VEGETABLES AND FRUIT	1	No Quantity							16036			0
S3	2016	2016	2016	2	0	2	Export	458	Malaysia	MYS	266	Gabon	GAB								05	VEGETABLES AND FRUIT	1	No Quantity							32603			0
S3	2016	2016	2016	2	0	2	Export	458	Malaysia	MYS	268	Georgia	GEO								05	VEGETABLES AND FRUIT	1	No Quantity							14593			0
S3	2016	2016	2016	2	0	2	Export	458	Malaysia	MYS	270	Gambia	GMB								05	VEGETABLES AND FRUIT	1	No Quantity							4633			0
S3	2016	2016	2016	2	0	2	Export	458	Malaysia	MYS	276	Germany	DEU								05	VEGETABLES AND FRUIT	1	No Quantity							2331702			0
S3	2016	2016	2016	2	0	2	Export	458	Malaysia	MYS	288	Ghana	GHA								05	VEGETABLES AND FRUIT	1	No Quantity							4409			0
S3	2016	2016	2016	2	0	2	Export	458	Malaysia	MYS	296	Kiribati	KIR								05	VEGETABLES AND FRUIT	1	No Quantity							48861			0
S3	2016	2016	2016	2	0	2	Export	458	Malaysia	MYS	300	Greece	GRC								05	VEGETABLES AND FRUIT	1	No Quantity							81371			0
S3	2016	2016	2016	2	0	2	Export	458	Malaysia	MYS	308	Grenada	GRD								05	VEGETABLES AND FRUIT	1	No Quantity							33553			0
S3	2016	2016	2016	2	0	2	Export	458	Malaysia	MYS	316	Guam	GUM								05	VEGETABLES AND FRUIT	1	No Quantity							10941			0
S3	2016	2016	2016	2	0	2	Export	458	Malaysia	MYS	324	Guinea	GIN								05	VEGETABLES AND FRUIT	1	No Quantity							77322			0
S3	2016	2016	2016	2	0	2	Export	458	Malaysia	MYS	328	Guyana	GUY								05	VEGETABLES AND FRUIT	1	No Quantity							76216			0
S3	2016	2016	2016	2	0	2	Export	458	Malaysia	MYS	344	China, Hong Kong SAR	HKG								05	VEGETABLES AND FRUIT	1	No Quantity							22920709			0
S3	2016	2016	2016	2	0	2	Export	458	Malaysia	MYS	348	Hungary	HUN								05	VEGETABLES AND FRUIT	1	No Quantity							111421			0
S3	2016	2016	2016	2	0	2	Export	458	Malaysia	MYS	360	Indonesia	IDN								05	VEGETABLES AND FRUIT	1	No Quantity							29554322			0
S3	2016	2016	2016	2	0	2	Export	458	Malaysia	MYS	364	Iran	IRN								05	VEGETABLES AND FRUIT	1	No Quantity							2149763			0
S3	2016	2016	2016	2	0	2	Export	458	Malaysia	MYS	368	Iraq	IRQ								05	VEGETABLES AND FRUIT	1	No Quantity							749327			0
S3	2016	2016	2016	2	0	2	Export	458	Malaysia	MYS	372	Ireland	IRL								05	VEGETABLES AND FRUIT	1	No Quantity							46525			0
S3	2016	2016	2016	2	0	2	Export	458	Malaysia	MYS	381	Italy	ITA								05	VEGETABLES AND FRUIT	1	No Quantity							126066			0
S3	2016	2016	2016	2	0	2	Export	458	Malaysia	MYS	384	Côte d'Ivoire	CIV								05	VEGETABLES AND FRUIT	1	No Quantity							2911			0
S3	2016	2016	2016	2	0	2	Export	458	Malaysia	MYS	388	Jamaica	JAM								05	VEGETABLES AND FRUIT	1	No Quantity							5504966			0
S3	2016	2016	2016	2	0	2	Export	458	Malaysia	MYS	392	Japan	JPN								05	VEGETABLES AND FRUIT	1	No Quantity							4261794			0
S3	2016	2016	2016	2	0	2	Export	458	Malaysia	MYS	398	Kazakhstan	KAZ								05	VEGETABLES AND FRUIT	1	No Quantity							204534			0
S3	2016	2016	2016	2	0	2	Export	458	Malaysia	MYS	400	Jordan	JOR								05	VEGETABLES AND FRUIT	1	No Quantity							213409			0
S3	2016	2016	2016	2	0	2	Export	458	Malaysia	MYS	404	Kenya	KEN								05	VEGETABLES AND FRUIT	1	No Quantity							60426			0
S3	2016	2016	2016	2	0	2	Export	458	Malaysia	MYS	410	Rep. of Korea	KOR								05	VEGETABLES AND FRUIT	1	No Quantity							3246070			0
S3	2016	2016	2016	2	0	2	Export	458	Malaysia	MYS	414	Kuwait	KWT								05	VEGETABLES AND FRUIT	1	No Quantity							1098459			0
S3	2016	2016	2016	2	0	2	Export	458	Malaysia	MYS	422	Lebanon	LBN								05	VEGETABLES AND FRUIT	1	No Quantity							272835			0
S3	2016	2016	2016	2	0	2	Export	458	Malaysia	MYS	430	Liberia	LBR								05	VEGETABLES AND FRUIT	1	No Quantity							42552			0
S3	2016	2016	2016	2	0	2	Export	458	Malaysia	MYS	434	Libya	LBY								05	VEGETABLES AND FRUIT	1	No Quantity							36920			0
S3	2016	2016	2016	2	0	2	Export	458	Malaysia	MYS	440	Lithuania	LTU								05	VEGETABLES AND FRUIT	1	No Quantity							23647			0
S3	2016	2016	2016	2	0	2	Export	458	Malaysia	MYS	446	China, Macao SAR	MAC								05	VEGETABLES AND FRUIT	1	No Quantity							448310			0
S3	2016	2016	2016	2	0	2	Export	458	Malaysia	MYS	450	Madagascar	MDG								05	VEGETABLES AND FRUIT	1	No Quantity							71480			0
S3	2016	2016	2016	2	0	2	Export	458	Malaysia	MYS	454	Malawi	MWI								05	VEGETABLES AND FRUIT	1	No Quantity							560364			0
S3	2016	2016	2016	2	0	2	Export	458	Malaysia	MYS	462	Maldives	MDV								05	VEGETABLES AND FRUIT	1	No Quantity							2807394			0
S3	2016	2016	2016	2	0	2	Export	458	Malaysia	MYS	470	Malta	MLT								05	VEGETABLES AND FRUIT	1	No Quantity							10115			0
S3	2016	2016	2016	2	0	2	Export	458	Malaysia	MYS	478	Mauritania	MRT								05	VEGETABLES AND FRUIT	1	No Quantity							59692			0
S3	2016	2016	2016	2	0	2	Export	458	Malaysia	MYS	480	Mauritius	MUS								05	VEGETABLES AND FRUIT	1	No Quantity							1833245			0
S3	2016	2016	2016	2	0	2	Export	458	Malaysia	MYS	484	Mexico	MEX								05	VEGETABLES AND FRUIT	1	No Quantity							126598			0
S3	2016	2016	2016	2	0	2	Export	458	Malaysia	MYS	490	Other Asia, nes									05	VEGETABLES AND FRUIT	1	No Quantity							6395864			0
S3	2016	2016	2016	2	0	2	Export	458	Malaysia	MYS	496	Mongolia	MNG								05	VEGETABLES AND FRUIT	1	No Quantity							144594			0
S3	2016	2016	2016	2	0	2	Export	458	Malaysia	MYS	504	Morocco	MAR								05	VEGETABLES AND FRUIT	1	No Quantity							17320			0
S3	2016	2016	2016	2	0	2	Export	458	Malaysia	MYS	508	Mozambique	MOZ								05	VEGETABLES AND FRUIT	1	No Quantity							23914			0
S3	2016	2016	2016	2	0	2	Export	458	Malaysia	MYS	512	Oman	OMN								05	VEGETABLES AND FRUIT	1	No Quantity							1243447			0
S3	2016	2016	2016	2	0	2	Export	458	Malaysia	MYS	520	Nauru	NRU								05	VEGETABLES AND FRUIT	1	No Quantity							56636			0
S3	2016	2016	2016	2	0	2	Export	458	Malaysia	MYS	524	Nepal	NPL								05	VEGETABLES AND FRUIT	1	No Quantity							115749			0
S3	2016	2016	2016	2	0	2	Export	458	Malaysia	MYS	528	Netherlands	NLD								05	VEGETABLES AND FRUIT	1	No Quantity							7115076			0
S3	2016	2016	2016	2	0	2	Export	458	Malaysia	MYS	531	Curaçao	CUW								05	VEGETABLES AND FRUIT	1	No Quantity							27255			0
S3	2016	2016	2016	2	0	2	Export	458	Malaysia	MYS	540	New Caledonia	NCL								05	VEGETABLES AND FRUIT	1	No Quantity							3983			0
S3	2016	2016	2016	2	0	2	Export	458	Malaysia	MYS	548	Vanuatu	VUT								05	VEGETABLES AND FRUIT	1	No Quantity							199240			0
S3	2016	2016	2016	2	0	2	Export	458	Malaysia	MYS	554	New Zealand	NZL								05	VEGETABLES AND FRUIT	1	No Quantity							867007			0
S3	2016	2016	2016	2	0	2	Export	458	Malaysia	MYS	566	Nigeria	NGA								05	VEGETABLES AND FRUIT	1	No Quantity							237599			0
S3	2016	2016	2016	2	0	2	Export	458	Malaysia	MYS	579	Norway	NOR								05	VEGETABLES AND FRUIT	1	No Quantity							19654			0
S3	2016	2016	2016	2	0	2	Export	458	Malaysia	MYS	580	N. Mariana Isds	MNP								05	VEGETABLES AND FRUIT	1	No Quantity							3026			0
S3	2016	2016	2016	2	0	2	Export	458	Malaysia	MYS	584	Marshall Isds	MHL								05	VEGETABLES AND FRUIT	1	No Quantity							3322			0
S3	2016	2016	2016	2	0	2	Export	458	Malaysia	MYS	586	Pakistan	PAK								05	VEGETABLES AND FRUIT	1	No Quantity							3873879			0
S3	2016	2016	2016	2	0	2	Export	458	Malaysia	MYS	591	Panama	PAN								05	VEGETABLES AND FRUIT	1	No Quantity							130070			0
S3	2016	2016	2016	2	0	2	Export	458	Malaysia	MYS	598	Papua New Guinea	PNG								05	VEGETABLES AND FRUIT	1	No Quantity							723240			0
S3	2016	2016	2016	2	0	2	Export	458	Malaysia	MYS	600	Paraguay	PRY								05	VEGETABLES AND FRUIT	1	No Quantity							230752			0
S3	2016	2016	2016	2	0	2	Export	458	Malaysia	MYS	604	Peru	PER								05	VEGETABLES AND FRUIT	1	No Quantity							59353			0
S3	2016	2016	2016	2	0	2	Export	458	Malaysia	MYS	608	Philippines	PHL								05	VEGETABLES AND FRUIT	1	No Quantity							1568204			0
S3	2016	2016	2016	2	0	2	Export	458	Malaysia	MYS	616	Poland	POL								05	VEGETABLES AND FRUIT	1	No Quantity							555236			0
S3	2016	2016	2016	2	0	2	Export	458	Malaysia	MYS	620	Portugal	PRT								05	VEGETABLES AND FRUIT	1	No Quantity							15620			0
S3	2016	2016	2016	2	0	2	Export	458	Malaysia	MYS	626	Timor-Leste	TLS								05	VEGETABLES AND FRUIT	1	No Quantity							346538			0
S3	2016	2016	2016	2	0	2	Export	458	Malaysia	MYS	634	Qatar	QAT								05	VEGETABLES AND FRUIT	1	No Quantity							1719122			0
S3	2016	2016	2016	2	0	2	Export	458	Malaysia	MYS	642	Romania	ROU								05	VEGETABLES AND FRUIT	1	No Quantity							209297			0
S3	2016	2016	2016	2	0	2	Export	458	Malaysia	MYS	643	Russian Federation	RUS								05	VEGETABLES AND FRUIT	1	No Quantity							3384085			0
S3	2016	2016	2016	2	0	2	Export	458	Malaysia	MYS	682	Saudi Arabia	SAU								05	VEGETABLES AND FRUIT	1	No Quantity							6736967			0
S3	2016	2016	2016	2	0	2	Export	458	Malaysia	MYS	686	Senegal	SEN								05	VEGETABLES AND FRUIT	1	No Quantity							10565			0
S3	2016	2016	2016	2	0	2	Export	458	Malaysia	MYS	690	Seychelles	SYC								05	VEGETABLES AND FRUIT	1	No Quantity							750279			0
S3	2016	2016	2016	2	0	2	Export	458	Malaysia	MYS	694	Sierra Leone	SLE								05	VEGETABLES AND FRUIT	1	No Quantity							158194			0
S3	2016	2016	2016	2	0	2	Export	458	Malaysia	MYS	699	India	IND								05	VEGETABLES AND FRUIT	1	No Quantity							5541758			0
S3	2016	2016	2016	2	0	2	Export	458	Malaysia	MYS	702	Singapore	SGP								05	VEGETABLES AND FRUIT	1	No Quantity							250035986			0
S3	2016	2016	2016	2	0	2	Export	458	Malaysia	MYS	703	Slovakia	SVK								05	VEGETABLES AND FRUIT	1	No Quantity							125928			0
S3	2016	2016	2016	2	0	2	Export	458	Malaysia	MYS	704	Viet Nam	VNM								05	VEGETABLES AND FRUIT	1	No Quantity							10372326			0
S3	2016	2016	2016	2	0	2	Export	458	Malaysia	MYS	705	Slovenia	SVN								05	VEGETABLES AND FRUIT	1	No Quantity							18762			0
S3	2016	2016	2016	2	0	2	Export	458	Malaysia	MYS	710	South Africa	ZAF								05	VEGETABLES AND FRUIT	1	No Quantity							208552			0
S3	2016	2016	2016	2	0	2	Export	458	Malaysia	MYS	716	Zimbabwe	ZWE								05	VEGETABLES AND FRUIT	1	No Quantity							482077			0
S3	2016	2016	2016	2	0	2	Export	458	Malaysia	MYS	724	Spain	ESP								05	VEGETABLES AND FRUIT	1	No Quantity							247525			0
S3	2016	2016	2016	2	0	2	Export	458	Malaysia	MYS	729	Sudan	SDN								05	VEGETABLES AND FRUIT	1	No Quantity							86552			0
S3	2016	2016	2016	2	0	2	Export	458	Malaysia	MYS	740	Suriname	SUR								05	VEGETABLES AND FRUIT	1	No Quantity							57828			0
S3	2016	2016	2016	2	0	2	Export	458	Malaysia	MYS	752	Sweden	SWE								05	VEGETABLES AND FRUIT	1	No Quantity							49488			0
S3	2016	2016	2016	2	0	2	Export	458	Malaysia	MYS	757	Switzerland	CHE								05	VEGETABLES AND FRUIT	1	No Quantity							272525			0
S3	2016	2016	2016	2	0	2	Export	458	Malaysia	MYS	764	Thailand	THA								05	VEGETABLES AND FRUIT	1	No Quantity							124478955			0
S3	2016	2016	2016	2	0	2	Export	458	Malaysia	MYS	768	Togo	TGO								05	VEGETABLES AND FRUIT	1	No Quantity							120743			0
S3	2016	2016	2016	2	0	2	Export	458	Malaysia	MYS	776	Tonga	TON								05	VEGETABLES AND FRUIT	1	No Quantity							5104			0
S3	2016	2016	2016	2	0	2	Export	458	Malaysia	MYS	780	Trinidad and Tobago	TTO								05	VEGETABLES AND FRUIT	1	No Quantity							1395931			0
S3	2016	2016	2016	2	0	2	Export	458	Malaysia	MYS	784	United Arab Emirates	ARE								05	VEGETABLES AND FRUIT	1	No Quantity							24580261			0
S3	2016	2016	2016	2	0	2	Export	458	Malaysia	MYS	792	Turkey	TUR								05	VEGETABLES AND FRUIT	1	No Quantity							3042011			0
S3	2016	2016	2016	2	0	2	Export	458	Malaysia	MYS	795	Turkmenistan	TKM								05	VEGETABLES AND FRUIT	1	No Quantity							104894			0
S3	2016	2016	2016	2	0	2	Export	458	Malaysia	MYS	798	Tuvalu	TUV								05	VEGETABLES AND FRUIT	1	No Quantity							12997			0
S3	2016	2016	2016	2	0	2	Export	458	Malaysia	MYS	804	Ukraine	UKR								05	VEGETABLES AND FRUIT	1	No Quantity							60202			0
S3	2016	2016	2016	2	0	2	Export	458	Malaysia	MYS	818	Egypt	EGY								05	VEGETABLES AND FRUIT	1	No Quantity							646983			0
S3	2016	2016	2016	2	0	2	Export	458	Malaysia	MYS	826	United Kingdom	GBR								05	VEGETABLES AND FRUIT	1	No Quantity							6441624			0
S3	2016	2016	2016	2	0	2	Export	458	Malaysia	MYS	834	United Rep. of Tanzania	TZA								05	VEGETABLES AND FRUIT	1	No Quantity							305952			0
S3	2016	2016	2016	2	0	2	Export	458	Malaysia	MYS	842	USA	USA								05	VEGETABLES AND FRUIT	1	No Quantity							8155972			0
S3	2016	2016	2016	2	0	2	Export	458	Malaysia	MYS	854	Burkina Faso	BFA								05	VEGETABLES AND FRUIT	1	No Quantity							29848			0
S3	2016	2016	2016	2	0	2	Export	458	Malaysia	MYS	858	Uruguay	URY								05	VEGETABLES AND FRUIT	1	No Quantity							18320			0
S3	2016	2016	2016	2	0	2	Export	458	Malaysia	MYS	860	Uzbekistan	UZB								05	VEGETABLES AND FRUIT	1	No Quantity							136870			0
S3	2016	2016	2016	2	0	2	Export	458	Malaysia	MYS	882	Samoa	WSM								05	VEGETABLES AND FRUIT	1	No Quantity							25438			0
S3	2016	2016	2016	2	0	2	Export	458	Malaysia	MYS	887	Yemen	YEM								05	VEGETABLES AND FRUIT	1	No Quantity							421982			0
S3	2016	2016	2016	2	0	2	Export	458	Malaysia	MYS	894	Zambia	ZMB								05	VEGETABLES AND FRUIT	1	No Quantity							2814			0
S3	2016	2016	2016	2	0	2	Export	458	Malaysia	MYS	899	Areas, nes									05	VEGETABLES AND FRUIT	1	No Quantity							29549			0
S3	2016	2016	2016	2	0	2	Export	454	Malawi	MWI	0	World	WLD								06	SUGAR,SUGR.PREPTNS,HONEY	1	No Quantity			0		0		95739466			0
S3	2016	2016	2016	2	0	2	Export	454	Malawi	MWI	56	Belgium	BEL								06	SUGAR,SUGR.PREPTNS,HONEY	1	No Quantity			0		0		340401			0
S3	2016	2016	2016	2	0	2	Export	454	Malawi	MWI	72	Botswana	BWA								06	SUGAR,SUGR.PREPTNS,HONEY	1	No Quantity			0		0		17131			0
S3	2016	2016	2016	2	0	2	Export	454	Malawi	MWI	76	Brazil	BRA								06	SUGAR,SUGR.PREPTNS,HONEY	1	No Quantity			0		0		15099			0
S3	2016	2016	2016	2	0	2	Export	454	Malawi	MWI	108	Burundi	BDI								06	SUGAR,SUGR.PREPTNS,HONEY	1	No Quantity			0		0		213065			0
S3	2016	2016	2016	2	0	2	Export	454	Malawi	MWI	276	Germany	DEU								06	SUGAR,SUGR.PREPTNS,HONEY	1	No Quantity			0		0		7403097			0
S3	2016	2016	2016	2	0	2	Export	454	Malawi	MWI	381	Italy	ITA								06	SUGAR,SUGR.PREPTNS,HONEY	1	No Quantity			0		0		4643696			0
S3	2016	2016	2016	2	0	2	Export	454	Malawi	MWI	404	Kenya	KEN								06	SUGAR,SUGR.PREPTNS,HONEY	1	No Quantity			0		0		3589914			0
S3	2016	2016	2016	2	0	2	Export	454	Malawi	MWI	490	Other Asia, nes									06	SUGAR,SUGR.PREPTNS,HONEY	1	No Quantity			0		0		456			0
S3	2016	2016	2016	2	0	2	Export	454	Malawi	MWI	508	Mozambique	MOZ								06	SUGAR,SUGR.PREPTNS,HONEY	1	No Quantity			0		0		682832			0
S3	2016	2016	2016	2	0	2	Export	454	Malawi	MWI	646	Rwanda	RWA								06	SUGAR,SUGR.PREPTNS,HONEY	1	No Quantity			0		0		3611761			0
S3	2016	2016	2016	2	0	2	Export	454	Malawi	MWI	702	Singapore	SGP								06	SUGAR,SUGR.PREPTNS,HONEY	1	No Quantity			0		0		56763			0
S3	2016	2016	2016	2	0	2	Export	454	Malawi	MWI	710	South Africa	ZAF								06	SUGAR,SUGR.PREPTNS,HONEY	1	No Quantity			0		0		2865198			0
S3	2016	2016	2016	2	0	2	Export	454	Malawi	MWI	716	Zimbabwe	ZWE								06	SUGAR,SUGR.PREPTNS,HONEY	1	No Quantity			0		0		8798992			0
S3	2016	2016	2016	2	0	2	Export	454	Malawi	MWI	724	Spain	ESP								06	SUGAR,SUGR.PREPTNS,HONEY	1	No Quantity			0		0		4960397			0
S3	2016	2016	2016	2	0	2	Export	454	Malawi	MWI	752	Sweden	SWE								06	SUGAR,SUGR.PREPTNS,HONEY	1	No Quantity			0		0		3434732			0
S3	2016	2016	2016	2	0	2	Export	454	Malawi	MWI	826	United Kingdom	GBR								06	SUGAR,SUGR.PREPTNS,HONEY	1	No Quantity			0		0		25534129			0
S3	2016	2016	2016	2	0	2	Export	454	Malawi	MWI	834	United Rep. of Tanzania	TZA								06	SUGAR,SUGR.PREPTNS,HONEY	1	No Quantity			0		0		18958431			0
S3	2016	2016	2016	2	0	2	Export	454	Malawi	MWI	842	USA	USA								06	SUGAR,SUGR.PREPTNS,HONEY	1	No Quantity			0		0		10613364			0
S3	2016	2016	2016	2	0	2	Export	458	Malaysia	MYS	0	World	WLD								06	SUGAR,SUGR.PREPTNS,HONEY	1	No Quantity							242293452			0
S3	2016	2016	2016	2	0	2	Export	458	Malaysia	MYS	12	Algeria	DZA								06	SUGAR,SUGR.PREPTNS,HONEY	1	No Quantity							593197			0
S3	2016	2016	2016	2	0	2	Export	458	Malaysia	MYS	36	Australia	AUS								06	SUGAR,SUGR.PREPTNS,HONEY	1	No Quantity							11544346			0
S3	2016	2016	2016	2	0	2	Export	458	Malaysia	MYS	40	Austria	AUT								06	SUGAR,SUGR.PREPTNS,HONEY	1	No Quantity							30153			0
S3	2016	2016	2016	2	0	2	Export	458	Malaysia	MYS	48	Bahrain	BHR								06	SUGAR,SUGR.PREPTNS,HONEY	1	No Quantity							929289			0
S3	2016	2016	2016	2	0	2	Export	458	Malaysia	MYS	50	Bangladesh	BGD								06	SUGAR,SUGR.PREPTNS,HONEY	1	No Quantity							2766979			0
S3	2016	2016	2016	2	0	2	Export	458	Malaysia	MYS	56	Belgium	BEL								06	SUGAR,SUGR.PREPTNS,HONEY	1	No Quantity							360451			0
S3	2016	2016	2016	2	0	2	Export	458	Malaysia	MYS	68	Bolivia (Plurinational State of)	BOL								06	SUGAR,SUGR.PREPTNS,HONEY	1	No Quantity							49378			0
S3	2016	2016	2016	2	0	2	Export	458	Malaysia	MYS	76	Brazil	BRA								06	SUGAR,SUGR.PREPTNS,HONEY	1	No Quantity							19397			0
S3	2016	2016	2016	2	0	2	Export	458	Malaysia	MYS	90	Solomon Isds	SLB								06	SUGAR,SUGR.PREPTNS,HONEY	1	No Quantity							74694			0
S3	2016	2016	2016	2	0	2	Export	458	Malaysia	MYS	96	Brunei Darussalam	BRN								06	SUGAR,SUGR.PREPTNS,HONEY	1	No Quantity							2561868			0
S3	2016	2016	2016	2	0	2	Export	458	Malaysia	MYS	104	Myanmar	MMR								06	SUGAR,SUGR.PREPTNS,HONEY	1	No Quantity							2946322			0
S3	2016	2016	2016	2	0	2	Export	458	Malaysia	MYS	116	Cambodia	KHM								06	SUGAR,SUGR.PREPTNS,HONEY	1	No Quantity							337280			0
S3	2016	2016	2016	2	0	2	Export	458	Malaysia	MYS	124	Canada	CAN								06	SUGAR,SUGR.PREPTNS,HONEY	1	No Quantity							503564			0
S3	2016	2016	2016	2	0	2	Export	458	Malaysia	MYS	144	Sri Lanka	LKA								06	SUGAR,SUGR.PREPTNS,HONEY	1	No Quantity							1205192			0
S3	2016	2016	2016	2	0	2	Export	458	Malaysia	MYS	156	China	CHN								06	SUGAR,SUGR.PREPTNS,HONEY	1	No Quantity							31459854			0
S3	2016	2016	2016	2	0	2	Export	458	Malaysia	MYS	170	Colombia	COL								06	SUGAR,SUGR.PREPTNS,HONEY	1	No Quantity							36021			0
S3	2016	2016	2016	2	0	2	Export	458	Malaysia	MYS	174	Comoros	COM								06	SUGAR,SUGR.PREPTNS,HONEY	1	No Quantity							51352			0
S3	2016	2016	2016	2	0	2	Export	458	Malaysia	MYS	233	Estonia	EST								06	SUGAR,SUGR.PREPTNS,HONEY	1	No Quantity							1809			0
S3	2016	2016	2016	2	0	2	Export	458	Malaysia	MYS	242	Fiji	FJI								06	SUGAR,SUGR.PREPTNS,HONEY	1	No Quantity							1738772			0
S3	2016	2016	2016	2	0	2	Export	458	Malaysia	MYS	246	Finland	FIN								06	SUGAR,SUGR.PREPTNS,HONEY	1	No Quantity							5526			0
S3	2016	2016	2016	2	0	2	Export	458	Malaysia	MYS	251	France	FRA								06	SUGAR,SUGR.PREPTNS,HONEY	1	No Quantity							14060			0
S3	2016	2016	2016	2	0	2	Export	458	Malaysia	MYS	258	French Polynesia	PYF								06	SUGAR,SUGR.PREPTNS,HONEY	1	No Quantity							36828			0
S3	2016	2016	2016	2	0	2	Export	458	Malaysia	MYS	262	Djibouti	DJI								06	SUGAR,SUGR.PREPTNS,HONEY	1	No Quantity							884842			0
S3	2016	2016	2016	2	0	2	Export	458	Malaysia	MYS	275	State of Palestine	PSE								06	SUGAR,SUGR.PREPTNS,HONEY	1	No Quantity							33505			0
S3	2016	2016	2016	2	0	2	Export	458	Malaysia	MYS	276	Germany	DEU								06	SUGAR,SUGR.PREPTNS,HONEY	1	No Quantity							171777			0
S3	2016	2016	2016	2	0	2	Export	458	Malaysia	MYS	288	Ghana	GHA								06	SUGAR,SUGR.PREPTNS,HONEY	1	No Quantity							79075			0
S3	2016	2016	2016	2	0	2	Export	458	Malaysia	MYS	296	Kiribati	KIR								06	SUGAR,SUGR.PREPTNS,HONEY	1	No Quantity							3439			0
S3	2016	2016	2016	2	0	2	Export	458	Malaysia	MYS	316	Guam	GUM								06	SUGAR,SUGR.PREPTNS,HONEY	1	No Quantity							20844			0
S3	2016	2016	2016	2	0	2	Export	458	Malaysia	MYS	324	Guinea	GIN								06	SUGAR,SUGR.PREPTNS,HONEY	1	No Quantity							19588			0
S3	2016	2016	2016	2	0	2	Export	458	Malaysia	MYS	332	Haiti	HTI								06	SUGAR,SUGR.PREPTNS,HONEY	1	No Quantity							11237			0
S3	2016	2016	2016	2	0	2	Export	458	Malaysia	MYS	344	China, Hong Kong SAR	HKG								06	SUGAR,SUGR.PREPTNS,HONEY	1	No Quantity							18024155			0
S3	2016	2016	2016	2	0	2	Export	458	Malaysia	MYS	348	Hungary	HUN								06	SUGAR,SUGR.PREPTNS,HONEY	1	No Quantity							32489			0
S3	2016	2016	2016	2	0	2	Export	458	Malaysia	MYS	360	Indonesia	IDN								06	SUGAR,SUGR.PREPTNS,HONEY	1	No Quantity							26249091			0
S3	2016	2016	2016	2	0	2	Export	458	Malaysia	MYS	368	Iraq	IRQ								06	SUGAR,SUGR.PREPTNS,HONEY	1	No Quantity							544219			0
S3	2016	2016	2016	2	0	2	Export	458	Malaysia	MYS	381	Italy	ITA								06	SUGAR,SUGR.PREPTNS,HONEY	1	No Quantity							5674			0
S3	2016	2016	2016	2	0	2	Export	458	Malaysia	MYS	392	Japan	JPN								06	SUGAR,SUGR.PREPTNS,HONEY	1	No Quantity							3985292			0
S3	2016	2016	2016	2	0	2	Export	458	Malaysia	MYS	400	Jordan	JOR								06	SUGAR,SUGR.PREPTNS,HONEY	1	No Quantity							114984			0
S3	2016	2016	2016	2	0	2	Export	458	Malaysia	MYS	404	Kenya	KEN								06	SUGAR,SUGR.PREPTNS,HONEY	1	No Quantity							909871			0
S3	2016	2016	2016	2	0	2	Export	458	Malaysia	MYS	410	Rep. of Korea	KOR								06	SUGAR,SUGR.PREPTNS,HONEY	1	No Quantity							12784018			0
S3	2016	2016	2016	2	0	2	Export	458	Malaysia	MYS	414	Kuwait	KWT								06	SUGAR,SUGR.PREPTNS,HONEY	1	No Quantity							333620			0
S3	2016	2016	2016	2	0	2	Export	458	Malaysia	MYS	422	Lebanon	LBN								06	SUGAR,SUGR.PREPTNS,HONEY	1	No Quantity							7765			0
S3	2016	2016	2016	2	0	2	Export	458	Malaysia	MYS	428	Latvia	LVA								06	SUGAR,SUGR.PREPTNS,HONEY	1	No Quantity							14658			0
S3	2016	2016	2016	2	0	2	Export	458	Malaysia	MYS	440	Lithuania	LTU								06	SUGAR,SUGR.PREPTNS,HONEY	1	No Quantity							44260			0
S3	2016	2016	2016	2	0	2	Export	458	Malaysia	MYS	446	China, Macao SAR	MAC								06	SUGAR,SUGR.PREPTNS,HONEY	1	No Quantity							246113			0
S3	2016	2016	2016	2	0	2	Export	458	Malaysia	MYS	450	Madagascar	MDG								06	SUGAR,SUGR.PREPTNS,HONEY	1	No Quantity							516508			0
S3	2016	2016	2016	2	0	2	Export	458	Malaysia	MYS	462	Maldives	MDV								06	SUGAR,SUGR.PREPTNS,HONEY	1	No Quantity							857538			0
S3	2016	2016	2016	2	0	2	Export	458	Malaysia	MYS	480	Mauritius	MUS								06	SUGAR,SUGR.PREPTNS,HONEY	1	No Quantity							651940			0
S3	2016	2016	2016	2	0	2	Export	458	Malaysia	MYS	484	Mexico	MEX								06	SUGAR,SUGR.PREPTNS,HONEY	1	No Quantity							43879			0
S3	2016	2016	2016	2	0	2	Export	458	Malaysia	MYS	490	Other Asia, nes									06	SUGAR,SUGR.PREPTNS,HONEY	1	No Quantity							6177343			0
S3	2016	2016	2016	2	0	2	Export	458	Malaysia	MYS	496	Mongolia	MNG								06	SUGAR,SUGR.PREPTNS,HONEY	1	No Quantity							254408			0
S3	2016	2016	2016	2	0	2	Export	458	Malaysia	MYS	512	Oman	OMN								06	SUGAR,SUGR.PREPTNS,HONEY	1	No Quantity							172764			0
S3	2016	2016	2016	2	0	2	Export	458	Malaysia	MYS	524	Nepal	NPL								06	SUGAR,SUGR.PREPTNS,HONEY	1	No Quantity							1782			0
S3	2016	2016	2016	2	0	2	Export	458	Malaysia	MYS	528	Netherlands	NLD								06	SUGAR,SUGR.PREPTNS,HONEY	1	No Quantity							60164			0
S3	2016	2016	2016	2	0	2	Export	458	Malaysia	MYS	540	New Caledonia	NCL								06	SUGAR,SUGR.PREPTNS,HONEY	1	No Quantity							933614			0
S3	2016	2016	2016	2	0	2	Export	458	Malaysia	MYS	548	Vanuatu	VUT								06	SUGAR,SUGR.PREPTNS,HONEY	1	No Quantity							28232			0
S3	2016	2016	2016	2	0	2	Export	458	Malaysia	MYS	554	New Zealand	NZL								06	SUGAR,SUGR.PREPTNS,HONEY	1	No Quantity							8617984			0
S3	2016	2016	2016	2	0	2	Export	458	Malaysia	MYS	566	Nigeria	NGA								06	SUGAR,SUGR.PREPTNS,HONEY	1	No Quantity							23655			0
S3	2016	2016	2016	2	0	2	Export	458	Malaysia	MYS	584	Marshall Isds	MHL								06	SUGAR,SUGR.PREPTNS,HONEY	1	No Quantity							2443			0
S3	2016	2016	2016	2	0	2	Export	458	Malaysia	MYS	586	Pakistan	PAK								06	SUGAR,SUGR.PREPTNS,HONEY	1	No Quantity							2672305			0
S3	2016	2016	2016	2	0	2	Export	458	Malaysia	MYS	591	Panama	PAN								06	SUGAR,SUGR.PREPTNS,HONEY	1	No Quantity							1545			0
S3	2016	2016	2016	2	0	2	Export	458	Malaysia	MYS	598	Papua New Guinea	PNG								06	SUGAR,SUGR.PREPTNS,HONEY	1	No Quantity							8905621			0
S3	2016	2016	2016	2	0	2	Export	458	Malaysia	MYS	604	Peru	PER								06	SUGAR,SUGR.PREPTNS,HONEY	1	No Quantity							78359			0
S3	2016	2016	2016	2	0	2	Export	458	Malaysia	MYS	608	Philippines	PHL								06	SUGAR,SUGR.PREPTNS,HONEY	1	No Quantity							9654761			0
S3	2016	2016	2016	2	0	2	Export	458	Malaysia	MYS	620	Portugal	PRT								06	SUGAR,SUGR.PREPTNS,HONEY	1	No Quantity							548850			0
S3	2016	2016	2016	2	0	2	Export	458	Malaysia	MYS	626	Timor-Leste	TLS								06	SUGAR,SUGR.PREPTNS,HONEY	1	No Quantity							431534			0
S3	2016	2016	2016	2	0	2	Export	458	Malaysia	MYS	634	Qatar	QAT								06	SUGAR,SUGR.PREPTNS,HONEY	1	No Quantity							106965			0
S3	2016	2016	2016	2	0	2	Export	458	Malaysia	MYS	682	Saudi Arabia	SAU								06	SUGAR,SUGR.PREPTNS,HONEY	1	No Quantity							531142			0
S3	2016	2016	2016	2	0	2	Export	458	Malaysia	MYS	690	Seychelles	SYC								06	SUGAR,SUGR.PREPTNS,HONEY	1	No Quantity							27090			0
S3	2016	2016	2016	2	0	2	Export	458	Malaysia	MYS	699	India	IND								06	SUGAR,SUGR.PREPTNS,HONEY	1	No Quantity							1211062			0
S3	2016	2016	2016	2	0	2	Export	458	Malaysia	MYS	702	Singapore	SGP								06	SUGAR,SUGR.PREPTNS,HONEY	1	No Quantity							48062397			0
S3	2016	2016	2016	2	0	2	Export	458	Malaysia	MYS	704	Viet Nam	VNM								06	SUGAR,SUGR.PREPTNS,HONEY	1	No Quantity							10597449			0
S3	2016	2016	2016	2	0	2	Export	458	Malaysia	MYS	710	South Africa	ZAF								06	SUGAR,SUGR.PREPTNS,HONEY	1	No Quantity							7523156			0
S3	2016	2016	2016	2	0	2	Export	458	Malaysia	MYS	729	Sudan	SDN								06	SUGAR,SUGR.PREPTNS,HONEY	1	No Quantity							11425			0
S3	2016	2016	2016	2	0	2	Export	458	Malaysia	MYS	757	Switzerland	CHE								06	SUGAR,SUGR.PREPTNS,HONEY	1	No Quantity							1537			0
S3	2016	2016	2016	2	0	2	Export	458	Malaysia	MYS	760	Syria	SYR								06	SUGAR,SUGR.PREPTNS,HONEY	1	No Quantity							240061			0
S3	2016	2016	2016	2	0	2	Export	458	Malaysia	MYS	764	Thailand	THA								06	SUGAR,SUGR.PREPTNS,HONEY	1	No Quantity							6201772			0
S3	2016	2016	2016	2	0	2	Export	458	Malaysia	MYS	776	Tonga	TON								06	SUGAR,SUGR.PREPTNS,HONEY	1	No Quantity							12245			0
S3	2016	2016	2016	2	0	2	Export	458	Malaysia	MYS	784	United Arab Emirates	ARE								06	SUGAR,SUGR.PREPTNS,HONEY	1	No Quantity							2099982			0
S3	2016	2016	2016	2	0	2	Export	458	Malaysia	MYS	792	Turkey	TUR								06	SUGAR,SUGR.PREPTNS,HONEY	1	No Quantity							4205			0
S3	2016	2016	2016	2	0	2	Export	458	Malaysia	MYS	826	United Kingdom	GBR								06	SUGAR,SUGR.PREPTNS,HONEY	1	No Quantity							94370			0
S3	2016	2016	2016	2	0	2	Export	458	Malaysia	MYS	842	USA	USA								06	SUGAR,SUGR.PREPTNS,HONEY	1	No Quantity							2321559			0
S3	2016	2016	2016	2	0	2	Export	458	Malaysia	MYS	882	Samoa	WSM								06	SUGAR,SUGR.PREPTNS,HONEY	1	No Quantity							249283			0
S3	2016	2016	2016	2	0	2	Export	458	Malaysia	MYS	887	Yemen	YEM								06	SUGAR,SUGR.PREPTNS,HONEY	1	No Quantity							488370			0
S3	2016	2016	2016	2	0	2	Export	458	Malaysia	MYS	899	Areas, nes									06	SUGAR,SUGR.PREPTNS,HONEY	1	No Quantity							87307			0
S3	2016	2016	2016	2	0	2	Export	454	Malawi	MWI	0	World	WLD								07	COFFEE,TEA,COCOA,SPICES	1	No Quantity			0		0		72397021			0
S3	2016	2016	2016	2	0	2	Export	454	Malawi	MWI	36	Australia	AUS								07	COFFEE,TEA,COCOA,SPICES	1	No Quantity			0		0		42323			0
S3	2016	2016	2016	2	0	2	Export	454	Malawi	MWI	50	Bangladesh	BGD								07	COFFEE,TEA,COCOA,SPICES	1	No Quantity			0		0		220762			0
S3	2016	2016	2016	2	0	2	Export	454	Malawi	MWI	56	Belgium	BEL								07	COFFEE,TEA,COCOA,SPICES	1	No Quantity			0		0		63253			0
S3	2016	2016	2016	2	0	2	Export	454	Malawi	MWI	72	Botswana	BWA								07	COFFEE,TEA,COCOA,SPICES	1	No Quantity			0		0		1219825			0
S3	2016	2016	2016	2	0	2	Export	454	Malawi	MWI	124	Canada	CAN								07	COFFEE,TEA,COCOA,SPICES	1	No Quantity			0		0		2741919			0
S3	2016	2016	2016	2	0	2	Export	454	Malawi	MWI	144	Sri Lanka	LKA								07	COFFEE,TEA,COCOA,SPICES	1	No Quantity			0		0		40872			0
S3	2016	2016	2016	2	0	2	Export	454	Malawi	MWI	152	Chile	CHL								07	COFFEE,TEA,COCOA,SPICES	1	No Quantity			0		0		115286			0
S3	2016	2016	2016	2	0	2	Export	454	Malawi	MWI	156	China	CHN								07	COFFEE,TEA,COCOA,SPICES	1	No Quantity			0		0		219601			0
S3	2016	2016	2016	2	0	2	Export	454	Malawi	MWI	180	Dem. Rep. of the Congo	COD								07	COFFEE,TEA,COCOA,SPICES	1	No Quantity			0		0		3325			0
S3	2016	2016	2016	2	0	2	Export	454	Malawi	MWI	251	France	FRA								07	COFFEE,TEA,COCOA,SPICES	1	No Quantity			0		0		199800			0
S3	2016	2016	2016	2	0	2	Export	454	Malawi	MWI	268	Georgia	GEO								07	COFFEE,TEA,COCOA,SPICES	1	No Quantity			0		0		42570			0
S3	2016	2016	2016	2	0	2	Export	454	Malawi	MWI	276	Germany	DEU								07	COFFEE,TEA,COCOA,SPICES	1	No Quantity			0		0		2097881			0
S3	2016	2016	2016	2	0	2	Export	454	Malawi	MWI	344	China, Hong Kong SAR	HKG								07	COFFEE,TEA,COCOA,SPICES	1	No Quantity			0		0		80057			0
S3	2016	2016	2016	2	0	2	Export	454	Malawi	MWI	360	Indonesia	IDN								07	COFFEE,TEA,COCOA,SPICES	1	No Quantity			0		0		37463			0
S3	2016	2016	2016	2	0	2	Export	454	Malawi	MWI	381	Italy	ITA								07	COFFEE,TEA,COCOA,SPICES	1	No Quantity			0		0		208694			0
S3	2016	2016	2016	2	0	2	Export	454	Malawi	MWI	392	Japan	JPN								07	COFFEE,TEA,COCOA,SPICES	1	No Quantity			0		0		534050			0
S3	2016	2016	2016	2	0	2	Export	454	Malawi	MWI	404	Kenya	KEN								07	COFFEE,TEA,COCOA,SPICES	1	No Quantity			0		0		2684037			0
S3	2016	2016	2016	2	0	2	Export	454	Malawi	MWI	410	Rep. of Korea	KOR								07	COFFEE,TEA,COCOA,SPICES	1	No Quantity			0		0		175101			0
S3	2016	2016	2016	2	0	2	Export	454	Malawi	MWI	458	Malaysia	MYS								07	COFFEE,TEA,COCOA,SPICES	1	No Quantity			0		0		152647			0
S3	2016	2016	2016	2	0	2	Export	454	Malawi	MWI	490	Other Asia, nes									07	COFFEE,TEA,COCOA,SPICES	1	No Quantity			0		0		48143			0
S3	2016	2016	2016	2	0	2	Export	454	Malawi	MWI	508	Mozambique	MOZ								07	COFFEE,TEA,COCOA,SPICES	1	No Quantity			0		0		76272			0
S3	2016	2016	2016	2	0	2	Export	454	Malawi	MWI	528	Netherlands	NLD								07	COFFEE,TEA,COCOA,SPICES	1	No Quantity			0		0		5711707			0
S3	2016	2016	2016	2	0	2	Export	454	Malawi	MWI	562	Niger	NER								07	COFFEE,TEA,COCOA,SPICES	1	No Quantity			0		0		38631			0
S3	2016	2016	2016	2	0	2	Export	454	Malawi	MWI	586	Pakistan	PAK								07	COFFEE,TEA,COCOA,SPICES	1	No Quantity			0		0		98045			0
S3	2016	2016	2016	2	0	2	Export	454	Malawi	MWI	616	Poland	POL								07	COFFEE,TEA,COCOA,SPICES	1	No Quantity			0		0		393250			0
S3	2016	2016	2016	2	0	2	Export	454	Malawi	MWI	643	Russian Federation	RUS								07	COFFEE,TEA,COCOA,SPICES	1	No Quantity			0		0		175549			0
S3	2016	2016	2016	2	0	2	Export	454	Malawi	MWI	682	Saudi Arabia	SAU								07	COFFEE,TEA,COCOA,SPICES	1	No Quantity			0		0		146132			0
S3	2016	2016	2016	2	0	2	Export	454	Malawi	MWI	699	India	IND								07	COFFEE,TEA,COCOA,SPICES	1	No Quantity			0		0		1015457			0
S3	2016	2016	2016	2	0	2	Export	454	Malawi	MWI	702	Singapore	SGP								07	COFFEE,TEA,COCOA,SPICES	1	No Quantity			0		0		1244976			0
S3	2016	2016	2016	2	0	2	Export	454	Malawi	MWI	710	South Africa	ZAF								07	COFFEE,TEA,COCOA,SPICES	1	No Quantity			0		0		27659582			0
S3	2016	2016	2016	2	0	2	Export	454	Malawi	MWI	716	Zimbabwe	ZWE								07	COFFEE,TEA,COCOA,SPICES	1	No Quantity			0		0		40805			0
S3	2016	2016	2016	2	0	2	Export	454	Malawi	MWI	724	Spain	ESP								07	COFFEE,TEA,COCOA,SPICES	1	No Quantity			0		0		91587			0
S3	2016	2016	2016	2	0	2	Export	454	Malawi	MWI	757	Switzerland	CHE								07	COFFEE,TEA,COCOA,SPICES	1	No Quantity			0		0		527666			0
S3	2016	2016	2016	2	0	2	Export	454	Malawi	MWI	784	United Arab Emirates	ARE								07	COFFEE,TEA,COCOA,SPICES	1	No Quantity			0		0		82725			0
S3	2016	2016	2016	2	0	2	Export	454	Malawi	MWI	818	Egypt	EGY								07	COFFEE,TEA,COCOA,SPICES	1	No Quantity			0		0		366918			0
S3	2016	2016	2016	2	0	2	Export	454	Malawi	MWI	826	United Kingdom	GBR								07	COFFEE,TEA,COCOA,SPICES	1	No Quantity			0		0		18202923			0
S3	2016	2016	2016	2	0	2	Export	454	Malawi	MWI	842	USA	USA								07	COFFEE,TEA,COCOA,SPICES	1	No Quantity			0		0		5405486			0
S3	2016	2016	2016	2	0	2	Export	454	Malawi	MWI	894	Zambia	ZMB								07	COFFEE,TEA,COCOA,SPICES	1	No Quantity			0		0		191683			0
S3	2016	2016	2016	2	0	2	Export	458	Malaysia	MYS	0	World	WLD								07	COFFEE,TEA,COCOA,SPICES	1	No Quantity							1993222984			0
S3	2016	2016	2016	2	0	2	Export	458	Malaysia	MYS	12	Algeria	DZA								07	COFFEE,TEA,COCOA,SPICES	1	No Quantity							180726			0
S3	2016	2016	2016	2	0	2	Export	458	Malaysia	MYS	16	American Samoa	ASM								07	COFFEE,TEA,COCOA,SPICES	1	No Quantity							25009			0
S3	2016	2016	2016	2	0	2	Export	458	Malaysia	MYS	24	Angola	AGO								07	COFFEE,TEA,COCOA,SPICES	1	No Quantity							64605			0
S3	2016	2016	2016	2	0	2	Export	458	Malaysia	MYS	31	Azerbaijan	AZE								07	COFFEE,TEA,COCOA,SPICES	1	No Quantity							1817433			0
S3	2016	2016	2016	2	0	2	Export	458	Malaysia	MYS	32	Argentina	ARG								07	COFFEE,TEA,COCOA,SPICES	1	No Quantity							996316			0
S3	2016	2016	2016	2	0	2	Export	458	Malaysia	MYS	36	Australia	AUS								07	COFFEE,TEA,COCOA,SPICES	1	No Quantity							58217261			0
S3	2016	2016	2016	2	0	2	Export	458	Malaysia	MYS	40	Austria	AUT								07	COFFEE,TEA,COCOA,SPICES	1	No Quantity							178644			0
S3	2016	2016	2016	2	0	2	Export	458	Malaysia	MYS	48	Bahrain	BHR								07	COFFEE,TEA,COCOA,SPICES	1	No Quantity							1744235			0
S3	2016	2016	2016	2	0	2	Export	458	Malaysia	MYS	50	Bangladesh	BGD								07	COFFEE,TEA,COCOA,SPICES	1	No Quantity							5343300			0
S3	2016	2016	2016	2	0	2	Export	458	Malaysia	MYS	51	Armenia	ARM								07	COFFEE,TEA,COCOA,SPICES	1	No Quantity							47756			0
S3	2016	2016	2016	2	0	2	Export	458	Malaysia	MYS	56	Belgium	BEL								07	COFFEE,TEA,COCOA,SPICES	1	No Quantity							2248661			0
S3	2016	2016	2016	2	0	2	Export	458	Malaysia	MYS	68	Bolivia (Plurinational State of)	BOL								07	COFFEE,TEA,COCOA,SPICES	1	No Quantity							4064160			0
S3	2016	2016	2016	2	0	2	Export	458	Malaysia	MYS	70	Bosnia Herzegovina	BIH								07	COFFEE,TEA,COCOA,SPICES	1	No Quantity							5280			0
S3	2016	2016	2016	2	0	2	Export	458	Malaysia	MYS	72	Botswana	BWA								07	COFFEE,TEA,COCOA,SPICES	1	No Quantity							61805			0
S3	2016	2016	2016	2	0	2	Export	458	Malaysia	MYS	76	Brazil	BRA								07	COFFEE,TEA,COCOA,SPICES	1	No Quantity							4796252			0
S3	2016	2016	2016	2	0	2	Export	458	Malaysia	MYS	90	Solomon Isds	SLB								07	COFFEE,TEA,COCOA,SPICES	1	No Quantity							521992			0
S3	2016	2016	2016	2	0	2	Export	458	Malaysia	MYS	96	Brunei Darussalam	BRN								07	COFFEE,TEA,COCOA,SPICES	1	No Quantity							11984440			0
S3	2016	2016	2016	2	0	2	Export	458	Malaysia	MYS	100	Bulgaria	BGR								07	COFFEE,TEA,COCOA,SPICES	1	No Quantity							72063			0
S3	2016	2016	2016	2	0	2	Export	458	Malaysia	MYS	104	Myanmar	MMR								07	COFFEE,TEA,COCOA,SPICES	1	No Quantity							14766572			0
S3	2016	2016	2016	2	0	2	Export	458	Malaysia	MYS	116	Cambodia	KHM								07	COFFEE,TEA,COCOA,SPICES	1	No Quantity							663798			0
S3	2016	2016	2016	2	0	2	Export	458	Malaysia	MYS	120	Cameroon	CMR								07	COFFEE,TEA,COCOA,SPICES	1	No Quantity							142941			0
S3	2016	2016	2016	2	0	2	Export	458	Malaysia	MYS	124	Canada	CAN								07	COFFEE,TEA,COCOA,SPICES	1	No Quantity							49177095			0
S3	2016	2016	2016	2	0	2	Export	458	Malaysia	MYS	136	Cayman Isds	CYM								07	COFFEE,TEA,COCOA,SPICES	1	No Quantity							112183			0
S3	2016	2016	2016	2	0	2	Export	458	Malaysia	MYS	144	Sri Lanka	LKA								07	COFFEE,TEA,COCOA,SPICES	1	No Quantity							12017073			0
S3	2016	2016	2016	2	0	2	Export	458	Malaysia	MYS	152	Chile	CHL								07	COFFEE,TEA,COCOA,SPICES	1	No Quantity							2784990			0
S3	2016	2016	2016	2	0	2	Export	458	Malaysia	MYS	156	China	CHN								07	COFFEE,TEA,COCOA,SPICES	1	No Quantity							170319612			0
S3	2016	2016	2016	2	0	2	Export	458	Malaysia	MYS	170	Colombia	COL								07	COFFEE,TEA,COCOA,SPICES	1	No Quantity							1679319			0
S3	2016	2016	2016	2	0	2	Export	458	Malaysia	MYS	174	Comoros	COM								07	COFFEE,TEA,COCOA,SPICES	1	No Quantity							5108			0
S3	2016	2016	2016	2	0	2	Export	458	Malaysia	MYS	178	Congo	COG								07	COFFEE,TEA,COCOA,SPICES	1	No Quantity							54928			0
S3	2016	2016	2016	2	0	2	Export	458	Malaysia	MYS	180	Dem. Rep. of the Congo	COD								07	COFFEE,TEA,COCOA,SPICES	1	No Quantity							63515			0
S3	2016	2016	2016	2	0	2	Export	458	Malaysia	MYS	188	Costa Rica	CRI								07	COFFEE,TEA,COCOA,SPICES	1	No Quantity							37488			0
S3	2016	2016	2016	2	0	2	Export	458	Malaysia	MYS	203	Czechia	CZE								07	COFFEE,TEA,COCOA,SPICES	1	No Quantity							1688			0
S3	2016	2016	2016	2	0	2	Export	458	Malaysia	MYS	204	Benin	BEN								07	COFFEE,TEA,COCOA,SPICES	1	No Quantity							48320			0
S3	2016	2016	2016	2	0	2	Export	458	Malaysia	MYS	208	Denmark	DNK								07	COFFEE,TEA,COCOA,SPICES	1	No Quantity							321322			0
S3	2016	2016	2016	2	0	2	Export	458	Malaysia	MYS	231	Ethiopia	ETH								07	COFFEE,TEA,COCOA,SPICES	1	No Quantity							66932			0
S3	2016	2016	2016	2	0	2	Export	458	Malaysia	MYS	233	Estonia	EST								07	COFFEE,TEA,COCOA,SPICES	1	No Quantity							16720388			0
S3	2016	2016	2016	2	0	2	Export	458	Malaysia	MYS	242	Fiji	FJI								07	COFFEE,TEA,COCOA,SPICES	1	No Quantity							820756			0
S3	2016	2016	2016	2	0	2	Export	458	Malaysia	MYS	246	Finland	FIN								07	COFFEE,TEA,COCOA,SPICES	1	No Quantity							804186			0
S3	2016	2016	2016	2	0	2	Export	458	Malaysia	MYS	251	France	FRA								07	COFFEE,TEA,COCOA,SPICES	1	No Quantity							4251835			0
S3	2016	2016	2016	2	0	2	Export	458	Malaysia	MYS	258	French Polynesia	PYF								07	COFFEE,TEA,COCOA,SPICES	1	No Quantity							22903			0
S3	2016	2016	2016	2	0	2	Export	458	Malaysia	MYS	262	Djibouti	DJI								07	COFFEE,TEA,COCOA,SPICES	1	No Quantity							308537			0
S3	2016	2016	2016	2	0	2	Export	458	Malaysia	MYS	266	Gabon	GAB								07	COFFEE,TEA,COCOA,SPICES	1	No Quantity							27712			0
S3	2016	2016	2016	2	0	2	Export	458	Malaysia	MYS	268	Georgia	GEO								07	COFFEE,TEA,COCOA,SPICES	1	No Quantity							1612240			0
S3	2016	2016	2016	2	0	2	Export	458	Malaysia	MYS	270	Gambia	GMB								07	COFFEE,TEA,COCOA,SPICES	1	No Quantity							12546			0
S3	2016	2016	2016	2	0	2	Export	458	Malaysia	MYS	275	State of Palestine	PSE								07	COFFEE,TEA,COCOA,SPICES	1	No Quantity							104534			0
S3	2016	2016	2016	2	0	2	Export	458	Malaysia	MYS	276	Germany	DEU								07	COFFEE,TEA,COCOA,SPICES	1	No Quantity							56697896			0
S3	2016	2016	2016	2	0	2	Export	458	Malaysia	MYS	288	Ghana	GHA								07	COFFEE,TEA,COCOA,SPICES	1	No Quantity							62548			0
S3	2016	2016	2016	2	0	2	Export	458	Malaysia	MYS	296	Kiribati	KIR								07	COFFEE,TEA,COCOA,SPICES	1	No Quantity							3247			0
S3	2016	2016	2016	2	0	2	Export	458	Malaysia	MYS	300	Greece	GRC								07	COFFEE,TEA,COCOA,SPICES	1	No Quantity							607693			0
S3	2016	2016	2016	2	0	2	Export	458	Malaysia	MYS	316	Guam	GUM								07	COFFEE,TEA,COCOA,SPICES	1	No Quantity							153976			0
S3	2016	2016	2016	2	0	2	Export	458	Malaysia	MYS	324	Guinea	GIN								07	COFFEE,TEA,COCOA,SPICES	1	No Quantity							25277			0
S3	2016	2016	2016	2	0	2	Export	458	Malaysia	MYS	328	Guyana	GUY								07	COFFEE,TEA,COCOA,SPICES	1	No Quantity							81981			0
S3	2016	2016	2016	2	0	2	Export	458	Malaysia	MYS	344	China, Hong Kong SAR	HKG								07	COFFEE,TEA,COCOA,SPICES	1	No Quantity							36017875			0
S3	2016	2016	2016	2	0	2	Export	458	Malaysia	MYS	348	Hungary	HUN								07	COFFEE,TEA,COCOA,SPICES	1	No Quantity							1143462			0
S3	2016	2016	2016	2	0	2	Export	458	Malaysia	MYS	360	Indonesia	IDN								07	COFFEE,TEA,COCOA,SPICES	1	No Quantity							153460414			0
S3	2016	2016	2016	2	0	2	Export	458	Malaysia	MYS	364	Iran	IRN								07	COFFEE,TEA,COCOA,SPICES	1	No Quantity							21865361			0
S3	2016	2016	2016	2	0	2	Export	458	Malaysia	MYS	368	Iraq	IRQ								07	COFFEE,TEA,COCOA,SPICES	1	No Quantity							2334096			0
S3	2016	2016	2016	2	0	2	Export	458	Malaysia	MYS	372	Ireland	IRL								07	COFFEE,TEA,COCOA,SPICES	1	No Quantity							183996			0
S3	2016	2016	2016	2	0	2	Export	458	Malaysia	MYS	381	Italy	ITA								07	COFFEE,TEA,COCOA,SPICES	1	No Quantity							2042773			0
S3	2016	2016	2016	2	0	2	Export	458	Malaysia	MYS	384	Côte d'Ivoire	CIV								07	COFFEE,TEA,COCOA,SPICES	1	No Quantity							171672			0
S3	2016	2016	2016	2	0	2	Export	458	Malaysia	MYS	392	Japan	JPN								07	COFFEE,TEA,COCOA,SPICES	1	No Quantity							206108434			0
S3	2016	2016	2016	2	0	2	Export	458	Malaysia	MYS	398	Kazakhstan	KAZ								07	COFFEE,TEA,COCOA,SPICES	1	No Quantity							16482493			0
S3	2016	2016	2016	2	0	2	Export	458	Malaysia	MYS	400	Jordan	JOR								07	COFFEE,TEA,COCOA,SPICES	1	No Quantity							938547			0
S3	2016	2016	2016	2	0	2	Export	458	Malaysia	MYS	404	Kenya	KEN								07	COFFEE,TEA,COCOA,SPICES	1	No Quantity							746410			0
S3	2016	2016	2016	2	0	2	Export	458	Malaysia	MYS	410	Rep. of Korea	KOR								07	COFFEE,TEA,COCOA,SPICES	1	No Quantity							54204302			0
S3	2016	2016	2016	2	0	2	Export	458	Malaysia	MYS	414	Kuwait	KWT								07	COFFEE,TEA,COCOA,SPICES	1	No Quantity							4244367			0
S3	2016	2016	2016	2	0	2	Export	458	Malaysia	MYS	417	Kyrgyzstan	KGZ								07	COFFEE,TEA,COCOA,SPICES	1	No Quantity							525416			0
S3	2016	2016	2016	2	0	2	Export	458	Malaysia	MYS	422	Lebanon	LBN								07	COFFEE,TEA,COCOA,SPICES	1	No Quantity							5342506			0
S3	2016	2016	2016	2	0	2	Export	458	Malaysia	MYS	428	Latvia	LVA								07	COFFEE,TEA,COCOA,SPICES	1	No Quantity							1130480			0
S3	2016	2016	2016	2	0	2	Export	458	Malaysia	MYS	434	Libya	LBY								07	COFFEE,TEA,COCOA,SPICES	1	No Quantity							164428			0
S3	2016	2016	2016	2	0	2	Export	458	Malaysia	MYS	440	Lithuania	LTU								07	COFFEE,TEA,COCOA,SPICES	1	No Quantity							724736			0
S3	2016	2016	2016	2	0	2	Export	458	Malaysia	MYS	446	China, Macao SAR	MAC								07	COFFEE,TEA,COCOA,SPICES	1	No Quantity							1118840			0
S3	2016	2016	2016	2	0	2	Export	458	Malaysia	MYS	450	Madagascar	MDG								07	COFFEE,TEA,COCOA,SPICES	1	No Quantity							55167			0
S3	2016	2016	2016	2	0	2	Export	458	Malaysia	MYS	454	Malawi	MWI								07	COFFEE,TEA,COCOA,SPICES	1	No Quantity							42657			0
S3	2016	2016	2016	2	0	2	Export	458	Malaysia	MYS	462	Maldives	MDV								07	COFFEE,TEA,COCOA,SPICES	1	No Quantity							3020700			0
S3	2016	2016	2016	2	0	2	Export	458	Malaysia	MYS	466	Mali	MLI								07	COFFEE,TEA,COCOA,SPICES	1	No Quantity							13433			0
S3	2016	2016	2016	2	0	2	Export	458	Malaysia	MYS	480	Mauritius	MUS								07	COFFEE,TEA,COCOA,SPICES	1	No Quantity							665035			0
S3	2016	2016	2016	2	0	2	Export	458	Malaysia	MYS	484	Mexico	MEX								07	COFFEE,TEA,COCOA,SPICES	1	No Quantity							37518462			0
S3	2016	2016	2016	2	0	2	Export	458	Malaysia	MYS	490	Other Asia, nes									07	COFFEE,TEA,COCOA,SPICES	1	No Quantity							36066264			0
S3	2016	2016	2016	2	0	2	Export	458	Malaysia	MYS	496	Mongolia	MNG								07	COFFEE,TEA,COCOA,SPICES	1	No Quantity							1710331			0
S3	2016	2016	2016	2	0	2	Export	458	Malaysia	MYS	504	Morocco	MAR								07	COFFEE,TEA,COCOA,SPICES	1	No Quantity							240033			0
S3	2016	2016	2016	2	0	2	Export	458	Malaysia	MYS	508	Mozambique	MOZ								07	COFFEE,TEA,COCOA,SPICES	1	No Quantity							75909			0
S3	2016	2016	2016	2	0	2	Export	458	Malaysia	MYS	512	Oman	OMN								07	COFFEE,TEA,COCOA,SPICES	1	No Quantity							2682950			0
S3	2016	2016	2016	2	0	2	Export	458	Malaysia	MYS	520	Nauru	NRU								07	COFFEE,TEA,COCOA,SPICES	1	No Quantity							86			0
S3	2016	2016	2016	2	0	2	Export	458	Malaysia	MYS	524	Nepal	NPL								07	COFFEE,TEA,COCOA,SPICES	1	No Quantity							509729			0
S3	2016	2016	2016	2	0	2	Export	458	Malaysia	MYS	528	Netherlands	NLD								07	COFFEE,TEA,COCOA,SPICES	1	No Quantity							7694076			0
S3	2016	2016	2016	2	0	2	Export	458	Malaysia	MYS	540	New Caledonia	NCL								07	COFFEE,TEA,COCOA,SPICES	1	No Quantity							60498			0
S3	2016	2016	2016	2	0	2	Export	458	Malaysia	MYS	548	Vanuatu	VUT								07	COFFEE,TEA,COCOA,SPICES	1	No Quantity							23921			0
S3	2016	2016	2016	2	0	2	Export	458	Malaysia	MYS	554	New Zealand	NZL								07	COFFEE,TEA,COCOA,SPICES	1	No Quantity							5570229			0
S3	2016	2016	2016	2	0	2	Export	458	Malaysia	MYS	558	Nicaragua	NIC								07	COFFEE,TEA,COCOA,SPICES	1	No Quantity							209327			0
S3	2016	2016	2016	2	0	2	Export	458	Malaysia	MYS	566	Nigeria	NGA								07	COFFEE,TEA,COCOA,SPICES	1	No Quantity							3216221			0
S3	2016	2016	2016	2	0	2	Export	458	Malaysia	MYS	586	Pakistan	PAK								07	COFFEE,TEA,COCOA,SPICES	1	No Quantity							5863791			0
S3	2016	2016	2016	2	0	2	Export	458	Malaysia	MYS	591	Panama	PAN								07	COFFEE,TEA,COCOA,SPICES	1	No Quantity							227399			0
S3	2016	2016	2016	2	0	2	Export	458	Malaysia	MYS	598	Papua New Guinea	PNG								07	COFFEE,TEA,COCOA,SPICES	1	No Quantity							604830			0
S3	2016	2016	2016	2	0	2	Export	458	Malaysia	MYS	600	Paraguay	PRY								07	COFFEE,TEA,COCOA,SPICES	1	No Quantity							35517			0
S3	2016	2016	2016	2	0	2	Export	458	Malaysia	MYS	604	Peru	PER								07	COFFEE,TEA,COCOA,SPICES	1	No Quantity							10608088			0
S3	2016	2016	2016	2	0	2	Export	458	Malaysia	MYS	608	Philippines	PHL								07	COFFEE,TEA,COCOA,SPICES	1	No Quantity							54199280			0
S3	2016	2016	2016	2	0	2	Export	458	Malaysia	MYS	616	Poland	POL								07	COFFEE,TEA,COCOA,SPICES	1	No Quantity							568945			0
S3	2016	2016	2016	2	0	2	Export	458	Malaysia	MYS	620	Portugal	PRT								07	COFFEE,TEA,COCOA,SPICES	1	No Quantity							35972			0
S3	2016	2016	2016	2	0	2	Export	458	Malaysia	MYS	626	Timor-Leste	TLS								07	COFFEE,TEA,COCOA,SPICES	1	No Quantity							10998			0
S3	2016	2016	2016	2	0	2	Export	458	Malaysia	MYS	634	Qatar	QAT								07	COFFEE,TEA,COCOA,SPICES	1	No Quantity							4024773			0
S3	2016	2016	2016	2	0	2	Export	458	Malaysia	MYS	643	Russian Federation	RUS								07	COFFEE,TEA,COCOA,SPICES	1	No Quantity							50246117			0
S3	2016	2016	2016	2	0	2	Export	458	Malaysia	MYS	646	Rwanda	RWA								07	COFFEE,TEA,COCOA,SPICES	1	No Quantity							29920			0
S3	2016	2016	2016	2	0	2	Export	458	Malaysia	MYS	682	Saudi Arabia	SAU								07	COFFEE,TEA,COCOA,SPICES	1	No Quantity							25442412			0
S3	2016	2016	2016	2	0	2	Export	458	Malaysia	MYS	686	Senegal	SEN								07	COFFEE,TEA,COCOA,SPICES	1	No Quantity							96539			0
S3	2016	2016	2016	2	0	2	Export	458	Malaysia	MYS	690	Seychelles	SYC								07	COFFEE,TEA,COCOA,SPICES	1	No Quantity							135291			0
S3	2016	2016	2016	2	0	2	Export	458	Malaysia	MYS	699	India	IND								07	COFFEE,TEA,COCOA,SPICES	1	No Quantity							19292339			0
S3	2016	2016	2016	2	0	2	Export	458	Malaysia	MYS	702	Singapore	SGP								07	COFFEE,TEA,COCOA,SPICES	1	No Quantity							368564959			0
S3	2016	2016	2016	2	0	2	Export	458	Malaysia	MYS	703	Slovakia	SVK								07	COFFEE,TEA,COCOA,SPICES	1	No Quantity							14624			0
S3	2016	2016	2016	2	0	2	Export	458	Malaysia	MYS	704	Viet Nam	VNM								07	COFFEE,TEA,COCOA,SPICES	1	No Quantity							42845930			0
S3	2016	2016	2016	2	0	2	Export	458	Malaysia	MYS	705	Slovenia	SVN								07	COFFEE,TEA,COCOA,SPICES	1	No Quantity							780808			0
S3	2016	2016	2016	2	0	2	Export	458	Malaysia	MYS	710	South Africa	ZAF								07	COFFEE,TEA,COCOA,SPICES	1	No Quantity							19774721			0
S3	2016	2016	2016	2	0	2	Export	458	Malaysia	MYS	716	Zimbabwe	ZWE								07	COFFEE,TEA,COCOA,SPICES	1	No Quantity							93171			0
S3	2016	2016	2016	2	0	2	Export	458	Malaysia	MYS	724	Spain	ESP								07	COFFEE,TEA,COCOA,SPICES	1	No Quantity							8651721			0
S3	2016	2016	2016	2	0	2	Export	458	Malaysia	MYS	729	Sudan	SDN								07	COFFEE,TEA,COCOA,SPICES	1	No Quantity							187239			0
S3	2016	2016	2016	2	0	2	Export	458	Malaysia	MYS	740	Suriname	SUR								07	COFFEE,TEA,COCOA,SPICES	1	No Quantity							63028			0
S3	2016	2016	2016	2	0	2	Export	458	Malaysia	MYS	752	Sweden	SWE								07	COFFEE,TEA,COCOA,SPICES	1	No Quantity							906124			0
S3	2016	2016	2016	2	0	2	Export	458	Malaysia	MYS	757	Switzerland	CHE								07	COFFEE,TEA,COCOA,SPICES	1	No Quantity							262817			0
S3	2016	2016	2016	2	0	2	Export	458	Malaysia	MYS	760	Syria	SYR								07	COFFEE,TEA,COCOA,SPICES	1	No Quantity							2391160			0
S3	2016	2016	2016	2	0	2	Export	458	Malaysia	MYS	764	Thailand	THA								07	COFFEE,TEA,COCOA,SPICES	1	No Quantity							95099926			0
S3	2016	2016	2016	2	0	2	Export	458	Malaysia	MYS	768	Togo	TGO								07	COFFEE,TEA,COCOA,SPICES	1	No Quantity							38965			0
S3	2016	2016	2016	2	0	2	Export	458	Malaysia	MYS	776	Tonga	TON								07	COFFEE,TEA,COCOA,SPICES	1	No Quantity							9934			0
S3	2016	2016	2016	2	0	2	Export	458	Malaysia	MYS	780	Trinidad and Tobago	TTO								07	COFFEE,TEA,COCOA,SPICES	1	No Quantity							1441			0
S3	2016	2016	2016	2	0	2	Export	458	Malaysia	MYS	784	United Arab Emirates	ARE								07	COFFEE,TEA,COCOA,SPICES	1	No Quantity							50519685			0
S3	2016	2016	2016	2	0	2	Export	458	Malaysia	MYS	788	Tunisia	TUN								07	COFFEE,TEA,COCOA,SPICES	1	No Quantity							69755			0
S3	2016	2016	2016	2	0	2	Export	458	Malaysia	MYS	792	Turkey	TUR								07	COFFEE,TEA,COCOA,SPICES	1	No Quantity							12677953			0
S3	2016	2016	2016	2	0	2	Export	458	Malaysia	MYS	795	Turkmenistan	TKM								07	COFFEE,TEA,COCOA,SPICES	1	No Quantity							5171741			0
S3	2016	2016	2016	2	0	2	Export	458	Malaysia	MYS	798	Tuvalu	TUV								07	COFFEE,TEA,COCOA,SPICES	1	No Quantity							8153			0
S3	2016	2016	2016	2	0	2	Export	458	Malaysia	MYS	800	Uganda	UGA								07	COFFEE,TEA,COCOA,SPICES	1	No Quantity							23518			0
S3	2016	2016	2016	2	0	2	Export	458	Malaysia	MYS	804	Ukraine	UKR								07	COFFEE,TEA,COCOA,SPICES	1	No Quantity							8748258			0
S3	2016	2016	2016	2	0	2	Export	458	Malaysia	MYS	818	Egypt	EGY								07	COFFEE,TEA,COCOA,SPICES	1	No Quantity							24086489			0
S3	2016	2016	2016	2	0	2	Export	458	Malaysia	MYS	826	United Kingdom	GBR								07	COFFEE,TEA,COCOA,SPICES	1	No Quantity							7061106			0
S3	2016	2016	2016	2	0	2	Export	458	Malaysia	MYS	834	United Rep. of Tanzania	TZA								07	COFFEE,TEA,COCOA,SPICES	1	No Quantity							395695			0
S3	2016	2016	2016	2	0	2	Export	458	Malaysia	MYS	842	USA	USA								07	COFFEE,TEA,COCOA,SPICES	1	No Quantity							130539326			0
S3	2016	2016	2016	2	0	2	Export	458	Malaysia	MYS	858	Uruguay	URY								07	COFFEE,TEA,COCOA,SPICES	1	No Quantity							152434			0
S3	2016	2016	2016	2	0	2	Export	458	Malaysia	MYS	860	Uzbekistan	UZB								07	COFFEE,TEA,COCOA,SPICES	1	No Quantity							4094459			0
S3	2016	2016	2016	2	0	2	Export	458	Malaysia	MYS	882	Samoa	WSM								07	COFFEE,TEA,COCOA,SPICES	1	No Quantity							795825			0
S3	2016	2016	2016	2	0	2	Export	458	Malaysia	MYS	887	Yemen	YEM								07	COFFEE,TEA,COCOA,SPICES	1	No Quantity							1478572			0
S3	2016	2016	2016	2	0	2	Export	458	Malaysia	MYS	894	Zambia	ZMB								07	COFFEE,TEA,COCOA,SPICES	1	No Quantity							115673			0
S3	2016	2016	2016	2	0	2	Export	458	Malaysia	MYS	899	Areas, nes									07	COFFEE,TEA,COCOA,SPICES	1	No Quantity							898844			0
S3	2016	2016	2016	2	0	2	Export	454	Malawi	MWI	0	World	WLD								08	ANIMAL FEED STUFF	1	No Quantity			0		0		14635894			0
S3	2016	2016	2016	2	0	2	Export	454	Malawi	MWI	20	Andorra	AND								08	ANIMAL FEED STUFF	1	No Quantity			0		0		4709			0
S3	2016	2016	2016	2	0	2	Export	454	Malawi	MWI	72	Botswana	BWA								08	ANIMAL FEED STUFF	1	No Quantity			0		0		4503			0
S3	2016	2016	2016	2	0	2	Export	454	Malawi	MWI	404	Kenya	KEN								08	ANIMAL FEED STUFF	1	No Quantity			0		0		66770			0
S3	2016	2016	2016	2	0	2	Export	454	Malawi	MWI	508	Mozambique	MOZ								08	ANIMAL FEED STUFF	1	No Quantity			0		0		272269			0
S3	2016	2016	2016	2	0	2	Export	454	Malawi	MWI	710	South Africa	ZAF								08	ANIMAL FEED STUFF	1	No Quantity			0		0		3315956			0
S3	2016	2016	2016	2	0	2	Export	454	Malawi	MWI	716	Zimbabwe	ZWE								08	ANIMAL FEED STUFF	1	No Quantity			0		0		9299049			0
S3	2016	2016	2016	2	0	2	Export	454	Malawi	MWI	834	United Rep. of Tanzania	TZA								08	ANIMAL FEED STUFF	1	No Quantity			0		0		1527861			0
S3	2016	2016	2016	2	0	2	Export	454	Malawi	MWI	894	Zambia	ZMB								08	ANIMAL FEED STUFF	1	No Quantity			0		0		144773			0
S3	2016	2016	2016	2	0	2	Export	458	Malaysia	MYS	0	World	WLD								08	ANIMAL FEED STUFF	1	No Quantity							435909522			0
S3	2016	2016	2016	2	0	2	Export	458	Malaysia	MYS	32	Argentina	ARG								08	ANIMAL FEED STUFF	1	No Quantity							46530			0
S3	2016	2016	2016	2	0	2	Export	458	Malaysia	MYS	36	Australia	AUS								08	ANIMAL FEED STUFF	1	No Quantity							3099131			0
S3	2016	2016	2016	2	0	2	Export	458	Malaysia	MYS	48	Bahrain	BHR								08	ANIMAL FEED STUFF	1	No Quantity							5461			0
S3	2016	2016	2016	2	0	2	Export	458	Malaysia	MYS	50	Bangladesh	BGD								08	ANIMAL FEED STUFF	1	No Quantity							4671076			0
S3	2016	2016	2016	2	0	2	Export	458	Malaysia	MYS	76	Brazil	BRA								08	ANIMAL FEED STUFF	1	No Quantity							80745			0
S3	2016	2016	2016	2	0	2	Export	458	Malaysia	MYS	96	Brunei Darussalam	BRN								08	ANIMAL FEED STUFF	1	No Quantity							19356447			0
S3	2016	2016	2016	2	0	2	Export	458	Malaysia	MYS	100	Bulgaria	BGR								08	ANIMAL FEED STUFF	1	No Quantity							73499			0
S3	2016	2016	2016	2	0	2	Export	458	Malaysia	MYS	104	Myanmar	MMR								08	ANIMAL FEED STUFF	1	No Quantity							8098314			0
S3	2016	2016	2016	2	0	2	Export	458	Malaysia	MYS	124	Canada	CAN								08	ANIMAL FEED STUFF	1	No Quantity							929266			0
S3	2016	2016	2016	2	0	2	Export	458	Malaysia	MYS	144	Sri Lanka	LKA								08	ANIMAL FEED STUFF	1	No Quantity							6576940			0
S3	2016	2016	2016	2	0	2	Export	458	Malaysia	MYS	152	Chile	CHL								08	ANIMAL FEED STUFF	1	No Quantity							521320			0
S3	2016	2016	2016	2	0	2	Export	458	Malaysia	MYS	156	China	CHN								08	ANIMAL FEED STUFF	1	No Quantity							49125188			0
S3	2016	2016	2016	2	0	2	Export	458	Malaysia	MYS	188	Costa Rica	CRI								08	ANIMAL FEED STUFF	1	No Quantity							106734			0
S3	2016	2016	2016	2	0	2	Export	458	Malaysia	MYS	196	Cyprus	CYP								08	ANIMAL FEED STUFF	1	No Quantity							436611			0
S3	2016	2016	2016	2	0	2	Export	458	Malaysia	MYS	203	Czechia	CZE								08	ANIMAL FEED STUFF	1	No Quantity							8595			0
S3	2016	2016	2016	2	0	2	Export	458	Malaysia	MYS	208	Denmark	DNK								08	ANIMAL FEED STUFF	1	No Quantity							157909			0
S3	2016	2016	2016	2	0	2	Export	458	Malaysia	MYS	218	Ecuador	ECU								08	ANIMAL FEED STUFF	1	No Quantity							38704			0
S3	2016	2016	2016	2	0	2	Export	458	Malaysia	MYS	246	Finland	FIN								08	ANIMAL FEED STUFF	1	No Quantity							73171			0
S3	2016	2016	2016	2	0	2	Export	458	Malaysia	MYS	251	France	FRA								08	ANIMAL FEED STUFF	1	No Quantity							79109			0
S3	2016	2016	2016	2	0	2	Export	458	Malaysia	MYS	276	Germany	DEU								08	ANIMAL FEED STUFF	1	No Quantity							40499606			0
S3	2016	2016	2016	2	0	2	Export	458	Malaysia	MYS	288	Ghana	GHA								08	ANIMAL FEED STUFF	1	No Quantity							29104			0
S3	2016	2016	2016	2	0	2	Export	458	Malaysia	MYS	300	Greece	GRC								08	ANIMAL FEED STUFF	1	No Quantity							257166			0
S3	2016	2016	2016	2	0	2	Export	458	Malaysia	MYS	340	Honduras	HND								08	ANIMAL FEED STUFF	1	No Quantity							9320			0
S3	2016	2016	2016	2	0	2	Export	458	Malaysia	MYS	344	China, Hong Kong SAR	HKG								08	ANIMAL FEED STUFF	1	No Quantity							1051052			0
S3	2016	2016	2016	2	0	2	Export	458	Malaysia	MYS	348	Hungary	HUN								08	ANIMAL FEED STUFF	1	No Quantity							178265			0
S3	2016	2016	2016	2	0	2	Export	458	Malaysia	MYS	360	Indonesia	IDN								08	ANIMAL FEED STUFF	1	No Quantity							12291616			0
S3	2016	2016	2016	2	0	2	Export	458	Malaysia	MYS	364	Iran	IRN								08	ANIMAL FEED STUFF	1	No Quantity							2830378			0
S3	2016	2016	2016	2	0	2	Export	458	Malaysia	MYS	368	Iraq	IRQ								08	ANIMAL FEED STUFF	1	No Quantity							365420			0
S3	2016	2016	2016	2	0	2	Export	458	Malaysia	MYS	381	Italy	ITA								08	ANIMAL FEED STUFF	1	No Quantity							105795			0
S3	2016	2016	2016	2	0	2	Export	458	Malaysia	MYS	392	Japan	JPN								08	ANIMAL FEED STUFF	1	No Quantity							19793436			0
S3	2016	2016	2016	2	0	2	Export	458	Malaysia	MYS	400	Jordan	JOR								08	ANIMAL FEED STUFF	1	No Quantity							314654			0
S3	2016	2016	2016	2	0	2	Export	458	Malaysia	MYS	404	Kenya	KEN								08	ANIMAL FEED STUFF	1	No Quantity							198341			0
S3	2016	2016	2016	2	0	2	Export	458	Malaysia	MYS	410	Rep. of Korea	KOR								08	ANIMAL FEED STUFF	1	No Quantity							29159555			0
S3	2016	2016	2016	2	0	2	Export	458	Malaysia	MYS	414	Kuwait	KWT								08	ANIMAL FEED STUFF	1	No Quantity							724169			0
S3	2016	2016	2016	2	0	2	Export	458	Malaysia	MYS	422	Lebanon	LBN								08	ANIMAL FEED STUFF	1	No Quantity							121334			0
S3	2016	2016	2016	2	0	2	Export	458	Malaysia	MYS	428	Latvia	LVA								08	ANIMAL FEED STUFF	1	No Quantity							150711			0
S3	2016	2016	2016	2	0	2	Export	458	Malaysia	MYS	434	Libya	LBY								08	ANIMAL FEED STUFF	1	No Quantity							24485			0
S3	2016	2016	2016	2	0	2	Export	458	Malaysia	MYS	440	Lithuania	LTU								08	ANIMAL FEED STUFF	1	No Quantity							38046			0
S3	2016	2016	2016	2	0	2	Export	458	Malaysia	MYS	446	China, Macao SAR	MAC								08	ANIMAL FEED STUFF	1	No Quantity							60589			0
S3	2016	2016	2016	2	0	2	Export	458	Malaysia	MYS	450	Madagascar	MDG								08	ANIMAL FEED STUFF	1	No Quantity							26159			0
S3	2016	2016	2016	2	0	2	Export	458	Malaysia	MYS	462	Maldives	MDV								08	ANIMAL FEED STUFF	1	No Quantity							2481			0
S3	2016	2016	2016	2	0	2	Export	458	Malaysia	MYS	480	Mauritius	MUS								08	ANIMAL FEED STUFF	1	No Quantity							88708			0
S3	2016	2016	2016	2	0	2	Export	458	Malaysia	MYS	484	Mexico	MEX								08	ANIMAL FEED STUFF	1	No Quantity							270420			0
S3	2016	2016	2016	2	0	2	Export	458	Malaysia	MYS	490	Other Asia, nes									08	ANIMAL FEED STUFF	1	No Quantity							5270884			0
S3	2016	2016	2016	2	0	2	Export	458	Malaysia	MYS	504	Morocco	MAR								08	ANIMAL FEED STUFF	1	No Quantity							14578			0
S3	2016	2016	2016	2	0	2	Export	458	Malaysia	MYS	512	Oman	OMN								08	ANIMAL FEED STUFF	1	No Quantity							850740			0
S3	2016	2016	2016	2	0	2	Export	458	Malaysia	MYS	524	Nepal	NPL								08	ANIMAL FEED STUFF	1	No Quantity							1209033			0
S3	2016	2016	2016	2	0	2	Export	458	Malaysia	MYS	528	Netherlands	NLD								08	ANIMAL FEED STUFF	1	No Quantity							9005645			0
S3	2016	2016	2016	2	0	2	Export	458	Malaysia	MYS	540	New Caledonia	NCL								08	ANIMAL FEED STUFF	1	No Quantity							852561			0
S3	2016	2016	2016	2	0	2	Export	458	Malaysia	MYS	554	New Zealand	NZL								08	ANIMAL FEED STUFF	1	No Quantity							53621131			0
S3	2016	2016	2016	2	0	2	Export	458	Malaysia	MYS	566	Nigeria	NGA								08	ANIMAL FEED STUFF	1	No Quantity							5795			0
S3	2016	2016	2016	2	0	2	Export	458	Malaysia	MYS	579	Norway	NOR								08	ANIMAL FEED STUFF	1	No Quantity							396639			0
S3	2016	2016	2016	2	0	2	Export	458	Malaysia	MYS	586	Pakistan	PAK								08	ANIMAL FEED STUFF	1	No Quantity							24129899			0
S3	2016	2016	2016	2	0	2	Export	458	Malaysia	MYS	598	Papua New Guinea	PNG								08	ANIMAL FEED STUFF	1	No Quantity							2466687			0
S3	2016	2016	2016	2	0	2	Export	458	Malaysia	MYS	608	Philippines	PHL								08	ANIMAL FEED STUFF	1	No Quantity							6517365			0
S3	2016	2016	2016	2	0	2	Export	458	Malaysia	MYS	626	Timor-Leste	TLS								08	ANIMAL FEED STUFF	1	No Quantity							58083			0
S3	2016	2016	2016	2	0	2	Export	458	Malaysia	MYS	643	Russian Federation	RUS								08	ANIMAL FEED STUFF	1	No Quantity							2928177			0
S3	2016	2016	2016	2	0	2	Export	458	Malaysia	MYS	682	Saudi Arabia	SAU								08	ANIMAL FEED STUFF	1	No Quantity							18390661			0
S3	2016	2016	2016	2	0	2	Export	458	Malaysia	MYS	699	India	IND								08	ANIMAL FEED STUFF	1	No Quantity							8196152			0
S3	2016	2016	2016	2	0	2	Export	458	Malaysia	MYS	702	Singapore	SGP								08	ANIMAL FEED STUFF	1	No Quantity							15778639			0
S3	2016	2016	2016	2	0	2	Export	458	Malaysia	MYS	704	Viet Nam	VNM								08	ANIMAL FEED STUFF	1	No Quantity							35636906			0
S3	2016	2016	2016	2	0	2	Export	458	Malaysia	MYS	710	South Africa	ZAF								08	ANIMAL FEED STUFF	1	No Quantity							5561088			0
S3	2016	2016	2016	2	0	2	Export	458	Malaysia	MYS	729	Sudan	SDN								08	ANIMAL FEED STUFF	1	No Quantity							23137			0
S3	2016	2016	2016	2	0	2	Export	458	Malaysia	MYS	752	Sweden	SWE								08	ANIMAL FEED STUFF	1	No Quantity							45839			0
S3	2016	2016	2016	2	0	2	Export	458	Malaysia	MYS	757	Switzerland	CHE								08	ANIMAL FEED STUFF	1	No Quantity							11633			0
S3	2016	2016	2016	2	0	2	Export	458	Malaysia	MYS	764	Thailand	THA								08	ANIMAL FEED STUFF	1	No Quantity							10008746			0
S3	2016	2016	2016	2	0	2	Export	458	Malaysia	MYS	784	United Arab Emirates	ARE								08	ANIMAL FEED STUFF	1	No Quantity							1138880			0
S3	2016	2016	2016	2	0	2	Export	458	Malaysia	MYS	792	Turkey	TUR								08	ANIMAL FEED STUFF	1	No Quantity							4485095			0
S3	2016	2016	2016	2	0	2	Export	458	Malaysia	MYS	804	Ukraine	UKR								08	ANIMAL FEED STUFF	1	No Quantity							27419			0
S3	2016	2016	2016	2	0	2	Export	458	Malaysia	MYS	818	Egypt	EGY								08	ANIMAL FEED STUFF	1	No Quantity							733926			0
S3	2016	2016	2016	2	0	2	Export	458	Malaysia	MYS	826	United Kingdom	GBR								08	ANIMAL FEED STUFF	1	No Quantity							1839543			0
S3	2016	2016	2016	2	0	2	Export	458	Malaysia	MYS	834	United Rep. of Tanzania	TZA								08	ANIMAL FEED STUFF	1	No Quantity							2139			0
S3	2016	2016	2016	2	0	2	Export	458	Malaysia	MYS	842	USA	USA								08	ANIMAL FEED STUFF	1	No Quantity							24317267			0
S3	2016	2016	2016	2	0	2	Export	458	Malaysia	MYS	858	Uruguay	URY								08	ANIMAL FEED STUFF	1	No Quantity							10859			0
S3	2016	2016	2016	2	0	2	Export	458	Malaysia	MYS	887	Yemen	YEM								08	ANIMAL FEED STUFF	1	No Quantity							298815			0
S3	2016	2016	2016	2	0	2	Export	454	Malawi	MWI	0	World	WLD								09	MISC.EDIBLE PRODUCTS ETC	1	No Quantity			0		0		266550			0
S3	2016	2016	2016	2	0	2	Export	454	Malawi	MWI	72	Botswana	BWA								09	MISC.EDIBLE PRODUCTS ETC	1	No Quantity			0		0		370			0
S3	2016	2016	2016	2	0	2	Export	454	Malawi	MWI	231	Ethiopia	ETH								09	MISC.EDIBLE PRODUCTS ETC	1	No Quantity			0		0		277			0
S3	2016	2016	2016	2	0	2	Export	454	Malawi	MWI	392	Japan	JPN								09	MISC.EDIBLE PRODUCTS ETC	1	No Quantity			0		0		101			0
S3	2016	2016	2016	2	0	2	Export	454	Malawi	MWI	508	Mozambique	MOZ								09	MISC.EDIBLE PRODUCTS ETC	1	No Quantity			0		0		40853			0
S3	2016	2016	2016	2	0	2	Export	454	Malawi	MWI	699	India	IND								09	MISC.EDIBLE PRODUCTS ETC	1	No Quantity			0		0		0			0
S3	2016	2016	2016	2	0	2	Export	454	Malawi	MWI	710	South Africa	ZAF								09	MISC.EDIBLE PRODUCTS ETC	1	No Quantity			0		0		41581			0
S3	2016	2016	2016	2	0	2	Export	454	Malawi	MWI	716	Zimbabwe	ZWE								09	MISC.EDIBLE PRODUCTS ETC	1	No Quantity			0		0		78970			0
S3	2016	2016	2016	2	0	2	Export	454	Malawi	MWI	826	United Kingdom	GBR								09	MISC.EDIBLE PRODUCTS ETC	1	No Quantity			0		0		548			0
S3	2016	2016	2016	2	0	2	Export	454	Malawi	MWI	894	Zambia	ZMB								09	MISC.EDIBLE PRODUCTS ETC	1	No Quantity			0		0		103845			0
S3	2016	2016	2016	2	0	2	Export	458	Malaysia	MYS	0	World	WLD								09	MISC.EDIBLE PRODUCTS ETC	1	No Quantity							1759086919			0
S3	2016	2016	2016	2	0	2	Export	458	Malaysia	MYS	4	Afghanistan	AFG								09	MISC.EDIBLE PRODUCTS ETC	1	No Quantity							356522			0
S3	2016	2016	2016	2	0	2	Export	458	Malaysia	MYS	8	Albania	ALB								09	MISC.EDIBLE PRODUCTS ETC	1	No Quantity							266012			0
S3	2016	2016	2016	2	0	2	Export	458	Malaysia	MYS	12	Algeria	DZA								09	MISC.EDIBLE PRODUCTS ETC	1	No Quantity							8813752			0
S3	2016	2016	2016	2	0	2	Export	458	Malaysia	MYS	24	Angola	AGO								09	MISC.EDIBLE PRODUCTS ETC	1	No Quantity							8734875			0
S3	2016	2016	2016	2	0	2	Export	458	Malaysia	MYS	28	Antigua and Barbuda	ATG								09	MISC.EDIBLE PRODUCTS ETC	1	No Quantity							246351			0
S3	2016	2016	2016	2	0	2	Export	458	Malaysia	MYS	31	Azerbaijan	AZE								09	MISC.EDIBLE PRODUCTS ETC	1	No Quantity							9746			0
S3	2016	2016	2016	2	0	2	Export	458	Malaysia	MYS	32	Argentina	ARG								09	MISC.EDIBLE PRODUCTS ETC	1	No Quantity							821493			0
S3	2016	2016	2016	2	0	2	Export	458	Malaysia	MYS	36	Australia	AUS								09	MISC.EDIBLE PRODUCTS ETC	1	No Quantity							137061330			0
S3	2016	2016	2016	2	0	2	Export	458	Malaysia	MYS	40	Austria	AUT								09	MISC.EDIBLE PRODUCTS ETC	1	No Quantity							51865			0
S3	2016	2016	2016	2	0	2	Export	458	Malaysia	MYS	44	Bahamas	BHS								09	MISC.EDIBLE PRODUCTS ETC	1	No Quantity							63244			0
S3	2016	2016	2016	2	0	2	Export	458	Malaysia	MYS	48	Bahrain	BHR								09	MISC.EDIBLE PRODUCTS ETC	1	No Quantity							2906535			0
S3	2016	2016	2016	2	0	2	Export	458	Malaysia	MYS	50	Bangladesh	BGD								09	MISC.EDIBLE PRODUCTS ETC	1	No Quantity							12208461			0
S3	2016	2016	2016	2	0	2	Export	458	Malaysia	MYS	52	Barbados	BRB								09	MISC.EDIBLE PRODUCTS ETC	1	No Quantity							309321			0
S3	2016	2016	2016	2	0	2	Export	458	Malaysia	MYS	56	Belgium	BEL								09	MISC.EDIBLE PRODUCTS ETC	1	No Quantity							333753			0
S3	2016	2016	2016	2	0	2	Export	458	Malaysia	MYS	68	Bolivia (Plurinational State of)	BOL								09	MISC.EDIBLE PRODUCTS ETC	1	No Quantity							1038034			0
S3	2016	2016	2016	2	0	2	Export	458	Malaysia	MYS	72	Botswana	BWA								09	MISC.EDIBLE PRODUCTS ETC	1	No Quantity							96063			0
S3	2016	2016	2016	2	0	2	Export	458	Malaysia	MYS	76	Brazil	BRA								09	MISC.EDIBLE PRODUCTS ETC	1	No Quantity							9704078			0
S3	2016	2016	2016	2	0	2	Export	458	Malaysia	MYS	84	Belize	BLZ								09	MISC.EDIBLE PRODUCTS ETC	1	No Quantity							422753			0
S3	2016	2016	2016	2	0	2	Export	458	Malaysia	MYS	90	Solomon Isds	SLB								09	MISC.EDIBLE PRODUCTS ETC	1	No Quantity							359800			0
S3	2016	2016	2016	2	0	2	Export	458	Malaysia	MYS	96	Brunei Darussalam	BRN								09	MISC.EDIBLE PRODUCTS ETC	1	No Quantity							64275721			0
S3	2016	2016	2016	2	0	2	Export	458	Malaysia	MYS	100	Bulgaria	BGR								09	MISC.EDIBLE PRODUCTS ETC	1	No Quantity							756179			0
S3	2016	2016	2016	2	0	2	Export	458	Malaysia	MYS	104	Myanmar	MMR								09	MISC.EDIBLE PRODUCTS ETC	1	No Quantity							43549498			0
S3	2016	2016	2016	2	0	2	Export	458	Malaysia	MYS	112	Belarus	BLR								09	MISC.EDIBLE PRODUCTS ETC	1	No Quantity							220379			0
S3	2016	2016	2016	2	0	2	Export	458	Malaysia	MYS	116	Cambodia	KHM								09	MISC.EDIBLE PRODUCTS ETC	1	No Quantity							26211797			0
S3	2016	2016	2016	2	0	2	Export	458	Malaysia	MYS	120	Cameroon	CMR								09	MISC.EDIBLE PRODUCTS ETC	1	No Quantity							10315868			0
S3	2016	2016	2016	2	0	2	Export	458	Malaysia	MYS	124	Canada	CAN								09	MISC.EDIBLE PRODUCTS ETC	1	No Quantity							3483828			0
S3	2016	2016	2016	2	0	2	Export	458	Malaysia	MYS	132	Cabo Verde	CPV								09	MISC.EDIBLE PRODUCTS ETC	1	No Quantity							322087			0
S3	2016	2016	2016	2	0	2	Export	458	Malaysia	MYS	136	Cayman Isds	CYM								09	MISC.EDIBLE PRODUCTS ETC	1	No Quantity							129265			0
S3	2016	2016	2016	2	0	2	Export	458	Malaysia	MYS	140	Central African Rep.	CAF								09	MISC.EDIBLE PRODUCTS ETC	1	No Quantity							113731			0
S3	2016	2016	2016	2	0	2	Export	458	Malaysia	MYS	144	Sri Lanka	LKA								09	MISC.EDIBLE PRODUCTS ETC	1	No Quantity							6499711			0
S3	2016	2016	2016	2	0	2	Export	458	Malaysia	MYS	152	Chile	CHL								09	MISC.EDIBLE PRODUCTS ETC	1	No Quantity							3575607			0
S3	2016	2016	2016	2	0	2	Export	458	Malaysia	MYS	156	China	CHN								09	MISC.EDIBLE PRODUCTS ETC	1	No Quantity							144446203			0
S3	2016	2016	2016	2	0	2	Export	458	Malaysia	MYS	170	Colombia	COL								09	MISC.EDIBLE PRODUCTS ETC	1	No Quantity							2575762			0
S3	2016	2016	2016	2	0	2	Export	458	Malaysia	MYS	174	Comoros	COM								09	MISC.EDIBLE PRODUCTS ETC	1	No Quantity							883762			0
S3	2016	2016	2016	2	0	2	Export	458	Malaysia	MYS	178	Congo	COG								09	MISC.EDIBLE PRODUCTS ETC	1	No Quantity							6589208			0
S3	2016	2016	2016	2	0	2	Export	458	Malaysia	MYS	180	Dem. Rep. of the Congo	COD								09	MISC.EDIBLE PRODUCTS ETC	1	No Quantity							283731			0
S3	2016	2016	2016	2	0	2	Export	458	Malaysia	MYS	188	Costa Rica	CRI								09	MISC.EDIBLE PRODUCTS ETC	1	No Quantity							276495			0
S3	2016	2016	2016	2	0	2	Export	458	Malaysia	MYS	191	Croatia	HRV								09	MISC.EDIBLE PRODUCTS ETC	1	No Quantity							47425			0
S3	2016	2016	2016	2	0	2	Export	458	Malaysia	MYS	192	Cuba	CUB								09	MISC.EDIBLE PRODUCTS ETC	1	No Quantity							241978			0
S3	2016	2016	2016	2	0	2	Export	458	Malaysia	MYS	196	Cyprus	CYP								09	MISC.EDIBLE PRODUCTS ETC	1	No Quantity							53552			0
S3	2016	2016	2016	2	0	2	Export	458	Malaysia	MYS	203	Czechia	CZE								09	MISC.EDIBLE PRODUCTS ETC	1	No Quantity							86976			0
S3	2016	2016	2016	2	0	2	Export	458	Malaysia	MYS	204	Benin	BEN								09	MISC.EDIBLE PRODUCTS ETC	1	No Quantity							11452684			0
S3	2016	2016	2016	2	0	2	Export	458	Malaysia	MYS	208	Denmark	DNK								09	MISC.EDIBLE PRODUCTS ETC	1	No Quantity							40990			0
S3	2016	2016	2016	2	0	2	Export	458	Malaysia	MYS	212	Dominica	DMA								09	MISC.EDIBLE PRODUCTS ETC	1	No Quantity							163285			0
S3	2016	2016	2016	2	0	2	Export	458	Malaysia	MYS	214	Dominican Rep.	DOM								09	MISC.EDIBLE PRODUCTS ETC	1	No Quantity							112919			0
S3	2016	2016	2016	2	0	2	Export	458	Malaysia	MYS	218	Ecuador	ECU								09	MISC.EDIBLE PRODUCTS ETC	1	No Quantity							67571			0
S3	2016	2016	2016	2	0	2	Export	458	Malaysia	MYS	226	Equatorial Guinea	GNQ								09	MISC.EDIBLE PRODUCTS ETC	1	No Quantity							1033733			0
S3	2016	2016	2016	2	0	2	Export	458	Malaysia	MYS	231	Ethiopia	ETH								09	MISC.EDIBLE PRODUCTS ETC	1	No Quantity							27359			0
S3	2016	2016	2016	2	0	2	Export	458	Malaysia	MYS	233	Estonia	EST								09	MISC.EDIBLE PRODUCTS ETC	1	No Quantity							1044201			0
S3	2016	2016	2016	2	0	2	Export	458	Malaysia	MYS	242	Fiji	FJI								09	MISC.EDIBLE PRODUCTS ETC	1	No Quantity							4513935			0
S3	2016	2016	2016	2	0	2	Export	458	Malaysia	MYS	246	Finland	FIN								09	MISC.EDIBLE PRODUCTS ETC	1	No Quantity							239435			0
S3	2016	2016	2016	2	0	2	Export	458	Malaysia	MYS	251	France	FRA								09	MISC.EDIBLE PRODUCTS ETC	1	No Quantity							8418452			0
S3	2016	2016	2016	2	0	2	Export	458	Malaysia	MYS	258	French Polynesia	PYF								09	MISC.EDIBLE PRODUCTS ETC	1	No Quantity							507537			0
S3	2016	2016	2016	2	0	2	Export	458	Malaysia	MYS	262	Djibouti	DJI								09	MISC.EDIBLE PRODUCTS ETC	1	No Quantity							1666000			0
S3	2016	2016	2016	2	0	2	Export	458	Malaysia	MYS	266	Gabon	GAB								09	MISC.EDIBLE PRODUCTS ETC	1	No Quantity							1407076			0
S3	2016	2016	2016	2	0	2	Export	458	Malaysia	MYS	268	Georgia	GEO								09	MISC.EDIBLE PRODUCTS ETC	1	No Quantity							619586			0
S3	2016	2016	2016	2	0	2	Export	458	Malaysia	MYS	270	Gambia	GMB								09	MISC.EDIBLE PRODUCTS ETC	1	No Quantity							7985867			0
S3	2016	2016	2016	2	0	2	Export	458	Malaysia	MYS	275	State of Palestine	PSE								09	MISC.EDIBLE PRODUCTS ETC	1	No Quantity							436276			0
S3	2016	2016	2016	2	0	2	Export	458	Malaysia	MYS	276	Germany	DEU								09	MISC.EDIBLE PRODUCTS ETC	1	No Quantity							3021419			0
S3	2016	2016	2016	2	0	2	Export	458	Malaysia	MYS	288	Ghana	GHA								09	MISC.EDIBLE PRODUCTS ETC	1	No Quantity							4953544			0
S3	2016	2016	2016	2	0	2	Export	458	Malaysia	MYS	296	Kiribati	KIR								09	MISC.EDIBLE PRODUCTS ETC	1	No Quantity							341139			0
S3	2016	2016	2016	2	0	2	Export	458	Malaysia	MYS	300	Greece	GRC								09	MISC.EDIBLE PRODUCTS ETC	1	No Quantity							648636			0
S3	2016	2016	2016	2	0	2	Export	458	Malaysia	MYS	308	Grenada	GRD								09	MISC.EDIBLE PRODUCTS ETC	1	No Quantity							407769			0
S3	2016	2016	2016	2	0	2	Export	458	Malaysia	MYS	316	Guam	GUM								09	MISC.EDIBLE PRODUCTS ETC	1	No Quantity							23231			0
S3	2016	2016	2016	2	0	2	Export	458	Malaysia	MYS	320	Guatemala	GTM								09	MISC.EDIBLE PRODUCTS ETC	1	No Quantity							18844			0
S3	2016	2016	2016	2	0	2	Export	458	Malaysia	MYS	324	Guinea	GIN								09	MISC.EDIBLE PRODUCTS ETC	1	No Quantity							1284222			0
S3	2016	2016	2016	2	0	2	Export	458	Malaysia	MYS	328	Guyana	GUY								09	MISC.EDIBLE PRODUCTS ETC	1	No Quantity							718420			0
S3	2016	2016	2016	2	0	2	Export	458	Malaysia	MYS	332	Haiti	HTI								09	MISC.EDIBLE PRODUCTS ETC	1	No Quantity							193142			0
S3	2016	2016	2016	2	0	2	Export	458	Malaysia	MYS	340	Honduras	HND								09	MISC.EDIBLE PRODUCTS ETC	1	No Quantity							278732			0
S3	2016	2016	2016	2	0	2	Export	458	Malaysia	MYS	344	China, Hong Kong SAR	HKG								09	MISC.EDIBLE PRODUCTS ETC	1	No Quantity							74079996			0
S3	2016	2016	2016	2	0	2	Export	458	Malaysia	MYS	348	Hungary	HUN								09	MISC.EDIBLE PRODUCTS ETC	1	No Quantity							12248778			0
S3	2016	2016	2016	2	0	2	Export	458	Malaysia	MYS	360	Indonesia	IDN								09	MISC.EDIBLE PRODUCTS ETC	1	No Quantity							136749546			0
S3	2016	2016	2016	2	0	2	Export	458	Malaysia	MYS	364	Iran	IRN								09	MISC.EDIBLE PRODUCTS ETC	1	No Quantity							15946129			0
S3	2016	2016	2016	2	0	2	Export	458	Malaysia	MYS	368	Iraq	IRQ								09	MISC.EDIBLE PRODUCTS ETC	1	No Quantity							23535338			0
S3	2016	2016	2016	2	0	2	Export	458	Malaysia	MYS	372	Ireland	IRL								09	MISC.EDIBLE PRODUCTS ETC	1	No Quantity							3868694			0
S3	2016	2016	2016	2	0	2	Export	458	Malaysia	MYS	381	Italy	ITA								09	MISC.EDIBLE PRODUCTS ETC	1	No Quantity							273075			0
S3	2016	2016	2016	2	0	2	Export	458	Malaysia	MYS	384	Côte d'Ivoire	CIV								09	MISC.EDIBLE PRODUCTS ETC	1	No Quantity							7539933			0
S3	2016	2016	2016	2	0	2	Export	458	Malaysia	MYS	388	Jamaica	JAM								09	MISC.EDIBLE PRODUCTS ETC	1	No Quantity							2638209			0
S3	2016	2016	2016	2	0	2	Export	458	Malaysia	MYS	392	Japan	JPN								09	MISC.EDIBLE PRODUCTS ETC	1	No Quantity							27142263			0
S3	2016	2016	2016	2	0	2	Export	458	Malaysia	MYS	398	Kazakhstan	KAZ								09	MISC.EDIBLE PRODUCTS ETC	1	No Quantity							1851050			0
S3	2016	2016	2016	2	0	2	Export	458	Malaysia	MYS	400	Jordan	JOR								09	MISC.EDIBLE PRODUCTS ETC	1	No Quantity							3155229			0
S3	2016	2016	2016	2	0	2	Export	458	Malaysia	MYS	404	Kenya	KEN								09	MISC.EDIBLE PRODUCTS ETC	1	No Quantity							265783			0
S3	2016	2016	2016	2	0	2	Export	458	Malaysia	MYS	408	Dem. People's Rep. of Korea	PRK								09	MISC.EDIBLE PRODUCTS ETC	1	No Quantity							125564			0
S3	2016	2016	2016	2	0	2	Export	458	Malaysia	MYS	410	Rep. of Korea	KOR								09	MISC.EDIBLE PRODUCTS ETC	1	No Quantity							23958011			0
S3	2016	2016	2016	2	0	2	Export	458	Malaysia	MYS	414	Kuwait	KWT								09	MISC.EDIBLE PRODUCTS ETC	1	No Quantity							5591178			0
S3	2016	2016	2016	2	0	2	Export	458	Malaysia	MYS	417	Kyrgyzstan	KGZ								09	MISC.EDIBLE PRODUCTS ETC	1	No Quantity							357786			0
S3	2016	2016	2016	2	0	2	Export	458	Malaysia	MYS	418	Lao People's Dem. Rep.	LAO								09	MISC.EDIBLE PRODUCTS ETC	1	No Quantity							83934			0
S3	2016	2016	2016	2	0	2	Export	458	Malaysia	MYS	422	Lebanon	LBN								09	MISC.EDIBLE PRODUCTS ETC	1	No Quantity							5657451			0
S3	2016	2016	2016	2	0	2	Export	458	Malaysia	MYS	428	Latvia	LVA								09	MISC.EDIBLE PRODUCTS ETC	1	No Quantity							499549			0
S3	2016	2016	2016	2	0	2	Export	458	Malaysia	MYS	430	Liberia	LBR								09	MISC.EDIBLE PRODUCTS ETC	1	No Quantity							5023559			0
S3	2016	2016	2016	2	0	2	Export	458	Malaysia	MYS	434	Libya	LBY								09	MISC.EDIBLE PRODUCTS ETC	1	No Quantity							569889			0
S3	2016	2016	2016	2	0	2	Export	458	Malaysia	MYS	440	Lithuania	LTU								09	MISC.EDIBLE PRODUCTS ETC	1	No Quantity							189347			0
S3	2016	2016	2016	2	0	2	Export	458	Malaysia	MYS	446	China, Macao SAR	MAC								09	MISC.EDIBLE PRODUCTS ETC	1	No Quantity							767001			0
S3	2016	2016	2016	2	0	2	Export	458	Malaysia	MYS	450	Madagascar	MDG								09	MISC.EDIBLE PRODUCTS ETC	1	No Quantity							2907849			0
S3	2016	2016	2016	2	0	2	Export	458	Malaysia	MYS	454	Malawi	MWI								09	MISC.EDIBLE PRODUCTS ETC	1	No Quantity							262332			0
S3	2016	2016	2016	2	0	2	Export	458	Malaysia	MYS	462	Maldives	MDV								09	MISC.EDIBLE PRODUCTS ETC	1	No Quantity							5465742			0
S3	2016	2016	2016	2	0	2	Export	458	Malaysia	MYS	466	Mali	MLI								09	MISC.EDIBLE PRODUCTS ETC	1	No Quantity							20562			0
S3	2016	2016	2016	2	0	2	Export	458	Malaysia	MYS	470	Malta	MLT								09	MISC.EDIBLE PRODUCTS ETC	1	No Quantity							28371			0
S3	2016	2016	2016	2	0	2	Export	458	Malaysia	MYS	478	Mauritania	MRT								09	MISC.EDIBLE PRODUCTS ETC	1	No Quantity							185538			0
S3	2016	2016	2016	2	0	2	Export	458	Malaysia	MYS	480	Mauritius	MUS								09	MISC.EDIBLE PRODUCTS ETC	1	No Quantity							5671008			0
S3	2016	2016	2016	2	0	2	Export	458	Malaysia	MYS	484	Mexico	MEX								09	MISC.EDIBLE PRODUCTS ETC	1	No Quantity							6168334			0
S3	2016	2016	2016	2	0	2	Export	458	Malaysia	MYS	490	Other Asia, nes									09	MISC.EDIBLE PRODUCTS ETC	1	No Quantity							31512481			0
S3	2016	2016	2016	2	0	2	Export	458	Malaysia	MYS	496	Mongolia	MNG								09	MISC.EDIBLE PRODUCTS ETC	1	No Quantity							789971			0
S3	2016	2016	2016	2	0	2	Export	458	Malaysia	MYS	498	Rep. of Moldova	MDA								09	MISC.EDIBLE PRODUCTS ETC	1	No Quantity							155468			0
S3	2016	2016	2016	2	0	2	Export	458	Malaysia	MYS	504	Morocco	MAR								09	MISC.EDIBLE PRODUCTS ETC	1	No Quantity							823039			0
S3	2016	2016	2016	2	0	2	Export	458	Malaysia	MYS	508	Mozambique	MOZ								09	MISC.EDIBLE PRODUCTS ETC	1	No Quantity							1811270			0
S3	2016	2016	2016	2	0	2	Export	458	Malaysia	MYS	512	Oman	OMN								09	MISC.EDIBLE PRODUCTS ETC	1	No Quantity							3769263			0
S3	2016	2016	2016	2	0	2	Export	458	Malaysia	MYS	516	Namibia	NAM								09	MISC.EDIBLE PRODUCTS ETC	1	No Quantity							21504			0
S3	2016	2016	2016	2	0	2	Export	458	Malaysia	MYS	524	Nepal	NPL								09	MISC.EDIBLE PRODUCTS ETC	1	No Quantity							570121			0
S3	2016	2016	2016	2	0	2	Export	458	Malaysia	MYS	528	Netherlands	NLD								09	MISC.EDIBLE PRODUCTS ETC	1	No Quantity							3601285			0
S3	2016	2016	2016	2	0	2	Export	458	Malaysia	MYS	540	New Caledonia	NCL								09	MISC.EDIBLE PRODUCTS ETC	1	No Quantity							356927			0
S3	2016	2016	2016	2	0	2	Export	458	Malaysia	MYS	548	Vanuatu	VUT								09	MISC.EDIBLE PRODUCTS ETC	1	No Quantity							32966			0
S3	2016	2016	2016	2	0	2	Export	458	Malaysia	MYS	554	New Zealand	NZL								09	MISC.EDIBLE PRODUCTS ETC	1	No Quantity							8180739			0
S3	2016	2016	2016	2	0	2	Export	458	Malaysia	MYS	558	Nicaragua	NIC								09	MISC.EDIBLE PRODUCTS ETC	1	No Quantity							1786			0
S3	2016	2016	2016	2	0	2	Export	458	Malaysia	MYS	562	Niger	NER								09	MISC.EDIBLE PRODUCTS ETC	1	No Quantity							422014			0
S3	2016	2016	2016	2	0	2	Export	458	Malaysia	MYS	566	Nigeria	NGA								09	MISC.EDIBLE PRODUCTS ETC	1	No Quantity							22580288			0
S3	2016	2016	2016	2	0	2	Export	458	Malaysia	MYS	579	Norway	NOR								09	MISC.EDIBLE PRODUCTS ETC	1	No Quantity							74699			0
S3	2016	2016	2016	2	0	2	Export	458	Malaysia	MYS	583	FS Micronesia	FSM								09	MISC.EDIBLE PRODUCTS ETC	1	No Quantity							88275			0
S3	2016	2016	2016	2	0	2	Export	458	Malaysia	MYS	584	Marshall Isds	MHL								09	MISC.EDIBLE PRODUCTS ETC	1	No Quantity							15798			0
S3	2016	2016	2016	2	0	2	Export	458	Malaysia	MYS	586	Pakistan	PAK								09	MISC.EDIBLE PRODUCTS ETC	1	No Quantity							12828985			0
S3	2016	2016	2016	2	0	2	Export	458	Malaysia	MYS	591	Panama	PAN								09	MISC.EDIBLE PRODUCTS ETC	1	No Quantity							282202			0
S3	2016	2016	2016	2	0	2	Export	458	Malaysia	MYS	598	Papua New Guinea	PNG								09	MISC.EDIBLE PRODUCTS ETC	1	No Quantity							4690012			0
S3	2016	2016	2016	2	0	2	Export	458	Malaysia	MYS	600	Paraguay	PRY								09	MISC.EDIBLE PRODUCTS ETC	1	No Quantity							405588			0
S3	2016	2016	2016	2	0	2	Export	458	Malaysia	MYS	604	Peru	PER								09	MISC.EDIBLE PRODUCTS ETC	1	No Quantity							4979999			0
S3	2016	2016	2016	2	0	2	Export	458	Malaysia	MYS	608	Philippines	PHL								09	MISC.EDIBLE PRODUCTS ETC	1	No Quantity							128617128			0
S3	2016	2016	2016	2	0	2	Export	458	Malaysia	MYS	616	Poland	POL								09	MISC.EDIBLE PRODUCTS ETC	1	No Quantity							783682			0
S3	2016	2016	2016	2	0	2	Export	458	Malaysia	MYS	620	Portugal	PRT								09	MISC.EDIBLE PRODUCTS ETC	1	No Quantity							266477			0
S3	2016	2016	2016	2	0	2	Export	458	Malaysia	MYS	624	Guinea-Bissau	GNB								09	MISC.EDIBLE PRODUCTS ETC	1	No Quantity							646396			0
S3	2016	2016	2016	2	0	2	Export	458	Malaysia	MYS	626	Timor-Leste	TLS								09	MISC.EDIBLE PRODUCTS ETC	1	No Quantity							124088			0
S3	2016	2016	2016	2	0	2	Export	458	Malaysia	MYS	634	Qatar	QAT								09	MISC.EDIBLE PRODUCTS ETC	1	No Quantity							2887808			0
S3	2016	2016	2016	2	0	2	Export	458	Malaysia	MYS	642	Romania	ROU								09	MISC.EDIBLE PRODUCTS ETC	1	No Quantity							6331094			0
S3	2016	2016	2016	2	0	2	Export	458	Malaysia	MYS	643	Russian Federation	RUS								09	MISC.EDIBLE PRODUCTS ETC	1	No Quantity							28713614			0
S3	2016	2016	2016	2	0	2	Export	458	Malaysia	MYS	646	Rwanda	RWA								09	MISC.EDIBLE PRODUCTS ETC	1	No Quantity							114624			0
S3	2016	2016	2016	2	0	2	Export	458	Malaysia	MYS	662	Saint Lucia	LCA								09	MISC.EDIBLE PRODUCTS ETC	1	No Quantity							106373			0
S3	2016	2016	2016	2	0	2	Export	458	Malaysia	MYS	670	Saint Vincent and the Grenadines	VCT								09	MISC.EDIBLE PRODUCTS ETC	1	No Quantity							106494			0
S3	2016	2016	2016	2	0	2	Export	458	Malaysia	MYS	678	Sao Tome and Principe	STP								09	MISC.EDIBLE PRODUCTS ETC	1	No Quantity							24908			0
S3	2016	2016	2016	2	0	2	Export	458	Malaysia	MYS	682	Saudi Arabia	SAU								09	MISC.EDIBLE PRODUCTS ETC	1	No Quantity							22342509			0
S3	2016	2016	2016	2	0	2	Export	458	Malaysia	MYS	686	Senegal	SEN								09	MISC.EDIBLE PRODUCTS ETC	1	No Quantity							12280347			0
S3	2016	2016	2016	2	0	2	Export	458	Malaysia	MYS	688	Serbia	SRB								09	MISC.EDIBLE PRODUCTS ETC	1	No Quantity							65596			0
S3	2016	2016	2016	2	0	2	Export	458	Malaysia	MYS	690	Seychelles	SYC								09	MISC.EDIBLE PRODUCTS ETC	1	No Quantity							127940			0
S3	2016	2016	2016	2	0	2	Export	458	Malaysia	MYS	694	Sierra Leone	SLE								09	MISC.EDIBLE PRODUCTS ETC	1	No Quantity							4373733			0
S3	2016	2016	2016	2	0	2	Export	458	Malaysia	MYS	699	India	IND								09	MISC.EDIBLE PRODUCTS ETC	1	No Quantity							8406536			0
S3	2016	2016	2016	2	0	2	Export	458	Malaysia	MYS	702	Singapore	SGP								09	MISC.EDIBLE PRODUCTS ETC	1	No Quantity							174397829			0
S3	2016	2016	2016	2	0	2	Export	458	Malaysia	MYS	704	Viet Nam	VNM								09	MISC.EDIBLE PRODUCTS ETC	1	No Quantity							92411343			0
S3	2016	2016	2016	2	0	2	Export	458	Malaysia	MYS	705	Slovenia	SVN								09	MISC.EDIBLE PRODUCTS ETC	1	No Quantity							344583			0
S3	2016	2016	2016	2	0	2	Export	458	Malaysia	MYS	706	Somalia	SOM								09	MISC.EDIBLE PRODUCTS ETC	1	No Quantity							184122			0
S3	2016	2016	2016	2	0	2	Export	458	Malaysia	MYS	710	South Africa	ZAF								09	MISC.EDIBLE PRODUCTS ETC	1	No Quantity							10197120			0
S3	2016	2016	2016	2	0	2	Export	458	Malaysia	MYS	716	Zimbabwe	ZWE								09	MISC.EDIBLE PRODUCTS ETC	1	No Quantity							43075			0
S3	2016	2016	2016	2	0	2	Export	458	Malaysia	MYS	724	Spain	ESP								09	MISC.EDIBLE PRODUCTS ETC	1	No Quantity							2276368			0
S3	2016	2016	2016	2	0	2	Export	458	Malaysia	MYS	729	Sudan	SDN								09	MISC.EDIBLE PRODUCTS ETC	1	No Quantity							5607260			0
S3	2016	2016	2016	2	0	2	Export	458	Malaysia	MYS	740	Suriname	SUR								09	MISC.EDIBLE PRODUCTS ETC	1	No Quantity							331184			0
S3	2016	2016	2016	2	0	2	Export	458	Malaysia	MYS	748	Swaziland	SWZ								09	MISC.EDIBLE PRODUCTS ETC	1	No Quantity							91745			0
S3	2016	2016	2016	2	0	2	Export	458	Malaysia	MYS	752	Sweden	SWE								09	MISC.EDIBLE PRODUCTS ETC	1	No Quantity							1558765			0
S3	2016	2016	2016	2	0	2	Export	458	Malaysia	MYS	757	Switzerland	CHE								09	MISC.EDIBLE PRODUCTS ETC	1	No Quantity							118765			0
S3	2016	2016	2016	2	0	2	Export	458	Malaysia	MYS	760	Syria	SYR								09	MISC.EDIBLE PRODUCTS ETC	1	No Quantity							4181169			0
S3	2016	2016	2016	2	0	2	Export	458	Malaysia	MYS	762	Tajikistan	TJK								09	MISC.EDIBLE PRODUCTS ETC	1	No Quantity							88235			0
S3	2016	2016	2016	2	0	2	Export	458	Malaysia	MYS	764	Thailand	THA								09	MISC.EDIBLE PRODUCTS ETC	1	No Quantity							90873123			0
S3	2016	2016	2016	2	0	2	Export	458	Malaysia	MYS	768	Togo	TGO								09	MISC.EDIBLE PRODUCTS ETC	1	No Quantity							12367838			0
S3	2016	2016	2016	2	0	2	Export	458	Malaysia	MYS	776	Tonga	TON								09	MISC.EDIBLE PRODUCTS ETC	1	No Quantity							55767			0
S3	2016	2016	2016	2	0	2	Export	458	Malaysia	MYS	780	Trinidad and Tobago	TTO								09	MISC.EDIBLE PRODUCTS ETC	1	No Quantity							3542903			0
S3	2016	2016	2016	2	0	2	Export	458	Malaysia	MYS	784	United Arab Emirates	ARE								09	MISC.EDIBLE PRODUCTS ETC	1	No Quantity							38138928			0
S3	2016	2016	2016	2	0	2	Export	458	Malaysia	MYS	788	Tunisia	TUN								09	MISC.EDIBLE PRODUCTS ETC	1	No Quantity							841170			0
S3	2016	2016	2016	2	0	2	Export	458	Malaysia	MYS	792	Turkey	TUR								09	MISC.EDIBLE PRODUCTS ETC	1	No Quantity							18420793			0
S3	2016	2016	2016	2	0	2	Export	458	Malaysia	MYS	795	Turkmenistan	TKM								09	MISC.EDIBLE PRODUCTS ETC	1	No Quantity							428076			0
S3	2016	2016	2016	2	0	2	Export	458	Malaysia	MYS	798	Tuvalu	TUV								09	MISC.EDIBLE PRODUCTS ETC	1	No Quantity							5848			0
S3	2016	2016	2016	2	0	2	Export	458	Malaysia	MYS	800	Uganda	UGA								09	MISC.EDIBLE PRODUCTS ETC	1	No Quantity							63141			0
S3	2016	2016	2016	2	0	2	Export	458	Malaysia	MYS	804	Ukraine	UKR								09	MISC.EDIBLE PRODUCTS ETC	1	No Quantity							10411736			0
S3	2016	2016	2016	2	0	2	Export	458	Malaysia	MYS	818	Egypt	EGY								09	MISC.EDIBLE PRODUCTS ETC	1	No Quantity							12680554			0
S3	2016	2016	2016	2	0	2	Export	458	Malaysia	MYS	826	United Kingdom	GBR								09	MISC.EDIBLE PRODUCTS ETC	1	No Quantity							18195065			0
S3	2016	2016	2016	2	0	2	Export	458	Malaysia	MYS	834	United Rep. of Tanzania	TZA								09	MISC.EDIBLE PRODUCTS ETC	1	No Quantity							700445			0
S3	2016	2016	2016	2	0	2	Export	458	Malaysia	MYS	842	USA	USA								09	MISC.EDIBLE PRODUCTS ETC	1	No Quantity							17914451			0
S3	2016	2016	2016	2	0	2	Export	458	Malaysia	MYS	858	Uruguay	URY								09	MISC.EDIBLE PRODUCTS ETC	1	No Quantity							193646			0
S3	2016	2016	2016	2	0	2	Export	458	Malaysia	MYS	860	Uzbekistan	UZB								09	MISC.EDIBLE PRODUCTS ETC	1	No Quantity							2325622			0
S3	2016	2016	2016	2	0	2	Export	458	Malaysia	MYS	862	Venezuela	VEN								09	MISC.EDIBLE PRODUCTS ETC	1	No Quantity							20283			0
S3	2016	2016	2016	2	0	2	Export	458	Malaysia	MYS	887	Yemen	YEM								09	MISC.EDIBLE PRODUCTS ETC	1	No Quantity							1803276			0
S3	2016	2016	2016	2	0	2	Export	458	Malaysia	MYS	894	Zambia	ZMB								09	MISC.EDIBLE PRODUCTS ETC	1	No Quantity							152964			0
S3	2016	2016	2016	2	0	2	Export	458	Malaysia	MYS	899	Areas, nes									09	MISC.EDIBLE PRODUCTS ETC	1	No Quantity							609921			0
S3	2016	2016	2016	2	0	2	Export	454	Malawi	MWI	0	World	WLD								11	BEVERAGES	1	No Quantity			0		0		51423924			0
S3	2016	2016	2016	2	0	2	Export	454	Malawi	MWI	120	Cameroon	CMR								11	BEVERAGES	1	No Quantity			0		0		20			0
S3	2016	2016	2016	2	0	2	Export	454	Malawi	MWI	180	Dem. Rep. of the Congo	COD								11	BEVERAGES	1	No Quantity			0		0		20697			0
S3	2016	2016	2016	2	0	2	Export	454	Malawi	MWI	508	Mozambique	MOZ								11	BEVERAGES	1	No Quantity			0		0		51071594			0
S3	2016	2016	2016	2	0	2	Export	454	Malawi	MWI	710	South Africa	ZAF								11	BEVERAGES	1	No Quantity			0		0		10			0
S3	2016	2016	2016	2	0	2	Export	454	Malawi	MWI	826	United Kingdom	GBR								11	BEVERAGES	1	No Quantity			0		0		449			0
S3	2016	2016	2016	2	0	2	Export	454	Malawi	MWI	834	United Rep. of Tanzania	TZA								11	BEVERAGES	1	No Quantity			0		0		290649			0
S3	2016	2016	2016	2	0	2	Export	454	Malawi	MWI	894	Zambia	ZMB								11	BEVERAGES	1	No Quantity			0		0		22828			0
S3	2016	2016	2016	2	0	2	Export	454	Malawi	MWI	899	Areas, nes									11	BEVERAGES	1	No Quantity			0		0		17674			0
S3	2016	2016	2016	2	0	2	Export	458	Malaysia	MYS	0	World	WLD								11	BEVERAGES	1	No Quantity							812835867			0
S3	2016	2016	2016	2	0	2	Export	458	Malaysia	MYS	4	Afghanistan	AFG								11	BEVERAGES	1	No Quantity							10729			0
S3	2016	2016	2016	2	0	2	Export	458	Malaysia	MYS	8	Albania	ALB								11	BEVERAGES	1	No Quantity							25100			0
S3	2016	2016	2016	2	0	2	Export	458	Malaysia	MYS	16	American Samoa	ASM								11	BEVERAGES	1	No Quantity							287495			0
S3	2016	2016	2016	2	0	2	Export	458	Malaysia	MYS	28	Antigua and Barbuda	ATG								11	BEVERAGES	1	No Quantity							10218			0
S3	2016	2016	2016	2	0	2	Export	458	Malaysia	MYS	36	Australia	AUS								11	BEVERAGES	1	No Quantity							10511291			0
S3	2016	2016	2016	2	0	2	Export	458	Malaysia	MYS	44	Bahamas	BHS								11	BEVERAGES	1	No Quantity							71449			0
S3	2016	2016	2016	2	0	2	Export	458	Malaysia	MYS	48	Bahrain	BHR								11	BEVERAGES	1	No Quantity							57851			0
S3	2016	2016	2016	2	0	2	Export	458	Malaysia	MYS	50	Bangladesh	BGD								11	BEVERAGES	1	No Quantity							315841			0
S3	2016	2016	2016	2	0	2	Export	458	Malaysia	MYS	52	Barbados	BRB								11	BEVERAGES	1	No Quantity							29452			0
S3	2016	2016	2016	2	0	2	Export	458	Malaysia	MYS	56	Belgium	BEL								11	BEVERAGES	1	No Quantity							418901			0
S3	2016	2016	2016	2	0	2	Export	458	Malaysia	MYS	60	Bermuda	BMU								11	BEVERAGES	1	No Quantity							13993			0
S3	2016	2016	2016	2	0	2	Export	458	Malaysia	MYS	64	Bhutan	BTN								11	BEVERAGES	1	No Quantity							331906			0
S3	2016	2016	2016	2	0	2	Export	458	Malaysia	MYS	84	Belize	BLZ								11	BEVERAGES	1	No Quantity							6109			0
S3	2016	2016	2016	2	0	2	Export	458	Malaysia	MYS	90	Solomon Isds	SLB								11	BEVERAGES	1	No Quantity							1117872			0
S3	2016	2016	2016	2	0	2	Export	458	Malaysia	MYS	96	Brunei Darussalam	BRN								11	BEVERAGES	1	No Quantity							16450437			0
S3	2016	2016	2016	2	0	2	Export	458	Malaysia	MYS	104	Myanmar	MMR								11	BEVERAGES	1	No Quantity							5654934			0
S3	2016	2016	2016	2	0	2	Export	458	Malaysia	MYS	116	Cambodia	KHM								11	BEVERAGES	1	No Quantity							12164757			0
S3	2016	2016	2016	2	0	2	Export	458	Malaysia	MYS	120	Cameroon	CMR								11	BEVERAGES	1	No Quantity							42337			0
S3	2016	2016	2016	2	0	2	Export	458	Malaysia	MYS	124	Canada	CAN								11	BEVERAGES	1	No Quantity							291807			0
S3	2016	2016	2016	2	0	2	Export	458	Malaysia	MYS	136	Cayman Isds	CYM								11	BEVERAGES	1	No Quantity							10863			0
S3	2016	2016	2016	2	0	2	Export	458	Malaysia	MYS	140	Central African Rep.	CAF								11	BEVERAGES	1	No Quantity							9834			0
S3	2016	2016	2016	2	0	2	Export	458	Malaysia	MYS	144	Sri Lanka	LKA								11	BEVERAGES	1	No Quantity							3611620			0
S3	2016	2016	2016	2	0	2	Export	458	Malaysia	MYS	152	Chile	CHL								11	BEVERAGES	1	No Quantity							39839			0
S3	2016	2016	2016	2	0	2	Export	458	Malaysia	MYS	156	China	CHN								11	BEVERAGES	1	No Quantity							41823796			0
S3	2016	2016	2016	2	0	2	Export	458	Malaysia	MYS	162	Christmas Isds	CXR								11	BEVERAGES	1	No Quantity							19826			0
S3	2016	2016	2016	2	0	2	Export	458	Malaysia	MYS	170	Colombia	COL								11	BEVERAGES	1	No Quantity							56998			0
S3	2016	2016	2016	2	0	2	Export	458	Malaysia	MYS	174	Comoros	COM								11	BEVERAGES	1	No Quantity							11463			0
S3	2016	2016	2016	2	0	2	Export	458	Malaysia	MYS	184	Cook Isds	COK								11	BEVERAGES	1	No Quantity							14911			0
S3	2016	2016	2016	2	0	2	Export	458	Malaysia	MYS	188	Costa Rica	CRI								11	BEVERAGES	1	No Quantity							44058			0
S3	2016	2016	2016	2	0	2	Export	458	Malaysia	MYS	196	Cyprus	CYP								11	BEVERAGES	1	No Quantity							30262			0
S3	2016	2016	2016	2	0	2	Export	458	Malaysia	MYS	203	Czechia	CZE								11	BEVERAGES	1	No Quantity							9804			0
S3	2016	2016	2016	2	0	2	Export	458	Malaysia	MYS	204	Benin	BEN								11	BEVERAGES	1	No Quantity							17028			0
S3	2016	2016	2016	2	0	2	Export	458	Malaysia	MYS	208	Denmark	DNK								11	BEVERAGES	1	No Quantity							21081			0
S3	2016	2016	2016	2	0	2	Export	458	Malaysia	MYS	231	Ethiopia	ETH								11	BEVERAGES	1	No Quantity							22479			0
S3	2016	2016	2016	2	0	2	Export	458	Malaysia	MYS	242	Fiji	FJI								11	BEVERAGES	1	No Quantity							249457			0
S3	2016	2016	2016	2	0	2	Export	458	Malaysia	MYS	246	Finland	FIN								11	BEVERAGES	1	No Quantity							28			0
S3	2016	2016	2016	2	0	2	Export	458	Malaysia	MYS	251	France	FRA								11	BEVERAGES	1	No Quantity							2746969			0
S3	2016	2016	2016	2	0	2	Export	458	Malaysia	MYS	258	French Polynesia	PYF								11	BEVERAGES	1	No Quantity							137193			0
S3	2016	2016	2016	2	0	2	Export	458	Malaysia	MYS	262	Djibouti	DJI								11	BEVERAGES	1	No Quantity							22823			0
S3	2016	2016	2016	2	0	2	Export	458	Malaysia	MYS	268	Georgia	GEO								11	BEVERAGES	1	No Quantity							19237			0
S3	2016	2016	2016	2	0	2	Export	458	Malaysia	MYS	275	State of Palestine	PSE								11	BEVERAGES	1	No Quantity							92826			0
S3	2016	2016	2016	2	0	2	Export	458	Malaysia	MYS	276	Germany	DEU								11	BEVERAGES	1	No Quantity							147304			0
S3	2016	2016	2016	2	0	2	Export	458	Malaysia	MYS	288	Ghana	GHA								11	BEVERAGES	1	No Quantity							1651459			0
S3	2016	2016	2016	2	0	2	Export	458	Malaysia	MYS	292	Gibraltar	GIB								11	BEVERAGES	1	No Quantity							1741			0
S3	2016	2016	2016	2	0	2	Export	458	Malaysia	MYS	296	Kiribati	KIR								11	BEVERAGES	1	No Quantity							51305			0
S3	2016	2016	2016	2	0	2	Export	458	Malaysia	MYS	300	Greece	GRC								11	BEVERAGES	1	No Quantity							869			0
S3	2016	2016	2016	2	0	2	Export	458	Malaysia	MYS	316	Guam	GUM								11	BEVERAGES	1	No Quantity							40962			0
S3	2016	2016	2016	2	0	2	Export	458	Malaysia	MYS	324	Guinea	GIN								11	BEVERAGES	1	No Quantity							148302			0
S3	2016	2016	2016	2	0	2	Export	458	Malaysia	MYS	328	Guyana	GUY								11	BEVERAGES	1	No Quantity							46959			0
S3	2016	2016	2016	2	0	2	Export	458	Malaysia	MYS	332	Haiti	HTI								11	BEVERAGES	1	No Quantity							7785			0
S3	2016	2016	2016	2	0	2	Export	458	Malaysia	MYS	344	China, Hong Kong SAR	HKG								11	BEVERAGES	1	No Quantity							37989168			0
S3	2016	2016	2016	2	0	2	Export	458	Malaysia	MYS	360	Indonesia	IDN								11	BEVERAGES	1	No Quantity							57910670			0
S3	2016	2016	2016	2	0	2	Export	458	Malaysia	MYS	364	Iran	IRN								11	BEVERAGES	1	No Quantity							357115			0
S3	2016	2016	2016	2	0	2	Export	458	Malaysia	MYS	368	Iraq	IRQ								11	BEVERAGES	1	No Quantity							12825			0
S3	2016	2016	2016	2	0	2	Export	458	Malaysia	MYS	372	Ireland	IRL								11	BEVERAGES	1	No Quantity							21			0
S3	2016	2016	2016	2	0	2	Export	458	Malaysia	MYS	381	Italy	ITA								11	BEVERAGES	1	No Quantity							74549			0
S3	2016	2016	2016	2	0	2	Export	458	Malaysia	MYS	388	Jamaica	JAM								11	BEVERAGES	1	No Quantity							480956			0
S3	2016	2016	2016	2	0	2	Export	458	Malaysia	MYS	392	Japan	JPN								11	BEVERAGES	1	No Quantity							1106735			0
S3	2016	2016	2016	2	0	2	Export	458	Malaysia	MYS	400	Jordan	JOR								11	BEVERAGES	1	No Quantity							48529			0
S3	2016	2016	2016	2	0	2	Export	458	Malaysia	MYS	410	Rep. of Korea	KOR								11	BEVERAGES	1	No Quantity							244742			0
S3	2016	2016	2016	2	0	2	Export	458	Malaysia	MYS	414	Kuwait	KWT								11	BEVERAGES	1	No Quantity							525329			0
S3	2016	2016	2016	2	0	2	Export	458	Malaysia	MYS	418	Lao People's Dem. Rep.	LAO								11	BEVERAGES	1	No Quantity							99050			0
S3	2016	2016	2016	2	0	2	Export	458	Malaysia	MYS	422	Lebanon	LBN								11	BEVERAGES	1	No Quantity							76766			0
S3	2016	2016	2016	2	0	2	Export	458	Malaysia	MYS	430	Liberia	LBR								11	BEVERAGES	1	No Quantity							76014			0
S3	2016	2016	2016	2	0	2	Export	458	Malaysia	MYS	446	China, Macao SAR	MAC								11	BEVERAGES	1	No Quantity							2089502			0
S3	2016	2016	2016	2	0	2	Export	458	Malaysia	MYS	462	Maldives	MDV								11	BEVERAGES	1	No Quantity							1869926			0
S3	2016	2016	2016	2	0	2	Export	458	Malaysia	MYS	470	Malta	MLT								11	BEVERAGES	1	No Quantity							36739			0
S3	2016	2016	2016	2	0	2	Export	458	Malaysia	MYS	480	Mauritius	MUS								11	BEVERAGES	1	No Quantity							380080			0
S3	2016	2016	2016	2	0	2	Export	458	Malaysia	MYS	484	Mexico	MEX								11	BEVERAGES	1	No Quantity							79556			0
S3	2016	2016	2016	2	0	2	Export	458	Malaysia	MYS	490	Other Asia, nes									11	BEVERAGES	1	No Quantity							1044423			0
S3	2016	2016	2016	2	0	2	Export	458	Malaysia	MYS	496	Mongolia	MNG								11	BEVERAGES	1	No Quantity							184539			0
S3	2016	2016	2016	2	0	2	Export	458	Malaysia	MYS	512	Oman	OMN								11	BEVERAGES	1	No Quantity							143045			0
S3	2016	2016	2016	2	0	2	Export	458	Malaysia	MYS	516	Namibia	NAM								11	BEVERAGES	1	No Quantity							2545			0
S3	2016	2016	2016	2	0	2	Export	458	Malaysia	MYS	520	Nauru	NRU								11	BEVERAGES	1	No Quantity							160636			0
S3	2016	2016	2016	2	0	2	Export	458	Malaysia	MYS	524	Nepal	NPL								11	BEVERAGES	1	No Quantity							2851			0
S3	2016	2016	2016	2	0	2	Export	458	Malaysia	MYS	528	Netherlands	NLD								11	BEVERAGES	1	No Quantity							939440			0
S3	2016	2016	2016	2	0	2	Export	458	Malaysia	MYS	540	New Caledonia	NCL								11	BEVERAGES	1	No Quantity							294855			0
S3	2016	2016	2016	2	0	2	Export	458	Malaysia	MYS	548	Vanuatu	VUT								11	BEVERAGES	1	No Quantity							61736			0
S3	2016	2016	2016	2	0	2	Export	458	Malaysia	MYS	554	New Zealand	NZL								11	BEVERAGES	1	No Quantity							1152517			0
S3	2016	2016	2016	2	0	2	Export	458	Malaysia	MYS	566	Nigeria	NGA								11	BEVERAGES	1	No Quantity							1808955			0
S3	2016	2016	2016	2	0	2	Export	458	Malaysia	MYS	579	Norway	NOR								11	BEVERAGES	1	No Quantity							5993			0
S3	2016	2016	2016	2	0	2	Export	458	Malaysia	MYS	583	FS Micronesia	FSM								11	BEVERAGES	1	No Quantity							61409			0
S3	2016	2016	2016	2	0	2	Export	458	Malaysia	MYS	584	Marshall Isds	MHL								11	BEVERAGES	1	No Quantity							68136			0
S3	2016	2016	2016	2	0	2	Export	458	Malaysia	MYS	585	Palau	PLW								11	BEVERAGES	1	No Quantity							14430			0
S3	2016	2016	2016	2	0	2	Export	458	Malaysia	MYS	586	Pakistan	PAK								11	BEVERAGES	1	No Quantity							3860102			0
S3	2016	2016	2016	2	0	2	Export	458	Malaysia	MYS	591	Panama	PAN								11	BEVERAGES	1	No Quantity							353619			0
S3	2016	2016	2016	2	0	2	Export	458	Malaysia	MYS	598	Papua New Guinea	PNG								11	BEVERAGES	1	No Quantity							43073201			0
S3	2016	2016	2016	2	0	2	Export	458	Malaysia	MYS	600	Paraguay	PRY								11	BEVERAGES	1	No Quantity							64147			0
S3	2016	2016	2016	2	0	2	Export	458	Malaysia	MYS	604	Peru	PER								11	BEVERAGES	1	No Quantity							19779			0
S3	2016	2016	2016	2	0	2	Export	458	Malaysia	MYS	608	Philippines	PHL								11	BEVERAGES	1	No Quantity							3739835			0
S3	2016	2016	2016	2	0	2	Export	458	Malaysia	MYS	616	Poland	POL								11	BEVERAGES	1	No Quantity							20726			0
S3	2016	2016	2016	2	0	2	Export	458	Malaysia	MYS	620	Portugal	PRT								11	BEVERAGES	1	No Quantity							853			0
S3	2016	2016	2016	2	0	2	Export	458	Malaysia	MYS	626	Timor-Leste	TLS								11	BEVERAGES	1	No Quantity							33263			0
S3	2016	2016	2016	2	0	2	Export	458	Malaysia	MYS	634	Qatar	QAT								11	BEVERAGES	1	No Quantity							431326			0
S3	2016	2016	2016	2	0	2	Export	458	Malaysia	MYS	642	Romania	ROU								11	BEVERAGES	1	No Quantity							36772			0
S3	2016	2016	2016	2	0	2	Export	458	Malaysia	MYS	670	Saint Vincent and the Grenadines	VCT								11	BEVERAGES	1	No Quantity							549			0
S3	2016	2016	2016	2	0	2	Export	458	Malaysia	MYS	682	Saudi Arabia	SAU								11	BEVERAGES	1	No Quantity							467876			0
S3	2016	2016	2016	2	0	2	Export	458	Malaysia	MYS	686	Senegal	SEN								11	BEVERAGES	1	No Quantity							164159			0
S3	2016	2016	2016	2	0	2	Export	458	Malaysia	MYS	690	Seychelles	SYC								11	BEVERAGES	1	No Quantity							109224			0
S3	2016	2016	2016	2	0	2	Export	458	Malaysia	MYS	694	Sierra Leone	SLE								11	BEVERAGES	1	No Quantity							67807			0
S3	2016	2016	2016	2	0	2	Export	458	Malaysia	MYS	699	India	IND								11	BEVERAGES	1	No Quantity							2981523			0
S3	2016	2016	2016	2	0	2	Export	458	Malaysia	MYS	702	Singapore	SGP								11	BEVERAGES	1	No Quantity							363576533			0
S3	2016	2016	2016	2	0	2	Export	458	Malaysia	MYS	704	Viet Nam	VNM								11	BEVERAGES	1	No Quantity							103573424			0
S3	2016	2016	2016	2	0	2	Export	458	Malaysia	MYS	705	Slovenia	SVN								11	BEVERAGES	1	No Quantity							25648			0
S3	2016	2016	2016	2	0	2	Export	458	Malaysia	MYS	710	South Africa	ZAF								11	BEVERAGES	1	No Quantity							65475			0
S3	2016	2016	2016	2	0	2	Export	458	Malaysia	MYS	724	Spain	ESP								11	BEVERAGES	1	No Quantity							255873			0
S3	2016	2016	2016	2	0	2	Export	458	Malaysia	MYS	729	Sudan	SDN								11	BEVERAGES	1	No Quantity							125984			0
S3	2016	2016	2016	2	0	2	Export	458	Malaysia	MYS	752	Sweden	SWE								11	BEVERAGES	1	No Quantity							2128			0
S3	2016	2016	2016	2	0	2	Export	458	Malaysia	MYS	757	Switzerland	CHE								11	BEVERAGES	1	No Quantity							10088			0
S3	2016	2016	2016	2	0	2	Export	458	Malaysia	MYS	764	Thailand	THA								11	BEVERAGES	1	No Quantity							62763122			0
S3	2016	2016	2016	2	0	2	Export	458	Malaysia	MYS	776	Tonga	TON								11	BEVERAGES	1	No Quantity							897986			0
S3	2016	2016	2016	2	0	2	Export	458	Malaysia	MYS	780	Trinidad and Tobago	TTO								11	BEVERAGES	1	No Quantity							40660			0
S3	2016	2016	2016	2	0	2	Export	458	Malaysia	MYS	784	United Arab Emirates	ARE								11	BEVERAGES	1	No Quantity							5177866			0
S3	2016	2016	2016	2	0	2	Export	458	Malaysia	MYS	792	Turkey	TUR								11	BEVERAGES	1	No Quantity							114438			0
S3	2016	2016	2016	2	0	2	Export	458	Malaysia	MYS	798	Tuvalu	TUV								11	BEVERAGES	1	No Quantity							29399			0
S3	2016	2016	2016	2	0	2	Export	458	Malaysia	MYS	818	Egypt	EGY								11	BEVERAGES	1	No Quantity							31848			0
S3	2016	2016	2016	2	0	2	Export	458	Malaysia	MYS	826	United Kingdom	GBR								11	BEVERAGES	1	No Quantity							892465			0
S3	2016	2016	2016	2	0	2	Export	458	Malaysia	MYS	834	United Rep. of Tanzania	TZA								11	BEVERAGES	1	No Quantity							295			0
S3	2016	2016	2016	2	0	2	Export	458	Malaysia	MYS	842	USA	USA								11	BEVERAGES	1	No Quantity							11089655			0
S3	2016	2016	2016	2	0	2	Export	458	Malaysia	MYS	860	Uzbekistan	UZB								11	BEVERAGES	1	No Quantity							5206			0
S3	2016	2016	2016	2	0	2	Export	458	Malaysia	MYS	882	Samoa	WSM								11	BEVERAGES	1	No Quantity							312189			0
S3	2016	2016	2016	2	0	2	Export	458	Malaysia	MYS	887	Yemen	YEM								11	BEVERAGES	1	No Quantity							3564			0
S3	2016	2016	2016	2	0	2	Export	458	Malaysia	MYS	899	Areas, nes									11	BEVERAGES	1	No Quantity							91916			0
S3	2016	2016	2016	2	0	2	Export	454	Malawi	MWI	0	World	WLD								12	TOBACCO,TOBACCO MANUFACT	1	No Quantity			0		0		539089831			0
S3	2016	2016	2016	2	0	2	Export	454	Malawi	MWI	12	Algeria	DZA								12	TOBACCO,TOBACCO MANUFACT	1	No Quantity			0		0		848632			0
S3	2016	2016	2016	2	0	2	Export	454	Malawi	MWI	32	Argentina	ARG								12	TOBACCO,TOBACCO MANUFACT	1	No Quantity			0		0		179439			0
S3	2016	2016	2016	2	0	2	Export	454	Malawi	MWI	51	Armenia	ARM								12	TOBACCO,TOBACCO MANUFACT	1	No Quantity			0		0		2600773			0
S3	2016	2016	2016	2	0	2	Export	454	Malawi	MWI	56	Belgium	BEL								12	TOBACCO,TOBACCO MANUFACT	1	No Quantity			0		0		168021213			0
S3	2016	2016	2016	2	0	2	Export	454	Malawi	MWI	70	Bosnia Herzegovina	BIH								12	TOBACCO,TOBACCO MANUFACT	1	No Quantity			0		0		51672			0
S3	2016	2016	2016	2	0	2	Export	454	Malawi	MWI	72	Botswana	BWA								12	TOBACCO,TOBACCO MANUFACT	1	No Quantity			0		0		50689			0
S3	2016	2016	2016	2	0	2	Export	454	Malawi	MWI	76	Brazil	BRA								12	TOBACCO,TOBACCO MANUFACT	1	No Quantity			0		0		829603			0
S3	2016	2016	2016	2	0	2	Export	454	Malawi	MWI	100	Bulgaria	BGR								12	TOBACCO,TOBACCO MANUFACT	1	No Quantity			0		0		734483			0
S3	2016	2016	2016	2	0	2	Export	454	Malawi	MWI	112	Belarus	BLR								12	TOBACCO,TOBACCO MANUFACT	1	No Quantity			0		0		2065593			0
S3	2016	2016	2016	2	0	2	Export	454	Malawi	MWI	116	Cambodia	KHM								12	TOBACCO,TOBACCO MANUFACT	1	No Quantity			0		0		820398			0
S3	2016	2016	2016	2	0	2	Export	454	Malawi	MWI	120	Cameroon	CMR								12	TOBACCO,TOBACCO MANUFACT	1	No Quantity			0		0		28848			0
S3	2016	2016	2016	2	0	2	Export	454	Malawi	MWI	124	Canada	CAN								12	TOBACCO,TOBACCO MANUFACT	1	No Quantity			0		0		1627352			0
S3	2016	2016	2016	2	0	2	Export	454	Malawi	MWI	144	Sri Lanka	LKA								12	TOBACCO,TOBACCO MANUFACT	1	No Quantity			0		0		955619			0
S3	2016	2016	2016	2	0	2	Export	454	Malawi	MWI	156	China	CHN								12	TOBACCO,TOBACCO MANUFACT	1	No Quantity			0		0		53649225			0
S3	2016	2016	2016	2	0	2	Export	454	Malawi	MWI	170	Colombia	COL								12	TOBACCO,TOBACCO MANUFACT	1	No Quantity			0		0		49817			0
S3	2016	2016	2016	2	0	2	Export	454	Malawi	MWI	203	Czechia	CZE								12	TOBACCO,TOBACCO MANUFACT	1	No Quantity			0		0		6351565			0
S3	2016	2016	2016	2	0	2	Export	454	Malawi	MWI	208	Denmark	DNK								12	TOBACCO,TOBACCO MANUFACT	1	No Quantity			0		0		4471435			0
S3	2016	2016	2016	2	0	2	Export	454	Malawi	MWI	212	Dominica	DMA								12	TOBACCO,TOBACCO MANUFACT	1	No Quantity			0		0		299300			0
S3	2016	2016	2016	2	0	2	Export	454	Malawi	MWI	231	Ethiopia	ETH								12	TOBACCO,TOBACCO MANUFACT	1	No Quantity			0		0		49870			0
S3	2016	2016	2016	2	0	2	Export	454	Malawi	MWI	251	France	FRA								12	TOBACCO,TOBACCO MANUFACT	1	No Quantity			0		0		85436			0
S3	2016	2016	2016	2	0	2	Export	454	Malawi	MWI	268	Georgia	GEO								12	TOBACCO,TOBACCO MANUFACT	1	No Quantity			0		0		13642			0
S3	2016	2016	2016	2	0	2	Export	454	Malawi	MWI	276	Germany	DEU								12	TOBACCO,TOBACCO MANUFACT	1	No Quantity			0		0		43494569			0
S3	2016	2016	2016	2	0	2	Export	454	Malawi	MWI	300	Greece	GRC								12	TOBACCO,TOBACCO MANUFACT	1	No Quantity			0		0		4851788			0
S3	2016	2016	2016	2	0	2	Export	454	Malawi	MWI	324	Guinea	GIN								12	TOBACCO,TOBACCO MANUFACT	1	No Quantity			0		0		931781			0
S3	2016	2016	2016	2	0	2	Export	454	Malawi	MWI	332	Haiti	HTI								12	TOBACCO,TOBACCO MANUFACT	1	No Quantity			0		0		518403			0
S3	2016	2016	2016	2	0	2	Export	454	Malawi	MWI	340	Honduras	HND								12	TOBACCO,TOBACCO MANUFACT	1	No Quantity			0		0		363120			0
S3	2016	2016	2016	2	0	2	Export	454	Malawi	MWI	348	Hungary	HUN								12	TOBACCO,TOBACCO MANUFACT	1	No Quantity			0		0		203207			0
S3	2016	2016	2016	2	0	2	Export	454	Malawi	MWI	360	Indonesia	IDN								12	TOBACCO,TOBACCO MANUFACT	1	No Quantity			0		0		7677877			0
S3	2016	2016	2016	2	0	2	Export	454	Malawi	MWI	364	Iran	IRN								12	TOBACCO,TOBACCO MANUFACT	1	No Quantity			0		0		845641			0
S3	2016	2016	2016	2	0	2	Export	454	Malawi	MWI	376	Israel	ISR								12	TOBACCO,TOBACCO MANUFACT	1	No Quantity			0		0		115734			0
S3	2016	2016	2016	2	0	2	Export	454	Malawi	MWI	381	Italy	ITA								12	TOBACCO,TOBACCO MANUFACT	1	No Quantity			0		0		7462454			0
S3	2016	2016	2016	2	0	2	Export	454	Malawi	MWI	398	Kazakhstan	KAZ								12	TOBACCO,TOBACCO MANUFACT	1	No Quantity			0		0		195453			0
S3	2016	2016	2016	2	0	2	Export	454	Malawi	MWI	400	Jordan	JOR								12	TOBACCO,TOBACCO MANUFACT	1	No Quantity			0		0		4045600			0
S3	2016	2016	2016	2	0	2	Export	454	Malawi	MWI	404	Kenya	KEN								12	TOBACCO,TOBACCO MANUFACT	1	No Quantity			0		0		1189204			0
S3	2016	2016	2016	2	0	2	Export	454	Malawi	MWI	408	Dem. People's Rep. of Korea	PRK								12	TOBACCO,TOBACCO MANUFACT	1	No Quantity			0		0		85514			0
S3	2016	2016	2016	2	0	2	Export	454	Malawi	MWI	410	Rep. of Korea	KOR								12	TOBACCO,TOBACCO MANUFACT	1	No Quantity			0		0		21070304			0
S3	2016	2016	2016	2	0	2	Export	454	Malawi	MWI	422	Lebanon	LBN								12	TOBACCO,TOBACCO MANUFACT	1	No Quantity			0		0		496157			0
S3	2016	2016	2016	2	0	2	Export	454	Malawi	MWI	430	Liberia	LBR								12	TOBACCO,TOBACCO MANUFACT	1	No Quantity			0		0		93972			0
S3	2016	2016	2016	2	0	2	Export	454	Malawi	MWI	440	Lithuania	LTU								12	TOBACCO,TOBACCO MANUFACT	1	No Quantity			0		0		420774			0
S3	2016	2016	2016	2	0	2	Export	454	Malawi	MWI	442	Luxembourg	LUX								12	TOBACCO,TOBACCO MANUFACT	1	No Quantity			0		0		151311			0
S3	2016	2016	2016	2	0	2	Export	454	Malawi	MWI	450	Madagascar	MDG								12	TOBACCO,TOBACCO MANUFACT	1	No Quantity			0		0		30668			0
S3	2016	2016	2016	2	0	2	Export	454	Malawi	MWI	458	Malaysia	MYS								12	TOBACCO,TOBACCO MANUFACT	1	No Quantity			0		0		47548			0
S3	2016	2016	2016	2	0	2	Export	454	Malawi	MWI	478	Mauritania	MRT								12	TOBACCO,TOBACCO MANUFACT	1	No Quantity			0		0		517436			0
S3	2016	2016	2016	2	0	2	Export	454	Malawi	MWI	480	Mauritius	MUS								12	TOBACCO,TOBACCO MANUFACT	1	No Quantity			0		0		1861881			0
S3	2016	2016	2016	2	0	2	Export	454	Malawi	MWI	484	Mexico	MEX								12	TOBACCO,TOBACCO MANUFACT	1	No Quantity			0		0		90669			0
S3	2016	2016	2016	2	0	2	Export	454	Malawi	MWI	490	Other Asia, nes									12	TOBACCO,TOBACCO MANUFACT	1	No Quantity			0		0		615490			0
S3	2016	2016	2016	2	0	2	Export	454	Malawi	MWI	508	Mozambique	MOZ								12	TOBACCO,TOBACCO MANUFACT	1	No Quantity			0		0		322525			0
S3	2016	2016	2016	2	0	2	Export	454	Malawi	MWI	528	Netherlands	NLD								12	TOBACCO,TOBACCO MANUFACT	1	No Quantity			0		0		18326775			0
S3	2016	2016	2016	2	0	2	Export	454	Malawi	MWI	554	New Zealand	NZL								12	TOBACCO,TOBACCO MANUFACT	1	No Quantity			0		0		611039			0
S3	2016	2016	2016	2	0	2	Export	454	Malawi	MWI	566	Nigeria	NGA								12	TOBACCO,TOBACCO MANUFACT	1	No Quantity			0		0		90701			0
S3	2016	2016	2016	2	0	2	Export	454	Malawi	MWI	608	Philippines	PHL								12	TOBACCO,TOBACCO MANUFACT	1	No Quantity			0		0		7694952			0
S3	2016	2016	2016	2	0	2	Export	454	Malawi	MWI	616	Poland	POL								12	TOBACCO,TOBACCO MANUFACT	1	No Quantity			0		0		11604290			0
S3	2016	2016	2016	2	0	2	Export	454	Malawi	MWI	620	Portugal	PRT								12	TOBACCO,TOBACCO MANUFACT	1	No Quantity			0		0		7432243			0
S3	2016	2016	2016	2	0	2	Export	454	Malawi	MWI	642	Romania	ROU								12	TOBACCO,TOBACCO MANUFACT	1	No Quantity			0		0		1412427			0
S3	2016	2016	2016	2	0	2	Export	454	Malawi	MWI	643	Russian Federation	RUS								12	TOBACCO,TOBACCO MANUFACT	1	No Quantity			0		0		33078096			0
S3	2016	2016	2016	2	0	2	Export	454	Malawi	MWI	686	Senegal	SEN								12	TOBACCO,TOBACCO MANUFACT	1	No Quantity			0		0		927204			0
S3	2016	2016	2016	2	0	2	Export	454	Malawi	MWI	688	Serbia	SRB								12	TOBACCO,TOBACCO MANUFACT	1	No Quantity			0		0		757611			0
S3	2016	2016	2016	2	0	2	Export	454	Malawi	MWI	690	Seychelles	SYC								12	TOBACCO,TOBACCO MANUFACT	1	No Quantity			0		0		105592			0
S3	2016	2016	2016	2	0	2	Export	454	Malawi	MWI	694	Sierra Leone	SLE								12	TOBACCO,TOBACCO MANUFACT	1	No Quantity			0		0		353056			0
S3	2016	2016	2016	2	0	2	Export	454	Malawi	MWI	702	Singapore	SGP								12	TOBACCO,TOBACCO MANUFACT	1	No Quantity			0		0		381096			0
S3	2016	2016	2016	2	0	2	Export	454	Malawi	MWI	704	Viet Nam	VNM								12	TOBACCO,TOBACCO MANUFACT	1	No Quantity			0		0		911690			0
S3	2016	2016	2016	2	0	2	Export	454	Malawi	MWI	710	South Africa	ZAF								12	TOBACCO,TOBACCO MANUFACT	1	No Quantity			0		0		4766744			0
S3	2016	2016	2016	2	0	2	Export	454	Malawi	MWI	716	Zimbabwe	ZWE								12	TOBACCO,TOBACCO MANUFACT	1	No Quantity			0		0		5433619			0
S3	2016	2016	2016	2	0	2	Export	454	Malawi	MWI	724	Spain	ESP								12	TOBACCO,TOBACCO MANUFACT	1	No Quantity			0		0		138059			0
S3	2016	2016	2016	2	0	2	Export	454	Malawi	MWI	729	Sudan	SDN								12	TOBACCO,TOBACCO MANUFACT	1	No Quantity			0		0		3766202			0
S3	2016	2016	2016	2	0	2	Export	454	Malawi	MWI	757	Switzerland	CHE								12	TOBACCO,TOBACCO MANUFACT	1	No Quantity			0		0		8076398			0
S3	2016	2016	2016	2	0	2	Export	454	Malawi	MWI	784	United Arab Emirates	ARE								12	TOBACCO,TOBACCO MANUFACT	1	No Quantity			0		0		9459272			0
S3	2016	2016	2016	2	0	2	Export	454	Malawi	MWI	788	Tunisia	TUN								12	TOBACCO,TOBACCO MANUFACT	1	No Quantity			0		0		2426135			0
S3	2016	2016	2016	2	0	2	Export	454	Malawi	MWI	792	Turkey	TUR								12	TOBACCO,TOBACCO MANUFACT	1	No Quantity			0		0		3364338			0
S3	2016	2016	2016	2	0	2	Export	454	Malawi	MWI	804	Ukraine	UKR								12	TOBACCO,TOBACCO MANUFACT	1	No Quantity			0		0		12732089			0
S3	2016	2016	2016	2	0	2	Export	454	Malawi	MWI	818	Egypt	EGY								12	TOBACCO,TOBACCO MANUFACT	1	No Quantity			0		0		25542031			0
S3	2016	2016	2016	2	0	2	Export	454	Malawi	MWI	826	United Kingdom	GBR								12	TOBACCO,TOBACCO MANUFACT	1	No Quantity			0		0		1434906			0
S3	2016	2016	2016	2	0	2	Export	454	Malawi	MWI	842	USA	USA								12	TOBACCO,TOBACCO MANUFACT	1	No Quantity			0		0		36592280			0
S3	2016	2016	2016	2	0	2	Export	454	Malawi	MWI	858	Uruguay	URY								12	TOBACCO,TOBACCO MANUFACT	1	No Quantity			0		0		172392			0
S3	2016	2016	2016	2	0	2	Export	454	Malawi	MWI	894	Zambia	ZMB								12	TOBACCO,TOBACCO MANUFACT	1	No Quantity			0		0		14868			0
S3	2016	2016	2016	2	0	2	Export	458	Malaysia	MYS	0	World	WLD								12	TOBACCO,TOBACCO MANUFACT	1	No Quantity							369743199			0
S3	2016	2016	2016	2	0	2	Export	458	Malaysia	MYS	32	Argentina	ARG								12	TOBACCO,TOBACCO MANUFACT	1	No Quantity							4884			0
S3	2016	2016	2016	2	0	2	Export	458	Malaysia	MYS	36	Australia	AUS								12	TOBACCO,TOBACCO MANUFACT	1	No Quantity							5734368			0
S3	2016	2016	2016	2	0	2	Export	458	Malaysia	MYS	40	Austria	AUT								12	TOBACCO,TOBACCO MANUFACT	1	No Quantity							25			0
S3	2016	2016	2016	2	0	2	Export	458	Malaysia	MYS	50	Bangladesh	BGD								12	TOBACCO,TOBACCO MANUFACT	1	No Quantity							153491			0
S3	2016	2016	2016	2	0	2	Export	458	Malaysia	MYS	56	Belgium	BEL								12	TOBACCO,TOBACCO MANUFACT	1	No Quantity							7746445			0
S3	2016	2016	2016	2	0	2	Export	458	Malaysia	MYS	76	Brazil	BRA								12	TOBACCO,TOBACCO MANUFACT	1	No Quantity							1513			0
S3	2016	2016	2016	2	0	2	Export	458	Malaysia	MYS	90	Solomon Isds	SLB								12	TOBACCO,TOBACCO MANUFACT	1	No Quantity							1473441			0
S3	2016	2016	2016	2	0	2	Export	458	Malaysia	MYS	96	Brunei Darussalam	BRN								12	TOBACCO,TOBACCO MANUFACT	1	No Quantity							1018199			0
S3	2016	2016	2016	2	0	2	Export	458	Malaysia	MYS	104	Myanmar	MMR								12	TOBACCO,TOBACCO MANUFACT	1	No Quantity							7422892			0
S3	2016	2016	2016	2	0	2	Export	458	Malaysia	MYS	116	Cambodia	KHM								12	TOBACCO,TOBACCO MANUFACT	1	No Quantity							9985512			0
S3	2016	2016	2016	2	0	2	Export	458	Malaysia	MYS	124	Canada	CAN								12	TOBACCO,TOBACCO MANUFACT	1	No Quantity							25			0
S3	2016	2016	2016	2	0	2	Export	458	Malaysia	MYS	144	Sri Lanka	LKA								12	TOBACCO,TOBACCO MANUFACT	1	No Quantity							483260			0
S3	2016	2016	2016	2	0	2	Export	458	Malaysia	MYS	156	China	CHN								12	TOBACCO,TOBACCO MANUFACT	1	No Quantity							1866977			0
S3	2016	2016	2016	2	0	2	Export	458	Malaysia	MYS	170	Colombia	COL								12	TOBACCO,TOBACCO MANUFACT	1	No Quantity							3924			0
S3	2016	2016	2016	2	0	2	Export	458	Malaysia	MYS	204	Benin	BEN								12	TOBACCO,TOBACCO MANUFACT	1	No Quantity							39143			0
S3	2016	2016	2016	2	0	2	Export	458	Malaysia	MYS	208	Denmark	DNK								12	TOBACCO,TOBACCO MANUFACT	1	No Quantity							1092			0
S3	2016	2016	2016	2	0	2	Export	458	Malaysia	MYS	242	Fiji	FJI								12	TOBACCO,TOBACCO MANUFACT	1	No Quantity							526197			0
S3	2016	2016	2016	2	0	2	Export	458	Malaysia	MYS	246	Finland	FIN								12	TOBACCO,TOBACCO MANUFACT	1	No Quantity							51			0
S3	2016	2016	2016	2	0	2	Export	458	Malaysia	MYS	251	France	FRA								12	TOBACCO,TOBACCO MANUFACT	1	No Quantity							96592			0
S3	2016	2016	2016	2	0	2	Export	458	Malaysia	MYS	262	Djibouti	DJI								12	TOBACCO,TOBACCO MANUFACT	1	No Quantity							60311			0
S3	2016	2016	2016	2	0	2	Export	458	Malaysia	MYS	276	Germany	DEU								12	TOBACCO,TOBACCO MANUFACT	1	No Quantity							4191938			0
S3	2016	2016	2016	2	0	2	Export	458	Malaysia	MYS	300	Greece	GRC								12	TOBACCO,TOBACCO MANUFACT	1	No Quantity							745353			0
S3	2016	2016	2016	2	0	2	Export	458	Malaysia	MYS	332	Haiti	HTI								12	TOBACCO,TOBACCO MANUFACT	1	No Quantity							8324			0
S3	2016	2016	2016	2	0	2	Export	458	Malaysia	MYS	344	China, Hong Kong SAR	HKG								12	TOBACCO,TOBACCO MANUFACT	1	No Quantity							15163039			0
S3	2016	2016	2016	2	0	2	Export	458	Malaysia	MYS	360	Indonesia	IDN								12	TOBACCO,TOBACCO MANUFACT	1	No Quantity							54741437			0
S3	2016	2016	2016	2	0	2	Export	458	Malaysia	MYS	364	Iran	IRN								12	TOBACCO,TOBACCO MANUFACT	1	No Quantity							526678			0
S3	2016	2016	2016	2	0	2	Export	458	Malaysia	MYS	381	Italy	ITA								12	TOBACCO,TOBACCO MANUFACT	1	No Quantity							28793			0
S3	2016	2016	2016	2	0	2	Export	458	Malaysia	MYS	392	Japan	JPN								12	TOBACCO,TOBACCO MANUFACT	1	No Quantity							8009200			0
S3	2016	2016	2016	2	0	2	Export	458	Malaysia	MYS	410	Rep. of Korea	KOR								12	TOBACCO,TOBACCO MANUFACT	1	No Quantity							8645043			0
S3	2016	2016	2016	2	0	2	Export	458	Malaysia	MYS	418	Lao People's Dem. Rep.	LAO								12	TOBACCO,TOBACCO MANUFACT	1	No Quantity							191813			0
S3	2016	2016	2016	2	0	2	Export	458	Malaysia	MYS	462	Maldives	MDV								12	TOBACCO,TOBACCO MANUFACT	1	No Quantity							160921			0
S3	2016	2016	2016	2	0	2	Export	458	Malaysia	MYS	470	Malta	MLT								12	TOBACCO,TOBACCO MANUFACT	1	No Quantity							1695			0
S3	2016	2016	2016	2	0	2	Export	458	Malaysia	MYS	490	Other Asia, nes									12	TOBACCO,TOBACCO MANUFACT	1	No Quantity							44486379			0
S3	2016	2016	2016	2	0	2	Export	458	Malaysia	MYS	508	Mozambique	MOZ								12	TOBACCO,TOBACCO MANUFACT	1	No Quantity							2434			0
S3	2016	2016	2016	2	0	2	Export	458	Malaysia	MYS	512	Oman	OMN								12	TOBACCO,TOBACCO MANUFACT	1	No Quantity							710			0
S3	2016	2016	2016	2	0	2	Export	458	Malaysia	MYS	516	Namibia	NAM								12	TOBACCO,TOBACCO MANUFACT	1	No Quantity							2912			0
S3	2016	2016	2016	2	0	2	Export	458	Malaysia	MYS	524	Nepal	NPL								12	TOBACCO,TOBACCO MANUFACT	1	No Quantity							203200			0
S3	2016	2016	2016	2	0	2	Export	458	Malaysia	MYS	528	Netherlands	NLD								12	TOBACCO,TOBACCO MANUFACT	1	No Quantity							1746834			0
S3	2016	2016	2016	2	0	2	Export	458	Malaysia	MYS	554	New Zealand	NZL								12	TOBACCO,TOBACCO MANUFACT	1	No Quantity							2565509			0
S3	2016	2016	2016	2	0	2	Export	458	Malaysia	MYS	586	Pakistan	PAK								12	TOBACCO,TOBACCO MANUFACT	1	No Quantity							327205			0
S3	2016	2016	2016	2	0	2	Export	458	Malaysia	MYS	591	Panama	PAN								12	TOBACCO,TOBACCO MANUFACT	1	No Quantity							49921			0
S3	2016	2016	2016	2	0	2	Export	458	Malaysia	MYS	598	Papua New Guinea	PNG								12	TOBACCO,TOBACCO MANUFACT	1	No Quantity							5771502			0
S3	2016	2016	2016	2	0	2	Export	458	Malaysia	MYS	608	Philippines	PHL								12	TOBACCO,TOBACCO MANUFACT	1	No Quantity							46066763			0
S3	2016	2016	2016	2	0	2	Export	458	Malaysia	MYS	616	Poland	POL								12	TOBACCO,TOBACCO MANUFACT	1	No Quantity							95643			0
S3	2016	2016	2016	2	0	2	Export	458	Malaysia	MYS	620	Portugal	PRT								12	TOBACCO,TOBACCO MANUFACT	1	No Quantity							1040153			0
S3	2016	2016	2016	2	0	2	Export	458	Malaysia	MYS	643	Russian Federation	RUS								12	TOBACCO,TOBACCO MANUFACT	1	No Quantity							1066			0
S3	2016	2016	2016	2	0	2	Export	458	Malaysia	MYS	682	Saudi Arabia	SAU								12	TOBACCO,TOBACCO MANUFACT	1	No Quantity							83623			0
S3	2016	2016	2016	2	0	2	Export	458	Malaysia	MYS	699	India	IND								12	TOBACCO,TOBACCO MANUFACT	1	No Quantity							513912			0
S3	2016	2016	2016	2	0	2	Export	458	Malaysia	MYS	702	Singapore	SGP								12	TOBACCO,TOBACCO MANUFACT	1	No Quantity							59857313			0
S3	2016	2016	2016	2	0	2	Export	458	Malaysia	MYS	704	Viet Nam	VNM								12	TOBACCO,TOBACCO MANUFACT	1	No Quantity							18538329			0
S3	2016	2016	2016	2	0	2	Export	458	Malaysia	MYS	710	South Africa	ZAF								12	TOBACCO,TOBACCO MANUFACT	1	No Quantity							134267			0
S3	2016	2016	2016	2	0	2	Export	458	Malaysia	MYS	724	Spain	ESP								12	TOBACCO,TOBACCO MANUFACT	1	No Quantity							89168			0
S3	2016	2016	2016	2	0	2	Export	458	Malaysia	MYS	729	Sudan	SDN								12	TOBACCO,TOBACCO MANUFACT	1	No Quantity							1355			0
S3	2016	2016	2016	2	0	2	Export	458	Malaysia	MYS	757	Switzerland	CHE								12	TOBACCO,TOBACCO MANUFACT	1	No Quantity							287			0
S3	2016	2016	2016	2	0	2	Export	458	Malaysia	MYS	764	Thailand	THA								12	TOBACCO,TOBACCO MANUFACT	1	No Quantity							43479633			0
S3	2016	2016	2016	2	0	2	Export	458	Malaysia	MYS	784	United Arab Emirates	ARE								12	TOBACCO,TOBACCO MANUFACT	1	No Quantity							13793541			0
S3	2016	2016	2016	2	0	2	Export	458	Malaysia	MYS	792	Turkey	TUR								12	TOBACCO,TOBACCO MANUFACT	1	No Quantity							57662			0
S3	2016	2016	2016	2	0	2	Export	458	Malaysia	MYS	804	Ukraine	UKR								12	TOBACCO,TOBACCO MANUFACT	1	No Quantity							19924			0
S3	2016	2016	2016	2	0	2	Export	458	Malaysia	MYS	818	Egypt	EGY								12	TOBACCO,TOBACCO MANUFACT	1	No Quantity							36092			0
S3	2016	2016	2016	2	0	2	Export	458	Malaysia	MYS	826	United Kingdom	GBR								12	TOBACCO,TOBACCO MANUFACT	1	No Quantity							216127			0
S3	2016	2016	2016	2	0	2	Export	458	Malaysia	MYS	842	USA	USA								12	TOBACCO,TOBACCO MANUFACT	1	No Quantity							525439			0
S3	2016	2016	2016	2	0	2	Export	458	Malaysia	MYS	858	Uruguay	URY								12	TOBACCO,TOBACCO MANUFACT	1	No Quantity							252510			0
S3	2016	2016	2016	2	0	2	Export	458	Malaysia	MYS	882	Samoa	WSM								12	TOBACCO,TOBACCO MANUFACT	1	No Quantity							751206			0
S3	2016	2016	2016	2	0	2	Export	454	Malawi	MWI	0	World	WLD								21	HIDES,SKINS,FURSKINS,RAW	1	No Quantity			0		0		1796541			0
S3	2016	2016	2016	2	0	2	Export	454	Malawi	MWI	156	China	CHN								21	HIDES,SKINS,FURSKINS,RAW	1	No Quantity			0		0		910682			0
S3	2016	2016	2016	2	0	2	Export	454	Malawi	MWI	288	Ghana	GHA								21	HIDES,SKINS,FURSKINS,RAW	1	No Quantity			0		0		4097			0
S3	2016	2016	2016	2	0	2	Export	454	Malawi	MWI	392	Japan	JPN								21	HIDES,SKINS,FURSKINS,RAW	1	No Quantity			0		0		193739			0
S3	2016	2016	2016	2	0	2	Export	454	Malawi	MWI	404	Kenya	KEN								21	HIDES,SKINS,FURSKINS,RAW	1	No Quantity			0		0		1887			0
S3	2016	2016	2016	2	0	2	Export	454	Malawi	MWI	699	India	IND								21	HIDES,SKINS,FURSKINS,RAW	1	No Quantity			0		0		66618			0
S3	2016	2016	2016	2	0	2	Export	454	Malawi	MWI	702	Singapore	SGP								21	HIDES,SKINS,FURSKINS,RAW	1	No Quantity			0		0		172568			0
S3	2016	2016	2016	2	0	2	Export	454	Malawi	MWI	710	South Africa	ZAF								21	HIDES,SKINS,FURSKINS,RAW	1	No Quantity			0		0		191202			0
S3	2016	2016	2016	2	0	2	Export	454	Malawi	MWI	724	Spain	ESP								21	HIDES,SKINS,FURSKINS,RAW	1	No Quantity			0		0		110357			0
S3	2016	2016	2016	2	0	2	Export	454	Malawi	MWI	800	Uganda	UGA								21	HIDES,SKINS,FURSKINS,RAW	1	No Quantity			0		0		23251			0
S3	2016	2016	2016	2	0	2	Export	454	Malawi	MWI	826	United Kingdom	GBR								21	HIDES,SKINS,FURSKINS,RAW	1	No Quantity			0		0		95796			0
S3	2016	2016	2016	2	0	2	Export	454	Malawi	MWI	834	United Rep. of Tanzania	TZA								21	HIDES,SKINS,FURSKINS,RAW	1	No Quantity			0		0		1371			0
S3	2016	2016	2016	2	0	2	Export	454	Malawi	MWI	894	Zambia	ZMB								21	HIDES,SKINS,FURSKINS,RAW	1	No Quantity			0		0		24967			0
S3	2016	2016	2016	2	0	2	Export	458	Malaysia	MYS	0	World	WLD								21	HIDES,SKINS,FURSKINS,RAW	1	No Quantity							6450882			0
S3	2016	2016	2016	2	0	2	Export	458	Malaysia	MYS	36	Australia	AUS								21	HIDES,SKINS,FURSKINS,RAW	1	No Quantity							3495			0
S3	2016	2016	2016	2	0	2	Export	458	Malaysia	MYS	76	Brazil	BRA								21	HIDES,SKINS,FURSKINS,RAW	1	No Quantity							135714			0
S3	2016	2016	2016	2	0	2	Export	458	Malaysia	MYS	156	China	CHN								21	HIDES,SKINS,FURSKINS,RAW	1	No Quantity							492110			0
S3	2016	2016	2016	2	0	2	Export	458	Malaysia	MYS	344	China, Hong Kong SAR	HKG								21	HIDES,SKINS,FURSKINS,RAW	1	No Quantity							82702			0
S3	2016	2016	2016	2	0	2	Export	458	Malaysia	MYS	360	Indonesia	IDN								21	HIDES,SKINS,FURSKINS,RAW	1	No Quantity							325470			0
S3	2016	2016	2016	2	0	2	Export	458	Malaysia	MYS	381	Italy	ITA								21	HIDES,SKINS,FURSKINS,RAW	1	No Quantity							19056			0
S3	2016	2016	2016	2	0	2	Export	458	Malaysia	MYS	392	Japan	JPN								21	HIDES,SKINS,FURSKINS,RAW	1	No Quantity							796437			0
S3	2016	2016	2016	2	0	2	Export	458	Malaysia	MYS	410	Rep. of Korea	KOR								21	HIDES,SKINS,FURSKINS,RAW	1	No Quantity							163873			0
S3	2016	2016	2016	2	0	2	Export	458	Malaysia	MYS	699	India	IND								21	HIDES,SKINS,FURSKINS,RAW	1	No Quantity							39703			0
S3	2016	2016	2016	2	0	2	Export	458	Malaysia	MYS	702	Singapore	SGP								21	HIDES,SKINS,FURSKINS,RAW	1	No Quantity							1806898			0
S3	2016	2016	2016	2	0	2	Export	458	Malaysia	MYS	704	Viet Nam	VNM								21	HIDES,SKINS,FURSKINS,RAW	1	No Quantity							1201834			0
S3	2016	2016	2016	2	0	2	Export	458	Malaysia	MYS	724	Spain	ESP								21	HIDES,SKINS,FURSKINS,RAW	1	No Quantity							493180			0
S3	2016	2016	2016	2	0	2	Export	458	Malaysia	MYS	764	Thailand	THA								21	HIDES,SKINS,FURSKINS,RAW	1	No Quantity							843551			0
S3	2016	2016	2016	2	0	2	Export	458	Malaysia	MYS	792	Turkey	TUR								21	HIDES,SKINS,FURSKINS,RAW	1	No Quantity							46859			0
S3	2016	2016	2016	2	0	2	Export	454	Malawi	MWI	0	World	WLD								22	OIL SEED,OLEAGINUS FRUIT	1	No Quantity			0		0		21952065			0
S3	2016	2016	2016	2	0	2	Export	454	Malawi	MWI	72	Botswana	BWA								22	OIL SEED,OLEAGINUS FRUIT	1	No Quantity			0		0		7637195			0
S3	2016	2016	2016	2	0	2	Export	454	Malawi	MWI	156	China	CHN								22	OIL SEED,OLEAGINUS FRUIT	1	No Quantity			0		0		8082			0
S3	2016	2016	2016	2	0	2	Export	454	Malawi	MWI	178	Congo	COG								22	OIL SEED,OLEAGINUS FRUIT	1	No Quantity			0		0		1605			0
S3	2016	2016	2016	2	0	2	Export	454	Malawi	MWI	276	Germany	DEU								22	OIL SEED,OLEAGINUS FRUIT	1	No Quantity			0		0		28814			0
S3	2016	2016	2016	2	0	2	Export	454	Malawi	MWI	344	China, Hong Kong SAR	HKG								22	OIL SEED,OLEAGINUS FRUIT	1	No Quantity			0		0		243965			0
S3	2016	2016	2016	2	0	2	Export	454	Malawi	MWI	372	Ireland	IRL								22	OIL SEED,OLEAGINUS FRUIT	1	No Quantity			0		0		30074			0
S3	2016	2016	2016	2	0	2	Export	454	Malawi	MWI	404	Kenya	KEN								22	OIL SEED,OLEAGINUS FRUIT	1	No Quantity			0		0		4477387			0
S3	2016	2016	2016	2	0	2	Export	454	Malawi	MWI	490	Other Asia, nes									22	OIL SEED,OLEAGINUS FRUIT	1	No Quantity			0		0		355			0
S3	2016	2016	2016	2	0	2	Export	454	Malawi	MWI	508	Mozambique	MOZ								22	OIL SEED,OLEAGINUS FRUIT	1	No Quantity			0		0		449898			0
S3	2016	2016	2016	2	0	2	Export	454	Malawi	MWI	659	Saint Kitts and Nevis	KNA								22	OIL SEED,OLEAGINUS FRUIT	1	No Quantity			0		0		62649			0
S3	2016	2016	2016	2	0	2	Export	454	Malawi	MWI	699	India	IND								22	OIL SEED,OLEAGINUS FRUIT	1	No Quantity			0		0		50			0
S3	2016	2016	2016	2	0	2	Export	454	Malawi	MWI	710	South Africa	ZAF								22	OIL SEED,OLEAGINUS FRUIT	1	No Quantity			0		0		3024573			0
S3	2016	2016	2016	2	0	2	Export	454	Malawi	MWI	716	Zimbabwe	ZWE								22	OIL SEED,OLEAGINUS FRUIT	1	No Quantity			0		0		2590907			0
S3	2016	2016	2016	2	0	2	Export	454	Malawi	MWI	784	United Arab Emirates	ARE								22	OIL SEED,OLEAGINUS FRUIT	1	No Quantity			0		0		367123			0
S3	2016	2016	2016	2	0	2	Export	454	Malawi	MWI	792	Turkey	TUR								22	OIL SEED,OLEAGINUS FRUIT	1	No Quantity			0		0		17854			0
S3	2016	2016	2016	2	0	2	Export	454	Malawi	MWI	826	United Kingdom	GBR								22	OIL SEED,OLEAGINUS FRUIT	1	No Quantity			0		0		13			0
S3	2016	2016	2016	2	0	2	Export	454	Malawi	MWI	834	United Rep. of Tanzania	TZA								22	OIL SEED,OLEAGINUS FRUIT	1	No Quantity			0		0		1205309			0
S3	2016	2016	2016	2	0	2	Export	454	Malawi	MWI	894	Zambia	ZMB								22	OIL SEED,OLEAGINUS FRUIT	1	No Quantity			0		0		1799211			0
S3	2016	2016	2016	2	0	2	Export	454	Malawi	MWI	899	Areas, nes									22	OIL SEED,OLEAGINUS FRUIT	1	No Quantity			0		0		6990			0
S3	2016	2016	2016	2	0	2	Export	458	Malaysia	MYS	0	World	WLD								22	OIL SEED,OLEAGINUS FRUIT	1	No Quantity							36212264			0
S3	2016	2016	2016	2	0	2	Export	458	Malaysia	MYS	36	Australia	AUS								22	OIL SEED,OLEAGINUS FRUIT	1	No Quantity							53060			0
S3	2016	2016	2016	2	0	2	Export	458	Malaysia	MYS	48	Bahrain	BHR								22	OIL SEED,OLEAGINUS FRUIT	1	No Quantity							2290			0
S3	2016	2016	2016	2	0	2	Export	458	Malaysia	MYS	96	Brunei Darussalam	BRN								22	OIL SEED,OLEAGINUS FRUIT	1	No Quantity							67650			0
S3	2016	2016	2016	2	0	2	Export	458	Malaysia	MYS	104	Myanmar	MMR								22	OIL SEED,OLEAGINUS FRUIT	1	No Quantity							29885			0
S3	2016	2016	2016	2	0	2	Export	458	Malaysia	MYS	116	Cambodia	KHM								22	OIL SEED,OLEAGINUS FRUIT	1	No Quantity							3541			0
S3	2016	2016	2016	2	0	2	Export	458	Malaysia	MYS	144	Sri Lanka	LKA								22	OIL SEED,OLEAGINUS FRUIT	1	No Quantity							5289076			0
S3	2016	2016	2016	2	0	2	Export	458	Malaysia	MYS	156	China	CHN								22	OIL SEED,OLEAGINUS FRUIT	1	No Quantity							88847			0
S3	2016	2016	2016	2	0	2	Export	458	Malaysia	MYS	180	Dem. Rep. of the Congo	COD								22	OIL SEED,OLEAGINUS FRUIT	1	No Quantity							6983			0
S3	2016	2016	2016	2	0	2	Export	458	Malaysia	MYS	251	France	FRA								22	OIL SEED,OLEAGINUS FRUIT	1	No Quantity							14012			0
S3	2016	2016	2016	2	0	2	Export	458	Malaysia	MYS	266	Gabon	GAB								22	OIL SEED,OLEAGINUS FRUIT	1	No Quantity							302490			0
S3	2016	2016	2016	2	0	2	Export	458	Malaysia	MYS	270	Gambia	GMB								22	OIL SEED,OLEAGINUS FRUIT	1	No Quantity							431086			0
S3	2016	2016	2016	2	0	2	Export	458	Malaysia	MYS	344	China, Hong Kong SAR	HKG								22	OIL SEED,OLEAGINUS FRUIT	1	No Quantity							245539			0
S3	2016	2016	2016	2	0	2	Export	458	Malaysia	MYS	360	Indonesia	IDN								22	OIL SEED,OLEAGINUS FRUIT	1	No Quantity							9238200			0
S3	2016	2016	2016	2	0	2	Export	458	Malaysia	MYS	430	Liberia	LBR								22	OIL SEED,OLEAGINUS FRUIT	1	No Quantity							197769			0
S3	2016	2016	2016	2	0	2	Export	458	Malaysia	MYS	480	Mauritius	MUS								22	OIL SEED,OLEAGINUS FRUIT	1	No Quantity							10836			0
S3	2016	2016	2016	2	0	2	Export	458	Malaysia	MYS	490	Other Asia, nes									22	OIL SEED,OLEAGINUS FRUIT	1	No Quantity							199058			0
S3	2016	2016	2016	2	0	2	Export	458	Malaysia	MYS	508	Mozambique	MOZ								22	OIL SEED,OLEAGINUS FRUIT	1	No Quantity							3974			0
S3	2016	2016	2016	2	0	2	Export	458	Malaysia	MYS	524	Nepal	NPL								22	OIL SEED,OLEAGINUS FRUIT	1	No Quantity							1305873			0
S3	2016	2016	2016	2	0	2	Export	458	Malaysia	MYS	528	Netherlands	NLD								22	OIL SEED,OLEAGINUS FRUIT	1	No Quantity							80592			0
S3	2016	2016	2016	2	0	2	Export	458	Malaysia	MYS	586	Pakistan	PAK								22	OIL SEED,OLEAGINUS FRUIT	1	No Quantity							7934101			0
S3	2016	2016	2016	2	0	2	Export	458	Malaysia	MYS	598	Papua New Guinea	PNG								22	OIL SEED,OLEAGINUS FRUIT	1	No Quantity							194448			0
S3	2016	2016	2016	2	0	2	Export	458	Malaysia	MYS	608	Philippines	PHL								22	OIL SEED,OLEAGINUS FRUIT	1	No Quantity							71747			0
S3	2016	2016	2016	2	0	2	Export	458	Malaysia	MYS	634	Qatar	QAT								22	OIL SEED,OLEAGINUS FRUIT	1	No Quantity							3903			0
S3	2016	2016	2016	2	0	2	Export	458	Malaysia	MYS	646	Rwanda	RWA								22	OIL SEED,OLEAGINUS FRUIT	1	No Quantity							6155			0
S3	2016	2016	2016	2	0	2	Export	458	Malaysia	MYS	682	Saudi Arabia	SAU								22	OIL SEED,OLEAGINUS FRUIT	1	No Quantity							5595			0
S3	2016	2016	2016	2	0	2	Export	458	Malaysia	MYS	699	India	IND								22	OIL SEED,OLEAGINUS FRUIT	1	No Quantity							385022			0
S3	2016	2016	2016	2	0	2	Export	458	Malaysia	MYS	702	Singapore	SGP								22	OIL SEED,OLEAGINUS FRUIT	1	No Quantity							7082841			0
S3	2016	2016	2016	2	0	2	Export	458	Malaysia	MYS	704	Viet Nam	VNM								22	OIL SEED,OLEAGINUS FRUIT	1	No Quantity							2473594			0
S3	2016	2016	2016	2	0	2	Export	458	Malaysia	MYS	764	Thailand	THA								22	OIL SEED,OLEAGINUS FRUIT	1	No Quantity							444036			0
S3	2016	2016	2016	2	0	2	Export	458	Malaysia	MYS	784	United Arab Emirates	ARE								22	OIL SEED,OLEAGINUS FRUIT	1	No Quantity							7331			0
S3	2016	2016	2016	2	0	2	Export	458	Malaysia	MYS	842	USA	USA								22	OIL SEED,OLEAGINUS FRUIT	1	No Quantity							32729			0
S3	2016	2016	2016	2	0	2	Export	454	Malawi	MWI	0	World	WLD								23	CRUDE RUBBER	1	No Quantity			0		0		3471641			0
S3	2016	2016	2016	2	0	2	Export	454	Malawi	MWI	710	South Africa	ZAF								23	CRUDE RUBBER	1	No Quantity			0		0		3055389			0
S3	2016	2016	2016	2	0	2	Export	454	Malawi	MWI	716	Zimbabwe	ZWE								23	CRUDE RUBBER	1	No Quantity			0		0		177610			0
S3	2016	2016	2016	2	0	2	Export	454	Malawi	MWI	800	Uganda	UGA								23	CRUDE RUBBER	1	No Quantity			0		0		225			0
S3	2016	2016	2016	2	0	2	Export	454	Malawi	MWI	834	United Rep. of Tanzania	TZA								23	CRUDE RUBBER	1	No Quantity			0		0		28386			0
S3	2016	2016	2016	2	0	2	Export	454	Malawi	MWI	894	Zambia	ZMB								23	CRUDE RUBBER	1	No Quantity			0		0		210029			0
S3	2016	2016	2016	2	0	2	Export	458	Malaysia	MYS	0	World	WLD								23	CRUDE RUBBER	1	No Quantity							1548430869			0
S3	2016	2016	2016	2	0	2	Export	458	Malaysia	MYS	12	Algeria	DZA								23	CRUDE RUBBER	1	No Quantity							42406			0
S3	2016	2016	2016	2	0	2	Export	458	Malaysia	MYS	32	Argentina	ARG								23	CRUDE RUBBER	1	No Quantity							4103484			0
S3	2016	2016	2016	2	0	2	Export	458	Malaysia	MYS	36	Australia	AUS								23	CRUDE RUBBER	1	No Quantity							7300085			0
S3	2016	2016	2016	2	0	2	Export	458	Malaysia	MYS	50	Bangladesh	BGD								23	CRUDE RUBBER	1	No Quantity							1297373			0
S3	2016	2016	2016	2	0	2	Export	458	Malaysia	MYS	56	Belgium	BEL								23	CRUDE RUBBER	1	No Quantity							5228445			0
S3	2016	2016	2016	2	0	2	Export	458	Malaysia	MYS	72	Botswana	BWA								23	CRUDE RUBBER	1	No Quantity							73823			0
S3	2016	2016	2016	2	0	2	Export	458	Malaysia	MYS	76	Brazil	BRA								23	CRUDE RUBBER	1	No Quantity							16838941			0
S3	2016	2016	2016	2	0	2	Export	458	Malaysia	MYS	96	Brunei Darussalam	BRN								23	CRUDE RUBBER	1	No Quantity							51980			0
S3	2016	2016	2016	2	0	2	Export	458	Malaysia	MYS	100	Bulgaria	BGR								23	CRUDE RUBBER	1	No Quantity							3360500			0
S3	2016	2016	2016	2	0	2	Export	458	Malaysia	MYS	104	Myanmar	MMR								23	CRUDE RUBBER	1	No Quantity							153535			0
S3	2016	2016	2016	2	0	2	Export	458	Malaysia	MYS	112	Belarus	BLR								23	CRUDE RUBBER	1	No Quantity							565936			0
S3	2016	2016	2016	2	0	2	Export	458	Malaysia	MYS	116	Cambodia	KHM								23	CRUDE RUBBER	1	No Quantity							517454			0
S3	2016	2016	2016	2	0	2	Export	458	Malaysia	MYS	124	Canada	CAN								23	CRUDE RUBBER	1	No Quantity							2614245			0
S3	2016	2016	2016	2	0	2	Export	458	Malaysia	MYS	144	Sri Lanka	LKA								23	CRUDE RUBBER	1	No Quantity							14888232			0
S3	2016	2016	2016	2	0	2	Export	458	Malaysia	MYS	152	Chile	CHL								23	CRUDE RUBBER	1	No Quantity							2903402			0
S3	2016	2016	2016	2	0	2	Export	458	Malaysia	MYS	156	China	CHN								23	CRUDE RUBBER	1	No Quantity							917258118			0
S3	2016	2016	2016	2	0	2	Export	458	Malaysia	MYS	170	Colombia	COL								23	CRUDE RUBBER	1	No Quantity							80136			0
S3	2016	2016	2016	2	0	2	Export	458	Malaysia	MYS	188	Costa Rica	CRI								23	CRUDE RUBBER	1	No Quantity							2776097			0
S3	2016	2016	2016	2	0	2	Export	458	Malaysia	MYS	208	Denmark	DNK								23	CRUDE RUBBER	1	No Quantity							367356			0
S3	2016	2016	2016	2	0	2	Export	458	Malaysia	MYS	214	Dominican Rep.	DOM								23	CRUDE RUBBER	1	No Quantity							58458			0
S3	2016	2016	2016	2	0	2	Export	458	Malaysia	MYS	231	Ethiopia	ETH								23	CRUDE RUBBER	1	No Quantity							1730661			0
S3	2016	2016	2016	2	0	2	Export	458	Malaysia	MYS	246	Finland	FIN								23	CRUDE RUBBER	1	No Quantity							22795539			0
S3	2016	2016	2016	2	0	2	Export	458	Malaysia	MYS	251	France	FRA								23	CRUDE RUBBER	1	No Quantity							12588556			0
S3	2016	2016	2016	2	0	2	Export	458	Malaysia	MYS	276	Germany	DEU								23	CRUDE RUBBER	1	No Quantity							116155293			0
S3	2016	2016	2016	2	0	2	Export	458	Malaysia	MYS	300	Greece	GRC								23	CRUDE RUBBER	1	No Quantity							483269			0
S3	2016	2016	2016	2	0	2	Export	458	Malaysia	MYS	320	Guatemala	GTM								23	CRUDE RUBBER	1	No Quantity							25934			0
S3	2016	2016	2016	2	0	2	Export	458	Malaysia	MYS	344	China, Hong Kong SAR	HKG								23	CRUDE RUBBER	1	No Quantity							2115691			0
S3	2016	2016	2016	2	0	2	Export	458	Malaysia	MYS	360	Indonesia	IDN								23	CRUDE RUBBER	1	No Quantity							19901336			0
S3	2016	2016	2016	2	0	2	Export	458	Malaysia	MYS	364	Iran	IRN								23	CRUDE RUBBER	1	No Quantity							57945065			0
S3	2016	2016	2016	2	0	2	Export	458	Malaysia	MYS	372	Ireland	IRL								23	CRUDE RUBBER	1	No Quantity							74951			0
S3	2016	2016	2016	2	0	2	Export	458	Malaysia	MYS	381	Italy	ITA								23	CRUDE RUBBER	1	No Quantity							12658595			0
S3	2016	2016	2016	2	0	2	Export	458	Malaysia	MYS	384	Côte d'Ivoire	CIV								23	CRUDE RUBBER	1	No Quantity							26937			0
S3	2016	2016	2016	2	0	2	Export	458	Malaysia	MYS	392	Japan	JPN								23	CRUDE RUBBER	1	No Quantity							8731732			0
S3	2016	2016	2016	2	0	2	Export	458	Malaysia	MYS	404	Kenya	KEN								23	CRUDE RUBBER	1	No Quantity							74355			0
S3	2016	2016	2016	2	0	2	Export	458	Malaysia	MYS	410	Rep. of Korea	KOR								23	CRUDE RUBBER	1	No Quantity							22514965			0
S3	2016	2016	2016	2	0	2	Export	458	Malaysia	MYS	422	Lebanon	LBN								23	CRUDE RUBBER	1	No Quantity							17225			0
S3	2016	2016	2016	2	0	2	Export	458	Malaysia	MYS	440	Lithuania	LTU								23	CRUDE RUBBER	1	No Quantity							8643631			0
S3	2016	2016	2016	2	0	2	Export	458	Malaysia	MYS	446	China, Macao SAR	MAC								23	CRUDE RUBBER	1	No Quantity							16182			0
S3	2016	2016	2016	2	0	2	Export	458	Malaysia	MYS	480	Mauritius	MUS								23	CRUDE RUBBER	1	No Quantity							13688			0
S3	2016	2016	2016	2	0	2	Export	458	Malaysia	MYS	484	Mexico	MEX								23	CRUDE RUBBER	1	No Quantity							9162681			0
S3	2016	2016	2016	2	0	2	Export	458	Malaysia	MYS	490	Other Asia, nes									23	CRUDE RUBBER	1	No Quantity							17726535			0
S3	2016	2016	2016	2	0	2	Export	458	Malaysia	MYS	499	Montenegro	MNE								23	CRUDE RUBBER	1	No Quantity							110896			0
S3	2016	2016	2016	2	0	2	Export	458	Malaysia	MYS	512	Oman	OMN								23	CRUDE RUBBER	1	No Quantity							4292			0
S3	2016	2016	2016	2	0	2	Export	458	Malaysia	MYS	528	Netherlands	NLD								23	CRUDE RUBBER	1	No Quantity							5079594			0
S3	2016	2016	2016	2	0	2	Export	458	Malaysia	MYS	540	New Caledonia	NCL								23	CRUDE RUBBER	1	No Quantity							4962			0
S3	2016	2016	2016	2	0	2	Export	458	Malaysia	MYS	554	New Zealand	NZL								23	CRUDE RUBBER	1	No Quantity							772321			0
S3	2016	2016	2016	2	0	2	Export	458	Malaysia	MYS	579	Norway	NOR								23	CRUDE RUBBER	1	No Quantity							14947			0
S3	2016	2016	2016	2	0	2	Export	458	Malaysia	MYS	580	N. Mariana Isds	MNP								23	CRUDE RUBBER	1	No Quantity							20614			0
S3	2016	2016	2016	2	0	2	Export	458	Malaysia	MYS	586	Pakistan	PAK								23	CRUDE RUBBER	1	No Quantity							5782900			0
S3	2016	2016	2016	2	0	2	Export	458	Malaysia	MYS	604	Peru	PER								23	CRUDE RUBBER	1	No Quantity							1091947			0
S3	2016	2016	2016	2	0	2	Export	458	Malaysia	MYS	608	Philippines	PHL								23	CRUDE RUBBER	1	No Quantity							5443397			0
S3	2016	2016	2016	2	0	2	Export	458	Malaysia	MYS	616	Poland	POL								23	CRUDE RUBBER	1	No Quantity							5003967			0
S3	2016	2016	2016	2	0	2	Export	458	Malaysia	MYS	620	Portugal	PRT								23	CRUDE RUBBER	1	No Quantity							13059599			0
S3	2016	2016	2016	2	0	2	Export	458	Malaysia	MYS	634	Qatar	QAT								23	CRUDE RUBBER	1	No Quantity							125591			0
S3	2016	2016	2016	2	0	2	Export	458	Malaysia	MYS	642	Romania	ROU								23	CRUDE RUBBER	1	No Quantity							1550790			0
S3	2016	2016	2016	2	0	2	Export	458	Malaysia	MYS	643	Russian Federation	RUS								23	CRUDE RUBBER	1	No Quantity							5109784			0
S3	2016	2016	2016	2	0	2	Export	458	Malaysia	MYS	682	Saudi Arabia	SAU								23	CRUDE RUBBER	1	No Quantity							555497			0
S3	2016	2016	2016	2	0	2	Export	458	Malaysia	MYS	688	Serbia	SRB								23	CRUDE RUBBER	1	No Quantity							3088853			0
S3	2016	2016	2016	2	0	2	Export	458	Malaysia	MYS	699	India	IND								23	CRUDE RUBBER	1	No Quantity							20617883			0
S3	2016	2016	2016	2	0	2	Export	458	Malaysia	MYS	702	Singapore	SGP								23	CRUDE RUBBER	1	No Quantity							10282436			0
S3	2016	2016	2016	2	0	2	Export	458	Malaysia	MYS	703	Slovakia	SVK								23	CRUDE RUBBER	1	No Quantity							1151			0
S3	2016	2016	2016	2	0	2	Export	458	Malaysia	MYS	704	Viet Nam	VNM								23	CRUDE RUBBER	1	No Quantity							20294501			0
S3	2016	2016	2016	2	0	2	Export	458	Malaysia	MYS	705	Slovenia	SVN								23	CRUDE RUBBER	1	No Quantity							322607			0
S3	2016	2016	2016	2	0	2	Export	458	Malaysia	MYS	710	South Africa	ZAF								23	CRUDE RUBBER	1	No Quantity							5958757			0
S3	2016	2016	2016	2	0	2	Export	458	Malaysia	MYS	724	Spain	ESP								23	CRUDE RUBBER	1	No Quantity							4361123			0
S3	2016	2016	2016	2	0	2	Export	458	Malaysia	MYS	752	Sweden	SWE								23	CRUDE RUBBER	1	No Quantity							1679600			0
S3	2016	2016	2016	2	0	2	Export	458	Malaysia	MYS	764	Thailand	THA								23	CRUDE RUBBER	1	No Quantity							59514043			0
S3	2016	2016	2016	2	0	2	Export	458	Malaysia	MYS	784	United Arab Emirates	ARE								23	CRUDE RUBBER	1	No Quantity							3525113			0
S3	2016	2016	2016	2	0	2	Export	458	Malaysia	MYS	788	Tunisia	TUN								23	CRUDE RUBBER	1	No Quantity							1187663			0
S3	2016	2016	2016	2	0	2	Export	458	Malaysia	MYS	792	Turkey	TUR								23	CRUDE RUBBER	1	No Quantity							19921054			0
S3	2016	2016	2016	2	0	2	Export	458	Malaysia	MYS	804	Ukraine	UKR								23	CRUDE RUBBER	1	No Quantity							426887			0
S3	2016	2016	2016	2	0	2	Export	458	Malaysia	MYS	818	Egypt	EGY								23	CRUDE RUBBER	1	No Quantity							7731407			0
S3	2016	2016	2016	2	0	2	Export	458	Malaysia	MYS	826	United Kingdom	GBR								23	CRUDE RUBBER	1	No Quantity							9009313			0
S3	2016	2016	2016	2	0	2	Export	458	Malaysia	MYS	842	USA	USA								23	CRUDE RUBBER	1	No Quantity							41466135			0
S3	2016	2016	2016	2	0	2	Export	458	Malaysia	MYS	858	Uruguay	URY								23	CRUDE RUBBER	1	No Quantity							339620			0
S3	2016	2016	2016	2	0	2	Export	458	Malaysia	MYS	862	Venezuela	VEN								23	CRUDE RUBBER	1	No Quantity							1088799			0
S3	2016	2016	2016	2	0	2	Export	454	Malawi	MWI	0	World	WLD								24	CORK AND WOOD	1	No Quantity			0		0		1911113			0
S3	2016	2016	2016	2	0	2	Export	454	Malawi	MWI	404	Kenya	KEN								24	CORK AND WOOD	1	No Quantity			0		0		20432			0
S3	2016	2016	2016	2	0	2	Export	454	Malawi	MWI	508	Mozambique	MOZ								24	CORK AND WOOD	1	No Quantity			0		0		130533			0
S3	2016	2016	2016	2	0	2	Export	454	Malawi	MWI	710	South Africa	ZAF								24	CORK AND WOOD	1	No Quantity			0		0		874244			0
S3	2016	2016	2016	2	0	2	Export	454	Malawi	MWI	716	Zimbabwe	ZWE								24	CORK AND WOOD	1	No Quantity			0		0		2855			0
S3	2016	2016	2016	2	0	2	Export	454	Malawi	MWI	834	United Rep. of Tanzania	TZA								24	CORK AND WOOD	1	No Quantity			0		0		694114			0
S3	2016	2016	2016	2	0	2	Export	454	Malawi	MWI	894	Zambia	ZMB								24	CORK AND WOOD	1	No Quantity			0		0		188931			0
S3	2016	2016	2016	2	0	2	Export	458	Malaysia	MYS	0	World	WLD								24	CORK AND WOOD	1	No Quantity							1536417936			0
S3	2016	2016	2016	2	0	2	Export	458	Malaysia	MYS	8	Albania	ALB								24	CORK AND WOOD	1	No Quantity							20815			0
S3	2016	2016	2016	2	0	2	Export	458	Malaysia	MYS	36	Australia	AUS								24	CORK AND WOOD	1	No Quantity							42816667			0
S3	2016	2016	2016	2	0	2	Export	458	Malaysia	MYS	40	Austria	AUT								24	CORK AND WOOD	1	No Quantity							20002			0
S3	2016	2016	2016	2	0	2	Export	458	Malaysia	MYS	48	Bahrain	BHR								24	CORK AND WOOD	1	No Quantity							5664324			0
S3	2016	2016	2016	2	0	2	Export	458	Malaysia	MYS	50	Bangladesh	BGD								24	CORK AND WOOD	1	No Quantity							1136369			0
S3	2016	2016	2016	2	0	2	Export	458	Malaysia	MYS	52	Barbados	BRB								24	CORK AND WOOD	1	No Quantity							29397			0
S3	2016	2016	2016	2	0	2	Export	458	Malaysia	MYS	56	Belgium	BEL								24	CORK AND WOOD	1	No Quantity							18887303			0
S3	2016	2016	2016	2	0	2	Export	458	Malaysia	MYS	96	Brunei Darussalam	BRN								24	CORK AND WOOD	1	No Quantity							72411			0
S3	2016	2016	2016	2	0	2	Export	458	Malaysia	MYS	104	Myanmar	MMR								24	CORK AND WOOD	1	No Quantity							17787			0
S3	2016	2016	2016	2	0	2	Export	458	Malaysia	MYS	116	Cambodia	KHM								24	CORK AND WOOD	1	No Quantity							54671			0
S3	2016	2016	2016	2	0	2	Export	458	Malaysia	MYS	124	Canada	CAN								24	CORK AND WOOD	1	No Quantity							1884534			0
S3	2016	2016	2016	2	0	2	Export	458	Malaysia	MYS	144	Sri Lanka	LKA								24	CORK AND WOOD	1	No Quantity							48474698			0
S3	2016	2016	2016	2	0	2	Export	458	Malaysia	MYS	152	Chile	CHL								24	CORK AND WOOD	1	No Quantity							9552			0
S3	2016	2016	2016	2	0	2	Export	458	Malaysia	MYS	156	China	CHN								24	CORK AND WOOD	1	No Quantity							117514531			0
S3	2016	2016	2016	2	0	2	Export	458	Malaysia	MYS	191	Croatia	HRV								24	CORK AND WOOD	1	No Quantity							10349			0
S3	2016	2016	2016	2	0	2	Export	458	Malaysia	MYS	196	Cyprus	CYP								24	CORK AND WOOD	1	No Quantity							751195			0
S3	2016	2016	2016	2	0	2	Export	458	Malaysia	MYS	203	Czechia	CZE								24	CORK AND WOOD	1	No Quantity							795369			0
S3	2016	2016	2016	2	0	2	Export	458	Malaysia	MYS	208	Denmark	DNK								24	CORK AND WOOD	1	No Quantity							1016818			0
S3	2016	2016	2016	2	0	2	Export	458	Malaysia	MYS	233	Estonia	EST								24	CORK AND WOOD	1	No Quantity							81952			0
S3	2016	2016	2016	2	0	2	Export	458	Malaysia	MYS	246	Finland	FIN								24	CORK AND WOOD	1	No Quantity							59594			0
S3	2016	2016	2016	2	0	2	Export	458	Malaysia	MYS	251	France	FRA								24	CORK AND WOOD	1	No Quantity							13894456			0
S3	2016	2016	2016	2	0	2	Export	458	Malaysia	MYS	258	French Polynesia	PYF								24	CORK AND WOOD	1	No Quantity							64832			0
S3	2016	2016	2016	2	0	2	Export	458	Malaysia	MYS	268	Georgia	GEO								24	CORK AND WOOD	1	No Quantity							30338			0
S3	2016	2016	2016	2	0	2	Export	458	Malaysia	MYS	276	Germany	DEU								24	CORK AND WOOD	1	No Quantity							21796397			0
S3	2016	2016	2016	2	0	2	Export	458	Malaysia	MYS	300	Greece	GRC								24	CORK AND WOOD	1	No Quantity							4143286			0
S3	2016	2016	2016	2	0	2	Export	458	Malaysia	MYS	316	Guam	GUM								24	CORK AND WOOD	1	No Quantity							64386			0
S3	2016	2016	2016	2	0	2	Export	458	Malaysia	MYS	344	China, Hong Kong SAR	HKG								24	CORK AND WOOD	1	No Quantity							3437059			0
S3	2016	2016	2016	2	0	2	Export	458	Malaysia	MYS	360	Indonesia	IDN								24	CORK AND WOOD	1	No Quantity							44183423			0
S3	2016	2016	2016	2	0	2	Export	458	Malaysia	MYS	364	Iran	IRN								24	CORK AND WOOD	1	No Quantity							92787			0
S3	2016	2016	2016	2	0	2	Export	458	Malaysia	MYS	368	Iraq	IRQ								24	CORK AND WOOD	1	No Quantity							9949786			0
S3	2016	2016	2016	2	0	2	Export	458	Malaysia	MYS	372	Ireland	IRL								24	CORK AND WOOD	1	No Quantity							262092			0
S3	2016	2016	2016	2	0	2	Export	458	Malaysia	MYS	381	Italy	ITA								24	CORK AND WOOD	1	No Quantity							3496338			0
S3	2016	2016	2016	2	0	2	Export	458	Malaysia	MYS	388	Jamaica	JAM								24	CORK AND WOOD	1	No Quantity							77264			0
S3	2016	2016	2016	2	0	2	Export	458	Malaysia	MYS	392	Japan	JPN								24	CORK AND WOOD	1	No Quantity							138686093			0
S3	2016	2016	2016	2	0	2	Export	458	Malaysia	MYS	400	Jordan	JOR								24	CORK AND WOOD	1	No Quantity							128400			0
S3	2016	2016	2016	2	0	2	Export	458	Malaysia	MYS	404	Kenya	KEN								24	CORK AND WOOD	1	No Quantity							4819			0
S3	2016	2016	2016	2	0	2	Export	458	Malaysia	MYS	410	Rep. of Korea	KOR								24	CORK AND WOOD	1	No Quantity							62918406			0
S3	2016	2016	2016	2	0	2	Export	458	Malaysia	MYS	414	Kuwait	KWT								24	CORK AND WOOD	1	No Quantity							3431089			0
S3	2016	2016	2016	2	0	2	Export	458	Malaysia	MYS	422	Lebanon	LBN								24	CORK AND WOOD	1	No Quantity							31834			0
S3	2016	2016	2016	2	0	2	Export	458	Malaysia	MYS	428	Latvia	LVA								24	CORK AND WOOD	1	No Quantity							56882			0
S3	2016	2016	2016	2	0	2	Export	458	Malaysia	MYS	434	Libya	LBY								24	CORK AND WOOD	1	No Quantity							46899			0
S3	2016	2016	2016	2	0	2	Export	458	Malaysia	MYS	440	Lithuania	LTU								24	CORK AND WOOD	1	No Quantity							34277			0
S3	2016	2016	2016	2	0	2	Export	458	Malaysia	MYS	462	Maldives	MDV								24	CORK AND WOOD	1	No Quantity							19624861			0
S3	2016	2016	2016	2	0	2	Export	458	Malaysia	MYS	480	Mauritius	MUS								24	CORK AND WOOD	1	No Quantity							5860116			0
S3	2016	2016	2016	2	0	2	Export	458	Malaysia	MYS	484	Mexico	MEX								24	CORK AND WOOD	1	No Quantity							37239			0
S3	2016	2016	2016	2	0	2	Export	458	Malaysia	MYS	490	Other Asia, nes									24	CORK AND WOOD	1	No Quantity							73335023			0
S3	2016	2016	2016	2	0	2	Export	458	Malaysia	MYS	496	Mongolia	MNG								24	CORK AND WOOD	1	No Quantity							20455			0
S3	2016	2016	2016	2	0	2	Export	458	Malaysia	MYS	508	Mozambique	MOZ								24	CORK AND WOOD	1	No Quantity							10701			0
S3	2016	2016	2016	2	0	2	Export	458	Malaysia	MYS	512	Oman	OMN								24	CORK AND WOOD	1	No Quantity							27001223			0
S3	2016	2016	2016	2	0	2	Export	458	Malaysia	MYS	524	Nepal	NPL								24	CORK AND WOOD	1	No Quantity							155221			0
S3	2016	2016	2016	2	0	2	Export	458	Malaysia	MYS	528	Netherlands	NLD								24	CORK AND WOOD	1	No Quantity							79912220			0
S3	2016	2016	2016	2	0	2	Export	458	Malaysia	MYS	531	Curaçao	CUW								24	CORK AND WOOD	1	No Quantity							179391			0
S3	2016	2016	2016	2	0	2	Export	458	Malaysia	MYS	540	New Caledonia	NCL								24	CORK AND WOOD	1	No Quantity							29063			0
S3	2016	2016	2016	2	0	2	Export	458	Malaysia	MYS	554	New Zealand	NZL								24	CORK AND WOOD	1	No Quantity							1765370			0
S3	2016	2016	2016	2	0	2	Export	458	Malaysia	MYS	579	Norway	NOR								24	CORK AND WOOD	1	No Quantity							26030			0
S3	2016	2016	2016	2	0	2	Export	458	Malaysia	MYS	580	N. Mariana Isds	MNP								24	CORK AND WOOD	1	No Quantity							12943			0
S3	2016	2016	2016	2	0	2	Export	458	Malaysia	MYS	586	Pakistan	PAK								24	CORK AND WOOD	1	No Quantity							9959259			0
S3	2016	2016	2016	2	0	2	Export	458	Malaysia	MYS	608	Philippines	PHL								24	CORK AND WOOD	1	No Quantity							83789574			0
S3	2016	2016	2016	2	0	2	Export	458	Malaysia	MYS	616	Poland	POL								24	CORK AND WOOD	1	No Quantity							4415949			0
S3	2016	2016	2016	2	0	2	Export	458	Malaysia	MYS	620	Portugal	PRT								24	CORK AND WOOD	1	No Quantity							19156			0
S3	2016	2016	2016	2	0	2	Export	458	Malaysia	MYS	634	Qatar	QAT								24	CORK AND WOOD	1	No Quantity							6498118			0
S3	2016	2016	2016	2	0	2	Export	458	Malaysia	MYS	642	Romania	ROU								24	CORK AND WOOD	1	No Quantity							38823			0
S3	2016	2016	2016	2	0	2	Export	458	Malaysia	MYS	682	Saudi Arabia	SAU								24	CORK AND WOOD	1	No Quantity							22594780			0
S3	2016	2016	2016	2	0	2	Export	458	Malaysia	MYS	690	Seychelles	SYC								24	CORK AND WOOD	1	No Quantity							1541802			0
S3	2016	2016	2016	2	0	2	Export	458	Malaysia	MYS	699	India	IND								24	CORK AND WOOD	1	No Quantity							279982839			0
S3	2016	2016	2016	2	0	2	Export	458	Malaysia	MYS	702	Singapore	SGP								24	CORK AND WOOD	1	No Quantity							43176005			0
S3	2016	2016	2016	2	0	2	Export	458	Malaysia	MYS	704	Viet Nam	VNM								24	CORK AND WOOD	1	No Quantity							33878777			0
S3	2016	2016	2016	2	0	2	Export	458	Malaysia	MYS	710	South Africa	ZAF								24	CORK AND WOOD	1	No Quantity							29820661			0
S3	2016	2016	2016	2	0	2	Export	458	Malaysia	MYS	724	Spain	ESP								24	CORK AND WOOD	1	No Quantity							648390			0
S3	2016	2016	2016	2	0	2	Export	458	Malaysia	MYS	729	Sudan	SDN								24	CORK AND WOOD	1	No Quantity							324174			0
S3	2016	2016	2016	2	0	2	Export	458	Malaysia	MYS	752	Sweden	SWE								24	CORK AND WOOD	1	No Quantity							55746			0
S3	2016	2016	2016	2	0	2	Export	458	Malaysia	MYS	757	Switzerland	CHE								24	CORK AND WOOD	1	No Quantity							13217			0
S3	2016	2016	2016	2	0	2	Export	458	Malaysia	MYS	764	Thailand	THA								24	CORK AND WOOD	1	No Quantity							124312348			0
S3	2016	2016	2016	2	0	2	Export	458	Malaysia	MYS	784	United Arab Emirates	ARE								24	CORK AND WOOD	1	No Quantity							35007648			0
S3	2016	2016	2016	2	0	2	Export	458	Malaysia	MYS	792	Turkey	TUR								24	CORK AND WOOD	1	No Quantity							6659147			0
S3	2016	2016	2016	2	0	2	Export	458	Malaysia	MYS	804	Ukraine	UKR								24	CORK AND WOOD	1	No Quantity							31736			0
S3	2016	2016	2016	2	0	2	Export	458	Malaysia	MYS	818	Egypt	EGY								24	CORK AND WOOD	1	No Quantity							244636			0
S3	2016	2016	2016	2	0	2	Export	458	Malaysia	MYS	826	United Kingdom	GBR								24	CORK AND WOOD	1	No Quantity							23048875			0
S3	2016	2016	2016	2	0	2	Export	458	Malaysia	MYS	834	United Rep. of Tanzania	TZA								24	CORK AND WOOD	1	No Quantity							12228			0
S3	2016	2016	2016	2	0	2	Export	458	Malaysia	MYS	842	USA	USA								24	CORK AND WOOD	1	No Quantity							37357648			0
S3	2016	2016	2016	2	0	2	Export	458	Malaysia	MYS	887	Yemen	YEM								24	CORK AND WOOD	1	No Quantity							38858086			0
S3	2016	2016	2016	2	0	2	Export	458	Malaysia	MYS	899	Areas, nes									24	CORK AND WOOD	1	No Quantity							8976			0
S3	2016	2016	2016	2	0	2	Export	454	Malawi	MWI	0	World	WLD								25	PULP AND WASTE PAPER	1	No Quantity			0		0		11675			0
S3	2016	2016	2016	2	0	2	Export	454	Malawi	MWI	710	South Africa	ZAF								25	PULP AND WASTE PAPER	1	No Quantity			0		0		10007			0
S3	2016	2016	2016	2	0	2	Export	454	Malawi	MWI	894	Zambia	ZMB								25	PULP AND WASTE PAPER	1	No Quantity			0		0		1667			0
S3	2016	2016	2016	2	0	2	Export	458	Malaysia	MYS	0	World	WLD								25	PULP AND WASTE PAPER	1	No Quantity							1106307			0
S3	2016	2016	2016	2	0	2	Export	458	Malaysia	MYS	36	Australia	AUS								25	PULP AND WASTE PAPER	1	No Quantity							10728			0
S3	2016	2016	2016	2	0	2	Export	458	Malaysia	MYS	50	Bangladesh	BGD								25	PULP AND WASTE PAPER	1	No Quantity							29281			0
S3	2016	2016	2016	2	0	2	Export	458	Malaysia	MYS	96	Brunei Darussalam	BRN								25	PULP AND WASTE PAPER	1	No Quantity							3423			0
S3	2016	2016	2016	2	0	2	Export	458	Malaysia	MYS	104	Myanmar	MMR								25	PULP AND WASTE PAPER	1	No Quantity							15039			0
S3	2016	2016	2016	2	0	2	Export	458	Malaysia	MYS	156	China	CHN								25	PULP AND WASTE PAPER	1	No Quantity							311708			0
S3	2016	2016	2016	2	0	2	Export	458	Malaysia	MYS	276	Germany	DEU								25	PULP AND WASTE PAPER	1	No Quantity							1684			0
S3	2016	2016	2016	2	0	2	Export	458	Malaysia	MYS	344	China, Hong Kong SAR	HKG								25	PULP AND WASTE PAPER	1	No Quantity							1897			0
S3	2016	2016	2016	2	0	2	Export	458	Malaysia	MYS	360	Indonesia	IDN								25	PULP AND WASTE PAPER	1	No Quantity							8423			0
S3	2016	2016	2016	2	0	2	Export	458	Malaysia	MYS	368	Iraq	IRQ								25	PULP AND WASTE PAPER	1	No Quantity							45611			0
S3	2016	2016	2016	2	0	2	Export	458	Malaysia	MYS	381	Italy	ITA								25	PULP AND WASTE PAPER	1	No Quantity							2791			0
S3	2016	2016	2016	2	0	2	Export	458	Malaysia	MYS	392	Japan	JPN								25	PULP AND WASTE PAPER	1	No Quantity							62784			0
S3	2016	2016	2016	2	0	2	Export	458	Malaysia	MYS	410	Rep. of Korea	KOR								25	PULP AND WASTE PAPER	1	No Quantity							42552			0
S3	2016	2016	2016	2	0	2	Export	458	Malaysia	MYS	598	Papua New Guinea	PNG								25	PULP AND WASTE PAPER	1	No Quantity							167961			0
S3	2016	2016	2016	2	0	2	Export	458	Malaysia	MYS	699	India	IND								25	PULP AND WASTE PAPER	1	No Quantity							1826			0
S3	2016	2016	2016	2	0	2	Export	458	Malaysia	MYS	702	Singapore	SGP								25	PULP AND WASTE PAPER	1	No Quantity							44886			0
S3	2016	2016	2016	2	0	2	Export	458	Malaysia	MYS	704	Viet Nam	VNM								25	PULP AND WASTE PAPER	1	No Quantity							315773			0
S3	2016	2016	2016	2	0	2	Export	458	Malaysia	MYS	764	Thailand	THA								25	PULP AND WASTE PAPER	1	No Quantity							20717			0
S3	2016	2016	2016	2	0	2	Export	458	Malaysia	MYS	842	USA	USA								25	PULP AND WASTE PAPER	1	No Quantity							19224			0
S3	2016	2016	2016	2	0	2	Export	454	Malawi	MWI	0	World	WLD								26	TEXTILE FIBRES	1	No Quantity			0		0		13160432			4
S3	2016	2016	2016	2	0	2	Export	454	Malawi	MWI	31	Azerbaijan	AZE								26	TEXTILE FIBRES	1	No Quantity			0		0		503			0
S3	2016	2016	2016	2	0	2	Export	454	Malawi	MWI	36	Australia	AUS								26	TEXTILE FIBRES	1	No Quantity			0		0		2164			0
S3	2016	2016	2016	2	0	2	Export	454	Malawi	MWI	50	Bangladesh	BGD								26	TEXTILE FIBRES	1	No Quantity			0		0		573295			0
S3	2016	2016	2016	2	0	2	Export	454	Malawi	MWI	52	Barbados	BRB								26	TEXTILE FIBRES	1	No Quantity			0		0		625			0
S3	2016	2016	2016	2	0	2	Export	454	Malawi	MWI	56	Belgium	BEL								26	TEXTILE FIBRES	1	No Quantity			0		0		845515			4
S3	2016	2016	2016	2	0	2	Export	454	Malawi	MWI	72	Botswana	BWA								26	TEXTILE FIBRES	1	No Quantity			0		0		1362			0
S3	2016	2016	2016	2	0	2	Export	454	Malawi	MWI	76	Brazil	BRA								26	TEXTILE FIBRES	1	No Quantity			0		0		250			0
S3	2016	2016	2016	2	0	2	Export	454	Malawi	MWI	124	Canada	CAN								26	TEXTILE FIBRES	1	No Quantity			0		0		59819			0
S3	2016	2016	2016	2	0	2	Export	454	Malawi	MWI	148	Chad	TCD								26	TEXTILE FIBRES	1	No Quantity			0		0		204			0
S3	2016	2016	2016	2	0	2	Export	454	Malawi	MWI	156	China	CHN								26	TEXTILE FIBRES	1	No Quantity			0		0		423			0
S3	2016	2016	2016	2	0	2	Export	454	Malawi	MWI	231	Ethiopia	ETH								26	TEXTILE FIBRES	1	No Quantity			0		0		8585			0
S3	2016	2016	2016	2	0	2	Export	454	Malawi	MWI	276	Germany	DEU								26	TEXTILE FIBRES	1	No Quantity			0		0		4317			0
S3	2016	2016	2016	2	0	2	Export	454	Malawi	MWI	288	Ghana	GHA								26	TEXTILE FIBRES	1	No Quantity			0		0		277			0
S3	2016	2016	2016	2	0	2	Export	454	Malawi	MWI	324	Guinea	GIN								26	TEXTILE FIBRES	1	No Quantity			0		0		208			0
S3	2016	2016	2016	2	0	2	Export	454	Malawi	MWI	340	Honduras	HND								26	TEXTILE FIBRES	1	No Quantity			0		0		69			0
S3	2016	2016	2016	2	0	2	Export	454	Malawi	MWI	352	Iceland	ISL								26	TEXTILE FIBRES	1	No Quantity			0		0		694			0
S3	2016	2016	2016	2	0	2	Export	454	Malawi	MWI	360	Indonesia	IDN								26	TEXTILE FIBRES	1	No Quantity			0		0		134217			0
S3	2016	2016	2016	2	0	2	Export	454	Malawi	MWI	372	Ireland	IRL								26	TEXTILE FIBRES	1	No Quantity			0		0		833			0
S3	2016	2016	2016	2	0	2	Export	454	Malawi	MWI	381	Italy	ITA								26	TEXTILE FIBRES	1	No Quantity			0		0		277			0
S3	2016	2016	2016	2	0	2	Export	454	Malawi	MWI	392	Japan	JPN								26	TEXTILE FIBRES	1	No Quantity			0		0		134			0
S3	2016	2016	2016	2	0	2	Export	454	Malawi	MWI	404	Kenya	KEN								26	TEXTILE FIBRES	1	No Quantity			0		0		6102			0
S3	2016	2016	2016	2	0	2	Export	454	Malawi	MWI	440	Lithuania	LTU								26	TEXTILE FIBRES	1	No Quantity			0		0		208			0
S3	2016	2016	2016	2	0	2	Export	454	Malawi	MWI	450	Madagascar	MDG								26	TEXTILE FIBRES	1	No Quantity			0		0		277			0
S3	2016	2016	2016	2	0	2	Export	454	Malawi	MWI	480	Mauritius	MUS								26	TEXTILE FIBRES	1	No Quantity			0		0		377258			0
S3	2016	2016	2016	2	0	2	Export	454	Malawi	MWI	508	Mozambique	MOZ								26	TEXTILE FIBRES	1	No Quantity			0		0		2054816			0
S3	2016	2016	2016	2	0	2	Export	454	Malawi	MWI	528	Netherlands	NLD								26	TEXTILE FIBRES	1	No Quantity			0		0		3145			0
S3	2016	2016	2016	2	0	2	Export	454	Malawi	MWI	554	New Zealand	NZL								26	TEXTILE FIBRES	1	No Quantity			0		0		528			0
S3	2016	2016	2016	2	0	2	Export	454	Malawi	MWI	566	Nigeria	NGA								26	TEXTILE FIBRES	1	No Quantity			0		0		497332			4
S3	2016	2016	2016	2	0	2	Export	454	Malawi	MWI	579	Norway	NOR								26	TEXTILE FIBRES	1	No Quantity			0		0		4225			0
S3	2016	2016	2016	2	0	2	Export	454	Malawi	MWI	586	Pakistan	PAK								26	TEXTILE FIBRES	1	No Quantity			0		0		694			0
S3	2016	2016	2016	2	0	2	Export	454	Malawi	MWI	598	Papua New Guinea	PNG								26	TEXTILE FIBRES	1	No Quantity			0		0		400			0
S3	2016	2016	2016	2	0	2	Export	454	Malawi	MWI	620	Portugal	PRT								26	TEXTILE FIBRES	1	No Quantity			0		0		184823			0
S3	2016	2016	2016	2	0	2	Export	454	Malawi	MWI	646	Rwanda	RWA								26	TEXTILE FIBRES	1	No Quantity			0		0		2918			0
S3	2016	2016	2016	2	0	2	Export	454	Malawi	MWI	686	Senegal	SEN								26	TEXTILE FIBRES	1	No Quantity			0		0		1230			0
S3	2016	2016	2016	2	0	2	Export	454	Malawi	MWI	699	India	IND								26	TEXTILE FIBRES	1	No Quantity			0		0		541058			0
S3	2016	2016	2016	2	0	2	Export	454	Malawi	MWI	702	Singapore	SGP								26	TEXTILE FIBRES	1	No Quantity			0		0		1786250			0
S3	2016	2016	2016	2	0	2	Export	454	Malawi	MWI	704	Viet Nam	VNM								26	TEXTILE FIBRES	1	No Quantity			0		0		347			0
S3	2016	2016	2016	2	0	2	Export	454	Malawi	MWI	710	South Africa	ZAF								26	TEXTILE FIBRES	1	No Quantity			0		0		70257			0
S3	2016	2016	2016	2	0	2	Export	454	Malawi	MWI	716	Zimbabwe	ZWE								26	TEXTILE FIBRES	1	No Quantity			0		0		4524			0
S3	2016	2016	2016	2	0	2	Export	454	Malawi	MWI	724	Spain	ESP								26	TEXTILE FIBRES	1	No Quantity			0		0		947			0
S3	2016	2016	2016	2	0	2	Export	454	Malawi	MWI	729	Sudan	SDN								26	TEXTILE FIBRES	1	No Quantity			0		0		277			0
S3	2016	2016	2016	2	0	2	Export	454	Malawi	MWI	748	Swaziland	SWZ								26	TEXTILE FIBRES	1	No Quantity			0		0		156			0
S3	2016	2016	2016	2	0	2	Export	454	Malawi	MWI	757	Switzerland	CHE								26	TEXTILE FIBRES	1	No Quantity			0		0		704			0
S3	2016	2016	2016	2	0	2	Export	454	Malawi	MWI	764	Thailand	THA								26	TEXTILE FIBRES	1	No Quantity			0		0		963			0
S3	2016	2016	2016	2	0	2	Export	454	Malawi	MWI	784	United Arab Emirates	ARE								26	TEXTILE FIBRES	1	No Quantity			0		0		5887452			0
S3	2016	2016	2016	2	0	2	Export	454	Malawi	MWI	792	Turkey	TUR								26	TEXTILE FIBRES	1	No Quantity			0		0		291			0
S3	2016	2016	2016	2	0	2	Export	454	Malawi	MWI	800	Uganda	UGA								26	TEXTILE FIBRES	1	No Quantity			0		0		13908			0
S3	2016	2016	2016	2	0	2	Export	454	Malawi	MWI	826	United Kingdom	GBR								26	TEXTILE FIBRES	1	No Quantity			0		0		28994			0
S3	2016	2016	2016	2	0	2	Export	454	Malawi	MWI	834	United Rep. of Tanzania	TZA								26	TEXTILE FIBRES	1	No Quantity			0		0		4993			0
S3	2016	2016	2016	2	0	2	Export	454	Malawi	MWI	842	USA	USA								26	TEXTILE FIBRES	1	No Quantity			0		0		30012			0
S3	2016	2016	2016	2	0	2	Export	454	Malawi	MWI	894	Zambia	ZMB								26	TEXTILE FIBRES	1	No Quantity			0		0		21543			0
S3	2016	2016	2016	2	0	2	Export	458	Malaysia	MYS	0	World	WLD								26	TEXTILE FIBRES	1	No Quantity							342733262			0
S3	2016	2016	2016	2	0	2	Export	458	Malaysia	MYS	24	Angola	AGO								26	TEXTILE FIBRES	1	No Quantity							446066			0
S3	2016	2016	2016	2	0	2	Export	458	Malaysia	MYS	32	Argentina	ARG								26	TEXTILE FIBRES	1	No Quantity							63183			0
S3	2016	2016	2016	2	0	2	Export	458	Malaysia	MYS	36	Australia	AUS								26	TEXTILE FIBRES	1	No Quantity							3441206			0
S3	2016	2016	2016	2	0	2	Export	458	Malaysia	MYS	50	Bangladesh	BGD								26	TEXTILE FIBRES	1	No Quantity							11383582			0
S3	2016	2016	2016	2	0	2	Export	458	Malaysia	MYS	56	Belgium	BEL								26	TEXTILE FIBRES	1	No Quantity							454715			0
S3	2016	2016	2016	2	0	2	Export	458	Malaysia	MYS	76	Brazil	BRA								26	TEXTILE FIBRES	1	No Quantity							482896			0
S3	2016	2016	2016	2	0	2	Export	458	Malaysia	MYS	90	Solomon Isds	SLB								26	TEXTILE FIBRES	1	No Quantity							518			0
S3	2016	2016	2016	2	0	2	Export	458	Malaysia	MYS	96	Brunei Darussalam	BRN								26	TEXTILE FIBRES	1	No Quantity							397761			0
S3	2016	2016	2016	2	0	2	Export	458	Malaysia	MYS	100	Bulgaria	BGR								26	TEXTILE FIBRES	1	No Quantity							118103			0
S3	2016	2016	2016	2	0	2	Export	458	Malaysia	MYS	104	Myanmar	MMR								26	TEXTILE FIBRES	1	No Quantity							934995			0
S3	2016	2016	2016	2	0	2	Export	458	Malaysia	MYS	116	Cambodia	KHM								26	TEXTILE FIBRES	1	No Quantity							10352253			0
S3	2016	2016	2016	2	0	2	Export	458	Malaysia	MYS	124	Canada	CAN								26	TEXTILE FIBRES	1	No Quantity							200743			0
S3	2016	2016	2016	2	0	2	Export	458	Malaysia	MYS	144	Sri Lanka	LKA								26	TEXTILE FIBRES	1	No Quantity							4223			0
S3	2016	2016	2016	2	0	2	Export	458	Malaysia	MYS	156	China	CHN								26	TEXTILE FIBRES	1	No Quantity							20896653			0
S3	2016	2016	2016	2	0	2	Export	458	Malaysia	MYS	170	Colombia	COL								26	TEXTILE FIBRES	1	No Quantity							416500			0
S3	2016	2016	2016	2	0	2	Export	458	Malaysia	MYS	178	Congo	COG								26	TEXTILE FIBRES	1	No Quantity							113191			0
S3	2016	2016	2016	2	0	2	Export	458	Malaysia	MYS	180	Dem. Rep. of the Congo	COD								26	TEXTILE FIBRES	1	No Quantity							461877			0
S3	2016	2016	2016	2	0	2	Export	458	Malaysia	MYS	191	Croatia	HRV								26	TEXTILE FIBRES	1	No Quantity							8585			0
S3	2016	2016	2016	2	0	2	Export	458	Malaysia	MYS	203	Czechia	CZE								26	TEXTILE FIBRES	1	No Quantity							320760			0
S3	2016	2016	2016	2	0	2	Export	458	Malaysia	MYS	204	Benin	BEN								26	TEXTILE FIBRES	1	No Quantity							123768			0
S3	2016	2016	2016	2	0	2	Export	458	Malaysia	MYS	222	El Salvador	SLV								26	TEXTILE FIBRES	1	No Quantity							1008819			0
S3	2016	2016	2016	2	0	2	Export	458	Malaysia	MYS	242	Fiji	FJI								26	TEXTILE FIBRES	1	No Quantity							18513			0
S3	2016	2016	2016	2	0	2	Export	458	Malaysia	MYS	251	France	FRA								26	TEXTILE FIBRES	1	No Quantity							148386			0
S3	2016	2016	2016	2	0	2	Export	458	Malaysia	MYS	276	Germany	DEU								26	TEXTILE FIBRES	1	No Quantity							9693362			0
S3	2016	2016	2016	2	0	2	Export	458	Malaysia	MYS	288	Ghana	GHA								26	TEXTILE FIBRES	1	No Quantity							666140			0
S3	2016	2016	2016	2	0	2	Export	458	Malaysia	MYS	296	Kiribati	KIR								26	TEXTILE FIBRES	1	No Quantity							4561			0
S3	2016	2016	2016	2	0	2	Export	458	Malaysia	MYS	300	Greece	GRC								26	TEXTILE FIBRES	1	No Quantity							133448			0
S3	2016	2016	2016	2	0	2	Export	458	Malaysia	MYS	344	China, Hong Kong SAR	HKG								26	TEXTILE FIBRES	1	No Quantity							6009390			0
S3	2016	2016	2016	2	0	2	Export	458	Malaysia	MYS	360	Indonesia	IDN								26	TEXTILE FIBRES	1	No Quantity							65022715			0
S3	2016	2016	2016	2	0	2	Export	458	Malaysia	MYS	368	Iraq	IRQ								26	TEXTILE FIBRES	1	No Quantity							67098			0
S3	2016	2016	2016	2	0	2	Export	458	Malaysia	MYS	381	Italy	ITA								26	TEXTILE FIBRES	1	No Quantity							5970196			0
S3	2016	2016	2016	2	0	2	Export	458	Malaysia	MYS	384	Côte d'Ivoire	CIV								26	TEXTILE FIBRES	1	No Quantity							55265			0
S3	2016	2016	2016	2	0	2	Export	458	Malaysia	MYS	392	Japan	JPN								26	TEXTILE FIBRES	1	No Quantity							19091586			0
S3	2016	2016	2016	2	0	2	Export	458	Malaysia	MYS	400	Jordan	JOR								26	TEXTILE FIBRES	1	No Quantity							76142			0
S3	2016	2016	2016	2	0	2	Export	458	Malaysia	MYS	404	Kenya	KEN								26	TEXTILE FIBRES	1	No Quantity							3296264			0
S3	2016	2016	2016	2	0	2	Export	458	Malaysia	MYS	410	Rep. of Korea	KOR								26	TEXTILE FIBRES	1	No Quantity							1913696			0
S3	2016	2016	2016	2	0	2	Export	458	Malaysia	MYS	422	Lebanon	LBN								26	TEXTILE FIBRES	1	No Quantity							10512			0
S3	2016	2016	2016	2	0	2	Export	458	Malaysia	MYS	440	Lithuania	LTU								26	TEXTILE FIBRES	1	No Quantity							1167382			0
S3	2016	2016	2016	2	0	2	Export	458	Malaysia	MYS	450	Madagascar	MDG								26	TEXTILE FIBRES	1	No Quantity							646352			0
S3	2016	2016	2016	2	0	2	Export	458	Malaysia	MYS	454	Malawi	MWI								26	TEXTILE FIBRES	1	No Quantity							8841			0
S3	2016	2016	2016	2	0	2	Export	458	Malaysia	MYS	462	Maldives	MDV								26	TEXTILE FIBRES	1	No Quantity							2778			0
S3	2016	2016	2016	2	0	2	Export	458	Malaysia	MYS	480	Mauritius	MUS								26	TEXTILE FIBRES	1	No Quantity							4882			0
S3	2016	2016	2016	2	0	2	Export	458	Malaysia	MYS	484	Mexico	MEX								26	TEXTILE FIBRES	1	No Quantity							26145			0
S3	2016	2016	2016	2	0	2	Export	458	Malaysia	MYS	490	Other Asia, nes									26	TEXTILE FIBRES	1	No Quantity							5331470			0
S3	2016	2016	2016	2	0	2	Export	458	Malaysia	MYS	508	Mozambique	MOZ								26	TEXTILE FIBRES	1	No Quantity							9657075			0
S3	2016	2016	2016	2	0	2	Export	458	Malaysia	MYS	528	Netherlands	NLD								26	TEXTILE FIBRES	1	No Quantity							50745			0
S3	2016	2016	2016	2	0	2	Export	458	Malaysia	MYS	554	New Zealand	NZL								26	TEXTILE FIBRES	1	No Quantity							2200747			0
S3	2016	2016	2016	2	0	2	Export	458	Malaysia	MYS	566	Nigeria	NGA								26	TEXTILE FIBRES	1	No Quantity							3713615			0
S3	2016	2016	2016	2	0	2	Export	458	Malaysia	MYS	579	Norway	NOR								26	TEXTILE FIBRES	1	No Quantity							33154			0
S3	2016	2016	2016	2	0	2	Export	458	Malaysia	MYS	586	Pakistan	PAK								26	TEXTILE FIBRES	1	No Quantity							11163996			0
S3	2016	2016	2016	2	0	2	Export	458	Malaysia	MYS	598	Papua New Guinea	PNG								26	TEXTILE FIBRES	1	No Quantity							118023			0
S3	2016	2016	2016	2	0	2	Export	458	Malaysia	MYS	604	Peru	PER								26	TEXTILE FIBRES	1	No Quantity							191995			0
S3	2016	2016	2016	2	0	2	Export	458	Malaysia	MYS	608	Philippines	PHL								26	TEXTILE FIBRES	1	No Quantity							8783594			0
S3	2016	2016	2016	2	0	2	Export	458	Malaysia	MYS	616	Poland	POL								26	TEXTILE FIBRES	1	No Quantity							59046			0
S3	2016	2016	2016	2	0	2	Export	458	Malaysia	MYS	626	Timor-Leste	TLS								26	TEXTILE FIBRES	1	No Quantity							972505			0
S3	2016	2016	2016	2	0	2	Export	458	Malaysia	MYS	642	Romania	ROU								26	TEXTILE FIBRES	1	No Quantity							80070			0
S3	2016	2016	2016	2	0	2	Export	458	Malaysia	MYS	643	Russian Federation	RUS								26	TEXTILE FIBRES	1	No Quantity							99724			0
S3	2016	2016	2016	2	0	2	Export	458	Malaysia	MYS	686	Senegal	SEN								26	TEXTILE FIBRES	1	No Quantity							970220			0
S3	2016	2016	2016	2	0	2	Export	458	Malaysia	MYS	688	Serbia	SRB								26	TEXTILE FIBRES	1	No Quantity							19610			0
S3	2016	2016	2016	2	0	2	Export	458	Malaysia	MYS	699	India	IND								26	TEXTILE FIBRES	1	No Quantity							21197206			0
S3	2016	2016	2016	2	0	2	Export	458	Malaysia	MYS	702	Singapore	SGP								26	TEXTILE FIBRES	1	No Quantity							4304155			0
S3	2016	2016	2016	2	0	2	Export	458	Malaysia	MYS	704	Viet Nam	VNM								26	TEXTILE FIBRES	1	No Quantity							12076005			0
S3	2016	2016	2016	2	0	2	Export	458	Malaysia	MYS	705	Slovenia	SVN								26	TEXTILE FIBRES	1	No Quantity							292993			0
S3	2016	2016	2016	2	0	2	Export	458	Malaysia	MYS	706	Somalia	SOM								26	TEXTILE FIBRES	1	No Quantity							17128			0
S3	2016	2016	2016	2	0	2	Export	458	Malaysia	MYS	724	Spain	ESP								26	TEXTILE FIBRES	1	No Quantity							245210			0
S3	2016	2016	2016	2	0	2	Export	458	Malaysia	MYS	757	Switzerland	CHE								26	TEXTILE FIBRES	1	No Quantity							212895			0
S3	2016	2016	2016	2	0	2	Export	458	Malaysia	MYS	764	Thailand	THA								26	TEXTILE FIBRES	1	No Quantity							26686431			0
S3	2016	2016	2016	2	0	2	Export	458	Malaysia	MYS	768	Togo	TGO								26	TEXTILE FIBRES	1	No Quantity							1187166			0
S3	2016	2016	2016	2	0	2	Export	458	Malaysia	MYS	784	United Arab Emirates	ARE								26	TEXTILE FIBRES	1	No Quantity							1325867			0
S3	2016	2016	2016	2	0	2	Export	458	Malaysia	MYS	792	Turkey	TUR								26	TEXTILE FIBRES	1	No Quantity							61137463			0
S3	2016	2016	2016	2	0	2	Export	458	Malaysia	MYS	800	Uganda	UGA								26	TEXTILE FIBRES	1	No Quantity							91495			0
S3	2016	2016	2016	2	0	2	Export	458	Malaysia	MYS	807	North Macedonia	MKD								26	TEXTILE FIBRES	1	No Quantity							19283			0
S3	2016	2016	2016	2	0	2	Export	458	Malaysia	MYS	818	Egypt	EGY								26	TEXTILE FIBRES	1	No Quantity							87001			0
S3	2016	2016	2016	2	0	2	Export	458	Malaysia	MYS	826	United Kingdom	GBR								26	TEXTILE FIBRES	1	No Quantity							3715979			0
S3	2016	2016	2016	2	0	2	Export	458	Malaysia	MYS	834	United Rep. of Tanzania	TZA								26	TEXTILE FIBRES	1	No Quantity							699236			0
S3	2016	2016	2016	2	0	2	Export	458	Malaysia	MYS	842	USA	USA								26	TEXTILE FIBRES	1	No Quantity							302342			0
S3	2016	2016	2016	2	0	2	Export	458	Malaysia	MYS	882	Samoa	WSM								26	TEXTILE FIBRES	1	No Quantity							25766			0
S3	2016	2016	2016	2	0	2	Export	454	Malawi	MWI	0	World	WLD								27	CRUDE FERTILIZER,MINERAL	1	No Quantity			0		0		8895216			0
S3	2016	2016	2016	2	0	2	Export	454	Malawi	MWI	36	Australia	AUS								27	CRUDE FERTILIZER,MINERAL	1	No Quantity			0		0		309			0
S3	2016	2016	2016	2	0	2	Export	454	Malawi	MWI	124	Canada	CAN								27	CRUDE FERTILIZER,MINERAL	1	No Quantity			0		0		496			0
S3	2016	2016	2016	2	0	2	Export	454	Malawi	MWI	156	China	CHN								27	CRUDE FERTILIZER,MINERAL	1	No Quantity			0		0		117224			0
S3	2016	2016	2016	2	0	2	Export	454	Malawi	MWI	203	Czechia	CZE								27	CRUDE FERTILIZER,MINERAL	1	No Quantity			0		0		4734			0
S3	2016	2016	2016	2	0	2	Export	454	Malawi	MWI	246	Finland	FIN								27	CRUDE FERTILIZER,MINERAL	1	No Quantity			0		0		20			0
S3	2016	2016	2016	2	0	2	Export	454	Malawi	MWI	251	France	FRA								27	CRUDE FERTILIZER,MINERAL	1	No Quantity			0		0		166			0
S3	2016	2016	2016	2	0	2	Export	454	Malawi	MWI	276	Germany	DEU								27	CRUDE FERTILIZER,MINERAL	1	No Quantity			0		0		58			0
S3	2016	2016	2016	2	0	2	Export	454	Malawi	MWI	508	Mozambique	MOZ								27	CRUDE FERTILIZER,MINERAL	1	No Quantity			0		0		8740751			0
S3	2016	2016	2016	2	0	2	Export	454	Malawi	MWI	620	Portugal	PRT								27	CRUDE FERTILIZER,MINERAL	1	No Quantity			0		0		13			0
S3	2016	2016	2016	2	0	2	Export	454	Malawi	MWI	699	India	IND								27	CRUDE FERTILIZER,MINERAL	1	No Quantity			0		0		4457			0
S3	2016	2016	2016	2	0	2	Export	454	Malawi	MWI	710	South Africa	ZAF								27	CRUDE FERTILIZER,MINERAL	1	No Quantity			0		0		15256			0
S3	2016	2016	2016	2	0	2	Export	454	Malawi	MWI	764	Thailand	THA								27	CRUDE FERTILIZER,MINERAL	1	No Quantity			0		0		6671			0
S3	2016	2016	2016	2	0	2	Export	454	Malawi	MWI	784	United Arab Emirates	ARE								27	CRUDE FERTILIZER,MINERAL	1	No Quantity			0		0		4934			0
S3	2016	2016	2016	2	0	2	Export	454	Malawi	MWI	826	United Kingdom	GBR								27	CRUDE FERTILIZER,MINERAL	1	No Quantity			0		0		75			0
S3	2016	2016	2016	2	0	2	Export	454	Malawi	MWI	842	USA	USA								27	CRUDE FERTILIZER,MINERAL	1	No Quantity			0		0		44			0
S3	2016	2016	2016	2	0	2	Export	458	Malaysia	MYS	0	World	WLD								27	CRUDE FERTILIZER,MINERAL	1	No Quantity							235911368			0
S3	2016	2016	2016	2	0	2	Export	458	Malaysia	MYS	16	American Samoa	ASM								27	CRUDE FERTILIZER,MINERAL	1	No Quantity							23398			0
S3	2016	2016	2016	2	0	2	Export	458	Malaysia	MYS	24	Angola	AGO								27	CRUDE FERTILIZER,MINERAL	1	No Quantity							110692			0
S3	2016	2016	2016	2	0	2	Export	458	Malaysia	MYS	36	Australia	AUS								27	CRUDE FERTILIZER,MINERAL	1	No Quantity							1279319			0
S3	2016	2016	2016	2	0	2	Export	458	Malaysia	MYS	44	Bahamas	BHS								27	CRUDE FERTILIZER,MINERAL	1	No Quantity							643			0
S3	2016	2016	2016	2	0	2	Export	458	Malaysia	MYS	48	Bahrain	BHR								27	CRUDE FERTILIZER,MINERAL	1	No Quantity							12572			0
S3	2016	2016	2016	2	0	2	Export	458	Malaysia	MYS	50	Bangladesh	BGD								27	CRUDE FERTILIZER,MINERAL	1	No Quantity							13393757			0
S3	2016	2016	2016	2	0	2	Export	458	Malaysia	MYS	56	Belgium	BEL								27	CRUDE FERTILIZER,MINERAL	1	No Quantity							104377			0
S3	2016	2016	2016	2	0	2	Export	458	Malaysia	MYS	76	Brazil	BRA								27	CRUDE FERTILIZER,MINERAL	1	No Quantity							7490			0
S3	2016	2016	2016	2	0	2	Export	458	Malaysia	MYS	90	Solomon Isds	SLB								27	CRUDE FERTILIZER,MINERAL	1	No Quantity							1840			0
S3	2016	2016	2016	2	0	2	Export	458	Malaysia	MYS	96	Brunei Darussalam	BRN								27	CRUDE FERTILIZER,MINERAL	1	No Quantity							10090385			0
S3	2016	2016	2016	2	0	2	Export	458	Malaysia	MYS	100	Bulgaria	BGR								27	CRUDE FERTILIZER,MINERAL	1	No Quantity							9231			0
S3	2016	2016	2016	2	0	2	Export	458	Malaysia	MYS	104	Myanmar	MMR								27	CRUDE FERTILIZER,MINERAL	1	No Quantity							629488			0
S3	2016	2016	2016	2	0	2	Export	458	Malaysia	MYS	116	Cambodia	KHM								27	CRUDE FERTILIZER,MINERAL	1	No Quantity							13710			0
S3	2016	2016	2016	2	0	2	Export	458	Malaysia	MYS	120	Cameroon	CMR								27	CRUDE FERTILIZER,MINERAL	1	No Quantity							37873			0
S3	2016	2016	2016	2	0	2	Export	458	Malaysia	MYS	124	Canada	CAN								27	CRUDE FERTILIZER,MINERAL	1	No Quantity							1205			0
S3	2016	2016	2016	2	0	2	Export	458	Malaysia	MYS	144	Sri Lanka	LKA								27	CRUDE FERTILIZER,MINERAL	1	No Quantity							965180			0
S3	2016	2016	2016	2	0	2	Export	458	Malaysia	MYS	152	Chile	CHL								27	CRUDE FERTILIZER,MINERAL	1	No Quantity							182504			0
S3	2016	2016	2016	2	0	2	Export	458	Malaysia	MYS	156	China	CHN								27	CRUDE FERTILIZER,MINERAL	1	No Quantity							10787135			0
S3	2016	2016	2016	2	0	2	Export	458	Malaysia	MYS	178	Congo	COG								27	CRUDE FERTILIZER,MINERAL	1	No Quantity							206515			0
S3	2016	2016	2016	2	0	2	Export	458	Malaysia	MYS	180	Dem. Rep. of the Congo	COD								27	CRUDE FERTILIZER,MINERAL	1	No Quantity							18676			0
S3	2016	2016	2016	2	0	2	Export	458	Malaysia	MYS	196	Cyprus	CYP								27	CRUDE FERTILIZER,MINERAL	1	No Quantity							390708			0
S3	2016	2016	2016	2	0	2	Export	458	Malaysia	MYS	242	Fiji	FJI								27	CRUDE FERTILIZER,MINERAL	1	No Quantity							166922			0
S3	2016	2016	2016	2	0	2	Export	458	Malaysia	MYS	251	France	FRA								27	CRUDE FERTILIZER,MINERAL	1	No Quantity							1205			0
S3	2016	2016	2016	2	0	2	Export	458	Malaysia	MYS	270	Gambia	GMB								27	CRUDE FERTILIZER,MINERAL	1	No Quantity							1334			0
S3	2016	2016	2016	2	0	2	Export	458	Malaysia	MYS	276	Germany	DEU								27	CRUDE FERTILIZER,MINERAL	1	No Quantity							130425			0
S3	2016	2016	2016	2	0	2	Export	458	Malaysia	MYS	344	China, Hong Kong SAR	HKG								27	CRUDE FERTILIZER,MINERAL	1	No Quantity							33544648			0
S3	2016	2016	2016	2	0	2	Export	458	Malaysia	MYS	360	Indonesia	IDN								27	CRUDE FERTILIZER,MINERAL	1	No Quantity							28146573			0
S3	2016	2016	2016	2	0	2	Export	458	Malaysia	MYS	364	Iran	IRN								27	CRUDE FERTILIZER,MINERAL	1	No Quantity							36393			0
S3	2016	2016	2016	2	0	2	Export	458	Malaysia	MYS	372	Ireland	IRL								27	CRUDE FERTILIZER,MINERAL	1	No Quantity							33385			0
S3	2016	2016	2016	2	0	2	Export	458	Malaysia	MYS	381	Italy	ITA								27	CRUDE FERTILIZER,MINERAL	1	No Quantity							84236			0
S3	2016	2016	2016	2	0	2	Export	458	Malaysia	MYS	384	Côte d'Ivoire	CIV								27	CRUDE FERTILIZER,MINERAL	1	No Quantity							32050			0
S3	2016	2016	2016	2	0	2	Export	458	Malaysia	MYS	392	Japan	JPN								27	CRUDE FERTILIZER,MINERAL	1	No Quantity							15336988			0
S3	2016	2016	2016	2	0	2	Export	458	Malaysia	MYS	404	Kenya	KEN								27	CRUDE FERTILIZER,MINERAL	1	No Quantity							399871			0
S3	2016	2016	2016	2	0	2	Export	458	Malaysia	MYS	410	Rep. of Korea	KOR								27	CRUDE FERTILIZER,MINERAL	1	No Quantity							4174588			0
S3	2016	2016	2016	2	0	2	Export	458	Malaysia	MYS	414	Kuwait	KWT								27	CRUDE FERTILIZER,MINERAL	1	No Quantity							50288			0
S3	2016	2016	2016	2	0	2	Export	458	Malaysia	MYS	430	Liberia	LBR								27	CRUDE FERTILIZER,MINERAL	1	No Quantity							55999			0
S3	2016	2016	2016	2	0	2	Export	458	Malaysia	MYS	446	China, Macao SAR	MAC								27	CRUDE FERTILIZER,MINERAL	1	No Quantity							25408			0
S3	2016	2016	2016	2	0	2	Export	458	Malaysia	MYS	454	Malawi	MWI								27	CRUDE FERTILIZER,MINERAL	1	No Quantity							21278			0
S3	2016	2016	2016	2	0	2	Export	458	Malaysia	MYS	462	Maldives	MDV								27	CRUDE FERTILIZER,MINERAL	1	No Quantity							79365			0
S3	2016	2016	2016	2	0	2	Export	458	Malaysia	MYS	480	Mauritius	MUS								27	CRUDE FERTILIZER,MINERAL	1	No Quantity							66300			0
S3	2016	2016	2016	2	0	2	Export	458	Malaysia	MYS	484	Mexico	MEX								27	CRUDE FERTILIZER,MINERAL	1	No Quantity							25833			0
S3	2016	2016	2016	2	0	2	Export	458	Malaysia	MYS	490	Other Asia, nes									27	CRUDE FERTILIZER,MINERAL	1	No Quantity							2725979			0
S3	2016	2016	2016	2	0	2	Export	458	Malaysia	MYS	512	Oman	OMN								27	CRUDE FERTILIZER,MINERAL	1	No Quantity							14719			0
S3	2016	2016	2016	2	0	2	Export	458	Malaysia	MYS	528	Netherlands	NLD								27	CRUDE FERTILIZER,MINERAL	1	No Quantity							5426			0
S3	2016	2016	2016	2	0	2	Export	458	Malaysia	MYS	554	New Zealand	NZL								27	CRUDE FERTILIZER,MINERAL	1	No Quantity							969110			0
S3	2016	2016	2016	2	0	2	Export	458	Malaysia	MYS	566	Nigeria	NGA								27	CRUDE FERTILIZER,MINERAL	1	No Quantity							235853			0
S3	2016	2016	2016	2	0	2	Export	458	Malaysia	MYS	586	Pakistan	PAK								27	CRUDE FERTILIZER,MINERAL	1	No Quantity							307046			0
S3	2016	2016	2016	2	0	2	Export	458	Malaysia	MYS	598	Papua New Guinea	PNG								27	CRUDE FERTILIZER,MINERAL	1	No Quantity							2126854			0
S3	2016	2016	2016	2	0	2	Export	458	Malaysia	MYS	608	Philippines	PHL								27	CRUDE FERTILIZER,MINERAL	1	No Quantity							5542561			0
S3	2016	2016	2016	2	0	2	Export	458	Malaysia	MYS	620	Portugal	PRT								27	CRUDE FERTILIZER,MINERAL	1	No Quantity							7733			0
S3	2016	2016	2016	2	0	2	Export	458	Malaysia	MYS	626	Timor-Leste	TLS								27	CRUDE FERTILIZER,MINERAL	1	No Quantity							255563			0
S3	2016	2016	2016	2	0	2	Export	458	Malaysia	MYS	634	Qatar	QAT								27	CRUDE FERTILIZER,MINERAL	1	No Quantity							170371			0
S3	2016	2016	2016	2	0	2	Export	458	Malaysia	MYS	646	Rwanda	RWA								27	CRUDE FERTILIZER,MINERAL	1	No Quantity							35990			0
S3	2016	2016	2016	2	0	2	Export	458	Malaysia	MYS	682	Saudi Arabia	SAU								27	CRUDE FERTILIZER,MINERAL	1	No Quantity							64968			0
S3	2016	2016	2016	2	0	2	Export	458	Malaysia	MYS	699	India	IND								27	CRUDE FERTILIZER,MINERAL	1	No Quantity							22053069			0
S3	2016	2016	2016	2	0	2	Export	458	Malaysia	MYS	702	Singapore	SGP								27	CRUDE FERTILIZER,MINERAL	1	No Quantity							61940028			0
S3	2016	2016	2016	2	0	2	Export	458	Malaysia	MYS	704	Viet Nam	VNM								27	CRUDE FERTILIZER,MINERAL	1	No Quantity							4451614			0
S3	2016	2016	2016	2	0	2	Export	458	Malaysia	MYS	710	South Africa	ZAF								27	CRUDE FERTILIZER,MINERAL	1	No Quantity							28295			0
S3	2016	2016	2016	2	0	2	Export	458	Malaysia	MYS	724	Spain	ESP								27	CRUDE FERTILIZER,MINERAL	1	No Quantity							14007			0
S3	2016	2016	2016	2	0	2	Export	458	Malaysia	MYS	748	Swaziland	SWZ								27	CRUDE FERTILIZER,MINERAL	1	No Quantity							117287			0
S3	2016	2016	2016	2	0	2	Export	458	Malaysia	MYS	764	Thailand	THA								27	CRUDE FERTILIZER,MINERAL	1	No Quantity							10488760			0
S3	2016	2016	2016	2	0	2	Export	458	Malaysia	MYS	776	Tonga	TON								27	CRUDE FERTILIZER,MINERAL	1	No Quantity							24907			0
S3	2016	2016	2016	2	0	2	Export	458	Malaysia	MYS	780	Trinidad and Tobago	TTO								27	CRUDE FERTILIZER,MINERAL	1	No Quantity							12010			0
S3	2016	2016	2016	2	0	2	Export	458	Malaysia	MYS	784	United Arab Emirates	ARE								27	CRUDE FERTILIZER,MINERAL	1	No Quantity							1683441			0
S3	2016	2016	2016	2	0	2	Export	458	Malaysia	MYS	792	Turkey	TUR								27	CRUDE FERTILIZER,MINERAL	1	No Quantity							107244			0
S3	2016	2016	2016	2	0	2	Export	458	Malaysia	MYS	800	Uganda	UGA								27	CRUDE FERTILIZER,MINERAL	1	No Quantity							23134			0
S3	2016	2016	2016	2	0	2	Export	458	Malaysia	MYS	826	United Kingdom	GBR								27	CRUDE FERTILIZER,MINERAL	1	No Quantity							102984			0
S3	2016	2016	2016	2	0	2	Export	458	Malaysia	MYS	834	United Rep. of Tanzania	TZA								27	CRUDE FERTILIZER,MINERAL	1	No Quantity							847649			0
S3	2016	2016	2016	2	0	2	Export	458	Malaysia	MYS	842	USA	USA								27	CRUDE FERTILIZER,MINERAL	1	No Quantity							695528			0
S3	2016	2016	2016	2	0	2	Export	458	Malaysia	MYS	882	Samoa	WSM								27	CRUDE FERTILIZER,MINERAL	1	No Quantity							143879			0
S3	2016	2016	2016	2	0	2	Export	458	Malaysia	MYS	894	Zambia	ZMB								27	CRUDE FERTILIZER,MINERAL	1	No Quantity							35573			0
S3	2016	2016	2016	2	0	2	Export	454	Malawi	MWI	0	World	WLD								28	METALLIFEROUS ORE,SCRAP	1	No Quantity			0		0		989365			0
S3	2016	2016	2016	2	0	2	Export	454	Malawi	MWI	699	India	IND								28	METALLIFEROUS ORE,SCRAP	1	No Quantity			0		0		25644			0
S3	2016	2016	2016	2	0	2	Export	454	Malawi	MWI	710	South Africa	ZAF								28	METALLIFEROUS ORE,SCRAP	1	No Quantity			0		0		326216			0
S3	2016	2016	2016	2	0	2	Export	454	Malawi	MWI	784	United Arab Emirates	ARE								28	METALLIFEROUS ORE,SCRAP	1	No Quantity			0		0		4169			0
S3	2016	2016	2016	2	0	2	Export	454	Malawi	MWI	834	United Rep. of Tanzania	TZA								28	METALLIFEROUS ORE,SCRAP	1	No Quantity			0		0		633334			0
S3	2016	2016	2016	2	0	2	Export	458	Malaysia	MYS	0	World	WLD								28	METALLIFEROUS ORE,SCRAP	1	No Quantity							1486944998			0
S3	2016	2016	2016	2	0	2	Export	458	Malaysia	MYS	36	Australia	AUS								28	METALLIFEROUS ORE,SCRAP	1	No Quantity							25850265			0
S3	2016	2016	2016	2	0	2	Export	458	Malaysia	MYS	50	Bangladesh	BGD								28	METALLIFEROUS ORE,SCRAP	1	No Quantity							4709313			0
S3	2016	2016	2016	2	0	2	Export	458	Malaysia	MYS	56	Belgium	BEL								28	METALLIFEROUS ORE,SCRAP	1	No Quantity							1310040			0
S3	2016	2016	2016	2	0	2	Export	458	Malaysia	MYS	144	Sri Lanka	LKA								28	METALLIFEROUS ORE,SCRAP	1	No Quantity							639703			0
S3	2016	2016	2016	2	0	2	Export	458	Malaysia	MYS	156	China	CHN								28	METALLIFEROUS ORE,SCRAP	1	No Quantity							1173851308			0
S3	2016	2016	2016	2	0	2	Export	458	Malaysia	MYS	276	Germany	DEU								28	METALLIFEROUS ORE,SCRAP	1	No Quantity							10989694			0
S3	2016	2016	2016	2	0	2	Export	458	Malaysia	MYS	344	China, Hong Kong SAR	HKG								28	METALLIFEROUS ORE,SCRAP	1	No Quantity							5740561			0
S3	2016	2016	2016	2	0	2	Export	458	Malaysia	MYS	360	Indonesia	IDN								28	METALLIFEROUS ORE,SCRAP	1	No Quantity							31944018			0
S3	2016	2016	2016	2	0	2	Export	458	Malaysia	MYS	381	Italy	ITA								28	METALLIFEROUS ORE,SCRAP	1	No Quantity							1658			0
S3	2016	2016	2016	2	0	2	Export	458	Malaysia	MYS	392	Japan	JPN								28	METALLIFEROUS ORE,SCRAP	1	No Quantity							97889094			0
S3	2016	2016	2016	2	0	2	Export	458	Malaysia	MYS	404	Kenya	KEN								28	METALLIFEROUS ORE,SCRAP	1	No Quantity							557292			0
S3	2016	2016	2016	2	0	2	Export	458	Malaysia	MYS	410	Rep. of Korea	KOR								28	METALLIFEROUS ORE,SCRAP	1	No Quantity							2765058			0
S3	2016	2016	2016	2	0	2	Export	458	Malaysia	MYS	446	China, Macao SAR	MAC								28	METALLIFEROUS ORE,SCRAP	1	No Quantity							91626			0
S3	2016	2016	2016	2	0	2	Export	458	Malaysia	MYS	490	Other Asia, nes									28	METALLIFEROUS ORE,SCRAP	1	No Quantity							6533690			0
S3	2016	2016	2016	2	0	2	Export	458	Malaysia	MYS	528	Netherlands	NLD								28	METALLIFEROUS ORE,SCRAP	1	No Quantity							1089652			0
S3	2016	2016	2016	2	0	2	Export	458	Malaysia	MYS	586	Pakistan	PAK								28	METALLIFEROUS ORE,SCRAP	1	No Quantity							1730113			0
S3	2016	2016	2016	2	0	2	Export	458	Malaysia	MYS	608	Philippines	PHL								28	METALLIFEROUS ORE,SCRAP	1	No Quantity							55391			0
S3	2016	2016	2016	2	0	2	Export	458	Malaysia	MYS	682	Saudi Arabia	SAU								28	METALLIFEROUS ORE,SCRAP	1	No Quantity							751144			0
S3	2016	2016	2016	2	0	2	Export	458	Malaysia	MYS	699	India	IND								28	METALLIFEROUS ORE,SCRAP	1	No Quantity							52304331			0
S3	2016	2016	2016	2	0	2	Export	458	Malaysia	MYS	702	Singapore	SGP								28	METALLIFEROUS ORE,SCRAP	1	No Quantity							6315011			0
S3	2016	2016	2016	2	0	2	Export	458	Malaysia	MYS	704	Viet Nam	VNM								28	METALLIFEROUS ORE,SCRAP	1	No Quantity							34465987			0
S3	2016	2016	2016	2	0	2	Export	458	Malaysia	MYS	710	South Africa	ZAF								28	METALLIFEROUS ORE,SCRAP	1	No Quantity							4559276			0
S3	2016	2016	2016	2	0	2	Export	458	Malaysia	MYS	757	Switzerland	CHE								28	METALLIFEROUS ORE,SCRAP	1	No Quantity							1952088			0
S3	2016	2016	2016	2	0	2	Export	458	Malaysia	MYS	764	Thailand	THA								28	METALLIFEROUS ORE,SCRAP	1	No Quantity							7296561			0
S3	2016	2016	2016	2	0	2	Export	458	Malaysia	MYS	784	United Arab Emirates	ARE								28	METALLIFEROUS ORE,SCRAP	1	No Quantity							10248442			0
S3	2016	2016	2016	2	0	2	Export	458	Malaysia	MYS	842	USA	USA								28	METALLIFEROUS ORE,SCRAP	1	No Quantity							3303682			0
S3	2016	2016	2016	2	0	2	Export	454	Malawi	MWI	0	World	WLD								29	CRUDE ANIMAL,VEG.MATERL.	1	No Quantity			0		0		678060			0
S3	2016	2016	2016	2	0	2	Export	454	Malawi	MWI	36	Australia	AUS								29	CRUDE ANIMAL,VEG.MATERL.	1	No Quantity			0		0		191			0
S3	2016	2016	2016	2	0	2	Export	454	Malawi	MWI	156	China	CHN								29	CRUDE ANIMAL,VEG.MATERL.	1	No Quantity			0		0		15421			0
S3	2016	2016	2016	2	0	2	Export	454	Malawi	MWI	392	Japan	JPN								29	CRUDE ANIMAL,VEG.MATERL.	1	No Quantity			0		0		101			0
S3	2016	2016	2016	2	0	2	Export	454	Malawi	MWI	490	Other Asia, nes									29	CRUDE ANIMAL,VEG.MATERL.	1	No Quantity			0		0		8654			0
S3	2016	2016	2016	2	0	2	Export	454	Malawi	MWI	508	Mozambique	MOZ								29	CRUDE ANIMAL,VEG.MATERL.	1	No Quantity			0		0		11234			0
S3	2016	2016	2016	2	0	2	Export	454	Malawi	MWI	528	Netherlands	NLD								29	CRUDE ANIMAL,VEG.MATERL.	1	No Quantity			0		0		175225			0
S3	2016	2016	2016	2	0	2	Export	454	Malawi	MWI	710	South Africa	ZAF								29	CRUDE ANIMAL,VEG.MATERL.	1	No Quantity			0		0		13002			0
[truncated: 5,987 more rows]
