# Supplementary material for: Core-periphery structure in sectoral international trade networks: A new approach to an old theory
Source: PLoS One. 2020 Apr 2;15(4):e0229547. doi: 10.1371/journal.pone.0229547 (PMC7117750; doi:10.1371/journal.pone.0229547)
Supplement: S7 File — (ZIP) [file pone.0229547.s007.zip › S7_File/RawData 2016/comtrade (43).csv]

Classification	Year	Period	Period Desc.	Aggregate Level	Is Leaf Code	Trade Flow Code	Trade Flow	Reporter Code	Reporter	Reporter ISO	Partner Code	Partner	Partner ISO	2nd Partner Code	2nd Partner	2nd Partner ISO	Customs Proc. Code	Customs	Mode of Transport Code	Mode of Transport	Commodity Code	Commodity	Qty Unit Code	Qty Unit	Qty	Alt Qty Unit Code	Alt Qty Unit	Alt Qty	Netweight (kg)	Gross weight (kg)	Trade Value (US$)	CIF Trade Value (US$)	FOB Trade Value (US$)	Flag
S3	2016	2016	2016	2	0	2	Export	462	Maldives	MDV	0	World	WLD								00	LIVE ANIMALS	1	No Quantity							4004			0
S3	2016	2016	2016	2	0	2	Export	462	Maldives	MDV	56	Belgium	BEL								00	LIVE ANIMALS	1	No Quantity							4004			0
S3	2016	2016	2016	2	0	2	Export	466	Mali	MLI	0	World	WLD								00	LIVE ANIMALS	1	No Quantity							228051058			0
S3	2016	2016	2016	2	0	2	Export	466	Mali	MLI	124	Canada	CAN								00	LIVE ANIMALS	1	No Quantity							8432			0
S3	2016	2016	2016	2	0	2	Export	466	Mali	MLI	180	Dem. Rep. of the Congo	COD								00	LIVE ANIMALS	1	No Quantity							1091424			0
S3	2016	2016	2016	2	0	2	Export	466	Mali	MLI	204	Benin	BEN								00	LIVE ANIMALS	1	No Quantity							3885753			0
S3	2016	2016	2016	2	0	2	Export	466	Mali	MLI	288	Ghana	GHA								00	LIVE ANIMALS	1	No Quantity							61657			0
S3	2016	2016	2016	2	0	2	Export	466	Mali	MLI	324	Guinea	GIN								00	LIVE ANIMALS	1	No Quantity							10982419			0
S3	2016	2016	2016	2	0	2	Export	466	Mali	MLI	344	China, Hong Kong SAR	HKG								00	LIVE ANIMALS	1	No Quantity							179145			0
S3	2016	2016	2016	2	0	2	Export	466	Mali	MLI	364	Iran	IRN								00	LIVE ANIMALS	1	No Quantity							7083			0
S3	2016	2016	2016	2	0	2	Export	466	Mali	MLI	384	Côte d'Ivoire	CIV								00	LIVE ANIMALS	1	No Quantity							112498136			0
S3	2016	2016	2016	2	0	2	Export	466	Mali	MLI	392	Japan	JPN								00	LIVE ANIMALS	1	No Quantity							28670			0
S3	2016	2016	2016	2	0	2	Export	466	Mali	MLI	414	Kuwait	KWT								00	LIVE ANIMALS	1	No Quantity							6729			0
S3	2016	2016	2016	2	0	2	Export	466	Mali	MLI	422	Lebanon	LBN								00	LIVE ANIMALS	1	No Quantity							13348			0
S3	2016	2016	2016	2	0	2	Export	466	Mali	MLI	430	Liberia	LBR								00	LIVE ANIMALS	1	No Quantity							582363			0
S3	2016	2016	2016	2	0	2	Export	466	Mali	MLI	512	Oman	OMN								00	LIVE ANIMALS	1	No Quantity							13281			0
S3	2016	2016	2016	2	0	2	Export	466	Mali	MLI	562	Niger	NER								00	LIVE ANIMALS	1	No Quantity							8808036			0
S3	2016	2016	2016	2	0	2	Export	466	Mali	MLI	586	Pakistan	PAK								00	LIVE ANIMALS	1	No Quantity							34809			0
S3	2016	2016	2016	2	0	2	Export	466	Mali	MLI	682	Saudi Arabia	SAU								00	LIVE ANIMALS	1	No Quantity							28881			0
S3	2016	2016	2016	2	0	2	Export	466	Mali	MLI	686	Senegal	SEN								00	LIVE ANIMALS	1	No Quantity							62691040			0
S3	2016	2016	2016	2	0	2	Export	466	Mali	MLI	702	Singapore	SGP								00	LIVE ANIMALS	1	No Quantity							5903			0
S3	2016	2016	2016	2	0	2	Export	466	Mali	MLI	768	Togo	TGO								00	LIVE ANIMALS	1	No Quantity							281219			0
S3	2016	2016	2016	2	0	2	Export	466	Mali	MLI	842	USA	USA								00	LIVE ANIMALS	1	No Quantity							64229			0
S3	2016	2016	2016	2	0	2	Export	466	Mali	MLI	854	Burkina Faso	BFA								00	LIVE ANIMALS	1	No Quantity							26778499			0
S3	2016	2016	2016	2	0	2	Export	462	Maldives	MDV	0	World	WLD								01	MEAT, MEAT PREPARATIONS	1	No Quantity							378			0
S3	2016	2016	2016	2	0	2	Export	462	Maldives	MDV	156	China	CHN								01	MEAT, MEAT PREPARATIONS	1	No Quantity							376			0
S3	2016	2016	2016	2	0	2	Export	462	Maldives	MDV	682	Saudi Arabia	SAU								01	MEAT, MEAT PREPARATIONS	1	No Quantity							2			0
S3	2016	2016	2016	2	0	2	Export	466	Mali	MLI	0	World	WLD								01	MEAT, MEAT PREPARATIONS	1	No Quantity							572230			0
S3	2016	2016	2016	2	0	2	Export	466	Mali	MLI	686	Senegal	SEN								01	MEAT, MEAT PREPARATIONS	1	No Quantity							530068			0
S3	2016	2016	2016	2	0	2	Export	466	Mali	MLI	704	Viet Nam	VNM								01	MEAT, MEAT PREPARATIONS	1	No Quantity							42162			0
S3	2016	2016	2016	2	0	2	Export	466	Mali	MLI	0	World	WLD								02	DAIRY PRODUCTS,BIRD EGGS	1	No Quantity							3656194			0
S3	2016	2016	2016	2	0	2	Export	466	Mali	MLI	251	France	FRA								02	DAIRY PRODUCTS,BIRD EGGS	1	No Quantity							2058			0
S3	2016	2016	2016	2	0	2	Export	466	Mali	MLI	324	Guinea	GIN								02	DAIRY PRODUCTS,BIRD EGGS	1	No Quantity							2161544			0
S3	2016	2016	2016	2	0	2	Export	466	Mali	MLI	372	Ireland	IRL								02	DAIRY PRODUCTS,BIRD EGGS	1	No Quantity							206690			0
S3	2016	2016	2016	2	0	2	Export	466	Mali	MLI	384	Côte d'Ivoire	CIV								02	DAIRY PRODUCTS,BIRD EGGS	1	No Quantity							759			0
S3	2016	2016	2016	2	0	2	Export	466	Mali	MLI	458	Malaysia	MYS								02	DAIRY PRODUCTS,BIRD EGGS	1	No Quantity							349280			0
S3	2016	2016	2016	2	0	2	Export	466	Mali	MLI	478	Mauritania	MRT								02	DAIRY PRODUCTS,BIRD EGGS	1	No Quantity							665734			0
S3	2016	2016	2016	2	0	2	Export	466	Mali	MLI	504	Morocco	MAR								02	DAIRY PRODUCTS,BIRD EGGS	1	No Quantity							50999			0
S3	2016	2016	2016	2	0	2	Export	466	Mali	MLI	554	New Zealand	NZL								02	DAIRY PRODUCTS,BIRD EGGS	1	No Quantity							10119			0
S3	2016	2016	2016	2	0	2	Export	466	Mali	MLI	792	Turkey	TUR								02	DAIRY PRODUCTS,BIRD EGGS	1	No Quantity							3373			0
S3	2016	2016	2016	2	0	2	Export	466	Mali	MLI	818	Egypt	EGY								02	DAIRY PRODUCTS,BIRD EGGS	1	No Quantity							52238			0
S3	2016	2016	2016	2	0	2	Export	466	Mali	MLI	854	Burkina Faso	BFA								02	DAIRY PRODUCTS,BIRD EGGS	1	No Quantity							153401			0
S3	2016	2016	2016	2	0	2	Export	462	Maldives	MDV	0	World	WLD								03	FISH,CRUSTACEANS,MOLLUSC	1	No Quantity							137000083			0
S3	2016	2016	2016	2	0	2	Export	462	Maldives	MDV	36	Australia	AUS								03	FISH,CRUSTACEANS,MOLLUSC	1	No Quantity							567817			0
S3	2016	2016	2016	2	0	2	Export	462	Maldives	MDV	50	Bangladesh	BGD								03	FISH,CRUSTACEANS,MOLLUSC	1	No Quantity							43742			0
S3	2016	2016	2016	2	0	2	Export	462	Maldives	MDV	56	Belgium	BEL								03	FISH,CRUSTACEANS,MOLLUSC	1	No Quantity							430992			0
S3	2016	2016	2016	2	0	2	Export	462	Maldives	MDV	124	Canada	CAN								03	FISH,CRUSTACEANS,MOLLUSC	1	No Quantity							255441			0
S3	2016	2016	2016	2	0	2	Export	462	Maldives	MDV	144	Sri Lanka	LKA								03	FISH,CRUSTACEANS,MOLLUSC	1	No Quantity							13896950			0
S3	2016	2016	2016	2	0	2	Export	462	Maldives	MDV	156	China	CHN								03	FISH,CRUSTACEANS,MOLLUSC	1	No Quantity							106184			0
S3	2016	2016	2016	2	0	2	Export	462	Maldives	MDV	203	Czechia	CZE								03	FISH,CRUSTACEANS,MOLLUSC	1	No Quantity							91045			0
S3	2016	2016	2016	2	0	2	Export	462	Maldives	MDV	208	Denmark	DNK								03	FISH,CRUSTACEANS,MOLLUSC	1	No Quantity							5275			0
S3	2016	2016	2016	2	0	2	Export	462	Maldives	MDV	246	Finland	FIN								03	FISH,CRUSTACEANS,MOLLUSC	1	No Quantity							240465			0
S3	2016	2016	2016	2	0	2	Export	462	Maldives	MDV	251	France	FRA								03	FISH,CRUSTACEANS,MOLLUSC	1	No Quantity							12272757			0
S3	2016	2016	2016	2	0	2	Export	462	Maldives	MDV	276	Germany	DEU								03	FISH,CRUSTACEANS,MOLLUSC	1	No Quantity							12190547			0
S3	2016	2016	2016	2	0	2	Export	462	Maldives	MDV	300	Greece	GRC								03	FISH,CRUSTACEANS,MOLLUSC	1	No Quantity							2886			0
S3	2016	2016	2016	2	0	2	Export	462	Maldives	MDV	344	China, Hong Kong SAR	HKG								03	FISH,CRUSTACEANS,MOLLUSC	1	No Quantity							1565878			0
S3	2016	2016	2016	2	0	2	Export	462	Maldives	MDV	360	Indonesia	IDN								03	FISH,CRUSTACEANS,MOLLUSC	1	No Quantity							112159			0
S3	2016	2016	2016	2	0	2	Export	462	Maldives	MDV	372	Ireland	IRL								03	FISH,CRUSTACEANS,MOLLUSC	1	No Quantity							6904825			0
S3	2016	2016	2016	2	0	2	Export	462	Maldives	MDV	381	Italy	ITA								03	FISH,CRUSTACEANS,MOLLUSC	1	No Quantity							6873801			0
S3	2016	2016	2016	2	0	2	Export	462	Maldives	MDV	392	Japan	JPN								03	FISH,CRUSTACEANS,MOLLUSC	1	No Quantity							2966936			0
S3	2016	2016	2016	2	0	2	Export	462	Maldives	MDV	458	Malaysia	MYS								03	FISH,CRUSTACEANS,MOLLUSC	1	No Quantity							2035			0
S3	2016	2016	2016	2	0	2	Export	462	Maldives	MDV	490	Other Asia, nes									03	FISH,CRUSTACEANS,MOLLUSC	1	No Quantity							2098477			0
S3	2016	2016	2016	2	0	2	Export	462	Maldives	MDV	528	Netherlands	NLD								03	FISH,CRUSTACEANS,MOLLUSC	1	No Quantity							2529619			0
S3	2016	2016	2016	2	0	2	Export	462	Maldives	MDV	579	Norway	NOR								03	FISH,CRUSTACEANS,MOLLUSC	1	No Quantity							37291			0
S3	2016	2016	2016	2	0	2	Export	462	Maldives	MDV	608	Philippines	PHL								03	FISH,CRUSTACEANS,MOLLUSC	1	No Quantity							304277			0
S3	2016	2016	2016	2	0	2	Export	462	Maldives	MDV	616	Poland	POL								03	FISH,CRUSTACEANS,MOLLUSC	1	No Quantity							234882			0
S3	2016	2016	2016	2	0	2	Export	462	Maldives	MDV	620	Portugal	PRT								03	FISH,CRUSTACEANS,MOLLUSC	1	No Quantity							33202			0
S3	2016	2016	2016	2	0	2	Export	462	Maldives	MDV	682	Saudi Arabia	SAU								03	FISH,CRUSTACEANS,MOLLUSC	1	No Quantity							446			0
S3	2016	2016	2016	2	0	2	Export	462	Maldives	MDV	702	Singapore	SGP								03	FISH,CRUSTACEANS,MOLLUSC	1	No Quantity							39605			0
S3	2016	2016	2016	2	0	2	Export	462	Maldives	MDV	704	Viet Nam	VNM								03	FISH,CRUSTACEANS,MOLLUSC	1	No Quantity							306401			0
S3	2016	2016	2016	2	0	2	Export	462	Maldives	MDV	724	Spain	ESP								03	FISH,CRUSTACEANS,MOLLUSC	1	No Quantity							1930949			0
S3	2016	2016	2016	2	0	2	Export	462	Maldives	MDV	757	Switzerland	CHE								03	FISH,CRUSTACEANS,MOLLUSC	1	No Quantity							4190205			0
S3	2016	2016	2016	2	0	2	Export	462	Maldives	MDV	764	Thailand	THA								03	FISH,CRUSTACEANS,MOLLUSC	1	No Quantity							48044779			0
S3	2016	2016	2016	2	0	2	Export	462	Maldives	MDV	784	United Arab Emirates	ARE								03	FISH,CRUSTACEANS,MOLLUSC	1	No Quantity							579490			0
S3	2016	2016	2016	2	0	2	Export	462	Maldives	MDV	804	Ukraine	UKR								03	FISH,CRUSTACEANS,MOLLUSC	1	No Quantity							151			0
S3	2016	2016	2016	2	0	2	Export	462	Maldives	MDV	826	United Kingdom	GBR								03	FISH,CRUSTACEANS,MOLLUSC	1	No Quantity							5770287			0
S3	2016	2016	2016	2	0	2	Export	462	Maldives	MDV	842	USA	USA								03	FISH,CRUSTACEANS,MOLLUSC	1	No Quantity							12370287			0
S3	2016	2016	2016	2	0	2	Export	466	Mali	MLI	0	World	WLD								03	FISH,CRUSTACEANS,MOLLUSC	1	No Quantity							501224			0
S3	2016	2016	2016	2	0	2	Export	466	Mali	MLI	324	Guinea	GIN								03	FISH,CRUSTACEANS,MOLLUSC	1	No Quantity							5059			0
S3	2016	2016	2016	2	0	2	Export	466	Mali	MLI	384	Côte d'Ivoire	CIV								03	FISH,CRUSTACEANS,MOLLUSC	1	No Quantity							317225			0
S3	2016	2016	2016	2	0	2	Export	466	Mali	MLI	566	Nigeria	NGA								03	FISH,CRUSTACEANS,MOLLUSC	1	No Quantity							93833			0
S3	2016	2016	2016	2	0	2	Export	466	Mali	MLI	768	Togo	TGO								03	FISH,CRUSTACEANS,MOLLUSC	1	No Quantity							47558			0
S3	2016	2016	2016	2	0	2	Export	466	Mali	MLI	854	Burkina Faso	BFA								03	FISH,CRUSTACEANS,MOLLUSC	1	No Quantity							37548			0
S3	2016	2016	2016	2	0	2	Export	466	Mali	MLI	0	World	WLD								04	CEREALS,CEREAL PREPRTNS.	1	No Quantity							1961061			0
S3	2016	2016	2016	2	0	2	Export	466	Mali	MLI	124	Canada	CAN								04	CEREALS,CEREAL PREPRTNS.	1	No Quantity							2580			0
S3	2016	2016	2016	2	0	2	Export	466	Mali	MLI	251	France	FRA								04	CEREALS,CEREAL PREPRTNS.	1	No Quantity							71143			0
S3	2016	2016	2016	2	0	2	Export	466	Mali	MLI	324	Guinea	GIN								04	CEREALS,CEREAL PREPRTNS.	1	No Quantity							29572			0
S3	2016	2016	2016	2	0	2	Export	466	Mali	MLI	384	Côte d'Ivoire	CIV								04	CEREALS,CEREAL PREPRTNS.	1	No Quantity							118427			0
S3	2016	2016	2016	2	0	2	Export	466	Mali	MLI	562	Niger	NER								04	CEREALS,CEREAL PREPRTNS.	1	No Quantity							18340			0
S3	2016	2016	2016	2	0	2	Export	466	Mali	MLI	686	Senegal	SEN								04	CEREALS,CEREAL PREPRTNS.	1	No Quantity							37271			0
S3	2016	2016	2016	2	0	2	Export	466	Mali	MLI	842	USA	USA								04	CEREALS,CEREAL PREPRTNS.	1	No Quantity							13660			0
S3	2016	2016	2016	2	0	2	Export	466	Mali	MLI	854	Burkina Faso	BFA								04	CEREALS,CEREAL PREPRTNS.	1	No Quantity							154138			0
S3	2016	2016	2016	2	0	2	Export	466	Mali	MLI	899	Areas, nes									04	CEREALS,CEREAL PREPRTNS.	1	No Quantity							1515930			0
S3	2016	2016	2016	2	0	2	Export	462	Maldives	MDV	0	World	WLD								05	VEGETABLES AND FRUIT	1	No Quantity							7146			0
S3	2016	2016	2016	2	0	2	Export	462	Maldives	MDV	48	Bahrain	BHR								05	VEGETABLES AND FRUIT	1	No Quantity							3345			0
S3	2016	2016	2016	2	0	2	Export	462	Maldives	MDV	634	Qatar	QAT								05	VEGETABLES AND FRUIT	1	No Quantity							3301			0
S3	2016	2016	2016	2	0	2	Export	462	Maldives	MDV	784	United Arab Emirates	ARE								05	VEGETABLES AND FRUIT	1	No Quantity							500			0
S3	2016	2016	2016	2	0	2	Export	466	Mali	MLI	0	World	WLD								05	VEGETABLES AND FRUIT	1	No Quantity							24278293			0
S3	2016	2016	2016	2	0	2	Export	466	Mali	MLI	12	Algeria	DZA								05	VEGETABLES AND FRUIT	1	No Quantity							30356			0
S3	2016	2016	2016	2	0	2	Export	466	Mali	MLI	36	Australia	AUS								05	VEGETABLES AND FRUIT	1	No Quantity							10673			0
S3	2016	2016	2016	2	0	2	Export	466	Mali	MLI	56	Belgium	BEL								05	VEGETABLES AND FRUIT	1	No Quantity							145399			0
S3	2016	2016	2016	2	0	2	Export	466	Mali	MLI	156	China	CHN								05	VEGETABLES AND FRUIT	1	No Quantity							186695			0
S3	2016	2016	2016	2	0	2	Export	466	Mali	MLI	226	Equatorial Guinea	GNQ								05	VEGETABLES AND FRUIT	1	No Quantity							826			0
S3	2016	2016	2016	2	0	2	Export	466	Mali	MLI	251	France	FRA								05	VEGETABLES AND FRUIT	1	No Quantity							3188010			0
S3	2016	2016	2016	2	0	2	Export	466	Mali	MLI	266	Gabon	GAB								05	VEGETABLES AND FRUIT	1	No Quantity							92130			0
S3	2016	2016	2016	2	0	2	Export	466	Mali	MLI	276	Germany	DEU								05	VEGETABLES AND FRUIT	1	No Quantity							32897			0
S3	2016	2016	2016	2	0	2	Export	466	Mali	MLI	288	Ghana	GHA								05	VEGETABLES AND FRUIT	1	No Quantity							1277177			0
S3	2016	2016	2016	2	0	2	Export	466	Mali	MLI	324	Guinea	GIN								05	VEGETABLES AND FRUIT	1	No Quantity							10372			0
S3	2016	2016	2016	2	0	2	Export	466	Mali	MLI	381	Italy	ITA								05	VEGETABLES AND FRUIT	1	No Quantity							1097688			0
S3	2016	2016	2016	2	0	2	Export	466	Mali	MLI	384	Côte d'Ivoire	CIV								05	VEGETABLES AND FRUIT	1	No Quantity							461246			0
S3	2016	2016	2016	2	0	2	Export	466	Mali	MLI	478	Mauritania	MRT								05	VEGETABLES AND FRUIT	1	No Quantity							2241647			0
S3	2016	2016	2016	2	0	2	Export	466	Mali	MLI	504	Morocco	MAR								05	VEGETABLES AND FRUIT	1	No Quantity							1945131			0
S3	2016	2016	2016	2	0	2	Export	466	Mali	MLI	508	Mozambique	MOZ								05	VEGETABLES AND FRUIT	1	No Quantity							826			0
S3	2016	2016	2016	2	0	2	Export	466	Mali	MLI	512	Oman	OMN								05	VEGETABLES AND FRUIT	1	No Quantity							10673			0
S3	2016	2016	2016	2	0	2	Export	466	Mali	MLI	528	Netherlands	NLD								05	VEGETABLES AND FRUIT	1	No Quantity							4729927			0
S3	2016	2016	2016	2	0	2	Export	466	Mali	MLI	562	Niger	NER								05	VEGETABLES AND FRUIT	1	No Quantity							23509			0
S3	2016	2016	2016	2	0	2	Export	466	Mali	MLI	566	Nigeria	NGA								05	VEGETABLES AND FRUIT	1	No Quantity							135			0
S3	2016	2016	2016	2	0	2	Export	466	Mali	MLI	620	Portugal	PRT								05	VEGETABLES AND FRUIT	1	No Quantity							84923			0
S3	2016	2016	2016	2	0	2	Export	466	Mali	MLI	686	Senegal	SEN								05	VEGETABLES AND FRUIT	1	No Quantity							2897295			0
S3	2016	2016	2016	2	0	2	Export	466	Mali	MLI	699	India	IND								05	VEGETABLES AND FRUIT	1	No Quantity							27405			0
S3	2016	2016	2016	2	0	2	Export	466	Mali	MLI	704	Viet Nam	VNM								05	VEGETABLES AND FRUIT	1	No Quantity							12480			0
S3	2016	2016	2016	2	0	2	Export	466	Mali	MLI	710	South Africa	ZAF								05	VEGETABLES AND FRUIT	1	No Quantity							826			0
S3	2016	2016	2016	2	0	2	Export	466	Mali	MLI	716	Zimbabwe	ZWE								05	VEGETABLES AND FRUIT	1	No Quantity							826			0
S3	2016	2016	2016	2	0	2	Export	466	Mali	MLI	729	Sudan	SDN								05	VEGETABLES AND FRUIT	1	No Quantity							53365			0
S3	2016	2016	2016	2	0	2	Export	466	Mali	MLI	752	Sweden	SWE								05	VEGETABLES AND FRUIT	1	No Quantity							64557			0
S3	2016	2016	2016	2	0	2	Export	466	Mali	MLI	768	Togo	TGO								05	VEGETABLES AND FRUIT	1	No Quantity							25634			0
S3	2016	2016	2016	2	0	2	Export	466	Mali	MLI	792	Turkey	TUR								05	VEGETABLES AND FRUIT	1	No Quantity							35602			0
S3	2016	2016	2016	2	0	2	Export	466	Mali	MLI	818	Egypt	EGY								05	VEGETABLES AND FRUIT	1	No Quantity							10673			0
S3	2016	2016	2016	2	0	2	Export	466	Mali	MLI	826	United Kingdom	GBR								05	VEGETABLES AND FRUIT	1	No Quantity							958958			0
S3	2016	2016	2016	2	0	2	Export	466	Mali	MLI	842	USA	USA								05	VEGETABLES AND FRUIT	1	No Quantity							4284			0
S3	2016	2016	2016	2	0	2	Export	466	Mali	MLI	854	Burkina Faso	BFA								05	VEGETABLES AND FRUIT	1	No Quantity							3635705			0
S3	2016	2016	2016	2	0	2	Export	466	Mali	MLI	899	Areas, nes									05	VEGETABLES AND FRUIT	1	No Quantity							980444			0
S3	2016	2016	2016	2	0	2	Export	466	Mali	MLI	0	World	WLD								06	SUGAR,SUGR.PREPTNS,HONEY	1	No Quantity							232155			0
S3	2016	2016	2016	2	0	2	Export	466	Mali	MLI	251	France	FRA								06	SUGAR,SUGR.PREPTNS,HONEY	1	No Quantity							13			0
S3	2016	2016	2016	2	0	2	Export	466	Mali	MLI	686	Senegal	SEN								06	SUGAR,SUGR.PREPTNS,HONEY	1	No Quantity							229191			0
S3	2016	2016	2016	2	0	2	Export	466	Mali	MLI	854	Burkina Faso	BFA								06	SUGAR,SUGR.PREPTNS,HONEY	1	No Quantity							2951			0
S3	2016	2016	2016	2	0	2	Export	466	Mali	MLI	0	World	WLD								07	COFFEE,TEA,COCOA,SPICES	1	No Quantity							324529			0
S3	2016	2016	2016	2	0	2	Export	466	Mali	MLI	251	France	FRA								07	COFFEE,TEA,COCOA,SPICES	1	No Quantity							22			0
S3	2016	2016	2016	2	0	2	Export	466	Mali	MLI	384	Côte d'Ivoire	CIV								07	COFFEE,TEA,COCOA,SPICES	1	No Quantity							129268			0
S3	2016	2016	2016	2	0	2	Export	466	Mali	MLI	686	Senegal	SEN								07	COFFEE,TEA,COCOA,SPICES	1	No Quantity							7340			0
S3	2016	2016	2016	2	0	2	Export	466	Mali	MLI	854	Burkina Faso	BFA								07	COFFEE,TEA,COCOA,SPICES	1	No Quantity							187899			0
S3	2016	2016	2016	2	0	2	Export	462	Maldives	MDV	0	World	WLD								08	ANIMAL FEED STUFF	1	No Quantity							568656			0
S3	2016	2016	2016	2	0	2	Export	462	Maldives	MDV	50	Bangladesh	BGD								08	ANIMAL FEED STUFF	1	No Quantity							241148			0
S3	2016	2016	2016	2	0	2	Export	462	Maldives	MDV	144	Sri Lanka	LKA								08	ANIMAL FEED STUFF	1	No Quantity							327507			0
S3	2016	2016	2016	2	0	2	Export	466	Mali	MLI	0	World	WLD								08	ANIMAL FEED STUFF	1	No Quantity							1778819			0
S3	2016	2016	2016	2	0	2	Export	466	Mali	MLI	384	Côte d'Ivoire	CIV								08	ANIMAL FEED STUFF	1	No Quantity							5144			0
S3	2016	2016	2016	2	0	2	Export	466	Mali	MLI	478	Mauritania	MRT								08	ANIMAL FEED STUFF	1	No Quantity							1103795			0
S3	2016	2016	2016	2	0	2	Export	466	Mali	MLI	686	Senegal	SEN								08	ANIMAL FEED STUFF	1	No Quantity							592963			0
S3	2016	2016	2016	2	0	2	Export	466	Mali	MLI	854	Burkina Faso	BFA								08	ANIMAL FEED STUFF	1	No Quantity							76918			0
S3	2016	2016	2016	2	0	2	Export	466	Mali	MLI	0	World	WLD								09	MISC.EDIBLE PRODUCTS ETC	1	No Quantity							3429123			0
S3	2016	2016	2016	2	0	2	Export	466	Mali	MLI	178	Congo	COG								09	MISC.EDIBLE PRODUCTS ETC	1	No Quantity							8415			0
S3	2016	2016	2016	2	0	2	Export	466	Mali	MLI	251	France	FRA								09	MISC.EDIBLE PRODUCTS ETC	1	No Quantity							236649			0
S3	2016	2016	2016	2	0	2	Export	466	Mali	MLI	324	Guinea	GIN								09	MISC.EDIBLE PRODUCTS ETC	1	No Quantity							1712360			0
S3	2016	2016	2016	2	0	2	Export	466	Mali	MLI	372	Ireland	IRL								09	MISC.EDIBLE PRODUCTS ETC	1	No Quantity							17031			0
S3	2016	2016	2016	2	0	2	Export	466	Mali	MLI	384	Côte d'Ivoire	CIV								09	MISC.EDIBLE PRODUCTS ETC	1	No Quantity							385977			0
S3	2016	2016	2016	2	0	2	Export	466	Mali	MLI	528	Netherlands	NLD								09	MISC.EDIBLE PRODUCTS ETC	1	No Quantity							51659			0
S3	2016	2016	2016	2	0	2	Export	466	Mali	MLI	566	Nigeria	NGA								09	MISC.EDIBLE PRODUCTS ETC	1	No Quantity							478			0
S3	2016	2016	2016	2	0	2	Export	466	Mali	MLI	686	Senegal	SEN								09	MISC.EDIBLE PRODUCTS ETC	1	No Quantity							2732			0
S3	2016	2016	2016	2	0	2	Export	466	Mali	MLI	842	USA	USA								09	MISC.EDIBLE PRODUCTS ETC	1	No Quantity							159005			0
S3	2016	2016	2016	2	0	2	Export	466	Mali	MLI	854	Burkina Faso	BFA								09	MISC.EDIBLE PRODUCTS ETC	1	No Quantity							854816			0
S3	2016	2016	2016	2	0	2	Export	466	Mali	MLI	0	World	WLD								11	BEVERAGES	1	No Quantity							4834553			0
S3	2016	2016	2016	2	0	2	Export	466	Mali	MLI	124	Canada	CAN								11	BEVERAGES	1	No Quantity							60			0
S3	2016	2016	2016	2	0	2	Export	466	Mali	MLI	251	France	FRA								11	BEVERAGES	1	No Quantity							85328			0
S3	2016	2016	2016	2	0	2	Export	466	Mali	MLI	288	Ghana	GHA								11	BEVERAGES	1	No Quantity							12623			0
S3	2016	2016	2016	2	0	2	Export	466	Mali	MLI	324	Guinea	GIN								11	BEVERAGES	1	No Quantity							23297			0
S3	2016	2016	2016	2	0	2	Export	466	Mali	MLI	384	Côte d'Ivoire	CIV								11	BEVERAGES	1	No Quantity							37440			0
S3	2016	2016	2016	2	0	2	Export	466	Mali	MLI	528	Netherlands	NLD								11	BEVERAGES	1	No Quantity							240264			0
S3	2016	2016	2016	2	0	2	Export	466	Mali	MLI	562	Niger	NER								11	BEVERAGES	1	No Quantity							577451			0
S3	2016	2016	2016	2	0	2	Export	466	Mali	MLI	768	Togo	TGO								11	BEVERAGES	1	No Quantity							64462			0
S3	2016	2016	2016	2	0	2	Export	466	Mali	MLI	854	Burkina Faso	BFA								11	BEVERAGES	1	No Quantity							3793629			0
S3	2016	2016	2016	2	0	2	Export	466	Mali	MLI	0	World	WLD								12	TOBACCO,TOBACCO MANUFACT	1	No Quantity							99188			0
S3	2016	2016	2016	2	0	2	Export	466	Mali	MLI	56	Belgium	BEL								12	TOBACCO,TOBACCO MANUFACT	1	No Quantity							18664			0
S3	2016	2016	2016	2	0	2	Export	466	Mali	MLI	251	France	FRA								12	TOBACCO,TOBACCO MANUFACT	1	No Quantity							8943			0
S3	2016	2016	2016	2	0	2	Export	466	Mali	MLI	528	Netherlands	NLD								12	TOBACCO,TOBACCO MANUFACT	1	No Quantity							1537			0
S3	2016	2016	2016	2	0	2	Export	466	Mali	MLI	757	Switzerland	CHE								12	TOBACCO,TOBACCO MANUFACT	1	No Quantity							36026			0
S3	2016	2016	2016	2	0	2	Export	466	Mali	MLI	768	Togo	TGO								12	TOBACCO,TOBACCO MANUFACT	1	No Quantity							34019			0
S3	2016	2016	2016	2	0	2	Export	466	Mali	MLI	0	World	WLD								21	HIDES,SKINS,FURSKINS,RAW	1	No Quantity							3031416			0
S3	2016	2016	2016	2	0	2	Export	466	Mali	MLI	251	France	FRA								21	HIDES,SKINS,FURSKINS,RAW	1	No Quantity							250019			0
S3	2016	2016	2016	2	0	2	Export	466	Mali	MLI	288	Ghana	GHA								21	HIDES,SKINS,FURSKINS,RAW	1	No Quantity							186827			0
S3	2016	2016	2016	2	0	2	Export	466	Mali	MLI	381	Italy	ITA								21	HIDES,SKINS,FURSKINS,RAW	1	No Quantity							2455879			0
S3	2016	2016	2016	2	0	2	Export	466	Mali	MLI	384	Côte d'Ivoire	CIV								21	HIDES,SKINS,FURSKINS,RAW	1	No Quantity							8070			0
S3	2016	2016	2016	2	0	2	Export	466	Mali	MLI	566	Nigeria	NGA								21	HIDES,SKINS,FURSKINS,RAW	1	No Quantity							125738			0
S3	2016	2016	2016	2	0	2	Export	466	Mali	MLI	686	Senegal	SEN								21	HIDES,SKINS,FURSKINS,RAW	1	No Quantity							3365			0
S3	2016	2016	2016	2	0	2	Export	466	Mali	MLI	854	Burkina Faso	BFA								21	HIDES,SKINS,FURSKINS,RAW	1	No Quantity							1518			0
S3	2016	2016	2016	2	0	2	Export	466	Mali	MLI	0	World	WLD								22	OIL SEED,OLEAGINUS FRUIT	1	No Quantity							7083540			0
S3	2016	2016	2016	2	0	2	Export	466	Mali	MLI	156	China	CHN								22	OIL SEED,OLEAGINUS FRUIT	1	No Quantity							279039			0
S3	2016	2016	2016	2	0	2	Export	466	Mali	MLI	208	Denmark	DNK								22	OIL SEED,OLEAGINUS FRUIT	1	No Quantity							145905			0
S3	2016	2016	2016	2	0	2	Export	466	Mali	MLI	251	France	FRA								22	OIL SEED,OLEAGINUS FRUIT	1	No Quantity							2843693			0
S3	2016	2016	2016	2	0	2	Export	466	Mali	MLI	288	Ghana	GHA								22	OIL SEED,OLEAGINUS FRUIT	1	No Quantity							602112			0
S3	2016	2016	2016	2	0	2	Export	466	Mali	MLI	384	Côte d'Ivoire	CIV								22	OIL SEED,OLEAGINUS FRUIT	1	No Quantity							412131			0
S3	2016	2016	2016	2	0	2	Export	466	Mali	MLI	686	Senegal	SEN								22	OIL SEED,OLEAGINUS FRUIT	1	No Quantity							60376			0
S3	2016	2016	2016	2	0	2	Export	466	Mali	MLI	702	Singapore	SGP								22	OIL SEED,OLEAGINUS FRUIT	1	No Quantity							101681			0
S3	2016	2016	2016	2	0	2	Export	466	Mali	MLI	757	Switzerland	CHE								22	OIL SEED,OLEAGINUS FRUIT	1	No Quantity							969299			0
S3	2016	2016	2016	2	0	2	Export	466	Mali	MLI	768	Togo	TGO								22	OIL SEED,OLEAGINUS FRUIT	1	No Quantity							5397			0
S3	2016	2016	2016	2	0	2	Export	466	Mali	MLI	792	Turkey	TUR								22	OIL SEED,OLEAGINUS FRUIT	1	No Quantity							21924			0
S3	2016	2016	2016	2	0	2	Export	466	Mali	MLI	854	Burkina Faso	BFA								22	OIL SEED,OLEAGINUS FRUIT	1	No Quantity							1641984			0
S3	2016	2016	2016	2	0	2	Export	466	Mali	MLI	0	World	WLD								23	CRUDE RUBBER	1	No Quantity							142928			0
S3	2016	2016	2016	2	0	2	Export	466	Mali	MLI	384	Côte d'Ivoire	CIV								23	CRUDE RUBBER	1	No Quantity							141663			0
S3	2016	2016	2016	2	0	2	Export	466	Mali	MLI	768	Togo	TGO								23	CRUDE RUBBER	1	No Quantity							1265			0
S3	2016	2016	2016	2	0	2	Export	466	Mali	MLI	0	World	WLD								24	CORK AND WOOD	1	No Quantity							5907981			0
S3	2016	2016	2016	2	0	2	Export	466	Mali	MLI	56	Belgium	BEL								24	CORK AND WOOD	1	No Quantity							2558			0
S3	2016	2016	2016	2	0	2	Export	466	Mali	MLI	156	China	CHN								24	CORK AND WOOD	1	No Quantity							5905423			0
S3	2016	2016	2016	2	0	2	Export	466	Mali	MLI	0	World	WLD								25	PULP AND WASTE PAPER	1	No Quantity							667			0
S3	2016	2016	2016	2	0	2	Export	466	Mali	MLI	854	Burkina Faso	BFA								25	PULP AND WASTE PAPER	1	No Quantity							667			0
S3	2016	2016	2016	2	0	2	Export	466	Mali	MLI	0	World	WLD								26	TEXTILE FIBRES	1	No Quantity							264749475			0
S3	2016	2016	2016	2	0	2	Export	466	Mali	MLI	48	Bahrain	BHR								26	TEXTILE FIBRES	1	No Quantity							335087			0
S3	2016	2016	2016	2	0	2	Export	466	Mali	MLI	50	Bangladesh	BGD								26	TEXTILE FIBRES	1	No Quantity							76629684			0
S3	2016	2016	2016	2	0	2	Export	466	Mali	MLI	156	China	CHN								26	TEXTILE FIBRES	1	No Quantity							8052741			0
S3	2016	2016	2016	2	0	2	Export	466	Mali	MLI	251	France	FRA								26	TEXTILE FIBRES	1	No Quantity							10			0
S3	2016	2016	2016	2	0	2	Export	466	Mali	MLI	276	Germany	DEU								26	TEXTILE FIBRES	1	No Quantity							506989			0
S3	2016	2016	2016	2	0	2	Export	466	Mali	MLI	360	Indonesia	IDN								26	TEXTILE FIBRES	1	No Quantity							20210308			0
S3	2016	2016	2016	2	0	2	Export	466	Mali	MLI	381	Italy	ITA								26	TEXTILE FIBRES	1	No Quantity							625400			0
S3	2016	2016	2016	2	0	2	Export	466	Mali	MLI	384	Côte d'Ivoire	CIV								26	TEXTILE FIBRES	1	No Quantity							37438			0
S3	2016	2016	2016	2	0	2	Export	466	Mali	MLI	458	Malaysia	MYS								26	TEXTILE FIBRES	1	No Quantity							52331537			0
S3	2016	2016	2016	2	0	2	Export	466	Mali	MLI	480	Mauritius	MUS								26	TEXTILE FIBRES	1	No Quantity							977524			0
S3	2016	2016	2016	2	0	2	Export	466	Mali	MLI	490	Other Asia, nes									26	TEXTILE FIBRES	1	No Quantity							1231447			0
S3	2016	2016	2016	2	0	2	Export	466	Mali	MLI	620	Portugal	PRT								26	TEXTILE FIBRES	1	No Quantity							4499547			0
S3	2016	2016	2016	2	0	2	Export	466	Mali	MLI	686	Senegal	SEN								26	TEXTILE FIBRES	1	No Quantity							264540			0
S3	2016	2016	2016	2	0	2	Export	466	Mali	MLI	699	India	IND								26	TEXTILE FIBRES	1	No Quantity							42612174			0
S3	2016	2016	2016	2	0	2	Export	466	Mali	MLI	702	Singapore	SGP								26	TEXTILE FIBRES	1	No Quantity							257564			0
S3	2016	2016	2016	2	0	2	Export	466	Mali	MLI	704	Viet Nam	VNM								26	TEXTILE FIBRES	1	No Quantity							30187914			0
S3	2016	2016	2016	2	0	2	Export	466	Mali	MLI	757	Switzerland	CHE								26	TEXTILE FIBRES	1	No Quantity							747792			0
S3	2016	2016	2016	2	0	2	Export	466	Mali	MLI	764	Thailand	THA								26	TEXTILE FIBRES	1	No Quantity							15922204			0
S3	2016	2016	2016	2	0	2	Export	466	Mali	MLI	792	Turkey	TUR								26	TEXTILE FIBRES	1	No Quantity							9309467			0
S3	2016	2016	2016	2	0	2	Export	466	Mali	MLI	854	Burkina Faso	BFA								26	TEXTILE FIBRES	1	No Quantity							10109			0
S3	2016	2016	2016	2	0	2	Export	462	Maldives	MDV	0	World	WLD								27	CRUDE FERTILIZER,MINERAL	1	No Quantity							65			0
S3	2016	2016	2016	2	0	2	Export	462	Maldives	MDV	156	China	CHN								27	CRUDE FERTILIZER,MINERAL	1	No Quantity							65			0
S3	2016	2016	2016	2	0	2	Export	466	Mali	MLI	0	World	WLD								27	CRUDE FERTILIZER,MINERAL	1	No Quantity							385757			0
S3	2016	2016	2016	2	0	2	Export	466	Mali	MLI	36	Australia	AUS								27	CRUDE FERTILIZER,MINERAL	1	No Quantity							141			0
S3	2016	2016	2016	2	0	2	Export	466	Mali	MLI	156	China	CHN								27	CRUDE FERTILIZER,MINERAL	1	No Quantity							19411			0
S3	2016	2016	2016	2	0	2	Export	466	Mali	MLI	246	Finland	FIN								27	CRUDE FERTILIZER,MINERAL	1	No Quantity							7346			0
S3	2016	2016	2016	2	0	2	Export	466	Mali	MLI	251	France	FRA								27	CRUDE FERTILIZER,MINERAL	1	No Quantity							3543			0
S3	2016	2016	2016	2	0	2	Export	466	Mali	MLI	324	Guinea	GIN								27	CRUDE FERTILIZER,MINERAL	1	No Quantity							155183			0
S3	2016	2016	2016	2	0	2	Export	466	Mali	MLI	384	Côte d'Ivoire	CIV								27	CRUDE FERTILIZER,MINERAL	1	No Quantity							843			0
S3	2016	2016	2016	2	0	2	Export	466	Mali	MLI	686	Senegal	SEN								27	CRUDE FERTILIZER,MINERAL	1	No Quantity							59912			0
S3	2016	2016	2016	2	0	2	Export	466	Mali	MLI	710	South Africa	ZAF								27	CRUDE FERTILIZER,MINERAL	1	No Quantity							1058			0
S3	2016	2016	2016	2	0	2	Export	466	Mali	MLI	752	Sweden	SWE								27	CRUDE FERTILIZER,MINERAL	1	No Quantity							8432			0
S3	2016	2016	2016	2	0	2	Export	466	Mali	MLI	757	Switzerland	CHE								27	CRUDE FERTILIZER,MINERAL	1	No Quantity							84			0
S3	2016	2016	2016	2	0	2	Export	466	Mali	MLI	764	Thailand	THA								27	CRUDE FERTILIZER,MINERAL	1	No Quantity							169			0
S3	2016	2016	2016	2	0	2	Export	466	Mali	MLI	788	Tunisia	TUN								27	CRUDE FERTILIZER,MINERAL	1	No Quantity							3239			0
S3	2016	2016	2016	2	0	2	Export	466	Mali	MLI	854	Burkina Faso	BFA								27	CRUDE FERTILIZER,MINERAL	1	No Quantity							81379			0
S3	2016	2016	2016	2	0	2	Export	466	Mali	MLI	899	Areas, nes									27	CRUDE FERTILIZER,MINERAL	1	No Quantity							45015			0
S3	2016	2016	2016	2	0	2	Export	462	Maldives	MDV	0	World	WLD								28	METALLIFEROUS ORE,SCRAP	1	No Quantity							1522503			0
S3	2016	2016	2016	2	0	2	Export	462	Maldives	MDV	699	India	IND								28	METALLIFEROUS ORE,SCRAP	1	No Quantity							1504501			0
S3	2016	2016	2016	2	0	2	Export	462	Maldives	MDV	784	United Arab Emirates	ARE								28	METALLIFEROUS ORE,SCRAP	1	No Quantity							18002			0
S3	2016	2016	2016	2	0	2	Export	466	Mali	MLI	0	World	WLD								28	METALLIFEROUS ORE,SCRAP	1	No Quantity							3298766			0
S3	2016	2016	2016	2	0	2	Export	466	Mali	MLI	36	Australia	AUS								28	METALLIFEROUS ORE,SCRAP	1	No Quantity							29			0
S3	2016	2016	2016	2	0	2	Export	466	Mali	MLI	156	China	CHN								28	METALLIFEROUS ORE,SCRAP	1	No Quantity							169			0
S3	2016	2016	2016	2	0	2	Export	466	Mali	MLI	276	Germany	DEU								28	METALLIFEROUS ORE,SCRAP	1	No Quantity							7090			0
S3	2016	2016	2016	2	0	2	Export	466	Mali	MLI	288	Ghana	GHA								28	METALLIFEROUS ORE,SCRAP	1	No Quantity							477229			0
S3	2016	2016	2016	2	0	2	Export	466	Mali	MLI	381	Italy	ITA								28	METALLIFEROUS ORE,SCRAP	1	No Quantity							944170			0
S3	2016	2016	2016	2	0	2	Export	466	Mali	MLI	384	Côte d'Ivoire	CIV								28	METALLIFEROUS ORE,SCRAP	1	No Quantity							6577			0
S3	2016	2016	2016	2	0	2	Export	466	Mali	MLI	686	Senegal	SEN								28	METALLIFEROUS ORE,SCRAP	1	No Quantity							427689			0
S3	2016	2016	2016	2	0	2	Export	466	Mali	MLI	699	India	IND								28	METALLIFEROUS ORE,SCRAP	1	No Quantity							375398			0
S3	2016	2016	2016	2	0	2	Export	466	Mali	MLI	768	Togo	TGO								28	METALLIFEROUS ORE,SCRAP	1	No Quantity							650703			0
S3	2016	2016	2016	2	0	2	Export	466	Mali	MLI	784	United Arab Emirates	ARE								28	METALLIFEROUS ORE,SCRAP	1	No Quantity							62467			0
S3	2016	2016	2016	2	0	2	Export	466	Mali	MLI	854	Burkina Faso	BFA								28	METALLIFEROUS ORE,SCRAP	1	No Quantity							347244			0
S3	2016	2016	2016	2	0	2	Export	466	Mali	MLI	0	World	WLD								29	CRUDE ANIMAL,VEG.MATERL.	1	No Quantity							2331992			0
S3	2016	2016	2016	2	0	2	Export	466	Mali	MLI	124	Canada	CAN								29	CRUDE ANIMAL,VEG.MATERL.	1	No Quantity							641			0
S3	2016	2016	2016	2	0	2	Export	466	Mali	MLI	251	France	FRA								29	CRUDE ANIMAL,VEG.MATERL.	1	No Quantity							115952			0
S3	2016	2016	2016	2	0	2	Export	466	Mali	MLI	288	Ghana	GHA								29	CRUDE ANIMAL,VEG.MATERL.	1	No Quantity							67965			0
S3	2016	2016	2016	2	0	2	Export	466	Mali	MLI	324	Guinea	GIN								29	CRUDE ANIMAL,VEG.MATERL.	1	No Quantity							285265			0
S3	2016	2016	2016	2	0	2	Export	466	Mali	MLI	384	Côte d'Ivoire	CIV								29	CRUDE ANIMAL,VEG.MATERL.	1	No Quantity							320210			0
S3	2016	2016	2016	2	0	2	Export	466	Mali	MLI	504	Morocco	MAR								29	CRUDE ANIMAL,VEG.MATERL.	1	No Quantity							5930			0
S3	2016	2016	2016	2	0	2	Export	466	Mali	MLI	620	Portugal	PRT								29	CRUDE ANIMAL,VEG.MATERL.	1	No Quantity							182982			0
S3	2016	2016	2016	2	0	2	Export	466	Mali	MLI	686	Senegal	SEN								29	CRUDE ANIMAL,VEG.MATERL.	1	No Quantity							270189			0
S3	2016	2016	2016	2	0	2	Export	466	Mali	MLI	699	India	IND								29	CRUDE ANIMAL,VEG.MATERL.	1	No Quantity							768277			0
S3	2016	2016	2016	2	0	2	Export	466	Mali	MLI	826	United Kingdom	GBR								29	CRUDE ANIMAL,VEG.MATERL.	1	No Quantity							41484			0
S3	2016	2016	2016	2	0	2	Export	466	Mali	MLI	842	USA	USA								29	CRUDE ANIMAL,VEG.MATERL.	1	No Quantity							58301			0
S3	2016	2016	2016	2	0	2	Export	466	Mali	MLI	854	Burkina Faso	BFA								29	CRUDE ANIMAL,VEG.MATERL.	1	No Quantity							214795			0
S3	2016	2016	2016	2	0	2	Export	462	Maldives	MDV	0	World	WLD								33	PETROLEUM,PETROL.PRODUCT	1	No Quantity							12507			0
S3	2016	2016	2016	2	0	2	Export	462	Maldives	MDV	699	India	IND								33	PETROLEUM,PETROL.PRODUCT	1	No Quantity							12507			0
S3	2016	2016	2016	2	0	2	Export	466	Mali	MLI	0	World	WLD								33	PETROLEUM,PETROL.PRODUCT	1	No Quantity							8310519			0
S3	2016	2016	2016	2	0	2	Export	466	Mali	MLI	56	Belgium	BEL								33	PETROLEUM,PETROL.PRODUCT	1	No Quantity							25823			0
S3	2016	2016	2016	2	0	2	Export	466	Mali	MLI	251	France	FRA								33	PETROLEUM,PETROL.PRODUCT	1	No Quantity							2409445			0
S3	2016	2016	2016	2	0	2	Export	466	Mali	MLI	360	Indonesia	IDN								33	PETROLEUM,PETROL.PRODUCT	1	No Quantity							35486			0
S3	2016	2016	2016	2	0	2	Export	466	Mali	MLI	384	Côte d'Ivoire	CIV								33	PETROLEUM,PETROL.PRODUCT	1	No Quantity							2940722			0
S3	2016	2016	2016	2	0	2	Export	466	Mali	MLI	686	Senegal	SEN								33	PETROLEUM,PETROL.PRODUCT	1	No Quantity							2742182			0
S3	2016	2016	2016	2	0	2	Export	466	Mali	MLI	710	South Africa	ZAF								33	PETROLEUM,PETROL.PRODUCT	1	No Quantity							42			0
S3	2016	2016	2016	2	0	2	Export	466	Mali	MLI	784	United Arab Emirates	ARE								33	PETROLEUM,PETROL.PRODUCT	1	No Quantity							3204			0
S3	2016	2016	2016	2	0	2	Export	466	Mali	MLI	854	Burkina Faso	BFA								33	PETROLEUM,PETROL.PRODUCT	1	No Quantity							153614			0
S3	2016	2016	2016	2	0	2	Export	466	Mali	MLI	0	World	WLD								34	GAS,NATURAL,MANUFACTURED	1	No Quantity							1711			0
S3	2016	2016	2016	2	0	2	Export	466	Mali	MLI	854	Burkina Faso	BFA								34	GAS,NATURAL,MANUFACTURED	1	No Quantity							1711			0
S3	2016	2016	2016	2	0	2	Export	462	Maldives	MDV	0	World	WLD								42	FIXED VEG. FATS AND OILS	1	No Quantity							3278			0
S3	2016	2016	2016	2	0	2	Export	462	Maldives	MDV	690	Seychelles	SYC								42	FIXED VEG. FATS AND OILS	1	No Quantity							3278			0
S3	2016	2016	2016	2	0	2	Export	466	Mali	MLI	0	World	WLD								42	FIXED VEG. FATS AND OILS	1	No Quantity							814021			0
S3	2016	2016	2016	2	0	2	Export	466	Mali	MLI	360	Indonesia	IDN								42	FIXED VEG. FATS AND OILS	1	No Quantity							1893			0
S3	2016	2016	2016	2	0	2	Export	466	Mali	MLI	384	Côte d'Ivoire	CIV								42	FIXED VEG. FATS AND OILS	1	No Quantity							769949			0
S3	2016	2016	2016	2	0	2	Export	466	Mali	MLI	562	Niger	NER								42	FIXED VEG. FATS AND OILS	1	No Quantity							2496			0
S3	2016	2016	2016	2	0	2	Export	466	Mali	MLI	643	Russian Federation	RUS								42	FIXED VEG. FATS AND OILS	1	No Quantity							14664			0
S3	2016	2016	2016	2	0	2	Export	466	Mali	MLI	686	Senegal	SEN								42	FIXED VEG. FATS AND OILS	1	No Quantity							25019			0
S3	2016	2016	2016	2	0	2	Export	466	Mali	MLI	0	World	WLD								43	ANIMAL,VEG.FATS,OILS,NES	1	No Quantity							170831			0
S3	2016	2016	2016	2	0	2	Export	466	Mali	MLI	324	Guinea	GIN								43	ANIMAL,VEG.FATS,OILS,NES	1	No Quantity							16310			0
S3	2016	2016	2016	2	0	2	Export	466	Mali	MLI	360	Indonesia	IDN								43	ANIMAL,VEG.FATS,OILS,NES	1	No Quantity							92024			0
S3	2016	2016	2016	2	0	2	Export	466	Mali	MLI	384	Côte d'Ivoire	CIV								43	ANIMAL,VEG.FATS,OILS,NES	1	No Quantity							22658			0
S3	2016	2016	2016	2	0	2	Export	466	Mali	MLI	686	Senegal	SEN								43	ANIMAL,VEG.FATS,OILS,NES	1	No Quantity							38452			0
S3	2016	2016	2016	2	0	2	Export	466	Mali	MLI	854	Burkina Faso	BFA								43	ANIMAL,VEG.FATS,OILS,NES	1	No Quantity							1387			0
S3	2016	2016	2016	2	0	2	Export	466	Mali	MLI	0	World	WLD								51	ORGANIC CHEMICALS	1	No Quantity							2474583			0
S3	2016	2016	2016	2	0	2	Export	466	Mali	MLI	56	Belgium	BEL								51	ORGANIC CHEMICALS	1	No Quantity							8845			0
S3	2016	2016	2016	2	0	2	Export	466	Mali	MLI	156	China	CHN								51	ORGANIC CHEMICALS	1	No Quantity							572429			0
S3	2016	2016	2016	2	0	2	Export	466	Mali	MLI	251	France	FRA								51	ORGANIC CHEMICALS	1	No Quantity							35675			0
S3	2016	2016	2016	2	0	2	Export	466	Mali	MLI	276	Germany	DEU								51	ORGANIC CHEMICALS	1	No Quantity							4496			0
S3	2016	2016	2016	2	0	2	Export	466	Mali	MLI	288	Ghana	GHA								51	ORGANIC CHEMICALS	1	No Quantity							5734			0
S3	2016	2016	2016	2	0	2	Export	466	Mali	MLI	324	Guinea	GIN								51	ORGANIC CHEMICALS	1	No Quantity							249368			0
S3	2016	2016	2016	2	0	2	Export	466	Mali	MLI	381	Italy	ITA								51	ORGANIC CHEMICALS	1	No Quantity							2011			0
S3	2016	2016	2016	2	0	2	Export	466	Mali	MLI	384	Côte d'Ivoire	CIV								51	ORGANIC CHEMICALS	1	No Quantity							938821			0
S3	2016	2016	2016	2	0	2	Export	466	Mali	MLI	478	Mauritania	MRT								51	ORGANIC CHEMICALS	1	No Quantity							26106			0
S3	2016	2016	2016	2	0	2	Export	466	Mali	MLI	528	Netherlands	NLD								51	ORGANIC CHEMICALS	1	No Quantity							20507			0
S3	2016	2016	2016	2	0	2	Export	466	Mali	MLI	710	South Africa	ZAF								51	ORGANIC CHEMICALS	1	No Quantity							62			0
S3	2016	2016	2016	2	0	2	Export	466	Mali	MLI	792	Turkey	TUR								51	ORGANIC CHEMICALS	1	No Quantity							9679			0
S3	2016	2016	2016	2	0	2	Export	466	Mali	MLI	854	Burkina Faso	BFA								51	ORGANIC CHEMICALS	1	No Quantity							551541			0
S3	2016	2016	2016	2	0	2	Export	466	Mali	MLI	899	Areas, nes									51	ORGANIC CHEMICALS	1	No Quantity							49309			0
S3	2016	2016	2016	2	0	2	Export	466	Mali	MLI	0	World	WLD								52	INORGANIC CHEMICALS	1	No Quantity							4018815			0
S3	2016	2016	2016	2	0	2	Export	466	Mali	MLI	56	Belgium	BEL								52	INORGANIC CHEMICALS	1	No Quantity							438271			0
S3	2016	2016	2016	2	0	2	Export	466	Mali	MLI	156	China	CHN								52	INORGANIC CHEMICALS	1	No Quantity							1238854			0
S3	2016	2016	2016	2	0	2	Export	466	Mali	MLI	251	France	FRA								52	INORGANIC CHEMICALS	1	No Quantity							336186			0
S3	2016	2016	2016	2	0	2	Export	466	Mali	MLI	276	Germany	DEU								52	INORGANIC CHEMICALS	1	No Quantity							596			0
S3	2016	2016	2016	2	0	2	Export	466	Mali	MLI	324	Guinea	GIN								52	INORGANIC CHEMICALS	1	No Quantity							691803			0
S3	2016	2016	2016	2	0	2	Export	466	Mali	MLI	384	Côte d'Ivoire	CIV								52	INORGANIC CHEMICALS	1	No Quantity							68601			0
S3	2016	2016	2016	2	0	2	Export	466	Mali	MLI	478	Mauritania	MRT								52	INORGANIC CHEMICALS	1	No Quantity							9613			0
S3	2016	2016	2016	2	0	2	Export	466	Mali	MLI	484	Mexico	MEX								52	INORGANIC CHEMICALS	1	No Quantity							40614			0
S3	2016	2016	2016	2	0	2	Export	466	Mali	MLI	528	Netherlands	NLD								52	INORGANIC CHEMICALS	1	No Quantity							315890			0
S3	2016	2016	2016	2	0	2	Export	466	Mali	MLI	562	Niger	NER								52	INORGANIC CHEMICALS	1	No Quantity							654			0
S3	2016	2016	2016	2	0	2	Export	466	Mali	MLI	616	Poland	POL								52	INORGANIC CHEMICALS	1	No Quantity							14807			0
S3	2016	2016	2016	2	0	2	Export	466	Mali	MLI	642	Romania	ROU								52	INORGANIC CHEMICALS	1	No Quantity							102577			0
S3	2016	2016	2016	2	0	2	Export	466	Mali	MLI	682	Saudi Arabia	SAU								52	INORGANIC CHEMICALS	1	No Quantity							190750			0
S3	2016	2016	2016	2	0	2	Export	466	Mali	MLI	686	Senegal	SEN								52	INORGANIC CHEMICALS	1	No Quantity							24631			0
S3	2016	2016	2016	2	0	2	Export	466	Mali	MLI	699	India	IND								52	INORGANIC CHEMICALS	1	No Quantity							99980			0
S3	2016	2016	2016	2	0	2	Export	466	Mali	MLI	710	South Africa	ZAF								52	INORGANIC CHEMICALS	1	No Quantity							51649			0
S3	2016	2016	2016	2	0	2	Export	466	Mali	MLI	788	Tunisia	TUN								52	INORGANIC CHEMICALS	1	No Quantity							25863			0
S3	2016	2016	2016	2	0	2	Export	466	Mali	MLI	842	USA	USA								52	INORGANIC CHEMICALS	1	No Quantity							49938			0
S3	2016	2016	2016	2	0	2	Export	466	Mali	MLI	854	Burkina Faso	BFA								52	INORGANIC CHEMICALS	1	No Quantity							317538			0
S3	2016	2016	2016	2	0	2	Export	466	Mali	MLI	0	World	WLD								53	DYES,COLOURING MATERIALS	1	No Quantity							3815706			0
S3	2016	2016	2016	2	0	2	Export	466	Mali	MLI	36	Australia	AUS								53	DYES,COLOURING MATERIALS	1	No Quantity							769			0
S3	2016	2016	2016	2	0	2	Export	466	Mali	MLI	56	Belgium	BEL								53	DYES,COLOURING MATERIALS	1	No Quantity							49672			0
S3	2016	2016	2016	2	0	2	Export	466	Mali	MLI	120	Cameroon	CMR								53	DYES,COLOURING MATERIALS	1	No Quantity							19096			0
S3	2016	2016	2016	2	0	2	Export	466	Mali	MLI	156	China	CHN								53	DYES,COLOURING MATERIALS	1	No Quantity							23272			0
S3	2016	2016	2016	2	0	2	Export	466	Mali	MLI	251	France	FRA								53	DYES,COLOURING MATERIALS	1	No Quantity							1603			0
S3	2016	2016	2016	2	0	2	Export	466	Mali	MLI	276	Germany	DEU								53	DYES,COLOURING MATERIALS	1	No Quantity							2411			0
S3	2016	2016	2016	2	0	2	Export	466	Mali	MLI	324	Guinea	GIN								53	DYES,COLOURING MATERIALS	1	No Quantity							106440			0
S3	2016	2016	2016	2	0	2	Export	466	Mali	MLI	381	Italy	ITA								53	DYES,COLOURING MATERIALS	1	No Quantity							111989			0
S3	2016	2016	2016	2	0	2	Export	466	Mali	MLI	384	Côte d'Ivoire	CIV								53	DYES,COLOURING MATERIALS	1	No Quantity							289590			0
S3	2016	2016	2016	2	0	2	Export	466	Mali	MLI	686	Senegal	SEN								53	DYES,COLOURING MATERIALS	1	No Quantity							1279			0
S3	2016	2016	2016	2	0	2	Export	466	Mali	MLI	710	South Africa	ZAF								53	DYES,COLOURING MATERIALS	1	No Quantity							1294			0
S3	2016	2016	2016	2	0	2	Export	466	Mali	MLI	788	Tunisia	TUN								53	DYES,COLOURING MATERIALS	1	No Quantity							4580			0
S3	2016	2016	2016	2	0	2	Export	466	Mali	MLI	854	Burkina Faso	BFA								53	DYES,COLOURING MATERIALS	1	No Quantity							3142333			0
S3	2016	2016	2016	2	0	2	Export	466	Mali	MLI	899	Areas, nes									53	DYES,COLOURING MATERIALS	1	No Quantity							61377			0
S3	2016	2016	2016	2	0	2	Export	466	Mali	MLI	0	World	WLD								54	MEDICINAL,PHARM.PRODUCTS	1	No Quantity							4544745			0
S3	2016	2016	2016	2	0	2	Export	466	Mali	MLI	24	Angola	AGO								54	MEDICINAL,PHARM.PRODUCTS	1	No Quantity							64659			0
S3	2016	2016	2016	2	0	2	Export	466	Mali	MLI	108	Burundi	BDI								54	MEDICINAL,PHARM.PRODUCTS	1	No Quantity							31930			0
S3	2016	2016	2016	2	0	2	Export	466	Mali	MLI	156	China	CHN								54	MEDICINAL,PHARM.PRODUCTS	1	No Quantity							626642			0
S3	2016	2016	2016	2	0	2	Export	466	Mali	MLI	178	Congo	COG								54	MEDICINAL,PHARM.PRODUCTS	1	No Quantity							46748			0
S3	2016	2016	2016	2	0	2	Export	466	Mali	MLI	180	Dem. Rep. of the Congo	COD								54	MEDICINAL,PHARM.PRODUCTS	1	No Quantity							24425			0
S3	2016	2016	2016	2	0	2	Export	466	Mali	MLI	204	Benin	BEN								54	MEDICINAL,PHARM.PRODUCTS	1	No Quantity							173821			0
S3	2016	2016	2016	2	0	2	Export	466	Mali	MLI	251	France	FRA								54	MEDICINAL,PHARM.PRODUCTS	1	No Quantity							10937			0
S3	2016	2016	2016	2	0	2	Export	466	Mali	MLI	324	Guinea	GIN								54	MEDICINAL,PHARM.PRODUCTS	1	No Quantity							89250			0
S3	2016	2016	2016	2	0	2	Export	466	Mali	MLI	384	Côte d'Ivoire	CIV								54	MEDICINAL,PHARM.PRODUCTS	1	No Quantity							69158			0
S3	2016	2016	2016	2	0	2	Export	466	Mali	MLI	478	Mauritania	MRT								54	MEDICINAL,PHARM.PRODUCTS	1	No Quantity							57603			0
S3	2016	2016	2016	2	0	2	Export	466	Mali	MLI	562	Niger	NER								54	MEDICINAL,PHARM.PRODUCTS	1	No Quantity							393687			0
S3	2016	2016	2016	2	0	2	Export	466	Mali	MLI	566	Nigeria	NGA								54	MEDICINAL,PHARM.PRODUCTS	1	No Quantity							144			0
S3	2016	2016	2016	2	0	2	Export	466	Mali	MLI	686	Senegal	SEN								54	MEDICINAL,PHARM.PRODUCTS	1	No Quantity							28851			0
S3	2016	2016	2016	2	0	2	Export	466	Mali	MLI	699	India	IND								54	MEDICINAL,PHARM.PRODUCTS	1	No Quantity							1980091			0
S3	2016	2016	2016	2	0	2	Export	466	Mali	MLI	710	South Africa	ZAF								54	MEDICINAL,PHARM.PRODUCTS	1	No Quantity							10			0
S3	2016	2016	2016	2	0	2	Export	466	Mali	MLI	768	Togo	TGO								54	MEDICINAL,PHARM.PRODUCTS	1	No Quantity							67374			0
S3	2016	2016	2016	2	0	2	Export	466	Mali	MLI	842	USA	USA								54	MEDICINAL,PHARM.PRODUCTS	1	No Quantity							111			0
S3	2016	2016	2016	2	0	2	Export	466	Mali	MLI	854	Burkina Faso	BFA								54	MEDICINAL,PHARM.PRODUCTS	1	No Quantity							879304			0
S3	2016	2016	2016	2	0	2	Export	466	Mali	MLI	0	World	WLD								55	ESSENTL.OILS,PERFUME,ETC	1	No Quantity							2273708			0
S3	2016	2016	2016	2	0	2	Export	466	Mali	MLI	56	Belgium	BEL								55	ESSENTL.OILS,PERFUME,ETC	1	No Quantity							11390			0
S3	2016	2016	2016	2	0	2	Export	466	Mali	MLI	156	China	CHN								55	ESSENTL.OILS,PERFUME,ETC	1	No Quantity							55734			0
S3	2016	2016	2016	2	0	2	Export	466	Mali	MLI	251	France	FRA								55	ESSENTL.OILS,PERFUME,ETC	1	No Quantity							45655			0
S3	2016	2016	2016	2	0	2	Export	466	Mali	MLI	324	Guinea	GIN								55	ESSENTL.OILS,PERFUME,ETC	1	No Quantity							1442443			0
S3	2016	2016	2016	2	0	2	Export	466	Mali	MLI	360	Indonesia	IDN								55	ESSENTL.OILS,PERFUME,ETC	1	No Quantity							19100			0
S3	2016	2016	2016	2	0	2	Export	466	Mali	MLI	384	Côte d'Ivoire	CIV								55	ESSENTL.OILS,PERFUME,ETC	1	No Quantity							4387			0
S3	2016	2016	2016	2	0	2	Export	466	Mali	MLI	458	Malaysia	MYS								55	ESSENTL.OILS,PERFUME,ETC	1	No Quantity							6746			0
S3	2016	2016	2016	2	0	2	Export	466	Mali	MLI	478	Mauritania	MRT								55	ESSENTL.OILS,PERFUME,ETC	1	No Quantity							3070			0
S3	2016	2016	2016	2	0	2	Export	466	Mali	MLI	504	Morocco	MAR								55	ESSENTL.OILS,PERFUME,ETC	1	No Quantity							285			0
S3	2016	2016	2016	2	0	2	Export	466	Mali	MLI	528	Netherlands	NLD								55	ESSENTL.OILS,PERFUME,ETC	1	No Quantity							3870			0
S3	2016	2016	2016	2	0	2	Export	466	Mali	MLI	686	Senegal	SEN								55	ESSENTL.OILS,PERFUME,ETC	1	No Quantity							16780			0
S3	2016	2016	2016	2	0	2	Export	466	Mali	MLI	710	South Africa	ZAF								55	ESSENTL.OILS,PERFUME,ETC	1	No Quantity							10793			0
S3	2016	2016	2016	2	0	2	Export	466	Mali	MLI	757	Switzerland	CHE								55	ESSENTL.OILS,PERFUME,ETC	1	No Quantity							53310			0
S3	2016	2016	2016	2	0	2	Export	466	Mali	MLI	784	United Arab Emirates	ARE								55	ESSENTL.OILS,PERFUME,ETC	1	No Quantity							1872			0
S3	2016	2016	2016	2	0	2	Export	466	Mali	MLI	826	United Kingdom	GBR								55	ESSENTL.OILS,PERFUME,ETC	1	No Quantity							23385			0
S3	2016	2016	2016	2	0	2	Export	466	Mali	MLI	854	Burkina Faso	BFA								55	ESSENTL.OILS,PERFUME,ETC	1	No Quantity							410656			0
S3	2016	2016	2016	2	0	2	Export	466	Mali	MLI	899	Areas, nes									55	ESSENTL.OILS,PERFUME,ETC	1	No Quantity							164233			0
S3	2016	2016	2016	2	0	2	Export	466	Mali	MLI	0	World	WLD								56	FERTILIZER,EXCEPT GRP272	1	No Quantity							93797396			0
S3	2016	2016	2016	2	0	2	Export	466	Mali	MLI	56	Belgium	BEL								56	FERTILIZER,EXCEPT GRP272	1	No Quantity							2016616			0
S3	2016	2016	2016	2	0	2	Export	466	Mali	MLI	112	Belarus	BLR								56	FERTILIZER,EXCEPT GRP272	1	No Quantity							3713000			0
S3	2016	2016	2016	2	0	2	Export	466	Mali	MLI	124	Canada	CAN								56	FERTILIZER,EXCEPT GRP272	1	No Quantity							2844553			0
S3	2016	2016	2016	2	0	2	Export	466	Mali	MLI	204	Benin	BEN								56	FERTILIZER,EXCEPT GRP272	1	No Quantity							1510200			0
S3	2016	2016	2016	2	0	2	Export	466	Mali	MLI	246	Finland	FIN								56	FERTILIZER,EXCEPT GRP272	1	No Quantity							100658			0
S3	2016	2016	2016	2	0	2	Export	466	Mali	MLI	251	France	FRA								56	FERTILIZER,EXCEPT GRP272	1	No Quantity							34525			0
S3	2016	2016	2016	2	0	2	Export	466	Mali	MLI	324	Guinea	GIN								56	FERTILIZER,EXCEPT GRP272	1	No Quantity							2316660			0
S3	2016	2016	2016	2	0	2	Export	466	Mali	MLI	384	Côte d'Ivoire	CIV								56	FERTILIZER,EXCEPT GRP272	1	No Quantity							1012			0
S3	2016	2016	2016	2	0	2	Export	466	Mali	MLI	434	Libya	LBY								56	FERTILIZER,EXCEPT GRP272	1	No Quantity							197768			0
S3	2016	2016	2016	2	0	2	Export	466	Mali	MLI	440	Lithuania	LTU								56	FERTILIZER,EXCEPT GRP272	1	No Quantity							3029204			0
S3	2016	2016	2016	2	0	2	Export	466	Mali	MLI	504	Morocco	MAR								56	FERTILIZER,EXCEPT GRP272	1	No Quantity							13790275			0
S3	2016	2016	2016	2	0	2	Export	466	Mali	MLI	616	Poland	POL								56	FERTILIZER,EXCEPT GRP272	1	No Quantity							120314			0
S3	2016	2016	2016	2	0	2	Export	466	Mali	MLI	643	Russian Federation	RUS								56	FERTILIZER,EXCEPT GRP272	1	No Quantity							4385214			0
S3	2016	2016	2016	2	0	2	Export	466	Mali	MLI	710	South Africa	ZAF								56	FERTILIZER,EXCEPT GRP272	1	No Quantity							628372			0
S3	2016	2016	2016	2	0	2	Export	466	Mali	MLI	854	Burkina Faso	BFA								56	FERTILIZER,EXCEPT GRP272	1	No Quantity							59109026			0
S3	2016	2016	2016	2	0	2	Export	462	Maldives	MDV	0	World	WLD								57	PLASTICS IN PRIMARY FORM	1	No Quantity							80741			0
S3	2016	2016	2016	2	0	2	Export	462	Maldives	MDV	490	Other Asia, nes									57	PLASTICS IN PRIMARY FORM	1	No Quantity							65484			0
S3	2016	2016	2016	2	0	2	Export	462	Maldives	MDV	699	India	IND								57	PLASTICS IN PRIMARY FORM	1	No Quantity							15257			0
S3	2016	2016	2016	2	0	2	Export	466	Mali	MLI	0	World	WLD								57	PLASTICS IN PRIMARY FORM	1	No Quantity							1559221			0
S3	2016	2016	2016	2	0	2	Export	466	Mali	MLI	56	Belgium	BEL								57	PLASTICS IN PRIMARY FORM	1	No Quantity							3309			0
S3	2016	2016	2016	2	0	2	Export	466	Mali	MLI	124	Canada	CAN								57	PLASTICS IN PRIMARY FORM	1	No Quantity							2206			0
S3	2016	2016	2016	2	0	2	Export	466	Mali	MLI	156	China	CHN								57	PLASTICS IN PRIMARY FORM	1	No Quantity							1518			0
S3	2016	2016	2016	2	0	2	Export	466	Mali	MLI	276	Germany	DEU								57	PLASTICS IN PRIMARY FORM	1	No Quantity							371			0
S3	2016	2016	2016	2	0	2	Export	466	Mali	MLI	288	Ghana	GHA								57	PLASTICS IN PRIMARY FORM	1	No Quantity							295			0
S3	2016	2016	2016	2	0	2	Export	466	Mali	MLI	324	Guinea	GIN								57	PLASTICS IN PRIMARY FORM	1	No Quantity							34849			0
S3	2016	2016	2016	2	0	2	Export	466	Mali	MLI	381	Italy	ITA								57	PLASTICS IN PRIMARY FORM	1	No Quantity							174868			0
S3	2016	2016	2016	2	0	2	Export	466	Mali	MLI	384	Côte d'Ivoire	CIV								57	PLASTICS IN PRIMARY FORM	1	No Quantity							38685			0
S3	2016	2016	2016	2	0	2	Export	466	Mali	MLI	528	Netherlands	NLD								57	PLASTICS IN PRIMARY FORM	1	No Quantity							33810			0
S3	2016	2016	2016	2	0	2	Export	466	Mali	MLI	566	Nigeria	NGA								57	PLASTICS IN PRIMARY FORM	1	No Quantity							8432			0
S3	2016	2016	2016	2	0	2	Export	466	Mali	MLI	634	Qatar	QAT								57	PLASTICS IN PRIMARY FORM	1	No Quantity							47482			0
S3	2016	2016	2016	2	0	2	Export	466	Mali	MLI	682	Saudi Arabia	SAU								57	PLASTICS IN PRIMARY FORM	1	No Quantity							177578			0
S3	2016	2016	2016	2	0	2	Export	466	Mali	MLI	686	Senegal	SEN								57	PLASTICS IN PRIMARY FORM	1	No Quantity							107975			0
S3	2016	2016	2016	2	0	2	Export	466	Mali	MLI	699	India	IND								57	PLASTICS IN PRIMARY FORM	1	No Quantity							152910			0
S3	2016	2016	2016	2	0	2	Export	466	Mali	MLI	710	South Africa	ZAF								57	PLASTICS IN PRIMARY FORM	1	No Quantity							88875			0
S3	2016	2016	2016	2	0	2	Export	466	Mali	MLI	764	Thailand	THA								57	PLASTICS IN PRIMARY FORM	1	No Quantity							29148			0
S3	2016	2016	2016	2	0	2	Export	466	Mali	MLI	768	Togo	TGO								57	PLASTICS IN PRIMARY FORM	1	No Quantity							485			0
S3	2016	2016	2016	2	0	2	Export	466	Mali	MLI	784	United Arab Emirates	ARE								57	PLASTICS IN PRIMARY FORM	1	No Quantity							18813			0
S3	2016	2016	2016	2	0	2	Export	466	Mali	MLI	788	Tunisia	TUN								57	PLASTICS IN PRIMARY FORM	1	No Quantity							178027			0
S3	2016	2016	2016	2	0	2	Export	466	Mali	MLI	826	United Kingdom	GBR								57	PLASTICS IN PRIMARY FORM	1	No Quantity							634			0
S3	2016	2016	2016	2	0	2	Export	466	Mali	MLI	842	USA	USA								57	PLASTICS IN PRIMARY FORM	1	No Quantity							23867			0
S3	2016	2016	2016	2	0	2	Export	466	Mali	MLI	854	Burkina Faso	BFA								57	PLASTICS IN PRIMARY FORM	1	No Quantity							369150			0
S3	2016	2016	2016	2	0	2	Export	466	Mali	MLI	899	Areas, nes									57	PLASTICS IN PRIMARY FORM	1	No Quantity							65934			0
S3	2016	2016	2016	2	0	2	Export	466	Mali	MLI	0	World	WLD								58	PLASTIC,NON-PRIMARY FORM	1	No Quantity							1913900			0
S3	2016	2016	2016	2	0	2	Export	466	Mali	MLI	156	China	CHN								58	PLASTIC,NON-PRIMARY FORM	1	No Quantity							273170			0
S3	2016	2016	2016	2	0	2	Export	466	Mali	MLI	276	Germany	DEU								58	PLASTIC,NON-PRIMARY FORM	1	No Quantity							859624			0
S3	2016	2016	2016	2	0	2	Export	466	Mali	MLI	324	Guinea	GIN								58	PLASTIC,NON-PRIMARY FORM	1	No Quantity							88382			0
S3	2016	2016	2016	2	0	2	Export	466	Mali	MLI	384	Côte d'Ivoire	CIV								58	PLASTIC,NON-PRIMARY FORM	1	No Quantity							21145			0
S3	2016	2016	2016	2	0	2	Export	466	Mali	MLI	682	Saudi Arabia	SAU								58	PLASTIC,NON-PRIMARY FORM	1	No Quantity							184484			0
S3	2016	2016	2016	2	0	2	Export	466	Mali	MLI	686	Senegal	SEN								58	PLASTIC,NON-PRIMARY FORM	1	No Quantity							14632			0
S3	2016	2016	2016	2	0	2	Export	466	Mali	MLI	710	South Africa	ZAF								58	PLASTIC,NON-PRIMARY FORM	1	No Quantity							54			0
S3	2016	2016	2016	2	0	2	Export	466	Mali	MLI	752	Sweden	SWE								58	PLASTIC,NON-PRIMARY FORM	1	No Quantity							1072			0
S3	2016	2016	2016	2	0	2	Export	466	Mali	MLI	842	USA	USA								58	PLASTIC,NON-PRIMARY FORM	1	No Quantity							2016			0
S3	2016	2016	2016	2	0	2	Export	466	Mali	MLI	854	Burkina Faso	BFA								58	PLASTIC,NON-PRIMARY FORM	1	No Quantity							466778			0
S3	2016	2016	2016	2	0	2	Export	466	Mali	MLI	899	Areas, nes									58	PLASTIC,NON-PRIMARY FORM	1	No Quantity							2542			0
S3	2016	2016	2016	2	0	2	Export	466	Mali	MLI	0	World	WLD								59	CHEMICAL MATERIALS NES	1	No Quantity							757509			0
S3	2016	2016	2016	2	0	2	Export	466	Mali	MLI	56	Belgium	BEL								59	CHEMICAL MATERIALS NES	1	No Quantity							6050			0
S3	2016	2016	2016	2	0	2	Export	466	Mali	MLI	251	France	FRA								59	CHEMICAL MATERIALS NES	1	No Quantity							2697			0
S3	2016	2016	2016	2	0	2	Export	466	Mali	MLI	276	Germany	DEU								59	CHEMICAL MATERIALS NES	1	No Quantity							13665			0
S3	2016	2016	2016	2	0	2	Export	466	Mali	MLI	288	Ghana	GHA								59	CHEMICAL MATERIALS NES	1	No Quantity							6476			0
S3	2016	2016	2016	2	0	2	Export	466	Mali	MLI	324	Guinea	GIN								59	CHEMICAL MATERIALS NES	1	No Quantity							64236			0
S3	2016	2016	2016	2	0	2	Export	466	Mali	MLI	381	Italy	ITA								59	CHEMICAL MATERIALS NES	1	No Quantity							13782			0
S3	2016	2016	2016	2	0	2	Export	466	Mali	MLI	384	Côte d'Ivoire	CIV								59	CHEMICAL MATERIALS NES	1	No Quantity							52653			0
S3	2016	2016	2016	2	0	2	Export	466	Mali	MLI	686	Senegal	SEN								59	CHEMICAL MATERIALS NES	1	No Quantity							1138			0
S3	2016	2016	2016	2	0	2	Export	466	Mali	MLI	710	South Africa	ZAF								59	CHEMICAL MATERIALS NES	1	No Quantity							204482			0
S3	2016	2016	2016	2	0	2	Export	466	Mali	MLI	752	Sweden	SWE								59	CHEMICAL MATERIALS NES	1	No Quantity							14249			0
S3	2016	2016	2016	2	0	2	Export	466	Mali	MLI	854	Burkina Faso	BFA								59	CHEMICAL MATERIALS NES	1	No Quantity							236301			0
S3	2016	2016	2016	2	0	2	Export	466	Mali	MLI	899	Areas, nes									59	CHEMICAL MATERIALS NES	1	No Quantity							141778			0
S3	2016	2016	2016	2	0	2	Export	466	Mali	MLI	0	World	WLD								61	LEATHER, LEATHER GOODS	1	No Quantity							1883243			0
S3	2016	2016	2016	2	0	2	Export	466	Mali	MLI	156	China	CHN								61	LEATHER, LEATHER GOODS	1	No Quantity							138594			0
S3	2016	2016	2016	2	0	2	Export	466	Mali	MLI	204	Benin	BEN								61	LEATHER, LEATHER GOODS	1	No Quantity							957			0
S3	2016	2016	2016	2	0	2	Export	466	Mali	MLI	231	Ethiopia	ETH								61	LEATHER, LEATHER GOODS	1	No Quantity							406244			0
S3	2016	2016	2016	2	0	2	Export	466	Mali	MLI	381	Italy	ITA								61	LEATHER, LEATHER GOODS	1	No Quantity							672771			0
S3	2016	2016	2016	2	0	2	Export	466	Mali	MLI	384	Côte d'Ivoire	CIV								61	LEATHER, LEATHER GOODS	1	No Quantity							28080			0
S3	2016	2016	2016	2	0	2	Export	466	Mali	MLI	478	Mauritania	MRT								61	LEATHER, LEATHER GOODS	1	No Quantity							495			0
S3	2016	2016	2016	2	0	2	Export	466	Mali	MLI	586	Pakistan	PAK								61	LEATHER, LEATHER GOODS	1	No Quantity							360900			0
S3	2016	2016	2016	2	0	2	Export	466	Mali	MLI	686	Senegal	SEN								61	LEATHER, LEATHER GOODS	1	No Quantity							8555			0
S3	2016	2016	2016	2	0	2	Export	466	Mali	MLI	899	Areas, nes									61	LEATHER, LEATHER GOODS	1	No Quantity							266647			0
S3	2016	2016	2016	2	0	2	Export	462	Maldives	MDV	0	World	WLD								62	RUBBER MANUFACTURES, NES	1	No Quantity							340			0
S3	2016	2016	2016	2	0	2	Export	462	Maldives	MDV	156	China	CHN								62	RUBBER MANUFACTURES, NES	1	No Quantity							300			0
S3	2016	2016	2016	2	0	2	Export	462	Maldives	MDV	381	Italy	ITA								62	RUBBER MANUFACTURES, NES	1	No Quantity							40			0
S3	2016	2016	2016	2	0	2	Export	466	Mali	MLI	0	World	WLD								62	RUBBER MANUFACTURES, NES	1	No Quantity							1580727			0
S3	2016	2016	2016	2	0	2	Export	466	Mali	MLI	36	Australia	AUS								62	RUBBER MANUFACTURES, NES	1	No Quantity							4052			0
S3	2016	2016	2016	2	0	2	Export	466	Mali	MLI	56	Belgium	BEL								62	RUBBER MANUFACTURES, NES	1	No Quantity							207867			0
S3	2016	2016	2016	2	0	2	Export	466	Mali	MLI	156	China	CHN								62	RUBBER MANUFACTURES, NES	1	No Quantity							12168			0
S3	2016	2016	2016	2	0	2	Export	466	Mali	MLI	251	France	FRA								62	RUBBER MANUFACTURES, NES	1	No Quantity							2725			0
S3	2016	2016	2016	2	0	2	Export	466	Mali	MLI	276	Germany	DEU								62	RUBBER MANUFACTURES, NES	1	No Quantity							51758			0
S3	2016	2016	2016	2	0	2	Export	466	Mali	MLI	288	Ghana	GHA								62	RUBBER MANUFACTURES, NES	1	No Quantity							21065			0
S3	2016	2016	2016	2	0	2	Export	466	Mali	MLI	324	Guinea	GIN								62	RUBBER MANUFACTURES, NES	1	No Quantity							278774			0
S3	2016	2016	2016	2	0	2	Export	466	Mali	MLI	360	Indonesia	IDN								62	RUBBER MANUFACTURES, NES	1	No Quantity							12045			0
S3	2016	2016	2016	2	0	2	Export	466	Mali	MLI	381	Italy	ITA								62	RUBBER MANUFACTURES, NES	1	No Quantity							3			0
S3	2016	2016	2016	2	0	2	Export	466	Mali	MLI	384	Côte d'Ivoire	CIV								62	RUBBER MANUFACTURES, NES	1	No Quantity							66059			0
S3	2016	2016	2016	2	0	2	Export	466	Mali	MLI	392	Japan	JPN								62	RUBBER MANUFACTURES, NES	1	No Quantity							394726			0
S3	2016	2016	2016	2	0	2	Export	466	Mali	MLI	478	Mauritania	MRT								62	RUBBER MANUFACTURES, NES	1	No Quantity							639			0
S3	2016	2016	2016	2	0	2	Export	466	Mali	MLI	642	Romania	ROU								62	RUBBER MANUFACTURES, NES	1	No Quantity							55			0
S3	2016	2016	2016	2	0	2	Export	466	Mali	MLI	710	South Africa	ZAF								62	RUBBER MANUFACTURES, NES	1	No Quantity							70380			0
S3	2016	2016	2016	2	0	2	Export	466	Mali	MLI	752	Sweden	SWE								62	RUBBER MANUFACTURES, NES	1	No Quantity							75			0
S3	2016	2016	2016	2	0	2	Export	466	Mali	MLI	818	Egypt	EGY								62	RUBBER MANUFACTURES, NES	1	No Quantity							6517			0
S3	2016	2016	2016	2	0	2	Export	466	Mali	MLI	834	United Rep. of Tanzania	TZA								62	RUBBER MANUFACTURES, NES	1	No Quantity							18502			0
S3	2016	2016	2016	2	0	2	Export	466	Mali	MLI	842	USA	USA								62	RUBBER MANUFACTURES, NES	1	No Quantity							350973			0
S3	2016	2016	2016	2	0	2	Export	466	Mali	MLI	854	Burkina Faso	BFA								62	RUBBER MANUFACTURES, NES	1	No Quantity							82344			0
S3	2016	2016	2016	2	0	2	Export	466	Mali	MLI	0	World	WLD								63	CORK, WOOD MANUFACTURES	1	No Quantity							94662			0
S3	2016	2016	2016	2	0	2	Export	466	Mali	MLI	156	China	CHN								63	CORK, WOOD MANUFACTURES	1	No Quantity							23611			0
S3	2016	2016	2016	2	0	2	Export	466	Mali	MLI	251	France	FRA								63	CORK, WOOD MANUFACTURES	1	No Quantity							5447			0
S3	2016	2016	2016	2	0	2	Export	466	Mali	MLI	288	Ghana	GHA								63	CORK, WOOD MANUFACTURES	1	No Quantity							3785			0
S3	2016	2016	2016	2	0	2	Export	466	Mali	MLI	384	Côte d'Ivoire	CIV								63	CORK, WOOD MANUFACTURES	1	No Quantity							57003			0
S3	2016	2016	2016	2	0	2	Export	466	Mali	MLI	686	Senegal	SEN								63	CORK, WOOD MANUFACTURES	1	No Quantity							3130			0
S3	2016	2016	2016	2	0	2	Export	466	Mali	MLI	694	Sierra Leone	SLE								63	CORK, WOOD MANUFACTURES	1	No Quantity							1686			0
S3	2016	2016	2016	2	0	2	Export	462	Maldives	MDV	0	World	WLD								64	PAPER,PAPERBOARD,ETC.	1	No Quantity							26132			0
S3	2016	2016	2016	2	0	2	Export	462	Maldives	MDV	699	India	IND								64	PAPER,PAPERBOARD,ETC.	1	No Quantity							26132			0
S3	2016	2016	2016	2	0	2	Export	466	Mali	MLI	0	World	WLD								64	PAPER,PAPERBOARD,ETC.	1	No Quantity							1387292			0
S3	2016	2016	2016	2	0	2	Export	466	Mali	MLI	156	China	CHN								64	PAPER,PAPERBOARD,ETC.	1	No Quantity							16052			0
S3	2016	2016	2016	2	0	2	Export	466	Mali	MLI	251	France	FRA								64	PAPER,PAPERBOARD,ETC.	1	No Quantity							124667			0
S3	2016	2016	2016	2	0	2	Export	466	Mali	MLI	324	Guinea	GIN								64	PAPER,PAPERBOARD,ETC.	1	No Quantity							23610			0
S3	2016	2016	2016	2	0	2	Export	466	Mali	MLI	384	Côte d'Ivoire	CIV								64	PAPER,PAPERBOARD,ETC.	1	No Quantity							525418			0
S3	2016	2016	2016	2	0	2	Export	466	Mali	MLI	504	Morocco	MAR								64	PAPER,PAPERBOARD,ETC.	1	No Quantity							329352			0
S3	2016	2016	2016	2	0	2	Export	466	Mali	MLI	562	Niger	NER								64	PAPER,PAPERBOARD,ETC.	1	No Quantity							337			0
S3	2016	2016	2016	2	0	2	Export	466	Mali	MLI	566	Nigeria	NGA								64	PAPER,PAPERBOARD,ETC.	1	No Quantity							12767			0
S3	2016	2016	2016	2	0	2	Export	466	Mali	MLI	686	Senegal	SEN								64	PAPER,PAPERBOARD,ETC.	1	No Quantity							55309			0
S3	2016	2016	2016	2	0	2	Export	466	Mali	MLI	699	India	IND								64	PAPER,PAPERBOARD,ETC.	1	No Quantity							101			0
S3	2016	2016	2016	2	0	2	Export	466	Mali	MLI	854	Burkina Faso	BFA								64	PAPER,PAPERBOARD,ETC.	1	No Quantity							75717			0
S3	2016	2016	2016	2	0	2	Export	466	Mali	MLI	899	Areas, nes									64	PAPER,PAPERBOARD,ETC.	1	No Quantity							223960			0
S3	2016	2016	2016	2	0	2	Export	462	Maldives	MDV	0	World	WLD								65	TEXTILE YARN,FABRIC,ETC.	1	No Quantity							2481			0
S3	2016	2016	2016	2	0	2	Export	462	Maldives	MDV	156	China	CHN								65	TEXTILE YARN,FABRIC,ETC.	1	No Quantity							1641			0
S3	2016	2016	2016	2	0	2	Export	462	Maldives	MDV	381	Italy	ITA								65	TEXTILE YARN,FABRIC,ETC.	1	No Quantity							340			0
S3	2016	2016	2016	2	0	2	Export	462	Maldives	MDV	826	United Kingdom	GBR								65	TEXTILE YARN,FABRIC,ETC.	1	No Quantity							500			0
S3	2016	2016	2016	2	0	2	Export	466	Mali	MLI	0	World	WLD								65	TEXTILE YARN,FABRIC,ETC.	1	No Quantity							3255053			0
S3	2016	2016	2016	2	0	2	Export	466	Mali	MLI	156	China	CHN								65	TEXTILE YARN,FABRIC,ETC.	1	No Quantity							148114			0
S3	2016	2016	2016	2	0	2	Export	466	Mali	MLI	208	Denmark	DNK								65	TEXTILE YARN,FABRIC,ETC.	1	No Quantity							20542			0
S3	2016	2016	2016	2	0	2	Export	466	Mali	MLI	251	France	FRA								65	TEXTILE YARN,FABRIC,ETC.	1	No Quantity							5281			0
S3	2016	2016	2016	2	0	2	Export	466	Mali	MLI	288	Ghana	GHA								65	TEXTILE YARN,FABRIC,ETC.	1	No Quantity							1319			0
S3	2016	2016	2016	2	0	2	Export	466	Mali	MLI	324	Guinea	GIN								65	TEXTILE YARN,FABRIC,ETC.	1	No Quantity							510299			0
S3	2016	2016	2016	2	0	2	Export	466	Mali	MLI	384	Côte d'Ivoire	CIV								65	TEXTILE YARN,FABRIC,ETC.	1	No Quantity							1209282			0
S3	2016	2016	2016	2	0	2	Export	466	Mali	MLI	478	Mauritania	MRT								65	TEXTILE YARN,FABRIC,ETC.	1	No Quantity							343214			0
S3	2016	2016	2016	2	0	2	Export	466	Mali	MLI	490	Other Asia, nes									65	TEXTILE YARN,FABRIC,ETC.	1	No Quantity							2379			0
S3	2016	2016	2016	2	0	2	Export	466	Mali	MLI	562	Niger	NER								65	TEXTILE YARN,FABRIC,ETC.	1	No Quantity							28990			0
S3	2016	2016	2016	2	0	2	Export	466	Mali	MLI	566	Nigeria	NGA								65	TEXTILE YARN,FABRIC,ETC.	1	No Quantity							502			0
S3	2016	2016	2016	2	0	2	Export	466	Mali	MLI	620	Portugal	PRT								65	TEXTILE YARN,FABRIC,ETC.	1	No Quantity							1349			0
S3	2016	2016	2016	2	0	2	Export	466	Mali	MLI	624	Guinea-Bissau	GNB								65	TEXTILE YARN,FABRIC,ETC.	1	No Quantity							7690			0
S3	2016	2016	2016	2	0	2	Export	466	Mali	MLI	686	Senegal	SEN								65	TEXTILE YARN,FABRIC,ETC.	1	No Quantity							58655			0
S3	2016	2016	2016	2	0	2	Export	466	Mali	MLI	699	India	IND								65	TEXTILE YARN,FABRIC,ETC.	1	No Quantity							236			0
S3	2016	2016	2016	2	0	2	Export	466	Mali	MLI	842	USA	USA								65	TEXTILE YARN,FABRIC,ETC.	1	No Quantity							7252			0
S3	2016	2016	2016	2	0	2	Export	466	Mali	MLI	854	Burkina Faso	BFA								65	TEXTILE YARN,FABRIC,ETC.	1	No Quantity							894750			0
S3	2016	2016	2016	2	0	2	Export	466	Mali	MLI	899	Areas, nes									65	TEXTILE YARN,FABRIC,ETC.	1	No Quantity							15197			0
S3	2016	2016	2016	2	0	2	Export	466	Mali	MLI	0	World	WLD								66	NON-METAL.MINERAL MANFCT	1	No Quantity							385656			0
S3	2016	2016	2016	2	0	2	Export	466	Mali	MLI	120	Cameroon	CMR								66	NON-METAL.MINERAL MANFCT	1	No Quantity							127322			0
S3	2016	2016	2016	2	0	2	Export	466	Mali	MLI	156	China	CHN								66	NON-METAL.MINERAL MANFCT	1	No Quantity							4048			0
S3	2016	2016	2016	2	0	2	Export	466	Mali	MLI	204	Benin	BEN								66	NON-METAL.MINERAL MANFCT	1	No Quantity							19133			0
S3	2016	2016	2016	2	0	2	Export	466	Mali	MLI	246	Finland	FIN								66	NON-METAL.MINERAL MANFCT	1	No Quantity							1525			0
S3	2016	2016	2016	2	0	2	Export	466	Mali	MLI	251	France	FRA								66	NON-METAL.MINERAL MANFCT	1	No Quantity							3258			0
S3	2016	2016	2016	2	0	2	Export	466	Mali	MLI	276	Germany	DEU								66	NON-METAL.MINERAL MANFCT	1	No Quantity							423			0
S3	2016	2016	2016	2	0	2	Export	466	Mali	MLI	324	Guinea	GIN								66	NON-METAL.MINERAL MANFCT	1	No Quantity							148350			0
S3	2016	2016	2016	2	0	2	Export	466	Mali	MLI	384	Côte d'Ivoire	CIV								66	NON-METAL.MINERAL MANFCT	1	No Quantity							4048			0
S3	2016	2016	2016	2	0	2	Export	466	Mali	MLI	450	Madagascar	MDG								66	NON-METAL.MINERAL MANFCT	1	No Quantity							247			0
S3	2016	2016	2016	2	0	2	Export	466	Mali	MLI	478	Mauritania	MRT								66	NON-METAL.MINERAL MANFCT	1	No Quantity							56			0
S3	2016	2016	2016	2	0	2	Export	466	Mali	MLI	528	Netherlands	NLD								66	NON-METAL.MINERAL MANFCT	1	No Quantity							3918			0
S3	2016	2016	2016	2	0	2	Export	466	Mali	MLI	686	Senegal	SEN								66	NON-METAL.MINERAL MANFCT	1	No Quantity							295			0
S3	2016	2016	2016	2	0	2	Export	466	Mali	MLI	699	India	IND								66	NON-METAL.MINERAL MANFCT	1	No Quantity							202			0
S3	2016	2016	2016	2	0	2	Export	466	Mali	MLI	716	Zimbabwe	ZWE								66	NON-METAL.MINERAL MANFCT	1	No Quantity							107			0
S3	2016	2016	2016	2	0	2	Export	466	Mali	MLI	842	USA	USA								66	NON-METAL.MINERAL MANFCT	1	No Quantity							8197			0
S3	2016	2016	2016	2	0	2	Export	466	Mali	MLI	854	Burkina Faso	BFA								66	NON-METAL.MINERAL MANFCT	1	No Quantity							6746			0
S3	2016	2016	2016	2	0	2	Export	466	Mali	MLI	899	Areas, nes									66	NON-METAL.MINERAL MANFCT	1	No Quantity							57781			0
S3	2016	2016	2016	2	0	2	Export	466	Mali	MLI	0	World	WLD								67	IRON AND STEEL	1	No Quantity							5274073			0
S3	2016	2016	2016	2	0	2	Export	466	Mali	MLI	36	Australia	AUS								67	IRON AND STEEL	1	No Quantity							9677			0
S3	2016	2016	2016	2	0	2	Export	466	Mali	MLI	56	Belgium	BEL								67	IRON AND STEEL	1	No Quantity							162			0
S3	2016	2016	2016	2	0	2	Export	466	Mali	MLI	156	China	CHN								67	IRON AND STEEL	1	No Quantity							2383070			0
S3	2016	2016	2016	2	0	2	Export	466	Mali	MLI	251	France	FRA								67	IRON AND STEEL	1	No Quantity							138281			0
S3	2016	2016	2016	2	0	2	Export	466	Mali	MLI	266	Gabon	GAB								67	IRON AND STEEL	1	No Quantity							2938			0
S3	2016	2016	2016	2	0	2	Export	466	Mali	MLI	276	Germany	DEU								67	IRON AND STEEL	1	No Quantity							12362			0
S3	2016	2016	2016	2	0	2	Export	466	Mali	MLI	288	Ghana	GHA								67	IRON AND STEEL	1	No Quantity							998			0
S3	2016	2016	2016	2	0	2	Export	466	Mali	MLI	324	Guinea	GIN								67	IRON AND STEEL	1	No Quantity							175655			0
S3	2016	2016	2016	2	0	2	Export	466	Mali	MLI	384	Côte d'Ivoire	CIV								67	IRON AND STEEL	1	No Quantity							644880			0
S3	2016	2016	2016	2	0	2	Export	466	Mali	MLI	478	Mauritania	MRT								67	IRON AND STEEL	1	No Quantity							166			0
S3	2016	2016	2016	2	0	2	Export	466	Mali	MLI	686	Senegal	SEN								67	IRON AND STEEL	1	No Quantity							113743			0
S3	2016	2016	2016	2	0	2	Export	466	Mali	MLI	699	India	IND								67	IRON AND STEEL	1	No Quantity							350894			0
S3	2016	2016	2016	2	0	2	Export	466	Mali	MLI	792	Turkey	TUR								67	IRON AND STEEL	1	No Quantity							257059			0
S3	2016	2016	2016	2	0	2	Export	466	Mali	MLI	804	Ukraine	UKR								67	IRON AND STEEL	1	No Quantity							517412			0
S3	2016	2016	2016	2	0	2	Export	466	Mali	MLI	826	United Kingdom	GBR								67	IRON AND STEEL	1	No Quantity							1256			0
S3	2016	2016	2016	2	0	2	Export	466	Mali	MLI	842	USA	USA								67	IRON AND STEEL	1	No Quantity							1332			0
S3	2016	2016	2016	2	0	2	Export	466	Mali	MLI	854	Burkina Faso	BFA								67	IRON AND STEEL	1	No Quantity							205781			0
S3	2016	2016	2016	2	0	2	Export	466	Mali	MLI	899	Areas, nes									67	IRON AND STEEL	1	No Quantity							458407			0
S3	2016	2016	2016	2	0	2	Export	466	Mali	MLI	0	World	WLD								68	NON-FERROUS METALS	1	No Quantity							261790			0
S3	2016	2016	2016	2	0	2	Export	466	Mali	MLI	324	Guinea	GIN								68	NON-FERROUS METALS	1	No Quantity							3256			0
S3	2016	2016	2016	2	0	2	Export	466	Mali	MLI	699	India	IND								68	NON-FERROUS METALS	1	No Quantity							258030			0
S3	2016	2016	2016	2	0	2	Export	466	Mali	MLI	768	Togo	TGO								68	NON-FERROUS METALS	1	No Quantity							504			0
S3	2016	2016	2016	2	0	2	Export	462	Maldives	MDV	0	World	WLD								69	METALS MANUFACTURES,NES	1	No Quantity							125			0
S3	2016	2016	2016	2	0	2	Export	462	Maldives	MDV	156	China	CHN								69	METALS MANUFACTURES,NES	1	No Quantity							125			0
S3	2016	2016	2016	2	0	2	Export	466	Mali	MLI	0	World	WLD								69	METALS MANUFACTURES,NES	1	No Quantity							4128563			0
S3	2016	2016	2016	2	0	2	Export	466	Mali	MLI	36	Australia	AUS								69	METALS MANUFACTURES,NES	1	No Quantity							37089			0
S3	2016	2016	2016	2	0	2	Export	466	Mali	MLI	56	Belgium	BEL								69	METALS MANUFACTURES,NES	1	No Quantity							1058			0
S3	2016	2016	2016	2	0	2	Export	466	Mali	MLI	124	Canada	CAN								69	METALS MANUFACTURES,NES	1	No Quantity							5996			0
S3	2016	2016	2016	2	0	2	Export	466	Mali	MLI	156	China	CHN								69	METALS MANUFACTURES,NES	1	No Quantity							405330			0
S3	2016	2016	2016	2	0	2	Export	466	Mali	MLI	203	Czechia	CZE								69	METALS MANUFACTURES,NES	1	No Quantity							223			0
S3	2016	2016	2016	2	0	2	Export	466	Mali	MLI	204	Benin	BEN								69	METALS MANUFACTURES,NES	1	No Quantity							2530			0
S3	2016	2016	2016	2	0	2	Export	466	Mali	MLI	251	France	FRA								69	METALS MANUFACTURES,NES	1	No Quantity							61453			0
S3	2016	2016	2016	2	0	2	Export	466	Mali	MLI	276	Germany	DEU								69	METALS MANUFACTURES,NES	1	No Quantity							9059			0
S3	2016	2016	2016	2	0	2	Export	466	Mali	MLI	288	Ghana	GHA								69	METALS MANUFACTURES,NES	1	No Quantity							8987			0
S3	2016	2016	2016	2	0	2	Export	466	Mali	MLI	324	Guinea	GIN								69	METALS MANUFACTURES,NES	1	No Quantity							1094052			0
S3	2016	2016	2016	2	0	2	Export	466	Mali	MLI	360	Indonesia	IDN								69	METALS MANUFACTURES,NES	1	No Quantity							114039			0
S3	2016	2016	2016	2	0	2	Export	466	Mali	MLI	381	Italy	ITA								69	METALS MANUFACTURES,NES	1	No Quantity							1197063			0
S3	2016	2016	2016	2	0	2	Export	466	Mali	MLI	384	Côte d'Ivoire	CIV								69	METALS MANUFACTURES,NES	1	No Quantity							262821			0
S3	2016	2016	2016	2	0	2	Export	466	Mali	MLI	392	Japan	JPN								69	METALS MANUFACTURES,NES	1	No Quantity							15920			0
S3	2016	2016	2016	2	0	2	Export	466	Mali	MLI	478	Mauritania	MRT								69	METALS MANUFACTURES,NES	1	No Quantity							4467			0
S3	2016	2016	2016	2	0	2	Export	466	Mali	MLI	504	Morocco	MAR								69	METALS MANUFACTURES,NES	1	No Quantity							1035			0
S3	2016	2016	2016	2	0	2	Export	466	Mali	MLI	508	Mozambique	MOZ								69	METALS MANUFACTURES,NES	1	No Quantity							2045			0
S3	2016	2016	2016	2	0	2	Export	466	Mali	MLI	562	Niger	NER								69	METALS MANUFACTURES,NES	1	No Quantity							171			0
S3	2016	2016	2016	2	0	2	Export	466	Mali	MLI	579	Norway	NOR								69	METALS MANUFACTURES,NES	1	No Quantity							25560			0
S3	2016	2016	2016	2	0	2	Export	466	Mali	MLI	620	Portugal	PRT								69	METALS MANUFACTURES,NES	1	No Quantity							2256			0
S3	2016	2016	2016	2	0	2	Export	466	Mali	MLI	642	Romania	ROU								69	METALS MANUFACTURES,NES	1	No Quantity							1100			0
S3	2016	2016	2016	2	0	2	Export	466	Mali	MLI	686	Senegal	SEN								69	METALS MANUFACTURES,NES	1	No Quantity							31420			0
S3	2016	2016	2016	2	0	2	Export	466	Mali	MLI	699	India	IND								69	METALS MANUFACTURES,NES	1	No Quantity							202			0
S3	2016	2016	2016	2	0	2	Export	466	Mali	MLI	710	South Africa	ZAF								69	METALS MANUFACTURES,NES	1	No Quantity							29306			0
S3	2016	2016	2016	2	0	2	Export	466	Mali	MLI	752	Sweden	SWE								69	METALS MANUFACTURES,NES	1	No Quantity							436830			0
S3	2016	2016	2016	2	0	2	Export	466	Mali	MLI	788	Tunisia	TUN								69	METALS MANUFACTURES,NES	1	No Quantity							3610			0
S3	2016	2016	2016	2	0	2	Export	466	Mali	MLI	826	United Kingdom	GBR								69	METALS MANUFACTURES,NES	1	No Quantity							99621			0
S3	2016	2016	2016	2	0	2	Export	466	Mali	MLI	842	USA	USA								69	METALS MANUFACTURES,NES	1	No Quantity							142737			0
S3	2016	2016	2016	2	0	2	Export	466	Mali	MLI	854	Burkina Faso	BFA								69	METALS MANUFACTURES,NES	1	No Quantity							132583			0
S3	2016	2016	2016	2	0	2	Export	466	Mali	MLI	0	World	WLD								71	POWER GENERATNG.MACHINES	1	No Quantity							2198023			0
S3	2016	2016	2016	2	0	2	Export	466	Mali	MLI	36	Australia	AUS								71	POWER GENERATNG.MACHINES	1	No Quantity							8834			0
S3	2016	2016	2016	2	0	2	Export	466	Mali	MLI	56	Belgium	BEL								71	POWER GENERATNG.MACHINES	1	No Quantity							11438			0
S3	2016	2016	2016	2	0	2	Export	466	Mali	MLI	124	Canada	CAN								71	POWER GENERATNG.MACHINES	1	No Quantity							964			0
S3	2016	2016	2016	2	0	2	Export	466	Mali	MLI	156	China	CHN								71	POWER GENERATNG.MACHINES	1	No Quantity							28749			0
S3	2016	2016	2016	2	0	2	Export	466	Mali	MLI	204	Benin	BEN								71	POWER GENERATNG.MACHINES	1	No Quantity							1602			0
S3	2016	2016	2016	2	0	2	Export	466	Mali	MLI	246	Finland	FIN								71	POWER GENERATNG.MACHINES	1	No Quantity							167070			0
S3	2016	2016	2016	2	0	2	Export	466	Mali	MLI	251	France	FRA								71	POWER GENERATNG.MACHINES	1	No Quantity							174349			0
S3	2016	2016	2016	2	0	2	Export	466	Mali	MLI	276	Germany	DEU								71	POWER GENERATNG.MACHINES	1	No Quantity							146449			0
S3	2016	2016	2016	2	0	2	Export	466	Mali	MLI	288	Ghana	GHA								71	POWER GENERATNG.MACHINES	1	No Quantity							7402			0
S3	2016	2016	2016	2	0	2	Export	466	Mali	MLI	324	Guinea	GIN								71	POWER GENERATNG.MACHINES	1	No Quantity							93685			0
S3	2016	2016	2016	2	0	2	Export	466	Mali	MLI	344	China, Hong Kong SAR	HKG								71	POWER GENERATNG.MACHINES	1	No Quantity							883			0
S3	2016	2016	2016	2	0	2	Export	466	Mali	MLI	381	Italy	ITA								71	POWER GENERATNG.MACHINES	1	No Quantity							57809			0
S3	2016	2016	2016	2	0	2	Export	466	Mali	MLI	384	Côte d'Ivoire	CIV								71	POWER GENERATNG.MACHINES	1	No Quantity							23475			0
S3	2016	2016	2016	2	0	2	Export	466	Mali	MLI	478	Mauritania	MRT								71	POWER GENERATNG.MACHINES	1	No Quantity							512801			0
S3	2016	2016	2016	2	0	2	Export	466	Mali	MLI	484	Mexico	MEX								71	POWER GENERATNG.MACHINES	1	No Quantity							2132			0
S3	2016	2016	2016	2	0	2	Export	466	Mali	MLI	642	Romania	ROU								71	POWER GENERATNG.MACHINES	1	No Quantity							2949			0
S3	2016	2016	2016	2	0	2	Export	466	Mali	MLI	643	Russian Federation	RUS								71	POWER GENERATNG.MACHINES	1	No Quantity							103369			0
S3	2016	2016	2016	2	0	2	Export	466	Mali	MLI	686	Senegal	SEN								71	POWER GENERATNG.MACHINES	1	No Quantity							8500			0
S3	2016	2016	2016	2	0	2	Export	466	Mali	MLI	694	Sierra Leone	SLE								71	POWER GENERATNG.MACHINES	1	No Quantity							8183			0
S3	2016	2016	2016	2	0	2	Export	466	Mali	MLI	752	Sweden	SWE								71	POWER GENERATNG.MACHINES	1	No Quantity							79176			0
S3	2016	2016	2016	2	0	2	Export	466	Mali	MLI	826	United Kingdom	GBR								71	POWER GENERATNG.MACHINES	1	No Quantity							11291			0
S3	2016	2016	2016	2	0	2	Export	466	Mali	MLI	842	USA	USA								71	POWER GENERATNG.MACHINES	1	No Quantity							665549			0
S3	2016	2016	2016	2	0	2	Export	466	Mali	MLI	854	Burkina Faso	BFA								71	POWER GENERATNG.MACHINES	1	No Quantity							13408			0
S3	2016	2016	2016	2	0	2	Export	466	Mali	MLI	899	Areas, nes									71	POWER GENERATNG.MACHINES	1	No Quantity							67954			0
S3	2016	2016	2016	2	0	2	Export	466	Mali	MLI	0	World	WLD								72	SPECIAL.INDUST.MACHINERY	1	No Quantity							33673981			0
S3	2016	2016	2016	2	0	2	Export	466	Mali	MLI	36	Australia	AUS								72	SPECIAL.INDUST.MACHINERY	1	No Quantity							2961667			0
S3	2016	2016	2016	2	0	2	Export	466	Mali	MLI	56	Belgium	BEL								72	SPECIAL.INDUST.MACHINERY	1	No Quantity							1044919			0
S3	2016	2016	2016	2	0	2	Export	466	Mali	MLI	76	Brazil	BRA								72	SPECIAL.INDUST.MACHINERY	1	No Quantity							19324			0
S3	2016	2016	2016	2	0	2	Export	466	Mali	MLI	124	Canada	CAN								72	SPECIAL.INDUST.MACHINERY	1	No Quantity							190281			0
S3	2016	2016	2016	2	0	2	Export	466	Mali	MLI	156	China	CHN								72	SPECIAL.INDUST.MACHINERY	1	No Quantity							909726			0
S3	2016	2016	2016	2	0	2	Export	466	Mali	MLI	180	Dem. Rep. of the Congo	COD								72	SPECIAL.INDUST.MACHINERY	1	No Quantity							4513			0
S3	2016	2016	2016	2	0	2	Export	466	Mali	MLI	203	Czechia	CZE								72	SPECIAL.INDUST.MACHINERY	1	No Quantity							197			0
S3	2016	2016	2016	2	0	2	Export	466	Mali	MLI	246	Finland	FIN								72	SPECIAL.INDUST.MACHINERY	1	No Quantity							928598			0
S3	2016	2016	2016	2	0	2	Export	466	Mali	MLI	251	France	FRA								72	SPECIAL.INDUST.MACHINERY	1	No Quantity							4762904			0
S3	2016	2016	2016	2	0	2	Export	466	Mali	MLI	276	Germany	DEU								72	SPECIAL.INDUST.MACHINERY	1	No Quantity							1566024			0
S3	2016	2016	2016	2	0	2	Export	466	Mali	MLI	288	Ghana	GHA								72	SPECIAL.INDUST.MACHINERY	1	No Quantity							1158922			0
S3	2016	2016	2016	2	0	2	Export	466	Mali	MLI	324	Guinea	GIN								72	SPECIAL.INDUST.MACHINERY	1	No Quantity							1033414			0
S3	2016	2016	2016	2	0	2	Export	466	Mali	MLI	381	Italy	ITA								72	SPECIAL.INDUST.MACHINERY	1	No Quantity							123714			0
S3	2016	2016	2016	2	0	2	Export	466	Mali	MLI	384	Côte d'Ivoire	CIV								72	SPECIAL.INDUST.MACHINERY	1	No Quantity							647763			0
S3	2016	2016	2016	2	0	2	Export	466	Mali	MLI	392	Japan	JPN								72	SPECIAL.INDUST.MACHINERY	1	No Quantity							803476			0
S3	2016	2016	2016	2	0	2	Export	466	Mali	MLI	430	Liberia	LBR								72	SPECIAL.INDUST.MACHINERY	1	No Quantity							1726			0
S3	2016	2016	2016	2	0	2	Export	466	Mali	MLI	478	Mauritania	MRT								72	SPECIAL.INDUST.MACHINERY	1	No Quantity							486439			0
S3	2016	2016	2016	2	0	2	Export	466	Mali	MLI	480	Mauritius	MUS								72	SPECIAL.INDUST.MACHINERY	1	No Quantity							127173			0
S3	2016	2016	2016	2	0	2	Export	466	Mali	MLI	484	Mexico	MEX								72	SPECIAL.INDUST.MACHINERY	1	No Quantity							505			0
S3	2016	2016	2016	2	0	2	Export	466	Mali	MLI	504	Morocco	MAR								72	SPECIAL.INDUST.MACHINERY	1	No Quantity							2213			0
S3	2016	2016	2016	2	0	2	Export	466	Mali	MLI	528	Netherlands	NLD								72	SPECIAL.INDUST.MACHINERY	1	No Quantity							1335296			0
S3	2016	2016	2016	2	0	2	Export	466	Mali	MLI	562	Niger	NER								72	SPECIAL.INDUST.MACHINERY	1	No Quantity							813			0
S3	2016	2016	2016	2	0	2	Export	466	Mali	MLI	566	Nigeria	NGA								72	SPECIAL.INDUST.MACHINERY	1	No Quantity							5059			0
S3	2016	2016	2016	2	0	2	Export	466	Mali	MLI	579	Norway	NOR								72	SPECIAL.INDUST.MACHINERY	1	No Quantity							450			0
S3	2016	2016	2016	2	0	2	Export	466	Mali	MLI	620	Portugal	PRT								72	SPECIAL.INDUST.MACHINERY	1	No Quantity							215853			0
S3	2016	2016	2016	2	0	2	Export	466	Mali	MLI	642	Romania	ROU								72	SPECIAL.INDUST.MACHINERY	1	No Quantity							455			0
S3	2016	2016	2016	2	0	2	Export	466	Mali	MLI	686	Senegal	SEN								72	SPECIAL.INDUST.MACHINERY	1	No Quantity							1444722			0
S3	2016	2016	2016	2	0	2	Export	466	Mali	MLI	694	Sierra Leone	SLE								72	SPECIAL.INDUST.MACHINERY	1	No Quantity							8432			0
S3	2016	2016	2016	2	0	2	Export	466	Mali	MLI	699	India	IND								72	SPECIAL.INDUST.MACHINERY	1	No Quantity							185249			0
S3	2016	2016	2016	2	0	2	Export	466	Mali	MLI	710	South Africa	ZAF								72	SPECIAL.INDUST.MACHINERY	1	No Quantity							6439498			0
S3	2016	2016	2016	2	0	2	Export	466	Mali	MLI	752	Sweden	SWE								72	SPECIAL.INDUST.MACHINERY	1	No Quantity							1189906			0
S3	2016	2016	2016	2	0	2	Export	466	Mali	MLI	768	Togo	TGO								72	SPECIAL.INDUST.MACHINERY	1	No Quantity							675			0
S3	2016	2016	2016	2	0	2	Export	466	Mali	MLI	792	Turkey	TUR								72	SPECIAL.INDUST.MACHINERY	1	No Quantity							354			0
S3	2016	2016	2016	2	0	2	Export	466	Mali	MLI	800	Uganda	UGA								72	SPECIAL.INDUST.MACHINERY	1	No Quantity							362			0
S3	2016	2016	2016	2	0	2	Export	466	Mali	MLI	804	Ukraine	UKR								72	SPECIAL.INDUST.MACHINERY	1	No Quantity							2972			0
S3	2016	2016	2016	2	0	2	Export	466	Mali	MLI	826	United Kingdom	GBR								72	SPECIAL.INDUST.MACHINERY	1	No Quantity							13846			0
S3	2016	2016	2016	2	0	2	Export	466	Mali	MLI	834	United Rep. of Tanzania	TZA								72	SPECIAL.INDUST.MACHINERY	1	No Quantity							300854			0
S3	2016	2016	2016	2	0	2	Export	466	Mali	MLI	842	USA	USA								72	SPECIAL.INDUST.MACHINERY	1	No Quantity							4605909			0
S3	2016	2016	2016	2	0	2	Export	466	Mali	MLI	854	Burkina Faso	BFA								72	SPECIAL.INDUST.MACHINERY	1	No Quantity							1149781			0
S3	2016	2016	2016	2	0	2	Export	466	Mali	MLI	0	World	WLD								73	METALWORKING MACHINERY	1	No Quantity							311480			0
S3	2016	2016	2016	2	0	2	Export	466	Mali	MLI	56	Belgium	BEL								73	METALWORKING MACHINERY	1	No Quantity							84514			0
S3	2016	2016	2016	2	0	2	Export	466	Mali	MLI	156	China	CHN								73	METALWORKING MACHINERY	1	No Quantity							169			0
S3	2016	2016	2016	2	0	2	Export	466	Mali	MLI	251	France	FRA								73	METALWORKING MACHINERY	1	No Quantity							55915			0
S3	2016	2016	2016	2	0	2	Export	466	Mali	MLI	324	Guinea	GIN								73	METALWORKING MACHINERY	1	No Quantity							2192			0
S3	2016	2016	2016	2	0	2	Export	466	Mali	MLI	381	Italy	ITA								73	METALWORKING MACHINERY	1	No Quantity							3374			0
S3	2016	2016	2016	2	0	2	Export	466	Mali	MLI	384	Côte d'Ivoire	CIV								73	METALWORKING MACHINERY	1	No Quantity							6746			0
S3	2016	2016	2016	2	0	2	Export	466	Mali	MLI	620	Portugal	PRT								73	METALWORKING MACHINERY	1	No Quantity							9960			0
S3	2016	2016	2016	2	0	2	Export	466	Mali	MLI	686	Senegal	SEN								73	METALWORKING MACHINERY	1	No Quantity							33491			0
S3	2016	2016	2016	2	0	2	Export	466	Mali	MLI	752	Sweden	SWE								73	METALWORKING MACHINERY	1	No Quantity							121			0
S3	2016	2016	2016	2	0	2	Export	466	Mali	MLI	768	Togo	TGO								73	METALWORKING MACHINERY	1	No Quantity							339			0
S3	2016	2016	2016	2	0	2	Export	466	Mali	MLI	842	USA	USA								73	METALWORKING MACHINERY	1	No Quantity							114659			0
S3	2016	2016	2016	2	0	2	Export	466	Mali	MLI	0	World	WLD								74	GENERAL INDUSTL.MACH.NES	1	No Quantity							4096925			0
S3	2016	2016	2016	2	0	2	Export	466	Mali	MLI	36	Australia	AUS								74	GENERAL INDUSTL.MACH.NES	1	No Quantity							210255			0
S3	2016	2016	2016	2	0	2	Export	466	Mali	MLI	56	Belgium	BEL								74	GENERAL INDUSTL.MACH.NES	1	No Quantity							95893			0
S3	2016	2016	2016	2	0	2	Export	466	Mali	MLI	124	Canada	CAN								74	GENERAL INDUSTL.MACH.NES	1	No Quantity							12368			0
S3	2016	2016	2016	2	0	2	Export	466	Mali	MLI	156	China	CHN								74	GENERAL INDUSTL.MACH.NES	1	No Quantity							155086			0
S3	2016	2016	2016	2	0	2	Export	466	Mali	MLI	180	Dem. Rep. of the Congo	COD								74	GENERAL INDUSTL.MACH.NES	1	No Quantity							369			0
S3	2016	2016	2016	2	0	2	Export	466	Mali	MLI	204	Benin	BEN								74	GENERAL INDUSTL.MACH.NES	1	No Quantity							1518			0
S3	2016	2016	2016	2	0	2	Export	466	Mali	MLI	251	France	FRA								74	GENERAL INDUSTL.MACH.NES	1	No Quantity							367987			0
S3	2016	2016	2016	2	0	2	Export	466	Mali	MLI	276	Germany	DEU								74	GENERAL INDUSTL.MACH.NES	1	No Quantity							10774			0
S3	2016	2016	2016	2	0	2	Export	466	Mali	MLI	288	Ghana	GHA								74	GENERAL INDUSTL.MACH.NES	1	No Quantity							10359			0
S3	2016	2016	2016	2	0	2	Export	466	Mali	MLI	324	Guinea	GIN								74	GENERAL INDUSTL.MACH.NES	1	No Quantity							182187			0
S3	2016	2016	2016	2	0	2	Export	466	Mali	MLI	360	Indonesia	IDN								74	GENERAL INDUSTL.MACH.NES	1	No Quantity							94442			0
S3	2016	2016	2016	2	0	2	Export	466	Mali	MLI	381	Italy	ITA								74	GENERAL INDUSTL.MACH.NES	1	No Quantity							55			0
S3	2016	2016	2016	2	0	2	Export	466	Mali	MLI	384	Côte d'Ivoire	CIV								74	GENERAL INDUSTL.MACH.NES	1	No Quantity							321151			0
S3	2016	2016	2016	2	0	2	Export	466	Mali	MLI	392	Japan	JPN								74	GENERAL INDUSTL.MACH.NES	1	No Quantity							75973			0
S3	2016	2016	2016	2	0	2	Export	466	Mali	MLI	478	Mauritania	MRT								74	GENERAL INDUSTL.MACH.NES	1	No Quantity							366286			0
S3	2016	2016	2016	2	0	2	Export	466	Mali	MLI	528	Netherlands	NLD								74	GENERAL INDUSTL.MACH.NES	1	No Quantity							3038			0
S3	2016	2016	2016	2	0	2	Export	466	Mali	MLI	562	Niger	NER								74	GENERAL INDUSTL.MACH.NES	1	No Quantity							1172			0
S3	2016	2016	2016	2	0	2	Export	466	Mali	MLI	566	Nigeria	NGA								74	GENERAL INDUSTL.MACH.NES	1	No Quantity							45185			0
S3	2016	2016	2016	2	0	2	Export	466	Mali	MLI	579	Norway	NOR								74	GENERAL INDUSTL.MACH.NES	1	No Quantity							17			0
S3	2016	2016	2016	2	0	2	Export	466	Mali	MLI	642	Romania	ROU								74	GENERAL INDUSTL.MACH.NES	1	No Quantity							3830			0
S3	2016	2016	2016	2	0	2	Export	466	Mali	MLI	674	San Marino	SMR								74	GENERAL INDUSTL.MACH.NES	1	No Quantity							23180			0
S3	2016	2016	2016	2	0	2	Export	466	Mali	MLI	686	Senegal	SEN								74	GENERAL INDUSTL.MACH.NES	1	No Quantity							70228			0
S3	2016	2016	2016	2	0	2	Export	466	Mali	MLI	699	India	IND								74	GENERAL INDUSTL.MACH.NES	1	No Quantity							34			0
S3	2016	2016	2016	2	0	2	Export	466	Mali	MLI	710	South Africa	ZAF								74	GENERAL INDUSTL.MACH.NES	1	No Quantity							501735			0
S3	2016	2016	2016	2	0	2	Export	466	Mali	MLI	752	Sweden	SWE								74	GENERAL INDUSTL.MACH.NES	1	No Quantity							576706			0
S3	2016	2016	2016	2	0	2	Export	466	Mali	MLI	800	Uganda	UGA								74	GENERAL INDUSTL.MACH.NES	1	No Quantity							2993			0
S3	2016	2016	2016	2	0	2	Export	466	Mali	MLI	826	United Kingdom	GBR								74	GENERAL INDUSTL.MACH.NES	1	No Quantity							73893			0
S3	2016	2016	2016	2	0	2	Export	466	Mali	MLI	842	USA	USA								74	GENERAL INDUSTL.MACH.NES	1	No Quantity							753583			0
S3	2016	2016	2016	2	0	2	Export	466	Mali	MLI	854	Burkina Faso	BFA								74	GENERAL INDUSTL.MACH.NES	1	No Quantity							104379			0
S3	2016	2016	2016	2	0	2	Export	466	Mali	MLI	899	Areas, nes									74	GENERAL INDUSTL.MACH.NES	1	No Quantity							32251			0
S3	2016	2016	2016	2	0	2	Export	462	Maldives	MDV	0	World	WLD								75	OFFICE MACHINES,ADP MACH	1	No Quantity							120			0
S3	2016	2016	2016	2	0	2	Export	462	Maldives	MDV	156	China	CHN								75	OFFICE MACHINES,ADP MACH	1	No Quantity							20			0
S3	2016	2016	2016	2	0	2	Export	462	Maldives	MDV	381	Italy	ITA								75	OFFICE MACHINES,ADP MACH	1	No Quantity							100			0
S3	2016	2016	2016	2	0	2	Export	466	Mali	MLI	0	World	WLD								75	OFFICE MACHINES,ADP MACH	1	No Quantity							172476			0
S3	2016	2016	2016	2	0	2	Export	466	Mali	MLI	156	China	CHN								75	OFFICE MACHINES,ADP MACH	1	No Quantity							91618			0
S3	2016	2016	2016	2	0	2	Export	466	Mali	MLI	208	Denmark	DNK								75	OFFICE MACHINES,ADP MACH	1	No Quantity							8758			0
S3	2016	2016	2016	2	0	2	Export	466	Mali	MLI	251	France	FRA								75	OFFICE MACHINES,ADP MACH	1	No Quantity							3535			0
S3	2016	2016	2016	2	0	2	Export	466	Mali	MLI	276	Germany	DEU								75	OFFICE MACHINES,ADP MACH	1	No Quantity							673			0
S3	2016	2016	2016	2	0	2	Export	466	Mali	MLI	288	Ghana	GHA								75	OFFICE MACHINES,ADP MACH	1	No Quantity							614			0
S3	2016	2016	2016	2	0	2	Export	466	Mali	MLI	324	Guinea	GIN								75	OFFICE MACHINES,ADP MACH	1	No Quantity							5871			0
S3	2016	2016	2016	2	0	2	Export	466	Mali	MLI	384	Côte d'Ivoire	CIV								75	OFFICE MACHINES,ADP MACH	1	No Quantity							34030			0
S3	2016	2016	2016	2	0	2	Export	466	Mali	MLI	620	Portugal	PRT								75	OFFICE MACHINES,ADP MACH	1	No Quantity							2203			0
S3	2016	2016	2016	2	0	2	Export	466	Mali	MLI	686	Senegal	SEN								75	OFFICE MACHINES,ADP MACH	1	No Quantity							5059			0
S3	2016	2016	2016	2	0	2	Export	466	Mali	MLI	710	South Africa	ZAF								75	OFFICE MACHINES,ADP MACH	1	No Quantity							17903			0
S3	2016	2016	2016	2	0	2	Export	466	Mali	MLI	784	United Arab Emirates	ARE								75	OFFICE MACHINES,ADP MACH	1	No Quantity							2108			0
S3	2016	2016	2016	2	0	2	Export	466	Mali	MLI	854	Burkina Faso	BFA								75	OFFICE MACHINES,ADP MACH	1	No Quantity							105			0
S3	2016	2016	2016	2	0	2	Export	466	Mali	MLI	0	World	WLD								76	TELECOMM.SOUND EQUIP ETC	1	No Quantity							1744973			0
S3	2016	2016	2016	2	0	2	Export	466	Mali	MLI	56	Belgium	BEL								76	TELECOMM.SOUND EQUIP ETC	1	No Quantity							422			0
S3	2016	2016	2016	2	0	2	Export	466	Mali	MLI	116	Cambodia	KHM								76	TELECOMM.SOUND EQUIP ETC	1	No Quantity							1350			0
S3	2016	2016	2016	2	0	2	Export	466	Mali	MLI	124	Canada	CAN								76	TELECOMM.SOUND EQUIP ETC	1	No Quantity							20410			0
S3	2016	2016	2016	2	0	2	Export	466	Mali	MLI	156	China	CHN								76	TELECOMM.SOUND EQUIP ETC	1	No Quantity							37887			0
S3	2016	2016	2016	2	0	2	Export	466	Mali	MLI	251	France	FRA								76	TELECOMM.SOUND EQUIP ETC	1	No Quantity							583010			0
S3	2016	2016	2016	2	0	2	Export	466	Mali	MLI	276	Germany	DEU								76	TELECOMM.SOUND EQUIP ETC	1	No Quantity							4926			0
S3	2016	2016	2016	2	0	2	Export	466	Mali	MLI	288	Ghana	GHA								76	TELECOMM.SOUND EQUIP ETC	1	No Quantity							67			0
S3	2016	2016	2016	2	0	2	Export	466	Mali	MLI	344	China, Hong Kong SAR	HKG								76	TELECOMM.SOUND EQUIP ETC	1	No Quantity							383661			0
S3	2016	2016	2016	2	0	2	Export	466	Mali	MLI	360	Indonesia	IDN								76	TELECOMM.SOUND EQUIP ETC	1	No Quantity							509280			0
S3	2016	2016	2016	2	0	2	Export	466	Mali	MLI	381	Italy	ITA								76	TELECOMM.SOUND EQUIP ETC	1	No Quantity							24564			0
S3	2016	2016	2016	2	0	2	Export	466	Mali	MLI	384	Côte d'Ivoire	CIV								76	TELECOMM.SOUND EQUIP ETC	1	No Quantity							14689			0
S3	2016	2016	2016	2	0	2	Export	466	Mali	MLI	450	Madagascar	MDG								76	TELECOMM.SOUND EQUIP ETC	1	No Quantity							87			0
S3	2016	2016	2016	2	0	2	Export	466	Mali	MLI	528	Netherlands	NLD								76	TELECOMM.SOUND EQUIP ETC	1	No Quantity							47602			0
S3	2016	2016	2016	2	0	2	Export	466	Mali	MLI	566	Nigeria	NGA								76	TELECOMM.SOUND EQUIP ETC	1	No Quantity							53			0
S3	2016	2016	2016	2	0	2	Export	466	Mali	MLI	608	Philippines	PHL								76	TELECOMM.SOUND EQUIP ETC	1	No Quantity							709			0
S3	2016	2016	2016	2	0	2	Export	466	Mali	MLI	686	Senegal	SEN								76	TELECOMM.SOUND EQUIP ETC	1	No Quantity							2388			0
S3	2016	2016	2016	2	0	2	Export	466	Mali	MLI	699	India	IND								76	TELECOMM.SOUND EQUIP ETC	1	No Quantity							506			0
S3	2016	2016	2016	2	0	2	Export	466	Mali	MLI	710	South Africa	ZAF								76	TELECOMM.SOUND EQUIP ETC	1	No Quantity							11154			0
S3	2016	2016	2016	2	0	2	Export	466	Mali	MLI	842	USA	USA								76	TELECOMM.SOUND EQUIP ETC	1	No Quantity							18194			0
S3	2016	2016	2016	2	0	2	Export	466	Mali	MLI	854	Burkina Faso	BFA								76	TELECOMM.SOUND EQUIP ETC	1	No Quantity							28146			0
S3	2016	2016	2016	2	0	2	Export	466	Mali	MLI	899	Areas, nes									76	TELECOMM.SOUND EQUIP ETC	1	No Quantity							55866			0
S3	2016	2016	2016	2	0	2	Export	462	Maldives	MDV	0	World	WLD								77	ELEC MCH APPAR,PARTS,NES	1	No Quantity							356123			0
S3	2016	2016	2016	2	0	2	Export	462	Maldives	MDV	156	China	CHN								77	ELEC MCH APPAR,PARTS,NES	1	No Quantity							170			0
S3	2016	2016	2016	2	0	2	Export	462	Maldives	MDV	410	Rep. of Korea	KOR								77	ELEC MCH APPAR,PARTS,NES	1	No Quantity							355953			0
S3	2016	2016	2016	2	0	2	Export	466	Mali	MLI	0	World	WLD								77	ELEC MCH APPAR,PARTS,NES	1	No Quantity							2417147			0
S3	2016	2016	2016	2	0	2	Export	466	Mali	MLI	36	Australia	AUS								77	ELEC MCH APPAR,PARTS,NES	1	No Quantity							38340			0
S3	2016	2016	2016	2	0	2	Export	466	Mali	MLI	56	Belgium	BEL								77	ELEC MCH APPAR,PARTS,NES	1	No Quantity							3082			0
S3	2016	2016	2016	2	0	2	Export	466	Mali	MLI	156	China	CHN								77	ELEC MCH APPAR,PARTS,NES	1	No Quantity							39962			0
S3	2016	2016	2016	2	0	2	Export	466	Mali	MLI	204	Benin	BEN								77	ELEC MCH APPAR,PARTS,NES	1	No Quantity							20659			0
S3	2016	2016	2016	2	0	2	Export	466	Mali	MLI	251	France	FRA								77	ELEC MCH APPAR,PARTS,NES	1	No Quantity							68696			0
S3	2016	2016	2016	2	0	2	Export	466	Mali	MLI	288	Ghana	GHA								77	ELEC MCH APPAR,PARTS,NES	1	No Quantity							505089			0
S3	2016	2016	2016	2	0	2	Export	466	Mali	MLI	324	Guinea	GIN								77	ELEC MCH APPAR,PARTS,NES	1	No Quantity							1073501			0
S3	2016	2016	2016	2	0	2	Export	466	Mali	MLI	360	Indonesia	IDN								77	ELEC MCH APPAR,PARTS,NES	1	No Quantity							296283			0
S3	2016	2016	2016	2	0	2	Export	466	Mali	MLI	384	Côte d'Ivoire	CIV								77	ELEC MCH APPAR,PARTS,NES	1	No Quantity							89751			0
S3	2016	2016	2016	2	0	2	Export	466	Mali	MLI	478	Mauritania	MRT								77	ELEC MCH APPAR,PARTS,NES	1	No Quantity							3094			0
S3	2016	2016	2016	2	0	2	Export	466	Mali	MLI	504	Morocco	MAR								77	ELEC MCH APPAR,PARTS,NES	1	No Quantity							8601			0
S3	2016	2016	2016	2	0	2	Export	466	Mali	MLI	562	Niger	NER								77	ELEC MCH APPAR,PARTS,NES	1	No Quantity							24184			0
S3	2016	2016	2016	2	0	2	Export	466	Mali	MLI	642	Romania	ROU								77	ELEC MCH APPAR,PARTS,NES	1	No Quantity							621			0
S3	2016	2016	2016	2	0	2	Export	466	Mali	MLI	686	Senegal	SEN								77	ELEC MCH APPAR,PARTS,NES	1	No Quantity							20586			0
S3	2016	2016	2016	2	0	2	Export	466	Mali	MLI	694	Sierra Leone	SLE								77	ELEC MCH APPAR,PARTS,NES	1	No Quantity							1327			0
S3	2016	2016	2016	2	0	2	Export	466	Mali	MLI	699	India	IND								77	ELEC MCH APPAR,PARTS,NES	1	No Quantity							1855			0
S3	2016	2016	2016	2	0	2	Export	466	Mali	MLI	702	Singapore	SGP								77	ELEC MCH APPAR,PARTS,NES	1	No Quantity							52028			0
S3	2016	2016	2016	2	0	2	Export	466	Mali	MLI	710	South Africa	ZAF								77	ELEC MCH APPAR,PARTS,NES	1	No Quantity							6266			0
S3	2016	2016	2016	2	0	2	Export	466	Mali	MLI	752	Sweden	SWE								77	ELEC MCH APPAR,PARTS,NES	1	No Quantity							1422			0
S3	2016	2016	2016	2	0	2	Export	466	Mali	MLI	826	United Kingdom	GBR								77	ELEC MCH APPAR,PARTS,NES	1	No Quantity							6084			0
S3	2016	2016	2016	2	0	2	Export	466	Mali	MLI	842	USA	USA								77	ELEC MCH APPAR,PARTS,NES	1	No Quantity							27104			0
S3	2016	2016	2016	2	0	2	Export	466	Mali	MLI	854	Burkina Faso	BFA								77	ELEC MCH APPAR,PARTS,NES	1	No Quantity							128364			0
S3	2016	2016	2016	2	0	2	Export	466	Mali	MLI	899	Areas, nes									77	ELEC MCH APPAR,PARTS,NES	1	No Quantity							248			0
S3	2016	2016	2016	2	0	2	Export	466	Mali	MLI	0	World	WLD								78	ROAD VEHICLES	1	No Quantity							38805957			0
S3	2016	2016	2016	2	0	2	Export	466	Mali	MLI	36	Australia	AUS								78	ROAD VEHICLES	1	No Quantity							1975397			0
S3	2016	2016	2016	2	0	2	Export	466	Mali	MLI	50	Bangladesh	BGD								78	ROAD VEHICLES	1	No Quantity							6680980			0
S3	2016	2016	2016	2	0	2	Export	466	Mali	MLI	56	Belgium	BEL								78	ROAD VEHICLES	1	No Quantity							643625			0
S3	2016	2016	2016	2	0	2	Export	466	Mali	MLI	120	Cameroon	CMR								78	ROAD VEHICLES	1	No Quantity							33729			0
S3	2016	2016	2016	2	0	2	Export	466	Mali	MLI	124	Canada	CAN								78	ROAD VEHICLES	1	No Quantity							11688			0
S3	2016	2016	2016	2	0	2	Export	466	Mali	MLI	156	China	CHN								78	ROAD VEHICLES	1	No Quantity							1055127			0
S3	2016	2016	2016	2	0	2	Export	466	Mali	MLI	226	Equatorial Guinea	GNQ								78	ROAD VEHICLES	1	No Quantity							524419			0
S3	2016	2016	2016	2	0	2	Export	466	Mali	MLI	246	Finland	FIN								78	ROAD VEHICLES	1	No Quantity							1985983			0
S3	2016	2016	2016	2	0	2	Export	466	Mali	MLI	251	France	FRA								78	ROAD VEHICLES	1	No Quantity							940415			0
S3	2016	2016	2016	2	0	2	Export	466	Mali	MLI	276	Germany	DEU								78	ROAD VEHICLES	1	No Quantity							1369577			0
S3	2016	2016	2016	2	0	2	Export	466	Mali	MLI	288	Ghana	GHA								78	ROAD VEHICLES	1	No Quantity							33880			0
S3	2016	2016	2016	2	0	2	Export	466	Mali	MLI	324	Guinea	GIN								78	ROAD VEHICLES	1	No Quantity							125974			0
S3	2016	2016	2016	2	0	2	Export	466	Mali	MLI	360	Indonesia	IDN								78	ROAD VEHICLES	1	No Quantity							8925969			0
S3	2016	2016	2016	2	0	2	Export	466	Mali	MLI	381	Italy	ITA								78	ROAD VEHICLES	1	No Quantity							967636			0
S3	2016	2016	2016	2	0	2	Export	466	Mali	MLI	384	Côte d'Ivoire	CIV								78	ROAD VEHICLES	1	No Quantity							272703			0
S3	2016	2016	2016	2	0	2	Export	466	Mali	MLI	392	Japan	JPN								78	ROAD VEHICLES	1	No Quantity							4776198			0
S3	2016	2016	2016	2	0	2	Export	466	Mali	MLI	410	Rep. of Korea	KOR								78	ROAD VEHICLES	1	No Quantity							8432			0
S3	2016	2016	2016	2	0	2	Export	466	Mali	MLI	478	Mauritania	MRT								78	ROAD VEHICLES	1	No Quantity							799400			0
S3	2016	2016	2016	2	0	2	Export	466	Mali	MLI	504	Morocco	MAR								78	ROAD VEHICLES	1	No Quantity							88466			0
S3	2016	2016	2016	2	0	2	Export	466	Mali	MLI	528	Netherlands	NLD								78	ROAD VEHICLES	1	No Quantity							5523078			0
S3	2016	2016	2016	2	0	2	Export	466	Mali	MLI	562	Niger	NER								78	ROAD VEHICLES	1	No Quantity							26133			0
S3	2016	2016	2016	2	0	2	Export	466	Mali	MLI	566	Nigeria	NGA								78	ROAD VEHICLES	1	No Quantity							117669			0
S3	2016	2016	2016	2	0	2	Export	466	Mali	MLI	586	Pakistan	PAK								78	ROAD VEHICLES	1	No Quantity							1562			0
S3	2016	2016	2016	2	0	2	Export	466	Mali	MLI	620	Portugal	PRT								78	ROAD VEHICLES	1	No Quantity							283851			0
S3	2016	2016	2016	2	0	2	Export	466	Mali	MLI	686	Senegal	SEN								78	ROAD VEHICLES	1	No Quantity							138227			0
S3	2016	2016	2016	2	0	2	Export	466	Mali	MLI	710	South Africa	ZAF								78	ROAD VEHICLES	1	No Quantity							167482			0
S3	2016	2016	2016	2	0	2	Export	466	Mali	MLI	752	Sweden	SWE								78	ROAD VEHICLES	1	No Quantity							619776			0
S3	2016	2016	2016	2	0	2	Export	466	Mali	MLI	768	Togo	TGO								78	ROAD VEHICLES	1	No Quantity							506			0
S3	2016	2016	2016	2	0	2	Export	466	Mali	MLI	826	United Kingdom	GBR								78	ROAD VEHICLES	1	No Quantity							31452			0
S3	2016	2016	2016	2	0	2	Export	466	Mali	MLI	842	USA	USA								78	ROAD VEHICLES	1	No Quantity							314322			0
S3	2016	2016	2016	2	0	2	Export	466	Mali	MLI	854	Burkina Faso	BFA								78	ROAD VEHICLES	1	No Quantity							333634			0
S3	2016	2016	2016	2	0	2	Export	466	Mali	MLI	899	Areas, nes									78	ROAD VEHICLES	1	No Quantity							28667			0
S3	2016	2016	2016	2	0	2	Export	466	Mali	MLI	0	World	WLD								79	OTHR.TRANSPORT EQUIPMENT	1	No Quantity							8988493			0
S3	2016	2016	2016	2	0	2	Export	466	Mali	MLI	56	Belgium	BEL								79	OTHR.TRANSPORT EQUIPMENT	1	No Quantity							2530			0
S3	2016	2016	2016	2	0	2	Export	466	Mali	MLI	156	China	CHN								79	OTHR.TRANSPORT EQUIPMENT	1	No Quantity							6804028			0
S3	2016	2016	2016	2	0	2	Export	466	Mali	MLI	251	France	FRA								79	OTHR.TRANSPORT EQUIPMENT	1	No Quantity							1028516			0
S3	2016	2016	2016	2	0	2	Export	466	Mali	MLI	276	Germany	DEU								79	OTHR.TRANSPORT EQUIPMENT	1	No Quantity							105183			0
S3	2016	2016	2016	2	0	2	Export	466	Mali	MLI	324	Guinea	GIN								79	OTHR.TRANSPORT EQUIPMENT	1	No Quantity							13492			0
S3	2016	2016	2016	2	0	2	Export	466	Mali	MLI	360	Indonesia	IDN								79	OTHR.TRANSPORT EQUIPMENT	1	No Quantity							135774			0
S3	2016	2016	2016	2	0	2	Export	466	Mali	MLI	384	Côte d'Ivoire	CIV								79	OTHR.TRANSPORT EQUIPMENT	1	No Quantity							2179			0
S3	2016	2016	2016	2	0	2	Export	466	Mali	MLI	643	Russian Federation	RUS								79	OTHR.TRANSPORT EQUIPMENT	1	No Quantity							383107			0
S3	2016	2016	2016	2	0	2	Export	466	Mali	MLI	686	Senegal	SEN								79	OTHR.TRANSPORT EQUIPMENT	1	No Quantity							5787			0
S3	2016	2016	2016	2	0	2	Export	466	Mali	MLI	710	South Africa	ZAF								79	OTHR.TRANSPORT EQUIPMENT	1	No Quantity							114766			0
S3	2016	2016	2016	2	0	2	Export	466	Mali	MLI	800	Uganda	UGA								79	OTHR.TRANSPORT EQUIPMENT	1	No Quantity							26557			0
S3	2016	2016	2016	2	0	2	Export	466	Mali	MLI	842	USA	USA								79	OTHR.TRANSPORT EQUIPMENT	1	No Quantity							366575			0
S3	2016	2016	2016	2	0	2	Export	466	Mali	MLI	0	World	WLD								81	PREFAB BUILDGS,FTTNG ETC	1	No Quantity							735633			0
S3	2016	2016	2016	2	0	2	Export	466	Mali	MLI	156	China	CHN								81	PREFAB BUILDGS,FTTNG ETC	1	No Quantity							3373			0
S3	2016	2016	2016	2	0	2	Export	466	Mali	MLI	251	France	FRA								81	PREFAB BUILDGS,FTTNG ETC	1	No Quantity							14136			0
S3	2016	2016	2016	2	0	2	Export	466	Mali	MLI	276	Germany	DEU								81	PREFAB BUILDGS,FTTNG ETC	1	No Quantity							522			0
S3	2016	2016	2016	2	0	2	Export	466	Mali	MLI	288	Ghana	GHA								81	PREFAB BUILDGS,FTTNG ETC	1	No Quantity							8904			0
S3	2016	2016	2016	2	0	2	Export	466	Mali	MLI	360	Indonesia	IDN								81	PREFAB BUILDGS,FTTNG ETC	1	No Quantity							20238			0
S3	2016	2016	2016	2	0	2	Export	466	Mali	MLI	381	Italy	ITA								81	PREFAB BUILDGS,FTTNG ETC	1	No Quantity							5026			0
S3	2016	2016	2016	2	0	2	Export	466	Mali	MLI	384	Côte d'Ivoire	CIV								81	PREFAB BUILDGS,FTTNG ETC	1	No Quantity							175468			0
S3	2016	2016	2016	2	0	2	Export	466	Mali	MLI	392	Japan	JPN								81	PREFAB BUILDGS,FTTNG ETC	1	No Quantity							336889			0
S3	2016	2016	2016	2	0	2	Export	466	Mali	MLI	528	Netherlands	NLD								81	PREFAB BUILDGS,FTTNG ETC	1	No Quantity							95297			0
S3	2016	2016	2016	2	0	2	Export	466	Mali	MLI	686	Senegal	SEN								81	PREFAB BUILDGS,FTTNG ETC	1	No Quantity							4591			0
S3	2016	2016	2016	2	0	2	Export	466	Mali	MLI	854	Burkina Faso	BFA								81	PREFAB BUILDGS,FTTNG ETC	1	No Quantity							71190			0
S3	2016	2016	2016	2	0	2	Export	466	Mali	MLI	0	World	WLD								82	FURNITURE,BEDDING,ETC.	1	No Quantity							2880314			0
S3	2016	2016	2016	2	0	2	Export	466	Mali	MLI	56	Belgium	BEL								82	FURNITURE,BEDDING,ETC.	1	No Quantity							145066			0
S3	2016	2016	2016	2	0	2	Export	466	Mali	MLI	76	Brazil	BRA								82	FURNITURE,BEDDING,ETC.	1	No Quantity							37102			0
S3	2016	2016	2016	2	0	2	Export	466	Mali	MLI	124	Canada	CAN								82	FURNITURE,BEDDING,ETC.	1	No Quantity							2530			0
S3	2016	2016	2016	2	0	2	Export	466	Mali	MLI	178	Congo	COG								82	FURNITURE,BEDDING,ETC.	1	No Quantity							31528			0
S3	2016	2016	2016	2	0	2	Export	466	Mali	MLI	208	Denmark	DNK								82	FURNITURE,BEDDING,ETC.	1	No Quantity							23425			0
S3	2016	2016	2016	2	0	2	Export	466	Mali	MLI	231	Ethiopia	ETH								82	FURNITURE,BEDDING,ETC.	1	No Quantity							10962			0
S3	2016	2016	2016	2	0	2	Export	466	Mali	MLI	251	France	FRA								82	FURNITURE,BEDDING,ETC.	1	No Quantity							60967			0
S3	2016	2016	2016	2	0	2	Export	466	Mali	MLI	276	Germany	DEU								82	FURNITURE,BEDDING,ETC.	1	No Quantity							14162			0
S3	2016	2016	2016	2	0	2	Export	466	Mali	MLI	288	Ghana	GHA								82	FURNITURE,BEDDING,ETC.	1	No Quantity							169			0
S3	2016	2016	2016	2	0	2	Export	466	Mali	MLI	324	Guinea	GIN								82	FURNITURE,BEDDING,ETC.	1	No Quantity							1204			0
S3	2016	2016	2016	2	0	2	Export	466	Mali	MLI	360	Indonesia	IDN								82	FURNITURE,BEDDING,ETC.	1	No Quantity							54682			0
S3	2016	2016	2016	2	0	2	Export	466	Mali	MLI	381	Italy	ITA								82	FURNITURE,BEDDING,ETC.	1	No Quantity							25297			0
S3	2016	2016	2016	2	0	2	Export	466	Mali	MLI	384	Côte d'Ivoire	CIV								82	FURNITURE,BEDDING,ETC.	1	No Quantity							8685			0
S3	2016	2016	2016	2	0	2	Export	466	Mali	MLI	404	Kenya	KEN								82	FURNITURE,BEDDING,ETC.	1	No Quantity							9792			0
S3	2016	2016	2016	2	0	2	Export	466	Mali	MLI	422	Lebanon	LBN								82	FURNITURE,BEDDING,ETC.	1	No Quantity							66375			0
S3	2016	2016	2016	2	0	2	Export	466	Mali	MLI	450	Madagascar	MDG								82	FURNITURE,BEDDING,ETC.	1	No Quantity							638			0
S3	2016	2016	2016	2	0	2	Export	466	Mali	MLI	504	Morocco	MAR								82	FURNITURE,BEDDING,ETC.	1	No Quantity							16865			0
S3	2016	2016	2016	2	0	2	Export	466	Mali	MLI	508	Mozambique	MOZ								82	FURNITURE,BEDDING,ETC.	1	No Quantity							1			0
S3	2016	2016	2016	2	0	2	Export	466	Mali	MLI	528	Netherlands	NLD								82	FURNITURE,BEDDING,ETC.	1	No Quantity							64159			0
S3	2016	2016	2016	2	0	2	Export	466	Mali	MLI	562	Niger	NER								82	FURNITURE,BEDDING,ETC.	1	No Quantity							4216			0
S3	2016	2016	2016	2	0	2	Export	466	Mali	MLI	566	Nigeria	NGA								82	FURNITURE,BEDDING,ETC.	1	No Quantity							212866			0
S3	2016	2016	2016	2	0	2	Export	466	Mali	MLI	686	Senegal	SEN								82	FURNITURE,BEDDING,ETC.	1	No Quantity							156593			0
S3	2016	2016	2016	2	0	2	Export	466	Mali	MLI	710	South Africa	ZAF								82	FURNITURE,BEDDING,ETC.	1	No Quantity							60068			0
S3	2016	2016	2016	2	0	2	Export	466	Mali	MLI	818	Egypt	EGY								82	FURNITURE,BEDDING,ETC.	1	No Quantity							5148			0
S3	2016	2016	2016	2	0	2	Export	466	Mali	MLI	826	United Kingdom	GBR								82	FURNITURE,BEDDING,ETC.	1	No Quantity							15194			0
S3	2016	2016	2016	2	0	2	Export	466	Mali	MLI	842	USA	USA								82	FURNITURE,BEDDING,ETC.	1	No Quantity							37240			0
S3	2016	2016	2016	2	0	2	Export	466	Mali	MLI	854	Burkina Faso	BFA								82	FURNITURE,BEDDING,ETC.	1	No Quantity							1727957			0
S3	2016	2016	2016	2	0	2	Export	466	Mali	MLI	899	Areas, nes									82	FURNITURE,BEDDING,ETC.	1	No Quantity							87424			0
S3	2016	2016	2016	2	0	2	Export	466	Mali	MLI	0	World	WLD								83	TRAVEL GOODS,HANDBGS ETC	1	No Quantity							311047			0
S3	2016	2016	2016	2	0	2	Export	466	Mali	MLI	56	Belgium	BEL								83	TRAVEL GOODS,HANDBGS ETC	1	No Quantity							5365			0
S3	2016	2016	2016	2	0	2	Export	466	Mali	MLI	251	France	FRA								83	TRAVEL GOODS,HANDBGS ETC	1	No Quantity							113019			0
S3	2016	2016	2016	2	0	2	Export	466	Mali	MLI	276	Germany	DEU								83	TRAVEL GOODS,HANDBGS ETC	1	No Quantity							12169			0
S3	2016	2016	2016	2	0	2	Export	466	Mali	MLI	324	Guinea	GIN								83	TRAVEL GOODS,HANDBGS ETC	1	No Quantity							67			0
S3	2016	2016	2016	2	0	2	Export	466	Mali	MLI	504	Morocco	MAR								83	TRAVEL GOODS,HANDBGS ETC	1	No Quantity							16865			0
S3	2016	2016	2016	2	0	2	Export	466	Mali	MLI	528	Netherlands	NLD								83	TRAVEL GOODS,HANDBGS ETC	1	No Quantity							8065			0
S3	2016	2016	2016	2	0	2	Export	466	Mali	MLI	624	Guinea-Bissau	GNB								83	TRAVEL GOODS,HANDBGS ETC	1	No Quantity							11236			0
S3	2016	2016	2016	2	0	2	Export	466	Mali	MLI	699	India	IND								83	TRAVEL GOODS,HANDBGS ETC	1	No Quantity							135			0
S3	2016	2016	2016	2	0	2	Export	466	Mali	MLI	710	South Africa	ZAF								83	TRAVEL GOODS,HANDBGS ETC	1	No Quantity							25505			0
S3	2016	2016	2016	2	0	2	Export	466	Mali	MLI	800	Uganda	UGA								83	TRAVEL GOODS,HANDBGS ETC	1	No Quantity							5646			0
S3	2016	2016	2016	2	0	2	Export	466	Mali	MLI	842	USA	USA								83	TRAVEL GOODS,HANDBGS ETC	1	No Quantity							72719			0
S3	2016	2016	2016	2	0	2	Export	466	Mali	MLI	854	Burkina Faso	BFA								83	TRAVEL GOODS,HANDBGS ETC	1	No Quantity							26333			0
S3	2016	2016	2016	2	0	2	Export	466	Mali	MLI	899	Areas, nes									83	TRAVEL GOODS,HANDBGS ETC	1	No Quantity							13922			0
S3	2016	2016	2016	2	0	2	Export	462	Maldives	MDV	0	World	WLD								84	CLOTHING AND ACCESSORIES	1	No Quantity							64			0
S3	2016	2016	2016	2	0	2	Export	462	Maldives	MDV	156	China	CHN								84	CLOTHING AND ACCESSORIES	1	No Quantity							30			0
S3	2016	2016	2016	2	0	2	Export	462	Maldives	MDV	381	Italy	ITA								84	CLOTHING AND ACCESSORIES	1	No Quantity							4			0
S3	2016	2016	2016	2	0	2	Export	462	Maldives	MDV	826	United Kingdom	GBR								84	CLOTHING AND ACCESSORIES	1	No Quantity							30			0
S3	2016	2016	2016	2	0	2	Export	466	Mali	MLI	0	World	WLD								84	CLOTHING AND ACCESSORIES	1	No Quantity							2330938			0
S3	2016	2016	2016	2	0	2	Export	466	Mali	MLI	36	Australia	AUS								84	CLOTHING AND ACCESSORIES	1	No Quantity							495			0
S3	2016	2016	2016	2	0	2	Export	466	Mali	MLI	56	Belgium	BEL								84	CLOTHING AND ACCESSORIES	1	No Quantity							14060			0
S3	2016	2016	2016	2	0	2	Export	466	Mali	MLI	124	Canada	CAN								84	CLOTHING AND ACCESSORIES	1	No Quantity							34238			0
S3	2016	2016	2016	2	0	2	Export	466	Mali	MLI	208	Denmark	DNK								84	CLOTHING AND ACCESSORIES	1	No Quantity							46022			0
S3	2016	2016	2016	2	0	2	Export	466	Mali	MLI	251	France	FRA								84	CLOTHING AND ACCESSORIES	1	No Quantity							34490			0
S3	2016	2016	2016	2	0	2	Export	466	Mali	MLI	276	Germany	DEU								84	CLOTHING AND ACCESSORIES	1	No Quantity							1626			0
S3	2016	2016	2016	2	0	2	Export	466	Mali	MLI	324	Guinea	GIN								84	CLOTHING AND ACCESSORIES	1	No Quantity							54247			0
S3	2016	2016	2016	2	0	2	Export	466	Mali	MLI	340	Honduras	HND								84	CLOTHING AND ACCESSORIES	1	No Quantity							5217			0
S3	2016	2016	2016	2	0	2	Export	466	Mali	MLI	360	Indonesia	IDN								84	CLOTHING AND ACCESSORIES	1	No Quantity							1927554			0
S3	2016	2016	2016	2	0	2	Export	466	Mali	MLI	376	Israel	ISR								84	CLOTHING AND ACCESSORIES	1	No Quantity							56159			0
S3	2016	2016	2016	2	0	2	Export	466	Mali	MLI	384	Côte d'Ivoire	CIV								84	CLOTHING AND ACCESSORIES	1	No Quantity							6915			0
S3	2016	2016	2016	2	0	2	Export	466	Mali	MLI	392	Japan	JPN								84	CLOTHING AND ACCESSORIES	1	No Quantity							2186			0
S3	2016	2016	2016	2	0	2	Export	466	Mali	MLI	450	Madagascar	MDG								84	CLOTHING AND ACCESSORIES	1	No Quantity							450			0
S3	2016	2016	2016	2	0	2	Export	466	Mali	MLI	504	Morocco	MAR								84	CLOTHING AND ACCESSORIES	1	No Quantity							478			0
S3	2016	2016	2016	2	0	2	Export	466	Mali	MLI	528	Netherlands	NLD								84	CLOTHING AND ACCESSORIES	1	No Quantity							7480			0
S3	2016	2016	2016	2	0	2	Export	466	Mali	MLI	566	Nigeria	NGA								84	CLOTHING AND ACCESSORIES	1	No Quantity							1101			0
S3	2016	2016	2016	2	0	2	Export	466	Mali	MLI	624	Guinea-Bissau	GNB								84	CLOTHING AND ACCESSORIES	1	No Quantity							2445			0
S3	2016	2016	2016	2	0	2	Export	466	Mali	MLI	686	Senegal	SEN								84	CLOTHING AND ACCESSORIES	1	No Quantity							2794			0
S3	2016	2016	2016	2	0	2	Export	466	Mali	MLI	699	India	IND								84	CLOTHING AND ACCESSORIES	1	No Quantity							6334			0
S3	2016	2016	2016	2	0	2	Export	466	Mali	MLI	704	Viet Nam	VNM								84	CLOTHING AND ACCESSORIES	1	No Quantity							4964			0
S3	2016	2016	2016	2	0	2	Export	466	Mali	MLI	826	United Kingdom	GBR								84	CLOTHING AND ACCESSORIES	1	No Quantity							16021			0
S3	2016	2016	2016	2	0	2	Export	466	Mali	MLI	842	USA	USA								84	CLOTHING AND ACCESSORIES	1	No Quantity							50594			0
S3	2016	2016	2016	2	0	2	Export	466	Mali	MLI	854	Burkina Faso	BFA								84	CLOTHING AND ACCESSORIES	1	No Quantity							1568			0
S3	2016	2016	2016	2	0	2	Export	466	Mali	MLI	899	Areas, nes									84	CLOTHING AND ACCESSORIES	1	No Quantity							53498			0
S3	2016	2016	2016	2	0	2	Export	466	Mali	MLI	0	World	WLD								85	FOOTWEAR	1	No Quantity							151548			0
S3	2016	2016	2016	2	0	2	Export	466	Mali	MLI	36	Australia	AUS								85	FOOTWEAR	1	No Quantity							1267			0
S3	2016	2016	2016	2	0	2	Export	466	Mali	MLI	156	China	CHN								85	FOOTWEAR	1	No Quantity							5061			0
S3	2016	2016	2016	2	0	2	Export	466	Mali	MLI	251	France	FRA								85	FOOTWEAR	1	No Quantity							331			0
S3	2016	2016	2016	2	0	2	Export	466	Mali	MLI	324	Guinea	GIN								85	FOOTWEAR	1	No Quantity							7082			0
S3	2016	2016	2016	2	0	2	Export	466	Mali	MLI	384	Côte d'Ivoire	CIV								85	FOOTWEAR	1	No Quantity							80571			0
S3	2016	2016	2016	2	0	2	Export	466	Mali	MLI	504	Morocco	MAR								85	FOOTWEAR	1	No Quantity							864			0
S3	2016	2016	2016	2	0	2	Export	466	Mali	MLI	566	Nigeria	NGA								85	FOOTWEAR	1	No Quantity							70			0
S3	2016	2016	2016	2	0	2	Export	466	Mali	MLI	686	Senegal	SEN								85	FOOTWEAR	1	No Quantity							928			0
S3	2016	2016	2016	2	0	2	Export	466	Mali	MLI	854	Burkina Faso	BFA								85	FOOTWEAR	1	No Quantity							55373			0
S3	2016	2016	2016	2	0	2	Export	466	Mali	MLI	0	World	WLD								87	SCIENTIFIC EQUIPMENT NES	1	No Quantity							392941			0
S3	2016	2016	2016	2	0	2	Export	466	Mali	MLI	36	Australia	AUS								87	SCIENTIFIC EQUIPMENT NES	1	No Quantity							64237			0
S3	2016	2016	2016	2	0	2	Export	466	Mali	MLI	56	Belgium	BEL								87	SCIENTIFIC EQUIPMENT NES	1	No Quantity							770			0
S3	2016	2016	2016	2	0	2	Export	466	Mali	MLI	156	China	CHN								87	SCIENTIFIC EQUIPMENT NES	1	No Quantity							17727			0
S3	2016	2016	2016	2	0	2	Export	466	Mali	MLI	251	France	FRA								87	SCIENTIFIC EQUIPMENT NES	1	No Quantity							19935			0
S3	2016	2016	2016	2	0	2	Export	466	Mali	MLI	276	Germany	DEU								87	SCIENTIFIC EQUIPMENT NES	1	No Quantity							41079			0
S3	2016	2016	2016	2	0	2	Export	466	Mali	MLI	288	Ghana	GHA								87	SCIENTIFIC EQUIPMENT NES	1	No Quantity							3036			0
S3	2016	2016	2016	2	0	2	Export	466	Mali	MLI	324	Guinea	GIN								87	SCIENTIFIC EQUIPMENT NES	1	No Quantity							40880			0
S3	2016	2016	2016	2	0	2	Export	466	Mali	MLI	360	Indonesia	IDN								87	SCIENTIFIC EQUIPMENT NES	1	No Quantity							61792			0
S3	2016	2016	2016	2	0	2	Export	466	Mali	MLI	384	Côte d'Ivoire	CIV								87	SCIENTIFIC EQUIPMENT NES	1	No Quantity							5347			0
S3	2016	2016	2016	2	0	2	Export	466	Mali	MLI	478	Mauritania	MRT								87	SCIENTIFIC EQUIPMENT NES	1	No Quantity							1090			0
S3	2016	2016	2016	2	0	2	Export	466	Mali	MLI	562	Niger	NER								87	SCIENTIFIC EQUIPMENT NES	1	No Quantity							19577			0
S3	2016	2016	2016	2	0	2	Export	466	Mali	MLI	620	Portugal	PRT								87	SCIENTIFIC EQUIPMENT NES	1	No Quantity							573			0
S3	2016	2016	2016	2	0	2	Export	466	Mali	MLI	642	Romania	ROU								87	SCIENTIFIC EQUIPMENT NES	1	No Quantity							133			0
S3	2016	2016	2016	2	0	2	Export	466	Mali	MLI	686	Senegal	SEN								87	SCIENTIFIC EQUIPMENT NES	1	No Quantity							9870			0
S3	2016	2016	2016	2	0	2	Export	466	Mali	MLI	710	South Africa	ZAF								87	SCIENTIFIC EQUIPMENT NES	1	No Quantity							55474			0
S3	2016	2016	2016	2	0	2	Export	466	Mali	MLI	752	Sweden	SWE								87	SCIENTIFIC EQUIPMENT NES	1	No Quantity							470			0
S3	2016	2016	2016	2	0	2	Export	466	Mali	MLI	826	United Kingdom	GBR								87	SCIENTIFIC EQUIPMENT NES	1	No Quantity							4903			0
S3	2016	2016	2016	2	0	2	Export	466	Mali	MLI	842	USA	USA								87	SCIENTIFIC EQUIPMENT NES	1	No Quantity							8131			0
S3	2016	2016	2016	2	0	2	Export	466	Mali	MLI	854	Burkina Faso	BFA								87	SCIENTIFIC EQUIPMENT NES	1	No Quantity							37917			0
S3	2016	2016	2016	2	0	2	Export	466	Mali	MLI	0	World	WLD								88	PHOTO.APPARAT.NES;CLOCKS	1	No Quantity							150135			0
S3	2016	2016	2016	2	0	2	Export	466	Mali	MLI	156	China	CHN								88	PHOTO.APPARAT.NES;CLOCKS	1	No Quantity							11066			0
S3	2016	2016	2016	2	0	2	Export	466	Mali	MLI	251	France	FRA								88	PHOTO.APPARAT.NES;CLOCKS	1	No Quantity							135510			0
S3	2016	2016	2016	2	0	2	Export	466	Mali	MLI	324	Guinea	GIN								88	PHOTO.APPARAT.NES;CLOCKS	1	No Quantity							1332			0
S3	2016	2016	2016	2	0	2	Export	466	Mali	MLI	384	Côte d'Ivoire	CIV								88	PHOTO.APPARAT.NES;CLOCKS	1	No Quantity							1973			0
S3	2016	2016	2016	2	0	2	Export	466	Mali	MLI	854	Burkina Faso	BFA								88	PHOTO.APPARAT.NES;CLOCKS	1	No Quantity							253			0
S3	2016	2016	2016	2	0	2	Export	462	Maldives	MDV	0	World	WLD								89	MISC MANUFCTRD GOODS NES	1	No Quantity							8044			0
S3	2016	2016	2016	2	0	2	Export	462	Maldives	MDV	156	China	CHN								89	MISC MANUFCTRD GOODS NES	1	No Quantity							2494			0
S3	2016	2016	2016	2	0	2	Export	462	Maldives	MDV	344	China, Hong Kong SAR	HKG								89	MISC MANUFCTRD GOODS NES	1	No Quantity							321			0
S3	2016	2016	2016	2	0	2	Export	462	Maldives	MDV	381	Italy	ITA								89	MISC MANUFCTRD GOODS NES	1	No Quantity							535			0
S3	2016	2016	2016	2	0	2	Export	462	Maldives	MDV	490	Other Asia, nes									89	MISC MANUFCTRD GOODS NES	1	No Quantity							3042			0
S3	2016	2016	2016	2	0	2	Export	462	Maldives	MDV	682	Saudi Arabia	SAU								89	MISC MANUFCTRD GOODS NES	1	No Quantity							1			0
S3	2016	2016	2016	2	0	2	Export	462	Maldives	MDV	826	United Kingdom	GBR								89	MISC MANUFCTRD GOODS NES	1	No Quantity							1650			0
S3	2016	2016	2016	2	0	2	Export	466	Mali	MLI	0	World	WLD								89	MISC MANUFCTRD GOODS NES	1	No Quantity							5968990			0
S3	2016	2016	2016	2	0	2	Export	466	Mali	MLI	36	Australia	AUS								89	MISC MANUFCTRD GOODS NES	1	No Quantity							3445			0
S3	2016	2016	2016	2	0	2	Export	466	Mali	MLI	50	Bangladesh	BGD								89	MISC MANUFCTRD GOODS NES	1	No Quantity							1686			0
S3	2016	2016	2016	2	0	2	Export	466	Mali	MLI	56	Belgium	BEL								89	MISC MANUFCTRD GOODS NES	1	No Quantity							5059			0
S3	2016	2016	2016	2	0	2	Export	466	Mali	MLI	148	Chad	TCD								89	MISC MANUFCTRD GOODS NES	1	No Quantity							448			0
S3	2016	2016	2016	2	0	2	Export	466	Mali	MLI	156	China	CHN								89	MISC MANUFCTRD GOODS NES	1	No Quantity							100			0
S3	2016	2016	2016	2	0	2	Export	466	Mali	MLI	178	Congo	COG								89	MISC MANUFCTRD GOODS NES	1	No Quantity							67			0
S3	2016	2016	2016	2	0	2	Export	466	Mali	MLI	180	Dem. Rep. of the Congo	COD								89	MISC MANUFCTRD GOODS NES	1	No Quantity							50			0
S3	2016	2016	2016	2	0	2	Export	466	Mali	MLI	251	France	FRA								89	MISC MANUFCTRD GOODS NES	1	No Quantity							135416			0
S3	2016	2016	2016	2	0	2	Export	466	Mali	MLI	276	Germany	DEU								89	MISC MANUFCTRD GOODS NES	1	No Quantity							41041			0
S3	2016	2016	2016	2	0	2	Export	466	Mali	MLI	288	Ghana	GHA								89	MISC MANUFCTRD GOODS NES	1	No Quantity							6731			0
S3	2016	2016	2016	2	0	2	Export	466	Mali	MLI	324	Guinea	GIN								89	MISC MANUFCTRD GOODS NES	1	No Quantity							586572			0
S3	2016	2016	2016	2	0	2	Export	466	Mali	MLI	360	Indonesia	IDN								89	MISC MANUFCTRD GOODS NES	1	No Quantity							678696			0
S3	2016	2016	2016	2	0	2	Export	466	Mali	MLI	384	Côte d'Ivoire	CIV								89	MISC MANUFCTRD GOODS NES	1	No Quantity							1509051			0
S3	2016	2016	2016	2	0	2	Export	466	Mali	MLI	392	Japan	JPN								89	MISC MANUFCTRD GOODS NES	1	No Quantity							395254			0
S3	2016	2016	2016	2	0	2	Export	466	Mali	MLI	450	Madagascar	MDG								89	MISC MANUFCTRD GOODS NES	1	No Quantity							305			0
S3	2016	2016	2016	2	0	2	Export	466	Mali	MLI	478	Mauritania	MRT								89	MISC MANUFCTRD GOODS NES	1	No Quantity							8			0
S3	2016	2016	2016	2	0	2	Export	466	Mali	MLI	504	Morocco	MAR								89	MISC MANUFCTRD GOODS NES	1	No Quantity							7368			0
S3	2016	2016	2016	2	0	2	Export	466	Mali	MLI	528	Netherlands	NLD								89	MISC MANUFCTRD GOODS NES	1	No Quantity							10686			0
S3	2016	2016	2016	2	0	2	Export	466	Mali	MLI	566	Nigeria	NGA								89	MISC MANUFCTRD GOODS NES	1	No Quantity							41424			0
S3	2016	2016	2016	2	0	2	Export	466	Mali	MLI	686	Senegal	SEN								89	MISC MANUFCTRD GOODS NES	1	No Quantity							1219446			0
S3	2016	2016	2016	2	0	2	Export	466	Mali	MLI	699	India	IND								89	MISC MANUFCTRD GOODS NES	1	No Quantity							2496			0
S3	2016	2016	2016	2	0	2	Export	466	Mali	MLI	710	South Africa	ZAF								89	MISC MANUFCTRD GOODS NES	1	No Quantity							1504			0
S3	2016	2016	2016	2	0	2	Export	466	Mali	MLI	768	Togo	TGO								89	MISC MANUFCTRD GOODS NES	1	No Quantity							15970			0
S3	2016	2016	2016	2	0	2	Export	466	Mali	MLI	826	United Kingdom	GBR								89	MISC MANUFCTRD GOODS NES	1	No Quantity							506			0
S3	2016	2016	2016	2	0	2	Export	466	Mali	MLI	842	USA	USA								89	MISC MANUFCTRD GOODS NES	1	No Quantity							75640			0
S3	2016	2016	2016	2	0	2	Export	466	Mali	MLI	854	Burkina Faso	BFA								89	MISC MANUFCTRD GOODS NES	1	No Quantity							1198081			0
S3	2016	2016	2016	2	0	2	Export	466	Mali	MLI	899	Areas, nes									89	MISC MANUFCTRD GOODS NES	1	No Quantity							31939			0
S3	2016	2016	2016	2	0	2	Export	466	Mali	MLI	0	World	WLD								97	GOLD,NONMONTRY EXCL ORES	1	No Quantity							2042907894			0
S3	2016	2016	2016	2	0	2	Export	466	Mali	MLI	381	Italy	ITA								97	GOLD,NONMONTRY EXCL ORES	1	No Quantity							96941			0
S3	2016	2016	2016	2	0	2	Export	466	Mali	MLI	384	Côte d'Ivoire	CIV								97	GOLD,NONMONTRY EXCL ORES	1	No Quantity							44189889			0
S3	2016	2016	2016	2	0	2	Export	466	Mali	MLI	422	Lebanon	LBN								97	GOLD,NONMONTRY EXCL ORES	1	No Quantity							347834			0
S3	2016	2016	2016	2	0	2	Export	466	Mali	MLI	699	India	IND								97	GOLD,NONMONTRY EXCL ORES	1	No Quantity							23772536			0
S3	2016	2016	2016	2	0	2	Export	466	Mali	MLI	710	South Africa	ZAF								97	GOLD,NONMONTRY EXCL ORES	1	No Quantity							1328820456			0
S3	2016	2016	2016	2	0	2	Export	466	Mali	MLI	757	Switzerland	CHE								97	GOLD,NONMONTRY EXCL ORES	1	No Quantity							426382479			0
S3	2016	2016	2016	2	0	2	Export	466	Mali	MLI	784	United Arab Emirates	ARE								97	GOLD,NONMONTRY EXCL ORES	1	No Quantity							216667714			0
S3	2016	2016	2016	2	0	2	Export	466	Mali	MLI	792	Turkey	TUR								97	GOLD,NONMONTRY EXCL ORES	1	No Quantity							2616895			0
S3	2016	2016	2016	2	0	2	Export	466	Mali	MLI	899	Areas, nes									97	GOLD,NONMONTRY EXCL ORES	1	No Quantity							13150			0
