# Supplementary material for: Core-periphery structure in sectoral international trade networks: A new approach to an old theory
Source: PLoS One. 2020 Apr 2;15(4):e0229547. doi: 10.1371/journal.pone.0229547 (PMC7117750; doi:10.1371/journal.pone.0229547)
Supplement: S7 File — (ZIP) [file pone.0229547.s007.zip › S7_File/RawData 2016/comtrade (44).csv]

Classification	Year	Period	Period Desc.	Aggregate Level	Is Leaf Code	Trade Flow Code	Trade Flow	Reporter Code	Reporter	Reporter ISO	Partner Code	Partner	Partner ISO	2nd Partner Code	2nd Partner	2nd Partner ISO	Customs Proc. Code	Customs	Mode of Transport Code	Mode of Transport	Commodity Code	Commodity	Qty Unit Code	Qty Unit	Qty	Alt Qty Unit Code	Alt Qty Unit	Alt Qty	Netweight (kg)	Gross weight (kg)	Trade Value (US$)	CIF Trade Value (US$)	FOB Trade Value (US$)	Flag
S3	2016	2016	2016	2	0	2	Export	470	Malta	MLT	0	World	WLD								00	LIVE ANIMALS	1	No Quantity							121439			0
S3	2016	2016	2016	2	0	2	Export	470	Malta	MLT	36	Australia	AUS								00	LIVE ANIMALS	1	No Quantity							2282			0
S3	2016	2016	2016	2	0	2	Export	470	Malta	MLT	344	China, Hong Kong SAR	HKG								00	LIVE ANIMALS	1	No Quantity							111			0
S3	2016	2016	2016	2	0	2	Export	470	Malta	MLT	360	Indonesia	IDN								00	LIVE ANIMALS	1	No Quantity							166			0
S3	2016	2016	2016	2	0	2	Export	470	Malta	MLT	376	Israel	ISR								00	LIVE ANIMALS	1	No Quantity							39			0
S3	2016	2016	2016	2	0	2	Export	470	Malta	MLT	400	Jordan	JOR								00	LIVE ANIMALS	1	No Quantity							48835			0
S3	2016	2016	2016	2	0	2	Export	470	Malta	MLT	422	Lebanon	LBN								00	LIVE ANIMALS	1	No Quantity							19549			0
S3	2016	2016	2016	2	0	2	Export	470	Malta	MLT	434	Libya	LBY								00	LIVE ANIMALS	1	No Quantity							44863			0
S3	2016	2016	2016	2	0	2	Export	470	Malta	MLT	634	Qatar	QAT								00	LIVE ANIMALS	1	No Quantity							1662			0
S3	2016	2016	2016	2	0	2	Export	470	Malta	MLT	757	Switzerland	CHE								00	LIVE ANIMALS	1	No Quantity							166			0
S3	2016	2016	2016	2	0	2	Export	470	Malta	MLT	784	United Arab Emirates	ARE								00	LIVE ANIMALS	1	No Quantity							388			0
S3	2016	2016	2016	2	0	2	Export	470	Malta	MLT	842	USA	USA								00	LIVE ANIMALS	1	No Quantity							3379			0
S3	2016	2016	2016	2	0	2	Export	470	Malta	MLT	0	World	WLD								01	MEAT, MEAT PREPARATIONS	1	No Quantity							112371			0
S3	2016	2016	2016	2	0	2	Export	470	Malta	MLT	251	France	FRA								01	MEAT, MEAT PREPARATIONS	1	No Quantity							521			0
S3	2016	2016	2016	2	0	2	Export	470	Malta	MLT	276	Germany	DEU								01	MEAT, MEAT PREPARATIONS	1	No Quantity							32927			0
S3	2016	2016	2016	2	0	2	Export	470	Malta	MLT	381	Italy	ITA								01	MEAT, MEAT PREPARATIONS	1	No Quantity							10132			0
S3	2016	2016	2016	2	0	2	Export	470	Malta	MLT	528	Netherlands	NLD								01	MEAT, MEAT PREPARATIONS	1	No Quantity							4027			0
S3	2016	2016	2016	2	0	2	Export	470	Malta	MLT	616	Poland	POL								01	MEAT, MEAT PREPARATIONS	1	No Quantity							56612			0
S3	2016	2016	2016	2	0	2	Export	470	Malta	MLT	724	Spain	ESP								01	MEAT, MEAT PREPARATIONS	1	No Quantity							371			0
S3	2016	2016	2016	2	0	2	Export	470	Malta	MLT	826	United Kingdom	GBR								01	MEAT, MEAT PREPARATIONS	1	No Quantity							3225			0
S3	2016	2016	2016	2	0	2	Export	470	Malta	MLT	837	Bunkers									01	MEAT, MEAT PREPARATIONS	1	No Quantity							4556			0
S3	2016	2016	2016	2	0	2	Export	478	Mauritania	MRT	0	World	WLD								01	MEAT, MEAT PREPARATIONS	1	No Quantity							454876			0
S3	2016	2016	2016	2	0	2	Export	478	Mauritania	MRT	704	Viet Nam	VNM								01	MEAT, MEAT PREPARATIONS	1	No Quantity							454876			0
S3	2016	2016	2016	2	0	2	Export	470	Malta	MLT	0	World	WLD								02	DAIRY PRODUCTS,BIRD EGGS	1	No Quantity							779521			0
S3	2016	2016	2016	2	0	2	Export	470	Malta	MLT	381	Italy	ITA								02	DAIRY PRODUCTS,BIRD EGGS	1	No Quantity							6686			0
S3	2016	2016	2016	2	0	2	Export	470	Malta	MLT	434	Libya	LBY								02	DAIRY PRODUCTS,BIRD EGGS	1	No Quantity							713772			0
S3	2016	2016	2016	2	0	2	Export	470	Malta	MLT	784	United Arab Emirates	ARE								02	DAIRY PRODUCTS,BIRD EGGS	1	No Quantity							57572			0
S3	2016	2016	2016	2	0	2	Export	470	Malta	MLT	837	Bunkers									02	DAIRY PRODUCTS,BIRD EGGS	1	No Quantity							1490			0
S3	2016	2016	2016	2	0	2	Export	470	Malta	MLT	0	World	WLD								03	FISH,CRUSTACEANS,MOLLUSC	1	No Quantity							176759635			0
S3	2016	2016	2016	2	0	2	Export	470	Malta	MLT	56	Belgium	BEL								03	FISH,CRUSTACEANS,MOLLUSC	1	No Quantity							116671			0
S3	2016	2016	2016	2	0	2	Export	470	Malta	MLT	251	France	FRA								03	FISH,CRUSTACEANS,MOLLUSC	1	No Quantity							3186			0
S3	2016	2016	2016	2	0	2	Export	470	Malta	MLT	276	Germany	DEU								03	FISH,CRUSTACEANS,MOLLUSC	1	No Quantity							318534			0
S3	2016	2016	2016	2	0	2	Export	470	Malta	MLT	344	China, Hong Kong SAR	HKG								03	FISH,CRUSTACEANS,MOLLUSC	1	No Quantity							4850			0
S3	2016	2016	2016	2	0	2	Export	470	Malta	MLT	381	Italy	ITA								03	FISH,CRUSTACEANS,MOLLUSC	1	No Quantity							9474790			0
S3	2016	2016	2016	2	0	2	Export	470	Malta	MLT	392	Japan	JPN								03	FISH,CRUSTACEANS,MOLLUSC	1	No Quantity							141931736			0
S3	2016	2016	2016	2	0	2	Export	470	Malta	MLT	410	Rep. of Korea	KOR								03	FISH,CRUSTACEANS,MOLLUSC	1	No Quantity							20435022			0
S3	2016	2016	2016	2	0	2	Export	470	Malta	MLT	428	Latvia	LVA								03	FISH,CRUSTACEANS,MOLLUSC	1	No Quantity							500			0
S3	2016	2016	2016	2	0	2	Export	470	Malta	MLT	434	Libya	LBY								03	FISH,CRUSTACEANS,MOLLUSC	1	No Quantity							1080376			0
S3	2016	2016	2016	2	0	2	Export	470	Malta	MLT	528	Netherlands	NLD								03	FISH,CRUSTACEANS,MOLLUSC	1	No Quantity							68746			0
S3	2016	2016	2016	2	0	2	Export	470	Malta	MLT	591	Panama	PAN								03	FISH,CRUSTACEANS,MOLLUSC	1	No Quantity							815			0
S3	2016	2016	2016	2	0	2	Export	470	Malta	MLT	616	Poland	POL								03	FISH,CRUSTACEANS,MOLLUSC	1	No Quantity							158			0
S3	2016	2016	2016	2	0	2	Export	470	Malta	MLT	705	Slovenia	SVN								03	FISH,CRUSTACEANS,MOLLUSC	1	No Quantity							9718			0
S3	2016	2016	2016	2	0	2	Export	470	Malta	MLT	724	Spain	ESP								03	FISH,CRUSTACEANS,MOLLUSC	1	No Quantity							2775867			0
S3	2016	2016	2016	2	0	2	Export	470	Malta	MLT	757	Switzerland	CHE								03	FISH,CRUSTACEANS,MOLLUSC	1	No Quantity							5299			0
S3	2016	2016	2016	2	0	2	Export	470	Malta	MLT	826	United Kingdom	GBR								03	FISH,CRUSTACEANS,MOLLUSC	1	No Quantity							378856			0
S3	2016	2016	2016	2	0	2	Export	470	Malta	MLT	837	Bunkers									03	FISH,CRUSTACEANS,MOLLUSC	1	No Quantity							5602			0
S3	2016	2016	2016	2	0	2	Export	470	Malta	MLT	842	USA	USA								03	FISH,CRUSTACEANS,MOLLUSC	1	No Quantity							148910			0
S3	2016	2016	2016	2	0	2	Export	478	Mauritania	MRT	0	World	WLD								03	FISH,CRUSTACEANS,MOLLUSC	1	No Quantity							511730237			0
S3	2016	2016	2016	2	0	2	Export	478	Mauritania	MRT	12	Algeria	DZA								03	FISH,CRUSTACEANS,MOLLUSC	1	No Quantity							2508			0
S3	2016	2016	2016	2	0	2	Export	478	Mauritania	MRT	24	Angola	AGO								03	FISH,CRUSTACEANS,MOLLUSC	1	No Quantity							69098			0
S3	2016	2016	2016	2	0	2	Export	478	Mauritania	MRT	36	Australia	AUS								03	FISH,CRUSTACEANS,MOLLUSC	1	No Quantity							34058			0
S3	2016	2016	2016	2	0	2	Export	478	Mauritania	MRT	56	Belgium	BEL								03	FISH,CRUSTACEANS,MOLLUSC	1	No Quantity							57246			0
S3	2016	2016	2016	2	0	2	Export	478	Mauritania	MRT	100	Bulgaria	BGR								03	FISH,CRUSTACEANS,MOLLUSC	1	No Quantity							17205			0
S3	2016	2016	2016	2	0	2	Export	478	Mauritania	MRT	120	Cameroon	CMR								03	FISH,CRUSTACEANS,MOLLUSC	1	No Quantity							7900705			0
S3	2016	2016	2016	2	0	2	Export	478	Mauritania	MRT	124	Canada	CAN								03	FISH,CRUSTACEANS,MOLLUSC	1	No Quantity							19062			0
S3	2016	2016	2016	2	0	2	Export	478	Mauritania	MRT	156	China	CHN								03	FISH,CRUSTACEANS,MOLLUSC	1	No Quantity							19449780			0
S3	2016	2016	2016	2	0	2	Export	478	Mauritania	MRT	178	Congo	COG								03	FISH,CRUSTACEANS,MOLLUSC	1	No Quantity							1163629			0
S3	2016	2016	2016	2	0	2	Export	478	Mauritania	MRT	180	Dem. Rep. of the Congo	COD								03	FISH,CRUSTACEANS,MOLLUSC	1	No Quantity							1636452			0
S3	2016	2016	2016	2	0	2	Export	478	Mauritania	MRT	196	Cyprus	CYP								03	FISH,CRUSTACEANS,MOLLUSC	1	No Quantity							194784			0
S3	2016	2016	2016	2	0	2	Export	478	Mauritania	MRT	204	Benin	BEN								03	FISH,CRUSTACEANS,MOLLUSC	1	No Quantity							1999307			0
S3	2016	2016	2016	2	0	2	Export	478	Mauritania	MRT	218	Ecuador	ECU								03	FISH,CRUSTACEANS,MOLLUSC	1	No Quantity							14997			0
S3	2016	2016	2016	2	0	2	Export	478	Mauritania	MRT	226	Equatorial Guinea	GNQ								03	FISH,CRUSTACEANS,MOLLUSC	1	No Quantity							259234			0
S3	2016	2016	2016	2	0	2	Export	478	Mauritania	MRT	233	Estonia	EST								03	FISH,CRUSTACEANS,MOLLUSC	1	No Quantity							38755			0
S3	2016	2016	2016	2	0	2	Export	478	Mauritania	MRT	251	France	FRA								03	FISH,CRUSTACEANS,MOLLUSC	1	No Quantity							1749705			0
S3	2016	2016	2016	2	0	2	Export	478	Mauritania	MRT	266	Gabon	GAB								03	FISH,CRUSTACEANS,MOLLUSC	1	No Quantity							577338			0
S3	2016	2016	2016	2	0	2	Export	478	Mauritania	MRT	276	Germany	DEU								03	FISH,CRUSTACEANS,MOLLUSC	1	No Quantity							135820			0
S3	2016	2016	2016	2	0	2	Export	478	Mauritania	MRT	288	Ghana	GHA								03	FISH,CRUSTACEANS,MOLLUSC	1	No Quantity							10141624			0
S3	2016	2016	2016	2	0	2	Export	478	Mauritania	MRT	300	Greece	GRC								03	FISH,CRUSTACEANS,MOLLUSC	1	No Quantity							3348898			0
S3	2016	2016	2016	2	0	2	Export	478	Mauritania	MRT	324	Guinea	GIN								03	FISH,CRUSTACEANS,MOLLUSC	1	No Quantity							299489			0
S3	2016	2016	2016	2	0	2	Export	478	Mauritania	MRT	344	China, Hong Kong SAR	HKG								03	FISH,CRUSTACEANS,MOLLUSC	1	No Quantity							23621			0
S3	2016	2016	2016	2	0	2	Export	478	Mauritania	MRT	381	Italy	ITA								03	FISH,CRUSTACEANS,MOLLUSC	1	No Quantity							21754415			0
S3	2016	2016	2016	2	0	2	Export	478	Mauritania	MRT	384	Côte d'Ivoire	CIV								03	FISH,CRUSTACEANS,MOLLUSC	1	No Quantity							51241043			0
S3	2016	2016	2016	2	0	2	Export	478	Mauritania	MRT	392	Japan	JPN								03	FISH,CRUSTACEANS,MOLLUSC	1	No Quantity							102196115			0
S3	2016	2016	2016	2	0	2	Export	478	Mauritania	MRT	400	Jordan	JOR								03	FISH,CRUSTACEANS,MOLLUSC	1	No Quantity							12332			0
S3	2016	2016	2016	2	0	2	Export	478	Mauritania	MRT	410	Rep. of Korea	KOR								03	FISH,CRUSTACEANS,MOLLUSC	1	No Quantity							25147635			0
S3	2016	2016	2016	2	0	2	Export	478	Mauritania	MRT	422	Lebanon	LBN								03	FISH,CRUSTACEANS,MOLLUSC	1	No Quantity							673784			0
S3	2016	2016	2016	2	0	2	Export	478	Mauritania	MRT	430	Liberia	LBR								03	FISH,CRUSTACEANS,MOLLUSC	1	No Quantity							480699			0
S3	2016	2016	2016	2	0	2	Export	478	Mauritania	MRT	440	Lithuania	LTU								03	FISH,CRUSTACEANS,MOLLUSC	1	No Quantity							217160			0
S3	2016	2016	2016	2	0	2	Export	478	Mauritania	MRT	458	Malaysia	MYS								03	FISH,CRUSTACEANS,MOLLUSC	1	No Quantity							231167			0
S3	2016	2016	2016	2	0	2	Export	478	Mauritania	MRT	466	Mali	MLI								03	FISH,CRUSTACEANS,MOLLUSC	1	No Quantity							9030694			0
S3	2016	2016	2016	2	0	2	Export	478	Mauritania	MRT	470	Malta	MLT								03	FISH,CRUSTACEANS,MOLLUSC	1	No Quantity							775633			0
S3	2016	2016	2016	2	0	2	Export	478	Mauritania	MRT	490	Other Asia, nes									03	FISH,CRUSTACEANS,MOLLUSC	1	No Quantity							33464			0
S3	2016	2016	2016	2	0	2	Export	478	Mauritania	MRT	504	Morocco	MAR								03	FISH,CRUSTACEANS,MOLLUSC	1	No Quantity							56133			0
S3	2016	2016	2016	2	0	2	Export	478	Mauritania	MRT	508	Mozambique	MOZ								03	FISH,CRUSTACEANS,MOLLUSC	1	No Quantity							56782			0
S3	2016	2016	2016	2	0	2	Export	478	Mauritania	MRT	516	Namibia	NAM								03	FISH,CRUSTACEANS,MOLLUSC	1	No Quantity							22614			0
S3	2016	2016	2016	2	0	2	Export	478	Mauritania	MRT	528	Netherlands	NLD								03	FISH,CRUSTACEANS,MOLLUSC	1	No Quantity							4777593			0
S3	2016	2016	2016	2	0	2	Export	478	Mauritania	MRT	566	Nigeria	NGA								03	FISH,CRUSTACEANS,MOLLUSC	1	No Quantity							66325519			0
S3	2016	2016	2016	2	0	2	Export	478	Mauritania	MRT	620	Portugal	PRT								03	FISH,CRUSTACEANS,MOLLUSC	1	No Quantity							18431988			0
S3	2016	2016	2016	2	0	2	Export	478	Mauritania	MRT	643	Russian Federation	RUS								03	FISH,CRUSTACEANS,MOLLUSC	1	No Quantity							6223219			0
S3	2016	2016	2016	2	0	2	Export	478	Mauritania	MRT	682	Saudi Arabia	SAU								03	FISH,CRUSTACEANS,MOLLUSC	1	No Quantity							16439			0
S3	2016	2016	2016	2	0	2	Export	478	Mauritania	MRT	686	Senegal	SEN								03	FISH,CRUSTACEANS,MOLLUSC	1	No Quantity							452134			0
S3	2016	2016	2016	2	0	2	Export	478	Mauritania	MRT	704	Viet Nam	VNM								03	FISH,CRUSTACEANS,MOLLUSC	1	No Quantity							5959954			0
S3	2016	2016	2016	2	0	2	Export	478	Mauritania	MRT	710	South Africa	ZAF								03	FISH,CRUSTACEANS,MOLLUSC	1	No Quantity							3552368			0
S3	2016	2016	2016	2	0	2	Export	478	Mauritania	MRT	724	Spain	ESP								03	FISH,CRUSTACEANS,MOLLUSC	1	No Quantity							137906508			0
S3	2016	2016	2016	2	0	2	Export	478	Mauritania	MRT	764	Thailand	THA								03	FISH,CRUSTACEANS,MOLLUSC	1	No Quantity							2041372			0
S3	2016	2016	2016	2	0	2	Export	478	Mauritania	MRT	768	Togo	TGO								03	FISH,CRUSTACEANS,MOLLUSC	1	No Quantity							1504322			0
S3	2016	2016	2016	2	0	2	Export	478	Mauritania	MRT	788	Tunisia	TUN								03	FISH,CRUSTACEANS,MOLLUSC	1	No Quantity							327129			0
S3	2016	2016	2016	2	0	2	Export	478	Mauritania	MRT	792	Turkey	TUR								03	FISH,CRUSTACEANS,MOLLUSC	1	No Quantity							112689			0
S3	2016	2016	2016	2	0	2	Export	478	Mauritania	MRT	804	Ukraine	UKR								03	FISH,CRUSTACEANS,MOLLUSC	1	No Quantity							1434830			0
S3	2016	2016	2016	2	0	2	Export	478	Mauritania	MRT	818	Egypt	EGY								03	FISH,CRUSTACEANS,MOLLUSC	1	No Quantity							1467871			0
S3	2016	2016	2016	2	0	2	Export	478	Mauritania	MRT	826	United Kingdom	GBR								03	FISH,CRUSTACEANS,MOLLUSC	1	No Quantity							39081			0
S3	2016	2016	2016	2	0	2	Export	478	Mauritania	MRT	834	United Rep. of Tanzania	TZA								03	FISH,CRUSTACEANS,MOLLUSC	1	No Quantity							60121			0
S3	2016	2016	2016	2	0	2	Export	478	Mauritania	MRT	842	USA	USA								03	FISH,CRUSTACEANS,MOLLUSC	1	No Quantity							34111			0
S3	2016	2016	2016	2	0	2	Export	470	Malta	MLT	0	World	WLD								04	CEREALS,CEREAL PREPRTNS.	1	No Quantity							15034015			0
S3	2016	2016	2016	2	0	2	Export	470	Malta	MLT	12	Algeria	DZA								04	CEREALS,CEREAL PREPRTNS.	1	No Quantity							18958			0
S3	2016	2016	2016	2	0	2	Export	470	Malta	MLT	24	Angola	AGO								04	CEREALS,CEREAL PREPRTNS.	1	No Quantity							140241			0
S3	2016	2016	2016	2	0	2	Export	470	Malta	MLT	36	Australia	AUS								04	CEREALS,CEREAL PREPRTNS.	1	No Quantity							4260			0
S3	2016	2016	2016	2	0	2	Export	470	Malta	MLT	44	Bahamas	BHS								04	CEREALS,CEREAL PREPRTNS.	1	No Quantity							64110			0
S3	2016	2016	2016	2	0	2	Export	470	Malta	MLT	48	Bahrain	BHR								04	CEREALS,CEREAL PREPRTNS.	1	No Quantity							62913			0
S3	2016	2016	2016	2	0	2	Export	470	Malta	MLT	50	Bangladesh	BGD								04	CEREALS,CEREAL PREPRTNS.	1	No Quantity							58384			0
S3	2016	2016	2016	2	0	2	Export	470	Malta	MLT	124	Canada	CAN								04	CEREALS,CEREAL PREPRTNS.	1	No Quantity							914981			0
S3	2016	2016	2016	2	0	2	Export	470	Malta	MLT	156	China	CHN								04	CEREALS,CEREAL PREPRTNS.	1	No Quantity							1335			0
S3	2016	2016	2016	2	0	2	Export	470	Malta	MLT	180	Dem. Rep. of the Congo	COD								04	CEREALS,CEREAL PREPRTNS.	1	No Quantity							12593			0
S3	2016	2016	2016	2	0	2	Export	470	Malta	MLT	196	Cyprus	CYP								04	CEREALS,CEREAL PREPRTNS.	1	No Quantity							57336			0
S3	2016	2016	2016	2	0	2	Export	470	Malta	MLT	251	France	FRA								04	CEREALS,CEREAL PREPRTNS.	1	No Quantity							3988			0
S3	2016	2016	2016	2	0	2	Export	470	Malta	MLT	262	Djibouti	DJI								04	CEREALS,CEREAL PREPRTNS.	1	No Quantity							87574			0
S3	2016	2016	2016	2	0	2	Export	470	Malta	MLT	266	Gabon	GAB								04	CEREALS,CEREAL PREPRTNS.	1	No Quantity							41535			0
S3	2016	2016	2016	2	0	2	Export	470	Malta	MLT	275	State of Palestine	PSE								04	CEREALS,CEREAL PREPRTNS.	1	No Quantity							4571			0
S3	2016	2016	2016	2	0	2	Export	470	Malta	MLT	276	Germany	DEU								04	CEREALS,CEREAL PREPRTNS.	1	No Quantity							26225			0
S3	2016	2016	2016	2	0	2	Export	470	Malta	MLT	344	China, Hong Kong SAR	HKG								04	CEREALS,CEREAL PREPRTNS.	1	No Quantity							117051			0
S3	2016	2016	2016	2	0	2	Export	470	Malta	MLT	360	Indonesia	IDN								04	CEREALS,CEREAL PREPRTNS.	1	No Quantity							1			0
S3	2016	2016	2016	2	0	2	Export	470	Malta	MLT	368	Iraq	IRQ								04	CEREALS,CEREAL PREPRTNS.	1	No Quantity							2181			0
S3	2016	2016	2016	2	0	2	Export	470	Malta	MLT	372	Ireland	IRL								04	CEREALS,CEREAL PREPRTNS.	1	No Quantity							563621			0
S3	2016	2016	2016	2	0	2	Export	470	Malta	MLT	376	Israel	ISR								04	CEREALS,CEREAL PREPRTNS.	1	No Quantity							93965			0
S3	2016	2016	2016	2	0	2	Export	470	Malta	MLT	381	Italy	ITA								04	CEREALS,CEREAL PREPRTNS.	1	No Quantity							5987172			0
S3	2016	2016	2016	2	0	2	Export	470	Malta	MLT	392	Japan	JPN								04	CEREALS,CEREAL PREPRTNS.	1	No Quantity							494			0
S3	2016	2016	2016	2	0	2	Export	470	Malta	MLT	414	Kuwait	KWT								04	CEREALS,CEREAL PREPRTNS.	1	No Quantity							231681			0
S3	2016	2016	2016	2	0	2	Export	470	Malta	MLT	422	Lebanon	LBN								04	CEREALS,CEREAL PREPRTNS.	1	No Quantity							259691			0
S3	2016	2016	2016	2	0	2	Export	470	Malta	MLT	434	Libya	LBY								04	CEREALS,CEREAL PREPRTNS.	1	No Quantity							540924			0
S3	2016	2016	2016	2	0	2	Export	470	Malta	MLT	466	Mali	MLI								04	CEREALS,CEREAL PREPRTNS.	1	No Quantity							47229			0
S3	2016	2016	2016	2	0	2	Export	470	Malta	MLT	480	Mauritius	MUS								04	CEREALS,CEREAL PREPRTNS.	1	No Quantity							165427			0
S3	2016	2016	2016	2	0	2	Export	470	Malta	MLT	490	Other Asia, nes									04	CEREALS,CEREAL PREPRTNS.	1	No Quantity							99596			0
S3	2016	2016	2016	2	0	2	Export	470	Malta	MLT	512	Oman	OMN								04	CEREALS,CEREAL PREPRTNS.	1	No Quantity							459841			0
S3	2016	2016	2016	2	0	2	Export	470	Malta	MLT	528	Netherlands	NLD								04	CEREALS,CEREAL PREPRTNS.	1	No Quantity							11			0
S3	2016	2016	2016	2	0	2	Export	470	Malta	MLT	591	Panama	PAN								04	CEREALS,CEREAL PREPRTNS.	1	No Quantity							2180			0
S3	2016	2016	2016	2	0	2	Export	470	Malta	MLT	604	Peru	PER								04	CEREALS,CEREAL PREPRTNS.	1	No Quantity							4115			0
S3	2016	2016	2016	2	0	2	Export	470	Malta	MLT	634	Qatar	QAT								04	CEREALS,CEREAL PREPRTNS.	1	No Quantity							194443			0
S3	2016	2016	2016	2	0	2	Export	470	Malta	MLT	682	Saudi Arabia	SAU								04	CEREALS,CEREAL PREPRTNS.	1	No Quantity							608665			0
S3	2016	2016	2016	2	0	2	Export	470	Malta	MLT	686	Senegal	SEN								04	CEREALS,CEREAL PREPRTNS.	1	No Quantity							18789			0
S3	2016	2016	2016	2	0	2	Export	470	Malta	MLT	690	Seychelles	SYC								04	CEREALS,CEREAL PREPRTNS.	1	No Quantity							48861			0
S3	2016	2016	2016	2	0	2	Export	470	Malta	MLT	694	Sierra Leone	SLE								04	CEREALS,CEREAL PREPRTNS.	1	No Quantity							2938			0
S3	2016	2016	2016	2	0	2	Export	470	Malta	MLT	724	Spain	ESP								04	CEREALS,CEREAL PREPRTNS.	1	No Quantity							50499			0
S3	2016	2016	2016	2	0	2	Export	470	Malta	MLT	729	Sudan	SDN								04	CEREALS,CEREAL PREPRTNS.	1	No Quantity							142			0
S3	2016	2016	2016	2	0	2	Export	470	Malta	MLT	757	Switzerland	CHE								04	CEREALS,CEREAL PREPRTNS.	1	No Quantity							3145			0
S3	2016	2016	2016	2	0	2	Export	470	Malta	MLT	764	Thailand	THA								04	CEREALS,CEREAL PREPRTNS.	1	No Quantity							72238			0
S3	2016	2016	2016	2	0	2	Export	470	Malta	MLT	780	Trinidad and Tobago	TTO								04	CEREALS,CEREAL PREPRTNS.	1	No Quantity							93115			0
S3	2016	2016	2016	2	0	2	Export	470	Malta	MLT	784	United Arab Emirates	ARE								04	CEREALS,CEREAL PREPRTNS.	1	No Quantity							291402			0
S3	2016	2016	2016	2	0	2	Export	470	Malta	MLT	792	Turkey	TUR								04	CEREALS,CEREAL PREPRTNS.	1	No Quantity							18874			0
S3	2016	2016	2016	2	0	2	Export	470	Malta	MLT	796	Turks and Caicos Isds	TCA								04	CEREALS,CEREAL PREPRTNS.	1	No Quantity							38041			0
S3	2016	2016	2016	2	0	2	Export	470	Malta	MLT	826	United Kingdom	GBR								04	CEREALS,CEREAL PREPRTNS.	1	No Quantity							3452840			0
S3	2016	2016	2016	2	0	2	Export	470	Malta	MLT	837	Bunkers									04	CEREALS,CEREAL PREPRTNS.	1	No Quantity							65839			0
S3	2016	2016	2016	2	0	2	Export	478	Mauritania	MRT	0	World	WLD								04	CEREALS,CEREAL PREPRTNS.	1	No Quantity							132			0
S3	2016	2016	2016	2	0	2	Export	478	Mauritania	MRT	381	Italy	ITA								04	CEREALS,CEREAL PREPRTNS.	1	No Quantity							114			0
S3	2016	2016	2016	2	0	2	Export	478	Mauritania	MRT	528	Netherlands	NLD								04	CEREALS,CEREAL PREPRTNS.	1	No Quantity							18			0
S3	2016	2016	2016	2	0	2	Export	470	Malta	MLT	0	World	WLD								05	VEGETABLES AND FRUIT	1	No Quantity							1286978			0
S3	2016	2016	2016	2	0	2	Export	470	Malta	MLT	36	Australia	AUS								05	VEGETABLES AND FRUIT	1	No Quantity							55910			0
S3	2016	2016	2016	2	0	2	Export	470	Malta	MLT	50	Bangladesh	BGD								05	VEGETABLES AND FRUIT	1	No Quantity							80447			0
S3	2016	2016	2016	2	0	2	Export	470	Malta	MLT	156	China	CHN								05	VEGETABLES AND FRUIT	1	No Quantity							196			0
S3	2016	2016	2016	2	0	2	Export	470	Malta	MLT	180	Dem. Rep. of the Congo	COD								05	VEGETABLES AND FRUIT	1	No Quantity							5816			0
S3	2016	2016	2016	2	0	2	Export	470	Malta	MLT	276	Germany	DEU								05	VEGETABLES AND FRUIT	1	No Quantity							451			0
S3	2016	2016	2016	2	0	2	Export	470	Malta	MLT	288	Ghana	GHA								05	VEGETABLES AND FRUIT	1	No Quantity							6819			0
S3	2016	2016	2016	2	0	2	Export	470	Malta	MLT	381	Italy	ITA								05	VEGETABLES AND FRUIT	1	No Quantity							414			0
S3	2016	2016	2016	2	0	2	Export	470	Malta	MLT	384	Côte d'Ivoire	CIV								05	VEGETABLES AND FRUIT	1	No Quantity							32459			0
S3	2016	2016	2016	2	0	2	Export	470	Malta	MLT	392	Japan	JPN								05	VEGETABLES AND FRUIT	1	No Quantity							6342			0
S3	2016	2016	2016	2	0	2	Export	470	Malta	MLT	422	Lebanon	LBN								05	VEGETABLES AND FRUIT	1	No Quantity							6854			0
S3	2016	2016	2016	2	0	2	Export	470	Malta	MLT	430	Liberia	LBR								05	VEGETABLES AND FRUIT	1	No Quantity							8734			0
S3	2016	2016	2016	2	0	2	Export	470	Malta	MLT	434	Libya	LBY								05	VEGETABLES AND FRUIT	1	No Quantity							231996			0
S3	2016	2016	2016	2	0	2	Export	470	Malta	MLT	528	Netherlands	NLD								05	VEGETABLES AND FRUIT	1	No Quantity							607859			0
S3	2016	2016	2016	2	0	2	Export	470	Malta	MLT	591	Panama	PAN								05	VEGETABLES AND FRUIT	1	No Quantity							2795			0
S3	2016	2016	2016	2	0	2	Export	470	Malta	MLT	729	Sudan	SDN								05	VEGETABLES AND FRUIT	1	No Quantity							33			0
S3	2016	2016	2016	2	0	2	Export	470	Malta	MLT	752	Sweden	SWE								05	VEGETABLES AND FRUIT	1	No Quantity							63362			0
S3	2016	2016	2016	2	0	2	Export	470	Malta	MLT	757	Switzerland	CHE								05	VEGETABLES AND FRUIT	1	No Quantity							49638			0
S3	2016	2016	2016	2	0	2	Export	470	Malta	MLT	784	United Arab Emirates	ARE								05	VEGETABLES AND FRUIT	1	No Quantity							81252			0
S3	2016	2016	2016	2	0	2	Export	470	Malta	MLT	788	Tunisia	TUN								05	VEGETABLES AND FRUIT	1	No Quantity							32691			0
S3	2016	2016	2016	2	0	2	Export	470	Malta	MLT	837	Bunkers									05	VEGETABLES AND FRUIT	1	No Quantity							12910			0
S3	2016	2016	2016	2	0	2	Export	478	Mauritania	MRT	0	World	WLD								05	VEGETABLES AND FRUIT	1	No Quantity							185747			0
S3	2016	2016	2016	2	0	2	Export	478	Mauritania	MRT	324	Guinea	GIN								05	VEGETABLES AND FRUIT	1	No Quantity							145			0
S3	2016	2016	2016	2	0	2	Export	478	Mauritania	MRT	504	Morocco	MAR								05	VEGETABLES AND FRUIT	1	No Quantity							179391			0
S3	2016	2016	2016	2	0	2	Export	478	Mauritania	MRT	682	Saudi Arabia	SAU								05	VEGETABLES AND FRUIT	1	No Quantity							2138			0
S3	2016	2016	2016	2	0	2	Export	478	Mauritania	MRT	686	Senegal	SEN								05	VEGETABLES AND FRUIT	1	No Quantity							4073			0
S3	2016	2016	2016	2	0	2	Export	470	Malta	MLT	0	World	WLD								06	SUGAR,SUGR.PREPTNS,HONEY	1	No Quantity							129069			0
S3	2016	2016	2016	2	0	2	Export	470	Malta	MLT	36	Australia	AUS								06	SUGAR,SUGR.PREPTNS,HONEY	1	No Quantity							1283			0
S3	2016	2016	2016	2	0	2	Export	470	Malta	MLT	156	China	CHN								06	SUGAR,SUGR.PREPTNS,HONEY	1	No Quantity							388			0
S3	2016	2016	2016	2	0	2	Export	470	Malta	MLT	392	Japan	JPN								06	SUGAR,SUGR.PREPTNS,HONEY	1	No Quantity							5245			0
S3	2016	2016	2016	2	0	2	Export	470	Malta	MLT	434	Libya	LBY								06	SUGAR,SUGR.PREPTNS,HONEY	1	No Quantity							86531			0
S3	2016	2016	2016	2	0	2	Export	470	Malta	MLT	591	Panama	PAN								06	SUGAR,SUGR.PREPTNS,HONEY	1	No Quantity							391			0
S3	2016	2016	2016	2	0	2	Export	470	Malta	MLT	757	Switzerland	CHE								06	SUGAR,SUGR.PREPTNS,HONEY	1	No Quantity							11598			0
S3	2016	2016	2016	2	0	2	Export	470	Malta	MLT	826	United Kingdom	GBR								06	SUGAR,SUGR.PREPTNS,HONEY	1	No Quantity							17771			0
S3	2016	2016	2016	2	0	2	Export	470	Malta	MLT	837	Bunkers									06	SUGAR,SUGR.PREPTNS,HONEY	1	No Quantity							5862			0
S3	2016	2016	2016	2	0	2	Export	478	Mauritania	MRT	0	World	WLD								06	SUGAR,SUGR.PREPTNS,HONEY	1	No Quantity							2327			0
S3	2016	2016	2016	2	0	2	Export	478	Mauritania	MRT	504	Morocco	MAR								06	SUGAR,SUGR.PREPTNS,HONEY	1	No Quantity							2327			0
S3	2016	2016	2016	2	0	2	Export	470	Malta	MLT	0	World	WLD								07	COFFEE,TEA,COCOA,SPICES	1	No Quantity							2318975			0
S3	2016	2016	2016	2	0	2	Export	470	Malta	MLT	36	Australia	AUS								07	COFFEE,TEA,COCOA,SPICES	1	No Quantity							323			0
S3	2016	2016	2016	2	0	2	Export	470	Malta	MLT	48	Bahrain	BHR								07	COFFEE,TEA,COCOA,SPICES	1	No Quantity							276			0
S3	2016	2016	2016	2	0	2	Export	470	Malta	MLT	203	Czechia	CZE								07	COFFEE,TEA,COCOA,SPICES	1	No Quantity							14			0
S3	2016	2016	2016	2	0	2	Export	470	Malta	MLT	251	France	FRA								07	COFFEE,TEA,COCOA,SPICES	1	No Quantity							1273			0
S3	2016	2016	2016	2	0	2	Export	470	Malta	MLT	262	Djibouti	DJI								07	COFFEE,TEA,COCOA,SPICES	1	No Quantity							93974			0
S3	2016	2016	2016	2	0	2	Export	470	Malta	MLT	276	Germany	DEU								07	COFFEE,TEA,COCOA,SPICES	1	No Quantity							27			0
S3	2016	2016	2016	2	0	2	Export	470	Malta	MLT	422	Lebanon	LBN								07	COFFEE,TEA,COCOA,SPICES	1	No Quantity							1548			0
S3	2016	2016	2016	2	0	2	Export	470	Malta	MLT	434	Libya	LBY								07	COFFEE,TEA,COCOA,SPICES	1	No Quantity							2163355			0
S3	2016	2016	2016	2	0	2	Export	470	Malta	MLT	512	Oman	OMN								07	COFFEE,TEA,COCOA,SPICES	1	No Quantity							3418			0
S3	2016	2016	2016	2	0	2	Export	470	Malta	MLT	591	Panama	PAN								07	COFFEE,TEA,COCOA,SPICES	1	No Quantity							2815			0
S3	2016	2016	2016	2	0	2	Export	470	Malta	MLT	702	Singapore	SGP								07	COFFEE,TEA,COCOA,SPICES	1	No Quantity							442			0
S3	2016	2016	2016	2	0	2	Export	470	Malta	MLT	757	Switzerland	CHE								07	COFFEE,TEA,COCOA,SPICES	1	No Quantity							188			0
S3	2016	2016	2016	2	0	2	Export	470	Malta	MLT	784	United Arab Emirates	ARE								07	COFFEE,TEA,COCOA,SPICES	1	No Quantity							21911			0
S3	2016	2016	2016	2	0	2	Export	470	Malta	MLT	826	United Kingdom	GBR								07	COFFEE,TEA,COCOA,SPICES	1	No Quantity							12606			0
S3	2016	2016	2016	2	0	2	Export	470	Malta	MLT	837	Bunkers									07	COFFEE,TEA,COCOA,SPICES	1	No Quantity							16805			0
S3	2016	2016	2016	2	0	2	Export	470	Malta	MLT	0	World	WLD								08	ANIMAL FEED STUFF	1	No Quantity							577751			0
S3	2016	2016	2016	2	0	2	Export	470	Malta	MLT	48	Bahrain	BHR								08	ANIMAL FEED STUFF	1	No Quantity							19455			0
S3	2016	2016	2016	2	0	2	Export	470	Malta	MLT	203	Czechia	CZE								08	ANIMAL FEED STUFF	1	No Quantity							19			0
S3	2016	2016	2016	2	0	2	Export	470	Malta	MLT	336	Holy See (Vatican City State)	VAT								08	ANIMAL FEED STUFF	1	No Quantity							8556			0
S3	2016	2016	2016	2	0	2	Export	470	Malta	MLT	344	China, Hong Kong SAR	HKG								08	ANIMAL FEED STUFF	1	No Quantity							155609			0
S3	2016	2016	2016	2	0	2	Export	470	Malta	MLT	360	Indonesia	IDN								08	ANIMAL FEED STUFF	1	No Quantity							18696			0
S3	2016	2016	2016	2	0	2	Export	470	Malta	MLT	381	Italy	ITA								08	ANIMAL FEED STUFF	1	No Quantity							8327			0
S3	2016	2016	2016	2	0	2	Export	470	Malta	MLT	414	Kuwait	KWT								08	ANIMAL FEED STUFF	1	No Quantity							16319			0
S3	2016	2016	2016	2	0	2	Export	470	Malta	MLT	422	Lebanon	LBN								08	ANIMAL FEED STUFF	1	No Quantity							60769			0
S3	2016	2016	2016	2	0	2	Export	470	Malta	MLT	434	Libya	LBY								08	ANIMAL FEED STUFF	1	No Quantity							106623			0
S3	2016	2016	2016	2	0	2	Export	470	Malta	MLT	634	Qatar	QAT								08	ANIMAL FEED STUFF	1	No Quantity							43552			0
S3	2016	2016	2016	2	0	2	Export	470	Malta	MLT	682	Saudi Arabia	SAU								08	ANIMAL FEED STUFF	1	No Quantity							56331			0
S3	2016	2016	2016	2	0	2	Export	470	Malta	MLT	690	Seychelles	SYC								08	ANIMAL FEED STUFF	1	No Quantity							13982			0
S3	2016	2016	2016	2	0	2	Export	470	Malta	MLT	702	Singapore	SGP								08	ANIMAL FEED STUFF	1	No Quantity							502			0
S3	2016	2016	2016	2	0	2	Export	470	Malta	MLT	757	Switzerland	CHE								08	ANIMAL FEED STUFF	1	No Quantity							22088			0
S3	2016	2016	2016	2	0	2	Export	470	Malta	MLT	764	Thailand	THA								08	ANIMAL FEED STUFF	1	No Quantity							16339			0
S3	2016	2016	2016	2	0	2	Export	470	Malta	MLT	784	United Arab Emirates	ARE								08	ANIMAL FEED STUFF	1	No Quantity							22514			0
S3	2016	2016	2016	2	0	2	Export	470	Malta	MLT	842	USA	USA								08	ANIMAL FEED STUFF	1	No Quantity							8071			0
S3	2016	2016	2016	2	0	2	Export	478	Mauritania	MRT	0	World	WLD								08	ANIMAL FEED STUFF	1	No Quantity							91582612			0
S3	2016	2016	2016	2	0	2	Export	478	Mauritania	MRT	112	Belarus	BLR								08	ANIMAL FEED STUFF	1	No Quantity							1016325			0
S3	2016	2016	2016	2	0	2	Export	478	Mauritania	MRT	124	Canada	CAN								08	ANIMAL FEED STUFF	1	No Quantity							253940			0
S3	2016	2016	2016	2	0	2	Export	478	Mauritania	MRT	156	China	CHN								08	ANIMAL FEED STUFF	1	No Quantity							14194240			0
S3	2016	2016	2016	2	0	2	Export	478	Mauritania	MRT	208	Denmark	DNK								08	ANIMAL FEED STUFF	1	No Quantity							8529894			0
S3	2016	2016	2016	2	0	2	Export	478	Mauritania	MRT	251	France	FRA								08	ANIMAL FEED STUFF	1	No Quantity							2691052			0
S3	2016	2016	2016	2	0	2	Export	478	Mauritania	MRT	276	Germany	DEU								08	ANIMAL FEED STUFF	1	No Quantity							11877697			0
S3	2016	2016	2016	2	0	2	Export	478	Mauritania	MRT	300	Greece	GRC								08	ANIMAL FEED STUFF	1	No Quantity							658901			0
S3	2016	2016	2016	2	0	2	Export	478	Mauritania	MRT	344	China, Hong Kong SAR	HKG								08	ANIMAL FEED STUFF	1	No Quantity							591845			0
S3	2016	2016	2016	2	0	2	Export	478	Mauritania	MRT	360	Indonesia	IDN								08	ANIMAL FEED STUFF	1	No Quantity							436816			0
S3	2016	2016	2016	2	0	2	Export	478	Mauritania	MRT	392	Japan	JPN								08	ANIMAL FEED STUFF	1	No Quantity							4214540			0
S3	2016	2016	2016	2	0	2	Export	478	Mauritania	MRT	408	Dem. People's Rep. of Korea	PRK								08	ANIMAL FEED STUFF	1	No Quantity							256685			0
S3	2016	2016	2016	2	0	2	Export	478	Mauritania	MRT	410	Rep. of Korea	KOR								08	ANIMAL FEED STUFF	1	No Quantity							1105938			0
S3	2016	2016	2016	2	0	2	Export	478	Mauritania	MRT	428	Latvia	LVA								08	ANIMAL FEED STUFF	1	No Quantity							1198055			0
S3	2016	2016	2016	2	0	2	Export	478	Mauritania	MRT	440	Lithuania	LTU								08	ANIMAL FEED STUFF	1	No Quantity							286828			0
S3	2016	2016	2016	2	0	2	Export	478	Mauritania	MRT	490	Other Asia, nes									08	ANIMAL FEED STUFF	1	No Quantity							3055002			0
S3	2016	2016	2016	2	0	2	Export	478	Mauritania	MRT	566	Nigeria	NGA								08	ANIMAL FEED STUFF	1	No Quantity							533018			0
S3	2016	2016	2016	2	0	2	Export	478	Mauritania	MRT	643	Russian Federation	RUS								08	ANIMAL FEED STUFF	1	No Quantity							2141672			0
S3	2016	2016	2016	2	0	2	Export	478	Mauritania	MRT	682	Saudi Arabia	SAU								08	ANIMAL FEED STUFF	1	No Quantity							2795189			0
S3	2016	2016	2016	2	0	2	Export	478	Mauritania	MRT	699	India	IND								08	ANIMAL FEED STUFF	1	No Quantity							2070623			0
S3	2016	2016	2016	2	0	2	Export	478	Mauritania	MRT	704	Viet Nam	VNM								08	ANIMAL FEED STUFF	1	No Quantity							10771199			0
S3	2016	2016	2016	2	0	2	Export	478	Mauritania	MRT	724	Spain	ESP								08	ANIMAL FEED STUFF	1	No Quantity							4269221			0
S3	2016	2016	2016	2	0	2	Export	478	Mauritania	MRT	764	Thailand	THA								08	ANIMAL FEED STUFF	1	No Quantity							148335			0
S3	2016	2016	2016	2	0	2	Export	478	Mauritania	MRT	788	Tunisia	TUN								08	ANIMAL FEED STUFF	1	No Quantity							1837126			0
S3	2016	2016	2016	2	0	2	Export	478	Mauritania	MRT	792	Turkey	TUR								08	ANIMAL FEED STUFF	1	No Quantity							15120271			0
S3	2016	2016	2016	2	0	2	Export	478	Mauritania	MRT	804	Ukraine	UKR								08	ANIMAL FEED STUFF	1	No Quantity							715510			0
S3	2016	2016	2016	2	0	2	Export	478	Mauritania	MRT	842	USA	USA								08	ANIMAL FEED STUFF	1	No Quantity							192437			0
S3	2016	2016	2016	2	0	2	Export	478	Mauritania	MRT	862	Venezuela	VEN								08	ANIMAL FEED STUFF	1	No Quantity							620256			0
S3	2016	2016	2016	2	0	2	Export	470	Malta	MLT	0	World	WLD								09	MISC.EDIBLE PRODUCTS ETC	1	No Quantity							85127118			0
S3	2016	2016	2016	2	0	2	Export	470	Malta	MLT	12	Algeria	DZA								09	MISC.EDIBLE PRODUCTS ETC	1	No Quantity							21422			0
S3	2016	2016	2016	2	0	2	Export	470	Malta	MLT	24	Angola	AGO								09	MISC.EDIBLE PRODUCTS ETC	1	No Quantity							1380448			0
S3	2016	2016	2016	2	0	2	Export	470	Malta	MLT	36	Australia	AUS								09	MISC.EDIBLE PRODUCTS ETC	1	No Quantity							22219			0
S3	2016	2016	2016	2	0	2	Export	470	Malta	MLT	48	Bahrain	BHR								09	MISC.EDIBLE PRODUCTS ETC	1	No Quantity							564106			0
S3	2016	2016	2016	2	0	2	Export	470	Malta	MLT	50	Bangladesh	BGD								09	MISC.EDIBLE PRODUCTS ETC	1	No Quantity							882221			0
S3	2016	2016	2016	2	0	2	Export	470	Malta	MLT	56	Belgium	BEL								09	MISC.EDIBLE PRODUCTS ETC	1	No Quantity							19063			0
S3	2016	2016	2016	2	0	2	Export	470	Malta	MLT	84	Belize	BLZ								09	MISC.EDIBLE PRODUCTS ETC	1	No Quantity							70342			0
S3	2016	2016	2016	2	0	2	Export	470	Malta	MLT	120	Cameroon	CMR								09	MISC.EDIBLE PRODUCTS ETC	1	No Quantity							984743			0
S3	2016	2016	2016	2	0	2	Export	470	Malta	MLT	132	Cabo Verde	CPV								09	MISC.EDIBLE PRODUCTS ETC	1	No Quantity							375497			0
S3	2016	2016	2016	2	0	2	Export	470	Malta	MLT	144	Sri Lanka	LKA								09	MISC.EDIBLE PRODUCTS ETC	1	No Quantity							56751			0
S3	2016	2016	2016	2	0	2	Export	470	Malta	MLT	148	Chad	TCD								09	MISC.EDIBLE PRODUCTS ETC	1	No Quantity							1040255			0
S3	2016	2016	2016	2	0	2	Export	470	Malta	MLT	156	China	CHN								09	MISC.EDIBLE PRODUCTS ETC	1	No Quantity							2044			0
S3	2016	2016	2016	2	0	2	Export	470	Malta	MLT	178	Congo	COG								09	MISC.EDIBLE PRODUCTS ETC	1	No Quantity							169164			0
S3	2016	2016	2016	2	0	2	Export	470	Malta	MLT	180	Dem. Rep. of the Congo	COD								09	MISC.EDIBLE PRODUCTS ETC	1	No Quantity							706465			0
S3	2016	2016	2016	2	0	2	Export	470	Malta	MLT	196	Cyprus	CYP								09	MISC.EDIBLE PRODUCTS ETC	1	No Quantity							36833			0
S3	2016	2016	2016	2	0	2	Export	470	Malta	MLT	203	Czechia	CZE								09	MISC.EDIBLE PRODUCTS ETC	1	No Quantity							121			0
S3	2016	2016	2016	2	0	2	Export	470	Malta	MLT	251	France	FRA								09	MISC.EDIBLE PRODUCTS ETC	1	No Quantity							190091			0
S3	2016	2016	2016	2	0	2	Export	470	Malta	MLT	262	Djibouti	DJI								09	MISC.EDIBLE PRODUCTS ETC	1	No Quantity							6250547			0
S3	2016	2016	2016	2	0	2	Export	470	Malta	MLT	266	Gabon	GAB								09	MISC.EDIBLE PRODUCTS ETC	1	No Quantity							21892			0
S3	2016	2016	2016	2	0	2	Export	470	Malta	MLT	270	Gambia	GMB								09	MISC.EDIBLE PRODUCTS ETC	1	No Quantity							550329			0
S3	2016	2016	2016	2	0	2	Export	470	Malta	MLT	275	State of Palestine	PSE								09	MISC.EDIBLE PRODUCTS ETC	1	No Quantity							99855			0
S3	2016	2016	2016	2	0	2	Export	470	Malta	MLT	276	Germany	DEU								09	MISC.EDIBLE PRODUCTS ETC	1	No Quantity							463			0
S3	2016	2016	2016	2	0	2	Export	470	Malta	MLT	288	Ghana	GHA								09	MISC.EDIBLE PRODUCTS ETC	1	No Quantity							92481			0
S3	2016	2016	2016	2	0	2	Export	470	Malta	MLT	300	Greece	GRC								09	MISC.EDIBLE PRODUCTS ETC	1	No Quantity							32409			0
S3	2016	2016	2016	2	0	2	Export	470	Malta	MLT	320	Guatemala	GTM								09	MISC.EDIBLE PRODUCTS ETC	1	No Quantity							13955			0
S3	2016	2016	2016	2	0	2	Export	470	Malta	MLT	324	Guinea	GIN								09	MISC.EDIBLE PRODUCTS ETC	1	No Quantity							266948			0
S3	2016	2016	2016	2	0	2	Export	470	Malta	MLT	344	China, Hong Kong SAR	HKG								09	MISC.EDIBLE PRODUCTS ETC	1	No Quantity							21667			0
S3	2016	2016	2016	2	0	2	Export	470	Malta	MLT	360	Indonesia	IDN								09	MISC.EDIBLE PRODUCTS ETC	1	No Quantity							213			0
S3	2016	2016	2016	2	0	2	Export	470	Malta	MLT	368	Iraq	IRQ								09	MISC.EDIBLE PRODUCTS ETC	1	No Quantity							785757			0
S3	2016	2016	2016	2	0	2	Export	470	Malta	MLT	381	Italy	ITA								09	MISC.EDIBLE PRODUCTS ETC	1	No Quantity							673177			0
S3	2016	2016	2016	2	0	2	Export	470	Malta	MLT	392	Japan	JPN								09	MISC.EDIBLE PRODUCTS ETC	1	No Quantity							9373			0
S3	2016	2016	2016	2	0	2	Export	470	Malta	MLT	400	Jordan	JOR								09	MISC.EDIBLE PRODUCTS ETC	1	No Quantity							1984162			0
S3	2016	2016	2016	2	0	2	Export	470	Malta	MLT	404	Kenya	KEN								09	MISC.EDIBLE PRODUCTS ETC	1	No Quantity							303083			0
S3	2016	2016	2016	2	0	2	Export	470	Malta	MLT	414	Kuwait	KWT								09	MISC.EDIBLE PRODUCTS ETC	1	No Quantity							3978444			0
S3	2016	2016	2016	2	0	2	Export	470	Malta	MLT	422	Lebanon	LBN								09	MISC.EDIBLE PRODUCTS ETC	1	No Quantity							219608			0
S3	2016	2016	2016	2	0	2	Export	470	Malta	MLT	430	Liberia	LBR								09	MISC.EDIBLE PRODUCTS ETC	1	No Quantity							972536			0
S3	2016	2016	2016	2	0	2	Export	470	Malta	MLT	434	Libya	LBY								09	MISC.EDIBLE PRODUCTS ETC	1	No Quantity							862998			0
S3	2016	2016	2016	2	0	2	Export	470	Malta	MLT	450	Madagascar	MDG								09	MISC.EDIBLE PRODUCTS ETC	1	No Quantity							589825			0
S3	2016	2016	2016	2	0	2	Export	470	Malta	MLT	462	Maldives	MDV								09	MISC.EDIBLE PRODUCTS ETC	1	No Quantity							854294			0
S3	2016	2016	2016	2	0	2	Export	470	Malta	MLT	466	Mali	MLI								09	MISC.EDIBLE PRODUCTS ETC	1	No Quantity							1622922			0
S3	2016	2016	2016	2	0	2	Export	470	Malta	MLT	478	Mauritania	MRT								09	MISC.EDIBLE PRODUCTS ETC	1	No Quantity							70801			0
S3	2016	2016	2016	2	0	2	Export	470	Malta	MLT	480	Mauritius	MUS								09	MISC.EDIBLE PRODUCTS ETC	1	No Quantity							141204			0
S3	2016	2016	2016	2	0	2	Export	470	Malta	MLT	512	Oman	OMN								09	MISC.EDIBLE PRODUCTS ETC	1	No Quantity							4570118			0
S3	2016	2016	2016	2	0	2	Export	470	Malta	MLT	524	Nepal	NPL								09	MISC.EDIBLE PRODUCTS ETC	1	No Quantity							312487			0
S3	2016	2016	2016	2	0	2	Export	470	Malta	MLT	562	Niger	NER								09	MISC.EDIBLE PRODUCTS ETC	1	No Quantity							782182			0
S3	2016	2016	2016	2	0	2	Export	470	Malta	MLT	566	Nigeria	NGA								09	MISC.EDIBLE PRODUCTS ETC	1	No Quantity							4928244			0
S3	2016	2016	2016	2	0	2	Export	470	Malta	MLT	586	Pakistan	PAK								09	MISC.EDIBLE PRODUCTS ETC	1	No Quantity							60516			0
S3	2016	2016	2016	2	0	2	Export	470	Malta	MLT	591	Panama	PAN								09	MISC.EDIBLE PRODUCTS ETC	1	No Quantity							60079			0
S3	2016	2016	2016	2	0	2	Export	470	Malta	MLT	624	Guinea-Bissau	GNB								09	MISC.EDIBLE PRODUCTS ETC	1	No Quantity							221392			0
S3	2016	2016	2016	2	0	2	Export	470	Malta	MLT	634	Qatar	QAT								09	MISC.EDIBLE PRODUCTS ETC	1	No Quantity							1801533			0
S3	2016	2016	2016	2	0	2	Export	470	Malta	MLT	678	Sao Tome and Principe	STP								09	MISC.EDIBLE PRODUCTS ETC	1	No Quantity							88940			0
S3	2016	2016	2016	2	0	2	Export	470	Malta	MLT	682	Saudi Arabia	SAU								09	MISC.EDIBLE PRODUCTS ETC	1	No Quantity							17735502			0
S3	2016	2016	2016	2	0	2	Export	470	Malta	MLT	686	Senegal	SEN								09	MISC.EDIBLE PRODUCTS ETC	1	No Quantity							3331082			0
S3	2016	2016	2016	2	0	2	Export	470	Malta	MLT	694	Sierra Leone	SLE								09	MISC.EDIBLE PRODUCTS ETC	1	No Quantity							17687			0
S3	2016	2016	2016	2	0	2	Export	470	Malta	MLT	702	Singapore	SGP								09	MISC.EDIBLE PRODUCTS ETC	1	No Quantity							43826			0
S3	2016	2016	2016	2	0	2	Export	470	Malta	MLT	706	Somalia	SOM								09	MISC.EDIBLE PRODUCTS ETC	1	No Quantity							1049526			0
S3	2016	2016	2016	2	0	2	Export	470	Malta	MLT	710	South Africa	ZAF								09	MISC.EDIBLE PRODUCTS ETC	1	No Quantity							35448			0
S3	2016	2016	2016	2	0	2	Export	470	Malta	MLT	724	Spain	ESP								09	MISC.EDIBLE PRODUCTS ETC	1	No Quantity							107440			0
S3	2016	2016	2016	2	0	2	Export	470	Malta	MLT	728	South Sudan	SSD								09	MISC.EDIBLE PRODUCTS ETC	1	No Quantity							599278			0
S3	2016	2016	2016	2	0	2	Export	470	Malta	MLT	729	Sudan	SDN								09	MISC.EDIBLE PRODUCTS ETC	1	No Quantity							1259535			0
S3	2016	2016	2016	2	0	2	Export	470	Malta	MLT	757	Switzerland	CHE								09	MISC.EDIBLE PRODUCTS ETC	1	No Quantity							183			0
S3	2016	2016	2016	2	0	2	Export	470	Malta	MLT	768	Togo	TGO								09	MISC.EDIBLE PRODUCTS ETC	1	No Quantity							138099			0
S3	2016	2016	2016	2	0	2	Export	470	Malta	MLT	784	United Arab Emirates	ARE								09	MISC.EDIBLE PRODUCTS ETC	1	No Quantity							15597237			0
S3	2016	2016	2016	2	0	2	Export	470	Malta	MLT	792	Turkey	TUR								09	MISC.EDIBLE PRODUCTS ETC	1	No Quantity							107952			0
S3	2016	2016	2016	2	0	2	Export	470	Malta	MLT	826	United Kingdom	GBR								09	MISC.EDIBLE PRODUCTS ETC	1	No Quantity							1137438			0
S3	2016	2016	2016	2	0	2	Export	470	Malta	MLT	837	Bunkers									09	MISC.EDIBLE PRODUCTS ETC	1	No Quantity							39458			0
S3	2016	2016	2016	2	0	2	Export	470	Malta	MLT	842	USA	USA								09	MISC.EDIBLE PRODUCTS ETC	1	No Quantity							310566			0
S3	2016	2016	2016	2	0	2	Export	470	Malta	MLT	854	Burkina Faso	BFA								09	MISC.EDIBLE PRODUCTS ETC	1	No Quantity							184782			0
S3	2016	2016	2016	2	0	2	Export	470	Malta	MLT	887	Yemen	YEM								09	MISC.EDIBLE PRODUCTS ETC	1	No Quantity							3665859			0
S3	2016	2016	2016	2	0	2	Export	470	Malta	MLT	0	World	WLD								11	BEVERAGES	1	No Quantity							9150059			0
S3	2016	2016	2016	2	0	2	Export	470	Malta	MLT	36	Australia	AUS								11	BEVERAGES	1	No Quantity							275093			0
S3	2016	2016	2016	2	0	2	Export	470	Malta	MLT	40	Austria	AUT								11	BEVERAGES	1	No Quantity							1654			0
S3	2016	2016	2016	2	0	2	Export	470	Malta	MLT	56	Belgium	BEL								11	BEVERAGES	1	No Quantity							133928			0
S3	2016	2016	2016	2	0	2	Export	470	Malta	MLT	124	Canada	CAN								11	BEVERAGES	1	No Quantity							11515			0
S3	2016	2016	2016	2	0	2	Export	470	Malta	MLT	156	China	CHN								11	BEVERAGES	1	No Quantity							1861972			0
S3	2016	2016	2016	2	0	2	Export	470	Malta	MLT	196	Cyprus	CYP								11	BEVERAGES	1	No Quantity							72811			0
S3	2016	2016	2016	2	0	2	Export	470	Malta	MLT	203	Czechia	CZE								11	BEVERAGES	1	No Quantity							578			0
S3	2016	2016	2016	2	0	2	Export	470	Malta	MLT	266	Gabon	GAB								11	BEVERAGES	1	No Quantity							32678			0
S3	2016	2016	2016	2	0	2	Export	470	Malta	MLT	276	Germany	DEU								11	BEVERAGES	1	No Quantity							2665			0
S3	2016	2016	2016	2	0	2	Export	470	Malta	MLT	300	Greece	GRC								11	BEVERAGES	1	No Quantity							1128702			0
S3	2016	2016	2016	2	0	2	Export	470	Malta	MLT	344	China, Hong Kong SAR	HKG								11	BEVERAGES	1	No Quantity							124399			0
S3	2016	2016	2016	2	0	2	Export	470	Malta	MLT	348	Hungary	HUN								11	BEVERAGES	1	No Quantity							578			0
S3	2016	2016	2016	2	0	2	Export	470	Malta	MLT	352	Iceland	ISL								11	BEVERAGES	1	No Quantity							6			0
S3	2016	2016	2016	2	0	2	Export	470	Malta	MLT	376	Israel	ISR								11	BEVERAGES	1	No Quantity							91895			0
S3	2016	2016	2016	2	0	2	Export	470	Malta	MLT	381	Italy	ITA								11	BEVERAGES	1	No Quantity							457508			0
S3	2016	2016	2016	2	0	2	Export	470	Malta	MLT	392	Japan	JPN								11	BEVERAGES	1	No Quantity							14696			0
S3	2016	2016	2016	2	0	2	Export	470	Malta	MLT	410	Rep. of Korea	KOR								11	BEVERAGES	1	No Quantity							51615			0
S3	2016	2016	2016	2	0	2	Export	470	Malta	MLT	434	Libya	LBY								11	BEVERAGES	1	No Quantity							1115197			0
S3	2016	2016	2016	2	0	2	Export	470	Malta	MLT	528	Netherlands	NLD								11	BEVERAGES	1	No Quantity							826206			0
S3	2016	2016	2016	2	0	2	Export	470	Malta	MLT	591	Panama	PAN								11	BEVERAGES	1	No Quantity							115210			0
S3	2016	2016	2016	2	0	2	Export	470	Malta	MLT	616	Poland	POL								11	BEVERAGES	1	No Quantity							11116			0
S3	2016	2016	2016	2	0	2	Export	470	Malta	MLT	620	Portugal	PRT								11	BEVERAGES	1	No Quantity							71263			0
S3	2016	2016	2016	2	0	2	Export	470	Malta	MLT	643	Russian Federation	RUS								11	BEVERAGES	1	No Quantity							800			0
S3	2016	2016	2016	2	0	2	Export	470	Malta	MLT	699	India	IND								11	BEVERAGES	1	No Quantity							5039			0
S3	2016	2016	2016	2	0	2	Export	470	Malta	MLT	702	Singapore	SGP								11	BEVERAGES	1	No Quantity							60078			0
S3	2016	2016	2016	2	0	2	Export	470	Malta	MLT	704	Viet Nam	VNM								11	BEVERAGES	1	No Quantity							17794			0
S3	2016	2016	2016	2	0	2	Export	470	Malta	MLT	724	Spain	ESP								11	BEVERAGES	1	No Quantity							1155839			0
S3	2016	2016	2016	2	0	2	Export	470	Malta	MLT	757	Switzerland	CHE								11	BEVERAGES	1	No Quantity							6412			0
S3	2016	2016	2016	2	0	2	Export	470	Malta	MLT	764	Thailand	THA								11	BEVERAGES	1	No Quantity							27264			0
S3	2016	2016	2016	2	0	2	Export	470	Malta	MLT	780	Trinidad and Tobago	TTO								11	BEVERAGES	1	No Quantity							16523			0
S3	2016	2016	2016	2	0	2	Export	470	Malta	MLT	784	United Arab Emirates	ARE								11	BEVERAGES	1	No Quantity							418852			0
S3	2016	2016	2016	2	0	2	Export	470	Malta	MLT	788	Tunisia	TUN								11	BEVERAGES	1	No Quantity							12751			0
S3	2016	2016	2016	2	0	2	Export	470	Malta	MLT	818	Egypt	EGY								11	BEVERAGES	1	No Quantity							95644			0
S3	2016	2016	2016	2	0	2	Export	470	Malta	MLT	826	United Kingdom	GBR								11	BEVERAGES	1	No Quantity							867286			0
S3	2016	2016	2016	2	0	2	Export	470	Malta	MLT	837	Bunkers									11	BEVERAGES	1	No Quantity							2138			0
S3	2016	2016	2016	2	0	2	Export	470	Malta	MLT	842	USA	USA								11	BEVERAGES	1	No Quantity							62354			0
S3	2016	2016	2016	2	0	2	Export	470	Malta	MLT	0	World	WLD								12	TOBACCO,TOBACCO MANUFACT	1	No Quantity							18117606			0
S3	2016	2016	2016	2	0	2	Export	470	Malta	MLT	434	Libya	LBY								12	TOBACCO,TOBACCO MANUFACT	1	No Quantity							16460624			0
S3	2016	2016	2016	2	0	2	Export	470	Malta	MLT	704	Viet Nam	VNM								12	TOBACCO,TOBACCO MANUFACT	1	No Quantity							846744			0
S3	2016	2016	2016	2	0	2	Export	470	Malta	MLT	784	United Arab Emirates	ARE								12	TOBACCO,TOBACCO MANUFACT	1	No Quantity							566589			0
S3	2016	2016	2016	2	0	2	Export	470	Malta	MLT	788	Tunisia	TUN								12	TOBACCO,TOBACCO MANUFACT	1	No Quantity							77983			0
S3	2016	2016	2016	2	0	2	Export	470	Malta	MLT	807	North Macedonia	MKD								12	TOBACCO,TOBACCO MANUFACT	1	No Quantity							32389			0
S3	2016	2016	2016	2	0	2	Export	470	Malta	MLT	818	Egypt	EGY								12	TOBACCO,TOBACCO MANUFACT	1	No Quantity							133277			0
S3	2016	2016	2016	2	0	2	Export	478	Mauritania	MRT	0	World	WLD								12	TOBACCO,TOBACCO MANUFACT	1	No Quantity							12593			0
S3	2016	2016	2016	2	0	2	Export	478	Mauritania	MRT	434	Libya	LBY								12	TOBACCO,TOBACCO MANUFACT	1	No Quantity							12593			0
S3	2016	2016	2016	2	0	2	Export	470	Malta	MLT	0	World	WLD								21	HIDES,SKINS,FURSKINS,RAW	1	No Quantity							181973			0
S3	2016	2016	2016	2	0	2	Export	470	Malta	MLT	381	Italy	ITA								21	HIDES,SKINS,FURSKINS,RAW	1	No Quantity							181973			0
S3	2016	2016	2016	2	0	2	Export	478	Mauritania	MRT	0	World	WLD								21	HIDES,SKINS,FURSKINS,RAW	1	No Quantity							314397			0
S3	2016	2016	2016	2	0	2	Export	478	Mauritania	MRT	156	China	CHN								21	HIDES,SKINS,FURSKINS,RAW	1	No Quantity							21911			0
S3	2016	2016	2016	2	0	2	Export	478	Mauritania	MRT	344	China, Hong Kong SAR	HKG								21	HIDES,SKINS,FURSKINS,RAW	1	No Quantity							1250			0
S3	2016	2016	2016	2	0	2	Export	478	Mauritania	MRT	466	Mali	MLI								21	HIDES,SKINS,FURSKINS,RAW	1	No Quantity							48572			0
S3	2016	2016	2016	2	0	2	Export	478	Mauritania	MRT	620	Portugal	PRT								21	HIDES,SKINS,FURSKINS,RAW	1	No Quantity							545			0
S3	2016	2016	2016	2	0	2	Export	478	Mauritania	MRT	686	Senegal	SEN								21	HIDES,SKINS,FURSKINS,RAW	1	No Quantity							24436			0
S3	2016	2016	2016	2	0	2	Export	478	Mauritania	MRT	704	Viet Nam	VNM								21	HIDES,SKINS,FURSKINS,RAW	1	No Quantity							41057			0
S3	2016	2016	2016	2	0	2	Export	478	Mauritania	MRT	724	Spain	ESP								21	HIDES,SKINS,FURSKINS,RAW	1	No Quantity							554			0
S3	2016	2016	2016	2	0	2	Export	478	Mauritania	MRT	792	Turkey	TUR								21	HIDES,SKINS,FURSKINS,RAW	1	No Quantity							176073			0
S3	2016	2016	2016	2	0	2	Export	470	Malta	MLT	0	World	WLD								22	OIL SEED,OLEAGINUS FRUIT	1	No Quantity							32149			0
S3	2016	2016	2016	2	0	2	Export	470	Malta	MLT	156	China	CHN								22	OIL SEED,OLEAGINUS FRUIT	1	No Quantity							28658			0
S3	2016	2016	2016	2	0	2	Export	470	Malta	MLT	422	Lebanon	LBN								22	OIL SEED,OLEAGINUS FRUIT	1	No Quantity							3066			0
S3	2016	2016	2016	2	0	2	Export	470	Malta	MLT	434	Libya	LBY								22	OIL SEED,OLEAGINUS FRUIT	1	No Quantity							424			0
S3	2016	2016	2016	2	0	2	Export	470	Malta	MLT	0	World	WLD								23	CRUDE RUBBER	1	No Quantity							107661			0
S3	2016	2016	2016	2	0	2	Export	470	Malta	MLT	620	Portugal	PRT								23	CRUDE RUBBER	1	No Quantity							2769			0
S3	2016	2016	2016	2	0	2	Export	470	Malta	MLT	699	India	IND								23	CRUDE RUBBER	1	No Quantity							100433			0
S3	2016	2016	2016	2	0	2	Export	470	Malta	MLT	826	United Kingdom	GBR								23	CRUDE RUBBER	1	No Quantity							2769			0
S3	2016	2016	2016	2	0	2	Export	470	Malta	MLT	837	Bunkers									23	CRUDE RUBBER	1	No Quantity							1689			0
S3	2016	2016	2016	2	0	2	Export	470	Malta	MLT	0	World	WLD								24	CORK AND WOOD	1	No Quantity							1395			0
S3	2016	2016	2016	2	0	2	Export	470	Malta	MLT	434	Libya	LBY								24	CORK AND WOOD	1	No Quantity							929			0
S3	2016	2016	2016	2	0	2	Export	470	Malta	MLT	837	Bunkers									24	CORK AND WOOD	1	No Quantity							465			0
S3	2016	2016	2016	2	0	2	Export	470	Malta	MLT	0	World	WLD								25	PULP AND WASTE PAPER	1	No Quantity							3312974			0
S3	2016	2016	2016	2	0	2	Export	470	Malta	MLT	156	China	CHN								25	PULP AND WASTE PAPER	1	No Quantity							459931			0
S3	2016	2016	2016	2	0	2	Export	470	Malta	MLT	360	Indonesia	IDN								25	PULP AND WASTE PAPER	1	No Quantity							367604			0
S3	2016	2016	2016	2	0	2	Export	470	Malta	MLT	410	Rep. of Korea	KOR								25	PULP AND WASTE PAPER	1	No Quantity							93968			0
S3	2016	2016	2016	2	0	2	Export	470	Malta	MLT	458	Malaysia	MYS								25	PULP AND WASTE PAPER	1	No Quantity							11446			0
S3	2016	2016	2016	2	0	2	Export	470	Malta	MLT	484	Mexico	MEX								25	PULP AND WASTE PAPER	1	No Quantity							56430			0
S3	2016	2016	2016	2	0	2	Export	470	Malta	MLT	586	Pakistan	PAK								25	PULP AND WASTE PAPER	1	No Quantity							7346			0
S3	2016	2016	2016	2	0	2	Export	470	Malta	MLT	699	India	IND								25	PULP AND WASTE PAPER	1	No Quantity							1941934			0
S3	2016	2016	2016	2	0	2	Export	470	Malta	MLT	704	Viet Nam	VNM								25	PULP AND WASTE PAPER	1	No Quantity							204800			0
S3	2016	2016	2016	2	0	2	Export	470	Malta	MLT	764	Thailand	THA								25	PULP AND WASTE PAPER	1	No Quantity							62333			0
S3	2016	2016	2016	2	0	2	Export	470	Malta	MLT	792	Turkey	TUR								25	PULP AND WASTE PAPER	1	No Quantity							105713			0
S3	2016	2016	2016	2	0	2	Export	470	Malta	MLT	826	United Kingdom	GBR								25	PULP AND WASTE PAPER	1	No Quantity							1468			0
S3	2016	2016	2016	2	0	2	Export	470	Malta	MLT	0	World	WLD								26	TEXTILE FIBRES	1	No Quantity							75719			0
S3	2016	2016	2016	2	0	2	Export	470	Malta	MLT	32	Argentina	ARG								26	TEXTILE FIBRES	1	No Quantity							166			0
S3	2016	2016	2016	2	0	2	Export	470	Malta	MLT	36	Australia	AUS								26	TEXTILE FIBRES	1	No Quantity							277			0
S3	2016	2016	2016	2	0	2	Export	470	Malta	MLT	148	Chad	TCD								26	TEXTILE FIBRES	1	No Quantity							1358			0
S3	2016	2016	2016	2	0	2	Export	470	Malta	MLT	270	Gambia	GMB								26	TEXTILE FIBRES	1	No Quantity							4708			0
S3	2016	2016	2016	2	0	2	Export	470	Malta	MLT	288	Ghana	GHA								26	TEXTILE FIBRES	1	No Quantity							1329			0
S3	2016	2016	2016	2	0	2	Export	470	Malta	MLT	320	Guatemala	GTM								26	TEXTILE FIBRES	1	No Quantity							1800			0
S3	2016	2016	2016	2	0	2	Export	470	Malta	MLT	566	Nigeria	NGA								26	TEXTILE FIBRES	1	No Quantity							1108			0
S3	2016	2016	2016	2	0	2	Export	470	Malta	MLT	694	Sierra Leone	SLE								26	TEXTILE FIBRES	1	No Quantity							456			0
S3	2016	2016	2016	2	0	2	Export	470	Malta	MLT	788	Tunisia	TUN								26	TEXTILE FIBRES	1	No Quantity							61075			0
S3	2016	2016	2016	2	0	2	Export	470	Malta	MLT	834	United Rep. of Tanzania	TZA								26	TEXTILE FIBRES	1	No Quantity							554			0
S3	2016	2016	2016	2	0	2	Export	470	Malta	MLT	842	USA	USA								26	TEXTILE FIBRES	1	No Quantity							2888			0
S3	2016	2016	2016	2	0	2	Export	470	Malta	MLT	0	World	WLD								27	CRUDE FERTILIZER,MINERAL	1	No Quantity							1140247			0
S3	2016	2016	2016	2	0	2	Export	470	Malta	MLT	12	Algeria	DZA								27	CRUDE FERTILIZER,MINERAL	1	No Quantity							18278			0
S3	2016	2016	2016	2	0	2	Export	470	Malta	MLT	36	Australia	AUS								27	CRUDE FERTILIZER,MINERAL	1	No Quantity							12874			0
S3	2016	2016	2016	2	0	2	Export	470	Malta	MLT	76	Brazil	BRA								27	CRUDE FERTILIZER,MINERAL	1	No Quantity							4925			0
S3	2016	2016	2016	2	0	2	Export	470	Malta	MLT	144	Sri Lanka	LKA								27	CRUDE FERTILIZER,MINERAL	1	No Quantity							77066			0
S3	2016	2016	2016	2	0	2	Export	470	Malta	MLT	276	Germany	DEU								27	CRUDE FERTILIZER,MINERAL	1	No Quantity							1279			0
S3	2016	2016	2016	2	0	2	Export	470	Malta	MLT	392	Japan	JPN								27	CRUDE FERTILIZER,MINERAL	1	No Quantity							3897			0
S3	2016	2016	2016	2	0	2	Export	470	Malta	MLT	434	Libya	LBY								27	CRUDE FERTILIZER,MINERAL	1	No Quantity							70466			0
S3	2016	2016	2016	2	0	2	Export	470	Malta	MLT	643	Russian Federation	RUS								27	CRUDE FERTILIZER,MINERAL	1	No Quantity							7108			0
S3	2016	2016	2016	2	0	2	Export	470	Malta	MLT	704	Viet Nam	VNM								27	CRUDE FERTILIZER,MINERAL	1	No Quantity							731246			0
S3	2016	2016	2016	2	0	2	Export	470	Malta	MLT	724	Spain	ESP								27	CRUDE FERTILIZER,MINERAL	1	No Quantity							212851			0
S3	2016	2016	2016	2	0	2	Export	470	Malta	MLT	757	Switzerland	CHE								27	CRUDE FERTILIZER,MINERAL	1	No Quantity							202			0
S3	2016	2016	2016	2	0	2	Export	470	Malta	MLT	792	Turkey	TUR								27	CRUDE FERTILIZER,MINERAL	1	No Quantity							6			0
S3	2016	2016	2016	2	0	2	Export	470	Malta	MLT	837	Bunkers									27	CRUDE FERTILIZER,MINERAL	1	No Quantity							49			0
S3	2016	2016	2016	2	0	2	Export	478	Mauritania	MRT	0	World	WLD								27	CRUDE FERTILIZER,MINERAL	1	No Quantity							1095387			0
S3	2016	2016	2016	2	0	2	Export	478	Mauritania	MRT	56	Belgium	BEL								27	CRUDE FERTILIZER,MINERAL	1	No Quantity							320			0
S3	2016	2016	2016	2	0	2	Export	478	Mauritania	MRT	124	Canada	CAN								27	CRUDE FERTILIZER,MINERAL	1	No Quantity							727			0
S3	2016	2016	2016	2	0	2	Export	478	Mauritania	MRT	156	China	CHN								27	CRUDE FERTILIZER,MINERAL	1	No Quantity							17249			0
S3	2016	2016	2016	2	0	2	Export	478	Mauritania	MRT	251	France	FRA								27	CRUDE FERTILIZER,MINERAL	1	No Quantity							1772			0
S3	2016	2016	2016	2	0	2	Export	478	Mauritania	MRT	260	Fr. South Antarctic Terr.	ATF								27	CRUDE FERTILIZER,MINERAL	1	No Quantity							291			0
S3	2016	2016	2016	2	0	2	Export	478	Mauritania	MRT	276	Germany	DEU								27	CRUDE FERTILIZER,MINERAL	1	No Quantity							378			0
S3	2016	2016	2016	2	0	2	Export	478	Mauritania	MRT	372	Ireland	IRL								27	CRUDE FERTILIZER,MINERAL	1	No Quantity							2702			0
S3	2016	2016	2016	2	0	2	Export	478	Mauritania	MRT	381	Italy	ITA								27	CRUDE FERTILIZER,MINERAL	1	No Quantity							3128			0
S3	2016	2016	2016	2	0	2	Export	478	Mauritania	MRT	398	Kazakhstan	KAZ								27	CRUDE FERTILIZER,MINERAL	1	No Quantity							4834			0
S3	2016	2016	2016	2	0	2	Export	478	Mauritania	MRT	466	Mali	MLI								27	CRUDE FERTILIZER,MINERAL	1	No Quantity							247989			0
S3	2016	2016	2016	2	0	2	Export	478	Mauritania	MRT	504	Morocco	MAR								27	CRUDE FERTILIZER,MINERAL	1	No Quantity							1686			0
S3	2016	2016	2016	2	0	2	Export	478	Mauritania	MRT	682	Saudi Arabia	SAU								27	CRUDE FERTILIZER,MINERAL	1	No Quantity							291			0
S3	2016	2016	2016	2	0	2	Export	478	Mauritania	MRT	686	Senegal	SEN								27	CRUDE FERTILIZER,MINERAL	1	No Quantity							477286			0
S3	2016	2016	2016	2	0	2	Export	478	Mauritania	MRT	699	India	IND								27	CRUDE FERTILIZER,MINERAL	1	No Quantity							8688			0
S3	2016	2016	2016	2	0	2	Export	478	Mauritania	MRT	724	Spain	ESP								27	CRUDE FERTILIZER,MINERAL	1	No Quantity							313473			0
S3	2016	2016	2016	2	0	2	Export	478	Mauritania	MRT	792	Turkey	TUR								27	CRUDE FERTILIZER,MINERAL	1	No Quantity							291			0
S3	2016	2016	2016	2	0	2	Export	478	Mauritania	MRT	842	USA	USA								27	CRUDE FERTILIZER,MINERAL	1	No Quantity							14281			0
S3	2016	2016	2016	2	0	2	Export	470	Malta	MLT	0	World	WLD								28	METALLIFEROUS ORE,SCRAP	1	No Quantity							7566508			0
S3	2016	2016	2016	2	0	2	Export	470	Malta	MLT	156	China	CHN								28	METALLIFEROUS ORE,SCRAP	1	No Quantity							116540			0
S3	2016	2016	2016	2	0	2	Export	470	Malta	MLT	251	France	FRA								28	METALLIFEROUS ORE,SCRAP	1	No Quantity							283603			0
S3	2016	2016	2016	2	0	2	Export	470	Malta	MLT	276	Germany	DEU								28	METALLIFEROUS ORE,SCRAP	1	No Quantity							165887			0
S3	2016	2016	2016	2	0	2	Export	470	Malta	MLT	300	Greece	GRC								28	METALLIFEROUS ORE,SCRAP	1	No Quantity							116555			0
S3	2016	2016	2016	2	0	2	Export	470	Malta	MLT	381	Italy	ITA								28	METALLIFEROUS ORE,SCRAP	1	No Quantity							1415384			0
S3	2016	2016	2016	2	0	2	Export	470	Malta	MLT	410	Rep. of Korea	KOR								28	METALLIFEROUS ORE,SCRAP	1	No Quantity							55657			0
S3	2016	2016	2016	2	0	2	Export	470	Malta	MLT	434	Libya	LBY								28	METALLIFEROUS ORE,SCRAP	1	No Quantity							19874			0
S3	2016	2016	2016	2	0	2	Export	470	Malta	MLT	440	Lithuania	LTU								28	METALLIFEROUS ORE,SCRAP	1	No Quantity							39878			0
S3	2016	2016	2016	2	0	2	Export	470	Malta	MLT	498	Rep. of Moldova	MDA								28	METALLIFEROUS ORE,SCRAP	1	No Quantity							172807			0
S3	2016	2016	2016	2	0	2	Export	470	Malta	MLT	528	Netherlands	NLD								28	METALLIFEROUS ORE,SCRAP	1	No Quantity							103119			0
S3	2016	2016	2016	2	0	2	Export	470	Malta	MLT	699	India	IND								28	METALLIFEROUS ORE,SCRAP	1	No Quantity							166365			0
S3	2016	2016	2016	2	0	2	Export	470	Malta	MLT	792	Turkey	TUR								28	METALLIFEROUS ORE,SCRAP	1	No Quantity							4694010			0
S3	2016	2016	2016	2	0	2	Export	470	Malta	MLT	826	United Kingdom	GBR								28	METALLIFEROUS ORE,SCRAP	1	No Quantity							216828			0
S3	2016	2016	2016	2	0	2	Export	478	Mauritania	MRT	0	World	WLD								28	METALLIFEROUS ORE,SCRAP	1	No Quantity							687561181			0
S3	2016	2016	2016	2	0	2	Export	478	Mauritania	MRT	156	China	CHN								28	METALLIFEROUS ORE,SCRAP	1	No Quantity							565614357			0
S3	2016	2016	2016	2	0	2	Export	478	Mauritania	MRT	251	France	FRA								28	METALLIFEROUS ORE,SCRAP	1	No Quantity							13213353			0
S3	2016	2016	2016	2	0	2	Export	478	Mauritania	MRT	276	Germany	DEU								28	METALLIFEROUS ORE,SCRAP	1	No Quantity							41564733			0
S3	2016	2016	2016	2	0	2	Export	478	Mauritania	MRT	364	Iran	IRN								28	METALLIFEROUS ORE,SCRAP	1	No Quantity							29			0
S3	2016	2016	2016	2	0	2	Export	478	Mauritania	MRT	381	Italy	ITA								28	METALLIFEROUS ORE,SCRAP	1	No Quantity							45192455			0
S3	2016	2016	2016	2	0	2	Export	478	Mauritania	MRT	392	Japan	JPN								28	METALLIFEROUS ORE,SCRAP	1	No Quantity							16147282			0
S3	2016	2016	2016	2	0	2	Export	478	Mauritania	MRT	528	Netherlands	NLD								28	METALLIFEROUS ORE,SCRAP	1	No Quantity							1607085			0
S3	2016	2016	2016	2	0	2	Export	478	Mauritania	MRT	699	India	IND								28	METALLIFEROUS ORE,SCRAP	1	No Quantity							1176119			0
S3	2016	2016	2016	2	0	2	Export	478	Mauritania	MRT	752	Sweden	SWE								28	METALLIFEROUS ORE,SCRAP	1	No Quantity							3037358			0
S3	2016	2016	2016	2	0	2	Export	478	Mauritania	MRT	842	USA	USA								28	METALLIFEROUS ORE,SCRAP	1	No Quantity							8411			0
S3	2016	2016	2016	2	0	2	Export	470	Malta	MLT	0	World	WLD								29	CRUDE ANIMAL,VEG.MATERL.	1	No Quantity							1510487			0
S3	2016	2016	2016	2	0	2	Export	470	Malta	MLT	51	Armenia	ARM								29	CRUDE ANIMAL,VEG.MATERL.	1	No Quantity							10302			0
S3	2016	2016	2016	2	0	2	Export	470	Malta	MLT	76	Brazil	BRA								29	CRUDE ANIMAL,VEG.MATERL.	1	No Quantity							151874			0
S3	2016	2016	2016	2	0	2	Export	470	Malta	MLT	156	China	CHN								29	CRUDE ANIMAL,VEG.MATERL.	1	No Quantity							1428			0
S3	2016	2016	2016	2	0	2	Export	470	Malta	MLT	208	Denmark	DNK								29	CRUDE ANIMAL,VEG.MATERL.	1	No Quantity							5129			0
S3	2016	2016	2016	2	0	2	Export	470	Malta	MLT	251	France	FRA								29	CRUDE ANIMAL,VEG.MATERL.	1	No Quantity							1185044			0
S3	2016	2016	2016	2	0	2	Export	470	Malta	MLT	276	Germany	DEU								29	CRUDE ANIMAL,VEG.MATERL.	1	No Quantity							1302			0
S3	2016	2016	2016	2	0	2	Export	470	Malta	MLT	300	Greece	GRC								29	CRUDE ANIMAL,VEG.MATERL.	1	No Quantity							7129			0
S3	2016	2016	2016	2	0	2	Export	470	Malta	MLT	381	Italy	ITA								29	CRUDE ANIMAL,VEG.MATERL.	1	No Quantity							32826			0
S3	2016	2016	2016	2	0	2	Export	470	Malta	MLT	392	Japan	JPN								29	CRUDE ANIMAL,VEG.MATERL.	1	No Quantity							6941			0
S3	2016	2016	2016	2	0	2	Export	470	Malta	MLT	410	Rep. of Korea	KOR								29	CRUDE ANIMAL,VEG.MATERL.	1	No Quantity							2847			0
S3	2016	2016	2016	2	0	2	Export	470	Malta	MLT	724	Spain	ESP								29	CRUDE ANIMAL,VEG.MATERL.	1	No Quantity							5185			0
S3	2016	2016	2016	2	0	2	Export	470	Malta	MLT	795	Turkmenistan	TKM								29	CRUDE ANIMAL,VEG.MATERL.	1	No Quantity							119			0
S3	2016	2016	2016	2	0	2	Export	470	Malta	MLT	826	United Kingdom	GBR								29	CRUDE ANIMAL,VEG.MATERL.	1	No Quantity							66031			0
S3	2016	2016	2016	2	0	2	Export	470	Malta	MLT	842	USA	USA								29	CRUDE ANIMAL,VEG.MATERL.	1	No Quantity							34331			0
S3	2016	2016	2016	2	0	2	Export	478	Mauritania	MRT	0	World	WLD								29	CRUDE ANIMAL,VEG.MATERL.	1	No Quantity							74224			0
S3	2016	2016	2016	2	0	2	Export	478	Mauritania	MRT	251	France	FRA								29	CRUDE ANIMAL,VEG.MATERL.	1	No Quantity							74224			0
S3	2016	2016	2016	2	0	2	Export	470	Malta	MLT	0	World	WLD								33	PETROLEUM,PETROL.PRODUCT	1	No Quantity							1024528743			0
S3	2016	2016	2016	2	0	2	Export	470	Malta	MLT	8	Albania	ALB								33	PETROLEUM,PETROL.PRODUCT	1	No Quantity							19133909			0
S3	2016	2016	2016	2	0	2	Export	470	Malta	MLT	12	Algeria	DZA								33	PETROLEUM,PETROL.PRODUCT	1	No Quantity							113514			0
S3	2016	2016	2016	2	0	2	Export	470	Malta	MLT	50	Bangladesh	BGD								33	PETROLEUM,PETROL.PRODUCT	1	No Quantity							55005			0
S3	2016	2016	2016	2	0	2	Export	470	Malta	MLT	60	Bermuda	BMU								33	PETROLEUM,PETROL.PRODUCT	1	No Quantity							27217			0
S3	2016	2016	2016	2	0	2	Export	470	Malta	MLT	136	Cayman Isds	CYM								33	PETROLEUM,PETROL.PRODUCT	1	No Quantity							65475			0
S3	2016	2016	2016	2	0	2	Export	470	Malta	MLT	140	Central African Rep.	CAF								33	PETROLEUM,PETROL.PRODUCT	1	No Quantity							78			0
S3	2016	2016	2016	2	0	2	Export	470	Malta	MLT	144	Sri Lanka	LKA								33	PETROLEUM,PETROL.PRODUCT	1	No Quantity							315			0
S3	2016	2016	2016	2	0	2	Export	470	Malta	MLT	156	China	CHN								33	PETROLEUM,PETROL.PRODUCT	1	No Quantity							23938			0
S3	2016	2016	2016	2	0	2	Export	470	Malta	MLT	174	Comoros	COM								33	PETROLEUM,PETROL.PRODUCT	1	No Quantity							6336			0
S3	2016	2016	2016	2	0	2	Export	470	Malta	MLT	196	Cyprus	CYP								33	PETROLEUM,PETROL.PRODUCT	1	No Quantity							21350			0
S3	2016	2016	2016	2	0	2	Export	470	Malta	MLT	251	France	FRA								33	PETROLEUM,PETROL.PRODUCT	1	No Quantity							91769864			0
S3	2016	2016	2016	2	0	2	Export	470	Malta	MLT	262	Djibouti	DJI								33	PETROLEUM,PETROL.PRODUCT	1	No Quantity							241			0
S3	2016	2016	2016	2	0	2	Export	470	Malta	MLT	276	Germany	DEU								33	PETROLEUM,PETROL.PRODUCT	1	No Quantity							262335			0
S3	2016	2016	2016	2	0	2	Export	470	Malta	MLT	288	Ghana	GHA								33	PETROLEUM,PETROL.PRODUCT	1	No Quantity							5099966			0
S3	2016	2016	2016	2	0	2	Export	470	Malta	MLT	292	Gibraltar	GIB								33	PETROLEUM,PETROL.PRODUCT	1	No Quantity							7846			0
S3	2016	2016	2016	2	0	2	Export	470	Malta	MLT	324	Guinea	GIN								33	PETROLEUM,PETROL.PRODUCT	1	No Quantity							2800271			0
S3	2016	2016	2016	2	0	2	Export	470	Malta	MLT	344	China, Hong Kong SAR	HKG								33	PETROLEUM,PETROL.PRODUCT	1	No Quantity							10634			0
S3	2016	2016	2016	2	0	2	Export	470	Malta	MLT	360	Indonesia	IDN								33	PETROLEUM,PETROL.PRODUCT	1	No Quantity							31884492			0
S3	2016	2016	2016	2	0	2	Export	470	Malta	MLT	381	Italy	ITA								33	PETROLEUM,PETROL.PRODUCT	1	No Quantity							94580548			0
S3	2016	2016	2016	2	0	2	Export	470	Malta	MLT	392	Japan	JPN								33	PETROLEUM,PETROL.PRODUCT	1	No Quantity							2260			0
S3	2016	2016	2016	2	0	2	Export	470	Malta	MLT	422	Lebanon	LBN								33	PETROLEUM,PETROL.PRODUCT	1	No Quantity							6122888			0
S3	2016	2016	2016	2	0	2	Export	470	Malta	MLT	434	Libya	LBY								33	PETROLEUM,PETROL.PRODUCT	1	No Quantity							38792			0
S3	2016	2016	2016	2	0	2	Export	470	Malta	MLT	442	Luxembourg	LUX								33	PETROLEUM,PETROL.PRODUCT	1	No Quantity							1521			0
S3	2016	2016	2016	2	0	2	Export	470	Malta	MLT	504	Morocco	MAR								33	PETROLEUM,PETROL.PRODUCT	1	No Quantity							431519			0
S3	2016	2016	2016	2	0	2	Export	470	Malta	MLT	528	Netherlands	NLD								33	PETROLEUM,PETROL.PRODUCT	1	No Quantity							18578199			0
S3	2016	2016	2016	2	0	2	Export	470	Malta	MLT	579	Norway	NOR								33	PETROLEUM,PETROL.PRODUCT	1	No Quantity							7720			0
S3	2016	2016	2016	2	0	2	Export	470	Malta	MLT	584	Marshall Isds	MHL								33	PETROLEUM,PETROL.PRODUCT	1	No Quantity							8408			0
S3	2016	2016	2016	2	0	2	Export	470	Malta	MLT	591	Panama	PAN								33	PETROLEUM,PETROL.PRODUCT	1	No Quantity							36132			0
S3	2016	2016	2016	2	0	2	Export	470	Malta	MLT	682	Saudi Arabia	SAU								33	PETROLEUM,PETROL.PRODUCT	1	No Quantity							6463888			0
S3	2016	2016	2016	2	0	2	Export	470	Malta	MLT	690	Seychelles	SYC								33	PETROLEUM,PETROL.PRODUCT	1	No Quantity							997			0
S3	2016	2016	2016	2	0	2	Export	470	Malta	MLT	702	Singapore	SGP								33	PETROLEUM,PETROL.PRODUCT	1	No Quantity							9050			0
S3	2016	2016	2016	2	0	2	Export	470	Malta	MLT	724	Spain	ESP								33	PETROLEUM,PETROL.PRODUCT	1	No Quantity							2154915			0
S3	2016	2016	2016	2	0	2	Export	470	Malta	MLT	768	Togo	TGO								33	PETROLEUM,PETROL.PRODUCT	1	No Quantity							4135283			0
S3	2016	2016	2016	2	0	2	Export	470	Malta	MLT	784	United Arab Emirates	ARE								33	PETROLEUM,PETROL.PRODUCT	1	No Quantity							5224846			0
S3	2016	2016	2016	2	0	2	Export	470	Malta	MLT	788	Tunisia	TUN								33	PETROLEUM,PETROL.PRODUCT	1	No Quantity							40387770			0
S3	2016	2016	2016	2	0	2	Export	470	Malta	MLT	792	Turkey	TUR								33	PETROLEUM,PETROL.PRODUCT	1	No Quantity							17646			0
S3	2016	2016	2016	2	0	2	Export	470	Malta	MLT	818	Egypt	EGY								33	PETROLEUM,PETROL.PRODUCT	1	No Quantity							322745826			0
S3	2016	2016	2016	2	0	2	Export	470	Malta	MLT	826	United Kingdom	GBR								33	PETROLEUM,PETROL.PRODUCT	1	No Quantity							54933			0
S3	2016	2016	2016	2	0	2	Export	470	Malta	MLT	837	Bunkers									33	PETROLEUM,PETROL.PRODUCT	1	No Quantity							367236430			0
S3	2016	2016	2016	2	0	2	Export	470	Malta	MLT	899	Areas, nes									33	PETROLEUM,PETROL.PRODUCT	1	No Quantity							5006386			0
S3	2016	2016	2016	2	0	2	Export	470	Malta	MLT	0	World	WLD								34	GAS,NATURAL,MANUFACTURED	1	No Quantity							1018			0
S3	2016	2016	2016	2	0	2	Export	470	Malta	MLT	434	Libya	LBY								34	GAS,NATURAL,MANUFACTURED	1	No Quantity							607			0
S3	2016	2016	2016	2	0	2	Export	470	Malta	MLT	702	Singapore	SGP								34	GAS,NATURAL,MANUFACTURED	1	No Quantity							411			0
S3	2016	2016	2016	2	0	2	Export	478	Mauritania	MRT	0	World	WLD								41	ANIMAL OILS AND FATS	1	No Quantity							24900352			0
S3	2016	2016	2016	2	0	2	Export	478	Mauritania	MRT	156	China	CHN								41	ANIMAL OILS AND FATS	1	No Quantity							152048			0
S3	2016	2016	2016	2	0	2	Export	478	Mauritania	MRT	208	Denmark	DNK								41	ANIMAL OILS AND FATS	1	No Quantity							7068344			0
S3	2016	2016	2016	2	0	2	Export	478	Mauritania	MRT	251	France	FRA								41	ANIMAL OILS AND FATS	1	No Quantity							9422057			0
S3	2016	2016	2016	2	0	2	Export	478	Mauritania	MRT	276	Germany	DEU								41	ANIMAL OILS AND FATS	1	No Quantity							1001587			0
S3	2016	2016	2016	2	0	2	Export	478	Mauritania	MRT	300	Greece	GRC								41	ANIMAL OILS AND FATS	1	No Quantity							378699			0
S3	2016	2016	2016	2	0	2	Export	478	Mauritania	MRT	360	Indonesia	IDN								41	ANIMAL OILS AND FATS	1	No Quantity							100505			0
S3	2016	2016	2016	2	0	2	Export	478	Mauritania	MRT	392	Japan	JPN								41	ANIMAL OILS AND FATS	1	No Quantity							46253			0
S3	2016	2016	2016	2	0	2	Export	478	Mauritania	MRT	528	Netherlands	NLD								41	ANIMAL OILS AND FATS	1	No Quantity							1238253			0
S3	2016	2016	2016	2	0	2	Export	478	Mauritania	MRT	579	Norway	NOR								41	ANIMAL OILS AND FATS	1	No Quantity							746592			0
S3	2016	2016	2016	2	0	2	Export	478	Mauritania	MRT	604	Peru	PER								41	ANIMAL OILS AND FATS	1	No Quantity							1022147			0
S3	2016	2016	2016	2	0	2	Export	478	Mauritania	MRT	620	Portugal	PRT								41	ANIMAL OILS AND FATS	1	No Quantity							11753			0
S3	2016	2016	2016	2	0	2	Export	478	Mauritania	MRT	704	Viet Nam	VNM								41	ANIMAL OILS AND FATS	1	No Quantity							229011			0
S3	2016	2016	2016	2	0	2	Export	478	Mauritania	MRT	724	Spain	ESP								41	ANIMAL OILS AND FATS	1	No Quantity							1874716			0
S3	2016	2016	2016	2	0	2	Export	478	Mauritania	MRT	784	United Arab Emirates	ARE								41	ANIMAL OILS AND FATS	1	No Quantity							317497			0
S3	2016	2016	2016	2	0	2	Export	478	Mauritania	MRT	788	Tunisia	TUN								41	ANIMAL OILS AND FATS	1	No Quantity							254787			0
S3	2016	2016	2016	2	0	2	Export	478	Mauritania	MRT	792	Turkey	TUR								41	ANIMAL OILS AND FATS	1	No Quantity							540528			0
S3	2016	2016	2016	2	0	2	Export	478	Mauritania	MRT	826	United Kingdom	GBR								41	ANIMAL OILS AND FATS	1	No Quantity							495576			0
S3	2016	2016	2016	2	0	2	Export	470	Malta	MLT	0	World	WLD								42	FIXED VEG. FATS AND OILS	1	No Quantity							6056			0
S3	2016	2016	2016	2	0	2	Export	470	Malta	MLT	36	Australia	AUS								42	FIXED VEG. FATS AND OILS	1	No Quantity							1015			0
S3	2016	2016	2016	2	0	2	Export	470	Malta	MLT	144	Sri Lanka	LKA								42	FIXED VEG. FATS AND OILS	1	No Quantity							877			0
S3	2016	2016	2016	2	0	2	Export	470	Malta	MLT	276	Germany	DEU								42	FIXED VEG. FATS AND OILS	1	No Quantity							352			0
S3	2016	2016	2016	2	0	2	Export	470	Malta	MLT	392	Japan	JPN								42	FIXED VEG. FATS AND OILS	1	No Quantity							2107			0
S3	2016	2016	2016	2	0	2	Export	470	Malta	MLT	434	Libya	LBY								42	FIXED VEG. FATS AND OILS	1	No Quantity							836			0
S3	2016	2016	2016	2	0	2	Export	470	Malta	MLT	837	Bunkers									42	FIXED VEG. FATS AND OILS	1	No Quantity							868			0
S3	2016	2016	2016	2	0	2	Export	470	Malta	MLT	0	World	WLD								43	ANIMAL,VEG.FATS,OILS,NES	1	No Quantity							8953			0
S3	2016	2016	2016	2	0	2	Export	470	Malta	MLT	276	Germany	DEU								43	ANIMAL,VEG.FATS,OILS,NES	1	No Quantity							1544			0
S3	2016	2016	2016	2	0	2	Export	470	Malta	MLT	381	Italy	ITA								43	ANIMAL,VEG.FATS,OILS,NES	1	No Quantity							7409			0
S3	2016	2016	2016	2	0	2	Export	470	Malta	MLT	0	World	WLD								51	ORGANIC CHEMICALS	1	No Quantity							42561233			0
S3	2016	2016	2016	2	0	2	Export	470	Malta	MLT	12	Algeria	DZA								51	ORGANIC CHEMICALS	1	No Quantity							97470			0
S3	2016	2016	2016	2	0	2	Export	470	Malta	MLT	32	Argentina	ARG								51	ORGANIC CHEMICALS	1	No Quantity							34591			0
S3	2016	2016	2016	2	0	2	Export	470	Malta	MLT	40	Austria	AUT								51	ORGANIC CHEMICALS	1	No Quantity							5354			0
S3	2016	2016	2016	2	0	2	Export	470	Malta	MLT	50	Bangladesh	BGD								51	ORGANIC CHEMICALS	1	No Quantity							63203			0
S3	2016	2016	2016	2	0	2	Export	470	Malta	MLT	56	Belgium	BEL								51	ORGANIC CHEMICALS	1	No Quantity							556			0
S3	2016	2016	2016	2	0	2	Export	470	Malta	MLT	76	Brazil	BRA								51	ORGANIC CHEMICALS	1	No Quantity							42477			0
S3	2016	2016	2016	2	0	2	Export	470	Malta	MLT	100	Bulgaria	BGR								51	ORGANIC CHEMICALS	1	No Quantity							73646			0
S3	2016	2016	2016	2	0	2	Export	470	Malta	MLT	112	Belarus	BLR								51	ORGANIC CHEMICALS	1	No Quantity							3877			0
S3	2016	2016	2016	2	0	2	Export	470	Malta	MLT	124	Canada	CAN								51	ORGANIC CHEMICALS	1	No Quantity							754732			0
S3	2016	2016	2016	2	0	2	Export	470	Malta	MLT	144	Sri Lanka	LKA								51	ORGANIC CHEMICALS	1	No Quantity							1266			0
S3	2016	2016	2016	2	0	2	Export	470	Malta	MLT	152	Chile	CHL								51	ORGANIC CHEMICALS	1	No Quantity							38771			0
S3	2016	2016	2016	2	0	2	Export	470	Malta	MLT	156	China	CHN								51	ORGANIC CHEMICALS	1	No Quantity							224269			0
S3	2016	2016	2016	2	0	2	Export	470	Malta	MLT	191	Croatia	HRV								51	ORGANIC CHEMICALS	1	No Quantity							59			0
S3	2016	2016	2016	2	0	2	Export	470	Malta	MLT	196	Cyprus	CYP								51	ORGANIC CHEMICALS	1	No Quantity							10523			0
S3	2016	2016	2016	2	0	2	Export	470	Malta	MLT	203	Czechia	CZE								51	ORGANIC CHEMICALS	1	No Quantity							86			0
S3	2016	2016	2016	2	0	2	Export	470	Malta	MLT	208	Denmark	DNK								51	ORGANIC CHEMICALS	1	No Quantity							209			0
S3	2016	2016	2016	2	0	2	Export	470	Malta	MLT	246	Finland	FIN								51	ORGANIC CHEMICALS	1	No Quantity							531			0
S3	2016	2016	2016	2	0	2	Export	470	Malta	MLT	251	France	FRA								51	ORGANIC CHEMICALS	1	No Quantity							407			0
S3	2016	2016	2016	2	0	2	Export	470	Malta	MLT	276	Germany	DEU								51	ORGANIC CHEMICALS	1	No Quantity							27093			0
S3	2016	2016	2016	2	0	2	Export	470	Malta	MLT	288	Ghana	GHA								51	ORGANIC CHEMICALS	1	No Quantity							42094			0
S3	2016	2016	2016	2	0	2	Export	470	Malta	MLT	300	Greece	GRC								51	ORGANIC CHEMICALS	1	No Quantity							807923			0
S3	2016	2016	2016	2	0	2	Export	470	Malta	MLT	320	Guatemala	GTM								51	ORGANIC CHEMICALS	1	No Quantity							16062			0
S3	2016	2016	2016	2	0	2	Export	470	Malta	MLT	344	China, Hong Kong SAR	HKG								51	ORGANIC CHEMICALS	1	No Quantity							84188			0
S3	2016	2016	2016	2	0	2	Export	470	Malta	MLT	348	Hungary	HUN								51	ORGANIC CHEMICALS	1	No Quantity							155103			0
S3	2016	2016	2016	2	0	2	Export	470	Malta	MLT	352	Iceland	ISL								51	ORGANIC CHEMICALS	1	No Quantity							1000406			0
S3	2016	2016	2016	2	0	2	Export	470	Malta	MLT	364	Iran	IRN								51	ORGANIC CHEMICALS	1	No Quantity							259355			0
S3	2016	2016	2016	2	0	2	Export	470	Malta	MLT	376	Israel	ISR								51	ORGANIC CHEMICALS	1	No Quantity							772403			0
S3	2016	2016	2016	2	0	2	Export	470	Malta	MLT	381	Italy	ITA								51	ORGANIC CHEMICALS	1	No Quantity							2652892			0
S3	2016	2016	2016	2	0	2	Export	470	Malta	MLT	392	Japan	JPN								51	ORGANIC CHEMICALS	1	No Quantity							138227			0
S3	2016	2016	2016	2	0	2	Export	470	Malta	MLT	410	Rep. of Korea	KOR								51	ORGANIC CHEMICALS	1	No Quantity							192738			0
S3	2016	2016	2016	2	0	2	Export	470	Malta	MLT	428	Latvia	LVA								51	ORGANIC CHEMICALS	1	No Quantity							16448			0
S3	2016	2016	2016	2	0	2	Export	470	Malta	MLT	434	Libya	LBY								51	ORGANIC CHEMICALS	1	No Quantity							1559858			0
S3	2016	2016	2016	2	0	2	Export	470	Malta	MLT	484	Mexico	MEX								51	ORGANIC CHEMICALS	1	No Quantity							9748			0
S3	2016	2016	2016	2	0	2	Export	470	Malta	MLT	490	Other Asia, nes									51	ORGANIC CHEMICALS	1	No Quantity							216929			0
S3	2016	2016	2016	2	0	2	Export	470	Malta	MLT	512	Oman	OMN								51	ORGANIC CHEMICALS	1	No Quantity							96373			0
S3	2016	2016	2016	2	0	2	Export	470	Malta	MLT	528	Netherlands	NLD								51	ORGANIC CHEMICALS	1	No Quantity							19			0
S3	2016	2016	2016	2	0	2	Export	470	Malta	MLT	586	Pakistan	PAK								51	ORGANIC CHEMICALS	1	No Quantity							177			0
S3	2016	2016	2016	2	0	2	Export	470	Malta	MLT	600	Paraguay	PRY								51	ORGANIC CHEMICALS	1	No Quantity							3431			0
S3	2016	2016	2016	2	0	2	Export	470	Malta	MLT	616	Poland	POL								51	ORGANIC CHEMICALS	1	No Quantity							199480			0
S3	2016	2016	2016	2	0	2	Export	470	Malta	MLT	620	Portugal	PRT								51	ORGANIC CHEMICALS	1	No Quantity							134061			0
S3	2016	2016	2016	2	0	2	Export	470	Malta	MLT	682	Saudi Arabia	SAU								51	ORGANIC CHEMICALS	1	No Quantity							23420			0
S3	2016	2016	2016	2	0	2	Export	470	Malta	MLT	688	Serbia	SRB								51	ORGANIC CHEMICALS	1	No Quantity							274681			0
S3	2016	2016	2016	2	0	2	Export	470	Malta	MLT	699	India	IND								51	ORGANIC CHEMICALS	1	No Quantity							9111392			0
S3	2016	2016	2016	2	0	2	Export	470	Malta	MLT	702	Singapore	SGP								51	ORGANIC CHEMICALS	1	No Quantity							3083			0
S3	2016	2016	2016	2	0	2	Export	470	Malta	MLT	703	Slovakia	SVK								51	ORGANIC CHEMICALS	1	No Quantity							123			0
S3	2016	2016	2016	2	0	2	Export	470	Malta	MLT	724	Spain	ESP								51	ORGANIC CHEMICALS	1	No Quantity							1264786			0
S3	2016	2016	2016	2	0	2	Export	470	Malta	MLT	752	Sweden	SWE								51	ORGANIC CHEMICALS	1	No Quantity							1366			0
S3	2016	2016	2016	2	0	2	Export	470	Malta	MLT	757	Switzerland	CHE								51	ORGANIC CHEMICALS	1	No Quantity							75500			0
S3	2016	2016	2016	2	0	2	Export	470	Malta	MLT	788	Tunisia	TUN								51	ORGANIC CHEMICALS	1	No Quantity							4232			0
S3	2016	2016	2016	2	0	2	Export	470	Malta	MLT	792	Turkey	TUR								51	ORGANIC CHEMICALS	1	No Quantity							1040877			0
S3	2016	2016	2016	2	0	2	Export	470	Malta	MLT	804	Ukraine	UKR								51	ORGANIC CHEMICALS	1	No Quantity							58571			0
S3	2016	2016	2016	2	0	2	Export	470	Malta	MLT	818	Egypt	EGY								51	ORGANIC CHEMICALS	1	No Quantity							54825			0
S3	2016	2016	2016	2	0	2	Export	470	Malta	MLT	826	United Kingdom	GBR								51	ORGANIC CHEMICALS	1	No Quantity							18703			0
S3	2016	2016	2016	2	0	2	Export	470	Malta	MLT	837	Bunkers									51	ORGANIC CHEMICALS	1	No Quantity							19874741			0
S3	2016	2016	2016	2	0	2	Export	470	Malta	MLT	842	USA	USA								51	ORGANIC CHEMICALS	1	No Quantity							1017902			0
S3	2016	2016	2016	2	0	2	Export	470	Malta	MLT	0	World	WLD								52	INORGANIC CHEMICALS	1	No Quantity							644017			0
S3	2016	2016	2016	2	0	2	Export	470	Malta	MLT	12	Algeria	DZA								52	INORGANIC CHEMICALS	1	No Quantity							33653			0
S3	2016	2016	2016	2	0	2	Export	470	Malta	MLT	40	Austria	AUT								52	INORGANIC CHEMICALS	1	No Quantity							6872			0
S3	2016	2016	2016	2	0	2	Export	470	Malta	MLT	56	Belgium	BEL								52	INORGANIC CHEMICALS	1	No Quantity							923			0
S3	2016	2016	2016	2	0	2	Export	470	Malta	MLT	124	Canada	CAN								52	INORGANIC CHEMICALS	1	No Quantity							2013			0
S3	2016	2016	2016	2	0	2	Export	470	Malta	MLT	191	Croatia	HRV								52	INORGANIC CHEMICALS	1	No Quantity							212			0
S3	2016	2016	2016	2	0	2	Export	470	Malta	MLT	203	Czechia	CZE								52	INORGANIC CHEMICALS	1	No Quantity							808			0
S3	2016	2016	2016	2	0	2	Export	470	Malta	MLT	208	Denmark	DNK								52	INORGANIC CHEMICALS	1	No Quantity							2022			0
S3	2016	2016	2016	2	0	2	Export	470	Malta	MLT	246	Finland	FIN								52	INORGANIC CHEMICALS	1	No Quantity							2252			0
S3	2016	2016	2016	2	0	2	Export	470	Malta	MLT	251	France	FRA								52	INORGANIC CHEMICALS	1	No Quantity							8012			0
S3	2016	2016	2016	2	0	2	Export	470	Malta	MLT	276	Germany	DEU								52	INORGANIC CHEMICALS	1	No Quantity							66754			0
S3	2016	2016	2016	2	0	2	Export	470	Malta	MLT	300	Greece	GRC								52	INORGANIC CHEMICALS	1	No Quantity							350			0
S3	2016	2016	2016	2	0	2	Export	470	Malta	MLT	348	Hungary	HUN								52	INORGANIC CHEMICALS	1	No Quantity							664			0
S3	2016	2016	2016	2	0	2	Export	470	Malta	MLT	352	Iceland	ISL								52	INORGANIC CHEMICALS	1	No Quantity							9717			0
S3	2016	2016	2016	2	0	2	Export	470	Malta	MLT	376	Israel	ISR								52	INORGANIC CHEMICALS	1	No Quantity							3835			0
S3	2016	2016	2016	2	0	2	Export	470	Malta	MLT	381	Italy	ITA								52	INORGANIC CHEMICALS	1	No Quantity							3675			0
S3	2016	2016	2016	2	0	2	Export	470	Malta	MLT	392	Japan	JPN								52	INORGANIC CHEMICALS	1	No Quantity							1190			0
S3	2016	2016	2016	2	0	2	Export	470	Malta	MLT	410	Rep. of Korea	KOR								52	INORGANIC CHEMICALS	1	No Quantity							1625			0
S3	2016	2016	2016	2	0	2	Export	470	Malta	MLT	434	Libya	LBY								52	INORGANIC CHEMICALS	1	No Quantity							183684			0
S3	2016	2016	2016	2	0	2	Export	470	Malta	MLT	528	Netherlands	NLD								52	INORGANIC CHEMICALS	1	No Quantity							259			0
S3	2016	2016	2016	2	0	2	Export	470	Malta	MLT	616	Poland	POL								52	INORGANIC CHEMICALS	1	No Quantity							532			0
S3	2016	2016	2016	2	0	2	Export	470	Malta	MLT	699	India	IND								52	INORGANIC CHEMICALS	1	No Quantity							162610			0
S3	2016	2016	2016	2	0	2	Export	470	Malta	MLT	702	Singapore	SGP								52	INORGANIC CHEMICALS	1	No Quantity							1384			0
S3	2016	2016	2016	2	0	2	Export	470	Malta	MLT	703	Slovakia	SVK								52	INORGANIC CHEMICALS	1	No Quantity							647			0
S3	2016	2016	2016	2	0	2	Export	470	Malta	MLT	705	Slovenia	SVN								52	INORGANIC CHEMICALS	1	No Quantity							295			0
S3	2016	2016	2016	2	0	2	Export	470	Malta	MLT	724	Spain	ESP								52	INORGANIC CHEMICALS	1	No Quantity							4194			0
S3	2016	2016	2016	2	0	2	Export	470	Malta	MLT	752	Sweden	SWE								52	INORGANIC CHEMICALS	1	No Quantity							20049			0
S3	2016	2016	2016	2	0	2	Export	470	Malta	MLT	757	Switzerland	CHE								52	INORGANIC CHEMICALS	1	No Quantity							4088			0
S3	2016	2016	2016	2	0	2	Export	470	Malta	MLT	764	Thailand	THA								52	INORGANIC CHEMICALS	1	No Quantity							4152			0
S3	2016	2016	2016	2	0	2	Export	470	Malta	MLT	818	Egypt	EGY								52	INORGANIC CHEMICALS	1	No Quantity							64693			0
S3	2016	2016	2016	2	0	2	Export	470	Malta	MLT	826	United Kingdom	GBR								52	INORGANIC CHEMICALS	1	No Quantity							12583			0
S3	2016	2016	2016	2	0	2	Export	470	Malta	MLT	842	USA	USA								52	INORGANIC CHEMICALS	1	No Quantity							40274			0
S3	2016	2016	2016	2	0	2	Export	478	Mauritania	MRT	0	World	WLD								52	INORGANIC CHEMICALS	1	No Quantity							110172			0
S3	2016	2016	2016	2	0	2	Export	478	Mauritania	MRT	12	Algeria	DZA								52	INORGANIC CHEMICALS	1	No Quantity							33966			0
S3	2016	2016	2016	2	0	2	Export	478	Mauritania	MRT	36	Australia	AUS								52	INORGANIC CHEMICALS	1	No Quantity							21			0
S3	2016	2016	2016	2	0	2	Export	478	Mauritania	MRT	384	Côte d'Ivoire	CIV								52	INORGANIC CHEMICALS	1	No Quantity							5962			0
S3	2016	2016	2016	2	0	2	Export	478	Mauritania	MRT	566	Nigeria	NGA								52	INORGANIC CHEMICALS	1	No Quantity							70224			0
S3	2016	2016	2016	2	0	2	Export	470	Malta	MLT	0	World	WLD								53	DYES,COLOURING MATERIALS	1	No Quantity							1173032			0
S3	2016	2016	2016	2	0	2	Export	470	Malta	MLT	12	Algeria	DZA								53	DYES,COLOURING MATERIALS	1	No Quantity							652			0
S3	2016	2016	2016	2	0	2	Export	470	Malta	MLT	100	Bulgaria	BGR								53	DYES,COLOURING MATERIALS	1	No Quantity							76962			0
S3	2016	2016	2016	2	0	2	Export	470	Malta	MLT	144	Sri Lanka	LKA								53	DYES,COLOURING MATERIALS	1	No Quantity							50967			0
S3	2016	2016	2016	2	0	2	Export	470	Malta	MLT	203	Czechia	CZE								53	DYES,COLOURING MATERIALS	1	No Quantity							112			0
S3	2016	2016	2016	2	0	2	Export	470	Malta	MLT	251	France	FRA								53	DYES,COLOURING MATERIALS	1	No Quantity							6145			0
S3	2016	2016	2016	2	0	2	Export	470	Malta	MLT	276	Germany	DEU								53	DYES,COLOURING MATERIALS	1	No Quantity							38839			0
S3	2016	2016	2016	2	0	2	Export	470	Malta	MLT	288	Ghana	GHA								53	DYES,COLOURING MATERIALS	1	No Quantity							969			0
S3	2016	2016	2016	2	0	2	Export	470	Malta	MLT	381	Italy	ITA								53	DYES,COLOURING MATERIALS	1	No Quantity							149709			0
S3	2016	2016	2016	2	0	2	Export	470	Malta	MLT	384	Côte d'Ivoire	CIV								53	DYES,COLOURING MATERIALS	1	No Quantity							1821			0
S3	2016	2016	2016	2	0	2	Export	470	Malta	MLT	392	Japan	JPN								53	DYES,COLOURING MATERIALS	1	No Quantity							64			0
S3	2016	2016	2016	2	0	2	Export	470	Malta	MLT	404	Kenya	KEN								53	DYES,COLOURING MATERIALS	1	No Quantity							35928			0
S3	2016	2016	2016	2	0	2	Export	470	Malta	MLT	410	Rep. of Korea	KOR								53	DYES,COLOURING MATERIALS	1	No Quantity							637			0
S3	2016	2016	2016	2	0	2	Export	470	Malta	MLT	434	Libya	LBY								53	DYES,COLOURING MATERIALS	1	No Quantity							213832			0
S3	2016	2016	2016	2	0	2	Export	470	Malta	MLT	458	Malaysia	MYS								53	DYES,COLOURING MATERIALS	1	No Quantity							6665			0
S3	2016	2016	2016	2	0	2	Export	470	Malta	MLT	643	Russian Federation	RUS								53	DYES,COLOURING MATERIALS	1	No Quantity							698			0
S3	2016	2016	2016	2	0	2	Export	470	Malta	MLT	699	India	IND								53	DYES,COLOURING MATERIALS	1	No Quantity							25			0
S3	2016	2016	2016	2	0	2	Export	470	Malta	MLT	702	Singapore	SGP								53	DYES,COLOURING MATERIALS	1	No Quantity							166			0
S3	2016	2016	2016	2	0	2	Export	470	Malta	MLT	724	Spain	ESP								53	DYES,COLOURING MATERIALS	1	No Quantity							45306			0
S3	2016	2016	2016	2	0	2	Export	470	Malta	MLT	757	Switzerland	CHE								53	DYES,COLOURING MATERIALS	1	No Quantity							8641			0
S3	2016	2016	2016	2	0	2	Export	470	Malta	MLT	788	Tunisia	TUN								53	DYES,COLOURING MATERIALS	1	No Quantity							113999			0
S3	2016	2016	2016	2	0	2	Export	470	Malta	MLT	792	Turkey	TUR								53	DYES,COLOURING MATERIALS	1	No Quantity							5144			0
S3	2016	2016	2016	2	0	2	Export	470	Malta	MLT	818	Egypt	EGY								53	DYES,COLOURING MATERIALS	1	No Quantity							125624			0
S3	2016	2016	2016	2	0	2	Export	470	Malta	MLT	826	United Kingdom	GBR								53	DYES,COLOURING MATERIALS	1	No Quantity							285221			0
S3	2016	2016	2016	2	0	2	Export	470	Malta	MLT	837	Bunkers									53	DYES,COLOURING MATERIALS	1	No Quantity							2080			0
S3	2016	2016	2016	2	0	2	Export	470	Malta	MLT	842	USA	USA								53	DYES,COLOURING MATERIALS	1	No Quantity							2823			0
S3	2016	2016	2016	2	0	2	Export	478	Mauritania	MRT	0	World	WLD								53	DYES,COLOURING MATERIALS	1	No Quantity							3318			0
S3	2016	2016	2016	2	0	2	Export	478	Mauritania	MRT	854	Burkina Faso	BFA								53	DYES,COLOURING MATERIALS	1	No Quantity							3318			0
S3	2016	2016	2016	2	0	2	Export	470	Malta	MLT	0	World	WLD								54	MEDICINAL,PHARM.PRODUCTS	1	No Quantity							938733194			0
S3	2016	2016	2016	2	0	2	Export	470	Malta	MLT	8	Albania	ALB								54	MEDICINAL,PHARM.PRODUCTS	1	No Quantity							26984			0
S3	2016	2016	2016	2	0	2	Export	470	Malta	MLT	36	Australia	AUS								54	MEDICINAL,PHARM.PRODUCTS	1	No Quantity							9680321			0
S3	2016	2016	2016	2	0	2	Export	470	Malta	MLT	40	Austria	AUT								54	MEDICINAL,PHARM.PRODUCTS	1	No Quantity							5529053			0
S3	2016	2016	2016	2	0	2	Export	470	Malta	MLT	50	Bangladesh	BGD								54	MEDICINAL,PHARM.PRODUCTS	1	No Quantity							102876			0
S3	2016	2016	2016	2	0	2	Export	470	Malta	MLT	56	Belgium	BEL								54	MEDICINAL,PHARM.PRODUCTS	1	No Quantity							2085515			0
S3	2016	2016	2016	2	0	2	Export	470	Malta	MLT	70	Bosnia Herzegovina	BIH								54	MEDICINAL,PHARM.PRODUCTS	1	No Quantity							35239			0
S3	2016	2016	2016	2	0	2	Export	470	Malta	MLT	76	Brazil	BRA								54	MEDICINAL,PHARM.PRODUCTS	1	No Quantity							602888			0
S3	2016	2016	2016	2	0	2	Export	470	Malta	MLT	100	Bulgaria	BGR								54	MEDICINAL,PHARM.PRODUCTS	1	No Quantity							5291188			0
S3	2016	2016	2016	2	0	2	Export	470	Malta	MLT	104	Myanmar	MMR								54	MEDICINAL,PHARM.PRODUCTS	1	No Quantity							4			0
S3	2016	2016	2016	2	0	2	Export	470	Malta	MLT	124	Canada	CAN								54	MEDICINAL,PHARM.PRODUCTS	1	No Quantity							17799031			0
S3	2016	2016	2016	2	0	2	Export	470	Malta	MLT	156	China	CHN								54	MEDICINAL,PHARM.PRODUCTS	1	No Quantity							231049			0
S3	2016	2016	2016	2	0	2	Export	470	Malta	MLT	180	Dem. Rep. of the Congo	COD								54	MEDICINAL,PHARM.PRODUCTS	1	No Quantity							166			0
S3	2016	2016	2016	2	0	2	Export	470	Malta	MLT	191	Croatia	HRV								54	MEDICINAL,PHARM.PRODUCTS	1	No Quantity							1137501			0
S3	2016	2016	2016	2	0	2	Export	470	Malta	MLT	196	Cyprus	CYP								54	MEDICINAL,PHARM.PRODUCTS	1	No Quantity							126863			0
S3	2016	2016	2016	2	0	2	Export	470	Malta	MLT	203	Czechia	CZE								54	MEDICINAL,PHARM.PRODUCTS	1	No Quantity							6543449			0
S3	2016	2016	2016	2	0	2	Export	470	Malta	MLT	208	Denmark	DNK								54	MEDICINAL,PHARM.PRODUCTS	1	No Quantity							5946446			0
S3	2016	2016	2016	2	0	2	Export	470	Malta	MLT	214	Dominican Rep.	DOM								54	MEDICINAL,PHARM.PRODUCTS	1	No Quantity							26411			0
S3	2016	2016	2016	2	0	2	Export	470	Malta	MLT	246	Finland	FIN								54	MEDICINAL,PHARM.PRODUCTS	1	No Quantity							3537631			0
S3	2016	2016	2016	2	0	2	Export	470	Malta	MLT	251	France	FRA								54	MEDICINAL,PHARM.PRODUCTS	1	No Quantity							21696992			0
S3	2016	2016	2016	2	0	2	Export	470	Malta	MLT	268	Georgia	GEO								54	MEDICINAL,PHARM.PRODUCTS	1	No Quantity							27568			0
S3	2016	2016	2016	2	0	2	Export	470	Malta	MLT	276	Germany	DEU								54	MEDICINAL,PHARM.PRODUCTS	1	No Quantity							30799887			0
S3	2016	2016	2016	2	0	2	Export	470	Malta	MLT	288	Ghana	GHA								54	MEDICINAL,PHARM.PRODUCTS	1	No Quantity							31905			0
S3	2016	2016	2016	2	0	2	Export	470	Malta	MLT	300	Greece	GRC								54	MEDICINAL,PHARM.PRODUCTS	1	No Quantity							4159123			0
S3	2016	2016	2016	2	0	2	Export	470	Malta	MLT	320	Guatemala	GTM								54	MEDICINAL,PHARM.PRODUCTS	1	No Quantity							770			0
S3	2016	2016	2016	2	0	2	Export	470	Malta	MLT	344	China, Hong Kong SAR	HKG								54	MEDICINAL,PHARM.PRODUCTS	1	No Quantity							2746177			0
S3	2016	2016	2016	2	0	2	Export	470	Malta	MLT	348	Hungary	HUN								54	MEDICINAL,PHARM.PRODUCTS	1	No Quantity							5267597			0
S3	2016	2016	2016	2	0	2	Export	470	Malta	MLT	352	Iceland	ISL								54	MEDICINAL,PHARM.PRODUCTS	1	No Quantity							535656			0
S3	2016	2016	2016	2	0	2	Export	470	Malta	MLT	360	Indonesia	IDN								54	MEDICINAL,PHARM.PRODUCTS	1	No Quantity							1201793			0
S3	2016	2016	2016	2	0	2	Export	470	Malta	MLT	364	Iran	IRN								54	MEDICINAL,PHARM.PRODUCTS	1	No Quantity							430377			0
S3	2016	2016	2016	2	0	2	Export	470	Malta	MLT	372	Ireland	IRL								54	MEDICINAL,PHARM.PRODUCTS	1	No Quantity							2831349			0
S3	2016	2016	2016	2	0	2	Export	470	Malta	MLT	376	Israel	ISR								54	MEDICINAL,PHARM.PRODUCTS	1	No Quantity							840179			0
S3	2016	2016	2016	2	0	2	Export	470	Malta	MLT	381	Italy	ITA								54	MEDICINAL,PHARM.PRODUCTS	1	No Quantity							11899716			0
S3	2016	2016	2016	2	0	2	Export	470	Malta	MLT	384	Côte d'Ivoire	CIV								54	MEDICINAL,PHARM.PRODUCTS	1	No Quantity							16832			0
S3	2016	2016	2016	2	0	2	Export	470	Malta	MLT	392	Japan	JPN								54	MEDICINAL,PHARM.PRODUCTS	1	No Quantity							1230			0
S3	2016	2016	2016	2	0	2	Export	470	Malta	MLT	400	Jordan	JOR								54	MEDICINAL,PHARM.PRODUCTS	1	No Quantity							166			0
S3	2016	2016	2016	2	0	2	Export	470	Malta	MLT	410	Rep. of Korea	KOR								54	MEDICINAL,PHARM.PRODUCTS	1	No Quantity							350995			0
S3	2016	2016	2016	2	0	2	Export	470	Malta	MLT	428	Latvia	LVA								54	MEDICINAL,PHARM.PRODUCTS	1	No Quantity							31650			0
S3	2016	2016	2016	2	0	2	Export	470	Malta	MLT	434	Libya	LBY								54	MEDICINAL,PHARM.PRODUCTS	1	No Quantity							4924354			0
S3	2016	2016	2016	2	0	2	Export	470	Malta	MLT	440	Lithuania	LTU								54	MEDICINAL,PHARM.PRODUCTS	1	No Quantity							1875812			0
S3	2016	2016	2016	2	0	2	Export	470	Malta	MLT	454	Malawi	MWI								54	MEDICINAL,PHARM.PRODUCTS	1	No Quantity							1			0
S3	2016	2016	2016	2	0	2	Export	470	Malta	MLT	480	Mauritius	MUS								54	MEDICINAL,PHARM.PRODUCTS	1	No Quantity							121942			0
S3	2016	2016	2016	2	0	2	Export	470	Malta	MLT	484	Mexico	MEX								54	MEDICINAL,PHARM.PRODUCTS	1	No Quantity							1202435			0
S3	2016	2016	2016	2	0	2	Export	470	Malta	MLT	496	Mongolia	MNG								54	MEDICINAL,PHARM.PRODUCTS	1	No Quantity							2			0
S3	2016	2016	2016	2	0	2	Export	470	Malta	MLT	504	Morocco	MAR								54	MEDICINAL,PHARM.PRODUCTS	1	No Quantity							18032			0
S3	2016	2016	2016	2	0	2	Export	470	Malta	MLT	528	Netherlands	NLD								54	MEDICINAL,PHARM.PRODUCTS	1	No Quantity							1672300			0
S3	2016	2016	2016	2	0	2	Export	470	Malta	MLT	540	New Caledonia	NCL								54	MEDICINAL,PHARM.PRODUCTS	1	No Quantity							4915			0
S3	2016	2016	2016	2	0	2	Export	470	Malta	MLT	554	New Zealand	NZL								54	MEDICINAL,PHARM.PRODUCTS	1	No Quantity							440865			0
S3	2016	2016	2016	2	0	2	Export	470	Malta	MLT	579	Norway	NOR								54	MEDICINAL,PHARM.PRODUCTS	1	No Quantity							359139			0
S3	2016	2016	2016	2	0	2	Export	470	Malta	MLT	591	Panama	PAN								54	MEDICINAL,PHARM.PRODUCTS	1	No Quantity							106417			0
S3	2016	2016	2016	2	0	2	Export	470	Malta	MLT	616	Poland	POL								54	MEDICINAL,PHARM.PRODUCTS	1	No Quantity							14192026			0
S3	2016	2016	2016	2	0	2	Export	470	Malta	MLT	620	Portugal	PRT								54	MEDICINAL,PHARM.PRODUCTS	1	No Quantity							2083902			0
S3	2016	2016	2016	2	0	2	Export	470	Malta	MLT	634	Qatar	QAT								54	MEDICINAL,PHARM.PRODUCTS	1	No Quantity							9558			0
S3	2016	2016	2016	2	0	2	Export	470	Malta	MLT	642	Romania	ROU								54	MEDICINAL,PHARM.PRODUCTS	1	No Quantity							16362314			0
S3	2016	2016	2016	2	0	2	Export	470	Malta	MLT	643	Russian Federation	RUS								54	MEDICINAL,PHARM.PRODUCTS	1	No Quantity							1350070			0
S3	2016	2016	2016	2	0	2	Export	470	Malta	MLT	682	Saudi Arabia	SAU								54	MEDICINAL,PHARM.PRODUCTS	1	No Quantity							3028191			0
S3	2016	2016	2016	2	0	2	Export	470	Malta	MLT	688	Serbia	SRB								54	MEDICINAL,PHARM.PRODUCTS	1	No Quantity							274226			0
S3	2016	2016	2016	2	0	2	Export	470	Malta	MLT	694	Sierra Leone	SLE								54	MEDICINAL,PHARM.PRODUCTS	1	No Quantity							2			0
S3	2016	2016	2016	2	0	2	Export	470	Malta	MLT	699	India	IND								54	MEDICINAL,PHARM.PRODUCTS	1	No Quantity							1147884			0
S3	2016	2016	2016	2	0	2	Export	470	Malta	MLT	702	Singapore	SGP								54	MEDICINAL,PHARM.PRODUCTS	1	No Quantity							924416			0
S3	2016	2016	2016	2	0	2	Export	470	Malta	MLT	703	Slovakia	SVK								54	MEDICINAL,PHARM.PRODUCTS	1	No Quantity							4322957			0
S3	2016	2016	2016	2	0	2	Export	470	Malta	MLT	704	Viet Nam	VNM								54	MEDICINAL,PHARM.PRODUCTS	1	No Quantity							513273			0
S3	2016	2016	2016	2	0	2	Export	470	Malta	MLT	705	Slovenia	SVN								54	MEDICINAL,PHARM.PRODUCTS	1	No Quantity							1810470			0
S3	2016	2016	2016	2	0	2	Export	470	Malta	MLT	710	South Africa	ZAF								54	MEDICINAL,PHARM.PRODUCTS	1	No Quantity							3210503			0
S3	2016	2016	2016	2	0	2	Export	470	Malta	MLT	724	Spain	ESP								54	MEDICINAL,PHARM.PRODUCTS	1	No Quantity							9635689			0
S3	2016	2016	2016	2	0	2	Export	470	Malta	MLT	729	Sudan	SDN								54	MEDICINAL,PHARM.PRODUCTS	1	No Quantity							4934			0
S3	2016	2016	2016	2	0	2	Export	470	Malta	MLT	752	Sweden	SWE								54	MEDICINAL,PHARM.PRODUCTS	1	No Quantity							3794748			0
S3	2016	2016	2016	2	0	2	Export	470	Malta	MLT	757	Switzerland	CHE								54	MEDICINAL,PHARM.PRODUCTS	1	No Quantity							6634343			0
S3	2016	2016	2016	2	0	2	Export	470	Malta	MLT	784	United Arab Emirates	ARE								54	MEDICINAL,PHARM.PRODUCTS	1	No Quantity							29046			0
S3	2016	2016	2016	2	0	2	Export	470	Malta	MLT	788	Tunisia	TUN								54	MEDICINAL,PHARM.PRODUCTS	1	No Quantity							30045			0
S3	2016	2016	2016	2	0	2	Export	470	Malta	MLT	792	Turkey	TUR								54	MEDICINAL,PHARM.PRODUCTS	1	No Quantity							1670395			0
S3	2016	2016	2016	2	0	2	Export	470	Malta	MLT	804	Ukraine	UKR								54	MEDICINAL,PHARM.PRODUCTS	1	No Quantity							12651			0
S3	2016	2016	2016	2	0	2	Export	470	Malta	MLT	807	North Macedonia	MKD								54	MEDICINAL,PHARM.PRODUCTS	1	No Quantity							28712			0
S3	2016	2016	2016	2	0	2	Export	470	Malta	MLT	818	Egypt	EGY								54	MEDICINAL,PHARM.PRODUCTS	1	No Quantity							2769			0
S3	2016	2016	2016	2	0	2	Export	470	Malta	MLT	826	United Kingdom	GBR								54	MEDICINAL,PHARM.PRODUCTS	1	No Quantity							15273339			0
S3	2016	2016	2016	2	0	2	Export	470	Malta	MLT	837	Bunkers									54	MEDICINAL,PHARM.PRODUCTS	1	No Quantity							767			0
S3	2016	2016	2016	2	0	2	Export	470	Malta	MLT	842	USA	USA								54	MEDICINAL,PHARM.PRODUCTS	1	No Quantity							700087166			0
S3	2016	2016	2016	2	0	2	Export	470	Malta	MLT	894	Zambia	ZMB								54	MEDICINAL,PHARM.PRODUCTS	1	No Quantity							1			0
S3	2016	2016	2016	2	0	2	Export	478	Mauritania	MRT	0	World	WLD								54	MEDICINAL,PHARM.PRODUCTS	1	No Quantity							44			0
S3	2016	2016	2016	2	0	2	Export	478	Mauritania	MRT	276	Germany	DEU								54	MEDICINAL,PHARM.PRODUCTS	1	No Quantity							44			0
S3	2016	2016	2016	2	0	2	Export	470	Malta	MLT	0	World	WLD								55	ESSENTL.OILS,PERFUME,ETC	1	No Quantity							16259620			0
S3	2016	2016	2016	2	0	2	Export	470	Malta	MLT	8	Albania	ALB								55	ESSENTL.OILS,PERFUME,ETC	1	No Quantity							42670			0
S3	2016	2016	2016	2	0	2	Export	470	Malta	MLT	12	Algeria	DZA								55	ESSENTL.OILS,PERFUME,ETC	1	No Quantity							124062			0
S3	2016	2016	2016	2	0	2	Export	470	Malta	MLT	24	Angola	AGO								55	ESSENTL.OILS,PERFUME,ETC	1	No Quantity							67925			0
S3	2016	2016	2016	2	0	2	Export	470	Malta	MLT	36	Australia	AUS								55	ESSENTL.OILS,PERFUME,ETC	1	No Quantity							116			0
S3	2016	2016	2016	2	0	2	Export	470	Malta	MLT	48	Bahrain	BHR								55	ESSENTL.OILS,PERFUME,ETC	1	No Quantity							48709			0
S3	2016	2016	2016	2	0	2	Export	470	Malta	MLT	50	Bangladesh	BGD								55	ESSENTL.OILS,PERFUME,ETC	1	No Quantity							118584			0
S3	2016	2016	2016	2	0	2	Export	470	Malta	MLT	56	Belgium	BEL								55	ESSENTL.OILS,PERFUME,ETC	1	No Quantity							12602			0
S3	2016	2016	2016	2	0	2	Export	470	Malta	MLT	120	Cameroon	CMR								55	ESSENTL.OILS,PERFUME,ETC	1	No Quantity							327373			0
S3	2016	2016	2016	2	0	2	Export	470	Malta	MLT	132	Cabo Verde	CPV								55	ESSENTL.OILS,PERFUME,ETC	1	No Quantity							7156			0
S3	2016	2016	2016	2	0	2	Export	470	Malta	MLT	144	Sri Lanka	LKA								55	ESSENTL.OILS,PERFUME,ETC	1	No Quantity							38842			0
S3	2016	2016	2016	2	0	2	Export	470	Malta	MLT	178	Congo	COG								55	ESSENTL.OILS,PERFUME,ETC	1	No Quantity							43986			0
S3	2016	2016	2016	2	0	2	Export	470	Malta	MLT	180	Dem. Rep. of the Congo	COD								55	ESSENTL.OILS,PERFUME,ETC	1	No Quantity							93022			0
S3	2016	2016	2016	2	0	2	Export	470	Malta	MLT	203	Czechia	CZE								55	ESSENTL.OILS,PERFUME,ETC	1	No Quantity							467			0
S3	2016	2016	2016	2	0	2	Export	470	Malta	MLT	251	France	FRA								55	ESSENTL.OILS,PERFUME,ETC	1	No Quantity							1193047			0
S3	2016	2016	2016	2	0	2	Export	470	Malta	MLT	262	Djibouti	DJI								55	ESSENTL.OILS,PERFUME,ETC	1	No Quantity							137560			0
S3	2016	2016	2016	2	0	2	Export	470	Malta	MLT	266	Gabon	GAB								55	ESSENTL.OILS,PERFUME,ETC	1	No Quantity							13708			0
S3	2016	2016	2016	2	0	2	Export	470	Malta	MLT	270	Gambia	GMB								55	ESSENTL.OILS,PERFUME,ETC	1	No Quantity							55			0
S3	2016	2016	2016	2	0	2	Export	470	Malta	MLT	275	State of Palestine	PSE								55	ESSENTL.OILS,PERFUME,ETC	1	No Quantity							17139			0
S3	2016	2016	2016	2	0	2	Export	470	Malta	MLT	276	Germany	DEU								55	ESSENTL.OILS,PERFUME,ETC	1	No Quantity							295			0
S3	2016	2016	2016	2	0	2	Export	470	Malta	MLT	288	Ghana	GHA								55	ESSENTL.OILS,PERFUME,ETC	1	No Quantity							27625			0
S3	2016	2016	2016	2	0	2	Export	470	Malta	MLT	320	Guatemala	GTM								55	ESSENTL.OILS,PERFUME,ETC	1	No Quantity							91			0
S3	2016	2016	2016	2	0	2	Export	470	Malta	MLT	324	Guinea	GIN								55	ESSENTL.OILS,PERFUME,ETC	1	No Quantity							1800			0
S3	2016	2016	2016	2	0	2	Export	470	Malta	MLT	344	China, Hong Kong SAR	HKG								55	ESSENTL.OILS,PERFUME,ETC	1	No Quantity							1304795			0
S3	2016	2016	2016	2	0	2	Export	470	Malta	MLT	360	Indonesia	IDN								55	ESSENTL.OILS,PERFUME,ETC	1	No Quantity							2			0
S3	2016	2016	2016	2	0	2	Export	470	Malta	MLT	368	Iraq	IRQ								55	ESSENTL.OILS,PERFUME,ETC	1	No Quantity							12291			0
S3	2016	2016	2016	2	0	2	Export	470	Malta	MLT	381	Italy	ITA								55	ESSENTL.OILS,PERFUME,ETC	1	No Quantity							613014			0
S3	2016	2016	2016	2	0	2	Export	470	Malta	MLT	384	Côte d'Ivoire	CIV								55	ESSENTL.OILS,PERFUME,ETC	1	No Quantity							329			0
S3	2016	2016	2016	2	0	2	Export	470	Malta	MLT	400	Jordan	JOR								55	ESSENTL.OILS,PERFUME,ETC	1	No Quantity							134857			0
S3	2016	2016	2016	2	0	2	Export	470	Malta	MLT	414	Kuwait	KWT								55	ESSENTL.OILS,PERFUME,ETC	1	No Quantity							185107			0
S3	2016	2016	2016	2	0	2	Export	470	Malta	MLT	422	Lebanon	LBN								55	ESSENTL.OILS,PERFUME,ETC	1	No Quantity							20191			0
S3	2016	2016	2016	2	0	2	Export	470	Malta	MLT	430	Liberia	LBR								55	ESSENTL.OILS,PERFUME,ETC	1	No Quantity							134649			0
S3	2016	2016	2016	2	0	2	Export	470	Malta	MLT	434	Libya	LBY								55	ESSENTL.OILS,PERFUME,ETC	1	No Quantity							4503726			0
S3	2016	2016	2016	2	0	2	Export	470	Malta	MLT	450	Madagascar	MDG								55	ESSENTL.OILS,PERFUME,ETC	1	No Quantity							80089			0
S3	2016	2016	2016	2	0	2	Export	470	Malta	MLT	458	Malaysia	MYS								55	ESSENTL.OILS,PERFUME,ETC	1	No Quantity							66			0
S3	2016	2016	2016	2	0	2	Export	470	Malta	MLT	462	Maldives	MDV								55	ESSENTL.OILS,PERFUME,ETC	1	No Quantity							7162			0
S3	2016	2016	2016	2	0	2	Export	470	Malta	MLT	484	Mexico	MEX								55	ESSENTL.OILS,PERFUME,ETC	1	No Quantity							22706			0
S3	2016	2016	2016	2	0	2	Export	470	Malta	MLT	512	Oman	OMN								55	ESSENTL.OILS,PERFUME,ETC	1	No Quantity							120546			0
S3	2016	2016	2016	2	0	2	Export	470	Malta	MLT	528	Netherlands	NLD								55	ESSENTL.OILS,PERFUME,ETC	1	No Quantity							904539			0
S3	2016	2016	2016	2	0	2	Export	470	Malta	MLT	554	New Zealand	NZL								55	ESSENTL.OILS,PERFUME,ETC	1	No Quantity							260			0
S3	2016	2016	2016	2	0	2	Export	470	Malta	MLT	562	Niger	NER								55	ESSENTL.OILS,PERFUME,ETC	1	No Quantity							38889			0
S3	2016	2016	2016	2	0	2	Export	470	Malta	MLT	566	Nigeria	NGA								55	ESSENTL.OILS,PERFUME,ETC	1	No Quantity							471595			0
S3	2016	2016	2016	2	0	2	Export	470	Malta	MLT	586	Pakistan	PAK								55	ESSENTL.OILS,PERFUME,ETC	1	No Quantity							253968			0
S3	2016	2016	2016	2	0	2	Export	470	Malta	MLT	591	Panama	PAN								55	ESSENTL.OILS,PERFUME,ETC	1	No Quantity							688			0
S3	2016	2016	2016	2	0	2	Export	470	Malta	MLT	624	Guinea-Bissau	GNB								55	ESSENTL.OILS,PERFUME,ETC	1	No Quantity							1800			0
S3	2016	2016	2016	2	0	2	Export	470	Malta	MLT	634	Qatar	QAT								55	ESSENTL.OILS,PERFUME,ETC	1	No Quantity							145945			0
S3	2016	2016	2016	2	0	2	Export	470	Malta	MLT	642	Romania	ROU								55	ESSENTL.OILS,PERFUME,ETC	1	No Quantity							17695			0
S3	2016	2016	2016	2	0	2	Export	470	Malta	MLT	678	Sao Tome and Principe	STP								55	ESSENTL.OILS,PERFUME,ETC	1	No Quantity							19781			0
S3	2016	2016	2016	2	0	2	Export	470	Malta	MLT	682	Saudi Arabia	SAU								55	ESSENTL.OILS,PERFUME,ETC	1	No Quantity							2141428			0
S3	2016	2016	2016	2	0	2	Export	470	Malta	MLT	686	Senegal	SEN								55	ESSENTL.OILS,PERFUME,ETC	1	No Quantity							93937			0
S3	2016	2016	2016	2	0	2	Export	470	Malta	MLT	688	Serbia	SRB								55	ESSENTL.OILS,PERFUME,ETC	1	No Quantity							12198			0
S3	2016	2016	2016	2	0	2	Export	470	Malta	MLT	694	Sierra Leone	SLE								55	ESSENTL.OILS,PERFUME,ETC	1	No Quantity							7207			0
S3	2016	2016	2016	2	0	2	Export	470	Malta	MLT	702	Singapore	SGP								55	ESSENTL.OILS,PERFUME,ETC	1	No Quantity							108619			0
S3	2016	2016	2016	2	0	2	Export	470	Malta	MLT	724	Spain	ESP								55	ESSENTL.OILS,PERFUME,ETC	1	No Quantity							26513			0
S3	2016	2016	2016	2	0	2	Export	470	Malta	MLT	729	Sudan	SDN								55	ESSENTL.OILS,PERFUME,ETC	1	No Quantity							10975			0
S3	2016	2016	2016	2	0	2	Export	470	Malta	MLT	752	Sweden	SWE								55	ESSENTL.OILS,PERFUME,ETC	1	No Quantity							301619			0
S3	2016	2016	2016	2	0	2	Export	470	Malta	MLT	757	Switzerland	CHE								55	ESSENTL.OILS,PERFUME,ETC	1	No Quantity							113728			0
S3	2016	2016	2016	2	0	2	Export	470	Malta	MLT	784	United Arab Emirates	ARE								55	ESSENTL.OILS,PERFUME,ETC	1	No Quantity							750464			0
S3	2016	2016	2016	2	0	2	Export	470	Malta	MLT	788	Tunisia	TUN								55	ESSENTL.OILS,PERFUME,ETC	1	No Quantity							31969			0
S3	2016	2016	2016	2	0	2	Export	470	Malta	MLT	818	Egypt	EGY								55	ESSENTL.OILS,PERFUME,ETC	1	No Quantity							631			0
S3	2016	2016	2016	2	0	2	Export	470	Malta	MLT	826	United Kingdom	GBR								55	ESSENTL.OILS,PERFUME,ETC	1	No Quantity							1300771			0
S3	2016	2016	2016	2	0	2	Export	470	Malta	MLT	837	Bunkers									55	ESSENTL.OILS,PERFUME,ETC	1	No Quantity							536			0
S3	2016	2016	2016	2	0	2	Export	470	Malta	MLT	842	USA	USA								55	ESSENTL.OILS,PERFUME,ETC	1	No Quantity							11585			0
S3	2016	2016	2016	2	0	2	Export	470	Malta	MLT	887	Yemen	YEM								55	ESSENTL.OILS,PERFUME,ETC	1	No Quantity							35914			0
S3	2016	2016	2016	2	0	2	Export	478	Mauritania	MRT	0	World	WLD								55	ESSENTL.OILS,PERFUME,ETC	1	No Quantity							21279			0
S3	2016	2016	2016	2	0	2	Export	478	Mauritania	MRT	686	Senegal	SEN								55	ESSENTL.OILS,PERFUME,ETC	1	No Quantity							13684			0
S3	2016	2016	2016	2	0	2	Export	478	Mauritania	MRT	704	Viet Nam	VNM								55	ESSENTL.OILS,PERFUME,ETC	1	No Quantity							7595			0
S3	2016	2016	2016	2	0	2	Export	470	Malta	MLT	0	World	WLD								56	FERTILIZER,EXCEPT GRP272	1	No Quantity							1861			0
S3	2016	2016	2016	2	0	2	Export	470	Malta	MLT	434	Libya	LBY								56	FERTILIZER,EXCEPT GRP272	1	No Quantity							1662			0
S3	2016	2016	2016	2	0	2	Export	470	Malta	MLT	818	Egypt	EGY								56	FERTILIZER,EXCEPT GRP272	1	No Quantity							199			0
S3	2016	2016	2016	2	0	2	Export	478	Mauritania	MRT	0	World	WLD								56	FERTILIZER,EXCEPT GRP272	1	No Quantity							71765			0
S3	2016	2016	2016	2	0	2	Export	478	Mauritania	MRT	251	France	FRA								56	FERTILIZER,EXCEPT GRP272	1	No Quantity							5			0
S3	2016	2016	2016	2	0	2	Export	478	Mauritania	MRT	466	Mali	MLI								56	FERTILIZER,EXCEPT GRP272	1	No Quantity							71760			0
S3	2016	2016	2016	2	0	2	Export	470	Malta	MLT	0	World	WLD								57	PLASTICS IN PRIMARY FORM	1	No Quantity							3886304			0
S3	2016	2016	2016	2	0	2	Export	470	Malta	MLT	12	Algeria	DZA								57	PLASTICS IN PRIMARY FORM	1	No Quantity							17091			0
S3	2016	2016	2016	2	0	2	Export	470	Malta	MLT	144	Sri Lanka	LKA								57	PLASTICS IN PRIMARY FORM	1	No Quantity							177			0
S3	2016	2016	2016	2	0	2	Export	470	Malta	MLT	156	China	CHN								57	PLASTICS IN PRIMARY FORM	1	No Quantity							565432			0
S3	2016	2016	2016	2	0	2	Export	470	Malta	MLT	251	France	FRA								57	PLASTICS IN PRIMARY FORM	1	No Quantity							347933			0
S3	2016	2016	2016	2	0	2	Export	470	Malta	MLT	276	Germany	DEU								57	PLASTICS IN PRIMARY FORM	1	No Quantity							621059			0
S3	2016	2016	2016	2	0	2	Export	470	Malta	MLT	344	China, Hong Kong SAR	HKG								57	PLASTICS IN PRIMARY FORM	1	No Quantity							1490431			0
S3	2016	2016	2016	2	0	2	Export	470	Malta	MLT	392	Japan	JPN								57	PLASTICS IN PRIMARY FORM	1	No Quantity							46579			0
S3	2016	2016	2016	2	0	2	Export	470	Malta	MLT	422	Lebanon	LBN								57	PLASTICS IN PRIMARY FORM	1	No Quantity							55			0
S3	2016	2016	2016	2	0	2	Export	470	Malta	MLT	434	Libya	LBY								57	PLASTICS IN PRIMARY FORM	1	No Quantity							17398			0
S3	2016	2016	2016	2	0	2	Export	470	Malta	MLT	458	Malaysia	MYS								57	PLASTICS IN PRIMARY FORM	1	No Quantity							47579			0
S3	2016	2016	2016	2	0	2	Export	470	Malta	MLT	484	Mexico	MEX								57	PLASTICS IN PRIMARY FORM	1	No Quantity							10794			0
S3	2016	2016	2016	2	0	2	Export	470	Malta	MLT	490	Other Asia, nes									57	PLASTICS IN PRIMARY FORM	1	No Quantity							73138			0
S3	2016	2016	2016	2	0	2	Export	470	Malta	MLT	528	Netherlands	NLD								57	PLASTICS IN PRIMARY FORM	1	No Quantity							22			0
S3	2016	2016	2016	2	0	2	Export	470	Malta	MLT	608	Philippines	PHL								57	PLASTICS IN PRIMARY FORM	1	No Quantity							969			0
S3	2016	2016	2016	2	0	2	Export	470	Malta	MLT	699	India	IND								57	PLASTICS IN PRIMARY FORM	1	No Quantity							57263			0
S3	2016	2016	2016	2	0	2	Export	470	Malta	MLT	702	Singapore	SGP								57	PLASTICS IN PRIMARY FORM	1	No Quantity							13201			0
S3	2016	2016	2016	2	0	2	Export	470	Malta	MLT	704	Viet Nam	VNM								57	PLASTICS IN PRIMARY FORM	1	No Quantity							42315			0
S3	2016	2016	2016	2	0	2	Export	470	Malta	MLT	724	Spain	ESP								57	PLASTICS IN PRIMARY FORM	1	No Quantity							4			0
S3	2016	2016	2016	2	0	2	Export	470	Malta	MLT	752	Sweden	SWE								57	PLASTICS IN PRIMARY FORM	1	No Quantity							34229			0
S3	2016	2016	2016	2	0	2	Export	470	Malta	MLT	757	Switzerland	CHE								57	PLASTICS IN PRIMARY FORM	1	No Quantity							1329			0
S3	2016	2016	2016	2	0	2	Export	470	Malta	MLT	764	Thailand	THA								57	PLASTICS IN PRIMARY FORM	1	No Quantity							219			0
S3	2016	2016	2016	2	0	2	Export	470	Malta	MLT	788	Tunisia	TUN								57	PLASTICS IN PRIMARY FORM	1	No Quantity							279616			0
S3	2016	2016	2016	2	0	2	Export	470	Malta	MLT	792	Turkey	TUR								57	PLASTICS IN PRIMARY FORM	1	No Quantity							14456			0
S3	2016	2016	2016	2	0	2	Export	470	Malta	MLT	818	Egypt	EGY								57	PLASTICS IN PRIMARY FORM	1	No Quantity							203067			0
S3	2016	2016	2016	2	0	2	Export	470	Malta	MLT	826	United Kingdom	GBR								57	PLASTICS IN PRIMARY FORM	1	No Quantity							1944			0
S3	2016	2016	2016	2	0	2	Export	478	Mauritania	MRT	0	World	WLD								57	PLASTICS IN PRIMARY FORM	1	No Quantity							109292			0
S3	2016	2016	2016	2	0	2	Export	478	Mauritania	MRT	156	China	CHN								57	PLASTICS IN PRIMARY FORM	1	No Quantity							34648			0
S3	2016	2016	2016	2	0	2	Export	478	Mauritania	MRT	686	Senegal	SEN								57	PLASTICS IN PRIMARY FORM	1	No Quantity							73567			0
S3	2016	2016	2016	2	0	2	Export	478	Mauritania	MRT	724	Spain	ESP								57	PLASTICS IN PRIMARY FORM	1	No Quantity							1078			0
S3	2016	2016	2016	2	0	2	Export	470	Malta	MLT	0	World	WLD								58	PLASTIC,NON-PRIMARY FORM	1	No Quantity							4934049			0
S3	2016	2016	2016	2	0	2	Export	470	Malta	MLT	56	Belgium	BEL								58	PLASTIC,NON-PRIMARY FORM	1	No Quantity							199583			0
S3	2016	2016	2016	2	0	2	Export	470	Malta	MLT	124	Canada	CAN								58	PLASTIC,NON-PRIMARY FORM	1	No Quantity							222			0
S3	2016	2016	2016	2	0	2	Export	470	Malta	MLT	156	China	CHN								58	PLASTIC,NON-PRIMARY FORM	1	No Quantity							663732			0
S3	2016	2016	2016	2	0	2	Export	470	Malta	MLT	203	Czechia	CZE								58	PLASTIC,NON-PRIMARY FORM	1	No Quantity							724			0
S3	2016	2016	2016	2	0	2	Export	470	Malta	MLT	214	Dominican Rep.	DOM								58	PLASTIC,NON-PRIMARY FORM	1	No Quantity							75717			0
S3	2016	2016	2016	2	0	2	Export	470	Malta	MLT	246	Finland	FIN								58	PLASTIC,NON-PRIMARY FORM	1	No Quantity							134376			0
S3	2016	2016	2016	2	0	2	Export	470	Malta	MLT	251	France	FRA								58	PLASTIC,NON-PRIMARY FORM	1	No Quantity							100407			0
S3	2016	2016	2016	2	0	2	Export	470	Malta	MLT	276	Germany	DEU								58	PLASTIC,NON-PRIMARY FORM	1	No Quantity							27490			0
S3	2016	2016	2016	2	0	2	Export	470	Malta	MLT	344	China, Hong Kong SAR	HKG								58	PLASTIC,NON-PRIMARY FORM	1	No Quantity							38862			0
S3	2016	2016	2016	2	0	2	Export	470	Malta	MLT	348	Hungary	HUN								58	PLASTIC,NON-PRIMARY FORM	1	No Quantity							24			0
S3	2016	2016	2016	2	0	2	Export	470	Malta	MLT	376	Israel	ISR								58	PLASTIC,NON-PRIMARY FORM	1	No Quantity							337			0
S3	2016	2016	2016	2	0	2	Export	470	Malta	MLT	381	Italy	ITA								58	PLASTIC,NON-PRIMARY FORM	1	No Quantity							12976			0
S3	2016	2016	2016	2	0	2	Export	470	Malta	MLT	384	Côte d'Ivoire	CIV								58	PLASTIC,NON-PRIMARY FORM	1	No Quantity							420			0
S3	2016	2016	2016	2	0	2	Export	470	Malta	MLT	392	Japan	JPN								58	PLASTIC,NON-PRIMARY FORM	1	No Quantity							20083			0
S3	2016	2016	2016	2	0	2	Export	470	Malta	MLT	434	Libya	LBY								58	PLASTIC,NON-PRIMARY FORM	1	No Quantity							15937			0
S3	2016	2016	2016	2	0	2	Export	470	Malta	MLT	458	Malaysia	MYS								58	PLASTIC,NON-PRIMARY FORM	1	No Quantity							14			0
S3	2016	2016	2016	2	0	2	Export	470	Malta	MLT	484	Mexico	MEX								58	PLASTIC,NON-PRIMARY FORM	1	No Quantity							26713			0
S3	2016	2016	2016	2	0	2	Export	470	Malta	MLT	490	Other Asia, nes									58	PLASTIC,NON-PRIMARY FORM	1	No Quantity							1196			0
S3	2016	2016	2016	2	0	2	Export	470	Malta	MLT	528	Netherlands	NLD								58	PLASTIC,NON-PRIMARY FORM	1	No Quantity							483712			0
S3	2016	2016	2016	2	0	2	Export	470	Malta	MLT	579	Norway	NOR								58	PLASTIC,NON-PRIMARY FORM	1	No Quantity							208			0
S3	2016	2016	2016	2	0	2	Export	470	Malta	MLT	608	Philippines	PHL								58	PLASTIC,NON-PRIMARY FORM	1	No Quantity							57195			0
S3	2016	2016	2016	2	0	2	Export	470	Malta	MLT	620	Portugal	PRT								58	PLASTIC,NON-PRIMARY FORM	1	No Quantity							8507			0
S3	2016	2016	2016	2	0	2	Export	470	Malta	MLT	646	Rwanda	RWA								58	PLASTIC,NON-PRIMARY FORM	1	No Quantity							383574			0
S3	2016	2016	2016	2	0	2	Export	470	Malta	MLT	682	Saudi Arabia	SAU								58	PLASTIC,NON-PRIMARY FORM	1	No Quantity							80920			0
S3	2016	2016	2016	2	0	2	Export	470	Malta	MLT	694	Sierra Leone	SLE								58	PLASTIC,NON-PRIMARY FORM	1	No Quantity							6824			0
S3	2016	2016	2016	2	0	2	Export	470	Malta	MLT	699	India	IND								58	PLASTIC,NON-PRIMARY FORM	1	No Quantity							66579			0
S3	2016	2016	2016	2	0	2	Export	470	Malta	MLT	702	Singapore	SGP								58	PLASTIC,NON-PRIMARY FORM	1	No Quantity							698			0
S3	2016	2016	2016	2	0	2	Export	470	Malta	MLT	710	South Africa	ZAF								58	PLASTIC,NON-PRIMARY FORM	1	No Quantity							244			0
S3	2016	2016	2016	2	0	2	Export	470	Malta	MLT	724	Spain	ESP								58	PLASTIC,NON-PRIMARY FORM	1	No Quantity							12513			0
S3	2016	2016	2016	2	0	2	Export	470	Malta	MLT	757	Switzerland	CHE								58	PLASTIC,NON-PRIMARY FORM	1	No Quantity							43204			0
S3	2016	2016	2016	2	0	2	Export	470	Malta	MLT	764	Thailand	THA								58	PLASTIC,NON-PRIMARY FORM	1	No Quantity							1241938			0
S3	2016	2016	2016	2	0	2	Export	470	Malta	MLT	784	United Arab Emirates	ARE								58	PLASTIC,NON-PRIMARY FORM	1	No Quantity							58343			0
S3	2016	2016	2016	2	0	2	Export	470	Malta	MLT	788	Tunisia	TUN								58	PLASTIC,NON-PRIMARY FORM	1	No Quantity							37			0
S3	2016	2016	2016	2	0	2	Export	470	Malta	MLT	818	Egypt	EGY								58	PLASTIC,NON-PRIMARY FORM	1	No Quantity							22608			0
S3	2016	2016	2016	2	0	2	Export	470	Malta	MLT	826	United Kingdom	GBR								58	PLASTIC,NON-PRIMARY FORM	1	No Quantity							1103309			0
S3	2016	2016	2016	2	0	2	Export	470	Malta	MLT	837	Bunkers									58	PLASTIC,NON-PRIMARY FORM	1	No Quantity							11606			0
S3	2016	2016	2016	2	0	2	Export	470	Malta	MLT	842	USA	USA								58	PLASTIC,NON-PRIMARY FORM	1	No Quantity							31097			0
S3	2016	2016	2016	2	0	2	Export	470	Malta	MLT	899	Areas, nes									58	PLASTIC,NON-PRIMARY FORM	1	No Quantity							2120			0
S3	2016	2016	2016	2	0	2	Export	470	Malta	MLT	0	World	WLD								59	CHEMICAL MATERIALS NES	1	No Quantity							13050340			0
S3	2016	2016	2016	2	0	2	Export	470	Malta	MLT	12	Algeria	DZA								59	CHEMICAL MATERIALS NES	1	No Quantity							17532			0
S3	2016	2016	2016	2	0	2	Export	470	Malta	MLT	48	Bahrain	BHR								59	CHEMICAL MATERIALS NES	1	No Quantity							28475			0
S3	2016	2016	2016	2	0	2	Export	470	Malta	MLT	50	Bangladesh	BGD								59	CHEMICAL MATERIALS NES	1	No Quantity							116783			0
S3	2016	2016	2016	2	0	2	Export	470	Malta	MLT	144	Sri Lanka	LKA								59	CHEMICAL MATERIALS NES	1	No Quantity							25184			0
S3	2016	2016	2016	2	0	2	Export	470	Malta	MLT	196	Cyprus	CYP								59	CHEMICAL MATERIALS NES	1	No Quantity							2622			0
S3	2016	2016	2016	2	0	2	Export	470	Malta	MLT	203	Czechia	CZE								59	CHEMICAL MATERIALS NES	1	No Quantity							16			0
S3	2016	2016	2016	2	0	2	Export	470	Malta	MLT	251	France	FRA								59	CHEMICAL MATERIALS NES	1	No Quantity							213			0
S3	2016	2016	2016	2	0	2	Export	470	Malta	MLT	275	State of Palestine	PSE								59	CHEMICAL MATERIALS NES	1	No Quantity							3097			0
S3	2016	2016	2016	2	0	2	Export	470	Malta	MLT	276	Germany	DEU								59	CHEMICAL MATERIALS NES	1	No Quantity							153671			0
S3	2016	2016	2016	2	0	2	Export	470	Malta	MLT	300	Greece	GRC								59	CHEMICAL MATERIALS NES	1	No Quantity							25440			0
S3	2016	2016	2016	2	0	2	Export	470	Malta	MLT	348	Hungary	HUN								59	CHEMICAL MATERIALS NES	1	No Quantity							16022			0
S3	2016	2016	2016	2	0	2	Export	470	Malta	MLT	360	Indonesia	IDN								59	CHEMICAL MATERIALS NES	1	No Quantity							1			0
S3	2016	2016	2016	2	0	2	Export	470	Malta	MLT	364	Iran	IRN								59	CHEMICAL MATERIALS NES	1	No Quantity							1069			0
S3	2016	2016	2016	2	0	2	Export	470	Malta	MLT	368	Iraq	IRQ								59	CHEMICAL MATERIALS NES	1	No Quantity							24910			0
S3	2016	2016	2016	2	0	2	Export	470	Malta	MLT	381	Italy	ITA								59	CHEMICAL MATERIALS NES	1	No Quantity							1477274			0
S3	2016	2016	2016	2	0	2	Export	470	Malta	MLT	392	Japan	JPN								59	CHEMICAL MATERIALS NES	1	No Quantity							3540			0
S3	2016	2016	2016	2	0	2	Export	470	Malta	MLT	400	Jordan	JOR								59	CHEMICAL MATERIALS NES	1	No Quantity							61325			0
S3	2016	2016	2016	2	0	2	Export	470	Malta	MLT	410	Rep. of Korea	KOR								59	CHEMICAL MATERIALS NES	1	No Quantity							39			0
S3	2016	2016	2016	2	0	2	Export	470	Malta	MLT	414	Kuwait	KWT								59	CHEMICAL MATERIALS NES	1	No Quantity							169339			0
S3	2016	2016	2016	2	0	2	Export	470	Malta	MLT	422	Lebanon	LBN								59	CHEMICAL MATERIALS NES	1	No Quantity							37095			0
S3	2016	2016	2016	2	0	2	Export	470	Malta	MLT	434	Libya	LBY								59	CHEMICAL MATERIALS NES	1	No Quantity							638949			0
S3	2016	2016	2016	2	0	2	Export	470	Malta	MLT	512	Oman	OMN								59	CHEMICAL MATERIALS NES	1	No Quantity							87195			0
S3	2016	2016	2016	2	0	2	Export	470	Malta	MLT	620	Portugal	PRT								59	CHEMICAL MATERIALS NES	1	No Quantity							48020			0
S3	2016	2016	2016	2	0	2	Export	470	Malta	MLT	634	Qatar	QAT								59	CHEMICAL MATERIALS NES	1	No Quantity							98928			0
S3	2016	2016	2016	2	0	2	Export	470	Malta	MLT	643	Russian Federation	RUS								59	CHEMICAL MATERIALS NES	1	No Quantity							26320			0
S3	2016	2016	2016	2	0	2	Export	470	Malta	MLT	682	Saudi Arabia	SAU								59	CHEMICAL MATERIALS NES	1	No Quantity							1828241			0
S3	2016	2016	2016	2	0	2	Export	470	Malta	MLT	686	Senegal	SEN								59	CHEMICAL MATERIALS NES	1	No Quantity							6646			0
S3	2016	2016	2016	2	0	2	Export	470	Malta	MLT	694	Sierra Leone	SLE								59	CHEMICAL MATERIALS NES	1	No Quantity							1531			0
S3	2016	2016	2016	2	0	2	Export	470	Malta	MLT	702	Singapore	SGP								59	CHEMICAL MATERIALS NES	1	No Quantity							892			0
S3	2016	2016	2016	2	0	2	Export	470	Malta	MLT	704	Viet Nam	VNM								59	CHEMICAL MATERIALS NES	1	No Quantity							2659			0
S3	2016	2016	2016	2	0	2	Export	470	Malta	MLT	724	Spain	ESP								59	CHEMICAL MATERIALS NES	1	No Quantity							39065			0
S3	2016	2016	2016	2	0	2	Export	470	Malta	MLT	752	Sweden	SWE								59	CHEMICAL MATERIALS NES	1	No Quantity							512			0
S3	2016	2016	2016	2	0	2	Export	470	Malta	MLT	757	Switzerland	CHE								59	CHEMICAL MATERIALS NES	1	No Quantity							1223			0
S3	2016	2016	2016	2	0	2	Export	470	Malta	MLT	784	United Arab Emirates	ARE								59	CHEMICAL MATERIALS NES	1	No Quantity							263551			0
S3	2016	2016	2016	2	0	2	Export	470	Malta	MLT	788	Tunisia	TUN								59	CHEMICAL MATERIALS NES	1	No Quantity							4416662			0
S3	2016	2016	2016	2	0	2	Export	470	Malta	MLT	792	Turkey	TUR								59	CHEMICAL MATERIALS NES	1	No Quantity							31895			0
S3	2016	2016	2016	2	0	2	Export	470	Malta	MLT	818	Egypt	EGY								59	CHEMICAL MATERIALS NES	1	No Quantity							59078			0
S3	2016	2016	2016	2	0	2	Export	470	Malta	MLT	826	United Kingdom	GBR								59	CHEMICAL MATERIALS NES	1	No Quantity							53			0
S3	2016	2016	2016	2	0	2	Export	470	Malta	MLT	837	Bunkers									59	CHEMICAL MATERIALS NES	1	No Quantity							3276007			0
S3	2016	2016	2016	2	0	2	Export	470	Malta	MLT	842	USA	USA								59	CHEMICAL MATERIALS NES	1	No Quantity							20690			0
S3	2016	2016	2016	2	0	2	Export	470	Malta	MLT	899	Areas, nes									59	CHEMICAL MATERIALS NES	1	No Quantity							38574			0
S3	2016	2016	2016	2	0	2	Export	478	Mauritania	MRT	0	World	WLD								59	CHEMICAL MATERIALS NES	1	No Quantity							1216960			0
S3	2016	2016	2016	2	0	2	Export	478	Mauritania	MRT	384	Côte d'Ivoire	CIV								59	CHEMICAL MATERIALS NES	1	No Quantity							57455			0
S3	2016	2016	2016	2	0	2	Export	478	Mauritania	MRT	686	Senegal	SEN								59	CHEMICAL MATERIALS NES	1	No Quantity							2827			0
S3	2016	2016	2016	2	0	2	Export	478	Mauritania	MRT	724	Spain	ESP								59	CHEMICAL MATERIALS NES	1	No Quantity							5046			0
S3	2016	2016	2016	2	0	2	Export	478	Mauritania	MRT	826	United Kingdom	GBR								59	CHEMICAL MATERIALS NES	1	No Quantity							1151633			0
S3	2016	2016	2016	2	0	2	Export	470	Malta	MLT	0	World	WLD								61	LEATHER, LEATHER GOODS	1	No Quantity							526872			0
S3	2016	2016	2016	2	0	2	Export	470	Malta	MLT	276	Germany	DEU								61	LEATHER, LEATHER GOODS	1	No Quantity							449496			0
S3	2016	2016	2016	2	0	2	Export	470	Malta	MLT	434	Libya	LBY								61	LEATHER, LEATHER GOODS	1	No Quantity							71090			0
S3	2016	2016	2016	2	0	2	Export	470	Malta	MLT	642	Romania	ROU								61	LEATHER, LEATHER GOODS	1	No Quantity							5736			0
S3	2016	2016	2016	2	0	2	Export	470	Malta	MLT	842	USA	USA								61	LEATHER, LEATHER GOODS	1	No Quantity							551			0
S3	2016	2016	2016	2	0	2	Export	478	Mauritania	MRT	0	World	WLD								61	LEATHER, LEATHER GOODS	1	No Quantity							41052			0
S3	2016	2016	2016	2	0	2	Export	478	Mauritania	MRT	381	Italy	ITA								61	LEATHER, LEATHER GOODS	1	No Quantity							4398			0
S3	2016	2016	2016	2	0	2	Export	478	Mauritania	MRT	792	Turkey	TUR								61	LEATHER, LEATHER GOODS	1	No Quantity							36653			0
S3	2016	2016	2016	2	0	2	Export	470	Malta	MLT	0	World	WLD								62	RUBBER MANUFACTURES, NES	1	No Quantity							59296323			0
S3	2016	2016	2016	2	0	2	Export	470	Malta	MLT	40	Austria	AUT								62	RUBBER MANUFACTURES, NES	1	No Quantity							1772			0
S3	2016	2016	2016	2	0	2	Export	470	Malta	MLT	44	Bahamas	BHS								62	RUBBER MANUFACTURES, NES	1	No Quantity							2326			0
S3	2016	2016	2016	2	0	2	Export	470	Malta	MLT	56	Belgium	BEL								62	RUBBER MANUFACTURES, NES	1	No Quantity							19842			0
S3	2016	2016	2016	2	0	2	Export	470	Malta	MLT	76	Brazil	BRA								62	RUBBER MANUFACTURES, NES	1	No Quantity							18535			0
S3	2016	2016	2016	2	0	2	Export	470	Malta	MLT	124	Canada	CAN								62	RUBBER MANUFACTURES, NES	1	No Quantity							120			0
S3	2016	2016	2016	2	0	2	Export	470	Malta	MLT	144	Sri Lanka	LKA								62	RUBBER MANUFACTURES, NES	1	No Quantity							2979			0
S3	2016	2016	2016	2	0	2	Export	470	Malta	MLT	156	China	CHN								62	RUBBER MANUFACTURES, NES	1	No Quantity							3948330			0
S3	2016	2016	2016	2	0	2	Export	470	Malta	MLT	203	Czechia	CZE								62	RUBBER MANUFACTURES, NES	1	No Quantity							6264			0
S3	2016	2016	2016	2	0	2	Export	470	Malta	MLT	251	France	FRA								62	RUBBER MANUFACTURES, NES	1	No Quantity							1688904			0
S3	2016	2016	2016	2	0	2	Export	470	Malta	MLT	276	Germany	DEU								62	RUBBER MANUFACTURES, NES	1	No Quantity							34239390			0
S3	2016	2016	2016	2	0	2	Export	470	Malta	MLT	292	Gibraltar	GIB								62	RUBBER MANUFACTURES, NES	1	No Quantity							498			0
S3	2016	2016	2016	2	0	2	Export	470	Malta	MLT	344	China, Hong Kong SAR	HKG								62	RUBBER MANUFACTURES, NES	1	No Quantity							9697			0
S3	2016	2016	2016	2	0	2	Export	470	Malta	MLT	348	Hungary	HUN								62	RUBBER MANUFACTURES, NES	1	No Quantity							28751			0
S3	2016	2016	2016	2	0	2	Export	470	Malta	MLT	372	Ireland	IRL								62	RUBBER MANUFACTURES, NES	1	No Quantity							301			0
S3	2016	2016	2016	2	0	2	Export	470	Malta	MLT	376	Israel	ISR								62	RUBBER MANUFACTURES, NES	1	No Quantity							470			0
S3	2016	2016	2016	2	0	2	Export	470	Malta	MLT	381	Italy	ITA								62	RUBBER MANUFACTURES, NES	1	No Quantity							515903			0
S3	2016	2016	2016	2	0	2	Export	470	Malta	MLT	392	Japan	JPN								62	RUBBER MANUFACTURES, NES	1	No Quantity							396107			0
S3	2016	2016	2016	2	0	2	Export	470	Malta	MLT	410	Rep. of Korea	KOR								62	RUBBER MANUFACTURES, NES	1	No Quantity							3024760			0
S3	2016	2016	2016	2	0	2	Export	470	Malta	MLT	422	Lebanon	LBN								62	RUBBER MANUFACTURES, NES	1	No Quantity							3112			0
S3	2016	2016	2016	2	0	2	Export	470	Malta	MLT	434	Libya	LBY								62	RUBBER MANUFACTURES, NES	1	No Quantity							74195			0
S3	2016	2016	2016	2	0	2	Export	470	Malta	MLT	458	Malaysia	MYS								62	RUBBER MANUFACTURES, NES	1	No Quantity							999			0
S3	2016	2016	2016	2	0	2	Export	470	Malta	MLT	484	Mexico	MEX								62	RUBBER MANUFACTURES, NES	1	No Quantity							44560			0
S3	2016	2016	2016	2	0	2	Export	470	Malta	MLT	528	Netherlands	NLD								62	RUBBER MANUFACTURES, NES	1	No Quantity							5464			0
S3	2016	2016	2016	2	0	2	Export	470	Malta	MLT	566	Nigeria	NGA								62	RUBBER MANUFACTURES, NES	1	No Quantity							665			0
S3	2016	2016	2016	2	0	2	Export	470	Malta	MLT	579	Norway	NOR								62	RUBBER MANUFACTURES, NES	1	No Quantity							999215			0
S3	2016	2016	2016	2	0	2	Export	470	Malta	MLT	608	Philippines	PHL								62	RUBBER MANUFACTURES, NES	1	No Quantity							8			0
S3	2016	2016	2016	2	0	2	Export	470	Malta	MLT	616	Poland	POL								62	RUBBER MANUFACTURES, NES	1	No Quantity							643221			0
S3	2016	2016	2016	2	0	2	Export	470	Malta	MLT	620	Portugal	PRT								62	RUBBER MANUFACTURES, NES	1	No Quantity							12338			0
S3	2016	2016	2016	2	0	2	Export	470	Malta	MLT	642	Romania	ROU								62	RUBBER MANUFACTURES, NES	1	No Quantity							38336			0
S3	2016	2016	2016	2	0	2	Export	470	Malta	MLT	699	India	IND								62	RUBBER MANUFACTURES, NES	1	No Quantity							365689			0
S3	2016	2016	2016	2	0	2	Export	470	Malta	MLT	702	Singapore	SGP								62	RUBBER MANUFACTURES, NES	1	No Quantity							914			0
S3	2016	2016	2016	2	0	2	Export	470	Malta	MLT	703	Slovakia	SVK								62	RUBBER MANUFACTURES, NES	1	No Quantity							39271			0
S3	2016	2016	2016	2	0	2	Export	470	Malta	MLT	705	Slovenia	SVN								62	RUBBER MANUFACTURES, NES	1	No Quantity							1325			0
S3	2016	2016	2016	2	0	2	Export	470	Malta	MLT	710	South Africa	ZAF								62	RUBBER MANUFACTURES, NES	1	No Quantity							30			0
S3	2016	2016	2016	2	0	2	Export	470	Malta	MLT	724	Spain	ESP								62	RUBBER MANUFACTURES, NES	1	No Quantity							6715			0
S3	2016	2016	2016	2	0	2	Export	470	Malta	MLT	752	Sweden	SWE								62	RUBBER MANUFACTURES, NES	1	No Quantity							4265510			0
S3	2016	2016	2016	2	0	2	Export	470	Malta	MLT	757	Switzerland	CHE								62	RUBBER MANUFACTURES, NES	1	No Quantity							1180			0
S3	2016	2016	2016	2	0	2	Export	470	Malta	MLT	784	United Arab Emirates	ARE								62	RUBBER MANUFACTURES, NES	1	No Quantity							24944			0
S3	2016	2016	2016	2	0	2	Export	470	Malta	MLT	788	Tunisia	TUN								62	RUBBER MANUFACTURES, NES	1	No Quantity							255			0
S3	2016	2016	2016	2	0	2	Export	470	Malta	MLT	792	Turkey	TUR								62	RUBBER MANUFACTURES, NES	1	No Quantity							12174			0
S3	2016	2016	2016	2	0	2	Export	470	Malta	MLT	795	Turkmenistan	TKM								62	RUBBER MANUFACTURES, NES	1	No Quantity							526			0
S3	2016	2016	2016	2	0	2	Export	470	Malta	MLT	818	Egypt	EGY								62	RUBBER MANUFACTURES, NES	1	No Quantity							53538			0
S3	2016	2016	2016	2	0	2	Export	470	Malta	MLT	826	United Kingdom	GBR								62	RUBBER MANUFACTURES, NES	1	No Quantity							3675580			0
S3	2016	2016	2016	2	0	2	Export	470	Malta	MLT	837	Bunkers									62	RUBBER MANUFACTURES, NES	1	No Quantity							2355			0
S3	2016	2016	2016	2	0	2	Export	470	Malta	MLT	842	USA	USA								62	RUBBER MANUFACTURES, NES	1	No Quantity							5119254			0
S3	2016	2016	2016	2	0	2	Export	478	Mauritania	MRT	0	World	WLD								62	RUBBER MANUFACTURES, NES	1	No Quantity							6359			0
S3	2016	2016	2016	2	0	2	Export	478	Mauritania	MRT	686	Senegal	SEN								62	RUBBER MANUFACTURES, NES	1	No Quantity							6359			0
S3	2016	2016	2016	2	0	2	Export	470	Malta	MLT	0	World	WLD								63	CORK, WOOD MANUFACTURES	1	No Quantity							251016			0
S3	2016	2016	2016	2	0	2	Export	470	Malta	MLT	12	Algeria	DZA								63	CORK, WOOD MANUFACTURES	1	No Quantity							55			0
S3	2016	2016	2016	2	0	2	Export	470	Malta	MLT	36	Australia	AUS								63	CORK, WOOD MANUFACTURES	1	No Quantity							124			0
S3	2016	2016	2016	2	0	2	Export	470	Malta	MLT	56	Belgium	BEL								63	CORK, WOOD MANUFACTURES	1	No Quantity							17			0
S3	2016	2016	2016	2	0	2	Export	470	Malta	MLT	196	Cyprus	CYP								63	CORK, WOOD MANUFACTURES	1	No Quantity							885			0
S3	2016	2016	2016	2	0	2	Export	470	Malta	MLT	246	Finland	FIN								63	CORK, WOOD MANUFACTURES	1	No Quantity							7			0
S3	2016	2016	2016	2	0	2	Export	470	Malta	MLT	251	France	FRA								63	CORK, WOOD MANUFACTURES	1	No Quantity							4160			0
S3	2016	2016	2016	2	0	2	Export	470	Malta	MLT	276	Germany	DEU								63	CORK, WOOD MANUFACTURES	1	No Quantity							157			0
S3	2016	2016	2016	2	0	2	Export	470	Malta	MLT	288	Ghana	GHA								63	CORK, WOOD MANUFACTURES	1	No Quantity							166			0
S3	2016	2016	2016	2	0	2	Export	470	Malta	MLT	300	Greece	GRC								63	CORK, WOOD MANUFACTURES	1	No Quantity							34			0
S3	2016	2016	2016	2	0	2	Export	470	Malta	MLT	348	Hungary	HUN								63	CORK, WOOD MANUFACTURES	1	No Quantity							3			0
S3	2016	2016	2016	2	0	2	Export	470	Malta	MLT	372	Ireland	IRL								63	CORK, WOOD MANUFACTURES	1	No Quantity							37			0
S3	2016	2016	2016	2	0	2	Export	470	Malta	MLT	376	Israel	ISR								63	CORK, WOOD MANUFACTURES	1	No Quantity							1369			0
S3	2016	2016	2016	2	0	2	Export	470	Malta	MLT	381	Italy	ITA								63	CORK, WOOD MANUFACTURES	1	No Quantity							40853			0
S3	2016	2016	2016	2	0	2	Export	470	Malta	MLT	392	Japan	JPN								63	CORK, WOOD MANUFACTURES	1	No Quantity							227			0
S3	2016	2016	2016	2	0	2	Export	470	Malta	MLT	434	Libya	LBY								63	CORK, WOOD MANUFACTURES	1	No Quantity							62694			0
S3	2016	2016	2016	2	0	2	Export	470	Malta	MLT	512	Oman	OMN								63	CORK, WOOD MANUFACTURES	1	No Quantity							29386			0
S3	2016	2016	2016	2	0	2	Export	470	Malta	MLT	643	Russian Federation	RUS								63	CORK, WOOD MANUFACTURES	1	No Quantity							155			0
S3	2016	2016	2016	2	0	2	Export	470	Malta	MLT	688	Serbia	SRB								63	CORK, WOOD MANUFACTURES	1	No Quantity							349			0
S3	2016	2016	2016	2	0	2	Export	470	Malta	MLT	724	Spain	ESP								63	CORK, WOOD MANUFACTURES	1	No Quantity							76			0
S3	2016	2016	2016	2	0	2	Export	470	Malta	MLT	757	Switzerland	CHE								63	CORK, WOOD MANUFACTURES	1	No Quantity							71			0
S3	2016	2016	2016	2	0	2	Export	470	Malta	MLT	784	United Arab Emirates	ARE								63	CORK, WOOD MANUFACTURES	1	No Quantity							43832			0
S3	2016	2016	2016	2	0	2	Export	470	Malta	MLT	792	Turkey	TUR								63	CORK, WOOD MANUFACTURES	1	No Quantity							3			0
S3	2016	2016	2016	2	0	2	Export	470	Malta	MLT	818	Egypt	EGY								63	CORK, WOOD MANUFACTURES	1	No Quantity							892			0
S3	2016	2016	2016	2	0	2	Export	470	Malta	MLT	826	United Kingdom	GBR								63	CORK, WOOD MANUFACTURES	1	No Quantity							65367			0
S3	2016	2016	2016	2	0	2	Export	470	Malta	MLT	837	Bunkers									63	CORK, WOOD MANUFACTURES	1	No Quantity							95			0
S3	2016	2016	2016	2	0	2	Export	478	Mauritania	MRT	0	World	WLD								63	CORK, WOOD MANUFACTURES	1	No Quantity							6950			0
S3	2016	2016	2016	2	0	2	Export	478	Mauritania	MRT	724	Spain	ESP								63	CORK, WOOD MANUFACTURES	1	No Quantity							6950			0
S3	2016	2016	2016	2	0	2	Export	470	Malta	MLT	0	World	WLD								64	PAPER,PAPERBOARD,ETC.	1	No Quantity							1526122			0
S3	2016	2016	2016	2	0	2	Export	470	Malta	MLT	144	Sri Lanka	LKA								64	PAPER,PAPERBOARD,ETC.	1	No Quantity							14396			0
S3	2016	2016	2016	2	0	2	Export	470	Malta	MLT	156	China	CHN								64	PAPER,PAPERBOARD,ETC.	1	No Quantity							80			0
S3	2016	2016	2016	2	0	2	Export	470	Malta	MLT	203	Czechia	CZE								64	PAPER,PAPERBOARD,ETC.	1	No Quantity							223			0
S3	2016	2016	2016	2	0	2	Export	470	Malta	MLT	251	France	FRA								64	PAPER,PAPERBOARD,ETC.	1	No Quantity							13791			0
S3	2016	2016	2016	2	0	2	Export	470	Malta	MLT	270	Gambia	GMB								64	PAPER,PAPERBOARD,ETC.	1	No Quantity							259			0
S3	2016	2016	2016	2	0	2	Export	470	Malta	MLT	276	Germany	DEU								64	PAPER,PAPERBOARD,ETC.	1	No Quantity							80262			0
S3	2016	2016	2016	2	0	2	Export	470	Malta	MLT	320	Guatemala	GTM								64	PAPER,PAPERBOARD,ETC.	1	No Quantity							840			0
S3	2016	2016	2016	2	0	2	Export	470	Malta	MLT	364	Iran	IRN								64	PAPER,PAPERBOARD,ETC.	1	No Quantity							105			0
S3	2016	2016	2016	2	0	2	Export	470	Malta	MLT	376	Israel	ISR								64	PAPER,PAPERBOARD,ETC.	1	No Quantity							14			0
S3	2016	2016	2016	2	0	2	Export	470	Malta	MLT	381	Italy	ITA								64	PAPER,PAPERBOARD,ETC.	1	No Quantity							118923			0
S3	2016	2016	2016	2	0	2	Export	470	Malta	MLT	392	Japan	JPN								64	PAPER,PAPERBOARD,ETC.	1	No Quantity							11			0
S3	2016	2016	2016	2	0	2	Export	470	Malta	MLT	404	Kenya	KEN								64	PAPER,PAPERBOARD,ETC.	1	No Quantity							45646			0
S3	2016	2016	2016	2	0	2	Export	470	Malta	MLT	434	Libya	LBY								64	PAPER,PAPERBOARD,ETC.	1	No Quantity							703589			0
S3	2016	2016	2016	2	0	2	Export	470	Malta	MLT	458	Malaysia	MYS								64	PAPER,PAPERBOARD,ETC.	1	No Quantity							137530			0
S3	2016	2016	2016	2	0	2	Export	470	Malta	MLT	504	Morocco	MAR								64	PAPER,PAPERBOARD,ETC.	1	No Quantity							2530			0
S3	2016	2016	2016	2	0	2	Export	470	Malta	MLT	524	Nepal	NPL								64	PAPER,PAPERBOARD,ETC.	1	No Quantity							13			0
S3	2016	2016	2016	2	0	2	Export	470	Malta	MLT	579	Norway	NOR								64	PAPER,PAPERBOARD,ETC.	1	No Quantity							670			0
S3	2016	2016	2016	2	0	2	Export	470	Malta	MLT	604	Peru	PER								64	PAPER,PAPERBOARD,ETC.	1	No Quantity							55			0
S3	2016	2016	2016	2	0	2	Export	470	Malta	MLT	643	Russian Federation	RUS								64	PAPER,PAPERBOARD,ETC.	1	No Quantity							1309			0
S3	2016	2016	2016	2	0	2	Export	470	Malta	MLT	688	Serbia	SRB								64	PAPER,PAPERBOARD,ETC.	1	No Quantity							1135			0
S3	2016	2016	2016	2	0	2	Export	470	Malta	MLT	690	Seychelles	SYC								64	PAPER,PAPERBOARD,ETC.	1	No Quantity							277			0
S3	2016	2016	2016	2	0	2	Export	470	Malta	MLT	699	India	IND								64	PAPER,PAPERBOARD,ETC.	1	No Quantity							54865			0
S3	2016	2016	2016	2	0	2	Export	470	Malta	MLT	702	Singapore	SGP								64	PAPER,PAPERBOARD,ETC.	1	No Quantity							13179			0
S3	2016	2016	2016	2	0	2	Export	470	Malta	MLT	724	Spain	ESP								64	PAPER,PAPERBOARD,ETC.	1	No Quantity							33			0
S3	2016	2016	2016	2	0	2	Export	470	Malta	MLT	757	Switzerland	CHE								64	PAPER,PAPERBOARD,ETC.	1	No Quantity							3644			0
S3	2016	2016	2016	2	0	2	Export	470	Malta	MLT	768	Togo	TGO								64	PAPER,PAPERBOARD,ETC.	1	No Quantity							50			0
S3	2016	2016	2016	2	0	2	Export	470	Malta	MLT	784	United Arab Emirates	ARE								64	PAPER,PAPERBOARD,ETC.	1	No Quantity							10946			0
S3	2016	2016	2016	2	0	2	Export	470	Malta	MLT	788	Tunisia	TUN								64	PAPER,PAPERBOARD,ETC.	1	No Quantity							3504			0
S3	2016	2016	2016	2	0	2	Export	470	Malta	MLT	792	Turkey	TUR								64	PAPER,PAPERBOARD,ETC.	1	No Quantity							8718			0
S3	2016	2016	2016	2	0	2	Export	470	Malta	MLT	818	Egypt	EGY								64	PAPER,PAPERBOARD,ETC.	1	No Quantity							811			0
S3	2016	2016	2016	2	0	2	Export	470	Malta	MLT	826	United Kingdom	GBR								64	PAPER,PAPERBOARD,ETC.	1	No Quantity							305991			0
S3	2016	2016	2016	2	0	2	Export	470	Malta	MLT	842	USA	USA								64	PAPER,PAPERBOARD,ETC.	1	No Quantity							1495			0
S3	2016	2016	2016	2	0	2	Export	470	Malta	MLT	899	Areas, nes									64	PAPER,PAPERBOARD,ETC.	1	No Quantity							1226			0
S3	2016	2016	2016	2	0	2	Export	478	Mauritania	MRT	0	World	WLD								64	PAPER,PAPERBOARD,ETC.	1	No Quantity							7876			0
S3	2016	2016	2016	2	0	2	Export	478	Mauritania	MRT	270	Gambia	GMB								64	PAPER,PAPERBOARD,ETC.	1	No Quantity							7731			0
S3	2016	2016	2016	2	0	2	Export	478	Mauritania	MRT	276	Germany	DEU								64	PAPER,PAPERBOARD,ETC.	1	No Quantity							145			0
S3	2016	2016	2016	2	0	2	Export	470	Malta	MLT	0	World	WLD								65	TEXTILE YARN,FABRIC,ETC.	1	No Quantity							31149868			0
S3	2016	2016	2016	2	0	2	Export	470	Malta	MLT	12	Algeria	DZA								65	TEXTILE YARN,FABRIC,ETC.	1	No Quantity							388407			0
S3	2016	2016	2016	2	0	2	Export	470	Malta	MLT	36	Australia	AUS								65	TEXTILE YARN,FABRIC,ETC.	1	No Quantity							3323			0
S3	2016	2016	2016	2	0	2	Export	470	Malta	MLT	44	Bahamas	BHS								65	TEXTILE YARN,FABRIC,ETC.	1	No Quantity							23844			0
S3	2016	2016	2016	2	0	2	Export	470	Malta	MLT	120	Cameroon	CMR								65	TEXTILE YARN,FABRIC,ETC.	1	No Quantity							40			0
S3	2016	2016	2016	2	0	2	Export	470	Malta	MLT	124	Canada	CAN								65	TEXTILE YARN,FABRIC,ETC.	1	No Quantity							5328			0
S3	2016	2016	2016	2	0	2	Export	470	Malta	MLT	140	Central African Rep.	CAF								65	TEXTILE YARN,FABRIC,ETC.	1	No Quantity							266			0
S3	2016	2016	2016	2	0	2	Export	470	Malta	MLT	144	Sri Lanka	LKA								65	TEXTILE YARN,FABRIC,ETC.	1	No Quantity							5317			0
S3	2016	2016	2016	2	0	2	Export	470	Malta	MLT	148	Chad	TCD								65	TEXTILE YARN,FABRIC,ETC.	1	No Quantity							3			0
S3	2016	2016	2016	2	0	2	Export	470	Malta	MLT	156	China	CHN								65	TEXTILE YARN,FABRIC,ETC.	1	No Quantity							18881			0
S3	2016	2016	2016	2	0	2	Export	470	Malta	MLT	180	Dem. Rep. of the Congo	COD								65	TEXTILE YARN,FABRIC,ETC.	1	No Quantity							201			0
S3	2016	2016	2016	2	0	2	Export	470	Malta	MLT	196	Cyprus	CYP								65	TEXTILE YARN,FABRIC,ETC.	1	No Quantity							21722			0
S3	2016	2016	2016	2	0	2	Export	470	Malta	MLT	203	Czechia	CZE								65	TEXTILE YARN,FABRIC,ETC.	1	No Quantity							373			0
S3	2016	2016	2016	2	0	2	Export	470	Malta	MLT	251	France	FRA								65	TEXTILE YARN,FABRIC,ETC.	1	No Quantity							26756			0
S3	2016	2016	2016	2	0	2	Export	470	Malta	MLT	262	Djibouti	DJI								65	TEXTILE YARN,FABRIC,ETC.	1	No Quantity							39527			0
S3	2016	2016	2016	2	0	2	Export	470	Malta	MLT	270	Gambia	GMB								65	TEXTILE YARN,FABRIC,ETC.	1	No Quantity							1385			0
S3	2016	2016	2016	2	0	2	Export	470	Malta	MLT	276	Germany	DEU								65	TEXTILE YARN,FABRIC,ETC.	1	No Quantity							906744			0
S3	2016	2016	2016	2	0	2	Export	470	Malta	MLT	292	Gibraltar	GIB								65	TEXTILE YARN,FABRIC,ETC.	1	No Quantity							3816			0
S3	2016	2016	2016	2	0	2	Export	470	Malta	MLT	300	Greece	GRC								65	TEXTILE YARN,FABRIC,ETC.	1	No Quantity							346361			0
S3	2016	2016	2016	2	0	2	Export	470	Malta	MLT	320	Guatemala	GTM								65	TEXTILE YARN,FABRIC,ETC.	1	No Quantity							3292			0
S3	2016	2016	2016	2	0	2	Export	470	Malta	MLT	344	China, Hong Kong SAR	HKG								65	TEXTILE YARN,FABRIC,ETC.	1	No Quantity							535			0
S3	2016	2016	2016	2	0	2	Export	470	Malta	MLT	372	Ireland	IRL								65	TEXTILE YARN,FABRIC,ETC.	1	No Quantity							113528			0
S3	2016	2016	2016	2	0	2	Export	470	Malta	MLT	376	Israel	ISR								65	TEXTILE YARN,FABRIC,ETC.	1	No Quantity							2261			0
S3	2016	2016	2016	2	0	2	Export	470	Malta	MLT	381	Italy	ITA								65	TEXTILE YARN,FABRIC,ETC.	1	No Quantity							23720468			0
S3	2016	2016	2016	2	0	2	Export	470	Malta	MLT	384	Côte d'Ivoire	CIV								65	TEXTILE YARN,FABRIC,ETC.	1	No Quantity							1889			0
S3	2016	2016	2016	2	0	2	Export	470	Malta	MLT	392	Japan	JPN								65	TEXTILE YARN,FABRIC,ETC.	1	No Quantity							529549			0
S3	2016	2016	2016	2	0	2	Export	470	Malta	MLT	434	Libya	LBY								65	TEXTILE YARN,FABRIC,ETC.	1	No Quantity							504491			0
S3	2016	2016	2016	2	0	2	Export	470	Malta	MLT	450	Madagascar	MDG								65	TEXTILE YARN,FABRIC,ETC.	1	No Quantity							101			0
S3	2016	2016	2016	2	0	2	Export	470	Malta	MLT	466	Mali	MLI								65	TEXTILE YARN,FABRIC,ETC.	1	No Quantity							1625			0
S3	2016	2016	2016	2	0	2	Export	470	Malta	MLT	480	Mauritius	MUS								65	TEXTILE YARN,FABRIC,ETC.	1	No Quantity							1440			0
S3	2016	2016	2016	2	0	2	Export	470	Malta	MLT	554	New Zealand	NZL								65	TEXTILE YARN,FABRIC,ETC.	1	No Quantity							4538			0
S3	2016	2016	2016	2	0	2	Export	470	Malta	MLT	566	Nigeria	NGA								65	TEXTILE YARN,FABRIC,ETC.	1	No Quantity							141			0
S3	2016	2016	2016	2	0	2	Export	470	Malta	MLT	579	Norway	NOR								65	TEXTILE YARN,FABRIC,ETC.	1	No Quantity							5134			0
S3	2016	2016	2016	2	0	2	Export	470	Malta	MLT	608	Philippines	PHL								65	TEXTILE YARN,FABRIC,ETC.	1	No Quantity							279			0
S3	2016	2016	2016	2	0	2	Export	470	Malta	MLT	616	Poland	POL								65	TEXTILE YARN,FABRIC,ETC.	1	No Quantity							77289			0
S3	2016	2016	2016	2	0	2	Export	470	Malta	MLT	634	Qatar	QAT								65	TEXTILE YARN,FABRIC,ETC.	1	No Quantity							97333			0
S3	2016	2016	2016	2	0	2	Export	470	Malta	MLT	642	Romania	ROU								65	TEXTILE YARN,FABRIC,ETC.	1	No Quantity							1989			0
S3	2016	2016	2016	2	0	2	Export	470	Malta	MLT	643	Russian Federation	RUS								65	TEXTILE YARN,FABRIC,ETC.	1	No Quantity							1052			0
S3	2016	2016	2016	2	0	2	Export	470	Malta	MLT	678	Sao Tome and Principe	STP								65	TEXTILE YARN,FABRIC,ETC.	1	No Quantity							6			0
S3	2016	2016	2016	2	0	2	Export	470	Malta	MLT	686	Senegal	SEN								65	TEXTILE YARN,FABRIC,ETC.	1	No Quantity							181			0
S3	2016	2016	2016	2	0	2	Export	470	Malta	MLT	688	Serbia	SRB								65	TEXTILE YARN,FABRIC,ETC.	1	No Quantity							3257			0
S3	2016	2016	2016	2	0	2	Export	470	Malta	MLT	690	Seychelles	SYC								65	TEXTILE YARN,FABRIC,ETC.	1	No Quantity							70			0
S3	2016	2016	2016	2	0	2	Export	470	Malta	MLT	694	Sierra Leone	SLE								65	TEXTILE YARN,FABRIC,ETC.	1	No Quantity							913			0
S3	2016	2016	2016	2	0	2	Export	470	Malta	MLT	702	Singapore	SGP								65	TEXTILE YARN,FABRIC,ETC.	1	No Quantity							507			0
S3	2016	2016	2016	2	0	2	Export	470	Malta	MLT	724	Spain	ESP								65	TEXTILE YARN,FABRIC,ETC.	1	No Quantity							8070			0
S3	2016	2016	2016	2	0	2	Export	470	Malta	MLT	757	Switzerland	CHE								65	TEXTILE YARN,FABRIC,ETC.	1	No Quantity							2020424			0
S3	2016	2016	2016	2	0	2	Export	470	Malta	MLT	784	United Arab Emirates	ARE								65	TEXTILE YARN,FABRIC,ETC.	1	No Quantity							46787			0
S3	2016	2016	2016	2	0	2	Export	470	Malta	MLT	788	Tunisia	TUN								65	TEXTILE YARN,FABRIC,ETC.	1	No Quantity							42769			0
S3	2016	2016	2016	2	0	2	Export	470	Malta	MLT	792	Turkey	TUR								65	TEXTILE YARN,FABRIC,ETC.	1	No Quantity							1388319			0
S3	2016	2016	2016	2	0	2	Export	470	Malta	MLT	818	Egypt	EGY								65	TEXTILE YARN,FABRIC,ETC.	1	No Quantity							2703			0
S3	2016	2016	2016	2	0	2	Export	470	Malta	MLT	826	United Kingdom	GBR								65	TEXTILE YARN,FABRIC,ETC.	1	No Quantity							17024			0
S3	2016	2016	2016	2	0	2	Export	470	Malta	MLT	837	Bunkers									65	TEXTILE YARN,FABRIC,ETC.	1	No Quantity							17611			0
S3	2016	2016	2016	2	0	2	Export	470	Malta	MLT	842	USA	USA								65	TEXTILE YARN,FABRIC,ETC.	1	No Quantity							741998			0
S3	2016	2016	2016	2	0	2	Export	478	Mauritania	MRT	0	World	WLD								65	TEXTILE YARN,FABRIC,ETC.	1	No Quantity							157904			0
S3	2016	2016	2016	2	0	2	Export	478	Mauritania	MRT	124	Canada	CAN								65	TEXTILE YARN,FABRIC,ETC.	1	No Quantity							1			0
S3	2016	2016	2016	2	0	2	Export	478	Mauritania	MRT	251	France	FRA								65	TEXTILE YARN,FABRIC,ETC.	1	No Quantity							1338			0
S3	2016	2016	2016	2	0	2	Export	478	Mauritania	MRT	270	Gambia	GMB								65	TEXTILE YARN,FABRIC,ETC.	1	No Quantity							9560			0
S3	2016	2016	2016	2	0	2	Export	478	Mauritania	MRT	504	Morocco	MAR								65	TEXTILE YARN,FABRIC,ETC.	1	No Quantity							147006			0
S3	2016	2016	2016	2	0	2	Export	470	Malta	MLT	0	World	WLD								66	NON-METAL.MINERAL MANFCT	1	No Quantity							9638090			0
S3	2016	2016	2016	2	0	2	Export	470	Malta	MLT	36	Australia	AUS								66	NON-METAL.MINERAL MANFCT	1	No Quantity							5716			0
S3	2016	2016	2016	2	0	2	Export	470	Malta	MLT	40	Austria	AUT								66	NON-METAL.MINERAL MANFCT	1	No Quantity							8			0
S3	2016	2016	2016	2	0	2	Export	470	Malta	MLT	56	Belgium	BEL								66	NON-METAL.MINERAL MANFCT	1	No Quantity							336989			0
S3	2016	2016	2016	2	0	2	Export	470	Malta	MLT	76	Brazil	BRA								66	NON-METAL.MINERAL MANFCT	1	No Quantity							20810			0
S3	2016	2016	2016	2	0	2	Export	470	Malta	MLT	100	Bulgaria	BGR								66	NON-METAL.MINERAL MANFCT	1	No Quantity							2193			0
S3	2016	2016	2016	2	0	2	Export	470	Malta	MLT	124	Canada	CAN								66	NON-METAL.MINERAL MANFCT	1	No Quantity							492			0
S3	2016	2016	2016	2	0	2	Export	470	Malta	MLT	152	Chile	CHL								66	NON-METAL.MINERAL MANFCT	1	No Quantity							9			0
S3	2016	2016	2016	2	0	2	Export	470	Malta	MLT	156	China	CHN								66	NON-METAL.MINERAL MANFCT	1	No Quantity							66514			0
S3	2016	2016	2016	2	0	2	Export	470	Malta	MLT	196	Cyprus	CYP								66	NON-METAL.MINERAL MANFCT	1	No Quantity							1927			0
S3	2016	2016	2016	2	0	2	Export	470	Malta	MLT	203	Czechia	CZE								66	NON-METAL.MINERAL MANFCT	1	No Quantity							196733			0
S3	2016	2016	2016	2	0	2	Export	470	Malta	MLT	246	Finland	FIN								66	NON-METAL.MINERAL MANFCT	1	No Quantity							11794			0
S3	2016	2016	2016	2	0	2	Export	470	Malta	MLT	251	France	FRA								66	NON-METAL.MINERAL MANFCT	1	No Quantity							1855261			0
S3	2016	2016	2016	2	0	2	Export	470	Malta	MLT	276	Germany	DEU								66	NON-METAL.MINERAL MANFCT	1	No Quantity							3579455			0
S3	2016	2016	2016	2	0	2	Export	470	Malta	MLT	288	Ghana	GHA								66	NON-METAL.MINERAL MANFCT	1	No Quantity							1246			0
S3	2016	2016	2016	2	0	2	Export	470	Malta	MLT	300	Greece	GRC								66	NON-METAL.MINERAL MANFCT	1	No Quantity							549			0
S3	2016	2016	2016	2	0	2	Export	470	Malta	MLT	320	Guatemala	GTM								66	NON-METAL.MINERAL MANFCT	1	No Quantity							3292			0
S3	2016	2016	2016	2	0	2	Export	470	Malta	MLT	348	Hungary	HUN								66	NON-METAL.MINERAL MANFCT	1	No Quantity							64256			0
S3	2016	2016	2016	2	0	2	Export	470	Malta	MLT	372	Ireland	IRL								66	NON-METAL.MINERAL MANFCT	1	No Quantity							128			0
S3	2016	2016	2016	2	0	2	Export	470	Malta	MLT	381	Italy	ITA								66	NON-METAL.MINERAL MANFCT	1	No Quantity							324786			0
S3	2016	2016	2016	2	0	2	Export	470	Malta	MLT	384	Côte d'Ivoire	CIV								66	NON-METAL.MINERAL MANFCT	1	No Quantity							2434			0
S3	2016	2016	2016	2	0	2	Export	470	Malta	MLT	392	Japan	JPN								66	NON-METAL.MINERAL MANFCT	1	No Quantity							610906			0
S3	2016	2016	2016	2	0	2	Export	470	Malta	MLT	400	Jordan	JOR								66	NON-METAL.MINERAL MANFCT	1	No Quantity							222			0
S3	2016	2016	2016	2	0	2	Export	470	Malta	MLT	410	Rep. of Korea	KOR								66	NON-METAL.MINERAL MANFCT	1	No Quantity							14876			0
S3	2016	2016	2016	2	0	2	Export	470	Malta	MLT	422	Lebanon	LBN								66	NON-METAL.MINERAL MANFCT	1	No Quantity							8004			0
S3	2016	2016	2016	2	0	2	Export	470	Malta	MLT	428	Latvia	LVA								66	NON-METAL.MINERAL MANFCT	1	No Quantity							27			0
S3	2016	2016	2016	2	0	2	Export	470	Malta	MLT	434	Libya	LBY								66	NON-METAL.MINERAL MANFCT	1	No Quantity							104753			0
S3	2016	2016	2016	2	0	2	Export	470	Malta	MLT	458	Malaysia	MYS								66	NON-METAL.MINERAL MANFCT	1	No Quantity							212033			0
S3	2016	2016	2016	2	0	2	Export	470	Malta	MLT	528	Netherlands	NLD								66	NON-METAL.MINERAL MANFCT	1	No Quantity							3807			0
S3	2016	2016	2016	2	0	2	Export	470	Malta	MLT	579	Norway	NOR								66	NON-METAL.MINERAL MANFCT	1	No Quantity							1273			0
S3	2016	2016	2016	2	0	2	Export	470	Malta	MLT	608	Philippines	PHL								66	NON-METAL.MINERAL MANFCT	1	No Quantity							1574			0
S3	2016	2016	2016	2	0	2	Export	470	Malta	MLT	616	Poland	POL								66	NON-METAL.MINERAL MANFCT	1	No Quantity							85053			0
S3	2016	2016	2016	2	0	2	Export	470	Malta	MLT	620	Portugal	PRT								66	NON-METAL.MINERAL MANFCT	1	No Quantity							55			0
S3	2016	2016	2016	2	0	2	Export	470	Malta	MLT	643	Russian Federation	RUS								66	NON-METAL.MINERAL MANFCT	1	No Quantity							2734			0
S3	2016	2016	2016	2	0	2	Export	470	Malta	MLT	682	Saudi Arabia	SAU								66	NON-METAL.MINERAL MANFCT	1	No Quantity							100804			0
S3	2016	2016	2016	2	0	2	Export	470	Malta	MLT	688	Serbia	SRB								66	NON-METAL.MINERAL MANFCT	1	No Quantity							10831			0
S3	2016	2016	2016	2	0	2	Export	470	Malta	MLT	694	Sierra Leone	SLE								66	NON-METAL.MINERAL MANFCT	1	No Quantity							913			0
S3	2016	2016	2016	2	0	2	Export	470	Malta	MLT	699	India	IND								66	NON-METAL.MINERAL MANFCT	1	No Quantity							14813			0
S3	2016	2016	2016	2	0	2	Export	470	Malta	MLT	702	Singapore	SGP								66	NON-METAL.MINERAL MANFCT	1	No Quantity							30			0
S3	2016	2016	2016	2	0	2	Export	470	Malta	MLT	704	Viet Nam	VNM								66	NON-METAL.MINERAL MANFCT	1	No Quantity							1637008			0
S3	2016	2016	2016	2	0	2	Export	470	Malta	MLT	710	South Africa	ZAF								66	NON-METAL.MINERAL MANFCT	1	No Quantity							166			0
S3	2016	2016	2016	2	0	2	Export	470	Malta	MLT	724	Spain	ESP								66	NON-METAL.MINERAL MANFCT	1	No Quantity							41400			0
S3	2016	2016	2016	2	0	2	Export	470	Malta	MLT	729	Sudan	SDN								66	NON-METAL.MINERAL MANFCT	1	No Quantity							101			0
S3	2016	2016	2016	2	0	2	Export	470	Malta	MLT	752	Sweden	SWE								66	NON-METAL.MINERAL MANFCT	1	No Quantity							101			0
S3	2016	2016	2016	2	0	2	Export	470	Malta	MLT	757	Switzerland	CHE								66	NON-METAL.MINERAL MANFCT	1	No Quantity							28866			0
S3	2016	2016	2016	2	0	2	Export	470	Malta	MLT	784	United Arab Emirates	ARE								66	NON-METAL.MINERAL MANFCT	1	No Quantity							19067			0
S3	2016	2016	2016	2	0	2	Export	470	Malta	MLT	788	Tunisia	TUN								66	NON-METAL.MINERAL MANFCT	1	No Quantity							10368			0
S3	2016	2016	2016	2	0	2	Export	470	Malta	MLT	792	Turkey	TUR								66	NON-METAL.MINERAL MANFCT	1	No Quantity							627			0
S3	2016	2016	2016	2	0	2	Export	470	Malta	MLT	818	Egypt	EGY								66	NON-METAL.MINERAL MANFCT	1	No Quantity							102			0
S3	2016	2016	2016	2	0	2	Export	470	Malta	MLT	826	United Kingdom	GBR								66	NON-METAL.MINERAL MANFCT	1	No Quantity							193773			0
S3	2016	2016	2016	2	0	2	Export	470	Malta	MLT	834	United Rep. of Tanzania	TZA								66	NON-METAL.MINERAL MANFCT	1	No Quantity							4431			0
S3	2016	2016	2016	2	0	2	Export	470	Malta	MLT	842	USA	USA								66	NON-METAL.MINERAL MANFCT	1	No Quantity							54779			0
S3	2016	2016	2016	2	0	2	Export	478	Mauritania	MRT	0	World	WLD								66	NON-METAL.MINERAL MANFCT	1	No Quantity							57867			0
S3	2016	2016	2016	2	0	2	Export	478	Mauritania	MRT	251	France	FRA								66	NON-METAL.MINERAL MANFCT	1	No Quantity							703			0
S3	2016	2016	2016	2	0	2	Export	478	Mauritania	MRT	566	Nigeria	NGA								66	NON-METAL.MINERAL MANFCT	1	No Quantity							57109			0
S3	2016	2016	2016	2	0	2	Export	478	Mauritania	MRT	724	Spain	ESP								66	NON-METAL.MINERAL MANFCT	1	No Quantity							21			0
S3	2016	2016	2016	2	0	2	Export	478	Mauritania	MRT	784	United Arab Emirates	ARE								66	NON-METAL.MINERAL MANFCT	1	No Quantity							35			0
S3	2016	2016	2016	2	0	2	Export	470	Malta	MLT	0	World	WLD								67	IRON AND STEEL	1	No Quantity							18176583			0
S3	2016	2016	2016	2	0	2	Export	470	Malta	MLT	12	Algeria	DZA								67	IRON AND STEEL	1	No Quantity							3073			0
S3	2016	2016	2016	2	0	2	Export	470	Malta	MLT	36	Australia	AUS								67	IRON AND STEEL	1	No Quantity							244			0
S3	2016	2016	2016	2	0	2	Export	470	Malta	MLT	56	Belgium	BEL								67	IRON AND STEEL	1	No Quantity							95094			0
S3	2016	2016	2016	2	0	2	Export	470	Malta	MLT	96	Brunei Darussalam	BRN								67	IRON AND STEEL	1	No Quantity							4979			0
S3	2016	2016	2016	2	0	2	Export	470	Malta	MLT	124	Canada	CAN								67	IRON AND STEEL	1	No Quantity							1513			0
S3	2016	2016	2016	2	0	2	Export	470	Malta	MLT	148	Chad	TCD								67	IRON AND STEEL	1	No Quantity							7343			0
S3	2016	2016	2016	2	0	2	Export	470	Malta	MLT	156	China	CHN								67	IRON AND STEEL	1	No Quantity							1			0
S3	2016	2016	2016	2	0	2	Export	470	Malta	MLT	276	Germany	DEU								67	IRON AND STEEL	1	No Quantity							709			0
S3	2016	2016	2016	2	0	2	Export	470	Malta	MLT	381	Italy	ITA								67	IRON AND STEEL	1	No Quantity							425285			0
S3	2016	2016	2016	2	0	2	Export	470	Malta	MLT	384	Côte d'Ivoire	CIV								67	IRON AND STEEL	1	No Quantity							2151			0
S3	2016	2016	2016	2	0	2	Export	470	Malta	MLT	434	Libya	LBY								67	IRON AND STEEL	1	No Quantity							14163307			0
S3	2016	2016	2016	2	0	2	Export	470	Malta	MLT	579	Norway	NOR								67	IRON AND STEEL	1	No Quantity							1548			0
S3	2016	2016	2016	2	0	2	Export	470	Malta	MLT	702	Singapore	SGP								67	IRON AND STEEL	1	No Quantity							89			0
S3	2016	2016	2016	2	0	2	Export	470	Malta	MLT	724	Spain	ESP								67	IRON AND STEEL	1	No Quantity							1662			0
S3	2016	2016	2016	2	0	2	Export	470	Malta	MLT	757	Switzerland	CHE								67	IRON AND STEEL	1	No Quantity							1113			0
S3	2016	2016	2016	2	0	2	Export	470	Malta	MLT	818	Egypt	EGY								67	IRON AND STEEL	1	No Quantity							11938			0
S3	2016	2016	2016	2	0	2	Export	470	Malta	MLT	837	Bunkers									67	IRON AND STEEL	1	No Quantity							3456083			0
S3	2016	2016	2016	2	0	2	Export	470	Malta	MLT	842	USA	USA								67	IRON AND STEEL	1	No Quantity							452			0
S3	2016	2016	2016	2	0	2	Export	478	Mauritania	MRT	0	World	WLD								67	IRON AND STEEL	1	No Quantity							87			0
S3	2016	2016	2016	2	0	2	Export	478	Mauritania	MRT	660	Anguilla	AIA								67	IRON AND STEEL	1	No Quantity							87			0
S3	2016	2016	2016	2	0	2	Export	470	Malta	MLT	0	World	WLD								68	NON-FERROUS METALS	1	No Quantity							1109373			0
S3	2016	2016	2016	2	0	2	Export	470	Malta	MLT	56	Belgium	BEL								68	NON-FERROUS METALS	1	No Quantity							649801			0
S3	2016	2016	2016	2	0	2	Export	470	Malta	MLT	251	France	FRA								68	NON-FERROUS METALS	1	No Quantity							204178			0
S3	2016	2016	2016	2	0	2	Export	470	Malta	MLT	276	Germany	DEU								68	NON-FERROUS METALS	1	No Quantity							13825			0
S3	2016	2016	2016	2	0	2	Export	470	Malta	MLT	352	Iceland	ISL								68	NON-FERROUS METALS	1	No Quantity							37824			0
S3	2016	2016	2016	2	0	2	Export	470	Malta	MLT	381	Italy	ITA								68	NON-FERROUS METALS	1	No Quantity							166397			0
S3	2016	2016	2016	2	0	2	Export	470	Malta	MLT	434	Libya	LBY								68	NON-FERROUS METALS	1	No Quantity							27891			0
S3	2016	2016	2016	2	0	2	Export	470	Malta	MLT	818	Egypt	EGY								68	NON-FERROUS METALS	1	No Quantity							4542			0
S3	2016	2016	2016	2	0	2	Export	470	Malta	MLT	826	United Kingdom	GBR								68	NON-FERROUS METALS	1	No Quantity							1458			0
S3	2016	2016	2016	2	0	2	Export	470	Malta	MLT	842	USA	USA								68	NON-FERROUS METALS	1	No Quantity							3459			0
S3	2016	2016	2016	2	0	2	Export	470	Malta	MLT	0	World	WLD								69	METALS MANUFACTURES,NES	1	No Quantity							12627047			0
S3	2016	2016	2016	2	0	2	Export	470	Malta	MLT	4	Afghanistan	AFG								69	METALS MANUFACTURES,NES	1	No Quantity							1761			0
S3	2016	2016	2016	2	0	2	Export	470	Malta	MLT	12	Algeria	DZA								69	METALS MANUFACTURES,NES	1	No Quantity							749811			0
S3	2016	2016	2016	2	0	2	Export	470	Malta	MLT	31	Azerbaijan	AZE								69	METALS MANUFACTURES,NES	1	No Quantity							20268			0
S3	2016	2016	2016	2	0	2	Export	470	Malta	MLT	36	Australia	AUS								69	METALS MANUFACTURES,NES	1	No Quantity							6303			0
S3	2016	2016	2016	2	0	2	Export	470	Malta	MLT	40	Austria	AUT								69	METALS MANUFACTURES,NES	1	No Quantity							8057			0
S3	2016	2016	2016	2	0	2	Export	470	Malta	MLT	48	Bahrain	BHR								69	METALS MANUFACTURES,NES	1	No Quantity							23708			0
S3	2016	2016	2016	2	0	2	Export	470	Malta	MLT	50	Bangladesh	BGD								69	METALS MANUFACTURES,NES	1	No Quantity							1165			0
S3	2016	2016	2016	2	0	2	Export	470	Malta	MLT	100	Bulgaria	BGR								69	METALS MANUFACTURES,NES	1	No Quantity							146			0
S3	2016	2016	2016	2	0	2	Export	470	Malta	MLT	104	Myanmar	MMR								69	METALS MANUFACTURES,NES	1	No Quantity							19			0
S3	2016	2016	2016	2	0	2	Export	470	Malta	MLT	124	Canada	CAN								69	METALS MANUFACTURES,NES	1	No Quantity							59278			0
S3	2016	2016	2016	2	0	2	Export	470	Malta	MLT	144	Sri Lanka	LKA								69	METALS MANUFACTURES,NES	1	No Quantity							1380			0
S3	2016	2016	2016	2	0	2	Export	470	Malta	MLT	148	Chad	TCD								69	METALS MANUFACTURES,NES	1	No Quantity							195511			0
S3	2016	2016	2016	2	0	2	Export	470	Malta	MLT	156	China	CHN								69	METALS MANUFACTURES,NES	1	No Quantity							419223			0
S3	2016	2016	2016	2	0	2	Export	470	Malta	MLT	203	Czechia	CZE								69	METALS MANUFACTURES,NES	1	No Quantity							1919			0
S3	2016	2016	2016	2	0	2	Export	470	Malta	MLT	208	Denmark	DNK								69	METALS MANUFACTURES,NES	1	No Quantity							8341			0
S3	2016	2016	2016	2	0	2	Export	470	Malta	MLT	251	France	FRA								69	METALS MANUFACTURES,NES	1	No Quantity							5494			0
S3	2016	2016	2016	2	0	2	Export	470	Malta	MLT	262	Djibouti	DJI								69	METALS MANUFACTURES,NES	1	No Quantity							153			0
S3	2016	2016	2016	2	0	2	Export	470	Malta	MLT	268	Georgia	GEO								69	METALS MANUFACTURES,NES	1	No Quantity							61808			0
S3	2016	2016	2016	2	0	2	Export	470	Malta	MLT	270	Gambia	GMB								69	METALS MANUFACTURES,NES	1	No Quantity							270			0
S3	2016	2016	2016	2	0	2	Export	470	Malta	MLT	276	Germany	DEU								69	METALS MANUFACTURES,NES	1	No Quantity							930995			0
S3	2016	2016	2016	2	0	2	Export	470	Malta	MLT	288	Ghana	GHA								69	METALS MANUFACTURES,NES	1	No Quantity							106724			0
S3	2016	2016	2016	2	0	2	Export	470	Malta	MLT	300	Greece	GRC								69	METALS MANUFACTURES,NES	1	No Quantity							18			0
S3	2016	2016	2016	2	0	2	Export	470	Malta	MLT	320	Guatemala	GTM								69	METALS MANUFACTURES,NES	1	No Quantity							1620			0
S3	2016	2016	2016	2	0	2	Export	470	Malta	MLT	332	Haiti	HTI								69	METALS MANUFACTURES,NES	1	No Quantity							752			0
S3	2016	2016	2016	2	0	2	Export	470	Malta	MLT	344	China, Hong Kong SAR	HKG								69	METALS MANUFACTURES,NES	1	No Quantity							169963			0
S3	2016	2016	2016	2	0	2	Export	470	Malta	MLT	348	Hungary	HUN								69	METALS MANUFACTURES,NES	1	No Quantity							510			0
S3	2016	2016	2016	2	0	2	Export	470	Malta	MLT	360	Indonesia	IDN								69	METALS MANUFACTURES,NES	1	No Quantity							1			0
S3	2016	2016	2016	2	0	2	Export	470	Malta	MLT	368	Iraq	IRQ								69	METALS MANUFACTURES,NES	1	No Quantity							1761			0
S3	2016	2016	2016	2	0	2	Export	470	Malta	MLT	376	Israel	ISR								69	METALS MANUFACTURES,NES	1	No Quantity							3128			0
S3	2016	2016	2016	2	0	2	Export	470	Malta	MLT	381	Italy	ITA								69	METALS MANUFACTURES,NES	1	No Quantity							564204			0
S3	2016	2016	2016	2	0	2	Export	470	Malta	MLT	384	Côte d'Ivoire	CIV								69	METALS MANUFACTURES,NES	1	No Quantity							133995			0
S3	2016	2016	2016	2	0	2	Export	470	Malta	MLT	392	Japan	JPN								69	METALS MANUFACTURES,NES	1	No Quantity							15916			0
S3	2016	2016	2016	2	0	2	Export	470	Malta	MLT	410	Rep. of Korea	KOR								69	METALS MANUFACTURES,NES	1	No Quantity							50201			0
S3	2016	2016	2016	2	0	2	Export	470	Malta	MLT	422	Lebanon	LBN								69	METALS MANUFACTURES,NES	1	No Quantity							908			0
S3	2016	2016	2016	2	0	2	Export	470	Malta	MLT	434	Libya	LBY								69	METALS MANUFACTURES,NES	1	No Quantity							730793			0
S3	2016	2016	2016	2	0	2	Export	470	Malta	MLT	458	Malaysia	MYS								69	METALS MANUFACTURES,NES	1	No Quantity							461			0
S3	2016	2016	2016	2	0	2	Export	470	Malta	MLT	480	Mauritius	MUS								69	METALS MANUFACTURES,NES	1	No Quantity							3361			0
S3	2016	2016	2016	2	0	2	Export	470	Malta	MLT	484	Mexico	MEX								69	METALS MANUFACTURES,NES	1	No Quantity							6280			0
S3	2016	2016	2016	2	0	2	Export	470	Malta	MLT	490	Other Asia, nes									69	METALS MANUFACTURES,NES	1	No Quantity							67851			0
S3	2016	2016	2016	2	0	2	Export	470	Malta	MLT	512	Oman	OMN								69	METALS MANUFACTURES,NES	1	No Quantity							5225			0
S3	2016	2016	2016	2	0	2	Export	470	Malta	MLT	524	Nepal	NPL								69	METALS MANUFACTURES,NES	1	No Quantity							583			0
S3	2016	2016	2016	2	0	2	Export	470	Malta	MLT	528	Netherlands	NLD								69	METALS MANUFACTURES,NES	1	No Quantity							123598			0
S3	2016	2016	2016	2	0	2	Export	470	Malta	MLT	554	New Zealand	NZL								69	METALS MANUFACTURES,NES	1	No Quantity							1138			0
S3	2016	2016	2016	2	0	2	Export	470	Malta	MLT	579	Norway	NOR								69	METALS MANUFACTURES,NES	1	No Quantity							327584			0
S3	2016	2016	2016	2	0	2	Export	470	Malta	MLT	608	Philippines	PHL								69	METALS MANUFACTURES,NES	1	No Quantity							44724			0
S3	2016	2016	2016	2	0	2	Export	470	Malta	MLT	620	Portugal	PRT								69	METALS MANUFACTURES,NES	1	No Quantity							1662			0
S3	2016	2016	2016	2	0	2	Export	470	Malta	MLT	634	Qatar	QAT								69	METALS MANUFACTURES,NES	1	No Quantity							16217			0
S3	2016	2016	2016	2	0	2	Export	470	Malta	MLT	643	Russian Federation	RUS								69	METALS MANUFACTURES,NES	1	No Quantity							116			0
S3	2016	2016	2016	2	0	2	Export	470	Malta	MLT	688	Serbia	SRB								69	METALS MANUFACTURES,NES	1	No Quantity							383			0
S3	2016	2016	2016	2	0	2	Export	470	Malta	MLT	690	Seychelles	SYC								69	METALS MANUFACTURES,NES	1	No Quantity							30947			0
S3	2016	2016	2016	2	0	2	Export	470	Malta	MLT	699	India	IND								69	METALS MANUFACTURES,NES	1	No Quantity							29100			0
S3	2016	2016	2016	2	0	2	Export	470	Malta	MLT	702	Singapore	SGP								69	METALS MANUFACTURES,NES	1	No Quantity							5566			0
S3	2016	2016	2016	2	0	2	Export	470	Malta	MLT	703	Slovakia	SVK								69	METALS MANUFACTURES,NES	1	No Quantity							5616			0
S3	2016	2016	2016	2	0	2	Export	470	Malta	MLT	705	Slovenia	SVN								69	METALS MANUFACTURES,NES	1	No Quantity							30918			0
S3	2016	2016	2016	2	0	2	Export	470	Malta	MLT	710	South Africa	ZAF								69	METALS MANUFACTURES,NES	1	No Quantity							54840			0
S3	2016	2016	2016	2	0	2	Export	470	Malta	MLT	724	Spain	ESP								69	METALS MANUFACTURES,NES	1	No Quantity							241513			0
S3	2016	2016	2016	2	0	2	Export	470	Malta	MLT	729	Sudan	SDN								69	METALS MANUFACTURES,NES	1	No Quantity							54			0
S3	2016	2016	2016	2	0	2	Export	470	Malta	MLT	748	Swaziland	SWZ								69	METALS MANUFACTURES,NES	1	No Quantity							516			0
S3	2016	2016	2016	2	0	2	Export	470	Malta	MLT	752	Sweden	SWE								69	METALS MANUFACTURES,NES	1	No Quantity							13102			0
S3	2016	2016	2016	2	0	2	Export	470	Malta	MLT	757	Switzerland	CHE								69	METALS MANUFACTURES,NES	1	No Quantity							645584			0
S3	2016	2016	2016	2	0	2	Export	470	Malta	MLT	764	Thailand	THA								69	METALS MANUFACTURES,NES	1	No Quantity							3805			0
S3	2016	2016	2016	2	0	2	Export	470	Malta	MLT	784	United Arab Emirates	ARE								69	METALS MANUFACTURES,NES	1	No Quantity							32374			0
S3	2016	2016	2016	2	0	2	Export	470	Malta	MLT	788	Tunisia	TUN								69	METALS MANUFACTURES,NES	1	No Quantity							10234			0
S3	2016	2016	2016	2	0	2	Export	470	Malta	MLT	792	Turkey	TUR								69	METALS MANUFACTURES,NES	1	No Quantity							45722			0
S3	2016	2016	2016	2	0	2	Export	470	Malta	MLT	795	Turkmenistan	TKM								69	METALS MANUFACTURES,NES	1	No Quantity							1684			0
S3	2016	2016	2016	2	0	2	Export	470	Malta	MLT	818	Egypt	EGY								69	METALS MANUFACTURES,NES	1	No Quantity							113191			0
S3	2016	2016	2016	2	0	2	Export	470	Malta	MLT	826	United Kingdom	GBR								69	METALS MANUFACTURES,NES	1	No Quantity							5743286			0
S3	2016	2016	2016	2	0	2	Export	470	Malta	MLT	834	United Rep. of Tanzania	TZA								69	METALS MANUFACTURES,NES	1	No Quantity							2215			0
S3	2016	2016	2016	2	0	2	Export	470	Malta	MLT	837	Bunkers									69	METALS MANUFACTURES,NES	1	No Quantity							312722			0
S3	2016	2016	2016	2	0	2	Export	470	Malta	MLT	842	USA	USA								69	METALS MANUFACTURES,NES	1	No Quantity							427549			0
S3	2016	2016	2016	2	0	2	Export	470	Malta	MLT	899	Areas, nes									69	METALS MANUFACTURES,NES	1	No Quantity							1221			0
S3	2016	2016	2016	2	0	2	Export	478	Mauritania	MRT	0	World	WLD								69	METALS MANUFACTURES,NES	1	No Quantity							45953			0
S3	2016	2016	2016	2	0	2	Export	478	Mauritania	MRT	686	Senegal	SEN								69	METALS MANUFACTURES,NES	1	No Quantity							45953			0
S3	2016	2016	2016	2	0	2	Export	470	Malta	MLT	0	World	WLD								71	POWER GENERATNG.MACHINES	1	No Quantity							26523019			0
S3	2016	2016	2016	2	0	2	Export	470	Malta	MLT	8	Albania	ALB								71	POWER GENERATNG.MACHINES	1	No Quantity							9			0
S3	2016	2016	2016	2	0	2	Export	470	Malta	MLT	12	Algeria	DZA								71	POWER GENERATNG.MACHINES	1	No Quantity							8891			0
S3	2016	2016	2016	2	0	2	Export	470	Malta	MLT	24	Angola	AGO								71	POWER GENERATNG.MACHINES	1	No Quantity							303663			0
S3	2016	2016	2016	2	0	2	Export	470	Malta	MLT	32	Argentina	ARG								71	POWER GENERATNG.MACHINES	1	No Quantity							13621			0
S3	2016	2016	2016	2	0	2	Export	470	Malta	MLT	36	Australia	AUS								71	POWER GENERATNG.MACHINES	1	No Quantity							25244			0
S3	2016	2016	2016	2	0	2	Export	470	Malta	MLT	44	Bahamas	BHS								71	POWER GENERATNG.MACHINES	1	No Quantity							983			0
S3	2016	2016	2016	2	0	2	Export	470	Malta	MLT	50	Bangladesh	BGD								71	POWER GENERATNG.MACHINES	1	No Quantity							52500			0
S3	2016	2016	2016	2	0	2	Export	470	Malta	MLT	56	Belgium	BEL								71	POWER GENERATNG.MACHINES	1	No Quantity							2193			0
S3	2016	2016	2016	2	0	2	Export	470	Malta	MLT	124	Canada	CAN								71	POWER GENERATNG.MACHINES	1	No Quantity							3022774			0
S3	2016	2016	2016	2	0	2	Export	470	Malta	MLT	144	Sri Lanka	LKA								71	POWER GENERATNG.MACHINES	1	No Quantity							2745			0
S3	2016	2016	2016	2	0	2	Export	470	Malta	MLT	156	China	CHN								71	POWER GENERATNG.MACHINES	1	No Quantity							380			0
S3	2016	2016	2016	2	0	2	Export	470	Malta	MLT	203	Czechia	CZE								71	POWER GENERATNG.MACHINES	1	No Quantity							22155			0
S3	2016	2016	2016	2	0	2	Export	470	Malta	MLT	233	Estonia	EST								71	POWER GENERATNG.MACHINES	1	No Quantity							4199			0
S3	2016	2016	2016	2	0	2	Export	470	Malta	MLT	276	Germany	DEU								71	POWER GENERATNG.MACHINES	1	No Quantity							8600			0
S3	2016	2016	2016	2	0	2	Export	470	Malta	MLT	288	Ghana	GHA								71	POWER GENERATNG.MACHINES	1	No Quantity							983079			0
S3	2016	2016	2016	2	0	2	Export	470	Malta	MLT	344	China, Hong Kong SAR	HKG								71	POWER GENERATNG.MACHINES	1	No Quantity							13982			0
S3	2016	2016	2016	2	0	2	Export	470	Malta	MLT	352	Iceland	ISL								71	POWER GENERATNG.MACHINES	1	No Quantity							15287			0
S3	2016	2016	2016	2	0	2	Export	470	Malta	MLT	360	Indonesia	IDN								71	POWER GENERATNG.MACHINES	1	No Quantity							742			0
S3	2016	2016	2016	2	0	2	Export	470	Malta	MLT	364	Iran	IRN								71	POWER GENERATNG.MACHINES	1	No Quantity							312			0
S3	2016	2016	2016	2	0	2	Export	470	Malta	MLT	376	Israel	ISR								71	POWER GENERATNG.MACHINES	1	No Quantity							8678			0
S3	2016	2016	2016	2	0	2	Export	470	Malta	MLT	381	Italy	ITA								71	POWER GENERATNG.MACHINES	1	No Quantity							424352			0
S3	2016	2016	2016	2	0	2	Export	470	Malta	MLT	384	Côte d'Ivoire	CIV								71	POWER GENERATNG.MACHINES	1	No Quantity							48890			0
S3	2016	2016	2016	2	0	2	Export	470	Malta	MLT	392	Japan	JPN								71	POWER GENERATNG.MACHINES	1	No Quantity							15189			0
S3	2016	2016	2016	2	0	2	Export	470	Malta	MLT	404	Kenya	KEN								71	POWER GENERATNG.MACHINES	1	No Quantity							43260			0
S3	2016	2016	2016	2	0	2	Export	470	Malta	MLT	410	Rep. of Korea	KOR								71	POWER GENERATNG.MACHINES	1	No Quantity							13703			0
S3	2016	2016	2016	2	0	2	Export	470	Malta	MLT	422	Lebanon	LBN								71	POWER GENERATNG.MACHINES	1	No Quantity							2435			0
S3	2016	2016	2016	2	0	2	Export	470	Malta	MLT	434	Libya	LBY								71	POWER GENERATNG.MACHINES	1	No Quantity							7865811			0
S3	2016	2016	2016	2	0	2	Export	470	Malta	MLT	480	Mauritius	MUS								71	POWER GENERATNG.MACHINES	1	No Quantity							5450			0
S3	2016	2016	2016	2	0	2	Export	470	Malta	MLT	490	Other Asia, nes									71	POWER GENERATNG.MACHINES	1	No Quantity							1994			0
S3	2016	2016	2016	2	0	2	Export	470	Malta	MLT	504	Morocco	MAR								71	POWER GENERATNG.MACHINES	1	No Quantity							473506			0
S3	2016	2016	2016	2	0	2	Export	470	Malta	MLT	528	Netherlands	NLD								71	POWER GENERATNG.MACHINES	1	No Quantity							118036			0
S3	2016	2016	2016	2	0	2	Export	470	Malta	MLT	554	New Zealand	NZL								71	POWER GENERATNG.MACHINES	1	No Quantity							4656			0
S3	2016	2016	2016	2	0	2	Export	470	Malta	MLT	566	Nigeria	NGA								71	POWER GENERATNG.MACHINES	1	No Quantity							17281			0
S3	2016	2016	2016	2	0	2	Export	470	Malta	MLT	579	Norway	NOR								71	POWER GENERATNG.MACHINES	1	No Quantity							3520			0
S3	2016	2016	2016	2	0	2	Export	470	Malta	MLT	608	Philippines	PHL								71	POWER GENERATNG.MACHINES	1	No Quantity							125843			0
S3	2016	2016	2016	2	0	2	Export	470	Malta	MLT	634	Qatar	QAT								71	POWER GENERATNG.MACHINES	1	No Quantity							371599			0
S3	2016	2016	2016	2	0	2	Export	470	Malta	MLT	643	Russian Federation	RUS								71	POWER GENERATNG.MACHINES	1	No Quantity							167027			0
S3	2016	2016	2016	2	0	2	Export	470	Malta	MLT	688	Serbia	SRB								71	POWER GENERATNG.MACHINES	1	No Quantity							3323			0
S3	2016	2016	2016	2	0	2	Export	470	Malta	MLT	690	Seychelles	SYC								71	POWER GENERATNG.MACHINES	1	No Quantity							1233			0
S3	2016	2016	2016	2	0	2	Export	470	Malta	MLT	699	India	IND								71	POWER GENERATNG.MACHINES	1	No Quantity							730025			0
S3	2016	2016	2016	2	0	2	Export	470	Malta	MLT	702	Singapore	SGP								71	POWER GENERATNG.MACHINES	1	No Quantity							270092			0
S3	2016	2016	2016	2	0	2	Export	470	Malta	MLT	710	South Africa	ZAF								71	POWER GENERATNG.MACHINES	1	No Quantity							271899			0
S3	2016	2016	2016	2	0	2	Export	470	Malta	MLT	729	Sudan	SDN								71	POWER GENERATNG.MACHINES	1	No Quantity							22491			0
S3	2016	2016	2016	2	0	2	Export	470	Malta	MLT	752	Sweden	SWE								71	POWER GENERATNG.MACHINES	1	No Quantity							92884			0
S3	2016	2016	2016	2	0	2	Export	470	Malta	MLT	757	Switzerland	CHE								71	POWER GENERATNG.MACHINES	1	No Quantity							7049041			0
S3	2016	2016	2016	2	0	2	Export	470	Malta	MLT	784	United Arab Emirates	ARE								71	POWER GENERATNG.MACHINES	1	No Quantity							283180			0
S3	2016	2016	2016	2	0	2	Export	470	Malta	MLT	788	Tunisia	TUN								71	POWER GENERATNG.MACHINES	1	No Quantity							49186			0
S3	2016	2016	2016	2	0	2	Export	470	Malta	MLT	792	Turkey	TUR								71	POWER GENERATNG.MACHINES	1	No Quantity							724689			0
S3	2016	2016	2016	2	0	2	Export	470	Malta	MLT	818	Egypt	EGY								71	POWER GENERATNG.MACHINES	1	No Quantity							87220			0
S3	2016	2016	2016	2	0	2	Export	470	Malta	MLT	826	United Kingdom	GBR								71	POWER GENERATNG.MACHINES	1	No Quantity							390550			0
S3	2016	2016	2016	2	0	2	Export	470	Malta	MLT	837	Bunkers									71	POWER GENERATNG.MACHINES	1	No Quantity							1225332			0
S3	2016	2016	2016	2	0	2	Export	470	Malta	MLT	842	USA	USA								71	POWER GENERATNG.MACHINES	1	No Quantity							1129284			0
S3	2016	2016	2016	2	0	2	Export	470	Malta	MLT	0	World	WLD								72	SPECIAL.INDUST.MACHINERY	1	No Quantity							53112173			0
S3	2016	2016	2016	2	0	2	Export	470	Malta	MLT	8	Albania	ALB								72	SPECIAL.INDUST.MACHINERY	1	No Quantity							565			0
S3	2016	2016	2016	2	0	2	Export	470	Malta	MLT	32	Argentina	ARG								72	SPECIAL.INDUST.MACHINERY	1	No Quantity							108120			0
S3	2016	2016	2016	2	0	2	Export	470	Malta	MLT	36	Australia	AUS								72	SPECIAL.INDUST.MACHINERY	1	No Quantity							392339			0
S3	2016	2016	2016	2	0	2	Export	470	Malta	MLT	40	Austria	AUT								72	SPECIAL.INDUST.MACHINERY	1	No Quantity							11207			0
S3	2016	2016	2016	2	0	2	Export	470	Malta	MLT	48	Bahrain	BHR								72	SPECIAL.INDUST.MACHINERY	1	No Quantity							25099			0
S3	2016	2016	2016	2	0	2	Export	470	Malta	MLT	76	Brazil	BRA								72	SPECIAL.INDUST.MACHINERY	1	No Quantity							702436			0
S3	2016	2016	2016	2	0	2	Export	470	Malta	MLT	84	Belize	BLZ								72	SPECIAL.INDUST.MACHINERY	1	No Quantity							2690			0
S3	2016	2016	2016	2	0	2	Export	470	Malta	MLT	96	Brunei Darussalam	BRN								72	SPECIAL.INDUST.MACHINERY	1	No Quantity							133			0
S3	2016	2016	2016	2	0	2	Export	470	Malta	MLT	104	Myanmar	MMR								72	SPECIAL.INDUST.MACHINERY	1	No Quantity							1600			0
S3	2016	2016	2016	2	0	2	Export	470	Malta	MLT	120	Cameroon	CMR								72	SPECIAL.INDUST.MACHINERY	1	No Quantity							1302			0
S3	2016	2016	2016	2	0	2	Export	470	Malta	MLT	124	Canada	CAN								72	SPECIAL.INDUST.MACHINERY	1	No Quantity							11036			0
S3	2016	2016	2016	2	0	2	Export	470	Malta	MLT	144	Sri Lanka	LKA								72	SPECIAL.INDUST.MACHINERY	1	No Quantity							423619			0
S3	2016	2016	2016	2	0	2	Export	470	Malta	MLT	148	Chad	TCD								72	SPECIAL.INDUST.MACHINERY	1	No Quantity							1880			0
S3	2016	2016	2016	2	0	2	Export	470	Malta	MLT	152	Chile	CHL								72	SPECIAL.INDUST.MACHINERY	1	No Quantity							547			0
S3	2016	2016	2016	2	0	2	Export	470	Malta	MLT	156	China	CHN								72	SPECIAL.INDUST.MACHINERY	1	No Quantity							199157			0
S3	2016	2016	2016	2	0	2	Export	470	Malta	MLT	203	Czechia	CZE								72	SPECIAL.INDUST.MACHINERY	1	No Quantity							20154			0
S3	2016	2016	2016	2	0	2	Export	470	Malta	MLT	208	Denmark	DNK								72	SPECIAL.INDUST.MACHINERY	1	No Quantity							7746			0
S3	2016	2016	2016	2	0	2	Export	470	Malta	MLT	251	France	FRA								72	SPECIAL.INDUST.MACHINERY	1	No Quantity							864865			0
S3	2016	2016	2016	2	0	2	Export	470	Malta	MLT	275	State of Palestine	PSE								72	SPECIAL.INDUST.MACHINERY	1	No Quantity							65578			0
S3	2016	2016	2016	2	0	2	Export	470	Malta	MLT	276	Germany	DEU								72	SPECIAL.INDUST.MACHINERY	1	No Quantity							2977630			0
S3	2016	2016	2016	2	0	2	Export	470	Malta	MLT	320	Guatemala	GTM								72	SPECIAL.INDUST.MACHINERY	1	No Quantity							1185			0
S3	2016	2016	2016	2	0	2	Export	470	Malta	MLT	344	China, Hong Kong SAR	HKG								72	SPECIAL.INDUST.MACHINERY	1	No Quantity							81344			0
S3	2016	2016	2016	2	0	2	Export	470	Malta	MLT	348	Hungary	HUN								72	SPECIAL.INDUST.MACHINERY	1	No Quantity							70006			0
S3	2016	2016	2016	2	0	2	Export	470	Malta	MLT	360	Indonesia	IDN								72	SPECIAL.INDUST.MACHINERY	1	No Quantity							2251			0
S3	2016	2016	2016	2	0	2	Export	470	Malta	MLT	364	Iran	IRN								72	SPECIAL.INDUST.MACHINERY	1	No Quantity							14247			0
S3	2016	2016	2016	2	0	2	Export	470	Malta	MLT	368	Iraq	IRQ								72	SPECIAL.INDUST.MACHINERY	1	No Quantity							886			0
S3	2016	2016	2016	2	0	2	Export	470	Malta	MLT	376	Israel	ISR								72	SPECIAL.INDUST.MACHINERY	1	No Quantity							133834			0
S3	2016	2016	2016	2	0	2	Export	470	Malta	MLT	381	Italy	ITA								72	SPECIAL.INDUST.MACHINERY	1	No Quantity							9806577			0
S3	2016	2016	2016	2	0	2	Export	470	Malta	MLT	384	Côte d'Ivoire	CIV								72	SPECIAL.INDUST.MACHINERY	1	No Quantity							64245			0
S3	2016	2016	2016	2	0	2	Export	470	Malta	MLT	392	Japan	JPN								72	SPECIAL.INDUST.MACHINERY	1	No Quantity							1478175			0
S3	2016	2016	2016	2	0	2	Export	470	Malta	MLT	400	Jordan	JOR								72	SPECIAL.INDUST.MACHINERY	1	No Quantity							9637			0
S3	2016	2016	2016	2	0	2	Export	470	Malta	MLT	404	Kenya	KEN								72	SPECIAL.INDUST.MACHINERY	1	No Quantity							399507			0
S3	2016	2016	2016	2	0	2	Export	470	Malta	MLT	410	Rep. of Korea	KOR								72	SPECIAL.INDUST.MACHINERY	1	No Quantity							1255702			0
S3	2016	2016	2016	2	0	2	Export	470	Malta	MLT	417	Kyrgyzstan	KGZ								72	SPECIAL.INDUST.MACHINERY	1	No Quantity							111			0
S3	2016	2016	2016	2	0	2	Export	470	Malta	MLT	422	Lebanon	LBN								72	SPECIAL.INDUST.MACHINERY	1	No Quantity							1772			0
S3	2016	2016	2016	2	0	2	Export	470	Malta	MLT	430	Liberia	LBR								72	SPECIAL.INDUST.MACHINERY	1	No Quantity							89134			0
S3	2016	2016	2016	2	0	2	Export	470	Malta	MLT	434	Libya	LBY								72	SPECIAL.INDUST.MACHINERY	1	No Quantity							10831384			0
S3	2016	2016	2016	2	0	2	Export	470	Malta	MLT	458	Malaysia	MYS								72	SPECIAL.INDUST.MACHINERY	1	No Quantity							332420			0
S3	2016	2016	2016	2	0	2	Export	470	Malta	MLT	462	Maldives	MDV								72	SPECIAL.INDUST.MACHINERY	1	No Quantity							707			0
S3	2016	2016	2016	2	0	2	Export	470	Malta	MLT	490	Other Asia, nes									72	SPECIAL.INDUST.MACHINERY	1	No Quantity							252353			0
S3	2016	2016	2016	2	0	2	Export	470	Malta	MLT	504	Morocco	MAR								72	SPECIAL.INDUST.MACHINERY	1	No Quantity							141643			0
S3	2016	2016	2016	2	0	2	Export	470	Malta	MLT	528	Netherlands	NLD								72	SPECIAL.INDUST.MACHINERY	1	No Quantity							535767			0
S3	2016	2016	2016	2	0	2	Export	470	Malta	MLT	554	New Zealand	NZL								72	SPECIAL.INDUST.MACHINERY	1	No Quantity							665			0
S3	2016	2016	2016	2	0	2	Export	470	Malta	MLT	566	Nigeria	NGA								72	SPECIAL.INDUST.MACHINERY	1	No Quantity							6093			0
S3	2016	2016	2016	2	0	2	Export	470	Malta	MLT	579	Norway	NOR								72	SPECIAL.INDUST.MACHINERY	1	No Quantity							859380			0
S3	2016	2016	2016	2	0	2	Export	470	Malta	MLT	584	Marshall Isds	MHL								72	SPECIAL.INDUST.MACHINERY	1	No Quantity							5354			0
S3	2016	2016	2016	2	0	2	Export	470	Malta	MLT	586	Pakistan	PAK								72	SPECIAL.INDUST.MACHINERY	1	No Quantity							129198			0
S3	2016	2016	2016	2	0	2	Export	470	Malta	MLT	608	Philippines	PHL								72	SPECIAL.INDUST.MACHINERY	1	No Quantity							2277931			0
S3	2016	2016	2016	2	0	2	Export	470	Malta	MLT	620	Portugal	PRT								72	SPECIAL.INDUST.MACHINERY	1	No Quantity							6224			0
S3	2016	2016	2016	2	0	2	Export	470	Malta	MLT	642	Romania	ROU								72	SPECIAL.INDUST.MACHINERY	1	No Quantity							23935			0
S3	2016	2016	2016	2	0	2	Export	470	Malta	MLT	643	Russian Federation	RUS								72	SPECIAL.INDUST.MACHINERY	1	No Quantity							222			0
S3	2016	2016	2016	2	0	2	Export	470	Malta	MLT	682	Saudi Arabia	SAU								72	SPECIAL.INDUST.MACHINERY	1	No Quantity							4652			0
S3	2016	2016	2016	2	0	2	Export	470	Malta	MLT	688	Serbia	SRB								72	SPECIAL.INDUST.MACHINERY	1	No Quantity							52365			0
S3	2016	2016	2016	2	0	2	Export	470	Malta	MLT	694	Sierra Leone	SLE								72	SPECIAL.INDUST.MACHINERY	1	No Quantity							456			0
S3	2016	2016	2016	2	0	2	Export	470	Malta	MLT	699	India	IND								72	SPECIAL.INDUST.MACHINERY	1	No Quantity							1918197			0
S3	2016	2016	2016	2	0	2	Export	470	Malta	MLT	702	Singapore	SGP								72	SPECIAL.INDUST.MACHINERY	1	No Quantity							52098			0
S3	2016	2016	2016	2	0	2	Export	470	Malta	MLT	703	Slovakia	SVK								72	SPECIAL.INDUST.MACHINERY	1	No Quantity							22314			0
S3	2016	2016	2016	2	0	2	Export	470	Malta	MLT	710	South Africa	ZAF								72	SPECIAL.INDUST.MACHINERY	1	No Quantity							1068163			0
S3	2016	2016	2016	2	0	2	Export	470	Malta	MLT	724	Spain	ESP								72	SPECIAL.INDUST.MACHINERY	1	No Quantity							711319			0
S3	2016	2016	2016	2	0	2	Export	470	Malta	MLT	757	Switzerland	CHE								72	SPECIAL.INDUST.MACHINERY	1	No Quantity							633348			0
S3	2016	2016	2016	2	0	2	Export	470	Malta	MLT	764	Thailand	THA								72	SPECIAL.INDUST.MACHINERY	1	No Quantity							50998			0
S3	2016	2016	2016	2	0	2	Export	470	Malta	MLT	784	United Arab Emirates	ARE								72	SPECIAL.INDUST.MACHINERY	1	No Quantity							705255			0
S3	2016	2016	2016	2	0	2	Export	470	Malta	MLT	788	Tunisia	TUN								72	SPECIAL.INDUST.MACHINERY	1	No Quantity							161501			0
S3	2016	2016	2016	2	0	2	Export	470	Malta	MLT	792	Turkey	TUR								72	SPECIAL.INDUST.MACHINERY	1	No Quantity							1127885			0
S3	2016	2016	2016	2	0	2	Export	470	Malta	MLT	804	Ukraine	UKR								72	SPECIAL.INDUST.MACHINERY	1	No Quantity							443			0
S3	2016	2016	2016	2	0	2	Export	470	Malta	MLT	818	Egypt	EGY								72	SPECIAL.INDUST.MACHINERY	1	No Quantity							62254			0
S3	2016	2016	2016	2	0	2	Export	470	Malta	MLT	826	United Kingdom	GBR								72	SPECIAL.INDUST.MACHINERY	1	No Quantity							5233989			0
S3	2016	2016	2016	2	0	2	Export	470	Malta	MLT	837	Bunkers									72	SPECIAL.INDUST.MACHINERY	1	No Quantity							4233345			0
S3	2016	2016	2016	2	0	2	Export	470	Malta	MLT	842	USA	USA								72	SPECIAL.INDUST.MACHINERY	1	No Quantity							2277456			0
S3	2016	2016	2016	2	0	2	Export	470	Malta	MLT	899	Areas, nes									72	SPECIAL.INDUST.MACHINERY	1	No Quantity							166544			0
S3	2016	2016	2016	2	0	2	Export	470	Malta	MLT	0	World	WLD								73	METALWORKING MACHINERY	1	No Quantity							610046			0
S3	2016	2016	2016	2	0	2	Export	470	Malta	MLT	56	Belgium	BEL								73	METALWORKING MACHINERY	1	No Quantity							18528			0
S3	2016	2016	2016	2	0	2	Export	470	Malta	MLT	276	Germany	DEU								73	METALWORKING MACHINERY	1	No Quantity							1894			0
S3	2016	2016	2016	2	0	2	Export	470	Malta	MLT	320	Guatemala	GTM								73	METALWORKING MACHINERY	1	No Quantity							275			0
S3	2016	2016	2016	2	0	2	Export	470	Malta	MLT	360	Indonesia	IDN								73	METALWORKING MACHINERY	1	No Quantity							6258			0
S3	2016	2016	2016	2	0	2	Export	470	Malta	MLT	364	Iran	IRN								73	METALWORKING MACHINERY	1	No Quantity							326			0
S3	2016	2016	2016	2	0	2	Export	470	Malta	MLT	381	Italy	ITA								73	METALWORKING MACHINERY	1	No Quantity							25399			0
S3	2016	2016	2016	2	0	2	Export	470	Malta	MLT	384	Côte d'Ivoire	CIV								73	METALWORKING MACHINERY	1	No Quantity							2619			0
S3	2016	2016	2016	2	0	2	Export	470	Malta	MLT	434	Libya	LBY								73	METALWORKING MACHINERY	1	No Quantity							24656			0
S3	2016	2016	2016	2	0	2	Export	470	Malta	MLT	480	Mauritius	MUS								73	METALWORKING MACHINERY	1	No Quantity							12573			0
S3	2016	2016	2016	2	0	2	Export	470	Malta	MLT	702	Singapore	SGP								73	METALWORKING MACHINERY	1	No Quantity							419			0
S3	2016	2016	2016	2	0	2	Export	470	Malta	MLT	757	Switzerland	CHE								73	METALWORKING MACHINERY	1	No Quantity							14622			0
S3	2016	2016	2016	2	0	2	Export	470	Malta	MLT	818	Egypt	EGY								73	METALWORKING MACHINERY	1	No Quantity							238449			0
S3	2016	2016	2016	2	0	2	Export	470	Malta	MLT	837	Bunkers									73	METALWORKING MACHINERY	1	No Quantity							62946			0
S3	2016	2016	2016	2	0	2	Export	470	Malta	MLT	842	USA	USA								73	METALWORKING MACHINERY	1	No Quantity							201084			0
S3	2016	2016	2016	2	0	2	Export	470	Malta	MLT	0	World	WLD								74	GENERAL INDUSTL.MACH.NES	1	No Quantity							40032182			0
S3	2016	2016	2016	2	0	2	Export	470	Malta	MLT	12	Algeria	DZA								74	GENERAL INDUSTL.MACH.NES	1	No Quantity							6820			0
S3	2016	2016	2016	2	0	2	Export	470	Malta	MLT	36	Australia	AUS								74	GENERAL INDUSTL.MACH.NES	1	No Quantity							233073			0
S3	2016	2016	2016	2	0	2	Export	470	Malta	MLT	40	Austria	AUT								74	GENERAL INDUSTL.MACH.NES	1	No Quantity							836813			0
S3	2016	2016	2016	2	0	2	Export	470	Malta	MLT	48	Bahrain	BHR								74	GENERAL INDUSTL.MACH.NES	1	No Quantity							2625			0
S3	2016	2016	2016	2	0	2	Export	470	Malta	MLT	50	Bangladesh	BGD								74	GENERAL INDUSTL.MACH.NES	1	No Quantity							167			0
S3	2016	2016	2016	2	0	2	Export	470	Malta	MLT	56	Belgium	BEL								74	GENERAL INDUSTL.MACH.NES	1	No Quantity							393619			0
S3	2016	2016	2016	2	0	2	Export	470	Malta	MLT	70	Bosnia Herzegovina	BIH								74	GENERAL INDUSTL.MACH.NES	1	No Quantity							14401			0
S3	2016	2016	2016	2	0	2	Export	470	Malta	MLT	76	Brazil	BRA								74	GENERAL INDUSTL.MACH.NES	1	No Quantity							29241			0
S3	2016	2016	2016	2	0	2	Export	470	Malta	MLT	100	Bulgaria	BGR								74	GENERAL INDUSTL.MACH.NES	1	No Quantity							741			0
S3	2016	2016	2016	2	0	2	Export	470	Malta	MLT	124	Canada	CAN								74	GENERAL INDUSTL.MACH.NES	1	No Quantity							74749			0
S3	2016	2016	2016	2	0	2	Export	470	Malta	MLT	132	Cabo Verde	CPV								74	GENERAL INDUSTL.MACH.NES	1	No Quantity							1468			0
S3	2016	2016	2016	2	0	2	Export	470	Malta	MLT	144	Sri Lanka	LKA								74	GENERAL INDUSTL.MACH.NES	1	No Quantity							112			0
S3	2016	2016	2016	2	0	2	Export	470	Malta	MLT	148	Chad	TCD								74	GENERAL INDUSTL.MACH.NES	1	No Quantity							64413			0
S3	2016	2016	2016	2	0	2	Export	470	Malta	MLT	156	China	CHN								74	GENERAL INDUSTL.MACH.NES	1	No Quantity							250925			0
S3	2016	2016	2016	2	0	2	Export	470	Malta	MLT	191	Croatia	HRV								74	GENERAL INDUSTL.MACH.NES	1	No Quantity							5559			0
S3	2016	2016	2016	2	0	2	Export	470	Malta	MLT	196	Cyprus	CYP								74	GENERAL INDUSTL.MACH.NES	1	No Quantity							1014			0
S3	2016	2016	2016	2	0	2	Export	470	Malta	MLT	203	Czechia	CZE								74	GENERAL INDUSTL.MACH.NES	1	No Quantity							93361			0
S3	2016	2016	2016	2	0	2	Export	470	Malta	MLT	208	Denmark	DNK								74	GENERAL INDUSTL.MACH.NES	1	No Quantity							258010			0
S3	2016	2016	2016	2	0	2	Export	470	Malta	MLT	246	Finland	FIN								74	GENERAL INDUSTL.MACH.NES	1	No Quantity							58023			0
S3	2016	2016	2016	2	0	2	Export	470	Malta	MLT	251	France	FRA								74	GENERAL INDUSTL.MACH.NES	1	No Quantity							2154269			0
S3	2016	2016	2016	2	0	2	Export	470	Malta	MLT	270	Gambia	GMB								74	GENERAL INDUSTL.MACH.NES	1	No Quantity							25			0
S3	2016	2016	2016	2	0	2	Export	470	Malta	MLT	276	Germany	DEU								74	GENERAL INDUSTL.MACH.NES	1	No Quantity							14242126			0
S3	2016	2016	2016	2	0	2	Export	470	Malta	MLT	288	Ghana	GHA								74	GENERAL INDUSTL.MACH.NES	1	No Quantity							3679			0
S3	2016	2016	2016	2	0	2	Export	470	Malta	MLT	300	Greece	GRC								74	GENERAL INDUSTL.MACH.NES	1	No Quantity							587055			0
S3	2016	2016	2016	2	0	2	Export	470	Malta	MLT	320	Guatemala	GTM								74	GENERAL INDUSTL.MACH.NES	1	No Quantity							2212			0
S3	2016	2016	2016	2	0	2	Export	470	Malta	MLT	332	Haiti	HTI								74	GENERAL INDUSTL.MACH.NES	1	No Quantity							18861			0
S3	2016	2016	2016	2	0	2	Export	470	Malta	MLT	344	China, Hong Kong SAR	HKG								74	GENERAL INDUSTL.MACH.NES	1	No Quantity							126428			0
S3	2016	2016	2016	2	0	2	Export	470	Malta	MLT	348	Hungary	HUN								74	GENERAL INDUSTL.MACH.NES	1	No Quantity							557149			0
S3	2016	2016	2016	2	0	2	Export	470	Malta	MLT	360	Indonesia	IDN								74	GENERAL INDUSTL.MACH.NES	1	No Quantity							117464			0
S3	2016	2016	2016	2	0	2	Export	470	Malta	MLT	364	Iran	IRN								74	GENERAL INDUSTL.MACH.NES	1	No Quantity							78026			0
S3	2016	2016	2016	2	0	2	Export	470	Malta	MLT	372	Ireland	IRL								74	GENERAL INDUSTL.MACH.NES	1	No Quantity							256344			0
S3	2016	2016	2016	2	0	2	Export	470	Malta	MLT	376	Israel	ISR								74	GENERAL INDUSTL.MACH.NES	1	No Quantity							2752			0
S3	2016	2016	2016	2	0	2	Export	470	Malta	MLT	381	Italy	ITA								74	GENERAL INDUSTL.MACH.NES	1	No Quantity							1191380			0
S3	2016	2016	2016	2	0	2	Export	470	Malta	MLT	384	Côte d'Ivoire	CIV								74	GENERAL INDUSTL.MACH.NES	1	No Quantity							10737			0
S3	2016	2016	2016	2	0	2	Export	470	Malta	MLT	392	Japan	JPN								74	GENERAL INDUSTL.MACH.NES	1	No Quantity							1108			0
S3	2016	2016	2016	2	0	2	Export	470	Malta	MLT	410	Rep. of Korea	KOR								74	GENERAL INDUSTL.MACH.NES	1	No Quantity							242697			0
S3	2016	2016	2016	2	0	2	Export	470	Malta	MLT	414	Kuwait	KWT								74	GENERAL INDUSTL.MACH.NES	1	No Quantity							9150			0
S3	2016	2016	2016	2	0	2	Export	470	Malta	MLT	422	Lebanon	LBN								74	GENERAL INDUSTL.MACH.NES	1	No Quantity							55483			0
S3	2016	2016	2016	2	0	2	Export	470	Malta	MLT	434	Libya	LBY								74	GENERAL INDUSTL.MACH.NES	1	No Quantity							4810267			0
S3	2016	2016	2016	2	0	2	Export	470	Malta	MLT	458	Malaysia	MYS								74	GENERAL INDUSTL.MACH.NES	1	No Quantity							4315			0
S3	2016	2016	2016	2	0	2	Export	470	Malta	MLT	480	Mauritius	MUS								74	GENERAL INDUSTL.MACH.NES	1	No Quantity							17189			0
S3	2016	2016	2016	2	0	2	Export	470	Malta	MLT	490	Other Asia, nes									74	GENERAL INDUSTL.MACH.NES	1	No Quantity							3930			0
S3	2016	2016	2016	2	0	2	Export	470	Malta	MLT	496	Mongolia	MNG								74	GENERAL INDUSTL.MACH.NES	1	No Quantity							613			0
S3	2016	2016	2016	2	0	2	Export	470	Malta	MLT	498	Rep. of Moldova	MDA								74	GENERAL INDUSTL.MACH.NES	1	No Quantity							1111			0
S3	2016	2016	2016	2	0	2	Export	470	Malta	MLT	504	Morocco	MAR								74	GENERAL INDUSTL.MACH.NES	1	No Quantity							1525			0
S3	2016	2016	2016	2	0	2	Export	470	Malta	MLT	524	Nepal	NPL								74	GENERAL INDUSTL.MACH.NES	1	No Quantity							460			0
S3	2016	2016	2016	2	0	2	Export	470	Malta	MLT	528	Netherlands	NLD								74	GENERAL INDUSTL.MACH.NES	1	No Quantity							46229			0
S3	2016	2016	2016	2	0	2	Export	470	Malta	MLT	533	Aruba	ABW								74	GENERAL INDUSTL.MACH.NES	1	No Quantity							2019			0
S3	2016	2016	2016	2	0	2	Export	470	Malta	MLT	566	Nigeria	NGA								74	GENERAL INDUSTL.MACH.NES	1	No Quantity							9813			0
S3	2016	2016	2016	2	0	2	Export	470	Malta	MLT	579	Norway	NOR								74	GENERAL INDUSTL.MACH.NES	1	No Quantity							25393			0
S3	2016	2016	2016	2	0	2	Export	470	Malta	MLT	584	Marshall Isds	MHL								74	GENERAL INDUSTL.MACH.NES	1	No Quantity							4958			0
S3	2016	2016	2016	2	0	2	Export	470	Malta	MLT	608	Philippines	PHL								74	GENERAL INDUSTL.MACH.NES	1	No Quantity							4682			0
S3	2016	2016	2016	2	0	2	Export	470	Malta	MLT	616	Poland	POL								74	GENERAL INDUSTL.MACH.NES	1	No Quantity							373055			0
S3	2016	2016	2016	2	0	2	Export	470	Malta	MLT	620	Portugal	PRT								74	GENERAL INDUSTL.MACH.NES	1	No Quantity							9992			0
S3	2016	2016	2016	2	0	2	Export	470	Malta	MLT	634	Qatar	QAT								74	GENERAL INDUSTL.MACH.NES	1	No Quantity							184621			0
S3	2016	2016	2016	2	0	2	Export	470	Malta	MLT	642	Romania	ROU								74	GENERAL INDUSTL.MACH.NES	1	No Quantity							2093			0
S3	2016	2016	2016	2	0	2	Export	470	Malta	MLT	643	Russian Federation	RUS								74	GENERAL INDUSTL.MACH.NES	1	No Quantity							604			0
S3	2016	2016	2016	2	0	2	Export	470	Malta	MLT	682	Saudi Arabia	SAU								74	GENERAL INDUSTL.MACH.NES	1	No Quantity							205392			0
S3	2016	2016	2016	2	0	2	Export	470	Malta	MLT	688	Serbia	SRB								74	GENERAL INDUSTL.MACH.NES	1	No Quantity							559			0
S3	2016	2016	2016	2	0	2	Export	470	Malta	MLT	699	India	IND								74	GENERAL INDUSTL.MACH.NES	1	No Quantity							342123			0
S3	2016	2016	2016	2	0	2	Export	470	Malta	MLT	702	Singapore	SGP								74	GENERAL INDUSTL.MACH.NES	1	No Quantity							1202688			0
S3	2016	2016	2016	2	0	2	Export	470	Malta	MLT	703	Slovakia	SVK								74	GENERAL INDUSTL.MACH.NES	1	No Quantity							40672			0
S3	2016	2016	2016	2	0	2	Export	470	Malta	MLT	704	Viet Nam	VNM								74	GENERAL INDUSTL.MACH.NES	1	No Quantity							8863			0
S3	2016	2016	2016	2	0	2	Export	470	Malta	MLT	705	Slovenia	SVN								74	GENERAL INDUSTL.MACH.NES	1	No Quantity							322023			0
S3	2016	2016	2016	2	0	2	Export	470	Malta	MLT	710	South Africa	ZAF								74	GENERAL INDUSTL.MACH.NES	1	No Quantity							441983			0
S3	2016	2016	2016	2	0	2	Export	470	Malta	MLT	724	Spain	ESP								74	GENERAL INDUSTL.MACH.NES	1	No Quantity							197926			0
S3	2016	2016	2016	2	0	2	Export	470	Malta	MLT	729	Sudan	SDN								74	GENERAL INDUSTL.MACH.NES	1	No Quantity							6631			0
S3	2016	2016	2016	2	0	2	Export	470	Malta	MLT	752	Sweden	SWE								74	GENERAL INDUSTL.MACH.NES	1	No Quantity							83517			0
S3	2016	2016	2016	2	0	2	Export	470	Malta	MLT	757	Switzerland	CHE								74	GENERAL INDUSTL.MACH.NES	1	No Quantity							873913			0
S3	2016	2016	2016	2	0	2	Export	470	Malta	MLT	764	Thailand	THA								74	GENERAL INDUSTL.MACH.NES	1	No Quantity							77851			0
S3	2016	2016	2016	2	0	2	Export	470	Malta	MLT	784	United Arab Emirates	ARE								74	GENERAL INDUSTL.MACH.NES	1	No Quantity							553350			0
S3	2016	2016	2016	2	0	2	Export	470	Malta	MLT	788	Tunisia	TUN								74	GENERAL INDUSTL.MACH.NES	1	No Quantity							378535			0
S3	2016	2016	2016	2	0	2	Export	470	Malta	MLT	792	Turkey	TUR								74	GENERAL INDUSTL.MACH.NES	1	No Quantity							94058			0
S3	2016	2016	2016	2	0	2	Export	470	Malta	MLT	804	Ukraine	UKR								74	GENERAL INDUSTL.MACH.NES	1	No Quantity							5525			0
S3	2016	2016	2016	2	0	2	Export	470	Malta	MLT	818	Egypt	EGY								74	GENERAL INDUSTL.MACH.NES	1	No Quantity							40904			0
S3	2016	2016	2016	2	0	2	Export	470	Malta	MLT	826	United Kingdom	GBR								74	GENERAL INDUSTL.MACH.NES	1	No Quantity							3513921			0
S3	2016	2016	2016	2	0	2	Export	470	Malta	MLT	837	Bunkers									74	GENERAL INDUSTL.MACH.NES	1	No Quantity							58300			0
S3	2016	2016	2016	2	0	2	Export	470	Malta	MLT	842	USA	USA								74	GENERAL INDUSTL.MACH.NES	1	No Quantity							4095954			0
S3	2016	2016	2016	2	0	2	Export	470	Malta	MLT	899	Areas, nes									74	GENERAL INDUSTL.MACH.NES	1	No Quantity							2548			0
S3	2016	2016	2016	2	0	2	Export	470	Malta	MLT	0	World	WLD								75	OFFICE MACHINES,ADP MACH	1	No Quantity							15084061			0
S3	2016	2016	2016	2	0	2	Export	470	Malta	MLT	12	Algeria	DZA								75	OFFICE MACHINES,ADP MACH	1	No Quantity							12372			0
S3	2016	2016	2016	2	0	2	Export	470	Malta	MLT	36	Australia	AUS								75	OFFICE MACHINES,ADP MACH	1	No Quantity							21744			0
S3	2016	2016	2016	2	0	2	Export	470	Malta	MLT	40	Austria	AUT								75	OFFICE MACHINES,ADP MACH	1	No Quantity							42503			0
S3	2016	2016	2016	2	0	2	Export	470	Malta	MLT	48	Bahrain	BHR								75	OFFICE MACHINES,ADP MACH	1	No Quantity							1409			0
S3	2016	2016	2016	2	0	2	Export	470	Malta	MLT	120	Cameroon	CMR								75	OFFICE MACHINES,ADP MACH	1	No Quantity							415			0
S3	2016	2016	2016	2	0	2	Export	470	Malta	MLT	124	Canada	CAN								75	OFFICE MACHINES,ADP MACH	1	No Quantity							33148			0
S3	2016	2016	2016	2	0	2	Export	470	Malta	MLT	156	China	CHN								75	OFFICE MACHINES,ADP MACH	1	No Quantity							2631485			0
S3	2016	2016	2016	2	0	2	Export	470	Malta	MLT	191	Croatia	HRV								75	OFFICE MACHINES,ADP MACH	1	No Quantity							8281			0
S3	2016	2016	2016	2	0	2	Export	470	Malta	MLT	203	Czechia	CZE								75	OFFICE MACHINES,ADP MACH	1	No Quantity							23697			0
S3	2016	2016	2016	2	0	2	Export	470	Malta	MLT	242	Fiji	FJI								75	OFFICE MACHINES,ADP MACH	1	No Quantity							7			0
S3	2016	2016	2016	2	0	2	Export	470	Malta	MLT	251	France	FRA								75	OFFICE MACHINES,ADP MACH	1	No Quantity							4423			0
S3	2016	2016	2016	2	0	2	Export	470	Malta	MLT	276	Germany	DEU								75	OFFICE MACHINES,ADP MACH	1	No Quantity							5302182			0
S3	2016	2016	2016	2	0	2	Export	470	Malta	MLT	288	Ghana	GHA								75	OFFICE MACHINES,ADP MACH	1	No Quantity							13277			0
S3	2016	2016	2016	2	0	2	Export	470	Malta	MLT	292	Gibraltar	GIB								75	OFFICE MACHINES,ADP MACH	1	No Quantity							263188			0
S3	2016	2016	2016	2	0	2	Export	470	Malta	MLT	320	Guatemala	GTM								75	OFFICE MACHINES,ADP MACH	1	No Quantity							13563			0
S3	2016	2016	2016	2	0	2	Export	470	Malta	MLT	344	China, Hong Kong SAR	HKG								75	OFFICE MACHINES,ADP MACH	1	No Quantity							103909			0
S3	2016	2016	2016	2	0	2	Export	470	Malta	MLT	352	Iceland	ISL								75	OFFICE MACHINES,ADP MACH	1	No Quantity							166			0
S3	2016	2016	2016	2	0	2	Export	470	Malta	MLT	360	Indonesia	IDN								75	OFFICE MACHINES,ADP MACH	1	No Quantity							2942			0
S3	2016	2016	2016	2	0	2	Export	470	Malta	MLT	372	Ireland	IRL								75	OFFICE MACHINES,ADP MACH	1	No Quantity							17346			0
S3	2016	2016	2016	2	0	2	Export	470	Malta	MLT	376	Israel	ISR								75	OFFICE MACHINES,ADP MACH	1	No Quantity							7173			0
S3	2016	2016	2016	2	0	2	Export	470	Malta	MLT	381	Italy	ITA								75	OFFICE MACHINES,ADP MACH	1	No Quantity							717463			0
S3	2016	2016	2016	2	0	2	Export	470	Malta	MLT	384	Côte d'Ivoire	CIV								75	OFFICE MACHINES,ADP MACH	1	No Quantity							5836			0
S3	2016	2016	2016	2	0	2	Export	470	Malta	MLT	392	Japan	JPN								75	OFFICE MACHINES,ADP MACH	1	No Quantity							420366			0
S3	2016	2016	2016	2	0	2	Export	470	Malta	MLT	410	Rep. of Korea	KOR								75	OFFICE MACHINES,ADP MACH	1	No Quantity							8891			0
S3	2016	2016	2016	2	0	2	Export	470	Malta	MLT	434	Libya	LBY								75	OFFICE MACHINES,ADP MACH	1	No Quantity							937207			0
S3	2016	2016	2016	2	0	2	Export	470	Malta	MLT	446	China, Macao SAR	MAC								75	OFFICE MACHINES,ADP MACH	1	No Quantity							8638			0
S3	2016	2016	2016	2	0	2	Export	470	Malta	MLT	458	Malaysia	MYS								75	OFFICE MACHINES,ADP MACH	1	No Quantity							676			0
S3	2016	2016	2016	2	0	2	Export	470	Malta	MLT	484	Mexico	MEX								75	OFFICE MACHINES,ADP MACH	1	No Quantity							1461			0
S3	2016	2016	2016	2	0	2	Export	470	Malta	MLT	490	Other Asia, nes									75	OFFICE MACHINES,ADP MACH	1	No Quantity							3695			0
S3	2016	2016	2016	2	0	2	Export	470	Malta	MLT	512	Oman	OMN								75	OFFICE MACHINES,ADP MACH	1	No Quantity							1495			0
S3	2016	2016	2016	2	0	2	Export	470	Malta	MLT	528	Netherlands	NLD								75	OFFICE MACHINES,ADP MACH	1	No Quantity							25853			0
S3	2016	2016	2016	2	0	2	Export	470	Malta	MLT	554	New Zealand	NZL								75	OFFICE MACHINES,ADP MACH	1	No Quantity							358			0
S3	2016	2016	2016	2	0	2	Export	470	Malta	MLT	566	Nigeria	NGA								75	OFFICE MACHINES,ADP MACH	1	No Quantity							1387			0
S3	2016	2016	2016	2	0	2	Export	470	Malta	MLT	579	Norway	NOR								75	OFFICE MACHINES,ADP MACH	1	No Quantity							58358			0
S3	2016	2016	2016	2	0	2	Export	470	Malta	MLT	608	Philippines	PHL								75	OFFICE MACHINES,ADP MACH	1	No Quantity							559113			0
S3	2016	2016	2016	2	0	2	Export	470	Malta	MLT	634	Qatar	QAT								75	OFFICE MACHINES,ADP MACH	1	No Quantity							20248			0
S3	2016	2016	2016	2	0	2	Export	470	Malta	MLT	643	Russian Federation	RUS								75	OFFICE MACHINES,ADP MACH	1	No Quantity							2261			0
S3	2016	2016	2016	2	0	2	Export	470	Malta	MLT	682	Saudi Arabia	SAU								75	OFFICE MACHINES,ADP MACH	1	No Quantity							4926			0
S3	2016	2016	2016	2	0	2	Export	470	Malta	MLT	686	Senegal	SEN								75	OFFICE MACHINES,ADP MACH	1	No Quantity							166			0
S3	2016	2016	2016	2	0	2	Export	470	Malta	MLT	688	Serbia	SRB								75	OFFICE MACHINES,ADP MACH	1	No Quantity							8304			0
S3	2016	2016	2016	2	0	2	Export	470	Malta	MLT	694	Sierra Leone	SLE								75	OFFICE MACHINES,ADP MACH	1	No Quantity							456			0
S3	2016	2016	2016	2	0	2	Export	470	Malta	MLT	699	India	IND								75	OFFICE MACHINES,ADP MACH	1	No Quantity							2769			0
S3	2016	2016	2016	2	0	2	Export	470	Malta	MLT	702	Singapore	SGP								75	OFFICE MACHINES,ADP MACH	1	No Quantity							278107			0
S3	2016	2016	2016	2	0	2	Export	470	Malta	MLT	706	Somalia	SOM								75	OFFICE MACHINES,ADP MACH	1	No Quantity							166			0
S3	2016	2016	2016	2	0	2	Export	470	Malta	MLT	710	South Africa	ZAF								75	OFFICE MACHINES,ADP MACH	1	No Quantity							81834			0
S3	2016	2016	2016	2	0	2	Export	470	Malta	MLT	724	Spain	ESP								75	OFFICE MACHINES,ADP MACH	1	No Quantity							1665			0
S3	2016	2016	2016	2	0	2	Export	470	Malta	MLT	752	Sweden	SWE								75	OFFICE MACHINES,ADP MACH	1	No Quantity							57000			0
S3	2016	2016	2016	2	0	2	Export	470	Malta	MLT	757	Switzerland	CHE								75	OFFICE MACHINES,ADP MACH	1	No Quantity							139355			0
S3	2016	2016	2016	2	0	2	Export	470	Malta	MLT	764	Thailand	THA								75	OFFICE MACHINES,ADP MACH	1	No Quantity							7823			0
S3	2016	2016	2016	2	0	2	Export	470	Malta	MLT	784	United Arab Emirates	ARE								75	OFFICE MACHINES,ADP MACH	1	No Quantity							140490			0
S3	2016	2016	2016	2	0	2	Export	470	Malta	MLT	788	Tunisia	TUN								75	OFFICE MACHINES,ADP MACH	1	No Quantity							156			0
S3	2016	2016	2016	2	0	2	Export	470	Malta	MLT	792	Turkey	TUR								75	OFFICE MACHINES,ADP MACH	1	No Quantity							3353			0
S3	2016	2016	2016	2	0	2	Export	470	Malta	MLT	807	North Macedonia	MKD								75	OFFICE MACHINES,ADP MACH	1	No Quantity							34029			0
S3	2016	2016	2016	2	0	2	Export	470	Malta	MLT	818	Egypt	EGY								75	OFFICE MACHINES,ADP MACH	1	No Quantity							773			0
S3	2016	2016	2016	2	0	2	Export	470	Malta	MLT	826	United Kingdom	GBR								75	OFFICE MACHINES,ADP MACH	1	No Quantity							56339			0
S3	2016	2016	2016	2	0	2	Export	470	Malta	MLT	837	Bunkers									75	OFFICE MACHINES,ADP MACH	1	No Quantity							88			0
S3	2016	2016	2016	2	0	2	Export	470	Malta	MLT	842	USA	USA								75	OFFICE MACHINES,ADP MACH	1	No Quantity							2989727			0
S3	2016	2016	2016	2	0	2	Export	470	Malta	MLT	0	World	WLD								76	TELECOMM.SOUND EQUIP ETC	1	No Quantity							10358144			0
S3	2016	2016	2016	2	0	2	Export	470	Malta	MLT	36	Australia	AUS								76	TELECOMM.SOUND EQUIP ETC	1	No Quantity							149301			0
S3	2016	2016	2016	2	0	2	Export	470	Malta	MLT	40	Austria	AUT								76	TELECOMM.SOUND EQUIP ETC	1	No Quantity							62144			0
S3	2016	2016	2016	2	0	2	Export	470	Malta	MLT	76	Brazil	BRA								76	TELECOMM.SOUND EQUIP ETC	1	No Quantity							201			0
S3	2016	2016	2016	2	0	2	Export	470	Malta	MLT	124	Canada	CAN								76	TELECOMM.SOUND EQUIP ETC	1	No Quantity							176263			0
S3	2016	2016	2016	2	0	2	Export	470	Malta	MLT	136	Cayman Isds	CYM								76	TELECOMM.SOUND EQUIP ETC	1	No Quantity							277			0
S3	2016	2016	2016	2	0	2	Export	470	Malta	MLT	144	Sri Lanka	LKA								76	TELECOMM.SOUND EQUIP ETC	1	No Quantity							1380			0
S3	2016	2016	2016	2	0	2	Export	470	Malta	MLT	156	China	CHN								76	TELECOMM.SOUND EQUIP ETC	1	No Quantity							15296			0
S3	2016	2016	2016	2	0	2	Export	470	Malta	MLT	191	Croatia	HRV								76	TELECOMM.SOUND EQUIP ETC	1	No Quantity							118095			0
S3	2016	2016	2016	2	0	2	Export	470	Malta	MLT	203	Czechia	CZE								76	TELECOMM.SOUND EQUIP ETC	1	No Quantity							7967			0
S3	2016	2016	2016	2	0	2	Export	470	Malta	MLT	208	Denmark	DNK								76	TELECOMM.SOUND EQUIP ETC	1	No Quantity							28217			0
S3	2016	2016	2016	2	0	2	Export	470	Malta	MLT	231	Ethiopia	ETH								76	TELECOMM.SOUND EQUIP ETC	1	No Quantity							824			0
S3	2016	2016	2016	2	0	2	Export	470	Malta	MLT	251	France	FRA								76	TELECOMM.SOUND EQUIP ETC	1	No Quantity							554			0
S3	2016	2016	2016	2	0	2	Export	470	Malta	MLT	262	Djibouti	DJI								76	TELECOMM.SOUND EQUIP ETC	1	No Quantity							11662			0
S3	2016	2016	2016	2	0	2	Export	470	Malta	MLT	268	Georgia	GEO								76	TELECOMM.SOUND EQUIP ETC	1	No Quantity							18335			0
S3	2016	2016	2016	2	0	2	Export	470	Malta	MLT	270	Gambia	GMB								76	TELECOMM.SOUND EQUIP ETC	1	No Quantity							332			0
S3	2016	2016	2016	2	0	2	Export	470	Malta	MLT	276	Germany	DEU								76	TELECOMM.SOUND EQUIP ETC	1	No Quantity							375055			0
S3	2016	2016	2016	2	0	2	Export	470	Malta	MLT	288	Ghana	GHA								76	TELECOMM.SOUND EQUIP ETC	1	No Quantity							12115			0
S3	2016	2016	2016	2	0	2	Export	470	Malta	MLT	292	Gibraltar	GIB								76	TELECOMM.SOUND EQUIP ETC	1	No Quantity							2215			0
S3	2016	2016	2016	2	0	2	Export	470	Malta	MLT	344	China, Hong Kong SAR	HKG								76	TELECOMM.SOUND EQUIP ETC	1	No Quantity							45635			0
S3	2016	2016	2016	2	0	2	Export	470	Malta	MLT	368	Iraq	IRQ								76	TELECOMM.SOUND EQUIP ETC	1	No Quantity							2458			0
S3	2016	2016	2016	2	0	2	Export	470	Malta	MLT	376	Israel	ISR								76	TELECOMM.SOUND EQUIP ETC	1	No Quantity							10718			0
S3	2016	2016	2016	2	0	2	Export	470	Malta	MLT	381	Italy	ITA								76	TELECOMM.SOUND EQUIP ETC	1	No Quantity							82202			0
S3	2016	2016	2016	2	0	2	Export	470	Malta	MLT	384	Côte d'Ivoire	CIV								76	TELECOMM.SOUND EQUIP ETC	1	No Quantity							222			0
S3	2016	2016	2016	2	0	2	Export	470	Malta	MLT	392	Japan	JPN								76	TELECOMM.SOUND EQUIP ETC	1	No Quantity							20224			0
S3	2016	2016	2016	2	0	2	Export	470	Malta	MLT	410	Rep. of Korea	KOR								76	TELECOMM.SOUND EQUIP ETC	1	No Quantity							479903			0
S3	2016	2016	2016	2	0	2	Export	470	Malta	MLT	414	Kuwait	KWT								76	TELECOMM.SOUND EQUIP ETC	1	No Quantity							598			0
S3	2016	2016	2016	2	0	2	Export	470	Malta	MLT	434	Libya	LBY								76	TELECOMM.SOUND EQUIP ETC	1	No Quantity							1499119			0
S3	2016	2016	2016	2	0	2	Export	470	Malta	MLT	458	Malaysia	MYS								76	TELECOMM.SOUND EQUIP ETC	1	No Quantity							28653			0
S3	2016	2016	2016	2	0	2	Export	470	Malta	MLT	480	Mauritius	MUS								76	TELECOMM.SOUND EQUIP ETC	1	No Quantity							233			0
S3	2016	2016	2016	2	0	2	Export	470	Malta	MLT	490	Other Asia, nes									76	TELECOMM.SOUND EQUIP ETC	1	No Quantity							11639			0
S3	2016	2016	2016	2	0	2	Export	470	Malta	MLT	496	Mongolia	MNG								76	TELECOMM.SOUND EQUIP ETC	1	No Quantity							973			0
S3	2016	2016	2016	2	0	2	Export	470	Malta	MLT	528	Netherlands	NLD								76	TELECOMM.SOUND EQUIP ETC	1	No Quantity							323408			0
S3	2016	2016	2016	2	0	2	Export	470	Malta	MLT	554	New Zealand	NZL								76	TELECOMM.SOUND EQUIP ETC	1	No Quantity							46945			0
S3	2016	2016	2016	2	0	2	Export	470	Malta	MLT	566	Nigeria	NGA								76	TELECOMM.SOUND EQUIP ETC	1	No Quantity							7571			0
S3	2016	2016	2016	2	0	2	Export	470	Malta	MLT	579	Norway	NOR								76	TELECOMM.SOUND EQUIP ETC	1	No Quantity							48754			0
S3	2016	2016	2016	2	0	2	Export	470	Malta	MLT	634	Qatar	QAT								76	TELECOMM.SOUND EQUIP ETC	1	No Quantity							554			0
S3	2016	2016	2016	2	0	2	Export	470	Malta	MLT	682	Saudi Arabia	SAU								76	TELECOMM.SOUND EQUIP ETC	1	No Quantity							89595			0
S3	2016	2016	2016	2	0	2	Export	470	Malta	MLT	694	Sierra Leone	SLE								76	TELECOMM.SOUND EQUIP ETC	1	No Quantity							913			0
S3	2016	2016	2016	2	0	2	Export	470	Malta	MLT	699	India	IND								76	TELECOMM.SOUND EQUIP ETC	1	No Quantity							14237			0
S3	2016	2016	2016	2	0	2	Export	470	Malta	MLT	702	Singapore	SGP								76	TELECOMM.SOUND EQUIP ETC	1	No Quantity							5936			0
S3	2016	2016	2016	2	0	2	Export	470	Malta	MLT	703	Slovakia	SVK								76	TELECOMM.SOUND EQUIP ETC	1	No Quantity							127168			0
S3	2016	2016	2016	2	0	2	Export	470	Malta	MLT	710	South Africa	ZAF								76	TELECOMM.SOUND EQUIP ETC	1	No Quantity							2492			0
S3	2016	2016	2016	2	0	2	Export	470	Malta	MLT	724	Spain	ESP								76	TELECOMM.SOUND EQUIP ETC	1	No Quantity							1744			0
S3	2016	2016	2016	2	0	2	Export	470	Malta	MLT	757	Switzerland	CHE								76	TELECOMM.SOUND EQUIP ETC	1	No Quantity							53478			0
S3	2016	2016	2016	2	0	2	Export	470	Malta	MLT	768	Togo	TGO								76	TELECOMM.SOUND EQUIP ETC	1	No Quantity							3700			0
S3	2016	2016	2016	2	0	2	Export	470	Malta	MLT	776	Tonga	TON								76	TELECOMM.SOUND EQUIP ETC	1	No Quantity							3700			0
S3	2016	2016	2016	2	0	2	Export	470	Malta	MLT	784	United Arab Emirates	ARE								76	TELECOMM.SOUND EQUIP ETC	1	No Quantity							385419			0
S3	2016	2016	2016	2	0	2	Export	470	Malta	MLT	788	Tunisia	TUN								76	TELECOMM.SOUND EQUIP ETC	1	No Quantity							360			0
S3	2016	2016	2016	2	0	2	Export	470	Malta	MLT	792	Turkey	TUR								76	TELECOMM.SOUND EQUIP ETC	1	No Quantity							25242			0
S3	2016	2016	2016	2	0	2	Export	470	Malta	MLT	804	Ukraine	UKR								76	TELECOMM.SOUND EQUIP ETC	1	No Quantity							443			0
S3	2016	2016	2016	2	0	2	Export	470	Malta	MLT	807	North Macedonia	MKD								76	TELECOMM.SOUND EQUIP ETC	1	No Quantity							6219			0
S3	2016	2016	2016	2	0	2	Export	470	Malta	MLT	818	Egypt	EGY								76	TELECOMM.SOUND EQUIP ETC	1	No Quantity							84429			0
S3	2016	2016	2016	2	0	2	Export	470	Malta	MLT	826	United Kingdom	GBR								76	TELECOMM.SOUND EQUIP ETC	1	No Quantity							1827004			0
S3	2016	2016	2016	2	0	2	Export	470	Malta	MLT	837	Bunkers									76	TELECOMM.SOUND EQUIP ETC	1	No Quantity							6016			0
S3	2016	2016	2016	2	0	2	Export	470	Malta	MLT	842	USA	USA								76	TELECOMM.SOUND EQUIP ETC	1	No Quantity							4130010			0
S3	2016	2016	2016	2	0	2	Export	470	Malta	MLT	0	World	WLD								77	ELEC MCH APPAR,PARTS,NES	1	No Quantity							735910417			0
S3	2016	2016	2016	2	0	2	Export	470	Malta	MLT	8	Albania	ALB								77	ELEC MCH APPAR,PARTS,NES	1	No Quantity							431			0
S3	2016	2016	2016	2	0	2	Export	470	Malta	MLT	12	Algeria	DZA								77	ELEC MCH APPAR,PARTS,NES	1	No Quantity							1685			0
S3	2016	2016	2016	2	0	2	Export	470	Malta	MLT	32	Argentina	ARG								77	ELEC MCH APPAR,PARTS,NES	1	No Quantity							81309			0
S3	2016	2016	2016	2	0	2	Export	470	Malta	MLT	36	Australia	AUS								77	ELEC MCH APPAR,PARTS,NES	1	No Quantity							37912			0
S3	2016	2016	2016	2	0	2	Export	470	Malta	MLT	40	Austria	AUT								77	ELEC MCH APPAR,PARTS,NES	1	No Quantity							730874			0
S3	2016	2016	2016	2	0	2	Export	470	Malta	MLT	48	Bahrain	BHR								77	ELEC MCH APPAR,PARTS,NES	1	No Quantity							100			0
S3	2016	2016	2016	2	0	2	Export	470	Malta	MLT	51	Armenia	ARM								77	ELEC MCH APPAR,PARTS,NES	1	No Quantity							1999			0
S3	2016	2016	2016	2	0	2	Export	470	Malta	MLT	56	Belgium	BEL								77	ELEC MCH APPAR,PARTS,NES	1	No Quantity							1462053			0
S3	2016	2016	2016	2	0	2	Export	470	Malta	MLT	76	Brazil	BRA								77	ELEC MCH APPAR,PARTS,NES	1	No Quantity							451560			0
S3	2016	2016	2016	2	0	2	Export	470	Malta	MLT	100	Bulgaria	BGR								77	ELEC MCH APPAR,PARTS,NES	1	No Quantity							19966			0
S3	2016	2016	2016	2	0	2	Export	470	Malta	MLT	104	Myanmar	MMR								77	ELEC MCH APPAR,PARTS,NES	1	No Quantity							24108			0
S3	2016	2016	2016	2	0	2	Export	470	Malta	MLT	124	Canada	CAN								77	ELEC MCH APPAR,PARTS,NES	1	No Quantity							5409912			0
S3	2016	2016	2016	2	0	2	Export	470	Malta	MLT	144	Sri Lanka	LKA								77	ELEC MCH APPAR,PARTS,NES	1	No Quantity							6304			0
S3	2016	2016	2016	2	0	2	Export	470	Malta	MLT	148	Chad	TCD								77	ELEC MCH APPAR,PARTS,NES	1	No Quantity							57423			0
S3	2016	2016	2016	2	0	2	Export	470	Malta	MLT	156	China	CHN								77	ELEC MCH APPAR,PARTS,NES	1	No Quantity							35823727			0
S3	2016	2016	2016	2	0	2	Export	470	Malta	MLT	170	Colombia	COL								77	ELEC MCH APPAR,PARTS,NES	1	No Quantity							20152			0
S3	2016	2016	2016	2	0	2	Export	470	Malta	MLT	188	Costa Rica	CRI								77	ELEC MCH APPAR,PARTS,NES	1	No Quantity							21147			0
S3	2016	2016	2016	2	0	2	Export	470	Malta	MLT	196	Cyprus	CYP								77	ELEC MCH APPAR,PARTS,NES	1	No Quantity							2378			0
S3	2016	2016	2016	2	0	2	Export	470	Malta	MLT	203	Czechia	CZE								77	ELEC MCH APPAR,PARTS,NES	1	No Quantity							4486447			0
S3	2016	2016	2016	2	0	2	Export	470	Malta	MLT	208	Denmark	DNK								77	ELEC MCH APPAR,PARTS,NES	1	No Quantity							142084			0
S3	2016	2016	2016	2	0	2	Export	470	Malta	MLT	214	Dominican Rep.	DOM								77	ELEC MCH APPAR,PARTS,NES	1	No Quantity							2042			0
S3	2016	2016	2016	2	0	2	Export	470	Malta	MLT	246	Finland	FIN								77	ELEC MCH APPAR,PARTS,NES	1	No Quantity							73458			0
S3	2016	2016	2016	2	0	2	Export	470	Malta	MLT	251	France	FRA								77	ELEC MCH APPAR,PARTS,NES	1	No Quantity							103492272			0
S3	2016	2016	2016	2	0	2	Export	470	Malta	MLT	258	French Polynesia	PYF								77	ELEC MCH APPAR,PARTS,NES	1	No Quantity							90			0
S3	2016	2016	2016	2	0	2	Export	470	Malta	MLT	262	Djibouti	DJI								77	ELEC MCH APPAR,PARTS,NES	1	No Quantity							111			0
S3	2016	2016	2016	2	0	2	Export	470	Malta	MLT	276	Germany	DEU								77	ELEC MCH APPAR,PARTS,NES	1	No Quantity							52519471			0
S3	2016	2016	2016	2	0	2	Export	470	Malta	MLT	288	Ghana	GHA								77	ELEC MCH APPAR,PARTS,NES	1	No Quantity							16689			0
S3	2016	2016	2016	2	0	2	Export	470	Malta	MLT	300	Greece	GRC								77	ELEC MCH APPAR,PARTS,NES	1	No Quantity							35135			0
S3	2016	2016	2016	2	0	2	Export	470	Malta	MLT	320	Guatemala	GTM								77	ELEC MCH APPAR,PARTS,NES	1	No Quantity							913			0
S3	2016	2016	2016	2	0	2	Export	470	Malta	MLT	344	China, Hong Kong SAR	HKG								77	ELEC MCH APPAR,PARTS,NES	1	No Quantity							121349290			0
S3	2016	2016	2016	2	0	2	Export	470	Malta	MLT	348	Hungary	HUN								77	ELEC MCH APPAR,PARTS,NES	1	No Quantity							2013589			0
S3	2016	2016	2016	2	0	2	Export	470	Malta	MLT	352	Iceland	ISL								77	ELEC MCH APPAR,PARTS,NES	1	No Quantity							1926			0
S3	2016	2016	2016	2	0	2	Export	470	Malta	MLT	360	Indonesia	IDN								77	ELEC MCH APPAR,PARTS,NES	1	No Quantity							7109			0
S3	2016	2016	2016	2	0	2	Export	470	Malta	MLT	364	Iran	IRN								77	ELEC MCH APPAR,PARTS,NES	1	No Quantity							31774			0
S3	2016	2016	2016	2	0	2	Export	470	Malta	MLT	372	Ireland	IRL								77	ELEC MCH APPAR,PARTS,NES	1	No Quantity							51197			0
S3	2016	2016	2016	2	0	2	Export	470	Malta	MLT	376	Israel	ISR								77	ELEC MCH APPAR,PARTS,NES	1	No Quantity							45329			0
S3	2016	2016	2016	2	0	2	Export	470	Malta	MLT	381	Italy	ITA								77	ELEC MCH APPAR,PARTS,NES	1	No Quantity							20997003			0
S3	2016	2016	2016	2	0	2	Export	470	Malta	MLT	384	Côte d'Ivoire	CIV								77	ELEC MCH APPAR,PARTS,NES	1	No Quantity							15114			0
S3	2016	2016	2016	2	0	2	Export	470	Malta	MLT	392	Japan	JPN								77	ELEC MCH APPAR,PARTS,NES	1	No Quantity							13979768			0
S3	2016	2016	2016	2	0	2	Export	470	Malta	MLT	410	Rep. of Korea	KOR								77	ELEC MCH APPAR,PARTS,NES	1	No Quantity							3823853			0
S3	2016	2016	2016	2	0	2	Export	470	Malta	MLT	414	Kuwait	KWT								77	ELEC MCH APPAR,PARTS,NES	1	No Quantity							148193			0
S3	2016	2016	2016	2	0	2	Export	470	Malta	MLT	422	Lebanon	LBN								77	ELEC MCH APPAR,PARTS,NES	1	No Quantity							284			0
S3	2016	2016	2016	2	0	2	Export	470	Malta	MLT	428	Latvia	LVA								77	ELEC MCH APPAR,PARTS,NES	1	No Quantity							3858			0
S3	2016	2016	2016	2	0	2	Export	470	Malta	MLT	434	Libya	LBY								77	ELEC MCH APPAR,PARTS,NES	1	No Quantity							40479490			0
S3	2016	2016	2016	2	0	2	Export	470	Malta	MLT	440	Lithuania	LTU								77	ELEC MCH APPAR,PARTS,NES	1	No Quantity							3752			0
S3	2016	2016	2016	2	0	2	Export	470	Malta	MLT	458	Malaysia	MYS								77	ELEC MCH APPAR,PARTS,NES	1	No Quantity							2738867			0
S3	2016	2016	2016	2	0	2	Export	470	Malta	MLT	462	Maldives	MDV								77	ELEC MCH APPAR,PARTS,NES	1	No Quantity							423			0
S3	2016	2016	2016	2	0	2	Export	470	Malta	MLT	480	Mauritius	MUS								77	ELEC MCH APPAR,PARTS,NES	1	No Quantity							34906			0
S3	2016	2016	2016	2	0	2	Export	470	Malta	MLT	484	Mexico	MEX								77	ELEC MCH APPAR,PARTS,NES	1	No Quantity							12451583			0
S3	2016	2016	2016	2	0	2	Export	470	Malta	MLT	490	Other Asia, nes									77	ELEC MCH APPAR,PARTS,NES	1	No Quantity							5000382			0
S3	2016	2016	2016	2	0	2	Export	470	Malta	MLT	504	Morocco	MAR								77	ELEC MCH APPAR,PARTS,NES	1	No Quantity							1841823			0
S3	2016	2016	2016	2	0	2	Export	470	Malta	MLT	512	Oman	OMN								77	ELEC MCH APPAR,PARTS,NES	1	No Quantity							3046			0
S3	2016	2016	2016	2	0	2	Export	470	Malta	MLT	528	Netherlands	NLD								77	ELEC MCH APPAR,PARTS,NES	1	No Quantity							7105454			0
S3	2016	2016	2016	2	0	2	Export	470	Malta	MLT	554	New Zealand	NZL								77	ELEC MCH APPAR,PARTS,NES	1	No Quantity							22617			0
S3	2016	2016	2016	2	0	2	Export	470	Malta	MLT	566	Nigeria	NGA								77	ELEC MCH APPAR,PARTS,NES	1	No Quantity							306			0
S3	2016	2016	2016	2	0	2	Export	470	Malta	MLT	579	Norway	NOR								77	ELEC MCH APPAR,PARTS,NES	1	No Quantity							132293			0
S3	2016	2016	2016	2	0	2	Export	470	Malta	MLT	586	Pakistan	PAK								77	ELEC MCH APPAR,PARTS,NES	1	No Quantity							338			0
S3	2016	2016	2016	2	0	2	Export	470	Malta	MLT	591	Panama	PAN								77	ELEC MCH APPAR,PARTS,NES	1	No Quantity							469			0
S3	2016	2016	2016	2	0	2	Export	470	Malta	MLT	604	Peru	PER								77	ELEC MCH APPAR,PARTS,NES	1	No Quantity							16328			0
S3	2016	2016	2016	2	0	2	Export	470	Malta	MLT	608	Philippines	PHL								77	ELEC MCH APPAR,PARTS,NES	1	No Quantity							6818872			0
S3	2016	2016	2016	2	0	2	Export	470	Malta	MLT	616	Poland	POL								77	ELEC MCH APPAR,PARTS,NES	1	No Quantity							200015			0
S3	2016	2016	2016	2	0	2	Export	470	Malta	MLT	620	Portugal	PRT								77	ELEC MCH APPAR,PARTS,NES	1	No Quantity							1855605			0
S3	2016	2016	2016	2	0	2	Export	470	Malta	MLT	634	Qatar	QAT								77	ELEC MCH APPAR,PARTS,NES	1	No Quantity							9462			0
S3	2016	2016	2016	2	0	2	Export	470	Malta	MLT	642	Romania	ROU								77	ELEC MCH APPAR,PARTS,NES	1	No Quantity							872717			0
S3	2016	2016	2016	2	0	2	Export	470	Malta	MLT	643	Russian Federation	RUS								77	ELEC MCH APPAR,PARTS,NES	1	No Quantity							271894			0
S3	2016	2016	2016	2	0	2	Export	470	Malta	MLT	682	Saudi Arabia	SAU								77	ELEC MCH APPAR,PARTS,NES	1	No Quantity							7927			0
S3	2016	2016	2016	2	0	2	Export	470	Malta	MLT	688	Serbia	SRB								77	ELEC MCH APPAR,PARTS,NES	1	No Quantity							2317895			0
S3	2016	2016	2016	2	0	2	Export	470	Malta	MLT	694	Sierra Leone	SLE								77	ELEC MCH APPAR,PARTS,NES	1	No Quantity							456			0
S3	2016	2016	2016	2	0	2	Export	470	Malta	MLT	699	India	IND								77	ELEC MCH APPAR,PARTS,NES	1	No Quantity							444873			0
S3	2016	2016	2016	2	0	2	Export	470	Malta	MLT	702	Singapore	SGP								77	ELEC MCH APPAR,PARTS,NES	1	No Quantity							164911370			0
S3	2016	2016	2016	2	0	2	Export	470	Malta	MLT	703	Slovakia	SVK								77	ELEC MCH APPAR,PARTS,NES	1	No Quantity							670588			0
S3	2016	2016	2016	2	0	2	Export	470	Malta	MLT	704	Viet Nam	VNM								77	ELEC MCH APPAR,PARTS,NES	1	No Quantity							256136			0
S3	2016	2016	2016	2	0	2	Export	470	Malta	MLT	705	Slovenia	SVN								77	ELEC MCH APPAR,PARTS,NES	1	No Quantity							47175			0
S3	2016	2016	2016	2	0	2	Export	470	Malta	MLT	710	South Africa	ZAF								77	ELEC MCH APPAR,PARTS,NES	1	No Quantity							262832			0
S3	2016	2016	2016	2	0	2	Export	470	Malta	MLT	724	Spain	ESP								77	ELEC MCH APPAR,PARTS,NES	1	No Quantity							5595330			0
S3	2016	2016	2016	2	0	2	Export	470	Malta	MLT	729	Sudan	SDN								77	ELEC MCH APPAR,PARTS,NES	1	No Quantity							2729			0
S3	2016	2016	2016	2	0	2	Export	470	Malta	MLT	752	Sweden	SWE								77	ELEC MCH APPAR,PARTS,NES	1	No Quantity							996020			0
S3	2016	2016	2016	2	0	2	Export	470	Malta	MLT	757	Switzerland	CHE								77	ELEC MCH APPAR,PARTS,NES	1	No Quantity							309791			0
S3	2016	2016	2016	2	0	2	Export	470	Malta	MLT	764	Thailand	THA								77	ELEC MCH APPAR,PARTS,NES	1	No Quantity							417005			0
S3	2016	2016	2016	2	0	2	Export	470	Malta	MLT	780	Trinidad and Tobago	TTO								77	ELEC MCH APPAR,PARTS,NES	1	No Quantity							4564			0
S3	2016	2016	2016	2	0	2	Export	470	Malta	MLT	784	United Arab Emirates	ARE								77	ELEC MCH APPAR,PARTS,NES	1	No Quantity							405866			0
S3	2016	2016	2016	2	0	2	Export	470	Malta	MLT	788	Tunisia	TUN								77	ELEC MCH APPAR,PARTS,NES	1	No Quantity							131048			0
S3	2016	2016	2016	2	0	2	Export	470	Malta	MLT	792	Turkey	TUR								77	ELEC MCH APPAR,PARTS,NES	1	No Quantity							250073			0
S3	2016	2016	2016	2	0	2	Export	470	Malta	MLT	804	Ukraine	UKR								77	ELEC MCH APPAR,PARTS,NES	1	No Quantity							1642			0
S3	2016	2016	2016	2	0	2	Export	470	Malta	MLT	807	North Macedonia	MKD								77	ELEC MCH APPAR,PARTS,NES	1	No Quantity							4353			0
S3	2016	2016	2016	2	0	2	Export	470	Malta	MLT	818	Egypt	EGY								77	ELEC MCH APPAR,PARTS,NES	1	No Quantity							11050559			0
S3	2016	2016	2016	2	0	2	Export	470	Malta	MLT	826	United Kingdom	GBR								77	ELEC MCH APPAR,PARTS,NES	1	No Quantity							15050314			0
S3	2016	2016	2016	2	0	2	Export	470	Malta	MLT	834	United Rep. of Tanzania	TZA								77	ELEC MCH APPAR,PARTS,NES	1	No Quantity							2645			0
S3	2016	2016	2016	2	0	2	Export	470	Malta	MLT	837	Bunkers									77	ELEC MCH APPAR,PARTS,NES	1	No Quantity							22094			0
S3	2016	2016	2016	2	0	2	Export	470	Malta	MLT	842	USA	USA								77	ELEC MCH APPAR,PARTS,NES	1	No Quantity							85371003			0
S3	2016	2016	2016	2	0	2	Export	470	Malta	MLT	899	Areas, nes									77	ELEC MCH APPAR,PARTS,NES	1	No Quantity							125449			0
S3	2016	2016	2016	2	0	2	Export	470	Malta	MLT	0	World	WLD								78	ROAD VEHICLES	1	No Quantity							32194732			0
S3	2016	2016	2016	2	0	2	Export	470	Malta	MLT	12	Algeria	DZA								78	ROAD VEHICLES	1	No Quantity							133			0
S3	2016	2016	2016	2	0	2	Export	470	Malta	MLT	32	Argentina	ARG								78	ROAD VEHICLES	1	No Quantity							1108			0
S3	2016	2016	2016	2	0	2	Export	470	Malta	MLT	36	Australia	AUS								78	ROAD VEHICLES	1	No Quantity							18388			0
S3	2016	2016	2016	2	0	2	Export	470	Malta	MLT	60	Bermuda	BMU								78	ROAD VEHICLES	1	No Quantity							455			0
S3	2016	2016	2016	2	0	2	Export	470	Malta	MLT	148	Chad	TCD								78	ROAD VEHICLES	1	No Quantity							24369			0
S3	2016	2016	2016	2	0	2	Export	470	Malta	MLT	156	China	CHN								78	ROAD VEHICLES	1	No Quantity							53171			0
S3	2016	2016	2016	2	0	2	Export	470	Malta	MLT	203	Czechia	CZE								78	ROAD VEHICLES	1	No Quantity							172			0
S3	2016	2016	2016	2	0	2	Export	470	Malta	MLT	246	Finland	FIN								78	ROAD VEHICLES	1	No Quantity							2215			0
S3	2016	2016	2016	2	0	2	Export	470	Malta	MLT	276	Germany	DEU								78	ROAD VEHICLES	1	No Quantity							363632			0
S3	2016	2016	2016	2	0	2	Export	470	Malta	MLT	288	Ghana	GHA								78	ROAD VEHICLES	1	No Quantity							10523			0
S3	2016	2016	2016	2	0	2	Export	470	Malta	MLT	320	Guatemala	GTM								78	ROAD VEHICLES	1	No Quantity							230			0
S3	2016	2016	2016	2	0	2	Export	470	Malta	MLT	360	Indonesia	IDN								78	ROAD VEHICLES	1	No Quantity							82572			0
S3	2016	2016	2016	2	0	2	Export	470	Malta	MLT	376	Israel	ISR								78	ROAD VEHICLES	1	No Quantity							93019			0
S3	2016	2016	2016	2	0	2	Export	470	Malta	MLT	381	Italy	ITA								78	ROAD VEHICLES	1	No Quantity							129320			0
S3	2016	2016	2016	2	0	2	Export	470	Malta	MLT	392	Japan	JPN								78	ROAD VEHICLES	1	No Quantity							127351			0
S3	2016	2016	2016	2	0	2	Export	470	Malta	MLT	410	Rep. of Korea	KOR								78	ROAD VEHICLES	1	No Quantity							332			0
S3	2016	2016	2016	2	0	2	Export	470	Malta	MLT	422	Lebanon	LBN								78	ROAD VEHICLES	1	No Quantity							7754			0
S3	2016	2016	2016	2	0	2	Export	470	Malta	MLT	434	Libya	LBY								78	ROAD VEHICLES	1	No Quantity							5846739			0
S3	2016	2016	2016	2	0	2	Export	470	Malta	MLT	490	Other Asia, nes									78	ROAD VEHICLES	1	No Quantity							62599			0
S3	2016	2016	2016	2	0	2	Export	470	Malta	MLT	499	Montenegro	MNE								78	ROAD VEHICLES	1	No Quantity							3323			0
S3	2016	2016	2016	2	0	2	Export	470	Malta	MLT	500	Montserrat	MSR								78	ROAD VEHICLES	1	No Quantity							7754			0
S3	2016	2016	2016	2	0	2	Export	470	Malta	MLT	528	Netherlands	NLD								78	ROAD VEHICLES	1	No Quantity							500			0
S3	2016	2016	2016	2	0	2	Export	470	Malta	MLT	554	New Zealand	NZL								78	ROAD VEHICLES	1	No Quantity							4985			0
S3	2016	2016	2016	2	0	2	Export	470	Malta	MLT	566	Nigeria	NGA								78	ROAD VEHICLES	1	No Quantity							48685			0
S3	2016	2016	2016	2	0	2	Export	470	Malta	MLT	579	Norway	NOR								78	ROAD VEHICLES	1	No Quantity							16118			0
S3	2016	2016	2016	2	0	2	Export	470	Malta	MLT	608	Philippines	PHL								78	ROAD VEHICLES	1	No Quantity							166			0
S3	2016	2016	2016	2	0	2	Export	470	Malta	MLT	690	Seychelles	SYC								78	ROAD VEHICLES	1	No Quantity							594			0
S3	2016	2016	2016	2	0	2	Export	470	Malta	MLT	699	India	IND								78	ROAD VEHICLES	1	No Quantity							4908			0
S3	2016	2016	2016	2	0	2	Export	470	Malta	MLT	702	Singapore	SGP								78	ROAD VEHICLES	1	No Quantity							257713			0
S3	2016	2016	2016	2	0	2	Export	470	Malta	MLT	724	Spain	ESP								78	ROAD VEHICLES	1	No Quantity							6			0
S3	2016	2016	2016	2	0	2	Export	470	Malta	MLT	757	Switzerland	CHE								78	ROAD VEHICLES	1	No Quantity							141924			0
S3	2016	2016	2016	2	0	2	Export	470	Malta	MLT	764	Thailand	THA								78	ROAD VEHICLES	1	No Quantity							845317			0
S3	2016	2016	2016	2	0	2	Export	470	Malta	MLT	768	Togo	TGO								78	ROAD VEHICLES	1	No Quantity							6093			0
S3	2016	2016	2016	2	0	2	Export	470	Malta	MLT	784	United Arab Emirates	ARE								78	ROAD VEHICLES	1	No Quantity							1433386			0
S3	2016	2016	2016	2	0	2	Export	470	Malta	MLT	788	Tunisia	TUN								78	ROAD VEHICLES	1	No Quantity							72			0
S3	2016	2016	2016	2	0	2	Export	470	Malta	MLT	792	Turkey	TUR								78	ROAD VEHICLES	1	No Quantity							1243261			0
S3	2016	2016	2016	2	0	2	Export	470	Malta	MLT	804	Ukraine	UKR								78	ROAD VEHICLES	1	No Quantity							8480			0
S3	2016	2016	2016	2	0	2	Export	470	Malta	MLT	818	Egypt	EGY								78	ROAD VEHICLES	1	No Quantity							156031			0
S3	2016	2016	2016	2	0	2	Export	470	Malta	MLT	826	United Kingdom	GBR								78	ROAD VEHICLES	1	No Quantity							20978510			0
S3	2016	2016	2016	2	0	2	Export	470	Malta	MLT	842	USA	USA								78	ROAD VEHICLES	1	No Quantity							200085			0
S3	2016	2016	2016	2	0	2	Export	470	Malta	MLT	854	Burkina Faso	BFA								78	ROAD VEHICLES	1	No Quantity							12739			0
S3	2016	2016	2016	2	0	2	Export	470	Malta	MLT	0	World	WLD								79	OTHR.TRANSPORT EQUIPMENT	1	No Quantity							154143244			0
S3	2016	2016	2016	2	0	2	Export	470	Malta	MLT	36	Australia	AUS								79	OTHR.TRANSPORT EQUIPMENT	1	No Quantity							5112			0
S3	2016	2016	2016	2	0	2	Export	470	Malta	MLT	40	Austria	AUT								79	OTHR.TRANSPORT EQUIPMENT	1	No Quantity							2772			0
S3	2016	2016	2016	2	0	2	Export	470	Malta	MLT	44	Bahamas	BHS								79	OTHR.TRANSPORT EQUIPMENT	1	No Quantity							886188			0
S3	2016	2016	2016	2	0	2	Export	470	Malta	MLT	56	Belgium	BEL								79	OTHR.TRANSPORT EQUIPMENT	1	No Quantity							2220658			0
S3	2016	2016	2016	2	0	2	Export	470	Malta	MLT	60	Bermuda	BMU								79	OTHR.TRANSPORT EQUIPMENT	1	No Quantity							183473			0
S3	2016	2016	2016	2	0	2	Export	470	Malta	MLT	76	Brazil	BRA								79	OTHR.TRANSPORT EQUIPMENT	1	No Quantity							786			0
S3	2016	2016	2016	2	0	2	Export	470	Malta	MLT	100	Bulgaria	BGR								79	OTHR.TRANSPORT EQUIPMENT	1	No Quantity							163676			0
S3	2016	2016	2016	2	0	2	Export	470	Malta	MLT	124	Canada	CAN								79	OTHR.TRANSPORT EQUIPMENT	1	No Quantity							774267			0
S3	2016	2016	2016	2	0	2	Export	470	Malta	MLT	136	Cayman Isds	CYM								79	OTHR.TRANSPORT EQUIPMENT	1	No Quantity							756718			0
S3	2016	2016	2016	2	0	2	Export	470	Malta	MLT	152	Chile	CHL								79	OTHR.TRANSPORT EQUIPMENT	1	No Quantity							6877			0
S3	2016	2016	2016	2	0	2	Export	470	Malta	MLT	156	China	CHN								79	OTHR.TRANSPORT EQUIPMENT	1	No Quantity							1180			0
S3	2016	2016	2016	2	0	2	Export	470	Malta	MLT	191	Croatia	HRV								79	OTHR.TRANSPORT EQUIPMENT	1	No Quantity							13996			0
S3	2016	2016	2016	2	0	2	Export	470	Malta	MLT	196	Cyprus	CYP								79	OTHR.TRANSPORT EQUIPMENT	1	No Quantity							11			0
S3	2016	2016	2016	2	0	2	Export	470	Malta	MLT	203	Czechia	CZE								79	OTHR.TRANSPORT EQUIPMENT	1	No Quantity							2683			0
S3	2016	2016	2016	2	0	2	Export	470	Malta	MLT	208	Denmark	DNK								79	OTHR.TRANSPORT EQUIPMENT	1	No Quantity							178725			0
S3	2016	2016	2016	2	0	2	Export	470	Malta	MLT	233	Estonia	EST								79	OTHR.TRANSPORT EQUIPMENT	1	No Quantity							12692			0
S3	2016	2016	2016	2	0	2	Export	470	Malta	MLT	234	Faeroe Isds	FRO								79	OTHR.TRANSPORT EQUIPMENT	1	No Quantity							21938			0
S3	2016	2016	2016	2	0	2	Export	470	Malta	MLT	246	Finland	FIN								79	OTHR.TRANSPORT EQUIPMENT	1	No Quantity							4886639			0
S3	2016	2016	2016	2	0	2	Export	470	Malta	MLT	251	France	FRA								79	OTHR.TRANSPORT EQUIPMENT	1	No Quantity							2225857			0
S3	2016	2016	2016	2	0	2	Export	470	Malta	MLT	268	Georgia	GEO								79	OTHR.TRANSPORT EQUIPMENT	1	No Quantity							3928			0
S3	2016	2016	2016	2	0	2	Export	470	Malta	MLT	276	Germany	DEU								79	OTHR.TRANSPORT EQUIPMENT	1	No Quantity							119298348			0
S3	2016	2016	2016	2	0	2	Export	470	Malta	MLT	292	Gibraltar	GIB								79	OTHR.TRANSPORT EQUIPMENT	1	No Quantity							132928			0
S3	2016	2016	2016	2	0	2	Export	470	Malta	MLT	300	Greece	GRC								79	OTHR.TRANSPORT EQUIPMENT	1	No Quantity							339463			0
S3	2016	2016	2016	2	0	2	Export	470	Malta	MLT	348	Hungary	HUN								79	OTHR.TRANSPORT EQUIPMENT	1	No Quantity							143757			0
S3	2016	2016	2016	2	0	2	Export	470	Malta	MLT	360	Indonesia	IDN								79	OTHR.TRANSPORT EQUIPMENT	1	No Quantity							392			0
S3	2016	2016	2016	2	0	2	Export	470	Malta	MLT	372	Ireland	IRL								79	OTHR.TRANSPORT EQUIPMENT	1	No Quantity							605971			0
S3	2016	2016	2016	2	0	2	Export	470	Malta	MLT	381	Italy	ITA								79	OTHR.TRANSPORT EQUIPMENT	1	No Quantity							5102			0
S3	2016	2016	2016	2	0	2	Export	470	Malta	MLT	384	Côte d'Ivoire	CIV								79	OTHR.TRANSPORT EQUIPMENT	1	No Quantity							16616			0
S3	2016	2016	2016	2	0	2	Export	470	Malta	MLT	400	Jordan	JOR								79	OTHR.TRANSPORT EQUIPMENT	1	No Quantity							2060			0
S3	2016	2016	2016	2	0	2	Export	470	Malta	MLT	414	Kuwait	KWT								79	OTHR.TRANSPORT EQUIPMENT	1	No Quantity							54279			0
S3	2016	2016	2016	2	0	2	Export	470	Malta	MLT	428	Latvia	LVA								79	OTHR.TRANSPORT EQUIPMENT	1	No Quantity							434			0
S3	2016	2016	2016	2	0	2	Export	470	Malta	MLT	434	Libya	LBY								79	OTHR.TRANSPORT EQUIPMENT	1	No Quantity							365393			0
S3	2016	2016	2016	2	0	2	Export	470	Malta	MLT	440	Lithuania	LTU								79	OTHR.TRANSPORT EQUIPMENT	1	No Quantity							3547			0
S3	2016	2016	2016	2	0	2	Export	470	Malta	MLT	450	Madagascar	MDG								79	OTHR.TRANSPORT EQUIPMENT	1	No Quantity							295			0
S3	2016	2016	2016	2	0	2	Export	470	Malta	MLT	490	Other Asia, nes									79	OTHR.TRANSPORT EQUIPMENT	1	No Quantity							2326			0
S3	2016	2016	2016	2	0	2	Export	470	Malta	MLT	499	Montenegro	MNE								79	OTHR.TRANSPORT EQUIPMENT	1	No Quantity							216875			0
S3	2016	2016	2016	2	0	2	Export	470	Malta	MLT	504	Morocco	MAR								79	OTHR.TRANSPORT EQUIPMENT	1	No Quantity							63428			0
S3	2016	2016	2016	2	0	2	Export	470	Malta	MLT	528	Netherlands	NLD								79	OTHR.TRANSPORT EQUIPMENT	1	No Quantity							43104			0
S3	2016	2016	2016	2	0	2	Export	470	Malta	MLT	554	New Zealand	NZL								79	OTHR.TRANSPORT EQUIPMENT	1	No Quantity							2135			0
S3	2016	2016	2016	2	0	2	Export	470	Malta	MLT	579	Norway	NOR								79	OTHR.TRANSPORT EQUIPMENT	1	No Quantity							154326			0
S3	2016	2016	2016	2	0	2	Export	470	Malta	MLT	608	Philippines	PHL								79	OTHR.TRANSPORT EQUIPMENT	1	No Quantity							1966			0
S3	2016	2016	2016	2	0	2	Export	470	Malta	MLT	616	Poland	POL								79	OTHR.TRANSPORT EQUIPMENT	1	No Quantity							2479			0
S3	2016	2016	2016	2	0	2	Export	470	Malta	MLT	620	Portugal	PRT								79	OTHR.TRANSPORT EQUIPMENT	1	No Quantity							46783			0
S3	2016	2016	2016	2	0	2	Export	470	Malta	MLT	634	Qatar	QAT								79	OTHR.TRANSPORT EQUIPMENT	1	No Quantity							415330			0
S3	2016	2016	2016	2	0	2	Export	470	Malta	MLT	642	Romania	ROU								79	OTHR.TRANSPORT EQUIPMENT	1	No Quantity							5745			0
S3	2016	2016	2016	2	0	2	Export	470	Malta	MLT	643	Russian Federation	RUS								79	OTHR.TRANSPORT EQUIPMENT	1	No Quantity							4674			0
S3	2016	2016	2016	2	0	2	Export	470	Malta	MLT	688	Serbia	SRB								79	OTHR.TRANSPORT EQUIPMENT	1	No Quantity							275			0
S3	2016	2016	2016	2	0	2	Export	470	Malta	MLT	699	India	IND								79	OTHR.TRANSPORT EQUIPMENT	1	No Quantity							219188			0
S3	2016	2016	2016	2	0	2	Export	470	Malta	MLT	702	Singapore	SGP								79	OTHR.TRANSPORT EQUIPMENT	1	No Quantity							15297			0
S3	2016	2016	2016	2	0	2	Export	470	Malta	MLT	703	Slovakia	SVK								79	OTHR.TRANSPORT EQUIPMENT	1	No Quantity							803			0
S3	2016	2016	2016	2	0	2	Export	470	Malta	MLT	705	Slovenia	SVN								79	OTHR.TRANSPORT EQUIPMENT	1	No Quantity							188			0
S3	2016	2016	2016	2	0	2	Export	470	Malta	MLT	710	South Africa	ZAF								79	OTHR.TRANSPORT EQUIPMENT	1	No Quantity							7858			0
S3	2016	2016	2016	2	0	2	Export	470	Malta	MLT	724	Spain	ESP								79	OTHR.TRANSPORT EQUIPMENT	1	No Quantity							252382			0
S3	2016	2016	2016	2	0	2	Export	470	Malta	MLT	752	Sweden	SWE								79	OTHR.TRANSPORT EQUIPMENT	1	No Quantity							53			0
S3	2016	2016	2016	2	0	2	Export	470	Malta	MLT	757	Switzerland	CHE								79	OTHR.TRANSPORT EQUIPMENT	1	No Quantity							905098			0
S3	2016	2016	2016	2	0	2	Export	470	Malta	MLT	784	United Arab Emirates	ARE								79	OTHR.TRANSPORT EQUIPMENT	1	No Quantity							1692037			0
S3	2016	2016	2016	2	0	2	Export	470	Malta	MLT	788	Tunisia	TUN								79	OTHR.TRANSPORT EQUIPMENT	1	No Quantity							387707			0
S3	2016	2016	2016	2	0	2	Export	470	Malta	MLT	792	Turkey	TUR								79	OTHR.TRANSPORT EQUIPMENT	1	No Quantity							1109670			0
S3	2016	2016	2016	2	0	2	Export	470	Malta	MLT	800	Uganda	UGA								79	OTHR.TRANSPORT EQUIPMENT	1	No Quantity							2999			0
S3	2016	2016	2016	2	0	2	Export	470	Malta	MLT	818	Egypt	EGY								79	OTHR.TRANSPORT EQUIPMENT	1	No Quantity							36427			0
S3	2016	2016	2016	2	0	2	Export	470	Malta	MLT	826	United Kingdom	GBR								79	OTHR.TRANSPORT EQUIPMENT	1	No Quantity							10171634			0
S3	2016	2016	2016	2	0	2	Export	470	Malta	MLT	834	United Rep. of Tanzania	TZA								79	OTHR.TRANSPORT EQUIPMENT	1	No Quantity							520767			0
S3	2016	2016	2016	2	0	2	Export	470	Malta	MLT	837	Bunkers									79	OTHR.TRANSPORT EQUIPMENT	1	No Quantity							398785			0
S3	2016	2016	2016	2	0	2	Export	470	Malta	MLT	842	USA	USA								79	OTHR.TRANSPORT EQUIPMENT	1	No Quantity							4146143			0
S3	2016	2016	2016	2	0	2	Export	470	Malta	MLT	0	World	WLD								81	PREFAB BUILDGS,FTTNG ETC	1	No Quantity							470796			0
S3	2016	2016	2016	2	0	2	Export	470	Malta	MLT	12	Algeria	DZA								81	PREFAB BUILDGS,FTTNG ETC	1	No Quantity							166			0
S3	2016	2016	2016	2	0	2	Export	470	Malta	MLT	40	Austria	AUT								81	PREFAB BUILDGS,FTTNG ETC	1	No Quantity							29879			0
S3	2016	2016	2016	2	0	2	Export	470	Malta	MLT	156	China	CHN								81	PREFAB BUILDGS,FTTNG ETC	1	No Quantity							191			0
S3	2016	2016	2016	2	0	2	Export	470	Malta	MLT	203	Czechia	CZE								81	PREFAB BUILDGS,FTTNG ETC	1	No Quantity							4967			0
S3	2016	2016	2016	2	0	2	Export	470	Malta	MLT	208	Denmark	DNK								81	PREFAB BUILDGS,FTTNG ETC	1	No Quantity							642			0
S3	2016	2016	2016	2	0	2	Export	470	Malta	MLT	251	France	FRA								81	PREFAB BUILDGS,FTTNG ETC	1	No Quantity							5622			0
S3	2016	2016	2016	2	0	2	Export	470	Malta	MLT	262	Djibouti	DJI								81	PREFAB BUILDGS,FTTNG ETC	1	No Quantity							994			0
S3	2016	2016	2016	2	0	2	Export	470	Malta	MLT	276	Germany	DEU								81	PREFAB BUILDGS,FTTNG ETC	1	No Quantity							264031			0
S3	2016	2016	2016	2	0	2	Export	470	Malta	MLT	320	Guatemala	GTM								81	PREFAB BUILDGS,FTTNG ETC	1	No Quantity							1659			0
S3	2016	2016	2016	2	0	2	Export	470	Malta	MLT	381	Italy	ITA								81	PREFAB BUILDGS,FTTNG ETC	1	No Quantity							82193			0
S3	2016	2016	2016	2	0	2	Export	470	Malta	MLT	384	Côte d'Ivoire	CIV								81	PREFAB BUILDGS,FTTNG ETC	1	No Quantity							61			0
S3	2016	2016	2016	2	0	2	Export	470	Malta	MLT	434	Libya	LBY								81	PREFAB BUILDGS,FTTNG ETC	1	No Quantity							15196			0
S3	2016	2016	2016	2	0	2	Export	470	Malta	MLT	462	Maldives	MDV								81	PREFAB BUILDGS,FTTNG ETC	1	No Quantity							2769			0
S3	2016	2016	2016	2	0	2	Export	470	Malta	MLT	490	Other Asia, nes									81	PREFAB BUILDGS,FTTNG ETC	1	No Quantity							111			0
S3	2016	2016	2016	2	0	2	Export	470	Malta	MLT	504	Morocco	MAR								81	PREFAB BUILDGS,FTTNG ETC	1	No Quantity							36688			0
S3	2016	2016	2016	2	0	2	Export	470	Malta	MLT	512	Oman	OMN								81	PREFAB BUILDGS,FTTNG ETC	1	No Quantity							1214			0
S3	2016	2016	2016	2	0	2	Export	470	Malta	MLT	616	Poland	POL								81	PREFAB BUILDGS,FTTNG ETC	1	No Quantity							204			0
S3	2016	2016	2016	2	0	2	Export	470	Malta	MLT	694	Sierra Leone	SLE								81	PREFAB BUILDGS,FTTNG ETC	1	No Quantity							456			0
S3	2016	2016	2016	2	0	2	Export	470	Malta	MLT	699	India	IND								81	PREFAB BUILDGS,FTTNG ETC	1	No Quantity							2898			0
S3	2016	2016	2016	2	0	2	Export	470	Malta	MLT	724	Spain	ESP								81	PREFAB BUILDGS,FTTNG ETC	1	No Quantity							3922			0
S3	2016	2016	2016	2	0	2	Export	470	Malta	MLT	757	Switzerland	CHE								81	PREFAB BUILDGS,FTTNG ETC	1	No Quantity							9952			0
S3	2016	2016	2016	2	0	2	Export	470	Malta	MLT	764	Thailand	THA								81	PREFAB BUILDGS,FTTNG ETC	1	No Quantity							775			0
S3	2016	2016	2016	2	0	2	Export	470	Malta	MLT	784	United Arab Emirates	ARE								81	PREFAB BUILDGS,FTTNG ETC	1	No Quantity							34			0
S3	2016	2016	2016	2	0	2	Export	470	Malta	MLT	788	Tunisia	TUN								81	PREFAB BUILDGS,FTTNG ETC	1	No Quantity							1274			0
S3	2016	2016	2016	2	0	2	Export	470	Malta	MLT	792	Turkey	TUR								81	PREFAB BUILDGS,FTTNG ETC	1	No Quantity							205			0
S3	2016	2016	2016	2	0	2	Export	470	Malta	MLT	826	United Kingdom	GBR								81	PREFAB BUILDGS,FTTNG ETC	1	No Quantity							378			0
S3	2016	2016	2016	2	0	2	Export	470	Malta	MLT	842	USA	USA								81	PREFAB BUILDGS,FTTNG ETC	1	No Quantity							4315			0
S3	2016	2016	2016	2	0	2	Export	470	Malta	MLT	0	World	WLD								82	FURNITURE,BEDDING,ETC.	1	No Quantity							1374320			0
S3	2016	2016	2016	2	0	2	Export	470	Malta	MLT	12	Algeria	DZA								82	FURNITURE,BEDDING,ETC.	1	No Quantity							125323			0
S3	2016	2016	2016	2	0	2	Export	470	Malta	MLT	36	Australia	AUS								82	FURNITURE,BEDDING,ETC.	1	No Quantity							410			0
S3	2016	2016	2016	2	0	2	Export	470	Malta	MLT	76	Brazil	BRA								82	FURNITURE,BEDDING,ETC.	1	No Quantity							4250			0
S3	2016	2016	2016	2	0	2	Export	470	Malta	MLT	148	Chad	TCD								82	FURNITURE,BEDDING,ETC.	1	No Quantity							69778			0
S3	2016	2016	2016	2	0	2	Export	470	Malta	MLT	156	China	CHN								82	FURNITURE,BEDDING,ETC.	1	No Quantity							716			0
S3	2016	2016	2016	2	0	2	Export	470	Malta	MLT	203	Czechia	CZE								82	FURNITURE,BEDDING,ETC.	1	No Quantity							412			0
S3	2016	2016	2016	2	0	2	Export	470	Malta	MLT	233	Estonia	EST								82	FURNITURE,BEDDING,ETC.	1	No Quantity							116			0
S3	2016	2016	2016	2	0	2	Export	470	Malta	MLT	251	France	FRA								82	FURNITURE,BEDDING,ETC.	1	No Quantity							6419			0
S3	2016	2016	2016	2	0	2	Export	470	Malta	MLT	270	Gambia	GMB								82	FURNITURE,BEDDING,ETC.	1	No Quantity							997			0
S3	2016	2016	2016	2	0	2	Export	470	Malta	MLT	276	Germany	DEU								82	FURNITURE,BEDDING,ETC.	1	No Quantity							29418			0
S3	2016	2016	2016	2	0	2	Export	470	Malta	MLT	288	Ghana	GHA								82	FURNITURE,BEDDING,ETC.	1	No Quantity							5140			0
S3	2016	2016	2016	2	0	2	Export	470	Malta	MLT	320	Guatemala	GTM								82	FURNITURE,BEDDING,ETC.	1	No Quantity							5093			0
S3	2016	2016	2016	2	0	2	Export	470	Malta	MLT	360	Indonesia	IDN								82	FURNITURE,BEDDING,ETC.	1	No Quantity							29990			0
S3	2016	2016	2016	2	0	2	Export	470	Malta	MLT	376	Israel	ISR								82	FURNITURE,BEDDING,ETC.	1	No Quantity							2773			0
S3	2016	2016	2016	2	0	2	Export	470	Malta	MLT	381	Italy	ITA								82	FURNITURE,BEDDING,ETC.	1	No Quantity							183864			0
S3	2016	2016	2016	2	0	2	Export	470	Malta	MLT	384	Côte d'Ivoire	CIV								82	FURNITURE,BEDDING,ETC.	1	No Quantity							32705			0
S3	2016	2016	2016	2	0	2	Export	470	Malta	MLT	392	Japan	JPN								82	FURNITURE,BEDDING,ETC.	1	No Quantity							332			0
S3	2016	2016	2016	2	0	2	Export	470	Malta	MLT	434	Libya	LBY								82	FURNITURE,BEDDING,ETC.	1	No Quantity							765464			0
S3	2016	2016	2016	2	0	2	Export	470	Malta	MLT	484	Mexico	MEX								82	FURNITURE,BEDDING,ETC.	1	No Quantity							4320			0
S3	2016	2016	2016	2	0	2	Export	470	Malta	MLT	512	Oman	OMN								82	FURNITURE,BEDDING,ETC.	1	No Quantity							310			0
S3	2016	2016	2016	2	0	2	Export	470	Malta	MLT	579	Norway	NOR								82	FURNITURE,BEDDING,ETC.	1	No Quantity							1840			0
S3	2016	2016	2016	2	0	2	Export	470	Malta	MLT	608	Philippines	PHL								82	FURNITURE,BEDDING,ETC.	1	No Quantity							33753			0
S3	2016	2016	2016	2	0	2	Export	470	Malta	MLT	643	Russian Federation	RUS								82	FURNITURE,BEDDING,ETC.	1	No Quantity							166			0
S3	2016	2016	2016	2	0	2	Export	470	Malta	MLT	690	Seychelles	SYC								82	FURNITURE,BEDDING,ETC.	1	No Quantity							250			0
S3	2016	2016	2016	2	0	2	Export	470	Malta	MLT	694	Sierra Leone	SLE								82	FURNITURE,BEDDING,ETC.	1	No Quantity							1369			0
S3	2016	2016	2016	2	0	2	Export	470	Malta	MLT	710	South Africa	ZAF								82	FURNITURE,BEDDING,ETC.	1	No Quantity							6449			0
S3	2016	2016	2016	2	0	2	Export	470	Malta	MLT	724	Spain	ESP								82	FURNITURE,BEDDING,ETC.	1	No Quantity							7712			0
S3	2016	2016	2016	2	0	2	Export	470	Malta	MLT	757	Switzerland	CHE								82	FURNITURE,BEDDING,ETC.	1	No Quantity							443			0
S3	2016	2016	2016	2	0	2	Export	470	Malta	MLT	784	United Arab Emirates	ARE								82	FURNITURE,BEDDING,ETC.	1	No Quantity							9192			0
S3	2016	2016	2016	2	0	2	Export	470	Malta	MLT	792	Turkey	TUR								82	FURNITURE,BEDDING,ETC.	1	No Quantity							20287			0
S3	2016	2016	2016	2	0	2	Export	470	Malta	MLT	826	United Kingdom	GBR								82	FURNITURE,BEDDING,ETC.	1	No Quantity							1968			0
S3	2016	2016	2016	2	0	2	Export	470	Malta	MLT	834	United Rep. of Tanzania	TZA								82	FURNITURE,BEDDING,ETC.	1	No Quantity							6425			0
S3	2016	2016	2016	2	0	2	Export	470	Malta	MLT	842	USA	USA								82	FURNITURE,BEDDING,ETC.	1	No Quantity							16635			0
S3	2016	2016	2016	2	0	2	Export	470	Malta	MLT	0	World	WLD								83	TRAVEL GOODS,HANDBGS ETC	1	No Quantity							1108116			0
S3	2016	2016	2016	2	0	2	Export	470	Malta	MLT	124	Canada	CAN								83	TRAVEL GOODS,HANDBGS ETC	1	No Quantity							1172			0
S3	2016	2016	2016	2	0	2	Export	470	Malta	MLT	132	Cabo Verde	CPV								83	TRAVEL GOODS,HANDBGS ETC	1	No Quantity							173			0
S3	2016	2016	2016	2	0	2	Export	470	Malta	MLT	144	Sri Lanka	LKA								83	TRAVEL GOODS,HANDBGS ETC	1	No Quantity							71			0
S3	2016	2016	2016	2	0	2	Export	470	Malta	MLT	148	Chad	TCD								83	TRAVEL GOODS,HANDBGS ETC	1	No Quantity							4708			0
S3	2016	2016	2016	2	0	2	Export	470	Malta	MLT	196	Cyprus	CYP								83	TRAVEL GOODS,HANDBGS ETC	1	No Quantity							66			0
S3	2016	2016	2016	2	0	2	Export	470	Malta	MLT	203	Czechia	CZE								83	TRAVEL GOODS,HANDBGS ETC	1	No Quantity							1222			0
S3	2016	2016	2016	2	0	2	Export	470	Malta	MLT	251	France	FRA								83	TRAVEL GOODS,HANDBGS ETC	1	No Quantity							767952			0
S3	2016	2016	2016	2	0	2	Export	470	Malta	MLT	262	Djibouti	DJI								83	TRAVEL GOODS,HANDBGS ETC	1	No Quantity							12259			0
S3	2016	2016	2016	2	0	2	Export	470	Malta	MLT	276	Germany	DEU								83	TRAVEL GOODS,HANDBGS ETC	1	No Quantity							208			0
S3	2016	2016	2016	2	0	2	Export	470	Malta	MLT	288	Ghana	GHA								83	TRAVEL GOODS,HANDBGS ETC	1	No Quantity							775			0
S3	2016	2016	2016	2	0	2	Export	470	Malta	MLT	300	Greece	GRC								83	TRAVEL GOODS,HANDBGS ETC	1	No Quantity							70			0
S3	2016	2016	2016	2	0	2	Export	470	Malta	MLT	320	Guatemala	GTM								83	TRAVEL GOODS,HANDBGS ETC	1	No Quantity							1800			0
S3	2016	2016	2016	2	0	2	Export	470	Malta	MLT	344	China, Hong Kong SAR	HKG								83	TRAVEL GOODS,HANDBGS ETC	1	No Quantity							14220			0
S3	2016	2016	2016	2	0	2	Export	470	Malta	MLT	348	Hungary	HUN								83	TRAVEL GOODS,HANDBGS ETC	1	No Quantity							654			0
S3	2016	2016	2016	2	0	2	Export	470	Malta	MLT	376	Israel	ISR								83	TRAVEL GOODS,HANDBGS ETC	1	No Quantity							104			0
S3	2016	2016	2016	2	0	2	Export	470	Malta	MLT	381	Italy	ITA								83	TRAVEL GOODS,HANDBGS ETC	1	No Quantity							118592			0
S3	2016	2016	2016	2	0	2	Export	470	Malta	MLT	400	Jordan	JOR								83	TRAVEL GOODS,HANDBGS ETC	1	No Quantity							1390			0
S3	2016	2016	2016	2	0	2	Export	470	Malta	MLT	410	Rep. of Korea	KOR								83	TRAVEL GOODS,HANDBGS ETC	1	No Quantity							7201			0
S3	2016	2016	2016	2	0	2	Export	470	Malta	MLT	422	Lebanon	LBN								83	TRAVEL GOODS,HANDBGS ETC	1	No Quantity							225			0
S3	2016	2016	2016	2	0	2	Export	470	Malta	MLT	428	Latvia	LVA								83	TRAVEL GOODS,HANDBGS ETC	1	No Quantity							78			0
S3	2016	2016	2016	2	0	2	Export	470	Malta	MLT	430	Liberia	LBR								83	TRAVEL GOODS,HANDBGS ETC	1	No Quantity							394			0
S3	2016	2016	2016	2	0	2	Export	470	Malta	MLT	434	Libya	LBY								83	TRAVEL GOODS,HANDBGS ETC	1	No Quantity							75916			0
S3	2016	2016	2016	2	0	2	Export	470	Malta	MLT	450	Madagascar	MDG								83	TRAVEL GOODS,HANDBGS ETC	1	No Quantity							500			0
S3	2016	2016	2016	2	0	2	Export	470	Malta	MLT	466	Mali	MLI								83	TRAVEL GOODS,HANDBGS ETC	1	No Quantity							148			0
S3	2016	2016	2016	2	0	2	Export	470	Malta	MLT	480	Mauritius	MUS								83	TRAVEL GOODS,HANDBGS ETC	1	No Quantity							199			0
S3	2016	2016	2016	2	0	2	Export	470	Malta	MLT	484	Mexico	MEX								83	TRAVEL GOODS,HANDBGS ETC	1	No Quantity							770			0
S3	2016	2016	2016	2	0	2	Export	470	Malta	MLT	490	Other Asia, nes									83	TRAVEL GOODS,HANDBGS ETC	1	No Quantity							3323			0
S3	2016	2016	2016	2	0	2	Export	470	Malta	MLT	524	Nepal	NPL								83	TRAVEL GOODS,HANDBGS ETC	1	No Quantity							43			0
S3	2016	2016	2016	2	0	2	Export	470	Malta	MLT	528	Netherlands	NLD								83	TRAVEL GOODS,HANDBGS ETC	1	No Quantity							2757			0
S3	2016	2016	2016	2	0	2	Export	470	Malta	MLT	562	Niger	NER								83	TRAVEL GOODS,HANDBGS ETC	1	No Quantity							45			0
S3	2016	2016	2016	2	0	2	Export	470	Malta	MLT	579	Norway	NOR								83	TRAVEL GOODS,HANDBGS ETC	1	No Quantity							1678			0
S3	2016	2016	2016	2	0	2	Export	470	Malta	MLT	604	Peru	PER								83	TRAVEL GOODS,HANDBGS ETC	1	No Quantity							111			0
S3	2016	2016	2016	2	0	2	Export	470	Malta	MLT	616	Poland	POL								83	TRAVEL GOODS,HANDBGS ETC	1	No Quantity							158			0
S3	2016	2016	2016	2	0	2	Export	470	Malta	MLT	624	Guinea-Bissau	GNB								83	TRAVEL GOODS,HANDBGS ETC	1	No Quantity							117			0
S3	2016	2016	2016	2	0	2	Export	470	Malta	MLT	634	Qatar	QAT								83	TRAVEL GOODS,HANDBGS ETC	1	No Quantity							179			0
S3	2016	2016	2016	2	0	2	Export	470	Malta	MLT	643	Russian Federation	RUS								83	TRAVEL GOODS,HANDBGS ETC	1	No Quantity							1750			0
S3	2016	2016	2016	2	0	2	Export	470	Malta	MLT	682	Saudi Arabia	SAU								83	TRAVEL GOODS,HANDBGS ETC	1	No Quantity							897			0
S3	2016	2016	2016	2	0	2	Export	470	Malta	MLT	686	Senegal	SEN								83	TRAVEL GOODS,HANDBGS ETC	1	No Quantity							142			0
S3	2016	2016	2016	2	0	2	Export	470	Malta	MLT	688	Serbia	SRB								83	TRAVEL GOODS,HANDBGS ETC	1	No Quantity							4831			0
S3	2016	2016	2016	2	0	2	Export	470	Malta	MLT	690	Seychelles	SYC								83	TRAVEL GOODS,HANDBGS ETC	1	No Quantity							29			0
S3	2016	2016	2016	2	0	2	Export	470	Malta	MLT	703	Slovakia	SVK								83	TRAVEL GOODS,HANDBGS ETC	1	No Quantity							39			0
S3	2016	2016	2016	2	0	2	Export	470	Malta	MLT	705	Slovenia	SVN								83	TRAVEL GOODS,HANDBGS ETC	1	No Quantity							96			0
S3	2016	2016	2016	2	0	2	Export	470	Malta	MLT	724	Spain	ESP								83	TRAVEL GOODS,HANDBGS ETC	1	No Quantity							7238			0
S3	2016	2016	2016	2	0	2	Export	470	Malta	MLT	752	Sweden	SWE								83	TRAVEL GOODS,HANDBGS ETC	1	No Quantity							417			0
S3	2016	2016	2016	2	0	2	Export	470	Malta	MLT	757	Switzerland	CHE								83	TRAVEL GOODS,HANDBGS ETC	1	No Quantity							6763			0
S3	2016	2016	2016	2	0	2	Export	470	Malta	MLT	784	United Arab Emirates	ARE								83	TRAVEL GOODS,HANDBGS ETC	1	No Quantity							3361			0
S3	2016	2016	2016	2	0	2	Export	470	Malta	MLT	788	Tunisia	TUN								83	TRAVEL GOODS,HANDBGS ETC	1	No Quantity							790			0
S3	2016	2016	2016	2	0	2	Export	470	Malta	MLT	792	Turkey	TUR								83	TRAVEL GOODS,HANDBGS ETC	1	No Quantity							151			0
S3	2016	2016	2016	2	0	2	Export	470	Malta	MLT	818	Egypt	EGY								83	TRAVEL GOODS,HANDBGS ETC	1	No Quantity							1246			0
S3	2016	2016	2016	2	0	2	Export	470	Malta	MLT	826	United Kingdom	GBR								83	TRAVEL GOODS,HANDBGS ETC	1	No Quantity							60612			0
S3	2016	2016	2016	2	0	2	Export	470	Malta	MLT	842	USA	USA								83	TRAVEL GOODS,HANDBGS ETC	1	No Quantity							474			0
S3	2016	2016	2016	2	0	2	Export	470	Malta	MLT	0	World	WLD								84	CLOTHING AND ACCESSORIES	1	No Quantity							12897873			0
S3	2016	2016	2016	2	0	2	Export	470	Malta	MLT	12	Algeria	DZA								84	CLOTHING AND ACCESSORIES	1	No Quantity							1441219			0
S3	2016	2016	2016	2	0	2	Export	470	Malta	MLT	24	Angola	AGO								84	CLOTHING AND ACCESSORIES	1	No Quantity							419			0
S3	2016	2016	2016	2	0	2	Export	470	Malta	MLT	36	Australia	AUS								84	CLOTHING AND ACCESSORIES	1	No Quantity							3963			0
S3	2016	2016	2016	2	0	2	Export	470	Malta	MLT	40	Austria	AUT								84	CLOTHING AND ACCESSORIES	1	No Quantity							136035			0
S3	2016	2016	2016	2	0	2	Export	470	Malta	MLT	48	Bahrain	BHR								84	CLOTHING AND ACCESSORIES	1	No Quantity							111			0
S3	2016	2016	2016	2	0	2	Export	470	Malta	MLT	50	Bangladesh	BGD								84	CLOTHING AND ACCESSORIES	1	No Quantity							3838			0
S3	2016	2016	2016	2	0	2	Export	470	Malta	MLT	76	Brazil	BRA								84	CLOTHING AND ACCESSORIES	1	No Quantity							133			0
S3	2016	2016	2016	2	0	2	Export	470	Malta	MLT	100	Bulgaria	BGR								84	CLOTHING AND ACCESSORIES	1	No Quantity							26490			0
S3	2016	2016	2016	2	0	2	Export	470	Malta	MLT	120	Cameroon	CMR								84	CLOTHING AND ACCESSORIES	1	No Quantity							215			0
S3	2016	2016	2016	2	0	2	Export	470	Malta	MLT	124	Canada	CAN								84	CLOTHING AND ACCESSORIES	1	No Quantity							286703			0
S3	2016	2016	2016	2	0	2	Export	470	Malta	MLT	132	Cabo Verde	CPV								84	CLOTHING AND ACCESSORIES	1	No Quantity							1265			0
S3	2016	2016	2016	2	0	2	Export	470	Malta	MLT	140	Central African Rep.	CAF								84	CLOTHING AND ACCESSORIES	1	No Quantity							5583			0
S3	2016	2016	2016	2	0	2	Export	470	Malta	MLT	144	Sri Lanka	LKA								84	CLOTHING AND ACCESSORIES	1	No Quantity							4047			0
S3	2016	2016	2016	2	0	2	Export	470	Malta	MLT	148	Chad	TCD								84	CLOTHING AND ACCESSORIES	1	No Quantity							10734			0
S3	2016	2016	2016	2	0	2	Export	470	Malta	MLT	156	China	CHN								84	CLOTHING AND ACCESSORIES	1	No Quantity							14350			0
S3	2016	2016	2016	2	0	2	Export	470	Malta	MLT	170	Colombia	COL								84	CLOTHING AND ACCESSORIES	1	No Quantity							443			0
S3	2016	2016	2016	2	0	2	Export	470	Malta	MLT	180	Dem. Rep. of the Congo	COD								84	CLOTHING AND ACCESSORIES	1	No Quantity							2616			0
S3	2016	2016	2016	2	0	2	Export	470	Malta	MLT	191	Croatia	HRV								84	CLOTHING AND ACCESSORIES	1	No Quantity							13592			0
S3	2016	2016	2016	2	0	2	Export	470	Malta	MLT	196	Cyprus	CYP								84	CLOTHING AND ACCESSORIES	1	No Quantity							218248			0
S3	2016	2016	2016	2	0	2	Export	470	Malta	MLT	203	Czechia	CZE								84	CLOTHING AND ACCESSORIES	1	No Quantity							21938			0
S3	2016	2016	2016	2	0	2	Export	470	Malta	MLT	208	Denmark	DNK								84	CLOTHING AND ACCESSORIES	1	No Quantity							79791			0
S3	2016	2016	2016	2	0	2	Export	470	Malta	MLT	246	Finland	FIN								84	CLOTHING AND ACCESSORIES	1	No Quantity							12039			0
S3	2016	2016	2016	2	0	2	Export	470	Malta	MLT	251	France	FRA								84	CLOTHING AND ACCESSORIES	1	No Quantity							49440			0
S3	2016	2016	2016	2	0	2	Export	470	Malta	MLT	262	Djibouti	DJI								84	CLOTHING AND ACCESSORIES	1	No Quantity							12504			0
S3	2016	2016	2016	2	0	2	Export	470	Malta	MLT	268	Georgia	GEO								84	CLOTHING AND ACCESSORIES	1	No Quantity							111			0
S3	2016	2016	2016	2	0	2	Export	470	Malta	MLT	270	Gambia	GMB								84	CLOTHING AND ACCESSORIES	1	No Quantity							1219			0
S3	2016	2016	2016	2	0	2	Export	470	Malta	MLT	276	Germany	DEU								84	CLOTHING AND ACCESSORIES	1	No Quantity							638371			0
S3	2016	2016	2016	2	0	2	Export	470	Malta	MLT	288	Ghana	GHA								84	CLOTHING AND ACCESSORIES	1	No Quantity							14185			0
S3	2016	2016	2016	2	0	2	Export	470	Malta	MLT	292	Gibraltar	GIB								84	CLOTHING AND ACCESSORIES	1	No Quantity							3281			0
S3	2016	2016	2016	2	0	2	Export	470	Malta	MLT	300	Greece	GRC								84	CLOTHING AND ACCESSORIES	1	No Quantity							8919			0
S3	2016	2016	2016	2	0	2	Export	470	Malta	MLT	320	Guatemala	GTM								84	CLOTHING AND ACCESSORIES	1	No Quantity							876			0
S3	2016	2016	2016	2	0	2	Export	470	Malta	MLT	344	China, Hong Kong SAR	HKG								84	CLOTHING AND ACCESSORIES	1	No Quantity							61346			0
S3	2016	2016	2016	2	0	2	Export	470	Malta	MLT	348	Hungary	HUN								84	CLOTHING AND ACCESSORIES	1	No Quantity							9008			0
S3	2016	2016	2016	2	0	2	Export	470	Malta	MLT	352	Iceland	ISL								84	CLOTHING AND ACCESSORIES	1	No Quantity							67971			0
S3	2016	2016	2016	2	0	2	Export	470	Malta	MLT	360	Indonesia	IDN								84	CLOTHING AND ACCESSORIES	1	No Quantity							487			0
S3	2016	2016	2016	2	0	2	Export	470	Malta	MLT	364	Iran	IRN								84	CLOTHING AND ACCESSORIES	1	No Quantity							443			0
S3	2016	2016	2016	2	0	2	Export	470	Malta	MLT	372	Ireland	IRL								84	CLOTHING AND ACCESSORIES	1	No Quantity							88855			0
S3	2016	2016	2016	2	0	2	Export	470	Malta	MLT	376	Israel	ISR								84	CLOTHING AND ACCESSORIES	1	No Quantity							291			0
S3	2016	2016	2016	2	0	2	Export	470	Malta	MLT	381	Italy	ITA								84	CLOTHING AND ACCESSORIES	1	No Quantity							563831			0
S3	2016	2016	2016	2	0	2	Export	470	Malta	MLT	384	Côte d'Ivoire	CIV								84	CLOTHING AND ACCESSORIES	1	No Quantity							26798			0
S3	2016	2016	2016	2	0	2	Export	470	Malta	MLT	392	Japan	JPN								84	CLOTHING AND ACCESSORIES	1	No Quantity							321			0
S3	2016	2016	2016	2	0	2	Export	470	Malta	MLT	400	Jordan	JOR								84	CLOTHING AND ACCESSORIES	1	No Quantity							33			0
S3	2016	2016	2016	2	0	2	Export	470	Malta	MLT	404	Kenya	KEN								84	CLOTHING AND ACCESSORIES	1	No Quantity							442			0
S3	2016	2016	2016	2	0	2	Export	470	Malta	MLT	410	Rep. of Korea	KOR								84	CLOTHING AND ACCESSORIES	1	No Quantity							34624			0
S3	2016	2016	2016	2	0	2	Export	470	Malta	MLT	414	Kuwait	KWT								84	CLOTHING AND ACCESSORIES	1	No Quantity							1385			0
S3	2016	2016	2016	2	0	2	Export	470	Malta	MLT	422	Lebanon	LBN								84	CLOTHING AND ACCESSORIES	1	No Quantity							177			0
S3	2016	2016	2016	2	0	2	Export	470	Malta	MLT	428	Latvia	LVA								84	CLOTHING AND ACCESSORIES	1	No Quantity							60403			0
S3	2016	2016	2016	2	0	2	Export	470	Malta	MLT	430	Liberia	LBR								84	CLOTHING AND ACCESSORIES	1	No Quantity							3390			0
S3	2016	2016	2016	2	0	2	Export	470	Malta	MLT	434	Libya	LBY								84	CLOTHING AND ACCESSORIES	1	No Quantity							3585106			0
S3	2016	2016	2016	2	0	2	Export	470	Malta	MLT	450	Madagascar	MDG								84	CLOTHING AND ACCESSORIES	1	No Quantity							3137			0
S3	2016	2016	2016	2	0	2	Export	470	Malta	MLT	458	Malaysia	MYS								84	CLOTHING AND ACCESSORIES	1	No Quantity							14078			0
S3	2016	2016	2016	2	0	2	Export	470	Malta	MLT	466	Mali	MLI								84	CLOTHING AND ACCESSORIES	1	No Quantity							853			0
S3	2016	2016	2016	2	0	2	Export	470	Malta	MLT	480	Mauritius	MUS								84	CLOTHING AND ACCESSORIES	1	No Quantity							5252			0
S3	2016	2016	2016	2	0	2	Export	470	Malta	MLT	484	Mexico	MEX								84	CLOTHING AND ACCESSORIES	1	No Quantity							248			0
S3	2016	2016	2016	2	0	2	Export	470	Malta	MLT	490	Other Asia, nes									84	CLOTHING AND ACCESSORIES	1	No Quantity							11			0
S3	2016	2016	2016	2	0	2	Export	470	Malta	MLT	504	Morocco	MAR								84	CLOTHING AND ACCESSORIES	1	No Quantity							858839			0
S3	2016	2016	2016	2	0	2	Export	470	Malta	MLT	508	Mozambique	MOZ								84	CLOTHING AND ACCESSORIES	1	No Quantity							184			0
S3	2016	2016	2016	2	0	2	Export	470	Malta	MLT	512	Oman	OMN								84	CLOTHING AND ACCESSORIES	1	No Quantity							886			0
S3	2016	2016	2016	2	0	2	Export	470	Malta	MLT	524	Nepal	NPL								84	CLOTHING AND ACCESSORIES	1	No Quantity							935			0
[truncated: 438 more rows]
