# Supplementary material for: Core-periphery structure in sectoral international trade networks: A new approach to an old theory
Source: PLoS One. 2020 Apr 2;15(4):e0229547. doi: 10.1371/journal.pone.0229547 (PMC7117750; doi:10.1371/journal.pone.0229547)
Supplement: S7 File — (ZIP) [file pone.0229547.s007.zip › S7_File/RawData 2016/comtrade (45).csv]

Classification	Year	Period	Period Desc.	Aggregate Level	Is Leaf Code	Trade Flow Code	Trade Flow	Reporter Code	Reporter	Reporter ISO	Partner Code	Partner	Partner ISO	2nd Partner Code	2nd Partner	2nd Partner ISO	Customs Proc. Code	Customs	Mode of Transport Code	Mode of Transport	Commodity Code	Commodity	Qty Unit Code	Qty Unit	Qty	Alt Qty Unit Code	Alt Qty Unit	Alt Qty	Netweight (kg)	Gross weight (kg)	Trade Value (US$)	CIF Trade Value (US$)	FOB Trade Value (US$)	Flag
S3	2016	2016	2016	2	0	2	Export	480	Mauritius	MUS	0	World	WLD								00	LIVE ANIMALS	1	No Quantity							20929377			0
S3	2016	2016	2016	2	0	2	Export	480	Mauritius	MUS	28	Antigua and Barbuda	ATG								00	LIVE ANIMALS	1	No Quantity							42			0
S3	2016	2016	2016	2	0	2	Export	480	Mauritius	MUS	36	Australia	AUS								00	LIVE ANIMALS	1	No Quantity							366			0
S3	2016	2016	2016	2	0	2	Export	480	Mauritius	MUS	56	Belgium	BEL								00	LIVE ANIMALS	1	No Quantity							25380			0
S3	2016	2016	2016	2	0	2	Export	480	Mauritius	MUS	124	Canada	CAN								00	LIVE ANIMALS	1	No Quantity							615561			0
S3	2016	2016	2016	2	0	2	Export	480	Mauritius	MUS	156	China	CHN								00	LIVE ANIMALS	1	No Quantity							99			0
S3	2016	2016	2016	2	0	2	Export	480	Mauritius	MUS	208	Denmark	DNK								00	LIVE ANIMALS	1	No Quantity							169			0
S3	2016	2016	2016	2	0	2	Export	480	Mauritius	MUS	251	France	FRA								00	LIVE ANIMALS	1	No Quantity							3250203			0
S3	2016	2016	2016	2	0	2	Export	480	Mauritius	MUS	276	Germany	DEU								00	LIVE ANIMALS	1	No Quantity							644326			0
S3	2016	2016	2016	2	0	2	Export	480	Mauritius	MUS	344	China, Hong Kong SAR	HKG								00	LIVE ANIMALS	1	No Quantity							214676			0
S3	2016	2016	2016	2	0	2	Export	480	Mauritius	MUS	392	Japan	JPN								00	LIVE ANIMALS	1	No Quantity							53302			0
S3	2016	2016	2016	2	0	2	Export	480	Mauritius	MUS	404	Kenya	KEN								00	LIVE ANIMALS	1	No Quantity							24116			0
S3	2016	2016	2016	2	0	2	Export	480	Mauritius	MUS	414	Kuwait	KWT								00	LIVE ANIMALS	1	No Quantity							127			0
S3	2016	2016	2016	2	0	2	Export	480	Mauritius	MUS	450	Madagascar	MDG								00	LIVE ANIMALS	1	No Quantity							278007			0
S3	2016	2016	2016	2	0	2	Export	480	Mauritius	MUS	470	Malta	MLT								00	LIVE ANIMALS	1	No Quantity							113			0
S3	2016	2016	2016	2	0	2	Export	480	Mauritius	MUS	528	Netherlands	NLD								00	LIVE ANIMALS	1	No Quantity							513			0
S3	2016	2016	2016	2	0	2	Export	480	Mauritius	MUS	608	Philippines	PHL								00	LIVE ANIMALS	1	No Quantity							84			0
S3	2016	2016	2016	2	0	2	Export	480	Mauritius	MUS	634	Qatar	QAT								00	LIVE ANIMALS	1	No Quantity							113			0
S3	2016	2016	2016	2	0	2	Export	480	Mauritius	MUS	646	Rwanda	RWA								00	LIVE ANIMALS	1	No Quantity							3513			0
S3	2016	2016	2016	2	0	2	Export	480	Mauritius	MUS	690	Seychelles	SYC								00	LIVE ANIMALS	1	No Quantity							118797			0
S3	2016	2016	2016	2	0	2	Export	480	Mauritius	MUS	702	Singapore	SGP								00	LIVE ANIMALS	1	No Quantity							801			0
S3	2016	2016	2016	2	0	2	Export	480	Mauritius	MUS	710	South Africa	ZAF								00	LIVE ANIMALS	1	No Quantity							1855			0
S3	2016	2016	2016	2	0	2	Export	480	Mauritius	MUS	724	Spain	ESP								00	LIVE ANIMALS	1	No Quantity							2569732			0
S3	2016	2016	2016	2	0	2	Export	480	Mauritius	MUS	757	Switzerland	CHE								00	LIVE ANIMALS	1	No Quantity							56			0
S3	2016	2016	2016	2	0	2	Export	480	Mauritius	MUS	764	Thailand	THA								00	LIVE ANIMALS	1	No Quantity							16534			0
S3	2016	2016	2016	2	0	2	Export	480	Mauritius	MUS	784	United Arab Emirates	ARE								00	LIVE ANIMALS	1	No Quantity							56			0
S3	2016	2016	2016	2	0	2	Export	480	Mauritius	MUS	800	Uganda	UGA								00	LIVE ANIMALS	1	No Quantity							87843			0
S3	2016	2016	2016	2	0	2	Export	480	Mauritius	MUS	826	United Kingdom	GBR								00	LIVE ANIMALS	1	No Quantity							3604727			0
S3	2016	2016	2016	2	0	2	Export	480	Mauritius	MUS	834	United Rep. of Tanzania	TZA								00	LIVE ANIMALS	1	No Quantity							87657			0
S3	2016	2016	2016	2	0	2	Export	480	Mauritius	MUS	842	USA	USA								00	LIVE ANIMALS	1	No Quantity							9305379			0
S3	2016	2016	2016	2	0	2	Export	480	Mauritius	MUS	894	Zambia	ZMB								00	LIVE ANIMALS	1	No Quantity							25230			0
S3	2016	2016	2016	2	0	2	Export	484	Mexico	MEX	0	World	WLD								00	LIVE ANIMALS	1	No Quantity			0				668992389			4
S3	2016	2016	2016	2	0	2	Export	484	Mexico	MEX	32	Argentina	ARG								00	LIVE ANIMALS	1	No Quantity			0				6201			4
S3	2016	2016	2016	2	0	2	Export	484	Mexico	MEX	48	Bahrain	BHR								00	LIVE ANIMALS	1	No Quantity			0				100			4
S3	2016	2016	2016	2	0	2	Export	484	Mexico	MEX	56	Belgium	BEL								00	LIVE ANIMALS	1	No Quantity			0		0		2249			4
S3	2016	2016	2016	2	0	2	Export	484	Mexico	MEX	68	Bolivia (Plurinational State of)	BOL								00	LIVE ANIMALS	1	No Quantity			0				603			4
S3	2016	2016	2016	2	0	2	Export	484	Mexico	MEX	76	Brazil	BRA								00	LIVE ANIMALS	1	No Quantity			0				2242			4
S3	2016	2016	2016	2	0	2	Export	484	Mexico	MEX	84	Belize	BLZ								00	LIVE ANIMALS	1	No Quantity			0		0		116864			4
S3	2016	2016	2016	2	0	2	Export	484	Mexico	MEX	124	Canada	CAN								00	LIVE ANIMALS	1	No Quantity			0				450992			4
S3	2016	2016	2016	2	0	2	Export	484	Mexico	MEX	152	Chile	CHL								00	LIVE ANIMALS	1	No Quantity			0				3583			4
S3	2016	2016	2016	2	0	2	Export	484	Mexico	MEX	156	China	CHN								00	LIVE ANIMALS	1	No Quantity			0		0		190480			4
S3	2016	2016	2016	2	0	2	Export	484	Mexico	MEX	170	Colombia	COL								00	LIVE ANIMALS	1	No Quantity			0				2563			4
S3	2016	2016	2016	2	0	2	Export	484	Mexico	MEX	188	Costa Rica	CRI								00	LIVE ANIMALS	1	No Quantity			0		0		54423			4
S3	2016	2016	2016	2	0	2	Export	484	Mexico	MEX	214	Dominican Rep.	DOM								00	LIVE ANIMALS	1	No Quantity			0				1124			4
S3	2016	2016	2016	2	0	2	Export	484	Mexico	MEX	218	Ecuador	ECU								00	LIVE ANIMALS	1	No Quantity			0				26614			4
S3	2016	2016	2016	2	0	2	Export	484	Mexico	MEX	222	El Salvador	SLV								00	LIVE ANIMALS	1	No Quantity			0				2030			4
S3	2016	2016	2016	2	0	2	Export	484	Mexico	MEX	246	Finland	FIN								00	LIVE ANIMALS	1	No Quantity			0				200			4
S3	2016	2016	2016	2	0	2	Export	484	Mexico	MEX	251	France	FRA								00	LIVE ANIMALS	1	No Quantity			0				4136			4
S3	2016	2016	2016	2	0	2	Export	484	Mexico	MEX	276	Germany	DEU								00	LIVE ANIMALS	1	No Quantity			0				1645			4
S3	2016	2016	2016	2	0	2	Export	484	Mexico	MEX	320	Guatemala	GTM								00	LIVE ANIMALS	1	No Quantity			0				124048			4
S3	2016	2016	2016	2	0	2	Export	484	Mexico	MEX	340	Honduras	HND								00	LIVE ANIMALS	1	No Quantity			0		0		25501			4
S3	2016	2016	2016	2	0	2	Export	484	Mexico	MEX	344	China, Hong Kong SAR	HKG								00	LIVE ANIMALS	1	No Quantity			0		0		43453			4
S3	2016	2016	2016	2	0	2	Export	484	Mexico	MEX	348	Hungary	HUN								00	LIVE ANIMALS	1	No Quantity			0				100			4
S3	2016	2016	2016	2	0	2	Export	484	Mexico	MEX	372	Ireland	IRL								00	LIVE ANIMALS	1	No Quantity			0				200			4
S3	2016	2016	2016	2	0	2	Export	484	Mexico	MEX	376	Israel	ISR								00	LIVE ANIMALS	1	No Quantity			0				50			4
S3	2016	2016	2016	2	0	2	Export	484	Mexico	MEX	381	Italy	ITA								00	LIVE ANIMALS	1	No Quantity			0				398			4
S3	2016	2016	2016	2	0	2	Export	484	Mexico	MEX	392	Japan	JPN								00	LIVE ANIMALS	1	No Quantity			0		0		5423			4
S3	2016	2016	2016	2	0	2	Export	484	Mexico	MEX	410	Rep. of Korea	KOR								00	LIVE ANIMALS	1	No Quantity			0				220			4
S3	2016	2016	2016	2	0	2	Export	484	Mexico	MEX	446	China, Macao SAR	MAC								00	LIVE ANIMALS	1	No Quantity			0		0		9902			4
S3	2016	2016	2016	2	0	2	Export	484	Mexico	MEX	490	Other Asia, nes									00	LIVE ANIMALS	1	No Quantity			0		0		89329			4
S3	2016	2016	2016	2	0	2	Export	484	Mexico	MEX	528	Netherlands	NLD								00	LIVE ANIMALS	1	No Quantity			0		0		3049			4
S3	2016	2016	2016	2	0	2	Export	484	Mexico	MEX	558	Nicaragua	NIC								00	LIVE ANIMALS	1	No Quantity			0				56			4
S3	2016	2016	2016	2	0	2	Export	484	Mexico	MEX	579	Norway	NOR								00	LIVE ANIMALS	1	No Quantity			0				149			4
S3	2016	2016	2016	2	0	2	Export	484	Mexico	MEX	591	Panama	PAN								00	LIVE ANIMALS	1	No Quantity			0				20594			4
S3	2016	2016	2016	2	0	2	Export	484	Mexico	MEX	600	Paraguay	PRY								00	LIVE ANIMALS	1	No Quantity			0				2497			4
S3	2016	2016	2016	2	0	2	Export	484	Mexico	MEX	604	Peru	PER								00	LIVE ANIMALS	1	No Quantity			0				2382			4
S3	2016	2016	2016	2	0	2	Export	484	Mexico	MEX	608	Philippines	PHL								00	LIVE ANIMALS	1	No Quantity			0				399			4
S3	2016	2016	2016	2	0	2	Export	484	Mexico	MEX	616	Poland	POL								00	LIVE ANIMALS	1	No Quantity			0				100			4
S3	2016	2016	2016	2	0	2	Export	484	Mexico	MEX	634	Qatar	QAT								00	LIVE ANIMALS	1	No Quantity			0				99			4
S3	2016	2016	2016	2	0	2	Export	484	Mexico	MEX	682	Saudi Arabia	SAU								00	LIVE ANIMALS	1	No Quantity			0				99			4
S3	2016	2016	2016	2	0	2	Export	484	Mexico	MEX	699	India	IND								00	LIVE ANIMALS	1	No Quantity			0				119			4
S3	2016	2016	2016	2	0	2	Export	484	Mexico	MEX	702	Singapore	SGP								00	LIVE ANIMALS	1	No Quantity			0				399			4
S3	2016	2016	2016	2	0	2	Export	484	Mexico	MEX	710	South Africa	ZAF								00	LIVE ANIMALS	1	No Quantity			0				747			4
S3	2016	2016	2016	2	0	2	Export	484	Mexico	MEX	724	Spain	ESP								00	LIVE ANIMALS	1	No Quantity			0				6215			4
S3	2016	2016	2016	2	0	2	Export	484	Mexico	MEX	752	Sweden	SWE								00	LIVE ANIMALS	1	No Quantity			0				200			4
S3	2016	2016	2016	2	0	2	Export	484	Mexico	MEX	757	Switzerland	CHE								00	LIVE ANIMALS	1	No Quantity			0				2195			4
S3	2016	2016	2016	2	0	2	Export	484	Mexico	MEX	784	United Arab Emirates	ARE								00	LIVE ANIMALS	1	No Quantity			0				1146			4
S3	2016	2016	2016	2	0	2	Export	484	Mexico	MEX	792	Turkey	TUR								00	LIVE ANIMALS	1	No Quantity			0				99			4
S3	2016	2016	2016	2	0	2	Export	484	Mexico	MEX	818	Egypt	EGY								00	LIVE ANIMALS	1	No Quantity			0				100			4
S3	2016	2016	2016	2	0	2	Export	484	Mexico	MEX	826	United Kingdom	GBR								00	LIVE ANIMALS	1	No Quantity			0				8737			4
S3	2016	2016	2016	2	0	2	Export	484	Mexico	MEX	842	USA	USA								00	LIVE ANIMALS	1	No Quantity			0		0		667776366			4
S3	2016	2016	2016	2	0	2	Export	484	Mexico	MEX	858	Uruguay	URY								00	LIVE ANIMALS	1	No Quantity			0				315			4
S3	2016	2016	2016	2	0	2	Export	484	Mexico	MEX	862	Venezuela	VEN								00	LIVE ANIMALS	1	No Quantity			0				1654			4
S3	2016	2016	2016	2	0	2	Export	480	Mauritius	MUS	0	World	WLD								01	MEAT, MEAT PREPARATIONS	1	No Quantity							121029			0
S3	2016	2016	2016	2	0	2	Export	480	Mauritius	MUS	24	Angola	AGO								01	MEAT, MEAT PREPARATIONS	1	No Quantity							3505			0
S3	2016	2016	2016	2	0	2	Export	480	Mauritius	MUS	56	Belgium	BEL								01	MEAT, MEAT PREPARATIONS	1	No Quantity							230			0
S3	2016	2016	2016	2	0	2	Export	480	Mauritius	MUS	124	Canada	CAN								01	MEAT, MEAT PREPARATIONS	1	No Quantity							62			0
S3	2016	2016	2016	2	0	2	Export	480	Mauritius	MUS	156	China	CHN								01	MEAT, MEAT PREPARATIONS	1	No Quantity							25795			0
S3	2016	2016	2016	2	0	2	Export	480	Mauritius	MUS	251	France	FRA								01	MEAT, MEAT PREPARATIONS	1	No Quantity							48854			0
S3	2016	2016	2016	2	0	2	Export	480	Mauritius	MUS	450	Madagascar	MDG								01	MEAT, MEAT PREPARATIONS	1	No Quantity							31741			0
S3	2016	2016	2016	2	0	2	Export	480	Mauritius	MUS	458	Malaysia	MYS								01	MEAT, MEAT PREPARATIONS	1	No Quantity							242			0
S3	2016	2016	2016	2	0	2	Export	480	Mauritius	MUS	490	Other Asia, nes									01	MEAT, MEAT PREPARATIONS	1	No Quantity							7519			0
S3	2016	2016	2016	2	0	2	Export	480	Mauritius	MUS	566	Nigeria	NGA								01	MEAT, MEAT PREPARATIONS	1	No Quantity							2329			0
S3	2016	2016	2016	2	0	2	Export	480	Mauritius	MUS	690	Seychelles	SYC								01	MEAT, MEAT PREPARATIONS	1	No Quantity							752			0
S3	2016	2016	2016	2	0	2	Export	484	Mexico	MEX	0	World	WLD								01	MEAT, MEAT PREPARATIONS	1	No Quantity			0		0		1657062523			4
S3	2016	2016	2016	2	0	2	Export	484	Mexico	MEX	24	Angola	AGO								01	MEAT, MEAT PREPARATIONS	1	No Quantity			0		0		81625			0
S3	2016	2016	2016	2	0	2	Export	484	Mexico	MEX	32	Argentina	ARG								01	MEAT, MEAT PREPARATIONS	1	No Quantity			0		0		43818			0
S3	2016	2016	2016	2	0	2	Export	484	Mexico	MEX	36	Australia	AUS								01	MEAT, MEAT PREPARATIONS	1	No Quantity			0		0		6600			0
S3	2016	2016	2016	2	0	2	Export	484	Mexico	MEX	56	Belgium	BEL								01	MEAT, MEAT PREPARATIONS	1	No Quantity			0		0		205582			0
S3	2016	2016	2016	2	0	2	Export	484	Mexico	MEX	84	Belize	BLZ								01	MEAT, MEAT PREPARATIONS	1	No Quantity			0		0		2895			0
S3	2016	2016	2016	2	0	2	Export	484	Mexico	MEX	124	Canada	CAN								01	MEAT, MEAT PREPARATIONS	1	No Quantity			0		0		17895945			0
S3	2016	2016	2016	2	0	2	Export	484	Mexico	MEX	152	Chile	CHL								01	MEAT, MEAT PREPARATIONS	1	No Quantity			0		0		2548861			0
S3	2016	2016	2016	2	0	2	Export	484	Mexico	MEX	156	China	CHN								01	MEAT, MEAT PREPARATIONS	1	No Quantity			0		0		300507			0
S3	2016	2016	2016	2	0	2	Export	484	Mexico	MEX	170	Colombia	COL								01	MEAT, MEAT PREPARATIONS	1	No Quantity			0		0		40			0
S3	2016	2016	2016	2	0	2	Export	484	Mexico	MEX	178	Congo	COG								01	MEAT, MEAT PREPARATIONS	1	No Quantity			0		0		334508			0
S3	2016	2016	2016	2	0	2	Export	484	Mexico	MEX	188	Costa Rica	CRI								01	MEAT, MEAT PREPARATIONS	1	No Quantity			0		0		1574549			0
S3	2016	2016	2016	2	0	2	Export	484	Mexico	MEX	192	Cuba	CUB								01	MEAT, MEAT PREPARATIONS	1	No Quantity			0		0		3285160			0
S3	2016	2016	2016	2	0	2	Export	484	Mexico	MEX	204	Benin	BEN								01	MEAT, MEAT PREPARATIONS	1	No Quantity			0		0		75805			0
S3	2016	2016	2016	2	0	2	Export	484	Mexico	MEX	208	Denmark	DNK								01	MEAT, MEAT PREPARATIONS	1	No Quantity			0		0		48809			0
S3	2016	2016	2016	2	0	2	Export	484	Mexico	MEX	222	El Salvador	SLV								01	MEAT, MEAT PREPARATIONS	1	No Quantity			0		0		4097013			0
S3	2016	2016	2016	2	0	2	Export	484	Mexico	MEX	266	Gabon	GAB								01	MEAT, MEAT PREPARATIONS	1	No Quantity			0		0		406024			0
S3	2016	2016	2016	2	0	2	Export	484	Mexico	MEX	288	Ghana	GHA								01	MEAT, MEAT PREPARATIONS	1	No Quantity			0		0		67505			0
S3	2016	2016	2016	2	0	2	Export	484	Mexico	MEX	320	Guatemala	GTM								01	MEAT, MEAT PREPARATIONS	1	No Quantity			0		0		11084316			0
S3	2016	2016	2016	2	0	2	Export	484	Mexico	MEX	340	Honduras	HND								01	MEAT, MEAT PREPARATIONS	1	No Quantity			0		0		142676			0
S3	2016	2016	2016	2	0	2	Export	484	Mexico	MEX	344	China, Hong Kong SAR	HKG								01	MEAT, MEAT PREPARATIONS	1	No Quantity			0		0		17091178			0
S3	2016	2016	2016	2	0	2	Export	484	Mexico	MEX	384	Côte d'Ivoire	CIV								01	MEAT, MEAT PREPARATIONS	1	No Quantity			0		0		18749			0
S3	2016	2016	2016	2	0	2	Export	484	Mexico	MEX	392	Japan	JPN								01	MEAT, MEAT PREPARATIONS	1	No Quantity			0		0		400585481			0
S3	2016	2016	2016	2	0	2	Export	484	Mexico	MEX	398	Kazakhstan	KAZ								01	MEAT, MEAT PREPARATIONS	1	No Quantity			0		0		82105			0
S3	2016	2016	2016	2	0	2	Export	484	Mexico	MEX	410	Rep. of Korea	KOR								01	MEAT, MEAT PREPARATIONS	1	No Quantity			0		0		59155874			0
S3	2016	2016	2016	2	0	2	Export	484	Mexico	MEX	430	Liberia	LBR								01	MEAT, MEAT PREPARATIONS	1	No Quantity			0		0		22680			0
S3	2016	2016	2016	2	0	2	Export	484	Mexico	MEX	528	Netherlands	NLD								01	MEAT, MEAT PREPARATIONS	1	No Quantity			0		0		114405			0
S3	2016	2016	2016	2	0	2	Export	484	Mexico	MEX	554	New Zealand	NZL								01	MEAT, MEAT PREPARATIONS	1	No Quantity			0		0		54363			0
S3	2016	2016	2016	2	0	2	Export	484	Mexico	MEX	558	Nicaragua	NIC								01	MEAT, MEAT PREPARATIONS	1	No Quantity			0		0		9389			0
S3	2016	2016	2016	2	0	2	Export	484	Mexico	MEX	591	Panama	PAN								01	MEAT, MEAT PREPARATIONS	1	No Quantity			0		0		1841131			0
S3	2016	2016	2016	2	0	2	Export	484	Mexico	MEX	634	Qatar	QAT								01	MEAT, MEAT PREPARATIONS	1	No Quantity			0		0		1241			0
S3	2016	2016	2016	2	0	2	Export	484	Mexico	MEX	643	Russian Federation	RUS								01	MEAT, MEAT PREPARATIONS	1	No Quantity			0		0		2615275			0
S3	2016	2016	2016	2	0	2	Export	484	Mexico	MEX	686	Senegal	SEN								01	MEAT, MEAT PREPARATIONS	1	No Quantity			0		0		135226			0
S3	2016	2016	2016	2	0	2	Export	484	Mexico	MEX	702	Singapore	SGP								01	MEAT, MEAT PREPARATIONS	1	No Quantity			0		0		55			0
S3	2016	2016	2016	2	0	2	Export	484	Mexico	MEX	704	Viet Nam	VNM								01	MEAT, MEAT PREPARATIONS	1	No Quantity			0		0		3851973			0
S3	2016	2016	2016	2	0	2	Export	484	Mexico	MEX	724	Spain	ESP								01	MEAT, MEAT PREPARATIONS	1	No Quantity			0		0		1014989			0
S3	2016	2016	2016	2	0	2	Export	484	Mexico	MEX	818	Egypt	EGY								01	MEAT, MEAT PREPARATIONS	1	No Quantity			0		0		212685			0
S3	2016	2016	2016	2	0	2	Export	484	Mexico	MEX	842	USA	USA								01	MEAT, MEAT PREPARATIONS	1	No Quantity			0		0		1128024433			4
S3	2016	2016	2016	2	0	2	Export	484	Mexico	MEX	860	Uzbekistan	UZB								01	MEAT, MEAT PREPARATIONS	1	No Quantity			0		0		29035			0
S3	2016	2016	2016	2	0	2	Export	484	Mexico	MEX	862	Venezuela	VEN								01	MEAT, MEAT PREPARATIONS	1	No Quantity			0		0		18			0
S3	2016	2016	2016	2	0	2	Export	480	Mauritius	MUS	0	World	WLD								02	DAIRY PRODUCTS,BIRD EGGS	1	No Quantity							2814910			0
S3	2016	2016	2016	2	0	2	Export	480	Mauritius	MUS	24	Angola	AGO								02	DAIRY PRODUCTS,BIRD EGGS	1	No Quantity							6832			0
S3	2016	2016	2016	2	0	2	Export	480	Mauritius	MUS	124	Canada	CAN								02	DAIRY PRODUCTS,BIRD EGGS	1	No Quantity							46			0
S3	2016	2016	2016	2	0	2	Export	480	Mauritius	MUS	156	China	CHN								02	DAIRY PRODUCTS,BIRD EGGS	1	No Quantity							4445			0
S3	2016	2016	2016	2	0	2	Export	480	Mauritius	MUS	174	Comoros	COM								02	DAIRY PRODUCTS,BIRD EGGS	1	No Quantity							2233			0
S3	2016	2016	2016	2	0	2	Export	480	Mauritius	MUS	251	France	FRA								02	DAIRY PRODUCTS,BIRD EGGS	1	No Quantity							22860			0
S3	2016	2016	2016	2	0	2	Export	480	Mauritius	MUS	276	Germany	DEU								02	DAIRY PRODUCTS,BIRD EGGS	1	No Quantity							360			0
S3	2016	2016	2016	2	0	2	Export	480	Mauritius	MUS	450	Madagascar	MDG								02	DAIRY PRODUCTS,BIRD EGGS	1	No Quantity							2030995			0
S3	2016	2016	2016	2	0	2	Export	480	Mauritius	MUS	490	Other Asia, nes									02	DAIRY PRODUCTS,BIRD EGGS	1	No Quantity							130			0
S3	2016	2016	2016	2	0	2	Export	480	Mauritius	MUS	690	Seychelles	SYC								02	DAIRY PRODUCTS,BIRD EGGS	1	No Quantity							569020			0
S3	2016	2016	2016	2	0	2	Export	480	Mauritius	MUS	784	United Arab Emirates	ARE								02	DAIRY PRODUCTS,BIRD EGGS	1	No Quantity							177988			0
S3	2016	2016	2016	2	0	2	Export	484	Mexico	MEX	0	World	WLD								02	DAIRY PRODUCTS,BIRD EGGS	1	No Quantity			0		0		178199504			4
S3	2016	2016	2016	2	0	2	Export	484	Mexico	MEX	32	Argentina	ARG								02	DAIRY PRODUCTS,BIRD EGGS	1	No Quantity			0		0		16925			0
S3	2016	2016	2016	2	0	2	Export	484	Mexico	MEX	56	Belgium	BEL								02	DAIRY PRODUCTS,BIRD EGGS	1	No Quantity			0		0		252			0
S3	2016	2016	2016	2	0	2	Export	484	Mexico	MEX	76	Brazil	BRA								02	DAIRY PRODUCTS,BIRD EGGS	1	No Quantity			0		0		10771			0
S3	2016	2016	2016	2	0	2	Export	484	Mexico	MEX	84	Belize	BLZ								02	DAIRY PRODUCTS,BIRD EGGS	1	No Quantity			0		0		4446196			0
S3	2016	2016	2016	2	0	2	Export	484	Mexico	MEX	124	Canada	CAN								02	DAIRY PRODUCTS,BIRD EGGS	1	No Quantity			0		0		1456628			0
S3	2016	2016	2016	2	0	2	Export	484	Mexico	MEX	152	Chile	CHL								02	DAIRY PRODUCTS,BIRD EGGS	1	No Quantity			0		0		246389			0
S3	2016	2016	2016	2	0	2	Export	484	Mexico	MEX	170	Colombia	COL								02	DAIRY PRODUCTS,BIRD EGGS	1	No Quantity			0		0		29344155			0
S3	2016	2016	2016	2	0	2	Export	484	Mexico	MEX	188	Costa Rica	CRI								02	DAIRY PRODUCTS,BIRD EGGS	1	No Quantity			0		0		456802			0
S3	2016	2016	2016	2	0	2	Export	484	Mexico	MEX	192	Cuba	CUB								02	DAIRY PRODUCTS,BIRD EGGS	1	No Quantity			0		0		13076372			4
S3	2016	2016	2016	2	0	2	Export	484	Mexico	MEX	208	Denmark	DNK								02	DAIRY PRODUCTS,BIRD EGGS	1	No Quantity			0		0		74			0
S3	2016	2016	2016	2	0	2	Export	484	Mexico	MEX	214	Dominican Rep.	DOM								02	DAIRY PRODUCTS,BIRD EGGS	1	No Quantity			0		0		844278			0
S3	2016	2016	2016	2	0	2	Export	484	Mexico	MEX	218	Ecuador	ECU								02	DAIRY PRODUCTS,BIRD EGGS	1	No Quantity			0		0		67328			0
S3	2016	2016	2016	2	0	2	Export	484	Mexico	MEX	222	El Salvador	SLV								02	DAIRY PRODUCTS,BIRD EGGS	1	No Quantity			0		0		870508			0
S3	2016	2016	2016	2	0	2	Export	484	Mexico	MEX	251	France	FRA								02	DAIRY PRODUCTS,BIRD EGGS	1	No Quantity			0		0		376650			0
S3	2016	2016	2016	2	0	2	Export	484	Mexico	MEX	276	Germany	DEU								02	DAIRY PRODUCTS,BIRD EGGS	1	No Quantity			0		0		158			4
S3	2016	2016	2016	2	0	2	Export	484	Mexico	MEX	320	Guatemala	GTM								02	DAIRY PRODUCTS,BIRD EGGS	1	No Quantity			0		0		11460282			0
S3	2016	2016	2016	2	0	2	Export	484	Mexico	MEX	340	Honduras	HND								02	DAIRY PRODUCTS,BIRD EGGS	1	No Quantity			0		0		1676270			0
S3	2016	2016	2016	2	0	2	Export	484	Mexico	MEX	344	China, Hong Kong SAR	HKG								02	DAIRY PRODUCTS,BIRD EGGS	1	No Quantity			0		0		16			0
S3	2016	2016	2016	2	0	2	Export	484	Mexico	MEX	376	Israel	ISR								02	DAIRY PRODUCTS,BIRD EGGS	1	No Quantity			0		0		260666			0
S3	2016	2016	2016	2	0	2	Export	484	Mexico	MEX	381	Italy	ITA								02	DAIRY PRODUCTS,BIRD EGGS	1	No Quantity			0		0		163953			0
S3	2016	2016	2016	2	0	2	Export	484	Mexico	MEX	388	Jamaica	JAM								02	DAIRY PRODUCTS,BIRD EGGS	1	No Quantity			0		0		24840			0
S3	2016	2016	2016	2	0	2	Export	484	Mexico	MEX	392	Japan	JPN								02	DAIRY PRODUCTS,BIRD EGGS	1	No Quantity			0		0		3948886			0
S3	2016	2016	2016	2	0	2	Export	484	Mexico	MEX	504	Morocco	MAR								02	DAIRY PRODUCTS,BIRD EGGS	1	No Quantity			0		0		4092			0
S3	2016	2016	2016	2	0	2	Export	484	Mexico	MEX	528	Netherlands	NLD								02	DAIRY PRODUCTS,BIRD EGGS	1	No Quantity			0		0		63			0
S3	2016	2016	2016	2	0	2	Export	484	Mexico	MEX	531	Curaçao	CUW								02	DAIRY PRODUCTS,BIRD EGGS	1	No Quantity			0		0		107080			0
S3	2016	2016	2016	2	0	2	Export	484	Mexico	MEX	533	Aruba	ABW								02	DAIRY PRODUCTS,BIRD EGGS	1	No Quantity			0		0		201677			0
S3	2016	2016	2016	2	0	2	Export	484	Mexico	MEX	558	Nicaragua	NIC								02	DAIRY PRODUCTS,BIRD EGGS	1	No Quantity			0		0		1538404			0
S3	2016	2016	2016	2	0	2	Export	484	Mexico	MEX	591	Panama	PAN								02	DAIRY PRODUCTS,BIRD EGGS	1	No Quantity			0		0		123659			0
S3	2016	2016	2016	2	0	2	Export	484	Mexico	MEX	604	Peru	PER								02	DAIRY PRODUCTS,BIRD EGGS	1	No Quantity			0		0		18228			0
S3	2016	2016	2016	2	0	2	Export	484	Mexico	MEX	608	Philippines	PHL								02	DAIRY PRODUCTS,BIRD EGGS	1	No Quantity			0		0		1289996			0
S3	2016	2016	2016	2	0	2	Export	484	Mexico	MEX	659	Saint Kitts and Nevis	KNA								02	DAIRY PRODUCTS,BIRD EGGS	1	No Quantity			0		0		4302			0
S3	2016	2016	2016	2	0	2	Export	484	Mexico	MEX	702	Singapore	SGP								02	DAIRY PRODUCTS,BIRD EGGS	1	No Quantity			0		0		50			0
S3	2016	2016	2016	2	0	2	Export	484	Mexico	MEX	724	Spain	ESP								02	DAIRY PRODUCTS,BIRD EGGS	1	No Quantity			0		0		980			0
S3	2016	2016	2016	2	0	2	Export	484	Mexico	MEX	752	Sweden	SWE								02	DAIRY PRODUCTS,BIRD EGGS	1	No Quantity			0		0		1			4
S3	2016	2016	2016	2	0	2	Export	484	Mexico	MEX	776	Tonga	TON								02	DAIRY PRODUCTS,BIRD EGGS	1	No Quantity			0		0		2159			0
S3	2016	2016	2016	2	0	2	Export	484	Mexico	MEX	780	Trinidad and Tobago	TTO								02	DAIRY PRODUCTS,BIRD EGGS	1	No Quantity			0		0		1196389			0
S3	2016	2016	2016	2	0	2	Export	484	Mexico	MEX	826	United Kingdom	GBR								02	DAIRY PRODUCTS,BIRD EGGS	1	No Quantity			0		0		9			0
S3	2016	2016	2016	2	0	2	Export	484	Mexico	MEX	842	USA	USA								02	DAIRY PRODUCTS,BIRD EGGS	1	No Quantity			0		0		99957079			0
S3	2016	2016	2016	2	0	2	Export	484	Mexico	MEX	858	Uruguay	URY								02	DAIRY PRODUCTS,BIRD EGGS	1	No Quantity			0		0		13502			0
S3	2016	2016	2016	2	0	2	Export	484	Mexico	MEX	862	Venezuela	VEN								02	DAIRY PRODUCTS,BIRD EGGS	1	No Quantity			0		0		4993435			4
S3	2016	2016	2016	2	0	2	Export	480	Mauritius	MUS	0	World	WLD								03	FISH,CRUSTACEANS,MOLLUSC	1	No Quantity							396224315			0
S3	2016	2016	2016	2	0	2	Export	480	Mauritius	MUS	24	Angola	AGO								03	FISH,CRUSTACEANS,MOLLUSC	1	No Quantity							31293			0
S3	2016	2016	2016	2	0	2	Export	480	Mauritius	MUS	36	Australia	AUS								03	FISH,CRUSTACEANS,MOLLUSC	1	No Quantity							406844			0
S3	2016	2016	2016	2	0	2	Export	480	Mauritius	MUS	56	Belgium	BEL								03	FISH,CRUSTACEANS,MOLLUSC	1	No Quantity							4480712			0
S3	2016	2016	2016	2	0	2	Export	480	Mauritius	MUS	124	Canada	CAN								03	FISH,CRUSTACEANS,MOLLUSC	1	No Quantity							884238			0
S3	2016	2016	2016	2	0	2	Export	480	Mauritius	MUS	144	Sri Lanka	LKA								03	FISH,CRUSTACEANS,MOLLUSC	1	No Quantity							25650			0
S3	2016	2016	2016	2	0	2	Export	480	Mauritius	MUS	156	China	CHN								03	FISH,CRUSTACEANS,MOLLUSC	1	No Quantity							7297129			0
S3	2016	2016	2016	2	0	2	Export	480	Mauritius	MUS	174	Comoros	COM								03	FISH,CRUSTACEANS,MOLLUSC	1	No Quantity							536156			0
S3	2016	2016	2016	2	0	2	Export	480	Mauritius	MUS	191	Croatia	HRV								03	FISH,CRUSTACEANS,MOLLUSC	1	No Quantity							147664			0
S3	2016	2016	2016	2	0	2	Export	480	Mauritius	MUS	203	Czechia	CZE								03	FISH,CRUSTACEANS,MOLLUSC	1	No Quantity							217457			0
S3	2016	2016	2016	2	0	2	Export	480	Mauritius	MUS	208	Denmark	DNK								03	FISH,CRUSTACEANS,MOLLUSC	1	No Quantity							2490714			0
S3	2016	2016	2016	2	0	2	Export	480	Mauritius	MUS	246	Finland	FIN								03	FISH,CRUSTACEANS,MOLLUSC	1	No Quantity							6659540			0
S3	2016	2016	2016	2	0	2	Export	480	Mauritius	MUS	251	France	FRA								03	FISH,CRUSTACEANS,MOLLUSC	1	No Quantity							23006842			0
S3	2016	2016	2016	2	0	2	Export	480	Mauritius	MUS	276	Germany	DEU								03	FISH,CRUSTACEANS,MOLLUSC	1	No Quantity							315997			0
S3	2016	2016	2016	2	0	2	Export	480	Mauritius	MUS	288	Ghana	GHA								03	FISH,CRUSTACEANS,MOLLUSC	1	No Quantity							5327			0
S3	2016	2016	2016	2	0	2	Export	480	Mauritius	MUS	344	China, Hong Kong SAR	HKG								03	FISH,CRUSTACEANS,MOLLUSC	1	No Quantity							1275332			0
S3	2016	2016	2016	2	0	2	Export	480	Mauritius	MUS	348	Hungary	HUN								03	FISH,CRUSTACEANS,MOLLUSC	1	No Quantity							376248			0
S3	2016	2016	2016	2	0	2	Export	480	Mauritius	MUS	372	Ireland	IRL								03	FISH,CRUSTACEANS,MOLLUSC	1	No Quantity							1521157			0
S3	2016	2016	2016	2	0	2	Export	480	Mauritius	MUS	381	Italy	ITA								03	FISH,CRUSTACEANS,MOLLUSC	1	No Quantity							57011700			0
S3	2016	2016	2016	2	0	2	Export	480	Mauritius	MUS	388	Jamaica	JAM								03	FISH,CRUSTACEANS,MOLLUSC	1	No Quantity							2593			0
S3	2016	2016	2016	2	0	2	Export	480	Mauritius	MUS	392	Japan	JPN								03	FISH,CRUSTACEANS,MOLLUSC	1	No Quantity							26934971			0
S3	2016	2016	2016	2	0	2	Export	480	Mauritius	MUS	404	Kenya	KEN								03	FISH,CRUSTACEANS,MOLLUSC	1	No Quantity							160705			0
S3	2016	2016	2016	2	0	2	Export	480	Mauritius	MUS	410	Rep. of Korea	KOR								03	FISH,CRUSTACEANS,MOLLUSC	1	No Quantity							1154550			0
S3	2016	2016	2016	2	0	2	Export	480	Mauritius	MUS	450	Madagascar	MDG								03	FISH,CRUSTACEANS,MOLLUSC	1	No Quantity							2971379			0
S3	2016	2016	2016	2	0	2	Export	480	Mauritius	MUS	454	Malawi	MWI								03	FISH,CRUSTACEANS,MOLLUSC	1	No Quantity							2120			0
S3	2016	2016	2016	2	0	2	Export	480	Mauritius	MUS	458	Malaysia	MYS								03	FISH,CRUSTACEANS,MOLLUSC	1	No Quantity							1516176			0
S3	2016	2016	2016	2	0	2	Export	480	Mauritius	MUS	470	Malta	MLT								03	FISH,CRUSTACEANS,MOLLUSC	1	No Quantity							1657975			0
S3	2016	2016	2016	2	0	2	Export	480	Mauritius	MUS	490	Other Asia, nes									03	FISH,CRUSTACEANS,MOLLUSC	1	No Quantity							14132917			0
S3	2016	2016	2016	2	0	2	Export	480	Mauritius	MUS	516	Namibia	NAM								03	FISH,CRUSTACEANS,MOLLUSC	1	No Quantity							3530			0
S3	2016	2016	2016	2	0	2	Export	480	Mauritius	MUS	528	Netherlands	NLD								03	FISH,CRUSTACEANS,MOLLUSC	1	No Quantity							34529078			0
S3	2016	2016	2016	2	0	2	Export	480	Mauritius	MUS	608	Philippines	PHL								03	FISH,CRUSTACEANS,MOLLUSC	1	No Quantity							151824			0
S3	2016	2016	2016	2	0	2	Export	480	Mauritius	MUS	616	Poland	POL								03	FISH,CRUSTACEANS,MOLLUSC	1	No Quantity							158686			0
S3	2016	2016	2016	2	0	2	Export	480	Mauritius	MUS	620	Portugal	PRT								03	FISH,CRUSTACEANS,MOLLUSC	1	No Quantity							19398300			0
S3	2016	2016	2016	2	0	2	Export	480	Mauritius	MUS	642	Romania	ROU								03	FISH,CRUSTACEANS,MOLLUSC	1	No Quantity							1116154			0
S3	2016	2016	2016	2	0	2	Export	480	Mauritius	MUS	643	Russian Federation	RUS								03	FISH,CRUSTACEANS,MOLLUSC	1	No Quantity							43932			0
S3	2016	2016	2016	2	0	2	Export	480	Mauritius	MUS	690	Seychelles	SYC								03	FISH,CRUSTACEANS,MOLLUSC	1	No Quantity							30954			0
S3	2016	2016	2016	2	0	2	Export	480	Mauritius	MUS	702	Singapore	SGP								03	FISH,CRUSTACEANS,MOLLUSC	1	No Quantity							4581952			0
S3	2016	2016	2016	2	0	2	Export	480	Mauritius	MUS	703	Slovakia	SVK								03	FISH,CRUSTACEANS,MOLLUSC	1	No Quantity							187790			0
S3	2016	2016	2016	2	0	2	Export	480	Mauritius	MUS	704	Viet Nam	VNM								03	FISH,CRUSTACEANS,MOLLUSC	1	No Quantity							8988712			0
S3	2016	2016	2016	2	0	2	Export	480	Mauritius	MUS	705	Slovenia	SVN								03	FISH,CRUSTACEANS,MOLLUSC	1	No Quantity							115635			0
S3	2016	2016	2016	2	0	2	Export	480	Mauritius	MUS	710	South Africa	ZAF								03	FISH,CRUSTACEANS,MOLLUSC	1	No Quantity							953574			0
S3	2016	2016	2016	2	0	2	Export	480	Mauritius	MUS	724	Spain	ESP								03	FISH,CRUSTACEANS,MOLLUSC	1	No Quantity							65714096			0
S3	2016	2016	2016	2	0	2	Export	480	Mauritius	MUS	752	Sweden	SWE								03	FISH,CRUSTACEANS,MOLLUSC	1	No Quantity							6014294			0
S3	2016	2016	2016	2	0	2	Export	480	Mauritius	MUS	764	Thailand	THA								03	FISH,CRUSTACEANS,MOLLUSC	1	No Quantity							16605372			0
S3	2016	2016	2016	2	0	2	Export	480	Mauritius	MUS	784	United Arab Emirates	ARE								03	FISH,CRUSTACEANS,MOLLUSC	1	No Quantity							518208			0
S3	2016	2016	2016	2	0	2	Export	480	Mauritius	MUS	800	Uganda	UGA								03	FISH,CRUSTACEANS,MOLLUSC	1	No Quantity							11752			0
S3	2016	2016	2016	2	0	2	Export	480	Mauritius	MUS	826	United Kingdom	GBR								03	FISH,CRUSTACEANS,MOLLUSC	1	No Quantity							69485813			0
S3	2016	2016	2016	2	0	2	Export	480	Mauritius	MUS	842	USA	USA								03	FISH,CRUSTACEANS,MOLLUSC	1	No Quantity							12382743			0
S3	2016	2016	2016	2	0	2	Export	480	Mauritius	MUS	894	Zambia	ZMB								03	FISH,CRUSTACEANS,MOLLUSC	1	No Quantity							8534			0
S3	2016	2016	2016	2	0	2	Export	484	Mexico	MEX	0	World	WLD								03	FISH,CRUSTACEANS,MOLLUSC	1	No Quantity			0				955124231			4
S3	2016	2016	2016	2	0	2	Export	484	Mexico	MEX	36	Australia	AUS								03	FISH,CRUSTACEANS,MOLLUSC	1	No Quantity			0		0		212785			0
S3	2016	2016	2016	2	0	2	Export	484	Mexico	MEX	50	Bangladesh	BGD								03	FISH,CRUSTACEANS,MOLLUSC	1	No Quantity			0		0		60224			0
S3	2016	2016	2016	2	0	2	Export	484	Mexico	MEX	56	Belgium	BEL								03	FISH,CRUSTACEANS,MOLLUSC	1	No Quantity			0		0		35125			0
S3	2016	2016	2016	2	0	2	Export	484	Mexico	MEX	60	Bermuda	BMU								03	FISH,CRUSTACEANS,MOLLUSC	1	No Quantity			0		0		126022			0
S3	2016	2016	2016	2	0	2	Export	484	Mexico	MEX	84	Belize	BLZ								03	FISH,CRUSTACEANS,MOLLUSC	1	No Quantity			0		0		164828			0
S3	2016	2016	2016	2	0	2	Export	484	Mexico	MEX	100	Bulgaria	BGR								03	FISH,CRUSTACEANS,MOLLUSC	1	No Quantity			0		0		62196			0
S3	2016	2016	2016	2	0	2	Export	484	Mexico	MEX	124	Canada	CAN								03	FISH,CRUSTACEANS,MOLLUSC	1	No Quantity			0		0		5781547			0
S3	2016	2016	2016	2	0	2	Export	484	Mexico	MEX	144	Sri Lanka	LKA								03	FISH,CRUSTACEANS,MOLLUSC	1	No Quantity			0		0		1070285			0
S3	2016	2016	2016	2	0	2	Export	484	Mexico	MEX	156	China	CHN								03	FISH,CRUSTACEANS,MOLLUSC	1	No Quantity			0		0		9027748			0
S3	2016	2016	2016	2	0	2	Export	484	Mexico	MEX	170	Colombia	COL								03	FISH,CRUSTACEANS,MOLLUSC	1	No Quantity			0		0		4423368			0
S3	2016	2016	2016	2	0	2	Export	484	Mexico	MEX	188	Costa Rica	CRI								03	FISH,CRUSTACEANS,MOLLUSC	1	No Quantity			0		0		8204363			4
S3	2016	2016	2016	2	0	2	Export	484	Mexico	MEX	192	Cuba	CUB								03	FISH,CRUSTACEANS,MOLLUSC	1	No Quantity			0		0		291			4
S3	2016	2016	2016	2	0	2	Export	484	Mexico	MEX	214	Dominican Rep.	DOM								03	FISH,CRUSTACEANS,MOLLUSC	1	No Quantity			0		0		1226766			0
S3	2016	2016	2016	2	0	2	Export	484	Mexico	MEX	218	Ecuador	ECU								03	FISH,CRUSTACEANS,MOLLUSC	1	No Quantity			0		0		200005			0
S3	2016	2016	2016	2	0	2	Export	484	Mexico	MEX	222	El Salvador	SLV								03	FISH,CRUSTACEANS,MOLLUSC	1	No Quantity			0		0		158003			0
S3	2016	2016	2016	2	0	2	Export	484	Mexico	MEX	251	France	FRA								03	FISH,CRUSTACEANS,MOLLUSC	1	No Quantity			0		0		13261832			0
S3	2016	2016	2016	2	0	2	Export	484	Mexico	MEX	258	French Polynesia	PYF								03	FISH,CRUSTACEANS,MOLLUSC	1	No Quantity			0		0		14849			0
S3	2016	2016	2016	2	0	2	Export	484	Mexico	MEX	268	Georgia	GEO								03	FISH,CRUSTACEANS,MOLLUSC	1	No Quantity			0		0		242364			0
S3	2016	2016	2016	2	0	2	Export	484	Mexico	MEX	276	Germany	DEU								03	FISH,CRUSTACEANS,MOLLUSC	1	No Quantity			0		0		188614			0
S3	2016	2016	2016	2	0	2	Export	484	Mexico	MEX	288	Ghana	GHA								03	FISH,CRUSTACEANS,MOLLUSC	1	No Quantity			0		0		91011			0
S3	2016	2016	2016	2	0	2	Export	484	Mexico	MEX	300	Greece	GRC								03	FISH,CRUSTACEANS,MOLLUSC	1	No Quantity			0		0		2619575			0
S3	2016	2016	2016	2	0	2	Export	484	Mexico	MEX	320	Guatemala	GTM								03	FISH,CRUSTACEANS,MOLLUSC	1	No Quantity			0		0		109830			0
S3	2016	2016	2016	2	0	2	Export	484	Mexico	MEX	340	Honduras	HND								03	FISH,CRUSTACEANS,MOLLUSC	1	No Quantity			0				847241			4
S3	2016	2016	2016	2	0	2	Export	484	Mexico	MEX	344	China, Hong Kong SAR	HKG								03	FISH,CRUSTACEANS,MOLLUSC	1	No Quantity			0		0		92052819			4
S3	2016	2016	2016	2	0	2	Export	484	Mexico	MEX	360	Indonesia	IDN								03	FISH,CRUSTACEANS,MOLLUSC	1	No Quantity			0		0		178770			0
S3	2016	2016	2016	2	0	2	Export	484	Mexico	MEX	364	Iran	IRN								03	FISH,CRUSTACEANS,MOLLUSC	1	No Quantity			0		0		3132			0
S3	2016	2016	2016	2	0	2	Export	484	Mexico	MEX	381	Italy	ITA								03	FISH,CRUSTACEANS,MOLLUSC	1	No Quantity			0		0		23265894			0
S3	2016	2016	2016	2	0	2	Export	484	Mexico	MEX	392	Japan	JPN								03	FISH,CRUSTACEANS,MOLLUSC	1	No Quantity			0				96237295			4
S3	2016	2016	2016	2	0	2	Export	484	Mexico	MEX	410	Rep. of Korea	KOR								03	FISH,CRUSTACEANS,MOLLUSC	1	No Quantity			0		0		5317994			0
S3	2016	2016	2016	2	0	2	Export	484	Mexico	MEX	458	Malaysia	MYS								03	FISH,CRUSTACEANS,MOLLUSC	1	No Quantity			0				2542992			4
S3	2016	2016	2016	2	0	2	Export	484	Mexico	MEX	470	Malta	MLT								03	FISH,CRUSTACEANS,MOLLUSC	1	No Quantity			0		0		487033			0
S3	2016	2016	2016	2	0	2	Export	484	Mexico	MEX	490	Other Asia, nes									03	FISH,CRUSTACEANS,MOLLUSC	1	No Quantity			0		0		1509244			0
S3	2016	2016	2016	2	0	2	Export	484	Mexico	MEX	498	Rep. of Moldova	MDA								03	FISH,CRUSTACEANS,MOLLUSC	1	No Quantity			0		0		88828			0
S3	2016	2016	2016	2	0	2	Export	484	Mexico	MEX	499	Montenegro	MNE								03	FISH,CRUSTACEANS,MOLLUSC	1	No Quantity			0		0		31775			0
S3	2016	2016	2016	2	0	2	Export	484	Mexico	MEX	512	Oman	OMN								03	FISH,CRUSTACEANS,MOLLUSC	1	No Quantity			0		0		27887			0
S3	2016	2016	2016	2	0	2	Export	484	Mexico	MEX	528	Netherlands	NLD								03	FISH,CRUSTACEANS,MOLLUSC	1	No Quantity			0		0		1139406			0
S3	2016	2016	2016	2	0	2	Export	484	Mexico	MEX	531	Curaçao	CUW								03	FISH,CRUSTACEANS,MOLLUSC	1	No Quantity			0		0		63979			0
S3	2016	2016	2016	2	0	2	Export	484	Mexico	MEX	558	Nicaragua	NIC								03	FISH,CRUSTACEANS,MOLLUSC	1	No Quantity			0		0		245638			0
S3	2016	2016	2016	2	0	2	Export	484	Mexico	MEX	579	Norway	NOR								03	FISH,CRUSTACEANS,MOLLUSC	1	No Quantity			0		0		2331			0
S3	2016	2016	2016	2	0	2	Export	484	Mexico	MEX	591	Panama	PAN								03	FISH,CRUSTACEANS,MOLLUSC	1	No Quantity			0		0		212540			4
S3	2016	2016	2016	2	0	2	Export	484	Mexico	MEX	604	Peru	PER								03	FISH,CRUSTACEANS,MOLLUSC	1	No Quantity			0		0		151568			0
S3	2016	2016	2016	2	0	2	Export	484	Mexico	MEX	608	Philippines	PHL								03	FISH,CRUSTACEANS,MOLLUSC	1	No Quantity			0		0		16173			0
S3	2016	2016	2016	2	0	2	Export	484	Mexico	MEX	616	Poland	POL								03	FISH,CRUSTACEANS,MOLLUSC	1	No Quantity			0		0		40578			0
S3	2016	2016	2016	2	0	2	Export	484	Mexico	MEX	620	Portugal	PRT								03	FISH,CRUSTACEANS,MOLLUSC	1	No Quantity			0		0		29699			0
S3	2016	2016	2016	2	0	2	Export	484	Mexico	MEX	642	Romania	ROU								03	FISH,CRUSTACEANS,MOLLUSC	1	No Quantity			0		0		64536			0
S3	2016	2016	2016	2	0	2	Export	484	Mexico	MEX	643	Russian Federation	RUS								03	FISH,CRUSTACEANS,MOLLUSC	1	No Quantity			0		0		38791			0
S3	2016	2016	2016	2	0	2	Export	484	Mexico	MEX	688	Serbia	SRB								03	FISH,CRUSTACEANS,MOLLUSC	1	No Quantity			0		0		160918			0
S3	2016	2016	2016	2	0	2	Export	484	Mexico	MEX	699	India	IND								03	FISH,CRUSTACEANS,MOLLUSC	1	No Quantity			0		0		427816			0
S3	2016	2016	2016	2	0	2	Export	484	Mexico	MEX	702	Singapore	SGP								03	FISH,CRUSTACEANS,MOLLUSC	1	No Quantity			0		0		2961607			0
S3	2016	2016	2016	2	0	2	Export	484	Mexico	MEX	703	Slovakia	SVK								03	FISH,CRUSTACEANS,MOLLUSC	1	No Quantity			0		0		17108			0
S3	2016	2016	2016	2	0	2	Export	484	Mexico	MEX	704	Viet Nam	VNM								03	FISH,CRUSTACEANS,MOLLUSC	1	No Quantity			0		0		29915463			0
S3	2016	2016	2016	2	0	2	Export	484	Mexico	MEX	710	South Africa	ZAF								03	FISH,CRUSTACEANS,MOLLUSC	1	No Quantity			0		0		102907			0
S3	2016	2016	2016	2	0	2	Export	484	Mexico	MEX	724	Spain	ESP								03	FISH,CRUSTACEANS,MOLLUSC	1	No Quantity			0		0		60160743			0
S3	2016	2016	2016	2	0	2	Export	484	Mexico	MEX	757	Switzerland	CHE								03	FISH,CRUSTACEANS,MOLLUSC	1	No Quantity			0		0		19			0
S3	2016	2016	2016	2	0	2	Export	484	Mexico	MEX	764	Thailand	THA								03	FISH,CRUSTACEANS,MOLLUSC	1	No Quantity			0		0		973793			0
S3	2016	2016	2016	2	0	2	Export	484	Mexico	MEX	784	United Arab Emirates	ARE								03	FISH,CRUSTACEANS,MOLLUSC	1	No Quantity			0		0		391148			0
S3	2016	2016	2016	2	0	2	Export	484	Mexico	MEX	795	Turkmenistan	TKM								03	FISH,CRUSTACEANS,MOLLUSC	1	No Quantity			0		0		145800			0
S3	2016	2016	2016	2	0	2	Export	484	Mexico	MEX	804	Ukraine	UKR								03	FISH,CRUSTACEANS,MOLLUSC	1	No Quantity			0		0		682065			0
S3	2016	2016	2016	2	0	2	Export	484	Mexico	MEX	826	United Kingdom	GBR								03	FISH,CRUSTACEANS,MOLLUSC	1	No Quantity			0		0		1737090			0
S3	2016	2016	2016	2	0	2	Export	484	Mexico	MEX	842	USA	USA								03	FISH,CRUSTACEANS,MOLLUSC	1	No Quantity			0		0		581162067			4
S3	2016	2016	2016	2	0	2	Export	484	Mexico	MEX	858	Uruguay	URY								03	FISH,CRUSTACEANS,MOLLUSC	1	No Quantity			0		0		250551			0
S3	2016	2016	2016	2	0	2	Export	484	Mexico	MEX	862	Venezuela	VEN								03	FISH,CRUSTACEANS,MOLLUSC	1	No Quantity			0		0		4157362			0
S3	2016	2016	2016	2	0	2	Export	480	Mauritius	MUS	0	World	WLD								04	CEREALS,CEREAL PREPRTNS.	1	No Quantity							19612965			0
S3	2016	2016	2016	2	0	2	Export	480	Mauritius	MUS	24	Angola	AGO								04	CEREALS,CEREAL PREPRTNS.	1	No Quantity							53191			0
S3	2016	2016	2016	2	0	2	Export	480	Mauritius	MUS	36	Australia	AUS								04	CEREALS,CEREAL PREPRTNS.	1	No Quantity							54510			0
S3	2016	2016	2016	2	0	2	Export	480	Mauritius	MUS	40	Austria	AUT								04	CEREALS,CEREAL PREPRTNS.	1	No Quantity							763			0
S3	2016	2016	2016	2	0	2	Export	480	Mauritius	MUS	124	Canada	CAN								04	CEREALS,CEREAL PREPRTNS.	1	No Quantity							180			0
S3	2016	2016	2016	2	0	2	Export	480	Mauritius	MUS	156	China	CHN								04	CEREALS,CEREAL PREPRTNS.	1	No Quantity							13722			0
S3	2016	2016	2016	2	0	2	Export	480	Mauritius	MUS	174	Comoros	COM								04	CEREALS,CEREAL PREPRTNS.	1	No Quantity							857150			0
S3	2016	2016	2016	2	0	2	Export	480	Mauritius	MUS	251	France	FRA								04	CEREALS,CEREAL PREPRTNS.	1	No Quantity							4762467			0
S3	2016	2016	2016	2	0	2	Export	480	Mauritius	MUS	276	Germany	DEU								04	CEREALS,CEREAL PREPRTNS.	1	No Quantity							739			0
S3	2016	2016	2016	2	0	2	Export	480	Mauritius	MUS	381	Italy	ITA								04	CEREALS,CEREAL PREPRTNS.	1	No Quantity							978505			0
S3	2016	2016	2016	2	0	2	Export	480	Mauritius	MUS	404	Kenya	KEN								04	CEREALS,CEREAL PREPRTNS.	1	No Quantity							26665			0
S3	2016	2016	2016	2	0	2	Export	480	Mauritius	MUS	442	Luxembourg	LUX								04	CEREALS,CEREAL PREPRTNS.	1	No Quantity							318			0
S3	2016	2016	2016	2	0	2	Export	480	Mauritius	MUS	450	Madagascar	MDG								04	CEREALS,CEREAL PREPRTNS.	1	No Quantity							8943385			0
S3	2016	2016	2016	2	0	2	Export	480	Mauritius	MUS	454	Malawi	MWI								04	CEREALS,CEREAL PREPRTNS.	1	No Quantity							55347			0
S3	2016	2016	2016	2	0	2	Export	480	Mauritius	MUS	458	Malaysia	MYS								04	CEREALS,CEREAL PREPRTNS.	1	No Quantity							537			0
S3	2016	2016	2016	2	0	2	Export	480	Mauritius	MUS	490	Other Asia, nes									04	CEREALS,CEREAL PREPRTNS.	1	No Quantity							5889			0
S3	2016	2016	2016	2	0	2	Export	480	Mauritius	MUS	508	Mozambique	MOZ								04	CEREALS,CEREAL PREPRTNS.	1	No Quantity							59899			0
S3	2016	2016	2016	2	0	2	Export	480	Mauritius	MUS	516	Namibia	NAM								04	CEREALS,CEREAL PREPRTNS.	1	No Quantity							24207			0
S3	2016	2016	2016	2	0	2	Export	480	Mauritius	MUS	528	Netherlands	NLD								04	CEREALS,CEREAL PREPRTNS.	1	No Quantity							81646			0
S3	2016	2016	2016	2	0	2	Export	480	Mauritius	MUS	566	Nigeria	NGA								04	CEREALS,CEREAL PREPRTNS.	1	No Quantity							63661			0
S3	2016	2016	2016	2	0	2	Export	480	Mauritius	MUS	643	Russian Federation	RUS								04	CEREALS,CEREAL PREPRTNS.	1	No Quantity							283333			0
S3	2016	2016	2016	2	0	2	Export	480	Mauritius	MUS	690	Seychelles	SYC								04	CEREALS,CEREAL PREPRTNS.	1	No Quantity							1738160			0
S3	2016	2016	2016	2	0	2	Export	480	Mauritius	MUS	699	India	IND								04	CEREALS,CEREAL PREPRTNS.	1	No Quantity							449066			0
S3	2016	2016	2016	2	0	2	Export	480	Mauritius	MUS	710	South Africa	ZAF								04	CEREALS,CEREAL PREPRTNS.	1	No Quantity							64104			0
S3	2016	2016	2016	2	0	2	Export	480	Mauritius	MUS	716	Zimbabwe	ZWE								04	CEREALS,CEREAL PREPRTNS.	1	No Quantity							422683			0
S3	2016	2016	2016	2	0	2	Export	480	Mauritius	MUS	784	United Arab Emirates	ARE								04	CEREALS,CEREAL PREPRTNS.	1	No Quantity							2713			0
S3	2016	2016	2016	2	0	2	Export	480	Mauritius	MUS	788	Tunisia	TUN								04	CEREALS,CEREAL PREPRTNS.	1	No Quantity							18008			0
S3	2016	2016	2016	2	0	2	Export	480	Mauritius	MUS	792	Turkey	TUR								04	CEREALS,CEREAL PREPRTNS.	1	No Quantity							209357			0
S3	2016	2016	2016	2	0	2	Export	480	Mauritius	MUS	826	United Kingdom	GBR								04	CEREALS,CEREAL PREPRTNS.	1	No Quantity							50260			0
S3	2016	2016	2016	2	0	2	Export	480	Mauritius	MUS	842	USA	USA								04	CEREALS,CEREAL PREPRTNS.	1	No Quantity							315685			0
S3	2016	2016	2016	2	0	2	Export	480	Mauritius	MUS	894	Zambia	ZMB								04	CEREALS,CEREAL PREPRTNS.	1	No Quantity							76814			0
S3	2016	2016	2016	2	0	2	Export	484	Mexico	MEX	0	World	WLD								04	CEREALS,CEREAL PREPRTNS.	1	No Quantity			0		0		2446697759			4
S3	2016	2016	2016	2	0	2	Export	484	Mexico	MEX	12	Algeria	DZA								04	CEREALS,CEREAL PREPRTNS.	1	No Quantity			0		0		121643122			4
S3	2016	2016	2016	2	0	2	Export	484	Mexico	MEX	20	Andorra	AND								04	CEREALS,CEREAL PREPRTNS.	1	No Quantity			0		0		16359			0
S3	2016	2016	2016	2	0	2	Export	484	Mexico	MEX	24	Angola	AGO								04	CEREALS,CEREAL PREPRTNS.	1	No Quantity			0		0		35280			0
S3	2016	2016	2016	2	0	2	Export	484	Mexico	MEX	28	Antigua and Barbuda	ATG								04	CEREALS,CEREAL PREPRTNS.	1	No Quantity			0		0		176265			0
S3	2016	2016	2016	2	0	2	Export	484	Mexico	MEX	32	Argentina	ARG								04	CEREALS,CEREAL PREPRTNS.	1	No Quantity			0		0		355111			4
S3	2016	2016	2016	2	0	2	Export	484	Mexico	MEX	36	Australia	AUS								04	CEREALS,CEREAL PREPRTNS.	1	No Quantity			0		0		99951			0
S3	2016	2016	2016	2	0	2	Export	484	Mexico	MEX	40	Austria	AUT								04	CEREALS,CEREAL PREPRTNS.	1	No Quantity			0		0		35742			0
S3	2016	2016	2016	2	0	2	Export	484	Mexico	MEX	44	Bahamas	BHS								04	CEREALS,CEREAL PREPRTNS.	1	No Quantity			0		0		70417			0
S3	2016	2016	2016	2	0	2	Export	484	Mexico	MEX	52	Barbados	BRB								04	CEREALS,CEREAL PREPRTNS.	1	No Quantity			0		0		179492			0
S3	2016	2016	2016	2	0	2	Export	484	Mexico	MEX	56	Belgium	BEL								04	CEREALS,CEREAL PREPRTNS.	1	No Quantity			0		0		14981			0
S3	2016	2016	2016	2	0	2	Export	484	Mexico	MEX	60	Bermuda	BMU								04	CEREALS,CEREAL PREPRTNS.	1	No Quantity			0		0		11625			0
S3	2016	2016	2016	2	0	2	Export	484	Mexico	MEX	68	Bolivia (Plurinational State of)	BOL								04	CEREALS,CEREAL PREPRTNS.	1	No Quantity			0		0		1352723			0
S3	2016	2016	2016	2	0	2	Export	484	Mexico	MEX	76	Brazil	BRA								04	CEREALS,CEREAL PREPRTNS.	1	No Quantity			0		0		875044			0
S3	2016	2016	2016	2	0	2	Export	484	Mexico	MEX	84	Belize	BLZ								04	CEREALS,CEREAL PREPRTNS.	1	No Quantity			0		0		3095591			0
S3	2016	2016	2016	2	0	2	Export	484	Mexico	MEX	100	Bulgaria	BGR								04	CEREALS,CEREAL PREPRTNS.	1	No Quantity			0		0		849			0
S3	2016	2016	2016	2	0	2	Export	484	Mexico	MEX	124	Canada	CAN								04	CEREALS,CEREAL PREPRTNS.	1	No Quantity			0		0		65152951			0
S3	2016	2016	2016	2	0	2	Export	484	Mexico	MEX	152	Chile	CHL								04	CEREALS,CEREAL PREPRTNS.	1	No Quantity			0		0		6907984			0
S3	2016	2016	2016	2	0	2	Export	484	Mexico	MEX	156	China	CHN								04	CEREALS,CEREAL PREPRTNS.	1	No Quantity			0		0		871323			0
S3	2016	2016	2016	2	0	2	Export	484	Mexico	MEX	170	Colombia	COL								04	CEREALS,CEREAL PREPRTNS.	1	No Quantity			0		0		12663803			4
S3	2016	2016	2016	2	0	2	Export	484	Mexico	MEX	188	Costa Rica	CRI								04	CEREALS,CEREAL PREPRTNS.	1	No Quantity			0		0		17757073			0
S3	2016	2016	2016	2	0	2	Export	484	Mexico	MEX	192	Cuba	CUB								04	CEREALS,CEREAL PREPRTNS.	1	No Quantity			0		0		984873			4
S3	2016	2016	2016	2	0	2	Export	484	Mexico	MEX	203	Czechia	CZE								04	CEREALS,CEREAL PREPRTNS.	1	No Quantity			0		0		142207			0
S3	2016	2016	2016	2	0	2	Export	484	Mexico	MEX	208	Denmark	DNK								04	CEREALS,CEREAL PREPRTNS.	1	No Quantity			0		0		15191			0
S3	2016	2016	2016	2	0	2	Export	484	Mexico	MEX	212	Dominica	DMA								04	CEREALS,CEREAL PREPRTNS.	1	No Quantity			0		0		11629			0
S3	2016	2016	2016	2	0	2	Export	484	Mexico	MEX	214	Dominican Rep.	DOM								04	CEREALS,CEREAL PREPRTNS.	1	No Quantity			0		0		11049767			0
S3	2016	2016	2016	2	0	2	Export	484	Mexico	MEX	218	Ecuador	ECU								04	CEREALS,CEREAL PREPRTNS.	1	No Quantity			0		0		6153451			0
S3	2016	2016	2016	2	0	2	Export	484	Mexico	MEX	222	El Salvador	SLV								04	CEREALS,CEREAL PREPRTNS.	1	No Quantity			0		0		16160482			0
S3	2016	2016	2016	2	0	2	Export	484	Mexico	MEX	231	Ethiopia	ETH								04	CEREALS,CEREAL PREPRTNS.	1	No Quantity			0		0		3799			0
S3	2016	2016	2016	2	0	2	Export	484	Mexico	MEX	246	Finland	FIN								04	CEREALS,CEREAL PREPRTNS.	1	No Quantity			0		0		2058			0
S3	2016	2016	2016	2	0	2	Export	484	Mexico	MEX	251	France	FRA								04	CEREALS,CEREAL PREPRTNS.	1	No Quantity			0		0		135937			4
S3	2016	2016	2016	2	0	2	Export	484	Mexico	MEX	270	Gambia	GMB								04	CEREALS,CEREAL PREPRTNS.	1	No Quantity			0		0		285			0
S3	2016	2016	2016	2	0	2	Export	484	Mexico	MEX	276	Germany	DEU								04	CEREALS,CEREAL PREPRTNS.	1	No Quantity			0		0		97930			0
S3	2016	2016	2016	2	0	2	Export	484	Mexico	MEX	308	Grenada	GRD								04	CEREALS,CEREAL PREPRTNS.	1	No Quantity			0		0		108240			0
S3	2016	2016	2016	2	0	2	Export	484	Mexico	MEX	320	Guatemala	GTM								04	CEREALS,CEREAL PREPRTNS.	1	No Quantity			0		0		67936792			0
S3	2016	2016	2016	2	0	2	Export	484	Mexico	MEX	328	Guyana	GUY								04	CEREALS,CEREAL PREPRTNS.	1	No Quantity			0		0		1345650			0
S3	2016	2016	2016	2	0	2	Export	484	Mexico	MEX	332	Haiti	HTI								04	CEREALS,CEREAL PREPRTNS.	1	No Quantity			0		0		7783021			0
S3	2016	2016	2016	2	0	2	Export	484	Mexico	MEX	340	Honduras	HND								04	CEREALS,CEREAL PREPRTNS.	1	No Quantity			0		0		14420679			0
S3	2016	2016	2016	2	0	2	Export	484	Mexico	MEX	344	China, Hong Kong SAR	HKG								04	CEREALS,CEREAL PREPRTNS.	1	No Quantity			0		0		139889			0
S3	2016	2016	2016	2	0	2	Export	484	Mexico	MEX	348	Hungary	HUN								04	CEREALS,CEREAL PREPRTNS.	1	No Quantity			0		0		9582			0
S3	2016	2016	2016	2	0	2	Export	484	Mexico	MEX	364	Iran	IRN								04	CEREALS,CEREAL PREPRTNS.	1	No Quantity			0		0		400			0
S3	2016	2016	2016	2	0	2	Export	484	Mexico	MEX	372	Ireland	IRL								04	CEREALS,CEREAL PREPRTNS.	1	No Quantity			0		0		12			0
S3	2016	2016	2016	2	0	2	Export	484	Mexico	MEX	381	Italy	ITA								04	CEREALS,CEREAL PREPRTNS.	1	No Quantity			0		0		109097117			4
S3	2016	2016	2016	2	0	2	Export	484	Mexico	MEX	388	Jamaica	JAM								04	CEREALS,CEREAL PREPRTNS.	1	No Quantity			0		0		2457074			0
S3	2016	2016	2016	2	0	2	Export	484	Mexico	MEX	392	Japan	JPN								04	CEREALS,CEREAL PREPRTNS.	1	No Quantity			0		0		3562			0
S3	2016	2016	2016	2	0	2	Export	484	Mexico	MEX	400	Jordan	JOR								04	CEREALS,CEREAL PREPRTNS.	1	No Quantity			0		0		17582			0
S3	2016	2016	2016	2	0	2	Export	484	Mexico	MEX	404	Kenya	KEN								04	CEREALS,CEREAL PREPRTNS.	1	No Quantity			0		0		7160			0
S3	2016	2016	2016	2	0	2	Export	484	Mexico	MEX	410	Rep. of Korea	KOR								04	CEREALS,CEREAL PREPRTNS.	1	No Quantity			0		0		125423			4
S3	2016	2016	2016	2	0	2	Export	484	Mexico	MEX	422	Lebanon	LBN								04	CEREALS,CEREAL PREPRTNS.	1	No Quantity			0		0		25299			0
S3	2016	2016	2016	2	0	2	Export	484	Mexico	MEX	450	Madagascar	MDG								04	CEREALS,CEREAL PREPRTNS.	1	No Quantity			0		0		912			0
S3	2016	2016	2016	2	0	2	Export	484	Mexico	MEX	458	Malaysia	MYS								04	CEREALS,CEREAL PREPRTNS.	1	No Quantity			0		0		205			0
S3	2016	2016	2016	2	0	2	Export	484	Mexico	MEX	490	Other Asia, nes									04	CEREALS,CEREAL PREPRTNS.	1	No Quantity			0		0		13358			0
S3	2016	2016	2016	2	0	2	Export	484	Mexico	MEX	508	Mozambique	MOZ								04	CEREALS,CEREAL PREPRTNS.	1	No Quantity			0		0		31499			0
S3	2016	2016	2016	2	0	2	Export	484	Mexico	MEX	528	Netherlands	NLD								04	CEREALS,CEREAL PREPRTNS.	1	No Quantity			0		0		22974486			4
S3	2016	2016	2016	2	0	2	Export	484	Mexico	MEX	531	Curaçao	CUW								04	CEREALS,CEREAL PREPRTNS.	1	No Quantity			0		0		223667			0
S3	2016	2016	2016	2	0	2	Export	484	Mexico	MEX	533	Aruba	ABW								04	CEREALS,CEREAL PREPRTNS.	1	No Quantity			0		0		70875			0
S3	2016	2016	2016	2	0	2	Export	484	Mexico	MEX	554	New Zealand	NZL								04	CEREALS,CEREAL PREPRTNS.	1	No Quantity			0		0		34089			0
S3	2016	2016	2016	2	0	2	Export	484	Mexico	MEX	558	Nicaragua	NIC								04	CEREALS,CEREAL PREPRTNS.	1	No Quantity			0		0		5038414			0
S3	2016	2016	2016	2	0	2	Export	484	Mexico	MEX	591	Panama	PAN								04	CEREALS,CEREAL PREPRTNS.	1	No Quantity			0		0		27595622			0
S3	2016	2016	2016	2	0	2	Export	484	Mexico	MEX	600	Paraguay	PRY								04	CEREALS,CEREAL PREPRTNS.	1	No Quantity			0		0		46010			0
S3	2016	2016	2016	2	0	2	Export	484	Mexico	MEX	604	Peru	PER								04	CEREALS,CEREAL PREPRTNS.	1	No Quantity			0		0		14536079			0
S3	2016	2016	2016	2	0	2	Export	484	Mexico	MEX	608	Philippines	PHL								04	CEREALS,CEREAL PREPRTNS.	1	No Quantity			0		0		934264			0
S3	2016	2016	2016	2	0	2	Export	484	Mexico	MEX	620	Portugal	PRT								04	CEREALS,CEREAL PREPRTNS.	1	No Quantity			0		0		1			0
S3	2016	2016	2016	2	0	2	Export	484	Mexico	MEX	634	Qatar	QAT								04	CEREALS,CEREAL PREPRTNS.	1	No Quantity			0		0		4032			0
S3	2016	2016	2016	2	0	2	Export	484	Mexico	MEX	642	Romania	ROU								04	CEREALS,CEREAL PREPRTNS.	1	No Quantity			0		0		6167			0
S3	2016	2016	2016	2	0	2	Export	484	Mexico	MEX	643	Russian Federation	RUS								04	CEREALS,CEREAL PREPRTNS.	1	No Quantity			0		0		39122			0
S3	2016	2016	2016	2	0	2	Export	484	Mexico	MEX	659	Saint Kitts and Nevis	KNA								04	CEREALS,CEREAL PREPRTNS.	1	No Quantity			0		0		38046			0
S3	2016	2016	2016	2	0	2	Export	484	Mexico	MEX	662	Saint Lucia	LCA								04	CEREALS,CEREAL PREPRTNS.	1	No Quantity			0		0		325440			0
S3	2016	2016	2016	2	0	2	Export	484	Mexico	MEX	670	Saint Vincent and the Grenadines	VCT								04	CEREALS,CEREAL PREPRTNS.	1	No Quantity			0		0		6429			0
S3	2016	2016	2016	2	0	2	Export	484	Mexico	MEX	688	Serbia	SRB								04	CEREALS,CEREAL PREPRTNS.	1	No Quantity			0		0		165			0
S3	2016	2016	2016	2	0	2	Export	484	Mexico	MEX	699	India	IND								04	CEREALS,CEREAL PREPRTNS.	1	No Quantity			0		0		267			0
S3	2016	2016	2016	2	0	2	Export	484	Mexico	MEX	702	Singapore	SGP								04	CEREALS,CEREAL PREPRTNS.	1	No Quantity			0		0		5980			0
S3	2016	2016	2016	2	0	2	Export	484	Mexico	MEX	703	Slovakia	SVK								04	CEREALS,CEREAL PREPRTNS.	1	No Quantity			0		0		2840			0
S3	2016	2016	2016	2	0	2	Export	484	Mexico	MEX	710	South Africa	ZAF								04	CEREALS,CEREAL PREPRTNS.	1	No Quantity			0		0		210647510			0
S3	2016	2016	2016	2	0	2	Export	484	Mexico	MEX	716	Zimbabwe	ZWE								04	CEREALS,CEREAL PREPRTNS.	1	No Quantity			0		0		56953354			0
S3	2016	2016	2016	2	0	2	Export	484	Mexico	MEX	724	Spain	ESP								04	CEREALS,CEREAL PREPRTNS.	1	No Quantity			0		0		276903			0
S3	2016	2016	2016	2	0	2	Export	484	Mexico	MEX	740	Suriname	SUR								04	CEREALS,CEREAL PREPRTNS.	1	No Quantity			0		0		75717			0
S3	2016	2016	2016	2	0	2	Export	484	Mexico	MEX	752	Sweden	SWE								04	CEREALS,CEREAL PREPRTNS.	1	No Quantity			0		0		59158			0
S3	2016	2016	2016	2	0	2	Export	484	Mexico	MEX	757	Switzerland	CHE								04	CEREALS,CEREAL PREPRTNS.	1	No Quantity			0		0		8627			0
S3	2016	2016	2016	2	0	2	Export	484	Mexico	MEX	764	Thailand	THA								04	CEREALS,CEREAL PREPRTNS.	1	No Quantity			0		0		43			4
S3	2016	2016	2016	2	0	2	Export	484	Mexico	MEX	776	Tonga	TON								04	CEREALS,CEREAL PREPRTNS.	1	No Quantity			0		0		2627			0
S3	2016	2016	2016	2	0	2	Export	484	Mexico	MEX	780	Trinidad and Tobago	TTO								04	CEREALS,CEREAL PREPRTNS.	1	No Quantity			0		0		4738323			0
S3	2016	2016	2016	2	0	2	Export	484	Mexico	MEX	784	United Arab Emirates	ARE								04	CEREALS,CEREAL PREPRTNS.	1	No Quantity			0		0		1480481			0
S3	2016	2016	2016	2	0	2	Export	484	Mexico	MEX	792	Turkey	TUR								04	CEREALS,CEREAL PREPRTNS.	1	No Quantity			0		0		80531028			0
S3	2016	2016	2016	2	0	2	Export	484	Mexico	MEX	818	Egypt	EGY								04	CEREALS,CEREAL PREPRTNS.	1	No Quantity			0		0		2344			0
S3	2016	2016	2016	2	0	2	Export	484	Mexico	MEX	826	United Kingdom	GBR								04	CEREALS,CEREAL PREPRTNS.	1	No Quantity			0		0		150256			4
S3	2016	2016	2016	2	0	2	Export	484	Mexico	MEX	834	United Rep. of Tanzania	TZA								04	CEREALS,CEREAL PREPRTNS.	1	No Quantity			0		0		4820000			0
S3	2016	2016	2016	2	0	2	Export	484	Mexico	MEX	842	USA	USA								04	CEREALS,CEREAL PREPRTNS.	1	No Quantity			0		0		1327416361			0
S3	2016	2016	2016	2	0	2	Export	484	Mexico	MEX	858	Uruguay	URY								04	CEREALS,CEREAL PREPRTNS.	1	No Quantity			0		0		469259			0
S3	2016	2016	2016	2	0	2	Export	484	Mexico	MEX	862	Venezuela	VEN								04	CEREALS,CEREAL PREPRTNS.	1	No Quantity			0		0		217379892			4
S3	2016	2016	2016	2	0	2	Export	484	Mexico	MEX	894	Zambia	ZMB								04	CEREALS,CEREAL PREPRTNS.	1	No Quantity			0		0		95460			0
S3	2016	2016	2016	2	0	2	Export	484	Mexico	MEX	899	Areas, nes									04	CEREALS,CEREAL PREPRTNS.	1	No Quantity			0		0		111670			4
S3	2016	2016	2016	2	0	2	Export	480	Mauritius	MUS	0	World	WLD								05	VEGETABLES AND FRUIT	1	No Quantity							6408532			0
S3	2016	2016	2016	2	0	2	Export	480	Mauritius	MUS	24	Angola	AGO								05	VEGETABLES AND FRUIT	1	No Quantity							78213			0
S3	2016	2016	2016	2	0	2	Export	480	Mauritius	MUS	36	Australia	AUS								05	VEGETABLES AND FRUIT	1	No Quantity							20479			0
S3	2016	2016	2016	2	0	2	Export	480	Mauritius	MUS	56	Belgium	BEL								05	VEGETABLES AND FRUIT	1	No Quantity							104402			0
S3	2016	2016	2016	2	0	2	Export	480	Mauritius	MUS	156	China	CHN								05	VEGETABLES AND FRUIT	1	No Quantity							12519			0
S3	2016	2016	2016	2	0	2	Export	480	Mauritius	MUS	174	Comoros	COM								05	VEGETABLES AND FRUIT	1	No Quantity							961			0
S3	2016	2016	2016	2	0	2	Export	480	Mauritius	MUS	251	France	FRA								05	VEGETABLES AND FRUIT	1	No Quantity							3877099			0
S3	2016	2016	2016	2	0	2	Export	480	Mauritius	MUS	276	Germany	DEU								05	VEGETABLES AND FRUIT	1	No Quantity							16055			0
S3	2016	2016	2016	2	0	2	Export	480	Mauritius	MUS	344	China, Hong Kong SAR	HKG								05	VEGETABLES AND FRUIT	1	No Quantity							113			0
S3	2016	2016	2016	2	0	2	Export	480	Mauritius	MUS	381	Italy	ITA								05	VEGETABLES AND FRUIT	1	No Quantity							90313			0
S3	2016	2016	2016	2	0	2	Export	480	Mauritius	MUS	392	Japan	JPN								05	VEGETABLES AND FRUIT	1	No Quantity							71			0
S3	2016	2016	2016	2	0	2	Export	480	Mauritius	MUS	404	Kenya	KEN								05	VEGETABLES AND FRUIT	1	No Quantity							1335			0
S3	2016	2016	2016	2	0	2	Export	480	Mauritius	MUS	442	Luxembourg	LUX								05	VEGETABLES AND FRUIT	1	No Quantity							592			0
S3	2016	2016	2016	2	0	2	Export	480	Mauritius	MUS	450	Madagascar	MDG								05	VEGETABLES AND FRUIT	1	No Quantity							442094			0
S3	2016	2016	2016	2	0	2	Export	480	Mauritius	MUS	454	Malawi	MWI								05	VEGETABLES AND FRUIT	1	No Quantity							13909			0
S3	2016	2016	2016	2	0	2	Export	480	Mauritius	MUS	458	Malaysia	MYS								05	VEGETABLES AND FRUIT	1	No Quantity							211			0
S3	2016	2016	2016	2	0	2	Export	480	Mauritius	MUS	490	Other Asia, nes									05	VEGETABLES AND FRUIT	1	No Quantity							13447			0
S3	2016	2016	2016	2	0	2	Export	480	Mauritius	MUS	508	Mozambique	MOZ								05	VEGETABLES AND FRUIT	1	No Quantity							28900			0
S3	2016	2016	2016	2	0	2	Export	480	Mauritius	MUS	516	Namibia	NAM								05	VEGETABLES AND FRUIT	1	No Quantity							6458			0
S3	2016	2016	2016	2	0	2	Export	480	Mauritius	MUS	528	Netherlands	NLD								05	VEGETABLES AND FRUIT	1	No Quantity							564901			0
S3	2016	2016	2016	2	0	2	Export	480	Mauritius	MUS	566	Nigeria	NGA								05	VEGETABLES AND FRUIT	1	No Quantity							33074			0
S3	2016	2016	2016	2	0	2	Export	480	Mauritius	MUS	682	Saudi Arabia	SAU								05	VEGETABLES AND FRUIT	1	No Quantity							5422			0
S3	2016	2016	2016	2	0	2	Export	480	Mauritius	MUS	690	Seychelles	SYC								05	VEGETABLES AND FRUIT	1	No Quantity							87757			0
S3	2016	2016	2016	2	0	2	Export	480	Mauritius	MUS	699	India	IND								05	VEGETABLES AND FRUIT	1	No Quantity							2108			0
S3	2016	2016	2016	2	0	2	Export	480	Mauritius	MUS	702	Singapore	SGP								05	VEGETABLES AND FRUIT	1	No Quantity							20906			0
S3	2016	2016	2016	2	0	2	Export	480	Mauritius	MUS	710	South Africa	ZAF								05	VEGETABLES AND FRUIT	1	No Quantity							255306			0
S3	2016	2016	2016	2	0	2	Export	480	Mauritius	MUS	724	Spain	ESP								05	VEGETABLES AND FRUIT	1	No Quantity							45573			0
S3	2016	2016	2016	2	0	2	Export	480	Mauritius	MUS	757	Switzerland	CHE								05	VEGETABLES AND FRUIT	1	No Quantity							334842			0
S3	2016	2016	2016	2	0	2	Export	480	Mauritius	MUS	784	United Arab Emirates	ARE								05	VEGETABLES AND FRUIT	1	No Quantity							206471			0
S3	2016	2016	2016	2	0	2	Export	480	Mauritius	MUS	826	United Kingdom	GBR								05	VEGETABLES AND FRUIT	1	No Quantity							122128			0
S3	2016	2016	2016	2	0	2	Export	480	Mauritius	MUS	894	Zambia	ZMB								05	VEGETABLES AND FRUIT	1	No Quantity							22874			0
S3	2016	2016	2016	2	0	2	Export	484	Mexico	MEX	0	World	WLD								05	VEGETABLES AND FRUIT	1	No Quantity			0		0		13469852732			4
S3	2016	2016	2016	2	0	2	Export	484	Mexico	MEX	8	Albania	ALB								05	VEGETABLES AND FRUIT	1	No Quantity			0		0		1487216			0
S3	2016	2016	2016	2	0	2	Export	484	Mexico	MEX	12	Algeria	DZA								05	VEGETABLES AND FRUIT	1	No Quantity			0		0		33842337			0
S3	2016	2016	2016	2	0	2	Export	484	Mexico	MEX	24	Angola	AGO								05	VEGETABLES AND FRUIT	1	No Quantity			0		0		2290282			0
S3	2016	2016	2016	2	0	2	Export	484	Mexico	MEX	32	Argentina	ARG								05	VEGETABLES AND FRUIT	1	No Quantity			0		0		2814349			0
S3	2016	2016	2016	2	0	2	Export	484	Mexico	MEX	36	Australia	AUS								05	VEGETABLES AND FRUIT	1	No Quantity			0		0		17211800			0
S3	2016	2016	2016	2	0	2	Export	484	Mexico	MEX	40	Austria	AUT								05	VEGETABLES AND FRUIT	1	No Quantity			0		0		1703811			0
S3	2016	2016	2016	2	0	2	Export	484	Mexico	MEX	44	Bahamas	BHS								05	VEGETABLES AND FRUIT	1	No Quantity			0		0		267400			0
S3	2016	2016	2016	2	0	2	Export	484	Mexico	MEX	48	Bahrain	BHR								05	VEGETABLES AND FRUIT	1	No Quantity			0		0		713521			0
S3	2016	2016	2016	2	0	2	Export	484	Mexico	MEX	52	Barbados	BRB								05	VEGETABLES AND FRUIT	1	No Quantity			0		0		724			0
S3	2016	2016	2016	2	0	2	Export	484	Mexico	MEX	56	Belgium	BEL								05	VEGETABLES AND FRUIT	1	No Quantity			0		0		11143997			0
S3	2016	2016	2016	2	0	2	Export	484	Mexico	MEX	68	Bolivia (Plurinational State of)	BOL								05	VEGETABLES AND FRUIT	1	No Quantity			0		0		151584			0
S3	2016	2016	2016	2	0	2	Export	484	Mexico	MEX	76	Brazil	BRA								05	VEGETABLES AND FRUIT	1	No Quantity			0		0		14905525			0
S3	2016	2016	2016	2	0	2	Export	484	Mexico	MEX	84	Belize	BLZ								05	VEGETABLES AND FRUIT	1	No Quantity			0		0		5331542			4
S3	2016	2016	2016	2	0	2	Export	484	Mexico	MEX	100	Bulgaria	BGR								05	VEGETABLES AND FRUIT	1	No Quantity			0		0		30733			0
S3	2016	2016	2016	2	0	2	Export	484	Mexico	MEX	124	Canada	CAN								05	VEGETABLES AND FRUIT	1	No Quantity			0		0		281134505			0
S3	2016	2016	2016	2	0	2	Export	484	Mexico	MEX	144	Sri Lanka	LKA								05	VEGETABLES AND FRUIT	1	No Quantity			0		0		148048			0
S3	2016	2016	2016	2	0	2	Export	484	Mexico	MEX	152	Chile	CHL								05	VEGETABLES AND FRUIT	1	No Quantity			0		0		11190371			0
S3	2016	2016	2016	2	0	2	Export	484	Mexico	MEX	156	China	CHN								05	VEGETABLES AND FRUIT	1	No Quantity			0		0		31617693			4
S3	2016	2016	2016	2	0	2	Export	484	Mexico	MEX	170	Colombia	COL								05	VEGETABLES AND FRUIT	1	No Quantity			0		0		9357427			0
S3	2016	2016	2016	2	0	2	Export	484	Mexico	MEX	188	Costa Rica	CRI								05	VEGETABLES AND FRUIT	1	No Quantity			0		0		8294468			0
S3	2016	2016	2016	2	0	2	Export	484	Mexico	MEX	192	Cuba	CUB								05	VEGETABLES AND FRUIT	1	No Quantity			0		0		1865812			4
S3	2016	2016	2016	2	0	2	Export	484	Mexico	MEX	196	Cyprus	CYP								05	VEGETABLES AND FRUIT	1	No Quantity			0		0		112070			0
S3	2016	2016	2016	2	0	2	Export	484	Mexico	MEX	203	Czechia	CZE								05	VEGETABLES AND FRUIT	1	No Quantity			0		0		10034491			0
S3	2016	2016	2016	2	0	2	Export	484	Mexico	MEX	208	Denmark	DNK								05	VEGETABLES AND FRUIT	1	No Quantity			0		0		12421082			0
S3	2016	2016	2016	2	0	2	Export	484	Mexico	MEX	212	Dominica	DMA								05	VEGETABLES AND FRUIT	1	No Quantity			0		0		13320			0
S3	2016	2016	2016	2	0	2	Export	484	Mexico	MEX	214	Dominican Rep.	DOM								05	VEGETABLES AND FRUIT	1	No Quantity			0		0		5422984			0
S3	2016	2016	2016	2	0	2	Export	484	Mexico	MEX	218	Ecuador	ECU								05	VEGETABLES AND FRUIT	1	No Quantity			0		0		294226			0
S3	2016	2016	2016	2	0	2	Export	484	Mexico	MEX	222	El Salvador	SLV								05	VEGETABLES AND FRUIT	1	No Quantity			0		0		31192323			0
S3	2016	2016	2016	2	0	2	Export	484	Mexico	MEX	242	Fiji	FJI								05	VEGETABLES AND FRUIT	1	No Quantity			0		0		10872			0
S3	2016	2016	2016	2	0	2	Export	484	Mexico	MEX	246	Finland	FIN								05	VEGETABLES AND FRUIT	1	No Quantity			0		0		372224			0
S3	2016	2016	2016	2	0	2	Export	484	Mexico	MEX	251	France	FRA								05	VEGETABLES AND FRUIT	1	No Quantity			0		0		53771904			0
S3	2016	2016	2016	2	0	2	Export	484	Mexico	MEX	276	Germany	DEU								05	VEGETABLES AND FRUIT	1	No Quantity			0		0		23721759			0
S3	2016	2016	2016	2	0	2	Export	484	Mexico	MEX	300	Greece	GRC								05	VEGETABLES AND FRUIT	1	No Quantity			0		0		2828852			0
S3	2016	2016	2016	2	0	2	Export	484	Mexico	MEX	320	Guatemala	GTM								05	VEGETABLES AND FRUIT	1	No Quantity			0		0		67224882			0
S3	2016	2016	2016	2	0	2	Export	484	Mexico	MEX	328	Guyana	GUY								05	VEGETABLES AND FRUIT	1	No Quantity			0		0		1334283			0
S3	2016	2016	2016	2	0	2	Export	484	Mexico	MEX	332	Haiti	HTI								05	VEGETABLES AND FRUIT	1	No Quantity			0		0		488921			0
S3	2016	2016	2016	2	0	2	Export	484	Mexico	MEX	340	Honduras	HND								05	VEGETABLES AND FRUIT	1	No Quantity			0		0		21668560			0
S3	2016	2016	2016	2	0	2	Export	484	Mexico	MEX	344	China, Hong Kong SAR	HKG								05	VEGETABLES AND FRUIT	1	No Quantity			0		0		47645155			0
S3	2016	2016	2016	2	0	2	Export	484	Mexico	MEX	348	Hungary	HUN								05	VEGETABLES AND FRUIT	1	No Quantity			0		0		226708			0
S3	2016	2016	2016	2	0	2	Export	484	Mexico	MEX	360	Indonesia	IDN								05	VEGETABLES AND FRUIT	1	No Quantity			0		0		126331			0
S3	2016	2016	2016	2	0	2	Export	484	Mexico	MEX	368	Iraq	IRQ								05	VEGETABLES AND FRUIT	1	No Quantity			0		0		734123			0
S3	2016	2016	2016	2	0	2	Export	484	Mexico	MEX	372	Ireland	IRL								05	VEGETABLES AND FRUIT	1	No Quantity			0		0		810769			0
S3	2016	2016	2016	2	0	2	Export	484	Mexico	MEX	376	Israel	ISR								05	VEGETABLES AND FRUIT	1	No Quantity			0		0		9083823			0
S3	2016	2016	2016	2	0	2	Export	484	Mexico	MEX	381	Italy	ITA								05	VEGETABLES AND FRUIT	1	No Quantity			0		0		19595408			0
S3	2016	2016	2016	2	0	2	Export	484	Mexico	MEX	388	Jamaica	JAM								05	VEGETABLES AND FRUIT	1	No Quantity			0		0		156618			0
S3	2016	2016	2016	2	0	2	Export	484	Mexico	MEX	392	Japan	JPN								05	VEGETABLES AND FRUIT	1	No Quantity			0		0		260449758			4
S3	2016	2016	2016	2	0	2	Export	484	Mexico	MEX	398	Kazakhstan	KAZ								05	VEGETABLES AND FRUIT	1	No Quantity			0		0		100855			0
S3	2016	2016	2016	2	0	2	Export	484	Mexico	MEX	400	Jordan	JOR								05	VEGETABLES AND FRUIT	1	No Quantity			0		0		939336			0
S3	2016	2016	2016	2	0	2	Export	484	Mexico	MEX	410	Rep. of Korea	KOR								05	VEGETABLES AND FRUIT	1	No Quantity			0		0		9173814			0
S3	2016	2016	2016	2	0	2	Export	484	Mexico	MEX	414	Kuwait	KWT								05	VEGETABLES AND FRUIT	1	No Quantity			0		0		915093			0
S3	2016	2016	2016	2	0	2	Export	484	Mexico	MEX	422	Lebanon	LBN								05	VEGETABLES AND FRUIT	1	No Quantity			0		0		4453957			0
S3	2016	2016	2016	2	0	2	Export	484	Mexico	MEX	428	Latvia	LVA								05	VEGETABLES AND FRUIT	1	No Quantity			0		0		756326			0
S3	2016	2016	2016	2	0	2	Export	484	Mexico	MEX	434	Libya	LBY								05	VEGETABLES AND FRUIT	1	No Quantity			0		0		68364			0
S3	2016	2016	2016	2	0	2	Export	484	Mexico	MEX	440	Lithuania	LTU								05	VEGETABLES AND FRUIT	1	No Quantity			0		0		792047			0
S3	2016	2016	2016	2	0	2	Export	484	Mexico	MEX	442	Luxembourg	LUX								05	VEGETABLES AND FRUIT	1	No Quantity			0		0		90199			0
S3	2016	2016	2016	2	0	2	Export	484	Mexico	MEX	458	Malaysia	MYS								05	VEGETABLES AND FRUIT	1	No Quantity			0		0		187612			0
S3	2016	2016	2016	2	0	2	Export	484	Mexico	MEX	470	Malta	MLT								05	VEGETABLES AND FRUIT	1	No Quantity			0		0		80968			0
S3	2016	2016	2016	2	0	2	Export	484	Mexico	MEX	490	Other Asia, nes									05	VEGETABLES AND FRUIT	1	No Quantity			0		0		3769523			0
S3	2016	2016	2016	2	0	2	Export	484	Mexico	MEX	499	Montenegro	MNE								05	VEGETABLES AND FRUIT	1	No Quantity			0		0		10063			0
S3	2016	2016	2016	2	0	2	Export	484	Mexico	MEX	504	Morocco	MAR								05	VEGETABLES AND FRUIT	1	No Quantity			0		0		40570			0
S3	2016	2016	2016	2	0	2	Export	484	Mexico	MEX	512	Oman	OMN								05	VEGETABLES AND FRUIT	1	No Quantity			0		0		44610			0
S3	2016	2016	2016	2	0	2	Export	484	Mexico	MEX	528	Netherlands	NLD								05	VEGETABLES AND FRUIT	1	No Quantity			0		0		162166994			0
S3	2016	2016	2016	2	0	2	Export	484	Mexico	MEX	531	Curaçao	CUW								05	VEGETABLES AND FRUIT	1	No Quantity			0		0		297319			0
S3	2016	2016	2016	2	0	2	Export	484	Mexico	MEX	533	Aruba	ABW								05	VEGETABLES AND FRUIT	1	No Quantity			0		0		62091			0
S3	2016	2016	2016	2	0	2	Export	484	Mexico	MEX	554	New Zealand	NZL								05	VEGETABLES AND FRUIT	1	No Quantity			0		0		2961074			0
S3	2016	2016	2016	2	0	2	Export	484	Mexico	MEX	558	Nicaragua	NIC								05	VEGETABLES AND FRUIT	1	No Quantity			0		0		3911055			0
S3	2016	2016	2016	2	0	2	Export	484	Mexico	MEX	579	Norway	NOR								05	VEGETABLES AND FRUIT	1	No Quantity			0		0		61628			0
S3	2016	2016	2016	2	0	2	Export	484	Mexico	MEX	586	Pakistan	PAK								05	VEGETABLES AND FRUIT	1	No Quantity			0		0		636714			0
S3	2016	2016	2016	2	0	2	Export	484	Mexico	MEX	591	Panama	PAN								05	VEGETABLES AND FRUIT	1	No Quantity			0		0		4760795			0
S3	2016	2016	2016	2	0	2	Export	484	Mexico	MEX	600	Paraguay	PRY								05	VEGETABLES AND FRUIT	1	No Quantity			0		0		534908			0
S3	2016	2016	2016	2	0	2	Export	484	Mexico	MEX	604	Peru	PER								05	VEGETABLES AND FRUIT	1	No Quantity			0		0		11137327			0
S3	2016	2016	2016	2	0	2	Export	484	Mexico	MEX	608	Philippines	PHL								05	VEGETABLES AND FRUIT	1	No Quantity			0		0		99984			0
S3	2016	2016	2016	2	0	2	Export	484	Mexico	MEX	616	Poland	POL								05	VEGETABLES AND FRUIT	1	No Quantity			0		0		573837			0
S3	2016	2016	2016	2	0	2	Export	484	Mexico	MEX	620	Portugal	PRT								05	VEGETABLES AND FRUIT	1	No Quantity			0		0		4250884			0
S3	2016	2016	2016	2	0	2	Export	484	Mexico	MEX	634	Qatar	QAT								05	VEGETABLES AND FRUIT	1	No Quantity			0		0		8679			0
S3	2016	2016	2016	2	0	2	Export	484	Mexico	MEX	642	Romania	ROU								05	VEGETABLES AND FRUIT	1	No Quantity			0		0		25285			0
S3	2016	2016	2016	2	0	2	Export	484	Mexico	MEX	643	Russian Federation	RUS								05	VEGETABLES AND FRUIT	1	No Quantity			0		0		8639570			0
S3	2016	2016	2016	2	0	2	Export	484	Mexico	MEX	662	Saint Lucia	LCA								05	VEGETABLES AND FRUIT	1	No Quantity			0		0		7274			0
S3	2016	2016	2016	2	0	2	Export	484	Mexico	MEX	682	Saudi Arabia	SAU								05	VEGETABLES AND FRUIT	1	No Quantity			0		0		2693690			0
S3	2016	2016	2016	2	0	2	Export	484	Mexico	MEX	688	Serbia	SRB								05	VEGETABLES AND FRUIT	1	No Quantity			0		0		266940			0
S3	2016	2016	2016	2	0	2	Export	484	Mexico	MEX	699	India	IND								05	VEGETABLES AND FRUIT	1	No Quantity			0		0		4004915			0
S3	2016	2016	2016	2	0	2	Export	484	Mexico	MEX	702	Singapore	SGP								05	VEGETABLES AND FRUIT	1	No Quantity			0		0		5890126			4
S3	2016	2016	2016	2	0	2	Export	484	Mexico	MEX	703	Slovakia	SVK								05	VEGETABLES AND FRUIT	1	No Quantity			0		0		1154			0
S3	2016	2016	2016	2	0	2	Export	484	Mexico	MEX	704	Viet Nam	VNM								05	VEGETABLES AND FRUIT	1	No Quantity			0		0		59986113			0
S3	2016	2016	2016	2	0	2	Export	484	Mexico	MEX	724	Spain	ESP								05	VEGETABLES AND FRUIT	1	No Quantity			0		0		86577395			0
S3	2016	2016	2016	2	0	2	Export	484	Mexico	MEX	740	Suriname	SUR								05	VEGETABLES AND FRUIT	1	No Quantity			0		0		184377			0
S3	2016	2016	2016	2	0	2	Export	484	Mexico	MEX	752	Sweden	SWE								05	VEGETABLES AND FRUIT	1	No Quantity			0		0		964072			0
S3	2016	2016	2016	2	0	2	Export	484	Mexico	MEX	757	Switzerland	CHE								05	VEGETABLES AND FRUIT	1	No Quantity			0		0		5287105			0
S3	2016	2016	2016	2	0	2	Export	484	Mexico	MEX	764	Thailand	THA								05	VEGETABLES AND FRUIT	1	No Quantity			0		0		537338			0
S3	2016	2016	2016	2	0	2	Export	484	Mexico	MEX	776	Tonga	TON								05	VEGETABLES AND FRUIT	1	No Quantity			0		0		156			0
S3	2016	2016	2016	2	0	2	Export	484	Mexico	MEX	780	Trinidad and Tobago	TTO								05	VEGETABLES AND FRUIT	1	No Quantity			0		0		1050425			0
S3	2016	2016	2016	2	0	2	Export	484	Mexico	MEX	784	United Arab Emirates	ARE								05	VEGETABLES AND FRUIT	1	No Quantity			0		0		11906219			0
S3	2016	2016	2016	2	0	2	Export	484	Mexico	MEX	788	Tunisia	TUN								05	VEGETABLES AND FRUIT	1	No Quantity			0		0		1623687			0
S3	2016	2016	2016	2	0	2	Export	484	Mexico	MEX	792	Turkey	TUR								05	VEGETABLES AND FRUIT	1	No Quantity			0		0		21812388			0
S3	2016	2016	2016	2	0	2	Export	484	Mexico	MEX	795	Turkmenistan	TKM								05	VEGETABLES AND FRUIT	1	No Quantity			0		0		11850			0
S3	2016	2016	2016	2	0	2	Export	484	Mexico	MEX	800	Uganda	UGA								05	VEGETABLES AND FRUIT	1	No Quantity			0		0		490			0
S3	2016	2016	2016	2	0	2	Export	484	Mexico	MEX	804	Ukraine	UKR								05	VEGETABLES AND FRUIT	1	No Quantity			0		0		8499			0
S3	2016	2016	2016	2	0	2	Export	484	Mexico	MEX	818	Egypt	EGY								05	VEGETABLES AND FRUIT	1	No Quantity			0		0		290893			0
S3	2016	2016	2016	2	0	2	Export	484	Mexico	MEX	826	United Kingdom	GBR								05	VEGETABLES AND FRUIT	1	No Quantity			0		0		45878687			0
S3	2016	2016	2016	2	0	2	Export	484	Mexico	MEX	842	USA	USA								05	VEGETABLES AND FRUIT	1	No Quantity			0		0		11988445610			4
S3	2016	2016	2016	2	0	2	Export	484	Mexico	MEX	858	Uruguay	URY								05	VEGETABLES AND FRUIT	1	No Quantity			0		0		1960339			0
S3	2016	2016	2016	2	0	2	Export	484	Mexico	MEX	862	Venezuela	VEN								05	VEGETABLES AND FRUIT	1	No Quantity			0		0		3395098			0
S3	2016	2016	2016	2	0	2	Export	484	Mexico	MEX	894	Zambia	ZMB								05	VEGETABLES AND FRUIT	1	No Quantity			0		0		33572			0
S3	2016	2016	2016	2	0	2	Export	484	Mexico	MEX	899	Areas, nes									05	VEGETABLES AND FRUIT	1	No Quantity			0		0		238248			0
S3	2016	2016	2016	2	0	2	Export	480	Mauritius	MUS	0	World	WLD								06	SUGAR,SUGR.PREPTNS,HONEY	1	No Quantity							237572284			0
S3	2016	2016	2016	2	0	2	Export	480	Mauritius	MUS	8	Albania	ALB								06	SUGAR,SUGR.PREPTNS,HONEY	1	No Quantity							32691			0
S3	2016	2016	2016	2	0	2	Export	480	Mauritius	MUS	36	Australia	AUS								06	SUGAR,SUGR.PREPTNS,HONEY	1	No Quantity							101387			0
S3	2016	2016	2016	2	0	2	Export	480	Mauritius	MUS	40	Austria	AUT								06	SUGAR,SUGR.PREPTNS,HONEY	1	No Quantity							699191			0
S3	2016	2016	2016	2	0	2	Export	480	Mauritius	MUS	56	Belgium	BEL								06	SUGAR,SUGR.PREPTNS,HONEY	1	No Quantity							4583002			0
S3	2016	2016	2016	2	0	2	Export	480	Mauritius	MUS	70	Bosnia Herzegovina	BIH								06	SUGAR,SUGR.PREPTNS,HONEY	1	No Quantity							150892			0
S3	2016	2016	2016	2	0	2	Export	480	Mauritius	MUS	100	Bulgaria	BGR								06	SUGAR,SUGR.PREPTNS,HONEY	1	No Quantity							2220139			0
S3	2016	2016	2016	2	0	2	Export	480	Mauritius	MUS	104	Myanmar	MMR								06	SUGAR,SUGR.PREPTNS,HONEY	1	No Quantity							1266671			0
S3	2016	2016	2016	2	0	2	Export	480	Mauritius	MUS	124	Canada	CAN								06	SUGAR,SUGR.PREPTNS,HONEY	1	No Quantity							360796			0
S3	2016	2016	2016	2	0	2	Export	480	Mauritius	MUS	144	Sri Lanka	LKA								06	SUGAR,SUGR.PREPTNS,HONEY	1	No Quantity							1132942			0
S3	2016	2016	2016	2	0	2	Export	480	Mauritius	MUS	156	China	CHN								06	SUGAR,SUGR.PREPTNS,HONEY	1	No Quantity							1545830			0
S3	2016	2016	2016	2	0	2	Export	480	Mauritius	MUS	174	Comoros	COM								06	SUGAR,SUGR.PREPTNS,HONEY	1	No Quantity							366605			0
S3	2016	2016	2016	2	0	2	Export	480	Mauritius	MUS	191	Croatia	HRV								06	SUGAR,SUGR.PREPTNS,HONEY	1	No Quantity							371864			0
S3	2016	2016	2016	2	0	2	Export	480	Mauritius	MUS	196	Cyprus	CYP								06	SUGAR,SUGR.PREPTNS,HONEY	1	No Quantity							35816			0
S3	2016	2016	2016	2	0	2	Export	480	Mauritius	MUS	203	Czechia	CZE								06	SUGAR,SUGR.PREPTNS,HONEY	1	No Quantity							466261			0
S3	2016	2016	2016	2	0	2	Export	480	Mauritius	MUS	208	Denmark	DNK								06	SUGAR,SUGR.PREPTNS,HONEY	1	No Quantity							67356			0
S3	2016	2016	2016	2	0	2	Export	480	Mauritius	MUS	251	France	FRA								06	SUGAR,SUGR.PREPTNS,HONEY	1	No Quantity							9663890			0
S3	2016	2016	2016	2	0	2	Export	480	Mauritius	MUS	276	Germany	DEU								06	SUGAR,SUGR.PREPTNS,HONEY	1	No Quantity							8778748			0
S3	2016	2016	2016	2	0	2	Export	480	Mauritius	MUS	288	Ghana	GHA								06	SUGAR,SUGR.PREPTNS,HONEY	1	No Quantity							32169			0
S3	2016	2016	2016	2	0	2	Export	480	Mauritius	MUS	296	Kiribati	KIR								06	SUGAR,SUGR.PREPTNS,HONEY	1	No Quantity							61588			0
S3	2016	2016	2016	2	0	2	Export	480	Mauritius	MUS	300	Greece	GRC								06	SUGAR,SUGR.PREPTNS,HONEY	1	No Quantity							19432121			0
S3	2016	2016	2016	2	0	2	Export	480	Mauritius	MUS	344	China, Hong Kong SAR	HKG								06	SUGAR,SUGR.PREPTNS,HONEY	1	No Quantity							682305			0
S3	2016	2016	2016	2	0	2	Export	480	Mauritius	MUS	348	Hungary	HUN								06	SUGAR,SUGR.PREPTNS,HONEY	1	No Quantity							278909			0
S3	2016	2016	2016	2	0	2	Export	480	Mauritius	MUS	372	Ireland	IRL								06	SUGAR,SUGR.PREPTNS,HONEY	1	No Quantity							591877			0
S3	2016	2016	2016	2	0	2	Export	480	Mauritius	MUS	376	Israel	ISR								06	SUGAR,SUGR.PREPTNS,HONEY	1	No Quantity							1536379			0
S3	2016	2016	2016	2	0	2	Export	480	Mauritius	MUS	381	Italy	ITA								06	SUGAR,SUGR.PREPTNS,HONEY	1	No Quantity							71314279			0
S3	2016	2016	2016	2	0	2	Export	480	Mauritius	MUS	392	Japan	JPN								06	SUGAR,SUGR.PREPTNS,HONEY	1	No Quantity							544			0
S3	2016	2016	2016	2	0	2	Export	480	Mauritius	MUS	400	Jordan	JOR								06	SUGAR,SUGR.PREPTNS,HONEY	1	No Quantity							15889			0
S3	2016	2016	2016	2	0	2	Export	480	Mauritius	MUS	404	Kenya	KEN								06	SUGAR,SUGR.PREPTNS,HONEY	1	No Quantity							24578747			0
S3	2016	2016	2016	2	0	2	Export	480	Mauritius	MUS	410	Rep. of Korea	KOR								06	SUGAR,SUGR.PREPTNS,HONEY	1	No Quantity							252400			0
S3	2016	2016	2016	2	0	2	Export	480	Mauritius	MUS	414	Kuwait	KWT								06	SUGAR,SUGR.PREPTNS,HONEY	1	No Quantity							83232			0
S3	2016	2016	2016	2	0	2	Export	480	Mauritius	MUS	422	Lebanon	LBN								06	SUGAR,SUGR.PREPTNS,HONEY	1	No Quantity							31393			0
S3	2016	2016	2016	2	0	2	Export	480	Mauritius	MUS	428	Latvia	LVA								06	SUGAR,SUGR.PREPTNS,HONEY	1	No Quantity							80489			0
S3	2016	2016	2016	2	0	2	Export	480	Mauritius	MUS	450	Madagascar	MDG								06	SUGAR,SUGR.PREPTNS,HONEY	1	No Quantity							3680022			0
S3	2016	2016	2016	2	0	2	Export	480	Mauritius	MUS	458	Malaysia	MYS								06	SUGAR,SUGR.PREPTNS,HONEY	1	No Quantity							36234			0
S3	2016	2016	2016	2	0	2	Export	480	Mauritius	MUS	462	Maldives	MDV								06	SUGAR,SUGR.PREPTNS,HONEY	1	No Quantity							1668			0
S3	2016	2016	2016	2	0	2	Export	480	Mauritius	MUS	512	Oman	OMN								06	SUGAR,SUGR.PREPTNS,HONEY	1	No Quantity							428713			0
S3	2016	2016	2016	2	0	2	Export	480	Mauritius	MUS	528	Netherlands	NLD								06	SUGAR,SUGR.PREPTNS,HONEY	1	No Quantity							7420015			0
S3	2016	2016	2016	2	0	2	Export	480	Mauritius	MUS	554	New Zealand	NZL								06	SUGAR,SUGR.PREPTNS,HONEY	1	No Quantity							17002			0
S3	2016	2016	2016	2	0	2	Export	480	Mauritius	MUS	579	Norway	NOR								06	SUGAR,SUGR.PREPTNS,HONEY	1	No Quantity							11509			0
S3	2016	2016	2016	2	0	2	Export	480	Mauritius	MUS	616	Poland	POL								06	SUGAR,SUGR.PREPTNS,HONEY	1	No Quantity							4793131			0
S3	2016	2016	2016	2	0	2	Export	480	Mauritius	MUS	620	Portugal	PRT								06	SUGAR,SUGR.PREPTNS,HONEY	1	No Quantity							1104757			0
S3	2016	2016	2016	2	0	2	Export	480	Mauritius	MUS	634	Qatar	QAT								06	SUGAR,SUGR.PREPTNS,HONEY	1	No Quantity							3386			0
S3	2016	2016	2016	2	0	2	Export	480	Mauritius	MUS	642	Romania	ROU								06	SUGAR,SUGR.PREPTNS,HONEY	1	No Quantity							543114			0
S3	2016	2016	2016	2	0	2	Export	480	Mauritius	MUS	643	Russian Federation	RUS								06	SUGAR,SUGR.PREPTNS,HONEY	1	No Quantity							1909981			0
S3	2016	2016	2016	2	0	2	Export	480	Mauritius	MUS	646	Rwanda	RWA								06	SUGAR,SUGR.PREPTNS,HONEY	1	No Quantity							213586			0
S3	2016	2016	2016	2	0	2	Export	480	Mauritius	MUS	682	Saudi Arabia	SAU								06	SUGAR,SUGR.PREPTNS,HONEY	1	No Quantity							821082			0
S3	2016	2016	2016	2	0	2	Export	480	Mauritius	MUS	690	Seychelles	SYC								06	SUGAR,SUGR.PREPTNS,HONEY	1	No Quantity							79874			0
S3	2016	2016	2016	2	0	2	Export	480	Mauritius	MUS	702	Singapore	SGP								06	SUGAR,SUGR.PREPTNS,HONEY	1	No Quantity							2199652			0
S3	2016	2016	2016	2	0	2	Export	480	Mauritius	MUS	703	Slovakia	SVK								06	SUGAR,SUGR.PREPTNS,HONEY	1	No Quantity							126577			0
S3	2016	2016	2016	2	0	2	Export	480	Mauritius	MUS	710	South Africa	ZAF								06	SUGAR,SUGR.PREPTNS,HONEY	1	No Quantity							31274			0
S3	2016	2016	2016	2	0	2	Export	480	Mauritius	MUS	724	Spain	ESP								06	SUGAR,SUGR.PREPTNS,HONEY	1	No Quantity							20175643			0
S3	2016	2016	2016	2	0	2	Export	480	Mauritius	MUS	752	Sweden	SWE								06	SUGAR,SUGR.PREPTNS,HONEY	1	No Quantity							239703			0
S3	2016	2016	2016	2	0	2	Export	480	Mauritius	MUS	757	Switzerland	CHE								06	SUGAR,SUGR.PREPTNS,HONEY	1	No Quantity							2024215			0
S3	2016	2016	2016	2	0	2	Export	480	Mauritius	MUS	784	United Arab Emirates	ARE								06	SUGAR,SUGR.PREPTNS,HONEY	1	No Quantity							543672			0
S3	2016	2016	2016	2	0	2	Export	480	Mauritius	MUS	788	Tunisia	TUN								06	SUGAR,SUGR.PREPTNS,HONEY	1	No Quantity							37766			0
S3	2016	2016	2016	2	0	2	Export	480	Mauritius	MUS	798	Tuvalu	TUV								06	SUGAR,SUGR.PREPTNS,HONEY	1	No Quantity							21898			0
S3	2016	2016	2016	2	0	2	Export	480	Mauritius	MUS	804	Ukraine	UKR								06	SUGAR,SUGR.PREPTNS,HONEY	1	No Quantity							125784			0
S3	2016	2016	2016	2	0	2	Export	480	Mauritius	MUS	807	North Macedonia	MKD								06	SUGAR,SUGR.PREPTNS,HONEY	1	No Quantity							48013			0
S3	2016	2016	2016	2	0	2	Export	480	Mauritius	MUS	818	Egypt	EGY								06	SUGAR,SUGR.PREPTNS,HONEY	1	No Quantity							130122			0
S3	2016	2016	2016	2	0	2	Export	480	Mauritius	MUS	826	United Kingdom	GBR								06	SUGAR,SUGR.PREPTNS,HONEY	1	No Quantity							30770214			0
S3	2016	2016	2016	2	0	2	Export	480	Mauritius	MUS	842	USA	USA								06	SUGAR,SUGR.PREPTNS,HONEY	1	No Quantity							8917646			0
S3	2016	2016	2016	2	0	2	Export	480	Mauritius	MUS	882	Samoa	WSM								06	SUGAR,SUGR.PREPTNS,HONEY	1	No Quantity							299628			0
S3	2016	2016	2016	2	0	2	Export	484	Mexico	MEX	0	World	WLD								06	SUGAR,SUGR.PREPTNS,HONEY	1	No Quantity			0		0		1634067774			4
S3	2016	2016	2016	2	0	2	Export	484	Mexico	MEX	8	Albania	ALB								06	SUGAR,SUGR.PREPTNS,HONEY	1	No Quantity			0		0		103179			0
S3	2016	2016	2016	2	0	2	Export	484	Mexico	MEX	12	Algeria	DZA								06	SUGAR,SUGR.PREPTNS,HONEY	1	No Quantity			0		0		3495633			0
S3	2016	2016	2016	2	0	2	Export	484	Mexico	MEX	20	Andorra	AND								06	SUGAR,SUGR.PREPTNS,HONEY	1	No Quantity			0		0		37302			0
S3	2016	2016	2016	2	0	2	Export	484	Mexico	MEX	24	Angola	AGO								06	SUGAR,SUGR.PREPTNS,HONEY	1	No Quantity			0		0		54608			0
S3	2016	2016	2016	2	0	2	Export	484	Mexico	MEX	32	Argentina	ARG								06	SUGAR,SUGR.PREPTNS,HONEY	1	No Quantity			0		0		38357			0
S3	2016	2016	2016	2	0	2	Export	484	Mexico	MEX	36	Australia	AUS								06	SUGAR,SUGR.PREPTNS,HONEY	1	No Quantity			0		0		13956694			0
S3	2016	2016	2016	2	0	2	Export	484	Mexico	MEX	40	Austria	AUT								06	SUGAR,SUGR.PREPTNS,HONEY	1	No Quantity			0		0		1730			0
S3	2016	2016	2016	2	0	2	Export	484	Mexico	MEX	52	Barbados	BRB								06	SUGAR,SUGR.PREPTNS,HONEY	1	No Quantity			0		0		39075			0
S3	2016	2016	2016	2	0	2	Export	484	Mexico	MEX	56	Belgium	BEL								06	SUGAR,SUGR.PREPTNS,HONEY	1	No Quantity			0		0		5170659			0
S3	2016	2016	2016	2	0	2	Export	484	Mexico	MEX	68	Bolivia (Plurinational State of)	BOL								06	SUGAR,SUGR.PREPTNS,HONEY	1	No Quantity			0		0		2581778			0
S3	2016	2016	2016	2	0	2	Export	484	Mexico	MEX	76	Brazil	BRA								06	SUGAR,SUGR.PREPTNS,HONEY	1	No Quantity			0		0		1468723			0
S3	2016	2016	2016	2	0	2	Export	484	Mexico	MEX	84	Belize	BLZ								06	SUGAR,SUGR.PREPTNS,HONEY	1	No Quantity			0		0		90810			0
S3	2016	2016	2016	2	0	2	Export	484	Mexico	MEX	100	Bulgaria	BGR								06	SUGAR,SUGR.PREPTNS,HONEY	1	No Quantity			0		0		114200			0
S3	2016	2016	2016	2	0	2	Export	484	Mexico	MEX	124	Canada	CAN								06	SUGAR,SUGR.PREPTNS,HONEY	1	No Quantity			0		0		19002443			0
S3	2016	2016	2016	2	0	2	Export	484	Mexico	MEX	152	Chile	CHL								06	SUGAR,SUGR.PREPTNS,HONEY	1	No Quantity			0		0		4785222			0
S3	2016	2016	2016	2	0	2	Export	484	Mexico	MEX	156	China	CHN								06	SUGAR,SUGR.PREPTNS,HONEY	1	No Quantity			0		0		774750			0
S3	2016	2016	2016	2	0	2	Export	484	Mexico	MEX	170	Colombia	COL								06	SUGAR,SUGR.PREPTNS,HONEY	1	No Quantity			0		0		20232483			4
S3	2016	2016	2016	2	0	2	Export	484	Mexico	MEX	178	Congo	COG								06	SUGAR,SUGR.PREPTNS,HONEY	1	No Quantity			0		0		216602			0
S3	2016	2016	2016	2	0	2	Export	484	Mexico	MEX	188	Costa Rica	CRI								06	SUGAR,SUGR.PREPTNS,HONEY	1	No Quantity			0		0		6978685			0
S3	2016	2016	2016	2	0	2	Export	484	Mexico	MEX	192	Cuba	CUB								06	SUGAR,SUGR.PREPTNS,HONEY	1	No Quantity			0		0		4400945			4
S3	2016	2016	2016	2	0	2	Export	484	Mexico	MEX	196	Cyprus	CYP								06	SUGAR,SUGR.PREPTNS,HONEY	1	No Quantity			0		0		23319			0
S3	2016	2016	2016	2	0	2	Export	484	Mexico	MEX	203	Czechia	CZE								06	SUGAR,SUGR.PREPTNS,HONEY	1	No Quantity			0		0		288188			0
S3	2016	2016	2016	2	0	2	Export	484	Mexico	MEX	208	Denmark	DNK								06	SUGAR,SUGR.PREPTNS,HONEY	1	No Quantity			0		0		257851			0
S3	2016	2016	2016	2	0	2	Export	484	Mexico	MEX	214	Dominican Rep.	DOM								06	SUGAR,SUGR.PREPTNS,HONEY	1	No Quantity			0		0		19048840			0
S3	2016	2016	2016	2	0	2	Export	484	Mexico	MEX	218	Ecuador	ECU								06	SUGAR,SUGR.PREPTNS,HONEY	1	No Quantity			0		0		3689838			0
S3	2016	2016	2016	2	0	2	Export	484	Mexico	MEX	222	El Salvador	SLV								06	SUGAR,SUGR.PREPTNS,HONEY	1	No Quantity			0		0		9580549			0
S3	2016	2016	2016	2	0	2	Export	484	Mexico	MEX	231	Ethiopia	ETH								06	SUGAR,SUGR.PREPTNS,HONEY	1	No Quantity			0		0		10823			0
S3	2016	2016	2016	2	0	2	Export	484	Mexico	MEX	246	Finland	FIN								06	SUGAR,SUGR.PREPTNS,HONEY	1	No Quantity			0		0		334			0
S3	2016	2016	2016	2	0	2	Export	484	Mexico	MEX	251	France	FRA								06	SUGAR,SUGR.PREPTNS,HONEY	1	No Quantity			0		0		6554113			0
S3	2016	2016	2016	2	0	2	Export	484	Mexico	MEX	268	Georgia	GEO								06	SUGAR,SUGR.PREPTNS,HONEY	1	No Quantity			0		0		48450			0
S3	2016	2016	2016	2	0	2	Export	484	Mexico	MEX	270	Gambia	GMB								06	SUGAR,SUGR.PREPTNS,HONEY	1	No Quantity			0		0		187961			0
S3	2016	2016	2016	2	0	2	Export	484	Mexico	MEX	276	Germany	DEU								06	SUGAR,SUGR.PREPTNS,HONEY	1	No Quantity			0		0		58598452			0
S3	2016	2016	2016	2	0	2	Export	484	Mexico	MEX	288	Ghana	GHA								06	SUGAR,SUGR.PREPTNS,HONEY	1	No Quantity			0		0		2357988			0
S3	2016	2016	2016	2	0	2	Export	484	Mexico	MEX	300	Greece	GRC								06	SUGAR,SUGR.PREPTNS,HONEY	1	No Quantity			0		0		173350			0
S3	2016	2016	2016	2	0	2	Export	484	Mexico	MEX	320	Guatemala	GTM								06	SUGAR,SUGR.PREPTNS,HONEY	1	No Quantity			0		0		22488557			0
S3	2016	2016	2016	2	0	2	Export	484	Mexico	MEX	328	Guyana	GUY								06	SUGAR,SUGR.PREPTNS,HONEY	1	No Quantity			0		0		44267			0
S3	2016	2016	2016	2	0	2	Export	484	Mexico	MEX	332	Haiti	HTI								06	SUGAR,SUGR.PREPTNS,HONEY	1	No Quantity			0		0		2327278			0
S3	2016	2016	2016	2	0	2	Export	484	Mexico	MEX	340	Honduras	HND								06	SUGAR,SUGR.PREPTNS,HONEY	1	No Quantity			0		0		5636774			4
S3	2016	2016	2016	2	0	2	Export	484	Mexico	MEX	344	China, Hong Kong SAR	HKG								06	SUGAR,SUGR.PREPTNS,HONEY	1	No Quantity			0		0		551870			0
S3	2016	2016	2016	2	0	2	Export	484	Mexico	MEX	372	Ireland	IRL								06	SUGAR,SUGR.PREPTNS,HONEY	1	No Quantity			0		0		142			0
S3	2016	2016	2016	2	0	2	Export	484	Mexico	MEX	376	Israel	ISR								06	SUGAR,SUGR.PREPTNS,HONEY	1	No Quantity			0		0		1256563			0
S3	2016	2016	2016	2	0	2	Export	484	Mexico	MEX	381	Italy	ITA								06	SUGAR,SUGR.PREPTNS,HONEY	1	No Quantity			0		0		1987745			0
S3	2016	2016	2016	2	0	2	Export	484	Mexico	MEX	384	Côte d'Ivoire	CIV								06	SUGAR,SUGR.PREPTNS,HONEY	1	No Quantity			0		0		22542			0
S3	2016	2016	2016	2	0	2	Export	484	Mexico	MEX	388	Jamaica	JAM								06	SUGAR,SUGR.PREPTNS,HONEY	1	No Quantity			0		0		3203912			0
S3	2016	2016	2016	2	0	2	Export	484	Mexico	MEX	392	Japan	JPN								06	SUGAR,SUGR.PREPTNS,HONEY	1	No Quantity			0		0		2073725			4
S3	2016	2016	2016	2	0	2	Export	484	Mexico	MEX	400	Jordan	JOR								06	SUGAR,SUGR.PREPTNS,HONEY	1	No Quantity			0		0		74895			0
S3	2016	2016	2016	2	0	2	Export	484	Mexico	MEX	408	Dem. People's Rep. of Korea	PRK								06	SUGAR,SUGR.PREPTNS,HONEY	1	No Quantity			0		0		274			0
S3	2016	2016	2016	2	0	2	Export	484	Mexico	MEX	410	Rep. of Korea	KOR								06	SUGAR,SUGR.PREPTNS,HONEY	1	No Quantity			0		0		4090840			0
S3	2016	2016	2016	2	0	2	Export	484	Mexico	MEX	414	Kuwait	KWT								06	SUGAR,SUGR.PREPTNS,HONEY	1	No Quantity			0		0		276329			0
S3	2016	2016	2016	2	0	2	Export	484	Mexico	MEX	422	Lebanon	LBN								06	SUGAR,SUGR.PREPTNS,HONEY	1	No Quantity			0		0		216252			0
S3	2016	2016	2016	2	0	2	Export	484	Mexico	MEX	430	Liberia	LBR								06	SUGAR,SUGR.PREPTNS,HONEY	1	No Quantity			0		0		780746			0
S3	2016	2016	2016	2	0	2	Export	484	Mexico	MEX	450	Madagascar	MDG								06	SUGAR,SUGR.PREPTNS,HONEY	1	No Quantity			0		0		9449			0
S3	2016	2016	2016	2	0	2	Export	484	Mexico	MEX	458	Malaysia	MYS								06	SUGAR,SUGR.PREPTNS,HONEY	1	No Quantity			0		0		47326			0
S3	2016	2016	2016	2	0	2	Export	484	Mexico	MEX	478	Mauritania	MRT								06	SUGAR,SUGR.PREPTNS,HONEY	1	No Quantity			0		0		8724478			0
S3	2016	2016	2016	2	0	2	Export	484	Mexico	MEX	496	Mongolia	MNG								06	SUGAR,SUGR.PREPTNS,HONEY	1	No Quantity			0		0		58882			0
S3	2016	2016	2016	2	0	2	Export	484	Mexico	MEX	504	Morocco	MAR								06	SUGAR,SUGR.PREPTNS,HONEY	1	No Quantity			0		0		123777			0
S3	2016	2016	2016	2	0	2	Export	484	Mexico	MEX	508	Mozambique	MOZ								06	SUGAR,SUGR.PREPTNS,HONEY	1	No Quantity			0		0		20646			0
S3	2016	2016	2016	2	0	2	Export	484	Mexico	MEX	512	Oman	OMN								06	SUGAR,SUGR.PREPTNS,HONEY	1	No Quantity			0		0		23800			0
S3	2016	2016	2016	2	0	2	Export	484	Mexico	MEX	528	Netherlands	NLD								06	SUGAR,SUGR.PREPTNS,HONEY	1	No Quantity			0		0		18313466			0
S3	2016	2016	2016	2	0	2	Export	484	Mexico	MEX	531	Curaçao	CUW								06	SUGAR,SUGR.PREPTNS,HONEY	1	No Quantity			0		0		5372			0
S3	2016	2016	2016	2	0	2	Export	484	Mexico	MEX	533	Aruba	ABW								06	SUGAR,SUGR.PREPTNS,HONEY	1	No Quantity			0		0		7028			0
S3	2016	2016	2016	2	0	2	Export	484	Mexico	MEX	554	New Zealand	NZL								06	SUGAR,SUGR.PREPTNS,HONEY	1	No Quantity			0		0		120719			0
S3	2016	2016	2016	2	0	2	Export	484	Mexico	MEX	558	Nicaragua	NIC								06	SUGAR,SUGR.PREPTNS,HONEY	1	No Quantity			0		0		3225601			4
S3	2016	2016	2016	2	0	2	Export	484	Mexico	MEX	579	Norway	NOR								06	SUGAR,SUGR.PREPTNS,HONEY	1	No Quantity			0		0		32129			0
S3	2016	2016	2016	2	0	2	Export	484	Mexico	MEX	591	Panama	PAN								06	SUGAR,SUGR.PREPTNS,HONEY	1	No Quantity			0		0		4966716			0
S3	2016	2016	2016	2	0	2	Export	484	Mexico	MEX	600	Paraguay	PRY								06	SUGAR,SUGR.PREPTNS,HONEY	1	No Quantity			0		0		37713			0
S3	2016	2016	2016	2	0	2	Export	484	Mexico	MEX	604	Peru	PER								06	SUGAR,SUGR.PREPTNS,HONEY	1	No Quantity			0		0		12279539			0
S3	2016	2016	2016	2	0	2	Export	484	Mexico	MEX	608	Philippines	PHL								06	SUGAR,SUGR.PREPTNS,HONEY	1	No Quantity			0		0		95262			0
S3	2016	2016	2016	2	0	2	Export	484	Mexico	MEX	616	Poland	POL								06	SUGAR,SUGR.PREPTNS,HONEY	1	No Quantity			0		0		13737			0
S3	2016	2016	2016	2	0	2	Export	484	Mexico	MEX	620	Portugal	PRT								06	SUGAR,SUGR.PREPTNS,HONEY	1	No Quantity			0		0		197099			0
S3	2016	2016	2016	2	0	2	Export	484	Mexico	MEX	642	Romania	ROU								06	SUGAR,SUGR.PREPTNS,HONEY	1	No Quantity			0		0		17106			0
S3	2016	2016	2016	2	0	2	Export	484	Mexico	MEX	643	Russian Federation	RUS								06	SUGAR,SUGR.PREPTNS,HONEY	1	No Quantity			0		0		71998			0
S3	2016	2016	2016	2	0	2	Export	484	Mexico	MEX	662	Saint Lucia	LCA								06	SUGAR,SUGR.PREPTNS,HONEY	1	No Quantity			0		0		34994			0
S3	2016	2016	2016	2	0	2	Export	484	Mexico	MEX	682	Saudi Arabia	SAU								06	SUGAR,SUGR.PREPTNS,HONEY	1	No Quantity			0		0		2580569			0
S3	2016	2016	2016	2	0	2	Export	484	Mexico	MEX	690	Seychelles	SYC								06	SUGAR,SUGR.PREPTNS,HONEY	1	No Quantity			0		0		11037			0
S3	2016	2016	2016	2	0	2	Export	484	Mexico	MEX	694	Sierra Leone	SLE								06	SUGAR,SUGR.PREPTNS,HONEY	1	No Quantity			0		0		170015			0
S3	2016	2016	2016	2	0	2	Export	484	Mexico	MEX	702	Singapore	SGP								06	SUGAR,SUGR.PREPTNS,HONEY	1	No Quantity			0		0		37185			0
S3	2016	2016	2016	2	0	2	Export	484	Mexico	MEX	703	Slovakia	SVK								06	SUGAR,SUGR.PREPTNS,HONEY	1	No Quantity			0		0		21387			0
S3	2016	2016	2016	2	0	2	Export	484	Mexico	MEX	704	Viet Nam	VNM								06	SUGAR,SUGR.PREPTNS,HONEY	1	No Quantity			0		0		528635			0
S3	2016	2016	2016	2	0	2	Export	484	Mexico	MEX	710	South Africa	ZAF								06	SUGAR,SUGR.PREPTNS,HONEY	1	No Quantity			0		0		2767635			0
S3	2016	2016	2016	2	0	2	Export	484	Mexico	MEX	724	Spain	ESP								06	SUGAR,SUGR.PREPTNS,HONEY	1	No Quantity			0		0		3495861			0
S3	2016	2016	2016	2	0	2	Export	484	Mexico	MEX	729	Sudan	SDN								06	SUGAR,SUGR.PREPTNS,HONEY	1	No Quantity			0		0		22929			0
S3	2016	2016	2016	2	0	2	Export	484	Mexico	MEX	740	Suriname	SUR								06	SUGAR,SUGR.PREPTNS,HONEY	1	No Quantity			0		0		48166			0
S3	2016	2016	2016	2	0	2	Export	484	Mexico	MEX	752	Sweden	SWE								06	SUGAR,SUGR.PREPTNS,HONEY	1	No Quantity			0		0		106025			0
S3	2016	2016	2016	2	0	2	Export	484	Mexico	MEX	757	Switzerland	CHE								06	SUGAR,SUGR.PREPTNS,HONEY	1	No Quantity			0		0		5061006			0
S3	2016	2016	2016	2	0	2	Export	484	Mexico	MEX	776	Tonga	TON								06	SUGAR,SUGR.PREPTNS,HONEY	1	No Quantity			0		0		7978			0
S3	2016	2016	2016	2	0	2	Export	484	Mexico	MEX	780	Trinidad and Tobago	TTO								06	SUGAR,SUGR.PREPTNS,HONEY	1	No Quantity			0		0		2591299			0
S3	2016	2016	2016	2	0	2	Export	484	Mexico	MEX	784	United Arab Emirates	ARE								06	SUGAR,SUGR.PREPTNS,HONEY	1	No Quantity			0		0		1010283			0
S3	2016	2016	2016	2	0	2	Export	484	Mexico	MEX	788	Tunisia	TUN								06	SUGAR,SUGR.PREPTNS,HONEY	1	No Quantity			0		0		53197			0
S3	2016	2016	2016	2	0	2	Export	484	Mexico	MEX	792	Turkey	TUR								06	SUGAR,SUGR.PREPTNS,HONEY	1	No Quantity			0		0		29240			0
S3	2016	2016	2016	2	0	2	Export	484	Mexico	MEX	807	North Macedonia	MKD								06	SUGAR,SUGR.PREPTNS,HONEY	1	No Quantity			0		0		86257			0
S3	2016	2016	2016	2	0	2	Export	484	Mexico	MEX	818	Egypt	EGY								06	SUGAR,SUGR.PREPTNS,HONEY	1	No Quantity			0		0		39643			0
S3	2016	2016	2016	2	0	2	Export	484	Mexico	MEX	826	United Kingdom	GBR								06	SUGAR,SUGR.PREPTNS,HONEY	1	No Quantity			0		0		15338836			0
S3	2016	2016	2016	2	0	2	Export	484	Mexico	MEX	842	USA	USA								06	SUGAR,SUGR.PREPTNS,HONEY	1	No Quantity			0		0		1318095828			4
S3	2016	2016	2016	2	0	2	Export	484	Mexico	MEX	858	Uruguay	URY								06	SUGAR,SUGR.PREPTNS,HONEY	1	No Quantity			0		0		843404			0
S3	2016	2016	2016	2	0	2	Export	484	Mexico	MEX	862	Venezuela	VEN								06	SUGAR,SUGR.PREPTNS,HONEY	1	No Quantity			0		0		2224568			4
S3	2016	2016	2016	2	0	2	Export	484	Mexico	MEX	887	Yemen	YEM								06	SUGAR,SUGR.PREPTNS,HONEY	1	No Quantity			0		0		24436			0
S3	2016	2016	2016	2	0	2	Export	484	Mexico	MEX	899	Areas, nes									06	SUGAR,SUGR.PREPTNS,HONEY	1	No Quantity			0		0		1048873			4
S3	2016	2016	2016	2	0	2	Export	480	Mauritius	MUS	0	World	WLD								07	COFFEE,TEA,COCOA,SPICES	1	No Quantity							50064602			0
S3	2016	2016	2016	2	0	2	Export	480	Mauritius	MUS	36	Australia	AUS								07	COFFEE,TEA,COCOA,SPICES	1	No Quantity							29206			0
S3	2016	2016	2016	2	0	2	Export	480	Mauritius	MUS	100	Bulgaria	BGR								07	COFFEE,TEA,COCOA,SPICES	1	No Quantity							1168			0
S3	2016	2016	2016	2	0	2	Export	480	Mauritius	MUS	144	Sri Lanka	LKA								07	COFFEE,TEA,COCOA,SPICES	1	No Quantity							444			0
S3	2016	2016	2016	2	0	2	Export	480	Mauritius	MUS	156	China	CHN								07	COFFEE,TEA,COCOA,SPICES	1	No Quantity							23663			0
S3	2016	2016	2016	2	0	2	Export	480	Mauritius	MUS	174	Comoros	COM								07	COFFEE,TEA,COCOA,SPICES	1	No Quantity							357			0
S3	2016	2016	2016	2	0	2	Export	480	Mauritius	MUS	203	Czechia	CZE								07	COFFEE,TEA,COCOA,SPICES	1	No Quantity							770			0
S3	2016	2016	2016	2	0	2	Export	480	Mauritius	MUS	208	Denmark	DNK								07	COFFEE,TEA,COCOA,SPICES	1	No Quantity							590501			0
S3	2016	2016	2016	2	0	2	Export	480	Mauritius	MUS	251	France	FRA								07	COFFEE,TEA,COCOA,SPICES	1	No Quantity							8342862			0
S3	2016	2016	2016	2	0	2	Export	480	Mauritius	MUS	276	Germany	DEU								07	COFFEE,TEA,COCOA,SPICES	1	No Quantity							9553879			0
S3	2016	2016	2016	2	0	2	Export	480	Mauritius	MUS	344	China, Hong Kong SAR	HKG								07	COFFEE,TEA,COCOA,SPICES	1	No Quantity							560			0
S3	2016	2016	2016	2	0	2	Export	480	Mauritius	MUS	376	Israel	ISR								07	COFFEE,TEA,COCOA,SPICES	1	No Quantity							99807			0
S3	2016	2016	2016	2	0	2	Export	480	Mauritius	MUS	381	Italy	ITA								07	COFFEE,TEA,COCOA,SPICES	1	No Quantity							1153			0
S3	2016	2016	2016	2	0	2	Export	480	Mauritius	MUS	384	Côte d'Ivoire	CIV								07	COFFEE,TEA,COCOA,SPICES	1	No Quantity							1182			0
S3	2016	2016	2016	2	0	2	Export	480	Mauritius	MUS	392	Japan	JPN								07	COFFEE,TEA,COCOA,SPICES	1	No Quantity							3741			0
S3	2016	2016	2016	2	0	2	Export	480	Mauritius	MUS	404	Kenya	KEN								07	COFFEE,TEA,COCOA,SPICES	1	No Quantity							13741			0
S3	2016	2016	2016	2	0	2	Export	480	Mauritius	MUS	410	Rep. of Korea	KOR								07	COFFEE,TEA,COCOA,SPICES	1	No Quantity							81650			0
S3	2016	2016	2016	2	0	2	Export	480	Mauritius	MUS	442	Luxembourg	LUX								07	COFFEE,TEA,COCOA,SPICES	1	No Quantity							265			0
S3	2016	2016	2016	2	0	2	Export	480	Mauritius	MUS	450	Madagascar	MDG								07	COFFEE,TEA,COCOA,SPICES	1	No Quantity							1705237			0
S3	2016	2016	2016	2	0	2	Export	480	Mauritius	MUS	458	Malaysia	MYS								07	COFFEE,TEA,COCOA,SPICES	1	No Quantity							274			0
S3	2016	2016	2016	2	0	2	Export	480	Mauritius	MUS	462	Maldives	MDV								07	COFFEE,TEA,COCOA,SPICES	1	No Quantity							14291			0
S3	2016	2016	2016	2	0	2	Export	480	Mauritius	MUS	490	Other Asia, nes									07	COFFEE,TEA,COCOA,SPICES	1	No Quantity							109088			0
S3	2016	2016	2016	2	0	2	Export	480	Mauritius	MUS	528	Netherlands	NLD								07	COFFEE,TEA,COCOA,SPICES	1	No Quantity							680364			0
S3	2016	2016	2016	2	0	2	Export	480	Mauritius	MUS	616	Poland	POL								07	COFFEE,TEA,COCOA,SPICES	1	No Quantity							759			0
S3	2016	2016	2016	2	0	2	Export	480	Mauritius	MUS	690	Seychelles	SYC								07	COFFEE,TEA,COCOA,SPICES	1	No Quantity							56331			0
S3	2016	2016	2016	2	0	2	Export	480	Mauritius	MUS	699	India	IND								07	COFFEE,TEA,COCOA,SPICES	1	No Quantity							96918			0
S3	2016	2016	2016	2	0	2	Export	480	Mauritius	MUS	710	South Africa	ZAF								07	COFFEE,TEA,COCOA,SPICES	1	No Quantity							420			0
S3	2016	2016	2016	2	0	2	Export	480	Mauritius	MUS	716	Zimbabwe	ZWE								07	COFFEE,TEA,COCOA,SPICES	1	No Quantity							1381			0
S3	2016	2016	2016	2	0	2	Export	480	Mauritius	MUS	724	Spain	ESP								07	COFFEE,TEA,COCOA,SPICES	1	No Quantity							84			0
S3	2016	2016	2016	2	0	2	Export	480	Mauritius	MUS	757	Switzerland	CHE								07	COFFEE,TEA,COCOA,SPICES	1	No Quantity							7851			0
S3	2016	2016	2016	2	0	2	Export	480	Mauritius	MUS	784	United Arab Emirates	ARE								07	COFFEE,TEA,COCOA,SPICES	1	No Quantity							14141			0
S3	2016	2016	2016	2	0	2	Export	480	Mauritius	MUS	792	Turkey	TUR								07	COFFEE,TEA,COCOA,SPICES	1	No Quantity							85364			0
S3	2016	2016	2016	2	0	2	Export	480	Mauritius	MUS	826	United Kingdom	GBR								07	COFFEE,TEA,COCOA,SPICES	1	No Quantity							478684			0
S3	2016	2016	2016	2	0	2	Export	480	Mauritius	MUS	842	USA	USA								07	COFFEE,TEA,COCOA,SPICES	1	No Quantity							28068465			0
S3	2016	2016	2016	2	0	2	Export	484	Mexico	MEX	0	World	WLD								07	COFFEE,TEA,COCOA,SPICES	1	No Quantity			0		0		1245029394			4
S3	2016	2016	2016	2	0	2	Export	484	Mexico	MEX	12	Algeria	DZA								07	COFFEE,TEA,COCOA,SPICES	1	No Quantity			0		0		728844			0
S3	2016	2016	2016	2	0	2	Export	484	Mexico	MEX	20	Andorra	AND								07	COFFEE,TEA,COCOA,SPICES	1	No Quantity			0		0		144145			0
S3	2016	2016	2016	2	0	2	Export	484	Mexico	MEX	24	Angola	AGO								07	COFFEE,TEA,COCOA,SPICES	1	No Quantity			0		0		989805			0
S3	2016	2016	2016	2	0	2	Export	484	Mexico	MEX	32	Argentina	ARG								07	COFFEE,TEA,COCOA,SPICES	1	No Quantity			0		0		928738			4
S3	2016	2016	2016	2	0	2	Export	484	Mexico	MEX	36	Australia	AUS								07	COFFEE,TEA,COCOA,SPICES	1	No Quantity			0		0		6013446			4
S3	2016	2016	2016	2	0	2	Export	484	Mexico	MEX	40	Austria	AUT								07	COFFEE,TEA,COCOA,SPICES	1	No Quantity			0		0		207040			0
S3	2016	2016	2016	2	0	2	Export	484	Mexico	MEX	52	Barbados	BRB								07	COFFEE,TEA,COCOA,SPICES	1	No Quantity			0		0		27084			0
S3	2016	2016	2016	2	0	2	Export	484	Mexico	MEX	56	Belgium	BEL								07	COFFEE,TEA,COCOA,SPICES	1	No Quantity			0		0		30788738			4
S3	2016	2016	2016	2	0	2	Export	484	Mexico	MEX	68	Bolivia (Plurinational State of)	BOL								07	COFFEE,TEA,COCOA,SPICES	1	No Quantity			0		0		277407			0
S3	2016	2016	2016	2	0	2	Export	484	Mexico	MEX	76	Brazil	BRA								07	COFFEE,TEA,COCOA,SPICES	1	No Quantity			0		0		2823636			4
S3	2016	2016	2016	2	0	2	Export	484	Mexico	MEX	84	Belize	BLZ								07	COFFEE,TEA,COCOA,SPICES	1	No Quantity			0		0		1146365			4
S3	2016	2016	2016	2	0	2	Export	484	Mexico	MEX	100	Bulgaria	BGR								07	COFFEE,TEA,COCOA,SPICES	1	No Quantity			0		0		36774			0
S3	2016	2016	2016	2	0	2	Export	484	Mexico	MEX	124	Canada	CAN								07	COFFEE,TEA,COCOA,SPICES	1	No Quantity			0		0		61987419			4
S3	2016	2016	2016	2	0	2	Export	484	Mexico	MEX	152	Chile	CHL								07	COFFEE,TEA,COCOA,SPICES	1	No Quantity			0		0		2833232			4
S3	2016	2016	2016	2	0	2	Export	484	Mexico	MEX	156	China	CHN								07	COFFEE,TEA,COCOA,SPICES	1	No Quantity			0		0		1621129			4
S3	2016	2016	2016	2	0	2	Export	484	Mexico	MEX	170	Colombia	COL								07	COFFEE,TEA,COCOA,SPICES	1	No Quantity			0		0		5527843			4
S3	2016	2016	2016	2	0	2	Export	484	Mexico	MEX	178	Congo	COG								07	COFFEE,TEA,COCOA,SPICES	1	No Quantity			0		0		334071			0
S3	2016	2016	2016	2	0	2	Export	484	Mexico	MEX	188	Costa Rica	CRI								07	COFFEE,TEA,COCOA,SPICES	1	No Quantity			0		0		7259974			4
S3	2016	2016	2016	2	0	2	Export	484	Mexico	MEX	192	Cuba	CUB								07	COFFEE,TEA,COCOA,SPICES	1	No Quantity			0		0		12851611			4
S3	2016	2016	2016	2	0	2	Export	484	Mexico	MEX	196	Cyprus	CYP								07	COFFEE,TEA,COCOA,SPICES	1	No Quantity			0		0		75671			0
S3	2016	2016	2016	2	0	2	Export	484	Mexico	MEX	203	Czechia	CZE								07	COFFEE,TEA,COCOA,SPICES	1	No Quantity			0		0		67006			0
S3	2016	2016	2016	2	0	2	Export	484	Mexico	MEX	208	Denmark	DNK								07	COFFEE,TEA,COCOA,SPICES	1	No Quantity			0		0		1551449			4
S3	2016	2016	2016	2	0	2	Export	484	Mexico	MEX	214	Dominican Rep.	DOM								07	COFFEE,TEA,COCOA,SPICES	1	No Quantity			0		0		1632739			4
S3	2016	2016	2016	2	0	2	Export	484	Mexico	MEX	218	Ecuador	ECU								07	COFFEE,TEA,COCOA,SPICES	1	No Quantity			0		0		441865			0
S3	2016	2016	2016	2	0	2	Export	484	Mexico	MEX	222	El Salvador	SLV								07	COFFEE,TEA,COCOA,SPICES	1	No Quantity			0		0		10511676			4
S3	2016	2016	2016	2	0	2	Export	484	Mexico	MEX	231	Ethiopia	ETH								07	COFFEE,TEA,COCOA,SPICES	1	No Quantity			0		0		24899			0
S3	2016	2016	2016	2	0	2	Export	484	Mexico	MEX	233	Estonia	EST								07	COFFEE,TEA,COCOA,SPICES	1	No Quantity			0		0		417074			4
S3	2016	2016	2016	2	0	2	Export	484	Mexico	MEX	246	Finland	FIN								07	COFFEE,TEA,COCOA,SPICES	1	No Quantity			0		0		984358			0
S3	2016	2016	2016	2	0	2	Export	484	Mexico	MEX	251	France	FRA								07	COFFEE,TEA,COCOA,SPICES	1	No Quantity			0		0		7625935			4
S3	2016	2016	2016	2	0	2	Export	484	Mexico	MEX	268	Georgia	GEO								07	COFFEE,TEA,COCOA,SPICES	1	No Quantity			0		0		518967			4
S3	2016	2016	2016	2	0	2	Export	484	Mexico	MEX	270	Gambia	GMB								07	COFFEE,TEA,COCOA,SPICES	1	No Quantity			0		0		6072			0
S3	2016	2016	2016	2	0	2	Export	484	Mexico	MEX	276	Germany	DEU								07	COFFEE,TEA,COCOA,SPICES	1	No Quantity			0		0		23837852			4
S3	2016	2016	2016	2	0	2	Export	484	Mexico	MEX	300	Greece	GRC								07	COFFEE,TEA,COCOA,SPICES	1	No Quantity			0		0		368761			0
S3	2016	2016	2016	2	0	2	Export	484	Mexico	MEX	320	Guatemala	GTM								07	COFFEE,TEA,COCOA,SPICES	1	No Quantity			0		0		18681434			4
S3	2016	2016	2016	2	0	2	Export	484	Mexico	MEX	328	Guyana	GUY								07	COFFEE,TEA,COCOA,SPICES	1	No Quantity			0		0		6976			0
S3	2016	2016	2016	2	0	2	Export	484	Mexico	MEX	340	Honduras	HND								07	COFFEE,TEA,COCOA,SPICES	1	No Quantity			0		0		3858862			4
S3	2016	2016	2016	2	0	2	Export	484	Mexico	MEX	344	China, Hong Kong SAR	HKG								07	COFFEE,TEA,COCOA,SPICES	1	No Quantity			0		0		95315			0
S3	2016	2016	2016	2	0	2	Export	484	Mexico	MEX	348	Hungary	HUN								07	COFFEE,TEA,COCOA,SPICES	1	No Quantity			0		0		5588			0
S3	2016	2016	2016	2	0	2	Export	484	Mexico	MEX	360	Indonesia	IDN								07	COFFEE,TEA,COCOA,SPICES	1	No Quantity			0		0		5681			0
S3	2016	2016	2016	2	0	2	Export	484	Mexico	MEX	368	Iraq	IRQ								07	COFFEE,TEA,COCOA,SPICES	1	No Quantity			0		0		436828			0
S3	2016	2016	2016	2	0	2	Export	484	Mexico	MEX	372	Ireland	IRL								07	COFFEE,TEA,COCOA,SPICES	1	No Quantity			0		0		22497			0
S3	2016	2016	2016	2	0	2	Export	484	Mexico	MEX	376	Israel	ISR								07	COFFEE,TEA,COCOA,SPICES	1	No Quantity			0		0		4666625			4
S3	2016	2016	2016	2	0	2	Export	484	Mexico	MEX	381	Italy	ITA								07	COFFEE,TEA,COCOA,SPICES	1	No Quantity			0		0		3702480			4
S3	2016	2016	2016	2	0	2	Export	484	Mexico	MEX	384	Côte d'Ivoire	CIV								07	COFFEE,TEA,COCOA,SPICES	1	No Quantity			0		0		10080			0
S3	2016	2016	2016	2	0	2	Export	484	Mexico	MEX	388	Jamaica	JAM								07	COFFEE,TEA,COCOA,SPICES	1	No Quantity			0		0		1556485			4
S3	2016	2016	2016	2	0	2	Export	484	Mexico	MEX	392	Japan	JPN								07	COFFEE,TEA,COCOA,SPICES	1	No Quantity			0		0		13417903			4
S3	2016	2016	2016	2	0	2	Export	484	Mexico	MEX	400	Jordan	JOR								07	COFFEE,TEA,COCOA,SPICES	1	No Quantity			0		0		1422863			0
S3	2016	2016	2016	2	0	2	Export	484	Mexico	MEX	404	Kenya	KEN								07	COFFEE,TEA,COCOA,SPICES	1	No Quantity			0		0		36735			0
S3	2016	2016	2016	2	0	2	Export	484	Mexico	MEX	410	Rep. of Korea	KOR								07	COFFEE,TEA,COCOA,SPICES	1	No Quantity			0		0		1970255			4
S3	2016	2016	2016	2	0	2	Export	484	Mexico	MEX	414	Kuwait	KWT								07	COFFEE,TEA,COCOA,SPICES	1	No Quantity			0		0		82280			0
S3	2016	2016	2016	2	0	2	Export	484	Mexico	MEX	422	Lebanon	LBN								07	COFFEE,TEA,COCOA,SPICES	1	No Quantity			0		0		665573			0
S3	2016	2016	2016	2	0	2	Export	484	Mexico	MEX	428	Latvia	LVA								07	COFFEE,TEA,COCOA,SPICES	1	No Quantity			0		0		345549			0
S3	2016	2016	2016	2	0	2	Export	484	Mexico	MEX	440	Lithuania	LTU								07	COFFEE,TEA,COCOA,SPICES	1	No Quantity			0		0		241279			4
S3	2016	2016	2016	2	0	2	Export	484	Mexico	MEX	450	Madagascar	MDG								07	COFFEE,TEA,COCOA,SPICES	1	No Quantity			0		0		76352			0
S3	2016	2016	2016	2	0	2	Export	484	Mexico	MEX	458	Malaysia	MYS								07	COFFEE,TEA,COCOA,SPICES	1	No Quantity			0		0		402900			4
S3	2016	2016	2016	2	0	2	Export	484	Mexico	MEX	478	Mauritania	MRT								07	COFFEE,TEA,COCOA,SPICES	1	No Quantity			0		0		246800			0
S3	2016	2016	2016	2	0	2	Export	484	Mexico	MEX	490	Other Asia, nes									07	COFFEE,TEA,COCOA,SPICES	1	No Quantity			0		0		679641			0
S3	2016	2016	2016	2	0	2	Export	484	Mexico	MEX	496	Mongolia	MNG								07	COFFEE,TEA,COCOA,SPICES	1	No Quantity			0		0		418378			0
S3	2016	2016	2016	2	0	2	Export	484	Mexico	MEX	504	Morocco	MAR								07	COFFEE,TEA,COCOA,SPICES	1	No Quantity			0		0		93334			0
S3	2016	2016	2016	2	0	2	Export	484	Mexico	MEX	508	Mozambique	MOZ								07	COFFEE,TEA,COCOA,SPICES	1	No Quantity			0		0		223703			0
S3	2016	2016	2016	2	0	2	Export	484	Mexico	MEX	528	Netherlands	NLD								07	COFFEE,TEA,COCOA,SPICES	1	No Quantity			0		0		6828652			4
S3	2016	2016	2016	2	0	2	Export	484	Mexico	MEX	533	Aruba	ABW								07	COFFEE,TEA,COCOA,SPICES	1	No Quantity			0		0		4225			0
S3	2016	2016	2016	2	0	2	Export	484	Mexico	MEX	554	New Zealand	NZL								07	COFFEE,TEA,COCOA,SPICES	1	No Quantity			0		0		1551533			4
S3	2016	2016	2016	2	0	2	Export	484	Mexico	MEX	558	Nicaragua	NIC								07	COFFEE,TEA,COCOA,SPICES	1	No Quantity			0		0		7859584			4
S3	2016	2016	2016	2	0	2	Export	484	Mexico	MEX	574	Norfolk Isds	NFK								07	COFFEE,TEA,COCOA,SPICES	1	No Quantity			0		0		106705			0
S3	2016	2016	2016	2	0	2	Export	484	Mexico	MEX	579	Norway	NOR								07	COFFEE,TEA,COCOA,SPICES	1	No Quantity			0		0		16973			0
S3	2016	2016	2016	2	0	2	Export	484	Mexico	MEX	591	Panama	PAN								07	COFFEE,TEA,COCOA,SPICES	1	No Quantity			0		0		4405762			4
S3	2016	2016	2016	2	0	2	Export	484	Mexico	MEX	600	Paraguay	PRY								07	COFFEE,TEA,COCOA,SPICES	1	No Quantity			0		0		50516			0
S3	2016	2016	2016	2	0	2	Export	484	Mexico	MEX	604	Peru	PER								07	COFFEE,TEA,COCOA,SPICES	1	No Quantity			0		0		4426822			4
S3	2016	2016	2016	2	0	2	Export	484	Mexico	MEX	608	Philippines	PHL								07	COFFEE,TEA,COCOA,SPICES	1	No Quantity			0		0		99913			0
S3	2016	2016	2016	2	0	2	Export	484	Mexico	MEX	616	Poland	POL								07	COFFEE,TEA,COCOA,SPICES	1	No Quantity			0		0		14609785			4
S3	2016	2016	2016	2	0	2	Export	484	Mexico	MEX	642	Romania	ROU								07	COFFEE,TEA,COCOA,SPICES	1	No Quantity			0		0		47910			0
S3	2016	2016	2016	2	0	2	Export	484	Mexico	MEX	643	Russian Federation	RUS								07	COFFEE,TEA,COCOA,SPICES	1	No Quantity			0		0		5922784			4
S3	2016	2016	2016	2	0	2	Export	484	Mexico	MEX	659	Saint Kitts and Nevis	KNA								07	COFFEE,TEA,COCOA,SPICES	1	No Quantity			0		0		1345			0
S3	2016	2016	2016	2	0	2	Export	484	Mexico	MEX	662	Saint Lucia	LCA								07	COFFEE,TEA,COCOA,SPICES	1	No Quantity			0		0		17346			0
S3	2016	2016	2016	2	0	2	Export	484	Mexico	MEX	682	Saudi Arabia	SAU								07	COFFEE,TEA,COCOA,SPICES	1	No Quantity			0		0		260566			0
S3	2016	2016	2016	2	0	2	Export	484	Mexico	MEX	690	Seychelles	SYC								07	COFFEE,TEA,COCOA,SPICES	1	No Quantity			0		0		2948			0
S3	2016	2016	2016	2	0	2	Export	484	Mexico	MEX	694	Sierra Leone	SLE								07	COFFEE,TEA,COCOA,SPICES	1	No Quantity			0		0		97544			0
S3	2016	2016	2016	2	0	2	Export	484	Mexico	MEX	699	India	IND								07	COFFEE,TEA,COCOA,SPICES	1	No Quantity			0		0		358123			0
S3	2016	2016	2016	2	0	2	Export	484	Mexico	MEX	702	Singapore	SGP								07	COFFEE,TEA,COCOA,SPICES	1	No Quantity			0		0		56343			0
S3	2016	2016	2016	2	0	2	Export	484	Mexico	MEX	703	Slovakia	SVK								07	COFFEE,TEA,COCOA,SPICES	1	No Quantity			0		0		77055			0
S3	2016	2016	2016	2	0	2	Export	484	Mexico	MEX	704	Viet Nam	VNM								07	COFFEE,TEA,COCOA,SPICES	1	No Quantity			0		0		778179			0
S3	2016	2016	2016	2	0	2	Export	484	Mexico	MEX	710	South Africa	ZAF								07	COFFEE,TEA,COCOA,SPICES	1	No Quantity			0		0		202491			0
S3	2016	2016	2016	2	0	2	Export	484	Mexico	MEX	724	Spain	ESP								07	COFFEE,TEA,COCOA,SPICES	1	No Quantity			0		0		48425264			4
S3	2016	2016	2016	2	0	2	Export	484	Mexico	MEX	729	Sudan	SDN								07	COFFEE,TEA,COCOA,SPICES	1	No Quantity			0		0		107433			0
S3	2016	2016	2016	2	0	2	Export	484	Mexico	MEX	740	Suriname	SUR								07	COFFEE,TEA,COCOA,SPICES	1	No Quantity			0		0		23349			0
S3	2016	2016	2016	2	0	2	Export	484	Mexico	MEX	752	Sweden	SWE								07	COFFEE,TEA,COCOA,SPICES	1	No Quantity			0		0		306881			4
S3	2016	2016	2016	2	0	2	Export	484	Mexico	MEX	757	Switzerland	CHE								07	COFFEE,TEA,COCOA,SPICES	1	No Quantity			0		0		868993			4
S3	2016	2016	2016	2	0	2	Export	484	Mexico	MEX	760	Syria	SYR								07	COFFEE,TEA,COCOA,SPICES	1	No Quantity			0		0		229999			0
S3	2016	2016	2016	2	0	2	Export	484	Mexico	MEX	764	Thailand	THA								07	COFFEE,TEA,COCOA,SPICES	1	No Quantity			0		0		558351			0
S3	2016	2016	2016	2	0	2	Export	484	Mexico	MEX	776	Tonga	TON								07	COFFEE,TEA,COCOA,SPICES	1	No Quantity			0		0		464			0
S3	2016	2016	2016	2	0	2	Export	484	Mexico	MEX	780	Trinidad and Tobago	TTO								07	COFFEE,TEA,COCOA,SPICES	1	No Quantity			0		0		347934			4
S3	2016	2016	2016	2	0	2	Export	484	Mexico	MEX	784	United Arab Emirates	ARE								07	COFFEE,TEA,COCOA,SPICES	1	No Quantity			0		0		1227204			0
S3	2016	2016	2016	2	0	2	Export	484	Mexico	MEX	788	Tunisia	TUN								07	COFFEE,TEA,COCOA,SPICES	1	No Quantity			0		0		126558			0
S3	2016	2016	2016	2	0	2	Export	484	Mexico	MEX	792	Turkey	TUR								07	COFFEE,TEA,COCOA,SPICES	1	No Quantity			0		0		1674240			0
S3	2016	2016	2016	2	0	2	Export	484	Mexico	MEX	804	Ukraine	UKR								07	COFFEE,TEA,COCOA,SPICES	1	No Quantity			0		0		892057			4
S3	2016	2016	2016	2	0	2	Export	484	Mexico	MEX	807	North Macedonia	MKD								07	COFFEE,TEA,COCOA,SPICES	1	No Quantity			0		0		33691			4
S3	2016	2016	2016	2	0	2	Export	484	Mexico	MEX	818	Egypt	EGY								07	COFFEE,TEA,COCOA,SPICES	1	No Quantity			0		0		1203527			0
S3	2016	2016	2016	2	0	2	Export	484	Mexico	MEX	826	United Kingdom	GBR								07	COFFEE,TEA,COCOA,SPICES	1	No Quantity			0		0		13386897			4
S3	2016	2016	2016	2	0	2	Export	484	Mexico	MEX	842	USA	USA								07	COFFEE,TEA,COCOA,SPICES	1	No Quantity			0		0		884435877			4
S3	2016	2016	2016	2	0	2	Export	484	Mexico	MEX	858	Uruguay	URY								07	COFFEE,TEA,COCOA,SPICES	1	No Quantity			0		0		112339			0
S3	2016	2016	2016	2	0	2	Export	484	Mexico	MEX	862	Venezuela	VEN								07	COFFEE,TEA,COCOA,SPICES	1	No Quantity			0		0		284728			4
S3	2016	2016	2016	2	0	2	Export	484	Mexico	MEX	887	Yemen	YEM								07	COFFEE,TEA,COCOA,SPICES	1	No Quantity			0		0		73192			0
S3	2016	2016	2016	2	0	2	Export	484	Mexico	MEX	899	Areas, nes									07	COFFEE,TEA,COCOA,SPICES	1	No Quantity			0		0		4963291			0
S3	2016	2016	2016	2	0	2	Export	480	Mauritius	MUS	0	World	WLD								08	ANIMAL FEED STUFF	1	No Quantity							28170266			0
S3	2016	2016	2016	2	0	2	Export	480	Mauritius	MUS	156	China	CHN								08	ANIMAL FEED STUFF	1	No Quantity							4685347			0
S3	2016	2016	2016	2	0	2	Export	480	Mauritius	MUS	174	Comoros	COM								08	ANIMAL FEED STUFF	1	No Quantity							629851			0
S3	2016	2016	2016	2	0	2	Export	480	Mauritius	MUS	251	France	FRA								08	ANIMAL FEED STUFF	1	No Quantity							362977			0
S3	2016	2016	2016	2	0	2	Export	480	Mauritius	MUS	360	Indonesia	IDN								08	ANIMAL FEED STUFF	1	No Quantity							373888			0
S3	2016	2016	2016	2	0	2	Export	480	Mauritius	MUS	381	Italy	ITA								08	ANIMAL FEED STUFF	1	No Quantity							380450			0
S3	2016	2016	2016	2	0	2	Export	480	Mauritius	MUS	392	Japan	JPN								08	ANIMAL FEED STUFF	1	No Quantity							270343			0
S3	2016	2016	2016	2	0	2	Export	480	Mauritius	MUS	404	Kenya	KEN								08	ANIMAL FEED STUFF	1	No Quantity							429290			0
S3	2016	2016	2016	2	0	2	Export	480	Mauritius	MUS	450	Madagascar	MDG								08	ANIMAL FEED STUFF	1	No Quantity							6698972			0
S3	2016	2016	2016	2	0	2	Export	480	Mauritius	MUS	454	Malawi	MWI								08	ANIMAL FEED STUFF	1	No Quantity							25432			0
S3	2016	2016	2016	2	0	2	Export	480	Mauritius	MUS	458	Malaysia	MYS								08	ANIMAL FEED STUFF	1	No Quantity							430747			0
S3	2016	2016	2016	2	0	2	Export	480	Mauritius	MUS	490	Other Asia, nes									08	ANIMAL FEED STUFF	1	No Quantity							3580184			0
S3	2016	2016	2016	2	0	2	Export	480	Mauritius	MUS	682	Saudi Arabia	SAU								08	ANIMAL FEED STUFF	1	No Quantity							1582201			0
S3	2016	2016	2016	2	0	2	Export	480	Mauritius	MUS	690	Seychelles	SYC								08	ANIMAL FEED STUFF	1	No Quantity							3746500			0
S3	2016	2016	2016	2	0	2	Export	480	Mauritius	MUS	704	Viet Nam	VNM								08	ANIMAL FEED STUFF	1	No Quantity							1243376			0
S3	2016	2016	2016	2	0	2	Export	480	Mauritius	MUS	710	South Africa	ZAF								08	ANIMAL FEED STUFF	1	No Quantity							455307			0
S3	2016	2016	2016	2	0	2	Export	480	Mauritius	MUS	716	Zimbabwe	ZWE								08	ANIMAL FEED STUFF	1	No Quantity							291650			0
S3	2016	2016	2016	2	0	2	Export	480	Mauritius	MUS	724	Spain	ESP								08	ANIMAL FEED STUFF	1	No Quantity							1630319			0
S3	2016	2016	2016	2	0	2	Export	480	Mauritius	MUS	800	Uganda	UGA								08	ANIMAL FEED STUFF	1	No Quantity							463683			0
S3	2016	2016	2016	2	0	2	Export	480	Mauritius	MUS	818	Egypt	EGY								08	ANIMAL FEED STUFF	1	No Quantity							336506			0
S3	2016	2016	2016	2	0	2	Export	480	Mauritius	MUS	842	USA	USA								08	ANIMAL FEED STUFF	1	No Quantity							410267			0
S3	2016	2016	2016	2	0	2	Export	480	Mauritius	MUS	894	Zambia	ZMB								08	ANIMAL FEED STUFF	1	No Quantity							142974			0
S3	2016	2016	2016	2	0	2	Export	484	Mexico	MEX	0	World	WLD								08	ANIMAL FEED STUFF	1	No Quantity			0		0		187135030			4
S3	2016	2016	2016	2	0	2	Export	484	Mexico	MEX	32	Argentina	ARG								08	ANIMAL FEED STUFF	1	No Quantity			0		0		102375			0
S3	2016	2016	2016	2	0	2	Export	484	Mexico	MEX	36	Australia	AUS								08	ANIMAL FEED STUFF	1	No Quantity			0		0		1292			0
S3	2016	2016	2016	2	0	2	Export	484	Mexico	MEX	52	Barbados	BRB								08	ANIMAL FEED STUFF	1	No Quantity			0		0		213904			0
S3	2016	2016	2016	2	0	2	Export	484	Mexico	MEX	56	Belgium	BEL								08	ANIMAL FEED STUFF	1	No Quantity			0		0		320265			0
S3	2016	2016	2016	2	0	2	Export	484	Mexico	MEX	68	Bolivia (Plurinational State of)	BOL								08	ANIMAL FEED STUFF	1	No Quantity			0		0		191422			0
S3	2016	2016	2016	2	0	2	Export	484	Mexico	MEX	76	Brazil	BRA								08	ANIMAL FEED STUFF	1	No Quantity			0		0		1757063			0
S3	2016	2016	2016	2	0	2	Export	484	Mexico	MEX	84	Belize	BLZ								08	ANIMAL FEED STUFF	1	No Quantity			0		0		9320250			0
S3	2016	2016	2016	2	0	2	Export	484	Mexico	MEX	116	Cambodia	KHM								08	ANIMAL FEED STUFF	1	No Quantity			0		0		53600			0
S3	2016	2016	2016	2	0	2	Export	484	Mexico	MEX	124	Canada	CAN								08	ANIMAL FEED STUFF	1	No Quantity			0		0		6932408			0
S3	2016	2016	2016	2	0	2	Export	484	Mexico	MEX	152	Chile	CHL								08	ANIMAL FEED STUFF	1	No Quantity			0		0		7668935			0
S3	2016	2016	2016	2	0	2	Export	484	Mexico	MEX	156	China	CHN								08	ANIMAL FEED STUFF	1	No Quantity			0		0		21549255			4
S3	2016	2016	2016	2	0	2	Export	484	Mexico	MEX	170	Colombia	COL								08	ANIMAL FEED STUFF	1	No Quantity			0		0		2011595			0
S3	2016	2016	2016	2	0	2	Export	484	Mexico	MEX	188	Costa Rica	CRI								08	ANIMAL FEED STUFF	1	No Quantity			0		0		16075572			0
S3	2016	2016	2016	2	0	2	Export	484	Mexico	MEX	192	Cuba	CUB								08	ANIMAL FEED STUFF	1	No Quantity			0		0		30199334			4
S3	2016	2016	2016	2	0	2	Export	484	Mexico	MEX	214	Dominican Rep.	DOM								08	ANIMAL FEED STUFF	1	No Quantity			0		0		3572405			0
S3	2016	2016	2016	2	0	2	Export	484	Mexico	MEX	218	Ecuador	ECU								08	ANIMAL FEED STUFF	1	No Quantity			0		0		2087613			0
S3	2016	2016	2016	2	0	2	Export	484	Mexico	MEX	222	El Salvador	SLV								08	ANIMAL FEED STUFF	1	No Quantity			0		0		5215906			0
S3	2016	2016	2016	2	0	2	Export	484	Mexico	MEX	246	Finland	FIN								08	ANIMAL FEED STUFF	1	No Quantity			0		0		997			0
S3	2016	2016	2016	2	0	2	Export	484	Mexico	MEX	251	France	FRA								08	ANIMAL FEED STUFF	1	No Quantity			0		0		81496			0
S3	2016	2016	2016	2	0	2	Export	484	Mexico	MEX	276	Germany	DEU								08	ANIMAL FEED STUFF	1	No Quantity			0		0		1843			4
S3	2016	2016	2016	2	0	2	Export	484	Mexico	MEX	320	Guatemala	GTM								08	ANIMAL FEED STUFF	1	No Quantity			0		0		18742809			0
S3	2016	2016	2016	2	0	2	Export	484	Mexico	MEX	340	Honduras	HND								08	ANIMAL FEED STUFF	1	No Quantity			0		0		7024777			0
S3	2016	2016	2016	2	0	2	Export	484	Mexico	MEX	344	China, Hong Kong SAR	HKG								08	ANIMAL FEED STUFF	1	No Quantity			0		0		822040			4
S3	2016	2016	2016	2	0	2	Export	484	Mexico	MEX	360	Indonesia	IDN								08	ANIMAL FEED STUFF	1	No Quantity			0		0		469577			0
S3	2016	2016	2016	2	0	2	Export	484	Mexico	MEX	372	Ireland	IRL								08	ANIMAL FEED STUFF	1	No Quantity			0		0		170997			0
S3	2016	2016	2016	2	0	2	Export	484	Mexico	MEX	376	Israel	ISR								08	ANIMAL FEED STUFF	1	No Quantity			0		0		240			0
S3	2016	2016	2016	2	0	2	Export	484	Mexico	MEX	388	Jamaica	JAM								08	ANIMAL FEED STUFF	1	No Quantity			0		0		144035			0
S3	2016	2016	2016	2	0	2	Export	484	Mexico	MEX	392	Japan	JPN								08	ANIMAL FEED STUFF	1	No Quantity			0		0		1794685			0
S3	2016	2016	2016	2	0	2	Export	484	Mexico	MEX	410	Rep. of Korea	KOR								08	ANIMAL FEED STUFF	1	No Quantity			0		0		1805			0
S3	2016	2016	2016	2	0	2	Export	484	Mexico	MEX	458	Malaysia	MYS								08	ANIMAL FEED STUFF	1	No Quantity			0		0		833619			0
S3	2016	2016	2016	2	0	2	Export	484	Mexico	MEX	490	Other Asia, nes									08	ANIMAL FEED STUFF	1	No Quantity			0		0		11407369			0
S3	2016	2016	2016	2	0	2	Export	484	Mexico	MEX	528	Netherlands	NLD								08	ANIMAL FEED STUFF	1	No Quantity			0		0		1502523			4
S3	2016	2016	2016	2	0	2	Export	484	Mexico	MEX	558	Nicaragua	NIC								08	ANIMAL FEED STUFF	1	No Quantity			0		0		3417218			0
S3	2016	2016	2016	2	0	2	Export	484	Mexico	MEX	586	Pakistan	PAK								08	ANIMAL FEED STUFF	1	No Quantity			0		0		11037			0
S3	2016	2016	2016	2	0	2	Export	484	Mexico	MEX	591	Panama	PAN								08	ANIMAL FEED STUFF	1	No Quantity			0		0		3225409			4
S3	2016	2016	2016	2	0	2	Export	484	Mexico	MEX	604	Peru	PER								08	ANIMAL FEED STUFF	1	No Quantity			0		0		1205910			0
S3	2016	2016	2016	2	0	2	Export	484	Mexico	MEX	608	Philippines	PHL								08	ANIMAL FEED STUFF	1	No Quantity			0		0		482824			0
S3	2016	2016	2016	2	0	2	Export	484	Mexico	MEX	699	India	IND								08	ANIMAL FEED STUFF	1	No Quantity			0		0		224964			0
S3	2016	2016	2016	2	0	2	Export	484	Mexico	MEX	704	Viet Nam	VNM								08	ANIMAL FEED STUFF	1	No Quantity			0		0		358426			0
S3	2016	2016	2016	2	0	2	Export	484	Mexico	MEX	724	Spain	ESP								08	ANIMAL FEED STUFF	1	No Quantity			0		0		20334			0
S3	2016	2016	2016	2	0	2	Export	484	Mexico	MEX	752	Sweden	SWE								08	ANIMAL FEED STUFF	1	No Quantity			0		0		283161			0
S3	2016	2016	2016	2	0	2	Export	484	Mexico	MEX	757	Switzerland	CHE								08	ANIMAL FEED STUFF	1	No Quantity			0		0		97713			0
S3	2016	2016	2016	2	0	2	Export	484	Mexico	MEX	764	Thailand	THA								08	ANIMAL FEED STUFF	1	No Quantity			0		0		44886			0
S3	2016	2016	2016	2	0	2	Export	484	Mexico	MEX	780	Trinidad and Tobago	TTO								08	ANIMAL FEED STUFF	1	No Quantity			0		0		55405			0
S3	2016	2016	2016	2	0	2	Export	484	Mexico	MEX	784	United Arab Emirates	ARE								08	ANIMAL FEED STUFF	1	No Quantity			0		0		970776			0
S3	2016	2016	2016	2	0	2	Export	484	Mexico	MEX	818	Egypt	EGY								08	ANIMAL FEED STUFF	1	No Quantity			0		0		144374			0
S3	2016	2016	2016	2	0	2	Export	484	Mexico	MEX	826	United Kingdom	GBR								08	ANIMAL FEED STUFF	1	No Quantity			0		0		17883			0
S3	2016	2016	2016	2	0	2	Export	484	Mexico	MEX	842	USA	USA								08	ANIMAL FEED STUFF	1	No Quantity			0		0		26302684			0
S3	2016	2016	2016	2	0	2	Export	484	Mexico	MEX	862	Venezuela	VEN								08	ANIMAL FEED STUFF	1	No Quantity			0		0		20			0
S3	2016	2016	2016	2	0	2	Export	480	Mauritius	MUS	0	World	WLD								09	MISC.EDIBLE PRODUCTS ETC	1	No Quantity							4177920			0
S3	2016	2016	2016	2	0	2	Export	480	Mauritius	MUS	24	Angola	AGO								09	MISC.EDIBLE PRODUCTS ETC	1	No Quantity							18987			0
S3	2016	2016	2016	2	0	2	Export	480	Mauritius	MUS	36	Australia	AUS								09	MISC.EDIBLE PRODUCTS ETC	1	No Quantity							36364			0
S3	2016	2016	2016	2	0	2	Export	480	Mauritius	MUS	40	Austria	AUT								09	MISC.EDIBLE PRODUCTS ETC	1	No Quantity							129351			0
S3	2016	2016	2016	2	0	2	Export	480	Mauritius	MUS	50	Bangladesh	BGD								09	MISC.EDIBLE PRODUCTS ETC	1	No Quantity							1738			0
S3	2016	2016	2016	2	0	2	Export	480	Mauritius	MUS	124	Canada	CAN								09	MISC.EDIBLE PRODUCTS ETC	1	No Quantity							718			0
S3	2016	2016	2016	2	0	2	Export	480	Mauritius	MUS	156	China	CHN								09	MISC.EDIBLE PRODUCTS ETC	1	No Quantity							1762			0
S3	2016	2016	2016	2	0	2	Export	480	Mauritius	MUS	174	Comoros	COM								09	MISC.EDIBLE PRODUCTS ETC	1	No Quantity							15583			0
S3	2016	2016	2016	2	0	2	Export	480	Mauritius	MUS	184	Cook Isds	COK								09	MISC.EDIBLE PRODUCTS ETC	1	No Quantity							290			0
S3	2016	2016	2016	2	0	2	Export	480	Mauritius	MUS	208	Denmark	DNK								09	MISC.EDIBLE PRODUCTS ETC	1	No Quantity							27728			0
S3	2016	2016	2016	2	0	2	Export	480	Mauritius	MUS	251	France	FRA								09	MISC.EDIBLE PRODUCTS ETC	1	No Quantity							212197			0
S3	2016	2016	2016	2	0	2	Export	480	Mauritius	MUS	276	Germany	DEU								09	MISC.EDIBLE PRODUCTS ETC	1	No Quantity							2833			0
S3	2016	2016	2016	2	0	2	Export	480	Mauritius	MUS	328	Guyana	GUY								09	MISC.EDIBLE PRODUCTS ETC	1	No Quantity							689			0
S3	2016	2016	2016	2	0	2	Export	480	Mauritius	MUS	344	China, Hong Kong SAR	HKG								09	MISC.EDIBLE PRODUCTS ETC	1	No Quantity							5674			0
S3	2016	2016	2016	2	0	2	Export	480	Mauritius	MUS	381	Italy	ITA								09	MISC.EDIBLE PRODUCTS ETC	1	No Quantity							26198			0
S3	2016	2016	2016	2	0	2	Export	480	Mauritius	MUS	442	Luxembourg	LUX								09	MISC.EDIBLE PRODUCTS ETC	1	No Quantity							395			0
S3	2016	2016	2016	2	0	2	Export	480	Mauritius	MUS	450	Madagascar	MDG								09	MISC.EDIBLE PRODUCTS ETC	1	No Quantity							1691684			0
S3	2016	2016	2016	2	0	2	Export	480	Mauritius	MUS	458	Malaysia	MYS								09	MISC.EDIBLE PRODUCTS ETC	1	No Quantity							11893			0
S3	2016	2016	2016	2	0	2	Export	480	Mauritius	MUS	470	Malta	MLT								09	MISC.EDIBLE PRODUCTS ETC	1	No Quantity							8311			0
S3	2016	2016	2016	2	0	2	Export	480	Mauritius	MUS	490	Other Asia, nes									09	MISC.EDIBLE PRODUCTS ETC	1	No Quantity							101			0
S3	2016	2016	2016	2	0	2	Export	480	Mauritius	MUS	508	Mozambique	MOZ								09	MISC.EDIBLE PRODUCTS ETC	1	No Quantity							2428			0
S3	2016	2016	2016	2	0	2	Export	480	Mauritius	MUS	528	Netherlands	NLD								09	MISC.EDIBLE PRODUCTS ETC	1	No Quantity							54697			0
S3	2016	2016	2016	2	0	2	Export	480	Mauritius	MUS	554	New Zealand	NZL								09	MISC.EDIBLE PRODUCTS ETC	1	No Quantity							1002			0
S3	2016	2016	2016	2	0	2	Export	480	Mauritius	MUS	616	Poland	POL								09	MISC.EDIBLE PRODUCTS ETC	1	No Quantity							298			0
S3	2016	2016	2016	2	0	2	Export	480	Mauritius	MUS	690	Seychelles	SYC								09	MISC.EDIBLE PRODUCTS ETC	1	No Quantity							106277			0
S3	2016	2016	2016	2	0	2	Export	480	Mauritius	MUS	702	Singapore	SGP								09	MISC.EDIBLE PRODUCTS ETC	1	No Quantity							76543			0
S3	2016	2016	2016	2	0	2	Export	480	Mauritius	MUS	710	South Africa	ZAF								09	MISC.EDIBLE PRODUCTS ETC	1	No Quantity							165641			0
S3	2016	2016	2016	2	0	2	Export	480	Mauritius	MUS	716	Zimbabwe	ZWE								09	MISC.EDIBLE PRODUCTS ETC	1	No Quantity							1329426			0
S3	2016	2016	2016	2	0	2	Export	480	Mauritius	MUS	724	Spain	ESP								09	MISC.EDIBLE PRODUCTS ETC	1	No Quantity							237			0
S3	2016	2016	2016	2	0	2	Export	480	Mauritius	MUS	757	Switzerland	CHE								09	MISC.EDIBLE PRODUCTS ETC	1	No Quantity							11370			0
S3	2016	2016	2016	2	0	2	Export	480	Mauritius	MUS	780	Trinidad and Tobago	TTO								09	MISC.EDIBLE PRODUCTS ETC	1	No Quantity							2685			0
S3	2016	2016	2016	2	0	2	Export	480	Mauritius	MUS	800	Uganda	UGA								09	MISC.EDIBLE PRODUCTS ETC	1	No Quantity							19157			0
S3	2016	2016	2016	2	0	2	Export	480	Mauritius	MUS	826	United Kingdom	GBR								09	MISC.EDIBLE PRODUCTS ETC	1	No Quantity							122287			0
S3	2016	2016	2016	2	0	2	Export	480	Mauritius	MUS	842	USA	USA								09	MISC.EDIBLE PRODUCTS ETC	1	No Quantity							704			0
S3	2016	2016	2016	2	0	2	Export	480	Mauritius	MUS	894	Zambia	ZMB								09	MISC.EDIBLE PRODUCTS ETC	1	No Quantity							92672			0
S3	2016	2016	2016	2	0	2	Export	484	Mexico	MEX	0	World	WLD								09	MISC.EDIBLE PRODUCTS ETC	1	No Quantity			0		0		1071309768			4
S3	2016	2016	2016	2	0	2	Export	484	Mexico	MEX	4	Afghanistan	AFG								09	MISC.EDIBLE PRODUCTS ETC	1	No Quantity			0		0		45933			4
S3	2016	2016	2016	2	0	2	Export	484	Mexico	MEX	12	Algeria	DZA								09	MISC.EDIBLE PRODUCTS ETC	1	No Quantity			0		0		1014251			0
S3	2016	2016	2016	2	0	2	Export	484	Mexico	MEX	24	Angola	AGO								09	MISC.EDIBLE PRODUCTS ETC	1	No Quantity			0		0		286142			4
S3	2016	2016	2016	2	0	2	Export	484	Mexico	MEX	32	Argentina	ARG								09	MISC.EDIBLE PRODUCTS ETC	1	No Quantity			0		0		3924706			4
S3	2016	2016	2016	2	0	2	Export	484	Mexico	MEX	36	Australia	AUS								09	MISC.EDIBLE PRODUCTS ETC	1	No Quantity			0		0		2153461			4
S3	2016	2016	2016	2	0	2	Export	484	Mexico	MEX	40	Austria	AUT								09	MISC.EDIBLE PRODUCTS ETC	1	No Quantity			0		0		25600			4
S3	2016	2016	2016	2	0	2	Export	484	Mexico	MEX	44	Bahamas	BHS								09	MISC.EDIBLE PRODUCTS ETC	1	No Quantity			0		0		321549			4
S3	2016	2016	2016	2	0	2	Export	484	Mexico	MEX	50	Bangladesh	BGD								09	MISC.EDIBLE PRODUCTS ETC	1	No Quantity			0		0		154214			4
S3	2016	2016	2016	2	0	2	Export	484	Mexico	MEX	52	Barbados	BRB								09	MISC.EDIBLE PRODUCTS ETC	1	No Quantity			0		0		356795			4
S3	2016	2016	2016	2	0	2	Export	484	Mexico	MEX	56	Belgium	BEL								09	MISC.EDIBLE PRODUCTS ETC	1	No Quantity			0		0		1408057			4
S3	2016	2016	2016	2	0	2	Export	484	Mexico	MEX	60	Bermuda	BMU								09	MISC.EDIBLE PRODUCTS ETC	1	No Quantity			0		0		1260			4
S3	2016	2016	2016	2	0	2	Export	484	Mexico	MEX	68	Bolivia (Plurinational State of)	BOL								09	MISC.EDIBLE PRODUCTS ETC	1	No Quantity			0		0		4730764			4
S3	2016	2016	2016	2	0	2	Export	484	Mexico	MEX	76	Brazil	BRA								09	MISC.EDIBLE PRODUCTS ETC	1	No Quantity			0		0		13918345			4
S3	2016	2016	2016	2	0	2	Export	484	Mexico	MEX	84	Belize	BLZ								09	MISC.EDIBLE PRODUCTS ETC	1	No Quantity			0		0		4486669			4
S3	2016	2016	2016	2	0	2	Export	484	Mexico	MEX	100	Bulgaria	BGR								09	MISC.EDIBLE PRODUCTS ETC	1	No Quantity			0		0		8			0
S3	2016	2016	2016	2	0	2	Export	484	Mexico	MEX	120	Cameroon	CMR								09	MISC.EDIBLE PRODUCTS ETC	1	No Quantity			0		0		37427			0
S3	2016	2016	2016	2	0	2	Export	484	Mexico	MEX	124	Canada	CAN								09	MISC.EDIBLE PRODUCTS ETC	1	No Quantity			0		0		24791314			4
S3	2016	2016	2016	2	0	2	Export	484	Mexico	MEX	136	Cayman Isds	CYM								09	MISC.EDIBLE PRODUCTS ETC	1	No Quantity			0		0		2429			4
S3	2016	2016	2016	2	0	2	Export	484	Mexico	MEX	144	Sri Lanka	LKA								09	MISC.EDIBLE PRODUCTS ETC	1	No Quantity			0		0		534325			0
S3	2016	2016	2016	2	0	2	Export	484	Mexico	MEX	152	Chile	CHL								09	MISC.EDIBLE PRODUCTS ETC	1	No Quantity			0		0		16830563			4
S3	2016	2016	2016	2	0	2	Export	484	Mexico	MEX	156	China	CHN								09	MISC.EDIBLE PRODUCTS ETC	1	No Quantity			0		0		4095208			4
S3	2016	2016	2016	2	0	2	Export	484	Mexico	MEX	170	Colombia	COL								09	MISC.EDIBLE PRODUCTS ETC	1	No Quantity			0		0		64987467			4
S3	2016	2016	2016	2	0	2	Export	484	Mexico	MEX	188	Costa Rica	CRI								09	MISC.EDIBLE PRODUCTS ETC	1	No Quantity			0		0		31786913			4
S3	2016	2016	2016	2	0	2	Export	484	Mexico	MEX	192	Cuba	CUB								09	MISC.EDIBLE PRODUCTS ETC	1	No Quantity			0		0		3933312			4
S3	2016	2016	2016	2	0	2	Export	484	Mexico	MEX	196	Cyprus	CYP								09	MISC.EDIBLE PRODUCTS ETC	1	No Quantity			0		0		155711			0
S3	2016	2016	2016	2	0	2	Export	484	Mexico	MEX	203	Czechia	CZE								09	MISC.EDIBLE PRODUCTS ETC	1	No Quantity			0		0		212076			4
S3	2016	2016	2016	2	0	2	Export	484	Mexico	MEX	208	Denmark	DNK								09	MISC.EDIBLE PRODUCTS ETC	1	No Quantity			0		0		184080			0
S3	2016	2016	2016	2	0	2	Export	484	Mexico	MEX	212	Dominica	DMA								09	MISC.EDIBLE PRODUCTS ETC	1	No Quantity			0		0		216			0
S3	2016	2016	2016	2	0	2	Export	484	Mexico	MEX	214	Dominican Rep.	DOM								09	MISC.EDIBLE PRODUCTS ETC	1	No Quantity			0		0		47054142			4
S3	2016	2016	2016	2	0	2	Export	484	Mexico	MEX	218	Ecuador	ECU								09	MISC.EDIBLE PRODUCTS ETC	1	No Quantity			0		0		29602960			4
S3	2016	2016	2016	2	0	2	Export	484	Mexico	MEX	222	El Salvador	SLV								09	MISC.EDIBLE PRODUCTS ETC	1	No Quantity			0		0		22874565			4
S3	2016	2016	2016	2	0	2	Export	484	Mexico	MEX	226	Equatorial Guinea	GNQ								09	MISC.EDIBLE PRODUCTS ETC	1	No Quantity			0		0		188265			0
S3	2016	2016	2016	2	0	2	Export	484	Mexico	MEX	246	Finland	FIN								09	MISC.EDIBLE PRODUCTS ETC	1	No Quantity			0		0		554319			4
S3	2016	2016	2016	2	0	2	Export	484	Mexico	MEX	251	France	FRA								09	MISC.EDIBLE PRODUCTS ETC	1	No Quantity			0		0		2300020			4
S3	2016	2016	2016	2	0	2	Export	484	Mexico	MEX	276	Germany	DEU								09	MISC.EDIBLE PRODUCTS ETC	1	No Quantity			0		0		906179			4
S3	2016	2016	2016	2	0	2	Export	484	Mexico	MEX	288	Ghana	GHA								09	MISC.EDIBLE PRODUCTS ETC	1	No Quantity			0		0		95469			0
S3	2016	2016	2016	2	0	2	Export	484	Mexico	MEX	308	Grenada	GRD								09	MISC.EDIBLE PRODUCTS ETC	1	No Quantity			0		0		49892			4
S3	2016	2016	2016	2	0	2	Export	484	Mexico	MEX	316	Guam	GUM								09	MISC.EDIBLE PRODUCTS ETC	1	No Quantity			0		0		6738			4
S3	2016	2016	2016	2	0	2	Export	484	Mexico	MEX	320	Guatemala	GTM								09	MISC.EDIBLE PRODUCTS ETC	1	No Quantity			0		0		75353974			4
S3	2016	2016	2016	2	0	2	Export	484	Mexico	MEX	324	Guinea	GIN								09	MISC.EDIBLE PRODUCTS ETC	1	No Quantity			0		0		179760			0
S3	2016	2016	2016	2	0	2	Export	484	Mexico	MEX	328	Guyana	GUY								09	MISC.EDIBLE PRODUCTS ETC	1	No Quantity			0		0		108739			4
S3	2016	2016	2016	2	0	2	Export	484	Mexico	MEX	332	Haiti	HTI								09	MISC.EDIBLE PRODUCTS ETC	1	No Quantity			0		0		3997576			4
S3	2016	2016	2016	2	0	2	Export	484	Mexico	MEX	340	Honduras	HND								09	MISC.EDIBLE PRODUCTS ETC	1	No Quantity			0		0		29514135			4
S3	2016	2016	2016	2	0	2	Export	484	Mexico	MEX	344	China, Hong Kong SAR	HKG								09	MISC.EDIBLE PRODUCTS ETC	1	No Quantity			0		0		64751			4
S3	2016	2016	2016	2	0	2	Export	484	Mexico	MEX	352	Iceland	ISL								09	MISC.EDIBLE PRODUCTS ETC	1	No Quantity			0		0		88510			0
S3	2016	2016	2016	2	0	2	Export	484	Mexico	MEX	360	Indonesia	IDN								09	MISC.EDIBLE PRODUCTS ETC	1	No Quantity			0		0		359936			4
S3	2016	2016	2016	2	0	2	Export	484	Mexico	MEX	372	Ireland	IRL								09	MISC.EDIBLE PRODUCTS ETC	1	No Quantity			0		0		1584370			4
S3	2016	2016	2016	2	0	2	Export	484	Mexico	MEX	376	Israel	ISR								09	MISC.EDIBLE PRODUCTS ETC	1	No Quantity			0		0		799244			0
S3	2016	2016	2016	2	0	2	Export	484	Mexico	MEX	381	Italy	ITA								09	MISC.EDIBLE PRODUCTS ETC	1	No Quantity			0		0		2112483			4
S3	2016	2016	2016	2	0	2	Export	484	Mexico	MEX	384	Côte d'Ivoire	CIV								09	MISC.EDIBLE PRODUCTS ETC	1	No Quantity			0		0		1982520			0
S3	2016	2016	2016	2	0	2	Export	484	Mexico	MEX	388	Jamaica	JAM								09	MISC.EDIBLE PRODUCTS ETC	1	No Quantity			0		0		4700782			4
S3	2016	2016	2016	2	0	2	Export	484	Mexico	MEX	392	Japan	JPN								09	MISC.EDIBLE PRODUCTS ETC	1	No Quantity			0		0		4789284			4
S3	2016	2016	2016	2	0	2	Export	484	Mexico	MEX	404	Kenya	KEN								09	MISC.EDIBLE PRODUCTS ETC	1	No Quantity			0		0		200013			0
S3	2016	2016	2016	2	0	2	Export	484	Mexico	MEX	410	Rep. of Korea	KOR								09	MISC.EDIBLE PRODUCTS ETC	1	No Quantity			0		0		1003534			4
S3	2016	2016	2016	2	0	2	Export	484	Mexico	MEX	414	Kuwait	KWT								09	MISC.EDIBLE PRODUCTS ETC	1	No Quantity			0		0		132250			0
S3	2016	2016	2016	2	0	2	Export	484	Mexico	MEX	422	Lebanon	LBN								09	MISC.EDIBLE PRODUCTS ETC	1	No Quantity			0		0		3			0
S3	2016	2016	2016	2	0	2	Export	484	Mexico	MEX	458	Malaysia	MYS								09	MISC.EDIBLE PRODUCTS ETC	1	No Quantity			0		0		66520			0
S3	2016	2016	2016	2	0	2	Export	484	Mexico	MEX	470	Malta	MLT								09	MISC.EDIBLE PRODUCTS ETC	1	No Quantity			0		0		48602			0
S3	2016	2016	2016	2	0	2	Export	484	Mexico	MEX	480	Mauritius	MUS								09	MISC.EDIBLE PRODUCTS ETC	1	No Quantity			0		0		454541			0
S3	2016	2016	2016	2	0	2	Export	484	Mexico	MEX	490	Other Asia, nes									09	MISC.EDIBLE PRODUCTS ETC	1	No Quantity			0		0		95472			4
S3	2016	2016	2016	2	0	2	Export	484	Mexico	MEX	508	Mozambique	MOZ								09	MISC.EDIBLE PRODUCTS ETC	1	No Quantity			0		0		41999			0
S3	2016	2016	2016	2	0	2	Export	484	Mexico	MEX	512	Oman	OMN								09	MISC.EDIBLE PRODUCTS ETC	1	No Quantity			0		0		232186			0
S3	2016	2016	2016	2	0	2	Export	484	Mexico	MEX	516	Namibia	NAM								09	MISC.EDIBLE PRODUCTS ETC	1	No Quantity			0		0		67829			0
S3	2016	2016	2016	2	0	2	Export	484	Mexico	MEX	528	Netherlands	NLD								09	MISC.EDIBLE PRODUCTS ETC	1	No Quantity			0		0		937920			4
S3	2016	2016	2016	2	0	2	Export	484	Mexico	MEX	531	Curaçao	CUW								09	MISC.EDIBLE PRODUCTS ETC	1	No Quantity			0		0		187074			4
S3	2016	2016	2016	2	0	2	Export	484	Mexico	MEX	533	Aruba	ABW								09	MISC.EDIBLE PRODUCTS ETC	1	No Quantity			0		0		189550			4
S3	2016	2016	2016	2	0	2	Export	484	Mexico	MEX	554	New Zealand	NZL								09	MISC.EDIBLE PRODUCTS ETC	1	No Quantity			0		0		647027			4
S3	2016	2016	2016	2	0	2	Export	484	Mexico	MEX	558	Nicaragua	NIC								09	MISC.EDIBLE PRODUCTS ETC	1	No Quantity			0		0		31653817			4
S3	2016	2016	2016	2	0	2	Export	484	Mexico	MEX	579	Norway	NOR								09	MISC.EDIBLE PRODUCTS ETC	1	No Quantity			0		0		13643			0
S3	2016	2016	2016	2	0	2	Export	484	Mexico	MEX	591	Panama	PAN								09	MISC.EDIBLE PRODUCTS ETC	1	No Quantity			0		0		26735845			4
S3	2016	2016	2016	2	0	2	Export	484	Mexico	MEX	600	Paraguay	PRY								09	MISC.EDIBLE PRODUCTS ETC	1	No Quantity			0		0		927817			4
S3	2016	2016	2016	2	0	2	Export	484	Mexico	MEX	604	Peru	PER								09	MISC.EDIBLE PRODUCTS ETC	1	No Quantity			0		0		56587446			4
S3	2016	2016	2016	2	0	2	Export	484	Mexico	MEX	608	Philippines	PHL								09	MISC.EDIBLE PRODUCTS ETC	1	No Quantity			0		0		299175			4
S3	2016	2016	2016	2	0	2	Export	484	Mexico	MEX	616	Poland	POL								09	MISC.EDIBLE PRODUCTS ETC	1	No Quantity			0		0		36988			4
S3	2016	2016	2016	2	0	2	Export	484	Mexico	MEX	620	Portugal	PRT								09	MISC.EDIBLE PRODUCTS ETC	1	No Quantity			0		0		4955			0
S3	2016	2016	2016	2	0	2	Export	484	Mexico	MEX	634	Qatar	QAT								09	MISC.EDIBLE PRODUCTS ETC	1	No Quantity			0		0		56618			0
S3	2016	2016	2016	2	0	2	Export	484	Mexico	MEX	642	Romania	ROU								09	MISC.EDIBLE PRODUCTS ETC	1	No Quantity			0		0		309428			4
S3	2016	2016	2016	2	0	2	Export	484	Mexico	MEX	643	Russian Federation	RUS								09	MISC.EDIBLE PRODUCTS ETC	1	No Quantity			0		0		585877			4
S3	2016	2016	2016	2	0	2	Export	484	Mexico	MEX	659	Saint Kitts and Nevis	KNA								09	MISC.EDIBLE PRODUCTS ETC	1	No Quantity			0		0		321			0
S3	2016	2016	2016	2	0	2	Export	484	Mexico	MEX	660	Anguilla	AIA								09	MISC.EDIBLE PRODUCTS ETC	1	No Quantity			0		0		2790			0
S3	2016	2016	2016	2	0	2	Export	484	Mexico	MEX	662	Saint Lucia	LCA								09	MISC.EDIBLE PRODUCTS ETC	1	No Quantity			0		0		9666			4
S3	2016	2016	2016	2	0	2	Export	484	Mexico	MEX	670	Saint Vincent and the Grenadines	VCT								09	MISC.EDIBLE PRODUCTS ETC	1	No Quantity			0		0		7859			4
S3	2016	2016	2016	2	0	2	Export	484	Mexico	MEX	682	Saudi Arabia	SAU								09	MISC.EDIBLE PRODUCTS ETC	1	No Quantity			0		0		2867961			0
S3	2016	2016	2016	2	0	2	Export	484	Mexico	MEX	699	India	IND								09	MISC.EDIBLE PRODUCTS ETC	1	No Quantity			0		0		561920			4
S3	2016	2016	2016	2	0	2	Export	484	Mexico	MEX	702	Singapore	SGP								09	MISC.EDIBLE PRODUCTS ETC	1	No Quantity			0		0		430952			4
S3	2016	2016	2016	2	0	2	Export	484	Mexico	MEX	703	Slovakia	SVK								09	MISC.EDIBLE PRODUCTS ETC	1	No Quantity			0		0		3647			0
S3	2016	2016	2016	2	0	2	Export	484	Mexico	MEX	704	Viet Nam	VNM								09	MISC.EDIBLE PRODUCTS ETC	1	No Quantity			0		0		875			4
S3	2016	2016	2016	2	0	2	Export	484	Mexico	MEX	710	South Africa	ZAF								09	MISC.EDIBLE PRODUCTS ETC	1	No Quantity			0		0		132693			4
S3	2016	2016	2016	2	0	2	Export	484	Mexico	MEX	724	Spain	ESP								09	MISC.EDIBLE PRODUCTS ETC	1	No Quantity			0		0		1885763			4
S3	2016	2016	2016	2	0	2	Export	484	Mexico	MEX	740	Suriname	SUR								09	MISC.EDIBLE PRODUCTS ETC	1	No Quantity			0		0		359489			4
S3	2016	2016	2016	2	0	2	Export	484	Mexico	MEX	748	Swaziland	SWZ								09	MISC.EDIBLE PRODUCTS ETC	1	No Quantity			0		0		41999			0
S3	2016	2016	2016	2	0	2	Export	484	Mexico	MEX	752	Sweden	SWE								09	MISC.EDIBLE PRODUCTS ETC	1	No Quantity			0		0		429499			4
S3	2016	2016	2016	2	0	2	Export	484	Mexico	MEX	757	Switzerland	CHE								09	MISC.EDIBLE PRODUCTS ETC	1	No Quantity			0		0		153916			4
S3	2016	2016	2016	2	0	2	Export	484	Mexico	MEX	764	Thailand	THA								09	MISC.EDIBLE PRODUCTS ETC	1	No Quantity			0		0		377451			4
S3	2016	2016	2016	2	0	2	Export	484	Mexico	MEX	776	Tonga	TON								09	MISC.EDIBLE PRODUCTS ETC	1	No Quantity			0		0		7434			4
S3	2016	2016	2016	2	0	2	Export	484	Mexico	MEX	780	Trinidad and Tobago	TTO								09	MISC.EDIBLE PRODUCTS ETC	1	No Quantity			0		0		7613682			4
S3	2016	2016	2016	2	0	2	Export	484	Mexico	MEX	784	United Arab Emirates	ARE								09	MISC.EDIBLE PRODUCTS ETC	1	No Quantity			0		0		1162870			4
S3	2016	2016	2016	2	0	2	Export	484	Mexico	MEX	792	Turkey	TUR								09	MISC.EDIBLE PRODUCTS ETC	1	No Quantity			0		0		14137			0
S3	2016	2016	2016	2	0	2	Export	484	Mexico	MEX	800	Uganda	UGA								09	MISC.EDIBLE PRODUCTS ETC	1	No Quantity			0		0		202917			0
S3	2016	2016	2016	2	0	2	Export	484	Mexico	MEX	826	United Kingdom	GBR								09	MISC.EDIBLE PRODUCTS ETC	1	No Quantity			0		0		7997828			4
S3	2016	2016	2016	2	0	2	Export	484	Mexico	MEX	842	USA	USA								09	MISC.EDIBLE PRODUCTS ETC	1	No Quantity			0		0		489435363			4
S3	2016	2016	2016	2	0	2	Export	484	Mexico	MEX	858	Uruguay	URY								09	MISC.EDIBLE PRODUCTS ETC	1	No Quantity			0		0		2535460			4
S3	2016	2016	2016	2	0	2	Export	484	Mexico	MEX	862	Venezuela	VEN								09	MISC.EDIBLE PRODUCTS ETC	1	No Quantity			0		0		20749967			4
S3	2016	2016	2016	2	0	2	Export	484	Mexico	MEX	899	Areas, nes									09	MISC.EDIBLE PRODUCTS ETC	1	No Quantity			0		0		3159772			4
S3	2016	2016	2016	2	0	2	Export	480	Mauritius	MUS	0	World	WLD								11	BEVERAGES	1	No Quantity							12491622			0
S3	2016	2016	2016	2	0	2	Export	480	Mauritius	MUS	28	Antigua and Barbuda	ATG								11	BEVERAGES	1	No Quantity							137			0
S3	2016	2016	2016	2	0	2	Export	480	Mauritius	MUS	32	Argentina	ARG								11	BEVERAGES	1	No Quantity							1156			0
S3	2016	2016	2016	2	0	2	Export	480	Mauritius	MUS	36	Australia	AUS								11	BEVERAGES	1	No Quantity							129156			0
S3	2016	2016	2016	2	0	2	Export	480	Mauritius	MUS	40	Austria	AUT								11	BEVERAGES	1	No Quantity							24322			0
S3	2016	2016	2016	2	0	2	Export	480	Mauritius	MUS	56	Belgium	BEL								11	BEVERAGES	1	No Quantity							52043			0
S3	2016	2016	2016	2	0	2	Export	480	Mauritius	MUS	108	Burundi	BDI								11	BEVERAGES	1	No Quantity							35316			0
S3	2016	2016	2016	2	0	2	Export	480	Mauritius	MUS	120	Cameroon	CMR								11	BEVERAGES	1	No Quantity							25113			0
S3	2016	2016	2016	2	0	2	Export	480	Mauritius	MUS	124	Canada	CAN								11	BEVERAGES	1	No Quantity							801			0
S3	2016	2016	2016	2	0	2	Export	480	Mauritius	MUS	152	Chile	CHL								11	BEVERAGES	1	No Quantity							748			0
S3	2016	2016	2016	2	0	2	Export	480	Mauritius	MUS	156	China	CHN								11	BEVERAGES	1	No Quantity							111849			0
S3	2016	2016	2016	2	0	2	Export	480	Mauritius	MUS	174	Comoros	COM								11	BEVERAGES	1	No Quantity							191496			0
S3	2016	2016	2016	2	0	2	Export	480	Mauritius	MUS	203	Czechia	CZE								11	BEVERAGES	1	No Quantity							95506			0
S3	2016	2016	2016	2	0	2	Export	480	Mauritius	MUS	204	Benin	BEN								11	BEVERAGES	1	No Quantity							48109			0
S3	2016	2016	2016	2	0	2	Export	480	Mauritius	MUS	208	Denmark	DNK								11	BEVERAGES	1	No Quantity							194566			0
S3	2016	2016	2016	2	0	2	Export	480	Mauritius	MUS	251	France	FRA								11	BEVERAGES	1	No Quantity							4158552			0
S3	2016	2016	2016	2	0	2	Export	480	Mauritius	MUS	276	Germany	DEU								11	BEVERAGES	1	No Quantity							122592			0
S3	2016	2016	2016	2	0	2	Export	480	Mauritius	MUS	288	Ghana	GHA								11	BEVERAGES	1	No Quantity							166385			0
S3	2016	2016	2016	2	0	2	Export	480	Mauritius	MUS	344	China, Hong Kong SAR	HKG								11	BEVERAGES	1	No Quantity							12694			0
S3	2016	2016	2016	2	0	2	Export	480	Mauritius	MUS	364	Iran	IRN								11	BEVERAGES	1	No Quantity							658			0
S3	2016	2016	2016	2	0	2	Export	480	Mauritius	MUS	372	Ireland	IRL								11	BEVERAGES	1	No Quantity							5522			0
S3	2016	2016	2016	2	0	2	Export	480	Mauritius	MUS	381	Italy	ITA								11	BEVERAGES	1	No Quantity							8177			0
S3	2016	2016	2016	2	0	2	Export	480	Mauritius	MUS	384	Côte d'Ivoire	CIV								11	BEVERAGES	1	No Quantity							408			0
S3	2016	2016	2016	2	0	2	Export	480	Mauritius	MUS	392	Japan	JPN								11	BEVERAGES	1	No Quantity							14004			0
S3	2016	2016	2016	2	0	2	Export	480	Mauritius	MUS	404	Kenya	KEN								11	BEVERAGES	1	No Quantity							115944			0
S3	2016	2016	2016	2	0	2	Export	480	Mauritius	MUS	410	Rep. of Korea	KOR								11	BEVERAGES	1	No Quantity							8776			0
S3	2016	2016	2016	2	0	2	Export	480	Mauritius	MUS	442	Luxembourg	LUX								11	BEVERAGES	1	No Quantity							96			0
S3	2016	2016	2016	2	0	2	Export	480	Mauritius	MUS	450	Madagascar	MDG								11	BEVERAGES	1	No Quantity							2927289			0
S3	2016	2016	2016	2	0	2	Export	480	Mauritius	MUS	458	Malaysia	MYS								11	BEVERAGES	1	No Quantity							126054			0
S3	2016	2016	2016	2	0	2	Export	480	Mauritius	MUS	490	Other Asia, nes									11	BEVERAGES	1	No Quantity							355			0
S3	2016	2016	2016	2	0	2	Export	480	Mauritius	MUS	508	Mozambique	MOZ								11	BEVERAGES	1	No Quantity							1310			0
S3	2016	2016	2016	2	0	2	Export	480	Mauritius	MUS	528	Netherlands	NLD								11	BEVERAGES	1	No Quantity							906501			0
S3	2016	2016	2016	2	0	2	Export	480	Mauritius	MUS	554	New Zealand	NZL								11	BEVERAGES	1	No Quantity							3844			0
S3	2016	2016	2016	2	0	2	Export	480	Mauritius	MUS	566	Nigeria	NGA								11	BEVERAGES	1	No Quantity							73165			0
S3	2016	2016	2016	2	0	2	Export	480	Mauritius	MUS	616	Poland	POL								11	BEVERAGES	1	No Quantity							668			0
S3	2016	2016	2016	2	0	2	Export	480	Mauritius	MUS	620	Portugal	PRT								11	BEVERAGES	1	No Quantity							704			0
S3	2016	2016	2016	2	0	2	Export	480	Mauritius	MUS	643	Russian Federation	RUS								11	BEVERAGES	1	No Quantity							874			0
S3	2016	2016	2016	2	0	2	Export	480	Mauritius	MUS	690	Seychelles	SYC								11	BEVERAGES	1	No Quantity							987816			0
S3	2016	2016	2016	2	0	2	Export	480	Mauritius	MUS	702	Singapore	SGP								11	BEVERAGES	1	No Quantity							1284			0
S3	2016	2016	2016	2	0	2	Export	480	Mauritius	MUS	703	Slovakia	SVK								11	BEVERAGES	1	No Quantity							79551			0
S3	2016	2016	2016	2	0	2	Export	480	Mauritius	MUS	710	South Africa	ZAF								11	BEVERAGES	1	No Quantity							141311			0
S3	2016	2016	2016	2	0	2	Export	480	Mauritius	MUS	724	Spain	ESP								11	BEVERAGES	1	No Quantity							238283			0
S3	2016	2016	2016	2	0	2	Export	480	Mauritius	MUS	752	Sweden	SWE								11	BEVERAGES	1	No Quantity							1063			0
S3	2016	2016	2016	2	0	2	Export	480	Mauritius	MUS	757	Switzerland	CHE								11	BEVERAGES	1	No Quantity							5234			0
S3	2016	2016	2016	2	0	2	Export	480	Mauritius	MUS	784	United Arab Emirates	ARE								11	BEVERAGES	1	No Quantity							300439			0
S3	2016	2016	2016	2	0	2	Export	480	Mauritius	MUS	800	Uganda	UGA								11	BEVERAGES	1	No Quantity							4986			0
S3	2016	2016	2016	2	0	2	Export	480	Mauritius	MUS	826	United Kingdom	GBR								11	BEVERAGES	1	No Quantity							1060422			0
S3	2016	2016	2016	2	0	2	Export	480	Mauritius	MUS	834	United Rep. of Tanzania	TZA								11	BEVERAGES	1	No Quantity							9245			0
S3	2016	2016	2016	2	0	2	Export	480	Mauritius	MUS	842	USA	USA								11	BEVERAGES	1	No Quantity							97096			0
S3	2016	2016	2016	2	0	2	Export	484	Mexico	MEX	0	World	WLD								11	BEVERAGES	1	No Quantity			0				4495223933			4
S3	2016	2016	2016	2	0	2	Export	484	Mexico	MEX	8	Albania	ALB								11	BEVERAGES	1	No Quantity			0		0		415542			0
S3	2016	2016	2016	2	0	2	Export	484	Mexico	MEX	28	Antigua and Barbuda	ATG								11	BEVERAGES	1	No Quantity			0		0		64656			0
S3	2016	2016	2016	2	0	2	Export	484	Mexico	MEX	31	Azerbaijan	AZE								11	BEVERAGES	1	No Quantity			0		0		74426			0
S3	2016	2016	2016	2	0	2	Export	484	Mexico	MEX	32	Argentina	ARG								11	BEVERAGES	1	No Quantity			0		0		12767583			4
S3	2016	2016	2016	2	0	2	Export	484	Mexico	MEX	36	Australia	AUS								11	BEVERAGES	1	No Quantity			0		0		92190371			0
S3	2016	2016	2016	2	0	2	Export	484	Mexico	MEX	40	Austria	AUT								11	BEVERAGES	1	No Quantity			0		0		3519358			0
S3	2016	2016	2016	2	0	2	Export	484	Mexico	MEX	44	Bahamas	BHS								11	BEVERAGES	1	No Quantity			0		0		856062			0
S3	2016	2016	2016	2	0	2	Export	484	Mexico	MEX	48	Bahrain	BHR								11	BEVERAGES	1	No Quantity			0		0		443989			0
S3	2016	2016	2016	2	0	2	Export	484	Mexico	MEX	50	Bangladesh	BGD								11	BEVERAGES	1	No Quantity			0		0		40371			0
S3	2016	2016	2016	2	0	2	Export	484	Mexico	MEX	51	Armenia	ARM								11	BEVERAGES	1	No Quantity			0		0		254439			0
S3	2016	2016	2016	2	0	2	Export	484	Mexico	MEX	52	Barbados	BRB								11	BEVERAGES	1	No Quantity			0		0		54257			0
S3	2016	2016	2016	2	0	2	Export	484	Mexico	MEX	56	Belgium	BEL								11	BEVERAGES	1	No Quantity			0		0		19165666			0
S3	2016	2016	2016	2	0	2	Export	484	Mexico	MEX	60	Bermuda	BMU								11	BEVERAGES	1	No Quantity			0		0		172921			0
S3	2016	2016	2016	2	0	2	Export	484	Mexico	MEX	68	Bolivia (Plurinational State of)	BOL								11	BEVERAGES	1	No Quantity			0		0		3917568			4
S3	2016	2016	2016	2	0	2	Export	484	Mexico	MEX	76	Brazil	BRA								11	BEVERAGES	1	No Quantity			0		0		12709588			4
S3	2016	2016	2016	2	0	2	Export	484	Mexico	MEX	84	Belize	BLZ								11	BEVERAGES	1	No Quantity			0		0		1740744			4
S3	2016	2016	2016	2	0	2	Export	484	Mexico	MEX	92	Br. Virgin Isds	VGB								11	BEVERAGES	1	No Quantity			0		0		115784			0
S3	2016	2016	2016	2	0	2	Export	484	Mexico	MEX	100	Bulgaria	BGR								11	BEVERAGES	1	No Quantity			0		0		794403			0
S3	2016	2016	2016	2	0	2	Export	484	Mexico	MEX	112	Belarus	BLR								11	BEVERAGES	1	No Quantity			0		0		859128			0
S3	2016	2016	2016	2	0	2	Export	484	Mexico	MEX	116	Cambodia	KHM								11	BEVERAGES	1	No Quantity			0		0		324349			0
S3	2016	2016	2016	2	0	2	Export	484	Mexico	MEX	120	Cameroon	CMR								11	BEVERAGES	1	No Quantity			0		0		6972			0
S3	2016	2016	2016	2	0	2	Export	484	Mexico	MEX	124	Canada	CAN								11	BEVERAGES	1	No Quantity			0		0		65429168			4
S3	2016	2016	2016	2	0	2	Export	484	Mexico	MEX	136	Cayman Isds	CYM								11	BEVERAGES	1	No Quantity			0		0		285735			0
S3	2016	2016	2016	2	0	2	Export	484	Mexico	MEX	144	Sri Lanka	LKA								11	BEVERAGES	1	No Quantity			0		0		166251			0
S3	2016	2016	2016	2	0	2	Export	484	Mexico	MEX	152	Chile	CHL								11	BEVERAGES	1	No Quantity			0		0		65173720			0
S3	2016	2016	2016	2	0	2	Export	484	Mexico	MEX	156	China	CHN								11	BEVERAGES	1	No Quantity			0		0		42179693			0
S3	2016	2016	2016	2	0	2	Export	484	Mexico	MEX	170	Colombia	COL								11	BEVERAGES	1	No Quantity			0		0		30682174			4
S3	2016	2016	2016	2	0	2	Export	484	Mexico	MEX	188	Costa Rica	CRI								11	BEVERAGES	1	No Quantity			0		0		4765556			4
S3	2016	2016	2016	2	0	2	Export	484	Mexico	MEX	191	Croatia	HRV								11	BEVERAGES	1	No Quantity			0		0		828767			0
S3	2016	2016	2016	2	0	2	Export	484	Mexico	MEX	192	Cuba	CUB								11	BEVERAGES	1	No Quantity			0		0		5627779			4
S3	2016	2016	2016	2	0	2	Export	484	Mexico	MEX	196	Cyprus	CYP								11	BEVERAGES	1	No Quantity			0		0		445554			0
S3	2016	2016	2016	2	0	2	Export	484	Mexico	MEX	203	Czechia	CZE								11	BEVERAGES	1	No Quantity			0		0		964746			0
S3	2016	2016	2016	2	0	2	Export	484	Mexico	MEX	208	Denmark	DNK								11	BEVERAGES	1	No Quantity			0		0		963176			0
S3	2016	2016	2016	2	0	2	Export	484	Mexico	MEX	212	Dominica	DMA								11	BEVERAGES	1	No Quantity			0		0		484			0
S3	2016	2016	2016	2	0	2	Export	484	Mexico	MEX	214	Dominican Rep.	DOM								11	BEVERAGES	1	No Quantity			0		0		1260791			4
S3	2016	2016	2016	2	0	2	Export	484	Mexico	MEX	218	Ecuador	ECU								11	BEVERAGES	1	No Quantity			0		0		1544815			0
S3	2016	2016	2016	2	0	2	Export	484	Mexico	MEX	222	El Salvador	SLV								11	BEVERAGES	1	No Quantity			0		0		2416311			4
S3	2016	2016	2016	2	0	2	Export	484	Mexico	MEX	233	Estonia	EST								11	BEVERAGES	1	No Quantity			0		0		2167688			0
S3	2016	2016	2016	2	0	2	Export	484	Mexico	MEX	242	Fiji	FJI								11	BEVERAGES	1	No Quantity			0		0		136855			0
S3	2016	2016	2016	2	0	2	Export	484	Mexico	MEX	246	Finland	FIN								11	BEVERAGES	1	No Quantity			0		0		1199541			0
S3	2016	2016	2016	2	0	2	Export	484	Mexico	MEX	251	France	FRA								11	BEVERAGES	1	No Quantity			0		0		9173610			4
S3	2016	2016	2016	2	0	2	Export	484	Mexico	MEX	262	Djibouti	DJI								11	BEVERAGES	1	No Quantity			0		0		22186			0
S3	2016	2016	2016	2	0	2	Export	484	Mexico	MEX	268	Georgia	GEO								11	BEVERAGES	1	No Quantity			0		0		735644			0
S3	2016	2016	2016	2	0	2	Export	484	Mexico	MEX	276	Germany	DEU								11	BEVERAGES	1	No Quantity			0		0		22180518			4
S3	2016	2016	2016	2	0	2	Export	484	Mexico	MEX	288	Ghana	GHA								11	BEVERAGES	1	No Quantity			0		0		34933			0
S3	2016	2016	2016	2	0	2	Export	484	Mexico	MEX	292	Gibraltar	GIB								11	BEVERAGES	1	No Quantity			0		0		35577			0
S3	2016	2016	2016	2	0	2	Export	484	Mexico	MEX	300	Greece	GRC								11	BEVERAGES	1	No Quantity			0		0		7212880			0
S3	2016	2016	2016	2	0	2	Export	484	Mexico	MEX	316	Guam	GUM								11	BEVERAGES	1	No Quantity			0		0		180148			0
S3	2016	2016	2016	2	0	2	Export	484	Mexico	MEX	320	Guatemala	GTM								11	BEVERAGES	1	No Quantity			0		0		13351402			4
S3	2016	2016	2016	2	0	2	Export	484	Mexico	MEX	328	Guyana	GUY								11	BEVERAGES	1	No Quantity			0		0		445928			0
S3	2016	2016	2016	2	0	2	Export	484	Mexico	MEX	332	Haiti	HTI								11	BEVERAGES	1	No Quantity			0		0		80878			0
S3	2016	2016	2016	2	0	2	Export	484	Mexico	MEX	340	Honduras	HND								11	BEVERAGES	1	No Quantity			0		0		3535699			0
S3	2016	2016	2016	2	0	2	Export	484	Mexico	MEX	344	China, Hong Kong SAR	HKG								11	BEVERAGES	1	No Quantity			0		0		1484556			4
S3	2016	2016	2016	2	0	2	Export	484	Mexico	MEX	348	Hungary	HUN								11	BEVERAGES	1	No Quantity			0		0		654666			0
S3	2016	2016	2016	2	0	2	Export	484	Mexico	MEX	352	Iceland	ISL								11	BEVERAGES	1	No Quantity			0		0		97751			0
S3	2016	2016	2016	2	0	2	Export	484	Mexico	MEX	360	Indonesia	IDN								11	BEVERAGES	1	No Quantity			0		0		1055802			0
S3	2016	2016	2016	2	0	2	Export	484	Mexico	MEX	368	Iraq	IRQ								11	BEVERAGES	1	No Quantity			0		0		1697858			0
S3	2016	2016	2016	2	0	2	Export	484	Mexico	MEX	372	Ireland	IRL								11	BEVERAGES	1	No Quantity			0		0		7794380			0
S3	2016	2016	2016	2	0	2	Export	484	Mexico	MEX	376	Israel	ISR								11	BEVERAGES	1	No Quantity			0		0		2953658			0
S3	2016	2016	2016	2	0	2	Export	484	Mexico	MEX	381	Italy	ITA								11	BEVERAGES	1	No Quantity			0		0		20806196			4
S3	2016	2016	2016	2	0	2	Export	484	Mexico	MEX	384	Côte d'Ivoire	CIV								11	BEVERAGES	1	No Quantity			0		0		21266			0
S3	2016	2016	2016	2	0	2	Export	484	Mexico	MEX	388	Jamaica	JAM								11	BEVERAGES	1	No Quantity			0		0		286393			0
S3	2016	2016	2016	2	0	2	Export	484	Mexico	MEX	392	Japan	JPN								11	BEVERAGES	1	No Quantity			0		0		21284831			4
S3	2016	2016	2016	2	0	2	Export	484	Mexico	MEX	398	Kazakhstan	KAZ								11	BEVERAGES	1	No Quantity			0		0		355758			0
S3	2016	2016	2016	2	0	2	Export	484	Mexico	MEX	400	Jordan	JOR								11	BEVERAGES	1	No Quantity			0		0		135102			0
S3	2016	2016	2016	2	0	2	Export	484	Mexico	MEX	404	Kenya	KEN								11	BEVERAGES	1	No Quantity			0		0		9483			0
S3	2016	2016	2016	2	0	2	Export	484	Mexico	MEX	410	Rep. of Korea	KOR								11	BEVERAGES	1	No Quantity			0		0		5756789			4
S3	2016	2016	2016	2	0	2	Export	484	Mexico	MEX	418	Lao People's Dem. Rep.	LAO								11	BEVERAGES	1	No Quantity			0		0		27642			0
S3	2016	2016	2016	2	0	2	Export	484	Mexico	MEX	422	Lebanon	LBN								11	BEVERAGES	1	No Quantity			0		0		1665582			0
S3	2016	2016	2016	2	0	2	Export	484	Mexico	MEX	428	Latvia	LVA								11	BEVERAGES	1	No Quantity			0		0		7491779			0
S3	2016	2016	2016	2	0	2	Export	484	Mexico	MEX	430	Liberia	LBR								11	BEVERAGES	1	No Quantity			0		0		6602			0
S3	2016	2016	2016	2	0	2	Export	484	Mexico	MEX	440	Lithuania	LTU								11	BEVERAGES	1	No Quantity			0		0		163575			0
S3	2016	2016	2016	2	0	2	Export	484	Mexico	MEX	458	Malaysia	MYS								11	BEVERAGES	1	No Quantity			0		0		774302			0
S3	2016	2016	2016	2	0	2	Export	484	Mexico	MEX	462	Maldives	MDV								11	BEVERAGES	1	No Quantity			0		0		96913			0
S3	2016	2016	2016	2	0	2	Export	484	Mexico	MEX	470	Malta	MLT								11	BEVERAGES	1	No Quantity			0		0		295309			0
S3	2016	2016	2016	2	0	2	Export	484	Mexico	MEX	480	Mauritius	MUS								11	BEVERAGES	1	No Quantity			0		0		43890			0
S3	2016	2016	2016	2	0	2	Export	484	Mexico	MEX	490	Other Asia, nes									11	BEVERAGES	1	No Quantity			0		0		2752510			0
S3	2016	2016	2016	2	0	2	Export	484	Mexico	MEX	499	Montenegro	MNE								11	BEVERAGES	1	No Quantity			0		0		39736			0
S3	2016	2016	2016	2	0	2	Export	484	Mexico	MEX	504	Morocco	MAR								11	BEVERAGES	1	No Quantity			0		0		234923			0
S3	2016	2016	2016	2	0	2	Export	484	Mexico	MEX	512	Oman	OMN								11	BEVERAGES	1	No Quantity			0		0		141394			0
S3	2016	2016	2016	2	0	2	Export	484	Mexico	MEX	524	Nepal	NPL								11	BEVERAGES	1	No Quantity			0		0		54421			0
S3	2016	2016	2016	2	0	2	Export	484	Mexico	MEX	528	Netherlands	NLD								11	BEVERAGES	1	No Quantity			0		0		4158381			0
S3	2016	2016	2016	2	0	2	Export	484	Mexico	MEX	531	Curaçao	CUW								11	BEVERAGES	1	No Quantity			0		0		213637			0
S3	2016	2016	2016	2	0	2	Export	484	Mexico	MEX	533	Aruba	ABW								11	BEVERAGES	1	No Quantity			0		0		229949			0
S3	2016	2016	2016	2	0	2	Export	484	Mexico	MEX	554	New Zealand	NZL								11	BEVERAGES	1	No Quantity			0		0		12976017			0
S3	2016	2016	2016	2	0	2	Export	484	Mexico	MEX	558	Nicaragua	NIC								11	BEVERAGES	1	No Quantity			0				1278410			4
S3	2016	2016	2016	2	0	2	Export	484	Mexico	MEX	566	Nigeria	NGA								11	BEVERAGES	1	No Quantity			0		0		544803			0
S3	2016	2016	2016	2	0	2	Export	484	Mexico	MEX	579	Norway	NOR								11	BEVERAGES	1	No Quantity			0		0		2748077			0
S3	2016	2016	2016	2	0	2	Export	484	Mexico	MEX	591	Panama	PAN								11	BEVERAGES	1	No Quantity			0		0		19391083			4
S3	2016	2016	2016	2	0	2	Export	484	Mexico	MEX	600	Paraguay	PRY								11	BEVERAGES	1	No Quantity			0		0		8040257			4
S3	2016	2016	2016	2	0	2	Export	484	Mexico	MEX	604	Peru	PER								11	BEVERAGES	1	No Quantity			0		0		12063017			4
S3	2016	2016	2016	2	0	2	Export	484	Mexico	MEX	608	Philippines	PHL								11	BEVERAGES	1	No Quantity			0		0		1507376			0
S3	2016	2016	2016	2	0	2	Export	484	Mexico	MEX	616	Poland	POL								11	BEVERAGES	1	No Quantity			0		0		1779323			0
S3	2016	2016	2016	2	0	2	Export	484	Mexico	MEX	620	Portugal	PRT								11	BEVERAGES	1	No Quantity			0		0		678085			0
S3	2016	2016	2016	2	0	2	Export	484	Mexico	MEX	634	Qatar	QAT								11	BEVERAGES	1	No Quantity			0		0		726092			0
S3	2016	2016	2016	2	0	2	Export	484	Mexico	MEX	642	Romania	ROU								11	BEVERAGES	1	No Quantity			0		0		1263013			0
S3	2016	2016	2016	2	0	2	Export	484	Mexico	MEX	643	Russian Federation	RUS								11	BEVERAGES	1	No Quantity			0		0		6234863			0
S3	2016	2016	2016	2	0	2	Export	484	Mexico	MEX	659	Saint Kitts and Nevis	KNA								11	BEVERAGES	1	No Quantity			0		0		15415			0
S3	2016	2016	2016	2	0	2	Export	484	Mexico	MEX	660	Anguilla	AIA								11	BEVERAGES	1	No Quantity			0		0		34749			0
S3	2016	2016	2016	2	0	2	Export	484	Mexico	MEX	662	Saint Lucia	LCA								11	BEVERAGES	1	No Quantity			0		0		20877			0
S3	2016	2016	2016	2	0	2	Export	484	Mexico	MEX	670	Saint Vincent and the Grenadines	VCT								11	BEVERAGES	1	No Quantity			0		0		15077			0
S3	2016	2016	2016	2	0	2	Export	484	Mexico	MEX	686	Senegal	SEN								11	BEVERAGES	1	No Quantity			0		0		6635			0
S3	2016	2016	2016	2	0	2	Export	484	Mexico	MEX	688	Serbia	SRB								11	BEVERAGES	1	No Quantity			0		0		613056			0
S3	2016	2016	2016	2	0	2	Export	484	Mexico	MEX	690	Seychelles	SYC								11	BEVERAGES	1	No Quantity			0		0		10696			0
S3	2016	2016	2016	2	0	2	Export	484	Mexico	MEX	699	India	IND								11	BEVERAGES	1	No Quantity			0		0		2775804			0
S3	2016	2016	2016	2	0	2	Export	484	Mexico	MEX	702	Singapore	SGP								11	BEVERAGES	1	No Quantity			0		0		13692646			4
S3	2016	2016	2016	2	0	2	Export	484	Mexico	MEX	703	Slovakia	SVK								11	BEVERAGES	1	No Quantity			0		0		21514			0
S3	2016	2016	2016	2	0	2	Export	484	Mexico	MEX	704	Viet Nam	VNM								11	BEVERAGES	1	No Quantity			0		0		547910			0
S3	2016	2016	2016	2	0	2	Export	484	Mexico	MEX	705	Slovenia	SVN								11	BEVERAGES	1	No Quantity			0		0		183621			0
S3	2016	2016	2016	2	0	2	Export	484	Mexico	MEX	710	South Africa	ZAF								11	BEVERAGES	1	No Quantity			0		0		10417987			0
S3	2016	2016	2016	2	0	2	Export	484	Mexico	MEX	724	Spain	ESP								11	BEVERAGES	1	No Quantity			0		0		31556209			4
S3	2016	2016	2016	2	0	2	Export	484	Mexico	MEX	740	Suriname	SUR								11	BEVERAGES	1	No Quantity			0		0		80348			0
S3	2016	2016	2016	2	0	2	Export	484	Mexico	MEX	752	Sweden	SWE								11	BEVERAGES	1	No Quantity			0		0		1177173			0
S3	2016	2016	2016	2	0	2	Export	484	Mexico	MEX	757	Switzerland	CHE								11	BEVERAGES	1	No Quantity			0		0		5423548			4
S3	2016	2016	2016	2	0	2	Export	484	Mexico	MEX	764	Thailand	THA								11	BEVERAGES	1	No Quantity			0		0		1047390			0
S3	2016	2016	2016	2	0	2	Export	484	Mexico	MEX	780	Trinidad and Tobago	TTO								11	BEVERAGES	1	No Quantity			0		0		606693			0
S3	2016	2016	2016	2	0	2	Export	484	Mexico	MEX	784	United Arab Emirates	ARE								11	BEVERAGES	1	No Quantity			0		0		7613577			0
S3	2016	2016	2016	2	0	2	Export	484	Mexico	MEX	792	Turkey	TUR								11	BEVERAGES	1	No Quantity			0		0		6153733			0
S3	2016	2016	2016	2	0	2	Export	484	Mexico	MEX	796	Turks and Caicos Isds	TCA								11	BEVERAGES	1	No Quantity			0		0		99858			0
S3	2016	2016	2016	2	0	2	Export	484	Mexico	MEX	804	Ukraine	UKR								11	BEVERAGES	1	No Quantity			0		0		2852617			0
S3	2016	2016	2016	2	0	2	Export	484	Mexico	MEX	826	United Kingdom	GBR								11	BEVERAGES	1	No Quantity			0		0		80569168			0
S3	2016	2016	2016	2	0	2	Export	484	Mexico	MEX	842	USA	USA								11	BEVERAGES	1	No Quantity			0		0		3679719994			4
S3	2016	2016	2016	2	0	2	Export	484	Mexico	MEX	858	Uruguay	URY								11	BEVERAGES	1	No Quantity			0		0		4852153			4
S3	2016	2016	2016	2	0	2	Export	484	Mexico	MEX	860	Uzbekistan	UZB								11	BEVERAGES	1	No Quantity			0		0		1312161			0
S3	2016	2016	2016	2	0	2	Export	484	Mexico	MEX	862	Venezuela	VEN								11	BEVERAGES	1	No Quantity			0				721458			4
S3	2016	2016	2016	2	0	2	Export	484	Mexico	MEX	899	Areas, nes									11	BEVERAGES	1	No Quantity			0		0		57350032			4
S3	2016	2016	2016	2	0	2	Export	480	Mauritius	MUS	0	World	WLD								12	TOBACCO,TOBACCO MANUFACT	1	No Quantity							6382228			0
S3	2016	2016	2016	2	0	2	Export	480	Mauritius	MUS	174	Comoros	COM								12	TOBACCO,TOBACCO MANUFACT	1	No Quantity							74553			0
S3	2016	2016	2016	2	0	2	Export	480	Mauritius	MUS	251	France	FRA								12	TOBACCO,TOBACCO MANUFACT	1	No Quantity							2041459			0
S3	2016	2016	2016	2	0	2	Export	480	Mauritius	MUS	276	Germany	DEU								12	TOBACCO,TOBACCO MANUFACT	1	No Quantity							6136			0
S3	2016	2016	2016	2	0	2	Export	480	Mauritius	MUS	404	Kenya	KEN								12	TOBACCO,TOBACCO MANUFACT	1	No Quantity							2951			0
S3	2016	2016	2016	2	0	2	Export	480	Mauritius	MUS	440	Lithuania	LTU								12	TOBACCO,TOBACCO MANUFACT	1	No Quantity							72159			0
S3	2016	2016	2016	2	0	2	Export	480	Mauritius	MUS	450	Madagascar	MDG								12	TOBACCO,TOBACCO MANUFACT	1	No Quantity							145388			0
S3	2016	2016	2016	2	0	2	Export	480	Mauritius	MUS	616	Poland	POL								12	TOBACCO,TOBACCO MANUFACT	1	No Quantity							1573			0
S3	2016	2016	2016	2	0	2	Export	480	Mauritius	MUS	690	Seychelles	SYC								12	TOBACCO,TOBACCO MANUFACT	1	No Quantity							195634			0
S3	2016	2016	2016	2	0	2	Export	480	Mauritius	MUS	702	Singapore	SGP								12	TOBACCO,TOBACCO MANUFACT	1	No Quantity							3824930			0
S3	2016	2016	2016	2	0	2	Export	480	Mauritius	MUS	710	South Africa	ZAF								12	TOBACCO,TOBACCO MANUFACT	1	No Quantity							17445			0
S3	2016	2016	2016	2	0	2	Export	484	Mexico	MEX	0	World	WLD								12	TOBACCO,TOBACCO MANUFACT	1	No Quantity			0		0		216625107			4
S3	2016	2016	2016	2	0	2	Export	484	Mexico	MEX	32	Argentina	ARG								12	TOBACCO,TOBACCO MANUFACT	1	No Quantity			0		0		652870			4
S3	2016	2016	2016	2	0	2	Export	484	Mexico	MEX	56	Belgium	BEL								12	TOBACCO,TOBACCO MANUFACT	1	No Quantity			0		0		871778			0
S3	2016	2016	2016	2	0	2	Export	484	Mexico	MEX	76	Brazil	BRA								12	TOBACCO,TOBACCO MANUFACT	1	No Quantity			0		0		4266974			4
S3	2016	2016	2016	2	0	2	Export	484	Mexico	MEX	84	Belize	BLZ								12	TOBACCO,TOBACCO MANUFACT	1	No Quantity			0		0		1479160			0
S3	2016	2016	2016	2	0	2	Export	484	Mexico	MEX	100	Bulgaria	BGR								12	TOBACCO,TOBACCO MANUFACT	1	No Quantity			0		0		4146			0
S3	2016	2016	2016	2	0	2	Export	484	Mexico	MEX	124	Canada	CAN								12	TOBACCO,TOBACCO MANUFACT	1	No Quantity			0		0		164330619			4
S3	2016	2016	2016	2	0	2	Export	484	Mexico	MEX	152	Chile	CHL								12	TOBACCO,TOBACCO MANUFACT	1	No Quantity			0		0		501252			0
S3	2016	2016	2016	2	0	2	Export	484	Mexico	MEX	170	Colombia	COL								12	TOBACCO,TOBACCO MANUFACT	1	No Quantity			0		0		938209			4
S3	2016	2016	2016	2	0	2	Export	484	Mexico	MEX	188	Costa Rica	CRI								12	TOBACCO,TOBACCO MANUFACT	1	No Quantity			0		0		2295329			0
S3	2016	2016	2016	2	0	2	Export	484	Mexico	MEX	203	Czechia	CZE								12	TOBACCO,TOBACCO MANUFACT	1	No Quantity			0		0		4996			4
S3	2016	2016	2016	2	0	2	Export	484	Mexico	MEX	208	Denmark	DNK								12	TOBACCO,TOBACCO MANUFACT	1	No Quantity			0		0		391247			0
S3	2016	2016	2016	2	0	2	Export	484	Mexico	MEX	214	Dominican Rep.	DOM								12	TOBACCO,TOBACCO MANUFACT	1	No Quantity			0		0		5228064			0
S3	2016	2016	2016	2	0	2	Export	484	Mexico	MEX	222	El Salvador	SLV								12	TOBACCO,TOBACCO MANUFACT	1	No Quantity			0		0		1371170			0
S3	2016	2016	2016	2	0	2	Export	484	Mexico	MEX	276	Germany	DEU								12	TOBACCO,TOBACCO MANUFACT	1	No Quantity			0		0		2677371			4
S3	2016	2016	2016	2	0	2	Export	484	Mexico	MEX	320	Guatemala	GTM								12	TOBACCO,TOBACCO MANUFACT	1	No Quantity			0		0		2723705			0
S3	2016	2016	2016	2	0	2	Export	484	Mexico	MEX	340	Honduras	HND								12	TOBACCO,TOBACCO MANUFACT	1	No Quantity			0		0		1334291			0
S3	2016	2016	2016	2	0	2	Export	484	Mexico	MEX	360	Indonesia	IDN								12	TOBACCO,TOBACCO MANUFACT	1	No Quantity			0		0		304			0
S3	2016	2016	2016	2	0	2	Export	484	Mexico	MEX	376	Israel	ISR								12	TOBACCO,TOBACCO MANUFACT	1	No Quantity			0		0		21168			4
S3	2016	2016	2016	2	0	2	Export	484	Mexico	MEX	392	Japan	JPN								12	TOBACCO,TOBACCO MANUFACT	1	No Quantity			0		0		25802			4
S3	2016	2016	2016	2	0	2	Export	484	Mexico	MEX	410	Rep. of Korea	KOR								12	TOBACCO,TOBACCO MANUFACT	1	No Quantity			0		0		13222			0
S3	2016	2016	2016	2	0	2	Export	484	Mexico	MEX	458	Malaysia	MYS								12	TOBACCO,TOBACCO MANUFACT	1	No Quantity			0		0		117848			0
S3	2016	2016	2016	2	0	2	Export	484	Mexico	MEX	490	Other Asia, nes									12	TOBACCO,TOBACCO MANUFACT	1	No Quantity			0		0		9719			4
S3	2016	2016	2016	2	0	2	Export	484	Mexico	MEX	504	Morocco	MAR								12	TOBACCO,TOBACCO MANUFACT	1	No Quantity			0		0		504400			0
S3	2016	2016	2016	2	0	2	Export	484	Mexico	MEX	528	Netherlands	NLD								12	TOBACCO,TOBACCO MANUFACT	1	No Quantity			0		0		104027			0
S3	2016	2016	2016	2	0	2	Export	484	Mexico	MEX	531	Curaçao	CUW								12	TOBACCO,TOBACCO MANUFACT	1	No Quantity			0		0		97426			0
S3	2016	2016	2016	2	0	2	Export	484	Mexico	MEX	533	Aruba	ABW								12	TOBACCO,TOBACCO MANUFACT	1	No Quantity			0		0		12437			0
S3	2016	2016	2016	2	0	2	Export	484	Mexico	MEX	558	Nicaragua	NIC								12	TOBACCO,TOBACCO MANUFACT	1	No Quantity			0		0		7683639			0
S3	2016	2016	2016	2	0	2	Export	484	Mexico	MEX	566	Nigeria	NGA								12	TOBACCO,TOBACCO MANUFACT	1	No Quantity			0		0		68461			0
S3	2016	2016	2016	2	0	2	Export	484	Mexico	MEX	591	Panama	PAN								12	TOBACCO,TOBACCO MANUFACT	1	No Quantity			0		0		631645			0
S3	2016	2016	2016	2	0	2	Export	484	Mexico	MEX	604	Peru	PER								12	TOBACCO,TOBACCO MANUFACT	1	No Quantity			0		0		68794			0
S3	2016	2016	2016	2	0	2	Export	484	Mexico	MEX	608	Philippines	PHL								12	TOBACCO,TOBACCO MANUFACT	1	No Quantity			0		0		13			0
S3	2016	2016	2016	2	0	2	Export	484	Mexico	MEX	616	Poland	POL								12	TOBACCO,TOBACCO MANUFACT	1	No Quantity			0		0		18529			4
S3	2016	2016	2016	2	0	2	Export	484	Mexico	MEX	703	Slovakia	SVK								12	TOBACCO,TOBACCO MANUFACT	1	No Quantity			0		0		553560			4
S3	2016	2016	2016	2	0	2	Export	484	Mexico	MEX	710	South Africa	ZAF								12	TOBACCO,TOBACCO MANUFACT	1	No Quantity			0		0		719669			4
S3	2016	2016	2016	2	0	2	Export	484	Mexico	MEX	724	Spain	ESP								12	TOBACCO,TOBACCO MANUFACT	1	No Quantity			0		0		64272			4
S3	2016	2016	2016	2	0	2	Export	484	Mexico	MEX	752	Sweden	SWE								12	TOBACCO,TOBACCO MANUFACT	1	No Quantity			0		0		6639			4
S3	2016	2016	2016	2	0	2	Export	484	Mexico	MEX	757	Switzerland	CHE								12	TOBACCO,TOBACCO MANUFACT	1	No Quantity			0		0		2361640			4
S3	2016	2016	2016	2	0	2	Export	484	Mexico	MEX	764	Thailand	THA								12	TOBACCO,TOBACCO MANUFACT	1	No Quantity			0		0		3314			4
S3	2016	2016	2016	2	0	2	Export	484	Mexico	MEX	780	Trinidad and Tobago	TTO								12	TOBACCO,TOBACCO MANUFACT	1	No Quantity			0		0		5234			0
S3	2016	2016	2016	2	0	2	Export	484	Mexico	MEX	784	United Arab Emirates	ARE								12	TOBACCO,TOBACCO MANUFACT	1	No Quantity			0		0		4			0
S3	2016	2016	2016	2	0	2	Export	484	Mexico	MEX	804	Ukraine	UKR								12	TOBACCO,TOBACCO MANUFACT	1	No Quantity			0		0		985973			4
S3	2016	2016	2016	2	0	2	Export	484	Mexico	MEX	826	United Kingdom	GBR								12	TOBACCO,TOBACCO MANUFACT	1	No Quantity			0		0		29924			4
S3	2016	2016	2016	2	0	2	Export	484	Mexico	MEX	842	USA	USA								12	TOBACCO,TOBACCO MANUFACT	1	No Quantity			0		0		12847269			4
S3	2016	2016	2016	2	0	2	Export	484	Mexico	MEX	862	Venezuela	VEN								12	TOBACCO,TOBACCO MANUFACT	1	No Quantity			0		0		129300			0
S3	2016	2016	2016	2	0	2	Export	484	Mexico	MEX	899	Areas, nes									12	TOBACCO,TOBACCO MANUFACT	1	No Quantity			0		0		469694			4
S3	2016	2016	2016	2	0	2	Export	480	Mauritius	MUS	0	World	WLD								21	HIDES,SKINS,FURSKINS,RAW	1	No Quantity							130184			0
S3	2016	2016	2016	2	0	2	Export	480	Mauritius	MUS	344	China, Hong Kong SAR	HKG								21	HIDES,SKINS,FURSKINS,RAW	1	No Quantity							111027			0
S3	2016	2016	2016	2	0	2	Export	480	Mauritius	MUS	710	South Africa	ZAF								21	HIDES,SKINS,FURSKINS,RAW	1	No Quantity							18365			0
S3	2016	2016	2016	2	0	2	Export	480	Mauritius	MUS	716	Zimbabwe	ZWE								21	HIDES,SKINS,FURSKINS,RAW	1	No Quantity							792			0
S3	2016	2016	2016	2	0	2	Export	484	Mexico	MEX	0	World	WLD								21	HIDES,SKINS,FURSKINS,RAW	1	No Quantity			0		0		49338181			4
S3	2016	2016	2016	2	0	2	Export	484	Mexico	MEX	36	Australia	AUS								21	HIDES,SKINS,FURSKINS,RAW	1	No Quantity			0		0		480			0
S3	2016	2016	2016	2	0	2	Export	484	Mexico	MEX	40	Austria	AUT								21	HIDES,SKINS,FURSKINS,RAW	1	No Quantity			0		0		10584			0
S3	2016	2016	2016	2	0	2	Export	484	Mexico	MEX	56	Belgium	BEL								21	HIDES,SKINS,FURSKINS,RAW	1	No Quantity			0		0		14810			0
S3	2016	2016	2016	2	0	2	Export	484	Mexico	MEX	68	Bolivia (Plurinational State of)	BOL								21	HIDES,SKINS,FURSKINS,RAW	1	No Quantity			0		0		12648			0
S3	2016	2016	2016	2	0	2	Export	484	Mexico	MEX	76	Brazil	BRA								21	HIDES,SKINS,FURSKINS,RAW	1	No Quantity			0		0		40373			0
S3	2016	2016	2016	2	0	2	Export	484	Mexico	MEX	124	Canada	CAN								21	HIDES,SKINS,FURSKINS,RAW	1	No Quantity			0		0		13613			4
S3	2016	2016	2016	2	0	2	Export	484	Mexico	MEX	156	China	CHN								21	HIDES,SKINS,FURSKINS,RAW	1	No Quantity			0		0		12004999			0
S3	2016	2016	2016	2	0	2	Export	484	Mexico	MEX	170	Colombia	COL								21	HIDES,SKINS,FURSKINS,RAW	1	No Quantity			0		0		12148			0
S3	2016	2016	2016	2	0	2	Export	484	Mexico	MEX	214	Dominican Rep.	DOM								21	HIDES,SKINS,FURSKINS,RAW	1	No Quantity			0		0		2705			0
S3	2016	2016	2016	2	0	2	Export	484	Mexico	MEX	222	El Salvador	SLV								21	HIDES,SKINS,FURSKINS,RAW	1	No Quantity			0		0		7119			0
S3	2016	2016	2016	2	0	2	Export	484	Mexico	MEX	251	France	FRA								21	HIDES,SKINS,FURSKINS,RAW	1	No Quantity			0		0		263257			4
S3	2016	2016	2016	2	0	2	Export	484	Mexico	MEX	276	Germany	DEU								21	HIDES,SKINS,FURSKINS,RAW	1	No Quantity			0		0		62973			0
S3	2016	2016	2016	2	0	2	Export	484	Mexico	MEX	344	China, Hong Kong SAR	HKG								21	HIDES,SKINS,FURSKINS,RAW	1	No Quantity			0		0		11673160			0
S3	2016	2016	2016	2	0	2	Export	484	Mexico	MEX	348	Hungary	HUN								21	HIDES,SKINS,FURSKINS,RAW	1	No Quantity			0		0		36738			0
S3	2016	2016	2016	2	0	2	Export	484	Mexico	MEX	381	Italy	ITA								21	HIDES,SKINS,FURSKINS,RAW	1	No Quantity			0		0		106393			4
S3	2016	2016	2016	2	0	2	Export	484	Mexico	MEX	392	Japan	JPN								21	HIDES,SKINS,FURSKINS,RAW	1	No Quantity			0		0		42230			0
S3	2016	2016	2016	2	0	2	Export	484	Mexico	MEX	490	Other Asia, nes									21	HIDES,SKINS,FURSKINS,RAW	1	No Quantity			0		0		216420			0
S3	2016	2016	2016	2	0	2	Export	484	Mexico	MEX	579	Norway	NOR								21	HIDES,SKINS,FURSKINS,RAW	1	No Quantity			0		0		7065			0
S3	2016	2016	2016	2	0	2	Export	484	Mexico	MEX	586	Pakistan	PAK								21	HIDES,SKINS,FURSKINS,RAW	1	No Quantity			0		0		104792			0
S3	2016	2016	2016	2	0	2	Export	484	Mexico	MEX	699	India	IND								21	HIDES,SKINS,FURSKINS,RAW	1	No Quantity			0		0		110078			0
S3	2016	2016	2016	2	0	2	Export	484	Mexico	MEX	704	Viet Nam	VNM								21	HIDES,SKINS,FURSKINS,RAW	1	No Quantity			0		0		2961254			0
S3	2016	2016	2016	2	0	2	Export	484	Mexico	MEX	710	South Africa	ZAF								21	HIDES,SKINS,FURSKINS,RAW	1	No Quantity			0		0		6004			0
S3	2016	2016	2016	2	0	2	Export	484	Mexico	MEX	724	Spain	ESP								21	HIDES,SKINS,FURSKINS,RAW	1	No Quantity			0		0		53336			0
S3	2016	2016	2016	2	0	2	Export	484	Mexico	MEX	764	Thailand	THA								21	HIDES,SKINS,FURSKINS,RAW	1	No Quantity			0		0		532			0
S3	2016	2016	2016	2	0	2	Export	484	Mexico	MEX	842	USA	USA								21	HIDES,SKINS,FURSKINS,RAW	1	No Quantity			0		0		21574470			0
S3	2016	2016	2016	2	0	2	Export	480	Mauritius	MUS	0	World	WLD								22	OIL SEED,OLEAGINUS FRUIT	1	No Quantity							33324			0
S3	2016	2016	2016	2	0	2	Export	480	Mauritius	MUS	251	France	FRA								22	OIL SEED,OLEAGINUS FRUIT	1	No Quantity							1321			0
S3	2016	2016	2016	2	0	2	Export	480	Mauritius	MUS	276	Germany	DEU								22	OIL SEED,OLEAGINUS FRUIT	1	No Quantity							7425			0
S3	2016	2016	2016	2	0	2	Export	480	Mauritius	MUS	690	Seychelles	SYC								22	OIL SEED,OLEAGINUS FRUIT	1	No Quantity							1152			0
S3	2016	2016	2016	2	0	2	Export	480	Mauritius	MUS	699	India	IND								22	OIL SEED,OLEAGINUS FRUIT	1	No Quantity							12728			0
S3	2016	2016	2016	2	0	2	Export	480	Mauritius	MUS	826	United Kingdom	GBR								22	OIL SEED,OLEAGINUS FRUIT	1	No Quantity							1388			0
S3	2016	2016	2016	2	0	2	Export	480	Mauritius	MUS	842	USA	USA								22	OIL SEED,OLEAGINUS FRUIT	1	No Quantity							9309			0
S3	2016	2016	2016	2	0	2	Export	484	Mexico	MEX	0	World	WLD								22	OIL SEED,OLEAGINUS FRUIT	1	No Quantity			0		0		45392867			4
S3	2016	2016	2016	2	0	2	Export	484	Mexico	MEX	32	Argentina	ARG								22	OIL SEED,OLEAGINUS FRUIT	1	No Quantity			0		0		771472			0
S3	2016	2016	2016	2	0	2	Export	484	Mexico	MEX	36	Australia	AUS								22	OIL SEED,OLEAGINUS FRUIT	1	No Quantity			0		0		628373			0
S3	2016	2016	2016	2	0	2	Export	484	Mexico	MEX	76	Brazil	BRA								22	OIL SEED,OLEAGINUS FRUIT	1	No Quantity			0		0		1110984			0
S3	2016	2016	2016	2	0	2	Export	484	Mexico	MEX	84	Belize	BLZ								22	OIL SEED,OLEAGINUS FRUIT	1	No Quantity			0		0		35620			0
S3	2016	2016	2016	2	0	2	Export	484	Mexico	MEX	124	Canada	CAN								22	OIL SEED,OLEAGINUS FRUIT	1	No Quantity			0		0		1121862			0
S3	2016	2016	2016	2	0	2	Export	484	Mexico	MEX	152	Chile	CHL								22	OIL SEED,OLEAGINUS FRUIT	1	No Quantity			0		0		160106			0
S3	2016	2016	2016	2	0	2	Export	484	Mexico	MEX	156	China	CHN								22	OIL SEED,OLEAGINUS FRUIT	1	No Quantity			0		0		551839			0
S3	2016	2016	2016	2	0	2	Export	484	Mexico	MEX	170	Colombia	COL								22	OIL SEED,OLEAGINUS FRUIT	1	No Quantity			0		0		74866			0
S3	2016	2016	2016	2	0	2	Export	484	Mexico	MEX	188	Costa Rica	CRI								22	OIL SEED,OLEAGINUS FRUIT	1	No Quantity			0		0		197999			0
S3	2016	2016	2016	2	0	2	Export	484	Mexico	MEX	192	Cuba	CUB								22	OIL SEED,OLEAGINUS FRUIT	1	No Quantity			0		0		15			0
S3	2016	2016	2016	2	0	2	Export	484	Mexico	MEX	214	Dominican Rep.	DOM								22	OIL SEED,OLEAGINUS FRUIT	1	No Quantity			0		0		15000			0
S3	2016	2016	2016	2	0	2	Export	484	Mexico	MEX	222	El Salvador	SLV								22	OIL SEED,OLEAGINUS FRUIT	1	No Quantity			0		0		123683			0
S3	2016	2016	2016	2	0	2	Export	484	Mexico	MEX	231	Ethiopia	ETH								22	OIL SEED,OLEAGINUS FRUIT	1	No Quantity			0		0		32			0
S3	2016	2016	2016	2	0	2	Export	484	Mexico	MEX	251	France	FRA								22	OIL SEED,OLEAGINUS FRUIT	1	No Quantity			0		0		422402			0
S3	2016	2016	2016	2	0	2	Export	484	Mexico	MEX	276	Germany	DEU								22	OIL SEED,OLEAGINUS FRUIT	1	No Quantity			0		0		3396615			4
S3	2016	2016	2016	2	0	2	Export	484	Mexico	MEX	320	Guatemala	GTM								22	OIL SEED,OLEAGINUS FRUIT	1	No Quantity			0		0		743442			0
S3	2016	2016	2016	2	0	2	Export	484	Mexico	MEX	332	Haiti	HTI								22	OIL SEED,OLEAGINUS FRUIT	1	No Quantity			0		0		1187			0
S3	2016	2016	2016	2	0	2	Export	484	Mexico	MEX	340	Honduras	HND								22	OIL SEED,OLEAGINUS FRUIT	1	No Quantity			0		0		7993			0
S3	2016	2016	2016	2	0	2	Export	484	Mexico	MEX	344	China, Hong Kong SAR	HKG								22	OIL SEED,OLEAGINUS FRUIT	1	No Quantity			0		0		245775			0
S3	2016	2016	2016	2	0	2	Export	484	Mexico	MEX	360	Indonesia	IDN								22	OIL SEED,OLEAGINUS FRUIT	1	No Quantity			0		0		46547			0
S3	2016	2016	2016	2	0	2	Export	484	Mexico	MEX	381	Italy	ITA								22	OIL SEED,OLEAGINUS FRUIT	1	No Quantity			0		0		52			0
S3	2016	2016	2016	2	0	2	Export	484	Mexico	MEX	392	Japan	JPN								22	OIL SEED,OLEAGINUS FRUIT	1	No Quantity			0		0		4637943			0
S3	2016	2016	2016	2	0	2	Export	484	Mexico	MEX	404	Kenya	KEN								22	OIL SEED,OLEAGINUS FRUIT	1	No Quantity			0		0		53			0
S3	2016	2016	2016	2	0	2	Export	484	Mexico	MEX	410	Rep. of Korea	KOR								22	OIL SEED,OLEAGINUS FRUIT	1	No Quantity			0		0		727778			0
S3	2016	2016	2016	2	0	2	Export	484	Mexico	MEX	414	Kuwait	KWT								22	OIL SEED,OLEAGINUS FRUIT	1	No Quantity			0		0		124545			0
S3	2016	2016	2016	2	0	2	Export	484	Mexico	MEX	422	Lebanon	LBN								22	OIL SEED,OLEAGINUS FRUIT	1	No Quantity			0		0		16920			0
S3	2016	2016	2016	2	0	2	Export	484	Mexico	MEX	458	Malaysia	MYS								22	OIL SEED,OLEAGINUS FRUIT	1	No Quantity			0		0		676726			0
S3	2016	2016	2016	2	0	2	Export	484	Mexico	MEX	490	Other Asia, nes									22	OIL SEED,OLEAGINUS FRUIT	1	No Quantity			0		0		297191			0
S3	2016	2016	2016	2	0	2	Export	484	Mexico	MEX	504	Morocco	MAR								22	OIL SEED,OLEAGINUS FRUIT	1	No Quantity			0		0		5235			0
S3	2016	2016	2016	2	0	2	Export	484	Mexico	MEX	528	Netherlands	NLD								22	OIL SEED,OLEAGINUS FRUIT	1	No Quantity			0		0		5855216			0
S3	2016	2016	2016	2	0	2	Export	484	Mexico	MEX	554	New Zealand	NZL								22	OIL SEED,OLEAGINUS FRUIT	1	No Quantity			0		0		174176			0
S3	2016	2016	2016	2	0	2	Export	484	Mexico	MEX	579	Norway	NOR								22	OIL SEED,OLEAGINUS FRUIT	1	No Quantity			0		0		8226			0
S3	2016	2016	2016	2	0	2	Export	484	Mexico	MEX	586	Pakistan	PAK								22	OIL SEED,OLEAGINUS FRUIT	1	No Quantity			0		0		264			0
S3	2016	2016	2016	2	0	2	Export	484	Mexico	MEX	591	Panama	PAN								22	OIL SEED,OLEAGINUS FRUIT	1	No Quantity			0		0		2108			0
S3	2016	2016	2016	2	0	2	Export	484	Mexico	MEX	604	Peru	PER								22	OIL SEED,OLEAGINUS FRUIT	1	No Quantity			0		0		173495			0
S3	2016	2016	2016	2	0	2	Export	484	Mexico	MEX	608	Philippines	PHL								22	OIL SEED,OLEAGINUS FRUIT	1	No Quantity			0		0		248009			0
S3	2016	2016	2016	2	0	2	Export	484	Mexico	MEX	616	Poland	POL								22	OIL SEED,OLEAGINUS FRUIT	1	No Quantity			0		0		120174			0
S3	2016	2016	2016	2	0	2	Export	484	Mexico	MEX	643	Russian Federation	RUS								22	OIL SEED,OLEAGINUS FRUIT	1	No Quantity			0		0		872173			0
S3	2016	2016	2016	2	0	2	Export	484	Mexico	MEX	682	Saudi Arabia	SAU								22	OIL SEED,OLEAGINUS FRUIT	1	No Quantity			0		0		412811			0
S3	2016	2016	2016	2	0	2	Export	484	Mexico	MEX	699	India	IND								22	OIL SEED,OLEAGINUS FRUIT	1	No Quantity			0		0		254			0
S3	2016	2016	2016	2	0	2	Export	484	Mexico	MEX	702	Singapore	SGP								22	OIL SEED,OLEAGINUS FRUIT	1	No Quantity			0		0		1205486			0
S3	2016	2016	2016	2	0	2	Export	484	Mexico	MEX	704	Viet Nam	VNM								22	OIL SEED,OLEAGINUS FRUIT	1	No Quantity			0		0		6719			0
S3	2016	2016	2016	2	0	2	Export	484	Mexico	MEX	716	Zimbabwe	ZWE								22	OIL SEED,OLEAGINUS FRUIT	1	No Quantity			0		0		18			0
S3	2016	2016	2016	2	0	2	Export	484	Mexico	MEX	724	Spain	ESP								22	OIL SEED,OLEAGINUS FRUIT	1	No Quantity			0		0		341442			0
S3	2016	2016	2016	2	0	2	Export	484	Mexico	MEX	757	Switzerland	CHE								22	OIL SEED,OLEAGINUS FRUIT	1	No Quantity			0		0		24131			0
S3	2016	2016	2016	2	0	2	Export	484	Mexico	MEX	764	Thailand	THA								22	OIL SEED,OLEAGINUS FRUIT	1	No Quantity			0		0		294958			0
S3	2016	2016	2016	2	0	2	Export	484	Mexico	MEX	784	United Arab Emirates	ARE								22	OIL SEED,OLEAGINUS FRUIT	1	No Quantity			0		0		318491			0
S3	2016	2016	2016	2	0	2	Export	484	Mexico	MEX	792	Turkey	TUR								22	OIL SEED,OLEAGINUS FRUIT	1	No Quantity			0		0		182740			0
S3	2016	2016	2016	2	0	2	Export	484	Mexico	MEX	804	Ukraine	UKR								22	OIL SEED,OLEAGINUS FRUIT	1	No Quantity			0		0		125157			0
S3	2016	2016	2016	2	0	2	Export	484	Mexico	MEX	818	Egypt	EGY								22	OIL SEED,OLEAGINUS FRUIT	1	No Quantity			0		0		273636			0
S3	2016	2016	2016	2	0	2	Export	484	Mexico	MEX	826	United Kingdom	GBR								22	OIL SEED,OLEAGINUS FRUIT	1	No Quantity			0		0		546733			0
S3	2016	2016	2016	2	0	2	Export	484	Mexico	MEX	842	USA	USA								22	OIL SEED,OLEAGINUS FRUIT	1	No Quantity			0		0		18036835			0
S3	2016	2016	2016	2	0	2	Export	484	Mexico	MEX	858	Uruguay	URY								22	OIL SEED,OLEAGINUS FRUIT	1	No Quantity			0		0		27360			0
S3	2016	2016	2016	2	0	2	Export	480	Mauritius	MUS	0	World	WLD								23	CRUDE RUBBER	1	No Quantity							186			0
S3	2016	2016	2016	2	0	2	Export	480	Mauritius	MUS	251	France	FRA								23	CRUDE RUBBER	1	No Quantity							186			0
S3	2016	2016	2016	2	0	2	Export	484	Mexico	MEX	0	World	WLD								23	CRUDE RUBBER	1	No Quantity			0		0		203670107			4
S3	2016	2016	2016	2	0	2	Export	484	Mexico	MEX	12	Algeria	DZA								23	CRUDE RUBBER	1	No Quantity			0		0		94183			0
S3	2016	2016	2016	2	0	2	Export	484	Mexico	MEX	32	Argentina	ARG								23	CRUDE RUBBER	1	No Quantity			0		0		568334			0
S3	2016	2016	2016	2	0	2	Export	484	Mexico	MEX	36	Australia	AUS								23	CRUDE RUBBER	1	No Quantity			0		0		180211			0
S3	2016	2016	2016	2	0	2	Export	484	Mexico	MEX	40	Austria	AUT								23	CRUDE RUBBER	1	No Quantity			0		0		68			0
S3	2016	2016	2016	2	0	2	Export	484	Mexico	MEX	56	Belgium	BEL								23	CRUDE RUBBER	1	No Quantity			0		0		13957104			0
S3	2016	2016	2016	2	0	2	Export	484	Mexico	MEX	68	Bolivia (Plurinational State of)	BOL								23	CRUDE RUBBER	1	No Quantity			0		0		838146			0
S3	2016	2016	2016	2	0	2	Export	484	Mexico	MEX	76	Brazil	BRA								23	CRUDE RUBBER	1	No Quantity			0		0		6060123			0
S3	2016	2016	2016	2	0	2	Export	484	Mexico	MEX	124	Canada	CAN								23	CRUDE RUBBER	1	No Quantity			0		0		376			0
S3	2016	2016	2016	2	0	2	Export	484	Mexico	MEX	144	Sri Lanka	LKA								23	CRUDE RUBBER	1	No Quantity			0		0		178409			0
S3	2016	2016	2016	2	0	2	Export	484	Mexico	MEX	152	Chile	CHL								23	CRUDE RUBBER	1	No Quantity			0		0		260168			0
S3	2016	2016	2016	2	0	2	Export	484	Mexico	MEX	156	China	CHN								23	CRUDE RUBBER	1	No Quantity			0		0		7815977			0
S3	2016	2016	2016	2	0	2	Export	484	Mexico	MEX	170	Colombia	COL								23	CRUDE RUBBER	1	No Quantity			0		0		4195189			0
S3	2016	2016	2016	2	0	2	Export	484	Mexico	MEX	188	Costa Rica	CRI								23	CRUDE RUBBER	1	No Quantity			0		0		5965526			0
S3	2016	2016	2016	2	0	2	Export	484	Mexico	MEX	192	Cuba	CUB								23	CRUDE RUBBER	1	No Quantity			0		0		224927			0
S3	2016	2016	2016	2	0	2	Export	484	Mexico	MEX	214	Dominican Rep.	DOM								23	CRUDE RUBBER	1	No Quantity			0		0		218751			0
S3	2016	2016	2016	2	0	2	Export	484	Mexico	MEX	218	Ecuador	ECU								23	CRUDE RUBBER	1	No Quantity			0		0		778303			0
S3	2016	2016	2016	2	0	2	Export	484	Mexico	MEX	222	El Salvador	SLV								23	CRUDE RUBBER	1	No Quantity			0		0		287774			0
S3	2016	2016	2016	2	0	2	Export	484	Mexico	MEX	251	France	FRA								23	CRUDE RUBBER	1	No Quantity			0		0		413437			0
S3	2016	2016	2016	2	0	2	Export	484	Mexico	MEX	276	Germany	DEU								23	CRUDE RUBBER	1	No Quantity			0		0		3042285			0
S3	2016	2016	2016	2	0	2	Export	484	Mexico	MEX	320	Guatemala	GTM								23	CRUDE RUBBER	1	No Quantity			0		0		3077835			0
S3	2016	2016	2016	2	0	2	Export	484	Mexico	MEX	332	Haiti	HTI								23	CRUDE RUBBER	1	No Quantity			0		0		1221			0
S3	2016	2016	2016	2	0	2	Export	484	Mexico	MEX	340	Honduras	HND								23	CRUDE RUBBER	1	No Quantity			0		0		1729			0
S3	2016	2016	2016	2	0	2	Export	484	Mexico	MEX	344	China, Hong Kong SAR	HKG								23	CRUDE RUBBER	1	No Quantity			0		0		46578			0
S3	2016	2016	2016	2	0	2	Export	484	Mexico	MEX	360	Indonesia	IDN								23	CRUDE RUBBER	1	No Quantity			0		0		92399			0
S3	2016	2016	2016	2	0	2	Export	484	Mexico	MEX	381	Italy	ITA								23	CRUDE RUBBER	1	No Quantity			0		0		2509584			0
S3	2016	2016	2016	2	0	2	Export	484	Mexico	MEX	388	Jamaica	JAM								23	CRUDE RUBBER	1	No Quantity			0		0		1140			0
S3	2016	2016	2016	2	0	2	Export	484	Mexico	MEX	392	Japan	JPN								23	CRUDE RUBBER	1	No Quantity			0		0		1312516			0
S3	2016	2016	2016	2	0	2	Export	484	Mexico	MEX	410	Rep. of Korea	KOR								23	CRUDE RUBBER	1	No Quantity			0		0		453450			0
S3	2016	2016	2016	2	0	2	Export	484	Mexico	MEX	458	Malaysia	MYS								23	CRUDE RUBBER	1	No Quantity			0		0		656385			0
S3	2016	2016	2016	2	0	2	Export	484	Mexico	MEX	490	Other Asia, nes									23	CRUDE RUBBER	1	No Quantity			0		0		1696770			0
S3	2016	2016	2016	2	0	2	Export	484	Mexico	MEX	554	New Zealand	NZL								23	CRUDE RUBBER	1	No Quantity			0		0		140553			0
S3	2016	2016	2016	2	0	2	Export	484	Mexico	MEX	558	Nicaragua	NIC								23	CRUDE RUBBER	1	No Quantity			0		0		148455			0
S3	2016	2016	2016	2	0	2	Export	484	Mexico	MEX	586	Pakistan	PAK								23	CRUDE RUBBER	1	No Quantity			0		0		269622			0
S3	2016	2016	2016	2	0	2	Export	484	Mexico	MEX	591	Panama	PAN								23	CRUDE RUBBER	1	No Quantity			0		0		4077			0
S3	2016	2016	2016	2	0	2	Export	484	Mexico	MEX	604	Peru	PER								23	CRUDE RUBBER	1	No Quantity			0		0		2316410			0
S3	2016	2016	2016	2	0	2	Export	484	Mexico	MEX	616	Poland	POL								23	CRUDE RUBBER	1	No Quantity			0		0		830543			0
S3	2016	2016	2016	2	0	2	Export	484	Mexico	MEX	643	Russian Federation	RUS								23	CRUDE RUBBER	1	No Quantity			0		0		27043			0
S3	2016	2016	2016	2	0	2	Export	484	Mexico	MEX	699	India	IND								23	CRUDE RUBBER	1	No Quantity			0		0		366228			0
S3	2016	2016	2016	2	0	2	Export	484	Mexico	MEX	702	Singapore	SGP								23	CRUDE RUBBER	1	No Quantity			0		0		2504012			0
S3	2016	2016	2016	2	0	2	Export	484	Mexico	MEX	704	Viet Nam	VNM								23	CRUDE RUBBER	1	No Quantity			0		0		286248			0
S3	2016	2016	2016	2	0	2	Export	484	Mexico	MEX	710	South Africa	ZAF								23	CRUDE RUBBER	1	No Quantity			0		0		154596			0
S3	2016	2016	2016	2	0	2	Export	484	Mexico	MEX	724	Spain	ESP								23	CRUDE RUBBER	1	No Quantity			0		0		14449193			0
S3	2016	2016	2016	2	0	2	Export	484	Mexico	MEX	764	Thailand	THA								23	CRUDE RUBBER	1	No Quantity			0		0		319036			0
S3	2016	2016	2016	2	0	2	Export	484	Mexico	MEX	784	United Arab Emirates	ARE								23	CRUDE RUBBER	1	No Quantity			0		0		272960			0
S3	2016	2016	2016	2	0	2	Export	484	Mexico	MEX	788	Tunisia	TUN								23	CRUDE RUBBER	1	No Quantity			0		0		31			0
S3	2016	2016	2016	2	0	2	Export	484	Mexico	MEX	792	Turkey	TUR								23	CRUDE RUBBER	1	No Quantity			0		0		1938466			0
S3	2016	2016	2016	2	0	2	Export	484	Mexico	MEX	818	Egypt	EGY								23	CRUDE RUBBER	1	No Quantity			0		0		217628			0
S3	2016	2016	2016	2	0	2	Export	484	Mexico	MEX	826	United Kingdom	GBR								23	CRUDE RUBBER	1	No Quantity			0		0		2505029			0
S3	2016	2016	2016	2	0	2	Export	484	Mexico	MEX	842	USA	USA								23	CRUDE RUBBER	1	No Quantity			0		0		121115992			4
S3	2016	2016	2016	2	0	2	Export	484	Mexico	MEX	858	Uruguay	URY								23	CRUDE RUBBER	1	No Quantity			0		0		138056			0
S3	2016	2016	2016	2	0	2	Export	484	Mexico	MEX	862	Venezuela	VEN								23	CRUDE RUBBER	1	No Quantity			0		0		737031			0
S3	2016	2016	2016	2	0	2	Export	480	Mauritius	MUS	0	World	WLD								24	CORK AND WOOD	1	No Quantity							140553			0
S3	2016	2016	2016	2	0	2	Export	480	Mauritius	MUS	156	China	CHN								24	CORK AND WOOD	1	No Quantity							32887			0
S3	2016	2016	2016	2	0	2	Export	480	Mauritius	MUS	184	Cook Isds	COK								24	CORK AND WOOD	1	No Quantity							696			0
S3	2016	2016	2016	2	0	2	Export	480	Mauritius	MUS	251	France	FRA								24	CORK AND WOOD	1	No Quantity							28705			0
S3	2016	2016	2016	2	0	2	Export	480	Mauritius	MUS	450	Madagascar	MDG								24	CORK AND WOOD	1	No Quantity							72439			0
S3	2016	2016	2016	2	0	2	Export	480	Mauritius	MUS	554	New Zealand	NZL								24	CORK AND WOOD	1	No Quantity							683			0
S3	2016	2016	2016	2	0	2	Export	480	Mauritius	MUS	620	Portugal	PRT								24	CORK AND WOOD	1	No Quantity							452			0
S3	2016	2016	2016	2	0	2	Export	480	Mauritius	MUS	690	Seychelles	SYC								24	CORK AND WOOD	1	No Quantity							4108			0
S3	2016	2016	2016	2	0	2	Export	480	Mauritius	MUS	724	Spain	ESP								24	CORK AND WOOD	1	No Quantity							471			0
S3	2016	2016	2016	2	0	2	Export	480	Mauritius	MUS	842	USA	USA								24	CORK AND WOOD	1	No Quantity							112			0
S3	2016	2016	2016	2	0	2	Export	484	Mexico	MEX	0	World	WLD								24	CORK AND WOOD	1	No Quantity			0				143153750			4
S3	2016	2016	2016	2	0	2	Export	484	Mexico	MEX	36	Australia	AUS								24	CORK AND WOOD	1	No Quantity			0		0		5525			0
S3	2016	2016	2016	2	0	2	Export	484	Mexico	MEX	44	Bahamas	BHS								24	CORK AND WOOD	1	No Quantity			0		0		746			4
S3	2016	2016	2016	2	0	2	Export	484	Mexico	MEX	56	Belgium	BEL								24	CORK AND WOOD	1	No Quantity			0		0		499			4
S3	2016	2016	2016	2	0	2	Export	484	Mexico	MEX	84	Belize	BLZ								24	CORK AND WOOD	1	No Quantity			0		0		6388			0
S3	2016	2016	2016	2	0	2	Export	484	Mexico	MEX	124	Canada	CAN								24	CORK AND WOOD	1	No Quantity			0				4334325			4
S3	2016	2016	2016	2	0	2	Export	484	Mexico	MEX	156	China	CHN								24	CORK AND WOOD	1	No Quantity			0				3282620			4
S3	2016	2016	2016	2	0	2	Export	484	Mexico	MEX	170	Colombia	COL								24	CORK AND WOOD	1	No Quantity			0		0		45101			4
S3	2016	2016	2016	2	0	2	Export	484	Mexico	MEX	188	Costa Rica	CRI								24	CORK AND WOOD	1	No Quantity			0		0		70963			4
S3	2016	2016	2016	2	0	2	Export	484	Mexico	MEX	192	Cuba	CUB								24	CORK AND WOOD	1	No Quantity			0		0		1672620			4
S3	2016	2016	2016	2	0	2	Export	484	Mexico	MEX	214	Dominican Rep.	DOM								24	CORK AND WOOD	1	No Quantity			0		0		79949			4
S3	2016	2016	2016	2	0	2	Export	484	Mexico	MEX	222	El Salvador	SLV								24	CORK AND WOOD	1	No Quantity			0		0		15232			4
S3	2016	2016	2016	2	0	2	Export	484	Mexico	MEX	251	France	FRA								24	CORK AND WOOD	1	No Quantity			0				183170			4
S3	2016	2016	2016	2	0	2	Export	484	Mexico	MEX	276	Germany	DEU								24	CORK AND WOOD	1	No Quantity			0		0		195310			4
S3	2016	2016	2016	2	0	2	Export	484	Mexico	MEX	308	Grenada	GRD								24	CORK AND WOOD	1	No Quantity			0				3936			4
S3	2016	2016	2016	2	0	2	Export	484	Mexico	MEX	320	Guatemala	GTM								24	CORK AND WOOD	1	No Quantity			0		0		130530			4
S3	2016	2016	2016	2	0	2	Export	484	Mexico	MEX	340	Honduras	HND								24	CORK AND WOOD	1	No Quantity			0		0		61000			4
S3	2016	2016	2016	2	0	2	Export	484	Mexico	MEX	344	China, Hong Kong SAR	HKG								24	CORK AND WOOD	1	No Quantity			0				290742			4
S3	2016	2016	2016	2	0	2	Export	484	Mexico	MEX	372	Ireland	IRL								24	CORK AND WOOD	1	No Quantity			0		0		6989			0
S3	2016	2016	2016	2	0	2	Export	484	Mexico	MEX	381	Italy	ITA								24	CORK AND WOOD	1	No Quantity			0		0		186694			4
S3	2016	2016	2016	2	0	2	Export	484	Mexico	MEX	388	Jamaica	JAM								24	CORK AND WOOD	1	No Quantity			0		0		4372			4
S3	2016	2016	2016	2	0	2	Export	484	Mexico	MEX	392	Japan	JPN								24	CORK AND WOOD	1	No Quantity			0				111667			4
S3	2016	2016	2016	2	0	2	Export	484	Mexico	MEX	410	Rep. of Korea	KOR								24	CORK AND WOOD	1	No Quantity			0				265791			4
S3	2016	2016	2016	2	0	2	Export	484	Mexico	MEX	442	Luxembourg	LUX								24	CORK AND WOOD	1	No Quantity			0		0		892			4
S3	2016	2016	2016	2	0	2	Export	484	Mexico	MEX	458	Malaysia	MYS								24	CORK AND WOOD	1	No Quantity			0		0		253			0
S3	2016	2016	2016	2	0	2	Export	484	Mexico	MEX	490	Other Asia, nes									24	CORK AND WOOD	1	No Quantity			0				95115			4
S3	2016	2016	2016	2	0	2	Export	484	Mexico	MEX	528	Netherlands	NLD								24	CORK AND WOOD	1	No Quantity			0		0		7759			4
S3	2016	2016	2016	2	0	2	Export	484	Mexico	MEX	558	Nicaragua	NIC								24	CORK AND WOOD	1	No Quantity			0				21817			4
S3	2016	2016	2016	2	0	2	Export	484	Mexico	MEX	591	Panama	PAN								24	CORK AND WOOD	1	No Quantity			0		0		249			0
S3	2016	2016	2016	2	0	2	Export	484	Mexico	MEX	608	Philippines	PHL								24	CORK AND WOOD	1	No Quantity			0				79995			4
S3	2016	2016	2016	2	0	2	Export	484	Mexico	MEX	616	Poland	POL								24	CORK AND WOOD	1	No Quantity			0		0		91207			0
S3	2016	2016	2016	2	0	2	Export	484	Mexico	MEX	620	Portugal	PRT								24	CORK AND WOOD	1	No Quantity			0				59488			4
S3	2016	2016	2016	2	0	2	Export	484	Mexico	MEX	662	Saint Lucia	LCA								24	CORK AND WOOD	1	No Quantity			0		0		72			4
S3	2016	2016	2016	2	0	2	Export	484	Mexico	MEX	699	India	IND								24	CORK AND WOOD	1	No Quantity			0		0		1730164			4
S3	2016	2016	2016	2	0	2	Export	484	Mexico	MEX	704	Viet Nam	VNM								24	CORK AND WOOD	1	No Quantity			0				187516			4
S3	2016	2016	2016	2	0	2	Export	484	Mexico	MEX	705	Slovenia	SVN								24	CORK AND WOOD	1	No Quantity			0				363273			4
S3	2016	2016	2016	2	0	2	Export	484	Mexico	MEX	710	South Africa	ZAF								24	CORK AND WOOD	1	No Quantity			0		0		418			0
S3	2016	2016	2016	2	0	2	Export	484	Mexico	MEX	724	Spain	ESP								24	CORK AND WOOD	1	No Quantity			0		0		42779			4
S3	2016	2016	2016	2	0	2	Export	484	Mexico	MEX	780	Trinidad and Tobago	TTO								24	CORK AND WOOD	1	No Quantity			0		0		783			4
S3	2016	2016	2016	2	0	2	Export	484	Mexico	MEX	792	Turkey	TUR								24	CORK AND WOOD	1	No Quantity			0				42354			4
S3	2016	2016	2016	2	0	2	Export	484	Mexico	MEX	826	United Kingdom	GBR								24	CORK AND WOOD	1	No Quantity			0		0		29134			4
S3	2016	2016	2016	2	0	2	Export	484	Mexico	MEX	842	USA	USA								24	CORK AND WOOD	1	No Quantity			0		0		129444838			4
S3	2016	2016	2016	2	0	2	Export	484	Mexico	MEX	860	Uzbekistan	UZB								24	CORK AND WOOD	1	No Quantity			0		0		1475			4
S3	2016	2016	2016	2	0	2	Export	480	Mauritius	MUS	0	World	WLD								25	PULP AND WASTE PAPER	1	No Quantity							1157445			0
S3	2016	2016	2016	2	0	2	Export	480	Mauritius	MUS	360	Indonesia	IDN								25	PULP AND WASTE PAPER	1	No Quantity							11522			0
S3	2016	2016	2016	2	0	2	Export	480	Mauritius	MUS	450	Madagascar	MDG								25	PULP AND WASTE PAPER	1	No Quantity							34259			0
S3	2016	2016	2016	2	0	2	Export	480	Mauritius	MUS	586	Pakistan	PAK								25	PULP AND WASTE PAPER	1	No Quantity							53868			0
S3	2016	2016	2016	2	0	2	Export	480	Mauritius	MUS	699	India	IND								25	PULP AND WASTE PAPER	1	No Quantity							722261			0
S3	2016	2016	2016	2	0	2	Export	480	Mauritius	MUS	702	Singapore	SGP								25	PULP AND WASTE PAPER	1	No Quantity							3028			0
S3	2016	2016	2016	2	0	2	Export	480	Mauritius	MUS	710	South Africa	ZAF								25	PULP AND WASTE PAPER	1	No Quantity							99205			0
S3	2016	2016	2016	2	0	2	Export	480	Mauritius	MUS	784	United Arab Emirates	ARE								25	PULP AND WASTE PAPER	1	No Quantity							224316			0
S3	2016	2016	2016	2	0	2	Export	480	Mauritius	MUS	826	United Kingdom	GBR								25	PULP AND WASTE PAPER	1	No Quantity							8986			0
S3	2016	2016	2016	2	0	2	Export	484	Mexico	MEX	0	World	WLD								25	PULP AND WASTE PAPER	1	No Quantity			0		0		65897823			4
S3	2016	2016	2016	2	0	2	Export	484	Mexico	MEX	76	Brazil	BRA								25	PULP AND WASTE PAPER	1	No Quantity			0		0		1032			0
S3	2016	2016	2016	2	0	2	Export	484	Mexico	MEX	84	Belize	BLZ								25	PULP AND WASTE PAPER	1	No Quantity			0		0		1303			0
S3	2016	2016	2016	2	0	2	Export	484	Mexico	MEX	124	Canada	CAN								25	PULP AND WASTE PAPER	1	No Quantity			0		0		87			0
S3	2016	2016	2016	2	0	2	Export	484	Mexico	MEX	156	China	CHN								25	PULP AND WASTE PAPER	1	No Quantity			0		0		15713766			0
S3	2016	2016	2016	2	0	2	Export	484	Mexico	MEX	170	Colombia	COL								25	PULP AND WASTE PAPER	1	No Quantity			0		0		102089			0
S3	2016	2016	2016	2	0	2	Export	484	Mexico	MEX	218	Ecuador	ECU								25	PULP AND WASTE PAPER	1	No Quantity			0		0		22820			0
S3	2016	2016	2016	2	0	2	Export	484	Mexico	MEX	276	Germany	DEU								25	PULP AND WASTE PAPER	1	No Quantity			0		0		881			4
S3	2016	2016	2016	2	0	2	Export	484	Mexico	MEX	320	Guatemala	GTM								25	PULP AND WASTE PAPER	1	No Quantity			0		0		359584			0
S3	2016	2016	2016	2	0	2	Export	484	Mexico	MEX	344	China, Hong Kong SAR	HKG								25	PULP AND WASTE PAPER	1	No Quantity			0		0		9949			0
S3	2016	2016	2016	2	0	2	Export	484	Mexico	MEX	381	Italy	ITA								25	PULP AND WASTE PAPER	1	No Quantity			0		0		25643			0
S3	2016	2016	2016	2	0	2	Export	484	Mexico	MEX	392	Japan	JPN								25	PULP AND WASTE PAPER	1	No Quantity			0		0		15621			0
S3	2016	2016	2016	2	0	2	Export	484	Mexico	MEX	410	Rep. of Korea	KOR								25	PULP AND WASTE PAPER	1	No Quantity			0		0		786588			0
S3	2016	2016	2016	2	0	2	Export	484	Mexico	MEX	490	Other Asia, nes									25	PULP AND WASTE PAPER	1	No Quantity			0		0		8686448			0
S3	2016	2016	2016	2	0	2	Export	484	Mexico	MEX	558	Nicaragua	NIC								25	PULP AND WASTE PAPER	1	No Quantity			0		0		21790			0
S3	2016	2016	2016	2	0	2	Export	484	Mexico	MEX	586	Pakistan	PAK								25	PULP AND WASTE PAPER	1	No Quantity			0		0		719297			0
S3	2016	2016	2016	2	0	2	Export	484	Mexico	MEX	699	India	IND								25	PULP AND WASTE PAPER	1	No Quantity			0		0		577			0
S3	2016	2016	2016	2	0	2	Export	484	Mexico	MEX	724	Spain	ESP								25	PULP AND WASTE PAPER	1	No Quantity			0		0		16908			0
S3	2016	2016	2016	2	0	2	Export	484	Mexico	MEX	764	Thailand	THA								25	PULP AND WASTE PAPER	1	No Quantity			0		0		109450			0
S3	2016	2016	2016	2	0	2	Export	484	Mexico	MEX	826	United Kingdom	GBR								25	PULP AND WASTE PAPER	1	No Quantity			0		0		279			0
S3	2016	2016	2016	2	0	2	Export	484	Mexico	MEX	842	USA	USA								25	PULP AND WASTE PAPER	1	No Quantity			0		0		39303711			4
S3	2016	2016	2016	2	0	2	Export	480	Mauritius	MUS	0	World	WLD								26	TEXTILE FIBRES	1	No Quantity							5515437			0
S3	2016	2016	2016	2	0	2	Export	480	Mauritius	MUS	56	Belgium	BEL								26	TEXTILE FIBRES	1	No Quantity							75994			0
S3	2016	2016	2016	2	0	2	Export	480	Mauritius	MUS	148	Chad	TCD								26	TEXTILE FIBRES	1	No Quantity							60309			0
S3	2016	2016	2016	2	0	2	Export	480	Mauritius	MUS	156	China	CHN								26	TEXTILE FIBRES	1	No Quantity							677			0
S3	2016	2016	2016	2	0	2	Export	480	Mauritius	MUS	184	Cook Isds	COK								26	TEXTILE FIBRES	1	No Quantity							592			0
S3	2016	2016	2016	2	0	2	Export	480	Mauritius	MUS	251	France	FRA								26	TEXTILE FIBRES	1	No Quantity							8592			0
S3	2016	2016	2016	2	0	2	Export	480	Mauritius	MUS	300	Greece	GRC								26	TEXTILE FIBRES	1	No Quantity							9790			0
S3	2016	2016	2016	2	0	2	Export	480	Mauritius	MUS	344	China, Hong Kong SAR	HKG								26	TEXTILE FIBRES	1	No Quantity							314742			0
S3	2016	2016	2016	2	0	2	Export	480	Mauritius	MUS	381	Italy	ITA								26	TEXTILE FIBRES	1	No Quantity							1476745			0
S3	2016	2016	2016	2	0	2	Export	480	Mauritius	MUS	410	Rep. of Korea	KOR								26	TEXTILE FIBRES	1	No Quantity							57116			0
S3	2016	2016	2016	2	0	2	Export	480	Mauritius	MUS	450	Madagascar	MDG								26	TEXTILE FIBRES	1	No Quantity							2055316			0
S3	2016	2016	2016	2	0	2	Export	480	Mauritius	MUS	458	Malaysia	MYS								26	TEXTILE FIBRES	1	No Quantity							389587			0
S3	2016	2016	2016	2	0	2	Export	480	Mauritius	MUS	620	Portugal	PRT								26	TEXTILE FIBRES	1	No Quantity							104			0
S3	2016	2016	2016	2	0	2	Export	480	Mauritius	MUS	690	Seychelles	SYC								26	TEXTILE FIBRES	1	No Quantity							4890			0
S3	2016	2016	2016	2	0	2	Export	480	Mauritius	MUS	699	India	IND								26	TEXTILE FIBRES	1	No Quantity							11540			0
S3	2016	2016	2016	2	0	2	Export	480	Mauritius	MUS	710	South Africa	ZAF								26	TEXTILE FIBRES	1	No Quantity							464618			0
S3	2016	2016	2016	2	0	2	Export	480	Mauritius	MUS	724	Spain	ESP								26	TEXTILE FIBRES	1	No Quantity							427001			0
S3	2016	2016	2016	2	0	2	Export	480	Mauritius	MUS	764	Thailand	THA								26	TEXTILE FIBRES	1	No Quantity							67288			0
S3	2016	2016	2016	2	0	2	Export	480	Mauritius	MUS	826	United Kingdom	GBR								26	TEXTILE FIBRES	1	No Quantity							90535			0
S3	2016	2016	2016	2	0	2	Export	484	Mexico	MEX	0	World	WLD								26	TEXTILE FIBRES	1	No Quantity			0		0		174154529			4
S3	2016	2016	2016	2	0	2	Export	484	Mexico	MEX	12	Algeria	DZA								26	TEXTILE FIBRES	1	No Quantity			0		0		32460			4
S3	2016	2016	2016	2	0	2	Export	484	Mexico	MEX	24	Angola	AGO								26	TEXTILE FIBRES	1	No Quantity			0		0		4674			0
S3	2016	2016	2016	2	0	2	Export	484	Mexico	MEX	32	Argentina	ARG								26	TEXTILE FIBRES	1	No Quantity			0		0		14083045			0
S3	2016	2016	2016	2	0	2	Export	484	Mexico	MEX	40	Austria	AUT								26	TEXTILE FIBRES	1	No Quantity			0		0		693			0
S3	2016	2016	2016	2	0	2	Export	484	Mexico	MEX	44	Bahamas	BHS								26	TEXTILE FIBRES	1	No Quantity			0		0		4			0
S3	2016	2016	2016	2	0	2	Export	484	Mexico	MEX	50	Bangladesh	BGD								26	TEXTILE FIBRES	1	No Quantity			0		0		154611			0
S3	2016	2016	2016	2	0	2	Export	484	Mexico	MEX	56	Belgium	BEL								26	TEXTILE FIBRES	1	No Quantity			0		0		30760909			0
S3	2016	2016	2016	2	0	2	Export	484	Mexico	MEX	68	Bolivia (Plurinational State of)	BOL								26	TEXTILE FIBRES	1	No Quantity			0		0		2218122			0
S3	2016	2016	2016	2	0	2	Export	484	Mexico	MEX	76	Brazil	BRA								26	TEXTILE FIBRES	1	No Quantity			0		0		62641			0
S3	2016	2016	2016	2	0	2	Export	484	Mexico	MEX	84	Belize	BLZ								26	TEXTILE FIBRES	1	No Quantity			0		0		12			0
S3	2016	2016	2016	2	0	2	Export	484	Mexico	MEX	124	Canada	CAN								26	TEXTILE FIBRES	1	No Quantity			0		0		10111			4
S3	2016	2016	2016	2	0	2	Export	484	Mexico	MEX	152	Chile	CHL								26	TEXTILE FIBRES	1	No Quantity			0		0		216360			0
S3	2016	2016	2016	2	0	2	Export	484	Mexico	MEX	156	China	CHN								26	TEXTILE FIBRES	1	No Quantity			0		0		16007726			0
S3	2016	2016	2016	2	0	2	Export	484	Mexico	MEX	170	Colombia	COL								26	TEXTILE FIBRES	1	No Quantity			0		0		5738255			0
S3	2016	2016	2016	2	0	2	Export	484	Mexico	MEX	188	Costa Rica	CRI								26	TEXTILE FIBRES	1	No Quantity			0		0		590311			0
S3	2016	2016	2016	2	0	2	Export	484	Mexico	MEX	192	Cuba	CUB								26	TEXTILE FIBRES	1	No Quantity			0		0		2378070			4
S3	2016	2016	2016	2	0	2	Export	484	Mexico	MEX	203	Czechia	CZE								26	TEXTILE FIBRES	1	No Quantity			0		0		34			0
S3	2016	2016	2016	2	0	2	Export	484	Mexico	MEX	214	Dominican Rep.	DOM								26	TEXTILE FIBRES	1	No Quantity			0		0		597398			0
S3	2016	2016	2016	2	0	2	Export	484	Mexico	MEX	218	Ecuador	ECU								26	TEXTILE FIBRES	1	No Quantity			0		0		2078602			0
S3	2016	2016	2016	2	0	2	Export	484	Mexico	MEX	222	El Salvador	SLV								26	TEXTILE FIBRES	1	No Quantity			0		0		3571201			0
S3	2016	2016	2016	2	0	2	Export	484	Mexico	MEX	251	France	FRA								26	TEXTILE FIBRES	1	No Quantity			0		0		377			4
S3	2016	2016	2016	2	0	2	Export	484	Mexico	MEX	276	Germany	DEU								26	TEXTILE FIBRES	1	No Quantity			0		0		831753			0
S3	2016	2016	2016	2	0	2	Export	484	Mexico	MEX	320	Guatemala	GTM								26	TEXTILE FIBRES	1	No Quantity			0		0		2236098			0
S3	2016	2016	2016	2	0	2	Export	484	Mexico	MEX	332	Haiti	HTI								26	TEXTILE FIBRES	1	No Quantity			0		0		235			0
S3	2016	2016	2016	2	0	2	Export	484	Mexico	MEX	340	Honduras	HND								26	TEXTILE FIBRES	1	No Quantity			0		0		123015			0
S3	2016	2016	2016	2	0	2	Export	484	Mexico	MEX	344	China, Hong Kong SAR	HKG								26	TEXTILE FIBRES	1	No Quantity			0		0		4892582			4
S3	2016	2016	2016	2	0	2	Export	484	Mexico	MEX	348	Hungary	HUN								26	TEXTILE FIBRES	1	No Quantity			0		0		2570912			0
S3	2016	2016	2016	2	0	2	Export	484	Mexico	MEX	360	Indonesia	IDN								26	TEXTILE FIBRES	1	No Quantity			0		0		6404474			0
S3	2016	2016	2016	2	0	2	Export	484	Mexico	MEX	364	Iran	IRN								26	TEXTILE FIBRES	1	No Quantity			0		0		30			0
S3	2016	2016	2016	2	0	2	Export	484	Mexico	MEX	376	Israel	ISR								26	TEXTILE FIBRES	1	No Quantity			0		0		2			0
S3	2016	2016	2016	2	0	2	Export	484	Mexico	MEX	381	Italy	ITA								26	TEXTILE FIBRES	1	No Quantity			0		0		1322135			0
S3	2016	2016	2016	2	0	2	Export	484	Mexico	MEX	388	Jamaica	JAM								26	TEXTILE FIBRES	1	No Quantity			0		0		642			0
S3	2016	2016	2016	2	0	2	Export	484	Mexico	MEX	392	Japan	JPN								26	TEXTILE FIBRES	1	No Quantity			0		0		1431813			0
S3	2016	2016	2016	2	0	2	Export	484	Mexico	MEX	410	Rep. of Korea	KOR								26	TEXTILE FIBRES	1	No Quantity			0		0		212464			0
S3	2016	2016	2016	2	0	2	Export	484	Mexico	MEX	414	Kuwait	KWT								26	TEXTILE FIBRES	1	No Quantity			0		0		19			0
S3	2016	2016	2016	2	0	2	Export	484	Mexico	MEX	458	Malaysia	MYS								26	TEXTILE FIBRES	1	No Quantity			0		0		160003			0
S3	2016	2016	2016	2	0	2	Export	484	Mexico	MEX	490	Other Asia, nes									26	TEXTILE FIBRES	1	No Quantity			0		0		1419164			0
S3	2016	2016	2016	2	0	2	Export	484	Mexico	MEX	504	Morocco	MAR								26	TEXTILE FIBRES	1	No Quantity			0		0		71889			0
S3	2016	2016	2016	2	0	2	Export	484	Mexico	MEX	528	Netherlands	NLD								26	TEXTILE FIBRES	1	No Quantity			0		0		134520			0
S3	2016	2016	2016	2	0	2	Export	484	Mexico	MEX	558	Nicaragua	NIC								26	TEXTILE FIBRES	1	No Quantity			0		0		19822			0
S3	2016	2016	2016	2	0	2	Export	484	Mexico	MEX	566	Nigeria	NGA								26	TEXTILE FIBRES	1	No Quantity			0		0		124768			0
S3	2016	2016	2016	2	0	2	Export	484	Mexico	MEX	586	Pakistan	PAK								26	TEXTILE FIBRES	1	No Quantity			0		0		9933564			0
S3	2016	2016	2016	2	0	2	Export	484	Mexico	MEX	591	Panama	PAN								26	TEXTILE FIBRES	1	No Quantity			0		0		78600			0
S3	2016	2016	2016	2	0	2	Export	484	Mexico	MEX	600	Paraguay	PRY								26	TEXTILE FIBRES	1	No Quantity			0		0		9241688			0
S3	2016	2016	2016	2	0	2	Export	484	Mexico	MEX	604	Peru	PER								26	TEXTILE FIBRES	1	No Quantity			0		0		176294			0
S3	2016	2016	2016	2	0	2	Export	484	Mexico	MEX	616	Poland	POL								26	TEXTILE FIBRES	1	No Quantity			0		0		37013			0
S3	2016	2016	2016	2	0	2	Export	484	Mexico	MEX	620	Portugal	PRT								26	TEXTILE FIBRES	1	No Quantity			0		0		144234			0
S3	2016	2016	2016	2	0	2	Export	484	Mexico	MEX	643	Russian Federation	RUS								26	TEXTILE FIBRES	1	No Quantity			0		0		61830			0
S3	2016	2016	2016	2	0	2	Export	484	Mexico	MEX	662	Saint Lucia	LCA								26	TEXTILE FIBRES	1	No Quantity			0		0		40			0
S3	2016	2016	2016	2	0	2	Export	484	Mexico	MEX	699	India	IND								26	TEXTILE FIBRES	1	No Quantity			0		0		375614			0
S3	2016	2016	2016	2	0	2	Export	484	Mexico	MEX	704	Viet Nam	VNM								26	TEXTILE FIBRES	1	No Quantity			0		0		15693071			0
S3	2016	2016	2016	2	0	2	Export	484	Mexico	MEX	724	Spain	ESP								26	TEXTILE FIBRES	1	No Quantity			0		0		1667711			0
S3	2016	2016	2016	2	0	2	Export	484	Mexico	MEX	757	Switzerland	CHE								26	TEXTILE FIBRES	1	No Quantity			0		0		35205			0
S3	2016	2016	2016	2	0	2	Export	484	Mexico	MEX	764	Thailand	THA								26	TEXTILE FIBRES	1	No Quantity			0		0		808515			0
S3	2016	2016	2016	2	0	2	Export	484	Mexico	MEX	792	Turkey	TUR								26	TEXTILE FIBRES	1	No Quantity			0		0		937072			0
S3	2016	2016	2016	2	0	2	Export	484	Mexico	MEX	818	Egypt	EGY								26	TEXTILE FIBRES	1	No Quantity			0		0		18864			0
S3	2016	2016	2016	2	0	2	Export	484	Mexico	MEX	826	United Kingdom	GBR								26	TEXTILE FIBRES	1	No Quantity			0		0		55416			0
S3	2016	2016	2016	2	0	2	Export	484	Mexico	MEX	842	USA	USA								26	TEXTILE FIBRES	1	No Quantity			0		0		31803479			4
S3	2016	2016	2016	2	0	2	Export	484	Mexico	MEX	858	Uruguay	URY								26	TEXTILE FIBRES	1	No Quantity			0		0		1093482			0
S3	2016	2016	2016	2	0	2	Export	484	Mexico	MEX	862	Venezuela	VEN								26	TEXTILE FIBRES	1	No Quantity			0		0		1706			0
S3	2016	2016	2016	2	0	2	Export	484	Mexico	MEX	882	Samoa	WSM								26	TEXTILE FIBRES	1	No Quantity			0		0		9132			0
S3	2016	2016	2016	2	0	2	Export	484	Mexico	MEX	887	Yemen	YEM								26	TEXTILE FIBRES	1	No Quantity			0		0		1520043			0
S3	2016	2016	2016	2	0	2	Export	480	Mauritius	MUS	0	World	WLD								27	CRUDE FERTILIZER,MINERAL	1	No Quantity							377575			0
S3	2016	2016	2016	2	0	2	Export	480	Mauritius	MUS	156	China	CHN								27	CRUDE FERTILIZER,MINERAL	1	No Quantity							140			0
S3	2016	2016	2016	2	0	2	Export	480	Mauritius	MUS	184	Cook Isds	COK								27	CRUDE FERTILIZER,MINERAL	1	No Quantity							622			0
S3	2016	2016	2016	2	0	2	Export	480	Mauritius	MUS	251	France	FRA								27	CRUDE FERTILIZER,MINERAL	1	No Quantity							161512			0
S3	2016	2016	2016	2	0	2	Export	480	Mauritius	MUS	276	Germany	DEU								27	CRUDE FERTILIZER,MINERAL	1	No Quantity							219			0
S3	2016	2016	2016	2	0	2	Export	480	Mauritius	MUS	450	Madagascar	MDG								27	CRUDE FERTILIZER,MINERAL	1	No Quantity							10041			0
S3	2016	2016	2016	2	0	2	Export	480	Mauritius	MUS	462	Maldives	MDV								27	CRUDE FERTILIZER,MINERAL	1	No Quantity							988			0
S3	2016	2016	2016	2	0	2	Export	480	Mauritius	MUS	490	Other Asia, nes									27	CRUDE FERTILIZER,MINERAL	1	No Quantity							484			0
S3	2016	2016	2016	2	0	2	Export	480	Mauritius	MUS	554	New Zealand	NZL								27	CRUDE FERTILIZER,MINERAL	1	No Quantity							108			0
S3	2016	2016	2016	2	0	2	Export	480	Mauritius	MUS	616	Poland	POL								27	CRUDE FERTILIZER,MINERAL	1	No Quantity							38			0
S3	2016	2016	2016	2	0	2	Export	480	Mauritius	MUS	620	Portugal	PRT								27	CRUDE FERTILIZER,MINERAL	1	No Quantity							84			0
S3	2016	2016	2016	2	0	2	Export	480	Mauritius	MUS	690	Seychelles	SYC								27	CRUDE FERTILIZER,MINERAL	1	No Quantity							18571			0
S3	2016	2016	2016	2	0	2	Export	480	Mauritius	MUS	699	India	IND								27	CRUDE FERTILIZER,MINERAL	1	No Quantity							55323			0
S3	2016	2016	2016	2	0	2	Export	480	Mauritius	MUS	710	South Africa	ZAF								27	CRUDE FERTILIZER,MINERAL	1	No Quantity							29907			0
S3	2016	2016	2016	2	0	2	Export	480	Mauritius	MUS	757	Switzerland	CHE								27	CRUDE FERTILIZER,MINERAL	1	No Quantity							1873			0
S3	2016	2016	2016	2	0	2	Export	480	Mauritius	MUS	784	United Arab Emirates	ARE								27	CRUDE FERTILIZER,MINERAL	1	No Quantity							662			0
S3	2016	2016	2016	2	0	2	Export	480	Mauritius	MUS	826	United Kingdom	GBR								27	CRUDE FERTILIZER,MINERAL	1	No Quantity							8916			0
S3	2016	2016	2016	2	0	2	Export	480	Mauritius	MUS	842	USA	USA								27	CRUDE FERTILIZER,MINERAL	1	No Quantity							88039			0
S3	2016	2016	2016	2	0	2	Export	480	Mauritius	MUS	894	Zambia	ZMB								27	CRUDE FERTILIZER,MINERAL	1	No Quantity							50			0
S3	2016	2016	2016	2	0	2	Export	484	Mexico	MEX	0	World	WLD								27	CRUDE FERTILIZER,MINERAL	1	No Quantity			0		0		497552031			4
S3	2016	2016	2016	2	0	2	Export	484	Mexico	MEX	31	Azerbaijan	AZE								27	CRUDE FERTILIZER,MINERAL	1	No Quantity			0		0		7500			0
S3	2016	2016	2016	2	0	2	Export	484	Mexico	MEX	32	Argentina	ARG								27	CRUDE FERTILIZER,MINERAL	1	No Quantity			0		0		1232035			0
S3	2016	2016	2016	2	0	2	Export	484	Mexico	MEX	36	Australia	AUS								27	CRUDE FERTILIZER,MINERAL	1	No Quantity			0		0		187898			0
S3	2016	2016	2016	2	0	2	Export	484	Mexico	MEX	40	Austria	AUT								27	CRUDE FERTILIZER,MINERAL	1	No Quantity			0		0		519163			0
S3	2016	2016	2016	2	0	2	Export	484	Mexico	MEX	56	Belgium	BEL								27	CRUDE FERTILIZER,MINERAL	1	No Quantity			0		0		3620439			0
S3	2016	2016	2016	2	0	2	Export	484	Mexico	MEX	60	Bermuda	BMU								27	CRUDE FERTILIZER,MINERAL	1	No Quantity			0		0		3198			0
S3	2016	2016	2016	2	0	2	Export	484	Mexico	MEX	68	Bolivia (Plurinational State of)	BOL								27	CRUDE FERTILIZER,MINERAL	1	No Quantity			0		0		357136			0
S3	2016	2016	2016	2	0	2	Export	484	Mexico	MEX	76	Brazil	BRA								27	CRUDE FERTILIZER,MINERAL	1	No Quantity			0		0		12347657			0
S3	2016	2016	2016	2	0	2	Export	484	Mexico	MEX	84	Belize	BLZ								27	CRUDE FERTILIZER,MINERAL	1	No Quantity			0		0		617286			0
S3	2016	2016	2016	2	0	2	Export	484	Mexico	MEX	100	Bulgaria	BGR								27	CRUDE FERTILIZER,MINERAL	1	No Quantity			0		0		146941			0
S3	2016	2016	2016	2	0	2	Export	484	Mexico	MEX	124	Canada	CAN								27	CRUDE FERTILIZER,MINERAL	1	No Quantity			0		0		10299762			4
S3	2016	2016	2016	2	0	2	Export	484	Mexico	MEX	136	Cayman Isds	CYM								27	CRUDE FERTILIZER,MINERAL	1	No Quantity			0		0		542270			0
S3	2016	2016	2016	2	0	2	Export	484	Mexico	MEX	144	Sri Lanka	LKA								27	CRUDE FERTILIZER,MINERAL	1	No Quantity			0		0		17105			0
S3	2016	2016	2016	2	0	2	Export	484	Mexico	MEX	152	Chile	CHL								27	CRUDE FERTILIZER,MINERAL	1	No Quantity			0		0		2572501			0
S3	2016	2016	2016	2	0	2	Export	484	Mexico	MEX	156	China	CHN								27	CRUDE FERTILIZER,MINERAL	1	No Quantity			0		0		12683560			0
S3	2016	2016	2016	2	0	2	Export	484	Mexico	MEX	170	Colombia	COL								27	CRUDE FERTILIZER,MINERAL	1	No Quantity			0		0		3293701			0
S3	2016	2016	2016	2	0	2	Export	484	Mexico	MEX	188	Costa Rica	CRI								27	CRUDE FERTILIZER,MINERAL	1	No Quantity			0		0		1753166			0
S3	2016	2016	2016	2	0	2	Export	484	Mexico	MEX	192	Cuba	CUB								27	CRUDE FERTILIZER,MINERAL	1	No Quantity			0		0		1170337			0
S3	2016	2016	2016	2	0	2	Export	484	Mexico	MEX	208	Denmark	DNK								27	CRUDE FERTILIZER,MINERAL	1	No Quantity			0		0		271384			0
S3	2016	2016	2016	2	0	2	Export	484	Mexico	MEX	214	Dominican Rep.	DOM								27	CRUDE FERTILIZER,MINERAL	1	No Quantity			0		0		965736			4
S3	2016	2016	2016	2	0	2	Export	484	Mexico	MEX	218	Ecuador	ECU								27	CRUDE FERTILIZER,MINERAL	1	No Quantity			0		0		3471387			4
S3	2016	2016	2016	2	0	2	Export	484	Mexico	MEX	222	El Salvador	SLV								27	CRUDE FERTILIZER,MINERAL	1	No Quantity			0		0		1352888			0
S3	2016	2016	2016	2	0	2	Export	484	Mexico	MEX	251	France	FRA								27	CRUDE FERTILIZER,MINERAL	1	No Quantity			0		0		2524310			0
S3	2016	2016	2016	2	0	2	Export	484	Mexico	MEX	276	Germany	DEU								27	CRUDE FERTILIZER,MINERAL	1	No Quantity			0		0		7965531			4
S3	2016	2016	2016	2	0	2	Export	484	Mexico	MEX	300	Greece	GRC								27	CRUDE FERTILIZER,MINERAL	1	No Quantity			0		0		22484			0
S3	2016	2016	2016	2	0	2	Export	484	Mexico	MEX	308	Grenada	GRD								27	CRUDE FERTILIZER,MINERAL	1	No Quantity			0		0		8528			0
S3	2016	2016	2016	2	0	2	Export	484	Mexico	MEX	320	Guatemala	GTM								27	CRUDE FERTILIZER,MINERAL	1	No Quantity			0		0		10865926			0
S3	2016	2016	2016	2	0	2	Export	484	Mexico	MEX	332	Haiti	HTI								27	CRUDE FERTILIZER,MINERAL	1	No Quantity			0		0		416696			0
S3	2016	2016	2016	2	0	2	Export	484	Mexico	MEX	340	Honduras	HND								27	CRUDE FERTILIZER,MINERAL	1	No Quantity			0		0		1624991			0
S3	2016	2016	2016	2	0	2	Export	484	Mexico	MEX	344	China, Hong Kong SAR	HKG								27	CRUDE FERTILIZER,MINERAL	1	No Quantity			0		0		168014			0
S3	2016	2016	2016	2	0	2	Export	484	Mexico	MEX	348	Hungary	HUN								27	CRUDE FERTILIZER,MINERAL	1	No Quantity			0		0		95			0
S3	2016	2016	2016	2	0	2	Export	484	Mexico	MEX	360	Indonesia	IDN								27	CRUDE FERTILIZER,MINERAL	1	No Quantity			0		0		21746			0
S3	2016	2016	2016	2	0	2	Export	484	Mexico	MEX	368	Iraq	IRQ								27	CRUDE FERTILIZER,MINERAL	1	No Quantity			0		0		72949			0
S3	2016	2016	2016	2	0	2	Export	484	Mexico	MEX	372	Ireland	IRL								27	CRUDE FERTILIZER,MINERAL	1	No Quantity			0		0		5025			0
S3	2016	2016	2016	2	0	2	Export	484	Mexico	MEX	376	Israel	ISR								27	CRUDE FERTILIZER,MINERAL	1	No Quantity			0		0		17904			0
S3	2016	2016	2016	2	0	2	Export	484	Mexico	MEX	381	Italy	ITA								27	CRUDE FERTILIZER,MINERAL	1	No Quantity			0		0		20415377			0
S3	2016	2016	2016	2	0	2	Export	484	Mexico	MEX	388	Jamaica	JAM								27	CRUDE FERTILIZER,MINERAL	1	No Quantity			0		0		259475			0
S3	2016	2016	2016	2	0	2	Export	484	Mexico	MEX	392	Japan	JPN								27	CRUDE FERTILIZER,MINERAL	1	No Quantity			0		0		74981498			4
S3	2016	2016	2016	2	0	2	Export	484	Mexico	MEX	400	Jordan	JOR								27	CRUDE FERTILIZER,MINERAL	1	No Quantity			0		0		362948			0
S3	2016	2016	2016	2	0	2	Export	484	Mexico	MEX	410	Rep. of Korea	KOR								27	CRUDE FERTILIZER,MINERAL	1	No Quantity			0		0		11062919			0
S3	2016	2016	2016	2	0	2	Export	484	Mexico	MEX	414	Kuwait	KWT								27	CRUDE FERTILIZER,MINERAL	1	No Quantity			0		0		1067			0
S3	2016	2016	2016	2	0	2	Export	484	Mexico	MEX	440	Lithuania	LTU								27	CRUDE FERTILIZER,MINERAL	1	No Quantity			0		0		3146			0
S3	2016	2016	2016	2	0	2	Export	484	Mexico	MEX	442	Luxembourg	LUX								27	CRUDE FERTILIZER,MINERAL	1	No Quantity			0		0		713468			0
S3	2016	2016	2016	2	0	2	Export	484	Mexico	MEX	458	Malaysia	MYS								27	CRUDE FERTILIZER,MINERAL	1	No Quantity			0		0		776051			0
S3	2016	2016	2016	2	0	2	Export	484	Mexico	MEX	490	Other Asia, nes									27	CRUDE FERTILIZER,MINERAL	1	No Quantity			0		0		29520167			0
S3	2016	2016	2016	2	0	2	Export	484	Mexico	MEX	504	Morocco	MAR								27	CRUDE FERTILIZER,MINERAL	1	No Quantity			0		0		8201			0
S3	2016	2016	2016	2	0	2	Export	484	Mexico	MEX	528	Netherlands	NLD								27	CRUDE FERTILIZER,MINERAL	1	No Quantity			0		0		14503244			0
S3	2016	2016	2016	2	0	2	Export	484	Mexico	MEX	554	New Zealand	NZL								27	CRUDE FERTILIZER,MINERAL	1	No Quantity			0		0		19097			0
S3	2016	2016	2016	2	0	2	Export	484	Mexico	MEX	558	Nicaragua	NIC								27	CRUDE FERTILIZER,MINERAL	1	No Quantity			0		0		413674			4
S3	2016	2016	2016	2	0	2	Export	484	Mexico	MEX	566	Nigeria	NGA								27	CRUDE FERTILIZER,MINERAL	1	No Quantity			0		0		4036			0
S3	2016	2016	2016	2	0	2	Export	484	Mexico	MEX	579	Norway	NOR								27	CRUDE FERTILIZER,MINERAL	1	No Quantity			0		0		41401			0
S3	2016	2016	2016	2	0	2	Export	484	Mexico	MEX	586	Pakistan	PAK								27	CRUDE FERTILIZER,MINERAL	1	No Quantity			0		0		55072			0
S3	2016	2016	2016	2	0	2	Export	484	Mexico	MEX	591	Panama	PAN								27	CRUDE FERTILIZER,MINERAL	1	No Quantity			0		0		181780			0
S3	2016	2016	2016	2	0	2	Export	484	Mexico	MEX	600	Paraguay	PRY								27	CRUDE FERTILIZER,MINERAL	1	No Quantity			0		0		40352			0
S3	2016	2016	2016	2	0	2	Export	484	Mexico	MEX	604	Peru	PER								27	CRUDE FERTILIZER,MINERAL	1	No Quantity			0		0		2854505			0
S3	2016	2016	2016	2	0	2	Export	484	Mexico	MEX	608	Philippines	PHL								27	CRUDE FERTILIZER,MINERAL	1	No Quantity			0		0		93994			0
S3	2016	2016	2016	2	0	2	Export	484	Mexico	MEX	616	Poland	POL								27	CRUDE FERTILIZER,MINERAL	1	No Quantity			0		0		364265			0
S3	2016	2016	2016	2	0	2	Export	484	Mexico	MEX	620	Portugal	PRT								27	CRUDE FERTILIZER,MINERAL	1	No Quantity			0		0		16000			0
S3	2016	2016	2016	2	0	2	Export	484	Mexico	MEX	642	Romania	ROU								27	CRUDE FERTILIZER,MINERAL	1	No Quantity			0		0		144338			0
S3	2016	2016	2016	2	0	2	Export	484	Mexico	MEX	643	Russian Federation	RUS								27	CRUDE FERTILIZER,MINERAL	1	No Quantity			0		0		374456			0
S3	2016	2016	2016	2	0	2	Export	484	Mexico	MEX	662	Saint Lucia	LCA								27	CRUDE FERTILIZER,MINERAL	1	No Quantity			0		0		91087			0
S3	2016	2016	2016	2	0	2	Export	484	Mexico	MEX	682	Saudi Arabia	SAU								27	CRUDE FERTILIZER,MINERAL	1	No Quantity			0		0		18592			0
S3	2016	2016	2016	2	0	2	Export	484	Mexico	MEX	699	India	IND								27	CRUDE FERTILIZER,MINERAL	1	No Quantity			0		0		1004800			0
S3	2016	2016	2016	2	0	2	Export	484	Mexico	MEX	702	Singapore	SGP								27	CRUDE FERTILIZER,MINERAL	1	No Quantity			0		0		34438			0
S3	2016	2016	2016	2	0	2	Export	484	Mexico	MEX	704	Viet Nam	VNM								27	CRUDE FERTILIZER,MINERAL	1	No Quantity			0		0		74261			0
S3	2016	2016	2016	2	0	2	Export	484	Mexico	MEX	705	Slovenia	SVN								27	CRUDE FERTILIZER,MINERAL	1	No Quantity			0		0		9376			0
S3	2016	2016	2016	2	0	2	Export	484	Mexico	MEX	710	South Africa	ZAF								27	CRUDE FERTILIZER,MINERAL	1	No Quantity			0		0		19827			0
S3	2016	2016	2016	2	0	2	Export	484	Mexico	MEX	724	Spain	ESP								27	CRUDE FERTILIZER,MINERAL	1	No Quantity			0		0		1245694			0
S3	2016	2016	2016	2	0	2	Export	484	Mexico	MEX	752	Sweden	SWE								27	CRUDE FERTILIZER,MINERAL	1	No Quantity			0		0		144860			0
S3	2016	2016	2016	2	0	2	Export	484	Mexico	MEX	757	Switzerland	CHE								27	CRUDE FERTILIZER,MINERAL	1	No Quantity			0		0		152308			0
S3	2016	2016	2016	2	0	2	Export	484	Mexico	MEX	764	Thailand	THA								27	CRUDE FERTILIZER,MINERAL	1	No Quantity			0		0		140409			0
S3	2016	2016	2016	2	0	2	Export	484	Mexico	MEX	780	Trinidad and Tobago	TTO								27	CRUDE FERTILIZER,MINERAL	1	No Quantity			0		0		4725			0
S3	2016	2016	2016	2	0	2	Export	484	Mexico	MEX	784	United Arab Emirates	ARE								27	CRUDE FERTILIZER,MINERAL	1	No Quantity			0		0		22195			0
S3	2016	2016	2016	2	0	2	Export	484	Mexico	MEX	788	Tunisia	TUN								27	CRUDE FERTILIZER,MINERAL	1	No Quantity			0		0		4652401			0
S3	2016	2016	2016	2	0	2	Export	484	Mexico	MEX	792	Turkey	TUR								27	CRUDE FERTILIZER,MINERAL	1	No Quantity			0		0		4856796			0
S3	2016	2016	2016	2	0	2	Export	484	Mexico	MEX	804	Ukraine	UKR								27	CRUDE FERTILIZER,MINERAL	1	No Quantity			0		0		1341469			0
S3	2016	2016	2016	2	0	2	Export	484	Mexico	MEX	818	Egypt	EGY								27	CRUDE FERTILIZER,MINERAL	1	No Quantity			0		0		132167			0
S3	2016	2016	2016	2	0	2	Export	484	Mexico	MEX	826	United Kingdom	GBR								27	CRUDE FERTILIZER,MINERAL	1	No Quantity			0		0		4296208			0
S3	2016	2016	2016	2	0	2	Export	484	Mexico	MEX	842	USA	USA								27	CRUDE FERTILIZER,MINERAL	1	No Quantity			0		0		239550976			4
S3	2016	2016	2016	2	0	2	Export	484	Mexico	MEX	858	Uruguay	URY								27	CRUDE FERTILIZER,MINERAL	1	No Quantity			0		0		244745			0
S3	2016	2016	2016	2	0	2	Export	484	Mexico	MEX	862	Venezuela	VEN								27	CRUDE FERTILIZER,MINERAL	1	No Quantity			0		0		895512			4
S3	2016	2016	2016	2	0	2	Export	484	Mexico	MEX	899	Areas, nes									27	CRUDE FERTILIZER,MINERAL	1	No Quantity			0		0		261405			0
S3	2016	2016	2016	2	0	2	Export	480	Mauritius	MUS	0	World	WLD								28	METALLIFEROUS ORE,SCRAP	1	No Quantity							7908286			0
S3	2016	2016	2016	2	0	2	Export	480	Mauritius	MUS	251	France	FRA								28	METALLIFEROUS ORE,SCRAP	1	No Quantity							3355544			0
S3	2016	2016	2016	2	0	2	Export	480	Mauritius	MUS	276	Germany	DEU								28	METALLIFEROUS ORE,SCRAP	1	No Quantity							1803			0
S3	2016	2016	2016	2	0	2	Export	480	Mauritius	MUS	450	Madagascar	MDG								28	METALLIFEROUS ORE,SCRAP	1	No Quantity							329524			0
S3	2016	2016	2016	2	0	2	Export	480	Mauritius	MUS	458	Malaysia	MYS								28	METALLIFEROUS ORE,SCRAP	1	No Quantity							35624			0
S3	2016	2016	2016	2	0	2	Export	480	Mauritius	MUS	490	Other Asia, nes									28	METALLIFEROUS ORE,SCRAP	1	No Quantity							28433			0
S3	2016	2016	2016	2	0	2	Export	480	Mauritius	MUS	586	Pakistan	PAK								28	METALLIFEROUS ORE,SCRAP	1	No Quantity							376710			0
S3	2016	2016	2016	2	0	2	Export	480	Mauritius	MUS	699	India	IND								28	METALLIFEROUS ORE,SCRAP	1	No Quantity							2892987			0
S3	2016	2016	2016	2	0	2	Export	480	Mauritius	MUS	702	Singapore	SGP								28	METALLIFEROUS ORE,SCRAP	1	No Quantity							277847			0
S3	2016	2016	2016	2	0	2	Export	480	Mauritius	MUS	704	Viet Nam	VNM								28	METALLIFEROUS ORE,SCRAP	1	No Quantity							225166			0
S3	2016	2016	2016	2	0	2	Export	480	Mauritius	MUS	757	Switzerland	CHE								28	METALLIFEROUS ORE,SCRAP	1	No Quantity							5598			0
S3	2016	2016	2016	2	0	2	Export	480	Mauritius	MUS	764	Thailand	THA								28	METALLIFEROUS ORE,SCRAP	1	No Quantity							68495			0
S3	2016	2016	2016	2	0	2	Export	480	Mauritius	MUS	784	United Arab Emirates	ARE								28	METALLIFEROUS ORE,SCRAP	1	No Quantity							310556			0
S3	2016	2016	2016	2	0	2	Export	484	Mexico	MEX	0	World	WLD								28	METALLIFEROUS ORE,SCRAP	1	No Quantity			0		0		4788724752			4
S3	2016	2016	2016	2	0	2	Export	484	Mexico	MEX	32	Argentina	ARG								28	METALLIFEROUS ORE,SCRAP	1	No Quantity			0		0		63245			0
S3	2016	2016	2016	2	0	2	Export	484	Mexico	MEX	36	Australia	AUS								28	METALLIFEROUS ORE,SCRAP	1	No Quantity			0		0		152487363			0
S3	2016	2016	2016	2	0	2	Export	484	Mexico	MEX	40	Austria	AUT								28	METALLIFEROUS ORE,SCRAP	1	No Quantity			0		0		5148520			0
S3	2016	2016	2016	2	0	2	Export	484	Mexico	MEX	50	Bangladesh	BGD								28	METALLIFEROUS ORE,SCRAP	1	No Quantity			0		0		18486			0
S3	2016	2016	2016	2	0	2	Export	484	Mexico	MEX	56	Belgium	BEL								28	METALLIFEROUS ORE,SCRAP	1	No Quantity			0		0		292483449			0
S3	2016	2016	2016	2	0	2	Export	484	Mexico	MEX	68	Bolivia (Plurinational State of)	BOL								28	METALLIFEROUS ORE,SCRAP	1	No Quantity			0		0		96			0
S3	2016	2016	2016	2	0	2	Export	484	Mexico	MEX	76	Brazil	BRA								28	METALLIFEROUS ORE,SCRAP	1	No Quantity			0		0		33508745			0
S3	2016	2016	2016	2	0	2	Export	484	Mexico	MEX	100	Bulgaria	BGR								28	METALLIFEROUS ORE,SCRAP	1	No Quantity			0		0		32523910			0
S3	2016	2016	2016	2	0	2	Export	484	Mexico	MEX	124	Canada	CAN								28	METALLIFEROUS ORE,SCRAP	1	No Quantity			0		0		291021169			0
S3	2016	2016	2016	2	0	2	Export	484	Mexico	MEX	152	Chile	CHL								28	METALLIFEROUS ORE,SCRAP	1	No Quantity			0		0		5662933			0
S3	2016	2016	2016	2	0	2	Export	484	Mexico	MEX	156	China	CHN								28	METALLIFEROUS ORE,SCRAP	1	No Quantity			0		0		1615550901			0
S3	2016	2016	2016	2	0	2	Export	484	Mexico	MEX	170	Colombia	COL								28	METALLIFEROUS ORE,SCRAP	1	No Quantity			0		0		403816			0
S3	2016	2016	2016	2	0	2	Export	484	Mexico	MEX	188	Costa Rica	CRI								28	METALLIFEROUS ORE,SCRAP	1	No Quantity			0		0		519799			0
S3	2016	2016	2016	2	0	2	Export	484	Mexico	MEX	192	Cuba	CUB								28	METALLIFEROUS ORE,SCRAP	1	No Quantity			0		0		82800			0
S3	2016	2016	2016	2	0	2	Export	484	Mexico	MEX	218	Ecuador	ECU								28	METALLIFEROUS ORE,SCRAP	1	No Quantity			0		0		15022			0
S3	2016	2016	2016	2	0	2	Export	484	Mexico	MEX	222	El Salvador	SLV								28	METALLIFEROUS ORE,SCRAP	1	No Quantity			0		0		139			0
S3	2016	2016	2016	2	0	2	Export	484	Mexico	MEX	246	Finland	FIN								28	METALLIFEROUS ORE,SCRAP	1	No Quantity			0		0		1049			4
S3	2016	2016	2016	2	0	2	Export	484	Mexico	MEX	251	France	FRA								28	METALLIFEROUS ORE,SCRAP	1	No Quantity			0		0		226			0
S3	2016	2016	2016	2	0	2	Export	484	Mexico	MEX	276	Germany	DEU								28	METALLIFEROUS ORE,SCRAP	1	No Quantity			0		0		178836857			0
S3	2016	2016	2016	2	0	2	Export	484	Mexico	MEX	300	Greece	GRC								28	METALLIFEROUS ORE,SCRAP	1	No Quantity			0		0		537712			0
S3	2016	2016	2016	2	0	2	Export	484	Mexico	MEX	320	Guatemala	GTM								28	METALLIFEROUS ORE,SCRAP	1	No Quantity			0		0		1573619			0
S3	2016	2016	2016	2	0	2	Export	484	Mexico	MEX	332	Haiti	HTI								28	METALLIFEROUS ORE,SCRAP	1	No Quantity			0		0		381			0
S3	2016	2016	2016	2	0	2	Export	484	Mexico	MEX	340	Honduras	HND								28	METALLIFEROUS ORE,SCRAP	1	No Quantity			0		0		533			0
S3	2016	2016	2016	2	0	2	Export	484	Mexico	MEX	344	China, Hong Kong SAR	HKG								28	METALLIFEROUS ORE,SCRAP	1	No Quantity			0		0		22219279			0
S3	2016	2016	2016	2	0	2	Export	484	Mexico	MEX	360	Indonesia	IDN								28	METALLIFEROUS ORE,SCRAP	1	No Quantity			0		0		1536659			0
S3	2016	2016	2016	2	0	2	Export	484	Mexico	MEX	381	Italy	ITA								28	METALLIFEROUS ORE,SCRAP	1	No Quantity			0		0		135890521			0
S3	2016	2016	2016	2	0	2	Export	484	Mexico	MEX	392	Japan	JPN								28	METALLIFEROUS ORE,SCRAP	1	No Quantity			0		0		300975498			4
S3	2016	2016	2016	2	0	2	Export	484	Mexico	MEX	410	Rep. of Korea	KOR								28	METALLIFEROUS ORE,SCRAP	1	No Quantity			0		0		817434068			0
S3	2016	2016	2016	2	0	2	Export	484	Mexico	MEX	442	Luxembourg	LUX								28	METALLIFEROUS ORE,SCRAP	1	No Quantity			0		0		3049351			0
S3	2016	2016	2016	2	0	2	Export	484	Mexico	MEX	458	Malaysia	MYS								28	METALLIFEROUS ORE,SCRAP	1	No Quantity			0		0		368917			0
S3	2016	2016	2016	2	0	2	Export	484	Mexico	MEX	490	Other Asia, nes									28	METALLIFEROUS ORE,SCRAP	1	No Quantity			0		0		25827247			0
S3	2016	2016	2016	2	0	2	Export	484	Mexico	MEX	496	Mongolia	MNG								28	METALLIFEROUS ORE,SCRAP	1	No Quantity			0		0		312648			0
S3	2016	2016	2016	2	0	2	Export	484	Mexico	MEX	528	Netherlands	NLD								28	METALLIFEROUS ORE,SCRAP	1	No Quantity			0		0		79450919			0
S3	2016	2016	2016	2	0	2	Export	484	Mexico	MEX	554	New Zealand	NZL								28	METALLIFEROUS ORE,SCRAP	1	No Quantity			0		0		2750			0
S3	2016	2016	2016	2	0	2	Export	484	Mexico	MEX	558	Nicaragua	NIC								28	METALLIFEROUS ORE,SCRAP	1	No Quantity			0		0		456			0
S3	2016	2016	2016	2	0	2	Export	484	Mexico	MEX	579	Norway	NOR								28	METALLIFEROUS ORE,SCRAP	1	No Quantity			0		0		23900			0
S3	2016	2016	2016	2	0	2	Export	484	Mexico	MEX	584	Marshall Isds	MHL								28	METALLIFEROUS ORE,SCRAP	1	No Quantity			0		0		131117			0
S3	2016	2016	2016	2	0	2	Export	484	Mexico	MEX	586	Pakistan	PAK								28	METALLIFEROUS ORE,SCRAP	1	No Quantity			0		0		153598			0
S3	2016	2016	2016	2	0	2	Export	484	Mexico	MEX	591	Panama	PAN								28	METALLIFEROUS ORE,SCRAP	1	No Quantity			0		0		1453285			0
S3	2016	2016	2016	2	0	2	Export	484	Mexico	MEX	600	Paraguay	PRY								28	METALLIFEROUS ORE,SCRAP	1	No Quantity			0		0		15021			0
S3	2016	2016	2016	2	0	2	Export	484	Mexico	MEX	604	Peru	PER								28	METALLIFEROUS ORE,SCRAP	1	No Quantity			0		0		27837759			0
S3	2016	2016	2016	2	0	2	Export	484	Mexico	MEX	608	Philippines	PHL								28	METALLIFEROUS ORE,SCRAP	1	No Quantity			0		0		20498585			0
S3	2016	2016	2016	2	0	2	Export	484	Mexico	MEX	616	Poland	POL								28	METALLIFEROUS ORE,SCRAP	1	No Quantity			0		0		4399757			0
S3	2016	2016	2016	2	0	2	Export	484	Mexico	MEX	682	Saudi Arabia	SAU								28	METALLIFEROUS ORE,SCRAP	1	No Quantity			0		0		38594			0
S3	2016	2016	2016	2	0	2	Export	484	Mexico	MEX	699	India	IND								28	METALLIFEROUS ORE,SCRAP	1	No Quantity			0		0		13356433			0
S3	2016	2016	2016	2	0	2	Export	484	Mexico	MEX	702	Singapore	SGP								28	METALLIFEROUS ORE,SCRAP	1	No Quantity			0		0		22420469			0
S3	2016	2016	2016	2	0	2	Export	484	Mexico	MEX	704	Viet Nam	VNM								28	METALLIFEROUS ORE,SCRAP	1	No Quantity			0		0		2766510			4
S3	2016	2016	2016	2	0	2	Export	484	Mexico	MEX	705	Slovenia	SVN								28	METALLIFEROUS ORE,SCRAP	1	No Quantity			0		0		217649			0
S3	2016	2016	2016	2	0	2	Export	484	Mexico	MEX	724	Spain	ESP								28	METALLIFEROUS ORE,SCRAP	1	No Quantity			0		0		89815499			0
S3	2016	2016	2016	2	0	2	Export	484	Mexico	MEX	752	Sweden	SWE								28	METALLIFEROUS ORE,SCRAP	1	No Quantity			0		0		567			0
S3	2016	2016	2016	2	0	2	Export	484	Mexico	MEX	757	Switzerland	CHE								28	METALLIFEROUS ORE,SCRAP	1	No Quantity			0		0		51152498			0
S3	2016	2016	2016	2	0	2	Export	484	Mexico	MEX	764	Thailand	THA								28	METALLIFEROUS ORE,SCRAP	1	No Quantity			0		0		434363			0
S3	2016	2016	2016	2	0	2	Export	484	Mexico	MEX	784	United Arab Emirates	ARE								28	METALLIFEROUS ORE,SCRAP	1	No Quantity			0		0		299270			0
S3	2016	2016	2016	2	0	2	Export	484	Mexico	MEX	818	Egypt	EGY								28	METALLIFEROUS ORE,SCRAP	1	No Quantity			0		0		91707			0
S3	2016	2016	2016	2	0	2	Export	484	Mexico	MEX	826	United Kingdom	GBR								28	METALLIFEROUS ORE,SCRAP	1	No Quantity			0		0		7740878			4
S3	2016	2016	2016	2	0	2	Export	484	Mexico	MEX	842	USA	USA								28	METALLIFEROUS ORE,SCRAP	1	No Quantity			0		0		548098079			4
S3	2016	2016	2016	2	0	2	Export	484	Mexico	MEX	858	Uruguay	URY								28	METALLIFEROUS ORE,SCRAP	1	No Quantity			0		0		22082			0
S3	2016	2016	2016	2	0	2	Export	484	Mexico	MEX	862	Venezuela	VEN								28	METALLIFEROUS ORE,SCRAP	1	No Quantity			0		0		248049			0
S3	2016	2016	2016	2	0	2	Export	480	Mauritius	MUS	0	World	WLD								29	CRUDE ANIMAL,VEG.MATERL.	1	No Quantity							18140671			0
S3	2016	2016	2016	2	0	2	Export	480	Mauritius	MUS	16	American Samoa	ASM								29	CRUDE ANIMAL,VEG.MATERL.	1	No Quantity							163098			0
S3	2016	2016	2016	2	0	2	Export	480	Mauritius	MUS	36	Australia	AUS								29	CRUDE ANIMAL,VEG.MATERL.	1	No Quantity							1485017			0
S3	2016	2016	2016	2	0	2	Export	480	Mauritius	MUS	124	Canada	CAN								29	CRUDE ANIMAL,VEG.MATERL.	1	No Quantity							85206			0
S3	2016	2016	2016	2	0	2	Export	480	Mauritius	MUS	156	China	CHN								29	CRUDE ANIMAL,VEG.MATERL.	1	No Quantity							1856727			0
S3	2016	2016	2016	2	0	2	Export	480	Mauritius	MUS	251	France	FRA								29	CRUDE ANIMAL,VEG.MATERL.	1	No Quantity							725618			0
S3	2016	2016	2016	2	0	2	Export	480	Mauritius	MUS	344	China, Hong Kong SAR	HKG								29	CRUDE ANIMAL,VEG.MATERL.	1	No Quantity							56389			0
S3	2016	2016	2016	2	0	2	Export	480	Mauritius	MUS	381	Italy	ITA								29	CRUDE ANIMAL,VEG.MATERL.	1	No Quantity							37637			0
S3	2016	2016	2016	2	0	2	Export	480	Mauritius	MUS	392	Japan	JPN								29	CRUDE ANIMAL,VEG.MATERL.	1	No Quantity							592007			0
S3	2016	2016	2016	2	0	2	Export	480	Mauritius	MUS	414	Kuwait	KWT								29	CRUDE ANIMAL,VEG.MATERL.	1	No Quantity							2128			0
S3	2016	2016	2016	2	0	2	Export	480	Mauritius	MUS	450	Madagascar	MDG								29	CRUDE ANIMAL,VEG.MATERL.	1	No Quantity							8409			0
S3	2016	2016	2016	2	0	2	Export	480	Mauritius	MUS	458	Malaysia	MYS								29	CRUDE ANIMAL,VEG.MATERL.	1	No Quantity							1607233			0
S3	2016	2016	2016	2	0	2	Export	480	Mauritius	MUS	490	Other Asia, nes									29	CRUDE ANIMAL,VEG.MATERL.	1	No Quantity							9107429			0
S3	2016	2016	2016	2	0	2	Export	480	Mauritius	MUS	508	Mozambique	MOZ								29	CRUDE ANIMAL,VEG.MATERL.	1	No Quantity							27532			0
S3	2016	2016	2016	2	0	2	Export	480	Mauritius	MUS	554	New Zealand	NZL								29	CRUDE ANIMAL,VEG.MATERL.	1	No Quantity							3102			0
S3	2016	2016	2016	2	0	2	Export	480	Mauritius	MUS	620	Portugal	PRT								29	CRUDE ANIMAL,VEG.MATERL.	1	No Quantity							552769			0
S3	2016	2016	2016	2	0	2	Export	480	Mauritius	MUS	690	Seychelles	SYC								29	CRUDE ANIMAL,VEG.MATERL.	1	No Quantity							57894			0
S3	2016	2016	2016	2	0	2	Export	480	Mauritius	MUS	699	India	IND								29	CRUDE ANIMAL,VEG.MATERL.	1	No Quantity							10677			0
S3	2016	2016	2016	2	0	2	Export	480	Mauritius	MUS	702	Singapore	SGP								29	CRUDE ANIMAL,VEG.MATERL.	1	No Quantity							2823			0
S3	2016	2016	2016	2	0	2	Export	480	Mauritius	MUS	710	South Africa	ZAF								29	CRUDE ANIMAL,VEG.MATERL.	1	No Quantity							38880			0
S3	2016	2016	2016	2	0	2	Export	480	Mauritius	MUS	724	Spain	ESP								29	CRUDE ANIMAL,VEG.MATERL.	1	No Quantity							1386009			0
S3	2016	2016	2016	2	0	2	Export	480	Mauritius	MUS	757	Switzerland	CHE								29	CRUDE ANIMAL,VEG.MATERL.	1	No Quantity							40653			0
S3	2016	2016	2016	2	0	2	Export	480	Mauritius	MUS	784	United Arab Emirates	ARE								29	CRUDE ANIMAL,VEG.MATERL.	1	No Quantity							144740			0
S3	2016	2016	2016	2	0	2	Export	480	Mauritius	MUS	826	United Kingdom	GBR								29	CRUDE ANIMAL,VEG.MATERL.	1	No Quantity							141255			0
S3	2016	2016	2016	2	0	2	Export	480	Mauritius	MUS	842	USA	USA								29	CRUDE ANIMAL,VEG.MATERL.	1	No Quantity							7440			0
S3	2016	2016	2016	2	0	2	Export	484	Mexico	MEX	0	World	WLD								29	CRUDE ANIMAL,VEG.MATERL.	1	No Quantity			0				391729562			4
S3	2016	2016	2016	2	0	2	Export	484	Mexico	MEX	32	Argentina	ARG								29	CRUDE ANIMAL,VEG.MATERL.	1	No Quantity			0		0		2203276			4
S3	2016	2016	2016	2	0	2	Export	484	Mexico	MEX	36	Australia	AUS								29	CRUDE ANIMAL,VEG.MATERL.	1	No Quantity			0		0		1286502			0
S3	2016	2016	2016	2	0	2	Export	484	Mexico	MEX	40	Austria	AUT								29	CRUDE ANIMAL,VEG.MATERL.	1	No Quantity			0		0		34675			0
S3	2016	2016	2016	2	0	2	Export	484	Mexico	MEX	44	Bahamas	BHS								29	CRUDE ANIMAL,VEG.MATERL.	1	No Quantity			0		0		240			0
S3	2016	2016	2016	2	0	2	Export	484	Mexico	MEX	50	Bangladesh	BGD								29	CRUDE ANIMAL,VEG.MATERL.	1	No Quantity			0		0		368631			0
S3	2016	2016	2016	2	0	2	Export	484	Mexico	MEX	52	Barbados	BRB								29	CRUDE ANIMAL,VEG.MATERL.	1	No Quantity			0		0		40710			0
S3	2016	2016	2016	2	0	2	Export	484	Mexico	MEX	56	Belgium	BEL								29	CRUDE ANIMAL,VEG.MATERL.	1	No Quantity			0		0		1044483			4
S3	2016	2016	2016	2	0	2	Export	484	Mexico	MEX	68	Bolivia (Plurinational State of)	BOL								29	CRUDE ANIMAL,VEG.MATERL.	1	No Quantity			0		0		52619			0
S3	2016	2016	2016	2	0	2	Export	484	Mexico	MEX	76	Brazil	BRA								29	CRUDE ANIMAL,VEG.MATERL.	1	No Quantity			0		0		6382665			0
S3	2016	2016	2016	2	0	2	Export	484	Mexico	MEX	84	Belize	BLZ								29	CRUDE ANIMAL,VEG.MATERL.	1	No Quantity			0		0		68972			0
S3	2016	2016	2016	2	0	2	Export	484	Mexico	MEX	124	Canada	CAN								29	CRUDE ANIMAL,VEG.MATERL.	1	No Quantity			0		0		8668814			4
S3	2016	2016	2016	2	0	2	Export	484	Mexico	MEX	144	Sri Lanka	LKA								29	CRUDE ANIMAL,VEG.MATERL.	1	No Quantity			0		0		588870			0
S3	2016	2016	2016	2	0	2	Export	484	Mexico	MEX	152	Chile	CHL								29	CRUDE ANIMAL,VEG.MATERL.	1	No Quantity			0		0		2994379			0
S3	2016	2016	2016	2	0	2	Export	484	Mexico	MEX	156	China	CHN								29	CRUDE ANIMAL,VEG.MATERL.	1	No Quantity			0				8889270			4
S3	2016	2016	2016	2	0	2	Export	484	Mexico	MEX	170	Colombia	COL								29	CRUDE ANIMAL,VEG.MATERL.	1	No Quantity			0		0		4155248			4
S3	2016	2016	2016	2	0	2	Export	484	Mexico	MEX	188	Costa Rica	CRI								29	CRUDE ANIMAL,VEG.MATERL.	1	No Quantity			0		0		677451			4
S3	2016	2016	2016	2	0	2	Export	484	Mexico	MEX	192	Cuba	CUB								29	CRUDE ANIMAL,VEG.MATERL.	1	No Quantity			0		0		765659			0
S3	2016	2016	2016	2	0	2	Export	484	Mexico	MEX	196	Cyprus	CYP								29	CRUDE ANIMAL,VEG.MATERL.	1	No Quantity			0		0		65340			0
S3	2016	2016	2016	2	0	2	Export	484	Mexico	MEX	203	Czechia	CZE								29	CRUDE ANIMAL,VEG.MATERL.	1	No Quantity			0		0		13262598			0
S3	2016	2016	2016	2	0	2	Export	484	Mexico	MEX	208	Denmark	DNK								29	CRUDE ANIMAL,VEG.MATERL.	1	No Quantity			0		0		3939280			4
S3	2016	2016	2016	2	0	2	Export	484	Mexico	MEX	214	Dominican Rep.	DOM								29	CRUDE ANIMAL,VEG.MATERL.	1	No Quantity			0		0		253352			0
S3	2016	2016	2016	2	0	2	Export	484	Mexico	MEX	218	Ecuador	ECU								29	CRUDE ANIMAL,VEG.MATERL.	1	No Quantity			0		0		423593			0
S3	2016	2016	2016	2	0	2	Export	484	Mexico	MEX	222	El Salvador	SLV								29	CRUDE ANIMAL,VEG.MATERL.	1	No Quantity			0		0		337787			0
S3	2016	2016	2016	2	0	2	Export	484	Mexico	MEX	251	France	FRA								29	CRUDE ANIMAL,VEG.MATERL.	1	No Quantity			0		0		2797653			0
S3	2016	2016	2016	2	0	2	Export	484	Mexico	MEX	276	Germany	DEU								29	CRUDE ANIMAL,VEG.MATERL.	1	No Quantity			0		0		5471452			4
S3	2016	2016	2016	2	0	2	Export	484	Mexico	MEX	300	Greece	GRC								29	CRUDE ANIMAL,VEG.MATERL.	1	No Quantity			0		0		336463			0
S3	2016	2016	2016	2	0	2	Export	484	Mexico	MEX	308	Grenada	GRD								29	CRUDE ANIMAL,VEG.MATERL.	1	No Quantity			0		0		5999			0
S3	2016	2016	2016	2	0	2	Export	484	Mexico	MEX	320	Guatemala	GTM								29	CRUDE ANIMAL,VEG.MATERL.	1	No Quantity			0		0		2237326			4
S3	2016	2016	2016	2	0	2	Export	484	Mexico	MEX	340	Honduras	HND								29	CRUDE ANIMAL,VEG.MATERL.	1	No Quantity			0		0		88366			4
S3	2016	2016	2016	2	0	2	Export	484	Mexico	MEX	344	China, Hong Kong SAR	HKG								29	CRUDE ANIMAL,VEG.MATERL.	1	No Quantity			0		0		5294248			4
S3	2016	2016	2016	2	0	2	Export	484	Mexico	MEX	352	Iceland	ISL								29	CRUDE ANIMAL,VEG.MATERL.	1	No Quantity			0				19237			4
S3	2016	2016	2016	2	0	2	Export	484	Mexico	MEX	372	Ireland	IRL								29	CRUDE ANIMAL,VEG.MATERL.	1	No Quantity			0		0		23050			0
S3	2016	2016	2016	2	0	2	Export	484	Mexico	MEX	376	Israel	ISR								29	CRUDE ANIMAL,VEG.MATERL.	1	No Quantity			0		0		78326			0
S3	2016	2016	2016	2	0	2	Export	484	Mexico	MEX	381	Italy	ITA								29	CRUDE ANIMAL,VEG.MATERL.	1	No Quantity			0		0		3218574			0
S3	2016	2016	2016	2	0	2	Export	484	Mexico	MEX	388	Jamaica	JAM								29	CRUDE ANIMAL,VEG.MATERL.	1	No Quantity			0		0		7474			0
S3	2016	2016	2016	2	0	2	Export	484	Mexico	MEX	392	Japan	JPN								29	CRUDE ANIMAL,VEG.MATERL.	1	No Quantity			0		0		19985922			4
S3	2016	2016	2016	2	0	2	Export	484	Mexico	MEX	404	Kenya	KEN								29	CRUDE ANIMAL,VEG.MATERL.	1	No Quantity			0		0		3190			0
S3	2016	2016	2016	2	0	2	Export	484	Mexico	MEX	410	Rep. of Korea	KOR								29	CRUDE ANIMAL,VEG.MATERL.	1	No Quantity			0		0		3928358			0
S3	2016	2016	2016	2	0	2	Export	484	Mexico	MEX	458	Malaysia	MYS								29	CRUDE ANIMAL,VEG.MATERL.	1	No Quantity			0		0		777483			0
S3	2016	2016	2016	2	0	2	Export	484	Mexico	MEX	490	Other Asia, nes									29	CRUDE ANIMAL,VEG.MATERL.	1	No Quantity			0		0		1138307			0
S3	2016	2016	2016	2	0	2	Export	484	Mexico	MEX	504	Morocco	MAR								29	CRUDE ANIMAL,VEG.MATERL.	1	No Quantity			0		0		988069			0
S3	2016	2016	2016	2	0	2	Export	484	Mexico	MEX	528	Netherlands	NLD								29	CRUDE ANIMAL,VEG.MATERL.	1	No Quantity			0		0		17366414			4
S3	2016	2016	2016	2	0	2	Export	484	Mexico	MEX	531	Curaçao	CUW								29	CRUDE ANIMAL,VEG.MATERL.	1	No Quantity			0		0		163341			0
S3	2016	2016	2016	2	0	2	Export	484	Mexico	MEX	540	New Caledonia	NCL								29	CRUDE ANIMAL,VEG.MATERL.	1	No Quantity			0		0		6324			0
S3	2016	2016	2016	2	0	2	Export	484	Mexico	MEX	548	Vanuatu	VUT								29	CRUDE ANIMAL,VEG.MATERL.	1	No Quantity			0		0		5			0
S3	2016	2016	2016	2	0	2	Export	484	Mexico	MEX	554	New Zealand	NZL								29	CRUDE ANIMAL,VEG.MATERL.	1	No Quantity			0		0		1760115			0
S3	2016	2016	2016	2	0	2	Export	484	Mexico	MEX	558	Nicaragua	NIC								29	CRUDE ANIMAL,VEG.MATERL.	1	No Quantity			0		0		227561			4
S3	2016	2016	2016	2	0	2	Export	484	Mexico	MEX	566	Nigeria	NGA								29	CRUDE ANIMAL,VEG.MATERL.	1	No Quantity			0		0		21949			0
S3	2016	2016	2016	2	0	2	Export	484	Mexico	MEX	579	Norway	NOR								29	CRUDE ANIMAL,VEG.MATERL.	1	No Quantity			0		0		399			0
S3	2016	2016	2016	2	0	2	Export	484	Mexico	MEX	586	Pakistan	PAK								29	CRUDE ANIMAL,VEG.MATERL.	1	No Quantity			0		0		137346			0
S3	2016	2016	2016	2	0	2	Export	484	Mexico	MEX	591	Panama	PAN								29	CRUDE ANIMAL,VEG.MATERL.	1	No Quantity			0		0		305943			4
S3	2016	2016	2016	2	0	2	Export	484	Mexico	MEX	600	Paraguay	PRY								29	CRUDE ANIMAL,VEG.MATERL.	1	No Quantity			0		0		25764			0
S3	2016	2016	2016	2	0	2	Export	484	Mexico	MEX	604	Peru	PER								29	CRUDE ANIMAL,VEG.MATERL.	1	No Quantity			0		0		5312510			4
S3	2016	2016	2016	2	0	2	Export	484	Mexico	MEX	608	Philippines	PHL								29	CRUDE ANIMAL,VEG.MATERL.	1	No Quantity			0		0		610187			0
S3	2016	2016	2016	2	0	2	Export	484	Mexico	MEX	616	Poland	POL								29	CRUDE ANIMAL,VEG.MATERL.	1	No Quantity			0				358211			4
S3	2016	2016	2016	2	0	2	Export	484	Mexico	MEX	620	Portugal	PRT								29	CRUDE ANIMAL,VEG.MATERL.	1	No Quantity			0		0		19755			0
S3	2016	2016	2016	2	0	2	Export	484	Mexico	MEX	634	Qatar	QAT								29	CRUDE ANIMAL,VEG.MATERL.	1	No Quantity			0		0		31521			0
S3	2016	2016	2016	2	0	2	Export	484	Mexico	MEX	642	Romania	ROU								29	CRUDE ANIMAL,VEG.MATERL.	1	No Quantity			0		0		40666			0
S3	2016	2016	2016	2	0	2	Export	484	Mexico	MEX	643	Russian Federation	RUS								29	CRUDE ANIMAL,VEG.MATERL.	1	No Quantity			0				17141			4
S3	2016	2016	2016	2	0	2	Export	484	Mexico	MEX	659	Saint Kitts and Nevis	KNA								29	CRUDE ANIMAL,VEG.MATERL.	1	No Quantity			0		0		37			0
S3	2016	2016	2016	2	0	2	Export	484	Mexico	MEX	688	Serbia	SRB								29	CRUDE ANIMAL,VEG.MATERL.	1	No Quantity			0		0		4899			0
S3	2016	2016	2016	2	0	2	Export	484	Mexico	MEX	699	India	IND								29	CRUDE ANIMAL,VEG.MATERL.	1	No Quantity			0		0		1532262			0
S3	2016	2016	2016	2	0	2	Export	484	Mexico	MEX	702	Singapore	SGP								29	CRUDE ANIMAL,VEG.MATERL.	1	No Quantity			0		0		320147			0
S3	2016	2016	2016	2	0	2	Export	484	Mexico	MEX	703	Slovakia	SVK								29	CRUDE ANIMAL,VEG.MATERL.	1	No Quantity			0		0		159277			0
S3	2016	2016	2016	2	0	2	Export	484	Mexico	MEX	704	Viet Nam	VNM								29	CRUDE ANIMAL,VEG.MATERL.	1	No Quantity			0		0		3436808			0
S3	2016	2016	2016	2	0	2	Export	484	Mexico	MEX	705	Slovenia	SVN								29	CRUDE ANIMAL,VEG.MATERL.	1	No Quantity			0		0		849			0
S3	2016	2016	2016	2	0	2	Export	484	Mexico	MEX	710	South Africa	ZAF								29	CRUDE ANIMAL,VEG.MATERL.	1	No Quantity			0		0		11952			0
S3	2016	2016	2016	2	0	2	Export	484	Mexico	MEX	724	Spain	ESP								29	CRUDE ANIMAL,VEG.MATERL.	1	No Quantity			0				2186221			4
S3	2016	2016	2016	2	0	2	Export	484	Mexico	MEX	752	Sweden	SWE								29	CRUDE ANIMAL,VEG.MATERL.	1	No Quantity			0		0		119074			0
S3	2016	2016	2016	2	0	2	Export	484	Mexico	MEX	757	Switzerland	CHE								29	CRUDE ANIMAL,VEG.MATERL.	1	No Quantity			0		0		330866			0
S3	2016	2016	2016	2	0	2	Export	484	Mexico	MEX	764	Thailand	THA								29	CRUDE ANIMAL,VEG.MATERL.	1	No Quantity			0		0		2970002			0
S3	2016	2016	2016	2	0	2	Export	484	Mexico	MEX	780	Trinidad and Tobago	TTO								29	CRUDE ANIMAL,VEG.MATERL.	1	No Quantity			0		0		11763			0
S3	2016	2016	2016	2	0	2	Export	484	Mexico	MEX	784	United Arab Emirates	ARE								29	CRUDE ANIMAL,VEG.MATERL.	1	No Quantity			0		0		78073			0
S3	2016	2016	2016	2	0	2	Export	484	Mexico	MEX	788	Tunisia	TUN								29	CRUDE ANIMAL,VEG.MATERL.	1	No Quantity			0		0		454			0
S3	2016	2016	2016	2	0	2	Export	484	Mexico	MEX	792	Turkey	TUR								29	CRUDE ANIMAL,VEG.MATERL.	1	No Quantity			0		0		813444			0
S3	2016	2016	2016	2	0	2	Export	484	Mexico	MEX	818	Egypt	EGY								29	CRUDE ANIMAL,VEG.MATERL.	1	No Quantity			0		0		11403			0
S3	2016	2016	2016	2	0	2	Export	484	Mexico	MEX	826	United Kingdom	GBR								29	CRUDE ANIMAL,VEG.MATERL.	1	No Quantity			0		0		1544601			4
S3	2016	2016	2016	2	0	2	Export	484	Mexico	MEX	834	United Rep. of Tanzania	TZA								29	CRUDE ANIMAL,VEG.MATERL.	1	No Quantity			0		0		4444			0
S3	2016	2016	2016	2	0	2	Export	484	Mexico	MEX	842	USA	USA								29	CRUDE ANIMAL,VEG.MATERL.	1	No Quantity			0		0		247292823			4
S3	2016	2016	2016	2	0	2	Export	484	Mexico	MEX	858	Uruguay	URY								29	CRUDE ANIMAL,VEG.MATERL.	1	No Quantity			0		0		95429			0
S3	2016	2016	2016	2	0	2	Export	484	Mexico	MEX	860	Uzbekistan	UZB								29	CRUDE ANIMAL,VEG.MATERL.	1	No Quantity			0				10891			4
S3	2016	2016	2016	2	0	2	Export	484	Mexico	MEX	862	Venezuela	VEN								29	CRUDE ANIMAL,VEG.MATERL.	1	No Quantity			0		0		672773			4
S3	2016	2016	2016	2	0	2	Export	484	Mexico	MEX	899	Areas, nes									29	CRUDE ANIMAL,VEG.MATERL.	1	No Quantity			0		0		812007			0
S3	2016	2016	2016	2	0	2	Export	480	Mauritius	MUS	0	World	WLD								32	COAL, COKE, BRIQUETTES	1	No Quantity							4933			0
S3	2016	2016	2016	2	0	2	Export	480	Mauritius	MUS	450	Madagascar	MDG								32	COAL, COKE, BRIQUETTES	1	No Quantity							4456			0
S3	2016	2016	2016	2	0	2	Export	480	Mauritius	MUS	690	Seychelles	SYC								32	COAL, COKE, BRIQUETTES	1	No Quantity							113			0
S3	2016	2016	2016	2	0	2	Export	480	Mauritius	MUS	699	India	IND								32	COAL, COKE, BRIQUETTES	1	No Quantity							365			0
S3	2016	2016	2016	2	0	2	Export	484	Mexico	MEX	0	World	WLD								32	COAL, COKE, BRIQUETTES	1	No Quantity			0		0		988334			4
S3	2016	2016	2016	2	0	2	Export	484	Mexico	MEX	188	Costa Rica	CRI								32	COAL, COKE, BRIQUETTES	1	No Quantity			0		0		52626			0
S3	2016	2016	2016	2	0	2	Export	484	Mexico	MEX	192	Cuba	CUB								32	COAL, COKE, BRIQUETTES	1	No Quantity			0		0		1702			0
S3	2016	2016	2016	2	0	2	Export	484	Mexico	MEX	222	El Salvador	SLV								32	COAL, COKE, BRIQUETTES	1	No Quantity			0		0		317225			0
S3	2016	2016	2016	2	0	2	Export	484	Mexico	MEX	251	France	FRA								32	COAL, COKE, BRIQUETTES	1	No Quantity			0		0		200			4
S3	2016	2016	2016	2	0	2	Export	484	Mexico	MEX	320	Guatemala	GTM								32	COAL, COKE, BRIQUETTES	1	No Quantity			0		0		562998			0
S3	2016	2016	2016	2	0	2	Export	484	Mexico	MEX	604	Peru	PER								32	COAL, COKE, BRIQUETTES	1	No Quantity			0		0		2299			0
S3	2016	2016	2016	2	0	2	Export	484	Mexico	MEX	842	USA	USA								32	COAL, COKE, BRIQUETTES	1	No Quantity			0		0		51284			0
S3	2016	2016	2016	2	0	2	Export	480	Mauritius	MUS	0	World	WLD								33	PETROLEUM,PETROL.PRODUCT	1	No Quantity							356133			0
S3	2016	2016	2016	2	0	2	Export	480	Mauritius	MUS	184	Cook Isds	COK								33	PETROLEUM,PETROL.PRODUCT	1	No Quantity							244			0
S3	2016	2016	2016	2	0	2	Export	480	Mauritius	MUS	251	France	FRA								33	PETROLEUM,PETROL.PRODUCT	1	No Quantity							2602			0
S3	2016	2016	2016	2	0	2	Export	480	Mauritius	MUS	344	China, Hong Kong SAR	HKG								33	PETROLEUM,PETROL.PRODUCT	1	No Quantity							2098			0
S3	2016	2016	2016	2	0	2	Export	480	Mauritius	MUS	450	Madagascar	MDG								33	PETROLEUM,PETROL.PRODUCT	1	No Quantity							33027			0
S3	2016	2016	2016	2	0	2	Export	480	Mauritius	MUS	490	Other Asia, nes									33	PETROLEUM,PETROL.PRODUCT	1	No Quantity							1056			0
S3	2016	2016	2016	2	0	2	Export	480	Mauritius	MUS	528	Netherlands	NLD								33	PETROLEUM,PETROL.PRODUCT	1	No Quantity							28			0
S3	2016	2016	2016	2	0	2	Export	480	Mauritius	MUS	620	Portugal	PRT								33	PETROLEUM,PETROL.PRODUCT	1	No Quantity							43944			0
S3	2016	2016	2016	2	0	2	Export	480	Mauritius	MUS	690	Seychelles	SYC								33	PETROLEUM,PETROL.PRODUCT	1	No Quantity							97424			0
S3	2016	2016	2016	2	0	2	Export	480	Mauritius	MUS	699	India	IND								33	PETROLEUM,PETROL.PRODUCT	1	No Quantity							4192			0
S3	2016	2016	2016	2	0	2	Export	480	Mauritius	MUS	710	South Africa	ZAF								33	PETROLEUM,PETROL.PRODUCT	1	No Quantity							69326			0
S3	2016	2016	2016	2	0	2	Export	480	Mauritius	MUS	724	Spain	ESP								33	PETROLEUM,PETROL.PRODUCT	1	No Quantity							86247			0
S3	2016	2016	2016	2	0	2	Export	480	Mauritius	MUS	784	United Arab Emirates	ARE								33	PETROLEUM,PETROL.PRODUCT	1	No Quantity							10431			0
S3	2016	2016	2016	2	0	2	Export	480	Mauritius	MUS	826	United Kingdom	GBR								33	PETROLEUM,PETROL.PRODUCT	1	No Quantity							5514			0
S3	2016	2016	2016	2	0	2	Export	484	Mexico	MEX	0	World	WLD								33	PETROLEUM,PETROL.PRODUCT	1	No Quantity			0				17929154063			4
S3	2016	2016	2016	2	0	2	Export	484	Mexico	MEX	12	Algeria	DZA								33	PETROLEUM,PETROL.PRODUCT	1	No Quantity			0		0		190			0
S3	2016	2016	2016	2	0	2	Export	484	Mexico	MEX	24	Angola	AGO								33	PETROLEUM,PETROL.PRODUCT	1	No Quantity			0		0		10			0
S3	2016	2016	2016	2	0	2	Export	484	Mexico	MEX	32	Argentina	ARG								33	PETROLEUM,PETROL.PRODUCT	1	No Quantity			0		0		71200			0
S3	2016	2016	2016	2	0	2	Export	484	Mexico	MEX	36	Australia	AUS								33	PETROLEUM,PETROL.PRODUCT	1	No Quantity			0		0		85551			0
S3	2016	2016	2016	2	0	2	Export	484	Mexico	MEX	40	Austria	AUT								33	PETROLEUM,PETROL.PRODUCT	1	No Quantity			0				143217181			4
S3	2016	2016	2016	2	0	2	Export	484	Mexico	MEX	44	Bahamas	BHS								33	PETROLEUM,PETROL.PRODUCT	1	No Quantity			0		0		30417673			4
S3	2016	2016	2016	2	0	2	Export	484	Mexico	MEX	52	Barbados	BRB								33	PETROLEUM,PETROL.PRODUCT	1	No Quantity			0		0		33006			0
S3	2016	2016	2016	2	0	2	Export	484	Mexico	MEX	56	Belgium	BEL								33	PETROLEUM,PETROL.PRODUCT	1	No Quantity			0				52452991			4
S3	2016	2016	2016	2	0	2	Export	484	Mexico	MEX	60	Bermuda	BMU								33	PETROLEUM,PETROL.PRODUCT	1	No Quantity			0		0		27202			0
S3	2016	2016	2016	2	0	2	Export	484	Mexico	MEX	68	Bolivia (Plurinational State of)	BOL								33	PETROLEUM,PETROL.PRODUCT	1	No Quantity			0		0		3251163			4
S3	2016	2016	2016	2	0	2	Export	484	Mexico	MEX	76	Brazil	BRA								33	PETROLEUM,PETROL.PRODUCT	1	No Quantity			0		0		44490860			4
S3	2016	2016	2016	2	0	2	Export	484	Mexico	MEX	84	Belize	BLZ								33	PETROLEUM,PETROL.PRODUCT	1	No Quantity			0		0		653544			0
S3	2016	2016	2016	2	0	2	Export	484	Mexico	MEX	92	Br. Virgin Isds	VGB								33	PETROLEUM,PETROL.PRODUCT	1	No Quantity			0		0		60340			0
S3	2016	2016	2016	2	0	2	Export	484	Mexico	MEX	124	Canada	CAN								33	PETROLEUM,PETROL.PRODUCT	1	No Quantity			0		0		1410282			4
S3	2016	2016	2016	2	0	2	Export	484	Mexico	MEX	136	Cayman Isds	CYM								33	PETROLEUM,PETROL.PRODUCT	1	No Quantity			0		0		532			0
S3	2016	2016	2016	2	0	2	Export	484	Mexico	MEX	144	Sri Lanka	LKA								33	PETROLEUM,PETROL.PRODUCT	1	No Quantity			0		0		32470			0
S3	2016	2016	2016	2	0	2	Export	484	Mexico	MEX	152	Chile	CHL								33	PETROLEUM,PETROL.PRODUCT	1	No Quantity			0		0		2729120			4
S3	2016	2016	2016	2	0	2	Export	484	Mexico	MEX	156	China	CHN								33	PETROLEUM,PETROL.PRODUCT	1	No Quantity			0		0		387259440			4
S3	2016	2016	2016	2	0	2	Export	484	Mexico	MEX	170	Colombia	COL								33	PETROLEUM,PETROL.PRODUCT	1	No Quantity			0		0		280149492			4
S3	2016	2016	2016	2	0	2	Export	484	Mexico	MEX	188	Costa Rica	CRI								33	PETROLEUM,PETROL.PRODUCT	1	No Quantity			0		0		8797620			4
S3	2016	2016	2016	2	0	2	Export	484	Mexico	MEX	192	Cuba	CUB								33	PETROLEUM,PETROL.PRODUCT	1	No Quantity			0		0		704289			4
S3	2016	2016	2016	2	0	2	Export	484	Mexico	MEX	196	Cyprus	CYP								33	PETROLEUM,PETROL.PRODUCT	1	No Quantity			0		0		606357			0
S3	2016	2016	2016	2	0	2	Export	484	Mexico	MEX	203	Czechia	CZE								33	PETROLEUM,PETROL.PRODUCT	1	No Quantity			0		0		3383			0
S3	2016	2016	2016	2	0	2	Export	484	Mexico	MEX	208	Denmark	DNK								33	PETROLEUM,PETROL.PRODUCT	1	No Quantity			0		0		403573			0
S3	2016	2016	2016	2	0	2	Export	484	Mexico	MEX	214	Dominican Rep.	DOM								33	PETROLEUM,PETROL.PRODUCT	1	No Quantity			0		0		343972057			4
S3	2016	2016	2016	2	0	2	Export	484	Mexico	MEX	218	Ecuador	ECU								33	PETROLEUM,PETROL.PRODUCT	1	No Quantity			0		0		1262863			4
S3	2016	2016	2016	2	0	2	Export	484	Mexico	MEX	222	El Salvador	SLV								33	PETROLEUM,PETROL.PRODUCT	1	No Quantity			0		0		4783597			4
S3	2016	2016	2016	2	0	2	Export	484	Mexico	MEX	251	France	FRA								33	PETROLEUM,PETROL.PRODUCT	1	No Quantity			0				334004982			4
S3	2016	2016	2016	2	0	2	Export	484	Mexico	MEX	276	Germany	DEU								33	PETROLEUM,PETROL.PRODUCT	1	No Quantity			0				171652396			4
S3	2016	2016	2016	2	0	2	Export	484	Mexico	MEX	300	Greece	GRC								33	PETROLEUM,PETROL.PRODUCT	1	No Quantity			0		0		2396157			0
S3	2016	2016	2016	2	0	2	Export	484	Mexico	MEX	320	Guatemala	GTM								33	PETROLEUM,PETROL.PRODUCT	1	No Quantity			0		0		6144514			4
S3	2016	2016	2016	2	0	2	Export	484	Mexico	MEX	328	Guyana	GUY								33	PETROLEUM,PETROL.PRODUCT	1	No Quantity			0		0		65924			0
S3	2016	2016	2016	2	0	2	Export	484	Mexico	MEX	332	Haiti	HTI								33	PETROLEUM,PETROL.PRODUCT	1	No Quantity			0		0		340013			0
S3	2016	2016	2016	2	0	2	Export	484	Mexico	MEX	340	Honduras	HND								33	PETROLEUM,PETROL.PRODUCT	1	No Quantity			0		0		2350829			4
S3	2016	2016	2016	2	0	2	Export	484	Mexico	MEX	344	China, Hong Kong SAR	HKG								33	PETROLEUM,PETROL.PRODUCT	1	No Quantity			0		0		3615086			0
S3	2016	2016	2016	2	0	2	Export	484	Mexico	MEX	360	Indonesia	IDN								33	PETROLEUM,PETROL.PRODUCT	1	No Quantity			0		0		10173			0
S3	2016	2016	2016	2	0	2	Export	484	Mexico	MEX	364	Iran	IRN								33	PETROLEUM,PETROL.PRODUCT	1	No Quantity			0		0		120			0
S3	2016	2016	2016	2	0	2	Export	484	Mexico	MEX	372	Ireland	IRL								33	PETROLEUM,PETROL.PRODUCT	1	No Quantity			0		0		1020000			0
S3	2016	2016	2016	2	0	2	Export	484	Mexico	MEX	376	Israel	ISR								33	PETROLEUM,PETROL.PRODUCT	1	No Quantity			0		0		550			0
S3	2016	2016	2016	2	0	2	Export	484	Mexico	MEX	381	Italy	ITA								33	PETROLEUM,PETROL.PRODUCT	1	No Quantity			0		0		167804624			4
S3	2016	2016	2016	2	0	2	Export	484	Mexico	MEX	388	Jamaica	JAM								33	PETROLEUM,PETROL.PRODUCT	1	No Quantity			0				105762464			4
S3	2016	2016	2016	2	0	2	Export	484	Mexico	MEX	392	Japan	JPN								33	PETROLEUM,PETROL.PRODUCT	1	No Quantity			0				1258206799			4
S3	2016	2016	2016	2	0	2	Export	484	Mexico	MEX	404	Kenya	KEN								33	PETROLEUM,PETROL.PRODUCT	1	No Quantity			0		0		37155			0
S3	2016	2016	2016	2	0	2	Export	484	Mexico	MEX	410	Rep. of Korea	KOR								33	PETROLEUM,PETROL.PRODUCT	1	No Quantity			0				976352411			4
S3	2016	2016	2016	2	0	2	Export	484	Mexico	MEX	430	Liberia	LBR								33	PETROLEUM,PETROL.PRODUCT	1	No Quantity			0		0		328074			0
S3	2016	2016	2016	2	0	2	Export	484	Mexico	MEX	458	Malaysia	MYS								33	PETROLEUM,PETROL.PRODUCT	1	No Quantity			0		0		19284			0
S3	2016	2016	2016	2	0	2	Export	484	Mexico	MEX	490	Other Asia, nes									33	PETROLEUM,PETROL.PRODUCT	1	No Quantity			0		0		731			4
S3	2016	2016	2016	2	0	2	Export	484	Mexico	MEX	504	Morocco	MAR								33	PETROLEUM,PETROL.PRODUCT	1	No Quantity			0		0		990			0
S3	2016	2016	2016	2	0	2	Export	484	Mexico	MEX	528	Netherlands	NLD								33	PETROLEUM,PETROL.PRODUCT	1	No Quantity			0		0		156140717			4
S3	2016	2016	2016	2	0	2	Export	484	Mexico	MEX	554	New Zealand	NZL								33	PETROLEUM,PETROL.PRODUCT	1	No Quantity			0		0		84619			0
S3	2016	2016	2016	2	0	2	Export	484	Mexico	MEX	558	Nicaragua	NIC								33	PETROLEUM,PETROL.PRODUCT	1	No Quantity			0		0		77870647			4
S3	2016	2016	2016	2	0	2	Export	484	Mexico	MEX	579	Norway	NOR								33	PETROLEUM,PETROL.PRODUCT	1	No Quantity			0		0		475540			0
S3	2016	2016	2016	2	0	2	Export	484	Mexico	MEX	584	Marshall Isds	MHL								33	PETROLEUM,PETROL.PRODUCT	1	No Quantity			0		0		446771			0
S3	2016	2016	2016	2	0	2	Export	484	Mexico	MEX	586	Pakistan	PAK								33	PETROLEUM,PETROL.PRODUCT	1	No Quantity			0		0		34700			0
S3	2016	2016	2016	2	0	2	Export	484	Mexico	MEX	591	Panama	PAN								33	PETROLEUM,PETROL.PRODUCT	1	No Quantity			0		0		74571431			0
S3	2016	2016	2016	2	0	2	Export	484	Mexico	MEX	598	Papua New Guinea	PNG								33	PETROLEUM,PETROL.PRODUCT	1	No Quantity			0		0		143509			0
S3	2016	2016	2016	2	0	2	Export	484	Mexico	MEX	600	Paraguay	PRY								33	PETROLEUM,PETROL.PRODUCT	1	No Quantity			0		0		3879341			4
S3	2016	2016	2016	2	0	2	Export	484	Mexico	MEX	604	Peru	PER								33	PETROLEUM,PETROL.PRODUCT	1	No Quantity			0		0		6281024			4
S3	2016	2016	2016	2	0	2	Export	484	Mexico	MEX	608	Philippines	PHL								33	PETROLEUM,PETROL.PRODUCT	1	No Quantity			0		0		119728			0
S3	2016	2016	2016	2	0	2	Export	484	Mexico	MEX	620	Portugal	PRT								33	PETROLEUM,PETROL.PRODUCT	1	No Quantity			0				112070732			4
S3	2016	2016	2016	2	0	2	Export	484	Mexico	MEX	642	Romania	ROU								33	PETROLEUM,PETROL.PRODUCT	1	No Quantity			0		0		1661			0
S3	2016	2016	2016	2	0	2	Export	484	Mexico	MEX	643	Russian Federation	RUS								33	PETROLEUM,PETROL.PRODUCT	1	No Quantity			0		0		73663			0
S3	2016	2016	2016	2	0	2	Export	484	Mexico	MEX	670	Saint Vincent and the Grenadines	VCT								33	PETROLEUM,PETROL.PRODUCT	1	No Quantity			0		0		28399			0
S3	2016	2016	2016	2	0	2	Export	484	Mexico	MEX	682	Saudi Arabia	SAU								33	PETROLEUM,PETROL.PRODUCT	1	No Quantity			0		0		50			0
S3	2016	2016	2016	2	0	2	Export	484	Mexico	MEX	699	India	IND								33	PETROLEUM,PETROL.PRODUCT	1	No Quantity			0				1621174394			4
S3	2016	2016	2016	2	0	2	Export	484	Mexico	MEX	702	Singapore	SGP								33	PETROLEUM,PETROL.PRODUCT	1	No Quantity			0		0		368281584			0
S3	2016	2016	2016	2	0	2	Export	484	Mexico	MEX	704	Viet Nam	VNM								33	PETROLEUM,PETROL.PRODUCT	1	No Quantity			0		0		7209			0
S3	2016	2016	2016	2	0	2	Export	484	Mexico	MEX	710	South Africa	ZAF								33	PETROLEUM,PETROL.PRODUCT	1	No Quantity			0		0		7445			0
S3	2016	2016	2016	2	0	2	Export	484	Mexico	MEX	724	Spain	ESP								33	PETROLEUM,PETROL.PRODUCT	1	No Quantity			0				2118672603			4
S3	2016	2016	2016	2	0	2	Export	484	Mexico	MEX	752	Sweden	SWE								33	PETROLEUM,PETROL.PRODUCT	1	No Quantity			0		0		86			0
S3	2016	2016	2016	2	0	2	Export	484	Mexico	MEX	757	Switzerland	CHE								33	PETROLEUM,PETROL.PRODUCT	1	No Quantity			0				187916382			4
S3	2016	2016	2016	2	0	2	Export	484	Mexico	MEX	764	Thailand	THA								33	PETROLEUM,PETROL.PRODUCT	1	No Quantity			0		0		26848			0
S3	2016	2016	2016	2	0	2	Export	484	Mexico	MEX	780	Trinidad and Tobago	TTO								33	PETROLEUM,PETROL.PRODUCT	1	No Quantity			0		0		110194			0
S3	2016	2016	2016	2	0	2	Export	484	Mexico	MEX	784	United Arab Emirates	ARE								33	PETROLEUM,PETROL.PRODUCT	1	No Quantity			0				36947460			4
S3	2016	2016	2016	2	0	2	Export	484	Mexico	MEX	792	Turkey	TUR								33	PETROLEUM,PETROL.PRODUCT	1	No Quantity			0		0		8214			0
S3	2016	2016	2016	2	0	2	Export	484	Mexico	MEX	818	Egypt	EGY								33	PETROLEUM,PETROL.PRODUCT	1	No Quantity			0		0		106866			0
[truncated: 5,708 more rows]
