# Supplementary material for: Core-periphery structure in sectoral international trade networks: A new approach to an old theory
Source: PLoS One. 2020 Apr 2;15(4):e0229547. doi: 10.1371/journal.pone.0229547 (PMC7117750; doi:10.1371/journal.pone.0229547)
Supplement: S7 File — (ZIP) [file pone.0229547.s007.zip › S7_File/RawData 2016/comtrade (46).csv]

Classification	Year	Period	Period Desc.	Aggregate Level	Is Leaf Code	Trade Flow Code	Trade Flow	Reporter Code	Reporter	Reporter ISO	Partner Code	Partner	Partner ISO	2nd Partner Code	2nd Partner	2nd Partner ISO	Customs Proc. Code	Customs	Mode of Transport Code	Mode of Transport	Commodity Code	Commodity	Qty Unit Code	Qty Unit	Qty	Alt Qty Unit Code	Alt Qty Unit	Alt Qty	Netweight (kg)	Gross weight (kg)	Trade Value (US$)	CIF Trade Value (US$)	FOB Trade Value (US$)	Flag
S3	2016	2016	2016	2	0	2	Export	496	Mongolia	MNG	0	World	WLD								00	LIVE ANIMALS	1	No Quantity							2302019			0
S3	2016	2016	2016	2	0	2	Export	496	Mongolia	MNG	144	Sri Lanka	LKA								00	LIVE ANIMALS	1	No Quantity							200			0
S3	2016	2016	2016	2	0	2	Export	496	Mongolia	MNG	156	China	CHN								00	LIVE ANIMALS	1	No Quantity							1538964			0
S3	2016	2016	2016	2	0	2	Export	496	Mongolia	MNG	276	Germany	DEU								00	LIVE ANIMALS	1	No Quantity							240			0
S3	2016	2016	2016	2	0	2	Export	496	Mongolia	MNG	344	China, Hong Kong SAR	HKG								00	LIVE ANIMALS	1	No Quantity							200			0
S3	2016	2016	2016	2	0	2	Export	496	Mongolia	MNG	410	Rep. of Korea	KOR								00	LIVE ANIMALS	1	No Quantity							800			0
S3	2016	2016	2016	2	0	2	Export	496	Mongolia	MNG	414	Kuwait	KWT								00	LIVE ANIMALS	1	No Quantity							133282			0
S3	2016	2016	2016	2	0	2	Export	496	Mongolia	MNG	458	Malaysia	MYS								00	LIVE ANIMALS	1	No Quantity							100			0
S3	2016	2016	2016	2	0	2	Export	496	Mongolia	MNG	524	Nepal	NPL								00	LIVE ANIMALS	1	No Quantity							10			0
S3	2016	2016	2016	2	0	2	Export	496	Mongolia	MNG	608	Philippines	PHL								00	LIVE ANIMALS	1	No Quantity							500			0
S3	2016	2016	2016	2	0	2	Export	496	Mongolia	MNG	634	Qatar	QAT								00	LIVE ANIMALS	1	No Quantity							260385			0
S3	2016	2016	2016	2	0	2	Export	496	Mongolia	MNG	643	Russian Federation	RUS								00	LIVE ANIMALS	1	No Quantity							1189			0
S3	2016	2016	2016	2	0	2	Export	496	Mongolia	MNG	682	Saudi Arabia	SAU								00	LIVE ANIMALS	1	No Quantity							264808			0
S3	2016	2016	2016	2	0	2	Export	496	Mongolia	MNG	757	Switzerland	CHE								00	LIVE ANIMALS	1	No Quantity							100			0
S3	2016	2016	2016	2	0	2	Export	496	Mongolia	MNG	784	United Arab Emirates	ARE								00	LIVE ANIMALS	1	No Quantity							97299			0
S3	2016	2016	2016	2	0	2	Export	496	Mongolia	MNG	826	United Kingdom	GBR								00	LIVE ANIMALS	1	No Quantity							833			0
S3	2016	2016	2016	2	0	2	Export	496	Mongolia	MNG	842	USA	USA								00	LIVE ANIMALS	1	No Quantity							3110			0
S3	2016	2016	2016	2	0	2	Export	498	Rep. of Moldova	MDA	0	World	WLD								00	LIVE ANIMALS	1	No Quantity							10080029			0
S3	2016	2016	2016	2	0	2	Export	498	Rep. of Moldova	MDA	31	Azerbaijan	AZE								00	LIVE ANIMALS	1	No Quantity							57820			0
S3	2016	2016	2016	2	0	2	Export	498	Rep. of Moldova	MDA	360	Indonesia	IDN								00	LIVE ANIMALS	1	No Quantity							112			0
S3	2016	2016	2016	2	0	2	Export	498	Rep. of Moldova	MDA	400	Jordan	JOR								00	LIVE ANIMALS	1	No Quantity							2354239			0
S3	2016	2016	2016	2	0	2	Export	498	Rep. of Moldova	MDA	422	Lebanon	LBN								00	LIVE ANIMALS	1	No Quantity							1739860			0
S3	2016	2016	2016	2	0	2	Export	498	Rep. of Moldova	MDA	760	Syria	SYR								00	LIVE ANIMALS	1	No Quantity							4048483			0
S3	2016	2016	2016	2	0	2	Export	498	Rep. of Moldova	MDA	818	Egypt	EGY								00	LIVE ANIMALS	1	No Quantity							1879515			0
S3	2016	2016	2016	2	0	2	Export	496	Mongolia	MNG	0	World	WLD								01	MEAT, MEAT PREPARATIONS	1	No Quantity							17960270			0
S3	2016	2016	2016	2	0	2	Export	496	Mongolia	MNG	156	China	CHN								01	MEAT, MEAT PREPARATIONS	1	No Quantity							12415566			0
S3	2016	2016	2016	2	0	2	Export	496	Mongolia	MNG	344	China, Hong Kong SAR	HKG								01	MEAT, MEAT PREPARATIONS	1	No Quantity							156			0
S3	2016	2016	2016	2	0	2	Export	496	Mongolia	MNG	392	Japan	JPN								01	MEAT, MEAT PREPARATIONS	1	No Quantity							64178			0
S3	2016	2016	2016	2	0	2	Export	496	Mongolia	MNG	398	Kazakhstan	KAZ								01	MEAT, MEAT PREPARATIONS	1	No Quantity							12100			0
S3	2016	2016	2016	2	0	2	Export	496	Mongolia	MNG	634	Qatar	QAT								01	MEAT, MEAT PREPARATIONS	1	No Quantity							5208			0
S3	2016	2016	2016	2	0	2	Export	496	Mongolia	MNG	643	Russian Federation	RUS								01	MEAT, MEAT PREPARATIONS	1	No Quantity							5463063			0
S3	2016	2016	2016	2	0	2	Export	498	Rep. of Moldova	MDA	0	World	WLD								01	MEAT, MEAT PREPARATIONS	1	No Quantity							8487415			0
S3	2016	2016	2016	2	0	2	Export	498	Rep. of Moldova	MDA	31	Azerbaijan	AZE								01	MEAT, MEAT PREPARATIONS	1	No Quantity							322036			0
S3	2016	2016	2016	2	0	2	Export	498	Rep. of Moldova	MDA	368	Iraq	IRQ								01	MEAT, MEAT PREPARATIONS	1	No Quantity							768559			0
S3	2016	2016	2016	2	0	2	Export	498	Rep. of Moldova	MDA	440	Lithuania	LTU								01	MEAT, MEAT PREPARATIONS	1	No Quantity							16599			0
S3	2016	2016	2016	2	0	2	Export	498	Rep. of Moldova	MDA	470	Malta	MLT								01	MEAT, MEAT PREPARATIONS	1	No Quantity							1997			0
S3	2016	2016	2016	2	0	2	Export	498	Rep. of Moldova	MDA	634	Qatar	QAT								01	MEAT, MEAT PREPARATIONS	1	No Quantity							1800			0
S3	2016	2016	2016	2	0	2	Export	498	Rep. of Moldova	MDA	642	Romania	ROU								01	MEAT, MEAT PREPARATIONS	1	No Quantity							28929			0
S3	2016	2016	2016	2	0	2	Export	498	Rep. of Moldova	MDA	643	Russian Federation	RUS								01	MEAT, MEAT PREPARATIONS	1	No Quantity							7162266			0
S3	2016	2016	2016	2	0	2	Export	498	Rep. of Moldova	MDA	804	Ukraine	UKR								01	MEAT, MEAT PREPARATIONS	1	No Quantity							54693			0
S3	2016	2016	2016	2	0	2	Export	498	Rep. of Moldova	MDA	818	Egypt	EGY								01	MEAT, MEAT PREPARATIONS	1	No Quantity							130536			0
S3	2016	2016	2016	2	0	2	Export	496	Mongolia	MNG	0	World	WLD								02	DAIRY PRODUCTS,BIRD EGGS	1	No Quantity							130987			0
S3	2016	2016	2016	2	0	2	Export	496	Mongolia	MNG	156	China	CHN								02	DAIRY PRODUCTS,BIRD EGGS	1	No Quantity							95454			0
S3	2016	2016	2016	2	0	2	Export	496	Mongolia	MNG	344	China, Hong Kong SAR	HKG								02	DAIRY PRODUCTS,BIRD EGGS	1	No Quantity							35533			0
S3	2016	2016	2016	2	0	2	Export	498	Rep. of Moldova	MDA	0	World	WLD								02	DAIRY PRODUCTS,BIRD EGGS	1	No Quantity							18577129			0
S3	2016	2016	2016	2	0	2	Export	498	Rep. of Moldova	MDA	31	Azerbaijan	AZE								02	DAIRY PRODUCTS,BIRD EGGS	1	No Quantity							55249			0
S3	2016	2016	2016	2	0	2	Export	498	Rep. of Moldova	MDA	268	Georgia	GEO								02	DAIRY PRODUCTS,BIRD EGGS	1	No Quantity							65051			0
S3	2016	2016	2016	2	0	2	Export	498	Rep. of Moldova	MDA	288	Ghana	GHA								02	DAIRY PRODUCTS,BIRD EGGS	1	No Quantity							418483			0
S3	2016	2016	2016	2	0	2	Export	498	Rep. of Moldova	MDA	368	Iraq	IRQ								02	DAIRY PRODUCTS,BIRD EGGS	1	No Quantity							6741405			0
S3	2016	2016	2016	2	0	2	Export	498	Rep. of Moldova	MDA	384	Côte d'Ivoire	CIV								02	DAIRY PRODUCTS,BIRD EGGS	1	No Quantity							455228			0
S3	2016	2016	2016	2	0	2	Export	498	Rep. of Moldova	MDA	398	Kazakhstan	KAZ								02	DAIRY PRODUCTS,BIRD EGGS	1	No Quantity							2428647			0
S3	2016	2016	2016	2	0	2	Export	498	Rep. of Moldova	MDA	470	Malta	MLT								02	DAIRY PRODUCTS,BIRD EGGS	1	No Quantity							659			0
S3	2016	2016	2016	2	0	2	Export	498	Rep. of Moldova	MDA	643	Russian Federation	RUS								02	DAIRY PRODUCTS,BIRD EGGS	1	No Quantity							7683107			0
S3	2016	2016	2016	2	0	2	Export	498	Rep. of Moldova	MDA	682	Saudi Arabia	SAU								02	DAIRY PRODUCTS,BIRD EGGS	1	No Quantity							39439			0
S3	2016	2016	2016	2	0	2	Export	498	Rep. of Moldova	MDA	686	Senegal	SEN								02	DAIRY PRODUCTS,BIRD EGGS	1	No Quantity							268013			0
S3	2016	2016	2016	2	0	2	Export	498	Rep. of Moldova	MDA	804	Ukraine	UKR								02	DAIRY PRODUCTS,BIRD EGGS	1	No Quantity							414366			0
S3	2016	2016	2016	2	0	2	Export	498	Rep. of Moldova	MDA	899	Areas, nes									02	DAIRY PRODUCTS,BIRD EGGS	1	No Quantity							7482			0
S3	2016	2016	2016	2	0	2	Export	496	Mongolia	MNG	0	World	WLD								03	FISH,CRUSTACEANS,MOLLUSC	1	No Quantity							49111			0
S3	2016	2016	2016	2	0	2	Export	496	Mongolia	MNG	156	China	CHN								03	FISH,CRUSTACEANS,MOLLUSC	1	No Quantity							42211			0
S3	2016	2016	2016	2	0	2	Export	496	Mongolia	MNG	643	Russian Federation	RUS								03	FISH,CRUSTACEANS,MOLLUSC	1	No Quantity							6900			0
S3	2016	2016	2016	2	0	2	Export	498	Rep. of Moldova	MDA	0	World	WLD								03	FISH,CRUSTACEANS,MOLLUSC	1	No Quantity							21666			0
S3	2016	2016	2016	2	0	2	Export	498	Rep. of Moldova	MDA	470	Malta	MLT								03	FISH,CRUSTACEANS,MOLLUSC	1	No Quantity							274			0
S3	2016	2016	2016	2	0	2	Export	498	Rep. of Moldova	MDA	642	Romania	ROU								03	FISH,CRUSTACEANS,MOLLUSC	1	No Quantity							9532			0
S3	2016	2016	2016	2	0	2	Export	498	Rep. of Moldova	MDA	643	Russian Federation	RUS								03	FISH,CRUSTACEANS,MOLLUSC	1	No Quantity							90			0
S3	2016	2016	2016	2	0	2	Export	498	Rep. of Moldova	MDA	899	Areas, nes									03	FISH,CRUSTACEANS,MOLLUSC	1	No Quantity							11770			0
S3	2016	2016	2016	2	0	2	Export	496	Mongolia	MNG	0	World	WLD								04	CEREALS,CEREAL PREPRTNS.	1	No Quantity							855406			0
S3	2016	2016	2016	2	0	2	Export	496	Mongolia	MNG	156	China	CHN								04	CEREALS,CEREAL PREPRTNS.	1	No Quantity							429055			0
S3	2016	2016	2016	2	0	2	Export	496	Mongolia	MNG	392	Japan	JPN								04	CEREALS,CEREAL PREPRTNS.	1	No Quantity							347143			0
S3	2016	2016	2016	2	0	2	Export	496	Mongolia	MNG	398	Kazakhstan	KAZ								04	CEREALS,CEREAL PREPRTNS.	1	No Quantity							62079			0
S3	2016	2016	2016	2	0	2	Export	496	Mongolia	MNG	408	Dem. People's Rep. of Korea	PRK								04	CEREALS,CEREAL PREPRTNS.	1	No Quantity							5			0
S3	2016	2016	2016	2	0	2	Export	496	Mongolia	MNG	417	Kyrgyzstan	KGZ								04	CEREALS,CEREAL PREPRTNS.	1	No Quantity							1556			0
S3	2016	2016	2016	2	0	2	Export	496	Mongolia	MNG	643	Russian Federation	RUS								04	CEREALS,CEREAL PREPRTNS.	1	No Quantity							6287			0
S3	2016	2016	2016	2	0	2	Export	496	Mongolia	MNG	752	Sweden	SWE								04	CEREALS,CEREAL PREPRTNS.	1	No Quantity							1050			0
S3	2016	2016	2016	2	0	2	Export	496	Mongolia	MNG	842	USA	USA								04	CEREALS,CEREAL PREPRTNS.	1	No Quantity							8231			0
S3	2016	2016	2016	2	0	2	Export	498	Rep. of Moldova	MDA	0	World	WLD								04	CEREALS,CEREAL PREPRTNS.	1	No Quantity							172509459			0
S3	2016	2016	2016	2	0	2	Export	498	Rep. of Moldova	MDA	36	Australia	AUS								04	CEREALS,CEREAL PREPRTNS.	1	No Quantity							24063			0
S3	2016	2016	2016	2	0	2	Export	498	Rep. of Moldova	MDA	48	Bahrain	BHR								04	CEREALS,CEREAL PREPRTNS.	1	No Quantity							15640			0
S3	2016	2016	2016	2	0	2	Export	498	Rep. of Moldova	MDA	70	Bosnia Herzegovina	BIH								04	CEREALS,CEREAL PREPRTNS.	1	No Quantity							79074			0
S3	2016	2016	2016	2	0	2	Export	498	Rep. of Moldova	MDA	100	Bulgaria	BGR								04	CEREALS,CEREAL PREPRTNS.	1	No Quantity							39881			0
S3	2016	2016	2016	2	0	2	Export	498	Rep. of Moldova	MDA	104	Myanmar	MMR								04	CEREALS,CEREAL PREPRTNS.	1	No Quantity							4617493			0
S3	2016	2016	2016	2	0	2	Export	498	Rep. of Moldova	MDA	112	Belarus	BLR								04	CEREALS,CEREAL PREPRTNS.	1	No Quantity							4066173			0
S3	2016	2016	2016	2	0	2	Export	498	Rep. of Moldova	MDA	116	Cambodia	KHM								04	CEREALS,CEREAL PREPRTNS.	1	No Quantity							100774			0
S3	2016	2016	2016	2	0	2	Export	498	Rep. of Moldova	MDA	124	Canada	CAN								04	CEREALS,CEREAL PREPRTNS.	1	No Quantity							219821			0
S3	2016	2016	2016	2	0	2	Export	498	Rep. of Moldova	MDA	156	China	CHN								04	CEREALS,CEREAL PREPRTNS.	1	No Quantity							13377			0
S3	2016	2016	2016	2	0	2	Export	498	Rep. of Moldova	MDA	196	Cyprus	CYP								04	CEREALS,CEREAL PREPRTNS.	1	No Quantity							3335469			0
S3	2016	2016	2016	2	0	2	Export	498	Rep. of Moldova	MDA	203	Czechia	CZE								04	CEREALS,CEREAL PREPRTNS.	1	No Quantity							10300			0
S3	2016	2016	2016	2	0	2	Export	498	Rep. of Moldova	MDA	233	Estonia	EST								04	CEREALS,CEREAL PREPRTNS.	1	No Quantity							154129			0
S3	2016	2016	2016	2	0	2	Export	498	Rep. of Moldova	MDA	246	Finland	FIN								04	CEREALS,CEREAL PREPRTNS.	1	No Quantity							6247			0
S3	2016	2016	2016	2	0	2	Export	498	Rep. of Moldova	MDA	251	France	FRA								04	CEREALS,CEREAL PREPRTNS.	1	No Quantity							10578702			0
S3	2016	2016	2016	2	0	2	Export	498	Rep. of Moldova	MDA	268	Georgia	GEO								04	CEREALS,CEREAL PREPRTNS.	1	No Quantity							286058			0
S3	2016	2016	2016	2	0	2	Export	498	Rep. of Moldova	MDA	276	Germany	DEU								04	CEREALS,CEREAL PREPRTNS.	1	No Quantity							1537985			0
S3	2016	2016	2016	2	0	2	Export	498	Rep. of Moldova	MDA	300	Greece	GRC								04	CEREALS,CEREAL PREPRTNS.	1	No Quantity							20187595			0
S3	2016	2016	2016	2	0	2	Export	498	Rep. of Moldova	MDA	348	Hungary	HUN								04	CEREALS,CEREAL PREPRTNS.	1	No Quantity							24762			0
S3	2016	2016	2016	2	0	2	Export	498	Rep. of Moldova	MDA	360	Indonesia	IDN								04	CEREALS,CEREAL PREPRTNS.	1	No Quantity							3801185			0
S3	2016	2016	2016	2	0	2	Export	498	Rep. of Moldova	MDA	372	Ireland	IRL								04	CEREALS,CEREAL PREPRTNS.	1	No Quantity							3837			0
S3	2016	2016	2016	2	0	2	Export	498	Rep. of Moldova	MDA	376	Israel	ISR								04	CEREALS,CEREAL PREPRTNS.	1	No Quantity							4790827			0
S3	2016	2016	2016	2	0	2	Export	498	Rep. of Moldova	MDA	381	Italy	ITA								04	CEREALS,CEREAL PREPRTNS.	1	No Quantity							19635228			0
S3	2016	2016	2016	2	0	2	Export	498	Rep. of Moldova	MDA	392	Japan	JPN								04	CEREALS,CEREAL PREPRTNS.	1	No Quantity							50			0
S3	2016	2016	2016	2	0	2	Export	498	Rep. of Moldova	MDA	398	Kazakhstan	KAZ								04	CEREALS,CEREAL PREPRTNS.	1	No Quantity							8782			0
S3	2016	2016	2016	2	0	2	Export	498	Rep. of Moldova	MDA	422	Lebanon	LBN								04	CEREALS,CEREAL PREPRTNS.	1	No Quantity							6923505			0
S3	2016	2016	2016	2	0	2	Export	498	Rep. of Moldova	MDA	428	Latvia	LVA								04	CEREALS,CEREAL PREPRTNS.	1	No Quantity							243394			0
S3	2016	2016	2016	2	0	2	Export	498	Rep. of Moldova	MDA	434	Libya	LBY								04	CEREALS,CEREAL PREPRTNS.	1	No Quantity							652943			0
S3	2016	2016	2016	2	0	2	Export	498	Rep. of Moldova	MDA	440	Lithuania	LTU								04	CEREALS,CEREAL PREPRTNS.	1	No Quantity							2062			0
S3	2016	2016	2016	2	0	2	Export	498	Rep. of Moldova	MDA	458	Malaysia	MYS								04	CEREALS,CEREAL PREPRTNS.	1	No Quantity							10233565			0
S3	2016	2016	2016	2	0	2	Export	498	Rep. of Moldova	MDA	462	Maldives	MDV								04	CEREALS,CEREAL PREPRTNS.	1	No Quantity							10856			0
S3	2016	2016	2016	2	0	2	Export	498	Rep. of Moldova	MDA	470	Malta	MLT								04	CEREALS,CEREAL PREPRTNS.	1	No Quantity							307			0
S3	2016	2016	2016	2	0	2	Export	498	Rep. of Moldova	MDA	490	Other Asia, nes									04	CEREALS,CEREAL PREPRTNS.	1	No Quantity							1335887			0
S3	2016	2016	2016	2	0	2	Export	498	Rep. of Moldova	MDA	512	Oman	OMN								04	CEREALS,CEREAL PREPRTNS.	1	No Quantity							429936			0
S3	2016	2016	2016	2	0	2	Export	498	Rep. of Moldova	MDA	528	Netherlands	NLD								04	CEREALS,CEREAL PREPRTNS.	1	No Quantity							6947131			0
S3	2016	2016	2016	2	0	2	Export	498	Rep. of Moldova	MDA	579	Norway	NOR								04	CEREALS,CEREAL PREPRTNS.	1	No Quantity							24535			0
S3	2016	2016	2016	2	0	2	Export	498	Rep. of Moldova	MDA	586	Pakistan	PAK								04	CEREALS,CEREAL PREPRTNS.	1	No Quantity							80002			0
S3	2016	2016	2016	2	0	2	Export	498	Rep. of Moldova	MDA	608	Philippines	PHL								04	CEREALS,CEREAL PREPRTNS.	1	No Quantity							246439			0
S3	2016	2016	2016	2	0	2	Export	498	Rep. of Moldova	MDA	616	Poland	POL								04	CEREALS,CEREAL PREPRTNS.	1	No Quantity							365014			0
S3	2016	2016	2016	2	0	2	Export	498	Rep. of Moldova	MDA	642	Romania	ROU								04	CEREALS,CEREAL PREPRTNS.	1	No Quantity							34907790			0
S3	2016	2016	2016	2	0	2	Export	498	Rep. of Moldova	MDA	643	Russian Federation	RUS								04	CEREALS,CEREAL PREPRTNS.	1	No Quantity							918315			0
S3	2016	2016	2016	2	0	2	Export	498	Rep. of Moldova	MDA	688	Serbia	SRB								04	CEREALS,CEREAL PREPRTNS.	1	No Quantity							106470			0
S3	2016	2016	2016	2	0	2	Export	498	Rep. of Moldova	MDA	699	India	IND								04	CEREALS,CEREAL PREPRTNS.	1	No Quantity							147997			0
S3	2016	2016	2016	2	0	2	Export	498	Rep. of Moldova	MDA	716	Zimbabwe	ZWE								04	CEREALS,CEREAL PREPRTNS.	1	No Quantity							79648			0
S3	2016	2016	2016	2	0	2	Export	498	Rep. of Moldova	MDA	724	Spain	ESP								04	CEREALS,CEREAL PREPRTNS.	1	No Quantity							564839			0
S3	2016	2016	2016	2	0	2	Export	498	Rep. of Moldova	MDA	748	Swaziland	SWZ								04	CEREALS,CEREAL PREPRTNS.	1	No Quantity							118150			0
S3	2016	2016	2016	2	0	2	Export	498	Rep. of Moldova	MDA	752	Sweden	SWE								04	CEREALS,CEREAL PREPRTNS.	1	No Quantity							7412			0
S3	2016	2016	2016	2	0	2	Export	498	Rep. of Moldova	MDA	757	Switzerland	CHE								04	CEREALS,CEREAL PREPRTNS.	1	No Quantity							11281653			0
S3	2016	2016	2016	2	0	2	Export	498	Rep. of Moldova	MDA	760	Syria	SYR								04	CEREALS,CEREAL PREPRTNS.	1	No Quantity							1381884			0
S3	2016	2016	2016	2	0	2	Export	498	Rep. of Moldova	MDA	764	Thailand	THA								04	CEREALS,CEREAL PREPRTNS.	1	No Quantity							438716			0
S3	2016	2016	2016	2	0	2	Export	498	Rep. of Moldova	MDA	784	United Arab Emirates	ARE								04	CEREALS,CEREAL PREPRTNS.	1	No Quantity							218			0
S3	2016	2016	2016	2	0	2	Export	498	Rep. of Moldova	MDA	792	Turkey	TUR								04	CEREALS,CEREAL PREPRTNS.	1	No Quantity							2806021			0
S3	2016	2016	2016	2	0	2	Export	498	Rep. of Moldova	MDA	804	Ukraine	UKR								04	CEREALS,CEREAL PREPRTNS.	1	No Quantity							2502166			0
S3	2016	2016	2016	2	0	2	Export	498	Rep. of Moldova	MDA	826	United Kingdom	GBR								04	CEREALS,CEREAL PREPRTNS.	1	No Quantity							15186650			0
S3	2016	2016	2016	2	0	2	Export	498	Rep. of Moldova	MDA	842	USA	USA								04	CEREALS,CEREAL PREPRTNS.	1	No Quantity							852945			0
S3	2016	2016	2016	2	0	2	Export	498	Rep. of Moldova	MDA	899	Areas, nes									04	CEREALS,CEREAL PREPRTNS.	1	No Quantity							175557			0
S3	2016	2016	2016	2	0	2	Export	496	Mongolia	MNG	0	World	WLD								05	VEGETABLES AND FRUIT	1	No Quantity							33621703			0
S3	2016	2016	2016	2	0	2	Export	496	Mongolia	MNG	156	China	CHN								05	VEGETABLES AND FRUIT	1	No Quantity							33539067			0
S3	2016	2016	2016	2	0	2	Export	496	Mongolia	MNG	392	Japan	JPN								05	VEGETABLES AND FRUIT	1	No Quantity							45177			0
S3	2016	2016	2016	2	0	2	Export	496	Mongolia	MNG	398	Kazakhstan	KAZ								05	VEGETABLES AND FRUIT	1	No Quantity							17935			0
S3	2016	2016	2016	2	0	2	Export	496	Mongolia	MNG	408	Dem. People's Rep. of Korea	PRK								05	VEGETABLES AND FRUIT	1	No Quantity							1			0
S3	2016	2016	2016	2	0	2	Export	496	Mongolia	MNG	410	Rep. of Korea	KOR								05	VEGETABLES AND FRUIT	1	No Quantity							18382			0
S3	2016	2016	2016	2	0	2	Export	496	Mongolia	MNG	608	Philippines	PHL								05	VEGETABLES AND FRUIT	1	No Quantity							403			0
S3	2016	2016	2016	2	0	2	Export	496	Mongolia	MNG	752	Sweden	SWE								05	VEGETABLES AND FRUIT	1	No Quantity							528			0
S3	2016	2016	2016	2	0	2	Export	496	Mongolia	MNG	842	USA	USA								05	VEGETABLES AND FRUIT	1	No Quantity							210			0
S3	2016	2016	2016	2	0	2	Export	498	Rep. of Moldova	MDA	0	World	WLD								05	VEGETABLES AND FRUIT	1	No Quantity							206048142			0
S3	2016	2016	2016	2	0	2	Export	498	Rep. of Moldova	MDA	8	Albania	ALB								05	VEGETABLES AND FRUIT	1	No Quantity							44685			0
S3	2016	2016	2016	2	0	2	Export	498	Rep. of Moldova	MDA	20	Andorra	AND								05	VEGETABLES AND FRUIT	1	No Quantity							11867			0
S3	2016	2016	2016	2	0	2	Export	498	Rep. of Moldova	MDA	31	Azerbaijan	AZE								05	VEGETABLES AND FRUIT	1	No Quantity							469097			0
S3	2016	2016	2016	2	0	2	Export	498	Rep. of Moldova	MDA	36	Australia	AUS								05	VEGETABLES AND FRUIT	1	No Quantity							98406			0
S3	2016	2016	2016	2	0	2	Export	498	Rep. of Moldova	MDA	40	Austria	AUT								05	VEGETABLES AND FRUIT	1	No Quantity							16592650			0
S3	2016	2016	2016	2	0	2	Export	498	Rep. of Moldova	MDA	50	Bangladesh	BGD								05	VEGETABLES AND FRUIT	1	No Quantity							553799			0
S3	2016	2016	2016	2	0	2	Export	498	Rep. of Moldova	MDA	51	Armenia	ARM								05	VEGETABLES AND FRUIT	1	No Quantity							182431			0
S3	2016	2016	2016	2	0	2	Export	498	Rep. of Moldova	MDA	56	Belgium	BEL								05	VEGETABLES AND FRUIT	1	No Quantity							927155			0
S3	2016	2016	2016	2	0	2	Export	498	Rep. of Moldova	MDA	70	Bosnia Herzegovina	BIH								05	VEGETABLES AND FRUIT	1	No Quantity							548560			0
S3	2016	2016	2016	2	0	2	Export	498	Rep. of Moldova	MDA	76	Brazil	BRA								05	VEGETABLES AND FRUIT	1	No Quantity							16553			0
S3	2016	2016	2016	2	0	2	Export	498	Rep. of Moldova	MDA	100	Bulgaria	BGR								05	VEGETABLES AND FRUIT	1	No Quantity							632219			0
S3	2016	2016	2016	2	0	2	Export	498	Rep. of Moldova	MDA	112	Belarus	BLR								05	VEGETABLES AND FRUIT	1	No Quantity							15835940			0
S3	2016	2016	2016	2	0	2	Export	498	Rep. of Moldova	MDA	124	Canada	CAN								05	VEGETABLES AND FRUIT	1	No Quantity							1389526			0
S3	2016	2016	2016	2	0	2	Export	498	Rep. of Moldova	MDA	156	China	CHN								05	VEGETABLES AND FRUIT	1	No Quantity							233237			0
S3	2016	2016	2016	2	0	2	Export	498	Rep. of Moldova	MDA	178	Congo	COG								05	VEGETABLES AND FRUIT	1	No Quantity							59216			0
S3	2016	2016	2016	2	0	2	Export	498	Rep. of Moldova	MDA	191	Croatia	HRV								05	VEGETABLES AND FRUIT	1	No Quantity							5742			0
S3	2016	2016	2016	2	0	2	Export	498	Rep. of Moldova	MDA	196	Cyprus	CYP								05	VEGETABLES AND FRUIT	1	No Quantity							309441			0
S3	2016	2016	2016	2	0	2	Export	498	Rep. of Moldova	MDA	203	Czechia	CZE								05	VEGETABLES AND FRUIT	1	No Quantity							1571772			0
S3	2016	2016	2016	2	0	2	Export	498	Rep. of Moldova	MDA	208	Denmark	DNK								05	VEGETABLES AND FRUIT	1	No Quantity							518411			0
S3	2016	2016	2016	2	0	2	Export	498	Rep. of Moldova	MDA	218	Ecuador	ECU								05	VEGETABLES AND FRUIT	1	No Quantity							2730			0
S3	2016	2016	2016	2	0	2	Export	498	Rep. of Moldova	MDA	233	Estonia	EST								05	VEGETABLES AND FRUIT	1	No Quantity							353539			0
S3	2016	2016	2016	2	0	2	Export	498	Rep. of Moldova	MDA	251	France	FRA								05	VEGETABLES AND FRUIT	1	No Quantity							25600216			0
S3	2016	2016	2016	2	0	2	Export	498	Rep. of Moldova	MDA	268	Georgia	GEO								05	VEGETABLES AND FRUIT	1	No Quantity							304952			0
S3	2016	2016	2016	2	0	2	Export	498	Rep. of Moldova	MDA	276	Germany	DEU								05	VEGETABLES AND FRUIT	1	No Quantity							16910582			0
S3	2016	2016	2016	2	0	2	Export	498	Rep. of Moldova	MDA	288	Ghana	GHA								05	VEGETABLES AND FRUIT	1	No Quantity							12693			0
S3	2016	2016	2016	2	0	2	Export	498	Rep. of Moldova	MDA	300	Greece	GRC								05	VEGETABLES AND FRUIT	1	No Quantity							2705997			0
S3	2016	2016	2016	2	0	2	Export	498	Rep. of Moldova	MDA	348	Hungary	HUN								05	VEGETABLES AND FRUIT	1	No Quantity							298906			0
S3	2016	2016	2016	2	0	2	Export	498	Rep. of Moldova	MDA	364	Iran	IRN								05	VEGETABLES AND FRUIT	1	No Quantity							872400			0
S3	2016	2016	2016	2	0	2	Export	498	Rep. of Moldova	MDA	368	Iraq	IRQ								05	VEGETABLES AND FRUIT	1	No Quantity							1714417			0
S3	2016	2016	2016	2	0	2	Export	498	Rep. of Moldova	MDA	376	Israel	ISR								05	VEGETABLES AND FRUIT	1	No Quantity							228780			0
S3	2016	2016	2016	2	0	2	Export	498	Rep. of Moldova	MDA	381	Italy	ITA								05	VEGETABLES AND FRUIT	1	No Quantity							5898656			0
S3	2016	2016	2016	2	0	2	Export	498	Rep. of Moldova	MDA	392	Japan	JPN								05	VEGETABLES AND FRUIT	1	No Quantity							1500			0
S3	2016	2016	2016	2	0	2	Export	498	Rep. of Moldova	MDA	398	Kazakhstan	KAZ								05	VEGETABLES AND FRUIT	1	No Quantity							1737179			0
S3	2016	2016	2016	2	0	2	Export	498	Rep. of Moldova	MDA	417	Kyrgyzstan	KGZ								05	VEGETABLES AND FRUIT	1	No Quantity							112831			0
S3	2016	2016	2016	2	0	2	Export	498	Rep. of Moldova	MDA	422	Lebanon	LBN								05	VEGETABLES AND FRUIT	1	No Quantity							1221797			0
S3	2016	2016	2016	2	0	2	Export	498	Rep. of Moldova	MDA	428	Latvia	LVA								05	VEGETABLES AND FRUIT	1	No Quantity							648235			0
S3	2016	2016	2016	2	0	2	Export	498	Rep. of Moldova	MDA	434	Libya	LBY								05	VEGETABLES AND FRUIT	1	No Quantity							11161			0
S3	2016	2016	2016	2	0	2	Export	498	Rep. of Moldova	MDA	440	Lithuania	LTU								05	VEGETABLES AND FRUIT	1	No Quantity							1226281			0
S3	2016	2016	2016	2	0	2	Export	498	Rep. of Moldova	MDA	458	Malaysia	MYS								05	VEGETABLES AND FRUIT	1	No Quantity							99858			0
S3	2016	2016	2016	2	0	2	Export	498	Rep. of Moldova	MDA	462	Maldives	MDV								05	VEGETABLES AND FRUIT	1	No Quantity							9690			0
S3	2016	2016	2016	2	0	2	Export	498	Rep. of Moldova	MDA	470	Malta	MLT								05	VEGETABLES AND FRUIT	1	No Quantity							662			0
S3	2016	2016	2016	2	0	2	Export	498	Rep. of Moldova	MDA	496	Mongolia	MNG								05	VEGETABLES AND FRUIT	1	No Quantity							135108			0
S3	2016	2016	2016	2	0	2	Export	498	Rep. of Moldova	MDA	524	Nepal	NPL								05	VEGETABLES AND FRUIT	1	No Quantity							66711			0
S3	2016	2016	2016	2	0	2	Export	498	Rep. of Moldova	MDA	528	Netherlands	NLD								05	VEGETABLES AND FRUIT	1	No Quantity							6509414			0
S3	2016	2016	2016	2	0	2	Export	498	Rep. of Moldova	MDA	579	Norway	NOR								05	VEGETABLES AND FRUIT	1	No Quantity							428163			0
S3	2016	2016	2016	2	0	2	Export	498	Rep. of Moldova	MDA	586	Pakistan	PAK								05	VEGETABLES AND FRUIT	1	No Quantity							804874			0
S3	2016	2016	2016	2	0	2	Export	498	Rep. of Moldova	MDA	608	Philippines	PHL								05	VEGETABLES AND FRUIT	1	No Quantity							7115			0
S3	2016	2016	2016	2	0	2	Export	498	Rep. of Moldova	MDA	616	Poland	POL								05	VEGETABLES AND FRUIT	1	No Quantity							10456018			0
S3	2016	2016	2016	2	0	2	Export	498	Rep. of Moldova	MDA	620	Portugal	PRT								05	VEGETABLES AND FRUIT	1	No Quantity							745374			0
S3	2016	2016	2016	2	0	2	Export	498	Rep. of Moldova	MDA	634	Qatar	QAT								05	VEGETABLES AND FRUIT	1	No Quantity							13720			0
S3	2016	2016	2016	2	0	2	Export	498	Rep. of Moldova	MDA	642	Romania	ROU								05	VEGETABLES AND FRUIT	1	No Quantity							17775607			0
S3	2016	2016	2016	2	0	2	Export	498	Rep. of Moldova	MDA	643	Russian Federation	RUS								05	VEGETABLES AND FRUIT	1	No Quantity							45076687			0
S3	2016	2016	2016	2	0	2	Export	498	Rep. of Moldova	MDA	682	Saudi Arabia	SAU								05	VEGETABLES AND FRUIT	1	No Quantity							42034			0
S3	2016	2016	2016	2	0	2	Export	498	Rep. of Moldova	MDA	690	Seychelles	SYC								05	VEGETABLES AND FRUIT	1	No Quantity							14606			0
S3	2016	2016	2016	2	0	2	Export	498	Rep. of Moldova	MDA	699	India	IND								05	VEGETABLES AND FRUIT	1	No Quantity							1672999			0
S3	2016	2016	2016	2	0	2	Export	498	Rep. of Moldova	MDA	703	Slovakia	SVK								05	VEGETABLES AND FRUIT	1	No Quantity							196458			0
S3	2016	2016	2016	2	0	2	Export	498	Rep. of Moldova	MDA	704	Viet Nam	VNM								05	VEGETABLES AND FRUIT	1	No Quantity							15855			0
S3	2016	2016	2016	2	0	2	Export	498	Rep. of Moldova	MDA	705	Slovenia	SVN								05	VEGETABLES AND FRUIT	1	No Quantity							93236			0
S3	2016	2016	2016	2	0	2	Export	498	Rep. of Moldova	MDA	724	Spain	ESP								05	VEGETABLES AND FRUIT	1	No Quantity							1136038			0
S3	2016	2016	2016	2	0	2	Export	498	Rep. of Moldova	MDA	752	Sweden	SWE								05	VEGETABLES AND FRUIT	1	No Quantity							187167			0
S3	2016	2016	2016	2	0	2	Export	498	Rep. of Moldova	MDA	757	Switzerland	CHE								05	VEGETABLES AND FRUIT	1	No Quantity							3432415			0
S3	2016	2016	2016	2	0	2	Export	498	Rep. of Moldova	MDA	760	Syria	SYR								05	VEGETABLES AND FRUIT	1	No Quantity							40000			0
S3	2016	2016	2016	2	0	2	Export	498	Rep. of Moldova	MDA	784	United Arab Emirates	ARE								05	VEGETABLES AND FRUIT	1	No Quantity							2111			0
S3	2016	2016	2016	2	0	2	Export	498	Rep. of Moldova	MDA	792	Turkey	TUR								05	VEGETABLES AND FRUIT	1	No Quantity							5356341			0
S3	2016	2016	2016	2	0	2	Export	498	Rep. of Moldova	MDA	795	Turkmenistan	TKM								05	VEGETABLES AND FRUIT	1	No Quantity							131267			0
S3	2016	2016	2016	2	0	2	Export	498	Rep. of Moldova	MDA	804	Ukraine	UKR								05	VEGETABLES AND FRUIT	1	No Quantity							3135242			0
S3	2016	2016	2016	2	0	2	Export	498	Rep. of Moldova	MDA	807	North Macedonia	MKD								05	VEGETABLES AND FRUIT	1	No Quantity							1161154			0
S3	2016	2016	2016	2	0	2	Export	498	Rep. of Moldova	MDA	818	Egypt	EGY								05	VEGETABLES AND FRUIT	1	No Quantity							67900			0
S3	2016	2016	2016	2	0	2	Export	498	Rep. of Moldova	MDA	826	United Kingdom	GBR								05	VEGETABLES AND FRUIT	1	No Quantity							4151230			0
S3	2016	2016	2016	2	0	2	Export	498	Rep. of Moldova	MDA	842	USA	USA								05	VEGETABLES AND FRUIT	1	No Quantity							2364487			0
S3	2016	2016	2016	2	0	2	Export	498	Rep. of Moldova	MDA	860	Uzbekistan	UZB								05	VEGETABLES AND FRUIT	1	No Quantity							766725			0
S3	2016	2016	2016	2	0	2	Export	498	Rep. of Moldova	MDA	887	Yemen	YEM								05	VEGETABLES AND FRUIT	1	No Quantity							10180			0
S3	2016	2016	2016	2	0	2	Export	498	Rep. of Moldova	MDA	899	Areas, nes									05	VEGETABLES AND FRUIT	1	No Quantity							78137			0
S3	2016	2016	2016	2	0	2	Export	496	Mongolia	MNG	0	World	WLD								06	SUGAR,SUGR.PREPTNS,HONEY	1	No Quantity							1324810			0
S3	2016	2016	2016	2	0	2	Export	496	Mongolia	MNG	156	China	CHN								06	SUGAR,SUGR.PREPTNS,HONEY	1	No Quantity							1277743			0
S3	2016	2016	2016	2	0	2	Export	496	Mongolia	MNG	392	Japan	JPN								06	SUGAR,SUGR.PREPTNS,HONEY	1	No Quantity							18400			0
S3	2016	2016	2016	2	0	2	Export	496	Mongolia	MNG	398	Kazakhstan	KAZ								06	SUGAR,SUGR.PREPTNS,HONEY	1	No Quantity							26012			0
S3	2016	2016	2016	2	0	2	Export	496	Mongolia	MNG	408	Dem. People's Rep. of Korea	PRK								06	SUGAR,SUGR.PREPTNS,HONEY	1	No Quantity							63			0
S3	2016	2016	2016	2	0	2	Export	496	Mongolia	MNG	417	Kyrgyzstan	KGZ								06	SUGAR,SUGR.PREPTNS,HONEY	1	No Quantity							2592			0
S3	2016	2016	2016	2	0	2	Export	498	Rep. of Moldova	MDA	0	World	WLD								06	SUGAR,SUGR.PREPTNS,HONEY	1	No Quantity							52764586			0
S3	2016	2016	2016	2	0	2	Export	498	Rep. of Moldova	MDA	20	Andorra	AND								06	SUGAR,SUGR.PREPTNS,HONEY	1	No Quantity							5003			0
S3	2016	2016	2016	2	0	2	Export	498	Rep. of Moldova	MDA	31	Azerbaijan	AZE								06	SUGAR,SUGR.PREPTNS,HONEY	1	No Quantity							58474			0
S3	2016	2016	2016	2	0	2	Export	498	Rep. of Moldova	MDA	36	Australia	AUS								06	SUGAR,SUGR.PREPTNS,HONEY	1	No Quantity							1079			0
S3	2016	2016	2016	2	0	2	Export	498	Rep. of Moldova	MDA	40	Austria	AUT								06	SUGAR,SUGR.PREPTNS,HONEY	1	No Quantity							288482			0
S3	2016	2016	2016	2	0	2	Export	498	Rep. of Moldova	MDA	56	Belgium	BEL								06	SUGAR,SUGR.PREPTNS,HONEY	1	No Quantity							226279			0
S3	2016	2016	2016	2	0	2	Export	498	Rep. of Moldova	MDA	70	Bosnia Herzegovina	BIH								06	SUGAR,SUGR.PREPTNS,HONEY	1	No Quantity							203329			0
S3	2016	2016	2016	2	0	2	Export	498	Rep. of Moldova	MDA	100	Bulgaria	BGR								06	SUGAR,SUGR.PREPTNS,HONEY	1	No Quantity							17035506			0
S3	2016	2016	2016	2	0	2	Export	498	Rep. of Moldova	MDA	112	Belarus	BLR								06	SUGAR,SUGR.PREPTNS,HONEY	1	No Quantity							55897			0
S3	2016	2016	2016	2	0	2	Export	498	Rep. of Moldova	MDA	124	Canada	CAN								06	SUGAR,SUGR.PREPTNS,HONEY	1	No Quantity							70163			0
S3	2016	2016	2016	2	0	2	Export	498	Rep. of Moldova	MDA	156	China	CHN								06	SUGAR,SUGR.PREPTNS,HONEY	1	No Quantity							11639			0
S3	2016	2016	2016	2	0	2	Export	498	Rep. of Moldova	MDA	191	Croatia	HRV								06	SUGAR,SUGR.PREPTNS,HONEY	1	No Quantity							84837			0
S3	2016	2016	2016	2	0	2	Export	498	Rep. of Moldova	MDA	196	Cyprus	CYP								06	SUGAR,SUGR.PREPTNS,HONEY	1	No Quantity							47144			0
S3	2016	2016	2016	2	0	2	Export	498	Rep. of Moldova	MDA	208	Denmark	DNK								06	SUGAR,SUGR.PREPTNS,HONEY	1	No Quantity							140447			0
S3	2016	2016	2016	2	0	2	Export	498	Rep. of Moldova	MDA	233	Estonia	EST								06	SUGAR,SUGR.PREPTNS,HONEY	1	No Quantity							148853			0
S3	2016	2016	2016	2	0	2	Export	498	Rep. of Moldova	MDA	251	France	FRA								06	SUGAR,SUGR.PREPTNS,HONEY	1	No Quantity							1247708			0
S3	2016	2016	2016	2	0	2	Export	498	Rep. of Moldova	MDA	268	Georgia	GEO								06	SUGAR,SUGR.PREPTNS,HONEY	1	No Quantity							5496			0
S3	2016	2016	2016	2	0	2	Export	498	Rep. of Moldova	MDA	276	Germany	DEU								06	SUGAR,SUGR.PREPTNS,HONEY	1	No Quantity							1508514			0
S3	2016	2016	2016	2	0	2	Export	498	Rep. of Moldova	MDA	300	Greece	GRC								06	SUGAR,SUGR.PREPTNS,HONEY	1	No Quantity							4930			0
S3	2016	2016	2016	2	0	2	Export	498	Rep. of Moldova	MDA	348	Hungary	HUN								06	SUGAR,SUGR.PREPTNS,HONEY	1	No Quantity							12169			0
S3	2016	2016	2016	2	0	2	Export	498	Rep. of Moldova	MDA	372	Ireland	IRL								06	SUGAR,SUGR.PREPTNS,HONEY	1	No Quantity							1370			0
S3	2016	2016	2016	2	0	2	Export	498	Rep. of Moldova	MDA	376	Israel	ISR								06	SUGAR,SUGR.PREPTNS,HONEY	1	No Quantity							58114			0
S3	2016	2016	2016	2	0	2	Export	498	Rep. of Moldova	MDA	381	Italy	ITA								06	SUGAR,SUGR.PREPTNS,HONEY	1	No Quantity							1899531			0
S3	2016	2016	2016	2	0	2	Export	498	Rep. of Moldova	MDA	428	Latvia	LVA								06	SUGAR,SUGR.PREPTNS,HONEY	1	No Quantity							195639			0
S3	2016	2016	2016	2	0	2	Export	498	Rep. of Moldova	MDA	440	Lithuania	LTU								06	SUGAR,SUGR.PREPTNS,HONEY	1	No Quantity							33013			0
S3	2016	2016	2016	2	0	2	Export	498	Rep. of Moldova	MDA	462	Maldives	MDV								06	SUGAR,SUGR.PREPTNS,HONEY	1	No Quantity							620			0
S3	2016	2016	2016	2	0	2	Export	498	Rep. of Moldova	MDA	470	Malta	MLT								06	SUGAR,SUGR.PREPTNS,HONEY	1	No Quantity							3863			0
S3	2016	2016	2016	2	0	2	Export	498	Rep. of Moldova	MDA	512	Oman	OMN								06	SUGAR,SUGR.PREPTNS,HONEY	1	No Quantity							67200			0
S3	2016	2016	2016	2	0	2	Export	498	Rep. of Moldova	MDA	579	Norway	NOR								06	SUGAR,SUGR.PREPTNS,HONEY	1	No Quantity							767			0
S3	2016	2016	2016	2	0	2	Export	498	Rep. of Moldova	MDA	616	Poland	POL								06	SUGAR,SUGR.PREPTNS,HONEY	1	No Quantity							1041427			0
S3	2016	2016	2016	2	0	2	Export	498	Rep. of Moldova	MDA	642	Romania	ROU								06	SUGAR,SUGR.PREPTNS,HONEY	1	No Quantity							26091419			0
S3	2016	2016	2016	2	0	2	Export	498	Rep. of Moldova	MDA	643	Russian Federation	RUS								06	SUGAR,SUGR.PREPTNS,HONEY	1	No Quantity							217691			0
S3	2016	2016	2016	2	0	2	Export	498	Rep. of Moldova	MDA	688	Serbia	SRB								06	SUGAR,SUGR.PREPTNS,HONEY	1	No Quantity							40407			0
S3	2016	2016	2016	2	0	2	Export	498	Rep. of Moldova	MDA	703	Slovakia	SVK								06	SUGAR,SUGR.PREPTNS,HONEY	1	No Quantity							700519			0
S3	2016	2016	2016	2	0	2	Export	498	Rep. of Moldova	MDA	724	Spain	ESP								06	SUGAR,SUGR.PREPTNS,HONEY	1	No Quantity							21995			0
S3	2016	2016	2016	2	0	2	Export	498	Rep. of Moldova	MDA	752	Sweden	SWE								06	SUGAR,SUGR.PREPTNS,HONEY	1	No Quantity							80164			0
S3	2016	2016	2016	2	0	2	Export	498	Rep. of Moldova	MDA	757	Switzerland	CHE								06	SUGAR,SUGR.PREPTNS,HONEY	1	No Quantity							6060			0
S3	2016	2016	2016	2	0	2	Export	498	Rep. of Moldova	MDA	784	United Arab Emirates	ARE								06	SUGAR,SUGR.PREPTNS,HONEY	1	No Quantity							461			0
S3	2016	2016	2016	2	0	2	Export	498	Rep. of Moldova	MDA	792	Turkey	TUR								06	SUGAR,SUGR.PREPTNS,HONEY	1	No Quantity							117			0
S3	2016	2016	2016	2	0	2	Export	498	Rep. of Moldova	MDA	804	Ukraine	UKR								06	SUGAR,SUGR.PREPTNS,HONEY	1	No Quantity							458231			0
S3	2016	2016	2016	2	0	2	Export	498	Rep. of Moldova	MDA	807	North Macedonia	MKD								06	SUGAR,SUGR.PREPTNS,HONEY	1	No Quantity							319481			0
S3	2016	2016	2016	2	0	2	Export	498	Rep. of Moldova	MDA	842	USA	USA								06	SUGAR,SUGR.PREPTNS,HONEY	1	No Quantity							63273			0
S3	2016	2016	2016	2	0	2	Export	498	Rep. of Moldova	MDA	899	Areas, nes									06	SUGAR,SUGR.PREPTNS,HONEY	1	No Quantity							307275			0
S3	2016	2016	2016	2	0	2	Export	496	Mongolia	MNG	0	World	WLD								07	COFFEE,TEA,COCOA,SPICES	1	No Quantity							662099			0
S3	2016	2016	2016	2	0	2	Export	496	Mongolia	MNG	156	China	CHN								07	COFFEE,TEA,COCOA,SPICES	1	No Quantity							409032			0
S3	2016	2016	2016	2	0	2	Export	496	Mongolia	MNG	398	Kazakhstan	KAZ								07	COFFEE,TEA,COCOA,SPICES	1	No Quantity							58200			0
S3	2016	2016	2016	2	0	2	Export	496	Mongolia	MNG	400	Jordan	JOR								07	COFFEE,TEA,COCOA,SPICES	1	No Quantity							21			0
S3	2016	2016	2016	2	0	2	Export	496	Mongolia	MNG	408	Dem. People's Rep. of Korea	PRK								07	COFFEE,TEA,COCOA,SPICES	1	No Quantity							9			0
S3	2016	2016	2016	2	0	2	Export	496	Mongolia	MNG	410	Rep. of Korea	KOR								07	COFFEE,TEA,COCOA,SPICES	1	No Quantity							3578			0
S3	2016	2016	2016	2	0	2	Export	496	Mongolia	MNG	417	Kyrgyzstan	KGZ								07	COFFEE,TEA,COCOA,SPICES	1	No Quantity							11374			0
S3	2016	2016	2016	2	0	2	Export	496	Mongolia	MNG	643	Russian Federation	RUS								07	COFFEE,TEA,COCOA,SPICES	1	No Quantity							179886			0
S3	2016	2016	2016	2	0	2	Export	498	Rep. of Moldova	MDA	0	World	WLD								07	COFFEE,TEA,COCOA,SPICES	1	No Quantity							8327439			0
S3	2016	2016	2016	2	0	2	Export	498	Rep. of Moldova	MDA	31	Azerbaijan	AZE								07	COFFEE,TEA,COCOA,SPICES	1	No Quantity							10725			0
S3	2016	2016	2016	2	0	2	Export	498	Rep. of Moldova	MDA	70	Bosnia Herzegovina	BIH								07	COFFEE,TEA,COCOA,SPICES	1	No Quantity							60316			0
S3	2016	2016	2016	2	0	2	Export	498	Rep. of Moldova	MDA	100	Bulgaria	BGR								07	COFFEE,TEA,COCOA,SPICES	1	No Quantity							181493			0
S3	2016	2016	2016	2	0	2	Export	498	Rep. of Moldova	MDA	112	Belarus	BLR								07	COFFEE,TEA,COCOA,SPICES	1	No Quantity							174415			0
S3	2016	2016	2016	2	0	2	Export	498	Rep. of Moldova	MDA	124	Canada	CAN								07	COFFEE,TEA,COCOA,SPICES	1	No Quantity							31925			0
S3	2016	2016	2016	2	0	2	Export	498	Rep. of Moldova	MDA	191	Croatia	HRV								07	COFFEE,TEA,COCOA,SPICES	1	No Quantity							6879			0
S3	2016	2016	2016	2	0	2	Export	498	Rep. of Moldova	MDA	196	Cyprus	CYP								07	COFFEE,TEA,COCOA,SPICES	1	No Quantity							1172			0
S3	2016	2016	2016	2	0	2	Export	498	Rep. of Moldova	MDA	233	Estonia	EST								07	COFFEE,TEA,COCOA,SPICES	1	No Quantity							32957			0
S3	2016	2016	2016	2	0	2	Export	498	Rep. of Moldova	MDA	251	France	FRA								07	COFFEE,TEA,COCOA,SPICES	1	No Quantity							128751			0
S3	2016	2016	2016	2	0	2	Export	498	Rep. of Moldova	MDA	268	Georgia	GEO								07	COFFEE,TEA,COCOA,SPICES	1	No Quantity							35040			0
S3	2016	2016	2016	2	0	2	Export	498	Rep. of Moldova	MDA	300	Greece	GRC								07	COFFEE,TEA,COCOA,SPICES	1	No Quantity							69164			0
S3	2016	2016	2016	2	0	2	Export	498	Rep. of Moldova	MDA	348	Hungary	HUN								07	COFFEE,TEA,COCOA,SPICES	1	No Quantity							224643			0
S3	2016	2016	2016	2	0	2	Export	498	Rep. of Moldova	MDA	372	Ireland	IRL								07	COFFEE,TEA,COCOA,SPICES	1	No Quantity							14559			0
S3	2016	2016	2016	2	0	2	Export	498	Rep. of Moldova	MDA	376	Israel	ISR								07	COFFEE,TEA,COCOA,SPICES	1	No Quantity							181164			0
S3	2016	2016	2016	2	0	2	Export	498	Rep. of Moldova	MDA	381	Italy	ITA								07	COFFEE,TEA,COCOA,SPICES	1	No Quantity							54901			0
S3	2016	2016	2016	2	0	2	Export	498	Rep. of Moldova	MDA	428	Latvia	LVA								07	COFFEE,TEA,COCOA,SPICES	1	No Quantity							199156			0
S3	2016	2016	2016	2	0	2	Export	498	Rep. of Moldova	MDA	434	Libya	LBY								07	COFFEE,TEA,COCOA,SPICES	1	No Quantity							81			0
S3	2016	2016	2016	2	0	2	Export	498	Rep. of Moldova	MDA	462	Maldives	MDV								07	COFFEE,TEA,COCOA,SPICES	1	No Quantity							665			0
S3	2016	2016	2016	2	0	2	Export	498	Rep. of Moldova	MDA	470	Malta	MLT								07	COFFEE,TEA,COCOA,SPICES	1	No Quantity							47688			0
S3	2016	2016	2016	2	0	2	Export	498	Rep. of Moldova	MDA	528	Netherlands	NLD								07	COFFEE,TEA,COCOA,SPICES	1	No Quantity							28123			0
S3	2016	2016	2016	2	0	2	Export	498	Rep. of Moldova	MDA	616	Poland	POL								07	COFFEE,TEA,COCOA,SPICES	1	No Quantity							1660350			0
S3	2016	2016	2016	2	0	2	Export	498	Rep. of Moldova	MDA	642	Romania	ROU								07	COFFEE,TEA,COCOA,SPICES	1	No Quantity							2339909			0
S3	2016	2016	2016	2	0	2	Export	498	Rep. of Moldova	MDA	643	Russian Federation	RUS								07	COFFEE,TEA,COCOA,SPICES	1	No Quantity							216838			0
S3	2016	2016	2016	2	0	2	Export	498	Rep. of Moldova	MDA	688	Serbia	SRB								07	COFFEE,TEA,COCOA,SPICES	1	No Quantity							163432			0
S3	2016	2016	2016	2	0	2	Export	498	Rep. of Moldova	MDA	724	Spain	ESP								07	COFFEE,TEA,COCOA,SPICES	1	No Quantity							24845			0
S3	2016	2016	2016	2	0	2	Export	498	Rep. of Moldova	MDA	784	United Arab Emirates	ARE								07	COFFEE,TEA,COCOA,SPICES	1	No Quantity							16413			0
S3	2016	2016	2016	2	0	2	Export	498	Rep. of Moldova	MDA	792	Turkey	TUR								07	COFFEE,TEA,COCOA,SPICES	1	No Quantity							75			0
S3	2016	2016	2016	2	0	2	Export	498	Rep. of Moldova	MDA	804	Ukraine	UKR								07	COFFEE,TEA,COCOA,SPICES	1	No Quantity							163411			0
S3	2016	2016	2016	2	0	2	Export	498	Rep. of Moldova	MDA	842	USA	USA								07	COFFEE,TEA,COCOA,SPICES	1	No Quantity							110429			0
S3	2016	2016	2016	2	0	2	Export	498	Rep. of Moldova	MDA	899	Areas, nes									07	COFFEE,TEA,COCOA,SPICES	1	No Quantity							2147920			0
S3	2016	2016	2016	2	0	2	Export	496	Mongolia	MNG	0	World	WLD								08	ANIMAL FEED STUFF	1	No Quantity							2576569			0
S3	2016	2016	2016	2	0	2	Export	496	Mongolia	MNG	156	China	CHN								08	ANIMAL FEED STUFF	1	No Quantity							2475863			0
S3	2016	2016	2016	2	0	2	Export	496	Mongolia	MNG	392	Japan	JPN								08	ANIMAL FEED STUFF	1	No Quantity							100706			0
S3	2016	2016	2016	2	0	2	Export	498	Rep. of Moldova	MDA	0	World	WLD								08	ANIMAL FEED STUFF	1	No Quantity							15873110			0
S3	2016	2016	2016	2	0	2	Export	498	Rep. of Moldova	MDA	31	Azerbaijan	AZE								08	ANIMAL FEED STUFF	1	No Quantity							82			0
S3	2016	2016	2016	2	0	2	Export	498	Rep. of Moldova	MDA	100	Bulgaria	BGR								08	ANIMAL FEED STUFF	1	No Quantity							166111			0
S3	2016	2016	2016	2	0	2	Export	498	Rep. of Moldova	MDA	112	Belarus	BLR								08	ANIMAL FEED STUFF	1	No Quantity							290508			0
S3	2016	2016	2016	2	0	2	Export	498	Rep. of Moldova	MDA	246	Finland	FIN								08	ANIMAL FEED STUFF	1	No Quantity							2586			0
S3	2016	2016	2016	2	0	2	Export	498	Rep. of Moldova	MDA	251	France	FRA								08	ANIMAL FEED STUFF	1	No Quantity							1254000			0
S3	2016	2016	2016	2	0	2	Export	498	Rep. of Moldova	MDA	276	Germany	DEU								08	ANIMAL FEED STUFF	1	No Quantity							42144			0
S3	2016	2016	2016	2	0	2	Export	498	Rep. of Moldova	MDA	381	Italy	ITA								08	ANIMAL FEED STUFF	1	No Quantity							456673			0
S3	2016	2016	2016	2	0	2	Export	498	Rep. of Moldova	MDA	400	Jordan	JOR								08	ANIMAL FEED STUFF	1	No Quantity							26033			0
S3	2016	2016	2016	2	0	2	Export	498	Rep. of Moldova	MDA	422	Lebanon	LBN								08	ANIMAL FEED STUFF	1	No Quantity							27839			0
S3	2016	2016	2016	2	0	2	Export	498	Rep. of Moldova	MDA	616	Poland	POL								08	ANIMAL FEED STUFF	1	No Quantity							547889			0
S3	2016	2016	2016	2	0	2	Export	498	Rep. of Moldova	MDA	642	Romania	ROU								08	ANIMAL FEED STUFF	1	No Quantity							3812435			0
S3	2016	2016	2016	2	0	2	Export	498	Rep. of Moldova	MDA	682	Saudi Arabia	SAU								08	ANIMAL FEED STUFF	1	No Quantity							20			0
S3	2016	2016	2016	2	0	2	Export	498	Rep. of Moldova	MDA	724	Spain	ESP								08	ANIMAL FEED STUFF	1	No Quantity							21233			0
S3	2016	2016	2016	2	0	2	Export	498	Rep. of Moldova	MDA	757	Switzerland	CHE								08	ANIMAL FEED STUFF	1	No Quantity							6734130			0
S3	2016	2016	2016	2	0	2	Export	498	Rep. of Moldova	MDA	760	Syria	SYR								08	ANIMAL FEED STUFF	1	No Quantity							33918			0
S3	2016	2016	2016	2	0	2	Export	498	Rep. of Moldova	MDA	792	Turkey	TUR								08	ANIMAL FEED STUFF	1	No Quantity							449862			0
S3	2016	2016	2016	2	0	2	Export	498	Rep. of Moldova	MDA	804	Ukraine	UKR								08	ANIMAL FEED STUFF	1	No Quantity							44120			0
S3	2016	2016	2016	2	0	2	Export	498	Rep. of Moldova	MDA	818	Egypt	EGY								08	ANIMAL FEED STUFF	1	No Quantity							1963527			0
S3	2016	2016	2016	2	0	2	Export	496	Mongolia	MNG	0	World	WLD								09	MISC.EDIBLE PRODUCTS ETC	1	No Quantity							1244573			0
S3	2016	2016	2016	2	0	2	Export	496	Mongolia	MNG	156	China	CHN								09	MISC.EDIBLE PRODUCTS ETC	1	No Quantity							890568			0
S3	2016	2016	2016	2	0	2	Export	496	Mongolia	MNG	392	Japan	JPN								09	MISC.EDIBLE PRODUCTS ETC	1	No Quantity							57			0
S3	2016	2016	2016	2	0	2	Export	496	Mongolia	MNG	398	Kazakhstan	KAZ								09	MISC.EDIBLE PRODUCTS ETC	1	No Quantity							29400			0
S3	2016	2016	2016	2	0	2	Export	496	Mongolia	MNG	410	Rep. of Korea	KOR								09	MISC.EDIBLE PRODUCTS ETC	1	No Quantity							304332			0
S3	2016	2016	2016	2	0	2	Export	496	Mongolia	MNG	490	Other Asia, nes									09	MISC.EDIBLE PRODUCTS ETC	1	No Quantity							18490			0
S3	2016	2016	2016	2	0	2	Export	496	Mongolia	MNG	643	Russian Federation	RUS								09	MISC.EDIBLE PRODUCTS ETC	1	No Quantity							1726			0
S3	2016	2016	2016	2	0	2	Export	498	Rep. of Moldova	MDA	0	World	WLD								09	MISC.EDIBLE PRODUCTS ETC	1	No Quantity							5764833			0
S3	2016	2016	2016	2	0	2	Export	498	Rep. of Moldova	MDA	31	Azerbaijan	AZE								09	MISC.EDIBLE PRODUCTS ETC	1	No Quantity							121504			0
S3	2016	2016	2016	2	0	2	Export	498	Rep. of Moldova	MDA	36	Australia	AUS								09	MISC.EDIBLE PRODUCTS ETC	1	No Quantity							1480			0
S3	2016	2016	2016	2	0	2	Export	498	Rep. of Moldova	MDA	56	Belgium	BEL								09	MISC.EDIBLE PRODUCTS ETC	1	No Quantity							9			0
S3	2016	2016	2016	2	0	2	Export	498	Rep. of Moldova	MDA	70	Bosnia Herzegovina	BIH								09	MISC.EDIBLE PRODUCTS ETC	1	No Quantity							134			0
S3	2016	2016	2016	2	0	2	Export	498	Rep. of Moldova	MDA	112	Belarus	BLR								09	MISC.EDIBLE PRODUCTS ETC	1	No Quantity							233796			0
S3	2016	2016	2016	2	0	2	Export	498	Rep. of Moldova	MDA	124	Canada	CAN								09	MISC.EDIBLE PRODUCTS ETC	1	No Quantity							11810			0
S3	2016	2016	2016	2	0	2	Export	498	Rep. of Moldova	MDA	156	China	CHN								09	MISC.EDIBLE PRODUCTS ETC	1	No Quantity							93			0
S3	2016	2016	2016	2	0	2	Export	498	Rep. of Moldova	MDA	203	Czechia	CZE								09	MISC.EDIBLE PRODUCTS ETC	1	No Quantity							233993			0
S3	2016	2016	2016	2	0	2	Export	498	Rep. of Moldova	MDA	268	Georgia	GEO								09	MISC.EDIBLE PRODUCTS ETC	1	No Quantity							67459			0
S3	2016	2016	2016	2	0	2	Export	498	Rep. of Moldova	MDA	276	Germany	DEU								09	MISC.EDIBLE PRODUCTS ETC	1	No Quantity							3957			0
S3	2016	2016	2016	2	0	2	Export	498	Rep. of Moldova	MDA	376	Israel	ISR								09	MISC.EDIBLE PRODUCTS ETC	1	No Quantity							1352			0
S3	2016	2016	2016	2	0	2	Export	498	Rep. of Moldova	MDA	392	Japan	JPN								09	MISC.EDIBLE PRODUCTS ETC	1	No Quantity							12			0
S3	2016	2016	2016	2	0	2	Export	498	Rep. of Moldova	MDA	398	Kazakhstan	KAZ								09	MISC.EDIBLE PRODUCTS ETC	1	No Quantity							20613			0
S3	2016	2016	2016	2	0	2	Export	498	Rep. of Moldova	MDA	417	Kyrgyzstan	KGZ								09	MISC.EDIBLE PRODUCTS ETC	1	No Quantity							15421			0
S3	2016	2016	2016	2	0	2	Export	498	Rep. of Moldova	MDA	428	Latvia	LVA								09	MISC.EDIBLE PRODUCTS ETC	1	No Quantity							12352			0
S3	2016	2016	2016	2	0	2	Export	498	Rep. of Moldova	MDA	434	Libya	LBY								09	MISC.EDIBLE PRODUCTS ETC	1	No Quantity							62			0
S3	2016	2016	2016	2	0	2	Export	498	Rep. of Moldova	MDA	440	Lithuania	LTU								09	MISC.EDIBLE PRODUCTS ETC	1	No Quantity							1895			0
S3	2016	2016	2016	2	0	2	Export	498	Rep. of Moldova	MDA	470	Malta	MLT								09	MISC.EDIBLE PRODUCTS ETC	1	No Quantity							82			0
S3	2016	2016	2016	2	0	2	Export	498	Rep. of Moldova	MDA	496	Mongolia	MNG								09	MISC.EDIBLE PRODUCTS ETC	1	No Quantity							13334			0
S3	2016	2016	2016	2	0	2	Export	498	Rep. of Moldova	MDA	516	Namibia	NAM								09	MISC.EDIBLE PRODUCTS ETC	1	No Quantity							753			0
S3	2016	2016	2016	2	0	2	Export	498	Rep. of Moldova	MDA	528	Netherlands	NLD								09	MISC.EDIBLE PRODUCTS ETC	1	No Quantity							324064			0
S3	2016	2016	2016	2	0	2	Export	498	Rep. of Moldova	MDA	579	Norway	NOR								09	MISC.EDIBLE PRODUCTS ETC	1	No Quantity							157			0
S3	2016	2016	2016	2	0	2	Export	498	Rep. of Moldova	MDA	642	Romania	ROU								09	MISC.EDIBLE PRODUCTS ETC	1	No Quantity							528668			0
S3	2016	2016	2016	2	0	2	Export	498	Rep. of Moldova	MDA	643	Russian Federation	RUS								09	MISC.EDIBLE PRODUCTS ETC	1	No Quantity							3313172			0
S3	2016	2016	2016	2	0	2	Export	498	Rep. of Moldova	MDA	784	United Arab Emirates	ARE								09	MISC.EDIBLE PRODUCTS ETC	1	No Quantity							35			0
S3	2016	2016	2016	2	0	2	Export	498	Rep. of Moldova	MDA	804	Ukraine	UKR								09	MISC.EDIBLE PRODUCTS ETC	1	No Quantity							378763			0
S3	2016	2016	2016	2	0	2	Export	498	Rep. of Moldova	MDA	826	United Kingdom	GBR								09	MISC.EDIBLE PRODUCTS ETC	1	No Quantity							445037			0
S3	2016	2016	2016	2	0	2	Export	498	Rep. of Moldova	MDA	842	USA	USA								09	MISC.EDIBLE PRODUCTS ETC	1	No Quantity							24969			0
S3	2016	2016	2016	2	0	2	Export	498	Rep. of Moldova	MDA	860	Uzbekistan	UZB								09	MISC.EDIBLE PRODUCTS ETC	1	No Quantity							7117			0
S3	2016	2016	2016	2	0	2	Export	498	Rep. of Moldova	MDA	887	Yemen	YEM								09	MISC.EDIBLE PRODUCTS ETC	1	No Quantity							2091			0
S3	2016	2016	2016	2	0	2	Export	498	Rep. of Moldova	MDA	899	Areas, nes									09	MISC.EDIBLE PRODUCTS ETC	1	No Quantity							649			0
S3	2016	2016	2016	2	0	2	Export	496	Mongolia	MNG	0	World	WLD								11	BEVERAGES	1	No Quantity							1396562			0
S3	2016	2016	2016	2	0	2	Export	496	Mongolia	MNG	36	Australia	AUS								11	BEVERAGES	1	No Quantity							1286			0
S3	2016	2016	2016	2	0	2	Export	496	Mongolia	MNG	156	China	CHN								11	BEVERAGES	1	No Quantity							1187605			0
S3	2016	2016	2016	2	0	2	Export	496	Mongolia	MNG	276	Germany	DEU								11	BEVERAGES	1	No Quantity							120			0
S3	2016	2016	2016	2	0	2	Export	496	Mongolia	MNG	344	China, Hong Kong SAR	HKG								11	BEVERAGES	1	No Quantity							13746			0
S3	2016	2016	2016	2	0	2	Export	496	Mongolia	MNG	392	Japan	JPN								11	BEVERAGES	1	No Quantity							3943			0
S3	2016	2016	2016	2	0	2	Export	496	Mongolia	MNG	408	Dem. People's Rep. of Korea	PRK								11	BEVERAGES	1	No Quantity							41			0
S3	2016	2016	2016	2	0	2	Export	496	Mongolia	MNG	410	Rep. of Korea	KOR								11	BEVERAGES	1	No Quantity							29162			0
S3	2016	2016	2016	2	0	2	Export	496	Mongolia	MNG	643	Russian Federation	RUS								11	BEVERAGES	1	No Quantity							146711			0
S3	2016	2016	2016	2	0	2	Export	496	Mongolia	MNG	724	Spain	ESP								11	BEVERAGES	1	No Quantity							581			0
S3	2016	2016	2016	2	0	2	Export	496	Mongolia	MNG	842	USA	USA								11	BEVERAGES	1	No Quantity							13367			0
S3	2016	2016	2016	2	0	2	Export	498	Rep. of Moldova	MDA	0	World	WLD								11	BEVERAGES	1	No Quantity							158092110			0
S3	2016	2016	2016	2	0	2	Export	498	Rep. of Moldova	MDA	8	Albania	ALB								11	BEVERAGES	1	No Quantity							34066			0
S3	2016	2016	2016	2	0	2	Export	498	Rep. of Moldova	MDA	31	Azerbaijan	AZE								11	BEVERAGES	1	No Quantity							219270			0
S3	2016	2016	2016	2	0	2	Export	498	Rep. of Moldova	MDA	36	Australia	AUS								11	BEVERAGES	1	No Quantity							80172			0
S3	2016	2016	2016	2	0	2	Export	498	Rep. of Moldova	MDA	40	Austria	AUT								11	BEVERAGES	1	No Quantity							258455			0
S3	2016	2016	2016	2	0	2	Export	498	Rep. of Moldova	MDA	51	Armenia	ARM								11	BEVERAGES	1	No Quantity							53467			0
S3	2016	2016	2016	2	0	2	Export	498	Rep. of Moldova	MDA	56	Belgium	BEL								11	BEVERAGES	1	No Quantity							54258			0
S3	2016	2016	2016	2	0	2	Export	498	Rep. of Moldova	MDA	70	Bosnia Herzegovina	BIH								11	BEVERAGES	1	No Quantity							392171			0
S3	2016	2016	2016	2	0	2	Export	498	Rep. of Moldova	MDA	100	Bulgaria	BGR								11	BEVERAGES	1	No Quantity							135033			0
S3	2016	2016	2016	2	0	2	Export	498	Rep. of Moldova	MDA	112	Belarus	BLR								11	BEVERAGES	1	No Quantity							33277591			0
S3	2016	2016	2016	2	0	2	Export	498	Rep. of Moldova	MDA	124	Canada	CAN								11	BEVERAGES	1	No Quantity							412428			0
S3	2016	2016	2016	2	0	2	Export	498	Rep. of Moldova	MDA	152	Chile	CHL								11	BEVERAGES	1	No Quantity							20595			0
S3	2016	2016	2016	2	0	2	Export	498	Rep. of Moldova	MDA	156	China	CHN								11	BEVERAGES	1	No Quantity							9971858			0
S3	2016	2016	2016	2	0	2	Export	498	Rep. of Moldova	MDA	178	Congo	COG								11	BEVERAGES	1	No Quantity							49088			0
S3	2016	2016	2016	2	0	2	Export	498	Rep. of Moldova	MDA	180	Dem. Rep. of the Congo	COD								11	BEVERAGES	1	No Quantity							21996			0
S3	2016	2016	2016	2	0	2	Export	498	Rep. of Moldova	MDA	191	Croatia	HRV								11	BEVERAGES	1	No Quantity							97423			0
S3	2016	2016	2016	2	0	2	Export	498	Rep. of Moldova	MDA	196	Cyprus	CYP								11	BEVERAGES	1	No Quantity							48968			0
S3	2016	2016	2016	2	0	2	Export	498	Rep. of Moldova	MDA	203	Czechia	CZE								11	BEVERAGES	1	No Quantity							9103138			0
S3	2016	2016	2016	2	0	2	Export	498	Rep. of Moldova	MDA	204	Benin	BEN								11	BEVERAGES	1	No Quantity							21916			0
S3	2016	2016	2016	2	0	2	Export	498	Rep. of Moldova	MDA	208	Denmark	DNK								11	BEVERAGES	1	No Quantity							4832			0
S3	2016	2016	2016	2	0	2	Export	498	Rep. of Moldova	MDA	233	Estonia	EST								11	BEVERAGES	1	No Quantity							1785153			0
S3	2016	2016	2016	2	0	2	Export	498	Rep. of Moldova	MDA	246	Finland	FIN								11	BEVERAGES	1	No Quantity							17755			0
S3	2016	2016	2016	2	0	2	Export	498	Rep. of Moldova	MDA	251	France	FRA								11	BEVERAGES	1	No Quantity							556311			0
S3	2016	2016	2016	2	0	2	Export	498	Rep. of Moldova	MDA	266	Gabon	GAB								11	BEVERAGES	1	No Quantity							13654			0
S3	2016	2016	2016	2	0	2	Export	498	Rep. of Moldova	MDA	268	Georgia	GEO								11	BEVERAGES	1	No Quantity							8060522			0
S3	2016	2016	2016	2	0	2	Export	498	Rep. of Moldova	MDA	276	Germany	DEU								11	BEVERAGES	1	No Quantity							3096516			0
S3	2016	2016	2016	2	0	2	Export	498	Rep. of Moldova	MDA	288	Ghana	GHA								11	BEVERAGES	1	No Quantity							54494			0
S3	2016	2016	2016	2	0	2	Export	498	Rep. of Moldova	MDA	300	Greece	GRC								11	BEVERAGES	1	No Quantity							90141			0
S3	2016	2016	2016	2	0	2	Export	498	Rep. of Moldova	MDA	344	China, Hong Kong SAR	HKG								11	BEVERAGES	1	No Quantity							43330			0
S3	2016	2016	2016	2	0	2	Export	498	Rep. of Moldova	MDA	348	Hungary	HUN								11	BEVERAGES	1	No Quantity							1221			0
S3	2016	2016	2016	2	0	2	Export	498	Rep. of Moldova	MDA	352	Iceland	ISL								11	BEVERAGES	1	No Quantity							13353			0
S3	2016	2016	2016	2	0	2	Export	498	Rep. of Moldova	MDA	368	Iraq	IRQ								11	BEVERAGES	1	No Quantity							63619			0
S3	2016	2016	2016	2	0	2	Export	498	Rep. of Moldova	MDA	372	Ireland	IRL								11	BEVERAGES	1	No Quantity							78199			0
S3	2016	2016	2016	2	0	2	Export	498	Rep. of Moldova	MDA	376	Israel	ISR								11	BEVERAGES	1	No Quantity							741721			0
S3	2016	2016	2016	2	0	2	Export	498	Rep. of Moldova	MDA	381	Italy	ITA								11	BEVERAGES	1	No Quantity							391436			0
S3	2016	2016	2016	2	0	2	Export	498	Rep. of Moldova	MDA	384	Côte d'Ivoire	CIV								11	BEVERAGES	1	No Quantity							39934			0
S3	2016	2016	2016	2	0	2	Export	498	Rep. of Moldova	MDA	392	Japan	JPN								11	BEVERAGES	1	No Quantity							291448			0
S3	2016	2016	2016	2	0	2	Export	498	Rep. of Moldova	MDA	398	Kazakhstan	KAZ								11	BEVERAGES	1	No Quantity							5178765			0
S3	2016	2016	2016	2	0	2	Export	498	Rep. of Moldova	MDA	404	Kenya	KEN								11	BEVERAGES	1	No Quantity							41164			0
S3	2016	2016	2016	2	0	2	Export	498	Rep. of Moldova	MDA	410	Rep. of Korea	KOR								11	BEVERAGES	1	No Quantity							96755			0
S3	2016	2016	2016	2	0	2	Export	498	Rep. of Moldova	MDA	417	Kyrgyzstan	KGZ								11	BEVERAGES	1	No Quantity							637232			0
S3	2016	2016	2016	2	0	2	Export	498	Rep. of Moldova	MDA	428	Latvia	LVA								11	BEVERAGES	1	No Quantity							1620189			0
S3	2016	2016	2016	2	0	2	Export	498	Rep. of Moldova	MDA	440	Lithuania	LTU								11	BEVERAGES	1	No Quantity							1865742			0
S3	2016	2016	2016	2	0	2	Export	498	Rep. of Moldova	MDA	462	Maldives	MDV								11	BEVERAGES	1	No Quantity							6575			0
S3	2016	2016	2016	2	0	2	Export	498	Rep. of Moldova	MDA	470	Malta	MLT								11	BEVERAGES	1	No Quantity							17827			0
S3	2016	2016	2016	2	0	2	Export	498	Rep. of Moldova	MDA	490	Other Asia, nes									11	BEVERAGES	1	No Quantity							124101			0
S3	2016	2016	2016	2	0	2	Export	498	Rep. of Moldova	MDA	496	Mongolia	MNG								11	BEVERAGES	1	No Quantity							110890			0
S3	2016	2016	2016	2	0	2	Export	498	Rep. of Moldova	MDA	499	Montenegro	MNE								11	BEVERAGES	1	No Quantity							9958			0
S3	2016	2016	2016	2	0	2	Export	498	Rep. of Moldova	MDA	528	Netherlands	NLD								11	BEVERAGES	1	No Quantity							54881			0
S3	2016	2016	2016	2	0	2	Export	498	Rep. of Moldova	MDA	562	Niger	NER								11	BEVERAGES	1	No Quantity							16137			0
S3	2016	2016	2016	2	0	2	Export	498	Rep. of Moldova	MDA	566	Nigeria	NGA								11	BEVERAGES	1	No Quantity							674540			0
S3	2016	2016	2016	2	0	2	Export	498	Rep. of Moldova	MDA	579	Norway	NOR								11	BEVERAGES	1	No Quantity							10146			0
S3	2016	2016	2016	2	0	2	Export	498	Rep. of Moldova	MDA	591	Panama	PAN								11	BEVERAGES	1	No Quantity							27554			0
S3	2016	2016	2016	2	0	2	Export	498	Rep. of Moldova	MDA	616	Poland	POL								11	BEVERAGES	1	No Quantity							8870523			0
S3	2016	2016	2016	2	0	2	Export	498	Rep. of Moldova	MDA	620	Portugal	PRT								11	BEVERAGES	1	No Quantity							10800			0
S3	2016	2016	2016	2	0	2	Export	498	Rep. of Moldova	MDA	634	Qatar	QAT								11	BEVERAGES	1	No Quantity							2264			0
S3	2016	2016	2016	2	0	2	Export	498	Rep. of Moldova	MDA	642	Romania	ROU								11	BEVERAGES	1	No Quantity							10308759			0
S3	2016	2016	2016	2	0	2	Export	498	Rep. of Moldova	MDA	643	Russian Federation	RUS								11	BEVERAGES	1	No Quantity							11615475			0
S3	2016	2016	2016	2	0	2	Export	498	Rep. of Moldova	MDA	688	Serbia	SRB								11	BEVERAGES	1	No Quantity							174171			0
S3	2016	2016	2016	2	0	2	Export	498	Rep. of Moldova	MDA	702	Singapore	SGP								11	BEVERAGES	1	No Quantity							42743			0
S3	2016	2016	2016	2	0	2	Export	498	Rep. of Moldova	MDA	703	Slovakia	SVK								11	BEVERAGES	1	No Quantity							1728554			0
S3	2016	2016	2016	2	0	2	Export	498	Rep. of Moldova	MDA	704	Viet Nam	VNM								11	BEVERAGES	1	No Quantity							93951			0
S3	2016	2016	2016	2	0	2	Export	498	Rep. of Moldova	MDA	710	South Africa	ZAF								11	BEVERAGES	1	No Quantity							25401			0
S3	2016	2016	2016	2	0	2	Export	498	Rep. of Moldova	MDA	724	Spain	ESP								11	BEVERAGES	1	No Quantity							27341			0
S3	2016	2016	2016	2	0	2	Export	498	Rep. of Moldova	MDA	752	Sweden	SWE								11	BEVERAGES	1	No Quantity							4955			0
S3	2016	2016	2016	2	0	2	Export	498	Rep. of Moldova	MDA	757	Switzerland	CHE								11	BEVERAGES	1	No Quantity							145288			0
S3	2016	2016	2016	2	0	2	Export	498	Rep. of Moldova	MDA	760	Syria	SYR								11	BEVERAGES	1	No Quantity							55812			0
S3	2016	2016	2016	2	0	2	Export	498	Rep. of Moldova	MDA	762	Tajikistan	TJK								11	BEVERAGES	1	No Quantity							17347			0
S3	2016	2016	2016	2	0	2	Export	498	Rep. of Moldova	MDA	764	Thailand	THA								11	BEVERAGES	1	No Quantity							34109			0
S3	2016	2016	2016	2	0	2	Export	498	Rep. of Moldova	MDA	784	United Arab Emirates	ARE								11	BEVERAGES	1	No Quantity							439			0
S3	2016	2016	2016	2	0	2	Export	498	Rep. of Moldova	MDA	792	Turkey	TUR								11	BEVERAGES	1	No Quantity							164213			0
S3	2016	2016	2016	2	0	2	Export	498	Rep. of Moldova	MDA	804	Ukraine	UKR								11	BEVERAGES	1	No Quantity							15298681			0
S3	2016	2016	2016	2	0	2	Export	498	Rep. of Moldova	MDA	807	North Macedonia	MKD								11	BEVERAGES	1	No Quantity							29746			0
S3	2016	2016	2016	2	0	2	Export	498	Rep. of Moldova	MDA	826	United Kingdom	GBR								11	BEVERAGES	1	No Quantity							2279948			0
S3	2016	2016	2016	2	0	2	Export	498	Rep. of Moldova	MDA	834	United Rep. of Tanzania	TZA								11	BEVERAGES	1	No Quantity							567			0
S3	2016	2016	2016	2	0	2	Export	498	Rep. of Moldova	MDA	842	USA	USA								11	BEVERAGES	1	No Quantity							11664782			0
S3	2016	2016	2016	2	0	2	Export	498	Rep. of Moldova	MDA	854	Burkina Faso	BFA								11	BEVERAGES	1	No Quantity							62421			0
S3	2016	2016	2016	2	0	2	Export	498	Rep. of Moldova	MDA	860	Uzbekistan	UZB								11	BEVERAGES	1	No Quantity							58308			0
S3	2016	2016	2016	2	0	2	Export	498	Rep. of Moldova	MDA	887	Yemen	YEM								11	BEVERAGES	1	No Quantity							38092			0
S3	2016	2016	2016	2	0	2	Export	498	Rep. of Moldova	MDA	899	Areas, nes									11	BEVERAGES	1	No Quantity							15249432			0
S3	2016	2016	2016	2	0	2	Export	496	Mongolia	MNG	0	World	WLD								12	TOBACCO,TOBACCO MANUFACT	1	No Quantity							2645213			0
S3	2016	2016	2016	2	0	2	Export	496	Mongolia	MNG	408	Dem. People's Rep. of Korea	PRK								12	TOBACCO,TOBACCO MANUFACT	1	No Quantity							1693893			0
S3	2016	2016	2016	2	0	2	Export	496	Mongolia	MNG	704	Viet Nam	VNM								12	TOBACCO,TOBACCO MANUFACT	1	No Quantity							276480			0
S3	2016	2016	2016	2	0	2	Export	496	Mongolia	MNG	784	United Arab Emirates	ARE								12	TOBACCO,TOBACCO MANUFACT	1	No Quantity							674840			0
S3	2016	2016	2016	2	0	2	Export	498	Rep. of Moldova	MDA	0	World	WLD								12	TOBACCO,TOBACCO MANUFACT	1	No Quantity							13568498			0
S3	2016	2016	2016	2	0	2	Export	498	Rep. of Moldova	MDA	100	Bulgaria	BGR								12	TOBACCO,TOBACCO MANUFACT	1	No Quantity							25495			0
S3	2016	2016	2016	2	0	2	Export	498	Rep. of Moldova	MDA	112	Belarus	BLR								12	TOBACCO,TOBACCO MANUFACT	1	No Quantity							629810			0
S3	2016	2016	2016	2	0	2	Export	498	Rep. of Moldova	MDA	268	Georgia	GEO								12	TOBACCO,TOBACCO MANUFACT	1	No Quantity							117328			0
S3	2016	2016	2016	2	0	2	Export	498	Rep. of Moldova	MDA	276	Germany	DEU								12	TOBACCO,TOBACCO MANUFACT	1	No Quantity							597863			0
S3	2016	2016	2016	2	0	2	Export	498	Rep. of Moldova	MDA	300	Greece	GRC								12	TOBACCO,TOBACCO MANUFACT	1	No Quantity							1940977			0
S3	2016	2016	2016	2	0	2	Export	498	Rep. of Moldova	MDA	381	Italy	ITA								12	TOBACCO,TOBACCO MANUFACT	1	No Quantity							38719			0
S3	2016	2016	2016	2	0	2	Export	498	Rep. of Moldova	MDA	642	Romania	ROU								12	TOBACCO,TOBACCO MANUFACT	1	No Quantity							1827			0
S3	2016	2016	2016	2	0	2	Export	498	Rep. of Moldova	MDA	643	Russian Federation	RUS								12	TOBACCO,TOBACCO MANUFACT	1	No Quantity							1272890			0
S3	2016	2016	2016	2	0	2	Export	498	Rep. of Moldova	MDA	792	Turkey	TUR								12	TOBACCO,TOBACCO MANUFACT	1	No Quantity							335965			0
S3	2016	2016	2016	2	0	2	Export	498	Rep. of Moldova	MDA	804	Ukraine	UKR								12	TOBACCO,TOBACCO MANUFACT	1	No Quantity							131120			0
S3	2016	2016	2016	2	0	2	Export	498	Rep. of Moldova	MDA	842	USA	USA								12	TOBACCO,TOBACCO MANUFACT	1	No Quantity							45661			0
S3	2016	2016	2016	2	0	2	Export	498	Rep. of Moldova	MDA	899	Areas, nes									12	TOBACCO,TOBACCO MANUFACT	1	No Quantity							8430843			0
S3	2016	2016	2016	2	0	2	Export	496	Mongolia	MNG	0	World	WLD								21	HIDES,SKINS,FURSKINS,RAW	1	No Quantity							8649750			0
S3	2016	2016	2016	2	0	2	Export	496	Mongolia	MNG	40	Austria	AUT								21	HIDES,SKINS,FURSKINS,RAW	1	No Quantity							2130			0
S3	2016	2016	2016	2	0	2	Export	496	Mongolia	MNG	56	Belgium	BEL								21	HIDES,SKINS,FURSKINS,RAW	1	No Quantity							100			0
S3	2016	2016	2016	2	0	2	Export	496	Mongolia	MNG	124	Canada	CAN								21	HIDES,SKINS,FURSKINS,RAW	1	No Quantity							2550			0
S3	2016	2016	2016	2	0	2	Export	496	Mongolia	MNG	156	China	CHN								21	HIDES,SKINS,FURSKINS,RAW	1	No Quantity							8583465			0
S3	2016	2016	2016	2	0	2	Export	496	Mongolia	MNG	276	Germany	DEU								21	HIDES,SKINS,FURSKINS,RAW	1	No Quantity							900			0
S3	2016	2016	2016	2	0	2	Export	496	Mongolia	MNG	348	Hungary	HUN								21	HIDES,SKINS,FURSKINS,RAW	1	No Quantity							450			0
S3	2016	2016	2016	2	0	2	Export	496	Mongolia	MNG	381	Italy	ITA								21	HIDES,SKINS,FURSKINS,RAW	1	No Quantity							200			0
S3	2016	2016	2016	2	0	2	Export	496	Mongolia	MNG	484	Mexico	MEX								21	HIDES,SKINS,FURSKINS,RAW	1	No Quantity							8910			0
S3	2016	2016	2016	2	0	2	Export	496	Mongolia	MNG	616	Poland	POL								21	HIDES,SKINS,FURSKINS,RAW	1	No Quantity							650			0
S3	2016	2016	2016	2	0	2	Export	496	Mongolia	MNG	643	Russian Federation	RUS								21	HIDES,SKINS,FURSKINS,RAW	1	No Quantity							4600			0
S3	2016	2016	2016	2	0	2	Export	496	Mongolia	MNG	724	Spain	ESP								21	HIDES,SKINS,FURSKINS,RAW	1	No Quantity							2410			0
S3	2016	2016	2016	2	0	2	Export	496	Mongolia	MNG	792	Turkey	TUR								21	HIDES,SKINS,FURSKINS,RAW	1	No Quantity							360			0
S3	2016	2016	2016	2	0	2	Export	496	Mongolia	MNG	842	USA	USA								21	HIDES,SKINS,FURSKINS,RAW	1	No Quantity							43025			0
S3	2016	2016	2016	2	0	2	Export	498	Rep. of Moldova	MDA	0	World	WLD								21	HIDES,SKINS,FURSKINS,RAW	1	No Quantity							3578157			0
S3	2016	2016	2016	2	0	2	Export	498	Rep. of Moldova	MDA	381	Italy	ITA								21	HIDES,SKINS,FURSKINS,RAW	1	No Quantity							2676091			0
S3	2016	2016	2016	2	0	2	Export	498	Rep. of Moldova	MDA	528	Netherlands	NLD								21	HIDES,SKINS,FURSKINS,RAW	1	No Quantity							6240			0
S3	2016	2016	2016	2	0	2	Export	498	Rep. of Moldova	MDA	616	Poland	POL								21	HIDES,SKINS,FURSKINS,RAW	1	No Quantity							422153			0
S3	2016	2016	2016	2	0	2	Export	498	Rep. of Moldova	MDA	642	Romania	ROU								21	HIDES,SKINS,FURSKINS,RAW	1	No Quantity							4902			0
S3	2016	2016	2016	2	0	2	Export	498	Rep. of Moldova	MDA	688	Serbia	SRB								21	HIDES,SKINS,FURSKINS,RAW	1	No Quantity							237997			0
S3	2016	2016	2016	2	0	2	Export	498	Rep. of Moldova	MDA	724	Spain	ESP								21	HIDES,SKINS,FURSKINS,RAW	1	No Quantity							48160			0
S3	2016	2016	2016	2	0	2	Export	498	Rep. of Moldova	MDA	792	Turkey	TUR								21	HIDES,SKINS,FURSKINS,RAW	1	No Quantity							182614			0
S3	2016	2016	2016	2	0	2	Export	496	Mongolia	MNG	0	World	WLD								22	OIL SEED,OLEAGINUS FRUIT	1	No Quantity							16347499			0
S3	2016	2016	2016	2	0	2	Export	496	Mongolia	MNG	156	China	CHN								22	OIL SEED,OLEAGINUS FRUIT	1	No Quantity							16159008			0
S3	2016	2016	2016	2	0	2	Export	496	Mongolia	MNG	410	Rep. of Korea	KOR								22	OIL SEED,OLEAGINUS FRUIT	1	No Quantity							188491			0
S3	2016	2016	2016	2	0	2	Export	498	Rep. of Moldova	MDA	0	World	WLD								22	OIL SEED,OLEAGINUS FRUIT	1	No Quantity							201499897			0
S3	2016	2016	2016	2	0	2	Export	498	Rep. of Moldova	MDA	36	Australia	AUS								22	OIL SEED,OLEAGINUS FRUIT	1	No Quantity							901			0
S3	2016	2016	2016	2	0	2	Export	498	Rep. of Moldova	MDA	40	Austria	AUT								22	OIL SEED,OLEAGINUS FRUIT	1	No Quantity							1650285			0
S3	2016	2016	2016	2	0	2	Export	498	Rep. of Moldova	MDA	50	Bangladesh	BGD								22	OIL SEED,OLEAGINUS FRUIT	1	No Quantity							876088			0
S3	2016	2016	2016	2	0	2	Export	498	Rep. of Moldova	MDA	56	Belgium	BEL								22	OIL SEED,OLEAGINUS FRUIT	1	No Quantity							192797			0
S3	2016	2016	2016	2	0	2	Export	498	Rep. of Moldova	MDA	84	Belize	BLZ								22	OIL SEED,OLEAGINUS FRUIT	1	No Quantity							338680			0
S3	2016	2016	2016	2	0	2	Export	498	Rep. of Moldova	MDA	100	Bulgaria	BGR								22	OIL SEED,OLEAGINUS FRUIT	1	No Quantity							19276085			0
S3	2016	2016	2016	2	0	2	Export	498	Rep. of Moldova	MDA	112	Belarus	BLR								22	OIL SEED,OLEAGINUS FRUIT	1	No Quantity							377855			0
S3	2016	2016	2016	2	0	2	Export	498	Rep. of Moldova	MDA	124	Canada	CAN								22	OIL SEED,OLEAGINUS FRUIT	1	No Quantity							13063			0
S3	2016	2016	2016	2	0	2	Export	498	Rep. of Moldova	MDA	203	Czechia	CZE								22	OIL SEED,OLEAGINUS FRUIT	1	No Quantity							567848			0
S3	2016	2016	2016	2	0	2	Export	498	Rep. of Moldova	MDA	208	Denmark	DNK								22	OIL SEED,OLEAGINUS FRUIT	1	No Quantity							26150			0
S3	2016	2016	2016	2	0	2	Export	498	Rep. of Moldova	MDA	233	Estonia	EST								22	OIL SEED,OLEAGINUS FRUIT	1	No Quantity							4401			0
S3	2016	2016	2016	2	0	2	Export	498	Rep. of Moldova	MDA	246	Finland	FIN								22	OIL SEED,OLEAGINUS FRUIT	1	No Quantity							586564			0
S3	2016	2016	2016	2	0	2	Export	498	Rep. of Moldova	MDA	276	Germany	DEU								22	OIL SEED,OLEAGINUS FRUIT	1	No Quantity							4221901			0
S3	2016	2016	2016	2	0	2	Export	498	Rep. of Moldova	MDA	292	Gibraltar	GIB								22	OIL SEED,OLEAGINUS FRUIT	1	No Quantity							418781			0
S3	2016	2016	2016	2	0	2	Export	498	Rep. of Moldova	MDA	300	Greece	GRC								22	OIL SEED,OLEAGINUS FRUIT	1	No Quantity							27986			0
S3	2016	2016	2016	2	0	2	Export	498	Rep. of Moldova	MDA	348	Hungary	HUN								22	OIL SEED,OLEAGINUS FRUIT	1	No Quantity							28970			0
S3	2016	2016	2016	2	0	2	Export	498	Rep. of Moldova	MDA	364	Iran	IRN								22	OIL SEED,OLEAGINUS FRUIT	1	No Quantity							16120			0
S3	2016	2016	2016	2	0	2	Export	498	Rep. of Moldova	MDA	368	Iraq	IRQ								22	OIL SEED,OLEAGINUS FRUIT	1	No Quantity							528786			0
S3	2016	2016	2016	2	0	2	Export	498	Rep. of Moldova	MDA	372	Ireland	IRL								22	OIL SEED,OLEAGINUS FRUIT	1	No Quantity							73609			0
S3	2016	2016	2016	2	0	2	Export	498	Rep. of Moldova	MDA	376	Israel	ISR								22	OIL SEED,OLEAGINUS FRUIT	1	No Quantity							12205			0
S3	2016	2016	2016	2	0	2	Export	498	Rep. of Moldova	MDA	381	Italy	ITA								22	OIL SEED,OLEAGINUS FRUIT	1	No Quantity							725763			0
S3	2016	2016	2016	2	0	2	Export	498	Rep. of Moldova	MDA	392	Japan	JPN								22	OIL SEED,OLEAGINUS FRUIT	1	No Quantity							1			0
S3	2016	2016	2016	2	0	2	Export	498	Rep. of Moldova	MDA	398	Kazakhstan	KAZ								22	OIL SEED,OLEAGINUS FRUIT	1	No Quantity							120			0
S3	2016	2016	2016	2	0	2	Export	498	Rep. of Moldova	MDA	422	Lebanon	LBN								22	OIL SEED,OLEAGINUS FRUIT	1	No Quantity							1257465			0
S3	2016	2016	2016	2	0	2	Export	498	Rep. of Moldova	MDA	428	Latvia	LVA								22	OIL SEED,OLEAGINUS FRUIT	1	No Quantity							181158			0
S3	2016	2016	2016	2	0	2	Export	498	Rep. of Moldova	MDA	434	Libya	LBY								22	OIL SEED,OLEAGINUS FRUIT	1	No Quantity							175200			0
S3	2016	2016	2016	2	0	2	Export	498	Rep. of Moldova	MDA	440	Lithuania	LTU								22	OIL SEED,OLEAGINUS FRUIT	1	No Quantity							1916015			0
S3	2016	2016	2016	2	0	2	Export	498	Rep. of Moldova	MDA	499	Montenegro	MNE								22	OIL SEED,OLEAGINUS FRUIT	1	No Quantity							40458			0
S3	2016	2016	2016	2	0	2	Export	498	Rep. of Moldova	MDA	528	Netherlands	NLD								22	OIL SEED,OLEAGINUS FRUIT	1	No Quantity							235443			0
S3	2016	2016	2016	2	0	2	Export	498	Rep. of Moldova	MDA	616	Poland	POL								22	OIL SEED,OLEAGINUS FRUIT	1	No Quantity							7664160			0
S3	2016	2016	2016	2	0	2	Export	498	Rep. of Moldova	MDA	620	Portugal	PRT								22	OIL SEED,OLEAGINUS FRUIT	1	No Quantity							33598			0
S3	2016	2016	2016	2	0	2	Export	498	Rep. of Moldova	MDA	642	Romania	ROU								22	OIL SEED,OLEAGINUS FRUIT	1	No Quantity							69284641			0
S3	2016	2016	2016	2	0	2	Export	498	Rep. of Moldova	MDA	643	Russian Federation	RUS								22	OIL SEED,OLEAGINUS FRUIT	1	No Quantity							1641728			0
S3	2016	2016	2016	2	0	2	Export	498	Rep. of Moldova	MDA	688	Serbia	SRB								22	OIL SEED,OLEAGINUS FRUIT	1	No Quantity							126605			0
S3	2016	2016	2016	2	0	2	Export	498	Rep. of Moldova	MDA	703	Slovakia	SVK								22	OIL SEED,OLEAGINUS FRUIT	1	No Quantity							109893			0
S3	2016	2016	2016	2	0	2	Export	498	Rep. of Moldova	MDA	724	Spain	ESP								22	OIL SEED,OLEAGINUS FRUIT	1	No Quantity							241117			0
S3	2016	2016	2016	2	0	2	Export	498	Rep. of Moldova	MDA	757	Switzerland	CHE								22	OIL SEED,OLEAGINUS FRUIT	1	No Quantity							19225110			0
S3	2016	2016	2016	2	0	2	Export	498	Rep. of Moldova	MDA	760	Syria	SYR								22	OIL SEED,OLEAGINUS FRUIT	1	No Quantity							68040			0
S3	2016	2016	2016	2	0	2	Export	498	Rep. of Moldova	MDA	784	United Arab Emirates	ARE								22	OIL SEED,OLEAGINUS FRUIT	1	No Quantity							43313			0
S3	2016	2016	2016	2	0	2	Export	498	Rep. of Moldova	MDA	792	Turkey	TUR								22	OIL SEED,OLEAGINUS FRUIT	1	No Quantity							23322285			0
S3	2016	2016	2016	2	0	2	Export	498	Rep. of Moldova	MDA	804	Ukraine	UKR								22	OIL SEED,OLEAGINUS FRUIT	1	No Quantity							1426918			0
S3	2016	2016	2016	2	0	2	Export	498	Rep. of Moldova	MDA	826	United Kingdom	GBR								22	OIL SEED,OLEAGINUS FRUIT	1	No Quantity							44526503			0
S3	2016	2016	2016	2	0	2	Export	498	Rep. of Moldova	MDA	842	USA	USA								22	OIL SEED,OLEAGINUS FRUIT	1	No Quantity							15288			0
S3	2016	2016	2016	2	0	2	Export	498	Rep. of Moldova	MDA	0	World	WLD								23	CRUDE RUBBER	1	No Quantity							116765			0
S3	2016	2016	2016	2	0	2	Export	498	Rep. of Moldova	MDA	112	Belarus	BLR								23	CRUDE RUBBER	1	No Quantity							66			0
S3	2016	2016	2016	2	0	2	Export	498	Rep. of Moldova	MDA	643	Russian Federation	RUS								23	CRUDE RUBBER	1	No Quantity							116248			0
S3	2016	2016	2016	2	0	2	Export	498	Rep. of Moldova	MDA	826	United Kingdom	GBR								23	CRUDE RUBBER	1	No Quantity							451			0
S3	2016	2016	2016	2	0	2	Export	498	Rep. of Moldova	MDA	0	World	WLD								24	CORK AND WOOD	1	No Quantity							1933304			0
S3	2016	2016	2016	2	0	2	Export	498	Rep. of Moldova	MDA	40	Austria	AUT								24	CORK AND WOOD	1	No Quantity							116017			0
S3	2016	2016	2016	2	0	2	Export	498	Rep. of Moldova	MDA	56	Belgium	BEL								24	CORK AND WOOD	1	No Quantity							11179			0
S3	2016	2016	2016	2	0	2	Export	498	Rep. of Moldova	MDA	100	Bulgaria	BGR								24	CORK AND WOOD	1	No Quantity							10098			0
S3	2016	2016	2016	2	0	2	Export	498	Rep. of Moldova	MDA	112	Belarus	BLR								24	CORK AND WOOD	1	No Quantity							3054			0
S3	2016	2016	2016	2	0	2	Export	498	Rep. of Moldova	MDA	156	China	CHN								24	CORK AND WOOD	1	No Quantity							75446			0
S3	2016	2016	2016	2	0	2	Export	498	Rep. of Moldova	MDA	203	Czechia	CZE								24	CORK AND WOOD	1	No Quantity							12084			0
S3	2016	2016	2016	2	0	2	Export	498	Rep. of Moldova	MDA	233	Estonia	EST								24	CORK AND WOOD	1	No Quantity							53846			0
S3	2016	2016	2016	2	0	2	Export	498	Rep. of Moldova	MDA	251	France	FRA								24	CORK AND WOOD	1	No Quantity							59538			0
S3	2016	2016	2016	2	0	2	Export	498	Rep. of Moldova	MDA	268	Georgia	GEO								24	CORK AND WOOD	1	No Quantity							2954			0
S3	2016	2016	2016	2	0	2	Export	498	Rep. of Moldova	MDA	276	Germany	DEU								24	CORK AND WOOD	1	No Quantity							70170			0
S3	2016	2016	2016	2	0	2	Export	498	Rep. of Moldova	MDA	300	Greece	GRC								24	CORK AND WOOD	1	No Quantity							9574			0
S3	2016	2016	2016	2	0	2	Export	498	Rep. of Moldova	MDA	368	Iraq	IRQ								24	CORK AND WOOD	1	No Quantity							397			0
S3	2016	2016	2016	2	0	2	Export	498	Rep. of Moldova	MDA	376	Israel	ISR								24	CORK AND WOOD	1	No Quantity							3634			0
S3	2016	2016	2016	2	0	2	Export	498	Rep. of Moldova	MDA	381	Italy	ITA								24	CORK AND WOOD	1	No Quantity							157554			0
S3	2016	2016	2016	2	0	2	Export	498	Rep. of Moldova	MDA	417	Kyrgyzstan	KGZ								24	CORK AND WOOD	1	No Quantity							931			0
S3	2016	2016	2016	2	0	2	Export	498	Rep. of Moldova	MDA	440	Lithuania	LTU								24	CORK AND WOOD	1	No Quantity							801			0
S3	2016	2016	2016	2	0	2	Export	498	Rep. of Moldova	MDA	616	Poland	POL								24	CORK AND WOOD	1	No Quantity							150003			0
S3	2016	2016	2016	2	0	2	Export	498	Rep. of Moldova	MDA	642	Romania	ROU								24	CORK AND WOOD	1	No Quantity							565848			0
S3	2016	2016	2016	2	0	2	Export	498	Rep. of Moldova	MDA	643	Russian Federation	RUS								24	CORK AND WOOD	1	No Quantity							28971			0
S3	2016	2016	2016	2	0	2	Export	498	Rep. of Moldova	MDA	688	Serbia	SRB								24	CORK AND WOOD	1	No Quantity							59897			0
S3	2016	2016	2016	2	0	2	Export	498	Rep. of Moldova	MDA	705	Slovenia	SVN								24	CORK AND WOOD	1	No Quantity							32191			0
S3	2016	2016	2016	2	0	2	Export	498	Rep. of Moldova	MDA	724	Spain	ESP								24	CORK AND WOOD	1	No Quantity							136221			0
S3	2016	2016	2016	2	0	2	Export	498	Rep. of Moldova	MDA	792	Turkey	TUR								24	CORK AND WOOD	1	No Quantity							355411			0
S3	2016	2016	2016	2	0	2	Export	498	Rep. of Moldova	MDA	804	Ukraine	UKR								24	CORK AND WOOD	1	No Quantity							9565			0
S3	2016	2016	2016	2	0	2	Export	498	Rep. of Moldova	MDA	826	United Kingdom	GBR								24	CORK AND WOOD	1	No Quantity							7920			0
S3	2016	2016	2016	2	0	2	Export	496	Mongolia	MNG	0	World	WLD								25	PULP AND WASTE PAPER	1	No Quantity							300			0
S3	2016	2016	2016	2	0	2	Export	496	Mongolia	MNG	156	China	CHN								25	PULP AND WASTE PAPER	1	No Quantity							300			0
S3	2016	2016	2016	2	0	2	Export	498	Rep. of Moldova	MDA	0	World	WLD								25	PULP AND WASTE PAPER	1	No Quantity							2635275			0
S3	2016	2016	2016	2	0	2	Export	498	Rep. of Moldova	MDA	180	Dem. Rep. of the Congo	COD								25	PULP AND WASTE PAPER	1	No Quantity							2146			0
S3	2016	2016	2016	2	0	2	Export	498	Rep. of Moldova	MDA	642	Romania	ROU								25	PULP AND WASTE PAPER	1	No Quantity							704103			0
S3	2016	2016	2016	2	0	2	Export	498	Rep. of Moldova	MDA	646	Rwanda	RWA								25	PULP AND WASTE PAPER	1	No Quantity							2100			0
S3	2016	2016	2016	2	0	2	Export	498	Rep. of Moldova	MDA	804	Ukraine	UKR								25	PULP AND WASTE PAPER	1	No Quantity							1926926			0
S3	2016	2016	2016	2	0	2	Export	496	Mongolia	MNG	0	World	WLD								26	TEXTILE FIBRES	1	No Quantity							262968385			0
S3	2016	2016	2016	2	0	2	Export	496	Mongolia	MNG	36	Australia	AUS								26	TEXTILE FIBRES	1	No Quantity							238			0
S3	2016	2016	2016	2	0	2	Export	496	Mongolia	MNG	156	China	CHN								26	TEXTILE FIBRES	1	No Quantity							226781425			0
S3	2016	2016	2016	2	0	2	Export	496	Mongolia	MNG	203	Czechia	CZE								26	TEXTILE FIBRES	1	No Quantity							4			0
S3	2016	2016	2016	2	0	2	Export	496	Mongolia	MNG	251	France	FRA								26	TEXTILE FIBRES	1	No Quantity							25927			0
S3	2016	2016	2016	2	0	2	Export	496	Mongolia	MNG	276	Germany	DEU								26	TEXTILE FIBRES	1	No Quantity							958615			0
S3	2016	2016	2016	2	0	2	Export	496	Mongolia	MNG	344	China, Hong Kong SAR	HKG								26	TEXTILE FIBRES	1	No Quantity							2217600			0
S3	2016	2016	2016	2	0	2	Export	496	Mongolia	MNG	360	Indonesia	IDN								26	TEXTILE FIBRES	1	No Quantity							220			0
S3	2016	2016	2016	2	0	2	Export	496	Mongolia	MNG	381	Italy	ITA								26	TEXTILE FIBRES	1	No Quantity							25056796			0
S3	2016	2016	2016	2	0	2	Export	496	Mongolia	MNG	392	Japan	JPN								26	TEXTILE FIBRES	1	No Quantity							704031			0
S3	2016	2016	2016	2	0	2	Export	496	Mongolia	MNG	410	Rep. of Korea	KOR								26	TEXTILE FIBRES	1	No Quantity							741244			0
S3	2016	2016	2016	2	0	2	Export	496	Mongolia	MNG	440	Lithuania	LTU								26	TEXTILE FIBRES	1	No Quantity							176502			0
S3	2016	2016	2016	2	0	2	Export	496	Mongolia	MNG	490	Other Asia, nes									26	TEXTILE FIBRES	1	No Quantity							25			0
S3	2016	2016	2016	2	0	2	Export	496	Mongolia	MNG	524	Nepal	NPL								26	TEXTILE FIBRES	1	No Quantity							12000			0
S3	2016	2016	2016	2	0	2	Export	496	Mongolia	MNG	528	Netherlands	NLD								26	TEXTILE FIBRES	1	No Quantity							3950			0
S3	2016	2016	2016	2	0	2	Export	496	Mongolia	MNG	554	New Zealand	NZL								26	TEXTILE FIBRES	1	No Quantity							1665			0
S3	2016	2016	2016	2	0	2	Export	496	Mongolia	MNG	643	Russian Federation	RUS								26	TEXTILE FIBRES	1	No Quantity							68232			0
S3	2016	2016	2016	2	0	2	Export	496	Mongolia	MNG	699	India	IND								26	TEXTILE FIBRES	1	No Quantity							2047129			0
S3	2016	2016	2016	2	0	2	Export	496	Mongolia	MNG	702	Singapore	SGP								26	TEXTILE FIBRES	1	No Quantity							3494			0
S3	2016	2016	2016	2	0	2	Export	496	Mongolia	MNG	704	Viet Nam	VNM								26	TEXTILE FIBRES	1	No Quantity							48			0
S3	2016	2016	2016	2	0	2	Export	496	Mongolia	MNG	757	Switzerland	CHE								26	TEXTILE FIBRES	1	No Quantity							1493			0
S3	2016	2016	2016	2	0	2	Export	496	Mongolia	MNG	764	Thailand	THA								26	TEXTILE FIBRES	1	No Quantity							5			0
S3	2016	2016	2016	2	0	2	Export	496	Mongolia	MNG	826	United Kingdom	GBR								26	TEXTILE FIBRES	1	No Quantity							4166383			0
S3	2016	2016	2016	2	0	2	Export	496	Mongolia	MNG	842	USA	USA								26	TEXTILE FIBRES	1	No Quantity							1359			0
S3	2016	2016	2016	2	0	2	Export	498	Rep. of Moldova	MDA	0	World	WLD								26	TEXTILE FIBRES	1	No Quantity							788738			0
S3	2016	2016	2016	2	0	2	Export	498	Rep. of Moldova	MDA	112	Belarus	BLR								26	TEXTILE FIBRES	1	No Quantity							6072			0
S3	2016	2016	2016	2	0	2	Export	498	Rep. of Moldova	MDA	268	Georgia	GEO								26	TEXTILE FIBRES	1	No Quantity							9			0
S3	2016	2016	2016	2	0	2	Export	498	Rep. of Moldova	MDA	381	Italy	ITA								26	TEXTILE FIBRES	1	No Quantity							110			0
S3	2016	2016	2016	2	0	2	Export	498	Rep. of Moldova	MDA	642	Romania	ROU								26	TEXTILE FIBRES	1	No Quantity							19077			0
S3	2016	2016	2016	2	0	2	Export	498	Rep. of Moldova	MDA	643	Russian Federation	RUS								26	TEXTILE FIBRES	1	No Quantity							274914			0
S3	2016	2016	2016	2	0	2	Export	498	Rep. of Moldova	MDA	792	Turkey	TUR								26	TEXTILE FIBRES	1	No Quantity							1307			0
S3	2016	2016	2016	2	0	2	Export	498	Rep. of Moldova	MDA	804	Ukraine	UKR								26	TEXTILE FIBRES	1	No Quantity							487249			0
S3	2016	2016	2016	2	0	2	Export	496	Mongolia	MNG	0	World	WLD								27	CRUDE FERTILIZER,MINERAL	1	No Quantity							58994858			0
S3	2016	2016	2016	2	0	2	Export	496	Mongolia	MNG	36	Australia	AUS								27	CRUDE FERTILIZER,MINERAL	1	No Quantity							9750			0
S3	2016	2016	2016	2	0	2	Export	496	Mongolia	MNG	156	China	CHN								27	CRUDE FERTILIZER,MINERAL	1	No Quantity							19783069			0
S3	2016	2016	2016	2	0	2	Export	496	Mongolia	MNG	203	Czechia	CZE								27	CRUDE FERTILIZER,MINERAL	1	No Quantity							61			0
S3	2016	2016	2016	2	0	2	Export	496	Mongolia	MNG	208	Denmark	DNK								27	CRUDE FERTILIZER,MINERAL	1	No Quantity							1			0
S3	2016	2016	2016	2	0	2	Export	496	Mongolia	MNG	392	Japan	JPN								27	CRUDE FERTILIZER,MINERAL	1	No Quantity							6770			0
S3	2016	2016	2016	2	0	2	Export	496	Mongolia	MNG	398	Kazakhstan	KAZ								27	CRUDE FERTILIZER,MINERAL	1	No Quantity							50192			0
S3	2016	2016	2016	2	0	2	Export	496	Mongolia	MNG	410	Rep. of Korea	KOR								27	CRUDE FERTILIZER,MINERAL	1	No Quantity							56493			0
S3	2016	2016	2016	2	0	2	Export	496	Mongolia	MNG	490	Other Asia, nes									27	CRUDE FERTILIZER,MINERAL	1	No Quantity							7500			0
S3	2016	2016	2016	2	0	2	Export	496	Mongolia	MNG	643	Russian Federation	RUS								27	CRUDE FERTILIZER,MINERAL	1	No Quantity							39080736			0
S3	2016	2016	2016	2	0	2	Export	496	Mongolia	MNG	710	South Africa	ZAF								27	CRUDE FERTILIZER,MINERAL	1	No Quantity							284			0
S3	2016	2016	2016	2	0	2	Export	496	Mongolia	MNG	826	United Kingdom	GBR								27	CRUDE FERTILIZER,MINERAL	1	No Quantity							2			0
S3	2016	2016	2016	2	0	2	Export	498	Rep. of Moldova	MDA	0	World	WLD								27	CRUDE FERTILIZER,MINERAL	1	No Quantity							7545574			0
S3	2016	2016	2016	2	0	2	Export	498	Rep. of Moldova	MDA	36	Australia	AUS								27	CRUDE FERTILIZER,MINERAL	1	No Quantity							239			0
S3	2016	2016	2016	2	0	2	Export	498	Rep. of Moldova	MDA	56	Belgium	BEL								27	CRUDE FERTILIZER,MINERAL	1	No Quantity							1881			0
S3	2016	2016	2016	2	0	2	Export	498	Rep. of Moldova	MDA	100	Bulgaria	BGR								27	CRUDE FERTILIZER,MINERAL	1	No Quantity							970			0
S3	2016	2016	2016	2	0	2	Export	498	Rep. of Moldova	MDA	112	Belarus	BLR								27	CRUDE FERTILIZER,MINERAL	1	No Quantity							2200891			0
S3	2016	2016	2016	2	0	2	Export	498	Rep. of Moldova	MDA	124	Canada	CAN								27	CRUDE FERTILIZER,MINERAL	1	No Quantity							513			0
S3	2016	2016	2016	2	0	2	Export	498	Rep. of Moldova	MDA	203	Czechia	CZE								27	CRUDE FERTILIZER,MINERAL	1	No Quantity							340			0
S3	2016	2016	2016	2	0	2	Export	498	Rep. of Moldova	MDA	268	Georgia	GEO								27	CRUDE FERTILIZER,MINERAL	1	No Quantity							13442			0
S3	2016	2016	2016	2	0	2	Export	498	Rep. of Moldova	MDA	276	Germany	DEU								27	CRUDE FERTILIZER,MINERAL	1	No Quantity							2419			0
S3	2016	2016	2016	2	0	2	Export	498	Rep. of Moldova	MDA	300	Greece	GRC								27	CRUDE FERTILIZER,MINERAL	1	No Quantity							213			0
S3	2016	2016	2016	2	0	2	Export	498	Rep. of Moldova	MDA	398	Kazakhstan	KAZ								27	CRUDE FERTILIZER,MINERAL	1	No Quantity							413			0
S3	2016	2016	2016	2	0	2	Export	498	Rep. of Moldova	MDA	417	Kyrgyzstan	KGZ								27	CRUDE FERTILIZER,MINERAL	1	No Quantity							2049			0
S3	2016	2016	2016	2	0	2	Export	498	Rep. of Moldova	MDA	428	Latvia	LVA								27	CRUDE FERTILIZER,MINERAL	1	No Quantity							743			0
S3	2016	2016	2016	2	0	2	Export	498	Rep. of Moldova	MDA	470	Malta	MLT								27	CRUDE FERTILIZER,MINERAL	1	No Quantity							6			0
S3	2016	2016	2016	2	0	2	Export	498	Rep. of Moldova	MDA	616	Poland	POL								27	CRUDE FERTILIZER,MINERAL	1	No Quantity							567			0
S3	2016	2016	2016	2	0	2	Export	498	Rep. of Moldova	MDA	642	Romania	ROU								27	CRUDE FERTILIZER,MINERAL	1	No Quantity							4864363			0
S3	2016	2016	2016	2	0	2	Export	498	Rep. of Moldova	MDA	643	Russian Federation	RUS								27	CRUDE FERTILIZER,MINERAL	1	No Quantity							41756			0
S3	2016	2016	2016	2	0	2	Export	498	Rep. of Moldova	MDA	804	Ukraine	UKR								27	CRUDE FERTILIZER,MINERAL	1	No Quantity							405239			0
S3	2016	2016	2016	2	0	2	Export	498	Rep. of Moldova	MDA	842	USA	USA								27	CRUDE FERTILIZER,MINERAL	1	No Quantity							3830			0
S3	2016	2016	2016	2	0	2	Export	498	Rep. of Moldova	MDA	860	Uzbekistan	UZB								27	CRUDE FERTILIZER,MINERAL	1	No Quantity							5700			0
S3	2016	2016	2016	2	0	2	Export	496	Mongolia	MNG	0	World	WLD								28	METALLIFEROUS ORE,SCRAP	1	No Quantity							2108647829			0
S3	2016	2016	2016	2	0	2	Export	496	Mongolia	MNG	36	Australia	AUS								28	METALLIFEROUS ORE,SCRAP	1	No Quantity							530			0
S3	2016	2016	2016	2	0	2	Export	496	Mongolia	MNG	156	China	CHN								28	METALLIFEROUS ORE,SCRAP	1	No Quantity							2092332887			0
S3	2016	2016	2016	2	0	2	Export	496	Mongolia	MNG	392	Japan	JPN								28	METALLIFEROUS ORE,SCRAP	1	No Quantity							3966			0
S3	2016	2016	2016	2	0	2	Export	496	Mongolia	MNG	410	Rep. of Korea	KOR								28	METALLIFEROUS ORE,SCRAP	1	No Quantity							146873			0
S3	2016	2016	2016	2	0	2	Export	496	Mongolia	MNG	417	Kyrgyzstan	KGZ								28	METALLIFEROUS ORE,SCRAP	1	No Quantity							52128			0
S3	2016	2016	2016	2	0	2	Export	496	Mongolia	MNG	458	Malaysia	MYS								28	METALLIFEROUS ORE,SCRAP	1	No Quantity							273904			0
S3	2016	2016	2016	2	0	2	Export	496	Mongolia	MNG	528	Netherlands	NLD								28	METALLIFEROUS ORE,SCRAP	1	No Quantity							694361			0
S3	2016	2016	2016	2	0	2	Export	496	Mongolia	MNG	643	Russian Federation	RUS								28	METALLIFEROUS ORE,SCRAP	1	No Quantity							1418821			0
S3	2016	2016	2016	2	0	2	Export	496	Mongolia	MNG	702	Singapore	SGP								28	METALLIFEROUS ORE,SCRAP	1	No Quantity							9603645			0
S3	2016	2016	2016	2	0	2	Export	496	Mongolia	MNG	704	Viet Nam	VNM								28	METALLIFEROUS ORE,SCRAP	1	No Quantity							380096			0
S3	2016	2016	2016	2	0	2	Export	496	Mongolia	MNG	710	South Africa	ZAF								28	METALLIFEROUS ORE,SCRAP	1	No Quantity							370			0
S3	2016	2016	2016	2	0	2	Export	496	Mongolia	MNG	826	United Kingdom	GBR								28	METALLIFEROUS ORE,SCRAP	1	No Quantity							114379			0
S3	2016	2016	2016	2	0	2	Export	496	Mongolia	MNG	842	USA	USA								28	METALLIFEROUS ORE,SCRAP	1	No Quantity							3625869			0
S3	2016	2016	2016	2	0	2	Export	498	Rep. of Moldova	MDA	0	World	WLD								28	METALLIFEROUS ORE,SCRAP	1	No Quantity							10724332			0
S3	2016	2016	2016	2	0	2	Export	498	Rep. of Moldova	MDA	40	Austria	AUT								28	METALLIFEROUS ORE,SCRAP	1	No Quantity							1639012			0
S3	2016	2016	2016	2	0	2	Export	498	Rep. of Moldova	MDA	203	Czechia	CZE								28	METALLIFEROUS ORE,SCRAP	1	No Quantity							19751			0
S3	2016	2016	2016	2	0	2	Export	498	Rep. of Moldova	MDA	276	Germany	DEU								28	METALLIFEROUS ORE,SCRAP	1	No Quantity							6450164			0
S3	2016	2016	2016	2	0	2	Export	498	Rep. of Moldova	MDA	528	Netherlands	NLD								28	METALLIFEROUS ORE,SCRAP	1	No Quantity							230473			0
S3	2016	2016	2016	2	0	2	Export	498	Rep. of Moldova	MDA	642	Romania	ROU								28	METALLIFEROUS ORE,SCRAP	1	No Quantity							978756			0
S3	2016	2016	2016	2	0	2	Export	498	Rep. of Moldova	MDA	699	India	IND								28	METALLIFEROUS ORE,SCRAP	1	No Quantity							6456			0
S3	2016	2016	2016	2	0	2	Export	498	Rep. of Moldova	MDA	792	Turkey	TUR								28	METALLIFEROUS ORE,SCRAP	1	No Quantity							1302587			0
S3	2016	2016	2016	2	0	2	Export	498	Rep. of Moldova	MDA	804	Ukraine	UKR								28	METALLIFEROUS ORE,SCRAP	1	No Quantity							97133			0
S3	2016	2016	2016	2	0	2	Export	496	Mongolia	MNG	0	World	WLD								29	CRUDE ANIMAL,VEG.MATERL.	1	No Quantity							15153140			0
S3	2016	2016	2016	2	0	2	Export	496	Mongolia	MNG	40	Austria	AUT								29	CRUDE ANIMAL,VEG.MATERL.	1	No Quantity							498345			0
S3	2016	2016	2016	2	0	2	Export	496	Mongolia	MNG	56	Belgium	BEL								29	CRUDE ANIMAL,VEG.MATERL.	1	No Quantity							100			0
S3	2016	2016	2016	2	0	2	Export	496	Mongolia	MNG	124	Canada	CAN								29	CRUDE ANIMAL,VEG.MATERL.	1	No Quantity							9643			0
S3	2016	2016	2016	2	0	2	Export	496	Mongolia	MNG	156	China	CHN								29	CRUDE ANIMAL,VEG.MATERL.	1	No Quantity							6509024			0
S3	2016	2016	2016	2	0	2	Export	496	Mongolia	MNG	276	Germany	DEU								29	CRUDE ANIMAL,VEG.MATERL.	1	No Quantity							1920918			0
S3	2016	2016	2016	2	0	2	Export	496	Mongolia	MNG	344	China, Hong Kong SAR	HKG								29	CRUDE ANIMAL,VEG.MATERL.	1	No Quantity							138506			0
S3	2016	2016	2016	2	0	2	Export	496	Mongolia	MNG	348	Hungary	HUN								29	CRUDE ANIMAL,VEG.MATERL.	1	No Quantity							450			0
S3	2016	2016	2016	2	0	2	Export	496	Mongolia	MNG	381	Italy	ITA								29	CRUDE ANIMAL,VEG.MATERL.	1	No Quantity							2157892			0
S3	2016	2016	2016	2	0	2	Export	496	Mongolia	MNG	392	Japan	JPN								29	CRUDE ANIMAL,VEG.MATERL.	1	No Quantity							1919543			0
S3	2016	2016	2016	2	0	2	Export	496	Mongolia	MNG	398	Kazakhstan	KAZ								29	CRUDE ANIMAL,VEG.MATERL.	1	No Quantity							32660			0
S3	2016	2016	2016	2	0	2	Export	496	Mongolia	MNG	400	Jordan	JOR								29	CRUDE ANIMAL,VEG.MATERL.	1	No Quantity							40			0
S3	2016	2016	2016	2	0	2	Export	496	Mongolia	MNG	410	Rep. of Korea	KOR								29	CRUDE ANIMAL,VEG.MATERL.	1	No Quantity							704194			0
S3	2016	2016	2016	2	0	2	Export	496	Mongolia	MNG	417	Kyrgyzstan	KGZ								29	CRUDE ANIMAL,VEG.MATERL.	1	No Quantity							20900			0
S3	2016	2016	2016	2	0	2	Export	496	Mongolia	MNG	484	Mexico	MEX								29	CRUDE ANIMAL,VEG.MATERL.	1	No Quantity							14000			0
S3	2016	2016	2016	2	0	2	Export	496	Mongolia	MNG	616	Poland	POL								29	CRUDE ANIMAL,VEG.MATERL.	1	No Quantity							1960			0
S3	2016	2016	2016	2	0	2	Export	496	Mongolia	MNG	643	Russian Federation	RUS								29	CRUDE ANIMAL,VEG.MATERL.	1	No Quantity							164513			0
S3	2016	2016	2016	2	0	2	Export	496	Mongolia	MNG	699	India	IND								29	CRUDE ANIMAL,VEG.MATERL.	1	No Quantity							154317			0
S3	2016	2016	2016	2	0	2	Export	496	Mongolia	MNG	704	Viet Nam	VNM								29	CRUDE ANIMAL,VEG.MATERL.	1	No Quantity							101500			0
S3	2016	2016	2016	2	0	2	Export	496	Mongolia	MNG	724	Spain	ESP								29	CRUDE ANIMAL,VEG.MATERL.	1	No Quantity							44532			0
S3	2016	2016	2016	2	0	2	Export	496	Mongolia	MNG	757	Switzerland	CHE								29	CRUDE ANIMAL,VEG.MATERL.	1	No Quantity							647579			0
S3	2016	2016	2016	2	0	2	Export	496	Mongolia	MNG	792	Turkey	TUR								29	CRUDE ANIMAL,VEG.MATERL.	1	No Quantity							1600			0
S3	2016	2016	2016	2	0	2	Export	496	Mongolia	MNG	842	USA	USA								29	CRUDE ANIMAL,VEG.MATERL.	1	No Quantity							106575			0
S3	2016	2016	2016	2	0	2	Export	496	Mongolia	MNG	860	Uzbekistan	UZB								29	CRUDE ANIMAL,VEG.MATERL.	1	No Quantity							4350			0
S3	2016	2016	2016	2	0	2	Export	498	Rep. of Moldova	MDA	0	World	WLD								29	CRUDE ANIMAL,VEG.MATERL.	1	No Quantity							2868330			0
S3	2016	2016	2016	2	0	2	Export	498	Rep. of Moldova	MDA	31	Azerbaijan	AZE								29	CRUDE ANIMAL,VEG.MATERL.	1	No Quantity							195112			0
S3	2016	2016	2016	2	0	2	Export	498	Rep. of Moldova	MDA	36	Australia	AUS								29	CRUDE ANIMAL,VEG.MATERL.	1	No Quantity							10325			0
S3	2016	2016	2016	2	0	2	Export	498	Rep. of Moldova	MDA	100	Bulgaria	BGR								29	CRUDE ANIMAL,VEG.MATERL.	1	No Quantity							123109			0
S3	2016	2016	2016	2	0	2	Export	498	Rep. of Moldova	MDA	112	Belarus	BLR								29	CRUDE ANIMAL,VEG.MATERL.	1	No Quantity							494659			0
S3	2016	2016	2016	2	0	2	Export	498	Rep. of Moldova	MDA	124	Canada	CAN								29	CRUDE ANIMAL,VEG.MATERL.	1	No Quantity							2218			0
S3	2016	2016	2016	2	0	2	Export	498	Rep. of Moldova	MDA	203	Czechia	CZE								29	CRUDE ANIMAL,VEG.MATERL.	1	No Quantity							1066			0
S3	2016	2016	2016	2	0	2	Export	498	Rep. of Moldova	MDA	251	France	FRA								29	CRUDE ANIMAL,VEG.MATERL.	1	No Quantity							12727			0
S3	2016	2016	2016	2	0	2	Export	498	Rep. of Moldova	MDA	268	Georgia	GEO								29	CRUDE ANIMAL,VEG.MATERL.	1	No Quantity							81330			0
S3	2016	2016	2016	2	0	2	Export	498	Rep. of Moldova	MDA	368	Iraq	IRQ								29	CRUDE ANIMAL,VEG.MATERL.	1	No Quantity							9913			0
S3	2016	2016	2016	2	0	2	Export	498	Rep. of Moldova	MDA	381	Italy	ITA								29	CRUDE ANIMAL,VEG.MATERL.	1	No Quantity							7529			0
S3	2016	2016	2016	2	0	2	Export	498	Rep. of Moldova	MDA	398	Kazakhstan	KAZ								29	CRUDE ANIMAL,VEG.MATERL.	1	No Quantity							3818			0
S3	2016	2016	2016	2	0	2	Export	498	Rep. of Moldova	MDA	417	Kyrgyzstan	KGZ								29	CRUDE ANIMAL,VEG.MATERL.	1	No Quantity							679			0
S3	2016	2016	2016	2	0	2	Export	498	Rep. of Moldova	MDA	422	Lebanon	LBN								29	CRUDE ANIMAL,VEG.MATERL.	1	No Quantity							19234			0
S3	2016	2016	2016	2	0	2	Export	498	Rep. of Moldova	MDA	528	Netherlands	NLD								29	CRUDE ANIMAL,VEG.MATERL.	1	No Quantity							147164			0
S3	2016	2016	2016	2	0	2	Export	498	Rep. of Moldova	MDA	616	Poland	POL								29	CRUDE ANIMAL,VEG.MATERL.	1	No Quantity							38147			0
S3	2016	2016	2016	2	0	2	Export	498	Rep. of Moldova	MDA	642	Romania	ROU								29	CRUDE ANIMAL,VEG.MATERL.	1	No Quantity							236460			0
S3	2016	2016	2016	2	0	2	Export	498	Rep. of Moldova	MDA	643	Russian Federation	RUS								29	CRUDE ANIMAL,VEG.MATERL.	1	No Quantity							522511			0
S3	2016	2016	2016	2	0	2	Export	498	Rep. of Moldova	MDA	724	Spain	ESP								29	CRUDE ANIMAL,VEG.MATERL.	1	No Quantity							1			0
S3	2016	2016	2016	2	0	2	Export	498	Rep. of Moldova	MDA	792	Turkey	TUR								29	CRUDE ANIMAL,VEG.MATERL.	1	No Quantity							52765			0
S3	2016	2016	2016	2	0	2	Export	498	Rep. of Moldova	MDA	804	Ukraine	UKR								29	CRUDE ANIMAL,VEG.MATERL.	1	No Quantity							815851			0
S3	2016	2016	2016	2	0	2	Export	498	Rep. of Moldova	MDA	807	North Macedonia	MKD								29	CRUDE ANIMAL,VEG.MATERL.	1	No Quantity							84813			0
S3	2016	2016	2016	2	0	2	Export	498	Rep. of Moldova	MDA	842	USA	USA								29	CRUDE ANIMAL,VEG.MATERL.	1	No Quantity							1613			0
S3	2016	2016	2016	2	0	2	Export	498	Rep. of Moldova	MDA	860	Uzbekistan	UZB								29	CRUDE ANIMAL,VEG.MATERL.	1	No Quantity							7286			0
S3	2016	2016	2016	2	0	2	Export	496	Mongolia	MNG	0	World	WLD								32	COAL, COKE, BRIQUETTES	1	No Quantity							973070504			0
S3	2016	2016	2016	2	0	2	Export	496	Mongolia	MNG	156	China	CHN								32	COAL, COKE, BRIQUETTES	1	No Quantity							950478269			0
S3	2016	2016	2016	2	0	2	Export	496	Mongolia	MNG	344	China, Hong Kong SAR	HKG								32	COAL, COKE, BRIQUETTES	1	No Quantity							4138714			0
S3	2016	2016	2016	2	0	2	Export	496	Mongolia	MNG	826	United Kingdom	GBR								32	COAL, COKE, BRIQUETTES	1	No Quantity							18453521			0
S3	2016	2016	2016	2	0	2	Export	496	Mongolia	MNG	0	World	WLD								33	PETROLEUM,PETROL.PRODUCT	1	No Quantity							343091948			0
S3	2016	2016	2016	2	0	2	Export	496	Mongolia	MNG	156	China	CHN								33	PETROLEUM,PETROL.PRODUCT	1	No Quantity							337186529			0
S3	2016	2016	2016	2	0	2	Export	496	Mongolia	MNG	410	Rep. of Korea	KOR								33	PETROLEUM,PETROL.PRODUCT	1	No Quantity							10			0
S3	2016	2016	2016	2	0	2	Export	496	Mongolia	MNG	643	Russian Federation	RUS								33	PETROLEUM,PETROL.PRODUCT	1	No Quantity							5905402			0
S3	2016	2016	2016	2	0	2	Export	496	Mongolia	MNG	764	Thailand	THA								33	PETROLEUM,PETROL.PRODUCT	1	No Quantity							8			0
S3	2016	2016	2016	2	0	2	Export	498	Rep. of Moldova	MDA	0	World	WLD								33	PETROLEUM,PETROL.PRODUCT	1	No Quantity							6690526			0
S3	2016	2016	2016	2	0	2	Export	498	Rep. of Moldova	MDA	92	Br. Virgin Isds	VGB								33	PETROLEUM,PETROL.PRODUCT	1	No Quantity							345577			0
S3	2016	2016	2016	2	0	2	Export	498	Rep. of Moldova	MDA	100	Bulgaria	BGR								33	PETROLEUM,PETROL.PRODUCT	1	No Quantity							3491239			0
S3	2016	2016	2016	2	0	2	Export	498	Rep. of Moldova	MDA	112	Belarus	BLR								33	PETROLEUM,PETROL.PRODUCT	1	No Quantity							4015			0
S3	2016	2016	2016	2	0	2	Export	498	Rep. of Moldova	MDA	178	Congo	COG								33	PETROLEUM,PETROL.PRODUCT	1	No Quantity							4275			0
S3	2016	2016	2016	2	0	2	Export	498	Rep. of Moldova	MDA	184	Cook Isds	COK								33	PETROLEUM,PETROL.PRODUCT	1	No Quantity							212			0
S3	2016	2016	2016	2	0	2	Export	498	Rep. of Moldova	MDA	591	Panama	PAN								33	PETROLEUM,PETROL.PRODUCT	1	No Quantity							405274			0
S3	2016	2016	2016	2	0	2	Export	498	Rep. of Moldova	MDA	642	Romania	ROU								33	PETROLEUM,PETROL.PRODUCT	1	No Quantity							187004			0
S3	2016	2016	2016	2	0	2	Export	498	Rep. of Moldova	MDA	688	Serbia	SRB								33	PETROLEUM,PETROL.PRODUCT	1	No Quantity							343629			0
S3	2016	2016	2016	2	0	2	Export	498	Rep. of Moldova	MDA	804	Ukraine	UKR								33	PETROLEUM,PETROL.PRODUCT	1	No Quantity							1909301			0
S3	2016	2016	2016	2	0	2	Export	496	Mongolia	MNG	0	World	WLD								34	GAS,NATURAL,MANUFACTURED	1	No Quantity							22464			0
S3	2016	2016	2016	2	0	2	Export	496	Mongolia	MNG	156	China	CHN								34	GAS,NATURAL,MANUFACTURED	1	No Quantity							22464			0
S3	2016	2016	2016	2	0	2	Export	496	Mongolia	MNG	0	World	WLD								35	ELECTRIC CURRENT	1	No Quantity							504569			0
S3	2016	2016	2016	2	0	2	Export	496	Mongolia	MNG	643	Russian Federation	RUS								35	ELECTRIC CURRENT	1	No Quantity							504569			0
S3	2016	2016	2016	2	0	2	Export	496	Mongolia	MNG	0	World	WLD								41	ANIMAL OILS AND FATS	1	No Quantity							200866			0
S3	2016	2016	2016	2	0	2	Export	496	Mongolia	MNG	156	China	CHN								41	ANIMAL OILS AND FATS	1	No Quantity							152043			0
S3	2016	2016	2016	2	0	2	Export	496	Mongolia	MNG	392	Japan	JPN								41	ANIMAL OILS AND FATS	1	No Quantity							46823			0
S3	2016	2016	2016	2	0	2	Export	496	Mongolia	MNG	410	Rep. of Korea	KOR								41	ANIMAL OILS AND FATS	1	No Quantity							2000			0
S3	2016	2016	2016	2	0	2	Export	498	Rep. of Moldova	MDA	0	World	WLD								41	ANIMAL OILS AND FATS	1	No Quantity							25638			0
S3	2016	2016	2016	2	0	2	Export	498	Rep. of Moldova	MDA	642	Romania	ROU								41	ANIMAL OILS AND FATS	1	No Quantity							11238			0
S3	2016	2016	2016	2	0	2	Export	498	Rep. of Moldova	MDA	643	Russian Federation	RUS								41	ANIMAL OILS AND FATS	1	No Quantity							11900			0
S3	2016	2016	2016	2	0	2	Export	498	Rep. of Moldova	MDA	804	Ukraine	UKR								41	ANIMAL OILS AND FATS	1	No Quantity							2500			0
S3	2016	2016	2016	2	0	2	Export	496	Mongolia	MNG	0	World	WLD								42	FIXED VEG. FATS AND OILS	1	No Quantity							496924			0
S3	2016	2016	2016	2	0	2	Export	496	Mongolia	MNG	156	China	CHN								42	FIXED VEG. FATS AND OILS	1	No Quantity							476455			0
S3	2016	2016	2016	2	0	2	Export	496	Mongolia	MNG	392	Japan	JPN								42	FIXED VEG. FATS AND OILS	1	No Quantity							4350			0
S3	2016	2016	2016	2	0	2	Export	496	Mongolia	MNG	410	Rep. of Korea	KOR								42	FIXED VEG. FATS AND OILS	1	No Quantity							16119			0
S3	2016	2016	2016	2	0	2	Export	498	Rep. of Moldova	MDA	0	World	WLD								42	FIXED VEG. FATS AND OILS	1	No Quantity							54100633			0
S3	2016	2016	2016	2	0	2	Export	498	Rep. of Moldova	MDA	20	Andorra	AND								42	FIXED VEG. FATS AND OILS	1	No Quantity							1292			0
S3	2016	2016	2016	2	0	2	Export	498	Rep. of Moldova	MDA	36	Australia	AUS								42	FIXED VEG. FATS AND OILS	1	No Quantity							1377			0
S3	2016	2016	2016	2	0	2	Export	498	Rep. of Moldova	MDA	112	Belarus	BLR								42	FIXED VEG. FATS AND OILS	1	No Quantity							13			0
S3	2016	2016	2016	2	0	2	Export	498	Rep. of Moldova	MDA	124	Canada	CAN								42	FIXED VEG. FATS AND OILS	1	No Quantity							1339			0
S3	2016	2016	2016	2	0	2	Export	498	Rep. of Moldova	MDA	156	China	CHN								42	FIXED VEG. FATS AND OILS	1	No Quantity							105258			0
S3	2016	2016	2016	2	0	2	Export	498	Rep. of Moldova	MDA	203	Czechia	CZE								42	FIXED VEG. FATS AND OILS	1	No Quantity							5781			0
S3	2016	2016	2016	2	0	2	Export	498	Rep. of Moldova	MDA	268	Georgia	GEO								42	FIXED VEG. FATS AND OILS	1	No Quantity							167050			0
S3	2016	2016	2016	2	0	2	Export	498	Rep. of Moldova	MDA	276	Germany	DEU								42	FIXED VEG. FATS AND OILS	1	No Quantity							178875			0
S3	2016	2016	2016	2	0	2	Export	498	Rep. of Moldova	MDA	368	Iraq	IRQ								42	FIXED VEG. FATS AND OILS	1	No Quantity							16420229			0
S3	2016	2016	2016	2	0	2	Export	498	Rep. of Moldova	MDA	381	Italy	ITA								42	FIXED VEG. FATS AND OILS	1	No Quantity							13573553			0
S3	2016	2016	2016	2	0	2	Export	498	Rep. of Moldova	MDA	392	Japan	JPN								42	FIXED VEG. FATS AND OILS	1	No Quantity							177			0
S3	2016	2016	2016	2	0	2	Export	498	Rep. of Moldova	MDA	398	Kazakhstan	KAZ								42	FIXED VEG. FATS AND OILS	1	No Quantity							19860			0
S3	2016	2016	2016	2	0	2	Export	498	Rep. of Moldova	MDA	422	Lebanon	LBN								42	FIXED VEG. FATS AND OILS	1	No Quantity							40001			0
S3	2016	2016	2016	2	0	2	Export	498	Rep. of Moldova	MDA	470	Malta	MLT								42	FIXED VEG. FATS AND OILS	1	No Quantity							86			0
S3	2016	2016	2016	2	0	2	Export	498	Rep. of Moldova	MDA	616	Poland	POL								42	FIXED VEG. FATS AND OILS	1	No Quantity							138196			0
S3	2016	2016	2016	2	0	2	Export	498	Rep. of Moldova	MDA	620	Portugal	PRT								42	FIXED VEG. FATS AND OILS	1	No Quantity							4661623			0
S3	2016	2016	2016	2	0	2	Export	498	Rep. of Moldova	MDA	642	Romania	ROU								42	FIXED VEG. FATS AND OILS	1	No Quantity							2491498			0
S3	2016	2016	2016	2	0	2	Export	498	Rep. of Moldova	MDA	643	Russian Federation	RUS								42	FIXED VEG. FATS AND OILS	1	No Quantity							478977			0
S3	2016	2016	2016	2	0	2	Export	498	Rep. of Moldova	MDA	724	Spain	ESP								42	FIXED VEG. FATS AND OILS	1	No Quantity							15608911			0
S3	2016	2016	2016	2	0	2	Export	498	Rep. of Moldova	MDA	757	Switzerland	CHE								42	FIXED VEG. FATS AND OILS	1	No Quantity							206536			0
S3	2016	2016	2016	2	0	2	Export	498	Rep. of Moldova	MDA	842	USA	USA								42	FIXED VEG. FATS AND OILS	1	No Quantity							1			0
S3	2016	2016	2016	2	0	2	Export	496	Mongolia	MNG	0	World	WLD								43	ANIMAL,VEG.FATS,OILS,NES	1	No Quantity							2669			0
S3	2016	2016	2016	2	0	2	Export	496	Mongolia	MNG	36	Australia	AUS								43	ANIMAL,VEG.FATS,OILS,NES	1	No Quantity							2669			0
S3	2016	2016	2016	2	0	2	Export	498	Rep. of Moldova	MDA	0	World	WLD								43	ANIMAL,VEG.FATS,OILS,NES	1	No Quantity							312207			0
S3	2016	2016	2016	2	0	2	Export	498	Rep. of Moldova	MDA	100	Bulgaria	BGR								43	ANIMAL,VEG.FATS,OILS,NES	1	No Quantity							182202			0
S3	2016	2016	2016	2	0	2	Export	498	Rep. of Moldova	MDA	616	Poland	POL								43	ANIMAL,VEG.FATS,OILS,NES	1	No Quantity							128083			0
S3	2016	2016	2016	2	0	2	Export	498	Rep. of Moldova	MDA	804	Ukraine	UKR								43	ANIMAL,VEG.FATS,OILS,NES	1	No Quantity							1922			0
S3	2016	2016	2016	2	0	2	Export	498	Rep. of Moldova	MDA	0	World	WLD								51	ORGANIC CHEMICALS	1	No Quantity							17758660			0
S3	2016	2016	2016	2	0	2	Export	498	Rep. of Moldova	MDA	31	Azerbaijan	AZE								51	ORGANIC CHEMICALS	1	No Quantity							582731			0
S3	2016	2016	2016	2	0	2	Export	498	Rep. of Moldova	MDA	40	Austria	AUT								51	ORGANIC CHEMICALS	1	No Quantity							95304			0
S3	2016	2016	2016	2	0	2	Export	498	Rep. of Moldova	MDA	56	Belgium	BEL								51	ORGANIC CHEMICALS	1	No Quantity							784			0
S3	2016	2016	2016	2	0	2	Export	498	Rep. of Moldova	MDA	100	Bulgaria	BGR								51	ORGANIC CHEMICALS	1	No Quantity							1985704			0
S3	2016	2016	2016	2	0	2	Export	498	Rep. of Moldova	MDA	268	Georgia	GEO								51	ORGANIC CHEMICALS	1	No Quantity							1285641			0
S3	2016	2016	2016	2	0	2	Export	498	Rep. of Moldova	MDA	300	Greece	GRC								51	ORGANIC CHEMICALS	1	No Quantity							2078543			0
S3	2016	2016	2016	2	0	2	Export	498	Rep. of Moldova	MDA	348	Hungary	HUN								51	ORGANIC CHEMICALS	1	No Quantity							2133566			0
S3	2016	2016	2016	2	0	2	Export	498	Rep. of Moldova	MDA	376	Israel	ISR								51	ORGANIC CHEMICALS	1	No Quantity							5184			0
S3	2016	2016	2016	2	0	2	Export	498	Rep. of Moldova	MDA	381	Italy	ITA								51	ORGANIC CHEMICALS	1	No Quantity							337470			0
S3	2016	2016	2016	2	0	2	Export	498	Rep. of Moldova	MDA	398	Kazakhstan	KAZ								51	ORGANIC CHEMICALS	1	No Quantity							23473			0
S3	2016	2016	2016	2	0	2	Export	498	Rep. of Moldova	MDA	417	Kyrgyzstan	KGZ								51	ORGANIC CHEMICALS	1	No Quantity							12319			0
S3	2016	2016	2016	2	0	2	Export	498	Rep. of Moldova	MDA	616	Poland	POL								51	ORGANIC CHEMICALS	1	No Quantity							4153589			0
S3	2016	2016	2016	2	0	2	Export	498	Rep. of Moldova	MDA	642	Romania	ROU								51	ORGANIC CHEMICALS	1	No Quantity							179080			0
S3	2016	2016	2016	2	0	2	Export	498	Rep. of Moldova	MDA	643	Russian Federation	RUS								51	ORGANIC CHEMICALS	1	No Quantity							626360			0
S3	2016	2016	2016	2	0	2	Export	498	Rep. of Moldova	MDA	688	Serbia	SRB								51	ORGANIC CHEMICALS	1	No Quantity							1320379			0
S3	2016	2016	2016	2	0	2	Export	498	Rep. of Moldova	MDA	703	Slovakia	SVK								51	ORGANIC CHEMICALS	1	No Quantity							18123			0
S3	2016	2016	2016	2	0	2	Export	498	Rep. of Moldova	MDA	724	Spain	ESP								51	ORGANIC CHEMICALS	1	No Quantity							42			0
S3	2016	2016	2016	2	0	2	Export	498	Rep. of Moldova	MDA	792	Turkey	TUR								51	ORGANIC CHEMICALS	1	No Quantity							2621376			0
S3	2016	2016	2016	2	0	2	Export	498	Rep. of Moldova	MDA	795	Turkmenistan	TKM								51	ORGANIC CHEMICALS	1	No Quantity							196978			0
S3	2016	2016	2016	2	0	2	Export	498	Rep. of Moldova	MDA	804	Ukraine	UKR								51	ORGANIC CHEMICALS	1	No Quantity							15891			0
S3	2016	2016	2016	2	0	2	Export	498	Rep. of Moldova	MDA	807	North Macedonia	MKD								51	ORGANIC CHEMICALS	1	No Quantity							56767			0
S3	2016	2016	2016	2	0	2	Export	498	Rep. of Moldova	MDA	860	Uzbekistan	UZB								51	ORGANIC CHEMICALS	1	No Quantity							2560			0
S3	2016	2016	2016	2	0	2	Export	498	Rep. of Moldova	MDA	899	Areas, nes									51	ORGANIC CHEMICALS	1	No Quantity							26796			0
S3	2016	2016	2016	2	0	2	Export	496	Mongolia	MNG	0	World	WLD								52	INORGANIC CHEMICALS	1	No Quantity							6475			0
S3	2016	2016	2016	2	0	2	Export	496	Mongolia	MNG	36	Australia	AUS								52	INORGANIC CHEMICALS	1	No Quantity							6262			0
S3	2016	2016	2016	2	0	2	Export	496	Mongolia	MNG	710	South Africa	ZAF								52	INORGANIC CHEMICALS	1	No Quantity							213			0
S3	2016	2016	2016	2	0	2	Export	498	Rep. of Moldova	MDA	0	World	WLD								52	INORGANIC CHEMICALS	1	No Quantity							899854			0
S3	2016	2016	2016	2	0	2	Export	498	Rep. of Moldova	MDA	31	Azerbaijan	AZE								52	INORGANIC CHEMICALS	1	No Quantity							1013			0
S3	2016	2016	2016	2	0	2	Export	498	Rep. of Moldova	MDA	36	Australia	AUS								52	INORGANIC CHEMICALS	1	No Quantity							67			0
S3	2016	2016	2016	2	0	2	Export	498	Rep. of Moldova	MDA	56	Belgium	BEL								52	INORGANIC CHEMICALS	1	No Quantity							47			0
S3	2016	2016	2016	2	0	2	Export	498	Rep. of Moldova	MDA	100	Bulgaria	BGR								52	INORGANIC CHEMICALS	1	No Quantity							55			0
S3	2016	2016	2016	2	0	2	Export	498	Rep. of Moldova	MDA	124	Canada	CAN								52	INORGANIC CHEMICALS	1	No Quantity							129			0
S3	2016	2016	2016	2	0	2	Export	498	Rep. of Moldova	MDA	268	Georgia	GEO								52	INORGANIC CHEMICALS	1	No Quantity							53983			0
S3	2016	2016	2016	2	0	2	Export	498	Rep. of Moldova	MDA	276	Germany	DEU								52	INORGANIC CHEMICALS	1	No Quantity							203			0
S3	2016	2016	2016	2	0	2	Export	498	Rep. of Moldova	MDA	381	Italy	ITA								52	INORGANIC CHEMICALS	1	No Quantity							26			0
S3	2016	2016	2016	2	0	2	Export	498	Rep. of Moldova	MDA	398	Kazakhstan	KAZ								52	INORGANIC CHEMICALS	1	No Quantity							2683			0
S3	2016	2016	2016	2	0	2	Export	498	Rep. of Moldova	MDA	417	Kyrgyzstan	KGZ								52	INORGANIC CHEMICALS	1	No Quantity							2050			0
S3	2016	2016	2016	2	0	2	Export	498	Rep. of Moldova	MDA	528	Netherlands	NLD								52	INORGANIC CHEMICALS	1	No Quantity							120			0
S3	2016	2016	2016	2	0	2	Export	498	Rep. of Moldova	MDA	642	Romania	ROU								52	INORGANIC CHEMICALS	1	No Quantity							120784			0
S3	2016	2016	2016	2	0	2	Export	498	Rep. of Moldova	MDA	643	Russian Federation	RUS								52	INORGANIC CHEMICALS	1	No Quantity							622225			0
S3	2016	2016	2016	2	0	2	Export	498	Rep. of Moldova	MDA	792	Turkey	TUR								52	INORGANIC CHEMICALS	1	No Quantity							41921			0
S3	2016	2016	2016	2	0	2	Export	498	Rep. of Moldova	MDA	804	Ukraine	UKR								52	INORGANIC CHEMICALS	1	No Quantity							22876			0
S3	2016	2016	2016	2	0	2	Export	498	Rep. of Moldova	MDA	842	USA	USA								52	INORGANIC CHEMICALS	1	No Quantity							664			0
S3	2016	2016	2016	2	0	2	Export	498	Rep. of Moldova	MDA	860	Uzbekistan	UZB								52	INORGANIC CHEMICALS	1	No Quantity							31008			0
S3	2016	2016	2016	2	0	2	Export	496	Mongolia	MNG	0	World	WLD								53	DYES,COLOURING MATERIALS	1	No Quantity							11070			0
S3	2016	2016	2016	2	0	2	Export	496	Mongolia	MNG	36	Australia	AUS								53	DYES,COLOURING MATERIALS	1	No Quantity							9665			0
S3	2016	2016	2016	2	0	2	Export	496	Mongolia	MNG	410	Rep. of Korea	KOR								53	DYES,COLOURING MATERIALS	1	No Quantity							1405			0
S3	2016	2016	2016	2	0	2	Export	498	Rep. of Moldova	MDA	0	World	WLD								53	DYES,COLOURING MATERIALS	1	No Quantity							1418107			0
S3	2016	2016	2016	2	0	2	Export	498	Rep. of Moldova	MDA	56	Belgium	BEL								53	DYES,COLOURING MATERIALS	1	No Quantity							9302			0
S3	2016	2016	2016	2	0	2	Export	498	Rep. of Moldova	MDA	100	Bulgaria	BGR								53	DYES,COLOURING MATERIALS	1	No Quantity							73535			0
S3	2016	2016	2016	2	0	2	Export	498	Rep. of Moldova	MDA	112	Belarus	BLR								53	DYES,COLOURING MATERIALS	1	No Quantity							96827			0
S3	2016	2016	2016	2	0	2	Export	498	Rep. of Moldova	MDA	251	France	FRA								53	DYES,COLOURING MATERIALS	1	No Quantity							338			0
S3	2016	2016	2016	2	0	2	Export	498	Rep. of Moldova	MDA	268	Georgia	GEO								53	DYES,COLOURING MATERIALS	1	No Quantity							29472			0
S3	2016	2016	2016	2	0	2	Export	498	Rep. of Moldova	MDA	376	Israel	ISR								53	DYES,COLOURING MATERIALS	1	No Quantity							324579			0
S3	2016	2016	2016	2	0	2	Export	498	Rep. of Moldova	MDA	381	Italy	ITA								53	DYES,COLOURING MATERIALS	1	No Quantity							30455			0
S3	2016	2016	2016	2	0	2	Export	498	Rep. of Moldova	MDA	398	Kazakhstan	KAZ								53	DYES,COLOURING MATERIALS	1	No Quantity							6986			0
S3	2016	2016	2016	2	0	2	Export	498	Rep. of Moldova	MDA	417	Kyrgyzstan	KGZ								53	DYES,COLOURING MATERIALS	1	No Quantity							4410			0
S3	2016	2016	2016	2	0	2	Export	498	Rep. of Moldova	MDA	428	Latvia	LVA								53	DYES,COLOURING MATERIALS	1	No Quantity							612			0
S3	2016	2016	2016	2	0	2	Export	498	Rep. of Moldova	MDA	490	Other Asia, nes									53	DYES,COLOURING MATERIALS	1	No Quantity							808			0
S3	2016	2016	2016	2	0	2	Export	498	Rep. of Moldova	MDA	528	Netherlands	NLD								53	DYES,COLOURING MATERIALS	1	No Quantity							1353			0
S3	2016	2016	2016	2	0	2	Export	498	Rep. of Moldova	MDA	616	Poland	POL								53	DYES,COLOURING MATERIALS	1	No Quantity							3480			0
S3	2016	2016	2016	2	0	2	Export	498	Rep. of Moldova	MDA	634	Qatar	QAT								53	DYES,COLOURING MATERIALS	1	No Quantity							21792			0
S3	2016	2016	2016	2	0	2	Export	498	Rep. of Moldova	MDA	642	Romania	ROU								53	DYES,COLOURING MATERIALS	1	No Quantity							195038			0
S3	2016	2016	2016	2	0	2	Export	498	Rep. of Moldova	MDA	643	Russian Federation	RUS								53	DYES,COLOURING MATERIALS	1	No Quantity							404052			0
S3	2016	2016	2016	2	0	2	Export	498	Rep. of Moldova	MDA	724	Spain	ESP								53	DYES,COLOURING MATERIALS	1	No Quantity							197			0
S3	2016	2016	2016	2	0	2	Export	498	Rep. of Moldova	MDA	792	Turkey	TUR								53	DYES,COLOURING MATERIALS	1	No Quantity							1008			0
S3	2016	2016	2016	2	0	2	Export	498	Rep. of Moldova	MDA	804	Ukraine	UKR								53	DYES,COLOURING MATERIALS	1	No Quantity							210305			0
S3	2016	2016	2016	2	0	2	Export	498	Rep. of Moldova	MDA	860	Uzbekistan	UZB								53	DYES,COLOURING MATERIALS	1	No Quantity							3310			0
S3	2016	2016	2016	2	0	2	Export	498	Rep. of Moldova	MDA	899	Areas, nes									53	DYES,COLOURING MATERIALS	1	No Quantity							248			0
S3	2016	2016	2016	2	0	2	Export	496	Mongolia	MNG	0	World	WLD								54	MEDICINAL,PHARM.PRODUCTS	1	No Quantity							199222			0
S3	2016	2016	2016	2	0	2	Export	496	Mongolia	MNG	156	China	CHN								54	MEDICINAL,PHARM.PRODUCTS	1	No Quantity							113508			0
S3	2016	2016	2016	2	0	2	Export	496	Mongolia	MNG	276	Germany	DEU								54	MEDICINAL,PHARM.PRODUCTS	1	No Quantity							10			0
S3	2016	2016	2016	2	0	2	Export	496	Mongolia	MNG	348	Hungary	HUN								54	MEDICINAL,PHARM.PRODUCTS	1	No Quantity							3700			0
S3	2016	2016	2016	2	0	2	Export	496	Mongolia	MNG	392	Japan	JPN								54	MEDICINAL,PHARM.PRODUCTS	1	No Quantity							113			0
S3	2016	2016	2016	2	0	2	Export	496	Mongolia	MNG	410	Rep. of Korea	KOR								54	MEDICINAL,PHARM.PRODUCTS	1	No Quantity							1055			0
S3	2016	2016	2016	2	0	2	Export	496	Mongolia	MNG	616	Poland	POL								54	MEDICINAL,PHARM.PRODUCTS	1	No Quantity							28752			0
S3	2016	2016	2016	2	0	2	Export	496	Mongolia	MNG	643	Russian Federation	RUS								54	MEDICINAL,PHARM.PRODUCTS	1	No Quantity							9950			0
S3	2016	2016	2016	2	0	2	Export	496	Mongolia	MNG	702	Singapore	SGP								54	MEDICINAL,PHARM.PRODUCTS	1	No Quantity							525			0
S3	2016	2016	2016	2	0	2	Export	496	Mongolia	MNG	710	South Africa	ZAF								54	MEDICINAL,PHARM.PRODUCTS	1	No Quantity							41599			0
S3	2016	2016	2016	2	0	2	Export	496	Mongolia	MNG	764	Thailand	THA								54	MEDICINAL,PHARM.PRODUCTS	1	No Quantity							10			0
S3	2016	2016	2016	2	0	2	Export	498	Rep. of Moldova	MDA	0	World	WLD								54	MEDICINAL,PHARM.PRODUCTS	1	No Quantity							48918547			0
S3	2016	2016	2016	2	0	2	Export	498	Rep. of Moldova	MDA	8	Albania	ALB								54	MEDICINAL,PHARM.PRODUCTS	1	No Quantity							235563			0
S3	2016	2016	2016	2	0	2	Export	498	Rep. of Moldova	MDA	31	Azerbaijan	AZE								54	MEDICINAL,PHARM.PRODUCTS	1	No Quantity							1702527			0
S3	2016	2016	2016	2	0	2	Export	498	Rep. of Moldova	MDA	40	Austria	AUT								54	MEDICINAL,PHARM.PRODUCTS	1	No Quantity							77687			0
S3	2016	2016	2016	2	0	2	Export	498	Rep. of Moldova	MDA	51	Armenia	ARM								54	MEDICINAL,PHARM.PRODUCTS	1	No Quantity							363998			0
S3	2016	2016	2016	2	0	2	Export	498	Rep. of Moldova	MDA	56	Belgium	BEL								54	MEDICINAL,PHARM.PRODUCTS	1	No Quantity							1297			0
S3	2016	2016	2016	2	0	2	Export	498	Rep. of Moldova	MDA	112	Belarus	BLR								54	MEDICINAL,PHARM.PRODUCTS	1	No Quantity							2346178			0
S3	2016	2016	2016	2	0	2	Export	498	Rep. of Moldova	MDA	124	Canada	CAN								54	MEDICINAL,PHARM.PRODUCTS	1	No Quantity							248			0
S3	2016	2016	2016	2	0	2	Export	498	Rep. of Moldova	MDA	251	France	FRA								54	MEDICINAL,PHARM.PRODUCTS	1	No Quantity							23901			0
S3	2016	2016	2016	2	0	2	Export	498	Rep. of Moldova	MDA	268	Georgia	GEO								54	MEDICINAL,PHARM.PRODUCTS	1	No Quantity							1842248			0
S3	2016	2016	2016	2	0	2	Export	498	Rep. of Moldova	MDA	276	Germany	DEU								54	MEDICINAL,PHARM.PRODUCTS	1	No Quantity							3866			0
S3	2016	2016	2016	2	0	2	Export	498	Rep. of Moldova	MDA	344	China, Hong Kong SAR	HKG								54	MEDICINAL,PHARM.PRODUCTS	1	No Quantity							23			0
S3	2016	2016	2016	2	0	2	Export	498	Rep. of Moldova	MDA	376	Israel	ISR								54	MEDICINAL,PHARM.PRODUCTS	1	No Quantity							11			0
S3	2016	2016	2016	2	0	2	Export	498	Rep. of Moldova	MDA	381	Italy	ITA								54	MEDICINAL,PHARM.PRODUCTS	1	No Quantity							44301			0
S3	2016	2016	2016	2	0	2	Export	498	Rep. of Moldova	MDA	398	Kazakhstan	KAZ								54	MEDICINAL,PHARM.PRODUCTS	1	No Quantity							2212270			0
S3	2016	2016	2016	2	0	2	Export	498	Rep. of Moldova	MDA	414	Kuwait	KWT								54	MEDICINAL,PHARM.PRODUCTS	1	No Quantity							5561			0
S3	2016	2016	2016	2	0	2	Export	498	Rep. of Moldova	MDA	417	Kyrgyzstan	KGZ								54	MEDICINAL,PHARM.PRODUCTS	1	No Quantity							368616			0
S3	2016	2016	2016	2	0	2	Export	498	Rep. of Moldova	MDA	428	Latvia	LVA								54	MEDICINAL,PHARM.PRODUCTS	1	No Quantity							1684304			0
S3	2016	2016	2016	2	0	2	Export	498	Rep. of Moldova	MDA	434	Libya	LBY								54	MEDICINAL,PHARM.PRODUCTS	1	No Quantity							50934			0
S3	2016	2016	2016	2	0	2	Export	498	Rep. of Moldova	MDA	440	Lithuania	LTU								54	MEDICINAL,PHARM.PRODUCTS	1	No Quantity							591517			0
S3	2016	2016	2016	2	0	2	Export	498	Rep. of Moldova	MDA	442	Luxembourg	LUX								54	MEDICINAL,PHARM.PRODUCTS	1	No Quantity							76652			0
S3	2016	2016	2016	2	0	2	Export	498	Rep. of Moldova	MDA	496	Mongolia	MNG								54	MEDICINAL,PHARM.PRODUCTS	1	No Quantity							187			0
S3	2016	2016	2016	2	0	2	Export	498	Rep. of Moldova	MDA	512	Oman	OMN								54	MEDICINAL,PHARM.PRODUCTS	1	No Quantity							61847			0
S3	2016	2016	2016	2	0	2	Export	498	Rep. of Moldova	MDA	528	Netherlands	NLD								54	MEDICINAL,PHARM.PRODUCTS	1	No Quantity							1483			0
S3	2016	2016	2016	2	0	2	Export	498	Rep. of Moldova	MDA	620	Portugal	PRT								54	MEDICINAL,PHARM.PRODUCTS	1	No Quantity							1984			0
S3	2016	2016	2016	2	0	2	Export	498	Rep. of Moldova	MDA	642	Romania	ROU								54	MEDICINAL,PHARM.PRODUCTS	1	No Quantity							103978			0
S3	2016	2016	2016	2	0	2	Export	498	Rep. of Moldova	MDA	643	Russian Federation	RUS								54	MEDICINAL,PHARM.PRODUCTS	1	No Quantity							26940617			0
S3	2016	2016	2016	2	0	2	Export	498	Rep. of Moldova	MDA	702	Singapore	SGP								54	MEDICINAL,PHARM.PRODUCTS	1	No Quantity							205077			0
S3	2016	2016	2016	2	0	2	Export	498	Rep. of Moldova	MDA	704	Viet Nam	VNM								54	MEDICINAL,PHARM.PRODUCTS	1	No Quantity							822013			0
S3	2016	2016	2016	2	0	2	Export	498	Rep. of Moldova	MDA	706	Somalia	SOM								54	MEDICINAL,PHARM.PRODUCTS	1	No Quantity							50133			0
S3	2016	2016	2016	2	0	2	Export	498	Rep. of Moldova	MDA	724	Spain	ESP								54	MEDICINAL,PHARM.PRODUCTS	1	No Quantity							66			0
S3	2016	2016	2016	2	0	2	Export	498	Rep. of Moldova	MDA	757	Switzerland	CHE								54	MEDICINAL,PHARM.PRODUCTS	1	No Quantity							104			0
S3	2016	2016	2016	2	0	2	Export	498	Rep. of Moldova	MDA	762	Tajikistan	TJK								54	MEDICINAL,PHARM.PRODUCTS	1	No Quantity							119677			0
S3	2016	2016	2016	2	0	2	Export	498	Rep. of Moldova	MDA	784	United Arab Emirates	ARE								54	MEDICINAL,PHARM.PRODUCTS	1	No Quantity							236385			0
S3	2016	2016	2016	2	0	2	Export	498	Rep. of Moldova	MDA	792	Turkey	TUR								54	MEDICINAL,PHARM.PRODUCTS	1	No Quantity							104676			0
S3	2016	2016	2016	2	0	2	Export	498	Rep. of Moldova	MDA	795	Turkmenistan	TKM								54	MEDICINAL,PHARM.PRODUCTS	1	No Quantity							286032			0
S3	2016	2016	2016	2	0	2	Export	498	Rep. of Moldova	MDA	804	Ukraine	UKR								54	MEDICINAL,PHARM.PRODUCTS	1	No Quantity							4556347			0
S3	2016	2016	2016	2	0	2	Export	498	Rep. of Moldova	MDA	826	United Kingdom	GBR								54	MEDICINAL,PHARM.PRODUCTS	1	No Quantity							17396			0
S3	2016	2016	2016	2	0	2	Export	498	Rep. of Moldova	MDA	842	USA	USA								54	MEDICINAL,PHARM.PRODUCTS	1	No Quantity							45868			0
S3	2016	2016	2016	2	0	2	Export	498	Rep. of Moldova	MDA	860	Uzbekistan	UZB								54	MEDICINAL,PHARM.PRODUCTS	1	No Quantity							3732763			0
S3	2016	2016	2016	2	0	2	Export	498	Rep. of Moldova	MDA	887	Yemen	YEM								54	MEDICINAL,PHARM.PRODUCTS	1	No Quantity							212			0
S3	2016	2016	2016	2	0	2	Export	496	Mongolia	MNG	0	World	WLD								55	ESSENTL.OILS,PERFUME,ETC	1	No Quantity							503693			0
S3	2016	2016	2016	2	0	2	Export	496	Mongolia	MNG	36	Australia	AUS								55	ESSENTL.OILS,PERFUME,ETC	1	No Quantity							37316			0
S3	2016	2016	2016	2	0	2	Export	496	Mongolia	MNG	156	China	CHN								55	ESSENTL.OILS,PERFUME,ETC	1	No Quantity							276639			0
S3	2016	2016	2016	2	0	2	Export	496	Mongolia	MNG	203	Czechia	CZE								55	ESSENTL.OILS,PERFUME,ETC	1	No Quantity							182			0
S3	2016	2016	2016	2	0	2	Export	496	Mongolia	MNG	276	Germany	DEU								55	ESSENTL.OILS,PERFUME,ETC	1	No Quantity							263			0
S3	2016	2016	2016	2	0	2	Export	496	Mongolia	MNG	344	China, Hong Kong SAR	HKG								55	ESSENTL.OILS,PERFUME,ETC	1	No Quantity							41938			0
S3	2016	2016	2016	2	0	2	Export	496	Mongolia	MNG	410	Rep. of Korea	KOR								55	ESSENTL.OILS,PERFUME,ETC	1	No Quantity							2154			0
S3	2016	2016	2016	2	0	2	Export	496	Mongolia	MNG	616	Poland	POL								55	ESSENTL.OILS,PERFUME,ETC	1	No Quantity							82094			0
S3	2016	2016	2016	2	0	2	Export	496	Mongolia	MNG	643	Russian Federation	RUS								55	ESSENTL.OILS,PERFUME,ETC	1	No Quantity							3624			0
S3	2016	2016	2016	2	0	2	Export	496	Mongolia	MNG	702	Singapore	SGP								55	ESSENTL.OILS,PERFUME,ETC	1	No Quantity							56636			0
S3	2016	2016	2016	2	0	2	Export	496	Mongolia	MNG	764	Thailand	THA								55	ESSENTL.OILS,PERFUME,ETC	1	No Quantity							2804			0
S3	2016	2016	2016	2	0	2	Export	496	Mongolia	MNG	842	USA	USA								55	ESSENTL.OILS,PERFUME,ETC	1	No Quantity							42			0
S3	2016	2016	2016	2	0	2	Export	498	Rep. of Moldova	MDA	0	World	WLD								55	ESSENTL.OILS,PERFUME,ETC	1	No Quantity							34970928			0
S3	2016	2016	2016	2	0	2	Export	498	Rep. of Moldova	MDA	31	Azerbaijan	AZE								55	ESSENTL.OILS,PERFUME,ETC	1	No Quantity							173449			0
S3	2016	2016	2016	2	0	2	Export	498	Rep. of Moldova	MDA	40	Austria	AUT								55	ESSENTL.OILS,PERFUME,ETC	1	No Quantity							28812			0
S3	2016	2016	2016	2	0	2	Export	498	Rep. of Moldova	MDA	56	Belgium	BEL								55	ESSENTL.OILS,PERFUME,ETC	1	No Quantity							2737			0
S3	2016	2016	2016	2	0	2	Export	498	Rep. of Moldova	MDA	100	Bulgaria	BGR								55	ESSENTL.OILS,PERFUME,ETC	1	No Quantity							363091			0
S3	2016	2016	2016	2	0	2	Export	498	Rep. of Moldova	MDA	112	Belarus	BLR								55	ESSENTL.OILS,PERFUME,ETC	1	No Quantity							25665			0
S3	2016	2016	2016	2	0	2	Export	498	Rep. of Moldova	MDA	203	Czechia	CZE								55	ESSENTL.OILS,PERFUME,ETC	1	No Quantity							168444			0
S3	2016	2016	2016	2	0	2	Export	498	Rep. of Moldova	MDA	208	Denmark	DNK								55	ESSENTL.OILS,PERFUME,ETC	1	No Quantity							398299			0
S3	2016	2016	2016	2	0	2	Export	498	Rep. of Moldova	MDA	251	France	FRA								55	ESSENTL.OILS,PERFUME,ETC	1	No Quantity							44364			0
S3	2016	2016	2016	2	0	2	Export	498	Rep. of Moldova	MDA	268	Georgia	GEO								55	ESSENTL.OILS,PERFUME,ETC	1	No Quantity							421			0
S3	2016	2016	2016	2	0	2	Export	498	Rep. of Moldova	MDA	276	Germany	DEU								55	ESSENTL.OILS,PERFUME,ETC	1	No Quantity							2521297			0
S3	2016	2016	2016	2	0	2	Export	498	Rep. of Moldova	MDA	344	China, Hong Kong SAR	HKG								55	ESSENTL.OILS,PERFUME,ETC	1	No Quantity							114872			0
S3	2016	2016	2016	2	0	2	Export	498	Rep. of Moldova	MDA	348	Hungary	HUN								55	ESSENTL.OILS,PERFUME,ETC	1	No Quantity							306			0
S3	2016	2016	2016	2	0	2	Export	498	Rep. of Moldova	MDA	381	Italy	ITA								55	ESSENTL.OILS,PERFUME,ETC	1	No Quantity							19			0
S3	2016	2016	2016	2	0	2	Export	498	Rep. of Moldova	MDA	422	Lebanon	LBN								55	ESSENTL.OILS,PERFUME,ETC	1	No Quantity							2655			0
S3	2016	2016	2016	2	0	2	Export	498	Rep. of Moldova	MDA	428	Latvia	LVA								55	ESSENTL.OILS,PERFUME,ETC	1	No Quantity							107395			0
S3	2016	2016	2016	2	0	2	Export	498	Rep. of Moldova	MDA	440	Lithuania	LTU								55	ESSENTL.OILS,PERFUME,ETC	1	No Quantity							165381			0
S3	2016	2016	2016	2	0	2	Export	498	Rep. of Moldova	MDA	528	Netherlands	NLD								55	ESSENTL.OILS,PERFUME,ETC	1	No Quantity							110771			0
S3	2016	2016	2016	2	0	2	Export	498	Rep. of Moldova	MDA	616	Poland	POL								55	ESSENTL.OILS,PERFUME,ETC	1	No Quantity							1188139			0
S3	2016	2016	2016	2	0	2	Export	498	Rep. of Moldova	MDA	642	Romania	ROU								55	ESSENTL.OILS,PERFUME,ETC	1	No Quantity							656454			0
S3	2016	2016	2016	2	0	2	Export	498	Rep. of Moldova	MDA	643	Russian Federation	RUS								55	ESSENTL.OILS,PERFUME,ETC	1	No Quantity							23271874			0
S3	2016	2016	2016	2	0	2	Export	498	Rep. of Moldova	MDA	686	Senegal	SEN								55	ESSENTL.OILS,PERFUME,ETC	1	No Quantity							14808			0
S3	2016	2016	2016	2	0	2	Export	498	Rep. of Moldova	MDA	762	Tajikistan	TJK								55	ESSENTL.OILS,PERFUME,ETC	1	No Quantity							196			0
S3	2016	2016	2016	2	0	2	Export	498	Rep. of Moldova	MDA	784	United Arab Emirates	ARE								55	ESSENTL.OILS,PERFUME,ETC	1	No Quantity							3266			0
S3	2016	2016	2016	2	0	2	Export	498	Rep. of Moldova	MDA	800	Uganda	UGA								55	ESSENTL.OILS,PERFUME,ETC	1	No Quantity							5020			0
S3	2016	2016	2016	2	0	2	Export	498	Rep. of Moldova	MDA	804	Ukraine	UKR								55	ESSENTL.OILS,PERFUME,ETC	1	No Quantity							645671			0
S3	2016	2016	2016	2	0	2	Export	498	Rep. of Moldova	MDA	826	United Kingdom	GBR								55	ESSENTL.OILS,PERFUME,ETC	1	No Quantity							2623			0
S3	2016	2016	2016	2	0	2	Export	498	Rep. of Moldova	MDA	842	USA	USA								55	ESSENTL.OILS,PERFUME,ETC	1	No Quantity							2341			0
S3	2016	2016	2016	2	0	2	Export	498	Rep. of Moldova	MDA	899	Areas, nes									55	ESSENTL.OILS,PERFUME,ETC	1	No Quantity							4952558			0
S3	2016	2016	2016	2	0	2	Export	498	Rep. of Moldova	MDA	0	World	WLD								56	FERTILIZER,EXCEPT GRP272	1	No Quantity							21445			0
S3	2016	2016	2016	2	0	2	Export	498	Rep. of Moldova	MDA	100	Bulgaria	BGR								56	FERTILIZER,EXCEPT GRP272	1	No Quantity							4038			0
S3	2016	2016	2016	2	0	2	Export	498	Rep. of Moldova	MDA	178	Congo	COG								56	FERTILIZER,EXCEPT GRP272	1	No Quantity							406			0
S3	2016	2016	2016	2	0	2	Export	498	Rep. of Moldova	MDA	268	Georgia	GEO								56	FERTILIZER,EXCEPT GRP272	1	No Quantity							483			0
S3	2016	2016	2016	2	0	2	Export	498	Rep. of Moldova	MDA	643	Russian Federation	RUS								56	FERTILIZER,EXCEPT GRP272	1	No Quantity							16518			0
S3	2016	2016	2016	2	0	2	Export	496	Mongolia	MNG	0	World	WLD								57	PLASTICS IN PRIMARY FORM	1	No Quantity							1617066			0
S3	2016	2016	2016	2	0	2	Export	496	Mongolia	MNG	36	Australia	AUS								57	PLASTICS IN PRIMARY FORM	1	No Quantity							290060			0
S3	2016	2016	2016	2	0	2	Export	496	Mongolia	MNG	156	China	CHN								57	PLASTICS IN PRIMARY FORM	1	No Quantity							1327006			0
S3	2016	2016	2016	2	0	2	Export	498	Rep. of Moldova	MDA	0	World	WLD								57	PLASTICS IN PRIMARY FORM	1	No Quantity							2980154			0
S3	2016	2016	2016	2	0	2	Export	498	Rep. of Moldova	MDA	40	Austria	AUT								57	PLASTICS IN PRIMARY FORM	1	No Quantity							2837			0
S3	2016	2016	2016	2	0	2	Export	498	Rep. of Moldova	MDA	100	Bulgaria	BGR								57	PLASTICS IN PRIMARY FORM	1	No Quantity							369			0
S3	2016	2016	2016	2	0	2	Export	498	Rep. of Moldova	MDA	112	Belarus	BLR								57	PLASTICS IN PRIMARY FORM	1	No Quantity							175603			0
S3	2016	2016	2016	2	0	2	Export	498	Rep. of Moldova	MDA	156	China	CHN								57	PLASTICS IN PRIMARY FORM	1	No Quantity							18740			0
S3	2016	2016	2016	2	0	2	Export	498	Rep. of Moldova	MDA	251	France	FRA								57	PLASTICS IN PRIMARY FORM	1	No Quantity							132			0
S3	2016	2016	2016	2	0	2	Export	498	Rep. of Moldova	MDA	268	Georgia	GEO								57	PLASTICS IN PRIMARY FORM	1	No Quantity							1206			0
S3	2016	2016	2016	2	0	2	Export	498	Rep. of Moldova	MDA	276	Germany	DEU								57	PLASTICS IN PRIMARY FORM	1	No Quantity							33569			0
S3	2016	2016	2016	2	0	2	Export	498	Rep. of Moldova	MDA	381	Italy	ITA								57	PLASTICS IN PRIMARY FORM	1	No Quantity							65741			0
S3	2016	2016	2016	2	0	2	Export	498	Rep. of Moldova	MDA	398	Kazakhstan	KAZ								57	PLASTICS IN PRIMARY FORM	1	No Quantity							15701			0
S3	2016	2016	2016	2	0	2	Export	498	Rep. of Moldova	MDA	642	Romania	ROU								57	PLASTICS IN PRIMARY FORM	1	No Quantity							350324			0
S3	2016	2016	2016	2	0	2	Export	498	Rep. of Moldova	MDA	643	Russian Federation	RUS								57	PLASTICS IN PRIMARY FORM	1	No Quantity							2269114			0
S3	2016	2016	2016	2	0	2	Export	498	Rep. of Moldova	MDA	762	Tajikistan	TJK								57	PLASTICS IN PRIMARY FORM	1	No Quantity							15839			0
S3	2016	2016	2016	2	0	2	Export	498	Rep. of Moldova	MDA	804	Ukraine	UKR								57	PLASTICS IN PRIMARY FORM	1	No Quantity							2934			0
S3	2016	2016	2016	2	0	2	Export	498	Rep. of Moldova	MDA	860	Uzbekistan	UZB								57	PLASTICS IN PRIMARY FORM	1	No Quantity							28045			0
S3	2016	2016	2016	2	0	2	Export	496	Mongolia	MNG	0	World	WLD								58	PLASTIC,NON-PRIMARY FORM	1	No Quantity							98396			0
S3	2016	2016	2016	2	0	2	Export	496	Mongolia	MNG	36	Australia	AUS								58	PLASTIC,NON-PRIMARY FORM	1	No Quantity							4			0
S3	2016	2016	2016	2	0	2	Export	496	Mongolia	MNG	156	China	CHN								58	PLASTIC,NON-PRIMARY FORM	1	No Quantity							93614			0
S3	2016	2016	2016	2	0	2	Export	496	Mongolia	MNG	203	Czechia	CZE								58	PLASTIC,NON-PRIMARY FORM	1	No Quantity							3105			0
S3	2016	2016	2016	2	0	2	Export	496	Mongolia	MNG	276	Germany	DEU								58	PLASTIC,NON-PRIMARY FORM	1	No Quantity							57			0
S3	2016	2016	2016	2	0	2	Export	496	Mongolia	MNG	410	Rep. of Korea	KOR								58	PLASTIC,NON-PRIMARY FORM	1	No Quantity							705			0
S3	2016	2016	2016	2	0	2	Export	496	Mongolia	MNG	616	Poland	POL								58	PLASTIC,NON-PRIMARY FORM	1	No Quantity							107			0
S3	2016	2016	2016	2	0	2	Export	496	Mongolia	MNG	702	Singapore	SGP								58	PLASTIC,NON-PRIMARY FORM	1	No Quantity							35			0
S3	2016	2016	2016	2	0	2	Export	496	Mongolia	MNG	764	Thailand	THA								58	PLASTIC,NON-PRIMARY FORM	1	No Quantity							20			0
S3	2016	2016	2016	2	0	2	Export	496	Mongolia	MNG	842	USA	USA								58	PLASTIC,NON-PRIMARY FORM	1	No Quantity							750			0
S3	2016	2016	2016	2	0	2	Export	498	Rep. of Moldova	MDA	0	World	WLD								58	PLASTIC,NON-PRIMARY FORM	1	No Quantity							3288496			0
S3	2016	2016	2016	2	0	2	Export	498	Rep. of Moldova	MDA	56	Belgium	BEL								58	PLASTIC,NON-PRIMARY FORM	1	No Quantity							39			0
S3	2016	2016	2016	2	0	2	Export	498	Rep. of Moldova	MDA	100	Bulgaria	BGR								58	PLASTIC,NON-PRIMARY FORM	1	No Quantity							47			0
S3	2016	2016	2016	2	0	2	Export	498	Rep. of Moldova	MDA	112	Belarus	BLR								58	PLASTIC,NON-PRIMARY FORM	1	No Quantity							470278			0
S3	2016	2016	2016	2	0	2	Export	498	Rep. of Moldova	MDA	156	China	CHN								58	PLASTIC,NON-PRIMARY FORM	1	No Quantity							1641			0
S3	2016	2016	2016	2	0	2	Export	498	Rep. of Moldova	MDA	203	Czechia	CZE								58	PLASTIC,NON-PRIMARY FORM	1	No Quantity							592			0
S3	2016	2016	2016	2	0	2	Export	498	Rep. of Moldova	MDA	251	France	FRA								58	PLASTIC,NON-PRIMARY FORM	1	No Quantity							1683			0
S3	2016	2016	2016	2	0	2	Export	498	Rep. of Moldova	MDA	268	Georgia	GEO								58	PLASTIC,NON-PRIMARY FORM	1	No Quantity							30221			0
S3	2016	2016	2016	2	0	2	Export	498	Rep. of Moldova	MDA	276	Germany	DEU								58	PLASTIC,NON-PRIMARY FORM	1	No Quantity							1227			0
S3	2016	2016	2016	2	0	2	Export	498	Rep. of Moldova	MDA	300	Greece	GRC								58	PLASTIC,NON-PRIMARY FORM	1	No Quantity							1064			0
S3	2016	2016	2016	2	0	2	Export	498	Rep. of Moldova	MDA	348	Hungary	HUN								58	PLASTIC,NON-PRIMARY FORM	1	No Quantity							28012			0
S3	2016	2016	2016	2	0	2	Export	498	Rep. of Moldova	MDA	381	Italy	ITA								58	PLASTIC,NON-PRIMARY FORM	1	No Quantity							6198			0
S3	2016	2016	2016	2	0	2	Export	498	Rep. of Moldova	MDA	417	Kyrgyzstan	KGZ								58	PLASTIC,NON-PRIMARY FORM	1	No Quantity							4078			0
S3	2016	2016	2016	2	0	2	Export	498	Rep. of Moldova	MDA	490	Other Asia, nes									58	PLASTIC,NON-PRIMARY FORM	1	No Quantity							394			0
S3	2016	2016	2016	2	0	2	Export	498	Rep. of Moldova	MDA	504	Morocco	MAR								58	PLASTIC,NON-PRIMARY FORM	1	No Quantity							44			0
S3	2016	2016	2016	2	0	2	Export	498	Rep. of Moldova	MDA	528	Netherlands	NLD								58	PLASTIC,NON-PRIMARY FORM	1	No Quantity							269			0
S3	2016	2016	2016	2	0	2	Export	498	Rep. of Moldova	MDA	616	Poland	POL								58	PLASTIC,NON-PRIMARY FORM	1	No Quantity							2083			0
S3	2016	2016	2016	2	0	2	Export	498	Rep. of Moldova	MDA	642	Romania	ROU								58	PLASTIC,NON-PRIMARY FORM	1	No Quantity							1302053			0
S3	2016	2016	2016	2	0	2	Export	498	Rep. of Moldova	MDA	643	Russian Federation	RUS								58	PLASTIC,NON-PRIMARY FORM	1	No Quantity							1204184			0
S3	2016	2016	2016	2	0	2	Export	498	Rep. of Moldova	MDA	704	Viet Nam	VNM								58	PLASTIC,NON-PRIMARY FORM	1	No Quantity							3340			0
S3	2016	2016	2016	2	0	2	Export	498	Rep. of Moldova	MDA	757	Switzerland	CHE								58	PLASTIC,NON-PRIMARY FORM	1	No Quantity							5793			0
S3	2016	2016	2016	2	0	2	Export	498	Rep. of Moldova	MDA	792	Turkey	TUR								58	PLASTIC,NON-PRIMARY FORM	1	No Quantity							2814			0
S3	2016	2016	2016	2	0	2	Export	498	Rep. of Moldova	MDA	804	Ukraine	UKR								58	PLASTIC,NON-PRIMARY FORM	1	No Quantity							25867			0
S3	2016	2016	2016	2	0	2	Export	498	Rep. of Moldova	MDA	807	North Macedonia	MKD								58	PLASTIC,NON-PRIMARY FORM	1	No Quantity							195733			0
S3	2016	2016	2016	2	0	2	Export	498	Rep. of Moldova	MDA	826	United Kingdom	GBR								58	PLASTIC,NON-PRIMARY FORM	1	No Quantity							834			0
S3	2016	2016	2016	2	0	2	Export	498	Rep. of Moldova	MDA	899	Areas, nes									58	PLASTIC,NON-PRIMARY FORM	1	No Quantity							8			0
S3	2016	2016	2016	2	0	2	Export	496	Mongolia	MNG	0	World	WLD								59	CHEMICAL MATERIALS NES	1	No Quantity							910214			0
S3	2016	2016	2016	2	0	2	Export	496	Mongolia	MNG	36	Australia	AUS								59	CHEMICAL MATERIALS NES	1	No Quantity							32845			0
S3	2016	2016	2016	2	0	2	Export	496	Mongolia	MNG	156	China	CHN								59	CHEMICAL MATERIALS NES	1	No Quantity							869368			0
S3	2016	2016	2016	2	0	2	Export	496	Mongolia	MNG	276	Germany	DEU								59	CHEMICAL MATERIALS NES	1	No Quantity							1987			0
S3	2016	2016	2016	2	0	2	Export	496	Mongolia	MNG	410	Rep. of Korea	KOR								59	CHEMICAL MATERIALS NES	1	No Quantity							3051			0
S3	2016	2016	2016	2	0	2	Export	496	Mongolia	MNG	554	New Zealand	NZL								59	CHEMICAL MATERIALS NES	1	No Quantity							10			0
S3	2016	2016	2016	2	0	2	Export	496	Mongolia	MNG	704	Viet Nam	VNM								59	CHEMICAL MATERIALS NES	1	No Quantity							300			0
S3	2016	2016	2016	2	0	2	Export	496	Mongolia	MNG	710	South Africa	ZAF								59	CHEMICAL MATERIALS NES	1	No Quantity							560			0
S3	2016	2016	2016	2	0	2	Export	496	Mongolia	MNG	764	Thailand	THA								59	CHEMICAL MATERIALS NES	1	No Quantity							15			0
S3	2016	2016	2016	2	0	2	Export	496	Mongolia	MNG	842	USA	USA								59	CHEMICAL MATERIALS NES	1	No Quantity							2078			0
S3	2016	2016	2016	2	0	2	Export	498	Rep. of Moldova	MDA	0	World	WLD								59	CHEMICAL MATERIALS NES	1	No Quantity							2966277			0
S3	2016	2016	2016	2	0	2	Export	498	Rep. of Moldova	MDA	36	Australia	AUS								59	CHEMICAL MATERIALS NES	1	No Quantity							210			0
S3	2016	2016	2016	2	0	2	Export	498	Rep. of Moldova	MDA	40	Austria	AUT								59	CHEMICAL MATERIALS NES	1	No Quantity							1885			0
S3	2016	2016	2016	2	0	2	Export	498	Rep. of Moldova	MDA	56	Belgium	BEL								59	CHEMICAL MATERIALS NES	1	No Quantity							460			0
S3	2016	2016	2016	2	0	2	Export	498	Rep. of Moldova	MDA	100	Bulgaria	BGR								59	CHEMICAL MATERIALS NES	1	No Quantity							6571			0
S3	2016	2016	2016	2	0	2	Export	498	Rep. of Moldova	MDA	112	Belarus	BLR								59	CHEMICAL MATERIALS NES	1	No Quantity							30464			0
S3	2016	2016	2016	2	0	2	Export	498	Rep. of Moldova	MDA	124	Canada	CAN								59	CHEMICAL MATERIALS NES	1	No Quantity							51			0
S3	2016	2016	2016	2	0	2	Export	498	Rep. of Moldova	MDA	156	China	CHN								59	CHEMICAL MATERIALS NES	1	No Quantity							14150			0
S3	2016	2016	2016	2	0	2	Export	498	Rep. of Moldova	MDA	178	Congo	COG								59	CHEMICAL MATERIALS NES	1	No Quantity							503			0
S3	2016	2016	2016	2	0	2	Export	498	Rep. of Moldova	MDA	203	Czechia	CZE								59	CHEMICAL MATERIALS NES	1	No Quantity							6145			0
S3	2016	2016	2016	2	0	2	Export	498	Rep. of Moldova	MDA	251	France	FRA								59	CHEMICAL MATERIALS NES	1	No Quantity							2581			0
S3	2016	2016	2016	2	0	2	Export	498	Rep. of Moldova	MDA	268	Georgia	GEO								59	CHEMICAL MATERIALS NES	1	No Quantity							5504			0
S3	2016	2016	2016	2	0	2	Export	498	Rep. of Moldova	MDA	276	Germany	DEU								59	CHEMICAL MATERIALS NES	1	No Quantity							103457			0
S3	2016	2016	2016	2	0	2	Export	498	Rep. of Moldova	MDA	300	Greece	GRC								59	CHEMICAL MATERIALS NES	1	No Quantity							3651			0
S3	2016	2016	2016	2	0	2	Export	498	Rep. of Moldova	MDA	344	China, Hong Kong SAR	HKG								59	CHEMICAL MATERIALS NES	1	No Quantity							5652			0
S3	2016	2016	2016	2	0	2	Export	498	Rep. of Moldova	MDA	348	Hungary	HUN								59	CHEMICAL MATERIALS NES	1	No Quantity							34618			0
S3	2016	2016	2016	2	0	2	Export	498	Rep. of Moldova	MDA	376	Israel	ISR								59	CHEMICAL MATERIALS NES	1	No Quantity							1042			0
S3	2016	2016	2016	2	0	2	Export	498	Rep. of Moldova	MDA	381	Italy	ITA								59	CHEMICAL MATERIALS NES	1	No Quantity							11932			0
S3	2016	2016	2016	2	0	2	Export	498	Rep. of Moldova	MDA	398	Kazakhstan	KAZ								59	CHEMICAL MATERIALS NES	1	No Quantity							120263			0
S3	2016	2016	2016	2	0	2	Export	498	Rep. of Moldova	MDA	417	Kyrgyzstan	KGZ								59	CHEMICAL MATERIALS NES	1	No Quantity							28935			0
S3	2016	2016	2016	2	0	2	Export	498	Rep. of Moldova	MDA	428	Latvia	LVA								59	CHEMICAL MATERIALS NES	1	No Quantity							2438			0
S3	2016	2016	2016	2	0	2	Export	498	Rep. of Moldova	MDA	440	Lithuania	LTU								59	CHEMICAL MATERIALS NES	1	No Quantity							13571			0
S3	2016	2016	2016	2	0	2	Export	498	Rep. of Moldova	MDA	496	Mongolia	MNG								59	CHEMICAL MATERIALS NES	1	No Quantity							8			0
S3	2016	2016	2016	2	0	2	Export	498	Rep. of Moldova	MDA	528	Netherlands	NLD								59	CHEMICAL MATERIALS NES	1	No Quantity							315062			0
S3	2016	2016	2016	2	0	2	Export	498	Rep. of Moldova	MDA	616	Poland	POL								59	CHEMICAL MATERIALS NES	1	No Quantity							610261			0
S3	2016	2016	2016	2	0	2	Export	498	Rep. of Moldova	MDA	642	Romania	ROU								59	CHEMICAL MATERIALS NES	1	No Quantity							169895			0
S3	2016	2016	2016	2	0	2	Export	498	Rep. of Moldova	MDA	643	Russian Federation	RUS								59	CHEMICAL MATERIALS NES	1	No Quantity							126290			0
S3	2016	2016	2016	2	0	2	Export	498	Rep. of Moldova	MDA	703	Slovakia	SVK								59	CHEMICAL MATERIALS NES	1	No Quantity							388808			0
S3	2016	2016	2016	2	0	2	Export	498	Rep. of Moldova	MDA	724	Spain	ESP								59	CHEMICAL MATERIALS NES	1	No Quantity							6607			0
S3	2016	2016	2016	2	0	2	Export	498	Rep. of Moldova	MDA	762	Tajikistan	TJK								59	CHEMICAL MATERIALS NES	1	No Quantity							32868			0
S3	2016	2016	2016	2	0	2	Export	498	Rep. of Moldova	MDA	792	Turkey	TUR								59	CHEMICAL MATERIALS NES	1	No Quantity							1389			0
S3	2016	2016	2016	2	0	2	Export	498	Rep. of Moldova	MDA	795	Turkmenistan	TKM								59	CHEMICAL MATERIALS NES	1	No Quantity							33988			0
S3	2016	2016	2016	2	0	2	Export	498	Rep. of Moldova	MDA	804	Ukraine	UKR								59	CHEMICAL MATERIALS NES	1	No Quantity							883124			0
S3	2016	2016	2016	2	0	2	Export	498	Rep. of Moldova	MDA	807	North Macedonia	MKD								59	CHEMICAL MATERIALS NES	1	No Quantity							327			0
S3	2016	2016	2016	2	0	2	Export	498	Rep. of Moldova	MDA	826	United Kingdom	GBR								59	CHEMICAL MATERIALS NES	1	No Quantity							980			0
S3	2016	2016	2016	2	0	2	Export	498	Rep. of Moldova	MDA	842	USA	USA								59	CHEMICAL MATERIALS NES	1	No Quantity							1147			0
S3	2016	2016	2016	2	0	2	Export	498	Rep. of Moldova	MDA	860	Uzbekistan	UZB								59	CHEMICAL MATERIALS NES	1	No Quantity							1440			0
S3	2016	2016	2016	2	0	2	Export	496	Mongolia	MNG	0	World	WLD								61	LEATHER, LEATHER GOODS	1	No Quantity							15560962			0
S3	2016	2016	2016	2	0	2	Export	496	Mongolia	MNG	156	China	CHN								61	LEATHER, LEATHER GOODS	1	No Quantity							10891588			0
S3	2016	2016	2016	2	0	2	Export	496	Mongolia	MNG	231	Ethiopia	ETH								61	LEATHER, LEATHER GOODS	1	No Quantity							106200			0
S3	2016	2016	2016	2	0	2	Export	496	Mongolia	MNG	251	France	FRA								61	LEATHER, LEATHER GOODS	1	No Quantity							150			0
S3	2016	2016	2016	2	0	2	Export	496	Mongolia	MNG	276	Germany	DEU								61	LEATHER, LEATHER GOODS	1	No Quantity							1845			0
S3	2016	2016	2016	2	0	2	Export	496	Mongolia	MNG	344	China, Hong Kong SAR	HKG								61	LEATHER, LEATHER GOODS	1	No Quantity							114			0
S3	2016	2016	2016	2	0	2	Export	496	Mongolia	MNG	381	Italy	ITA								61	LEATHER, LEATHER GOODS	1	No Quantity							3596195			0
S3	2016	2016	2016	2	0	2	Export	496	Mongolia	MNG	398	Kazakhstan	KAZ								61	LEATHER, LEATHER GOODS	1	No Quantity							242			0
S3	2016	2016	2016	2	0	2	Export	496	Mongolia	MNG	400	Jordan	JOR								61	LEATHER, LEATHER GOODS	1	No Quantity							17			0
S3	2016	2016	2016	2	0	2	Export	496	Mongolia	MNG	410	Rep. of Korea	KOR								61	LEATHER, LEATHER GOODS	1	No Quantity							80202			0
S3	2016	2016	2016	2	0	2	Export	496	Mongolia	MNG	484	Mexico	MEX								61	LEATHER, LEATHER GOODS	1	No Quantity							15050			0
S3	2016	2016	2016	2	0	2	Export	496	Mongolia	MNG	620	Portugal	PRT								61	LEATHER, LEATHER GOODS	1	No Quantity							11			0
S3	2016	2016	2016	2	0	2	Export	496	Mongolia	MNG	643	Russian Federation	RUS								61	LEATHER, LEATHER GOODS	1	No Quantity							123			0
S3	2016	2016	2016	2	0	2	Export	496	Mongolia	MNG	704	Viet Nam	VNM								61	LEATHER, LEATHER GOODS	1	No Quantity							95249			0
S3	2016	2016	2016	2	0	2	Export	496	Mongolia	MNG	764	Thailand	THA								61	LEATHER, LEATHER GOODS	1	No Quantity							654450			0
S3	2016	2016	2016	2	0	2	Export	496	Mongolia	MNG	792	Turkey	TUR								61	LEATHER, LEATHER GOODS	1	No Quantity							119526			0
S3	2016	2016	2016	2	0	2	Export	498	Rep. of Moldova	MDA	0	World	WLD								61	LEATHER, LEATHER GOODS	1	No Quantity							2350569			0
S3	2016	2016	2016	2	0	2	Export	498	Rep. of Moldova	MDA	51	Armenia	ARM								61	LEATHER, LEATHER GOODS	1	No Quantity							3825			0
S3	2016	2016	2016	2	0	2	Export	498	Rep. of Moldova	MDA	100	Bulgaria	BGR								61	LEATHER, LEATHER GOODS	1	No Quantity							215			0
S3	2016	2016	2016	2	0	2	Export	498	Rep. of Moldova	MDA	112	Belarus	BLR								61	LEATHER, LEATHER GOODS	1	No Quantity							420635			0
S3	2016	2016	2016	2	0	2	Export	498	Rep. of Moldova	MDA	276	Germany	DEU								61	LEATHER, LEATHER GOODS	1	No Quantity							1011			0
S3	2016	2016	2016	2	0	2	Export	498	Rep. of Moldova	MDA	348	Hungary	HUN								61	LEATHER, LEATHER GOODS	1	No Quantity							365220			0
S3	2016	2016	2016	2	0	2	Export	498	Rep. of Moldova	MDA	381	Italy	ITA								61	LEATHER, LEATHER GOODS	1	No Quantity							786556			0
S3	2016	2016	2016	2	0	2	Export	498	Rep. of Moldova	MDA	528	Netherlands	NLD								61	LEATHER, LEATHER GOODS	1	No Quantity							13118			0
S3	2016	2016	2016	2	0	2	Export	498	Rep. of Moldova	MDA	616	Poland	POL								61	LEATHER, LEATHER GOODS	1	No Quantity							45049			0
S3	2016	2016	2016	2	0	2	Export	498	Rep. of Moldova	MDA	642	Romania	ROU								61	LEATHER, LEATHER GOODS	1	No Quantity							156263			0
S3	2016	2016	2016	2	0	2	Export	498	Rep. of Moldova	MDA	643	Russian Federation	RUS								61	LEATHER, LEATHER GOODS	1	No Quantity							120277			0
S3	2016	2016	2016	2	0	2	Export	498	Rep. of Moldova	MDA	792	Turkey	TUR								61	LEATHER, LEATHER GOODS	1	No Quantity							9324			0
S3	2016	2016	2016	2	0	2	Export	498	Rep. of Moldova	MDA	804	Ukraine	UKR								61	LEATHER, LEATHER GOODS	1	No Quantity							425012			0
S3	2016	2016	2016	2	0	2	Export	498	Rep. of Moldova	MDA	807	North Macedonia	MKD								61	LEATHER, LEATHER GOODS	1	No Quantity							3889			0
S3	2016	2016	2016	2	0	2	Export	498	Rep. of Moldova	MDA	842	USA	USA								61	LEATHER, LEATHER GOODS	1	No Quantity							175			0
S3	2016	2016	2016	2	0	2	Export	496	Mongolia	MNG	0	World	WLD								62	RUBBER MANUFACTURES, NES	1	No Quantity							5841734			0
S3	2016	2016	2016	2	0	2	Export	496	Mongolia	MNG	36	Australia	AUS								62	RUBBER MANUFACTURES, NES	1	No Quantity							72900			0
S3	2016	2016	2016	2	0	2	Export	496	Mongolia	MNG	156	China	CHN								62	RUBBER MANUFACTURES, NES	1	No Quantity							5670912			0
S3	2016	2016	2016	2	0	2	Export	496	Mongolia	MNG	276	Germany	DEU								62	RUBBER MANUFACTURES, NES	1	No Quantity							507			0
S3	2016	2016	2016	2	0	2	Export	496	Mongolia	MNG	344	China, Hong Kong SAR	HKG								62	RUBBER MANUFACTURES, NES	1	No Quantity							34263			0
S3	2016	2016	2016	2	0	2	Export	496	Mongolia	MNG	360	Indonesia	IDN								62	RUBBER MANUFACTURES, NES	1	No Quantity							20			0
S3	2016	2016	2016	2	0	2	Export	496	Mongolia	MNG	392	Japan	JPN								62	RUBBER MANUFACTURES, NES	1	No Quantity							40			0
S3	2016	2016	2016	2	0	2	Export	496	Mongolia	MNG	410	Rep. of Korea	KOR								62	RUBBER MANUFACTURES, NES	1	No Quantity							27118			0
S3	2016	2016	2016	2	0	2	Export	496	Mongolia	MNG	490	Other Asia, nes									62	RUBBER MANUFACTURES, NES	1	No Quantity							200			0
S3	2016	2016	2016	2	0	2	Export	496	Mongolia	MNG	528	Netherlands	NLD								62	RUBBER MANUFACTURES, NES	1	No Quantity							1000			0
S3	2016	2016	2016	2	0	2	Export	496	Mongolia	MNG	554	New Zealand	NZL								62	RUBBER MANUFACTURES, NES	1	No Quantity							265			0
S3	2016	2016	2016	2	0	2	Export	496	Mongolia	MNG	643	Russian Federation	RUS								62	RUBBER MANUFACTURES, NES	1	No Quantity							8016			0
S3	2016	2016	2016	2	0	2	Export	496	Mongolia	MNG	702	Singapore	SGP								62	RUBBER MANUFACTURES, NES	1	No Quantity							10497			0
S3	2016	2016	2016	2	0	2	Export	496	Mongolia	MNG	764	Thailand	THA								62	RUBBER MANUFACTURES, NES	1	No Quantity							446			0
S3	2016	2016	2016	2	0	2	Export	496	Mongolia	MNG	784	United Arab Emirates	ARE								62	RUBBER MANUFACTURES, NES	1	No Quantity							863			0
S3	2016	2016	2016	2	0	2	Export	496	Mongolia	MNG	842	USA	USA								62	RUBBER MANUFACTURES, NES	1	No Quantity							14688			0
S3	2016	2016	2016	2	0	2	Export	498	Rep. of Moldova	MDA	0	World	WLD								62	RUBBER MANUFACTURES, NES	1	No Quantity							12359374			0
S3	2016	2016	2016	2	0	2	Export	498	Rep. of Moldova	MDA	4	Afghanistan	AFG								62	RUBBER MANUFACTURES, NES	1	No Quantity							8			0
S3	2016	2016	2016	2	0	2	Export	498	Rep. of Moldova	MDA	31	Azerbaijan	AZE								62	RUBBER MANUFACTURES, NES	1	No Quantity							361			0
S3	2016	2016	2016	2	0	2	Export	498	Rep. of Moldova	MDA	56	Belgium	BEL								62	RUBBER MANUFACTURES, NES	1	No Quantity							40			0
S3	2016	2016	2016	2	0	2	Export	498	Rep. of Moldova	MDA	100	Bulgaria	BGR								62	RUBBER MANUFACTURES, NES	1	No Quantity							1745			0
S3	2016	2016	2016	2	0	2	Export	498	Rep. of Moldova	MDA	112	Belarus	BLR								62	RUBBER MANUFACTURES, NES	1	No Quantity							15041			0
S3	2016	2016	2016	2	0	2	Export	498	Rep. of Moldova	MDA	178	Congo	COG								62	RUBBER MANUFACTURES, NES	1	No Quantity							23854			0
S3	2016	2016	2016	2	0	2	Export	498	Rep. of Moldova	MDA	203	Czechia	CZE								62	RUBBER MANUFACTURES, NES	1	No Quantity							5			0
S3	2016	2016	2016	2	0	2	Export	498	Rep. of Moldova	MDA	251	France	FRA								62	RUBBER MANUFACTURES, NES	1	No Quantity							51			0
S3	2016	2016	2016	2	0	2	Export	498	Rep. of Moldova	MDA	268	Georgia	GEO								62	RUBBER MANUFACTURES, NES	1	No Quantity							14521			0
S3	2016	2016	2016	2	0	2	Export	498	Rep. of Moldova	MDA	276	Germany	DEU								62	RUBBER MANUFACTURES, NES	1	No Quantity							14092			0
S3	2016	2016	2016	2	0	2	Export	498	Rep. of Moldova	MDA	300	Greece	GRC								62	RUBBER MANUFACTURES, NES	1	No Quantity							78			0
S3	2016	2016	2016	2	0	2	Export	498	Rep. of Moldova	MDA	348	Hungary	HUN								62	RUBBER MANUFACTURES, NES	1	No Quantity							158			0
S3	2016	2016	2016	2	0	2	Export	498	Rep. of Moldova	MDA	381	Italy	ITA								62	RUBBER MANUFACTURES, NES	1	No Quantity							13222			0
S3	2016	2016	2016	2	0	2	Export	498	Rep. of Moldova	MDA	417	Kyrgyzstan	KGZ								62	RUBBER MANUFACTURES, NES	1	No Quantity							22580			0
S3	2016	2016	2016	2	0	2	Export	498	Rep. of Moldova	MDA	466	Mali	MLI								62	RUBBER MANUFACTURES, NES	1	No Quantity							26180			0
S3	2016	2016	2016	2	0	2	Export	498	Rep. of Moldova	MDA	528	Netherlands	NLD								62	RUBBER MANUFACTURES, NES	1	No Quantity							5447			0
S3	2016	2016	2016	2	0	2	Export	498	Rep. of Moldova	MDA	616	Poland	POL								62	RUBBER MANUFACTURES, NES	1	No Quantity							26641			0
S3	2016	2016	2016	2	0	2	Export	498	Rep. of Moldova	MDA	642	Romania	ROU								62	RUBBER MANUFACTURES, NES	1	No Quantity							1622593			0
S3	2016	2016	2016	2	0	2	Export	498	Rep. of Moldova	MDA	643	Russian Federation	RUS								62	RUBBER MANUFACTURES, NES	1	No Quantity							10503236			0
S3	2016	2016	2016	2	0	2	Export	498	Rep. of Moldova	MDA	704	Viet Nam	VNM								62	RUBBER MANUFACTURES, NES	1	No Quantity							2752			0
S3	2016	2016	2016	2	0	2	Export	498	Rep. of Moldova	MDA	729	Sudan	SDN								62	RUBBER MANUFACTURES, NES	1	No Quantity							30			0
S3	2016	2016	2016	2	0	2	Export	498	Rep. of Moldova	MDA	784	United Arab Emirates	ARE								62	RUBBER MANUFACTURES, NES	1	No Quantity							193			0
S3	2016	2016	2016	2	0	2	Export	498	Rep. of Moldova	MDA	792	Turkey	TUR								62	RUBBER MANUFACTURES, NES	1	No Quantity							41322			0
S3	2016	2016	2016	2	0	2	Export	498	Rep. of Moldova	MDA	804	Ukraine	UKR								62	RUBBER MANUFACTURES, NES	1	No Quantity							20440			0
S3	2016	2016	2016	2	0	2	Export	498	Rep. of Moldova	MDA	826	United Kingdom	GBR								62	RUBBER MANUFACTURES, NES	1	No Quantity							4689			0
S3	2016	2016	2016	2	0	2	Export	498	Rep. of Moldova	MDA	899	Areas, nes									62	RUBBER MANUFACTURES, NES	1	No Quantity							95			0
S3	2016	2016	2016	2	0	2	Export	496	Mongolia	MNG	0	World	WLD								63	CORK, WOOD MANUFACTURES	1	No Quantity							428854			0
S3	2016	2016	2016	2	0	2	Export	496	Mongolia	MNG	36	Australia	AUS								63	CORK, WOOD MANUFACTURES	1	No Quantity							20			0
S3	2016	2016	2016	2	0	2	Export	496	Mongolia	MNG	124	Canada	CAN								63	CORK, WOOD MANUFACTURES	1	No Quantity							40			0
S3	2016	2016	2016	2	0	2	Export	496	Mongolia	MNG	156	China	CHN								63	CORK, WOOD MANUFACTURES	1	No Quantity							401142			0
S3	2016	2016	2016	2	0	2	Export	496	Mongolia	MNG	203	Czechia	CZE								63	CORK, WOOD MANUFACTURES	1	No Quantity							1959			0
S3	2016	2016	2016	2	0	2	Export	496	Mongolia	MNG	251	France	FRA								63	CORK, WOOD MANUFACTURES	1	No Quantity							7347			0
S3	2016	2016	2016	2	0	2	Export	496	Mongolia	MNG	276	Germany	DEU								63	CORK, WOOD MANUFACTURES	1	No Quantity							197			0
S3	2016	2016	2016	2	0	2	Export	496	Mongolia	MNG	348	Hungary	HUN								63	CORK, WOOD MANUFACTURES	1	No Quantity							273			0
S3	2016	2016	2016	2	0	2	Export	496	Mongolia	MNG	392	Japan	JPN								63	CORK, WOOD MANUFACTURES	1	No Quantity							2625			0
S3	2016	2016	2016	2	0	2	Export	496	Mongolia	MNG	400	Jordan	JOR								63	CORK, WOOD MANUFACTURES	1	No Quantity							54			0
S3	2016	2016	2016	2	0	2	Export	496	Mongolia	MNG	410	Rep. of Korea	KOR								63	CORK, WOOD MANUFACTURES	1	No Quantity							4010			0
S3	2016	2016	2016	2	0	2	Export	496	Mongolia	MNG	440	Lithuania	LTU								63	CORK, WOOD MANUFACTURES	1	No Quantity							7			0
S3	2016	2016	2016	2	0	2	Export	496	Mongolia	MNG	528	Netherlands	NLD								63	CORK, WOOD MANUFACTURES	1	No Quantity							7099			0
S3	2016	2016	2016	2	0	2	Export	496	Mongolia	MNG	757	Switzerland	CHE								63	CORK, WOOD MANUFACTURES	1	No Quantity							1150			0
S3	2016	2016	2016	2	0	2	Export	496	Mongolia	MNG	826	United Kingdom	GBR								63	CORK, WOOD MANUFACTURES	1	No Quantity							1172			0
S3	2016	2016	2016	2	0	2	Export	496	Mongolia	MNG	842	USA	USA								63	CORK, WOOD MANUFACTURES	1	No Quantity							1760			0
S3	2016	2016	2016	2	0	2	Export	498	Rep. of Moldova	MDA	0	World	WLD								63	CORK, WOOD MANUFACTURES	1	No Quantity							7733855			0
S3	2016	2016	2016	2	0	2	Export	498	Rep. of Moldova	MDA	40	Austria	AUT								63	CORK, WOOD MANUFACTURES	1	No Quantity							355743			0
S3	2016	2016	2016	2	0	2	Export	498	Rep. of Moldova	MDA	56	Belgium	BEL								63	CORK, WOOD MANUFACTURES	1	No Quantity							25669			0
S3	2016	2016	2016	2	0	2	Export	498	Rep. of Moldova	MDA	100	Bulgaria	BGR								63	CORK, WOOD MANUFACTURES	1	No Quantity							16680			0
S3	2016	2016	2016	2	0	2	Export	498	Rep. of Moldova	MDA	112	Belarus	BLR								63	CORK, WOOD MANUFACTURES	1	No Quantity							18755			0
S3	2016	2016	2016	2	0	2	Export	498	Rep. of Moldova	MDA	124	Canada	CAN								63	CORK, WOOD MANUFACTURES	1	No Quantity							59			0
S3	2016	2016	2016	2	0	2	Export	498	Rep. of Moldova	MDA	203	Czechia	CZE								63	CORK, WOOD MANUFACTURES	1	No Quantity							81352			0
S3	2016	2016	2016	2	0	2	Export	498	Rep. of Moldova	MDA	233	Estonia	EST								63	CORK, WOOD MANUFACTURES	1	No Quantity							2164			0
S3	2016	2016	2016	2	0	2	Export	498	Rep. of Moldova	MDA	251	France	FRA								63	CORK, WOOD MANUFACTURES	1	No Quantity							455496			0
S3	2016	2016	2016	2	0	2	Export	498	Rep. of Moldova	MDA	268	Georgia	GEO								63	CORK, WOOD MANUFACTURES	1	No Quantity							753816			0
S3	2016	2016	2016	2	0	2	Export	498	Rep. of Moldova	MDA	276	Germany	DEU								63	CORK, WOOD MANUFACTURES	1	No Quantity							187297			0
S3	2016	2016	2016	2	0	2	Export	498	Rep. of Moldova	MDA	300	Greece	GRC								63	CORK, WOOD MANUFACTURES	1	No Quantity							30			0
S3	2016	2016	2016	2	0	2	Export	498	Rep. of Moldova	MDA	348	Hungary	HUN								63	CORK, WOOD MANUFACTURES	1	No Quantity							814			0
S3	2016	2016	2016	2	0	2	Export	498	Rep. of Moldova	MDA	381	Italy	ITA								63	CORK, WOOD MANUFACTURES	1	No Quantity							3149967			0
S3	2016	2016	2016	2	0	2	Export	498	Rep. of Moldova	MDA	392	Japan	JPN								63	CORK, WOOD MANUFACTURES	1	No Quantity							5			0
S3	2016	2016	2016	2	0	2	Export	498	Rep. of Moldova	MDA	417	Kyrgyzstan	KGZ								63	CORK, WOOD MANUFACTURES	1	No Quantity							3902			0
S3	2016	2016	2016	2	0	2	Export	498	Rep. of Moldova	MDA	428	Latvia	LVA								63	CORK, WOOD MANUFACTURES	1	No Quantity							28205			0
S3	2016	2016	2016	2	0	2	Export	498	Rep. of Moldova	MDA	440	Lithuania	LTU								63	CORK, WOOD MANUFACTURES	1	No Quantity							588			0
S3	2016	2016	2016	2	0	2	Export	498	Rep. of Moldova	MDA	442	Luxembourg	LUX								63	CORK, WOOD MANUFACTURES	1	No Quantity							14927			0
S3	2016	2016	2016	2	0	2	Export	498	Rep. of Moldova	MDA	528	Netherlands	NLD								63	CORK, WOOD MANUFACTURES	1	No Quantity							1897			0
S3	2016	2016	2016	2	0	2	Export	498	Rep. of Moldova	MDA	616	Poland	POL								63	CORK, WOOD MANUFACTURES	1	No Quantity							208935			0
S3	2016	2016	2016	2	0	2	Export	498	Rep. of Moldova	MDA	642	Romania	ROU								63	CORK, WOOD MANUFACTURES	1	No Quantity							1210570			0
S3	2016	2016	2016	2	0	2	Export	498	Rep. of Moldova	MDA	643	Russian Federation	RUS								63	CORK, WOOD MANUFACTURES	1	No Quantity							184493			0
S3	2016	2016	2016	2	0	2	Export	498	Rep. of Moldova	MDA	688	Serbia	SRB								63	CORK, WOOD MANUFACTURES	1	No Quantity							10094			0
S3	2016	2016	2016	2	0	2	Export	498	Rep. of Moldova	MDA	703	Slovakia	SVK								63	CORK, WOOD MANUFACTURES	1	No Quantity							38			0
S3	2016	2016	2016	2	0	2	Export	498	Rep. of Moldova	MDA	724	Spain	ESP								63	CORK, WOOD MANUFACTURES	1	No Quantity							8219			0
S3	2016	2016	2016	2	0	2	Export	498	Rep. of Moldova	MDA	757	Switzerland	CHE								63	CORK, WOOD MANUFACTURES	1	No Quantity							85213			0
S3	2016	2016	2016	2	0	2	Export	498	Rep. of Moldova	MDA	784	United Arab Emirates	ARE								63	CORK, WOOD MANUFACTURES	1	No Quantity							21			0
S3	2016	2016	2016	2	0	2	Export	498	Rep. of Moldova	MDA	792	Turkey	TUR								63	CORK, WOOD MANUFACTURES	1	No Quantity							859597			0
S3	2016	2016	2016	2	0	2	Export	498	Rep. of Moldova	MDA	795	Turkmenistan	TKM								63	CORK, WOOD MANUFACTURES	1	No Quantity							15366			0
S3	2016	2016	2016	2	0	2	Export	498	Rep. of Moldova	MDA	804	Ukraine	UKR								63	CORK, WOOD MANUFACTURES	1	No Quantity							23791			0
S3	2016	2016	2016	2	0	2	Export	498	Rep. of Moldova	MDA	826	United Kingdom	GBR								63	CORK, WOOD MANUFACTURES	1	No Quantity							2225			0
S3	2016	2016	2016	2	0	2	Export	498	Rep. of Moldova	MDA	842	USA	USA								63	CORK, WOOD MANUFACTURES	1	No Quantity							6395			0
S3	2016	2016	2016	2	0	2	Export	498	Rep. of Moldova	MDA	899	Areas, nes									63	CORK, WOOD MANUFACTURES	1	No Quantity							21532			0
S3	2016	2016	2016	2	0	2	Export	496	Mongolia	MNG	0	World	WLD								64	PAPER,PAPERBOARD,ETC.	1	No Quantity							26502			0
S3	2016	2016	2016	2	0	2	Export	496	Mongolia	MNG	156	China	CHN								64	PAPER,PAPERBOARD,ETC.	1	No Quantity							3654			0
S3	2016	2016	2016	2	0	2	Export	496	Mongolia	MNG	276	Germany	DEU								64	PAPER,PAPERBOARD,ETC.	1	No Quantity							8			0
S3	2016	2016	2016	2	0	2	Export	496	Mongolia	MNG	381	Italy	ITA								64	PAPER,PAPERBOARD,ETC.	1	No Quantity							125			0
S3	2016	2016	2016	2	0	2	Export	496	Mongolia	MNG	392	Japan	JPN								64	PAPER,PAPERBOARD,ETC.	1	No Quantity							1336			0
S3	2016	2016	2016	2	0	2	Export	496	Mongolia	MNG	410	Rep. of Korea	KOR								64	PAPER,PAPERBOARD,ETC.	1	No Quantity							3421			0
S3	2016	2016	2016	2	0	2	Export	496	Mongolia	MNG	428	Latvia	LVA								64	PAPER,PAPERBOARD,ETC.	1	No Quantity							13			0
S3	2016	2016	2016	2	0	2	Export	496	Mongolia	MNG	440	Lithuania	LTU								64	PAPER,PAPERBOARD,ETC.	1	No Quantity							243			0
S3	2016	2016	2016	2	0	2	Export	496	Mongolia	MNG	643	Russian Federation	RUS								64	PAPER,PAPERBOARD,ETC.	1	No Quantity							3397			0
S3	2016	2016	2016	2	0	2	Export	496	Mongolia	MNG	764	Thailand	THA								64	PAPER,PAPERBOARD,ETC.	1	No Quantity							14262			0
S3	2016	2016	2016	2	0	2	Export	496	Mongolia	MNG	842	USA	USA								64	PAPER,PAPERBOARD,ETC.	1	No Quantity							43			0
S3	2016	2016	2016	2	0	2	Export	498	Rep. of Moldova	MDA	0	World	WLD								64	PAPER,PAPERBOARD,ETC.	1	No Quantity							6495128			0
S3	2016	2016	2016	2	0	2	Export	498	Rep. of Moldova	MDA	4	Afghanistan	AFG								64	PAPER,PAPERBOARD,ETC.	1	No Quantity							31			0
S3	2016	2016	2016	2	0	2	Export	498	Rep. of Moldova	MDA	31	Azerbaijan	AZE								64	PAPER,PAPERBOARD,ETC.	1	No Quantity							385			0
S3	2016	2016	2016	2	0	2	Export	498	Rep. of Moldova	MDA	40	Austria	AUT								64	PAPER,PAPERBOARD,ETC.	1	No Quantity							71			0
S3	2016	2016	2016	2	0	2	Export	498	Rep. of Moldova	MDA	70	Bosnia Herzegovina	BIH								64	PAPER,PAPERBOARD,ETC.	1	No Quantity							260			0
S3	2016	2016	2016	2	0	2	Export	498	Rep. of Moldova	MDA	100	Bulgaria	BGR								64	PAPER,PAPERBOARD,ETC.	1	No Quantity							36015			0
S3	2016	2016	2016	2	0	2	Export	498	Rep. of Moldova	MDA	112	Belarus	BLR								64	PAPER,PAPERBOARD,ETC.	1	No Quantity							61107			0
S3	2016	2016	2016	2	0	2	Export	498	Rep. of Moldova	MDA	124	Canada	CAN								64	PAPER,PAPERBOARD,ETC.	1	No Quantity							2340			0
S3	2016	2016	2016	2	0	2	Export	498	Rep. of Moldova	MDA	156	China	CHN								64	PAPER,PAPERBOARD,ETC.	1	No Quantity							40			0
S3	2016	2016	2016	2	0	2	Export	498	Rep. of Moldova	MDA	191	Croatia	HRV								64	PAPER,PAPERBOARD,ETC.	1	No Quantity							1229			0
S3	2016	2016	2016	2	0	2	Export	498	Rep. of Moldova	MDA	203	Czechia	CZE								64	PAPER,PAPERBOARD,ETC.	1	No Quantity							50195			0
S3	2016	2016	2016	2	0	2	Export	498	Rep. of Moldova	MDA	251	France	FRA								64	PAPER,PAPERBOARD,ETC.	1	No Quantity							3930			0
S3	2016	2016	2016	2	0	2	Export	498	Rep. of Moldova	MDA	268	Georgia	GEO								64	PAPER,PAPERBOARD,ETC.	1	No Quantity							200388			0
S3	2016	2016	2016	2	0	2	Export	498	Rep. of Moldova	MDA	276	Germany	DEU								64	PAPER,PAPERBOARD,ETC.	1	No Quantity							3184			0
S3	2016	2016	2016	2	0	2	Export	498	Rep. of Moldova	MDA	300	Greece	GRC								64	PAPER,PAPERBOARD,ETC.	1	No Quantity							41125			0
S3	2016	2016	2016	2	0	2	Export	498	Rep. of Moldova	MDA	368	Iraq	IRQ								64	PAPER,PAPERBOARD,ETC.	1	No Quantity							8431			0
S3	2016	2016	2016	2	0	2	Export	498	Rep. of Moldova	MDA	376	Israel	ISR								64	PAPER,PAPERBOARD,ETC.	1	No Quantity							30			0
S3	2016	2016	2016	2	0	2	Export	498	Rep. of Moldova	MDA	381	Italy	ITA								64	PAPER,PAPERBOARD,ETC.	1	No Quantity							833026			0
S3	2016	2016	2016	2	0	2	Export	498	Rep. of Moldova	MDA	392	Japan	JPN								64	PAPER,PAPERBOARD,ETC.	1	No Quantity							231			0
S3	2016	2016	2016	2	0	2	Export	498	Rep. of Moldova	MDA	398	Kazakhstan	KAZ								64	PAPER,PAPERBOARD,ETC.	1	No Quantity							10241			0
S3	2016	2016	2016	2	0	2	Export	498	Rep. of Moldova	MDA	410	Rep. of Korea	KOR								64	PAPER,PAPERBOARD,ETC.	1	No Quantity							6			0
S3	2016	2016	2016	2	0	2	Export	498	Rep. of Moldova	MDA	417	Kyrgyzstan	KGZ								64	PAPER,PAPERBOARD,ETC.	1	No Quantity							4233			0
S3	2016	2016	2016	2	0	2	Export	498	Rep. of Moldova	MDA	428	Latvia	LVA								64	PAPER,PAPERBOARD,ETC.	1	No Quantity							10053			0
S3	2016	2016	2016	2	0	2	Export	498	Rep. of Moldova	MDA	440	Lithuania	LTU								64	PAPER,PAPERBOARD,ETC.	1	No Quantity							1108876			0
S3	2016	2016	2016	2	0	2	Export	498	Rep. of Moldova	MDA	528	Netherlands	NLD								64	PAPER,PAPERBOARD,ETC.	1	No Quantity							4899			0
S3	2016	2016	2016	2	0	2	Export	498	Rep. of Moldova	MDA	579	Norway	NOR								64	PAPER,PAPERBOARD,ETC.	1	No Quantity							204			0
S3	2016	2016	2016	2	0	2	Export	498	Rep. of Moldova	MDA	616	Poland	POL								64	PAPER,PAPERBOARD,ETC.	1	No Quantity							9421			0
S3	2016	2016	2016	2	0	2	Export	498	Rep. of Moldova	MDA	642	Romania	ROU								64	PAPER,PAPERBOARD,ETC.	1	No Quantity							1322647			0
S3	2016	2016	2016	2	0	2	Export	498	Rep. of Moldova	MDA	643	Russian Federation	RUS								64	PAPER,PAPERBOARD,ETC.	1	No Quantity							1696291			0
S3	2016	2016	2016	2	0	2	Export	498	Rep. of Moldova	MDA	646	Rwanda	RWA								64	PAPER,PAPERBOARD,ETC.	1	No Quantity							4314			0
S3	2016	2016	2016	2	0	2	Export	498	Rep. of Moldova	MDA	686	Senegal	SEN								64	PAPER,PAPERBOARD,ETC.	1	No Quantity							1			0
S3	2016	2016	2016	2	0	2	Export	498	Rep. of Moldova	MDA	729	Sudan	SDN								64	PAPER,PAPERBOARD,ETC.	1	No Quantity							35			0
S3	2016	2016	2016	2	0	2	Export	498	Rep. of Moldova	MDA	757	Switzerland	CHE								64	PAPER,PAPERBOARD,ETC.	1	No Quantity							82384			0
S3	2016	2016	2016	2	0	2	Export	498	Rep. of Moldova	MDA	762	Tajikistan	TJK								64	PAPER,PAPERBOARD,ETC.	1	No Quantity							75			0
S3	2016	2016	2016	2	0	2	Export	498	Rep. of Moldova	MDA	784	United Arab Emirates	ARE								64	PAPER,PAPERBOARD,ETC.	1	No Quantity							2202			0
S3	2016	2016	2016	2	0	2	Export	498	Rep. of Moldova	MDA	792	Turkey	TUR								64	PAPER,PAPERBOARD,ETC.	1	No Quantity							33443			0
S3	2016	2016	2016	2	0	2	Export	498	Rep. of Moldova	MDA	795	Turkmenistan	TKM								64	PAPER,PAPERBOARD,ETC.	1	No Quantity							78791			0
S3	2016	2016	2016	2	0	2	Export	498	Rep. of Moldova	MDA	804	Ukraine	UKR								64	PAPER,PAPERBOARD,ETC.	1	No Quantity							859044			0
S3	2016	2016	2016	2	0	2	Export	498	Rep. of Moldova	MDA	826	United Kingdom	GBR								64	PAPER,PAPERBOARD,ETC.	1	No Quantity							17025			0
S3	2016	2016	2016	2	0	2	Export	498	Rep. of Moldova	MDA	842	USA	USA								64	PAPER,PAPERBOARD,ETC.	1	No Quantity							1801			0
S3	2016	2016	2016	2	0	2	Export	498	Rep. of Moldova	MDA	899	Areas, nes									64	PAPER,PAPERBOARD,ETC.	1	No Quantity							7124			0
S3	2016	2016	2016	2	0	2	Export	496	Mongolia	MNG	0	World	WLD								65	TEXTILE YARN,FABRIC,ETC.	1	No Quantity							7619699			0
S3	2016	2016	2016	2	0	2	Export	496	Mongolia	MNG	36	Australia	AUS								65	TEXTILE YARN,FABRIC,ETC.	1	No Quantity							77822			0
S3	2016	2016	2016	2	0	2	Export	496	Mongolia	MNG	40	Austria	AUT								65	TEXTILE YARN,FABRIC,ETC.	1	No Quantity							16104			0
S3	2016	2016	2016	2	0	2	Export	496	Mongolia	MNG	56	Belgium	BEL								65	TEXTILE YARN,FABRIC,ETC.	1	No Quantity							997			0
S3	2016	2016	2016	2	0	2	Export	496	Mongolia	MNG	124	Canada	CAN								65	TEXTILE YARN,FABRIC,ETC.	1	No Quantity							84087			0
S3	2016	2016	2016	2	0	2	Export	496	Mongolia	MNG	156	China	CHN								65	TEXTILE YARN,FABRIC,ETC.	1	No Quantity							2690289			0
S3	2016	2016	2016	2	0	2	Export	496	Mongolia	MNG	203	Czechia	CZE								65	TEXTILE YARN,FABRIC,ETC.	1	No Quantity							2749			0
S3	2016	2016	2016	2	0	2	Export	496	Mongolia	MNG	208	Denmark	DNK								65	TEXTILE YARN,FABRIC,ETC.	1	No Quantity							594			0
S3	2016	2016	2016	2	0	2	Export	496	Mongolia	MNG	251	France	FRA								65	TEXTILE YARN,FABRIC,ETC.	1	No Quantity							29858			0
S3	2016	2016	2016	2	0	2	Export	496	Mongolia	MNG	276	Germany	DEU								65	TEXTILE YARN,FABRIC,ETC.	1	No Quantity							299954			0
S3	2016	2016	2016	2	0	2	Export	496	Mongolia	MNG	344	China, Hong Kong SAR	HKG								65	TEXTILE YARN,FABRIC,ETC.	1	No Quantity							4095			0
S3	2016	2016	2016	2	0	2	Export	496	Mongolia	MNG	376	Israel	ISR								65	TEXTILE YARN,FABRIC,ETC.	1	No Quantity							140			0
S3	2016	2016	2016	2	0	2	Export	496	Mongolia	MNG	381	Italy	ITA								65	TEXTILE YARN,FABRIC,ETC.	1	No Quantity							133562			0
S3	2016	2016	2016	2	0	2	Export	496	Mongolia	MNG	392	Japan	JPN								65	TEXTILE YARN,FABRIC,ETC.	1	No Quantity							3096509			0
S3	2016	2016	2016	2	0	2	Export	496	Mongolia	MNG	398	Kazakhstan	KAZ								65	TEXTILE YARN,FABRIC,ETC.	1	No Quantity							156025			0
S3	2016	2016	2016	2	0	2	Export	496	Mongolia	MNG	400	Jordan	JOR								65	TEXTILE YARN,FABRIC,ETC.	1	No Quantity							33			0
S3	2016	2016	2016	2	0	2	Export	496	Mongolia	MNG	408	Dem. People's Rep. of Korea	PRK								65	TEXTILE YARN,FABRIC,ETC.	1	No Quantity							8250			0
S3	2016	2016	2016	2	0	2	Export	496	Mongolia	MNG	410	Rep. of Korea	KOR								65	TEXTILE YARN,FABRIC,ETC.	1	No Quantity							138884			0
S3	2016	2016	2016	2	0	2	Export	496	Mongolia	MNG	417	Kyrgyzstan	KGZ								65	TEXTILE YARN,FABRIC,ETC.	1	No Quantity							65148			0
S3	2016	2016	2016	2	0	2	Export	496	Mongolia	MNG	428	Latvia	LVA								65	TEXTILE YARN,FABRIC,ETC.	1	No Quantity							2083			0
S3	2016	2016	2016	2	0	2	Export	496	Mongolia	MNG	440	Lithuania	LTU								65	TEXTILE YARN,FABRIC,ETC.	1	No Quantity							1754			0
S3	2016	2016	2016	2	0	2	Export	496	Mongolia	MNG	490	Other Asia, nes									65	TEXTILE YARN,FABRIC,ETC.	1	No Quantity							3675			0
S3	2016	2016	2016	2	0	2	Export	496	Mongolia	MNG	524	Nepal	NPL								65	TEXTILE YARN,FABRIC,ETC.	1	No Quantity							97			0
S3	2016	2016	2016	2	0	2	Export	496	Mongolia	MNG	528	Netherlands	NLD								65	TEXTILE YARN,FABRIC,ETC.	1	No Quantity							14892			0
S3	2016	2016	2016	2	0	2	Export	496	Mongolia	MNG	554	New Zealand	NZL								65	TEXTILE YARN,FABRIC,ETC.	1	No Quantity							80			0
S3	2016	2016	2016	2	0	2	Export	496	Mongolia	MNG	579	Norway	NOR								65	TEXTILE YARN,FABRIC,ETC.	1	No Quantity							23798			0
S3	2016	2016	2016	2	0	2	Export	496	Mongolia	MNG	616	Poland	POL								65	TEXTILE YARN,FABRIC,ETC.	1	No Quantity							2423			0
S3	2016	2016	2016	2	0	2	Export	496	Mongolia	MNG	620	Portugal	PRT								65	TEXTILE YARN,FABRIC,ETC.	1	No Quantity							18979			0
S3	2016	2016	2016	2	0	2	Export	496	Mongolia	MNG	642	Romania	ROU								65	TEXTILE YARN,FABRIC,ETC.	1	No Quantity							378			0
S3	2016	2016	2016	2	0	2	Export	496	Mongolia	MNG	643	Russian Federation	RUS								65	TEXTILE YARN,FABRIC,ETC.	1	No Quantity							273399			0
S3	2016	2016	2016	2	0	2	Export	496	Mongolia	MNG	699	India	IND								65	TEXTILE YARN,FABRIC,ETC.	1	No Quantity							402			0
S3	2016	2016	2016	2	0	2	Export	496	Mongolia	MNG	702	Singapore	SGP								65	TEXTILE YARN,FABRIC,ETC.	1	No Quantity							1655			0
S3	2016	2016	2016	2	0	2	Export	496	Mongolia	MNG	704	Viet Nam	VNM								65	TEXTILE YARN,FABRIC,ETC.	1	No Quantity							50			0
S3	2016	2016	2016	2	0	2	Export	496	Mongolia	MNG	724	Spain	ESP								65	TEXTILE YARN,FABRIC,ETC.	1	No Quantity							9333			0
S3	2016	2016	2016	2	0	2	Export	496	Mongolia	MNG	752	Sweden	SWE								65	TEXTILE YARN,FABRIC,ETC.	1	No Quantity							655			0
S3	2016	2016	2016	2	0	2	Export	496	Mongolia	MNG	757	Switzerland	CHE								65	TEXTILE YARN,FABRIC,ETC.	1	No Quantity							16175			0
S3	2016	2016	2016	2	0	2	Export	496	Mongolia	MNG	764	Thailand	THA								65	TEXTILE YARN,FABRIC,ETC.	1	No Quantity							6418			0
S3	2016	2016	2016	2	0	2	Export	496	Mongolia	MNG	784	United Arab Emirates	ARE								65	TEXTILE YARN,FABRIC,ETC.	1	No Quantity							10190			0
S3	2016	2016	2016	2	0	2	Export	496	Mongolia	MNG	792	Turkey	TUR								65	TEXTILE YARN,FABRIC,ETC.	1	No Quantity							2000			0
S3	2016	2016	2016	2	0	2	Export	496	Mongolia	MNG	826	United Kingdom	GBR								65	TEXTILE YARN,FABRIC,ETC.	1	No Quantity							383996			0
S3	2016	2016	2016	2	0	2	Export	496	Mongolia	MNG	842	USA	USA								65	TEXTILE YARN,FABRIC,ETC.	1	No Quantity							42169			0
S3	2016	2016	2016	2	0	2	Export	498	Rep. of Moldova	MDA	0	World	WLD								65	TEXTILE YARN,FABRIC,ETC.	1	No Quantity							75270216			0
S3	2016	2016	2016	2	0	2	Export	498	Rep. of Moldova	MDA	4	Afghanistan	AFG								65	TEXTILE YARN,FABRIC,ETC.	1	No Quantity							6875			0
S3	2016	2016	2016	2	0	2	Export	498	Rep. of Moldova	MDA	36	Australia	AUS								65	TEXTILE YARN,FABRIC,ETC.	1	No Quantity							14990			0
S3	2016	2016	2016	2	0	2	Export	498	Rep. of Moldova	MDA	40	Austria	AUT								65	TEXTILE YARN,FABRIC,ETC.	1	No Quantity							70290			0
S3	2016	2016	2016	2	0	2	Export	498	Rep. of Moldova	MDA	56	Belgium	BEL								65	TEXTILE YARN,FABRIC,ETC.	1	No Quantity							237666			0
S3	2016	2016	2016	2	0	2	Export	498	Rep. of Moldova	MDA	70	Bosnia Herzegovina	BIH								65	TEXTILE YARN,FABRIC,ETC.	1	No Quantity							36090			0
S3	2016	2016	2016	2	0	2	Export	498	Rep. of Moldova	MDA	76	Brazil	BRA								65	TEXTILE YARN,FABRIC,ETC.	1	No Quantity							8			0
S3	2016	2016	2016	2	0	2	Export	498	Rep. of Moldova	MDA	100	Bulgaria	BGR								65	TEXTILE YARN,FABRIC,ETC.	1	No Quantity							1448096			0
S3	2016	2016	2016	2	0	2	Export	498	Rep. of Moldova	MDA	112	Belarus	BLR								65	TEXTILE YARN,FABRIC,ETC.	1	No Quantity							31137681			0
S3	2016	2016	2016	2	0	2	Export	498	Rep. of Moldova	MDA	124	Canada	CAN								65	TEXTILE YARN,FABRIC,ETC.	1	No Quantity							15067			0
S3	2016	2016	2016	2	0	2	Export	498	Rep. of Moldova	MDA	156	China	CHN								65	TEXTILE YARN,FABRIC,ETC.	1	No Quantity							174122			0
S3	2016	2016	2016	2	0	2	Export	498	Rep. of Moldova	MDA	178	Congo	COG								65	TEXTILE YARN,FABRIC,ETC.	1	No Quantity							479			0
S3	2016	2016	2016	2	0	2	Export	498	Rep. of Moldova	MDA	203	Czechia	CZE								65	TEXTILE YARN,FABRIC,ETC.	1	No Quantity							95649			0
S3	2016	2016	2016	2	0	2	Export	498	Rep. of Moldova	MDA	208	Denmark	DNK								65	TEXTILE YARN,FABRIC,ETC.	1	No Quantity							17			0
S3	2016	2016	2016	2	0	2	Export	498	Rep. of Moldova	MDA	233	Estonia	EST								65	TEXTILE YARN,FABRIC,ETC.	1	No Quantity							47789			0
S3	2016	2016	2016	2	0	2	Export	498	Rep. of Moldova	MDA	251	France	FRA								65	TEXTILE YARN,FABRIC,ETC.	1	No Quantity							65688			0
S3	2016	2016	2016	2	0	2	Export	498	Rep. of Moldova	MDA	268	Georgia	GEO								65	TEXTILE YARN,FABRIC,ETC.	1	No Quantity							5506			0
S3	2016	2016	2016	2	0	2	Export	498	Rep. of Moldova	MDA	276	Germany	DEU								65	TEXTILE YARN,FABRIC,ETC.	1	No Quantity							3663221			0
S3	2016	2016	2016	2	0	2	Export	498	Rep. of Moldova	MDA	300	Greece	GRC								65	TEXTILE YARN,FABRIC,ETC.	1	No Quantity							38536			0
S3	2016	2016	2016	2	0	2	Export	498	Rep. of Moldova	MDA	344	China, Hong Kong SAR	HKG								65	TEXTILE YARN,FABRIC,ETC.	1	No Quantity							8824			0
S3	2016	2016	2016	2	0	2	Export	498	Rep. of Moldova	MDA	348	Hungary	HUN								65	TEXTILE YARN,FABRIC,ETC.	1	No Quantity							220116			0
S3	2016	2016	2016	2	0	2	Export	498	Rep. of Moldova	MDA	376	Israel	ISR								65	TEXTILE YARN,FABRIC,ETC.	1	No Quantity							76364			0
S3	2016	2016	2016	2	0	2	Export	498	Rep. of Moldova	MDA	381	Italy	ITA								65	TEXTILE YARN,FABRIC,ETC.	1	No Quantity							1909905			0
S3	2016	2016	2016	2	0	2	Export	498	Rep. of Moldova	MDA	392	Japan	JPN								65	TEXTILE YARN,FABRIC,ETC.	1	No Quantity							436144			0
S3	2016	2016	2016	2	0	2	Export	498	Rep. of Moldova	MDA	398	Kazakhstan	KAZ								65	TEXTILE YARN,FABRIC,ETC.	1	No Quantity							103517			0
S3	2016	2016	2016	2	0	2	Export	498	Rep. of Moldova	MDA	410	Rep. of Korea	KOR								65	TEXTILE YARN,FABRIC,ETC.	1	No Quantity							23079			0
S3	2016	2016	2016	2	0	2	Export	498	Rep. of Moldova	MDA	422	Lebanon	LBN								65	TEXTILE YARN,FABRIC,ETC.	1	No Quantity							2473			0
S3	2016	2016	2016	2	0	2	Export	498	Rep. of Moldova	MDA	428	Latvia	LVA								65	TEXTILE YARN,FABRIC,ETC.	1	No Quantity							68745			0
S3	2016	2016	2016	2	0	2	Export	498	Rep. of Moldova	MDA	440	Lithuania	LTU								65	TEXTILE YARN,FABRIC,ETC.	1	No Quantity							35878			0
S3	2016	2016	2016	2	0	2	Export	498	Rep. of Moldova	MDA	504	Morocco	MAR								65	TEXTILE YARN,FABRIC,ETC.	1	No Quantity							61278			0
S3	2016	2016	2016	2	0	2	Export	498	Rep. of Moldova	MDA	528	Netherlands	NLD								65	TEXTILE YARN,FABRIC,ETC.	1	No Quantity							82187			0
S3	2016	2016	2016	2	0	2	Export	498	Rep. of Moldova	MDA	554	New Zealand	NZL								65	TEXTILE YARN,FABRIC,ETC.	1	No Quantity							36670			0
S3	2016	2016	2016	2	0	2	Export	498	Rep. of Moldova	MDA	579	Norway	NOR								65	TEXTILE YARN,FABRIC,ETC.	1	No Quantity							17929			0
S3	2016	2016	2016	2	0	2	Export	498	Rep. of Moldova	MDA	616	Poland	POL								65	TEXTILE YARN,FABRIC,ETC.	1	No Quantity							3606147			0
S3	2016	2016	2016	2	0	2	Export	498	Rep. of Moldova	MDA	620	Portugal	PRT								65	TEXTILE YARN,FABRIC,ETC.	1	No Quantity							135			0
S3	2016	2016	2016	2	0	2	Export	498	Rep. of Moldova	MDA	642	Romania	ROU								65	TEXTILE YARN,FABRIC,ETC.	1	No Quantity							20205059			0
S3	2016	2016	2016	2	0	2	Export	498	Rep. of Moldova	MDA	643	Russian Federation	RUS								65	TEXTILE YARN,FABRIC,ETC.	1	No Quantity							4631315			0
S3	2016	2016	2016	2	0	2	Export	498	Rep. of Moldova	MDA	688	Serbia	SRB								65	TEXTILE YARN,FABRIC,ETC.	1	No Quantity							238900			0
S3	2016	2016	2016	2	0	2	Export	498	Rep. of Moldova	MDA	702	Singapore	SGP								65	TEXTILE YARN,FABRIC,ETC.	1	No Quantity							535			0
S3	2016	2016	2016	2	0	2	Export	498	Rep. of Moldova	MDA	703	Slovakia	SVK								65	TEXTILE YARN,FABRIC,ETC.	1	No Quantity							125401			0
S3	2016	2016	2016	2	0	2	Export	498	Rep. of Moldova	MDA	724	Spain	ESP								65	TEXTILE YARN,FABRIC,ETC.	1	No Quantity							58295			0
S3	2016	2016	2016	2	0	2	Export	498	Rep. of Moldova	MDA	752	Sweden	SWE								65	TEXTILE YARN,FABRIC,ETC.	1	No Quantity							90928			0
S3	2016	2016	2016	2	0	2	Export	498	Rep. of Moldova	MDA	757	Switzerland	CHE								65	TEXTILE YARN,FABRIC,ETC.	1	No Quantity							379			0
S3	2016	2016	2016	2	0	2	Export	498	Rep. of Moldova	MDA	764	Thailand	THA								65	TEXTILE YARN,FABRIC,ETC.	1	No Quantity							943			0
S3	2016	2016	2016	2	0	2	Export	498	Rep. of Moldova	MDA	784	United Arab Emirates	ARE								65	TEXTILE YARN,FABRIC,ETC.	1	No Quantity							14			0
S3	2016	2016	2016	2	0	2	Export	498	Rep. of Moldova	MDA	792	Turkey	TUR								65	TEXTILE YARN,FABRIC,ETC.	1	No Quantity							963087			0
S3	2016	2016	2016	2	0	2	Export	498	Rep. of Moldova	MDA	795	Turkmenistan	TKM								65	TEXTILE YARN,FABRIC,ETC.	1	No Quantity							189199			0
S3	2016	2016	2016	2	0	2	Export	498	Rep. of Moldova	MDA	804	Ukraine	UKR								65	TEXTILE YARN,FABRIC,ETC.	1	No Quantity							1478953			0
S3	2016	2016	2016	2	0	2	Export	498	Rep. of Moldova	MDA	807	North Macedonia	MKD								65	TEXTILE YARN,FABRIC,ETC.	1	No Quantity							1993271			0
S3	2016	2016	2016	2	0	2	Export	498	Rep. of Moldova	MDA	826	United Kingdom	GBR								65	TEXTILE YARN,FABRIC,ETC.	1	No Quantity							1345229			0
S3	2016	2016	2016	2	0	2	Export	498	Rep. of Moldova	MDA	842	USA	USA								65	TEXTILE YARN,FABRIC,ETC.	1	No Quantity							194286			0
S3	2016	2016	2016	2	0	2	Export	498	Rep. of Moldova	MDA	899	Areas, nes									65	TEXTILE YARN,FABRIC,ETC.	1	No Quantity							7261			0
S3	2016	2016	2016	2	0	2	Export	496	Mongolia	MNG	0	World	WLD								66	NON-METAL.MINERAL MANFCT	1	No Quantity							246978			0
S3	2016	2016	2016	2	0	2	Export	496	Mongolia	MNG	156	China	CHN								66	NON-METAL.MINERAL MANFCT	1	No Quantity							183286			0
S3	2016	2016	2016	2	0	2	Export	496	Mongolia	MNG	398	Kazakhstan	KAZ								66	NON-METAL.MINERAL MANFCT	1	No Quantity							135			0
S3	2016	2016	2016	2	0	2	Export	496	Mongolia	MNG	410	Rep. of Korea	KOR								66	NON-METAL.MINERAL MANFCT	1	No Quantity							18030			0
S3	2016	2016	2016	2	0	2	Export	496	Mongolia	MNG	440	Lithuania	LTU								66	NON-METAL.MINERAL MANFCT	1	No Quantity							1798			0
S3	2016	2016	2016	2	0	2	Export	496	Mongolia	MNG	554	New Zealand	NZL								66	NON-METAL.MINERAL MANFCT	1	No Quantity							158			0
S3	2016	2016	2016	2	0	2	Export	496	Mongolia	MNG	643	Russian Federation	RUS								66	NON-METAL.MINERAL MANFCT	1	No Quantity							103			0
S3	2016	2016	2016	2	0	2	Export	496	Mongolia	MNG	702	Singapore	SGP								66	NON-METAL.MINERAL MANFCT	1	No Quantity							1224			0
S3	2016	2016	2016	2	0	2	Export	496	Mongolia	MNG	704	Viet Nam	VNM								66	NON-METAL.MINERAL MANFCT	1	No Quantity							527			0
S3	2016	2016	2016	2	0	2	Export	496	Mongolia	MNG	757	Switzerland	CHE								66	NON-METAL.MINERAL MANFCT	1	No Quantity							408			0
S3	2016	2016	2016	2	0	2	Export	496	Mongolia	MNG	764	Thailand	THA								66	NON-METAL.MINERAL MANFCT	1	No Quantity							6288			0
S3	2016	2016	2016	2	0	2	Export	496	Mongolia	MNG	784	United Arab Emirates	ARE								66	NON-METAL.MINERAL MANFCT	1	No Quantity							36			0
S3	2016	2016	2016	2	0	2	Export	496	Mongolia	MNG	842	USA	USA								66	NON-METAL.MINERAL MANFCT	1	No Quantity							34986			0
S3	2016	2016	2016	2	0	2	Export	498	Rep. of Moldova	MDA	0	World	WLD								66	NON-METAL.MINERAL MANFCT	1	No Quantity							35023681			0
S3	2016	2016	2016	2	0	2	Export	498	Rep. of Moldova	MDA	8	Albania	ALB								66	NON-METAL.MINERAL MANFCT	1	No Quantity							48150			0
S3	2016	2016	2016	2	0	2	Export	498	Rep. of Moldova	MDA	31	Azerbaijan	AZE								66	NON-METAL.MINERAL MANFCT	1	No Quantity							204457			0
S3	2016	2016	2016	2	0	2	Export	498	Rep. of Moldova	MDA	51	Armenia	ARM								66	NON-METAL.MINERAL MANFCT	1	No Quantity							169469			0
S3	2016	2016	2016	2	0	2	Export	498	Rep. of Moldova	MDA	56	Belgium	BEL								66	NON-METAL.MINERAL MANFCT	1	No Quantity							6550			0
S3	2016	2016	2016	2	0	2	Export	498	Rep. of Moldova	MDA	70	Bosnia Herzegovina	BIH								66	NON-METAL.MINERAL MANFCT	1	No Quantity							274900			0
S3	2016	2016	2016	2	0	2	Export	498	Rep. of Moldova	MDA	100	Bulgaria	BGR								66	NON-METAL.MINERAL MANFCT	1	No Quantity							2938806			0
S3	2016	2016	2016	2	0	2	Export	498	Rep. of Moldova	MDA	112	Belarus	BLR								66	NON-METAL.MINERAL MANFCT	1	No Quantity							646746			0
S3	2016	2016	2016	2	0	2	Export	498	Rep. of Moldova	MDA	124	Canada	CAN								66	NON-METAL.MINERAL MANFCT	1	No Quantity							45161			0
S3	2016	2016	2016	2	0	2	Export	498	Rep. of Moldova	MDA	156	China	CHN								66	NON-METAL.MINERAL MANFCT	1	No Quantity							37			0
S3	2016	2016	2016	2	0	2	Export	498	Rep. of Moldova	MDA	178	Congo	COG								66	NON-METAL.MINERAL MANFCT	1	No Quantity							11571			0
S3	2016	2016	2016	2	0	2	Export	498	Rep. of Moldova	MDA	191	Croatia	HRV								66	NON-METAL.MINERAL MANFCT	1	No Quantity							6156			0
S3	2016	2016	2016	2	0	2	Export	498	Rep. of Moldova	MDA	192	Cuba	CUB								66	NON-METAL.MINERAL MANFCT	1	No Quantity							6			0
S3	2016	2016	2016	2	0	2	Export	498	Rep. of Moldova	MDA	203	Czechia	CZE								66	NON-METAL.MINERAL MANFCT	1	No Quantity							14562			0
S3	2016	2016	2016	2	0	2	Export	498	Rep. of Moldova	MDA	233	Estonia	EST								66	NON-METAL.MINERAL MANFCT	1	No Quantity							56365			0
S3	2016	2016	2016	2	0	2	Export	498	Rep. of Moldova	MDA	251	France	FRA								66	NON-METAL.MINERAL MANFCT	1	No Quantity							302144			0
S3	2016	2016	2016	2	0	2	Export	498	Rep. of Moldova	MDA	268	Georgia	GEO								66	NON-METAL.MINERAL MANFCT	1	No Quantity							1829791			0
S3	2016	2016	2016	2	0	2	Export	498	Rep. of Moldova	MDA	276	Germany	DEU								66	NON-METAL.MINERAL MANFCT	1	No Quantity							48611			0
S3	2016	2016	2016	2	0	2	Export	498	Rep. of Moldova	MDA	300	Greece	GRC								66	NON-METAL.MINERAL MANFCT	1	No Quantity							2245999			0
S3	2016	2016	2016	2	0	2	Export	498	Rep. of Moldova	MDA	348	Hungary	HUN								66	NON-METAL.MINERAL MANFCT	1	No Quantity							578284			0
S3	2016	2016	2016	2	0	2	Export	498	Rep. of Moldova	MDA	352	Iceland	ISL								66	NON-METAL.MINERAL MANFCT	1	No Quantity							27145			0
S3	2016	2016	2016	2	0	2	Export	498	Rep. of Moldova	MDA	376	Israel	ISR								66	NON-METAL.MINERAL MANFCT	1	No Quantity							186764			0
S3	2016	2016	2016	2	0	2	Export	498	Rep. of Moldova	MDA	381	Italy	ITA								66	NON-METAL.MINERAL MANFCT	1	No Quantity							5150636			0
S3	2016	2016	2016	2	0	2	Export	498	Rep. of Moldova	MDA	398	Kazakhstan	KAZ								66	NON-METAL.MINERAL MANFCT	1	No Quantity							46057			0
S3	2016	2016	2016	2	0	2	Export	498	Rep. of Moldova	MDA	400	Jordan	JOR								66	NON-METAL.MINERAL MANFCT	1	No Quantity							33578			0
S3	2016	2016	2016	2	0	2	Export	498	Rep. of Moldova	MDA	428	Latvia	LVA								66	NON-METAL.MINERAL MANFCT	1	No Quantity							25042			0
S3	2016	2016	2016	2	0	2	Export	498	Rep. of Moldova	MDA	440	Lithuania	LTU								66	NON-METAL.MINERAL MANFCT	1	No Quantity							3104			0
S3	2016	2016	2016	2	0	2	Export	498	Rep. of Moldova	MDA	442	Luxembourg	LUX								66	NON-METAL.MINERAL MANFCT	1	No Quantity							5283			0
S3	2016	2016	2016	2	0	2	Export	498	Rep. of Moldova	MDA	499	Montenegro	MNE								66	NON-METAL.MINERAL MANFCT	1	No Quantity							7987			0
S3	2016	2016	2016	2	0	2	Export	498	Rep. of Moldova	MDA	528	Netherlands	NLD								66	NON-METAL.MINERAL MANFCT	1	No Quantity							433			0
S3	2016	2016	2016	2	0	2	Export	498	Rep. of Moldova	MDA	616	Poland	POL								66	NON-METAL.MINERAL MANFCT	1	No Quantity							324385			0
S3	2016	2016	2016	2	0	2	Export	498	Rep. of Moldova	MDA	642	Romania	ROU								66	NON-METAL.MINERAL MANFCT	1	No Quantity							16248083			0
S3	2016	2016	2016	2	0	2	Export	498	Rep. of Moldova	MDA	643	Russian Federation	RUS								66	NON-METAL.MINERAL MANFCT	1	No Quantity							544207			0
S3	2016	2016	2016	2	0	2	Export	498	Rep. of Moldova	MDA	688	Serbia	SRB								66	NON-METAL.MINERAL MANFCT	1	No Quantity							530752			0
S3	2016	2016	2016	2	0	2	Export	498	Rep. of Moldova	MDA	703	Slovakia	SVK								66	NON-METAL.MINERAL MANFCT	1	No Quantity							20756			0
S3	2016	2016	2016	2	0	2	Export	498	Rep. of Moldova	MDA	724	Spain	ESP								66	NON-METAL.MINERAL MANFCT	1	No Quantity							475389			0
S3	2016	2016	2016	2	0	2	Export	498	Rep. of Moldova	MDA	757	Switzerland	CHE								66	NON-METAL.MINERAL MANFCT	1	No Quantity							1838			0
S3	2016	2016	2016	2	0	2	Export	498	Rep. of Moldova	MDA	784	United Arab Emirates	ARE								66	NON-METAL.MINERAL MANFCT	1	No Quantity							63341			0
S3	2016	2016	2016	2	0	2	Export	498	Rep. of Moldova	MDA	792	Turkey	TUR								66	NON-METAL.MINERAL MANFCT	1	No Quantity							445958			0
S3	2016	2016	2016	2	0	2	Export	498	Rep. of Moldova	MDA	795	Turkmenistan	TKM								66	NON-METAL.MINERAL MANFCT	1	No Quantity							39841			0
S3	2016	2016	2016	2	0	2	Export	498	Rep. of Moldova	MDA	804	Ukraine	UKR								66	NON-METAL.MINERAL MANFCT	1	No Quantity							515166			0
S3	2016	2016	2016	2	0	2	Export	498	Rep. of Moldova	MDA	807	North Macedonia	MKD								66	NON-METAL.MINERAL MANFCT	1	No Quantity							856820			0
S3	2016	2016	2016	2	0	2	Export	498	Rep. of Moldova	MDA	826	United Kingdom	GBR								66	NON-METAL.MINERAL MANFCT	1	No Quantity							689			0
S3	2016	2016	2016	2	0	2	Export	498	Rep. of Moldova	MDA	842	USA	USA								66	NON-METAL.MINERAL MANFCT	1	No Quantity							5698			0
S3	2016	2016	2016	2	0	2	Export	498	Rep. of Moldova	MDA	899	Areas, nes									66	NON-METAL.MINERAL MANFCT	1	No Quantity							36964			0
S3	2016	2016	2016	2	0	2	Export	496	Mongolia	MNG	0	World	WLD								67	IRON AND STEEL	1	No Quantity							754030			0
S3	2016	2016	2016	2	0	2	Export	496	Mongolia	MNG	36	Australia	AUS								67	IRON AND STEEL	1	No Quantity							392715			0
S3	2016	2016	2016	2	0	2	Export	496	Mongolia	MNG	156	China	CHN								67	IRON AND STEEL	1	No Quantity							156653			0
S3	2016	2016	2016	2	0	2	Export	496	Mongolia	MNG	203	Czechia	CZE								67	IRON AND STEEL	1	No Quantity							1140			0
S3	2016	2016	2016	2	0	2	Export	496	Mongolia	MNG	208	Denmark	DNK								67	IRON AND STEEL	1	No Quantity							1			0
S3	2016	2016	2016	2	0	2	Export	496	Mongolia	MNG	276	Germany	DEU								67	IRON AND STEEL	1	No Quantity							35			0
S3	2016	2016	2016	2	0	2	Export	496	Mongolia	MNG	392	Japan	JPN								67	IRON AND STEEL	1	No Quantity							3209			0
S3	2016	2016	2016	2	0	2	Export	496	Mongolia	MNG	554	New Zealand	NZL								67	IRON AND STEEL	1	No Quantity							3			0
S3	2016	2016	2016	2	0	2	Export	496	Mongolia	MNG	702	Singapore	SGP								67	IRON AND STEEL	1	No Quantity							193791			0
S3	2016	2016	2016	2	0	2	Export	496	Mongolia	MNG	764	Thailand	THA								67	IRON AND STEEL	1	No Quantity							1201			0
S3	2016	2016	2016	2	0	2	Export	496	Mongolia	MNG	842	USA	USA								67	IRON AND STEEL	1	No Quantity							5283			0
S3	2016	2016	2016	2	0	2	Export	498	Rep. of Moldova	MDA	0	World	WLD								67	IRON AND STEEL	1	No Quantity							3369092			0
S3	2016	2016	2016	2	0	2	Export	498	Rep. of Moldova	MDA	31	Azerbaijan	AZE								67	IRON AND STEEL	1	No Quantity							93251			0
S3	2016	2016	2016	2	0	2	Export	498	Rep. of Moldova	MDA	40	Austria	AUT								67	IRON AND STEEL	1	No Quantity							17562			0
S3	2016	2016	2016	2	0	2	Export	498	Rep. of Moldova	MDA	56	Belgium	BEL								67	IRON AND STEEL	1	No Quantity							362			0
S3	2016	2016	2016	2	0	2	Export	498	Rep. of Moldova	MDA	100	Bulgaria	BGR								67	IRON AND STEEL	1	No Quantity							60096			0
S3	2016	2016	2016	2	0	2	Export	498	Rep. of Moldova	MDA	112	Belarus	BLR								67	IRON AND STEEL	1	No Quantity							17171			0
S3	2016	2016	2016	2	0	2	Export	498	Rep. of Moldova	MDA	178	Congo	COG								67	IRON AND STEEL	1	No Quantity							2702			0
S3	2016	2016	2016	2	0	2	Export	498	Rep. of Moldova	MDA	251	France	FRA								67	IRON AND STEEL	1	No Quantity							1411			0
S3	2016	2016	2016	2	0	2	Export	498	Rep. of Moldova	MDA	268	Georgia	GEO								67	IRON AND STEEL	1	No Quantity							18658			0
S3	2016	2016	2016	2	0	2	Export	498	Rep. of Moldova	MDA	276	Germany	DEU								67	IRON AND STEEL	1	No Quantity							37268			0
S3	2016	2016	2016	2	0	2	Export	498	Rep. of Moldova	MDA	381	Italy	ITA								67	IRON AND STEEL	1	No Quantity							18164			0
S3	2016	2016	2016	2	0	2	Export	498	Rep. of Moldova	MDA	417	Kyrgyzstan	KGZ								67	IRON AND STEEL	1	No Quantity							12072			0
S3	2016	2016	2016	2	0	2	Export	498	Rep. of Moldova	MDA	642	Romania	ROU								67	IRON AND STEEL	1	No Quantity							1681876			0
S3	2016	2016	2016	2	0	2	Export	498	Rep. of Moldova	MDA	643	Russian Federation	RUS								67	IRON AND STEEL	1	No Quantity							1273677			0
S3	2016	2016	2016	2	0	2	Export	498	Rep. of Moldova	MDA	729	Sudan	SDN								67	IRON AND STEEL	1	No Quantity							5			0
S3	2016	2016	2016	2	0	2	Export	498	Rep. of Moldova	MDA	784	United Arab Emirates	ARE								67	IRON AND STEEL	1	No Quantity							98			0
S3	2016	2016	2016	2	0	2	Export	498	Rep. of Moldova	MDA	792	Turkey	TUR								67	IRON AND STEEL	1	No Quantity							27258			0
S3	2016	2016	2016	2	0	2	Export	498	Rep. of Moldova	MDA	804	Ukraine	UKR								67	IRON AND STEEL	1	No Quantity							107041			0
S3	2016	2016	2016	2	0	2	Export	498	Rep. of Moldova	MDA	842	USA	USA								67	IRON AND STEEL	1	No Quantity							420			0
S3	2016	2016	2016	2	0	2	Export	496	Mongolia	MNG	0	World	WLD								68	NON-FERROUS METALS	1	No Quantity							75741317			0
S3	2016	2016	2016	2	0	2	Export	496	Mongolia	MNG	36	Australia	AUS								68	NON-FERROUS METALS	1	No Quantity							500			0
S3	2016	2016	2016	2	0	2	Export	496	Mongolia	MNG	156	China	CHN								68	NON-FERROUS METALS	1	No Quantity							55088932			0
S3	2016	2016	2016	2	0	2	Export	496	Mongolia	MNG	360	Indonesia	IDN								68	NON-FERROUS METALS	1	No Quantity							3784155			0
S3	2016	2016	2016	2	0	2	Export	496	Mongolia	MNG	381	Italy	ITA								68	NON-FERROUS METALS	1	No Quantity							887698			0
S3	2016	2016	2016	2	0	2	Export	496	Mongolia	MNG	410	Rep. of Korea	KOR								68	NON-FERROUS METALS	1	No Quantity							498			0
S3	2016	2016	2016	2	0	2	Export	496	Mongolia	MNG	490	Other Asia, nes									68	NON-FERROUS METALS	1	No Quantity							7879558			0
S3	2016	2016	2016	2	0	2	Export	496	Mongolia	MNG	528	Netherlands	NLD								68	NON-FERROUS METALS	1	No Quantity							884841			0
S3	2016	2016	2016	2	0	2	Export	496	Mongolia	MNG	682	Saudi Arabia	SAU								68	NON-FERROUS METALS	1	No Quantity							3729751			0
S3	2016	2016	2016	2	0	2	Export	496	Mongolia	MNG	702	Singapore	SGP								68	NON-FERROUS METALS	1	No Quantity							859973			0
S3	2016	2016	2016	2	0	2	Export	496	Mongolia	MNG	704	Viet Nam	VNM								68	NON-FERROUS METALS	1	No Quantity							1796459			0
S3	2016	2016	2016	2	0	2	Export	496	Mongolia	MNG	792	Turkey	TUR								68	NON-FERROUS METALS	1	No Quantity							624161			0
S3	2016	2016	2016	2	0	2	Export	496	Mongolia	MNG	842	USA	USA								68	NON-FERROUS METALS	1	No Quantity							204791			0
S3	2016	2016	2016	2	0	2	Export	498	Rep. of Moldova	MDA	0	World	WLD								68	NON-FERROUS METALS	1	No Quantity							2104183			0
S3	2016	2016	2016	2	0	2	Export	498	Rep. of Moldova	MDA	40	Austria	AUT								68	NON-FERROUS METALS	1	No Quantity							25049			0
S3	2016	2016	2016	2	0	2	Export	498	Rep. of Moldova	MDA	112	Belarus	BLR								68	NON-FERROUS METALS	1	No Quantity							127835			0
S3	2016	2016	2016	2	0	2	Export	498	Rep. of Moldova	MDA	203	Czechia	CZE								68	NON-FERROUS METALS	1	No Quantity							5621			0
S3	2016	2016	2016	2	0	2	Export	498	Rep. of Moldova	MDA	251	France	FRA								68	NON-FERROUS METALS	1	No Quantity							4461			0
S3	2016	2016	2016	2	0	2	Export	498	Rep. of Moldova	MDA	268	Georgia	GEO								68	NON-FERROUS METALS	1	No Quantity							4969			0
S3	2016	2016	2016	2	0	2	Export	498	Rep. of Moldova	MDA	276	Germany	DEU								68	NON-FERROUS METALS	1	No Quantity							5845			0
S3	2016	2016	2016	2	0	2	Export	498	Rep. of Moldova	MDA	381	Italy	ITA								68	NON-FERROUS METALS	1	No Quantity							1855			0
S3	2016	2016	2016	2	0	2	Export	498	Rep. of Moldova	MDA	428	Latvia	LVA								68	NON-FERROUS METALS	1	No Quantity							52			0
S3	2016	2016	2016	2	0	2	Export	498	Rep. of Moldova	MDA	642	Romania	ROU								68	NON-FERROUS METALS	1	No Quantity							87800			0
S3	2016	2016	2016	2	0	2	Export	498	Rep. of Moldova	MDA	643	Russian Federation	RUS								68	NON-FERROUS METALS	1	No Quantity							1655756			0
S3	2016	2016	2016	2	0	2	Export	498	Rep. of Moldova	MDA	792	Turkey	TUR								68	NON-FERROUS METALS	1	No Quantity							184940			0
S3	2016	2016	2016	2	0	2	Export	496	Mongolia	MNG	0	World	WLD								69	METALS MANUFACTURES,NES	1	No Quantity							10224809			0
S3	2016	2016	2016	2	0	2	Export	496	Mongolia	MNG	36	Australia	AUS								69	METALS MANUFACTURES,NES	1	No Quantity							48096			0
S3	2016	2016	2016	2	0	2	Export	496	Mongolia	MNG	40	Austria	AUT								69	METALS MANUFACTURES,NES	1	No Quantity							41			0
S3	2016	2016	2016	2	0	2	Export	496	Mongolia	MNG	124	Canada	CAN								69	METALS MANUFACTURES,NES	1	No Quantity							320662			0
S3	2016	2016	2016	2	0	2	Export	496	Mongolia	MNG	156	China	CHN								69	METALS MANUFACTURES,NES	1	No Quantity							5960980			0
S3	2016	2016	2016	2	0	2	Export	496	Mongolia	MNG	251	France	FRA								69	METALS MANUFACTURES,NES	1	No Quantity							1026			0
S3	2016	2016	2016	2	0	2	Export	496	Mongolia	MNG	276	Germany	DEU								69	METALS MANUFACTURES,NES	1	No Quantity							43092			0
S3	2016	2016	2016	2	0	2	Export	496	Mongolia	MNG	381	Italy	ITA								69	METALS MANUFACTURES,NES	1	No Quantity							118			0
S3	2016	2016	2016	2	0	2	Export	496	Mongolia	MNG	392	Japan	JPN								69	METALS MANUFACTURES,NES	1	No Quantity							1864592			0
S3	2016	2016	2016	2	0	2	Export	496	Mongolia	MNG	400	Jordan	JOR								69	METALS MANUFACTURES,NES	1	No Quantity							105			0
S3	2016	2016	2016	2	0	2	Export	496	Mongolia	MNG	410	Rep. of Korea	KOR								69	METALS MANUFACTURES,NES	1	No Quantity							19890			0
S3	2016	2016	2016	2	0	2	Export	496	Mongolia	MNG	440	Lithuania	LTU								69	METALS MANUFACTURES,NES	1	No Quantity							1448			0
S3	2016	2016	2016	2	0	2	Export	496	Mongolia	MNG	458	Malaysia	MYS								69	METALS MANUFACTURES,NES	1	No Quantity							500			0
S3	2016	2016	2016	2	0	2	Export	496	Mongolia	MNG	490	Other Asia, nes									69	METALS MANUFACTURES,NES	1	No Quantity							900			0
S3	2016	2016	2016	2	0	2	Export	496	Mongolia	MNG	528	Netherlands	NLD								69	METALS MANUFACTURES,NES	1	No Quantity							377			0
S3	2016	2016	2016	2	0	2	Export	496	Mongolia	MNG	554	New Zealand	NZL								69	METALS MANUFACTURES,NES	1	No Quantity							158			0
S3	2016	2016	2016	2	0	2	Export	496	Mongolia	MNG	643	Russian Federation	RUS								69	METALS MANUFACTURES,NES	1	No Quantity							11210			0
S3	2016	2016	2016	2	0	2	Export	496	Mongolia	MNG	699	India	IND								69	METALS MANUFACTURES,NES	1	No Quantity							29734			0
S3	2016	2016	2016	2	0	2	Export	496	Mongolia	MNG	702	Singapore	SGP								69	METALS MANUFACTURES,NES	1	No Quantity							265571			0
S3	2016	2016	2016	2	0	2	Export	496	Mongolia	MNG	710	South Africa	ZAF								69	METALS MANUFACTURES,NES	1	No Quantity							4093			0
S3	2016	2016	2016	2	0	2	Export	496	Mongolia	MNG	724	Spain	ESP								69	METALS MANUFACTURES,NES	1	No Quantity							423			0
S3	2016	2016	2016	2	0	2	Export	496	Mongolia	MNG	752	Sweden	SWE								69	METALS MANUFACTURES,NES	1	No Quantity							200			0
S3	2016	2016	2016	2	0	2	Export	496	Mongolia	MNG	757	Switzerland	CHE								69	METALS MANUFACTURES,NES	1	No Quantity							360			0
S3	2016	2016	2016	2	0	2	Export	496	Mongolia	MNG	764	Thailand	THA								69	METALS MANUFACTURES,NES	1	No Quantity							971			0
S3	2016	2016	2016	2	0	2	Export	496	Mongolia	MNG	784	United Arab Emirates	ARE								69	METALS MANUFACTURES,NES	1	No Quantity							405			0
S3	2016	2016	2016	2	0	2	Export	496	Mongolia	MNG	792	Turkey	TUR								69	METALS MANUFACTURES,NES	1	No Quantity							937952			0
S3	2016	2016	2016	2	0	2	Export	496	Mongolia	MNG	826	United Kingdom	GBR								69	METALS MANUFACTURES,NES	1	No Quantity							6010			0
S3	2016	2016	2016	2	0	2	Export	496	Mongolia	MNG	842	USA	USA								69	METALS MANUFACTURES,NES	1	No Quantity							705897			0
S3	2016	2016	2016	2	0	2	Export	498	Rep. of Moldova	MDA	0	World	WLD								69	METALS MANUFACTURES,NES	1	No Quantity							27168871			0
S3	2016	2016	2016	2	0	2	Export	498	Rep. of Moldova	MDA	4	Afghanistan	AFG								69	METALS MANUFACTURES,NES	1	No Quantity							263			0
S3	2016	2016	2016	2	0	2	Export	498	Rep. of Moldova	MDA	31	Azerbaijan	AZE								69	METALS MANUFACTURES,NES	1	No Quantity							110396			0
S3	2016	2016	2016	2	0	2	Export	498	Rep. of Moldova	MDA	40	Austria	AUT								69	METALS MANUFACTURES,NES	1	No Quantity							263328			0
S3	2016	2016	2016	2	0	2	Export	498	Rep. of Moldova	MDA	51	Armenia	ARM								69	METALS MANUFACTURES,NES	1	No Quantity							17295			0
S3	2016	2016	2016	2	0	2	Export	498	Rep. of Moldova	MDA	56	Belgium	BEL								69	METALS MANUFACTURES,NES	1	No Quantity							1038985			0
S3	2016	2016	2016	2	0	2	Export	498	Rep. of Moldova	MDA	100	Bulgaria	BGR								69	METALS MANUFACTURES,NES	1	No Quantity							94375			0
S3	2016	2016	2016	2	0	2	Export	498	Rep. of Moldova	MDA	112	Belarus	BLR								69	METALS MANUFACTURES,NES	1	No Quantity							1900171			0
S3	2016	2016	2016	2	0	2	Export	498	Rep. of Moldova	MDA	124	Canada	CAN								69	METALS MANUFACTURES,NES	1	No Quantity							4			0
S3	2016	2016	2016	2	0	2	Export	498	Rep. of Moldova	MDA	178	Congo	COG								69	METALS MANUFACTURES,NES	1	No Quantity							3282			0
S3	2016	2016	2016	2	0	2	Export	498	Rep. of Moldova	MDA	184	Cook Isds	COK								69	METALS MANUFACTURES,NES	1	No Quantity							597			0
S3	2016	2016	2016	2	0	2	Export	498	Rep. of Moldova	MDA	196	Cyprus	CYP								69	METALS MANUFACTURES,NES	1	No Quantity							13			0
S3	2016	2016	2016	2	0	2	Export	498	Rep. of Moldova	MDA	203	Czechia	CZE								69	METALS MANUFACTURES,NES	1	No Quantity							47467			0
S3	2016	2016	2016	2	0	2	Export	498	Rep. of Moldova	MDA	246	Finland	FIN								69	METALS MANUFACTURES,NES	1	No Quantity							21863			0
S3	2016	2016	2016	2	0	2	Export	498	Rep. of Moldova	MDA	251	France	FRA								69	METALS MANUFACTURES,NES	1	No Quantity							77832			0
S3	2016	2016	2016	2	0	2	Export	498	Rep. of Moldova	MDA	268	Georgia	GEO								69	METALS MANUFACTURES,NES	1	No Quantity							303405			0
S3	2016	2016	2016	2	0	2	Export	498	Rep. of Moldova	MDA	276	Germany	DEU								69	METALS MANUFACTURES,NES	1	No Quantity							1252724			0
S3	2016	2016	2016	2	0	2	Export	498	Rep. of Moldova	MDA	300	Greece	GRC								69	METALS MANUFACTURES,NES	1	No Quantity							4098			0
S3	2016	2016	2016	2	0	2	Export	498	Rep. of Moldova	MDA	348	Hungary	HUN								69	METALS MANUFACTURES,NES	1	No Quantity							154543			0
S3	2016	2016	2016	2	0	2	Export	498	Rep. of Moldova	MDA	364	Iran	IRN								69	METALS MANUFACTURES,NES	1	No Quantity							24525			0
S3	2016	2016	2016	2	0	2	Export	498	Rep. of Moldova	MDA	372	Ireland	IRL								69	METALS MANUFACTURES,NES	1	No Quantity							2804			0
S3	2016	2016	2016	2	0	2	Export	498	Rep. of Moldova	MDA	376	Israel	ISR								69	METALS MANUFACTURES,NES	1	No Quantity							389085			0
S3	2016	2016	2016	2	0	2	Export	498	Rep. of Moldova	MDA	381	Italy	ITA								69	METALS MANUFACTURES,NES	1	No Quantity							968189			0
S3	2016	2016	2016	2	0	2	Export	498	Rep. of Moldova	MDA	392	Japan	JPN								69	METALS MANUFACTURES,NES	1	No Quantity							24			0
S3	2016	2016	2016	2	0	2	Export	498	Rep. of Moldova	MDA	398	Kazakhstan	KAZ								69	METALS MANUFACTURES,NES	1	No Quantity							1553			0
S3	2016	2016	2016	2	0	2	Export	498	Rep. of Moldova	MDA	410	Rep. of Korea	KOR								69	METALS MANUFACTURES,NES	1	No Quantity							1			0
S3	2016	2016	2016	2	0	2	Export	498	Rep. of Moldova	MDA	417	Kyrgyzstan	KGZ								69	METALS MANUFACTURES,NES	1	No Quantity							47320			0
S3	2016	2016	2016	2	0	2	Export	498	Rep. of Moldova	MDA	422	Lebanon	LBN								69	METALS MANUFACTURES,NES	1	No Quantity							2357			0
S3	2016	2016	2016	2	0	2	Export	498	Rep. of Moldova	MDA	428	Latvia	LVA								69	METALS MANUFACTURES,NES	1	No Quantity							2152			0
S3	2016	2016	2016	2	0	2	Export	498	Rep. of Moldova	MDA	440	Lithuania	LTU								69	METALS MANUFACTURES,NES	1	No Quantity							16700			0
S3	2016	2016	2016	2	0	2	Export	498	Rep. of Moldova	MDA	442	Luxembourg	LUX								69	METALS MANUFACTURES,NES	1	No Quantity							1985			0
S3	2016	2016	2016	2	0	2	Export	498	Rep. of Moldova	MDA	528	Netherlands	NLD								69	METALS MANUFACTURES,NES	1	No Quantity							134600			0
S3	2016	2016	2016	2	0	2	Export	498	Rep. of Moldova	MDA	558	Nicaragua	NIC								69	METALS MANUFACTURES,NES	1	No Quantity							39			0
S3	2016	2016	2016	2	0	2	Export	498	Rep. of Moldova	MDA	616	Poland	POL								69	METALS MANUFACTURES,NES	1	No Quantity							227017			0
S3	2016	2016	2016	2	0	2	Export	498	Rep. of Moldova	MDA	642	Romania	ROU								69	METALS MANUFACTURES,NES	1	No Quantity							3456093			0
S3	2016	2016	2016	2	0	2	Export	498	Rep. of Moldova	MDA	643	Russian Federation	RUS								69	METALS MANUFACTURES,NES	1	No Quantity							15678844			0
S3	2016	2016	2016	2	0	2	Export	498	Rep. of Moldova	MDA	688	Serbia	SRB								69	METALS MANUFACTURES,NES	1	No Quantity							54007			0
S3	2016	2016	2016	2	0	2	Export	498	Rep. of Moldova	MDA	703	Slovakia	SVK								69	METALS MANUFACTURES,NES	1	No Quantity							87110			0
S3	2016	2016	2016	2	0	2	Export	498	Rep. of Moldova	MDA	704	Viet Nam	VNM								69	METALS MANUFACTURES,NES	1	No Quantity							12619			0
S3	2016	2016	2016	2	0	2	Export	498	Rep. of Moldova	MDA	705	Slovenia	SVN								69	METALS MANUFACTURES,NES	1	No Quantity							1947			0
S3	2016	2016	2016	2	0	2	Export	498	Rep. of Moldova	MDA	710	South Africa	ZAF								69	METALS MANUFACTURES,NES	1	No Quantity							1341			0
S3	2016	2016	2016	2	0	2	Export	498	Rep. of Moldova	MDA	724	Spain	ESP								69	METALS MANUFACTURES,NES	1	No Quantity							107317			0
S3	2016	2016	2016	2	0	2	Export	498	Rep. of Moldova	MDA	729	Sudan	SDN								69	METALS MANUFACTURES,NES	1	No Quantity							107			0
S3	2016	2016	2016	2	0	2	Export	498	Rep. of Moldova	MDA	752	Sweden	SWE								69	METALS MANUFACTURES,NES	1	No Quantity							290			0
S3	2016	2016	2016	2	0	2	Export	498	Rep. of Moldova	MDA	757	Switzerland	CHE								69	METALS MANUFACTURES,NES	1	No Quantity							19824			0
S3	2016	2016	2016	2	0	2	Export	498	Rep. of Moldova	MDA	784	United Arab Emirates	ARE								69	METALS MANUFACTURES,NES	1	No Quantity							55355			0
S3	2016	2016	2016	2	0	2	Export	498	Rep. of Moldova	MDA	792	Turkey	TUR								69	METALS MANUFACTURES,NES	1	No Quantity							122349			0
S3	2016	2016	2016	2	0	2	Export	498	Rep. of Moldova	MDA	804	Ukraine	UKR								69	METALS MANUFACTURES,NES	1	No Quantity							407194			0
S3	2016	2016	2016	2	0	2	Export	498	Rep. of Moldova	MDA	807	North Macedonia	MKD								69	METALS MANUFACTURES,NES	1	No Quantity							246			0
S3	2016	2016	2016	2	0	2	Export	498	Rep. of Moldova	MDA	826	United Kingdom	GBR								69	METALS MANUFACTURES,NES	1	No Quantity							8141			0
S3	2016	2016	2016	2	0	2	Export	498	Rep. of Moldova	MDA	842	USA	USA								69	METALS MANUFACTURES,NES	1	No Quantity							17357			0
S3	2016	2016	2016	2	0	2	Export	498	Rep. of Moldova	MDA	860	Uzbekistan	UZB								69	METALS MANUFACTURES,NES	1	No Quantity							24616			0
S3	2016	2016	2016	2	0	2	Export	498	Rep. of Moldova	MDA	899	Areas, nes									69	METALS MANUFACTURES,NES	1	No Quantity							5122			0
S3	2016	2016	2016	2	0	2	Export	496	Mongolia	MNG	0	World	WLD								71	POWER GENERATNG.MACHINES	1	No Quantity							19605743			0
S3	2016	2016	2016	2	0	2	Export	496	Mongolia	MNG	124	Canada	CAN								71	POWER GENERATNG.MACHINES	1	No Quantity							559415			0
S3	2016	2016	2016	2	0	2	Export	496	Mongolia	MNG	156	China	CHN								71	POWER GENERATNG.MACHINES	1	No Quantity							11118026			0
S3	2016	2016	2016	2	0	2	Export	496	Mongolia	MNG	251	France	FRA								71	POWER GENERATNG.MACHINES	1	No Quantity							31359			0
S3	2016	2016	2016	2	0	2	Export	496	Mongolia	MNG	276	Germany	DEU								71	POWER GENERATNG.MACHINES	1	No Quantity							2858241			0
S3	2016	2016	2016	2	0	2	Export	496	Mongolia	MNG	344	China, Hong Kong SAR	HKG								71	POWER GENERATNG.MACHINES	1	No Quantity							12109			0
S3	2016	2016	2016	2	0	2	Export	496	Mongolia	MNG	392	Japan	JPN								71	POWER GENERATNG.MACHINES	1	No Quantity							7500			0
S3	2016	2016	2016	2	0	2	Export	496	Mongolia	MNG	410	Rep. of Korea	KOR								71	POWER GENERATNG.MACHINES	1	No Quantity							244233			0
S3	2016	2016	2016	2	0	2	Export	496	Mongolia	MNG	458	Malaysia	MYS								71	POWER GENERATNG.MACHINES	1	No Quantity							100000			0
S3	2016	2016	2016	2	0	2	Export	496	Mongolia	MNG	554	New Zealand	NZL								71	POWER GENERATNG.MACHINES	1	No Quantity							2146			0
S3	2016	2016	2016	2	0	2	Export	496	Mongolia	MNG	616	Poland	POL								71	POWER GENERATNG.MACHINES	1	No Quantity							20000			0
S3	2016	2016	2016	2	0	2	Export	496	Mongolia	MNG	643	Russian Federation	RUS								71	POWER GENERATNG.MACHINES	1	No Quantity							14122			0
S3	2016	2016	2016	2	0	2	Export	496	Mongolia	MNG	702	Singapore	SGP								71	POWER GENERATNG.MACHINES	1	No Quantity							924121			0
S3	2016	2016	2016	2	0	2	Export	496	Mongolia	MNG	724	Spain	ESP								71	POWER GENERATNG.MACHINES	1	No Quantity							15000			0
S3	2016	2016	2016	2	0	2	Export	496	Mongolia	MNG	764	Thailand	THA								71	POWER GENERATNG.MACHINES	1	No Quantity							4205			0
S3	2016	2016	2016	2	0	2	Export	496	Mongolia	MNG	784	United Arab Emirates	ARE								71	POWER GENERATNG.MACHINES	1	No Quantity							2203951			0
S3	2016	2016	2016	2	0	2	Export	496	Mongolia	MNG	804	Ukraine	UKR								71	POWER GENERATNG.MACHINES	1	No Quantity							45272			0
S3	2016	2016	2016	2	0	2	Export	496	Mongolia	MNG	826	United Kingdom	GBR								71	POWER GENERATNG.MACHINES	1	No Quantity							259781			0
S3	2016	2016	2016	2	0	2	Export	496	Mongolia	MNG	842	USA	USA								71	POWER GENERATNG.MACHINES	1	No Quantity							1186263			0
S3	2016	2016	2016	2	0	2	Export	498	Rep. of Moldova	MDA	0	World	WLD								71	POWER GENERATNG.MACHINES	1	No Quantity							2518319			0
S3	2016	2016	2016	2	0	2	Export	498	Rep. of Moldova	MDA	40	Austria	AUT								71	POWER GENERATNG.MACHINES	1	No Quantity							928			0
S3	2016	2016	2016	2	0	2	Export	498	Rep. of Moldova	MDA	56	Belgium	BEL								71	POWER GENERATNG.MACHINES	1	No Quantity							69			0
S3	2016	2016	2016	2	0	2	Export	498	Rep. of Moldova	MDA	100	Bulgaria	BGR								71	POWER GENERATNG.MACHINES	1	No Quantity							1391			0
S3	2016	2016	2016	2	0	2	Export	498	Rep. of Moldova	MDA	112	Belarus	BLR								71	POWER GENERATNG.MACHINES	1	No Quantity							214754			0
S3	2016	2016	2016	2	0	2	Export	498	Rep. of Moldova	MDA	156	China	CHN								71	POWER GENERATNG.MACHINES	1	No Quantity							300			0
S3	2016	2016	2016	2	0	2	Export	498	Rep. of Moldova	MDA	178	Congo	COG								71	POWER GENERATNG.MACHINES	1	No Quantity							47692			0
S3	2016	2016	2016	2	0	2	Export	498	Rep. of Moldova	MDA	208	Denmark	DNK								71	POWER GENERATNG.MACHINES	1	No Quantity							1925			0
S3	2016	2016	2016	2	0	2	Export	498	Rep. of Moldova	MDA	276	Germany	DEU								71	POWER GENERATNG.MACHINES	1	No Quantity							343			0
S3	2016	2016	2016	2	0	2	Export	498	Rep. of Moldova	MDA	300	Greece	GRC								71	POWER GENERATNG.MACHINES	1	No Quantity							411			0
S3	2016	2016	2016	2	0	2	Export	498	Rep. of Moldova	MDA	348	Hungary	HUN								71	POWER GENERATNG.MACHINES	1	No Quantity							745			0
S3	2016	2016	2016	2	0	2	Export	498	Rep. of Moldova	MDA	381	Italy	ITA								71	POWER GENERATNG.MACHINES	1	No Quantity							818360			0
S3	2016	2016	2016	2	0	2	Export	498	Rep. of Moldova	MDA	417	Kyrgyzstan	KGZ								71	POWER GENERATNG.MACHINES	1	No Quantity							4000			0
S3	2016	2016	2016	2	0	2	Export	498	Rep. of Moldova	MDA	428	Latvia	LVA								71	POWER GENERATNG.MACHINES	1	No Quantity							24970			0
S3	2016	2016	2016	2	0	2	Export	498	Rep. of Moldova	MDA	528	Netherlands	NLD								71	POWER GENERATNG.MACHINES	1	No Quantity							62136			0
S3	2016	2016	2016	2	0	2	Export	498	Rep. of Moldova	MDA	642	Romania	ROU								71	POWER GENERATNG.MACHINES	1	No Quantity							56315			0
S3	2016	2016	2016	2	0	2	Export	498	Rep. of Moldova	MDA	643	Russian Federation	RUS								71	POWER GENERATNG.MACHINES	1	No Quantity							1062963			0
S3	2016	2016	2016	2	0	2	Export	498	Rep. of Moldova	MDA	729	Sudan	SDN								71	POWER GENERATNG.MACHINES	1	No Quantity							485			0
S3	2016	2016	2016	2	0	2	Export	498	Rep. of Moldova	MDA	760	Syria	SYR								71	POWER GENERATNG.MACHINES	1	No Quantity							3683			0
S3	2016	2016	2016	2	0	2	Export	498	Rep. of Moldova	MDA	784	United Arab Emirates	ARE								71	POWER GENERATNG.MACHINES	1	No Quantity							1100			0
S3	2016	2016	2016	2	0	2	Export	498	Rep. of Moldova	MDA	792	Turkey	TUR								71	POWER GENERATNG.MACHINES	1	No Quantity							12083			0
S3	2016	2016	2016	2	0	2	Export	498	Rep. of Moldova	MDA	804	Ukraine	UKR								71	POWER GENERATNG.MACHINES	1	No Quantity							178205			0
S3	2016	2016	2016	2	0	2	Export	498	Rep. of Moldova	MDA	818	Egypt	EGY								71	POWER GENERATNG.MACHINES	1	No Quantity							18769			0
S3	2016	2016	2016	2	0	2	Export	498	Rep. of Moldova	MDA	826	United Kingdom	GBR								71	POWER GENERATNG.MACHINES	1	No Quantity							6692			0
S3	2016	2016	2016	2	0	2	Export	496	Mongolia	MNG	0	World	WLD								72	SPECIAL.INDUST.MACHINERY	1	No Quantity							37914960			0
S3	2016	2016	2016	2	0	2	Export	496	Mongolia	MNG	36	Australia	AUS								72	SPECIAL.INDUST.MACHINERY	1	No Quantity							2731			0
S3	2016	2016	2016	2	0	2	Export	496	Mongolia	MNG	104	Myanmar	MMR								72	SPECIAL.INDUST.MACHINERY	1	No Quantity							18750			0
S3	2016	2016	2016	2	0	2	Export	496	Mongolia	MNG	112	Belarus	BLR								72	SPECIAL.INDUST.MACHINERY	1	No Quantity							49333			0
S3	2016	2016	2016	2	0	2	Export	496	Mongolia	MNG	124	Canada	CAN								72	SPECIAL.INDUST.MACHINERY	1	No Quantity							666027			0
S3	2016	2016	2016	2	0	2	Export	496	Mongolia	MNG	156	China	CHN								72	SPECIAL.INDUST.MACHINERY	1	No Quantity							30285247			0
S3	2016	2016	2016	2	0	2	Export	496	Mongolia	MNG	203	Czechia	CZE								72	SPECIAL.INDUST.MACHINERY	1	No Quantity							6600			0
S3	2016	2016	2016	2	0	2	Export	496	Mongolia	MNG	251	France	FRA								72	SPECIAL.INDUST.MACHINERY	1	No Quantity							521631			0
S3	2016	2016	2016	2	0	2	Export	496	Mongolia	MNG	276	Germany	DEU								72	SPECIAL.INDUST.MACHINERY	1	No Quantity							673721			0
S3	2016	2016	2016	2	0	2	Export	496	Mongolia	MNG	344	China, Hong Kong SAR	HKG								72	SPECIAL.INDUST.MACHINERY	1	No Quantity							674			0
S3	2016	2016	2016	2	0	2	Export	496	Mongolia	MNG	381	Italy	ITA								72	SPECIAL.INDUST.MACHINERY	1	No Quantity							163716			0
S3	2016	2016	2016	2	0	2	Export	496	Mongolia	MNG	392	Japan	JPN								72	SPECIAL.INDUST.MACHINERY	1	No Quantity							1534466			0
S3	2016	2016	2016	2	0	2	Export	496	Mongolia	MNG	398	Kazakhstan	KAZ								72	SPECIAL.INDUST.MACHINERY	1	No Quantity							36384			0
S3	2016	2016	2016	2	0	2	Export	496	Mongolia	MNG	404	Kenya	KEN								72	SPECIAL.INDUST.MACHINERY	1	No Quantity							604299			0
S3	2016	2016	2016	2	0	2	Export	496	Mongolia	MNG	410	Rep. of Korea	KOR								72	SPECIAL.INDUST.MACHINERY	1	No Quantity							130052			0
S3	2016	2016	2016	2	0	2	Export	496	Mongolia	MNG	440	Lithuania	LTU								72	SPECIAL.INDUST.MACHINERY	1	No Quantity							1070			0
S3	2016	2016	2016	2	0	2	Export	496	Mongolia	MNG	458	Malaysia	MYS								72	SPECIAL.INDUST.MACHINERY	1	No Quantity							1251489			0
S3	2016	2016	2016	2	0	2	Export	496	Mongolia	MNG	528	Netherlands	NLD								72	SPECIAL.INDUST.MACHINERY	1	No Quantity							28			0
S3	2016	2016	2016	2	0	2	Export	496	Mongolia	MNG	554	New Zealand	NZL								72	SPECIAL.INDUST.MACHINERY	1	No Quantity							3268			0
S3	2016	2016	2016	2	0	2	Export	496	Mongolia	MNG	643	Russian Federation	RUS								72	SPECIAL.INDUST.MACHINERY	1	No Quantity							170010			0
S3	2016	2016	2016	2	0	2	Export	496	Mongolia	MNG	702	Singapore	SGP								72	SPECIAL.INDUST.MACHINERY	1	No Quantity							1414231			0
S3	2016	2016	2016	2	0	2	Export	496	Mongolia	MNG	757	Switzerland	CHE								72	SPECIAL.INDUST.MACHINERY	1	No Quantity							100			0
S3	2016	2016	2016	2	0	2	Export	496	Mongolia	MNG	764	Thailand	THA								72	SPECIAL.INDUST.MACHINERY	1	No Quantity							6642			0
S3	2016	2016	2016	2	0	2	Export	496	Mongolia	MNG	826	United Kingdom	GBR								72	SPECIAL.INDUST.MACHINERY	1	No Quantity							20669			0
S3	2016	2016	2016	2	0	2	Export	496	Mongolia	MNG	842	USA	USA								72	SPECIAL.INDUST.MACHINERY	1	No Quantity							353824			0
S3	2016	2016	2016	2	0	2	Export	498	Rep. of Moldova	MDA	0	World	WLD								72	SPECIAL.INDUST.MACHINERY	1	No Quantity							10031248			0
S3	2016	2016	2016	2	0	2	Export	498	Rep. of Moldova	MDA	31	Azerbaijan	AZE								72	SPECIAL.INDUST.MACHINERY	1	No Quantity							18515			0
S3	2016	2016	2016	2	0	2	Export	498	Rep. of Moldova	MDA	40	Austria	AUT								72	SPECIAL.INDUST.MACHINERY	1	No Quantity							90183			0
S3	2016	2016	2016	2	0	2	Export	498	Rep. of Moldova	MDA	56	Belgium	BEL								72	SPECIAL.INDUST.MACHINERY	1	No Quantity							38677			0
S3	2016	2016	2016	2	0	2	Export	498	Rep. of Moldova	MDA	100	Bulgaria	BGR								72	SPECIAL.INDUST.MACHINERY	1	No Quantity							331814			0
S3	2016	2016	2016	2	0	2	Export	498	Rep. of Moldova	MDA	112	Belarus	BLR								72	SPECIAL.INDUST.MACHINERY	1	No Quantity							512010			0
S3	2016	2016	2016	2	0	2	Export	498	Rep. of Moldova	MDA	156	China	CHN								72	SPECIAL.INDUST.MACHINERY	1	No Quantity							14585			0
S3	2016	2016	2016	2	0	2	Export	498	Rep. of Moldova	MDA	178	Congo	COG								72	SPECIAL.INDUST.MACHINERY	1	No Quantity							2529			0
S3	2016	2016	2016	2	0	2	Export	498	Rep. of Moldova	MDA	203	Czechia	CZE								72	SPECIAL.INDUST.MACHINERY	1	No Quantity							175152			0
S3	2016	2016	2016	2	0	2	Export	498	Rep. of Moldova	MDA	251	France	FRA								72	SPECIAL.INDUST.MACHINERY	1	No Quantity							5829			0
S3	2016	2016	2016	2	0	2	Export	498	Rep. of Moldova	MDA	268	Georgia	GEO								72	SPECIAL.INDUST.MACHINERY	1	No Quantity							74221			0
S3	2016	2016	2016	2	0	2	Export	498	Rep. of Moldova	MDA	276	Germany	DEU								72	SPECIAL.INDUST.MACHINERY	1	No Quantity							483490			0
S3	2016	2016	2016	2	0	2	Export	498	Rep. of Moldova	MDA	300	Greece	GRC								72	SPECIAL.INDUST.MACHINERY	1	No Quantity							7259			0
S3	2016	2016	2016	2	0	2	Export	498	Rep. of Moldova	MDA	348	Hungary	HUN								72	SPECIAL.INDUST.MACHINERY	1	No Quantity							186186			0
S3	2016	2016	2016	2	0	2	Export	498	Rep. of Moldova	MDA	360	Indonesia	IDN								72	SPECIAL.INDUST.MACHINERY	1	No Quantity							70478			0
S3	2016	2016	2016	2	0	2	Export	498	Rep. of Moldova	MDA	372	Ireland	IRL								72	SPECIAL.INDUST.MACHINERY	1	No Quantity							88045			0
S3	2016	2016	2016	2	0	2	Export	498	Rep. of Moldova	MDA	381	Italy	ITA								72	SPECIAL.INDUST.MACHINERY	1	No Quantity							329462			0
S3	2016	2016	2016	2	0	2	Export	498	Rep. of Moldova	MDA	398	Kazakhstan	KAZ								72	SPECIAL.INDUST.MACHINERY	1	No Quantity							403861			0
S3	2016	2016	2016	2	0	2	Export	498	Rep. of Moldova	MDA	417	Kyrgyzstan	KGZ								72	SPECIAL.INDUST.MACHINERY	1	No Quantity							166387			0
S3	2016	2016	2016	2	0	2	Export	498	Rep. of Moldova	MDA	440	Lithuania	LTU								72	SPECIAL.INDUST.MACHINERY	1	No Quantity							20358			0
S3	2016	2016	2016	2	0	2	Export	498	Rep. of Moldova	MDA	504	Morocco	MAR								72	SPECIAL.INDUST.MACHINERY	1	No Quantity							6308			0
S3	2016	2016	2016	2	0	2	Export	498	Rep. of Moldova	MDA	528	Netherlands	NLD								72	SPECIAL.INDUST.MACHINERY	1	No Quantity							17343			0
S3	2016	2016	2016	2	0	2	Export	498	Rep. of Moldova	MDA	616	Poland	POL								72	SPECIAL.INDUST.MACHINERY	1	No Quantity							336207			0
S3	2016	2016	2016	2	0	2	Export	498	Rep. of Moldova	MDA	634	Qatar	QAT								72	SPECIAL.INDUST.MACHINERY	1	No Quantity							10004			0
S3	2016	2016	2016	2	0	2	Export	498	Rep. of Moldova	MDA	642	Romania	ROU								72	SPECIAL.INDUST.MACHINERY	1	No Quantity							1853841			0
S3	2016	2016	2016	2	0	2	Export	498	Rep. of Moldova	MDA	643	Russian Federation	RUS								72	SPECIAL.INDUST.MACHINERY	1	No Quantity							2909706			0
S3	2016	2016	2016	2	0	2	Export	498	Rep. of Moldova	MDA	688	Serbia	SRB								72	SPECIAL.INDUST.MACHINERY	1	No Quantity							234431			0
S3	2016	2016	2016	2	0	2	Export	498	Rep. of Moldova	MDA	699	India	IND								72	SPECIAL.INDUST.MACHINERY	1	No Quantity							71546			0
S3	2016	2016	2016	2	0	2	Export	498	Rep. of Moldova	MDA	703	Slovakia	SVK								72	SPECIAL.INDUST.MACHINERY	1	No Quantity							149736			0
S3	2016	2016	2016	2	0	2	Export	498	Rep. of Moldova	MDA	724	Spain	ESP								72	SPECIAL.INDUST.MACHINERY	1	No Quantity							16996			0
S3	2016	2016	2016	2	0	2	Export	498	Rep. of Moldova	MDA	752	Sweden	SWE								72	SPECIAL.INDUST.MACHINERY	1	No Quantity							409			0
S3	2016	2016	2016	2	0	2	Export	498	Rep. of Moldova	MDA	762	Tajikistan	TJK								72	SPECIAL.INDUST.MACHINERY	1	No Quantity							2497			0
S3	2016	2016	2016	2	0	2	Export	498	Rep. of Moldova	MDA	784	United Arab Emirates	ARE								72	SPECIAL.INDUST.MACHINERY	1	No Quantity							133164			0
S3	2016	2016	2016	2	0	2	Export	498	Rep. of Moldova	MDA	792	Turkey	TUR								72	SPECIAL.INDUST.MACHINERY	1	No Quantity							14503			0
S3	2016	2016	2016	2	0	2	Export	498	Rep. of Moldova	MDA	804	Ukraine	UKR								72	SPECIAL.INDUST.MACHINERY	1	No Quantity							1159652			0
S3	2016	2016	2016	2	0	2	Export	498	Rep. of Moldova	MDA	807	North Macedonia	MKD								72	SPECIAL.INDUST.MACHINERY	1	No Quantity							12368			0
S3	2016	2016	2016	2	0	2	Export	498	Rep. of Moldova	MDA	826	United Kingdom	GBR								72	SPECIAL.INDUST.MACHINERY	1	No Quantity							1382			0
S3	2016	2016	2016	2	0	2	Export	498	Rep. of Moldova	MDA	842	USA	USA								72	SPECIAL.INDUST.MACHINERY	1	No Quantity							9858			0
S3	2016	2016	2016	2	0	2	Export	498	Rep. of Moldova	MDA	860	Uzbekistan	UZB								72	SPECIAL.INDUST.MACHINERY	1	No Quantity							72256			0
S3	2016	2016	2016	2	0	2	Export	496	Mongolia	MNG	0	World	WLD								73	METALWORKING MACHINERY	1	No Quantity							662417			0
S3	2016	2016	2016	2	0	2	Export	496	Mongolia	MNG	156	China	CHN								73	METALWORKING MACHINERY	1	No Quantity							2859			0
S3	2016	2016	2016	2	0	2	Export	496	Mongolia	MNG	392	Japan	JPN								73	METALWORKING MACHINERY	1	No Quantity							50			0
S3	2016	2016	2016	2	0	2	Export	496	Mongolia	MNG	410	Rep. of Korea	KOR								73	METALWORKING MACHINERY	1	No Quantity							636008			0
S3	2016	2016	2016	2	0	2	Export	496	Mongolia	MNG	458	Malaysia	MYS								73	METALWORKING MACHINERY	1	No Quantity							23500			0
S3	2016	2016	2016	2	0	2	Export	498	Rep. of Moldova	MDA	0	World	WLD								73	METALWORKING MACHINERY	1	No Quantity							2824861			0
S3	2016	2016	2016	2	0	2	Export	498	Rep. of Moldova	MDA	56	Belgium	BEL								73	METALWORKING MACHINERY	1	No Quantity							98629			0
S3	2016	2016	2016	2	0	2	Export	498	Rep. of Moldova	MDA	112	Belarus	BLR								73	METALWORKING MACHINERY	1	No Quantity							30129			0
S3	2016	2016	2016	2	0	2	Export	498	Rep. of Moldova	MDA	156	China	CHN								73	METALWORKING MACHINERY	1	No Quantity							77333			0
S3	2016	2016	2016	2	0	2	Export	498	Rep. of Moldova	MDA	251	France	FRA								73	METALWORKING MACHINERY	1	No Quantity							395707			0
S3	2016	2016	2016	2	0	2	Export	498	Rep. of Moldova	MDA	276	Germany	DEU								73	METALWORKING MACHINERY	1	No Quantity							36444			0
S3	2016	2016	2016	2	0	2	Export	498	Rep. of Moldova	MDA	381	Italy	ITA								73	METALWORKING MACHINERY	1	No Quantity							754464			0
S3	2016	2016	2016	2	0	2	Export	498	Rep. of Moldova	MDA	616	Poland	POL								73	METALWORKING MACHINERY	1	No Quantity							1964			0
S3	2016	2016	2016	2	0	2	Export	498	Rep. of Moldova	MDA	642	Romania	ROU								73	METALWORKING MACHINERY	1	No Quantity							432453			0
S3	2016	2016	2016	2	0	2	Export	498	Rep. of Moldova	MDA	643	Russian Federation	RUS								73	METALWORKING MACHINERY	1	No Quantity							889865			0
S3	2016	2016	2016	2	0	2	Export	498	Rep. of Moldova	MDA	688	Serbia	SRB								73	METALWORKING MACHINERY	1	No Quantity							38981			0
S3	2016	2016	2016	2	0	2	Export	498	Rep. of Moldova	MDA	792	Turkey	TUR								73	METALWORKING MACHINERY	1	No Quantity							64971			0
S3	2016	2016	2016	2	0	2	Export	498	Rep. of Moldova	MDA	804	Ukraine	UKR								73	METALWORKING MACHINERY	1	No Quantity							3608			0
S3	2016	2016	2016	2	0	2	Export	498	Rep. of Moldova	MDA	826	United Kingdom	GBR								73	METALWORKING MACHINERY	1	No Quantity							313			0
S3	2016	2016	2016	2	0	2	Export	496	Mongolia	MNG	0	World	WLD								74	GENERAL INDUSTL.MACH.NES	1	No Quantity							6452432			0
S3	2016	2016	2016	2	0	2	Export	496	Mongolia	MNG	56	Belgium	BEL								74	GENERAL INDUSTL.MACH.NES	1	No Quantity							1000			0
S3	2016	2016	2016	2	0	2	Export	496	Mongolia	MNG	124	Canada	CAN								74	GENERAL INDUSTL.MACH.NES	1	No Quantity							303585			0
S3	2016	2016	2016	2	0	2	Export	496	Mongolia	MNG	156	China	CHN								74	GENERAL INDUSTL.MACH.NES	1	No Quantity							1992684			0
S3	2016	2016	2016	2	0	2	Export	496	Mongolia	MNG	203	Czechia	CZE								74	GENERAL INDUSTL.MACH.NES	1	No Quantity							2300			0
S3	2016	2016	2016	2	0	2	Export	496	Mongolia	MNG	208	Denmark	DNK								74	GENERAL INDUSTL.MACH.NES	1	No Quantity							1069			0
S3	2016	2016	2016	2	0	2	Export	496	Mongolia	MNG	251	France	FRA								74	GENERAL INDUSTL.MACH.NES	1	No Quantity							228407			0
S3	2016	2016	2016	2	0	2	Export	496	Mongolia	MNG	276	Germany	DEU								74	GENERAL INDUSTL.MACH.NES	1	No Quantity							1638445			0
S3	2016	2016	2016	2	0	2	Export	496	Mongolia	MNG	344	China, Hong Kong SAR	HKG								74	GENERAL INDUSTL.MACH.NES	1	No Quantity							13615			0
S3	2016	2016	2016	2	0	2	Export	496	Mongolia	MNG	381	Italy	ITA								74	GENERAL INDUSTL.MACH.NES	1	No Quantity							277			0
S3	2016	2016	2016	2	0	2	Export	496	Mongolia	MNG	392	Japan	JPN								74	GENERAL INDUSTL.MACH.NES	1	No Quantity							145800			0
S3	2016	2016	2016	2	0	2	Export	496	Mongolia	MNG	398	Kazakhstan	KAZ								74	GENERAL INDUSTL.MACH.NES	1	No Quantity							7851			0
S3	2016	2016	2016	2	0	2	Export	496	Mongolia	MNG	410	Rep. of Korea	KOR								74	GENERAL INDUSTL.MACH.NES	1	No Quantity							98987			0
S3	2016	2016	2016	2	0	2	Export	496	Mongolia	MNG	440	Lithuania	LTU								74	GENERAL INDUSTL.MACH.NES	1	No Quantity							4020			0
S3	2016	2016	2016	2	0	2	Export	496	Mongolia	MNG	458	Malaysia	MYS								74	GENERAL INDUSTL.MACH.NES	1	No Quantity							1178			0
S3	2016	2016	2016	2	0	2	Export	496	Mongolia	MNG	490	Other Asia, nes									74	GENERAL INDUSTL.MACH.NES	1	No Quantity							3700			0
S3	2016	2016	2016	2	0	2	Export	496	Mongolia	MNG	528	Netherlands	NLD								74	GENERAL INDUSTL.MACH.NES	1	No Quantity							3002			0
S3	2016	2016	2016	2	0	2	Export	496	Mongolia	MNG	533	Aruba	ABW								74	GENERAL INDUSTL.MACH.NES	1	No Quantity							106948			0
S3	2016	2016	2016	2	0	2	Export	496	Mongolia	MNG	643	Russian Federation	RUS								74	GENERAL INDUSTL.MACH.NES	1	No Quantity							137445			0
S3	2016	2016	2016	2	0	2	Export	496	Mongolia	MNG	702	Singapore	SGP								74	GENERAL INDUSTL.MACH.NES	1	No Quantity							1260147			0
S3	2016	2016	2016	2	0	2	Export	496	Mongolia	MNG	704	Viet Nam	VNM								74	GENERAL INDUSTL.MACH.NES	1	No Quantity							40			0
S3	2016	2016	2016	2	0	2	Export	496	Mongolia	MNG	757	Switzerland	CHE								74	GENERAL INDUSTL.MACH.NES	1	No Quantity							20			0
S3	2016	2016	2016	2	0	2	Export	496	Mongolia	MNG	764	Thailand	THA								74	GENERAL INDUSTL.MACH.NES	1	No Quantity							4535			0
S3	2016	2016	2016	2	0	2	Export	496	Mongolia	MNG	784	United Arab Emirates	ARE								74	GENERAL INDUSTL.MACH.NES	1	No Quantity							17910			0
S3	2016	2016	2016	2	0	2	Export	496	Mongolia	MNG	792	Turkey	TUR								74	GENERAL INDUSTL.MACH.NES	1	No Quantity							434			0
S3	2016	2016	2016	2	0	2	Export	496	Mongolia	MNG	826	United Kingdom	GBR								74	GENERAL INDUSTL.MACH.NES	1	No Quantity							202028			0
S3	2016	2016	2016	2	0	2	Export	496	Mongolia	MNG	842	USA	USA								74	GENERAL INDUSTL.MACH.NES	1	No Quantity							277005			0
S3	2016	2016	2016	2	0	2	Export	498	Rep. of Moldova	MDA	0	World	WLD								74	GENERAL INDUSTL.MACH.NES	1	No Quantity							28456665			0
S3	2016	2016	2016	2	0	2	Export	498	Rep. of Moldova	MDA	4	Afghanistan	AFG								74	GENERAL INDUSTL.MACH.NES	1	No Quantity							6899			0
S3	2016	2016	2016	2	0	2	Export	498	Rep. of Moldova	MDA	31	Azerbaijan	AZE								74	GENERAL INDUSTL.MACH.NES	1	No Quantity							5426			0
S3	2016	2016	2016	2	0	2	Export	498	Rep. of Moldova	MDA	40	Austria	AUT								74	GENERAL INDUSTL.MACH.NES	1	No Quantity							5237			0
S3	2016	2016	2016	2	0	2	Export	498	Rep. of Moldova	MDA	56	Belgium	BEL								74	GENERAL INDUSTL.MACH.NES	1	No Quantity							4440			0
S3	2016	2016	2016	2	0	2	Export	498	Rep. of Moldova	MDA	100	Bulgaria	BGR								74	GENERAL INDUSTL.MACH.NES	1	No Quantity							97080			0
S3	2016	2016	2016	2	0	2	Export	498	Rep. of Moldova	MDA	112	Belarus	BLR								74	GENERAL INDUSTL.MACH.NES	1	No Quantity							350084			0
S3	2016	2016	2016	2	0	2	Export	498	Rep. of Moldova	MDA	124	Canada	CAN								74	GENERAL INDUSTL.MACH.NES	1	No Quantity							10267			0
S3	2016	2016	2016	2	0	2	Export	498	Rep. of Moldova	MDA	178	Congo	COG								74	GENERAL INDUSTL.MACH.NES	1	No Quantity							45415			0
S3	2016	2016	2016	2	0	2	Export	498	Rep. of Moldova	MDA	203	Czechia	CZE								74	GENERAL INDUSTL.MACH.NES	1	No Quantity							6641			0
S3	2016	2016	2016	2	0	2	Export	498	Rep. of Moldova	MDA	251	France	FRA								74	GENERAL INDUSTL.MACH.NES	1	No Quantity							17020			0
S3	2016	2016	2016	2	0	2	Export	498	Rep. of Moldova	MDA	268	Georgia	GEO								74	GENERAL INDUSTL.MACH.NES	1	No Quantity							247279			0
S3	2016	2016	2016	2	0	2	Export	498	Rep. of Moldova	MDA	276	Germany	DEU								74	GENERAL INDUSTL.MACH.NES	1	No Quantity							308272			0
S3	2016	2016	2016	2	0	2	Export	498	Rep. of Moldova	MDA	300	Greece	GRC								74	GENERAL INDUSTL.MACH.NES	1	No Quantity							2995			0
S3	2016	2016	2016	2	0	2	Export	498	Rep. of Moldova	MDA	381	Italy	ITA								74	GENERAL INDUSTL.MACH.NES	1	No Quantity							366686			0
S3	2016	2016	2016	2	0	2	Export	498	Rep. of Moldova	MDA	398	Kazakhstan	KAZ								74	GENERAL INDUSTL.MACH.NES	1	No Quantity							355939			0
S3	2016	2016	2016	2	0	2	Export	498	Rep. of Moldova	MDA	417	Kyrgyzstan	KGZ								74	GENERAL INDUSTL.MACH.NES	1	No Quantity							196338			0
S3	2016	2016	2016	2	0	2	Export	498	Rep. of Moldova	MDA	440	Lithuania	LTU								74	GENERAL INDUSTL.MACH.NES	1	No Quantity							50396			0
S3	2016	2016	2016	2	0	2	Export	498	Rep. of Moldova	MDA	528	Netherlands	NLD								74	GENERAL INDUSTL.MACH.NES	1	No Quantity							56433			0
S3	2016	2016	2016	2	0	2	Export	498	Rep. of Moldova	MDA	616	Poland	POL								74	GENERAL INDUSTL.MACH.NES	1	No Quantity							4873			0
S3	2016	2016	2016	2	0	2	Export	498	Rep. of Moldova	MDA	642	Romania	ROU								74	GENERAL INDUSTL.MACH.NES	1	No Quantity							5150772			0
S3	2016	2016	2016	2	0	2	Export	498	Rep. of Moldova	MDA	643	Russian Federation	RUS								74	GENERAL INDUSTL.MACH.NES	1	No Quantity							18419428			0
S3	2016	2016	2016	2	0	2	Export	498	Rep. of Moldova	MDA	688	Serbia	SRB								74	GENERAL INDUSTL.MACH.NES	1	No Quantity							28			0
S3	2016	2016	2016	2	0	2	Export	498	Rep. of Moldova	MDA	704	Viet Nam	VNM								74	GENERAL INDUSTL.MACH.NES	1	No Quantity							343658			0
S3	2016	2016	2016	2	0	2	Export	498	Rep. of Moldova	MDA	705	Slovenia	SVN								74	GENERAL INDUSTL.MACH.NES	1	No Quantity							109			0
S3	2016	2016	2016	2	0	2	Export	498	Rep. of Moldova	MDA	724	Spain	ESP								74	GENERAL INDUSTL.MACH.NES	1	No Quantity							4559			0
S3	2016	2016	2016	2	0	2	Export	498	Rep. of Moldova	MDA	729	Sudan	SDN								74	GENERAL INDUSTL.MACH.NES	1	No Quantity							5193			0
S3	2016	2016	2016	2	0	2	Export	498	Rep. of Moldova	MDA	752	Sweden	SWE								74	GENERAL INDUSTL.MACH.NES	1	No Quantity							2146			0
S3	2016	2016	2016	2	0	2	Export	498	Rep. of Moldova	MDA	757	Switzerland	CHE								74	GENERAL INDUSTL.MACH.NES	1	No Quantity							27296			0
S3	2016	2016	2016	2	0	2	Export	498	Rep. of Moldova	MDA	760	Syria	SYR								74	GENERAL INDUSTL.MACH.NES	1	No Quantity							53			0
S3	2016	2016	2016	2	0	2	Export	498	Rep. of Moldova	MDA	762	Tajikistan	TJK								74	GENERAL INDUSTL.MACH.NES	1	No Quantity							2383			0
S3	2016	2016	2016	2	0	2	Export	498	Rep. of Moldova	MDA	784	United Arab Emirates	ARE								74	GENERAL INDUSTL.MACH.NES	1	No Quantity							108380			0
S3	2016	2016	2016	2	0	2	Export	498	Rep. of Moldova	MDA	792	Turkey	TUR								74	GENERAL INDUSTL.MACH.NES	1	No Quantity							422181			0
S3	2016	2016	2016	2	0	2	Export	498	Rep. of Moldova	MDA	804	Ukraine	UKR								74	GENERAL INDUSTL.MACH.NES	1	No Quantity							1019412			0
S3	2016	2016	2016	2	0	2	Export	498	Rep. of Moldova	MDA	818	Egypt	EGY								74	GENERAL INDUSTL.MACH.NES	1	No Quantity							422			0
S3	2016	2016	2016	2	0	2	Export	498	Rep. of Moldova	MDA	826	United Kingdom	GBR								74	GENERAL INDUSTL.MACH.NES	1	No Quantity							25520			0
S3	2016	2016	2016	2	0	2	Export	498	Rep. of Moldova	MDA	842	USA	USA								74	GENERAL INDUSTL.MACH.NES	1	No Quantity							27041			0
S3	2016	2016	2016	2	0	2	Export	498	Rep. of Moldova	MDA	860	Uzbekistan	UZB								74	GENERAL INDUSTL.MACH.NES	1	No Quantity							760090			0
S3	2016	2016	2016	2	0	2	Export	498	Rep. of Moldova	MDA	899	Areas, nes									74	GENERAL INDUSTL.MACH.NES	1	No Quantity							274			0
S3	2016	2016	2016	2	0	2	Export	496	Mongolia	MNG	0	World	WLD								75	OFFICE MACHINES,ADP MACH	1	No Quantity							230882			0
S3	2016	2016	2016	2	0	2	Export	496	Mongolia	MNG	36	Australia	AUS								75	OFFICE MACHINES,ADP MACH	1	No Quantity							504			0
S3	2016	2016	2016	2	0	2	Export	496	Mongolia	MNG	100	Bulgaria	BGR								75	OFFICE MACHINES,ADP MACH	1	No Quantity							200			0
S3	2016	2016	2016	2	0	2	Export	496	Mongolia	MNG	124	Canada	CAN								75	OFFICE MACHINES,ADP MACH	1	No Quantity							594			0
S3	2016	2016	2016	2	0	2	Export	496	Mongolia	MNG	156	China	CHN								75	OFFICE MACHINES,ADP MACH	1	No Quantity							479			0
S3	2016	2016	2016	2	0	2	Export	496	Mongolia	MNG	251	France	FRA								75	OFFICE MACHINES,ADP MACH	1	No Quantity							497			0
S3	2016	2016	2016	2	0	2	Export	496	Mongolia	MNG	276	Germany	DEU								75	OFFICE MACHINES,ADP MACH	1	No Quantity							460			0
S3	2016	2016	2016	2	0	2	Export	496	Mongolia	MNG	344	China, Hong Kong SAR	HKG								75	OFFICE MACHINES,ADP MACH	1	No Quantity							12687			0
S3	2016	2016	2016	2	0	2	Export	496	Mongolia	MNG	381	Italy	ITA								75	OFFICE MACHINES,ADP MACH	1	No Quantity							297			0
S3	2016	2016	2016	2	0	2	Export	496	Mongolia	MNG	392	Japan	JPN								75	OFFICE MACHINES,ADP MACH	1	No Quantity							1001			0
S3	2016	2016	2016	2	0	2	Export	496	Mongolia	MNG	410	Rep. of Korea	KOR								75	OFFICE MACHINES,ADP MACH	1	No Quantity							3111			0
S3	2016	2016	2016	2	0	2	Export	496	Mongolia	MNG	428	Latvia	LVA								75	OFFICE MACHINES,ADP MACH	1	No Quantity							20			0
S3	2016	2016	2016	2	0	2	Export	496	Mongolia	MNG	440	Lithuania	LTU								75	OFFICE MACHINES,ADP MACH	1	No Quantity							325			0
S3	2016	2016	2016	2	0	2	Export	496	Mongolia	MNG	458	Malaysia	MYS								75	OFFICE MACHINES,ADP MACH	1	No Quantity							46396			0
S3	2016	2016	2016	2	0	2	Export	496	Mongolia	MNG	490	Other Asia, nes									75	OFFICE MACHINES,ADP MACH	1	No Quantity							501			0
S3	2016	2016	2016	2	0	2	Export	496	Mongolia	MNG	643	Russian Federation	RUS								75	OFFICE MACHINES,ADP MACH	1	No Quantity							53324			0
S3	2016	2016	2016	2	0	2	Export	496	Mongolia	MNG	702	Singapore	SGP								75	OFFICE MACHINES,ADP MACH	1	No Quantity							76693			0
S3	2016	2016	2016	2	0	2	Export	496	Mongolia	MNG	704	Viet Nam	VNM								75	OFFICE MACHINES,ADP MACH	1	No Quantity							59			0
S3	2016	2016	2016	2	0	2	Export	496	Mongolia	MNG	705	Slovenia	SVN								75	OFFICE MACHINES,ADP MACH	1	No Quantity							100			0
S3	2016	2016	2016	2	0	2	Export	496	Mongolia	MNG	757	Switzerland	CHE								75	OFFICE MACHINES,ADP MACH	1	No Quantity							5160			0
S3	2016	2016	2016	2	0	2	Export	496	Mongolia	MNG	764	Thailand	THA								75	OFFICE MACHINES,ADP MACH	1	No Quantity							270			0
S3	2016	2016	2016	2	0	2	Export	496	Mongolia	MNG	826	United Kingdom	GBR								75	OFFICE MACHINES,ADP MACH	1	No Quantity							13900			0
S3	2016	2016	2016	2	0	2	Export	496	Mongolia	MNG	842	USA	USA								75	OFFICE MACHINES,ADP MACH	1	No Quantity							14304			0
S3	2016	2016	2016	2	0	2	Export	498	Rep. of Moldova	MDA	0	World	WLD								75	OFFICE MACHINES,ADP MACH	1	No Quantity							2264336			0
S3	2016	2016	2016	2	0	2	Export	498	Rep. of Moldova	MDA	70	Bosnia Herzegovina	BIH								75	OFFICE MACHINES,ADP MACH	1	No Quantity							3431			0
S3	2016	2016	2016	2	0	2	Export	498	Rep. of Moldova	MDA	100	Bulgaria	BGR								75	OFFICE MACHINES,ADP MACH	1	No Quantity							1350			0
S3	2016	2016	2016	2	0	2	Export	498	Rep. of Moldova	MDA	112	Belarus	BLR								75	OFFICE MACHINES,ADP MACH	1	No Quantity							1435269			0
S3	2016	2016	2016	2	0	2	Export	498	Rep. of Moldova	MDA	156	China	CHN								75	OFFICE MACHINES,ADP MACH	1	No Quantity							3421			0
S3	2016	2016	2016	2	0	2	Export	498	Rep. of Moldova	MDA	178	Congo	COG								75	OFFICE MACHINES,ADP MACH	1	No Quantity							60			0
S3	2016	2016	2016	2	0	2	Export	498	Rep. of Moldova	MDA	203	Czechia	CZE								75	OFFICE MACHINES,ADP MACH	1	No Quantity							88629			0
S3	2016	2016	2016	2	0	2	Export	498	Rep. of Moldova	MDA	251	France	FRA								75	OFFICE MACHINES,ADP MACH	1	No Quantity							100			0
S3	2016	2016	2016	2	0	2	Export	498	Rep. of Moldova	MDA	268	Georgia	GEO								75	OFFICE MACHINES,ADP MACH	1	No Quantity							174			0
S3	2016	2016	2016	2	0	2	Export	498	Rep. of Moldova	MDA	276	Germany	DEU								75	OFFICE MACHINES,ADP MACH	1	No Quantity							69753			0
S3	2016	2016	2016	2	0	2	Export	498	Rep. of Moldova	MDA	300	Greece	GRC								75	OFFICE MACHINES,ADP MACH	1	No Quantity							40			0
S3	2016	2016	2016	2	0	2	Export	498	Rep. of Moldova	MDA	348	Hungary	HUN								75	OFFICE MACHINES,ADP MACH	1	No Quantity							8654			0
S3	2016	2016	2016	2	0	2	Export	498	Rep. of Moldova	MDA	372	Ireland	IRL								75	OFFICE MACHINES,ADP MACH	1	No Quantity							6238			0
S3	2016	2016	2016	2	0	2	Export	498	Rep. of Moldova	MDA	381	Italy	ITA								75	OFFICE MACHINES,ADP MACH	1	No Quantity							620			0
S3	2016	2016	2016	2	0	2	Export	498	Rep. of Moldova	MDA	398	Kazakhstan	KAZ								75	OFFICE MACHINES,ADP MACH	1	No Quantity							10720			0
S3	2016	2016	2016	2	0	2	Export	498	Rep. of Moldova	MDA	417	Kyrgyzstan	KGZ								75	OFFICE MACHINES,ADP MACH	1	No Quantity							5493			0
S3	2016	2016	2016	2	0	2	Export	498	Rep. of Moldova	MDA	440	Lithuania	LTU								75	OFFICE MACHINES,ADP MACH	1	No Quantity							12186			0
S3	2016	2016	2016	2	0	2	Export	498	Rep. of Moldova	MDA	490	Other Asia, nes									75	OFFICE MACHINES,ADP MACH	1	No Quantity							110			0
S3	2016	2016	2016	2	0	2	Export	498	Rep. of Moldova	MDA	528	Netherlands	NLD								75	OFFICE MACHINES,ADP MACH	1	No Quantity							84708			0
S3	2016	2016	2016	2	0	2	Export	498	Rep. of Moldova	MDA	579	Norway	NOR								75	OFFICE MACHINES,ADP MACH	1	No Quantity							1744			0
S3	2016	2016	2016	2	0	2	Export	498	Rep. of Moldova	MDA	616	Poland	POL								75	OFFICE MACHINES,ADP MACH	1	No Quantity							49855			0
S3	2016	2016	2016	2	0	2	Export	498	Rep. of Moldova	MDA	642	Romania	ROU								75	OFFICE MACHINES,ADP MACH	1	No Quantity							57625			0
S3	2016	2016	2016	2	0	2	Export	498	Rep. of Moldova	MDA	643	Russian Federation	RUS								75	OFFICE MACHINES,ADP MACH	1	No Quantity							5571			0
S3	2016	2016	2016	2	0	2	Export	498	Rep. of Moldova	MDA	688	Serbia	SRB								75	OFFICE MACHINES,ADP MACH	1	No Quantity							807			0
S3	2016	2016	2016	2	0	2	Export	498	Rep. of Moldova	MDA	699	India	IND								75	OFFICE MACHINES,ADP MACH	1	No Quantity							11397			0
S3	2016	2016	2016	2	0	2	Export	498	Rep. of Moldova	MDA	757	Switzerland	CHE								75	OFFICE MACHINES,ADP MACH	1	No Quantity							8979			0
S3	2016	2016	2016	2	0	2	Export	498	Rep. of Moldova	MDA	784	United Arab Emirates	ARE								75	OFFICE MACHINES,ADP MACH	1	No Quantity							25			0
S3	2016	2016	2016	2	0	2	Export	498	Rep. of Moldova	MDA	792	Turkey	TUR								75	OFFICE MACHINES,ADP MACH	1	No Quantity							88			0
S3	2016	2016	2016	2	0	2	Export	498	Rep. of Moldova	MDA	804	Ukraine	UKR								75	OFFICE MACHINES,ADP MACH	1	No Quantity							95823			0
S3	2016	2016	2016	2	0	2	Export	498	Rep. of Moldova	MDA	826	United Kingdom	GBR								75	OFFICE MACHINES,ADP MACH	1	No Quantity							293422			0
S3	2016	2016	2016	2	0	2	Export	498	Rep. of Moldova	MDA	842	USA	USA								75	OFFICE MACHINES,ADP MACH	1	No Quantity							1520			0
S3	2016	2016	2016	2	0	2	Export	498	Rep. of Moldova	MDA	899	Areas, nes									75	OFFICE MACHINES,ADP MACH	1	No Quantity							6524			0
S3	2016	2016	2016	2	0	2	Export	496	Mongolia	MNG	0	World	WLD								76	TELECOMM.SOUND EQUIP ETC	1	No Quantity							900397			0
S3	2016	2016	2016	2	0	2	Export	496	Mongolia	MNG	36	Australia	AUS								76	TELECOMM.SOUND EQUIP ETC	1	No Quantity							368			0
S3	2016	2016	2016	2	0	2	Export	496	Mongolia	MNG	56	Belgium	BEL								76	TELECOMM.SOUND EQUIP ETC	1	No Quantity							262			0
S3	2016	2016	2016	2	0	2	Export	496	Mongolia	MNG	64	Bhutan	BTN								76	TELECOMM.SOUND EQUIP ETC	1	No Quantity							200			0
S3	2016	2016	2016	2	0	2	Export	496	Mongolia	MNG	124	Canada	CAN								76	TELECOMM.SOUND EQUIP ETC	1	No Quantity							24936			0
S3	2016	2016	2016	2	0	2	Export	496	Mongolia	MNG	156	China	CHN								76	TELECOMM.SOUND EQUIP ETC	1	No Quantity							195439			0
S3	2016	2016	2016	2	0	2	Export	496	Mongolia	MNG	203	Czechia	CZE								76	TELECOMM.SOUND EQUIP ETC	1	No Quantity							8331			0
S3	2016	2016	2016	2	0	2	Export	496	Mongolia	MNG	251	France	FRA								76	TELECOMM.SOUND EQUIP ETC	1	No Quantity							8593			0
S3	2016	2016	2016	2	0	2	Export	496	Mongolia	MNG	276	Germany	DEU								76	TELECOMM.SOUND EQUIP ETC	1	No Quantity							2880			0
S3	2016	2016	2016	2	0	2	Export	496	Mongolia	MNG	344	China, Hong Kong SAR	HKG								76	TELECOMM.SOUND EQUIP ETC	1	No Quantity							118902			0
S3	2016	2016	2016	2	0	2	Export	496	Mongolia	MNG	360	Indonesia	IDN								76	TELECOMM.SOUND EQUIP ETC	1	No Quantity							2182			0
S3	2016	2016	2016	2	0	2	Export	496	Mongolia	MNG	381	Italy	ITA								76	TELECOMM.SOUND EQUIP ETC	1	No Quantity							157			0
S3	2016	2016	2016	2	0	2	Export	496	Mongolia	MNG	392	Japan	JPN								76	TELECOMM.SOUND EQUIP ETC	1	No Quantity							1466			0
S3	2016	2016	2016	2	0	2	Export	496	Mongolia	MNG	398	Kazakhstan	KAZ								76	TELECOMM.SOUND EQUIP ETC	1	No Quantity							725			0
S3	2016	2016	2016	2	0	2	Export	496	Mongolia	MNG	410	Rep. of Korea	KOR								76	TELECOMM.SOUND EQUIP ETC	1	No Quantity							3879			0
S3	2016	2016	2016	2	0	2	Export	496	Mongolia	MNG	428	Latvia	LVA								76	TELECOMM.SOUND EQUIP ETC	1	No Quantity							877			0
S3	2016	2016	2016	2	0	2	Export	496	Mongolia	MNG	440	Lithuania	LTU								76	TELECOMM.SOUND EQUIP ETC	1	No Quantity							2063			0
S3	2016	2016	2016	2	0	2	Export	496	Mongolia	MNG	458	Malaysia	MYS								76	TELECOMM.SOUND EQUIP ETC	1	No Quantity							2286			0
S3	2016	2016	2016	2	0	2	Export	496	Mongolia	MNG	490	Other Asia, nes									76	TELECOMM.SOUND EQUIP ETC	1	No Quantity							6687			0
S3	2016	2016	2016	2	0	2	Export	496	Mongolia	MNG	528	Netherlands	NLD								76	TELECOMM.SOUND EQUIP ETC	1	No Quantity							2060			0
S3	2016	2016	2016	2	0	2	Export	496	Mongolia	MNG	554	New Zealand	NZL								76	TELECOMM.SOUND EQUIP ETC	1	No Quantity							510			0
S3	2016	2016	2016	2	0	2	Export	496	Mongolia	MNG	616	Poland	POL								76	TELECOMM.SOUND EQUIP ETC	1	No Quantity							35			0
S3	2016	2016	2016	2	0	2	Export	496	Mongolia	MNG	643	Russian Federation	RUS								76	TELECOMM.SOUND EQUIP ETC	1	No Quantity							27239			0
S3	2016	2016	2016	2	0	2	Export	496	Mongolia	MNG	702	Singapore	SGP								76	TELECOMM.SOUND EQUIP ETC	1	No Quantity							130382			0
S3	2016	2016	2016	2	0	2	Export	496	Mongolia	MNG	704	Viet Nam	VNM								76	TELECOMM.SOUND EQUIP ETC	1	No Quantity							199258			0
S3	2016	2016	2016	2	0	2	Export	496	Mongolia	MNG	705	Slovenia	SVN								76	TELECOMM.SOUND EQUIP ETC	1	No Quantity							50			0
S3	2016	2016	2016	2	0	2	Export	496	Mongolia	MNG	710	South Africa	ZAF								76	TELECOMM.SOUND EQUIP ETC	1	No Quantity							918			0
S3	2016	2016	2016	2	0	2	Export	496	Mongolia	MNG	724	Spain	ESP								76	TELECOMM.SOUND EQUIP ETC	1	No Quantity							13506			0
S3	2016	2016	2016	2	0	2	Export	496	Mongolia	MNG	757	Switzerland	CHE								76	TELECOMM.SOUND EQUIP ETC	1	No Quantity							200			0
S3	2016	2016	2016	2	0	2	Export	496	Mongolia	MNG	764	Thailand	THA								76	TELECOMM.SOUND EQUIP ETC	1	No Quantity							40			0
S3	2016	2016	2016	2	0	2	Export	496	Mongolia	MNG	826	United Kingdom	GBR								76	TELECOMM.SOUND EQUIP ETC	1	No Quantity							85951			0
S3	2016	2016	2016	2	0	2	Export	496	Mongolia	MNG	842	USA	USA								76	TELECOMM.SOUND EQUIP ETC	1	No Quantity							60014			0
S3	2016	2016	2016	2	0	2	Export	498	Rep. of Moldova	MDA	0	World	WLD								76	TELECOMM.SOUND EQUIP ETC	1	No Quantity							2950621			0
S3	2016	2016	2016	2	0	2	Export	498	Rep. of Moldova	MDA	4	Afghanistan	AFG								76	TELECOMM.SOUND EQUIP ETC	1	No Quantity							472			0
S3	2016	2016	2016	2	0	2	Export	498	Rep. of Moldova	MDA	56	Belgium	BEL								76	TELECOMM.SOUND EQUIP ETC	1	No Quantity							143			0
S3	2016	2016	2016	2	0	2	Export	498	Rep. of Moldova	MDA	70	Bosnia Herzegovina	BIH								76	TELECOMM.SOUND EQUIP ETC	1	No Quantity							2635			0
S3	2016	2016	2016	2	0	2	Export	498	Rep. of Moldova	MDA	100	Bulgaria	BGR								76	TELECOMM.SOUND EQUIP ETC	1	No Quantity							552491			0
S3	2016	2016	2016	2	0	2	Export	498	Rep. of Moldova	MDA	156	China	CHN								76	TELECOMM.SOUND EQUIP ETC	1	No Quantity							65508			0
S3	2016	2016	2016	2	0	2	Export	498	Rep. of Moldova	MDA	178	Congo	COG								76	TELECOMM.SOUND EQUIP ETC	1	No Quantity							1370			0
S3	2016	2016	2016	2	0	2	Export	498	Rep. of Moldova	MDA	203	Czechia	CZE								76	TELECOMM.SOUND EQUIP ETC	1	No Quantity							28594			0
S3	2016	2016	2016	2	0	2	Export	498	Rep. of Moldova	MDA	233	Estonia	EST								76	TELECOMM.SOUND EQUIP ETC	1	No Quantity							75337			0
S3	2016	2016	2016	2	0	2	Export	498	Rep. of Moldova	MDA	251	France	FRA								76	TELECOMM.SOUND EQUIP ETC	1	No Quantity							397751			0
S3	2016	2016	2016	2	0	2	Export	498	Rep. of Moldova	MDA	276	Germany	DEU								76	TELECOMM.SOUND EQUIP ETC	1	No Quantity							125127			0
S3	2016	2016	2016	2	0	2	Export	498	Rep. of Moldova	MDA	300	Greece	GRC								76	TELECOMM.SOUND EQUIP ETC	1	No Quantity							2025			0
S3	2016	2016	2016	2	0	2	Export	498	Rep. of Moldova	MDA	348	Hungary	HUN								76	TELECOMM.SOUND EQUIP ETC	1	No Quantity							48974			0
S3	2016	2016	2016	2	0	2	Export	498	Rep. of Moldova	MDA	368	Iraq	IRQ								76	TELECOMM.SOUND EQUIP ETC	1	No Quantity							1031			0
S3	2016	2016	2016	2	0	2	Export	498	Rep. of Moldova	MDA	376	Israel	ISR								76	TELECOMM.SOUND EQUIP ETC	1	No Quantity							2474			0
S3	2016	2016	2016	2	0	2	Export	498	Rep. of Moldova	MDA	398	Kazakhstan	KAZ								76	TELECOMM.SOUND EQUIP ETC	1	No Quantity							1511			0
S3	2016	2016	2016	2	0	2	Export	498	Rep. of Moldova	MDA	417	Kyrgyzstan	KGZ								76	TELECOMM.SOUND EQUIP ETC	1	No Quantity							6780			0
S3	2016	2016	2016	2	0	2	Export	498	Rep. of Moldova	MDA	428	Latvia	LVA								76	TELECOMM.SOUND EQUIP ETC	1	No Quantity							8032			0
S3	2016	2016	2016	2	0	2	Export	498	Rep. of Moldova	MDA	440	Lithuania	LTU								76	TELECOMM.SOUND EQUIP ETC	1	No Quantity							6550			0
S3	2016	2016	2016	2	0	2	Export	498	Rep. of Moldova	MDA	458	Malaysia	MYS								76	TELECOMM.SOUND EQUIP ETC	1	No Quantity							2080			0
S3	2016	2016	2016	2	0	2	Export	498	Rep. of Moldova	MDA	528	Netherlands	NLD								76	TELECOMM.SOUND EQUIP ETC	1	No Quantity							188170			0
S3	2016	2016	2016	2	0	2	Export	498	Rep. of Moldova	MDA	554	New Zealand	NZL								76	TELECOMM.SOUND EQUIP ETC	1	No Quantity							1480			0
S3	2016	2016	2016	2	0	2	Export	498	Rep. of Moldova	MDA	616	Poland	POL								76	TELECOMM.SOUND EQUIP ETC	1	No Quantity							213542			0
S3	2016	2016	2016	2	0	2	Export	498	Rep. of Moldova	MDA	642	Romania	ROU								76	TELECOMM.SOUND EQUIP ETC	1	No Quantity							318531			0
S3	2016	2016	2016	2	0	2	Export	498	Rep. of Moldova	MDA	643	Russian Federation	RUS								76	TELECOMM.SOUND EQUIP ETC	1	No Quantity							40366			0
S3	2016	2016	2016	2	0	2	Export	498	Rep. of Moldova	MDA	703	Slovakia	SVK								76	TELECOMM.SOUND EQUIP ETC	1	No Quantity							5851			0
S3	2016	2016	2016	2	0	2	Export	498	Rep. of Moldova	MDA	705	Slovenia	SVN								76	TELECOMM.SOUND EQUIP ETC	1	No Quantity							317056			0
S3	2016	2016	2016	2	0	2	Export	498	Rep. of Moldova	MDA	710	South Africa	ZAF								76	TELECOMM.SOUND EQUIP ETC	1	No Quantity							1423			0
S3	2016	2016	2016	2	0	2	Export	498	Rep. of Moldova	MDA	729	Sudan	SDN								76	TELECOMM.SOUND EQUIP ETC	1	No Quantity							1765			0
S3	2016	2016	2016	2	0	2	Export	498	Rep. of Moldova	MDA	752	Sweden	SWE								76	TELECOMM.SOUND EQUIP ETC	1	No Quantity							10634			0
S3	2016	2016	2016	2	0	2	Export	498	Rep. of Moldova	MDA	784	United Arab Emirates	ARE								76	TELECOMM.SOUND EQUIP ETC	1	No Quantity							1042			0
S3	2016	2016	2016	2	0	2	Export	498	Rep. of Moldova	MDA	792	Turkey	TUR								76	TELECOMM.SOUND EQUIP ETC	1	No Quantity							25066			0
S3	2016	2016	2016	2	0	2	Export	498	Rep. of Moldova	MDA	795	Turkmenistan	TKM								76	TELECOMM.SOUND EQUIP ETC	1	No Quantity							23047			0
S3	2016	2016	2016	2	0	2	Export	498	Rep. of Moldova	MDA	804	Ukraine	UKR								76	TELECOMM.SOUND EQUIP ETC	1	No Quantity							414875			0
S3	2016	2016	2016	2	0	2	Export	498	Rep. of Moldova	MDA	818	Egypt	EGY								76	TELECOMM.SOUND EQUIP ETC	1	No Quantity							13707			0
S3	2016	2016	2016	2	0	2	Export	498	Rep. of Moldova	MDA	826	United Kingdom	GBR								76	TELECOMM.SOUND EQUIP ETC	1	No Quantity							23764			0
S3	2016	2016	2016	2	0	2	Export	498	Rep. of Moldova	MDA	842	USA	USA								76	TELECOMM.SOUND EQUIP ETC	1	No Quantity							7762			0
S3	2016	2016	2016	2	0	2	Export	498	Rep. of Moldova	MDA	899	Areas, nes									76	TELECOMM.SOUND EQUIP ETC	1	No Quantity							13655			0
S3	2016	2016	2016	2	0	2	Export	496	Mongolia	MNG	0	World	WLD								77	ELEC MCH APPAR,PARTS,NES	1	No Quantity							2359425			0
S3	2016	2016	2016	2	0	2	Export	496	Mongolia	MNG	124	Canada	CAN								77	ELEC MCH APPAR,PARTS,NES	1	No Quantity							486695			0
S3	2016	2016	2016	2	0	2	Export	496	Mongolia	MNG	156	China	CHN								77	ELEC MCH APPAR,PARTS,NES	1	No Quantity							279324			0
S3	2016	2016	2016	2	0	2	Export	496	Mongolia	MNG	203	Czechia	CZE								77	ELEC MCH APPAR,PARTS,NES	1	No Quantity							135			0
S3	2016	2016	2016	2	0	2	Export	496	Mongolia	MNG	251	France	FRA								77	ELEC MCH APPAR,PARTS,NES	1	No Quantity							2475			0
S3	2016	2016	2016	2	0	2	Export	496	Mongolia	MNG	276	Germany	DEU								77	ELEC MCH APPAR,PARTS,NES	1	No Quantity							108324			0
S3	2016	2016	2016	2	0	2	Export	496	Mongolia	MNG	344	China, Hong Kong SAR	HKG								77	ELEC MCH APPAR,PARTS,NES	1	No Quantity							2319			0
S3	2016	2016	2016	2	0	2	Export	496	Mongolia	MNG	348	Hungary	HUN								77	ELEC MCH APPAR,PARTS,NES	1	No Quantity							47596			0
S3	2016	2016	2016	2	0	2	Export	496	Mongolia	MNG	376	Israel	ISR								77	ELEC MCH APPAR,PARTS,NES	1	No Quantity							100			0
S3	2016	2016	2016	2	0	2	Export	496	Mongolia	MNG	381	Italy	ITA								77	ELEC MCH APPAR,PARTS,NES	1	No Quantity							1240			0
S3	2016	2016	2016	2	0	2	Export	496	Mongolia	MNG	392	Japan	JPN								77	ELEC MCH APPAR,PARTS,NES	1	No Quantity							18			0
S3	2016	2016	2016	2	0	2	Export	496	Mongolia	MNG	398	Kazakhstan	KAZ								77	ELEC MCH APPAR,PARTS,NES	1	No Quantity							617			0
S3	2016	2016	2016	2	0	2	Export	496	Mongolia	MNG	410	Rep. of Korea	KOR								77	ELEC MCH APPAR,PARTS,NES	1	No Quantity							243703			0
S3	2016	2016	2016	2	0	2	Export	496	Mongolia	MNG	440	Lithuania	LTU								77	ELEC MCH APPAR,PARTS,NES	1	No Quantity							2960			0
S3	2016	2016	2016	2	0	2	Export	496	Mongolia	MNG	458	Malaysia	MYS								77	ELEC MCH APPAR,PARTS,NES	1	No Quantity							943			0
S3	2016	2016	2016	2	0	2	Export	496	Mongolia	MNG	490	Other Asia, nes									77	ELEC MCH APPAR,PARTS,NES	1	No Quantity							680			0
S3	2016	2016	2016	2	0	2	Export	496	Mongolia	MNG	528	Netherlands	NLD								77	ELEC MCH APPAR,PARTS,NES	1	No Quantity							2933			0
S3	2016	2016	2016	2	0	2	Export	496	Mongolia	MNG	554	New Zealand	NZL								77	ELEC MCH APPAR,PARTS,NES	1	No Quantity							84			0
S3	2016	2016	2016	2	0	2	Export	496	Mongolia	MNG	616	Poland	POL								77	ELEC MCH APPAR,PARTS,NES	1	No Quantity							8050			0
S3	2016	2016	2016	2	0	2	Export	496	Mongolia	MNG	634	Qatar	QAT								77	ELEC MCH APPAR,PARTS,NES	1	No Quantity							600			0
S3	2016	2016	2016	2	0	2	Export	496	Mongolia	MNG	643	Russian Federation	RUS								77	ELEC MCH APPAR,PARTS,NES	1	No Quantity							5538			0
S3	2016	2016	2016	2	0	2	Export	496	Mongolia	MNG	699	India	IND								77	ELEC MCH APPAR,PARTS,NES	1	No Quantity							350			0
S3	2016	2016	2016	2	0	2	Export	496	Mongolia	MNG	702	Singapore	SGP								77	ELEC MCH APPAR,PARTS,NES	1	No Quantity							272915			0
S3	2016	2016	2016	2	0	2	Export	496	Mongolia	MNG	704	Viet Nam	VNM								77	ELEC MCH APPAR,PARTS,NES	1	No Quantity							392			0
S3	2016	2016	2016	2	0	2	Export	496	Mongolia	MNG	724	Spain	ESP								77	ELEC MCH APPAR,PARTS,NES	1	No Quantity							4937			0
S3	2016	2016	2016	2	0	2	Export	496	Mongolia	MNG	757	Switzerland	CHE								77	ELEC MCH APPAR,PARTS,NES	1	No Quantity							50			0
S3	2016	2016	2016	2	0	2	Export	496	Mongolia	MNG	764	Thailand	THA								77	ELEC MCH APPAR,PARTS,NES	1	No Quantity							6590			0
S3	2016	2016	2016	2	0	2	Export	496	Mongolia	MNG	784	United Arab Emirates	ARE								77	ELEC MCH APPAR,PARTS,NES	1	No Quantity							7506			0
S3	2016	2016	2016	2	0	2	Export	496	Mongolia	MNG	826	United Kingdom	GBR								77	ELEC MCH APPAR,PARTS,NES	1	No Quantity							601878			0
S3	2016	2016	2016	2	0	2	Export	496	Mongolia	MNG	842	USA	USA								77	ELEC MCH APPAR,PARTS,NES	1	No Quantity							270475			0
S3	2016	2016	2016	2	0	2	Export	498	Rep. of Moldova	MDA	0	World	WLD								77	ELEC MCH APPAR,PARTS,NES	1	No Quantity							249134795			0
S3	2016	2016	2016	2	0	2	Export	498	Rep. of Moldova	MDA	4	Afghanistan	AFG								77	ELEC MCH APPAR,PARTS,NES	1	No Quantity							3771			0
S3	2016	2016	2016	2	0	2	Export	498	Rep. of Moldova	MDA	40	Austria	AUT								77	ELEC MCH APPAR,PARTS,NES	1	No Quantity							5468263			0
S3	2016	2016	2016	2	0	2	Export	498	Rep. of Moldova	MDA	51	Armenia	ARM								77	ELEC MCH APPAR,PARTS,NES	1	No Quantity							7400			0
S3	2016	2016	2016	2	0	2	Export	498	Rep. of Moldova	MDA	56	Belgium	BEL								77	ELEC MCH APPAR,PARTS,NES	1	No Quantity							96649			0
S3	2016	2016	2016	2	0	2	Export	498	Rep. of Moldova	MDA	70	Bosnia Herzegovina	BIH								77	ELEC MCH APPAR,PARTS,NES	1	No Quantity							2039			0
S3	2016	2016	2016	2	0	2	Export	498	Rep. of Moldova	MDA	76	Brazil	BRA								77	ELEC MCH APPAR,PARTS,NES	1	No Quantity							48			0
S3	2016	2016	2016	2	0	2	Export	498	Rep. of Moldova	MDA	100	Bulgaria	BGR								77	ELEC MCH APPAR,PARTS,NES	1	No Quantity							6490501			0
S3	2016	2016	2016	2	0	2	Export	498	Rep. of Moldova	MDA	112	Belarus	BLR								77	ELEC MCH APPAR,PARTS,NES	1	No Quantity							339090			0
S3	2016	2016	2016	2	0	2	Export	498	Rep. of Moldova	MDA	132	Cabo Verde	CPV								77	ELEC MCH APPAR,PARTS,NES	1	No Quantity							50099			0
S3	2016	2016	2016	2	0	2	Export	498	Rep. of Moldova	MDA	156	China	CHN								77	ELEC MCH APPAR,PARTS,NES	1	No Quantity							99676			0
S3	2016	2016	2016	2	0	2	Export	498	Rep. of Moldova	MDA	178	Congo	COG								77	ELEC MCH APPAR,PARTS,NES	1	No Quantity							14006			0
S3	2016	2016	2016	2	0	2	Export	498	Rep. of Moldova	MDA	203	Czechia	CZE								77	ELEC MCH APPAR,PARTS,NES	1	No Quantity							105986			0
S3	2016	2016	2016	2	0	2	Export	498	Rep. of Moldova	MDA	208	Denmark	DNK								77	ELEC MCH APPAR,PARTS,NES	1	No Quantity							2197			0
S3	2016	2016	2016	2	0	2	Export	498	Rep. of Moldova	MDA	233	Estonia	EST								77	ELEC MCH APPAR,PARTS,NES	1	No Quantity							2250			0
S3	2016	2016	2016	2	0	2	Export	498	Rep. of Moldova	MDA	251	France	FRA								77	ELEC MCH APPAR,PARTS,NES	1	No Quantity							106776			0
S3	2016	2016	2016	2	0	2	Export	498	Rep. of Moldova	MDA	268	Georgia	GEO								77	ELEC MCH APPAR,PARTS,NES	1	No Quantity							7861			0
S3	2016	2016	2016	2	0	2	Export	498	Rep. of Moldova	MDA	276	Germany	DEU								77	ELEC MCH APPAR,PARTS,NES	1	No Quantity							3260561			0
S3	2016	2016	2016	2	0	2	Export	498	Rep. of Moldova	MDA	300	Greece	GRC								77	ELEC MCH APPAR,PARTS,NES	1	No Quantity							511			0
S3	2016	2016	2016	2	0	2	Export	498	Rep. of Moldova	MDA	344	China, Hong Kong SAR	HKG								77	ELEC MCH APPAR,PARTS,NES	1	No Quantity							2018			0
S3	2016	2016	2016	2	0	2	Export	498	Rep. of Moldova	MDA	348	Hungary	HUN								77	ELEC MCH APPAR,PARTS,NES	1	No Quantity							525275			0
S3	2016	2016	2016	2	0	2	Export	498	Rep. of Moldova	MDA	376	Israel	ISR								77	ELEC MCH APPAR,PARTS,NES	1	No Quantity							700			0
S3	2016	2016	2016	2	0	2	Export	498	Rep. of Moldova	MDA	381	Italy	ITA								77	ELEC MCH APPAR,PARTS,NES	1	No Quantity							4477251			0
S3	2016	2016	2016	2	0	2	Export	498	Rep. of Moldova	MDA	398	Kazakhstan	KAZ								77	ELEC MCH APPAR,PARTS,NES	1	No Quantity							55669			0
S3	2016	2016	2016	2	0	2	Export	498	Rep. of Moldova	MDA	400	Jordan	JOR								77	ELEC MCH APPAR,PARTS,NES	1	No Quantity							37300			0
S3	2016	2016	2016	2	0	2	Export	498	Rep. of Moldova	MDA	410	Rep. of Korea	KOR								77	ELEC MCH APPAR,PARTS,NES	1	No Quantity							4774			0
S3	2016	2016	2016	2	0	2	Export	498	Rep. of Moldova	MDA	428	Latvia	LVA								77	ELEC MCH APPAR,PARTS,NES	1	No Quantity							1683			0
S3	2016	2016	2016	2	0	2	Export	498	Rep. of Moldova	MDA	440	Lithuania	LTU								77	ELEC MCH APPAR,PARTS,NES	1	No Quantity							130545			0
S3	2016	2016	2016	2	0	2	Export	498	Rep. of Moldova	MDA	466	Mali	MLI								77	ELEC MCH APPAR,PARTS,NES	1	No Quantity							60			0
S3	2016	2016	2016	2	0	2	Export	498	Rep. of Moldova	MDA	490	Other Asia, nes									77	ELEC MCH APPAR,PARTS,NES	1	No Quantity							191370			0
S3	2016	2016	2016	2	0	2	Export	498	Rep. of Moldova	MDA	504	Morocco	MAR								77	ELEC MCH APPAR,PARTS,NES	1	No Quantity							149			0
S3	2016	2016	2016	2	0	2	Export	498	Rep. of Moldova	MDA	528	Netherlands	NLD								77	ELEC MCH APPAR,PARTS,NES	1	No Quantity							119267			0
S3	2016	2016	2016	2	0	2	Export	498	Rep. of Moldova	MDA	616	Poland	POL								77	ELEC MCH APPAR,PARTS,NES	1	No Quantity							15810			0
S3	2016	2016	2016	2	0	2	Export	498	Rep. of Moldova	MDA	620	Portugal	PRT								77	ELEC MCH APPAR,PARTS,NES	1	No Quantity							60			0
S3	2016	2016	2016	2	0	2	Export	498	Rep. of Moldova	MDA	642	Romania	ROU								77	ELEC MCH APPAR,PARTS,NES	1	No Quantity							222131117			0
S3	2016	2016	2016	2	0	2	Export	498	Rep. of Moldova	MDA	643	Russian Federation	RUS								77	ELEC MCH APPAR,PARTS,NES	1	No Quantity							2895082			0
S3	2016	2016	2016	2	0	2	Export	498	Rep. of Moldova	MDA	688	Serbia	SRB								77	ELEC MCH APPAR,PARTS,NES	1	No Quantity							2130			0
S3	2016	2016	2016	2	0	2	Export	498	Rep. of Moldova	MDA	699	India	IND								77	ELEC MCH APPAR,PARTS,NES	1	No Quantity							12678			0
S3	2016	2016	2016	2	0	2	Export	498	Rep. of Moldova	MDA	704	Viet Nam	VNM								77	ELEC MCH APPAR,PARTS,NES	1	No Quantity							21236			0
S3	2016	2016	2016	2	0	2	Export	498	Rep. of Moldova	MDA	724	Spain	ESP								77	ELEC MCH APPAR,PARTS,NES	1	No Quantity							5599			0
S3	2016	2016	2016	2	0	2	Export	498	Rep. of Moldova	MDA	729	Sudan	SDN								77	ELEC MCH APPAR,PARTS,NES	1	No Quantity							175			0
S3	2016	2016	2016	2	0	2	Export	498	Rep. of Moldova	MDA	752	Sweden	SWE								77	ELEC MCH APPAR,PARTS,NES	1	No Quantity							2535			0
S3	2016	2016	2016	2	0	2	Export	498	Rep. of Moldova	MDA	757	Switzerland	CHE								77	ELEC MCH APPAR,PARTS,NES	1	No Quantity							2291			0
S3	2016	2016	2016	2	0	2	Export	498	Rep. of Moldova	MDA	762	Tajikistan	TJK								77	ELEC MCH APPAR,PARTS,NES	1	No Quantity							157			0
S3	2016	2016	2016	2	0	2	Export	498	Rep. of Moldova	MDA	784	United Arab Emirates	ARE								77	ELEC MCH APPAR,PARTS,NES	1	No Quantity							1575			0
S3	2016	2016	2016	2	0	2	Export	498	Rep. of Moldova	MDA	792	Turkey	TUR								77	ELEC MCH APPAR,PARTS,NES	1	No Quantity							88417			0
S3	2016	2016	2016	2	0	2	Export	498	Rep. of Moldova	MDA	795	Turkmenistan	TKM								77	ELEC MCH APPAR,PARTS,NES	1	No Quantity							17018			0
S3	2016	2016	2016	2	0	2	Export	498	Rep. of Moldova	MDA	804	Ukraine	UKR								77	ELEC MCH APPAR,PARTS,NES	1	No Quantity							1836685			0
S3	2016	2016	2016	2	0	2	Export	498	Rep. of Moldova	MDA	818	Egypt	EGY								77	ELEC MCH APPAR,PARTS,NES	1	No Quantity							18297			0
S3	2016	2016	2016	2	0	2	Export	498	Rep. of Moldova	MDA	826	United Kingdom	GBR								77	ELEC MCH APPAR,PARTS,NES	1	No Quantity							426163			0
S3	2016	2016	2016	2	0	2	Export	498	Rep. of Moldova	MDA	842	USA	USA								77	ELEC MCH APPAR,PARTS,NES	1	No Quantity							22868			0
S3	2016	2016	2016	2	0	2	Export	498	Rep. of Moldova	MDA	899	Areas, nes									77	ELEC MCH APPAR,PARTS,NES	1	No Quantity							31157			0
S3	2016	2016	2016	2	0	2	Export	496	Mongolia	MNG	0	World	WLD								78	ROAD VEHICLES	1	No Quantity							32703318			0
S3	2016	2016	2016	2	0	2	Export	496	Mongolia	MNG	24	Angola	AGO								78	ROAD VEHICLES	1	No Quantity							280090			0
S3	2016	2016	2016	2	0	2	Export	496	Mongolia	MNG	100	Bulgaria	BGR								78	ROAD VEHICLES	1	No Quantity							12			0
S3	2016	2016	2016	2	0	2	Export	496	Mongolia	MNG	112	Belarus	BLR								78	ROAD VEHICLES	1	No Quantity							30396			0
S3	2016	2016	2016	2	0	2	Export	496	Mongolia	MNG	116	Cambodia	KHM								78	ROAD VEHICLES	1	No Quantity							14217			0
S3	2016	2016	2016	2	0	2	Export	496	Mongolia	MNG	124	Canada	CAN								78	ROAD VEHICLES	1	No Quantity							110500			0
S3	2016	2016	2016	2	0	2	Export	496	Mongolia	MNG	156	China	CHN								78	ROAD VEHICLES	1	No Quantity							29892060			0
S3	2016	2016	2016	2	0	2	Export	496	Mongolia	MNG	251	France	FRA								78	ROAD VEHICLES	1	No Quantity							10112			0
S3	2016	2016	2016	2	0	2	Export	496	Mongolia	MNG	268	Georgia	GEO								78	ROAD VEHICLES	1	No Quantity							2662			0
S3	2016	2016	2016	2	0	2	Export	496	Mongolia	MNG	276	Germany	DEU								78	ROAD VEHICLES	1	No Quantity							181000			0
S3	2016	2016	2016	2	0	2	Export	496	Mongolia	MNG	344	China, Hong Kong SAR	HKG								78	ROAD VEHICLES	1	No Quantity							75450			0
S3	2016	2016	2016	2	0	2	Export	496	Mongolia	MNG	364	Iran	IRN								78	ROAD VEHICLES	1	No Quantity							55400			0
S3	2016	2016	2016	2	0	2	Export	496	Mongolia	MNG	392	Japan	JPN								78	ROAD VEHICLES	1	No Quantity							154984			0
S3	2016	2016	2016	2	0	2	Export	496	Mongolia	MNG	398	Kazakhstan	KAZ								78	ROAD VEHICLES	1	No Quantity							13472			0
S3	2016	2016	2016	2	0	2	Export	496	Mongolia	MNG	408	Dem. People's Rep. of Korea	PRK								78	ROAD VEHICLES	1	No Quantity							14510			0
S3	2016	2016	2016	2	0	2	Export	496	Mongolia	MNG	410	Rep. of Korea	KOR								78	ROAD VEHICLES	1	No Quantity							186431			0
S3	2016	2016	2016	2	0	2	Export	496	Mongolia	MNG	440	Lithuania	LTU								78	ROAD VEHICLES	1	No Quantity							60			0
S3	2016	2016	2016	2	0	2	Export	496	Mongolia	MNG	490	Other Asia, nes									78	ROAD VEHICLES	1	No Quantity							200			0
S3	2016	2016	2016	2	0	2	Export	496	Mongolia	MNG	528	Netherlands	NLD								78	ROAD VEHICLES	1	No Quantity							70390			0
S3	2016	2016	2016	2	0	2	Export	496	Mongolia	MNG	586	Pakistan	PAK								78	ROAD VEHICLES	1	No Quantity							92000			0
S3	2016	2016	2016	2	0	2	Export	496	Mongolia	MNG	608	Philippines	PHL								78	ROAD VEHICLES	1	No Quantity							226663			0
S3	2016	2016	2016	2	0	2	Export	496	Mongolia	MNG	643	Russian Federation	RUS								78	ROAD VEHICLES	1	No Quantity							24447			0
S3	2016	2016	2016	2	0	2	Export	496	Mongolia	MNG	702	Singapore	SGP								78	ROAD VEHICLES	1	No Quantity							681343			0
S3	2016	2016	2016	2	0	2	Export	496	Mongolia	MNG	757	Switzerland	CHE								78	ROAD VEHICLES	1	No Quantity							100			0
S3	2016	2016	2016	2	0	2	Export	496	Mongolia	MNG	764	Thailand	THA								78	ROAD VEHICLES	1	No Quantity							15375			0
S3	2016	2016	2016	2	0	2	Export	496	Mongolia	MNG	784	United Arab Emirates	ARE								78	ROAD VEHICLES	1	No Quantity							145102			0
S3	2016	2016	2016	2	0	2	Export	496	Mongolia	MNG	826	United Kingdom	GBR								78	ROAD VEHICLES	1	No Quantity							2166			0
S3	2016	2016	2016	2	0	2	Export	496	Mongolia	MNG	842	USA	USA								78	ROAD VEHICLES	1	No Quantity							424174			0
S3	2016	2016	2016	2	0	2	Export	498	Rep. of Moldova	MDA	0	World	WLD								78	ROAD VEHICLES	1	No Quantity							26344999			0
S3	2016	2016	2016	2	0	2	Export	498	Rep. of Moldova	MDA	4	Afghanistan	AFG								78	ROAD VEHICLES	1	No Quantity							5144			0
S3	2016	2016	2016	2	0	2	Export	498	Rep. of Moldova	MDA	40	Austria	AUT								78	ROAD VEHICLES	1	No Quantity							18144			0
S3	2016	2016	2016	2	0	2	Export	498	Rep. of Moldova	MDA	56	Belgium	BEL								78	ROAD VEHICLES	1	No Quantity							2417551			0
S3	2016	2016	2016	2	0	2	Export	498	Rep. of Moldova	MDA	100	Bulgaria	BGR								78	ROAD VEHICLES	1	No Quantity							26177			0
S3	2016	2016	2016	2	0	2	Export	498	Rep. of Moldova	MDA	112	Belarus	BLR								78	ROAD VEHICLES	1	No Quantity							39747			0
S3	2016	2016	2016	2	0	2	Export	498	Rep. of Moldova	MDA	178	Congo	COG								78	ROAD VEHICLES	1	No Quantity							74562			0
S3	2016	2016	2016	2	0	2	Export	498	Rep. of Moldova	MDA	203	Czechia	CZE								78	ROAD VEHICLES	1	No Quantity							344			0
S3	2016	2016	2016	2	0	2	Export	498	Rep. of Moldova	MDA	251	France	FRA								78	ROAD VEHICLES	1	No Quantity							57125			0
S3	2016	2016	2016	2	0	2	Export	498	Rep. of Moldova	MDA	276	Germany	DEU								78	ROAD VEHICLES	1	No Quantity							8830155			0
S3	2016	2016	2016	2	0	2	Export	498	Rep. of Moldova	MDA	300	Greece	GRC								78	ROAD VEHICLES	1	No Quantity							1169			0
S3	2016	2016	2016	2	0	2	Export	498	Rep. of Moldova	MDA	364	Iran	IRN								78	ROAD VEHICLES	1	No Quantity							5025			0
S3	2016	2016	2016	2	0	2	Export	498	Rep. of Moldova	MDA	381	Italy	ITA								78	ROAD VEHICLES	1	No Quantity							111078			0
S3	2016	2016	2016	2	0	2	Export	498	Rep. of Moldova	MDA	398	Kazakhstan	KAZ								78	ROAD VEHICLES	1	No Quantity							6720			0
S3	2016	2016	2016	2	0	2	Export	498	Rep. of Moldova	MDA	400	Jordan	JOR								78	ROAD VEHICLES	1	No Quantity							114141			0
S3	2016	2016	2016	2	0	2	Export	498	Rep. of Moldova	MDA	528	Netherlands	NLD								78	ROAD VEHICLES	1	No Quantity							286180			0
S3	2016	2016	2016	2	0	2	Export	498	Rep. of Moldova	MDA	616	Poland	POL								78	ROAD VEHICLES	1	No Quantity							142186			0
S3	2016	2016	2016	2	0	2	Export	498	Rep. of Moldova	MDA	634	Qatar	QAT								78	ROAD VEHICLES	1	No Quantity							3413			0
S3	2016	2016	2016	2	0	2	Export	498	Rep. of Moldova	MDA	642	Romania	ROU								78	ROAD VEHICLES	1	No Quantity							5314115			0
S3	2016	2016	2016	2	0	2	Export	498	Rep. of Moldova	MDA	643	Russian Federation	RUS								78	ROAD VEHICLES	1	No Quantity							5985475			0
S3	2016	2016	2016	2	0	2	Export	498	Rep. of Moldova	MDA	724	Spain	ESP								78	ROAD VEHICLES	1	No Quantity							5857			0
S3	2016	2016	2016	2	0	2	Export	498	Rep. of Moldova	MDA	757	Switzerland	CHE								78	ROAD VEHICLES	1	No Quantity							91206			0
S3	2016	2016	2016	2	0	2	Export	498	Rep. of Moldova	MDA	760	Syria	SYR								78	ROAD VEHICLES	1	No Quantity							4237			0
S3	2016	2016	2016	2	0	2	Export	498	Rep. of Moldova	MDA	792	Turkey	TUR								78	ROAD VEHICLES	1	No Quantity							563916			0
S3	2016	2016	2016	2	0	2	Export	498	Rep. of Moldova	MDA	804	Ukraine	UKR								78	ROAD VEHICLES	1	No Quantity							2144639			0
S3	2016	2016	2016	2	0	2	Export	498	Rep. of Moldova	MDA	818	Egypt	EGY								78	ROAD VEHICLES	1	No Quantity							21125			0
S3	2016	2016	2016	2	0	2	Export	498	Rep. of Moldova	MDA	826	United Kingdom	GBR								78	ROAD VEHICLES	1	No Quantity							3458			0
S3	2016	2016	2016	2	0	2	Export	498	Rep. of Moldova	MDA	899	Areas, nes									78	ROAD VEHICLES	1	No Quantity							72110			0
S3	2016	2016	2016	2	0	2	Export	496	Mongolia	MNG	0	World	WLD								79	OTHR.TRANSPORT EQUIPMENT	1	No Quantity							37239384			0
S3	2016	2016	2016	2	0	2	Export	496	Mongolia	MNG	124	Canada	CAN								79	OTHR.TRANSPORT EQUIPMENT	1	No Quantity							545			0
S3	2016	2016	2016	2	0	2	Export	496	Mongolia	MNG	156	China	CHN								79	OTHR.TRANSPORT EQUIPMENT	1	No Quantity							60461			0
S3	2016	2016	2016	2	0	2	Export	496	Mongolia	MNG	203	Czechia	CZE								79	OTHR.TRANSPORT EQUIPMENT	1	No Quantity							43283			0
S3	2016	2016	2016	2	0	2	Export	496	Mongolia	MNG	208	Denmark	DNK								79	OTHR.TRANSPORT EQUIPMENT	1	No Quantity							2000			0
S3	2016	2016	2016	2	0	2	Export	496	Mongolia	MNG	233	Estonia	EST								79	OTHR.TRANSPORT EQUIPMENT	1	No Quantity							1135			0
S3	2016	2016	2016	2	0	2	Export	496	Mongolia	MNG	251	France	FRA								79	OTHR.TRANSPORT EQUIPMENT	1	No Quantity							161684			0
S3	2016	2016	2016	2	0	2	Export	496	Mongolia	MNG	276	Germany	DEU								79	OTHR.TRANSPORT EQUIPMENT	1	No Quantity							32134292			0
S3	2016	2016	2016	2	0	2	Export	496	Mongolia	MNG	344	China, Hong Kong SAR	HKG								79	OTHR.TRANSPORT EQUIPMENT	1	No Quantity							8712			0
S3	2016	2016	2016	2	0	2	Export	496	Mongolia	MNG	410	Rep. of Korea	KOR								79	OTHR.TRANSPORT EQUIPMENT	1	No Quantity							33545			0
S3	2016	2016	2016	2	0	2	Export	496	Mongolia	MNG	458	Malaysia	MYS								79	OTHR.TRANSPORT EQUIPMENT	1	No Quantity							326220			0
S3	2016	2016	2016	2	0	2	Export	496	Mongolia	MNG	528	Netherlands	NLD								79	OTHR.TRANSPORT EQUIPMENT	1	No Quantity							14039			0
S3	2016	2016	2016	2	0	2	Export	496	Mongolia	MNG	702	Singapore	SGP								79	OTHR.TRANSPORT EQUIPMENT	1	No Quantity							747500			0
S3	2016	2016	2016	2	0	2	Export	496	Mongolia	MNG	724	Spain	ESP								79	OTHR.TRANSPORT EQUIPMENT	1	No Quantity							20			0
S3	2016	2016	2016	2	0	2	Export	496	Mongolia	MNG	764	Thailand	THA								79	OTHR.TRANSPORT EQUIPMENT	1	No Quantity							2051888			0
S3	2016	2016	2016	2	0	2	Export	496	Mongolia	MNG	792	Turkey	TUR								79	OTHR.TRANSPORT EQUIPMENT	1	No Quantity							1500			0
S3	2016	2016	2016	2	0	2	Export	496	Mongolia	MNG	826	United Kingdom	GBR								79	OTHR.TRANSPORT EQUIPMENT	1	No Quantity							108791			0
S3	2016	2016	2016	2	0	2	Export	496	Mongolia	MNG	842	USA	USA								79	OTHR.TRANSPORT EQUIPMENT	1	No Quantity							1543768			0
S3	2016	2016	2016	2	0	2	Export	498	Rep. of Moldova	MDA	0	World	WLD								79	OTHR.TRANSPORT EQUIPMENT	1	No Quantity							546159			0
S3	2016	2016	2016	2	0	2	Export	498	Rep. of Moldova	MDA	4	Afghanistan	AFG								79	OTHR.TRANSPORT EQUIPMENT	1	No Quantity							1258			0
S3	2016	2016	2016	2	0	2	Export	498	Rep. of Moldova	MDA	112	Belarus	BLR								79	OTHR.TRANSPORT EQUIPMENT	1	No Quantity							160			0
S3	2016	2016	2016	2	0	2	Export	498	Rep. of Moldova	MDA	178	Congo	COG								79	OTHR.TRANSPORT EQUIPMENT	1	No Quantity							2335			0
S3	2016	2016	2016	2	0	2	Export	498	Rep. of Moldova	MDA	251	France	FRA								79	OTHR.TRANSPORT EQUIPMENT	1	No Quantity							3908			0
S3	2016	2016	2016	2	0	2	Export	498	Rep. of Moldova	MDA	276	Germany	DEU								79	OTHR.TRANSPORT EQUIPMENT	1	No Quantity							6700			0
S3	2016	2016	2016	2	0	2	Export	498	Rep. of Moldova	MDA	300	Greece	GRC								79	OTHR.TRANSPORT EQUIPMENT	1	No Quantity							3900			0
S3	2016	2016	2016	2	0	2	Export	498	Rep. of Moldova	MDA	410	Rep. of Korea	KOR								79	OTHR.TRANSPORT EQUIPMENT	1	No Quantity							175358			0
S3	2016	2016	2016	2	0	2	Export	498	Rep. of Moldova	MDA	417	Kyrgyzstan	KGZ								79	OTHR.TRANSPORT EQUIPMENT	1	No Quantity							66660			0
S3	2016	2016	2016	2	0	2	Export	498	Rep. of Moldova	MDA	428	Latvia	LVA								79	OTHR.TRANSPORT EQUIPMENT	1	No Quantity							2976			0
S3	2016	2016	2016	2	0	2	Export	498	Rep. of Moldova	MDA	440	Lithuania	LTU								79	OTHR.TRANSPORT EQUIPMENT	1	No Quantity							5440			0
S3	2016	2016	2016	2	0	2	Export	498	Rep. of Moldova	MDA	642	Romania	ROU								79	OTHR.TRANSPORT EQUIPMENT	1	No Quantity							7198			0
S3	2016	2016	2016	2	0	2	Export	498	Rep. of Moldova	MDA	643	Russian Federation	RUS								79	OTHR.TRANSPORT EQUIPMENT	1	No Quantity							80405			0
S3	2016	2016	2016	2	0	2	Export	498	Rep. of Moldova	MDA	729	Sudan	SDN								79	OTHR.TRANSPORT EQUIPMENT	1	No Quantity							154307			0
S3	2016	2016	2016	2	0	2	Export	498	Rep. of Moldova	MDA	784	United Arab Emirates	ARE								79	OTHR.TRANSPORT EQUIPMENT	1	No Quantity							1532			0
S3	2016	2016	2016	2	0	2	Export	498	Rep. of Moldova	MDA	792	Turkey	TUR								79	OTHR.TRANSPORT EQUIPMENT	1	No Quantity							3145			0
S3	2016	2016	2016	2	0	2	Export	498	Rep. of Moldova	MDA	804	Ukraine	UKR								79	OTHR.TRANSPORT EQUIPMENT	1	No Quantity							22387			0
S3	2016	2016	2016	2	0	2	Export	498	Rep. of Moldova	MDA	826	United Kingdom	GBR								79	OTHR.TRANSPORT EQUIPMENT	1	No Quantity							8490			0
S3	2016	2016	2016	2	0	2	Export	496	Mongolia	MNG	0	World	WLD								81	PREFAB BUILDGS,FTTNG ETC	1	No Quantity							1589444			0
S3	2016	2016	2016	2	0	2	Export	496	Mongolia	MNG	36	Australia	AUS								81	PREFAB BUILDGS,FTTNG ETC	1	No Quantity							53956			0
[truncated: 527 more rows]
