# Supplementary material for: Core-periphery structure in sectoral international trade networks: A new approach to an old theory
Source: PLoS One. 2020 Apr 2;15(4):e0229547. doi: 10.1371/journal.pone.0229547 (PMC7117750; doi:10.1371/journal.pone.0229547)
Supplement: S7 File — (ZIP) [file pone.0229547.s007.zip › S7_File/RawData 2016/comtrade (47).csv]

Classification	Year	Period	Period Desc.	Aggregate Level	Is Leaf Code	Trade Flow Code	Trade Flow	Reporter Code	Reporter	Reporter ISO	Partner Code	Partner	Partner ISO	2nd Partner Code	2nd Partner	2nd Partner ISO	Customs Proc. Code	Customs	Mode of Transport Code	Mode of Transport	Commodity Code	Commodity	Qty Unit Code	Qty Unit	Qty	Alt Qty Unit Code	Alt Qty Unit	Alt Qty	Netweight (kg)	Gross weight (kg)	Trade Value (US$)	CIF Trade Value (US$)	FOB Trade Value (US$)	Flag
S3	2016	2016	2016	2	0	2	Export	499	Montenegro	MNE	0	World	WLD								00	LIVE ANIMALS	1	No Quantity							45526			0
S3	2016	2016	2016	2	0	2	Export	499	Montenegro	MNE	70	Bosnia Herzegovina	BIH								00	LIVE ANIMALS	1	No Quantity							39862			0
S3	2016	2016	2016	2	0	2	Export	499	Montenegro	MNE	688	Serbia	SRB								00	LIVE ANIMALS	1	No Quantity							5665			0
S3	2016	2016	2016	2	0	2	Export	504	Morocco	MAR	0	World	WLD								00	LIVE ANIMALS	1	No Quantity							5424171			0
S3	2016	2016	2016	2	0	2	Export	504	Morocco	MAR	56	Belgium	BEL								00	LIVE ANIMALS	1	No Quantity							4380952			0
S3	2016	2016	2016	2	0	2	Export	504	Morocco	MAR	251	France	FRA								00	LIVE ANIMALS	1	No Quantity							46774			0
S3	2016	2016	2016	2	0	2	Export	504	Morocco	MAR	392	Japan	JPN								00	LIVE ANIMALS	1	No Quantity							7			0
S3	2016	2016	2016	2	0	2	Export	504	Morocco	MAR	466	Mali	MLI								00	LIVE ANIMALS	1	No Quantity							166597			0
S3	2016	2016	2016	2	0	2	Export	504	Morocco	MAR	478	Mauritania	MRT								00	LIVE ANIMALS	1	No Quantity							89727			0
S3	2016	2016	2016	2	0	2	Export	504	Morocco	MAR	528	Netherlands	NLD								00	LIVE ANIMALS	1	No Quantity							341439			0
S3	2016	2016	2016	2	0	2	Export	504	Morocco	MAR	686	Senegal	SEN								00	LIVE ANIMALS	1	No Quantity							1186			0
S3	2016	2016	2016	2	0	2	Export	504	Morocco	MAR	724	Spain	ESP								00	LIVE ANIMALS	1	No Quantity							396314			0
S3	2016	2016	2016	2	0	2	Export	504	Morocco	MAR	826	United Kingdom	GBR								00	LIVE ANIMALS	1	No Quantity							1176			0
S3	2016	2016	2016	2	0	2	Export	499	Montenegro	MNE	0	World	WLD								01	MEAT, MEAT PREPARATIONS	1	No Quantity							11341613			0
S3	2016	2016	2016	2	0	2	Export	499	Montenegro	MNE	8	Albania	ALB								01	MEAT, MEAT PREPARATIONS	1	No Quantity							480			0
S3	2016	2016	2016	2	0	2	Export	499	Montenegro	MNE	70	Bosnia Herzegovina	BIH								01	MEAT, MEAT PREPARATIONS	1	No Quantity							2452866			0
S3	2016	2016	2016	2	0	2	Export	499	Montenegro	MNE	196	Cyprus	CYP								01	MEAT, MEAT PREPARATIONS	1	No Quantity							2494			0
S3	2016	2016	2016	2	0	2	Export	499	Montenegro	MNE	276	Germany	DEU								01	MEAT, MEAT PREPARATIONS	1	No Quantity							17761			0
S3	2016	2016	2016	2	0	2	Export	499	Montenegro	MNE	381	Italy	ITA								01	MEAT, MEAT PREPARATIONS	1	No Quantity							48875			0
S3	2016	2016	2016	2	0	2	Export	499	Montenegro	MNE	430	Liberia	LBR								01	MEAT, MEAT PREPARATIONS	1	No Quantity							1589			0
S3	2016	2016	2016	2	0	2	Export	499	Montenegro	MNE	528	Netherlands	NLD								01	MEAT, MEAT PREPARATIONS	1	No Quantity							94			0
S3	2016	2016	2016	2	0	2	Export	499	Montenegro	MNE	688	Serbia	SRB								01	MEAT, MEAT PREPARATIONS	1	No Quantity							6848753			0
S3	2016	2016	2016	2	0	2	Export	499	Montenegro	MNE	804	Ukraine	UKR								01	MEAT, MEAT PREPARATIONS	1	No Quantity							839			0
S3	2016	2016	2016	2	0	2	Export	499	Montenegro	MNE	807	North Macedonia	MKD								01	MEAT, MEAT PREPARATIONS	1	No Quantity							560737			0
S3	2016	2016	2016	2	0	2	Export	499	Montenegro	MNE	899	Areas, nes									01	MEAT, MEAT PREPARATIONS	1	No Quantity							1407125			0
S3	2016	2016	2016	2	0	2	Export	504	Morocco	MAR	0	World	WLD								01	MEAT, MEAT PREPARATIONS	1	No Quantity							10296897			0
S3	2016	2016	2016	2	0	2	Export	504	Morocco	MAR	48	Bahrain	BHR								01	MEAT, MEAT PREPARATIONS	1	No Quantity							13614			0
S3	2016	2016	2016	2	0	2	Export	504	Morocco	MAR	124	Canada	CAN								01	MEAT, MEAT PREPARATIONS	1	No Quantity							14419			0
S3	2016	2016	2016	2	0	2	Export	504	Morocco	MAR	156	China	CHN								01	MEAT, MEAT PREPARATIONS	1	No Quantity							204			0
S3	2016	2016	2016	2	0	2	Export	504	Morocco	MAR	204	Benin	BEN								01	MEAT, MEAT PREPARATIONS	1	No Quantity							181393			0
S3	2016	2016	2016	2	0	2	Export	504	Morocco	MAR	226	Equatorial Guinea	GNQ								01	MEAT, MEAT PREPARATIONS	1	No Quantity							75998			0
S3	2016	2016	2016	2	0	2	Export	504	Morocco	MAR	251	France	FRA								01	MEAT, MEAT PREPARATIONS	1	No Quantity							48051			0
S3	2016	2016	2016	2	0	2	Export	504	Morocco	MAR	262	Djibouti	DJI								01	MEAT, MEAT PREPARATIONS	1	No Quantity							8			0
S3	2016	2016	2016	2	0	2	Export	504	Morocco	MAR	288	Ghana	GHA								01	MEAT, MEAT PREPARATIONS	1	No Quantity							31009			0
S3	2016	2016	2016	2	0	2	Export	504	Morocco	MAR	324	Guinea	GIN								01	MEAT, MEAT PREPARATIONS	1	No Quantity							76246			0
S3	2016	2016	2016	2	0	2	Export	504	Morocco	MAR	344	China, Hong Kong SAR	HKG								01	MEAT, MEAT PREPARATIONS	1	No Quantity							56			0
S3	2016	2016	2016	2	0	2	Export	504	Morocco	MAR	368	Iraq	IRQ								01	MEAT, MEAT PREPARATIONS	1	No Quantity							102456			0
S3	2016	2016	2016	2	0	2	Export	504	Morocco	MAR	384	Côte d'Ivoire	CIV								01	MEAT, MEAT PREPARATIONS	1	No Quantity							1020			0
S3	2016	2016	2016	2	0	2	Export	504	Morocco	MAR	422	Lebanon	LBN								01	MEAT, MEAT PREPARATIONS	1	No Quantity							33308			0
S3	2016	2016	2016	2	0	2	Export	504	Morocco	MAR	430	Liberia	LBR								01	MEAT, MEAT PREPARATIONS	1	No Quantity							192914			0
S3	2016	2016	2016	2	0	2	Export	504	Morocco	MAR	458	Malaysia	MYS								01	MEAT, MEAT PREPARATIONS	1	No Quantity							2460			0
S3	2016	2016	2016	2	0	2	Export	504	Morocco	MAR	466	Mali	MLI								01	MEAT, MEAT PREPARATIONS	1	No Quantity							884264			0
S3	2016	2016	2016	2	0	2	Export	504	Morocco	MAR	478	Mauritania	MRT								01	MEAT, MEAT PREPARATIONS	1	No Quantity							34996			0
S3	2016	2016	2016	2	0	2	Export	504	Morocco	MAR	512	Oman	OMN								01	MEAT, MEAT PREPARATIONS	1	No Quantity							14216			0
S3	2016	2016	2016	2	0	2	Export	504	Morocco	MAR	566	Nigeria	NGA								01	MEAT, MEAT PREPARATIONS	1	No Quantity							755			0
S3	2016	2016	2016	2	0	2	Export	504	Morocco	MAR	608	Philippines	PHL								01	MEAT, MEAT PREPARATIONS	1	No Quantity							204			0
S3	2016	2016	2016	2	0	2	Export	504	Morocco	MAR	620	Portugal	PRT								01	MEAT, MEAT PREPARATIONS	1	No Quantity							1735575			0
S3	2016	2016	2016	2	0	2	Export	504	Morocco	MAR	634	Qatar	QAT								01	MEAT, MEAT PREPARATIONS	1	No Quantity							31912			0
S3	2016	2016	2016	2	0	2	Export	504	Morocco	MAR	682	Saudi Arabia	SAU								01	MEAT, MEAT PREPARATIONS	1	No Quantity							156674			0
S3	2016	2016	2016	2	0	2	Export	504	Morocco	MAR	686	Senegal	SEN								01	MEAT, MEAT PREPARATIONS	1	No Quantity							561521			0
S3	2016	2016	2016	2	0	2	Export	504	Morocco	MAR	704	Viet Nam	VNM								01	MEAT, MEAT PREPARATIONS	1	No Quantity							128955			0
S3	2016	2016	2016	2	0	2	Export	504	Morocco	MAR	724	Spain	ESP								01	MEAT, MEAT PREPARATIONS	1	No Quantity							5629973			0
S3	2016	2016	2016	2	0	2	Export	504	Morocco	MAR	784	United Arab Emirates	ARE								01	MEAT, MEAT PREPARATIONS	1	No Quantity							86792			0
S3	2016	2016	2016	2	0	2	Export	504	Morocco	MAR	788	Tunisia	TUN								01	MEAT, MEAT PREPARATIONS	1	No Quantity							122989			0
S3	2016	2016	2016	2	0	2	Export	504	Morocco	MAR	842	USA	USA								01	MEAT, MEAT PREPARATIONS	1	No Quantity							1			0
S3	2016	2016	2016	2	0	2	Export	504	Morocco	MAR	854	Burkina Faso	BFA								01	MEAT, MEAT PREPARATIONS	1	No Quantity							1844			0
S3	2016	2016	2016	2	0	2	Export	504	Morocco	MAR	894	Zambia	ZMB								01	MEAT, MEAT PREPARATIONS	1	No Quantity							14947			0
S3	2016	2016	2016	2	0	2	Export	504	Morocco	MAR	899	Areas, nes									01	MEAT, MEAT PREPARATIONS	1	No Quantity							118121			0
S3	2016	2016	2016	2	0	2	Export	499	Montenegro	MNE	0	World	WLD								02	DAIRY PRODUCTS,BIRD EGGS	1	No Quantity							383812			0
S3	2016	2016	2016	2	0	2	Export	499	Montenegro	MNE	196	Cyprus	CYP								02	DAIRY PRODUCTS,BIRD EGGS	1	No Quantity							957			0
S3	2016	2016	2016	2	0	2	Export	499	Montenegro	MNE	276	Germany	DEU								02	DAIRY PRODUCTS,BIRD EGGS	1	No Quantity							39680			0
S3	2016	2016	2016	2	0	2	Export	499	Montenegro	MNE	381	Italy	ITA								02	DAIRY PRODUCTS,BIRD EGGS	1	No Quantity							8938			0
S3	2016	2016	2016	2	0	2	Export	499	Montenegro	MNE	430	Liberia	LBR								02	DAIRY PRODUCTS,BIRD EGGS	1	No Quantity							1173			0
S3	2016	2016	2016	2	0	2	Export	499	Montenegro	MNE	528	Netherlands	NLD								02	DAIRY PRODUCTS,BIRD EGGS	1	No Quantity							225			0
S3	2016	2016	2016	2	0	2	Export	499	Montenegro	MNE	688	Serbia	SRB								02	DAIRY PRODUCTS,BIRD EGGS	1	No Quantity							158387			0
S3	2016	2016	2016	2	0	2	Export	499	Montenegro	MNE	705	Slovenia	SVN								02	DAIRY PRODUCTS,BIRD EGGS	1	No Quantity							18611			0
S3	2016	2016	2016	2	0	2	Export	499	Montenegro	MNE	792	Turkey	TUR								02	DAIRY PRODUCTS,BIRD EGGS	1	No Quantity							73			0
S3	2016	2016	2016	2	0	2	Export	499	Montenegro	MNE	804	Ukraine	UKR								02	DAIRY PRODUCTS,BIRD EGGS	1	No Quantity							183			0
S3	2016	2016	2016	2	0	2	Export	499	Montenegro	MNE	899	Areas, nes									02	DAIRY PRODUCTS,BIRD EGGS	1	No Quantity							155587			0
S3	2016	2016	2016	2	0	2	Export	504	Morocco	MAR	0	World	WLD								02	DAIRY PRODUCTS,BIRD EGGS	1	No Quantity							104458816			0
S3	2016	2016	2016	2	0	2	Export	504	Morocco	MAR	24	Angola	AGO								02	DAIRY PRODUCTS,BIRD EGGS	1	No Quantity							1194648			0
S3	2016	2016	2016	2	0	2	Export	504	Morocco	MAR	48	Bahrain	BHR								02	DAIRY PRODUCTS,BIRD EGGS	1	No Quantity							1027505			0
S3	2016	2016	2016	2	0	2	Export	504	Morocco	MAR	120	Cameroon	CMR								02	DAIRY PRODUCTS,BIRD EGGS	1	No Quantity							1177623			0
S3	2016	2016	2016	2	0	2	Export	504	Morocco	MAR	124	Canada	CAN								02	DAIRY PRODUCTS,BIRD EGGS	1	No Quantity							6044			0
S3	2016	2016	2016	2	0	2	Export	504	Morocco	MAR	132	Cabo Verde	CPV								02	DAIRY PRODUCTS,BIRD EGGS	1	No Quantity							124670			0
S3	2016	2016	2016	2	0	2	Export	504	Morocco	MAR	140	Central African Rep.	CAF								02	DAIRY PRODUCTS,BIRD EGGS	1	No Quantity							152886			0
S3	2016	2016	2016	2	0	2	Export	504	Morocco	MAR	148	Chad	TCD								02	DAIRY PRODUCTS,BIRD EGGS	1	No Quantity							79345			0
S3	2016	2016	2016	2	0	2	Export	504	Morocco	MAR	156	China	CHN								02	DAIRY PRODUCTS,BIRD EGGS	1	No Quantity							417			0
S3	2016	2016	2016	2	0	2	Export	504	Morocco	MAR	178	Congo	COG								02	DAIRY PRODUCTS,BIRD EGGS	1	No Quantity							1907792			0
S3	2016	2016	2016	2	0	2	Export	504	Morocco	MAR	180	Dem. Rep. of the Congo	COD								02	DAIRY PRODUCTS,BIRD EGGS	1	No Quantity							534237			0
S3	2016	2016	2016	2	0	2	Export	504	Morocco	MAR	204	Benin	BEN								02	DAIRY PRODUCTS,BIRD EGGS	1	No Quantity							290335			0
S3	2016	2016	2016	2	0	2	Export	504	Morocco	MAR	226	Equatorial Guinea	GNQ								02	DAIRY PRODUCTS,BIRD EGGS	1	No Quantity							219425			0
S3	2016	2016	2016	2	0	2	Export	504	Morocco	MAR	251	France	FRA								02	DAIRY PRODUCTS,BIRD EGGS	1	No Quantity							20213			0
S3	2016	2016	2016	2	0	2	Export	504	Morocco	MAR	266	Gabon	GAB								02	DAIRY PRODUCTS,BIRD EGGS	1	No Quantity							1857684			0
S3	2016	2016	2016	2	0	2	Export	504	Morocco	MAR	276	Germany	DEU								02	DAIRY PRODUCTS,BIRD EGGS	1	No Quantity							950			0
S3	2016	2016	2016	2	0	2	Export	504	Morocco	MAR	288	Ghana	GHA								02	DAIRY PRODUCTS,BIRD EGGS	1	No Quantity							359846			0
S3	2016	2016	2016	2	0	2	Export	504	Morocco	MAR	332	Haiti	HTI								02	DAIRY PRODUCTS,BIRD EGGS	1	No Quantity							649569			0
S3	2016	2016	2016	2	0	2	Export	504	Morocco	MAR	368	Iraq	IRQ								02	DAIRY PRODUCTS,BIRD EGGS	1	No Quantity							7477730			0
S3	2016	2016	2016	2	0	2	Export	504	Morocco	MAR	384	Côte d'Ivoire	CIV								02	DAIRY PRODUCTS,BIRD EGGS	1	No Quantity							1145433			0
S3	2016	2016	2016	2	0	2	Export	504	Morocco	MAR	400	Jordan	JOR								02	DAIRY PRODUCTS,BIRD EGGS	1	No Quantity							4057998			0
S3	2016	2016	2016	2	0	2	Export	504	Morocco	MAR	414	Kuwait	KWT								02	DAIRY PRODUCTS,BIRD EGGS	1	No Quantity							1388597			0
S3	2016	2016	2016	2	0	2	Export	504	Morocco	MAR	422	Lebanon	LBN								02	DAIRY PRODUCTS,BIRD EGGS	1	No Quantity							36701626			0
S3	2016	2016	2016	2	0	2	Export	504	Morocco	MAR	434	Libya	LBY								02	DAIRY PRODUCTS,BIRD EGGS	1	No Quantity							67188			0
S3	2016	2016	2016	2	0	2	Export	504	Morocco	MAR	466	Mali	MLI								02	DAIRY PRODUCTS,BIRD EGGS	1	No Quantity							993591			0
S3	2016	2016	2016	2	0	2	Export	504	Morocco	MAR	478	Mauritania	MRT								02	DAIRY PRODUCTS,BIRD EGGS	1	No Quantity							7511606			0
S3	2016	2016	2016	2	0	2	Export	504	Morocco	MAR	480	Mauritius	MUS								02	DAIRY PRODUCTS,BIRD EGGS	1	No Quantity							431905			0
S3	2016	2016	2016	2	0	2	Export	504	Morocco	MAR	512	Oman	OMN								02	DAIRY PRODUCTS,BIRD EGGS	1	No Quantity							1604306			0
S3	2016	2016	2016	2	0	2	Export	504	Morocco	MAR	528	Netherlands	NLD								02	DAIRY PRODUCTS,BIRD EGGS	1	No Quantity							18724			0
S3	2016	2016	2016	2	0	2	Export	504	Morocco	MAR	562	Niger	NER								02	DAIRY PRODUCTS,BIRD EGGS	1	No Quantity							738435			0
S3	2016	2016	2016	2	0	2	Export	504	Morocco	MAR	566	Nigeria	NGA								02	DAIRY PRODUCTS,BIRD EGGS	1	No Quantity							241315			0
S3	2016	2016	2016	2	0	2	Export	504	Morocco	MAR	608	Philippines	PHL								02	DAIRY PRODUCTS,BIRD EGGS	1	No Quantity							410311			0
S3	2016	2016	2016	2	0	2	Export	504	Morocco	MAR	634	Qatar	QAT								02	DAIRY PRODUCTS,BIRD EGGS	1	No Quantity							3224413			0
S3	2016	2016	2016	2	0	2	Export	504	Morocco	MAR	643	Russian Federation	RUS								02	DAIRY PRODUCTS,BIRD EGGS	1	No Quantity							82557			0
S3	2016	2016	2016	2	0	2	Export	504	Morocco	MAR	682	Saudi Arabia	SAU								02	DAIRY PRODUCTS,BIRD EGGS	1	No Quantity							4267471			0
S3	2016	2016	2016	2	0	2	Export	504	Morocco	MAR	686	Senegal	SEN								02	DAIRY PRODUCTS,BIRD EGGS	1	No Quantity							7920748			0
S3	2016	2016	2016	2	0	2	Export	504	Morocco	MAR	694	Sierra Leone	SLE								02	DAIRY PRODUCTS,BIRD EGGS	1	No Quantity							1747542			0
S3	2016	2016	2016	2	0	2	Export	504	Morocco	MAR	710	South Africa	ZAF								02	DAIRY PRODUCTS,BIRD EGGS	1	No Quantity							1308391			0
S3	2016	2016	2016	2	0	2	Export	504	Morocco	MAR	724	Spain	ESP								02	DAIRY PRODUCTS,BIRD EGGS	1	No Quantity							135653			0
S3	2016	2016	2016	2	0	2	Export	504	Morocco	MAR	760	Syria	SYR								02	DAIRY PRODUCTS,BIRD EGGS	1	No Quantity							2976730			0
S3	2016	2016	2016	2	0	2	Export	504	Morocco	MAR	768	Togo	TGO								02	DAIRY PRODUCTS,BIRD EGGS	1	No Quantity							437499			0
S3	2016	2016	2016	2	0	2	Export	504	Morocco	MAR	784	United Arab Emirates	ARE								02	DAIRY PRODUCTS,BIRD EGGS	1	No Quantity							2538065			0
S3	2016	2016	2016	2	0	2	Export	504	Morocco	MAR	818	Egypt	EGY								02	DAIRY PRODUCTS,BIRD EGGS	1	No Quantity							658542			0
S3	2016	2016	2016	2	0	2	Export	504	Morocco	MAR	854	Burkina Faso	BFA								02	DAIRY PRODUCTS,BIRD EGGS	1	No Quantity							204252			0
S3	2016	2016	2016	2	0	2	Export	504	Morocco	MAR	887	Yemen	YEM								02	DAIRY PRODUCTS,BIRD EGGS	1	No Quantity							6455766			0
S3	2016	2016	2016	2	0	2	Export	504	Morocco	MAR	899	Areas, nes									02	DAIRY PRODUCTS,BIRD EGGS	1	No Quantity							109236			0
S3	2016	2016	2016	2	0	2	Export	499	Montenegro	MNE	0	World	WLD								03	FISH,CRUSTACEANS,MOLLUSC	1	No Quantity							110156			0
S3	2016	2016	2016	2	0	2	Export	499	Montenegro	MNE	70	Bosnia Herzegovina	BIH								03	FISH,CRUSTACEANS,MOLLUSC	1	No Quantity							16770			0
S3	2016	2016	2016	2	0	2	Export	499	Montenegro	MNE	196	Cyprus	CYP								03	FISH,CRUSTACEANS,MOLLUSC	1	No Quantity							860			0
S3	2016	2016	2016	2	0	2	Export	499	Montenegro	MNE	381	Italy	ITA								03	FISH,CRUSTACEANS,MOLLUSC	1	No Quantity							8199			0
S3	2016	2016	2016	2	0	2	Export	499	Montenegro	MNE	688	Serbia	SRB								03	FISH,CRUSTACEANS,MOLLUSC	1	No Quantity							31543			0
S3	2016	2016	2016	2	0	2	Export	499	Montenegro	MNE	804	Ukraine	UKR								03	FISH,CRUSTACEANS,MOLLUSC	1	No Quantity							528			0
S3	2016	2016	2016	2	0	2	Export	499	Montenegro	MNE	899	Areas, nes									03	FISH,CRUSTACEANS,MOLLUSC	1	No Quantity							52256			0
S3	2016	2016	2016	2	0	2	Export	504	Morocco	MAR	0	World	WLD								03	FISH,CRUSTACEANS,MOLLUSC	1	No Quantity							1871959957			0
S3	2016	2016	2016	2	0	2	Export	504	Morocco	MAR	8	Albania	ALB								03	FISH,CRUSTACEANS,MOLLUSC	1	No Quantity							1351765			0
S3	2016	2016	2016	2	0	2	Export	504	Morocco	MAR	12	Algeria	DZA								03	FISH,CRUSTACEANS,MOLLUSC	1	No Quantity							4111069			0
S3	2016	2016	2016	2	0	2	Export	504	Morocco	MAR	24	Angola	AGO								03	FISH,CRUSTACEANS,MOLLUSC	1	No Quantity							8202304			0
S3	2016	2016	2016	2	0	2	Export	504	Morocco	MAR	36	Australia	AUS								03	FISH,CRUSTACEANS,MOLLUSC	1	No Quantity							1089209			0
S3	2016	2016	2016	2	0	2	Export	504	Morocco	MAR	40	Austria	AUT								03	FISH,CRUSTACEANS,MOLLUSC	1	No Quantity							791033			0
S3	2016	2016	2016	2	0	2	Export	504	Morocco	MAR	48	Bahrain	BHR								03	FISH,CRUSTACEANS,MOLLUSC	1	No Quantity							2400			0
S3	2016	2016	2016	2	0	2	Export	504	Morocco	MAR	56	Belgium	BEL								03	FISH,CRUSTACEANS,MOLLUSC	1	No Quantity							8971119			0
S3	2016	2016	2016	2	0	2	Export	504	Morocco	MAR	70	Bosnia Herzegovina	BIH								03	FISH,CRUSTACEANS,MOLLUSC	1	No Quantity							1665059			0
S3	2016	2016	2016	2	0	2	Export	504	Morocco	MAR	76	Brazil	BRA								03	FISH,CRUSTACEANS,MOLLUSC	1	No Quantity							45270687			0
S3	2016	2016	2016	2	0	2	Export	504	Morocco	MAR	100	Bulgaria	BGR								03	FISH,CRUSTACEANS,MOLLUSC	1	No Quantity							1211984			0
S3	2016	2016	2016	2	0	2	Export	504	Morocco	MAR	120	Cameroon	CMR								03	FISH,CRUSTACEANS,MOLLUSC	1	No Quantity							4885479			0
S3	2016	2016	2016	2	0	2	Export	504	Morocco	MAR	124	Canada	CAN								03	FISH,CRUSTACEANS,MOLLUSC	1	No Quantity							5507190			0
S3	2016	2016	2016	2	0	2	Export	504	Morocco	MAR	140	Central African Rep.	CAF								03	FISH,CRUSTACEANS,MOLLUSC	1	No Quantity							830556			0
S3	2016	2016	2016	2	0	2	Export	504	Morocco	MAR	148	Chad	TCD								03	FISH,CRUSTACEANS,MOLLUSC	1	No Quantity							697787			0
S3	2016	2016	2016	2	0	2	Export	504	Morocco	MAR	152	Chile	CHL								03	FISH,CRUSTACEANS,MOLLUSC	1	No Quantity							1150746			0
S3	2016	2016	2016	2	0	2	Export	504	Morocco	MAR	156	China	CHN								03	FISH,CRUSTACEANS,MOLLUSC	1	No Quantity							15318110			0
S3	2016	2016	2016	2	0	2	Export	504	Morocco	MAR	174	Comoros	COM								03	FISH,CRUSTACEANS,MOLLUSC	1	No Quantity							1580091			0
S3	2016	2016	2016	2	0	2	Export	504	Morocco	MAR	178	Congo	COG								03	FISH,CRUSTACEANS,MOLLUSC	1	No Quantity							9164515			0
S3	2016	2016	2016	2	0	2	Export	504	Morocco	MAR	180	Dem. Rep. of the Congo	COD								03	FISH,CRUSTACEANS,MOLLUSC	1	No Quantity							5307381			0
S3	2016	2016	2016	2	0	2	Export	504	Morocco	MAR	188	Costa Rica	CRI								03	FISH,CRUSTACEANS,MOLLUSC	1	No Quantity							1543236			0
S3	2016	2016	2016	2	0	2	Export	504	Morocco	MAR	191	Croatia	HRV								03	FISH,CRUSTACEANS,MOLLUSC	1	No Quantity							1049568			0
S3	2016	2016	2016	2	0	2	Export	504	Morocco	MAR	192	Cuba	CUB								03	FISH,CRUSTACEANS,MOLLUSC	1	No Quantity							756647			0
S3	2016	2016	2016	2	0	2	Export	504	Morocco	MAR	196	Cyprus	CYP								03	FISH,CRUSTACEANS,MOLLUSC	1	No Quantity							805015			0
S3	2016	2016	2016	2	0	2	Export	504	Morocco	MAR	203	Czechia	CZE								03	FISH,CRUSTACEANS,MOLLUSC	1	No Quantity							6228906			0
S3	2016	2016	2016	2	0	2	Export	504	Morocco	MAR	204	Benin	BEN								03	FISH,CRUSTACEANS,MOLLUSC	1	No Quantity							5820792			0
S3	2016	2016	2016	2	0	2	Export	504	Morocco	MAR	208	Denmark	DNK								03	FISH,CRUSTACEANS,MOLLUSC	1	No Quantity							2993327			0
S3	2016	2016	2016	2	0	2	Export	504	Morocco	MAR	214	Dominican Rep.	DOM								03	FISH,CRUSTACEANS,MOLLUSC	1	No Quantity							179035			0
S3	2016	2016	2016	2	0	2	Export	504	Morocco	MAR	222	El Salvador	SLV								03	FISH,CRUSTACEANS,MOLLUSC	1	No Quantity							686403			0
S3	2016	2016	2016	2	0	2	Export	504	Morocco	MAR	226	Equatorial Guinea	GNQ								03	FISH,CRUSTACEANS,MOLLUSC	1	No Quantity							6320689			0
S3	2016	2016	2016	2	0	2	Export	504	Morocco	MAR	242	Fiji	FJI								03	FISH,CRUSTACEANS,MOLLUSC	1	No Quantity							134869			0
S3	2016	2016	2016	2	0	2	Export	504	Morocco	MAR	251	France	FRA								03	FISH,CRUSTACEANS,MOLLUSC	1	No Quantity							84352670			0
S3	2016	2016	2016	2	0	2	Export	504	Morocco	MAR	258	French Polynesia	PYF								03	FISH,CRUSTACEANS,MOLLUSC	1	No Quantity							605858			0
S3	2016	2016	2016	2	0	2	Export	504	Morocco	MAR	266	Gabon	GAB								03	FISH,CRUSTACEANS,MOLLUSC	1	No Quantity							17349643			0
S3	2016	2016	2016	2	0	2	Export	504	Morocco	MAR	268	Georgia	GEO								03	FISH,CRUSTACEANS,MOLLUSC	1	No Quantity							10672			0
S3	2016	2016	2016	2	0	2	Export	504	Morocco	MAR	270	Gambia	GMB								03	FISH,CRUSTACEANS,MOLLUSC	1	No Quantity							2504980			0
S3	2016	2016	2016	2	0	2	Export	504	Morocco	MAR	275	State of Palestine	PSE								03	FISH,CRUSTACEANS,MOLLUSC	1	No Quantity							1641891			0
S3	2016	2016	2016	2	0	2	Export	504	Morocco	MAR	276	Germany	DEU								03	FISH,CRUSTACEANS,MOLLUSC	1	No Quantity							35109097			0
S3	2016	2016	2016	2	0	2	Export	504	Morocco	MAR	288	Ghana	GHA								03	FISH,CRUSTACEANS,MOLLUSC	1	No Quantity							26874046			0
S3	2016	2016	2016	2	0	2	Export	504	Morocco	MAR	300	Greece	GRC								03	FISH,CRUSTACEANS,MOLLUSC	1	No Quantity							16047187			0
S3	2016	2016	2016	2	0	2	Export	504	Morocco	MAR	324	Guinea	GIN								03	FISH,CRUSTACEANS,MOLLUSC	1	No Quantity							6342288			0
S3	2016	2016	2016	2	0	2	Export	504	Morocco	MAR	340	Honduras	HND								03	FISH,CRUSTACEANS,MOLLUSC	1	No Quantity							293707			0
S3	2016	2016	2016	2	0	2	Export	504	Morocco	MAR	344	China, Hong Kong SAR	HKG								03	FISH,CRUSTACEANS,MOLLUSC	1	No Quantity							1039968			0
S3	2016	2016	2016	2	0	2	Export	504	Morocco	MAR	348	Hungary	HUN								03	FISH,CRUSTACEANS,MOLLUSC	1	No Quantity							949831			0
S3	2016	2016	2016	2	0	2	Export	504	Morocco	MAR	352	Iceland	ISL								03	FISH,CRUSTACEANS,MOLLUSC	1	No Quantity							95043			0
S3	2016	2016	2016	2	0	2	Export	504	Morocco	MAR	360	Indonesia	IDN								03	FISH,CRUSTACEANS,MOLLUSC	1	No Quantity							149857			0
S3	2016	2016	2016	2	0	2	Export	504	Morocco	MAR	368	Iraq	IRQ								03	FISH,CRUSTACEANS,MOLLUSC	1	No Quantity							5327413			0
S3	2016	2016	2016	2	0	2	Export	504	Morocco	MAR	381	Italy	ITA								03	FISH,CRUSTACEANS,MOLLUSC	1	No Quantity							237450394			0
S3	2016	2016	2016	2	0	2	Export	504	Morocco	MAR	384	Côte d'Ivoire	CIV								03	FISH,CRUSTACEANS,MOLLUSC	1	No Quantity							23880880			0
S3	2016	2016	2016	2	0	2	Export	504	Morocco	MAR	392	Japan	JPN								03	FISH,CRUSTACEANS,MOLLUSC	1	No Quantity							133234513			0
S3	2016	2016	2016	2	0	2	Export	504	Morocco	MAR	398	Kazakhstan	KAZ								03	FISH,CRUSTACEANS,MOLLUSC	1	No Quantity							169645			0
S3	2016	2016	2016	2	0	2	Export	504	Morocco	MAR	400	Jordan	JOR								03	FISH,CRUSTACEANS,MOLLUSC	1	No Quantity							14598226			0
S3	2016	2016	2016	2	0	2	Export	504	Morocco	MAR	404	Kenya	KEN								03	FISH,CRUSTACEANS,MOLLUSC	1	No Quantity							108546			0
S3	2016	2016	2016	2	0	2	Export	504	Morocco	MAR	410	Rep. of Korea	KOR								03	FISH,CRUSTACEANS,MOLLUSC	1	No Quantity							13974245			0
S3	2016	2016	2016	2	0	2	Export	504	Morocco	MAR	414	Kuwait	KWT								03	FISH,CRUSTACEANS,MOLLUSC	1	No Quantity							1034311			0
S3	2016	2016	2016	2	0	2	Export	504	Morocco	MAR	422	Lebanon	LBN								03	FISH,CRUSTACEANS,MOLLUSC	1	No Quantity							4352854			0
S3	2016	2016	2016	2	0	2	Export	504	Morocco	MAR	428	Latvia	LVA								03	FISH,CRUSTACEANS,MOLLUSC	1	No Quantity							1075662			0
S3	2016	2016	2016	2	0	2	Export	504	Morocco	MAR	430	Liberia	LBR								03	FISH,CRUSTACEANS,MOLLUSC	1	No Quantity							3185550			0
S3	2016	2016	2016	2	0	2	Export	504	Morocco	MAR	434	Libya	LBY								03	FISH,CRUSTACEANS,MOLLUSC	1	No Quantity							2549049			0
S3	2016	2016	2016	2	0	2	Export	504	Morocco	MAR	440	Lithuania	LTU								03	FISH,CRUSTACEANS,MOLLUSC	1	No Quantity							329826			0
S3	2016	2016	2016	2	0	2	Export	504	Morocco	MAR	450	Madagascar	MDG								03	FISH,CRUSTACEANS,MOLLUSC	1	No Quantity							1300549			0
S3	2016	2016	2016	2	0	2	Export	504	Morocco	MAR	458	Malaysia	MYS								03	FISH,CRUSTACEANS,MOLLUSC	1	No Quantity							5414116			0
S3	2016	2016	2016	2	0	2	Export	504	Morocco	MAR	466	Mali	MLI								03	FISH,CRUSTACEANS,MOLLUSC	1	No Quantity							4945205			0
S3	2016	2016	2016	2	0	2	Export	504	Morocco	MAR	470	Malta	MLT								03	FISH,CRUSTACEANS,MOLLUSC	1	No Quantity							6478648			0
S3	2016	2016	2016	2	0	2	Export	504	Morocco	MAR	478	Mauritania	MRT								03	FISH,CRUSTACEANS,MOLLUSC	1	No Quantity							10121923			0
S3	2016	2016	2016	2	0	2	Export	504	Morocco	MAR	480	Mauritius	MUS								03	FISH,CRUSTACEANS,MOLLUSC	1	No Quantity							4879782			0
S3	2016	2016	2016	2	0	2	Export	504	Morocco	MAR	484	Mexico	MEX								03	FISH,CRUSTACEANS,MOLLUSC	1	No Quantity							880175			0
S3	2016	2016	2016	2	0	2	Export	504	Morocco	MAR	490	Other Asia, nes									03	FISH,CRUSTACEANS,MOLLUSC	1	No Quantity							2324708			0
S3	2016	2016	2016	2	0	2	Export	504	Morocco	MAR	499	Montenegro	MNE								03	FISH,CRUSTACEANS,MOLLUSC	1	No Quantity							139111			0
S3	2016	2016	2016	2	0	2	Export	504	Morocco	MAR	508	Mozambique	MOZ								03	FISH,CRUSTACEANS,MOLLUSC	1	No Quantity							152652			0
S3	2016	2016	2016	2	0	2	Export	504	Morocco	MAR	516	Namibia	NAM								03	FISH,CRUSTACEANS,MOLLUSC	1	No Quantity							4719842			0
S3	2016	2016	2016	2	0	2	Export	504	Morocco	MAR	528	Netherlands	NLD								03	FISH,CRUSTACEANS,MOLLUSC	1	No Quantity							105076475			0
S3	2016	2016	2016	2	0	2	Export	504	Morocco	MAR	531	Curaçao	CUW								03	FISH,CRUSTACEANS,MOLLUSC	1	No Quantity							117289			0
S3	2016	2016	2016	2	0	2	Export	504	Morocco	MAR	540	New Caledonia	NCL								03	FISH,CRUSTACEANS,MOLLUSC	1	No Quantity							1334258			0
S3	2016	2016	2016	2	0	2	Export	504	Morocco	MAR	562	Niger	NER								03	FISH,CRUSTACEANS,MOLLUSC	1	No Quantity							4747732			0
S3	2016	2016	2016	2	0	2	Export	504	Morocco	MAR	566	Nigeria	NGA								03	FISH,CRUSTACEANS,MOLLUSC	1	No Quantity							19218573			0
S3	2016	2016	2016	2	0	2	Export	504	Morocco	MAR	579	Norway	NOR								03	FISH,CRUSTACEANS,MOLLUSC	1	No Quantity							67404			0
S3	2016	2016	2016	2	0	2	Export	504	Morocco	MAR	591	Panama	PAN								03	FISH,CRUSTACEANS,MOLLUSC	1	No Quantity							55054			0
S3	2016	2016	2016	2	0	2	Export	504	Morocco	MAR	608	Philippines	PHL								03	FISH,CRUSTACEANS,MOLLUSC	1	No Quantity							452067			0
S3	2016	2016	2016	2	0	2	Export	504	Morocco	MAR	616	Poland	POL								03	FISH,CRUSTACEANS,MOLLUSC	1	No Quantity							296021			0
S3	2016	2016	2016	2	0	2	Export	504	Morocco	MAR	620	Portugal	PRT								03	FISH,CRUSTACEANS,MOLLUSC	1	No Quantity							41858849			0
S3	2016	2016	2016	2	0	2	Export	504	Morocco	MAR	624	Guinea-Bissau	GNB								03	FISH,CRUSTACEANS,MOLLUSC	1	No Quantity							1241478			0
S3	2016	2016	2016	2	0	2	Export	504	Morocco	MAR	634	Qatar	QAT								03	FISH,CRUSTACEANS,MOLLUSC	1	No Quantity							289805			0
S3	2016	2016	2016	2	0	2	Export	504	Morocco	MAR	642	Romania	ROU								03	FISH,CRUSTACEANS,MOLLUSC	1	No Quantity							2452176			0
S3	2016	2016	2016	2	0	2	Export	504	Morocco	MAR	643	Russian Federation	RUS								03	FISH,CRUSTACEANS,MOLLUSC	1	No Quantity							11258649			0
S3	2016	2016	2016	2	0	2	Export	504	Morocco	MAR	646	Rwanda	RWA								03	FISH,CRUSTACEANS,MOLLUSC	1	No Quantity							992541			0
S3	2016	2016	2016	2	0	2	Export	504	Morocco	MAR	682	Saudi Arabia	SAU								03	FISH,CRUSTACEANS,MOLLUSC	1	No Quantity							2281024			0
S3	2016	2016	2016	2	0	2	Export	504	Morocco	MAR	686	Senegal	SEN								03	FISH,CRUSTACEANS,MOLLUSC	1	No Quantity							619976			0
S3	2016	2016	2016	2	0	2	Export	504	Morocco	MAR	688	Serbia	SRB								03	FISH,CRUSTACEANS,MOLLUSC	1	No Quantity							2042489			0
S3	2016	2016	2016	2	0	2	Export	504	Morocco	MAR	694	Sierra Leone	SLE								03	FISH,CRUSTACEANS,MOLLUSC	1	No Quantity							7083408			0
S3	2016	2016	2016	2	0	2	Export	504	Morocco	MAR	702	Singapore	SGP								03	FISH,CRUSTACEANS,MOLLUSC	1	No Quantity							18			0
S3	2016	2016	2016	2	0	2	Export	504	Morocco	MAR	703	Slovakia	SVK								03	FISH,CRUSTACEANS,MOLLUSC	1	No Quantity							1162902			0
S3	2016	2016	2016	2	0	2	Export	504	Morocco	MAR	704	Viet Nam	VNM								03	FISH,CRUSTACEANS,MOLLUSC	1	No Quantity							4444443			0
S3	2016	2016	2016	2	0	2	Export	504	Morocco	MAR	705	Slovenia	SVN								03	FISH,CRUSTACEANS,MOLLUSC	1	No Quantity							237298			0
S3	2016	2016	2016	2	0	2	Export	504	Morocco	MAR	710	South Africa	ZAF								03	FISH,CRUSTACEANS,MOLLUSC	1	No Quantity							27932462			0
S3	2016	2016	2016	2	0	2	Export	504	Morocco	MAR	724	Spain	ESP								03	FISH,CRUSTACEANS,MOLLUSC	1	No Quantity							644969088			0
S3	2016	2016	2016	2	0	2	Export	504	Morocco	MAR	729	Sudan	SDN								03	FISH,CRUSTACEANS,MOLLUSC	1	No Quantity							975063			0
S3	2016	2016	2016	2	0	2	Export	504	Morocco	MAR	740	Suriname	SUR								03	FISH,CRUSTACEANS,MOLLUSC	1	No Quantity							281725			0
S3	2016	2016	2016	2	0	2	Export	504	Morocco	MAR	752	Sweden	SWE								03	FISH,CRUSTACEANS,MOLLUSC	1	No Quantity							21818889			0
S3	2016	2016	2016	2	0	2	Export	504	Morocco	MAR	757	Switzerland	CHE								03	FISH,CRUSTACEANS,MOLLUSC	1	No Quantity							512597			0
S3	2016	2016	2016	2	0	2	Export	504	Morocco	MAR	760	Syria	SYR								03	FISH,CRUSTACEANS,MOLLUSC	1	No Quantity							12904875			0
S3	2016	2016	2016	2	0	2	Export	504	Morocco	MAR	764	Thailand	THA								03	FISH,CRUSTACEANS,MOLLUSC	1	No Quantity							14460219			0
S3	2016	2016	2016	2	0	2	Export	504	Morocco	MAR	768	Togo	TGO								03	FISH,CRUSTACEANS,MOLLUSC	1	No Quantity							8438751			0
S3	2016	2016	2016	2	0	2	Export	504	Morocco	MAR	780	Trinidad and Tobago	TTO								03	FISH,CRUSTACEANS,MOLLUSC	1	No Quantity							57029			0
S3	2016	2016	2016	2	0	2	Export	504	Morocco	MAR	784	United Arab Emirates	ARE								03	FISH,CRUSTACEANS,MOLLUSC	1	No Quantity							920663			0
S3	2016	2016	2016	2	0	2	Export	504	Morocco	MAR	788	Tunisia	TUN								03	FISH,CRUSTACEANS,MOLLUSC	1	No Quantity							898538			0
S3	2016	2016	2016	2	0	2	Export	504	Morocco	MAR	792	Turkey	TUR								03	FISH,CRUSTACEANS,MOLLUSC	1	No Quantity							9810530			0
S3	2016	2016	2016	2	0	2	Export	504	Morocco	MAR	800	Uganda	UGA								03	FISH,CRUSTACEANS,MOLLUSC	1	No Quantity							1296391			0
S3	2016	2016	2016	2	0	2	Export	504	Morocco	MAR	804	Ukraine	UKR								03	FISH,CRUSTACEANS,MOLLUSC	1	No Quantity							5099853			0
S3	2016	2016	2016	2	0	2	Export	504	Morocco	MAR	807	North Macedonia	MKD								03	FISH,CRUSTACEANS,MOLLUSC	1	No Quantity							285680			0
S3	2016	2016	2016	2	0	2	Export	504	Morocco	MAR	818	Egypt	EGY								03	FISH,CRUSTACEANS,MOLLUSC	1	No Quantity							8501010			0
S3	2016	2016	2016	2	0	2	Export	504	Morocco	MAR	826	United Kingdom	GBR								03	FISH,CRUSTACEANS,MOLLUSC	1	No Quantity							32784830			0
S3	2016	2016	2016	2	0	2	Export	504	Morocco	MAR	834	United Rep. of Tanzania	TZA								03	FISH,CRUSTACEANS,MOLLUSC	1	No Quantity							205080			0
S3	2016	2016	2016	2	0	2	Export	504	Morocco	MAR	842	USA	USA								03	FISH,CRUSTACEANS,MOLLUSC	1	No Quantity							47253814			0
S3	2016	2016	2016	2	0	2	Export	504	Morocco	MAR	854	Burkina Faso	BFA								03	FISH,CRUSTACEANS,MOLLUSC	1	No Quantity							5415621			0
S3	2016	2016	2016	2	0	2	Export	504	Morocco	MAR	876	Wallis and Futuna Isds	WLF								03	FISH,CRUSTACEANS,MOLLUSC	1	No Quantity							63137			0
S3	2016	2016	2016	2	0	2	Export	504	Morocco	MAR	894	Zambia	ZMB								03	FISH,CRUSTACEANS,MOLLUSC	1	No Quantity							54171			0
S3	2016	2016	2016	2	0	2	Export	504	Morocco	MAR	899	Areas, nes									03	FISH,CRUSTACEANS,MOLLUSC	1	No Quantity							68480			0
S3	2016	2016	2016	2	0	2	Export	499	Montenegro	MNE	0	World	WLD								04	CEREALS,CEREAL PREPRTNS.	1	No Quantity							7590114			0
S3	2016	2016	2016	2	0	2	Export	499	Montenegro	MNE	8	Albania	ALB								04	CEREALS,CEREAL PREPRTNS.	1	No Quantity							1394818			0
S3	2016	2016	2016	2	0	2	Export	499	Montenegro	MNE	70	Bosnia Herzegovina	BIH								04	CEREALS,CEREAL PREPRTNS.	1	No Quantity							76447			0
S3	2016	2016	2016	2	0	2	Export	499	Montenegro	MNE	196	Cyprus	CYP								04	CEREALS,CEREAL PREPRTNS.	1	No Quantity							1197			0
S3	2016	2016	2016	2	0	2	Export	499	Montenegro	MNE	276	Germany	DEU								04	CEREALS,CEREAL PREPRTNS.	1	No Quantity							46308			0
S3	2016	2016	2016	2	0	2	Export	499	Montenegro	MNE	381	Italy	ITA								04	CEREALS,CEREAL PREPRTNS.	1	No Quantity							6301			0
S3	2016	2016	2016	2	0	2	Export	499	Montenegro	MNE	430	Liberia	LBR								04	CEREALS,CEREAL PREPRTNS.	1	No Quantity							209			0
S3	2016	2016	2016	2	0	2	Export	499	Montenegro	MNE	528	Netherlands	NLD								04	CEREALS,CEREAL PREPRTNS.	1	No Quantity							35			0
S3	2016	2016	2016	2	0	2	Export	499	Montenegro	MNE	688	Serbia	SRB								04	CEREALS,CEREAL PREPRTNS.	1	No Quantity							50140			0
S3	2016	2016	2016	2	0	2	Export	499	Montenegro	MNE	748	Swaziland	SWZ								04	CEREALS,CEREAL PREPRTNS.	1	No Quantity							5264			0
S3	2016	2016	2016	2	0	2	Export	499	Montenegro	MNE	757	Switzerland	CHE								04	CEREALS,CEREAL PREPRTNS.	1	No Quantity							14289			0
S3	2016	2016	2016	2	0	2	Export	499	Montenegro	MNE	792	Turkey	TUR								04	CEREALS,CEREAL PREPRTNS.	1	No Quantity							575			0
S3	2016	2016	2016	2	0	2	Export	499	Montenegro	MNE	804	Ukraine	UKR								04	CEREALS,CEREAL PREPRTNS.	1	No Quantity							301			0
S3	2016	2016	2016	2	0	2	Export	499	Montenegro	MNE	807	North Macedonia	MKD								04	CEREALS,CEREAL PREPRTNS.	1	No Quantity							241242			0
S3	2016	2016	2016	2	0	2	Export	499	Montenegro	MNE	899	Areas, nes									04	CEREALS,CEREAL PREPRTNS.	1	No Quantity							5752990			0
S3	2016	2016	2016	2	0	2	Export	504	Morocco	MAR	0	World	WLD								04	CEREALS,CEREAL PREPRTNS.	1	No Quantity							20835343			0
S3	2016	2016	2016	2	0	2	Export	504	Morocco	MAR	12	Algeria	DZA								04	CEREALS,CEREAL PREPRTNS.	1	No Quantity							33022			0
S3	2016	2016	2016	2	0	2	Export	504	Morocco	MAR	24	Angola	AGO								04	CEREALS,CEREAL PREPRTNS.	1	No Quantity							1880789			0
S3	2016	2016	2016	2	0	2	Export	504	Morocco	MAR	36	Australia	AUS								04	CEREALS,CEREAL PREPRTNS.	1	No Quantity							26482			0
S3	2016	2016	2016	2	0	2	Export	504	Morocco	MAR	48	Bahrain	BHR								04	CEREALS,CEREAL PREPRTNS.	1	No Quantity							3336			0
S3	2016	2016	2016	2	0	2	Export	504	Morocco	MAR	56	Belgium	BEL								04	CEREALS,CEREAL PREPRTNS.	1	No Quantity							302319			0
S3	2016	2016	2016	2	0	2	Export	504	Morocco	MAR	112	Belarus	BLR								04	CEREALS,CEREAL PREPRTNS.	1	No Quantity							109721			0
S3	2016	2016	2016	2	0	2	Export	504	Morocco	MAR	120	Cameroon	CMR								04	CEREALS,CEREAL PREPRTNS.	1	No Quantity							97959			0
S3	2016	2016	2016	2	0	2	Export	504	Morocco	MAR	124	Canada	CAN								04	CEREALS,CEREAL PREPRTNS.	1	No Quantity							274923			0
S3	2016	2016	2016	2	0	2	Export	504	Morocco	MAR	132	Cabo Verde	CPV								04	CEREALS,CEREAL PREPRTNS.	1	No Quantity							37566			0
S3	2016	2016	2016	2	0	2	Export	504	Morocco	MAR	148	Chad	TCD								04	CEREALS,CEREAL PREPRTNS.	1	No Quantity							195424			0
S3	2016	2016	2016	2	0	2	Export	504	Morocco	MAR	156	China	CHN								04	CEREALS,CEREAL PREPRTNS.	1	No Quantity							6354			0
S3	2016	2016	2016	2	0	2	Export	504	Morocco	MAR	174	Comoros	COM								04	CEREALS,CEREAL PREPRTNS.	1	No Quantity							7444			0
S3	2016	2016	2016	2	0	2	Export	504	Morocco	MAR	178	Congo	COG								04	CEREALS,CEREAL PREPRTNS.	1	No Quantity							294995			0
S3	2016	2016	2016	2	0	2	Export	504	Morocco	MAR	180	Dem. Rep. of the Congo	COD								04	CEREALS,CEREAL PREPRTNS.	1	No Quantity							7444			0
S3	2016	2016	2016	2	0	2	Export	504	Morocco	MAR	204	Benin	BEN								04	CEREALS,CEREAL PREPRTNS.	1	No Quantity							402218			0
S3	2016	2016	2016	2	0	2	Export	504	Morocco	MAR	208	Denmark	DNK								04	CEREALS,CEREAL PREPRTNS.	1	No Quantity							3330			0
S3	2016	2016	2016	2	0	2	Export	504	Morocco	MAR	226	Equatorial Guinea	GNQ								04	CEREALS,CEREAL PREPRTNS.	1	No Quantity							595800			0
S3	2016	2016	2016	2	0	2	Export	504	Morocco	MAR	251	France	FRA								04	CEREALS,CEREAL PREPRTNS.	1	No Quantity							1050734			0
S3	2016	2016	2016	2	0	2	Export	504	Morocco	MAR	266	Gabon	GAB								04	CEREALS,CEREAL PREPRTNS.	1	No Quantity							124911			0
S3	2016	2016	2016	2	0	2	Export	504	Morocco	MAR	270	Gambia	GMB								04	CEREALS,CEREAL PREPRTNS.	1	No Quantity							2086			0
S3	2016	2016	2016	2	0	2	Export	504	Morocco	MAR	275	State of Palestine	PSE								04	CEREALS,CEREAL PREPRTNS.	1	No Quantity							192897			0
S3	2016	2016	2016	2	0	2	Export	504	Morocco	MAR	276	Germany	DEU								04	CEREALS,CEREAL PREPRTNS.	1	No Quantity							31835			0
S3	2016	2016	2016	2	0	2	Export	504	Morocco	MAR	324	Guinea	GIN								04	CEREALS,CEREAL PREPRTNS.	1	No Quantity							3790927			0
S3	2016	2016	2016	2	0	2	Export	504	Morocco	MAR	381	Italy	ITA								04	CEREALS,CEREAL PREPRTNS.	1	No Quantity							179602			0
S3	2016	2016	2016	2	0	2	Export	504	Morocco	MAR	384	Côte d'Ivoire	CIV								04	CEREALS,CEREAL PREPRTNS.	1	No Quantity							362573			0
S3	2016	2016	2016	2	0	2	Export	504	Morocco	MAR	392	Japan	JPN								04	CEREALS,CEREAL PREPRTNS.	1	No Quantity							31			0
S3	2016	2016	2016	2	0	2	Export	504	Morocco	MAR	400	Jordan	JOR								04	CEREALS,CEREAL PREPRTNS.	1	No Quantity							579883			0
S3	2016	2016	2016	2	0	2	Export	504	Morocco	MAR	410	Rep. of Korea	KOR								04	CEREALS,CEREAL PREPRTNS.	1	No Quantity							6892			0
S3	2016	2016	2016	2	0	2	Export	504	Morocco	MAR	422	Lebanon	LBN								04	CEREALS,CEREAL PREPRTNS.	1	No Quantity							99832			0
S3	2016	2016	2016	2	0	2	Export	504	Morocco	MAR	466	Mali	MLI								04	CEREALS,CEREAL PREPRTNS.	1	No Quantity							179776			0
S3	2016	2016	2016	2	0	2	Export	504	Morocco	MAR	478	Mauritania	MRT								04	CEREALS,CEREAL PREPRTNS.	1	No Quantity							3595423			0
S3	2016	2016	2016	2	0	2	Export	504	Morocco	MAR	512	Oman	OMN								04	CEREALS,CEREAL PREPRTNS.	1	No Quantity							3242			0
S3	2016	2016	2016	2	0	2	Export	504	Morocco	MAR	528	Netherlands	NLD								04	CEREALS,CEREAL PREPRTNS.	1	No Quantity							298718			0
S3	2016	2016	2016	2	0	2	Export	504	Morocco	MAR	562	Niger	NER								04	CEREALS,CEREAL PREPRTNS.	1	No Quantity							601999			0
S3	2016	2016	2016	2	0	2	Export	504	Morocco	MAR	566	Nigeria	NGA								04	CEREALS,CEREAL PREPRTNS.	1	No Quantity							214			0
S3	2016	2016	2016	2	0	2	Export	504	Morocco	MAR	579	Norway	NOR								04	CEREALS,CEREAL PREPRTNS.	1	No Quantity							6732			0
S3	2016	2016	2016	2	0	2	Export	504	Morocco	MAR	620	Portugal	PRT								04	CEREALS,CEREAL PREPRTNS.	1	No Quantity							88005			0
S3	2016	2016	2016	2	0	2	Export	504	Morocco	MAR	634	Qatar	QAT								04	CEREALS,CEREAL PREPRTNS.	1	No Quantity							6364			0
S3	2016	2016	2016	2	0	2	Export	504	Morocco	MAR	643	Russian Federation	RUS								04	CEREALS,CEREAL PREPRTNS.	1	No Quantity							37105			0
S3	2016	2016	2016	2	0	2	Export	504	Morocco	MAR	682	Saudi Arabia	SAU								04	CEREALS,CEREAL PREPRTNS.	1	No Quantity							83			0
S3	2016	2016	2016	2	0	2	Export	504	Morocco	MAR	686	Senegal	SEN								04	CEREALS,CEREAL PREPRTNS.	1	No Quantity							1295752			0
S3	2016	2016	2016	2	0	2	Export	504	Morocco	MAR	694	Sierra Leone	SLE								04	CEREALS,CEREAL PREPRTNS.	1	No Quantity							10230			0
S3	2016	2016	2016	2	0	2	Export	504	Morocco	MAR	702	Singapore	SGP								04	CEREALS,CEREAL PREPRTNS.	1	No Quantity							10			0
S3	2016	2016	2016	2	0	2	Export	504	Morocco	MAR	710	South Africa	ZAF								04	CEREALS,CEREAL PREPRTNS.	1	No Quantity							9029			0
S3	2016	2016	2016	2	0	2	Export	504	Morocco	MAR	724	Spain	ESP								04	CEREALS,CEREAL PREPRTNS.	1	No Quantity							2761980			0
S3	2016	2016	2016	2	0	2	Export	504	Morocco	MAR	752	Sweden	SWE								04	CEREALS,CEREAL PREPRTNS.	1	No Quantity							9468			0
S3	2016	2016	2016	2	0	2	Export	504	Morocco	MAR	757	Switzerland	CHE								04	CEREALS,CEREAL PREPRTNS.	1	No Quantity							570			0
S3	2016	2016	2016	2	0	2	Export	504	Morocco	MAR	768	Togo	TGO								04	CEREALS,CEREAL PREPRTNS.	1	No Quantity							161375			0
S3	2016	2016	2016	2	0	2	Export	504	Morocco	MAR	784	United Arab Emirates	ARE								04	CEREALS,CEREAL PREPRTNS.	1	No Quantity							22780			0
S3	2016	2016	2016	2	0	2	Export	504	Morocco	MAR	788	Tunisia	TUN								04	CEREALS,CEREAL PREPRTNS.	1	No Quantity							111209			0
S3	2016	2016	2016	2	0	2	Export	504	Morocco	MAR	792	Turkey	TUR								04	CEREALS,CEREAL PREPRTNS.	1	No Quantity							18534			0
S3	2016	2016	2016	2	0	2	Export	504	Morocco	MAR	826	United Kingdom	GBR								04	CEREALS,CEREAL PREPRTNS.	1	No Quantity							26714			0
S3	2016	2016	2016	2	0	2	Export	504	Morocco	MAR	842	USA	USA								04	CEREALS,CEREAL PREPRTNS.	1	No Quantity							519102			0
S3	2016	2016	2016	2	0	2	Export	504	Morocco	MAR	854	Burkina Faso	BFA								04	CEREALS,CEREAL PREPRTNS.	1	No Quantity							358042			0
S3	2016	2016	2016	2	0	2	Export	504	Morocco	MAR	899	Areas, nes									04	CEREALS,CEREAL PREPRTNS.	1	No Quantity							11556			0
S3	2016	2016	2016	2	0	2	Export	499	Montenegro	MNE	0	World	WLD								05	VEGETABLES AND FRUIT	1	No Quantity							7912203			0
S3	2016	2016	2016	2	0	2	Export	499	Montenegro	MNE	8	Albania	ALB								05	VEGETABLES AND FRUIT	1	No Quantity							18900			0
S3	2016	2016	2016	2	0	2	Export	499	Montenegro	MNE	40	Austria	AUT								05	VEGETABLES AND FRUIT	1	No Quantity							607523			0
S3	2016	2016	2016	2	0	2	Export	499	Montenegro	MNE	70	Bosnia Herzegovina	BIH								05	VEGETABLES AND FRUIT	1	No Quantity							583818			0
S3	2016	2016	2016	2	0	2	Export	499	Montenegro	MNE	100	Bulgaria	BGR								05	VEGETABLES AND FRUIT	1	No Quantity							170488			0
S3	2016	2016	2016	2	0	2	Export	499	Montenegro	MNE	124	Canada	CAN								05	VEGETABLES AND FRUIT	1	No Quantity							137078			0
S3	2016	2016	2016	2	0	2	Export	499	Montenegro	MNE	191	Croatia	HRV								05	VEGETABLES AND FRUIT	1	No Quantity							12614			0
S3	2016	2016	2016	2	0	2	Export	499	Montenegro	MNE	196	Cyprus	CYP								05	VEGETABLES AND FRUIT	1	No Quantity							217430			0
S3	2016	2016	2016	2	0	2	Export	499	Montenegro	MNE	203	Czechia	CZE								05	VEGETABLES AND FRUIT	1	No Quantity							3982			0
S3	2016	2016	2016	2	0	2	Export	499	Montenegro	MNE	251	France	FRA								05	VEGETABLES AND FRUIT	1	No Quantity							291477			0
S3	2016	2016	2016	2	0	2	Export	499	Montenegro	MNE	276	Germany	DEU								05	VEGETABLES AND FRUIT	1	No Quantity							66946			0
S3	2016	2016	2016	2	0	2	Export	499	Montenegro	MNE	381	Italy	ITA								05	VEGETABLES AND FRUIT	1	No Quantity							1783608			0
S3	2016	2016	2016	2	0	2	Export	499	Montenegro	MNE	430	Liberia	LBR								05	VEGETABLES AND FRUIT	1	No Quantity							985			0
S3	2016	2016	2016	2	0	2	Export	499	Montenegro	MNE	528	Netherlands	NLD								05	VEGETABLES AND FRUIT	1	No Quantity							24748			0
S3	2016	2016	2016	2	0	2	Export	499	Montenegro	MNE	616	Poland	POL								05	VEGETABLES AND FRUIT	1	No Quantity							18115			0
S3	2016	2016	2016	2	0	2	Export	499	Montenegro	MNE	688	Serbia	SRB								05	VEGETABLES AND FRUIT	1	No Quantity							2515215			0
S3	2016	2016	2016	2	0	2	Export	499	Montenegro	MNE	705	Slovenia	SVN								05	VEGETABLES AND FRUIT	1	No Quantity							324713			0
S3	2016	2016	2016	2	0	2	Export	499	Montenegro	MNE	724	Spain	ESP								05	VEGETABLES AND FRUIT	1	No Quantity							143253			0
S3	2016	2016	2016	2	0	2	Export	499	Montenegro	MNE	757	Switzerland	CHE								05	VEGETABLES AND FRUIT	1	No Quantity							451645			0
S3	2016	2016	2016	2	0	2	Export	499	Montenegro	MNE	792	Turkey	TUR								05	VEGETABLES AND FRUIT	1	No Quantity							484			0
S3	2016	2016	2016	2	0	2	Export	499	Montenegro	MNE	804	Ukraine	UKR								05	VEGETABLES AND FRUIT	1	No Quantity							582			0
S3	2016	2016	2016	2	0	2	Export	499	Montenegro	MNE	807	North Macedonia	MKD								05	VEGETABLES AND FRUIT	1	No Quantity							319123			0
S3	2016	2016	2016	2	0	2	Export	499	Montenegro	MNE	826	United Kingdom	GBR								05	VEGETABLES AND FRUIT	1	No Quantity							9187			0
S3	2016	2016	2016	2	0	2	Export	499	Montenegro	MNE	899	Areas, nes									05	VEGETABLES AND FRUIT	1	No Quantity							210290			0
S3	2016	2016	2016	2	0	2	Export	504	Morocco	MAR	0	World	WLD								05	VEGETABLES AND FRUIT	1	No Quantity							1875351693			0
S3	2016	2016	2016	2	0	2	Export	504	Morocco	MAR	12	Algeria	DZA								05	VEGETABLES AND FRUIT	1	No Quantity							16457609			0
S3	2016	2016	2016	2	0	2	Export	504	Morocco	MAR	32	Argentina	ARG								05	VEGETABLES AND FRUIT	1	No Quantity							169140			0
S3	2016	2016	2016	2	0	2	Export	504	Morocco	MAR	36	Australia	AUS								05	VEGETABLES AND FRUIT	1	No Quantity							2718986			0
S3	2016	2016	2016	2	0	2	Export	504	Morocco	MAR	40	Austria	AUT								05	VEGETABLES AND FRUIT	1	No Quantity							16883			0
S3	2016	2016	2016	2	0	2	Export	504	Morocco	MAR	48	Bahrain	BHR								05	VEGETABLES AND FRUIT	1	No Quantity							521781			0
S3	2016	2016	2016	2	0	2	Export	504	Morocco	MAR	56	Belgium	BEL								05	VEGETABLES AND FRUIT	1	No Quantity							30539457			0
S3	2016	2016	2016	2	0	2	Export	504	Morocco	MAR	70	Bosnia Herzegovina	BIH								05	VEGETABLES AND FRUIT	1	No Quantity							9569			0
S3	2016	2016	2016	2	0	2	Export	504	Morocco	MAR	76	Brazil	BRA								05	VEGETABLES AND FRUIT	1	No Quantity							2055904			0
S3	2016	2016	2016	2	0	2	Export	504	Morocco	MAR	104	Myanmar	MMR								05	VEGETABLES AND FRUIT	1	No Quantity							2341			0
S3	2016	2016	2016	2	0	2	Export	504	Morocco	MAR	112	Belarus	BLR								05	VEGETABLES AND FRUIT	1	No Quantity							127598			0
S3	2016	2016	2016	2	0	2	Export	504	Morocco	MAR	120	Cameroon	CMR								05	VEGETABLES AND FRUIT	1	No Quantity							90128			0
S3	2016	2016	2016	2	0	2	Export	504	Morocco	MAR	124	Canada	CAN								05	VEGETABLES AND FRUIT	1	No Quantity							33888896			0
S3	2016	2016	2016	2	0	2	Export	504	Morocco	MAR	132	Cabo Verde	CPV								05	VEGETABLES AND FRUIT	1	No Quantity							70035			0
S3	2016	2016	2016	2	0	2	Export	504	Morocco	MAR	144	Sri Lanka	LKA								05	VEGETABLES AND FRUIT	1	No Quantity							67782			0
S3	2016	2016	2016	2	0	2	Export	504	Morocco	MAR	152	Chile	CHL								05	VEGETABLES AND FRUIT	1	No Quantity							287301			0
S3	2016	2016	2016	2	0	2	Export	504	Morocco	MAR	156	China	CHN								05	VEGETABLES AND FRUIT	1	No Quantity							2391487			0
S3	2016	2016	2016	2	0	2	Export	504	Morocco	MAR	170	Colombia	COL								05	VEGETABLES AND FRUIT	1	No Quantity							250447			0
S3	2016	2016	2016	2	0	2	Export	504	Morocco	MAR	178	Congo	COG								05	VEGETABLES AND FRUIT	1	No Quantity							172940			0
S3	2016	2016	2016	2	0	2	Export	504	Morocco	MAR	191	Croatia	HRV								05	VEGETABLES AND FRUIT	1	No Quantity							32930			0
S3	2016	2016	2016	2	0	2	Export	504	Morocco	MAR	203	Czechia	CZE								05	VEGETABLES AND FRUIT	1	No Quantity							3785475			0
S3	2016	2016	2016	2	0	2	Export	504	Morocco	MAR	204	Benin	BEN								05	VEGETABLES AND FRUIT	1	No Quantity							132265			0
S3	2016	2016	2016	2	0	2	Export	504	Morocco	MAR	208	Denmark	DNK								05	VEGETABLES AND FRUIT	1	No Quantity							1457555			0
S3	2016	2016	2016	2	0	2	Export	504	Morocco	MAR	214	Dominican Rep.	DOM								05	VEGETABLES AND FRUIT	1	No Quantity							262596			0
S3	2016	2016	2016	2	0	2	Export	504	Morocco	MAR	222	El Salvador	SLV								05	VEGETABLES AND FRUIT	1	No Quantity							104872			0
S3	2016	2016	2016	2	0	2	Export	504	Morocco	MAR	226	Equatorial Guinea	GNQ								05	VEGETABLES AND FRUIT	1	No Quantity							185786			0
S3	2016	2016	2016	2	0	2	Export	504	Morocco	MAR	233	Estonia	EST								05	VEGETABLES AND FRUIT	1	No Quantity							11634			0
S3	2016	2016	2016	2	0	2	Export	504	Morocco	MAR	246	Finland	FIN								05	VEGETABLES AND FRUIT	1	No Quantity							192913			0
S3	2016	2016	2016	2	0	2	Export	504	Morocco	MAR	251	France	FRA								05	VEGETABLES AND FRUIT	1	No Quantity							720896199			0
S3	2016	2016	2016	2	0	2	Export	504	Morocco	MAR	266	Gabon	GAB								05	VEGETABLES AND FRUIT	1	No Quantity							425822			0
S3	2016	2016	2016	2	0	2	Export	504	Morocco	MAR	275	State of Palestine	PSE								05	VEGETABLES AND FRUIT	1	No Quantity							417584			0
S3	2016	2016	2016	2	0	2	Export	504	Morocco	MAR	276	Germany	DEU								05	VEGETABLES AND FRUIT	1	No Quantity							36218636			0
S3	2016	2016	2016	2	0	2	Export	504	Morocco	MAR	288	Ghana	GHA								05	VEGETABLES AND FRUIT	1	No Quantity							7976			0
S3	2016	2016	2016	2	0	2	Export	504	Morocco	MAR	300	Greece	GRC								05	VEGETABLES AND FRUIT	1	No Quantity							1345287			0
S3	2016	2016	2016	2	0	2	Export	504	Morocco	MAR	320	Guatemala	GTM								05	VEGETABLES AND FRUIT	1	No Quantity							42715			0
S3	2016	2016	2016	2	0	2	Export	504	Morocco	MAR	324	Guinea	GIN								05	VEGETABLES AND FRUIT	1	No Quantity							295556			0
S3	2016	2016	2016	2	0	2	Export	504	Morocco	MAR	344	China, Hong Kong SAR	HKG								05	VEGETABLES AND FRUIT	1	No Quantity							462429			0
S3	2016	2016	2016	2	0	2	Export	504	Morocco	MAR	348	Hungary	HUN								05	VEGETABLES AND FRUIT	1	No Quantity							471518			0
S3	2016	2016	2016	2	0	2	Export	504	Morocco	MAR	368	Iraq	IRQ								05	VEGETABLES AND FRUIT	1	No Quantity							232387			0
S3	2016	2016	2016	2	0	2	Export	504	Morocco	MAR	381	Italy	ITA								05	VEGETABLES AND FRUIT	1	No Quantity							43672181			0
S3	2016	2016	2016	2	0	2	Export	504	Morocco	MAR	384	Côte d'Ivoire	CIV								05	VEGETABLES AND FRUIT	1	No Quantity							1610284			0
S3	2016	2016	2016	2	0	2	Export	504	Morocco	MAR	392	Japan	JPN								05	VEGETABLES AND FRUIT	1	No Quantity							877779			0
S3	2016	2016	2016	2	0	2	Export	504	Morocco	MAR	398	Kazakhstan	KAZ								05	VEGETABLES AND FRUIT	1	No Quantity							16168			0
S3	2016	2016	2016	2	0	2	Export	504	Morocco	MAR	400	Jordan	JOR								05	VEGETABLES AND FRUIT	1	No Quantity							104368			0
S3	2016	2016	2016	2	0	2	Export	504	Morocco	MAR	414	Kuwait	KWT								05	VEGETABLES AND FRUIT	1	No Quantity							1437386			0
S3	2016	2016	2016	2	0	2	Export	504	Morocco	MAR	422	Lebanon	LBN								05	VEGETABLES AND FRUIT	1	No Quantity							236646			0
S3	2016	2016	2016	2	0	2	Export	504	Morocco	MAR	428	Latvia	LVA								05	VEGETABLES AND FRUIT	1	No Quantity							246218			0
S3	2016	2016	2016	2	0	2	Export	504	Morocco	MAR	430	Liberia	LBR								05	VEGETABLES AND FRUIT	1	No Quantity							199508			0
S3	2016	2016	2016	2	0	2	Export	504	Morocco	MAR	434	Libya	LBY								05	VEGETABLES AND FRUIT	1	No Quantity							1732437			0
S3	2016	2016	2016	2	0	2	Export	504	Morocco	MAR	440	Lithuania	LTU								05	VEGETABLES AND FRUIT	1	No Quantity							2001306			0
S3	2016	2016	2016	2	0	2	Export	504	Morocco	MAR	442	Luxembourg	LUX								05	VEGETABLES AND FRUIT	1	No Quantity							44815			0
S3	2016	2016	2016	2	0	2	Export	504	Morocco	MAR	458	Malaysia	MYS								05	VEGETABLES AND FRUIT	1	No Quantity							566320			0
S3	2016	2016	2016	2	0	2	Export	504	Morocco	MAR	466	Mali	MLI								05	VEGETABLES AND FRUIT	1	No Quantity							4950451			0
S3	2016	2016	2016	2	0	2	Export	504	Morocco	MAR	470	Malta	MLT								05	VEGETABLES AND FRUIT	1	No Quantity							77595			0
S3	2016	2016	2016	2	0	2	Export	504	Morocco	MAR	478	Mauritania	MRT								05	VEGETABLES AND FRUIT	1	No Quantity							17947830			0
S3	2016	2016	2016	2	0	2	Export	504	Morocco	MAR	480	Mauritius	MUS								05	VEGETABLES AND FRUIT	1	No Quantity							77902			0
S3	2016	2016	2016	2	0	2	Export	504	Morocco	MAR	484	Mexico	MEX								05	VEGETABLES AND FRUIT	1	No Quantity							235919			0
S3	2016	2016	2016	2	0	2	Export	504	Morocco	MAR	490	Other Asia, nes									05	VEGETABLES AND FRUIT	1	No Quantity							69231			0
S3	2016	2016	2016	2	0	2	Export	504	Morocco	MAR	512	Oman	OMN								05	VEGETABLES AND FRUIT	1	No Quantity							42809			0
S3	2016	2016	2016	2	0	2	Export	504	Morocco	MAR	528	Netherlands	NLD								05	VEGETABLES AND FRUIT	1	No Quantity							169019184			0
S3	2016	2016	2016	2	0	2	Export	504	Morocco	MAR	540	New Caledonia	NCL								05	VEGETABLES AND FRUIT	1	No Quantity							3683			0
S3	2016	2016	2016	2	0	2	Export	504	Morocco	MAR	554	New Zealand	NZL								05	VEGETABLES AND FRUIT	1	No Quantity							394800			0
S3	2016	2016	2016	2	0	2	Export	504	Morocco	MAR	562	Niger	NER								05	VEGETABLES AND FRUIT	1	No Quantity							893457			0
S3	2016	2016	2016	2	0	2	Export	504	Morocco	MAR	566	Nigeria	NGA								05	VEGETABLES AND FRUIT	1	No Quantity							88818			0
S3	2016	2016	2016	2	0	2	Export	504	Morocco	MAR	579	Norway	NOR								05	VEGETABLES AND FRUIT	1	No Quantity							908282			0
S3	2016	2016	2016	2	0	2	Export	504	Morocco	MAR	586	Pakistan	PAK								05	VEGETABLES AND FRUIT	1	No Quantity							49030			0
S3	2016	2016	2016	2	0	2	Export	504	Morocco	MAR	604	Peru	PER								05	VEGETABLES AND FRUIT	1	No Quantity							24959			0
S3	2016	2016	2016	2	0	2	Export	504	Morocco	MAR	608	Philippines	PHL								05	VEGETABLES AND FRUIT	1	No Quantity							19590			0
S3	2016	2016	2016	2	0	2	Export	504	Morocco	MAR	616	Poland	POL								05	VEGETABLES AND FRUIT	1	No Quantity							1073861			0
S3	2016	2016	2016	2	0	2	Export	504	Morocco	MAR	620	Portugal	PRT								05	VEGETABLES AND FRUIT	1	No Quantity							19205418			0
S3	2016	2016	2016	2	0	2	Export	504	Morocco	MAR	624	Guinea-Bissau	GNB								05	VEGETABLES AND FRUIT	1	No Quantity							27131			0
S3	2016	2016	2016	2	0	2	Export	504	Morocco	MAR	634	Qatar	QAT								05	VEGETABLES AND FRUIT	1	No Quantity							4170210			0
S3	2016	2016	2016	2	0	2	Export	504	Morocco	MAR	643	Russian Federation	RUS								05	VEGETABLES AND FRUIT	1	No Quantity							159221203			0
S3	2016	2016	2016	2	0	2	Export	504	Morocco	MAR	682	Saudi Arabia	SAU								05	VEGETABLES AND FRUIT	1	No Quantity							20811128			0
S3	2016	2016	2016	2	0	2	Export	504	Morocco	MAR	686	Senegal	SEN								05	VEGETABLES AND FRUIT	1	No Quantity							12371342			0
S3	2016	2016	2016	2	0	2	Export	504	Morocco	MAR	690	Seychelles	SYC								05	VEGETABLES AND FRUIT	1	No Quantity							3136			0
S3	2016	2016	2016	2	0	2	Export	504	Morocco	MAR	694	Sierra Leone	SLE								05	VEGETABLES AND FRUIT	1	No Quantity							194810			0
S3	2016	2016	2016	2	0	2	Export	504	Morocco	MAR	699	India	IND								05	VEGETABLES AND FRUIT	1	No Quantity							327228			0
S3	2016	2016	2016	2	0	2	Export	504	Morocco	MAR	702	Singapore	SGP								05	VEGETABLES AND FRUIT	1	No Quantity							1388025			0
S3	2016	2016	2016	2	0	2	Export	504	Morocco	MAR	705	Slovenia	SVN								05	VEGETABLES AND FRUIT	1	No Quantity							94033			0
S3	2016	2016	2016	2	0	2	Export	504	Morocco	MAR	710	South Africa	ZAF								05	VEGETABLES AND FRUIT	1	No Quantity							13962			0
S3	2016	2016	2016	2	0	2	Export	504	Morocco	MAR	724	Spain	ESP								05	VEGETABLES AND FRUIT	1	No Quantity							400653170			0
S3	2016	2016	2016	2	0	2	Export	504	Morocco	MAR	729	Sudan	SDN								05	VEGETABLES AND FRUIT	1	No Quantity							25304			0
S3	2016	2016	2016	2	0	2	Export	504	Morocco	MAR	752	Sweden	SWE								05	VEGETABLES AND FRUIT	1	No Quantity							4895678			0
S3	2016	2016	2016	2	0	2	Export	504	Morocco	MAR	757	Switzerland	CHE								05	VEGETABLES AND FRUIT	1	No Quantity							8512223			0
S3	2016	2016	2016	2	0	2	Export	504	Morocco	MAR	768	Togo	TGO								05	VEGETABLES AND FRUIT	1	No Quantity							94394			0
S3	2016	2016	2016	2	0	2	Export	504	Morocco	MAR	784	United Arab Emirates	ARE								05	VEGETABLES AND FRUIT	1	No Quantity							16630423			0
S3	2016	2016	2016	2	0	2	Export	504	Morocco	MAR	788	Tunisia	TUN								05	VEGETABLES AND FRUIT	1	No Quantity							5762287			0
S3	2016	2016	2016	2	0	2	Export	504	Morocco	MAR	792	Turkey	TUR								05	VEGETABLES AND FRUIT	1	No Quantity							2596167			0
S3	2016	2016	2016	2	0	2	Export	504	Morocco	MAR	804	Ukraine	UKR								05	VEGETABLES AND FRUIT	1	No Quantity							134309			0
S3	2016	2016	2016	2	0	2	Export	504	Morocco	MAR	818	Egypt	EGY								05	VEGETABLES AND FRUIT	1	No Quantity							2915230			0
S3	2016	2016	2016	2	0	2	Export	504	Morocco	MAR	826	United Kingdom	GBR								05	VEGETABLES AND FRUIT	1	No Quantity							63946504			0
S3	2016	2016	2016	2	0	2	Export	504	Morocco	MAR	842	USA	USA								05	VEGETABLES AND FRUIT	1	No Quantity							44609947			0
S3	2016	2016	2016	2	0	2	Export	504	Morocco	MAR	854	Burkina Faso	BFA								05	VEGETABLES AND FRUIT	1	No Quantity							1181779			0
S3	2016	2016	2016	2	0	2	Export	504	Morocco	MAR	858	Uruguay	URY								05	VEGETABLES AND FRUIT	1	No Quantity							22612			0
S3	2016	2016	2016	2	0	2	Export	504	Morocco	MAR	899	Areas, nes									05	VEGETABLES AND FRUIT	1	No Quantity							100807			0
S3	2016	2016	2016	2	0	2	Export	499	Montenegro	MNE	0	World	WLD								06	SUGAR,SUGR.PREPTNS,HONEY	1	No Quantity							33074			0
S3	2016	2016	2016	2	0	2	Export	499	Montenegro	MNE	70	Bosnia Herzegovina	BIH								06	SUGAR,SUGR.PREPTNS,HONEY	1	No Quantity							4628			0
S3	2016	2016	2016	2	0	2	Export	499	Montenegro	MNE	100	Bulgaria	BGR								06	SUGAR,SUGR.PREPTNS,HONEY	1	No Quantity							297			0
S3	2016	2016	2016	2	0	2	Export	499	Montenegro	MNE	191	Croatia	HRV								06	SUGAR,SUGR.PREPTNS,HONEY	1	No Quantity							3610			0
S3	2016	2016	2016	2	0	2	Export	499	Montenegro	MNE	276	Germany	DEU								06	SUGAR,SUGR.PREPTNS,HONEY	1	No Quantity							3056			0
S3	2016	2016	2016	2	0	2	Export	499	Montenegro	MNE	381	Italy	ITA								06	SUGAR,SUGR.PREPTNS,HONEY	1	No Quantity							200			0
S3	2016	2016	2016	2	0	2	Export	499	Montenegro	MNE	430	Liberia	LBR								06	SUGAR,SUGR.PREPTNS,HONEY	1	No Quantity							43			0
S3	2016	2016	2016	2	0	2	Export	499	Montenegro	MNE	579	Norway	NOR								06	SUGAR,SUGR.PREPTNS,HONEY	1	No Quantity							11			0
S3	2016	2016	2016	2	0	2	Export	499	Montenegro	MNE	688	Serbia	SRB								06	SUGAR,SUGR.PREPTNS,HONEY	1	No Quantity							7171			0
S3	2016	2016	2016	2	0	2	Export	499	Montenegro	MNE	804	Ukraine	UKR								06	SUGAR,SUGR.PREPTNS,HONEY	1	No Quantity							5			0
S3	2016	2016	2016	2	0	2	Export	499	Montenegro	MNE	807	North Macedonia	MKD								06	SUGAR,SUGR.PREPTNS,HONEY	1	No Quantity							1759			0
S3	2016	2016	2016	2	0	2	Export	499	Montenegro	MNE	899	Areas, nes									06	SUGAR,SUGR.PREPTNS,HONEY	1	No Quantity							12294			0
S3	2016	2016	2016	2	0	2	Export	504	Morocco	MAR	0	World	WLD								06	SUGAR,SUGR.PREPTNS,HONEY	1	No Quantity							215226885			0
S3	2016	2016	2016	2	0	2	Export	504	Morocco	MAR	4	Afghanistan	AFG								06	SUGAR,SUGR.PREPTNS,HONEY	1	No Quantity							1396546			0
S3	2016	2016	2016	2	0	2	Export	504	Morocco	MAR	8	Albania	ALB								06	SUGAR,SUGR.PREPTNS,HONEY	1	No Quantity							2841796			0
S3	2016	2016	2016	2	0	2	Export	504	Morocco	MAR	12	Algeria	DZA								06	SUGAR,SUGR.PREPTNS,HONEY	1	No Quantity							2300534			0
S3	2016	2016	2016	2	0	2	Export	504	Morocco	MAR	24	Angola	AGO								06	SUGAR,SUGR.PREPTNS,HONEY	1	No Quantity							135418			0
S3	2016	2016	2016	2	0	2	Export	504	Morocco	MAR	48	Bahrain	BHR								06	SUGAR,SUGR.PREPTNS,HONEY	1	No Quantity							1683317			0
S3	2016	2016	2016	2	0	2	Export	504	Morocco	MAR	56	Belgium	BEL								06	SUGAR,SUGR.PREPTNS,HONEY	1	No Quantity							835203			0
S3	2016	2016	2016	2	0	2	Export	504	Morocco	MAR	76	Brazil	BRA								06	SUGAR,SUGR.PREPTNS,HONEY	1	No Quantity							46313			0
S3	2016	2016	2016	2	0	2	Export	504	Morocco	MAR	104	Myanmar	MMR								06	SUGAR,SUGR.PREPTNS,HONEY	1	No Quantity							2326372			0
S3	2016	2016	2016	2	0	2	Export	504	Morocco	MAR	116	Cambodia	KHM								06	SUGAR,SUGR.PREPTNS,HONEY	1	No Quantity							8224073			0
S3	2016	2016	2016	2	0	2	Export	504	Morocco	MAR	120	Cameroon	CMR								06	SUGAR,SUGR.PREPTNS,HONEY	1	No Quantity							1012491			0
S3	2016	2016	2016	2	0	2	Export	504	Morocco	MAR	124	Canada	CAN								06	SUGAR,SUGR.PREPTNS,HONEY	1	No Quantity							58025			0
S3	2016	2016	2016	2	0	2	Export	504	Morocco	MAR	132	Cabo Verde	CPV								06	SUGAR,SUGR.PREPTNS,HONEY	1	No Quantity							15999			0
S3	2016	2016	2016	2	0	2	Export	504	Morocco	MAR	156	China	CHN								06	SUGAR,SUGR.PREPTNS,HONEY	1	No Quantity							447707			0
S3	2016	2016	2016	2	0	2	Export	504	Morocco	MAR	178	Congo	COG								06	SUGAR,SUGR.PREPTNS,HONEY	1	No Quantity							814935			0
S3	2016	2016	2016	2	0	2	Export	504	Morocco	MAR	180	Dem. Rep. of the Congo	COD								06	SUGAR,SUGR.PREPTNS,HONEY	1	No Quantity							43653			0
S3	2016	2016	2016	2	0	2	Export	504	Morocco	MAR	203	Czechia	CZE								06	SUGAR,SUGR.PREPTNS,HONEY	1	No Quantity							374575			0
S3	2016	2016	2016	2	0	2	Export	504	Morocco	MAR	204	Benin	BEN								06	SUGAR,SUGR.PREPTNS,HONEY	1	No Quantity							104537			0
S3	2016	2016	2016	2	0	2	Export	504	Morocco	MAR	251	France	FRA								06	SUGAR,SUGR.PREPTNS,HONEY	1	No Quantity							1205022			0
S3	2016	2016	2016	2	0	2	Export	504	Morocco	MAR	262	Djibouti	DJI								06	SUGAR,SUGR.PREPTNS,HONEY	1	No Quantity							435068			0
S3	2016	2016	2016	2	0	2	Export	504	Morocco	MAR	266	Gabon	GAB								06	SUGAR,SUGR.PREPTNS,HONEY	1	No Quantity							3310561			0
S3	2016	2016	2016	2	0	2	Export	504	Morocco	MAR	270	Gambia	GMB								06	SUGAR,SUGR.PREPTNS,HONEY	1	No Quantity							559744			0
S3	2016	2016	2016	2	0	2	Export	504	Morocco	MAR	275	State of Palestine	PSE								06	SUGAR,SUGR.PREPTNS,HONEY	1	No Quantity							3494368			0
S3	2016	2016	2016	2	0	2	Export	504	Morocco	MAR	276	Germany	DEU								06	SUGAR,SUGR.PREPTNS,HONEY	1	No Quantity							477797			0
S3	2016	2016	2016	2	0	2	Export	504	Morocco	MAR	288	Ghana	GHA								06	SUGAR,SUGR.PREPTNS,HONEY	1	No Quantity							12367096			0
S3	2016	2016	2016	2	0	2	Export	504	Morocco	MAR	300	Greece	GRC								06	SUGAR,SUGR.PREPTNS,HONEY	1	No Quantity							4871697			0
S3	2016	2016	2016	2	0	2	Export	504	Morocco	MAR	324	Guinea	GIN								06	SUGAR,SUGR.PREPTNS,HONEY	1	No Quantity							2813582			0
S3	2016	2016	2016	2	0	2	Export	504	Morocco	MAR	368	Iraq	IRQ								06	SUGAR,SUGR.PREPTNS,HONEY	1	No Quantity							26622			0
S3	2016	2016	2016	2	0	2	Export	504	Morocco	MAR	381	Italy	ITA								06	SUGAR,SUGR.PREPTNS,HONEY	1	No Quantity							2462			0
S3	2016	2016	2016	2	0	2	Export	504	Morocco	MAR	384	Côte d'Ivoire	CIV								06	SUGAR,SUGR.PREPTNS,HONEY	1	No Quantity							9637329			0
S3	2016	2016	2016	2	0	2	Export	504	Morocco	MAR	400	Jordan	JOR								06	SUGAR,SUGR.PREPTNS,HONEY	1	No Quantity							2097233			0
S3	2016	2016	2016	2	0	2	Export	504	Morocco	MAR	404	Kenya	KEN								06	SUGAR,SUGR.PREPTNS,HONEY	1	No Quantity							177239			0
S3	2016	2016	2016	2	0	2	Export	504	Morocco	MAR	414	Kuwait	KWT								06	SUGAR,SUGR.PREPTNS,HONEY	1	No Quantity							267			0
S3	2016	2016	2016	2	0	2	Export	504	Morocco	MAR	422	Lebanon	LBN								06	SUGAR,SUGR.PREPTNS,HONEY	1	No Quantity							9184868			0
S3	2016	2016	2016	2	0	2	Export	504	Morocco	MAR	430	Liberia	LBR								06	SUGAR,SUGR.PREPTNS,HONEY	1	No Quantity							177898			0
S3	2016	2016	2016	2	0	2	Export	504	Morocco	MAR	434	Libya	LBY								06	SUGAR,SUGR.PREPTNS,HONEY	1	No Quantity							11028406			0
S3	2016	2016	2016	2	0	2	Export	504	Morocco	MAR	458	Malaysia	MYS								06	SUGAR,SUGR.PREPTNS,HONEY	1	No Quantity							20			0
S3	2016	2016	2016	2	0	2	Export	504	Morocco	MAR	466	Mali	MLI								06	SUGAR,SUGR.PREPTNS,HONEY	1	No Quantity							1205946			0
S3	2016	2016	2016	2	0	2	Export	504	Morocco	MAR	478	Mauritania	MRT								06	SUGAR,SUGR.PREPTNS,HONEY	1	No Quantity							4588429			0
S3	2016	2016	2016	2	0	2	Export	504	Morocco	MAR	484	Mexico	MEX								06	SUGAR,SUGR.PREPTNS,HONEY	1	No Quantity							20521			0
S3	2016	2016	2016	2	0	2	Export	504	Morocco	MAR	499	Montenegro	MNE								06	SUGAR,SUGR.PREPTNS,HONEY	1	No Quantity							630550			0
S3	2016	2016	2016	2	0	2	Export	504	Morocco	MAR	512	Oman	OMN								06	SUGAR,SUGR.PREPTNS,HONEY	1	No Quantity							1891354			0
S3	2016	2016	2016	2	0	2	Export	504	Morocco	MAR	524	Nepal	NPL								06	SUGAR,SUGR.PREPTNS,HONEY	1	No Quantity							13230			0
S3	2016	2016	2016	2	0	2	Export	504	Morocco	MAR	528	Netherlands	NLD								06	SUGAR,SUGR.PREPTNS,HONEY	1	No Quantity							1660628			0
S3	2016	2016	2016	2	0	2	Export	504	Morocco	MAR	562	Niger	NER								06	SUGAR,SUGR.PREPTNS,HONEY	1	No Quantity							1610957			0
S3	2016	2016	2016	2	0	2	Export	504	Morocco	MAR	566	Nigeria	NGA								06	SUGAR,SUGR.PREPTNS,HONEY	1	No Quantity							595147			0
S3	2016	2016	2016	2	0	2	Export	504	Morocco	MAR	620	Portugal	PRT								06	SUGAR,SUGR.PREPTNS,HONEY	1	No Quantity							1877010			0
S3	2016	2016	2016	2	0	2	Export	504	Morocco	MAR	624	Guinea-Bissau	GNB								06	SUGAR,SUGR.PREPTNS,HONEY	1	No Quantity							1522249			0
S3	2016	2016	2016	2	0	2	Export	504	Morocco	MAR	634	Qatar	QAT								06	SUGAR,SUGR.PREPTNS,HONEY	1	No Quantity							20508			0
S3	2016	2016	2016	2	0	2	Export	504	Morocco	MAR	643	Russian Federation	RUS								06	SUGAR,SUGR.PREPTNS,HONEY	1	No Quantity							22			0
S3	2016	2016	2016	2	0	2	Export	504	Morocco	MAR	682	Saudi Arabia	SAU								06	SUGAR,SUGR.PREPTNS,HONEY	1	No Quantity							2045998			0
S3	2016	2016	2016	2	0	2	Export	504	Morocco	MAR	686	Senegal	SEN								06	SUGAR,SUGR.PREPTNS,HONEY	1	No Quantity							5085449			0
S3	2016	2016	2016	2	0	2	Export	504	Morocco	MAR	694	Sierra Leone	SLE								06	SUGAR,SUGR.PREPTNS,HONEY	1	No Quantity							1334296			0
S3	2016	2016	2016	2	0	2	Export	504	Morocco	MAR	699	India	IND								06	SUGAR,SUGR.PREPTNS,HONEY	1	No Quantity							30632			0
S3	2016	2016	2016	2	0	2	Export	504	Morocco	MAR	706	Somalia	SOM								06	SUGAR,SUGR.PREPTNS,HONEY	1	No Quantity							47727			0
S3	2016	2016	2016	2	0	2	Export	504	Morocco	MAR	724	Spain	ESP								06	SUGAR,SUGR.PREPTNS,HONEY	1	No Quantity							3589285			0
S3	2016	2016	2016	2	0	2	Export	504	Morocco	MAR	729	Sudan	SDN								06	SUGAR,SUGR.PREPTNS,HONEY	1	No Quantity							2935968			0
S3	2016	2016	2016	2	0	2	Export	504	Morocco	MAR	752	Sweden	SWE								06	SUGAR,SUGR.PREPTNS,HONEY	1	No Quantity							36766			0
S3	2016	2016	2016	2	0	2	Export	504	Morocco	MAR	757	Switzerland	CHE								06	SUGAR,SUGR.PREPTNS,HONEY	1	No Quantity							6505			0
S3	2016	2016	2016	2	0	2	Export	504	Morocco	MAR	760	Syria	SYR								06	SUGAR,SUGR.PREPTNS,HONEY	1	No Quantity							20426534			0
S3	2016	2016	2016	2	0	2	Export	504	Morocco	MAR	768	Togo	TGO								06	SUGAR,SUGR.PREPTNS,HONEY	1	No Quantity							1652372			0
S3	2016	2016	2016	2	0	2	Export	504	Morocco	MAR	784	United Arab Emirates	ARE								06	SUGAR,SUGR.PREPTNS,HONEY	1	No Quantity							6863			0
S3	2016	2016	2016	2	0	2	Export	504	Morocco	MAR	788	Tunisia	TUN								06	SUGAR,SUGR.PREPTNS,HONEY	1	No Quantity							1504332			0
S3	2016	2016	2016	2	0	2	Export	504	Morocco	MAR	792	Turkey	TUR								06	SUGAR,SUGR.PREPTNS,HONEY	1	No Quantity							51511223			0
S3	2016	2016	2016	2	0	2	Export	504	Morocco	MAR	818	Egypt	EGY								06	SUGAR,SUGR.PREPTNS,HONEY	1	No Quantity							16530150			0
S3	2016	2016	2016	2	0	2	Export	504	Morocco	MAR	826	United Kingdom	GBR								06	SUGAR,SUGR.PREPTNS,HONEY	1	No Quantity							374073			0
S3	2016	2016	2016	2	0	2	Export	504	Morocco	MAR	834	United Rep. of Tanzania	TZA								06	SUGAR,SUGR.PREPTNS,HONEY	1	No Quantity							4445574			0
S3	2016	2016	2016	2	0	2	Export	504	Morocco	MAR	842	USA	USA								06	SUGAR,SUGR.PREPTNS,HONEY	1	No Quantity							1021577			0
S3	2016	2016	2016	2	0	2	Export	504	Morocco	MAR	854	Burkina Faso	BFA								06	SUGAR,SUGR.PREPTNS,HONEY	1	No Quantity							422512			0
S3	2016	2016	2016	2	0	2	Export	504	Morocco	MAR	862	Venezuela	VEN								06	SUGAR,SUGR.PREPTNS,HONEY	1	No Quantity							162833			0
S3	2016	2016	2016	2	0	2	Export	504	Morocco	MAR	887	Yemen	YEM								06	SUGAR,SUGR.PREPTNS,HONEY	1	No Quantity							1741340			0
S3	2016	2016	2016	2	0	2	Export	504	Morocco	MAR	899	Areas, nes									06	SUGAR,SUGR.PREPTNS,HONEY	1	No Quantity							149552			0
S3	2016	2016	2016	2	0	2	Export	499	Montenegro	MNE	0	World	WLD								07	COFFEE,TEA,COCOA,SPICES	1	No Quantity							1972262			0
S3	2016	2016	2016	2	0	2	Export	499	Montenegro	MNE	8	Albania	ALB								07	COFFEE,TEA,COCOA,SPICES	1	No Quantity							128559			0
S3	2016	2016	2016	2	0	2	Export	499	Montenegro	MNE	70	Bosnia Herzegovina	BIH								07	COFFEE,TEA,COCOA,SPICES	1	No Quantity							224196			0
S3	2016	2016	2016	2	0	2	Export	499	Montenegro	MNE	100	Bulgaria	BGR								07	COFFEE,TEA,COCOA,SPICES	1	No Quantity							9532			0
S3	2016	2016	2016	2	0	2	Export	499	Montenegro	MNE	191	Croatia	HRV								07	COFFEE,TEA,COCOA,SPICES	1	No Quantity							124841			0
S3	2016	2016	2016	2	0	2	Export	499	Montenegro	MNE	196	Cyprus	CYP								07	COFFEE,TEA,COCOA,SPICES	1	No Quantity							204			0
S3	2016	2016	2016	2	0	2	Export	499	Montenegro	MNE	276	Germany	DEU								07	COFFEE,TEA,COCOA,SPICES	1	No Quantity							24019			0
S3	2016	2016	2016	2	0	2	Export	499	Montenegro	MNE	348	Hungary	HUN								07	COFFEE,TEA,COCOA,SPICES	1	No Quantity							33168			0
S3	2016	2016	2016	2	0	2	Export	499	Montenegro	MNE	381	Italy	ITA								07	COFFEE,TEA,COCOA,SPICES	1	No Quantity							28926			0
S3	2016	2016	2016	2	0	2	Export	499	Montenegro	MNE	430	Liberia	LBR								07	COFFEE,TEA,COCOA,SPICES	1	No Quantity							520			0
S3	2016	2016	2016	2	0	2	Export	499	Montenegro	MNE	528	Netherlands	NLD								07	COFFEE,TEA,COCOA,SPICES	1	No Quantity							14			0
S3	2016	2016	2016	2	0	2	Export	499	Montenegro	MNE	579	Norway	NOR								07	COFFEE,TEA,COCOA,SPICES	1	No Quantity							11			0
S3	2016	2016	2016	2	0	2	Export	499	Montenegro	MNE	688	Serbia	SRB								07	COFFEE,TEA,COCOA,SPICES	1	No Quantity							596665			0
S3	2016	2016	2016	2	0	2	Export	499	Montenegro	MNE	724	Spain	ESP								07	COFFEE,TEA,COCOA,SPICES	1	No Quantity							31297			0
S3	2016	2016	2016	2	0	2	Export	499	Montenegro	MNE	804	Ukraine	UKR								07	COFFEE,TEA,COCOA,SPICES	1	No Quantity							132			0
S3	2016	2016	2016	2	0	2	Export	499	Montenegro	MNE	807	North Macedonia	MKD								07	COFFEE,TEA,COCOA,SPICES	1	No Quantity							104157			0
S3	2016	2016	2016	2	0	2	Export	499	Montenegro	MNE	899	Areas, nes									07	COFFEE,TEA,COCOA,SPICES	1	No Quantity							666023			0
S3	2016	2016	2016	2	0	2	Export	504	Morocco	MAR	0	World	WLD								07	COFFEE,TEA,COCOA,SPICES	1	No Quantity							76106578			0
S3	2016	2016	2016	2	0	2	Export	504	Morocco	MAR	12	Algeria	DZA								07	COFFEE,TEA,COCOA,SPICES	1	No Quantity							12179283			0
S3	2016	2016	2016	2	0	2	Export	504	Morocco	MAR	36	Australia	AUS								07	COFFEE,TEA,COCOA,SPICES	1	No Quantity							483687			0
S3	2016	2016	2016	2	0	2	Export	504	Morocco	MAR	40	Austria	AUT								07	COFFEE,TEA,COCOA,SPICES	1	No Quantity							111			0
S3	2016	2016	2016	2	0	2	Export	504	Morocco	MAR	48	Bahrain	BHR								07	COFFEE,TEA,COCOA,SPICES	1	No Quantity							32688			0
S3	2016	2016	2016	2	0	2	Export	504	Morocco	MAR	56	Belgium	BEL								07	COFFEE,TEA,COCOA,SPICES	1	No Quantity							384827			0
S3	2016	2016	2016	2	0	2	Export	504	Morocco	MAR	68	Bolivia (Plurinational State of)	BOL								07	COFFEE,TEA,COCOA,SPICES	1	No Quantity							5			0
S3	2016	2016	2016	2	0	2	Export	504	Morocco	MAR	76	Brazil	BRA								07	COFFEE,TEA,COCOA,SPICES	1	No Quantity							118223			0
S3	2016	2016	2016	2	0	2	Export	504	Morocco	MAR	120	Cameroon	CMR								07	COFFEE,TEA,COCOA,SPICES	1	No Quantity							173050			0
S3	2016	2016	2016	2	0	2	Export	504	Morocco	MAR	124	Canada	CAN								07	COFFEE,TEA,COCOA,SPICES	1	No Quantity							3343024			0
S3	2016	2016	2016	2	0	2	Export	504	Morocco	MAR	132	Cabo Verde	CPV								07	COFFEE,TEA,COCOA,SPICES	1	No Quantity							2691			0
S3	2016	2016	2016	2	0	2	Export	504	Morocco	MAR	156	China	CHN								07	COFFEE,TEA,COCOA,SPICES	1	No Quantity							216437			0
S3	2016	2016	2016	2	0	2	Export	504	Morocco	MAR	178	Congo	COG								07	COFFEE,TEA,COCOA,SPICES	1	No Quantity							543926			0
S3	2016	2016	2016	2	0	2	Export	504	Morocco	MAR	180	Dem. Rep. of the Congo	COD								07	COFFEE,TEA,COCOA,SPICES	1	No Quantity							69736			0
S3	2016	2016	2016	2	0	2	Export	504	Morocco	MAR	203	Czechia	CZE								07	COFFEE,TEA,COCOA,SPICES	1	No Quantity							28998			0
S3	2016	2016	2016	2	0	2	Export	504	Morocco	MAR	208	Denmark	DNK								07	COFFEE,TEA,COCOA,SPICES	1	No Quantity							27769			0
S3	2016	2016	2016	2	0	2	Export	504	Morocco	MAR	226	Equatorial Guinea	GNQ								07	COFFEE,TEA,COCOA,SPICES	1	No Quantity							13199			0
S3	2016	2016	2016	2	0	2	Export	504	Morocco	MAR	246	Finland	FIN								07	COFFEE,TEA,COCOA,SPICES	1	No Quantity							1619			0
S3	2016	2016	2016	2	0	2	Export	504	Morocco	MAR	251	France	FRA								07	COFFEE,TEA,COCOA,SPICES	1	No Quantity							6422239			0
S3	2016	2016	2016	2	0	2	Export	504	Morocco	MAR	262	Djibouti	DJI								07	COFFEE,TEA,COCOA,SPICES	1	No Quantity							10917			0
S3	2016	2016	2016	2	0	2	Export	504	Morocco	MAR	266	Gabon	GAB								07	COFFEE,TEA,COCOA,SPICES	1	No Quantity							16268			0
S3	2016	2016	2016	2	0	2	Export	504	Morocco	MAR	270	Gambia	GMB								07	COFFEE,TEA,COCOA,SPICES	1	No Quantity							54906			0
S3	2016	2016	2016	2	0	2	Export	504	Morocco	MAR	275	State of Palestine	PSE								07	COFFEE,TEA,COCOA,SPICES	1	No Quantity							135946			0
S3	2016	2016	2016	2	0	2	Export	504	Morocco	MAR	276	Germany	DEU								07	COFFEE,TEA,COCOA,SPICES	1	No Quantity							3021400			0
S3	2016	2016	2016	2	0	2	Export	504	Morocco	MAR	288	Ghana	GHA								07	COFFEE,TEA,COCOA,SPICES	1	No Quantity							253705			0
S3	2016	2016	2016	2	0	2	Export	504	Morocco	MAR	324	Guinea	GIN								07	COFFEE,TEA,COCOA,SPICES	1	No Quantity							450825			0
S3	2016	2016	2016	2	0	2	Export	504	Morocco	MAR	328	Guyana	GUY								07	COFFEE,TEA,COCOA,SPICES	1	No Quantity							131231			0
S3	2016	2016	2016	2	0	2	Export	504	Morocco	MAR	344	China, Hong Kong SAR	HKG								07	COFFEE,TEA,COCOA,SPICES	1	No Quantity							38695			0
S3	2016	2016	2016	2	0	2	Export	504	Morocco	MAR	348	Hungary	HUN								07	COFFEE,TEA,COCOA,SPICES	1	No Quantity							1644			0
S3	2016	2016	2016	2	0	2	Export	504	Morocco	MAR	372	Ireland	IRL								07	COFFEE,TEA,COCOA,SPICES	1	No Quantity							457000			0
S3	2016	2016	2016	2	0	2	Export	504	Morocco	MAR	381	Italy	ITA								07	COFFEE,TEA,COCOA,SPICES	1	No Quantity							707688			0
S3	2016	2016	2016	2	0	2	Export	504	Morocco	MAR	384	Côte d'Ivoire	CIV								07	COFFEE,TEA,COCOA,SPICES	1	No Quantity							188752			0
S3	2016	2016	2016	2	0	2	Export	504	Morocco	MAR	392	Japan	JPN								07	COFFEE,TEA,COCOA,SPICES	1	No Quantity							5628060			0
S3	2016	2016	2016	2	0	2	Export	504	Morocco	MAR	400	Jordan	JOR								07	COFFEE,TEA,COCOA,SPICES	1	No Quantity							209650			0
S3	2016	2016	2016	2	0	2	Export	504	Morocco	MAR	408	Dem. People's Rep. of Korea	PRK								07	COFFEE,TEA,COCOA,SPICES	1	No Quantity							245188			0
S3	2016	2016	2016	2	0	2	Export	504	Morocco	MAR	410	Rep. of Korea	KOR								07	COFFEE,TEA,COCOA,SPICES	1	No Quantity							139010			0
S3	2016	2016	2016	2	0	2	Export	504	Morocco	MAR	414	Kuwait	KWT								07	COFFEE,TEA,COCOA,SPICES	1	No Quantity							172122			0
S3	2016	2016	2016	2	0	2	Export	504	Morocco	MAR	422	Lebanon	LBN								07	COFFEE,TEA,COCOA,SPICES	1	No Quantity							192170			0
S3	2016	2016	2016	2	0	2	Export	504	Morocco	MAR	430	Liberia	LBR								07	COFFEE,TEA,COCOA,SPICES	1	No Quantity							204647			0
S3	2016	2016	2016	2	0	2	Export	504	Morocco	MAR	434	Libya	LBY								07	COFFEE,TEA,COCOA,SPICES	1	No Quantity							1351134			0
S3	2016	2016	2016	2	0	2	Export	504	Morocco	MAR	458	Malaysia	MYS								07	COFFEE,TEA,COCOA,SPICES	1	No Quantity							13865			0
S3	2016	2016	2016	2	0	2	Export	504	Morocco	MAR	466	Mali	MLI								07	COFFEE,TEA,COCOA,SPICES	1	No Quantity							237963			0
S3	2016	2016	2016	2	0	2	Export	504	Morocco	MAR	470	Malta	MLT								07	COFFEE,TEA,COCOA,SPICES	1	No Quantity							900146			0
S3	2016	2016	2016	2	0	2	Export	504	Morocco	MAR	478	Mauritania	MRT								07	COFFEE,TEA,COCOA,SPICES	1	No Quantity							26933			0
S3	2016	2016	2016	2	0	2	Export	504	Morocco	MAR	484	Mexico	MEX								07	COFFEE,TEA,COCOA,SPICES	1	No Quantity							44192			0
S3	2016	2016	2016	2	0	2	Export	504	Morocco	MAR	490	Other Asia, nes									07	COFFEE,TEA,COCOA,SPICES	1	No Quantity							29835			0
S3	2016	2016	2016	2	0	2	Export	504	Morocco	MAR	512	Oman	OMN								07	COFFEE,TEA,COCOA,SPICES	1	No Quantity							10399			0
S3	2016	2016	2016	2	0	2	Export	504	Morocco	MAR	528	Netherlands	NLD								07	COFFEE,TEA,COCOA,SPICES	1	No Quantity							1032859			0
S3	2016	2016	2016	2	0	2	Export	504	Morocco	MAR	554	New Zealand	NZL								07	COFFEE,TEA,COCOA,SPICES	1	No Quantity							4997			0
S3	2016	2016	2016	2	0	2	Export	504	Morocco	MAR	562	Niger	NER								07	COFFEE,TEA,COCOA,SPICES	1	No Quantity							110881			0
S3	2016	2016	2016	2	0	2	Export	504	Morocco	MAR	566	Nigeria	NGA								07	COFFEE,TEA,COCOA,SPICES	1	No Quantity							1814919			0
S3	2016	2016	2016	2	0	2	Export	504	Morocco	MAR	620	Portugal	PRT								07	COFFEE,TEA,COCOA,SPICES	1	No Quantity							36133			0
S3	2016	2016	2016	2	0	2	Export	504	Morocco	MAR	624	Guinea-Bissau	GNB								07	COFFEE,TEA,COCOA,SPICES	1	No Quantity							235812			0
S3	2016	2016	2016	2	0	2	Export	504	Morocco	MAR	634	Qatar	QAT								07	COFFEE,TEA,COCOA,SPICES	1	No Quantity							2387			0
S3	2016	2016	2016	2	0	2	Export	504	Morocco	MAR	643	Russian Federation	RUS								07	COFFEE,TEA,COCOA,SPICES	1	No Quantity							72338			0
S3	2016	2016	2016	2	0	2	Export	504	Morocco	MAR	682	Saudi Arabia	SAU								07	COFFEE,TEA,COCOA,SPICES	1	No Quantity							64879			0
S3	2016	2016	2016	2	0	2	Export	504	Morocco	MAR	686	Senegal	SEN								07	COFFEE,TEA,COCOA,SPICES	1	No Quantity							241539			0
S3	2016	2016	2016	2	0	2	Export	504	Morocco	MAR	694	Sierra Leone	SLE								07	COFFEE,TEA,COCOA,SPICES	1	No Quantity							45534			0
S3	2016	2016	2016	2	0	2	Export	504	Morocco	MAR	699	India	IND								07	COFFEE,TEA,COCOA,SPICES	1	No Quantity							141437			0
S3	2016	2016	2016	2	0	2	Export	504	Morocco	MAR	702	Singapore	SGP								07	COFFEE,TEA,COCOA,SPICES	1	No Quantity							2513898			0
S3	2016	2016	2016	2	0	2	Export	504	Morocco	MAR	710	South Africa	ZAF								07	COFFEE,TEA,COCOA,SPICES	1	No Quantity							64418			0
S3	2016	2016	2016	2	0	2	Export	504	Morocco	MAR	724	Spain	ESP								07	COFFEE,TEA,COCOA,SPICES	1	No Quantity							313617			0
S3	2016	2016	2016	2	0	2	Export	504	Morocco	MAR	752	Sweden	SWE								07	COFFEE,TEA,COCOA,SPICES	1	No Quantity							9275			0
S3	2016	2016	2016	2	0	2	Export	504	Morocco	MAR	757	Switzerland	CHE								07	COFFEE,TEA,COCOA,SPICES	1	No Quantity							825666			0
S3	2016	2016	2016	2	0	2	Export	504	Morocco	MAR	768	Togo	TGO								07	COFFEE,TEA,COCOA,SPICES	1	No Quantity							116304			0
S3	2016	2016	2016	2	0	2	Export	504	Morocco	MAR	780	Trinidad and Tobago	TTO								07	COFFEE,TEA,COCOA,SPICES	1	No Quantity							249973			0
S3	2016	2016	2016	2	0	2	Export	504	Morocco	MAR	784	United Arab Emirates	ARE								07	COFFEE,TEA,COCOA,SPICES	1	No Quantity							1624902			0
S3	2016	2016	2016	2	0	2	Export	504	Morocco	MAR	788	Tunisia	TUN								07	COFFEE,TEA,COCOA,SPICES	1	No Quantity							8456282			0
S3	2016	2016	2016	2	0	2	Export	504	Morocco	MAR	792	Turkey	TUR								07	COFFEE,TEA,COCOA,SPICES	1	No Quantity							1109667			0
S3	2016	2016	2016	2	0	2	Export	504	Morocco	MAR	804	Ukraine	UKR								07	COFFEE,TEA,COCOA,SPICES	1	No Quantity							17363			0
S3	2016	2016	2016	2	0	2	Export	504	Morocco	MAR	818	Egypt	EGY								07	COFFEE,TEA,COCOA,SPICES	1	No Quantity							3681344			0
S3	2016	2016	2016	2	0	2	Export	504	Morocco	MAR	826	United Kingdom	GBR								07	COFFEE,TEA,COCOA,SPICES	1	No Quantity							764778			0
S3	2016	2016	2016	2	0	2	Export	504	Morocco	MAR	842	USA	USA								07	COFFEE,TEA,COCOA,SPICES	1	No Quantity							13129792			0
S3	2016	2016	2016	2	0	2	Export	504	Morocco	MAR	854	Burkina Faso	BFA								07	COFFEE,TEA,COCOA,SPICES	1	No Quantity							30719			0
S3	2016	2016	2016	2	0	2	Export	504	Morocco	MAR	887	Yemen	YEM								07	COFFEE,TEA,COCOA,SPICES	1	No Quantity							227246			0
S3	2016	2016	2016	2	0	2	Export	504	Morocco	MAR	899	Areas, nes									07	COFFEE,TEA,COCOA,SPICES	1	No Quantity							251818			0
S3	2016	2016	2016	2	0	2	Export	499	Montenegro	MNE	0	World	WLD								08	ANIMAL FEED STUFF	1	No Quantity							303906			0
S3	2016	2016	2016	2	0	2	Export	499	Montenegro	MNE	8	Albania	ALB								08	ANIMAL FEED STUFF	1	No Quantity							222873			0
S3	2016	2016	2016	2	0	2	Export	499	Montenegro	MNE	191	Croatia	HRV								08	ANIMAL FEED STUFF	1	No Quantity							19830			0
S3	2016	2016	2016	2	0	2	Export	499	Montenegro	MNE	688	Serbia	SRB								08	ANIMAL FEED STUFF	1	No Quantity							61204			0
S3	2016	2016	2016	2	0	2	Export	504	Morocco	MAR	0	World	WLD								08	ANIMAL FEED STUFF	1	No Quantity							173260123			0
S3	2016	2016	2016	2	0	2	Export	504	Morocco	MAR	24	Angola	AGO								08	ANIMAL FEED STUFF	1	No Quantity							390221			0
S3	2016	2016	2016	2	0	2	Export	504	Morocco	MAR	56	Belgium	BEL								08	ANIMAL FEED STUFF	1	No Quantity							11			0
S3	2016	2016	2016	2	0	2	Export	504	Morocco	MAR	124	Canada	CAN								08	ANIMAL FEED STUFF	1	No Quantity							317661			0
S3	2016	2016	2016	2	0	2	Export	504	Morocco	MAR	152	Chile	CHL								08	ANIMAL FEED STUFF	1	No Quantity							646283			0
S3	2016	2016	2016	2	0	2	Export	504	Morocco	MAR	156	China	CHN								08	ANIMAL FEED STUFF	1	No Quantity							18681947			0
S3	2016	2016	2016	2	0	2	Export	504	Morocco	MAR	251	France	FRA								08	ANIMAL FEED STUFF	1	No Quantity							164			0
S3	2016	2016	2016	2	0	2	Export	504	Morocco	MAR	276	Germany	DEU								08	ANIMAL FEED STUFF	1	No Quantity							43300860			0
S3	2016	2016	2016	2	0	2	Export	504	Morocco	MAR	300	Greece	GRC								08	ANIMAL FEED STUFF	1	No Quantity							2014485			0
S3	2016	2016	2016	2	0	2	Export	504	Morocco	MAR	372	Ireland	IRL								08	ANIMAL FEED STUFF	1	No Quantity							2652			0
S3	2016	2016	2016	2	0	2	Export	504	Morocco	MAR	381	Italy	ITA								08	ANIMAL FEED STUFF	1	No Quantity							322667			0
S3	2016	2016	2016	2	0	2	Export	504	Morocco	MAR	384	Côte d'Ivoire	CIV								08	ANIMAL FEED STUFF	1	No Quantity							1591106			0
S3	2016	2016	2016	2	0	2	Export	504	Morocco	MAR	392	Japan	JPN								08	ANIMAL FEED STUFF	1	No Quantity							3364703			0
S3	2016	2016	2016	2	0	2	Export	504	Morocco	MAR	410	Rep. of Korea	KOR								08	ANIMAL FEED STUFF	1	No Quantity							20663			0
S3	2016	2016	2016	2	0	2	Export	504	Morocco	MAR	414	Kuwait	KWT								08	ANIMAL FEED STUFF	1	No Quantity							13720			0
S3	2016	2016	2016	2	0	2	Export	504	Morocco	MAR	428	Latvia	LVA								08	ANIMAL FEED STUFF	1	No Quantity							1139977			0
S3	2016	2016	2016	2	0	2	Export	504	Morocco	MAR	466	Mali	MLI								08	ANIMAL FEED STUFF	1	No Quantity							318027			0
S3	2016	2016	2016	2	0	2	Export	504	Morocco	MAR	470	Malta	MLT								08	ANIMAL FEED STUFF	1	No Quantity							1273884			0
S3	2016	2016	2016	2	0	2	Export	504	Morocco	MAR	478	Mauritania	MRT								08	ANIMAL FEED STUFF	1	No Quantity							2982992			0
S3	2016	2016	2016	2	0	2	Export	504	Morocco	MAR	490	Other Asia, nes									08	ANIMAL FEED STUFF	1	No Quantity							2554829			0
S3	2016	2016	2016	2	0	2	Export	504	Morocco	MAR	528	Netherlands	NLD								08	ANIMAL FEED STUFF	1	No Quantity							2935			0
S3	2016	2016	2016	2	0	2	Export	504	Morocco	MAR	643	Russian Federation	RUS								08	ANIMAL FEED STUFF	1	No Quantity							8943258			0
S3	2016	2016	2016	2	0	2	Export	504	Morocco	MAR	699	India	IND								08	ANIMAL FEED STUFF	1	No Quantity							7006201			0
S3	2016	2016	2016	2	0	2	Export	504	Morocco	MAR	704	Viet Nam	VNM								08	ANIMAL FEED STUFF	1	No Quantity							2884586			0
S3	2016	2016	2016	2	0	2	Export	504	Morocco	MAR	724	Spain	ESP								08	ANIMAL FEED STUFF	1	No Quantity							4860076			0
S3	2016	2016	2016	2	0	2	Export	504	Morocco	MAR	788	Tunisia	TUN								08	ANIMAL FEED STUFF	1	No Quantity							1011118			0
S3	2016	2016	2016	2	0	2	Export	504	Morocco	MAR	792	Turkey	TUR								08	ANIMAL FEED STUFF	1	No Quantity							63860524			0
S3	2016	2016	2016	2	0	2	Export	504	Morocco	MAR	804	Ukraine	UKR								08	ANIMAL FEED STUFF	1	No Quantity							274361			0
S3	2016	2016	2016	2	0	2	Export	504	Morocco	MAR	818	Egypt	EGY								08	ANIMAL FEED STUFF	1	No Quantity							4966167			0
S3	2016	2016	2016	2	0	2	Export	504	Morocco	MAR	826	United Kingdom	GBR								08	ANIMAL FEED STUFF	1	No Quantity							13301			0
S3	2016	2016	2016	2	0	2	Export	504	Morocco	MAR	842	USA	USA								08	ANIMAL FEED STUFF	1	No Quantity							500743			0
S3	2016	2016	2016	2	0	2	Export	499	Montenegro	MNE	0	World	WLD								09	MISC.EDIBLE PRODUCTS ETC	1	No Quantity							565644			0
S3	2016	2016	2016	2	0	2	Export	499	Montenegro	MNE	8	Albania	ALB								09	MISC.EDIBLE PRODUCTS ETC	1	No Quantity							13971			0
S3	2016	2016	2016	2	0	2	Export	499	Montenegro	MNE	40	Austria	AUT								09	MISC.EDIBLE PRODUCTS ETC	1	No Quantity							18			0
S3	2016	2016	2016	2	0	2	Export	499	Montenegro	MNE	70	Bosnia Herzegovina	BIH								09	MISC.EDIBLE PRODUCTS ETC	1	No Quantity							16185			0
S3	2016	2016	2016	2	0	2	Export	499	Montenegro	MNE	156	China	CHN								09	MISC.EDIBLE PRODUCTS ETC	1	No Quantity							11			0
S3	2016	2016	2016	2	0	2	Export	499	Montenegro	MNE	191	Croatia	HRV								09	MISC.EDIBLE PRODUCTS ETC	1	No Quantity							35			0
S3	2016	2016	2016	2	0	2	Export	499	Montenegro	MNE	196	Cyprus	CYP								09	MISC.EDIBLE PRODUCTS ETC	1	No Quantity							117			0
S3	2016	2016	2016	2	0	2	Export	499	Montenegro	MNE	208	Denmark	DNK								09	MISC.EDIBLE PRODUCTS ETC	1	No Quantity							35			0
S3	2016	2016	2016	2	0	2	Export	499	Montenegro	MNE	276	Germany	DEU								09	MISC.EDIBLE PRODUCTS ETC	1	No Quantity							4325			0
S3	2016	2016	2016	2	0	2	Export	499	Montenegro	MNE	300	Greece	GRC								09	MISC.EDIBLE PRODUCTS ETC	1	No Quantity							5771			0
S3	2016	2016	2016	2	0	2	Export	499	Montenegro	MNE	381	Italy	ITA								09	MISC.EDIBLE PRODUCTS ETC	1	No Quantity							5969			0
S3	2016	2016	2016	2	0	2	Export	499	Montenegro	MNE	430	Liberia	LBR								09	MISC.EDIBLE PRODUCTS ETC	1	No Quantity							90			0
S3	2016	2016	2016	2	0	2	Export	499	Montenegro	MNE	442	Luxembourg	LUX								09	MISC.EDIBLE PRODUCTS ETC	1	No Quantity							18			0
S3	2016	2016	2016	2	0	2	Export	499	Montenegro	MNE	528	Netherlands	NLD								09	MISC.EDIBLE PRODUCTS ETC	1	No Quantity							15			0
S3	2016	2016	2016	2	0	2	Export	499	Montenegro	MNE	579	Norway	NOR								09	MISC.EDIBLE PRODUCTS ETC	1	No Quantity							57			0
S3	2016	2016	2016	2	0	2	Export	499	Montenegro	MNE	688	Serbia	SRB								09	MISC.EDIBLE PRODUCTS ETC	1	No Quantity							117181			0
S3	2016	2016	2016	2	0	2	Export	499	Montenegro	MNE	705	Slovenia	SVN								09	MISC.EDIBLE PRODUCTS ETC	1	No Quantity							265			0
S3	2016	2016	2016	2	0	2	Export	499	Montenegro	MNE	752	Sweden	SWE								09	MISC.EDIBLE PRODUCTS ETC	1	No Quantity							75			0
S3	2016	2016	2016	2	0	2	Export	499	Montenegro	MNE	757	Switzerland	CHE								09	MISC.EDIBLE PRODUCTS ETC	1	No Quantity							106			0
S3	2016	2016	2016	2	0	2	Export	499	Montenegro	MNE	804	Ukraine	UKR								09	MISC.EDIBLE PRODUCTS ETC	1	No Quantity							89			0
S3	2016	2016	2016	2	0	2	Export	499	Montenegro	MNE	807	North Macedonia	MKD								09	MISC.EDIBLE PRODUCTS ETC	1	No Quantity							42322			0
S3	2016	2016	2016	2	0	2	Export	499	Montenegro	MNE	842	USA	USA								09	MISC.EDIBLE PRODUCTS ETC	1	No Quantity							22			0
S3	2016	2016	2016	2	0	2	Export	499	Montenegro	MNE	899	Areas, nes									09	MISC.EDIBLE PRODUCTS ETC	1	No Quantity							358966			0
S3	2016	2016	2016	2	0	2	Export	504	Morocco	MAR	0	World	WLD								09	MISC.EDIBLE PRODUCTS ETC	1	No Quantity							98626208			0
S3	2016	2016	2016	2	0	2	Export	504	Morocco	MAR	4	Afghanistan	AFG								09	MISC.EDIBLE PRODUCTS ETC	1	No Quantity							105503			0
S3	2016	2016	2016	2	0	2	Export	504	Morocco	MAR	12	Algeria	DZA								09	MISC.EDIBLE PRODUCTS ETC	1	No Quantity							2343927			0
S3	2016	2016	2016	2	0	2	Export	504	Morocco	MAR	32	Argentina	ARG								09	MISC.EDIBLE PRODUCTS ETC	1	No Quantity							15481			0
S3	2016	2016	2016	2	0	2	Export	504	Morocco	MAR	36	Australia	AUS								09	MISC.EDIBLE PRODUCTS ETC	1	No Quantity							305502			0
S3	2016	2016	2016	2	0	2	Export	504	Morocco	MAR	48	Bahrain	BHR								09	MISC.EDIBLE PRODUCTS ETC	1	No Quantity							55404			0
S3	2016	2016	2016	2	0	2	Export	504	Morocco	MAR	56	Belgium	BEL								09	MISC.EDIBLE PRODUCTS ETC	1	No Quantity							4047834			0
S3	2016	2016	2016	2	0	2	Export	504	Morocco	MAR	76	Brazil	BRA								09	MISC.EDIBLE PRODUCTS ETC	1	No Quantity							66059			0
S3	2016	2016	2016	2	0	2	Export	504	Morocco	MAR	112	Belarus	BLR								09	MISC.EDIBLE PRODUCTS ETC	1	No Quantity							195112			0
S3	2016	2016	2016	2	0	2	Export	504	Morocco	MAR	120	Cameroon	CMR								09	MISC.EDIBLE PRODUCTS ETC	1	No Quantity							975231			0
S3	2016	2016	2016	2	0	2	Export	504	Morocco	MAR	124	Canada	CAN								09	MISC.EDIBLE PRODUCTS ETC	1	No Quantity							2303160			0
S3	2016	2016	2016	2	0	2	Export	504	Morocco	MAR	132	Cabo Verde	CPV								09	MISC.EDIBLE PRODUCTS ETC	1	No Quantity							29413			0
S3	2016	2016	2016	2	0	2	Export	504	Morocco	MAR	144	Sri Lanka	LKA								09	MISC.EDIBLE PRODUCTS ETC	1	No Quantity							6496			0
S3	2016	2016	2016	2	0	2	Export	504	Morocco	MAR	148	Chad	TCD								09	MISC.EDIBLE PRODUCTS ETC	1	No Quantity							25118			0
S3	2016	2016	2016	2	0	2	Export	504	Morocco	MAR	156	China	CHN								09	MISC.EDIBLE PRODUCTS ETC	1	No Quantity							157149			0
S3	2016	2016	2016	2	0	2	Export	504	Morocco	MAR	178	Congo	COG								09	MISC.EDIBLE PRODUCTS ETC	1	No Quantity							268888			0
S3	2016	2016	2016	2	0	2	Export	504	Morocco	MAR	180	Dem. Rep. of the Congo	COD								09	MISC.EDIBLE PRODUCTS ETC	1	No Quantity							97726			0
S3	2016	2016	2016	2	0	2	Export	504	Morocco	MAR	203	Czechia	CZE								09	MISC.EDIBLE PRODUCTS ETC	1	No Quantity							25206			0
S3	2016	2016	2016	2	0	2	Export	504	Morocco	MAR	204	Benin	BEN								09	MISC.EDIBLE PRODUCTS ETC	1	No Quantity							576302			0
S3	2016	2016	2016	2	0	2	Export	504	Morocco	MAR	208	Denmark	DNK								09	MISC.EDIBLE PRODUCTS ETC	1	No Quantity							56595			0
S3	2016	2016	2016	2	0	2	Export	504	Morocco	MAR	226	Equatorial Guinea	GNQ								09	MISC.EDIBLE PRODUCTS ETC	1	No Quantity							25451			0
S3	2016	2016	2016	2	0	2	Export	504	Morocco	MAR	251	France	FRA								09	MISC.EDIBLE PRODUCTS ETC	1	No Quantity							23777360			0
S3	2016	2016	2016	2	0	2	Export	504	Morocco	MAR	262	Djibouti	DJI								09	MISC.EDIBLE PRODUCTS ETC	1	No Quantity							52362			0
S3	2016	2016	2016	2	0	2	Export	504	Morocco	MAR	266	Gabon	GAB								09	MISC.EDIBLE PRODUCTS ETC	1	No Quantity							219472			0
S3	2016	2016	2016	2	0	2	Export	504	Morocco	MAR	270	Gambia	GMB								09	MISC.EDIBLE PRODUCTS ETC	1	No Quantity							90703			0
S3	2016	2016	2016	2	0	2	Export	504	Morocco	MAR	275	State of Palestine	PSE								09	MISC.EDIBLE PRODUCTS ETC	1	No Quantity							179990			0
S3	2016	2016	2016	2	0	2	Export	504	Morocco	MAR	276	Germany	DEU								09	MISC.EDIBLE PRODUCTS ETC	1	No Quantity							7419345			0
S3	2016	2016	2016	2	0	2	Export	504	Morocco	MAR	288	Ghana	GHA								09	MISC.EDIBLE PRODUCTS ETC	1	No Quantity							55598			0
S3	2016	2016	2016	2	0	2	Export	504	Morocco	MAR	324	Guinea	GIN								09	MISC.EDIBLE PRODUCTS ETC	1	No Quantity							392519			0
S3	2016	2016	2016	2	0	2	Export	504	Morocco	MAR	344	China, Hong Kong SAR	HKG								09	MISC.EDIBLE PRODUCTS ETC	1	No Quantity							49098			0
S3	2016	2016	2016	2	0	2	Export	504	Morocco	MAR	368	Iraq	IRQ								09	MISC.EDIBLE PRODUCTS ETC	1	No Quantity							170116			0
S3	2016	2016	2016	2	0	2	Export	504	Morocco	MAR	372	Ireland	IRL								09	MISC.EDIBLE PRODUCTS ETC	1	No Quantity							196178			0
S3	2016	2016	2016	2	0	2	Export	504	Morocco	MAR	381	Italy	ITA								09	MISC.EDIBLE PRODUCTS ETC	1	No Quantity							1325647			0
S3	2016	2016	2016	2	0	2	Export	504	Morocco	MAR	384	Côte d'Ivoire	CIV								09	MISC.EDIBLE PRODUCTS ETC	1	No Quantity							395398			0
S3	2016	2016	2016	2	0	2	Export	504	Morocco	MAR	392	Japan	JPN								09	MISC.EDIBLE PRODUCTS ETC	1	No Quantity							28067			0
S3	2016	2016	2016	2	0	2	Export	504	Morocco	MAR	400	Jordan	JOR								09	MISC.EDIBLE PRODUCTS ETC	1	No Quantity							1335371			0
S3	2016	2016	2016	2	0	2	Export	504	Morocco	MAR	410	Rep. of Korea	KOR								09	MISC.EDIBLE PRODUCTS ETC	1	No Quantity							11744			0
S3	2016	2016	2016	2	0	2	Export	504	Morocco	MAR	414	Kuwait	KWT								09	MISC.EDIBLE PRODUCTS ETC	1	No Quantity							13605			0
S3	2016	2016	2016	2	0	2	Export	504	Morocco	MAR	422	Lebanon	LBN								09	MISC.EDIBLE PRODUCTS ETC	1	No Quantity							36425			0
S3	2016	2016	2016	2	0	2	Export	504	Morocco	MAR	434	Libya	LBY								09	MISC.EDIBLE PRODUCTS ETC	1	No Quantity							10714382			0
S3	2016	2016	2016	2	0	2	Export	504	Morocco	MAR	450	Madagascar	MDG								09	MISC.EDIBLE PRODUCTS ETC	1	No Quantity							26651			0
S3	2016	2016	2016	2	0	2	Export	504	Morocco	MAR	466	Mali	MLI								09	MISC.EDIBLE PRODUCTS ETC	1	No Quantity							965171			0
S3	2016	2016	2016	2	0	2	Export	504	Morocco	MAR	478	Mauritania	MRT								09	MISC.EDIBLE PRODUCTS ETC	1	No Quantity							4878285			0
S3	2016	2016	2016	2	0	2	Export	504	Morocco	MAR	480	Mauritius	MUS								09	MISC.EDIBLE PRODUCTS ETC	1	No Quantity							6186			0
S3	2016	2016	2016	2	0	2	Export	504	Morocco	MAR	512	Oman	OMN								09	MISC.EDIBLE PRODUCTS ETC	1	No Quantity							25758			0
S3	2016	2016	2016	2	0	2	Export	504	Morocco	MAR	528	Netherlands	NLD								09	MISC.EDIBLE PRODUCTS ETC	1	No Quantity							1475804			0
S3	2016	2016	2016	2	0	2	Export	504	Morocco	MAR	554	New Zealand	NZL								09	MISC.EDIBLE PRODUCTS ETC	1	No Quantity							23047			0
S3	2016	2016	2016	2	0	2	Export	504	Morocco	MAR	562	Niger	NER								09	MISC.EDIBLE PRODUCTS ETC	1	No Quantity							299696			0
S3	2016	2016	2016	2	0	2	Export	504	Morocco	MAR	566	Nigeria	NGA								09	MISC.EDIBLE PRODUCTS ETC	1	No Quantity							66054			0
S3	2016	2016	2016	2	0	2	Export	504	Morocco	MAR	579	Norway	NOR								09	MISC.EDIBLE PRODUCTS ETC	1	No Quantity							14594			0
S3	2016	2016	2016	2	0	2	Export	504	Morocco	MAR	620	Portugal	PRT								09	MISC.EDIBLE PRODUCTS ETC	1	No Quantity							336025			0
S3	2016	2016	2016	2	0	2	Export	504	Morocco	MAR	634	Qatar	QAT								09	MISC.EDIBLE PRODUCTS ETC	1	No Quantity							165192			0
S3	2016	2016	2016	2	0	2	Export	504	Morocco	MAR	643	Russian Federation	RUS								09	MISC.EDIBLE PRODUCTS ETC	1	No Quantity							346676			0
S3	2016	2016	2016	2	0	2	Export	504	Morocco	MAR	682	Saudi Arabia	SAU								09	MISC.EDIBLE PRODUCTS ETC	1	No Quantity							2377596			0
S3	2016	2016	2016	2	0	2	Export	504	Morocco	MAR	686	Senegal	SEN								09	MISC.EDIBLE PRODUCTS ETC	1	No Quantity							2200290			0
S3	2016	2016	2016	2	0	2	Export	504	Morocco	MAR	694	Sierra Leone	SLE								09	MISC.EDIBLE PRODUCTS ETC	1	No Quantity							55179			0
S3	2016	2016	2016	2	0	2	Export	504	Morocco	MAR	702	Singapore	SGP								09	MISC.EDIBLE PRODUCTS ETC	1	No Quantity							469484			0
S3	2016	2016	2016	2	0	2	Export	504	Morocco	MAR	710	South Africa	ZAF								09	MISC.EDIBLE PRODUCTS ETC	1	No Quantity							4311			0
S3	2016	2016	2016	2	0	2	Export	504	Morocco	MAR	724	Spain	ESP								09	MISC.EDIBLE PRODUCTS ETC	1	No Quantity							2099634			0
S3	2016	2016	2016	2	0	2	Export	504	Morocco	MAR	729	Sudan	SDN								09	MISC.EDIBLE PRODUCTS ETC	1	No Quantity							21533			0
S3	2016	2016	2016	2	0	2	Export	504	Morocco	MAR	752	Sweden	SWE								09	MISC.EDIBLE PRODUCTS ETC	1	No Quantity							121955			0
S3	2016	2016	2016	2	0	2	Export	504	Morocco	MAR	757	Switzerland	CHE								09	MISC.EDIBLE PRODUCTS ETC	1	No Quantity							1102963			0
S3	2016	2016	2016	2	0	2	Export	504	Morocco	MAR	760	Syria	SYR								09	MISC.EDIBLE PRODUCTS ETC	1	No Quantity							129204			0
S3	2016	2016	2016	2	0	2	Export	504	Morocco	MAR	768	Togo	TGO								09	MISC.EDIBLE PRODUCTS ETC	1	No Quantity							1080081			0
S3	2016	2016	2016	2	0	2	Export	504	Morocco	MAR	784	United Arab Emirates	ARE								09	MISC.EDIBLE PRODUCTS ETC	1	No Quantity							632115			0
S3	2016	2016	2016	2	0	2	Export	504	Morocco	MAR	788	Tunisia	TUN								09	MISC.EDIBLE PRODUCTS ETC	1	No Quantity							2535679			0
S3	2016	2016	2016	2	0	2	Export	504	Morocco	MAR	792	Turkey	TUR								09	MISC.EDIBLE PRODUCTS ETC	1	No Quantity							69768			0
S3	2016	2016	2016	2	0	2	Export	504	Morocco	MAR	818	Egypt	EGY								09	MISC.EDIBLE PRODUCTS ETC	1	No Quantity							210669			0
S3	2016	2016	2016	2	0	2	Export	504	Morocco	MAR	826	United Kingdom	GBR								09	MISC.EDIBLE PRODUCTS ETC	1	No Quantity							470966			0
S3	2016	2016	2016	2	0	2	Export	504	Morocco	MAR	834	United Rep. of Tanzania	TZA								09	MISC.EDIBLE PRODUCTS ETC	1	No Quantity							105860			0
S3	2016	2016	2016	2	0	2	Export	504	Morocco	MAR	842	USA	USA								09	MISC.EDIBLE PRODUCTS ETC	1	No Quantity							7215422			0
S3	2016	2016	2016	2	0	2	Export	504	Morocco	MAR	854	Burkina Faso	BFA								09	MISC.EDIBLE PRODUCTS ETC	1	No Quantity							1659144			0
S3	2016	2016	2016	2	0	2	Export	504	Morocco	MAR	887	Yemen	YEM								09	MISC.EDIBLE PRODUCTS ETC	1	No Quantity							275950			0
S3	2016	2016	2016	2	0	2	Export	504	Morocco	MAR	899	Areas, nes									09	MISC.EDIBLE PRODUCTS ETC	1	No Quantity							9014328			0
S3	2016	2016	2016	2	0	2	Export	499	Montenegro	MNE	0	World	WLD								11	BEVERAGES	1	No Quantity							22452786			0
S3	2016	2016	2016	2	0	2	Export	499	Montenegro	MNE	8	Albania	ALB								11	BEVERAGES	1	No Quantity							1596632			0
S3	2016	2016	2016	2	0	2	Export	499	Montenegro	MNE	36	Australia	AUS								11	BEVERAGES	1	No Quantity							52525			0
S3	2016	2016	2016	2	0	2	Export	499	Montenegro	MNE	40	Austria	AUT								11	BEVERAGES	1	No Quantity							78961			0
S3	2016	2016	2016	2	0	2	Export	499	Montenegro	MNE	56	Belgium	BEL								11	BEVERAGES	1	No Quantity							11326			0
S3	2016	2016	2016	2	0	2	Export	499	Montenegro	MNE	70	Bosnia Herzegovina	BIH								11	BEVERAGES	1	No Quantity							4451051			0
S3	2016	2016	2016	2	0	2	Export	499	Montenegro	MNE	124	Canada	CAN								11	BEVERAGES	1	No Quantity							129526			0
S3	2016	2016	2016	2	0	2	Export	499	Montenegro	MNE	156	China	CHN								11	BEVERAGES	1	No Quantity							1481229			0
S3	2016	2016	2016	2	0	2	Export	499	Montenegro	MNE	191	Croatia	HRV								11	BEVERAGES	1	No Quantity							550795			0
S3	2016	2016	2016	2	0	2	Export	499	Montenegro	MNE	196	Cyprus	CYP								11	BEVERAGES	1	No Quantity							904			0
S3	2016	2016	2016	2	0	2	Export	499	Montenegro	MNE	203	Czechia	CZE								11	BEVERAGES	1	No Quantity							39504			0
S3	2016	2016	2016	2	0	2	Export	499	Montenegro	MNE	251	France	FRA								11	BEVERAGES	1	No Quantity							79833			0
S3	2016	2016	2016	2	0	2	Export	499	Montenegro	MNE	276	Germany	DEU								11	BEVERAGES	1	No Quantity							479859			0
S3	2016	2016	2016	2	0	2	Export	499	Montenegro	MNE	348	Hungary	HUN								11	BEVERAGES	1	No Quantity							11863			0
S3	2016	2016	2016	2	0	2	Export	499	Montenegro	MNE	381	Italy	ITA								11	BEVERAGES	1	No Quantity							14761			0
S3	2016	2016	2016	2	0	2	Export	499	Montenegro	MNE	392	Japan	JPN								11	BEVERAGES	1	No Quantity							7502			0
S3	2016	2016	2016	2	0	2	Export	499	Montenegro	MNE	428	Latvia	LVA								11	BEVERAGES	1	No Quantity							6980			0
S3	2016	2016	2016	2	0	2	Export	499	Montenegro	MNE	430	Liberia	LBR								11	BEVERAGES	1	No Quantity							85			0
S3	2016	2016	2016	2	0	2	Export	499	Montenegro	MNE	528	Netherlands	NLD								11	BEVERAGES	1	No Quantity							8051			0
S3	2016	2016	2016	2	0	2	Export	499	Montenegro	MNE	591	Panama	PAN								11	BEVERAGES	1	No Quantity							7861			0
S3	2016	2016	2016	2	0	2	Export	499	Montenegro	MNE	616	Poland	POL								11	BEVERAGES	1	No Quantity							43988			0
S3	2016	2016	2016	2	0	2	Export	499	Montenegro	MNE	642	Romania	ROU								11	BEVERAGES	1	No Quantity							338			0
S3	2016	2016	2016	2	0	2	Export	499	Montenegro	MNE	643	Russian Federation	RUS								11	BEVERAGES	1	No Quantity							1843565			0
S3	2016	2016	2016	2	0	2	Export	499	Montenegro	MNE	688	Serbia	SRB								11	BEVERAGES	1	No Quantity							8221888			0
S3	2016	2016	2016	2	0	2	Export	499	Montenegro	MNE	702	Singapore	SGP								11	BEVERAGES	1	No Quantity							15659			0
S3	2016	2016	2016	2	0	2	Export	499	Montenegro	MNE	705	Slovenia	SVN								11	BEVERAGES	1	No Quantity							78959			0
S3	2016	2016	2016	2	0	2	Export	499	Montenegro	MNE	724	Spain	ESP								11	BEVERAGES	1	No Quantity							40			0
S3	2016	2016	2016	2	0	2	Export	499	Montenegro	MNE	752	Sweden	SWE								11	BEVERAGES	1	No Quantity							62306			0
S3	2016	2016	2016	2	0	2	Export	499	Montenegro	MNE	757	Switzerland	CHE								11	BEVERAGES	1	No Quantity							169810			0
S3	2016	2016	2016	2	0	2	Export	499	Montenegro	MNE	804	Ukraine	UKR								11	BEVERAGES	1	No Quantity							456			0
S3	2016	2016	2016	2	0	2	Export	499	Montenegro	MNE	807	North Macedonia	MKD								11	BEVERAGES	1	No Quantity							98051			0
S3	2016	2016	2016	2	0	2	Export	499	Montenegro	MNE	826	United Kingdom	GBR								11	BEVERAGES	1	No Quantity							4226			0
S3	2016	2016	2016	2	0	2	Export	499	Montenegro	MNE	842	USA	USA								11	BEVERAGES	1	No Quantity							422252			0
S3	2016	2016	2016	2	0	2	Export	499	Montenegro	MNE	899	Areas, nes									11	BEVERAGES	1	No Quantity							2482000			0
S3	2016	2016	2016	2	0	2	Export	504	Morocco	MAR	0	World	WLD								11	BEVERAGES	1	No Quantity							22700125			0
S3	2016	2016	2016	2	0	2	Export	504	Morocco	MAR	12	Algeria	DZA								11	BEVERAGES	1	No Quantity							317			0
S3	2016	2016	2016	2	0	2	Export	504	Morocco	MAR	48	Bahrain	BHR								11	BEVERAGES	1	No Quantity							24755			0
S3	2016	2016	2016	2	0	2	Export	504	Morocco	MAR	56	Belgium	BEL								11	BEVERAGES	1	No Quantity							715368			0
S3	2016	2016	2016	2	0	2	Export	504	Morocco	MAR	104	Myanmar	MMR								11	BEVERAGES	1	No Quantity							12508			0
S3	2016	2016	2016	2	0	2	Export	504	Morocco	MAR	120	Cameroon	CMR								11	BEVERAGES	1	No Quantity							34686			0
S3	2016	2016	2016	2	0	2	Export	504	Morocco	MAR	124	Canada	CAN								11	BEVERAGES	1	No Quantity							160480			0
S3	2016	2016	2016	2	0	2	Export	504	Morocco	MAR	132	Cabo Verde	CPV								11	BEVERAGES	1	No Quantity							115533			0
S3	2016	2016	2016	2	0	2	Export	504	Morocco	MAR	156	China	CHN								11	BEVERAGES	1	No Quantity							95762			0
S3	2016	2016	2016	2	0	2	Export	504	Morocco	MAR	178	Congo	COG								11	BEVERAGES	1	No Quantity							16588			0
S3	2016	2016	2016	2	0	2	Export	504	Morocco	MAR	180	Dem. Rep. of the Congo	COD								11	BEVERAGES	1	No Quantity							30917			0
S3	2016	2016	2016	2	0	2	Export	504	Morocco	MAR	204	Benin	BEN								11	BEVERAGES	1	No Quantity							3719			0
S3	2016	2016	2016	2	0	2	Export	504	Morocco	MAR	208	Denmark	DNK								11	BEVERAGES	1	No Quantity							8414			0
S3	2016	2016	2016	2	0	2	Export	504	Morocco	MAR	251	France	FRA								11	BEVERAGES	1	No Quantity							8008237			0
S3	2016	2016	2016	2	0	2	Export	504	Morocco	MAR	266	Gabon	GAB								11	BEVERAGES	1	No Quantity							460686			0
S3	2016	2016	2016	2	0	2	Export	504	Morocco	MAR	276	Germany	DEU								11	BEVERAGES	1	No Quantity							4706			0
S3	2016	2016	2016	2	0	2	Export	504	Morocco	MAR	288	Ghana	GHA								11	BEVERAGES	1	No Quantity							78422			0
S3	2016	2016	2016	2	0	2	Export	504	Morocco	MAR	292	Gibraltar	GIB								11	BEVERAGES	1	No Quantity							6471			0
S3	2016	2016	2016	2	0	2	Export	504	Morocco	MAR	324	Guinea	GIN								11	BEVERAGES	1	No Quantity							29928			0
S3	2016	2016	2016	2	0	2	Export	504	Morocco	MAR	360	Indonesia	IDN								11	BEVERAGES	1	No Quantity							4684			0
S3	2016	2016	2016	2	0	2	Export	504	Morocco	MAR	381	Italy	ITA								11	BEVERAGES	1	No Quantity							60247			0
S3	2016	2016	2016	2	0	2	Export	504	Morocco	MAR	384	Côte d'Ivoire	CIV								11	BEVERAGES	1	No Quantity							98368			0
S3	2016	2016	2016	2	0	2	Export	504	Morocco	MAR	392	Japan	JPN								11	BEVERAGES	1	No Quantity							132236			0
S3	2016	2016	2016	2	0	2	Export	504	Morocco	MAR	410	Rep. of Korea	KOR								11	BEVERAGES	1	No Quantity							660			0
S3	2016	2016	2016	2	0	2	Export	504	Morocco	MAR	466	Mali	MLI								11	BEVERAGES	1	No Quantity							55696			0
S3	2016	2016	2016	2	0	2	Export	504	Morocco	MAR	478	Mauritania	MRT								11	BEVERAGES	1	No Quantity							4242057			0
S3	2016	2016	2016	2	0	2	Export	504	Morocco	MAR	528	Netherlands	NLD								11	BEVERAGES	1	No Quantity							2076398			0
S3	2016	2016	2016	2	0	2	Export	504	Morocco	MAR	562	Niger	NER								11	BEVERAGES	1	No Quantity							7888			0
S3	2016	2016	2016	2	0	2	Export	504	Morocco	MAR	586	Pakistan	PAK								11	BEVERAGES	1	No Quantity							12067			0
S3	2016	2016	2016	2	0	2	Export	504	Morocco	MAR	608	Philippines	PHL								11	BEVERAGES	1	No Quantity							73200			0
S3	2016	2016	2016	2	0	2	Export	504	Morocco	MAR	634	Qatar	QAT								11	BEVERAGES	1	No Quantity							11768			0
S3	2016	2016	2016	2	0	2	Export	504	Morocco	MAR	643	Russian Federation	RUS								11	BEVERAGES	1	No Quantity							12			0
S3	2016	2016	2016	2	0	2	Export	504	Morocco	MAR	682	Saudi Arabia	SAU								11	BEVERAGES	1	No Quantity							131853			0
S3	2016	2016	2016	2	0	2	Export	504	Morocco	MAR	686	Senegal	SEN								11	BEVERAGES	1	No Quantity							474175			0
S3	2016	2016	2016	2	0	2	Export	504	Morocco	MAR	690	Seychelles	SYC								11	BEVERAGES	1	No Quantity							8612			0
S3	2016	2016	2016	2	0	2	Export	504	Morocco	MAR	704	Viet Nam	VNM								11	BEVERAGES	1	No Quantity							9368			0
S3	2016	2016	2016	2	0	2	Export	504	Morocco	MAR	710	South Africa	ZAF								11	BEVERAGES	1	No Quantity							7			0
S3	2016	2016	2016	2	0	2	Export	504	Morocco	MAR	724	Spain	ESP								11	BEVERAGES	1	No Quantity							333960			0
S3	2016	2016	2016	2	0	2	Export	504	Morocco	MAR	729	Sudan	SDN								11	BEVERAGES	1	No Quantity							19799			0
S3	2016	2016	2016	2	0	2	Export	504	Morocco	MAR	757	Switzerland	CHE								11	BEVERAGES	1	No Quantity							29840			0
S3	2016	2016	2016	2	0	2	Export	504	Morocco	MAR	768	Togo	TGO								11	BEVERAGES	1	No Quantity							18253			0
S3	2016	2016	2016	2	0	2	Export	504	Morocco	MAR	784	United Arab Emirates	ARE								11	BEVERAGES	1	No Quantity							14595			0
S3	2016	2016	2016	2	0	2	Export	504	Morocco	MAR	788	Tunisia	TUN								11	BEVERAGES	1	No Quantity							558278			0
S3	2016	2016	2016	2	0	2	Export	504	Morocco	MAR	792	Turkey	TUR								11	BEVERAGES	1	No Quantity							30390			0
S3	2016	2016	2016	2	0	2	Export	504	Morocco	MAR	826	United Kingdom	GBR								11	BEVERAGES	1	No Quantity							172476			0
S3	2016	2016	2016	2	0	2	Export	504	Morocco	MAR	842	USA	USA								11	BEVERAGES	1	No Quantity							253809			0
S3	2016	2016	2016	2	0	2	Export	504	Morocco	MAR	854	Burkina Faso	BFA								11	BEVERAGES	1	No Quantity							13639			0
S3	2016	2016	2016	2	0	2	Export	504	Morocco	MAR	899	Areas, nes									11	BEVERAGES	1	No Quantity							4048295			0
S3	2016	2016	2016	2	0	2	Export	499	Montenegro	MNE	0	World	WLD								12	TOBACCO,TOBACCO MANUFACT	1	No Quantity							2423040			0
S3	2016	2016	2016	2	0	2	Export	499	Montenegro	MNE	203	Czechia	CZE								12	TOBACCO,TOBACCO MANUFACT	1	No Quantity							58414			0
S3	2016	2016	2016	2	0	2	Export	499	Montenegro	MNE	434	Libya	LBY								12	TOBACCO,TOBACCO MANUFACT	1	No Quantity							376796			0
S3	2016	2016	2016	2	0	2	Export	499	Montenegro	MNE	458	Malaysia	MYS								12	TOBACCO,TOBACCO MANUFACT	1	No Quantity							221387			0
S3	2016	2016	2016	2	0	2	Export	499	Montenegro	MNE	703	Slovakia	SVK								12	TOBACCO,TOBACCO MANUFACT	1	No Quantity							91185			0
S3	2016	2016	2016	2	0	2	Export	499	Montenegro	MNE	784	United Arab Emirates	ARE								12	TOBACCO,TOBACCO MANUFACT	1	No Quantity							1675259			0
S3	2016	2016	2016	2	0	2	Export	504	Morocco	MAR	0	World	WLD								12	TOBACCO,TOBACCO MANUFACT	1	No Quantity							70377557			0
S3	2016	2016	2016	2	0	2	Export	504	Morocco	MAR	12	Algeria	DZA								12	TOBACCO,TOBACCO MANUFACT	1	No Quantity							26300169			0
S3	2016	2016	2016	2	0	2	Export	504	Morocco	MAR	56	Belgium	BEL								12	TOBACCO,TOBACCO MANUFACT	1	No Quantity							233371			0
S3	2016	2016	2016	2	0	2	Export	504	Morocco	MAR	156	China	CHN								12	TOBACCO,TOBACCO MANUFACT	1	No Quantity							788313			0
S3	2016	2016	2016	2	0	2	Export	504	Morocco	MAR	208	Denmark	DNK								12	TOBACCO,TOBACCO MANUFACT	1	No Quantity							13232			0
S3	2016	2016	2016	2	0	2	Export	504	Morocco	MAR	251	France	FRA								12	TOBACCO,TOBACCO MANUFACT	1	No Quantity							4942725			0
S3	2016	2016	2016	2	0	2	Export	504	Morocco	MAR	276	Germany	DEU								12	TOBACCO,TOBACCO MANUFACT	1	No Quantity							106013			0
S3	2016	2016	2016	2	0	2	Export	504	Morocco	MAR	478	Mauritania	MRT								12	TOBACCO,TOBACCO MANUFACT	1	No Quantity							251			0
S3	2016	2016	2016	2	0	2	Export	504	Morocco	MAR	528	Netherlands	NLD								12	TOBACCO,TOBACCO MANUFACT	1	No Quantity							13420			0
S3	2016	2016	2016	2	0	2	Export	504	Morocco	MAR	643	Russian Federation	RUS								12	TOBACCO,TOBACCO MANUFACT	1	No Quantity							167			0
S3	2016	2016	2016	2	0	2	Export	504	Morocco	MAR	702	Singapore	SGP								12	TOBACCO,TOBACCO MANUFACT	1	No Quantity							1040			0
S3	2016	2016	2016	2	0	2	Export	504	Morocco	MAR	710	South Africa	ZAF								12	TOBACCO,TOBACCO MANUFACT	1	No Quantity							713			0
S3	2016	2016	2016	2	0	2	Export	504	Morocco	MAR	724	Spain	ESP								12	TOBACCO,TOBACCO MANUFACT	1	No Quantity							456792			0
S3	2016	2016	2016	2	0	2	Export	504	Morocco	MAR	757	Switzerland	CHE								12	TOBACCO,TOBACCO MANUFACT	1	No Quantity							195440			0
S3	2016	2016	2016	2	0	2	Export	504	Morocco	MAR	792	Turkey	TUR								12	TOBACCO,TOBACCO MANUFACT	1	No Quantity							788817			0
S3	2016	2016	2016	2	0	2	Export	504	Morocco	MAR	818	Egypt	EGY								12	TOBACCO,TOBACCO MANUFACT	1	No Quantity							11305			0
S3	2016	2016	2016	2	0	2	Export	504	Morocco	MAR	826	United Kingdom	GBR								12	TOBACCO,TOBACCO MANUFACT	1	No Quantity							993864			0
S3	2016	2016	2016	2	0	2	Export	504	Morocco	MAR	899	Areas, nes									12	TOBACCO,TOBACCO MANUFACT	1	No Quantity							35531925			0
S3	2016	2016	2016	2	0	2	Export	499	Montenegro	MNE	0	World	WLD								21	HIDES,SKINS,FURSKINS,RAW	1	No Quantity							3228566			0
S3	2016	2016	2016	2	0	2	Export	499	Montenegro	MNE	70	Bosnia Herzegovina	BIH								21	HIDES,SKINS,FURSKINS,RAW	1	No Quantity							2875796			0
S3	2016	2016	2016	2	0	2	Export	499	Montenegro	MNE	688	Serbia	SRB								21	HIDES,SKINS,FURSKINS,RAW	1	No Quantity							352771			0
S3	2016	2016	2016	2	0	2	Export	504	Morocco	MAR	0	World	WLD								21	HIDES,SKINS,FURSKINS,RAW	1	No Quantity							104937			0
S3	2016	2016	2016	2	0	2	Export	504	Morocco	MAR	251	France	FRA								21	HIDES,SKINS,FURSKINS,RAW	1	No Quantity							53011			0
S3	2016	2016	2016	2	0	2	Export	504	Morocco	MAR	478	Mauritania	MRT								21	HIDES,SKINS,FURSKINS,RAW	1	No Quantity							151			0
S3	2016	2016	2016	2	0	2	Export	504	Morocco	MAR	788	Tunisia	TUN								21	HIDES,SKINS,FURSKINS,RAW	1	No Quantity							51775			0
S3	2016	2016	2016	2	0	2	Export	499	Montenegro	MNE	0	World	WLD								22	OIL SEED,OLEAGINUS FRUIT	1	No Quantity							16889			0
S3	2016	2016	2016	2	0	2	Export	499	Montenegro	MNE	899	Areas, nes									22	OIL SEED,OLEAGINUS FRUIT	1	No Quantity							16889			0
S3	2016	2016	2016	2	0	2	Export	504	Morocco	MAR	0	World	WLD								22	OIL SEED,OLEAGINUS FRUIT	1	No Quantity							612905			0
S3	2016	2016	2016	2	0	2	Export	504	Morocco	MAR	56	Belgium	BEL								22	OIL SEED,OLEAGINUS FRUIT	1	No Quantity							3776			0
S3	2016	2016	2016	2	0	2	Export	504	Morocco	MAR	124	Canada	CAN								22	OIL SEED,OLEAGINUS FRUIT	1	No Quantity							705			0
S3	2016	2016	2016	2	0	2	Export	504	Morocco	MAR	132	Cabo Verde	CPV								22	OIL SEED,OLEAGINUS FRUIT	1	No Quantity							1851			0
S3	2016	2016	2016	2	0	2	Export	504	Morocco	MAR	226	Equatorial Guinea	GNQ								22	OIL SEED,OLEAGINUS FRUIT	1	No Quantity							2661			0
S3	2016	2016	2016	2	0	2	Export	504	Morocco	MAR	251	France	FRA								22	OIL SEED,OLEAGINUS FRUIT	1	No Quantity							34427			0
S3	2016	2016	2016	2	0	2	Export	504	Morocco	MAR	381	Italy	ITA								22	OIL SEED,OLEAGINUS FRUIT	1	No Quantity							10			0
S3	2016	2016	2016	2	0	2	Export	504	Morocco	MAR	528	Netherlands	NLD								22	OIL SEED,OLEAGINUS FRUIT	1	No Quantity							422777			0
S3	2016	2016	2016	2	0	2	Export	504	Morocco	MAR	682	Saudi Arabia	SAU								22	OIL SEED,OLEAGINUS FRUIT	1	No Quantity							60			0
S3	2016	2016	2016	2	0	2	Export	504	Morocco	MAR	724	Spain	ESP								22	OIL SEED,OLEAGINUS FRUIT	1	No Quantity							2921			0
S3	2016	2016	2016	2	0	2	Export	504	Morocco	MAR	768	Togo	TGO								22	OIL SEED,OLEAGINUS FRUIT	1	No Quantity							19129			0
S3	2016	2016	2016	2	0	2	Export	504	Morocco	MAR	788	Tunisia	TUN								22	OIL SEED,OLEAGINUS FRUIT	1	No Quantity							69274			0
S3	2016	2016	2016	2	0	2	Export	504	Morocco	MAR	818	Egypt	EGY								22	OIL SEED,OLEAGINUS FRUIT	1	No Quantity							52530			0
S3	2016	2016	2016	2	0	2	Export	504	Morocco	MAR	826	United Kingdom	GBR								22	OIL SEED,OLEAGINUS FRUIT	1	No Quantity							2784			0
S3	2016	2016	2016	2	0	2	Export	504	Morocco	MAR	0	World	WLD								23	CRUDE RUBBER	1	No Quantity							107094			0
S3	2016	2016	2016	2	0	2	Export	504	Morocco	MAR	170	Colombia	COL								23	CRUDE RUBBER	1	No Quantity							39039			0
S3	2016	2016	2016	2	0	2	Export	504	Morocco	MAR	251	France	FRA								23	CRUDE RUBBER	1	No Quantity							148			0
S3	2016	2016	2016	2	0	2	Export	504	Morocco	MAR	384	Côte d'Ivoire	CIV								23	CRUDE RUBBER	1	No Quantity							11231			0
S3	2016	2016	2016	2	0	2	Export	504	Morocco	MAR	478	Mauritania	MRT								23	CRUDE RUBBER	1	No Quantity							35280			0
S3	2016	2016	2016	2	0	2	Export	504	Morocco	MAR	686	Senegal	SEN								23	CRUDE RUBBER	1	No Quantity							17296			0
S3	2016	2016	2016	2	0	2	Export	504	Morocco	MAR	724	Spain	ESP								23	CRUDE RUBBER	1	No Quantity							4098			0
S3	2016	2016	2016	2	0	2	Export	499	Montenegro	MNE	0	World	WLD								24	CORK AND WOOD	1	No Quantity							30493373			0
S3	2016	2016	2016	2	0	2	Export	499	Montenegro	MNE	8	Albania	ALB								24	CORK AND WOOD	1	No Quantity							5439360			0
S3	2016	2016	2016	2	0	2	Export	499	Montenegro	MNE	40	Austria	AUT								24	CORK AND WOOD	1	No Quantity							63946			0
S3	2016	2016	2016	2	0	2	Export	499	Montenegro	MNE	56	Belgium	BEL								24	CORK AND WOOD	1	No Quantity							524			0
S3	2016	2016	2016	2	0	2	Export	499	Montenegro	MNE	70	Bosnia Herzegovina	BIH								24	CORK AND WOOD	1	No Quantity							173260			0
S3	2016	2016	2016	2	0	2	Export	499	Montenegro	MNE	144	Sri Lanka	LKA								24	CORK AND WOOD	1	No Quantity							4863			0
S3	2016	2016	2016	2	0	2	Export	499	Montenegro	MNE	156	China	CHN								24	CORK AND WOOD	1	No Quantity							99222			0
S3	2016	2016	2016	2	0	2	Export	499	Montenegro	MNE	191	Croatia	HRV								24	CORK AND WOOD	1	No Quantity							20814			0
S3	2016	2016	2016	2	0	2	Export	499	Montenegro	MNE	276	Germany	DEU								24	CORK AND WOOD	1	No Quantity							1484612			0
S3	2016	2016	2016	2	0	2	Export	499	Montenegro	MNE	300	Greece	GRC								24	CORK AND WOOD	1	No Quantity							45701			0
S3	2016	2016	2016	2	0	2	Export	499	Montenegro	MNE	376	Israel	ISR								24	CORK AND WOOD	1	No Quantity							107766			0
S3	2016	2016	2016	2	0	2	Export	499	Montenegro	MNE	381	Italy	ITA								24	CORK AND WOOD	1	No Quantity							3776214			0
S3	2016	2016	2016	2	0	2	Export	499	Montenegro	MNE	442	Luxembourg	LUX								24	CORK AND WOOD	1	No Quantity							731			0
S3	2016	2016	2016	2	0	2	Export	499	Montenegro	MNE	528	Netherlands	NLD								24	CORK AND WOOD	1	No Quantity							4015			0
S3	2016	2016	2016	2	0	2	Export	499	Montenegro	MNE	642	Romania	ROU								24	CORK AND WOOD	1	No Quantity							13961			0
S3	2016	2016	2016	2	0	2	Export	499	Montenegro	MNE	643	Russian Federation	RUS								24	CORK AND WOOD	1	No Quantity							8			0
S3	2016	2016	2016	2	0	2	Export	499	Montenegro	MNE	688	Serbia	SRB								24	CORK AND WOOD	1	No Quantity							5356564			0
S3	2016	2016	2016	2	0	2	Export	499	Montenegro	MNE	705	Slovenia	SVN								24	CORK AND WOOD	1	No Quantity							273824			0
S3	2016	2016	2016	2	0	2	Export	499	Montenegro	MNE	710	South Africa	ZAF								24	CORK AND WOOD	1	No Quantity							14108			0
S3	2016	2016	2016	2	0	2	Export	499	Montenegro	MNE	724	Spain	ESP								24	CORK AND WOOD	1	No Quantity							2025			0
S3	2016	2016	2016	2	0	2	Export	499	Montenegro	MNE	757	Switzerland	CHE								24	CORK AND WOOD	1	No Quantity							17684			0
S3	2016	2016	2016	2	0	2	Export	499	Montenegro	MNE	792	Turkey	TUR								24	CORK AND WOOD	1	No Quantity							222135			0
S3	2016	2016	2016	2	0	2	Export	499	Montenegro	MNE	807	North Macedonia	MKD								24	CORK AND WOOD	1	No Quantity							2580756			0
S3	2016	2016	2016	2	0	2	Export	499	Montenegro	MNE	818	Egypt	EGY								24	CORK AND WOOD	1	No Quantity							1522947			0
S3	2016	2016	2016	2	0	2	Export	499	Montenegro	MNE	842	USA	USA								24	CORK AND WOOD	1	No Quantity							8151			0
S3	2016	2016	2016	2	0	2	Export	499	Montenegro	MNE	899	Areas, nes									24	CORK AND WOOD	1	No Quantity							9260184			0
S3	2016	2016	2016	2	0	2	Export	504	Morocco	MAR	0	World	WLD								24	CORK AND WOOD	1	No Quantity							6520694			0
S3	2016	2016	2016	2	0	2	Export	504	Morocco	MAR	12	Algeria	DZA								24	CORK AND WOOD	1	No Quantity							67			0
S3	2016	2016	2016	2	0	2	Export	504	Morocco	MAR	40	Austria	AUT								24	CORK AND WOOD	1	No Quantity							112			0
S3	2016	2016	2016	2	0	2	Export	504	Morocco	MAR	56	Belgium	BEL								24	CORK AND WOOD	1	No Quantity							115688			0
S3	2016	2016	2016	2	0	2	Export	504	Morocco	MAR	76	Brazil	BRA								24	CORK AND WOOD	1	No Quantity							347641			0
S3	2016	2016	2016	2	0	2	Export	504	Morocco	MAR	156	China	CHN								24	CORK AND WOOD	1	No Quantity							17			0
S3	2016	2016	2016	2	0	2	Export	504	Morocco	MAR	178	Congo	COG								24	CORK AND WOOD	1	No Quantity							1218			0
S3	2016	2016	2016	2	0	2	Export	504	Morocco	MAR	251	France	FRA								24	CORK AND WOOD	1	No Quantity							181978			0
S3	2016	2016	2016	2	0	2	Export	504	Morocco	MAR	266	Gabon	GAB								24	CORK AND WOOD	1	No Quantity							108			0
S3	2016	2016	2016	2	0	2	Export	504	Morocco	MAR	324	Guinea	GIN								24	CORK AND WOOD	1	No Quantity							13991			0
S3	2016	2016	2016	2	0	2	Export	504	Morocco	MAR	381	Italy	ITA								24	CORK AND WOOD	1	No Quantity							548975			0
S3	2016	2016	2016	2	0	2	Export	504	Morocco	MAR	384	Côte d'Ivoire	CIV								24	CORK AND WOOD	1	No Quantity							2441			0
S3	2016	2016	2016	2	0	2	Export	504	Morocco	MAR	414	Kuwait	KWT								24	CORK AND WOOD	1	No Quantity							12087			0
S3	2016	2016	2016	2	0	2	Export	504	Morocco	MAR	422	Lebanon	LBN								24	CORK AND WOOD	1	No Quantity							3265			0
S3	2016	2016	2016	2	0	2	Export	504	Morocco	MAR	466	Mali	MLI								24	CORK AND WOOD	1	No Quantity							194			0
S3	2016	2016	2016	2	0	2	Export	504	Morocco	MAR	478	Mauritania	MRT								24	CORK AND WOOD	1	No Quantity							70611			0
S3	2016	2016	2016	2	0	2	Export	504	Morocco	MAR	620	Portugal	PRT								24	CORK AND WOOD	1	No Quantity							3634357			0
S3	2016	2016	2016	2	0	2	Export	504	Morocco	MAR	634	Qatar	QAT								24	CORK AND WOOD	1	No Quantity							10621			0
S3	2016	2016	2016	2	0	2	Export	504	Morocco	MAR	699	India	IND								24	CORK AND WOOD	1	No Quantity							196603			0
S3	2016	2016	2016	2	0	2	Export	504	Morocco	MAR	724	Spain	ESP								24	CORK AND WOOD	1	No Quantity							1376752			0
S3	2016	2016	2016	2	0	2	Export	504	Morocco	MAR	784	United Arab Emirates	ARE								24	CORK AND WOOD	1	No Quantity							2998			0
S3	2016	2016	2016	2	0	2	Export	504	Morocco	MAR	792	Turkey	TUR								24	CORK AND WOOD	1	No Quantity							16			0
S3	2016	2016	2016	2	0	2	Export	504	Morocco	MAR	826	United Kingdom	GBR								24	CORK AND WOOD	1	No Quantity							443			0
S3	2016	2016	2016	2	0	2	Export	504	Morocco	MAR	899	Areas, nes									24	CORK AND WOOD	1	No Quantity							513			0
S3	2016	2016	2016	2	0	2	Export	499	Montenegro	MNE	0	World	WLD								25	PULP AND WASTE PAPER	1	No Quantity							1268655			0
S3	2016	2016	2016	2	0	2	Export	499	Montenegro	MNE	70	Bosnia Herzegovina	BIH								25	PULP AND WASTE PAPER	1	No Quantity							385227			0
S3	2016	2016	2016	2	0	2	Export	499	Montenegro	MNE	688	Serbia	SRB								25	PULP AND WASTE PAPER	1	No Quantity							478624			0
S3	2016	2016	2016	2	0	2	Export	499	Montenegro	MNE	705	Slovenia	SVN								25	PULP AND WASTE PAPER	1	No Quantity							338091			0
S3	2016	2016	2016	2	0	2	Export	499	Montenegro	MNE	807	North Macedonia	MKD								25	PULP AND WASTE PAPER	1	No Quantity							66713			0
S3	2016	2016	2016	2	0	2	Export	504	Morocco	MAR	0	World	WLD								25	PULP AND WASTE PAPER	1	No Quantity							7203722			0
S3	2016	2016	2016	2	0	2	Export	504	Morocco	MAR	251	France	FRA								25	PULP AND WASTE PAPER	1	No Quantity							9035			0
S3	2016	2016	2016	2	0	2	Export	504	Morocco	MAR	300	Greece	GRC								25	PULP AND WASTE PAPER	1	No Quantity							17284			0
S3	2016	2016	2016	2	0	2	Export	504	Morocco	MAR	360	Indonesia	IDN								25	PULP AND WASTE PAPER	1	No Quantity							168160			0
S3	2016	2016	2016	2	0	2	Export	504	Morocco	MAR	381	Italy	ITA								25	PULP AND WASTE PAPER	1	No Quantity							36268			0
S3	2016	2016	2016	2	0	2	Export	504	Morocco	MAR	392	Japan	JPN								25	PULP AND WASTE PAPER	1	No Quantity							34853			0
S3	2016	2016	2016	2	0	2	Export	504	Morocco	MAR	410	Rep. of Korea	KOR								25	PULP AND WASTE PAPER	1	No Quantity							236981			0
S3	2016	2016	2016	2	0	2	Export	504	Morocco	MAR	458	Malaysia	MYS								25	PULP AND WASTE PAPER	1	No Quantity							98320			0
S3	2016	2016	2016	2	0	2	Export	504	Morocco	MAR	466	Mali	MLI								25	PULP AND WASTE PAPER	1	No Quantity							218			0
S3	2016	2016	2016	2	0	2	Export	504	Morocco	MAR	478	Mauritania	MRT								25	PULP AND WASTE PAPER	1	No Quantity							11907			0
S3	2016	2016	2016	2	0	2	Export	504	Morocco	MAR	490	Other Asia, nes									25	PULP AND WASTE PAPER	1	No Quantity							286624			0
S3	2016	2016	2016	2	0	2	Export	504	Morocco	MAR	528	Netherlands	NLD								25	PULP AND WASTE PAPER	1	No Quantity							336389			0
S3	2016	2016	2016	2	0	2	Export	504	Morocco	MAR	586	Pakistan	PAK								25	PULP AND WASTE PAPER	1	No Quantity							18073			0
S3	2016	2016	2016	2	0	2	Export	504	Morocco	MAR	686	Senegal	SEN								25	PULP AND WASTE PAPER	1	No Quantity							27958			0
S3	2016	2016	2016	2	0	2	Export	504	Morocco	MAR	699	India	IND								25	PULP AND WASTE PAPER	1	No Quantity							1647950			0
S3	2016	2016	2016	2	0	2	Export	504	Morocco	MAR	702	Singapore	SGP								25	PULP AND WASTE PAPER	1	No Quantity							183589			0
S3	2016	2016	2016	2	0	2	Export	504	Morocco	MAR	704	Viet Nam	VNM								25	PULP AND WASTE PAPER	1	No Quantity							786452			0
S3	2016	2016	2016	2	0	2	Export	504	Morocco	MAR	724	Spain	ESP								25	PULP AND WASTE PAPER	1	No Quantity							726332			0
S3	2016	2016	2016	2	0	2	Export	504	Morocco	MAR	788	Tunisia	TUN								25	PULP AND WASTE PAPER	1	No Quantity							640854			0
S3	2016	2016	2016	2	0	2	Export	504	Morocco	MAR	792	Turkey	TUR								25	PULP AND WASTE PAPER	1	No Quantity							1936474			0
S3	2016	2016	2016	2	0	2	Export	499	Montenegro	MNE	0	World	WLD								26	TEXTILE FIBRES	1	No Quantity							48289			0
S3	2016	2016	2016	2	0	2	Export	499	Montenegro	MNE	40	Austria	AUT								26	TEXTILE FIBRES	1	No Quantity							1437			0
S3	2016	2016	2016	2	0	2	Export	499	Montenegro	MNE	70	Bosnia Herzegovina	BIH								26	TEXTILE FIBRES	1	No Quantity							3448			0
S3	2016	2016	2016	2	0	2	Export	499	Montenegro	MNE	156	China	CHN								26	TEXTILE FIBRES	1	No Quantity							111			0
S3	2016	2016	2016	2	0	2	Export	499	Montenegro	MNE	191	Croatia	HRV								26	TEXTILE FIBRES	1	No Quantity							2045			0
S3	2016	2016	2016	2	0	2	Export	499	Montenegro	MNE	196	Cyprus	CYP								26	TEXTILE FIBRES	1	No Quantity							254			0
S3	2016	2016	2016	2	0	2	Export	499	Montenegro	MNE	251	France	FRA								26	TEXTILE FIBRES	1	No Quantity							1376			0
S3	2016	2016	2016	2	0	2	Export	499	Montenegro	MNE	268	Georgia	GEO								26	TEXTILE FIBRES	1	No Quantity							2316			0
S3	2016	2016	2016	2	0	2	Export	499	Montenegro	MNE	381	Italy	ITA								26	TEXTILE FIBRES	1	No Quantity							199			0
S3	2016	2016	2016	2	0	2	Export	499	Montenegro	MNE	579	Norway	NOR								26	TEXTILE FIBRES	1	No Quantity							376			0
S3	2016	2016	2016	2	0	2	Export	499	Montenegro	MNE	642	Romania	ROU								26	TEXTILE FIBRES	1	No Quantity							77			0
S3	2016	2016	2016	2	0	2	Export	499	Montenegro	MNE	688	Serbia	SRB								26	TEXTILE FIBRES	1	No Quantity							23479			0
S3	2016	2016	2016	2	0	2	Export	499	Montenegro	MNE	757	Switzerland	CHE								26	TEXTILE FIBRES	1	No Quantity							962			0
S3	2016	2016	2016	2	0	2	Export	499	Montenegro	MNE	826	United Kingdom	GBR								26	TEXTILE FIBRES	1	No Quantity							2410			0
S3	2016	2016	2016	2	0	2	Export	499	Montenegro	MNE	899	Areas, nes									26	TEXTILE FIBRES	1	No Quantity							9800			0
S3	2016	2016	2016	2	0	2	Export	504	Morocco	MAR	0	World	WLD								26	TEXTILE FIBRES	1	No Quantity							24978085			0
S3	2016	2016	2016	2	0	2	Export	504	Morocco	MAR	12	Algeria	DZA								26	TEXTILE FIBRES	1	No Quantity							37858			0
S3	2016	2016	2016	2	0	2	Export	504	Morocco	MAR	24	Angola	AGO								26	TEXTILE FIBRES	1	No Quantity							419409			0
S3	2016	2016	2016	2	0	2	Export	504	Morocco	MAR	48	Bahrain	BHR								26	TEXTILE FIBRES	1	No Quantity							863			0
S3	2016	2016	2016	2	0	2	Export	504	Morocco	MAR	56	Belgium	BEL								26	TEXTILE FIBRES	1	No Quantity							3031070			0
S3	2016	2016	2016	2	0	2	Export	504	Morocco	MAR	120	Cameroon	CMR								26	TEXTILE FIBRES	1	No Quantity							2953958			0
S3	2016	2016	2016	2	0	2	Export	504	Morocco	MAR	124	Canada	CAN								26	TEXTILE FIBRES	1	No Quantity							10			0
S3	2016	2016	2016	2	0	2	Export	504	Morocco	MAR	156	China	CHN								26	TEXTILE FIBRES	1	No Quantity							66587			0
S3	2016	2016	2016	2	0	2	Export	504	Morocco	MAR	178	Congo	COG								26	TEXTILE FIBRES	1	No Quantity							303841			0
S3	2016	2016	2016	2	0	2	Export	504	Morocco	MAR	180	Dem. Rep. of the Congo	COD								26	TEXTILE FIBRES	1	No Quantity							453273			0
S3	2016	2016	2016	2	0	2	Export	504	Morocco	MAR	226	Equatorial Guinea	GNQ								26	TEXTILE FIBRES	1	No Quantity							406			0
S3	2016	2016	2016	2	0	2	Export	504	Morocco	MAR	251	France	FRA								26	TEXTILE FIBRES	1	No Quantity							1739639			0
S3	2016	2016	2016	2	0	2	Export	504	Morocco	MAR	266	Gabon	GAB								26	TEXTILE FIBRES	1	No Quantity							186			0
S3	2016	2016	2016	2	0	2	Export	504	Morocco	MAR	276	Germany	DEU								26	TEXTILE FIBRES	1	No Quantity							961971			0
S3	2016	2016	2016	2	0	2	Export	504	Morocco	MAR	300	Greece	GRC								26	TEXTILE FIBRES	1	No Quantity							407206			0
S3	2016	2016	2016	2	0	2	Export	504	Morocco	MAR	348	Hungary	HUN								26	TEXTILE FIBRES	1	No Quantity							10398			0
S3	2016	2016	2016	2	0	2	Export	504	Morocco	MAR	368	Iraq	IRQ								26	TEXTILE FIBRES	1	No Quantity							702892			0
S3	2016	2016	2016	2	0	2	Export	504	Morocco	MAR	381	Italy	ITA								26	TEXTILE FIBRES	1	No Quantity							1724832			0
S3	2016	2016	2016	2	0	2	Export	504	Morocco	MAR	392	Japan	JPN								26	TEXTILE FIBRES	1	No Quantity							206768			0
S3	2016	2016	2016	2	0	2	Export	504	Morocco	MAR	404	Kenya	KEN								26	TEXTILE FIBRES	1	No Quantity							412411			0
S3	2016	2016	2016	2	0	2	Export	504	Morocco	MAR	417	Kyrgyzstan	KGZ								26	TEXTILE FIBRES	1	No Quantity							306349			0
S3	2016	2016	2016	2	0	2	Export	504	Morocco	MAR	422	Lebanon	LBN								26	TEXTILE FIBRES	1	No Quantity							628797			0
S3	2016	2016	2016	2	0	2	Export	504	Morocco	MAR	434	Libya	LBY								26	TEXTILE FIBRES	1	No Quantity							37181			0
S3	2016	2016	2016	2	0	2	Export	504	Morocco	MAR	478	Mauritania	MRT								26	TEXTILE FIBRES	1	No Quantity							550322			0
S3	2016	2016	2016	2	0	2	Export	504	Morocco	MAR	496	Mongolia	MNG								26	TEXTILE FIBRES	1	No Quantity							44924			0
S3	2016	2016	2016	2	0	2	Export	504	Morocco	MAR	528	Netherlands	NLD								26	TEXTILE FIBRES	1	No Quantity							3889659			0
S3	2016	2016	2016	2	0	2	Export	504	Morocco	MAR	562	Niger	NER								26	TEXTILE FIBRES	1	No Quantity							897785			0
S3	2016	2016	2016	2	0	2	Export	504	Morocco	MAR	586	Pakistan	PAK								26	TEXTILE FIBRES	1	No Quantity							880442			0
S3	2016	2016	2016	2	0	2	Export	504	Morocco	MAR	604	Peru	PER								26	TEXTILE FIBRES	1	No Quantity							12644			0
S3	2016	2016	2016	2	0	2	Export	504	Morocco	MAR	616	Poland	POL								26	TEXTILE FIBRES	1	No Quantity							78268			0
S3	2016	2016	2016	2	0	2	Export	504	Morocco	MAR	620	Portugal	PRT								26	TEXTILE FIBRES	1	No Quantity							40400			0
S3	2016	2016	2016	2	0	2	Export	504	Morocco	MAR	643	Russian Federation	RUS								26	TEXTILE FIBRES	1	No Quantity							276171			0
S3	2016	2016	2016	2	0	2	Export	504	Morocco	MAR	686	Senegal	SEN								26	TEXTILE FIBRES	1	No Quantity							77			0
S3	2016	2016	2016	2	0	2	Export	504	Morocco	MAR	699	India	IND								26	TEXTILE FIBRES	1	No Quantity							1537197			0
S3	2016	2016	2016	2	0	2	Export	504	Morocco	MAR	710	South Africa	ZAF								26	TEXTILE FIBRES	1	No Quantity							173371			0
S3	2016	2016	2016	2	0	2	Export	504	Morocco	MAR	724	Spain	ESP								26	TEXTILE FIBRES	1	No Quantity							1760128			0
S3	2016	2016	2016	2	0	2	Export	504	Morocco	MAR	752	Sweden	SWE								26	TEXTILE FIBRES	1	No Quantity							19			0
S3	2016	2016	2016	2	0	2	Export	504	Morocco	MAR	768	Togo	TGO								26	TEXTILE FIBRES	1	No Quantity							18380			0
S3	2016	2016	2016	2	0	2	Export	504	Morocco	MAR	784	United Arab Emirates	ARE								26	TEXTILE FIBRES	1	No Quantity							1010			0
S3	2016	2016	2016	2	0	2	Export	504	Morocco	MAR	788	Tunisia	TUN								26	TEXTILE FIBRES	1	No Quantity							55816			0
S3	2016	2016	2016	2	0	2	Export	504	Morocco	MAR	792	Turkey	TUR								26	TEXTILE FIBRES	1	No Quantity							289069			0
S3	2016	2016	2016	2	0	2	Export	504	Morocco	MAR	818	Egypt	EGY								26	TEXTILE FIBRES	1	No Quantity							33111			0
S3	2016	2016	2016	2	0	2	Export	504	Morocco	MAR	834	United Rep. of Tanzania	TZA								26	TEXTILE FIBRES	1	No Quantity							33364			0
S3	2016	2016	2016	2	0	2	Export	504	Morocco	MAR	842	USA	USA								26	TEXTILE FIBRES	1	No Quantity							24			0
S3	2016	2016	2016	2	0	2	Export	499	Montenegro	MNE	0	World	WLD								27	CRUDE FERTILIZER,MINERAL	1	No Quantity							2505779			0
S3	2016	2016	2016	2	0	2	Export	499	Montenegro	MNE	8	Albania	ALB								27	CRUDE FERTILIZER,MINERAL	1	No Quantity							100160			0
S3	2016	2016	2016	2	0	2	Export	499	Montenegro	MNE	56	Belgium	BEL								27	CRUDE FERTILIZER,MINERAL	1	No Quantity							28942			0
S3	2016	2016	2016	2	0	2	Export	499	Montenegro	MNE	70	Bosnia Herzegovina	BIH								27	CRUDE FERTILIZER,MINERAL	1	No Quantity							25033			0
S3	2016	2016	2016	2	0	2	Export	499	Montenegro	MNE	191	Croatia	HRV								27	CRUDE FERTILIZER,MINERAL	1	No Quantity							20595			0
S3	2016	2016	2016	2	0	2	Export	499	Montenegro	MNE	203	Czechia	CZE								27	CRUDE FERTILIZER,MINERAL	1	No Quantity							14790			0
S3	2016	2016	2016	2	0	2	Export	499	Montenegro	MNE	276	Germany	DEU								27	CRUDE FERTILIZER,MINERAL	1	No Quantity							60420			0
S3	2016	2016	2016	2	0	2	Export	499	Montenegro	MNE	381	Italy	ITA								27	CRUDE FERTILIZER,MINERAL	1	No Quantity							670264			0
S3	2016	2016	2016	2	0	2	Export	499	Montenegro	MNE	430	Liberia	LBR								27	CRUDE FERTILIZER,MINERAL	1	No Quantity							7			0
S3	2016	2016	2016	2	0	2	Export	499	Montenegro	MNE	470	Malta	MLT								27	CRUDE FERTILIZER,MINERAL	1	No Quantity							678143			0
S3	2016	2016	2016	2	0	2	Export	499	Montenegro	MNE	616	Poland	POL								27	CRUDE FERTILIZER,MINERAL	1	No Quantity							876267			0
S3	2016	2016	2016	2	0	2	Export	499	Montenegro	MNE	688	Serbia	SRB								27	CRUDE FERTILIZER,MINERAL	1	No Quantity							29079			0
S3	2016	2016	2016	2	0	2	Export	499	Montenegro	MNE	807	North Macedonia	MKD								27	CRUDE FERTILIZER,MINERAL	1	No Quantity							130			0
S3	2016	2016	2016	2	0	2	Export	499	Montenegro	MNE	899	Areas, nes									27	CRUDE FERTILIZER,MINERAL	1	No Quantity							1947			0
S3	2016	2016	2016	2	0	2	Export	504	Morocco	MAR	0	World	WLD								27	CRUDE FERTILIZER,MINERAL	1	No Quantity							878283115			0
S3	2016	2016	2016	2	0	2	Export	504	Morocco	MAR	12	Algeria	DZA								27	CRUDE FERTILIZER,MINERAL	1	No Quantity							7185697			0
S3	2016	2016	2016	2	0	2	Export	504	Morocco	MAR	24	Angola	AGO								27	CRUDE FERTILIZER,MINERAL	1	No Quantity							997765			0
S3	2016	2016	2016	2	0	2	Export	504	Morocco	MAR	32	Argentina	ARG								27	CRUDE FERTILIZER,MINERAL	1	No Quantity							7743334			0
S3	2016	2016	2016	2	0	2	Export	504	Morocco	MAR	36	Australia	AUS								27	CRUDE FERTILIZER,MINERAL	1	No Quantity							41522706			0
S3	2016	2016	2016	2	0	2	Export	504	Morocco	MAR	40	Austria	AUT								27	CRUDE FERTILIZER,MINERAL	1	No Quantity							9547122			0
S3	2016	2016	2016	2	0	2	Export	504	Morocco	MAR	48	Bahrain	BHR								27	CRUDE FERTILIZER,MINERAL	1	No Quantity							2804			0
S3	2016	2016	2016	2	0	2	Export	504	Morocco	MAR	50	Bangladesh	BGD								27	CRUDE FERTILIZER,MINERAL	1	No Quantity							4847934			0
S3	2016	2016	2016	2	0	2	Export	504	Morocco	MAR	56	Belgium	BEL								27	CRUDE FERTILIZER,MINERAL	1	No Quantity							8570663			0
S3	2016	2016	2016	2	0	2	Export	504	Morocco	MAR	76	Brazil	BRA								27	CRUDE FERTILIZER,MINERAL	1	No Quantity							40237025			0
S3	2016	2016	2016	2	0	2	Export	504	Morocco	MAR	100	Bulgaria	BGR								27	CRUDE FERTILIZER,MINERAL	1	No Quantity							33047311			0
S3	2016	2016	2016	2	0	2	Export	504	Morocco	MAR	120	Cameroon	CMR								27	CRUDE FERTILIZER,MINERAL	1	No Quantity							247609			0
S3	2016	2016	2016	2	0	2	Export	504	Morocco	MAR	124	Canada	CAN								27	CRUDE FERTILIZER,MINERAL	1	No Quantity							66029489			0
S3	2016	2016	2016	2	0	2	Export	504	Morocco	MAR	132	Cabo Verde	CPV								27	CRUDE FERTILIZER,MINERAL	1	No Quantity							362			0
S3	2016	2016	2016	2	0	2	Export	504	Morocco	MAR	140	Central African Rep.	CAF								27	CRUDE FERTILIZER,MINERAL	1	No Quantity							3180			0
S3	2016	2016	2016	2	0	2	Export	504	Morocco	MAR	156	China	CHN								27	CRUDE FERTILIZER,MINERAL	1	No Quantity							7944808			0
S3	2016	2016	2016	2	0	2	Export	504	Morocco	MAR	170	Colombia	COL								27	CRUDE FERTILIZER,MINERAL	1	No Quantity							6575730			0
S3	2016	2016	2016	2	0	2	Export	504	Morocco	MAR	178	Congo	COG								27	CRUDE FERTILIZER,MINERAL	1	No Quantity							20761			0
S3	2016	2016	2016	2	0	2	Export	504	Morocco	MAR	180	Dem. Rep. of the Congo	COD								27	CRUDE FERTILIZER,MINERAL	1	No Quantity							16059			0
S3	2016	2016	2016	2	0	2	Export	504	Morocco	MAR	203	Czechia	CZE								27	CRUDE FERTILIZER,MINERAL	1	No Quantity							10724			0
S3	2016	2016	2016	2	0	2	Export	504	Morocco	MAR	204	Benin	BEN								27	CRUDE FERTILIZER,MINERAL	1	No Quantity							117848			0
S3	2016	2016	2016	2	0	2	Export	504	Morocco	MAR	208	Denmark	DNK								27	CRUDE FERTILIZER,MINERAL	1	No Quantity							946335			0
S3	2016	2016	2016	2	0	2	Export	504	Morocco	MAR	226	Equatorial Guinea	GNQ								27	CRUDE FERTILIZER,MINERAL	1	No Quantity							5756			0
S3	2016	2016	2016	2	0	2	Export	504	Morocco	MAR	246	Finland	FIN								27	CRUDE FERTILIZER,MINERAL	1	No Quantity							950502			0
S3	2016	2016	2016	2	0	2	Export	504	Morocco	MAR	251	France	FRA								27	CRUDE FERTILIZER,MINERAL	1	No Quantity							5001773			0
S3	2016	2016	2016	2	0	2	Export	504	Morocco	MAR	262	Djibouti	DJI								27	CRUDE FERTILIZER,MINERAL	1	No Quantity							32			0
S3	2016	2016	2016	2	0	2	Export	504	Morocco	MAR	266	Gabon	GAB								27	CRUDE FERTILIZER,MINERAL	1	No Quantity							220462			0
S3	2016	2016	2016	2	0	2	Export	504	Morocco	MAR	270	Gambia	GMB								27	CRUDE FERTILIZER,MINERAL	1	No Quantity							537862			0
S3	2016	2016	2016	2	0	2	Export	504	Morocco	MAR	276	Germany	DEU								27	CRUDE FERTILIZER,MINERAL	1	No Quantity							366744			0
S3	2016	2016	2016	2	0	2	Export	504	Morocco	MAR	288	Ghana	GHA								27	CRUDE FERTILIZER,MINERAL	1	No Quantity							316338			0
S3	2016	2016	2016	2	0	2	Export	504	Morocco	MAR	300	Greece	GRC								27	CRUDE FERTILIZER,MINERAL	1	No Quantity							9790650			0
S3	2016	2016	2016	2	0	2	Export	504	Morocco	MAR	324	Guinea	GIN								27	CRUDE FERTILIZER,MINERAL	1	No Quantity							714065			0
S3	2016	2016	2016	2	0	2	Export	504	Morocco	MAR	344	China, Hong Kong SAR	HKG								27	CRUDE FERTILIZER,MINERAL	1	No Quantity							34077			0
S3	2016	2016	2016	2	0	2	Export	504	Morocco	MAR	348	Hungary	HUN								27	CRUDE FERTILIZER,MINERAL	1	No Quantity							1142			0
S3	2016	2016	2016	2	0	2	Export	504	Morocco	MAR	352	Iceland	ISL								27	CRUDE FERTILIZER,MINERAL	1	No Quantity							11867			0
S3	2016	2016	2016	2	0	2	Export	504	Morocco	MAR	360	Indonesia	IDN								27	CRUDE FERTILIZER,MINERAL	1	No Quantity							24164133			0
S3	2016	2016	2016	2	0	2	Export	504	Morocco	MAR	368	Iraq	IRQ								27	CRUDE FERTILIZER,MINERAL	1	No Quantity							9876			0
S3	2016	2016	2016	2	0	2	Export	504	Morocco	MAR	372	Ireland	IRL								27	CRUDE FERTILIZER,MINERAL	1	No Quantity							154490			0
S3	2016	2016	2016	2	0	2	Export	504	Morocco	MAR	381	Italy	ITA								27	CRUDE FERTILIZER,MINERAL	1	No Quantity							10515338			0
S3	2016	2016	2016	2	0	2	Export	504	Morocco	MAR	384	Côte d'Ivoire	CIV								27	CRUDE FERTILIZER,MINERAL	1	No Quantity							1093309			0
S3	2016	2016	2016	2	0	2	Export	504	Morocco	MAR	392	Japan	JPN								27	CRUDE FERTILIZER,MINERAL	1	No Quantity							2400584			0
S3	2016	2016	2016	2	0	2	Export	504	Morocco	MAR	400	Jordan	JOR								27	CRUDE FERTILIZER,MINERAL	1	No Quantity							1			0
S3	2016	2016	2016	2	0	2	Export	504	Morocco	MAR	404	Kenya	KEN								27	CRUDE FERTILIZER,MINERAL	1	No Quantity							2			0
S3	2016	2016	2016	2	0	2	Export	504	Morocco	MAR	408	Dem. People's Rep. of Korea	PRK								27	CRUDE FERTILIZER,MINERAL	1	No Quantity							96561			0
S3	2016	2016	2016	2	0	2	Export	504	Morocco	MAR	410	Rep. of Korea	KOR								27	CRUDE FERTILIZER,MINERAL	1	No Quantity							16010628			0
S3	2016	2016	2016	2	0	2	Export	504	Morocco	MAR	414	Kuwait	KWT								27	CRUDE FERTILIZER,MINERAL	1	No Quantity							839595			0
S3	2016	2016	2016	2	0	2	Export	504	Morocco	MAR	422	Lebanon	LBN								27	CRUDE FERTILIZER,MINERAL	1	No Quantity							2431473			0
S3	2016	2016	2016	2	0	2	Export	504	Morocco	MAR	428	Latvia	LVA								27	CRUDE FERTILIZER,MINERAL	1	No Quantity							4361789			0
S3	2016	2016	2016	2	0	2	Export	504	Morocco	MAR	430	Liberia	LBR								27	CRUDE FERTILIZER,MINERAL	1	No Quantity							18961			0
S3	2016	2016	2016	2	0	2	Export	504	Morocco	MAR	434	Libya	LBY								27	CRUDE FERTILIZER,MINERAL	1	No Quantity							46			0
S3	2016	2016	2016	2	0	2	Export	504	Morocco	MAR	440	Lithuania	LTU								27	CRUDE FERTILIZER,MINERAL	1	No Quantity							7207566			0
S3	2016	2016	2016	2	0	2	Export	504	Morocco	MAR	442	Luxembourg	LUX								27	CRUDE FERTILIZER,MINERAL	1	No Quantity							4347			0
S3	2016	2016	2016	2	0	2	Export	504	Morocco	MAR	458	Malaysia	MYS								27	CRUDE FERTILIZER,MINERAL	1	No Quantity							1380			0
S3	2016	2016	2016	2	0	2	Export	504	Morocco	MAR	466	Mali	MLI								27	CRUDE FERTILIZER,MINERAL	1	No Quantity							39716			0
S3	2016	2016	2016	2	0	2	Export	504	Morocco	MAR	470	Malta	MLT								27	CRUDE FERTILIZER,MINERAL	1	No Quantity							34			0
S3	2016	2016	2016	2	0	2	Export	504	Morocco	MAR	478	Mauritania	MRT								27	CRUDE FERTILIZER,MINERAL	1	No Quantity							615833			0
S3	2016	2016	2016	2	0	2	Export	504	Morocco	MAR	480	Mauritius	MUS								27	CRUDE FERTILIZER,MINERAL	1	No Quantity							740			0
S3	2016	2016	2016	2	0	2	Export	504	Morocco	MAR	484	Mexico	MEX								27	CRUDE FERTILIZER,MINERAL	1	No Quantity							50225612			0
S3	2016	2016	2016	2	0	2	Export	504	Morocco	MAR	490	Other Asia, nes									27	CRUDE FERTILIZER,MINERAL	1	No Quantity							3779245			0
S3	2016	2016	2016	2	0	2	Export	504	Morocco	MAR	498	Rep. of Moldova	MDA								27	CRUDE FERTILIZER,MINERAL	1	No Quantity							17			0
S3	2016	2016	2016	2	0	2	Export	504	Morocco	MAR	512	Oman	OMN								27	CRUDE FERTILIZER,MINERAL	1	No Quantity							3682577			0
S3	2016	2016	2016	2	0	2	Export	504	Morocco	MAR	528	Netherlands	NLD								27	CRUDE FERTILIZER,MINERAL	1	No Quantity							7806169			0
S3	2016	2016	2016	2	0	2	Export	504	Morocco	MAR	554	New Zealand	NZL								27	CRUDE FERTILIZER,MINERAL	1	No Quantity							49667687			0
S3	2016	2016	2016	2	0	2	Export	504	Morocco	MAR	562	Niger	NER								27	CRUDE FERTILIZER,MINERAL	1	No Quantity							1826			0
S3	2016	2016	2016	2	0	2	Export	504	Morocco	MAR	566	Nigeria	NGA								27	CRUDE FERTILIZER,MINERAL	1	No Quantity							3278910			0
S3	2016	2016	2016	2	0	2	Export	504	Morocco	MAR	579	Norway	NOR								27	CRUDE FERTILIZER,MINERAL	1	No Quantity							41862134			0
S3	2016	2016	2016	2	0	2	Export	504	Morocco	MAR	586	Pakistan	PAK								27	CRUDE FERTILIZER,MINERAL	1	No Quantity							34370733			0
S3	2016	2016	2016	2	0	2	Export	504	Morocco	MAR	604	Peru	PER								27	CRUDE FERTILIZER,MINERAL	1	No Quantity							15966362			0
S3	2016	2016	2016	2	0	2	Export	504	Morocco	MAR	616	Poland	POL								27	CRUDE FERTILIZER,MINERAL	1	No Quantity							48327704			0
S3	2016	2016	2016	2	0	2	Export	504	Morocco	MAR	620	Portugal	PRT								27	CRUDE FERTILIZER,MINERAL	1	No Quantity							1982036			0
S3	2016	2016	2016	2	0	2	Export	504	Morocco	MAR	624	Guinea-Bissau	GNB								27	CRUDE FERTILIZER,MINERAL	1	No Quantity							51608			0
S3	2016	2016	2016	2	0	2	Export	504	Morocco	MAR	634	Qatar	QAT								27	CRUDE FERTILIZER,MINERAL	1	No Quantity							17711			0
S3	2016	2016	2016	2	0	2	Export	504	Morocco	MAR	642	Romania	ROU								27	CRUDE FERTILIZER,MINERAL	1	No Quantity							10364099			0
S3	2016	2016	2016	2	0	2	Export	504	Morocco	MAR	643	Russian Federation	RUS								27	CRUDE FERTILIZER,MINERAL	1	No Quantity							8542			0
S3	2016	2016	2016	2	0	2	Export	504	Morocco	MAR	682	Saudi Arabia	SAU								27	CRUDE FERTILIZER,MINERAL	1	No Quantity							2156103			0
S3	2016	2016	2016	2	0	2	Export	504	Morocco	MAR	686	Senegal	SEN								27	CRUDE FERTILIZER,MINERAL	1	No Quantity							689369			0
S3	2016	2016	2016	2	0	2	Export	504	Morocco	MAR	694	Sierra Leone	SLE								27	CRUDE FERTILIZER,MINERAL	1	No Quantity							23663			0
S3	2016	2016	2016	2	0	2	Export	504	Morocco	MAR	699	India	IND								27	CRUDE FERTILIZER,MINERAL	1	No Quantity							122284112			0
S3	2016	2016	2016	2	0	2	Export	504	Morocco	MAR	702	Singapore	SGP								27	CRUDE FERTILIZER,MINERAL	1	No Quantity							37514			0
S3	2016	2016	2016	2	0	2	Export	504	Morocco	MAR	703	Slovakia	SVK								27	CRUDE FERTILIZER,MINERAL	1	No Quantity							65			0
S3	2016	2016	2016	2	0	2	Export	504	Morocco	MAR	704	Viet Nam	VNM								27	CRUDE FERTILIZER,MINERAL	1	No Quantity							3592			0
S3	2016	2016	2016	2	0	2	Export	504	Morocco	MAR	705	Slovenia	SVN								27	CRUDE FERTILIZER,MINERAL	1	No Quantity							1254045			0
S3	2016	2016	2016	2	0	2	Export	504	Morocco	MAR	710	South Africa	ZAF								27	CRUDE FERTILIZER,MINERAL	1	No Quantity							259355			0
S3	2016	2016	2016	2	0	2	Export	504	Morocco	MAR	724	Spain	ESP								27	CRUDE FERTILIZER,MINERAL	1	No Quantity							20978695			0
S3	2016	2016	2016	2	0	2	Export	504	Morocco	MAR	729	Sudan	SDN								27	CRUDE FERTILIZER,MINERAL	1	No Quantity							1285			0
S3	2016	2016	2016	2	0	2	Export	504	Morocco	MAR	752	Sweden	SWE								27	CRUDE FERTILIZER,MINERAL	1	No Quantity							261512			0
S3	2016	2016	2016	2	0	2	Export	504	Morocco	MAR	757	Switzerland	CHE								27	CRUDE FERTILIZER,MINERAL	1	No Quantity							100915			0
S3	2016	2016	2016	2	0	2	Export	504	Morocco	MAR	764	Thailand	THA								27	CRUDE FERTILIZER,MINERAL	1	No Quantity							166305			0
S3	2016	2016	2016	2	0	2	Export	504	Morocco	MAR	768	Togo	TGO								27	CRUDE FERTILIZER,MINERAL	1	No Quantity							369062			0
S3	2016	2016	2016	2	0	2	Export	504	Morocco	MAR	780	Trinidad and Tobago	TTO								27	CRUDE FERTILIZER,MINERAL	1	No Quantity							2719739			0
S3	2016	2016	2016	2	0	2	Export	504	Morocco	MAR	784	United Arab Emirates	ARE								27	CRUDE FERTILIZER,MINERAL	1	No Quantity							223777			0
S3	2016	2016	2016	2	0	2	Export	504	Morocco	MAR	788	Tunisia	TUN								27	CRUDE FERTILIZER,MINERAL	1	No Quantity							5201131			0
S3	2016	2016	2016	2	0	2	Export	504	Morocco	MAR	792	Turkey	TUR								27	CRUDE FERTILIZER,MINERAL	1	No Quantity							56940483			0
S3	2016	2016	2016	2	0	2	Export	504	Morocco	MAR	804	Ukraine	UKR								27	CRUDE FERTILIZER,MINERAL	1	No Quantity							2039551			0
S3	2016	2016	2016	2	0	2	Export	504	Morocco	MAR	818	Egypt	EGY								27	CRUDE FERTILIZER,MINERAL	1	No Quantity							2232624			0
S3	2016	2016	2016	2	0	2	Export	504	Morocco	MAR	826	United Kingdom	GBR								27	CRUDE FERTILIZER,MINERAL	1	No Quantity							2191771			0
S3	2016	2016	2016	2	0	2	Export	504	Morocco	MAR	842	USA	USA								27	CRUDE FERTILIZER,MINERAL	1	No Quantity							51836584			0
S3	2016	2016	2016	2	0	2	Export	504	Morocco	MAR	854	Burkina Faso	BFA								27	CRUDE FERTILIZER,MINERAL	1	No Quantity							7751			0
S3	2016	2016	2016	2	0	2	Export	504	Morocco	MAR	862	Venezuela	VEN								27	CRUDE FERTILIZER,MINERAL	1	No Quantity							11378081			0
S3	2016	2016	2016	2	0	2	Export	504	Morocco	MAR	899	Areas, nes									27	CRUDE FERTILIZER,MINERAL	1	No Quantity							117			0
S3	2016	2016	2016	2	0	2	Export	499	Montenegro	MNE	0	World	WLD								28	METALLIFEROUS ORE,SCRAP	1	No Quantity							41200114			0
S3	2016	2016	2016	2	0	2	Export	499	Montenegro	MNE	8	Albania	ALB								28	METALLIFEROUS ORE,SCRAP	1	No Quantity							844219			0
S3	2016	2016	2016	2	0	2	Export	499	Montenegro	MNE	40	Austria	AUT								28	METALLIFEROUS ORE,SCRAP	1	No Quantity							223093			0
S3	2016	2016	2016	2	0	2	Export	499	Montenegro	MNE	56	Belgium	BEL								28	METALLIFEROUS ORE,SCRAP	1	No Quantity							92			0
S3	2016	2016	2016	2	0	2	Export	499	Montenegro	MNE	70	Bosnia Herzegovina	BIH								28	METALLIFEROUS ORE,SCRAP	1	No Quantity							256969			0
S3	2016	2016	2016	2	0	2	Export	499	Montenegro	MNE	156	China	CHN								28	METALLIFEROUS ORE,SCRAP	1	No Quantity							17992268			0
S3	2016	2016	2016	2	0	2	Export	499	Montenegro	MNE	191	Croatia	HRV								28	METALLIFEROUS ORE,SCRAP	1	No Quantity							5164			0
S3	2016	2016	2016	2	0	2	Export	499	Montenegro	MNE	203	Czechia	CZE								28	METALLIFEROUS ORE,SCRAP	1	No Quantity							412837			0
S3	2016	2016	2016	2	0	2	Export	499	Montenegro	MNE	276	Germany	DEU								28	METALLIFEROUS ORE,SCRAP	1	No Quantity							84467			0
S3	2016	2016	2016	2	0	2	Export	499	Montenegro	MNE	300	Greece	GRC								28	METALLIFEROUS ORE,SCRAP	1	No Quantity							597212			0
S3	2016	2016	2016	2	0	2	Export	499	Montenegro	MNE	344	China, Hong Kong SAR	HKG								28	METALLIFEROUS ORE,SCRAP	1	No Quantity							2462815			0
S3	2016	2016	2016	2	0	2	Export	499	Montenegro	MNE	381	Italy	ITA								28	METALLIFEROUS ORE,SCRAP	1	No Quantity							3069609			0
S3	2016	2016	2016	2	0	2	Export	499	Montenegro	MNE	528	Netherlands	NLD								28	METALLIFEROUS ORE,SCRAP	1	No Quantity							336374			0
S3	2016	2016	2016	2	0	2	Export	499	Montenegro	MNE	616	Poland	POL								28	METALLIFEROUS ORE,SCRAP	1	No Quantity							10073827			0
S3	2016	2016	2016	2	0	2	Export	499	Montenegro	MNE	642	Romania	ROU								28	METALLIFEROUS ORE,SCRAP	1	No Quantity							265255			0
S3	2016	2016	2016	2	0	2	Export	499	Montenegro	MNE	688	Serbia	SRB								28	METALLIFEROUS ORE,SCRAP	1	No Quantity							1028288			0
S3	2016	2016	2016	2	0	2	Export	499	Montenegro	MNE	703	Slovakia	SVK								28	METALLIFEROUS ORE,SCRAP	1	No Quantity							104549			0
S3	2016	2016	2016	2	0	2	Export	499	Montenegro	MNE	705	Slovenia	SVN								28	METALLIFEROUS ORE,SCRAP	1	No Quantity							2796719			0
S3	2016	2016	2016	2	0	2	Export	499	Montenegro	MNE	792	Turkey	TUR								28	METALLIFEROUS ORE,SCRAP	1	No Quantity							646280			0
S3	2016	2016	2016	2	0	2	Export	499	Montenegro	MNE	899	Areas, nes									28	METALLIFEROUS ORE,SCRAP	1	No Quantity							78			0
S3	2016	2016	2016	2	0	2	Export	504	Morocco	MAR	0	World	WLD								28	METALLIFEROUS ORE,SCRAP	1	No Quantity							394251937			0
S3	2016	2016	2016	2	0	2	Export	504	Morocco	MAR	56	Belgium	BEL								28	METALLIFEROUS ORE,SCRAP	1	No Quantity							5358600			0
S3	2016	2016	2016	2	0	2	Export	504	Morocco	MAR	100	Bulgaria	BGR								28	METALLIFEROUS ORE,SCRAP	1	No Quantity							7023947			0
S3	2016	2016	2016	2	0	2	Export	504	Morocco	MAR	124	Canada	CAN								28	METALLIFEROUS ORE,SCRAP	1	No Quantity							8454806			0
S3	2016	2016	2016	2	0	2	Export	504	Morocco	MAR	144	Sri Lanka	LKA								28	METALLIFEROUS ORE,SCRAP	1	No Quantity							58338			0
S3	2016	2016	2016	2	0	2	Export	504	Morocco	MAR	156	China	CHN								28	METALLIFEROUS ORE,SCRAP	1	No Quantity							142303255			0
S3	2016	2016	2016	2	0	2	Export	504	Morocco	MAR	203	Czechia	CZE								28	METALLIFEROUS ORE,SCRAP	1	No Quantity							19539			0
S3	2016	2016	2016	2	0	2	Export	504	Morocco	MAR	208	Denmark	DNK								28	METALLIFEROUS ORE,SCRAP	1	No Quantity							102			0
S3	2016	2016	2016	2	0	2	Export	504	Morocco	MAR	251	France	FRA								28	METALLIFEROUS ORE,SCRAP	1	No Quantity							7327817			0
S3	2016	2016	2016	2	0	2	Export	504	Morocco	MAR	268	Georgia	GEO								28	METALLIFEROUS ORE,SCRAP	1	No Quantity							1907419			0
S3	2016	2016	2016	2	0	2	Export	504	Morocco	MAR	276	Germany	DEU								28	METALLIFEROUS ORE,SCRAP	1	No Quantity							41761370			0
S3	2016	2016	2016	2	0	2	Export	504	Morocco	MAR	300	Greece	GRC								28	METALLIFEROUS ORE,SCRAP	1	No Quantity							799138			0
S3	2016	2016	2016	2	0	2	Export	504	Morocco	MAR	344	China, Hong Kong SAR	HKG								28	METALLIFEROUS ORE,SCRAP	1	No Quantity							180239			0
S3	2016	2016	2016	2	0	2	Export	504	Morocco	MAR	360	Indonesia	IDN								28	METALLIFEROUS ORE,SCRAP	1	No Quantity							343264			0
S3	2016	2016	2016	2	0	2	Export	504	Morocco	MAR	381	Italy	ITA								28	METALLIFEROUS ORE,SCRAP	1	No Quantity							10066856			0
S3	2016	2016	2016	2	0	2	Export	504	Morocco	MAR	392	Japan	JPN								28	METALLIFEROUS ORE,SCRAP	1	No Quantity							164595			0
S3	2016	2016	2016	2	0	2	Export	504	Morocco	MAR	400	Jordan	JOR								28	METALLIFEROUS ORE,SCRAP	1	No Quantity							291727			0
S3	2016	2016	2016	2	0	2	Export	504	Morocco	MAR	408	Dem. People's Rep. of Korea	PRK								28	METALLIFEROUS ORE,SCRAP	1	No Quantity							306891			0
S3	2016	2016	2016	2	0	2	Export	504	Morocco	MAR	410	Rep. of Korea	KOR								28	METALLIFEROUS ORE,SCRAP	1	No Quantity							44708710			0
S3	2016	2016	2016	2	0	2	Export	504	Morocco	MAR	434	Libya	LBY								28	METALLIFEROUS ORE,SCRAP	1	No Quantity							2569			0
S3	2016	2016	2016	2	0	2	Export	504	Morocco	MAR	440	Lithuania	LTU								28	METALLIFEROUS ORE,SCRAP	1	No Quantity							12620			0
S3	2016	2016	2016	2	0	2	Export	504	Morocco	MAR	458	Malaysia	MYS								28	METALLIFEROUS ORE,SCRAP	1	No Quantity							1978518			0
S3	2016	2016	2016	2	0	2	Export	504	Morocco	MAR	490	Other Asia, nes									28	METALLIFEROUS ORE,SCRAP	1	No Quantity							605555			0
S3	2016	2016	2016	2	0	2	Export	504	Morocco	MAR	516	Namibia	NAM								28	METALLIFEROUS ORE,SCRAP	1	No Quantity							8592393			0
S3	2016	2016	2016	2	0	2	Export	504	Morocco	MAR	528	Netherlands	NLD								28	METALLIFEROUS ORE,SCRAP	1	No Quantity							12071179			0
S3	2016	2016	2016	2	0	2	Export	504	Morocco	MAR	579	Norway	NOR								28	METALLIFEROUS ORE,SCRAP	1	No Quantity							1101455			0
S3	2016	2016	2016	2	0	2	Export	504	Morocco	MAR	586	Pakistan	PAK								28	METALLIFEROUS ORE,SCRAP	1	No Quantity							823679			0
S3	2016	2016	2016	2	0	2	Export	504	Morocco	MAR	616	Poland	POL								28	METALLIFEROUS ORE,SCRAP	1	No Quantity							14010942			0
S3	2016	2016	2016	2	0	2	Export	504	Morocco	MAR	620	Portugal	PRT								28	METALLIFEROUS ORE,SCRAP	1	No Quantity							79380			0
S3	2016	2016	2016	2	0	2	Export	504	Morocco	MAR	642	Romania	ROU								28	METALLIFEROUS ORE,SCRAP	1	No Quantity							18036079			0
S3	2016	2016	2016	2	0	2	Export	504	Morocco	MAR	643	Russian Federation	RUS								28	METALLIFEROUS ORE,SCRAP	1	No Quantity							510394			0
S3	2016	2016	2016	2	0	2	Export	504	Morocco	MAR	682	Saudi Arabia	SAU								28	METALLIFEROUS ORE,SCRAP	1	No Quantity							586330			0
S3	2016	2016	2016	2	0	2	Export	504	Morocco	MAR	699	India	IND								28	METALLIFEROUS ORE,SCRAP	1	No Quantity							13289837			0
S3	2016	2016	2016	2	0	2	Export	504	Morocco	MAR	710	South Africa	ZAF								28	METALLIFEROUS ORE,SCRAP	1	No Quantity							260641			0
S3	2016	2016	2016	2	0	2	Export	504	Morocco	MAR	724	Spain	ESP								28	METALLIFEROUS ORE,SCRAP	1	No Quantity							43926367			0
S3	2016	2016	2016	2	0	2	Export	504	Morocco	MAR	757	Switzerland	CHE								28	METALLIFEROUS ORE,SCRAP	1	No Quantity							38971			0
S3	2016	2016	2016	2	0	2	Export	504	Morocco	MAR	764	Thailand	THA								28	METALLIFEROUS ORE,SCRAP	1	No Quantity							48476			0
S3	2016	2016	2016	2	0	2	Export	504	Morocco	MAR	784	United Arab Emirates	ARE								28	METALLIFEROUS ORE,SCRAP	1	No Quantity							1630052			0
S3	2016	2016	2016	2	0	2	Export	504	Morocco	MAR	788	Tunisia	TUN								28	METALLIFEROUS ORE,SCRAP	1	No Quantity							291263			0
S3	2016	2016	2016	2	0	2	Export	504	Morocco	MAR	792	Turkey	TUR								28	METALLIFEROUS ORE,SCRAP	1	No Quantity							1250328			0
S3	2016	2016	2016	2	0	2	Export	504	Morocco	MAR	818	Egypt	EGY								28	METALLIFEROUS ORE,SCRAP	1	No Quantity							80476			0
S3	2016	2016	2016	2	0	2	Export	504	Morocco	MAR	826	United Kingdom	GBR								28	METALLIFEROUS ORE,SCRAP	1	No Quantity							3126615			0
S3	2016	2016	2016	2	0	2	Export	504	Morocco	MAR	842	USA	USA								28	METALLIFEROUS ORE,SCRAP	1	No Quantity							821205			0
S3	2016	2016	2016	2	0	2	Export	499	Montenegro	MNE	0	World	WLD								29	CRUDE ANIMAL,VEG.MATERL.	1	No Quantity							752712			0
S3	2016	2016	2016	2	0	2	Export	499	Montenegro	MNE	8	Albania	ALB								29	CRUDE ANIMAL,VEG.MATERL.	1	No Quantity							220857			0
S3	2016	2016	2016	2	0	2	Export	499	Montenegro	MNE	70	Bosnia Herzegovina	BIH								29	CRUDE ANIMAL,VEG.MATERL.	1	No Quantity							27443			0
S3	2016	2016	2016	2	0	2	Export	499	Montenegro	MNE	276	Germany	DEU								29	CRUDE ANIMAL,VEG.MATERL.	1	No Quantity							339356			0
S3	2016	2016	2016	2	0	2	Export	499	Montenegro	MNE	381	Italy	ITA								29	CRUDE ANIMAL,VEG.MATERL.	1	No Quantity							46			0
S3	2016	2016	2016	2	0	2	Export	499	Montenegro	MNE	688	Serbia	SRB								29	CRUDE ANIMAL,VEG.MATERL.	1	No Quantity							127619			0
S3	2016	2016	2016	2	0	2	Export	499	Montenegro	MNE	899	Areas, nes									29	CRUDE ANIMAL,VEG.MATERL.	1	No Quantity							37391			0
S3	2016	2016	2016	2	0	2	Export	504	Morocco	MAR	0	World	WLD								29	CRUDE ANIMAL,VEG.MATERL.	1	No Quantity							177313618			0
S3	2016	2016	2016	2	0	2	Export	504	Morocco	MAR	8	Albania	ALB								29	CRUDE ANIMAL,VEG.MATERL.	1	No Quantity							72530			0
S3	2016	2016	2016	2	0	2	Export	504	Morocco	MAR	12	Algeria	DZA								29	CRUDE ANIMAL,VEG.MATERL.	1	No Quantity							47834			0
S3	2016	2016	2016	2	0	2	Export	504	Morocco	MAR	32	Argentina	ARG								29	CRUDE ANIMAL,VEG.MATERL.	1	No Quantity							167289			0
S3	2016	2016	2016	2	0	2	Export	504	Morocco	MAR	36	Australia	AUS								29	CRUDE ANIMAL,VEG.MATERL.	1	No Quantity							363874			0
S3	2016	2016	2016	2	0	2	Export	504	Morocco	MAR	40	Austria	AUT								29	CRUDE ANIMAL,VEG.MATERL.	1	No Quantity							139945			0
S3	2016	2016	2016	2	0	2	Export	504	Morocco	MAR	48	Bahrain	BHR								29	CRUDE ANIMAL,VEG.MATERL.	1	No Quantity							5888			0
S3	2016	2016	2016	2	0	2	Export	504	Morocco	MAR	56	Belgium	BEL								29	CRUDE ANIMAL,VEG.MATERL.	1	No Quantity							8704981			0
S3	2016	2016	2016	2	0	2	Export	504	Morocco	MAR	76	Brazil	BRA								29	CRUDE ANIMAL,VEG.MATERL.	1	No Quantity							448362			0
S3	2016	2016	2016	2	0	2	Export	504	Morocco	MAR	124	Canada	CAN								29	CRUDE ANIMAL,VEG.MATERL.	1	No Quantity							1981643			0
S3	2016	2016	2016	2	0	2	Export	504	Morocco	MAR	132	Cabo Verde	CPV								29	CRUDE ANIMAL,VEG.MATERL.	1	No Quantity							608			0
S3	2016	2016	2016	2	0	2	Export	504	Morocco	MAR	148	Chad	TCD								29	CRUDE ANIMAL,VEG.MATERL.	1	No Quantity							11			0
S3	2016	2016	2016	2	0	2	Export	504	Morocco	MAR	156	China	CHN								29	CRUDE ANIMAL,VEG.MATERL.	1	No Quantity							1175823			0
S3	2016	2016	2016	2	0	2	Export	504	Morocco	MAR	208	Denmark	DNK								29	CRUDE ANIMAL,VEG.MATERL.	1	No Quantity							164654			0
S3	2016	2016	2016	2	0	2	Export	504	Morocco	MAR	246	Finland	FIN								29	CRUDE ANIMAL,VEG.MATERL.	1	No Quantity							12119			0
S3	2016	2016	2016	2	0	2	Export	504	Morocco	MAR	251	France	FRA								29	CRUDE ANIMAL,VEG.MATERL.	1	No Quantity							62396743			0
S3	2016	2016	2016	2	0	2	Export	504	Morocco	MAR	276	Germany	DEU								29	CRUDE ANIMAL,VEG.MATERL.	1	No Quantity							8492816			0
S3	2016	2016	2016	2	0	2	Export	504	Morocco	MAR	288	Ghana	GHA								29	CRUDE ANIMAL,VEG.MATERL.	1	No Quantity							110521			0
S3	2016	2016	2016	2	0	2	Export	504	Morocco	MAR	300	Greece	GRC								29	CRUDE ANIMAL,VEG.MATERL.	1	No Quantity							118360			0
S3	2016	2016	2016	2	0	2	Export	504	Morocco	MAR	324	Guinea	GIN								29	CRUDE ANIMAL,VEG.MATERL.	1	No Quantity							1851			0
S3	2016	2016	2016	2	0	2	Export	504	Morocco	MAR	344	China, Hong Kong SAR	HKG								29	CRUDE ANIMAL,VEG.MATERL.	1	No Quantity							2316			0
S3	2016	2016	2016	2	0	2	Export	504	Morocco	MAR	348	Hungary	HUN								29	CRUDE ANIMAL,VEG.MATERL.	1	No Quantity							4			0
S3	2016	2016	2016	2	0	2	Export	504	Morocco	MAR	360	Indonesia	IDN								29	CRUDE ANIMAL,VEG.MATERL.	1	No Quantity							31			0
S3	2016	2016	2016	2	0	2	Export	504	Morocco	MAR	364	Iran	IRN								29	CRUDE ANIMAL,VEG.MATERL.	1	No Quantity							26974			0
S3	2016	2016	2016	2	0	2	Export	504	Morocco	MAR	381	Italy	ITA								29	CRUDE ANIMAL,VEG.MATERL.	1	No Quantity							3527409			0
S3	2016	2016	2016	2	0	2	Export	504	Morocco	MAR	384	Côte d'Ivoire	CIV								29	CRUDE ANIMAL,VEG.MATERL.	1	No Quantity							11409			0
S3	2016	2016	2016	2	0	2	Export	504	Morocco	MAR	392	Japan	JPN								29	CRUDE ANIMAL,VEG.MATERL.	1	No Quantity							12104195			0
S3	2016	2016	2016	2	0	2	Export	504	Morocco	MAR	400	Jordan	JOR								29	CRUDE ANIMAL,VEG.MATERL.	1	No Quantity							83952			0
S3	2016	2016	2016	2	0	2	Export	504	Morocco	MAR	410	Rep. of Korea	KOR								29	CRUDE ANIMAL,VEG.MATERL.	1	No Quantity							2635677			0
S3	2016	2016	2016	2	0	2	Export	504	Morocco	MAR	414	Kuwait	KWT								29	CRUDE ANIMAL,VEG.MATERL.	1	No Quantity							3277			0
S3	2016	2016	2016	2	0	2	Export	504	Morocco	MAR	422	Lebanon	LBN								29	CRUDE ANIMAL,VEG.MATERL.	1	No Quantity							38345			0
S3	2016	2016	2016	2	0	2	Export	504	Morocco	MAR	428	Latvia	LVA								29	CRUDE ANIMAL,VEG.MATERL.	1	No Quantity							55564			0
S3	2016	2016	2016	2	0	2	Export	504	Morocco	MAR	430	Liberia	LBR								29	CRUDE ANIMAL,VEG.MATERL.	1	No Quantity							3460			0
S3	2016	2016	2016	2	0	2	Export	504	Morocco	MAR	434	Libya	LBY								29	CRUDE ANIMAL,VEG.MATERL.	1	No Quantity							224683			0
S3	2016	2016	2016	2	0	2	Export	504	Morocco	MAR	458	Malaysia	MYS								29	CRUDE ANIMAL,VEG.MATERL.	1	No Quantity							6			0
S3	2016	2016	2016	2	0	2	Export	504	Morocco	MAR	466	Mali	MLI								29	CRUDE ANIMAL,VEG.MATERL.	1	No Quantity							131740			0
S3	2016	2016	2016	2	0	2	Export	504	Morocco	MAR	470	Malta	MLT								29	CRUDE ANIMAL,VEG.MATERL.	1	No Quantity							226958			0
S3	2016	2016	2016	2	0	2	Export	504	Morocco	MAR	478	Mauritania	MRT								29	CRUDE ANIMAL,VEG.MATERL.	1	No Quantity							167647			0
S3	2016	2016	2016	2	0	2	Export	504	Morocco	MAR	484	Mexico	MEX								29	CRUDE ANIMAL,VEG.MATERL.	1	No Quantity							354169			0
S3	2016	2016	2016	2	0	2	Export	504	Morocco	MAR	490	Other Asia, nes									29	CRUDE ANIMAL,VEG.MATERL.	1	No Quantity							520150			0
S3	2016	2016	2016	2	0	2	Export	504	Morocco	MAR	528	Netherlands	NLD								29	CRUDE ANIMAL,VEG.MATERL.	1	No Quantity							8981759			0
S3	2016	2016	2016	2	0	2	Export	504	Morocco	MAR	554	New Zealand	NZL								29	CRUDE ANIMAL,VEG.MATERL.	1	No Quantity							1204897			0
S3	2016	2016	2016	2	0	2	Export	504	Morocco	MAR	562	Niger	NER								29	CRUDE ANIMAL,VEG.MATERL.	1	No Quantity							6122			0
S3	2016	2016	2016	2	0	2	Export	504	Morocco	MAR	566	Nigeria	NGA								29	CRUDE ANIMAL,VEG.MATERL.	1	No Quantity							278535			0
S3	2016	2016	2016	2	0	2	Export	504	Morocco	MAR	586	Pakistan	PAK								29	CRUDE ANIMAL,VEG.MATERL.	1	No Quantity							334330			0
S3	2016	2016	2016	2	0	2	Export	504	Morocco	MAR	608	Philippines	PHL								29	CRUDE ANIMAL,VEG.MATERL.	1	No Quantity							16235			0
S3	2016	2016	2016	2	0	2	Export	504	Morocco	MAR	616	Poland	POL								29	CRUDE ANIMAL,VEG.MATERL.	1	No Quantity							234365			0
S3	2016	2016	2016	2	0	2	Export	504	Morocco	MAR	620	Portugal	PRT								29	CRUDE ANIMAL,VEG.MATERL.	1	No Quantity							2633149			0
S3	2016	2016	2016	2	0	2	Export	504	Morocco	MAR	634	Qatar	QAT								29	CRUDE ANIMAL,VEG.MATERL.	1	No Quantity							1511			0
S3	2016	2016	2016	2	0	2	Export	504	Morocco	MAR	642	Romania	ROU								29	CRUDE ANIMAL,VEG.MATERL.	1	No Quantity							24			0
S3	2016	2016	2016	2	0	2	Export	504	Morocco	MAR	643	Russian Federation	RUS								29	CRUDE ANIMAL,VEG.MATERL.	1	No Quantity							236032			0
S3	2016	2016	2016	2	0	2	Export	504	Morocco	MAR	682	Saudi Arabia	SAU								29	CRUDE ANIMAL,VEG.MATERL.	1	No Quantity							418322			0
S3	2016	2016	2016	2	0	2	Export	504	Morocco	MAR	686	Senegal	SEN								29	CRUDE ANIMAL,VEG.MATERL.	1	No Quantity							548267			0
S3	2016	2016	2016	2	0	2	Export	504	Morocco	MAR	699	India	IND								29	CRUDE ANIMAL,VEG.MATERL.	1	No Quantity							2838965			0
S3	2016	2016	2016	2	0	2	Export	504	Morocco	MAR	704	Viet Nam	VNM								29	CRUDE ANIMAL,VEG.MATERL.	1	No Quantity							136342			0
S3	2016	2016	2016	2	0	2	Export	504	Morocco	MAR	705	Slovenia	SVN								29	CRUDE ANIMAL,VEG.MATERL.	1	No Quantity							1211442			0
S3	2016	2016	2016	2	0	2	Export	504	Morocco	MAR	710	South Africa	ZAF								29	CRUDE ANIMAL,VEG.MATERL.	1	No Quantity							261596			0
S3	2016	2016	2016	2	0	2	Export	504	Morocco	MAR	724	Spain	ESP								29	CRUDE ANIMAL,VEG.MATERL.	1	No Quantity							23230976			0
S3	2016	2016	2016	2	0	2	Export	504	Morocco	MAR	752	Sweden	SWE								29	CRUDE ANIMAL,VEG.MATERL.	1	No Quantity							41			0
S3	2016	2016	2016	2	0	2	Export	504	Morocco	MAR	757	Switzerland	CHE								29	CRUDE ANIMAL,VEG.MATERL.	1	No Quantity							334837			0
S3	2016	2016	2016	2	0	2	Export	504	Morocco	MAR	764	Thailand	THA								29	CRUDE ANIMAL,VEG.MATERL.	1	No Quantity							732324			0
S3	2016	2016	2016	2	0	2	Export	504	Morocco	MAR	784	United Arab Emirates	ARE								29	CRUDE ANIMAL,VEG.MATERL.	1	No Quantity							331495			0
S3	2016	2016	2016	2	0	2	Export	504	Morocco	MAR	788	Tunisia	TUN								29	CRUDE ANIMAL,VEG.MATERL.	1	No Quantity							486849			0
S3	2016	2016	2016	2	0	2	Export	504	Morocco	MAR	792	Turkey	TUR								29	CRUDE ANIMAL,VEG.MATERL.	1	No Quantity							3538775			0
S3	2016	2016	2016	2	0	2	Export	504	Morocco	MAR	804	Ukraine	UKR								29	CRUDE ANIMAL,VEG.MATERL.	1	No Quantity							25968			0
S3	2016	2016	2016	2	0	2	Export	504	Morocco	MAR	818	Egypt	EGY								29	CRUDE ANIMAL,VEG.MATERL.	1	No Quantity							739098			0
S3	2016	2016	2016	2	0	2	Export	504	Morocco	MAR	826	United Kingdom	GBR								29	CRUDE ANIMAL,VEG.MATERL.	1	No Quantity							9910657			0
S3	2016	2016	2016	2	0	2	Export	504	Morocco	MAR	842	USA	USA								29	CRUDE ANIMAL,VEG.MATERL.	1	No Quantity							14092830			0
S3	2016	2016	2016	2	0	2	Export	504	Morocco	MAR	854	Burkina Faso	BFA								29	CRUDE ANIMAL,VEG.MATERL.	1	No Quantity							972			0
S3	2016	2016	2016	2	0	2	Export	504	Morocco	MAR	862	Venezuela	VEN								29	CRUDE ANIMAL,VEG.MATERL.	1	No Quantity							23084			0
S3	2016	2016	2016	2	0	2	Export	499	Montenegro	MNE	0	World	WLD								32	COAL, COKE, BRIQUETTES	1	No Quantity							2277890			0
S3	2016	2016	2016	2	0	2	Export	499	Montenegro	MNE	8	Albania	ALB								32	COAL, COKE, BRIQUETTES	1	No Quantity							3281			0
S3	2016	2016	2016	2	0	2	Export	499	Montenegro	MNE	70	Bosnia Herzegovina	BIH								32	COAL, COKE, BRIQUETTES	1	No Quantity							1273			0
S3	2016	2016	2016	2	0	2	Export	499	Montenegro	MNE	381	Italy	ITA								32	COAL, COKE, BRIQUETTES	1	No Quantity							11			0
S3	2016	2016	2016	2	0	2	Export	499	Montenegro	MNE	688	Serbia	SRB								32	COAL, COKE, BRIQUETTES	1	No Quantity							2211187			0
S3	2016	2016	2016	2	0	2	Export	499	Montenegro	MNE	804	Ukraine	UKR								32	COAL, COKE, BRIQUETTES	1	No Quantity							9			0
S3	2016	2016	2016	2	0	2	Export	499	Montenegro	MNE	899	Areas, nes									32	COAL, COKE, BRIQUETTES	1	No Quantity							62130			0
S3	2016	2016	2016	2	0	2	Export	504	Morocco	MAR	0	World	WLD								32	COAL, COKE, BRIQUETTES	1	No Quantity							66989			0
S3	2016	2016	2016	2	0	2	Export	504	Morocco	MAR	466	Mali	MLI								32	COAL, COKE, BRIQUETTES	1	No Quantity							6606			0
S3	2016	2016	2016	2	0	2	Export	504	Morocco	MAR	478	Mauritania	MRT								32	COAL, COKE, BRIQUETTES	1	No Quantity							57045			0
S3	2016	2016	2016	2	0	2	Export	504	Morocco	MAR	686	Senegal	SEN								32	COAL, COKE, BRIQUETTES	1	No Quantity							3282			0
S3	2016	2016	2016	2	0	2	Export	504	Morocco	MAR	792	Turkey	TUR								32	COAL, COKE, BRIQUETTES	1	No Quantity							55			0
S3	2016	2016	2016	2	0	2	Export	499	Montenegro	MNE	0	World	WLD								33	PETROLEUM,PETROL.PRODUCT	1	No Quantity							13988221			0
S3	2016	2016	2016	2	0	2	Export	499	Montenegro	MNE	8	Albania	ALB								33	PETROLEUM,PETROL.PRODUCT	1	No Quantity							52888			0
S3	2016	2016	2016	2	0	2	Export	499	Montenegro	MNE	60	Bermuda	BMU								33	PETROLEUM,PETROL.PRODUCT	1	No Quantity							785			0
S3	2016	2016	2016	2	0	2	Export	499	Montenegro	MNE	70	Bosnia Herzegovina	BIH								33	PETROLEUM,PETROL.PRODUCT	1	No Quantity							20645			0
S3	2016	2016	2016	2	0	2	Export	499	Montenegro	MNE	203	Czechia	CZE								33	PETROLEUM,PETROL.PRODUCT	1	No Quantity							1552			0
S3	2016	2016	2016	2	0	2	Export	499	Montenegro	MNE	381	Italy	ITA								33	PETROLEUM,PETROL.PRODUCT	1	No Quantity							8175			0
S3	2016	2016	2016	2	0	2	Export	499	Montenegro	MNE	642	Romania	ROU								33	PETROLEUM,PETROL.PRODUCT	1	No Quantity							111			0
S3	2016	2016	2016	2	0	2	Export	499	Montenegro	MNE	688	Serbia	SRB								33	PETROLEUM,PETROL.PRODUCT	1	No Quantity							863			0
S3	2016	2016	2016	2	0	2	Export	499	Montenegro	MNE	705	Slovenia	SVN								33	PETROLEUM,PETROL.PRODUCT	1	No Quantity							5130085			0
S3	2016	2016	2016	2	0	2	Export	499	Montenegro	MNE	899	Areas, nes									33	PETROLEUM,PETROL.PRODUCT	1	No Quantity							8773116			0
S3	2016	2016	2016	2	0	2	Export	504	Morocco	MAR	0	World	WLD								33	PETROLEUM,PETROL.PRODUCT	1	No Quantity							194601438			0
S3	2016	2016	2016	2	0	2	Export	504	Morocco	MAR	12	Algeria	DZA								33	PETROLEUM,PETROL.PRODUCT	1	No Quantity							42826			0
S3	2016	2016	2016	2	0	2	Export	504	Morocco	MAR	56	Belgium	BEL								33	PETROLEUM,PETROL.PRODUCT	1	No Quantity							3828			0
S3	2016	2016	2016	2	0	2	Export	504	Morocco	MAR	120	Cameroon	CMR								33	PETROLEUM,PETROL.PRODUCT	1	No Quantity							195413			0
S3	2016	2016	2016	2	0	2	Export	504	Morocco	MAR	132	Cabo Verde	CPV								33	PETROLEUM,PETROL.PRODUCT	1	No Quantity							97828			0
S3	2016	2016	2016	2	0	2	Export	504	Morocco	MAR	148	Chad	TCD								33	PETROLEUM,PETROL.PRODUCT	1	No Quantity							271635			0
S3	2016	2016	2016	2	0	2	Export	504	Morocco	MAR	156	China	CHN								33	PETROLEUM,PETROL.PRODUCT	1	No Quantity							652449			0
S3	2016	2016	2016	2	0	2	Export	504	Morocco	MAR	178	Congo	COG								33	PETROLEUM,PETROL.PRODUCT	1	No Quantity							3758			0
S3	2016	2016	2016	2	0	2	Export	504	Morocco	MAR	180	Dem. Rep. of the Congo	COD								33	PETROLEUM,PETROL.PRODUCT	1	No Quantity							527			0
S3	2016	2016	2016	2	0	2	Export	504	Morocco	MAR	204	Benin	BEN								33	PETROLEUM,PETROL.PRODUCT	1	No Quantity							70520			0
S3	2016	2016	2016	2	0	2	Export	504	Morocco	MAR	208	Denmark	DNK								33	PETROLEUM,PETROL.PRODUCT	1	No Quantity							51			0
S3	2016	2016	2016	2	0	2	Export	504	Morocco	MAR	231	Ethiopia	ETH								33	PETROLEUM,PETROL.PRODUCT	1	No Quantity							689908			0
S3	2016	2016	2016	2	0	2	Export	504	Morocco	MAR	251	France	FRA								33	PETROLEUM,PETROL.PRODUCT	1	No Quantity							1289826			0
S3	2016	2016	2016	2	0	2	Export	504	Morocco	MAR	266	Gabon	GAB								33	PETROLEUM,PETROL.PRODUCT	1	No Quantity							49392			0
S3	2016	2016	2016	2	0	2	Export	504	Morocco	MAR	270	Gambia	GMB								33	PETROLEUM,PETROL.PRODUCT	1	No Quantity							394500			0
S3	2016	2016	2016	2	0	2	Export	504	Morocco	MAR	276	Germany	DEU								33	PETROLEUM,PETROL.PRODUCT	1	No Quantity							221			0
S3	2016	2016	2016	2	0	2	Export	504	Morocco	MAR	288	Ghana	GHA								33	PETROLEUM,PETROL.PRODUCT	1	No Quantity							13710216			0
S3	2016	2016	2016	2	0	2	Export	504	Morocco	MAR	324	Guinea	GIN								33	PETROLEUM,PETROL.PRODUCT	1	No Quantity							27261			0
S3	2016	2016	2016	2	0	2	Export	504	Morocco	MAR	344	China, Hong Kong SAR	HKG								33	PETROLEUM,PETROL.PRODUCT	1	No Quantity							7644			0
S3	2016	2016	2016	2	0	2	Export	504	Morocco	MAR	372	Ireland	IRL								33	PETROLEUM,PETROL.PRODUCT	1	No Quantity							8258			0
S3	2016	2016	2016	2	0	2	Export	504	Morocco	MAR	381	Italy	ITA								33	PETROLEUM,PETROL.PRODUCT	1	No Quantity							133			0
S3	2016	2016	2016	2	0	2	Export	504	Morocco	MAR	384	Côte d'Ivoire	CIV								33	PETROLEUM,PETROL.PRODUCT	1	No Quantity							3640995			0
S3	2016	2016	2016	2	0	2	Export	504	Morocco	MAR	392	Japan	JPN								33	PETROLEUM,PETROL.PRODUCT	1	No Quantity							100			0
S3	2016	2016	2016	2	0	2	Export	504	Morocco	MAR	400	Jordan	JOR								33	PETROLEUM,PETROL.PRODUCT	1	No Quantity							179104			0
S3	2016	2016	2016	2	0	2	Export	504	Morocco	MAR	440	Lithuania	LTU								33	PETROLEUM,PETROL.PRODUCT	1	No Quantity							1392797			0
S3	2016	2016	2016	2	0	2	Export	504	Morocco	MAR	466	Mali	MLI								33	PETROLEUM,PETROL.PRODUCT	1	No Quantity							485162			0
S3	2016	2016	2016	2	0	2	Export	504	Morocco	MAR	478	Mauritania	MRT								33	PETROLEUM,PETROL.PRODUCT	1	No Quantity							5037238			0
S3	2016	2016	2016	2	0	2	Export	504	Morocco	MAR	528	Netherlands	NLD								33	PETROLEUM,PETROL.PRODUCT	1	No Quantity							529913			0
S3	2016	2016	2016	2	0	2	Export	504	Morocco	MAR	562	Niger	NER								33	PETROLEUM,PETROL.PRODUCT	1	No Quantity							713071			0
S3	2016	2016	2016	2	0	2	Export	504	Morocco	MAR	566	Nigeria	NGA								33	PETROLEUM,PETROL.PRODUCT	1	No Quantity							45908			0
S3	2016	2016	2016	2	0	2	Export	504	Morocco	MAR	620	Portugal	PRT								33	PETROLEUM,PETROL.PRODUCT	1	No Quantity							87071			0
S3	2016	2016	2016	2	0	2	Export	504	Morocco	MAR	682	Saudi Arabia	SAU								33	PETROLEUM,PETROL.PRODUCT	1	No Quantity							251			0
S3	2016	2016	2016	2	0	2	Export	504	Morocco	MAR	686	Senegal	SEN								33	PETROLEUM,PETROL.PRODUCT	1	No Quantity							2534913			0
S3	2016	2016	2016	2	0	2	Export	504	Morocco	MAR	699	India	IND								33	PETROLEUM,PETROL.PRODUCT	1	No Quantity							374			0
S3	2016	2016	2016	2	0	2	Export	504	Morocco	MAR	706	Somalia	SOM								33	PETROLEUM,PETROL.PRODUCT	1	No Quantity							303003			0
S3	2016	2016	2016	2	0	2	Export	504	Morocco	MAR	710	South Africa	ZAF								33	PETROLEUM,PETROL.PRODUCT	1	No Quantity							299			0
S3	2016	2016	2016	2	0	2	Export	504	Morocco	MAR	724	Spain	ESP								33	PETROLEUM,PETROL.PRODUCT	1	No Quantity							24685			0
S3	2016	2016	2016	2	0	2	Export	504	Morocco	MAR	729	Sudan	SDN								33	PETROLEUM,PETROL.PRODUCT	1	No Quantity							3034			0
S3	2016	2016	2016	2	0	2	Export	504	Morocco	MAR	757	Switzerland	CHE								33	PETROLEUM,PETROL.PRODUCT	1	No Quantity							43515			0
S3	2016	2016	2016	2	0	2	Export	504	Morocco	MAR	768	Togo	TGO								33	PETROLEUM,PETROL.PRODUCT	1	No Quantity							81808			0
S3	2016	2016	2016	2	0	2	Export	504	Morocco	MAR	784	United Arab Emirates	ARE								33	PETROLEUM,PETROL.PRODUCT	1	No Quantity							53434			0
S3	2016	2016	2016	2	0	2	Export	504	Morocco	MAR	788	Tunisia	TUN								33	PETROLEUM,PETROL.PRODUCT	1	No Quantity							833534			0
S3	2016	2016	2016	2	0	2	Export	504	Morocco	MAR	792	Turkey	TUR								33	PETROLEUM,PETROL.PRODUCT	1	No Quantity							2469			0
S3	2016	2016	2016	2	0	2	Export	504	Morocco	MAR	826	United Kingdom	GBR								33	PETROLEUM,PETROL.PRODUCT	1	No Quantity							647095			0
S3	2016	2016	2016	2	0	2	Export	504	Morocco	MAR	842	USA	USA								33	PETROLEUM,PETROL.PRODUCT	1	No Quantity							8945			0
S3	2016	2016	2016	2	0	2	Export	504	Morocco	MAR	854	Burkina Faso	BFA								33	PETROLEUM,PETROL.PRODUCT	1	No Quantity							15889341			0
S3	2016	2016	2016	2	0	2	Export	504	Morocco	MAR	899	Areas, nes									33	PETROLEUM,PETROL.PRODUCT	1	No Quantity							144547186			0
S3	2016	2016	2016	2	0	2	Export	499	Montenegro	MNE	0	World	WLD								34	GAS,NATURAL,MANUFACTURED	1	No Quantity							65			0
S3	2016	2016	2016	2	0	2	Export	499	Montenegro	MNE	430	Liberia	LBR								34	GAS,NATURAL,MANUFACTURED	1	No Quantity							65			0
S3	2016	2016	2016	2	0	2	Export	504	Morocco	MAR	0	World	WLD								34	GAS,NATURAL,MANUFACTURED	1	No Quantity							18			0
S3	2016	2016	2016	2	0	2	Export	504	Morocco	MAR	826	United Kingdom	GBR								34	GAS,NATURAL,MANUFACTURED	1	No Quantity							18			0
S3	2016	2016	2016	2	0	2	Export	499	Montenegro	MNE	0	World	WLD								35	ELECTRIC CURRENT	1	No Quantity							40819158			0
S3	2016	2016	2016	2	0	2	Export	499	Montenegro	MNE	8	Albania	ALB								35	ELECTRIC CURRENT	1	No Quantity							263457			0
S3	2016	2016	2016	2	0	2	Export	499	Montenegro	MNE	70	Bosnia Herzegovina	BIH								35	ELECTRIC CURRENT	1	No Quantity							5376917			0
S3	2016	2016	2016	2	0	2	Export	499	Montenegro	MNE	203	Czechia	CZE								35	ELECTRIC CURRENT	1	No Quantity							5370439			0
S3	2016	2016	2016	2	0	2	Export	499	Montenegro	MNE	208	Denmark	DNK								35	ELECTRIC CURRENT	1	No Quantity							756740			0
S3	2016	2016	2016	2	0	2	Export	499	Montenegro	MNE	688	Serbia	SRB								35	ELECTRIC CURRENT	1	No Quantity							25345693			0
S3	2016	2016	2016	2	0	2	Export	499	Montenegro	MNE	757	Switzerland	CHE								35	ELECTRIC CURRENT	1	No Quantity							3705913			0
S3	2016	2016	2016	2	0	2	Export	499	Montenegro	MNE	0	World	WLD								41	ANIMAL OILS AND FATS	1	No Quantity							443420			0
S3	2016	2016	2016	2	0	2	Export	499	Montenegro	MNE	70	Bosnia Herzegovina	BIH								41	ANIMAL OILS AND FATS	1	No Quantity							388386			0
S3	2016	2016	2016	2	0	2	Export	499	Montenegro	MNE	807	North Macedonia	MKD								41	ANIMAL OILS AND FATS	1	No Quantity							48115			0
S3	2016	2016	2016	2	0	2	Export	499	Montenegro	MNE	899	Areas, nes									41	ANIMAL OILS AND FATS	1	No Quantity							6920			0
S3	2016	2016	2016	2	0	2	Export	504	Morocco	MAR	0	World	WLD								41	ANIMAL OILS AND FATS	1	No Quantity							82985379			0
S3	2016	2016	2016	2	0	2	Export	504	Morocco	MAR	36	Australia	AUS								41	ANIMAL OILS AND FATS	1	No Quantity							38439			0
S3	2016	2016	2016	2	0	2	Export	504	Morocco	MAR	56	Belgium	BEL								41	ANIMAL OILS AND FATS	1	No Quantity							23			0
S3	2016	2016	2016	2	0	2	Export	504	Morocco	MAR	152	Chile	CHL								41	ANIMAL OILS AND FATS	1	No Quantity							3026667			0
S3	2016	2016	2016	2	0	2	Export	504	Morocco	MAR	156	China	CHN								41	ANIMAL OILS AND FATS	1	No Quantity							8581042			0
S3	2016	2016	2016	2	0	2	Export	504	Morocco	MAR	170	Colombia	COL								41	ANIMAL OILS AND FATS	1	No Quantity							398714			0
S3	2016	2016	2016	2	0	2	Export	504	Morocco	MAR	208	Denmark	DNK								41	ANIMAL OILS AND FATS	1	No Quantity							2684769			0
S3	2016	2016	2016	2	0	2	Export	504	Morocco	MAR	251	France	FRA								41	ANIMAL OILS AND FATS	1	No Quantity							19746579			0
S3	2016	2016	2016	2	0	2	Export	504	Morocco	MAR	352	Iceland	ISL								41	ANIMAL OILS AND FATS	1	No Quantity							973583			0
S3	2016	2016	2016	2	0	2	Export	504	Morocco	MAR	392	Japan	JPN								41	ANIMAL OILS AND FATS	1	No Quantity							5212431			0
S3	2016	2016	2016	2	0	2	Export	504	Morocco	MAR	410	Rep. of Korea	KOR								41	ANIMAL OILS AND FATS	1	No Quantity							1204023			0
S3	2016	2016	2016	2	0	2	Export	504	Morocco	MAR	528	Netherlands	NLD								41	ANIMAL OILS AND FATS	1	No Quantity							1358895			0
S3	2016	2016	2016	2	0	2	Export	504	Morocco	MAR	579	Norway	NOR								41	ANIMAL OILS AND FATS	1	No Quantity							11805381			0
S3	2016	2016	2016	2	0	2	Export	504	Morocco	MAR	604	Peru	PER								41	ANIMAL OILS AND FATS	1	No Quantity							25525122			0
S3	2016	2016	2016	2	0	2	Export	504	Morocco	MAR	724	Spain	ESP								41	ANIMAL OILS AND FATS	1	No Quantity							1800844			0
S3	2016	2016	2016	2	0	2	Export	504	Morocco	MAR	826	United Kingdom	GBR								41	ANIMAL OILS AND FATS	1	No Quantity							319676			0
S3	2016	2016	2016	2	0	2	Export	504	Morocco	MAR	842	USA	USA								41	ANIMAL OILS AND FATS	1	No Quantity							309190			0
S3	2016	2016	2016	2	0	2	Export	499	Montenegro	MNE	0	World	WLD								42	FIXED VEG. FATS AND OILS	1	No Quantity							177340			0
S3	2016	2016	2016	2	0	2	Export	499	Montenegro	MNE	8	Albania	ALB								42	FIXED VEG. FATS AND OILS	1	No Quantity							66474			0
S3	2016	2016	2016	2	0	2	Export	499	Montenegro	MNE	196	Cyprus	CYP								42	FIXED VEG. FATS AND OILS	1	No Quantity							295			0
S3	2016	2016	2016	2	0	2	Export	499	Montenegro	MNE	276	Germany	DEU								42	FIXED VEG. FATS AND OILS	1	No Quantity							17672			0
S3	2016	2016	2016	2	0	2	Export	499	Montenegro	MNE	381	Italy	ITA								42	FIXED VEG. FATS AND OILS	1	No Quantity							1745			0
S3	2016	2016	2016	2	0	2	Export	499	Montenegro	MNE	528	Netherlands	NLD								42	FIXED VEG. FATS AND OILS	1	No Quantity							48			0
S3	2016	2016	2016	2	0	2	Export	499	Montenegro	MNE	579	Norway	NOR								42	FIXED VEG. FATS AND OILS	1	No Quantity							17			0
S3	2016	2016	2016	2	0	2	Export	499	Montenegro	MNE	705	Slovenia	SVN								42	FIXED VEG. FATS AND OILS	1	No Quantity							21383			0
S3	2016	2016	2016	2	0	2	Export	499	Montenegro	MNE	804	Ukraine	UKR								42	FIXED VEG. FATS AND OILS	1	No Quantity							32			0
S3	2016	2016	2016	2	0	2	Export	499	Montenegro	MNE	899	Areas, nes									42	FIXED VEG. FATS AND OILS	1	No Quantity							69675			0
S3	2016	2016	2016	2	0	2	Export	504	Morocco	MAR	0	World	WLD								42	FIXED VEG. FATS AND OILS	1	No Quantity							138560000			0
S3	2016	2016	2016	2	0	2	Export	504	Morocco	MAR	12	Algeria	DZA								42	FIXED VEG. FATS AND OILS	1	No Quantity							107588			0
S3	2016	2016	2016	2	0	2	Export	504	Morocco	MAR	24	Angola	AGO								42	FIXED VEG. FATS AND OILS	1	No Quantity							2686143			0
S3	2016	2016	2016	2	0	2	Export	504	Morocco	MAR	36	Australia	AUS								42	FIXED VEG. FATS AND OILS	1	No Quantity							17675			0
S3	2016	2016	2016	2	0	2	Export	504	Morocco	MAR	40	Austria	AUT								42	FIXED VEG. FATS AND OILS	1	No Quantity							94304			0
S3	2016	2016	2016	2	0	2	Export	504	Morocco	MAR	48	Bahrain	BHR								42	FIXED VEG. FATS AND OILS	1	No Quantity							72774			0
S3	2016	2016	2016	2	0	2	Export	504	Morocco	MAR	56	Belgium	BEL								42	FIXED VEG. FATS AND OILS	1	No Quantity							2056661			0
S3	2016	2016	2016	2	0	2	Export	504	Morocco	MAR	76	Brazil	BRA								42	FIXED VEG. FATS AND OILS	1	No Quantity							59			0
S3	2016	2016	2016	2	0	2	Export	504	Morocco	MAR	100	Bulgaria	BGR								42	FIXED VEG. FATS AND OILS	1	No Quantity							15552			0
S3	2016	2016	2016	2	0	2	Export	504	Morocco	MAR	120	Cameroon	CMR								42	FIXED VEG. FATS AND OILS	1	No Quantity							10902			0
S3	2016	2016	2016	2	0	2	Export	504	Morocco	MAR	124	Canada	CAN								42	FIXED VEG. FATS AND OILS	1	No Quantity							1697460			0
S3	2016	2016	2016	2	0	2	Export	504	Morocco	MAR	132	Cabo Verde	CPV								42	FIXED VEG. FATS AND OILS	1	No Quantity							249			0
S3	2016	2016	2016	2	0	2	Export	504	Morocco	MAR	152	Chile	CHL								42	FIXED VEG. FATS AND OILS	1	No Quantity							451			0
S3	2016	2016	2016	2	0	2	Export	504	Morocco	MAR	156	China	CHN								42	FIXED VEG. FATS AND OILS	1	No Quantity							235148			0
S3	2016	2016	2016	2	0	2	Export	504	Morocco	MAR	170	Colombia	COL								42	FIXED VEG. FATS AND OILS	1	No Quantity							5449			0
S3	2016	2016	2016	2	0	2	Export	504	Morocco	MAR	178	Congo	COG								42	FIXED VEG. FATS AND OILS	1	No Quantity							16463			0
S3	2016	2016	2016	2	0	2	Export	504	Morocco	MAR	180	Dem. Rep. of the Congo	COD								42	FIXED VEG. FATS AND OILS	1	No Quantity							56817			0
S3	2016	2016	2016	2	0	2	Export	504	Morocco	MAR	188	Costa Rica	CRI								42	FIXED VEG. FATS AND OILS	1	No Quantity							409			0
S3	2016	2016	2016	2	0	2	Export	504	Morocco	MAR	191	Croatia	HRV								42	FIXED VEG. FATS AND OILS	1	No Quantity							111			0
S3	2016	2016	2016	2	0	2	Export	504	Morocco	MAR	196	Cyprus	CYP								42	FIXED VEG. FATS AND OILS	1	No Quantity							819			0
S3	2016	2016	2016	2	0	2	Export	504	Morocco	MAR	203	Czechia	CZE								42	FIXED VEG. FATS AND OILS	1	No Quantity							64396			0
S3	2016	2016	2016	2	0	2	Export	504	Morocco	MAR	204	Benin	BEN								42	FIXED VEG. FATS AND OILS	1	No Quantity							286			0
S3	2016	2016	2016	2	0	2	Export	504	Morocco	MAR	208	Denmark	DNK								42	FIXED VEG. FATS AND OILS	1	No Quantity							56280			0
S3	2016	2016	2016	2	0	2	Export	504	Morocco	MAR	214	Dominican Rep.	DOM								42	FIXED VEG. FATS AND OILS	1	No Quantity							731			0
S3	2016	2016	2016	2	0	2	Export	504	Morocco	MAR	226	Equatorial Guinea	GNQ								42	FIXED VEG. FATS AND OILS	1	No Quantity							1456845			0
S3	2016	2016	2016	2	0	2	Export	504	Morocco	MAR	233	Estonia	EST								42	FIXED VEG. FATS AND OILS	1	No Quantity							3229			0
S3	2016	2016	2016	2	0	2	Export	504	Morocco	MAR	246	Finland	FIN								42	FIXED VEG. FATS AND OILS	1	No Quantity							24096			0
S3	2016	2016	2016	2	0	2	Export	504	Morocco	MAR	251	France	FRA								42	FIXED VEG. FATS AND OILS	1	No Quantity							22756515			0
S3	2016	2016	2016	2	0	2	Export	504	Morocco	MAR	266	Gabon	GAB								42	FIXED VEG. FATS AND OILS	1	No Quantity							108474			0
S3	2016	2016	2016	2	0	2	Export	504	Morocco	MAR	270	Gambia	GMB								42	FIXED VEG. FATS AND OILS	1	No Quantity							304			0
S3	2016	2016	2016	2	0	2	Export	504	Morocco	MAR	275	State of Palestine	PSE								42	FIXED VEG. FATS AND OILS	1	No Quantity							7061			0
S3	2016	2016	2016	2	0	2	Export	504	Morocco	MAR	276	Germany	DEU								42	FIXED VEG. FATS AND OILS	1	No Quantity							2579415			0
S3	2016	2016	2016	2	0	2	Export	504	Morocco	MAR	288	Ghana	GHA								42	FIXED VEG. FATS AND OILS	1	No Quantity							27			0
S3	2016	2016	2016	2	0	2	Export	504	Morocco	MAR	292	Gibraltar	GIB								42	FIXED VEG. FATS AND OILS	1	No Quantity							61716			0
S3	2016	2016	2016	2	0	2	Export	504	Morocco	MAR	300	Greece	GRC								42	FIXED VEG. FATS AND OILS	1	No Quantity							2540			0
S3	2016	2016	2016	2	0	2	Export	504	Morocco	MAR	324	Guinea	GIN								42	FIXED VEG. FATS AND OILS	1	No Quantity							314642			0
S3	2016	2016	2016	2	0	2	Export	504	Morocco	MAR	344	China, Hong Kong SAR	HKG								42	FIXED VEG. FATS AND OILS	1	No Quantity							43917			0
S3	2016	2016	2016	2	0	2	Export	504	Morocco	MAR	348	Hungary	HUN								42	FIXED VEG. FATS AND OILS	1	No Quantity							39890			0
S3	2016	2016	2016	2	0	2	Export	504	Morocco	MAR	360	Indonesia	IDN								42	FIXED VEG. FATS AND OILS	1	No Quantity							65972			0
S3	2016	2016	2016	2	0	2	Export	504	Morocco	MAR	368	Iraq	IRQ								42	FIXED VEG. FATS AND OILS	1	No Quantity							826			0
S3	2016	2016	2016	2	0	2	Export	504	Morocco	MAR	372	Ireland	IRL								42	FIXED VEG. FATS AND OILS	1	No Quantity							443			0
S3	2016	2016	2016	2	0	2	Export	504	Morocco	MAR	381	Italy	ITA								42	FIXED VEG. FATS AND OILS	1	No Quantity							4610381			0
S3	2016	2016	2016	2	0	2	Export	504	Morocco	MAR	384	Côte d'Ivoire	CIV								42	FIXED VEG. FATS AND OILS	1	No Quantity							172163			0
S3	2016	2016	2016	2	0	2	Export	504	Morocco	MAR	392	Japan	JPN								42	FIXED VEG. FATS AND OILS	1	No Quantity							727836			0
S3	2016	2016	2016	2	0	2	Export	504	Morocco	MAR	400	Jordan	JOR								42	FIXED VEG. FATS AND OILS	1	No Quantity							1141			0
S3	2016	2016	2016	2	0	2	Export	504	Morocco	MAR	410	Rep. of Korea	KOR								42	FIXED VEG. FATS AND OILS	1	No Quantity							85804			0
S3	2016	2016	2016	2	0	2	Export	504	Morocco	MAR	414	Kuwait	KWT								42	FIXED VEG. FATS AND OILS	1	No Quantity							10286			0
S3	2016	2016	2016	2	0	2	Export	504	Morocco	MAR	422	Lebanon	LBN								42	FIXED VEG. FATS AND OILS	1	No Quantity							2630			0
S3	2016	2016	2016	2	0	2	Export	504	Morocco	MAR	430	Liberia	LBR								42	FIXED VEG. FATS AND OILS	1	No Quantity							16354			0
S3	2016	2016	2016	2	0	2	Export	504	Morocco	MAR	434	Libya	LBY								42	FIXED VEG. FATS AND OILS	1	No Quantity							24934584			0
S3	2016	2016	2016	2	0	2	Export	504	Morocco	MAR	440	Lithuania	LTU								42	FIXED VEG. FATS AND OILS	1	No Quantity							7092			0
S3	2016	2016	2016	2	0	2	Export	504	Morocco	MAR	450	Madagascar	MDG								42	FIXED VEG. FATS AND OILS	1	No Quantity							260126			0
S3	2016	2016	2016	2	0	2	Export	504	Morocco	MAR	458	Malaysia	MYS								42	FIXED VEG. FATS AND OILS	1	No Quantity							430825			0
S3	2016	2016	2016	2	0	2	Export	504	Morocco	MAR	466	Mali	MLI								42	FIXED VEG. FATS AND OILS	1	No Quantity							11119			0
S3	2016	2016	2016	2	0	2	Export	504	Morocco	MAR	470	Malta	MLT								42	FIXED VEG. FATS AND OILS	1	No Quantity							76			0
S3	2016	2016	2016	2	0	2	Export	504	Morocco	MAR	478	Mauritania	MRT								42	FIXED VEG. FATS AND OILS	1	No Quantity							8502483			0
S3	2016	2016	2016	2	0	2	Export	504	Morocco	MAR	480	Mauritius	MUS								42	FIXED VEG. FATS AND OILS	1	No Quantity							1944			0
S3	2016	2016	2016	2	0	2	Export	504	Morocco	MAR	484	Mexico	MEX								42	FIXED VEG. FATS AND OILS	1	No Quantity							12253			0
S3	2016	2016	2016	2	0	2	Export	504	Morocco	MAR	512	Oman	OMN								42	FIXED VEG. FATS AND OILS	1	No Quantity							10932			0
S3	2016	2016	2016	2	0	2	Export	504	Morocco	MAR	528	Netherlands	NLD								42	FIXED VEG. FATS AND OILS	1	No Quantity							1859429			0
S3	2016	2016	2016	2	0	2	Export	504	Morocco	MAR	554	New Zealand	NZL								42	FIXED VEG. FATS AND OILS	1	No Quantity							12809			0
S3	2016	2016	2016	2	0	2	Export	504	Morocco	MAR	562	Niger	NER								42	FIXED VEG. FATS AND OILS	1	No Quantity							13673			0
S3	2016	2016	2016	2	0	2	Export	504	Morocco	MAR	566	Nigeria	NGA								42	FIXED VEG. FATS AND OILS	1	No Quantity							20			0
S3	2016	2016	2016	2	0	2	Export	504	Morocco	MAR	579	Norway	NOR								42	FIXED VEG. FATS AND OILS	1	No Quantity							5873			0
S3	2016	2016	2016	2	0	2	Export	504	Morocco	MAR	586	Pakistan	PAK								42	FIXED VEG. FATS AND OILS	1	No Quantity							15171			0
S3	2016	2016	2016	2	0	2	Export	504	Morocco	MAR	604	Peru	PER								42	FIXED VEG. FATS AND OILS	1	No Quantity							2901			0
S3	2016	2016	2016	2	0	2	Export	504	Morocco	MAR	608	Philippines	PHL								42	FIXED VEG. FATS AND OILS	1	No Quantity							10135			0
S3	2016	2016	2016	2	0	2	Export	504	Morocco	MAR	616	Poland	POL								42	FIXED VEG. FATS AND OILS	1	No Quantity							275120			0
S3	2016	2016	2016	2	0	2	Export	504	Morocco	MAR	620	Portugal	PRT								42	FIXED VEG. FATS AND OILS	1	No Quantity							755466			0
S3	2016	2016	2016	2	0	2	Export	504	Morocco	MAR	624	Guinea-Bissau	GNB								42	FIXED VEG. FATS AND OILS	1	No Quantity							258147			0
S3	2016	2016	2016	2	0	2	Export	504	Morocco	MAR	634	Qatar	QAT								42	FIXED VEG. FATS AND OILS	1	No Quantity							29710			0
S3	2016	2016	2016	2	0	2	Export	504	Morocco	MAR	642	Romania	ROU								42	FIXED VEG. FATS AND OILS	1	No Quantity							7820			0
S3	2016	2016	2016	2	0	2	Export	504	Morocco	MAR	643	Russian Federation	RUS								42	FIXED VEG. FATS AND OILS	1	No Quantity							93191			0
S3	2016	2016	2016	2	0	2	Export	504	Morocco	MAR	682	Saudi Arabia	SAU								42	FIXED VEG. FATS AND OILS	1	No Quantity							421792			0
S3	2016	2016	2016	2	0	2	Export	504	Morocco	MAR	686	Senegal	SEN								42	FIXED VEG. FATS AND OILS	1	No Quantity							3487976			0
S3	2016	2016	2016	2	0	2	Export	504	Morocco	MAR	688	Serbia	SRB								42	FIXED VEG. FATS AND OILS	1	No Quantity							3425			0
S3	2016	2016	2016	2	0	2	Export	504	Morocco	MAR	699	India	IND								42	FIXED VEG. FATS AND OILS	1	No Quantity							4798			0
S3	2016	2016	2016	2	0	2	Export	504	Morocco	MAR	702	Singapore	SGP								42	FIXED VEG. FATS AND OILS	1	No Quantity							6007			0
S3	2016	2016	2016	2	0	2	Export	504	Morocco	MAR	703	Slovakia	SVK								42	FIXED VEG. FATS AND OILS	1	No Quantity							11803			0
S3	2016	2016	2016	2	0	2	Export	504	Morocco	MAR	705	Slovenia	SVN								42	FIXED VEG. FATS AND OILS	1	No Quantity							29217			0
S3	2016	2016	2016	2	0	2	Export	504	Morocco	MAR	710	South Africa	ZAF								42	FIXED VEG. FATS AND OILS	1	No Quantity							12126			0
S3	2016	2016	2016	2	0	2	Export	504	Morocco	MAR	724	Spain	ESP								42	FIXED VEG. FATS AND OILS	1	No Quantity							20989308			0
S3	2016	2016	2016	2	0	2	Export	504	Morocco	MAR	748	Swaziland	SWZ								42	FIXED VEG. FATS AND OILS	1	No Quantity							7020			0
S3	2016	2016	2016	2	0	2	Export	504	Morocco	MAR	752	Sweden	SWE								42	FIXED VEG. FATS AND OILS	1	No Quantity							118384			0
S3	2016	2016	2016	2	0	2	Export	504	Morocco	MAR	757	Switzerland	CHE								42	FIXED VEG. FATS AND OILS	1	No Quantity							213841			0
S3	2016	2016	2016	2	0	2	Export	504	Morocco	MAR	764	Thailand	THA								42	FIXED VEG. FATS AND OILS	1	No Quantity							95789			0
S3	2016	2016	2016	2	0	2	Export	504	Morocco	MAR	768	Togo	TGO								42	FIXED VEG. FATS AND OILS	1	No Quantity							17841			0
S3	2016	2016	2016	2	0	2	Export	504	Morocco	MAR	784	United Arab Emirates	ARE								42	FIXED VEG. FATS AND OILS	1	No Quantity							183865			0
S3	2016	2016	2016	2	0	2	Export	504	Morocco	MAR	788	Tunisia	TUN								42	FIXED VEG. FATS AND OILS	1	No Quantity							62828			0
S3	2016	2016	2016	2	0	2	Export	504	Morocco	MAR	792	Turkey	TUR								42	FIXED VEG. FATS AND OILS	1	No Quantity							174513			0
S3	2016	2016	2016	2	0	2	Export	504	Morocco	MAR	804	Ukraine	UKR								42	FIXED VEG. FATS AND OILS	1	No Quantity							449			0
S3	2016	2016	2016	2	0	2	Export	504	Morocco	MAR	807	North Macedonia	MKD								42	FIXED VEG. FATS AND OILS	1	No Quantity							3312			0
S3	2016	2016	2016	2	0	2	Export	504	Morocco	MAR	826	United Kingdom	GBR								42	FIXED VEG. FATS AND OILS	1	No Quantity							582143			0
S3	2016	2016	2016	2	0	2	Export	504	Morocco	MAR	842	USA	USA								42	FIXED VEG. FATS AND OILS	1	No Quantity							34250465			0
S3	2016	2016	2016	2	0	2	Export	504	Morocco	MAR	854	Burkina Faso	BFA								42	FIXED VEG. FATS AND OILS	1	No Quantity							35795			0
S3	2016	2016	2016	2	0	2	Export	504	Morocco	MAR	899	Areas, nes									42	FIXED VEG. FATS AND OILS	1	No Quantity							47170			0
S3	2016	2016	2016	2	0	2	Export	499	Montenegro	MNE	0	World	WLD								43	ANIMAL,VEG.FATS,OILS,NES	1	No Quantity							20059			0
S3	2016	2016	2016	2	0	2	Export	499	Montenegro	MNE	430	Liberia	LBR								43	ANIMAL,VEG.FATS,OILS,NES	1	No Quantity							60			0
S3	2016	2016	2016	2	0	2	Export	499	Montenegro	MNE	688	Serbia	SRB								43	ANIMAL,VEG.FATS,OILS,NES	1	No Quantity							19999			0
S3	2016	2016	2016	2	0	2	Export	504	Morocco	MAR	0	World	WLD								43	ANIMAL,VEG.FATS,OILS,NES	1	No Quantity							5489038			0
S3	2016	2016	2016	2	0	2	Export	504	Morocco	MAR	56	Belgium	BEL								43	ANIMAL,VEG.FATS,OILS,NES	1	No Quantity							270			0
S3	2016	2016	2016	2	0	2	Export	504	Morocco	MAR	124	Canada	CAN								43	ANIMAL,VEG.FATS,OILS,NES	1	No Quantity							33861			0
S3	2016	2016	2016	2	0	2	Export	504	Morocco	MAR	156	China	CHN								43	ANIMAL,VEG.FATS,OILS,NES	1	No Quantity							1495			0
S3	2016	2016	2016	2	0	2	Export	504	Morocco	MAR	251	France	FRA								43	ANIMAL,VEG.FATS,OILS,NES	1	No Quantity							466111			0
S3	2016	2016	2016	2	0	2	Export	504	Morocco	MAR	344	China, Hong Kong SAR	HKG								43	ANIMAL,VEG.FATS,OILS,NES	1	No Quantity							6280			0
S3	2016	2016	2016	2	0	2	Export	504	Morocco	MAR	372	Ireland	IRL								43	ANIMAL,VEG.FATS,OILS,NES	1	No Quantity							26284			0
S3	2016	2016	2016	2	0	2	Export	504	Morocco	MAR	381	Italy	ITA								43	ANIMAL,VEG.FATS,OILS,NES	1	No Quantity							34480			0
S3	2016	2016	2016	2	0	2	Export	504	Morocco	MAR	392	Japan	JPN								43	ANIMAL,VEG.FATS,OILS,NES	1	No Quantity							150845			0
S3	2016	2016	2016	2	0	2	Export	504	Morocco	MAR	422	Lebanon	LBN								43	ANIMAL,VEG.FATS,OILS,NES	1	No Quantity							319319			0
S3	2016	2016	2016	2	0	2	Export	504	Morocco	MAR	478	Mauritania	MRT								43	ANIMAL,VEG.FATS,OILS,NES	1	No Quantity							14240			0
S3	2016	2016	2016	2	0	2	Export	504	Morocco	MAR	528	Netherlands	NLD								43	ANIMAL,VEG.FATS,OILS,NES	1	No Quantity							1208246			0
S3	2016	2016	2016	2	0	2	Export	504	Morocco	MAR	616	Poland	POL								43	ANIMAL,VEG.FATS,OILS,NES	1	No Quantity							2			0
S3	2016	2016	2016	2	0	2	Export	504	Morocco	MAR	620	Portugal	PRT								43	ANIMAL,VEG.FATS,OILS,NES	1	No Quantity							1780511			0
S3	2016	2016	2016	2	0	2	Export	504	Morocco	MAR	643	Russian Federation	RUS								43	ANIMAL,VEG.FATS,OILS,NES	1	No Quantity							9			0
S3	2016	2016	2016	2	0	2	Export	504	Morocco	MAR	724	Spain	ESP								43	ANIMAL,VEG.FATS,OILS,NES	1	No Quantity							223055			0
S3	2016	2016	2016	2	0	2	Export	504	Morocco	MAR	757	Switzerland	CHE								43	ANIMAL,VEG.FATS,OILS,NES	1	No Quantity							309			0
S3	2016	2016	2016	2	0	2	Export	504	Morocco	MAR	760	Syria	SYR								43	ANIMAL,VEG.FATS,OILS,NES	1	No Quantity							155174			0
S3	2016	2016	2016	2	0	2	Export	504	Morocco	MAR	784	United Arab Emirates	ARE								43	ANIMAL,VEG.FATS,OILS,NES	1	No Quantity							68940			0
S3	2016	2016	2016	2	0	2	Export	504	Morocco	MAR	826	United Kingdom	GBR								43	ANIMAL,VEG.FATS,OILS,NES	1	No Quantity							524121			0
S3	2016	2016	2016	2	0	2	Export	504	Morocco	MAR	842	USA	USA								43	ANIMAL,VEG.FATS,OILS,NES	1	No Quantity							10470			0
S3	2016	2016	2016	2	0	2	Export	504	Morocco	MAR	899	Areas, nes									43	ANIMAL,VEG.FATS,OILS,NES	1	No Quantity							465014			0
S3	2016	2016	2016	2	0	2	Export	499	Montenegro	MNE	0	World	WLD								51	ORGANIC CHEMICALS	1	No Quantity							47299			0
S3	2016	2016	2016	2	0	2	Export	499	Montenegro	MNE	8	Albania	ALB								51	ORGANIC CHEMICALS	1	No Quantity							8871			0
S3	2016	2016	2016	2	0	2	Export	499	Montenegro	MNE	70	Bosnia Herzegovina	BIH								51	ORGANIC CHEMICALS	1	No Quantity							562			0
S3	2016	2016	2016	2	0	2	Export	499	Montenegro	MNE	381	Italy	ITA								51	ORGANIC CHEMICALS	1	No Quantity							7198			0
S3	2016	2016	2016	2	0	2	Export	499	Montenegro	MNE	688	Serbia	SRB								51	ORGANIC CHEMICALS	1	No Quantity							13205			0
S3	2016	2016	2016	2	0	2	Export	499	Montenegro	MNE	705	Slovenia	SVN								51	ORGANIC CHEMICALS	1	No Quantity							146			0
S3	2016	2016	2016	2	0	2	Export	499	Montenegro	MNE	899	Areas, nes									51	ORGANIC CHEMICALS	1	No Quantity							17317			0
S3	2016	2016	2016	2	0	2	Export	504	Morocco	MAR	0	World	WLD								51	ORGANIC CHEMICALS	1	No Quantity							1577712			0
S3	2016	2016	2016	2	0	2	Export	504	Morocco	MAR	12	Algeria	DZA								51	ORGANIC CHEMICALS	1	No Quantity							628			0
S3	2016	2016	2016	2	0	2	Export	504	Morocco	MAR	32	Argentina	ARG								51	ORGANIC CHEMICALS	1	No Quantity							14014			0
S3	2016	2016	2016	2	0	2	Export	504	Morocco	MAR	56	Belgium	BEL								51	ORGANIC CHEMICALS	1	No Quantity							2202			0
S3	2016	2016	2016	2	0	2	Export	504	Morocco	MAR	120	Cameroon	CMR								51	ORGANIC CHEMICALS	1	No Quantity							31			0
S3	2016	2016	2016	2	0	2	Export	504	Morocco	MAR	148	Chad	TCD								51	ORGANIC CHEMICALS	1	No Quantity							18			0
S3	2016	2016	2016	2	0	2	Export	504	Morocco	MAR	178	Congo	COG								51	ORGANIC CHEMICALS	1	No Quantity							87418			0
S3	2016	2016	2016	2	0	2	Export	504	Morocco	MAR	251	France	FRA								51	ORGANIC CHEMICALS	1	No Quantity							37351			0
S3	2016	2016	2016	2	0	2	Export	504	Morocco	MAR	266	Gabon	GAB								51	ORGANIC CHEMICALS	1	No Quantity							5344			0
S3	2016	2016	2016	2	0	2	Export	504	Morocco	MAR	276	Germany	DEU								51	ORGANIC CHEMICALS	1	No Quantity							13491			0
S3	2016	2016	2016	2	0	2	Export	504	Morocco	MAR	384	Côte d'Ivoire	CIV								51	ORGANIC CHEMICALS	1	No Quantity							80475			0
S3	2016	2016	2016	2	0	2	Export	504	Morocco	MAR	400	Jordan	JOR								51	ORGANIC CHEMICALS	1	No Quantity							17557			0
S3	2016	2016	2016	2	0	2	Export	504	Morocco	MAR	422	Lebanon	LBN								51	ORGANIC CHEMICALS	1	No Quantity							2342			0
S3	2016	2016	2016	2	0	2	Export	504	Morocco	MAR	466	Mali	MLI								51	ORGANIC CHEMICALS	1	No Quantity							103126			0
S3	2016	2016	2016	2	0	2	Export	504	Morocco	MAR	478	Mauritania	MRT								51	ORGANIC CHEMICALS	1	No Quantity							248167			0
S3	2016	2016	2016	2	0	2	Export	504	Morocco	MAR	528	Netherlands	NLD								51	ORGANIC CHEMICALS	1	No Quantity							3833			0
S3	2016	2016	2016	2	0	2	Export	504	Morocco	MAR	566	Nigeria	NGA								51	ORGANIC CHEMICALS	1	No Quantity							49942			0
S3	2016	2016	2016	2	0	2	Export	504	Morocco	MAR	620	Portugal	PRT								51	ORGANIC CHEMICALS	1	No Quantity							28788			0
S3	2016	2016	2016	2	0	2	Export	504	Morocco	MAR	686	Senegal	SEN								51	ORGANIC CHEMICALS	1	No Quantity							191326			0
S3	2016	2016	2016	2	0	2	Export	504	Morocco	MAR	694	Sierra Leone	SLE								51	ORGANIC CHEMICALS	1	No Quantity							18057			0
S3	2016	2016	2016	2	0	2	Export	504	Morocco	MAR	699	India	IND								51	ORGANIC CHEMICALS	1	No Quantity							1858			0
S3	2016	2016	2016	2	0	2	Export	504	Morocco	MAR	724	Spain	ESP								51	ORGANIC CHEMICALS	1	No Quantity							77953			0
S3	2016	2016	2016	2	0	2	Export	504	Morocco	MAR	729	Sudan	SDN								51	ORGANIC CHEMICALS	1	No Quantity							87693			0
S3	2016	2016	2016	2	0	2	Export	504	Morocco	MAR	757	Switzerland	CHE								51	ORGANIC CHEMICALS	1	No Quantity							1384			0
S3	2016	2016	2016	2	0	2	Export	504	Morocco	MAR	788	Tunisia	TUN								51	ORGANIC CHEMICALS	1	No Quantity							237404			0
S3	2016	2016	2016	2	0	2	Export	504	Morocco	MAR	818	Egypt	EGY								51	ORGANIC CHEMICALS	1	No Quantity							208639			0
S3	2016	2016	2016	2	0	2	Export	504	Morocco	MAR	826	United Kingdom	GBR								51	ORGANIC CHEMICALS	1	No Quantity							22448			0
S3	2016	2016	2016	2	0	2	Export	504	Morocco	MAR	834	United Rep. of Tanzania	TZA								51	ORGANIC CHEMICALS	1	No Quantity							30421			0
S3	2016	2016	2016	2	0	2	Export	504	Morocco	MAR	854	Burkina Faso	BFA								51	ORGANIC CHEMICALS	1	No Quantity							5799			0
S3	2016	2016	2016	2	0	2	Export	499	Montenegro	MNE	0	World	WLD								52	INORGANIC CHEMICALS	1	No Quantity							262128			0
S3	2016	2016	2016	2	0	2	Export	499	Montenegro	MNE	8	Albania	ALB								52	INORGANIC CHEMICALS	1	No Quantity							780			0
S3	2016	2016	2016	2	0	2	Export	499	Montenegro	MNE	56	Belgium	BEL								52	INORGANIC CHEMICALS	1	No Quantity							442			0
S3	2016	2016	2016	2	0	2	Export	499	Montenegro	MNE	70	Bosnia Herzegovina	BIH								52	INORGANIC CHEMICALS	1	No Quantity							7847			0
S3	2016	2016	2016	2	0	2	Export	499	Montenegro	MNE	100	Bulgaria	BGR								52	INORGANIC CHEMICALS	1	No Quantity							12859			0
S3	2016	2016	2016	2	0	2	Export	499	Montenegro	MNE	528	Netherlands	NLD								52	INORGANIC CHEMICALS	1	No Quantity							111			0
S3	2016	2016	2016	2	0	2	Export	499	Montenegro	MNE	688	Serbia	SRB								52	INORGANIC CHEMICALS	1	No Quantity							240090			0
S3	2016	2016	2016	2	0	2	Export	504	Morocco	MAR	0	World	WLD								52	INORGANIC CHEMICALS	1	No Quantity							1163264303			0
S3	2016	2016	2016	2	0	2	Export	504	Morocco	MAR	12	Algeria	DZA								52	INORGANIC CHEMICALS	1	No Quantity							5877400			0
S3	2016	2016	2016	2	0	2	Export	504	Morocco	MAR	40	Austria	AUT								52	INORGANIC CHEMICALS	1	No Quantity							208805			0
S3	2016	2016	2016	2	0	2	Export	504	Morocco	MAR	50	Bangladesh	BGD								52	INORGANIC CHEMICALS	1	No Quantity							18607014			0
S3	2016	2016	2016	2	0	2	Export	504	Morocco	MAR	56	Belgium	BEL								52	INORGANIC CHEMICALS	1	No Quantity							85172567			0
S3	2016	2016	2016	2	0	2	Export	504	Morocco	MAR	76	Brazil	BRA								52	INORGANIC CHEMICALS	1	No Quantity							12331814			0
S3	2016	2016	2016	2	0	2	Export	504	Morocco	MAR	100	Bulgaria	BGR								52	INORGANIC CHEMICALS	1	No Quantity							741840			0
S3	2016	2016	2016	2	0	2	Export	504	Morocco	MAR	120	Cameroon	CMR								52	INORGANIC CHEMICALS	1	No Quantity							4771			0
S3	2016	2016	2016	2	0	2	Export	504	Morocco	MAR	148	Chad	TCD								52	INORGANIC CHEMICALS	1	No Quantity							11			0
S3	2016	2016	2016	2	0	2	Export	504	Morocco	MAR	156	China	CHN								52	INORGANIC CHEMICALS	1	No Quantity							1374			0
S3	2016	2016	2016	2	0	2	Export	504	Morocco	MAR	170	Colombia	COL								52	INORGANIC CHEMICALS	1	No Quantity							2669660			0
S3	2016	2016	2016	2	0	2	Export	504	Morocco	MAR	178	Congo	COG								52	INORGANIC CHEMICALS	1	No Quantity							277			0
S3	2016	2016	2016	2	0	2	Export	504	Morocco	MAR	226	Equatorial Guinea	GNQ								52	INORGANIC CHEMICALS	1	No Quantity							3604			0
S3	2016	2016	2016	2	0	2	Export	504	Morocco	MAR	246	Finland	FIN								52	INORGANIC CHEMICALS	1	No Quantity							395592			0
S3	2016	2016	2016	2	0	2	Export	504	Morocco	MAR	251	France	FRA								52	INORGANIC CHEMICALS	1	No Quantity							28258837			0
S3	2016	2016	2016	2	0	2	Export	504	Morocco	MAR	266	Gabon	GAB								52	INORGANIC CHEMICALS	1	No Quantity							38425			0
S3	2016	2016	2016	2	0	2	Export	504	Morocco	MAR	276	Germany	DEU								52	INORGANIC CHEMICALS	1	No Quantity							80047			0
S3	2016	2016	2016	2	0	2	Export	504	Morocco	MAR	300	Greece	GRC								52	INORGANIC CHEMICALS	1	No Quantity							584026			0
S3	2016	2016	2016	2	0	2	Export	504	Morocco	MAR	324	Guinea	GIN								52	INORGANIC CHEMICALS	1	No Quantity							263			0
S3	2016	2016	2016	2	0	2	Export	504	Morocco	MAR	372	Ireland	IRL								52	INORGANIC CHEMICALS	1	No Quantity							835375			0
S3	2016	2016	2016	2	0	2	Export	504	Morocco	MAR	381	Italy	ITA								52	INORGANIC CHEMICALS	1	No Quantity							7652657			0
S3	2016	2016	2016	2	0	2	Export	504	Morocco	MAR	384	Côte d'Ivoire	CIV								52	INORGANIC CHEMICALS	1	No Quantity							221709			0
S3	2016	2016	2016	2	0	2	Export	504	Morocco	MAR	440	Lithuania	LTU								52	INORGANIC CHEMICALS	1	No Quantity							143			0
S3	2016	2016	2016	2	0	2	Export	504	Morocco	MAR	442	Luxembourg	LUX								52	INORGANIC CHEMICALS	1	No Quantity							33			0
S3	2016	2016	2016	2	0	2	Export	504	Morocco	MAR	458	Malaysia	MYS								52	INORGANIC CHEMICALS	1	No Quantity							527040			0
S3	2016	2016	2016	2	0	2	Export	504	Morocco	MAR	466	Mali	MLI								52	INORGANIC CHEMICALS	1	No Quantity							1126			0
S3	2016	2016	2016	2	0	2	Export	504	Morocco	MAR	478	Mauritania	MRT								52	INORGANIC CHEMICALS	1	No Quantity							438980			0
S3	2016	2016	2016	2	0	2	Export	504	Morocco	MAR	528	Netherlands	NLD								52	INORGANIC CHEMICALS	1	No Quantity							106499299			0
S3	2016	2016	2016	2	0	2	Export	504	Morocco	MAR	586	Pakistan	PAK								52	INORGANIC CHEMICALS	1	No Quantity							191813405			0
S3	2016	2016	2016	2	0	2	Export	504	Morocco	MAR	608	Philippines	PHL								52	INORGANIC CHEMICALS	1	No Quantity							5735135			0
S3	2016	2016	2016	2	0	2	Export	504	Morocco	MAR	616	Poland	POL								52	INORGANIC CHEMICALS	1	No Quantity							8941230			0
S3	2016	2016	2016	2	0	2	Export	504	Morocco	MAR	620	Portugal	PRT								52	INORGANIC CHEMICALS	1	No Quantity							12650			0
S3	2016	2016	2016	2	0	2	Export	504	Morocco	MAR	643	Russian Federation	RUS								52	INORGANIC CHEMICALS	1	No Quantity							7			0
S3	2016	2016	2016	2	0	2	Export	504	Morocco	MAR	682	Saudi Arabia	SAU								52	INORGANIC CHEMICALS	1	No Quantity							29436187			0
S3	2016	2016	2016	2	0	2	Export	504	Morocco	MAR	686	Senegal	SEN								52	INORGANIC CHEMICALS	1	No Quantity							739186			0
S3	2016	2016	2016	2	0	2	Export	504	Morocco	MAR	699	India	IND								52	INORGANIC CHEMICALS	1	No Quantity							547317185			0
S3	2016	2016	2016	2	0	2	Export	504	Morocco	MAR	706	Somalia	SOM								52	INORGANIC CHEMICALS	1	No Quantity							1146			0
S3	2016	2016	2016	2	0	2	Export	504	Morocco	MAR	724	Spain	ESP								52	INORGANIC CHEMICALS	1	No Quantity							42559433			0
S3	2016	2016	2016	2	0	2	Export	504	Morocco	MAR	729	Sudan	SDN								52	INORGANIC CHEMICALS	1	No Quantity							22017			0
S3	2016	2016	2016	2	0	2	Export	504	Morocco	MAR	748	Swaziland	SWZ								52	INORGANIC CHEMICALS	1	No Quantity							19742			0
S3	2016	2016	2016	2	0	2	Export	504	Morocco	MAR	784	United Arab Emirates	ARE								52	INORGANIC CHEMICALS	1	No Quantity							24999			0
S3	2016	2016	2016	2	0	2	Export	504	Morocco	MAR	788	Tunisia	TUN								52	INORGANIC CHEMICALS	1	No Quantity							2131841			0
S3	2016	2016	2016	2	0	2	Export	504	Morocco	MAR	792	Turkey	TUR								52	INORGANIC CHEMICALS	1	No Quantity							54846744			0
S3	2016	2016	2016	2	0	2	Export	504	Morocco	MAR	826	United Kingdom	GBR								52	INORGANIC CHEMICALS	1	No Quantity							6044555			0
S3	2016	2016	2016	2	0	2	Export	504	Morocco	MAR	842	USA	USA								52	INORGANIC CHEMICALS	1	No Quantity							2466151			0
S3	2016	2016	2016	2	0	2	Export	499	Montenegro	MNE	0	World	WLD								53	DYES,COLOURING MATERIALS	1	No Quantity							126765			0
S3	2016	2016	2016	2	0	2	Export	499	Montenegro	MNE	8	Albania	ALB								53	DYES,COLOURING MATERIALS	1	No Quantity							11918			0
S3	2016	2016	2016	2	0	2	Export	499	Montenegro	MNE	40	Austria	AUT								53	DYES,COLOURING MATERIALS	1	No Quantity							1188			0
S3	2016	2016	2016	2	0	2	Export	499	Montenegro	MNE	50	Bangladesh	BGD								53	DYES,COLOURING MATERIALS	1	No Quantity							5298			0
S3	2016	2016	2016	2	0	2	Export	499	Montenegro	MNE	70	Bosnia Herzegovina	BIH								53	DYES,COLOURING MATERIALS	1	No Quantity							10699			0
S3	2016	2016	2016	2	0	2	Export	499	Montenegro	MNE	191	Croatia	HRV								53	DYES,COLOURING MATERIALS	1	No Quantity							3600			0
S3	2016	2016	2016	2	0	2	Export	499	Montenegro	MNE	381	Italy	ITA								53	DYES,COLOURING MATERIALS	1	No Quantity							1458			0
S3	2016	2016	2016	2	0	2	Export	499	Montenegro	MNE	442	Luxembourg	LUX								53	DYES,COLOURING MATERIALS	1	No Quantity							317			0
S3	2016	2016	2016	2	0	2	Export	499	Montenegro	MNE	591	Panama	PAN								53	DYES,COLOURING MATERIALS	1	No Quantity							1606			0
S3	2016	2016	2016	2	0	2	Export	499	Montenegro	MNE	688	Serbia	SRB								53	DYES,COLOURING MATERIALS	1	No Quantity							90672			0
S3	2016	2016	2016	2	0	2	Export	499	Montenegro	MNE	724	Spain	ESP								53	DYES,COLOURING MATERIALS	1	No Quantity							8			0
S3	2016	2016	2016	2	0	2	Export	504	Morocco	MAR	0	World	WLD								53	DYES,COLOURING MATERIALS	1	No Quantity							24560515			0
S3	2016	2016	2016	2	0	2	Export	504	Morocco	MAR	12	Algeria	DZA								53	DYES,COLOURING MATERIALS	1	No Quantity							6440080			0
S3	2016	2016	2016	2	0	2	Export	504	Morocco	MAR	24	Angola	AGO								53	DYES,COLOURING MATERIALS	1	No Quantity							361851			0
S3	2016	2016	2016	2	0	2	Export	504	Morocco	MAR	36	Australia	AUS								53	DYES,COLOURING MATERIALS	1	No Quantity							138			0
S3	2016	2016	2016	2	0	2	Export	504	Morocco	MAR	48	Bahrain	BHR								53	DYES,COLOURING MATERIALS	1	No Quantity							15686			0
S3	2016	2016	2016	2	0	2	Export	504	Morocco	MAR	56	Belgium	BEL								53	DYES,COLOURING MATERIALS	1	No Quantity							64795			0
S3	2016	2016	2016	2	0	2	Export	504	Morocco	MAR	120	Cameroon	CMR								53	DYES,COLOURING MATERIALS	1	No Quantity							51571			0
S3	2016	2016	2016	2	0	2	Export	504	Morocco	MAR	124	Canada	CAN								53	DYES,COLOURING MATERIALS	1	No Quantity							1416			0
S3	2016	2016	2016	2	0	2	Export	504	Morocco	MAR	148	Chad	TCD								53	DYES,COLOURING MATERIALS	1	No Quantity							2102			0
S3	2016	2016	2016	2	0	2	Export	504	Morocco	MAR	178	Congo	COG								53	DYES,COLOURING MATERIALS	1	No Quantity							2139318			0
S3	2016	2016	2016	2	0	2	Export	504	Morocco	MAR	180	Dem. Rep. of the Congo	COD								53	DYES,COLOURING MATERIALS	1	No Quantity							713			0
S3	2016	2016	2016	2	0	2	Export	504	Morocco	MAR	191	Croatia	HRV								53	DYES,COLOURING MATERIALS	1	No Quantity							3525			0
S3	2016	2016	2016	2	0	2	Export	504	Morocco	MAR	204	Benin	BEN								53	DYES,COLOURING MATERIALS	1	No Quantity							43246			0
S3	2016	2016	2016	2	0	2	Export	504	Morocco	MAR	212	Dominica	DMA								53	DYES,COLOURING MATERIALS	1	No Quantity							129795			0
S3	2016	2016	2016	2	0	2	Export	504	Morocco	MAR	226	Equatorial Guinea	GNQ								53	DYES,COLOURING MATERIALS	1	No Quantity							18713			0
S3	2016	2016	2016	2	0	2	Export	504	Morocco	MAR	251	France	FRA								53	DYES,COLOURING MATERIALS	1	No Quantity							1100169			0
S3	2016	2016	2016	2	0	2	Export	504	Morocco	MAR	262	Djibouti	DJI								53	DYES,COLOURING MATERIALS	1	No Quantity							84838			0
S3	2016	2016	2016	2	0	2	Export	504	Morocco	MAR	266	Gabon	GAB								53	DYES,COLOURING MATERIALS	1	No Quantity							120770			0
S3	2016	2016	2016	2	0	2	Export	504	Morocco	MAR	276	Germany	DEU								53	DYES,COLOURING MATERIALS	1	No Quantity							6091			0
S3	2016	2016	2016	2	0	2	Export	504	Morocco	MAR	288	Ghana	GHA								53	DYES,COLOURING MATERIALS	1	No Quantity							12683			0
S3	2016	2016	2016	2	0	2	Export	504	Morocco	MAR	324	Guinea	GIN								53	DYES,COLOURING MATERIALS	1	No Quantity							11440			0
S3	2016	2016	2016	2	0	2	Export	504	Morocco	MAR	381	Italy	ITA								53	DYES,COLOURING MATERIALS	1	No Quantity							55819			0
S3	2016	2016	2016	2	0	2	Export	504	Morocco	MAR	384	Côte d'Ivoire	CIV								53	DYES,COLOURING MATERIALS	1	No Quantity							279068			0
S3	2016	2016	2016	2	0	2	Export	504	Morocco	MAR	414	Kuwait	KWT								53	DYES,COLOURING MATERIALS	1	No Quantity							224			0
S3	2016	2016	2016	2	0	2	Export	504	Morocco	MAR	422	Lebanon	LBN								53	DYES,COLOURING MATERIALS	1	No Quantity							705			0
S3	2016	2016	2016	2	0	2	Export	504	Morocco	MAR	434	Libya	LBY								53	DYES,COLOURING MATERIALS	1	No Quantity							512			0
S3	2016	2016	2016	2	0	2	Export	504	Morocco	MAR	440	Lithuania	LTU								53	DYES,COLOURING MATERIALS	1	No Quantity							3920			0
S3	2016	2016	2016	2	0	2	Export	504	Morocco	MAR	442	Luxembourg	LUX								53	DYES,COLOURING MATERIALS	1	No Quantity							35667			0
S3	2016	2016	2016	2	0	2	Export	504	Morocco	MAR	466	Mali	MLI								53	DYES,COLOURING MATERIALS	1	No Quantity							4798060			0
S3	2016	2016	2016	2	0	2	Export	504	Morocco	MAR	478	Mauritania	MRT								53	DYES,COLOURING MATERIALS	1	No Quantity							2195457			0
S3	2016	2016	2016	2	0	2	Export	504	Morocco	MAR	484	Mexico	MEX								53	DYES,COLOURING MATERIALS	1	No Quantity							596			0
S3	2016	2016	2016	2	0	2	Export	504	Morocco	MAR	528	Netherlands	NLD								53	DYES,COLOURING MATERIALS	1	No Quantity							4874			0
S3	2016	2016	2016	2	0	2	Export	504	Morocco	MAR	562	Niger	NER								53	DYES,COLOURING MATERIALS	1	No Quantity							7858			0
S3	2016	2016	2016	2	0	2	Export	504	Morocco	MAR	566	Nigeria	NGA								53	DYES,COLOURING MATERIALS	1	No Quantity							35			0
S3	2016	2016	2016	2	0	2	Export	504	Morocco	MAR	620	Portugal	PRT								53	DYES,COLOURING MATERIALS	1	No Quantity							213693			0
S3	2016	2016	2016	2	0	2	Export	504	Morocco	MAR	634	Qatar	QAT								53	DYES,COLOURING MATERIALS	1	No Quantity							8774			0
S3	2016	2016	2016	2	0	2	Export	504	Morocco	MAR	642	Romania	ROU								53	DYES,COLOURING MATERIALS	1	No Quantity							5599			0
S3	2016	2016	2016	2	0	2	Export	504	Morocco	MAR	646	Rwanda	RWA								53	DYES,COLOURING MATERIALS	1	No Quantity							1272			0
S3	2016	2016	2016	2	0	2	Export	504	Morocco	MAR	682	Saudi Arabia	SAU								53	DYES,COLOURING MATERIALS	1	No Quantity							838417			0
S3	2016	2016	2016	2	0	2	Export	504	Morocco	MAR	686	Senegal	SEN								53	DYES,COLOURING MATERIALS	1	No Quantity							2837643			0
S3	2016	2016	2016	2	0	2	Export	504	Morocco	MAR	699	India	IND								53	DYES,COLOURING MATERIALS	1	No Quantity							306			0
S3	2016	2016	2016	2	0	2	Export	504	Morocco	MAR	702	Singapore	SGP								53	DYES,COLOURING MATERIALS	1	No Quantity							10			0
S3	2016	2016	2016	2	0	2	Export	504	Morocco	MAR	716	Zimbabwe	ZWE								53	DYES,COLOURING MATERIALS	1	No Quantity							4681			0
S3	2016	2016	2016	2	0	2	Export	504	Morocco	MAR	724	Spain	ESP								53	DYES,COLOURING MATERIALS	1	No Quantity							980555			0
S3	2016	2016	2016	2	0	2	Export	504	Morocco	MAR	757	Switzerland	CHE								53	DYES,COLOURING MATERIALS	1	No Quantity							29106			0
S3	2016	2016	2016	2	0	2	Export	504	Morocco	MAR	784	United Arab Emirates	ARE								53	DYES,COLOURING MATERIALS	1	No Quantity							29377			0
S3	2016	2016	2016	2	0	2	Export	504	Morocco	MAR	788	Tunisia	TUN								53	DYES,COLOURING MATERIALS	1	No Quantity							274962			0
S3	2016	2016	2016	2	0	2	Export	504	Morocco	MAR	792	Turkey	TUR								53	DYES,COLOURING MATERIALS	1	No Quantity							10262			0
S3	2016	2016	2016	2	0	2	Export	504	Morocco	MAR	818	Egypt	EGY								53	DYES,COLOURING MATERIALS	1	No Quantity							112005			0
S3	2016	2016	2016	2	0	2	Export	504	Morocco	MAR	826	United Kingdom	GBR								53	DYES,COLOURING MATERIALS	1	No Quantity							11522			0
S3	2016	2016	2016	2	0	2	Export	504	Morocco	MAR	842	USA	USA								53	DYES,COLOURING MATERIALS	1	No Quantity							41			0
S3	2016	2016	2016	2	0	2	Export	504	Morocco	MAR	854	Burkina Faso	BFA								53	DYES,COLOURING MATERIALS	1	No Quantity							1210556			0
S3	2016	2016	2016	2	0	2	Export	499	Montenegro	MNE	0	World	WLD								54	MEDICINAL,PHARM.PRODUCTS	1	No Quantity							10945535			0
S3	2016	2016	2016	2	0	2	Export	499	Montenegro	MNE	40	Austria	AUT								54	MEDICINAL,PHARM.PRODUCTS	1	No Quantity							709			0
S3	2016	2016	2016	2	0	2	Export	499	Montenegro	MNE	56	Belgium	BEL								54	MEDICINAL,PHARM.PRODUCTS	1	No Quantity							77			0
S3	2016	2016	2016	2	0	2	Export	499	Montenegro	MNE	70	Bosnia Herzegovina	BIH								54	MEDICINAL,PHARM.PRODUCTS	1	No Quantity							696207			0
S3	2016	2016	2016	2	0	2	Export	499	Montenegro	MNE	100	Bulgaria	BGR								54	MEDICINAL,PHARM.PRODUCTS	1	No Quantity							267775			0
S3	2016	2016	2016	2	0	2	Export	499	Montenegro	MNE	191	Croatia	HRV								54	MEDICINAL,PHARM.PRODUCTS	1	No Quantity							2			0
S3	2016	2016	2016	2	0	2	Export	499	Montenegro	MNE	251	France	FRA								54	MEDICINAL,PHARM.PRODUCTS	1	No Quantity							100535			0
S3	2016	2016	2016	2	0	2	Export	499	Montenegro	MNE	276	Germany	DEU								54	MEDICINAL,PHARM.PRODUCTS	1	No Quantity							16294			0
S3	2016	2016	2016	2	0	2	Export	499	Montenegro	MNE	300	Greece	GRC								54	MEDICINAL,PHARM.PRODUCTS	1	No Quantity							34			0
S3	2016	2016	2016	2	0	2	Export	499	Montenegro	MNE	344	China, Hong Kong SAR	HKG								54	MEDICINAL,PHARM.PRODUCTS	1	No Quantity							192			0
S3	2016	2016	2016	2	0	2	Export	499	Montenegro	MNE	381	Italy	ITA								54	MEDICINAL,PHARM.PRODUCTS	1	No Quantity							775			0
S3	2016	2016	2016	2	0	2	Export	499	Montenegro	MNE	410	Rep. of Korea	KOR								54	MEDICINAL,PHARM.PRODUCTS	1	No Quantity							41			0
S3	2016	2016	2016	2	0	2	Export	499	Montenegro	MNE	528	Netherlands	NLD								54	MEDICINAL,PHARM.PRODUCTS	1	No Quantity							232			0
S3	2016	2016	2016	2	0	2	Export	499	Montenegro	MNE	688	Serbia	SRB								54	MEDICINAL,PHARM.PRODUCTS	1	No Quantity							9851670			0
S3	2016	2016	2016	2	0	2	Export	499	Montenegro	MNE	705	Slovenia	SVN								54	MEDICINAL,PHARM.PRODUCTS	1	No Quantity							10182			0
S3	2016	2016	2016	2	0	2	Export	499	Montenegro	MNE	757	Switzerland	CHE								54	MEDICINAL,PHARM.PRODUCTS	1	No Quantity							17			0
S3	2016	2016	2016	2	0	2	Export	499	Montenegro	MNE	807	North Macedonia	MKD								54	MEDICINAL,PHARM.PRODUCTS	1	No Quantity							637			0
S3	2016	2016	2016	2	0	2	Export	499	Montenegro	MNE	826	United Kingdom	GBR								54	MEDICINAL,PHARM.PRODUCTS	1	No Quantity							153			0
S3	2016	2016	2016	2	0	2	Export	499	Montenegro	MNE	842	USA	USA								54	MEDICINAL,PHARM.PRODUCTS	1	No Quantity							2			0
S3	2016	2016	2016	2	0	2	Export	504	Morocco	MAR	0	World	WLD								54	MEDICINAL,PHARM.PRODUCTS	1	No Quantity							109166415			0
S3	2016	2016	2016	2	0	2	Export	504	Morocco	MAR	12	Algeria	DZA								54	MEDICINAL,PHARM.PRODUCTS	1	No Quantity							2101786			0
S3	2016	2016	2016	2	0	2	Export	504	Morocco	MAR	32	Argentina	ARG								54	MEDICINAL,PHARM.PRODUCTS	1	No Quantity							582387			0
S3	2016	2016	2016	2	0	2	Export	504	Morocco	MAR	40	Austria	AUT								54	MEDICINAL,PHARM.PRODUCTS	1	No Quantity							33115			0
S3	2016	2016	2016	2	0	2	Export	504	Morocco	MAR	48	Bahrain	BHR								54	MEDICINAL,PHARM.PRODUCTS	1	No Quantity							2592			0
S3	2016	2016	2016	2	0	2	Export	504	Morocco	MAR	56	Belgium	BEL								54	MEDICINAL,PHARM.PRODUCTS	1	No Quantity							2693499			0
S3	2016	2016	2016	2	0	2	Export	504	Morocco	MAR	76	Brazil	BRA								54	MEDICINAL,PHARM.PRODUCTS	1	No Quantity							586			0
S3	2016	2016	2016	2	0	2	Export	504	Morocco	MAR	108	Burundi	BDI								54	MEDICINAL,PHARM.PRODUCTS	1	No Quantity							133638			0
S3	2016	2016	2016	2	0	2	Export	504	Morocco	MAR	120	Cameroon	CMR								54	MEDICINAL,PHARM.PRODUCTS	1	No Quantity							550256			0
S3	2016	2016	2016	2	0	2	Export	504	Morocco	MAR	148	Chad	TCD								54	MEDICINAL,PHARM.PRODUCTS	1	No Quantity							89130			0
S3	2016	2016	2016	2	0	2	Export	504	Morocco	MAR	152	Chile	CHL								54	MEDICINAL,PHARM.PRODUCTS	1	No Quantity							26332			0
S3	2016	2016	2016	2	0	2	Export	504	Morocco	MAR	178	Congo	COG								54	MEDICINAL,PHARM.PRODUCTS	1	No Quantity							191853			0
S3	2016	2016	2016	2	0	2	Export	504	Morocco	MAR	180	Dem. Rep. of the Congo	COD								54	MEDICINAL,PHARM.PRODUCTS	1	No Quantity							228			0
S3	2016	2016	2016	2	0	2	Export	504	Morocco	MAR	203	Czechia	CZE								54	MEDICINAL,PHARM.PRODUCTS	1	No Quantity							187473			0
S3	2016	2016	2016	2	0	2	Export	504	Morocco	MAR	204	Benin	BEN								54	MEDICINAL,PHARM.PRODUCTS	1	No Quantity							25824			0
S3	2016	2016	2016	2	0	2	Export	504	Morocco	MAR	208	Denmark	DNK								54	MEDICINAL,PHARM.PRODUCTS	1	No Quantity							163			0
S3	2016	2016	2016	2	0	2	Export	504	Morocco	MAR	226	Equatorial Guinea	GNQ								54	MEDICINAL,PHARM.PRODUCTS	1	No Quantity							206809			0
S3	2016	2016	2016	2	0	2	Export	504	Morocco	MAR	231	Ethiopia	ETH								54	MEDICINAL,PHARM.PRODUCTS	1	No Quantity							6			0
S3	2016	2016	2016	2	0	2	Export	504	Morocco	MAR	251	France	FRA								54	MEDICINAL,PHARM.PRODUCTS	1	No Quantity							69033954			0
S3	2016	2016	2016	2	0	2	Export	504	Morocco	MAR	262	Djibouti	DJI								54	MEDICINAL,PHARM.PRODUCTS	1	No Quantity							7084			0
S3	2016	2016	2016	2	0	2	Export	504	Morocco	MAR	266	Gabon	GAB								54	MEDICINAL,PHARM.PRODUCTS	1	No Quantity							500287			0
S3	2016	2016	2016	2	0	2	Export	504	Morocco	MAR	276	Germany	DEU								54	MEDICINAL,PHARM.PRODUCTS	1	No Quantity							733572			0
S3	2016	2016	2016	2	0	2	Export	504	Morocco	MAR	324	Guinea	GIN								54	MEDICINAL,PHARM.PRODUCTS	1	No Quantity							631513			0
S3	2016	2016	2016	2	0	2	Export	504	Morocco	MAR	344	China, Hong Kong SAR	HKG								54	MEDICINAL,PHARM.PRODUCTS	1	No Quantity							63213			0
S3	2016	2016	2016	2	0	2	Export	504	Morocco	MAR	348	Hungary	HUN								54	MEDICINAL,PHARM.PRODUCTS	1	No Quantity							3			0
S3	2016	2016	2016	2	0	2	Export	504	Morocco	MAR	360	Indonesia	IDN								54	MEDICINAL,PHARM.PRODUCTS	1	No Quantity							17128			0
S3	2016	2016	2016	2	0	2	Export	504	Morocco	MAR	368	Iraq	IRQ								54	MEDICINAL,PHARM.PRODUCTS	1	No Quantity							2274013			0
S3	2016	2016	2016	2	0	2	Export	504	Morocco	MAR	381	Italy	ITA								54	MEDICINAL,PHARM.PRODUCTS	1	No Quantity							146239			0
S3	2016	2016	2016	2	0	2	Export	504	Morocco	MAR	384	Côte d'Ivoire	CIV								54	MEDICINAL,PHARM.PRODUCTS	1	No Quantity							2245186			0
S3	2016	2016	2016	2	0	2	Export	504	Morocco	MAR	400	Jordan	JOR								54	MEDICINAL,PHARM.PRODUCTS	1	No Quantity							754020			0
S3	2016	2016	2016	2	0	2	Export	504	Morocco	MAR	404	Kenya	KEN								54	MEDICINAL,PHARM.PRODUCTS	1	No Quantity							9436			0
S3	2016	2016	2016	2	0	2	Export	504	Morocco	MAR	414	Kuwait	KWT								54	MEDICINAL,PHARM.PRODUCTS	1	No Quantity							31254			0
S3	2016	2016	2016	2	0	2	Export	504	Morocco	MAR	422	Lebanon	LBN								54	MEDICINAL,PHARM.PRODUCTS	1	No Quantity							133774			0
S3	2016	2016	2016	2	0	2	Export	504	Morocco	MAR	434	Libya	LBY								54	MEDICINAL,PHARM.PRODUCTS	1	No Quantity							2680336			0
S3	2016	2016	2016	2	0	2	Export	504	Morocco	MAR	450	Madagascar	MDG								54	MEDICINAL,PHARM.PRODUCTS	1	No Quantity							18999			0
S3	2016	2016	2016	2	0	2	Export	504	Morocco	MAR	466	Mali	MLI								54	MEDICINAL,PHARM.PRODUCTS	1	No Quantity							593664			0
S3	2016	2016	2016	2	0	2	Export	504	Morocco	MAR	478	Mauritania	MRT								54	MEDICINAL,PHARM.PRODUCTS	1	No Quantity							2515995			0
S3	2016	2016	2016	2	0	2	Export	504	Morocco	MAR	480	Mauritius	MUS								54	MEDICINAL,PHARM.PRODUCTS	1	No Quantity							24723			0
S3	2016	2016	2016	2	0	2	Export	504	Morocco	MAR	484	Mexico	MEX								54	MEDICINAL,PHARM.PRODUCTS	1	No Quantity							3160			0
S3	2016	2016	2016	2	0	2	Export	504	Morocco	MAR	512	Oman	OMN								54	MEDICINAL,PHARM.PRODUCTS	1	No Quantity							16097			0
S3	2016	2016	2016	2	0	2	Export	504	Morocco	MAR	524	Nepal	NPL								54	MEDICINAL,PHARM.PRODUCTS	1	No Quantity							1613			0
S3	2016	2016	2016	2	0	2	Export	504	Morocco	MAR	528	Netherlands	NLD								54	MEDICINAL,PHARM.PRODUCTS	1	No Quantity							841864			0
S3	2016	2016	2016	2	0	2	Export	504	Morocco	MAR	562	Niger	NER								54	MEDICINAL,PHARM.PRODUCTS	1	No Quantity							345377			0
S3	2016	2016	2016	2	0	2	Export	504	Morocco	MAR	620	Portugal	PRT								54	MEDICINAL,PHARM.PRODUCTS	1	No Quantity							1049669			0
S3	2016	2016	2016	2	0	2	Export	504	Morocco	MAR	634	Qatar	QAT								54	MEDICINAL,PHARM.PRODUCTS	1	No Quantity							2537			0
S3	2016	2016	2016	2	0	2	Export	504	Morocco	MAR	682	Saudi Arabia	SAU								54	MEDICINAL,PHARM.PRODUCTS	1	No Quantity							226274			0
S3	2016	2016	2016	2	0	2	Export	504	Morocco	MAR	686	Senegal	SEN								54	MEDICINAL,PHARM.PRODUCTS	1	No Quantity							5688647			0
S3	2016	2016	2016	2	0	2	Export	504	Morocco	MAR	724	Spain	ESP								54	MEDICINAL,PHARM.PRODUCTS	1	No Quantity							5271533			0
S3	2016	2016	2016	2	0	2	Export	504	Morocco	MAR	729	Sudan	SDN								54	MEDICINAL,PHARM.PRODUCTS	1	No Quantity							160110			0
S3	2016	2016	2016	2	0	2	Export	504	Morocco	MAR	757	Switzerland	CHE								54	MEDICINAL,PHARM.PRODUCTS	1	No Quantity							159			0
S3	2016	2016	2016	2	0	2	Export	504	Morocco	MAR	768	Togo	TGO								54	MEDICINAL,PHARM.PRODUCTS	1	No Quantity							62139			0
S3	2016	2016	2016	2	0	2	Export	504	Morocco	MAR	784	United Arab Emirates	ARE								54	MEDICINAL,PHARM.PRODUCTS	1	No Quantity							116533			0
S3	2016	2016	2016	2	0	2	Export	504	Morocco	MAR	788	Tunisia	TUN								54	MEDICINAL,PHARM.PRODUCTS	1	No Quantity							1890435			0
S3	2016	2016	2016	2	0	2	Export	504	Morocco	MAR	792	Turkey	TUR								54	MEDICINAL,PHARM.PRODUCTS	1	No Quantity							100521			0
S3	2016	2016	2016	2	0	2	Export	504	Morocco	MAR	800	Uganda	UGA								54	MEDICINAL,PHARM.PRODUCTS	1	No Quantity							2259			0
S3	2016	2016	2016	2	0	2	Export	504	Morocco	MAR	804	Ukraine	UKR								54	MEDICINAL,PHARM.PRODUCTS	1	No Quantity							8374			0
S3	2016	2016	2016	2	0	2	Export	504	Morocco	MAR	826	United Kingdom	GBR								54	MEDICINAL,PHARM.PRODUCTS	1	No Quantity							12			0
S3	2016	2016	2016	2	0	2	Export	504	Morocco	MAR	834	United Rep. of Tanzania	TZA								54	MEDICINAL,PHARM.PRODUCTS	1	No Quantity							2016			0
S3	2016	2016	2016	2	0	2	Export	504	Morocco	MAR	842	USA	USA								54	MEDICINAL,PHARM.PRODUCTS	1	No Quantity							60			0
S3	2016	2016	2016	2	0	2	Export	504	Morocco	MAR	854	Burkina Faso	BFA								54	MEDICINAL,PHARM.PRODUCTS	1	No Quantity							569004			0
S3	2016	2016	2016	2	0	2	Export	504	Morocco	MAR	858	Uruguay	URY								54	MEDICINAL,PHARM.PRODUCTS	1	No Quantity							2184201			0
S3	2016	2016	2016	2	0	2	Export	504	Morocco	MAR	887	Yemen	YEM								54	MEDICINAL,PHARM.PRODUCTS	1	No Quantity							1382787			0
S3	2016	2016	2016	2	0	2	Export	504	Morocco	MAR	894	Zambia	ZMB								54	MEDICINAL,PHARM.PRODUCTS	1	No Quantity							886			0
S3	2016	2016	2016	2	0	2	Export	504	Morocco	MAR	899	Areas, nes									54	MEDICINAL,PHARM.PRODUCTS	1	No Quantity							78			0
S3	2016	2016	2016	2	0	2	Export	499	Montenegro	MNE	0	World	WLD								55	ESSENTL.OILS,PERFUME,ETC	1	No Quantity							2992011			0
S3	2016	2016	2016	2	0	2	Export	499	Montenegro	MNE	8	Albania	ALB								55	ESSENTL.OILS,PERFUME,ETC	1	No Quantity							33502			0
S3	2016	2016	2016	2	0	2	Export	499	Montenegro	MNE	40	Austria	AUT								55	ESSENTL.OILS,PERFUME,ETC	1	No Quantity							491017			0
S3	2016	2016	2016	2	0	2	Export	499	Montenegro	MNE	56	Belgium	BEL								55	ESSENTL.OILS,PERFUME,ETC	1	No Quantity							309967			0
S3	2016	2016	2016	2	0	2	Export	499	Montenegro	MNE	70	Bosnia Herzegovina	BIH								55	ESSENTL.OILS,PERFUME,ETC	1	No Quantity							48891			0
S3	2016	2016	2016	2	0	2	Export	499	Montenegro	MNE	156	China	CHN								55	ESSENTL.OILS,PERFUME,ETC	1	No Quantity							5700			0
S3	2016	2016	2016	2	0	2	Export	499	Montenegro	MNE	191	Croatia	HRV								55	ESSENTL.OILS,PERFUME,ETC	1	No Quantity							45293			0
S3	2016	2016	2016	2	0	2	Export	499	Montenegro	MNE	196	Cyprus	CYP								55	ESSENTL.OILS,PERFUME,ETC	1	No Quantity							84			0
S3	2016	2016	2016	2	0	2	Export	499	Montenegro	MNE	251	France	FRA								55	ESSENTL.OILS,PERFUME,ETC	1	No Quantity							55			0
S3	2016	2016	2016	2	0	2	Export	499	Montenegro	MNE	268	Georgia	GEO								55	ESSENTL.OILS,PERFUME,ETC	1	No Quantity							22			0
S3	2016	2016	2016	2	0	2	Export	499	Montenegro	MNE	276	Germany	DEU								55	ESSENTL.OILS,PERFUME,ETC	1	No Quantity							11328			0
S3	2016	2016	2016	2	0	2	Export	499	Montenegro	MNE	344	China, Hong Kong SAR	HKG								55	ESSENTL.OILS,PERFUME,ETC	1	No Quantity							342			0
S3	2016	2016	2016	2	0	2	Export	499	Montenegro	MNE	381	Italy	ITA								55	ESSENTL.OILS,PERFUME,ETC	1	No Quantity							8981			0
S3	2016	2016	2016	2	0	2	Export	499	Montenegro	MNE	430	Liberia	LBR								55	ESSENTL.OILS,PERFUME,ETC	1	No Quantity							68			0
S3	2016	2016	2016	2	0	2	Export	499	Montenegro	MNE	579	Norway	NOR								55	ESSENTL.OILS,PERFUME,ETC	1	No Quantity							77			0
S3	2016	2016	2016	2	0	2	Export	499	Montenegro	MNE	688	Serbia	SRB								55	ESSENTL.OILS,PERFUME,ETC	1	No Quantity							383524			0
S3	2016	2016	2016	2	0	2	Export	499	Montenegro	MNE	705	Slovenia	SVN								55	ESSENTL.OILS,PERFUME,ETC	1	No Quantity							835751			0
S3	2016	2016	2016	2	0	2	Export	499	Montenegro	MNE	757	Switzerland	CHE								55	ESSENTL.OILS,PERFUME,ETC	1	No Quantity							55			0
S3	2016	2016	2016	2	0	2	Export	499	Montenegro	MNE	807	North Macedonia	MKD								55	ESSENTL.OILS,PERFUME,ETC	1	No Quantity							161321			0
S3	2016	2016	2016	2	0	2	Export	499	Montenegro	MNE	842	USA	USA								55	ESSENTL.OILS,PERFUME,ETC	1	No Quantity							527922			0
S3	2016	2016	2016	2	0	2	Export	499	Montenegro	MNE	899	Areas, nes									55	ESSENTL.OILS,PERFUME,ETC	1	No Quantity							128110			0
S3	2016	2016	2016	2	0	2	Export	504	Morocco	MAR	0	World	WLD								55	ESSENTL.OILS,PERFUME,ETC	1	No Quantity							105579568			0
S3	2016	2016	2016	2	0	2	Export	504	Morocco	MAR	12	Algeria	DZA								55	ESSENTL.OILS,PERFUME,ETC	1	No Quantity							1763151			0
S3	2016	2016	2016	2	0	2	Export	504	Morocco	MAR	36	Australia	AUS								55	ESSENTL.OILS,PERFUME,ETC	1	No Quantity							467441			0
S3	2016	2016	2016	2	0	2	Export	504	Morocco	MAR	40	Austria	AUT								55	ESSENTL.OILS,PERFUME,ETC	1	No Quantity							12158			0
S3	2016	2016	2016	2	0	2	Export	504	Morocco	MAR	48	Bahrain	BHR								55	ESSENTL.OILS,PERFUME,ETC	1	No Quantity							65486			0
S3	2016	2016	2016	2	0	2	Export	504	Morocco	MAR	56	Belgium	BEL								55	ESSENTL.OILS,PERFUME,ETC	1	No Quantity							2882169			0
S3	2016	2016	2016	2	0	2	Export	504	Morocco	MAR	68	Bolivia (Plurinational State of)	BOL								55	ESSENTL.OILS,PERFUME,ETC	1	No Quantity							300			0
S3	2016	2016	2016	2	0	2	Export	504	Morocco	MAR	76	Brazil	BRA								55	ESSENTL.OILS,PERFUME,ETC	1	No Quantity							433906			0
S3	2016	2016	2016	2	0	2	Export	504	Morocco	MAR	100	Bulgaria	BGR								55	ESSENTL.OILS,PERFUME,ETC	1	No Quantity							73359			0
S3	2016	2016	2016	2	0	2	Export	504	Morocco	MAR	108	Burundi	BDI								55	ESSENTL.OILS,PERFUME,ETC	1	No Quantity							310			0
S3	2016	2016	2016	2	0	2	Export	504	Morocco	MAR	112	Belarus	BLR								55	ESSENTL.OILS,PERFUME,ETC	1	No Quantity							15403			0
S3	2016	2016	2016	2	0	2	Export	504	Morocco	MAR	120	Cameroon	CMR								55	ESSENTL.OILS,PERFUME,ETC	1	No Quantity							160848			0
S3	2016	2016	2016	2	0	2	Export	504	Morocco	MAR	124	Canada	CAN								55	ESSENTL.OILS,PERFUME,ETC	1	No Quantity							625224			0
S3	2016	2016	2016	2	0	2	Export	504	Morocco	MAR	132	Cabo Verde	CPV								55	ESSENTL.OILS,PERFUME,ETC	1	No Quantity							12357			0
S3	2016	2016	2016	2	0	2	Export	504	Morocco	MAR	140	Central African Rep.	CAF								55	ESSENTL.OILS,PERFUME,ETC	1	No Quantity							5127			0
S3	2016	2016	2016	2	0	2	Export	504	Morocco	MAR	144	Sri Lanka	LKA								55	ESSENTL.OILS,PERFUME,ETC	1	No Quantity							811			0
S3	2016	2016	2016	2	0	2	Export	504	Morocco	MAR	148	Chad	TCD								55	ESSENTL.OILS,PERFUME,ETC	1	No Quantity							2602			0
S3	2016	2016	2016	2	0	2	Export	504	Morocco	MAR	152	Chile	CHL								55	ESSENTL.OILS,PERFUME,ETC	1	No Quantity							3486			0
S3	2016	2016	2016	2	0	2	Export	504	Morocco	MAR	156	China	CHN								55	ESSENTL.OILS,PERFUME,ETC	1	No Quantity							796550			0
S3	2016	2016	2016	2	0	2	Export	504	Morocco	MAR	170	Colombia	COL								55	ESSENTL.OILS,PERFUME,ETC	1	No Quantity							89578			0
S3	2016	2016	2016	2	0	2	Export	504	Morocco	MAR	178	Congo	COG								55	ESSENTL.OILS,PERFUME,ETC	1	No Quantity							72236			0
S3	2016	2016	2016	2	0	2	Export	504	Morocco	MAR	180	Dem. Rep. of the Congo	COD								55	ESSENTL.OILS,PERFUME,ETC	1	No Quantity							743			0
S3	2016	2016	2016	2	0	2	Export	504	Morocco	MAR	191	Croatia	HRV								55	ESSENTL.OILS,PERFUME,ETC	1	No Quantity							44691			0
S3	2016	2016	2016	2	0	2	Export	504	Morocco	MAR	196	Cyprus	CYP								55	ESSENTL.OILS,PERFUME,ETC	1	No Quantity							831			0
S3	2016	2016	2016	2	0	2	Export	504	Morocco	MAR	203	Czechia	CZE								55	ESSENTL.OILS,PERFUME,ETC	1	No Quantity							85594			0
S3	2016	2016	2016	2	0	2	Export	504	Morocco	MAR	204	Benin	BEN								55	ESSENTL.OILS,PERFUME,ETC	1	No Quantity							18281			0
S3	2016	2016	2016	2	0	2	Export	504	Morocco	MAR	208	Denmark	DNK								55	ESSENTL.OILS,PERFUME,ETC	1	No Quantity							11200			0
S3	2016	2016	2016	2	0	2	Export	504	Morocco	MAR	226	Equatorial Guinea	GNQ								55	ESSENTL.OILS,PERFUME,ETC	1	No Quantity							110861			0
S3	2016	2016	2016	2	0	2	Export	504	Morocco	MAR	246	Finland	FIN								55	ESSENTL.OILS,PERFUME,ETC	1	No Quantity							9042			0
S3	2016	2016	2016	2	0	2	Export	504	Morocco	MAR	251	France	FRA								55	ESSENTL.OILS,PERFUME,ETC	1	No Quantity							29309601			0
S3	2016	2016	2016	2	0	2	Export	504	Morocco	MAR	262	Djibouti	DJI								55	ESSENTL.OILS,PERFUME,ETC	1	No Quantity							327			0
S3	2016	2016	2016	2	0	2	Export	504	Morocco	MAR	266	Gabon	GAB								55	ESSENTL.OILS,PERFUME,ETC	1	No Quantity							15011			0
S3	2016	2016	2016	2	0	2	Export	504	Morocco	MAR	268	Georgia	GEO								55	ESSENTL.OILS,PERFUME,ETC	1	No Quantity							4062			0
S3	2016	2016	2016	2	0	2	Export	504	Morocco	MAR	270	Gambia	GMB								55	ESSENTL.OILS,PERFUME,ETC	1	No Quantity							1527			0
S3	2016	2016	2016	2	0	2	Export	504	Morocco	MAR	276	Germany	DEU								55	ESSENTL.OILS,PERFUME,ETC	1	No Quantity							2213891			0
S3	2016	2016	2016	2	0	2	Export	504	Morocco	MAR	288	Ghana	GHA								55	ESSENTL.OILS,PERFUME,ETC	1	No Quantity							352776			0
S3	2016	2016	2016	2	0	2	Export	504	Morocco	MAR	300	Greece	GRC								55	ESSENTL.OILS,PERFUME,ETC	1	No Quantity							47159			0
S3	2016	2016	2016	2	0	2	Export	504	Morocco	MAR	320	Guatemala	GTM								55	ESSENTL.OILS,PERFUME,ETC	1	No Quantity							3895			0
S3	2016	2016	2016	2	0	2	Export	504	Morocco	MAR	324	Guinea	GIN								55	ESSENTL.OILS,PERFUME,ETC	1	No Quantity							85603			0
S3	2016	2016	2016	2	0	2	Export	504	Morocco	MAR	344	China, Hong Kong SAR	HKG								55	ESSENTL.OILS,PERFUME,ETC	1	No Quantity							104829			0
S3	2016	2016	2016	2	0	2	Export	504	Morocco	MAR	348	Hungary	HUN								55	ESSENTL.OILS,PERFUME,ETC	1	No Quantity							628903			0
S3	2016	2016	2016	2	0	2	Export	504	Morocco	MAR	352	Iceland	ISL								55	ESSENTL.OILS,PERFUME,ETC	1	No Quantity							863			0
S3	2016	2016	2016	2	0	2	Export	504	Morocco	MAR	360	Indonesia	IDN								55	ESSENTL.OILS,PERFUME,ETC	1	No Quantity							14477			0
S3	2016	2016	2016	2	0	2	Export	504	Morocco	MAR	364	Iran	IRN								55	ESSENTL.OILS,PERFUME,ETC	1	No Quantity							11850			0
S3	2016	2016	2016	2	0	2	Export	504	Morocco	MAR	368	Iraq	IRQ								55	ESSENTL.OILS,PERFUME,ETC	1	No Quantity							3334			0
S3	2016	2016	2016	2	0	2	Export	504	Morocco	MAR	372	Ireland	IRL								55	ESSENTL.OILS,PERFUME,ETC	1	No Quantity							217			0
S3	2016	2016	2016	2	0	2	Export	504	Morocco	MAR	381	Italy	ITA								55	ESSENTL.OILS,PERFUME,ETC	1	No Quantity							348022			0
S3	2016	2016	2016	2	0	2	Export	504	Morocco	MAR	384	Côte d'Ivoire	CIV								55	ESSENTL.OILS,PERFUME,ETC	1	No Quantity							420167			0
S3	2016	2016	2016	2	0	2	Export	504	Morocco	MAR	388	Jamaica	JAM								55	ESSENTL.OILS,PERFUME,ETC	1	No Quantity							70165			0
S3	2016	2016	2016	2	0	2	Export	504	Morocco	MAR	392	Japan	JPN								55	ESSENTL.OILS,PERFUME,ETC	1	No Quantity							627481			0
S3	2016	2016	2016	2	0	2	Export	504	Morocco	MAR	398	Kazakhstan	KAZ								55	ESSENTL.OILS,PERFUME,ETC	1	No Quantity							1025			0
S3	2016	2016	2016	2	0	2	Export	504	Morocco	MAR	400	Jordan	JOR								55	ESSENTL.OILS,PERFUME,ETC	1	No Quantity							83684			0
S3	2016	2016	2016	2	0	2	Export	504	Morocco	MAR	404	Kenya	KEN								55	ESSENTL.OILS,PERFUME,ETC	1	No Quantity							181			0
S3	2016	2016	2016	2	0	2	Export	504	Morocco	MAR	410	Rep. of Korea	KOR								55	ESSENTL.OILS,PERFUME,ETC	1	No Quantity							657363			0
S3	2016	2016	2016	2	0	2	Export	504	Morocco	MAR	414	Kuwait	KWT								55	ESSENTL.OILS,PERFUME,ETC	1	No Quantity							192303			0
S3	2016	2016	2016	2	0	2	Export	504	Morocco	MAR	422	Lebanon	LBN								55	ESSENTL.OILS,PERFUME,ETC	1	No Quantity							54370			0
S3	2016	2016	2016	2	0	2	Export	504	Morocco	MAR	428	Latvia	LVA								55	ESSENTL.OILS,PERFUME,ETC	1	No Quantity							2205			0
S3	2016	2016	2016	2	0	2	Export	504	Morocco	MAR	430	Liberia	LBR								55	ESSENTL.OILS,PERFUME,ETC	1	No Quantity							12622			0
S3	2016	2016	2016	2	0	2	Export	504	Morocco	MAR	434	Libya	LBY								55	ESSENTL.OILS,PERFUME,ETC	1	No Quantity							92084			0
S3	2016	2016	2016	2	0	2	Export	504	Morocco	MAR	440	Lithuania	LTU								55	ESSENTL.OILS,PERFUME,ETC	1	No Quantity							69853			0
S3	2016	2016	2016	2	0	2	Export	504	Morocco	MAR	442	Luxembourg	LUX								55	ESSENTL.OILS,PERFUME,ETC	1	No Quantity							54894			0
S3	2016	2016	2016	2	0	2	Export	504	Morocco	MAR	458	Malaysia	MYS								55	ESSENTL.OILS,PERFUME,ETC	1	No Quantity							31798			0
S3	2016	2016	2016	2	0	2	Export	504	Morocco	MAR	466	Mali	MLI								55	ESSENTL.OILS,PERFUME,ETC	1	No Quantity							557746			0
S3	2016	2016	2016	2	0	2	Export	504	Morocco	MAR	470	Malta	MLT								55	ESSENTL.OILS,PERFUME,ETC	1	No Quantity							563			0
S3	2016	2016	2016	2	0	2	Export	504	Morocco	MAR	478	Mauritania	MRT								55	ESSENTL.OILS,PERFUME,ETC	1	No Quantity							1212836			0
S3	2016	2016	2016	2	0	2	Export	504	Morocco	MAR	480	Mauritius	MUS								55	ESSENTL.OILS,PERFUME,ETC	1	No Quantity							17141			0
S3	2016	2016	2016	2	0	2	Export	504	Morocco	MAR	484	Mexico	MEX								55	ESSENTL.OILS,PERFUME,ETC	1	No Quantity							15531			0
S3	2016	2016	2016	2	0	2	Export	504	Morocco	MAR	490	Other Asia, nes									55	ESSENTL.OILS,PERFUME,ETC	1	No Quantity							799			0
S3	2016	2016	2016	2	0	2	Export	504	Morocco	MAR	498	Rep. of Moldova	MDA								55	ESSENTL.OILS,PERFUME,ETC	1	No Quantity							681			0
S3	2016	2016	2016	2	0	2	Export	504	Morocco	MAR	499	Montenegro	MNE								55	ESSENTL.OILS,PERFUME,ETC	1	No Quantity							35087			0
S3	2016	2016	2016	2	0	2	Export	504	Morocco	MAR	512	Oman	OMN								55	ESSENTL.OILS,PERFUME,ETC	1	No Quantity							27472			0
S3	2016	2016	2016	2	0	2	Export	504	Morocco	MAR	516	Namibia	NAM								55	ESSENTL.OILS,PERFUME,ETC	1	No Quantity							73			0
S3	2016	2016	2016	2	0	2	Export	504	Morocco	MAR	528	Netherlands	NLD								55	ESSENTL.OILS,PERFUME,ETC	1	No Quantity							265173			0
S3	2016	2016	2016	2	0	2	Export	504	Morocco	MAR	540	New Caledonia	NCL								55	ESSENTL.OILS,PERFUME,ETC	1	No Quantity							87			0
S3	2016	2016	2016	2	0	2	Export	504	Morocco	MAR	554	New Zealand	NZL								55	ESSENTL.OILS,PERFUME,ETC	1	No Quantity							1214			0
S3	2016	2016	2016	2	0	2	Export	504	Morocco	MAR	562	Niger	NER								55	ESSENTL.OILS,PERFUME,ETC	1	No Quantity							480112			0
S3	2016	2016	2016	2	0	2	Export	504	Morocco	MAR	566	Nigeria	NGA								55	ESSENTL.OILS,PERFUME,ETC	1	No Quantity							6301			0
S3	2016	2016	2016	2	0	2	Export	504	Morocco	MAR	579	Norway	NOR								55	ESSENTL.OILS,PERFUME,ETC	1	No Quantity							11948			0
S3	2016	2016	2016	2	0	2	Export	504	Morocco	MAR	586	Pakistan	PAK								55	ESSENTL.OILS,PERFUME,ETC	1	No Quantity							54615			0
S3	2016	2016	2016	2	0	2	Export	504	Morocco	MAR	591	Panama	PAN								55	ESSENTL.OILS,PERFUME,ETC	1	No Quantity							101763			0
S3	2016	2016	2016	2	0	2	Export	504	Morocco	MAR	600	Paraguay	PRY								55	ESSENTL.OILS,PERFUME,ETC	1	No Quantity							728925			0
S3	2016	2016	2016	2	0	2	Export	504	Morocco	MAR	604	Peru	PER								55	ESSENTL.OILS,PERFUME,ETC	1	No Quantity							5664			0
S3	2016	2016	2016	2	0	2	Export	504	Morocco	MAR	608	Philippines	PHL								55	ESSENTL.OILS,PERFUME,ETC	1	No Quantity							255			0
S3	2016	2016	2016	2	0	2	Export	504	Morocco	MAR	616	Poland	POL								55	ESSENTL.OILS,PERFUME,ETC	1	No Quantity							1062763			0
S3	2016	2016	2016	2	0	2	Export	504	Morocco	MAR	620	Portugal	PRT								55	ESSENTL.OILS,PERFUME,ETC	1	No Quantity							1589			0
S3	2016	2016	2016	2	0	2	Export	504	Morocco	MAR	624	Guinea-Bissau	GNB								55	ESSENTL.OILS,PERFUME,ETC	1	No Quantity							1447893			0
S3	2016	2016	2016	2	0	2	Export	504	Morocco	MAR	634	Qatar	QAT								55	ESSENTL.OILS,PERFUME,ETC	1	No Quantity							47138			0
S3	2016	2016	2016	2	0	2	Export	504	Morocco	MAR	642	Romania	ROU								55	ESSENTL.OILS,PERFUME,ETC	1	No Quantity							33623			0
S3	2016	2016	2016	2	0	2	Export	504	Morocco	MAR	643	Russian Federation	RUS								55	ESSENTL.OILS,PERFUME,ETC	1	No Quantity							1336551			0
S3	2016	2016	2016	2	0	2	Export	504	Morocco	MAR	682	Saudi Arabia	SAU								55	ESSENTL.OILS,PERFUME,ETC	1	No Quantity							1398564			0
S3	2016	2016	2016	2	0	2	Export	504	Morocco	MAR	686	Senegal	SEN								55	ESSENTL.OILS,PERFUME,ETC	1	No Quantity							8765158			0
S3	2016	2016	2016	2	0	2	Export	504	Morocco	MAR	688	Serbia	SRB								55	ESSENTL.OILS,PERFUME,ETC	1	No Quantity							9044			0
S3	2016	2016	2016	2	0	2	Export	504	Morocco	MAR	699	India	IND								55	ESSENTL.OILS,PERFUME,ETC	1	No Quantity							24653			0
S3	2016	2016	2016	2	0	2	Export	504	Morocco	MAR	702	Singapore	SGP								55	ESSENTL.OILS,PERFUME,ETC	1	No Quantity							494298			0
S3	2016	2016	2016	2	0	2	Export	504	Morocco	MAR	703	Slovakia	SVK								55	ESSENTL.OILS,PERFUME,ETC	1	No Quantity							36654			0
S3	2016	2016	2016	2	0	2	Export	504	Morocco	MAR	704	Viet Nam	VNM								55	ESSENTL.OILS,PERFUME,ETC	1	No Quantity							3626			0
S3	2016	2016	2016	2	0	2	Export	504	Morocco	MAR	705	Slovenia	SVN								55	ESSENTL.OILS,PERFUME,ETC	1	No Quantity							251655			0
S3	2016	2016	2016	2	0	2	Export	504	Morocco	MAR	710	South Africa	ZAF								55	ESSENTL.OILS,PERFUME,ETC	1	No Quantity							1014478			0
S3	2016	2016	2016	2	0	2	Export	504	Morocco	MAR	716	Zimbabwe	ZWE								55	ESSENTL.OILS,PERFUME,ETC	1	No Quantity							373			0
S3	2016	2016	2016	2	0	2	Export	504	Morocco	MAR	724	Spain	ESP								55	ESSENTL.OILS,PERFUME,ETC	1	No Quantity							3905147			0
S3	2016	2016	2016	2	0	2	Export	504	Morocco	MAR	729	Sudan	SDN								55	ESSENTL.OILS,PERFUME,ETC	1	No Quantity							43089			0
S3	2016	2016	2016	2	0	2	Export	504	Morocco	MAR	752	Sweden	SWE								55	ESSENTL.OILS,PERFUME,ETC	1	No Quantity							59157			0
S3	2016	2016	2016	2	0	2	Export	504	Morocco	MAR	757	Switzerland	CHE								55	ESSENTL.OILS,PERFUME,ETC	1	No Quantity							571583			0
S3	2016	2016	2016	2	0	2	Export	504	Morocco	MAR	764	Thailand	THA								55	ESSENTL.OILS,PERFUME,ETC	1	No Quantity							43657			0
S3	2016	2016	2016	2	0	2	Export	504	Morocco	MAR	768	Togo	TGO								55	ESSENTL.OILS,PERFUME,ETC	1	No Quantity							42399			0
S3	2016	2016	2016	2	0	2	Export	504	Morocco	MAR	784	United Arab Emirates	ARE								55	ESSENTL.OILS,PERFUME,ETC	1	No Quantity							1688989			0
S3	2016	2016	2016	2	0	2	Export	504	Morocco	MAR	788	Tunisia	TUN								55	ESSENTL.OILS,PERFUME,ETC	1	No Quantity							3271709			0
S3	2016	2016	2016	2	0	2	Export	504	Morocco	MAR	792	Turkey	TUR								55	ESSENTL.OILS,PERFUME,ETC	1	No Quantity							320295			0
S3	2016	2016	2016	2	0	2	Export	504	Morocco	MAR	800	Uganda	UGA								55	ESSENTL.OILS,PERFUME,ETC	1	No Quantity							835			0
S3	2016	2016	2016	2	0	2	Export	504	Morocco	MAR	804	Ukraine	UKR								55	ESSENTL.OILS,PERFUME,ETC	1	No Quantity							297462			0
S3	2016	2016	2016	2	0	2	Export	504	Morocco	MAR	807	North Macedonia	MKD								55	ESSENTL.OILS,PERFUME,ETC	1	No Quantity							4310			0
S3	2016	2016	2016	2	0	2	Export	504	Morocco	MAR	818	Egypt	EGY								55	ESSENTL.OILS,PERFUME,ETC	1	No Quantity							87258			0
S3	2016	2016	2016	2	0	2	Export	504	Morocco	MAR	826	United Kingdom	GBR								55	ESSENTL.OILS,PERFUME,ETC	1	No Quantity							2186161			0
S3	2016	2016	2016	2	0	2	Export	504	Morocco	MAR	842	USA	USA								55	ESSENTL.OILS,PERFUME,ETC	1	No Quantity							10009433			0
S3	2016	2016	2016	2	0	2	Export	504	Morocco	MAR	854	Burkina Faso	BFA								55	ESSENTL.OILS,PERFUME,ETC	1	No Quantity							629			0
S3	2016	2016	2016	2	0	2	Export	504	Morocco	MAR	858	Uruguay	URY								55	ESSENTL.OILS,PERFUME,ETC	1	No Quantity							288374			0
S3	2016	2016	2016	2	0	2	Export	504	Morocco	MAR	862	Venezuela	VEN								55	ESSENTL.OILS,PERFUME,ETC	1	No Quantity							171123			0
S3	2016	2016	2016	2	0	2	Export	504	Morocco	MAR	899	Areas, nes									55	ESSENTL.OILS,PERFUME,ETC	1	No Quantity							19855622			0
S3	2016	2016	2016	2	0	2	Export	499	Montenegro	MNE	0	World	WLD								56	FERTILIZER,EXCEPT GRP272	1	No Quantity							8028			0
S3	2016	2016	2016	2	0	2	Export	499	Montenegro	MNE	8	Albania	ALB								56	FERTILIZER,EXCEPT GRP272	1	No Quantity							5845			0
S3	2016	2016	2016	2	0	2	Export	499	Montenegro	MNE	70	Bosnia Herzegovina	BIH								56	FERTILIZER,EXCEPT GRP272	1	No Quantity							2183			0
S3	2016	2016	2016	2	0	2	Export	504	Morocco	MAR	0	World	WLD								56	FERTILIZER,EXCEPT GRP272	1	No Quantity							2133663682			0
S3	2016	2016	2016	2	0	2	Export	504	Morocco	MAR	12	Algeria	DZA								56	FERTILIZER,EXCEPT GRP272	1	No Quantity							5806192			0
S3	2016	2016	2016	2	0	2	Export	504	Morocco	MAR	24	Angola	AGO								56	FERTILIZER,EXCEPT GRP272	1	No Quantity							718179			0
S3	2016	2016	2016	2	0	2	Export	504	Morocco	MAR	28	Antigua and Barbuda	ATG								56	FERTILIZER,EXCEPT GRP272	1	No Quantity							22891			0
S3	2016	2016	2016	2	0	2	Export	504	Morocco	MAR	32	Argentina	ARG								56	FERTILIZER,EXCEPT GRP272	1	No Quantity							103407994			0
S3	2016	2016	2016	2	0	2	Export	504	Morocco	MAR	36	Australia	AUS								56	FERTILIZER,EXCEPT GRP272	1	No Quantity							26240849			0
S3	2016	2016	2016	2	0	2	Export	504	Morocco	MAR	44	Bahamas	BHS								56	FERTILIZER,EXCEPT GRP272	1	No Quantity							43202			0
S3	2016	2016	2016	2	0	2	Export	504	Morocco	MAR	50	Bangladesh	BGD								56	FERTILIZER,EXCEPT GRP272	1	No Quantity							110884409			0
S3	2016	2016	2016	2	0	2	Export	504	Morocco	MAR	52	Barbados	BRB								56	FERTILIZER,EXCEPT GRP272	1	No Quantity							42892			0
S3	2016	2016	2016	2	0	2	Export	504	Morocco	MAR	56	Belgium	BEL								56	FERTILIZER,EXCEPT GRP272	1	No Quantity							10464796			0
S3	2016	2016	2016	2	0	2	Export	504	Morocco	MAR	76	Brazil	BRA								56	FERTILIZER,EXCEPT GRP272	1	No Quantity							478343370			0
S3	2016	2016	2016	2	0	2	Export	504	Morocco	MAR	100	Bulgaria	BGR								56	FERTILIZER,EXCEPT GRP272	1	No Quantity							35418605			0
S3	2016	2016	2016	2	0	2	Export	504	Morocco	MAR	120	Cameroon	CMR								56	FERTILIZER,EXCEPT GRP272	1	No Quantity							12460033			0
S3	2016	2016	2016	2	0	2	Export	504	Morocco	MAR	170	Colombia	COL								56	FERTILIZER,EXCEPT GRP272	1	No Quantity							153217			0
S3	2016	2016	2016	2	0	2	Export	504	Morocco	MAR	191	Croatia	HRV								56	FERTILIZER,EXCEPT GRP272	1	No Quantity							13269630			0
S3	2016	2016	2016	2	0	2	Export	504	Morocco	MAR	204	Benin	BEN								56	FERTILIZER,EXCEPT GRP272	1	No Quantity							17068786			0
S3	2016	2016	2016	2	0	2	Export	504	Morocco	MAR	212	Dominica	DMA								56	FERTILIZER,EXCEPT GRP272	1	No Quantity							62039			0
S3	2016	2016	2016	2	0	2	Export	504	Morocco	MAR	231	Ethiopia	ETH								56	FERTILIZER,EXCEPT GRP272	1	No Quantity							76039406			0
S3	2016	2016	2016	2	0	2	Export	504	Morocco	MAR	251	France	FRA								56	FERTILIZER,EXCEPT GRP272	1	No Quantity							64974647			0
S3	2016	2016	2016	2	0	2	Export	504	Morocco	MAR	262	Djibouti	DJI								56	FERTILIZER,EXCEPT GRP272	1	No Quantity							73438146			0
S3	2016	2016	2016	2	0	2	Export	504	Morocco	MAR	266	Gabon	GAB								56	FERTILIZER,EXCEPT GRP272	1	No Quantity							44674			0
S3	2016	2016	2016	2	0	2	Export	504	Morocco	MAR	276	Germany	DEU								56	FERTILIZER,EXCEPT GRP272	1	No Quantity							5386762			0
S3	2016	2016	2016	2	0	2	Export	504	Morocco	MAR	288	Ghana	GHA								56	FERTILIZER,EXCEPT GRP272	1	No Quantity							20210917			0
S3	2016	2016	2016	2	0	2	Export	504	Morocco	MAR	300	Greece	GRC								56	FERTILIZER,EXCEPT GRP272	1	No Quantity							9229460			0
S3	2016	2016	2016	2	0	2	Export	504	Morocco	MAR	308	Grenada	GRD								56	FERTILIZER,EXCEPT GRP272	1	No Quantity							45678			0
S3	2016	2016	2016	2	0	2	Export	504	Morocco	MAR	328	Guyana	GUY								56	FERTILIZER,EXCEPT GRP272	1	No Quantity							323674			0
S3	2016	2016	2016	2	0	2	Export	504	Morocco	MAR	332	Haiti	HTI								56	FERTILIZER,EXCEPT GRP272	1	No Quantity							173894			0
S3	2016	2016	2016	2	0	2	Export	504	Morocco	MAR	372	Ireland	IRL								56	FERTILIZER,EXCEPT GRP272	1	No Quantity							6812920			0
S3	2016	2016	2016	2	0	2	Export	504	Morocco	MAR	381	Italy	ITA								56	FERTILIZER,EXCEPT GRP272	1	No Quantity							37647016			0
S3	2016	2016	2016	2	0	2	Export	504	Morocco	MAR	384	Côte d'Ivoire	CIV								56	FERTILIZER,EXCEPT GRP272	1	No Quantity							31109078			0
S3	2016	2016	2016	2	0	2	Export	504	Morocco	MAR	388	Jamaica	JAM								56	FERTILIZER,EXCEPT GRP272	1	No Quantity							168316			0
S3	2016	2016	2016	2	0	2	Export	504	Morocco	MAR	392	Japan	JPN								56	FERTILIZER,EXCEPT GRP272	1	No Quantity							2215976			0
S3	2016	2016	2016	2	0	2	Export	504	Morocco	MAR	404	Kenya	KEN								56	FERTILIZER,EXCEPT GRP272	1	No Quantity							34005515			0
S3	2016	2016	2016	2	0	2	Export	504	Morocco	MAR	434	Libya	LBY								56	FERTILIZER,EXCEPT GRP272	1	No Quantity							724162			0
S3	2016	2016	2016	2	0	2	Export	504	Morocco	MAR	478	Mauritania	MRT								56	FERTILIZER,EXCEPT GRP272	1	No Quantity							144589			0
S3	2016	2016	2016	2	0	2	Export	504	Morocco	MAR	484	Mexico	MEX								56	FERTILIZER,EXCEPT GRP272	1	No Quantity							7229469			0
S3	2016	2016	2016	2	0	2	Export	504	Morocco	MAR	508	Mozambique	MOZ								56	FERTILIZER,EXCEPT GRP272	1	No Quantity							32747711			0
S3	2016	2016	2016	2	0	2	Export	504	Morocco	MAR	528	Netherlands	NLD								56	FERTILIZER,EXCEPT GRP272	1	No Quantity							8841906			0
S3	2016	2016	2016	2	0	2	Export	504	Morocco	MAR	566	Nigeria	NGA								56	FERTILIZER,EXCEPT GRP272	1	No Quantity							111890296			0
S3	2016	2016	2016	2	0	2	Export	504	Morocco	MAR	586	Pakistan	PAK								56	FERTILIZER,EXCEPT GRP272	1	No Quantity							33743			0
S3	2016	2016	2016	2	0	2	Export	504	Morocco	MAR	616	Poland	POL								56	FERTILIZER,EXCEPT GRP272	1	No Quantity							10597064			0
S3	2016	2016	2016	2	0	2	Export	504	Morocco	MAR	620	Portugal	PRT								56	FERTILIZER,EXCEPT GRP272	1	No Quantity							6921279			0
S3	2016	2016	2016	2	0	2	Export	504	Morocco	MAR	642	Romania	ROU								56	FERTILIZER,EXCEPT GRP272	1	No Quantity							46950298			0
S3	2016	2016	2016	2	0	2	Export	504	Morocco	MAR	659	Saint Kitts and Nevis	KNA								56	FERTILIZER,EXCEPT GRP272	1	No Quantity							19945			0
S3	2016	2016	2016	2	0	2	Export	504	Morocco	MAR	662	Saint Lucia	LCA								56	FERTILIZER,EXCEPT GRP272	1	No Quantity							48184			0
S3	2016	2016	2016	2	0	2	Export	504	Morocco	MAR	670	Saint Vincent and the Grenadines	VCT								56	FERTILIZER,EXCEPT GRP272	1	No Quantity							41471			0
S3	2016	2016	2016	2	0	2	Export	504	Morocco	MAR	682	Saudi Arabia	SAU								56	FERTILIZER,EXCEPT GRP272	1	No Quantity							33083			0
S3	2016	2016	2016	2	0	2	Export	504	Morocco	MAR	686	Senegal	SEN								56	FERTILIZER,EXCEPT GRP272	1	No Quantity							63551380			0
S3	2016	2016	2016	2	0	2	Export	504	Morocco	MAR	699	India	IND								56	FERTILIZER,EXCEPT GRP272	1	No Quantity							59522930			0
S3	2016	2016	2016	2	0	2	Export	504	Morocco	MAR	705	Slovenia	SVN								56	FERTILIZER,EXCEPT GRP272	1	No Quantity							7890726			0
S3	2016	2016	2016	2	0	2	Export	504	Morocco	MAR	710	South Africa	ZAF								56	FERTILIZER,EXCEPT GRP272	1	No Quantity							32213615			0
S3	2016	2016	2016	2	0	2	Export	504	Morocco	MAR	724	Spain	ESP								56	FERTILIZER,EXCEPT GRP272	1	No Quantity							79457562			0
S3	2016	2016	2016	2	0	2	Export	504	Morocco	MAR	729	Sudan	SDN								56	FERTILIZER,EXCEPT GRP272	1	No Quantity							15479149			0
S3	2016	2016	2016	2	0	2	Export	504	Morocco	MAR	768	Togo	TGO								56	FERTILIZER,EXCEPT GRP272	1	No Quantity							9567605			0
S3	2016	2016	2016	2	0	2	Export	504	Morocco	MAR	792	Turkey	TUR								56	FERTILIZER,EXCEPT GRP272	1	No Quantity							57577063			0
S3	2016	2016	2016	2	0	2	Export	504	Morocco	MAR	826	United Kingdom	GBR								56	FERTILIZER,EXCEPT GRP272	1	No Quantity							34389017			0
S3	2016	2016	2016	2	0	2	Export	504	Morocco	MAR	834	United Rep. of Tanzania	TZA								56	FERTILIZER,EXCEPT GRP272	1	No Quantity							4592044			0
S3	2016	2016	2016	2	0	2	Export	504	Morocco	MAR	842	USA	USA								56	FERTILIZER,EXCEPT GRP272	1	No Quantity							354185127			0
S3	2016	2016	2016	2	0	2	Export	504	Morocco	MAR	858	Uruguay	URY								56	FERTILIZER,EXCEPT GRP272	1	No Quantity							12781101			0
S3	2016	2016	2016	2	0	2	Export	499	Montenegro	MNE	0	World	WLD								57	PLASTICS IN PRIMARY FORM	1	No Quantity							207035			0
S3	2016	2016	2016	2	0	2	Export	499	Montenegro	MNE	8	Albania	ALB								57	PLASTICS IN PRIMARY FORM	1	No Quantity							354			0
S3	2016	2016	2016	2	0	2	Export	499	Montenegro	MNE	70	Bosnia Herzegovina	BIH								57	PLASTICS IN PRIMARY FORM	1	No Quantity							33864			0
S3	2016	2016	2016	2	0	2	Export	499	Montenegro	MNE	191	Croatia	HRV								57	PLASTICS IN PRIMARY FORM	1	No Quantity							12019			0
S3	2016	2016	2016	2	0	2	Export	499	Montenegro	MNE	430	Liberia	LBR								57	PLASTICS IN PRIMARY FORM	1	No Quantity							170			0
S3	2016	2016	2016	2	0	2	Export	499	Montenegro	MNE	688	Serbia	SRB								57	PLASTICS IN PRIMARY FORM	1	No Quantity							31100			0
S3	2016	2016	2016	2	0	2	Export	499	Montenegro	MNE	807	North Macedonia	MKD								57	PLASTICS IN PRIMARY FORM	1	No Quantity							82597			0
S3	2016	2016	2016	2	0	2	Export	499	Montenegro	MNE	899	Areas, nes									57	PLASTICS IN PRIMARY FORM	1	No Quantity							46931			0
S3	2016	2016	2016	2	0	2	Export	504	Morocco	MAR	0	World	WLD								57	PLASTICS IN PRIMARY FORM	1	No Quantity							20926261			0
S3	2016	2016	2016	2	0	2	Export	504	Morocco	MAR	12	Algeria	DZA								57	PLASTICS IN PRIMARY FORM	1	No Quantity							3210578			0
S3	2016	2016	2016	2	0	2	Export	504	Morocco	MAR	40	Austria	AUT								57	PLASTICS IN PRIMARY FORM	1	No Quantity							72132			0
S3	2016	2016	2016	2	0	2	Export	504	Morocco	MAR	56	Belgium	BEL								57	PLASTICS IN PRIMARY FORM	1	No Quantity							63816			0
S3	2016	2016	2016	2	0	2	Export	504	Morocco	MAR	76	Brazil	BRA								57	PLASTICS IN PRIMARY FORM	1	No Quantity							4981			0
S3	2016	2016	2016	2	0	2	Export	504	Morocco	MAR	100	Bulgaria	BGR								57	PLASTICS IN PRIMARY FORM	1	No Quantity							8739			0
S3	2016	2016	2016	2	0	2	Export	504	Morocco	MAR	120	Cameroon	CMR								57	PLASTICS IN PRIMARY FORM	1	No Quantity							34334			0
S3	2016	2016	2016	2	0	2	Export	504	Morocco	MAR	156	China	CHN								57	PLASTICS IN PRIMARY FORM	1	No Quantity							663227			0
S3	2016	2016	2016	2	0	2	Export	504	Morocco	MAR	178	Congo	COG								57	PLASTICS IN PRIMARY FORM	1	No Quantity							215694			0
S3	2016	2016	2016	2	0	2	Export	504	Morocco	MAR	204	Benin	BEN								57	PLASTICS IN PRIMARY FORM	1	No Quantity							158354			0
S3	2016	2016	2016	2	0	2	Export	504	Morocco	MAR	251	France	FRA								57	PLASTICS IN PRIMARY FORM	1	No Quantity							612991			0
S3	2016	2016	2016	2	0	2	Export	504	Morocco	MAR	266	Gabon	GAB								57	PLASTICS IN PRIMARY FORM	1	No Quantity							2744			0
S3	2016	2016	2016	2	0	2	Export	504	Morocco	MAR	276	Germany	DEU								57	PLASTICS IN PRIMARY FORM	1	No Quantity							112103			0
S3	2016	2016	2016	2	0	2	Export	504	Morocco	MAR	288	Ghana	GHA								57	PLASTICS IN PRIMARY FORM	1	No Quantity							93983			0
S3	2016	2016	2016	2	0	2	Export	504	Morocco	MAR	300	Greece	GRC								57	PLASTICS IN PRIMARY FORM	1	No Quantity							19223			0
S3	2016	2016	2016	2	0	2	Export	504	Morocco	MAR	344	China, Hong Kong SAR	HKG								57	PLASTICS IN PRIMARY FORM	1	No Quantity							747784			0
S3	2016	2016	2016	2	0	2	Export	504	Morocco	MAR	381	Italy	ITA								57	PLASTICS IN PRIMARY FORM	1	No Quantity							179184			0
S3	2016	2016	2016	2	0	2	Export	504	Morocco	MAR	384	Côte d'Ivoire	CIV								57	PLASTICS IN PRIMARY FORM	1	No Quantity							239977			0
S3	2016	2016	2016	2	0	2	Export	504	Morocco	MAR	404	Kenya	KEN								57	PLASTICS IN PRIMARY FORM	1	No Quantity							278249			0
S3	2016	2016	2016	2	0	2	Export	504	Morocco	MAR	422	Lebanon	LBN								57	PLASTICS IN PRIMARY FORM	1	No Quantity							8225			0
S3	2016	2016	2016	2	0	2	Export	504	Morocco	MAR	450	Madagascar	MDG								57	PLASTICS IN PRIMARY FORM	1	No Quantity							37564			0
S3	2016	2016	2016	2	0	2	Export	504	Morocco	MAR	466	Mali	MLI								57	PLASTICS IN PRIMARY FORM	1	No Quantity							692			0
S3	2016	2016	2016	2	0	2	Export	504	Morocco	MAR	478	Mauritania	MRT								57	PLASTICS IN PRIMARY FORM	1	No Quantity							2252965			0
S3	2016	2016	2016	2	0	2	Export	504	Morocco	MAR	490	Other Asia, nes									57	PLASTICS IN PRIMARY FORM	1	No Quantity							16239			0
S3	2016	2016	2016	2	0	2	Export	504	Morocco	MAR	512	Oman	OMN								57	PLASTICS IN PRIMARY FORM	1	No Quantity							27494			0
S3	2016	2016	2016	2	0	2	Export	504	Morocco	MAR	528	Netherlands	NLD								57	PLASTICS IN PRIMARY FORM	1	No Quantity							19694			0
S3	2016	2016	2016	2	0	2	Export	504	Morocco	MAR	562	Niger	NER								57	PLASTICS IN PRIMARY FORM	1	No Quantity							25347			0
S3	2016	2016	2016	2	0	2	Export	504	Morocco	MAR	566	Nigeria	NGA								57	PLASTICS IN PRIMARY FORM	1	No Quantity							720653			0
S3	2016	2016	2016	2	0	2	Export	504	Morocco	MAR	620	Portugal	PRT								57	PLASTICS IN PRIMARY FORM	1	No Quantity							282699			0
S3	2016	2016	2016	2	0	2	Export	504	Morocco	MAR	634	Qatar	QAT								57	PLASTICS IN PRIMARY FORM	1	No Quantity							7672			0
S3	2016	2016	2016	2	0	2	Export	504	Morocco	MAR	643	Russian Federation	RUS								57	PLASTICS IN PRIMARY FORM	1	No Quantity							31865			0
S3	2016	2016	2016	2	0	2	Export	504	Morocco	MAR	682	Saudi Arabia	SAU								57	PLASTICS IN PRIMARY FORM	1	No Quantity							4796			0
S3	2016	2016	2016	2	0	2	Export	504	Morocco	MAR	686	Senegal	SEN								57	PLASTICS IN PRIMARY FORM	1	No Quantity							1431850			0
S3	2016	2016	2016	2	0	2	Export	504	Morocco	MAR	694	Sierra Leone	SLE								57	PLASTICS IN PRIMARY FORM	1	No Quantity							139375			0
S3	2016	2016	2016	2	0	2	Export	504	Morocco	MAR	699	India	IND								57	PLASTICS IN PRIMARY FORM	1	No Quantity							576633			0
S3	2016	2016	2016	2	0	2	Export	504	Morocco	MAR	724	Spain	ESP								57	PLASTICS IN PRIMARY FORM	1	No Quantity							2911283			0
S3	2016	2016	2016	2	0	2	Export	504	Morocco	MAR	729	Sudan	SDN								57	PLASTICS IN PRIMARY FORM	1	No Quantity							643			0
S3	2016	2016	2016	2	0	2	Export	504	Morocco	MAR	752	Sweden	SWE								57	PLASTICS IN PRIMARY FORM	1	No Quantity							355			0
S3	2016	2016	2016	2	0	2	Export	504	Morocco	MAR	768	Togo	TGO								57	PLASTICS IN PRIMARY FORM	1	No Quantity							134886			0
S3	2016	2016	2016	2	0	2	Export	504	Morocco	MAR	788	Tunisia	TUN								57	PLASTICS IN PRIMARY FORM	1	No Quantity							11244			0
S3	2016	2016	2016	2	0	2	Export	504	Morocco	MAR	792	Turkey	TUR								57	PLASTICS IN PRIMARY FORM	1	No Quantity							913279			0
S3	2016	2016	2016	2	0	2	Export	504	Morocco	MAR	800	Uganda	UGA								57	PLASTICS IN PRIMARY FORM	1	No Quantity							97034			0
S3	2016	2016	2016	2	0	2	Export	504	Morocco	MAR	818	Egypt	EGY								57	PLASTICS IN PRIMARY FORM	1	No Quantity							146314			0
S3	2016	2016	2016	2	0	2	Export	504	Morocco	MAR	826	United Kingdom	GBR								57	PLASTICS IN PRIMARY FORM	1	No Quantity							137317			0
S3	2016	2016	2016	2	0	2	Export	504	Morocco	MAR	834	United Rep. of Tanzania	TZA								57	PLASTICS IN PRIMARY FORM	1	No Quantity							410581			0
S3	2016	2016	2016	2	0	2	Export	504	Morocco	MAR	842	USA	USA								57	PLASTICS IN PRIMARY FORM	1	No Quantity							3860165			0
S3	2016	2016	2016	2	0	2	Export	504	Morocco	MAR	854	Burkina Faso	BFA								57	PLASTICS IN PRIMARY FORM	1	No Quantity							1301			0
S3	2016	2016	2016	2	0	2	Export	499	Montenegro	MNE	0	World	WLD								58	PLASTIC,NON-PRIMARY FORM	1	No Quantity							541186			0
S3	2016	2016	2016	2	0	2	Export	499	Montenegro	MNE	8	Albania	ALB								58	PLASTIC,NON-PRIMARY FORM	1	No Quantity							265343			0
S3	2016	2016	2016	2	0	2	Export	499	Montenegro	MNE	40	Austria	AUT								58	PLASTIC,NON-PRIMARY FORM	1	No Quantity							2866			0
S3	2016	2016	2016	2	0	2	Export	499	Montenegro	MNE	56	Belgium	BEL								58	PLASTIC,NON-PRIMARY FORM	1	No Quantity							137			0
S3	2016	2016	2016	2	0	2	Export	499	Montenegro	MNE	70	Bosnia Herzegovina	BIH								58	PLASTIC,NON-PRIMARY FORM	1	No Quantity							599			0
S3	2016	2016	2016	2	0	2	Export	499	Montenegro	MNE	191	Croatia	HRV								58	PLASTIC,NON-PRIMARY FORM	1	No Quantity							26403			0
S3	2016	2016	2016	2	0	2	Export	499	Montenegro	MNE	381	Italy	ITA								58	PLASTIC,NON-PRIMARY FORM	1	No Quantity							803			0
S3	2016	2016	2016	2	0	2	Export	499	Montenegro	MNE	430	Liberia	LBR								58	PLASTIC,NON-PRIMARY FORM	1	No Quantity							1050			0
S3	2016	2016	2016	2	0	2	Export	499	Montenegro	MNE	442	Luxembourg	LUX								58	PLASTIC,NON-PRIMARY FORM	1	No Quantity							33			0
S3	2016	2016	2016	2	0	2	Export	499	Montenegro	MNE	586	Pakistan	PAK								58	PLASTIC,NON-PRIMARY FORM	1	No Quantity							3200			0
S3	2016	2016	2016	2	0	2	Export	499	Montenegro	MNE	642	Romania	ROU								58	PLASTIC,NON-PRIMARY FORM	1	No Quantity							55			0
S3	2016	2016	2016	2	0	2	Export	499	Montenegro	MNE	688	Serbia	SRB								58	PLASTIC,NON-PRIMARY FORM	1	No Quantity							119379			0
S3	2016	2016	2016	2	0	2	Export	499	Montenegro	MNE	792	Turkey	TUR								58	PLASTIC,NON-PRIMARY FORM	1	No Quantity							1216			0
[truncated: 2,920 more rows]
