# Supplementary material for: Core-periphery structure in sectoral international trade networks: A new approach to an old theory
Source: PLoS One. 2020 Apr 2;15(4):e0229547. doi: 10.1371/journal.pone.0229547 (PMC7117750; doi:10.1371/journal.pone.0229547)
Supplement: S7 File — (ZIP) [file pone.0229547.s007.zip › S7_File/RawData 2016/comtrade (48).csv]

Classification	Year	Period	Period Desc.	Aggregate Level	Is Leaf Code	Trade Flow Code	Trade Flow	Reporter Code	Reporter	Reporter ISO	Partner Code	Partner	Partner ISO	2nd Partner Code	2nd Partner	2nd Partner ISO	Customs Proc. Code	Customs	Mode of Transport Code	Mode of Transport	Commodity Code	Commodity	Qty Unit Code	Qty Unit	Qty	Alt Qty Unit Code	Alt Qty Unit	Alt Qty	Netweight (kg)	Gross weight (kg)	Trade Value (US$)	CIF Trade Value (US$)	FOB Trade Value (US$)	Flag
S3	2016	2016	2016	2	0	2	Export	508	Mozambique	MOZ	0	World	WLD								00	LIVE ANIMALS	1	No Quantity			0		0		80839			0
S3	2016	2016	2016	2	0	2	Export	508	Mozambique	MOZ	276	Germany	DEU								00	LIVE ANIMALS	1	No Quantity			0		0		2351			0
S3	2016	2016	2016	2	0	2	Export	508	Mozambique	MOZ	344	China, Hong Kong SAR	HKG								00	LIVE ANIMALS	1	No Quantity			0		0		47910			0
S3	2016	2016	2016	2	0	2	Export	508	Mozambique	MOZ	586	Pakistan	PAK								00	LIVE ANIMALS	1	No Quantity			0		0		1021			0
S3	2016	2016	2016	2	0	2	Export	508	Mozambique	MOZ	620	Portugal	PRT								00	LIVE ANIMALS	1	No Quantity			0		0		65			0
S3	2016	2016	2016	2	0	2	Export	508	Mozambique	MOZ	702	Singapore	SGP								00	LIVE ANIMALS	1	No Quantity			0		0		5430			0
S3	2016	2016	2016	2	0	2	Export	508	Mozambique	MOZ	842	USA	USA								00	LIVE ANIMALS	1	No Quantity			0		0		24059			0
S3	2016	2016	2016	2	0	2	Export	512	Oman	OMN	0	World	WLD								00	LIVE ANIMALS	1	No Quantity							143321409			0
S3	2016	2016	2016	2	0	2	Export	512	Oman	OMN	48	Bahrain	BHR								00	LIVE ANIMALS	1	No Quantity							12093252			0
S3	2016	2016	2016	2	0	2	Export	512	Oman	OMN	50	Bangladesh	BGD								00	LIVE ANIMALS	1	No Quantity							242002			0
S3	2016	2016	2016	2	0	2	Export	512	Oman	OMN	124	Canada	CAN								00	LIVE ANIMALS	1	No Quantity							130			0
S3	2016	2016	2016	2	0	2	Export	512	Oman	OMN	156	China	CHN								00	LIVE ANIMALS	1	No Quantity							130			0
S3	2016	2016	2016	2	0	2	Export	512	Oman	OMN	196	Cyprus	CYP								00	LIVE ANIMALS	1	No Quantity							260			0
S3	2016	2016	2016	2	0	2	Export	512	Oman	OMN	251	France	FRA								00	LIVE ANIMALS	1	No Quantity							562			0
S3	2016	2016	2016	2	0	2	Export	512	Oman	OMN	266	Gabon	GAB								00	LIVE ANIMALS	1	No Quantity							130			0
S3	2016	2016	2016	2	0	2	Export	512	Oman	OMN	276	Germany	DEU								00	LIVE ANIMALS	1	No Quantity							502			0
S3	2016	2016	2016	2	0	2	Export	512	Oman	OMN	360	Indonesia	IDN								00	LIVE ANIMALS	1	No Quantity							130			0
S3	2016	2016	2016	2	0	2	Export	512	Oman	OMN	364	Iran	IRN								00	LIVE ANIMALS	1	No Quantity							1793371			0
S3	2016	2016	2016	2	0	2	Export	512	Oman	OMN	368	Iraq	IRQ								00	LIVE ANIMALS	1	No Quantity							14858			0
S3	2016	2016	2016	2	0	2	Export	512	Oman	OMN	372	Ireland	IRL								00	LIVE ANIMALS	1	No Quantity							780			0
S3	2016	2016	2016	2	0	2	Export	512	Oman	OMN	404	Kenya	KEN								00	LIVE ANIMALS	1	No Quantity							390			0
S3	2016	2016	2016	2	0	2	Export	512	Oman	OMN	410	Rep. of Korea	KOR								00	LIVE ANIMALS	1	No Quantity							200			0
S3	2016	2016	2016	2	0	2	Export	512	Oman	OMN	414	Kuwait	KWT								00	LIVE ANIMALS	1	No Quantity							45293377			0
S3	2016	2016	2016	2	0	2	Export	512	Oman	OMN	422	Lebanon	LBN								00	LIVE ANIMALS	1	No Quantity							362			0
S3	2016	2016	2016	2	0	2	Export	512	Oman	OMN	458	Malaysia	MYS								00	LIVE ANIMALS	1	No Quantity							2133			0
S3	2016	2016	2016	2	0	2	Export	512	Oman	OMN	586	Pakistan	PAK								00	LIVE ANIMALS	1	No Quantity							486			0
S3	2016	2016	2016	2	0	2	Export	512	Oman	OMN	591	Panama	PAN								00	LIVE ANIMALS	1	No Quantity							130			0
S3	2016	2016	2016	2	0	2	Export	512	Oman	OMN	608	Philippines	PHL								00	LIVE ANIMALS	1	No Quantity							1415			0
S3	2016	2016	2016	2	0	2	Export	512	Oman	OMN	634	Qatar	QAT								00	LIVE ANIMALS	1	No Quantity							17773805			0
S3	2016	2016	2016	2	0	2	Export	512	Oman	OMN	682	Saudi Arabia	SAU								00	LIVE ANIMALS	1	No Quantity							530189			0
S3	2016	2016	2016	2	0	2	Export	512	Oman	OMN	690	Seychelles	SYC								00	LIVE ANIMALS	1	No Quantity							49			0
S3	2016	2016	2016	2	0	2	Export	512	Oman	OMN	702	Singapore	SGP								00	LIVE ANIMALS	1	No Quantity							1202			0
S3	2016	2016	2016	2	0	2	Export	512	Oman	OMN	710	South Africa	ZAF								00	LIVE ANIMALS	1	No Quantity							2887			0
S3	2016	2016	2016	2	0	2	Export	512	Oman	OMN	729	Sudan	SDN								00	LIVE ANIMALS	1	No Quantity							151			0
S3	2016	2016	2016	2	0	2	Export	512	Oman	OMN	752	Sweden	SWE								00	LIVE ANIMALS	1	No Quantity							101			0
S3	2016	2016	2016	2	0	2	Export	512	Oman	OMN	784	United Arab Emirates	ARE								00	LIVE ANIMALS	1	No Quantity							65239266			0
S3	2016	2016	2016	2	0	2	Export	512	Oman	OMN	818	Egypt	EGY								00	LIVE ANIMALS	1	No Quantity							390			0
S3	2016	2016	2016	2	0	2	Export	512	Oman	OMN	826	United Kingdom	GBR								00	LIVE ANIMALS	1	No Quantity							15077			0
S3	2016	2016	2016	2	0	2	Export	512	Oman	OMN	842	USA	USA								00	LIVE ANIMALS	1	No Quantity							2572			0
S3	2016	2016	2016	2	0	2	Export	512	Oman	OMN	887	Yemen	YEM								00	LIVE ANIMALS	1	No Quantity							311121			0
S3	2016	2016	2016	2	0	2	Export	508	Mozambique	MOZ	0	World	WLD								01	MEAT, MEAT PREPARATIONS	1	No Quantity			0		0		131840			0
S3	2016	2016	2016	2	0	2	Export	508	Mozambique	MOZ	156	China	CHN								01	MEAT, MEAT PREPARATIONS	1	No Quantity			0		0		213			0
S3	2016	2016	2016	2	0	2	Export	508	Mozambique	MOZ	381	Italy	ITA								01	MEAT, MEAT PREPARATIONS	1	No Quantity			0		0		1018			0
S3	2016	2016	2016	2	0	2	Export	508	Mozambique	MOZ	392	Japan	JPN								01	MEAT, MEAT PREPARATIONS	1	No Quantity			0		0		2570			0
S3	2016	2016	2016	2	0	2	Export	508	Mozambique	MOZ	430	Liberia	LBR								01	MEAT, MEAT PREPARATIONS	1	No Quantity			0		0		647			0
S3	2016	2016	2016	2	0	2	Export	508	Mozambique	MOZ	579	Norway	NOR								01	MEAT, MEAT PREPARATIONS	1	No Quantity			0		0		13417			0
S3	2016	2016	2016	2	0	2	Export	508	Mozambique	MOZ	702	Singapore	SGP								01	MEAT, MEAT PREPARATIONS	1	No Quantity			0		0		27377			0
S3	2016	2016	2016	2	0	2	Export	508	Mozambique	MOZ	826	United Kingdom	GBR								01	MEAT, MEAT PREPARATIONS	1	No Quantity			0		0		3357			0
S3	2016	2016	2016	2	0	2	Export	508	Mozambique	MOZ	842	USA	USA								01	MEAT, MEAT PREPARATIONS	1	No Quantity			0		0		83238			0
S3	2016	2016	2016	2	0	2	Export	512	Oman	OMN	0	World	WLD								01	MEAT, MEAT PREPARATIONS	1	No Quantity							92698353			0
S3	2016	2016	2016	2	0	2	Export	512	Oman	OMN	48	Bahrain	BHR								01	MEAT, MEAT PREPARATIONS	1	No Quantity							1079522			0
S3	2016	2016	2016	2	0	2	Export	512	Oman	OMN	76	Brazil	BRA								01	MEAT, MEAT PREPARATIONS	1	No Quantity							41514			0
S3	2016	2016	2016	2	0	2	Export	512	Oman	OMN	156	China	CHN								01	MEAT, MEAT PREPARATIONS	1	No Quantity							43402			0
S3	2016	2016	2016	2	0	2	Export	512	Oman	OMN	251	France	FRA								01	MEAT, MEAT PREPARATIONS	1	No Quantity							143			0
S3	2016	2016	2016	2	0	2	Export	512	Oman	OMN	262	Djibouti	DJI								01	MEAT, MEAT PREPARATIONS	1	No Quantity							780			0
S3	2016	2016	2016	2	0	2	Export	512	Oman	OMN	276	Germany	DEU								01	MEAT, MEAT PREPARATIONS	1	No Quantity							17961			0
S3	2016	2016	2016	2	0	2	Export	512	Oman	OMN	300	Greece	GRC								01	MEAT, MEAT PREPARATIONS	1	No Quantity							1906			0
S3	2016	2016	2016	2	0	2	Export	512	Oman	OMN	364	Iran	IRN								01	MEAT, MEAT PREPARATIONS	1	No Quantity							128050			0
S3	2016	2016	2016	2	0	2	Export	512	Oman	OMN	368	Iraq	IRQ								01	MEAT, MEAT PREPARATIONS	1	No Quantity							31922			0
S3	2016	2016	2016	2	0	2	Export	512	Oman	OMN	381	Italy	ITA								01	MEAT, MEAT PREPARATIONS	1	No Quantity							1095			0
S3	2016	2016	2016	2	0	2	Export	512	Oman	OMN	414	Kuwait	KWT								01	MEAT, MEAT PREPARATIONS	1	No Quantity							57147			0
S3	2016	2016	2016	2	0	2	Export	512	Oman	OMN	434	Libya	LBY								01	MEAT, MEAT PREPARATIONS	1	No Quantity							9537			0
S3	2016	2016	2016	2	0	2	Export	512	Oman	OMN	528	Netherlands	NLD								01	MEAT, MEAT PREPARATIONS	1	No Quantity							14913			0
S3	2016	2016	2016	2	0	2	Export	512	Oman	OMN	586	Pakistan	PAK								01	MEAT, MEAT PREPARATIONS	1	No Quantity							38650			0
S3	2016	2016	2016	2	0	2	Export	512	Oman	OMN	634	Qatar	QAT								01	MEAT, MEAT PREPARATIONS	1	No Quantity							7309775			0
S3	2016	2016	2016	2	0	2	Export	512	Oman	OMN	682	Saudi Arabia	SAU								01	MEAT, MEAT PREPARATIONS	1	No Quantity							119660			0
S3	2016	2016	2016	2	0	2	Export	512	Oman	OMN	699	India	IND								01	MEAT, MEAT PREPARATIONS	1	No Quantity							142173			0
S3	2016	2016	2016	2	0	2	Export	512	Oman	OMN	702	Singapore	SGP								01	MEAT, MEAT PREPARATIONS	1	No Quantity							9064			0
S3	2016	2016	2016	2	0	2	Export	512	Oman	OMN	704	Viet Nam	VNM								01	MEAT, MEAT PREPARATIONS	1	No Quantity							169728			0
S3	2016	2016	2016	2	0	2	Export	512	Oman	OMN	710	South Africa	ZAF								01	MEAT, MEAT PREPARATIONS	1	No Quantity							603			0
S3	2016	2016	2016	2	0	2	Export	512	Oman	OMN	784	United Arab Emirates	ARE								01	MEAT, MEAT PREPARATIONS	1	No Quantity							69677203			0
S3	2016	2016	2016	2	0	2	Export	512	Oman	OMN	818	Egypt	EGY								01	MEAT, MEAT PREPARATIONS	1	No Quantity							260			0
S3	2016	2016	2016	2	0	2	Export	512	Oman	OMN	887	Yemen	YEM								01	MEAT, MEAT PREPARATIONS	1	No Quantity							13803343			0
S3	2016	2016	2016	2	0	2	Export	508	Mozambique	MOZ	0	World	WLD								02	DAIRY PRODUCTS,BIRD EGGS	1	No Quantity			0		0		321321			0
S3	2016	2016	2016	2	0	2	Export	508	Mozambique	MOZ	24	Angola	AGO								02	DAIRY PRODUCTS,BIRD EGGS	1	No Quantity			0		0		176617			0
S3	2016	2016	2016	2	0	2	Export	508	Mozambique	MOZ	156	China	CHN								02	DAIRY PRODUCTS,BIRD EGGS	1	No Quantity			0		0		228			0
S3	2016	2016	2016	2	0	2	Export	508	Mozambique	MOZ	276	Germany	DEU								02	DAIRY PRODUCTS,BIRD EGGS	1	No Quantity			0		0		412			0
S3	2016	2016	2016	2	0	2	Export	508	Mozambique	MOZ	392	Japan	JPN								02	DAIRY PRODUCTS,BIRD EGGS	1	No Quantity			0		0		6955			0
S3	2016	2016	2016	2	0	2	Export	508	Mozambique	MOZ	430	Liberia	LBR								02	DAIRY PRODUCTS,BIRD EGGS	1	No Quantity			0		0		263			0
S3	2016	2016	2016	2	0	2	Export	508	Mozambique	MOZ	579	Norway	NOR								02	DAIRY PRODUCTS,BIRD EGGS	1	No Quantity			0		0		10149			0
S3	2016	2016	2016	2	0	2	Export	508	Mozambique	MOZ	591	Panama	PAN								02	DAIRY PRODUCTS,BIRD EGGS	1	No Quantity			0		0		47			0
S3	2016	2016	2016	2	0	2	Export	508	Mozambique	MOZ	702	Singapore	SGP								02	DAIRY PRODUCTS,BIRD EGGS	1	No Quantity			0		0		15500			0
S3	2016	2016	2016	2	0	2	Export	508	Mozambique	MOZ	826	United Kingdom	GBR								02	DAIRY PRODUCTS,BIRD EGGS	1	No Quantity			0		0		8953			0
S3	2016	2016	2016	2	0	2	Export	508	Mozambique	MOZ	842	USA	USA								02	DAIRY PRODUCTS,BIRD EGGS	1	No Quantity			0		0		102194			0
S3	2016	2016	2016	2	0	2	Export	512	Oman	OMN	0	World	WLD								02	DAIRY PRODUCTS,BIRD EGGS	1	No Quantity							196478089			0
S3	2016	2016	2016	2	0	2	Export	512	Oman	OMN	36	Australia	AUS								02	DAIRY PRODUCTS,BIRD EGGS	1	No Quantity							197682			0
S3	2016	2016	2016	2	0	2	Export	512	Oman	OMN	48	Bahrain	BHR								02	DAIRY PRODUCTS,BIRD EGGS	1	No Quantity							2224300			0
S3	2016	2016	2016	2	0	2	Export	512	Oman	OMN	144	Sri Lanka	LKA								02	DAIRY PRODUCTS,BIRD EGGS	1	No Quantity							21056			0
S3	2016	2016	2016	2	0	2	Export	512	Oman	OMN	156	China	CHN								02	DAIRY PRODUCTS,BIRD EGGS	1	No Quantity							612348			0
S3	2016	2016	2016	2	0	2	Export	512	Oman	OMN	174	Comoros	COM								02	DAIRY PRODUCTS,BIRD EGGS	1	No Quantity							98107			0
S3	2016	2016	2016	2	0	2	Export	512	Oman	OMN	178	Congo	COG								02	DAIRY PRODUCTS,BIRD EGGS	1	No Quantity							37405			0
S3	2016	2016	2016	2	0	2	Export	512	Oman	OMN	208	Denmark	DNK								02	DAIRY PRODUCTS,BIRD EGGS	1	No Quantity							291			0
S3	2016	2016	2016	2	0	2	Export	512	Oman	OMN	251	France	FRA								02	DAIRY PRODUCTS,BIRD EGGS	1	No Quantity							36			0
S3	2016	2016	2016	2	0	2	Export	512	Oman	OMN	262	Djibouti	DJI								02	DAIRY PRODUCTS,BIRD EGGS	1	No Quantity							5529980			0
S3	2016	2016	2016	2	0	2	Export	512	Oman	OMN	276	Germany	DEU								02	DAIRY PRODUCTS,BIRD EGGS	1	No Quantity							2052			0
S3	2016	2016	2016	2	0	2	Export	512	Oman	OMN	300	Greece	GRC								02	DAIRY PRODUCTS,BIRD EGGS	1	No Quantity							2809834			0
S3	2016	2016	2016	2	0	2	Export	512	Oman	OMN	324	Guinea	GIN								02	DAIRY PRODUCTS,BIRD EGGS	1	No Quantity							63056			0
S3	2016	2016	2016	2	0	2	Export	512	Oman	OMN	364	Iran	IRN								02	DAIRY PRODUCTS,BIRD EGGS	1	No Quantity							5077			0
S3	2016	2016	2016	2	0	2	Export	512	Oman	OMN	368	Iraq	IRQ								02	DAIRY PRODUCTS,BIRD EGGS	1	No Quantity							51437936			0
S3	2016	2016	2016	2	0	2	Export	512	Oman	OMN	381	Italy	ITA								02	DAIRY PRODUCTS,BIRD EGGS	1	No Quantity							10102			0
S3	2016	2016	2016	2	0	2	Export	512	Oman	OMN	384	Côte d'Ivoire	CIV								02	DAIRY PRODUCTS,BIRD EGGS	1	No Quantity							76898			0
S3	2016	2016	2016	2	0	2	Export	512	Oman	OMN	400	Jordan	JOR								02	DAIRY PRODUCTS,BIRD EGGS	1	No Quantity							2926953			0
S3	2016	2016	2016	2	0	2	Export	512	Oman	OMN	404	Kenya	KEN								02	DAIRY PRODUCTS,BIRD EGGS	1	No Quantity							2239851			0
S3	2016	2016	2016	2	0	2	Export	512	Oman	OMN	414	Kuwait	KWT								02	DAIRY PRODUCTS,BIRD EGGS	1	No Quantity							418685			0
S3	2016	2016	2016	2	0	2	Export	512	Oman	OMN	430	Liberia	LBR								02	DAIRY PRODUCTS,BIRD EGGS	1	No Quantity							366539			0
S3	2016	2016	2016	2	0	2	Export	512	Oman	OMN	458	Malaysia	MYS								02	DAIRY PRODUCTS,BIRD EGGS	1	No Quantity							39446			0
S3	2016	2016	2016	2	0	2	Export	512	Oman	OMN	462	Maldives	MDV								02	DAIRY PRODUCTS,BIRD EGGS	1	No Quantity							6670664			0
S3	2016	2016	2016	2	0	2	Export	512	Oman	OMN	528	Netherlands	NLD								02	DAIRY PRODUCTS,BIRD EGGS	1	No Quantity							581903			0
S3	2016	2016	2016	2	0	2	Export	512	Oman	OMN	554	New Zealand	NZL								02	DAIRY PRODUCTS,BIRD EGGS	1	No Quantity							415317			0
S3	2016	2016	2016	2	0	2	Export	512	Oman	OMN	634	Qatar	QAT								02	DAIRY PRODUCTS,BIRD EGGS	1	No Quantity							2471376			0
S3	2016	2016	2016	2	0	2	Export	512	Oman	OMN	662	Saint Lucia	LCA								02	DAIRY PRODUCTS,BIRD EGGS	1	No Quantity							76385			0
S3	2016	2016	2016	2	0	2	Export	512	Oman	OMN	682	Saudi Arabia	SAU								02	DAIRY PRODUCTS,BIRD EGGS	1	No Quantity							42238061			0
S3	2016	2016	2016	2	0	2	Export	512	Oman	OMN	686	Senegal	SEN								02	DAIRY PRODUCTS,BIRD EGGS	1	No Quantity							64487			0
S3	2016	2016	2016	2	0	2	Export	512	Oman	OMN	690	Seychelles	SYC								02	DAIRY PRODUCTS,BIRD EGGS	1	No Quantity							25904			0
S3	2016	2016	2016	2	0	2	Export	512	Oman	OMN	699	India	IND								02	DAIRY PRODUCTS,BIRD EGGS	1	No Quantity							155944			0
S3	2016	2016	2016	2	0	2	Export	512	Oman	OMN	702	Singapore	SGP								02	DAIRY PRODUCTS,BIRD EGGS	1	No Quantity							4086			0
S3	2016	2016	2016	2	0	2	Export	512	Oman	OMN	704	Viet Nam	VNM								02	DAIRY PRODUCTS,BIRD EGGS	1	No Quantity							113200			0
S3	2016	2016	2016	2	0	2	Export	512	Oman	OMN	706	Somalia	SOM								02	DAIRY PRODUCTS,BIRD EGGS	1	No Quantity							28394666			0
S3	2016	2016	2016	2	0	2	Export	512	Oman	OMN	729	Sudan	SDN								02	DAIRY PRODUCTS,BIRD EGGS	1	No Quantity							1163725			0
S3	2016	2016	2016	2	0	2	Export	512	Oman	OMN	760	Syria	SYR								02	DAIRY PRODUCTS,BIRD EGGS	1	No Quantity							3358052			0
S3	2016	2016	2016	2	0	2	Export	512	Oman	OMN	784	United Arab Emirates	ARE								02	DAIRY PRODUCTS,BIRD EGGS	1	No Quantity							33340932			0
S3	2016	2016	2016	2	0	2	Export	512	Oman	OMN	792	Turkey	TUR								02	DAIRY PRODUCTS,BIRD EGGS	1	No Quantity							66242			0
S3	2016	2016	2016	2	0	2	Export	512	Oman	OMN	818	Egypt	EGY								02	DAIRY PRODUCTS,BIRD EGGS	1	No Quantity							2840			0
S3	2016	2016	2016	2	0	2	Export	512	Oman	OMN	834	United Rep. of Tanzania	TZA								02	DAIRY PRODUCTS,BIRD EGGS	1	No Quantity							659537			0
S3	2016	2016	2016	2	0	2	Export	512	Oman	OMN	887	Yemen	YEM								02	DAIRY PRODUCTS,BIRD EGGS	1	No Quantity							7557134			0
S3	2016	2016	2016	2	0	2	Export	508	Mozambique	MOZ	0	World	WLD								03	FISH,CRUSTACEANS,MOLLUSC	1	No Quantity			0				44403748			4
S3	2016	2016	2016	2	0	2	Export	508	Mozambique	MOZ	16	American Samoa	ASM								03	FISH,CRUSTACEANS,MOLLUSC	1	No Quantity			0		0		613			4
S3	2016	2016	2016	2	0	2	Export	508	Mozambique	MOZ	24	Angola	AGO								03	FISH,CRUSTACEANS,MOLLUSC	1	No Quantity			0		0		60179			0
S3	2016	2016	2016	2	0	2	Export	508	Mozambique	MOZ	36	Australia	AUS								03	FISH,CRUSTACEANS,MOLLUSC	1	No Quantity			0		0		304312			4
S3	2016	2016	2016	2	0	2	Export	508	Mozambique	MOZ	124	Canada	CAN								03	FISH,CRUSTACEANS,MOLLUSC	1	No Quantity			0				156258			4
S3	2016	2016	2016	2	0	2	Export	508	Mozambique	MOZ	156	China	CHN								03	FISH,CRUSTACEANS,MOLLUSC	1	No Quantity			0		0		10598865			4
S3	2016	2016	2016	2	0	2	Export	508	Mozambique	MOZ	178	Congo	COG								03	FISH,CRUSTACEANS,MOLLUSC	1	No Quantity			0		0		38477			0
S3	2016	2016	2016	2	0	2	Export	508	Mozambique	MOZ	251	France	FRA								03	FISH,CRUSTACEANS,MOLLUSC	1	No Quantity			0		0		825591			4
S3	2016	2016	2016	2	0	2	Export	508	Mozambique	MOZ	276	Germany	DEU								03	FISH,CRUSTACEANS,MOLLUSC	1	No Quantity			0		0		430643			4
S3	2016	2016	2016	2	0	2	Export	508	Mozambique	MOZ	344	China, Hong Kong SAR	HKG								03	FISH,CRUSTACEANS,MOLLUSC	1	No Quantity			0		0		72586			4
S3	2016	2016	2016	2	0	2	Export	508	Mozambique	MOZ	381	Italy	ITA								03	FISH,CRUSTACEANS,MOLLUSC	1	No Quantity			0		0		926611			4
S3	2016	2016	2016	2	0	2	Export	508	Mozambique	MOZ	392	Japan	JPN								03	FISH,CRUSTACEANS,MOLLUSC	1	No Quantity			0		0		1017745			4
S3	2016	2016	2016	2	0	2	Export	508	Mozambique	MOZ	410	Rep. of Korea	KOR								03	FISH,CRUSTACEANS,MOLLUSC	1	No Quantity			0		0		1411640			0
S3	2016	2016	2016	2	0	2	Export	508	Mozambique	MOZ	454	Malawi	MWI								03	FISH,CRUSTACEANS,MOLLUSC	1	No Quantity			0				89595			4
S3	2016	2016	2016	2	0	2	Export	508	Mozambique	MOZ	480	Mauritius	MUS								03	FISH,CRUSTACEANS,MOLLUSC	1	No Quantity			0		0		535082			0
S3	2016	2016	2016	2	0	2	Export	508	Mozambique	MOZ	490	Other Asia, nes									03	FISH,CRUSTACEANS,MOLLUSC	1	No Quantity			0		0		33469			0
S3	2016	2016	2016	2	0	2	Export	508	Mozambique	MOZ	516	Namibia	NAM								03	FISH,CRUSTACEANS,MOLLUSC	1	No Quantity			0		0		83707			0
S3	2016	2016	2016	2	0	2	Export	508	Mozambique	MOZ	568	Other Europe, nes									03	FISH,CRUSTACEANS,MOLLUSC	1	No Quantity			0		0		132058			0
S3	2016	2016	2016	2	0	2	Export	508	Mozambique	MOZ	579	Norway	NOR								03	FISH,CRUSTACEANS,MOLLUSC	1	No Quantity			0		0		5755			0
S3	2016	2016	2016	2	0	2	Export	508	Mozambique	MOZ	620	Portugal	PRT								03	FISH,CRUSTACEANS,MOLLUSC	1	No Quantity			0		0		14403034			4
S3	2016	2016	2016	2	0	2	Export	508	Mozambique	MOZ	682	Saudi Arabia	SAU								03	FISH,CRUSTACEANS,MOLLUSC	1	No Quantity			0		0		1632			0
S3	2016	2016	2016	2	0	2	Export	508	Mozambique	MOZ	702	Singapore	SGP								03	FISH,CRUSTACEANS,MOLLUSC	1	No Quantity			0		0		47182			4
S3	2016	2016	2016	2	0	2	Export	508	Mozambique	MOZ	704	Viet Nam	VNM								03	FISH,CRUSTACEANS,MOLLUSC	1	No Quantity			0		0		114087			4
S3	2016	2016	2016	2	0	2	Export	508	Mozambique	MOZ	705	Slovenia	SVN								03	FISH,CRUSTACEANS,MOLLUSC	1	No Quantity			0		0		81090			4
S3	2016	2016	2016	2	0	2	Export	508	Mozambique	MOZ	710	South Africa	ZAF								03	FISH,CRUSTACEANS,MOLLUSC	1	No Quantity			0		0		1023409			4
S3	2016	2016	2016	2	0	2	Export	508	Mozambique	MOZ	716	Zimbabwe	ZWE								03	FISH,CRUSTACEANS,MOLLUSC	1	No Quantity			0		0		2141323			4
S3	2016	2016	2016	2	0	2	Export	508	Mozambique	MOZ	724	Spain	ESP								03	FISH,CRUSTACEANS,MOLLUSC	1	No Quantity			0		0		7671684			4
S3	2016	2016	2016	2	0	2	Export	508	Mozambique	MOZ	764	Thailand	THA								03	FISH,CRUSTACEANS,MOLLUSC	1	No Quantity			0		0		1535528			4
S3	2016	2016	2016	2	0	2	Export	508	Mozambique	MOZ	784	United Arab Emirates	ARE								03	FISH,CRUSTACEANS,MOLLUSC	1	No Quantity			0		0		113801			4
S3	2016	2016	2016	2	0	2	Export	508	Mozambique	MOZ	804	Ukraine	UKR								03	FISH,CRUSTACEANS,MOLLUSC	1	No Quantity			0		0		137			0
S3	2016	2016	2016	2	0	2	Export	508	Mozambique	MOZ	834	United Rep. of Tanzania	TZA								03	FISH,CRUSTACEANS,MOLLUSC	1	No Quantity			0				102307			4
S3	2016	2016	2016	2	0	2	Export	508	Mozambique	MOZ	842	USA	USA								03	FISH,CRUSTACEANS,MOLLUSC	1	No Quantity			0		0		347292			0
S3	2016	2016	2016	2	0	2	Export	508	Mozambique	MOZ	894	Zambia	ZMB								03	FISH,CRUSTACEANS,MOLLUSC	1	No Quantity			0		0		98041			4
S3	2016	2016	2016	2	0	2	Export	512	Oman	OMN	0	World	WLD								03	FISH,CRUSTACEANS,MOLLUSC	1	No Quantity							172459365			0
S3	2016	2016	2016	2	0	2	Export	512	Oman	OMN	48	Bahrain	BHR								03	FISH,CRUSTACEANS,MOLLUSC	1	No Quantity							143637			0
S3	2016	2016	2016	2	0	2	Export	512	Oman	OMN	50	Bangladesh	BGD								03	FISH,CRUSTACEANS,MOLLUSC	1	No Quantity							525063			0
S3	2016	2016	2016	2	0	2	Export	512	Oman	OMN	76	Brazil	BRA								03	FISH,CRUSTACEANS,MOLLUSC	1	No Quantity							11150686			0
S3	2016	2016	2016	2	0	2	Export	512	Oman	OMN	104	Myanmar	MMR								03	FISH,CRUSTACEANS,MOLLUSC	1	No Quantity							10814			0
S3	2016	2016	2016	2	0	2	Export	512	Oman	OMN	144	Sri Lanka	LKA								03	FISH,CRUSTACEANS,MOLLUSC	1	No Quantity							328299			0
S3	2016	2016	2016	2	0	2	Export	512	Oman	OMN	156	China	CHN								03	FISH,CRUSTACEANS,MOLLUSC	1	No Quantity							9009366			0
S3	2016	2016	2016	2	0	2	Export	512	Oman	OMN	203	Czechia	CZE								03	FISH,CRUSTACEANS,MOLLUSC	1	No Quantity							15007			0
S3	2016	2016	2016	2	0	2	Export	512	Oman	OMN	231	Ethiopia	ETH								03	FISH,CRUSTACEANS,MOLLUSC	1	No Quantity							21			0
S3	2016	2016	2016	2	0	2	Export	512	Oman	OMN	242	Fiji	FJI								03	FISH,CRUSTACEANS,MOLLUSC	1	No Quantity							483026			0
S3	2016	2016	2016	2	0	2	Export	512	Oman	OMN	251	France	FRA								03	FISH,CRUSTACEANS,MOLLUSC	1	No Quantity							1780646			0
S3	2016	2016	2016	2	0	2	Export	512	Oman	OMN	262	Djibouti	DJI								03	FISH,CRUSTACEANS,MOLLUSC	1	No Quantity							583			0
S3	2016	2016	2016	2	0	2	Export	512	Oman	OMN	276	Germany	DEU								03	FISH,CRUSTACEANS,MOLLUSC	1	No Quantity							12333			0
S3	2016	2016	2016	2	0	2	Export	512	Oman	OMN	300	Greece	GRC								03	FISH,CRUSTACEANS,MOLLUSC	1	No Quantity							460305			0
S3	2016	2016	2016	2	0	2	Export	512	Oman	OMN	324	Guinea	GIN								03	FISH,CRUSTACEANS,MOLLUSC	1	No Quantity							10814			0
S3	2016	2016	2016	2	0	2	Export	512	Oman	OMN	344	China, Hong Kong SAR	HKG								03	FISH,CRUSTACEANS,MOLLUSC	1	No Quantity							1696099			0
S3	2016	2016	2016	2	0	2	Export	512	Oman	OMN	360	Indonesia	IDN								03	FISH,CRUSTACEANS,MOLLUSC	1	No Quantity							152183			0
S3	2016	2016	2016	2	0	2	Export	512	Oman	OMN	364	Iran	IRN								03	FISH,CRUSTACEANS,MOLLUSC	1	No Quantity							12796			0
S3	2016	2016	2016	2	0	2	Export	512	Oman	OMN	368	Iraq	IRQ								03	FISH,CRUSTACEANS,MOLLUSC	1	No Quantity							508904			0
S3	2016	2016	2016	2	0	2	Export	512	Oman	OMN	381	Italy	ITA								03	FISH,CRUSTACEANS,MOLLUSC	1	No Quantity							1676582			0
S3	2016	2016	2016	2	0	2	Export	512	Oman	OMN	392	Japan	JPN								03	FISH,CRUSTACEANS,MOLLUSC	1	No Quantity							222332			0
S3	2016	2016	2016	2	0	2	Export	512	Oman	OMN	400	Jordan	JOR								03	FISH,CRUSTACEANS,MOLLUSC	1	No Quantity							299269			0
S3	2016	2016	2016	2	0	2	Export	512	Oman	OMN	404	Kenya	KEN								03	FISH,CRUSTACEANS,MOLLUSC	1	No Quantity							190			0
S3	2016	2016	2016	2	0	2	Export	512	Oman	OMN	410	Rep. of Korea	KOR								03	FISH,CRUSTACEANS,MOLLUSC	1	No Quantity							144279			0
S3	2016	2016	2016	2	0	2	Export	512	Oman	OMN	414	Kuwait	KWT								03	FISH,CRUSTACEANS,MOLLUSC	1	No Quantity							299727			0
S3	2016	2016	2016	2	0	2	Export	512	Oman	OMN	422	Lebanon	LBN								03	FISH,CRUSTACEANS,MOLLUSC	1	No Quantity							62781			0
S3	2016	2016	2016	2	0	2	Export	512	Oman	OMN	434	Libya	LBY								03	FISH,CRUSTACEANS,MOLLUSC	1	No Quantity							686281			0
S3	2016	2016	2016	2	0	2	Export	512	Oman	OMN	458	Malaysia	MYS								03	FISH,CRUSTACEANS,MOLLUSC	1	No Quantity							469174			0
S3	2016	2016	2016	2	0	2	Export	512	Oman	OMN	462	Maldives	MDV								03	FISH,CRUSTACEANS,MOLLUSC	1	No Quantity							29972			0
S3	2016	2016	2016	2	0	2	Export	512	Oman	OMN	466	Mali	MLI								03	FISH,CRUSTACEANS,MOLLUSC	1	No Quantity							22320			0
S3	2016	2016	2016	2	0	2	Export	512	Oman	OMN	470	Malta	MLT								03	FISH,CRUSTACEANS,MOLLUSC	1	No Quantity							66939			0
S3	2016	2016	2016	2	0	2	Export	512	Oman	OMN	480	Mauritius	MUS								03	FISH,CRUSTACEANS,MOLLUSC	1	No Quantity							60224			0
S3	2016	2016	2016	2	0	2	Export	512	Oman	OMN	490	Other Asia, nes									03	FISH,CRUSTACEANS,MOLLUSC	1	No Quantity							2337009			0
S3	2016	2016	2016	2	0	2	Export	512	Oman	OMN	528	Netherlands	NLD								03	FISH,CRUSTACEANS,MOLLUSC	1	No Quantity							2010			0
S3	2016	2016	2016	2	0	2	Export	512	Oman	OMN	554	New Zealand	NZL								03	FISH,CRUSTACEANS,MOLLUSC	1	No Quantity							16385			0
S3	2016	2016	2016	2	0	2	Export	512	Oman	OMN	566	Nigeria	NGA								03	FISH,CRUSTACEANS,MOLLUSC	1	No Quantity							118906			0
S3	2016	2016	2016	2	0	2	Export	512	Oman	OMN	608	Philippines	PHL								03	FISH,CRUSTACEANS,MOLLUSC	1	No Quantity							89574			0
S3	2016	2016	2016	2	0	2	Export	512	Oman	OMN	624	Guinea-Bissau	GNB								03	FISH,CRUSTACEANS,MOLLUSC	1	No Quantity							3901			0
S3	2016	2016	2016	2	0	2	Export	512	Oman	OMN	634	Qatar	QAT								03	FISH,CRUSTACEANS,MOLLUSC	1	No Quantity							2447129			0
S3	2016	2016	2016	2	0	2	Export	512	Oman	OMN	682	Saudi Arabia	SAU								03	FISH,CRUSTACEANS,MOLLUSC	1	No Quantity							18545371			0
S3	2016	2016	2016	2	0	2	Export	512	Oman	OMN	699	India	IND								03	FISH,CRUSTACEANS,MOLLUSC	1	No Quantity							235711			0
S3	2016	2016	2016	2	0	2	Export	512	Oman	OMN	702	Singapore	SGP								03	FISH,CRUSTACEANS,MOLLUSC	1	No Quantity							509726			0
S3	2016	2016	2016	2	0	2	Export	512	Oman	OMN	704	Viet Nam	VNM								03	FISH,CRUSTACEANS,MOLLUSC	1	No Quantity							80267289			0
S3	2016	2016	2016	2	0	2	Export	512	Oman	OMN	706	Somalia	SOM								03	FISH,CRUSTACEANS,MOLLUSC	1	No Quantity							492612			0
S3	2016	2016	2016	2	0	2	Export	512	Oman	OMN	710	South Africa	ZAF								03	FISH,CRUSTACEANS,MOLLUSC	1	No Quantity							185			0
S3	2016	2016	2016	2	0	2	Export	512	Oman	OMN	724	Spain	ESP								03	FISH,CRUSTACEANS,MOLLUSC	1	No Quantity							146917			0
S3	2016	2016	2016	2	0	2	Export	512	Oman	OMN	764	Thailand	THA								03	FISH,CRUSTACEANS,MOLLUSC	1	No Quantity							1965383			0
S3	2016	2016	2016	2	0	2	Export	512	Oman	OMN	784	United Arab Emirates	ARE								03	FISH,CRUSTACEANS,MOLLUSC	1	No Quantity							26289661			0
S3	2016	2016	2016	2	0	2	Export	512	Oman	OMN	788	Tunisia	TUN								03	FISH,CRUSTACEANS,MOLLUSC	1	No Quantity							42032			0
S3	2016	2016	2016	2	0	2	Export	512	Oman	OMN	792	Turkey	TUR								03	FISH,CRUSTACEANS,MOLLUSC	1	No Quantity							35126			0
S3	2016	2016	2016	2	0	2	Export	512	Oman	OMN	818	Egypt	EGY								03	FISH,CRUSTACEANS,MOLLUSC	1	No Quantity							386078			0
S3	2016	2016	2016	2	0	2	Export	512	Oman	OMN	826	United Kingdom	GBR								03	FISH,CRUSTACEANS,MOLLUSC	1	No Quantity							222782			0
S3	2016	2016	2016	2	0	2	Export	512	Oman	OMN	834	United Rep. of Tanzania	TZA								03	FISH,CRUSTACEANS,MOLLUSC	1	No Quantity							113512			0
S3	2016	2016	2016	2	0	2	Export	512	Oman	OMN	842	USA	USA								03	FISH,CRUSTACEANS,MOLLUSC	1	No Quantity							1008962			0
S3	2016	2016	2016	2	0	2	Export	512	Oman	OMN	887	Yemen	YEM								03	FISH,CRUSTACEANS,MOLLUSC	1	No Quantity							6842455			0
S3	2016	2016	2016	2	0	2	Export	508	Mozambique	MOZ	0	World	WLD								04	CEREALS,CEREAL PREPRTNS.	1	No Quantity			0		0		5908312			4
S3	2016	2016	2016	2	0	2	Export	508	Mozambique	MOZ	72	Botswana	BWA								04	CEREALS,CEREAL PREPRTNS.	1	No Quantity			0		0		4596			0
S3	2016	2016	2016	2	0	2	Export	508	Mozambique	MOZ	156	China	CHN								04	CEREALS,CEREAL PREPRTNS.	1	No Quantity			0		0		20			0
S3	2016	2016	2016	2	0	2	Export	508	Mozambique	MOZ	392	Japan	JPN								04	CEREALS,CEREAL PREPRTNS.	1	No Quantity			0		0		234652			0
S3	2016	2016	2016	2	0	2	Export	508	Mozambique	MOZ	430	Liberia	LBR								04	CEREALS,CEREAL PREPRTNS.	1	No Quantity			0		0		115			0
S3	2016	2016	2016	2	0	2	Export	508	Mozambique	MOZ	454	Malawi	MWI								04	CEREALS,CEREAL PREPRTNS.	1	No Quantity			0		0		15057			0
S3	2016	2016	2016	2	0	2	Export	508	Mozambique	MOZ	579	Norway	NOR								04	CEREALS,CEREAL PREPRTNS.	1	No Quantity			0		0		4066			4
S3	2016	2016	2016	2	0	2	Export	508	Mozambique	MOZ	702	Singapore	SGP								04	CEREALS,CEREAL PREPRTNS.	1	No Quantity			0		0		8139			0
S3	2016	2016	2016	2	0	2	Export	508	Mozambique	MOZ	710	South Africa	ZAF								04	CEREALS,CEREAL PREPRTNS.	1	No Quantity			0		0		968407			4
S3	2016	2016	2016	2	0	2	Export	508	Mozambique	MOZ	716	Zimbabwe	ZWE								04	CEREALS,CEREAL PREPRTNS.	1	No Quantity			0		0		4465760			4
S3	2016	2016	2016	2	0	2	Export	508	Mozambique	MOZ	748	Swaziland	SWZ								04	CEREALS,CEREAL PREPRTNS.	1	No Quantity			0		0		136924			0
S3	2016	2016	2016	2	0	2	Export	508	Mozambique	MOZ	894	Zambia	ZMB								04	CEREALS,CEREAL PREPRTNS.	1	No Quantity			0		0		70570			0
S3	2016	2016	2016	2	0	2	Export	512	Oman	OMN	0	World	WLD								04	CEREALS,CEREAL PREPRTNS.	1	No Quantity							247320402			0
S3	2016	2016	2016	2	0	2	Export	512	Oman	OMN	12	Algeria	DZA								04	CEREALS,CEREAL PREPRTNS.	1	No Quantity							297659			0
S3	2016	2016	2016	2	0	2	Export	512	Oman	OMN	24	Angola	AGO								04	CEREALS,CEREAL PREPRTNS.	1	No Quantity							4547015			0
S3	2016	2016	2016	2	0	2	Export	512	Oman	OMN	36	Australia	AUS								04	CEREALS,CEREAL PREPRTNS.	1	No Quantity							73036			0
S3	2016	2016	2016	2	0	2	Export	512	Oman	OMN	48	Bahrain	BHR								04	CEREALS,CEREAL PREPRTNS.	1	No Quantity							8262822			0
S3	2016	2016	2016	2	0	2	Export	512	Oman	OMN	104	Myanmar	MMR								04	CEREALS,CEREAL PREPRTNS.	1	No Quantity							737116			0
S3	2016	2016	2016	2	0	2	Export	512	Oman	OMN	120	Cameroon	CMR								04	CEREALS,CEREAL PREPRTNS.	1	No Quantity							334036			0
S3	2016	2016	2016	2	0	2	Export	512	Oman	OMN	124	Canada	CAN								04	CEREALS,CEREAL PREPRTNS.	1	No Quantity							107967			0
S3	2016	2016	2016	2	0	2	Export	512	Oman	OMN	144	Sri Lanka	LKA								04	CEREALS,CEREAL PREPRTNS.	1	No Quantity							254930			0
S3	2016	2016	2016	2	0	2	Export	512	Oman	OMN	156	China	CHN								04	CEREALS,CEREAL PREPRTNS.	1	No Quantity							635789			0
S3	2016	2016	2016	2	0	2	Export	512	Oman	OMN	174	Comoros	COM								04	CEREALS,CEREAL PREPRTNS.	1	No Quantity							58268			0
S3	2016	2016	2016	2	0	2	Export	512	Oman	OMN	208	Denmark	DNK								04	CEREALS,CEREAL PREPRTNS.	1	No Quantity							18			0
S3	2016	2016	2016	2	0	2	Export	512	Oman	OMN	242	Fiji	FJI								04	CEREALS,CEREAL PREPRTNS.	1	No Quantity							13626			0
S3	2016	2016	2016	2	0	2	Export	512	Oman	OMN	262	Djibouti	DJI								04	CEREALS,CEREAL PREPRTNS.	1	No Quantity							1592309			0
S3	2016	2016	2016	2	0	2	Export	512	Oman	OMN	275	State of Palestine	PSE								04	CEREALS,CEREAL PREPRTNS.	1	No Quantity							60554			0
S3	2016	2016	2016	2	0	2	Export	512	Oman	OMN	288	Ghana	GHA								04	CEREALS,CEREAL PREPRTNS.	1	No Quantity							37121			0
S3	2016	2016	2016	2	0	2	Export	512	Oman	OMN	300	Greece	GRC								04	CEREALS,CEREAL PREPRTNS.	1	No Quantity							611			0
S3	2016	2016	2016	2	0	2	Export	512	Oman	OMN	344	China, Hong Kong SAR	HKG								04	CEREALS,CEREAL PREPRTNS.	1	No Quantity							43072			0
S3	2016	2016	2016	2	0	2	Export	512	Oman	OMN	364	Iran	IRN								04	CEREALS,CEREAL PREPRTNS.	1	No Quantity							82531			0
S3	2016	2016	2016	2	0	2	Export	512	Oman	OMN	368	Iraq	IRQ								04	CEREALS,CEREAL PREPRTNS.	1	No Quantity							688351			0
S3	2016	2016	2016	2	0	2	Export	512	Oman	OMN	381	Italy	ITA								04	CEREALS,CEREAL PREPRTNS.	1	No Quantity							4031			0
S3	2016	2016	2016	2	0	2	Export	512	Oman	OMN	392	Japan	JPN								04	CEREALS,CEREAL PREPRTNS.	1	No Quantity							56864			0
S3	2016	2016	2016	2	0	2	Export	512	Oman	OMN	400	Jordan	JOR								04	CEREALS,CEREAL PREPRTNS.	1	No Quantity							2638049			0
S3	2016	2016	2016	2	0	2	Export	512	Oman	OMN	404	Kenya	KEN								04	CEREALS,CEREAL PREPRTNS.	1	No Quantity							2667404			0
S3	2016	2016	2016	2	0	2	Export	512	Oman	OMN	410	Rep. of Korea	KOR								04	CEREALS,CEREAL PREPRTNS.	1	No Quantity							16245			0
S3	2016	2016	2016	2	0	2	Export	512	Oman	OMN	414	Kuwait	KWT								04	CEREALS,CEREAL PREPRTNS.	1	No Quantity							5137449			0
S3	2016	2016	2016	2	0	2	Export	512	Oman	OMN	422	Lebanon	LBN								04	CEREALS,CEREAL PREPRTNS.	1	No Quantity							243874			0
S3	2016	2016	2016	2	0	2	Export	512	Oman	OMN	430	Liberia	LBR								04	CEREALS,CEREAL PREPRTNS.	1	No Quantity							197161			0
S3	2016	2016	2016	2	0	2	Export	512	Oman	OMN	434	Libya	LBY								04	CEREALS,CEREAL PREPRTNS.	1	No Quantity							161845			0
S3	2016	2016	2016	2	0	2	Export	512	Oman	OMN	450	Madagascar	MDG								04	CEREALS,CEREAL PREPRTNS.	1	No Quantity							14564			0
S3	2016	2016	2016	2	0	2	Export	512	Oman	OMN	462	Maldives	MDV								04	CEREALS,CEREAL PREPRTNS.	1	No Quantity							592769			0
S3	2016	2016	2016	2	0	2	Export	512	Oman	OMN	478	Mauritania	MRT								04	CEREALS,CEREAL PREPRTNS.	1	No Quantity							257406			0
S3	2016	2016	2016	2	0	2	Export	512	Oman	OMN	480	Mauritius	MUS								04	CEREALS,CEREAL PREPRTNS.	1	No Quantity							344299			0
S3	2016	2016	2016	2	0	2	Export	512	Oman	OMN	504	Morocco	MAR								04	CEREALS,CEREAL PREPRTNS.	1	No Quantity							17891			0
S3	2016	2016	2016	2	0	2	Export	512	Oman	OMN	554	New Zealand	NZL								04	CEREALS,CEREAL PREPRTNS.	1	No Quantity							475972			0
S3	2016	2016	2016	2	0	2	Export	512	Oman	OMN	566	Nigeria	NGA								04	CEREALS,CEREAL PREPRTNS.	1	No Quantity							50404			0
S3	2016	2016	2016	2	0	2	Export	512	Oman	OMN	586	Pakistan	PAK								04	CEREALS,CEREAL PREPRTNS.	1	No Quantity							1568163			0
S3	2016	2016	2016	2	0	2	Export	512	Oman	OMN	598	Papua New Guinea	PNG								04	CEREALS,CEREAL PREPRTNS.	1	No Quantity							154383			0
S3	2016	2016	2016	2	0	2	Export	512	Oman	OMN	634	Qatar	QAT								04	CEREALS,CEREAL PREPRTNS.	1	No Quantity							11080149			0
S3	2016	2016	2016	2	0	2	Export	512	Oman	OMN	682	Saudi Arabia	SAU								04	CEREALS,CEREAL PREPRTNS.	1	No Quantity							25693316			0
S3	2016	2016	2016	2	0	2	Export	512	Oman	OMN	690	Seychelles	SYC								04	CEREALS,CEREAL PREPRTNS.	1	No Quantity							156839			0
S3	2016	2016	2016	2	0	2	Export	512	Oman	OMN	694	Sierra Leone	SLE								04	CEREALS,CEREAL PREPRTNS.	1	No Quantity							35093			0
S3	2016	2016	2016	2	0	2	Export	512	Oman	OMN	699	India	IND								04	CEREALS,CEREAL PREPRTNS.	1	No Quantity							1037129			0
S3	2016	2016	2016	2	0	2	Export	512	Oman	OMN	702	Singapore	SGP								04	CEREALS,CEREAL PREPRTNS.	1	No Quantity							207107			0
S3	2016	2016	2016	2	0	2	Export	512	Oman	OMN	706	Somalia	SOM								04	CEREALS,CEREAL PREPRTNS.	1	No Quantity							54129540			0
S3	2016	2016	2016	2	0	2	Export	512	Oman	OMN	710	South Africa	ZAF								04	CEREALS,CEREAL PREPRTNS.	1	No Quantity							173453			0
S3	2016	2016	2016	2	0	2	Export	512	Oman	OMN	729	Sudan	SDN								04	CEREALS,CEREAL PREPRTNS.	1	No Quantity							82263			0
S3	2016	2016	2016	2	0	2	Export	512	Oman	OMN	760	Syria	SYR								04	CEREALS,CEREAL PREPRTNS.	1	No Quantity							349548			0
S3	2016	2016	2016	2	0	2	Export	512	Oman	OMN	764	Thailand	THA								04	CEREALS,CEREAL PREPRTNS.	1	No Quantity							73800			0
S3	2016	2016	2016	2	0	2	Export	512	Oman	OMN	768	Togo	TGO								04	CEREALS,CEREAL PREPRTNS.	1	No Quantity							14520			0
S3	2016	2016	2016	2	0	2	Export	512	Oman	OMN	784	United Arab Emirates	ARE								04	CEREALS,CEREAL PREPRTNS.	1	No Quantity							64506831			0
S3	2016	2016	2016	2	0	2	Export	512	Oman	OMN	788	Tunisia	TUN								04	CEREALS,CEREAL PREPRTNS.	1	No Quantity							90471			0
S3	2016	2016	2016	2	0	2	Export	512	Oman	OMN	792	Turkey	TUR								04	CEREALS,CEREAL PREPRTNS.	1	No Quantity							383878			0
S3	2016	2016	2016	2	0	2	Export	512	Oman	OMN	818	Egypt	EGY								04	CEREALS,CEREAL PREPRTNS.	1	No Quantity							525			0
S3	2016	2016	2016	2	0	2	Export	512	Oman	OMN	826	United Kingdom	GBR								04	CEREALS,CEREAL PREPRTNS.	1	No Quantity							171996			0
S3	2016	2016	2016	2	0	2	Export	512	Oman	OMN	834	United Rep. of Tanzania	TZA								04	CEREALS,CEREAL PREPRTNS.	1	No Quantity							2162732			0
S3	2016	2016	2016	2	0	2	Export	512	Oman	OMN	842	USA	USA								04	CEREALS,CEREAL PREPRTNS.	1	No Quantity							633573			0
S3	2016	2016	2016	2	0	2	Export	512	Oman	OMN	882	Samoa	WSM								04	CEREALS,CEREAL PREPRTNS.	1	No Quantity							26962			0
S3	2016	2016	2016	2	0	2	Export	512	Oman	OMN	887	Yemen	YEM								04	CEREALS,CEREAL PREPRTNS.	1	No Quantity							53885070			0
S3	2016	2016	2016	2	0	2	Export	508	Mozambique	MOZ	0	World	WLD								05	VEGETABLES AND FRUIT	1	No Quantity			0				110514668			4
S3	2016	2016	2016	2	0	2	Export	508	Mozambique	MOZ	16	American Samoa	ASM								05	VEGETABLES AND FRUIT	1	No Quantity			0				113802			4
S3	2016	2016	2016	2	0	2	Export	508	Mozambique	MOZ	24	Angola	AGO								05	VEGETABLES AND FRUIT	1	No Quantity			0		0		140308			4
S3	2016	2016	2016	2	0	2	Export	508	Mozambique	MOZ	44	Bahamas	BHS								05	VEGETABLES AND FRUIT	1	No Quantity			0		0		614			4
S3	2016	2016	2016	2	0	2	Export	508	Mozambique	MOZ	72	Botswana	BWA								05	VEGETABLES AND FRUIT	1	No Quantity			0				9843			4
S3	2016	2016	2016	2	0	2	Export	508	Mozambique	MOZ	124	Canada	CAN								05	VEGETABLES AND FRUIT	1	No Quantity			0		0		2541953			4
S3	2016	2016	2016	2	0	2	Export	508	Mozambique	MOZ	156	China	CHN								05	VEGETABLES AND FRUIT	1	No Quantity			0		0		528206			4
S3	2016	2016	2016	2	0	2	Export	508	Mozambique	MOZ	251	France	FRA								05	VEGETABLES AND FRUIT	1	No Quantity			0				139448			4
S3	2016	2016	2016	2	0	2	Export	508	Mozambique	MOZ	276	Germany	DEU								05	VEGETABLES AND FRUIT	1	No Quantity			0				224167			4
S3	2016	2016	2016	2	0	2	Export	508	Mozambique	MOZ	300	Greece	GRC								05	VEGETABLES AND FRUIT	1	No Quantity			0		0		96612			0
S3	2016	2016	2016	2	0	2	Export	508	Mozambique	MOZ	344	China, Hong Kong SAR	HKG								05	VEGETABLES AND FRUIT	1	No Quantity			0		0		1947333			0
S3	2016	2016	2016	2	0	2	Export	508	Mozambique	MOZ	360	Indonesia	IDN								05	VEGETABLES AND FRUIT	1	No Quantity			0		0		102732			0
S3	2016	2016	2016	2	0	2	Export	508	Mozambique	MOZ	364	Iran	IRN								05	VEGETABLES AND FRUIT	1	No Quantity			0		0		1746637			4
S3	2016	2016	2016	2	0	2	Export	508	Mozambique	MOZ	376	Israel	ISR								05	VEGETABLES AND FRUIT	1	No Quantity			0				126036			4
S3	2016	2016	2016	2	0	2	Export	508	Mozambique	MOZ	381	Italy	ITA								05	VEGETABLES AND FRUIT	1	No Quantity			0				620807			4
S3	2016	2016	2016	2	0	2	Export	508	Mozambique	MOZ	392	Japan	JPN								05	VEGETABLES AND FRUIT	1	No Quantity			0		0		68261			4
S3	2016	2016	2016	2	0	2	Export	508	Mozambique	MOZ	398	Kazakhstan	KAZ								05	VEGETABLES AND FRUIT	1	No Quantity			0				6829			4
S3	2016	2016	2016	2	0	2	Export	508	Mozambique	MOZ	400	Jordan	JOR								05	VEGETABLES AND FRUIT	1	No Quantity			0		0		11234			0
S3	2016	2016	2016	2	0	2	Export	508	Mozambique	MOZ	410	Rep. of Korea	KOR								05	VEGETABLES AND FRUIT	1	No Quantity			0		0		22093			0
S3	2016	2016	2016	2	0	2	Export	508	Mozambique	MOZ	414	Kuwait	KWT								05	VEGETABLES AND FRUIT	1	No Quantity			0		0		629244			4
S3	2016	2016	2016	2	0	2	Export	508	Mozambique	MOZ	422	Lebanon	LBN								05	VEGETABLES AND FRUIT	1	No Quantity			0		0		1391251			4
S3	2016	2016	2016	2	0	2	Export	508	Mozambique	MOZ	426	Lesotho	LSO								05	VEGETABLES AND FRUIT	1	No Quantity			0		0		14225			0
S3	2016	2016	2016	2	0	2	Export	508	Mozambique	MOZ	430	Liberia	LBR								05	VEGETABLES AND FRUIT	1	No Quantity			0		0		1055			4
S3	2016	2016	2016	2	0	2	Export	508	Mozambique	MOZ	450	Madagascar	MDG								05	VEGETABLES AND FRUIT	1	No Quantity			0		0		23947			0
S3	2016	2016	2016	2	0	2	Export	508	Mozambique	MOZ	454	Malawi	MWI								05	VEGETABLES AND FRUIT	1	No Quantity			0		0		24088			0
S3	2016	2016	2016	2	0	2	Export	508	Mozambique	MOZ	528	Netherlands	NLD								05	VEGETABLES AND FRUIT	1	No Quantity			0		0		786650			4
S3	2016	2016	2016	2	0	2	Export	508	Mozambique	MOZ	531	Curaçao	CUW								05	VEGETABLES AND FRUIT	1	No Quantity			0		0		5268393			4
S3	2016	2016	2016	2	0	2	Export	508	Mozambique	MOZ	568	Other Europe, nes									05	VEGETABLES AND FRUIT	1	No Quantity			0				113345			4
S3	2016	2016	2016	2	0	2	Export	508	Mozambique	MOZ	574	Norfolk Isds	NFK								05	VEGETABLES AND FRUIT	1	No Quantity			0		0		505139			0
S3	2016	2016	2016	2	0	2	Export	508	Mozambique	MOZ	579	Norway	NOR								05	VEGETABLES AND FRUIT	1	No Quantity			0		0		743888			4
S3	2016	2016	2016	2	0	2	Export	508	Mozambique	MOZ	586	Pakistan	PAK								05	VEGETABLES AND FRUIT	1	No Quantity			0		0		40447			0
S3	2016	2016	2016	2	0	2	Export	508	Mozambique	MOZ	591	Panama	PAN								05	VEGETABLES AND FRUIT	1	No Quantity			0		0		514			4
S3	2016	2016	2016	2	0	2	Export	508	Mozambique	MOZ	608	Philippines	PHL								05	VEGETABLES AND FRUIT	1	No Quantity			0				27346			4
S3	2016	2016	2016	2	0	2	Export	508	Mozambique	MOZ	620	Portugal	PRT								05	VEGETABLES AND FRUIT	1	No Quantity			0				162673			4
S3	2016	2016	2016	2	0	2	Export	508	Mozambique	MOZ	634	Qatar	QAT								05	VEGETABLES AND FRUIT	1	No Quantity			0		0		2094859			4
S3	2016	2016	2016	2	0	2	Export	508	Mozambique	MOZ	643	Russian Federation	RUS								05	VEGETABLES AND FRUIT	1	No Quantity			0		0		592392			4
S3	2016	2016	2016	2	0	2	Export	508	Mozambique	MOZ	682	Saudi Arabia	SAU								05	VEGETABLES AND FRUIT	1	No Quantity			0		0		2766875			4
S3	2016	2016	2016	2	0	2	Export	508	Mozambique	MOZ	699	India	IND								05	VEGETABLES AND FRUIT	1	No Quantity			0		0		36882092			4
S3	2016	2016	2016	2	0	2	Export	508	Mozambique	MOZ	702	Singapore	SGP								05	VEGETABLES AND FRUIT	1	No Quantity			0		0		198548			4
S3	2016	2016	2016	2	0	2	Export	508	Mozambique	MOZ	704	Viet Nam	VNM								05	VEGETABLES AND FRUIT	1	No Quantity			0		0		3194383			4
S3	2016	2016	2016	2	0	2	Export	508	Mozambique	MOZ	710	South Africa	ZAF								05	VEGETABLES AND FRUIT	1	No Quantity			0		0		23330324			4
S3	2016	2016	2016	2	0	2	Export	508	Mozambique	MOZ	748	Swaziland	SWZ								05	VEGETABLES AND FRUIT	1	No Quantity			0		0		33721			0
S3	2016	2016	2016	2	0	2	Export	508	Mozambique	MOZ	757	Switzerland	CHE								05	VEGETABLES AND FRUIT	1	No Quantity			0				10566			4
S3	2016	2016	2016	2	0	2	Export	508	Mozambique	MOZ	764	Thailand	THA								05	VEGETABLES AND FRUIT	1	No Quantity			0		0		26074			0
S3	2016	2016	2016	2	0	2	Export	508	Mozambique	MOZ	784	United Arab Emirates	ARE								05	VEGETABLES AND FRUIT	1	No Quantity			0		0		5540730			4
S3	2016	2016	2016	2	0	2	Export	508	Mozambique	MOZ	826	United Kingdom	GBR								05	VEGETABLES AND FRUIT	1	No Quantity			0		0		5274250			4
S3	2016	2016	2016	2	0	2	Export	508	Mozambique	MOZ	842	USA	USA								05	VEGETABLES AND FRUIT	1	No Quantity			0		0		12390713			4
S3	2016	2016	2016	2	0	2	Export	512	Oman	OMN	0	World	WLD								05	VEGETABLES AND FRUIT	1	No Quantity							99268609			0
S3	2016	2016	2016	2	0	2	Export	512	Oman	OMN	12	Algeria	DZA								05	VEGETABLES AND FRUIT	1	No Quantity							15121			0
S3	2016	2016	2016	2	0	2	Export	512	Oman	OMN	36	Australia	AUS								05	VEGETABLES AND FRUIT	1	No Quantity							289			0
S3	2016	2016	2016	2	0	2	Export	512	Oman	OMN	48	Bahrain	BHR								05	VEGETABLES AND FRUIT	1	No Quantity							2903315			0
S3	2016	2016	2016	2	0	2	Export	512	Oman	OMN	50	Bangladesh	BGD								05	VEGETABLES AND FRUIT	1	No Quantity							17633			0
S3	2016	2016	2016	2	0	2	Export	512	Oman	OMN	120	Cameroon	CMR								05	VEGETABLES AND FRUIT	1	No Quantity							130			0
S3	2016	2016	2016	2	0	2	Export	512	Oman	OMN	144	Sri Lanka	LKA								05	VEGETABLES AND FRUIT	1	No Quantity							1443			0
S3	2016	2016	2016	2	0	2	Export	512	Oman	OMN	156	China	CHN								05	VEGETABLES AND FRUIT	1	No Quantity							117876			0
S3	2016	2016	2016	2	0	2	Export	512	Oman	OMN	174	Comoros	COM								05	VEGETABLES AND FRUIT	1	No Quantity							336809			0
S3	2016	2016	2016	2	0	2	Export	512	Oman	OMN	203	Czechia	CZE								05	VEGETABLES AND FRUIT	1	No Quantity							450			0
S3	2016	2016	2016	2	0	2	Export	512	Oman	OMN	231	Ethiopia	ETH								05	VEGETABLES AND FRUIT	1	No Quantity							468			0
S3	2016	2016	2016	2	0	2	Export	512	Oman	OMN	251	France	FRA								05	VEGETABLES AND FRUIT	1	No Quantity							17787			0
S3	2016	2016	2016	2	0	2	Export	512	Oman	OMN	262	Djibouti	DJI								05	VEGETABLES AND FRUIT	1	No Quantity							1224566			0
S3	2016	2016	2016	2	0	2	Export	512	Oman	OMN	276	Germany	DEU								05	VEGETABLES AND FRUIT	1	No Quantity							25641			0
S3	2016	2016	2016	2	0	2	Export	512	Oman	OMN	300	Greece	GRC								05	VEGETABLES AND FRUIT	1	No Quantity							10580			0
S3	2016	2016	2016	2	0	2	Export	512	Oman	OMN	344	China, Hong Kong SAR	HKG								05	VEGETABLES AND FRUIT	1	No Quantity							1688910			0
S3	2016	2016	2016	2	0	2	Export	512	Oman	OMN	360	Indonesia	IDN								05	VEGETABLES AND FRUIT	1	No Quantity							2780			0
S3	2016	2016	2016	2	0	2	Export	512	Oman	OMN	364	Iran	IRN								05	VEGETABLES AND FRUIT	1	No Quantity							4875291			0
S3	2016	2016	2016	2	0	2	Export	512	Oman	OMN	368	Iraq	IRQ								05	VEGETABLES AND FRUIT	1	No Quantity							65709			0
S3	2016	2016	2016	2	0	2	Export	512	Oman	OMN	381	Italy	ITA								05	VEGETABLES AND FRUIT	1	No Quantity							687			0
S3	2016	2016	2016	2	0	2	Export	512	Oman	OMN	392	Japan	JPN								05	VEGETABLES AND FRUIT	1	No Quantity							5333593			0
S3	2016	2016	2016	2	0	2	Export	512	Oman	OMN	398	Kazakhstan	KAZ								05	VEGETABLES AND FRUIT	1	No Quantity							26			0
S3	2016	2016	2016	2	0	2	Export	512	Oman	OMN	400	Jordan	JOR								05	VEGETABLES AND FRUIT	1	No Quantity							236847			0
S3	2016	2016	2016	2	0	2	Export	512	Oman	OMN	404	Kenya	KEN								05	VEGETABLES AND FRUIT	1	No Quantity							1560			0
S3	2016	2016	2016	2	0	2	Export	512	Oman	OMN	410	Rep. of Korea	KOR								05	VEGETABLES AND FRUIT	1	No Quantity							22882			0
S3	2016	2016	2016	2	0	2	Export	512	Oman	OMN	414	Kuwait	KWT								05	VEGETABLES AND FRUIT	1	No Quantity							2045594			0
S3	2016	2016	2016	2	0	2	Export	512	Oman	OMN	422	Lebanon	LBN								05	VEGETABLES AND FRUIT	1	No Quantity							68575			0
S3	2016	2016	2016	2	0	2	Export	512	Oman	OMN	458	Malaysia	MYS								05	VEGETABLES AND FRUIT	1	No Quantity							465148			0
S3	2016	2016	2016	2	0	2	Export	512	Oman	OMN	462	Maldives	MDV								05	VEGETABLES AND FRUIT	1	No Quantity							93098			0
S3	2016	2016	2016	2	0	2	Export	512	Oman	OMN	480	Mauritius	MUS								05	VEGETABLES AND FRUIT	1	No Quantity							1048			0
S3	2016	2016	2016	2	0	2	Export	512	Oman	OMN	484	Mexico	MEX								05	VEGETABLES AND FRUIT	1	No Quantity							11365			0
S3	2016	2016	2016	2	0	2	Export	512	Oman	OMN	504	Morocco	MAR								05	VEGETABLES AND FRUIT	1	No Quantity							502			0
S3	2016	2016	2016	2	0	2	Export	512	Oman	OMN	528	Netherlands	NLD								05	VEGETABLES AND FRUIT	1	No Quantity							77218			0
S3	2016	2016	2016	2	0	2	Export	512	Oman	OMN	554	New Zealand	NZL								05	VEGETABLES AND FRUIT	1	No Quantity							260			0
S3	2016	2016	2016	2	0	2	Export	512	Oman	OMN	586	Pakistan	PAK								05	VEGETABLES AND FRUIT	1	No Quantity							88750			0
S3	2016	2016	2016	2	0	2	Export	512	Oman	OMN	634	Qatar	QAT								05	VEGETABLES AND FRUIT	1	No Quantity							1357019			0
S3	2016	2016	2016	2	0	2	Export	512	Oman	OMN	682	Saudi Arabia	SAU								05	VEGETABLES AND FRUIT	1	No Quantity							2784593			0
S3	2016	2016	2016	2	0	2	Export	512	Oman	OMN	699	India	IND								05	VEGETABLES AND FRUIT	1	No Quantity							7746142			0
S3	2016	2016	2016	2	0	2	Export	512	Oman	OMN	702	Singapore	SGP								05	VEGETABLES AND FRUIT	1	No Quantity							13626			0
S3	2016	2016	2016	2	0	2	Export	512	Oman	OMN	704	Viet Nam	VNM								05	VEGETABLES AND FRUIT	1	No Quantity							130			0
S3	2016	2016	2016	2	0	2	Export	512	Oman	OMN	706	Somalia	SOM								05	VEGETABLES AND FRUIT	1	No Quantity							8978497			0
S3	2016	2016	2016	2	0	2	Export	512	Oman	OMN	710	South Africa	ZAF								05	VEGETABLES AND FRUIT	1	No Quantity							499			0
S3	2016	2016	2016	2	0	2	Export	512	Oman	OMN	724	Spain	ESP								05	VEGETABLES AND FRUIT	1	No Quantity							63158			0
S3	2016	2016	2016	2	0	2	Export	512	Oman	OMN	729	Sudan	SDN								05	VEGETABLES AND FRUIT	1	No Quantity							1182279			0
S3	2016	2016	2016	2	0	2	Export	512	Oman	OMN	757	Switzerland	CHE								05	VEGETABLES AND FRUIT	1	No Quantity							260			0
S3	2016	2016	2016	2	0	2	Export	512	Oman	OMN	760	Syria	SYR								05	VEGETABLES AND FRUIT	1	No Quantity							3594			0
S3	2016	2016	2016	2	0	2	Export	512	Oman	OMN	764	Thailand	THA								05	VEGETABLES AND FRUIT	1	No Quantity							101			0
S3	2016	2016	2016	2	0	2	Export	512	Oman	OMN	784	United Arab Emirates	ARE								05	VEGETABLES AND FRUIT	1	No Quantity							47464340			0
S3	2016	2016	2016	2	0	2	Export	512	Oman	OMN	788	Tunisia	TUN								05	VEGETABLES AND FRUIT	1	No Quantity							3100			0
S3	2016	2016	2016	2	0	2	Export	512	Oman	OMN	792	Turkey	TUR								05	VEGETABLES AND FRUIT	1	No Quantity							62419			0
S3	2016	2016	2016	2	0	2	Export	512	Oman	OMN	800	Uganda	UGA								05	VEGETABLES AND FRUIT	1	No Quantity							260			0
S3	2016	2016	2016	2	0	2	Export	512	Oman	OMN	818	Egypt	EGY								05	VEGETABLES AND FRUIT	1	No Quantity							18578			0
S3	2016	2016	2016	2	0	2	Export	512	Oman	OMN	826	United Kingdom	GBR								05	VEGETABLES AND FRUIT	1	No Quantity							53413			0
S3	2016	2016	2016	2	0	2	Export	512	Oman	OMN	834	United Rep. of Tanzania	TZA								05	VEGETABLES AND FRUIT	1	No Quantity							1483652			0
S3	2016	2016	2016	2	0	2	Export	512	Oman	OMN	842	USA	USA								05	VEGETABLES AND FRUIT	1	No Quantity							2572			0
S3	2016	2016	2016	2	0	2	Export	512	Oman	OMN	887	Yemen	YEM								05	VEGETABLES AND FRUIT	1	No Quantity							8298422			0
S3	2016	2016	2016	2	0	2	Export	508	Mozambique	MOZ	0	World	WLD								06	SUGAR,SUGR.PREPTNS,HONEY	1	No Quantity			0				49112065			4
S3	2016	2016	2016	2	0	2	Export	508	Mozambique	MOZ	251	France	FRA								06	SUGAR,SUGR.PREPTNS,HONEY	1	No Quantity			0		0		15743541			4
S3	2016	2016	2016	2	0	2	Export	508	Mozambique	MOZ	392	Japan	JPN								06	SUGAR,SUGR.PREPTNS,HONEY	1	No Quantity			0		0		30346			0
S3	2016	2016	2016	2	0	2	Export	508	Mozambique	MOZ	528	Netherlands	NLD								06	SUGAR,SUGR.PREPTNS,HONEY	1	No Quantity			0		0		80			0
S3	2016	2016	2016	2	0	2	Export	508	Mozambique	MOZ	531	Curaçao	CUW								06	SUGAR,SUGR.PREPTNS,HONEY	1	No Quantity			0				884294			4
S3	2016	2016	2016	2	0	2	Export	508	Mozambique	MOZ	579	Norway	NOR								06	SUGAR,SUGR.PREPTNS,HONEY	1	No Quantity			0		0		159			0
S3	2016	2016	2016	2	0	2	Export	508	Mozambique	MOZ	616	Poland	POL								06	SUGAR,SUGR.PREPTNS,HONEY	1	No Quantity			0				9048136			4
S3	2016	2016	2016	2	0	2	Export	508	Mozambique	MOZ	620	Portugal	PRT								06	SUGAR,SUGR.PREPTNS,HONEY	1	No Quantity			0		0		14754000			0
S3	2016	2016	2016	2	0	2	Export	508	Mozambique	MOZ	702	Singapore	SGP								06	SUGAR,SUGR.PREPTNS,HONEY	1	No Quantity			0		0		2325			0
S3	2016	2016	2016	2	0	2	Export	508	Mozambique	MOZ	710	South Africa	ZAF								06	SUGAR,SUGR.PREPTNS,HONEY	1	No Quantity			0		0		2008315			4
S3	2016	2016	2016	2	0	2	Export	508	Mozambique	MOZ	716	Zimbabwe	ZWE								06	SUGAR,SUGR.PREPTNS,HONEY	1	No Quantity			0				75484			4
S3	2016	2016	2016	2	0	2	Export	508	Mozambique	MOZ	724	Spain	ESP								06	SUGAR,SUGR.PREPTNS,HONEY	1	No Quantity			0		0		6192000			0
S3	2016	2016	2016	2	0	2	Export	508	Mozambique	MOZ	748	Swaziland	SWZ								06	SUGAR,SUGR.PREPTNS,HONEY	1	No Quantity			0		0		2032			0
S3	2016	2016	2016	2	0	2	Export	508	Mozambique	MOZ	834	United Rep. of Tanzania	TZA								06	SUGAR,SUGR.PREPTNS,HONEY	1	No Quantity			0				371349			4
S3	2016	2016	2016	2	0	2	Export	512	Oman	OMN	0	World	WLD								06	SUGAR,SUGR.PREPTNS,HONEY	1	No Quantity							8263654			0
S3	2016	2016	2016	2	0	2	Export	512	Oman	OMN	24	Angola	AGO								06	SUGAR,SUGR.PREPTNS,HONEY	1	No Quantity							110903			0
S3	2016	2016	2016	2	0	2	Export	512	Oman	OMN	36	Australia	AUS								06	SUGAR,SUGR.PREPTNS,HONEY	1	No Quantity							14767			0
S3	2016	2016	2016	2	0	2	Export	512	Oman	OMN	48	Bahrain	BHR								06	SUGAR,SUGR.PREPTNS,HONEY	1	No Quantity							351527			0
S3	2016	2016	2016	2	0	2	Export	512	Oman	OMN	50	Bangladesh	BGD								06	SUGAR,SUGR.PREPTNS,HONEY	1	No Quantity							23501			0
S3	2016	2016	2016	2	0	2	Export	512	Oman	OMN	96	Brunei Darussalam	BRN								06	SUGAR,SUGR.PREPTNS,HONEY	1	No Quantity							1599			0
S3	2016	2016	2016	2	0	2	Export	512	Oman	OMN	124	Canada	CAN								06	SUGAR,SUGR.PREPTNS,HONEY	1	No Quantity							50047			0
S3	2016	2016	2016	2	0	2	Export	512	Oman	OMN	156	China	CHN								06	SUGAR,SUGR.PREPTNS,HONEY	1	No Quantity							29829			0
S3	2016	2016	2016	2	0	2	Export	512	Oman	OMN	262	Djibouti	DJI								06	SUGAR,SUGR.PREPTNS,HONEY	1	No Quantity							167765			0
S3	2016	2016	2016	2	0	2	Export	512	Oman	OMN	300	Greece	GRC								06	SUGAR,SUGR.PREPTNS,HONEY	1	No Quantity							36			0
S3	2016	2016	2016	2	0	2	Export	512	Oman	OMN	364	Iran	IRN								06	SUGAR,SUGR.PREPTNS,HONEY	1	No Quantity							317259			0
S3	2016	2016	2016	2	0	2	Export	512	Oman	OMN	368	Iraq	IRQ								06	SUGAR,SUGR.PREPTNS,HONEY	1	No Quantity							436565			0
S3	2016	2016	2016	2	0	2	Export	512	Oman	OMN	372	Ireland	IRL								06	SUGAR,SUGR.PREPTNS,HONEY	1	No Quantity							234			0
S3	2016	2016	2016	2	0	2	Export	512	Oman	OMN	381	Italy	ITA								06	SUGAR,SUGR.PREPTNS,HONEY	1	No Quantity							549			0
S3	2016	2016	2016	2	0	2	Export	512	Oman	OMN	392	Japan	JPN								06	SUGAR,SUGR.PREPTNS,HONEY	1	No Quantity							455			0
S3	2016	2016	2016	2	0	2	Export	512	Oman	OMN	400	Jordan	JOR								06	SUGAR,SUGR.PREPTNS,HONEY	1	No Quantity							7111			0
S3	2016	2016	2016	2	0	2	Export	512	Oman	OMN	404	Kenya	KEN								06	SUGAR,SUGR.PREPTNS,HONEY	1	No Quantity							72021			0
S3	2016	2016	2016	2	0	2	Export	512	Oman	OMN	414	Kuwait	KWT								06	SUGAR,SUGR.PREPTNS,HONEY	1	No Quantity							176056			0
S3	2016	2016	2016	2	0	2	Export	512	Oman	OMN	422	Lebanon	LBN								06	SUGAR,SUGR.PREPTNS,HONEY	1	No Quantity							697524			0
S3	2016	2016	2016	2	0	2	Export	512	Oman	OMN	434	Libya	LBY								06	SUGAR,SUGR.PREPTNS,HONEY	1	No Quantity							21040			0
S3	2016	2016	2016	2	0	2	Export	512	Oman	OMN	462	Maldives	MDV								06	SUGAR,SUGR.PREPTNS,HONEY	1	No Quantity							91639			0
S3	2016	2016	2016	2	0	2	Export	512	Oman	OMN	480	Mauritius	MUS								06	SUGAR,SUGR.PREPTNS,HONEY	1	No Quantity							15238			0
S3	2016	2016	2016	2	0	2	Export	512	Oman	OMN	524	Nepal	NPL								06	SUGAR,SUGR.PREPTNS,HONEY	1	No Quantity							24825			0
S3	2016	2016	2016	2	0	2	Export	512	Oman	OMN	554	New Zealand	NZL								06	SUGAR,SUGR.PREPTNS,HONEY	1	No Quantity							58864			0
S3	2016	2016	2016	2	0	2	Export	512	Oman	OMN	586	Pakistan	PAK								06	SUGAR,SUGR.PREPTNS,HONEY	1	No Quantity							264189			0
S3	2016	2016	2016	2	0	2	Export	512	Oman	OMN	634	Qatar	QAT								06	SUGAR,SUGR.PREPTNS,HONEY	1	No Quantity							396071			0
S3	2016	2016	2016	2	0	2	Export	512	Oman	OMN	682	Saudi Arabia	SAU								06	SUGAR,SUGR.PREPTNS,HONEY	1	No Quantity							20011			0
S3	2016	2016	2016	2	0	2	Export	512	Oman	OMN	699	India	IND								06	SUGAR,SUGR.PREPTNS,HONEY	1	No Quantity							1950241			0
S3	2016	2016	2016	2	0	2	Export	512	Oman	OMN	702	Singapore	SGP								06	SUGAR,SUGR.PREPTNS,HONEY	1	No Quantity							146123			0
S3	2016	2016	2016	2	0	2	Export	512	Oman	OMN	704	Viet Nam	VNM								06	SUGAR,SUGR.PREPTNS,HONEY	1	No Quantity							22011			0
S3	2016	2016	2016	2	0	2	Export	512	Oman	OMN	706	Somalia	SOM								06	SUGAR,SUGR.PREPTNS,HONEY	1	No Quantity							136324			0
S3	2016	2016	2016	2	0	2	Export	512	Oman	OMN	729	Sudan	SDN								06	SUGAR,SUGR.PREPTNS,HONEY	1	No Quantity							75340			0
S3	2016	2016	2016	2	0	2	Export	512	Oman	OMN	784	United Arab Emirates	ARE								06	SUGAR,SUGR.PREPTNS,HONEY	1	No Quantity							1109733			0
S3	2016	2016	2016	2	0	2	Export	512	Oman	OMN	792	Turkey	TUR								06	SUGAR,SUGR.PREPTNS,HONEY	1	No Quantity							41054			0
S3	2016	2016	2016	2	0	2	Export	512	Oman	OMN	842	USA	USA								06	SUGAR,SUGR.PREPTNS,HONEY	1	No Quantity							152672			0
S3	2016	2016	2016	2	0	2	Export	512	Oman	OMN	862	Venezuela	VEN								06	SUGAR,SUGR.PREPTNS,HONEY	1	No Quantity							156			0
S3	2016	2016	2016	2	0	2	Export	512	Oman	OMN	887	Yemen	YEM								06	SUGAR,SUGR.PREPTNS,HONEY	1	No Quantity							1280376			0
S3	2016	2016	2016	2	0	2	Export	508	Mozambique	MOZ	0	World	WLD								07	COFFEE,TEA,COCOA,SPICES	1	No Quantity			0		0		4424348			4
S3	2016	2016	2016	2	0	2	Export	508	Mozambique	MOZ	24	Angola	AGO								07	COFFEE,TEA,COCOA,SPICES	1	No Quantity			0		0		5			0
S3	2016	2016	2016	2	0	2	Export	508	Mozambique	MOZ	44	Bahamas	BHS								07	COFFEE,TEA,COCOA,SPICES	1	No Quantity			0		0		16			0
S3	2016	2016	2016	2	0	2	Export	508	Mozambique	MOZ	56	Belgium	BEL								07	COFFEE,TEA,COCOA,SPICES	1	No Quantity			0		0		109505			0
S3	2016	2016	2016	2	0	2	Export	508	Mozambique	MOZ	156	China	CHN								07	COFFEE,TEA,COCOA,SPICES	1	No Quantity			0		0		769527			0
S3	2016	2016	2016	2	0	2	Export	508	Mozambique	MOZ	276	Germany	DEU								07	COFFEE,TEA,COCOA,SPICES	1	No Quantity			0		0		193040			0
S3	2016	2016	2016	2	0	2	Export	508	Mozambique	MOZ	392	Japan	JPN								07	COFFEE,TEA,COCOA,SPICES	1	No Quantity			0		0		10531			0
S3	2016	2016	2016	2	0	2	Export	508	Mozambique	MOZ	404	Kenya	KEN								07	COFFEE,TEA,COCOA,SPICES	1	No Quantity			0		0		1834905			0
S3	2016	2016	2016	2	0	2	Export	508	Mozambique	MOZ	430	Liberia	LBR								07	COFFEE,TEA,COCOA,SPICES	1	No Quantity			0		0		5			0
S3	2016	2016	2016	2	0	2	Export	508	Mozambique	MOZ	458	Malaysia	MYS								07	COFFEE,TEA,COCOA,SPICES	1	No Quantity			0		0		87964			0
S3	2016	2016	2016	2	0	2	Export	508	Mozambique	MOZ	528	Netherlands	NLD								07	COFFEE,TEA,COCOA,SPICES	1	No Quantity			0		0		31228			0
S3	2016	2016	2016	2	0	2	Export	508	Mozambique	MOZ	579	Norway	NOR								07	COFFEE,TEA,COCOA,SPICES	1	No Quantity			0		0		2155			4
S3	2016	2016	2016	2	0	2	Export	508	Mozambique	MOZ	591	Panama	PAN								07	COFFEE,TEA,COCOA,SPICES	1	No Quantity			0		0		39			0
S3	2016	2016	2016	2	0	2	Export	508	Mozambique	MOZ	616	Poland	POL								07	COFFEE,TEA,COCOA,SPICES	1	No Quantity			0		0		317058			0
S3	2016	2016	2016	2	0	2	Export	508	Mozambique	MOZ	643	Russian Federation	RUS								07	COFFEE,TEA,COCOA,SPICES	1	No Quantity			0		0		249651			0
S3	2016	2016	2016	2	0	2	Export	508	Mozambique	MOZ	699	India	IND								07	COFFEE,TEA,COCOA,SPICES	1	No Quantity			0		0		66579			0
S3	2016	2016	2016	2	0	2	Export	508	Mozambique	MOZ	702	Singapore	SGP								07	COFFEE,TEA,COCOA,SPICES	1	No Quantity			0		0		2276			0
S3	2016	2016	2016	2	0	2	Export	508	Mozambique	MOZ	710	South Africa	ZAF								07	COFFEE,TEA,COCOA,SPICES	1	No Quantity			0		0		161856			0
S3	2016	2016	2016	2	0	2	Export	508	Mozambique	MOZ	724	Spain	ESP								07	COFFEE,TEA,COCOA,SPICES	1	No Quantity			0		0		392273			0
S3	2016	2016	2016	2	0	2	Export	508	Mozambique	MOZ	748	Swaziland	SWZ								07	COFFEE,TEA,COCOA,SPICES	1	No Quantity			0		0		5451			0
S3	2016	2016	2016	2	0	2	Export	508	Mozambique	MOZ	804	Ukraine	UKR								07	COFFEE,TEA,COCOA,SPICES	1	No Quantity			0		0		39877			0
S3	2016	2016	2016	2	0	2	Export	508	Mozambique	MOZ	842	USA	USA								07	COFFEE,TEA,COCOA,SPICES	1	No Quantity			0		0		150397			0
S3	2016	2016	2016	2	0	2	Export	512	Oman	OMN	0	World	WLD								07	COFFEE,TEA,COCOA,SPICES	1	No Quantity							7603428			0
S3	2016	2016	2016	2	0	2	Export	512	Oman	OMN	48	Bahrain	BHR								07	COFFEE,TEA,COCOA,SPICES	1	No Quantity							99665			0
S3	2016	2016	2016	2	0	2	Export	512	Oman	OMN	50	Bangladesh	BGD								07	COFFEE,TEA,COCOA,SPICES	1	No Quantity							37517			0
S3	2016	2016	2016	2	0	2	Export	512	Oman	OMN	144	Sri Lanka	LKA								07	COFFEE,TEA,COCOA,SPICES	1	No Quantity							68320			0
S3	2016	2016	2016	2	0	2	Export	512	Oman	OMN	208	Denmark	DNK								07	COFFEE,TEA,COCOA,SPICES	1	No Quantity							7891			0
S3	2016	2016	2016	2	0	2	Export	512	Oman	OMN	262	Djibouti	DJI								07	COFFEE,TEA,COCOA,SPICES	1	No Quantity							1092			0
S3	2016	2016	2016	2	0	2	Export	512	Oman	OMN	364	Iran	IRN								07	COFFEE,TEA,COCOA,SPICES	1	No Quantity							19129			0
S3	2016	2016	2016	2	0	2	Export	512	Oman	OMN	414	Kuwait	KWT								07	COFFEE,TEA,COCOA,SPICES	1	No Quantity							46247			0
S3	2016	2016	2016	2	0	2	Export	512	Oman	OMN	422	Lebanon	LBN								07	COFFEE,TEA,COCOA,SPICES	1	No Quantity							5			0
S3	2016	2016	2016	2	0	2	Export	512	Oman	OMN	528	Netherlands	NLD								07	COFFEE,TEA,COCOA,SPICES	1	No Quantity							29592			0
S3	2016	2016	2016	2	0	2	Export	512	Oman	OMN	586	Pakistan	PAK								07	COFFEE,TEA,COCOA,SPICES	1	No Quantity							880373			0
S3	2016	2016	2016	2	0	2	Export	512	Oman	OMN	634	Qatar	QAT								07	COFFEE,TEA,COCOA,SPICES	1	No Quantity							62794			0
S3	2016	2016	2016	2	0	2	Export	512	Oman	OMN	682	Saudi Arabia	SAU								07	COFFEE,TEA,COCOA,SPICES	1	No Quantity							2520128			0
S3	2016	2016	2016	2	0	2	Export	512	Oman	OMN	699	India	IND								07	COFFEE,TEA,COCOA,SPICES	1	No Quantity							306268			0
S3	2016	2016	2016	2	0	2	Export	512	Oman	OMN	702	Singapore	SGP								07	COFFEE,TEA,COCOA,SPICES	1	No Quantity							378627			0
S3	2016	2016	2016	2	0	2	Export	512	Oman	OMN	706	Somalia	SOM								07	COFFEE,TEA,COCOA,SPICES	1	No Quantity							437252			0
S3	2016	2016	2016	2	0	2	Export	512	Oman	OMN	729	Sudan	SDN								07	COFFEE,TEA,COCOA,SPICES	1	No Quantity							882			0
S3	2016	2016	2016	2	0	2	Export	512	Oman	OMN	784	United Arab Emirates	ARE								07	COFFEE,TEA,COCOA,SPICES	1	No Quantity							509000			0
S3	2016	2016	2016	2	0	2	Export	512	Oman	OMN	834	United Rep. of Tanzania	TZA								07	COFFEE,TEA,COCOA,SPICES	1	No Quantity							71369			0
S3	2016	2016	2016	2	0	2	Export	512	Oman	OMN	887	Yemen	YEM								07	COFFEE,TEA,COCOA,SPICES	1	No Quantity							2127278			0
S3	2016	2016	2016	2	0	2	Export	508	Mozambique	MOZ	0	World	WLD								08	ANIMAL FEED STUFF	1	No Quantity			0				7569996			4
S3	2016	2016	2016	2	0	2	Export	508	Mozambique	MOZ	4	Afghanistan	AFG								08	ANIMAL FEED STUFF	1	No Quantity			0		0		947			0
S3	2016	2016	2016	2	0	2	Export	508	Mozambique	MOZ	426	Lesotho	LSO								08	ANIMAL FEED STUFF	1	No Quantity			0		0		2683			0
S3	2016	2016	2016	2	0	2	Export	508	Mozambique	MOZ	512	Oman	OMN								08	ANIMAL FEED STUFF	1	No Quantity			0				147197			4
S3	2016	2016	2016	2	0	2	Export	508	Mozambique	MOZ	586	Pakistan	PAK								08	ANIMAL FEED STUFF	1	No Quantity			0		0		254181			0
S3	2016	2016	2016	2	0	2	Export	508	Mozambique	MOZ	704	Viet Nam	VNM								08	ANIMAL FEED STUFF	1	No Quantity			0		0		536572			4
S3	2016	2016	2016	2	0	2	Export	508	Mozambique	MOZ	710	South Africa	ZAF								08	ANIMAL FEED STUFF	1	No Quantity			0		0		4416097			4
S3	2016	2016	2016	2	0	2	Export	508	Mozambique	MOZ	716	Zimbabwe	ZWE								08	ANIMAL FEED STUFF	1	No Quantity			0		0		180444			4
S3	2016	2016	2016	2	0	2	Export	508	Mozambique	MOZ	748	Swaziland	SWZ								08	ANIMAL FEED STUFF	1	No Quantity			0		0		1464138			4
S3	2016	2016	2016	2	0	2	Export	508	Mozambique	MOZ	784	United Arab Emirates	ARE								08	ANIMAL FEED STUFF	1	No Quantity			0		0		564432			4
S3	2016	2016	2016	2	0	2	Export	508	Mozambique	MOZ	894	Zambia	ZMB								08	ANIMAL FEED STUFF	1	No Quantity			0		0		3300			0
S3	2016	2016	2016	2	0	2	Export	512	Oman	OMN	0	World	WLD								08	ANIMAL FEED STUFF	1	No Quantity							29825374			0
S3	2016	2016	2016	2	0	2	Export	512	Oman	OMN	48	Bahrain	BHR								08	ANIMAL FEED STUFF	1	No Quantity							4284			0
S3	2016	2016	2016	2	0	2	Export	512	Oman	OMN	124	Canada	CAN								08	ANIMAL FEED STUFF	1	No Quantity							283170			0
S3	2016	2016	2016	2	0	2	Export	512	Oman	OMN	381	Italy	ITA								08	ANIMAL FEED STUFF	1	No Quantity							7022			0
S3	2016	2016	2016	2	0	2	Export	512	Oman	OMN	414	Kuwait	KWT								08	ANIMAL FEED STUFF	1	No Quantity							2663			0
S3	2016	2016	2016	2	0	2	Export	512	Oman	OMN	458	Malaysia	MYS								08	ANIMAL FEED STUFF	1	No Quantity							53400			0
S3	2016	2016	2016	2	0	2	Export	512	Oman	OMN	490	Other Asia, nes									08	ANIMAL FEED STUFF	1	No Quantity							394921			0
S3	2016	2016	2016	2	0	2	Export	512	Oman	OMN	586	Pakistan	PAK								08	ANIMAL FEED STUFF	1	No Quantity							79764			0
S3	2016	2016	2016	2	0	2	Export	512	Oman	OMN	634	Qatar	QAT								08	ANIMAL FEED STUFF	1	No Quantity							354229			0
S3	2016	2016	2016	2	0	2	Export	512	Oman	OMN	682	Saudi Arabia	SAU								08	ANIMAL FEED STUFF	1	No Quantity							130438			0
S3	2016	2016	2016	2	0	2	Export	512	Oman	OMN	699	India	IND								08	ANIMAL FEED STUFF	1	No Quantity							1554732			0
S3	2016	2016	2016	2	0	2	Export	512	Oman	OMN	704	Viet Nam	VNM								08	ANIMAL FEED STUFF	1	No Quantity							1847993			0
S3	2016	2016	2016	2	0	2	Export	512	Oman	OMN	706	Somalia	SOM								08	ANIMAL FEED STUFF	1	No Quantity							696518			0
S3	2016	2016	2016	2	0	2	Export	512	Oman	OMN	784	United Arab Emirates	ARE								08	ANIMAL FEED STUFF	1	No Quantity							20927574			0
S3	2016	2016	2016	2	0	2	Export	512	Oman	OMN	818	Egypt	EGY								08	ANIMAL FEED STUFF	1	No Quantity							880106			0
S3	2016	2016	2016	2	0	2	Export	512	Oman	OMN	887	Yemen	YEM								08	ANIMAL FEED STUFF	1	No Quantity							2608561			0
S3	2016	2016	2016	2	0	2	Export	508	Mozambique	MOZ	0	World	WLD								09	MISC.EDIBLE PRODUCTS ETC	1	No Quantity			0		0		3318142			0
S3	2016	2016	2016	2	0	2	Export	508	Mozambique	MOZ	136	Cayman Isds	CYM								09	MISC.EDIBLE PRODUCTS ETC	1	No Quantity			0		0		1022			0
S3	2016	2016	2016	2	0	2	Export	508	Mozambique	MOZ	156	China	CHN								09	MISC.EDIBLE PRODUCTS ETC	1	No Quantity			0		0		31			0
S3	2016	2016	2016	2	0	2	Export	508	Mozambique	MOZ	360	Indonesia	IDN								09	MISC.EDIBLE PRODUCTS ETC	1	No Quantity			0		0		467			0
S3	2016	2016	2016	2	0	2	Export	508	Mozambique	MOZ	392	Japan	JPN								09	MISC.EDIBLE PRODUCTS ETC	1	No Quantity			0		0		12446			0
S3	2016	2016	2016	2	0	2	Export	508	Mozambique	MOZ	430	Liberia	LBR								09	MISC.EDIBLE PRODUCTS ETC	1	No Quantity			0		0		79			0
S3	2016	2016	2016	2	0	2	Export	508	Mozambique	MOZ	454	Malawi	MWI								09	MISC.EDIBLE PRODUCTS ETC	1	No Quantity			0		0		87079			0
S3	2016	2016	2016	2	0	2	Export	508	Mozambique	MOZ	470	Malta	MLT								09	MISC.EDIBLE PRODUCTS ETC	1	No Quantity			0		0		10887			0
S3	2016	2016	2016	2	0	2	Export	508	Mozambique	MOZ	528	Netherlands	NLD								09	MISC.EDIBLE PRODUCTS ETC	1	No Quantity			0		0		28068			0
S3	2016	2016	2016	2	0	2	Export	508	Mozambique	MOZ	579	Norway	NOR								09	MISC.EDIBLE PRODUCTS ETC	1	No Quantity			0		0		5560			0
S3	2016	2016	2016	2	0	2	Export	508	Mozambique	MOZ	580	N. Mariana Isds	MNP								09	MISC.EDIBLE PRODUCTS ETC	1	No Quantity			0		0		1659			0
S3	2016	2016	2016	2	0	2	Export	508	Mozambique	MOZ	584	Marshall Isds	MHL								09	MISC.EDIBLE PRODUCTS ETC	1	No Quantity			0		0		4950			0
S3	2016	2016	2016	2	0	2	Export	508	Mozambique	MOZ	591	Panama	PAN								09	MISC.EDIBLE PRODUCTS ETC	1	No Quantity			0		0		778			0
S3	2016	2016	2016	2	0	2	Export	508	Mozambique	MOZ	682	Saudi Arabia	SAU								09	MISC.EDIBLE PRODUCTS ETC	1	No Quantity			0		0		25458			0
S3	2016	2016	2016	2	0	2	Export	508	Mozambique	MOZ	688	Serbia	SRB								09	MISC.EDIBLE PRODUCTS ETC	1	No Quantity			0		0		1664			0
S3	2016	2016	2016	2	0	2	Export	508	Mozambique	MOZ	702	Singapore	SGP								09	MISC.EDIBLE PRODUCTS ETC	1	No Quantity			0		0		5903			0
S3	2016	2016	2016	2	0	2	Export	508	Mozambique	MOZ	710	South Africa	ZAF								09	MISC.EDIBLE PRODUCTS ETC	1	No Quantity			0		0		33709			0
S3	2016	2016	2016	2	0	2	Export	508	Mozambique	MOZ	716	Zimbabwe	ZWE								09	MISC.EDIBLE PRODUCTS ETC	1	No Quantity			0		0		2626345			0
S3	2016	2016	2016	2	0	2	Export	508	Mozambique	MOZ	748	Swaziland	SWZ								09	MISC.EDIBLE PRODUCTS ETC	1	No Quantity			0		0		15100			0
S3	2016	2016	2016	2	0	2	Export	508	Mozambique	MOZ	826	United Kingdom	GBR								09	MISC.EDIBLE PRODUCTS ETC	1	No Quantity			0		0		16519			0
S3	2016	2016	2016	2	0	2	Export	508	Mozambique	MOZ	842	USA	USA								09	MISC.EDIBLE PRODUCTS ETC	1	No Quantity			0		0		382196			0
S3	2016	2016	2016	2	0	2	Export	508	Mozambique	MOZ	894	Zambia	ZMB								09	MISC.EDIBLE PRODUCTS ETC	1	No Quantity			0		0		58212			0
S3	2016	2016	2016	2	0	2	Export	512	Oman	OMN	0	World	WLD								09	MISC.EDIBLE PRODUCTS ETC	1	No Quantity							84297598			0
S3	2016	2016	2016	2	0	2	Export	512	Oman	OMN	48	Bahrain	BHR								09	MISC.EDIBLE PRODUCTS ETC	1	No Quantity							2853039			0
S3	2016	2016	2016	2	0	2	Export	512	Oman	OMN	96	Brunei Darussalam	BRN								09	MISC.EDIBLE PRODUCTS ETC	1	No Quantity							10713			0
S3	2016	2016	2016	2	0	2	Export	512	Oman	OMN	144	Sri Lanka	LKA								09	MISC.EDIBLE PRODUCTS ETC	1	No Quantity							104615			0
S3	2016	2016	2016	2	0	2	Export	512	Oman	OMN	156	China	CHN								09	MISC.EDIBLE PRODUCTS ETC	1	No Quantity							34281			0
S3	2016	2016	2016	2	0	2	Export	512	Oman	OMN	196	Cyprus	CYP								09	MISC.EDIBLE PRODUCTS ETC	1	No Quantity							231			0
S3	2016	2016	2016	2	0	2	Export	512	Oman	OMN	204	Benin	BEN								09	MISC.EDIBLE PRODUCTS ETC	1	No Quantity							24929			0
S3	2016	2016	2016	2	0	2	Export	512	Oman	OMN	262	Djibouti	DJI								09	MISC.EDIBLE PRODUCTS ETC	1	No Quantity							1545			0
S3	2016	2016	2016	2	0	2	Export	512	Oman	OMN	275	State of Palestine	PSE								09	MISC.EDIBLE PRODUCTS ETC	1	No Quantity							278647			0
S3	2016	2016	2016	2	0	2	Export	512	Oman	OMN	276	Germany	DEU								09	MISC.EDIBLE PRODUCTS ETC	1	No Quantity							24182			0
S3	2016	2016	2016	2	0	2	Export	512	Oman	OMN	288	Ghana	GHA								09	MISC.EDIBLE PRODUCTS ETC	1	No Quantity							41904			0
S3	2016	2016	2016	2	0	2	Export	512	Oman	OMN	324	Guinea	GIN								09	MISC.EDIBLE PRODUCTS ETC	1	No Quantity							24198			0
S3	2016	2016	2016	2	0	2	Export	512	Oman	OMN	344	China, Hong Kong SAR	HKG								09	MISC.EDIBLE PRODUCTS ETC	1	No Quantity							21503			0
S3	2016	2016	2016	2	0	2	Export	512	Oman	OMN	364	Iran	IRN								09	MISC.EDIBLE PRODUCTS ETC	1	No Quantity							349072			0
S3	2016	2016	2016	2	0	2	Export	512	Oman	OMN	368	Iraq	IRQ								09	MISC.EDIBLE PRODUCTS ETC	1	No Quantity							1248301			0
S3	2016	2016	2016	2	0	2	Export	512	Oman	OMN	384	Côte d'Ivoire	CIV								09	MISC.EDIBLE PRODUCTS ETC	1	No Quantity							96001			0
S3	2016	2016	2016	2	0	2	Export	512	Oman	OMN	400	Jordan	JOR								09	MISC.EDIBLE PRODUCTS ETC	1	No Quantity							2806604			0
S3	2016	2016	2016	2	0	2	Export	512	Oman	OMN	404	Kenya	KEN								09	MISC.EDIBLE PRODUCTS ETC	1	No Quantity							207018			0
S3	2016	2016	2016	2	0	2	Export	512	Oman	OMN	410	Rep. of Korea	KOR								09	MISC.EDIBLE PRODUCTS ETC	1	No Quantity							10013			0
S3	2016	2016	2016	2	0	2	Export	512	Oman	OMN	414	Kuwait	KWT								09	MISC.EDIBLE PRODUCTS ETC	1	No Quantity							8878424			0
S3	2016	2016	2016	2	0	2	Export	512	Oman	OMN	422	Lebanon	LBN								09	MISC.EDIBLE PRODUCTS ETC	1	No Quantity							849172			0
S3	2016	2016	2016	2	0	2	Export	512	Oman	OMN	430	Liberia	LBR								09	MISC.EDIBLE PRODUCTS ETC	1	No Quantity							13017			0
S3	2016	2016	2016	2	0	2	Export	512	Oman	OMN	434	Libya	LBY								09	MISC.EDIBLE PRODUCTS ETC	1	No Quantity							203357			0
S3	2016	2016	2016	2	0	2	Export	512	Oman	OMN	458	Malaysia	MYS								09	MISC.EDIBLE PRODUCTS ETC	1	No Quantity							944236			0
S3	2016	2016	2016	2	0	2	Export	512	Oman	OMN	462	Maldives	MDV								09	MISC.EDIBLE PRODUCTS ETC	1	No Quantity							41886			0
S3	2016	2016	2016	2	0	2	Export	512	Oman	OMN	480	Mauritius	MUS								09	MISC.EDIBLE PRODUCTS ETC	1	No Quantity							229554			0
S3	2016	2016	2016	2	0	2	Export	512	Oman	OMN	504	Morocco	MAR								09	MISC.EDIBLE PRODUCTS ETC	1	No Quantity							509510			0
S3	2016	2016	2016	2	0	2	Export	512	Oman	OMN	528	Netherlands	NLD								09	MISC.EDIBLE PRODUCTS ETC	1	No Quantity							114534			0
S3	2016	2016	2016	2	0	2	Export	512	Oman	OMN	566	Nigeria	NGA								09	MISC.EDIBLE PRODUCTS ETC	1	No Quantity							2319836			0
S3	2016	2016	2016	2	0	2	Export	512	Oman	OMN	586	Pakistan	PAK								09	MISC.EDIBLE PRODUCTS ETC	1	No Quantity							512730			0
S3	2016	2016	2016	2	0	2	Export	512	Oman	OMN	624	Guinea-Bissau	GNB								09	MISC.EDIBLE PRODUCTS ETC	1	No Quantity							25160			0
S3	2016	2016	2016	2	0	2	Export	512	Oman	OMN	634	Qatar	QAT								09	MISC.EDIBLE PRODUCTS ETC	1	No Quantity							4041165			0
S3	2016	2016	2016	2	0	2	Export	512	Oman	OMN	682	Saudi Arabia	SAU								09	MISC.EDIBLE PRODUCTS ETC	1	No Quantity							32959772			0
S3	2016	2016	2016	2	0	2	Export	512	Oman	OMN	686	Senegal	SEN								09	MISC.EDIBLE PRODUCTS ETC	1	No Quantity							89759			0
S3	2016	2016	2016	2	0	2	Export	512	Oman	OMN	694	Sierra Leone	SLE								09	MISC.EDIBLE PRODUCTS ETC	1	No Quantity							17914			0
S3	2016	2016	2016	2	0	2	Export	512	Oman	OMN	699	India	IND								09	MISC.EDIBLE PRODUCTS ETC	1	No Quantity							196264			0
S3	2016	2016	2016	2	0	2	Export	512	Oman	OMN	702	Singapore	SGP								09	MISC.EDIBLE PRODUCTS ETC	1	No Quantity							87501			0
S3	2016	2016	2016	2	0	2	Export	512	Oman	OMN	706	Somalia	SOM								09	MISC.EDIBLE PRODUCTS ETC	1	No Quantity							4838744			0
S3	2016	2016	2016	2	0	2	Export	512	Oman	OMN	710	South Africa	ZAF								09	MISC.EDIBLE PRODUCTS ETC	1	No Quantity							785788			0
S3	2016	2016	2016	2	0	2	Export	512	Oman	OMN	729	Sudan	SDN								09	MISC.EDIBLE PRODUCTS ETC	1	No Quantity							135819			0
S3	2016	2016	2016	2	0	2	Export	512	Oman	OMN	757	Switzerland	CHE								09	MISC.EDIBLE PRODUCTS ETC	1	No Quantity							41769			0
S3	2016	2016	2016	2	0	2	Export	512	Oman	OMN	784	United Arab Emirates	ARE								09	MISC.EDIBLE PRODUCTS ETC	1	No Quantity							13117863			0
S3	2016	2016	2016	2	0	2	Export	512	Oman	OMN	788	Tunisia	TUN								09	MISC.EDIBLE PRODUCTS ETC	1	No Quantity							268834			0
S3	2016	2016	2016	2	0	2	Export	512	Oman	OMN	792	Turkey	TUR								09	MISC.EDIBLE PRODUCTS ETC	1	No Quantity							597448			0
S3	2016	2016	2016	2	0	2	Export	512	Oman	OMN	818	Egypt	EGY								09	MISC.EDIBLE PRODUCTS ETC	1	No Quantity							171450			0
S3	2016	2016	2016	2	0	2	Export	512	Oman	OMN	826	United Kingdom	GBR								09	MISC.EDIBLE PRODUCTS ETC	1	No Quantity							36406			0
S3	2016	2016	2016	2	0	2	Export	512	Oman	OMN	834	United Rep. of Tanzania	TZA								09	MISC.EDIBLE PRODUCTS ETC	1	No Quantity							66570			0
S3	2016	2016	2016	2	0	2	Export	512	Oman	OMN	842	USA	USA								09	MISC.EDIBLE PRODUCTS ETC	1	No Quantity							7535			0
S3	2016	2016	2016	2	0	2	Export	512	Oman	OMN	887	Yemen	YEM								09	MISC.EDIBLE PRODUCTS ETC	1	No Quantity							4058788			0
S3	2016	2016	2016	2	0	2	Export	508	Mozambique	MOZ	0	World	WLD								11	BEVERAGES	1	No Quantity			0				26126438			4
S3	2016	2016	2016	2	0	2	Export	508	Mozambique	MOZ	4	Afghanistan	AFG								11	BEVERAGES	1	No Quantity			0		0		19978			4
S3	2016	2016	2016	2	0	2	Export	508	Mozambique	MOZ	156	China	CHN								11	BEVERAGES	1	No Quantity			0		0		91			0
S3	2016	2016	2016	2	0	2	Export	508	Mozambique	MOZ	246	Finland	FIN								11	BEVERAGES	1	No Quantity			0		0		59255			4
S3	2016	2016	2016	2	0	2	Export	508	Mozambique	MOZ	276	Germany	DEU								11	BEVERAGES	1	No Quantity			0		0		18875			4
S3	2016	2016	2016	2	0	2	Export	508	Mozambique	MOZ	364	Iran	IRN								11	BEVERAGES	1	No Quantity			0		0		817			0
S3	2016	2016	2016	2	0	2	Export	508	Mozambique	MOZ	392	Japan	JPN								11	BEVERAGES	1	No Quantity			0		0		12531			0
S3	2016	2016	2016	2	0	2	Export	508	Mozambique	MOZ	579	Norway	NOR								11	BEVERAGES	1	No Quantity			0		0		3994			0
S3	2016	2016	2016	2	0	2	Export	508	Mozambique	MOZ	584	Marshall Isds	MHL								11	BEVERAGES	1	No Quantity			0		0		837			0
S3	2016	2016	2016	2	0	2	Export	508	Mozambique	MOZ	591	Panama	PAN								11	BEVERAGES	1	No Quantity			0				7			4
S3	2016	2016	2016	2	0	2	Export	508	Mozambique	MOZ	620	Portugal	PRT								11	BEVERAGES	1	No Quantity			0		0		39627			4
S3	2016	2016	2016	2	0	2	Export	508	Mozambique	MOZ	702	Singapore	SGP								11	BEVERAGES	1	No Quantity			0		0		13839			0
S3	2016	2016	2016	2	0	2	Export	508	Mozambique	MOZ	710	South Africa	ZAF								11	BEVERAGES	1	No Quantity			0		0		25736164			4
S3	2016	2016	2016	2	0	2	Export	508	Mozambique	MOZ	716	Zimbabwe	ZWE								11	BEVERAGES	1	No Quantity			0		0		104391			0
S3	2016	2016	2016	2	0	2	Export	508	Mozambique	MOZ	748	Swaziland	SWZ								11	BEVERAGES	1	No Quantity			0		0		1556			0
S3	2016	2016	2016	2	0	2	Export	508	Mozambique	MOZ	826	United Kingdom	GBR								11	BEVERAGES	1	No Quantity			0		0		114197			4
S3	2016	2016	2016	2	0	2	Export	508	Mozambique	MOZ	842	USA	USA								11	BEVERAGES	1	No Quantity			0		0		273			0
S3	2016	2016	2016	2	0	2	Export	512	Oman	OMN	0	World	WLD								11	BEVERAGES	1	No Quantity							6248021			0
S3	2016	2016	2016	2	0	2	Export	512	Oman	OMN	24	Angola	AGO								11	BEVERAGES	1	No Quantity							107970			0
S3	2016	2016	2016	2	0	2	Export	512	Oman	OMN	36	Australia	AUS								11	BEVERAGES	1	No Quantity							388			0
S3	2016	2016	2016	2	0	2	Export	512	Oman	OMN	48	Bahrain	BHR								11	BEVERAGES	1	No Quantity							301373			0
S3	2016	2016	2016	2	0	2	Export	512	Oman	OMN	262	Djibouti	DJI								11	BEVERAGES	1	No Quantity							110547			0
S3	2016	2016	2016	2	0	2	Export	512	Oman	OMN	300	Greece	GRC								11	BEVERAGES	1	No Quantity							1984			0
S3	2016	2016	2016	2	0	2	Export	512	Oman	OMN	364	Iran	IRN								11	BEVERAGES	1	No Quantity							247349			0
S3	2016	2016	2016	2	0	2	Export	512	Oman	OMN	381	Italy	ITA								11	BEVERAGES	1	No Quantity							2328			0
S3	2016	2016	2016	2	0	2	Export	512	Oman	OMN	392	Japan	JPN								11	BEVERAGES	1	No Quantity							187			0
S3	2016	2016	2016	2	0	2	Export	512	Oman	OMN	400	Jordan	JOR								11	BEVERAGES	1	No Quantity							221341			0
S3	2016	2016	2016	2	0	2	Export	512	Oman	OMN	414	Kuwait	KWT								11	BEVERAGES	1	No Quantity							499088			0
S3	2016	2016	2016	2	0	2	Export	512	Oman	OMN	462	Maldives	MDV								11	BEVERAGES	1	No Quantity							15412			0
S3	2016	2016	2016	2	0	2	Export	512	Oman	OMN	528	Netherlands	NLD								11	BEVERAGES	1	No Quantity							7982			0
S3	2016	2016	2016	2	0	2	Export	512	Oman	OMN	586	Pakistan	PAK								11	BEVERAGES	1	No Quantity							13233			0
S3	2016	2016	2016	2	0	2	Export	512	Oman	OMN	634	Qatar	QAT								11	BEVERAGES	1	No Quantity							1085267			0
S3	2016	2016	2016	2	0	2	Export	512	Oman	OMN	682	Saudi Arabia	SAU								11	BEVERAGES	1	No Quantity							14416			0
S3	2016	2016	2016	2	0	2	Export	512	Oman	OMN	702	Singapore	SGP								11	BEVERAGES	1	No Quantity							7069			0
S3	2016	2016	2016	2	0	2	Export	512	Oman	OMN	706	Somalia	SOM								11	BEVERAGES	1	No Quantity							456388			0
S3	2016	2016	2016	2	0	2	Export	512	Oman	OMN	710	South Africa	ZAF								11	BEVERAGES	1	No Quantity							910			0
S3	2016	2016	2016	2	0	2	Export	512	Oman	OMN	784	United Arab Emirates	ARE								11	BEVERAGES	1	No Quantity							2320642			0
S3	2016	2016	2016	2	0	2	Export	512	Oman	OMN	792	Turkey	TUR								11	BEVERAGES	1	No Quantity							201174			0
S3	2016	2016	2016	2	0	2	Export	512	Oman	OMN	834	United Rep. of Tanzania	TZA								11	BEVERAGES	1	No Quantity							85738			0
S3	2016	2016	2016	2	0	2	Export	512	Oman	OMN	842	USA	USA								11	BEVERAGES	1	No Quantity							195			0
S3	2016	2016	2016	2	0	2	Export	512	Oman	OMN	887	Yemen	YEM								11	BEVERAGES	1	No Quantity							547039			0
S3	2016	2016	2016	2	0	2	Export	508	Mozambique	MOZ	0	World	WLD								12	TOBACCO,TOBACCO MANUFACT	1	No Quantity			0				233683997			4
S3	2016	2016	2016	2	0	2	Export	508	Mozambique	MOZ	32	Argentina	ARG								12	TOBACCO,TOBACCO MANUFACT	1	No Quantity			0				6746213			4
S3	2016	2016	2016	2	0	2	Export	508	Mozambique	MOZ	56	Belgium	BEL								12	TOBACCO,TOBACCO MANUFACT	1	No Quantity			0		0		43182462			4
S3	2016	2016	2016	2	0	2	Export	508	Mozambique	MOZ	76	Brazil	BRA								12	TOBACCO,TOBACCO MANUFACT	1	No Quantity			0				2974993			4
S3	2016	2016	2016	2	0	2	Export	508	Mozambique	MOZ	124	Canada	CAN								12	TOBACCO,TOBACCO MANUFACT	1	No Quantity			0				588672			4
S3	2016	2016	2016	2	0	2	Export	508	Mozambique	MOZ	156	China	CHN								12	TOBACCO,TOBACCO MANUFACT	1	No Quantity			0				331643			4
S3	2016	2016	2016	2	0	2	Export	508	Mozambique	MOZ	170	Colombia	COL								12	TOBACCO,TOBACCO MANUFACT	1	No Quantity			0		0		9896			0
S3	2016	2016	2016	2	0	2	Export	508	Mozambique	MOZ	188	Costa Rica	CRI								12	TOBACCO,TOBACCO MANUFACT	1	No Quantity			0				459060			4
S3	2016	2016	2016	2	0	2	Export	508	Mozambique	MOZ	191	Croatia	HRV								12	TOBACCO,TOBACCO MANUFACT	1	No Quantity			0				624532			4
S3	2016	2016	2016	2	0	2	Export	508	Mozambique	MOZ	203	Czechia	CZE								12	TOBACCO,TOBACCO MANUFACT	1	No Quantity			0				18122			4
S3	2016	2016	2016	2	0	2	Export	508	Mozambique	MOZ	214	Dominican Rep.	DOM								12	TOBACCO,TOBACCO MANUFACT	1	No Quantity			0				175725			4
S3	2016	2016	2016	2	0	2	Export	508	Mozambique	MOZ	251	France	FRA								12	TOBACCO,TOBACCO MANUFACT	1	No Quantity			0				596297			4
S3	2016	2016	2016	2	0	2	Export	508	Mozambique	MOZ	276	Germany	DEU								12	TOBACCO,TOBACCO MANUFACT	1	No Quantity			0				7026977			4
S3	2016	2016	2016	2	0	2	Export	508	Mozambique	MOZ	300	Greece	GRC								12	TOBACCO,TOBACCO MANUFACT	1	No Quantity			0				2556896			4
S3	2016	2016	2016	2	0	2	Export	508	Mozambique	MOZ	348	Hungary	HUN								12	TOBACCO,TOBACCO MANUFACT	1	No Quantity			0				497996			4
S3	2016	2016	2016	2	0	2	Export	508	Mozambique	MOZ	360	Indonesia	IDN								12	TOBACCO,TOBACCO MANUFACT	1	No Quantity			0				654174			4
S3	2016	2016	2016	2	0	2	Export	508	Mozambique	MOZ	381	Italy	ITA								12	TOBACCO,TOBACCO MANUFACT	1	No Quantity			0				2729546			4
S3	2016	2016	2016	2	0	2	Export	508	Mozambique	MOZ	400	Jordan	JOR								12	TOBACCO,TOBACCO MANUFACT	1	No Quantity			0				213560			4
S3	2016	2016	2016	2	0	2	Export	508	Mozambique	MOZ	410	Rep. of Korea	KOR								12	TOBACCO,TOBACCO MANUFACT	1	No Quantity			0				521118			4
S3	2016	2016	2016	2	0	2	Export	508	Mozambique	MOZ	440	Lithuania	LTU								12	TOBACCO,TOBACCO MANUFACT	1	No Quantity			0				5575700			4
S3	2016	2016	2016	2	0	2	Export	508	Mozambique	MOZ	454	Malawi	MWI								12	TOBACCO,TOBACCO MANUFACT	1	No Quantity			0		0		6596831			4
S3	2016	2016	2016	2	0	2	Export	508	Mozambique	MOZ	458	Malaysia	MYS								12	TOBACCO,TOBACCO MANUFACT	1	No Quantity			0				132240			4
S3	2016	2016	2016	2	0	2	Export	508	Mozambique	MOZ	484	Mexico	MEX								12	TOBACCO,TOBACCO MANUFACT	1	No Quantity			0		0		4259628			4
S3	2016	2016	2016	2	0	2	Export	508	Mozambique	MOZ	528	Netherlands	NLD								12	TOBACCO,TOBACCO MANUFACT	1	No Quantity			0		0		16977516			4
S3	2016	2016	2016	2	0	2	Export	508	Mozambique	MOZ	566	Nigeria	NGA								12	TOBACCO,TOBACCO MANUFACT	1	No Quantity			0				54823			4
S3	2016	2016	2016	2	0	2	Export	508	Mozambique	MOZ	608	Philippines	PHL								12	TOBACCO,TOBACCO MANUFACT	1	No Quantity			0				930906			4
S3	2016	2016	2016	2	0	2	Export	508	Mozambique	MOZ	616	Poland	POL								12	TOBACCO,TOBACCO MANUFACT	1	No Quantity			0		0		17478726			4
S3	2016	2016	2016	2	0	2	Export	508	Mozambique	MOZ	620	Portugal	PRT								12	TOBACCO,TOBACCO MANUFACT	1	No Quantity			0				134703			4
S3	2016	2016	2016	2	0	2	Export	508	Mozambique	MOZ	642	Romania	ROU								12	TOBACCO,TOBACCO MANUFACT	1	No Quantity			0		0		7049711			4
S3	2016	2016	2016	2	0	2	Export	508	Mozambique	MOZ	643	Russian Federation	RUS								12	TOBACCO,TOBACCO MANUFACT	1	No Quantity			0		0		9353584			4
S3	2016	2016	2016	2	0	2	Export	508	Mozambique	MOZ	686	Senegal	SEN								12	TOBACCO,TOBACCO MANUFACT	1	No Quantity			0				527151			4
S3	2016	2016	2016	2	0	2	Export	508	Mozambique	MOZ	688	Serbia	SRB								12	TOBACCO,TOBACCO MANUFACT	1	No Quantity			0		0		9824522			4
S3	2016	2016	2016	2	0	2	Export	508	Mozambique	MOZ	702	Singapore	SGP								12	TOBACCO,TOBACCO MANUFACT	1	No Quantity			0		0		505822			4
S3	2016	2016	2016	2	0	2	Export	508	Mozambique	MOZ	704	Viet Nam	VNM								12	TOBACCO,TOBACCO MANUFACT	1	No Quantity			0				35743			4
S3	2016	2016	2016	2	0	2	Export	508	Mozambique	MOZ	710	South Africa	ZAF								12	TOBACCO,TOBACCO MANUFACT	1	No Quantity			0		0		22501400			4
S3	2016	2016	2016	2	0	2	Export	508	Mozambique	MOZ	716	Zimbabwe	ZWE								12	TOBACCO,TOBACCO MANUFACT	1	No Quantity			0				107002			4
S3	2016	2016	2016	2	0	2	Export	508	Mozambique	MOZ	748	Swaziland	SWZ								12	TOBACCO,TOBACCO MANUFACT	1	No Quantity			0				944400			4
S3	2016	2016	2016	2	0	2	Export	508	Mozambique	MOZ	757	Switzerland	CHE								12	TOBACCO,TOBACCO MANUFACT	1	No Quantity			0				2523110			4
S3	2016	2016	2016	2	0	2	Export	508	Mozambique	MOZ	788	Tunisia	TUN								12	TOBACCO,TOBACCO MANUFACT	1	No Quantity			0				992787			4
S3	2016	2016	2016	2	0	2	Export	508	Mozambique	MOZ	792	Turkey	TUR								12	TOBACCO,TOBACCO MANUFACT	1	No Quantity			0		0		30446126			4
S3	2016	2016	2016	2	0	2	Export	508	Mozambique	MOZ	804	Ukraine	UKR								12	TOBACCO,TOBACCO MANUFACT	1	No Quantity			0		0		23957118			4
S3	2016	2016	2016	2	0	2	Export	508	Mozambique	MOZ	826	United Kingdom	GBR								12	TOBACCO,TOBACCO MANUFACT	1	No Quantity			0		0		2839393			4
S3	2016	2016	2016	2	0	2	Export	508	Mozambique	MOZ	842	USA	USA								12	TOBACCO,TOBACCO MANUFACT	1	No Quantity			0				27153			4
S3	2016	2016	2016	2	0	2	Export	512	Oman	OMN	0	World	WLD								12	TOBACCO,TOBACCO MANUFACT	1	No Quantity							115474592			0
S3	2016	2016	2016	2	0	2	Export	512	Oman	OMN	48	Bahrain	BHR								12	TOBACCO,TOBACCO MANUFACT	1	No Quantity							150006			0
S3	2016	2016	2016	2	0	2	Export	512	Oman	OMN	364	Iran	IRN								12	TOBACCO,TOBACCO MANUFACT	1	No Quantity							112102506			0
S3	2016	2016	2016	2	0	2	Export	512	Oman	OMN	392	Japan	JPN								12	TOBACCO,TOBACCO MANUFACT	1	No Quantity							49296			0
S3	2016	2016	2016	2	0	2	Export	512	Oman	OMN	414	Kuwait	KWT								12	TOBACCO,TOBACCO MANUFACT	1	No Quantity							136602			0
S3	2016	2016	2016	2	0	2	Export	512	Oman	OMN	634	Qatar	QAT								12	TOBACCO,TOBACCO MANUFACT	1	No Quantity							79090			0
S3	2016	2016	2016	2	0	2	Export	512	Oman	OMN	682	Saudi Arabia	SAU								12	TOBACCO,TOBACCO MANUFACT	1	No Quantity							992021			0
S3	2016	2016	2016	2	0	2	Export	512	Oman	OMN	706	Somalia	SOM								12	TOBACCO,TOBACCO MANUFACT	1	No Quantity							154201			0
S3	2016	2016	2016	2	0	2	Export	512	Oman	OMN	784	United Arab Emirates	ARE								12	TOBACCO,TOBACCO MANUFACT	1	No Quantity							1336811			0
S3	2016	2016	2016	2	0	2	Export	512	Oman	OMN	887	Yemen	YEM								12	TOBACCO,TOBACCO MANUFACT	1	No Quantity							474058			0
S3	2016	2016	2016	2	0	2	Export	508	Mozambique	MOZ	0	World	WLD								21	HIDES,SKINS,FURSKINS,RAW	1	No Quantity			0		0		1646629			0
S3	2016	2016	2016	2	0	2	Export	508	Mozambique	MOZ	156	China	CHN								21	HIDES,SKINS,FURSKINS,RAW	1	No Quantity			0		0		164029			0
S3	2016	2016	2016	2	0	2	Export	508	Mozambique	MOZ	344	China, Hong Kong SAR	HKG								21	HIDES,SKINS,FURSKINS,RAW	1	No Quantity			0		0		93827			0
S3	2016	2016	2016	2	0	2	Export	508	Mozambique	MOZ	381	Italy	ITA								21	HIDES,SKINS,FURSKINS,RAW	1	No Quantity			0		0		117709			0
S3	2016	2016	2016	2	0	2	Export	508	Mozambique	MOZ	480	Mauritius	MUS								21	HIDES,SKINS,FURSKINS,RAW	1	No Quantity			0		0		72873			0
S3	2016	2016	2016	2	0	2	Export	508	Mozambique	MOZ	620	Portugal	PRT								21	HIDES,SKINS,FURSKINS,RAW	1	No Quantity			0		0		24657			0
S3	2016	2016	2016	2	0	2	Export	508	Mozambique	MOZ	710	South Africa	ZAF								21	HIDES,SKINS,FURSKINS,RAW	1	No Quantity			0		0		1173464			0
S3	2016	2016	2016	2	0	2	Export	508	Mozambique	MOZ	724	Spain	ESP								21	HIDES,SKINS,FURSKINS,RAW	1	No Quantity			0		0		66			0
S3	2016	2016	2016	2	0	2	Export	512	Oman	OMN	0	World	WLD								21	HIDES,SKINS,FURSKINS,RAW	1	No Quantity							853523			0
S3	2016	2016	2016	2	0	2	Export	512	Oman	OMN	586	Pakistan	PAK								21	HIDES,SKINS,FURSKINS,RAW	1	No Quantity							215695			0
S3	2016	2016	2016	2	0	2	Export	512	Oman	OMN	699	India	IND								21	HIDES,SKINS,FURSKINS,RAW	1	No Quantity							474420			0
S3	2016	2016	2016	2	0	2	Export	512	Oman	OMN	764	Thailand	THA								21	HIDES,SKINS,FURSKINS,RAW	1	No Quantity							12182			0
S3	2016	2016	2016	2	0	2	Export	512	Oman	OMN	784	United Arab Emirates	ARE								21	HIDES,SKINS,FURSKINS,RAW	1	No Quantity							151226			0
S3	2016	2016	2016	2	0	2	Export	508	Mozambique	MOZ	0	World	WLD								22	OIL SEED,OLEAGINUS FRUIT	1	No Quantity			0				19354965			4
S3	2016	2016	2016	2	0	2	Export	508	Mozambique	MOZ	24	Angola	AGO								22	OIL SEED,OLEAGINUS FRUIT	1	No Quantity			0		0		66421			0
S3	2016	2016	2016	2	0	2	Export	508	Mozambique	MOZ	156	China	CHN								22	OIL SEED,OLEAGINUS FRUIT	1	No Quantity			0		0		5941281			4
S3	2016	2016	2016	2	0	2	Export	508	Mozambique	MOZ	276	Germany	DEU								22	OIL SEED,OLEAGINUS FRUIT	1	No Quantity			0		0		376757			4
S3	2016	2016	2016	2	0	2	Export	508	Mozambique	MOZ	300	Greece	GRC								22	OIL SEED,OLEAGINUS FRUIT	1	No Quantity			0		0		413883			4
S3	2016	2016	2016	2	0	2	Export	508	Mozambique	MOZ	344	China, Hong Kong SAR	HKG								22	OIL SEED,OLEAGINUS FRUIT	1	No Quantity			0		0		144861			4
S3	2016	2016	2016	2	0	2	Export	508	Mozambique	MOZ	360	Indonesia	IDN								22	OIL SEED,OLEAGINUS FRUIT	1	No Quantity			0		0		1045782			0
S3	2016	2016	2016	2	0	2	Export	508	Mozambique	MOZ	392	Japan	JPN								22	OIL SEED,OLEAGINUS FRUIT	1	No Quantity			0		0		1659444			4
S3	2016	2016	2016	2	0	2	Export	508	Mozambique	MOZ	414	Kuwait	KWT								22	OIL SEED,OLEAGINUS FRUIT	1	No Quantity			0		0		26125			0
S3	2016	2016	2016	2	0	2	Export	508	Mozambique	MOZ	422	Lebanon	LBN								22	OIL SEED,OLEAGINUS FRUIT	1	No Quantity			0		0		163079			4
S3	2016	2016	2016	2	0	2	Export	508	Mozambique	MOZ	454	Malawi	MWI								22	OIL SEED,OLEAGINUS FRUIT	1	No Quantity			0		0		580645			0
S3	2016	2016	2016	2	0	2	Export	508	Mozambique	MOZ	458	Malaysia	MYS								22	OIL SEED,OLEAGINUS FRUIT	1	No Quantity			0		0		1558586			0
S3	2016	2016	2016	2	0	2	Export	508	Mozambique	MOZ	586	Pakistan	PAK								22	OIL SEED,OLEAGINUS FRUIT	1	No Quantity			0		0		43191			0
S3	2016	2016	2016	2	0	2	Export	508	Mozambique	MOZ	608	Philippines	PHL								22	OIL SEED,OLEAGINUS FRUIT	1	No Quantity			0		0		29534			0
S3	2016	2016	2016	2	0	2	Export	508	Mozambique	MOZ	616	Poland	POL								22	OIL SEED,OLEAGINUS FRUIT	1	No Quantity			0				24832			4
S3	2016	2016	2016	2	0	2	Export	508	Mozambique	MOZ	699	India	IND								22	OIL SEED,OLEAGINUS FRUIT	1	No Quantity			0		0		429532			4
S3	2016	2016	2016	2	0	2	Export	508	Mozambique	MOZ	704	Viet Nam	VNM								22	OIL SEED,OLEAGINUS FRUIT	1	No Quantity			0		0		4186019			0
S3	2016	2016	2016	2	0	2	Export	508	Mozambique	MOZ	710	South Africa	ZAF								22	OIL SEED,OLEAGINUS FRUIT	1	No Quantity			0		0		2075525			4
S3	2016	2016	2016	2	0	2	Export	508	Mozambique	MOZ	716	Zimbabwe	ZWE								22	OIL SEED,OLEAGINUS FRUIT	1	No Quantity			0		0		31334			0
S3	2016	2016	2016	2	0	2	Export	508	Mozambique	MOZ	748	Swaziland	SWZ								22	OIL SEED,OLEAGINUS FRUIT	1	No Quantity			0		0		209094			0
S3	2016	2016	2016	2	0	2	Export	508	Mozambique	MOZ	764	Thailand	THA								22	OIL SEED,OLEAGINUS FRUIT	1	No Quantity			0		0		194127			0
S3	2016	2016	2016	2	0	2	Export	508	Mozambique	MOZ	784	United Arab Emirates	ARE								22	OIL SEED,OLEAGINUS FRUIT	1	No Quantity			0		0		141342			0
S3	2016	2016	2016	2	0	2	Export	508	Mozambique	MOZ	842	USA	USA								22	OIL SEED,OLEAGINUS FRUIT	1	No Quantity			0		0		13561			0
S3	2016	2016	2016	2	0	2	Export	512	Oman	OMN	0	World	WLD								22	OIL SEED,OLEAGINUS FRUIT	1	No Quantity							333165			0
S3	2016	2016	2016	2	0	2	Export	512	Oman	OMN	706	Somalia	SOM								22	OIL SEED,OLEAGINUS FRUIT	1	No Quantity							51067			0
S3	2016	2016	2016	2	0	2	Export	512	Oman	OMN	784	United Arab Emirates	ARE								22	OIL SEED,OLEAGINUS FRUIT	1	No Quantity							43059			0
S3	2016	2016	2016	2	0	2	Export	512	Oman	OMN	887	Yemen	YEM								22	OIL SEED,OLEAGINUS FRUIT	1	No Quantity							239040			0
S3	2016	2016	2016	2	0	2	Export	508	Mozambique	MOZ	0	World	WLD								23	CRUDE RUBBER	1	No Quantity			0		0		10220			0
S3	2016	2016	2016	2	0	2	Export	508	Mozambique	MOZ	120	Cameroon	CMR								23	CRUDE RUBBER	1	No Quantity			0		0		14			0
S3	2016	2016	2016	2	0	2	Export	508	Mozambique	MOZ	204	Benin	BEN								23	CRUDE RUBBER	1	No Quantity			0		0		43			0
S3	2016	2016	2016	2	0	2	Export	508	Mozambique	MOZ	566	Nigeria	NGA								23	CRUDE RUBBER	1	No Quantity			0		0		98			0
S3	2016	2016	2016	2	0	2	Export	508	Mozambique	MOZ	710	South Africa	ZAF								23	CRUDE RUBBER	1	No Quantity			0		0		2937			0
S3	2016	2016	2016	2	0	2	Export	508	Mozambique	MOZ	834	United Rep. of Tanzania	TZA								23	CRUDE RUBBER	1	No Quantity			0		0		7126			0
S3	2016	2016	2016	2	0	2	Export	512	Oman	OMN	0	World	WLD								23	CRUDE RUBBER	1	No Quantity							566925			0
S3	2016	2016	2016	2	0	2	Export	512	Oman	OMN	96	Brunei Darussalam	BRN								23	CRUDE RUBBER	1	No Quantity							9613			0
S3	2016	2016	2016	2	0	2	Export	512	Oman	OMN	344	China, Hong Kong SAR	HKG								23	CRUDE RUBBER	1	No Quantity							12338			0
S3	2016	2016	2016	2	0	2	Export	512	Oman	OMN	410	Rep. of Korea	KOR								23	CRUDE RUBBER	1	No Quantity							52614			0
S3	2016	2016	2016	2	0	2	Export	512	Oman	OMN	586	Pakistan	PAK								23	CRUDE RUBBER	1	No Quantity							287622			0
S3	2016	2016	2016	2	0	2	Export	512	Oman	OMN	699	India	IND								23	CRUDE RUBBER	1	No Quantity							173148			0
S3	2016	2016	2016	2	0	2	Export	512	Oman	OMN	760	Syria	SYR								23	CRUDE RUBBER	1	No Quantity							1090			0
S3	2016	2016	2016	2	0	2	Export	512	Oman	OMN	764	Thailand	THA								23	CRUDE RUBBER	1	No Quantity							23925			0
S3	2016	2016	2016	2	0	2	Export	512	Oman	OMN	784	United Arab Emirates	ARE								23	CRUDE RUBBER	1	No Quantity							6369			0
S3	2016	2016	2016	2	0	2	Export	512	Oman	OMN	887	Yemen	YEM								23	CRUDE RUBBER	1	No Quantity							205			0
S3	2016	2016	2016	2	0	2	Export	508	Mozambique	MOZ	0	World	WLD								24	CORK AND WOOD	1	No Quantity			0		0		27377442			4
S3	2016	2016	2016	2	0	2	Export	508	Mozambique	MOZ	36	Australia	AUS								24	CORK AND WOOD	1	No Quantity			0		0		3236			4
S3	2016	2016	2016	2	0	2	Export	508	Mozambique	MOZ	50	Bangladesh	BGD								24	CORK AND WOOD	1	No Quantity			0		0		10476			4
S3	2016	2016	2016	2	0	2	Export	508	Mozambique	MOZ	116	Cambodia	KHM								24	CORK AND WOOD	1	No Quantity			0		0		76031			4
S3	2016	2016	2016	2	0	2	Export	508	Mozambique	MOZ	156	China	CHN								24	CORK AND WOOD	1	No Quantity			0		0		25412106			4
S3	2016	2016	2016	2	0	2	Export	508	Mozambique	MOZ	208	Denmark	DNK								24	CORK AND WOOD	1	No Quantity			0		0		176158			0
S3	2016	2016	2016	2	0	2	Export	508	Mozambique	MOZ	251	France	FRA								24	CORK AND WOOD	1	No Quantity			0		0		265862			4
S3	2016	2016	2016	2	0	2	Export	508	Mozambique	MOZ	276	Germany	DEU								24	CORK AND WOOD	1	No Quantity			0		0		40504			4
S3	2016	2016	2016	2	0	2	Export	508	Mozambique	MOZ	381	Italy	ITA								24	CORK AND WOOD	1	No Quantity			0		0		29777			4
S3	2016	2016	2016	2	0	2	Export	508	Mozambique	MOZ	454	Malawi	MWI								24	CORK AND WOOD	1	No Quantity			0		0		159521			4
S3	2016	2016	2016	2	0	2	Export	508	Mozambique	MOZ	480	Mauritius	MUS								24	CORK AND WOOD	1	No Quantity			0		0		47340			4
S3	2016	2016	2016	2	0	2	Export	508	Mozambique	MOZ	512	Oman	OMN								24	CORK AND WOOD	1	No Quantity			0		0		5249			4
S3	2016	2016	2016	2	0	2	Export	508	Mozambique	MOZ	554	New Zealand	NZL								24	CORK AND WOOD	1	No Quantity			0		0		7100			4
S3	2016	2016	2016	2	0	2	Export	508	Mozambique	MOZ	620	Portugal	PRT								24	CORK AND WOOD	1	No Quantity			0		0		1239			4
S3	2016	2016	2016	2	0	2	Export	508	Mozambique	MOZ	699	India	IND								24	CORK AND WOOD	1	No Quantity			0		0		27915			4
S3	2016	2016	2016	2	0	2	Export	508	Mozambique	MOZ	702	Singapore	SGP								24	CORK AND WOOD	1	No Quantity			0		0		34646			4
S3	2016	2016	2016	2	0	2	Export	508	Mozambique	MOZ	704	Viet Nam	VNM								24	CORK AND WOOD	1	No Quantity			0		0		228651			4
S3	2016	2016	2016	2	0	2	Export	508	Mozambique	MOZ	710	South Africa	ZAF								24	CORK AND WOOD	1	No Quantity			0		0		369392			4
S3	2016	2016	2016	2	0	2	Export	508	Mozambique	MOZ	716	Zimbabwe	ZWE								24	CORK AND WOOD	1	No Quantity			0		0		18791			4
S3	2016	2016	2016	2	0	2	Export	508	Mozambique	MOZ	748	Swaziland	SWZ								24	CORK AND WOOD	1	No Quantity			0		0		22329			4
S3	2016	2016	2016	2	0	2	Export	508	Mozambique	MOZ	764	Thailand	THA								24	CORK AND WOOD	1	No Quantity			0		0		387829			4
S3	2016	2016	2016	2	0	2	Export	508	Mozambique	MOZ	826	United Kingdom	GBR								24	CORK AND WOOD	1	No Quantity			0		0		37246			4
S3	2016	2016	2016	2	0	2	Export	508	Mozambique	MOZ	834	United Rep. of Tanzania	TZA								24	CORK AND WOOD	1	No Quantity			0		0		16033			4
S3	2016	2016	2016	2	0	2	Export	512	Oman	OMN	0	World	WLD								24	CORK AND WOOD	1	No Quantity							2337911			0
S3	2016	2016	2016	2	0	2	Export	512	Oman	OMN	48	Bahrain	BHR								24	CORK AND WOOD	1	No Quantity							2858			0
S3	2016	2016	2016	2	0	2	Export	512	Oman	OMN	144	Sri Lanka	LKA								24	CORK AND WOOD	1	No Quantity							203500			0
S3	2016	2016	2016	2	0	2	Export	512	Oman	OMN	400	Jordan	JOR								24	CORK AND WOOD	1	No Quantity							23985			0
S3	2016	2016	2016	2	0	2	Export	512	Oman	OMN	414	Kuwait	KWT								24	CORK AND WOOD	1	No Quantity							20604			0
S3	2016	2016	2016	2	0	2	Export	512	Oman	OMN	586	Pakistan	PAK								24	CORK AND WOOD	1	No Quantity							8369			0
S3	2016	2016	2016	2	0	2	Export	512	Oman	OMN	634	Qatar	QAT								24	CORK AND WOOD	1	No Quantity							2601			0
S3	2016	2016	2016	2	0	2	Export	512	Oman	OMN	682	Saudi Arabia	SAU								24	CORK AND WOOD	1	No Quantity							2785			0
S3	2016	2016	2016	2	0	2	Export	512	Oman	OMN	699	India	IND								24	CORK AND WOOD	1	No Quantity							112			0
S3	2016	2016	2016	2	0	2	Export	512	Oman	OMN	706	Somalia	SOM								24	CORK AND WOOD	1	No Quantity							1481567			0
S3	2016	2016	2016	2	0	2	Export	512	Oman	OMN	784	United Arab Emirates	ARE								24	CORK AND WOOD	1	No Quantity							567136			0
S3	2016	2016	2016	2	0	2	Export	512	Oman	OMN	887	Yemen	YEM								24	CORK AND WOOD	1	No Quantity							24396			0
S3	2016	2016	2016	2	0	2	Export	508	Mozambique	MOZ	0	World	WLD								25	PULP AND WASTE PAPER	1	No Quantity			0		0		866			0
S3	2016	2016	2016	2	0	2	Export	508	Mozambique	MOZ	710	South Africa	ZAF								25	PULP AND WASTE PAPER	1	No Quantity			0		0		866			0
S3	2016	2016	2016	2	0	2	Export	512	Oman	OMN	0	World	WLD								25	PULP AND WASTE PAPER	1	No Quantity							1668221			0
S3	2016	2016	2016	2	0	2	Export	512	Oman	OMN	48	Bahrain	BHR								25	PULP AND WASTE PAPER	1	No Quantity							49			0
S3	2016	2016	2016	2	0	2	Export	512	Oman	OMN	586	Pakistan	PAK								25	PULP AND WASTE PAPER	1	No Quantity							509510			0
S3	2016	2016	2016	2	0	2	Export	512	Oman	OMN	784	United Arab Emirates	ARE								25	PULP AND WASTE PAPER	1	No Quantity							1158662			0
S3	2016	2016	2016	2	0	2	Export	508	Mozambique	MOZ	0	World	WLD								26	TEXTILE FIBRES	1	No Quantity			0				23036683			4
S3	2016	2016	2016	2	0	2	Export	508	Mozambique	MOZ	36	Australia	AUS								26	TEXTILE FIBRES	1	No Quantity			0		0		18361			0
S3	2016	2016	2016	2	0	2	Export	508	Mozambique	MOZ	50	Bangladesh	BGD								26	TEXTILE FIBRES	1	No Quantity			0				1074692			4
S3	2016	2016	2016	2	0	2	Export	508	Mozambique	MOZ	56	Belgium	BEL								26	TEXTILE FIBRES	1	No Quantity			0		0		282216			0
S3	2016	2016	2016	2	0	2	Export	508	Mozambique	MOZ	120	Cameroon	CMR								26	TEXTILE FIBRES	1	No Quantity			0		0		10			0
S3	2016	2016	2016	2	0	2	Export	508	Mozambique	MOZ	156	China	CHN								26	TEXTILE FIBRES	1	No Quantity			0		0		2558528			4
S3	2016	2016	2016	2	0	2	Export	508	Mozambique	MOZ	192	Cuba	CUB								26	TEXTILE FIBRES	1	No Quantity			0		0		65			0
S3	2016	2016	2016	2	0	2	Export	508	Mozambique	MOZ	208	Denmark	DNK								26	TEXTILE FIBRES	1	No Quantity			0		0		78145			0
S3	2016	2016	2016	2	0	2	Export	508	Mozambique	MOZ	251	France	FRA								26	TEXTILE FIBRES	1	No Quantity			0		0		105036			0
S3	2016	2016	2016	2	0	2	Export	508	Mozambique	MOZ	276	Germany	DEU								26	TEXTILE FIBRES	1	No Quantity			0		0		64071			0
S3	2016	2016	2016	2	0	2	Export	508	Mozambique	MOZ	288	Ghana	GHA								26	TEXTILE FIBRES	1	No Quantity			0		0		10938			0
S3	2016	2016	2016	2	0	2	Export	508	Mozambique	MOZ	360	Indonesia	IDN								26	TEXTILE FIBRES	1	No Quantity			0		0		4468197			4
S3	2016	2016	2016	2	0	2	Export	508	Mozambique	MOZ	376	Israel	ISR								26	TEXTILE FIBRES	1	No Quantity			0		0		37337			0
S3	2016	2016	2016	2	0	2	Export	508	Mozambique	MOZ	381	Italy	ITA								26	TEXTILE FIBRES	1	No Quantity			0		0		38778			0
S3	2016	2016	2016	2	0	2	Export	508	Mozambique	MOZ	454	Malawi	MWI								26	TEXTILE FIBRES	1	No Quantity			0		0		504			0
S3	2016	2016	2016	2	0	2	Export	508	Mozambique	MOZ	458	Malaysia	MYS								26	TEXTILE FIBRES	1	No Quantity			0		0		342113			0
S3	2016	2016	2016	2	0	2	Export	508	Mozambique	MOZ	480	Mauritius	MUS								26	TEXTILE FIBRES	1	No Quantity			0		0		7523409			4
S3	2016	2016	2016	2	0	2	Export	508	Mozambique	MOZ	504	Morocco	MAR								26	TEXTILE FIBRES	1	No Quantity			0		0		153099			0
S3	2016	2016	2016	2	0	2	Export	508	Mozambique	MOZ	608	Philippines	PHL								26	TEXTILE FIBRES	1	No Quantity			0		0		50490			0
S3	2016	2016	2016	2	0	2	Export	508	Mozambique	MOZ	620	Portugal	PRT								26	TEXTILE FIBRES	1	No Quantity			0		0		1829017			4
S3	2016	2016	2016	2	0	2	Export	508	Mozambique	MOZ	699	India	IND								26	TEXTILE FIBRES	1	No Quantity			0				619252			4
S3	2016	2016	2016	2	0	2	Export	508	Mozambique	MOZ	702	Singapore	SGP								26	TEXTILE FIBRES	1	No Quantity			0				1545051			4
S3	2016	2016	2016	2	0	2	Export	508	Mozambique	MOZ	704	Viet Nam	VNM								26	TEXTILE FIBRES	1	No Quantity			0		0		101675			4
S3	2016	2016	2016	2	0	2	Export	508	Mozambique	MOZ	705	Slovenia	SVN								26	TEXTILE FIBRES	1	No Quantity			0		0		17660			0
S3	2016	2016	2016	2	0	2	Export	508	Mozambique	MOZ	710	South Africa	ZAF								26	TEXTILE FIBRES	1	No Quantity			0		0		569909			4
S3	2016	2016	2016	2	0	2	Export	508	Mozambique	MOZ	724	Spain	ESP								26	TEXTILE FIBRES	1	No Quantity			0		0		1154488			0
S3	2016	2016	2016	2	0	2	Export	508	Mozambique	MOZ	784	United Arab Emirates	ARE								26	TEXTILE FIBRES	1	No Quantity			0		0		339079			0
S3	2016	2016	2016	2	0	2	Export	508	Mozambique	MOZ	826	United Kingdom	GBR								26	TEXTILE FIBRES	1	No Quantity			0		0		50344			0
S3	2016	2016	2016	2	0	2	Export	508	Mozambique	MOZ	834	United Rep. of Tanzania	TZA								26	TEXTILE FIBRES	1	No Quantity			0		0		4205			0
S3	2016	2016	2016	2	0	2	Export	512	Oman	OMN	0	World	WLD								26	TEXTILE FIBRES	1	No Quantity							3180804			0
S3	2016	2016	2016	2	0	2	Export	512	Oman	OMN	50	Bangladesh	BGD								26	TEXTILE FIBRES	1	No Quantity							36552			0
S3	2016	2016	2016	2	0	2	Export	512	Oman	OMN	204	Benin	BEN								26	TEXTILE FIBRES	1	No Quantity							75504			0
S3	2016	2016	2016	2	0	2	Export	512	Oman	OMN	226	Equatorial Guinea	GNQ								26	TEXTILE FIBRES	1	No Quantity							21040			0
S3	2016	2016	2016	2	0	2	Export	512	Oman	OMN	233	Estonia	EST								26	TEXTILE FIBRES	1	No Quantity							25119			0
S3	2016	2016	2016	2	0	2	Export	512	Oman	OMN	246	Finland	FIN								26	TEXTILE FIBRES	1	No Quantity							82630			0
S3	2016	2016	2016	2	0	2	Export	512	Oman	OMN	324	Guinea	GIN								26	TEXTILE FIBRES	1	No Quantity							23613			0
S3	2016	2016	2016	2	0	2	Export	512	Oman	OMN	364	Iran	IRN								26	TEXTILE FIBRES	1	No Quantity							520			0
S3	2016	2016	2016	2	0	2	Export	512	Oman	OMN	404	Kenya	KEN								26	TEXTILE FIBRES	1	No Quantity							270774			0
S3	2016	2016	2016	2	0	2	Export	512	Oman	OMN	414	Kuwait	KWT								26	TEXTILE FIBRES	1	No Quantity							9207			0
S3	2016	2016	2016	2	0	2	Export	512	Oman	OMN	454	Malawi	MWI								26	TEXTILE FIBRES	1	No Quantity							124896			0
S3	2016	2016	2016	2	0	2	Export	512	Oman	OMN	508	Mozambique	MOZ								26	TEXTILE FIBRES	1	No Quantity							38570			0
S3	2016	2016	2016	2	0	2	Export	512	Oman	OMN	558	Nicaragua	NIC								26	TEXTILE FIBRES	1	No Quantity							84099			0
S3	2016	2016	2016	2	0	2	Export	512	Oman	OMN	586	Pakistan	PAK								26	TEXTILE FIBRES	1	No Quantity							219989			0
S3	2016	2016	2016	2	0	2	Export	512	Oman	OMN	634	Qatar	QAT								26	TEXTILE FIBRES	1	No Quantity							3683			0
S3	2016	2016	2016	2	0	2	Export	512	Oman	OMN	643	Russian Federation	RUS								26	TEXTILE FIBRES	1	No Quantity							986400			0
S3	2016	2016	2016	2	0	2	Export	512	Oman	OMN	699	India	IND								26	TEXTILE FIBRES	1	No Quantity							17953			0
S3	2016	2016	2016	2	0	2	Export	512	Oman	OMN	706	Somalia	SOM								26	TEXTILE FIBRES	1	No Quantity							88243			0
S3	2016	2016	2016	2	0	2	Export	512	Oman	OMN	784	United Arab Emirates	ARE								26	TEXTILE FIBRES	1	No Quantity							726580			0
S3	2016	2016	2016	2	0	2	Export	512	Oman	OMN	792	Turkey	TUR								26	TEXTILE FIBRES	1	No Quantity							156			0
S3	2016	2016	2016	2	0	2	Export	512	Oman	OMN	800	Uganda	UGA								26	TEXTILE FIBRES	1	No Quantity							13722			0
S3	2016	2016	2016	2	0	2	Export	512	Oman	OMN	818	Egypt	EGY								26	TEXTILE FIBRES	1	No Quantity							788			0
S3	2016	2016	2016	2	0	2	Export	512	Oman	OMN	834	United Rep. of Tanzania	TZA								26	TEXTILE FIBRES	1	No Quantity							79699			0
S3	2016	2016	2016	2	0	2	Export	512	Oman	OMN	887	Yemen	YEM								26	TEXTILE FIBRES	1	No Quantity							251068			0
S3	2016	2016	2016	2	0	2	Export	508	Mozambique	MOZ	0	World	WLD								27	CRUDE FERTILIZER,MINERAL	1	No Quantity			0		0		9027448			4
S3	2016	2016	2016	2	0	2	Export	508	Mozambique	MOZ	28	Antigua and Barbuda	ATG								27	CRUDE FERTILIZER,MINERAL	1	No Quantity			0		0		139231			0
S3	2016	2016	2016	2	0	2	Export	508	Mozambique	MOZ	36	Australia	AUS								27	CRUDE FERTILIZER,MINERAL	1	No Quantity			0		0		10			0
S3	2016	2016	2016	2	0	2	Export	508	Mozambique	MOZ	76	Brazil	BRA								27	CRUDE FERTILIZER,MINERAL	1	No Quantity			0		0		2684			0
S3	2016	2016	2016	2	0	2	Export	508	Mozambique	MOZ	120	Cameroon	CMR								27	CRUDE FERTILIZER,MINERAL	1	No Quantity			0		0		30			0
S3	2016	2016	2016	2	0	2	Export	508	Mozambique	MOZ	124	Canada	CAN								27	CRUDE FERTILIZER,MINERAL	1	No Quantity			0		0		4			0
S3	2016	2016	2016	2	0	2	Export	508	Mozambique	MOZ	144	Sri Lanka	LKA								27	CRUDE FERTILIZER,MINERAL	1	No Quantity			0		0		18329			0
S3	2016	2016	2016	2	0	2	Export	508	Mozambique	MOZ	156	China	CHN								27	CRUDE FERTILIZER,MINERAL	1	No Quantity			0		0		6118098			0
S3	2016	2016	2016	2	0	2	Export	508	Mozambique	MOZ	178	Congo	COG								27	CRUDE FERTILIZER,MINERAL	1	No Quantity			0		0		857			0
S3	2016	2016	2016	2	0	2	Export	508	Mozambique	MOZ	251	France	FRA								27	CRUDE FERTILIZER,MINERAL	1	No Quantity			0		0		50			0
S3	2016	2016	2016	2	0	2	Export	508	Mozambique	MOZ	276	Germany	DEU								27	CRUDE FERTILIZER,MINERAL	1	No Quantity			0		0		68906			0
S3	2016	2016	2016	2	0	2	Export	508	Mozambique	MOZ	288	Ghana	GHA								27	CRUDE FERTILIZER,MINERAL	1	No Quantity			0		0		1034822			0
S3	2016	2016	2016	2	0	2	Export	508	Mozambique	MOZ	344	China, Hong Kong SAR	HKG								27	CRUDE FERTILIZER,MINERAL	1	No Quantity			0		0		18577			0
S3	2016	2016	2016	2	0	2	Export	508	Mozambique	MOZ	392	Japan	JPN								27	CRUDE FERTILIZER,MINERAL	1	No Quantity			0		0		2			0
S3	2016	2016	2016	2	0	2	Export	508	Mozambique	MOZ	454	Malawi	MWI								27	CRUDE FERTILIZER,MINERAL	1	No Quantity			0		0		520693			0
S3	2016	2016	2016	2	0	2	Export	508	Mozambique	MOZ	699	India	IND								27	CRUDE FERTILIZER,MINERAL	1	No Quantity			0		0		31579			0
S3	2016	2016	2016	2	0	2	Export	508	Mozambique	MOZ	702	Singapore	SGP								27	CRUDE FERTILIZER,MINERAL	1	No Quantity			0		0		18			0
S3	2016	2016	2016	2	0	2	Export	508	Mozambique	MOZ	710	South Africa	ZAF								27	CRUDE FERTILIZER,MINERAL	1	No Quantity			0		0		188358			4
S3	2016	2016	2016	2	0	2	Export	508	Mozambique	MOZ	716	Zimbabwe	ZWE								27	CRUDE FERTILIZER,MINERAL	1	No Quantity			0		0		262124			0
S3	2016	2016	2016	2	0	2	Export	508	Mozambique	MOZ	724	Spain	ESP								27	CRUDE FERTILIZER,MINERAL	1	No Quantity			0		0		79183			0
S3	2016	2016	2016	2	0	2	Export	508	Mozambique	MOZ	764	Thailand	THA								27	CRUDE FERTILIZER,MINERAL	1	No Quantity			0		0		1812			0
S3	2016	2016	2016	2	0	2	Export	508	Mozambique	MOZ	784	United Arab Emirates	ARE								27	CRUDE FERTILIZER,MINERAL	1	No Quantity			0		0		29			0
S3	2016	2016	2016	2	0	2	Export	508	Mozambique	MOZ	826	United Kingdom	GBR								27	CRUDE FERTILIZER,MINERAL	1	No Quantity			0		0		186			0
S3	2016	2016	2016	2	0	2	Export	508	Mozambique	MOZ	834	United Rep. of Tanzania	TZA								27	CRUDE FERTILIZER,MINERAL	1	No Quantity			0		0		25623			0
S3	2016	2016	2016	2	0	2	Export	508	Mozambique	MOZ	842	USA	USA								27	CRUDE FERTILIZER,MINERAL	1	No Quantity			0		0		2280			0
S3	2016	2016	2016	2	0	2	Export	508	Mozambique	MOZ	894	Zambia	ZMB								27	CRUDE FERTILIZER,MINERAL	1	No Quantity			0		0		513952			0
S3	2016	2016	2016	2	0	2	Export	512	Oman	OMN	0	World	WLD								27	CRUDE FERTILIZER,MINERAL	1	No Quantity							129484360			0
S3	2016	2016	2016	2	0	2	Export	512	Oman	OMN	12	Algeria	DZA								27	CRUDE FERTILIZER,MINERAL	1	No Quantity							529593			0
S3	2016	2016	2016	2	0	2	Export	512	Oman	OMN	36	Australia	AUS								27	CRUDE FERTILIZER,MINERAL	1	No Quantity							840199			0
S3	2016	2016	2016	2	0	2	Export	512	Oman	OMN	48	Bahrain	BHR								27	CRUDE FERTILIZER,MINERAL	1	No Quantity							2510495			0
S3	2016	2016	2016	2	0	2	Export	512	Oman	OMN	50	Bangladesh	BGD								27	CRUDE FERTILIZER,MINERAL	1	No Quantity							12644351			0
S3	2016	2016	2016	2	0	2	Export	512	Oman	OMN	56	Belgium	BEL								27	CRUDE FERTILIZER,MINERAL	1	No Quantity							15550			0
S3	2016	2016	2016	2	0	2	Export	512	Oman	OMN	76	Brazil	BRA								27	CRUDE FERTILIZER,MINERAL	1	No Quantity							1669636			0
S3	2016	2016	2016	2	0	2	Export	512	Oman	OMN	96	Brunei Darussalam	BRN								27	CRUDE FERTILIZER,MINERAL	1	No Quantity							34674			0
S3	2016	2016	2016	2	0	2	Export	512	Oman	OMN	144	Sri Lanka	LKA								27	CRUDE FERTILIZER,MINERAL	1	No Quantity							214842			0
S3	2016	2016	2016	2	0	2	Export	512	Oman	OMN	156	China	CHN								27	CRUDE FERTILIZER,MINERAL	1	No Quantity							4154804			0
S3	2016	2016	2016	2	0	2	Export	512	Oman	OMN	251	France	FRA								27	CRUDE FERTILIZER,MINERAL	1	No Quantity							36			0
S3	2016	2016	2016	2	0	2	Export	512	Oman	OMN	262	Djibouti	DJI								27	CRUDE FERTILIZER,MINERAL	1	No Quantity							10			0
S3	2016	2016	2016	2	0	2	Export	512	Oman	OMN	276	Germany	DEU								27	CRUDE FERTILIZER,MINERAL	1	No Quantity							3261			0
S3	2016	2016	2016	2	0	2	Export	512	Oman	OMN	300	Greece	GRC								27	CRUDE FERTILIZER,MINERAL	1	No Quantity							13			0
S3	2016	2016	2016	2	0	2	Export	512	Oman	OMN	348	Hungary	HUN								27	CRUDE FERTILIZER,MINERAL	1	No Quantity							557			0
S3	2016	2016	2016	2	0	2	Export	512	Oman	OMN	360	Indonesia	IDN								27	CRUDE FERTILIZER,MINERAL	1	No Quantity							3183925			0
S3	2016	2016	2016	2	0	2	Export	512	Oman	OMN	368	Iraq	IRQ								27	CRUDE FERTILIZER,MINERAL	1	No Quantity							17194			0
S3	2016	2016	2016	2	0	2	Export	512	Oman	OMN	392	Japan	JPN								27	CRUDE FERTILIZER,MINERAL	1	No Quantity							5730676			0
S3	2016	2016	2016	2	0	2	Export	512	Oman	OMN	400	Jordan	JOR								27	CRUDE FERTILIZER,MINERAL	1	No Quantity							23644			0
S3	2016	2016	2016	2	0	2	Export	512	Oman	OMN	404	Kenya	KEN								27	CRUDE FERTILIZER,MINERAL	1	No Quantity							2076268			0
S3	2016	2016	2016	2	0	2	Export	512	Oman	OMN	410	Rep. of Korea	KOR								27	CRUDE FERTILIZER,MINERAL	1	No Quantity							86653			0
S3	2016	2016	2016	2	0	2	Export	512	Oman	OMN	414	Kuwait	KWT								27	CRUDE FERTILIZER,MINERAL	1	No Quantity							1374900			0
S3	2016	2016	2016	2	0	2	Export	512	Oman	OMN	458	Malaysia	MYS								27	CRUDE FERTILIZER,MINERAL	1	No Quantity							965459			0
S3	2016	2016	2016	2	0	2	Export	512	Oman	OMN	490	Other Asia, nes									27	CRUDE FERTILIZER,MINERAL	1	No Quantity							3901			0
S3	2016	2016	2016	2	0	2	Export	512	Oman	OMN	508	Mozambique	MOZ								27	CRUDE FERTILIZER,MINERAL	1	No Quantity							970749			0
S3	2016	2016	2016	2	0	2	Export	512	Oman	OMN	516	Namibia	NAM								27	CRUDE FERTILIZER,MINERAL	1	No Quantity							73322			0
S3	2016	2016	2016	2	0	2	Export	512	Oman	OMN	586	Pakistan	PAK								27	CRUDE FERTILIZER,MINERAL	1	No Quantity							62679			0
S3	2016	2016	2016	2	0	2	Export	512	Oman	OMN	608	Philippines	PHL								27	CRUDE FERTILIZER,MINERAL	1	No Quantity							288104			0
S3	2016	2016	2016	2	0	2	Export	512	Oman	OMN	620	Portugal	PRT								27	CRUDE FERTILIZER,MINERAL	1	No Quantity							130			0
S3	2016	2016	2016	2	0	2	Export	512	Oman	OMN	634	Qatar	QAT								27	CRUDE FERTILIZER,MINERAL	1	No Quantity							1640148			0
S3	2016	2016	2016	2	0	2	Export	512	Oman	OMN	642	Romania	ROU								27	CRUDE FERTILIZER,MINERAL	1	No Quantity							15020			0
S3	2016	2016	2016	2	0	2	Export	512	Oman	OMN	682	Saudi Arabia	SAU								27	CRUDE FERTILIZER,MINERAL	1	No Quantity							285976			0
S3	2016	2016	2016	2	0	2	Export	512	Oman	OMN	699	India	IND								27	CRUDE FERTILIZER,MINERAL	1	No Quantity							31378267			0
S3	2016	2016	2016	2	0	2	Export	512	Oman	OMN	702	Singapore	SGP								27	CRUDE FERTILIZER,MINERAL	1	No Quantity							14929			0
S3	2016	2016	2016	2	0	2	Export	512	Oman	OMN	704	Viet Nam	VNM								27	CRUDE FERTILIZER,MINERAL	1	No Quantity							9358854			0
S3	2016	2016	2016	2	0	2	Export	512	Oman	OMN	706	Somalia	SOM								27	CRUDE FERTILIZER,MINERAL	1	No Quantity							2692			0
S3	2016	2016	2016	2	0	2	Export	512	Oman	OMN	710	South Africa	ZAF								27	CRUDE FERTILIZER,MINERAL	1	No Quantity							1564405			0
S3	2016	2016	2016	2	0	2	Export	512	Oman	OMN	764	Thailand	THA								27	CRUDE FERTILIZER,MINERAL	1	No Quantity							8864			0
S3	2016	2016	2016	2	0	2	Export	512	Oman	OMN	784	United Arab Emirates	ARE								27	CRUDE FERTILIZER,MINERAL	1	No Quantity							45703814			0
S3	2016	2016	2016	2	0	2	Export	512	Oman	OMN	792	Turkey	TUR								27	CRUDE FERTILIZER,MINERAL	1	No Quantity							757478			0
S3	2016	2016	2016	2	0	2	Export	512	Oman	OMN	804	Ukraine	UKR								27	CRUDE FERTILIZER,MINERAL	1	No Quantity							12141			0
S3	2016	2016	2016	2	0	2	Export	512	Oman	OMN	818	Egypt	EGY								27	CRUDE FERTILIZER,MINERAL	1	No Quantity							12544			0
S3	2016	2016	2016	2	0	2	Export	512	Oman	OMN	826	United Kingdom	GBR								27	CRUDE FERTILIZER,MINERAL	1	No Quantity							13618			0
S3	2016	2016	2016	2	0	2	Export	512	Oman	OMN	834	United Rep. of Tanzania	TZA								27	CRUDE FERTILIZER,MINERAL	1	No Quantity							973924			0
S3	2016	2016	2016	2	0	2	Export	512	Oman	OMN	842	USA	USA								27	CRUDE FERTILIZER,MINERAL	1	No Quantity							129145			0
S3	2016	2016	2016	2	0	2	Export	512	Oman	OMN	887	Yemen	YEM								27	CRUDE FERTILIZER,MINERAL	1	No Quantity							136919			0
S3	2016	2016	2016	2	0	2	Export	508	Mozambique	MOZ	0	World	WLD								28	METALLIFEROUS ORE,SCRAP	1	No Quantity			0				195427290			4
S3	2016	2016	2016	2	0	2	Export	508	Mozambique	MOZ	36	Australia	AUS								28	METALLIFEROUS ORE,SCRAP	1	No Quantity			0		0		423			0
S3	2016	2016	2016	2	0	2	Export	508	Mozambique	MOZ	100	Bulgaria	BGR								28	METALLIFEROUS ORE,SCRAP	1	No Quantity			0		0		89887			0
S3	2016	2016	2016	2	0	2	Export	508	Mozambique	MOZ	156	China	CHN								28	METALLIFEROUS ORE,SCRAP	1	No Quantity			0		0		57727080			4
S3	2016	2016	2016	2	0	2	Export	508	Mozambique	MOZ	246	Finland	FIN								28	METALLIFEROUS ORE,SCRAP	1	No Quantity			0		0		21304967			4
S3	2016	2016	2016	2	0	2	Export	508	Mozambique	MOZ	251	France	FRA								28	METALLIFEROUS ORE,SCRAP	1	No Quantity			0				5885184			4
S3	2016	2016	2016	2	0	2	Export	508	Mozambique	MOZ	276	Germany	DEU								28	METALLIFEROUS ORE,SCRAP	1	No Quantity			0		0		532			0
S3	2016	2016	2016	2	0	2	Export	508	Mozambique	MOZ	344	China, Hong Kong SAR	HKG								28	METALLIFEROUS ORE,SCRAP	1	No Quantity			0		0		1873235			4
S3	2016	2016	2016	2	0	2	Export	508	Mozambique	MOZ	381	Italy	ITA								28	METALLIFEROUS ORE,SCRAP	1	No Quantity			0				12647028			4
S3	2016	2016	2016	2	0	2	Export	508	Mozambique	MOZ	392	Japan	JPN								28	METALLIFEROUS ORE,SCRAP	1	No Quantity			0		0		9771677			4
S3	2016	2016	2016	2	0	2	Export	508	Mozambique	MOZ	404	Kenya	KEN								28	METALLIFEROUS ORE,SCRAP	1	No Quantity			0				1179377			4
S3	2016	2016	2016	2	0	2	Export	508	Mozambique	MOZ	408	Dem. People's Rep. of Korea	PRK								28	METALLIFEROUS ORE,SCRAP	1	No Quantity			0		0		4766			0
S3	2016	2016	2016	2	0	2	Export	508	Mozambique	MOZ	410	Rep. of Korea	KOR								28	METALLIFEROUS ORE,SCRAP	1	No Quantity			0		0		53928			0
S3	2016	2016	2016	2	0	2	Export	508	Mozambique	MOZ	458	Malaysia	MYS								28	METALLIFEROUS ORE,SCRAP	1	No Quantity			0		0		4186946			4
S3	2016	2016	2016	2	0	2	Export	508	Mozambique	MOZ	484	Mexico	MEX								28	METALLIFEROUS ORE,SCRAP	1	No Quantity			0				3775443			4
S3	2016	2016	2016	2	0	2	Export	508	Mozambique	MOZ	528	Netherlands	NLD								28	METALLIFEROUS ORE,SCRAP	1	No Quantity			0				3759373			4
S3	2016	2016	2016	2	0	2	Export	508	Mozambique	MOZ	586	Pakistan	PAK								28	METALLIFEROUS ORE,SCRAP	1	No Quantity			0		0		8778			0
S3	2016	2016	2016	2	0	2	Export	508	Mozambique	MOZ	699	India	IND								28	METALLIFEROUS ORE,SCRAP	1	No Quantity			0		0		9212797			4
S3	2016	2016	2016	2	0	2	Export	508	Mozambique	MOZ	702	Singapore	SGP								28	METALLIFEROUS ORE,SCRAP	1	No Quantity			0		0		195177			0
S3	2016	2016	2016	2	0	2	Export	508	Mozambique	MOZ	703	Slovakia	SVK								28	METALLIFEROUS ORE,SCRAP	1	No Quantity			0				1449524			4
S3	2016	2016	2016	2	0	2	Export	508	Mozambique	MOZ	704	Viet Nam	VNM								28	METALLIFEROUS ORE,SCRAP	1	No Quantity			0		0		138729			0
S3	2016	2016	2016	2	0	2	Export	508	Mozambique	MOZ	710	South Africa	ZAF								28	METALLIFEROUS ORE,SCRAP	1	No Quantity			0		0		1008722			0
S3	2016	2016	2016	2	0	2	Export	508	Mozambique	MOZ	716	Zimbabwe	ZWE								28	METALLIFEROUS ORE,SCRAP	1	No Quantity			0		0		220420			0
S3	2016	2016	2016	2	0	2	Export	508	Mozambique	MOZ	724	Spain	ESP								28	METALLIFEROUS ORE,SCRAP	1	No Quantity			0		0		30735947			4
S3	2016	2016	2016	2	0	2	Export	508	Mozambique	MOZ	752	Sweden	SWE								28	METALLIFEROUS ORE,SCRAP	1	No Quantity			0				81520			4
S3	2016	2016	2016	2	0	2	Export	508	Mozambique	MOZ	757	Switzerland	CHE								28	METALLIFEROUS ORE,SCRAP	1	No Quantity			0		0		27184			0
S3	2016	2016	2016	2	0	2	Export	508	Mozambique	MOZ	784	United Arab Emirates	ARE								28	METALLIFEROUS ORE,SCRAP	1	No Quantity			0		0		159771			0
S3	2016	2016	2016	2	0	2	Export	508	Mozambique	MOZ	792	Turkey	TUR								28	METALLIFEROUS ORE,SCRAP	1	No Quantity			0		0		57443			0
S3	2016	2016	2016	2	0	2	Export	508	Mozambique	MOZ	826	United Kingdom	GBR								28	METALLIFEROUS ORE,SCRAP	1	No Quantity			0		0		2191			0
S3	2016	2016	2016	2	0	2	Export	508	Mozambique	MOZ	842	USA	USA								28	METALLIFEROUS ORE,SCRAP	1	No Quantity			0		0		29869232			4
S3	2016	2016	2016	2	0	2	Export	512	Oman	OMN	0	World	WLD								28	METALLIFEROUS ORE,SCRAP	1	No Quantity							147051224			0
S3	2016	2016	2016	2	0	2	Export	512	Oman	OMN	48	Bahrain	BHR								28	METALLIFEROUS ORE,SCRAP	1	No Quantity							130472			0
S3	2016	2016	2016	2	0	2	Export	512	Oman	OMN	56	Belgium	BEL								28	METALLIFEROUS ORE,SCRAP	1	No Quantity							6866			0
S3	2016	2016	2016	2	0	2	Export	512	Oman	OMN	76	Brazil	BRA								28	METALLIFEROUS ORE,SCRAP	1	No Quantity							56567			0
S3	2016	2016	2016	2	0	2	Export	512	Oman	OMN	144	Sri Lanka	LKA								28	METALLIFEROUS ORE,SCRAP	1	No Quantity							392333			0
S3	2016	2016	2016	2	0	2	Export	512	Oman	OMN	156	China	CHN								28	METALLIFEROUS ORE,SCRAP	1	No Quantity							27236600			0
S3	2016	2016	2016	2	0	2	Export	512	Oman	OMN	203	Czechia	CZE								28	METALLIFEROUS ORE,SCRAP	1	No Quantity							557			0
S3	2016	2016	2016	2	0	2	Export	512	Oman	OMN	276	Germany	DEU								28	METALLIFEROUS ORE,SCRAP	1	No Quantity							216160			0
S3	2016	2016	2016	2	0	2	Export	512	Oman	OMN	300	Greece	GRC								28	METALLIFEROUS ORE,SCRAP	1	No Quantity							2687			0
S3	2016	2016	2016	2	0	2	Export	512	Oman	OMN	344	China, Hong Kong SAR	HKG								28	METALLIFEROUS ORE,SCRAP	1	No Quantity							286			0
S3	2016	2016	2016	2	0	2	Export	512	Oman	OMN	364	Iran	IRN								28	METALLIFEROUS ORE,SCRAP	1	No Quantity							4551			0
S3	2016	2016	2016	2	0	2	Export	512	Oman	OMN	381	Italy	ITA								28	METALLIFEROUS ORE,SCRAP	1	No Quantity							131548			0
S3	2016	2016	2016	2	0	2	Export	512	Oman	OMN	392	Japan	JPN								28	METALLIFEROUS ORE,SCRAP	1	No Quantity							340447			0
S3	2016	2016	2016	2	0	2	Export	512	Oman	OMN	400	Jordan	JOR								28	METALLIFEROUS ORE,SCRAP	1	No Quantity							312			0
S3	2016	2016	2016	2	0	2	Export	512	Oman	OMN	410	Rep. of Korea	KOR								28	METALLIFEROUS ORE,SCRAP	1	No Quantity							9049692			0
S3	2016	2016	2016	2	0	2	Export	512	Oman	OMN	490	Other Asia, nes									28	METALLIFEROUS ORE,SCRAP	1	No Quantity							94253			0
S3	2016	2016	2016	2	0	2	Export	512	Oman	OMN	586	Pakistan	PAK								28	METALLIFEROUS ORE,SCRAP	1	No Quantity							991074			0
S3	2016	2016	2016	2	0	2	Export	512	Oman	OMN	616	Poland	POL								28	METALLIFEROUS ORE,SCRAP	1	No Quantity							28167			0
S3	2016	2016	2016	2	0	2	Export	512	Oman	OMN	682	Saudi Arabia	SAU								28	METALLIFEROUS ORE,SCRAP	1	No Quantity							36530863			0
S3	2016	2016	2016	2	0	2	Export	512	Oman	OMN	699	India	IND								28	METALLIFEROUS ORE,SCRAP	1	No Quantity							15779735			0
S3	2016	2016	2016	2	0	2	Export	512	Oman	OMN	710	South Africa	ZAF								28	METALLIFEROUS ORE,SCRAP	1	No Quantity							23735			0
S3	2016	2016	2016	2	0	2	Export	512	Oman	OMN	764	Thailand	THA								28	METALLIFEROUS ORE,SCRAP	1	No Quantity							7137			0
S3	2016	2016	2016	2	0	2	Export	512	Oman	OMN	784	United Arab Emirates	ARE								28	METALLIFEROUS ORE,SCRAP	1	No Quantity							40247120			0
S3	2016	2016	2016	2	0	2	Export	512	Oman	OMN	818	Egypt	EGY								28	METALLIFEROUS ORE,SCRAP	1	No Quantity							14596103			0
S3	2016	2016	2016	2	0	2	Export	512	Oman	OMN	842	USA	USA								28	METALLIFEROUS ORE,SCRAP	1	No Quantity							101			0
S3	2016	2016	2016	2	0	2	Export	512	Oman	OMN	887	Yemen	YEM								28	METALLIFEROUS ORE,SCRAP	1	No Quantity							1183858			0
S3	2016	2016	2016	2	0	2	Export	508	Mozambique	MOZ	0	World	WLD								29	CRUDE ANIMAL,VEG.MATERL.	1	No Quantity			0		0		480284			0
S3	2016	2016	2016	2	0	2	Export	508	Mozambique	MOZ	4	Afghanistan	AFG								29	CRUDE ANIMAL,VEG.MATERL.	1	No Quantity			0		0		364			0
S3	2016	2016	2016	2	0	2	Export	508	Mozambique	MOZ	36	Australia	AUS								29	CRUDE ANIMAL,VEG.MATERL.	1	No Quantity			0		0		296			0
S3	2016	2016	2016	2	0	2	Export	508	Mozambique	MOZ	40	Austria	AUT								29	CRUDE ANIMAL,VEG.MATERL.	1	No Quantity			0		0		125			0
S3	2016	2016	2016	2	0	2	Export	508	Mozambique	MOZ	44	Bahamas	BHS								29	CRUDE ANIMAL,VEG.MATERL.	1	No Quantity			0		0		24			0
S3	2016	2016	2016	2	0	2	Export	508	Mozambique	MOZ	124	Canada	CAN								29	CRUDE ANIMAL,VEG.MATERL.	1	No Quantity			0		0		707			0
S3	2016	2016	2016	2	0	2	Export	508	Mozambique	MOZ	251	France	FRA								29	CRUDE ANIMAL,VEG.MATERL.	1	No Quantity			0		0		2353			0
S3	2016	2016	2016	2	0	2	Export	508	Mozambique	MOZ	276	Germany	DEU								29	CRUDE ANIMAL,VEG.MATERL.	1	No Quantity			0		0		2780			0
S3	2016	2016	2016	2	0	2	Export	508	Mozambique	MOZ	288	Ghana	GHA								29	CRUDE ANIMAL,VEG.MATERL.	1	No Quantity			0		0		33156			0
S3	2016	2016	2016	2	0	2	Export	508	Mozambique	MOZ	344	China, Hong Kong SAR	HKG								29	CRUDE ANIMAL,VEG.MATERL.	1	No Quantity			0		0		198401			0
S3	2016	2016	2016	2	0	2	Export	508	Mozambique	MOZ	348	Hungary	HUN								29	CRUDE ANIMAL,VEG.MATERL.	1	No Quantity			0		0		357			0
S3	2016	2016	2016	2	0	2	Export	508	Mozambique	MOZ	381	Italy	ITA								29	CRUDE ANIMAL,VEG.MATERL.	1	No Quantity			0		0		618			0
S3	2016	2016	2016	2	0	2	Export	508	Mozambique	MOZ	392	Japan	JPN								29	CRUDE ANIMAL,VEG.MATERL.	1	No Quantity			0		0		2284			0
S3	2016	2016	2016	2	0	2	Export	508	Mozambique	MOZ	454	Malawi	MWI								29	CRUDE ANIMAL,VEG.MATERL.	1	No Quantity			0		0		21051			0
S3	2016	2016	2016	2	0	2	Export	508	Mozambique	MOZ	579	Norway	NOR								29	CRUDE ANIMAL,VEG.MATERL.	1	No Quantity			0		0		1531			0
S3	2016	2016	2016	2	0	2	Export	508	Mozambique	MOZ	620	Portugal	PRT								29	CRUDE ANIMAL,VEG.MATERL.	1	No Quantity			0		0		51844			0
S3	2016	2016	2016	2	0	2	Export	508	Mozambique	MOZ	643	Russian Federation	RUS								29	CRUDE ANIMAL,VEG.MATERL.	1	No Quantity			0		0		3641			0
S3	2016	2016	2016	2	0	2	Export	508	Mozambique	MOZ	699	India	IND								29	CRUDE ANIMAL,VEG.MATERL.	1	No Quantity			0		0		36548			0
S3	2016	2016	2016	2	0	2	Export	508	Mozambique	MOZ	704	Viet Nam	VNM								29	CRUDE ANIMAL,VEG.MATERL.	1	No Quantity			0		0		31487			0
S3	2016	2016	2016	2	0	2	Export	508	Mozambique	MOZ	710	South Africa	ZAF								29	CRUDE ANIMAL,VEG.MATERL.	1	No Quantity			0		0		32132			0
S3	2016	2016	2016	2	0	2	Export	508	Mozambique	MOZ	716	Zimbabwe	ZWE								29	CRUDE ANIMAL,VEG.MATERL.	1	No Quantity			0		0		17461			0
S3	2016	2016	2016	2	0	2	Export	508	Mozambique	MOZ	724	Spain	ESP								29	CRUDE ANIMAL,VEG.MATERL.	1	No Quantity			0		0		2209			0
S3	2016	2016	2016	2	0	2	Export	508	Mozambique	MOZ	784	United Arab Emirates	ARE								29	CRUDE ANIMAL,VEG.MATERL.	1	No Quantity			0		0		7776			0
S3	2016	2016	2016	2	0	2	Export	508	Mozambique	MOZ	842	USA	USA								29	CRUDE ANIMAL,VEG.MATERL.	1	No Quantity			0		0		33128			0
S3	2016	2016	2016	2	0	2	Export	512	Oman	OMN	0	World	WLD								29	CRUDE ANIMAL,VEG.MATERL.	1	No Quantity							845083			0
S3	2016	2016	2016	2	0	2	Export	512	Oman	OMN	36	Australia	AUS								29	CRUDE ANIMAL,VEG.MATERL.	1	No Quantity							10858			0
S3	2016	2016	2016	2	0	2	Export	512	Oman	OMN	40	Austria	AUT								29	CRUDE ANIMAL,VEG.MATERL.	1	No Quantity							14916			0
S3	2016	2016	2016	2	0	2	Export	512	Oman	OMN	48	Bahrain	BHR								29	CRUDE ANIMAL,VEG.MATERL.	1	No Quantity							1899			0
S3	2016	2016	2016	2	0	2	Export	512	Oman	OMN	276	Germany	DEU								29	CRUDE ANIMAL,VEG.MATERL.	1	No Quantity							15103			0
S3	2016	2016	2016	2	0	2	Export	512	Oman	OMN	364	Iran	IRN								29	CRUDE ANIMAL,VEG.MATERL.	1	No Quantity							13368			0
S3	2016	2016	2016	2	0	2	Export	512	Oman	OMN	392	Japan	JPN								29	CRUDE ANIMAL,VEG.MATERL.	1	No Quantity							2804			0
S3	2016	2016	2016	2	0	2	Export	512	Oman	OMN	400	Jordan	JOR								29	CRUDE ANIMAL,VEG.MATERL.	1	No Quantity							1503			0
S3	2016	2016	2016	2	0	2	Export	512	Oman	OMN	414	Kuwait	KWT								29	CRUDE ANIMAL,VEG.MATERL.	1	No Quantity							71522			0
S3	2016	2016	2016	2	0	2	Export	512	Oman	OMN	440	Lithuania	LTU								29	CRUDE ANIMAL,VEG.MATERL.	1	No Quantity							151			0
S3	2016	2016	2016	2	0	2	Export	512	Oman	OMN	586	Pakistan	PAK								29	CRUDE ANIMAL,VEG.MATERL.	1	No Quantity							455			0
S3	2016	2016	2016	2	0	2	Export	512	Oman	OMN	634	Qatar	QAT								29	CRUDE ANIMAL,VEG.MATERL.	1	No Quantity							7022			0
S3	2016	2016	2016	2	0	2	Export	512	Oman	OMN	682	Saudi Arabia	SAU								29	CRUDE ANIMAL,VEG.MATERL.	1	No Quantity							122747			0
S3	2016	2016	2016	2	0	2	Export	512	Oman	OMN	699	India	IND								29	CRUDE ANIMAL,VEG.MATERL.	1	No Quantity							342447			0
S3	2016	2016	2016	2	0	2	Export	512	Oman	OMN	706	Somalia	SOM								29	CRUDE ANIMAL,VEG.MATERL.	1	No Quantity							17568			0
S3	2016	2016	2016	2	0	2	Export	512	Oman	OMN	784	United Arab Emirates	ARE								29	CRUDE ANIMAL,VEG.MATERL.	1	No Quantity							189486			0
S3	2016	2016	2016	2	0	2	Export	512	Oman	OMN	788	Tunisia	TUN								29	CRUDE ANIMAL,VEG.MATERL.	1	No Quantity							22830			0
S3	2016	2016	2016	2	0	2	Export	512	Oman	OMN	887	Yemen	YEM								29	CRUDE ANIMAL,VEG.MATERL.	1	No Quantity							10403			0
S3	2016	2016	2016	2	0	2	Export	508	Mozambique	MOZ	0	World	WLD								32	COAL, COKE, BRIQUETTES	1	No Quantity			0		0		264637781			4
S3	2016	2016	2016	2	0	2	Export	508	Mozambique	MOZ	410	Rep. of Korea	KOR								32	COAL, COKE, BRIQUETTES	1	No Quantity			0		0		4257948			0
S3	2016	2016	2016	2	0	2	Export	508	Mozambique	MOZ	442	Luxembourg	LUX								32	COAL, COKE, BRIQUETTES	1	No Quantity			0		0		3996932			0
S3	2016	2016	2016	2	0	2	Export	508	Mozambique	MOZ	454	Malawi	MWI								32	COAL, COKE, BRIQUETTES	1	No Quantity			0		0		3463573			4
S3	2016	2016	2016	2	0	2	Export	508	Mozambique	MOZ	699	India	IND								32	COAL, COKE, BRIQUETTES	1	No Quantity			0		0		245257169			4
S3	2016	2016	2016	2	0	2	Export	508	Mozambique	MOZ	702	Singapore	SGP								32	COAL, COKE, BRIQUETTES	1	No Quantity			0		0		4061696			0
S3	2016	2016	2016	2	0	2	Export	508	Mozambique	MOZ	710	South Africa	ZAF								32	COAL, COKE, BRIQUETTES	1	No Quantity			0		0		3439			4
S3	2016	2016	2016	2	0	2	Export	508	Mozambique	MOZ	716	Zimbabwe	ZWE								32	COAL, COKE, BRIQUETTES	1	No Quantity			0		0		2826263			4
S3	2016	2016	2016	2	0	2	Export	508	Mozambique	MOZ	784	United Arab Emirates	ARE								32	COAL, COKE, BRIQUETTES	1	No Quantity			0		0		770759			0
S3	2016	2016	2016	2	0	2	Export	512	Oman	OMN	0	World	WLD								32	COAL, COKE, BRIQUETTES	1	No Quantity							10861			0
S3	2016	2016	2016	2	0	2	Export	512	Oman	OMN	784	United Arab Emirates	ARE								32	COAL, COKE, BRIQUETTES	1	No Quantity							10861			0
S3	2016	2016	2016	2	0	2	Export	508	Mozambique	MOZ	0	World	WLD								33	PETROLEUM,PETROL.PRODUCT	1	No Quantity			0				10478125			4
S3	2016	2016	2016	2	0	2	Export	508	Mozambique	MOZ	24	Angola	AGO								33	PETROLEUM,PETROL.PRODUCT	1	No Quantity			0				1284			4
S3	2016	2016	2016	2	0	2	Export	508	Mozambique	MOZ	100	Bulgaria	BGR								33	PETROLEUM,PETROL.PRODUCT	1	No Quantity			0		0		773402			0
S3	2016	2016	2016	2	0	2	Export	508	Mozambique	MOZ	170	Colombia	COL								33	PETROLEUM,PETROL.PRODUCT	1	No Quantity			0		0		7			0
S3	2016	2016	2016	2	0	2	Export	508	Mozambique	MOZ	178	Congo	COG								33	PETROLEUM,PETROL.PRODUCT	1	No Quantity			0		0		610280			0
S3	2016	2016	2016	2	0	2	Export	508	Mozambique	MOZ	204	Benin	BEN								33	PETROLEUM,PETROL.PRODUCT	1	No Quantity			0		0		0			0
S3	2016	2016	2016	2	0	2	Export	508	Mozambique	MOZ	231	Ethiopia	ETH								33	PETROLEUM,PETROL.PRODUCT	1	No Quantity			0		0		14			0
S3	2016	2016	2016	2	0	2	Export	508	Mozambique	MOZ	251	France	FRA								33	PETROLEUM,PETROL.PRODUCT	1	No Quantity			0		0		49541			0
S3	2016	2016	2016	2	0	2	Export	508	Mozambique	MOZ	288	Ghana	GHA								33	PETROLEUM,PETROL.PRODUCT	1	No Quantity			0		0		201361			0
S3	2016	2016	2016	2	0	2	Export	508	Mozambique	MOZ	381	Italy	ITA								33	PETROLEUM,PETROL.PRODUCT	1	No Quantity			0		0		2066104			0
S3	2016	2016	2016	2	0	2	Export	508	Mozambique	MOZ	404	Kenya	KEN								33	PETROLEUM,PETROL.PRODUCT	1	No Quantity			0		0		883956			0
S3	2016	2016	2016	2	0	2	Export	508	Mozambique	MOZ	454	Malawi	MWI								33	PETROLEUM,PETROL.PRODUCT	1	No Quantity			0		0		869839			0
S3	2016	2016	2016	2	0	2	Export	508	Mozambique	MOZ	458	Malaysia	MYS								33	PETROLEUM,PETROL.PRODUCT	1	No Quantity			0		0		18			0
S3	2016	2016	2016	2	0	2	Export	508	Mozambique	MOZ	528	Netherlands	NLD								33	PETROLEUM,PETROL.PRODUCT	1	No Quantity			0		0		3944			0
S3	2016	2016	2016	2	0	2	Export	508	Mozambique	MOZ	531	Curaçao	CUW								33	PETROLEUM,PETROL.PRODUCT	1	No Quantity			0		0		0			0
S3	2016	2016	2016	2	0	2	Export	508	Mozambique	MOZ	579	Norway	NOR								33	PETROLEUM,PETROL.PRODUCT	1	No Quantity			0		0		4116			0
S3	2016	2016	2016	2	0	2	Export	508	Mozambique	MOZ	620	Portugal	PRT								33	PETROLEUM,PETROL.PRODUCT	1	No Quantity			0		0		160137			0
S3	2016	2016	2016	2	0	2	Export	508	Mozambique	MOZ	702	Singapore	SGP								33	PETROLEUM,PETROL.PRODUCT	1	No Quantity			0		0		2171040			4
S3	2016	2016	2016	2	0	2	Export	508	Mozambique	MOZ	710	South Africa	ZAF								33	PETROLEUM,PETROL.PRODUCT	1	No Quantity			0		0		1200219			4
S3	2016	2016	2016	2	0	2	Export	508	Mozambique	MOZ	716	Zimbabwe	ZWE								33	PETROLEUM,PETROL.PRODUCT	1	No Quantity			0		0		653773			0
S3	2016	2016	2016	2	0	2	Export	508	Mozambique	MOZ	748	Swaziland	SWZ								33	PETROLEUM,PETROL.PRODUCT	1	No Quantity			0		0		1474			0
S3	2016	2016	2016	2	0	2	Export	508	Mozambique	MOZ	784	United Arab Emirates	ARE								33	PETROLEUM,PETROL.PRODUCT	1	No Quantity			0		0		633625			0
S3	2016	2016	2016	2	0	2	Export	508	Mozambique	MOZ	826	United Kingdom	GBR								33	PETROLEUM,PETROL.PRODUCT	1	No Quantity			0		0		1187			0
S3	2016	2016	2016	2	0	2	Export	508	Mozambique	MOZ	834	United Rep. of Tanzania	TZA								33	PETROLEUM,PETROL.PRODUCT	1	No Quantity			0		0		38602			0
S3	2016	2016	2016	2	0	2	Export	508	Mozambique	MOZ	842	USA	USA								33	PETROLEUM,PETROL.PRODUCT	1	No Quantity			0		0		154193			0
S3	2016	2016	2016	2	0	2	Export	512	Oman	OMN	0	World	WLD								33	PETROLEUM,PETROL.PRODUCT	1	No Quantity							15439871076			0
S3	2016	2016	2016	2	0	2	Export	512	Oman	OMN	32	Argentina	ARG								33	PETROLEUM,PETROL.PRODUCT	1	No Quantity							104233047			0
S3	2016	2016	2016	2	0	2	Export	512	Oman	OMN	48	Bahrain	BHR								33	PETROLEUM,PETROL.PRODUCT	1	No Quantity							2926899			0
S3	2016	2016	2016	2	0	2	Export	512	Oman	OMN	50	Bangladesh	BGD								33	PETROLEUM,PETROL.PRODUCT	1	No Quantity							453533			0
S3	2016	2016	2016	2	0	2	Export	512	Oman	OMN	124	Canada	CAN								33	PETROLEUM,PETROL.PRODUCT	1	No Quantity							1844976			0
S3	2016	2016	2016	2	0	2	Export	512	Oman	OMN	144	Sri Lanka	LKA								33	PETROLEUM,PETROL.PRODUCT	1	No Quantity							6196476			0
S3	2016	2016	2016	2	0	2	Export	512	Oman	OMN	152	Chile	CHL								33	PETROLEUM,PETROL.PRODUCT	1	No Quantity							10419934			0
S3	2016	2016	2016	2	0	2	Export	512	Oman	OMN	156	China	CHN								33	PETROLEUM,PETROL.PRODUCT	1	No Quantity							10143418521			0
S3	2016	2016	2016	2	0	2	Export	512	Oman	OMN	251	France	FRA								33	PETROLEUM,PETROL.PRODUCT	1	No Quantity							11454			0
S3	2016	2016	2016	2	0	2	Export	512	Oman	OMN	262	Djibouti	DJI								33	PETROLEUM,PETROL.PRODUCT	1	No Quantity							31			0
S3	2016	2016	2016	2	0	2	Export	512	Oman	OMN	288	Ghana	GHA								33	PETROLEUM,PETROL.PRODUCT	1	No Quantity							39			0
S3	2016	2016	2016	2	0	2	Export	512	Oman	OMN	344	China, Hong Kong SAR	HKG								33	PETROLEUM,PETROL.PRODUCT	1	No Quantity							1073361			0
S3	2016	2016	2016	2	0	2	Export	512	Oman	OMN	364	Iran	IRN								33	PETROLEUM,PETROL.PRODUCT	1	No Quantity							48673746			0
S3	2016	2016	2016	2	0	2	Export	512	Oman	OMN	368	Iraq	IRQ								33	PETROLEUM,PETROL.PRODUCT	1	No Quantity							676942531			0
S3	2016	2016	2016	2	0	2	Export	512	Oman	OMN	381	Italy	ITA								33	PETROLEUM,PETROL.PRODUCT	1	No Quantity							252			0
S3	2016	2016	2016	2	0	2	Export	512	Oman	OMN	388	Jamaica	JAM								33	PETROLEUM,PETROL.PRODUCT	1	No Quantity							4005			0
S3	2016	2016	2016	2	0	2	Export	512	Oman	OMN	392	Japan	JPN								33	PETROLEUM,PETROL.PRODUCT	1	No Quantity							572486497			0
S3	2016	2016	2016	2	0	2	Export	512	Oman	OMN	400	Jordan	JOR								33	PETROLEUM,PETROL.PRODUCT	1	No Quantity							1616691			0
S3	2016	2016	2016	2	0	2	Export	512	Oman	OMN	404	Kenya	KEN								33	PETROLEUM,PETROL.PRODUCT	1	No Quantity							73984661			0
S3	2016	2016	2016	2	0	2	Export	512	Oman	OMN	410	Rep. of Korea	KOR								33	PETROLEUM,PETROL.PRODUCT	1	No Quantity							408501511			0
S3	2016	2016	2016	2	0	2	Export	512	Oman	OMN	414	Kuwait	KWT								33	PETROLEUM,PETROL.PRODUCT	1	No Quantity							9717008			0
S3	2016	2016	2016	2	0	2	Export	512	Oman	OMN	422	Lebanon	LBN								33	PETROLEUM,PETROL.PRODUCT	1	No Quantity							1107873			0
S3	2016	2016	2016	2	0	2	Export	512	Oman	OMN	434	Libya	LBY								33	PETROLEUM,PETROL.PRODUCT	1	No Quantity							166183			0
S3	2016	2016	2016	2	0	2	Export	512	Oman	OMN	450	Madagascar	MDG								33	PETROLEUM,PETROL.PRODUCT	1	No Quantity							13709485			0
S3	2016	2016	2016	2	0	2	Export	512	Oman	OMN	458	Malaysia	MYS								33	PETROLEUM,PETROL.PRODUCT	1	No Quantity							130229831			0
S3	2016	2016	2016	2	0	2	Export	512	Oman	OMN	462	Maldives	MDV								33	PETROLEUM,PETROL.PRODUCT	1	No Quantity							2950316			0
S3	2016	2016	2016	2	0	2	Export	512	Oman	OMN	490	Other Asia, nes									33	PETROLEUM,PETROL.PRODUCT	1	No Quantity							805852952			0
S3	2016	2016	2016	2	0	2	Export	512	Oman	OMN	508	Mozambique	MOZ								33	PETROLEUM,PETROL.PRODUCT	1	No Quantity							52772440			0
S3	2016	2016	2016	2	0	2	Export	512	Oman	OMN	528	Netherlands	NLD								33	PETROLEUM,PETROL.PRODUCT	1	No Quantity							91870217			0
S3	2016	2016	2016	2	0	2	Export	512	Oman	OMN	554	New Zealand	NZL								33	PETROLEUM,PETROL.PRODUCT	1	No Quantity							21			0
S3	2016	2016	2016	2	0	2	Export	512	Oman	OMN	579	Norway	NOR								33	PETROLEUM,PETROL.PRODUCT	1	No Quantity							49			0
S3	2016	2016	2016	2	0	2	Export	512	Oman	OMN	586	Pakistan	PAK								33	PETROLEUM,PETROL.PRODUCT	1	No Quantity							279072090			0
S3	2016	2016	2016	2	0	2	Export	512	Oman	OMN	608	Philippines	PHL								33	PETROLEUM,PETROL.PRODUCT	1	No Quantity							161330			0
S3	2016	2016	2016	2	0	2	Export	512	Oman	OMN	634	Qatar	QAT								33	PETROLEUM,PETROL.PRODUCT	1	No Quantity							5072793			0
S3	2016	2016	2016	2	0	2	Export	512	Oman	OMN	643	Russian Federation	RUS								33	PETROLEUM,PETROL.PRODUCT	1	No Quantity							879			0
S3	2016	2016	2016	2	0	2	Export	512	Oman	OMN	682	Saudi Arabia	SAU								33	PETROLEUM,PETROL.PRODUCT	1	No Quantity							31611720			0
S3	2016	2016	2016	2	0	2	Export	512	Oman	OMN	690	Seychelles	SYC								33	PETROLEUM,PETROL.PRODUCT	1	No Quantity							1449678			0
S3	2016	2016	2016	2	0	2	Export	512	Oman	OMN	694	Sierra Leone	SLE								33	PETROLEUM,PETROL.PRODUCT	1	No Quantity							38700			0
S3	2016	2016	2016	2	0	2	Export	512	Oman	OMN	699	India	IND								33	PETROLEUM,PETROL.PRODUCT	1	No Quantity							241451062			0
S3	2016	2016	2016	2	0	2	Export	512	Oman	OMN	702	Singapore	SGP								33	PETROLEUM,PETROL.PRODUCT	1	No Quantity							146243550			0
S3	2016	2016	2016	2	0	2	Export	512	Oman	OMN	704	Viet Nam	VNM								33	PETROLEUM,PETROL.PRODUCT	1	No Quantity							5098			0
S3	2016	2016	2016	2	0	2	Export	512	Oman	OMN	706	Somalia	SOM								33	PETROLEUM,PETROL.PRODUCT	1	No Quantity							4901814			0
S3	2016	2016	2016	2	0	2	Export	512	Oman	OMN	710	South Africa	ZAF								33	PETROLEUM,PETROL.PRODUCT	1	No Quantity							292229225			0
S3	2016	2016	2016	2	0	2	Export	512	Oman	OMN	724	Spain	ESP								33	PETROLEUM,PETROL.PRODUCT	1	No Quantity							1345			0
S3	2016	2016	2016	2	0	2	Export	512	Oman	OMN	729	Sudan	SDN								33	PETROLEUM,PETROL.PRODUCT	1	No Quantity							7079			0
S3	2016	2016	2016	2	0	2	Export	512	Oman	OMN	764	Thailand	THA								33	PETROLEUM,PETROL.PRODUCT	1	No Quantity							17264411			0
S3	2016	2016	2016	2	0	2	Export	512	Oman	OMN	784	United Arab Emirates	ARE								33	PETROLEUM,PETROL.PRODUCT	1	No Quantity							349057779			0
S3	2016	2016	2016	2	0	2	Export	512	Oman	OMN	804	Ukraine	UKR								33	PETROLEUM,PETROL.PRODUCT	1	No Quantity							1867			0
S3	2016	2016	2016	2	0	2	Export	512	Oman	OMN	818	Egypt	EGY								33	PETROLEUM,PETROL.PRODUCT	1	No Quantity							4606			0
S3	2016	2016	2016	2	0	2	Export	512	Oman	OMN	834	United Rep. of Tanzania	TZA								33	PETROLEUM,PETROL.PRODUCT	1	No Quantity							29556844			0
S3	2016	2016	2016	2	0	2	Export	512	Oman	OMN	842	USA	USA								33	PETROLEUM,PETROL.PRODUCT	1	No Quantity							487661888			0
S3	2016	2016	2016	2	0	2	Export	512	Oman	OMN	887	Yemen	YEM								33	PETROLEUM,PETROL.PRODUCT	1	No Quantity							305902777			0
S3	2016	2016	2016	2	0	2	Export	512	Oman	OMN	899	Areas, nes									33	PETROLEUM,PETROL.PRODUCT	1	No Quantity							87010000			0
S3	2016	2016	2016	2	0	2	Export	508	Mozambique	MOZ	0	World	WLD								34	GAS,NATURAL,MANUFACTURED	1	No Quantity			0		0		279559020			4
S3	2016	2016	2016	2	0	2	Export	508	Mozambique	MOZ	710	South Africa	ZAF								34	GAS,NATURAL,MANUFACTURED	1	No Quantity			0		0		277256858			4
S3	2016	2016	2016	2	0	2	Export	508	Mozambique	MOZ	748	Swaziland	SWZ								34	GAS,NATURAL,MANUFACTURED	1	No Quantity			0		0		1231516			0
S3	2016	2016	2016	2	0	2	Export	508	Mozambique	MOZ	757	Switzerland	CHE								34	GAS,NATURAL,MANUFACTURED	1	No Quantity			0		0		1070598			0
S3	2016	2016	2016	2	0	2	Export	508	Mozambique	MOZ	826	United Kingdom	GBR								34	GAS,NATURAL,MANUFACTURED	1	No Quantity			0		0		47			0
S3	2016	2016	2016	2	0	2	Export	512	Oman	OMN	0	World	WLD								34	GAS,NATURAL,MANUFACTURED	1	No Quantity							52998962			0
S3	2016	2016	2016	2	0	2	Export	512	Oman	OMN	50	Bangladesh	BGD								34	GAS,NATURAL,MANUFACTURED	1	No Quantity							1691331			0
S3	2016	2016	2016	2	0	2	Export	512	Oman	OMN	144	Sri Lanka	LKA								34	GAS,NATURAL,MANUFACTURED	1	No Quantity							5048439			0
S3	2016	2016	2016	2	0	2	Export	512	Oman	OMN	360	Indonesia	IDN								34	GAS,NATURAL,MANUFACTURED	1	No Quantity							447369			0
S3	2016	2016	2016	2	0	2	Export	512	Oman	OMN	414	Kuwait	KWT								34	GAS,NATURAL,MANUFACTURED	1	No Quantity							1876001			0
S3	2016	2016	2016	2	0	2	Export	512	Oman	OMN	579	Norway	NOR								34	GAS,NATURAL,MANUFACTURED	1	No Quantity							49			0
S3	2016	2016	2016	2	0	2	Export	512	Oman	OMN	586	Pakistan	PAK								34	GAS,NATURAL,MANUFACTURED	1	No Quantity							5109844			0
S3	2016	2016	2016	2	0	2	Export	512	Oman	OMN	634	Qatar	QAT								34	GAS,NATURAL,MANUFACTURED	1	No Quantity							114396			0
S3	2016	2016	2016	2	0	2	Export	512	Oman	OMN	682	Saudi Arabia	SAU								34	GAS,NATURAL,MANUFACTURED	1	No Quantity							592951			0
S3	2016	2016	2016	2	0	2	Export	512	Oman	OMN	699	India	IND								34	GAS,NATURAL,MANUFACTURED	1	No Quantity							24743470			0
S3	2016	2016	2016	2	0	2	Export	512	Oman	OMN	784	United Arab Emirates	ARE								34	GAS,NATURAL,MANUFACTURED	1	No Quantity							13375111			0
S3	2016	2016	2016	2	0	2	Export	508	Mozambique	MOZ	0	World	WLD								35	ELECTRIC CURRENT	1	No Quantity			0				379826657			4
S3	2016	2016	2016	2	0	2	Export	508	Mozambique	MOZ	72	Botswana	BWA								35	ELECTRIC CURRENT	1	No Quantity			0				21897381			4
S3	2016	2016	2016	2	0	2	Export	508	Mozambique	MOZ	426	Lesotho	LSO								35	ELECTRIC CURRENT	1	No Quantity			0				5104395			4
S3	2016	2016	2016	2	0	2	Export	508	Mozambique	MOZ	516	Namibia	NAM								35	ELECTRIC CURRENT	1	No Quantity			0				355404			4
S3	2016	2016	2016	2	0	2	Export	508	Mozambique	MOZ	710	South Africa	ZAF								35	ELECTRIC CURRENT	1	No Quantity			0				276436442			4
S3	2016	2016	2016	2	0	2	Export	508	Mozambique	MOZ	716	Zimbabwe	ZWE								35	ELECTRIC CURRENT	1	No Quantity			0				27189285			4
S3	2016	2016	2016	2	0	2	Export	508	Mozambique	MOZ	748	Swaziland	SWZ								35	ELECTRIC CURRENT	1	No Quantity			0				1755928			4
S3	2016	2016	2016	2	0	2	Export	508	Mozambique	MOZ	894	Zambia	ZMB								35	ELECTRIC CURRENT	1	No Quantity			0				47087818			4
S3	2016	2016	2016	2	0	2	Export	508	Mozambique	MOZ	0	World	WLD								41	ANIMAL OILS AND FATS	1	No Quantity			0		0		244659			0
S3	2016	2016	2016	2	0	2	Export	508	Mozambique	MOZ	392	Japan	JPN								41	ANIMAL OILS AND FATS	1	No Quantity			0		0		244659			0
S3	2016	2016	2016	2	0	2	Export	512	Oman	OMN	0	World	WLD								41	ANIMAL OILS AND FATS	1	No Quantity							23345670			0
S3	2016	2016	2016	2	0	2	Export	512	Oman	OMN	50	Bangladesh	BGD								41	ANIMAL OILS AND FATS	1	No Quantity							34788			0
S3	2016	2016	2016	2	0	2	Export	512	Oman	OMN	144	Sri Lanka	LKA								41	ANIMAL OILS AND FATS	1	No Quantity							589630			0
S3	2016	2016	2016	2	0	2	Export	512	Oman	OMN	156	China	CHN								41	ANIMAL OILS AND FATS	1	No Quantity							6641145			0
S3	2016	2016	2016	2	0	2	Export	512	Oman	OMN	392	Japan	JPN								41	ANIMAL OILS AND FATS	1	No Quantity							446222			0
S3	2016	2016	2016	2	0	2	Export	512	Oman	OMN	458	Malaysia	MYS								41	ANIMAL OILS AND FATS	1	No Quantity							1219185			0
S3	2016	2016	2016	2	0	2	Export	512	Oman	OMN	490	Other Asia, nes									41	ANIMAL OILS AND FATS	1	No Quantity							2166500			0
S3	2016	2016	2016	2	0	2	Export	512	Oman	OMN	682	Saudi Arabia	SAU								41	ANIMAL OILS AND FATS	1	No Quantity							87465			0
S3	2016	2016	2016	2	0	2	Export	512	Oman	OMN	699	India	IND								41	ANIMAL OILS AND FATS	1	No Quantity							1296111			0
S3	2016	2016	2016	2	0	2	Export	512	Oman	OMN	704	Viet Nam	VNM								41	ANIMAL OILS AND FATS	1	No Quantity							9906996			0
S3	2016	2016	2016	2	0	2	Export	512	Oman	OMN	724	Spain	ESP								41	ANIMAL OILS AND FATS	1	No Quantity							54471			0
S3	2016	2016	2016	2	0	2	Export	512	Oman	OMN	784	United Arab Emirates	ARE								41	ANIMAL OILS AND FATS	1	No Quantity							14018			0
S3	2016	2016	2016	2	0	2	Export	512	Oman	OMN	818	Egypt	EGY								41	ANIMAL OILS AND FATS	1	No Quantity							888163			0
S3	2016	2016	2016	2	0	2	Export	512	Oman	OMN	887	Yemen	YEM								41	ANIMAL OILS AND FATS	1	No Quantity							975			0
S3	2016	2016	2016	2	0	2	Export	508	Mozambique	MOZ	0	World	WLD								42	FIXED VEG. FATS AND OILS	1	No Quantity			0		0		14198188			4
S3	2016	2016	2016	2	0	2	Export	508	Mozambique	MOZ	426	Lesotho	LSO								42	FIXED VEG. FATS AND OILS	1	No Quantity			0		0		1336			0
S3	2016	2016	2016	2	0	2	Export	508	Mozambique	MOZ	450	Madagascar	MDG								42	FIXED VEG. FATS AND OILS	1	No Quantity			0		0		123543			0
S3	2016	2016	2016	2	0	2	Export	508	Mozambique	MOZ	531	Curaçao	CUW								42	FIXED VEG. FATS AND OILS	1	No Quantity			0		0		123348			0
S3	2016	2016	2016	2	0	2	Export	508	Mozambique	MOZ	579	Norway	NOR								42	FIXED VEG. FATS AND OILS	1	No Quantity			0		0		291			4
S3	2016	2016	2016	2	0	2	Export	508	Mozambique	MOZ	702	Singapore	SGP								42	FIXED VEG. FATS AND OILS	1	No Quantity			0		0		1777			4
S3	2016	2016	2016	2	0	2	Export	508	Mozambique	MOZ	710	South Africa	ZAF								42	FIXED VEG. FATS AND OILS	1	No Quantity			0		0		982249			4
S3	2016	2016	2016	2	0	2	Export	508	Mozambique	MOZ	757	Switzerland	CHE								42	FIXED VEG. FATS AND OILS	1	No Quantity			0		0		12938771			4
S3	2016	2016	2016	2	0	2	Export	508	Mozambique	MOZ	834	United Rep. of Tanzania	TZA								42	FIXED VEG. FATS AND OILS	1	No Quantity			0		0		26869			0
S3	2016	2016	2016	2	0	2	Export	512	Oman	OMN	0	World	WLD								42	FIXED VEG. FATS AND OILS	1	No Quantity							159231288			0
S3	2016	2016	2016	2	0	2	Export	512	Oman	OMN	48	Bahrain	BHR								42	FIXED VEG. FATS AND OILS	1	No Quantity							2459777			0
S3	2016	2016	2016	2	0	2	Export	512	Oman	OMN	50	Bangladesh	BGD								42	FIXED VEG. FATS AND OILS	1	No Quantity							65712			0
S3	2016	2016	2016	2	0	2	Export	512	Oman	OMN	262	Djibouti	DJI								42	FIXED VEG. FATS AND OILS	1	No Quantity							309			0
S3	2016	2016	2016	2	0	2	Export	512	Oman	OMN	300	Greece	GRC								42	FIXED VEG. FATS AND OILS	1	No Quantity							296			0
S3	2016	2016	2016	2	0	2	Export	512	Oman	OMN	364	Iran	IRN								42	FIXED VEG. FATS AND OILS	1	No Quantity							1883994			0
S3	2016	2016	2016	2	0	2	Export	512	Oman	OMN	368	Iraq	IRQ								42	FIXED VEG. FATS AND OILS	1	No Quantity							1685305			0
S3	2016	2016	2016	2	0	2	Export	512	Oman	OMN	392	Japan	JPN								42	FIXED VEG. FATS AND OILS	1	No Quantity							21			0
S3	2016	2016	2016	2	0	2	Export	512	Oman	OMN	400	Jordan	JOR								42	FIXED VEG. FATS AND OILS	1	No Quantity							78209			0
S3	2016	2016	2016	2	0	2	Export	512	Oman	OMN	414	Kuwait	KWT								42	FIXED VEG. FATS AND OILS	1	No Quantity							1922501			0
S3	2016	2016	2016	2	0	2	Export	512	Oman	OMN	422	Lebanon	LBN								42	FIXED VEG. FATS AND OILS	1	No Quantity							488631			0
S3	2016	2016	2016	2	0	2	Export	512	Oman	OMN	434	Libya	LBY								42	FIXED VEG. FATS AND OILS	1	No Quantity							1413126			0
S3	2016	2016	2016	2	0	2	Export	512	Oman	OMN	634	Qatar	QAT								42	FIXED VEG. FATS AND OILS	1	No Quantity							2458549			0
S3	2016	2016	2016	2	0	2	Export	512	Oman	OMN	682	Saudi Arabia	SAU								42	FIXED VEG. FATS AND OILS	1	No Quantity							83632139			0
S3	2016	2016	2016	2	0	2	Export	512	Oman	OMN	699	India	IND								42	FIXED VEG. FATS AND OILS	1	No Quantity							5046			0
S3	2016	2016	2016	2	0	2	Export	512	Oman	OMN	702	Singapore	SGP								42	FIXED VEG. FATS AND OILS	1	No Quantity							33756			0
S3	2016	2016	2016	2	0	2	Export	512	Oman	OMN	706	Somalia	SOM								42	FIXED VEG. FATS AND OILS	1	No Quantity							983927			0
S3	2016	2016	2016	2	0	2	Export	512	Oman	OMN	760	Syria	SYR								42	FIXED VEG. FATS AND OILS	1	No Quantity							37113			0
S3	2016	2016	2016	2	0	2	Export	512	Oman	OMN	784	United Arab Emirates	ARE								42	FIXED VEG. FATS AND OILS	1	No Quantity							48348323			0
S3	2016	2016	2016	2	0	2	Export	512	Oman	OMN	834	United Rep. of Tanzania	TZA								42	FIXED VEG. FATS AND OILS	1	No Quantity							266265			0
S3	2016	2016	2016	2	0	2	Export	512	Oman	OMN	842	USA	USA								42	FIXED VEG. FATS AND OILS	1	No Quantity							49			0
S3	2016	2016	2016	2	0	2	Export	512	Oman	OMN	862	Venezuela	VEN								42	FIXED VEG. FATS AND OILS	1	No Quantity							41946			0
S3	2016	2016	2016	2	0	2	Export	512	Oman	OMN	887	Yemen	YEM								42	FIXED VEG. FATS AND OILS	1	No Quantity							13426294			0
S3	2016	2016	2016	2	0	2	Export	512	Oman	OMN	0	World	WLD								43	ANIMAL,VEG.FATS,OILS,NES	1	No Quantity							11344349			0
S3	2016	2016	2016	2	0	2	Export	512	Oman	OMN	48	Bahrain	BHR								43	ANIMAL,VEG.FATS,OILS,NES	1	No Quantity							175525			0
S3	2016	2016	2016	2	0	2	Export	512	Oman	OMN	268	Georgia	GEO								43	ANIMAL,VEG.FATS,OILS,NES	1	No Quantity							7951			0
S3	2016	2016	2016	2	0	2	Export	512	Oman	OMN	276	Germany	DEU								43	ANIMAL,VEG.FATS,OILS,NES	1	No Quantity							780			0
S3	2016	2016	2016	2	0	2	Export	512	Oman	OMN	414	Kuwait	KWT								43	ANIMAL,VEG.FATS,OILS,NES	1	No Quantity							85163			0
S3	2016	2016	2016	2	0	2	Export	512	Oman	OMN	422	Lebanon	LBN								43	ANIMAL,VEG.FATS,OILS,NES	1	No Quantity							248834			0
S3	2016	2016	2016	2	0	2	Export	512	Oman	OMN	528	Netherlands	NLD								43	ANIMAL,VEG.FATS,OILS,NES	1	No Quantity							139171			0
S3	2016	2016	2016	2	0	2	Export	512	Oman	OMN	634	Qatar	QAT								43	ANIMAL,VEG.FATS,OILS,NES	1	No Quantity							548813			0
S3	2016	2016	2016	2	0	2	Export	512	Oman	OMN	682	Saudi Arabia	SAU								43	ANIMAL,VEG.FATS,OILS,NES	1	No Quantity							1984637			0
S3	2016	2016	2016	2	0	2	Export	512	Oman	OMN	699	India	IND								43	ANIMAL,VEG.FATS,OILS,NES	1	No Quantity							536641			0
S3	2016	2016	2016	2	0	2	Export	512	Oman	OMN	706	Somalia	SOM								43	ANIMAL,VEG.FATS,OILS,NES	1	No Quantity							100464			0
S3	2016	2016	2016	2	0	2	Export	512	Oman	OMN	760	Syria	SYR								43	ANIMAL,VEG.FATS,OILS,NES	1	No Quantity							252223			0
S3	2016	2016	2016	2	0	2	Export	512	Oman	OMN	784	United Arab Emirates	ARE								43	ANIMAL,VEG.FATS,OILS,NES	1	No Quantity							6275681			0
S3	2016	2016	2016	2	0	2	Export	512	Oman	OMN	826	United Kingdom	GBR								43	ANIMAL,VEG.FATS,OILS,NES	1	No Quantity							343917			0
S3	2016	2016	2016	2	0	2	Export	512	Oman	OMN	842	USA	USA								43	ANIMAL,VEG.FATS,OILS,NES	1	No Quantity							78479			0
S3	2016	2016	2016	2	0	2	Export	512	Oman	OMN	887	Yemen	YEM								43	ANIMAL,VEG.FATS,OILS,NES	1	No Quantity							566069			0
S3	2016	2016	2016	2	0	2	Export	508	Mozambique	MOZ	0	World	WLD								51	ORGANIC CHEMICALS	1	No Quantity			0		0		524616			4
S3	2016	2016	2016	2	0	2	Export	508	Mozambique	MOZ	120	Cameroon	CMR								51	ORGANIC CHEMICALS	1	No Quantity			0		0		9			0
S3	2016	2016	2016	2	0	2	Export	508	Mozambique	MOZ	288	Ghana	GHA								51	ORGANIC CHEMICALS	1	No Quantity			0		0		282557			0
S3	2016	2016	2016	2	0	2	Export	508	Mozambique	MOZ	454	Malawi	MWI								51	ORGANIC CHEMICALS	1	No Quantity			0		0		7199			0
S3	2016	2016	2016	2	0	2	Export	508	Mozambique	MOZ	579	Norway	NOR								51	ORGANIC CHEMICALS	1	No Quantity			0		0		865			0
S3	2016	2016	2016	2	0	2	Export	508	Mozambique	MOZ	826	United Kingdom	GBR								51	ORGANIC CHEMICALS	1	No Quantity			0		0		1966			4
S3	2016	2016	2016	2	0	2	Export	508	Mozambique	MOZ	834	United Rep. of Tanzania	TZA								51	ORGANIC CHEMICALS	1	No Quantity			0		0		140000			0
S3	2016	2016	2016	2	0	2	Export	508	Mozambique	MOZ	894	Zambia	ZMB								51	ORGANIC CHEMICALS	1	No Quantity			0		0		92017			0
S3	2016	2016	2016	2	0	2	Export	512	Oman	OMN	0	World	WLD								51	ORGANIC CHEMICALS	1	No Quantity							887307232			0
S3	2016	2016	2016	2	0	2	Export	512	Oman	OMN	36	Australia	AUS								51	ORGANIC CHEMICALS	1	No Quantity							8403			0
S3	2016	2016	2016	2	0	2	Export	512	Oman	OMN	50	Bangladesh	BGD								51	ORGANIC CHEMICALS	1	No Quantity							1373776			0
S3	2016	2016	2016	2	0	2	Export	512	Oman	OMN	56	Belgium	BEL								51	ORGANIC CHEMICALS	1	No Quantity							1897905			0
S3	2016	2016	2016	2	0	2	Export	512	Oman	OMN	96	Brunei Darussalam	BRN								51	ORGANIC CHEMICALS	1	No Quantity							1540			0
S3	2016	2016	2016	2	0	2	Export	512	Oman	OMN	144	Sri Lanka	LKA								51	ORGANIC CHEMICALS	1	No Quantity							2012104			0
S3	2016	2016	2016	2	0	2	Export	512	Oman	OMN	156	China	CHN								51	ORGANIC CHEMICALS	1	No Quantity							403659799			0
S3	2016	2016	2016	2	0	2	Export	512	Oman	OMN	344	China, Hong Kong SAR	HKG								51	ORGANIC CHEMICALS	1	No Quantity							13117213			0
S3	2016	2016	2016	2	0	2	Export	512	Oman	OMN	360	Indonesia	IDN								51	ORGANIC CHEMICALS	1	No Quantity							7439326			0
S3	2016	2016	2016	2	0	2	Export	512	Oman	OMN	364	Iran	IRN								51	ORGANIC CHEMICALS	1	No Quantity							3332519			0
S3	2016	2016	2016	2	0	2	Export	512	Oman	OMN	392	Japan	JPN								51	ORGANIC CHEMICALS	1	No Quantity							15300088			0
S3	2016	2016	2016	2	0	2	Export	512	Oman	OMN	404	Kenya	KEN								51	ORGANIC CHEMICALS	1	No Quantity							41909			0
S3	2016	2016	2016	2	0	2	Export	512	Oman	OMN	410	Rep. of Korea	KOR								51	ORGANIC CHEMICALS	1	No Quantity							89566309			0
S3	2016	2016	2016	2	0	2	Export	512	Oman	OMN	414	Kuwait	KWT								51	ORGANIC CHEMICALS	1	No Quantity							35105073			0
S3	2016	2016	2016	2	0	2	Export	512	Oman	OMN	422	Lebanon	LBN								51	ORGANIC CHEMICALS	1	No Quantity							10414			0
S3	2016	2016	2016	2	0	2	Export	512	Oman	OMN	458	Malaysia	MYS								51	ORGANIC CHEMICALS	1	No Quantity							67538482			0
S3	2016	2016	2016	2	0	2	Export	512	Oman	OMN	490	Other Asia, nes									51	ORGANIC CHEMICALS	1	No Quantity							32378321			0
S3	2016	2016	2016	2	0	2	Export	512	Oman	OMN	528	Netherlands	NLD								51	ORGANIC CHEMICALS	1	No Quantity							30895460			0
S3	2016	2016	2016	2	0	2	Export	512	Oman	OMN	566	Nigeria	NGA								51	ORGANIC CHEMICALS	1	No Quantity							2582782			0
S3	2016	2016	2016	2	0	2	Export	512	Oman	OMN	586	Pakistan	PAK								51	ORGANIC CHEMICALS	1	No Quantity							5748			0
S3	2016	2016	2016	2	0	2	Export	512	Oman	OMN	634	Qatar	QAT								51	ORGANIC CHEMICALS	1	No Quantity							39277			0
S3	2016	2016	2016	2	0	2	Export	512	Oman	OMN	682	Saudi Arabia	SAU								51	ORGANIC CHEMICALS	1	No Quantity							36692893			0
S3	2016	2016	2016	2	0	2	Export	512	Oman	OMN	699	India	IND								51	ORGANIC CHEMICALS	1	No Quantity							73895857			0
S3	2016	2016	2016	2	0	2	Export	512	Oman	OMN	702	Singapore	SGP								51	ORGANIC CHEMICALS	1	No Quantity							38096932			0
S3	2016	2016	2016	2	0	2	Export	512	Oman	OMN	704	Viet Nam	VNM								51	ORGANIC CHEMICALS	1	No Quantity							89728			0
S3	2016	2016	2016	2	0	2	Export	512	Oman	OMN	724	Spain	ESP								51	ORGANIC CHEMICALS	1	No Quantity							9752001			0
S3	2016	2016	2016	2	0	2	Export	512	Oman	OMN	760	Syria	SYR								51	ORGANIC CHEMICALS	1	No Quantity							35654			0
S3	2016	2016	2016	2	0	2	Export	512	Oman	OMN	784	United Arab Emirates	ARE								51	ORGANIC CHEMICALS	1	No Quantity							15226823			0
S3	2016	2016	2016	2	0	2	Export	512	Oman	OMN	842	USA	USA								51	ORGANIC CHEMICALS	1	No Quantity							7127186			0
S3	2016	2016	2016	2	0	2	Export	512	Oman	OMN	887	Yemen	YEM								51	ORGANIC CHEMICALS	1	No Quantity							83712			0
S3	2016	2016	2016	2	0	2	Export	508	Mozambique	MOZ	0	World	WLD								52	INORGANIC CHEMICALS	1	No Quantity			0		0		121646			0
S3	2016	2016	2016	2	0	2	Export	508	Mozambique	MOZ	56	Belgium	BEL								52	INORGANIC CHEMICALS	1	No Quantity			0		0		12723			0
S3	2016	2016	2016	2	0	2	Export	508	Mozambique	MOZ	120	Cameroon	CMR								52	INORGANIC CHEMICALS	1	No Quantity			0		0		9257			0
S3	2016	2016	2016	2	0	2	Export	508	Mozambique	MOZ	364	Iran	IRN								52	INORGANIC CHEMICALS	1	No Quantity			0		0		22506			0
S3	2016	2016	2016	2	0	2	Export	508	Mozambique	MOZ	579	Norway	NOR								52	INORGANIC CHEMICALS	1	No Quantity			0		0		6			0
S3	2016	2016	2016	2	0	2	Export	508	Mozambique	MOZ	591	Panama	PAN								52	INORGANIC CHEMICALS	1	No Quantity			0		0		427			0
S3	2016	2016	2016	2	0	2	Export	508	Mozambique	MOZ	716	Zimbabwe	ZWE								52	INORGANIC CHEMICALS	1	No Quantity			0		0		348			0
S3	2016	2016	2016	2	0	2	Export	508	Mozambique	MOZ	826	United Kingdom	GBR								52	INORGANIC CHEMICALS	1	No Quantity			0		0		932			0
S3	2016	2016	2016	2	0	2	Export	508	Mozambique	MOZ	834	United Rep. of Tanzania	TZA								52	INORGANIC CHEMICALS	1	No Quantity			0		0		3001			0
S3	2016	2016	2016	2	0	2	Export	508	Mozambique	MOZ	842	USA	USA								52	INORGANIC CHEMICALS	1	No Quantity			0		0		72442			0
S3	2016	2016	2016	2	0	2	Export	512	Oman	OMN	0	World	WLD								52	INORGANIC CHEMICALS	1	No Quantity							33744855			0
S3	2016	2016	2016	2	0	2	Export	512	Oman	OMN	144	Sri Lanka	LKA								52	INORGANIC CHEMICALS	1	No Quantity							65946			0
S3	2016	2016	2016	2	0	2	Export	512	Oman	OMN	156	China	CHN								52	INORGANIC CHEMICALS	1	No Quantity							168043			0
S3	2016	2016	2016	2	0	2	Export	512	Oman	OMN	203	Czechia	CZE								52	INORGANIC CHEMICALS	1	No Quantity							2216			0
S3	2016	2016	2016	2	0	2	Export	512	Oman	OMN	262	Djibouti	DJI								52	INORGANIC CHEMICALS	1	No Quantity							5168			0
S3	2016	2016	2016	2	0	2	Export	512	Oman	OMN	364	Iran	IRN								52	INORGANIC CHEMICALS	1	No Quantity							188581			0
S3	2016	2016	2016	2	0	2	Export	512	Oman	OMN	410	Rep. of Korea	KOR								52	INORGANIC CHEMICALS	1	No Quantity							502			0
S3	2016	2016	2016	2	0	2	Export	512	Oman	OMN	414	Kuwait	KWT								52	INORGANIC CHEMICALS	1	No Quantity							74359			0
S3	2016	2016	2016	2	0	2	Export	512	Oman	OMN	586	Pakistan	PAK								52	INORGANIC CHEMICALS	1	No Quantity							8343			0
S3	2016	2016	2016	2	0	2	Export	512	Oman	OMN	634	Qatar	QAT								52	INORGANIC CHEMICALS	1	No Quantity							166534			0
S3	2016	2016	2016	2	0	2	Export	512	Oman	OMN	682	Saudi Arabia	SAU								52	INORGANIC CHEMICALS	1	No Quantity							1682411			0
S3	2016	2016	2016	2	0	2	Export	512	Oman	OMN	699	India	IND								52	INORGANIC CHEMICALS	1	No Quantity							366211			0
S3	2016	2016	2016	2	0	2	Export	512	Oman	OMN	702	Singapore	SGP								52	INORGANIC CHEMICALS	1	No Quantity							200			0
S3	2016	2016	2016	2	0	2	Export	512	Oman	OMN	710	South Africa	ZAF								52	INORGANIC CHEMICALS	1	No Quantity							46601			0
S3	2016	2016	2016	2	0	2	Export	512	Oman	OMN	760	Syria	SYR								52	INORGANIC CHEMICALS	1	No Quantity							55072			0
S3	2016	2016	2016	2	0	2	Export	512	Oman	OMN	784	United Arab Emirates	ARE								52	INORGANIC CHEMICALS	1	No Quantity							13188522			0
S3	2016	2016	2016	2	0	2	Export	512	Oman	OMN	788	Tunisia	TUN								52	INORGANIC CHEMICALS	1	No Quantity							19301			0
S3	2016	2016	2016	2	0	2	Export	512	Oman	OMN	842	USA	USA								52	INORGANIC CHEMICALS	1	No Quantity							17109927			0
S3	2016	2016	2016	2	0	2	Export	512	Oman	OMN	887	Yemen	YEM								52	INORGANIC CHEMICALS	1	No Quantity							596917			0
S3	2016	2016	2016	2	0	2	Export	508	Mozambique	MOZ	0	World	WLD								53	DYES,COLOURING MATERIALS	1	No Quantity			0		0		28517			0
S3	2016	2016	2016	2	0	2	Export	508	Mozambique	MOZ	192	Cuba	CUB								53	DYES,COLOURING MATERIALS	1	No Quantity			0		0		9			0
S3	2016	2016	2016	2	0	2	Export	508	Mozambique	MOZ	204	Benin	BEN								53	DYES,COLOURING MATERIALS	1	No Quantity			0		0		1			0
S3	2016	2016	2016	2	0	2	Export	508	Mozambique	MOZ	454	Malawi	MWI								53	DYES,COLOURING MATERIALS	1	No Quantity			0		0		10195			0
S3	2016	2016	2016	2	0	2	Export	508	Mozambique	MOZ	528	Netherlands	NLD								53	DYES,COLOURING MATERIALS	1	No Quantity			0		0		12291			0
S3	2016	2016	2016	2	0	2	Export	508	Mozambique	MOZ	579	Norway	NOR								53	DYES,COLOURING MATERIALS	1	No Quantity			0		0		2561			0
S3	2016	2016	2016	2	0	2	Export	508	Mozambique	MOZ	620	Portugal	PRT								53	DYES,COLOURING MATERIALS	1	No Quantity			0		0		681			0
S3	2016	2016	2016	2	0	2	Export	508	Mozambique	MOZ	688	Serbia	SRB								53	DYES,COLOURING MATERIALS	1	No Quantity			0		0		1793			0
S3	2016	2016	2016	2	0	2	Export	508	Mozambique	MOZ	710	South Africa	ZAF								53	DYES,COLOURING MATERIALS	1	No Quantity			0		0		983			0
S3	2016	2016	2016	2	0	2	Export	512	Oman	OMN	0	World	WLD								53	DYES,COLOURING MATERIALS	1	No Quantity							10422950			0
S3	2016	2016	2016	2	0	2	Export	512	Oman	OMN	48	Bahrain	BHR								53	DYES,COLOURING MATERIALS	1	No Quantity							1440042			0
S3	2016	2016	2016	2	0	2	Export	512	Oman	OMN	144	Sri Lanka	LKA								53	DYES,COLOURING MATERIALS	1	No Quantity							11740			0
S3	2016	2016	2016	2	0	2	Export	512	Oman	OMN	251	France	FRA								53	DYES,COLOURING MATERIALS	1	No Quantity							408			0
S3	2016	2016	2016	2	0	2	Export	512	Oman	OMN	344	China, Hong Kong SAR	HKG								53	DYES,COLOURING MATERIALS	1	No Quantity							3571			0
S3	2016	2016	2016	2	0	2	Export	512	Oman	OMN	364	Iran	IRN								53	DYES,COLOURING MATERIALS	1	No Quantity							260			0
S3	2016	2016	2016	2	0	2	Export	512	Oman	OMN	400	Jordan	JOR								53	DYES,COLOURING MATERIALS	1	No Quantity							6629			0
S3	2016	2016	2016	2	0	2	Export	512	Oman	OMN	414	Kuwait	KWT								53	DYES,COLOURING MATERIALS	1	No Quantity							350372			0
S3	2016	2016	2016	2	0	2	Export	512	Oman	OMN	586	Pakistan	PAK								53	DYES,COLOURING MATERIALS	1	No Quantity							3735			0
S3	2016	2016	2016	2	0	2	Export	512	Oman	OMN	634	Qatar	QAT								53	DYES,COLOURING MATERIALS	1	No Quantity							123819			0
S3	2016	2016	2016	2	0	2	Export	512	Oman	OMN	682	Saudi Arabia	SAU								53	DYES,COLOURING MATERIALS	1	No Quantity							1569778			0
S3	2016	2016	2016	2	0	2	Export	512	Oman	OMN	699	India	IND								53	DYES,COLOURING MATERIALS	1	No Quantity							12905			0
S3	2016	2016	2016	2	0	2	Export	512	Oman	OMN	706	Somalia	SOM								53	DYES,COLOURING MATERIALS	1	No Quantity							20578			0
S3	2016	2016	2016	2	0	2	Export	512	Oman	OMN	760	Syria	SYR								53	DYES,COLOURING MATERIALS	1	No Quantity							1410			0
S3	2016	2016	2016	2	0	2	Export	512	Oman	OMN	784	United Arab Emirates	ARE								53	DYES,COLOURING MATERIALS	1	No Quantity							6352719			0
S3	2016	2016	2016	2	0	2	Export	512	Oman	OMN	792	Turkey	TUR								53	DYES,COLOURING MATERIALS	1	No Quantity							123533			0
S3	2016	2016	2016	2	0	2	Export	512	Oman	OMN	834	United Rep. of Tanzania	TZA								53	DYES,COLOURING MATERIALS	1	No Quantity							5815			0
S3	2016	2016	2016	2	0	2	Export	512	Oman	OMN	842	USA	USA								53	DYES,COLOURING MATERIALS	1	No Quantity							16356			0
S3	2016	2016	2016	2	0	2	Export	512	Oman	OMN	887	Yemen	YEM								53	DYES,COLOURING MATERIALS	1	No Quantity							379280			0
S3	2016	2016	2016	2	0	2	Export	508	Mozambique	MOZ	0	World	WLD								54	MEDICINAL,PHARM.PRODUCTS	1	No Quantity			0		0		133385			0
S3	2016	2016	2016	2	0	2	Export	508	Mozambique	MOZ	24	Angola	AGO								54	MEDICINAL,PHARM.PRODUCTS	1	No Quantity			0		0		93066			0
S3	2016	2016	2016	2	0	2	Export	508	Mozambique	MOZ	579	Norway	NOR								54	MEDICINAL,PHARM.PRODUCTS	1	No Quantity			0		0		327			0
S3	2016	2016	2016	2	0	2	Export	508	Mozambique	MOZ	620	Portugal	PRT								54	MEDICINAL,PHARM.PRODUCTS	1	No Quantity			0		0		16786			0
S3	2016	2016	2016	2	0	2	Export	508	Mozambique	MOZ	748	Swaziland	SWZ								54	MEDICINAL,PHARM.PRODUCTS	1	No Quantity			0		0		23204			0
S3	2016	2016	2016	2	0	2	Export	512	Oman	OMN	0	World	WLD								54	MEDICINAL,PHARM.PRODUCTS	1	No Quantity							50063426			0
S3	2016	2016	2016	2	0	2	Export	512	Oman	OMN	36	Australia	AUS								54	MEDICINAL,PHARM.PRODUCTS	1	No Quantity							62760			0
S3	2016	2016	2016	2	0	2	Export	512	Oman	OMN	40	Austria	AUT								54	MEDICINAL,PHARM.PRODUCTS	1	No Quantity							141208			0
S3	2016	2016	2016	2	0	2	Export	512	Oman	OMN	48	Bahrain	BHR								54	MEDICINAL,PHARM.PRODUCTS	1	No Quantity							2065810			0
S3	2016	2016	2016	2	0	2	Export	512	Oman	OMN	56	Belgium	BEL								54	MEDICINAL,PHARM.PRODUCTS	1	No Quantity							302			0
S3	2016	2016	2016	2	0	2	Export	512	Oman	OMN	76	Brazil	BRA								54	MEDICINAL,PHARM.PRODUCTS	1	No Quantity							460			0
S3	2016	2016	2016	2	0	2	Export	512	Oman	OMN	124	Canada	CAN								54	MEDICINAL,PHARM.PRODUCTS	1	No Quantity							94235			0
S3	2016	2016	2016	2	0	2	Export	512	Oman	OMN	156	China	CHN								54	MEDICINAL,PHARM.PRODUCTS	1	No Quantity							180160			0
S3	2016	2016	2016	2	0	2	Export	512	Oman	OMN	170	Colombia	COL								54	MEDICINAL,PHARM.PRODUCTS	1	No Quantity							20661			0
S3	2016	2016	2016	2	0	2	Export	512	Oman	OMN	191	Croatia	HRV								54	MEDICINAL,PHARM.PRODUCTS	1	No Quantity							181302			0
S3	2016	2016	2016	2	0	2	Export	512	Oman	OMN	196	Cyprus	CYP								54	MEDICINAL,PHARM.PRODUCTS	1	No Quantity							224082			0
S3	2016	2016	2016	2	0	2	Export	512	Oman	OMN	203	Czechia	CZE								54	MEDICINAL,PHARM.PRODUCTS	1	No Quantity							36419			0
S3	2016	2016	2016	2	0	2	Export	512	Oman	OMN	251	France	FRA								54	MEDICINAL,PHARM.PRODUCTS	1	No Quantity							1564787			0
S3	2016	2016	2016	2	0	2	Export	512	Oman	OMN	262	Djibouti	DJI								54	MEDICINAL,PHARM.PRODUCTS	1	No Quantity							749			0
S3	2016	2016	2016	2	0	2	Export	512	Oman	OMN	276	Germany	DEU								54	MEDICINAL,PHARM.PRODUCTS	1	No Quantity							6393430			0
S3	2016	2016	2016	2	0	2	Export	512	Oman	OMN	300	Greece	GRC								54	MEDICINAL,PHARM.PRODUCTS	1	No Quantity							430713			0
S3	2016	2016	2016	2	0	2	Export	512	Oman	OMN	344	China, Hong Kong SAR	HKG								54	MEDICINAL,PHARM.PRODUCTS	1	No Quantity							104			0
S3	2016	2016	2016	2	0	2	Export	512	Oman	OMN	368	Iraq	IRQ								54	MEDICINAL,PHARM.PRODUCTS	1	No Quantity							1980111			0
S3	2016	2016	2016	2	0	2	Export	512	Oman	OMN	381	Italy	ITA								54	MEDICINAL,PHARM.PRODUCTS	1	No Quantity							2061012			0
S3	2016	2016	2016	2	0	2	Export	512	Oman	OMN	400	Jordan	JOR								54	MEDICINAL,PHARM.PRODUCTS	1	No Quantity							1931786			0
S3	2016	2016	2016	2	0	2	Export	512	Oman	OMN	404	Kenya	KEN								54	MEDICINAL,PHARM.PRODUCTS	1	No Quantity							444217			0
S3	2016	2016	2016	2	0	2	Export	512	Oman	OMN	414	Kuwait	KWT								54	MEDICINAL,PHARM.PRODUCTS	1	No Quantity							778895			0
S3	2016	2016	2016	2	0	2	Export	512	Oman	OMN	422	Lebanon	LBN								54	MEDICINAL,PHARM.PRODUCTS	1	No Quantity							92508			0
S3	2016	2016	2016	2	0	2	Export	512	Oman	OMN	434	Libya	LBY								54	MEDICINAL,PHARM.PRODUCTS	1	No Quantity							27844			0
S3	2016	2016	2016	2	0	2	Export	512	Oman	OMN	504	Morocco	MAR								54	MEDICINAL,PHARM.PRODUCTS	1	No Quantity							223586			0
S3	2016	2016	2016	2	0	2	Export	512	Oman	OMN	528	Netherlands	NLD								54	MEDICINAL,PHARM.PRODUCTS	1	No Quantity							19691			0
S3	2016	2016	2016	2	0	2	Export	512	Oman	OMN	566	Nigeria	NGA								54	MEDICINAL,PHARM.PRODUCTS	1	No Quantity							87116			0
S3	2016	2016	2016	2	0	2	Export	512	Oman	OMN	586	Pakistan	PAK								54	MEDICINAL,PHARM.PRODUCTS	1	No Quantity							43959			0
S3	2016	2016	2016	2	0	2	Export	512	Oman	OMN	608	Philippines	PHL								54	MEDICINAL,PHARM.PRODUCTS	1	No Quantity							169174			0
S3	2016	2016	2016	2	0	2	Export	512	Oman	OMN	634	Qatar	QAT								54	MEDICINAL,PHARM.PRODUCTS	1	No Quantity							3110292			0
S3	2016	2016	2016	2	0	2	Export	512	Oman	OMN	643	Russian Federation	RUS								54	MEDICINAL,PHARM.PRODUCTS	1	No Quantity							263583			0
S3	2016	2016	2016	2	0	2	Export	512	Oman	OMN	682	Saudi Arabia	SAU								54	MEDICINAL,PHARM.PRODUCTS	1	No Quantity							10441075			0
S3	2016	2016	2016	2	0	2	Export	512	Oman	OMN	699	India	IND								54	MEDICINAL,PHARM.PRODUCTS	1	No Quantity							160196			0
S3	2016	2016	2016	2	0	2	Export	512	Oman	OMN	704	Viet Nam	VNM								54	MEDICINAL,PHARM.PRODUCTS	1	No Quantity							44573			0
S3	2016	2016	2016	2	0	2	Export	512	Oman	OMN	706	Somalia	SOM								54	MEDICINAL,PHARM.PRODUCTS	1	No Quantity							281352			0
S3	2016	2016	2016	2	0	2	Export	512	Oman	OMN	724	Spain	ESP								54	MEDICINAL,PHARM.PRODUCTS	1	No Quantity							238805			0
S3	2016	2016	2016	2	0	2	Export	512	Oman	OMN	729	Sudan	SDN								54	MEDICINAL,PHARM.PRODUCTS	1	No Quantity							827590			0
S3	2016	2016	2016	2	0	2	Export	512	Oman	OMN	757	Switzerland	CHE								54	MEDICINAL,PHARM.PRODUCTS	1	No Quantity							97582			0
S3	2016	2016	2016	2	0	2	Export	512	Oman	OMN	760	Syria	SYR								54	MEDICINAL,PHARM.PRODUCTS	1	No Quantity							6421			0
S3	2016	2016	2016	2	0	2	Export	512	Oman	OMN	784	United Arab Emirates	ARE								54	MEDICINAL,PHARM.PRODUCTS	1	No Quantity							9954148			0
S3	2016	2016	2016	2	0	2	Export	512	Oman	OMN	788	Tunisia	TUN								54	MEDICINAL,PHARM.PRODUCTS	1	No Quantity							44684			0
S3	2016	2016	2016	2	0	2	Export	512	Oman	OMN	792	Turkey	TUR								54	MEDICINAL,PHARM.PRODUCTS	1	No Quantity							169832			0
S3	2016	2016	2016	2	0	2	Export	512	Oman	OMN	818	Egypt	EGY								54	MEDICINAL,PHARM.PRODUCTS	1	No Quantity							26159			0
S3	2016	2016	2016	2	0	2	Export	512	Oman	OMN	826	United Kingdom	GBR								54	MEDICINAL,PHARM.PRODUCTS	1	No Quantity							3943871			0
S3	2016	2016	2016	2	0	2	Export	512	Oman	OMN	842	USA	USA								54	MEDICINAL,PHARM.PRODUCTS	1	No Quantity							55			0
S3	2016	2016	2016	2	0	2	Export	512	Oman	OMN	887	Yemen	YEM								54	MEDICINAL,PHARM.PRODUCTS	1	No Quantity							1196126			0
S3	2016	2016	2016	2	0	2	Export	508	Mozambique	MOZ	0	World	WLD								55	ESSENTL.OILS,PERFUME,ETC	1	No Quantity			0		0		463988			0
S3	2016	2016	2016	2	0	2	Export	508	Mozambique	MOZ	24	Angola	AGO								55	ESSENTL.OILS,PERFUME,ETC	1	No Quantity			0		0		2255			0
S3	2016	2016	2016	2	0	2	Export	508	Mozambique	MOZ	170	Colombia	COL								55	ESSENTL.OILS,PERFUME,ETC	1	No Quantity			0		0		73			0
S3	2016	2016	2016	2	0	2	Export	508	Mozambique	MOZ	192	Cuba	CUB								55	ESSENTL.OILS,PERFUME,ETC	1	No Quantity			0		0		25			0
S3	2016	2016	2016	2	0	2	Export	508	Mozambique	MOZ	208	Denmark	DNK								55	ESSENTL.OILS,PERFUME,ETC	1	No Quantity			0		0		4596			0
S3	2016	2016	2016	2	0	2	Export	508	Mozambique	MOZ	251	France	FRA								55	ESSENTL.OILS,PERFUME,ETC	1	No Quantity			0		0		325236			0
S3	2016	2016	2016	2	0	2	Export	508	Mozambique	MOZ	392	Japan	JPN								55	ESSENTL.OILS,PERFUME,ETC	1	No Quantity			0		0		8098			0
S3	2016	2016	2016	2	0	2	Export	508	Mozambique	MOZ	454	Malawi	MWI								55	ESSENTL.OILS,PERFUME,ETC	1	No Quantity			0		0		37098			0
S3	2016	2016	2016	2	0	2	Export	508	Mozambique	MOZ	579	Norway	NOR								55	ESSENTL.OILS,PERFUME,ETC	1	No Quantity			0		0		2375			0
S3	2016	2016	2016	2	0	2	Export	508	Mozambique	MOZ	620	Portugal	PRT								55	ESSENTL.OILS,PERFUME,ETC	1	No Quantity			0		0		345			0
S3	2016	2016	2016	2	0	2	Export	508	Mozambique	MOZ	702	Singapore	SGP								55	ESSENTL.OILS,PERFUME,ETC	1	No Quantity			0		0		343			0
S3	2016	2016	2016	2	0	2	Export	508	Mozambique	MOZ	710	South Africa	ZAF								55	ESSENTL.OILS,PERFUME,ETC	1	No Quantity			0		0		64266			0
S3	2016	2016	2016	2	0	2	Export	508	Mozambique	MOZ	748	Swaziland	SWZ								55	ESSENTL.OILS,PERFUME,ETC	1	No Quantity			0		0		19272			0
S3	2016	2016	2016	2	0	2	Export	512	Oman	OMN	0	World	WLD								55	ESSENTL.OILS,PERFUME,ETC	1	No Quantity							77844997			0
S3	2016	2016	2016	2	0	2	Export	512	Oman	OMN	12	Algeria	DZA								55	ESSENTL.OILS,PERFUME,ETC	1	No Quantity							21545			0
S3	2016	2016	2016	2	0	2	Export	512	Oman	OMN	36	Australia	AUS								55	ESSENTL.OILS,PERFUME,ETC	1	No Quantity							10762			0
S3	2016	2016	2016	2	0	2	Export	512	Oman	OMN	48	Bahrain	BHR								55	ESSENTL.OILS,PERFUME,ETC	1	No Quantity							4012832			0
S3	2016	2016	2016	2	0	2	Export	512	Oman	OMN	50	Bangladesh	BGD								55	ESSENTL.OILS,PERFUME,ETC	1	No Quantity							31418			0
S3	2016	2016	2016	2	0	2	Export	512	Oman	OMN	124	Canada	CAN								55	ESSENTL.OILS,PERFUME,ETC	1	No Quantity							327160			0
S3	2016	2016	2016	2	0	2	Export	512	Oman	OMN	156	China	CHN								55	ESSENTL.OILS,PERFUME,ETC	1	No Quantity							104838			0
S3	2016	2016	2016	2	0	2	Export	512	Oman	OMN	251	France	FRA								55	ESSENTL.OILS,PERFUME,ETC	1	No Quantity							466			0
S3	2016	2016	2016	2	0	2	Export	512	Oman	OMN	262	Djibouti	DJI								55	ESSENTL.OILS,PERFUME,ETC	1	No Quantity							994			0
S3	2016	2016	2016	2	0	2	Export	512	Oman	OMN	276	Germany	DEU								55	ESSENTL.OILS,PERFUME,ETC	1	No Quantity							29540			0
S3	2016	2016	2016	2	0	2	Export	512	Oman	OMN	288	Ghana	GHA								55	ESSENTL.OILS,PERFUME,ETC	1	No Quantity							251851			0
S3	2016	2016	2016	2	0	2	Export	512	Oman	OMN	344	China, Hong Kong SAR	HKG								55	ESSENTL.OILS,PERFUME,ETC	1	No Quantity							36937			0
S3	2016	2016	2016	2	0	2	Export	512	Oman	OMN	360	Indonesia	IDN								55	ESSENTL.OILS,PERFUME,ETC	1	No Quantity							2013			0
S3	2016	2016	2016	2	0	2	Export	512	Oman	OMN	364	Iran	IRN								55	ESSENTL.OILS,PERFUME,ETC	1	No Quantity							5829157			0
S3	2016	2016	2016	2	0	2	Export	512	Oman	OMN	368	Iraq	IRQ								55	ESSENTL.OILS,PERFUME,ETC	1	No Quantity							545892			0
S3	2016	2016	2016	2	0	2	Export	512	Oman	OMN	381	Italy	ITA								55	ESSENTL.OILS,PERFUME,ETC	1	No Quantity							15880			0
S3	2016	2016	2016	2	0	2	Export	512	Oman	OMN	400	Jordan	JOR								55	ESSENTL.OILS,PERFUME,ETC	1	No Quantity							496303			0
S3	2016	2016	2016	2	0	2	Export	512	Oman	OMN	404	Kenya	KEN								55	ESSENTL.OILS,PERFUME,ETC	1	No Quantity							11459			0
S3	2016	2016	2016	2	0	2	Export	512	Oman	OMN	414	Kuwait	KWT								55	ESSENTL.OILS,PERFUME,ETC	1	No Quantity							4032015			0
S3	2016	2016	2016	2	0	2	Export	512	Oman	OMN	422	Lebanon	LBN								55	ESSENTL.OILS,PERFUME,ETC	1	No Quantity							291061			0
S3	2016	2016	2016	2	0	2	Export	512	Oman	OMN	434	Libya	LBY								55	ESSENTL.OILS,PERFUME,ETC	1	No Quantity							31857			0
S3	2016	2016	2016	2	0	2	Export	512	Oman	OMN	440	Lithuania	LTU								55	ESSENTL.OILS,PERFUME,ETC	1	No Quantity							3207			0
S3	2016	2016	2016	2	0	2	Export	512	Oman	OMN	454	Malawi	MWI								55	ESSENTL.OILS,PERFUME,ETC	1	No Quantity							9659			0
S3	2016	2016	2016	2	0	2	Export	512	Oman	OMN	458	Malaysia	MYS								55	ESSENTL.OILS,PERFUME,ETC	1	No Quantity							325563			0
S3	2016	2016	2016	2	0	2	Export	512	Oman	OMN	480	Mauritius	MUS								55	ESSENTL.OILS,PERFUME,ETC	1	No Quantity							118066			0
S3	2016	2016	2016	2	0	2	Export	512	Oman	OMN	508	Mozambique	MOZ								55	ESSENTL.OILS,PERFUME,ETC	1	No Quantity							25672			0
S3	2016	2016	2016	2	0	2	Export	512	Oman	OMN	528	Netherlands	NLD								55	ESSENTL.OILS,PERFUME,ETC	1	No Quantity							276501			0
S3	2016	2016	2016	2	0	2	Export	512	Oman	OMN	586	Pakistan	PAK								55	ESSENTL.OILS,PERFUME,ETC	1	No Quantity							189499			0
S3	2016	2016	2016	2	0	2	Export	512	Oman	OMN	608	Philippines	PHL								55	ESSENTL.OILS,PERFUME,ETC	1	No Quantity							104313			0
S3	2016	2016	2016	2	0	2	Export	512	Oman	OMN	634	Qatar	QAT								55	ESSENTL.OILS,PERFUME,ETC	1	No Quantity							3122549			0
S3	2016	2016	2016	2	0	2	Export	512	Oman	OMN	682	Saudi Arabia	SAU								55	ESSENTL.OILS,PERFUME,ETC	1	No Quantity							14993869			0
S3	2016	2016	2016	2	0	2	Export	512	Oman	OMN	690	Seychelles	SYC								55	ESSENTL.OILS,PERFUME,ETC	1	No Quantity							13326			0
S3	2016	2016	2016	2	0	2	Export	512	Oman	OMN	699	India	IND								55	ESSENTL.OILS,PERFUME,ETC	1	No Quantity							44533			0
S3	2016	2016	2016	2	0	2	Export	512	Oman	OMN	702	Singapore	SGP								55	ESSENTL.OILS,PERFUME,ETC	1	No Quantity							521021			0
S3	2016	2016	2016	2	0	2	Export	512	Oman	OMN	706	Somalia	SOM								55	ESSENTL.OILS,PERFUME,ETC	1	No Quantity							1523668			0
S3	2016	2016	2016	2	0	2	Export	512	Oman	OMN	710	South Africa	ZAF								55	ESSENTL.OILS,PERFUME,ETC	1	No Quantity							13033			0
S3	2016	2016	2016	2	0	2	Export	512	Oman	OMN	729	Sudan	SDN								55	ESSENTL.OILS,PERFUME,ETC	1	No Quantity							1899609			0
S3	2016	2016	2016	2	0	2	Export	512	Oman	OMN	764	Thailand	THA								55	ESSENTL.OILS,PERFUME,ETC	1	No Quantity							16315			0
S3	2016	2016	2016	2	0	2	Export	512	Oman	OMN	784	United Arab Emirates	ARE								55	ESSENTL.OILS,PERFUME,ETC	1	No Quantity							33873077			0
S3	2016	2016	2016	2	0	2	Export	512	Oman	OMN	788	Tunisia	TUN								55	ESSENTL.OILS,PERFUME,ETC	1	No Quantity							73150			0
S3	2016	2016	2016	2	0	2	Export	512	Oman	OMN	792	Turkey	TUR								55	ESSENTL.OILS,PERFUME,ETC	1	No Quantity							53618			0
S3	2016	2016	2016	2	0	2	Export	512	Oman	OMN	800	Uganda	UGA								55	ESSENTL.OILS,PERFUME,ETC	1	No Quantity							127398			0
S3	2016	2016	2016	2	0	2	Export	512	Oman	OMN	818	Egypt	EGY								55	ESSENTL.OILS,PERFUME,ETC	1	No Quantity							17644			0
S3	2016	2016	2016	2	0	2	Export	512	Oman	OMN	826	United Kingdom	GBR								55	ESSENTL.OILS,PERFUME,ETC	1	No Quantity							1797015			0
S3	2016	2016	2016	2	0	2	Export	512	Oman	OMN	834	United Rep. of Tanzania	TZA								55	ESSENTL.OILS,PERFUME,ETC	1	No Quantity							277094			0
S3	2016	2016	2016	2	0	2	Export	512	Oman	OMN	842	USA	USA								55	ESSENTL.OILS,PERFUME,ETC	1	No Quantity							7202			0
S3	2016	2016	2016	2	0	2	Export	512	Oman	OMN	887	Yemen	YEM								55	ESSENTL.OILS,PERFUME,ETC	1	No Quantity							2334416			0
S3	2016	2016	2016	2	0	2	Export	508	Mozambique	MOZ	0	World	WLD								56	FERTILIZER,EXCEPT GRP272	1	No Quantity			0		0		5966500			4
S3	2016	2016	2016	2	0	2	Export	508	Mozambique	MOZ	454	Malawi	MWI								56	FERTILIZER,EXCEPT GRP272	1	No Quantity			0		0		1766717			4
S3	2016	2016	2016	2	0	2	Export	508	Mozambique	MOZ	710	South Africa	ZAF								56	FERTILIZER,EXCEPT GRP272	1	No Quantity			0		0		279740			0
S3	2016	2016	2016	2	0	2	Export	508	Mozambique	MOZ	716	Zimbabwe	ZWE								56	FERTILIZER,EXCEPT GRP272	1	No Quantity			0		0		1389068			0
S3	2016	2016	2016	2	0	2	Export	508	Mozambique	MOZ	894	Zambia	ZMB								56	FERTILIZER,EXCEPT GRP272	1	No Quantity			0		0		2530974			4
S3	2016	2016	2016	2	0	2	Export	512	Oman	OMN	0	World	WLD								56	FERTILIZER,EXCEPT GRP272	1	No Quantity							503124768			0
S3	2016	2016	2016	2	0	2	Export	512	Oman	OMN	32	Argentina	ARG								56	FERTILIZER,EXCEPT GRP272	1	No Quantity							9187958			0
S3	2016	2016	2016	2	0	2	Export	512	Oman	OMN	36	Australia	AUS								56	FERTILIZER,EXCEPT GRP272	1	No Quantity							17746717			0
S3	2016	2016	2016	2	0	2	Export	512	Oman	OMN	76	Brazil	BRA								56	FERTILIZER,EXCEPT GRP272	1	No Quantity							39710825			0
S3	2016	2016	2016	2	0	2	Export	512	Oman	OMN	156	China	CHN								56	FERTILIZER,EXCEPT GRP272	1	No Quantity							1941651			0
S3	2016	2016	2016	2	0	2	Export	512	Oman	OMN	276	Germany	DEU								56	FERTILIZER,EXCEPT GRP272	1	No Quantity							6489			0
S3	2016	2016	2016	2	0	2	Export	512	Oman	OMN	392	Japan	JPN								56	FERTILIZER,EXCEPT GRP272	1	No Quantity							3126149			0
S3	2016	2016	2016	2	0	2	Export	512	Oman	OMN	400	Jordan	JOR								56	FERTILIZER,EXCEPT GRP272	1	No Quantity							20528			0
S3	2016	2016	2016	2	0	2	Export	512	Oman	OMN	404	Kenya	KEN								56	FERTILIZER,EXCEPT GRP272	1	No Quantity							255835			0
S3	2016	2016	2016	2	0	2	Export	512	Oman	OMN	410	Rep. of Korea	KOR								56	FERTILIZER,EXCEPT GRP272	1	No Quantity							8818618			0
S3	2016	2016	2016	2	0	2	Export	512	Oman	OMN	490	Other Asia, nes									56	FERTILIZER,EXCEPT GRP272	1	No Quantity							3166178			0
S3	2016	2016	2016	2	0	2	Export	512	Oman	OMN	554	New Zealand	NZL								56	FERTILIZER,EXCEPT GRP272	1	No Quantity							1261034			0
S3	2016	2016	2016	2	0	2	Export	512	Oman	OMN	586	Pakistan	PAK								56	FERTILIZER,EXCEPT GRP272	1	No Quantity							47400			0
S3	2016	2016	2016	2	0	2	Export	512	Oman	OMN	634	Qatar	QAT								56	FERTILIZER,EXCEPT GRP272	1	No Quantity							21875			0
S3	2016	2016	2016	2	0	2	Export	512	Oman	OMN	699	India	IND								56	FERTILIZER,EXCEPT GRP272	1	No Quantity							292311821			0
S3	2016	2016	2016	2	0	2	Export	512	Oman	OMN	702	Singapore	SGP								56	FERTILIZER,EXCEPT GRP272	1	No Quantity							650			0
S3	2016	2016	2016	2	0	2	Export	512	Oman	OMN	724	Spain	ESP								56	FERTILIZER,EXCEPT GRP272	1	No Quantity							6258			0
S3	2016	2016	2016	2	0	2	Export	512	Oman	OMN	764	Thailand	THA								56	FERTILIZER,EXCEPT GRP272	1	No Quantity							14671797			0
S3	2016	2016	2016	2	0	2	Export	512	Oman	OMN	792	Turkey	TUR								56	FERTILIZER,EXCEPT GRP272	1	No Quantity							8298596			0
S3	2016	2016	2016	2	0	2	Export	512	Oman	OMN	842	USA	USA								56	FERTILIZER,EXCEPT GRP272	1	No Quantity							102234678			0
S3	2016	2016	2016	2	0	2	Export	512	Oman	OMN	858	Uruguay	URY								56	FERTILIZER,EXCEPT GRP272	1	No Quantity							26411			0
S3	2016	2016	2016	2	0	2	Export	512	Oman	OMN	887	Yemen	YEM								56	FERTILIZER,EXCEPT GRP272	1	No Quantity							263300			0
S3	2016	2016	2016	2	0	2	Export	508	Mozambique	MOZ	0	World	WLD								57	PLASTICS IN PRIMARY FORM	1	No Quantity			0		0		245642			0
S3	2016	2016	2016	2	0	2	Export	508	Mozambique	MOZ	116	Cambodia	KHM								57	PLASTICS IN PRIMARY FORM	1	No Quantity			0		0		48631			0
S3	2016	2016	2016	2	0	2	Export	508	Mozambique	MOZ	120	Cameroon	CMR								57	PLASTICS IN PRIMARY FORM	1	No Quantity			0		0		2			0
S3	2016	2016	2016	2	0	2	Export	508	Mozambique	MOZ	410	Rep. of Korea	KOR								57	PLASTICS IN PRIMARY FORM	1	No Quantity			0		0		3680			0
S3	2016	2016	2016	2	0	2	Export	508	Mozambique	MOZ	454	Malawi	MWI								57	PLASTICS IN PRIMARY FORM	1	No Quantity			0		0		104601			0
S3	2016	2016	2016	2	0	2	Export	508	Mozambique	MOZ	688	Serbia	SRB								57	PLASTICS IN PRIMARY FORM	1	No Quantity			0		0		1829			0
S3	2016	2016	2016	2	0	2	Export	508	Mozambique	MOZ	710	South Africa	ZAF								57	PLASTICS IN PRIMARY FORM	1	No Quantity			0		0		1470			0
S3	2016	2016	2016	2	0	2	Export	508	Mozambique	MOZ	716	Zimbabwe	ZWE								57	PLASTICS IN PRIMARY FORM	1	No Quantity			0		0		320			0
S3	2016	2016	2016	2	0	2	Export	508	Mozambique	MOZ	724	Spain	ESP								57	PLASTICS IN PRIMARY FORM	1	No Quantity			0		0		79493			0
S3	2016	2016	2016	2	0	2	Export	508	Mozambique	MOZ	748	Swaziland	SWZ								57	PLASTICS IN PRIMARY FORM	1	No Quantity			0		0		4381			0
S3	2016	2016	2016	2	0	2	Export	508	Mozambique	MOZ	826	United Kingdom	GBR								57	PLASTICS IN PRIMARY FORM	1	No Quantity			0		0		1146			0
S3	2016	2016	2016	2	0	2	Export	508	Mozambique	MOZ	834	United Rep. of Tanzania	TZA								57	PLASTICS IN PRIMARY FORM	1	No Quantity			0		0		83			0
S3	2016	2016	2016	2	0	2	Export	512	Oman	OMN	0	World	WLD								57	PLASTICS IN PRIMARY FORM	1	No Quantity							169901835			0
S3	2016	2016	2016	2	0	2	Export	512	Oman	OMN	12	Algeria	DZA								57	PLASTICS IN PRIMARY FORM	1	No Quantity							8047890			0
S3	2016	2016	2016	2	0	2	Export	512	Oman	OMN	24	Angola	AGO								57	PLASTICS IN PRIMARY FORM	1	No Quantity							201232			0
S3	2016	2016	2016	2	0	2	Export	512	Oman	OMN	32	Argentina	ARG								57	PLASTICS IN PRIMARY FORM	1	No Quantity							677685			0
S3	2016	2016	2016	2	0	2	Export	512	Oman	OMN	36	Australia	AUS								57	PLASTICS IN PRIMARY FORM	1	No Quantity							8432			0
S3	2016	2016	2016	2	0	2	Export	512	Oman	OMN	48	Bahrain	BHR								57	PLASTICS IN PRIMARY FORM	1	No Quantity							344710			0
S3	2016	2016	2016	2	0	2	Export	512	Oman	OMN	50	Bangladesh	BGD								57	PLASTICS IN PRIMARY FORM	1	No Quantity							18950206			0
S3	2016	2016	2016	2	0	2	Export	512	Oman	OMN	56	Belgium	BEL								57	PLASTICS IN PRIMARY FORM	1	No Quantity							782916			0
S3	2016	2016	2016	2	0	2	Export	512	Oman	OMN	76	Brazil	BRA								57	PLASTICS IN PRIMARY FORM	1	No Quantity							1962678			0
S3	2016	2016	2016	2	0	2	Export	512	Oman	OMN	104	Myanmar	MMR								57	PLASTICS IN PRIMARY FORM	1	No Quantity							10662986			0
S3	2016	2016	2016	2	0	2	Export	512	Oman	OMN	120	Cameroon	CMR								57	PLASTICS IN PRIMARY FORM	1	No Quantity							16356			0
S3	2016	2016	2016	2	0	2	Export	512	Oman	OMN	124	Canada	CAN								57	PLASTICS IN PRIMARY FORM	1	No Quantity							1297422			0
S3	2016	2016	2016	2	0	2	Export	512	Oman	OMN	144	Sri Lanka	LKA								57	PLASTICS IN PRIMARY FORM	1	No Quantity							3940391			0
S3	2016	2016	2016	2	0	2	Export	512	Oman	OMN	156	China	CHN								57	PLASTICS IN PRIMARY FORM	1	No Quantity							13434066			0
S3	2016	2016	2016	2	0	2	Export	512	Oman	OMN	170	Colombia	COL								57	PLASTICS IN PRIMARY FORM	1	No Quantity							71085			0
S3	2016	2016	2016	2	0	2	Export	512	Oman	OMN	178	Congo	COG								57	PLASTICS IN PRIMARY FORM	1	No Quantity							815452			0
S3	2016	2016	2016	2	0	2	Export	512	Oman	OMN	218	Ecuador	ECU								57	PLASTICS IN PRIMARY FORM	1	No Quantity							210254			0
S3	2016	2016	2016	2	0	2	Export	512	Oman	OMN	222	El Salvador	SLV								57	PLASTICS IN PRIMARY FORM	1	No Quantity							300205			0
S3	2016	2016	2016	2	0	2	Export	512	Oman	OMN	262	Djibouti	DJI								57	PLASTICS IN PRIMARY FORM	1	No Quantity							2144279			0
S3	2016	2016	2016	2	0	2	Export	512	Oman	OMN	268	Georgia	GEO								57	PLASTICS IN PRIMARY FORM	1	No Quantity							4005			0
S3	2016	2016	2016	2	0	2	Export	512	Oman	OMN	288	Ghana	GHA								57	PLASTICS IN PRIMARY FORM	1	No Quantity							427535			0
S3	2016	2016	2016	2	0	2	Export	512	Oman	OMN	344	China, Hong Kong SAR	HKG								57	PLASTICS IN PRIMARY FORM	1	No Quantity							283622			0
S3	2016	2016	2016	2	0	2	Export	512	Oman	OMN	360	Indonesia	IDN								57	PLASTICS IN PRIMARY FORM	1	No Quantity							125301			0
S3	2016	2016	2016	2	0	2	Export	512	Oman	OMN	364	Iran	IRN								57	PLASTICS IN PRIMARY FORM	1	No Quantity							25792			0
S3	2016	2016	2016	2	0	2	Export	512	Oman	OMN	368	Iraq	IRQ								57	PLASTICS IN PRIMARY FORM	1	No Quantity							1013373			0
S3	2016	2016	2016	2	0	2	Export	512	Oman	OMN	381	Italy	ITA								57	PLASTICS IN PRIMARY FORM	1	No Quantity							464649			0
S3	2016	2016	2016	2	0	2	Export	512	Oman	OMN	384	Côte d'Ivoire	CIV								57	PLASTICS IN PRIMARY FORM	1	No Quantity							270611			0
S3	2016	2016	2016	2	0	2	Export	512	Oman	OMN	404	Kenya	KEN								57	PLASTICS IN PRIMARY FORM	1	No Quantity							1076086			0
S3	2016	2016	2016	2	0	2	Export	512	Oman	OMN	414	Kuwait	KWT								57	PLASTICS IN PRIMARY FORM	1	No Quantity							176717			0
S3	2016	2016	2016	2	0	2	Export	512	Oman	OMN	422	Lebanon	LBN								57	PLASTICS IN PRIMARY FORM	1	No Quantity							97590			0
S3	2016	2016	2016	2	0	2	Export	512	Oman	OMN	434	Libya	LBY								57	PLASTICS IN PRIMARY FORM	1	No Quantity							528542			0
S3	2016	2016	2016	2	0	2	Export	512	Oman	OMN	450	Madagascar	MDG								57	PLASTICS IN PRIMARY FORM	1	No Quantity							52570			0
S3	2016	2016	2016	2	0	2	Export	512	Oman	OMN	458	Malaysia	MYS								57	PLASTICS IN PRIMARY FORM	1	No Quantity							541864			0
S3	2016	2016	2016	2	0	2	Export	512	Oman	OMN	478	Mauritania	MRT								57	PLASTICS IN PRIMARY FORM	1	No Quantity							64105			0
S3	2016	2016	2016	2	0	2	Export	512	Oman	OMN	484	Mexico	MEX								57	PLASTICS IN PRIMARY FORM	1	No Quantity							210254			0
S3	2016	2016	2016	2	0	2	Export	512	Oman	OMN	504	Morocco	MAR								57	PLASTICS IN PRIMARY FORM	1	No Quantity							2096344			0
S3	2016	2016	2016	2	0	2	Export	512	Oman	OMN	508	Mozambique	MOZ								57	PLASTICS IN PRIMARY FORM	1	No Quantity							1526266			0
S3	2016	2016	2016	2	0	2	Export	512	Oman	OMN	566	Nigeria	NGA								57	PLASTICS IN PRIMARY FORM	1	No Quantity							96157			0
S3	2016	2016	2016	2	0	2	Export	512	Oman	OMN	586	Pakistan	PAK								57	PLASTICS IN PRIMARY FORM	1	No Quantity							24998499			0
S3	2016	2016	2016	2	0	2	Export	512	Oman	OMN	604	Peru	PER								57	PLASTICS IN PRIMARY FORM	1	No Quantity							469447			0
S3	2016	2016	2016	2	0	2	Export	512	Oman	OMN	616	Poland	POL								57	PLASTICS IN PRIMARY FORM	1	No Quantity							302364			0
S3	2016	2016	2016	2	0	2	Export	512	Oman	OMN	634	Qatar	QAT								57	PLASTICS IN PRIMARY FORM	1	No Quantity							1076341			0
S3	2016	2016	2016	2	0	2	Export	512	Oman	OMN	646	Rwanda	RWA								57	PLASTICS IN PRIMARY FORM	1	No Quantity							5007			0
S3	2016	2016	2016	2	0	2	Export	512	Oman	OMN	682	Saudi Arabia	SAU								57	PLASTICS IN PRIMARY FORM	1	No Quantity							256064			0
S3	2016	2016	2016	2	0	2	Export	512	Oman	OMN	686	Senegal	SEN								57	PLASTICS IN PRIMARY FORM	1	No Quantity							51795			0
S3	2016	2016	2016	2	0	2	Export	512	Oman	OMN	699	India	IND								57	PLASTICS IN PRIMARY FORM	1	No Quantity							18638030			0
S3	2016	2016	2016	2	0	2	Export	512	Oman	OMN	704	Viet Nam	VNM								57	PLASTICS IN PRIMARY FORM	1	No Quantity							12361108			0
S3	2016	2016	2016	2	0	2	Export	512	Oman	OMN	710	South Africa	ZAF								57	PLASTICS IN PRIMARY FORM	1	No Quantity							429634			0
S3	2016	2016	2016	2	0	2	Export	512	Oman	OMN	724	Spain	ESP								57	PLASTICS IN PRIMARY FORM	1	No Quantity							107439			0
S3	2016	2016	2016	2	0	2	Export	512	Oman	OMN	768	Togo	TGO								57	PLASTICS IN PRIMARY FORM	1	No Quantity							71181			0
S3	2016	2016	2016	2	0	2	Export	512	Oman	OMN	784	United Arab Emirates	ARE								57	PLASTICS IN PRIMARY FORM	1	No Quantity							27618272			0
S3	2016	2016	2016	2	0	2	Export	512	Oman	OMN	792	Turkey	TUR								57	PLASTICS IN PRIMARY FORM	1	No Quantity							1018354			0
S3	2016	2016	2016	2	0	2	Export	512	Oman	OMN	804	Ukraine	UKR								57	PLASTICS IN PRIMARY FORM	1	No Quantity							16523			0
S3	2016	2016	2016	2	0	2	Export	512	Oman	OMN	818	Egypt	EGY								57	PLASTICS IN PRIMARY FORM	1	No Quantity							1956439			0
S3	2016	2016	2016	2	0	2	Export	512	Oman	OMN	826	United Kingdom	GBR								57	PLASTICS IN PRIMARY FORM	1	No Quantity							165965			0
S3	2016	2016	2016	2	0	2	Export	512	Oman	OMN	834	United Rep. of Tanzania	TZA								57	PLASTICS IN PRIMARY FORM	1	No Quantity							142534			0
S3	2016	2016	2016	2	0	2	Export	512	Oman	OMN	842	USA	USA								57	PLASTICS IN PRIMARY FORM	1	No Quantity							5340345			0
S3	2016	2016	2016	2	0	2	Export	512	Oman	OMN	887	Yemen	YEM								57	PLASTICS IN PRIMARY FORM	1	No Quantity							1926865			0
S3	2016	2016	2016	2	0	2	Export	508	Mozambique	MOZ	0	World	WLD								58	PLASTIC,NON-PRIMARY FORM	1	No Quantity			0				127617			0
S3	2016	2016	2016	2	0	2	Export	508	Mozambique	MOZ	24	Angola	AGO								58	PLASTIC,NON-PRIMARY FORM	1	No Quantity			0		0		3743			0
S3	2016	2016	2016	2	0	2	Export	508	Mozambique	MOZ	36	Australia	AUS								58	PLASTIC,NON-PRIMARY FORM	1	No Quantity			0		0		10			0
S3	2016	2016	2016	2	0	2	Export	508	Mozambique	MOZ	56	Belgium	BEL								58	PLASTIC,NON-PRIMARY FORM	1	No Quantity			0		0		34411			0
S3	2016	2016	2016	2	0	2	Export	508	Mozambique	MOZ	170	Colombia	COL								58	PLASTIC,NON-PRIMARY FORM	1	No Quantity			0		0		214			0
S3	2016	2016	2016	2	0	2	Export	508	Mozambique	MOZ	191	Croatia	HRV								58	PLASTIC,NON-PRIMARY FORM	1	No Quantity			0		0		13345			0
S3	2016	2016	2016	2	0	2	Export	508	Mozambique	MOZ	204	Benin	BEN								58	PLASTIC,NON-PRIMARY FORM	1	No Quantity			0		0		1			0
S3	2016	2016	2016	2	0	2	Export	508	Mozambique	MOZ	231	Ethiopia	ETH								58	PLASTIC,NON-PRIMARY FORM	1	No Quantity			0		0		199			0
S3	2016	2016	2016	2	0	2	Export	508	Mozambique	MOZ	454	Malawi	MWI								58	PLASTIC,NON-PRIMARY FORM	1	No Quantity			0		0		382			0
S3	2016	2016	2016	2	0	2	Export	508	Mozambique	MOZ	531	Curaçao	CUW								58	PLASTIC,NON-PRIMARY FORM	1	No Quantity			0		0		13			0
S3	2016	2016	2016	2	0	2	Export	508	Mozambique	MOZ	579	Norway	NOR								58	PLASTIC,NON-PRIMARY FORM	1	No Quantity			0		0		15			0
S3	2016	2016	2016	2	0	2	Export	508	Mozambique	MOZ	620	Portugal	PRT								58	PLASTIC,NON-PRIMARY FORM	1	No Quantity			0		0		3139			0
S3	2016	2016	2016	2	0	2	Export	508	Mozambique	MOZ	688	Serbia	SRB								58	PLASTIC,NON-PRIMARY FORM	1	No Quantity			0		0		2739			0
S3	2016	2016	2016	2	0	2	Export	508	Mozambique	MOZ	690	Seychelles	SYC								58	PLASTIC,NON-PRIMARY FORM	1	No Quantity			0		0		7685			0
S3	2016	2016	2016	2	0	2	Export	508	Mozambique	MOZ	702	Singapore	SGP								58	PLASTIC,NON-PRIMARY FORM	1	No Quantity			0		0		2471			0
S3	2016	2016	2016	2	0	2	Export	508	Mozambique	MOZ	710	South Africa	ZAF								58	PLASTIC,NON-PRIMARY FORM	1	No Quantity			0		0		55284			0
S3	2016	2016	2016	2	0	2	Export	508	Mozambique	MOZ	724	Spain	ESP								58	PLASTIC,NON-PRIMARY FORM	1	No Quantity			0		0		462			0
S3	2016	2016	2016	2	0	2	Export	508	Mozambique	MOZ	784	United Arab Emirates	ARE								58	PLASTIC,NON-PRIMARY FORM	1	No Quantity			0				1			0
S3	2016	2016	2016	2	0	2	Export	508	Mozambique	MOZ	826	United Kingdom	GBR								58	PLASTIC,NON-PRIMARY FORM	1	No Quantity			0		0		3495			0
S3	2016	2016	2016	2	0	2	Export	512	Oman	OMN	0	World	WLD								58	PLASTIC,NON-PRIMARY FORM	1	No Quantity							154564002			0
S3	2016	2016	2016	2	0	2	Export	512	Oman	OMN	12	Algeria	DZA								58	PLASTIC,NON-PRIMARY FORM	1	No Quantity							2368832			0
S3	2016	2016	2016	2	0	2	Export	512	Oman	OMN	36	Australia	AUS								58	PLASTIC,NON-PRIMARY FORM	1	No Quantity							4625817			0
S3	2016	2016	2016	2	0	2	Export	512	Oman	OMN	48	Bahrain	BHR								58	PLASTIC,NON-PRIMARY FORM	1	No Quantity							269537			0
S3	2016	2016	2016	2	0	2	Export	512	Oman	OMN	56	Belgium	BEL								58	PLASTIC,NON-PRIMARY FORM	1	No Quantity							267526			0
S3	2016	2016	2016	2	0	2	Export	512	Oman	OMN	76	Brazil	BRA								58	PLASTIC,NON-PRIMARY FORM	1	No Quantity							748013			0
S3	2016	2016	2016	2	0	2	Export	512	Oman	OMN	124	Canada	CAN								58	PLASTIC,NON-PRIMARY FORM	1	No Quantity							296265			0
S3	2016	2016	2016	2	0	2	Export	512	Oman	OMN	144	Sri Lanka	LKA								58	PLASTIC,NON-PRIMARY FORM	1	No Quantity							1081574			0
S3	2016	2016	2016	2	0	2	Export	512	Oman	OMN	156	China	CHN								58	PLASTIC,NON-PRIMARY FORM	1	No Quantity							96297			0
S3	2016	2016	2016	2	0	2	Export	512	Oman	OMN	178	Congo	COG								58	PLASTIC,NON-PRIMARY FORM	1	No Quantity							5103			0
S3	2016	2016	2016	2	0	2	Export	512	Oman	OMN	203	Czechia	CZE								58	PLASTIC,NON-PRIMARY FORM	1	No Quantity							3844			0
S3	2016	2016	2016	2	0	2	Export	512	Oman	OMN	208	Denmark	DNK								58	PLASTIC,NON-PRIMARY FORM	1	No Quantity							534470			0
S3	2016	2016	2016	2	0	2	Export	512	Oman	OMN	214	Dominican Rep.	DOM								58	PLASTIC,NON-PRIMARY FORM	1	No Quantity							425402			0
S3	2016	2016	2016	2	0	2	Export	512	Oman	OMN	222	El Salvador	SLV								58	PLASTIC,NON-PRIMARY FORM	1	No Quantity							2446617			0
S3	2016	2016	2016	2	0	2	Export	512	Oman	OMN	246	Finland	FIN								58	PLASTIC,NON-PRIMARY FORM	1	No Quantity							1342			0
S3	2016	2016	2016	2	0	2	Export	512	Oman	OMN	251	France	FRA								58	PLASTIC,NON-PRIMARY FORM	1	No Quantity							175104			0
S3	2016	2016	2016	2	0	2	Export	512	Oman	OMN	262	Djibouti	DJI								58	PLASTIC,NON-PRIMARY FORM	1	No Quantity							248296			0
S3	2016	2016	2016	2	0	2	Export	512	Oman	OMN	276	Germany	DEU								58	PLASTIC,NON-PRIMARY FORM	1	No Quantity							541731			0
S3	2016	2016	2016	2	0	2	Export	512	Oman	OMN	344	China, Hong Kong SAR	HKG								58	PLASTIC,NON-PRIMARY FORM	1	No Quantity							347974			0
S3	2016	2016	2016	2	0	2	Export	512	Oman	OMN	360	Indonesia	IDN								58	PLASTIC,NON-PRIMARY FORM	1	No Quantity							115554			0
S3	2016	2016	2016	2	0	2	Export	512	Oman	OMN	364	Iran	IRN								58	PLASTIC,NON-PRIMARY FORM	1	No Quantity							5438			0
S3	2016	2016	2016	2	0	2	Export	512	Oman	OMN	368	Iraq	IRQ								58	PLASTIC,NON-PRIMARY FORM	1	No Quantity							1156591			0
S3	2016	2016	2016	2	0	2	Export	512	Oman	OMN	372	Ireland	IRL								58	PLASTIC,NON-PRIMARY FORM	1	No Quantity							468050			0
S3	2016	2016	2016	2	0	2	Export	512	Oman	OMN	381	Italy	ITA								58	PLASTIC,NON-PRIMARY FORM	1	No Quantity							65			0
S3	2016	2016	2016	2	0	2	Export	512	Oman	OMN	384	Côte d'Ivoire	CIV								58	PLASTIC,NON-PRIMARY FORM	1	No Quantity							148935			0
S3	2016	2016	2016	2	0	2	Export	512	Oman	OMN	392	Japan	JPN								58	PLASTIC,NON-PRIMARY FORM	1	No Quantity							31			0
S3	2016	2016	2016	2	0	2	Export	512	Oman	OMN	400	Jordan	JOR								58	PLASTIC,NON-PRIMARY FORM	1	No Quantity							214896			0
S3	2016	2016	2016	2	0	2	Export	512	Oman	OMN	404	Kenya	KEN								58	PLASTIC,NON-PRIMARY FORM	1	No Quantity							54357			0
S3	2016	2016	2016	2	0	2	Export	512	Oman	OMN	410	Rep. of Korea	KOR								58	PLASTIC,NON-PRIMARY FORM	1	No Quantity							437			0
S3	2016	2016	2016	2	0	2	Export	512	Oman	OMN	414	Kuwait	KWT								58	PLASTIC,NON-PRIMARY FORM	1	No Quantity							3110643			0
S3	2016	2016	2016	2	0	2	Export	512	Oman	OMN	422	Lebanon	LBN								58	PLASTIC,NON-PRIMARY FORM	1	No Quantity							288603			0
S3	2016	2016	2016	2	0	2	Export	512	Oman	OMN	434	Libya	LBY								58	PLASTIC,NON-PRIMARY FORM	1	No Quantity							1026624			0
S3	2016	2016	2016	2	0	2	Export	512	Oman	OMN	440	Lithuania	LTU								58	PLASTIC,NON-PRIMARY FORM	1	No Quantity							171164			0
S3	2016	2016	2016	2	0	2	Export	512	Oman	OMN	450	Madagascar	MDG								58	PLASTIC,NON-PRIMARY FORM	1	No Quantity							572335			0
S3	2016	2016	2016	2	0	2	Export	512	Oman	OMN	458	Malaysia	MYS								58	PLASTIC,NON-PRIMARY FORM	1	No Quantity							361527			0
S3	2016	2016	2016	2	0	2	Export	512	Oman	OMN	480	Mauritius	MUS								58	PLASTIC,NON-PRIMARY FORM	1	No Quantity							1415574			0
S3	2016	2016	2016	2	0	2	Export	512	Oman	OMN	484	Mexico	MEX								58	PLASTIC,NON-PRIMARY FORM	1	No Quantity							107847			0
S3	2016	2016	2016	2	0	2	Export	512	Oman	OMN	490	Other Asia, nes									58	PLASTIC,NON-PRIMARY FORM	1	No Quantity							65			0
S3	2016	2016	2016	2	0	2	Export	512	Oman	OMN	504	Morocco	MAR								58	PLASTIC,NON-PRIMARY FORM	1	No Quantity							101967			0
S3	2016	2016	2016	2	0	2	Export	512	Oman	OMN	528	Netherlands	NLD								58	PLASTIC,NON-PRIMARY FORM	1	No Quantity							215232			0
S3	2016	2016	2016	2	0	2	Export	512	Oman	OMN	566	Nigeria	NGA								58	PLASTIC,NON-PRIMARY FORM	1	No Quantity							362198			0
S3	2016	2016	2016	2	0	2	Export	512	Oman	OMN	586	Pakistan	PAK								58	PLASTIC,NON-PRIMARY FORM	1	No Quantity							903682			0
S3	2016	2016	2016	2	0	2	Export	512	Oman	OMN	591	Panama	PAN								58	PLASTIC,NON-PRIMARY FORM	1	No Quantity							75597			0
S3	2016	2016	2016	2	0	2	Export	512	Oman	OMN	604	Peru	PER								58	PLASTIC,NON-PRIMARY FORM	1	No Quantity							782576			0
S3	2016	2016	2016	2	0	2	Export	512	Oman	OMN	608	Philippines	PHL								58	PLASTIC,NON-PRIMARY FORM	1	No Quantity							290574			0
S3	2016	2016	2016	2	0	2	Export	512	Oman	OMN	616	Poland	POL								58	PLASTIC,NON-PRIMARY FORM	1	No Quantity							1818240			0
S3	2016	2016	2016	2	0	2	Export	512	Oman	OMN	620	Portugal	PRT								58	PLASTIC,NON-PRIMARY FORM	1	No Quantity							213812			0
S3	2016	2016	2016	2	0	2	Export	512	Oman	OMN	634	Qatar	QAT								58	PLASTIC,NON-PRIMARY FORM	1	No Quantity							1364551			0
S3	2016	2016	2016	2	0	2	Export	512	Oman	OMN	642	Romania	ROU								58	PLASTIC,NON-PRIMARY FORM	1	No Quantity							3238			0
S3	2016	2016	2016	2	0	2	Export	512	Oman	OMN	643	Russian Federation	RUS								58	PLASTIC,NON-PRIMARY FORM	1	No Quantity							382502			0
S3	2016	2016	2016	2	0	2	Export	512	Oman	OMN	682	Saudi Arabia	SAU								58	PLASTIC,NON-PRIMARY FORM	1	No Quantity							18455805			0
S3	2016	2016	2016	2	0	2	Export	512	Oman	OMN	686	Senegal	SEN								58	PLASTIC,NON-PRIMARY FORM	1	No Quantity							167806			0
S3	2016	2016	2016	2	0	2	Export	512	Oman	OMN	699	India	IND								58	PLASTIC,NON-PRIMARY FORM	1	No Quantity							2372197			0
S3	2016	2016	2016	2	0	2	Export	512	Oman	OMN	702	Singapore	SGP								58	PLASTIC,NON-PRIMARY FORM	1	No Quantity							860332			0
S3	2016	2016	2016	2	0	2	Export	512	Oman	OMN	704	Viet Nam	VNM								58	PLASTIC,NON-PRIMARY FORM	1	No Quantity							458157			0
S3	2016	2016	2016	2	0	2	Export	512	Oman	OMN	706	Somalia	SOM								58	PLASTIC,NON-PRIMARY FORM	1	No Quantity							669503			0
S3	2016	2016	2016	2	0	2	Export	512	Oman	OMN	710	South Africa	ZAF								58	PLASTIC,NON-PRIMARY FORM	1	No Quantity							1299118			0
S3	2016	2016	2016	2	0	2	Export	512	Oman	OMN	724	Spain	ESP								58	PLASTIC,NON-PRIMARY FORM	1	No Quantity							759548			0
S3	2016	2016	2016	2	0	2	Export	512	Oman	OMN	729	Sudan	SDN								58	PLASTIC,NON-PRIMARY FORM	1	No Quantity							629981			0
S3	2016	2016	2016	2	0	2	Export	512	Oman	OMN	752	Sweden	SWE								58	PLASTIC,NON-PRIMARY FORM	1	No Quantity							37420			0
S3	2016	2016	2016	2	0	2	Export	512	Oman	OMN	757	Switzerland	CHE								58	PLASTIC,NON-PRIMARY FORM	1	No Quantity							35067			0
S3	2016	2016	2016	2	0	2	Export	512	Oman	OMN	760	Syria	SYR								58	PLASTIC,NON-PRIMARY FORM	1	No Quantity							179723			0
S3	2016	2016	2016	2	0	2	Export	512	Oman	OMN	764	Thailand	THA								58	PLASTIC,NON-PRIMARY FORM	1	No Quantity							257960			0
S3	2016	2016	2016	2	0	2	Export	512	Oman	OMN	780	Trinidad and Tobago	TTO								58	PLASTIC,NON-PRIMARY FORM	1	No Quantity							27948			0
S3	2016	2016	2016	2	0	2	Export	512	Oman	OMN	784	United Arab Emirates	ARE								58	PLASTIC,NON-PRIMARY FORM	1	No Quantity							45748147			0
S3	2016	2016	2016	2	0	2	Export	512	Oman	OMN	788	Tunisia	TUN								58	PLASTIC,NON-PRIMARY FORM	1	No Quantity							57837			0
S3	2016	2016	2016	2	0	2	Export	512	Oman	OMN	792	Turkey	TUR								58	PLASTIC,NON-PRIMARY FORM	1	No Quantity							480482			0
S3	2016	2016	2016	2	0	2	Export	512	Oman	OMN	804	Ukraine	UKR								58	PLASTIC,NON-PRIMARY FORM	1	No Quantity							263651			0
S3	2016	2016	2016	2	0	2	Export	512	Oman	OMN	818	Egypt	EGY								58	PLASTIC,NON-PRIMARY FORM	1	No Quantity							1230717			0
S3	2016	2016	2016	2	0	2	Export	512	Oman	OMN	826	United Kingdom	GBR								58	PLASTIC,NON-PRIMARY FORM	1	No Quantity							1951063			0
S3	2016	2016	2016	2	0	2	Export	512	Oman	OMN	834	United Rep. of Tanzania	TZA								58	PLASTIC,NON-PRIMARY FORM	1	No Quantity							19210			0
S3	2016	2016	2016	2	0	2	Export	512	Oman	OMN	842	USA	USA								58	PLASTIC,NON-PRIMARY FORM	1	No Quantity							46914736			0
S3	2016	2016	2016	2	0	2	Export	512	Oman	OMN	887	Yemen	YEM								58	PLASTIC,NON-PRIMARY FORM	1	No Quantity							1470945			0
S3	2016	2016	2016	2	0	2	Export	508	Mozambique	MOZ	0	World	WLD								59	CHEMICAL MATERIALS NES	1	No Quantity			0				455275602			4
S3	2016	2016	2016	2	0	2	Export	508	Mozambique	MOZ	24	Angola	AGO								59	CHEMICAL MATERIALS NES	1	No Quantity			0		0		54199			0
S3	2016	2016	2016	2	0	2	Export	508	Mozambique	MOZ	120	Cameroon	CMR								59	CHEMICAL MATERIALS NES	1	No Quantity			0		0		6			0
S3	2016	2016	2016	2	0	2	Export	508	Mozambique	MOZ	156	China	CHN								59	CHEMICAL MATERIALS NES	1	No Quantity			0		0		29546990			0
S3	2016	2016	2016	2	0	2	Export	508	Mozambique	MOZ	170	Colombia	COL								59	CHEMICAL MATERIALS NES	1	No Quantity			0		0		235			0
S3	2016	2016	2016	2	0	2	Export	508	Mozambique	MOZ	192	Cuba	CUB								59	CHEMICAL MATERIALS NES	1	No Quantity			0		0		12			0
S3	2016	2016	2016	2	0	2	Export	508	Mozambique	MOZ	218	Ecuador	ECU								59	CHEMICAL MATERIALS NES	1	No Quantity			0				44360			4
S3	2016	2016	2016	2	0	2	Export	508	Mozambique	MOZ	231	Ethiopia	ETH								59	CHEMICAL MATERIALS NES	1	No Quantity			0		0		3			0
S3	2016	2016	2016	2	0	2	Export	508	Mozambique	MOZ	251	France	FRA								59	CHEMICAL MATERIALS NES	1	No Quantity			0		0		10980855			0
S3	2016	2016	2016	2	0	2	Export	508	Mozambique	MOZ	288	Ghana	GHA								59	CHEMICAL MATERIALS NES	1	No Quantity			0		0		138854			4
S3	2016	2016	2016	2	0	2	Export	508	Mozambique	MOZ	360	Indonesia	IDN								59	CHEMICAL MATERIALS NES	1	No Quantity			0		0		273856			0
S3	2016	2016	2016	2	0	2	Export	508	Mozambique	MOZ	392	Japan	JPN								59	CHEMICAL MATERIALS NES	1	No Quantity			0		0		17926191			0
S3	2016	2016	2016	2	0	2	Export	508	Mozambique	MOZ	454	Malawi	MWI								59	CHEMICAL MATERIALS NES	1	No Quantity			0		0		111049			0
S3	2016	2016	2016	2	0	2	Export	508	Mozambique	MOZ	458	Malaysia	MYS								59	CHEMICAL MATERIALS NES	1	No Quantity			0		0		41			0
S3	2016	2016	2016	2	0	2	Export	508	Mozambique	MOZ	490	Other Asia, nes									59	CHEMICAL MATERIALS NES	1	No Quantity			0		0		25929069			0
S3	2016	2016	2016	2	0	2	Export	508	Mozambique	MOZ	528	Netherlands	NLD								59	CHEMICAL MATERIALS NES	1	No Quantity			0		0		2713			0
S3	2016	2016	2016	2	0	2	Export	508	Mozambique	MOZ	579	Norway	NOR								59	CHEMICAL MATERIALS NES	1	No Quantity			0		0		1264			0
S3	2016	2016	2016	2	0	2	Export	508	Mozambique	MOZ	620	Portugal	PRT								59	CHEMICAL MATERIALS NES	1	No Quantity			0		0		136			0
S3	2016	2016	2016	2	0	2	Export	508	Mozambique	MOZ	688	Serbia	SRB								59	CHEMICAL MATERIALS NES	1	No Quantity			0		0		2453			4
S3	2016	2016	2016	2	0	2	Export	508	Mozambique	MOZ	699	India	IND								59	CHEMICAL MATERIALS NES	1	No Quantity			0		0		354872207			0
S3	2016	2016	2016	2	0	2	Export	508	Mozambique	MOZ	702	Singapore	SGP								59	CHEMICAL MATERIALS NES	1	No Quantity			0		0		14908123			0
S3	2016	2016	2016	2	0	2	Export	508	Mozambique	MOZ	710	South Africa	ZAF								59	CHEMICAL MATERIALS NES	1	No Quantity			0		0		27021			0
S3	2016	2016	2016	2	0	2	Export	508	Mozambique	MOZ	716	Zimbabwe	ZWE								59	CHEMICAL MATERIALS NES	1	No Quantity			0		0		21510			0
S3	2016	2016	2016	2	0	2	Export	508	Mozambique	MOZ	748	Swaziland	SWZ								59	CHEMICAL MATERIALS NES	1	No Quantity			0		0		141			0
S3	2016	2016	2016	2	0	2	Export	508	Mozambique	MOZ	757	Switzerland	CHE								59	CHEMICAL MATERIALS NES	1	No Quantity			0		0		358506			0
S3	2016	2016	2016	2	0	2	Export	508	Mozambique	MOZ	784	United Arab Emirates	ARE								59	CHEMICAL MATERIALS NES	1	No Quantity			0		0		127			0
S3	2016	2016	2016	2	0	2	Export	508	Mozambique	MOZ	834	United Rep. of Tanzania	TZA								59	CHEMICAL MATERIALS NES	1	No Quantity			0				9773			4
S3	2016	2016	2016	2	0	2	Export	508	Mozambique	MOZ	894	Zambia	ZMB								59	CHEMICAL MATERIALS NES	1	No Quantity			0		0		65897			0
S3	2016	2016	2016	2	0	2	Export	512	Oman	OMN	0	World	WLD								59	CHEMICAL MATERIALS NES	1	No Quantity							10768162			0
S3	2016	2016	2016	2	0	2	Export	512	Oman	OMN	12	Algeria	DZA								59	CHEMICAL MATERIALS NES	1	No Quantity							7969			0
S3	2016	2016	2016	2	0	2	Export	512	Oman	OMN	36	Australia	AUS								59	CHEMICAL MATERIALS NES	1	No Quantity							13849			0
S3	2016	2016	2016	2	0	2	Export	512	Oman	OMN	48	Bahrain	BHR								59	CHEMICAL MATERIALS NES	1	No Quantity							85930			0
S3	2016	2016	2016	2	0	2	Export	512	Oman	OMN	56	Belgium	BEL								59	CHEMICAL MATERIALS NES	1	No Quantity							200			0
S3	2016	2016	2016	2	0	2	Export	512	Oman	OMN	124	Canada	CAN								59	CHEMICAL MATERIALS NES	1	No Quantity							247			0
S3	2016	2016	2016	2	0	2	Export	512	Oman	OMN	144	Sri Lanka	LKA								59	CHEMICAL MATERIALS NES	1	No Quantity							140932			0
S3	2016	2016	2016	2	0	2	Export	512	Oman	OMN	156	China	CHN								59	CHEMICAL MATERIALS NES	1	No Quantity							126659			0
S3	2016	2016	2016	2	0	2	Export	512	Oman	OMN	208	Denmark	DNK								59	CHEMICAL MATERIALS NES	1	No Quantity							9659			0
S3	2016	2016	2016	2	0	2	Export	512	Oman	OMN	251	France	FRA								59	CHEMICAL MATERIALS NES	1	No Quantity							169			0
S3	2016	2016	2016	2	0	2	Export	512	Oman	OMN	276	Germany	DEU								59	CHEMICAL MATERIALS NES	1	No Quantity							401			0
S3	2016	2016	2016	2	0	2	Export	512	Oman	OMN	300	Greece	GRC								59	CHEMICAL MATERIALS NES	1	No Quantity							1085			0
S3	2016	2016	2016	2	0	2	Export	512	Oman	OMN	344	China, Hong Kong SAR	HKG								59	CHEMICAL MATERIALS NES	1	No Quantity							28531			0
S3	2016	2016	2016	2	0	2	Export	512	Oman	OMN	360	Indonesia	IDN								59	CHEMICAL MATERIALS NES	1	No Quantity							9516			0
S3	2016	2016	2016	2	0	2	Export	512	Oman	OMN	364	Iran	IRN								59	CHEMICAL MATERIALS NES	1	No Quantity							669443			0
S3	2016	2016	2016	2	0	2	Export	512	Oman	OMN	392	Japan	JPN								59	CHEMICAL MATERIALS NES	1	No Quantity							780			0
S3	2016	2016	2016	2	0	2	Export	512	Oman	OMN	400	Jordan	JOR								59	CHEMICAL MATERIALS NES	1	No Quantity							471910			0
S3	2016	2016	2016	2	0	2	Export	512	Oman	OMN	414	Kuwait	KWT								59	CHEMICAL MATERIALS NES	1	No Quantity							2247765			0
S3	2016	2016	2016	2	0	2	Export	512	Oman	OMN	422	Lebanon	LBN								59	CHEMICAL MATERIALS NES	1	No Quantity							68643			0
S3	2016	2016	2016	2	0	2	Export	512	Oman	OMN	434	Libya	LBY								59	CHEMICAL MATERIALS NES	1	No Quantity							12544			0
S3	2016	2016	2016	2	0	2	Export	512	Oman	OMN	458	Malaysia	MYS								59	CHEMICAL MATERIALS NES	1	No Quantity							7964			0
S3	2016	2016	2016	2	0	2	Export	512	Oman	OMN	478	Mauritania	MRT								59	CHEMICAL MATERIALS NES	1	No Quantity							780			0
S3	2016	2016	2016	2	0	2	Export	512	Oman	OMN	528	Netherlands	NLD								59	CHEMICAL MATERIALS NES	1	No Quantity							859528			0
S3	2016	2016	2016	2	0	2	Export	512	Oman	OMN	586	Pakistan	PAK								59	CHEMICAL MATERIALS NES	1	No Quantity							133980			0
S3	2016	2016	2016	2	0	2	Export	512	Oman	OMN	608	Philippines	PHL								59	CHEMICAL MATERIALS NES	1	No Quantity							2127			0
S3	2016	2016	2016	2	0	2	Export	512	Oman	OMN	634	Qatar	QAT								59	CHEMICAL MATERIALS NES	1	No Quantity							176467			0
S3	2016	2016	2016	2	0	2	Export	512	Oman	OMN	682	Saudi Arabia	SAU								59	CHEMICAL MATERIALS NES	1	No Quantity							2867151			0
S3	2016	2016	2016	2	0	2	Export	512	Oman	OMN	699	India	IND								59	CHEMICAL MATERIALS NES	1	No Quantity							23542			0
S3	2016	2016	2016	2	0	2	Export	512	Oman	OMN	702	Singapore	SGP								59	CHEMICAL MATERIALS NES	1	No Quantity							86105			0
S3	2016	2016	2016	2	0	2	Export	512	Oman	OMN	706	Somalia	SOM								59	CHEMICAL MATERIALS NES	1	No Quantity							39212			0
S3	2016	2016	2016	2	0	2	Export	512	Oman	OMN	710	South Africa	ZAF								59	CHEMICAL MATERIALS NES	1	No Quantity							61683			0
S3	2016	2016	2016	2	0	2	Export	512	Oman	OMN	724	Spain	ESP								59	CHEMICAL MATERIALS NES	1	No Quantity							8666			0
S3	2016	2016	2016	2	0	2	Export	512	Oman	OMN	760	Syria	SYR								59	CHEMICAL MATERIALS NES	1	No Quantity							28143			0
S3	2016	2016	2016	2	0	2	Export	512	Oman	OMN	784	United Arab Emirates	ARE								59	CHEMICAL MATERIALS NES	1	No Quantity							1330494			0
S3	2016	2016	2016	2	0	2	Export	512	Oman	OMN	818	Egypt	EGY								59	CHEMICAL MATERIALS NES	1	No Quantity							91018			0
S3	2016	2016	2016	2	0	2	Export	512	Oman	OMN	826	United Kingdom	GBR								59	CHEMICAL MATERIALS NES	1	No Quantity							254850			0
S3	2016	2016	2016	2	0	2	Export	512	Oman	OMN	842	USA	USA								59	CHEMICAL MATERIALS NES	1	No Quantity							20234			0
S3	2016	2016	2016	2	0	2	Export	512	Oman	OMN	887	Yemen	YEM								59	CHEMICAL MATERIALS NES	1	No Quantity							879986			0
S3	2016	2016	2016	2	0	2	Export	508	Mozambique	MOZ	0	World	WLD								61	LEATHER, LEATHER GOODS	1	No Quantity			0		0		351322			0
S3	2016	2016	2016	2	0	2	Export	508	Mozambique	MOZ	381	Italy	ITA								61	LEATHER, LEATHER GOODS	1	No Quantity			0		0		83721			0
S3	2016	2016	2016	2	0	2	Export	508	Mozambique	MOZ	392	Japan	JPN								61	LEATHER, LEATHER GOODS	1	No Quantity			0		0		164563			0
S3	2016	2016	2016	2	0	2	Export	508	Mozambique	MOZ	710	South Africa	ZAF								61	LEATHER, LEATHER GOODS	1	No Quantity			0		0		103037			0
S3	2016	2016	2016	2	0	2	Export	512	Oman	OMN	0	World	WLD								61	LEATHER, LEATHER GOODS	1	No Quantity							1334169			0
S3	2016	2016	2016	2	0	2	Export	512	Oman	OMN	48	Bahrain	BHR								61	LEATHER, LEATHER GOODS	1	No Quantity							6356			0
S3	2016	2016	2016	2	0	2	Export	512	Oman	OMN	586	Pakistan	PAK								61	LEATHER, LEATHER GOODS	1	No Quantity							311568			0
S3	2016	2016	2016	2	0	2	Export	512	Oman	OMN	699	India	IND								61	LEATHER, LEATHER GOODS	1	No Quantity							380208			0
S3	2016	2016	2016	2	0	2	Export	512	Oman	OMN	764	Thailand	THA								61	LEATHER, LEATHER GOODS	1	No Quantity							17092			0
S3	2016	2016	2016	2	0	2	Export	512	Oman	OMN	784	United Arab Emirates	ARE								61	LEATHER, LEATHER GOODS	1	No Quantity							617513			0
S3	2016	2016	2016	2	0	2	Export	512	Oman	OMN	826	United Kingdom	GBR								61	LEATHER, LEATHER GOODS	1	No Quantity							1430			0
S3	2016	2016	2016	2	0	2	Export	508	Mozambique	MOZ	0	World	WLD								62	RUBBER MANUFACTURES, NES	1	No Quantity			0		0		332421			0
S3	2016	2016	2016	2	0	2	Export	508	Mozambique	MOZ	56	Belgium	BEL								62	RUBBER MANUFACTURES, NES	1	No Quantity			0		0		16066			0
S3	2016	2016	2016	2	0	2	Export	508	Mozambique	MOZ	120	Cameroon	CMR								62	RUBBER MANUFACTURES, NES	1	No Quantity			0		0		227			0
S3	2016	2016	2016	2	0	2	Export	508	Mozambique	MOZ	156	China	CHN								62	RUBBER MANUFACTURES, NES	1	No Quantity			0		0		1220			0
S3	2016	2016	2016	2	0	2	Export	508	Mozambique	MOZ	170	Colombia	COL								62	RUBBER MANUFACTURES, NES	1	No Quantity			0		0		5425			0
S3	2016	2016	2016	2	0	2	Export	508	Mozambique	MOZ	178	Congo	COG								62	RUBBER MANUFACTURES, NES	1	No Quantity			0		0		1202			0
S3	2016	2016	2016	2	0	2	Export	508	Mozambique	MOZ	192	Cuba	CUB								62	RUBBER MANUFACTURES, NES	1	No Quantity			0		0		329			0
S3	2016	2016	2016	2	0	2	Export	508	Mozambique	MOZ	204	Benin	BEN								62	RUBBER MANUFACTURES, NES	1	No Quantity			0		0		540			0
S3	2016	2016	2016	2	0	2	Export	508	Mozambique	MOZ	208	Denmark	DNK								62	RUBBER MANUFACTURES, NES	1	No Quantity			0		0		2100			0
S3	2016	2016	2016	2	0	2	Export	508	Mozambique	MOZ	288	Ghana	GHA								62	RUBBER MANUFACTURES, NES	1	No Quantity			0		0		613			0
S3	2016	2016	2016	2	0	2	Export	508	Mozambique	MOZ	381	Italy	ITA								62	RUBBER MANUFACTURES, NES	1	No Quantity			0		0		5917			0
S3	2016	2016	2016	2	0	2	Export	508	Mozambique	MOZ	384	Côte d'Ivoire	CIV								62	RUBBER MANUFACTURES, NES	1	No Quantity			0		0		184153			0
S3	2016	2016	2016	2	0	2	Export	508	Mozambique	MOZ	414	Kuwait	KWT								62	RUBBER MANUFACTURES, NES	1	No Quantity			0		0		856			0
S3	2016	2016	2016	2	0	2	Export	508	Mozambique	MOZ	454	Malawi	MWI								62	RUBBER MANUFACTURES, NES	1	No Quantity			0		0		18881			0
S3	2016	2016	2016	2	0	2	Export	508	Mozambique	MOZ	458	Malaysia	MYS								62	RUBBER MANUFACTURES, NES	1	No Quantity			0		0		70			0
S3	2016	2016	2016	2	0	2	Export	508	Mozambique	MOZ	528	Netherlands	NLD								62	RUBBER MANUFACTURES, NES	1	No Quantity			0		0		3448			0
S3	2016	2016	2016	2	0	2	Export	508	Mozambique	MOZ	531	Curaçao	CUW								62	RUBBER MANUFACTURES, NES	1	No Quantity			0		0		531			0
S3	2016	2016	2016	2	0	2	Export	508	Mozambique	MOZ	579	Norway	NOR								62	RUBBER MANUFACTURES, NES	1	No Quantity			0		0		957			0
S3	2016	2016	2016	2	0	2	Export	508	Mozambique	MOZ	591	Panama	PAN								62	RUBBER MANUFACTURES, NES	1	No Quantity			0		0		2546			0
S3	2016	2016	2016	2	0	2	Export	508	Mozambique	MOZ	620	Portugal	PRT								62	RUBBER MANUFACTURES, NES	1	No Quantity			0		0		831			0
S3	2016	2016	2016	2	0	2	Export	508	Mozambique	MOZ	710	South Africa	ZAF								62	RUBBER MANUFACTURES, NES	1	No Quantity			0		0		12399			0
S3	2016	2016	2016	2	0	2	Export	508	Mozambique	MOZ	716	Zimbabwe	ZWE								62	RUBBER MANUFACTURES, NES	1	No Quantity			0		0		552			0
S3	2016	2016	2016	2	0	2	Export	508	Mozambique	MOZ	724	Spain	ESP								62	RUBBER MANUFACTURES, NES	1	No Quantity			0		0		32313			0
S3	2016	2016	2016	2	0	2	Export	508	Mozambique	MOZ	748	Swaziland	SWZ								62	RUBBER MANUFACTURES, NES	1	No Quantity			0		0		2547			0
S3	2016	2016	2016	2	0	2	Export	508	Mozambique	MOZ	784	United Arab Emirates	ARE								62	RUBBER MANUFACTURES, NES	1	No Quantity			0		0		5326			0
S3	2016	2016	2016	2	0	2	Export	508	Mozambique	MOZ	826	United Kingdom	GBR								62	RUBBER MANUFACTURES, NES	1	No Quantity			0		0		9215			0
S3	2016	2016	2016	2	0	2	Export	508	Mozambique	MOZ	834	United Rep. of Tanzania	TZA								62	RUBBER MANUFACTURES, NES	1	No Quantity			0		0		116			0
S3	2016	2016	2016	2	0	2	Export	508	Mozambique	MOZ	894	Zambia	ZMB								62	RUBBER MANUFACTURES, NES	1	No Quantity			0		0		24028			0
S3	2016	2016	2016	2	0	2	Export	512	Oman	OMN	0	World	WLD								62	RUBBER MANUFACTURES, NES	1	No Quantity							20683858			0
S3	2016	2016	2016	2	0	2	Export	512	Oman	OMN	12	Algeria	DZA								62	RUBBER MANUFACTURES, NES	1	No Quantity							2434			0
S3	2016	2016	2016	2	0	2	Export	512	Oman	OMN	48	Bahrain	BHR								62	RUBBER MANUFACTURES, NES	1	No Quantity							12653			0
S3	2016	2016	2016	2	0	2	Export	512	Oman	OMN	56	Belgium	BEL								62	RUBBER MANUFACTURES, NES	1	No Quantity							4075			0
S3	2016	2016	2016	2	0	2	Export	512	Oman	OMN	68	Bolivia (Plurinational State of)	BOL								62	RUBBER MANUFACTURES, NES	1	No Quantity							14377			0
S3	2016	2016	2016	2	0	2	Export	512	Oman	OMN	120	Cameroon	CMR								62	RUBBER MANUFACTURES, NES	1	No Quantity							20827			0
S3	2016	2016	2016	2	0	2	Export	512	Oman	OMN	124	Canada	CAN								62	RUBBER MANUFACTURES, NES	1	No Quantity							260			0
S3	2016	2016	2016	2	0	2	Export	512	Oman	OMN	144	Sri Lanka	LKA								62	RUBBER MANUFACTURES, NES	1	No Quantity							58729			0
S3	2016	2016	2016	2	0	2	Export	512	Oman	OMN	148	Chad	TCD								62	RUBBER MANUFACTURES, NES	1	No Quantity							31914			0
S3	2016	2016	2016	2	0	2	Export	512	Oman	OMN	156	China	CHN								62	RUBBER MANUFACTURES, NES	1	No Quantity							119655			0
S3	2016	2016	2016	2	0	2	Export	512	Oman	OMN	203	Czechia	CZE								62	RUBBER MANUFACTURES, NES	1	No Quantity							2320			0
S3	2016	2016	2016	2	0	2	Export	512	Oman	OMN	276	Germany	DEU								62	RUBBER MANUFACTURES, NES	1	No Quantity							18804			0
S3	2016	2016	2016	2	0	2	Export	512	Oman	OMN	344	China, Hong Kong SAR	HKG								62	RUBBER MANUFACTURES, NES	1	No Quantity							362406			0
S3	2016	2016	2016	2	0	2	Export	512	Oman	OMN	360	Indonesia	IDN								62	RUBBER MANUFACTURES, NES	1	No Quantity							14536			0
S3	2016	2016	2016	2	0	2	Export	512	Oman	OMN	364	Iran	IRN								62	RUBBER MANUFACTURES, NES	1	No Quantity							795871			0
S3	2016	2016	2016	2	0	2	Export	512	Oman	OMN	392	Japan	JPN								62	RUBBER MANUFACTURES, NES	1	No Quantity							1709			0
S3	2016	2016	2016	2	0	2	Export	512	Oman	OMN	400	Jordan	JOR								62	RUBBER MANUFACTURES, NES	1	No Quantity							345025			0
S3	2016	2016	2016	2	0	2	Export	512	Oman	OMN	404	Kenya	KEN								62	RUBBER MANUFACTURES, NES	1	No Quantity							18624			0
S3	2016	2016	2016	2	0	2	Export	512	Oman	OMN	414	Kuwait	KWT								62	RUBBER MANUFACTURES, NES	1	No Quantity							21121			0
S3	2016	2016	2016	2	0	2	Export	512	Oman	OMN	422	Lebanon	LBN								62	RUBBER MANUFACTURES, NES	1	No Quantity							111020			0
S3	2016	2016	2016	2	0	2	Export	512	Oman	OMN	458	Malaysia	MYS								62	RUBBER MANUFACTURES, NES	1	No Quantity							135338			0
S3	2016	2016	2016	2	0	2	Export	512	Oman	OMN	478	Mauritania	MRT								62	RUBBER MANUFACTURES, NES	1	No Quantity							8101			0
S3	2016	2016	2016	2	0	2	Export	512	Oman	OMN	490	Other Asia, nes									62	RUBBER MANUFACTURES, NES	1	No Quantity							105197			0
S3	2016	2016	2016	2	0	2	Export	512	Oman	OMN	504	Morocco	MAR								62	RUBBER MANUFACTURES, NES	1	No Quantity							35067			0
S3	2016	2016	2016	2	0	2	Export	512	Oman	OMN	524	Nepal	NPL								62	RUBBER MANUFACTURES, NES	1	No Quantity							15020			0
S3	2016	2016	2016	2	0	2	Export	512	Oman	OMN	528	Netherlands	NLD								62	RUBBER MANUFACTURES, NES	1	No Quantity							2518			0
S3	2016	2016	2016	2	0	2	Export	512	Oman	OMN	562	Niger	NER								62	RUBBER MANUFACTURES, NES	1	No Quantity							92901			0
S3	2016	2016	2016	2	0	2	Export	512	Oman	OMN	566	Nigeria	NGA								62	RUBBER MANUFACTURES, NES	1	No Quantity							9020			0
S3	2016	2016	2016	2	0	2	Export	512	Oman	OMN	586	Pakistan	PAK								62	RUBBER MANUFACTURES, NES	1	No Quantity							12812			0
S3	2016	2016	2016	2	0	2	Export	512	Oman	OMN	591	Panama	PAN								62	RUBBER MANUFACTURES, NES	1	No Quantity							29675			0
S3	2016	2016	2016	2	0	2	Export	512	Oman	OMN	616	Poland	POL								62	RUBBER MANUFACTURES, NES	1	No Quantity							6585			0
S3	2016	2016	2016	2	0	2	Export	512	Oman	OMN	634	Qatar	QAT								62	RUBBER MANUFACTURES, NES	1	No Quantity							6411			0
S3	2016	2016	2016	2	0	2	Export	512	Oman	OMN	643	Russian Federation	RUS								62	RUBBER MANUFACTURES, NES	1	No Quantity							91850			0
S3	2016	2016	2016	2	0	2	Export	512	Oman	OMN	682	Saudi Arabia	SAU								62	RUBBER MANUFACTURES, NES	1	No Quantity							127590			0
S3	2016	2016	2016	2	0	2	Export	512	Oman	OMN	699	India	IND								62	RUBBER MANUFACTURES, NES	1	No Quantity							512735			0
S3	2016	2016	2016	2	0	2	Export	512	Oman	OMN	702	Singapore	SGP								62	RUBBER MANUFACTURES, NES	1	No Quantity							525115			0
S3	2016	2016	2016	2	0	2	Export	512	Oman	OMN	704	Viet Nam	VNM								62	RUBBER MANUFACTURES, NES	1	No Quantity							395			0
S3	2016	2016	2016	2	0	2	Export	512	Oman	OMN	706	Somalia	SOM								62	RUBBER MANUFACTURES, NES	1	No Quantity							1993001			0
S3	2016	2016	2016	2	0	2	Export	512	Oman	OMN	764	Thailand	THA								62	RUBBER MANUFACTURES, NES	1	No Quantity							14112			0
S3	2016	2016	2016	2	0	2	Export	512	Oman	OMN	784	United Arab Emirates	ARE								62	RUBBER MANUFACTURES, NES	1	No Quantity							13909544			0
S3	2016	2016	2016	2	0	2	Export	512	Oman	OMN	788	Tunisia	TUN								62	RUBBER MANUFACTURES, NES	1	No Quantity							9558			0
S3	2016	2016	2016	2	0	2	Export	512	Oman	OMN	792	Turkey	TUR								62	RUBBER MANUFACTURES, NES	1	No Quantity							24760			0
S3	2016	2016	2016	2	0	2	Export	512	Oman	OMN	818	Egypt	EGY								62	RUBBER MANUFACTURES, NES	1	No Quantity							24812			0
S3	2016	2016	2016	2	0	2	Export	512	Oman	OMN	826	United Kingdom	GBR								62	RUBBER MANUFACTURES, NES	1	No Quantity							466560			0
S3	2016	2016	2016	2	0	2	Export	512	Oman	OMN	834	United Rep. of Tanzania	TZA								62	RUBBER MANUFACTURES, NES	1	No Quantity							38944			0
S3	2016	2016	2016	2	0	2	Export	512	Oman	OMN	842	USA	USA								62	RUBBER MANUFACTURES, NES	1	No Quantity							131887			0
S3	2016	2016	2016	2	0	2	Export	512	Oman	OMN	887	Yemen	YEM								62	RUBBER MANUFACTURES, NES	1	No Quantity							397993			0
S3	2016	2016	2016	2	0	2	Export	508	Mozambique	MOZ	0	World	WLD								63	CORK, WOOD MANUFACTURES	1	No Quantity			0		0		2373894			0
S3	2016	2016	2016	2	0	2	Export	508	Mozambique	MOZ	24	Angola	AGO								63	CORK, WOOD MANUFACTURES	1	No Quantity			0		0		5309			0
S3	2016	2016	2016	2	0	2	Export	508	Mozambique	MOZ	156	China	CHN								63	CORK, WOOD MANUFACTURES	1	No Quantity			0		0		36778			0
S3	2016	2016	2016	2	0	2	Export	508	Mozambique	MOZ	251	France	FRA								63	CORK, WOOD MANUFACTURES	1	No Quantity			0		0		1251			0
S3	2016	2016	2016	2	0	2	Export	508	Mozambique	MOZ	276	Germany	DEU								63	CORK, WOOD MANUFACTURES	1	No Quantity			0		0		888867			0
S3	2016	2016	2016	2	0	2	Export	508	Mozambique	MOZ	392	Japan	JPN								63	CORK, WOOD MANUFACTURES	1	No Quantity			0		0		32912			0
S3	2016	2016	2016	2	0	2	Export	508	Mozambique	MOZ	404	Kenya	KEN								63	CORK, WOOD MANUFACTURES	1	No Quantity			0		0		145			0
S3	2016	2016	2016	2	0	2	Export	508	Mozambique	MOZ	528	Netherlands	NLD								63	CORK, WOOD MANUFACTURES	1	No Quantity			0		0		287839			0
S3	2016	2016	2016	2	0	2	Export	508	Mozambique	MOZ	620	Portugal	PRT								63	CORK, WOOD MANUFACTURES	1	No Quantity			0		0		4483			0
S3	2016	2016	2016	2	0	2	Export	508	Mozambique	MOZ	690	Seychelles	SYC								63	CORK, WOOD MANUFACTURES	1	No Quantity			0		0		18699			0
S3	2016	2016	2016	2	0	2	Export	508	Mozambique	MOZ	702	Singapore	SGP								63	CORK, WOOD MANUFACTURES	1	No Quantity			0		0		164			0
S3	2016	2016	2016	2	0	2	Export	508	Mozambique	MOZ	710	South Africa	ZAF								63	CORK, WOOD MANUFACTURES	1	No Quantity			0		0		876851			0
S3	2016	2016	2016	2	0	2	Export	508	Mozambique	MOZ	716	Zimbabwe	ZWE								63	CORK, WOOD MANUFACTURES	1	No Quantity			0		0		1610			0
S3	2016	2016	2016	2	0	2	Export	508	Mozambique	MOZ	748	Swaziland	SWZ								63	CORK, WOOD MANUFACTURES	1	No Quantity			0		0		216649			0
S3	2016	2016	2016	2	0	2	Export	508	Mozambique	MOZ	784	United Arab Emirates	ARE								63	CORK, WOOD MANUFACTURES	1	No Quantity			0		0		700			0
S3	2016	2016	2016	2	0	2	Export	508	Mozambique	MOZ	826	United Kingdom	GBR								63	CORK, WOOD MANUFACTURES	1	No Quantity			0		0		241			0
S3	2016	2016	2016	2	0	2	Export	508	Mozambique	MOZ	834	United Rep. of Tanzania	TZA								63	CORK, WOOD MANUFACTURES	1	No Quantity			0		0		1392			0
S3	2016	2016	2016	2	0	2	Export	512	Oman	OMN	0	World	WLD								63	CORK, WOOD MANUFACTURES	1	No Quantity							9530587			0
S3	2016	2016	2016	2	0	2	Export	512	Oman	OMN	36	Australia	AUS								63	CORK, WOOD MANUFACTURES	1	No Quantity							302			0
S3	2016	2016	2016	2	0	2	Export	512	Oman	OMN	56	Belgium	BEL								63	CORK, WOOD MANUFACTURES	1	No Quantity							833312			0
S3	2016	2016	2016	2	0	2	Export	512	Oman	OMN	246	Finland	FIN								63	CORK, WOOD MANUFACTURES	1	No Quantity							333			0
S3	2016	2016	2016	2	0	2	Export	512	Oman	OMN	251	France	FRA								63	CORK, WOOD MANUFACTURES	1	No Quantity							1501			0
S3	2016	2016	2016	2	0	2	Export	512	Oman	OMN	344	China, Hong Kong SAR	HKG								63	CORK, WOOD MANUFACTURES	1	No Quantity							1025			0
S3	2016	2016	2016	2	0	2	Export	512	Oman	OMN	364	Iran	IRN								63	CORK, WOOD MANUFACTURES	1	No Quantity							1040			0
S3	2016	2016	2016	2	0	2	Export	512	Oman	OMN	381	Italy	ITA								63	CORK, WOOD MANUFACTURES	1	No Quantity							10551			0
S3	2016	2016	2016	2	0	2	Export	512	Oman	OMN	400	Jordan	JOR								63	CORK, WOOD MANUFACTURES	1	No Quantity							601			0
S3	2016	2016	2016	2	0	2	Export	512	Oman	OMN	410	Rep. of Korea	KOR								63	CORK, WOOD MANUFACTURES	1	No Quantity							442			0
S3	2016	2016	2016	2	0	2	Export	512	Oman	OMN	414	Kuwait	KWT								63	CORK, WOOD MANUFACTURES	1	No Quantity							498410			0
S3	2016	2016	2016	2	0	2	Export	512	Oman	OMN	440	Lithuania	LTU								63	CORK, WOOD MANUFACTURES	1	No Quantity							601			0
S3	2016	2016	2016	2	0	2	Export	512	Oman	OMN	462	Maldives	MDV								63	CORK, WOOD MANUFACTURES	1	No Quantity							61306			0
S3	2016	2016	2016	2	0	2	Export	512	Oman	OMN	616	Poland	POL								63	CORK, WOOD MANUFACTURES	1	No Quantity							2343			0
S3	2016	2016	2016	2	0	2	Export	512	Oman	OMN	634	Qatar	QAT								63	CORK, WOOD MANUFACTURES	1	No Quantity							456997			0
S3	2016	2016	2016	2	0	2	Export	512	Oman	OMN	682	Saudi Arabia	SAU								63	CORK, WOOD MANUFACTURES	1	No Quantity							718593			0
S3	2016	2016	2016	2	0	2	Export	512	Oman	OMN	699	India	IND								63	CORK, WOOD MANUFACTURES	1	No Quantity							74261			0
S3	2016	2016	2016	2	0	2	Export	512	Oman	OMN	706	Somalia	SOM								63	CORK, WOOD MANUFACTURES	1	No Quantity							4399191			0
S3	2016	2016	2016	2	0	2	Export	512	Oman	OMN	760	Syria	SYR								63	CORK, WOOD MANUFACTURES	1	No Quantity							117			0
S3	2016	2016	2016	2	0	2	Export	512	Oman	OMN	784	United Arab Emirates	ARE								63	CORK, WOOD MANUFACTURES	1	No Quantity							2257354			0
S3	2016	2016	2016	2	0	2	Export	512	Oman	OMN	826	United Kingdom	GBR								63	CORK, WOOD MANUFACTURES	1	No Quantity							45831			0
S3	2016	2016	2016	2	0	2	Export	512	Oman	OMN	842	USA	USA								63	CORK, WOOD MANUFACTURES	1	No Quantity							126521			0
S3	2016	2016	2016	2	0	2	Export	512	Oman	OMN	887	Yemen	YEM								63	CORK, WOOD MANUFACTURES	1	No Quantity							39956			0
S3	2016	2016	2016	2	0	2	Export	508	Mozambique	MOZ	0	World	WLD								64	PAPER,PAPERBOARD,ETC.	1	No Quantity			0		0		1257224			4
S3	2016	2016	2016	2	0	2	Export	508	Mozambique	MOZ	24	Angola	AGO								64	PAPER,PAPERBOARD,ETC.	1	No Quantity			0		0		378045			0
S3	2016	2016	2016	2	0	2	Export	508	Mozambique	MOZ	204	Benin	BEN								64	PAPER,PAPERBOARD,ETC.	1	No Quantity			0		0		128			0
S3	2016	2016	2016	2	0	2	Export	508	Mozambique	MOZ	392	Japan	JPN								64	PAPER,PAPERBOARD,ETC.	1	No Quantity			0		0		11			0
S3	2016	2016	2016	2	0	2	Export	508	Mozambique	MOZ	454	Malawi	MWI								64	PAPER,PAPERBOARD,ETC.	1	No Quantity			0		0		136			0
S3	2016	2016	2016	2	0	2	Export	508	Mozambique	MOZ	566	Nigeria	NGA								64	PAPER,PAPERBOARD,ETC.	1	No Quantity			0		0		512			0
S3	2016	2016	2016	2	0	2	Export	508	Mozambique	MOZ	579	Norway	NOR								64	PAPER,PAPERBOARD,ETC.	1	No Quantity			0		0		804			0
S3	2016	2016	2016	2	0	2	Export	508	Mozambique	MOZ	620	Portugal	PRT								64	PAPER,PAPERBOARD,ETC.	1	No Quantity			0		0		4064			0
S3	2016	2016	2016	2	0	2	Export	508	Mozambique	MOZ	688	Serbia	SRB								64	PAPER,PAPERBOARD,ETC.	1	No Quantity			0		0		1165			0
S3	2016	2016	2016	2	0	2	Export	508	Mozambique	MOZ	702	Singapore	SGP								64	PAPER,PAPERBOARD,ETC.	1	No Quantity			0		0		3698			0
S3	2016	2016	2016	2	0	2	Export	508	Mozambique	MOZ	710	South Africa	ZAF								64	PAPER,PAPERBOARD,ETC.	1	No Quantity			0		0		610082			4
S3	2016	2016	2016	2	0	2	Export	508	Mozambique	MOZ	724	Spain	ESP								64	PAPER,PAPERBOARD,ETC.	1	No Quantity			0		0		1656			0
S3	2016	2016	2016	2	0	2	Export	508	Mozambique	MOZ	826	United Kingdom	GBR								64	PAPER,PAPERBOARD,ETC.	1	No Quantity			0		0		250			0
S3	2016	2016	2016	2	0	2	Export	508	Mozambique	MOZ	834	United Rep. of Tanzania	TZA								64	PAPER,PAPERBOARD,ETC.	1	No Quantity			0		0		256554			0
S3	2016	2016	2016	2	0	2	Export	508	Mozambique	MOZ	842	USA	USA								64	PAPER,PAPERBOARD,ETC.	1	No Quantity			0		0		113			0
S3	2016	2016	2016	2	0	2	Export	512	Oman	OMN	0	World	WLD								64	PAPER,PAPERBOARD,ETC.	1	No Quantity							51209703			0
S3	2016	2016	2016	2	0	2	Export	512	Oman	OMN	48	Bahrain	BHR								64	PAPER,PAPERBOARD,ETC.	1	No Quantity							97299			0
S3	2016	2016	2016	2	0	2	Export	512	Oman	OMN	144	Sri Lanka	LKA								64	PAPER,PAPERBOARD,ETC.	1	No Quantity							93431			0
S3	2016	2016	2016	2	0	2	Export	512	Oman	OMN	156	China	CHN								64	PAPER,PAPERBOARD,ETC.	1	No Quantity							165723			0
S3	2016	2016	2016	2	0	2	Export	512	Oman	OMN	262	Djibouti	DJI								64	PAPER,PAPERBOARD,ETC.	1	No Quantity							28476			0
S3	2016	2016	2016	2	0	2	Export	512	Oman	OMN	276	Germany	DEU								64	PAPER,PAPERBOARD,ETC.	1	No Quantity							401			0
S3	2016	2016	2016	2	0	2	Export	512	Oman	OMN	344	China, Hong Kong SAR	HKG								64	PAPER,PAPERBOARD,ETC.	1	No Quantity							8			0
S3	2016	2016	2016	2	0	2	Export	512	Oman	OMN	364	Iran	IRN								64	PAPER,PAPERBOARD,ETC.	1	No Quantity							61389			0
S3	2016	2016	2016	2	0	2	Export	512	Oman	OMN	368	Iraq	IRQ								64	PAPER,PAPERBOARD,ETC.	1	No Quantity							43634			0
S3	2016	2016	2016	2	0	2	Export	512	Oman	OMN	381	Italy	ITA								64	PAPER,PAPERBOARD,ETC.	1	No Quantity							1402			0
S3	2016	2016	2016	2	0	2	Export	512	Oman	OMN	400	Jordan	JOR								64	PAPER,PAPERBOARD,ETC.	1	No Quantity							79423			0
S3	2016	2016	2016	2	0	2	Export	512	Oman	OMN	404	Kenya	KEN								64	PAPER,PAPERBOARD,ETC.	1	No Quantity							220865			0
S3	2016	2016	2016	2	0	2	Export	512	Oman	OMN	414	Kuwait	KWT								64	PAPER,PAPERBOARD,ETC.	1	No Quantity							44216			0
S3	2016	2016	2016	2	0	2	Export	512	Oman	OMN	458	Malaysia	MYS								64	PAPER,PAPERBOARD,ETC.	1	No Quantity							57			0
S3	2016	2016	2016	2	0	2	Export	512	Oman	OMN	480	Mauritius	MUS								64	PAPER,PAPERBOARD,ETC.	1	No Quantity							1285734			0
S3	2016	2016	2016	2	0	2	Export	512	Oman	OMN	490	Other Asia, nes									64	PAPER,PAPERBOARD,ETC.	1	No Quantity							99			0
S3	2016	2016	2016	2	0	2	Export	512	Oman	OMN	586	Pakistan	PAK								64	PAPER,PAPERBOARD,ETC.	1	No Quantity							7670			0
S3	2016	2016	2016	2	0	2	Export	512	Oman	OMN	634	Qatar	QAT								64	PAPER,PAPERBOARD,ETC.	1	No Quantity							6310706			0
S3	2016	2016	2016	2	0	2	Export	512	Oman	OMN	682	Saudi Arabia	SAU								64	PAPER,PAPERBOARD,ETC.	1	No Quantity							3233666			0
S3	2016	2016	2016	2	0	2	Export	512	Oman	OMN	699	India	IND								64	PAPER,PAPERBOARD,ETC.	1	No Quantity							814747			0
S3	2016	2016	2016	2	0	2	Export	512	Oman	OMN	706	Somalia	SOM								64	PAPER,PAPERBOARD,ETC.	1	No Quantity							250577			0
S3	2016	2016	2016	2	0	2	Export	512	Oman	OMN	724	Spain	ESP								64	PAPER,PAPERBOARD,ETC.	1	No Quantity							502			0
S3	2016	2016	2016	2	0	2	Export	512	Oman	OMN	752	Sweden	SWE								64	PAPER,PAPERBOARD,ETC.	1	No Quantity							57			0
S3	2016	2016	2016	2	0	2	Export	512	Oman	OMN	784	United Arab Emirates	ARE								64	PAPER,PAPERBOARD,ETC.	1	No Quantity							27334431			0
S3	2016	2016	2016	2	0	2	Export	512	Oman	OMN	792	Turkey	TUR								64	PAPER,PAPERBOARD,ETC.	1	No Quantity							2081			0
S3	2016	2016	2016	2	0	2	Export	512	Oman	OMN	818	Egypt	EGY								64	PAPER,PAPERBOARD,ETC.	1	No Quantity							376843			0
S3	2016	2016	2016	2	0	2	Export	512	Oman	OMN	826	United Kingdom	GBR								64	PAPER,PAPERBOARD,ETC.	1	No Quantity							65012			0
S3	2016	2016	2016	2	0	2	Export	512	Oman	OMN	842	USA	USA								64	PAPER,PAPERBOARD,ETC.	1	No Quantity							60			0
S3	2016	2016	2016	2	0	2	Export	512	Oman	OMN	887	Yemen	YEM								64	PAPER,PAPERBOARD,ETC.	1	No Quantity							10691194			0
S3	2016	2016	2016	2	0	2	Export	508	Mozambique	MOZ	0	World	WLD								65	TEXTILE YARN,FABRIC,ETC.	1	No Quantity			0		0		1824493			0
S3	2016	2016	2016	2	0	2	Export	508	Mozambique	MOZ	24	Angola	AGO								65	TEXTILE YARN,FABRIC,ETC.	1	No Quantity			0		0		326			0
S3	2016	2016	2016	2	0	2	Export	508	Mozambique	MOZ	120	Cameroon	CMR								65	TEXTILE YARN,FABRIC,ETC.	1	No Quantity			0		0		11			0
S3	2016	2016	2016	2	0	2	Export	508	Mozambique	MOZ	156	China	CHN								65	TEXTILE YARN,FABRIC,ETC.	1	No Quantity			0		0		161874			0
S3	2016	2016	2016	2	0	2	Export	508	Mozambique	MOZ	170	Colombia	COL								65	TEXTILE YARN,FABRIC,ETC.	1	No Quantity			0		0		565			0
S3	2016	2016	2016	2	0	2	Export	508	Mozambique	MOZ	204	Benin	BEN								65	TEXTILE YARN,FABRIC,ETC.	1	No Quantity			0		0		0			0
S3	2016	2016	2016	2	0	2	Export	508	Mozambique	MOZ	381	Italy	ITA								65	TEXTILE YARN,FABRIC,ETC.	1	No Quantity			0		0		5745			0
S3	2016	2016	2016	2	0	2	Export	508	Mozambique	MOZ	392	Japan	JPN								65	TEXTILE YARN,FABRIC,ETC.	1	No Quantity			0		0		1522			0
S3	2016	2016	2016	2	0	2	Export	508	Mozambique	MOZ	454	Malawi	MWI								65	TEXTILE YARN,FABRIC,ETC.	1	No Quantity			0		0		8149			0
S3	2016	2016	2016	2	0	2	Export	508	Mozambique	MOZ	528	Netherlands	NLD								65	TEXTILE YARN,FABRIC,ETC.	1	No Quantity			0		0		876			0
S3	2016	2016	2016	2	0	2	Export	508	Mozambique	MOZ	566	Nigeria	NGA								65	TEXTILE YARN,FABRIC,ETC.	1	No Quantity			0		0		39979			0
S3	2016	2016	2016	2	0	2	Export	508	Mozambique	MOZ	579	Norway	NOR								65	TEXTILE YARN,FABRIC,ETC.	1	No Quantity			0		0		10141			0
S3	2016	2016	2016	2	0	2	Export	508	Mozambique	MOZ	591	Panama	PAN								65	TEXTILE YARN,FABRIC,ETC.	1	No Quantity			0		0		2231			0
S3	2016	2016	2016	2	0	2	Export	508	Mozambique	MOZ	620	Portugal	PRT								65	TEXTILE YARN,FABRIC,ETC.	1	No Quantity			0		0		2581			0
S3	2016	2016	2016	2	0	2	Export	508	Mozambique	MOZ	702	Singapore	SGP								65	TEXTILE YARN,FABRIC,ETC.	1	No Quantity			0		0		182504			0
S3	2016	2016	2016	2	0	2	Export	508	Mozambique	MOZ	710	South Africa	ZAF								65	TEXTILE YARN,FABRIC,ETC.	1	No Quantity			0		0		1264946			0
S3	2016	2016	2016	2	0	2	Export	508	Mozambique	MOZ	724	Spain	ESP								65	TEXTILE YARN,FABRIC,ETC.	1	No Quantity			0		0		81082			0
S3	2016	2016	2016	2	0	2	Export	508	Mozambique	MOZ	784	United Arab Emirates	ARE								65	TEXTILE YARN,FABRIC,ETC.	1	No Quantity			0		0		10023			0
S3	2016	2016	2016	2	0	2	Export	508	Mozambique	MOZ	826	United Kingdom	GBR								65	TEXTILE YARN,FABRIC,ETC.	1	No Quantity			0		0		883			0
S3	2016	2016	2016	2	0	2	Export	508	Mozambique	MOZ	834	United Rep. of Tanzania	TZA								65	TEXTILE YARN,FABRIC,ETC.	1	No Quantity			0		0		51045			0
S3	2016	2016	2016	2	0	2	Export	512	Oman	OMN	0	World	WLD								65	TEXTILE YARN,FABRIC,ETC.	1	No Quantity							15607957			0
S3	2016	2016	2016	2	0	2	Export	512	Oman	OMN	48	Bahrain	BHR								65	TEXTILE YARN,FABRIC,ETC.	1	No Quantity							226597			0
S3	2016	2016	2016	2	0	2	Export	512	Oman	OMN	50	Bangladesh	BGD								65	TEXTILE YARN,FABRIC,ETC.	1	No Quantity							3363			0
S3	2016	2016	2016	2	0	2	Export	512	Oman	OMN	56	Belgium	BEL								65	TEXTILE YARN,FABRIC,ETC.	1	No Quantity							5498			0
S3	2016	2016	2016	2	0	2	Export	512	Oman	OMN	144	Sri Lanka	LKA								65	TEXTILE YARN,FABRIC,ETC.	1	No Quantity							94448			0
S3	2016	2016	2016	2	0	2	Export	512	Oman	OMN	156	China	CHN								65	TEXTILE YARN,FABRIC,ETC.	1	No Quantity							1633			0
S3	2016	2016	2016	2	0	2	Export	512	Oman	OMN	208	Denmark	DNK								65	TEXTILE YARN,FABRIC,ETC.	1	No Quantity							23119			0
S3	2016	2016	2016	2	0	2	Export	512	Oman	OMN	262	Djibouti	DJI								65	TEXTILE YARN,FABRIC,ETC.	1	No Quantity							21860			0
S3	2016	2016	2016	2	0	2	Export	512	Oman	OMN	276	Germany	DEU								65	TEXTILE YARN,FABRIC,ETC.	1	No Quantity							8562			0
S3	2016	2016	2016	2	0	2	Export	512	Oman	OMN	360	Indonesia	IDN								65	TEXTILE YARN,FABRIC,ETC.	1	No Quantity							4245			0
S3	2016	2016	2016	2	0	2	Export	512	Oman	OMN	364	Iran	IRN								65	TEXTILE YARN,FABRIC,ETC.	1	No Quantity							922010			0
S3	2016	2016	2016	2	0	2	Export	512	Oman	OMN	368	Iraq	IRQ								65	TEXTILE YARN,FABRIC,ETC.	1	No Quantity							25641			0
S3	2016	2016	2016	2	0	2	Export	512	Oman	OMN	381	Italy	ITA								65	TEXTILE YARN,FABRIC,ETC.	1	No Quantity							505			0
S3	2016	2016	2016	2	0	2	Export	512	Oman	OMN	400	Jordan	JOR								65	TEXTILE YARN,FABRIC,ETC.	1	No Quantity							1668580			0
S3	2016	2016	2016	2	0	2	Export	512	Oman	OMN	404	Kenya	KEN								65	TEXTILE YARN,FABRIC,ETC.	1	No Quantity							5280			0
S3	2016	2016	2016	2	0	2	Export	512	Oman	OMN	410	Rep. of Korea	KOR								65	TEXTILE YARN,FABRIC,ETC.	1	No Quantity							874			0
S3	2016	2016	2016	2	0	2	Export	512	Oman	OMN	414	Kuwait	KWT								65	TEXTILE YARN,FABRIC,ETC.	1	No Quantity							130677			0
S3	2016	2016	2016	2	0	2	Export	512	Oman	OMN	450	Madagascar	MDG								65	TEXTILE YARN,FABRIC,ETC.	1	No Quantity							106152			0
S3	2016	2016	2016	2	0	2	Export	512	Oman	OMN	504	Morocco	MAR								65	TEXTILE YARN,FABRIC,ETC.	1	No Quantity							1061			0
S3	2016	2016	2016	2	0	2	Export	512	Oman	OMN	528	Netherlands	NLD								65	TEXTILE YARN,FABRIC,ETC.	1	No Quantity							2481			0
S3	2016	2016	2016	2	0	2	Export	512	Oman	OMN	586	Pakistan	PAK								65	TEXTILE YARN,FABRIC,ETC.	1	No Quantity							2467223			0
S3	2016	2016	2016	2	0	2	Export	512	Oman	OMN	616	Poland	POL								65	TEXTILE YARN,FABRIC,ETC.	1	No Quantity							3696			0
S3	2016	2016	2016	2	0	2	Export	512	Oman	OMN	634	Qatar	QAT								65	TEXTILE YARN,FABRIC,ETC.	1	No Quantity							363163			0
S3	2016	2016	2016	2	0	2	Export	512	Oman	OMN	646	Rwanda	RWA								65	TEXTILE YARN,FABRIC,ETC.	1	No Quantity							22996			0
S3	2016	2016	2016	2	0	2	Export	512	Oman	OMN	682	Saudi Arabia	SAU								65	TEXTILE YARN,FABRIC,ETC.	1	No Quantity							1955770			0
S3	2016	2016	2016	2	0	2	Export	512	Oman	OMN	699	India	IND								65	TEXTILE YARN,FABRIC,ETC.	1	No Quantity							127668			0
S3	2016	2016	2016	2	0	2	Export	512	Oman	OMN	706	Somalia	SOM								65	TEXTILE YARN,FABRIC,ETC.	1	No Quantity							3427329			0
S3	2016	2016	2016	2	0	2	Export	512	Oman	OMN	729	Sudan	SDN								65	TEXTILE YARN,FABRIC,ETC.	1	No Quantity							130			0
S3	2016	2016	2016	2	0	2	Export	512	Oman	OMN	760	Syria	SYR								65	TEXTILE YARN,FABRIC,ETC.	1	No Quantity							117			0
S3	2016	2016	2016	2	0	2	Export	512	Oman	OMN	784	United Arab Emirates	ARE								65	TEXTILE YARN,FABRIC,ETC.	1	No Quantity							3710985			0
S3	2016	2016	2016	2	0	2	Export	512	Oman	OMN	792	Turkey	TUR								65	TEXTILE YARN,FABRIC,ETC.	1	No Quantity							39953			0
S3	2016	2016	2016	2	0	2	Export	512	Oman	OMN	818	Egypt	EGY								65	TEXTILE YARN,FABRIC,ETC.	1	No Quantity							24575			0
S3	2016	2016	2016	2	0	2	Export	512	Oman	OMN	826	United Kingdom	GBR								65	TEXTILE YARN,FABRIC,ETC.	1	No Quantity							697			0
S3	2016	2016	2016	2	0	2	Export	512	Oman	OMN	834	United Rep. of Tanzania	TZA								65	TEXTILE YARN,FABRIC,ETC.	1	No Quantity							182			0
S3	2016	2016	2016	2	0	2	Export	512	Oman	OMN	842	USA	USA								65	TEXTILE YARN,FABRIC,ETC.	1	No Quantity							39956			0
S3	2016	2016	2016	2	0	2	Export	512	Oman	OMN	887	Yemen	YEM								65	TEXTILE YARN,FABRIC,ETC.	1	No Quantity							170932			0
S3	2016	2016	2016	2	0	2	Export	508	Mozambique	MOZ	0	World	WLD								66	NON-METAL.MINERAL MANFCT	1	No Quantity			0		0		103764639			4
S3	2016	2016	2016	2	0	2	Export	508	Mozambique	MOZ	12	Algeria	DZA								66	NON-METAL.MINERAL MANFCT	1	No Quantity			0		0		163143			0
S3	2016	2016	2016	2	0	2	Export	508	Mozambique	MOZ	24	Angola	AGO								66	NON-METAL.MINERAL MANFCT	1	No Quantity			0		0		567			0
S3	2016	2016	2016	2	0	2	Export	508	Mozambique	MOZ	120	Cameroon	CMR								66	NON-METAL.MINERAL MANFCT	1	No Quantity			0		0		3			0
S3	2016	2016	2016	2	0	2	Export	508	Mozambique	MOZ	144	Sri Lanka	LKA								66	NON-METAL.MINERAL MANFCT	1	No Quantity			0		0		133151			0
S3	2016	2016	2016	2	0	2	Export	508	Mozambique	MOZ	156	China	CHN								66	NON-METAL.MINERAL MANFCT	1	No Quantity			0		0		940593			0
S3	2016	2016	2016	2	0	2	Export	508	Mozambique	MOZ	191	Croatia	HRV								66	NON-METAL.MINERAL MANFCT	1	No Quantity			0		0		1349			0
S3	2016	2016	2016	2	0	2	Export	508	Mozambique	MOZ	204	Benin	BEN								66	NON-METAL.MINERAL MANFCT	1	No Quantity			0		0		0			0
S3	2016	2016	2016	2	0	2	Export	508	Mozambique	MOZ	276	Germany	DEU								66	NON-METAL.MINERAL MANFCT	1	No Quantity			0		0		2543			0
S3	2016	2016	2016	2	0	2	Export	508	Mozambique	MOZ	344	China, Hong Kong SAR	HKG								66	NON-METAL.MINERAL MANFCT	1	No Quantity			0		0		56227607			0
S3	2016	2016	2016	2	0	2	Export	508	Mozambique	MOZ	381	Italy	ITA								66	NON-METAL.MINERAL MANFCT	1	No Quantity			0		0		3850			0
S3	2016	2016	2016	2	0	2	Export	508	Mozambique	MOZ	422	Lebanon	LBN								66	NON-METAL.MINERAL MANFCT	1	No Quantity			0		0		21074			0
S3	2016	2016	2016	2	0	2	Export	508	Mozambique	MOZ	454	Malawi	MWI								66	NON-METAL.MINERAL MANFCT	1	No Quantity			0		0		42314			0
S3	2016	2016	2016	2	0	2	Export	508	Mozambique	MOZ	480	Mauritius	MUS								66	NON-METAL.MINERAL MANFCT	1	No Quantity			0		0		240996			0
S3	2016	2016	2016	2	0	2	Export	508	Mozambique	MOZ	516	Namibia	NAM								66	NON-METAL.MINERAL MANFCT	1	No Quantity			0		0		6942			4
S3	2016	2016	2016	2	0	2	Export	508	Mozambique	MOZ	579	Norway	NOR								66	NON-METAL.MINERAL MANFCT	1	No Quantity			0		0		152			0
S3	2016	2016	2016	2	0	2	Export	508	Mozambique	MOZ	620	Portugal	PRT								66	NON-METAL.MINERAL MANFCT	1	No Quantity			0		0		12174			0
S3	2016	2016	2016	2	0	2	Export	508	Mozambique	MOZ	699	India	IND								66	NON-METAL.MINERAL MANFCT	1	No Quantity			0		0		28100919			0
S3	2016	2016	2016	2	0	2	Export	508	Mozambique	MOZ	702	Singapore	SGP								66	NON-METAL.MINERAL MANFCT	1	No Quantity			0		0		462334			0
S3	2016	2016	2016	2	0	2	Export	508	Mozambique	MOZ	710	South Africa	ZAF								66	NON-METAL.MINERAL MANFCT	1	No Quantity			0		0		1000866			0
S3	2016	2016	2016	2	0	2	Export	508	Mozambique	MOZ	716	Zimbabwe	ZWE								66	NON-METAL.MINERAL MANFCT	1	No Quantity			0		0		76683			0
S3	2016	2016	2016	2	0	2	Export	508	Mozambique	MOZ	748	Swaziland	SWZ								66	NON-METAL.MINERAL MANFCT	1	No Quantity			0		0		46193			0
S3	2016	2016	2016	2	0	2	Export	508	Mozambique	MOZ	757	Switzerland	CHE								66	NON-METAL.MINERAL MANFCT	1	No Quantity			0		0		10846			0
S3	2016	2016	2016	2	0	2	Export	508	Mozambique	MOZ	764	Thailand	THA								66	NON-METAL.MINERAL MANFCT	1	No Quantity			0		0		15828883			0
S3	2016	2016	2016	2	0	2	Export	508	Mozambique	MOZ	826	United Kingdom	GBR								66	NON-METAL.MINERAL MANFCT	1	No Quantity			0		0		1271			0
S3	2016	2016	2016	2	0	2	Export	508	Mozambique	MOZ	834	United Rep. of Tanzania	TZA								66	NON-METAL.MINERAL MANFCT	1	No Quantity			0		0		287331			0
S3	2016	2016	2016	2	0	2	Export	508	Mozambique	MOZ	842	USA	USA								66	NON-METAL.MINERAL MANFCT	1	No Quantity			0		0		45380			0
S3	2016	2016	2016	2	0	2	Export	508	Mozambique	MOZ	894	Zambia	ZMB								66	NON-METAL.MINERAL MANFCT	1	No Quantity			0		0		107462			0
S3	2016	2016	2016	2	0	2	Export	512	Oman	OMN	0	World	WLD								66	NON-METAL.MINERAL MANFCT	1	No Quantity							300058585			0
S3	2016	2016	2016	2	0	2	Export	512	Oman	OMN	12	Algeria	DZA								66	NON-METAL.MINERAL MANFCT	1	No Quantity							195409			0
S3	2016	2016	2016	2	0	2	Export	512	Oman	OMN	32	Argentina	ARG								66	NON-METAL.MINERAL MANFCT	1	No Quantity							14018			0
S3	2016	2016	2016	2	0	2	Export	512	Oman	OMN	36	Australia	AUS								66	NON-METAL.MINERAL MANFCT	1	No Quantity							3784			0
S3	2016	2016	2016	2	0	2	Export	512	Oman	OMN	48	Bahrain	BHR								66	NON-METAL.MINERAL MANFCT	1	No Quantity							2667492			0
S3	2016	2016	2016	2	0	2	Export	512	Oman	OMN	56	Belgium	BEL								66	NON-METAL.MINERAL MANFCT	1	No Quantity							14622			0
S3	2016	2016	2016	2	0	2	Export	512	Oman	OMN	68	Bolivia (Plurinational State of)	BOL								66	NON-METAL.MINERAL MANFCT	1	No Quantity							72224			0
S3	2016	2016	2016	2	0	2	Export	512	Oman	OMN	76	Brazil	BRA								66	NON-METAL.MINERAL MANFCT	1	No Quantity							14018			0
S3	2016	2016	2016	2	0	2	Export	512	Oman	OMN	100	Bulgaria	BGR								66	NON-METAL.MINERAL MANFCT	1	No Quantity							14632			0
S3	2016	2016	2016	2	0	2	Export	512	Oman	OMN	124	Canada	CAN								66	NON-METAL.MINERAL MANFCT	1	No Quantity							69179			0
S3	2016	2016	2016	2	0	2	Export	512	Oman	OMN	144	Sri Lanka	LKA								66	NON-METAL.MINERAL MANFCT	1	No Quantity							67850			0
S3	2016	2016	2016	2	0	2	Export	512	Oman	OMN	152	Chile	CHL								66	NON-METAL.MINERAL MANFCT	1	No Quantity							31022			0
S3	2016	2016	2016	2	0	2	Export	512	Oman	OMN	156	China	CHN								66	NON-METAL.MINERAL MANFCT	1	No Quantity							7959928			0
S3	2016	2016	2016	2	0	2	Export	512	Oman	OMN	170	Colombia	COL								66	NON-METAL.MINERAL MANFCT	1	No Quantity							132584			0
S3	2016	2016	2016	2	0	2	Export	512	Oman	OMN	188	Costa Rica	CRI								66	NON-METAL.MINERAL MANFCT	1	No Quantity							9212			0
S3	2016	2016	2016	2	0	2	Export	512	Oman	OMN	196	Cyprus	CYP								66	NON-METAL.MINERAL MANFCT	1	No Quantity							129959			0
S3	2016	2016	2016	2	0	2	Export	512	Oman	OMN	214	Dominican Rep.	DOM								66	NON-METAL.MINERAL MANFCT	1	No Quantity							8010			0
S3	2016	2016	2016	2	0	2	Export	512	Oman	OMN	218	Ecuador	ECU								66	NON-METAL.MINERAL MANFCT	1	No Quantity							30039			0
S3	2016	2016	2016	2	0	2	Export	512	Oman	OMN	231	Ethiopia	ETH								66	NON-METAL.MINERAL MANFCT	1	No Quantity							36			0
S3	2016	2016	2016	2	0	2	Export	512	Oman	OMN	251	France	FRA								66	NON-METAL.MINERAL MANFCT	1	No Quantity							75673			0
S3	2016	2016	2016	2	0	2	Export	512	Oman	OMN	262	Djibouti	DJI								66	NON-METAL.MINERAL MANFCT	1	No Quantity							440305			0
S3	2016	2016	2016	2	0	2	Export	512	Oman	OMN	268	Georgia	GEO								66	NON-METAL.MINERAL MANFCT	1	No Quantity							61101			0
S3	2016	2016	2016	2	0	2	Export	512	Oman	OMN	275	State of Palestine	PSE								66	NON-METAL.MINERAL MANFCT	1	No Quantity							516215			0
S3	2016	2016	2016	2	0	2	Export	512	Oman	OMN	276	Germany	DEU								66	NON-METAL.MINERAL MANFCT	1	No Quantity							979409			0
S3	2016	2016	2016	2	0	2	Export	512	Oman	OMN	288	Ghana	GHA								66	NON-METAL.MINERAL MANFCT	1	No Quantity							7207			0
S3	2016	2016	2016	2	0	2	Export	512	Oman	OMN	300	Greece	GRC								66	NON-METAL.MINERAL MANFCT	1	No Quantity							56034			0
S3	2016	2016	2016	2	0	2	Export	512	Oman	OMN	344	China, Hong Kong SAR	HKG								66	NON-METAL.MINERAL MANFCT	1	No Quantity							1861028			0
S3	2016	2016	2016	2	0	2	Export	512	Oman	OMN	364	Iran	IRN								66	NON-METAL.MINERAL MANFCT	1	No Quantity							631443			0
S3	2016	2016	2016	2	0	2	Export	512	Oman	OMN	368	Iraq	IRQ								66	NON-METAL.MINERAL MANFCT	1	No Quantity							8420657			0
S3	2016	2016	2016	2	0	2	Export	512	Oman	OMN	381	Italy	ITA								66	NON-METAL.MINERAL MANFCT	1	No Quantity							254707			0
S3	2016	2016	2016	2	0	2	Export	512	Oman	OMN	384	Côte d'Ivoire	CIV								66	NON-METAL.MINERAL MANFCT	1	No Quantity							88050			0
S3	2016	2016	2016	2	0	2	Export	512	Oman	OMN	388	Jamaica	JAM								66	NON-METAL.MINERAL MANFCT	1	No Quantity							370780			0
S3	2016	2016	2016	2	0	2	Export	512	Oman	OMN	392	Japan	JPN								66	NON-METAL.MINERAL MANFCT	1	No Quantity							278005			0
S3	2016	2016	2016	2	0	2	Export	512	Oman	OMN	400	Jordan	JOR								66	NON-METAL.MINERAL MANFCT	1	No Quantity							5089134			0
S3	2016	2016	2016	2	0	2	Export	512	Oman	OMN	404	Kenya	KEN								66	NON-METAL.MINERAL MANFCT	1	No Quantity							3992896			0
S3	2016	2016	2016	2	0	2	Export	512	Oman	OMN	410	Rep. of Korea	KOR								66	NON-METAL.MINERAL MANFCT	1	No Quantity							7665660			0
S3	2016	2016	2016	2	0	2	Export	512	Oman	OMN	414	Kuwait	KWT								66	NON-METAL.MINERAL MANFCT	1	No Quantity							2238017			0
S3	2016	2016	2016	2	0	2	Export	512	Oman	OMN	422	Lebanon	LBN								66	NON-METAL.MINERAL MANFCT	1	No Quantity							780198			0
S3	2016	2016	2016	2	0	2	Export	512	Oman	OMN	430	Liberia	LBR								66	NON-METAL.MINERAL MANFCT	1	No Quantity							65545			0
S3	2016	2016	2016	2	0	2	Export	512	Oman	OMN	434	Libya	LBY								66	NON-METAL.MINERAL MANFCT	1	No Quantity							1771954			0
S3	2016	2016	2016	2	0	2	Export	512	Oman	OMN	442	Luxembourg	LUX								66	NON-METAL.MINERAL MANFCT	1	No Quantity							5196			0
S3	2016	2016	2016	2	0	2	Export	512	Oman	OMN	458	Malaysia	MYS								66	NON-METAL.MINERAL MANFCT	1	No Quantity							1783556			0
S3	2016	2016	2016	2	0	2	Export	512	Oman	OMN	480	Mauritius	MUS								66	NON-METAL.MINERAL MANFCT	1	No Quantity							1495717			0
S3	2016	2016	2016	2	0	2	Export	512	Oman	OMN	484	Mexico	MEX								66	NON-METAL.MINERAL MANFCT	1	No Quantity							1146833			0
S3	2016	2016	2016	2	0	2	Export	512	Oman	OMN	490	Other Asia, nes									66	NON-METAL.MINERAL MANFCT	1	No Quantity							449613			0
S3	2016	2016	2016	2	0	2	Export	512	Oman	OMN	504	Morocco	MAR								66	NON-METAL.MINERAL MANFCT	1	No Quantity							49465			0
S3	2016	2016	2016	2	0	2	Export	512	Oman	OMN	508	Mozambique	MOZ								66	NON-METAL.MINERAL MANFCT	1	No Quantity							95907			0
S3	2016	2016	2016	2	0	2	Export	512	Oman	OMN	528	Netherlands	NLD								66	NON-METAL.MINERAL MANFCT	1	No Quantity							171122			0
S3	2016	2016	2016	2	0	2	Export	512	Oman	OMN	562	Niger	NER								66	NON-METAL.MINERAL MANFCT	1	No Quantity							44801			0
S3	2016	2016	2016	2	0	2	Export	512	Oman	OMN	566	Nigeria	NGA								66	NON-METAL.MINERAL MANFCT	1	No Quantity							40177			0
S3	2016	2016	2016	2	0	2	Export	512	Oman	OMN	586	Pakistan	PAK								66	NON-METAL.MINERAL MANFCT	1	No Quantity							896758			0
S3	2016	2016	2016	2	0	2	Export	512	Oman	OMN	591	Panama	PAN								66	NON-METAL.MINERAL MANFCT	1	No Quantity							425561			0
S3	2016	2016	2016	2	0	2	Export	512	Oman	OMN	608	Philippines	PHL								66	NON-METAL.MINERAL MANFCT	1	No Quantity							9759772			0
S3	2016	2016	2016	2	0	2	Export	512	Oman	OMN	616	Poland	POL								66	NON-METAL.MINERAL MANFCT	1	No Quantity							148958			0
S3	2016	2016	2016	2	0	2	Export	512	Oman	OMN	620	Portugal	PRT								66	NON-METAL.MINERAL MANFCT	1	No Quantity							20076			0
S3	2016	2016	2016	2	0	2	Export	512	Oman	OMN	634	Qatar	QAT								66	NON-METAL.MINERAL MANFCT	1	No Quantity							19009760			0
S3	2016	2016	2016	2	0	2	Export	512	Oman	OMN	642	Romania	ROU								66	NON-METAL.MINERAL MANFCT	1	No Quantity							269908			0
S3	2016	2016	2016	2	0	2	Export	512	Oman	OMN	643	Russian Federation	RUS								66	NON-METAL.MINERAL MANFCT	1	No Quantity							256657			0
S3	2016	2016	2016	2	0	2	Export	512	Oman	OMN	682	Saudi Arabia	SAU								66	NON-METAL.MINERAL MANFCT	1	No Quantity							56330964			0
S3	2016	2016	2016	2	0	2	Export	512	Oman	OMN	686	Senegal	SEN								66	NON-METAL.MINERAL MANFCT	1	No Quantity							140534			0
S3	2016	2016	2016	2	0	2	Export	512	Oman	OMN	690	Seychelles	SYC								66	NON-METAL.MINERAL MANFCT	1	No Quantity							13795			0
S3	2016	2016	2016	2	0	2	Export	512	Oman	OMN	699	India	IND								66	NON-METAL.MINERAL MANFCT	1	No Quantity							29857088			0
S3	2016	2016	2016	2	0	2	Export	512	Oman	OMN	702	Singapore	SGP								66	NON-METAL.MINERAL MANFCT	1	No Quantity							3782778			0
S3	2016	2016	2016	2	0	2	Export	512	Oman	OMN	704	Viet Nam	VNM								66	NON-METAL.MINERAL MANFCT	1	No Quantity							854332			0
S3	2016	2016	2016	2	0	2	Export	512	Oman	OMN	706	Somalia	SOM								66	NON-METAL.MINERAL MANFCT	1	No Quantity							17393282			0
S3	2016	2016	2016	2	0	2	Export	512	Oman	OMN	710	South Africa	ZAF								66	NON-METAL.MINERAL MANFCT	1	No Quantity							15899			0
S3	2016	2016	2016	2	0	2	Export	512	Oman	OMN	724	Spain	ESP								66	NON-METAL.MINERAL MANFCT	1	No Quantity							289264			0
S3	2016	2016	2016	2	0	2	Export	512	Oman	OMN	729	Sudan	SDN								66	NON-METAL.MINERAL MANFCT	1	No Quantity							406422			0
S3	2016	2016	2016	2	0	2	Export	512	Oman	OMN	757	Switzerland	CHE								66	NON-METAL.MINERAL MANFCT	1	No Quantity							33535			0
S3	2016	2016	2016	2	0	2	Export	512	Oman	OMN	768	Togo	TGO								66	NON-METAL.MINERAL MANFCT	1	No Quantity							51535			0
S3	2016	2016	2016	2	0	2	Export	512	Oman	OMN	784	United Arab Emirates	ARE								66	NON-METAL.MINERAL MANFCT	1	No Quantity							58924235			0
S3	2016	2016	2016	2	0	2	Export	512	Oman	OMN	788	Tunisia	TUN								66	NON-METAL.MINERAL MANFCT	1	No Quantity							327438			0
S3	2016	2016	2016	2	0	2	Export	512	Oman	OMN	792	Turkey	TUR								66	NON-METAL.MINERAL MANFCT	1	No Quantity							1105673			0
S3	2016	2016	2016	2	0	2	Export	512	Oman	OMN	804	Ukraine	UKR								66	NON-METAL.MINERAL MANFCT	1	No Quantity							223149			0
S3	2016	2016	2016	2	0	2	Export	512	Oman	OMN	818	Egypt	EGY								66	NON-METAL.MINERAL MANFCT	1	No Quantity							502940			0
S3	2016	2016	2016	2	0	2	Export	512	Oman	OMN	826	United Kingdom	GBR								66	NON-METAL.MINERAL MANFCT	1	No Quantity							3315648			0
S3	2016	2016	2016	2	0	2	Export	512	Oman	OMN	834	United Rep. of Tanzania	TZA								66	NON-METAL.MINERAL MANFCT	1	No Quantity							705246			0
S3	2016	2016	2016	2	0	2	Export	512	Oman	OMN	842	USA	USA								66	NON-METAL.MINERAL MANFCT	1	No Quantity							910186			0
S3	2016	2016	2016	2	0	2	Export	512	Oman	OMN	862	Venezuela	VEN								66	NON-METAL.MINERAL MANFCT	1	No Quantity							37436			0
S3	2016	2016	2016	2	0	2	Export	512	Oman	OMN	887	Yemen	YEM								66	NON-METAL.MINERAL MANFCT	1	No Quantity							41671989			0
S3	2016	2016	2016	2	0	2	Export	512	Oman	OMN	894	Zambia	ZMB								66	NON-METAL.MINERAL MANFCT	1	No Quantity							17342			0
S3	2016	2016	2016	2	0	2	Export	508	Mozambique	MOZ	0	World	WLD								67	IRON AND STEEL	1	No Quantity			0		0		1279415			0
S3	2016	2016	2016	2	0	2	Export	508	Mozambique	MOZ	24	Angola	AGO								67	IRON AND STEEL	1	No Quantity			0		0		1437			0
S3	2016	2016	2016	2	0	2	Export	508	Mozambique	MOZ	56	Belgium	BEL								67	IRON AND STEEL	1	No Quantity			0		0		36891			0
S3	2016	2016	2016	2	0	2	Export	508	Mozambique	MOZ	76	Brazil	BRA								67	IRON AND STEEL	1	No Quantity			0		0		1165			0
S3	2016	2016	2016	2	0	2	Export	508	Mozambique	MOZ	170	Colombia	COL								67	IRON AND STEEL	1	No Quantity			0		0		1458			0
S3	2016	2016	2016	2	0	2	Export	508	Mozambique	MOZ	204	Benin	BEN								67	IRON AND STEEL	1	No Quantity			0		0		770			0
S3	2016	2016	2016	2	0	2	Export	508	Mozambique	MOZ	231	Ethiopia	ETH								67	IRON AND STEEL	1	No Quantity			0		0		252			0
S3	2016	2016	2016	2	0	2	Export	508	Mozambique	MOZ	381	Italy	ITA								67	IRON AND STEEL	1	No Quantity			0		0		1447			0
S3	2016	2016	2016	2	0	2	Export	508	Mozambique	MOZ	414	Kuwait	KWT								67	IRON AND STEEL	1	No Quantity			0		0		241			0
S3	2016	2016	2016	2	0	2	Export	508	Mozambique	MOZ	454	Malawi	MWI								67	IRON AND STEEL	1	No Quantity			0		0		297863			0
S3	2016	2016	2016	2	0	2	Export	508	Mozambique	MOZ	528	Netherlands	NLD								67	IRON AND STEEL	1	No Quantity			0		0		8			0
S3	2016	2016	2016	2	0	2	Export	508	Mozambique	MOZ	531	Curaçao	CUW								67	IRON AND STEEL	1	No Quantity			0		0		2042			0
S3	2016	2016	2016	2	0	2	Export	508	Mozambique	MOZ	566	Nigeria	NGA								67	IRON AND STEEL	1	No Quantity			0		0		453			0
S3	2016	2016	2016	2	0	2	Export	508	Mozambique	MOZ	579	Norway	NOR								67	IRON AND STEEL	1	No Quantity			0		0		625			0
S3	2016	2016	2016	2	0	2	Export	508	Mozambique	MOZ	620	Portugal	PRT								67	IRON AND STEEL	1	No Quantity			0		0		29041			0
S3	2016	2016	2016	2	0	2	Export	508	Mozambique	MOZ	688	Serbia	SRB								67	IRON AND STEEL	1	No Quantity			0		0		328			0
S3	2016	2016	2016	2	0	2	Export	508	Mozambique	MOZ	702	Singapore	SGP								67	IRON AND STEEL	1	No Quantity			0		0		532			0
S3	2016	2016	2016	2	0	2	Export	508	Mozambique	MOZ	710	South Africa	ZAF								67	IRON AND STEEL	1	No Quantity			0		0		125571			0
S3	2016	2016	2016	2	0	2	Export	508	Mozambique	MOZ	716	Zimbabwe	ZWE								67	IRON AND STEEL	1	No Quantity			0		0		451398			0
S3	2016	2016	2016	2	0	2	Export	508	Mozambique	MOZ	724	Spain	ESP								67	IRON AND STEEL	1	No Quantity			0		0		9977			0
S3	2016	2016	2016	2	0	2	Export	508	Mozambique	MOZ	784	United Arab Emirates	ARE								67	IRON AND STEEL	1	No Quantity			0		0		20150			0
S3	2016	2016	2016	2	0	2	Export	508	Mozambique	MOZ	826	United Kingdom	GBR								67	IRON AND STEEL	1	No Quantity			0		0		1383			0
S3	2016	2016	2016	2	0	2	Export	508	Mozambique	MOZ	834	United Rep. of Tanzania	TZA								67	IRON AND STEEL	1	No Quantity			0		0		207040			0
S3	2016	2016	2016	2	0	2	Export	508	Mozambique	MOZ	894	Zambia	ZMB								67	IRON AND STEEL	1	No Quantity			0		0		89331			0
S3	2016	2016	2016	2	0	2	Export	512	Oman	OMN	0	World	WLD								67	IRON AND STEEL	1	No Quantity							548353759			0
S3	2016	2016	2016	2	0	2	Export	512	Oman	OMN	36	Australia	AUS								67	IRON AND STEEL	1	No Quantity							3156271			0
S3	2016	2016	2016	2	0	2	Export	512	Oman	OMN	48	Bahrain	BHR								67	IRON AND STEEL	1	No Quantity							8721367			0
S3	2016	2016	2016	2	0	2	Export	512	Oman	OMN	56	Belgium	BEL								67	IRON AND STEEL	1	No Quantity							18031			0
S3	2016	2016	2016	2	0	2	Export	512	Oman	OMN	84	Belize	BLZ								67	IRON AND STEEL	1	No Quantity							12809			0
S3	2016	2016	2016	2	0	2	Export	512	Oman	OMN	120	Cameroon	CMR								67	IRON AND STEEL	1	No Quantity							40554			0
S3	2016	2016	2016	2	0	2	Export	512	Oman	OMN	124	Canada	CAN								67	IRON AND STEEL	1	No Quantity							88			0
S3	2016	2016	2016	2	0	2	Export	512	Oman	OMN	152	Chile	CHL								67	IRON AND STEEL	1	No Quantity							13004			0
S3	2016	2016	2016	2	0	2	Export	512	Oman	OMN	251	France	FRA								67	IRON AND STEEL	1	No Quantity							18726			0
S3	2016	2016	2016	2	0	2	Export	512	Oman	OMN	262	Djibouti	DJI								67	IRON AND STEEL	1	No Quantity							2913			0
[truncated: 1,388 more rows]
