# Supplementary material for: Core-periphery structure in sectoral international trade networks: A new approach to an old theory
Source: PLoS One. 2020 Apr 2;15(4):e0229547. doi: 10.1371/journal.pone.0229547 (PMC7117750; doi:10.1371/journal.pone.0229547)
Supplement: S7 File — (ZIP) [file pone.0229547.s007.zip › S7_File/RawData 2016/comtrade (49).csv]

Classification	Year	Period	Period Desc.	Aggregate Level	Is Leaf Code	Trade Flow Code	Trade Flow	Reporter Code	Reporter	Reporter ISO	Partner Code	Partner	Partner ISO	2nd Partner Code	2nd Partner	2nd Partner ISO	Customs Proc. Code	Customs	Mode of Transport Code	Mode of Transport	Commodity Code	Commodity	Qty Unit Code	Qty Unit	Qty	Alt Qty Unit Code	Alt Qty Unit	Alt Qty	Netweight (kg)	Gross weight (kg)	Trade Value (US$)	CIF Trade Value (US$)	FOB Trade Value (US$)	Flag
S3	2016	2016	2016	2	0	2	Export	516	Namibia	NAM	0	World	WLD								00	LIVE ANIMALS	1	No Quantity							70005392			0
S3	2016	2016	2016	2	0	2	Export	516	Namibia	NAM	24	Angola	AGO								00	LIVE ANIMALS	1	No Quantity							1246299			0
S3	2016	2016	2016	2	0	2	Export	516	Namibia	NAM	40	Austria	AUT								00	LIVE ANIMALS	1	No Quantity							14			0
S3	2016	2016	2016	2	0	2	Export	516	Namibia	NAM	72	Botswana	BWA								00	LIVE ANIMALS	1	No Quantity							13583			0
S3	2016	2016	2016	2	0	2	Export	516	Namibia	NAM	276	Germany	DEU								00	LIVE ANIMALS	1	No Quantity							71			0
S3	2016	2016	2016	2	0	2	Export	516	Namibia	NAM	682	Saudi Arabia	SAU								00	LIVE ANIMALS	1	No Quantity							22845			0
S3	2016	2016	2016	2	0	2	Export	516	Namibia	NAM	710	South Africa	ZAF								00	LIVE ANIMALS	1	No Quantity							68336560			0
S3	2016	2016	2016	2	0	2	Export	516	Namibia	NAM	716	Zimbabwe	ZWE								00	LIVE ANIMALS	1	No Quantity							330249			0
S3	2016	2016	2016	2	0	2	Export	516	Namibia	NAM	724	Spain	ESP								00	LIVE ANIMALS	1	No Quantity							20			0
S3	2016	2016	2016	2	0	2	Export	516	Namibia	NAM	784	United Arab Emirates	ARE								00	LIVE ANIMALS	1	No Quantity							7585			0
S3	2016	2016	2016	2	0	2	Export	516	Namibia	NAM	826	United Kingdom	GBR								00	LIVE ANIMALS	1	No Quantity							41			0
S3	2016	2016	2016	2	0	2	Export	516	Namibia	NAM	842	USA	USA								00	LIVE ANIMALS	1	No Quantity							54			0
S3	2016	2016	2016	2	0	2	Export	516	Namibia	NAM	894	Zambia	ZMB								00	LIVE ANIMALS	1	No Quantity							48073			0
S3	2016	2016	2016	2	0	2	Export	524	Nepal	NPL	0	World	WLD								00	LIVE ANIMALS	1	No Quantity			0				702581			4
S3	2016	2016	2016	2	0	2	Export	524	Nepal	NPL	699	India	IND								00	LIVE ANIMALS	1	No Quantity			0		0		653465			4
S3	2016	2016	2016	2	0	2	Export	524	Nepal	NPL	899	Areas, nes									00	LIVE ANIMALS	1	No Quantity			0				49116			4
S3	2016	2016	2016	2	0	2	Export	516	Namibia	NAM	0	World	WLD								01	MEAT, MEAT PREPARATIONS	1	No Quantity							78323431			0
S3	2016	2016	2016	2	0	2	Export	516	Namibia	NAM	24	Angola	AGO								01	MEAT, MEAT PREPARATIONS	1	No Quantity							32045			0
S3	2016	2016	2016	2	0	2	Export	516	Namibia	NAM	72	Botswana	BWA								01	MEAT, MEAT PREPARATIONS	1	No Quantity							3409923			0
S3	2016	2016	2016	2	0	2	Export	516	Namibia	NAM	84	Belize	BLZ								01	MEAT, MEAT PREPARATIONS	1	No Quantity							425			0
S3	2016	2016	2016	2	0	2	Export	516	Namibia	NAM	136	Cayman Isds	CYM								01	MEAT, MEAT PREPARATIONS	1	No Quantity							82923			0
S3	2016	2016	2016	2	0	2	Export	516	Namibia	NAM	156	China	CHN								01	MEAT, MEAT PREPARATIONS	1	No Quantity							18			0
S3	2016	2016	2016	2	0	2	Export	516	Namibia	NAM	180	Dem. Rep. of the Congo	COD								01	MEAT, MEAT PREPARATIONS	1	No Quantity							4498873			0
S3	2016	2016	2016	2	0	2	Export	516	Namibia	NAM	344	China, Hong Kong SAR	HKG								01	MEAT, MEAT PREPARATIONS	1	No Quantity							68719			0
S3	2016	2016	2016	2	0	2	Export	516	Namibia	NAM	381	Italy	ITA								01	MEAT, MEAT PREPARATIONS	1	No Quantity							620752			0
S3	2016	2016	2016	2	0	2	Export	516	Namibia	NAM	528	Netherlands	NLD								01	MEAT, MEAT PREPARATIONS	1	No Quantity							5637971			0
S3	2016	2016	2016	2	0	2	Export	516	Namibia	NAM	566	Nigeria	NGA								01	MEAT, MEAT PREPARATIONS	1	No Quantity							8			0
S3	2016	2016	2016	2	0	2	Export	516	Namibia	NAM	579	Norway	NOR								01	MEAT, MEAT PREPARATIONS	1	No Quantity							1156610			0
S3	2016	2016	2016	2	0	2	Export	516	Namibia	NAM	591	Panama	PAN								01	MEAT, MEAT PREPARATIONS	1	No Quantity							677			0
S3	2016	2016	2016	2	0	2	Export	516	Namibia	NAM	702	Singapore	SGP								01	MEAT, MEAT PREPARATIONS	1	No Quantity							74			0
S3	2016	2016	2016	2	0	2	Export	516	Namibia	NAM	710	South Africa	ZAF								01	MEAT, MEAT PREPARATIONS	1	No Quantity							36025460			0
S3	2016	2016	2016	2	0	2	Export	516	Namibia	NAM	716	Zimbabwe	ZWE								01	MEAT, MEAT PREPARATIONS	1	No Quantity							2589482			0
S3	2016	2016	2016	2	0	2	Export	516	Namibia	NAM	784	United Arab Emirates	ARE								01	MEAT, MEAT PREPARATIONS	1	No Quantity							1120			0
S3	2016	2016	2016	2	0	2	Export	516	Namibia	NAM	826	United Kingdom	GBR								01	MEAT, MEAT PREPARATIONS	1	No Quantity							23350754			0
S3	2016	2016	2016	2	0	2	Export	516	Namibia	NAM	834	United Rep. of Tanzania	TZA								01	MEAT, MEAT PREPARATIONS	1	No Quantity							12823			0
S3	2016	2016	2016	2	0	2	Export	516	Namibia	NAM	894	Zambia	ZMB								01	MEAT, MEAT PREPARATIONS	1	No Quantity							834774			0
S3	2016	2016	2016	2	0	2	Export	524	Nepal	NPL	0	World	WLD								01	MEAT, MEAT PREPARATIONS	1	No Quantity			0		0		3531792			0
S3	2016	2016	2016	2	0	2	Export	524	Nepal	NPL	156	China	CHN								01	MEAT, MEAT PREPARATIONS	1	No Quantity			0		0		10807			0
S3	2016	2016	2016	2	0	2	Export	524	Nepal	NPL	344	China, Hong Kong SAR	HKG								01	MEAT, MEAT PREPARATIONS	1	No Quantity			0		0		19467			0
S3	2016	2016	2016	2	0	2	Export	524	Nepal	NPL	704	Viet Nam	VNM								01	MEAT, MEAT PREPARATIONS	1	No Quantity			0		0		2761724			0
S3	2016	2016	2016	2	0	2	Export	524	Nepal	NPL	764	Thailand	THA								01	MEAT, MEAT PREPARATIONS	1	No Quantity			0		0		639297			0
S3	2016	2016	2016	2	0	2	Export	524	Nepal	NPL	862	Venezuela	VEN								01	MEAT, MEAT PREPARATIONS	1	No Quantity			0		0		100496			0
S3	2016	2016	2016	2	0	2	Export	516	Namibia	NAM	0	World	WLD								02	DAIRY PRODUCTS,BIRD EGGS	1	No Quantity							215405			0
S3	2016	2016	2016	2	0	2	Export	516	Namibia	NAM	24	Angola	AGO								02	DAIRY PRODUCTS,BIRD EGGS	1	No Quantity							80637			0
S3	2016	2016	2016	2	0	2	Export	516	Namibia	NAM	72	Botswana	BWA								02	DAIRY PRODUCTS,BIRD EGGS	1	No Quantity							8652			0
S3	2016	2016	2016	2	0	2	Export	516	Namibia	NAM	84	Belize	BLZ								02	DAIRY PRODUCTS,BIRD EGGS	1	No Quantity							1040			0
S3	2016	2016	2016	2	0	2	Export	516	Namibia	NAM	136	Cayman Isds	CYM								02	DAIRY PRODUCTS,BIRD EGGS	1	No Quantity							1859			0
S3	2016	2016	2016	2	0	2	Export	516	Namibia	NAM	174	Comoros	COM								02	DAIRY PRODUCTS,BIRD EGGS	1	No Quantity							202			0
S3	2016	2016	2016	2	0	2	Export	516	Namibia	NAM	180	Dem. Rep. of the Congo	COD								02	DAIRY PRODUCTS,BIRD EGGS	1	No Quantity							32516			0
S3	2016	2016	2016	2	0	2	Export	516	Namibia	NAM	231	Ethiopia	ETH								02	DAIRY PRODUCTS,BIRD EGGS	1	No Quantity							60			0
S3	2016	2016	2016	2	0	2	Export	516	Namibia	NAM	276	Germany	DEU								02	DAIRY PRODUCTS,BIRD EGGS	1	No Quantity							43			0
S3	2016	2016	2016	2	0	2	Export	516	Namibia	NAM	344	China, Hong Kong SAR	HKG								02	DAIRY PRODUCTS,BIRD EGGS	1	No Quantity							31			0
S3	2016	2016	2016	2	0	2	Export	516	Namibia	NAM	381	Italy	ITA								02	DAIRY PRODUCTS,BIRD EGGS	1	No Quantity							1			0
S3	2016	2016	2016	2	0	2	Export	516	Namibia	NAM	430	Liberia	LBR								02	DAIRY PRODUCTS,BIRD EGGS	1	No Quantity							8			0
S3	2016	2016	2016	2	0	2	Export	516	Namibia	NAM	591	Panama	PAN								02	DAIRY PRODUCTS,BIRD EGGS	1	No Quantity							3323			0
S3	2016	2016	2016	2	0	2	Export	516	Namibia	NAM	616	Poland	POL								02	DAIRY PRODUCTS,BIRD EGGS	1	No Quantity							454			0
S3	2016	2016	2016	2	0	2	Export	516	Namibia	NAM	659	Saint Kitts and Nevis	KNA								02	DAIRY PRODUCTS,BIRD EGGS	1	No Quantity							560			0
S3	2016	2016	2016	2	0	2	Export	516	Namibia	NAM	710	South Africa	ZAF								02	DAIRY PRODUCTS,BIRD EGGS	1	No Quantity							41504			0
S3	2016	2016	2016	2	0	2	Export	516	Namibia	NAM	724	Spain	ESP								02	DAIRY PRODUCTS,BIRD EGGS	1	No Quantity							1024			0
S3	2016	2016	2016	2	0	2	Export	516	Namibia	NAM	800	Uganda	UGA								02	DAIRY PRODUCTS,BIRD EGGS	1	No Quantity							12			0
S3	2016	2016	2016	2	0	2	Export	516	Namibia	NAM	826	United Kingdom	GBR								02	DAIRY PRODUCTS,BIRD EGGS	1	No Quantity							21			0
S3	2016	2016	2016	2	0	2	Export	516	Namibia	NAM	894	Zambia	ZMB								02	DAIRY PRODUCTS,BIRD EGGS	1	No Quantity							43459			0
S3	2016	2016	2016	2	0	2	Export	524	Nepal	NPL	0	World	WLD								02	DAIRY PRODUCTS,BIRD EGGS	1	No Quantity			0		0		2343554			4
S3	2016	2016	2016	2	0	2	Export	524	Nepal	NPL	156	China	CHN								02	DAIRY PRODUCTS,BIRD EGGS	1	No Quantity			0		0		73551			4
S3	2016	2016	2016	2	0	2	Export	524	Nepal	NPL	344	China, Hong Kong SAR	HKG								02	DAIRY PRODUCTS,BIRD EGGS	1	No Quantity			0		0		1956			0
S3	2016	2016	2016	2	0	2	Export	524	Nepal	NPL	392	Japan	JPN								02	DAIRY PRODUCTS,BIRD EGGS	1	No Quantity			0		0		127566			0
S3	2016	2016	2016	2	0	2	Export	524	Nepal	NPL	408	Dem. People's Rep. of Korea	PRK								02	DAIRY PRODUCTS,BIRD EGGS	1	No Quantity			0		0		1629			0
S3	2016	2016	2016	2	0	2	Export	524	Nepal	NPL	410	Rep. of Korea	KOR								02	DAIRY PRODUCTS,BIRD EGGS	1	No Quantity			0		0		236565			0
S3	2016	2016	2016	2	0	2	Export	524	Nepal	NPL	699	India	IND								02	DAIRY PRODUCTS,BIRD EGGS	1	No Quantity			0		0		1450474			0
S3	2016	2016	2016	2	0	2	Export	524	Nepal	NPL	842	USA	USA								02	DAIRY PRODUCTS,BIRD EGGS	1	No Quantity			0		0		451809			0
S3	2016	2016	2016	2	0	2	Export	516	Namibia	NAM	0	World	WLD								03	FISH,CRUSTACEANS,MOLLUSC	1	No Quantity							628996696			0
S3	2016	2016	2016	2	0	2	Export	516	Namibia	NAM	12	Algeria	DZA								03	FISH,CRUSTACEANS,MOLLUSC	1	No Quantity							584206			0
S3	2016	2016	2016	2	0	2	Export	516	Namibia	NAM	24	Angola	AGO								03	FISH,CRUSTACEANS,MOLLUSC	1	No Quantity							2043318			0
S3	2016	2016	2016	2	0	2	Export	516	Namibia	NAM	36	Australia	AUS								03	FISH,CRUSTACEANS,MOLLUSC	1	No Quantity							5454846			0
S3	2016	2016	2016	2	0	2	Export	516	Namibia	NAM	40	Austria	AUT								03	FISH,CRUSTACEANS,MOLLUSC	1	No Quantity							62955			0
S3	2016	2016	2016	2	0	2	Export	516	Namibia	NAM	56	Belgium	BEL								03	FISH,CRUSTACEANS,MOLLUSC	1	No Quantity							3332131			0
S3	2016	2016	2016	2	0	2	Export	516	Namibia	NAM	72	Botswana	BWA								03	FISH,CRUSTACEANS,MOLLUSC	1	No Quantity							605074			0
S3	2016	2016	2016	2	0	2	Export	516	Namibia	NAM	124	Canada	CAN								03	FISH,CRUSTACEANS,MOLLUSC	1	No Quantity							455355			0
S3	2016	2016	2016	2	0	2	Export	516	Namibia	NAM	136	Cayman Isds	CYM								03	FISH,CRUSTACEANS,MOLLUSC	1	No Quantity							7538			0
S3	2016	2016	2016	2	0	2	Export	516	Namibia	NAM	152	Chile	CHL								03	FISH,CRUSTACEANS,MOLLUSC	1	No Quantity							110295			0
S3	2016	2016	2016	2	0	2	Export	516	Namibia	NAM	156	China	CHN								03	FISH,CRUSTACEANS,MOLLUSC	1	No Quantity							873622			0
S3	2016	2016	2016	2	0	2	Export	516	Namibia	NAM	178	Congo	COG								03	FISH,CRUSTACEANS,MOLLUSC	1	No Quantity							375490			0
S3	2016	2016	2016	2	0	2	Export	516	Namibia	NAM	180	Dem. Rep. of the Congo	COD								03	FISH,CRUSTACEANS,MOLLUSC	1	No Quantity							51893007			0
S3	2016	2016	2016	2	0	2	Export	516	Namibia	NAM	196	Cyprus	CYP								03	FISH,CRUSTACEANS,MOLLUSC	1	No Quantity							1387760			0
S3	2016	2016	2016	2	0	2	Export	516	Namibia	NAM	204	Benin	BEN								03	FISH,CRUSTACEANS,MOLLUSC	1	No Quantity							2001988			0
S3	2016	2016	2016	2	0	2	Export	516	Namibia	NAM	208	Denmark	DNK								03	FISH,CRUSTACEANS,MOLLUSC	1	No Quantity							623187			0
S3	2016	2016	2016	2	0	2	Export	516	Namibia	NAM	238	Falkland Isds (Malvinas)	FLK								03	FISH,CRUSTACEANS,MOLLUSC	1	No Quantity							285361			0
S3	2016	2016	2016	2	0	2	Export	516	Namibia	NAM	251	France	FRA								03	FISH,CRUSTACEANS,MOLLUSC	1	No Quantity							24551441			0
S3	2016	2016	2016	2	0	2	Export	516	Namibia	NAM	276	Germany	DEU								03	FISH,CRUSTACEANS,MOLLUSC	1	No Quantity							12645888			0
S3	2016	2016	2016	2	0	2	Export	516	Namibia	NAM	300	Greece	GRC								03	FISH,CRUSTACEANS,MOLLUSC	1	No Quantity							468561			0
S3	2016	2016	2016	2	0	2	Export	516	Namibia	NAM	332	Haiti	HTI								03	FISH,CRUSTACEANS,MOLLUSC	1	No Quantity							466732			0
S3	2016	2016	2016	2	0	2	Export	516	Namibia	NAM	344	China, Hong Kong SAR	HKG								03	FISH,CRUSTACEANS,MOLLUSC	1	No Quantity							2327613			0
S3	2016	2016	2016	2	0	2	Export	516	Namibia	NAM	372	Ireland	IRL								03	FISH,CRUSTACEANS,MOLLUSC	1	No Quantity							1130094			0
S3	2016	2016	2016	2	0	2	Export	516	Namibia	NAM	381	Italy	ITA								03	FISH,CRUSTACEANS,MOLLUSC	1	No Quantity							33664601			0
S3	2016	2016	2016	2	0	2	Export	516	Namibia	NAM	392	Japan	JPN								03	FISH,CRUSTACEANS,MOLLUSC	1	No Quantity							4213278			0
S3	2016	2016	2016	2	0	2	Export	516	Namibia	NAM	410	Rep. of Korea	KOR								03	FISH,CRUSTACEANS,MOLLUSC	1	No Quantity							2385257			0
S3	2016	2016	2016	2	0	2	Export	516	Namibia	NAM	454	Malawi	MWI								03	FISH,CRUSTACEANS,MOLLUSC	1	No Quantity							75123			0
S3	2016	2016	2016	2	0	2	Export	516	Namibia	NAM	480	Mauritius	MUS								03	FISH,CRUSTACEANS,MOLLUSC	1	No Quantity							1836207			0
S3	2016	2016	2016	2	0	2	Export	516	Namibia	NAM	490	Other Asia, nes									03	FISH,CRUSTACEANS,MOLLUSC	1	No Quantity							215424			0
S3	2016	2016	2016	2	0	2	Export	516	Namibia	NAM	504	Morocco	MAR								03	FISH,CRUSTACEANS,MOLLUSC	1	No Quantity							15			0
S3	2016	2016	2016	2	0	2	Export	516	Namibia	NAM	508	Mozambique	MOZ								03	FISH,CRUSTACEANS,MOLLUSC	1	No Quantity							38231288			0
S3	2016	2016	2016	2	0	2	Export	516	Namibia	NAM	528	Netherlands	NLD								03	FISH,CRUSTACEANS,MOLLUSC	1	No Quantity							10028655			0
S3	2016	2016	2016	2	0	2	Export	516	Namibia	NAM	562	Niger	NER								03	FISH,CRUSTACEANS,MOLLUSC	1	No Quantity							507701			0
S3	2016	2016	2016	2	0	2	Export	516	Namibia	NAM	566	Nigeria	NGA								03	FISH,CRUSTACEANS,MOLLUSC	1	No Quantity							10			0
S3	2016	2016	2016	2	0	2	Export	516	Namibia	NAM	604	Peru	PER								03	FISH,CRUSTACEANS,MOLLUSC	1	No Quantity							10			0
S3	2016	2016	2016	2	0	2	Export	516	Namibia	NAM	616	Poland	POL								03	FISH,CRUSTACEANS,MOLLUSC	1	No Quantity							246439			0
S3	2016	2016	2016	2	0	2	Export	516	Namibia	NAM	620	Portugal	PRT								03	FISH,CRUSTACEANS,MOLLUSC	1	No Quantity							41513436			0
S3	2016	2016	2016	2	0	2	Export	516	Namibia	NAM	634	Qatar	QAT								03	FISH,CRUSTACEANS,MOLLUSC	1	No Quantity							117220			0
S3	2016	2016	2016	2	0	2	Export	516	Namibia	NAM	646	Rwanda	RWA								03	FISH,CRUSTACEANS,MOLLUSC	1	No Quantity							3			0
S3	2016	2016	2016	2	0	2	Export	516	Namibia	NAM	690	Seychelles	SYC								03	FISH,CRUSTACEANS,MOLLUSC	1	No Quantity							429453			0
S3	2016	2016	2016	2	0	2	Export	516	Namibia	NAM	704	Viet Nam	VNM								03	FISH,CRUSTACEANS,MOLLUSC	1	No Quantity							311267			0
S3	2016	2016	2016	2	0	2	Export	516	Namibia	NAM	710	South Africa	ZAF								03	FISH,CRUSTACEANS,MOLLUSC	1	No Quantity							91036785			0
S3	2016	2016	2016	2	0	2	Export	516	Namibia	NAM	716	Zimbabwe	ZWE								03	FISH,CRUSTACEANS,MOLLUSC	1	No Quantity							12749360			0
S3	2016	2016	2016	2	0	2	Export	516	Namibia	NAM	724	Spain	ESP								03	FISH,CRUSTACEANS,MOLLUSC	1	No Quantity							203528616			0
S3	2016	2016	2016	2	0	2	Export	516	Namibia	NAM	757	Switzerland	CHE								03	FISH,CRUSTACEANS,MOLLUSC	1	No Quantity							11794			0
S3	2016	2016	2016	2	0	2	Export	516	Namibia	NAM	764	Thailand	THA								03	FISH,CRUSTACEANS,MOLLUSC	1	No Quantity							59864			0
S3	2016	2016	2016	2	0	2	Export	516	Namibia	NAM	768	Togo	TGO								03	FISH,CRUSTACEANS,MOLLUSC	1	No Quantity							37361			0
S3	2016	2016	2016	2	0	2	Export	516	Namibia	NAM	784	United Arab Emirates	ARE								03	FISH,CRUSTACEANS,MOLLUSC	1	No Quantity							141450			0
S3	2016	2016	2016	2	0	2	Export	516	Namibia	NAM	826	United Kingdom	GBR								03	FISH,CRUSTACEANS,MOLLUSC	1	No Quantity							6204778			0
S3	2016	2016	2016	2	0	2	Export	516	Namibia	NAM	834	United Rep. of Tanzania	TZA								03	FISH,CRUSTACEANS,MOLLUSC	1	No Quantity							24857			0
S3	2016	2016	2016	2	0	2	Export	516	Namibia	NAM	842	USA	USA								03	FISH,CRUSTACEANS,MOLLUSC	1	No Quantity							113			0
S3	2016	2016	2016	2	0	2	Export	516	Namibia	NAM	858	Uruguay	URY								03	FISH,CRUSTACEANS,MOLLUSC	1	No Quantity							120531			0
S3	2016	2016	2016	2	0	2	Export	516	Namibia	NAM	894	Zambia	ZMB								03	FISH,CRUSTACEANS,MOLLUSC	1	No Quantity							69357421			0
S3	2016	2016	2016	2	0	2	Export	516	Namibia	NAM	899	Areas, nes									03	FISH,CRUSTACEANS,MOLLUSC	1	No Quantity							261917			0
S3	2016	2016	2016	2	0	2	Export	524	Nepal	NPL	0	World	WLD								03	FISH,CRUSTACEANS,MOLLUSC	1	No Quantity			0		0		7012			0
S3	2016	2016	2016	2	0	2	Export	524	Nepal	NPL	156	China	CHN								03	FISH,CRUSTACEANS,MOLLUSC	1	No Quantity			0		0		6250			0
S3	2016	2016	2016	2	0	2	Export	524	Nepal	NPL	699	India	IND								03	FISH,CRUSTACEANS,MOLLUSC	1	No Quantity			0		0		656			0
S3	2016	2016	2016	2	0	2	Export	524	Nepal	NPL	752	Sweden	SWE								03	FISH,CRUSTACEANS,MOLLUSC	1	No Quantity			0		0		105			0
S3	2016	2016	2016	2	0	2	Export	516	Namibia	NAM	0	World	WLD								04	CEREALS,CEREAL PREPRTNS.	1	No Quantity							11042364			0
S3	2016	2016	2016	2	0	2	Export	516	Namibia	NAM	24	Angola	AGO								04	CEREALS,CEREAL PREPRTNS.	1	No Quantity							4806676			0
S3	2016	2016	2016	2	0	2	Export	516	Namibia	NAM	44	Bahamas	BHS								04	CEREALS,CEREAL PREPRTNS.	1	No Quantity							702			0
S3	2016	2016	2016	2	0	2	Export	516	Namibia	NAM	72	Botswana	BWA								04	CEREALS,CEREAL PREPRTNS.	1	No Quantity							972			0
S3	2016	2016	2016	2	0	2	Export	516	Namibia	NAM	124	Canada	CAN								04	CEREALS,CEREAL PREPRTNS.	1	No Quantity							1			0
S3	2016	2016	2016	2	0	2	Export	516	Namibia	NAM	136	Cayman Isds	CYM								04	CEREALS,CEREAL PREPRTNS.	1	No Quantity							603			0
S3	2016	2016	2016	2	0	2	Export	516	Namibia	NAM	156	China	CHN								04	CEREALS,CEREAL PREPRTNS.	1	No Quantity							41			0
S3	2016	2016	2016	2	0	2	Export	516	Namibia	NAM	174	Comoros	COM								04	CEREALS,CEREAL PREPRTNS.	1	No Quantity							233			0
S3	2016	2016	2016	2	0	2	Export	516	Namibia	NAM	180	Dem. Rep. of the Congo	COD								04	CEREALS,CEREAL PREPRTNS.	1	No Quantity							3128088			0
S3	2016	2016	2016	2	0	2	Export	516	Namibia	NAM	196	Cyprus	CYP								04	CEREALS,CEREAL PREPRTNS.	1	No Quantity							150			0
S3	2016	2016	2016	2	0	2	Export	516	Namibia	NAM	276	Germany	DEU								04	CEREALS,CEREAL PREPRTNS.	1	No Quantity							8			0
S3	2016	2016	2016	2	0	2	Export	516	Namibia	NAM	381	Italy	ITA								04	CEREALS,CEREAL PREPRTNS.	1	No Quantity							4			0
S3	2016	2016	2016	2	0	2	Export	516	Namibia	NAM	430	Liberia	LBR								04	CEREALS,CEREAL PREPRTNS.	1	No Quantity							1			0
S3	2016	2016	2016	2	0	2	Export	516	Namibia	NAM	484	Mexico	MEX								04	CEREALS,CEREAL PREPRTNS.	1	No Quantity							20			0
S3	2016	2016	2016	2	0	2	Export	516	Namibia	NAM	528	Netherlands	NLD								04	CEREALS,CEREAL PREPRTNS.	1	No Quantity							155393			0
S3	2016	2016	2016	2	0	2	Export	516	Namibia	NAM	566	Nigeria	NGA								04	CEREALS,CEREAL PREPRTNS.	1	No Quantity							13			0
S3	2016	2016	2016	2	0	2	Export	516	Namibia	NAM	699	India	IND								04	CEREALS,CEREAL PREPRTNS.	1	No Quantity							1			0
S3	2016	2016	2016	2	0	2	Export	516	Namibia	NAM	710	South Africa	ZAF								04	CEREALS,CEREAL PREPRTNS.	1	No Quantity							793777			0
S3	2016	2016	2016	2	0	2	Export	516	Namibia	NAM	716	Zimbabwe	ZWE								04	CEREALS,CEREAL PREPRTNS.	1	No Quantity							1			0
S3	2016	2016	2016	2	0	2	Export	516	Namibia	NAM	757	Switzerland	CHE								04	CEREALS,CEREAL PREPRTNS.	1	No Quantity							1			0
S3	2016	2016	2016	2	0	2	Export	516	Namibia	NAM	826	United Kingdom	GBR								04	CEREALS,CEREAL PREPRTNS.	1	No Quantity							16			0
S3	2016	2016	2016	2	0	2	Export	516	Namibia	NAM	834	United Rep. of Tanzania	TZA								04	CEREALS,CEREAL PREPRTNS.	1	No Quantity							8			0
S3	2016	2016	2016	2	0	2	Export	516	Namibia	NAM	894	Zambia	ZMB								04	CEREALS,CEREAL PREPRTNS.	1	No Quantity							2155518			0
S3	2016	2016	2016	2	0	2	Export	516	Namibia	NAM	899	Areas, nes									04	CEREALS,CEREAL PREPRTNS.	1	No Quantity							135			0
S3	2016	2016	2016	2	0	2	Export	524	Nepal	NPL	0	World	WLD								04	CEREALS,CEREAL PREPRTNS.	1	No Quantity			0		0		8862027			0
S3	2016	2016	2016	2	0	2	Export	524	Nepal	NPL	36	Australia	AUS								04	CEREALS,CEREAL PREPRTNS.	1	No Quantity			0		0		182989			0
S3	2016	2016	2016	2	0	2	Export	524	Nepal	NPL	56	Belgium	BEL								04	CEREALS,CEREAL PREPRTNS.	1	No Quantity			0		0		45014			0
S3	2016	2016	2016	2	0	2	Export	524	Nepal	NPL	64	Bhutan	BTN								04	CEREALS,CEREAL PREPRTNS.	1	No Quantity			0		0		99			0
S3	2016	2016	2016	2	0	2	Export	524	Nepal	NPL	156	China	CHN								04	CEREALS,CEREAL PREPRTNS.	1	No Quantity			0		0		423662			0
S3	2016	2016	2016	2	0	2	Export	524	Nepal	NPL	208	Denmark	DNK								04	CEREALS,CEREAL PREPRTNS.	1	No Quantity			0		0		100			0
S3	2016	2016	2016	2	0	2	Export	524	Nepal	NPL	276	Germany	DEU								04	CEREALS,CEREAL PREPRTNS.	1	No Quantity			0		0		113379			0
S3	2016	2016	2016	2	0	2	Export	524	Nepal	NPL	344	China, Hong Kong SAR	HKG								04	CEREALS,CEREAL PREPRTNS.	1	No Quantity			0		0		83696			0
S3	2016	2016	2016	2	0	2	Export	524	Nepal	NPL	392	Japan	JPN								04	CEREALS,CEREAL PREPRTNS.	1	No Quantity			0		0		67689			0
S3	2016	2016	2016	2	0	2	Export	524	Nepal	NPL	408	Dem. People's Rep. of Korea	PRK								04	CEREALS,CEREAL PREPRTNS.	1	No Quantity			0		0		605			0
S3	2016	2016	2016	2	0	2	Export	524	Nepal	NPL	410	Rep. of Korea	KOR								04	CEREALS,CEREAL PREPRTNS.	1	No Quantity			0		0		1062			0
S3	2016	2016	2016	2	0	2	Export	524	Nepal	NPL	414	Kuwait	KWT								04	CEREALS,CEREAL PREPRTNS.	1	No Quantity			0		0		47133			0
S3	2016	2016	2016	2	0	2	Export	524	Nepal	NPL	458	Malaysia	MYS								04	CEREALS,CEREAL PREPRTNS.	1	No Quantity			0		0		675583			0
S3	2016	2016	2016	2	0	2	Export	524	Nepal	NPL	504	Morocco	MAR								04	CEREALS,CEREAL PREPRTNS.	1	No Quantity			0		0		100			0
S3	2016	2016	2016	2	0	2	Export	524	Nepal	NPL	682	Saudi Arabia	SAU								04	CEREALS,CEREAL PREPRTNS.	1	No Quantity			0		0		47166			0
S3	2016	2016	2016	2	0	2	Export	524	Nepal	NPL	699	India	IND								04	CEREALS,CEREAL PREPRTNS.	1	No Quantity			0		0		6251353			0
S3	2016	2016	2016	2	0	2	Export	524	Nepal	NPL	702	Singapore	SGP								04	CEREALS,CEREAL PREPRTNS.	1	No Quantity			0		0		7449			0
S3	2016	2016	2016	2	0	2	Export	524	Nepal	NPL	784	United Arab Emirates	ARE								04	CEREALS,CEREAL PREPRTNS.	1	No Quantity			0		0		3146			0
S3	2016	2016	2016	2	0	2	Export	524	Nepal	NPL	826	United Kingdom	GBR								04	CEREALS,CEREAL PREPRTNS.	1	No Quantity			0		0		194222			0
S3	2016	2016	2016	2	0	2	Export	524	Nepal	NPL	842	USA	USA								04	CEREALS,CEREAL PREPRTNS.	1	No Quantity			0		0		716884			0
S3	2016	2016	2016	2	0	2	Export	524	Nepal	NPL	899	Areas, nes									04	CEREALS,CEREAL PREPRTNS.	1	No Quantity			0		0		687			0
S3	2016	2016	2016	2	0	2	Export	516	Namibia	NAM	0	World	WLD								05	VEGETABLES AND FRUIT	1	No Quantity							40158817			0
S3	2016	2016	2016	2	0	2	Export	516	Namibia	NAM	24	Angola	AGO								05	VEGETABLES AND FRUIT	1	No Quantity							2348373			0
S3	2016	2016	2016	2	0	2	Export	516	Namibia	NAM	40	Austria	AUT								05	VEGETABLES AND FRUIT	1	No Quantity							14			0
S3	2016	2016	2016	2	0	2	Export	516	Namibia	NAM	44	Bahamas	BHS								05	VEGETABLES AND FRUIT	1	No Quantity							376			0
S3	2016	2016	2016	2	0	2	Export	516	Namibia	NAM	56	Belgium	BEL								05	VEGETABLES AND FRUIT	1	No Quantity							2997411			0
S3	2016	2016	2016	2	0	2	Export	516	Namibia	NAM	72	Botswana	BWA								05	VEGETABLES AND FRUIT	1	No Quantity							5764			0
S3	2016	2016	2016	2	0	2	Export	516	Namibia	NAM	84	Belize	BLZ								05	VEGETABLES AND FRUIT	1	No Quantity							9048			0
S3	2016	2016	2016	2	0	2	Export	516	Namibia	NAM	124	Canada	CAN								05	VEGETABLES AND FRUIT	1	No Quantity							491833			0
S3	2016	2016	2016	2	0	2	Export	516	Namibia	NAM	136	Cayman Isds	CYM								05	VEGETABLES AND FRUIT	1	No Quantity							101			0
S3	2016	2016	2016	2	0	2	Export	516	Namibia	NAM	174	Comoros	COM								05	VEGETABLES AND FRUIT	1	No Quantity							1094			0
S3	2016	2016	2016	2	0	2	Export	516	Namibia	NAM	180	Dem. Rep. of the Congo	COD								05	VEGETABLES AND FRUIT	1	No Quantity							36821			0
S3	2016	2016	2016	2	0	2	Export	516	Namibia	NAM	208	Denmark	DNK								05	VEGETABLES AND FRUIT	1	No Quantity							1162286			0
S3	2016	2016	2016	2	0	2	Export	516	Namibia	NAM	251	France	FRA								05	VEGETABLES AND FRUIT	1	No Quantity							96			0
S3	2016	2016	2016	2	0	2	Export	516	Namibia	NAM	276	Germany	DEU								05	VEGETABLES AND FRUIT	1	No Quantity							6269884			0
S3	2016	2016	2016	2	0	2	Export	516	Namibia	NAM	300	Greece	GRC								05	VEGETABLES AND FRUIT	1	No Quantity							994			0
S3	2016	2016	2016	2	0	2	Export	516	Namibia	NAM	344	China, Hong Kong SAR	HKG								05	VEGETABLES AND FRUIT	1	No Quantity							174017			0
S3	2016	2016	2016	2	0	2	Export	516	Namibia	NAM	372	Ireland	IRL								05	VEGETABLES AND FRUIT	1	No Quantity							260701			0
S3	2016	2016	2016	2	0	2	Export	516	Namibia	NAM	381	Italy	ITA								05	VEGETABLES AND FRUIT	1	No Quantity							31282			0
S3	2016	2016	2016	2	0	2	Export	516	Namibia	NAM	384	Côte d'Ivoire	CIV								05	VEGETABLES AND FRUIT	1	No Quantity							30677			0
S3	2016	2016	2016	2	0	2	Export	516	Namibia	NAM	404	Kenya	KEN								05	VEGETABLES AND FRUIT	1	No Quantity							36657			0
S3	2016	2016	2016	2	0	2	Export	516	Namibia	NAM	440	Lithuania	LTU								05	VEGETABLES AND FRUIT	1	No Quantity							93565			0
S3	2016	2016	2016	2	0	2	Export	516	Namibia	NAM	458	Malaysia	MYS								05	VEGETABLES AND FRUIT	1	No Quantity							522793			0
S3	2016	2016	2016	2	0	2	Export	516	Namibia	NAM	470	Malta	MLT								05	VEGETABLES AND FRUIT	1	No Quantity							82			0
S3	2016	2016	2016	2	0	2	Export	516	Namibia	NAM	512	Oman	OMN								05	VEGETABLES AND FRUIT	1	No Quantity							26096			0
S3	2016	2016	2016	2	0	2	Export	516	Namibia	NAM	524	Nepal	NPL								05	VEGETABLES AND FRUIT	1	No Quantity							27827			0
S3	2016	2016	2016	2	0	2	Export	516	Namibia	NAM	528	Netherlands	NLD								05	VEGETABLES AND FRUIT	1	No Quantity							7911481			0
S3	2016	2016	2016	2	0	2	Export	516	Namibia	NAM	566	Nigeria	NGA								05	VEGETABLES AND FRUIT	1	No Quantity							31704			0
S3	2016	2016	2016	2	0	2	Export	516	Namibia	NAM	584	Marshall Isds	MHL								05	VEGETABLES AND FRUIT	1	No Quantity							718			0
S3	2016	2016	2016	2	0	2	Export	516	Namibia	NAM	591	Panama	PAN								05	VEGETABLES AND FRUIT	1	No Quantity							1569			0
S3	2016	2016	2016	2	0	2	Export	516	Namibia	NAM	620	Portugal	PRT								05	VEGETABLES AND FRUIT	1	No Quantity							41842			0
S3	2016	2016	2016	2	0	2	Export	516	Namibia	NAM	643	Russian Federation	RUS								05	VEGETABLES AND FRUIT	1	No Quantity							156967			0
S3	2016	2016	2016	2	0	2	Export	516	Namibia	NAM	659	Saint Kitts and Nevis	KNA								05	VEGETABLES AND FRUIT	1	No Quantity							100			0
S3	2016	2016	2016	2	0	2	Export	516	Namibia	NAM	682	Saudi Arabia	SAU								05	VEGETABLES AND FRUIT	1	No Quantity							422983			0
S3	2016	2016	2016	2	0	2	Export	516	Namibia	NAM	702	Singapore	SGP								05	VEGETABLES AND FRUIT	1	No Quantity							254202			0
S3	2016	2016	2016	2	0	2	Export	516	Namibia	NAM	710	South Africa	ZAF								05	VEGETABLES AND FRUIT	1	No Quantity							6284009			0
S3	2016	2016	2016	2	0	2	Export	516	Namibia	NAM	716	Zimbabwe	ZWE								05	VEGETABLES AND FRUIT	1	No Quantity							5219			0
S3	2016	2016	2016	2	0	2	Export	516	Namibia	NAM	724	Spain	ESP								05	VEGETABLES AND FRUIT	1	No Quantity							277876			0
S3	2016	2016	2016	2	0	2	Export	516	Namibia	NAM	757	Switzerland	CHE								05	VEGETABLES AND FRUIT	1	No Quantity							10164			0
S3	2016	2016	2016	2	0	2	Export	516	Namibia	NAM	784	United Arab Emirates	ARE								05	VEGETABLES AND FRUIT	1	No Quantity							960135			0
S3	2016	2016	2016	2	0	2	Export	516	Namibia	NAM	800	Uganda	UGA								05	VEGETABLES AND FRUIT	1	No Quantity							18352			0
S3	2016	2016	2016	2	0	2	Export	516	Namibia	NAM	826	United Kingdom	GBR								05	VEGETABLES AND FRUIT	1	No Quantity							8964645			0
S3	2016	2016	2016	2	0	2	Export	516	Namibia	NAM	834	United Rep. of Tanzania	TZA								05	VEGETABLES AND FRUIT	1	No Quantity							2			0
S3	2016	2016	2016	2	0	2	Export	516	Namibia	NAM	842	USA	USA								05	VEGETABLES AND FRUIT	1	No Quantity							38			0
S3	2016	2016	2016	2	0	2	Export	516	Namibia	NAM	894	Zambia	ZMB								05	VEGETABLES AND FRUIT	1	No Quantity							289014			0
S3	2016	2016	2016	2	0	2	Export	524	Nepal	NPL	0	World	WLD								05	VEGETABLES AND FRUIT	1	No Quantity			0		0		59031920			0
S3	2016	2016	2016	2	0	2	Export	524	Nepal	NPL	36	Australia	AUS								05	VEGETABLES AND FRUIT	1	No Quantity			0		0		47475			0
S3	2016	2016	2016	2	0	2	Export	524	Nepal	NPL	50	Bangladesh	BGD								05	VEGETABLES AND FRUIT	1	No Quantity			0		0		12161748			0
S3	2016	2016	2016	2	0	2	Export	524	Nepal	NPL	56	Belgium	BEL								05	VEGETABLES AND FRUIT	1	No Quantity			0		0		226			0
S3	2016	2016	2016	2	0	2	Export	524	Nepal	NPL	64	Bhutan	BTN								05	VEGETABLES AND FRUIT	1	No Quantity			0		0		150			0
S3	2016	2016	2016	2	0	2	Export	524	Nepal	NPL	156	China	CHN								05	VEGETABLES AND FRUIT	1	No Quantity			0		0		197687			0
S3	2016	2016	2016	2	0	2	Export	524	Nepal	NPL	251	France	FRA								05	VEGETABLES AND FRUIT	1	No Quantity			0		0		377881			0
S3	2016	2016	2016	2	0	2	Export	524	Nepal	NPL	276	Germany	DEU								05	VEGETABLES AND FRUIT	1	No Quantity			0		0		6498			0
S3	2016	2016	2016	2	0	2	Export	524	Nepal	NPL	344	China, Hong Kong SAR	HKG								05	VEGETABLES AND FRUIT	1	No Quantity			0		0		19431			0
S3	2016	2016	2016	2	0	2	Export	524	Nepal	NPL	392	Japan	JPN								05	VEGETABLES AND FRUIT	1	No Quantity			0		0		822			0
S3	2016	2016	2016	2	0	2	Export	524	Nepal	NPL	410	Rep. of Korea	KOR								05	VEGETABLES AND FRUIT	1	No Quantity			0		0		89894			0
S3	2016	2016	2016	2	0	2	Export	524	Nepal	NPL	458	Malaysia	MYS								05	VEGETABLES AND FRUIT	1	No Quantity			0		0		143			0
S3	2016	2016	2016	2	0	2	Export	524	Nepal	NPL	586	Pakistan	PAK								05	VEGETABLES AND FRUIT	1	No Quantity			0		0		389			0
S3	2016	2016	2016	2	0	2	Export	524	Nepal	NPL	699	India	IND								05	VEGETABLES AND FRUIT	1	No Quantity			0		0		45215459			0
S3	2016	2016	2016	2	0	2	Export	524	Nepal	NPL	702	Singapore	SGP								05	VEGETABLES AND FRUIT	1	No Quantity			0		0		777667			0
S3	2016	2016	2016	2	0	2	Export	524	Nepal	NPL	704	Viet Nam	VNM								05	VEGETABLES AND FRUIT	1	No Quantity			0		0		14969			0
S3	2016	2016	2016	2	0	2	Export	524	Nepal	NPL	757	Switzerland	CHE								05	VEGETABLES AND FRUIT	1	No Quantity			0		0		481			0
S3	2016	2016	2016	2	0	2	Export	524	Nepal	NPL	784	United Arab Emirates	ARE								05	VEGETABLES AND FRUIT	1	No Quantity			0		0		27			0
S3	2016	2016	2016	2	0	2	Export	524	Nepal	NPL	826	United Kingdom	GBR								05	VEGETABLES AND FRUIT	1	No Quantity			0		0		25118			0
S3	2016	2016	2016	2	0	2	Export	524	Nepal	NPL	842	USA	USA								05	VEGETABLES AND FRUIT	1	No Quantity			0		0		95845			0
S3	2016	2016	2016	2	0	2	Export	516	Namibia	NAM	0	World	WLD								06	SUGAR,SUGR.PREPTNS,HONEY	1	No Quantity							1612187			0
S3	2016	2016	2016	2	0	2	Export	516	Namibia	NAM	24	Angola	AGO								06	SUGAR,SUGR.PREPTNS,HONEY	1	No Quantity							1260497			0
S3	2016	2016	2016	2	0	2	Export	516	Namibia	NAM	72	Botswana	BWA								06	SUGAR,SUGR.PREPTNS,HONEY	1	No Quantity							1102			0
S3	2016	2016	2016	2	0	2	Export	516	Namibia	NAM	124	Canada	CAN								06	SUGAR,SUGR.PREPTNS,HONEY	1	No Quantity							2			0
S3	2016	2016	2016	2	0	2	Export	516	Namibia	NAM	156	China	CHN								06	SUGAR,SUGR.PREPTNS,HONEY	1	No Quantity							194			0
S3	2016	2016	2016	2	0	2	Export	516	Namibia	NAM	180	Dem. Rep. of the Congo	COD								06	SUGAR,SUGR.PREPTNS,HONEY	1	No Quantity							4114			0
S3	2016	2016	2016	2	0	2	Export	516	Namibia	NAM	251	France	FRA								06	SUGAR,SUGR.PREPTNS,HONEY	1	No Quantity							1			0
S3	2016	2016	2016	2	0	2	Export	516	Namibia	NAM	276	Germany	DEU								06	SUGAR,SUGR.PREPTNS,HONEY	1	No Quantity							8			0
S3	2016	2016	2016	2	0	2	Export	516	Namibia	NAM	344	China, Hong Kong SAR	HKG								06	SUGAR,SUGR.PREPTNS,HONEY	1	No Quantity							1			0
S3	2016	2016	2016	2	0	2	Export	516	Namibia	NAM	410	Rep. of Korea	KOR								06	SUGAR,SUGR.PREPTNS,HONEY	1	No Quantity							8			0
S3	2016	2016	2016	2	0	2	Export	516	Namibia	NAM	430	Liberia	LBR								06	SUGAR,SUGR.PREPTNS,HONEY	1	No Quantity							4			0
S3	2016	2016	2016	2	0	2	Export	516	Namibia	NAM	579	Norway	NOR								06	SUGAR,SUGR.PREPTNS,HONEY	1	No Quantity							14			0
S3	2016	2016	2016	2	0	2	Export	516	Namibia	NAM	699	India	IND								06	SUGAR,SUGR.PREPTNS,HONEY	1	No Quantity							356			0
S3	2016	2016	2016	2	0	2	Export	516	Namibia	NAM	706	Somalia	SOM								06	SUGAR,SUGR.PREPTNS,HONEY	1	No Quantity							812			0
S3	2016	2016	2016	2	0	2	Export	516	Namibia	NAM	710	South Africa	ZAF								06	SUGAR,SUGR.PREPTNS,HONEY	1	No Quantity							344913			0
S3	2016	2016	2016	2	0	2	Export	516	Namibia	NAM	716	Zimbabwe	ZWE								06	SUGAR,SUGR.PREPTNS,HONEY	1	No Quantity							20			0
S3	2016	2016	2016	2	0	2	Export	516	Namibia	NAM	724	Spain	ESP								06	SUGAR,SUGR.PREPTNS,HONEY	1	No Quantity							42			0
S3	2016	2016	2016	2	0	2	Export	516	Namibia	NAM	842	USA	USA								06	SUGAR,SUGR.PREPTNS,HONEY	1	No Quantity							29			0
S3	2016	2016	2016	2	0	2	Export	516	Namibia	NAM	894	Zambia	ZMB								06	SUGAR,SUGR.PREPTNS,HONEY	1	No Quantity							46			0
S3	2016	2016	2016	2	0	2	Export	516	Namibia	NAM	899	Areas, nes									06	SUGAR,SUGR.PREPTNS,HONEY	1	No Quantity							24			0
S3	2016	2016	2016	2	0	2	Export	524	Nepal	NPL	0	World	WLD								06	SUGAR,SUGR.PREPTNS,HONEY	1	No Quantity			0		0		1476610			0
S3	2016	2016	2016	2	0	2	Export	524	Nepal	NPL	156	China	CHN								06	SUGAR,SUGR.PREPTNS,HONEY	1	No Quantity			0		0		330790			0
S3	2016	2016	2016	2	0	2	Export	524	Nepal	NPL	203	Czechia	CZE								06	SUGAR,SUGR.PREPTNS,HONEY	1	No Quantity			0		0		53			0
S3	2016	2016	2016	2	0	2	Export	524	Nepal	NPL	392	Japan	JPN								06	SUGAR,SUGR.PREPTNS,HONEY	1	No Quantity			0		0		6266			0
S3	2016	2016	2016	2	0	2	Export	524	Nepal	NPL	458	Malaysia	MYS								06	SUGAR,SUGR.PREPTNS,HONEY	1	No Quantity			0		0		6979			0
S3	2016	2016	2016	2	0	2	Export	524	Nepal	NPL	699	India	IND								06	SUGAR,SUGR.PREPTNS,HONEY	1	No Quantity			0		0		1132521			0
S3	2016	2016	2016	2	0	2	Export	516	Namibia	NAM	0	World	WLD								07	COFFEE,TEA,COCOA,SPICES	1	No Quantity							399242			0
S3	2016	2016	2016	2	0	2	Export	516	Namibia	NAM	24	Angola	AGO								07	COFFEE,TEA,COCOA,SPICES	1	No Quantity							127875			0
S3	2016	2016	2016	2	0	2	Export	516	Namibia	NAM	32	Argentina	ARG								07	COFFEE,TEA,COCOA,SPICES	1	No Quantity							7			0
S3	2016	2016	2016	2	0	2	Export	516	Namibia	NAM	44	Bahamas	BHS								07	COFFEE,TEA,COCOA,SPICES	1	No Quantity							2524			0
S3	2016	2016	2016	2	0	2	Export	516	Namibia	NAM	56	Belgium	BEL								07	COFFEE,TEA,COCOA,SPICES	1	No Quantity							57			0
S3	2016	2016	2016	2	0	2	Export	516	Namibia	NAM	72	Botswana	BWA								07	COFFEE,TEA,COCOA,SPICES	1	No Quantity							1437			0
S3	2016	2016	2016	2	0	2	Export	516	Namibia	NAM	84	Belize	BLZ								07	COFFEE,TEA,COCOA,SPICES	1	No Quantity							2524			0
S3	2016	2016	2016	2	0	2	Export	516	Namibia	NAM	124	Canada	CAN								07	COFFEE,TEA,COCOA,SPICES	1	No Quantity							13			0
S3	2016	2016	2016	2	0	2	Export	516	Namibia	NAM	174	Comoros	COM								07	COFFEE,TEA,COCOA,SPICES	1	No Quantity							214			0
S3	2016	2016	2016	2	0	2	Export	516	Namibia	NAM	180	Dem. Rep. of the Congo	COD								07	COFFEE,TEA,COCOA,SPICES	1	No Quantity							29166			0
S3	2016	2016	2016	2	0	2	Export	516	Namibia	NAM	196	Cyprus	CYP								07	COFFEE,TEA,COCOA,SPICES	1	No Quantity							83			0
S3	2016	2016	2016	2	0	2	Export	516	Namibia	NAM	208	Denmark	DNK								07	COFFEE,TEA,COCOA,SPICES	1	No Quantity							537			0
S3	2016	2016	2016	2	0	2	Export	516	Namibia	NAM	251	France	FRA								07	COFFEE,TEA,COCOA,SPICES	1	No Quantity							24			0
S3	2016	2016	2016	2	0	2	Export	516	Namibia	NAM	276	Germany	DEU								07	COFFEE,TEA,COCOA,SPICES	1	No Quantity							28787			0
S3	2016	2016	2016	2	0	2	Export	516	Namibia	NAM	288	Ghana	GHA								07	COFFEE,TEA,COCOA,SPICES	1	No Quantity							6			0
S3	2016	2016	2016	2	0	2	Export	516	Namibia	NAM	381	Italy	ITA								07	COFFEE,TEA,COCOA,SPICES	1	No Quantity							1496			0
S3	2016	2016	2016	2	0	2	Export	516	Namibia	NAM	430	Liberia	LBR								07	COFFEE,TEA,COCOA,SPICES	1	No Quantity							6			0
S3	2016	2016	2016	2	0	2	Export	516	Namibia	NAM	480	Mauritius	MUS								07	COFFEE,TEA,COCOA,SPICES	1	No Quantity							10			0
S3	2016	2016	2016	2	0	2	Export	516	Namibia	NAM	528	Netherlands	NLD								07	COFFEE,TEA,COCOA,SPICES	1	No Quantity							360			0
S3	2016	2016	2016	2	0	2	Export	516	Namibia	NAM	591	Panama	PAN								07	COFFEE,TEA,COCOA,SPICES	1	No Quantity							3121			0
S3	2016	2016	2016	2	0	2	Export	516	Namibia	NAM	600	Paraguay	PRY								07	COFFEE,TEA,COCOA,SPICES	1	No Quantity							186			0
S3	2016	2016	2016	2	0	2	Export	516	Namibia	NAM	616	Poland	POL								07	COFFEE,TEA,COCOA,SPICES	1	No Quantity							1			0
S3	2016	2016	2016	2	0	2	Export	516	Namibia	NAM	659	Saint Kitts and Nevis	KNA								07	COFFEE,TEA,COCOA,SPICES	1	No Quantity							226			0
S3	2016	2016	2016	2	0	2	Export	516	Namibia	NAM	710	South Africa	ZAF								07	COFFEE,TEA,COCOA,SPICES	1	No Quantity							28906			0
S3	2016	2016	2016	2	0	2	Export	516	Namibia	NAM	724	Spain	ESP								07	COFFEE,TEA,COCOA,SPICES	1	No Quantity							171118			0
S3	2016	2016	2016	2	0	2	Export	516	Namibia	NAM	757	Switzerland	CHE								07	COFFEE,TEA,COCOA,SPICES	1	No Quantity							3			0
S3	2016	2016	2016	2	0	2	Export	516	Namibia	NAM	784	United Arab Emirates	ARE								07	COFFEE,TEA,COCOA,SPICES	1	No Quantity							209			0
S3	2016	2016	2016	2	0	2	Export	516	Namibia	NAM	800	Uganda	UGA								07	COFFEE,TEA,COCOA,SPICES	1	No Quantity							6			0
S3	2016	2016	2016	2	0	2	Export	516	Namibia	NAM	826	United Kingdom	GBR								07	COFFEE,TEA,COCOA,SPICES	1	No Quantity							14			0
S3	2016	2016	2016	2	0	2	Export	516	Namibia	NAM	842	USA	USA								07	COFFEE,TEA,COCOA,SPICES	1	No Quantity							13			0
S3	2016	2016	2016	2	0	2	Export	516	Namibia	NAM	894	Zambia	ZMB								07	COFFEE,TEA,COCOA,SPICES	1	No Quantity							153			0
S3	2016	2016	2016	2	0	2	Export	516	Namibia	NAM	899	Areas, nes									07	COFFEE,TEA,COCOA,SPICES	1	No Quantity							161			0
S3	2016	2016	2016	2	0	2	Export	524	Nepal	NPL	0	World	WLD								07	COFFEE,TEA,COCOA,SPICES	1	No Quantity			0		0		70752610			0
S3	2016	2016	2016	2	0	2	Export	524	Nepal	NPL	36	Australia	AUS								07	COFFEE,TEA,COCOA,SPICES	1	No Quantity			0		0		29254			0
S3	2016	2016	2016	2	0	2	Export	524	Nepal	NPL	40	Austria	AUT								07	COFFEE,TEA,COCOA,SPICES	1	No Quantity			0		0		11796			0
S3	2016	2016	2016	2	0	2	Export	524	Nepal	NPL	56	Belgium	BEL								07	COFFEE,TEA,COCOA,SPICES	1	No Quantity			0		0		8793			0
S3	2016	2016	2016	2	0	2	Export	524	Nepal	NPL	124	Canada	CAN								07	COFFEE,TEA,COCOA,SPICES	1	No Quantity			0		0		84602			0
S3	2016	2016	2016	2	0	2	Export	524	Nepal	NPL	156	China	CHN								07	COFFEE,TEA,COCOA,SPICES	1	No Quantity			0		0		223208			0
S3	2016	2016	2016	2	0	2	Export	524	Nepal	NPL	203	Czechia	CZE								07	COFFEE,TEA,COCOA,SPICES	1	No Quantity			0		0		620301			0
S3	2016	2016	2016	2	0	2	Export	524	Nepal	NPL	208	Denmark	DNK								07	COFFEE,TEA,COCOA,SPICES	1	No Quantity			0		0		13409			0
S3	2016	2016	2016	2	0	2	Export	524	Nepal	NPL	251	France	FRA								07	COFFEE,TEA,COCOA,SPICES	1	No Quantity			0		0		137632			0
S3	2016	2016	2016	2	0	2	Export	524	Nepal	NPL	276	Germany	DEU								07	COFFEE,TEA,COCOA,SPICES	1	No Quantity			0		0		1025916			0
S3	2016	2016	2016	2	0	2	Export	524	Nepal	NPL	344	China, Hong Kong SAR	HKG								07	COFFEE,TEA,COCOA,SPICES	1	No Quantity			0		0		4257			0
S3	2016	2016	2016	2	0	2	Export	524	Nepal	NPL	348	Hungary	HUN								07	COFFEE,TEA,COCOA,SPICES	1	No Quantity			0		0		3956			0
S3	2016	2016	2016	2	0	2	Export	524	Nepal	NPL	381	Italy	ITA								07	COFFEE,TEA,COCOA,SPICES	1	No Quantity			0		0		60114			0
S3	2016	2016	2016	2	0	2	Export	524	Nepal	NPL	392	Japan	JPN								07	COFFEE,TEA,COCOA,SPICES	1	No Quantity			0		0		414872			0
S3	2016	2016	2016	2	0	2	Export	524	Nepal	NPL	410	Rep. of Korea	KOR								07	COFFEE,TEA,COCOA,SPICES	1	No Quantity			0		0		67657			0
S3	2016	2016	2016	2	0	2	Export	524	Nepal	NPL	440	Lithuania	LTU								07	COFFEE,TEA,COCOA,SPICES	1	No Quantity			0		0		2151			0
S3	2016	2016	2016	2	0	2	Export	524	Nepal	NPL	458	Malaysia	MYS								07	COFFEE,TEA,COCOA,SPICES	1	No Quantity			0		0		32094			0
S3	2016	2016	2016	2	0	2	Export	524	Nepal	NPL	490	Other Asia, nes									07	COFFEE,TEA,COCOA,SPICES	1	No Quantity			0		0		39020			0
S3	2016	2016	2016	2	0	2	Export	524	Nepal	NPL	516	Namibia	NAM								07	COFFEE,TEA,COCOA,SPICES	1	No Quantity			0		0		30099			0
S3	2016	2016	2016	2	0	2	Export	524	Nepal	NPL	528	Netherlands	NLD								07	COFFEE,TEA,COCOA,SPICES	1	No Quantity			0		0		25160			0
S3	2016	2016	2016	2	0	2	Export	524	Nepal	NPL	554	New Zealand	NZL								07	COFFEE,TEA,COCOA,SPICES	1	No Quantity			0		0		2197			0
S3	2016	2016	2016	2	0	2	Export	524	Nepal	NPL	558	Nicaragua	NIC								07	COFFEE,TEA,COCOA,SPICES	1	No Quantity			0		0		56416			0
S3	2016	2016	2016	2	0	2	Export	524	Nepal	NPL	586	Pakistan	PAK								07	COFFEE,TEA,COCOA,SPICES	1	No Quantity			0		0		78926			0
S3	2016	2016	2016	2	0	2	Export	524	Nepal	NPL	608	Philippines	PHL								07	COFFEE,TEA,COCOA,SPICES	1	No Quantity			0		0		34117			0
S3	2016	2016	2016	2	0	2	Export	524	Nepal	NPL	616	Poland	POL								07	COFFEE,TEA,COCOA,SPICES	1	No Quantity			0		0		5561			0
S3	2016	2016	2016	2	0	2	Export	524	Nepal	NPL	634	Qatar	QAT								07	COFFEE,TEA,COCOA,SPICES	1	No Quantity			0		0		21157			0
S3	2016	2016	2016	2	0	2	Export	524	Nepal	NPL	643	Russian Federation	RUS								07	COFFEE,TEA,COCOA,SPICES	1	No Quantity			0		0		210445			0
S3	2016	2016	2016	2	0	2	Export	524	Nepal	NPL	699	India	IND								07	COFFEE,TEA,COCOA,SPICES	1	No Quantity			0		0		67090204			0
S3	2016	2016	2016	2	0	2	Export	524	Nepal	NPL	702	Singapore	SGP								07	COFFEE,TEA,COCOA,SPICES	1	No Quantity			0		0		2523			0
S3	2016	2016	2016	2	0	2	Export	524	Nepal	NPL	703	Slovakia	SVK								07	COFFEE,TEA,COCOA,SPICES	1	No Quantity			0		0		3501			0
S3	2016	2016	2016	2	0	2	Export	524	Nepal	NPL	724	Spain	ESP								07	COFFEE,TEA,COCOA,SPICES	1	No Quantity			0		0		756			0
S3	2016	2016	2016	2	0	2	Export	524	Nepal	NPL	752	Sweden	SWE								07	COFFEE,TEA,COCOA,SPICES	1	No Quantity			0		0		6625			0
S3	2016	2016	2016	2	0	2	Export	524	Nepal	NPL	757	Switzerland	CHE								07	COFFEE,TEA,COCOA,SPICES	1	No Quantity			0		0		89684			0
S3	2016	2016	2016	2	0	2	Export	524	Nepal	NPL	784	United Arab Emirates	ARE								07	COFFEE,TEA,COCOA,SPICES	1	No Quantity			0		0		18369			0
S3	2016	2016	2016	2	0	2	Export	524	Nepal	NPL	804	Ukraine	UKR								07	COFFEE,TEA,COCOA,SPICES	1	No Quantity			0		0		51799			0
S3	2016	2016	2016	2	0	2	Export	524	Nepal	NPL	826	United Kingdom	GBR								07	COFFEE,TEA,COCOA,SPICES	1	No Quantity			0		0		27832			0
S3	2016	2016	2016	2	0	2	Export	524	Nepal	NPL	842	USA	USA								07	COFFEE,TEA,COCOA,SPICES	1	No Quantity			0		0		218189			0
S3	2016	2016	2016	2	0	2	Export	516	Namibia	NAM	0	World	WLD								08	ANIMAL FEED STUFF	1	No Quantity							20445343			0
S3	2016	2016	2016	2	0	2	Export	516	Namibia	NAM	24	Angola	AGO								08	ANIMAL FEED STUFF	1	No Quantity							192958			0
S3	2016	2016	2016	2	0	2	Export	516	Namibia	NAM	72	Botswana	BWA								08	ANIMAL FEED STUFF	1	No Quantity							14043			0
S3	2016	2016	2016	2	0	2	Export	516	Namibia	NAM	156	China	CHN								08	ANIMAL FEED STUFF	1	No Quantity							12317121			0
S3	2016	2016	2016	2	0	2	Export	516	Namibia	NAM	180	Dem. Rep. of the Congo	COD								08	ANIMAL FEED STUFF	1	No Quantity							15218			0
S3	2016	2016	2016	2	0	2	Export	516	Namibia	NAM	204	Benin	BEN								08	ANIMAL FEED STUFF	1	No Quantity							44			0
S3	2016	2016	2016	2	0	2	Export	516	Namibia	NAM	344	China, Hong Kong SAR	HKG								08	ANIMAL FEED STUFF	1	No Quantity							813953			0
S3	2016	2016	2016	2	0	2	Export	516	Namibia	NAM	392	Japan	JPN								08	ANIMAL FEED STUFF	1	No Quantity							1140682			0
S3	2016	2016	2016	2	0	2	Export	516	Namibia	NAM	410	Rep. of Korea	KOR								08	ANIMAL FEED STUFF	1	No Quantity							7			0
S3	2016	2016	2016	2	0	2	Export	516	Namibia	NAM	490	Other Asia, nes									08	ANIMAL FEED STUFF	1	No Quantity							282070			0
S3	2016	2016	2016	2	0	2	Export	516	Namibia	NAM	528	Netherlands	NLD								08	ANIMAL FEED STUFF	1	No Quantity							4765			0
S3	2016	2016	2016	2	0	2	Export	516	Namibia	NAM	579	Norway	NOR								08	ANIMAL FEED STUFF	1	No Quantity							17			0
S3	2016	2016	2016	2	0	2	Export	516	Namibia	NAM	704	Viet Nam	VNM								08	ANIMAL FEED STUFF	1	No Quantity							270781			0
S3	2016	2016	2016	2	0	2	Export	516	Namibia	NAM	710	South Africa	ZAF								08	ANIMAL FEED STUFF	1	No Quantity							3968238			0
S3	2016	2016	2016	2	0	2	Export	516	Namibia	NAM	716	Zimbabwe	ZWE								08	ANIMAL FEED STUFF	1	No Quantity							686			0
S3	2016	2016	2016	2	0	2	Export	516	Namibia	NAM	724	Spain	ESP								08	ANIMAL FEED STUFF	1	No Quantity							15			0
S3	2016	2016	2016	2	0	2	Export	516	Namibia	NAM	729	Sudan	SDN								08	ANIMAL FEED STUFF	1	No Quantity							14			0
S3	2016	2016	2016	2	0	2	Export	516	Namibia	NAM	826	United Kingdom	GBR								08	ANIMAL FEED STUFF	1	No Quantity							20			0
S3	2016	2016	2016	2	0	2	Export	516	Namibia	NAM	842	USA	USA								08	ANIMAL FEED STUFF	1	No Quantity							136286			0
S3	2016	2016	2016	2	0	2	Export	516	Namibia	NAM	894	Zambia	ZMB								08	ANIMAL FEED STUFF	1	No Quantity							1288424			0
S3	2016	2016	2016	2	0	2	Export	524	Nepal	NPL	0	World	WLD								08	ANIMAL FEED STUFF	1	No Quantity			0		0		23543320			0
S3	2016	2016	2016	2	0	2	Export	524	Nepal	NPL	50	Bangladesh	BGD								08	ANIMAL FEED STUFF	1	No Quantity			0		0		247100			0
S3	2016	2016	2016	2	0	2	Export	524	Nepal	NPL	64	Bhutan	BTN								08	ANIMAL FEED STUFF	1	No Quantity			0		0		81268			0
S3	2016	2016	2016	2	0	2	Export	524	Nepal	NPL	124	Canada	CAN								08	ANIMAL FEED STUFF	1	No Quantity			0		0		257531			0
S3	2016	2016	2016	2	0	2	Export	524	Nepal	NPL	156	China	CHN								08	ANIMAL FEED STUFF	1	No Quantity			0		0		1249			0
S3	2016	2016	2016	2	0	2	Export	524	Nepal	NPL	276	Germany	DEU								08	ANIMAL FEED STUFF	1	No Quantity			0		0		2249			0
S3	2016	2016	2016	2	0	2	Export	524	Nepal	NPL	344	China, Hong Kong SAR	HKG								08	ANIMAL FEED STUFF	1	No Quantity			0		0		27518			0
S3	2016	2016	2016	2	0	2	Export	524	Nepal	NPL	392	Japan	JPN								08	ANIMAL FEED STUFF	1	No Quantity			0		0		263429			0
S3	2016	2016	2016	2	0	2	Export	524	Nepal	NPL	408	Dem. People's Rep. of Korea	PRK								08	ANIMAL FEED STUFF	1	No Quantity			0		0		50449			0
S3	2016	2016	2016	2	0	2	Export	524	Nepal	NPL	410	Rep. of Korea	KOR								08	ANIMAL FEED STUFF	1	No Quantity			0		0		17939			0
S3	2016	2016	2016	2	0	2	Export	524	Nepal	NPL	490	Other Asia, nes									08	ANIMAL FEED STUFF	1	No Quantity			0		0		37486			0
S3	2016	2016	2016	2	0	2	Export	524	Nepal	NPL	528	Netherlands	NLD								08	ANIMAL FEED STUFF	1	No Quantity			0		0		145			0
S3	2016	2016	2016	2	0	2	Export	524	Nepal	NPL	699	India	IND								08	ANIMAL FEED STUFF	1	No Quantity			0		0		18833452			0
S3	2016	2016	2016	2	0	2	Export	524	Nepal	NPL	702	Singapore	SGP								08	ANIMAL FEED STUFF	1	No Quantity			0		0		17047			0
S3	2016	2016	2016	2	0	2	Export	524	Nepal	NPL	764	Thailand	THA								08	ANIMAL FEED STUFF	1	No Quantity			0		0		1768			0
S3	2016	2016	2016	2	0	2	Export	524	Nepal	NPL	784	United Arab Emirates	ARE								08	ANIMAL FEED STUFF	1	No Quantity			0		0		773			0
S3	2016	2016	2016	2	0	2	Export	524	Nepal	NPL	842	USA	USA								08	ANIMAL FEED STUFF	1	No Quantity			0		0		3701517			0
S3	2016	2016	2016	2	0	2	Export	524	Nepal	NPL	899	Areas, nes									08	ANIMAL FEED STUFF	1	No Quantity			0		0		2393			0
S3	2016	2016	2016	2	0	2	Export	516	Namibia	NAM	0	World	WLD								09	MISC.EDIBLE PRODUCTS ETC	1	No Quantity							10206134			0
S3	2016	2016	2016	2	0	2	Export	516	Namibia	NAM	24	Angola	AGO								09	MISC.EDIBLE PRODUCTS ETC	1	No Quantity							883479			0
S3	2016	2016	2016	2	0	2	Export	516	Namibia	NAM	40	Austria	AUT								09	MISC.EDIBLE PRODUCTS ETC	1	No Quantity							7			0
S3	2016	2016	2016	2	0	2	Export	516	Namibia	NAM	44	Bahamas	BHS								09	MISC.EDIBLE PRODUCTS ETC	1	No Quantity							58977			0
S3	2016	2016	2016	2	0	2	Export	516	Namibia	NAM	56	Belgium	BEL								09	MISC.EDIBLE PRODUCTS ETC	1	No Quantity							588			0
S3	2016	2016	2016	2	0	2	Export	516	Namibia	NAM	72	Botswana	BWA								09	MISC.EDIBLE PRODUCTS ETC	1	No Quantity							567597			0
S3	2016	2016	2016	2	0	2	Export	516	Namibia	NAM	76	Brazil	BRA								09	MISC.EDIBLE PRODUCTS ETC	1	No Quantity							385			0
S3	2016	2016	2016	2	0	2	Export	516	Namibia	NAM	84	Belize	BLZ								09	MISC.EDIBLE PRODUCTS ETC	1	No Quantity							131479			0
S3	2016	2016	2016	2	0	2	Export	516	Namibia	NAM	120	Cameroon	CMR								09	MISC.EDIBLE PRODUCTS ETC	1	No Quantity							718			0
S3	2016	2016	2016	2	0	2	Export	516	Namibia	NAM	124	Canada	CAN								09	MISC.EDIBLE PRODUCTS ETC	1	No Quantity							1			0
S3	2016	2016	2016	2	0	2	Export	516	Namibia	NAM	136	Cayman Isds	CYM								09	MISC.EDIBLE PRODUCTS ETC	1	No Quantity							151			0
S3	2016	2016	2016	2	0	2	Export	516	Namibia	NAM	156	China	CHN								09	MISC.EDIBLE PRODUCTS ETC	1	No Quantity							3			0
S3	2016	2016	2016	2	0	2	Export	516	Namibia	NAM	174	Comoros	COM								09	MISC.EDIBLE PRODUCTS ETC	1	No Quantity							35			0
S3	2016	2016	2016	2	0	2	Export	516	Namibia	NAM	180	Dem. Rep. of the Congo	COD								09	MISC.EDIBLE PRODUCTS ETC	1	No Quantity							26522			0
S3	2016	2016	2016	2	0	2	Export	516	Namibia	NAM	196	Cyprus	CYP								09	MISC.EDIBLE PRODUCTS ETC	1	No Quantity							27840			0
S3	2016	2016	2016	2	0	2	Export	516	Namibia	NAM	208	Denmark	DNK								09	MISC.EDIBLE PRODUCTS ETC	1	No Quantity							15953			0
S3	2016	2016	2016	2	0	2	Export	516	Namibia	NAM	231	Ethiopia	ETH								09	MISC.EDIBLE PRODUCTS ETC	1	No Quantity							13			0
S3	2016	2016	2016	2	0	2	Export	516	Namibia	NAM	234	Faeroe Isds	FRO								09	MISC.EDIBLE PRODUCTS ETC	1	No Quantity							2770			0
S3	2016	2016	2016	2	0	2	Export	516	Namibia	NAM	251	France	FRA								09	MISC.EDIBLE PRODUCTS ETC	1	No Quantity							2186			0
S3	2016	2016	2016	2	0	2	Export	516	Namibia	NAM	268	Georgia	GEO								09	MISC.EDIBLE PRODUCTS ETC	1	No Quantity							8828			0
S3	2016	2016	2016	2	0	2	Export	516	Namibia	NAM	276	Germany	DEU								09	MISC.EDIBLE PRODUCTS ETC	1	No Quantity							184			0
S3	2016	2016	2016	2	0	2	Export	516	Namibia	NAM	300	Greece	GRC								09	MISC.EDIBLE PRODUCTS ETC	1	No Quantity							189282			0
S3	2016	2016	2016	2	0	2	Export	516	Namibia	NAM	340	Honduras	HND								09	MISC.EDIBLE PRODUCTS ETC	1	No Quantity							673			0
S3	2016	2016	2016	2	0	2	Export	516	Namibia	NAM	344	China, Hong Kong SAR	HKG								09	MISC.EDIBLE PRODUCTS ETC	1	No Quantity							2147			0
S3	2016	2016	2016	2	0	2	Export	516	Namibia	NAM	381	Italy	ITA								09	MISC.EDIBLE PRODUCTS ETC	1	No Quantity							5690			0
S3	2016	2016	2016	2	0	2	Export	516	Namibia	NAM	392	Japan	JPN								09	MISC.EDIBLE PRODUCTS ETC	1	No Quantity							4024			0
S3	2016	2016	2016	2	0	2	Export	516	Namibia	NAM	430	Liberia	LBR								09	MISC.EDIBLE PRODUCTS ETC	1	No Quantity							3836			0
S3	2016	2016	2016	2	0	2	Export	516	Namibia	NAM	458	Malaysia	MYS								09	MISC.EDIBLE PRODUCTS ETC	1	No Quantity							55765			0
S3	2016	2016	2016	2	0	2	Export	516	Namibia	NAM	470	Malta	MLT								09	MISC.EDIBLE PRODUCTS ETC	1	No Quantity							27605			0
S3	2016	2016	2016	2	0	2	Export	516	Namibia	NAM	528	Netherlands	NLD								09	MISC.EDIBLE PRODUCTS ETC	1	No Quantity							6471			0
S3	2016	2016	2016	2	0	2	Export	516	Namibia	NAM	548	Vanuatu	VUT								09	MISC.EDIBLE PRODUCTS ETC	1	No Quantity							9109			0
S3	2016	2016	2016	2	0	2	Export	516	Namibia	NAM	566	Nigeria	NGA								09	MISC.EDIBLE PRODUCTS ETC	1	No Quantity							2429			0
S3	2016	2016	2016	2	0	2	Export	516	Namibia	NAM	579	Norway	NOR								09	MISC.EDIBLE PRODUCTS ETC	1	No Quantity							4801			0
S3	2016	2016	2016	2	0	2	Export	516	Namibia	NAM	584	Marshall Isds	MHL								09	MISC.EDIBLE PRODUCTS ETC	1	No Quantity							32559			0
S3	2016	2016	2016	2	0	2	Export	516	Namibia	NAM	591	Panama	PAN								09	MISC.EDIBLE PRODUCTS ETC	1	No Quantity							94274			0
S3	2016	2016	2016	2	0	2	Export	516	Namibia	NAM	616	Poland	POL								09	MISC.EDIBLE PRODUCTS ETC	1	No Quantity							12818			0
S3	2016	2016	2016	2	0	2	Export	516	Namibia	NAM	659	Saint Kitts and Nevis	KNA								09	MISC.EDIBLE PRODUCTS ETC	1	No Quantity							124396			0
S3	2016	2016	2016	2	0	2	Export	516	Namibia	NAM	702	Singapore	SGP								09	MISC.EDIBLE PRODUCTS ETC	1	No Quantity							110779			0
S3	2016	2016	2016	2	0	2	Export	516	Namibia	NAM	710	South Africa	ZAF								09	MISC.EDIBLE PRODUCTS ETC	1	No Quantity							7520374			0
S3	2016	2016	2016	2	0	2	Export	516	Namibia	NAM	716	Zimbabwe	ZWE								09	MISC.EDIBLE PRODUCTS ETC	1	No Quantity							122378			0
S3	2016	2016	2016	2	0	2	Export	516	Namibia	NAM	724	Spain	ESP								09	MISC.EDIBLE PRODUCTS ETC	1	No Quantity							32838			0
S3	2016	2016	2016	2	0	2	Export	516	Namibia	NAM	729	Sudan	SDN								09	MISC.EDIBLE PRODUCTS ETC	1	No Quantity							301			0
S3	2016	2016	2016	2	0	2	Export	516	Namibia	NAM	748	Swaziland	SWZ								09	MISC.EDIBLE PRODUCTS ETC	1	No Quantity							1572			0
S3	2016	2016	2016	2	0	2	Export	516	Namibia	NAM	757	Switzerland	CHE								09	MISC.EDIBLE PRODUCTS ETC	1	No Quantity							28062			0
S3	2016	2016	2016	2	0	2	Export	516	Namibia	NAM	784	United Arab Emirates	ARE								09	MISC.EDIBLE PRODUCTS ETC	1	No Quantity							57683			0
S3	2016	2016	2016	2	0	2	Export	516	Namibia	NAM	792	Turkey	TUR								09	MISC.EDIBLE PRODUCTS ETC	1	No Quantity							2931			0
S3	2016	2016	2016	2	0	2	Export	516	Namibia	NAM	800	Uganda	UGA								09	MISC.EDIBLE PRODUCTS ETC	1	No Quantity							71			0
S3	2016	2016	2016	2	0	2	Export	516	Namibia	NAM	804	Ukraine	UKR								09	MISC.EDIBLE PRODUCTS ETC	1	No Quantity							11378			0
S3	2016	2016	2016	2	0	2	Export	516	Namibia	NAM	826	United Kingdom	GBR								09	MISC.EDIBLE PRODUCTS ETC	1	No Quantity							528			0
S3	2016	2016	2016	2	0	2	Export	516	Namibia	NAM	842	USA	USA								09	MISC.EDIBLE PRODUCTS ETC	1	No Quantity							51			0
S3	2016	2016	2016	2	0	2	Export	516	Namibia	NAM	894	Zambia	ZMB								09	MISC.EDIBLE PRODUCTS ETC	1	No Quantity							6250			0
S3	2016	2016	2016	2	0	2	Export	516	Namibia	NAM	899	Areas, nes									09	MISC.EDIBLE PRODUCTS ETC	1	No Quantity							7339			0
S3	2016	2016	2016	2	0	2	Export	524	Nepal	NPL	0	World	WLD								09	MISC.EDIBLE PRODUCTS ETC	1	No Quantity			0		0		1638623			0
S3	2016	2016	2016	2	0	2	Export	524	Nepal	NPL	36	Australia	AUS								09	MISC.EDIBLE PRODUCTS ETC	1	No Quantity			0		0		136146			0
S3	2016	2016	2016	2	0	2	Export	524	Nepal	NPL	50	Bangladesh	BGD								09	MISC.EDIBLE PRODUCTS ETC	1	No Quantity			0		0		169449			0
S3	2016	2016	2016	2	0	2	Export	524	Nepal	NPL	56	Belgium	BEL								09	MISC.EDIBLE PRODUCTS ETC	1	No Quantity			0		0		9031			0
S3	2016	2016	2016	2	0	2	Export	524	Nepal	NPL	64	Bhutan	BTN								09	MISC.EDIBLE PRODUCTS ETC	1	No Quantity			0		0		42818			0
S3	2016	2016	2016	2	0	2	Export	524	Nepal	NPL	156	China	CHN								09	MISC.EDIBLE PRODUCTS ETC	1	No Quantity			0		0		112091			0
S3	2016	2016	2016	2	0	2	Export	524	Nepal	NPL	276	Germany	DEU								09	MISC.EDIBLE PRODUCTS ETC	1	No Quantity			0		0		33074			0
S3	2016	2016	2016	2	0	2	Export	524	Nepal	NPL	320	Guatemala	GTM								09	MISC.EDIBLE PRODUCTS ETC	1	No Quantity			0		0		1160			0
S3	2016	2016	2016	2	0	2	Export	524	Nepal	NPL	344	China, Hong Kong SAR	HKG								09	MISC.EDIBLE PRODUCTS ETC	1	No Quantity			0		0		55639			0
S3	2016	2016	2016	2	0	2	Export	524	Nepal	NPL	392	Japan	JPN								09	MISC.EDIBLE PRODUCTS ETC	1	No Quantity			0		0		15772			0
S3	2016	2016	2016	2	0	2	Export	524	Nepal	NPL	458	Malaysia	MYS								09	MISC.EDIBLE PRODUCTS ETC	1	No Quantity			0		0		42652			0
S3	2016	2016	2016	2	0	2	Export	524	Nepal	NPL	620	Portugal	PRT								09	MISC.EDIBLE PRODUCTS ETC	1	No Quantity			0		0		115			0
S3	2016	2016	2016	2	0	2	Export	524	Nepal	NPL	699	India	IND								09	MISC.EDIBLE PRODUCTS ETC	1	No Quantity			0		0		199812			0
S3	2016	2016	2016	2	0	2	Export	524	Nepal	NPL	704	Viet Nam	VNM								09	MISC.EDIBLE PRODUCTS ETC	1	No Quantity			0		0		11407			0
S3	2016	2016	2016	2	0	2	Export	524	Nepal	NPL	752	Sweden	SWE								09	MISC.EDIBLE PRODUCTS ETC	1	No Quantity			0		0		3467			0
S3	2016	2016	2016	2	0	2	Export	524	Nepal	NPL	757	Switzerland	CHE								09	MISC.EDIBLE PRODUCTS ETC	1	No Quantity			0		0		496			0
S3	2016	2016	2016	2	0	2	Export	524	Nepal	NPL	764	Thailand	THA								09	MISC.EDIBLE PRODUCTS ETC	1	No Quantity			0		0		292073			0
S3	2016	2016	2016	2	0	2	Export	524	Nepal	NPL	826	United Kingdom	GBR								09	MISC.EDIBLE PRODUCTS ETC	1	No Quantity			0		0		198503			0
S3	2016	2016	2016	2	0	2	Export	524	Nepal	NPL	842	USA	USA								09	MISC.EDIBLE PRODUCTS ETC	1	No Quantity			0		0		314910			0
S3	2016	2016	2016	2	0	2	Export	516	Namibia	NAM	0	World	WLD								11	BEVERAGES	1	No Quantity							78624345			0
S3	2016	2016	2016	2	0	2	Export	516	Namibia	NAM	24	Angola	AGO								11	BEVERAGES	1	No Quantity							1822565			0
S3	2016	2016	2016	2	0	2	Export	516	Namibia	NAM	36	Australia	AUS								11	BEVERAGES	1	No Quantity							44648			0
S3	2016	2016	2016	2	0	2	Export	516	Namibia	NAM	40	Austria	AUT								11	BEVERAGES	1	No Quantity							56			0
S3	2016	2016	2016	2	0	2	Export	516	Namibia	NAM	44	Bahamas	BHS								11	BEVERAGES	1	No Quantity							7892			0
S3	2016	2016	2016	2	0	2	Export	516	Namibia	NAM	56	Belgium	BEL								11	BEVERAGES	1	No Quantity							1297			0
S3	2016	2016	2016	2	0	2	Export	516	Namibia	NAM	72	Botswana	BWA								11	BEVERAGES	1	No Quantity							2465494			0
S3	2016	2016	2016	2	0	2	Export	516	Namibia	NAM	84	Belize	BLZ								11	BEVERAGES	1	No Quantity							5891			0
S3	2016	2016	2016	2	0	2	Export	516	Namibia	NAM	108	Burundi	BDI								11	BEVERAGES	1	No Quantity							1			0
S3	2016	2016	2016	2	0	2	Export	516	Namibia	NAM	124	Canada	CAN								11	BEVERAGES	1	No Quantity							2			0
S3	2016	2016	2016	2	0	2	Export	516	Namibia	NAM	148	Chad	TCD								11	BEVERAGES	1	No Quantity							1			0
S3	2016	2016	2016	2	0	2	Export	516	Namibia	NAM	156	China	CHN								11	BEVERAGES	1	No Quantity							98834			0
S3	2016	2016	2016	2	0	2	Export	516	Namibia	NAM	174	Comoros	COM								11	BEVERAGES	1	No Quantity							65			0
S3	2016	2016	2016	2	0	2	Export	516	Namibia	NAM	178	Congo	COG								11	BEVERAGES	1	No Quantity							1			0
S3	2016	2016	2016	2	0	2	Export	516	Namibia	NAM	180	Dem. Rep. of the Congo	COD								11	BEVERAGES	1	No Quantity							20466			0
S3	2016	2016	2016	2	0	2	Export	516	Namibia	NAM	184	Cook Isds	COK								11	BEVERAGES	1	No Quantity							458			0
S3	2016	2016	2016	2	0	2	Export	516	Namibia	NAM	191	Croatia	HRV								11	BEVERAGES	1	No Quantity							3			0
S3	2016	2016	2016	2	0	2	Export	516	Namibia	NAM	196	Cyprus	CYP								11	BEVERAGES	1	No Quantity							720			0
S3	2016	2016	2016	2	0	2	Export	516	Namibia	NAM	208	Denmark	DNK								11	BEVERAGES	1	No Quantity							623			0
S3	2016	2016	2016	2	0	2	Export	516	Namibia	NAM	231	Ethiopia	ETH								11	BEVERAGES	1	No Quantity							1			0
S3	2016	2016	2016	2	0	2	Export	516	Namibia	NAM	232	Eritrea	ERI								11	BEVERAGES	1	No Quantity							1			0
S3	2016	2016	2016	2	0	2	Export	516	Namibia	NAM	246	Finland	FIN								11	BEVERAGES	1	No Quantity							2			0
S3	2016	2016	2016	2	0	2	Export	516	Namibia	NAM	251	France	FRA								11	BEVERAGES	1	No Quantity							120			0
S3	2016	2016	2016	2	0	2	Export	516	Namibia	NAM	268	Georgia	GEO								11	BEVERAGES	1	No Quantity							249			0
S3	2016	2016	2016	2	0	2	Export	516	Namibia	NAM	276	Germany	DEU								11	BEVERAGES	1	No Quantity							14869			0
S3	2016	2016	2016	2	0	2	Export	516	Namibia	NAM	296	Kiribati	KIR								11	BEVERAGES	1	No Quantity							66			0
S3	2016	2016	2016	2	0	2	Export	516	Namibia	NAM	300	Greece	GRC								11	BEVERAGES	1	No Quantity							2648			0
S3	2016	2016	2016	2	0	2	Export	516	Namibia	NAM	344	China, Hong Kong SAR	HKG								11	BEVERAGES	1	No Quantity							397			0
S3	2016	2016	2016	2	0	2	Export	516	Namibia	NAM	372	Ireland	IRL								11	BEVERAGES	1	No Quantity							16			0
S3	2016	2016	2016	2	0	2	Export	516	Namibia	NAM	381	Italy	ITA								11	BEVERAGES	1	No Quantity							3239			0
S3	2016	2016	2016	2	0	2	Export	516	Namibia	NAM	384	Côte d'Ivoire	CIV								11	BEVERAGES	1	No Quantity							5			0
S3	2016	2016	2016	2	0	2	Export	516	Namibia	NAM	392	Japan	JPN								11	BEVERAGES	1	No Quantity							34			0
S3	2016	2016	2016	2	0	2	Export	516	Namibia	NAM	404	Kenya	KEN								11	BEVERAGES	1	No Quantity							208780			0
S3	2016	2016	2016	2	0	2	Export	516	Namibia	NAM	426	Lesotho	LSO								11	BEVERAGES	1	No Quantity							257752			0
S3	2016	2016	2016	2	0	2	Export	516	Namibia	NAM	430	Liberia	LBR								11	BEVERAGES	1	No Quantity							1300			0
S3	2016	2016	2016	2	0	2	Export	516	Namibia	NAM	440	Lithuania	LTU								11	BEVERAGES	1	No Quantity							652			0
S3	2016	2016	2016	2	0	2	Export	516	Namibia	NAM	454	Malawi	MWI								11	BEVERAGES	1	No Quantity							122936			0
S3	2016	2016	2016	2	0	2	Export	516	Namibia	NAM	458	Malaysia	MYS								11	BEVERAGES	1	No Quantity							361			0
S3	2016	2016	2016	2	0	2	Export	516	Namibia	NAM	470	Malta	MLT								11	BEVERAGES	1	No Quantity							564			0
S3	2016	2016	2016	2	0	2	Export	516	Namibia	NAM	480	Mauritius	MUS								11	BEVERAGES	1	No Quantity							29403			0
S3	2016	2016	2016	2	0	2	Export	516	Namibia	NAM	508	Mozambique	MOZ								11	BEVERAGES	1	No Quantity							91104			0
S3	2016	2016	2016	2	0	2	Export	516	Namibia	NAM	528	Netherlands	NLD								11	BEVERAGES	1	No Quantity							605			0
S3	2016	2016	2016	2	0	2	Export	516	Namibia	NAM	548	Vanuatu	VUT								11	BEVERAGES	1	No Quantity							113			0
S3	2016	2016	2016	2	0	2	Export	516	Namibia	NAM	579	Norway	NOR								11	BEVERAGES	1	No Quantity							975			0
S3	2016	2016	2016	2	0	2	Export	516	Namibia	NAM	584	Marshall Isds	MHL								11	BEVERAGES	1	No Quantity							4926			0
S3	2016	2016	2016	2	0	2	Export	516	Namibia	NAM	591	Panama	PAN								11	BEVERAGES	1	No Quantity							21838			0
S3	2016	2016	2016	2	0	2	Export	516	Namibia	NAM	600	Paraguay	PRY								11	BEVERAGES	1	No Quantity							1601			0
S3	2016	2016	2016	2	0	2	Export	516	Namibia	NAM	643	Russian Federation	RUS								11	BEVERAGES	1	No Quantity							213			0
S3	2016	2016	2016	2	0	2	Export	516	Namibia	NAM	659	Saint Kitts and Nevis	KNA								11	BEVERAGES	1	No Quantity							5646			0
S3	2016	2016	2016	2	0	2	Export	516	Namibia	NAM	690	Seychelles	SYC								11	BEVERAGES	1	No Quantity							5			0
S3	2016	2016	2016	2	0	2	Export	516	Namibia	NAM	702	Singapore	SGP								11	BEVERAGES	1	No Quantity							34659			0
S3	2016	2016	2016	2	0	2	Export	516	Namibia	NAM	704	Viet Nam	VNM								11	BEVERAGES	1	No Quantity							211396			0
S3	2016	2016	2016	2	0	2	Export	516	Namibia	NAM	710	South Africa	ZAF								11	BEVERAGES	1	No Quantity							50616447			0
S3	2016	2016	2016	2	0	2	Export	516	Namibia	NAM	716	Zimbabwe	ZWE								11	BEVERAGES	1	No Quantity							474490			0
S3	2016	2016	2016	2	0	2	Export	516	Namibia	NAM	724	Spain	ESP								11	BEVERAGES	1	No Quantity							1715			0
S3	2016	2016	2016	2	0	2	Export	516	Namibia	NAM	748	Swaziland	SWZ								11	BEVERAGES	1	No Quantity							526010			0
S3	2016	2016	2016	2	0	2	Export	516	Namibia	NAM	757	Switzerland	CHE								11	BEVERAGES	1	No Quantity							698			0
S3	2016	2016	2016	2	0	2	Export	516	Namibia	NAM	784	United Arab Emirates	ARE								11	BEVERAGES	1	No Quantity							15021			0
S3	2016	2016	2016	2	0	2	Export	516	Namibia	NAM	792	Turkey	TUR								11	BEVERAGES	1	No Quantity							144			0
S3	2016	2016	2016	2	0	2	Export	516	Namibia	NAM	800	Uganda	UGA								11	BEVERAGES	1	No Quantity							4			0
S3	2016	2016	2016	2	0	2	Export	516	Namibia	NAM	804	Ukraine	UKR								11	BEVERAGES	1	No Quantity							1275			0
S3	2016	2016	2016	2	0	2	Export	516	Namibia	NAM	826	United Kingdom	GBR								11	BEVERAGES	1	No Quantity							48098			0
S3	2016	2016	2016	2	0	2	Export	516	Namibia	NAM	834	United Rep. of Tanzania	TZA								11	BEVERAGES	1	No Quantity							2437574			0
S3	2016	2016	2016	2	0	2	Export	516	Namibia	NAM	842	USA	USA								11	BEVERAGES	1	No Quantity							1791			0
S3	2016	2016	2016	2	0	2	Export	516	Namibia	NAM	854	Burkina Faso	BFA								11	BEVERAGES	1	No Quantity							10			0
S3	2016	2016	2016	2	0	2	Export	516	Namibia	NAM	894	Zambia	ZMB								11	BEVERAGES	1	No Quantity							19015572			0
S3	2016	2016	2016	2	0	2	Export	524	Nepal	NPL	0	World	WLD								11	BEVERAGES	1	No Quantity			0		0		446688			0
S3	2016	2016	2016	2	0	2	Export	524	Nepal	NPL	36	Australia	AUS								11	BEVERAGES	1	No Quantity			0		0		32470			0
S3	2016	2016	2016	2	0	2	Export	524	Nepal	NPL	56	Belgium	BEL								11	BEVERAGES	1	No Quantity			0		0		24889			0
S3	2016	2016	2016	2	0	2	Export	524	Nepal	NPL	116	Cambodia	KHM								11	BEVERAGES	1	No Quantity			0		0		1650			0
S3	2016	2016	2016	2	0	2	Export	524	Nepal	NPL	156	China	CHN								11	BEVERAGES	1	No Quantity			0		0		17188			0
S3	2016	2016	2016	2	0	2	Export	524	Nepal	NPL	251	France	FRA								11	BEVERAGES	1	No Quantity			0		0		1277			0
S3	2016	2016	2016	2	0	2	Export	524	Nepal	NPL	276	Germany	DEU								11	BEVERAGES	1	No Quantity			0		0		3122			0
S3	2016	2016	2016	2	0	2	Export	524	Nepal	NPL	344	China, Hong Kong SAR	HKG								11	BEVERAGES	1	No Quantity			0		0		53406			0
S3	2016	2016	2016	2	0	2	Export	524	Nepal	NPL	392	Japan	JPN								11	BEVERAGES	1	No Quantity			0		0		300733			0
S3	2016	2016	2016	2	0	2	Export	524	Nepal	NPL	410	Rep. of Korea	KOR								11	BEVERAGES	1	No Quantity			0		0		11760			0
S3	2016	2016	2016	2	0	2	Export	524	Nepal	NPL	699	India	IND								11	BEVERAGES	1	No Quantity			0		0		149			0
S3	2016	2016	2016	2	0	2	Export	524	Nepal	NPL	842	USA	USA								11	BEVERAGES	1	No Quantity			0		0		40			0
S3	2016	2016	2016	2	0	2	Export	516	Namibia	NAM	0	World	WLD								12	TOBACCO,TOBACCO MANUFACT	1	No Quantity							4519418			0
S3	2016	2016	2016	2	0	2	Export	516	Namibia	NAM	24	Angola	AGO								12	TOBACCO,TOBACCO MANUFACT	1	No Quantity							3661			0
S3	2016	2016	2016	2	0	2	Export	516	Namibia	NAM	84	Belize	BLZ								12	TOBACCO,TOBACCO MANUFACT	1	No Quantity							4501			0
S3	2016	2016	2016	2	0	2	Export	516	Namibia	NAM	174	Comoros	COM								12	TOBACCO,TOBACCO MANUFACT	1	No Quantity							617			0
S3	2016	2016	2016	2	0	2	Export	516	Namibia	NAM	180	Dem. Rep. of the Congo	COD								12	TOBACCO,TOBACCO MANUFACT	1	No Quantity							1357			0
S3	2016	2016	2016	2	0	2	Export	516	Namibia	NAM	196	Cyprus	CYP								12	TOBACCO,TOBACCO MANUFACT	1	No Quantity							2211			0
S3	2016	2016	2016	2	0	2	Export	516	Namibia	NAM	251	France	FRA								12	TOBACCO,TOBACCO MANUFACT	1	No Quantity							11			0
S3	2016	2016	2016	2	0	2	Export	516	Namibia	NAM	276	Germany	DEU								12	TOBACCO,TOBACCO MANUFACT	1	No Quantity							61600			0
S3	2016	2016	2016	2	0	2	Export	516	Namibia	NAM	300	Greece	GRC								12	TOBACCO,TOBACCO MANUFACT	1	No Quantity							6441			0
S3	2016	2016	2016	2	0	2	Export	516	Namibia	NAM	381	Italy	ITA								12	TOBACCO,TOBACCO MANUFACT	1	No Quantity							472			0
S3	2016	2016	2016	2	0	2	Export	516	Namibia	NAM	430	Liberia	LBR								12	TOBACCO,TOBACCO MANUFACT	1	No Quantity							7355			0
S3	2016	2016	2016	2	0	2	Export	516	Namibia	NAM	440	Lithuania	LTU								12	TOBACCO,TOBACCO MANUFACT	1	No Quantity							29354			0
S3	2016	2016	2016	2	0	2	Export	516	Namibia	NAM	458	Malaysia	MYS								12	TOBACCO,TOBACCO MANUFACT	1	No Quantity							686			0
S3	2016	2016	2016	2	0	2	Export	516	Namibia	NAM	470	Malta	MLT								12	TOBACCO,TOBACCO MANUFACT	1	No Quantity							295			0
S3	2016	2016	2016	2	0	2	Export	516	Namibia	NAM	584	Marshall Isds	MHL								12	TOBACCO,TOBACCO MANUFACT	1	No Quantity							1407			0
S3	2016	2016	2016	2	0	2	Export	516	Namibia	NAM	591	Panama	PAN								12	TOBACCO,TOBACCO MANUFACT	1	No Quantity							146550			0
S3	2016	2016	2016	2	0	2	Export	516	Namibia	NAM	600	Paraguay	PRY								12	TOBACCO,TOBACCO MANUFACT	1	No Quantity							2077			0
S3	2016	2016	2016	2	0	2	Export	516	Namibia	NAM	616	Poland	POL								12	TOBACCO,TOBACCO MANUFACT	1	No Quantity							4306			0
S3	2016	2016	2016	2	0	2	Export	516	Namibia	NAM	620	Portugal	PRT								12	TOBACCO,TOBACCO MANUFACT	1	No Quantity							7			0
S3	2016	2016	2016	2	0	2	Export	516	Namibia	NAM	643	Russian Federation	RUS								12	TOBACCO,TOBACCO MANUFACT	1	No Quantity							6200			0
S3	2016	2016	2016	2	0	2	Export	516	Namibia	NAM	659	Saint Kitts and Nevis	KNA								12	TOBACCO,TOBACCO MANUFACT	1	No Quantity							4005			0
S3	2016	2016	2016	2	0	2	Export	516	Namibia	NAM	699	India	IND								12	TOBACCO,TOBACCO MANUFACT	1	No Quantity							1897			0
S3	2016	2016	2016	2	0	2	Export	516	Namibia	NAM	702	Singapore	SGP								12	TOBACCO,TOBACCO MANUFACT	1	No Quantity							299693			0
S3	2016	2016	2016	2	0	2	Export	516	Namibia	NAM	704	Viet Nam	VNM								12	TOBACCO,TOBACCO MANUFACT	1	No Quantity							2318702			0
S3	2016	2016	2016	2	0	2	Export	516	Namibia	NAM	710	South Africa	ZAF								12	TOBACCO,TOBACCO MANUFACT	1	No Quantity							61			0
S3	2016	2016	2016	2	0	2	Export	516	Namibia	NAM	757	Switzerland	CHE								12	TOBACCO,TOBACCO MANUFACT	1	No Quantity							1580822			0
S3	2016	2016	2016	2	0	2	Export	516	Namibia	NAM	792	Turkey	TUR								12	TOBACCO,TOBACCO MANUFACT	1	No Quantity							442			0
S3	2016	2016	2016	2	0	2	Export	516	Namibia	NAM	804	Ukraine	UKR								12	TOBACCO,TOBACCO MANUFACT	1	No Quantity							4644			0
S3	2016	2016	2016	2	0	2	Export	516	Namibia	NAM	826	United Kingdom	GBR								12	TOBACCO,TOBACCO MANUFACT	1	No Quantity							7464			0
S3	2016	2016	2016	2	0	2	Export	516	Namibia	NAM	894	Zambia	ZMB								12	TOBACCO,TOBACCO MANUFACT	1	No Quantity							18976			0
S3	2016	2016	2016	2	0	2	Export	516	Namibia	NAM	899	Areas, nes									12	TOBACCO,TOBACCO MANUFACT	1	No Quantity							3602			0
S3	2016	2016	2016	2	0	2	Export	524	Nepal	NPL	0	World	WLD								12	TOBACCO,TOBACCO MANUFACT	1	No Quantity			0		0		2316584			4
S3	2016	2016	2016	2	0	2	Export	524	Nepal	NPL	4	Afghanistan	AFG								12	TOBACCO,TOBACCO MANUFACT	1	No Quantity			0		0		281336			0
S3	2016	2016	2016	2	0	2	Export	524	Nepal	NPL	156	China	CHN								12	TOBACCO,TOBACCO MANUFACT	1	No Quantity			0		0		10666			0
S3	2016	2016	2016	2	0	2	Export	524	Nepal	NPL	203	Czechia	CZE								12	TOBACCO,TOBACCO MANUFACT	1	No Quantity			0		0		6445			0
S3	2016	2016	2016	2	0	2	Export	524	Nepal	NPL	276	Germany	DEU								12	TOBACCO,TOBACCO MANUFACT	1	No Quantity			0		0		22912			4
S3	2016	2016	2016	2	0	2	Export	524	Nepal	NPL	360	Indonesia	IDN								12	TOBACCO,TOBACCO MANUFACT	1	No Quantity			0		0		1152			0
S3	2016	2016	2016	2	0	2	Export	524	Nepal	NPL	376	Israel	ISR								12	TOBACCO,TOBACCO MANUFACT	1	No Quantity			0		0		34553			0
S3	2016	2016	2016	2	0	2	Export	524	Nepal	NPL	458	Malaysia	MYS								12	TOBACCO,TOBACCO MANUFACT	1	No Quantity			0		0		1774605			0
S3	2016	2016	2016	2	0	2	Export	524	Nepal	NPL	702	Singapore	SGP								12	TOBACCO,TOBACCO MANUFACT	1	No Quantity			0		0		184911			0
S3	2016	2016	2016	2	0	2	Export	516	Namibia	NAM	0	World	WLD								21	HIDES,SKINS,FURSKINS,RAW	1	No Quantity							4332805			0
S3	2016	2016	2016	2	0	2	Export	516	Namibia	NAM	32	Argentina	ARG								21	HIDES,SKINS,FURSKINS,RAW	1	No Quantity							2041			0
S3	2016	2016	2016	2	0	2	Export	516	Namibia	NAM	36	Australia	AUS								21	HIDES,SKINS,FURSKINS,RAW	1	No Quantity							822			0
S3	2016	2016	2016	2	0	2	Export	516	Namibia	NAM	40	Austria	AUT								21	HIDES,SKINS,FURSKINS,RAW	1	No Quantity							9525			0
S3	2016	2016	2016	2	0	2	Export	516	Namibia	NAM	56	Belgium	BEL								21	HIDES,SKINS,FURSKINS,RAW	1	No Quantity							2436			0
S3	2016	2016	2016	2	0	2	Export	516	Namibia	NAM	100	Bulgaria	BGR								21	HIDES,SKINS,FURSKINS,RAW	1	No Quantity							1752			0
S3	2016	2016	2016	2	0	2	Export	516	Namibia	NAM	124	Canada	CAN								21	HIDES,SKINS,FURSKINS,RAW	1	No Quantity							4247			0
S3	2016	2016	2016	2	0	2	Export	516	Namibia	NAM	203	Czechia	CZE								21	HIDES,SKINS,FURSKINS,RAW	1	No Quantity							2134			0
S3	2016	2016	2016	2	0	2	Export	516	Namibia	NAM	208	Denmark	DNK								21	HIDES,SKINS,FURSKINS,RAW	1	No Quantity							5569			0
S3	2016	2016	2016	2	0	2	Export	516	Namibia	NAM	246	Finland	FIN								21	HIDES,SKINS,FURSKINS,RAW	1	No Quantity							2109			0
S3	2016	2016	2016	2	0	2	Export	516	Namibia	NAM	251	France	FRA								21	HIDES,SKINS,FURSKINS,RAW	1	No Quantity							3977			0
S3	2016	2016	2016	2	0	2	Export	516	Namibia	NAM	276	Germany	DEU								21	HIDES,SKINS,FURSKINS,RAW	1	No Quantity							1546592			0
S3	2016	2016	2016	2	0	2	Export	516	Namibia	NAM	348	Hungary	HUN								21	HIDES,SKINS,FURSKINS,RAW	1	No Quantity							13557			0
S3	2016	2016	2016	2	0	2	Export	516	Namibia	NAM	381	Italy	ITA								21	HIDES,SKINS,FURSKINS,RAW	1	No Quantity							2163847			0
S3	2016	2016	2016	2	0	2	Export	516	Namibia	NAM	398	Kazakhstan	KAZ								21	HIDES,SKINS,FURSKINS,RAW	1	No Quantity							147			0
S3	2016	2016	2016	2	0	2	Export	516	Namibia	NAM	484	Mexico	MEX								21	HIDES,SKINS,FURSKINS,RAW	1	No Quantity							3730			0
S3	2016	2016	2016	2	0	2	Export	516	Namibia	NAM	528	Netherlands	NLD								21	HIDES,SKINS,FURSKINS,RAW	1	No Quantity							190			0
S3	2016	2016	2016	2	0	2	Export	516	Namibia	NAM	554	New Zealand	NZL								21	HIDES,SKINS,FURSKINS,RAW	1	No Quantity							305			0
S3	2016	2016	2016	2	0	2	Export	516	Namibia	NAM	579	Norway	NOR								21	HIDES,SKINS,FURSKINS,RAW	1	No Quantity							452			0
S3	2016	2016	2016	2	0	2	Export	516	Namibia	NAM	616	Poland	POL								21	HIDES,SKINS,FURSKINS,RAW	1	No Quantity							102			0
S3	2016	2016	2016	2	0	2	Export	516	Namibia	NAM	620	Portugal	PRT								21	HIDES,SKINS,FURSKINS,RAW	1	No Quantity							1587			0
S3	2016	2016	2016	2	0	2	Export	516	Namibia	NAM	642	Romania	ROU								21	HIDES,SKINS,FURSKINS,RAW	1	No Quantity							284			0
S3	2016	2016	2016	2	0	2	Export	516	Namibia	NAM	643	Russian Federation	RUS								21	HIDES,SKINS,FURSKINS,RAW	1	No Quantity							6047			0
S3	2016	2016	2016	2	0	2	Export	516	Namibia	NAM	702	Singapore	SGP								21	HIDES,SKINS,FURSKINS,RAW	1	No Quantity							7			0
S3	2016	2016	2016	2	0	2	Export	516	Namibia	NAM	703	Slovakia	SVK								21	HIDES,SKINS,FURSKINS,RAW	1	No Quantity							1272			0
S3	2016	2016	2016	2	0	2	Export	516	Namibia	NAM	705	Slovenia	SVN								21	HIDES,SKINS,FURSKINS,RAW	1	No Quantity							176			0
S3	2016	2016	2016	2	0	2	Export	516	Namibia	NAM	710	South Africa	ZAF								21	HIDES,SKINS,FURSKINS,RAW	1	No Quantity							385432			0
S3	2016	2016	2016	2	0	2	Export	516	Namibia	NAM	724	Spain	ESP								21	HIDES,SKINS,FURSKINS,RAW	1	No Quantity							13072			0
S3	2016	2016	2016	2	0	2	Export	516	Namibia	NAM	752	Sweden	SWE								21	HIDES,SKINS,FURSKINS,RAW	1	No Quantity							7029			0
S3	2016	2016	2016	2	0	2	Export	516	Namibia	NAM	757	Switzerland	CHE								21	HIDES,SKINS,FURSKINS,RAW	1	No Quantity							1627			0
S3	2016	2016	2016	2	0	2	Export	516	Namibia	NAM	764	Thailand	THA								21	HIDES,SKINS,FURSKINS,RAW	1	No Quantity							95			0
S3	2016	2016	2016	2	0	2	Export	516	Namibia	NAM	804	Ukraine	UKR								21	HIDES,SKINS,FURSKINS,RAW	1	No Quantity							322			0
S3	2016	2016	2016	2	0	2	Export	516	Namibia	NAM	826	United Kingdom	GBR								21	HIDES,SKINS,FURSKINS,RAW	1	No Quantity							21547			0
S3	2016	2016	2016	2	0	2	Export	516	Namibia	NAM	842	USA	USA								21	HIDES,SKINS,FURSKINS,RAW	1	No Quantity							130774			0
S3	2016	2016	2016	2	0	2	Export	524	Nepal	NPL	0	World	WLD								21	HIDES,SKINS,FURSKINS,RAW	1	No Quantity			0		0		9779			4
S3	2016	2016	2016	2	0	2	Export	524	Nepal	NPL	124	Canada	CAN								21	HIDES,SKINS,FURSKINS,RAW	1	No Quantity			0		0		149			4
S3	2016	2016	2016	2	0	2	Export	524	Nepal	NPL	251	France	FRA								21	HIDES,SKINS,FURSKINS,RAW	1	No Quantity			0		0		59			0
S3	2016	2016	2016	2	0	2	Export	524	Nepal	NPL	276	Germany	DEU								21	HIDES,SKINS,FURSKINS,RAW	1	No Quantity			0		0		59			0
S3	2016	2016	2016	2	0	2	Export	524	Nepal	NPL	484	Mexico	MEX								21	HIDES,SKINS,FURSKINS,RAW	1	No Quantity			0		0		203			4
S3	2016	2016	2016	2	0	2	Export	524	Nepal	NPL	699	India	IND								21	HIDES,SKINS,FURSKINS,RAW	1	No Quantity			0		0		1051			0
S3	2016	2016	2016	2	0	2	Export	524	Nepal	NPL	724	Spain	ESP								21	HIDES,SKINS,FURSKINS,RAW	1	No Quantity			0		0		4644			4
S3	2016	2016	2016	2	0	2	Export	524	Nepal	NPL	792	Turkey	TUR								21	HIDES,SKINS,FURSKINS,RAW	1	No Quantity			0		0		3189			4
S3	2016	2016	2016	2	0	2	Export	524	Nepal	NPL	842	USA	USA								21	HIDES,SKINS,FURSKINS,RAW	1	No Quantity			0		0		421			4
S3	2016	2016	2016	2	0	2	Export	516	Namibia	NAM	0	World	WLD								22	OIL SEED,OLEAGINUS FRUIT	1	No Quantity							249583			0
S3	2016	2016	2016	2	0	2	Export	516	Namibia	NAM	24	Angola	AGO								22	OIL SEED,OLEAGINUS FRUIT	1	No Quantity							91			0
S3	2016	2016	2016	2	0	2	Export	516	Namibia	NAM	233	Estonia	EST								22	OIL SEED,OLEAGINUS FRUIT	1	No Quantity							1			0
S3	2016	2016	2016	2	0	2	Export	516	Namibia	NAM	251	France	FRA								22	OIL SEED,OLEAGINUS FRUIT	1	No Quantity							185			0
S3	2016	2016	2016	2	0	2	Export	516	Namibia	NAM	710	South Africa	ZAF								22	OIL SEED,OLEAGINUS FRUIT	1	No Quantity							249304			0
S3	2016	2016	2016	2	0	2	Export	516	Namibia	NAM	842	USA	USA								22	OIL SEED,OLEAGINUS FRUIT	1	No Quantity							3			0
S3	2016	2016	2016	2	0	2	Export	524	Nepal	NPL	0	World	WLD								22	OIL SEED,OLEAGINUS FRUIT	1	No Quantity			0		0		833404			0
S3	2016	2016	2016	2	0	2	Export	524	Nepal	NPL	156	China	CHN								22	OIL SEED,OLEAGINUS FRUIT	1	No Quantity			0		0		5641			0
S3	2016	2016	2016	2	0	2	Export	524	Nepal	NPL	699	India	IND								22	OIL SEED,OLEAGINUS FRUIT	1	No Quantity			0		0		815671			0
S3	2016	2016	2016	2	0	2	Export	524	Nepal	NPL	784	United Arab Emirates	ARE								22	OIL SEED,OLEAGINUS FRUIT	1	No Quantity			0		0		4448			0
S3	2016	2016	2016	2	0	2	Export	524	Nepal	NPL	842	USA	USA								22	OIL SEED,OLEAGINUS FRUIT	1	No Quantity			0		0		7643			0
S3	2016	2016	2016	2	0	2	Export	516	Namibia	NAM	0	World	WLD								23	CRUDE RUBBER	1	No Quantity							10730			0
S3	2016	2016	2016	2	0	2	Export	516	Namibia	NAM	24	Angola	AGO								23	CRUDE RUBBER	1	No Quantity							1325			0
S3	2016	2016	2016	2	0	2	Export	516	Namibia	NAM	72	Botswana	BWA								23	CRUDE RUBBER	1	No Quantity							36			0
S3	2016	2016	2016	2	0	2	Export	516	Namibia	NAM	591	Panama	PAN								23	CRUDE RUBBER	1	No Quantity							2020			0
S3	2016	2016	2016	2	0	2	Export	516	Namibia	NAM	643	Russian Federation	RUS								23	CRUDE RUBBER	1	No Quantity							2652			0
S3	2016	2016	2016	2	0	2	Export	516	Namibia	NAM	710	South Africa	ZAF								23	CRUDE RUBBER	1	No Quantity							431			0
S3	2016	2016	2016	2	0	2	Export	516	Namibia	NAM	784	United Arab Emirates	ARE								23	CRUDE RUBBER	1	No Quantity							4266			0
S3	2016	2016	2016	2	0	2	Export	524	Nepal	NPL	0	World	WLD								23	CRUDE RUBBER	1	No Quantity			0		0		16077			0
S3	2016	2016	2016	2	0	2	Export	524	Nepal	NPL	156	China	CHN								23	CRUDE RUBBER	1	No Quantity			0		0		971			0
S3	2016	2016	2016	2	0	2	Export	524	Nepal	NPL	699	India	IND								23	CRUDE RUBBER	1	No Quantity			0		0		15105			0
S3	2016	2016	2016	2	0	2	Export	516	Namibia	NAM	0	World	WLD								24	CORK AND WOOD	1	No Quantity							27543666			0
S3	2016	2016	2016	2	0	2	Export	516	Namibia	NAM	20	Andorra	AND								24	CORK AND WOOD	1	No Quantity							407			0
S3	2016	2016	2016	2	0	2	Export	516	Namibia	NAM	24	Angola	AGO								24	CORK AND WOOD	1	No Quantity							59818			0
S3	2016	2016	2016	2	0	2	Export	516	Namibia	NAM	36	Australia	AUS								24	CORK AND WOOD	1	No Quantity							437057			0
S3	2016	2016	2016	2	0	2	Export	516	Namibia	NAM	44	Bahamas	BHS								24	CORK AND WOOD	1	No Quantity							1400			0
S3	2016	2016	2016	2	0	2	Export	516	Namibia	NAM	56	Belgium	BEL								24	CORK AND WOOD	1	No Quantity							926058			0
S3	2016	2016	2016	2	0	2	Export	516	Namibia	NAM	72	Botswana	BWA								24	CORK AND WOOD	1	No Quantity							9258			0
S3	2016	2016	2016	2	0	2	Export	516	Namibia	NAM	156	China	CHN								24	CORK AND WOOD	1	No Quantity							78499			0
S3	2016	2016	2016	2	0	2	Export	516	Namibia	NAM	174	Comoros	COM								24	CORK AND WOOD	1	No Quantity							20			0
S3	2016	2016	2016	2	0	2	Export	516	Namibia	NAM	196	Cyprus	CYP								24	CORK AND WOOD	1	No Quantity							652495			0
S3	2016	2016	2016	2	0	2	Export	516	Namibia	NAM	251	France	FRA								24	CORK AND WOOD	1	No Quantity							1848410			0
S3	2016	2016	2016	2	0	2	Export	516	Namibia	NAM	276	Germany	DEU								24	CORK AND WOOD	1	No Quantity							721788			0
S3	2016	2016	2016	2	0	2	Export	516	Namibia	NAM	300	Greece	GRC								24	CORK AND WOOD	1	No Quantity							2117400			0
S3	2016	2016	2016	2	0	2	Export	516	Namibia	NAM	376	Israel	ISR								24	CORK AND WOOD	1	No Quantity							354474			0
S3	2016	2016	2016	2	0	2	Export	516	Namibia	NAM	381	Italy	ITA								24	CORK AND WOOD	1	No Quantity							52			0
S3	2016	2016	2016	2	0	2	Export	516	Namibia	NAM	400	Jordan	JOR								24	CORK AND WOOD	1	No Quantity							2			0
S3	2016	2016	2016	2	0	2	Export	516	Namibia	NAM	410	Rep. of Korea	KOR								24	CORK AND WOOD	1	No Quantity							1			0
S3	2016	2016	2016	2	0	2	Export	516	Namibia	NAM	414	Kuwait	KWT								24	CORK AND WOOD	1	No Quantity							82585			0
S3	2016	2016	2016	2	0	2	Export	516	Namibia	NAM	422	Lebanon	LBN								24	CORK AND WOOD	1	No Quantity							279042			0
S3	2016	2016	2016	2	0	2	Export	516	Namibia	NAM	426	Lesotho	LSO								24	CORK AND WOOD	1	No Quantity							26838			0
S3	2016	2016	2016	2	0	2	Export	516	Namibia	NAM	440	Lithuania	LTU								24	CORK AND WOOD	1	No Quantity							380			0
S3	2016	2016	2016	2	0	2	Export	516	Namibia	NAM	512	Oman	OMN								24	CORK AND WOOD	1	No Quantity							20730			0
S3	2016	2016	2016	2	0	2	Export	516	Namibia	NAM	528	Netherlands	NLD								24	CORK AND WOOD	1	No Quantity							120			0
S3	2016	2016	2016	2	0	2	Export	516	Namibia	NAM	554	New Zealand	NZL								24	CORK AND WOOD	1	No Quantity							44464			0
S3	2016	2016	2016	2	0	2	Export	516	Namibia	NAM	566	Nigeria	NGA								24	CORK AND WOOD	1	No Quantity							18349			0
S3	2016	2016	2016	2	0	2	Export	516	Namibia	NAM	591	Panama	PAN								24	CORK AND WOOD	1	No Quantity							143			0
S3	2016	2016	2016	2	0	2	Export	516	Namibia	NAM	616	Poland	POL								24	CORK AND WOOD	1	No Quantity							2145943			0
S3	2016	2016	2016	2	0	2	Export	516	Namibia	NAM	620	Portugal	PRT								24	CORK AND WOOD	1	No Quantity							623708			0
S3	2016	2016	2016	2	0	2	Export	516	Namibia	NAM	634	Qatar	QAT								24	CORK AND WOOD	1	No Quantity							64800			0
S3	2016	2016	2016	2	0	2	Export	516	Namibia	NAM	682	Saudi Arabia	SAU								24	CORK AND WOOD	1	No Quantity							266585			0
S3	2016	2016	2016	2	0	2	Export	516	Namibia	NAM	699	India	IND								24	CORK AND WOOD	1	No Quantity							1			0
S3	2016	2016	2016	2	0	2	Export	516	Namibia	NAM	710	South Africa	ZAF								24	CORK AND WOOD	1	No Quantity							10202294			0
S3	2016	2016	2016	2	0	2	Export	516	Namibia	NAM	716	Zimbabwe	ZWE								24	CORK AND WOOD	1	No Quantity							1482			0
S3	2016	2016	2016	2	0	2	Export	516	Namibia	NAM	757	Switzerland	CHE								24	CORK AND WOOD	1	No Quantity							21332			0
S3	2016	2016	2016	2	0	2	Export	516	Namibia	NAM	784	United Arab Emirates	ARE								24	CORK AND WOOD	1	No Quantity							153750			0
S3	2016	2016	2016	2	0	2	Export	516	Namibia	NAM	792	Turkey	TUR								24	CORK AND WOOD	1	No Quantity							341921			0
S3	2016	2016	2016	2	0	2	Export	516	Namibia	NAM	804	Ukraine	UKR								24	CORK AND WOOD	1	No Quantity							6			0
S3	2016	2016	2016	2	0	2	Export	516	Namibia	NAM	826	United Kingdom	GBR								24	CORK AND WOOD	1	No Quantity							6024499			0
S3	2016	2016	2016	2	0	2	Export	516	Namibia	NAM	894	Zambia	ZMB								24	CORK AND WOOD	1	No Quantity							12748			0
S3	2016	2016	2016	2	0	2	Export	516	Namibia	NAM	899	Areas, nes									24	CORK AND WOOD	1	No Quantity							4808			0
S3	2016	2016	2016	2	0	2	Export	524	Nepal	NPL	0	World	WLD								24	CORK AND WOOD	1	No Quantity			0		0		1077			4
S3	2016	2016	2016	2	0	2	Export	524	Nepal	NPL	156	China	CHN								24	CORK AND WOOD	1	No Quantity			0		0		1077			4
S3	2016	2016	2016	2	0	2	Export	516	Namibia	NAM	0	World	WLD								25	PULP AND WASTE PAPER	1	No Quantity							1546360			0
S3	2016	2016	2016	2	0	2	Export	516	Namibia	NAM	24	Angola	AGO								25	PULP AND WASTE PAPER	1	No Quantity							68			0
S3	2016	2016	2016	2	0	2	Export	516	Namibia	NAM	620	Portugal	PRT								25	PULP AND WASTE PAPER	1	No Quantity							3			0
S3	2016	2016	2016	2	0	2	Export	516	Namibia	NAM	682	Saudi Arabia	SAU								25	PULP AND WASTE PAPER	1	No Quantity							3958			0
S3	2016	2016	2016	2	0	2	Export	516	Namibia	NAM	710	South Africa	ZAF								25	PULP AND WASTE PAPER	1	No Quantity							1542331			0
S3	2016	2016	2016	2	0	2	Export	524	Nepal	NPL	0	World	WLD								25	PULP AND WASTE PAPER	1	No Quantity			0		0		6559371			0
S3	2016	2016	2016	2	0	2	Export	524	Nepal	NPL	392	Japan	JPN								25	PULP AND WASTE PAPER	1	No Quantity			0		0		2579868			0
S3	2016	2016	2016	2	0	2	Export	524	Nepal	NPL	699	India	IND								25	PULP AND WASTE PAPER	1	No Quantity			0		0		3979502			0
S3	2016	2016	2016	2	0	2	Export	516	Namibia	NAM	0	World	WLD								26	TEXTILE FIBRES	1	No Quantity							115493			0
S3	2016	2016	2016	2	0	2	Export	516	Namibia	NAM	24	Angola	AGO								26	TEXTILE FIBRES	1	No Quantity							10081			0
S3	2016	2016	2016	2	0	2	Export	516	Namibia	NAM	44	Bahamas	BHS								26	TEXTILE FIBRES	1	No Quantity							3048			0
S3	2016	2016	2016	2	0	2	Export	516	Namibia	NAM	196	Cyprus	CYP								26	TEXTILE FIBRES	1	No Quantity							871			0
S3	2016	2016	2016	2	0	2	Export	516	Namibia	NAM	246	Finland	FIN								26	TEXTILE FIBRES	1	No Quantity							13246			0
S3	2016	2016	2016	2	0	2	Export	516	Namibia	NAM	300	Greece	GRC								26	TEXTILE FIBRES	1	No Quantity							1185			0
S3	2016	2016	2016	2	0	2	Export	516	Namibia	NAM	528	Netherlands	NLD								26	TEXTILE FIBRES	1	No Quantity							4750			0
S3	2016	2016	2016	2	0	2	Export	516	Namibia	NAM	591	Panama	PAN								26	TEXTILE FIBRES	1	No Quantity							949			0
S3	2016	2016	2016	2	0	2	Export	516	Namibia	NAM	608	Philippines	PHL								26	TEXTILE FIBRES	1	No Quantity							7896			0
S3	2016	2016	2016	2	0	2	Export	516	Namibia	NAM	616	Poland	POL								26	TEXTILE FIBRES	1	No Quantity							383			0
S3	2016	2016	2016	2	0	2	Export	516	Namibia	NAM	702	Singapore	SGP								26	TEXTILE FIBRES	1	No Quantity							920			0
S3	2016	2016	2016	2	0	2	Export	516	Namibia	NAM	710	South Africa	ZAF								26	TEXTILE FIBRES	1	No Quantity							70663			0
S3	2016	2016	2016	2	0	2	Export	516	Namibia	NAM	724	Spain	ESP								26	TEXTILE FIBRES	1	No Quantity							15			0
S3	2016	2016	2016	2	0	2	Export	516	Namibia	NAM	784	United Arab Emirates	ARE								26	TEXTILE FIBRES	1	No Quantity							1267			0
S3	2016	2016	2016	2	0	2	Export	516	Namibia	NAM	826	United Kingdom	GBR								26	TEXTILE FIBRES	1	No Quantity							219			0
S3	2016	2016	2016	2	0	2	Export	524	Nepal	NPL	0	World	WLD								26	TEXTILE FIBRES	1	No Quantity			0		0		4077216			0
S3	2016	2016	2016	2	0	2	Export	524	Nepal	NPL	12	Algeria	DZA								26	TEXTILE FIBRES	1	No Quantity			0		0		100			0
S3	2016	2016	2016	2	0	2	Export	524	Nepal	NPL	36	Australia	AUS								26	TEXTILE FIBRES	1	No Quantity			0		0		17508			0
S3	2016	2016	2016	2	0	2	Export	524	Nepal	NPL	40	Austria	AUT								26	TEXTILE FIBRES	1	No Quantity			0		0		411			0
S3	2016	2016	2016	2	0	2	Export	524	Nepal	NPL	50	Bangladesh	BGD								26	TEXTILE FIBRES	1	No Quantity			0		0		1769			0
S3	2016	2016	2016	2	0	2	Export	524	Nepal	NPL	56	Belgium	BEL								26	TEXTILE FIBRES	1	No Quantity			0		0		100601			0
S3	2016	2016	2016	2	0	2	Export	524	Nepal	NPL	64	Bhutan	BTN								26	TEXTILE FIBRES	1	No Quantity			0		0		149			0
S3	2016	2016	2016	2	0	2	Export	524	Nepal	NPL	76	Brazil	BRA								26	TEXTILE FIBRES	1	No Quantity			0		0		1999			0
S3	2016	2016	2016	2	0	2	Export	524	Nepal	NPL	100	Bulgaria	BGR								26	TEXTILE FIBRES	1	No Quantity			0		0		153			0
S3	2016	2016	2016	2	0	2	Export	524	Nepal	NPL	104	Myanmar	MMR								26	TEXTILE FIBRES	1	No Quantity			0		0		92216			0
S3	2016	2016	2016	2	0	2	Export	524	Nepal	NPL	116	Cambodia	KHM								26	TEXTILE FIBRES	1	No Quantity			0		0		39			0
S3	2016	2016	2016	2	0	2	Export	524	Nepal	NPL	124	Canada	CAN								26	TEXTILE FIBRES	1	No Quantity			0		0		14974			0
S3	2016	2016	2016	2	0	2	Export	524	Nepal	NPL	140	Central African Rep.	CAF								26	TEXTILE FIBRES	1	No Quantity			0		0		101			0
S3	2016	2016	2016	2	0	2	Export	524	Nepal	NPL	144	Sri Lanka	LKA								26	TEXTILE FIBRES	1	No Quantity			0		0		5499			0
S3	2016	2016	2016	2	0	2	Export	524	Nepal	NPL	152	Chile	CHL								26	TEXTILE FIBRES	1	No Quantity			0		0		373			0
S3	2016	2016	2016	2	0	2	Export	524	Nepal	NPL	156	China	CHN								26	TEXTILE FIBRES	1	No Quantity			0		0		86673			0
S3	2016	2016	2016	2	0	2	Export	524	Nepal	NPL	178	Congo	COG								26	TEXTILE FIBRES	1	No Quantity			0		0		31874			0
S3	2016	2016	2016	2	0	2	Export	524	Nepal	NPL	203	Czechia	CZE								26	TEXTILE FIBRES	1	No Quantity			0		0		199			0
S3	2016	2016	2016	2	0	2	Export	524	Nepal	NPL	208	Denmark	DNK								26	TEXTILE FIBRES	1	No Quantity			0		0		99984			0
S3	2016	2016	2016	2	0	2	Export	524	Nepal	NPL	231	Ethiopia	ETH								26	TEXTILE FIBRES	1	No Quantity			0		0		7761			0
S3	2016	2016	2016	2	0	2	Export	524	Nepal	NPL	232	Eritrea	ERI								26	TEXTILE FIBRES	1	No Quantity			0		0		33332			0
S3	2016	2016	2016	2	0	2	Export	524	Nepal	NPL	246	Finland	FIN								26	TEXTILE FIBRES	1	No Quantity			0		0		47125			0
S3	2016	2016	2016	2	0	2	Export	524	Nepal	NPL	251	France	FRA								26	TEXTILE FIBRES	1	No Quantity			0		0		142014			0
S3	2016	2016	2016	2	0	2	Export	524	Nepal	NPL	276	Germany	DEU								26	TEXTILE FIBRES	1	No Quantity			0		0		39449			0
S3	2016	2016	2016	2	0	2	Export	524	Nepal	NPL	288	Ghana	GHA								26	TEXTILE FIBRES	1	No Quantity			0		0		4961			0
S3	2016	2016	2016	2	0	2	Export	524	Nepal	NPL	300	Greece	GRC								26	TEXTILE FIBRES	1	No Quantity			0		0		6243			0
S3	2016	2016	2016	2	0	2	Export	524	Nepal	NPL	332	Haiti	HTI								26	TEXTILE FIBRES	1	No Quantity			0		0		2484			0
S3	2016	2016	2016	2	0	2	Export	524	Nepal	NPL	344	China, Hong Kong SAR	HKG								26	TEXTILE FIBRES	1	No Quantity			0		0		3134			0
S3	2016	2016	2016	2	0	2	Export	524	Nepal	NPL	348	Hungary	HUN								26	TEXTILE FIBRES	1	No Quantity			0		0		298546			0
S3	2016	2016	2016	2	0	2	Export	524	Nepal	NPL	360	Indonesia	IDN								26	TEXTILE FIBRES	1	No Quantity			0		0		2557			0
S3	2016	2016	2016	2	0	2	Export	524	Nepal	NPL	364	Iran	IRN								26	TEXTILE FIBRES	1	No Quantity			0		0		98			0
S3	2016	2016	2016	2	0	2	Export	524	Nepal	NPL	368	Iraq	IRQ								26	TEXTILE FIBRES	1	No Quantity			0		0		277			0
S3	2016	2016	2016	2	0	2	Export	524	Nepal	NPL	372	Ireland	IRL								26	TEXTILE FIBRES	1	No Quantity			0		0		1619			0
S3	2016	2016	2016	2	0	2	Export	524	Nepal	NPL	376	Israel	ISR								26	TEXTILE FIBRES	1	No Quantity			0		0		38475			0
S3	2016	2016	2016	2	0	2	Export	524	Nepal	NPL	381	Italy	ITA								26	TEXTILE FIBRES	1	No Quantity			0		0		13576			0
S3	2016	2016	2016	2	0	2	Export	524	Nepal	NPL	392	Japan	JPN								26	TEXTILE FIBRES	1	No Quantity			0		0		52266			0
S3	2016	2016	2016	2	0	2	Export	524	Nepal	NPL	400	Jordan	JOR								26	TEXTILE FIBRES	1	No Quantity			0		0		30631			0
S3	2016	2016	2016	2	0	2	Export	524	Nepal	NPL	408	Dem. People's Rep. of Korea	PRK								26	TEXTILE FIBRES	1	No Quantity			0		0		39545			0
S3	2016	2016	2016	2	0	2	Export	524	Nepal	NPL	410	Rep. of Korea	KOR								26	TEXTILE FIBRES	1	No Quantity			0		0		57427			0
S3	2016	2016	2016	2	0	2	Export	524	Nepal	NPL	418	Lao People's Dem. Rep.	LAO								26	TEXTILE FIBRES	1	No Quantity			0		0		1592			0
S3	2016	2016	2016	2	0	2	Export	524	Nepal	NPL	422	Lebanon	LBN								26	TEXTILE FIBRES	1	No Quantity			0		0		315			0
S3	2016	2016	2016	2	0	2	Export	524	Nepal	NPL	430	Liberia	LBR								26	TEXTILE FIBRES	1	No Quantity			0		0		919			0
S3	2016	2016	2016	2	0	2	Export	524	Nepal	NPL	442	Luxembourg	LUX								26	TEXTILE FIBRES	1	No Quantity			0		0		148			0
S3	2016	2016	2016	2	0	2	Export	524	Nepal	NPL	458	Malaysia	MYS								26	TEXTILE FIBRES	1	No Quantity			0		0		26312			0
S3	2016	2016	2016	2	0	2	Export	524	Nepal	NPL	462	Maldives	MDV								26	TEXTILE FIBRES	1	No Quantity			0		0		138			0
S3	2016	2016	2016	2	0	2	Export	524	Nepal	NPL	466	Mali	MLI								26	TEXTILE FIBRES	1	No Quantity			0		0		1257			0
S3	2016	2016	2016	2	0	2	Export	524	Nepal	NPL	480	Mauritius	MUS								26	TEXTILE FIBRES	1	No Quantity			0		0		100			0
S3	2016	2016	2016	2	0	2	Export	524	Nepal	NPL	484	Mexico	MEX								26	TEXTILE FIBRES	1	No Quantity			0		0		262			0
S3	2016	2016	2016	2	0	2	Export	524	Nepal	NPL	490	Other Asia, nes									26	TEXTILE FIBRES	1	No Quantity			0		0		132			0
S3	2016	2016	2016	2	0	2	Export	524	Nepal	NPL	496	Mongolia	MNG								26	TEXTILE FIBRES	1	No Quantity			0		0		546			0
S3	2016	2016	2016	2	0	2	Export	524	Nepal	NPL	504	Morocco	MAR								26	TEXTILE FIBRES	1	No Quantity			0		0		1136			0
S3	2016	2016	2016	2	0	2	Export	524	Nepal	NPL	528	Netherlands	NLD								26	TEXTILE FIBRES	1	No Quantity			0		0		6393			0
S3	2016	2016	2016	2	0	2	Export	524	Nepal	NPL	540	New Caledonia	NCL								26	TEXTILE FIBRES	1	No Quantity			0		0		99			0
S3	2016	2016	2016	2	0	2	Export	524	Nepal	NPL	554	New Zealand	NZL								26	TEXTILE FIBRES	1	No Quantity			0		0		1270			0
S3	2016	2016	2016	2	0	2	Export	524	Nepal	NPL	566	Nigeria	NGA								26	TEXTILE FIBRES	1	No Quantity			0		0		13552			0
S3	2016	2016	2016	2	0	2	Export	524	Nepal	NPL	579	Norway	NOR								26	TEXTILE FIBRES	1	No Quantity			0		0		57798			0
S3	2016	2016	2016	2	0	2	Export	524	Nepal	NPL	586	Pakistan	PAK								26	TEXTILE FIBRES	1	No Quantity			0		0		3307			0
S3	2016	2016	2016	2	0	2	Export	524	Nepal	NPL	591	Panama	PAN								26	TEXTILE FIBRES	1	No Quantity			0		0		3198			0
S3	2016	2016	2016	2	0	2	Export	524	Nepal	NPL	600	Paraguay	PRY								26	TEXTILE FIBRES	1	No Quantity			0		0		5050			0
S3	2016	2016	2016	2	0	2	Export	524	Nepal	NPL	604	Peru	PER								26	TEXTILE FIBRES	1	No Quantity			0		0		74			0
S3	2016	2016	2016	2	0	2	Export	524	Nepal	NPL	608	Philippines	PHL								26	TEXTILE FIBRES	1	No Quantity			0		0		91225			0
S3	2016	2016	2016	2	0	2	Export	524	Nepal	NPL	616	Poland	POL								26	TEXTILE FIBRES	1	No Quantity			0		0		3211			0
S3	2016	2016	2016	2	0	2	Export	524	Nepal	NPL	620	Portugal	PRT								26	TEXTILE FIBRES	1	No Quantity			0		0		15137			0
S3	2016	2016	2016	2	0	2	Export	524	Nepal	NPL	626	Timor-Leste	TLS								26	TEXTILE FIBRES	1	No Quantity			0		0		2994			0
S3	2016	2016	2016	2	0	2	Export	524	Nepal	NPL	634	Qatar	QAT								26	TEXTILE FIBRES	1	No Quantity			0		0		38182			0
S3	2016	2016	2016	2	0	2	Export	524	Nepal	NPL	643	Russian Federation	RUS								26	TEXTILE FIBRES	1	No Quantity			0		0		1190			0
S3	2016	2016	2016	2	0	2	Export	524	Nepal	NPL	646	Rwanda	RWA								26	TEXTILE FIBRES	1	No Quantity			0		0		8127			0
S3	2016	2016	2016	2	0	2	Export	524	Nepal	NPL	682	Saudi Arabia	SAU								26	TEXTILE FIBRES	1	No Quantity			0		0		145			0
S3	2016	2016	2016	2	0	2	Export	524	Nepal	NPL	688	Serbia	SRB								26	TEXTILE FIBRES	1	No Quantity			0		0		3852			0
S3	2016	2016	2016	2	0	2	Export	524	Nepal	NPL	694	Sierra Leone	SLE								26	TEXTILE FIBRES	1	No Quantity			0		0		5351			0
S3	2016	2016	2016	2	0	2	Export	524	Nepal	NPL	699	India	IND								26	TEXTILE FIBRES	1	No Quantity			0		0		619938			0
S3	2016	2016	2016	2	0	2	Export	524	Nepal	NPL	702	Singapore	SGP								26	TEXTILE FIBRES	1	No Quantity			0		0		149			0
S3	2016	2016	2016	2	0	2	Export	524	Nepal	NPL	704	Viet Nam	VNM								26	TEXTILE FIBRES	1	No Quantity			0		0		397			0
S3	2016	2016	2016	2	0	2	Export	524	Nepal	NPL	705	Slovenia	SVN								26	TEXTILE FIBRES	1	No Quantity			0		0		965			0
S3	2016	2016	2016	2	0	2	Export	524	Nepal	NPL	706	Somalia	SOM								26	TEXTILE FIBRES	1	No Quantity			0		0		150			0
S3	2016	2016	2016	2	0	2	Export	524	Nepal	NPL	710	South Africa	ZAF								26	TEXTILE FIBRES	1	No Quantity			0		0		12403			0
S3	2016	2016	2016	2	0	2	Export	524	Nepal	NPL	716	Zimbabwe	ZWE								26	TEXTILE FIBRES	1	No Quantity			0		0		99			0
S3	2016	2016	2016	2	0	2	Export	524	Nepal	NPL	724	Spain	ESP								26	TEXTILE FIBRES	1	No Quantity			0		0		3414			0
S3	2016	2016	2016	2	0	2	Export	524	Nepal	NPL	729	Sudan	SDN								26	TEXTILE FIBRES	1	No Quantity			0		0		17250			0
S3	2016	2016	2016	2	0	2	Export	524	Nepal	NPL	732	Western Sahara	ESH								26	TEXTILE FIBRES	1	No Quantity			0		0		39			0
S3	2016	2016	2016	2	0	2	Export	524	Nepal	NPL	752	Sweden	SWE								26	TEXTILE FIBRES	1	No Quantity			0		0		298			0
S3	2016	2016	2016	2	0	2	Export	524	Nepal	NPL	757	Switzerland	CHE								26	TEXTILE FIBRES	1	No Quantity			0		0		51197			0
S3	2016	2016	2016	2	0	2	Export	524	Nepal	NPL	760	Syria	SYR								26	TEXTILE FIBRES	1	No Quantity			0		0		148			0
S3	2016	2016	2016	2	0	2	Export	524	Nepal	NPL	762	Tajikistan	TJK								26	TEXTILE FIBRES	1	No Quantity			0		0		9833			0
S3	2016	2016	2016	2	0	2	Export	524	Nepal	NPL	764	Thailand	THA								26	TEXTILE FIBRES	1	No Quantity			0		0		77636			0
S3	2016	2016	2016	2	0	2	Export	524	Nepal	NPL	784	United Arab Emirates	ARE								26	TEXTILE FIBRES	1	No Quantity			0		0		440			0
S3	2016	2016	2016	2	0	2	Export	524	Nepal	NPL	792	Turkey	TUR								26	TEXTILE FIBRES	1	No Quantity			0		0		248			0
S3	2016	2016	2016	2	0	2	Export	524	Nepal	NPL	800	Uganda	UGA								26	TEXTILE FIBRES	1	No Quantity			0		0		537			0
S3	2016	2016	2016	2	0	2	Export	524	Nepal	NPL	804	Ukraine	UKR								26	TEXTILE FIBRES	1	No Quantity			0		0		10081			0
S3	2016	2016	2016	2	0	2	Export	524	Nepal	NPL	807	North Macedonia	MKD								26	TEXTILE FIBRES	1	No Quantity			0		0		1490			0
S3	2016	2016	2016	2	0	2	Export	524	Nepal	NPL	818	Egypt	EGY								26	TEXTILE FIBRES	1	No Quantity			0		0		244			0
S3	2016	2016	2016	2	0	2	Export	524	Nepal	NPL	826	United Kingdom	GBR								26	TEXTILE FIBRES	1	No Quantity			0		0		314773			0
S3	2016	2016	2016	2	0	2	Export	524	Nepal	NPL	834	United Rep. of Tanzania	TZA								26	TEXTILE FIBRES	1	No Quantity			0		0		99			0
S3	2016	2016	2016	2	0	2	Export	524	Nepal	NPL	842	USA	USA								26	TEXTILE FIBRES	1	No Quantity			0		0		1347290			0
S3	2016	2016	2016	2	0	2	Export	524	Nepal	NPL	858	Uruguay	URY								26	TEXTILE FIBRES	1	No Quantity			0		0		363			0
S3	2016	2016	2016	2	0	2	Export	524	Nepal	NPL	860	Uzbekistan	UZB								26	TEXTILE FIBRES	1	No Quantity			0		0		99			0
S3	2016	2016	2016	2	0	2	Export	524	Nepal	NPL	899	Areas, nes									26	TEXTILE FIBRES	1	No Quantity			0		0		38437			0
S3	2016	2016	2016	2	0	2	Export	516	Namibia	NAM	0	World	WLD								27	CRUDE FERTILIZER,MINERAL	1	No Quantity							53715153			0
S3	2016	2016	2016	2	0	2	Export	516	Namibia	NAM	24	Angola	AGO								27	CRUDE FERTILIZER,MINERAL	1	No Quantity							1801872			0
S3	2016	2016	2016	2	0	2	Export	516	Namibia	NAM	36	Australia	AUS								27	CRUDE FERTILIZER,MINERAL	1	No Quantity							46			0
S3	2016	2016	2016	2	0	2	Export	516	Namibia	NAM	40	Austria	AUT								27	CRUDE FERTILIZER,MINERAL	1	No Quantity							645			0
S3	2016	2016	2016	2	0	2	Export	516	Namibia	NAM	56	Belgium	BEL								27	CRUDE FERTILIZER,MINERAL	1	No Quantity							298546			0
S3	2016	2016	2016	2	0	2	Export	516	Namibia	NAM	72	Botswana	BWA								27	CRUDE FERTILIZER,MINERAL	1	No Quantity							144199			0
S3	2016	2016	2016	2	0	2	Export	516	Namibia	NAM	76	Brazil	BRA								27	CRUDE FERTILIZER,MINERAL	1	No Quantity							20825			0
S3	2016	2016	2016	2	0	2	Export	516	Namibia	NAM	100	Bulgaria	BGR								27	CRUDE FERTILIZER,MINERAL	1	No Quantity							896			0
S3	2016	2016	2016	2	0	2	Export	516	Namibia	NAM	124	Canada	CAN								27	CRUDE FERTILIZER,MINERAL	1	No Quantity							852			0
S3	2016	2016	2016	2	0	2	Export	516	Namibia	NAM	140	Central African Rep.	CAF								27	CRUDE FERTILIZER,MINERAL	1	No Quantity							4647			0
S3	2016	2016	2016	2	0	2	Export	516	Namibia	NAM	144	Sri Lanka	LKA								27	CRUDE FERTILIZER,MINERAL	1	No Quantity							2047			0
S3	2016	2016	2016	2	0	2	Export	516	Namibia	NAM	152	Chile	CHL								27	CRUDE FERTILIZER,MINERAL	1	No Quantity							2			0
S3	2016	2016	2016	2	0	2	Export	516	Namibia	NAM	156	China	CHN								27	CRUDE FERTILIZER,MINERAL	1	No Quantity							16220928			0
S3	2016	2016	2016	2	0	2	Export	516	Namibia	NAM	178	Congo	COG								27	CRUDE FERTILIZER,MINERAL	1	No Quantity							102825			0
S3	2016	2016	2016	2	0	2	Export	516	Namibia	NAM	180	Dem. Rep. of the Congo	COD								27	CRUDE FERTILIZER,MINERAL	1	No Quantity							6483198			0
S3	2016	2016	2016	2	0	2	Export	516	Namibia	NAM	203	Czechia	CZE								27	CRUDE FERTILIZER,MINERAL	1	No Quantity							34			0
S3	2016	2016	2016	2	0	2	Export	516	Namibia	NAM	251	France	FRA								27	CRUDE FERTILIZER,MINERAL	1	No Quantity							124516			0
S3	2016	2016	2016	2	0	2	Export	516	Namibia	NAM	262	Djibouti	DJI								27	CRUDE FERTILIZER,MINERAL	1	No Quantity							23516			0
S3	2016	2016	2016	2	0	2	Export	516	Namibia	NAM	276	Germany	DEU								27	CRUDE FERTILIZER,MINERAL	1	No Quantity							359233			0
S3	2016	2016	2016	2	0	2	Export	516	Namibia	NAM	288	Ghana	GHA								27	CRUDE FERTILIZER,MINERAL	1	No Quantity							275438			0
S3	2016	2016	2016	2	0	2	Export	516	Namibia	NAM	344	China, Hong Kong SAR	HKG								27	CRUDE FERTILIZER,MINERAL	1	No Quantity							3192			0
S3	2016	2016	2016	2	0	2	Export	516	Namibia	NAM	360	Indonesia	IDN								27	CRUDE FERTILIZER,MINERAL	1	No Quantity							217296			0
S3	2016	2016	2016	2	0	2	Export	516	Namibia	NAM	376	Israel	ISR								27	CRUDE FERTILIZER,MINERAL	1	No Quantity							17498			0
S3	2016	2016	2016	2	0	2	Export	516	Namibia	NAM	381	Italy	ITA								27	CRUDE FERTILIZER,MINERAL	1	No Quantity							4812582			0
S3	2016	2016	2016	2	0	2	Export	516	Namibia	NAM	392	Japan	JPN								27	CRUDE FERTILIZER,MINERAL	1	No Quantity							78551			0
S3	2016	2016	2016	2	0	2	Export	516	Namibia	NAM	414	Kuwait	KWT								27	CRUDE FERTILIZER,MINERAL	1	No Quantity							20			0
S3	2016	2016	2016	2	0	2	Export	516	Namibia	NAM	422	Lebanon	LBN								27	CRUDE FERTILIZER,MINERAL	1	No Quantity							24728			0
S3	2016	2016	2016	2	0	2	Export	516	Namibia	NAM	426	Lesotho	LSO								27	CRUDE FERTILIZER,MINERAL	1	No Quantity							13740			0
S3	2016	2016	2016	2	0	2	Export	516	Namibia	NAM	440	Lithuania	LTU								27	CRUDE FERTILIZER,MINERAL	1	No Quantity							5			0
S3	2016	2016	2016	2	0	2	Export	516	Namibia	NAM	458	Malaysia	MYS								27	CRUDE FERTILIZER,MINERAL	1	No Quantity							42330			0
S3	2016	2016	2016	2	0	2	Export	516	Namibia	NAM	480	Mauritius	MUS								27	CRUDE FERTILIZER,MINERAL	1	No Quantity							35547			0
S3	2016	2016	2016	2	0	2	Export	516	Namibia	NAM	528	Netherlands	NLD								27	CRUDE FERTILIZER,MINERAL	1	No Quantity							387			0
S3	2016	2016	2016	2	0	2	Export	516	Namibia	NAM	554	New Zealand	NZL								27	CRUDE FERTILIZER,MINERAL	1	No Quantity							30			0
S3	2016	2016	2016	2	0	2	Export	516	Namibia	NAM	566	Nigeria	NGA								27	CRUDE FERTILIZER,MINERAL	1	No Quantity							8095044			0
S3	2016	2016	2016	2	0	2	Export	516	Namibia	NAM	591	Panama	PAN								27	CRUDE FERTILIZER,MINERAL	1	No Quantity							198698			0
S3	2016	2016	2016	2	0	2	Export	516	Namibia	NAM	620	Portugal	PRT								27	CRUDE FERTILIZER,MINERAL	1	No Quantity							88096			0
S3	2016	2016	2016	2	0	2	Export	516	Namibia	NAM	634	Qatar	QAT								27	CRUDE FERTILIZER,MINERAL	1	No Quantity							13590			0
S3	2016	2016	2016	2	0	2	Export	516	Namibia	NAM	642	Romania	ROU								27	CRUDE FERTILIZER,MINERAL	1	No Quantity							22362			0
S3	2016	2016	2016	2	0	2	Export	516	Namibia	NAM	699	India	IND								27	CRUDE FERTILIZER,MINERAL	1	No Quantity							124965			0
S3	2016	2016	2016	2	0	2	Export	516	Namibia	NAM	710	South Africa	ZAF								27	CRUDE FERTILIZER,MINERAL	1	No Quantity							12344394			0
S3	2016	2016	2016	2	0	2	Export	516	Namibia	NAM	716	Zimbabwe	ZWE								27	CRUDE FERTILIZER,MINERAL	1	No Quantity							108974			0
S3	2016	2016	2016	2	0	2	Export	516	Namibia	NAM	724	Spain	ESP								27	CRUDE FERTILIZER,MINERAL	1	No Quantity							435603			0
S3	2016	2016	2016	2	0	2	Export	516	Namibia	NAM	748	Swaziland	SWZ								27	CRUDE FERTILIZER,MINERAL	1	No Quantity							16903			0
S3	2016	2016	2016	2	0	2	Export	516	Namibia	NAM	757	Switzerland	CHE								27	CRUDE FERTILIZER,MINERAL	1	No Quantity							40921			0
S3	2016	2016	2016	2	0	2	Export	516	Namibia	NAM	784	United Arab Emirates	ARE								27	CRUDE FERTILIZER,MINERAL	1	No Quantity							60893			0
S3	2016	2016	2016	2	0	2	Export	516	Namibia	NAM	792	Turkey	TUR								27	CRUDE FERTILIZER,MINERAL	1	No Quantity							245824			0
S3	2016	2016	2016	2	0	2	Export	516	Namibia	NAM	818	Egypt	EGY								27	CRUDE FERTILIZER,MINERAL	1	No Quantity							30878			0
S3	2016	2016	2016	2	0	2	Export	516	Namibia	NAM	826	United Kingdom	GBR								27	CRUDE FERTILIZER,MINERAL	1	No Quantity							2137			0
S3	2016	2016	2016	2	0	2	Export	516	Namibia	NAM	842	USA	USA								27	CRUDE FERTILIZER,MINERAL	1	No Quantity							636573			0
S3	2016	2016	2016	2	0	2	Export	516	Namibia	NAM	894	Zambia	ZMB								27	CRUDE FERTILIZER,MINERAL	1	No Quantity							139128			0
S3	2016	2016	2016	2	0	2	Export	524	Nepal	NPL	0	World	WLD								27	CRUDE FERTILIZER,MINERAL	1	No Quantity			0		0		31549			4
S3	2016	2016	2016	2	0	2	Export	524	Nepal	NPL	376	Israel	ISR								27	CRUDE FERTILIZER,MINERAL	1	No Quantity			0		0		247			0
S3	2016	2016	2016	2	0	2	Export	524	Nepal	NPL	381	Italy	ITA								27	CRUDE FERTILIZER,MINERAL	1	No Quantity			0		0		2693			0
S3	2016	2016	2016	2	0	2	Export	524	Nepal	NPL	392	Japan	JPN								27	CRUDE FERTILIZER,MINERAL	1	No Quantity			0		0		497			4
S3	2016	2016	2016	2	0	2	Export	524	Nepal	NPL	428	Latvia	LVA								27	CRUDE FERTILIZER,MINERAL	1	No Quantity			0		0		943			0
S3	2016	2016	2016	2	0	2	Export	524	Nepal	NPL	699	India	IND								27	CRUDE FERTILIZER,MINERAL	1	No Quantity			0		0		15582			4
S3	2016	2016	2016	2	0	2	Export	524	Nepal	NPL	752	Sweden	SWE								27	CRUDE FERTILIZER,MINERAL	1	No Quantity			0		0		49			0
S3	2016	2016	2016	2	0	2	Export	524	Nepal	NPL	757	Switzerland	CHE								27	CRUDE FERTILIZER,MINERAL	1	No Quantity			0		0		499			0
S3	2016	2016	2016	2	0	2	Export	524	Nepal	NPL	826	United Kingdom	GBR								27	CRUDE FERTILIZER,MINERAL	1	No Quantity			0		0		6411			0
S3	2016	2016	2016	2	0	2	Export	524	Nepal	NPL	842	USA	USA								27	CRUDE FERTILIZER,MINERAL	1	No Quantity			0		0		4623			4
S3	2016	2016	2016	2	0	2	Export	516	Namibia	NAM	0	World	WLD								28	METALLIFEROUS ORE,SCRAP	1	No Quantity							856994977			0
S3	2016	2016	2016	2	0	2	Export	516	Namibia	NAM	24	Angola	AGO								28	METALLIFEROUS ORE,SCRAP	1	No Quantity							4371			0
S3	2016	2016	2016	2	0	2	Export	516	Namibia	NAM	36	Australia	AUS								28	METALLIFEROUS ORE,SCRAP	1	No Quantity							141862			0
S3	2016	2016	2016	2	0	2	Export	516	Namibia	NAM	56	Belgium	BEL								28	METALLIFEROUS ORE,SCRAP	1	No Quantity							31			0
S3	2016	2016	2016	2	0	2	Export	516	Namibia	NAM	72	Botswana	BWA								28	METALLIFEROUS ORE,SCRAP	1	No Quantity							48			0
S3	2016	2016	2016	2	0	2	Export	516	Namibia	NAM	124	Canada	CAN								28	METALLIFEROUS ORE,SCRAP	1	No Quantity							45367942			0
S3	2016	2016	2016	2	0	2	Export	516	Namibia	NAM	152	Chile	CHL								28	METALLIFEROUS ORE,SCRAP	1	No Quantity							2			0
S3	2016	2016	2016	2	0	2	Export	516	Namibia	NAM	156	China	CHN								28	METALLIFEROUS ORE,SCRAP	1	No Quantity							76599788			0
S3	2016	2016	2016	2	0	2	Export	516	Namibia	NAM	251	France	FRA								28	METALLIFEROUS ORE,SCRAP	1	No Quantity							96682459			0
S3	2016	2016	2016	2	0	2	Export	516	Namibia	NAM	276	Germany	DEU								28	METALLIFEROUS ORE,SCRAP	1	No Quantity							5970334			0
S3	2016	2016	2016	2	0	2	Export	516	Namibia	NAM	344	China, Hong Kong SAR	HKG								28	METALLIFEROUS ORE,SCRAP	1	No Quantity							286192			0
S3	2016	2016	2016	2	0	2	Export	516	Namibia	NAM	381	Italy	ITA								28	METALLIFEROUS ORE,SCRAP	1	No Quantity							17732943			0
S3	2016	2016	2016	2	0	2	Export	516	Namibia	NAM	490	Other Asia, nes									28	METALLIFEROUS ORE,SCRAP	1	No Quantity							1			0
S3	2016	2016	2016	2	0	2	Export	516	Namibia	NAM	528	Netherlands	NLD								28	METALLIFEROUS ORE,SCRAP	1	No Quantity							276			0
S3	2016	2016	2016	2	0	2	Export	516	Namibia	NAM	579	Norway	NOR								28	METALLIFEROUS ORE,SCRAP	1	No Quantity							3			0
S3	2016	2016	2016	2	0	2	Export	516	Namibia	NAM	586	Pakistan	PAK								28	METALLIFEROUS ORE,SCRAP	1	No Quantity							13753			0
S3	2016	2016	2016	2	0	2	Export	516	Namibia	NAM	699	India	IND								28	METALLIFEROUS ORE,SCRAP	1	No Quantity							44384			0
S3	2016	2016	2016	2	0	2	Export	516	Namibia	NAM	702	Singapore	SGP								28	METALLIFEROUS ORE,SCRAP	1	No Quantity							600657			0
S3	2016	2016	2016	2	0	2	Export	516	Namibia	NAM	710	South Africa	ZAF								28	METALLIFEROUS ORE,SCRAP	1	No Quantity							8256402			0
S3	2016	2016	2016	2	0	2	Export	516	Namibia	NAM	724	Spain	ESP								28	METALLIFEROUS ORE,SCRAP	1	No Quantity							243570			0
S3	2016	2016	2016	2	0	2	Export	516	Namibia	NAM	757	Switzerland	CHE								28	METALLIFEROUS ORE,SCRAP	1	No Quantity							549955020			0
S3	2016	2016	2016	2	0	2	Export	516	Namibia	NAM	784	United Arab Emirates	ARE								28	METALLIFEROUS ORE,SCRAP	1	No Quantity							5875987			0
S3	2016	2016	2016	2	0	2	Export	516	Namibia	NAM	826	United Kingdom	GBR								28	METALLIFEROUS ORE,SCRAP	1	No Quantity							552			0
S3	2016	2016	2016	2	0	2	Export	516	Namibia	NAM	834	United Rep. of Tanzania	TZA								28	METALLIFEROUS ORE,SCRAP	1	No Quantity							882			0
S3	2016	2016	2016	2	0	2	Export	516	Namibia	NAM	842	USA	USA								28	METALLIFEROUS ORE,SCRAP	1	No Quantity							49217520			0
S3	2016	2016	2016	2	0	2	Export	524	Nepal	NPL	0	World	WLD								28	METALLIFEROUS ORE,SCRAP	1	No Quantity			0		0		332055			0
S3	2016	2016	2016	2	0	2	Export	524	Nepal	NPL	156	China	CHN								28	METALLIFEROUS ORE,SCRAP	1	No Quantity			0		0		525			0
S3	2016	2016	2016	2	0	2	Export	524	Nepal	NPL	381	Italy	ITA								28	METALLIFEROUS ORE,SCRAP	1	No Quantity			0		0		2950			0
S3	2016	2016	2016	2	0	2	Export	524	Nepal	NPL	699	India	IND								28	METALLIFEROUS ORE,SCRAP	1	No Quantity			0		0		328579			0
S3	2016	2016	2016	2	0	2	Export	516	Namibia	NAM	0	World	WLD								29	CRUDE ANIMAL,VEG.MATERL.	1	No Quantity							3658810			0
S3	2016	2016	2016	2	0	2	Export	516	Namibia	NAM	24	Angola	AGO								29	CRUDE ANIMAL,VEG.MATERL.	1	No Quantity							226184			0
S3	2016	2016	2016	2	0	2	Export	516	Namibia	NAM	32	Argentina	ARG								29	CRUDE ANIMAL,VEG.MATERL.	1	No Quantity							5664			0
S3	2016	2016	2016	2	0	2	Export	516	Namibia	NAM	36	Australia	AUS								29	CRUDE ANIMAL,VEG.MATERL.	1	No Quantity							9087			0
S3	2016	2016	2016	2	0	2	Export	516	Namibia	NAM	40	Austria	AUT								29	CRUDE ANIMAL,VEG.MATERL.	1	No Quantity							24481			0
S3	2016	2016	2016	2	0	2	Export	516	Namibia	NAM	56	Belgium	BEL								29	CRUDE ANIMAL,VEG.MATERL.	1	No Quantity							3690			0
S3	2016	2016	2016	2	0	2	Export	516	Namibia	NAM	100	Bulgaria	BGR								29	CRUDE ANIMAL,VEG.MATERL.	1	No Quantity							2253			0
S3	2016	2016	2016	2	0	2	Export	516	Namibia	NAM	124	Canada	CAN								29	CRUDE ANIMAL,VEG.MATERL.	1	No Quantity							6303			0
S3	2016	2016	2016	2	0	2	Export	516	Namibia	NAM	156	China	CHN								29	CRUDE ANIMAL,VEG.MATERL.	1	No Quantity							126151			0
S3	2016	2016	2016	2	0	2	Export	516	Namibia	NAM	203	Czechia	CZE								29	CRUDE ANIMAL,VEG.MATERL.	1	No Quantity							5166			0
S3	2016	2016	2016	2	0	2	Export	516	Namibia	NAM	208	Denmark	DNK								29	CRUDE ANIMAL,VEG.MATERL.	1	No Quantity							11306			0
S3	2016	2016	2016	2	0	2	Export	516	Namibia	NAM	246	Finland	FIN								29	CRUDE ANIMAL,VEG.MATERL.	1	No Quantity							2698			0
S3	2016	2016	2016	2	0	2	Export	516	Namibia	NAM	251	France	FRA								29	CRUDE ANIMAL,VEG.MATERL.	1	No Quantity							1090377			0
S3	2016	2016	2016	2	0	2	Export	516	Namibia	NAM	270	Gambia	GMB								29	CRUDE ANIMAL,VEG.MATERL.	1	No Quantity							35			0
S3	2016	2016	2016	2	0	2	Export	516	Namibia	NAM	276	Germany	DEU								29	CRUDE ANIMAL,VEG.MATERL.	1	No Quantity							597674			0
S3	2016	2016	2016	2	0	2	Export	516	Namibia	NAM	344	China, Hong Kong SAR	HKG								29	CRUDE ANIMAL,VEG.MATERL.	1	No Quantity							132811			0
S3	2016	2016	2016	2	0	2	Export	516	Namibia	NAM	348	Hungary	HUN								29	CRUDE ANIMAL,VEG.MATERL.	1	No Quantity							19761			0
S3	2016	2016	2016	2	0	2	Export	516	Namibia	NAM	352	Iceland	ISL								29	CRUDE ANIMAL,VEG.MATERL.	1	No Quantity							355			0
S3	2016	2016	2016	2	0	2	Export	516	Namibia	NAM	376	Israel	ISR								29	CRUDE ANIMAL,VEG.MATERL.	1	No Quantity							189159			0
S3	2016	2016	2016	2	0	2	Export	516	Namibia	NAM	381	Italy	ITA								29	CRUDE ANIMAL,VEG.MATERL.	1	No Quantity							258721			0
S3	2016	2016	2016	2	0	2	Export	516	Namibia	NAM	392	Japan	JPN								29	CRUDE ANIMAL,VEG.MATERL.	1	No Quantity							515			0
S3	2016	2016	2016	2	0	2	Export	516	Namibia	NAM	398	Kazakhstan	KAZ								29	CRUDE ANIMAL,VEG.MATERL.	1	No Quantity							296			0
S3	2016	2016	2016	2	0	2	Export	516	Namibia	NAM	410	Rep. of Korea	KOR								29	CRUDE ANIMAL,VEG.MATERL.	1	No Quantity							3421			0
S3	2016	2016	2016	2	0	2	Export	516	Namibia	NAM	418	Lao People's Dem. Rep.	LAO								29	CRUDE ANIMAL,VEG.MATERL.	1	No Quantity							1948			0
S3	2016	2016	2016	2	0	2	Export	516	Namibia	NAM	454	Malawi	MWI								29	CRUDE ANIMAL,VEG.MATERL.	1	No Quantity							14			0
S3	2016	2016	2016	2	0	2	Export	516	Namibia	NAM	458	Malaysia	MYS								29	CRUDE ANIMAL,VEG.MATERL.	1	No Quantity							5			0
S3	2016	2016	2016	2	0	2	Export	516	Namibia	NAM	484	Mexico	MEX								29	CRUDE ANIMAL,VEG.MATERL.	1	No Quantity							2214			0
S3	2016	2016	2016	2	0	2	Export	516	Namibia	NAM	508	Mozambique	MOZ								29	CRUDE ANIMAL,VEG.MATERL.	1	No Quantity							834			0
S3	2016	2016	2016	2	0	2	Export	516	Namibia	NAM	528	Netherlands	NLD								29	CRUDE ANIMAL,VEG.MATERL.	1	No Quantity							2401			0
S3	2016	2016	2016	2	0	2	Export	516	Namibia	NAM	554	New Zealand	NZL								29	CRUDE ANIMAL,VEG.MATERL.	1	No Quantity							986			0
S3	2016	2016	2016	2	0	2	Export	516	Namibia	NAM	579	Norway	NOR								29	CRUDE ANIMAL,VEG.MATERL.	1	No Quantity							1692			0
S3	2016	2016	2016	2	0	2	Export	516	Namibia	NAM	616	Poland	POL								29	CRUDE ANIMAL,VEG.MATERL.	1	No Quantity							343897			0
S3	2016	2016	2016	2	0	2	Export	516	Namibia	NAM	620	Portugal	PRT								29	CRUDE ANIMAL,VEG.MATERL.	1	No Quantity							807			0
S3	2016	2016	2016	2	0	2	Export	516	Namibia	NAM	642	Romania	ROU								29	CRUDE ANIMAL,VEG.MATERL.	1	No Quantity							384			0
S3	2016	2016	2016	2	0	2	Export	516	Namibia	NAM	643	Russian Federation	RUS								29	CRUDE ANIMAL,VEG.MATERL.	1	No Quantity							6566			0
S3	2016	2016	2016	2	0	2	Export	516	Namibia	NAM	659	Saint Kitts and Nevis	KNA								29	CRUDE ANIMAL,VEG.MATERL.	1	No Quantity							12			0
S3	2016	2016	2016	2	0	2	Export	516	Namibia	NAM	703	Slovakia	SVK								29	CRUDE ANIMAL,VEG.MATERL.	1	No Quantity							2473			0
S3	2016	2016	2016	2	0	2	Export	516	Namibia	NAM	705	Slovenia	SVN								29	CRUDE ANIMAL,VEG.MATERL.	1	No Quantity							291			0
S3	2016	2016	2016	2	0	2	Export	516	Namibia	NAM	710	South Africa	ZAF								29	CRUDE ANIMAL,VEG.MATERL.	1	No Quantity							210294			0
S3	2016	2016	2016	2	0	2	Export	516	Namibia	NAM	724	Spain	ESP								29	CRUDE ANIMAL,VEG.MATERL.	1	No Quantity							116133			0
S3	2016	2016	2016	2	0	2	Export	516	Namibia	NAM	748	Swaziland	SWZ								29	CRUDE ANIMAL,VEG.MATERL.	1	No Quantity							5			0
S3	2016	2016	2016	2	0	2	Export	516	Namibia	NAM	752	Sweden	SWE								29	CRUDE ANIMAL,VEG.MATERL.	1	No Quantity							11041			0
S3	2016	2016	2016	2	0	2	Export	516	Namibia	NAM	757	Switzerland	CHE								29	CRUDE ANIMAL,VEG.MATERL.	1	No Quantity							5932			0
S3	2016	2016	2016	2	0	2	Export	516	Namibia	NAM	792	Turkey	TUR								29	CRUDE ANIMAL,VEG.MATERL.	1	No Quantity							207			0
S3	2016	2016	2016	2	0	2	Export	516	Namibia	NAM	804	Ukraine	UKR								29	CRUDE ANIMAL,VEG.MATERL.	1	No Quantity							1197			0
S3	2016	2016	2016	2	0	2	Export	516	Namibia	NAM	826	United Kingdom	GBR								29	CRUDE ANIMAL,VEG.MATERL.	1	No Quantity							5182			0
S3	2016	2016	2016	2	0	2	Export	516	Namibia	NAM	842	USA	USA								29	CRUDE ANIMAL,VEG.MATERL.	1	No Quantity							228178			0
S3	2016	2016	2016	2	0	2	Export	516	Namibia	NAM	894	Zambia	ZMB								29	CRUDE ANIMAL,VEG.MATERL.	1	No Quantity							12			0
S3	2016	2016	2016	2	0	2	Export	524	Nepal	NPL	0	World	WLD								29	CRUDE ANIMAL,VEG.MATERL.	1	No Quantity			0		0		13438581			4
S3	2016	2016	2016	2	0	2	Export	524	Nepal	NPL	36	Australia	AUS								29	CRUDE ANIMAL,VEG.MATERL.	1	No Quantity			0		0		10728			4
S3	2016	2016	2016	2	0	2	Export	524	Nepal	NPL	50	Bangladesh	BGD								29	CRUDE ANIMAL,VEG.MATERL.	1	No Quantity			0		0		81424			0
S3	2016	2016	2016	2	0	2	Export	524	Nepal	NPL	124	Canada	CAN								29	CRUDE ANIMAL,VEG.MATERL.	1	No Quantity			0		0		2984			4
S3	2016	2016	2016	2	0	2	Export	524	Nepal	NPL	156	China	CHN								29	CRUDE ANIMAL,VEG.MATERL.	1	No Quantity			0		0		1189701			4
S3	2016	2016	2016	2	0	2	Export	524	Nepal	NPL	196	Cyprus	CYP								29	CRUDE ANIMAL,VEG.MATERL.	1	No Quantity			0		0		1416			4
S3	2016	2016	2016	2	0	2	Export	524	Nepal	NPL	203	Czechia	CZE								29	CRUDE ANIMAL,VEG.MATERL.	1	No Quantity			0		0		3460			0
S3	2016	2016	2016	2	0	2	Export	524	Nepal	NPL	208	Denmark	DNK								29	CRUDE ANIMAL,VEG.MATERL.	1	No Quantity			0		0		3469			0
S3	2016	2016	2016	2	0	2	Export	524	Nepal	NPL	251	France	FRA								29	CRUDE ANIMAL,VEG.MATERL.	1	No Quantity			0		0		214497			4
S3	2016	2016	2016	2	0	2	Export	524	Nepal	NPL	276	Germany	DEU								29	CRUDE ANIMAL,VEG.MATERL.	1	No Quantity			0		0		82740			4
S3	2016	2016	2016	2	0	2	Export	524	Nepal	NPL	344	China, Hong Kong SAR	HKG								29	CRUDE ANIMAL,VEG.MATERL.	1	No Quantity			0		0		13832			0
S3	2016	2016	2016	2	0	2	Export	524	Nepal	NPL	360	Indonesia	IDN								29	CRUDE ANIMAL,VEG.MATERL.	1	No Quantity			0		0		1725			0
S3	2016	2016	2016	2	0	2	Export	524	Nepal	NPL	372	Ireland	IRL								29	CRUDE ANIMAL,VEG.MATERL.	1	No Quantity			0		0		3089			0
S3	2016	2016	2016	2	0	2	Export	524	Nepal	NPL	376	Israel	ISR								29	CRUDE ANIMAL,VEG.MATERL.	1	No Quantity			0		0		454			0
S3	2016	2016	2016	2	0	2	Export	524	Nepal	NPL	381	Italy	ITA								29	CRUDE ANIMAL,VEG.MATERL.	1	No Quantity			0		0		3487			0
S3	2016	2016	2016	2	0	2	Export	524	Nepal	NPL	392	Japan	JPN								29	CRUDE ANIMAL,VEG.MATERL.	1	No Quantity			0		0		637776			0
S3	2016	2016	2016	2	0	2	Export	524	Nepal	NPL	410	Rep. of Korea	KOR								29	CRUDE ANIMAL,VEG.MATERL.	1	No Quantity			0		0		8017			4
S3	2016	2016	2016	2	0	2	Export	524	Nepal	NPL	458	Malaysia	MYS								29	CRUDE ANIMAL,VEG.MATERL.	1	No Quantity			0		0		1490			0
S3	2016	2016	2016	2	0	2	Export	524	Nepal	NPL	490	Other Asia, nes									29	CRUDE ANIMAL,VEG.MATERL.	1	No Quantity			0		0		35449			0
S3	2016	2016	2016	2	0	2	Export	524	Nepal	NPL	528	Netherlands	NLD								29	CRUDE ANIMAL,VEG.MATERL.	1	No Quantity			0		0		44532			0
S3	2016	2016	2016	2	0	2	Export	524	Nepal	NPL	586	Pakistan	PAK								29	CRUDE ANIMAL,VEG.MATERL.	1	No Quantity			0		0		104115			0
S3	2016	2016	2016	2	0	2	Export	524	Nepal	NPL	699	India	IND								29	CRUDE ANIMAL,VEG.MATERL.	1	No Quantity			0		0		9592575			4
S3	2016	2016	2016	2	0	2	Export	524	Nepal	NPL	702	Singapore	SGP								29	CRUDE ANIMAL,VEG.MATERL.	1	No Quantity			0		0		99261			4
S3	2016	2016	2016	2	0	2	Export	524	Nepal	NPL	704	Viet Nam	VNM								29	CRUDE ANIMAL,VEG.MATERL.	1	No Quantity			0		0		966573			0
S3	2016	2016	2016	2	0	2	Export	524	Nepal	NPL	724	Spain	ESP								29	CRUDE ANIMAL,VEG.MATERL.	1	No Quantity			0		0		2987			0
S3	2016	2016	2016	2	0	2	Export	524	Nepal	NPL	757	Switzerland	CHE								29	CRUDE ANIMAL,VEG.MATERL.	1	No Quantity			0		0		1471			0
S3	2016	2016	2016	2	0	2	Export	524	Nepal	NPL	764	Thailand	THA								29	CRUDE ANIMAL,VEG.MATERL.	1	No Quantity			0		0		65944			0
S3	2016	2016	2016	2	0	2	Export	524	Nepal	NPL	784	United Arab Emirates	ARE								29	CRUDE ANIMAL,VEG.MATERL.	1	No Quantity			0		0		169691			4
S3	2016	2016	2016	2	0	2	Export	524	Nepal	NPL	792	Turkey	TUR								29	CRUDE ANIMAL,VEG.MATERL.	1	No Quantity			0		0		1570			0
S3	2016	2016	2016	2	0	2	Export	524	Nepal	NPL	826	United Kingdom	GBR								29	CRUDE ANIMAL,VEG.MATERL.	1	No Quantity			0		0		36221			4
S3	2016	2016	2016	2	0	2	Export	524	Nepal	NPL	842	USA	USA								29	CRUDE ANIMAL,VEG.MATERL.	1	No Quantity			0		0		57187			4
S3	2016	2016	2016	2	0	2	Export	524	Nepal	NPL	899	Areas, nes									29	CRUDE ANIMAL,VEG.MATERL.	1	No Quantity			0		0		700			0
S3	2016	2016	2016	2	0	2	Export	516	Namibia	NAM	0	World	WLD								32	COAL, COKE, BRIQUETTES	1	No Quantity							236983			0
S3	2016	2016	2016	2	0	2	Export	516	Namibia	NAM	24	Angola	AGO								32	COAL, COKE, BRIQUETTES	1	No Quantity							642			0
S3	2016	2016	2016	2	0	2	Export	516	Namibia	NAM	124	Canada	CAN								32	COAL, COKE, BRIQUETTES	1	No Quantity							31			0
S3	2016	2016	2016	2	0	2	Export	516	Namibia	NAM	400	Jordan	JOR								32	COAL, COKE, BRIQUETTES	1	No Quantity							10			0
S3	2016	2016	2016	2	0	2	Export	516	Namibia	NAM	422	Lebanon	LBN								32	COAL, COKE, BRIQUETTES	1	No Quantity							3			0
S3	2016	2016	2016	2	0	2	Export	516	Namibia	NAM	528	Netherlands	NLD								32	COAL, COKE, BRIQUETTES	1	No Quantity							35			0
S3	2016	2016	2016	2	0	2	Export	516	Namibia	NAM	682	Saudi Arabia	SAU								32	COAL, COKE, BRIQUETTES	1	No Quantity							5			0
S3	2016	2016	2016	2	0	2	Export	516	Namibia	NAM	710	South Africa	ZAF								32	COAL, COKE, BRIQUETTES	1	No Quantity							227323			0
S3	2016	2016	2016	2	0	2	Export	516	Namibia	NAM	716	Zimbabwe	ZWE								32	COAL, COKE, BRIQUETTES	1	No Quantity							8891			0
S3	2016	2016	2016	2	0	2	Export	516	Namibia	NAM	894	Zambia	ZMB								32	COAL, COKE, BRIQUETTES	1	No Quantity							44			0
S3	2016	2016	2016	2	0	2	Export	516	Namibia	NAM	0	World	WLD								33	PETROLEUM,PETROL.PRODUCT	1	No Quantity							47328709			0
S3	2016	2016	2016	2	0	2	Export	516	Namibia	NAM	24	Angola	AGO								33	PETROLEUM,PETROL.PRODUCT	1	No Quantity							1056653			0
S3	2016	2016	2016	2	0	2	Export	516	Namibia	NAM	28	Antigua and Barbuda	ATG								33	PETROLEUM,PETROL.PRODUCT	1	No Quantity							245712			0
S3	2016	2016	2016	2	0	2	Export	516	Namibia	NAM	36	Australia	AUS								33	PETROLEUM,PETROL.PRODUCT	1	No Quantity							75418			0
S3	2016	2016	2016	2	0	2	Export	516	Namibia	NAM	44	Bahamas	BHS								33	PETROLEUM,PETROL.PRODUCT	1	No Quantity							1134899			0
S3	2016	2016	2016	2	0	2	Export	516	Namibia	NAM	56	Belgium	BEL								33	PETROLEUM,PETROL.PRODUCT	1	No Quantity							56035			0
S3	2016	2016	2016	2	0	2	Export	516	Namibia	NAM	64	Bhutan	BTN								33	PETROLEUM,PETROL.PRODUCT	1	No Quantity							30277			0
S3	2016	2016	2016	2	0	2	Export	516	Namibia	NAM	72	Botswana	BWA								33	PETROLEUM,PETROL.PRODUCT	1	No Quantity							22592784			0
S3	2016	2016	2016	2	0	2	Export	516	Namibia	NAM	84	Belize	BLZ								33	PETROLEUM,PETROL.PRODUCT	1	No Quantity							296792			0
S3	2016	2016	2016	2	0	2	Export	516	Namibia	NAM	120	Cameroon	CMR								33	PETROLEUM,PETROL.PRODUCT	1	No Quantity							153872			0
S3	2016	2016	2016	2	0	2	Export	516	Namibia	NAM	124	Canada	CAN								33	PETROLEUM,PETROL.PRODUCT	1	No Quantity							21017			0
S3	2016	2016	2016	2	0	2	Export	516	Namibia	NAM	156	China	CHN								33	PETROLEUM,PETROL.PRODUCT	1	No Quantity							113887			0
S3	2016	2016	2016	2	0	2	Export	516	Namibia	NAM	174	Comoros	COM								33	PETROLEUM,PETROL.PRODUCT	1	No Quantity							347293			0
S3	2016	2016	2016	2	0	2	Export	516	Namibia	NAM	180	Dem. Rep. of the Congo	COD								33	PETROLEUM,PETROL.PRODUCT	1	No Quantity							25676			0
S3	2016	2016	2016	2	0	2	Export	516	Namibia	NAM	184	Cook Isds	COK								33	PETROLEUM,PETROL.PRODUCT	1	No Quantity							17780			0
S3	2016	2016	2016	2	0	2	Export	516	Namibia	NAM	196	Cyprus	CYP								33	PETROLEUM,PETROL.PRODUCT	1	No Quantity							852635			0
S3	2016	2016	2016	2	0	2	Export	516	Namibia	NAM	208	Denmark	DNK								33	PETROLEUM,PETROL.PRODUCT	1	No Quantity							325436			0
S3	2016	2016	2016	2	0	2	Export	516	Namibia	NAM	222	El Salvador	SLV								33	PETROLEUM,PETROL.PRODUCT	1	No Quantity							109792			0
S3	2016	2016	2016	2	0	2	Export	516	Namibia	NAM	234	Faeroe Isds	FRO								33	PETROLEUM,PETROL.PRODUCT	1	No Quantity							113363			0
S3	2016	2016	2016	2	0	2	Export	516	Namibia	NAM	238	Falkland Isds (Malvinas)	FLK								33	PETROLEUM,PETROL.PRODUCT	1	No Quantity							135632			0
S3	2016	2016	2016	2	0	2	Export	516	Namibia	NAM	246	Finland	FIN								33	PETROLEUM,PETROL.PRODUCT	1	No Quantity							11			0
S3	2016	2016	2016	2	0	2	Export	516	Namibia	NAM	251	France	FRA								33	PETROLEUM,PETROL.PRODUCT	1	No Quantity							45125			0
S3	2016	2016	2016	2	0	2	Export	516	Namibia	NAM	276	Germany	DEU								33	PETROLEUM,PETROL.PRODUCT	1	No Quantity							318351			0
S3	2016	2016	2016	2	0	2	Export	516	Namibia	NAM	288	Ghana	GHA								33	PETROLEUM,PETROL.PRODUCT	1	No Quantity							167254			0
S3	2016	2016	2016	2	0	2	Export	516	Namibia	NAM	292	Gibraltar	GIB								33	PETROLEUM,PETROL.PRODUCT	1	No Quantity							212868			0
S3	2016	2016	2016	2	0	2	Export	516	Namibia	NAM	296	Kiribati	KIR								33	PETROLEUM,PETROL.PRODUCT	1	No Quantity							211050			0
S3	2016	2016	2016	2	0	2	Export	516	Namibia	NAM	300	Greece	GRC								33	PETROLEUM,PETROL.PRODUCT	1	No Quantity							29749			0
S3	2016	2016	2016	2	0	2	Export	516	Namibia	NAM	308	Grenada	GRD								33	PETROLEUM,PETROL.PRODUCT	1	No Quantity							44714			0
S3	2016	2016	2016	2	0	2	Export	516	Namibia	NAM	344	China, Hong Kong SAR	HKG								33	PETROLEUM,PETROL.PRODUCT	1	No Quantity							215809			0
S3	2016	2016	2016	2	0	2	Export	516	Namibia	NAM	372	Ireland	IRL								33	PETROLEUM,PETROL.PRODUCT	1	No Quantity							555957			0
S3	2016	2016	2016	2	0	2	Export	516	Namibia	NAM	381	Italy	ITA								33	PETROLEUM,PETROL.PRODUCT	1	No Quantity							144			0
S3	2016	2016	2016	2	0	2	Export	516	Namibia	NAM	388	Jamaica	JAM								33	PETROLEUM,PETROL.PRODUCT	1	No Quantity							665			0
S3	2016	2016	2016	2	0	2	Export	516	Namibia	NAM	392	Japan	JPN								33	PETROLEUM,PETROL.PRODUCT	1	No Quantity							319394			0
S3	2016	2016	2016	2	0	2	Export	516	Namibia	NAM	410	Rep. of Korea	KOR								33	PETROLEUM,PETROL.PRODUCT	1	No Quantity							49547			0
S3	2016	2016	2016	2	0	2	Export	516	Namibia	NAM	428	Latvia	LVA								33	PETROLEUM,PETROL.PRODUCT	1	No Quantity							39751			0
S3	2016	2016	2016	2	0	2	Export	516	Namibia	NAM	430	Liberia	LBR								33	PETROLEUM,PETROL.PRODUCT	1	No Quantity							450141			0
S3	2016	2016	2016	2	0	2	Export	516	Namibia	NAM	440	Lithuania	LTU								33	PETROLEUM,PETROL.PRODUCT	1	No Quantity							2805			0
S3	2016	2016	2016	2	0	2	Export	516	Namibia	NAM	442	Luxembourg	LUX								33	PETROLEUM,PETROL.PRODUCT	1	No Quantity							1035470			0
S3	2016	2016	2016	2	0	2	Export	516	Namibia	NAM	454	Malawi	MWI								33	PETROLEUM,PETROL.PRODUCT	1	No Quantity							29900			0
S3	2016	2016	2016	2	0	2	Export	516	Namibia	NAM	458	Malaysia	MYS								33	PETROLEUM,PETROL.PRODUCT	1	No Quantity							756039			0
S3	2016	2016	2016	2	0	2	Export	516	Namibia	NAM	470	Malta	MLT								33	PETROLEUM,PETROL.PRODUCT	1	No Quantity							58977			0
S3	2016	2016	2016	2	0	2	Export	516	Namibia	NAM	508	Mozambique	MOZ								33	PETROLEUM,PETROL.PRODUCT	1	No Quantity							36632			0
S3	2016	2016	2016	2	0	2	Export	516	Namibia	NAM	528	Netherlands	NLD								33	PETROLEUM,PETROL.PRODUCT	1	No Quantity							524392			0
S3	2016	2016	2016	2	0	2	Export	516	Namibia	NAM	548	Vanuatu	VUT								33	PETROLEUM,PETROL.PRODUCT	1	No Quantity							854117			0
S3	2016	2016	2016	2	0	2	Export	516	Namibia	NAM	566	Nigeria	NGA								33	PETROLEUM,PETROL.PRODUCT	1	No Quantity							105512			0
S3	2016	2016	2016	2	0	2	Export	516	Namibia	NAM	579	Norway	NOR								33	PETROLEUM,PETROL.PRODUCT	1	No Quantity							249092			0
S3	2016	2016	2016	2	0	2	Export	516	Namibia	NAM	584	Marshall Isds	MHL								33	PETROLEUM,PETROL.PRODUCT	1	No Quantity							880206			0
S3	2016	2016	2016	2	0	2	Export	516	Namibia	NAM	591	Panama	PAN								33	PETROLEUM,PETROL.PRODUCT	1	No Quantity							1576550			0
S3	2016	2016	2016	2	0	2	Export	516	Namibia	NAM	616	Poland	POL								33	PETROLEUM,PETROL.PRODUCT	1	No Quantity							1425			0
S3	2016	2016	2016	2	0	2	Export	516	Namibia	NAM	620	Portugal	PRT								33	PETROLEUM,PETROL.PRODUCT	1	No Quantity							430584			0
S3	2016	2016	2016	2	0	2	Export	516	Namibia	NAM	642	Romania	ROU								33	PETROLEUM,PETROL.PRODUCT	1	No Quantity							27542			0
S3	2016	2016	2016	2	0	2	Export	516	Namibia	NAM	643	Russian Federation	RUS								33	PETROLEUM,PETROL.PRODUCT	1	No Quantity							97828			0
S3	2016	2016	2016	2	0	2	Export	516	Namibia	NAM	659	Saint Kitts and Nevis	KNA								33	PETROLEUM,PETROL.PRODUCT	1	No Quantity							169045			0
S3	2016	2016	2016	2	0	2	Export	516	Namibia	NAM	670	Saint Vincent and the Grenadines	VCT								33	PETROLEUM,PETROL.PRODUCT	1	No Quantity							368011			0
S3	2016	2016	2016	2	0	2	Export	516	Namibia	NAM	686	Senegal	SEN								33	PETROLEUM,PETROL.PRODUCT	1	No Quantity							75825			0
S3	2016	2016	2016	2	0	2	Export	516	Namibia	NAM	690	Seychelles	SYC								33	PETROLEUM,PETROL.PRODUCT	1	No Quantity							10787			0
S3	2016	2016	2016	2	0	2	Export	516	Namibia	NAM	699	India	IND								33	PETROLEUM,PETROL.PRODUCT	1	No Quantity							4			0
S3	2016	2016	2016	2	0	2	Export	516	Namibia	NAM	702	Singapore	SGP								33	PETROLEUM,PETROL.PRODUCT	1	No Quantity							1712568			0
S3	2016	2016	2016	2	0	2	Export	516	Namibia	NAM	710	South Africa	ZAF								33	PETROLEUM,PETROL.PRODUCT	1	No Quantity							1722965			0
S3	2016	2016	2016	2	0	2	Export	516	Namibia	NAM	716	Zimbabwe	ZWE								33	PETROLEUM,PETROL.PRODUCT	1	No Quantity							154556			0
S3	2016	2016	2016	2	0	2	Export	516	Namibia	NAM	724	Spain	ESP								33	PETROLEUM,PETROL.PRODUCT	1	No Quantity							2924560			0
S3	2016	2016	2016	2	0	2	Export	516	Namibia	NAM	757	Switzerland	CHE								33	PETROLEUM,PETROL.PRODUCT	1	No Quantity							9373			0
S3	2016	2016	2016	2	0	2	Export	516	Namibia	NAM	764	Thailand	THA								33	PETROLEUM,PETROL.PRODUCT	1	No Quantity							213580			0
S3	2016	2016	2016	2	0	2	Export	516	Namibia	NAM	768	Togo	TGO								33	PETROLEUM,PETROL.PRODUCT	1	No Quantity							7			0
S3	2016	2016	2016	2	0	2	Export	516	Namibia	NAM	784	United Arab Emirates	ARE								33	PETROLEUM,PETROL.PRODUCT	1	No Quantity							77810			0
S3	2016	2016	2016	2	0	2	Export	516	Namibia	NAM	804	Ukraine	UKR								33	PETROLEUM,PETROL.PRODUCT	1	No Quantity							13013			0
S3	2016	2016	2016	2	0	2	Export	516	Namibia	NAM	826	United Kingdom	GBR								33	PETROLEUM,PETROL.PRODUCT	1	No Quantity							398567			0
S3	2016	2016	2016	2	0	2	Export	516	Namibia	NAM	842	USA	USA								33	PETROLEUM,PETROL.PRODUCT	1	No Quantity							130713			0
S3	2016	2016	2016	2	0	2	Export	516	Namibia	NAM	894	Zambia	ZMB								33	PETROLEUM,PETROL.PRODUCT	1	No Quantity							1442350			0
S3	2016	2016	2016	2	0	2	Export	516	Namibia	NAM	899	Areas, nes									33	PETROLEUM,PETROL.PRODUCT	1	No Quantity							872421			0
S3	2016	2016	2016	2	0	2	Export	516	Namibia	NAM	0	World	WLD								34	GAS,NATURAL,MANUFACTURED	1	No Quantity							81196			0
S3	2016	2016	2016	2	0	2	Export	516	Namibia	NAM	24	Angola	AGO								34	GAS,NATURAL,MANUFACTURED	1	No Quantity							5920			0
S3	2016	2016	2016	2	0	2	Export	516	Namibia	NAM	72	Botswana	BWA								34	GAS,NATURAL,MANUFACTURED	1	No Quantity							39143			0
S3	2016	2016	2016	2	0	2	Export	516	Namibia	NAM	156	China	CHN								34	GAS,NATURAL,MANUFACTURED	1	No Quantity							8013			0
S3	2016	2016	2016	2	0	2	Export	516	Namibia	NAM	196	Cyprus	CYP								34	GAS,NATURAL,MANUFACTURED	1	No Quantity							550			0
S3	2016	2016	2016	2	0	2	Export	516	Namibia	NAM	276	Germany	DEU								34	GAS,NATURAL,MANUFACTURED	1	No Quantity							530			0
S3	2016	2016	2016	2	0	2	Export	516	Namibia	NAM	300	Greece	GRC								34	GAS,NATURAL,MANUFACTURED	1	No Quantity							904			0
S3	2016	2016	2016	2	0	2	Export	516	Namibia	NAM	344	China, Hong Kong SAR	HKG								34	GAS,NATURAL,MANUFACTURED	1	No Quantity							3797			0
S3	2016	2016	2016	2	0	2	Export	516	Namibia	NAM	428	Latvia	LVA								34	GAS,NATURAL,MANUFACTURED	1	No Quantity							88			0
S3	2016	2016	2016	2	0	2	Export	516	Namibia	NAM	440	Lithuania	LTU								34	GAS,NATURAL,MANUFACTURED	1	No Quantity							2757			0
S3	2016	2016	2016	2	0	2	Export	516	Namibia	NAM	458	Malaysia	MYS								34	GAS,NATURAL,MANUFACTURED	1	No Quantity							146			0
S3	2016	2016	2016	2	0	2	Export	516	Namibia	NAM	579	Norway	NOR								34	GAS,NATURAL,MANUFACTURED	1	No Quantity							1444			0
S3	2016	2016	2016	2	0	2	Export	516	Namibia	NAM	591	Panama	PAN								34	GAS,NATURAL,MANUFACTURED	1	No Quantity							4572			0
S3	2016	2016	2016	2	0	2	Export	516	Namibia	NAM	608	Philippines	PHL								34	GAS,NATURAL,MANUFACTURED	1	No Quantity							86			0
S3	2016	2016	2016	2	0	2	Export	516	Namibia	NAM	643	Russian Federation	RUS								34	GAS,NATURAL,MANUFACTURED	1	No Quantity							6664			0
S3	2016	2016	2016	2	0	2	Export	516	Namibia	NAM	702	Singapore	SGP								34	GAS,NATURAL,MANUFACTURED	1	No Quantity							1359			0
S3	2016	2016	2016	2	0	2	Export	516	Namibia	NAM	710	South Africa	ZAF								34	GAS,NATURAL,MANUFACTURED	1	No Quantity							917			0
S3	2016	2016	2016	2	0	2	Export	516	Namibia	NAM	784	United Arab Emirates	ARE								34	GAS,NATURAL,MANUFACTURED	1	No Quantity							2974			0
S3	2016	2016	2016	2	0	2	Export	516	Namibia	NAM	826	United Kingdom	GBR								34	GAS,NATURAL,MANUFACTURED	1	No Quantity							502			0
S3	2016	2016	2016	2	0	2	Export	516	Namibia	NAM	842	USA	USA								34	GAS,NATURAL,MANUFACTURED	1	No Quantity							830			0
S3	2016	2016	2016	2	0	2	Export	516	Namibia	NAM	0	World	WLD								35	ELECTRIC CURRENT	1	No Quantity							415			0
S3	2016	2016	2016	2	0	2	Export	516	Namibia	NAM	24	Angola	AGO								35	ELECTRIC CURRENT	1	No Quantity							415			0
S3	2016	2016	2016	2	0	2	Export	516	Namibia	NAM	0	World	WLD								41	ANIMAL OILS AND FATS	1	No Quantity							1716450			0
S3	2016	2016	2016	2	0	2	Export	516	Namibia	NAM	24	Angola	AGO								41	ANIMAL OILS AND FATS	1	No Quantity							1909			0
S3	2016	2016	2016	2	0	2	Export	516	Namibia	NAM	72	Botswana	BWA								41	ANIMAL OILS AND FATS	1	No Quantity							346241			0
S3	2016	2016	2016	2	0	2	Export	516	Namibia	NAM	152	Chile	CHL								41	ANIMAL OILS AND FATS	1	No Quantity							1			0
S3	2016	2016	2016	2	0	2	Export	516	Namibia	NAM	156	China	CHN								41	ANIMAL OILS AND FATS	1	No Quantity							1103			0
S3	2016	2016	2016	2	0	2	Export	516	Namibia	NAM	174	Comoros	COM								41	ANIMAL OILS AND FATS	1	No Quantity							1062			0
S3	2016	2016	2016	2	0	2	Export	516	Namibia	NAM	180	Dem. Rep. of the Congo	COD								41	ANIMAL OILS AND FATS	1	No Quantity							6			0
S3	2016	2016	2016	2	0	2	Export	516	Namibia	NAM	392	Japan	JPN								41	ANIMAL OILS AND FATS	1	No Quantity							382883			0
S3	2016	2016	2016	2	0	2	Export	516	Namibia	NAM	458	Malaysia	MYS								41	ANIMAL OILS AND FATS	1	No Quantity							263662			0
S3	2016	2016	2016	2	0	2	Export	516	Namibia	NAM	470	Malta	MLT								41	ANIMAL OILS AND FATS	1	No Quantity							219			0
S3	2016	2016	2016	2	0	2	Export	516	Namibia	NAM	591	Panama	PAN								41	ANIMAL OILS AND FATS	1	No Quantity							219			0
S3	2016	2016	2016	2	0	2	Export	516	Namibia	NAM	643	Russian Federation	RUS								41	ANIMAL OILS AND FATS	1	No Quantity							322			0
S3	2016	2016	2016	2	0	2	Export	516	Namibia	NAM	710	South Africa	ZAF								41	ANIMAL OILS AND FATS	1	No Quantity							586852			0
S3	2016	2016	2016	2	0	2	Export	516	Namibia	NAM	716	Zimbabwe	ZWE								41	ANIMAL OILS AND FATS	1	No Quantity							131959			0
S3	2016	2016	2016	2	0	2	Export	516	Namibia	NAM	764	Thailand	THA								41	ANIMAL OILS AND FATS	1	No Quantity							10			0
S3	2016	2016	2016	2	0	2	Export	516	Namibia	NAM	894	Zambia	ZMB								41	ANIMAL OILS AND FATS	1	No Quantity							3			0
S3	2016	2016	2016	2	0	2	Export	524	Nepal	NPL	0	World	WLD								41	ANIMAL OILS AND FATS	1	No Quantity			0		0		18342			0
S3	2016	2016	2016	2	0	2	Export	524	Nepal	NPL	699	India	IND								41	ANIMAL OILS AND FATS	1	No Quantity			0		0		18342			0
S3	2016	2016	2016	2	0	2	Export	516	Namibia	NAM	0	World	WLD								42	FIXED VEG. FATS AND OILS	1	No Quantity							1559350			0
S3	2016	2016	2016	2	0	2	Export	516	Namibia	NAM	24	Angola	AGO								42	FIXED VEG. FATS AND OILS	1	No Quantity							1390650			0
S3	2016	2016	2016	2	0	2	Export	516	Namibia	NAM	72	Botswana	BWA								42	FIXED VEG. FATS AND OILS	1	No Quantity							29			0
S3	2016	2016	2016	2	0	2	Export	516	Namibia	NAM	84	Belize	BLZ								42	FIXED VEG. FATS AND OILS	1	No Quantity							3			0
S3	2016	2016	2016	2	0	2	Export	516	Namibia	NAM	124	Canada	CAN								42	FIXED VEG. FATS AND OILS	1	No Quantity							3			0
S3	2016	2016	2016	2	0	2	Export	516	Namibia	NAM	180	Dem. Rep. of the Congo	COD								42	FIXED VEG. FATS AND OILS	1	No Quantity							4922			0
S3	2016	2016	2016	2	0	2	Export	516	Namibia	NAM	251	France	FRA								42	FIXED VEG. FATS AND OILS	1	No Quantity							20247			0
S3	2016	2016	2016	2	0	2	Export	516	Namibia	NAM	276	Germany	DEU								42	FIXED VEG. FATS AND OILS	1	No Quantity							7			0
S3	2016	2016	2016	2	0	2	Export	516	Namibia	NAM	381	Italy	ITA								42	FIXED VEG. FATS AND OILS	1	No Quantity							17871			0
S3	2016	2016	2016	2	0	2	Export	516	Namibia	NAM	410	Rep. of Korea	KOR								42	FIXED VEG. FATS AND OILS	1	No Quantity							5146			0
S3	2016	2016	2016	2	0	2	Export	516	Namibia	NAM	710	South Africa	ZAF								42	FIXED VEG. FATS AND OILS	1	No Quantity							66458			0
S3	2016	2016	2016	2	0	2	Export	516	Namibia	NAM	842	USA	USA								42	FIXED VEG. FATS AND OILS	1	No Quantity							49785			0
S3	2016	2016	2016	2	0	2	Export	516	Namibia	NAM	894	Zambia	ZMB								42	FIXED VEG. FATS AND OILS	1	No Quantity							4228			0
S3	2016	2016	2016	2	0	2	Export	524	Nepal	NPL	0	World	WLD								42	FIXED VEG. FATS AND OILS	1	No Quantity			0		0		2072753			0
S3	2016	2016	2016	2	0	2	Export	524	Nepal	NPL	156	China	CHN								42	FIXED VEG. FATS AND OILS	1	No Quantity			0		0		10791			0
S3	2016	2016	2016	2	0	2	Export	524	Nepal	NPL	251	France	FRA								42	FIXED VEG. FATS AND OILS	1	No Quantity			0		0		28449			0
S3	2016	2016	2016	2	0	2	Export	524	Nepal	NPL	699	India	IND								42	FIXED VEG. FATS AND OILS	1	No Quantity			0		0		2033511			0
S3	2016	2016	2016	2	0	2	Export	516	Namibia	NAM	0	World	WLD								43	ANIMAL,VEG.FATS,OILS,NES	1	No Quantity							12426			0
S3	2016	2016	2016	2	0	2	Export	516	Namibia	NAM	24	Angola	AGO								43	ANIMAL,VEG.FATS,OILS,NES	1	No Quantity							9051			0
S3	2016	2016	2016	2	0	2	Export	516	Namibia	NAM	72	Botswana	BWA								43	ANIMAL,VEG.FATS,OILS,NES	1	No Quantity							661			0
S3	2016	2016	2016	2	0	2	Export	516	Namibia	NAM	710	South Africa	ZAF								43	ANIMAL,VEG.FATS,OILS,NES	1	No Quantity							2715			0
S3	2016	2016	2016	2	0	2	Export	516	Namibia	NAM	0	World	WLD								51	ORGANIC CHEMICALS	1	No Quantity							6479857			0
S3	2016	2016	2016	2	0	2	Export	516	Namibia	NAM	24	Angola	AGO								51	ORGANIC CHEMICALS	1	No Quantity							269642			0
S3	2016	2016	2016	2	0	2	Export	516	Namibia	NAM	44	Bahamas	BHS								51	ORGANIC CHEMICALS	1	No Quantity							229			0
S3	2016	2016	2016	2	0	2	Export	516	Namibia	NAM	72	Botswana	BWA								51	ORGANIC CHEMICALS	1	No Quantity							17			0
S3	2016	2016	2016	2	0	2	Export	516	Namibia	NAM	84	Belize	BLZ								51	ORGANIC CHEMICALS	1	No Quantity							1047			0
S3	2016	2016	2016	2	0	2	Export	516	Namibia	NAM	156	China	CHN								51	ORGANIC CHEMICALS	1	No Quantity							52802			0
S3	2016	2016	2016	2	0	2	Export	516	Namibia	NAM	174	Comoros	COM								51	ORGANIC CHEMICALS	1	No Quantity							1213			0
S3	2016	2016	2016	2	0	2	Export	516	Namibia	NAM	180	Dem. Rep. of the Congo	COD								51	ORGANIC CHEMICALS	1	No Quantity							386679			0
S3	2016	2016	2016	2	0	2	Export	516	Namibia	NAM	276	Germany	DEU								51	ORGANIC CHEMICALS	1	No Quantity							34			0
S3	2016	2016	2016	2	0	2	Export	516	Namibia	NAM	372	Ireland	IRL								51	ORGANIC CHEMICALS	1	No Quantity							2			0
S3	2016	2016	2016	2	0	2	Export	516	Namibia	NAM	381	Italy	ITA								51	ORGANIC CHEMICALS	1	No Quantity							217			0
S3	2016	2016	2016	2	0	2	Export	516	Namibia	NAM	579	Norway	NOR								51	ORGANIC CHEMICALS	1	No Quantity							8478			0
S3	2016	2016	2016	2	0	2	Export	516	Namibia	NAM	591	Panama	PAN								51	ORGANIC CHEMICALS	1	No Quantity							7916			0
S3	2016	2016	2016	2	0	2	Export	516	Namibia	NAM	616	Poland	POL								51	ORGANIC CHEMICALS	1	No Quantity							4995			0
S3	2016	2016	2016	2	0	2	Export	516	Namibia	NAM	702	Singapore	SGP								51	ORGANIC CHEMICALS	1	No Quantity							316			0
S3	2016	2016	2016	2	0	2	Export	516	Namibia	NAM	710	South Africa	ZAF								51	ORGANIC CHEMICALS	1	No Quantity							2917			0
S3	2016	2016	2016	2	0	2	Export	516	Namibia	NAM	784	United Arab Emirates	ARE								51	ORGANIC CHEMICALS	1	No Quantity							413			0
S3	2016	2016	2016	2	0	2	Export	516	Namibia	NAM	894	Zambia	ZMB								51	ORGANIC CHEMICALS	1	No Quantity							5742939			0
S3	2016	2016	2016	2	0	2	Export	524	Nepal	NPL	0	World	WLD								51	ORGANIC CHEMICALS	1	No Quantity			0		0		39			0
S3	2016	2016	2016	2	0	2	Export	524	Nepal	NPL	276	Germany	DEU								51	ORGANIC CHEMICALS	1	No Quantity			0		0		39			0
S3	2016	2016	2016	2	0	2	Export	516	Namibia	NAM	0	World	WLD								52	INORGANIC CHEMICALS	1	No Quantity							5599714			0
S3	2016	2016	2016	2	0	2	Export	516	Namibia	NAM	24	Angola	AGO								52	INORGANIC CHEMICALS	1	No Quantity							398071			0
S3	2016	2016	2016	2	0	2	Export	516	Namibia	NAM	36	Australia	AUS								52	INORGANIC CHEMICALS	1	No Quantity							2			0
S3	2016	2016	2016	2	0	2	Export	516	Namibia	NAM	56	Belgium	BEL								52	INORGANIC CHEMICALS	1	No Quantity							188			0
S3	2016	2016	2016	2	0	2	Export	516	Namibia	NAM	72	Botswana	BWA								52	INORGANIC CHEMICALS	1	No Quantity							8913			0
S3	2016	2016	2016	2	0	2	Export	516	Namibia	NAM	124	Canada	CAN								52	INORGANIC CHEMICALS	1	No Quantity							68			0
S3	2016	2016	2016	2	0	2	Export	516	Namibia	NAM	156	China	CHN								52	INORGANIC CHEMICALS	1	No Quantity							5704			0
S3	2016	2016	2016	2	0	2	Export	516	Namibia	NAM	180	Dem. Rep. of the Congo	COD								52	INORGANIC CHEMICALS	1	No Quantity							321633			0
S3	2016	2016	2016	2	0	2	Export	516	Namibia	NAM	196	Cyprus	CYP								52	INORGANIC CHEMICALS	1	No Quantity							741			0
S3	2016	2016	2016	2	0	2	Export	516	Namibia	NAM	276	Germany	DEU								52	INORGANIC CHEMICALS	1	No Quantity							7			0
S3	2016	2016	2016	2	0	2	Export	516	Namibia	NAM	300	Greece	GRC								52	INORGANIC CHEMICALS	1	No Quantity							38			0
S3	2016	2016	2016	2	0	2	Export	516	Namibia	NAM	344	China, Hong Kong SAR	HKG								52	INORGANIC CHEMICALS	1	No Quantity							406916			0
S3	2016	2016	2016	2	0	2	Export	516	Namibia	NAM	381	Italy	ITA								52	INORGANIC CHEMICALS	1	No Quantity							873			0
S3	2016	2016	2016	2	0	2	Export	516	Namibia	NAM	458	Malaysia	MYS								52	INORGANIC CHEMICALS	1	No Quantity							753214			0
S3	2016	2016	2016	2	0	2	Export	516	Namibia	NAM	490	Other Asia, nes									52	INORGANIC CHEMICALS	1	No Quantity							1			0
S3	2016	2016	2016	2	0	2	Export	516	Namibia	NAM	504	Morocco	MAR								52	INORGANIC CHEMICALS	1	No Quantity							35477			0
S3	2016	2016	2016	2	0	2	Export	516	Namibia	NAM	528	Netherlands	NLD								52	INORGANIC CHEMICALS	1	No Quantity							797			0
S3	2016	2016	2016	2	0	2	Export	516	Namibia	NAM	591	Panama	PAN								52	INORGANIC CHEMICALS	1	No Quantity							411			0
S3	2016	2016	2016	2	0	2	Export	516	Namibia	NAM	620	Portugal	PRT								52	INORGANIC CHEMICALS	1	No Quantity							4			0
S3	2016	2016	2016	2	0	2	Export	516	Namibia	NAM	643	Russian Federation	RUS								52	INORGANIC CHEMICALS	1	No Quantity							3790			0
S3	2016	2016	2016	2	0	2	Export	516	Namibia	NAM	659	Saint Kitts and Nevis	KNA								52	INORGANIC CHEMICALS	1	No Quantity							301			0
S3	2016	2016	2016	2	0	2	Export	516	Namibia	NAM	699	India	IND								52	INORGANIC CHEMICALS	1	No Quantity							1			0
S3	2016	2016	2016	2	0	2	Export	516	Namibia	NAM	702	Singapore	SGP								52	INORGANIC CHEMICALS	1	No Quantity							476			0
S3	2016	2016	2016	2	0	2	Export	516	Namibia	NAM	710	South Africa	ZAF								52	INORGANIC CHEMICALS	1	No Quantity							1196564			0
S3	2016	2016	2016	2	0	2	Export	516	Namibia	NAM	724	Spain	ESP								52	INORGANIC CHEMICALS	1	No Quantity							11			0
S3	2016	2016	2016	2	0	2	Export	516	Namibia	NAM	784	United Arab Emirates	ARE								52	INORGANIC CHEMICALS	1	No Quantity							5153			0
S3	2016	2016	2016	2	0	2	Export	516	Namibia	NAM	826	United Kingdom	GBR								52	INORGANIC CHEMICALS	1	No Quantity							12			0
S3	2016	2016	2016	2	0	2	Export	516	Namibia	NAM	842	USA	USA								52	INORGANIC CHEMICALS	1	No Quantity							2080			0
S3	2016	2016	2016	2	0	2	Export	516	Namibia	NAM	894	Zambia	ZMB								52	INORGANIC CHEMICALS	1	No Quantity							2458267			0
S3	2016	2016	2016	2	0	2	Export	524	Nepal	NPL	0	World	WLD								52	INORGANIC CHEMICALS	1	No Quantity			0		0		671429			0
S3	2016	2016	2016	2	0	2	Export	524	Nepal	NPL	36	Australia	AUS								52	INORGANIC CHEMICALS	1	No Quantity			0		0		308787			0
S3	2016	2016	2016	2	0	2	Export	524	Nepal	NPL	344	China, Hong Kong SAR	HKG								52	INORGANIC CHEMICALS	1	No Quantity			0		0		33511			0
S3	2016	2016	2016	2	0	2	Export	524	Nepal	NPL	528	Netherlands	NLD								52	INORGANIC CHEMICALS	1	No Quantity			0		0		55			0
S3	2016	2016	2016	2	0	2	Export	524	Nepal	NPL	699	India	IND								52	INORGANIC CHEMICALS	1	No Quantity			0		0		107290			0
S3	2016	2016	2016	2	0	2	Export	524	Nepal	NPL	842	USA	USA								52	INORGANIC CHEMICALS	1	No Quantity			0		0		221784			0
S3	2016	2016	2016	2	0	2	Export	516	Namibia	NAM	0	World	WLD								53	DYES,COLOURING MATERIALS	1	No Quantity							910647			0
S3	2016	2016	2016	2	0	2	Export	516	Namibia	NAM	24	Angola	AGO								53	DYES,COLOURING MATERIALS	1	No Quantity							265102			0
S3	2016	2016	2016	2	0	2	Export	516	Namibia	NAM	28	Antigua and Barbuda	ATG								53	DYES,COLOURING MATERIALS	1	No Quantity							3543			0
S3	2016	2016	2016	2	0	2	Export	516	Namibia	NAM	44	Bahamas	BHS								53	DYES,COLOURING MATERIALS	1	No Quantity							5950			0
S3	2016	2016	2016	2	0	2	Export	516	Namibia	NAM	72	Botswana	BWA								53	DYES,COLOURING MATERIALS	1	No Quantity							687			0
S3	2016	2016	2016	2	0	2	Export	516	Namibia	NAM	84	Belize	BLZ								53	DYES,COLOURING MATERIALS	1	No Quantity							4421			0
S3	2016	2016	2016	2	0	2	Export	516	Namibia	NAM	140	Central African Rep.	CAF								53	DYES,COLOURING MATERIALS	1	No Quantity							567			0
S3	2016	2016	2016	2	0	2	Export	516	Namibia	NAM	156	China	CHN								53	DYES,COLOURING MATERIALS	1	No Quantity							64609			0
S3	2016	2016	2016	2	0	2	Export	516	Namibia	NAM	196	Cyprus	CYP								53	DYES,COLOURING MATERIALS	1	No Quantity							8977			0
S3	2016	2016	2016	2	0	2	Export	516	Namibia	NAM	233	Estonia	EST								53	DYES,COLOURING MATERIALS	1	No Quantity							54			0
S3	2016	2016	2016	2	0	2	Export	516	Namibia	NAM	234	Faeroe Isds	FRO								53	DYES,COLOURING MATERIALS	1	No Quantity							4702			0
S3	2016	2016	2016	2	0	2	Export	516	Namibia	NAM	251	France	FRA								53	DYES,COLOURING MATERIALS	1	No Quantity							1616			0
S3	2016	2016	2016	2	0	2	Export	516	Namibia	NAM	276	Germany	DEU								53	DYES,COLOURING MATERIALS	1	No Quantity							6052			0
S3	2016	2016	2016	2	0	2	Export	516	Namibia	NAM	296	Kiribati	KIR								53	DYES,COLOURING MATERIALS	1	No Quantity							1286			0
S3	2016	2016	2016	2	0	2	Export	516	Namibia	NAM	300	Greece	GRC								53	DYES,COLOURING MATERIALS	1	No Quantity							12976			0
S3	2016	2016	2016	2	0	2	Export	516	Namibia	NAM	344	China, Hong Kong SAR	HKG								53	DYES,COLOURING MATERIALS	1	No Quantity							9493			0
S3	2016	2016	2016	2	0	2	Export	516	Namibia	NAM	381	Italy	ITA								53	DYES,COLOURING MATERIALS	1	No Quantity							9285			0
S3	2016	2016	2016	2	0	2	Export	516	Namibia	NAM	430	Liberia	LBR								53	DYES,COLOURING MATERIALS	1	No Quantity							3388			0
S3	2016	2016	2016	2	0	2	Export	516	Namibia	NAM	440	Lithuania	LTU								53	DYES,COLOURING MATERIALS	1	No Quantity							776			0
S3	2016	2016	2016	2	0	2	Export	516	Namibia	NAM	458	Malaysia	MYS								53	DYES,COLOURING MATERIALS	1	No Quantity							2746			0
S3	2016	2016	2016	2	0	2	Export	516	Namibia	NAM	470	Malta	MLT								53	DYES,COLOURING MATERIALS	1	No Quantity							2154			0
S3	2016	2016	2016	2	0	2	Export	516	Namibia	NAM	528	Netherlands	NLD								53	DYES,COLOURING MATERIALS	1	No Quantity							21545			0
S3	2016	2016	2016	2	0	2	Export	516	Namibia	NAM	531	Curaçao	CUW								53	DYES,COLOURING MATERIALS	1	No Quantity							2327			0
S3	2016	2016	2016	2	0	2	Export	516	Namibia	NAM	548	Vanuatu	VUT								53	DYES,COLOURING MATERIALS	1	No Quantity							1699			0
S3	2016	2016	2016	2	0	2	Export	516	Namibia	NAM	584	Marshall Isds	MHL								53	DYES,COLOURING MATERIALS	1	No Quantity							510			0
S3	2016	2016	2016	2	0	2	Export	516	Namibia	NAM	591	Panama	PAN								53	DYES,COLOURING MATERIALS	1	No Quantity							29881			0
S3	2016	2016	2016	2	0	2	Export	516	Namibia	NAM	643	Russian Federation	RUS								53	DYES,COLOURING MATERIALS	1	No Quantity							8773			0
S3	2016	2016	2016	2	0	2	Export	516	Namibia	NAM	659	Saint Kitts and Nevis	KNA								53	DYES,COLOURING MATERIALS	1	No Quantity							2151			0
S3	2016	2016	2016	2	0	2	Export	516	Namibia	NAM	699	India	IND								53	DYES,COLOURING MATERIALS	1	No Quantity							1106			0
S3	2016	2016	2016	2	0	2	Export	516	Namibia	NAM	702	Singapore	SGP								53	DYES,COLOURING MATERIALS	1	No Quantity							14867			0
S3	2016	2016	2016	2	0	2	Export	516	Namibia	NAM	710	South Africa	ZAF								53	DYES,COLOURING MATERIALS	1	No Quantity							217163			0
S3	2016	2016	2016	2	0	2	Export	516	Namibia	NAM	724	Spain	ESP								53	DYES,COLOURING MATERIALS	1	No Quantity							7761			0
S3	2016	2016	2016	2	0	2	Export	516	Namibia	NAM	757	Switzerland	CHE								53	DYES,COLOURING MATERIALS	1	No Quantity							329			0
S3	2016	2016	2016	2	0	2	Export	516	Namibia	NAM	784	United Arab Emirates	ARE								53	DYES,COLOURING MATERIALS	1	No Quantity							5739			0
S3	2016	2016	2016	2	0	2	Export	516	Namibia	NAM	826	United Kingdom	GBR								53	DYES,COLOURING MATERIALS	1	No Quantity							8914			0
S3	2016	2016	2016	2	0	2	Export	516	Namibia	NAM	834	United Rep. of Tanzania	TZA								53	DYES,COLOURING MATERIALS	1	No Quantity							721			0
S3	2016	2016	2016	2	0	2	Export	516	Namibia	NAM	842	USA	USA								53	DYES,COLOURING MATERIALS	1	No Quantity							674			0
S3	2016	2016	2016	2	0	2	Export	516	Namibia	NAM	894	Zambia	ZMB								53	DYES,COLOURING MATERIALS	1	No Quantity							95515			0
S3	2016	2016	2016	2	0	2	Export	516	Namibia	NAM	899	Areas, nes									53	DYES,COLOURING MATERIALS	1	No Quantity							82585			0
S3	2016	2016	2016	2	0	2	Export	524	Nepal	NPL	0	World	WLD								53	DYES,COLOURING MATERIALS	1	No Quantity			0		0		361941			0
S3	2016	2016	2016	2	0	2	Export	524	Nepal	NPL	50	Bangladesh	BGD								53	DYES,COLOURING MATERIALS	1	No Quantity			0		0		32002			0
S3	2016	2016	2016	2	0	2	Export	524	Nepal	NPL	156	China	CHN								53	DYES,COLOURING MATERIALS	1	No Quantity			0		0		28269			0
S3	2016	2016	2016	2	0	2	Export	524	Nepal	NPL	320	Guatemala	GTM								53	DYES,COLOURING MATERIALS	1	No Quantity			0		0		16453			0
S3	2016	2016	2016	2	0	2	Export	524	Nepal	NPL	699	India	IND								53	DYES,COLOURING MATERIALS	1	No Quantity			0		0		285216			0
S3	2016	2016	2016	2	0	2	Export	516	Namibia	NAM	0	World	WLD								54	MEDICINAL,PHARM.PRODUCTS	1	No Quantity							1737251			0
S3	2016	2016	2016	2	0	2	Export	516	Namibia	NAM	12	Algeria	DZA								54	MEDICINAL,PHARM.PRODUCTS	1	No Quantity							822			0
S3	2016	2016	2016	2	0	2	Export	516	Namibia	NAM	24	Angola	AGO								54	MEDICINAL,PHARM.PRODUCTS	1	No Quantity							406487			0
S3	2016	2016	2016	2	0	2	Export	516	Namibia	NAM	32	Argentina	ARG								54	MEDICINAL,PHARM.PRODUCTS	1	No Quantity							18			0
S3	2016	2016	2016	2	0	2	Export	516	Namibia	NAM	36	Australia	AUS								54	MEDICINAL,PHARM.PRODUCTS	1	No Quantity							11			0
S3	2016	2016	2016	2	0	2	Export	516	Namibia	NAM	72	Botswana	BWA								54	MEDICINAL,PHARM.PRODUCTS	1	No Quantity							117805			0
S3	2016	2016	2016	2	0	2	Export	516	Namibia	NAM	76	Brazil	BRA								54	MEDICINAL,PHARM.PRODUCTS	1	No Quantity							161			0
S3	2016	2016	2016	2	0	2	Export	516	Namibia	NAM	84	Belize	BLZ								54	MEDICINAL,PHARM.PRODUCTS	1	No Quantity							12328			0
S3	2016	2016	2016	2	0	2	Export	516	Namibia	NAM	120	Cameroon	CMR								54	MEDICINAL,PHARM.PRODUCTS	1	No Quantity							1357			0
S3	2016	2016	2016	2	0	2	Export	516	Namibia	NAM	124	Canada	CAN								54	MEDICINAL,PHARM.PRODUCTS	1	No Quantity							20			0
S3	2016	2016	2016	2	0	2	Export	516	Namibia	NAM	152	Chile	CHL								54	MEDICINAL,PHARM.PRODUCTS	1	No Quantity							1			0
S3	2016	2016	2016	2	0	2	Export	516	Namibia	NAM	156	China	CHN								54	MEDICINAL,PHARM.PRODUCTS	1	No Quantity							116			0
S3	2016	2016	2016	2	0	2	Export	516	Namibia	NAM	178	Congo	COG								54	MEDICINAL,PHARM.PRODUCTS	1	No Quantity							65693			0
S3	2016	2016	2016	2	0	2	Export	516	Namibia	NAM	180	Dem. Rep. of the Congo	COD								54	MEDICINAL,PHARM.PRODUCTS	1	No Quantity							108			0
S3	2016	2016	2016	2	0	2	Export	516	Namibia	NAM	192	Cuba	CUB								54	MEDICINAL,PHARM.PRODUCTS	1	No Quantity							91			0
S3	2016	2016	2016	2	0	2	Export	516	Namibia	NAM	208	Denmark	DNK								54	MEDICINAL,PHARM.PRODUCTS	1	No Quantity							2679			0
S3	2016	2016	2016	2	0	2	Export	516	Namibia	NAM	231	Ethiopia	ETH								54	MEDICINAL,PHARM.PRODUCTS	1	No Quantity							104			0
S3	2016	2016	2016	2	0	2	Export	516	Namibia	NAM	232	Eritrea	ERI								54	MEDICINAL,PHARM.PRODUCTS	1	No Quantity							157			0
S3	2016	2016	2016	2	0	2	Export	516	Namibia	NAM	251	France	FRA								54	MEDICINAL,PHARM.PRODUCTS	1	No Quantity							4			0
S3	2016	2016	2016	2	0	2	Export	516	Namibia	NAM	266	Gabon	GAB								54	MEDICINAL,PHARM.PRODUCTS	1	No Quantity							5			0
S3	2016	2016	2016	2	0	2	Export	516	Namibia	NAM	276	Germany	DEU								54	MEDICINAL,PHARM.PRODUCTS	1	No Quantity							1698			0
S3	2016	2016	2016	2	0	2	Export	516	Namibia	NAM	300	Greece	GRC								54	MEDICINAL,PHARM.PRODUCTS	1	No Quantity							736			0
S3	2016	2016	2016	2	0	2	Export	516	Namibia	NAM	348	Hungary	HUN								54	MEDICINAL,PHARM.PRODUCTS	1	No Quantity							747			0
S3	2016	2016	2016	2	0	2	Export	516	Namibia	NAM	392	Japan	JPN								54	MEDICINAL,PHARM.PRODUCTS	1	No Quantity							68			0
S3	2016	2016	2016	2	0	2	Export	516	Namibia	NAM	404	Kenya	KEN								54	MEDICINAL,PHARM.PRODUCTS	1	No Quantity							332			0
S3	2016	2016	2016	2	0	2	Export	516	Namibia	NAM	426	Lesotho	LSO								54	MEDICINAL,PHARM.PRODUCTS	1	No Quantity							8931			0
S3	2016	2016	2016	2	0	2	Export	516	Namibia	NAM	454	Malawi	MWI								54	MEDICINAL,PHARM.PRODUCTS	1	No Quantity							343			0
S3	2016	2016	2016	2	0	2	Export	516	Namibia	NAM	458	Malaysia	MYS								54	MEDICINAL,PHARM.PRODUCTS	1	No Quantity							2175			0
S3	2016	2016	2016	2	0	2	Export	516	Namibia	NAM	508	Mozambique	MOZ								54	MEDICINAL,PHARM.PRODUCTS	1	No Quantity							2516			0
S3	2016	2016	2016	2	0	2	Export	516	Namibia	NAM	566	Nigeria	NGA								54	MEDICINAL,PHARM.PRODUCTS	1	No Quantity							686			0
S3	2016	2016	2016	2	0	2	Export	516	Namibia	NAM	591	Panama	PAN								54	MEDICINAL,PHARM.PRODUCTS	1	No Quantity							3118			0
S3	2016	2016	2016	2	0	2	Export	516	Namibia	NAM	604	Peru	PER								54	MEDICINAL,PHARM.PRODUCTS	1	No Quantity							1480			0
S3	2016	2016	2016	2	0	2	Export	516	Namibia	NAM	616	Poland	POL								54	MEDICINAL,PHARM.PRODUCTS	1	No Quantity							2071			0
S3	2016	2016	2016	2	0	2	Export	516	Namibia	NAM	620	Portugal	PRT								54	MEDICINAL,PHARM.PRODUCTS	1	No Quantity							101			0
S3	2016	2016	2016	2	0	2	Export	516	Namibia	NAM	634	Qatar	QAT								54	MEDICINAL,PHARM.PRODUCTS	1	No Quantity							11			0
S3	2016	2016	2016	2	0	2	Export	516	Namibia	NAM	643	Russian Federation	RUS								54	MEDICINAL,PHARM.PRODUCTS	1	No Quantity							1908			0
S3	2016	2016	2016	2	0	2	Export	516	Namibia	NAM	659	Saint Kitts and Nevis	KNA								54	MEDICINAL,PHARM.PRODUCTS	1	No Quantity							524			0
S3	2016	2016	2016	2	0	2	Export	516	Namibia	NAM	694	Sierra Leone	SLE								54	MEDICINAL,PHARM.PRODUCTS	1	No Quantity							191			0
S3	2016	2016	2016	2	0	2	Export	516	Namibia	NAM	699	India	IND								54	MEDICINAL,PHARM.PRODUCTS	1	No Quantity							13641			0
S3	2016	2016	2016	2	0	2	Export	516	Namibia	NAM	702	Singapore	SGP								54	MEDICINAL,PHARM.PRODUCTS	1	No Quantity							2841			0
S3	2016	2016	2016	2	0	2	Export	516	Namibia	NAM	710	South Africa	ZAF								54	MEDICINAL,PHARM.PRODUCTS	1	No Quantity							372942			0
S3	2016	2016	2016	2	0	2	Export	516	Namibia	NAM	716	Zimbabwe	ZWE								54	MEDICINAL,PHARM.PRODUCTS	1	No Quantity							149722			0
S3	2016	2016	2016	2	0	2	Export	516	Namibia	NAM	724	Spain	ESP								54	MEDICINAL,PHARM.PRODUCTS	1	No Quantity							453			0
S3	2016	2016	2016	2	0	2	Export	516	Namibia	NAM	729	Sudan	SDN								54	MEDICINAL,PHARM.PRODUCTS	1	No Quantity							14			0
S3	2016	2016	2016	2	0	2	Export	516	Namibia	NAM	748	Swaziland	SWZ								54	MEDICINAL,PHARM.PRODUCTS	1	No Quantity							12527			0
S3	2016	2016	2016	2	0	2	Export	516	Namibia	NAM	752	Sweden	SWE								54	MEDICINAL,PHARM.PRODUCTS	1	No Quantity							27			0
S3	2016	2016	2016	2	0	2	Export	516	Namibia	NAM	784	United Arab Emirates	ARE								54	MEDICINAL,PHARM.PRODUCTS	1	No Quantity							1149			0
S3	2016	2016	2016	2	0	2	Export	516	Namibia	NAM	804	Ukraine	UKR								54	MEDICINAL,PHARM.PRODUCTS	1	No Quantity							64			0
S3	2016	2016	2016	2	0	2	Export	516	Namibia	NAM	826	United Kingdom	GBR								54	MEDICINAL,PHARM.PRODUCTS	1	No Quantity							1263			0
S3	2016	2016	2016	2	0	2	Export	516	Namibia	NAM	834	United Rep. of Tanzania	TZA								54	MEDICINAL,PHARM.PRODUCTS	1	No Quantity							17			0
S3	2016	2016	2016	2	0	2	Export	516	Namibia	NAM	842	USA	USA								54	MEDICINAL,PHARM.PRODUCTS	1	No Quantity							13187			0
S3	2016	2016	2016	2	0	2	Export	516	Namibia	NAM	862	Venezuela	VEN								54	MEDICINAL,PHARM.PRODUCTS	1	No Quantity							501			0
S3	2016	2016	2016	2	0	2	Export	516	Namibia	NAM	894	Zambia	ZMB								54	MEDICINAL,PHARM.PRODUCTS	1	No Quantity							525739			0
S3	2016	2016	2016	2	0	2	Export	516	Namibia	NAM	899	Areas, nes									54	MEDICINAL,PHARM.PRODUCTS	1	No Quantity							7555			0
S3	2016	2016	2016	2	0	2	Export	524	Nepal	NPL	0	World	WLD								54	MEDICINAL,PHARM.PRODUCTS	1	No Quantity			0		0		7365201			0
S3	2016	2016	2016	2	0	2	Export	524	Nepal	NPL	4	Afghanistan	AFG								54	MEDICINAL,PHARM.PRODUCTS	1	No Quantity			0		0		19809			0
S3	2016	2016	2016	2	0	2	Export	524	Nepal	NPL	32	Argentina	ARG								54	MEDICINAL,PHARM.PRODUCTS	1	No Quantity			0		0		4958			0
S3	2016	2016	2016	2	0	2	Export	524	Nepal	NPL	36	Australia	AUS								54	MEDICINAL,PHARM.PRODUCTS	1	No Quantity			0		0		1689			0
S3	2016	2016	2016	2	0	2	Export	524	Nepal	NPL	144	Sri Lanka	LKA								54	MEDICINAL,PHARM.PRODUCTS	1	No Quantity			0		0		15046			0
S3	2016	2016	2016	2	0	2	Export	524	Nepal	NPL	156	China	CHN								54	MEDICINAL,PHARM.PRODUCTS	1	No Quantity			0		0		66537			0
S3	2016	2016	2016	2	0	2	Export	524	Nepal	NPL	178	Congo	COG								54	MEDICINAL,PHARM.PRODUCTS	1	No Quantity			0		0		100			0
S3	2016	2016	2016	2	0	2	Export	524	Nepal	NPL	203	Czechia	CZE								54	MEDICINAL,PHARM.PRODUCTS	1	No Quantity			0		0		1370			0
S3	2016	2016	2016	2	0	2	Export	524	Nepal	NPL	360	Indonesia	IDN								54	MEDICINAL,PHARM.PRODUCTS	1	No Quantity			0		0		1206			0
S3	2016	2016	2016	2	0	2	Export	524	Nepal	NPL	376	Israel	ISR								54	MEDICINAL,PHARM.PRODUCTS	1	No Quantity			0		0		252			0
S3	2016	2016	2016	2	0	2	Export	524	Nepal	NPL	381	Italy	ITA								54	MEDICINAL,PHARM.PRODUCTS	1	No Quantity			0		0		44638			0
S3	2016	2016	2016	2	0	2	Export	524	Nepal	NPL	392	Japan	JPN								54	MEDICINAL,PHARM.PRODUCTS	1	No Quantity			0		0		1084			0
S3	2016	2016	2016	2	0	2	Export	524	Nepal	NPL	400	Jordan	JOR								54	MEDICINAL,PHARM.PRODUCTS	1	No Quantity			0		0		14488			0
S3	2016	2016	2016	2	0	2	Export	524	Nepal	NPL	404	Kenya	KEN								54	MEDICINAL,PHARM.PRODUCTS	1	No Quantity			0		0		3551			0
S3	2016	2016	2016	2	0	2	Export	524	Nepal	NPL	458	Malaysia	MYS								54	MEDICINAL,PHARM.PRODUCTS	1	No Quantity			0		0		6240			0
S3	2016	2016	2016	2	0	2	Export	524	Nepal	NPL	528	Netherlands	NLD								54	MEDICINAL,PHARM.PRODUCTS	1	No Quantity			0		0		17048			0
S3	2016	2016	2016	2	0	2	Export	524	Nepal	NPL	586	Pakistan	PAK								54	MEDICINAL,PHARM.PRODUCTS	1	No Quantity			0		0		592049			0
S3	2016	2016	2016	2	0	2	Export	524	Nepal	NPL	699	India	IND								54	MEDICINAL,PHARM.PRODUCTS	1	No Quantity			0		0		6368208			0
S3	2016	2016	2016	2	0	2	Export	524	Nepal	NPL	752	Sweden	SWE								54	MEDICINAL,PHARM.PRODUCTS	1	No Quantity			0		0		11094			0
S3	2016	2016	2016	2	0	2	Export	524	Nepal	NPL	764	Thailand	THA								54	MEDICINAL,PHARM.PRODUCTS	1	No Quantity			0		0		646			0
S3	2016	2016	2016	2	0	2	Export	524	Nepal	NPL	792	Turkey	TUR								54	MEDICINAL,PHARM.PRODUCTS	1	No Quantity			0		0		3456			0
S3	2016	2016	2016	2	0	2	Export	524	Nepal	NPL	800	Uganda	UGA								54	MEDICINAL,PHARM.PRODUCTS	1	No Quantity			0		0		37137			0
S3	2016	2016	2016	2	0	2	Export	524	Nepal	NPL	826	United Kingdom	GBR								54	MEDICINAL,PHARM.PRODUCTS	1	No Quantity			0		0		150102			0
S3	2016	2016	2016	2	0	2	Export	524	Nepal	NPL	834	United Rep. of Tanzania	TZA								54	MEDICINAL,PHARM.PRODUCTS	1	No Quantity			0		0		2658			0
S3	2016	2016	2016	2	0	2	Export	524	Nepal	NPL	842	USA	USA								54	MEDICINAL,PHARM.PRODUCTS	1	No Quantity			0		0		1676			0
S3	2016	2016	2016	2	0	2	Export	524	Nepal	NPL	899	Areas, nes									54	MEDICINAL,PHARM.PRODUCTS	1	No Quantity			0		0		145			0
S3	2016	2016	2016	2	0	2	Export	516	Namibia	NAM	0	World	WLD								55	ESSENTL.OILS,PERFUME,ETC	1	No Quantity							2453024			0
S3	2016	2016	2016	2	0	2	Export	516	Namibia	NAM	24	Angola	AGO								55	ESSENTL.OILS,PERFUME,ETC	1	No Quantity							1505362			0
S3	2016	2016	2016	2	0	2	Export	516	Namibia	NAM	36	Australia	AUS								55	ESSENTL.OILS,PERFUME,ETC	1	No Quantity							193			0
S3	2016	2016	2016	2	0	2	Export	516	Namibia	NAM	44	Bahamas	BHS								55	ESSENTL.OILS,PERFUME,ETC	1	No Quantity							5164			0
S3	2016	2016	2016	2	0	2	Export	516	Namibia	NAM	56	Belgium	BEL								55	ESSENTL.OILS,PERFUME,ETC	1	No Quantity							787			0
S3	2016	2016	2016	2	0	2	Export	516	Namibia	NAM	72	Botswana	BWA								55	ESSENTL.OILS,PERFUME,ETC	1	No Quantity							13452			0
S3	2016	2016	2016	2	0	2	Export	516	Namibia	NAM	84	Belize	BLZ								55	ESSENTL.OILS,PERFUME,ETC	1	No Quantity							1541			0
S3	2016	2016	2016	2	0	2	Export	516	Namibia	NAM	124	Canada	CAN								55	ESSENTL.OILS,PERFUME,ETC	1	No Quantity							254			0
S3	2016	2016	2016	2	0	2	Export	516	Namibia	NAM	152	Chile	CHL								55	ESSENTL.OILS,PERFUME,ETC	1	No Quantity							67			0
S3	2016	2016	2016	2	0	2	Export	516	Namibia	NAM	156	China	CHN								55	ESSENTL.OILS,PERFUME,ETC	1	No Quantity							95			0
S3	2016	2016	2016	2	0	2	Export	516	Namibia	NAM	180	Dem. Rep. of the Congo	COD								55	ESSENTL.OILS,PERFUME,ETC	1	No Quantity							170944			0
S3	2016	2016	2016	2	0	2	Export	516	Namibia	NAM	196	Cyprus	CYP								55	ESSENTL.OILS,PERFUME,ETC	1	No Quantity							1129			0
S3	2016	2016	2016	2	0	2	Export	516	Namibia	NAM	208	Denmark	DNK								55	ESSENTL.OILS,PERFUME,ETC	1	No Quantity							2968			0
S3	2016	2016	2016	2	0	2	Export	516	Namibia	NAM	246	Finland	FIN								55	ESSENTL.OILS,PERFUME,ETC	1	No Quantity							37			0
S3	2016	2016	2016	2	0	2	Export	516	Namibia	NAM	251	France	FRA								55	ESSENTL.OILS,PERFUME,ETC	1	No Quantity							138917			0
S3	2016	2016	2016	2	0	2	Export	516	Namibia	NAM	276	Germany	DEU								55	ESSENTL.OILS,PERFUME,ETC	1	No Quantity							82971			0
S3	2016	2016	2016	2	0	2	Export	516	Namibia	NAM	288	Ghana	GHA								55	ESSENTL.OILS,PERFUME,ETC	1	No Quantity							1			0
S3	2016	2016	2016	2	0	2	Export	516	Namibia	NAM	300	Greece	GRC								55	ESSENTL.OILS,PERFUME,ETC	1	No Quantity							4796			0
S3	2016	2016	2016	2	0	2	Export	516	Namibia	NAM	381	Italy	ITA								55	ESSENTL.OILS,PERFUME,ETC	1	No Quantity							986			0
S3	2016	2016	2016	2	0	2	Export	516	Namibia	NAM	384	Côte d'Ivoire	CIV								55	ESSENTL.OILS,PERFUME,ETC	1	No Quantity							20			0
S3	2016	2016	2016	2	0	2	Export	516	Namibia	NAM	410	Rep. of Korea	KOR								55	ESSENTL.OILS,PERFUME,ETC	1	No Quantity							116			0
S3	2016	2016	2016	2	0	2	Export	516	Namibia	NAM	440	Lithuania	LTU								55	ESSENTL.OILS,PERFUME,ETC	1	No Quantity							1940			0
S3	2016	2016	2016	2	0	2	Export	516	Namibia	NAM	454	Malawi	MWI								55	ESSENTL.OILS,PERFUME,ETC	1	No Quantity							72			0
S3	2016	2016	2016	2	0	2	Export	516	Namibia	NAM	458	Malaysia	MYS								55	ESSENTL.OILS,PERFUME,ETC	1	No Quantity							346			0
S3	2016	2016	2016	2	0	2	Export	516	Namibia	NAM	480	Mauritius	MUS								55	ESSENTL.OILS,PERFUME,ETC	1	No Quantity							5			0
S3	2016	2016	2016	2	0	2	Export	516	Namibia	NAM	484	Mexico	MEX								55	ESSENTL.OILS,PERFUME,ETC	1	No Quantity							543			0
S3	2016	2016	2016	2	0	2	Export	516	Namibia	NAM	490	Other Asia, nes									55	ESSENTL.OILS,PERFUME,ETC	1	No Quantity							1529			0
S3	2016	2016	2016	2	0	2	Export	516	Namibia	NAM	508	Mozambique	MOZ								55	ESSENTL.OILS,PERFUME,ETC	1	No Quantity							1484			0
S3	2016	2016	2016	2	0	2	Export	516	Namibia	NAM	528	Netherlands	NLD								55	ESSENTL.OILS,PERFUME,ETC	1	No Quantity							7167			0
S3	2016	2016	2016	2	0	2	Export	516	Namibia	NAM	548	Vanuatu	VUT								55	ESSENTL.OILS,PERFUME,ETC	1	No Quantity							2479			0
S3	2016	2016	2016	2	0	2	Export	516	Namibia	NAM	566	Nigeria	NGA								55	ESSENTL.OILS,PERFUME,ETC	1	No Quantity							3			0
S3	2016	2016	2016	2	0	2	Export	516	Namibia	NAM	579	Norway	NOR								55	ESSENTL.OILS,PERFUME,ETC	1	No Quantity							15960			0
S3	2016	2016	2016	2	0	2	Export	516	Namibia	NAM	584	Marshall Isds	MHL								55	ESSENTL.OILS,PERFUME,ETC	1	No Quantity							1885			0
S3	2016	2016	2016	2	0	2	Export	516	Namibia	NAM	586	Pakistan	PAK								55	ESSENTL.OILS,PERFUME,ETC	1	No Quantity							59			0
S3	2016	2016	2016	2	0	2	Export	516	Namibia	NAM	591	Panama	PAN								55	ESSENTL.OILS,PERFUME,ETC	1	No Quantity							12512			0
S3	2016	2016	2016	2	0	2	Export	516	Namibia	NAM	600	Paraguay	PRY								55	ESSENTL.OILS,PERFUME,ETC	1	No Quantity							250			0
S3	2016	2016	2016	2	0	2	Export	516	Namibia	NAM	608	Philippines	PHL								55	ESSENTL.OILS,PERFUME,ETC	1	No Quantity							11852			0
S3	2016	2016	2016	2	0	2	Export	516	Namibia	NAM	643	Russian Federation	RUS								55	ESSENTL.OILS,PERFUME,ETC	1	No Quantity							2487			0
S3	2016	2016	2016	2	0	2	Export	516	Namibia	NAM	659	Saint Kitts and Nevis	KNA								55	ESSENTL.OILS,PERFUME,ETC	1	No Quantity							2426			0
S3	2016	2016	2016	2	0	2	Export	516	Namibia	NAM	699	India	IND								55	ESSENTL.OILS,PERFUME,ETC	1	No Quantity							4			0
S3	2016	2016	2016	2	0	2	Export	516	Namibia	NAM	702	Singapore	SGP								55	ESSENTL.OILS,PERFUME,ETC	1	No Quantity							9273			0
S3	2016	2016	2016	2	0	2	Export	516	Namibia	NAM	710	South Africa	ZAF								55	ESSENTL.OILS,PERFUME,ETC	1	No Quantity							232937			0
S3	2016	2016	2016	2	0	2	Export	516	Namibia	NAM	716	Zimbabwe	ZWE								55	ESSENTL.OILS,PERFUME,ETC	1	No Quantity							20			0
S3	2016	2016	2016	2	0	2	Export	516	Namibia	NAM	724	Spain	ESP								55	ESSENTL.OILS,PERFUME,ETC	1	No Quantity							320			0
S3	2016	2016	2016	2	0	2	Export	516	Namibia	NAM	729	Sudan	SDN								55	ESSENTL.OILS,PERFUME,ETC	1	No Quantity							153			0
S3	2016	2016	2016	2	0	2	Export	516	Namibia	NAM	748	Swaziland	SWZ								55	ESSENTL.OILS,PERFUME,ETC	1	No Quantity							55141			0
S3	2016	2016	2016	2	0	2	Export	516	Namibia	NAM	784	United Arab Emirates	ARE								55	ESSENTL.OILS,PERFUME,ETC	1	No Quantity							22243			0
S3	2016	2016	2016	2	0	2	Export	516	Namibia	NAM	804	Ukraine	UKR								55	ESSENTL.OILS,PERFUME,ETC	1	No Quantity							829			0
S3	2016	2016	2016	2	0	2	Export	516	Namibia	NAM	826	United Kingdom	GBR								55	ESSENTL.OILS,PERFUME,ETC	1	No Quantity							18025			0
S3	2016	2016	2016	2	0	2	Export	516	Namibia	NAM	842	USA	USA								55	ESSENTL.OILS,PERFUME,ETC	1	No Quantity							3237			0
S3	2016	2016	2016	2	0	2	Export	516	Namibia	NAM	854	Burkina Faso	BFA								55	ESSENTL.OILS,PERFUME,ETC	1	No Quantity							41			0
S3	2016	2016	2016	2	0	2	Export	516	Namibia	NAM	894	Zambia	ZMB								55	ESSENTL.OILS,PERFUME,ETC	1	No Quantity							114083			0
S3	2016	2016	2016	2	0	2	Export	516	Namibia	NAM	899	Areas, nes									55	ESSENTL.OILS,PERFUME,ETC	1	No Quantity							3915			0
S3	2016	2016	2016	2	0	2	Export	524	Nepal	NPL	0	World	WLD								55	ESSENTL.OILS,PERFUME,ETC	1	No Quantity			0		0		15982572			4
S3	2016	2016	2016	2	0	2	Export	524	Nepal	NPL	36	Australia	AUS								55	ESSENTL.OILS,PERFUME,ETC	1	No Quantity			0		0		33289			0
S3	2016	2016	2016	2	0	2	Export	524	Nepal	NPL	40	Austria	AUT								55	ESSENTL.OILS,PERFUME,ETC	1	No Quantity			0		0		62916			0
S3	2016	2016	2016	2	0	2	Export	524	Nepal	NPL	56	Belgium	BEL								55	ESSENTL.OILS,PERFUME,ETC	1	No Quantity			0		0		347963			0
S3	2016	2016	2016	2	0	2	Export	524	Nepal	NPL	64	Bhutan	BTN								55	ESSENTL.OILS,PERFUME,ETC	1	No Quantity			0		0		88550			0
S3	2016	2016	2016	2	0	2	Export	524	Nepal	NPL	100	Bulgaria	BGR								55	ESSENTL.OILS,PERFUME,ETC	1	No Quantity			0		0		1152			0
S3	2016	2016	2016	2	0	2	Export	524	Nepal	NPL	124	Canada	CAN								55	ESSENTL.OILS,PERFUME,ETC	1	No Quantity			0		0		102810			0
S3	2016	2016	2016	2	0	2	Export	524	Nepal	NPL	152	Chile	CHL								55	ESSENTL.OILS,PERFUME,ETC	1	No Quantity			0		0		401			0
S3	2016	2016	2016	2	0	2	Export	524	Nepal	NPL	156	China	CHN								55	ESSENTL.OILS,PERFUME,ETC	1	No Quantity			0		0		1551457			4
S3	2016	2016	2016	2	0	2	Export	524	Nepal	NPL	203	Czechia	CZE								55	ESSENTL.OILS,PERFUME,ETC	1	No Quantity			0		0		46720			0
S3	2016	2016	2016	2	0	2	Export	524	Nepal	NPL	208	Denmark	DNK								55	ESSENTL.OILS,PERFUME,ETC	1	No Quantity			0		0		500			0
S3	2016	2016	2016	2	0	2	Export	524	Nepal	NPL	251	France	FRA								55	ESSENTL.OILS,PERFUME,ETC	1	No Quantity			0		0		450885			4
S3	2016	2016	2016	2	0	2	Export	524	Nepal	NPL	276	Germany	DEU								55	ESSENTL.OILS,PERFUME,ETC	1	No Quantity			0		0		112503			0
S3	2016	2016	2016	2	0	2	Export	524	Nepal	NPL	300	Greece	GRC								55	ESSENTL.OILS,PERFUME,ETC	1	No Quantity			0		0		1662			0
S3	2016	2016	2016	2	0	2	Export	524	Nepal	NPL	344	China, Hong Kong SAR	HKG								55	ESSENTL.OILS,PERFUME,ETC	1	No Quantity			0		0		264459			0
S3	2016	2016	2016	2	0	2	Export	524	Nepal	NPL	348	Hungary	HUN								55	ESSENTL.OILS,PERFUME,ETC	1	No Quantity			0		0		109281			0
S3	2016	2016	2016	2	0	2	Export	524	Nepal	NPL	360	Indonesia	IDN								55	ESSENTL.OILS,PERFUME,ETC	1	No Quantity			0		0		146			0
S3	2016	2016	2016	2	0	2	Export	524	Nepal	NPL	372	Ireland	IRL								55	ESSENTL.OILS,PERFUME,ETC	1	No Quantity			0		0		5404			0
S3	2016	2016	2016	2	0	2	Export	524	Nepal	NPL	376	Israel	ISR								55	ESSENTL.OILS,PERFUME,ETC	1	No Quantity			0		0		1766			0
S3	2016	2016	2016	2	0	2	Export	524	Nepal	NPL	381	Italy	ITA								55	ESSENTL.OILS,PERFUME,ETC	1	No Quantity			0		0		17861			0
S3	2016	2016	2016	2	0	2	Export	524	Nepal	NPL	392	Japan	JPN								55	ESSENTL.OILS,PERFUME,ETC	1	No Quantity			0		0		132950			4
S3	2016	2016	2016	2	0	2	Export	524	Nepal	NPL	408	Dem. People's Rep. of Korea	PRK								55	ESSENTL.OILS,PERFUME,ETC	1	No Quantity			0		0		2539			0
S3	2016	2016	2016	2	0	2	Export	524	Nepal	NPL	410	Rep. of Korea	KOR								55	ESSENTL.OILS,PERFUME,ETC	1	No Quantity			0		0		3403			0
S3	2016	2016	2016	2	0	2	Export	524	Nepal	NPL	428	Latvia	LVA								55	ESSENTL.OILS,PERFUME,ETC	1	No Quantity			0		0		1243			0
S3	2016	2016	2016	2	0	2	Export	524	Nepal	NPL	440	Lithuania	LTU								55	ESSENTL.OILS,PERFUME,ETC	1	No Quantity			0		0		3999			0
S3	2016	2016	2016	2	0	2	Export	524	Nepal	NPL	458	Malaysia	MYS								55	ESSENTL.OILS,PERFUME,ETC	1	No Quantity			0		0		24975			0
S3	2016	2016	2016	2	0	2	Export	524	Nepal	NPL	484	Mexico	MEX								55	ESSENTL.OILS,PERFUME,ETC	1	No Quantity			0		0		2913			0
S3	2016	2016	2016	2	0	2	Export	524	Nepal	NPL	490	Other Asia, nes									55	ESSENTL.OILS,PERFUME,ETC	1	No Quantity			0		0		69509			0
S3	2016	2016	2016	2	0	2	Export	524	Nepal	NPL	528	Netherlands	NLD								55	ESSENTL.OILS,PERFUME,ETC	1	No Quantity			0		0		9103			0
S3	2016	2016	2016	2	0	2	Export	524	Nepal	NPL	554	New Zealand	NZL								55	ESSENTL.OILS,PERFUME,ETC	1	No Quantity			0		0		1395			0
S3	2016	2016	2016	2	0	2	Export	524	Nepal	NPL	579	Norway	NOR								55	ESSENTL.OILS,PERFUME,ETC	1	No Quantity			0		0		58			0
S3	2016	2016	2016	2	0	2	Export	524	Nepal	NPL	616	Poland	POL								55	ESSENTL.OILS,PERFUME,ETC	1	No Quantity			0		0		24368			0
S3	2016	2016	2016	2	0	2	Export	524	Nepal	NPL	626	Timor-Leste	TLS								55	ESSENTL.OILS,PERFUME,ETC	1	No Quantity			0		0		591			0
S3	2016	2016	2016	2	0	2	Export	524	Nepal	NPL	643	Russian Federation	RUS								55	ESSENTL.OILS,PERFUME,ETC	1	No Quantity			0		0		58766			0
S3	2016	2016	2016	2	0	2	Export	524	Nepal	NPL	699	India	IND								55	ESSENTL.OILS,PERFUME,ETC	1	No Quantity			0		0		10869554			4
S3	2016	2016	2016	2	0	2	Export	524	Nepal	NPL	702	Singapore	SGP								55	ESSENTL.OILS,PERFUME,ETC	1	No Quantity			0		0		1596			4
S3	2016	2016	2016	2	0	2	Export	524	Nepal	NPL	703	Slovakia	SVK								55	ESSENTL.OILS,PERFUME,ETC	1	No Quantity			0		0		1535			0
S3	2016	2016	2016	2	0	2	Export	524	Nepal	NPL	704	Viet Nam	VNM								55	ESSENTL.OILS,PERFUME,ETC	1	No Quantity			0		0		1062			0
S3	2016	2016	2016	2	0	2	Export	524	Nepal	NPL	710	South Africa	ZAF								55	ESSENTL.OILS,PERFUME,ETC	1	No Quantity			0		0		1614			0
S3	2016	2016	2016	2	0	2	Export	524	Nepal	NPL	724	Spain	ESP								55	ESSENTL.OILS,PERFUME,ETC	1	No Quantity			0		0		13320			0
S3	2016	2016	2016	2	0	2	Export	524	Nepal	NPL	752	Sweden	SWE								55	ESSENTL.OILS,PERFUME,ETC	1	No Quantity			0		0		13499			0
S3	2016	2016	2016	2	0	2	Export	524	Nepal	NPL	757	Switzerland	CHE								55	ESSENTL.OILS,PERFUME,ETC	1	No Quantity			0		0		137499			4
S3	2016	2016	2016	2	0	2	Export	524	Nepal	NPL	764	Thailand	THA								55	ESSENTL.OILS,PERFUME,ETC	1	No Quantity			0		0		18708			0
S3	2016	2016	2016	2	0	2	Export	524	Nepal	NPL	784	United Arab Emirates	ARE								55	ESSENTL.OILS,PERFUME,ETC	1	No Quantity			0		0		12512			4
S3	2016	2016	2016	2	0	2	Export	524	Nepal	NPL	826	United Kingdom	GBR								55	ESSENTL.OILS,PERFUME,ETC	1	No Quantity			0		0		76414			0
S3	2016	2016	2016	2	0	2	Export	524	Nepal	NPL	842	USA	USA								55	ESSENTL.OILS,PERFUME,ETC	1	No Quantity			0		0		1299697			4
S3	2016	2016	2016	2	0	2	Export	516	Namibia	NAM	0	World	WLD								56	FERTILIZER,EXCEPT GRP272	1	No Quantity							180191			0
S3	2016	2016	2016	2	0	2	Export	516	Namibia	NAM	24	Angola	AGO								56	FERTILIZER,EXCEPT GRP272	1	No Quantity							95647			0
S3	2016	2016	2016	2	0	2	Export	516	Namibia	NAM	72	Botswana	BWA								56	FERTILIZER,EXCEPT GRP272	1	No Quantity							6447			0
S3	2016	2016	2016	2	0	2	Export	516	Namibia	NAM	180	Dem. Rep. of the Congo	COD								56	FERTILIZER,EXCEPT GRP272	1	No Quantity							75			0
S3	2016	2016	2016	2	0	2	Export	516	Namibia	NAM	710	South Africa	ZAF								56	FERTILIZER,EXCEPT GRP272	1	No Quantity							78021			0
S3	2016	2016	2016	2	0	2	Export	524	Nepal	NPL	0	World	WLD								56	FERTILIZER,EXCEPT GRP272	1	No Quantity			0				26020			4
S3	2016	2016	2016	2	0	2	Export	524	Nepal	NPL	826	United Kingdom	GBR								56	FERTILIZER,EXCEPT GRP272	1	No Quantity			0				26020			4
S3	2016	2016	2016	2	0	2	Export	516	Namibia	NAM	0	World	WLD								57	PLASTICS IN PRIMARY FORM	1	No Quantity							3758895			0
S3	2016	2016	2016	2	0	2	Export	516	Namibia	NAM	24	Angola	AGO								57	PLASTICS IN PRIMARY FORM	1	No Quantity							557034			0
S3	2016	2016	2016	2	0	2	Export	516	Namibia	NAM	124	Canada	CAN								57	PLASTICS IN PRIMARY FORM	1	No Quantity							81			0
S3	2016	2016	2016	2	0	2	Export	516	Namibia	NAM	156	China	CHN								57	PLASTICS IN PRIMARY FORM	1	No Quantity							17441			0
S3	2016	2016	2016	2	0	2	Export	516	Namibia	NAM	178	Congo	COG								57	PLASTICS IN PRIMARY FORM	1	No Quantity							1			0
S3	2016	2016	2016	2	0	2	Export	516	Namibia	NAM	251	France	FRA								57	PLASTICS IN PRIMARY FORM	1	No Quantity							39			0
S3	2016	2016	2016	2	0	2	Export	516	Namibia	NAM	276	Germany	DEU								57	PLASTICS IN PRIMARY FORM	1	No Quantity							1057960			0
S3	2016	2016	2016	2	0	2	Export	516	Namibia	NAM	300	Greece	GRC								57	PLASTICS IN PRIMARY FORM	1	No Quantity							65			0
S3	2016	2016	2016	2	0	2	Export	516	Namibia	NAM	440	Lithuania	LTU								57	PLASTICS IN PRIMARY FORM	1	No Quantity							49			0
S3	2016	2016	2016	2	0	2	Export	516	Namibia	NAM	528	Netherlands	NLD								57	PLASTICS IN PRIMARY FORM	1	No Quantity							116			0
S3	2016	2016	2016	2	0	2	Export	516	Namibia	NAM	579	Norway	NOR								57	PLASTICS IN PRIMARY FORM	1	No Quantity							981			0
S3	2016	2016	2016	2	0	2	Export	516	Namibia	NAM	591	Panama	PAN								57	PLASTICS IN PRIMARY FORM	1	No Quantity							161			0
S3	2016	2016	2016	2	0	2	Export	516	Namibia	NAM	710	South Africa	ZAF								57	PLASTICS IN PRIMARY FORM	1	No Quantity							554859			0
S3	2016	2016	2016	2	0	2	Export	516	Namibia	NAM	757	Switzerland	CHE								57	PLASTICS IN PRIMARY FORM	1	No Quantity							12			0
S3	2016	2016	2016	2	0	2	Export	516	Namibia	NAM	784	United Arab Emirates	ARE								57	PLASTICS IN PRIMARY FORM	1	No Quantity							36			0
S3	2016	2016	2016	2	0	2	Export	516	Namibia	NAM	826	United Kingdom	GBR								57	PLASTICS IN PRIMARY FORM	1	No Quantity							27			0
S3	2016	2016	2016	2	0	2	Export	516	Namibia	NAM	842	USA	USA								57	PLASTICS IN PRIMARY FORM	1	No Quantity							31181			0
S3	2016	2016	2016	2	0	2	Export	516	Namibia	NAM	894	Zambia	ZMB								57	PLASTICS IN PRIMARY FORM	1	No Quantity							1538583			0
S3	2016	2016	2016	2	0	2	Export	516	Namibia	NAM	899	Areas, nes									57	PLASTICS IN PRIMARY FORM	1	No Quantity							269			0
S3	2016	2016	2016	2	0	2	Export	524	Nepal	NPL	0	World	WLD								57	PLASTICS IN PRIMARY FORM	1	No Quantity			0		0		186813			0
S3	2016	2016	2016	2	0	2	Export	524	Nepal	NPL	699	India	IND								57	PLASTICS IN PRIMARY FORM	1	No Quantity			0		0		181743			0
S3	2016	2016	2016	2	0	2	Export	524	Nepal	NPL	826	United Kingdom	GBR								57	PLASTICS IN PRIMARY FORM	1	No Quantity			0		0		5069			0
S3	2016	2016	2016	2	0	2	Export	516	Namibia	NAM	0	World	WLD								58	PLASTIC,NON-PRIMARY FORM	1	No Quantity							1159630			0
S3	2016	2016	2016	2	0	2	Export	516	Namibia	NAM	24	Angola	AGO								58	PLASTIC,NON-PRIMARY FORM	1	No Quantity							240165			0
S3	2016	2016	2016	2	0	2	Export	516	Namibia	NAM	44	Bahamas	BHS								58	PLASTIC,NON-PRIMARY FORM	1	No Quantity							1030			0
S3	2016	2016	2016	2	0	2	Export	516	Namibia	NAM	56	Belgium	BEL								58	PLASTIC,NON-PRIMARY FORM	1	No Quantity							100			0
S3	2016	2016	2016	2	0	2	Export	516	Namibia	NAM	72	Botswana	BWA								58	PLASTIC,NON-PRIMARY FORM	1	No Quantity							403003			0
S3	2016	2016	2016	2	0	2	Export	516	Namibia	NAM	124	Canada	CAN								58	PLASTIC,NON-PRIMARY FORM	1	No Quantity							50			0
S3	2016	2016	2016	2	0	2	Export	516	Namibia	NAM	180	Dem. Rep. of the Congo	COD								58	PLASTIC,NON-PRIMARY FORM	1	No Quantity							541			0
S3	2016	2016	2016	2	0	2	Export	516	Namibia	NAM	196	Cyprus	CYP								58	PLASTIC,NON-PRIMARY FORM	1	No Quantity							1924			0
S3	2016	2016	2016	2	0	2	Export	516	Namibia	NAM	233	Estonia	EST								58	PLASTIC,NON-PRIMARY FORM	1	No Quantity							25			0
S3	2016	2016	2016	2	0	2	Export	516	Namibia	NAM	251	France	FRA								58	PLASTIC,NON-PRIMARY FORM	1	No Quantity							956			0
S3	2016	2016	2016	2	0	2	Export	516	Namibia	NAM	276	Germany	DEU								58	PLASTIC,NON-PRIMARY FORM	1	No Quantity							44			0
S3	2016	2016	2016	2	0	2	Export	516	Namibia	NAM	300	Greece	GRC								58	PLASTIC,NON-PRIMARY FORM	1	No Quantity							8			0
S3	2016	2016	2016	2	0	2	Export	516	Namibia	NAM	410	Rep. of Korea	KOR								58	PLASTIC,NON-PRIMARY FORM	1	No Quantity							2477			0
S3	2016	2016	2016	2	0	2	Export	516	Namibia	NAM	440	Lithuania	LTU								58	PLASTIC,NON-PRIMARY FORM	1	No Quantity							6			0
S3	2016	2016	2016	2	0	2	Export	516	Namibia	NAM	528	Netherlands	NLD								58	PLASTIC,NON-PRIMARY FORM	1	No Quantity							957			0
S3	2016	2016	2016	2	0	2	Export	516	Namibia	NAM	591	Panama	PAN								58	PLASTIC,NON-PRIMARY FORM	1	No Quantity							33011			0
S3	2016	2016	2016	2	0	2	Export	516	Namibia	NAM	702	Singapore	SGP								58	PLASTIC,NON-PRIMARY FORM	1	No Quantity							13832			0
S3	2016	2016	2016	2	0	2	Export	516	Namibia	NAM	710	South Africa	ZAF								58	PLASTIC,NON-PRIMARY FORM	1	No Quantity							341642			0
S3	2016	2016	2016	2	0	2	Export	516	Namibia	NAM	724	Spain	ESP								58	PLASTIC,NON-PRIMARY FORM	1	No Quantity							7			0
S3	2016	2016	2016	2	0	2	Export	516	Namibia	NAM	757	Switzerland	CHE								58	PLASTIC,NON-PRIMARY FORM	1	No Quantity							265			0
S3	2016	2016	2016	2	0	2	Export	516	Namibia	NAM	784	United Arab Emirates	ARE								58	PLASTIC,NON-PRIMARY FORM	1	No Quantity							11			0
S3	2016	2016	2016	2	0	2	Export	516	Namibia	NAM	826	United Kingdom	GBR								58	PLASTIC,NON-PRIMARY FORM	1	No Quantity							48			0
S3	2016	2016	2016	2	0	2	Export	516	Namibia	NAM	834	United Rep. of Tanzania	TZA								58	PLASTIC,NON-PRIMARY FORM	1	No Quantity							122			0
S3	2016	2016	2016	2	0	2	Export	516	Namibia	NAM	894	Zambia	ZMB								58	PLASTIC,NON-PRIMARY FORM	1	No Quantity							85968			0
S3	2016	2016	2016	2	0	2	Export	516	Namibia	NAM	899	Areas, nes									58	PLASTIC,NON-PRIMARY FORM	1	No Quantity							33440			0
S3	2016	2016	2016	2	0	2	Export	524	Nepal	NPL	0	World	WLD								58	PLASTIC,NON-PRIMARY FORM	1	No Quantity			0		0		2077769			0
S3	2016	2016	2016	2	0	2	Export	524	Nepal	NPL	156	China	CHN								58	PLASTIC,NON-PRIMARY FORM	1	No Quantity			0		0		483			0
S3	2016	2016	2016	2	0	2	Export	524	Nepal	NPL	360	Indonesia	IDN								58	PLASTIC,NON-PRIMARY FORM	1	No Quantity			0		0		4979			0
S3	2016	2016	2016	2	0	2	Export	524	Nepal	NPL	699	India	IND								58	PLASTIC,NON-PRIMARY FORM	1	No Quantity			0		0		2072306			0
S3	2016	2016	2016	2	0	2	Export	516	Namibia	NAM	0	World	WLD								59	CHEMICAL MATERIALS NES	1	No Quantity							21107405			0
S3	2016	2016	2016	2	0	2	Export	516	Namibia	NAM	24	Angola	AGO								59	CHEMICAL MATERIALS NES	1	No Quantity							335027			0
S3	2016	2016	2016	2	0	2	Export	516	Namibia	NAM	36	Australia	AUS								59	CHEMICAL MATERIALS NES	1	No Quantity							1			0
S3	2016	2016	2016	2	0	2	Export	516	Namibia	NAM	44	Bahamas	BHS								59	CHEMICAL MATERIALS NES	1	No Quantity							134071			0
S3	2016	2016	2016	2	0	2	Export	516	Namibia	NAM	56	Belgium	BEL								59	CHEMICAL MATERIALS NES	1	No Quantity							109			0
S3	2016	2016	2016	2	0	2	Export	516	Namibia	NAM	72	Botswana	BWA								59	CHEMICAL MATERIALS NES	1	No Quantity							51237			0
S3	2016	2016	2016	2	0	2	Export	516	Namibia	NAM	76	Brazil	BRA								59	CHEMICAL MATERIALS NES	1	No Quantity							1			0
S3	2016	2016	2016	2	0	2	Export	516	Namibia	NAM	124	Canada	CAN								59	CHEMICAL MATERIALS NES	1	No Quantity							1508			0
S3	2016	2016	2016	2	0	2	Export	516	Namibia	NAM	152	Chile	CHL								59	CHEMICAL MATERIALS NES	1	No Quantity							139			0
S3	2016	2016	2016	2	0	2	Export	516	Namibia	NAM	156	China	CHN								59	CHEMICAL MATERIALS NES	1	No Quantity							824			0
S3	2016	2016	2016	2	0	2	Export	516	Namibia	NAM	180	Dem. Rep. of the Congo	COD								59	CHEMICAL MATERIALS NES	1	No Quantity							11321510			0
S3	2016	2016	2016	2	0	2	Export	516	Namibia	NAM	196	Cyprus	CYP								59	CHEMICAL MATERIALS NES	1	No Quantity							282			0
S3	2016	2016	2016	2	0	2	Export	516	Namibia	NAM	208	Denmark	DNK								59	CHEMICAL MATERIALS NES	1	No Quantity							90			0
S3	2016	2016	2016	2	0	2	Export	516	Namibia	NAM	246	Finland	FIN								59	CHEMICAL MATERIALS NES	1	No Quantity							7			0
S3	2016	2016	2016	2	0	2	Export	516	Namibia	NAM	251	France	FRA								59	CHEMICAL MATERIALS NES	1	No Quantity							6789			0
S3	2016	2016	2016	2	0	2	Export	516	Namibia	NAM	276	Germany	DEU								59	CHEMICAL MATERIALS NES	1	No Quantity							1069			0
S3	2016	2016	2016	2	0	2	Export	516	Namibia	NAM	288	Ghana	GHA								59	CHEMICAL MATERIALS NES	1	No Quantity							188			0
S3	2016	2016	2016	2	0	2	Export	516	Namibia	NAM	300	Greece	GRC								59	CHEMICAL MATERIALS NES	1	No Quantity							169			0
S3	2016	2016	2016	2	0	2	Export	516	Namibia	NAM	344	China, Hong Kong SAR	HKG								59	CHEMICAL MATERIALS NES	1	No Quantity							205			0
S3	2016	2016	2016	2	0	2	Export	516	Namibia	NAM	372	Ireland	IRL								59	CHEMICAL MATERIALS NES	1	No Quantity							624			0
S3	2016	2016	2016	2	0	2	Export	516	Namibia	NAM	381	Italy	ITA								59	CHEMICAL MATERIALS NES	1	No Quantity							417			0
S3	2016	2016	2016	2	0	2	Export	516	Namibia	NAM	440	Lithuania	LTU								59	CHEMICAL MATERIALS NES	1	No Quantity							269			0
S3	2016	2016	2016	2	0	2	Export	516	Namibia	NAM	454	Malawi	MWI								59	CHEMICAL MATERIALS NES	1	No Quantity							669			0
S3	2016	2016	2016	2	0	2	Export	516	Namibia	NAM	458	Malaysia	MYS								59	CHEMICAL MATERIALS NES	1	No Quantity							558			0
S3	2016	2016	2016	2	0	2	Export	516	Namibia	NAM	528	Netherlands	NLD								59	CHEMICAL MATERIALS NES	1	No Quantity							1380109			0
S3	2016	2016	2016	2	0	2	Export	516	Namibia	NAM	548	Vanuatu	VUT								59	CHEMICAL MATERIALS NES	1	No Quantity							1047			0
S3	2016	2016	2016	2	0	2	Export	516	Namibia	NAM	579	Norway	NOR								59	CHEMICAL MATERIALS NES	1	No Quantity							7			0
S3	2016	2016	2016	2	0	2	Export	516	Namibia	NAM	591	Panama	PAN								59	CHEMICAL MATERIALS NES	1	No Quantity							656			0
S3	2016	2016	2016	2	0	2	Export	516	Namibia	NAM	620	Portugal	PRT								59	CHEMICAL MATERIALS NES	1	No Quantity							1			0
S3	2016	2016	2016	2	0	2	Export	516	Namibia	NAM	634	Qatar	QAT								59	CHEMICAL MATERIALS NES	1	No Quantity							5			0
S3	2016	2016	2016	2	0	2	Export	516	Namibia	NAM	643	Russian Federation	RUS								59	CHEMICAL MATERIALS NES	1	No Quantity							458			0
S3	2016	2016	2016	2	0	2	Export	516	Namibia	NAM	699	India	IND								59	CHEMICAL MATERIALS NES	1	No Quantity							35			0
S3	2016	2016	2016	2	0	2	Export	516	Namibia	NAM	702	Singapore	SGP								59	CHEMICAL MATERIALS NES	1	No Quantity							8790			0
S3	2016	2016	2016	2	0	2	Export	516	Namibia	NAM	710	South Africa	ZAF								59	CHEMICAL MATERIALS NES	1	No Quantity							335723			0
S3	2016	2016	2016	2	0	2	Export	516	Namibia	NAM	716	Zimbabwe	ZWE								59	CHEMICAL MATERIALS NES	1	No Quantity							124			0
S3	2016	2016	2016	2	0	2	Export	516	Namibia	NAM	724	Spain	ESP								59	CHEMICAL MATERIALS NES	1	No Quantity							155			0
S3	2016	2016	2016	2	0	2	Export	516	Namibia	NAM	748	Swaziland	SWZ								59	CHEMICAL MATERIALS NES	1	No Quantity							661			0
S3	2016	2016	2016	2	0	2	Export	516	Namibia	NAM	757	Switzerland	CHE								59	CHEMICAL MATERIALS NES	1	No Quantity							956			0
S3	2016	2016	2016	2	0	2	Export	516	Namibia	NAM	784	United Arab Emirates	ARE								59	CHEMICAL MATERIALS NES	1	No Quantity							52			0
S3	2016	2016	2016	2	0	2	Export	516	Namibia	NAM	826	United Kingdom	GBR								59	CHEMICAL MATERIALS NES	1	No Quantity							338			0
S3	2016	2016	2016	2	0	2	Export	516	Namibia	NAM	842	USA	USA								59	CHEMICAL MATERIALS NES	1	No Quantity							4293			0
S3	2016	2016	2016	2	0	2	Export	516	Namibia	NAM	894	Zambia	ZMB								59	CHEMICAL MATERIALS NES	1	No Quantity							7513278			0
S3	2016	2016	2016	2	0	2	Export	516	Namibia	NAM	899	Areas, nes									59	CHEMICAL MATERIALS NES	1	No Quantity							4953			0
S3	2016	2016	2016	2	0	2	Export	524	Nepal	NPL	0	World	WLD								59	CHEMICAL MATERIALS NES	1	No Quantity			0		0		21070059			0
S3	2016	2016	2016	2	0	2	Export	524	Nepal	NPL	156	China	CHN								59	CHEMICAL MATERIALS NES	1	No Quantity			0		0		14647			0
S3	2016	2016	2016	2	0	2	Export	524	Nepal	NPL	251	France	FRA								59	CHEMICAL MATERIALS NES	1	No Quantity			0		0		20539			0
S3	2016	2016	2016	2	0	2	Export	524	Nepal	NPL	360	Indonesia	IDN								59	CHEMICAL MATERIALS NES	1	No Quantity			0		0		3804			0
S3	2016	2016	2016	2	0	2	Export	524	Nepal	NPL	392	Japan	JPN								59	CHEMICAL MATERIALS NES	1	No Quantity			0		0		15883			0
S3	2016	2016	2016	2	0	2	Export	524	Nepal	NPL	586	Pakistan	PAK								59	CHEMICAL MATERIALS NES	1	No Quantity			0		0		79596			0
S3	2016	2016	2016	2	0	2	Export	524	Nepal	NPL	699	India	IND								59	CHEMICAL MATERIALS NES	1	No Quantity			0		0		20933820			0
S3	2016	2016	2016	2	0	2	Export	524	Nepal	NPL	764	Thailand	THA								59	CHEMICAL MATERIALS NES	1	No Quantity			0		0		105			0
S3	2016	2016	2016	2	0	2	Export	524	Nepal	NPL	792	Turkey	TUR								59	CHEMICAL MATERIALS NES	1	No Quantity			0		0		1661			0
S3	2016	2016	2016	2	0	2	Export	516	Namibia	NAM	0	World	WLD								61	LEATHER, LEATHER GOODS	1	No Quantity							19187026			0
S3	2016	2016	2016	2	0	2	Export	516	Namibia	NAM	24	Angola	AGO								61	LEATHER, LEATHER GOODS	1	No Quantity							317			0
S3	2016	2016	2016	2	0	2	Export	516	Namibia	NAM	32	Argentina	ARG								61	LEATHER, LEATHER GOODS	1	No Quantity							679			0
S3	2016	2016	2016	2	0	2	Export	516	Namibia	NAM	36	Australia	AUS								61	LEATHER, LEATHER GOODS	1	No Quantity							24619			0
S3	2016	2016	2016	2	0	2	Export	516	Namibia	NAM	40	Austria	AUT								61	LEATHER, LEATHER GOODS	1	No Quantity							15541			0
S3	2016	2016	2016	2	0	2	Export	516	Namibia	NAM	56	Belgium	BEL								61	LEATHER, LEATHER GOODS	1	No Quantity							3236			0
S3	2016	2016	2016	2	0	2	Export	516	Namibia	NAM	72	Botswana	BWA								61	LEATHER, LEATHER GOODS	1	No Quantity							886			0
S3	2016	2016	2016	2	0	2	Export	516	Namibia	NAM	76	Brazil	BRA								61	LEATHER, LEATHER GOODS	1	No Quantity							17399			0
S3	2016	2016	2016	2	0	2	Export	516	Namibia	NAM	100	Bulgaria	BGR								61	LEATHER, LEATHER GOODS	1	No Quantity							458			0
S3	2016	2016	2016	2	0	2	Export	516	Namibia	NAM	124	Canada	CAN								61	LEATHER, LEATHER GOODS	1	No Quantity							5047			0
S3	2016	2016	2016	2	0	2	Export	516	Namibia	NAM	156	China	CHN								61	LEATHER, LEATHER GOODS	1	No Quantity							392170			0
S3	2016	2016	2016	2	0	2	Export	516	Namibia	NAM	191	Croatia	HRV								61	LEATHER, LEATHER GOODS	1	No Quantity							383			0
S3	2016	2016	2016	2	0	2	Export	516	Namibia	NAM	203	Czechia	CZE								61	LEATHER, LEATHER GOODS	1	No Quantity							1315			0
S3	2016	2016	2016	2	0	2	Export	516	Namibia	NAM	208	Denmark	DNK								61	LEATHER, LEATHER GOODS	1	No Quantity							64260			0
S3	2016	2016	2016	2	0	2	Export	516	Namibia	NAM	233	Estonia	EST								61	LEATHER, LEATHER GOODS	1	No Quantity							379			0
S3	2016	2016	2016	2	0	2	Export	516	Namibia	NAM	246	Finland	FIN								61	LEATHER, LEATHER GOODS	1	No Quantity							6056			0
S3	2016	2016	2016	2	0	2	Export	516	Namibia	NAM	251	France	FRA								61	LEATHER, LEATHER GOODS	1	No Quantity							9662			0
S3	2016	2016	2016	2	0	2	Export	516	Namibia	NAM	276	Germany	DEU								61	LEATHER, LEATHER GOODS	1	No Quantity							1729827			0
S3	2016	2016	2016	2	0	2	Export	516	Namibia	NAM	300	Greece	GRC								61	LEATHER, LEATHER GOODS	1	No Quantity							34955			0
S3	2016	2016	2016	2	0	2	Export	516	Namibia	NAM	344	China, Hong Kong SAR	HKG								61	LEATHER, LEATHER GOODS	1	No Quantity							125699			0
S3	2016	2016	2016	2	0	2	Export	516	Namibia	NAM	348	Hungary	HUN								61	LEATHER, LEATHER GOODS	1	No Quantity							5125			0
S3	2016	2016	2016	2	0	2	Export	516	Namibia	NAM	352	Iceland	ISL								61	LEATHER, LEATHER GOODS	1	No Quantity							1951			0
S3	2016	2016	2016	2	0	2	Export	516	Namibia	NAM	381	Italy	ITA								61	LEATHER, LEATHER GOODS	1	No Quantity							8325820			0
S3	2016	2016	2016	2	0	2	Export	516	Namibia	NAM	392	Japan	JPN								61	LEATHER, LEATHER GOODS	1	No Quantity							61522			0
S3	2016	2016	2016	2	0	2	Export	516	Namibia	NAM	426	Lesotho	LSO								61	LEATHER, LEATHER GOODS	1	No Quantity							533			0
S3	2016	2016	2016	2	0	2	Export	516	Namibia	NAM	442	Luxembourg	LUX								61	LEATHER, LEATHER GOODS	1	No Quantity							1065			0
S3	2016	2016	2016	2	0	2	Export	516	Namibia	NAM	484	Mexico	MEX								61	LEATHER, LEATHER GOODS	1	No Quantity							4808			0
S3	2016	2016	2016	2	0	2	Export	516	Namibia	NAM	528	Netherlands	NLD								61	LEATHER, LEATHER GOODS	1	No Quantity							3073			0
S3	2016	2016	2016	2	0	2	Export	516	Namibia	NAM	540	New Caledonia	NCL								61	LEATHER, LEATHER GOODS	1	No Quantity							832			0
S3	2016	2016	2016	2	0	2	Export	516	Namibia	NAM	554	New Zealand	NZL								61	LEATHER, LEATHER GOODS	1	No Quantity							646			0
S3	2016	2016	2016	2	0	2	Export	516	Namibia	NAM	566	Nigeria	NGA								61	LEATHER, LEATHER GOODS	1	No Quantity							1			0
S3	2016	2016	2016	2	0	2	Export	516	Namibia	NAM	579	Norway	NOR								61	LEATHER, LEATHER GOODS	1	No Quantity							12408			0
S3	2016	2016	2016	2	0	2	Export	516	Namibia	NAM	620	Portugal	PRT								61	LEATHER, LEATHER GOODS	1	No Quantity							1357			0
S3	2016	2016	2016	2	0	2	Export	516	Namibia	NAM	642	Romania	ROU								61	LEATHER, LEATHER GOODS	1	No Quantity							1628			0
S3	2016	2016	2016	2	0	2	Export	516	Namibia	NAM	643	Russian Federation	RUS								61	LEATHER, LEATHER GOODS	1	No Quantity							7306			0
S3	2016	2016	2016	2	0	2	Export	516	Namibia	NAM	702	Singapore	SGP								61	LEATHER, LEATHER GOODS	1	No Quantity							960			0
S3	2016	2016	2016	2	0	2	Export	516	Namibia	NAM	703	Slovakia	SVK								61	LEATHER, LEATHER GOODS	1	No Quantity							611			0
S3	2016	2016	2016	2	0	2	Export	516	Namibia	NAM	704	Viet Nam	VNM								61	LEATHER, LEATHER GOODS	1	No Quantity							328			0
S3	2016	2016	2016	2	0	2	Export	516	Namibia	NAM	710	South Africa	ZAF								61	LEATHER, LEATHER GOODS	1	No Quantity							7103613			0
S3	2016	2016	2016	2	0	2	Export	516	Namibia	NAM	716	Zimbabwe	ZWE								61	LEATHER, LEATHER GOODS	1	No Quantity							156735			0
S3	2016	2016	2016	2	0	2	Export	516	Namibia	NAM	724	Spain	ESP								61	LEATHER, LEATHER GOODS	1	No Quantity							4041			0
S3	2016	2016	2016	2	0	2	Export	516	Namibia	NAM	752	Sweden	SWE								61	LEATHER, LEATHER GOODS	1	No Quantity							18290			0
S3	2016	2016	2016	2	0	2	Export	516	Namibia	NAM	757	Switzerland	CHE								61	LEATHER, LEATHER GOODS	1	No Quantity							10666			0
S3	2016	2016	2016	2	0	2	Export	516	Namibia	NAM	764	Thailand	THA								61	LEATHER, LEATHER GOODS	1	No Quantity							204			0
S3	2016	2016	2016	2	0	2	Export	516	Namibia	NAM	792	Turkey	TUR								61	LEATHER, LEATHER GOODS	1	No Quantity							479			0
S3	2016	2016	2016	2	0	2	Export	516	Namibia	NAM	800	Uganda	UGA								61	LEATHER, LEATHER GOODS	1	No Quantity							4			0
S3	2016	2016	2016	2	0	2	Export	516	Namibia	NAM	826	United Kingdom	GBR								61	LEATHER, LEATHER GOODS	1	No Quantity							928919			0
S3	2016	2016	2016	2	0	2	Export	516	Namibia	NAM	842	USA	USA								61	LEATHER, LEATHER GOODS	1	No Quantity							101214			0
S3	2016	2016	2016	2	0	2	Export	524	Nepal	NPL	0	World	WLD								61	LEATHER, LEATHER GOODS	1	No Quantity			0		0		7238671			4
S3	2016	2016	2016	2	0	2	Export	524	Nepal	NPL	50	Bangladesh	BGD								61	LEATHER, LEATHER GOODS	1	No Quantity			0		0		220956			4
S3	2016	2016	2016	2	0	2	Export	524	Nepal	NPL	156	China	CHN								61	LEATHER, LEATHER GOODS	1	No Quantity			0		0		1646166			4
S3	2016	2016	2016	2	0	2	Export	524	Nepal	NPL	344	China, Hong Kong SAR	HKG								61	LEATHER, LEATHER GOODS	1	No Quantity			0		0		10801			4
S3	2016	2016	2016	2	0	2	Export	524	Nepal	NPL	376	Israel	ISR								61	LEATHER, LEATHER GOODS	1	No Quantity			0		0		129			4
S3	2016	2016	2016	2	0	2	Export	524	Nepal	NPL	381	Italy	ITA								61	LEATHER, LEATHER GOODS	1	No Quantity			0		0		2547499			4
S3	2016	2016	2016	2	0	2	Export	524	Nepal	NPL	392	Japan	JPN								61	LEATHER, LEATHER GOODS	1	No Quantity			0		0		2165			0
S3	2016	2016	2016	2	0	2	Export	524	Nepal	NPL	410	Rep. of Korea	KOR								61	LEATHER, LEATHER GOODS	1	No Quantity			0		0		143452			4
S3	2016	2016	2016	2	0	2	Export	524	Nepal	NPL	484	Mexico	MEX								61	LEATHER, LEATHER GOODS	1	No Quantity			0		0		129545			4
S3	2016	2016	2016	2	0	2	Export	524	Nepal	NPL	490	Other Asia, nes									61	LEATHER, LEATHER GOODS	1	No Quantity			0		0		197997			4
S3	2016	2016	2016	2	0	2	Export	524	Nepal	NPL	528	Netherlands	NLD								61	LEATHER, LEATHER GOODS	1	No Quantity			0		0		118876			4
S3	2016	2016	2016	2	0	2	Export	524	Nepal	NPL	620	Portugal	PRT								61	LEATHER, LEATHER GOODS	1	No Quantity			0		0		93361			4
S3	2016	2016	2016	2	0	2	Export	524	Nepal	NPL	643	Russian Federation	RUS								61	LEATHER, LEATHER GOODS	1	No Quantity			0		0		14			4
S3	2016	2016	2016	2	0	2	Export	524	Nepal	NPL	699	India	IND								61	LEATHER, LEATHER GOODS	1	No Quantity			0		0		1671409			4
S3	2016	2016	2016	2	0	2	Export	524	Nepal	NPL	704	Viet Nam	VNM								61	LEATHER, LEATHER GOODS	1	No Quantity			0		0		30172			4
S3	2016	2016	2016	2	0	2	Export	524	Nepal	NPL	724	Spain	ESP								61	LEATHER, LEATHER GOODS	1	No Quantity			0		0		81352			4
S3	2016	2016	2016	2	0	2	Export	524	Nepal	NPL	792	Turkey	TUR								61	LEATHER, LEATHER GOODS	1	No Quantity			0		0		260035			4
S3	2016	2016	2016	2	0	2	Export	524	Nepal	NPL	842	USA	USA								61	LEATHER, LEATHER GOODS	1	No Quantity			0		0		84733			4
S3	2016	2016	2016	2	0	2	Export	516	Namibia	NAM	0	World	WLD								62	RUBBER MANUFACTURES, NES	1	No Quantity							1310555			0
S3	2016	2016	2016	2	0	2	Export	516	Namibia	NAM	20	Andorra	AND								62	RUBBER MANUFACTURES, NES	1	No Quantity							48			0
S3	2016	2016	2016	2	0	2	Export	516	Namibia	NAM	24	Angola	AGO								62	RUBBER MANUFACTURES, NES	1	No Quantity							307866			0
S3	2016	2016	2016	2	0	2	Export	516	Namibia	NAM	36	Australia	AUS								62	RUBBER MANUFACTURES, NES	1	No Quantity							2922			0
S3	2016	2016	2016	2	0	2	Export	516	Namibia	NAM	44	Bahamas	BHS								62	RUBBER MANUFACTURES, NES	1	No Quantity							2861			0
S3	2016	2016	2016	2	0	2	Export	516	Namibia	NAM	72	Botswana	BWA								62	RUBBER MANUFACTURES, NES	1	No Quantity							5949			0
S3	2016	2016	2016	2	0	2	Export	516	Namibia	NAM	120	Cameroon	CMR								62	RUBBER MANUFACTURES, NES	1	No Quantity							12811			0
S3	2016	2016	2016	2	0	2	Export	516	Namibia	NAM	174	Comoros	COM								62	RUBBER MANUFACTURES, NES	1	No Quantity							37			0
S3	2016	2016	2016	2	0	2	Export	516	Namibia	NAM	180	Dem. Rep. of the Congo	COD								62	RUBBER MANUFACTURES, NES	1	No Quantity							1483			0
S3	2016	2016	2016	2	0	2	Export	516	Namibia	NAM	196	Cyprus	CYP								62	RUBBER MANUFACTURES, NES	1	No Quantity							43			0
S3	2016	2016	2016	2	0	2	Export	516	Namibia	NAM	251	France	FRA								62	RUBBER MANUFACTURES, NES	1	No Quantity							307			0
S3	2016	2016	2016	2	0	2	Export	516	Namibia	NAM	276	Germany	DEU								62	RUBBER MANUFACTURES, NES	1	No Quantity							3442			0
S3	2016	2016	2016	2	0	2	Export	516	Namibia	NAM	288	Ghana	GHA								62	RUBBER MANUFACTURES, NES	1	No Quantity							141193			0
S3	2016	2016	2016	2	0	2	Export	516	Namibia	NAM	296	Kiribati	KIR								62	RUBBER MANUFACTURES, NES	1	No Quantity							196			0
S3	2016	2016	2016	2	0	2	Export	516	Namibia	NAM	300	Greece	GRC								62	RUBBER MANUFACTURES, NES	1	No Quantity							166			0
S3	2016	2016	2016	2	0	2	Export	516	Namibia	NAM	404	Kenya	KEN								62	RUBBER MANUFACTURES, NES	1	No Quantity							152			0
S3	2016	2016	2016	2	0	2	Export	516	Namibia	NAM	440	Lithuania	LTU								62	RUBBER MANUFACTURES, NES	1	No Quantity							46			0
S3	2016	2016	2016	2	0	2	Export	516	Namibia	NAM	454	Malawi	MWI								62	RUBBER MANUFACTURES, NES	1	No Quantity							1952			0
S3	2016	2016	2016	2	0	2	Export	516	Namibia	NAM	528	Netherlands	NLD								62	RUBBER MANUFACTURES, NES	1	No Quantity							3917			0
S3	2016	2016	2016	2	0	2	Export	516	Namibia	NAM	566	Nigeria	NGA								62	RUBBER MANUFACTURES, NES	1	No Quantity							407			0
S3	2016	2016	2016	2	0	2	Export	516	Namibia	NAM	584	Marshall Isds	MHL								62	RUBBER MANUFACTURES, NES	1	No Quantity							124702			0
S3	2016	2016	2016	2	0	2	Export	516	Namibia	NAM	591	Panama	PAN								62	RUBBER MANUFACTURES, NES	1	No Quantity							18530			0
S3	2016	2016	2016	2	0	2	Export	516	Namibia	NAM	702	Singapore	SGP								62	RUBBER MANUFACTURES, NES	1	No Quantity							18644			0
S3	2016	2016	2016	2	0	2	Export	516	Namibia	NAM	710	South Africa	ZAF								62	RUBBER MANUFACTURES, NES	1	No Quantity							537621			0
S3	2016	2016	2016	2	0	2	Export	516	Namibia	NAM	716	Zimbabwe	ZWE								62	RUBBER MANUFACTURES, NES	1	No Quantity							1612			0
S3	2016	2016	2016	2	0	2	Export	516	Namibia	NAM	757	Switzerland	CHE								62	RUBBER MANUFACTURES, NES	1	No Quantity							14924			0
S3	2016	2016	2016	2	0	2	Export	516	Namibia	NAM	784	United Arab Emirates	ARE								62	RUBBER MANUFACTURES, NES	1	No Quantity							152			0
S3	2016	2016	2016	2	0	2	Export	516	Namibia	NAM	826	United Kingdom	GBR								62	RUBBER MANUFACTURES, NES	1	No Quantity							31464			0
S3	2016	2016	2016	2	0	2	Export	516	Namibia	NAM	834	United Rep. of Tanzania	TZA								62	RUBBER MANUFACTURES, NES	1	No Quantity							22499			0
S3	2016	2016	2016	2	0	2	Export	516	Namibia	NAM	842	USA	USA								62	RUBBER MANUFACTURES, NES	1	No Quantity							17240			0
S3	2016	2016	2016	2	0	2	Export	516	Namibia	NAM	894	Zambia	ZMB								62	RUBBER MANUFACTURES, NES	1	No Quantity							7664			0
S3	2016	2016	2016	2	0	2	Export	516	Namibia	NAM	899	Areas, nes									62	RUBBER MANUFACTURES, NES	1	No Quantity							29703			0
S3	2016	2016	2016	2	0	2	Export	524	Nepal	NPL	0	World	WLD								62	RUBBER MANUFACTURES, NES	1	No Quantity			0		0		182411			4
S3	2016	2016	2016	2	0	2	Export	524	Nepal	NPL	156	China	CHN								62	RUBBER MANUFACTURES, NES	1	No Quantity			0		0		12409			4
S3	2016	2016	2016	2	0	2	Export	524	Nepal	NPL	699	India	IND								62	RUBBER MANUFACTURES, NES	1	No Quantity			0		0		169058			4
S3	2016	2016	2016	2	0	2	Export	524	Nepal	NPL	757	Switzerland	CHE								62	RUBBER MANUFACTURES, NES	1	No Quantity			0		0		943			4
S3	2016	2016	2016	2	0	2	Export	516	Namibia	NAM	0	World	WLD								63	CORK, WOOD MANUFACTURES	1	No Quantity							2089874			0
S3	2016	2016	2016	2	0	2	Export	516	Namibia	NAM	24	Angola	AGO								63	CORK, WOOD MANUFACTURES	1	No Quantity							436854			0
S3	2016	2016	2016	2	0	2	Export	516	Namibia	NAM	36	Australia	AUS								63	CORK, WOOD MANUFACTURES	1	No Quantity							18287			0
S3	2016	2016	2016	2	0	2	Export	516	Namibia	NAM	40	Austria	AUT								63	CORK, WOOD MANUFACTURES	1	No Quantity							312			0
S3	2016	2016	2016	2	0	2	Export	516	Namibia	NAM	44	Bahamas	BHS								63	CORK, WOOD MANUFACTURES	1	No Quantity							70			0
S3	2016	2016	2016	2	0	2	Export	516	Namibia	NAM	56	Belgium	BEL								63	CORK, WOOD MANUFACTURES	1	No Quantity							7			0
S3	2016	2016	2016	2	0	2	Export	516	Namibia	NAM	72	Botswana	BWA								63	CORK, WOOD MANUFACTURES	1	No Quantity							4380			0
S3	2016	2016	2016	2	0	2	Export	516	Namibia	NAM	76	Brazil	BRA								63	CORK, WOOD MANUFACTURES	1	No Quantity							20213			0
S3	2016	2016	2016	2	0	2	Export	516	Namibia	NAM	124	Canada	CAN								63	CORK, WOOD MANUFACTURES	1	No Quantity							2523			0
S3	2016	2016	2016	2	0	2	Export	516	Namibia	NAM	156	China	CHN								63	CORK, WOOD MANUFACTURES	1	No Quantity							11455			0
S3	2016	2016	2016	2	0	2	Export	516	Namibia	NAM	180	Dem. Rep. of the Congo	COD								63	CORK, WOOD MANUFACTURES	1	No Quantity							272			0
S3	2016	2016	2016	2	0	2	Export	516	Namibia	NAM	196	Cyprus	CYP								63	CORK, WOOD MANUFACTURES	1	No Quantity							31			0
S3	2016	2016	2016	2	0	2	Export	516	Namibia	NAM	251	France	FRA								63	CORK, WOOD MANUFACTURES	1	No Quantity							29156			0
S3	2016	2016	2016	2	0	2	Export	516	Namibia	NAM	276	Germany	DEU								63	CORK, WOOD MANUFACTURES	1	No Quantity							88580			0
S3	2016	2016	2016	2	0	2	Export	516	Namibia	NAM	300	Greece	GRC								63	CORK, WOOD MANUFACTURES	1	No Quantity							403			0
S3	2016	2016	2016	2	0	2	Export	516	Namibia	NAM	344	China, Hong Kong SAR	HKG								63	CORK, WOOD MANUFACTURES	1	No Quantity							1154			0
S3	2016	2016	2016	2	0	2	Export	516	Namibia	NAM	422	Lebanon	LBN								63	CORK, WOOD MANUFACTURES	1	No Quantity							6242			0
S3	2016	2016	2016	2	0	2	Export	516	Namibia	NAM	508	Mozambique	MOZ								63	CORK, WOOD MANUFACTURES	1	No Quantity							713			0
S3	2016	2016	2016	2	0	2	Export	516	Namibia	NAM	528	Netherlands	NLD								63	CORK, WOOD MANUFACTURES	1	No Quantity							1558			0
S3	2016	2016	2016	2	0	2	Export	516	Namibia	NAM	591	Panama	PAN								63	CORK, WOOD MANUFACTURES	1	No Quantity							4011			0
S3	2016	2016	2016	2	0	2	Export	516	Namibia	NAM	616	Poland	POL								63	CORK, WOOD MANUFACTURES	1	No Quantity							953			0
S3	2016	2016	2016	2	0	2	Export	516	Namibia	NAM	620	Portugal	PRT								63	CORK, WOOD MANUFACTURES	1	No Quantity							21395			0
S3	2016	2016	2016	2	0	2	Export	516	Namibia	NAM	682	Saudi Arabia	SAU								63	CORK, WOOD MANUFACTURES	1	No Quantity							5			0
S3	2016	2016	2016	2	0	2	Export	516	Namibia	NAM	702	Singapore	SGP								63	CORK, WOOD MANUFACTURES	1	No Quantity							2			0
S3	2016	2016	2016	2	0	2	Export	516	Namibia	NAM	710	South Africa	ZAF								63	CORK, WOOD MANUFACTURES	1	No Quantity							1246305			0
S3	2016	2016	2016	2	0	2	Export	516	Namibia	NAM	757	Switzerland	CHE								63	CORK, WOOD MANUFACTURES	1	No Quantity							2010			0
S3	2016	2016	2016	2	0	2	Export	516	Namibia	NAM	784	United Arab Emirates	ARE								63	CORK, WOOD MANUFACTURES	1	No Quantity							20			0
S3	2016	2016	2016	2	0	2	Export	516	Namibia	NAM	792	Turkey	TUR								63	CORK, WOOD MANUFACTURES	1	No Quantity							6263			0
S3	2016	2016	2016	2	0	2	Export	516	Namibia	NAM	826	United Kingdom	GBR								63	CORK, WOOD MANUFACTURES	1	No Quantity							69442			0
S3	2016	2016	2016	2	0	2	Export	516	Namibia	NAM	834	United Rep. of Tanzania	TZA								63	CORK, WOOD MANUFACTURES	1	No Quantity							103			0
S3	2016	2016	2016	2	0	2	Export	516	Namibia	NAM	842	USA	USA								63	CORK, WOOD MANUFACTURES	1	No Quantity							85273			0
S3	2016	2016	2016	2	0	2	Export	516	Namibia	NAM	894	Zambia	ZMB								63	CORK, WOOD MANUFACTURES	1	No Quantity							16686			0
S3	2016	2016	2016	2	0	2	Export	516	Namibia	NAM	899	Areas, nes									63	CORK, WOOD MANUFACTURES	1	No Quantity							15197			0
S3	2016	2016	2016	2	0	2	Export	524	Nepal	NPL	0	World	WLD								63	CORK, WOOD MANUFACTURES	1	No Quantity			0		0		771850			4
S3	2016	2016	2016	2	0	2	Export	524	Nepal	NPL	36	Australia	AUS								63	CORK, WOOD MANUFACTURES	1	No Quantity			0		0		2787			4
S3	2016	2016	2016	2	0	2	Export	524	Nepal	NPL	40	Austria	AUT								63	CORK, WOOD MANUFACTURES	1	No Quantity			0		0		3945			4
S3	2016	2016	2016	2	0	2	Export	524	Nepal	NPL	56	Belgium	BEL								63	CORK, WOOD MANUFACTURES	1	No Quantity			0		0		10085			4
S3	2016	2016	2016	2	0	2	Export	524	Nepal	NPL	124	Canada	CAN								63	CORK, WOOD MANUFACTURES	1	No Quantity			0		0		5562			4
S3	2016	2016	2016	2	0	2	Export	524	Nepal	NPL	156	China	CHN								63	CORK, WOOD MANUFACTURES	1	No Quantity			0		0		139362			4
S3	2016	2016	2016	2	0	2	Export	524	Nepal	NPL	246	Finland	FIN								63	CORK, WOOD MANUFACTURES	1	No Quantity			0		0		292			0
S3	2016	2016	2016	2	0	2	Export	524	Nepal	NPL	251	France	FRA								63	CORK, WOOD MANUFACTURES	1	No Quantity			0		0		6037			4
S3	2016	2016	2016	2	0	2	Export	524	Nepal	NPL	276	Germany	DEU								63	CORK, WOOD MANUFACTURES	1	No Quantity			0		0		53286			4
S3	2016	2016	2016	2	0	2	Export	524	Nepal	NPL	344	China, Hong Kong SAR	HKG								63	CORK, WOOD MANUFACTURES	1	No Quantity			0		0		3017			4
S3	2016	2016	2016	2	0	2	Export	524	Nepal	NPL	348	Hungary	HUN								63	CORK, WOOD MANUFACTURES	1	No Quantity			0		0		411			0
S3	2016	2016	2016	2	0	2	Export	524	Nepal	NPL	360	Indonesia	IDN								63	CORK, WOOD MANUFACTURES	1	No Quantity			0		0		993			4
S3	2016	2016	2016	2	0	2	Export	524	Nepal	NPL	381	Italy	ITA								63	CORK, WOOD MANUFACTURES	1	No Quantity			0		0		9619			4
S3	2016	2016	2016	2	0	2	Export	524	Nepal	NPL	392	Japan	JPN								63	CORK, WOOD MANUFACTURES	1	No Quantity			0		0		5933			4
S3	2016	2016	2016	2	0	2	Export	524	Nepal	NPL	410	Rep. of Korea	KOR								63	CORK, WOOD MANUFACTURES	1	No Quantity			0		0		22665			4
S3	2016	2016	2016	2	0	2	Export	524	Nepal	NPL	434	Libya	LBY								63	CORK, WOOD MANUFACTURES	1	No Quantity			0		0		149			0
S3	2016	2016	2016	2	0	2	Export	524	Nepal	NPL	458	Malaysia	MYS								63	CORK, WOOD MANUFACTURES	1	No Quantity			0		0		20427			4
S3	2016	2016	2016	2	0	2	Export	524	Nepal	NPL	484	Mexico	MEX								63	CORK, WOOD MANUFACTURES	1	No Quantity			0		0		1455			4
S3	2016	2016	2016	2	0	2	Export	524	Nepal	NPL	490	Other Asia, nes									63	CORK, WOOD MANUFACTURES	1	No Quantity			0		0		8648			4
S3	2016	2016	2016	2	0	2	Export	524	Nepal	NPL	528	Netherlands	NLD								63	CORK, WOOD MANUFACTURES	1	No Quantity			0		0		3540			0
S3	2016	2016	2016	2	0	2	Export	524	Nepal	NPL	579	Norway	NOR								63	CORK, WOOD MANUFACTURES	1	No Quantity			0		0		1695			0
S3	2016	2016	2016	2	0	2	Export	524	Nepal	NPL	634	Qatar	QAT								63	CORK, WOOD MANUFACTURES	1	No Quantity			0		0		13962			4
S3	2016	2016	2016	2	0	2	Export	524	Nepal	NPL	643	Russian Federation	RUS								63	CORK, WOOD MANUFACTURES	1	No Quantity			0		0		893			0
S3	2016	2016	2016	2	0	2	Export	524	Nepal	NPL	699	India	IND								63	CORK, WOOD MANUFACTURES	1	No Quantity			0		0		293662			4
S3	2016	2016	2016	2	0	2	Export	524	Nepal	NPL	702	Singapore	SGP								63	CORK, WOOD MANUFACTURES	1	No Quantity			0		0		3448			4
S3	2016	2016	2016	2	0	2	Export	524	Nepal	NPL	710	South Africa	ZAF								63	CORK, WOOD MANUFACTURES	1	No Quantity			0		0		1131			4
S3	2016	2016	2016	2	0	2	Export	524	Nepal	NPL	724	Spain	ESP								63	CORK, WOOD MANUFACTURES	1	No Quantity			0		0		12722			0
S3	2016	2016	2016	2	0	2	Export	524	Nepal	NPL	752	Sweden	SWE								63	CORK, WOOD MANUFACTURES	1	No Quantity			0		0		6449			0
S3	2016	2016	2016	2	0	2	Export	524	Nepal	NPL	757	Switzerland	CHE								63	CORK, WOOD MANUFACTURES	1	No Quantity			0		0		8356			4
S3	2016	2016	2016	2	0	2	Export	524	Nepal	NPL	784	United Arab Emirates	ARE								63	CORK, WOOD MANUFACTURES	1	No Quantity			0		0		23485			0
S3	2016	2016	2016	2	0	2	Export	524	Nepal	NPL	792	Turkey	TUR								63	CORK, WOOD MANUFACTURES	1	No Quantity			0		0		214			4
S3	2016	2016	2016	2	0	2	Export	524	Nepal	NPL	826	United Kingdom	GBR								63	CORK, WOOD MANUFACTURES	1	No Quantity			0		0		14223			4
S3	2016	2016	2016	2	0	2	Export	524	Nepal	NPL	842	USA	USA								63	CORK, WOOD MANUFACTURES	1	No Quantity			0		0		93384			4
S3	2016	2016	2016	2	0	2	Export	516	Namibia	NAM	0	World	WLD								64	PAPER,PAPERBOARD,ETC.	1	No Quantity							14718714			0
S3	2016	2016	2016	2	0	2	Export	516	Namibia	NAM	24	Angola	AGO								64	PAPER,PAPERBOARD,ETC.	1	No Quantity							4095898			0
S3	2016	2016	2016	2	0	2	Export	516	Namibia	NAM	56	Belgium	BEL								64	PAPER,PAPERBOARD,ETC.	1	No Quantity							55			0
S3	2016	2016	2016	2	0	2	Export	516	Namibia	NAM	72	Botswana	BWA								64	PAPER,PAPERBOARD,ETC.	1	No Quantity							1168			0
S3	2016	2016	2016	2	0	2	Export	516	Namibia	NAM	96	Brunei Darussalam	BRN								64	PAPER,PAPERBOARD,ETC.	1	No Quantity							1			0
S3	2016	2016	2016	2	0	2	Export	516	Namibia	NAM	120	Cameroon	CMR								64	PAPER,PAPERBOARD,ETC.	1	No Quantity							1			0
S3	2016	2016	2016	2	0	2	Export	516	Namibia	NAM	124	Canada	CAN								64	PAPER,PAPERBOARD,ETC.	1	No Quantity							9			0
S3	2016	2016	2016	2	0	2	Export	516	Namibia	NAM	152	Chile	CHL								64	PAPER,PAPERBOARD,ETC.	1	No Quantity							93			0
S3	2016	2016	2016	2	0	2	Export	516	Namibia	NAM	180	Dem. Rep. of the Congo	COD								64	PAPER,PAPERBOARD,ETC.	1	No Quantity							54318			0
S3	2016	2016	2016	2	0	2	Export	516	Namibia	NAM	196	Cyprus	CYP								64	PAPER,PAPERBOARD,ETC.	1	No Quantity							1500			0
S3	2016	2016	2016	2	0	2	Export	516	Namibia	NAM	233	Estonia	EST								64	PAPER,PAPERBOARD,ETC.	1	No Quantity							169			0
S3	2016	2016	2016	2	0	2	Export	516	Namibia	NAM	234	Faeroe Isds	FRO								64	PAPER,PAPERBOARD,ETC.	1	No Quantity							53			0
S3	2016	2016	2016	2	0	2	Export	516	Namibia	NAM	246	Finland	FIN								64	PAPER,PAPERBOARD,ETC.	1	No Quantity							9			0
S3	2016	2016	2016	2	0	2	Export	516	Namibia	NAM	251	France	FRA								64	PAPER,PAPERBOARD,ETC.	1	No Quantity							940			0
S3	2016	2016	2016	2	0	2	Export	516	Namibia	NAM	276	Germany	DEU								64	PAPER,PAPERBOARD,ETC.	1	No Quantity							168			0
S3	2016	2016	2016	2	0	2	Export	516	Namibia	NAM	288	Ghana	GHA								64	PAPER,PAPERBOARD,ETC.	1	No Quantity							7			0
S3	2016	2016	2016	2	0	2	Export	516	Namibia	NAM	300	Greece	GRC								64	PAPER,PAPERBOARD,ETC.	1	No Quantity							195			0
S3	2016	2016	2016	2	0	2	Export	516	Namibia	NAM	360	Indonesia	IDN								64	PAPER,PAPERBOARD,ETC.	1	No Quantity							14			0
S3	2016	2016	2016	2	0	2	Export	516	Namibia	NAM	392	Japan	JPN								64	PAPER,PAPERBOARD,ETC.	1	No Quantity							87			0
S3	2016	2016	2016	2	0	2	Export	516	Namibia	NAM	440	Lithuania	LTU								64	PAPER,PAPERBOARD,ETC.	1	No Quantity							42			0
S3	2016	2016	2016	2	0	2	Export	516	Namibia	NAM	458	Malaysia	MYS								64	PAPER,PAPERBOARD,ETC.	1	No Quantity							227			0
S3	2016	2016	2016	2	0	2	Export	516	Namibia	NAM	508	Mozambique	MOZ								64	PAPER,PAPERBOARD,ETC.	1	No Quantity							593			0
S3	2016	2016	2016	2	0	2	Export	516	Namibia	NAM	528	Netherlands	NLD								64	PAPER,PAPERBOARD,ETC.	1	No Quantity							361			0
S3	2016	2016	2016	2	0	2	Export	516	Namibia	NAM	591	Panama	PAN								64	PAPER,PAPERBOARD,ETC.	1	No Quantity							1125			0
S3	2016	2016	2016	2	0	2	Export	516	Namibia	NAM	659	Saint Kitts and Nevis	KNA								64	PAPER,PAPERBOARD,ETC.	1	No Quantity							12			0
S3	2016	2016	2016	2	0	2	Export	516	Namibia	NAM	670	Saint Vincent and the Grenadines	VCT								64	PAPER,PAPERBOARD,ETC.	1	No Quantity							556427			0
S3	2016	2016	2016	2	0	2	Export	516	Namibia	NAM	702	Singapore	SGP								64	PAPER,PAPERBOARD,ETC.	1	No Quantity							39			0
S3	2016	2016	2016	2	0	2	Export	516	Namibia	NAM	710	South Africa	ZAF								64	PAPER,PAPERBOARD,ETC.	1	No Quantity							146144			0
S3	2016	2016	2016	2	0	2	Export	516	Namibia	NAM	724	Spain	ESP								64	PAPER,PAPERBOARD,ETC.	1	No Quantity							3			0
S3	2016	2016	2016	2	0	2	Export	516	Namibia	NAM	748	Swaziland	SWZ								64	PAPER,PAPERBOARD,ETC.	1	No Quantity							616			0
S3	2016	2016	2016	2	0	2	Export	516	Namibia	NAM	784	United Arab Emirates	ARE								64	PAPER,PAPERBOARD,ETC.	1	No Quantity							250			0
S3	2016	2016	2016	2	0	2	Export	516	Namibia	NAM	826	United Kingdom	GBR								64	PAPER,PAPERBOARD,ETC.	1	No Quantity							7			0
S3	2016	2016	2016	2	0	2	Export	516	Namibia	NAM	834	United Rep. of Tanzania	TZA								64	PAPER,PAPERBOARD,ETC.	1	No Quantity							1152			0
S3	2016	2016	2016	2	0	2	Export	516	Namibia	NAM	842	USA	USA								64	PAPER,PAPERBOARD,ETC.	1	No Quantity							45			0
S3	2016	2016	2016	2	0	2	Export	516	Namibia	NAM	894	Zambia	ZMB								64	PAPER,PAPERBOARD,ETC.	1	No Quantity							9790742			0
S3	2016	2016	2016	2	0	2	Export	516	Namibia	NAM	899	Areas, nes									64	PAPER,PAPERBOARD,ETC.	1	No Quantity							66242			0
S3	2016	2016	2016	2	0	2	Export	524	Nepal	NPL	0	World	WLD								64	PAPER,PAPERBOARD,ETC.	1	No Quantity			0		0		7075164			4
S3	2016	2016	2016	2	0	2	Export	524	Nepal	NPL	36	Australia	AUS								64	PAPER,PAPERBOARD,ETC.	1	No Quantity			0		0		102446			0
S3	2016	2016	2016	2	0	2	Export	524	Nepal	NPL	40	Austria	AUT								64	PAPER,PAPERBOARD,ETC.	1	No Quantity			0		0		49094			0
S3	2016	2016	2016	2	0	2	Export	524	Nepal	NPL	50	Bangladesh	BGD								64	PAPER,PAPERBOARD,ETC.	1	No Quantity			0		0		1165			0
S3	2016	2016	2016	2	0	2	Export	524	Nepal	NPL	56	Belgium	BEL								64	PAPER,PAPERBOARD,ETC.	1	No Quantity			0		0		6425			0
S3	2016	2016	2016	2	0	2	Export	524	Nepal	NPL	64	Bhutan	BTN								64	PAPER,PAPERBOARD,ETC.	1	No Quantity			0		0		1616			0
S3	2016	2016	2016	2	0	2	Export	524	Nepal	NPL	76	Brazil	BRA								64	PAPER,PAPERBOARD,ETC.	1	No Quantity			0		0		100			0
S3	2016	2016	2016	2	0	2	Export	524	Nepal	NPL	100	Bulgaria	BGR								64	PAPER,PAPERBOARD,ETC.	1	No Quantity			0		0		2453			0
S3	2016	2016	2016	2	0	2	Export	524	Nepal	NPL	124	Canada	CAN								64	PAPER,PAPERBOARD,ETC.	1	No Quantity			0		0		84662			0
S3	2016	2016	2016	2	0	2	Export	524	Nepal	NPL	156	China	CHN								64	PAPER,PAPERBOARD,ETC.	1	No Quantity			0		0		120146			0
S3	2016	2016	2016	2	0	2	Export	524	Nepal	NPL	208	Denmark	DNK								64	PAPER,PAPERBOARD,ETC.	1	No Quantity			0		0		139003			4
S3	2016	2016	2016	2	0	2	Export	524	Nepal	NPL	233	Estonia	EST								64	PAPER,PAPERBOARD,ETC.	1	No Quantity			0		0		19533			0
S3	2016	2016	2016	2	0	2	Export	524	Nepal	NPL	246	Finland	FIN								64	PAPER,PAPERBOARD,ETC.	1	No Quantity			0		0		5146			0
S3	2016	2016	2016	2	0	2	Export	524	Nepal	NPL	251	France	FRA								64	PAPER,PAPERBOARD,ETC.	1	No Quantity			0		0		524650			0
S3	2016	2016	2016	2	0	2	Export	524	Nepal	NPL	276	Germany	DEU								64	PAPER,PAPERBOARD,ETC.	1	No Quantity			0		0		589638			0
S3	2016	2016	2016	2	0	2	Export	524	Nepal	NPL	300	Greece	GRC								64	PAPER,PAPERBOARD,ETC.	1	No Quantity			0		0		650			0
S3	2016	2016	2016	2	0	2	Export	524	Nepal	NPL	381	Italy	ITA								64	PAPER,PAPERBOARD,ETC.	1	No Quantity			0		0		78988			0
S3	2016	2016	2016	2	0	2	Export	524	Nepal	NPL	392	Japan	JPN								64	PAPER,PAPERBOARD,ETC.	1	No Quantity			0		0		177890			0
S3	2016	2016	2016	2	0	2	Export	524	Nepal	NPL	410	Rep. of Korea	KOR								64	PAPER,PAPERBOARD,ETC.	1	No Quantity			0		0		21648			0
S3	2016	2016	2016	2	0	2	Export	524	Nepal	NPL	480	Mauritius	MUS								64	PAPER,PAPERBOARD,ETC.	1	No Quantity			0		0		53492			0
S3	2016	2016	2016	2	0	2	Export	524	Nepal	NPL	490	Other Asia, nes									64	PAPER,PAPERBOARD,ETC.	1	No Quantity			0		0		974			0
S3	2016	2016	2016	2	0	2	Export	524	Nepal	NPL	528	Netherlands	NLD								64	PAPER,PAPERBOARD,ETC.	1	No Quantity			0		0		129797			0
S3	2016	2016	2016	2	0	2	Export	524	Nepal	NPL	554	New Zealand	NZL								64	PAPER,PAPERBOARD,ETC.	1	No Quantity			0		0		46526			0
S3	2016	2016	2016	2	0	2	Export	524	Nepal	NPL	579	Norway	NOR								64	PAPER,PAPERBOARD,ETC.	1	No Quantity			0		0		21845			4
S3	2016	2016	2016	2	0	2	Export	524	Nepal	NPL	620	Portugal	PRT								64	PAPER,PAPERBOARD,ETC.	1	No Quantity			0		0		624			0
S3	2016	2016	2016	2	0	2	Export	524	Nepal	NPL	643	Russian Federation	RUS								64	PAPER,PAPERBOARD,ETC.	1	No Quantity			0		0		18992			4
S3	2016	2016	2016	2	0	2	Export	524	Nepal	NPL	699	India	IND								64	PAPER,PAPERBOARD,ETC.	1	No Quantity			0		0		634540			4
S3	2016	2016	2016	2	0	2	Export	524	Nepal	NPL	702	Singapore	SGP								64	PAPER,PAPERBOARD,ETC.	1	No Quantity			0		0		147697			0
S3	2016	2016	2016	2	0	2	Export	524	Nepal	NPL	703	Slovakia	SVK								64	PAPER,PAPERBOARD,ETC.	1	No Quantity			0		0		794			0
S3	2016	2016	2016	2	0	2	Export	524	Nepal	NPL	704	Viet Nam	VNM								64	PAPER,PAPERBOARD,ETC.	1	No Quantity			0		0		3469			0
S3	2016	2016	2016	2	0	2	Export	524	Nepal	NPL	710	South Africa	ZAF								64	PAPER,PAPERBOARD,ETC.	1	No Quantity			0		0		100			0
S3	2016	2016	2016	2	0	2	Export	524	Nepal	NPL	724	Spain	ESP								64	PAPER,PAPERBOARD,ETC.	1	No Quantity			0		0		3139			0
S3	2016	2016	2016	2	0	2	Export	524	Nepal	NPL	752	Sweden	SWE								64	PAPER,PAPERBOARD,ETC.	1	No Quantity			0		0		29160			0
S3	2016	2016	2016	2	0	2	Export	524	Nepal	NPL	757	Switzerland	CHE								64	PAPER,PAPERBOARD,ETC.	1	No Quantity			0		0		89912			0
S3	2016	2016	2016	2	0	2	Export	524	Nepal	NPL	784	United Arab Emirates	ARE								64	PAPER,PAPERBOARD,ETC.	1	No Quantity			0		0		4408			0
S3	2016	2016	2016	2	0	2	Export	524	Nepal	NPL	826	United Kingdom	GBR								64	PAPER,PAPERBOARD,ETC.	1	No Quantity			0		0		1303954			0
S3	2016	2016	2016	2	0	2	Export	524	Nepal	NPL	842	USA	USA								64	PAPER,PAPERBOARD,ETC.	1	No Quantity			0		0		2660471			0
S3	2016	2016	2016	2	0	2	Export	516	Namibia	NAM	0	World	WLD								65	TEXTILE YARN,FABRIC,ETC.	1	No Quantity							4550687			0
S3	2016	2016	2016	2	0	2	Export	516	Namibia	NAM	20	Andorra	AND								65	TEXTILE YARN,FABRIC,ETC.	1	No Quantity							20315			0
S3	2016	2016	2016	2	0	2	Export	516	Namibia	NAM	24	Angola	AGO								65	TEXTILE YARN,FABRIC,ETC.	1	No Quantity							3413411			0
S3	2016	2016	2016	2	0	2	Export	516	Namibia	NAM	36	Australia	AUS								65	TEXTILE YARN,FABRIC,ETC.	1	No Quantity							134			0
S3	2016	2016	2016	2	0	2	Export	516	Namibia	NAM	44	Bahamas	BHS								65	TEXTILE YARN,FABRIC,ETC.	1	No Quantity							2290			0
S3	2016	2016	2016	2	0	2	Export	516	Namibia	NAM	72	Botswana	BWA								65	TEXTILE YARN,FABRIC,ETC.	1	No Quantity							16505			0
S3	2016	2016	2016	2	0	2	Export	516	Namibia	NAM	84	Belize	BLZ								65	TEXTILE YARN,FABRIC,ETC.	1	No Quantity							1110			0
S3	2016	2016	2016	2	0	2	Export	516	Namibia	NAM	120	Cameroon	CMR								65	TEXTILE YARN,FABRIC,ETC.	1	No Quantity							1481			0
S3	2016	2016	2016	2	0	2	Export	516	Namibia	NAM	124	Canada	CAN								65	TEXTILE YARN,FABRIC,ETC.	1	No Quantity							1386			0
S3	2016	2016	2016	2	0	2	Export	516	Namibia	NAM	152	Chile	CHL								65	TEXTILE YARN,FABRIC,ETC.	1	No Quantity							3021			0
S3	2016	2016	2016	2	0	2	Export	516	Namibia	NAM	156	China	CHN								65	TEXTILE YARN,FABRIC,ETC.	1	No Quantity							69			0
S3	2016	2016	2016	2	0	2	Export	516	Namibia	NAM	180	Dem. Rep. of the Congo	COD								65	TEXTILE YARN,FABRIC,ETC.	1	No Quantity							60645			0
S3	2016	2016	2016	2	0	2	Export	516	Namibia	NAM	192	Cuba	CUB								65	TEXTILE YARN,FABRIC,ETC.	1	No Quantity							41			0
S3	2016	2016	2016	2	0	2	Export	516	Namibia	NAM	208	Denmark	DNK								65	TEXTILE YARN,FABRIC,ETC.	1	No Quantity							22			0
S3	2016	2016	2016	2	0	2	Export	516	Namibia	NAM	226	Equatorial Guinea	GNQ								65	TEXTILE YARN,FABRIC,ETC.	1	No Quantity							5202			0
S3	2016	2016	2016	2	0	2	Export	516	Namibia	NAM	233	Estonia	EST								65	TEXTILE YARN,FABRIC,ETC.	1	No Quantity							10			0
S3	2016	2016	2016	2	0	2	Export	516	Namibia	NAM	234	Faeroe Isds	FRO								65	TEXTILE YARN,FABRIC,ETC.	1	No Quantity							234			0
S3	2016	2016	2016	2	0	2	Export	516	Namibia	NAM	251	France	FRA								65	TEXTILE YARN,FABRIC,ETC.	1	No Quantity							243			0
S3	2016	2016	2016	2	0	2	Export	516	Namibia	NAM	276	Germany	DEU								65	TEXTILE YARN,FABRIC,ETC.	1	No Quantity							30741			0
S3	2016	2016	2016	2	0	2	Export	516	Namibia	NAM	296	Kiribati	KIR								65	TEXTILE YARN,FABRIC,ETC.	1	No Quantity							9			0
S3	2016	2016	2016	2	0	2	Export	516	Namibia	NAM	300	Greece	GRC								65	TEXTILE YARN,FABRIC,ETC.	1	No Quantity							5646			0
S3	2016	2016	2016	2	0	2	Export	516	Namibia	NAM	344	China, Hong Kong SAR	HKG								65	TEXTILE YARN,FABRIC,ETC.	1	No Quantity							1			0
S3	2016	2016	2016	2	0	2	Export	516	Namibia	NAM	348	Hungary	HUN								65	TEXTILE YARN,FABRIC,ETC.	1	No Quantity							7			0
S3	2016	2016	2016	2	0	2	Export	516	Namibia	NAM	360	Indonesia	IDN								65	TEXTILE YARN,FABRIC,ETC.	1	No Quantity							1			0
S3	2016	2016	2016	2	0	2	Export	516	Namibia	NAM	381	Italy	ITA								65	TEXTILE YARN,FABRIC,ETC.	1	No Quantity							687			0
S3	2016	2016	2016	2	0	2	Export	516	Namibia	NAM	410	Rep. of Korea	KOR								65	TEXTILE YARN,FABRIC,ETC.	1	No Quantity							4			0
S3	2016	2016	2016	2	0	2	Export	516	Namibia	NAM	426	Lesotho	LSO								65	TEXTILE YARN,FABRIC,ETC.	1	No Quantity							1038			0
S3	2016	2016	2016	2	0	2	Export	516	Namibia	NAM	440	Lithuania	LTU								65	TEXTILE YARN,FABRIC,ETC.	1	No Quantity							13116			0
S3	2016	2016	2016	2	0	2	Export	516	Namibia	NAM	450	Madagascar	MDG								65	TEXTILE YARN,FABRIC,ETC.	1	No Quantity							3332			0
S3	2016	2016	2016	2	0	2	Export	516	Namibia	NAM	458	Malaysia	MYS								65	TEXTILE YARN,FABRIC,ETC.	1	No Quantity							528			0
S3	2016	2016	2016	2	0	2	Export	516	Namibia	NAM	480	Mauritius	MUS								65	TEXTILE YARN,FABRIC,ETC.	1	No Quantity							36			0
S3	2016	2016	2016	2	0	2	Export	516	Namibia	NAM	490	Other Asia, nes									65	TEXTILE YARN,FABRIC,ETC.	1	No Quantity							1			0
S3	2016	2016	2016	2	0	2	Export	516	Namibia	NAM	508	Mozambique	MOZ								65	TEXTILE YARN,FABRIC,ETC.	1	No Quantity							9233			0
S3	2016	2016	2016	2	0	2	Export	516	Namibia	NAM	528	Netherlands	NLD								65	TEXTILE YARN,FABRIC,ETC.	1	No Quantity							4454			0
S3	2016	2016	2016	2	0	2	Export	516	Namibia	NAM	548	Vanuatu	VUT								65	TEXTILE YARN,FABRIC,ETC.	1	No Quantity							5851			0
S3	2016	2016	2016	2	0	2	Export	516	Namibia	NAM	554	New Zealand	NZL								65	TEXTILE YARN,FABRIC,ETC.	1	No Quantity							15			0
S3	2016	2016	2016	2	0	2	Export	516	Namibia	NAM	566	Nigeria	NGA								65	TEXTILE YARN,FABRIC,ETC.	1	No Quantity							33			0
S3	2016	2016	2016	2	0	2	Export	516	Namibia	NAM	579	Norway	NOR								65	TEXTILE YARN,FABRIC,ETC.	1	No Quantity							2957			0
S3	2016	2016	2016	2	0	2	Export	516	Namibia	NAM	586	Pakistan	PAK								65	TEXTILE YARN,FABRIC,ETC.	1	No Quantity							1			0
S3	2016	2016	2016	2	0	2	Export	516	Namibia	NAM	591	Panama	PAN								65	TEXTILE YARN,FABRIC,ETC.	1	No Quantity							9238			0
S3	2016	2016	2016	2	0	2	Export	516	Namibia	NAM	616	Poland	POL								65	TEXTILE YARN,FABRIC,ETC.	1	No Quantity							189			0
S3	2016	2016	2016	2	0	2	Export	516	Namibia	NAM	643	Russian Federation	RUS								65	TEXTILE YARN,FABRIC,ETC.	1	No Quantity							26			0
S3	2016	2016	2016	2	0	2	Export	516	Namibia	NAM	654	Saint Helena	SHN								65	TEXTILE YARN,FABRIC,ETC.	1	No Quantity							1188			0
S3	2016	2016	2016	2	0	2	Export	516	Namibia	NAM	660	Anguilla	AIA								65	TEXTILE YARN,FABRIC,ETC.	1	No Quantity							68			0
S3	2016	2016	2016	2	0	2	Export	516	Namibia	NAM	686	Senegal	SEN								65	TEXTILE YARN,FABRIC,ETC.	1	No Quantity							37			0
S3	2016	2016	2016	2	0	2	Export	516	Namibia	NAM	699	India	IND								65	TEXTILE YARN,FABRIC,ETC.	1	No Quantity							3			0
S3	2016	2016	2016	2	0	2	Export	516	Namibia	NAM	702	Singapore	SGP								65	TEXTILE YARN,FABRIC,ETC.	1	No Quantity							1558			0
S3	2016	2016	2016	2	0	2	Export	516	Namibia	NAM	710	South Africa	ZAF								65	TEXTILE YARN,FABRIC,ETC.	1	No Quantity							792831			0
S3	2016	2016	2016	2	0	2	Export	516	Namibia	NAM	716	Zimbabwe	ZWE								65	TEXTILE YARN,FABRIC,ETC.	1	No Quantity							6			0
S3	2016	2016	2016	2	0	2	Export	516	Namibia	NAM	724	Spain	ESP								65	TEXTILE YARN,FABRIC,ETC.	1	No Quantity							351			0
S3	2016	2016	2016	2	0	2	Export	516	Namibia	NAM	748	Swaziland	SWZ								65	TEXTILE YARN,FABRIC,ETC.	1	No Quantity							2155			0
S3	2016	2016	2016	2	0	2	Export	516	Namibia	NAM	757	Switzerland	CHE								65	TEXTILE YARN,FABRIC,ETC.	1	No Quantity							2925			0
S3	2016	2016	2016	2	0	2	Export	516	Namibia	NAM	784	United Arab Emirates	ARE								65	TEXTILE YARN,FABRIC,ETC.	1	No Quantity							15667			0
S3	2016	2016	2016	2	0	2	Export	516	Namibia	NAM	792	Turkey	TUR								65	TEXTILE YARN,FABRIC,ETC.	1	No Quantity							55			0
S3	2016	2016	2016	2	0	2	Export	516	Namibia	NAM	826	United Kingdom	GBR								65	TEXTILE YARN,FABRIC,ETC.	1	No Quantity							8804			0
S3	2016	2016	2016	2	0	2	Export	516	Namibia	NAM	834	United Rep. of Tanzania	TZA								65	TEXTILE YARN,FABRIC,ETC.	1	No Quantity							1378			0
S3	2016	2016	2016	2	0	2	Export	516	Namibia	NAM	842	USA	USA								65	TEXTILE YARN,FABRIC,ETC.	1	No Quantity							2140			0
S3	2016	2016	2016	2	0	2	Export	516	Namibia	NAM	894	Zambia	ZMB								65	TEXTILE YARN,FABRIC,ETC.	1	No Quantity							39543			0
S3	2016	2016	2016	2	0	2	Export	516	Namibia	NAM	899	Areas, nes									65	TEXTILE YARN,FABRIC,ETC.	1	No Quantity							68716			0
S3	2016	2016	2016	2	0	2	Export	524	Nepal	NPL	0	World	WLD								65	TEXTILE YARN,FABRIC,ETC.	1	No Quantity			0				229801208			4
S3	2016	2016	2016	2	0	2	Export	524	Nepal	NPL	36	Australia	AUS								65	TEXTILE YARN,FABRIC,ETC.	1	No Quantity			0		0		2407131			4
S3	2016	2016	2016	2	0	2	Export	524	Nepal	NPL	40	Austria	AUT								65	TEXTILE YARN,FABRIC,ETC.	1	No Quantity			0		0		1319000			4
S3	2016	2016	2016	2	0	2	Export	524	Nepal	NPL	48	Bahrain	BHR								65	TEXTILE YARN,FABRIC,ETC.	1	No Quantity			0		0		58117			4
S3	2016	2016	2016	2	0	2	Export	524	Nepal	NPL	50	Bangladesh	BGD								65	TEXTILE YARN,FABRIC,ETC.	1	No Quantity			0		0		2900			4
S3	2016	2016	2016	2	0	2	Export	524	Nepal	NPL	56	Belgium	BEL								65	TEXTILE YARN,FABRIC,ETC.	1	No Quantity			0		0		1333651			4
S3	2016	2016	2016	2	0	2	Export	524	Nepal	NPL	60	Bermuda	BMU								65	TEXTILE YARN,FABRIC,ETC.	1	No Quantity			0				628			4
S3	2016	2016	2016	2	0	2	Export	524	Nepal	NPL	64	Bhutan	BTN								65	TEXTILE YARN,FABRIC,ETC.	1	No Quantity			0		0		442			4
S3	2016	2016	2016	2	0	2	Export	524	Nepal	NPL	76	Brazil	BRA								65	TEXTILE YARN,FABRIC,ETC.	1	No Quantity			0		0		442232			4
S3	2016	2016	2016	2	0	2	Export	524	Nepal	NPL	124	Canada	CAN								65	TEXTILE YARN,FABRIC,ETC.	1	No Quantity			0		0		3723497			4
S3	2016	2016	2016	2	0	2	Export	524	Nepal	NPL	144	Sri Lanka	LKA								65	TEXTILE YARN,FABRIC,ETC.	1	No Quantity			0		0		8504			4
S3	2016	2016	2016	2	0	2	Export	524	Nepal	NPL	152	Chile	CHL								65	TEXTILE YARN,FABRIC,ETC.	1	No Quantity			0		0		58406			4
S3	2016	2016	2016	2	0	2	Export	524	Nepal	NPL	156	China	CHN								65	TEXTILE YARN,FABRIC,ETC.	1	No Quantity			0		0		2556841			4
S3	2016	2016	2016	2	0	2	Export	524	Nepal	NPL	170	Colombia	COL								65	TEXTILE YARN,FABRIC,ETC.	1	No Quantity			0		0		1046			4
S3	2016	2016	2016	2	0	2	Export	524	Nepal	NPL	188	Costa Rica	CRI								65	TEXTILE YARN,FABRIC,ETC.	1	No Quantity			0		0		1984			4
S3	2016	2016	2016	2	0	2	Export	524	Nepal	NPL	191	Croatia	HRV								65	TEXTILE YARN,FABRIC,ETC.	1	No Quantity			0		0		33154			4
S3	2016	2016	2016	2	0	2	Export	524	Nepal	NPL	196	Cyprus	CYP								65	TEXTILE YARN,FABRIC,ETC.	1	No Quantity			0		0		9442			4
S3	2016	2016	2016	2	0	2	Export	524	Nepal	NPL	203	Czechia	CZE								65	TEXTILE YARN,FABRIC,ETC.	1	No Quantity			0		0		130965			4
S3	2016	2016	2016	2	0	2	Export	524	Nepal	NPL	208	Denmark	DNK								65	TEXTILE YARN,FABRIC,ETC.	1	No Quantity			0		0		1930994			4
S3	2016	2016	2016	2	0	2	Export	524	Nepal	NPL	246	Finland	FIN								65	TEXTILE YARN,FABRIC,ETC.	1	No Quantity			0		0		54925			4
S3	2016	2016	2016	2	0	2	Export	524	Nepal	NPL	251	France	FRA								65	TEXTILE YARN,FABRIC,ETC.	1	No Quantity			0		0		2406357			4
S3	2016	2016	2016	2	0	2	Export	524	Nepal	NPL	276	Germany	DEU								65	TEXTILE YARN,FABRIC,ETC.	1	No Quantity			0		0		13280591			4
S3	2016	2016	2016	2	0	2	Export	524	Nepal	NPL	288	Ghana	GHA								65	TEXTILE YARN,FABRIC,ETC.	1	No Quantity			0		0		2150			4
S3	2016	2016	2016	2	0	2	Export	524	Nepal	NPL	300	Greece	GRC								65	TEXTILE YARN,FABRIC,ETC.	1	No Quantity			0		0		21197			4
S3	2016	2016	2016	2	0	2	Export	524	Nepal	NPL	344	China, Hong Kong SAR	HKG								65	TEXTILE YARN,FABRIC,ETC.	1	No Quantity			0		0		222852			4
S3	2016	2016	2016	2	0	2	Export	524	Nepal	NPL	348	Hungary	HUN								65	TEXTILE YARN,FABRIC,ETC.	1	No Quantity			0		0		7367			4
S3	2016	2016	2016	2	0	2	Export	524	Nepal	NPL	352	Iceland	ISL								65	TEXTILE YARN,FABRIC,ETC.	1	No Quantity			0		0		14287			4
S3	2016	2016	2016	2	0	2	Export	524	Nepal	NPL	360	Indonesia	IDN								65	TEXTILE YARN,FABRIC,ETC.	1	No Quantity			0		0		3731			4
S3	2016	2016	2016	2	0	2	Export	524	Nepal	NPL	364	Iran	IRN								65	TEXTILE YARN,FABRIC,ETC.	1	No Quantity			0		0		91060			4
S3	2016	2016	2016	2	0	2	Export	524	Nepal	NPL	372	Ireland	IRL								65	TEXTILE YARN,FABRIC,ETC.	1	No Quantity			0		0		3160			4
S3	2016	2016	2016	2	0	2	Export	524	Nepal	NPL	376	Israel	ISR								65	TEXTILE YARN,FABRIC,ETC.	1	No Quantity			0		0		91662			4
S3	2016	2016	2016	2	0	2	Export	524	Nepal	NPL	381	Italy	ITA								65	TEXTILE YARN,FABRIC,ETC.	1	No Quantity			0		0		2516187			4
S3	2016	2016	2016	2	0	2	Export	524	Nepal	NPL	392	Japan	JPN								65	TEXTILE YARN,FABRIC,ETC.	1	No Quantity			0		0		1263970			4
S3	2016	2016	2016	2	0	2	Export	524	Nepal	NPL	398	Kazakhstan	KAZ								65	TEXTILE YARN,FABRIC,ETC.	1	No Quantity			0		0		15478			4
S3	2016	2016	2016	2	0	2	Export	524	Nepal	NPL	408	Dem. People's Rep. of Korea	PRK								65	TEXTILE YARN,FABRIC,ETC.	1	No Quantity			0		0		5260			4
S3	2016	2016	2016	2	0	2	Export	524	Nepal	NPL	410	Rep. of Korea	KOR								65	TEXTILE YARN,FABRIC,ETC.	1	No Quantity			0		0		220143			4
S3	2016	2016	2016	2	0	2	Export	524	Nepal	NPL	414	Kuwait	KWT								65	TEXTILE YARN,FABRIC,ETC.	1	No Quantity			0		0		183395			4
S3	2016	2016	2016	2	0	2	Export	524	Nepal	NPL	422	Lebanon	LBN								65	TEXTILE YARN,FABRIC,ETC.	1	No Quantity			0		0		154413			4
S3	2016	2016	2016	2	0	2	Export	524	Nepal	NPL	428	Latvia	LVA								65	TEXTILE YARN,FABRIC,ETC.	1	No Quantity			0		0		7915			4
S3	2016	2016	2016	2	0	2	Export	524	Nepal	NPL	440	Lithuania	LTU								65	TEXTILE YARN,FABRIC,ETC.	1	No Quantity			0		0		48165			4
S3	2016	2016	2016	2	0	2	Export	524	Nepal	NPL	442	Luxembourg	LUX								65	TEXTILE YARN,FABRIC,ETC.	1	No Quantity			0		0		33034			4
S3	2016	2016	2016	2	0	2	Export	524	Nepal	NPL	458	Malaysia	MYS								65	TEXTILE YARN,FABRIC,ETC.	1	No Quantity			0		0		18962			4
S3	2016	2016	2016	2	0	2	Export	524	Nepal	NPL	470	Malta	MLT								65	TEXTILE YARN,FABRIC,ETC.	1	No Quantity			0		0		722			4
S3	2016	2016	2016	2	0	2	Export	524	Nepal	NPL	484	Mexico	MEX								65	TEXTILE YARN,FABRIC,ETC.	1	No Quantity			0		0		60606			4
S3	2016	2016	2016	2	0	2	Export	524	Nepal	NPL	490	Other Asia, nes									65	TEXTILE YARN,FABRIC,ETC.	1	No Quantity			0		0		95393			4
S3	2016	2016	2016	2	0	2	Export	524	Nepal	NPL	504	Morocco	MAR								65	TEXTILE YARN,FABRIC,ETC.	1	No Quantity			0		0		9498			4
S3	2016	2016	2016	2	0	2	Export	524	Nepal	NPL	528	Netherlands	NLD								65	TEXTILE YARN,FABRIC,ETC.	1	No Quantity			0		0		988319			4
S3	2016	2016	2016	2	0	2	Export	524	Nepal	NPL	554	New Zealand	NZL								65	TEXTILE YARN,FABRIC,ETC.	1	No Quantity			0		0		137753			4
S3	2016	2016	2016	2	0	2	Export	524	Nepal	NPL	579	Norway	NOR								65	TEXTILE YARN,FABRIC,ETC.	1	No Quantity			0		0		184293			4
S3	2016	2016	2016	2	0	2	Export	524	Nepal	NPL	580	N. Mariana Isds	MNP								65	TEXTILE YARN,FABRIC,ETC.	1	No Quantity			0		0		6591			4
S3	2016	2016	2016	2	0	2	Export	524	Nepal	NPL	586	Pakistan	PAK								65	TEXTILE YARN,FABRIC,ETC.	1	No Quantity			0		0		25827			4
S3	2016	2016	2016	2	0	2	Export	524	Nepal	NPL	591	Panama	PAN								65	TEXTILE YARN,FABRIC,ETC.	1	No Quantity			0		0		9598			4
S3	2016	2016	2016	2	0	2	Export	524	Nepal	NPL	608	Philippines	PHL								65	TEXTILE YARN,FABRIC,ETC.	1	No Quantity			0		0		1137			4
S3	2016	2016	2016	2	0	2	Export	524	Nepal	NPL	616	Poland	POL								65	TEXTILE YARN,FABRIC,ETC.	1	No Quantity			0		0		11659			4
S3	2016	2016	2016	2	0	2	Export	524	Nepal	NPL	620	Portugal	PRT								65	TEXTILE YARN,FABRIC,ETC.	1	No Quantity			0		0		65330			4
S3	2016	2016	2016	2	0	2	Export	524	Nepal	NPL	634	Qatar	QAT								65	TEXTILE YARN,FABRIC,ETC.	1	No Quantity			0		0		16278			4
S3	2016	2016	2016	2	0	2	Export	524	Nepal	NPL	642	Romania	ROU								65	TEXTILE YARN,FABRIC,ETC.	1	No Quantity			0		0		30108			4
S3	2016	2016	2016	2	0	2	Export	524	Nepal	NPL	643	Russian Federation	RUS								65	TEXTILE YARN,FABRIC,ETC.	1	No Quantity			0		0		32113			4
S3	2016	2016	2016	2	0	2	Export	524	Nepal	NPL	682	Saudi Arabia	SAU								65	TEXTILE YARN,FABRIC,ETC.	1	No Quantity			0		0		27912			4
S3	2016	2016	2016	2	0	2	Export	524	Nepal	NPL	699	India	IND								65	TEXTILE YARN,FABRIC,ETC.	1	No Quantity			0		0		107705165			4
S3	2016	2016	2016	2	0	2	Export	524	Nepal	NPL	702	Singapore	SGP								65	TEXTILE YARN,FABRIC,ETC.	1	No Quantity			0		0		191767			4
S3	2016	2016	2016	2	0	2	Export	524	Nepal	NPL	703	Slovakia	SVK								65	TEXTILE YARN,FABRIC,ETC.	1	No Quantity			0		0		3666			4
S3	2016	2016	2016	2	0	2	Export	524	Nepal	NPL	704	Viet Nam	VNM								65	TEXTILE YARN,FABRIC,ETC.	1	No Quantity			0		0		2013			4
S3	2016	2016	2016	2	0	2	Export	524	Nepal	NPL	705	Slovenia	SVN								65	TEXTILE YARN,FABRIC,ETC.	1	No Quantity			0		0		2018			4
S3	2016	2016	2016	2	0	2	Export	524	Nepal	NPL	710	South Africa	ZAF								65	TEXTILE YARN,FABRIC,ETC.	1	No Quantity			0		0		402463			4
S3	2016	2016	2016	2	0	2	Export	524	Nepal	NPL	724	Spain	ESP								65	TEXTILE YARN,FABRIC,ETC.	1	No Quantity			0		0		644816			4
S3	2016	2016	2016	2	0	2	Export	524	Nepal	NPL	729	Sudan	SDN								65	TEXTILE YARN,FABRIC,ETC.	1	No Quantity			0		0		10485			0
S3	2016	2016	2016	2	0	2	Export	524	Nepal	NPL	752	Sweden	SWE								65	TEXTILE YARN,FABRIC,ETC.	1	No Quantity			0		0		693469			4
S3	2016	2016	2016	2	0	2	Export	524	Nepal	NPL	757	Switzerland	CHE								65	TEXTILE YARN,FABRIC,ETC.	1	No Quantity			0		0		1079181			4
S3	2016	2016	2016	2	0	2	Export	524	Nepal	NPL	764	Thailand	THA								65	TEXTILE YARN,FABRIC,ETC.	1	No Quantity			0		0		60086			4
S3	2016	2016	2016	2	0	2	Export	524	Nepal	NPL	784	United Arab Emirates	ARE								65	TEXTILE YARN,FABRIC,ETC.	1	No Quantity			0		0		159723			4
S3	2016	2016	2016	2	0	2	Export	524	Nepal	NPL	792	Turkey	TUR								65	TEXTILE YARN,FABRIC,ETC.	1	No Quantity			0		0		26811793			4
S3	2016	2016	2016	2	0	2	Export	524	Nepal	NPL	804	Ukraine	UKR								65	TEXTILE YARN,FABRIC,ETC.	1	No Quantity			0		0		27122			4
S3	2016	2016	2016	2	0	2	Export	524	Nepal	NPL	826	United Kingdom	GBR								65	TEXTILE YARN,FABRIC,ETC.	1	No Quantity			0		0		7241429			4
S3	2016	2016	2016	2	0	2	Export	524	Nepal	NPL	834	United Rep. of Tanzania	TZA								65	TEXTILE YARN,FABRIC,ETC.	1	No Quantity			0		0		419			4
S3	2016	2016	2016	2	0	2	Export	524	Nepal	NPL	842	USA	USA								65	TEXTILE YARN,FABRIC,ETC.	1	No Quantity			0		0		48304248			4
S3	2016	2016	2016	2	0	2	Export	524	Nepal	NPL	858	Uruguay	URY								65	TEXTILE YARN,FABRIC,ETC.	1	No Quantity			0		0		11386			4
S3	2016	2016	2016	2	0	2	Export	524	Nepal	NPL	860	Uzbekistan	UZB								65	TEXTILE YARN,FABRIC,ETC.	1	No Quantity			0		0		51750			4
S3	2016	2016	2016	2	0	2	Export	524	Nepal	NPL	862	Venezuela	VEN								65	TEXTILE YARN,FABRIC,ETC.	1	No Quantity			0		0		9022			4
S3	2016	2016	2016	2	0	2	Export	524	Nepal	NPL	899	Areas, nes									65	TEXTILE YARN,FABRIC,ETC.	1	No Quantity			0		0		820			4
S3	2016	2016	2016	2	0	2	Export	516	Namibia	NAM	0	World	WLD								66	NON-METAL.MINERAL MANFCT	1	No Quantity							1304850359			0
S3	2016	2016	2016	2	0	2	Export	516	Namibia	NAM	24	Angola	AGO								66	NON-METAL.MINERAL MANFCT	1	No Quantity							492569			0
S3	2016	2016	2016	2	0	2	Export	516	Namibia	NAM	36	Australia	AUS								66	NON-METAL.MINERAL MANFCT	1	No Quantity							414			0
S3	2016	2016	2016	2	0	2	Export	516	Namibia	NAM	40	Austria	AUT								66	NON-METAL.MINERAL MANFCT	1	No Quantity							3636			0
S3	2016	2016	2016	2	0	2	Export	516	Namibia	NAM	44	Bahamas	BHS								66	NON-METAL.MINERAL MANFCT	1	No Quantity							21			0
S3	2016	2016	2016	2	0	2	Export	516	Namibia	NAM	51	Armenia	ARM								66	NON-METAL.MINERAL MANFCT	1	No Quantity							110266			0
S3	2016	2016	2016	2	0	2	Export	516	Namibia	NAM	56	Belgium	BEL								66	NON-METAL.MINERAL MANFCT	1	No Quantity							116350730			0
S3	2016	2016	2016	2	0	2	Export	516	Namibia	NAM	72	Botswana	BWA								66	NON-METAL.MINERAL MANFCT	1	No Quantity							639308140			0
S3	2016	2016	2016	2	0	2	Export	516	Namibia	NAM	84	Belize	BLZ								66	NON-METAL.MINERAL MANFCT	1	No Quantity							13			0
S3	2016	2016	2016	2	0	2	Export	516	Namibia	NAM	124	Canada	CAN								66	NON-METAL.MINERAL MANFCT	1	No Quantity							7106			0
S3	2016	2016	2016	2	0	2	Export	516	Namibia	NAM	152	Chile	CHL								66	NON-METAL.MINERAL MANFCT	1	No Quantity							204			0
S3	2016	2016	2016	2	0	2	Export	516	Namibia	NAM	156	China	CHN								66	NON-METAL.MINERAL MANFCT	1	No Quantity							46670			0
S3	2016	2016	2016	2	0	2	Export	516	Namibia	NAM	180	Dem. Rep. of the Congo	COD								66	NON-METAL.MINERAL MANFCT	1	No Quantity							802360			0
S3	2016	2016	2016	2	0	2	Export	516	Namibia	NAM	196	Cyprus	CYP								66	NON-METAL.MINERAL MANFCT	1	No Quantity							2092			0
S3	2016	2016	2016	2	0	2	Export	516	Namibia	NAM	203	Czechia	CZE								66	NON-METAL.MINERAL MANFCT	1	No Quantity							52043			0
S3	2016	2016	2016	2	0	2	Export	516	Namibia	NAM	251	France	FRA								66	NON-METAL.MINERAL MANFCT	1	No Quantity							6421			0
S3	2016	2016	2016	2	0	2	Export	516	Namibia	NAM	276	Germany	DEU								66	NON-METAL.MINERAL MANFCT	1	No Quantity							47025			0
S3	2016	2016	2016	2	0	2	Export	516	Namibia	NAM	288	Ghana	GHA								66	NON-METAL.MINERAL MANFCT	1	No Quantity							12			0
S3	2016	2016	2016	2	0	2	Export	516	Namibia	NAM	300	Greece	GRC								66	NON-METAL.MINERAL MANFCT	1	No Quantity							228			0
S3	2016	2016	2016	2	0	2	Export	516	Namibia	NAM	344	China, Hong Kong SAR	HKG								66	NON-METAL.MINERAL MANFCT	1	No Quantity							5798890			0
S3	2016	2016	2016	2	0	2	Export	516	Namibia	NAM	348	Hungary	HUN								66	NON-METAL.MINERAL MANFCT	1	No Quantity							20			0
S3	2016	2016	2016	2	0	2	Export	516	Namibia	NAM	372	Ireland	IRL								66	NON-METAL.MINERAL MANFCT	1	No Quantity							34			0
S3	2016	2016	2016	2	0	2	Export	516	Namibia	NAM	376	Israel	ISR								66	NON-METAL.MINERAL MANFCT	1	No Quantity							26305389			0
S3	2016	2016	2016	2	0	2	Export	516	Namibia	NAM	381	Italy	ITA								66	NON-METAL.MINERAL MANFCT	1	No Quantity							535078			0
S3	2016	2016	2016	2	0	2	Export	516	Namibia	NAM	392	Japan	JPN								66	NON-METAL.MINERAL MANFCT	1	No Quantity							906			0
S3	2016	2016	2016	2	0	2	Export	516	Namibia	NAM	410	Rep. of Korea	KOR								66	NON-METAL.MINERAL MANFCT	1	No Quantity							1			0
S3	2016	2016	2016	2	0	2	Export	516	Namibia	NAM	414	Kuwait	KWT								66	NON-METAL.MINERAL MANFCT	1	No Quantity							3			0
S3	2016	2016	2016	2	0	2	Export	516	Namibia	NAM	422	Lebanon	LBN								66	NON-METAL.MINERAL MANFCT	1	No Quantity							6			0
S3	2016	2016	2016	2	0	2	Export	516	Namibia	NAM	440	Lithuania	LTU								66	NON-METAL.MINERAL MANFCT	1	No Quantity							187			0
S3	2016	2016	2016	2	0	2	Export	516	Namibia	NAM	458	Malaysia	MYS								66	NON-METAL.MINERAL MANFCT	1	No Quantity							9			0
S3	2016	2016	2016	2	0	2	Export	516	Namibia	NAM	480	Mauritius	MUS								66	NON-METAL.MINERAL MANFCT	1	No Quantity							10			0
S3	2016	2016	2016	2	0	2	Export	516	Namibia	NAM	490	Other Asia, nes									66	NON-METAL.MINERAL MANFCT	1	No Quantity							54			0
S3	2016	2016	2016	2	0	2	Export	516	Namibia	NAM	508	Mozambique	MOZ								66	NON-METAL.MINERAL MANFCT	1	No Quantity							8303			0
S3	2016	2016	2016	2	0	2	Export	516	Namibia	NAM	528	Netherlands	NLD								66	NON-METAL.MINERAL MANFCT	1	No Quantity							26984			0
S3	2016	2016	2016	2	0	2	Export	516	Namibia	NAM	566	Nigeria	NGA								66	NON-METAL.MINERAL MANFCT	1	No Quantity							68			0
S3	2016	2016	2016	2	0	2	Export	516	Namibia	NAM	591	Panama	PAN								66	NON-METAL.MINERAL MANFCT	1	No Quantity							1487			0
S3	2016	2016	2016	2	0	2	Export	516	Namibia	NAM	616	Poland	POL								66	NON-METAL.MINERAL MANFCT	1	No Quantity							48218			0
S3	2016	2016	2016	2	0	2	Export	516	Namibia	NAM	643	Russian Federation	RUS								66	NON-METAL.MINERAL MANFCT	1	No Quantity							89			0
S3	2016	2016	2016	2	0	2	Export	516	Namibia	NAM	654	Saint Helena	SHN								66	NON-METAL.MINERAL MANFCT	1	No Quantity							8			0
S3	2016	2016	2016	2	0	2	Export	516	Namibia	NAM	660	Anguilla	AIA								66	NON-METAL.MINERAL MANFCT	1	No Quantity							17			0
S3	2016	2016	2016	2	0	2	Export	516	Namibia	NAM	699	India	IND								66	NON-METAL.MINERAL MANFCT	1	No Quantity							27857390			0
S3	2016	2016	2016	2	0	2	Export	516	Namibia	NAM	702	Singapore	SGP								66	NON-METAL.MINERAL MANFCT	1	No Quantity							122			0
S3	2016	2016	2016	2	0	2	Export	516	Namibia	NAM	710	South Africa	ZAF								66	NON-METAL.MINERAL MANFCT	1	No Quantity							10320411			0
S3	2016	2016	2016	2	0	2	Export	516	Namibia	NAM	716	Zimbabwe	ZWE								66	NON-METAL.MINERAL MANFCT	1	No Quantity							341			0
S3	2016	2016	2016	2	0	2	Export	516	Namibia	NAM	748	Swaziland	SWZ								66	NON-METAL.MINERAL MANFCT	1	No Quantity							217			0
S3	2016	2016	2016	2	0	2	Export	516	Namibia	NAM	752	Sweden	SWE								66	NON-METAL.MINERAL MANFCT	1	No Quantity							4			0
S3	2016	2016	2016	2	0	2	Export	516	Namibia	NAM	757	Switzerland	CHE								66	NON-METAL.MINERAL MANFCT	1	No Quantity							59057517			0
S3	2016	2016	2016	2	0	2	Export	516	Namibia	NAM	764	Thailand	THA								66	NON-METAL.MINERAL MANFCT	1	No Quantity							6680			0
S3	2016	2016	2016	2	0	2	Export	516	Namibia	NAM	784	United Arab Emirates	ARE								66	NON-METAL.MINERAL MANFCT	1	No Quantity							59844219			0
S3	2016	2016	2016	2	0	2	Export	516	Namibia	NAM	792	Turkey	TUR								66	NON-METAL.MINERAL MANFCT	1	No Quantity							485			0
S3	2016	2016	2016	2	0	2	Export	516	Namibia	NAM	804	Ukraine	UKR								66	NON-METAL.MINERAL MANFCT	1	No Quantity							61274			0
S3	2016	2016	2016	2	0	2	Export	516	Namibia	NAM	826	United Kingdom	GBR								66	NON-METAL.MINERAL MANFCT	1	No Quantity							3771			0
S3	2016	2016	2016	2	0	2	Export	516	Namibia	NAM	834	United Rep. of Tanzania	TZA								66	NON-METAL.MINERAL MANFCT	1	No Quantity							11452			0
S3	2016	2016	2016	2	0	2	Export	516	Namibia	NAM	842	USA	USA								66	NON-METAL.MINERAL MANFCT	1	No Quantity							62303890			0
S3	2016	2016	2016	2	0	2	Export	516	Namibia	NAM	894	Zambia	ZMB								66	NON-METAL.MINERAL MANFCT	1	No Quantity							179703			0
S3	2016	2016	2016	2	0	2	Export	516	Namibia	NAM	899	Areas, nes									66	NON-METAL.MINERAL MANFCT	1	No Quantity							295247170			0
S3	2016	2016	2016	2	0	2	Export	524	Nepal	NPL	0	World	WLD								66	NON-METAL.MINERAL MANFCT	1	No Quantity			0				6686265			4
S3	2016	2016	2016	2	0	2	Export	524	Nepal	NPL	36	Australia	AUS								66	NON-METAL.MINERAL MANFCT	1	No Quantity			0		0		51530			4
S3	2016	2016	2016	2	0	2	Export	524	Nepal	NPL	40	Austria	AUT								66	NON-METAL.MINERAL MANFCT	1	No Quantity			0		0		4835			0
S3	2016	2016	2016	2	0	2	Export	524	Nepal	NPL	44	Bahamas	BHS								66	NON-METAL.MINERAL MANFCT	1	No Quantity			0		0		1084			0
S3	2016	2016	2016	2	0	2	Export	524	Nepal	NPL	56	Belgium	BEL								66	NON-METAL.MINERAL MANFCT	1	No Quantity			0		0		373			0
S3	2016	2016	2016	2	0	2	Export	524	Nepal	NPL	124	Canada	CAN								66	NON-METAL.MINERAL MANFCT	1	No Quantity			0		0		68185			4
S3	2016	2016	2016	2	0	2	Export	524	Nepal	NPL	152	Chile	CHL								66	NON-METAL.MINERAL MANFCT	1	No Quantity			0		0		1965			4
S3	2016	2016	2016	2	0	2	Export	524	Nepal	NPL	156	China	CHN								66	NON-METAL.MINERAL MANFCT	1	No Quantity			0		0		67103			4
S3	2016	2016	2016	2	0	2	Export	524	Nepal	NPL	203	Czechia	CZE								66	NON-METAL.MINERAL MANFCT	1	No Quantity			0		0		854			0
S3	2016	2016	2016	2	0	2	Export	524	Nepal	NPL	208	Denmark	DNK								66	NON-METAL.MINERAL MANFCT	1	No Quantity			0		0		4578			4
S3	2016	2016	2016	2	0	2	Export	524	Nepal	NPL	251	France	FRA								66	NON-METAL.MINERAL MANFCT	1	No Quantity			0		0		53817			4
S3	2016	2016	2016	2	0	2	Export	524	Nepal	NPL	276	Germany	DEU								66	NON-METAL.MINERAL MANFCT	1	No Quantity			0		0		38035			4
S3	2016	2016	2016	2	0	2	Export	524	Nepal	NPL	348	Hungary	HUN								66	NON-METAL.MINERAL MANFCT	1	No Quantity			0				7579			4
S3	2016	2016	2016	2	0	2	Export	524	Nepal	NPL	381	Italy	ITA								66	NON-METAL.MINERAL MANFCT	1	No Quantity			0		0		43643			4
S3	2016	2016	2016	2	0	2	Export	524	Nepal	NPL	392	Japan	JPN								66	NON-METAL.MINERAL MANFCT	1	No Quantity			0		0		7540			4
S3	2016	2016	2016	2	0	2	Export	524	Nepal	NPL	410	Rep. of Korea	KOR								66	NON-METAL.MINERAL MANFCT	1	No Quantity			0		0		4944			0
S3	2016	2016	2016	2	0	2	Export	524	Nepal	NPL	428	Latvia	LVA								66	NON-METAL.MINERAL MANFCT	1	No Quantity			0		0		1587			0
S3	2016	2016	2016	2	0	2	Export	524	Nepal	NPL	458	Malaysia	MYS								66	NON-METAL.MINERAL MANFCT	1	No Quantity			0		0		119			0
S3	2016	2016	2016	2	0	2	Export	524	Nepal	NPL	484	Mexico	MEX								66	NON-METAL.MINERAL MANFCT	1	No Quantity			0		0		127			0
S3	2016	2016	2016	2	0	2	Export	524	Nepal	NPL	490	Other Asia, nes									66	NON-METAL.MINERAL MANFCT	1	No Quantity			0		0		9720			4
S3	2016	2016	2016	2	0	2	Export	524	Nepal	NPL	528	Netherlands	NLD								66	NON-METAL.MINERAL MANFCT	1	No Quantity			0		0		56884			4
S3	2016	2016	2016	2	0	2	Export	524	Nepal	NPL	608	Philippines	PHL								66	NON-METAL.MINERAL MANFCT	1	No Quantity			0		0		5647			0
S3	2016	2016	2016	2	0	2	Export	524	Nepal	NPL	699	India	IND								66	NON-METAL.MINERAL MANFCT	1	No Quantity			0		0		649337			4
S3	2016	2016	2016	2	0	2	Export	524	Nepal	NPL	716	Zimbabwe	ZWE								66	NON-METAL.MINERAL MANFCT	1	No Quantity			0		0		17550			0
S3	2016	2016	2016	2	0	2	Export	524	Nepal	NPL	724	Spain	ESP								66	NON-METAL.MINERAL MANFCT	1	No Quantity			0		0		380			4
S3	2016	2016	2016	2	0	2	Export	524	Nepal	NPL	752	Sweden	SWE								66	NON-METAL.MINERAL MANFCT	1	No Quantity			0		0		9509			4
S3	2016	2016	2016	2	0	2	Export	524	Nepal	NPL	757	Switzerland	CHE								66	NON-METAL.MINERAL MANFCT	1	No Quantity			0		0		5380			4
S3	2016	2016	2016	2	0	2	Export	524	Nepal	NPL	784	United Arab Emirates	ARE								66	NON-METAL.MINERAL MANFCT	1	No Quantity			0		0		1324			0
S3	2016	2016	2016	2	0	2	Export	524	Nepal	NPL	826	United Kingdom	GBR								66	NON-METAL.MINERAL MANFCT	1	No Quantity			0		0		621			0
S3	2016	2016	2016	2	0	2	Export	524	Nepal	NPL	842	USA	USA								66	NON-METAL.MINERAL MANFCT	1	No Quantity			0		0		5568477			4
S3	2016	2016	2016	2	0	2	Export	524	Nepal	NPL	858	Uruguay	URY								66	NON-METAL.MINERAL MANFCT	1	No Quantity			0		0		3521			4
S3	2016	2016	2016	2	0	2	Export	516	Namibia	NAM	0	World	WLD								67	IRON AND STEEL	1	No Quantity							2856218			0
S3	2016	2016	2016	2	0	2	Export	516	Namibia	NAM	24	Angola	AGO								67	IRON AND STEEL	1	No Quantity							457095			0
S3	2016	2016	2016	2	0	2	Export	516	Namibia	NAM	44	Bahamas	BHS								67	IRON AND STEEL	1	No Quantity							4960			0
S3	2016	2016	2016	2	0	2	Export	516	Namibia	NAM	72	Botswana	BWA								67	IRON AND STEEL	1	No Quantity							20709			0
S3	2016	2016	2016	2	0	2	Export	516	Namibia	NAM	156	China	CHN								67	IRON AND STEEL	1	No Quantity							14			0
S3	2016	2016	2016	2	0	2	Export	516	Namibia	NAM	180	Dem. Rep. of the Congo	COD								67	IRON AND STEEL	1	No Quantity							11779			0
S3	2016	2016	2016	2	0	2	Export	516	Namibia	NAM	196	Cyprus	CYP								67	IRON AND STEEL	1	No Quantity							1692			0
S3	2016	2016	2016	2	0	2	Export	516	Namibia	NAM	251	France	FRA								67	IRON AND STEEL	1	No Quantity							22			0
S3	2016	2016	2016	2	0	2	Export	516	Namibia	NAM	276	Germany	DEU								67	IRON AND STEEL	1	No Quantity							8987			0
S3	2016	2016	2016	2	0	2	Export	516	Namibia	NAM	288	Ghana	GHA								67	IRON AND STEEL	1	No Quantity							1214372			0
S3	2016	2016	2016	2	0	2	Export	516	Namibia	NAM	440	Lithuania	LTU								67	IRON AND STEEL	1	No Quantity							788			0
S3	2016	2016	2016	2	0	2	Export	516	Namibia	NAM	480	Mauritius	MUS								67	IRON AND STEEL	1	No Quantity							10254			0
S3	2016	2016	2016	2	0	2	Export	516	Namibia	NAM	490	Other Asia, nes									67	IRON AND STEEL	1	No Quantity							129			0
S3	2016	2016	2016	2	0	2	Export	516	Namibia	NAM	504	Morocco	MAR								67	IRON AND STEEL	1	No Quantity							3			0
S3	2016	2016	2016	2	0	2	Export	516	Namibia	NAM	528	Netherlands	NLD								67	IRON AND STEEL	1	No Quantity							2535			0
S3	2016	2016	2016	2	0	2	Export	516	Namibia	NAM	591	Panama	PAN								67	IRON AND STEEL	1	No Quantity							1628			0
S3	2016	2016	2016	2	0	2	Export	516	Namibia	NAM	659	Saint Kitts and Nevis	KNA								67	IRON AND STEEL	1	No Quantity							1889			0
S3	2016	2016	2016	2	0	2	Export	516	Namibia	NAM	702	Singapore	SGP								67	IRON AND STEEL	1	No Quantity							736			0
S3	2016	2016	2016	2	0	2	Export	516	Namibia	NAM	710	South Africa	ZAF								67	IRON AND STEEL	1	No Quantity							519796			0
S3	2016	2016	2016	2	0	2	Export	516	Namibia	NAM	716	Zimbabwe	ZWE								67	IRON AND STEEL	1	No Quantity							30512			0
S3	2016	2016	2016	2	0	2	Export	516	Namibia	NAM	752	Sweden	SWE								67	IRON AND STEEL	1	No Quantity							6142			0
S3	2016	2016	2016	2	0	2	Export	516	Namibia	NAM	784	United Arab Emirates	ARE								67	IRON AND STEEL	1	No Quantity							926			0
S3	2016	2016	2016	2	0	2	Export	516	Namibia	NAM	792	Turkey	TUR								67	IRON AND STEEL	1	No Quantity							1			0
S3	2016	2016	2016	2	0	2	Export	516	Namibia	NAM	826	United Kingdom	GBR								67	IRON AND STEEL	1	No Quantity							471			0
S3	2016	2016	2016	2	0	2	Export	516	Namibia	NAM	842	USA	USA								67	IRON AND STEEL	1	No Quantity							385			0
S3	2016	2016	2016	2	0	2	Export	516	Namibia	NAM	894	Zambia	ZMB								67	IRON AND STEEL	1	No Quantity							540536			0
S3	2016	2016	2016	2	0	2	Export	516	Namibia	NAM	899	Areas, nes									67	IRON AND STEEL	1	No Quantity							19859			0
S3	2016	2016	2016	2	0	2	Export	524	Nepal	NPL	0	World	WLD								67	IRON AND STEEL	1	No Quantity			0		0		44433950			0
S3	2016	2016	2016	2	0	2	Export	524	Nepal	NPL	20	Andorra	AND								67	IRON AND STEEL	1	No Quantity			0		0		8909			0
S3	2016	2016	2016	2	0	2	Export	524	Nepal	NPL	156	China	CHN								67	IRON AND STEEL	1	No Quantity			0		0		5796			0
S3	2016	2016	2016	2	0	2	Export	524	Nepal	NPL	381	Italy	ITA								67	IRON AND STEEL	1	No Quantity			0		0		18			0
S3	2016	2016	2016	2	0	2	Export	524	Nepal	NPL	466	Mali	MLI								67	IRON AND STEEL	1	No Quantity			0		0		942			0
S3	2016	2016	2016	2	0	2	Export	524	Nepal	NPL	699	India	IND								67	IRON AND STEEL	1	No Quantity			0		0		44418283			0
S3	2016	2016	2016	2	0	2	Export	516	Namibia	NAM	0	World	WLD								68	NON-FERROUS METALS	1	No Quantity							550105562			0
S3	2016	2016	2016	2	0	2	Export	516	Namibia	NAM	24	Angola	AGO								68	NON-FERROUS METALS	1	No Quantity							44917			0
S3	2016	2016	2016	2	0	2	Export	516	Namibia	NAM	44	Bahamas	BHS								68	NON-FERROUS METALS	1	No Quantity							447			0
S3	2016	2016	2016	2	0	2	Export	516	Namibia	NAM	56	Belgium	BEL								68	NON-FERROUS METALS	1	No Quantity							26821627			0
S3	2016	2016	2016	2	0	2	Export	516	Namibia	NAM	72	Botswana	BWA								68	NON-FERROUS METALS	1	No Quantity							508			0
S3	2016	2016	2016	2	0	2	Export	516	Namibia	NAM	124	Canada	CAN								68	NON-FERROUS METALS	1	No Quantity							1571836			0
S3	2016	2016	2016	2	0	2	Export	516	Namibia	NAM	156	China	CHN								68	NON-FERROUS METALS	1	No Quantity							10004504			0
S3	2016	2016	2016	2	0	2	Export	516	Namibia	NAM	180	Dem. Rep. of the Congo	COD								68	NON-FERROUS METALS	1	No Quantity							973			0
S3	2016	2016	2016	2	0	2	Export	516	Namibia	NAM	276	Germany	DEU								68	NON-FERROUS METALS	1	No Quantity							26263298			0
S3	2016	2016	2016	2	0	2	Export	516	Namibia	NAM	300	Greece	GRC								68	NON-FERROUS METALS	1	No Quantity							31			0
S3	2016	2016	2016	2	0	2	Export	516	Namibia	NAM	344	China, Hong Kong SAR	HKG								68	NON-FERROUS METALS	1	No Quantity							779796			0
S3	2016	2016	2016	2	0	2	Export	516	Namibia	NAM	381	Italy	ITA								68	NON-FERROUS METALS	1	No Quantity							120099371			0
S3	2016	2016	2016	2	0	2	Export	516	Namibia	NAM	392	Japan	JPN								68	NON-FERROUS METALS	1	No Quantity							571781			0
S3	2016	2016	2016	2	0	2	Export	516	Namibia	NAM	410	Rep. of Korea	KOR								68	NON-FERROUS METALS	1	No Quantity							504954			0
S3	2016	2016	2016	2	0	2	Export	516	Namibia	NAM	426	Lesotho	LSO								68	NON-FERROUS METALS	1	No Quantity							257			0
S3	2016	2016	2016	2	0	2	Export	516	Namibia	NAM	440	Lithuania	LTU								68	NON-FERROUS METALS	1	No Quantity							69			0
[truncated: 1,427 more rows]
