# Supplementary material for: Core-periphery structure in sectoral international trade networks: A new approach to an old theory
Source: PLoS One. 2020 Apr 2;15(4):e0229547. doi: 10.1371/journal.pone.0229547 (PMC7117750; doi:10.1371/journal.pone.0229547)
Supplement: S7 File — (ZIP) [file pone.0229547.s007.zip › S7_File/RawData 2016/comtrade (5).csv]

Classification	Year	Period	Period Desc.	Aggregate Level	Is Leaf Code	Trade Flow Code	Trade Flow	Reporter Code	Reporter	Reporter ISO	Partner Code	Partner	Partner ISO	2nd Partner Code	2nd Partner	2nd Partner ISO	Customs Proc. Code	Customs	Mode of Transport Code	Mode of Transport	Commodity Code	Commodity	Qty Unit Code	Qty Unit	Qty	Alt Qty Unit Code	Alt Qty Unit	Alt Qty	Netweight (kg)	Gross weight (kg)	Trade Value (US$)	CIF Trade Value (US$)	FOB Trade Value (US$)	Flag
S3	2016	2016	2016	2	0	2	Export	48	Bahrain	BHR	0	World	WLD								00	LIVE ANIMALS	1	No Quantity							3327893			0
S3	2016	2016	2016	2	0	2	Export	48	Bahrain	BHR	56	Belgium	BEL								00	LIVE ANIMALS	1	No Quantity							12337			0
S3	2016	2016	2016	2	0	2	Export	48	Bahrain	BHR	251	France	FRA								00	LIVE ANIMALS	1	No Quantity							63576			0
S3	2016	2016	2016	2	0	2	Export	48	Bahrain	BHR	276	Germany	DEU								00	LIVE ANIMALS	1	No Quantity							6569			0
S3	2016	2016	2016	2	0	2	Export	48	Bahrain	BHR	372	Ireland	IRL								00	LIVE ANIMALS	1	No Quantity							11174			0
S3	2016	2016	2016	2	0	2	Export	48	Bahrain	BHR	414	Kuwait	KWT								00	LIVE ANIMALS	1	No Quantity							216048			0
S3	2016	2016	2016	2	0	2	Export	48	Bahrain	BHR	634	Qatar	QAT								00	LIVE ANIMALS	1	No Quantity							1934443			0
S3	2016	2016	2016	2	0	2	Export	48	Bahrain	BHR	682	Saudi Arabia	SAU								00	LIVE ANIMALS	1	No Quantity							253534			0
S3	2016	2016	2016	2	0	2	Export	48	Bahrain	BHR	710	South Africa	ZAF								00	LIVE ANIMALS	1	No Quantity							37500			0
S3	2016	2016	2016	2	0	2	Export	48	Bahrain	BHR	784	United Arab Emirates	ARE								00	LIVE ANIMALS	1	No Quantity							677259			0
S3	2016	2016	2016	2	0	2	Export	48	Bahrain	BHR	818	Egypt	EGY								00	LIVE ANIMALS	1	No Quantity							1325			0
S3	2016	2016	2016	2	0	2	Export	48	Bahrain	BHR	826	United Kingdom	GBR								00	LIVE ANIMALS	1	No Quantity							70829			0
S3	2016	2016	2016	2	0	2	Export	48	Bahrain	BHR	842	USA	USA								00	LIVE ANIMALS	1	No Quantity							43299			0
S3	2016	2016	2016	2	0	2	Export	51	Armenia	ARM	0	World	WLD								00	LIVE ANIMALS	1	No Quantity							2308805			0
S3	2016	2016	2016	2	0	2	Export	51	Armenia	ARM	368	Iraq	IRQ								00	LIVE ANIMALS	1	No Quantity							1802855			0
S3	2016	2016	2016	2	0	2	Export	51	Armenia	ARM	414	Kuwait	KWT								00	LIVE ANIMALS	1	No Quantity							422190			0
S3	2016	2016	2016	2	0	2	Export	51	Armenia	ARM	512	Oman	OMN								00	LIVE ANIMALS	1	No Quantity							78720			0
S3	2016	2016	2016	2	0	2	Export	51	Armenia	ARM	586	Pakistan	PAK								00	LIVE ANIMALS	1	No Quantity							400			0
S3	2016	2016	2016	2	0	2	Export	51	Armenia	ARM	634	Qatar	QAT								00	LIVE ANIMALS	1	No Quantity							2703			0
S3	2016	2016	2016	2	0	2	Export	51	Armenia	ARM	642	Romania	ROU								00	LIVE ANIMALS	1	No Quantity							2			0
S3	2016	2016	2016	2	0	2	Export	51	Armenia	ARM	643	Russian Federation	RUS								00	LIVE ANIMALS	1	No Quantity							545			0
S3	2016	2016	2016	2	0	2	Export	51	Armenia	ARM	729	Sudan	SDN								00	LIVE ANIMALS	1	No Quantity							1000			0
S3	2016	2016	2016	2	0	2	Export	51	Armenia	ARM	784	United Arab Emirates	ARE								00	LIVE ANIMALS	1	No Quantity							389			0
S3	2016	2016	2016	2	0	2	Export	48	Bahrain	BHR	0	World	WLD								01	MEAT, MEAT PREPARATIONS	1	No Quantity							3017621			0
S3	2016	2016	2016	2	0	2	Export	48	Bahrain	BHR	28	Antigua and Barbuda	ATG								01	MEAT, MEAT PREPARATIONS	1	No Quantity							6357			0
S3	2016	2016	2016	2	0	2	Export	48	Bahrain	BHR	36	Australia	AUS								01	MEAT, MEAT PREPARATIONS	1	No Quantity							119039			0
S3	2016	2016	2016	2	0	2	Export	48	Bahrain	BHR	44	Bahamas	BHS								01	MEAT, MEAT PREPARATIONS	1	No Quantity							5176			0
S3	2016	2016	2016	2	0	2	Export	48	Bahrain	BHR	76	Brazil	BRA								01	MEAT, MEAT PREPARATIONS	1	No Quantity							17400			0
S3	2016	2016	2016	2	0	2	Export	48	Bahrain	BHR	136	Cayman Isds	CYM								01	MEAT, MEAT PREPARATIONS	1	No Quantity							2407			0
S3	2016	2016	2016	2	0	2	Export	48	Bahrain	BHR	156	China	CHN								01	MEAT, MEAT PREPARATIONS	1	No Quantity							53540			0
S3	2016	2016	2016	2	0	2	Export	48	Bahrain	BHR	196	Cyprus	CYP								01	MEAT, MEAT PREPARATIONS	1	No Quantity							2282			0
S3	2016	2016	2016	2	0	2	Export	48	Bahrain	BHR	208	Denmark	DNK								01	MEAT, MEAT PREPARATIONS	1	No Quantity							2509			0
S3	2016	2016	2016	2	0	2	Export	48	Bahrain	BHR	231	Ethiopia	ETH								01	MEAT, MEAT PREPARATIONS	1	No Quantity							631			0
S3	2016	2016	2016	2	0	2	Export	48	Bahrain	BHR	276	Germany	DEU								01	MEAT, MEAT PREPARATIONS	1	No Quantity							20314			0
S3	2016	2016	2016	2	0	2	Export	48	Bahrain	BHR	300	Greece	GRC								01	MEAT, MEAT PREPARATIONS	1	No Quantity							6659			0
S3	2016	2016	2016	2	0	2	Export	48	Bahrain	BHR	344	China, Hong Kong SAR	HKG								01	MEAT, MEAT PREPARATIONS	1	No Quantity							11535			0
S3	2016	2016	2016	2	0	2	Export	48	Bahrain	BHR	368	Iraq	IRQ								01	MEAT, MEAT PREPARATIONS	1	No Quantity							15194			0
S3	2016	2016	2016	2	0	2	Export	48	Bahrain	BHR	414	Kuwait	KWT								01	MEAT, MEAT PREPARATIONS	1	No Quantity							285954			0
S3	2016	2016	2016	2	0	2	Export	48	Bahrain	BHR	430	Liberia	LBR								01	MEAT, MEAT PREPARATIONS	1	No Quantity							118832			0
S3	2016	2016	2016	2	0	2	Export	48	Bahrain	BHR	442	Luxembourg	LUX								01	MEAT, MEAT PREPARATIONS	1	No Quantity							631			0
S3	2016	2016	2016	2	0	2	Export	48	Bahrain	BHR	470	Malta	MLT								01	MEAT, MEAT PREPARATIONS	1	No Quantity							26907			0
S3	2016	2016	2016	2	0	2	Export	48	Bahrain	BHR	512	Oman	OMN								01	MEAT, MEAT PREPARATIONS	1	No Quantity							58385			0
S3	2016	2016	2016	2	0	2	Export	48	Bahrain	BHR	528	Netherlands	NLD								01	MEAT, MEAT PREPARATIONS	1	No Quantity							2800			0
S3	2016	2016	2016	2	0	2	Export	48	Bahrain	BHR	548	Vanuatu	VUT								01	MEAT, MEAT PREPARATIONS	1	No Quantity							63868			0
S3	2016	2016	2016	2	0	2	Export	48	Bahrain	BHR	579	Norway	NOR								01	MEAT, MEAT PREPARATIONS	1	No Quantity							19657			0
S3	2016	2016	2016	2	0	2	Export	48	Bahrain	BHR	584	Marshall Isds	MHL								01	MEAT, MEAT PREPARATIONS	1	No Quantity							51980			0
S3	2016	2016	2016	2	0	2	Export	48	Bahrain	BHR	591	Panama	PAN								01	MEAT, MEAT PREPARATIONS	1	No Quantity							36857			0
S3	2016	2016	2016	2	0	2	Export	48	Bahrain	BHR	634	Qatar	QAT								01	MEAT, MEAT PREPARATIONS	1	No Quantity							224645			0
S3	2016	2016	2016	2	0	2	Export	48	Bahrain	BHR	670	Saint Vincent and the Grenadines	VCT								01	MEAT, MEAT PREPARATIONS	1	No Quantity							631			0
S3	2016	2016	2016	2	0	2	Export	48	Bahrain	BHR	682	Saudi Arabia	SAU								01	MEAT, MEAT PREPARATIONS	1	No Quantity							297551			0
S3	2016	2016	2016	2	0	2	Export	48	Bahrain	BHR	699	India	IND								01	MEAT, MEAT PREPARATIONS	1	No Quantity							517479			0
S3	2016	2016	2016	2	0	2	Export	48	Bahrain	BHR	702	Singapore	SGP								01	MEAT, MEAT PREPARATIONS	1	No Quantity							16910			0
S3	2016	2016	2016	2	0	2	Export	48	Bahrain	BHR	757	Switzerland	CHE								01	MEAT, MEAT PREPARATIONS	1	No Quantity							4397			0
S3	2016	2016	2016	2	0	2	Export	48	Bahrain	BHR	784	United Arab Emirates	ARE								01	MEAT, MEAT PREPARATIONS	1	No Quantity							62609			0
S3	2016	2016	2016	2	0	2	Export	48	Bahrain	BHR	798	Tuvalu	TUV								01	MEAT, MEAT PREPARATIONS	1	No Quantity							4999			0
S3	2016	2016	2016	2	0	2	Export	48	Bahrain	BHR	826	United Kingdom	GBR								01	MEAT, MEAT PREPARATIONS	1	No Quantity							3462			0
S3	2016	2016	2016	2	0	2	Export	48	Bahrain	BHR	842	USA	USA								01	MEAT, MEAT PREPARATIONS	1	No Quantity							511849			0
S3	2016	2016	2016	2	0	2	Export	48	Bahrain	BHR	899	Areas, nes									01	MEAT, MEAT PREPARATIONS	1	No Quantity							444176			0
S3	2016	2016	2016	2	0	2	Export	51	Armenia	ARM	0	World	WLD								01	MEAT, MEAT PREPARATIONS	1	No Quantity							11316537			0
S3	2016	2016	2016	2	0	2	Export	51	Armenia	ARM	268	Georgia	GEO								01	MEAT, MEAT PREPARATIONS	1	No Quantity							1126352			0
S3	2016	2016	2016	2	0	2	Export	51	Armenia	ARM	344	China, Hong Kong SAR	HKG								01	MEAT, MEAT PREPARATIONS	1	No Quantity							6688			0
S3	2016	2016	2016	2	0	2	Export	51	Armenia	ARM	364	Iran	IRN								01	MEAT, MEAT PREPARATIONS	1	No Quantity							9803903			0
S3	2016	2016	2016	2	0	2	Export	51	Armenia	ARM	368	Iraq	IRQ								01	MEAT, MEAT PREPARATIONS	1	No Quantity							56381			0
S3	2016	2016	2016	2	0	2	Export	51	Armenia	ARM	414	Kuwait	KWT								01	MEAT, MEAT PREPARATIONS	1	No Quantity							17194			0
S3	2016	2016	2016	2	0	2	Export	51	Armenia	ARM	586	Pakistan	PAK								01	MEAT, MEAT PREPARATIONS	1	No Quantity							13087			0
S3	2016	2016	2016	2	0	2	Export	51	Armenia	ARM	634	Qatar	QAT								01	MEAT, MEAT PREPARATIONS	1	No Quantity							4082			0
S3	2016	2016	2016	2	0	2	Export	51	Armenia	ARM	643	Russian Federation	RUS								01	MEAT, MEAT PREPARATIONS	1	No Quantity							148386			0
S3	2016	2016	2016	2	0	2	Export	51	Armenia	ARM	804	Ukraine	UKR								01	MEAT, MEAT PREPARATIONS	1	No Quantity							19884			0
S3	2016	2016	2016	2	0	2	Export	51	Armenia	ARM	899	Areas, nes									01	MEAT, MEAT PREPARATIONS	1	No Quantity							120580			0
S3	2016	2016	2016	2	0	2	Export	48	Bahrain	BHR	0	World	WLD								02	DAIRY PRODUCTS,BIRD EGGS	1	No Quantity							50487578			0
S3	2016	2016	2016	2	0	2	Export	48	Bahrain	BHR	4	Afghanistan	AFG								02	DAIRY PRODUCTS,BIRD EGGS	1	No Quantity							41584			0
S3	2016	2016	2016	2	0	2	Export	48	Bahrain	BHR	28	Antigua and Barbuda	ATG								02	DAIRY PRODUCTS,BIRD EGGS	1	No Quantity							1670			0
S3	2016	2016	2016	2	0	2	Export	48	Bahrain	BHR	36	Australia	AUS								02	DAIRY PRODUCTS,BIRD EGGS	1	No Quantity							25317			0
S3	2016	2016	2016	2	0	2	Export	48	Bahrain	BHR	44	Bahamas	BHS								02	DAIRY PRODUCTS,BIRD EGGS	1	No Quantity							1918			0
S3	2016	2016	2016	2	0	2	Export	48	Bahrain	BHR	136	Cayman Isds	CYM								02	DAIRY PRODUCTS,BIRD EGGS	1	No Quantity							1450			0
S3	2016	2016	2016	2	0	2	Export	48	Bahrain	BHR	144	Sri Lanka	LKA								02	DAIRY PRODUCTS,BIRD EGGS	1	No Quantity							47465			0
S3	2016	2016	2016	2	0	2	Export	48	Bahrain	BHR	196	Cyprus	CYP								02	DAIRY PRODUCTS,BIRD EGGS	1	No Quantity							345			0
S3	2016	2016	2016	2	0	2	Export	48	Bahrain	BHR	208	Denmark	DNK								02	DAIRY PRODUCTS,BIRD EGGS	1	No Quantity							159			0
S3	2016	2016	2016	2	0	2	Export	48	Bahrain	BHR	231	Ethiopia	ETH								02	DAIRY PRODUCTS,BIRD EGGS	1	No Quantity							436			0
S3	2016	2016	2016	2	0	2	Export	48	Bahrain	BHR	275	State of Palestine	PSE								02	DAIRY PRODUCTS,BIRD EGGS	1	No Quantity							61932			0
S3	2016	2016	2016	2	0	2	Export	48	Bahrain	BHR	300	Greece	GRC								02	DAIRY PRODUCTS,BIRD EGGS	1	No Quantity							1439			0
S3	2016	2016	2016	2	0	2	Export	48	Bahrain	BHR	328	Guyana	GUY								02	DAIRY PRODUCTS,BIRD EGGS	1	No Quantity							22948			0
S3	2016	2016	2016	2	0	2	Export	48	Bahrain	BHR	344	China, Hong Kong SAR	HKG								02	DAIRY PRODUCTS,BIRD EGGS	1	No Quantity							2668			0
S3	2016	2016	2016	2	0	2	Export	48	Bahrain	BHR	360	Indonesia	IDN								02	DAIRY PRODUCTS,BIRD EGGS	1	No Quantity							1280912			0
S3	2016	2016	2016	2	0	2	Export	48	Bahrain	BHR	368	Iraq	IRQ								02	DAIRY PRODUCTS,BIRD EGGS	1	No Quantity							22393117			0
S3	2016	2016	2016	2	0	2	Export	48	Bahrain	BHR	400	Jordan	JOR								02	DAIRY PRODUCTS,BIRD EGGS	1	No Quantity							2117242			0
S3	2016	2016	2016	2	0	2	Export	48	Bahrain	BHR	414	Kuwait	KWT								02	DAIRY PRODUCTS,BIRD EGGS	1	No Quantity							6416380			0
S3	2016	2016	2016	2	0	2	Export	48	Bahrain	BHR	422	Lebanon	LBN								02	DAIRY PRODUCTS,BIRD EGGS	1	No Quantity							963571			0
S3	2016	2016	2016	2	0	2	Export	48	Bahrain	BHR	430	Liberia	LBR								02	DAIRY PRODUCTS,BIRD EGGS	1	No Quantity							23023			0
S3	2016	2016	2016	2	0	2	Export	48	Bahrain	BHR	442	Luxembourg	LUX								02	DAIRY PRODUCTS,BIRD EGGS	1	No Quantity							436			0
S3	2016	2016	2016	2	0	2	Export	48	Bahrain	BHR	462	Maldives	MDV								02	DAIRY PRODUCTS,BIRD EGGS	1	No Quantity							45429			0
S3	2016	2016	2016	2	0	2	Export	48	Bahrain	BHR	470	Malta	MLT								02	DAIRY PRODUCTS,BIRD EGGS	1	No Quantity							6137			0
S3	2016	2016	2016	2	0	2	Export	48	Bahrain	BHR	478	Mauritania	MRT								02	DAIRY PRODUCTS,BIRD EGGS	1	No Quantity							97817			0
S3	2016	2016	2016	2	0	2	Export	48	Bahrain	BHR	480	Mauritius	MUS								02	DAIRY PRODUCTS,BIRD EGGS	1	No Quantity							504072			0
S3	2016	2016	2016	2	0	2	Export	48	Bahrain	BHR	512	Oman	OMN								02	DAIRY PRODUCTS,BIRD EGGS	1	No Quantity							391425			0
S3	2016	2016	2016	2	0	2	Export	48	Bahrain	BHR	528	Netherlands	NLD								02	DAIRY PRODUCTS,BIRD EGGS	1	No Quantity							1467			0
S3	2016	2016	2016	2	0	2	Export	48	Bahrain	BHR	548	Vanuatu	VUT								02	DAIRY PRODUCTS,BIRD EGGS	1	No Quantity							15291			0
S3	2016	2016	2016	2	0	2	Export	48	Bahrain	BHR	579	Norway	NOR								02	DAIRY PRODUCTS,BIRD EGGS	1	No Quantity							2203			0
S3	2016	2016	2016	2	0	2	Export	48	Bahrain	BHR	584	Marshall Isds	MHL								02	DAIRY PRODUCTS,BIRD EGGS	1	No Quantity							7516			0
S3	2016	2016	2016	2	0	2	Export	48	Bahrain	BHR	586	Pakistan	PAK								02	DAIRY PRODUCTS,BIRD EGGS	1	No Quantity							416351			0
S3	2016	2016	2016	2	0	2	Export	48	Bahrain	BHR	591	Panama	PAN								02	DAIRY PRODUCTS,BIRD EGGS	1	No Quantity							7175			0
S3	2016	2016	2016	2	0	2	Export	48	Bahrain	BHR	634	Qatar	QAT								02	DAIRY PRODUCTS,BIRD EGGS	1	No Quantity							858934			0
S3	2016	2016	2016	2	0	2	Export	48	Bahrain	BHR	670	Saint Vincent and the Grenadines	VCT								02	DAIRY PRODUCTS,BIRD EGGS	1	No Quantity							436			0
S3	2016	2016	2016	2	0	2	Export	48	Bahrain	BHR	682	Saudi Arabia	SAU								02	DAIRY PRODUCTS,BIRD EGGS	1	No Quantity							3532084			0
S3	2016	2016	2016	2	0	2	Export	48	Bahrain	BHR	702	Singapore	SGP								02	DAIRY PRODUCTS,BIRD EGGS	1	No Quantity							4978			0
S3	2016	2016	2016	2	0	2	Export	48	Bahrain	BHR	706	Somalia	SOM								02	DAIRY PRODUCTS,BIRD EGGS	1	No Quantity							81745			0
S3	2016	2016	2016	2	0	2	Export	48	Bahrain	BHR	757	Switzerland	CHE								02	DAIRY PRODUCTS,BIRD EGGS	1	No Quantity							218			0
S3	2016	2016	2016	2	0	2	Export	48	Bahrain	BHR	772	Tokelau	TKL								02	DAIRY PRODUCTS,BIRD EGGS	1	No Quantity							158940			0
S3	2016	2016	2016	2	0	2	Export	48	Bahrain	BHR	784	United Arab Emirates	ARE								02	DAIRY PRODUCTS,BIRD EGGS	1	No Quantity							3783339			0
S3	2016	2016	2016	2	0	2	Export	48	Bahrain	BHR	792	Turkey	TUR								02	DAIRY PRODUCTS,BIRD EGGS	1	No Quantity							319080			0
S3	2016	2016	2016	2	0	2	Export	48	Bahrain	BHR	798	Tuvalu	TUV								02	DAIRY PRODUCTS,BIRD EGGS	1	No Quantity							2473			0
S3	2016	2016	2016	2	0	2	Export	48	Bahrain	BHR	826	United Kingdom	GBR								02	DAIRY PRODUCTS,BIRD EGGS	1	No Quantity							922			0
S3	2016	2016	2016	2	0	2	Export	48	Bahrain	BHR	842	USA	USA								02	DAIRY PRODUCTS,BIRD EGGS	1	No Quantity							1883450			0
S3	2016	2016	2016	2	0	2	Export	48	Bahrain	BHR	887	Yemen	YEM								02	DAIRY PRODUCTS,BIRD EGGS	1	No Quantity							4816177			0
S3	2016	2016	2016	2	0	2	Export	48	Bahrain	BHR	899	Areas, nes									02	DAIRY PRODUCTS,BIRD EGGS	1	No Quantity							145910			0
S3	2016	2016	2016	2	0	2	Export	51	Armenia	ARM	0	World	WLD								02	DAIRY PRODUCTS,BIRD EGGS	1	No Quantity							13400942			0
S3	2016	2016	2016	2	0	2	Export	51	Armenia	ARM	40	Austria	AUT								02	DAIRY PRODUCTS,BIRD EGGS	1	No Quantity							40553			0
S3	2016	2016	2016	2	0	2	Export	51	Armenia	ARM	268	Georgia	GEO								02	DAIRY PRODUCTS,BIRD EGGS	1	No Quantity							279650			0
S3	2016	2016	2016	2	0	2	Export	51	Armenia	ARM	376	Israel	ISR								02	DAIRY PRODUCTS,BIRD EGGS	1	No Quantity							9960			0
S3	2016	2016	2016	2	0	2	Export	51	Armenia	ARM	398	Kazakhstan	KAZ								02	DAIRY PRODUCTS,BIRD EGGS	1	No Quantity							32519			0
S3	2016	2016	2016	2	0	2	Export	51	Armenia	ARM	643	Russian Federation	RUS								02	DAIRY PRODUCTS,BIRD EGGS	1	No Quantity							12323558			0
S3	2016	2016	2016	2	0	2	Export	51	Armenia	ARM	842	USA	USA								02	DAIRY PRODUCTS,BIRD EGGS	1	No Quantity							335896			0
S3	2016	2016	2016	2	0	2	Export	51	Armenia	ARM	899	Areas, nes									02	DAIRY PRODUCTS,BIRD EGGS	1	No Quantity							378805			0
S3	2016	2016	2016	2	0	2	Export	48	Bahrain	BHR	0	World	WLD								03	FISH,CRUSTACEANS,MOLLUSC	1	No Quantity							31579436			0
S3	2016	2016	2016	2	0	2	Export	48	Bahrain	BHR	28	Antigua and Barbuda	ATG								03	FISH,CRUSTACEANS,MOLLUSC	1	No Quantity							1785			0
S3	2016	2016	2016	2	0	2	Export	48	Bahrain	BHR	36	Australia	AUS								03	FISH,CRUSTACEANS,MOLLUSC	1	No Quantity							146493			0
S3	2016	2016	2016	2	0	2	Export	48	Bahrain	BHR	44	Bahamas	BHS								03	FISH,CRUSTACEANS,MOLLUSC	1	No Quantity							1818			0
S3	2016	2016	2016	2	0	2	Export	48	Bahrain	BHR	136	Cayman Isds	CYM								03	FISH,CRUSTACEANS,MOLLUSC	1	No Quantity							568			0
S3	2016	2016	2016	2	0	2	Export	48	Bahrain	BHR	144	Sri Lanka	LKA								03	FISH,CRUSTACEANS,MOLLUSC	1	No Quantity							1154960			0
S3	2016	2016	2016	2	0	2	Export	48	Bahrain	BHR	196	Cyprus	CYP								03	FISH,CRUSTACEANS,MOLLUSC	1	No Quantity							992			0
S3	2016	2016	2016	2	0	2	Export	48	Bahrain	BHR	208	Denmark	DNK								03	FISH,CRUSTACEANS,MOLLUSC	1	No Quantity							652			0
S3	2016	2016	2016	2	0	2	Export	48	Bahrain	BHR	300	Greece	GRC								03	FISH,CRUSTACEANS,MOLLUSC	1	No Quantity							983			0
S3	2016	2016	2016	2	0	2	Export	48	Bahrain	BHR	344	China, Hong Kong SAR	HKG								03	FISH,CRUSTACEANS,MOLLUSC	1	No Quantity							9172			0
S3	2016	2016	2016	2	0	2	Export	48	Bahrain	BHR	392	Japan	JPN								03	FISH,CRUSTACEANS,MOLLUSC	1	No Quantity							2133255			0
S3	2016	2016	2016	2	0	2	Export	48	Bahrain	BHR	400	Jordan	JOR								03	FISH,CRUSTACEANS,MOLLUSC	1	No Quantity							594172			0
S3	2016	2016	2016	2	0	2	Export	48	Bahrain	BHR	410	Rep. of Korea	KOR								03	FISH,CRUSTACEANS,MOLLUSC	1	No Quantity							6729727			0
S3	2016	2016	2016	2	0	2	Export	48	Bahrain	BHR	414	Kuwait	KWT								03	FISH,CRUSTACEANS,MOLLUSC	1	No Quantity							10712			0
S3	2016	2016	2016	2	0	2	Export	48	Bahrain	BHR	430	Liberia	LBR								03	FISH,CRUSTACEANS,MOLLUSC	1	No Quantity							26539			0
S3	2016	2016	2016	2	0	2	Export	48	Bahrain	BHR	458	Malaysia	MYS								03	FISH,CRUSTACEANS,MOLLUSC	1	No Quantity							256796			0
S3	2016	2016	2016	2	0	2	Export	48	Bahrain	BHR	470	Malta	MLT								03	FISH,CRUSTACEANS,MOLLUSC	1	No Quantity							4079			0
S3	2016	2016	2016	2	0	2	Export	48	Bahrain	BHR	512	Oman	OMN								03	FISH,CRUSTACEANS,MOLLUSC	1	No Quantity							27419			0
S3	2016	2016	2016	2	0	2	Export	48	Bahrain	BHR	528	Netherlands	NLD								03	FISH,CRUSTACEANS,MOLLUSC	1	No Quantity							314			0
S3	2016	2016	2016	2	0	2	Export	48	Bahrain	BHR	548	Vanuatu	VUT								03	FISH,CRUSTACEANS,MOLLUSC	1	No Quantity							9482			0
S3	2016	2016	2016	2	0	2	Export	48	Bahrain	BHR	579	Norway	NOR								03	FISH,CRUSTACEANS,MOLLUSC	1	No Quantity							3058			0
S3	2016	2016	2016	2	0	2	Export	48	Bahrain	BHR	584	Marshall Isds	MHL								03	FISH,CRUSTACEANS,MOLLUSC	1	No Quantity							14554			0
S3	2016	2016	2016	2	0	2	Export	48	Bahrain	BHR	591	Panama	PAN								03	FISH,CRUSTACEANS,MOLLUSC	1	No Quantity							6869			0
S3	2016	2016	2016	2	0	2	Export	48	Bahrain	BHR	634	Qatar	QAT								03	FISH,CRUSTACEANS,MOLLUSC	1	No Quantity							148900			0
S3	2016	2016	2016	2	0	2	Export	48	Bahrain	BHR	682	Saudi Arabia	SAU								03	FISH,CRUSTACEANS,MOLLUSC	1	No Quantity							11231897			0
S3	2016	2016	2016	2	0	2	Export	48	Bahrain	BHR	702	Singapore	SGP								03	FISH,CRUSTACEANS,MOLLUSC	1	No Quantity							16742			0
S3	2016	2016	2016	2	0	2	Export	48	Bahrain	BHR	704	Viet Nam	VNM								03	FISH,CRUSTACEANS,MOLLUSC	1	No Quantity							4283899			0
S3	2016	2016	2016	2	0	2	Export	48	Bahrain	BHR	757	Switzerland	CHE								03	FISH,CRUSTACEANS,MOLLUSC	1	No Quantity							136			0
S3	2016	2016	2016	2	0	2	Export	48	Bahrain	BHR	764	Thailand	THA								03	FISH,CRUSTACEANS,MOLLUSC	1	No Quantity							2158202			0
S3	2016	2016	2016	2	0	2	Export	48	Bahrain	BHR	784	United Arab Emirates	ARE								03	FISH,CRUSTACEANS,MOLLUSC	1	No Quantity							297273			0
S3	2016	2016	2016	2	0	2	Export	48	Bahrain	BHR	798	Tuvalu	TUV								03	FISH,CRUSTACEANS,MOLLUSC	1	No Quantity							313			0
S3	2016	2016	2016	2	0	2	Export	48	Bahrain	BHR	818	Egypt	EGY								03	FISH,CRUSTACEANS,MOLLUSC	1	No Quantity							1214638			0
S3	2016	2016	2016	2	0	2	Export	48	Bahrain	BHR	826	United Kingdom	GBR								03	FISH,CRUSTACEANS,MOLLUSC	1	No Quantity							378			0
S3	2016	2016	2016	2	0	2	Export	48	Bahrain	BHR	842	USA	USA								03	FISH,CRUSTACEANS,MOLLUSC	1	No Quantity							734365			0
S3	2016	2016	2016	2	0	2	Export	48	Bahrain	BHR	899	Areas, nes									03	FISH,CRUSTACEANS,MOLLUSC	1	No Quantity							358292			0
S3	2016	2016	2016	2	0	2	Export	51	Armenia	ARM	0	World	WLD								03	FISH,CRUSTACEANS,MOLLUSC	1	No Quantity							12552294			0
S3	2016	2016	2016	2	0	2	Export	51	Armenia	ARM	56	Belgium	BEL								03	FISH,CRUSTACEANS,MOLLUSC	1	No Quantity							89439			0
S3	2016	2016	2016	2	0	2	Export	51	Armenia	ARM	112	Belarus	BLR								03	FISH,CRUSTACEANS,MOLLUSC	1	No Quantity							1612			0
S3	2016	2016	2016	2	0	2	Export	51	Armenia	ARM	156	China	CHN								03	FISH,CRUSTACEANS,MOLLUSC	1	No Quantity							250			0
S3	2016	2016	2016	2	0	2	Export	51	Armenia	ARM	196	Cyprus	CYP								03	FISH,CRUSTACEANS,MOLLUSC	1	No Quantity							2274			0
S3	2016	2016	2016	2	0	2	Export	51	Armenia	ARM	203	Czechia	CZE								03	FISH,CRUSTACEANS,MOLLUSC	1	No Quantity							1573			0
S3	2016	2016	2016	2	0	2	Export	51	Armenia	ARM	268	Georgia	GEO								03	FISH,CRUSTACEANS,MOLLUSC	1	No Quantity							136567			0
S3	2016	2016	2016	2	0	2	Export	51	Armenia	ARM	376	Israel	ISR								03	FISH,CRUSTACEANS,MOLLUSC	1	No Quantity							66768			0
S3	2016	2016	2016	2	0	2	Export	51	Armenia	ARM	381	Italy	ITA								03	FISH,CRUSTACEANS,MOLLUSC	1	No Quantity							7173			0
S3	2016	2016	2016	2	0	2	Export	51	Armenia	ARM	498	Rep. of Moldova	MDA								03	FISH,CRUSTACEANS,MOLLUSC	1	No Quantity							13051			0
S3	2016	2016	2016	2	0	2	Export	51	Armenia	ARM	643	Russian Federation	RUS								03	FISH,CRUSTACEANS,MOLLUSC	1	No Quantity							11948786			0
S3	2016	2016	2016	2	0	2	Export	51	Armenia	ARM	784	United Arab Emirates	ARE								03	FISH,CRUSTACEANS,MOLLUSC	1	No Quantity							5379			0
S3	2016	2016	2016	2	0	2	Export	51	Armenia	ARM	795	Turkmenistan	TKM								03	FISH,CRUSTACEANS,MOLLUSC	1	No Quantity							111130			0
S3	2016	2016	2016	2	0	2	Export	51	Armenia	ARM	804	Ukraine	UKR								03	FISH,CRUSTACEANS,MOLLUSC	1	No Quantity							895			0
S3	2016	2016	2016	2	0	2	Export	51	Armenia	ARM	842	USA	USA								03	FISH,CRUSTACEANS,MOLLUSC	1	No Quantity							88815			0
S3	2016	2016	2016	2	0	2	Export	51	Armenia	ARM	899	Areas, nes									03	FISH,CRUSTACEANS,MOLLUSC	1	No Quantity							78582			0
S3	2016	2016	2016	2	0	2	Export	48	Bahrain	BHR	0	World	WLD								04	CEREALS,CEREAL PREPRTNS.	1	No Quantity							10676346			0
S3	2016	2016	2016	2	0	2	Export	48	Bahrain	BHR	28	Antigua and Barbuda	ATG								04	CEREALS,CEREAL PREPRTNS.	1	No Quantity							1199			0
S3	2016	2016	2016	2	0	2	Export	48	Bahrain	BHR	36	Australia	AUS								04	CEREALS,CEREAL PREPRTNS.	1	No Quantity							19171			0
S3	2016	2016	2016	2	0	2	Export	48	Bahrain	BHR	44	Bahamas	BHS								04	CEREALS,CEREAL PREPRTNS.	1	No Quantity							1030			0
S3	2016	2016	2016	2	0	2	Export	48	Bahrain	BHR	136	Cayman Isds	CYM								04	CEREALS,CEREAL PREPRTNS.	1	No Quantity							343			0
S3	2016	2016	2016	2	0	2	Export	48	Bahrain	BHR	196	Cyprus	CYP								04	CEREALS,CEREAL PREPRTNS.	1	No Quantity							593			0
S3	2016	2016	2016	2	0	2	Export	48	Bahrain	BHR	231	Ethiopia	ETH								04	CEREALS,CEREAL PREPRTNS.	1	No Quantity							46			0
S3	2016	2016	2016	2	0	2	Export	48	Bahrain	BHR	300	Greece	GRC								04	CEREALS,CEREAL PREPRTNS.	1	No Quantity							714			0
S3	2016	2016	2016	2	0	2	Export	48	Bahrain	BHR	344	China, Hong Kong SAR	HKG								04	CEREALS,CEREAL PREPRTNS.	1	No Quantity							2356			0
S3	2016	2016	2016	2	0	2	Export	48	Bahrain	BHR	368	Iraq	IRQ								04	CEREALS,CEREAL PREPRTNS.	1	No Quantity							57290			0
S3	2016	2016	2016	2	0	2	Export	48	Bahrain	BHR	410	Rep. of Korea	KOR								04	CEREALS,CEREAL PREPRTNS.	1	No Quantity							14518			0
S3	2016	2016	2016	2	0	2	Export	48	Bahrain	BHR	414	Kuwait	KWT								04	CEREALS,CEREAL PREPRTNS.	1	No Quantity							112501			0
S3	2016	2016	2016	2	0	2	Export	48	Bahrain	BHR	430	Liberia	LBR								04	CEREALS,CEREAL PREPRTNS.	1	No Quantity							10981			0
S3	2016	2016	2016	2	0	2	Export	48	Bahrain	BHR	442	Luxembourg	LUX								04	CEREALS,CEREAL PREPRTNS.	1	No Quantity							46			0
S3	2016	2016	2016	2	0	2	Export	48	Bahrain	BHR	470	Malta	MLT								04	CEREALS,CEREAL PREPRTNS.	1	No Quantity							5319			0
S3	2016	2016	2016	2	0	2	Export	48	Bahrain	BHR	480	Mauritius	MUS								04	CEREALS,CEREAL PREPRTNS.	1	No Quantity							10106			0
S3	2016	2016	2016	2	0	2	Export	48	Bahrain	BHR	512	Oman	OMN								04	CEREALS,CEREAL PREPRTNS.	1	No Quantity							224309			0
S3	2016	2016	2016	2	0	2	Export	48	Bahrain	BHR	528	Netherlands	NLD								04	CEREALS,CEREAL PREPRTNS.	1	No Quantity							287			0
S3	2016	2016	2016	2	0	2	Export	48	Bahrain	BHR	548	Vanuatu	VUT								04	CEREALS,CEREAL PREPRTNS.	1	No Quantity							5393			0
S3	2016	2016	2016	2	0	2	Export	48	Bahrain	BHR	579	Norway	NOR								04	CEREALS,CEREAL PREPRTNS.	1	No Quantity							2818			0
S3	2016	2016	2016	2	0	2	Export	48	Bahrain	BHR	584	Marshall Isds	MHL								04	CEREALS,CEREAL PREPRTNS.	1	No Quantity							4958			0
S3	2016	2016	2016	2	0	2	Export	48	Bahrain	BHR	591	Panama	PAN								04	CEREALS,CEREAL PREPRTNS.	1	No Quantity							3396			0
S3	2016	2016	2016	2	0	2	Export	48	Bahrain	BHR	634	Qatar	QAT								04	CEREALS,CEREAL PREPRTNS.	1	No Quantity							1857809			0
S3	2016	2016	2016	2	0	2	Export	48	Bahrain	BHR	670	Saint Vincent and the Grenadines	VCT								04	CEREALS,CEREAL PREPRTNS.	1	No Quantity							46			0
S3	2016	2016	2016	2	0	2	Export	48	Bahrain	BHR	682	Saudi Arabia	SAU								04	CEREALS,CEREAL PREPRTNS.	1	No Quantity							6404509			0
S3	2016	2016	2016	2	0	2	Export	48	Bahrain	BHR	699	India	IND								04	CEREALS,CEREAL PREPRTNS.	1	No Quantity							14934			0
S3	2016	2016	2016	2	0	2	Export	48	Bahrain	BHR	702	Singapore	SGP								04	CEREALS,CEREAL PREPRTNS.	1	No Quantity							3938			0
S3	2016	2016	2016	2	0	2	Export	48	Bahrain	BHR	784	United Arab Emirates	ARE								04	CEREALS,CEREAL PREPRTNS.	1	No Quantity							538837			0
S3	2016	2016	2016	2	0	2	Export	48	Bahrain	BHR	792	Turkey	TUR								04	CEREALS,CEREAL PREPRTNS.	1	No Quantity							239777			0
S3	2016	2016	2016	2	0	2	Export	48	Bahrain	BHR	798	Tuvalu	TUV								04	CEREALS,CEREAL PREPRTNS.	1	No Quantity							331			0
S3	2016	2016	2016	2	0	2	Export	48	Bahrain	BHR	826	United Kingdom	GBR								04	CEREALS,CEREAL PREPRTNS.	1	No Quantity							7017			0
S3	2016	2016	2016	2	0	2	Export	48	Bahrain	BHR	842	USA	USA								04	CEREALS,CEREAL PREPRTNS.	1	No Quantity							629670			0
S3	2016	2016	2016	2	0	2	Export	48	Bahrain	BHR	887	Yemen	YEM								04	CEREALS,CEREAL PREPRTNS.	1	No Quantity							285978			0
S3	2016	2016	2016	2	0	2	Export	48	Bahrain	BHR	899	Areas, nes									04	CEREALS,CEREAL PREPRTNS.	1	No Quantity							216128			0
S3	2016	2016	2016	2	0	2	Export	51	Armenia	ARM	0	World	WLD								04	CEREALS,CEREAL PREPRTNS.	1	No Quantity							1505546			0
S3	2016	2016	2016	2	0	2	Export	51	Armenia	ARM	251	France	FRA								04	CEREALS,CEREAL PREPRTNS.	1	No Quantity							5940			0
S3	2016	2016	2016	2	0	2	Export	51	Armenia	ARM	268	Georgia	GEO								04	CEREALS,CEREAL PREPRTNS.	1	No Quantity							909220			0
S3	2016	2016	2016	2	0	2	Export	51	Armenia	ARM	364	Iran	IRN								04	CEREALS,CEREAL PREPRTNS.	1	No Quantity							340087			0
S3	2016	2016	2016	2	0	2	Export	51	Armenia	ARM	643	Russian Federation	RUS								04	CEREALS,CEREAL PREPRTNS.	1	No Quantity							98344			0
S3	2016	2016	2016	2	0	2	Export	51	Armenia	ARM	757	Switzerland	CHE								04	CEREALS,CEREAL PREPRTNS.	1	No Quantity							1829			0
S3	2016	2016	2016	2	0	2	Export	51	Armenia	ARM	784	United Arab Emirates	ARE								04	CEREALS,CEREAL PREPRTNS.	1	No Quantity							8325			0
S3	2016	2016	2016	2	0	2	Export	51	Armenia	ARM	826	United Kingdom	GBR								04	CEREALS,CEREAL PREPRTNS.	1	No Quantity							1			0
S3	2016	2016	2016	2	0	2	Export	51	Armenia	ARM	842	USA	USA								04	CEREALS,CEREAL PREPRTNS.	1	No Quantity							64921			0
S3	2016	2016	2016	2	0	2	Export	51	Armenia	ARM	899	Areas, nes									04	CEREALS,CEREAL PREPRTNS.	1	No Quantity							76879			0
S3	2016	2016	2016	2	0	2	Export	48	Bahrain	BHR	0	World	WLD								05	VEGETABLES AND FRUIT	1	No Quantity							17708864			0
S3	2016	2016	2016	2	0	2	Export	48	Bahrain	BHR	28	Antigua and Barbuda	ATG								05	VEGETABLES AND FRUIT	1	No Quantity							6344			0
S3	2016	2016	2016	2	0	2	Export	48	Bahrain	BHR	36	Australia	AUS								05	VEGETABLES AND FRUIT	1	No Quantity							35462			0
S3	2016	2016	2016	2	0	2	Export	48	Bahrain	BHR	44	Bahamas	BHS								05	VEGETABLES AND FRUIT	1	No Quantity							8626			0
S3	2016	2016	2016	2	0	2	Export	48	Bahrain	BHR	136	Cayman Isds	CYM								05	VEGETABLES AND FRUIT	1	No Quantity							5077			0
S3	2016	2016	2016	2	0	2	Export	48	Bahrain	BHR	196	Cyprus	CYP								05	VEGETABLES AND FRUIT	1	No Quantity							2361			0
S3	2016	2016	2016	2	0	2	Export	48	Bahrain	BHR	208	Denmark	DNK								05	VEGETABLES AND FRUIT	1	No Quantity							2611			0
S3	2016	2016	2016	2	0	2	Export	48	Bahrain	BHR	231	Ethiopia	ETH								05	VEGETABLES AND FRUIT	1	No Quantity							1197			0
S3	2016	2016	2016	2	0	2	Export	48	Bahrain	BHR	275	State of Palestine	PSE								05	VEGETABLES AND FRUIT	1	No Quantity							353122			0
S3	2016	2016	2016	2	0	2	Export	48	Bahrain	BHR	300	Greece	GRC								05	VEGETABLES AND FRUIT	1	No Quantity							4129			0
S3	2016	2016	2016	2	0	2	Export	48	Bahrain	BHR	344	China, Hong Kong SAR	HKG								05	VEGETABLES AND FRUIT	1	No Quantity							10239			0
S3	2016	2016	2016	2	0	2	Export	48	Bahrain	BHR	368	Iraq	IRQ								05	VEGETABLES AND FRUIT	1	No Quantity							1078695			0
S3	2016	2016	2016	2	0	2	Export	48	Bahrain	BHR	381	Italy	ITA								05	VEGETABLES AND FRUIT	1	No Quantity							1731			0
S3	2016	2016	2016	2	0	2	Export	48	Bahrain	BHR	400	Jordan	JOR								05	VEGETABLES AND FRUIT	1	No Quantity							490733			0
S3	2016	2016	2016	2	0	2	Export	48	Bahrain	BHR	414	Kuwait	KWT								05	VEGETABLES AND FRUIT	1	No Quantity							2772352			0
S3	2016	2016	2016	2	0	2	Export	48	Bahrain	BHR	430	Liberia	LBR								05	VEGETABLES AND FRUIT	1	No Quantity							64529			0
S3	2016	2016	2016	2	0	2	Export	48	Bahrain	BHR	442	Luxembourg	LUX								05	VEGETABLES AND FRUIT	1	No Quantity							1197			0
S3	2016	2016	2016	2	0	2	Export	48	Bahrain	BHR	470	Malta	MLT								05	VEGETABLES AND FRUIT	1	No Quantity							22456			0
S3	2016	2016	2016	2	0	2	Export	48	Bahrain	BHR	478	Mauritania	MRT								05	VEGETABLES AND FRUIT	1	No Quantity							13754			0
S3	2016	2016	2016	2	0	2	Export	48	Bahrain	BHR	512	Oman	OMN								05	VEGETABLES AND FRUIT	1	No Quantity							233812			0
S3	2016	2016	2016	2	0	2	Export	48	Bahrain	BHR	528	Netherlands	NLD								05	VEGETABLES AND FRUIT	1	No Quantity							6246			0
S3	2016	2016	2016	2	0	2	Export	48	Bahrain	BHR	548	Vanuatu	VUT								05	VEGETABLES AND FRUIT	1	No Quantity							22912			0
S3	2016	2016	2016	2	0	2	Export	48	Bahrain	BHR	579	Norway	NOR								05	VEGETABLES AND FRUIT	1	No Quantity							9015			0
S3	2016	2016	2016	2	0	2	Export	48	Bahrain	BHR	584	Marshall Isds	MHL								05	VEGETABLES AND FRUIT	1	No Quantity							44812			0
S3	2016	2016	2016	2	0	2	Export	48	Bahrain	BHR	591	Panama	PAN								05	VEGETABLES AND FRUIT	1	No Quantity							21897			0
S3	2016	2016	2016	2	0	2	Export	48	Bahrain	BHR	634	Qatar	QAT								05	VEGETABLES AND FRUIT	1	No Quantity							515077			0
S3	2016	2016	2016	2	0	2	Export	48	Bahrain	BHR	670	Saint Vincent and the Grenadines	VCT								05	VEGETABLES AND FRUIT	1	No Quantity							1197			0
S3	2016	2016	2016	2	0	2	Export	48	Bahrain	BHR	682	Saudi Arabia	SAU								05	VEGETABLES AND FRUIT	1	No Quantity							4366876			0
S3	2016	2016	2016	2	0	2	Export	48	Bahrain	BHR	699	India	IND								05	VEGETABLES AND FRUIT	1	No Quantity							464			0
S3	2016	2016	2016	2	0	2	Export	48	Bahrain	BHR	702	Singapore	SGP								05	VEGETABLES AND FRUIT	1	No Quantity							18616			0
S3	2016	2016	2016	2	0	2	Export	48	Bahrain	BHR	757	Switzerland	CHE								05	VEGETABLES AND FRUIT	1	No Quantity							695			0
S3	2016	2016	2016	2	0	2	Export	48	Bahrain	BHR	784	United Arab Emirates	ARE								05	VEGETABLES AND FRUIT	1	No Quantity							3243677			0
S3	2016	2016	2016	2	0	2	Export	48	Bahrain	BHR	792	Turkey	TUR								05	VEGETABLES AND FRUIT	1	No Quantity							36703			0
S3	2016	2016	2016	2	0	2	Export	48	Bahrain	BHR	798	Tuvalu	TUV								05	VEGETABLES AND FRUIT	1	No Quantity							7688			0
S3	2016	2016	2016	2	0	2	Export	48	Bahrain	BHR	826	United Kingdom	GBR								05	VEGETABLES AND FRUIT	1	No Quantity							5586			0
S3	2016	2016	2016	2	0	2	Export	48	Bahrain	BHR	842	USA	USA								05	VEGETABLES AND FRUIT	1	No Quantity							3722753			0
S3	2016	2016	2016	2	0	2	Export	48	Bahrain	BHR	887	Yemen	YEM								05	VEGETABLES AND FRUIT	1	No Quantity							42869			0
S3	2016	2016	2016	2	0	2	Export	48	Bahrain	BHR	899	Areas, nes									05	VEGETABLES AND FRUIT	1	No Quantity							533357			0
S3	2016	2016	2016	2	0	2	Export	51	Armenia	ARM	0	World	WLD								05	VEGETABLES AND FRUIT	1	No Quantity							71032975			0
S3	2016	2016	2016	2	0	2	Export	51	Armenia	ARM	12	Algeria	DZA								05	VEGETABLES AND FRUIT	1	No Quantity							107565			0
S3	2016	2016	2016	2	0	2	Export	51	Armenia	ARM	56	Belgium	BEL								05	VEGETABLES AND FRUIT	1	No Quantity							150600			0
S3	2016	2016	2016	2	0	2	Export	51	Armenia	ARM	100	Bulgaria	BGR								05	VEGETABLES AND FRUIT	1	No Quantity							24591			0
S3	2016	2016	2016	2	0	2	Export	51	Armenia	ARM	112	Belarus	BLR								05	VEGETABLES AND FRUIT	1	No Quantity							276190			0
S3	2016	2016	2016	2	0	2	Export	51	Armenia	ARM	124	Canada	CAN								05	VEGETABLES AND FRUIT	1	No Quantity							89125			0
S3	2016	2016	2016	2	0	2	Export	51	Armenia	ARM	156	China	CHN								05	VEGETABLES AND FRUIT	1	No Quantity							20940			0
S3	2016	2016	2016	2	0	2	Export	51	Armenia	ARM	203	Czechia	CZE								05	VEGETABLES AND FRUIT	1	No Quantity							53763			0
S3	2016	2016	2016	2	0	2	Export	51	Armenia	ARM	233	Estonia	EST								05	VEGETABLES AND FRUIT	1	No Quantity							2133			0
S3	2016	2016	2016	2	0	2	Export	51	Armenia	ARM	251	France	FRA								05	VEGETABLES AND FRUIT	1	No Quantity							344572			0
S3	2016	2016	2016	2	0	2	Export	51	Armenia	ARM	268	Georgia	GEO								05	VEGETABLES AND FRUIT	1	No Quantity							799937			0
S3	2016	2016	2016	2	0	2	Export	51	Armenia	ARM	276	Germany	DEU								05	VEGETABLES AND FRUIT	1	No Quantity							97155			0
S3	2016	2016	2016	2	0	2	Export	51	Armenia	ARM	300	Greece	GRC								05	VEGETABLES AND FRUIT	1	No Quantity							170212			0
S3	2016	2016	2016	2	0	2	Export	51	Armenia	ARM	348	Hungary	HUN								05	VEGETABLES AND FRUIT	1	No Quantity							39244			0
S3	2016	2016	2016	2	0	2	Export	51	Armenia	ARM	364	Iran	IRN								05	VEGETABLES AND FRUIT	1	No Quantity							12250			0
S3	2016	2016	2016	2	0	2	Export	51	Armenia	ARM	368	Iraq	IRQ								05	VEGETABLES AND FRUIT	1	No Quantity							184862			0
S3	2016	2016	2016	2	0	2	Export	51	Armenia	ARM	376	Israel	ISR								05	VEGETABLES AND FRUIT	1	No Quantity							76802			0
S3	2016	2016	2016	2	0	2	Export	51	Armenia	ARM	381	Italy	ITA								05	VEGETABLES AND FRUIT	1	No Quantity							74279			0
S3	2016	2016	2016	2	0	2	Export	51	Armenia	ARM	398	Kazakhstan	KAZ								05	VEGETABLES AND FRUIT	1	No Quantity							182785			0
S3	2016	2016	2016	2	0	2	Export	51	Armenia	ARM	414	Kuwait	KWT								05	VEGETABLES AND FRUIT	1	No Quantity							1328			0
S3	2016	2016	2016	2	0	2	Export	51	Armenia	ARM	422	Lebanon	LBN								05	VEGETABLES AND FRUIT	1	No Quantity							909			0
S3	2016	2016	2016	2	0	2	Export	51	Armenia	ARM	440	Lithuania	LTU								05	VEGETABLES AND FRUIT	1	No Quantity							16713			0
S3	2016	2016	2016	2	0	2	Export	51	Armenia	ARM	528	Netherlands	NLD								05	VEGETABLES AND FRUIT	1	No Quantity							95111			0
S3	2016	2016	2016	2	0	2	Export	51	Armenia	ARM	616	Poland	POL								05	VEGETABLES AND FRUIT	1	No Quantity							85916			0
S3	2016	2016	2016	2	0	2	Export	51	Armenia	ARM	643	Russian Federation	RUS								05	VEGETABLES AND FRUIT	1	No Quantity							63542833			0
S3	2016	2016	2016	2	0	2	Export	51	Armenia	ARM	702	Singapore	SGP								05	VEGETABLES AND FRUIT	1	No Quantity							8032			0
S3	2016	2016	2016	2	0	2	Export	51	Armenia	ARM	703	Slovakia	SVK								05	VEGETABLES AND FRUIT	1	No Quantity							49894			0
S3	2016	2016	2016	2	0	2	Export	51	Armenia	ARM	724	Spain	ESP								05	VEGETABLES AND FRUIT	1	No Quantity							2			0
S3	2016	2016	2016	2	0	2	Export	51	Armenia	ARM	752	Sweden	SWE								05	VEGETABLES AND FRUIT	1	No Quantity							23400			0
S3	2016	2016	2016	2	0	2	Export	51	Armenia	ARM	757	Switzerland	CHE								05	VEGETABLES AND FRUIT	1	No Quantity							19305			0
S3	2016	2016	2016	2	0	2	Export	51	Armenia	ARM	764	Thailand	THA								05	VEGETABLES AND FRUIT	1	No Quantity							2			0
S3	2016	2016	2016	2	0	2	Export	51	Armenia	ARM	784	United Arab Emirates	ARE								05	VEGETABLES AND FRUIT	1	No Quantity							871367			0
S3	2016	2016	2016	2	0	2	Export	51	Armenia	ARM	795	Turkmenistan	TKM								05	VEGETABLES AND FRUIT	1	No Quantity							230779			0
S3	2016	2016	2016	2	0	2	Export	51	Armenia	ARM	804	Ukraine	UKR								05	VEGETABLES AND FRUIT	1	No Quantity							114812			0
S3	2016	2016	2016	2	0	2	Export	51	Armenia	ARM	826	United Kingdom	GBR								05	VEGETABLES AND FRUIT	1	No Quantity							667			0
S3	2016	2016	2016	2	0	2	Export	51	Armenia	ARM	842	USA	USA								05	VEGETABLES AND FRUIT	1	No Quantity							3209048			0
S3	2016	2016	2016	2	0	2	Export	51	Armenia	ARM	899	Areas, nes									05	VEGETABLES AND FRUIT	1	No Quantity							55853			0
S3	2016	2016	2016	2	0	2	Export	48	Bahrain	BHR	0	World	WLD								06	SUGAR,SUGR.PREPTNS,HONEY	1	No Quantity							70041379			0
S3	2016	2016	2016	2	0	2	Export	48	Bahrain	BHR	56	Belgium	BEL								06	SUGAR,SUGR.PREPTNS,HONEY	1	No Quantity							20427			0
S3	2016	2016	2016	2	0	2	Export	48	Bahrain	BHR	156	China	CHN								06	SUGAR,SUGR.PREPTNS,HONEY	1	No Quantity							23084			0
S3	2016	2016	2016	2	0	2	Export	48	Bahrain	BHR	300	Greece	GRC								06	SUGAR,SUGR.PREPTNS,HONEY	1	No Quantity							88			0
S3	2016	2016	2016	2	0	2	Export	48	Bahrain	BHR	344	China, Hong Kong SAR	HKG								06	SUGAR,SUGR.PREPTNS,HONEY	1	No Quantity							36			0
S3	2016	2016	2016	2	0	2	Export	48	Bahrain	BHR	368	Iraq	IRQ								06	SUGAR,SUGR.PREPTNS,HONEY	1	No Quantity							347846			0
S3	2016	2016	2016	2	0	2	Export	48	Bahrain	BHR	400	Jordan	JOR								06	SUGAR,SUGR.PREPTNS,HONEY	1	No Quantity							46614			0
S3	2016	2016	2016	2	0	2	Export	48	Bahrain	BHR	414	Kuwait	KWT								06	SUGAR,SUGR.PREPTNS,HONEY	1	No Quantity							42400			0
S3	2016	2016	2016	2	0	2	Export	48	Bahrain	BHR	430	Liberia	LBR								06	SUGAR,SUGR.PREPTNS,HONEY	1	No Quantity							1164			0
S3	2016	2016	2016	2	0	2	Export	48	Bahrain	BHR	434	Libya	LBY								06	SUGAR,SUGR.PREPTNS,HONEY	1	No Quantity							519711			0
S3	2016	2016	2016	2	0	2	Export	48	Bahrain	BHR	470	Malta	MLT								06	SUGAR,SUGR.PREPTNS,HONEY	1	No Quantity							417			0
S3	2016	2016	2016	2	0	2	Export	48	Bahrain	BHR	512	Oman	OMN								06	SUGAR,SUGR.PREPTNS,HONEY	1	No Quantity							1960293			0
S3	2016	2016	2016	2	0	2	Export	48	Bahrain	BHR	548	Vanuatu	VUT								06	SUGAR,SUGR.PREPTNS,HONEY	1	No Quantity							1434			0
S3	2016	2016	2016	2	0	2	Export	48	Bahrain	BHR	579	Norway	NOR								06	SUGAR,SUGR.PREPTNS,HONEY	1	No Quantity							318			0
S3	2016	2016	2016	2	0	2	Export	48	Bahrain	BHR	584	Marshall Isds	MHL								06	SUGAR,SUGR.PREPTNS,HONEY	1	No Quantity							345			0
S3	2016	2016	2016	2	0	2	Export	48	Bahrain	BHR	591	Panama	PAN								06	SUGAR,SUGR.PREPTNS,HONEY	1	No Quantity							5660			0
S3	2016	2016	2016	2	0	2	Export	48	Bahrain	BHR	634	Qatar	QAT								06	SUGAR,SUGR.PREPTNS,HONEY	1	No Quantity							6784431			0
S3	2016	2016	2016	2	0	2	Export	48	Bahrain	BHR	682	Saudi Arabia	SAU								06	SUGAR,SUGR.PREPTNS,HONEY	1	No Quantity							52194499			0
S3	2016	2016	2016	2	0	2	Export	48	Bahrain	BHR	699	India	IND								06	SUGAR,SUGR.PREPTNS,HONEY	1	No Quantity							858			0
S3	2016	2016	2016	2	0	2	Export	48	Bahrain	BHR	702	Singapore	SGP								06	SUGAR,SUGR.PREPTNS,HONEY	1	No Quantity							3980			0
S3	2016	2016	2016	2	0	2	Export	48	Bahrain	BHR	784	United Arab Emirates	ARE								06	SUGAR,SUGR.PREPTNS,HONEY	1	No Quantity							294479			0
S3	2016	2016	2016	2	0	2	Export	48	Bahrain	BHR	792	Turkey	TUR								06	SUGAR,SUGR.PREPTNS,HONEY	1	No Quantity							55500			0
S3	2016	2016	2016	2	0	2	Export	48	Bahrain	BHR	818	Egypt	EGY								06	SUGAR,SUGR.PREPTNS,HONEY	1	No Quantity							161237			0
S3	2016	2016	2016	2	0	2	Export	48	Bahrain	BHR	826	United Kingdom	GBR								06	SUGAR,SUGR.PREPTNS,HONEY	1	No Quantity							36			0
S3	2016	2016	2016	2	0	2	Export	48	Bahrain	BHR	842	USA	USA								06	SUGAR,SUGR.PREPTNS,HONEY	1	No Quantity							51718			0
S3	2016	2016	2016	2	0	2	Export	48	Bahrain	BHR	887	Yemen	YEM								06	SUGAR,SUGR.PREPTNS,HONEY	1	No Quantity							7485489			0
S3	2016	2016	2016	2	0	2	Export	48	Bahrain	BHR	899	Areas, nes									06	SUGAR,SUGR.PREPTNS,HONEY	1	No Quantity							39318			0
S3	2016	2016	2016	2	0	2	Export	51	Armenia	ARM	0	World	WLD								06	SUGAR,SUGR.PREPTNS,HONEY	1	No Quantity							1364536			0
S3	2016	2016	2016	2	0	2	Export	51	Armenia	ARM	56	Belgium	BEL								06	SUGAR,SUGR.PREPTNS,HONEY	1	No Quantity							1812			0
S3	2016	2016	2016	2	0	2	Export	51	Armenia	ARM	203	Czechia	CZE								06	SUGAR,SUGR.PREPTNS,HONEY	1	No Quantity							1			0
S3	2016	2016	2016	2	0	2	Export	51	Armenia	ARM	251	France	FRA								06	SUGAR,SUGR.PREPTNS,HONEY	1	No Quantity							2805			0
S3	2016	2016	2016	2	0	2	Export	51	Armenia	ARM	268	Georgia	GEO								06	SUGAR,SUGR.PREPTNS,HONEY	1	No Quantity							623405			0
S3	2016	2016	2016	2	0	2	Export	51	Armenia	ARM	364	Iran	IRN								06	SUGAR,SUGR.PREPTNS,HONEY	1	No Quantity							201454			0
S3	2016	2016	2016	2	0	2	Export	51	Armenia	ARM	392	Japan	JPN								06	SUGAR,SUGR.PREPTNS,HONEY	1	No Quantity							5345			0
S3	2016	2016	2016	2	0	2	Export	51	Armenia	ARM	528	Netherlands	NLD								06	SUGAR,SUGR.PREPTNS,HONEY	1	No Quantity							49			0
S3	2016	2016	2016	2	0	2	Export	51	Armenia	ARM	643	Russian Federation	RUS								06	SUGAR,SUGR.PREPTNS,HONEY	1	No Quantity							242309			0
S3	2016	2016	2016	2	0	2	Export	51	Armenia	ARM	757	Switzerland	CHE								06	SUGAR,SUGR.PREPTNS,HONEY	1	No Quantity							2853			0
S3	2016	2016	2016	2	0	2	Export	51	Armenia	ARM	784	United Arab Emirates	ARE								06	SUGAR,SUGR.PREPTNS,HONEY	1	No Quantity							19465			0
S3	2016	2016	2016	2	0	2	Export	51	Armenia	ARM	826	United Kingdom	GBR								06	SUGAR,SUGR.PREPTNS,HONEY	1	No Quantity							8			0
S3	2016	2016	2016	2	0	2	Export	51	Armenia	ARM	842	USA	USA								06	SUGAR,SUGR.PREPTNS,HONEY	1	No Quantity							115793			0
S3	2016	2016	2016	2	0	2	Export	51	Armenia	ARM	899	Areas, nes									06	SUGAR,SUGR.PREPTNS,HONEY	1	No Quantity							149237			0
S3	2016	2016	2016	2	0	2	Export	48	Bahrain	BHR	0	World	WLD								07	COFFEE,TEA,COCOA,SPICES	1	No Quantity							11626189			0
S3	2016	2016	2016	2	0	2	Export	48	Bahrain	BHR	28	Antigua and Barbuda	ATG								07	COFFEE,TEA,COCOA,SPICES	1	No Quantity							416			0
S3	2016	2016	2016	2	0	2	Export	48	Bahrain	BHR	36	Australia	AUS								07	COFFEE,TEA,COCOA,SPICES	1	No Quantity							1676			0
S3	2016	2016	2016	2	0	2	Export	48	Bahrain	BHR	44	Bahamas	BHS								07	COFFEE,TEA,COCOA,SPICES	1	No Quantity							202			0
S3	2016	2016	2016	2	0	2	Export	48	Bahrain	BHR	56	Belgium	BEL								07	COFFEE,TEA,COCOA,SPICES	1	No Quantity							63256			0
S3	2016	2016	2016	2	0	2	Export	48	Bahrain	BHR	144	Sri Lanka	LKA								07	COFFEE,TEA,COCOA,SPICES	1	No Quantity							72087			0
S3	2016	2016	2016	2	0	2	Export	48	Bahrain	BHR	300	Greece	GRC								07	COFFEE,TEA,COCOA,SPICES	1	No Quantity							445			0
S3	2016	2016	2016	2	0	2	Export	48	Bahrain	BHR	344	China, Hong Kong SAR	HKG								07	COFFEE,TEA,COCOA,SPICES	1	No Quantity							428			0
S3	2016	2016	2016	2	0	2	Export	48	Bahrain	BHR	368	Iraq	IRQ								07	COFFEE,TEA,COCOA,SPICES	1	No Quantity							2531			0
S3	2016	2016	2016	2	0	2	Export	48	Bahrain	BHR	400	Jordan	JOR								07	COFFEE,TEA,COCOA,SPICES	1	No Quantity							44090			0
S3	2016	2016	2016	2	0	2	Export	48	Bahrain	BHR	414	Kuwait	KWT								07	COFFEE,TEA,COCOA,SPICES	1	No Quantity							273573			0
S3	2016	2016	2016	2	0	2	Export	48	Bahrain	BHR	430	Liberia	LBR								07	COFFEE,TEA,COCOA,SPICES	1	No Quantity							5044			0
S3	2016	2016	2016	2	0	2	Export	48	Bahrain	BHR	470	Malta	MLT								07	COFFEE,TEA,COCOA,SPICES	1	No Quantity							1121			0
S3	2016	2016	2016	2	0	2	Export	48	Bahrain	BHR	512	Oman	OMN								07	COFFEE,TEA,COCOA,SPICES	1	No Quantity							1056992			0
S3	2016	2016	2016	2	0	2	Export	48	Bahrain	BHR	579	Norway	NOR								07	COFFEE,TEA,COCOA,SPICES	1	No Quantity							1419			0
S3	2016	2016	2016	2	0	2	Export	48	Bahrain	BHR	584	Marshall Isds	MHL								07	COFFEE,TEA,COCOA,SPICES	1	No Quantity							278			0
S3	2016	2016	2016	2	0	2	Export	48	Bahrain	BHR	634	Qatar	QAT								07	COFFEE,TEA,COCOA,SPICES	1	No Quantity							1078597			0
S3	2016	2016	2016	2	0	2	Export	48	Bahrain	BHR	682	Saudi Arabia	SAU								07	COFFEE,TEA,COCOA,SPICES	1	No Quantity							6859768			0
S3	2016	2016	2016	2	0	2	Export	48	Bahrain	BHR	699	India	IND								07	COFFEE,TEA,COCOA,SPICES	1	No Quantity							171			0
S3	2016	2016	2016	2	0	2	Export	48	Bahrain	BHR	702	Singapore	SGP								07	COFFEE,TEA,COCOA,SPICES	1	No Quantity							725			0
S3	2016	2016	2016	2	0	2	Export	48	Bahrain	BHR	784	United Arab Emirates	ARE								07	COFFEE,TEA,COCOA,SPICES	1	No Quantity							1664380			0
S3	2016	2016	2016	2	0	2	Export	48	Bahrain	BHR	798	Tuvalu	TUV								07	COFFEE,TEA,COCOA,SPICES	1	No Quantity							126			0
S3	2016	2016	2016	2	0	2	Export	48	Bahrain	BHR	826	United Kingdom	GBR								07	COFFEE,TEA,COCOA,SPICES	1	No Quantity							4980			0
S3	2016	2016	2016	2	0	2	Export	48	Bahrain	BHR	842	USA	USA								07	COFFEE,TEA,COCOA,SPICES	1	No Quantity							453574			0
S3	2016	2016	2016	2	0	2	Export	48	Bahrain	BHR	899	Areas, nes									07	COFFEE,TEA,COCOA,SPICES	1	No Quantity							40309			0
S3	2016	2016	2016	2	0	2	Export	51	Armenia	ARM	0	World	WLD								07	COFFEE,TEA,COCOA,SPICES	1	No Quantity							7695002			0
S3	2016	2016	2016	2	0	2	Export	51	Armenia	ARM	112	Belarus	BLR								07	COFFEE,TEA,COCOA,SPICES	1	No Quantity							10806			0
S3	2016	2016	2016	2	0	2	Export	51	Armenia	ARM	156	China	CHN								07	COFFEE,TEA,COCOA,SPICES	1	No Quantity							1728			0
S3	2016	2016	2016	2	0	2	Export	51	Armenia	ARM	251	France	FRA								07	COFFEE,TEA,COCOA,SPICES	1	No Quantity							1302			0
S3	2016	2016	2016	2	0	2	Export	51	Armenia	ARM	268	Georgia	GEO								07	COFFEE,TEA,COCOA,SPICES	1	No Quantity							2756866			0
S3	2016	2016	2016	2	0	2	Export	51	Armenia	ARM	276	Germany	DEU								07	COFFEE,TEA,COCOA,SPICES	1	No Quantity							193			0
S3	2016	2016	2016	2	0	2	Export	51	Armenia	ARM	364	Iran	IRN								07	COFFEE,TEA,COCOA,SPICES	1	No Quantity							497845			0
S3	2016	2016	2016	2	0	2	Export	51	Armenia	ARM	376	Israel	ISR								07	COFFEE,TEA,COCOA,SPICES	1	No Quantity							89			0
S3	2016	2016	2016	2	0	2	Export	51	Armenia	ARM	440	Lithuania	LTU								07	COFFEE,TEA,COCOA,SPICES	1	No Quantity							709			0
S3	2016	2016	2016	2	0	2	Export	51	Armenia	ARM	616	Poland	POL								07	COFFEE,TEA,COCOA,SPICES	1	No Quantity							11			0
S3	2016	2016	2016	2	0	2	Export	51	Armenia	ARM	643	Russian Federation	RUS								07	COFFEE,TEA,COCOA,SPICES	1	No Quantity							3847842			0
S3	2016	2016	2016	2	0	2	Export	51	Armenia	ARM	752	Sweden	SWE								07	COFFEE,TEA,COCOA,SPICES	1	No Quantity							990			0
S3	2016	2016	2016	2	0	2	Export	51	Armenia	ARM	757	Switzerland	CHE								07	COFFEE,TEA,COCOA,SPICES	1	No Quantity							2079			0
S3	2016	2016	2016	2	0	2	Export	51	Armenia	ARM	784	United Arab Emirates	ARE								07	COFFEE,TEA,COCOA,SPICES	1	No Quantity							1669			0
S3	2016	2016	2016	2	0	2	Export	51	Armenia	ARM	804	Ukraine	UKR								07	COFFEE,TEA,COCOA,SPICES	1	No Quantity							70328			0
S3	2016	2016	2016	2	0	2	Export	51	Armenia	ARM	826	United Kingdom	GBR								07	COFFEE,TEA,COCOA,SPICES	1	No Quantity							1			0
S3	2016	2016	2016	2	0	2	Export	51	Armenia	ARM	842	USA	USA								07	COFFEE,TEA,COCOA,SPICES	1	No Quantity							62629			0
S3	2016	2016	2016	2	0	2	Export	51	Armenia	ARM	899	Areas, nes									07	COFFEE,TEA,COCOA,SPICES	1	No Quantity							439916			0
S3	2016	2016	2016	2	0	2	Export	48	Bahrain	BHR	0	World	WLD								08	ANIMAL FEED STUFF	1	No Quantity							409150			0
S3	2016	2016	2016	2	0	2	Export	48	Bahrain	BHR	414	Kuwait	KWT								08	ANIMAL FEED STUFF	1	No Quantity							24824			0
S3	2016	2016	2016	2	0	2	Export	48	Bahrain	BHR	634	Qatar	QAT								08	ANIMAL FEED STUFF	1	No Quantity							22453			0
S3	2016	2016	2016	2	0	2	Export	48	Bahrain	BHR	682	Saudi Arabia	SAU								08	ANIMAL FEED STUFF	1	No Quantity							11420			0
S3	2016	2016	2016	2	0	2	Export	48	Bahrain	BHR	784	United Arab Emirates	ARE								08	ANIMAL FEED STUFF	1	No Quantity							345270			0
S3	2016	2016	2016	2	0	2	Export	48	Bahrain	BHR	899	Areas, nes									08	ANIMAL FEED STUFF	1	No Quantity							5183			0
S3	2016	2016	2016	2	0	2	Export	51	Armenia	ARM	0	World	WLD								08	ANIMAL FEED STUFF	1	No Quantity							640935			0
S3	2016	2016	2016	2	0	2	Export	51	Armenia	ARM	268	Georgia	GEO								08	ANIMAL FEED STUFF	1	No Quantity							24589			0
S3	2016	2016	2016	2	0	2	Export	51	Armenia	ARM	414	Kuwait	KWT								08	ANIMAL FEED STUFF	1	No Quantity							15015			0
S3	2016	2016	2016	2	0	2	Export	51	Armenia	ARM	643	Russian Federation	RUS								08	ANIMAL FEED STUFF	1	No Quantity							592620			0
S3	2016	2016	2016	2	0	2	Export	51	Armenia	ARM	795	Turkmenistan	TKM								08	ANIMAL FEED STUFF	1	No Quantity							8710			0
S3	2016	2016	2016	2	0	2	Export	48	Bahrain	BHR	0	World	WLD								09	MISC.EDIBLE PRODUCTS ETC	1	No Quantity							95073076			0
S3	2016	2016	2016	2	0	2	Export	48	Bahrain	BHR	4	Afghanistan	AFG								09	MISC.EDIBLE PRODUCTS ETC	1	No Quantity							212350			0
S3	2016	2016	2016	2	0	2	Export	48	Bahrain	BHR	28	Antigua and Barbuda	ATG								09	MISC.EDIBLE PRODUCTS ETC	1	No Quantity							27			0
S3	2016	2016	2016	2	0	2	Export	48	Bahrain	BHR	36	Australia	AUS								09	MISC.EDIBLE PRODUCTS ETC	1	No Quantity							240			0
S3	2016	2016	2016	2	0	2	Export	48	Bahrain	BHR	44	Bahamas	BHS								09	MISC.EDIBLE PRODUCTS ETC	1	No Quantity							45			0
S3	2016	2016	2016	2	0	2	Export	48	Bahrain	BHR	50	Bangladesh	BGD								09	MISC.EDIBLE PRODUCTS ETC	1	No Quantity							1077672			0
S3	2016	2016	2016	2	0	2	Export	48	Bahrain	BHR	196	Cyprus	CYP								09	MISC.EDIBLE PRODUCTS ETC	1	No Quantity							273			0
S3	2016	2016	2016	2	0	2	Export	48	Bahrain	BHR	300	Greece	GRC								09	MISC.EDIBLE PRODUCTS ETC	1	No Quantity							360			0
S3	2016	2016	2016	2	0	2	Export	48	Bahrain	BHR	344	China, Hong Kong SAR	HKG								09	MISC.EDIBLE PRODUCTS ETC	1	No Quantity							533			0
S3	2016	2016	2016	2	0	2	Export	48	Bahrain	BHR	368	Iraq	IRQ								09	MISC.EDIBLE PRODUCTS ETC	1	No Quantity							1739207			0
S3	2016	2016	2016	2	0	2	Export	48	Bahrain	BHR	400	Jordan	JOR								09	MISC.EDIBLE PRODUCTS ETC	1	No Quantity							1554716			0
S3	2016	2016	2016	2	0	2	Export	48	Bahrain	BHR	414	Kuwait	KWT								09	MISC.EDIBLE PRODUCTS ETC	1	No Quantity							16661574			0
S3	2016	2016	2016	2	0	2	Export	48	Bahrain	BHR	422	Lebanon	LBN								09	MISC.EDIBLE PRODUCTS ETC	1	No Quantity							408994			0
S3	2016	2016	2016	2	0	2	Export	48	Bahrain	BHR	430	Liberia	LBR								09	MISC.EDIBLE PRODUCTS ETC	1	No Quantity							2767			0
S3	2016	2016	2016	2	0	2	Export	48	Bahrain	BHR	470	Malta	MLT								09	MISC.EDIBLE PRODUCTS ETC	1	No Quantity							1091			0
S3	2016	2016	2016	2	0	2	Export	48	Bahrain	BHR	512	Oman	OMN								09	MISC.EDIBLE PRODUCTS ETC	1	No Quantity							1581896			0
S3	2016	2016	2016	2	0	2	Export	48	Bahrain	BHR	548	Vanuatu	VUT								09	MISC.EDIBLE PRODUCTS ETC	1	No Quantity							831			0
S3	2016	2016	2016	2	0	2	Export	48	Bahrain	BHR	579	Norway	NOR								09	MISC.EDIBLE PRODUCTS ETC	1	No Quantity							781			0
S3	2016	2016	2016	2	0	2	Export	48	Bahrain	BHR	584	Marshall Isds	MHL								09	MISC.EDIBLE PRODUCTS ETC	1	No Quantity							154			0
S3	2016	2016	2016	2	0	2	Export	48	Bahrain	BHR	586	Pakistan	PAK								09	MISC.EDIBLE PRODUCTS ETC	1	No Quantity							1071128			0
S3	2016	2016	2016	2	0	2	Export	48	Bahrain	BHR	591	Panama	PAN								09	MISC.EDIBLE PRODUCTS ETC	1	No Quantity							748			0
S3	2016	2016	2016	2	0	2	Export	48	Bahrain	BHR	634	Qatar	QAT								09	MISC.EDIBLE PRODUCTS ETC	1	No Quantity							1650668			0
S3	2016	2016	2016	2	0	2	Export	48	Bahrain	BHR	682	Saudi Arabia	SAU								09	MISC.EDIBLE PRODUCTS ETC	1	No Quantity							14047278			0
S3	2016	2016	2016	2	0	2	Export	48	Bahrain	BHR	699	India	IND								09	MISC.EDIBLE PRODUCTS ETC	1	No Quantity							986691			0
S3	2016	2016	2016	2	0	2	Export	48	Bahrain	BHR	702	Singapore	SGP								09	MISC.EDIBLE PRODUCTS ETC	1	No Quantity							608081			0
S3	2016	2016	2016	2	0	2	Export	48	Bahrain	BHR	729	Sudan	SDN								09	MISC.EDIBLE PRODUCTS ETC	1	No Quantity							37441			0
S3	2016	2016	2016	2	0	2	Export	48	Bahrain	BHR	764	Thailand	THA								09	MISC.EDIBLE PRODUCTS ETC	1	No Quantity							111123			0
S3	2016	2016	2016	2	0	2	Export	48	Bahrain	BHR	784	United Arab Emirates	ARE								09	MISC.EDIBLE PRODUCTS ETC	1	No Quantity							38209222			0
S3	2016	2016	2016	2	0	2	Export	48	Bahrain	BHR	818	Egypt	EGY								09	MISC.EDIBLE PRODUCTS ETC	1	No Quantity							302032			0
S3	2016	2016	2016	2	0	2	Export	48	Bahrain	BHR	826	United Kingdom	GBR								09	MISC.EDIBLE PRODUCTS ETC	1	No Quantity							377			0
S3	2016	2016	2016	2	0	2	Export	48	Bahrain	BHR	842	USA	USA								09	MISC.EDIBLE PRODUCTS ETC	1	No Quantity							247089			0
S3	2016	2016	2016	2	0	2	Export	48	Bahrain	BHR	887	Yemen	YEM								09	MISC.EDIBLE PRODUCTS ETC	1	No Quantity							10945807			0
S3	2016	2016	2016	2	0	2	Export	48	Bahrain	BHR	899	Areas, nes									09	MISC.EDIBLE PRODUCTS ETC	1	No Quantity							3611882			0
S3	2016	2016	2016	2	0	2	Export	51	Armenia	ARM	0	World	WLD								09	MISC.EDIBLE PRODUCTS ETC	1	No Quantity							1628651			0
S3	2016	2016	2016	2	0	2	Export	51	Armenia	ARM	56	Belgium	BEL								09	MISC.EDIBLE PRODUCTS ETC	1	No Quantity							8308			0
S3	2016	2016	2016	2	0	2	Export	51	Armenia	ARM	100	Bulgaria	BGR								09	MISC.EDIBLE PRODUCTS ETC	1	No Quantity							6568			0
S3	2016	2016	2016	2	0	2	Export	51	Armenia	ARM	112	Belarus	BLR								09	MISC.EDIBLE PRODUCTS ETC	1	No Quantity							18527			0
S3	2016	2016	2016	2	0	2	Export	51	Armenia	ARM	124	Canada	CAN								09	MISC.EDIBLE PRODUCTS ETC	1	No Quantity							120			0
S3	2016	2016	2016	2	0	2	Export	51	Armenia	ARM	203	Czechia	CZE								09	MISC.EDIBLE PRODUCTS ETC	1	No Quantity							17771			0
S3	2016	2016	2016	2	0	2	Export	51	Armenia	ARM	251	France	FRA								09	MISC.EDIBLE PRODUCTS ETC	1	No Quantity							10263			0
S3	2016	2016	2016	2	0	2	Export	51	Armenia	ARM	268	Georgia	GEO								09	MISC.EDIBLE PRODUCTS ETC	1	No Quantity							97281			0
S3	2016	2016	2016	2	0	2	Export	51	Armenia	ARM	276	Germany	DEU								09	MISC.EDIBLE PRODUCTS ETC	1	No Quantity							263			0
S3	2016	2016	2016	2	0	2	Export	51	Armenia	ARM	364	Iran	IRN								09	MISC.EDIBLE PRODUCTS ETC	1	No Quantity							82			0
S3	2016	2016	2016	2	0	2	Export	51	Armenia	ARM	376	Israel	ISR								09	MISC.EDIBLE PRODUCTS ETC	1	No Quantity							2430			0
S3	2016	2016	2016	2	0	2	Export	51	Armenia	ARM	392	Japan	JPN								09	MISC.EDIBLE PRODUCTS ETC	1	No Quantity							107628			0
S3	2016	2016	2016	2	0	2	Export	51	Armenia	ARM	398	Kazakhstan	KAZ								09	MISC.EDIBLE PRODUCTS ETC	1	No Quantity							1236			0
S3	2016	2016	2016	2	0	2	Export	51	Armenia	ARM	410	Rep. of Korea	KOR								09	MISC.EDIBLE PRODUCTS ETC	1	No Quantity							21840			0
S3	2016	2016	2016	2	0	2	Export	51	Armenia	ARM	417	Kyrgyzstan	KGZ								09	MISC.EDIBLE PRODUCTS ETC	1	No Quantity							22665			0
S3	2016	2016	2016	2	0	2	Export	51	Armenia	ARM	440	Lithuania	LTU								09	MISC.EDIBLE PRODUCTS ETC	1	No Quantity							1779			0
S3	2016	2016	2016	2	0	2	Export	51	Armenia	ARM	496	Mongolia	MNG								09	MISC.EDIBLE PRODUCTS ETC	1	No Quantity							132			0
S3	2016	2016	2016	2	0	2	Export	51	Armenia	ARM	498	Rep. of Moldova	MDA								09	MISC.EDIBLE PRODUCTS ETC	1	No Quantity							7200			0
S3	2016	2016	2016	2	0	2	Export	51	Armenia	ARM	528	Netherlands	NLD								09	MISC.EDIBLE PRODUCTS ETC	1	No Quantity							370			0
S3	2016	2016	2016	2	0	2	Export	51	Armenia	ARM	616	Poland	POL								09	MISC.EDIBLE PRODUCTS ETC	1	No Quantity							358			0
S3	2016	2016	2016	2	0	2	Export	51	Armenia	ARM	643	Russian Federation	RUS								09	MISC.EDIBLE PRODUCTS ETC	1	No Quantity							1060907			0
S3	2016	2016	2016	2	0	2	Export	51	Armenia	ARM	757	Switzerland	CHE								09	MISC.EDIBLE PRODUCTS ETC	1	No Quantity							796			0
S3	2016	2016	2016	2	0	2	Export	51	Armenia	ARM	784	United Arab Emirates	ARE								09	MISC.EDIBLE PRODUCTS ETC	1	No Quantity							7401			0
S3	2016	2016	2016	2	0	2	Export	51	Armenia	ARM	795	Turkmenistan	TKM								09	MISC.EDIBLE PRODUCTS ETC	1	No Quantity							77179			0
S3	2016	2016	2016	2	0	2	Export	51	Armenia	ARM	804	Ukraine	UKR								09	MISC.EDIBLE PRODUCTS ETC	1	No Quantity							1701			0
S3	2016	2016	2016	2	0	2	Export	51	Armenia	ARM	826	United Kingdom	GBR								09	MISC.EDIBLE PRODUCTS ETC	1	No Quantity							1553			0
S3	2016	2016	2016	2	0	2	Export	51	Armenia	ARM	842	USA	USA								09	MISC.EDIBLE PRODUCTS ETC	1	No Quantity							133374			0
S3	2016	2016	2016	2	0	2	Export	51	Armenia	ARM	899	Areas, nes									09	MISC.EDIBLE PRODUCTS ETC	1	No Quantity							20919			0
S3	2016	2016	2016	2	0	2	Export	48	Bahrain	BHR	0	World	WLD								11	BEVERAGES	1	No Quantity							25151881			0
S3	2016	2016	2016	2	0	2	Export	48	Bahrain	BHR	28	Antigua and Barbuda	ATG								11	BEVERAGES	1	No Quantity							3045			0
S3	2016	2016	2016	2	0	2	Export	48	Bahrain	BHR	36	Australia	AUS								11	BEVERAGES	1	No Quantity							20969			0
S3	2016	2016	2016	2	0	2	Export	48	Bahrain	BHR	44	Bahamas	BHS								11	BEVERAGES	1	No Quantity							213			0
S3	2016	2016	2016	2	0	2	Export	48	Bahrain	BHR	156	China	CHN								11	BEVERAGES	1	No Quantity							46731			0
S3	2016	2016	2016	2	0	2	Export	48	Bahrain	BHR	196	Cyprus	CYP								11	BEVERAGES	1	No Quantity							423			0
S3	2016	2016	2016	2	0	2	Export	48	Bahrain	BHR	292	Gibraltar	GIB								11	BEVERAGES	1	No Quantity							991			0
S3	2016	2016	2016	2	0	2	Export	48	Bahrain	BHR	300	Greece	GRC								11	BEVERAGES	1	No Quantity							1366			0
S3	2016	2016	2016	2	0	2	Export	48	Bahrain	BHR	344	China, Hong Kong SAR	HKG								11	BEVERAGES	1	No Quantity							2281			0
S3	2016	2016	2016	2	0	2	Export	48	Bahrain	BHR	368	Iraq	IRQ								11	BEVERAGES	1	No Quantity							2618892			0
S3	2016	2016	2016	2	0	2	Export	48	Bahrain	BHR	400	Jordan	JOR								11	BEVERAGES	1	No Quantity							8304			0
S3	2016	2016	2016	2	0	2	Export	48	Bahrain	BHR	414	Kuwait	KWT								11	BEVERAGES	1	No Quantity							2516629			0
S3	2016	2016	2016	2	0	2	Export	48	Bahrain	BHR	430	Liberia	LBR								11	BEVERAGES	1	No Quantity							20202			0
S3	2016	2016	2016	2	0	2	Export	48	Bahrain	BHR	458	Malaysia	MYS								11	BEVERAGES	1	No Quantity							3179			0
S3	2016	2016	2016	2	0	2	Export	48	Bahrain	BHR	470	Malta	MLT								11	BEVERAGES	1	No Quantity							4762			0
S3	2016	2016	2016	2	0	2	Export	48	Bahrain	BHR	478	Mauritania	MRT								11	BEVERAGES	1	No Quantity							10486			0
S3	2016	2016	2016	2	0	2	Export	48	Bahrain	BHR	512	Oman	OMN								11	BEVERAGES	1	No Quantity							387793			0
S3	2016	2016	2016	2	0	2	Export	48	Bahrain	BHR	528	Netherlands	NLD								11	BEVERAGES	1	No Quantity							620			0
S3	2016	2016	2016	2	0	2	Export	48	Bahrain	BHR	548	Vanuatu	VUT								11	BEVERAGES	1	No Quantity							12684			0
S3	2016	2016	2016	2	0	2	Export	48	Bahrain	BHR	579	Norway	NOR								11	BEVERAGES	1	No Quantity							722			0
S3	2016	2016	2016	2	0	2	Export	48	Bahrain	BHR	584	Marshall Isds	MHL								11	BEVERAGES	1	No Quantity							4734			0
S3	2016	2016	2016	2	0	2	Export	48	Bahrain	BHR	586	Pakistan	PAK								11	BEVERAGES	1	No Quantity							47860			0
S3	2016	2016	2016	2	0	2	Export	48	Bahrain	BHR	591	Panama	PAN								11	BEVERAGES	1	No Quantity							10148			0
S3	2016	2016	2016	2	0	2	Export	48	Bahrain	BHR	634	Qatar	QAT								11	BEVERAGES	1	No Quantity							17917024			0
S3	2016	2016	2016	2	0	2	Export	48	Bahrain	BHR	682	Saudi Arabia	SAU								11	BEVERAGES	1	No Quantity							837596			0
S3	2016	2016	2016	2	0	2	Export	48	Bahrain	BHR	702	Singapore	SGP								11	BEVERAGES	1	No Quantity							4626			0
S3	2016	2016	2016	2	0	2	Export	48	Bahrain	BHR	784	United Arab Emirates	ARE								11	BEVERAGES	1	No Quantity							205745			0
S3	2016	2016	2016	2	0	2	Export	48	Bahrain	BHR	798	Tuvalu	TUV								11	BEVERAGES	1	No Quantity							153			0
S3	2016	2016	2016	2	0	2	Export	48	Bahrain	BHR	826	United Kingdom	GBR								11	BEVERAGES	1	No Quantity							9680			0
S3	2016	2016	2016	2	0	2	Export	48	Bahrain	BHR	842	USA	USA								11	BEVERAGES	1	No Quantity							278993			0
S3	2016	2016	2016	2	0	2	Export	48	Bahrain	BHR	887	Yemen	YEM								11	BEVERAGES	1	No Quantity							28820			0
S3	2016	2016	2016	2	0	2	Export	48	Bahrain	BHR	899	Areas, nes									11	BEVERAGES	1	No Quantity							146207			0
S3	2016	2016	2016	2	0	2	Export	51	Armenia	ARM	0	World	WLD								11	BEVERAGES	1	No Quantity							172572076			0
S3	2016	2016	2016	2	0	2	Export	51	Armenia	ARM	36	Australia	AUS								11	BEVERAGES	1	No Quantity							27979			0
S3	2016	2016	2016	2	0	2	Export	51	Armenia	ARM	40	Austria	AUT								11	BEVERAGES	1	No Quantity							38725			0
S3	2016	2016	2016	2	0	2	Export	51	Armenia	ARM	56	Belgium	BEL								11	BEVERAGES	1	No Quantity							122043			0
S3	2016	2016	2016	2	0	2	Export	51	Armenia	ARM	76	Brazil	BRA								11	BEVERAGES	1	No Quantity							1592			0
S3	2016	2016	2016	2	0	2	Export	51	Armenia	ARM	100	Bulgaria	BGR								11	BEVERAGES	1	No Quantity							65127			0
S3	2016	2016	2016	2	0	2	Export	51	Armenia	ARM	112	Belarus	BLR								11	BEVERAGES	1	No Quantity							6026010			0
S3	2016	2016	2016	2	0	2	Export	51	Armenia	ARM	124	Canada	CAN								11	BEVERAGES	1	No Quantity							96031			0
S3	2016	2016	2016	2	0	2	Export	51	Armenia	ARM	156	China	CHN								11	BEVERAGES	1	No Quantity							311010			0
S3	2016	2016	2016	2	0	2	Export	51	Armenia	ARM	196	Cyprus	CYP								11	BEVERAGES	1	No Quantity							4			0
S3	2016	2016	2016	2	0	2	Export	51	Armenia	ARM	203	Czechia	CZE								11	BEVERAGES	1	No Quantity							895865			0
S3	2016	2016	2016	2	0	2	Export	51	Armenia	ARM	204	Benin	BEN								11	BEVERAGES	1	No Quantity							41			0
S3	2016	2016	2016	2	0	2	Export	51	Armenia	ARM	208	Denmark	DNK								11	BEVERAGES	1	No Quantity							245254			0
S3	2016	2016	2016	2	0	2	Export	51	Armenia	ARM	233	Estonia	EST								11	BEVERAGES	1	No Quantity							399866			0
S3	2016	2016	2016	2	0	2	Export	51	Armenia	ARM	246	Finland	FIN								11	BEVERAGES	1	No Quantity							3			0
S3	2016	2016	2016	2	0	2	Export	51	Armenia	ARM	251	France	FRA								11	BEVERAGES	1	No Quantity							153390			0
S3	2016	2016	2016	2	0	2	Export	51	Armenia	ARM	268	Georgia	GEO								11	BEVERAGES	1	No Quantity							936392			0
S3	2016	2016	2016	2	0	2	Export	51	Armenia	ARM	270	Gambia	GMB								11	BEVERAGES	1	No Quantity							14401			0
S3	2016	2016	2016	2	0	2	Export	51	Armenia	ARM	276	Germany	DEU								11	BEVERAGES	1	No Quantity							1196270			0
S3	2016	2016	2016	2	0	2	Export	51	Armenia	ARM	344	China, Hong Kong SAR	HKG								11	BEVERAGES	1	No Quantity							5844			0
S3	2016	2016	2016	2	0	2	Export	51	Armenia	ARM	348	Hungary	HUN								11	BEVERAGES	1	No Quantity							72944			0
S3	2016	2016	2016	2	0	2	Export	51	Armenia	ARM	364	Iran	IRN								11	BEVERAGES	1	No Quantity							126570			0
S3	2016	2016	2016	2	0	2	Export	51	Armenia	ARM	368	Iraq	IRQ								11	BEVERAGES	1	No Quantity							2299732			0
S3	2016	2016	2016	2	0	2	Export	51	Armenia	ARM	372	Ireland	IRL								11	BEVERAGES	1	No Quantity							9842			0
S3	2016	2016	2016	2	0	2	Export	51	Armenia	ARM	376	Israel	ISR								11	BEVERAGES	1	No Quantity							382380			0
S3	2016	2016	2016	2	0	2	Export	51	Armenia	ARM	381	Italy	ITA								11	BEVERAGES	1	No Quantity							699541			0
S3	2016	2016	2016	2	0	2	Export	51	Armenia	ARM	392	Japan	JPN								11	BEVERAGES	1	No Quantity							80414			0
S3	2016	2016	2016	2	0	2	Export	51	Armenia	ARM	398	Kazakhstan	KAZ								11	BEVERAGES	1	No Quantity							1784991			0
S3	2016	2016	2016	2	0	2	Export	51	Armenia	ARM	410	Rep. of Korea	KOR								11	BEVERAGES	1	No Quantity							49255			0
S3	2016	2016	2016	2	0	2	Export	51	Armenia	ARM	417	Kyrgyzstan	KGZ								11	BEVERAGES	1	No Quantity							50232			0
S3	2016	2016	2016	2	0	2	Export	51	Armenia	ARM	422	Lebanon	LBN								11	BEVERAGES	1	No Quantity							92581			0
S3	2016	2016	2016	2	0	2	Export	51	Armenia	ARM	428	Latvia	LVA								11	BEVERAGES	1	No Quantity							1238014			0
S3	2016	2016	2016	2	0	2	Export	51	Armenia	ARM	440	Lithuania	LTU								11	BEVERAGES	1	No Quantity							1766817			0
S3	2016	2016	2016	2	0	2	Export	51	Armenia	ARM	458	Malaysia	MYS								11	BEVERAGES	1	No Quantity							2			0
S3	2016	2016	2016	2	0	2	Export	51	Armenia	ARM	484	Mexico	MEX								11	BEVERAGES	1	No Quantity							13202			0
S3	2016	2016	2016	2	0	2	Export	51	Armenia	ARM	498	Rep. of Moldova	MDA								11	BEVERAGES	1	No Quantity							227			0
S3	2016	2016	2016	2	0	2	Export	51	Armenia	ARM	528	Netherlands	NLD								11	BEVERAGES	1	No Quantity							360500			0
S3	2016	2016	2016	2	0	2	Export	51	Armenia	ARM	608	Philippines	PHL								11	BEVERAGES	1	No Quantity							50			0
S3	2016	2016	2016	2	0	2	Export	51	Armenia	ARM	616	Poland	POL								11	BEVERAGES	1	No Quantity							432009			0
S3	2016	2016	2016	2	0	2	Export	51	Armenia	ARM	620	Portugal	PRT								11	BEVERAGES	1	No Quantity							49			0
S3	2016	2016	2016	2	0	2	Export	51	Armenia	ARM	643	Russian Federation	RUS								11	BEVERAGES	1	No Quantity							139110250			0
S3	2016	2016	2016	2	0	2	Export	51	Armenia	ARM	699	India	IND								11	BEVERAGES	1	No Quantity							200			0
S3	2016	2016	2016	2	0	2	Export	51	Armenia	ARM	702	Singapore	SGP								11	BEVERAGES	1	No Quantity							6595			0
S3	2016	2016	2016	2	0	2	Export	51	Armenia	ARM	703	Slovakia	SVK								11	BEVERAGES	1	No Quantity							1410			0
S3	2016	2016	2016	2	0	2	Export	51	Armenia	ARM	704	Viet Nam	VNM								11	BEVERAGES	1	No Quantity							22388			0
S3	2016	2016	2016	2	0	2	Export	51	Armenia	ARM	724	Spain	ESP								11	BEVERAGES	1	No Quantity							6861			0
S3	2016	2016	2016	2	0	2	Export	51	Armenia	ARM	752	Sweden	SWE								11	BEVERAGES	1	No Quantity							44334			0
S3	2016	2016	2016	2	0	2	Export	51	Armenia	ARM	757	Switzerland	CHE								11	BEVERAGES	1	No Quantity							188677			0
S3	2016	2016	2016	2	0	2	Export	51	Armenia	ARM	760	Syria	SYR								11	BEVERAGES	1	No Quantity							172939			0
S3	2016	2016	2016	2	0	2	Export	51	Armenia	ARM	784	United Arab Emirates	ARE								11	BEVERAGES	1	No Quantity							110921			0
S3	2016	2016	2016	2	0	2	Export	51	Armenia	ARM	795	Turkmenistan	TKM								11	BEVERAGES	1	No Quantity							12492			0
S3	2016	2016	2016	2	0	2	Export	51	Armenia	ARM	804	Ukraine	UKR								11	BEVERAGES	1	No Quantity							4340805			0
S3	2016	2016	2016	2	0	2	Export	51	Armenia	ARM	826	United Kingdom	GBR								11	BEVERAGES	1	No Quantity							48561			0
S3	2016	2016	2016	2	0	2	Export	51	Armenia	ARM	842	USA	USA								11	BEVERAGES	1	No Quantity							4893882			0
S3	2016	2016	2016	2	0	2	Export	51	Armenia	ARM	899	Areas, nes									11	BEVERAGES	1	No Quantity							3616564			0
S3	2016	2016	2016	2	0	2	Export	48	Bahrain	BHR	0	World	WLD								12	TOBACCO,TOBACCO MANUFACT	1	No Quantity							47243742			0
S3	2016	2016	2016	2	0	2	Export	48	Bahrain	BHR	36	Australia	AUS								12	TOBACCO,TOBACCO MANUFACT	1	No Quantity							772			0
S3	2016	2016	2016	2	0	2	Export	48	Bahrain	BHR	344	China, Hong Kong SAR	HKG								12	TOBACCO,TOBACCO MANUFACT	1	No Quantity							1145			0
S3	2016	2016	2016	2	0	2	Export	48	Bahrain	BHR	368	Iraq	IRQ								12	TOBACCO,TOBACCO MANUFACT	1	No Quantity							107548			0
S3	2016	2016	2016	2	0	2	Export	48	Bahrain	BHR	414	Kuwait	KWT								12	TOBACCO,TOBACCO MANUFACT	1	No Quantity							4340899			0
S3	2016	2016	2016	2	0	2	Export	48	Bahrain	BHR	430	Liberia	LBR								12	TOBACCO,TOBACCO MANUFACT	1	No Quantity							7909			0
S3	2016	2016	2016	2	0	2	Export	48	Bahrain	BHR	470	Malta	MLT								12	TOBACCO,TOBACCO MANUFACT	1	No Quantity							655			0
S3	2016	2016	2016	2	0	2	Export	48	Bahrain	BHR	512	Oman	OMN								12	TOBACCO,TOBACCO MANUFACT	1	No Quantity							1499917			0
S3	2016	2016	2016	2	0	2	Export	48	Bahrain	BHR	528	Netherlands	NLD								12	TOBACCO,TOBACCO MANUFACT	1	No Quantity							327960			0
S3	2016	2016	2016	2	0	2	Export	48	Bahrain	BHR	579	Norway	NOR								12	TOBACCO,TOBACCO MANUFACT	1	No Quantity							437			0
S3	2016	2016	2016	2	0	2	Export	48	Bahrain	BHR	584	Marshall Isds	MHL								12	TOBACCO,TOBACCO MANUFACT	1	No Quantity							7252			0
S3	2016	2016	2016	2	0	2	Export	48	Bahrain	BHR	634	Qatar	QAT								12	TOBACCO,TOBACCO MANUFACT	1	No Quantity							2317162			0
S3	2016	2016	2016	2	0	2	Export	48	Bahrain	BHR	682	Saudi Arabia	SAU								12	TOBACCO,TOBACCO MANUFACT	1	No Quantity							37670561			0
S3	2016	2016	2016	2	0	2	Export	48	Bahrain	BHR	702	Singapore	SGP								12	TOBACCO,TOBACCO MANUFACT	1	No Quantity							8416			0
S3	2016	2016	2016	2	0	2	Export	48	Bahrain	BHR	784	United Arab Emirates	ARE								12	TOBACCO,TOBACCO MANUFACT	1	No Quantity							540699			0
S3	2016	2016	2016	2	0	2	Export	48	Bahrain	BHR	826	United Kingdom	GBR								12	TOBACCO,TOBACCO MANUFACT	1	No Quantity							1776			0
S3	2016	2016	2016	2	0	2	Export	48	Bahrain	BHR	842	USA	USA								12	TOBACCO,TOBACCO MANUFACT	1	No Quantity							6190			0
S3	2016	2016	2016	2	0	2	Export	48	Bahrain	BHR	899	Areas, nes									12	TOBACCO,TOBACCO MANUFACT	1	No Quantity							404443			0
S3	2016	2016	2016	2	0	2	Export	51	Armenia	ARM	0	World	WLD								12	TOBACCO,TOBACCO MANUFACT	1	No Quantity							211565114			0
S3	2016	2016	2016	2	0	2	Export	51	Armenia	ARM	100	Bulgaria	BGR								12	TOBACCO,TOBACCO MANUFACT	1	No Quantity							3423			0
S3	2016	2016	2016	2	0	2	Export	51	Armenia	ARM	156	China	CHN								12	TOBACCO,TOBACCO MANUFACT	1	No Quantity							5			0
S3	2016	2016	2016	2	0	2	Export	51	Armenia	ARM	196	Cyprus	CYP								12	TOBACCO,TOBACCO MANUFACT	1	No Quantity							3			0
S3	2016	2016	2016	2	0	2	Export	51	Armenia	ARM	204	Benin	BEN								12	TOBACCO,TOBACCO MANUFACT	1	No Quantity							4			0
S3	2016	2016	2016	2	0	2	Export	51	Armenia	ARM	268	Georgia	GEO								12	TOBACCO,TOBACCO MANUFACT	1	No Quantity							7507555			0
S3	2016	2016	2016	2	0	2	Export	51	Armenia	ARM	276	Germany	DEU								12	TOBACCO,TOBACCO MANUFACT	1	No Quantity							87724			0
S3	2016	2016	2016	2	0	2	Export	51	Armenia	ARM	300	Greece	GRC								12	TOBACCO,TOBACCO MANUFACT	1	No Quantity							1			0
S3	2016	2016	2016	2	0	2	Export	51	Armenia	ARM	344	China, Hong Kong SAR	HKG								12	TOBACCO,TOBACCO MANUFACT	1	No Quantity							19408			0
S3	2016	2016	2016	2	0	2	Export	51	Armenia	ARM	364	Iran	IRN								12	TOBACCO,TOBACCO MANUFACT	1	No Quantity							39280			0
S3	2016	2016	2016	2	0	2	Export	51	Armenia	ARM	368	Iraq	IRQ								12	TOBACCO,TOBACCO MANUFACT	1	No Quantity							136068594			0
S3	2016	2016	2016	2	0	2	Export	51	Armenia	ARM	381	Italy	ITA								12	TOBACCO,TOBACCO MANUFACT	1	No Quantity							42			0
S3	2016	2016	2016	2	0	2	Export	51	Armenia	ARM	384	Côte d'Ivoire	CIV								12	TOBACCO,TOBACCO MANUFACT	1	No Quantity							4			0
S3	2016	2016	2016	2	0	2	Export	51	Armenia	ARM	392	Japan	JPN								12	TOBACCO,TOBACCO MANUFACT	1	No Quantity							70229			0
S3	2016	2016	2016	2	0	2	Export	51	Armenia	ARM	410	Rep. of Korea	KOR								12	TOBACCO,TOBACCO MANUFACT	1	No Quantity							263018			0
S3	2016	2016	2016	2	0	2	Export	51	Armenia	ARM	428	Latvia	LVA								12	TOBACCO,TOBACCO MANUFACT	1	No Quantity							8			0
S3	2016	2016	2016	2	0	2	Export	51	Armenia	ARM	434	Libya	LBY								12	TOBACCO,TOBACCO MANUFACT	1	No Quantity							805000			0
S3	2016	2016	2016	2	0	2	Export	51	Armenia	ARM	442	Luxembourg	LUX								12	TOBACCO,TOBACCO MANUFACT	1	No Quantity							1081318			0
S3	2016	2016	2016	2	0	2	Export	51	Armenia	ARM	458	Malaysia	MYS								12	TOBACCO,TOBACCO MANUFACT	1	No Quantity							30000			0
S3	2016	2016	2016	2	0	2	Export	51	Armenia	ARM	462	Maldives	MDV								12	TOBACCO,TOBACCO MANUFACT	1	No Quantity							6205			0
S3	2016	2016	2016	2	0	2	Export	51	Armenia	ARM	528	Netherlands	NLD								12	TOBACCO,TOBACCO MANUFACT	1	No Quantity							388			0
S3	2016	2016	2016	2	0	2	Export	51	Armenia	ARM	586	Pakistan	PAK								12	TOBACCO,TOBACCO MANUFACT	1	No Quantity							4			0
S3	2016	2016	2016	2	0	2	Export	51	Armenia	ARM	608	Philippines	PHL								12	TOBACCO,TOBACCO MANUFACT	1	No Quantity							4			0
S3	2016	2016	2016	2	0	2	Export	51	Armenia	ARM	616	Poland	POL								12	TOBACCO,TOBACCO MANUFACT	1	No Quantity							87003			0
S3	2016	2016	2016	2	0	2	Export	51	Armenia	ARM	643	Russian Federation	RUS								12	TOBACCO,TOBACCO MANUFACT	1	No Quantity							8919774			0
S3	2016	2016	2016	2	0	2	Export	51	Armenia	ARM	752	Sweden	SWE								12	TOBACCO,TOBACCO MANUFACT	1	No Quantity							44884			0
S3	2016	2016	2016	2	0	2	Export	51	Armenia	ARM	760	Syria	SYR								12	TOBACCO,TOBACCO MANUFACT	1	No Quantity							27390200			0
S3	2016	2016	2016	2	0	2	Export	51	Armenia	ARM	780	Trinidad and Tobago	TTO								12	TOBACCO,TOBACCO MANUFACT	1	No Quantity							10			0
S3	2016	2016	2016	2	0	2	Export	51	Armenia	ARM	784	United Arab Emirates	ARE								12	TOBACCO,TOBACCO MANUFACT	1	No Quantity							27754404			0
S3	2016	2016	2016	2	0	2	Export	51	Armenia	ARM	804	Ukraine	UKR								12	TOBACCO,TOBACCO MANUFACT	1	No Quantity							853798			0
S3	2016	2016	2016	2	0	2	Export	51	Armenia	ARM	807	North Macedonia	MKD								12	TOBACCO,TOBACCO MANUFACT	1	No Quantity							4			0
S3	2016	2016	2016	2	0	2	Export	51	Armenia	ARM	826	United Kingdom	GBR								12	TOBACCO,TOBACCO MANUFACT	1	No Quantity							1			0
S3	2016	2016	2016	2	0	2	Export	51	Armenia	ARM	842	USA	USA								12	TOBACCO,TOBACCO MANUFACT	1	No Quantity							67802			0
S3	2016	2016	2016	2	0	2	Export	51	Armenia	ARM	860	Uzbekistan	UZB								12	TOBACCO,TOBACCO MANUFACT	1	No Quantity							3			0
S3	2016	2016	2016	2	0	2	Export	51	Armenia	ARM	899	Areas, nes									12	TOBACCO,TOBACCO MANUFACT	1	No Quantity							465012			0
S3	2016	2016	2016	2	0	2	Export	48	Bahrain	BHR	0	World	WLD								21	HIDES,SKINS,FURSKINS,RAW	1	No Quantity							230870			0
S3	2016	2016	2016	2	0	2	Export	48	Bahrain	BHR	634	Qatar	QAT								21	HIDES,SKINS,FURSKINS,RAW	1	No Quantity							150569			0
S3	2016	2016	2016	2	0	2	Export	48	Bahrain	BHR	792	Turkey	TUR								21	HIDES,SKINS,FURSKINS,RAW	1	No Quantity							79184			0
S3	2016	2016	2016	2	0	2	Export	48	Bahrain	BHR	899	Areas, nes									21	HIDES,SKINS,FURSKINS,RAW	1	No Quantity							1117			0
S3	2016	2016	2016	2	0	2	Export	51	Armenia	ARM	0	World	WLD								21	HIDES,SKINS,FURSKINS,RAW	1	No Quantity							1225411			0
S3	2016	2016	2016	2	0	2	Export	51	Armenia	ARM	268	Georgia	GEO								21	HIDES,SKINS,FURSKINS,RAW	1	No Quantity							48160			0
S3	2016	2016	2016	2	0	2	Export	51	Armenia	ARM	300	Greece	GRC								21	HIDES,SKINS,FURSKINS,RAW	1	No Quantity							281027			0
S3	2016	2016	2016	2	0	2	Export	51	Armenia	ARM	381	Italy	ITA								21	HIDES,SKINS,FURSKINS,RAW	1	No Quantity							53063			0
S3	2016	2016	2016	2	0	2	Export	51	Armenia	ARM	398	Kazakhstan	KAZ								21	HIDES,SKINS,FURSKINS,RAW	1	No Quantity							12729			0
S3	2016	2016	2016	2	0	2	Export	51	Armenia	ARM	586	Pakistan	PAK								21	HIDES,SKINS,FURSKINS,RAW	1	No Quantity							18295			0
S3	2016	2016	2016	2	0	2	Export	51	Armenia	ARM	616	Poland	POL								21	HIDES,SKINS,FURSKINS,RAW	1	No Quantity							286378			0
S3	2016	2016	2016	2	0	2	Export	51	Armenia	ARM	792	Turkey	TUR								21	HIDES,SKINS,FURSKINS,RAW	1	No Quantity							525759			0
S3	2016	2016	2016	2	0	2	Export	48	Bahrain	BHR	0	World	WLD								22	OIL SEED,OLEAGINUS FRUIT	1	No Quantity							505029			0
S3	2016	2016	2016	2	0	2	Export	48	Bahrain	BHR	368	Iraq	IRQ								22	OIL SEED,OLEAGINUS FRUIT	1	No Quantity							301			0
S3	2016	2016	2016	2	0	2	Export	48	Bahrain	BHR	634	Qatar	QAT								22	OIL SEED,OLEAGINUS FRUIT	1	No Quantity							421978			0
S3	2016	2016	2016	2	0	2	Export	48	Bahrain	BHR	682	Saudi Arabia	SAU								22	OIL SEED,OLEAGINUS FRUIT	1	No Quantity							45928			0
S3	2016	2016	2016	2	0	2	Export	48	Bahrain	BHR	699	India	IND								22	OIL SEED,OLEAGINUS FRUIT	1	No Quantity							87			0
S3	2016	2016	2016	2	0	2	Export	48	Bahrain	BHR	842	USA	USA								22	OIL SEED,OLEAGINUS FRUIT	1	No Quantity							36702			0
S3	2016	2016	2016	2	0	2	Export	48	Bahrain	BHR	899	Areas, nes									22	OIL SEED,OLEAGINUS FRUIT	1	No Quantity							33			0
S3	2016	2016	2016	2	0	2	Export	51	Armenia	ARM	0	World	WLD								22	OIL SEED,OLEAGINUS FRUIT	1	No Quantity							1187			0
S3	2016	2016	2016	2	0	2	Export	51	Armenia	ARM	251	France	FRA								22	OIL SEED,OLEAGINUS FRUIT	1	No Quantity							385			0
S3	2016	2016	2016	2	0	2	Export	51	Armenia	ARM	643	Russian Federation	RUS								22	OIL SEED,OLEAGINUS FRUIT	1	No Quantity							802			0
S3	2016	2016	2016	2	0	2	Export	48	Bahrain	BHR	0	World	WLD								23	CRUDE RUBBER	1	No Quantity							169549			0
S3	2016	2016	2016	2	0	2	Export	48	Bahrain	BHR	430	Liberia	LBR								23	CRUDE RUBBER	1	No Quantity							199			0
S3	2016	2016	2016	2	0	2	Export	48	Bahrain	BHR	470	Malta	MLT								23	CRUDE RUBBER	1	No Quantity							600			0
S3	2016	2016	2016	2	0	2	Export	48	Bahrain	BHR	584	Marshall Isds	MHL								23	CRUDE RUBBER	1	No Quantity							623			0
S3	2016	2016	2016	2	0	2	Export	48	Bahrain	BHR	586	Pakistan	PAK								23	CRUDE RUBBER	1	No Quantity							17905			0
S3	2016	2016	2016	2	0	2	Export	48	Bahrain	BHR	682	Saudi Arabia	SAU								23	CRUDE RUBBER	1	No Quantity							111207			0
S3	2016	2016	2016	2	0	2	Export	48	Bahrain	BHR	702	Singapore	SGP								23	CRUDE RUBBER	1	No Quantity							971			0
S3	2016	2016	2016	2	0	2	Export	48	Bahrain	BHR	784	United Arab Emirates	ARE								23	CRUDE RUBBER	1	No Quantity							35228			0
S3	2016	2016	2016	2	0	2	Export	48	Bahrain	BHR	826	United Kingdom	GBR								23	CRUDE RUBBER	1	No Quantity							50			0
S3	2016	2016	2016	2	0	2	Export	48	Bahrain	BHR	842	USA	USA								23	CRUDE RUBBER	1	No Quantity							376			0
S3	2016	2016	2016	2	0	2	Export	48	Bahrain	BHR	899	Areas, nes									23	CRUDE RUBBER	1	No Quantity							2390			0
S3	2016	2016	2016	2	0	2	Export	48	Bahrain	BHR	0	World	WLD								24	CORK AND WOOD	1	No Quantity							1712903			0
S3	2016	2016	2016	2	0	2	Export	48	Bahrain	BHR	36	Australia	AUS								24	CORK AND WOOD	1	No Quantity							10678			0
S3	2016	2016	2016	2	0	2	Export	48	Bahrain	BHR	136	Cayman Isds	CYM								24	CORK AND WOOD	1	No Quantity							3323			0
S3	2016	2016	2016	2	0	2	Export	48	Bahrain	BHR	156	China	CHN								24	CORK AND WOOD	1	No Quantity							10678			0
S3	2016	2016	2016	2	0	2	Export	48	Bahrain	BHR	196	Cyprus	CYP								24	CORK AND WOOD	1	No Quantity							24			0
S3	2016	2016	2016	2	0	2	Export	48	Bahrain	BHR	344	China, Hong Kong SAR	HKG								24	CORK AND WOOD	1	No Quantity							24			0
S3	2016	2016	2016	2	0	2	Export	48	Bahrain	BHR	368	Iraq	IRQ								24	CORK AND WOOD	1	No Quantity							19			0
S3	2016	2016	2016	2	0	2	Export	48	Bahrain	BHR	414	Kuwait	KWT								24	CORK AND WOOD	1	No Quantity							102528			0
S3	2016	2016	2016	2	0	2	Export	48	Bahrain	BHR	430	Liberia	LBR								24	CORK AND WOOD	1	No Quantity							262			0
S3	2016	2016	2016	2	0	2	Export	48	Bahrain	BHR	470	Malta	MLT								24	CORK AND WOOD	1	No Quantity							22			0
S3	2016	2016	2016	2	0	2	Export	48	Bahrain	BHR	512	Oman	OMN								24	CORK AND WOOD	1	No Quantity							869			0
S3	2016	2016	2016	2	0	2	Export	48	Bahrain	BHR	586	Pakistan	PAK								24	CORK AND WOOD	1	No Quantity							195			0
S3	2016	2016	2016	2	0	2	Export	48	Bahrain	BHR	591	Panama	PAN								24	CORK AND WOOD	1	No Quantity							116			0
S3	2016	2016	2016	2	0	2	Export	48	Bahrain	BHR	634	Qatar	QAT								24	CORK AND WOOD	1	No Quantity							53845			0
S3	2016	2016	2016	2	0	2	Export	48	Bahrain	BHR	682	Saudi Arabia	SAU								24	CORK AND WOOD	1	No Quantity							1380682			0
S3	2016	2016	2016	2	0	2	Export	48	Bahrain	BHR	699	India	IND								24	CORK AND WOOD	1	No Quantity							21			0
S3	2016	2016	2016	2	0	2	Export	48	Bahrain	BHR	702	Singapore	SGP								24	CORK AND WOOD	1	No Quantity							24			0
S3	2016	2016	2016	2	0	2	Export	48	Bahrain	BHR	729	Sudan	SDN								24	CORK AND WOOD	1	No Quantity							9447			0
S3	2016	2016	2016	2	0	2	Export	48	Bahrain	BHR	784	United Arab Emirates	ARE								24	CORK AND WOOD	1	No Quantity							140012			0
S3	2016	2016	2016	2	0	2	Export	48	Bahrain	BHR	842	USA	USA								24	CORK AND WOOD	1	No Quantity							63			0
S3	2016	2016	2016	2	0	2	Export	48	Bahrain	BHR	899	Areas, nes									24	CORK AND WOOD	1	No Quantity							72			0
S3	2016	2016	2016	2	0	2	Export	51	Armenia	ARM	0	World	WLD								24	CORK AND WOOD	1	No Quantity							964616			0
S3	2016	2016	2016	2	0	2	Export	51	Armenia	ARM	40	Austria	AUT								24	CORK AND WOOD	1	No Quantity							22719			0
S3	2016	2016	2016	2	0	2	Export	51	Armenia	ARM	203	Czechia	CZE								24	CORK AND WOOD	1	No Quantity							25146			0
S3	2016	2016	2016	2	0	2	Export	51	Armenia	ARM	251	France	FRA								24	CORK AND WOOD	1	No Quantity							2			0
S3	2016	2016	2016	2	0	2	Export	51	Armenia	ARM	268	Georgia	GEO								24	CORK AND WOOD	1	No Quantity							27415			0
S3	2016	2016	2016	2	0	2	Export	51	Armenia	ARM	276	Germany	DEU								24	CORK AND WOOD	1	No Quantity							79638			0
S3	2016	2016	2016	2	0	2	Export	51	Armenia	ARM	364	Iran	IRN								24	CORK AND WOOD	1	No Quantity							722069			0
S3	2016	2016	2016	2	0	2	Export	51	Armenia	ARM	381	Italy	ITA								24	CORK AND WOOD	1	No Quantity							36767			0
S3	2016	2016	2016	2	0	2	Export	51	Armenia	ARM	620	Portugal	PRT								24	CORK AND WOOD	1	No Quantity							1			0
S3	2016	2016	2016	2	0	2	Export	51	Armenia	ARM	643	Russian Federation	RUS								24	CORK AND WOOD	1	No Quantity							872			0
S3	2016	2016	2016	2	0	2	Export	51	Armenia	ARM	757	Switzerland	CHE								24	CORK AND WOOD	1	No Quantity							38868			0
S3	2016	2016	2016	2	0	2	Export	51	Armenia	ARM	842	USA	USA								24	CORK AND WOOD	1	No Quantity							11120			0
S3	2016	2016	2016	2	0	2	Export	48	Bahrain	BHR	0	World	WLD								25	PULP AND WASTE PAPER	1	No Quantity							4555848			0
S3	2016	2016	2016	2	0	2	Export	48	Bahrain	BHR	50	Bangladesh	BGD								25	PULP AND WASTE PAPER	1	No Quantity							21075			0
S3	2016	2016	2016	2	0	2	Export	48	Bahrain	BHR	404	Kenya	KEN								25	PULP AND WASTE PAPER	1	No Quantity							178952			0
S3	2016	2016	2016	2	0	2	Export	48	Bahrain	BHR	414	Kuwait	KWT								25	PULP AND WASTE PAPER	1	No Quantity							34			0
S3	2016	2016	2016	2	0	2	Export	48	Bahrain	BHR	586	Pakistan	PAK								25	PULP AND WASTE PAPER	1	No Quantity							4503			0
S3	2016	2016	2016	2	0	2	Export	48	Bahrain	BHR	682	Saudi Arabia	SAU								25	PULP AND WASTE PAPER	1	No Quantity							1995			0
S3	2016	2016	2016	2	0	2	Export	48	Bahrain	BHR	699	India	IND								25	PULP AND WASTE PAPER	1	No Quantity							2269878			0
S3	2016	2016	2016	2	0	2	Export	48	Bahrain	BHR	784	United Arab Emirates	ARE								25	PULP AND WASTE PAPER	1	No Quantity							2079410			0
S3	2016	2016	2016	2	0	2	Export	48	Bahrain	BHR	0	World	WLD								26	TEXTILE FIBRES	1	No Quantity							1803246			0
S3	2016	2016	2016	2	0	2	Export	48	Bahrain	BHR	28	Antigua and Barbuda	ATG								26	TEXTILE FIBRES	1	No Quantity							594			0
S3	2016	2016	2016	2	0	2	Export	48	Bahrain	BHR	156	China	CHN								26	TEXTILE FIBRES	1	No Quantity							59732			0
S3	2016	2016	2016	2	0	2	Export	48	Bahrain	BHR	344	China, Hong Kong SAR	HKG								26	TEXTILE FIBRES	1	No Quantity							602383			0
S3	2016	2016	2016	2	0	2	Export	48	Bahrain	BHR	414	Kuwait	KWT								26	TEXTILE FIBRES	1	No Quantity							1853			0
S3	2016	2016	2016	2	0	2	Export	48	Bahrain	BHR	422	Lebanon	LBN								26	TEXTILE FIBRES	1	No Quantity							2988			0
S3	2016	2016	2016	2	0	2	Export	48	Bahrain	BHR	430	Liberia	LBR								26	TEXTILE FIBRES	1	No Quantity							5951			0
S3	2016	2016	2016	2	0	2	Export	48	Bahrain	BHR	470	Malta	MLT								26	TEXTILE FIBRES	1	No Quantity							246			0
S3	2016	2016	2016	2	0	2	Export	48	Bahrain	BHR	528	Netherlands	NLD								26	TEXTILE FIBRES	1	No Quantity							194			0
S3	2016	2016	2016	2	0	2	Export	48	Bahrain	BHR	584	Marshall Isds	MHL								26	TEXTILE FIBRES	1	No Quantity							961			0
S3	2016	2016	2016	2	0	2	Export	48	Bahrain	BHR	586	Pakistan	PAK								26	TEXTILE FIBRES	1	No Quantity							982257			0
S3	2016	2016	2016	2	0	2	Export	48	Bahrain	BHR	591	Panama	PAN								26	TEXTILE FIBRES	1	No Quantity							1356			0
S3	2016	2016	2016	2	0	2	Export	48	Bahrain	BHR	634	Qatar	QAT								26	TEXTILE FIBRES	1	No Quantity							637			0
S3	2016	2016	2016	2	0	2	Export	48	Bahrain	BHR	682	Saudi Arabia	SAU								26	TEXTILE FIBRES	1	No Quantity							26191			0
S3	2016	2016	2016	2	0	2	Export	48	Bahrain	BHR	699	India	IND								26	TEXTILE FIBRES	1	No Quantity							30			0
S3	2016	2016	2016	2	0	2	Export	48	Bahrain	BHR	702	Singapore	SGP								26	TEXTILE FIBRES	1	No Quantity							1188			0
S3	2016	2016	2016	2	0	2	Export	48	Bahrain	BHR	784	United Arab Emirates	ARE								26	TEXTILE FIBRES	1	No Quantity							82515			0
S3	2016	2016	2016	2	0	2	Export	48	Bahrain	BHR	792	Turkey	TUR								26	TEXTILE FIBRES	1	No Quantity							11921			0
S3	2016	2016	2016	2	0	2	Export	48	Bahrain	BHR	842	USA	USA								26	TEXTILE FIBRES	1	No Quantity							12033			0
S3	2016	2016	2016	2	0	2	Export	48	Bahrain	BHR	899	Areas, nes									26	TEXTILE FIBRES	1	No Quantity							10218			0
S3	2016	2016	2016	2	0	2	Export	51	Armenia	ARM	0	World	WLD								26	TEXTILE FIBRES	1	No Quantity							9515			0
S3	2016	2016	2016	2	0	2	Export	51	Armenia	ARM	276	Germany	DEU								26	TEXTILE FIBRES	1	No Quantity							6921			0
S3	2016	2016	2016	2	0	2	Export	51	Armenia	ARM	440	Lithuania	LTU								26	TEXTILE FIBRES	1	No Quantity							2000			0
S3	2016	2016	2016	2	0	2	Export	51	Armenia	ARM	643	Russian Federation	RUS								26	TEXTILE FIBRES	1	No Quantity							23			0
S3	2016	2016	2016	2	0	2	Export	51	Armenia	ARM	784	United Arab Emirates	ARE								26	TEXTILE FIBRES	1	No Quantity							571			0
S3	2016	2016	2016	2	0	2	Export	48	Bahrain	BHR	0	World	WLD								27	CRUDE FERTILIZER,MINERAL	1	No Quantity							98524931			0
S3	2016	2016	2016	2	0	2	Export	48	Bahrain	BHR	156	China	CHN								27	CRUDE FERTILIZER,MINERAL	1	No Quantity							404699			0
S3	2016	2016	2016	2	0	2	Export	48	Bahrain	BHR	276	Germany	DEU								27	CRUDE FERTILIZER,MINERAL	1	No Quantity							921			0
S3	2016	2016	2016	2	0	2	Export	48	Bahrain	BHR	344	China, Hong Kong SAR	HKG								27	CRUDE FERTILIZER,MINERAL	1	No Quantity							5604			0
S3	2016	2016	2016	2	0	2	Export	48	Bahrain	BHR	368	Iraq	IRQ								27	CRUDE FERTILIZER,MINERAL	1	No Quantity							181			0
S3	2016	2016	2016	2	0	2	Export	48	Bahrain	BHR	410	Rep. of Korea	KOR								27	CRUDE FERTILIZER,MINERAL	1	No Quantity							8009			0
S3	2016	2016	2016	2	0	2	Export	48	Bahrain	BHR	414	Kuwait	KWT								27	CRUDE FERTILIZER,MINERAL	1	No Quantity							11552			0
S3	2016	2016	2016	2	0	2	Export	48	Bahrain	BHR	512	Oman	OMN								27	CRUDE FERTILIZER,MINERAL	1	No Quantity							2562			0
S3	2016	2016	2016	2	0	2	Export	48	Bahrain	BHR	634	Qatar	QAT								27	CRUDE FERTILIZER,MINERAL	1	No Quantity							57571299			0
S3	2016	2016	2016	2	0	2	Export	48	Bahrain	BHR	682	Saudi Arabia	SAU								27	CRUDE FERTILIZER,MINERAL	1	No Quantity							22881496			0
S3	2016	2016	2016	2	0	2	Export	48	Bahrain	BHR	699	India	IND								27	CRUDE FERTILIZER,MINERAL	1	No Quantity							6760			0
S3	2016	2016	2016	2	0	2	Export	48	Bahrain	BHR	702	Singapore	SGP								27	CRUDE FERTILIZER,MINERAL	1	No Quantity							894			0
S3	2016	2016	2016	2	0	2	Export	48	Bahrain	BHR	784	United Arab Emirates	ARE								27	CRUDE FERTILIZER,MINERAL	1	No Quantity							17167563			0
S3	2016	2016	2016	2	0	2	Export	48	Bahrain	BHR	792	Turkey	TUR								27	CRUDE FERTILIZER,MINERAL	1	No Quantity							2371			0
S3	2016	2016	2016	2	0	2	Export	48	Bahrain	BHR	842	USA	USA								27	CRUDE FERTILIZER,MINERAL	1	No Quantity							20233			0
S3	2016	2016	2016	2	0	2	Export	48	Bahrain	BHR	887	Yemen	YEM								27	CRUDE FERTILIZER,MINERAL	1	No Quantity							440454			0
S3	2016	2016	2016	2	0	2	Export	48	Bahrain	BHR	899	Areas, nes									27	CRUDE FERTILIZER,MINERAL	1	No Quantity							334			0
S3	2016	2016	2016	2	0	2	Export	51	Armenia	ARM	0	World	WLD								27	CRUDE FERTILIZER,MINERAL	1	No Quantity							5241055			0
S3	2016	2016	2016	2	0	2	Export	51	Armenia	ARM	56	Belgium	BEL								27	CRUDE FERTILIZER,MINERAL	1	No Quantity							26293			0
S3	2016	2016	2016	2	0	2	Export	51	Armenia	ARM	112	Belarus	BLR								27	CRUDE FERTILIZER,MINERAL	1	No Quantity							583287			0
S3	2016	2016	2016	2	0	2	Export	51	Armenia	ARM	124	Canada	CAN								27	CRUDE FERTILIZER,MINERAL	1	No Quantity							10			0
S3	2016	2016	2016	2	0	2	Export	51	Armenia	ARM	156	China	CHN								27	CRUDE FERTILIZER,MINERAL	1	No Quantity							6754			0
S3	2016	2016	2016	2	0	2	Export	51	Armenia	ARM	191	Croatia	HRV								27	CRUDE FERTILIZER,MINERAL	1	No Quantity							14270			0
S3	2016	2016	2016	2	0	2	Export	51	Armenia	ARM	203	Czechia	CZE								27	CRUDE FERTILIZER,MINERAL	1	No Quantity							34932			0
S3	2016	2016	2016	2	0	2	Export	51	Armenia	ARM	251	France	FRA								27	CRUDE FERTILIZER,MINERAL	1	No Quantity							8133			0
S3	2016	2016	2016	2	0	2	Export	51	Armenia	ARM	268	Georgia	GEO								27	CRUDE FERTILIZER,MINERAL	1	No Quantity							76895			0
S3	2016	2016	2016	2	0	2	Export	51	Armenia	ARM	276	Germany	DEU								27	CRUDE FERTILIZER,MINERAL	1	No Quantity							280877			0
S3	2016	2016	2016	2	0	2	Export	51	Armenia	ARM	364	Iran	IRN								27	CRUDE FERTILIZER,MINERAL	1	No Quantity							92359			0
S3	2016	2016	2016	2	0	2	Export	51	Armenia	ARM	372	Ireland	IRL								27	CRUDE FERTILIZER,MINERAL	1	No Quantity							10			0
S3	2016	2016	2016	2	0	2	Export	51	Armenia	ARM	376	Israel	ISR								27	CRUDE FERTILIZER,MINERAL	1	No Quantity							127660			0
S3	2016	2016	2016	2	0	2	Export	51	Armenia	ARM	381	Italy	ITA								27	CRUDE FERTILIZER,MINERAL	1	No Quantity							42457			0
S3	2016	2016	2016	2	0	2	Export	51	Armenia	ARM	398	Kazakhstan	KAZ								27	CRUDE FERTILIZER,MINERAL	1	No Quantity							86230			0
S3	2016	2016	2016	2	0	2	Export	51	Armenia	ARM	410	Rep. of Korea	KOR								27	CRUDE FERTILIZER,MINERAL	1	No Quantity							2744			0
S3	2016	2016	2016	2	0	2	Export	51	Armenia	ARM	414	Kuwait	KWT								27	CRUDE FERTILIZER,MINERAL	1	No Quantity							1			0
S3	2016	2016	2016	2	0	2	Export	51	Armenia	ARM	440	Lithuania	LTU								27	CRUDE FERTILIZER,MINERAL	1	No Quantity							7982			0
S3	2016	2016	2016	2	0	2	Export	51	Armenia	ARM	490	Other Asia, nes									27	CRUDE FERTILIZER,MINERAL	1	No Quantity							1			0
S3	2016	2016	2016	2	0	2	Export	51	Armenia	ARM	528	Netherlands	NLD								27	CRUDE FERTILIZER,MINERAL	1	No Quantity							1			0
S3	2016	2016	2016	2	0	2	Export	51	Armenia	ARM	616	Poland	POL								27	CRUDE FERTILIZER,MINERAL	1	No Quantity							2			0
S3	2016	2016	2016	2	0	2	Export	51	Armenia	ARM	642	Romania	ROU								27	CRUDE FERTILIZER,MINERAL	1	No Quantity							310			0
S3	2016	2016	2016	2	0	2	Export	51	Armenia	ARM	643	Russian Federation	RUS								27	CRUDE FERTILIZER,MINERAL	1	No Quantity							3395601			0
S3	2016	2016	2016	2	0	2	Export	51	Armenia	ARM	688	Serbia	SRB								27	CRUDE FERTILIZER,MINERAL	1	No Quantity							20			0
S3	2016	2016	2016	2	0	2	Export	51	Armenia	ARM	703	Slovakia	SVK								27	CRUDE FERTILIZER,MINERAL	1	No Quantity							160118			0
S3	2016	2016	2016	2	0	2	Export	51	Armenia	ARM	710	South Africa	ZAF								27	CRUDE FERTILIZER,MINERAL	1	No Quantity							1			0
S3	2016	2016	2016	2	0	2	Export	51	Armenia	ARM	757	Switzerland	CHE								27	CRUDE FERTILIZER,MINERAL	1	No Quantity							14810			0
S3	2016	2016	2016	2	0	2	Export	51	Armenia	ARM	804	Ukraine	UKR								27	CRUDE FERTILIZER,MINERAL	1	No Quantity							272556			0
S3	2016	2016	2016	2	0	2	Export	51	Armenia	ARM	826	United Kingdom	GBR								27	CRUDE FERTILIZER,MINERAL	1	No Quantity							63			0
S3	2016	2016	2016	2	0	2	Export	51	Armenia	ARM	842	USA	USA								27	CRUDE FERTILIZER,MINERAL	1	No Quantity							6678			0
S3	2016	2016	2016	2	0	2	Export	51	Armenia	ARM	887	Yemen	YEM								27	CRUDE FERTILIZER,MINERAL	1	No Quantity							1			0
S3	2016	2016	2016	2	0	2	Export	48	Bahrain	BHR	0	World	WLD								28	METALLIFEROUS ORE,SCRAP	1	No Quantity							821916943			0
S3	2016	2016	2016	2	0	2	Export	48	Bahrain	BHR	56	Belgium	BEL								28	METALLIFEROUS ORE,SCRAP	1	No Quantity							1167074			0
S3	2016	2016	2016	2	0	2	Export	48	Bahrain	BHR	100	Bulgaria	BGR								28	METALLIFEROUS ORE,SCRAP	1	No Quantity							798			0
S3	2016	2016	2016	2	0	2	Export	48	Bahrain	BHR	156	China	CHN								28	METALLIFEROUS ORE,SCRAP	1	No Quantity							924756			0
S3	2016	2016	2016	2	0	2	Export	48	Bahrain	BHR	276	Germany	DEU								28	METALLIFEROUS ORE,SCRAP	1	No Quantity							69727			0
S3	2016	2016	2016	2	0	2	Export	48	Bahrain	BHR	344	China, Hong Kong SAR	HKG								28	METALLIFEROUS ORE,SCRAP	1	No Quantity							31915			0
S3	2016	2016	2016	2	0	2	Export	48	Bahrain	BHR	392	Japan	JPN								28	METALLIFEROUS ORE,SCRAP	1	No Quantity							271023			0
S3	2016	2016	2016	2	0	2	Export	48	Bahrain	BHR	410	Rep. of Korea	KOR								28	METALLIFEROUS ORE,SCRAP	1	No Quantity							422992			0
S3	2016	2016	2016	2	0	2	Export	48	Bahrain	BHR	414	Kuwait	KWT								28	METALLIFEROUS ORE,SCRAP	1	No Quantity							9795			0
S3	2016	2016	2016	2	0	2	Export	48	Bahrain	BHR	434	Libya	LBY								28	METALLIFEROUS ORE,SCRAP	1	No Quantity							398			0
S3	2016	2016	2016	2	0	2	Export	48	Bahrain	BHR	458	Malaysia	MYS								28	METALLIFEROUS ORE,SCRAP	1	No Quantity							23981131			0
S3	2016	2016	2016	2	0	2	Export	48	Bahrain	BHR	490	Other Asia, nes									28	METALLIFEROUS ORE,SCRAP	1	No Quantity							62234			0
S3	2016	2016	2016	2	0	2	Export	48	Bahrain	BHR	512	Oman	OMN								28	METALLIFEROUS ORE,SCRAP	1	No Quantity							179926714			0
S3	2016	2016	2016	2	0	2	Export	48	Bahrain	BHR	528	Netherlands	NLD								28	METALLIFEROUS ORE,SCRAP	1	No Quantity							495592			0
S3	2016	2016	2016	2	0	2	Export	48	Bahrain	BHR	586	Pakistan	PAK								28	METALLIFEROUS ORE,SCRAP	1	No Quantity							7785090			0
S3	2016	2016	2016	2	0	2	Export	48	Bahrain	BHR	616	Poland	POL								28	METALLIFEROUS ORE,SCRAP	1	No Quantity							15936			0
S3	2016	2016	2016	2	0	2	Export	48	Bahrain	BHR	634	Qatar	QAT								28	METALLIFEROUS ORE,SCRAP	1	No Quantity							356130112			0
S3	2016	2016	2016	2	0	2	Export	48	Bahrain	BHR	682	Saudi Arabia	SAU								28	METALLIFEROUS ORE,SCRAP	1	No Quantity							122685686			0
S3	2016	2016	2016	2	0	2	Export	48	Bahrain	BHR	699	India	IND								28	METALLIFEROUS ORE,SCRAP	1	No Quantity							36279974			0
S3	2016	2016	2016	2	0	2	Export	48	Bahrain	BHR	784	United Arab Emirates	ARE								28	METALLIFEROUS ORE,SCRAP	1	No Quantity							69012503			0
S3	2016	2016	2016	2	0	2	Export	48	Bahrain	BHR	792	Turkey	TUR								28	METALLIFEROUS ORE,SCRAP	1	No Quantity							293697			0
S3	2016	2016	2016	2	0	2	Export	48	Bahrain	BHR	818	Egypt	EGY								28	METALLIFEROUS ORE,SCRAP	1	No Quantity							22288044			0
S3	2016	2016	2016	2	0	2	Export	48	Bahrain	BHR	842	USA	USA								28	METALLIFEROUS ORE,SCRAP	1	No Quantity							61753			0
S3	2016	2016	2016	2	0	2	Export	51	Armenia	ARM	0	World	WLD								28	METALLIFEROUS ORE,SCRAP	1	No Quantity							417598998			0
S3	2016	2016	2016	2	0	2	Export	51	Armenia	ARM	36	Australia	AUS								28	METALLIFEROUS ORE,SCRAP	1	No Quantity							50			0
S3	2016	2016	2016	2	0	2	Export	51	Armenia	ARM	56	Belgium	BEL								28	METALLIFEROUS ORE,SCRAP	1	No Quantity							11072318			0
S3	2016	2016	2016	2	0	2	Export	51	Armenia	ARM	84	Belize	BLZ								28	METALLIFEROUS ORE,SCRAP	1	No Quantity							977935			0
S3	2016	2016	2016	2	0	2	Export	51	Armenia	ARM	100	Bulgaria	BGR								28	METALLIFEROUS ORE,SCRAP	1	No Quantity							163039382			0
S3	2016	2016	2016	2	0	2	Export	51	Armenia	ARM	124	Canada	CAN								28	METALLIFEROUS ORE,SCRAP	1	No Quantity							11			0
S3	2016	2016	2016	2	0	2	Export	51	Armenia	ARM	156	China	CHN								28	METALLIFEROUS ORE,SCRAP	1	No Quantity							99047016			0
S3	2016	2016	2016	2	0	2	Export	51	Armenia	ARM	268	Georgia	GEO								28	METALLIFEROUS ORE,SCRAP	1	No Quantity							92713352			0
S3	2016	2016	2016	2	0	2	Export	51	Armenia	ARM	276	Germany	DEU								28	METALLIFEROUS ORE,SCRAP	1	No Quantity							99158			0
S3	2016	2016	2016	2	0	2	Export	51	Armenia	ARM	364	Iran	IRN								28	METALLIFEROUS ORE,SCRAP	1	No Quantity							512635			0
S3	2016	2016	2016	2	0	2	Export	51	Armenia	ARM	496	Mongolia	MNG								28	METALLIFEROUS ORE,SCRAP	1	No Quantity							100			0
S3	2016	2016	2016	2	0	2	Export	51	Armenia	ARM	528	Netherlands	NLD								28	METALLIFEROUS ORE,SCRAP	1	No Quantity							938480			0
S3	2016	2016	2016	2	0	2	Export	51	Armenia	ARM	642	Romania	ROU								28	METALLIFEROUS ORE,SCRAP	1	No Quantity							22572614			0
S3	2016	2016	2016	2	0	2	Export	51	Armenia	ARM	643	Russian Federation	RUS								28	METALLIFEROUS ORE,SCRAP	1	No Quantity							7590			0
S3	2016	2016	2016	2	0	2	Export	51	Armenia	ARM	688	Serbia	SRB								28	METALLIFEROUS ORE,SCRAP	1	No Quantity							45			0
S3	2016	2016	2016	2	0	2	Export	51	Armenia	ARM	699	India	IND								28	METALLIFEROUS ORE,SCRAP	1	No Quantity							1100023			0
S3	2016	2016	2016	2	0	2	Export	51	Armenia	ARM	702	Singapore	SGP								28	METALLIFEROUS ORE,SCRAP	1	No Quantity							104456			0
S3	2016	2016	2016	2	0	2	Export	51	Armenia	ARM	710	South Africa	ZAF								28	METALLIFEROUS ORE,SCRAP	1	No Quantity							1			0
S3	2016	2016	2016	2	0	2	Export	51	Armenia	ARM	757	Switzerland	CHE								28	METALLIFEROUS ORE,SCRAP	1	No Quantity							23539754			0
S3	2016	2016	2016	2	0	2	Export	51	Armenia	ARM	784	United Arab Emirates	ARE								28	METALLIFEROUS ORE,SCRAP	1	No Quantity							401989			0
S3	2016	2016	2016	2	0	2	Export	51	Armenia	ARM	826	United Kingdom	GBR								28	METALLIFEROUS ORE,SCRAP	1	No Quantity							146763			0
S3	2016	2016	2016	2	0	2	Export	51	Armenia	ARM	842	USA	USA								28	METALLIFEROUS ORE,SCRAP	1	No Quantity							1325327			0
S3	2016	2016	2016	2	0	2	Export	48	Bahrain	BHR	0	World	WLD								29	CRUDE ANIMAL,VEG.MATERL.	1	No Quantity							573469			0
S3	2016	2016	2016	2	0	2	Export	48	Bahrain	BHR	144	Sri Lanka	LKA								29	CRUDE ANIMAL,VEG.MATERL.	1	No Quantity							25430			0
S3	2016	2016	2016	2	0	2	Export	48	Bahrain	BHR	368	Iraq	IRQ								29	CRUDE ANIMAL,VEG.MATERL.	1	No Quantity							109			0
S3	2016	2016	2016	2	0	2	Export	48	Bahrain	BHR	400	Jordan	JOR								29	CRUDE ANIMAL,VEG.MATERL.	1	No Quantity							5298			0
S3	2016	2016	2016	2	0	2	Export	48	Bahrain	BHR	422	Lebanon	LBN								29	CRUDE ANIMAL,VEG.MATERL.	1	No Quantity							15000			0
S3	2016	2016	2016	2	0	2	Export	48	Bahrain	BHR	634	Qatar	QAT								29	CRUDE ANIMAL,VEG.MATERL.	1	No Quantity							39053			0
S3	2016	2016	2016	2	0	2	Export	48	Bahrain	BHR	682	Saudi Arabia	SAU								29	CRUDE ANIMAL,VEG.MATERL.	1	No Quantity							280542			0
S3	2016	2016	2016	2	0	2	Export	48	Bahrain	BHR	699	India	IND								29	CRUDE ANIMAL,VEG.MATERL.	1	No Quantity							81			0
S3	2016	2016	2016	2	0	2	Export	48	Bahrain	BHR	784	United Arab Emirates	ARE								29	CRUDE ANIMAL,VEG.MATERL.	1	No Quantity							32741			0
S3	2016	2016	2016	2	0	2	Export	48	Bahrain	BHR	792	Turkey	TUR								29	CRUDE ANIMAL,VEG.MATERL.	1	No Quantity							112103			0
S3	2016	2016	2016	2	0	2	Export	48	Bahrain	BHR	842	USA	USA								29	CRUDE ANIMAL,VEG.MATERL.	1	No Quantity							61250			0
S3	2016	2016	2016	2	0	2	Export	48	Bahrain	BHR	899	Areas, nes									29	CRUDE ANIMAL,VEG.MATERL.	1	No Quantity							1864			0
S3	2016	2016	2016	2	0	2	Export	51	Armenia	ARM	0	World	WLD								29	CRUDE ANIMAL,VEG.MATERL.	1	No Quantity							6690041			0
S3	2016	2016	2016	2	0	2	Export	51	Armenia	ARM	112	Belarus	BLR								29	CRUDE ANIMAL,VEG.MATERL.	1	No Quantity							219743			0
S3	2016	2016	2016	2	0	2	Export	51	Armenia	ARM	203	Czechia	CZE								29	CRUDE ANIMAL,VEG.MATERL.	1	No Quantity							1			0
S3	2016	2016	2016	2	0	2	Export	51	Armenia	ARM	251	France	FRA								29	CRUDE ANIMAL,VEG.MATERL.	1	No Quantity							60441			0
S3	2016	2016	2016	2	0	2	Export	51	Armenia	ARM	268	Georgia	GEO								29	CRUDE ANIMAL,VEG.MATERL.	1	No Quantity							1723112			0
S3	2016	2016	2016	2	0	2	Export	51	Armenia	ARM	364	Iran	IRN								29	CRUDE ANIMAL,VEG.MATERL.	1	No Quantity							122457			0
S3	2016	2016	2016	2	0	2	Export	51	Armenia	ARM	376	Israel	ISR								29	CRUDE ANIMAL,VEG.MATERL.	1	No Quantity							22			0
S3	2016	2016	2016	2	0	2	Export	51	Armenia	ARM	440	Lithuania	LTU								29	CRUDE ANIMAL,VEG.MATERL.	1	No Quantity							15			0
S3	2016	2016	2016	2	0	2	Export	51	Armenia	ARM	643	Russian Federation	RUS								29	CRUDE ANIMAL,VEG.MATERL.	1	No Quantity							4323583			0
S3	2016	2016	2016	2	0	2	Export	51	Armenia	ARM	784	United Arab Emirates	ARE								29	CRUDE ANIMAL,VEG.MATERL.	1	No Quantity							33771			0
S3	2016	2016	2016	2	0	2	Export	51	Armenia	ARM	795	Turkmenistan	TKM								29	CRUDE ANIMAL,VEG.MATERL.	1	No Quantity							60946			0
S3	2016	2016	2016	2	0	2	Export	51	Armenia	ARM	804	Ukraine	UKR								29	CRUDE ANIMAL,VEG.MATERL.	1	No Quantity							1020			0
S3	2016	2016	2016	2	0	2	Export	51	Armenia	ARM	826	United Kingdom	GBR								29	CRUDE ANIMAL,VEG.MATERL.	1	No Quantity							8			0
S3	2016	2016	2016	2	0	2	Export	51	Armenia	ARM	842	USA	USA								29	CRUDE ANIMAL,VEG.MATERL.	1	No Quantity							119004			0
S3	2016	2016	2016	2	0	2	Export	51	Armenia	ARM	899	Areas, nes									29	CRUDE ANIMAL,VEG.MATERL.	1	No Quantity							25919			0
S3	2016	2016	2016	2	0	2	Export	48	Bahrain	BHR	0	World	WLD								32	COAL, COKE, BRIQUETTES	1	No Quantity							125696			0
S3	2016	2016	2016	2	0	2	Export	48	Bahrain	BHR	276	Germany	DEU								32	COAL, COKE, BRIQUETTES	1	No Quantity							318			0
S3	2016	2016	2016	2	0	2	Export	48	Bahrain	BHR	368	Iraq	IRQ								32	COAL, COKE, BRIQUETTES	1	No Quantity							199			0
S3	2016	2016	2016	2	0	2	Export	48	Bahrain	BHR	512	Oman	OMN								32	COAL, COKE, BRIQUETTES	1	No Quantity							98500			0
S3	2016	2016	2016	2	0	2	Export	48	Bahrain	BHR	682	Saudi Arabia	SAU								32	COAL, COKE, BRIQUETTES	1	No Quantity							10490			0
S3	2016	2016	2016	2	0	2	Export	48	Bahrain	BHR	899	Areas, nes									32	COAL, COKE, BRIQUETTES	1	No Quantity							16188			0
S3	2016	2016	2016	2	0	2	Export	51	Armenia	ARM	0	World	WLD								32	COAL, COKE, BRIQUETTES	1	No Quantity							273118			0
S3	2016	2016	2016	2	0	2	Export	51	Armenia	ARM	268	Georgia	GEO								32	COAL, COKE, BRIQUETTES	1	No Quantity							2294			0
S3	2016	2016	2016	2	0	2	Export	51	Armenia	ARM	364	Iran	IRN								32	COAL, COKE, BRIQUETTES	1	No Quantity							96463			0
S3	2016	2016	2016	2	0	2	Export	51	Armenia	ARM	643	Russian Federation	RUS								32	COAL, COKE, BRIQUETTES	1	No Quantity							174361			0
S3	2016	2016	2016	2	0	2	Export	48	Bahrain	BHR	0	World	WLD								33	PETROLEUM,PETROL.PRODUCT	1	No Quantity							5968415843			0
S3	2016	2016	2016	2	0	2	Export	48	Bahrain	BHR	36	Australia	AUS								33	PETROLEUM,PETROL.PRODUCT	1	No Quantity							78937392			0
S3	2016	2016	2016	2	0	2	Export	48	Bahrain	BHR	56	Belgium	BEL								33	PETROLEUM,PETROL.PRODUCT	1	No Quantity							24353892			0
S3	2016	2016	2016	2	0	2	Export	48	Bahrain	BHR	156	China	CHN								33	PETROLEUM,PETROL.PRODUCT	1	No Quantity							465312651			0
S3	2016	2016	2016	2	0	2	Export	48	Bahrain	BHR	251	France	FRA								33	PETROLEUM,PETROL.PRODUCT	1	No Quantity							24878194			0
S3	2016	2016	2016	2	0	2	Export	48	Bahrain	BHR	276	Germany	DEU								33	PETROLEUM,PETROL.PRODUCT	1	No Quantity							26			0
S3	2016	2016	2016	2	0	2	Export	48	Bahrain	BHR	300	Greece	GRC								33	PETROLEUM,PETROL.PRODUCT	1	No Quantity							55242			0
S3	2016	2016	2016	2	0	2	Export	48	Bahrain	BHR	368	Iraq	IRQ								33	PETROLEUM,PETROL.PRODUCT	1	No Quantity							7336			0
S3	2016	2016	2016	2	0	2	Export	48	Bahrain	BHR	381	Italy	ITA								33	PETROLEUM,PETROL.PRODUCT	1	No Quantity							433695			0
S3	2016	2016	2016	2	0	2	Export	48	Bahrain	BHR	392	Japan	JPN								33	PETROLEUM,PETROL.PRODUCT	1	No Quantity							1093500138			0
S3	2016	2016	2016	2	0	2	Export	48	Bahrain	BHR	400	Jordan	JOR								33	PETROLEUM,PETROL.PRODUCT	1	No Quantity							20474290			0
S3	2016	2016	2016	2	0	2	Export	48	Bahrain	BHR	404	Kenya	KEN								33	PETROLEUM,PETROL.PRODUCT	1	No Quantity							84618110			0
S3	2016	2016	2016	2	0	2	Export	48	Bahrain	BHR	410	Rep. of Korea	KOR								33	PETROLEUM,PETROL.PRODUCT	1	No Quantity							29432918			0
S3	2016	2016	2016	2	0	2	Export	48	Bahrain	BHR	414	Kuwait	KWT								33	PETROLEUM,PETROL.PRODUCT	1	No Quantity							176454			0
S3	2016	2016	2016	2	0	2	Export	48	Bahrain	BHR	430	Liberia	LBR								33	PETROLEUM,PETROL.PRODUCT	1	No Quantity							3692			0
S3	2016	2016	2016	2	0	2	Export	48	Bahrain	BHR	450	Madagascar	MDG								33	PETROLEUM,PETROL.PRODUCT	1	No Quantity							12979750			0
S3	2016	2016	2016	2	0	2	Export	48	Bahrain	BHR	458	Malaysia	MYS								33	PETROLEUM,PETROL.PRODUCT	1	No Quantity							238301057			0
S3	2016	2016	2016	2	0	2	Export	48	Bahrain	BHR	490	Other Asia, nes									33	PETROLEUM,PETROL.PRODUCT	1	No Quantity							96827681			0
S3	2016	2016	2016	2	0	2	Export	48	Bahrain	BHR	508	Mozambique	MOZ								33	PETROLEUM,PETROL.PRODUCT	1	No Quantity							53485869			0
S3	2016	2016	2016	2	0	2	Export	48	Bahrain	BHR	512	Oman	OMN								33	PETROLEUM,PETROL.PRODUCT	1	No Quantity							153723248			0
S3	2016	2016	2016	2	0	2	Export	48	Bahrain	BHR	528	Netherlands	NLD								33	PETROLEUM,PETROL.PRODUCT	1	No Quantity							113887469			0
S3	2016	2016	2016	2	0	2	Export	48	Bahrain	BHR	554	New Zealand	NZL								33	PETROLEUM,PETROL.PRODUCT	1	No Quantity							30965647			0
S3	2016	2016	2016	2	0	2	Export	48	Bahrain	BHR	586	Pakistan	PAK								33	PETROLEUM,PETROL.PRODUCT	1	No Quantity							3351104			0
S3	2016	2016	2016	2	0	2	Export	48	Bahrain	BHR	634	Qatar	QAT								33	PETROLEUM,PETROL.PRODUCT	1	No Quantity							18359135			0
S3	2016	2016	2016	2	0	2	Export	48	Bahrain	BHR	682	Saudi Arabia	SAU								33	PETROLEUM,PETROL.PRODUCT	1	No Quantity							90004336			0
S3	2016	2016	2016	2	0	2	Export	48	Bahrain	BHR	690	Seychelles	SYC								33	PETROLEUM,PETROL.PRODUCT	1	No Quantity							22140849			0
S3	2016	2016	2016	2	0	2	Export	48	Bahrain	BHR	699	India	IND								33	PETROLEUM,PETROL.PRODUCT	1	No Quantity							306452414			0
S3	2016	2016	2016	2	0	2	Export	48	Bahrain	BHR	702	Singapore	SGP								33	PETROLEUM,PETROL.PRODUCT	1	No Quantity							239809390			0
S3	2016	2016	2016	2	0	2	Export	48	Bahrain	BHR	710	South Africa	ZAF								33	PETROLEUM,PETROL.PRODUCT	1	No Quantity							46294433			0
S3	2016	2016	2016	2	0	2	Export	48	Bahrain	BHR	724	Spain	ESP								33	PETROLEUM,PETROL.PRODUCT	1	No Quantity							18621426			0
S3	2016	2016	2016	2	0	2	Export	48	Bahrain	BHR	729	Sudan	SDN								33	PETROLEUM,PETROL.PRODUCT	1	No Quantity							25430			0
S3	2016	2016	2016	2	0	2	Export	48	Bahrain	BHR	764	Thailand	THA								33	PETROLEUM,PETROL.PRODUCT	1	No Quantity							281029744			0
S3	2016	2016	2016	2	0	2	Export	48	Bahrain	BHR	784	United Arab Emirates	ARE								33	PETROLEUM,PETROL.PRODUCT	1	No Quantity							1558670091			0
S3	2016	2016	2016	2	0	2	Export	48	Bahrain	BHR	792	Turkey	TUR								33	PETROLEUM,PETROL.PRODUCT	1	No Quantity							16493			0
S3	2016	2016	2016	2	0	2	Export	48	Bahrain	BHR	826	United Kingdom	GBR								33	PETROLEUM,PETROL.PRODUCT	1	No Quantity							171386371			0
S3	2016	2016	2016	2	0	2	Export	48	Bahrain	BHR	834	United Rep. of Tanzania	TZA								33	PETROLEUM,PETROL.PRODUCT	1	No Quantity							135328347			0
S3	2016	2016	2016	2	0	2	Export	48	Bahrain	BHR	842	USA	USA								33	PETROLEUM,PETROL.PRODUCT	1	No Quantity							539041758			0
S3	2016	2016	2016	2	0	2	Export	48	Bahrain	BHR	887	Yemen	YEM								33	PETROLEUM,PETROL.PRODUCT	1	No Quantity							55817			0
S3	2016	2016	2016	2	0	2	Export	48	Bahrain	BHR	899	Areas, nes									33	PETROLEUM,PETROL.PRODUCT	1	No Quantity							15473956			0
S3	2016	2016	2016	2	0	2	Export	51	Armenia	ARM	0	World	WLD								33	PETROLEUM,PETROL.PRODUCT	1	No Quantity							9174			0
S3	2016	2016	2016	2	0	2	Export	51	Armenia	ARM	100	Bulgaria	BGR								33	PETROLEUM,PETROL.PRODUCT	1	No Quantity							3950			0
S3	2016	2016	2016	2	0	2	Export	51	Armenia	ARM	268	Georgia	GEO								33	PETROLEUM,PETROL.PRODUCT	1	No Quantity							5000			0
S3	2016	2016	2016	2	0	2	Export	51	Armenia	ARM	616	Poland	POL								33	PETROLEUM,PETROL.PRODUCT	1	No Quantity							224			0
S3	2016	2016	2016	2	0	2	Export	48	Bahrain	BHR	0	World	WLD								34	GAS,NATURAL,MANUFACTURED	1	No Quantity							80723885			0
S3	2016	2016	2016	2	0	2	Export	48	Bahrain	BHR	156	China	CHN								34	GAS,NATURAL,MANUFACTURED	1	No Quantity							3885929			0
S3	2016	2016	2016	2	0	2	Export	48	Bahrain	BHR	360	Indonesia	IDN								34	GAS,NATURAL,MANUFACTURED	1	No Quantity							44780861			0
S3	2016	2016	2016	2	0	2	Export	48	Bahrain	BHR	392	Japan	JPN								34	GAS,NATURAL,MANUFACTURED	1	No Quantity							2344071			0
S3	2016	2016	2016	2	0	2	Export	48	Bahrain	BHR	410	Rep. of Korea	KOR								34	GAS,NATURAL,MANUFACTURED	1	No Quantity							2191806			0
S3	2016	2016	2016	2	0	2	Export	48	Bahrain	BHR	480	Mauritius	MUS								34	GAS,NATURAL,MANUFACTURED	1	No Quantity							4795839			0
S3	2016	2016	2016	2	0	2	Export	48	Bahrain	BHR	508	Mozambique	MOZ								34	GAS,NATURAL,MANUFACTURED	1	No Quantity							2686625			0
S3	2016	2016	2016	2	0	2	Export	48	Bahrain	BHR	699	India	IND								34	GAS,NATURAL,MANUFACTURED	1	No Quantity							11735091			0
S3	2016	2016	2016	2	0	2	Export	48	Bahrain	BHR	784	United Arab Emirates	ARE								34	GAS,NATURAL,MANUFACTURED	1	No Quantity							8303663			0
S3	2016	2016	2016	2	0	2	Export	51	Armenia	ARM	0	World	WLD								34	GAS,NATURAL,MANUFACTURED	1	No Quantity							4077270			0
S3	2016	2016	2016	2	0	2	Export	51	Armenia	ARM	268	Georgia	GEO								34	GAS,NATURAL,MANUFACTURED	1	No Quantity							4077270			0
S3	2016	2016	2016	2	0	2	Export	51	Armenia	ARM	0	World	WLD								35	ELECTRIC CURRENT	1	No Quantity							57072956			0
S3	2016	2016	2016	2	0	2	Export	51	Armenia	ARM	31	Azerbaijan	AZE								35	ELECTRIC CURRENT	1	No Quantity							2445566			0
S3	2016	2016	2016	2	0	2	Export	51	Armenia	ARM	268	Georgia	GEO								35	ELECTRIC CURRENT	1	No Quantity							2023417			0
S3	2016	2016	2016	2	0	2	Export	51	Armenia	ARM	364	Iran	IRN								35	ELECTRIC CURRENT	1	No Quantity							52603973			0
S3	2016	2016	2016	2	0	2	Export	48	Bahrain	BHR	0	World	WLD								41	ANIMAL OILS AND FATS	1	No Quantity							1822			0
S3	2016	2016	2016	2	0	2	Export	48	Bahrain	BHR	634	Qatar	QAT								41	ANIMAL OILS AND FATS	1	No Quantity							1812			0
S3	2016	2016	2016	2	0	2	Export	48	Bahrain	BHR	784	United Arab Emirates	ARE								41	ANIMAL OILS AND FATS	1	No Quantity							10			0
S3	2016	2016	2016	2	0	2	Export	51	Armenia	ARM	0	World	WLD								41	ANIMAL OILS AND FATS	1	No Quantity							93966			0
S3	2016	2016	2016	2	0	2	Export	51	Armenia	ARM	643	Russian Federation	RUS								41	ANIMAL OILS AND FATS	1	No Quantity							93966			0
S3	2016	2016	2016	2	0	2	Export	48	Bahrain	BHR	0	World	WLD								42	FIXED VEG. FATS AND OILS	1	No Quantity							211080			0
S3	2016	2016	2016	2	0	2	Export	48	Bahrain	BHR	28	Antigua and Barbuda	ATG								42	FIXED VEG. FATS AND OILS	1	No Quantity							262			0
S3	2016	2016	2016	2	0	2	Export	48	Bahrain	BHR	36	Australia	AUS								42	FIXED VEG. FATS AND OILS	1	No Quantity							1770			0
S3	2016	2016	2016	2	0	2	Export	48	Bahrain	BHR	44	Bahamas	BHS								42	FIXED VEG. FATS AND OILS	1	No Quantity							182			0
S3	2016	2016	2016	2	0	2	Export	48	Bahrain	BHR	136	Cayman Isds	CYM								42	FIXED VEG. FATS AND OILS	1	No Quantity							284			0
S3	2016	2016	2016	2	0	2	Export	48	Bahrain	BHR	196	Cyprus	CYP								42	FIXED VEG. FATS AND OILS	1	No Quantity							330			0
S3	2016	2016	2016	2	0	2	Export	48	Bahrain	BHR	300	Greece	GRC								42	FIXED VEG. FATS AND OILS	1	No Quantity							558			0
S3	2016	2016	2016	2	0	2	Export	48	Bahrain	BHR	344	China, Hong Kong SAR	HKG								42	FIXED VEG. FATS AND OILS	1	No Quantity							622			0
S3	2016	2016	2016	2	0	2	Export	48	Bahrain	BHR	368	Iraq	IRQ								42	FIXED VEG. FATS AND OILS	1	No Quantity							667			0
S3	2016	2016	2016	2	0	2	Export	48	Bahrain	BHR	400	Jordan	JOR								42	FIXED VEG. FATS AND OILS	1	No Quantity							3775			0
S3	2016	2016	2016	2	0	2	Export	48	Bahrain	BHR	414	Kuwait	KWT								42	FIXED VEG. FATS AND OILS	1	No Quantity							142			0
S3	2016	2016	2016	2	0	2	Export	48	Bahrain	BHR	430	Liberia	LBR								42	FIXED VEG. FATS AND OILS	1	No Quantity							3436			0
S3	2016	2016	2016	2	0	2	Export	48	Bahrain	BHR	470	Malta	MLT								42	FIXED VEG. FATS AND OILS	1	No Quantity							1989			0
S3	2016	2016	2016	2	0	2	Export	48	Bahrain	BHR	512	Oman	OMN								42	FIXED VEG. FATS AND OILS	1	No Quantity							27			0
S3	2016	2016	2016	2	0	2	Export	48	Bahrain	BHR	548	Vanuatu	VUT								42	FIXED VEG. FATS AND OILS	1	No Quantity							565			0
S3	2016	2016	2016	2	0	2	Export	48	Bahrain	BHR	579	Norway	NOR								42	FIXED VEG. FATS AND OILS	1	No Quantity							707			0
S3	2016	2016	2016	2	0	2	Export	48	Bahrain	BHR	584	Marshall Isds	MHL								42	FIXED VEG. FATS AND OILS	1	No Quantity							409			0
S3	2016	2016	2016	2	0	2	Export	48	Bahrain	BHR	591	Panama	PAN								42	FIXED VEG. FATS AND OILS	1	No Quantity							919			0
S3	2016	2016	2016	2	0	2	Export	48	Bahrain	BHR	634	Qatar	QAT								42	FIXED VEG. FATS AND OILS	1	No Quantity							120261			0
S3	2016	2016	2016	2	0	2	Export	48	Bahrain	BHR	682	Saudi Arabia	SAU								42	FIXED VEG. FATS AND OILS	1	No Quantity							41341			0
S3	2016	2016	2016	2	0	2	Export	48	Bahrain	BHR	702	Singapore	SGP								42	FIXED VEG. FATS AND OILS	1	No Quantity							1326			0
S3	2016	2016	2016	2	0	2	Export	48	Bahrain	BHR	784	United Arab Emirates	ARE								42	FIXED VEG. FATS AND OILS	1	No Quantity							22154			0
S3	2016	2016	2016	2	0	2	Export	48	Bahrain	BHR	798	Tuvalu	TUV								42	FIXED VEG. FATS AND OILS	1	No Quantity							232			0
S3	2016	2016	2016	2	0	2	Export	48	Bahrain	BHR	842	USA	USA								42	FIXED VEG. FATS AND OILS	1	No Quantity							4259			0
S3	2016	2016	2016	2	0	2	Export	48	Bahrain	BHR	899	Areas, nes									42	FIXED VEG. FATS AND OILS	1	No Quantity							4861			0
S3	2016	2016	2016	2	0	2	Export	51	Armenia	ARM	0	World	WLD								42	FIXED VEG. FATS AND OILS	1	No Quantity							4744			0
S3	2016	2016	2016	2	0	2	Export	51	Armenia	ARM	100	Bulgaria	BGR								42	FIXED VEG. FATS AND OILS	1	No Quantity							1069			0
S3	2016	2016	2016	2	0	2	Export	51	Armenia	ARM	757	Switzerland	CHE								42	FIXED VEG. FATS AND OILS	1	No Quantity							57			0
S3	2016	2016	2016	2	0	2	Export	51	Armenia	ARM	842	USA	USA								42	FIXED VEG. FATS AND OILS	1	No Quantity							3618			0
S3	2016	2016	2016	2	0	2	Export	48	Bahrain	BHR	0	World	WLD								43	ANIMAL,VEG.FATS,OILS,NES	1	No Quantity							668680			0
S3	2016	2016	2016	2	0	2	Export	48	Bahrain	BHR	368	Iraq	IRQ								43	ANIMAL,VEG.FATS,OILS,NES	1	No Quantity							1396			0
S3	2016	2016	2016	2	0	2	Export	48	Bahrain	BHR	528	Netherlands	NLD								43	ANIMAL,VEG.FATS,OILS,NES	1	No Quantity							148003			0
S3	2016	2016	2016	2	0	2	Export	48	Bahrain	BHR	586	Pakistan	PAK								43	ANIMAL,VEG.FATS,OILS,NES	1	No Quantity							239850			0
S3	2016	2016	2016	2	0	2	Export	48	Bahrain	BHR	784	United Arab Emirates	ARE								43	ANIMAL,VEG.FATS,OILS,NES	1	No Quantity							278093			0
S3	2016	2016	2016	2	0	2	Export	48	Bahrain	BHR	899	Areas, nes									43	ANIMAL,VEG.FATS,OILS,NES	1	No Quantity							1338			0
S3	2016	2016	2016	2	0	2	Export	51	Armenia	ARM	0	World	WLD								43	ANIMAL,VEG.FATS,OILS,NES	1	No Quantity							600773			0
S3	2016	2016	2016	2	0	2	Export	51	Armenia	ARM	56	Belgium	BEL								43	ANIMAL,VEG.FATS,OILS,NES	1	No Quantity							600044			0
S3	2016	2016	2016	2	0	2	Export	51	Armenia	ARM	268	Georgia	GEO								43	ANIMAL,VEG.FATS,OILS,NES	1	No Quantity							566			0
S3	2016	2016	2016	2	0	2	Export	51	Armenia	ARM	364	Iran	IRN								43	ANIMAL,VEG.FATS,OILS,NES	1	No Quantity							162			0
S3	2016	2016	2016	2	0	2	Export	48	Bahrain	BHR	0	World	WLD								51	ORGANIC CHEMICALS	1	No Quantity							136671710			0
S3	2016	2016	2016	2	0	2	Export	48	Bahrain	BHR	44	Bahamas	BHS								51	ORGANIC CHEMICALS	1	No Quantity							1100			0
S3	2016	2016	2016	2	0	2	Export	48	Bahrain	BHR	156	China	CHN								51	ORGANIC CHEMICALS	1	No Quantity							36577219			0
S3	2016	2016	2016	2	0	2	Export	48	Bahrain	BHR	276	Germany	DEU								51	ORGANIC CHEMICALS	1	No Quantity							24151			0
S3	2016	2016	2016	2	0	2	Export	48	Bahrain	BHR	410	Rep. of Korea	KOR								51	ORGANIC CHEMICALS	1	No Quantity							4507060			0
S3	2016	2016	2016	2	0	2	Export	48	Bahrain	BHR	414	Kuwait	KWT								51	ORGANIC CHEMICALS	1	No Quantity							62963			0
S3	2016	2016	2016	2	0	2	Export	48	Bahrain	BHR	430	Liberia	LBR								51	ORGANIC CHEMICALS	1	No Quantity							2766			0
S3	2016	2016	2016	2	0	2	Export	48	Bahrain	BHR	458	Malaysia	MYS								51	ORGANIC CHEMICALS	1	No Quantity							50931			0
S3	2016	2016	2016	2	0	2	Export	48	Bahrain	BHR	470	Malta	MLT								51	ORGANIC CHEMICALS	1	No Quantity							1949			0
S3	2016	2016	2016	2	0	2	Export	48	Bahrain	BHR	490	Other Asia, nes									51	ORGANIC CHEMICALS	1	No Quantity							50757119			0
S3	2016	2016	2016	2	0	2	Export	48	Bahrain	BHR	512	Oman	OMN								51	ORGANIC CHEMICALS	1	No Quantity							71754			0
S3	2016	2016	2016	2	0	2	Export	48	Bahrain	BHR	528	Netherlands	NLD								51	ORGANIC CHEMICALS	1	No Quantity							50			0
S3	2016	2016	2016	2	0	2	Export	48	Bahrain	BHR	634	Qatar	QAT								51	ORGANIC CHEMICALS	1	No Quantity							8100			0
S3	2016	2016	2016	2	0	2	Export	48	Bahrain	BHR	682	Saudi Arabia	SAU								51	ORGANIC CHEMICALS	1	No Quantity							426902			0
S3	2016	2016	2016	2	0	2	Export	48	Bahrain	BHR	699	India	IND								51	ORGANIC CHEMICALS	1	No Quantity							19			0
S3	2016	2016	2016	2	0	2	Export	48	Bahrain	BHR	702	Singapore	SGP								51	ORGANIC CHEMICALS	1	No Quantity							2597155			0
S3	2016	2016	2016	2	0	2	Export	48	Bahrain	BHR	784	United Arab Emirates	ARE								51	ORGANIC CHEMICALS	1	No Quantity							7080981			0
S3	2016	2016	2016	2	0	2	Export	48	Bahrain	BHR	818	Egypt	EGY								51	ORGANIC CHEMICALS	1	No Quantity							11964			0
S3	2016	2016	2016	2	0	2	Export	48	Bahrain	BHR	842	USA	USA								51	ORGANIC CHEMICALS	1	No Quantity							34484169			0
S3	2016	2016	2016	2	0	2	Export	48	Bahrain	BHR	899	Areas, nes									51	ORGANIC CHEMICALS	1	No Quantity							5359			0
S3	2016	2016	2016	2	0	2	Export	51	Armenia	ARM	0	World	WLD								51	ORGANIC CHEMICALS	1	No Quantity							3085626			0
S3	2016	2016	2016	2	0	2	Export	51	Armenia	ARM	56	Belgium	BEL								51	ORGANIC CHEMICALS	1	No Quantity							60096			0
S3	2016	2016	2016	2	0	2	Export	51	Armenia	ARM	112	Belarus	BLR								51	ORGANIC CHEMICALS	1	No Quantity							13266			0
S3	2016	2016	2016	2	0	2	Export	51	Armenia	ARM	268	Georgia	GEO								51	ORGANIC CHEMICALS	1	No Quantity							2870490			0
S3	2016	2016	2016	2	0	2	Export	51	Armenia	ARM	276	Germany	DEU								51	ORGANIC CHEMICALS	1	No Quantity							28165			0
S3	2016	2016	2016	2	0	2	Export	51	Armenia	ARM	364	Iran	IRN								51	ORGANIC CHEMICALS	1	No Quantity							1476			0
S3	2016	2016	2016	2	0	2	Export	51	Armenia	ARM	392	Japan	JPN								51	ORGANIC CHEMICALS	1	No Quantity							17450			0
S3	2016	2016	2016	2	0	2	Export	51	Armenia	ARM	414	Kuwait	KWT								51	ORGANIC CHEMICALS	1	No Quantity							1			0
S3	2016	2016	2016	2	0	2	Export	51	Armenia	ARM	490	Other Asia, nes									51	ORGANIC CHEMICALS	1	No Quantity							136			0
S3	2016	2016	2016	2	0	2	Export	51	Armenia	ARM	620	Portugal	PRT								51	ORGANIC CHEMICALS	1	No Quantity							1			0
S3	2016	2016	2016	2	0	2	Export	51	Armenia	ARM	643	Russian Federation	RUS								51	ORGANIC CHEMICALS	1	No Quantity							29133			0
S3	2016	2016	2016	2	0	2	Export	51	Armenia	ARM	710	South Africa	ZAF								51	ORGANIC CHEMICALS	1	No Quantity							6600			0
S3	2016	2016	2016	2	0	2	Export	51	Armenia	ARM	724	Spain	ESP								51	ORGANIC CHEMICALS	1	No Quantity							2015			0
S3	2016	2016	2016	2	0	2	Export	51	Armenia	ARM	757	Switzerland	CHE								51	ORGANIC CHEMICALS	1	No Quantity							10485			0
S3	2016	2016	2016	2	0	2	Export	51	Armenia	ARM	804	Ukraine	UKR								51	ORGANIC CHEMICALS	1	No Quantity							1			0
S3	2016	2016	2016	2	0	2	Export	51	Armenia	ARM	826	United Kingdom	GBR								51	ORGANIC CHEMICALS	1	No Quantity							3632			0
S3	2016	2016	2016	2	0	2	Export	51	Armenia	ARM	842	USA	USA								51	ORGANIC CHEMICALS	1	No Quantity							42680			0
S3	2016	2016	2016	2	0	2	Export	51	Armenia	ARM	860	Uzbekistan	UZB								51	ORGANIC CHEMICALS	1	No Quantity							1			0
S3	2016	2016	2016	2	0	2	Export	51	Armenia	ARM	887	Yemen	YEM								51	ORGANIC CHEMICALS	1	No Quantity							1			0
S3	2016	2016	2016	2	0	2	Export	48	Bahrain	BHR	0	World	WLD								52	INORGANIC CHEMICALS	1	No Quantity							54788322			0
S3	2016	2016	2016	2	0	2	Export	48	Bahrain	BHR	32	Argentina	ARG								52	INORGANIC CHEMICALS	1	No Quantity							16989			0
S3	2016	2016	2016	2	0	2	Export	48	Bahrain	BHR	36	Australia	AUS								52	INORGANIC CHEMICALS	1	No Quantity							13090			0
S3	2016	2016	2016	2	0	2	Export	48	Bahrain	BHR	76	Brazil	BRA								52	INORGANIC CHEMICALS	1	No Quantity							2075613			0
S3	2016	2016	2016	2	0	2	Export	48	Bahrain	BHR	156	China	CHN								52	INORGANIC CHEMICALS	1	No Quantity							10565808			0
S3	2016	2016	2016	2	0	2	Export	48	Bahrain	BHR	251	France	FRA								52	INORGANIC CHEMICALS	1	No Quantity							54120			0
S3	2016	2016	2016	2	0	2	Export	48	Bahrain	BHR	276	Germany	DEU								52	INORGANIC CHEMICALS	1	No Quantity							220526			0
S3	2016	2016	2016	2	0	2	Export	48	Bahrain	BHR	360	Indonesia	IDN								52	INORGANIC CHEMICALS	1	No Quantity							151908			0
S3	2016	2016	2016	2	0	2	Export	48	Bahrain	BHR	368	Iraq	IRQ								52	INORGANIC CHEMICALS	1	No Quantity							50			0
S3	2016	2016	2016	2	0	2	Export	48	Bahrain	BHR	381	Italy	ITA								52	INORGANIC CHEMICALS	1	No Quantity							688257			0
S3	2016	2016	2016	2	0	2	Export	48	Bahrain	BHR	392	Japan	JPN								52	INORGANIC CHEMICALS	1	No Quantity							1625576			0
S3	2016	2016	2016	2	0	2	Export	48	Bahrain	BHR	400	Jordan	JOR								52	INORGANIC CHEMICALS	1	No Quantity							2111849			0
S3	2016	2016	2016	2	0	2	Export	48	Bahrain	BHR	410	Rep. of Korea	KOR								52	INORGANIC CHEMICALS	1	No Quantity							2138120			0
S3	2016	2016	2016	2	0	2	Export	48	Bahrain	BHR	414	Kuwait	KWT								52	INORGANIC CHEMICALS	1	No Quantity							46396			0
S3	2016	2016	2016	2	0	2	Export	48	Bahrain	BHR	430	Liberia	LBR								52	INORGANIC CHEMICALS	1	No Quantity							691			0
S3	2016	2016	2016	2	0	2	Export	48	Bahrain	BHR	470	Malta	MLT								52	INORGANIC CHEMICALS	1	No Quantity							552			0
S3	2016	2016	2016	2	0	2	Export	48	Bahrain	BHR	490	Other Asia, nes									52	INORGANIC CHEMICALS	1	No Quantity							5493197			0
S3	2016	2016	2016	2	0	2	Export	48	Bahrain	BHR	512	Oman	OMN								52	INORGANIC CHEMICALS	1	No Quantity							10800			0
S3	2016	2016	2016	2	0	2	Export	48	Bahrain	BHR	528	Netherlands	NLD								52	INORGANIC CHEMICALS	1	No Quantity							2377890			0
S3	2016	2016	2016	2	0	2	Export	48	Bahrain	BHR	634	Qatar	QAT								52	INORGANIC CHEMICALS	1	No Quantity							467476			0
S3	2016	2016	2016	2	0	2	Export	48	Bahrain	BHR	682	Saudi Arabia	SAU								52	INORGANIC CHEMICALS	1	No Quantity							1794666			0
S3	2016	2016	2016	2	0	2	Export	48	Bahrain	BHR	699	India	IND								52	INORGANIC CHEMICALS	1	No Quantity							12546268			0
S3	2016	2016	2016	2	0	2	Export	48	Bahrain	BHR	702	Singapore	SGP								52	INORGANIC CHEMICALS	1	No Quantity							50170			0
S3	2016	2016	2016	2	0	2	Export	48	Bahrain	BHR	704	Viet Nam	VNM								52	INORGANIC CHEMICALS	1	No Quantity							1807788			0
S3	2016	2016	2016	2	0	2	Export	48	Bahrain	BHR	705	Slovenia	SVN								52	INORGANIC CHEMICALS	1	No Quantity							457967			0
S3	2016	2016	2016	2	0	2	Export	48	Bahrain	BHR	710	South Africa	ZAF								52	INORGANIC CHEMICALS	1	No Quantity							1344828			0
S3	2016	2016	2016	2	0	2	Export	48	Bahrain	BHR	724	Spain	ESP								52	INORGANIC CHEMICALS	1	No Quantity							71772			0
S3	2016	2016	2016	2	0	2	Export	48	Bahrain	BHR	729	Sudan	SDN								52	INORGANIC CHEMICALS	1	No Quantity							492			0
S3	2016	2016	2016	2	0	2	Export	48	Bahrain	BHR	764	Thailand	THA								52	INORGANIC CHEMICALS	1	No Quantity							4453029			0
S3	2016	2016	2016	2	0	2	Export	48	Bahrain	BHR	784	United Arab Emirates	ARE								52	INORGANIC CHEMICALS	1	No Quantity							1400279			0
S3	2016	2016	2016	2	0	2	Export	48	Bahrain	BHR	792	Turkey	TUR								52	INORGANIC CHEMICALS	1	No Quantity							229668			0
S3	2016	2016	2016	2	0	2	Export	48	Bahrain	BHR	818	Egypt	EGY								52	INORGANIC CHEMICALS	1	No Quantity							3288			0
S3	2016	2016	2016	2	0	2	Export	48	Bahrain	BHR	826	United Kingdom	GBR								52	INORGANIC CHEMICALS	1	No Quantity							294742			0
S3	2016	2016	2016	2	0	2	Export	48	Bahrain	BHR	842	USA	USA								52	INORGANIC CHEMICALS	1	No Quantity							2269276			0
S3	2016	2016	2016	2	0	2	Export	48	Bahrain	BHR	899	Areas, nes									52	INORGANIC CHEMICALS	1	No Quantity							5180			0
S3	2016	2016	2016	2	0	2	Export	51	Armenia	ARM	0	World	WLD								52	INORGANIC CHEMICALS	1	No Quantity							423813			0
S3	2016	2016	2016	2	0	2	Export	51	Armenia	ARM	56	Belgium	BEL								52	INORGANIC CHEMICALS	1	No Quantity							1			0
S3	2016	2016	2016	2	0	2	Export	51	Armenia	ARM	112	Belarus	BLR								52	INORGANIC CHEMICALS	1	No Quantity							76506			0
S3	2016	2016	2016	2	0	2	Export	51	Armenia	ARM	268	Georgia	GEO								52	INORGANIC CHEMICALS	1	No Quantity							150351			0
S3	2016	2016	2016	2	0	2	Export	51	Armenia	ARM	364	Iran	IRN								52	INORGANIC CHEMICALS	1	No Quantity							182749			0
S3	2016	2016	2016	2	0	2	Export	51	Armenia	ARM	381	Italy	ITA								52	INORGANIC CHEMICALS	1	No Quantity							3			0
S3	2016	2016	2016	2	0	2	Export	51	Armenia	ARM	528	Netherlands	NLD								52	INORGANIC CHEMICALS	1	No Quantity							222			0
S3	2016	2016	2016	2	0	2	Export	51	Armenia	ARM	643	Russian Federation	RUS								52	INORGANIC CHEMICALS	1	No Quantity							13980			0
S3	2016	2016	2016	2	0	2	Export	51	Armenia	ARM	860	Uzbekistan	UZB								52	INORGANIC CHEMICALS	1	No Quantity							1			0
S3	2016	2016	2016	2	0	2	Export	51	Armenia	ARM	887	Yemen	YEM								52	INORGANIC CHEMICALS	1	No Quantity							1			0
S3	2016	2016	2016	2	0	2	Export	48	Bahrain	BHR	0	World	WLD								53	DYES,COLOURING MATERIALS	1	No Quantity							7716581			0
S3	2016	2016	2016	2	0	2	Export	48	Bahrain	BHR	208	Denmark	DNK								53	DYES,COLOURING MATERIALS	1	No Quantity							3729			0
S3	2016	2016	2016	2	0	2	Export	48	Bahrain	BHR	276	Germany	DEU								53	DYES,COLOURING MATERIALS	1	No Quantity							14519			0
S3	2016	2016	2016	2	0	2	Export	48	Bahrain	BHR	300	Greece	GRC								53	DYES,COLOURING MATERIALS	1	No Quantity							1281			0
S3	2016	2016	2016	2	0	2	Export	48	Bahrain	BHR	368	Iraq	IRQ								53	DYES,COLOURING MATERIALS	1	No Quantity							14710			0
S3	2016	2016	2016	2	0	2	Export	48	Bahrain	BHR	400	Jordan	JOR								53	DYES,COLOURING MATERIALS	1	No Quantity							1210886			0
S3	2016	2016	2016	2	0	2	Export	48	Bahrain	BHR	414	Kuwait	KWT								53	DYES,COLOURING MATERIALS	1	No Quantity							290867			0
S3	2016	2016	2016	2	0	2	Export	48	Bahrain	BHR	422	Lebanon	LBN								53	DYES,COLOURING MATERIALS	1	No Quantity							3191			0
S3	2016	2016	2016	2	0	2	Export	48	Bahrain	BHR	430	Liberia	LBR								53	DYES,COLOURING MATERIALS	1	No Quantity							473			0
S3	2016	2016	2016	2	0	2	Export	48	Bahrain	BHR	512	Oman	OMN								53	DYES,COLOURING MATERIALS	1	No Quantity							10172			0
S3	2016	2016	2016	2	0	2	Export	48	Bahrain	BHR	528	Netherlands	NLD								53	DYES,COLOURING MATERIALS	1	No Quantity							2071			0
S3	2016	2016	2016	2	0	2	Export	48	Bahrain	BHR	586	Pakistan	PAK								53	DYES,COLOURING MATERIALS	1	No Quantity							27844			0
S3	2016	2016	2016	2	0	2	Export	48	Bahrain	BHR	591	Panama	PAN								53	DYES,COLOURING MATERIALS	1	No Quantity							180			0
S3	2016	2016	2016	2	0	2	Export	48	Bahrain	BHR	634	Qatar	QAT								53	DYES,COLOURING MATERIALS	1	No Quantity							47715			0
S3	2016	2016	2016	2	0	2	Export	48	Bahrain	BHR	682	Saudi Arabia	SAU								53	DYES,COLOURING MATERIALS	1	No Quantity							4943014			0
S3	2016	2016	2016	2	0	2	Export	48	Bahrain	BHR	699	India	IND								53	DYES,COLOURING MATERIALS	1	No Quantity							116553			0
S3	2016	2016	2016	2	0	2	Export	48	Bahrain	BHR	702	Singapore	SGP								53	DYES,COLOURING MATERIALS	1	No Quantity							290			0
S3	2016	2016	2016	2	0	2	Export	48	Bahrain	BHR	724	Spain	ESP								53	DYES,COLOURING MATERIALS	1	No Quantity							866			0
S3	2016	2016	2016	2	0	2	Export	48	Bahrain	BHR	784	United Arab Emirates	ARE								53	DYES,COLOURING MATERIALS	1	No Quantity							987720			0
S3	2016	2016	2016	2	0	2	Export	48	Bahrain	BHR	818	Egypt	EGY								53	DYES,COLOURING MATERIALS	1	No Quantity							14965			0
S3	2016	2016	2016	2	0	2	Export	48	Bahrain	BHR	842	USA	USA								53	DYES,COLOURING MATERIALS	1	No Quantity							2097			0
S3	2016	2016	2016	2	0	2	Export	48	Bahrain	BHR	899	Areas, nes									53	DYES,COLOURING MATERIALS	1	No Quantity							23435			0
S3	2016	2016	2016	2	0	2	Export	51	Armenia	ARM	0	World	WLD								53	DYES,COLOURING MATERIALS	1	No Quantity							969160			0
S3	2016	2016	2016	2	0	2	Export	51	Armenia	ARM	156	China	CHN								53	DYES,COLOURING MATERIALS	1	No Quantity							1616			0
S3	2016	2016	2016	2	0	2	Export	51	Armenia	ARM	268	Georgia	GEO								53	DYES,COLOURING MATERIALS	1	No Quantity							932088			0
S3	2016	2016	2016	2	0	2	Export	51	Armenia	ARM	364	Iran	IRN								53	DYES,COLOURING MATERIALS	1	No Quantity							2162			0
S3	2016	2016	2016	2	0	2	Export	51	Armenia	ARM	368	Iraq	IRQ								53	DYES,COLOURING MATERIALS	1	No Quantity							439			0
S3	2016	2016	2016	2	0	2	Export	51	Armenia	ARM	381	Italy	ITA								53	DYES,COLOURING MATERIALS	1	No Quantity							4			0
S3	2016	2016	2016	2	0	2	Export	51	Armenia	ARM	643	Russian Federation	RUS								53	DYES,COLOURING MATERIALS	1	No Quantity							32336			0
S3	2016	2016	2016	2	0	2	Export	51	Armenia	ARM	899	Areas, nes									53	DYES,COLOURING MATERIALS	1	No Quantity							514			0
S3	2016	2016	2016	2	0	2	Export	48	Bahrain	BHR	0	World	WLD								54	MEDICINAL,PHARM.PRODUCTS	1	No Quantity							746949			0
S3	2016	2016	2016	2	0	2	Export	48	Bahrain	BHR	44	Bahamas	BHS								54	MEDICINAL,PHARM.PRODUCTS	1	No Quantity							48			0
S3	2016	2016	2016	2	0	2	Export	48	Bahrain	BHR	196	Cyprus	CYP								54	MEDICINAL,PHARM.PRODUCTS	1	No Quantity							1864			0
S3	2016	2016	2016	2	0	2	Export	48	Bahrain	BHR	344	China, Hong Kong SAR	HKG								54	MEDICINAL,PHARM.PRODUCTS	1	No Quantity							1944			0
S3	2016	2016	2016	2	0	2	Export	48	Bahrain	BHR	414	Kuwait	KWT								54	MEDICINAL,PHARM.PRODUCTS	1	No Quantity							156603			0
S3	2016	2016	2016	2	0	2	Export	48	Bahrain	BHR	430	Liberia	LBR								54	MEDICINAL,PHARM.PRODUCTS	1	No Quantity							2683			0
S3	2016	2016	2016	2	0	2	Export	48	Bahrain	BHR	512	Oman	OMN								54	MEDICINAL,PHARM.PRODUCTS	1	No Quantity							315540			0
S3	2016	2016	2016	2	0	2	Export	48	Bahrain	BHR	584	Marshall Isds	MHL								54	MEDICINAL,PHARM.PRODUCTS	1	No Quantity							647			0
S3	2016	2016	2016	2	0	2	Export	48	Bahrain	BHR	591	Panama	PAN								54	MEDICINAL,PHARM.PRODUCTS	1	No Quantity							551			0
S3	2016	2016	2016	2	0	2	Export	48	Bahrain	BHR	634	Qatar	QAT								54	MEDICINAL,PHARM.PRODUCTS	1	No Quantity							129307			0
S3	2016	2016	2016	2	0	2	Export	48	Bahrain	BHR	682	Saudi Arabia	SAU								54	MEDICINAL,PHARM.PRODUCTS	1	No Quantity							66968			0
S3	2016	2016	2016	2	0	2	Export	48	Bahrain	BHR	699	India	IND								54	MEDICINAL,PHARM.PRODUCTS	1	No Quantity							1458			0
S3	2016	2016	2016	2	0	2	Export	48	Bahrain	BHR	752	Sweden	SWE								54	MEDICINAL,PHARM.PRODUCTS	1	No Quantity							10			0
S3	2016	2016	2016	2	0	2	Export	48	Bahrain	BHR	784	United Arab Emirates	ARE								54	MEDICINAL,PHARM.PRODUCTS	1	No Quantity							43030			0
S3	2016	2016	2016	2	0	2	Export	48	Bahrain	BHR	792	Turkey	TUR								54	MEDICINAL,PHARM.PRODUCTS	1	No Quantity							2660			0
S3	2016	2016	2016	2	0	2	Export	48	Bahrain	BHR	842	USA	USA								54	MEDICINAL,PHARM.PRODUCTS	1	No Quantity							325			0
S3	2016	2016	2016	2	0	2	Export	48	Bahrain	BHR	858	Uruguay	URY								54	MEDICINAL,PHARM.PRODUCTS	1	No Quantity							20240			0
S3	2016	2016	2016	2	0	2	Export	48	Bahrain	BHR	899	Areas, nes									54	MEDICINAL,PHARM.PRODUCTS	1	No Quantity							3072			0
S3	2016	2016	2016	2	0	2	Export	51	Armenia	ARM	0	World	WLD								54	MEDICINAL,PHARM.PRODUCTS	1	No Quantity							14853513			0
S3	2016	2016	2016	2	0	2	Export	51	Armenia	ARM	36	Australia	AUS								54	MEDICINAL,PHARM.PRODUCTS	1	No Quantity							2			0
S3	2016	2016	2016	2	0	2	Export	51	Armenia	ARM	40	Austria	AUT								54	MEDICINAL,PHARM.PRODUCTS	1	No Quantity							63			0
S3	2016	2016	2016	2	0	2	Export	51	Armenia	ARM	56	Belgium	BEL								54	MEDICINAL,PHARM.PRODUCTS	1	No Quantity							3392			0
S3	2016	2016	2016	2	0	2	Export	51	Armenia	ARM	112	Belarus	BLR								54	MEDICINAL,PHARM.PRODUCTS	1	No Quantity							423817			0
S3	2016	2016	2016	2	0	2	Export	51	Armenia	ARM	251	France	FRA								54	MEDICINAL,PHARM.PRODUCTS	1	No Quantity							2			0
S3	2016	2016	2016	2	0	2	Export	51	Armenia	ARM	268	Georgia	GEO								54	MEDICINAL,PHARM.PRODUCTS	1	No Quantity							3652090			0
S3	2016	2016	2016	2	0	2	Export	51	Armenia	ARM	300	Greece	GRC								54	MEDICINAL,PHARM.PRODUCTS	1	No Quantity							1			0
S3	2016	2016	2016	2	0	2	Export	51	Armenia	ARM	348	Hungary	HUN								54	MEDICINAL,PHARM.PRODUCTS	1	No Quantity							69534			0
S3	2016	2016	2016	2	0	2	Export	51	Armenia	ARM	364	Iran	IRN								54	MEDICINAL,PHARM.PRODUCTS	1	No Quantity							465051			0
S3	2016	2016	2016	2	0	2	Export	51	Armenia	ARM	368	Iraq	IRQ								54	MEDICINAL,PHARM.PRODUCTS	1	No Quantity							46783			0
S3	2016	2016	2016	2	0	2	Export	51	Armenia	ARM	376	Israel	ISR								54	MEDICINAL,PHARM.PRODUCTS	1	No Quantity							3			0
S3	2016	2016	2016	2	0	2	Export	51	Armenia	ARM	398	Kazakhstan	KAZ								54	MEDICINAL,PHARM.PRODUCTS	1	No Quantity							342023			0
S3	2016	2016	2016	2	0	2	Export	51	Armenia	ARM	400	Jordan	JOR								54	MEDICINAL,PHARM.PRODUCTS	1	No Quantity							1			0
S3	2016	2016	2016	2	0	2	Export	51	Armenia	ARM	414	Kuwait	KWT								54	MEDICINAL,PHARM.PRODUCTS	1	No Quantity							15			0
S3	2016	2016	2016	2	0	2	Export	51	Armenia	ARM	417	Kyrgyzstan	KGZ								54	MEDICINAL,PHARM.PRODUCTS	1	No Quantity							366378			0
S3	2016	2016	2016	2	0	2	Export	51	Armenia	ARM	440	Lithuania	LTU								54	MEDICINAL,PHARM.PRODUCTS	1	No Quantity							366197			0
S3	2016	2016	2016	2	0	2	Export	51	Armenia	ARM	498	Rep. of Moldova	MDA								54	MEDICINAL,PHARM.PRODUCTS	1	No Quantity							302831			0
S3	2016	2016	2016	2	0	2	Export	51	Armenia	ARM	528	Netherlands	NLD								54	MEDICINAL,PHARM.PRODUCTS	1	No Quantity							8575			0
S3	2016	2016	2016	2	0	2	Export	51	Armenia	ARM	566	Nigeria	NGA								54	MEDICINAL,PHARM.PRODUCTS	1	No Quantity							3			0
S3	2016	2016	2016	2	0	2	Export	51	Armenia	ARM	616	Poland	POL								54	MEDICINAL,PHARM.PRODUCTS	1	No Quantity							484			0
S3	2016	2016	2016	2	0	2	Export	51	Armenia	ARM	643	Russian Federation	RUS								54	MEDICINAL,PHARM.PRODUCTS	1	No Quantity							6382509			0
S3	2016	2016	2016	2	0	2	Export	51	Armenia	ARM	699	India	IND								54	MEDICINAL,PHARM.PRODUCTS	1	No Quantity							8			0
S3	2016	2016	2016	2	0	2	Export	51	Armenia	ARM	710	South Africa	ZAF								54	MEDICINAL,PHARM.PRODUCTS	1	No Quantity							2005			0
S3	2016	2016	2016	2	0	2	Export	51	Armenia	ARM	752	Sweden	SWE								54	MEDICINAL,PHARM.PRODUCTS	1	No Quantity							1			0
S3	2016	2016	2016	2	0	2	Export	51	Armenia	ARM	757	Switzerland	CHE								54	MEDICINAL,PHARM.PRODUCTS	1	No Quantity							9005			0
S3	2016	2016	2016	2	0	2	Export	51	Armenia	ARM	762	Tajikistan	TJK								54	MEDICINAL,PHARM.PRODUCTS	1	No Quantity							250249			0
S3	2016	2016	2016	2	0	2	Export	51	Armenia	ARM	804	Ukraine	UKR								54	MEDICINAL,PHARM.PRODUCTS	1	No Quantity							446268			0
S3	2016	2016	2016	2	0	2	Export	51	Armenia	ARM	826	United Kingdom	GBR								54	MEDICINAL,PHARM.PRODUCTS	1	No Quantity							901			0
S3	2016	2016	2016	2	0	2	Export	51	Armenia	ARM	842	USA	USA								54	MEDICINAL,PHARM.PRODUCTS	1	No Quantity							105			0
S3	2016	2016	2016	2	0	2	Export	51	Armenia	ARM	860	Uzbekistan	UZB								54	MEDICINAL,PHARM.PRODUCTS	1	No Quantity							1514212			0
S3	2016	2016	2016	2	0	2	Export	51	Armenia	ARM	887	Yemen	YEM								54	MEDICINAL,PHARM.PRODUCTS	1	No Quantity							141525			0
S3	2016	2016	2016	2	0	2	Export	51	Armenia	ARM	899	Areas, nes									54	MEDICINAL,PHARM.PRODUCTS	1	No Quantity							59482			0
S3	2016	2016	2016	2	0	2	Export	48	Bahrain	BHR	0	World	WLD								55	ESSENTL.OILS,PERFUME,ETC	1	No Quantity							49695210			0
S3	2016	2016	2016	2	0	2	Export	48	Bahrain	BHR	12	Algeria	DZA								55	ESSENTL.OILS,PERFUME,ETC	1	No Quantity							2231626			0
S3	2016	2016	2016	2	0	2	Export	48	Bahrain	BHR	28	Antigua and Barbuda	ATG								55	ESSENTL.OILS,PERFUME,ETC	1	No Quantity							748			0
S3	2016	2016	2016	2	0	2	Export	48	Bahrain	BHR	31	Azerbaijan	AZE								55	ESSENTL.OILS,PERFUME,ETC	1	No Quantity							22218			0
S3	2016	2016	2016	2	0	2	Export	48	Bahrain	BHR	36	Australia	AUS								55	ESSENTL.OILS,PERFUME,ETC	1	No Quantity							112			0
S3	2016	2016	2016	2	0	2	Export	48	Bahrain	BHR	44	Bahamas	BHS								55	ESSENTL.OILS,PERFUME,ETC	1	No Quantity							1286			0
S3	2016	2016	2016	2	0	2	Export	48	Bahrain	BHR	56	Belgium	BEL								55	ESSENTL.OILS,PERFUME,ETC	1	No Quantity							17430			0
S3	2016	2016	2016	2	0	2	Export	48	Bahrain	BHR	136	Cayman Isds	CYM								55	ESSENTL.OILS,PERFUME,ETC	1	No Quantity							697			0
S3	2016	2016	2016	2	0	2	Export	48	Bahrain	BHR	196	Cyprus	CYP								55	ESSENTL.OILS,PERFUME,ETC	1	No Quantity							110			0
S3	2016	2016	2016	2	0	2	Export	48	Bahrain	BHR	262	Djibouti	DJI								55	ESSENTL.OILS,PERFUME,ETC	1	No Quantity							25207			0
S3	2016	2016	2016	2	0	2	Export	48	Bahrain	BHR	368	Iraq	IRQ								55	ESSENTL.OILS,PERFUME,ETC	1	No Quantity							5645453			0
S3	2016	2016	2016	2	0	2	Export	48	Bahrain	BHR	398	Kazakhstan	KAZ								55	ESSENTL.OILS,PERFUME,ETC	1	No Quantity							33997			0
S3	2016	2016	2016	2	0	2	Export	48	Bahrain	BHR	400	Jordan	JOR								55	ESSENTL.OILS,PERFUME,ETC	1	No Quantity							97852			0
S3	2016	2016	2016	2	0	2	Export	48	Bahrain	BHR	404	Kenya	KEN								55	ESSENTL.OILS,PERFUME,ETC	1	No Quantity							118846			0
S3	2016	2016	2016	2	0	2	Export	48	Bahrain	BHR	414	Kuwait	KWT								55	ESSENTL.OILS,PERFUME,ETC	1	No Quantity							1787873			0
S3	2016	2016	2016	2	0	2	Export	48	Bahrain	BHR	422	Lebanon	LBN								55	ESSENTL.OILS,PERFUME,ETC	1	No Quantity							6093073			0
S3	2016	2016	2016	2	0	2	Export	48	Bahrain	BHR	430	Liberia	LBR								55	ESSENTL.OILS,PERFUME,ETC	1	No Quantity							74719			0
S3	2016	2016	2016	2	0	2	Export	48	Bahrain	BHR	434	Libya	LBY								55	ESSENTL.OILS,PERFUME,ETC	1	No Quantity							452594			0
S3	2016	2016	2016	2	0	2	Export	48	Bahrain	BHR	458	Malaysia	MYS								55	ESSENTL.OILS,PERFUME,ETC	1	No Quantity							91707			0
S3	2016	2016	2016	2	0	2	Export	48	Bahrain	BHR	470	Malta	MLT								55	ESSENTL.OILS,PERFUME,ETC	1	No Quantity							216538			0
S3	2016	2016	2016	2	0	2	Export	48	Bahrain	BHR	504	Morocco	MAR								55	ESSENTL.OILS,PERFUME,ETC	1	No Quantity							927382			0
S3	2016	2016	2016	2	0	2	Export	48	Bahrain	BHR	512	Oman	OMN								55	ESSENTL.OILS,PERFUME,ETC	1	No Quantity							6595922			0
S3	2016	2016	2016	2	0	2	Export	48	Bahrain	BHR	528	Netherlands	NLD								55	ESSENTL.OILS,PERFUME,ETC	1	No Quantity							1294			0
S3	2016	2016	2016	2	0	2	Export	48	Bahrain	BHR	548	Vanuatu	VUT								55	ESSENTL.OILS,PERFUME,ETC	1	No Quantity							1868			0
S3	2016	2016	2016	2	0	2	Export	48	Bahrain	BHR	579	Norway	NOR								55	ESSENTL.OILS,PERFUME,ETC	1	No Quantity							631			0
S3	2016	2016	2016	2	0	2	Export	48	Bahrain	BHR	584	Marshall Isds	MHL								55	ESSENTL.OILS,PERFUME,ETC	1	No Quantity							3343			0
S3	2016	2016	2016	2	0	2	Export	48	Bahrain	BHR	586	Pakistan	PAK								55	ESSENTL.OILS,PERFUME,ETC	1	No Quantity							755382			0
S3	2016	2016	2016	2	0	2	Export	48	Bahrain	BHR	591	Panama	PAN								55	ESSENTL.OILS,PERFUME,ETC	1	No Quantity							4616			0
S3	2016	2016	2016	2	0	2	Export	48	Bahrain	BHR	634	Qatar	QAT								55	ESSENTL.OILS,PERFUME,ETC	1	No Quantity							1212049			0
S3	2016	2016	2016	2	0	2	Export	48	Bahrain	BHR	643	Russian Federation	RUS								55	ESSENTL.OILS,PERFUME,ETC	1	No Quantity							101590			0
S3	2016	2016	2016	2	0	2	Export	48	Bahrain	BHR	670	Saint Vincent and the Grenadines	VCT								55	ESSENTL.OILS,PERFUME,ETC	1	No Quantity							60			0
S3	2016	2016	2016	2	0	2	Export	48	Bahrain	BHR	682	Saudi Arabia	SAU								55	ESSENTL.OILS,PERFUME,ETC	1	No Quantity							8058454			0
S3	2016	2016	2016	2	0	2	Export	48	Bahrain	BHR	699	India	IND								55	ESSENTL.OILS,PERFUME,ETC	1	No Quantity							984			0
S3	2016	2016	2016	2	0	2	Export	48	Bahrain	BHR	702	Singapore	SGP								55	ESSENTL.OILS,PERFUME,ETC	1	No Quantity							4941			0
S3	2016	2016	2016	2	0	2	Export	48	Bahrain	BHR	710	South Africa	ZAF								55	ESSENTL.OILS,PERFUME,ETC	1	No Quantity							838720			0
S3	2016	2016	2016	2	0	2	Export	48	Bahrain	BHR	729	Sudan	SDN								55	ESSENTL.OILS,PERFUME,ETC	1	No Quantity							179326			0
S3	2016	2016	2016	2	0	2	Export	48	Bahrain	BHR	784	United Arab Emirates	ARE								55	ESSENTL.OILS,PERFUME,ETC	1	No Quantity							6011216			0
S3	2016	2016	2016	2	0	2	Export	48	Bahrain	BHR	788	Tunisia	TUN								55	ESSENTL.OILS,PERFUME,ETC	1	No Quantity							443012			0
S3	2016	2016	2016	2	0	2	Export	48	Bahrain	BHR	792	Turkey	TUR								55	ESSENTL.OILS,PERFUME,ETC	1	No Quantity							7228			0
S3	2016	2016	2016	2	0	2	Export	48	Bahrain	BHR	818	Egypt	EGY								55	ESSENTL.OILS,PERFUME,ETC	1	No Quantity							6353451			0
S3	2016	2016	2016	2	0	2	Export	48	Bahrain	BHR	842	USA	USA								55	ESSENTL.OILS,PERFUME,ETC	1	No Quantity							268417			0
S3	2016	2016	2016	2	0	2	Export	48	Bahrain	BHR	887	Yemen	YEM								55	ESSENTL.OILS,PERFUME,ETC	1	No Quantity							483655			0
S3	2016	2016	2016	2	0	2	Export	48	Bahrain	BHR	899	Areas, nes									55	ESSENTL.OILS,PERFUME,ETC	1	No Quantity							529586			0
S3	2016	2016	2016	2	0	2	Export	51	Armenia	ARM	0	World	WLD								55	ESSENTL.OILS,PERFUME,ETC	1	No Quantity							1150231			0
S3	2016	2016	2016	2	0	2	Export	51	Armenia	ARM	268	Georgia	GEO								55	ESSENTL.OILS,PERFUME,ETC	1	No Quantity							131921			0
S3	2016	2016	2016	2	0	2	Export	51	Armenia	ARM	276	Germany	DEU								55	ESSENTL.OILS,PERFUME,ETC	1	No Quantity							1			0
S3	2016	2016	2016	2	0	2	Export	51	Armenia	ARM	364	Iran	IRN								55	ESSENTL.OILS,PERFUME,ETC	1	No Quantity							54522			0
S3	2016	2016	2016	2	0	2	Export	51	Armenia	ARM	381	Italy	ITA								55	ESSENTL.OILS,PERFUME,ETC	1	No Quantity							1			0
S3	2016	2016	2016	2	0	2	Export	51	Armenia	ARM	392	Japan	JPN								55	ESSENTL.OILS,PERFUME,ETC	1	No Quantity							10158			0
S3	2016	2016	2016	2	0	2	Export	51	Armenia	ARM	414	Kuwait	KWT								55	ESSENTL.OILS,PERFUME,ETC	1	No Quantity							1			0
S3	2016	2016	2016	2	0	2	Export	51	Armenia	ARM	417	Kyrgyzstan	KGZ								55	ESSENTL.OILS,PERFUME,ETC	1	No Quantity							96			0
S3	2016	2016	2016	2	0	2	Export	51	Armenia	ARM	643	Russian Federation	RUS								55	ESSENTL.OILS,PERFUME,ETC	1	No Quantity							899918			0
S3	2016	2016	2016	2	0	2	Export	51	Armenia	ARM	757	Switzerland	CHE								55	ESSENTL.OILS,PERFUME,ETC	1	No Quantity							1414			0
S3	2016	2016	2016	2	0	2	Export	51	Armenia	ARM	784	United Arab Emirates	ARE								55	ESSENTL.OILS,PERFUME,ETC	1	No Quantity							1			0
S3	2016	2016	2016	2	0	2	Export	51	Armenia	ARM	842	USA	USA								55	ESSENTL.OILS,PERFUME,ETC	1	No Quantity							39560			0
S3	2016	2016	2016	2	0	2	Export	51	Armenia	ARM	887	Yemen	YEM								55	ESSENTL.OILS,PERFUME,ETC	1	No Quantity							1			0
S3	2016	2016	2016	2	0	2	Export	51	Armenia	ARM	899	Areas, nes									55	ESSENTL.OILS,PERFUME,ETC	1	No Quantity							12640			0
S3	2016	2016	2016	2	0	2	Export	48	Bahrain	BHR	0	World	WLD								56	FERTILIZER,EXCEPT GRP272	1	No Quantity							157765695			0
S3	2016	2016	2016	2	0	2	Export	48	Bahrain	BHR	76	Brazil	BRA								56	FERTILIZER,EXCEPT GRP272	1	No Quantity							47079863			0
S3	2016	2016	2016	2	0	2	Export	48	Bahrain	BHR	381	Italy	ITA								56	FERTILIZER,EXCEPT GRP272	1	No Quantity							5354887			0
S3	2016	2016	2016	2	0	2	Export	48	Bahrain	BHR	490	Other Asia, nes									56	FERTILIZER,EXCEPT GRP272	1	No Quantity							5773100			0
S3	2016	2016	2016	2	0	2	Export	48	Bahrain	BHR	682	Saudi Arabia	SAU								56	FERTILIZER,EXCEPT GRP272	1	No Quantity							102			0
S3	2016	2016	2016	2	0	2	Export	48	Bahrain	BHR	699	India	IND								56	FERTILIZER,EXCEPT GRP272	1	No Quantity							14039821			0
S3	2016	2016	2016	2	0	2	Export	48	Bahrain	BHR	710	South Africa	ZAF								56	FERTILIZER,EXCEPT GRP272	1	No Quantity							5880000			0
S3	2016	2016	2016	2	0	2	Export	48	Bahrain	BHR	729	Sudan	SDN								56	FERTILIZER,EXCEPT GRP272	1	No Quantity							9749942			0
S3	2016	2016	2016	2	0	2	Export	48	Bahrain	BHR	764	Thailand	THA								56	FERTILIZER,EXCEPT GRP272	1	No Quantity							14007212			0
S3	2016	2016	2016	2	0	2	Export	48	Bahrain	BHR	842	USA	USA								56	FERTILIZER,EXCEPT GRP272	1	No Quantity							55880768			0
S3	2016	2016	2016	2	0	2	Export	51	Armenia	ARM	0	World	WLD								56	FERTILIZER,EXCEPT GRP272	1	No Quantity							1			0
S3	2016	2016	2016	2	0	2	Export	51	Armenia	ARM	887	Yemen	YEM								56	FERTILIZER,EXCEPT GRP272	1	No Quantity							1			0
S3	2016	2016	2016	2	0	2	Export	48	Bahrain	BHR	0	World	WLD								57	PLASTICS IN PRIMARY FORM	1	No Quantity							3970669			0
S3	2016	2016	2016	2	0	2	Export	48	Bahrain	BHR	76	Brazil	BRA								57	PLASTICS IN PRIMARY FORM	1	No Quantity							2221			0
S3	2016	2016	2016	2	0	2	Export	48	Bahrain	BHR	156	China	CHN								57	PLASTICS IN PRIMARY FORM	1	No Quantity							121657			0
S3	2016	2016	2016	2	0	2	Export	48	Bahrain	BHR	344	China, Hong Kong SAR	HKG								57	PLASTICS IN PRIMARY FORM	1	No Quantity							38409			0
S3	2016	2016	2016	2	0	2	Export	48	Bahrain	BHR	364	Iran	IRN								57	PLASTICS IN PRIMARY FORM	1	No Quantity							3820			0
S3	2016	2016	2016	2	0	2	Export	48	Bahrain	BHR	400	Jordan	JOR								57	PLASTICS IN PRIMARY FORM	1	No Quantity							41628			0
S3	2016	2016	2016	2	0	2	Export	48	Bahrain	BHR	404	Kenya	KEN								57	PLASTICS IN PRIMARY FORM	1	No Quantity							24834			0
S3	2016	2016	2016	2	0	2	Export	48	Bahrain	BHR	414	Kuwait	KWT								57	PLASTICS IN PRIMARY FORM	1	No Quantity							182398			0
S3	2016	2016	2016	2	0	2	Export	48	Bahrain	BHR	524	Nepal	NPL								57	PLASTICS IN PRIMARY FORM	1	No Quantity							87785			0
S3	2016	2016	2016	2	0	2	Export	48	Bahrain	BHR	586	Pakistan	PAK								57	PLASTICS IN PRIMARY FORM	1	No Quantity							395485			0
S3	2016	2016	2016	2	0	2	Export	48	Bahrain	BHR	608	Philippines	PHL								57	PLASTICS IN PRIMARY FORM	1	No Quantity							107678			0
S3	2016	2016	2016	2	0	2	Export	48	Bahrain	BHR	634	Qatar	QAT								57	PLASTICS IN PRIMARY FORM	1	No Quantity							35391			0
S3	2016	2016	2016	2	0	2	Export	48	Bahrain	BHR	682	Saudi Arabia	SAU								57	PLASTICS IN PRIMARY FORM	1	No Quantity							273978			0
S3	2016	2016	2016	2	0	2	Export	48	Bahrain	BHR	690	Seychelles	SYC								57	PLASTICS IN PRIMARY FORM	1	No Quantity							1940			0
S3	2016	2016	2016	2	0	2	Export	48	Bahrain	BHR	699	India	IND								57	PLASTICS IN PRIMARY FORM	1	No Quantity							1622560			0
S3	2016	2016	2016	2	0	2	Export	48	Bahrain	BHR	724	Spain	ESP								57	PLASTICS IN PRIMARY FORM	1	No Quantity							106009			0
S3	2016	2016	2016	2	0	2	Export	48	Bahrain	BHR	764	Thailand	THA								57	PLASTICS IN PRIMARY FORM	1	No Quantity							31554			0
S3	2016	2016	2016	2	0	2	Export	48	Bahrain	BHR	784	United Arab Emirates	ARE								57	PLASTICS IN PRIMARY FORM	1	No Quantity							560302			0
S3	2016	2016	2016	2	0	2	Export	48	Bahrain	BHR	818	Egypt	EGY								57	PLASTICS IN PRIMARY FORM	1	No Quantity							92152			0
S3	2016	2016	2016	2	0	2	Export	48	Bahrain	BHR	842	USA	USA								57	PLASTICS IN PRIMARY FORM	1	No Quantity							88411			0
S3	2016	2016	2016	2	0	2	Export	48	Bahrain	BHR	887	Yemen	YEM								57	PLASTICS IN PRIMARY FORM	1	No Quantity							152422			0
S3	2016	2016	2016	2	0	2	Export	48	Bahrain	BHR	899	Areas, nes									57	PLASTICS IN PRIMARY FORM	1	No Quantity							33			0
S3	2016	2016	2016	2	0	2	Export	51	Armenia	ARM	0	World	WLD								57	PLASTICS IN PRIMARY FORM	1	No Quantity							1497396			0
S3	2016	2016	2016	2	0	2	Export	51	Armenia	ARM	268	Georgia	GEO								57	PLASTICS IN PRIMARY FORM	1	No Quantity							340897			0
S3	2016	2016	2016	2	0	2	Export	51	Armenia	ARM	364	Iran	IRN								57	PLASTICS IN PRIMARY FORM	1	No Quantity							22779			0
S3	2016	2016	2016	2	0	2	Export	51	Armenia	ARM	414	Kuwait	KWT								57	PLASTICS IN PRIMARY FORM	1	No Quantity							1			0
S3	2016	2016	2016	2	0	2	Export	51	Armenia	ARM	643	Russian Federation	RUS								57	PLASTICS IN PRIMARY FORM	1	No Quantity							1133059			0
S3	2016	2016	2016	2	0	2	Export	51	Armenia	ARM	699	India	IND								57	PLASTICS IN PRIMARY FORM	1	No Quantity							10			0
S3	2016	2016	2016	2	0	2	Export	51	Armenia	ARM	762	Tajikistan	TJK								57	PLASTICS IN PRIMARY FORM	1	No Quantity							650			0
S3	2016	2016	2016	2	0	2	Export	51	Armenia	ARM	860	Uzbekistan	UZB								57	PLASTICS IN PRIMARY FORM	1	No Quantity							1			0
S3	2016	2016	2016	2	0	2	Export	48	Bahrain	BHR	0	World	WLD								58	PLASTIC,NON-PRIMARY FORM	1	No Quantity							158472208			0
S3	2016	2016	2016	2	0	2	Export	48	Bahrain	BHR	12	Algeria	DZA								58	PLASTIC,NON-PRIMARY FORM	1	No Quantity							351653			0
S3	2016	2016	2016	2	0	2	Export	48	Bahrain	BHR	32	Argentina	ARG								58	PLASTIC,NON-PRIMARY FORM	1	No Quantity							123696			0
S3	2016	2016	2016	2	0	2	Export	48	Bahrain	BHR	40	Austria	AUT								58	PLASTIC,NON-PRIMARY FORM	1	No Quantity							8632135			0
S3	2016	2016	2016	2	0	2	Export	48	Bahrain	BHR	50	Bangladesh	BGD								58	PLASTIC,NON-PRIMARY FORM	1	No Quantity							160716			0
S3	2016	2016	2016	2	0	2	Export	48	Bahrain	BHR	56	Belgium	BEL								58	PLASTIC,NON-PRIMARY FORM	1	No Quantity							594449			0
S3	2016	2016	2016	2	0	2	Export	48	Bahrain	BHR	76	Brazil	BRA								58	PLASTIC,NON-PRIMARY FORM	1	No Quantity							6331438			0
S3	2016	2016	2016	2	0	2	Export	48	Bahrain	BHR	124	Canada	CAN								58	PLASTIC,NON-PRIMARY FORM	1	No Quantity							221595			0
S3	2016	2016	2016	2	0	2	Export	48	Bahrain	BHR	136	Cayman Isds	CYM								58	PLASTIC,NON-PRIMARY FORM	1	No Quantity							132			0
S3	2016	2016	2016	2	0	2	Export	48	Bahrain	BHR	144	Sri Lanka	LKA								58	PLASTIC,NON-PRIMARY FORM	1	No Quantity							30689			0
S3	2016	2016	2016	2	0	2	Export	48	Bahrain	BHR	152	Chile	CHL								58	PLASTIC,NON-PRIMARY FORM	1	No Quantity							87071			0
S3	2016	2016	2016	2	0	2	Export	48	Bahrain	BHR	156	China	CHN								58	PLASTIC,NON-PRIMARY FORM	1	No Quantity							1367212			0
S3	2016	2016	2016	2	0	2	Export	48	Bahrain	BHR	170	Colombia	COL								58	PLASTIC,NON-PRIMARY FORM	1	No Quantity							1235388			0
S3	2016	2016	2016	2	0	2	Export	48	Bahrain	BHR	180	Dem. Rep. of the Congo	COD								58	PLASTIC,NON-PRIMARY FORM	1	No Quantity							75577			0
S3	2016	2016	2016	2	0	2	Export	48	Bahrain	BHR	196	Cyprus	CYP								58	PLASTIC,NON-PRIMARY FORM	1	No Quantity							57055			0
S3	2016	2016	2016	2	0	2	Export	48	Bahrain	BHR	203	Czechia	CZE								58	PLASTIC,NON-PRIMARY FORM	1	No Quantity							17634			0
S3	2016	2016	2016	2	0	2	Export	48	Bahrain	BHR	208	Denmark	DNK								58	PLASTIC,NON-PRIMARY FORM	1	No Quantity							122013			0
S3	2016	2016	2016	2	0	2	Export	48	Bahrain	BHR	214	Dominican Rep.	DOM								58	PLASTIC,NON-PRIMARY FORM	1	No Quantity							116053			0
S3	2016	2016	2016	2	0	2	Export	48	Bahrain	BHR	246	Finland	FIN								58	PLASTIC,NON-PRIMARY FORM	1	No Quantity							228892			0
S3	2016	2016	2016	2	0	2	Export	48	Bahrain	BHR	251	France	FRA								58	PLASTIC,NON-PRIMARY FORM	1	No Quantity							67148			0
S3	2016	2016	2016	2	0	2	Export	48	Bahrain	BHR	276	Germany	DEU								58	PLASTIC,NON-PRIMARY FORM	1	No Quantity							491806			0
S3	2016	2016	2016	2	0	2	Export	48	Bahrain	BHR	288	Ghana	GHA								58	PLASTIC,NON-PRIMARY FORM	1	No Quantity							16371			0
S3	2016	2016	2016	2	0	2	Export	48	Bahrain	BHR	348	Hungary	HUN								58	PLASTIC,NON-PRIMARY FORM	1	No Quantity							22978			0
S3	2016	2016	2016	2	0	2	Export	48	Bahrain	BHR	360	Indonesia	IDN								58	PLASTIC,NON-PRIMARY FORM	1	No Quantity							927976			0
S3	2016	2016	2016	2	0	2	Export	48	Bahrain	BHR	368	Iraq	IRQ								58	PLASTIC,NON-PRIMARY FORM	1	No Quantity							181895			0
S3	2016	2016	2016	2	0	2	Export	48	Bahrain	BHR	381	Italy	ITA								58	PLASTIC,NON-PRIMARY FORM	1	No Quantity							12015827			0
S3	2016	2016	2016	2	0	2	Export	48	Bahrain	BHR	384	Côte d'Ivoire	CIV								58	PLASTIC,NON-PRIMARY FORM	1	No Quantity							683000			0
S3	2016	2016	2016	2	0	2	Export	48	Bahrain	BHR	392	Japan	JPN								58	PLASTIC,NON-PRIMARY FORM	1	No Quantity							91251			0
S3	2016	2016	2016	2	0	2	Export	48	Bahrain	BHR	400	Jordan	JOR								58	PLASTIC,NON-PRIMARY FORM	1	No Quantity							713314			0
S3	2016	2016	2016	2	0	2	Export	48	Bahrain	BHR	404	Kenya	KEN								58	PLASTIC,NON-PRIMARY FORM	1	No Quantity							538889			0
S3	2016	2016	2016	2	0	2	Export	48	Bahrain	BHR	410	Rep. of Korea	KOR								58	PLASTIC,NON-PRIMARY FORM	1	No Quantity							1321433			0
S3	2016	2016	2016	2	0	2	Export	48	Bahrain	BHR	414	Kuwait	KWT								58	PLASTIC,NON-PRIMARY FORM	1	No Quantity							1946388			0
S3	2016	2016	2016	2	0	2	Export	48	Bahrain	BHR	422	Lebanon	LBN								58	PLASTIC,NON-PRIMARY FORM	1	No Quantity							1856516			0
S3	2016	2016	2016	2	0	2	Export	48	Bahrain	BHR	430	Liberia	LBR								58	PLASTIC,NON-PRIMARY FORM	1	No Quantity							218			0
S3	2016	2016	2016	2	0	2	Export	48	Bahrain	BHR	440	Lithuania	LTU								58	PLASTIC,NON-PRIMARY FORM	1	No Quantity							909336			0
S3	2016	2016	2016	2	0	2	Export	48	Bahrain	BHR	442	Luxembourg	LUX								58	PLASTIC,NON-PRIMARY FORM	1	No Quantity							166568			0
S3	2016	2016	2016	2	0	2	Export	48	Bahrain	BHR	470	Malta	MLT								58	PLASTIC,NON-PRIMARY FORM	1	No Quantity							337			0
S3	2016	2016	2016	2	0	2	Export	48	Bahrain	BHR	484	Mexico	MEX								58	PLASTIC,NON-PRIMARY FORM	1	No Quantity							530128			0
S3	2016	2016	2016	2	0	2	Export	48	Bahrain	BHR	490	Other Asia, nes									58	PLASTIC,NON-PRIMARY FORM	1	No Quantity							45554			0
S3	2016	2016	2016	2	0	2	Export	48	Bahrain	BHR	504	Morocco	MAR								58	PLASTIC,NON-PRIMARY FORM	1	No Quantity							96961			0
S3	2016	2016	2016	2	0	2	Export	48	Bahrain	BHR	512	Oman	OMN								58	PLASTIC,NON-PRIMARY FORM	1	No Quantity							892889			0
S3	2016	2016	2016	2	0	2	Export	48	Bahrain	BHR	528	Netherlands	NLD								58	PLASTIC,NON-PRIMARY FORM	1	No Quantity							774004			0
S3	2016	2016	2016	2	0	2	Export	48	Bahrain	BHR	566	Nigeria	NGA								58	PLASTIC,NON-PRIMARY FORM	1	No Quantity							2846121			0
S3	2016	2016	2016	2	0	2	Export	48	Bahrain	BHR	586	Pakistan	PAK								58	PLASTIC,NON-PRIMARY FORM	1	No Quantity							523861			0
S3	2016	2016	2016	2	0	2	Export	48	Bahrain	BHR	604	Peru	PER								58	PLASTIC,NON-PRIMARY FORM	1	No Quantity							16179			0
S3	2016	2016	2016	2	0	2	Export	48	Bahrain	BHR	616	Poland	POL								58	PLASTIC,NON-PRIMARY FORM	1	No Quantity							1280582			0
S3	2016	2016	2016	2	0	2	Export	48	Bahrain	BHR	620	Portugal	PRT								58	PLASTIC,NON-PRIMARY FORM	1	No Quantity							131273			0
S3	2016	2016	2016	2	0	2	Export	48	Bahrain	BHR	634	Qatar	QAT								58	PLASTIC,NON-PRIMARY FORM	1	No Quantity							7943545			0
S3	2016	2016	2016	2	0	2	Export	48	Bahrain	BHR	642	Romania	ROU								58	PLASTIC,NON-PRIMARY FORM	1	No Quantity							28460			0
S3	2016	2016	2016	2	0	2	Export	48	Bahrain	BHR	643	Russian Federation	RUS								58	PLASTIC,NON-PRIMARY FORM	1	No Quantity							198848			0
S3	2016	2016	2016	2	0	2	Export	48	Bahrain	BHR	682	Saudi Arabia	SAU								58	PLASTIC,NON-PRIMARY FORM	1	No Quantity							34480785			0
S3	2016	2016	2016	2	0	2	Export	48	Bahrain	BHR	686	Senegal	SEN								58	PLASTIC,NON-PRIMARY FORM	1	No Quantity							258033			0
S3	2016	2016	2016	2	0	2	Export	48	Bahrain	BHR	690	Seychelles	SYC								58	PLASTIC,NON-PRIMARY FORM	1	No Quantity							1898			0
S3	2016	2016	2016	2	0	2	Export	48	Bahrain	BHR	699	India	IND								58	PLASTIC,NON-PRIMARY FORM	1	No Quantity							2992448			0
S3	2016	2016	2016	2	0	2	Export	48	Bahrain	BHR	705	Slovenia	SVN								58	PLASTIC,NON-PRIMARY FORM	1	No Quantity							74834			0
S3	2016	2016	2016	2	0	2	Export	48	Bahrain	BHR	710	South Africa	ZAF								58	PLASTIC,NON-PRIMARY FORM	1	No Quantity							381392			0
S3	2016	2016	2016	2	0	2	Export	48	Bahrain	BHR	724	Spain	ESP								58	PLASTIC,NON-PRIMARY FORM	1	No Quantity							753886			0
S3	2016	2016	2016	2	0	2	Export	48	Bahrain	BHR	729	Sudan	SDN								58	PLASTIC,NON-PRIMARY FORM	1	No Quantity							2042			0
S3	2016	2016	2016	2	0	2	Export	48	Bahrain	BHR	752	Sweden	SWE								58	PLASTIC,NON-PRIMARY FORM	1	No Quantity							546301			0
S3	2016	2016	2016	2	0	2	Export	48	Bahrain	BHR	757	Switzerland	CHE								58	PLASTIC,NON-PRIMARY FORM	1	No Quantity							272655			0
S3	2016	2016	2016	2	0	2	Export	48	Bahrain	BHR	760	Syria	SYR								58	PLASTIC,NON-PRIMARY FORM	1	No Quantity							32376			0
S3	2016	2016	2016	2	0	2	Export	48	Bahrain	BHR	768	Togo	TGO								58	PLASTIC,NON-PRIMARY FORM	1	No Quantity							483774			0
S3	2016	2016	2016	2	0	2	Export	48	Bahrain	BHR	784	United Arab Emirates	ARE								58	PLASTIC,NON-PRIMARY FORM	1	No Quantity							1480974			0
S3	2016	2016	2016	2	0	2	Export	48	Bahrain	BHR	788	Tunisia	TUN								58	PLASTIC,NON-PRIMARY FORM	1	No Quantity							432299			0
S3	2016	2016	2016	2	0	2	Export	48	Bahrain	BHR	792	Turkey	TUR								58	PLASTIC,NON-PRIMARY FORM	1	No Quantity							2297477			0
S3	2016	2016	2016	2	0	2	Export	48	Bahrain	BHR	800	Uganda	UGA								58	PLASTIC,NON-PRIMARY FORM	1	No Quantity							217669			0
S3	2016	2016	2016	2	0	2	Export	48	Bahrain	BHR	818	Egypt	EGY								58	PLASTIC,NON-PRIMARY FORM	1	No Quantity							5904371			0
S3	2016	2016	2016	2	0	2	Export	48	Bahrain	BHR	826	United Kingdom	GBR								58	PLASTIC,NON-PRIMARY FORM	1	No Quantity							2900193			0
S3	2016	2016	2016	2	0	2	Export	48	Bahrain	BHR	834	United Rep. of Tanzania	TZA								58	PLASTIC,NON-PRIMARY FORM	1	No Quantity							253244			0
S3	2016	2016	2016	2	0	2	Export	48	Bahrain	BHR	842	USA	USA								58	PLASTIC,NON-PRIMARY FORM	1	No Quantity							47155331			0
S3	2016	2016	2016	2	0	2	Export	48	Bahrain	BHR	887	Yemen	YEM								58	PLASTIC,NON-PRIMARY FORM	1	No Quantity							534191			0
S3	2016	2016	2016	2	0	2	Export	48	Bahrain	BHR	899	Areas, nes									58	PLASTIC,NON-PRIMARY FORM	1	No Quantity							2980			0
S3	2016	2016	2016	2	0	2	Export	51	Armenia	ARM	0	World	WLD								58	PLASTIC,NON-PRIMARY FORM	1	No Quantity							3148956			0
S3	2016	2016	2016	2	0	2	Export	51	Armenia	ARM	100	Bulgaria	BGR								58	PLASTIC,NON-PRIMARY FORM	1	No Quantity							312			0
S3	2016	2016	2016	2	0	2	Export	51	Armenia	ARM	112	Belarus	BLR								58	PLASTIC,NON-PRIMARY FORM	1	No Quantity							3734			0
S3	2016	2016	2016	2	0	2	Export	51	Armenia	ARM	156	China	CHN								58	PLASTIC,NON-PRIMARY FORM	1	No Quantity							60			0
S3	2016	2016	2016	2	0	2	Export	51	Armenia	ARM	268	Georgia	GEO								58	PLASTIC,NON-PRIMARY FORM	1	No Quantity							2591668			0
S3	2016	2016	2016	2	0	2	Export	51	Armenia	ARM	276	Germany	DEU								58	PLASTIC,NON-PRIMARY FORM	1	No Quantity							33			0
S3	2016	2016	2016	2	0	2	Export	51	Armenia	ARM	368	Iraq	IRQ								58	PLASTIC,NON-PRIMARY FORM	1	No Quantity							41			0
S3	2016	2016	2016	2	0	2	Export	51	Armenia	ARM	398	Kazakhstan	KAZ								58	PLASTIC,NON-PRIMARY FORM	1	No Quantity							1968			0
S3	2016	2016	2016	2	0	2	Export	51	Armenia	ARM	616	Poland	POL								58	PLASTIC,NON-PRIMARY FORM	1	No Quantity							13			0
S3	2016	2016	2016	2	0	2	Export	51	Armenia	ARM	643	Russian Federation	RUS								58	PLASTIC,NON-PRIMARY FORM	1	No Quantity							322073			0
S3	2016	2016	2016	2	0	2	Export	51	Armenia	ARM	795	Turkmenistan	TKM								58	PLASTIC,NON-PRIMARY FORM	1	No Quantity							228714			0
S3	2016	2016	2016	2	0	2	Export	51	Armenia	ARM	899	Areas, nes									58	PLASTIC,NON-PRIMARY FORM	1	No Quantity							341			0
S3	2016	2016	2016	2	0	2	Export	48	Bahrain	BHR	0	World	WLD								59	CHEMICAL MATERIALS NES	1	No Quantity							56090950			0
S3	2016	2016	2016	2	0	2	Export	48	Bahrain	BHR	12	Algeria	DZA								59	CHEMICAL MATERIALS NES	1	No Quantity							100402			0
S3	2016	2016	2016	2	0	2	Export	48	Bahrain	BHR	28	Antigua and Barbuda	ATG								59	CHEMICAL MATERIALS NES	1	No Quantity							1003			0
S3	2016	2016	2016	2	0	2	Export	48	Bahrain	BHR	36	Australia	AUS								59	CHEMICAL MATERIALS NES	1	No Quantity							1896			0
S3	2016	2016	2016	2	0	2	Export	48	Bahrain	BHR	44	Bahamas	BHS								59	CHEMICAL MATERIALS NES	1	No Quantity							29			0
S3	2016	2016	2016	2	0	2	Export	48	Bahrain	BHR	136	Cayman Isds	CYM								59	CHEMICAL MATERIALS NES	1	No Quantity							91			0
S3	2016	2016	2016	2	0	2	Export	48	Bahrain	BHR	231	Ethiopia	ETH								59	CHEMICAL MATERIALS NES	1	No Quantity							141120			0
S3	2016	2016	2016	2	0	2	Export	48	Bahrain	BHR	262	Djibouti	DJI								59	CHEMICAL MATERIALS NES	1	No Quantity							157350			0
S3	2016	2016	2016	2	0	2	Export	48	Bahrain	BHR	276	Germany	DEU								59	CHEMICAL MATERIALS NES	1	No Quantity							38685			0
S3	2016	2016	2016	2	0	2	Export	48	Bahrain	BHR	288	Ghana	GHA								59	CHEMICAL MATERIALS NES	1	No Quantity							24503			0
S3	2016	2016	2016	2	0	2	Export	48	Bahrain	BHR	344	China, Hong Kong SAR	HKG								59	CHEMICAL MATERIALS NES	1	No Quantity							19323			0
S3	2016	2016	2016	2	0	2	Export	48	Bahrain	BHR	364	Iran	IRN								59	CHEMICAL MATERIALS NES	1	No Quantity							292881			0
S3	2016	2016	2016	2	0	2	Export	48	Bahrain	BHR	368	Iraq	IRQ								59	CHEMICAL MATERIALS NES	1	No Quantity							1155414			0
S3	2016	2016	2016	2	0	2	Export	48	Bahrain	BHR	400	Jordan	JOR								59	CHEMICAL MATERIALS NES	1	No Quantity							706063			0
S3	2016	2016	2016	2	0	2	Export	48	Bahrain	BHR	404	Kenya	KEN								59	CHEMICAL MATERIALS NES	1	No Quantity							32431			0
S3	2016	2016	2016	2	0	2	Export	48	Bahrain	BHR	414	Kuwait	KWT								59	CHEMICAL MATERIALS NES	1	No Quantity							5265360			0
S3	2016	2016	2016	2	0	2	Export	48	Bahrain	BHR	422	Lebanon	LBN								59	CHEMICAL MATERIALS NES	1	No Quantity							2319655			0
S3	2016	2016	2016	2	0	2	Export	48	Bahrain	BHR	430	Liberia	LBR								59	CHEMICAL MATERIALS NES	1	No Quantity							36259			0
S3	2016	2016	2016	2	0	2	Export	48	Bahrain	BHR	434	Libya	LBY								59	CHEMICAL MATERIALS NES	1	No Quantity							213869			0
S3	2016	2016	2016	2	0	2	Export	48	Bahrain	BHR	470	Malta	MLT								59	CHEMICAL MATERIALS NES	1	No Quantity							292893			0
S3	2016	2016	2016	2	0	2	Export	48	Bahrain	BHR	484	Mexico	MEX								59	CHEMICAL MATERIALS NES	1	No Quantity							4271268			0
S3	2016	2016	2016	2	0	2	Export	48	Bahrain	BHR	490	Other Asia, nes									59	CHEMICAL MATERIALS NES	1	No Quantity							5988			0
S3	2016	2016	2016	2	0	2	Export	48	Bahrain	BHR	504	Morocco	MAR								59	CHEMICAL MATERIALS NES	1	No Quantity							487705			0
S3	2016	2016	2016	2	0	2	Export	48	Bahrain	BHR	512	Oman	OMN								59	CHEMICAL MATERIALS NES	1	No Quantity							122558			0
S3	2016	2016	2016	2	0	2	Export	48	Bahrain	BHR	584	Marshall Isds	MHL								59	CHEMICAL MATERIALS NES	1	No Quantity							606			0
S3	2016	2016	2016	2	0	2	Export	48	Bahrain	BHR	586	Pakistan	PAK								59	CHEMICAL MATERIALS NES	1	No Quantity							396141			0
S3	2016	2016	2016	2	0	2	Export	48	Bahrain	BHR	634	Qatar	QAT								59	CHEMICAL MATERIALS NES	1	No Quantity							9065906			0
S3	2016	2016	2016	2	0	2	Export	48	Bahrain	BHR	670	Saint Vincent and the Grenadines	VCT								59	CHEMICAL MATERIALS NES	1	No Quantity							37			0
S3	2016	2016	2016	2	0	2	Export	48	Bahrain	BHR	682	Saudi Arabia	SAU								59	CHEMICAL MATERIALS NES	1	No Quantity							5155724			0
S3	2016	2016	2016	2	0	2	Export	48	Bahrain	BHR	699	India	IND								59	CHEMICAL MATERIALS NES	1	No Quantity							15181			0
S3	2016	2016	2016	2	0	2	Export	48	Bahrain	BHR	702	Singapore	SGP								59	CHEMICAL MATERIALS NES	1	No Quantity							834024			0
S3	2016	2016	2016	2	0	2	Export	48	Bahrain	BHR	710	South Africa	ZAF								59	CHEMICAL MATERIALS NES	1	No Quantity							940804			0
S3	2016	2016	2016	2	0	2	Export	48	Bahrain	BHR	724	Spain	ESP								59	CHEMICAL MATERIALS NES	1	No Quantity							12530			0
S3	2016	2016	2016	2	0	2	Export	48	Bahrain	BHR	757	Switzerland	CHE								59	CHEMICAL MATERIALS NES	1	No Quantity							3386			0
S3	2016	2016	2016	2	0	2	Export	48	Bahrain	BHR	784	United Arab Emirates	ARE								59	CHEMICAL MATERIALS NES	1	No Quantity							5045986			0
S3	2016	2016	2016	2	0	2	Export	48	Bahrain	BHR	788	Tunisia	TUN								59	CHEMICAL MATERIALS NES	1	No Quantity							285548			0
S3	2016	2016	2016	2	0	2	Export	48	Bahrain	BHR	792	Turkey	TUR								59	CHEMICAL MATERIALS NES	1	No Quantity							4674			0
S3	2016	2016	2016	2	0	2	Export	48	Bahrain	BHR	818	Egypt	EGY								59	CHEMICAL MATERIALS NES	1	No Quantity							11003080			0
S3	2016	2016	2016	2	0	2	Export	48	Bahrain	BHR	826	United Kingdom	GBR								59	CHEMICAL MATERIALS NES	1	No Quantity							2590			0
S3	2016	2016	2016	2	0	2	Export	48	Bahrain	BHR	842	USA	USA								59	CHEMICAL MATERIALS NES	1	No Quantity							7592263			0
S3	2016	2016	2016	2	0	2	Export	48	Bahrain	BHR	887	Yemen	YEM								59	CHEMICAL MATERIALS NES	1	No Quantity							44347			0
S3	2016	2016	2016	2	0	2	Export	48	Bahrain	BHR	899	Areas, nes									59	CHEMICAL MATERIALS NES	1	No Quantity							1375			0
S3	2016	2016	2016	2	0	2	Export	51	Armenia	ARM	0	World	WLD								59	CHEMICAL MATERIALS NES	1	No Quantity							636763			0
S3	2016	2016	2016	2	0	2	Export	51	Armenia	ARM	8	Albania	ALB								59	CHEMICAL MATERIALS NES	1	No Quantity							3137			0
S3	2016	2016	2016	2	0	2	Export	51	Armenia	ARM	100	Bulgaria	BGR								59	CHEMICAL MATERIALS NES	1	No Quantity							729			0
S3	2016	2016	2016	2	0	2	Export	51	Armenia	ARM	112	Belarus	BLR								59	CHEMICAL MATERIALS NES	1	No Quantity							665			0
S3	2016	2016	2016	2	0	2	Export	51	Armenia	ARM	268	Georgia	GEO								59	CHEMICAL MATERIALS NES	1	No Quantity							98332			0
S3	2016	2016	2016	2	0	2	Export	51	Armenia	ARM	276	Germany	DEU								59	CHEMICAL MATERIALS NES	1	No Quantity							155450			0
S3	2016	2016	2016	2	0	2	Export	51	Armenia	ARM	344	China, Hong Kong SAR	HKG								59	CHEMICAL MATERIALS NES	1	No Quantity							1670			0
S3	2016	2016	2016	2	0	2	Export	51	Armenia	ARM	364	Iran	IRN								59	CHEMICAL MATERIALS NES	1	No Quantity							3121			0
S3	2016	2016	2016	2	0	2	Export	51	Armenia	ARM	381	Italy	ITA								59	CHEMICAL MATERIALS NES	1	No Quantity							354			0
S3	2016	2016	2016	2	0	2	Export	51	Armenia	ARM	643	Russian Federation	RUS								59	CHEMICAL MATERIALS NES	1	No Quantity							363139			0
S3	2016	2016	2016	2	0	2	Export	51	Armenia	ARM	757	Switzerland	CHE								59	CHEMICAL MATERIALS NES	1	No Quantity							460			0
S3	2016	2016	2016	2	0	2	Export	51	Armenia	ARM	804	Ukraine	UKR								59	CHEMICAL MATERIALS NES	1	No Quantity							3878			0
S3	2016	2016	2016	2	0	2	Export	51	Armenia	ARM	826	United Kingdom	GBR								59	CHEMICAL MATERIALS NES	1	No Quantity							5390			0
S3	2016	2016	2016	2	0	2	Export	51	Armenia	ARM	899	Areas, nes									59	CHEMICAL MATERIALS NES	1	No Quantity							438			0
S3	2016	2016	2016	2	0	2	Export	48	Bahrain	BHR	0	World	WLD								61	LEATHER, LEATHER GOODS	1	No Quantity							150122			0
S3	2016	2016	2016	2	0	2	Export	48	Bahrain	BHR	414	Kuwait	KWT								61	LEATHER, LEATHER GOODS	1	No Quantity							140			0
S3	2016	2016	2016	2	0	2	Export	48	Bahrain	BHR	634	Qatar	QAT								61	LEATHER, LEATHER GOODS	1	No Quantity							95590			0
S3	2016	2016	2016	2	0	2	Export	48	Bahrain	BHR	682	Saudi Arabia	SAU								61	LEATHER, LEATHER GOODS	1	No Quantity							39671			0
S3	2016	2016	2016	2	0	2	Export	48	Bahrain	BHR	702	Singapore	SGP								61	LEATHER, LEATHER GOODS	1	No Quantity							1992			0
S3	2016	2016	2016	2	0	2	Export	48	Bahrain	BHR	784	United Arab Emirates	ARE								61	LEATHER, LEATHER GOODS	1	No Quantity							8384			0
S3	2016	2016	2016	2	0	2	Export	48	Bahrain	BHR	826	United Kingdom	GBR								61	LEATHER, LEATHER GOODS	1	No Quantity							4345			0
S3	2016	2016	2016	2	0	2	Export	51	Armenia	ARM	0	World	WLD								61	LEATHER, LEATHER GOODS	1	No Quantity							1616091			0
S3	2016	2016	2016	2	0	2	Export	51	Armenia	ARM	112	Belarus	BLR								61	LEATHER, LEATHER GOODS	1	No Quantity							17508			0
S3	2016	2016	2016	2	0	2	Export	51	Armenia	ARM	156	China	CHN								61	LEATHER, LEATHER GOODS	1	No Quantity							30352			0
S3	2016	2016	2016	2	0	2	Export	51	Armenia	ARM	251	France	FRA								61	LEATHER, LEATHER GOODS	1	No Quantity							902245			0
S3	2016	2016	2016	2	0	2	Export	51	Armenia	ARM	268	Georgia	GEO								61	LEATHER, LEATHER GOODS	1	No Quantity							365954			0
S3	2016	2016	2016	2	0	2	Export	51	Armenia	ARM	344	China, Hong Kong SAR	HKG								61	LEATHER, LEATHER GOODS	1	No Quantity							229125			0
S3	2016	2016	2016	2	0	2	Export	51	Armenia	ARM	381	Italy	ITA								61	LEATHER, LEATHER GOODS	1	No Quantity							3338			0
S3	2016	2016	2016	2	0	2	Export	51	Armenia	ARM	398	Kazakhstan	KAZ								61	LEATHER, LEATHER GOODS	1	No Quantity							8824			0
S3	2016	2016	2016	2	0	2	Export	51	Armenia	ARM	616	Poland	POL								61	LEATHER, LEATHER GOODS	1	No Quantity							900			0
S3	2016	2016	2016	2	0	2	Export	51	Armenia	ARM	643	Russian Federation	RUS								61	LEATHER, LEATHER GOODS	1	No Quantity							56946			0
S3	2016	2016	2016	2	0	2	Export	51	Armenia	ARM	899	Areas, nes									61	LEATHER, LEATHER GOODS	1	No Quantity							900			0
S3	2016	2016	2016	2	0	2	Export	48	Bahrain	BHR	0	World	WLD								62	RUBBER MANUFACTURES, NES	1	No Quantity							15437870			0
S3	2016	2016	2016	2	0	2	Export	48	Bahrain	BHR	28	Antigua and Barbuda	ATG								62	RUBBER MANUFACTURES, NES	1	No Quantity							540			0
S3	2016	2016	2016	2	0	2	Export	48	Bahrain	BHR	40	Austria	AUT								62	RUBBER MANUFACTURES, NES	1	No Quantity							1992			0
S3	2016	2016	2016	2	0	2	Export	48	Bahrain	BHR	56	Belgium	BEL								62	RUBBER MANUFACTURES, NES	1	No Quantity							153			0
S3	2016	2016	2016	2	0	2	Export	48	Bahrain	BHR	156	China	CHN								62	RUBBER MANUFACTURES, NES	1	No Quantity							17215			0
S3	2016	2016	2016	2	0	2	Export	48	Bahrain	BHR	196	Cyprus	CYP								62	RUBBER MANUFACTURES, NES	1	No Quantity							102			0
S3	2016	2016	2016	2	0	2	Export	48	Bahrain	BHR	208	Denmark	DNK								62	RUBBER MANUFACTURES, NES	1	No Quantity							764			0
S3	2016	2016	2016	2	0	2	Export	48	Bahrain	BHR	251	France	FRA								62	RUBBER MANUFACTURES, NES	1	No Quantity							1245484			0
S3	2016	2016	2016	2	0	2	Export	48	Bahrain	BHR	276	Germany	DEU								62	RUBBER MANUFACTURES, NES	1	No Quantity							1053030			0
S3	2016	2016	2016	2	0	2	Export	48	Bahrain	BHR	344	China, Hong Kong SAR	HKG								62	RUBBER MANUFACTURES, NES	1	No Quantity							13100			0
S3	2016	2016	2016	2	0	2	Export	48	Bahrain	BHR	368	Iraq	IRQ								62	RUBBER MANUFACTURES, NES	1	No Quantity							160167			0
S3	2016	2016	2016	2	0	2	Export	48	Bahrain	BHR	381	Italy	ITA								62	RUBBER MANUFACTURES, NES	1	No Quantity							329622			0
S3	2016	2016	2016	2	0	2	Export	48	Bahrain	BHR	414	Kuwait	KWT								62	RUBBER MANUFACTURES, NES	1	No Quantity							456013			0
S3	2016	2016	2016	2	0	2	Export	48	Bahrain	BHR	422	Lebanon	LBN								62	RUBBER MANUFACTURES, NES	1	No Quantity							366			0
S3	2016	2016	2016	2	0	2	Export	48	Bahrain	BHR	430	Liberia	LBR								62	RUBBER MANUFACTURES, NES	1	No Quantity							12290			0
S3	2016	2016	2016	2	0	2	Export	48	Bahrain	BHR	470	Malta	MLT								62	RUBBER MANUFACTURES, NES	1	No Quantity							2010			0
S3	2016	2016	2016	2	0	2	Export	48	Bahrain	BHR	512	Oman	OMN								62	RUBBER MANUFACTURES, NES	1	No Quantity							296372			0
S3	2016	2016	2016	2	0	2	Export	48	Bahrain	BHR	528	Netherlands	NLD								62	RUBBER MANUFACTURES, NES	1	No Quantity							182081			0
S3	2016	2016	2016	2	0	2	Export	48	Bahrain	BHR	579	Norway	NOR								62	RUBBER MANUFACTURES, NES	1	No Quantity							560			0
S3	2016	2016	2016	2	0	2	Export	48	Bahrain	BHR	584	Marshall Isds	MHL								62	RUBBER MANUFACTURES, NES	1	No Quantity							15399			0
S3	2016	2016	2016	2	0	2	Export	48	Bahrain	BHR	591	Panama	PAN								62	RUBBER MANUFACTURES, NES	1	No Quantity							524			0
S3	2016	2016	2016	2	0	2	Export	48	Bahrain	BHR	634	Qatar	QAT								62	RUBBER MANUFACTURES, NES	1	No Quantity							3064219			0
S3	2016	2016	2016	2	0	2	Export	48	Bahrain	BHR	682	Saudi Arabia	SAU								62	RUBBER MANUFACTURES, NES	1	No Quantity							4467457			0
S3	2016	2016	2016	2	0	2	Export	48	Bahrain	BHR	686	Senegal	SEN								62	RUBBER MANUFACTURES, NES	1	No Quantity							5705			0
S3	2016	2016	2016	2	0	2	Export	48	Bahrain	BHR	699	India	IND								62	RUBBER MANUFACTURES, NES	1	No Quantity							622			0
S3	2016	2016	2016	2	0	2	Export	48	Bahrain	BHR	702	Singapore	SGP								62	RUBBER MANUFACTURES, NES	1	No Quantity							257395			0
S3	2016	2016	2016	2	0	2	Export	48	Bahrain	BHR	724	Spain	ESP								62	RUBBER MANUFACTURES, NES	1	No Quantity							69769			0
S3	2016	2016	2016	2	0	2	Export	48	Bahrain	BHR	729	Sudan	SDN								62	RUBBER MANUFACTURES, NES	1	No Quantity							12932			0
S3	2016	2016	2016	2	0	2	Export	48	Bahrain	BHR	784	United Arab Emirates	ARE								62	RUBBER MANUFACTURES, NES	1	No Quantity							1860053			0
S3	2016	2016	2016	2	0	2	Export	48	Bahrain	BHR	792	Turkey	TUR								62	RUBBER MANUFACTURES, NES	1	No Quantity							379812			0
S3	2016	2016	2016	2	0	2	Export	48	Bahrain	BHR	818	Egypt	EGY								62	RUBBER MANUFACTURES, NES	1	No Quantity							3921			0
S3	2016	2016	2016	2	0	2	Export	48	Bahrain	BHR	826	United Kingdom	GBR								62	RUBBER MANUFACTURES, NES	1	No Quantity							1469550			0
S3	2016	2016	2016	2	0	2	Export	48	Bahrain	BHR	842	USA	USA								62	RUBBER MANUFACTURES, NES	1	No Quantity							2421			0
S3	2016	2016	2016	2	0	2	Export	48	Bahrain	BHR	860	Uzbekistan	UZB								62	RUBBER MANUFACTURES, NES	1	No Quantity							2873			0
S3	2016	2016	2016	2	0	2	Export	48	Bahrain	BHR	887	Yemen	YEM								62	RUBBER MANUFACTURES, NES	1	No Quantity							44136			0
S3	2016	2016	2016	2	0	2	Export	48	Bahrain	BHR	899	Areas, nes									62	RUBBER MANUFACTURES, NES	1	No Quantity							9223			0
S3	2016	2016	2016	2	0	2	Export	51	Armenia	ARM	0	World	WLD								62	RUBBER MANUFACTURES, NES	1	No Quantity							319499			0
S3	2016	2016	2016	2	0	2	Export	51	Armenia	ARM	84	Belize	BLZ								62	RUBBER MANUFACTURES, NES	1	No Quantity							148027			0
S3	2016	2016	2016	2	0	2	Export	51	Armenia	ARM	100	Bulgaria	BGR								62	RUBBER MANUFACTURES, NES	1	No Quantity							1805			0
S3	2016	2016	2016	2	0	2	Export	51	Armenia	ARM	112	Belarus	BLR								62	RUBBER MANUFACTURES, NES	1	No Quantity							8540			0
S3	2016	2016	2016	2	0	2	Export	51	Armenia	ARM	268	Georgia	GEO								62	RUBBER MANUFACTURES, NES	1	No Quantity							54079			0
S3	2016	2016	2016	2	0	2	Export	51	Armenia	ARM	364	Iran	IRN								62	RUBBER MANUFACTURES, NES	1	No Quantity							1356			0
S3	2016	2016	2016	2	0	2	Export	51	Armenia	ARM	368	Iraq	IRQ								62	RUBBER MANUFACTURES, NES	1	No Quantity							432			0
S3	2016	2016	2016	2	0	2	Export	51	Armenia	ARM	398	Kazakhstan	KAZ								62	RUBBER MANUFACTURES, NES	1	No Quantity							2598			0
S3	2016	2016	2016	2	0	2	Export	51	Armenia	ARM	643	Russian Federation	RUS								62	RUBBER MANUFACTURES, NES	1	No Quantity							47546			0
S3	2016	2016	2016	2	0	2	Export	51	Armenia	ARM	804	Ukraine	UKR								62	RUBBER MANUFACTURES, NES	1	No Quantity							260			0
S3	2016	2016	2016	2	0	2	Export	51	Armenia	ARM	842	USA	USA								62	RUBBER MANUFACTURES, NES	1	No Quantity							56			0
S3	2016	2016	2016	2	0	2	Export	51	Armenia	ARM	899	Areas, nes									62	RUBBER MANUFACTURES, NES	1	No Quantity							54800			0
S3	2016	2016	2016	2	0	2	Export	48	Bahrain	BHR	0	World	WLD								63	CORK, WOOD MANUFACTURES	1	No Quantity							28238412			0
S3	2016	2016	2016	2	0	2	Export	48	Bahrain	BHR	36	Australia	AUS								63	CORK, WOOD MANUFACTURES	1	No Quantity							3039165			0
S3	2016	2016	2016	2	0	2	Export	48	Bahrain	BHR	144	Sri Lanka	LKA								63	CORK, WOOD MANUFACTURES	1	No Quantity							7200			0
S3	2016	2016	2016	2	0	2	Export	48	Bahrain	BHR	196	Cyprus	CYP								63	CORK, WOOD MANUFACTURES	1	No Quantity							56			0
S3	2016	2016	2016	2	0	2	Export	48	Bahrain	BHR	231	Ethiopia	ETH								63	CORK, WOOD MANUFACTURES	1	No Quantity							524892			0
S3	2016	2016	2016	2	0	2	Export	48	Bahrain	BHR	344	China, Hong Kong SAR	HKG								63	CORK, WOOD MANUFACTURES	1	No Quantity							870			0
S3	2016	2016	2016	2	0	2	Export	48	Bahrain	BHR	360	Indonesia	IDN								63	CORK, WOOD MANUFACTURES	1	No Quantity							327387			0
S3	2016	2016	2016	2	0	2	Export	48	Bahrain	BHR	368	Iraq	IRQ								63	CORK, WOOD MANUFACTURES	1	No Quantity							36			0
S3	2016	2016	2016	2	0	2	Export	48	Bahrain	BHR	392	Japan	JPN								63	CORK, WOOD MANUFACTURES	1	No Quantity							319			0
S3	2016	2016	2016	2	0	2	Export	48	Bahrain	BHR	400	Jordan	JOR								63	CORK, WOOD MANUFACTURES	1	No Quantity							1741286			0
S3	2016	2016	2016	2	0	2	Export	48	Bahrain	BHR	414	Kuwait	KWT								63	CORK, WOOD MANUFACTURES	1	No Quantity							1556135			0
S3	2016	2016	2016	2	0	2	Export	48	Bahrain	BHR	430	Liberia	LBR								63	CORK, WOOD MANUFACTURES	1	No Quantity							4406			0
S3	2016	2016	2016	2	0	2	Export	48	Bahrain	BHR	470	Malta	MLT								63	CORK, WOOD MANUFACTURES	1	No Quantity							31			0
S3	2016	2016	2016	2	0	2	Export	48	Bahrain	BHR	490	Other Asia, nes									63	CORK, WOOD MANUFACTURES	1	No Quantity							9439			0
S3	2016	2016	2016	2	0	2	Export	48	Bahrain	BHR	512	Oman	OMN								63	CORK, WOOD MANUFACTURES	1	No Quantity							4051267			0
S3	2016	2016	2016	2	0	2	Export	48	Bahrain	BHR	528	Netherlands	NLD								63	CORK, WOOD MANUFACTURES	1	No Quantity							1345			0
S3	2016	2016	2016	2	0	2	Export	48	Bahrain	BHR	554	New Zealand	NZL								63	CORK, WOOD MANUFACTURES	1	No Quantity							388040			0
S3	2016	2016	2016	2	0	2	Export	48	Bahrain	BHR	579	Norway	NOR								63	CORK, WOOD MANUFACTURES	1	No Quantity							895			0
S3	2016	2016	2016	2	0	2	Export	48	Bahrain	BHR	634	Qatar	QAT								63	CORK, WOOD MANUFACTURES	1	No Quantity							994172			0
S3	2016	2016	2016	2	0	2	Export	48	Bahrain	BHR	682	Saudi Arabia	SAU								63	CORK, WOOD MANUFACTURES	1	No Quantity							10228254			0
S3	2016	2016	2016	2	0	2	Export	48	Bahrain	BHR	686	Senegal	SEN								63	CORK, WOOD MANUFACTURES	1	No Quantity							129			0
S3	2016	2016	2016	2	0	2	Export	48	Bahrain	BHR	699	India	IND								63	CORK, WOOD MANUFACTURES	1	No Quantity							736922			0
S3	2016	2016	2016	2	0	2	Export	48	Bahrain	BHR	702	Singapore	SGP								63	CORK, WOOD MANUFACTURES	1	No Quantity							53601			0
S3	2016	2016	2016	2	0	2	Export	48	Bahrain	BHR	724	Spain	ESP								63	CORK, WOOD MANUFACTURES	1	No Quantity							99719			0
S3	2016	2016	2016	2	0	2	Export	48	Bahrain	BHR	729	Sudan	SDN								63	CORK, WOOD MANUFACTURES	1	No Quantity							9541			0
S3	2016	2016	2016	2	0	2	Export	48	Bahrain	BHR	752	Sweden	SWE								63	CORK, WOOD MANUFACTURES	1	No Quantity							916			0
S3	2016	2016	2016	2	0	2	Export	48	Bahrain	BHR	784	United Arab Emirates	ARE								63	CORK, WOOD MANUFACTURES	1	No Quantity							4390095			0
S3	2016	2016	2016	2	0	2	Export	48	Bahrain	BHR	818	Egypt	EGY								63	CORK, WOOD MANUFACTURES	1	No Quantity							18984			0
S3	2016	2016	2016	2	0	2	Export	48	Bahrain	BHR	842	USA	USA								63	CORK, WOOD MANUFACTURES	1	No Quantity							13218			0
S3	2016	2016	2016	2	0	2	Export	48	Bahrain	BHR	899	Areas, nes									63	CORK, WOOD MANUFACTURES	1	No Quantity							40090			0
S3	2016	2016	2016	2	0	2	Export	51	Armenia	ARM	0	World	WLD								63	CORK, WOOD MANUFACTURES	1	No Quantity							518493			0
S3	2016	2016	2016	2	0	2	Export	51	Armenia	ARM	40	Austria	AUT								63	CORK, WOOD MANUFACTURES	1	No Quantity							112			0
S3	2016	2016	2016	2	0	2	Export	51	Armenia	ARM	112	Belarus	BLR								63	CORK, WOOD MANUFACTURES	1	No Quantity							1776			0
S3	2016	2016	2016	2	0	2	Export	51	Armenia	ARM	251	France	FRA								63	CORK, WOOD MANUFACTURES	1	No Quantity							213579			0
S3	2016	2016	2016	2	0	2	Export	51	Armenia	ARM	268	Georgia	GEO								63	CORK, WOOD MANUFACTURES	1	No Quantity							83718			0
S3	2016	2016	2016	2	0	2	Export	51	Armenia	ARM	276	Germany	DEU								63	CORK, WOOD MANUFACTURES	1	No Quantity							1954			0
S3	2016	2016	2016	2	0	2	Export	51	Armenia	ARM	364	Iran	IRN								63	CORK, WOOD MANUFACTURES	1	No Quantity							14700			0
S3	2016	2016	2016	2	0	2	Export	51	Armenia	ARM	392	Japan	JPN								63	CORK, WOOD MANUFACTURES	1	No Quantity							903			0
S3	2016	2016	2016	2	0	2	Export	51	Armenia	ARM	422	Lebanon	LBN								63	CORK, WOOD MANUFACTURES	1	No Quantity							170			0
S3	2016	2016	2016	2	0	2	Export	51	Armenia	ARM	512	Oman	OMN								63	CORK, WOOD MANUFACTURES	1	No Quantity							5556			0
S3	2016	2016	2016	2	0	2	Export	51	Armenia	ARM	616	Poland	POL								63	CORK, WOOD MANUFACTURES	1	No Quantity							2			0
S3	2016	2016	2016	2	0	2	Export	51	Armenia	ARM	620	Portugal	PRT								63	CORK, WOOD MANUFACTURES	1	No Quantity							17			0
S3	2016	2016	2016	2	0	2	Export	51	Armenia	ARM	643	Russian Federation	RUS								63	CORK, WOOD MANUFACTURES	1	No Quantity							64555			0
S3	2016	2016	2016	2	0	2	Export	51	Armenia	ARM	757	Switzerland	CHE								63	CORK, WOOD MANUFACTURES	1	No Quantity							485			0
S3	2016	2016	2016	2	0	2	Export	51	Armenia	ARM	784	United Arab Emirates	ARE								63	CORK, WOOD MANUFACTURES	1	No Quantity							68			0
S3	2016	2016	2016	2	0	2	Export	51	Armenia	ARM	795	Turkmenistan	TKM								63	CORK, WOOD MANUFACTURES	1	No Quantity							2400			0
S3	2016	2016	2016	2	0	2	Export	51	Armenia	ARM	804	Ukraine	UKR								63	CORK, WOOD MANUFACTURES	1	No Quantity							11			0
S3	2016	2016	2016	2	0	2	Export	51	Armenia	ARM	842	USA	USA								63	CORK, WOOD MANUFACTURES	1	No Quantity							2802			0
S3	2016	2016	2016	2	0	2	Export	51	Armenia	ARM	899	Areas, nes									63	CORK, WOOD MANUFACTURES	1	No Quantity							125686			0
S3	2016	2016	2016	2	0	2	Export	48	Bahrain	BHR	0	World	WLD								64	PAPER,PAPERBOARD,ETC.	1	No Quantity							42107412			0
S3	2016	2016	2016	2	0	2	Export	48	Bahrain	BHR	12	Algeria	DZA								64	PAPER,PAPERBOARD,ETC.	1	No Quantity							47168			0
S3	2016	2016	2016	2	0	2	Export	48	Bahrain	BHR	28	Antigua and Barbuda	ATG								64	PAPER,PAPERBOARD,ETC.	1	No Quantity							1434			0
S3	2016	2016	2016	2	0	2	Export	48	Bahrain	BHR	36	Australia	AUS								64	PAPER,PAPERBOARD,ETC.	1	No Quantity							279			0
S3	2016	2016	2016	2	0	2	Export	48	Bahrain	BHR	44	Bahamas	BHS								64	PAPER,PAPERBOARD,ETC.	1	No Quantity							1056			0
S3	2016	2016	2016	2	0	2	Export	48	Bahrain	BHR	136	Cayman Isds	CYM								64	PAPER,PAPERBOARD,ETC.	1	No Quantity							622			0
S3	2016	2016	2016	2	0	2	Export	48	Bahrain	BHR	196	Cyprus	CYP								64	PAPER,PAPERBOARD,ETC.	1	No Quantity							236825			0
S3	2016	2016	2016	2	0	2	Export	48	Bahrain	BHR	266	Gabon	GAB								64	PAPER,PAPERBOARD,ETC.	1	No Quantity							3059			0
S3	2016	2016	2016	2	0	2	Export	48	Bahrain	BHR	276	Germany	DEU								64	PAPER,PAPERBOARD,ETC.	1	No Quantity							150			0
S3	2016	2016	2016	2	0	2	Export	48	Bahrain	BHR	368	Iraq	IRQ								64	PAPER,PAPERBOARD,ETC.	1	No Quantity							462293			0
S3	2016	2016	2016	2	0	2	Export	48	Bahrain	BHR	381	Italy	ITA								64	PAPER,PAPERBOARD,ETC.	1	No Quantity							2146			0
S3	2016	2016	2016	2	0	2	Export	48	Bahrain	BHR	400	Jordan	JOR								64	PAPER,PAPERBOARD,ETC.	1	No Quantity							1087582			0
S3	2016	2016	2016	2	0	2	Export	48	Bahrain	BHR	404	Kenya	KEN								64	PAPER,PAPERBOARD,ETC.	1	No Quantity							19348			0
S3	2016	2016	2016	2	0	2	Export	48	Bahrain	BHR	414	Kuwait	KWT								64	PAPER,PAPERBOARD,ETC.	1	No Quantity							21268164			0
S3	2016	2016	2016	2	0	2	Export	48	Bahrain	BHR	422	Lebanon	LBN								64	PAPER,PAPERBOARD,ETC.	1	No Quantity							3644209			0
S3	2016	2016	2016	2	0	2	Export	48	Bahrain	BHR	430	Liberia	LBR								64	PAPER,PAPERBOARD,ETC.	1	No Quantity							9932			0
S3	2016	2016	2016	2	0	2	Export	48	Bahrain	BHR	470	Malta	MLT								64	PAPER,PAPERBOARD,ETC.	1	No Quantity							6507			0
S3	2016	2016	2016	2	0	2	Export	48	Bahrain	BHR	504	Morocco	MAR								64	PAPER,PAPERBOARD,ETC.	1	No Quantity							54851			0
S3	2016	2016	2016	2	0	2	Export	48	Bahrain	BHR	512	Oman	OMN								64	PAPER,PAPERBOARD,ETC.	1	No Quantity							447473			0
S3	2016	2016	2016	2	0	2	Export	48	Bahrain	BHR	528	Netherlands	NLD								64	PAPER,PAPERBOARD,ETC.	1	No Quantity							4039			0
S3	2016	2016	2016	2	0	2	Export	48	Bahrain	BHR	579	Norway	NOR								64	PAPER,PAPERBOARD,ETC.	1	No Quantity							1336			0
S3	2016	2016	2016	2	0	2	Export	48	Bahrain	BHR	584	Marshall Isds	MHL								64	PAPER,PAPERBOARD,ETC.	1	No Quantity							189			0
S3	2016	2016	2016	2	0	2	Export	48	Bahrain	BHR	586	Pakistan	PAK								64	PAPER,PAPERBOARD,ETC.	1	No Quantity							1			0
S3	2016	2016	2016	2	0	2	Export	48	Bahrain	BHR	591	Panama	PAN								64	PAPER,PAPERBOARD,ETC.	1	No Quantity							934			0
S3	2016	2016	2016	2	0	2	Export	48	Bahrain	BHR	634	Qatar	QAT								64	PAPER,PAPERBOARD,ETC.	1	No Quantity							949169			0
S3	2016	2016	2016	2	0	2	Export	48	Bahrain	BHR	682	Saudi Arabia	SAU								64	PAPER,PAPERBOARD,ETC.	1	No Quantity							12741774			0
S3	2016	2016	2016	2	0	2	Export	48	Bahrain	BHR	690	Seychelles	SYC								64	PAPER,PAPERBOARD,ETC.	1	No Quantity							4003			0
S3	2016	2016	2016	2	0	2	Export	48	Bahrain	BHR	694	Sierra Leone	SLE								64	PAPER,PAPERBOARD,ETC.	1	No Quantity							9120			0
S3	2016	2016	2016	2	0	2	Export	48	Bahrain	BHR	702	Singapore	SGP								64	PAPER,PAPERBOARD,ETC.	1	No Quantity							12207			0
S3	2016	2016	2016	2	0	2	Export	48	Bahrain	BHR	729	Sudan	SDN								64	PAPER,PAPERBOARD,ETC.	1	No Quantity							751			0
S3	2016	2016	2016	2	0	2	Export	48	Bahrain	BHR	772	Tokelau	TKL								64	PAPER,PAPERBOARD,ETC.	1	No Quantity							158940			0
S3	2016	2016	2016	2	0	2	Export	48	Bahrain	BHR	784	United Arab Emirates	ARE								64	PAPER,PAPERBOARD,ETC.	1	No Quantity							331632			0
S3	2016	2016	2016	2	0	2	Export	48	Bahrain	BHR	792	Turkey	TUR								64	PAPER,PAPERBOARD,ETC.	1	No Quantity							233890			0
S3	2016	2016	2016	2	0	2	Export	48	Bahrain	BHR	842	USA	USA								64	PAPER,PAPERBOARD,ETC.	1	No Quantity							74948			0
S3	2016	2016	2016	2	0	2	Export	48	Bahrain	BHR	887	Yemen	YEM								64	PAPER,PAPERBOARD,ETC.	1	No Quantity							140212			0
S3	2016	2016	2016	2	0	2	Export	48	Bahrain	BHR	899	Areas, nes									64	PAPER,PAPERBOARD,ETC.	1	No Quantity							151172			0
S3	2016	2016	2016	2	0	2	Export	51	Armenia	ARM	0	World	WLD								64	PAPER,PAPERBOARD,ETC.	1	No Quantity							495972			0
S3	2016	2016	2016	2	0	2	Export	51	Armenia	ARM	40	Austria	AUT								64	PAPER,PAPERBOARD,ETC.	1	No Quantity							6			0
S3	2016	2016	2016	2	0	2	Export	51	Armenia	ARM	100	Bulgaria	BGR								64	PAPER,PAPERBOARD,ETC.	1	No Quantity							821			0
S3	2016	2016	2016	2	0	2	Export	51	Armenia	ARM	112	Belarus	BLR								64	PAPER,PAPERBOARD,ETC.	1	No Quantity							20625			0
S3	2016	2016	2016	2	0	2	Export	51	Armenia	ARM	156	China	CHN								64	PAPER,PAPERBOARD,ETC.	1	No Quantity							35			0
S3	2016	2016	2016	2	0	2	Export	51	Armenia	ARM	203	Czechia	CZE								64	PAPER,PAPERBOARD,ETC.	1	No Quantity							1158			0
S3	2016	2016	2016	2	0	2	Export	51	Armenia	ARM	233	Estonia	EST								64	PAPER,PAPERBOARD,ETC.	1	No Quantity							6			0
S3	2016	2016	2016	2	0	2	Export	51	Armenia	ARM	251	France	FRA								64	PAPER,PAPERBOARD,ETC.	1	No Quantity							4970			0
S3	2016	2016	2016	2	0	2	Export	51	Armenia	ARM	268	Georgia	GEO								64	PAPER,PAPERBOARD,ETC.	1	No Quantity							216206			0
S3	2016	2016	2016	2	0	2	Export	51	Armenia	ARM	276	Germany	DEU								64	PAPER,PAPERBOARD,ETC.	1	No Quantity							1059			0
S3	2016	2016	2016	2	0	2	Export	51	Armenia	ARM	348	Hungary	HUN								64	PAPER,PAPERBOARD,ETC.	1	No Quantity							862			0
S3	2016	2016	2016	2	0	2	Export	51	Armenia	ARM	364	Iran	IRN								64	PAPER,PAPERBOARD,ETC.	1	No Quantity							3092			0
S3	2016	2016	2016	2	0	2	Export	51	Armenia	ARM	368	Iraq	IRQ								64	PAPER,PAPERBOARD,ETC.	1	No Quantity							37095			0
S3	2016	2016	2016	2	0	2	Export	51	Armenia	ARM	376	Israel	ISR								64	PAPER,PAPERBOARD,ETC.	1	No Quantity							1400			0
S3	2016	2016	2016	2	0	2	Export	51	Armenia	ARM	381	Italy	ITA								64	PAPER,PAPERBOARD,ETC.	1	No Quantity							4431			0
S3	2016	2016	2016	2	0	2	Export	51	Armenia	ARM	392	Japan	JPN								64	PAPER,PAPERBOARD,ETC.	1	No Quantity							668			0
S3	2016	2016	2016	2	0	2	Export	51	Armenia	ARM	398	Kazakhstan	KAZ								64	PAPER,PAPERBOARD,ETC.	1	No Quantity							21480			0
S3	2016	2016	2016	2	0	2	Export	51	Armenia	ARM	410	Rep. of Korea	KOR								64	PAPER,PAPERBOARD,ETC.	1	No Quantity							300			0
S3	2016	2016	2016	2	0	2	Export	51	Armenia	ARM	417	Kyrgyzstan	KGZ								64	PAPER,PAPERBOARD,ETC.	1	No Quantity							18			0
S3	2016	2016	2016	2	0	2	Export	51	Armenia	ARM	422	Lebanon	LBN								64	PAPER,PAPERBOARD,ETC.	1	No Quantity							100			0
S3	2016	2016	2016	2	0	2	Export	51	Armenia	ARM	428	Latvia	LVA								64	PAPER,PAPERBOARD,ETC.	1	No Quantity							825			0
S3	2016	2016	2016	2	0	2	Export	51	Armenia	ARM	440	Lithuania	LTU								64	PAPER,PAPERBOARD,ETC.	1	No Quantity							8			0
S3	2016	2016	2016	2	0	2	Export	51	Armenia	ARM	616	Poland	POL								64	PAPER,PAPERBOARD,ETC.	1	No Quantity							190			0
S3	2016	2016	2016	2	0	2	Export	51	Armenia	ARM	643	Russian Federation	RUS								64	PAPER,PAPERBOARD,ETC.	1	No Quantity							148157			0
S3	2016	2016	2016	2	0	2	Export	51	Armenia	ARM	703	Slovakia	SVK								64	PAPER,PAPERBOARD,ETC.	1	No Quantity							11			0
S3	2016	2016	2016	2	0	2	Export	51	Armenia	ARM	757	Switzerland	CHE								64	PAPER,PAPERBOARD,ETC.	1	No Quantity							1999			0
S3	2016	2016	2016	2	0	2	Export	51	Armenia	ARM	804	Ukraine	UKR								64	PAPER,PAPERBOARD,ETC.	1	No Quantity							5613			0
S3	2016	2016	2016	2	0	2	Export	51	Armenia	ARM	826	United Kingdom	GBR								64	PAPER,PAPERBOARD,ETC.	1	No Quantity							4			0
S3	2016	2016	2016	2	0	2	Export	51	Armenia	ARM	842	USA	USA								64	PAPER,PAPERBOARD,ETC.	1	No Quantity							23728			0
S3	2016	2016	2016	2	0	2	Export	51	Armenia	ARM	899	Areas, nes									64	PAPER,PAPERBOARD,ETC.	1	No Quantity							1107			0
S3	2016	2016	2016	2	0	2	Export	48	Bahrain	BHR	0	World	WLD								65	TEXTILE YARN,FABRIC,ETC.	1	No Quantity							151194073			0
S3	2016	2016	2016	2	0	2	Export	48	Bahrain	BHR	28	Antigua and Barbuda	ATG								65	TEXTILE YARN,FABRIC,ETC.	1	No Quantity							604			0
S3	2016	2016	2016	2	0	2	Export	48	Bahrain	BHR	32	Argentina	ARG								65	TEXTILE YARN,FABRIC,ETC.	1	No Quantity							138819			0
S3	2016	2016	2016	2	0	2	Export	48	Bahrain	BHR	36	Australia	AUS								65	TEXTILE YARN,FABRIC,ETC.	1	No Quantity							30359			0
S3	2016	2016	2016	2	0	2	Export	48	Bahrain	BHR	40	Austria	AUT								65	TEXTILE YARN,FABRIC,ETC.	1	No Quantity							127731			0
S3	2016	2016	2016	2	0	2	Export	48	Bahrain	BHR	44	Bahamas	BHS								65	TEXTILE YARN,FABRIC,ETC.	1	No Quantity							31			0
S3	2016	2016	2016	2	0	2	Export	48	Bahrain	BHR	50	Bangladesh	BGD								65	TEXTILE YARN,FABRIC,ETC.	1	No Quantity							10654414			0
S3	2016	2016	2016	2	0	2	Export	48	Bahrain	BHR	56	Belgium	BEL								65	TEXTILE YARN,FABRIC,ETC.	1	No Quantity							63008			0
S3	2016	2016	2016	2	0	2	Export	48	Bahrain	BHR	76	Brazil	BRA								65	TEXTILE YARN,FABRIC,ETC.	1	No Quantity							54935			0
S3	2016	2016	2016	2	0	2	Export	48	Bahrain	BHR	116	Cambodia	KHM								65	TEXTILE YARN,FABRIC,ETC.	1	No Quantity							274226			0
S3	2016	2016	2016	2	0	2	Export	48	Bahrain	BHR	144	Sri Lanka	LKA								65	TEXTILE YARN,FABRIC,ETC.	1	No Quantity							1283999			0
S3	2016	2016	2016	2	0	2	Export	48	Bahrain	BHR	156	China	CHN								65	TEXTILE YARN,FABRIC,ETC.	1	No Quantity							2332384			0
S3	2016	2016	2016	2	0	2	Export	48	Bahrain	BHR	170	Colombia	COL								65	TEXTILE YARN,FABRIC,ETC.	1	No Quantity							574397			0
S3	2016	2016	2016	2	0	2	Export	48	Bahrain	BHR	196	Cyprus	CYP								65	TEXTILE YARN,FABRIC,ETC.	1	No Quantity							120			0
S3	2016	2016	2016	2	0	2	Export	48	Bahrain	BHR	203	Czechia	CZE								65	TEXTILE YARN,FABRIC,ETC.	1	No Quantity							91764			0
S3	2016	2016	2016	2	0	2	Export	48	Bahrain	BHR	208	Denmark	DNK								65	TEXTILE YARN,FABRIC,ETC.	1	No Quantity							1484728			0
S3	2016	2016	2016	2	0	2	Export	48	Bahrain	BHR	214	Dominican Rep.	DOM								65	TEXTILE YARN,FABRIC,ETC.	1	No Quantity							33542			0
S3	2016	2016	2016	2	0	2	Export	48	Bahrain	BHR	233	Estonia	EST								65	TEXTILE YARN,FABRIC,ETC.	1	No Quantity							383479			0
S3	2016	2016	2016	2	0	2	Export	48	Bahrain	BHR	246	Finland	FIN								65	TEXTILE YARN,FABRIC,ETC.	1	No Quantity							403713			0
S3	2016	2016	2016	2	0	2	Export	48	Bahrain	BHR	251	France	FRA								65	TEXTILE YARN,FABRIC,ETC.	1	No Quantity							2013758			0
S3	2016	2016	2016	2	0	2	Export	48	Bahrain	BHR	276	Germany	DEU								65	TEXTILE YARN,FABRIC,ETC.	1	No Quantity							1388015			0
S3	2016	2016	2016	2	0	2	Export	48	Bahrain	BHR	300	Greece	GRC								65	TEXTILE YARN,FABRIC,ETC.	1	No Quantity							150018			0
S3	2016	2016	2016	2	0	2	Export	48	Bahrain	BHR	344	China, Hong Kong SAR	HKG								65	TEXTILE YARN,FABRIC,ETC.	1	No Quantity							6458312			0
S3	2016	2016	2016	2	0	2	Export	48	Bahrain	BHR	348	Hungary	HUN								65	TEXTILE YARN,FABRIC,ETC.	1	No Quantity							82278			0
S3	2016	2016	2016	2	0	2	Export	48	Bahrain	BHR	360	Indonesia	IDN								65	TEXTILE YARN,FABRIC,ETC.	1	No Quantity							1355223			0
S3	2016	2016	2016	2	0	2	Export	48	Bahrain	BHR	368	Iraq	IRQ								65	TEXTILE YARN,FABRIC,ETC.	1	No Quantity							30545			0
S3	2016	2016	2016	2	0	2	Export	48	Bahrain	BHR	372	Ireland	IRL								65	TEXTILE YARN,FABRIC,ETC.	1	No Quantity							135396			0
S3	2016	2016	2016	2	0	2	Export	48	Bahrain	BHR	381	Italy	ITA								65	TEXTILE YARN,FABRIC,ETC.	1	No Quantity							957768			0
S3	2016	2016	2016	2	0	2	Export	48	Bahrain	BHR	392	Japan	JPN								65	TEXTILE YARN,FABRIC,ETC.	1	No Quantity							201366			0
S3	2016	2016	2016	2	0	2	Export	48	Bahrain	BHR	400	Jordan	JOR								65	TEXTILE YARN,FABRIC,ETC.	1	No Quantity							1723985			0
S3	2016	2016	2016	2	0	2	Export	48	Bahrain	BHR	410	Rep. of Korea	KOR								65	TEXTILE YARN,FABRIC,ETC.	1	No Quantity							223800			0
S3	2016	2016	2016	2	0	2	Export	48	Bahrain	BHR	414	Kuwait	KWT								65	TEXTILE YARN,FABRIC,ETC.	1	No Quantity							190949			0
S3	2016	2016	2016	2	0	2	Export	48	Bahrain	BHR	422	Lebanon	LBN								65	TEXTILE YARN,FABRIC,ETC.	1	No Quantity							6750			0
S3	2016	2016	2016	2	0	2	Export	48	Bahrain	BHR	430	Liberia	LBR								65	TEXTILE YARN,FABRIC,ETC.	1	No Quantity							7768			0
S3	2016	2016	2016	2	0	2	Export	48	Bahrain	BHR	440	Lithuania	LTU								65	TEXTILE YARN,FABRIC,ETC.	1	No Quantity							50384			0
S3	2016	2016	2016	2	0	2	Export	48	Bahrain	BHR	446	China, Macao SAR	MAC								65	TEXTILE YARN,FABRIC,ETC.	1	No Quantity							56953			0
S3	2016	2016	2016	2	0	2	Export	48	Bahrain	BHR	458	Malaysia	MYS								65	TEXTILE YARN,FABRIC,ETC.	1	No Quantity							54721			0
S3	2016	2016	2016	2	0	2	Export	48	Bahrain	BHR	470	Malta	MLT								65	TEXTILE YARN,FABRIC,ETC.	1	No Quantity							1376			0
S3	2016	2016	2016	2	0	2	Export	48	Bahrain	BHR	480	Mauritius	MUS								65	TEXTILE YARN,FABRIC,ETC.	1	No Quantity							1859218			0
S3	2016	2016	2016	2	0	2	Export	48	Bahrain	BHR	484	Mexico	MEX								65	TEXTILE YARN,FABRIC,ETC.	1	No Quantity							813560			0
S3	2016	2016	2016	2	0	2	Export	48	Bahrain	BHR	490	Other Asia, nes									65	TEXTILE YARN,FABRIC,ETC.	1	No Quantity							16848			0
S3	2016	2016	2016	2	0	2	Export	48	Bahrain	BHR	499	Montenegro	MNE								65	TEXTILE YARN,FABRIC,ETC.	1	No Quantity							190479			0
S3	2016	2016	2016	2	0	2	Export	48	Bahrain	BHR	504	Morocco	MAR								65	TEXTILE YARN,FABRIC,ETC.	1	No Quantity							91583			0
S3	2016	2016	2016	2	0	2	Export	48	Bahrain	BHR	512	Oman	OMN								65	TEXTILE YARN,FABRIC,ETC.	1	No Quantity							13817133			0
S3	2016	2016	2016	2	0	2	Export	48	Bahrain	BHR	528	Netherlands	NLD								65	TEXTILE YARN,FABRIC,ETC.	1	No Quantity							578925			0
S3	2016	2016	2016	2	0	2	Export	48	Bahrain	BHR	579	Norway	NOR								65	TEXTILE YARN,FABRIC,ETC.	1	No Quantity							1536			0
S3	2016	2016	2016	2	0	2	Export	48	Bahrain	BHR	584	Marshall Isds	MHL								65	TEXTILE YARN,FABRIC,ETC.	1	No Quantity							1420			0
S3	2016	2016	2016	2	0	2	Export	48	Bahrain	BHR	586	Pakistan	PAK								65	TEXTILE YARN,FABRIC,ETC.	1	No Quantity							4136153			0
S3	2016	2016	2016	2	0	2	Export	48	Bahrain	BHR	591	Panama	PAN								65	TEXTILE YARN,FABRIC,ETC.	1	No Quantity							1614			0
S3	2016	2016	2016	2	0	2	Export	48	Bahrain	BHR	600	Paraguay	PRY								65	TEXTILE YARN,FABRIC,ETC.	1	No Quantity							135558			0
S3	2016	2016	2016	2	0	2	Export	48	Bahrain	BHR	608	Philippines	PHL								65	TEXTILE YARN,FABRIC,ETC.	1	No Quantity							418342			0
S3	2016	2016	2016	2	0	2	Export	48	Bahrain	BHR	616	Poland	POL								65	TEXTILE YARN,FABRIC,ETC.	1	No Quantity							3997367			0
S3	2016	2016	2016	2	0	2	Export	48	Bahrain	BHR	620	Portugal	PRT								65	TEXTILE YARN,FABRIC,ETC.	1	No Quantity							92389			0
S3	2016	2016	2016	2	0	2	Export	48	Bahrain	BHR	634	Qatar	QAT								65	TEXTILE YARN,FABRIC,ETC.	1	No Quantity							2787439			0
S3	2016	2016	2016	2	0	2	Export	48	Bahrain	BHR	642	Romania	ROU								65	TEXTILE YARN,FABRIC,ETC.	1	No Quantity							434674			0
S3	2016	2016	2016	2	0	2	Export	48	Bahrain	BHR	682	Saudi Arabia	SAU								65	TEXTILE YARN,FABRIC,ETC.	1	No Quantity							12720246			0
S3	2016	2016	2016	2	0	2	Export	48	Bahrain	BHR	688	Serbia	SRB								65	TEXTILE YARN,FABRIC,ETC.	1	No Quantity							213			0
S3	2016	2016	2016	2	0	2	Export	48	Bahrain	BHR	699	India	IND								65	TEXTILE YARN,FABRIC,ETC.	1	No Quantity							679346			0
S3	2016	2016	2016	2	0	2	Export	48	Bahrain	BHR	702	Singapore	SGP								65	TEXTILE YARN,FABRIC,ETC.	1	No Quantity							130986			0
S3	2016	2016	2016	2	0	2	Export	48	Bahrain	BHR	704	Viet Nam	VNM								65	TEXTILE YARN,FABRIC,ETC.	1	No Quantity							1280762			0
S3	2016	2016	2016	2	0	2	Export	48	Bahrain	BHR	710	South Africa	ZAF								65	TEXTILE YARN,FABRIC,ETC.	1	No Quantity							10473			0
S3	2016	2016	2016	2	0	2	Export	48	Bahrain	BHR	724	Spain	ESP								65	TEXTILE YARN,FABRIC,ETC.	1	No Quantity							2057078			0
S3	2016	2016	2016	2	0	2	Export	48	Bahrain	BHR	752	Sweden	SWE								65	TEXTILE YARN,FABRIC,ETC.	1	No Quantity							294324			0
S3	2016	2016	2016	2	0	2	Export	48	Bahrain	BHR	764	Thailand	THA								65	TEXTILE YARN,FABRIC,ETC.	1	No Quantity							229108			0
S3	2016	2016	2016	2	0	2	Export	48	Bahrain	BHR	784	United Arab Emirates	ARE								65	TEXTILE YARN,FABRIC,ETC.	1	No Quantity							4600299			0
S3	2016	2016	2016	2	0	2	Export	48	Bahrain	BHR	788	Tunisia	TUN								65	TEXTILE YARN,FABRIC,ETC.	1	No Quantity							1388939			0
S3	2016	2016	2016	2	0	2	Export	48	Bahrain	BHR	792	Turkey	TUR								65	TEXTILE YARN,FABRIC,ETC.	1	No Quantity							15868024			0
S3	2016	2016	2016	2	0	2	Export	48	Bahrain	BHR	798	Tuvalu	TUV								65	TEXTILE YARN,FABRIC,ETC.	1	No Quantity							1992			0
S3	2016	2016	2016	2	0	2	Export	48	Bahrain	BHR	818	Egypt	EGY								65	TEXTILE YARN,FABRIC,ETC.	1	No Quantity							4015129			0
S3	2016	2016	2016	2	0	2	Export	48	Bahrain	BHR	826	United Kingdom	GBR								65	TEXTILE YARN,FABRIC,ETC.	1	No Quantity							2459632			0
S3	2016	2016	2016	2	0	2	Export	48	Bahrain	BHR	842	USA	USA								65	TEXTILE YARN,FABRIC,ETC.	1	No Quantity							42920913			0
S3	2016	2016	2016	2	0	2	Export	48	Bahrain	BHR	862	Venezuela	VEN								65	TEXTILE YARN,FABRIC,ETC.	1	No Quantity							96990			0
S3	2016	2016	2016	2	0	2	Export	48	Bahrain	BHR	887	Yemen	YEM								65	TEXTILE YARN,FABRIC,ETC.	1	No Quantity							19633			0
S3	2016	2016	2016	2	0	2	Export	48	Bahrain	BHR	899	Areas, nes									65	TEXTILE YARN,FABRIC,ETC.	1	No Quantity							24131			0
S3	2016	2016	2016	2	0	2	Export	51	Armenia	ARM	0	World	WLD								65	TEXTILE YARN,FABRIC,ETC.	1	No Quantity							3892157			0
S3	2016	2016	2016	2	0	2	Export	51	Armenia	ARM	100	Bulgaria	BGR								65	TEXTILE YARN,FABRIC,ETC.	1	No Quantity							4318			0
S3	2016	2016	2016	2	0	2	Export	51	Armenia	ARM	112	Belarus	BLR								65	TEXTILE YARN,FABRIC,ETC.	1	No Quantity							1240274			0
S3	2016	2016	2016	2	0	2	Export	51	Armenia	ARM	124	Canada	CAN								65	TEXTILE YARN,FABRIC,ETC.	1	No Quantity							3651			0
S3	2016	2016	2016	2	0	2	Export	51	Armenia	ARM	251	France	FRA								65	TEXTILE YARN,FABRIC,ETC.	1	No Quantity							6369			0
S3	2016	2016	2016	2	0	2	Export	51	Armenia	ARM	268	Georgia	GEO								65	TEXTILE YARN,FABRIC,ETC.	1	No Quantity							11265			0
S3	2016	2016	2016	2	0	2	Export	51	Armenia	ARM	276	Germany	DEU								65	TEXTILE YARN,FABRIC,ETC.	1	No Quantity							139480			0
S3	2016	2016	2016	2	0	2	Export	51	Armenia	ARM	300	Greece	GRC								65	TEXTILE YARN,FABRIC,ETC.	1	No Quantity							1030			0
S3	2016	2016	2016	2	0	2	Export	51	Armenia	ARM	344	China, Hong Kong SAR	HKG								65	TEXTILE YARN,FABRIC,ETC.	1	No Quantity							75			0
S3	2016	2016	2016	2	0	2	Export	51	Armenia	ARM	381	Italy	ITA								65	TEXTILE YARN,FABRIC,ETC.	1	No Quantity							11679			0
S3	2016	2016	2016	2	0	2	Export	51	Armenia	ARM	398	Kazakhstan	KAZ								65	TEXTILE YARN,FABRIC,ETC.	1	No Quantity							866289			0
S3	2016	2016	2016	2	0	2	Export	51	Armenia	ARM	404	Kenya	KEN								65	TEXTILE YARN,FABRIC,ETC.	1	No Quantity							205			0
S3	2016	2016	2016	2	0	2	Export	51	Armenia	ARM	410	Rep. of Korea	KOR								65	TEXTILE YARN,FABRIC,ETC.	1	No Quantity							2			0
S3	2016	2016	2016	2	0	2	Export	51	Armenia	ARM	417	Kyrgyzstan	KGZ								65	TEXTILE YARN,FABRIC,ETC.	1	No Quantity							24852			0
S3	2016	2016	2016	2	0	2	Export	51	Armenia	ARM	422	Lebanon	LBN								65	TEXTILE YARN,FABRIC,ETC.	1	No Quantity							69			0
S3	2016	2016	2016	2	0	2	Export	51	Armenia	ARM	428	Latvia	LVA								65	TEXTILE YARN,FABRIC,ETC.	1	No Quantity							2500			0
S3	2016	2016	2016	2	0	2	Export	51	Armenia	ARM	440	Lithuania	LTU								65	TEXTILE YARN,FABRIC,ETC.	1	No Quantity							5058			0
S3	2016	2016	2016	2	0	2	Export	51	Armenia	ARM	616	Poland	POL								65	TEXTILE YARN,FABRIC,ETC.	1	No Quantity							11			0
S3	2016	2016	2016	2	0	2	Export	51	Armenia	ARM	643	Russian Federation	RUS								65	TEXTILE YARN,FABRIC,ETC.	1	No Quantity							1400288			0
S3	2016	2016	2016	2	0	2	Export	51	Armenia	ARM	757	Switzerland	CHE								65	TEXTILE YARN,FABRIC,ETC.	1	No Quantity							689			0
S3	2016	2016	2016	2	0	2	Export	51	Armenia	ARM	784	United Arab Emirates	ARE								65	TEXTILE YARN,FABRIC,ETC.	1	No Quantity							153			0
S3	2016	2016	2016	2	0	2	Export	51	Armenia	ARM	795	Turkmenistan	TKM								65	TEXTILE YARN,FABRIC,ETC.	1	No Quantity							5487			0
S3	2016	2016	2016	2	0	2	Export	51	Armenia	ARM	842	USA	USA								65	TEXTILE YARN,FABRIC,ETC.	1	No Quantity							62869			0
S3	2016	2016	2016	2	0	2	Export	51	Armenia	ARM	899	Areas, nes									65	TEXTILE YARN,FABRIC,ETC.	1	No Quantity							105544			0
S3	2016	2016	2016	2	0	2	Export	48	Bahrain	BHR	0	World	WLD								66	NON-METAL.MINERAL MANFCT	1	No Quantity							48794489			0
S3	2016	2016	2016	2	0	2	Export	48	Bahrain	BHR	28	Antigua and Barbuda	ATG								66	NON-METAL.MINERAL MANFCT	1	No Quantity							283			0
S3	2016	2016	2016	2	0	2	Export	48	Bahrain	BHR	31	Azerbaijan	AZE								66	NON-METAL.MINERAL MANFCT	1	No Quantity							127			0
S3	2016	2016	2016	2	0	2	Export	48	Bahrain	BHR	36	Australia	AUS								66	NON-METAL.MINERAL MANFCT	1	No Quantity							2415			0
S3	2016	2016	2016	2	0	2	Export	48	Bahrain	BHR	44	Bahamas	BHS								66	NON-METAL.MINERAL MANFCT	1	No Quantity							145			0
S3	2016	2016	2016	2	0	2	Export	48	Bahrain	BHR	56	Belgium	BEL								66	NON-METAL.MINERAL MANFCT	1	No Quantity							3823155			0
S3	2016	2016	2016	2	0	2	Export	48	Bahrain	BHR	124	Canada	CAN								66	NON-METAL.MINERAL MANFCT	1	No Quantity							242233			0
S3	2016	2016	2016	2	0	2	Export	48	Bahrain	BHR	136	Cayman Isds	CYM								66	NON-METAL.MINERAL MANFCT	1	No Quantity							727			0
S3	2016	2016	2016	2	0	2	Export	48	Bahrain	BHR	144	Sri Lanka	LKA								66	NON-METAL.MINERAL MANFCT	1	No Quantity							13358			0
S3	2016	2016	2016	2	0	2	Export	48	Bahrain	BHR	156	China	CHN								66	NON-METAL.MINERAL MANFCT	1	No Quantity							4228360			0
S3	2016	2016	2016	2	0	2	Export	48	Bahrain	BHR	196	Cyprus	CYP								66	NON-METAL.MINERAL MANFCT	1	No Quantity							311			0
S3	2016	2016	2016	2	0	2	Export	48	Bahrain	BHR	208	Denmark	DNK								66	NON-METAL.MINERAL MANFCT	1	No Quantity							60642			0
S3	2016	2016	2016	2	0	2	Export	48	Bahrain	BHR	251	France	FRA								66	NON-METAL.MINERAL MANFCT	1	No Quantity							4899441			0
S3	2016	2016	2016	2	0	2	Export	48	Bahrain	BHR	262	Djibouti	DJI								66	NON-METAL.MINERAL MANFCT	1	No Quantity							116570			0
S3	2016	2016	2016	2	0	2	Export	48	Bahrain	BHR	276	Germany	DEU								66	NON-METAL.MINERAL MANFCT	1	No Quantity							554557			0
S3	2016	2016	2016	2	0	2	Export	48	Bahrain	BHR	300	Greece	GRC								66	NON-METAL.MINERAL MANFCT	1	No Quantity							14652			0
S3	2016	2016	2016	2	0	2	Export	48	Bahrain	BHR	344	China, Hong Kong SAR	HKG								66	NON-METAL.MINERAL MANFCT	1	No Quantity							188227			0
S3	2016	2016	2016	2	0	2	Export	48	Bahrain	BHR	360	Indonesia	IDN								66	NON-METAL.MINERAL MANFCT	1	No Quantity							285553			0
S3	2016	2016	2016	2	0	2	Export	48	Bahrain	BHR	368	Iraq	IRQ								66	NON-METAL.MINERAL MANFCT	1	No Quantity							813705			0
S3	2016	2016	2016	2	0	2	Export	48	Bahrain	BHR	381	Italy	ITA								66	NON-METAL.MINERAL MANFCT	1	No Quantity							71337			0
S3	2016	2016	2016	2	0	2	Export	48	Bahrain	BHR	392	Japan	JPN								66	NON-METAL.MINERAL MANFCT	1	No Quantity							3656119			0
S3	2016	2016	2016	2	0	2	Export	48	Bahrain	BHR	400	Jordan	JOR								66	NON-METAL.MINERAL MANFCT	1	No Quantity							106513			0
S3	2016	2016	2016	2	0	2	Export	48	Bahrain	BHR	404	Kenya	KEN								66	NON-METAL.MINERAL MANFCT	1	No Quantity							4571			0
S3	2016	2016	2016	2	0	2	Export	48	Bahrain	BHR	410	Rep. of Korea	KOR								66	NON-METAL.MINERAL MANFCT	1	No Quantity							198962			0
S3	2016	2016	2016	2	0	2	Export	48	Bahrain	BHR	414	Kuwait	KWT								66	NON-METAL.MINERAL MANFCT	1	No Quantity							1874336			0
S3	2016	2016	2016	2	0	2	Export	48	Bahrain	BHR	422	Lebanon	LBN								66	NON-METAL.MINERAL MANFCT	1	No Quantity							401526			0
S3	2016	2016	2016	2	0	2	Export	48	Bahrain	BHR	430	Liberia	LBR								66	NON-METAL.MINERAL MANFCT	1	No Quantity							4581			0
S3	2016	2016	2016	2	0	2	Export	48	Bahrain	BHR	458	Malaysia	MYS								66	NON-METAL.MINERAL MANFCT	1	No Quantity							12256			0
S3	2016	2016	2016	2	0	2	Export	48	Bahrain	BHR	480	Mauritius	MUS								66	NON-METAL.MINERAL MANFCT	1	No Quantity							138439			0
S3	2016	2016	2016	2	0	2	Export	48	Bahrain	BHR	512	Oman	OMN								66	NON-METAL.MINERAL MANFCT	1	No Quantity							2143922			0
S3	2016	2016	2016	2	0	2	Export	48	Bahrain	BHR	528	Netherlands	NLD								66	NON-METAL.MINERAL MANFCT	1	No Quantity							21924			0
S3	2016	2016	2016	2	0	2	Export	48	Bahrain	BHR	566	Nigeria	NGA								66	NON-METAL.MINERAL MANFCT	1	No Quantity							98923			0
S3	2016	2016	2016	2	0	2	Export	48	Bahrain	BHR	579	Norway	NOR								66	NON-METAL.MINERAL MANFCT	1	No Quantity							1192			0
S3	2016	2016	2016	2	0	2	Export	48	Bahrain	BHR	586	Pakistan	PAK								66	NON-METAL.MINERAL MANFCT	1	No Quantity							294			0
S3	2016	2016	2016	2	0	2	Export	48	Bahrain	BHR	591	Panama	PAN								66	NON-METAL.MINERAL MANFCT	1	No Quantity							184			0
S3	2016	2016	2016	2	0	2	Export	48	Bahrain	BHR	608	Philippines	PHL								66	NON-METAL.MINERAL MANFCT	1	No Quantity							68532			0
S3	2016	2016	2016	2	0	2	Export	48	Bahrain	BHR	634	Qatar	QAT								66	NON-METAL.MINERAL MANFCT	1	No Quantity							10006836			0
S3	2016	2016	2016	2	0	2	Export	48	Bahrain	BHR	682	Saudi Arabia	SAU								66	NON-METAL.MINERAL MANFCT	1	No Quantity							8771894			0
S3	2016	2016	2016	2	0	2	Export	48	Bahrain	BHR	699	India	IND								66	NON-METAL.MINERAL MANFCT	1	No Quantity							296981			0
S3	2016	2016	2016	2	0	2	Export	48	Bahrain	BHR	702	Singapore	SGP								66	NON-METAL.MINERAL MANFCT	1	No Quantity							33978			0
S3	2016	2016	2016	2	0	2	Export	48	Bahrain	BHR	704	Viet Nam	VNM								66	NON-METAL.MINERAL MANFCT	1	No Quantity							36903			0
S3	2016	2016	2016	2	0	2	Export	48	Bahrain	BHR	724	Spain	ESP								66	NON-METAL.MINERAL MANFCT	1	No Quantity							674			0
S3	2016	2016	2016	2	0	2	Export	48	Bahrain	BHR	729	Sudan	SDN								66	NON-METAL.MINERAL MANFCT	1	No Quantity							22743			0
S3	2016	2016	2016	2	0	2	Export	48	Bahrain	BHR	752	Sweden	SWE								66	NON-METAL.MINERAL MANFCT	1	No Quantity							9			0
S3	2016	2016	2016	2	0	2	Export	48	Bahrain	BHR	764	Thailand	THA								66	NON-METAL.MINERAL MANFCT	1	No Quantity							7183			0
S3	2016	2016	2016	2	0	2	Export	48	Bahrain	BHR	784	United Arab Emirates	ARE								66	NON-METAL.MINERAL MANFCT	1	No Quantity							2197985			0
S3	2016	2016	2016	2	0	2	Export	48	Bahrain	BHR	792	Turkey	TUR								66	NON-METAL.MINERAL MANFCT	1	No Quantity							92354			0
S3	2016	2016	2016	2	0	2	Export	48	Bahrain	BHR	826	United Kingdom	GBR								66	NON-METAL.MINERAL MANFCT	1	No Quantity							438888			0
S3	2016	2016	2016	2	0	2	Export	48	Bahrain	BHR	842	USA	USA								66	NON-METAL.MINERAL MANFCT	1	No Quantity							2536015			0
S3	2016	2016	2016	2	0	2	Export	48	Bahrain	BHR	887	Yemen	YEM								66	NON-METAL.MINERAL MANFCT	1	No Quantity							287223			0
S3	2016	2016	2016	2	0	2	Export	48	Bahrain	BHR	899	Areas, nes									66	NON-METAL.MINERAL MANFCT	1	No Quantity							16755			0
S3	2016	2016	2016	2	0	2	Export	51	Armenia	ARM	0	World	WLD								66	NON-METAL.MINERAL MANFCT	1	No Quantity							122881158			0
S3	2016	2016	2016	2	0	2	Export	51	Armenia	ARM	36	Australia	AUS								66	NON-METAL.MINERAL MANFCT	1	No Quantity							132706			0
S3	2016	2016	2016	2	0	2	Export	51	Armenia	ARM	40	Austria	AUT								66	NON-METAL.MINERAL MANFCT	1	No Quantity							6923			0
S3	2016	2016	2016	2	0	2	Export	51	Armenia	ARM	56	Belgium	BEL								66	NON-METAL.MINERAL MANFCT	1	No Quantity							28466284			0
S3	2016	2016	2016	2	0	2	Export	51	Armenia	ARM	100	Bulgaria	BGR								66	NON-METAL.MINERAL MANFCT	1	No Quantity							61004			0
S3	2016	2016	2016	2	0	2	Export	51	Armenia	ARM	112	Belarus	BLR								66	NON-METAL.MINERAL MANFCT	1	No Quantity							1680852			0
S3	2016	2016	2016	2	0	2	Export	51	Armenia	ARM	124	Canada	CAN								66	NON-METAL.MINERAL MANFCT	1	No Quantity							6601781			0
S3	2016	2016	2016	2	0	2	Export	51	Armenia	ARM	156	China	CHN								66	NON-METAL.MINERAL MANFCT	1	No Quantity							234149			0
S3	2016	2016	2016	2	0	2	Export	51	Armenia	ARM	191	Croatia	HRV								66	NON-METAL.MINERAL MANFCT	1	No Quantity							153049			0
S3	2016	2016	2016	2	0	2	Export	51	Armenia	ARM	196	Cyprus	CYP								66	NON-METAL.MINERAL MANFCT	1	No Quantity							1019			0
S3	2016	2016	2016	2	0	2	Export	51	Armenia	ARM	203	Czechia	CZE								66	NON-METAL.MINERAL MANFCT	1	No Quantity							135365			0
S3	2016	2016	2016	2	0	2	Export	51	Armenia	ARM	251	France	FRA								66	NON-METAL.MINERAL MANFCT	1	No Quantity							16382			0
S3	2016	2016	2016	2	0	2	Export	51	Armenia	ARM	268	Georgia	GEO								66	NON-METAL.MINERAL MANFCT	1	No Quantity							6085659			0
S3	2016	2016	2016	2	0	2	Export	51	Armenia	ARM	276	Germany	DEU								66	NON-METAL.MINERAL MANFCT	1	No Quantity							134093			0
S3	2016	2016	2016	2	0	2	Export	51	Armenia	ARM	344	China, Hong Kong SAR	HKG								66	NON-METAL.MINERAL MANFCT	1	No Quantity							114294			0
S3	2016	2016	2016	2	0	2	Export	51	Armenia	ARM	364	Iran	IRN								66	NON-METAL.MINERAL MANFCT	1	No Quantity							81874			0
S3	2016	2016	2016	2	0	2	Export	51	Armenia	ARM	368	Iraq	IRQ								66	NON-METAL.MINERAL MANFCT	1	No Quantity							4099			0
S3	2016	2016	2016	2	0	2	Export	51	Armenia	ARM	372	Ireland	IRL								66	NON-METAL.MINERAL MANFCT	1	No Quantity							1965			0
S3	2016	2016	2016	2	0	2	Export	51	Armenia	ARM	376	Israel	ISR								66	NON-METAL.MINERAL MANFCT	1	No Quantity							2906590			0
S3	2016	2016	2016	2	0	2	Export	51	Armenia	ARM	381	Italy	ITA								66	NON-METAL.MINERAL MANFCT	1	No Quantity							145296			0
S3	2016	2016	2016	2	0	2	Export	51	Armenia	ARM	392	Japan	JPN								66	NON-METAL.MINERAL MANFCT	1	No Quantity							100			0
S3	2016	2016	2016	2	0	2	Export	51	Armenia	ARM	398	Kazakhstan	KAZ								66	NON-METAL.MINERAL MANFCT	1	No Quantity							178896			0
S3	2016	2016	2016	2	0	2	Export	51	Armenia	ARM	410	Rep. of Korea	KOR								66	NON-METAL.MINERAL MANFCT	1	No Quantity							256589			0
S3	2016	2016	2016	2	0	2	Export	51	Armenia	ARM	414	Kuwait	KWT								66	NON-METAL.MINERAL MANFCT	1	No Quantity							5460			0
S3	2016	2016	2016	2	0	2	Export	51	Armenia	ARM	417	Kyrgyzstan	KGZ								66	NON-METAL.MINERAL MANFCT	1	No Quantity							60517			0
S3	2016	2016	2016	2	0	2	Export	51	Armenia	ARM	422	Lebanon	LBN								66	NON-METAL.MINERAL MANFCT	1	No Quantity							22518			0
S3	2016	2016	2016	2	0	2	Export	51	Armenia	ARM	428	Latvia	LVA								66	NON-METAL.MINERAL MANFCT	1	No Quantity							137411			0
S3	2016	2016	2016	2	0	2	Export	51	Armenia	ARM	440	Lithuania	LTU								66	NON-METAL.MINERAL MANFCT	1	No Quantity							4520			0
S3	2016	2016	2016	2	0	2	Export	51	Armenia	ARM	484	Mexico	MEX								66	NON-METAL.MINERAL MANFCT	1	No Quantity							36798			0
S3	2016	2016	2016	2	0	2	Export	51	Armenia	ARM	490	Other Asia, nes									66	NON-METAL.MINERAL MANFCT	1	No Quantity							3			0
S3	2016	2016	2016	2	0	2	Export	51	Armenia	ARM	498	Rep. of Moldova	MDA								66	NON-METAL.MINERAL MANFCT	1	No Quantity							16498			0
S3	2016	2016	2016	2	0	2	Export	51	Armenia	ARM	512	Oman	OMN								66	NON-METAL.MINERAL MANFCT	1	No Quantity							1043			0
S3	2016	2016	2016	2	0	2	Export	51	Armenia	ARM	528	Netherlands	NLD								66	NON-METAL.MINERAL MANFCT	1	No Quantity							1044			0
S3	2016	2016	2016	2	0	2	Export	51	Armenia	ARM	616	Poland	POL								66	NON-METAL.MINERAL MANFCT	1	No Quantity							1098			0
S3	2016	2016	2016	2	0	2	Export	51	Armenia	ARM	620	Portugal	PRT								66	NON-METAL.MINERAL MANFCT	1	No Quantity							4			0
S3	2016	2016	2016	2	0	2	Export	51	Armenia	ARM	643	Russian Federation	RUS								66	NON-METAL.MINERAL MANFCT	1	No Quantity							34312318			0
S3	2016	2016	2016	2	0	2	Export	51	Armenia	ARM	682	Saudi Arabia	SAU								66	NON-METAL.MINERAL MANFCT	1	No Quantity							31607			0
S3	2016	2016	2016	2	0	2	Export	51	Armenia	ARM	699	India	IND								66	NON-METAL.MINERAL MANFCT	1	No Quantity							195036			0
S3	2016	2016	2016	2	0	2	Export	51	Armenia	ARM	702	Singapore	SGP								66	NON-METAL.MINERAL MANFCT	1	No Quantity							312			0
S3	2016	2016	2016	2	0	2	Export	51	Armenia	ARM	703	Slovakia	SVK								66	NON-METAL.MINERAL MANFCT	1	No Quantity							1270			0
S3	2016	2016	2016	2	0	2	Export	51	Armenia	ARM	724	Spain	ESP								66	NON-METAL.MINERAL MANFCT	1	No Quantity							4			0
S3	2016	2016	2016	2	0	2	Export	51	Armenia	ARM	757	Switzerland	CHE								66	NON-METAL.MINERAL MANFCT	1	No Quantity							10862532			0
S3	2016	2016	2016	2	0	2	Export	51	Armenia	ARM	764	Thailand	THA								66	NON-METAL.MINERAL MANFCT	1	No Quantity							1914430			0
S3	2016	2016	2016	2	0	2	Export	51	Armenia	ARM	784	United Arab Emirates	ARE								66	NON-METAL.MINERAL MANFCT	1	No Quantity							22076805			0
S3	2016	2016	2016	2	0	2	Export	51	Armenia	ARM	804	Ukraine	UKR								66	NON-METAL.MINERAL MANFCT	1	No Quantity							241287			0
S3	2016	2016	2016	2	0	2	Export	51	Armenia	ARM	826	United Kingdom	GBR								66	NON-METAL.MINERAL MANFCT	1	No Quantity							137169			0
S3	2016	2016	2016	2	0	2	Export	51	Armenia	ARM	842	USA	USA								66	NON-METAL.MINERAL MANFCT	1	No Quantity							5148915			0
S3	2016	2016	2016	2	0	2	Export	51	Armenia	ARM	899	Areas, nes									66	NON-METAL.MINERAL MANFCT	1	No Quantity							273588			0
S3	2016	2016	2016	2	0	2	Export	48	Bahrain	BHR	0	World	WLD								67	IRON AND STEEL	1	No Quantity							473493964			0
S3	2016	2016	2016	2	0	2	Export	48	Bahrain	BHR	12	Algeria	DZA								67	IRON AND STEEL	1	No Quantity							2189799			0
S3	2016	2016	2016	2	0	2	Export	48	Bahrain	BHR	28	Antigua and Barbuda	ATG								67	IRON AND STEEL	1	No Quantity							557			0
S3	2016	2016	2016	2	0	2	Export	48	Bahrain	BHR	36	Australia	AUS								67	IRON AND STEEL	1	No Quantity							43651			0
S3	2016	2016	2016	2	0	2	Export	48	Bahrain	BHR	44	Bahamas	BHS								67	IRON AND STEEL	1	No Quantity							117			0
S3	2016	2016	2016	2	0	2	Export	48	Bahrain	BHR	50	Bangladesh	BGD								67	IRON AND STEEL	1	No Quantity							16227541			0
S3	2016	2016	2016	2	0	2	Export	48	Bahrain	BHR	124	Canada	CAN								67	IRON AND STEEL	1	No Quantity							15564			0
S3	2016	2016	2016	2	0	2	Export	48	Bahrain	BHR	152	Chile	CHL								67	IRON AND STEEL	1	No Quantity							7968			0
S3	2016	2016	2016	2	0	2	Export	48	Bahrain	BHR	156	China	CHN								67	IRON AND STEEL	1	No Quantity							174225			0
S3	2016	2016	2016	2	0	2	Export	48	Bahrain	BHR	208	Denmark	DNK								67	IRON AND STEEL	1	No Quantity							985			0
S3	2016	2016	2016	2	0	2	Export	48	Bahrain	BHR	251	France	FRA								67	IRON AND STEEL	1	No Quantity							2331			0
S3	2016	2016	2016	2	0	2	Export	48	Bahrain	BHR	276	Germany	DEU								67	IRON AND STEEL	1	No Quantity							2282503			0
S3	2016	2016	2016	2	0	2	Export	48	Bahrain	BHR	364	Iran	IRN								67	IRON AND STEEL	1	No Quantity							1158593			0
S3	2016	2016	2016	2	0	2	Export	48	Bahrain	BHR	368	Iraq	IRQ								67	IRON AND STEEL	1	No Quantity							2394			0
S3	2016	2016	2016	2	0	2	Export	48	Bahrain	BHR	381	Italy	ITA								67	IRON AND STEEL	1	No Quantity							402			0
S3	2016	2016	2016	2	0	2	Export	48	Bahrain	BHR	392	Japan	JPN								67	IRON AND STEEL	1	No Quantity							547500			0
S3	2016	2016	2016	2	0	2	Export	48	Bahrain	BHR	400	Jordan	JOR								67	IRON AND STEEL	1	No Quantity							65987			0
S3	2016	2016	2016	2	0	2	Export	48	Bahrain	BHR	410	Rep. of Korea	KOR								67	IRON AND STEEL	1	No Quantity							7968			0
S3	2016	2016	2016	2	0	2	Export	48	Bahrain	BHR	414	Kuwait	KWT								67	IRON AND STEEL	1	No Quantity							72851820			0
S3	2016	2016	2016	2	0	2	Export	48	Bahrain	BHR	430	Liberia	LBR								67	IRON AND STEEL	1	No Quantity							12130			0
S3	2016	2016	2016	2	0	2	Export	48	Bahrain	BHR	458	Malaysia	MYS								67	IRON AND STEEL	1	No Quantity							456180			0
S3	2016	2016	2016	2	0	2	Export	48	Bahrain	BHR	470	Malta	MLT								67	IRON AND STEEL	1	No Quantity							349			0
S3	2016	2016	2016	2	0	2	Export	48	Bahrain	BHR	504	Morocco	MAR								67	IRON AND STEEL	1	No Quantity							2624048			0
S3	2016	2016	2016	2	0	2	Export	48	Bahrain	BHR	512	Oman	OMN								67	IRON AND STEEL	1	No Quantity							6712245			0
S3	2016	2016	2016	2	0	2	Export	48	Bahrain	BHR	528	Netherlands	NLD								67	IRON AND STEEL	1	No Quantity							6495644			0
S3	2016	2016	2016	2	0	2	Export	48	Bahrain	BHR	579	Norway	NOR								67	IRON AND STEEL	1	No Quantity							608			0
S3	2016	2016	2016	2	0	2	Export	48	Bahrain	BHR	584	Marshall Isds	MHL								67	IRON AND STEEL	1	No Quantity							4355			0
S3	2016	2016	2016	2	0	2	Export	48	Bahrain	BHR	586	Pakistan	PAK								67	IRON AND STEEL	1	No Quantity							54540			0
S3	2016	2016	2016	2	0	2	Export	48	Bahrain	BHR	591	Panama	PAN								67	IRON AND STEEL	1	No Quantity							3906			0
S3	2016	2016	2016	2	0	2	Export	48	Bahrain	BHR	634	Qatar	QAT								67	IRON AND STEEL	1	No Quantity							6665559			0
S3	2016	2016	2016	2	0	2	Export	48	Bahrain	BHR	682	Saudi Arabia	SAU								67	IRON AND STEEL	1	No Quantity							275486573			0
S3	2016	2016	2016	2	0	2	Export	48	Bahrain	BHR	699	India	IND								67	IRON AND STEEL	1	No Quantity							4889561			0
S3	2016	2016	2016	2	0	2	Export	48	Bahrain	BHR	702	Singapore	SGP								67	IRON AND STEEL	1	No Quantity							75138			0
S3	2016	2016	2016	2	0	2	Export	48	Bahrain	BHR	724	Spain	ESP								67	IRON AND STEEL	1	No Quantity							249178			0
S3	2016	2016	2016	2	0	2	Export	48	Bahrain	BHR	729	Sudan	SDN								67	IRON AND STEEL	1	No Quantity							94623			0
S3	2016	2016	2016	2	0	2	Export	48	Bahrain	BHR	752	Sweden	SWE								67	IRON AND STEEL	1	No Quantity							767			0
S3	2016	2016	2016	2	0	2	Export	48	Bahrain	BHR	757	Switzerland	CHE								67	IRON AND STEEL	1	No Quantity							100			0
S3	2016	2016	2016	2	0	2	Export	48	Bahrain	BHR	764	Thailand	THA								67	IRON AND STEEL	1	No Quantity							644548			0
S3	2016	2016	2016	2	0	2	Export	48	Bahrain	BHR	784	United Arab Emirates	ARE								67	IRON AND STEEL	1	No Quantity							30347958			0
S3	2016	2016	2016	2	0	2	Export	48	Bahrain	BHR	792	Turkey	TUR								67	IRON AND STEEL	1	No Quantity							19261			0
S3	2016	2016	2016	2	0	2	Export	48	Bahrain	BHR	818	Egypt	EGY								67	IRON AND STEEL	1	No Quantity							43018083			0
S3	2016	2016	2016	2	0	2	Export	48	Bahrain	BHR	842	USA	USA								67	IRON AND STEEL	1	No Quantity							17472			0
S3	2016	2016	2016	2	0	2	Export	48	Bahrain	BHR	887	Yemen	YEM								67	IRON AND STEEL	1	No Quantity							38670			0
S3	2016	2016	2016	2	0	2	Export	48	Bahrain	BHR	899	Areas, nes									67	IRON AND STEEL	1	No Quantity							2565			0
S3	2016	2016	2016	2	0	2	Export	51	Armenia	ARM	0	World	WLD								67	IRON AND STEEL	1	No Quantity							66139542			0
S3	2016	2016	2016	2	0	2	Export	51	Armenia	ARM	56	Belgium	BEL								67	IRON AND STEEL	1	No Quantity							706			0
S3	2016	2016	2016	2	0	2	Export	51	Armenia	ARM	100	Bulgaria	BGR								67	IRON AND STEEL	1	No Quantity							28334			0
S3	2016	2016	2016	2	0	2	Export	51	Armenia	ARM	268	Georgia	GEO								67	IRON AND STEEL	1	No Quantity							13385			0
S3	2016	2016	2016	2	0	2	Export	51	Armenia	ARM	276	Germany	DEU								67	IRON AND STEEL	1	No Quantity							16496163			0
S3	2016	2016	2016	2	0	2	Export	51	Armenia	ARM	528	Netherlands	NLD								67	IRON AND STEEL	1	No Quantity							47853202			0
S3	2016	2016	2016	2	0	2	Export	51	Armenia	ARM	643	Russian Federation	RUS								67	IRON AND STEEL	1	No Quantity							1674717			0
S3	2016	2016	2016	2	0	2	Export	51	Armenia	ARM	752	Sweden	SWE								67	IRON AND STEEL	1	No Quantity							23			0
S3	2016	2016	2016	2	0	2	Export	51	Armenia	ARM	899	Areas, nes									67	IRON AND STEEL	1	No Quantity							73013			0
S3	2016	2016	2016	2	0	2	Export	48	Bahrain	BHR	0	World	WLD								68	NON-FERROUS METALS	1	No Quantity							1629949054			0
S3	2016	2016	2016	2	0	2	Export	48	Bahrain	BHR	12	Algeria	DZA								68	NON-FERROUS METALS	1	No Quantity							97485520			0
S3	2016	2016	2016	2	0	2	Export	48	Bahrain	BHR	28	Antigua and Barbuda	ATG								68	NON-FERROUS METALS	1	No Quantity							88			0
S3	2016	2016	2016	2	0	2	Export	48	Bahrain	BHR	36	Australia	AUS								68	NON-FERROUS METALS	1	No Quantity							5656308			0
S3	2016	2016	2016	2	0	2	Export	48	Bahrain	BHR	40	Austria	AUT								68	NON-FERROUS METALS	1	No Quantity							32869			0
S3	2016	2016	2016	2	0	2	Export	48	Bahrain	BHR	50	Bangladesh	BGD								68	NON-FERROUS METALS	1	No Quantity							9340956			0
S3	2016	2016	2016	2	0	2	Export	48	Bahrain	BHR	76	Brazil	BRA								68	NON-FERROUS METALS	1	No Quantity							150			0
S3	2016	2016	2016	2	0	2	Export	48	Bahrain	BHR	156	China	CHN								68	NON-FERROUS METALS	1	No Quantity							211638			0
S3	2016	2016	2016	2	0	2	Export	48	Bahrain	BHR	191	Croatia	HRV								68	NON-FERROUS METALS	1	No Quantity							45813			0
S3	2016	2016	2016	2	0	2	Export	48	Bahrain	BHR	192	Cuba	CUB								68	NON-FERROUS METALS	1	No Quantity							835368			0
S3	2016	2016	2016	2	0	2	Export	48	Bahrain	BHR	196	Cyprus	CYP								68	NON-FERROUS METALS	1	No Quantity							26665			0
S3	2016	2016	2016	2	0	2	Export	48	Bahrain	BHR	251	France	FRA								68	NON-FERROUS METALS	1	No Quantity							59185			0
S3	2016	2016	2016	2	0	2	Export	48	Bahrain	BHR	268	Georgia	GEO								68	NON-FERROUS METALS	1	No Quantity							462109			0
S3	2016	2016	2016	2	0	2	Export	48	Bahrain	BHR	275	State of Palestine	PSE								68	NON-FERROUS METALS	1	No Quantity							1305438			0
S3	2016	2016	2016	2	0	2	Export	48	Bahrain	BHR	276	Germany	DEU								68	NON-FERROUS METALS	1	No Quantity							3472991			0
S3	2016	2016	2016	2	0	2	Export	48	Bahrain	BHR	344	China, Hong Kong SAR	HKG								68	NON-FERROUS METALS	1	No Quantity							682965			0
S3	2016	2016	2016	2	0	2	Export	48	Bahrain	BHR	360	Indonesia	IDN								68	NON-FERROUS METALS	1	No Quantity							4335140			0
S3	2016	2016	2016	2	0	2	Export	48	Bahrain	BHR	368	Iraq	IRQ								68	NON-FERROUS METALS	1	No Quantity							13368			0
S3	2016	2016	2016	2	0	2	Export	48	Bahrain	BHR	372	Ireland	IRL								68	NON-FERROUS METALS	1	No Quantity							1730905			0
S3	2016	2016	2016	2	0	2	Export	48	Bahrain	BHR	381	Italy	ITA								68	NON-FERROUS METALS	1	No Quantity							21259959			0
S3	2016	2016	2016	2	0	2	Export	48	Bahrain	BHR	392	Japan	JPN								68	NON-FERROUS METALS	1	No Quantity							10606393			0
S3	2016	2016	2016	2	0	2	Export	48	Bahrain	BHR	400	Jordan	JOR								68	NON-FERROUS METALS	1	No Quantity							13731250			0
S3	2016	2016	2016	2	0	2	Export	48	Bahrain	BHR	410	Rep. of Korea	KOR								68	NON-FERROUS METALS	1	No Quantity							30710374			0
S3	2016	2016	2016	2	0	2	Export	48	Bahrain	BHR	414	Kuwait	KWT								68	NON-FERROUS METALS	1	No Quantity							20754501			0
S3	2016	2016	2016	2	0	2	Export	48	Bahrain	BHR	422	Lebanon	LBN								68	NON-FERROUS METALS	1	No Quantity							7025217			0
S3	2016	2016	2016	2	0	2	Export	48	Bahrain	BHR	430	Liberia	LBR								68	NON-FERROUS METALS	1	No Quantity							230			0
S3	2016	2016	2016	2	0	2	Export	48	Bahrain	BHR	434	Libya	LBY								68	NON-FERROUS METALS	1	No Quantity							3941874			0
S3	2016	2016	2016	2	0	2	Export	48	Bahrain	BHR	458	Malaysia	MYS								68	NON-FERROUS METALS	1	No Quantity							1499234			0
S3	2016	2016	2016	2	0	2	Export	48	Bahrain	BHR	470	Malta	MLT								68	NON-FERROUS METALS	1	No Quantity							47488			0
S3	2016	2016	2016	2	0	2	Export	48	Bahrain	BHR	484	Mexico	MEX								68	NON-FERROUS METALS	1	No Quantity							543298			0
S3	2016	2016	2016	2	0	2	Export	48	Bahrain	BHR	490	Other Asia, nes									68	NON-FERROUS METALS	1	No Quantity							3759039			0
S3	2016	2016	2016	2	0	2	Export	48	Bahrain	BHR	504	Morocco	MAR								68	NON-FERROUS METALS	1	No Quantity							79490550			0
S3	2016	2016	2016	2	0	2	Export	48	Bahrain	BHR	512	Oman	OMN								68	NON-FERROUS METALS	1	No Quantity							10516151			0
S3	2016	2016	2016	2	0	2	Export	48	Bahrain	BHR	528	Netherlands	NLD								68	NON-FERROUS METALS	1	No Quantity							36105626			0
S3	2016	2016	2016	2	0	2	Export	48	Bahrain	BHR	554	New Zealand	NZL								68	NON-FERROUS METALS	1	No Quantity							6060188			0
S3	2016	2016	2016	2	0	2	Export	48	Bahrain	BHR	579	Norway	NOR								68	NON-FERROUS METALS	1	No Quantity							4064521			0
S3	2016	2016	2016	2	0	2	Export	48	Bahrain	BHR	586	Pakistan	PAK								68	NON-FERROUS METALS	1	No Quantity							1227739			0
S3	2016	2016	2016	2	0	2	Export	48	Bahrain	BHR	634	Qatar	QAT								68	NON-FERROUS METALS	1	No Quantity							3920365			0
S3	2016	2016	2016	2	0	2	Export	48	Bahrain	BHR	642	Romania	ROU								68	NON-FERROUS METALS	1	No Quantity							139862			0
S3	2016	2016	2016	2	0	2	Export	48	Bahrain	BHR	643	Russian Federation	RUS								68	NON-FERROUS METALS	1	No Quantity							193665			0
S3	2016	2016	2016	2	0	2	Export	48	Bahrain	BHR	670	Saint Vincent and the Grenadines	VCT								68	NON-FERROUS METALS	1	No Quantity							160			0
S3	2016	2016	2016	2	0	2	Export	48	Bahrain	BHR	682	Saudi Arabia	SAU								68	NON-FERROUS METALS	1	No Quantity							286369771			0
S3	2016	2016	2016	2	0	2	Export	48	Bahrain	BHR	690	Seychelles	SYC								68	NON-FERROUS METALS	1	No Quantity							10482			0
S3	2016	2016	2016	2	0	2	Export	48	Bahrain	BHR	699	India	IND								68	NON-FERROUS METALS	1	No Quantity							43071084			0
S3	2016	2016	2016	2	0	2	Export	48	Bahrain	BHR	702	Singapore	SGP								68	NON-FERROUS METALS	1	No Quantity							21183840			0
S3	2016	2016	2016	2	0	2	Export	48	Bahrain	BHR	704	Viet Nam	VNM								68	NON-FERROUS METALS	1	No Quantity							389619			0
S3	2016	2016	2016	2	0	2	Export	48	Bahrain	BHR	705	Slovenia	SVN								68	NON-FERROUS METALS	1	No Quantity							2172888			0
S3	2016	2016	2016	2	0	2	Export	48	Bahrain	BHR	710	South Africa	ZAF								68	NON-FERROUS METALS	1	No Quantity							1134049			0
S3	2016	2016	2016	2	0	2	Export	48	Bahrain	BHR	724	Spain	ESP								68	NON-FERROUS METALS	1	No Quantity							16106308			0
S3	2016	2016	2016	2	0	2	Export	48	Bahrain	BHR	729	Sudan	SDN								68	NON-FERROUS METALS	1	No Quantity							1697603			0
S3	2016	2016	2016	2	0	2	Export	48	Bahrain	BHR	757	Switzerland	CHE								68	NON-FERROUS METALS	1	No Quantity							65643			0
S3	2016	2016	2016	2	0	2	Export	48	Bahrain	BHR	764	Thailand	THA								68	NON-FERROUS METALS	1	No Quantity							770749			0
S3	2016	2016	2016	2	0	2	Export	48	Bahrain	BHR	784	United Arab Emirates	ARE								68	NON-FERROUS METALS	1	No Quantity							92986401			0
S3	2016	2016	2016	2	0	2	Export	48	Bahrain	BHR	788	Tunisia	TUN								68	NON-FERROUS METALS	1	No Quantity							12682172			0
S3	2016	2016	2016	2	0	2	Export	48	Bahrain	BHR	792	Turkey	TUR								68	NON-FERROUS METALS	1	No Quantity							61743625			0
S3	2016	2016	2016	2	0	2	Export	48	Bahrain	BHR	818	Egypt	EGY								68	NON-FERROUS METALS	1	No Quantity							99789547			0
S3	2016	2016	2016	2	0	2	Export	48	Bahrain	BHR	826	United Kingdom	GBR								68	NON-FERROUS METALS	1	No Quantity							5430031			0
S3	2016	2016	2016	2	0	2	Export	48	Bahrain	BHR	842	USA	USA								68	NON-FERROUS METALS	1	No Quantity							602822675			0
S3	2016	2016	2016	2	0	2	Export	48	Bahrain	BHR	882	Samoa	WSM								68	NON-FERROUS METALS	1	No Quantity							148356			0
S3	2016	2016	2016	2	0	2	Export	48	Bahrain	BHR	887	Yemen	YEM								68	NON-FERROUS METALS	1	No Quantity							79031			0
S3	2016	2016	2016	2	0	2	Export	48	Bahrain	BHR	899	Areas, nes									68	NON-FERROUS METALS	1	No Quantity							19			0
S3	2016	2016	2016	2	0	2	Export	51	Armenia	ARM	0	World	WLD								68	NON-FERROUS METALS	1	No Quantity							147157679			0
S3	2016	2016	2016	2	0	2	Export	51	Armenia	ARM	40	Austria	AUT								68	NON-FERROUS METALS	1	No Quantity							1149006			0
S3	2016	2016	2016	2	0	2	Export	51	Armenia	ARM	84	Belize	BLZ								68	NON-FERROUS METALS	1	No Quantity							604395			0
S3	2016	2016	2016	2	0	2	Export	51	Armenia	ARM	92	Br. Virgin Isds	VGB								68	NON-FERROUS METALS	1	No Quantity							767789			0
S3	2016	2016	2016	2	0	2	Export	51	Armenia	ARM	100	Bulgaria	BGR								68	NON-FERROUS METALS	1	No Quantity							600			0
S3	2016	2016	2016	2	0	2	Export	51	Armenia	ARM	124	Canada	CAN								68	NON-FERROUS METALS	1	No Quantity							1056850			0
S3	2016	2016	2016	2	0	2	Export	51	Armenia	ARM	203	Czechia	CZE								68	NON-FERROUS METALS	1	No Quantity							835203			0
S3	2016	2016	2016	2	0	2	Export	51	Armenia	ARM	208	Denmark	DNK								68	NON-FERROUS METALS	1	No Quantity							48218			0
S3	2016	2016	2016	2	0	2	Export	51	Armenia	ARM	233	Estonia	EST								68	NON-FERROUS METALS	1	No Quantity							184987			0
S3	2016	2016	2016	2	0	2	Export	51	Armenia	ARM	251	France	FRA								68	NON-FERROUS METALS	1	No Quantity							1134683			0
S3	2016	2016	2016	2	0	2	Export	51	Armenia	ARM	266	Gabon	GAB								68	NON-FERROUS METALS	1	No Quantity							202222			0
S3	2016	2016	2016	2	0	2	Export	51	Armenia	ARM	268	Georgia	GEO								68	NON-FERROUS METALS	1	No Quantity							129462			0
S3	2016	2016	2016	2	0	2	Export	51	Armenia	ARM	276	Germany	DEU								68	NON-FERROUS METALS	1	No Quantity							95941690			0
S3	2016	2016	2016	2	0	2	Export	51	Armenia	ARM	364	Iran	IRN								68	NON-FERROUS METALS	1	No Quantity							3217			0
S3	2016	2016	2016	2	0	2	Export	51	Armenia	ARM	381	Italy	ITA								68	NON-FERROUS METALS	1	No Quantity							2016800			0
S3	2016	2016	2016	2	0	2	Export	51	Armenia	ARM	528	Netherlands	NLD								68	NON-FERROUS METALS	1	No Quantity							5324917			0
S3	2016	2016	2016	2	0	2	Export	51	Armenia	ARM	616	Poland	POL								68	NON-FERROUS METALS	1	No Quantity							16380706			0
S3	2016	2016	2016	2	0	2	Export	51	Armenia	ARM	642	Romania	ROU								68	NON-FERROUS METALS	1	No Quantity							47823			0
S3	2016	2016	2016	2	0	2	Export	51	Armenia	ARM	643	Russian Federation	RUS								68	NON-FERROUS METALS	1	No Quantity							27058			0
S3	2016	2016	2016	2	0	2	Export	51	Armenia	ARM	702	Singapore	SGP								68	NON-FERROUS METALS	1	No Quantity							214852			0
S3	2016	2016	2016	2	0	2	Export	51	Armenia	ARM	795	Turkmenistan	TKM								68	NON-FERROUS METALS	1	No Quantity							352531			0
S3	2016	2016	2016	2	0	2	Export	51	Armenia	ARM	826	United Kingdom	GBR								68	NON-FERROUS METALS	1	No Quantity							946883			0
S3	2016	2016	2016	2	0	2	Export	51	Armenia	ARM	842	USA	USA								68	NON-FERROUS METALS	1	No Quantity							19787787			0
S3	2016	2016	2016	2	0	2	Export	48	Bahrain	BHR	0	World	WLD								69	METALS MANUFACTURES,NES	1	No Quantity							257415914			0
S3	2016	2016	2016	2	0	2	Export	48	Bahrain	BHR	12	Algeria	DZA								69	METALS MANUFACTURES,NES	1	No Quantity							20882822			0
S3	2016	2016	2016	2	0	2	Export	48	Bahrain	BHR	28	Antigua and Barbuda	ATG								69	METALS MANUFACTURES,NES	1	No Quantity							920			0
S3	2016	2016	2016	2	0	2	Export	48	Bahrain	BHR	31	Azerbaijan	AZE								69	METALS MANUFACTURES,NES	1	No Quantity							1432			0
S3	2016	2016	2016	2	0	2	Export	48	Bahrain	BHR	36	Australia	AUS								69	METALS MANUFACTURES,NES	1	No Quantity							3468078			0
S3	2016	2016	2016	2	0	2	Export	48	Bahrain	BHR	40	Austria	AUT								69	METALS MANUFACTURES,NES	1	No Quantity							523			0
S3	2016	2016	2016	2	0	2	Export	48	Bahrain	BHR	44	Bahamas	BHS								69	METALS MANUFACTURES,NES	1	No Quantity							190			0
S3	2016	2016	2016	2	0	2	Export	48	Bahrain	BHR	50	Bangladesh	BGD								69	METALS MANUFACTURES,NES	1	No Quantity							796755			0
S3	2016	2016	2016	2	0	2	Export	48	Bahrain	BHR	56	Belgium	BEL								69	METALS MANUFACTURES,NES	1	No Quantity							698682			0
S3	2016	2016	2016	2	0	2	Export	48	Bahrain	BHR	124	Canada	CAN								69	METALS MANUFACTURES,NES	1	No Quantity							12570213			0
S3	2016	2016	2016	2	0	2	Export	48	Bahrain	BHR	136	Cayman Isds	CYM								69	METALS MANUFACTURES,NES	1	No Quantity							1333			0
S3	2016	2016	2016	2	0	2	Export	48	Bahrain	BHR	156	China	CHN								69	METALS MANUFACTURES,NES	1	No Quantity							10			0
S3	2016	2016	2016	2	0	2	Export	48	Bahrain	BHR	191	Croatia	HRV								69	METALS MANUFACTURES,NES	1	No Quantity							34575			0
S3	2016	2016	2016	2	0	2	Export	48	Bahrain	BHR	196	Cyprus	CYP								69	METALS MANUFACTURES,NES	1	No Quantity							30110			0
S3	2016	2016	2016	2	0	2	Export	48	Bahrain	BHR	208	Denmark	DNK								69	METALS MANUFACTURES,NES	1	No Quantity							257016			0
S3	2016	2016	2016	2	0	2	Export	48	Bahrain	BHR	231	Ethiopia	ETH								69	METALS MANUFACTURES,NES	1	No Quantity							187368			0
S3	2016	2016	2016	2	0	2	Export	48	Bahrain	BHR	246	Finland	FIN								69	METALS MANUFACTURES,NES	1	No Quantity							107229			0
S3	2016	2016	2016	2	0	2	Export	48	Bahrain	BHR	251	France	FRA								69	METALS MANUFACTURES,NES	1	No Quantity							3000			0
S3	2016	2016	2016	2	0	2	Export	48	Bahrain	BHR	266	Gabon	GAB								69	METALS MANUFACTURES,NES	1	No Quantity							577294			0
S3	2016	2016	2016	2	0	2	Export	48	Bahrain	BHR	276	Germany	DEU								69	METALS MANUFACTURES,NES	1	No Quantity							436169			0
S3	2016	2016	2016	2	0	2	Export	48	Bahrain	BHR	300	Greece	GRC								69	METALS MANUFACTURES,NES	1	No Quantity							19135			0
S3	2016	2016	2016	2	0	2	Export	48	Bahrain	BHR	344	China, Hong Kong SAR	HKG								69	METALS MANUFACTURES,NES	1	No Quantity							594320			0
S3	2016	2016	2016	2	0	2	Export	48	Bahrain	BHR	360	Indonesia	IDN								69	METALS MANUFACTURES,NES	1	No Quantity							15934			0
S3	2016	2016	2016	2	0	2	Export	48	Bahrain	BHR	364	Iran	IRN								69	METALS MANUFACTURES,NES	1	No Quantity							33339			0
S3	2016	2016	2016	2	0	2	Export	48	Bahrain	BHR	368	Iraq	IRQ								69	METALS MANUFACTURES,NES	1	No Quantity							273018			0
S3	2016	2016	2016	2	0	2	Export	48	Bahrain	BHR	372	Ireland	IRL								69	METALS MANUFACTURES,NES	1	No Quantity							107714			0
S3	2016	2016	2016	2	0	2	Export	48	Bahrain	BHR	381	Italy	ITA								69	METALS MANUFACTURES,NES	1	No Quantity							259225			0
S3	2016	2016	2016	2	0	2	Export	48	Bahrain	BHR	392	Japan	JPN								69	METALS MANUFACTURES,NES	1	No Quantity							54781			0
S3	2016	2016	2016	2	0	2	Export	48	Bahrain	BHR	400	Jordan	JOR								69	METALS MANUFACTURES,NES	1	No Quantity							387672			0
S3	2016	2016	2016	2	0	2	Export	48	Bahrain	BHR	404	Kenya	KEN								69	METALS MANUFACTURES,NES	1	No Quantity							9104			0
S3	2016	2016	2016	2	0	2	Export	48	Bahrain	BHR	410	Rep. of Korea	KOR								69	METALS MANUFACTURES,NES	1	No Quantity							18443			0
S3	2016	2016	2016	2	0	2	Export	48	Bahrain	BHR	414	Kuwait	KWT								69	METALS MANUFACTURES,NES	1	No Quantity							8003228			0
S3	2016	2016	2016	2	0	2	Export	48	Bahrain	BHR	422	Lebanon	LBN								69	METALS MANUFACTURES,NES	1	No Quantity							1180704			0
S3	2016	2016	2016	2	0	2	Export	48	Bahrain	BHR	430	Liberia	LBR								69	METALS MANUFACTURES,NES	1	No Quantity							16040			0
S3	2016	2016	2016	2	0	2	Export	48	Bahrain	BHR	470	Malta	MLT								69	METALS MANUFACTURES,NES	1	No Quantity							94388			0
S3	2016	2016	2016	2	0	2	Export	48	Bahrain	BHR	504	Morocco	MAR								69	METALS MANUFACTURES,NES	1	No Quantity							360219			0
S3	2016	2016	2016	2	0	2	Export	48	Bahrain	BHR	508	Mozambique	MOZ								69	METALS MANUFACTURES,NES	1	No Quantity							952812			0
S3	2016	2016	2016	2	0	2	Export	48	Bahrain	BHR	512	Oman	OMN								69	METALS MANUFACTURES,NES	1	No Quantity							15720176			0
S3	2016	2016	2016	2	0	2	Export	48	Bahrain	BHR	528	Netherlands	NLD								69	METALS MANUFACTURES,NES	1	No Quantity							879090			0
S3	2016	2016	2016	2	0	2	Export	48	Bahrain	BHR	548	Vanuatu	VUT								69	METALS MANUFACTURES,NES	1	No Quantity							132			0
S3	2016	2016	2016	2	0	2	Export	48	Bahrain	BHR	554	New Zealand	NZL								69	METALS MANUFACTURES,NES	1	No Quantity							688			0
S3	2016	2016	2016	2	0	2	Export	48	Bahrain	BHR	579	Norway	NOR								69	METALS MANUFACTURES,NES	1	No Quantity							3950369			0
S3	2016	2016	2016	2	0	2	Export	48	Bahrain	BHR	584	Marshall Isds	MHL								69	METALS MANUFACTURES,NES	1	No Quantity							18873			0
S3	2016	2016	2016	2	0	2	Export	48	Bahrain	BHR	586	Pakistan	PAK								69	METALS MANUFACTURES,NES	1	No Quantity							81812			0
S3	2016	2016	2016	2	0	2	Export	48	Bahrain	BHR	591	Panama	PAN								69	METALS MANUFACTURES,NES	1	No Quantity							6077			0
S3	2016	2016	2016	2	0	2	Export	48	Bahrain	BHR	634	Qatar	QAT								69	METALS MANUFACTURES,NES	1	No Quantity							22660056			0
S3	2016	2016	2016	2	0	2	Export	48	Bahrain	BHR	643	Russian Federation	RUS								69	METALS MANUFACTURES,NES	1	No Quantity							125732			0
S3	2016	2016	2016	2	0	2	Export	48	Bahrain	BHR	682	Saudi Arabia	SAU								69	METALS MANUFACTURES,NES	1	No Quantity							91311124			0
S3	2016	2016	2016	2	0	2	Export	48	Bahrain	BHR	686	Senegal	SEN								69	METALS MANUFACTURES,NES	1	No Quantity							131080			0
S3	2016	2016	2016	2	0	2	Export	48	Bahrain	BHR	690	Seychelles	SYC								69	METALS MANUFACTURES,NES	1	No Quantity							3086			0
S3	2016	2016	2016	2	0	2	Export	48	Bahrain	BHR	694	Sierra Leone	SLE								69	METALS MANUFACTURES,NES	1	No Quantity							11228			0
S3	2016	2016	2016	2	0	2	Export	48	Bahrain	BHR	699	India	IND								69	METALS MANUFACTURES,NES	1	No Quantity							11509401			0
S3	2016	2016	2016	2	0	2	Export	48	Bahrain	BHR	702	Singapore	SGP								69	METALS MANUFACTURES,NES	1	No Quantity							6377717			0
S3	2016	2016	2016	2	0	2	Export	48	Bahrain	BHR	704	Viet Nam	VNM								69	METALS MANUFACTURES,NES	1	No Quantity							163840			0
S3	2016	2016	2016	2	0	2	Export	48	Bahrain	BHR	724	Spain	ESP								69	METALS MANUFACTURES,NES	1	No Quantity							143			0
S3	2016	2016	2016	2	0	2	Export	48	Bahrain	BHR	729	Sudan	SDN								69	METALS MANUFACTURES,NES	1	No Quantity							253833			0
S3	2016	2016	2016	2	0	2	Export	48	Bahrain	BHR	752	Sweden	SWE								69	METALS MANUFACTURES,NES	1	No Quantity							36687			0
S3	2016	2016	2016	2	0	2	Export	48	Bahrain	BHR	757	Switzerland	CHE								69	METALS MANUFACTURES,NES	1	No Quantity							10605			0
S3	2016	2016	2016	2	0	2	Export	48	Bahrain	BHR	784	United Arab Emirates	ARE								69	METALS MANUFACTURES,NES	1	No Quantity							34904836			0
S3	2016	2016	2016	2	0	2	Export	48	Bahrain	BHR	788	Tunisia	TUN								69	METALS MANUFACTURES,NES	1	No Quantity							2385699			0
S3	2016	2016	2016	2	0	2	Export	48	Bahrain	BHR	792	Turkey	TUR								69	METALS MANUFACTURES,NES	1	No Quantity							93903			0
S3	2016	2016	2016	2	0	2	Export	48	Bahrain	BHR	798	Tuvalu	TUV								69	METALS MANUFACTURES,NES	1	No Quantity							100			0
S3	2016	2016	2016	2	0	2	Export	48	Bahrain	BHR	818	Egypt	EGY								69	METALS MANUFACTURES,NES	1	No Quantity							8442711			0
S3	2016	2016	2016	2	0	2	Export	48	Bahrain	BHR	826	United Kingdom	GBR								69	METALS MANUFACTURES,NES	1	No Quantity							4089941			0
S3	2016	2016	2016	2	0	2	Export	48	Bahrain	BHR	842	USA	USA								69	METALS MANUFACTURES,NES	1	No Quantity							1591034			0
S3	2016	2016	2016	2	0	2	Export	48	Bahrain	BHR	860	Uzbekistan	UZB								69	METALS MANUFACTURES,NES	1	No Quantity							933			0
S3	2016	2016	2016	2	0	2	Export	48	Bahrain	BHR	887	Yemen	YEM								69	METALS MANUFACTURES,NES	1	No Quantity							116093			0
S3	2016	2016	2016	2	0	2	Export	48	Bahrain	BHR	899	Areas, nes									69	METALS MANUFACTURES,NES	1	No Quantity							105117			0
S3	2016	2016	2016	2	0	2	Export	51	Armenia	ARM	0	World	WLD								69	METALS MANUFACTURES,NES	1	No Quantity							6102996			0
S3	2016	2016	2016	2	0	2	Export	51	Armenia	ARM	56	Belgium	BEL								69	METALS MANUFACTURES,NES	1	No Quantity							3526			0
S3	2016	2016	2016	2	0	2	Export	51	Armenia	ARM	100	Bulgaria	BGR								69	METALS MANUFACTURES,NES	1	No Quantity							10372			0
S3	2016	2016	2016	2	0	2	Export	51	Armenia	ARM	124	Canada	CAN								69	METALS MANUFACTURES,NES	1	No Quantity							295			0
S3	2016	2016	2016	2	0	2	Export	51	Armenia	ARM	178	Congo	COG								69	METALS MANUFACTURES,NES	1	No Quantity							20721			0
S3	2016	2016	2016	2	0	2	Export	51	Armenia	ARM	233	Estonia	EST								69	METALS MANUFACTURES,NES	1	No Quantity							3303			0
S3	2016	2016	2016	2	0	2	Export	51	Armenia	ARM	251	France	FRA								69	METALS MANUFACTURES,NES	1	No Quantity							2471			0
S3	2016	2016	2016	2	0	2	Export	51	Armenia	ARM	268	Georgia	GEO								69	METALS MANUFACTURES,NES	1	No Quantity							241992			0
S3	2016	2016	2016	2	0	2	Export	51	Armenia	ARM	275	State of Palestine	PSE								69	METALS MANUFACTURES,NES	1	No Quantity							870			0
S3	2016	2016	2016	2	0	2	Export	51	Armenia	ARM	276	Germany	DEU								69	METALS MANUFACTURES,NES	1	No Quantity							2137			0
S3	2016	2016	2016	2	0	2	Export	51	Armenia	ARM	364	Iran	IRN								69	METALS MANUFACTURES,NES	1	No Quantity							9641			0
S3	2016	2016	2016	2	0	2	Export	51	Armenia	ARM	368	Iraq	IRQ								69	METALS MANUFACTURES,NES	1	No Quantity							3091			0
S3	2016	2016	2016	2	0	2	Export	51	Armenia	ARM	376	Israel	ISR								69	METALS MANUFACTURES,NES	1	No Quantity							4306			0
S3	2016	2016	2016	2	0	2	Export	51	Armenia	ARM	410	Rep. of Korea	KOR								69	METALS MANUFACTURES,NES	1	No Quantity							40			0
S3	2016	2016	2016	2	0	2	Export	51	Armenia	ARM	417	Kyrgyzstan	KGZ								69	METALS MANUFACTURES,NES	1	No Quantity							337590			0
S3	2016	2016	2016	2	0	2	Export	51	Armenia	ARM	428	Latvia	LVA								69	METALS MANUFACTURES,NES	1	No Quantity							1380			0
S3	2016	2016	2016	2	0	2	Export	51	Armenia	ARM	440	Lithuania	LTU								69	METALS MANUFACTURES,NES	1	No Quantity							1145			0
S3	2016	2016	2016	2	0	2	Export	51	Armenia	ARM	484	Mexico	MEX								69	METALS MANUFACTURES,NES	1	No Quantity							440			0
S3	2016	2016	2016	2	0	2	Export	51	Armenia	ARM	512	Oman	OMN								69	METALS MANUFACTURES,NES	1	No Quantity							4513			0
S3	2016	2016	2016	2	0	2	Export	51	Armenia	ARM	634	Qatar	QAT								69	METALS MANUFACTURES,NES	1	No Quantity							1869			0
S3	2016	2016	2016	2	0	2	Export	51	Armenia	ARM	643	Russian Federation	RUS								69	METALS MANUFACTURES,NES	1	No Quantity							3000721			0
S3	2016	2016	2016	2	0	2	Export	51	Armenia	ARM	646	Rwanda	RWA								69	METALS MANUFACTURES,NES	1	No Quantity							26283			0
S3	2016	2016	2016	2	0	2	Export	51	Armenia	ARM	682	Saudi Arabia	SAU								69	METALS MANUFACTURES,NES	1	No Quantity							1836021			0
S3	2016	2016	2016	2	0	2	Export	51	Armenia	ARM	705	Slovenia	SVN								69	METALS MANUFACTURES,NES	1	No Quantity							799			0
S3	2016	2016	2016	2	0	2	Export	51	Armenia	ARM	752	Sweden	SWE								69	METALS MANUFACTURES,NES	1	No Quantity							17811			0
S3	2016	2016	2016	2	0	2	Export	51	Armenia	ARM	757	Switzerland	CHE								69	METALS MANUFACTURES,NES	1	No Quantity							255			0
S3	2016	2016	2016	2	0	2	Export	51	Armenia	ARM	762	Tajikistan	TJK								69	METALS MANUFACTURES,NES	1	No Quantity							544			0
S3	2016	2016	2016	2	0	2	Export	51	Armenia	ARM	784	United Arab Emirates	ARE								69	METALS MANUFACTURES,NES	1	No Quantity							69395			0
S3	2016	2016	2016	2	0	2	Export	51	Armenia	ARM	795	Turkmenistan	TKM								69	METALS MANUFACTURES,NES	1	No Quantity							4223			0
S3	2016	2016	2016	2	0	2	Export	51	Armenia	ARM	804	Ukraine	UKR								69	METALS MANUFACTURES,NES	1	No Quantity							473			0
S3	2016	2016	2016	2	0	2	Export	51	Armenia	ARM	818	Egypt	EGY								69	METALS MANUFACTURES,NES	1	No Quantity							1654			0
S3	2016	2016	2016	2	0	2	Export	51	Armenia	ARM	826	United Kingdom	GBR								69	METALS MANUFACTURES,NES	1	No Quantity							23436			0
S3	2016	2016	2016	2	0	2	Export	51	Armenia	ARM	842	USA	USA								69	METALS MANUFACTURES,NES	1	No Quantity							19704			0
S3	2016	2016	2016	2	0	2	Export	51	Armenia	ARM	899	Areas, nes									69	METALS MANUFACTURES,NES	1	No Quantity							451978			0
S3	2016	2016	2016	2	0	2	Export	48	Bahrain	BHR	0	World	WLD								71	POWER GENERATNG.MACHINES	1	No Quantity							108334172			0
S3	2016	2016	2016	2	0	2	Export	48	Bahrain	BHR	50	Bangladesh	BGD								71	POWER GENERATNG.MACHINES	1	No Quantity							747081			0
S3	2016	2016	2016	2	0	2	Export	48	Bahrain	BHR	56	Belgium	BEL								71	POWER GENERATNG.MACHINES	1	No Quantity							41521			0
S3	2016	2016	2016	2	0	2	Export	48	Bahrain	BHR	120	Cameroon	CMR								71	POWER GENERATNG.MACHINES	1	No Quantity							3707699			0
S3	2016	2016	2016	2	0	2	Export	48	Bahrain	BHR	124	Canada	CAN								71	POWER GENERATNG.MACHINES	1	No Quantity							515444			0
S3	2016	2016	2016	2	0	2	Export	48	Bahrain	BHR	156	China	CHN								71	POWER GENERATNG.MACHINES	1	No Quantity							4493825			0
S3	2016	2016	2016	2	0	2	Export	48	Bahrain	BHR	170	Colombia	COL								71	POWER GENERATNG.MACHINES	1	No Quantity							75914			0
S3	2016	2016	2016	2	0	2	Export	48	Bahrain	BHR	191	Croatia	HRV								71	POWER GENERATNG.MACHINES	1	No Quantity							1192053			0
S3	2016	2016	2016	2	0	2	Export	48	Bahrain	BHR	208	Denmark	DNK								71	POWER GENERATNG.MACHINES	1	No Quantity							2290			0
S3	2016	2016	2016	2	0	2	Export	48	Bahrain	BHR	218	Ecuador	ECU								71	POWER GENERATNG.MACHINES	1	No Quantity							124966			0
S3	2016	2016	2016	2	0	2	Export	48	Bahrain	BHR	231	Ethiopia	ETH								71	POWER GENERATNG.MACHINES	1	No Quantity							50400			0
S3	2016	2016	2016	2	0	2	Export	48	Bahrain	BHR	251	France	FRA								71	POWER GENERATNG.MACHINES	1	No Quantity							152555			0
S3	2016	2016	2016	2	0	2	Export	48	Bahrain	BHR	276	Germany	DEU								71	POWER GENERATNG.MACHINES	1	No Quantity							151086			0
S3	2016	2016	2016	2	0	2	Export	48	Bahrain	BHR	300	Greece	GRC								71	POWER GENERATNG.MACHINES	1	No Quantity							1513			0
S3	2016	2016	2016	2	0	2	Export	48	Bahrain	BHR	344	China, Hong Kong SAR	HKG								71	POWER GENERATNG.MACHINES	1	No Quantity							1000803			0
S3	2016	2016	2016	2	0	2	Export	48	Bahrain	BHR	348	Hungary	HUN								71	POWER GENERATNG.MACHINES	1	No Quantity							2414481			0
S3	2016	2016	2016	2	0	2	Export	48	Bahrain	BHR	364	Iran	IRN								71	POWER GENERATNG.MACHINES	1	No Quantity							404255			0
S3	2016	2016	2016	2	0	2	Export	48	Bahrain	BHR	381	Italy	ITA								71	POWER GENERATNG.MACHINES	1	No Quantity							70700			0
S3	2016	2016	2016	2	0	2	Export	48	Bahrain	BHR	400	Jordan	JOR								71	POWER GENERATNG.MACHINES	1	No Quantity							19403			0
S3	2016	2016	2016	2	0	2	Export	48	Bahrain	BHR	404	Kenya	KEN								71	POWER GENERATNG.MACHINES	1	No Quantity							15322			0
S3	2016	2016	2016	2	0	2	Export	48	Bahrain	BHR	410	Rep. of Korea	KOR								71	POWER GENERATNG.MACHINES	1	No Quantity							113071			0
S3	2016	2016	2016	2	0	2	Export	48	Bahrain	BHR	414	Kuwait	KWT								71	POWER GENERATNG.MACHINES	1	No Quantity							5415964			0
S3	2016	2016	2016	2	0	2	Export	48	Bahrain	BHR	470	Malta	MLT								71	POWER GENERATNG.MACHINES	1	No Quantity							255			0
S3	2016	2016	2016	2	0	2	Export	48	Bahrain	BHR	512	Oman	OMN								71	POWER GENERATNG.MACHINES	1	No Quantity							1062990			0
S3	2016	2016	2016	2	0	2	Export	48	Bahrain	BHR	528	Netherlands	NLD								71	POWER GENERATNG.MACHINES	1	No Quantity							12362262			0
S3	2016	2016	2016	2	0	2	Export	48	Bahrain	BHR	566	Nigeria	NGA								71	POWER GENERATNG.MACHINES	1	No Quantity							3944444			0
S3	2016	2016	2016	2	0	2	Export	48	Bahrain	BHR	579	Norway	NOR								71	POWER GENERATNG.MACHINES	1	No Quantity							3327			0
S3	2016	2016	2016	2	0	2	Export	48	Bahrain	BHR	616	Poland	POL								71	POWER GENERATNG.MACHINES	1	No Quantity							199			0
S3	2016	2016	2016	2	0	2	Export	48	Bahrain	BHR	620	Portugal	PRT								71	POWER GENERATNG.MACHINES	1	No Quantity							91724			0
S3	2016	2016	2016	2	0	2	Export	48	Bahrain	BHR	634	Qatar	QAT								71	POWER GENERATNG.MACHINES	1	No Quantity							1538403			0
S3	2016	2016	2016	2	0	2	Export	48	Bahrain	BHR	643	Russian Federation	RUS								71	POWER GENERATNG.MACHINES	1	No Quantity							27880			0
S3	2016	2016	2016	2	0	2	Export	48	Bahrain	BHR	682	Saudi Arabia	SAU								71	POWER GENERATNG.MACHINES	1	No Quantity							22093734			0
S3	2016	2016	2016	2	0	2	Export	48	Bahrain	BHR	690	Seychelles	SYC								71	POWER GENERATNG.MACHINES	1	No Quantity							23841			0
S3	2016	2016	2016	2	0	2	Export	48	Bahrain	BHR	699	India	IND								71	POWER GENERATNG.MACHINES	1	No Quantity							121050			0
S3	2016	2016	2016	2	0	2	Export	48	Bahrain	BHR	702	Singapore	SGP								71	POWER GENERATNG.MACHINES	1	No Quantity							9688054			0
S3	2016	2016	2016	2	0	2	Export	48	Bahrain	BHR	710	South Africa	ZAF								71	POWER GENERATNG.MACHINES	1	No Quantity							401698			0
S3	2016	2016	2016	2	0	2	Export	48	Bahrain	BHR	724	Spain	ESP								71	POWER GENERATNG.MACHINES	1	No Quantity							448			0
S3	2016	2016	2016	2	0	2	Export	48	Bahrain	BHR	729	Sudan	SDN								71	POWER GENERATNG.MACHINES	1	No Quantity							284099			0
S3	2016	2016	2016	2	0	2	Export	48	Bahrain	BHR	752	Sweden	SWE								71	POWER GENERATNG.MACHINES	1	No Quantity							28053			0
S3	2016	2016	2016	2	0	2	Export	48	Bahrain	BHR	757	Switzerland	CHE								71	POWER GENERATNG.MACHINES	1	No Quantity							3437			0
S3	2016	2016	2016	2	0	2	Export	48	Bahrain	BHR	764	Thailand	THA								71	POWER GENERATNG.MACHINES	1	No Quantity							5976			0
S3	2016	2016	2016	2	0	2	Export	48	Bahrain	BHR	784	United Arab Emirates	ARE								71	POWER GENERATNG.MACHINES	1	No Quantity							23509343			0
S3	2016	2016	2016	2	0	2	Export	48	Bahrain	BHR	788	Tunisia	TUN								71	POWER GENERATNG.MACHINES	1	No Quantity							4821537			0
S3	2016	2016	2016	2	0	2	Export	48	Bahrain	BHR	798	Tuvalu	TUV								71	POWER GENERATNG.MACHINES	1	No Quantity							3240			0
S3	2016	2016	2016	2	0	2	Export	48	Bahrain	BHR	818	Egypt	EGY								71	POWER GENERATNG.MACHINES	1	No Quantity							221254			0
S3	2016	2016	2016	2	0	2	Export	48	Bahrain	BHR	826	United Kingdom	GBR								71	POWER GENERATNG.MACHINES	1	No Quantity							6081473			0
S3	2016	2016	2016	2	0	2	Export	48	Bahrain	BHR	842	USA	USA								71	POWER GENERATNG.MACHINES	1	No Quantity							1078467			0
S3	2016	2016	2016	2	0	2	Export	48	Bahrain	BHR	860	Uzbekistan	UZB								71	POWER GENERATNG.MACHINES	1	No Quantity							17106			0
S3	2016	2016	2016	2	0	2	Export	48	Bahrain	BHR	887	Yemen	YEM								71	POWER GENERATNG.MACHINES	1	No Quantity							28482			0
S3	2016	2016	2016	2	0	2	Export	48	Bahrain	BHR	899	Areas, nes									71	POWER GENERATNG.MACHINES	1	No Quantity							181048			0
S3	2016	2016	2016	2	0	2	Export	51	Armenia	ARM	0	World	WLD								71	POWER GENERATNG.MACHINES	1	No Quantity							4539898			0
S3	2016	2016	2016	2	0	2	Export	51	Armenia	ARM	56	Belgium	BEL								71	POWER GENERATNG.MACHINES	1	No Quantity							72965			0
S3	2016	2016	2016	2	0	2	Export	51	Armenia	ARM	100	Bulgaria	BGR								71	POWER GENERATNG.MACHINES	1	No Quantity							5392			0
S3	2016	2016	2016	2	0	2	Export	51	Armenia	ARM	268	Georgia	GEO								71	POWER GENERATNG.MACHINES	1	No Quantity							36238			0
S3	2016	2016	2016	2	0	2	Export	51	Armenia	ARM	276	Germany	DEU								71	POWER GENERATNG.MACHINES	1	No Quantity							7132			0
S3	2016	2016	2016	2	0	2	Export	51	Armenia	ARM	364	Iran	IRN								71	POWER GENERATNG.MACHINES	1	No Quantity							17048			0
S3	2016	2016	2016	2	0	2	Export	51	Armenia	ARM	417	Kyrgyzstan	KGZ								71	POWER GENERATNG.MACHINES	1	No Quantity							10085			0
S3	2016	2016	2016	2	0	2	Export	51	Armenia	ARM	643	Russian Federation	RUS								71	POWER GENERATNG.MACHINES	1	No Quantity							688935			0
[truncated: 1,097 more rows]
