# Supplementary material for: Core-periphery structure in sectoral international trade networks: A new approach to an old theory
Source: PLoS One. 2020 Apr 2;15(4):e0229547. doi: 10.1371/journal.pone.0229547 (PMC7117750; doi:10.1371/journal.pone.0229547)
Supplement: S7 File — (ZIP) [file pone.0229547.s007.zip › S7_File/RawData 2016/comtrade (50).csv]

Classification	Year	Period	Period Desc.	Aggregate Level	Is Leaf Code	Trade Flow Code	Trade Flow	Reporter Code	Reporter	Reporter ISO	Partner Code	Partner	Partner ISO	2nd Partner Code	2nd Partner	2nd Partner ISO	Customs Proc. Code	Customs	Mode of Transport Code	Mode of Transport	Commodity Code	Commodity	Qty Unit Code	Qty Unit	Qty	Alt Qty Unit Code	Alt Qty Unit	Alt Qty	Netweight (kg)	Gross weight (kg)	Trade Value (US$)	CIF Trade Value (US$)	FOB Trade Value (US$)	Flag
S3	2016	2016	2016	2	0	2	Export	528	Netherlands	NLD	0	World	WLD								00	LIVE ANIMALS	1	No Quantity							2312944930			0
S3	2016	2016	2016	2	0	2	Export	528	Netherlands	NLD	4	Afghanistan	AFG								00	LIVE ANIMALS	1	No Quantity							215557			0
S3	2016	2016	2016	2	0	2	Export	528	Netherlands	NLD	8	Albania	ALB								00	LIVE ANIMALS	1	No Quantity							265729			0
S3	2016	2016	2016	2	0	2	Export	528	Netherlands	NLD	10	Antarctica	ATA								00	LIVE ANIMALS	1	No Quantity							28321			0
S3	2016	2016	2016	2	0	2	Export	528	Netherlands	NLD	12	Algeria	DZA								00	LIVE ANIMALS	1	No Quantity							2700734			0
S3	2016	2016	2016	2	0	2	Export	528	Netherlands	NLD	20	Andorra	AND								00	LIVE ANIMALS	1	No Quantity							1			0
S3	2016	2016	2016	2	0	2	Export	528	Netherlands	NLD	24	Angola	AGO								00	LIVE ANIMALS	1	No Quantity							781213			0
S3	2016	2016	2016	2	0	2	Export	528	Netherlands	NLD	31	Azerbaijan	AZE								00	LIVE ANIMALS	1	No Quantity							8806			0
S3	2016	2016	2016	2	0	2	Export	528	Netherlands	NLD	32	Argentina	ARG								00	LIVE ANIMALS	1	No Quantity							568425			0
S3	2016	2016	2016	2	0	2	Export	528	Netherlands	NLD	36	Australia	AUS								00	LIVE ANIMALS	1	No Quantity							7507229			0
S3	2016	2016	2016	2	0	2	Export	528	Netherlands	NLD	40	Austria	AUT								00	LIVE ANIMALS	1	No Quantity							7346275			0
S3	2016	2016	2016	2	0	2	Export	528	Netherlands	NLD	48	Bahrain	BHR								00	LIVE ANIMALS	1	No Quantity							469154			0
S3	2016	2016	2016	2	0	2	Export	528	Netherlands	NLD	50	Bangladesh	BGD								00	LIVE ANIMALS	1	No Quantity							1550791			0
S3	2016	2016	2016	2	0	2	Export	528	Netherlands	NLD	51	Armenia	ARM								00	LIVE ANIMALS	1	No Quantity							12013			0
S3	2016	2016	2016	2	0	2	Export	528	Netherlands	NLD	56	Belgium	BEL								00	LIVE ANIMALS	1	No Quantity							376067841			0
S3	2016	2016	2016	2	0	2	Export	528	Netherlands	NLD	68	Bolivia (Plurinational State of)	BOL								00	LIVE ANIMALS	1	No Quantity							154330			0
S3	2016	2016	2016	2	0	2	Export	528	Netherlands	NLD	70	Bosnia Herzegovina	BIH								00	LIVE ANIMALS	1	No Quantity							99630			0
S3	2016	2016	2016	2	0	2	Export	528	Netherlands	NLD	76	Brazil	BRA								00	LIVE ANIMALS	1	No Quantity							5601457			0
S3	2016	2016	2016	2	0	2	Export	528	Netherlands	NLD	96	Brunei Darussalam	BRN								00	LIVE ANIMALS	1	No Quantity							52383			0
S3	2016	2016	2016	2	0	2	Export	528	Netherlands	NLD	100	Bulgaria	BGR								00	LIVE ANIMALS	1	No Quantity							3541090			0
S3	2016	2016	2016	2	0	2	Export	528	Netherlands	NLD	104	Myanmar	MMR								00	LIVE ANIMALS	1	No Quantity							277767			0
S3	2016	2016	2016	2	0	2	Export	528	Netherlands	NLD	112	Belarus	BLR								00	LIVE ANIMALS	1	No Quantity							94572			0
S3	2016	2016	2016	2	0	2	Export	528	Netherlands	NLD	116	Cambodia	KHM								00	LIVE ANIMALS	1	No Quantity							27934			0
S3	2016	2016	2016	2	0	2	Export	528	Netherlands	NLD	120	Cameroon	CMR								00	LIVE ANIMALS	1	No Quantity							699944			0
S3	2016	2016	2016	2	0	2	Export	528	Netherlands	NLD	124	Canada	CAN								00	LIVE ANIMALS	1	No Quantity							10697479			0
S3	2016	2016	2016	2	0	2	Export	528	Netherlands	NLD	136	Cayman Isds	CYM								00	LIVE ANIMALS	1	No Quantity							277			0
S3	2016	2016	2016	2	0	2	Export	528	Netherlands	NLD	140	Central African Rep.	CAF								00	LIVE ANIMALS	1	No Quantity							31071			0
S3	2016	2016	2016	2	0	2	Export	528	Netherlands	NLD	144	Sri Lanka	LKA								00	LIVE ANIMALS	1	No Quantity							922961			0
S3	2016	2016	2016	2	0	2	Export	528	Netherlands	NLD	152	Chile	CHL								00	LIVE ANIMALS	1	No Quantity							278989			0
S3	2016	2016	2016	2	0	2	Export	528	Netherlands	NLD	156	China	CHN								00	LIVE ANIMALS	1	No Quantity							8591339			0
S3	2016	2016	2016	2	0	2	Export	528	Netherlands	NLD	170	Colombia	COL								00	LIVE ANIMALS	1	No Quantity							66637			0
S3	2016	2016	2016	2	0	2	Export	528	Netherlands	NLD	178	Congo	COG								00	LIVE ANIMALS	1	No Quantity							27137			0
S3	2016	2016	2016	2	0	2	Export	528	Netherlands	NLD	180	Dem. Rep. of the Congo	COD								00	LIVE ANIMALS	1	No Quantity							143141			0
S3	2016	2016	2016	2	0	2	Export	528	Netherlands	NLD	188	Costa Rica	CRI								00	LIVE ANIMALS	1	No Quantity							187430			0
S3	2016	2016	2016	2	0	2	Export	528	Netherlands	NLD	191	Croatia	HRV								00	LIVE ANIMALS	1	No Quantity							10692009			0
S3	2016	2016	2016	2	0	2	Export	528	Netherlands	NLD	192	Cuba	CUB								00	LIVE ANIMALS	1	No Quantity							120032			0
S3	2016	2016	2016	2	0	2	Export	528	Netherlands	NLD	196	Cyprus	CYP								00	LIVE ANIMALS	1	No Quantity							829698			0
S3	2016	2016	2016	2	0	2	Export	528	Netherlands	NLD	203	Czechia	CZE								00	LIVE ANIMALS	1	No Quantity							5055515			0
S3	2016	2016	2016	2	0	2	Export	528	Netherlands	NLD	208	Denmark	DNK								00	LIVE ANIMALS	1	No Quantity							13525967			0
S3	2016	2016	2016	2	0	2	Export	528	Netherlands	NLD	214	Dominican Rep.	DOM								00	LIVE ANIMALS	1	No Quantity							110635			0
S3	2016	2016	2016	2	0	2	Export	528	Netherlands	NLD	218	Ecuador	ECU								00	LIVE ANIMALS	1	No Quantity							436704			0
S3	2016	2016	2016	2	0	2	Export	528	Netherlands	NLD	222	El Salvador	SLV								00	LIVE ANIMALS	1	No Quantity							111			0
S3	2016	2016	2016	2	0	2	Export	528	Netherlands	NLD	231	Ethiopia	ETH								00	LIVE ANIMALS	1	No Quantity							5921826			0
S3	2016	2016	2016	2	0	2	Export	528	Netherlands	NLD	233	Estonia	EST								00	LIVE ANIMALS	1	No Quantity							640334			0
S3	2016	2016	2016	2	0	2	Export	528	Netherlands	NLD	246	Finland	FIN								00	LIVE ANIMALS	1	No Quantity							4841824			0
S3	2016	2016	2016	2	0	2	Export	528	Netherlands	NLD	251	France	FRA								00	LIVE ANIMALS	1	No Quantity							41321903			0
S3	2016	2016	2016	2	0	2	Export	528	Netherlands	NLD	262	Djibouti	DJI								00	LIVE ANIMALS	1	No Quantity							1			0
S3	2016	2016	2016	2	0	2	Export	528	Netherlands	NLD	268	Georgia	GEO								00	LIVE ANIMALS	1	No Quantity							891689			0
S3	2016	2016	2016	2	0	2	Export	528	Netherlands	NLD	270	Gambia	GMB								00	LIVE ANIMALS	1	No Quantity							19538			0
S3	2016	2016	2016	2	0	2	Export	528	Netherlands	NLD	276	Germany	DEU								00	LIVE ANIMALS	1	No Quantity							1083155730			0
S3	2016	2016	2016	2	0	2	Export	528	Netherlands	NLD	288	Ghana	GHA								00	LIVE ANIMALS	1	No Quantity							3905535			0
S3	2016	2016	2016	2	0	2	Export	528	Netherlands	NLD	300	Greece	GRC								00	LIVE ANIMALS	1	No Quantity							2354398			0
S3	2016	2016	2016	2	0	2	Export	528	Netherlands	NLD	304	Greenland	GRL								00	LIVE ANIMALS	1	No Quantity							2			0
S3	2016	2016	2016	2	0	2	Export	528	Netherlands	NLD	320	Guatemala	GTM								00	LIVE ANIMALS	1	No Quantity							423729			0
S3	2016	2016	2016	2	0	2	Export	528	Netherlands	NLD	324	Guinea	GIN								00	LIVE ANIMALS	1	No Quantity							171506			0
S3	2016	2016	2016	2	0	2	Export	528	Netherlands	NLD	328	Guyana	GUY								00	LIVE ANIMALS	1	No Quantity							1			0
S3	2016	2016	2016	2	0	2	Export	528	Netherlands	NLD	340	Honduras	HND								00	LIVE ANIMALS	1	No Quantity							2726			0
S3	2016	2016	2016	2	0	2	Export	528	Netherlands	NLD	344	China, Hong Kong SAR	HKG								00	LIVE ANIMALS	1	No Quantity							659680			0
S3	2016	2016	2016	2	0	2	Export	528	Netherlands	NLD	348	Hungary	HUN								00	LIVE ANIMALS	1	No Quantity							52363789			0
S3	2016	2016	2016	2	0	2	Export	528	Netherlands	NLD	352	Iceland	ISL								00	LIVE ANIMALS	1	No Quantity							243159			0
S3	2016	2016	2016	2	0	2	Export	528	Netherlands	NLD	360	Indonesia	IDN								00	LIVE ANIMALS	1	No Quantity							611402			0
S3	2016	2016	2016	2	0	2	Export	528	Netherlands	NLD	364	Iran	IRN								00	LIVE ANIMALS	1	No Quantity							4550877			0
S3	2016	2016	2016	2	0	2	Export	528	Netherlands	NLD	368	Iraq	IRQ								00	LIVE ANIMALS	1	No Quantity							188949			0
S3	2016	2016	2016	2	0	2	Export	528	Netherlands	NLD	372	Ireland	IRL								00	LIVE ANIMALS	1	No Quantity							3019516			0
S3	2016	2016	2016	2	0	2	Export	528	Netherlands	NLD	376	Israel	ISR								00	LIVE ANIMALS	1	No Quantity							539548			0
S3	2016	2016	2016	2	0	2	Export	528	Netherlands	NLD	381	Italy	ITA								00	LIVE ANIMALS	1	No Quantity							53267499			0
S3	2016	2016	2016	2	0	2	Export	528	Netherlands	NLD	384	Côte d'Ivoire	CIV								00	LIVE ANIMALS	1	No Quantity							1350135			0
S3	2016	2016	2016	2	0	2	Export	528	Netherlands	NLD	388	Jamaica	JAM								00	LIVE ANIMALS	1	No Quantity							1			0
S3	2016	2016	2016	2	0	2	Export	528	Netherlands	NLD	392	Japan	JPN								00	LIVE ANIMALS	1	No Quantity							6802776			0
S3	2016	2016	2016	2	0	2	Export	528	Netherlands	NLD	398	Kazakhstan	KAZ								00	LIVE ANIMALS	1	No Quantity							2201047			0
S3	2016	2016	2016	2	0	2	Export	528	Netherlands	NLD	400	Jordan	JOR								00	LIVE ANIMALS	1	No Quantity							591384			0
S3	2016	2016	2016	2	0	2	Export	528	Netherlands	NLD	404	Kenya	KEN								00	LIVE ANIMALS	1	No Quantity							1386251			0
S3	2016	2016	2016	2	0	2	Export	528	Netherlands	NLD	410	Rep. of Korea	KOR								00	LIVE ANIMALS	1	No Quantity							3986539			0
S3	2016	2016	2016	2	0	2	Export	528	Netherlands	NLD	414	Kuwait	KWT								00	LIVE ANIMALS	1	No Quantity							1640338			0
S3	2016	2016	2016	2	0	2	Export	528	Netherlands	NLD	417	Kyrgyzstan	KGZ								00	LIVE ANIMALS	1	No Quantity							12778			0
S3	2016	2016	2016	2	0	2	Export	528	Netherlands	NLD	422	Lebanon	LBN								00	LIVE ANIMALS	1	No Quantity							1698357			0
S3	2016	2016	2016	2	0	2	Export	528	Netherlands	NLD	428	Latvia	LVA								00	LIVE ANIMALS	1	No Quantity							873646			0
S3	2016	2016	2016	2	0	2	Export	528	Netherlands	NLD	430	Liberia	LBR								00	LIVE ANIMALS	1	No Quantity							6226			0
S3	2016	2016	2016	2	0	2	Export	528	Netherlands	NLD	434	Libya	LBY								00	LIVE ANIMALS	1	No Quantity							103491			0
S3	2016	2016	2016	2	0	2	Export	528	Netherlands	NLD	440	Lithuania	LTU								00	LIVE ANIMALS	1	No Quantity							1732963			0
S3	2016	2016	2016	2	0	2	Export	528	Netherlands	NLD	442	Luxembourg	LUX								00	LIVE ANIMALS	1	No Quantity							1941326			0
S3	2016	2016	2016	2	0	2	Export	528	Netherlands	NLD	446	China, Macao SAR	MAC								00	LIVE ANIMALS	1	No Quantity							4270			0
S3	2016	2016	2016	2	0	2	Export	528	Netherlands	NLD	450	Madagascar	MDG								00	LIVE ANIMALS	1	No Quantity							200978			0
S3	2016	2016	2016	2	0	2	Export	528	Netherlands	NLD	458	Malaysia	MYS								00	LIVE ANIMALS	1	No Quantity							3949628			0
S3	2016	2016	2016	2	0	2	Export	528	Netherlands	NLD	462	Maldives	MDV								00	LIVE ANIMALS	1	No Quantity							7078			0
S3	2016	2016	2016	2	0	2	Export	528	Netherlands	NLD	466	Mali	MLI								00	LIVE ANIMALS	1	No Quantity							838988			0
S3	2016	2016	2016	2	0	2	Export	528	Netherlands	NLD	470	Malta	MLT								00	LIVE ANIMALS	1	No Quantity							719172			0
S3	2016	2016	2016	2	0	2	Export	528	Netherlands	NLD	480	Mauritius	MUS								00	LIVE ANIMALS	1	No Quantity							266387			0
S3	2016	2016	2016	2	0	2	Export	528	Netherlands	NLD	484	Mexico	MEX								00	LIVE ANIMALS	1	No Quantity							9036932			0
S3	2016	2016	2016	2	0	2	Export	528	Netherlands	NLD	490	Other Asia, nes									00	LIVE ANIMALS	1	No Quantity							3683308			0
S3	2016	2016	2016	2	0	2	Export	528	Netherlands	NLD	498	Rep. of Moldova	MDA								00	LIVE ANIMALS	1	No Quantity							1675791			0
S3	2016	2016	2016	2	0	2	Export	528	Netherlands	NLD	499	Montenegro	MNE								00	LIVE ANIMALS	1	No Quantity							6			0
S3	2016	2016	2016	2	0	2	Export	528	Netherlands	NLD	504	Morocco	MAR								00	LIVE ANIMALS	1	No Quantity							1210240			0
S3	2016	2016	2016	2	0	2	Export	528	Netherlands	NLD	508	Mozambique	MOZ								00	LIVE ANIMALS	1	No Quantity							1			0
S3	2016	2016	2016	2	0	2	Export	528	Netherlands	NLD	512	Oman	OMN								00	LIVE ANIMALS	1	No Quantity							3342149			0
S3	2016	2016	2016	2	0	2	Export	528	Netherlands	NLD	516	Namibia	NAM								00	LIVE ANIMALS	1	No Quantity							135023			0
S3	2016	2016	2016	2	0	2	Export	528	Netherlands	NLD	524	Nepal	NPL								00	LIVE ANIMALS	1	No Quantity							1273436			0
S3	2016	2016	2016	2	0	2	Export	528	Netherlands	NLD	531	Curaçao	CUW								00	LIVE ANIMALS	1	No Quantity							30571			0
S3	2016	2016	2016	2	0	2	Export	528	Netherlands	NLD	533	Aruba	ABW								00	LIVE ANIMALS	1	No Quantity							53744			0
S3	2016	2016	2016	2	0	2	Export	528	Netherlands	NLD	534	Saint Maarten	SXM								00	LIVE ANIMALS	1	No Quantity							1588			0
S3	2016	2016	2016	2	0	2	Export	528	Netherlands	NLD	535	Bonaire	BES								00	LIVE ANIMALS	1	No Quantity							2859			0
S3	2016	2016	2016	2	0	2	Export	528	Netherlands	NLD	554	New Zealand	NZL								00	LIVE ANIMALS	1	No Quantity							194027			0
S3	2016	2016	2016	2	0	2	Export	528	Netherlands	NLD	558	Nicaragua	NIC								00	LIVE ANIMALS	1	No Quantity							36501			0
S3	2016	2016	2016	2	0	2	Export	528	Netherlands	NLD	562	Niger	NER								00	LIVE ANIMALS	1	No Quantity							113329			0
S3	2016	2016	2016	2	0	2	Export	528	Netherlands	NLD	566	Nigeria	NGA								00	LIVE ANIMALS	1	No Quantity							689			0
S3	2016	2016	2016	2	0	2	Export	528	Netherlands	NLD	568	Other Europe, nes									00	LIVE ANIMALS	1	No Quantity							147566			0
S3	2016	2016	2016	2	0	2	Export	528	Netherlands	NLD	579	Norway	NOR								00	LIVE ANIMALS	1	No Quantity							2062906			0
S3	2016	2016	2016	2	0	2	Export	528	Netherlands	NLD	586	Pakistan	PAK								00	LIVE ANIMALS	1	No Quantity							4994617			0
S3	2016	2016	2016	2	0	2	Export	528	Netherlands	NLD	591	Panama	PAN								00	LIVE ANIMALS	1	No Quantity							215855			0
S3	2016	2016	2016	2	0	2	Export	528	Netherlands	NLD	600	Paraguay	PRY								00	LIVE ANIMALS	1	No Quantity							2			0
S3	2016	2016	2016	2	0	2	Export	528	Netherlands	NLD	604	Peru	PER								00	LIVE ANIMALS	1	No Quantity							8913			0
S3	2016	2016	2016	2	0	2	Export	528	Netherlands	NLD	608	Philippines	PHL								00	LIVE ANIMALS	1	No Quantity							13788087			0
S3	2016	2016	2016	2	0	2	Export	528	Netherlands	NLD	616	Poland	POL								00	LIVE ANIMALS	1	No Quantity							52709605			0
S3	2016	2016	2016	2	0	2	Export	528	Netherlands	NLD	620	Portugal	PRT								00	LIVE ANIMALS	1	No Quantity							3310577			0
S3	2016	2016	2016	2	0	2	Export	528	Netherlands	NLD	624	Guinea-Bissau	GNB								00	LIVE ANIMALS	1	No Quantity							11866			0
S3	2016	2016	2016	2	0	2	Export	528	Netherlands	NLD	634	Qatar	QAT								00	LIVE ANIMALS	1	No Quantity							3868287			0
S3	2016	2016	2016	2	0	2	Export	528	Netherlands	NLD	642	Romania	ROU								00	LIVE ANIMALS	1	No Quantity							25326995			0
S3	2016	2016	2016	2	0	2	Export	528	Netherlands	NLD	643	Russian Federation	RUS								00	LIVE ANIMALS	1	No Quantity							42838761			0
S3	2016	2016	2016	2	0	2	Export	528	Netherlands	NLD	646	Rwanda	RWA								00	LIVE ANIMALS	1	No Quantity							189471			0
S3	2016	2016	2016	2	0	2	Export	528	Netherlands	NLD	682	Saudi Arabia	SAU								00	LIVE ANIMALS	1	No Quantity							4500079			0
S3	2016	2016	2016	2	0	2	Export	528	Netherlands	NLD	686	Senegal	SEN								00	LIVE ANIMALS	1	No Quantity							887433			0
S3	2016	2016	2016	2	0	2	Export	528	Netherlands	NLD	688	Serbia	SRB								00	LIVE ANIMALS	1	No Quantity							150765			0
S3	2016	2016	2016	2	0	2	Export	528	Netherlands	NLD	690	Seychelles	SYC								00	LIVE ANIMALS	1	No Quantity							2914			0
S3	2016	2016	2016	2	0	2	Export	528	Netherlands	NLD	694	Sierra Leone	SLE								00	LIVE ANIMALS	1	No Quantity							147600			0
S3	2016	2016	2016	2	0	2	Export	528	Netherlands	NLD	699	India	IND								00	LIVE ANIMALS	1	No Quantity							91927			0
S3	2016	2016	2016	2	0	2	Export	528	Netherlands	NLD	702	Singapore	SGP								00	LIVE ANIMALS	1	No Quantity							397642			0
S3	2016	2016	2016	2	0	2	Export	528	Netherlands	NLD	703	Slovakia	SVK								00	LIVE ANIMALS	1	No Quantity							1916160			0
S3	2016	2016	2016	2	0	2	Export	528	Netherlands	NLD	704	Viet Nam	VNM								00	LIVE ANIMALS	1	No Quantity							328471			0
S3	2016	2016	2016	2	0	2	Export	528	Netherlands	NLD	705	Slovenia	SVN								00	LIVE ANIMALS	1	No Quantity							1561324			0
S3	2016	2016	2016	2	0	2	Export	528	Netherlands	NLD	706	Somalia	SOM								00	LIVE ANIMALS	1	No Quantity							15871			0
S3	2016	2016	2016	2	0	2	Export	528	Netherlands	NLD	710	South Africa	ZAF								00	LIVE ANIMALS	1	No Quantity							3290542			0
S3	2016	2016	2016	2	0	2	Export	528	Netherlands	NLD	716	Zimbabwe	ZWE								00	LIVE ANIMALS	1	No Quantity							12376			0
S3	2016	2016	2016	2	0	2	Export	528	Netherlands	NLD	724	Spain	ESP								00	LIVE ANIMALS	1	No Quantity							45371193			0
S3	2016	2016	2016	2	0	2	Export	528	Netherlands	NLD	729	Sudan	SDN								00	LIVE ANIMALS	1	No Quantity							124495			0
S3	2016	2016	2016	2	0	2	Export	528	Netherlands	NLD	740	Suriname	SUR								00	LIVE ANIMALS	1	No Quantity							82883			0
S3	2016	2016	2016	2	0	2	Export	528	Netherlands	NLD	752	Sweden	SWE								00	LIVE ANIMALS	1	No Quantity							8458200			0
S3	2016	2016	2016	2	0	2	Export	528	Netherlands	NLD	757	Switzerland	CHE								00	LIVE ANIMALS	1	No Quantity							5175430			0
S3	2016	2016	2016	2	0	2	Export	528	Netherlands	NLD	764	Thailand	THA								00	LIVE ANIMALS	1	No Quantity							8835301			0
S3	2016	2016	2016	2	0	2	Export	528	Netherlands	NLD	768	Togo	TGO								00	LIVE ANIMALS	1	No Quantity							335600			0
S3	2016	2016	2016	2	0	2	Export	528	Netherlands	NLD	784	United Arab Emirates	ARE								00	LIVE ANIMALS	1	No Quantity							2477502			0
S3	2016	2016	2016	2	0	2	Export	528	Netherlands	NLD	788	Tunisia	TUN								00	LIVE ANIMALS	1	No Quantity							159152			0
S3	2016	2016	2016	2	0	2	Export	528	Netherlands	NLD	792	Turkey	TUR								00	LIVE ANIMALS	1	No Quantity							1958607			0
S3	2016	2016	2016	2	0	2	Export	528	Netherlands	NLD	795	Turkmenistan	TKM								00	LIVE ANIMALS	1	No Quantity							1			0
S3	2016	2016	2016	2	0	2	Export	528	Netherlands	NLD	800	Uganda	UGA								00	LIVE ANIMALS	1	No Quantity							1404296			0
S3	2016	2016	2016	2	0	2	Export	528	Netherlands	NLD	804	Ukraine	UKR								00	LIVE ANIMALS	1	No Quantity							516061			0
S3	2016	2016	2016	2	0	2	Export	528	Netherlands	NLD	807	North Macedonia	MKD								00	LIVE ANIMALS	1	No Quantity							31275			0
S3	2016	2016	2016	2	0	2	Export	528	Netherlands	NLD	818	Egypt	EGY								00	LIVE ANIMALS	1	No Quantity							4528817			0
S3	2016	2016	2016	2	0	2	Export	528	Netherlands	NLD	826	United Kingdom	GBR								00	LIVE ANIMALS	1	No Quantity							62673066			0
S3	2016	2016	2016	2	0	2	Export	528	Netherlands	NLD	834	United Rep. of Tanzania	TZA								00	LIVE ANIMALS	1	No Quantity							1589676			0
S3	2016	2016	2016	2	0	2	Export	528	Netherlands	NLD	837	Bunkers									00	LIVE ANIMALS	1	No Quantity							10			0
S3	2016	2016	2016	2	0	2	Export	528	Netherlands	NLD	842	USA	USA								00	LIVE ANIMALS	1	No Quantity							233423315			0
S3	2016	2016	2016	2	0	2	Export	528	Netherlands	NLD	854	Burkina Faso	BFA								00	LIVE ANIMALS	1	No Quantity							499580			0
S3	2016	2016	2016	2	0	2	Export	528	Netherlands	NLD	858	Uruguay	URY								00	LIVE ANIMALS	1	No Quantity							1			0
S3	2016	2016	2016	2	0	2	Export	528	Netherlands	NLD	860	Uzbekistan	UZB								00	LIVE ANIMALS	1	No Quantity							1923046			0
S3	2016	2016	2016	2	0	2	Export	528	Netherlands	NLD	862	Venezuela	VEN								00	LIVE ANIMALS	1	No Quantity							120400			0
S3	2016	2016	2016	2	0	2	Export	528	Netherlands	NLD	894	Zambia	ZMB								00	LIVE ANIMALS	1	No Quantity							492967			0
S3	2016	2016	2016	2	0	2	Export	528	Netherlands	NLD	899	Areas, nes									00	LIVE ANIMALS	1	No Quantity							3			0
S3	2016	2016	2016	2	0	2	Export	533	Aruba	ABW	0	World	WLD								00	LIVE ANIMALS	1	No Quantity							39317			0
S3	2016	2016	2016	2	0	2	Export	533	Aruba	ABW	56	Belgium	BEL								00	LIVE ANIMALS	1	No Quantity							838			0
S3	2016	2016	2016	2	0	2	Export	533	Aruba	ABW	170	Colombia	COL								00	LIVE ANIMALS	1	No Quantity							22095			0
S3	2016	2016	2016	2	0	2	Export	533	Aruba	ABW	528	Netherlands	NLD								00	LIVE ANIMALS	1	No Quantity							1788			0
S3	2016	2016	2016	2	0	2	Export	533	Aruba	ABW	531	Curaçao	CUW								00	LIVE ANIMALS	1	No Quantity							2755			0
S3	2016	2016	2016	2	0	2	Export	533	Aruba	ABW	591	Panama	PAN								00	LIVE ANIMALS	1	No Quantity							3500			0
S3	2016	2016	2016	2	0	2	Export	533	Aruba	ABW	842	USA	USA								00	LIVE ANIMALS	1	No Quantity							4765			0
S3	2016	2016	2016	2	0	2	Export	533	Aruba	ABW	862	Venezuela	VEN								00	LIVE ANIMALS	1	No Quantity							3128			0
S3	2016	2016	2016	2	0	2	Export	533	Aruba	ABW	899	Areas, nes									00	LIVE ANIMALS	1	No Quantity							447			0
S3	2016	2016	2016	2	0	2	Export	528	Netherlands	NLD	0	World	WLD								01	MEAT, MEAT PREPARATIONS	1	No Quantity							9574229628			0
S3	2016	2016	2016	2	0	2	Export	528	Netherlands	NLD	4	Afghanistan	AFG								01	MEAT, MEAT PREPARATIONS	1	No Quantity							973320			0
S3	2016	2016	2016	2	0	2	Export	528	Netherlands	NLD	8	Albania	ALB								01	MEAT, MEAT PREPARATIONS	1	No Quantity							1548225			0
S3	2016	2016	2016	2	0	2	Export	528	Netherlands	NLD	12	Algeria	DZA								01	MEAT, MEAT PREPARATIONS	1	No Quantity							332038			0
S3	2016	2016	2016	2	0	2	Export	528	Netherlands	NLD	20	Andorra	AND								01	MEAT, MEAT PREPARATIONS	1	No Quantity							13			0
S3	2016	2016	2016	2	0	2	Export	528	Netherlands	NLD	24	Angola	AGO								01	MEAT, MEAT PREPARATIONS	1	No Quantity							4157656			0
S3	2016	2016	2016	2	0	2	Export	528	Netherlands	NLD	31	Azerbaijan	AZE								01	MEAT, MEAT PREPARATIONS	1	No Quantity							237879			0
S3	2016	2016	2016	2	0	2	Export	528	Netherlands	NLD	32	Argentina	ARG								01	MEAT, MEAT PREPARATIONS	1	No Quantity							426			0
S3	2016	2016	2016	2	0	2	Export	528	Netherlands	NLD	36	Australia	AUS								01	MEAT, MEAT PREPARATIONS	1	No Quantity							52295414			0
S3	2016	2016	2016	2	0	2	Export	528	Netherlands	NLD	40	Austria	AUT								01	MEAT, MEAT PREPARATIONS	1	No Quantity							107533252			0
S3	2016	2016	2016	2	0	2	Export	528	Netherlands	NLD	44	Bahamas	BHS								01	MEAT, MEAT PREPARATIONS	1	No Quantity							213862			0
S3	2016	2016	2016	2	0	2	Export	528	Netherlands	NLD	48	Bahrain	BHR								01	MEAT, MEAT PREPARATIONS	1	No Quantity							4330777			0
S3	2016	2016	2016	2	0	2	Export	528	Netherlands	NLD	50	Bangladesh	BGD								01	MEAT, MEAT PREPARATIONS	1	No Quantity							62			0
S3	2016	2016	2016	2	0	2	Export	528	Netherlands	NLD	51	Armenia	ARM								01	MEAT, MEAT PREPARATIONS	1	No Quantity							394968			0
S3	2016	2016	2016	2	0	2	Export	528	Netherlands	NLD	52	Barbados	BRB								01	MEAT, MEAT PREPARATIONS	1	No Quantity							11592			0
S3	2016	2016	2016	2	0	2	Export	528	Netherlands	NLD	56	Belgium	BEL								01	MEAT, MEAT PREPARATIONS	1	No Quantity							646880748			0
S3	2016	2016	2016	2	0	2	Export	528	Netherlands	NLD	68	Bolivia (Plurinational State of)	BOL								01	MEAT, MEAT PREPARATIONS	1	No Quantity							24			0
S3	2016	2016	2016	2	0	2	Export	528	Netherlands	NLD	70	Bosnia Herzegovina	BIH								01	MEAT, MEAT PREPARATIONS	1	No Quantity							33669133			0
S3	2016	2016	2016	2	0	2	Export	528	Netherlands	NLD	76	Brazil	BRA								01	MEAT, MEAT PREPARATIONS	1	No Quantity							209440			0
S3	2016	2016	2016	2	0	2	Export	528	Netherlands	NLD	84	Belize	BLZ								01	MEAT, MEAT PREPARATIONS	1	No Quantity							2			0
S3	2016	2016	2016	2	0	2	Export	528	Netherlands	NLD	96	Brunei Darussalam	BRN								01	MEAT, MEAT PREPARATIONS	1	No Quantity							215823			0
S3	2016	2016	2016	2	0	2	Export	528	Netherlands	NLD	100	Bulgaria	BGR								01	MEAT, MEAT PREPARATIONS	1	No Quantity							21415685			0
S3	2016	2016	2016	2	0	2	Export	528	Netherlands	NLD	104	Myanmar	MMR								01	MEAT, MEAT PREPARATIONS	1	No Quantity							37902			0
S3	2016	2016	2016	2	0	2	Export	528	Netherlands	NLD	112	Belarus	BLR								01	MEAT, MEAT PREPARATIONS	1	No Quantity							770870			0
S3	2016	2016	2016	2	0	2	Export	528	Netherlands	NLD	116	Cambodia	KHM								01	MEAT, MEAT PREPARATIONS	1	No Quantity							2			0
S3	2016	2016	2016	2	0	2	Export	528	Netherlands	NLD	120	Cameroon	CMR								01	MEAT, MEAT PREPARATIONS	1	No Quantity							62761			0
S3	2016	2016	2016	2	0	2	Export	528	Netherlands	NLD	124	Canada	CAN								01	MEAT, MEAT PREPARATIONS	1	No Quantity							6160223			0
S3	2016	2016	2016	2	0	2	Export	528	Netherlands	NLD	132	Cabo Verde	CPV								01	MEAT, MEAT PREPARATIONS	1	No Quantity							7430272			0
S3	2016	2016	2016	2	0	2	Export	528	Netherlands	NLD	140	Central African Rep.	CAF								01	MEAT, MEAT PREPARATIONS	1	No Quantity							3303494			0
S3	2016	2016	2016	2	0	2	Export	528	Netherlands	NLD	144	Sri Lanka	LKA								01	MEAT, MEAT PREPARATIONS	1	No Quantity							7703			0
S3	2016	2016	2016	2	0	2	Export	528	Netherlands	NLD	148	Chad	TCD								01	MEAT, MEAT PREPARATIONS	1	No Quantity							145452			0
S3	2016	2016	2016	2	0	2	Export	528	Netherlands	NLD	152	Chile	CHL								01	MEAT, MEAT PREPARATIONS	1	No Quantity							29240			0
S3	2016	2016	2016	2	0	2	Export	528	Netherlands	NLD	156	China	CHN								01	MEAT, MEAT PREPARATIONS	1	No Quantity							398156560			0
S3	2016	2016	2016	2	0	2	Export	528	Netherlands	NLD	170	Colombia	COL								01	MEAT, MEAT PREPARATIONS	1	No Quantity							19277			0
S3	2016	2016	2016	2	0	2	Export	528	Netherlands	NLD	174	Comoros	COM								01	MEAT, MEAT PREPARATIONS	1	No Quantity							1751589			0
S3	2016	2016	2016	2	0	2	Export	528	Netherlands	NLD	178	Congo	COG								01	MEAT, MEAT PREPARATIONS	1	No Quantity							3879658			0
S3	2016	2016	2016	2	0	2	Export	528	Netherlands	NLD	180	Dem. Rep. of the Congo	COD								01	MEAT, MEAT PREPARATIONS	1	No Quantity							13628023			0
S3	2016	2016	2016	2	0	2	Export	528	Netherlands	NLD	188	Costa Rica	CRI								01	MEAT, MEAT PREPARATIONS	1	No Quantity							1655			0
S3	2016	2016	2016	2	0	2	Export	528	Netherlands	NLD	191	Croatia	HRV								01	MEAT, MEAT PREPARATIONS	1	No Quantity							52201727			0
S3	2016	2016	2016	2	0	2	Export	528	Netherlands	NLD	192	Cuba	CUB								01	MEAT, MEAT PREPARATIONS	1	No Quantity							35919			0
S3	2016	2016	2016	2	0	2	Export	528	Netherlands	NLD	196	Cyprus	CYP								01	MEAT, MEAT PREPARATIONS	1	No Quantity							26094079			0
S3	2016	2016	2016	2	0	2	Export	528	Netherlands	NLD	203	Czechia	CZE								01	MEAT, MEAT PREPARATIONS	1	No Quantity							113757731			0
S3	2016	2016	2016	2	0	2	Export	528	Netherlands	NLD	204	Benin	BEN								01	MEAT, MEAT PREPARATIONS	1	No Quantity							15859176			0
S3	2016	2016	2016	2	0	2	Export	528	Netherlands	NLD	208	Denmark	DNK								01	MEAT, MEAT PREPARATIONS	1	No Quantity							337021871			0
S3	2016	2016	2016	2	0	2	Export	528	Netherlands	NLD	214	Dominican Rep.	DOM								01	MEAT, MEAT PREPARATIONS	1	No Quantity							14605			0
S3	2016	2016	2016	2	0	2	Export	528	Netherlands	NLD	218	Ecuador	ECU								01	MEAT, MEAT PREPARATIONS	1	No Quantity							38			0
S3	2016	2016	2016	2	0	2	Export	528	Netherlands	NLD	226	Equatorial Guinea	GNQ								01	MEAT, MEAT PREPARATIONS	1	No Quantity							6952249			0
S3	2016	2016	2016	2	0	2	Export	528	Netherlands	NLD	231	Ethiopia	ETH								01	MEAT, MEAT PREPARATIONS	1	No Quantity							2079			0
S3	2016	2016	2016	2	0	2	Export	528	Netherlands	NLD	233	Estonia	EST								01	MEAT, MEAT PREPARATIONS	1	No Quantity							8066266			0
S3	2016	2016	2016	2	0	2	Export	528	Netherlands	NLD	234	Faeroe Isds	FRO								01	MEAT, MEAT PREPARATIONS	1	No Quantity							55413			0
S3	2016	2016	2016	2	0	2	Export	528	Netherlands	NLD	242	Fiji	FJI								01	MEAT, MEAT PREPARATIONS	1	No Quantity							61			0
S3	2016	2016	2016	2	0	2	Export	528	Netherlands	NLD	246	Finland	FIN								01	MEAT, MEAT PREPARATIONS	1	No Quantity							51430307			0
S3	2016	2016	2016	2	0	2	Export	528	Netherlands	NLD	251	France	FRA								01	MEAT, MEAT PREPARATIONS	1	No Quantity							860980034			0
S3	2016	2016	2016	2	0	2	Export	528	Netherlands	NLD	258	French Polynesia	PYF								01	MEAT, MEAT PREPARATIONS	1	No Quantity							587106			0
S3	2016	2016	2016	2	0	2	Export	528	Netherlands	NLD	260	Fr. South Antarctic Terr.	ATF								01	MEAT, MEAT PREPARATIONS	1	No Quantity							96778			0
S3	2016	2016	2016	2	0	2	Export	528	Netherlands	NLD	266	Gabon	GAB								01	MEAT, MEAT PREPARATIONS	1	No Quantity							7046568			0
S3	2016	2016	2016	2	0	2	Export	528	Netherlands	NLD	268	Georgia	GEO								01	MEAT, MEAT PREPARATIONS	1	No Quantity							3673653			0
S3	2016	2016	2016	2	0	2	Export	528	Netherlands	NLD	270	Gambia	GMB								01	MEAT, MEAT PREPARATIONS	1	No Quantity							295570			0
S3	2016	2016	2016	2	0	2	Export	528	Netherlands	NLD	275	State of Palestine	PSE								01	MEAT, MEAT PREPARATIONS	1	No Quantity							142158			0
S3	2016	2016	2016	2	0	2	Export	528	Netherlands	NLD	276	Germany	DEU								01	MEAT, MEAT PREPARATIONS	1	No Quantity							2031160537			0
S3	2016	2016	2016	2	0	2	Export	528	Netherlands	NLD	288	Ghana	GHA								01	MEAT, MEAT PREPARATIONS	1	No Quantity							40333164			0
S3	2016	2016	2016	2	0	2	Export	528	Netherlands	NLD	292	Gibraltar	GIB								01	MEAT, MEAT PREPARATIONS	1	No Quantity							184921			0
S3	2016	2016	2016	2	0	2	Export	528	Netherlands	NLD	300	Greece	GRC								01	MEAT, MEAT PREPARATIONS	1	No Quantity							339207818			0
S3	2016	2016	2016	2	0	2	Export	528	Netherlands	NLD	304	Greenland	GRL								01	MEAT, MEAT PREPARATIONS	1	No Quantity							8			0
S3	2016	2016	2016	2	0	2	Export	528	Netherlands	NLD	316	Guam	GUM								01	MEAT, MEAT PREPARATIONS	1	No Quantity							635195			0
S3	2016	2016	2016	2	0	2	Export	528	Netherlands	NLD	320	Guatemala	GTM								01	MEAT, MEAT PREPARATIONS	1	No Quantity							4			0
S3	2016	2016	2016	2	0	2	Export	528	Netherlands	NLD	324	Guinea	GIN								01	MEAT, MEAT PREPARATIONS	1	No Quantity							1019358			0
S3	2016	2016	2016	2	0	2	Export	528	Netherlands	NLD	328	Guyana	GUY								01	MEAT, MEAT PREPARATIONS	1	No Quantity							51904			0
S3	2016	2016	2016	2	0	2	Export	528	Netherlands	NLD	332	Haiti	HTI								01	MEAT, MEAT PREPARATIONS	1	No Quantity							1531713			0
S3	2016	2016	2016	2	0	2	Export	528	Netherlands	NLD	340	Honduras	HND								01	MEAT, MEAT PREPARATIONS	1	No Quantity							4			0
S3	2016	2016	2016	2	0	2	Export	528	Netherlands	NLD	344	China, Hong Kong SAR	HKG								01	MEAT, MEAT PREPARATIONS	1	No Quantity							143376197			0
S3	2016	2016	2016	2	0	2	Export	528	Netherlands	NLD	348	Hungary	HUN								01	MEAT, MEAT PREPARATIONS	1	No Quantity							40483360			0
S3	2016	2016	2016	2	0	2	Export	528	Netherlands	NLD	352	Iceland	ISL								01	MEAT, MEAT PREPARATIONS	1	No Quantity							2852761			0
S3	2016	2016	2016	2	0	2	Export	528	Netherlands	NLD	360	Indonesia	IDN								01	MEAT, MEAT PREPARATIONS	1	No Quantity							32475			0
S3	2016	2016	2016	2	0	2	Export	528	Netherlands	NLD	364	Iran	IRN								01	MEAT, MEAT PREPARATIONS	1	No Quantity							69			0
S3	2016	2016	2016	2	0	2	Export	528	Netherlands	NLD	368	Iraq	IRQ								01	MEAT, MEAT PREPARATIONS	1	No Quantity							1979874			0
S3	2016	2016	2016	2	0	2	Export	528	Netherlands	NLD	372	Ireland	IRL								01	MEAT, MEAT PREPARATIONS	1	No Quantity							272562315			0
S3	2016	2016	2016	2	0	2	Export	528	Netherlands	NLD	376	Israel	ISR								01	MEAT, MEAT PREPARATIONS	1	No Quantity							1189072			0
S3	2016	2016	2016	2	0	2	Export	528	Netherlands	NLD	381	Italy	ITA								01	MEAT, MEAT PREPARATIONS	1	No Quantity							736502022			0
S3	2016	2016	2016	2	0	2	Export	528	Netherlands	NLD	384	Côte d'Ivoire	CIV								01	MEAT, MEAT PREPARATIONS	1	No Quantity							1859774			0
S3	2016	2016	2016	2	0	2	Export	528	Netherlands	NLD	388	Jamaica	JAM								01	MEAT, MEAT PREPARATIONS	1	No Quantity							17			0
S3	2016	2016	2016	2	0	2	Export	528	Netherlands	NLD	392	Japan	JPN								01	MEAT, MEAT PREPARATIONS	1	No Quantity							138720750			0
S3	2016	2016	2016	2	0	2	Export	528	Netherlands	NLD	398	Kazakhstan	KAZ								01	MEAT, MEAT PREPARATIONS	1	No Quantity							613			0
S3	2016	2016	2016	2	0	2	Export	528	Netherlands	NLD	400	Jordan	JOR								01	MEAT, MEAT PREPARATIONS	1	No Quantity							3697830			0
S3	2016	2016	2016	2	0	2	Export	528	Netherlands	NLD	404	Kenya	KEN								01	MEAT, MEAT PREPARATIONS	1	No Quantity							12681			0
S3	2016	2016	2016	2	0	2	Export	528	Netherlands	NLD	408	Dem. People's Rep. of Korea	PRK								01	MEAT, MEAT PREPARATIONS	1	No Quantity							18747			0
S3	2016	2016	2016	2	0	2	Export	528	Netherlands	NLD	410	Rep. of Korea	KOR								01	MEAT, MEAT PREPARATIONS	1	No Quantity							72396996			0
S3	2016	2016	2016	2	0	2	Export	528	Netherlands	NLD	414	Kuwait	KWT								01	MEAT, MEAT PREPARATIONS	1	No Quantity							2015627			0
S3	2016	2016	2016	2	0	2	Export	528	Netherlands	NLD	422	Lebanon	LBN								01	MEAT, MEAT PREPARATIONS	1	No Quantity							9569114			0
S3	2016	2016	2016	2	0	2	Export	528	Netherlands	NLD	428	Latvia	LVA								01	MEAT, MEAT PREPARATIONS	1	No Quantity							5865142			0
S3	2016	2016	2016	2	0	2	Export	528	Netherlands	NLD	430	Liberia	LBR								01	MEAT, MEAT PREPARATIONS	1	No Quantity							2558094			0
S3	2016	2016	2016	2	0	2	Export	528	Netherlands	NLD	434	Libya	LBY								01	MEAT, MEAT PREPARATIONS	1	No Quantity							12			0
S3	2016	2016	2016	2	0	2	Export	528	Netherlands	NLD	440	Lithuania	LTU								01	MEAT, MEAT PREPARATIONS	1	No Quantity							6591569			0
S3	2016	2016	2016	2	0	2	Export	528	Netherlands	NLD	442	Luxembourg	LUX								01	MEAT, MEAT PREPARATIONS	1	No Quantity							11693344			0
S3	2016	2016	2016	2	0	2	Export	528	Netherlands	NLD	446	China, Macao SAR	MAC								01	MEAT, MEAT PREPARATIONS	1	No Quantity							28782			0
S3	2016	2016	2016	2	0	2	Export	528	Netherlands	NLD	450	Madagascar	MDG								01	MEAT, MEAT PREPARATIONS	1	No Quantity							12026			0
S3	2016	2016	2016	2	0	2	Export	528	Netherlands	NLD	458	Malaysia	MYS								01	MEAT, MEAT PREPARATIONS	1	No Quantity							28778230			0
S3	2016	2016	2016	2	0	2	Export	528	Netherlands	NLD	462	Maldives	MDV								01	MEAT, MEAT PREPARATIONS	1	No Quantity							182331			0
S3	2016	2016	2016	2	0	2	Export	528	Netherlands	NLD	466	Mali	MLI								01	MEAT, MEAT PREPARATIONS	1	No Quantity							2218029			0
S3	2016	2016	2016	2	0	2	Export	528	Netherlands	NLD	470	Malta	MLT								01	MEAT, MEAT PREPARATIONS	1	No Quantity							20843177			0
S3	2016	2016	2016	2	0	2	Export	528	Netherlands	NLD	478	Mauritania	MRT								01	MEAT, MEAT PREPARATIONS	1	No Quantity							753608			0
S3	2016	2016	2016	2	0	2	Export	528	Netherlands	NLD	480	Mauritius	MUS								01	MEAT, MEAT PREPARATIONS	1	No Quantity							282225			0
S3	2016	2016	2016	2	0	2	Export	528	Netherlands	NLD	484	Mexico	MEX								01	MEAT, MEAT PREPARATIONS	1	No Quantity							100			0
S3	2016	2016	2016	2	0	2	Export	528	Netherlands	NLD	490	Other Asia, nes									01	MEAT, MEAT PREPARATIONS	1	No Quantity							12745936			0
S3	2016	2016	2016	2	0	2	Export	528	Netherlands	NLD	496	Mongolia	MNG								01	MEAT, MEAT PREPARATIONS	1	No Quantity							4355			0
S3	2016	2016	2016	2	0	2	Export	528	Netherlands	NLD	498	Rep. of Moldova	MDA								01	MEAT, MEAT PREPARATIONS	1	No Quantity							23			0
S3	2016	2016	2016	2	0	2	Export	528	Netherlands	NLD	499	Montenegro	MNE								01	MEAT, MEAT PREPARATIONS	1	No Quantity							17315524			0
S3	2016	2016	2016	2	0	2	Export	528	Netherlands	NLD	500	Montserrat	MSR								01	MEAT, MEAT PREPARATIONS	1	No Quantity							27102			0
S3	2016	2016	2016	2	0	2	Export	528	Netherlands	NLD	504	Morocco	MAR								01	MEAT, MEAT PREPARATIONS	1	No Quantity							257073			0
S3	2016	2016	2016	2	0	2	Export	528	Netherlands	NLD	508	Mozambique	MOZ								01	MEAT, MEAT PREPARATIONS	1	No Quantity							259723			0
S3	2016	2016	2016	2	0	2	Export	528	Netherlands	NLD	512	Oman	OMN								01	MEAT, MEAT PREPARATIONS	1	No Quantity							613633			0
S3	2016	2016	2016	2	0	2	Export	528	Netherlands	NLD	516	Namibia	NAM								01	MEAT, MEAT PREPARATIONS	1	No Quantity							101509			0
S3	2016	2016	2016	2	0	2	Export	528	Netherlands	NLD	531	Curaçao	CUW								01	MEAT, MEAT PREPARATIONS	1	No Quantity							4317592			0
S3	2016	2016	2016	2	0	2	Export	528	Netherlands	NLD	533	Aruba	ABW								01	MEAT, MEAT PREPARATIONS	1	No Quantity							3549314			0
S3	2016	2016	2016	2	0	2	Export	528	Netherlands	NLD	534	Saint Maarten	SXM								01	MEAT, MEAT PREPARATIONS	1	No Quantity							441854			0
S3	2016	2016	2016	2	0	2	Export	528	Netherlands	NLD	535	Bonaire	BES								01	MEAT, MEAT PREPARATIONS	1	No Quantity							69595			0
S3	2016	2016	2016	2	0	2	Export	528	Netherlands	NLD	540	New Caledonia	NCL								01	MEAT, MEAT PREPARATIONS	1	No Quantity							455957			0
S3	2016	2016	2016	2	0	2	Export	528	Netherlands	NLD	554	New Zealand	NZL								01	MEAT, MEAT PREPARATIONS	1	No Quantity							1005391			0
S3	2016	2016	2016	2	0	2	Export	528	Netherlands	NLD	562	Niger	NER								01	MEAT, MEAT PREPARATIONS	1	No Quantity							387016			0
S3	2016	2016	2016	2	0	2	Export	528	Netherlands	NLD	566	Nigeria	NGA								01	MEAT, MEAT PREPARATIONS	1	No Quantity							1363526			0
S3	2016	2016	2016	2	0	2	Export	528	Netherlands	NLD	568	Other Europe, nes									01	MEAT, MEAT PREPARATIONS	1	No Quantity							169890			0
S3	2016	2016	2016	2	0	2	Export	528	Netherlands	NLD	577	Other Africa, nes									01	MEAT, MEAT PREPARATIONS	1	No Quantity							4548187			0
S3	2016	2016	2016	2	0	2	Export	528	Netherlands	NLD	579	Norway	NOR								01	MEAT, MEAT PREPARATIONS	1	No Quantity							8533963			0
S3	2016	2016	2016	2	0	2	Export	528	Netherlands	NLD	586	Pakistan	PAK								01	MEAT, MEAT PREPARATIONS	1	No Quantity							300			0
S3	2016	2016	2016	2	0	2	Export	528	Netherlands	NLD	591	Panama	PAN								01	MEAT, MEAT PREPARATIONS	1	No Quantity							438994			0
S3	2016	2016	2016	2	0	2	Export	528	Netherlands	NLD	600	Paraguay	PRY								01	MEAT, MEAT PREPARATIONS	1	No Quantity							24			0
S3	2016	2016	2016	2	0	2	Export	528	Netherlands	NLD	604	Peru	PER								01	MEAT, MEAT PREPARATIONS	1	No Quantity							3624			0
S3	2016	2016	2016	2	0	2	Export	528	Netherlands	NLD	608	Philippines	PHL								01	MEAT, MEAT PREPARATIONS	1	No Quantity							51764171			0
S3	2016	2016	2016	2	0	2	Export	528	Netherlands	NLD	616	Poland	POL								01	MEAT, MEAT PREPARATIONS	1	No Quantity							171383476			0
S3	2016	2016	2016	2	0	2	Export	528	Netherlands	NLD	620	Portugal	PRT								01	MEAT, MEAT PREPARATIONS	1	No Quantity							88158037			0
S3	2016	2016	2016	2	0	2	Export	528	Netherlands	NLD	624	Guinea-Bissau	GNB								01	MEAT, MEAT PREPARATIONS	1	No Quantity							466081			0
S3	2016	2016	2016	2	0	2	Export	528	Netherlands	NLD	626	Timor-Leste	TLS								01	MEAT, MEAT PREPARATIONS	1	No Quantity							1742615			0
S3	2016	2016	2016	2	0	2	Export	528	Netherlands	NLD	634	Qatar	QAT								01	MEAT, MEAT PREPARATIONS	1	No Quantity							2728165			0
S3	2016	2016	2016	2	0	2	Export	528	Netherlands	NLD	642	Romania	ROU								01	MEAT, MEAT PREPARATIONS	1	No Quantity							64345533			0
S3	2016	2016	2016	2	0	2	Export	528	Netherlands	NLD	643	Russian Federation	RUS								01	MEAT, MEAT PREPARATIONS	1	No Quantity							606944			0
S3	2016	2016	2016	2	0	2	Export	528	Netherlands	NLD	646	Rwanda	RWA								01	MEAT, MEAT PREPARATIONS	1	No Quantity							3			0
S3	2016	2016	2016	2	0	2	Export	528	Netherlands	NLD	652	Saint Barthélemy	BLM								01	MEAT, MEAT PREPARATIONS	1	No Quantity							30204			0
S3	2016	2016	2016	2	0	2	Export	528	Netherlands	NLD	660	Anguilla	AIA								01	MEAT, MEAT PREPARATIONS	1	No Quantity							2125			0
S3	2016	2016	2016	2	0	2	Export	528	Netherlands	NLD	666	Saint Pierre and Miquelon	SPM								01	MEAT, MEAT PREPARATIONS	1	No Quantity							193129			0
S3	2016	2016	2016	2	0	2	Export	528	Netherlands	NLD	678	Sao Tome and Principe	STP								01	MEAT, MEAT PREPARATIONS	1	No Quantity							439451			0
S3	2016	2016	2016	2	0	2	Export	528	Netherlands	NLD	682	Saudi Arabia	SAU								01	MEAT, MEAT PREPARATIONS	1	No Quantity							7161236			0
S3	2016	2016	2016	2	0	2	Export	528	Netherlands	NLD	686	Senegal	SEN								01	MEAT, MEAT PREPARATIONS	1	No Quantity							347012			0
S3	2016	2016	2016	2	0	2	Export	528	Netherlands	NLD	688	Serbia	SRB								01	MEAT, MEAT PREPARATIONS	1	No Quantity							5798292			0
S3	2016	2016	2016	2	0	2	Export	528	Netherlands	NLD	690	Seychelles	SYC								01	MEAT, MEAT PREPARATIONS	1	No Quantity							384357			0
S3	2016	2016	2016	2	0	2	Export	528	Netherlands	NLD	694	Sierra Leone	SLE								01	MEAT, MEAT PREPARATIONS	1	No Quantity							1524744			0
S3	2016	2016	2016	2	0	2	Export	528	Netherlands	NLD	699	India	IND								01	MEAT, MEAT PREPARATIONS	1	No Quantity							3164			0
S3	2016	2016	2016	2	0	2	Export	528	Netherlands	NLD	702	Singapore	SGP								01	MEAT, MEAT PREPARATIONS	1	No Quantity							44910997			0
S3	2016	2016	2016	2	0	2	Export	528	Netherlands	NLD	703	Slovakia	SVK								01	MEAT, MEAT PREPARATIONS	1	No Quantity							19192877			0
S3	2016	2016	2016	2	0	2	Export	528	Netherlands	NLD	704	Viet Nam	VNM								01	MEAT, MEAT PREPARATIONS	1	No Quantity							26659220			0
S3	2016	2016	2016	2	0	2	Export	528	Netherlands	NLD	705	Slovenia	SVN								01	MEAT, MEAT PREPARATIONS	1	No Quantity							15090436			0
S3	2016	2016	2016	2	0	2	Export	528	Netherlands	NLD	706	Somalia	SOM								01	MEAT, MEAT PREPARATIONS	1	No Quantity							809593			0
S3	2016	2016	2016	2	0	2	Export	528	Netherlands	NLD	710	South Africa	ZAF								01	MEAT, MEAT PREPARATIONS	1	No Quantity							102405117			0
S3	2016	2016	2016	2	0	2	Export	528	Netherlands	NLD	724	Spain	ESP								01	MEAT, MEAT PREPARATIONS	1	No Quantity							317528393			0
S3	2016	2016	2016	2	0	2	Export	528	Netherlands	NLD	728	South Sudan	SSD								01	MEAT, MEAT PREPARATIONS	1	No Quantity							109188			0
S3	2016	2016	2016	2	0	2	Export	528	Netherlands	NLD	729	Sudan	SDN								01	MEAT, MEAT PREPARATIONS	1	No Quantity							290108			0
S3	2016	2016	2016	2	0	2	Export	528	Netherlands	NLD	740	Suriname	SUR								01	MEAT, MEAT PREPARATIONS	1	No Quantity							1718704			0
S3	2016	2016	2016	2	0	2	Export	528	Netherlands	NLD	752	Sweden	SWE								01	MEAT, MEAT PREPARATIONS	1	No Quantity							259838143			0
S3	2016	2016	2016	2	0	2	Export	528	Netherlands	NLD	757	Switzerland	CHE								01	MEAT, MEAT PREPARATIONS	1	No Quantity							21834645			0
S3	2016	2016	2016	2	0	2	Export	528	Netherlands	NLD	760	Syria	SYR								01	MEAT, MEAT PREPARATIONS	1	No Quantity							112492			0
S3	2016	2016	2016	2	0	2	Export	528	Netherlands	NLD	762	Tajikistan	TJK								01	MEAT, MEAT PREPARATIONS	1	No Quantity							11091			0
S3	2016	2016	2016	2	0	2	Export	528	Netherlands	NLD	764	Thailand	THA								01	MEAT, MEAT PREPARATIONS	1	No Quantity							6509754			0
S3	2016	2016	2016	2	0	2	Export	528	Netherlands	NLD	768	Togo	TGO								01	MEAT, MEAT PREPARATIONS	1	No Quantity							6697507			0
S3	2016	2016	2016	2	0	2	Export	528	Netherlands	NLD	776	Tonga	TON								01	MEAT, MEAT PREPARATIONS	1	No Quantity							17922			0
S3	2016	2016	2016	2	0	2	Export	528	Netherlands	NLD	780	Trinidad and Tobago	TTO								01	MEAT, MEAT PREPARATIONS	1	No Quantity							2			0
S3	2016	2016	2016	2	0	2	Export	528	Netherlands	NLD	784	United Arab Emirates	ARE								01	MEAT, MEAT PREPARATIONS	1	No Quantity							18408536			0
S3	2016	2016	2016	2	0	2	Export	528	Netherlands	NLD	788	Tunisia	TUN								01	MEAT, MEAT PREPARATIONS	1	No Quantity							106			0
S3	2016	2016	2016	2	0	2	Export	528	Netherlands	NLD	792	Turkey	TUR								01	MEAT, MEAT PREPARATIONS	1	No Quantity							3679731			0
S3	2016	2016	2016	2	0	2	Export	528	Netherlands	NLD	795	Turkmenistan	TKM								01	MEAT, MEAT PREPARATIONS	1	No Quantity							301615			0
S3	2016	2016	2016	2	0	2	Export	528	Netherlands	NLD	800	Uganda	UGA								01	MEAT, MEAT PREPARATIONS	1	No Quantity							4505			0
S3	2016	2016	2016	2	0	2	Export	528	Netherlands	NLD	804	Ukraine	UKR								01	MEAT, MEAT PREPARATIONS	1	No Quantity							4904106			0
S3	2016	2016	2016	2	0	2	Export	528	Netherlands	NLD	807	North Macedonia	MKD								01	MEAT, MEAT PREPARATIONS	1	No Quantity							1707247			0
S3	2016	2016	2016	2	0	2	Export	528	Netherlands	NLD	818	Egypt	EGY								01	MEAT, MEAT PREPARATIONS	1	No Quantity							675674			0
S3	2016	2016	2016	2	0	2	Export	528	Netherlands	NLD	826	United Kingdom	GBR								01	MEAT, MEAT PREPARATIONS	1	No Quantity							1507708233			0
S3	2016	2016	2016	2	0	2	Export	528	Netherlands	NLD	834	United Rep. of Tanzania	TZA								01	MEAT, MEAT PREPARATIONS	1	No Quantity							13			0
S3	2016	2016	2016	2	0	2	Export	528	Netherlands	NLD	837	Bunkers									01	MEAT, MEAT PREPARATIONS	1	No Quantity							1883469			0
S3	2016	2016	2016	2	0	2	Export	528	Netherlands	NLD	842	USA	USA								01	MEAT, MEAT PREPARATIONS	1	No Quantity							39132072			0
S3	2016	2016	2016	2	0	2	Export	528	Netherlands	NLD	854	Burkina Faso	BFA								01	MEAT, MEAT PREPARATIONS	1	No Quantity							75717			0
S3	2016	2016	2016	2	0	2	Export	528	Netherlands	NLD	858	Uruguay	URY								01	MEAT, MEAT PREPARATIONS	1	No Quantity							20539			0
S3	2016	2016	2016	2	0	2	Export	528	Netherlands	NLD	860	Uzbekistan	UZB								01	MEAT, MEAT PREPARATIONS	1	No Quantity							269034			0
S3	2016	2016	2016	2	0	2	Export	528	Netherlands	NLD	876	Wallis and Futuna Isds	WLF								01	MEAT, MEAT PREPARATIONS	1	No Quantity							831654			0
S3	2016	2016	2016	2	0	2	Export	528	Netherlands	NLD	887	Yemen	YEM								01	MEAT, MEAT PREPARATIONS	1	No Quantity							363221			0
S3	2016	2016	2016	2	0	2	Export	528	Netherlands	NLD	894	Zambia	ZMB								01	MEAT, MEAT PREPARATIONS	1	No Quantity							55077			0
S3	2016	2016	2016	2	0	2	Export	528	Netherlands	NLD	899	Areas, nes									01	MEAT, MEAT PREPARATIONS	1	No Quantity							1464046			0
S3	2016	2016	2016	2	0	2	Export	533	Aruba	ABW	0	World	WLD								01	MEAT, MEAT PREPARATIONS	1	No Quantity							68216			0
S3	2016	2016	2016	2	0	2	Export	533	Aruba	ABW	170	Colombia	COL								01	MEAT, MEAT PREPARATIONS	1	No Quantity							961			0
S3	2016	2016	2016	2	0	2	Export	533	Aruba	ABW	531	Curaçao	CUW								01	MEAT, MEAT PREPARATIONS	1	No Quantity							4280			0
S3	2016	2016	2016	2	0	2	Export	533	Aruba	ABW	862	Venezuela	VEN								01	MEAT, MEAT PREPARATIONS	1	No Quantity							39612			0
S3	2016	2016	2016	2	0	2	Export	533	Aruba	ABW	899	Areas, nes									01	MEAT, MEAT PREPARATIONS	1	No Quantity							23362			0
S3	2016	2016	2016	2	0	2	Export	528	Netherlands	NLD	0	World	WLD								02	DAIRY PRODUCTS,BIRD EGGS	1	No Quantity							8428201806			0
S3	2016	2016	2016	2	0	2	Export	528	Netherlands	NLD	4	Afghanistan	AFG								02	DAIRY PRODUCTS,BIRD EGGS	1	No Quantity							3777064			0
S3	2016	2016	2016	2	0	2	Export	528	Netherlands	NLD	8	Albania	ALB								02	DAIRY PRODUCTS,BIRD EGGS	1	No Quantity							939033			0
S3	2016	2016	2016	2	0	2	Export	528	Netherlands	NLD	12	Algeria	DZA								02	DAIRY PRODUCTS,BIRD EGGS	1	No Quantity							75050845			0
S3	2016	2016	2016	2	0	2	Export	528	Netherlands	NLD	20	Andorra	AND								02	DAIRY PRODUCTS,BIRD EGGS	1	No Quantity							565811			0
S3	2016	2016	2016	2	0	2	Export	528	Netherlands	NLD	24	Angola	AGO								02	DAIRY PRODUCTS,BIRD EGGS	1	No Quantity							34178793			0
S3	2016	2016	2016	2	0	2	Export	528	Netherlands	NLD	28	Antigua and Barbuda	ATG								02	DAIRY PRODUCTS,BIRD EGGS	1	No Quantity							888558			0
S3	2016	2016	2016	2	0	2	Export	528	Netherlands	NLD	31	Azerbaijan	AZE								02	DAIRY PRODUCTS,BIRD EGGS	1	No Quantity							979809			0
S3	2016	2016	2016	2	0	2	Export	528	Netherlands	NLD	32	Argentina	ARG								02	DAIRY PRODUCTS,BIRD EGGS	1	No Quantity							769207			0
S3	2016	2016	2016	2	0	2	Export	528	Netherlands	NLD	36	Australia	AUS								02	DAIRY PRODUCTS,BIRD EGGS	1	No Quantity							31843106			0
S3	2016	2016	2016	2	0	2	Export	528	Netherlands	NLD	40	Austria	AUT								02	DAIRY PRODUCTS,BIRD EGGS	1	No Quantity							59177120			0
S3	2016	2016	2016	2	0	2	Export	528	Netherlands	NLD	44	Bahamas	BHS								02	DAIRY PRODUCTS,BIRD EGGS	1	No Quantity							255876			0
S3	2016	2016	2016	2	0	2	Export	528	Netherlands	NLD	48	Bahrain	BHR								02	DAIRY PRODUCTS,BIRD EGGS	1	No Quantity							6014218			0
S3	2016	2016	2016	2	0	2	Export	528	Netherlands	NLD	50	Bangladesh	BGD								02	DAIRY PRODUCTS,BIRD EGGS	1	No Quantity							1075332			0
S3	2016	2016	2016	2	0	2	Export	528	Netherlands	NLD	51	Armenia	ARM								02	DAIRY PRODUCTS,BIRD EGGS	1	No Quantity							800029			0
S3	2016	2016	2016	2	0	2	Export	528	Netherlands	NLD	52	Barbados	BRB								02	DAIRY PRODUCTS,BIRD EGGS	1	No Quantity							926459			0
S3	2016	2016	2016	2	0	2	Export	528	Netherlands	NLD	56	Belgium	BEL								02	DAIRY PRODUCTS,BIRD EGGS	1	No Quantity							1223996337			0
S3	2016	2016	2016	2	0	2	Export	528	Netherlands	NLD	60	Bermuda	BMU								02	DAIRY PRODUCTS,BIRD EGGS	1	No Quantity							2			0
S3	2016	2016	2016	2	0	2	Export	528	Netherlands	NLD	64	Bhutan	BTN								02	DAIRY PRODUCTS,BIRD EGGS	1	No Quantity							1			0
S3	2016	2016	2016	2	0	2	Export	528	Netherlands	NLD	68	Bolivia (Plurinational State of)	BOL								02	DAIRY PRODUCTS,BIRD EGGS	1	No Quantity							385193			0
S3	2016	2016	2016	2	0	2	Export	528	Netherlands	NLD	70	Bosnia Herzegovina	BIH								02	DAIRY PRODUCTS,BIRD EGGS	1	No Quantity							3096498			0
S3	2016	2016	2016	2	0	2	Export	528	Netherlands	NLD	72	Botswana	BWA								02	DAIRY PRODUCTS,BIRD EGGS	1	No Quantity							6			0
S3	2016	2016	2016	2	0	2	Export	528	Netherlands	NLD	74	Bouvet Island	BVT								02	DAIRY PRODUCTS,BIRD EGGS	1	No Quantity							1			0
S3	2016	2016	2016	2	0	2	Export	528	Netherlands	NLD	76	Brazil	BRA								02	DAIRY PRODUCTS,BIRD EGGS	1	No Quantity							6157122			0
S3	2016	2016	2016	2	0	2	Export	528	Netherlands	NLD	84	Belize	BLZ								02	DAIRY PRODUCTS,BIRD EGGS	1	No Quantity							1776356			0
S3	2016	2016	2016	2	0	2	Export	528	Netherlands	NLD	90	Solomon Isds	SLB								02	DAIRY PRODUCTS,BIRD EGGS	1	No Quantity							1			0
S3	2016	2016	2016	2	0	2	Export	528	Netherlands	NLD	92	Br. Virgin Isds	VGB								02	DAIRY PRODUCTS,BIRD EGGS	1	No Quantity							2			0
S3	2016	2016	2016	2	0	2	Export	528	Netherlands	NLD	96	Brunei Darussalam	BRN								02	DAIRY PRODUCTS,BIRD EGGS	1	No Quantity							42			0
S3	2016	2016	2016	2	0	2	Export	528	Netherlands	NLD	100	Bulgaria	BGR								02	DAIRY PRODUCTS,BIRD EGGS	1	No Quantity							16740841			0
S3	2016	2016	2016	2	0	2	Export	528	Netherlands	NLD	104	Myanmar	MMR								02	DAIRY PRODUCTS,BIRD EGGS	1	No Quantity							1166753			0
S3	2016	2016	2016	2	0	2	Export	528	Netherlands	NLD	108	Burundi	BDI								02	DAIRY PRODUCTS,BIRD EGGS	1	No Quantity							14			0
S3	2016	2016	2016	2	0	2	Export	528	Netherlands	NLD	112	Belarus	BLR								02	DAIRY PRODUCTS,BIRD EGGS	1	No Quantity							237621			0
S3	2016	2016	2016	2	0	2	Export	528	Netherlands	NLD	116	Cambodia	KHM								02	DAIRY PRODUCTS,BIRD EGGS	1	No Quantity							338957			0
S3	2016	2016	2016	2	0	2	Export	528	Netherlands	NLD	120	Cameroon	CMR								02	DAIRY PRODUCTS,BIRD EGGS	1	No Quantity							9986856			0
S3	2016	2016	2016	2	0	2	Export	528	Netherlands	NLD	124	Canada	CAN								02	DAIRY PRODUCTS,BIRD EGGS	1	No Quantity							13266857			0
S3	2016	2016	2016	2	0	2	Export	528	Netherlands	NLD	132	Cabo Verde	CPV								02	DAIRY PRODUCTS,BIRD EGGS	1	No Quantity							3686325			0
S3	2016	2016	2016	2	0	2	Export	528	Netherlands	NLD	140	Central African Rep.	CAF								02	DAIRY PRODUCTS,BIRD EGGS	1	No Quantity							1392448			0
S3	2016	2016	2016	2	0	2	Export	528	Netherlands	NLD	144	Sri Lanka	LKA								02	DAIRY PRODUCTS,BIRD EGGS	1	No Quantity							197723			0
S3	2016	2016	2016	2	0	2	Export	528	Netherlands	NLD	148	Chad	TCD								02	DAIRY PRODUCTS,BIRD EGGS	1	No Quantity							3026819			0
S3	2016	2016	2016	2	0	2	Export	528	Netherlands	NLD	152	Chile	CHL								02	DAIRY PRODUCTS,BIRD EGGS	1	No Quantity							3732891			0
S3	2016	2016	2016	2	0	2	Export	528	Netherlands	NLD	156	China	CHN								02	DAIRY PRODUCTS,BIRD EGGS	1	No Quantity							272642870			0
S3	2016	2016	2016	2	0	2	Export	528	Netherlands	NLD	170	Colombia	COL								02	DAIRY PRODUCTS,BIRD EGGS	1	No Quantity							3527247			0
S3	2016	2016	2016	2	0	2	Export	528	Netherlands	NLD	174	Comoros	COM								02	DAIRY PRODUCTS,BIRD EGGS	1	No Quantity							13			0
S3	2016	2016	2016	2	0	2	Export	528	Netherlands	NLD	178	Congo	COG								02	DAIRY PRODUCTS,BIRD EGGS	1	No Quantity							6365152			0
S3	2016	2016	2016	2	0	2	Export	528	Netherlands	NLD	180	Dem. Rep. of the Congo	COD								02	DAIRY PRODUCTS,BIRD EGGS	1	No Quantity							8574125			0
S3	2016	2016	2016	2	0	2	Export	528	Netherlands	NLD	188	Costa Rica	CRI								02	DAIRY PRODUCTS,BIRD EGGS	1	No Quantity							1640083			0
S3	2016	2016	2016	2	0	2	Export	528	Netherlands	NLD	191	Croatia	HRV								02	DAIRY PRODUCTS,BIRD EGGS	1	No Quantity							11257214			0
S3	2016	2016	2016	2	0	2	Export	528	Netherlands	NLD	192	Cuba	CUB								02	DAIRY PRODUCTS,BIRD EGGS	1	No Quantity							27574945			0
S3	2016	2016	2016	2	0	2	Export	528	Netherlands	NLD	196	Cyprus	CYP								02	DAIRY PRODUCTS,BIRD EGGS	1	No Quantity							7305636			0
S3	2016	2016	2016	2	0	2	Export	528	Netherlands	NLD	203	Czechia	CZE								02	DAIRY PRODUCTS,BIRD EGGS	1	No Quantity							36142977			0
S3	2016	2016	2016	2	0	2	Export	528	Netherlands	NLD	204	Benin	BEN								02	DAIRY PRODUCTS,BIRD EGGS	1	No Quantity							1287767			0
S3	2016	2016	2016	2	0	2	Export	528	Netherlands	NLD	208	Denmark	DNK								02	DAIRY PRODUCTS,BIRD EGGS	1	No Quantity							73948569			0
S3	2016	2016	2016	2	0	2	Export	528	Netherlands	NLD	212	Dominica	DMA								02	DAIRY PRODUCTS,BIRD EGGS	1	No Quantity							523067			0
S3	2016	2016	2016	2	0	2	Export	528	Netherlands	NLD	214	Dominican Rep.	DOM								02	DAIRY PRODUCTS,BIRD EGGS	1	No Quantity							21044150			0
S3	2016	2016	2016	2	0	2	Export	528	Netherlands	NLD	218	Ecuador	ECU								02	DAIRY PRODUCTS,BIRD EGGS	1	No Quantity							1029			0
S3	2016	2016	2016	2	0	2	Export	528	Netherlands	NLD	222	El Salvador	SLV								02	DAIRY PRODUCTS,BIRD EGGS	1	No Quantity							332347			0
S3	2016	2016	2016	2	0	2	Export	528	Netherlands	NLD	226	Equatorial Guinea	GNQ								02	DAIRY PRODUCTS,BIRD EGGS	1	No Quantity							4273874			0
S3	2016	2016	2016	2	0	2	Export	528	Netherlands	NLD	231	Ethiopia	ETH								02	DAIRY PRODUCTS,BIRD EGGS	1	No Quantity							2882082			0
S3	2016	2016	2016	2	0	2	Export	528	Netherlands	NLD	232	Eritrea	ERI								02	DAIRY PRODUCTS,BIRD EGGS	1	No Quantity							1407			0
S3	2016	2016	2016	2	0	2	Export	528	Netherlands	NLD	233	Estonia	EST								02	DAIRY PRODUCTS,BIRD EGGS	1	No Quantity							6228004			0
S3	2016	2016	2016	2	0	2	Export	528	Netherlands	NLD	234	Faeroe Isds	FRO								02	DAIRY PRODUCTS,BIRD EGGS	1	No Quantity							20662			0
S3	2016	2016	2016	2	0	2	Export	528	Netherlands	NLD	242	Fiji	FJI								02	DAIRY PRODUCTS,BIRD EGGS	1	No Quantity							46			0
S3	2016	2016	2016	2	0	2	Export	528	Netherlands	NLD	246	Finland	FIN								02	DAIRY PRODUCTS,BIRD EGGS	1	No Quantity							26292184			0
S3	2016	2016	2016	2	0	2	Export	528	Netherlands	NLD	251	France	FRA								02	DAIRY PRODUCTS,BIRD EGGS	1	No Quantity							759500235			0
S3	2016	2016	2016	2	0	2	Export	528	Netherlands	NLD	258	French Polynesia	PYF								02	DAIRY PRODUCTS,BIRD EGGS	1	No Quantity							89			0
S3	2016	2016	2016	2	0	2	Export	528	Netherlands	NLD	262	Djibouti	DJI								02	DAIRY PRODUCTS,BIRD EGGS	1	No Quantity							7521688			0
S3	2016	2016	2016	2	0	2	Export	528	Netherlands	NLD	266	Gabon	GAB								02	DAIRY PRODUCTS,BIRD EGGS	1	No Quantity							11807784			0
S3	2016	2016	2016	2	0	2	Export	528	Netherlands	NLD	268	Georgia	GEO								02	DAIRY PRODUCTS,BIRD EGGS	1	No Quantity							3481630			0
S3	2016	2016	2016	2	0	2	Export	528	Netherlands	NLD	270	Gambia	GMB								02	DAIRY PRODUCTS,BIRD EGGS	1	No Quantity							3719301			0
S3	2016	2016	2016	2	0	2	Export	528	Netherlands	NLD	275	State of Palestine	PSE								02	DAIRY PRODUCTS,BIRD EGGS	1	No Quantity							1567834			0
S3	2016	2016	2016	2	0	2	Export	528	Netherlands	NLD	276	Germany	DEU								02	DAIRY PRODUCTS,BIRD EGGS	1	No Quantity							2424389171			0
S3	2016	2016	2016	2	0	2	Export	528	Netherlands	NLD	288	Ghana	GHA								02	DAIRY PRODUCTS,BIRD EGGS	1	No Quantity							6361481			0
S3	2016	2016	2016	2	0	2	Export	528	Netherlands	NLD	292	Gibraltar	GIB								02	DAIRY PRODUCTS,BIRD EGGS	1	No Quantity							195051			0
S3	2016	2016	2016	2	0	2	Export	528	Netherlands	NLD	300	Greece	GRC								02	DAIRY PRODUCTS,BIRD EGGS	1	No Quantity							177710134			0
S3	2016	2016	2016	2	0	2	Export	528	Netherlands	NLD	304	Greenland	GRL								02	DAIRY PRODUCTS,BIRD EGGS	1	No Quantity							355			0
S3	2016	2016	2016	2	0	2	Export	528	Netherlands	NLD	308	Grenada	GRD								02	DAIRY PRODUCTS,BIRD EGGS	1	No Quantity							2471648			0
S3	2016	2016	2016	2	0	2	Export	528	Netherlands	NLD	320	Guatemala	GTM								02	DAIRY PRODUCTS,BIRD EGGS	1	No Quantity							1761065			0
S3	2016	2016	2016	2	0	2	Export	528	Netherlands	NLD	324	Guinea	GIN								02	DAIRY PRODUCTS,BIRD EGGS	1	No Quantity							2967224			0
S3	2016	2016	2016	2	0	2	Export	528	Netherlands	NLD	328	Guyana	GUY								02	DAIRY PRODUCTS,BIRD EGGS	1	No Quantity							584116			0
S3	2016	2016	2016	2	0	2	Export	528	Netherlands	NLD	332	Haiti	HTI								02	DAIRY PRODUCTS,BIRD EGGS	1	No Quantity							6203729			0
S3	2016	2016	2016	2	0	2	Export	528	Netherlands	NLD	340	Honduras	HND								02	DAIRY PRODUCTS,BIRD EGGS	1	No Quantity							92189			0
S3	2016	2016	2016	2	0	2	Export	528	Netherlands	NLD	344	China, Hong Kong SAR	HKG								02	DAIRY PRODUCTS,BIRD EGGS	1	No Quantity							169924841			0
S3	2016	2016	2016	2	0	2	Export	528	Netherlands	NLD	348	Hungary	HUN								02	DAIRY PRODUCTS,BIRD EGGS	1	No Quantity							34662825			0
S3	2016	2016	2016	2	0	2	Export	528	Netherlands	NLD	352	Iceland	ISL								02	DAIRY PRODUCTS,BIRD EGGS	1	No Quantity							843901			0
S3	2016	2016	2016	2	0	2	Export	528	Netherlands	NLD	360	Indonesia	IDN								02	DAIRY PRODUCTS,BIRD EGGS	1	No Quantity							43083421			0
S3	2016	2016	2016	2	0	2	Export	528	Netherlands	NLD	364	Iran	IRN								02	DAIRY PRODUCTS,BIRD EGGS	1	No Quantity							4617993			0
S3	2016	2016	2016	2	0	2	Export	528	Netherlands	NLD	368	Iraq	IRQ								02	DAIRY PRODUCTS,BIRD EGGS	1	No Quantity							8279047			0
S3	2016	2016	2016	2	0	2	Export	528	Netherlands	NLD	372	Ireland	IRL								02	DAIRY PRODUCTS,BIRD EGGS	1	No Quantity							41999678			0
S3	2016	2016	2016	2	0	2	Export	528	Netherlands	NLD	376	Israel	ISR								02	DAIRY PRODUCTS,BIRD EGGS	1	No Quantity							16100627			0
S3	2016	2016	2016	2	0	2	Export	528	Netherlands	NLD	381	Italy	ITA								02	DAIRY PRODUCTS,BIRD EGGS	1	No Quantity							233682678			0
S3	2016	2016	2016	2	0	2	Export	528	Netherlands	NLD	384	Côte d'Ivoire	CIV								02	DAIRY PRODUCTS,BIRD EGGS	1	No Quantity							9968074			0
S3	2016	2016	2016	2	0	2	Export	528	Netherlands	NLD	388	Jamaica	JAM								02	DAIRY PRODUCTS,BIRD EGGS	1	No Quantity							221997			0
S3	2016	2016	2016	2	0	2	Export	528	Netherlands	NLD	392	Japan	JPN								02	DAIRY PRODUCTS,BIRD EGGS	1	No Quantity							102462374			0
S3	2016	2016	2016	2	0	2	Export	528	Netherlands	NLD	398	Kazakhstan	KAZ								02	DAIRY PRODUCTS,BIRD EGGS	1	No Quantity							257683			0
S3	2016	2016	2016	2	0	2	Export	528	Netherlands	NLD	400	Jordan	JOR								02	DAIRY PRODUCTS,BIRD EGGS	1	No Quantity							10984726			0
S3	2016	2016	2016	2	0	2	Export	528	Netherlands	NLD	404	Kenya	KEN								02	DAIRY PRODUCTS,BIRD EGGS	1	No Quantity							834810			0
S3	2016	2016	2016	2	0	2	Export	528	Netherlands	NLD	408	Dem. People's Rep. of Korea	PRK								02	DAIRY PRODUCTS,BIRD EGGS	1	No Quantity							1795038			0
S3	2016	2016	2016	2	0	2	Export	528	Netherlands	NLD	410	Rep. of Korea	KOR								02	DAIRY PRODUCTS,BIRD EGGS	1	No Quantity							87778459			0
S3	2016	2016	2016	2	0	2	Export	528	Netherlands	NLD	414	Kuwait	KWT								02	DAIRY PRODUCTS,BIRD EGGS	1	No Quantity							73861081			0
S3	2016	2016	2016	2	0	2	Export	528	Netherlands	NLD	417	Kyrgyzstan	KGZ								02	DAIRY PRODUCTS,BIRD EGGS	1	No Quantity							37416			0
S3	2016	2016	2016	2	0	2	Export	528	Netherlands	NLD	422	Lebanon	LBN								02	DAIRY PRODUCTS,BIRD EGGS	1	No Quantity							36213572			0
S3	2016	2016	2016	2	0	2	Export	528	Netherlands	NLD	426	Lesotho	LSO								02	DAIRY PRODUCTS,BIRD EGGS	1	No Quantity							11			0
S3	2016	2016	2016	2	0	2	Export	528	Netherlands	NLD	428	Latvia	LVA								02	DAIRY PRODUCTS,BIRD EGGS	1	No Quantity							2113631			0
S3	2016	2016	2016	2	0	2	Export	528	Netherlands	NLD	430	Liberia	LBR								02	DAIRY PRODUCTS,BIRD EGGS	1	No Quantity							2318346			0
S3	2016	2016	2016	2	0	2	Export	528	Netherlands	NLD	434	Libya	LBY								02	DAIRY PRODUCTS,BIRD EGGS	1	No Quantity							36488342			0
S3	2016	2016	2016	2	0	2	Export	528	Netherlands	NLD	440	Lithuania	LTU								02	DAIRY PRODUCTS,BIRD EGGS	1	No Quantity							8677658			0
S3	2016	2016	2016	2	0	2	Export	528	Netherlands	NLD	442	Luxembourg	LUX								02	DAIRY PRODUCTS,BIRD EGGS	1	No Quantity							6019560			0
S3	2016	2016	2016	2	0	2	Export	528	Netherlands	NLD	446	China, Macao SAR	MAC								02	DAIRY PRODUCTS,BIRD EGGS	1	No Quantity							20510			0
S3	2016	2016	2016	2	0	2	Export	528	Netherlands	NLD	450	Madagascar	MDG								02	DAIRY PRODUCTS,BIRD EGGS	1	No Quantity							748198			0
S3	2016	2016	2016	2	0	2	Export	528	Netherlands	NLD	454	Malawi	MWI								02	DAIRY PRODUCTS,BIRD EGGS	1	No Quantity							692809			0
S3	2016	2016	2016	2	0	2	Export	528	Netherlands	NLD	458	Malaysia	MYS								02	DAIRY PRODUCTS,BIRD EGGS	1	No Quantity							15561521			0
S3	2016	2016	2016	2	0	2	Export	528	Netherlands	NLD	462	Maldives	MDV								02	DAIRY PRODUCTS,BIRD EGGS	1	No Quantity							3486094			0
S3	2016	2016	2016	2	0	2	Export	528	Netherlands	NLD	466	Mali	MLI								02	DAIRY PRODUCTS,BIRD EGGS	1	No Quantity							7733675			0
S3	2016	2016	2016	2	0	2	Export	528	Netherlands	NLD	470	Malta	MLT								02	DAIRY PRODUCTS,BIRD EGGS	1	No Quantity							5039043			0
S3	2016	2016	2016	2	0	2	Export	528	Netherlands	NLD	478	Mauritania	MRT								02	DAIRY PRODUCTS,BIRD EGGS	1	No Quantity							876600			0
S3	2016	2016	2016	2	0	2	Export	528	Netherlands	NLD	480	Mauritius	MUS								02	DAIRY PRODUCTS,BIRD EGGS	1	No Quantity							2636151			0
S3	2016	2016	2016	2	0	2	Export	528	Netherlands	NLD	484	Mexico	MEX								02	DAIRY PRODUCTS,BIRD EGGS	1	No Quantity							43886514			0
S3	2016	2016	2016	2	0	2	Export	528	Netherlands	NLD	490	Other Asia, nes									02	DAIRY PRODUCTS,BIRD EGGS	1	No Quantity							14621728			0
S3	2016	2016	2016	2	0	2	Export	528	Netherlands	NLD	496	Mongolia	MNG								02	DAIRY PRODUCTS,BIRD EGGS	1	No Quantity							12			0
S3	2016	2016	2016	2	0	2	Export	528	Netherlands	NLD	498	Rep. of Moldova	MDA								02	DAIRY PRODUCTS,BIRD EGGS	1	No Quantity							466404			0
S3	2016	2016	2016	2	0	2	Export	528	Netherlands	NLD	499	Montenegro	MNE								02	DAIRY PRODUCTS,BIRD EGGS	1	No Quantity							312801			0
S3	2016	2016	2016	2	0	2	Export	528	Netherlands	NLD	504	Morocco	MAR								02	DAIRY PRODUCTS,BIRD EGGS	1	No Quantity							39166247			0
S3	2016	2016	2016	2	0	2	Export	528	Netherlands	NLD	508	Mozambique	MOZ								02	DAIRY PRODUCTS,BIRD EGGS	1	No Quantity							135954			0
S3	2016	2016	2016	2	0	2	Export	528	Netherlands	NLD	512	Oman	OMN								02	DAIRY PRODUCTS,BIRD EGGS	1	No Quantity							22967626			0
S3	2016	2016	2016	2	0	2	Export	528	Netherlands	NLD	516	Namibia	NAM								02	DAIRY PRODUCTS,BIRD EGGS	1	No Quantity							83007			0
S3	2016	2016	2016	2	0	2	Export	528	Netherlands	NLD	524	Nepal	NPL								02	DAIRY PRODUCTS,BIRD EGGS	1	No Quantity							75732			0
S3	2016	2016	2016	2	0	2	Export	528	Netherlands	NLD	531	Curaçao	CUW								02	DAIRY PRODUCTS,BIRD EGGS	1	No Quantity							9857722			0
S3	2016	2016	2016	2	0	2	Export	528	Netherlands	NLD	533	Aruba	ABW								02	DAIRY PRODUCTS,BIRD EGGS	1	No Quantity							7679573			0
S3	2016	2016	2016	2	0	2	Export	528	Netherlands	NLD	534	Saint Maarten	SXM								02	DAIRY PRODUCTS,BIRD EGGS	1	No Quantity							2297605			0
S3	2016	2016	2016	2	0	2	Export	528	Netherlands	NLD	535	Bonaire	BES								02	DAIRY PRODUCTS,BIRD EGGS	1	No Quantity							911333			0
S3	2016	2016	2016	2	0	2	Export	528	Netherlands	NLD	540	New Caledonia	NCL								02	DAIRY PRODUCTS,BIRD EGGS	1	No Quantity							103			0
S3	2016	2016	2016	2	0	2	Export	528	Netherlands	NLD	548	Vanuatu	VUT								02	DAIRY PRODUCTS,BIRD EGGS	1	No Quantity							11			0
S3	2016	2016	2016	2	0	2	Export	528	Netherlands	NLD	554	New Zealand	NZL								02	DAIRY PRODUCTS,BIRD EGGS	1	No Quantity							10523405			0
S3	2016	2016	2016	2	0	2	Export	528	Netherlands	NLD	558	Nicaragua	NIC								02	DAIRY PRODUCTS,BIRD EGGS	1	No Quantity							80762			0
S3	2016	2016	2016	2	0	2	Export	528	Netherlands	NLD	562	Niger	NER								02	DAIRY PRODUCTS,BIRD EGGS	1	No Quantity							1640619			0
S3	2016	2016	2016	2	0	2	Export	528	Netherlands	NLD	566	Nigeria	NGA								02	DAIRY PRODUCTS,BIRD EGGS	1	No Quantity							51017006			0
S3	2016	2016	2016	2	0	2	Export	528	Netherlands	NLD	568	Other Europe, nes									02	DAIRY PRODUCTS,BIRD EGGS	1	No Quantity							168584			0
S3	2016	2016	2016	2	0	2	Export	528	Netherlands	NLD	577	Other Africa, nes									02	DAIRY PRODUCTS,BIRD EGGS	1	No Quantity							23542868			0
S3	2016	2016	2016	2	0	2	Export	528	Netherlands	NLD	579	Norway	NOR								02	DAIRY PRODUCTS,BIRD EGGS	1	No Quantity							10449761			0
S3	2016	2016	2016	2	0	2	Export	528	Netherlands	NLD	583	FS Micronesia	FSM								02	DAIRY PRODUCTS,BIRD EGGS	1	No Quantity							1549			0
S3	2016	2016	2016	2	0	2	Export	528	Netherlands	NLD	585	Palau	PLW								02	DAIRY PRODUCTS,BIRD EGGS	1	No Quantity							9			0
S3	2016	2016	2016	2	0	2	Export	528	Netherlands	NLD	586	Pakistan	PAK								02	DAIRY PRODUCTS,BIRD EGGS	1	No Quantity							1923846			0
S3	2016	2016	2016	2	0	2	Export	528	Netherlands	NLD	591	Panama	PAN								02	DAIRY PRODUCTS,BIRD EGGS	1	No Quantity							3301808			0
S3	2016	2016	2016	2	0	2	Export	528	Netherlands	NLD	598	Papua New Guinea	PNG								02	DAIRY PRODUCTS,BIRD EGGS	1	No Quantity							32			0
S3	2016	2016	2016	2	0	2	Export	528	Netherlands	NLD	600	Paraguay	PRY								02	DAIRY PRODUCTS,BIRD EGGS	1	No Quantity							12042			0
S3	2016	2016	2016	2	0	2	Export	528	Netherlands	NLD	604	Peru	PER								02	DAIRY PRODUCTS,BIRD EGGS	1	No Quantity							2044495			0
S3	2016	2016	2016	2	0	2	Export	528	Netherlands	NLD	608	Philippines	PHL								02	DAIRY PRODUCTS,BIRD EGGS	1	No Quantity							20867316			0
S3	2016	2016	2016	2	0	2	Export	528	Netherlands	NLD	616	Poland	POL								02	DAIRY PRODUCTS,BIRD EGGS	1	No Quantity							97819001			0
S3	2016	2016	2016	2	0	2	Export	528	Netherlands	NLD	620	Portugal	PRT								02	DAIRY PRODUCTS,BIRD EGGS	1	No Quantity							42722587			0
S3	2016	2016	2016	2	0	2	Export	528	Netherlands	NLD	624	Guinea-Bissau	GNB								02	DAIRY PRODUCTS,BIRD EGGS	1	No Quantity							479784			0
S3	2016	2016	2016	2	0	2	Export	528	Netherlands	NLD	626	Timor-Leste	TLS								02	DAIRY PRODUCTS,BIRD EGGS	1	No Quantity							1			0
S3	2016	2016	2016	2	0	2	Export	528	Netherlands	NLD	634	Qatar	QAT								02	DAIRY PRODUCTS,BIRD EGGS	1	No Quantity							31353132			0
S3	2016	2016	2016	2	0	2	Export	528	Netherlands	NLD	642	Romania	ROU								02	DAIRY PRODUCTS,BIRD EGGS	1	No Quantity							15654756			0
S3	2016	2016	2016	2	0	2	Export	528	Netherlands	NLD	643	Russian Federation	RUS								02	DAIRY PRODUCTS,BIRD EGGS	1	No Quantity							64886477			0
S3	2016	2016	2016	2	0	2	Export	528	Netherlands	NLD	646	Rwanda	RWA								02	DAIRY PRODUCTS,BIRD EGGS	1	No Quantity							79216			0
S3	2016	2016	2016	2	0	2	Export	528	Netherlands	NLD	652	Saint Barthélemy	BLM								02	DAIRY PRODUCTS,BIRD EGGS	1	No Quantity							15			0
S3	2016	2016	2016	2	0	2	Export	528	Netherlands	NLD	659	Saint Kitts and Nevis	KNA								02	DAIRY PRODUCTS,BIRD EGGS	1	No Quantity							28255			0
S3	2016	2016	2016	2	0	2	Export	528	Netherlands	NLD	662	Saint Lucia	LCA								02	DAIRY PRODUCTS,BIRD EGGS	1	No Quantity							162291			0
S3	2016	2016	2016	2	0	2	Export	528	Netherlands	NLD	666	Saint Pierre and Miquelon	SPM								02	DAIRY PRODUCTS,BIRD EGGS	1	No Quantity							19172			0
S3	2016	2016	2016	2	0	2	Export	528	Netherlands	NLD	670	Saint Vincent and the Grenadines	VCT								02	DAIRY PRODUCTS,BIRD EGGS	1	No Quantity							328441			0
S3	2016	2016	2016	2	0	2	Export	528	Netherlands	NLD	674	San Marino	SMR								02	DAIRY PRODUCTS,BIRD EGGS	1	No Quantity							42			0
S3	2016	2016	2016	2	0	2	Export	528	Netherlands	NLD	678	Sao Tome and Principe	STP								02	DAIRY PRODUCTS,BIRD EGGS	1	No Quantity							63529			0
S3	2016	2016	2016	2	0	2	Export	528	Netherlands	NLD	682	Saudi Arabia	SAU								02	DAIRY PRODUCTS,BIRD EGGS	1	No Quantity							112744800			0
S3	2016	2016	2016	2	0	2	Export	528	Netherlands	NLD	686	Senegal	SEN								02	DAIRY PRODUCTS,BIRD EGGS	1	No Quantity							3172693			0
S3	2016	2016	2016	2	0	2	Export	528	Netherlands	NLD	688	Serbia	SRB								02	DAIRY PRODUCTS,BIRD EGGS	1	No Quantity							2086832			0
S3	2016	2016	2016	2	0	2	Export	528	Netherlands	NLD	690	Seychelles	SYC								02	DAIRY PRODUCTS,BIRD EGGS	1	No Quantity							372987			0
S3	2016	2016	2016	2	0	2	Export	528	Netherlands	NLD	694	Sierra Leone	SLE								02	DAIRY PRODUCTS,BIRD EGGS	1	No Quantity							6410710			0
S3	2016	2016	2016	2	0	2	Export	528	Netherlands	NLD	699	India	IND								02	DAIRY PRODUCTS,BIRD EGGS	1	No Quantity							1520320			0
S3	2016	2016	2016	2	0	2	Export	528	Netherlands	NLD	702	Singapore	SGP								02	DAIRY PRODUCTS,BIRD EGGS	1	No Quantity							34655351			0
S3	2016	2016	2016	2	0	2	Export	528	Netherlands	NLD	703	Slovakia	SVK								02	DAIRY PRODUCTS,BIRD EGGS	1	No Quantity							9162576			0
S3	2016	2016	2016	2	0	2	Export	528	Netherlands	NLD	704	Viet Nam	VNM								02	DAIRY PRODUCTS,BIRD EGGS	1	No Quantity							21091148			0
S3	2016	2016	2016	2	0	2	Export	528	Netherlands	NLD	705	Slovenia	SVN								02	DAIRY PRODUCTS,BIRD EGGS	1	No Quantity							10065953			0
S3	2016	2016	2016	2	0	2	Export	528	Netherlands	NLD	706	Somalia	SOM								02	DAIRY PRODUCTS,BIRD EGGS	1	No Quantity							3827649			0
S3	2016	2016	2016	2	0	2	Export	528	Netherlands	NLD	710	South Africa	ZAF								02	DAIRY PRODUCTS,BIRD EGGS	1	No Quantity							10279324			0
S3	2016	2016	2016	2	0	2	Export	528	Netherlands	NLD	716	Zimbabwe	ZWE								02	DAIRY PRODUCTS,BIRD EGGS	1	No Quantity							37			0
S3	2016	2016	2016	2	0	2	Export	528	Netherlands	NLD	724	Spain	ESP								02	DAIRY PRODUCTS,BIRD EGGS	1	No Quantity							277079639			0
S3	2016	2016	2016	2	0	2	Export	528	Netherlands	NLD	728	South Sudan	SSD								02	DAIRY PRODUCTS,BIRD EGGS	1	No Quantity							486903			0
S3	2016	2016	2016	2	0	2	Export	528	Netherlands	NLD	729	Sudan	SDN								02	DAIRY PRODUCTS,BIRD EGGS	1	No Quantity							1349580			0
S3	2016	2016	2016	2	0	2	Export	528	Netherlands	NLD	740	Suriname	SUR								02	DAIRY PRODUCTS,BIRD EGGS	1	No Quantity							8779801			0
S3	2016	2016	2016	2	0	2	Export	528	Netherlands	NLD	752	Sweden	SWE								02	DAIRY PRODUCTS,BIRD EGGS	1	No Quantity							160519611			0
S3	2016	2016	2016	2	0	2	Export	528	Netherlands	NLD	757	Switzerland	CHE								02	DAIRY PRODUCTS,BIRD EGGS	1	No Quantity							62169262			0
S3	2016	2016	2016	2	0	2	Export	528	Netherlands	NLD	760	Syria	SYR								02	DAIRY PRODUCTS,BIRD EGGS	1	No Quantity							4527037			0
S3	2016	2016	2016	2	0	2	Export	528	Netherlands	NLD	762	Tajikistan	TJK								02	DAIRY PRODUCTS,BIRD EGGS	1	No Quantity							21			0
S3	2016	2016	2016	2	0	2	Export	528	Netherlands	NLD	764	Thailand	THA								02	DAIRY PRODUCTS,BIRD EGGS	1	No Quantity							25015056			0
S3	2016	2016	2016	2	0	2	Export	528	Netherlands	NLD	768	Togo	TGO								02	DAIRY PRODUCTS,BIRD EGGS	1	No Quantity							3483041			0
S3	2016	2016	2016	2	0	2	Export	528	Netherlands	NLD	780	Trinidad and Tobago	TTO								02	DAIRY PRODUCTS,BIRD EGGS	1	No Quantity							3196670			0
S3	2016	2016	2016	2	0	2	Export	528	Netherlands	NLD	784	United Arab Emirates	ARE								02	DAIRY PRODUCTS,BIRD EGGS	1	No Quantity							95034172			0
S3	2016	2016	2016	2	0	2	Export	528	Netherlands	NLD	788	Tunisia	TUN								02	DAIRY PRODUCTS,BIRD EGGS	1	No Quantity							3954760			0
S3	2016	2016	2016	2	0	2	Export	528	Netherlands	NLD	792	Turkey	TUR								02	DAIRY PRODUCTS,BIRD EGGS	1	No Quantity							11589811			0
S3	2016	2016	2016	2	0	2	Export	528	Netherlands	NLD	795	Turkmenistan	TKM								02	DAIRY PRODUCTS,BIRD EGGS	1	No Quantity							258			0
S3	2016	2016	2016	2	0	2	Export	528	Netherlands	NLD	800	Uganda	UGA								02	DAIRY PRODUCTS,BIRD EGGS	1	No Quantity							189845			0
S3	2016	2016	2016	2	0	2	Export	528	Netherlands	NLD	804	Ukraine	UKR								02	DAIRY PRODUCTS,BIRD EGGS	1	No Quantity							3868430			0
S3	2016	2016	2016	2	0	2	Export	528	Netherlands	NLD	807	North Macedonia	MKD								02	DAIRY PRODUCTS,BIRD EGGS	1	No Quantity							228357			0
S3	2016	2016	2016	2	0	2	Export	528	Netherlands	NLD	818	Egypt	EGY								02	DAIRY PRODUCTS,BIRD EGGS	1	No Quantity							58027196			0
S3	2016	2016	2016	2	0	2	Export	528	Netherlands	NLD	826	United Kingdom	GBR								02	DAIRY PRODUCTS,BIRD EGGS	1	No Quantity							417918358			0
S3	2016	2016	2016	2	0	2	Export	528	Netherlands	NLD	834	United Rep. of Tanzania	TZA								02	DAIRY PRODUCTS,BIRD EGGS	1	No Quantity							422021			0
S3	2016	2016	2016	2	0	2	Export	528	Netherlands	NLD	837	Bunkers									02	DAIRY PRODUCTS,BIRD EGGS	1	No Quantity							1839246			0
S3	2016	2016	2016	2	0	2	Export	528	Netherlands	NLD	842	USA	USA								02	DAIRY PRODUCTS,BIRD EGGS	1	No Quantity							138472960			0
S3	2016	2016	2016	2	0	2	Export	528	Netherlands	NLD	854	Burkina Faso	BFA								02	DAIRY PRODUCTS,BIRD EGGS	1	No Quantity							2640187			0
S3	2016	2016	2016	2	0	2	Export	528	Netherlands	NLD	858	Uruguay	URY								02	DAIRY PRODUCTS,BIRD EGGS	1	No Quantity							83407			0
S3	2016	2016	2016	2	0	2	Export	528	Netherlands	NLD	860	Uzbekistan	UZB								02	DAIRY PRODUCTS,BIRD EGGS	1	No Quantity							3588			0
S3	2016	2016	2016	2	0	2	Export	528	Netherlands	NLD	862	Venezuela	VEN								02	DAIRY PRODUCTS,BIRD EGGS	1	No Quantity							64738			0
S3	2016	2016	2016	2	0	2	Export	528	Netherlands	NLD	887	Yemen	YEM								02	DAIRY PRODUCTS,BIRD EGGS	1	No Quantity							10453190			0
S3	2016	2016	2016	2	0	2	Export	528	Netherlands	NLD	894	Zambia	ZMB								02	DAIRY PRODUCTS,BIRD EGGS	1	No Quantity							1087252			0
S3	2016	2016	2016	2	0	2	Export	528	Netherlands	NLD	899	Areas, nes									02	DAIRY PRODUCTS,BIRD EGGS	1	No Quantity							44368			0
S3	2016	2016	2016	2	0	2	Export	533	Aruba	ABW	0	World	WLD								02	DAIRY PRODUCTS,BIRD EGGS	1	No Quantity							18114			0
S3	2016	2016	2016	2	0	2	Export	533	Aruba	ABW	170	Colombia	COL								02	DAIRY PRODUCTS,BIRD EGGS	1	No Quantity							3346			0
S3	2016	2016	2016	2	0	2	Export	533	Aruba	ABW	531	Curaçao	CUW								02	DAIRY PRODUCTS,BIRD EGGS	1	No Quantity							3624			0
S3	2016	2016	2016	2	0	2	Export	533	Aruba	ABW	842	USA	USA								02	DAIRY PRODUCTS,BIRD EGGS	1	No Quantity							145			0
S3	2016	2016	2016	2	0	2	Export	533	Aruba	ABW	862	Venezuela	VEN								02	DAIRY PRODUCTS,BIRD EGGS	1	No Quantity							10416			0
S3	2016	2016	2016	2	0	2	Export	533	Aruba	ABW	899	Areas, nes									02	DAIRY PRODUCTS,BIRD EGGS	1	No Quantity							583			0
S3	2016	2016	2016	2	0	2	Export	528	Netherlands	NLD	0	World	WLD								03	FISH,CRUSTACEANS,MOLLUSC	1	No Quantity							3766249731			0
S3	2016	2016	2016	2	0	2	Export	528	Netherlands	NLD	4	Afghanistan	AFG								03	FISH,CRUSTACEANS,MOLLUSC	1	No Quantity							807309			0
S3	2016	2016	2016	2	0	2	Export	528	Netherlands	NLD	8	Albania	ALB								03	FISH,CRUSTACEANS,MOLLUSC	1	No Quantity							3354823			0
S3	2016	2016	2016	2	0	2	Export	528	Netherlands	NLD	12	Algeria	DZA								03	FISH,CRUSTACEANS,MOLLUSC	1	No Quantity							17			0
S3	2016	2016	2016	2	0	2	Export	528	Netherlands	NLD	20	Andorra	AND								03	FISH,CRUSTACEANS,MOLLUSC	1	No Quantity							11230			0
S3	2016	2016	2016	2	0	2	Export	528	Netherlands	NLD	24	Angola	AGO								03	FISH,CRUSTACEANS,MOLLUSC	1	No Quantity							197261			0
S3	2016	2016	2016	2	0	2	Export	528	Netherlands	NLD	31	Azerbaijan	AZE								03	FISH,CRUSTACEANS,MOLLUSC	1	No Quantity							370547			0
S3	2016	2016	2016	2	0	2	Export	528	Netherlands	NLD	32	Argentina	ARG								03	FISH,CRUSTACEANS,MOLLUSC	1	No Quantity							230			0
S3	2016	2016	2016	2	0	2	Export	528	Netherlands	NLD	36	Australia	AUS								03	FISH,CRUSTACEANS,MOLLUSC	1	No Quantity							1562229			0
S3	2016	2016	2016	2	0	2	Export	528	Netherlands	NLD	40	Austria	AUT								03	FISH,CRUSTACEANS,MOLLUSC	1	No Quantity							55940035			0
S3	2016	2016	2016	2	0	2	Export	528	Netherlands	NLD	48	Bahrain	BHR								03	FISH,CRUSTACEANS,MOLLUSC	1	No Quantity							79945			0
S3	2016	2016	2016	2	0	2	Export	528	Netherlands	NLD	50	Bangladesh	BGD								03	FISH,CRUSTACEANS,MOLLUSC	1	No Quantity							98284			0
S3	2016	2016	2016	2	0	2	Export	528	Netherlands	NLD	51	Armenia	ARM								03	FISH,CRUSTACEANS,MOLLUSC	1	No Quantity							115032			0
S3	2016	2016	2016	2	0	2	Export	528	Netherlands	NLD	56	Belgium	BEL								03	FISH,CRUSTACEANS,MOLLUSC	1	No Quantity							601926944			0
S3	2016	2016	2016	2	0	2	Export	528	Netherlands	NLD	68	Bolivia (Plurinational State of)	BOL								03	FISH,CRUSTACEANS,MOLLUSC	1	No Quantity							9			0
S3	2016	2016	2016	2	0	2	Export	528	Netherlands	NLD	70	Bosnia Herzegovina	BIH								03	FISH,CRUSTACEANS,MOLLUSC	1	No Quantity							95843			0
S3	2016	2016	2016	2	0	2	Export	528	Netherlands	NLD	76	Brazil	BRA								03	FISH,CRUSTACEANS,MOLLUSC	1	No Quantity							1715770			0
S3	2016	2016	2016	2	0	2	Export	528	Netherlands	NLD	84	Belize	BLZ								03	FISH,CRUSTACEANS,MOLLUSC	1	No Quantity							1			0
S3	2016	2016	2016	2	0	2	Export	528	Netherlands	NLD	96	Brunei Darussalam	BRN								03	FISH,CRUSTACEANS,MOLLUSC	1	No Quantity							15905			0
S3	2016	2016	2016	2	0	2	Export	528	Netherlands	NLD	100	Bulgaria	BGR								03	FISH,CRUSTACEANS,MOLLUSC	1	No Quantity							3898099			0
S3	2016	2016	2016	2	0	2	Export	528	Netherlands	NLD	104	Myanmar	MMR								03	FISH,CRUSTACEANS,MOLLUSC	1	No Quantity							17264			0
S3	2016	2016	2016	2	0	2	Export	528	Netherlands	NLD	112	Belarus	BLR								03	FISH,CRUSTACEANS,MOLLUSC	1	No Quantity							1062220			0
S3	2016	2016	2016	2	0	2	Export	528	Netherlands	NLD	120	Cameroon	CMR								03	FISH,CRUSTACEANS,MOLLUSC	1	No Quantity							10977750			0
S3	2016	2016	2016	2	0	2	Export	528	Netherlands	NLD	124	Canada	CAN								03	FISH,CRUSTACEANS,MOLLUSC	1	No Quantity							8776553			0
S3	2016	2016	2016	2	0	2	Export	528	Netherlands	NLD	132	Cabo Verde	CPV								03	FISH,CRUSTACEANS,MOLLUSC	1	No Quantity							32653			0
S3	2016	2016	2016	2	0	2	Export	528	Netherlands	NLD	140	Central African Rep.	CAF								03	FISH,CRUSTACEANS,MOLLUSC	1	No Quantity							21622			0
S3	2016	2016	2016	2	0	2	Export	528	Netherlands	NLD	144	Sri Lanka	LKA								03	FISH,CRUSTACEANS,MOLLUSC	1	No Quantity							7			0
S3	2016	2016	2016	2	0	2	Export	528	Netherlands	NLD	148	Chad	TCD								03	FISH,CRUSTACEANS,MOLLUSC	1	No Quantity							40872			0
S3	2016	2016	2016	2	0	2	Export	528	Netherlands	NLD	152	Chile	CHL								03	FISH,CRUSTACEANS,MOLLUSC	1	No Quantity							35551			0
S3	2016	2016	2016	2	0	2	Export	528	Netherlands	NLD	156	China	CHN								03	FISH,CRUSTACEANS,MOLLUSC	1	No Quantity							106087634			0
S3	2016	2016	2016	2	0	2	Export	528	Netherlands	NLD	170	Colombia	COL								03	FISH,CRUSTACEANS,MOLLUSC	1	No Quantity							20188			0
S3	2016	2016	2016	2	0	2	Export	528	Netherlands	NLD	178	Congo	COG								03	FISH,CRUSTACEANS,MOLLUSC	1	No Quantity							386463			0
S3	2016	2016	2016	2	0	2	Export	528	Netherlands	NLD	180	Dem. Rep. of the Congo	COD								03	FISH,CRUSTACEANS,MOLLUSC	1	No Quantity							263484			0
S3	2016	2016	2016	2	0	2	Export	528	Netherlands	NLD	188	Costa Rica	CRI								03	FISH,CRUSTACEANS,MOLLUSC	1	No Quantity							166			0
S3	2016	2016	2016	2	0	2	Export	528	Netherlands	NLD	191	Croatia	HRV								03	FISH,CRUSTACEANS,MOLLUSC	1	No Quantity							6633736			0
S3	2016	2016	2016	2	0	2	Export	528	Netherlands	NLD	192	Cuba	CUB								03	FISH,CRUSTACEANS,MOLLUSC	1	No Quantity							119187			0
S3	2016	2016	2016	2	0	2	Export	528	Netherlands	NLD	196	Cyprus	CYP								03	FISH,CRUSTACEANS,MOLLUSC	1	No Quantity							5397934			0
S3	2016	2016	2016	2	0	2	Export	528	Netherlands	NLD	203	Czechia	CZE								03	FISH,CRUSTACEANS,MOLLUSC	1	No Quantity							13699660			0
S3	2016	2016	2016	2	0	2	Export	528	Netherlands	NLD	204	Benin	BEN								03	FISH,CRUSTACEANS,MOLLUSC	1	No Quantity							14702707			0
S3	2016	2016	2016	2	0	2	Export	528	Netherlands	NLD	208	Denmark	DNK								03	FISH,CRUSTACEANS,MOLLUSC	1	No Quantity							44996923			0
S3	2016	2016	2016	2	0	2	Export	528	Netherlands	NLD	214	Dominican Rep.	DOM								03	FISH,CRUSTACEANS,MOLLUSC	1	No Quantity							58			0
S3	2016	2016	2016	2	0	2	Export	528	Netherlands	NLD	218	Ecuador	ECU								03	FISH,CRUSTACEANS,MOLLUSC	1	No Quantity							15			0
S3	2016	2016	2016	2	0	2	Export	528	Netherlands	NLD	222	El Salvador	SLV								03	FISH,CRUSTACEANS,MOLLUSC	1	No Quantity							104			0
S3	2016	2016	2016	2	0	2	Export	528	Netherlands	NLD	226	Equatorial Guinea	GNQ								03	FISH,CRUSTACEANS,MOLLUSC	1	No Quantity							440804			0
S3	2016	2016	2016	2	0	2	Export	528	Netherlands	NLD	231	Ethiopia	ETH								03	FISH,CRUSTACEANS,MOLLUSC	1	No Quantity							11431			0
S3	2016	2016	2016	2	0	2	Export	528	Netherlands	NLD	233	Estonia	EST								03	FISH,CRUSTACEANS,MOLLUSC	1	No Quantity							2853886			0
S3	2016	2016	2016	2	0	2	Export	528	Netherlands	NLD	234	Faeroe Isds	FRO								03	FISH,CRUSTACEANS,MOLLUSC	1	No Quantity							18890			0
S3	2016	2016	2016	2	0	2	Export	528	Netherlands	NLD	242	Fiji	FJI								03	FISH,CRUSTACEANS,MOLLUSC	1	No Quantity							33			0
S3	2016	2016	2016	2	0	2	Export	528	Netherlands	NLD	246	Finland	FIN								03	FISH,CRUSTACEANS,MOLLUSC	1	No Quantity							13364843			0
S3	2016	2016	2016	2	0	2	Export	528	Netherlands	NLD	251	France	FRA								03	FISH,CRUSTACEANS,MOLLUSC	1	No Quantity							373547416			0
S3	2016	2016	2016	2	0	2	Export	528	Netherlands	NLD	258	French Polynesia	PYF								03	FISH,CRUSTACEANS,MOLLUSC	1	No Quantity							1			0
S3	2016	2016	2016	2	0	2	Export	528	Netherlands	NLD	266	Gabon	GAB								03	FISH,CRUSTACEANS,MOLLUSC	1	No Quantity							4721298			0
S3	2016	2016	2016	2	0	2	Export	528	Netherlands	NLD	268	Georgia	GEO								03	FISH,CRUSTACEANS,MOLLUSC	1	No Quantity							359539			0
S3	2016	2016	2016	2	0	2	Export	528	Netherlands	NLD	270	Gambia	GMB								03	FISH,CRUSTACEANS,MOLLUSC	1	No Quantity							6132			0
S3	2016	2016	2016	2	0	2	Export	528	Netherlands	NLD	276	Germany	DEU								03	FISH,CRUSTACEANS,MOLLUSC	1	No Quantity							807661609			0
S3	2016	2016	2016	2	0	2	Export	528	Netherlands	NLD	288	Ghana	GHA								03	FISH,CRUSTACEANS,MOLLUSC	1	No Quantity							9183250			0
S3	2016	2016	2016	2	0	2	Export	528	Netherlands	NLD	292	Gibraltar	GIB								03	FISH,CRUSTACEANS,MOLLUSC	1	No Quantity							22247			0
S3	2016	2016	2016	2	0	2	Export	528	Netherlands	NLD	300	Greece	GRC								03	FISH,CRUSTACEANS,MOLLUSC	1	No Quantity							15545494			0
S3	2016	2016	2016	2	0	2	Export	528	Netherlands	NLD	304	Greenland	GRL								03	FISH,CRUSTACEANS,MOLLUSC	1	No Quantity							1			0
S3	2016	2016	2016	2	0	2	Export	528	Netherlands	NLD	320	Guatemala	GTM								03	FISH,CRUSTACEANS,MOLLUSC	1	No Quantity							1			0
S3	2016	2016	2016	2	0	2	Export	528	Netherlands	NLD	324	Guinea	GIN								03	FISH,CRUSTACEANS,MOLLUSC	1	No Quantity							46485			0
S3	2016	2016	2016	2	0	2	Export	528	Netherlands	NLD	328	Guyana	GUY								03	FISH,CRUSTACEANS,MOLLUSC	1	No Quantity							1			0
S3	2016	2016	2016	2	0	2	Export	528	Netherlands	NLD	332	Haiti	HTI								03	FISH,CRUSTACEANS,MOLLUSC	1	No Quantity							1702012			0
S3	2016	2016	2016	2	0	2	Export	528	Netherlands	NLD	340	Honduras	HND								03	FISH,CRUSTACEANS,MOLLUSC	1	No Quantity							1			0
S3	2016	2016	2016	2	0	2	Export	528	Netherlands	NLD	344	China, Hong Kong SAR	HKG								03	FISH,CRUSTACEANS,MOLLUSC	1	No Quantity							2007531			0
S3	2016	2016	2016	2	0	2	Export	528	Netherlands	NLD	348	Hungary	HUN								03	FISH,CRUSTACEANS,MOLLUSC	1	No Quantity							6137321			0
S3	2016	2016	2016	2	0	2	Export	528	Netherlands	NLD	352	Iceland	ISL								03	FISH,CRUSTACEANS,MOLLUSC	1	No Quantity							717982			0
S3	2016	2016	2016	2	0	2	Export	528	Netherlands	NLD	360	Indonesia	IDN								03	FISH,CRUSTACEANS,MOLLUSC	1	No Quantity							6434893			0
S3	2016	2016	2016	2	0	2	Export	528	Netherlands	NLD	364	Iran	IRN								03	FISH,CRUSTACEANS,MOLLUSC	1	No Quantity							69203			0
S3	2016	2016	2016	2	0	2	Export	528	Netherlands	NLD	368	Iraq	IRQ								03	FISH,CRUSTACEANS,MOLLUSC	1	No Quantity							1730343			0
S3	2016	2016	2016	2	0	2	Export	528	Netherlands	NLD	372	Ireland	IRL								03	FISH,CRUSTACEANS,MOLLUSC	1	No Quantity							15596896			0
S3	2016	2016	2016	2	0	2	Export	528	Netherlands	NLD	376	Israel	ISR								03	FISH,CRUSTACEANS,MOLLUSC	1	No Quantity							4525043			0
S3	2016	2016	2016	2	0	2	Export	528	Netherlands	NLD	381	Italy	ITA								03	FISH,CRUSTACEANS,MOLLUSC	1	No Quantity							351212688			0
S3	2016	2016	2016	2	0	2	Export	528	Netherlands	NLD	384	Côte d'Ivoire	CIV								03	FISH,CRUSTACEANS,MOLLUSC	1	No Quantity							12052380			0
S3	2016	2016	2016	2	0	2	Export	528	Netherlands	NLD	388	Jamaica	JAM								03	FISH,CRUSTACEANS,MOLLUSC	1	No Quantity							99041			0
S3	2016	2016	2016	2	0	2	Export	528	Netherlands	NLD	392	Japan	JPN								03	FISH,CRUSTACEANS,MOLLUSC	1	No Quantity							33248897			0
S3	2016	2016	2016	2	0	2	Export	528	Netherlands	NLD	398	Kazakhstan	KAZ								03	FISH,CRUSTACEANS,MOLLUSC	1	No Quantity							87294			0
S3	2016	2016	2016	2	0	2	Export	528	Netherlands	NLD	400	Jordan	JOR								03	FISH,CRUSTACEANS,MOLLUSC	1	No Quantity							446512			0
S3	2016	2016	2016	2	0	2	Export	528	Netherlands	NLD	404	Kenya	KEN								03	FISH,CRUSTACEANS,MOLLUSC	1	No Quantity							26745			0
S3	2016	2016	2016	2	0	2	Export	528	Netherlands	NLD	410	Rep. of Korea	KOR								03	FISH,CRUSTACEANS,MOLLUSC	1	No Quantity							8655791			0
S3	2016	2016	2016	2	0	2	Export	528	Netherlands	NLD	414	Kuwait	KWT								03	FISH,CRUSTACEANS,MOLLUSC	1	No Quantity							391495			0
S3	2016	2016	2016	2	0	2	Export	528	Netherlands	NLD	422	Lebanon	LBN								03	FISH,CRUSTACEANS,MOLLUSC	1	No Quantity							103158			0
S3	2016	2016	2016	2	0	2	Export	528	Netherlands	NLD	428	Latvia	LVA								03	FISH,CRUSTACEANS,MOLLUSC	1	No Quantity							2581380			0
S3	2016	2016	2016	2	0	2	Export	528	Netherlands	NLD	430	Liberia	LBR								03	FISH,CRUSTACEANS,MOLLUSC	1	No Quantity							61128			0
S3	2016	2016	2016	2	0	2	Export	528	Netherlands	NLD	434	Libya	LBY								03	FISH,CRUSTACEANS,MOLLUSC	1	No Quantity							283435			0
S3	2016	2016	2016	2	0	2	Export	528	Netherlands	NLD	440	Lithuania	LTU								03	FISH,CRUSTACEANS,MOLLUSC	1	No Quantity							13207998			0
S3	2016	2016	2016	2	0	2	Export	528	Netherlands	NLD	442	Luxembourg	LUX								03	FISH,CRUSTACEANS,MOLLUSC	1	No Quantity							14888952			0
S3	2016	2016	2016	2	0	2	Export	528	Netherlands	NLD	450	Madagascar	MDG								03	FISH,CRUSTACEANS,MOLLUSC	1	No Quantity							6602			0
S3	2016	2016	2016	2	0	2	Export	528	Netherlands	NLD	458	Malaysia	MYS								03	FISH,CRUSTACEANS,MOLLUSC	1	No Quantity							1954931			0
S3	2016	2016	2016	2	0	2	Export	528	Netherlands	NLD	462	Maldives	MDV								03	FISH,CRUSTACEANS,MOLLUSC	1	No Quantity							1819			0
S3	2016	2016	2016	2	0	2	Export	528	Netherlands	NLD	466	Mali	MLI								03	FISH,CRUSTACEANS,MOLLUSC	1	No Quantity							103274			0
S3	2016	2016	2016	2	0	2	Export	528	Netherlands	NLD	470	Malta	MLT								03	FISH,CRUSTACEANS,MOLLUSC	1	No Quantity							33193977			0
S3	2016	2016	2016	2	0	2	Export	528	Netherlands	NLD	478	Mauritania	MRT								03	FISH,CRUSTACEANS,MOLLUSC	1	No Quantity							20295			0
S3	2016	2016	2016	2	0	2	Export	528	Netherlands	NLD	480	Mauritius	MUS								03	FISH,CRUSTACEANS,MOLLUSC	1	No Quantity							89372			0
S3	2016	2016	2016	2	0	2	Export	528	Netherlands	NLD	484	Mexico	MEX								03	FISH,CRUSTACEANS,MOLLUSC	1	No Quantity							598158			0
S3	2016	2016	2016	2	0	2	Export	528	Netherlands	NLD	490	Other Asia, nes									03	FISH,CRUSTACEANS,MOLLUSC	1	No Quantity							2610535			0
S3	2016	2016	2016	2	0	2	Export	528	Netherlands	NLD	498	Rep. of Moldova	MDA								03	FISH,CRUSTACEANS,MOLLUSC	1	No Quantity							2032209			0
S3	2016	2016	2016	2	0	2	Export	528	Netherlands	NLD	499	Montenegro	MNE								03	FISH,CRUSTACEANS,MOLLUSC	1	No Quantity							84783			0
S3	2016	2016	2016	2	0	2	Export	528	Netherlands	NLD	500	Montserrat	MSR								03	FISH,CRUSTACEANS,MOLLUSC	1	No Quantity							2798			0
S3	2016	2016	2016	2	0	2	Export	528	Netherlands	NLD	504	Morocco	MAR								03	FISH,CRUSTACEANS,MOLLUSC	1	No Quantity							92848436			0
S3	2016	2016	2016	2	0	2	Export	528	Netherlands	NLD	508	Mozambique	MOZ								03	FISH,CRUSTACEANS,MOLLUSC	1	No Quantity							42838			0
S3	2016	2016	2016	2	0	2	Export	528	Netherlands	NLD	512	Oman	OMN								03	FISH,CRUSTACEANS,MOLLUSC	1	No Quantity							22350			0
S3	2016	2016	2016	2	0	2	Export	528	Netherlands	NLD	531	Curaçao	CUW								03	FISH,CRUSTACEANS,MOLLUSC	1	No Quantity							1725627			0
S3	2016	2016	2016	2	0	2	Export	528	Netherlands	NLD	533	Aruba	ABW								03	FISH,CRUSTACEANS,MOLLUSC	1	No Quantity							1000935			0
S3	2016	2016	2016	2	0	2	Export	528	Netherlands	NLD	534	Saint Maarten	SXM								03	FISH,CRUSTACEANS,MOLLUSC	1	No Quantity							58860			0
S3	2016	2016	2016	2	0	2	Export	528	Netherlands	NLD	535	Bonaire	BES								03	FISH,CRUSTACEANS,MOLLUSC	1	No Quantity							180554			0
S3	2016	2016	2016	2	0	2	Export	528	Netherlands	NLD	540	New Caledonia	NCL								03	FISH,CRUSTACEANS,MOLLUSC	1	No Quantity							4155			0
S3	2016	2016	2016	2	0	2	Export	528	Netherlands	NLD	554	New Zealand	NZL								03	FISH,CRUSTACEANS,MOLLUSC	1	No Quantity							47156			0
S3	2016	2016	2016	2	0	2	Export	528	Netherlands	NLD	562	Niger	NER								03	FISH,CRUSTACEANS,MOLLUSC	1	No Quantity							555173			0
S3	2016	2016	2016	2	0	2	Export	528	Netherlands	NLD	566	Nigeria	NGA								03	FISH,CRUSTACEANS,MOLLUSC	1	No Quantity							162646042			0
S3	2016	2016	2016	2	0	2	Export	528	Netherlands	NLD	568	Other Europe, nes									03	FISH,CRUSTACEANS,MOLLUSC	1	No Quantity							1695435			0
S3	2016	2016	2016	2	0	2	Export	528	Netherlands	NLD	579	Norway	NOR								03	FISH,CRUSTACEANS,MOLLUSC	1	No Quantity							6423086			0
S3	2016	2016	2016	2	0	2	Export	528	Netherlands	NLD	586	Pakistan	PAK								03	FISH,CRUSTACEANS,MOLLUSC	1	No Quantity							969			0
S3	2016	2016	2016	2	0	2	Export	528	Netherlands	NLD	591	Panama	PAN								03	FISH,CRUSTACEANS,MOLLUSC	1	No Quantity							56877			0
S3	2016	2016	2016	2	0	2	Export	528	Netherlands	NLD	600	Paraguay	PRY								03	FISH,CRUSTACEANS,MOLLUSC	1	No Quantity							9			0
S3	2016	2016	2016	2	0	2	Export	528	Netherlands	NLD	604	Peru	PER								03	FISH,CRUSTACEANS,MOLLUSC	1	No Quantity							186001			0
S3	2016	2016	2016	2	0	2	Export	528	Netherlands	NLD	608	Philippines	PHL								03	FISH,CRUSTACEANS,MOLLUSC	1	No Quantity							773779			0
S3	2016	2016	2016	2	0	2	Export	528	Netherlands	NLD	616	Poland	POL								03	FISH,CRUSTACEANS,MOLLUSC	1	No Quantity							66165780			0
S3	2016	2016	2016	2	0	2	Export	528	Netherlands	NLD	620	Portugal	PRT								03	FISH,CRUSTACEANS,MOLLUSC	1	No Quantity							46662023			0
S3	2016	2016	2016	2	0	2	Export	528	Netherlands	NLD	634	Qatar	QAT								03	FISH,CRUSTACEANS,MOLLUSC	1	No Quantity							4158389			0
S3	2016	2016	2016	2	0	2	Export	528	Netherlands	NLD	642	Romania	ROU								03	FISH,CRUSTACEANS,MOLLUSC	1	No Quantity							20269141			0
S3	2016	2016	2016	2	0	2	Export	528	Netherlands	NLD	643	Russian Federation	RUS								03	FISH,CRUSTACEANS,MOLLUSC	1	No Quantity							596825			0
S3	2016	2016	2016	2	0	2	Export	528	Netherlands	NLD	646	Rwanda	RWA								03	FISH,CRUSTACEANS,MOLLUSC	1	No Quantity							1			0
S3	2016	2016	2016	2	0	2	Export	528	Netherlands	NLD	660	Anguilla	AIA								03	FISH,CRUSTACEANS,MOLLUSC	1	No Quantity							251			0
S3	2016	2016	2016	2	0	2	Export	528	Netherlands	NLD	662	Saint Lucia	LCA								03	FISH,CRUSTACEANS,MOLLUSC	1	No Quantity							211444			0
S3	2016	2016	2016	2	0	2	Export	528	Netherlands	NLD	682	Saudi Arabia	SAU								03	FISH,CRUSTACEANS,MOLLUSC	1	No Quantity							4658562			0
S3	2016	2016	2016	2	0	2	Export	528	Netherlands	NLD	686	Senegal	SEN								03	FISH,CRUSTACEANS,MOLLUSC	1	No Quantity							35169			0
S3	2016	2016	2016	2	0	2	Export	528	Netherlands	NLD	688	Serbia	SRB								03	FISH,CRUSTACEANS,MOLLUSC	1	No Quantity							513147			0
S3	2016	2016	2016	2	0	2	Export	528	Netherlands	NLD	690	Seychelles	SYC								03	FISH,CRUSTACEANS,MOLLUSC	1	No Quantity							98626			0
S3	2016	2016	2016	2	0	2	Export	528	Netherlands	NLD	694	Sierra Leone	SLE								03	FISH,CRUSTACEANS,MOLLUSC	1	No Quantity							4722			0
S3	2016	2016	2016	2	0	2	Export	528	Netherlands	NLD	699	India	IND								03	FISH,CRUSTACEANS,MOLLUSC	1	No Quantity							250954			0
S3	2016	2016	2016	2	0	2	Export	528	Netherlands	NLD	702	Singapore	SGP								03	FISH,CRUSTACEANS,MOLLUSC	1	No Quantity							262699			0
S3	2016	2016	2016	2	0	2	Export	528	Netherlands	NLD	703	Slovakia	SVK								03	FISH,CRUSTACEANS,MOLLUSC	1	No Quantity							3424627			0
S3	2016	2016	2016	2	0	2	Export	528	Netherlands	NLD	704	Viet Nam	VNM								03	FISH,CRUSTACEANS,MOLLUSC	1	No Quantity							5296126			0
S3	2016	2016	2016	2	0	2	Export	528	Netherlands	NLD	705	Slovenia	SVN								03	FISH,CRUSTACEANS,MOLLUSC	1	No Quantity							6136484			0
S3	2016	2016	2016	2	0	2	Export	528	Netherlands	NLD	706	Somalia	SOM								03	FISH,CRUSTACEANS,MOLLUSC	1	No Quantity							77737			0
S3	2016	2016	2016	2	0	2	Export	528	Netherlands	NLD	710	South Africa	ZAF								03	FISH,CRUSTACEANS,MOLLUSC	1	No Quantity							119511			0
S3	2016	2016	2016	2	0	2	Export	528	Netherlands	NLD	724	Spain	ESP								03	FISH,CRUSTACEANS,MOLLUSC	1	No Quantity							186898802			0
S3	2016	2016	2016	2	0	2	Export	528	Netherlands	NLD	729	Sudan	SDN								03	FISH,CRUSTACEANS,MOLLUSC	1	No Quantity							1			0
S3	2016	2016	2016	2	0	2	Export	528	Netherlands	NLD	740	Suriname	SUR								03	FISH,CRUSTACEANS,MOLLUSC	1	No Quantity							202880			0
S3	2016	2016	2016	2	0	2	Export	528	Netherlands	NLD	752	Sweden	SWE								03	FISH,CRUSTACEANS,MOLLUSC	1	No Quantity							54673283			0
S3	2016	2016	2016	2	0	2	Export	528	Netherlands	NLD	757	Switzerland	CHE								03	FISH,CRUSTACEANS,MOLLUSC	1	No Quantity							101291300			0
S3	2016	2016	2016	2	0	2	Export	528	Netherlands	NLD	760	Syria	SYR								03	FISH,CRUSTACEANS,MOLLUSC	1	No Quantity							1			0
S3	2016	2016	2016	2	0	2	Export	528	Netherlands	NLD	764	Thailand	THA								03	FISH,CRUSTACEANS,MOLLUSC	1	No Quantity							3701704			0
S3	2016	2016	2016	2	0	2	Export	528	Netherlands	NLD	768	Togo	TGO								03	FISH,CRUSTACEANS,MOLLUSC	1	No Quantity							1052157			0
S3	2016	2016	2016	2	0	2	Export	528	Netherlands	NLD	780	Trinidad and Tobago	TTO								03	FISH,CRUSTACEANS,MOLLUSC	1	No Quantity							1			0
S3	2016	2016	2016	2	0	2	Export	528	Netherlands	NLD	784	United Arab Emirates	ARE								03	FISH,CRUSTACEANS,MOLLUSC	1	No Quantity							5233976			0
S3	2016	2016	2016	2	0	2	Export	528	Netherlands	NLD	788	Tunisia	TUN								03	FISH,CRUSTACEANS,MOLLUSC	1	No Quantity							186164			0
S3	2016	2016	2016	2	0	2	Export	528	Netherlands	NLD	792	Turkey	TUR								03	FISH,CRUSTACEANS,MOLLUSC	1	No Quantity							3566938			0
S3	2016	2016	2016	2	0	2	Export	528	Netherlands	NLD	795	Turkmenistan	TKM								03	FISH,CRUSTACEANS,MOLLUSC	1	No Quantity							3			0
S3	2016	2016	2016	2	0	2	Export	528	Netherlands	NLD	800	Uganda	UGA								03	FISH,CRUSTACEANS,MOLLUSC	1	No Quantity							33662			0
S3	2016	2016	2016	2	0	2	Export	528	Netherlands	NLD	804	Ukraine	UKR								03	FISH,CRUSTACEANS,MOLLUSC	1	No Quantity							4504864			0
S3	2016	2016	2016	2	0	2	Export	528	Netherlands	NLD	807	North Macedonia	MKD								03	FISH,CRUSTACEANS,MOLLUSC	1	No Quantity							81322			0
S3	2016	2016	2016	2	0	2	Export	528	Netherlands	NLD	818	Egypt	EGY								03	FISH,CRUSTACEANS,MOLLUSC	1	No Quantity							80940183			0
S3	2016	2016	2016	2	0	2	Export	528	Netherlands	NLD	826	United Kingdom	GBR								03	FISH,CRUSTACEANS,MOLLUSC	1	No Quantity							176342703			0
S3	2016	2016	2016	2	0	2	Export	528	Netherlands	NLD	834	United Rep. of Tanzania	TZA								03	FISH,CRUSTACEANS,MOLLUSC	1	No Quantity							2771			0
S3	2016	2016	2016	2	0	2	Export	528	Netherlands	NLD	837	Bunkers									03	FISH,CRUSTACEANS,MOLLUSC	1	No Quantity							16418			0
S3	2016	2016	2016	2	0	2	Export	528	Netherlands	NLD	842	USA	USA								03	FISH,CRUSTACEANS,MOLLUSC	1	No Quantity							91654925			0
S3	2016	2016	2016	2	0	2	Export	528	Netherlands	NLD	854	Burkina Faso	BFA								03	FISH,CRUSTACEANS,MOLLUSC	1	No Quantity							28644			0
S3	2016	2016	2016	2	0	2	Export	528	Netherlands	NLD	858	Uruguay	URY								03	FISH,CRUSTACEANS,MOLLUSC	1	No Quantity							120556			0
S3	2016	2016	2016	2	0	2	Export	528	Netherlands	NLD	860	Uzbekistan	UZB								03	FISH,CRUSTACEANS,MOLLUSC	1	No Quantity							1			0
S3	2016	2016	2016	2	0	2	Export	528	Netherlands	NLD	887	Yemen	YEM								03	FISH,CRUSTACEANS,MOLLUSC	1	No Quantity							1			0
S3	2016	2016	2016	2	0	2	Export	528	Netherlands	NLD	899	Areas, nes									03	FISH,CRUSTACEANS,MOLLUSC	1	No Quantity							293474			0
S3	2016	2016	2016	2	0	2	Export	533	Aruba	ABW	0	World	WLD								03	FISH,CRUSTACEANS,MOLLUSC	1	No Quantity							1648706			0
S3	2016	2016	2016	2	0	2	Export	533	Aruba	ABW	156	China	CHN								03	FISH,CRUSTACEANS,MOLLUSC	1	No Quantity							371981			0
S3	2016	2016	2016	2	0	2	Export	533	Aruba	ABW	170	Colombia	COL								03	FISH,CRUSTACEANS,MOLLUSC	1	No Quantity							33065			0
S3	2016	2016	2016	2	0	2	Export	533	Aruba	ABW	528	Netherlands	NLD								03	FISH,CRUSTACEANS,MOLLUSC	1	No Quantity							641150			0
S3	2016	2016	2016	2	0	2	Export	533	Aruba	ABW	531	Curaçao	CUW								03	FISH,CRUSTACEANS,MOLLUSC	1	No Quantity							5730			0
S3	2016	2016	2016	2	0	2	Export	533	Aruba	ABW	842	USA	USA								03	FISH,CRUSTACEANS,MOLLUSC	1	No Quantity							29434			0
S3	2016	2016	2016	2	0	2	Export	533	Aruba	ABW	862	Venezuela	VEN								03	FISH,CRUSTACEANS,MOLLUSC	1	No Quantity							3480			0
S3	2016	2016	2016	2	0	2	Export	533	Aruba	ABW	899	Areas, nes									03	FISH,CRUSTACEANS,MOLLUSC	1	No Quantity							563866			0
S3	2016	2016	2016	2	0	2	Export	528	Netherlands	NLD	0	World	WLD								04	CEREALS,CEREAL PREPRTNS.	1	No Quantity							2777084089			0
S3	2016	2016	2016	2	0	2	Export	528	Netherlands	NLD	4	Afghanistan	AFG								04	CEREALS,CEREAL PREPRTNS.	1	No Quantity							547386			0
S3	2016	2016	2016	2	0	2	Export	528	Netherlands	NLD	8	Albania	ALB								04	CEREALS,CEREAL PREPRTNS.	1	No Quantity							101958			0
S3	2016	2016	2016	2	0	2	Export	528	Netherlands	NLD	12	Algeria	DZA								04	CEREALS,CEREAL PREPRTNS.	1	No Quantity							802865			0
S3	2016	2016	2016	2	0	2	Export	528	Netherlands	NLD	20	Andorra	AND								04	CEREALS,CEREAL PREPRTNS.	1	No Quantity							407694			0
S3	2016	2016	2016	2	0	2	Export	528	Netherlands	NLD	24	Angola	AGO								04	CEREALS,CEREAL PREPRTNS.	1	No Quantity							1670671			0
S3	2016	2016	2016	2	0	2	Export	528	Netherlands	NLD	28	Antigua and Barbuda	ATG								04	CEREALS,CEREAL PREPRTNS.	1	No Quantity							18			0
S3	2016	2016	2016	2	0	2	Export	528	Netherlands	NLD	31	Azerbaijan	AZE								04	CEREALS,CEREAL PREPRTNS.	1	No Quantity							93300			0
S3	2016	2016	2016	2	0	2	Export	528	Netherlands	NLD	32	Argentina	ARG								04	CEREALS,CEREAL PREPRTNS.	1	No Quantity							858182			0
S3	2016	2016	2016	2	0	2	Export	528	Netherlands	NLD	36	Australia	AUS								04	CEREALS,CEREAL PREPRTNS.	1	No Quantity							24065177			0
S3	2016	2016	2016	2	0	2	Export	528	Netherlands	NLD	40	Austria	AUT								04	CEREALS,CEREAL PREPRTNS.	1	No Quantity							38635469			0
S3	2016	2016	2016	2	0	2	Export	528	Netherlands	NLD	44	Bahamas	BHS								04	CEREALS,CEREAL PREPRTNS.	1	No Quantity							13865			0
S3	2016	2016	2016	2	0	2	Export	528	Netherlands	NLD	48	Bahrain	BHR								04	CEREALS,CEREAL PREPRTNS.	1	No Quantity							1178106			0
S3	2016	2016	2016	2	0	2	Export	528	Netherlands	NLD	50	Bangladesh	BGD								04	CEREALS,CEREAL PREPRTNS.	1	No Quantity							138380			0
S3	2016	2016	2016	2	0	2	Export	528	Netherlands	NLD	51	Armenia	ARM								04	CEREALS,CEREAL PREPRTNS.	1	No Quantity							9543			0
S3	2016	2016	2016	2	0	2	Export	528	Netherlands	NLD	52	Barbados	BRB								04	CEREALS,CEREAL PREPRTNS.	1	No Quantity							49705			0
S3	2016	2016	2016	2	0	2	Export	528	Netherlands	NLD	56	Belgium	BEL								04	CEREALS,CEREAL PREPRTNS.	1	No Quantity							533213846			0
S3	2016	2016	2016	2	0	2	Export	528	Netherlands	NLD	68	Bolivia (Plurinational State of)	BOL								04	CEREALS,CEREAL PREPRTNS.	1	No Quantity							521			0
S3	2016	2016	2016	2	0	2	Export	528	Netherlands	NLD	70	Bosnia Herzegovina	BIH								04	CEREALS,CEREAL PREPRTNS.	1	No Quantity							298177			0
S3	2016	2016	2016	2	0	2	Export	528	Netherlands	NLD	72	Botswana	BWA								04	CEREALS,CEREAL PREPRTNS.	1	No Quantity							7673			0
S3	2016	2016	2016	2	0	2	Export	528	Netherlands	NLD	76	Brazil	BRA								04	CEREALS,CEREAL PREPRTNS.	1	No Quantity							2551993			0
S3	2016	2016	2016	2	0	2	Export	528	Netherlands	NLD	84	Belize	BLZ								04	CEREALS,CEREAL PREPRTNS.	1	No Quantity							183			0
S3	2016	2016	2016	2	0	2	Export	528	Netherlands	NLD	96	Brunei Darussalam	BRN								04	CEREALS,CEREAL PREPRTNS.	1	No Quantity							85283			0
S3	2016	2016	2016	2	0	2	Export	528	Netherlands	NLD	100	Bulgaria	BGR								04	CEREALS,CEREAL PREPRTNS.	1	No Quantity							3142367			0
S3	2016	2016	2016	2	0	2	Export	528	Netherlands	NLD	104	Myanmar	MMR								04	CEREALS,CEREAL PREPRTNS.	1	No Quantity							1800			0
S3	2016	2016	2016	2	0	2	Export	528	Netherlands	NLD	108	Burundi	BDI								04	CEREALS,CEREAL PREPRTNS.	1	No Quantity							6			0
S3	2016	2016	2016	2	0	2	Export	528	Netherlands	NLD	112	Belarus	BLR								04	CEREALS,CEREAL PREPRTNS.	1	No Quantity							132751			0
S3	2016	2016	2016	2	0	2	Export	528	Netherlands	NLD	116	Cambodia	KHM								04	CEREALS,CEREAL PREPRTNS.	1	No Quantity							5556659			0
S3	2016	2016	2016	2	0	2	Export	528	Netherlands	NLD	120	Cameroon	CMR								04	CEREALS,CEREAL PREPRTNS.	1	No Quantity							182488			0
S3	2016	2016	2016	2	0	2	Export	528	Netherlands	NLD	124	Canada	CAN								04	CEREALS,CEREAL PREPRTNS.	1	No Quantity							6599485			0
S3	2016	2016	2016	2	0	2	Export	528	Netherlands	NLD	132	Cabo Verde	CPV								04	CEREALS,CEREAL PREPRTNS.	1	No Quantity							68000			0
S3	2016	2016	2016	2	0	2	Export	528	Netherlands	NLD	140	Central African Rep.	CAF								04	CEREALS,CEREAL PREPRTNS.	1	No Quantity							37539			0
S3	2016	2016	2016	2	0	2	Export	528	Netherlands	NLD	144	Sri Lanka	LKA								04	CEREALS,CEREAL PREPRTNS.	1	No Quantity							1980831			0
S3	2016	2016	2016	2	0	2	Export	528	Netherlands	NLD	148	Chad	TCD								04	CEREALS,CEREAL PREPRTNS.	1	No Quantity							4201			0
S3	2016	2016	2016	2	0	2	Export	528	Netherlands	NLD	152	Chile	CHL								04	CEREALS,CEREAL PREPRTNS.	1	No Quantity							1719758			0
S3	2016	2016	2016	2	0	2	Export	528	Netherlands	NLD	156	China	CHN								04	CEREALS,CEREAL PREPRTNS.	1	No Quantity							6422359			0
S3	2016	2016	2016	2	0	2	Export	528	Netherlands	NLD	170	Colombia	COL								04	CEREALS,CEREAL PREPRTNS.	1	No Quantity							122764			0
S3	2016	2016	2016	2	0	2	Export	528	Netherlands	NLD	174	Comoros	COM								04	CEREALS,CEREAL PREPRTNS.	1	No Quantity							4765			0
S3	2016	2016	2016	2	0	2	Export	528	Netherlands	NLD	178	Congo	COG								04	CEREALS,CEREAL PREPRTNS.	1	No Quantity							1600044			0
S3	2016	2016	2016	2	0	2	Export	528	Netherlands	NLD	180	Dem. Rep. of the Congo	COD								04	CEREALS,CEREAL PREPRTNS.	1	No Quantity							194902			0
S3	2016	2016	2016	2	0	2	Export	528	Netherlands	NLD	188	Costa Rica	CRI								04	CEREALS,CEREAL PREPRTNS.	1	No Quantity							1961161			0
S3	2016	2016	2016	2	0	2	Export	528	Netherlands	NLD	191	Croatia	HRV								04	CEREALS,CEREAL PREPRTNS.	1	No Quantity							1654420			0
S3	2016	2016	2016	2	0	2	Export	528	Netherlands	NLD	192	Cuba	CUB								04	CEREALS,CEREAL PREPRTNS.	1	No Quantity							70103			0
S3	2016	2016	2016	2	0	2	Export	528	Netherlands	NLD	196	Cyprus	CYP								04	CEREALS,CEREAL PREPRTNS.	1	No Quantity							2800328			0
S3	2016	2016	2016	2	0	2	Export	528	Netherlands	NLD	203	Czechia	CZE								04	CEREALS,CEREAL PREPRTNS.	1	No Quantity							14919869			0
S3	2016	2016	2016	2	0	2	Export	528	Netherlands	NLD	204	Benin	BEN								04	CEREALS,CEREAL PREPRTNS.	1	No Quantity							206937			0
S3	2016	2016	2016	2	0	2	Export	528	Netherlands	NLD	208	Denmark	DNK								04	CEREALS,CEREAL PREPRTNS.	1	No Quantity							66084346			0
S3	2016	2016	2016	2	0	2	Export	528	Netherlands	NLD	212	Dominica	DMA								04	CEREALS,CEREAL PREPRTNS.	1	No Quantity							11273			0
S3	2016	2016	2016	2	0	2	Export	528	Netherlands	NLD	214	Dominican Rep.	DOM								04	CEREALS,CEREAL PREPRTNS.	1	No Quantity							509545			0
S3	2016	2016	2016	2	0	2	Export	528	Netherlands	NLD	218	Ecuador	ECU								04	CEREALS,CEREAL PREPRTNS.	1	No Quantity							31661			0
S3	2016	2016	2016	2	0	2	Export	528	Netherlands	NLD	222	El Salvador	SLV								04	CEREALS,CEREAL PREPRTNS.	1	No Quantity							28013			0
S3	2016	2016	2016	2	0	2	Export	528	Netherlands	NLD	226	Equatorial Guinea	GNQ								04	CEREALS,CEREAL PREPRTNS.	1	No Quantity							155687			0
S3	2016	2016	2016	2	0	2	Export	528	Netherlands	NLD	231	Ethiopia	ETH								04	CEREALS,CEREAL PREPRTNS.	1	No Quantity							4054874			0
S3	2016	2016	2016	2	0	2	Export	528	Netherlands	NLD	232	Eritrea	ERI								04	CEREALS,CEREAL PREPRTNS.	1	No Quantity							782431			0
S3	2016	2016	2016	2	0	2	Export	528	Netherlands	NLD	233	Estonia	EST								04	CEREALS,CEREAL PREPRTNS.	1	No Quantity							1281323			0
S3	2016	2016	2016	2	0	2	Export	528	Netherlands	NLD	234	Faeroe Isds	FRO								04	CEREALS,CEREAL PREPRTNS.	1	No Quantity							197305			0
S3	2016	2016	2016	2	0	2	Export	528	Netherlands	NLD	242	Fiji	FJI								04	CEREALS,CEREAL PREPRTNS.	1	No Quantity							81480			0
S3	2016	2016	2016	2	0	2	Export	528	Netherlands	NLD	246	Finland	FIN								04	CEREALS,CEREAL PREPRTNS.	1	No Quantity							24842099			0
S3	2016	2016	2016	2	0	2	Export	528	Netherlands	NLD	251	France	FRA								04	CEREALS,CEREAL PREPRTNS.	1	No Quantity							300309072			0
S3	2016	2016	2016	2	0	2	Export	528	Netherlands	NLD	258	French Polynesia	PYF								04	CEREALS,CEREAL PREPRTNS.	1	No Quantity							1319275			0
S3	2016	2016	2016	2	0	2	Export	528	Netherlands	NLD	262	Djibouti	DJI								04	CEREALS,CEREAL PREPRTNS.	1	No Quantity							825435			0
S3	2016	2016	2016	2	0	2	Export	528	Netherlands	NLD	266	Gabon	GAB								04	CEREALS,CEREAL PREPRTNS.	1	No Quantity							379671			0
S3	2016	2016	2016	2	0	2	Export	528	Netherlands	NLD	268	Georgia	GEO								04	CEREALS,CEREAL PREPRTNS.	1	No Quantity							149520			0
S3	2016	2016	2016	2	0	2	Export	528	Netherlands	NLD	270	Gambia	GMB								04	CEREALS,CEREAL PREPRTNS.	1	No Quantity							82962			0
S3	2016	2016	2016	2	0	2	Export	528	Netherlands	NLD	275	State of Palestine	PSE								04	CEREALS,CEREAL PREPRTNS.	1	No Quantity							761640			0
S3	2016	2016	2016	2	0	2	Export	528	Netherlands	NLD	276	Germany	DEU								04	CEREALS,CEREAL PREPRTNS.	1	No Quantity							719222065			0
S3	2016	2016	2016	2	0	2	Export	528	Netherlands	NLD	288	Ghana	GHA								04	CEREALS,CEREAL PREPRTNS.	1	No Quantity							895959			0
S3	2016	2016	2016	2	0	2	Export	528	Netherlands	NLD	292	Gibraltar	GIB								04	CEREALS,CEREAL PREPRTNS.	1	No Quantity							15201118			0
S3	2016	2016	2016	2	0	2	Export	528	Netherlands	NLD	300	Greece	GRC								04	CEREALS,CEREAL PREPRTNS.	1	No Quantity							12539372			0
S3	2016	2016	2016	2	0	2	Export	528	Netherlands	NLD	304	Greenland	GRL								04	CEREALS,CEREAL PREPRTNS.	1	No Quantity							439			0
S3	2016	2016	2016	2	0	2	Export	528	Netherlands	NLD	308	Grenada	GRD								04	CEREALS,CEREAL PREPRTNS.	1	No Quantity							20			0
S3	2016	2016	2016	2	0	2	Export	528	Netherlands	NLD	316	Guam	GUM								04	CEREALS,CEREAL PREPRTNS.	1	No Quantity							170321			0
S3	2016	2016	2016	2	0	2	Export	528	Netherlands	NLD	320	Guatemala	GTM								04	CEREALS,CEREAL PREPRTNS.	1	No Quantity							1183406			0
S3	2016	2016	2016	2	0	2	Export	528	Netherlands	NLD	324	Guinea	GIN								04	CEREALS,CEREAL PREPRTNS.	1	No Quantity							40600			0
S3	2016	2016	2016	2	0	2	Export	528	Netherlands	NLD	328	Guyana	GUY								04	CEREALS,CEREAL PREPRTNS.	1	No Quantity							176728			0
S3	2016	2016	2016	2	0	2	Export	528	Netherlands	NLD	332	Haiti	HTI								04	CEREALS,CEREAL PREPRTNS.	1	No Quantity							91232			0
S3	2016	2016	2016	2	0	2	Export	528	Netherlands	NLD	340	Honduras	HND								04	CEREALS,CEREAL PREPRTNS.	1	No Quantity							6261927			0
S3	2016	2016	2016	2	0	2	Export	528	Netherlands	NLD	344	China, Hong Kong SAR	HKG								04	CEREALS,CEREAL PREPRTNS.	1	No Quantity							16044966			0
S3	2016	2016	2016	2	0	2	Export	528	Netherlands	NLD	348	Hungary	HUN								04	CEREALS,CEREAL PREPRTNS.	1	No Quantity							8232427			0
S3	2016	2016	2016	2	0	2	Export	528	Netherlands	NLD	352	Iceland	ISL								04	CEREALS,CEREAL PREPRTNS.	1	No Quantity							12165806			0
S3	2016	2016	2016	2	0	2	Export	528	Netherlands	NLD	360	Indonesia	IDN								04	CEREALS,CEREAL PREPRTNS.	1	No Quantity							182723			0
S3	2016	2016	2016	2	0	2	Export	528	Netherlands	NLD	364	Iran	IRN								04	CEREALS,CEREAL PREPRTNS.	1	No Quantity							5129486			0
S3	2016	2016	2016	2	0	2	Export	528	Netherlands	NLD	368	Iraq	IRQ								04	CEREALS,CEREAL PREPRTNS.	1	No Quantity							1798962			0
S3	2016	2016	2016	2	0	2	Export	528	Netherlands	NLD	372	Ireland	IRL								04	CEREALS,CEREAL PREPRTNS.	1	No Quantity							40131003			0
S3	2016	2016	2016	2	0	2	Export	528	Netherlands	NLD	376	Israel	ISR								04	CEREALS,CEREAL PREPRTNS.	1	No Quantity							13689489			0
S3	2016	2016	2016	2	0	2	Export	528	Netherlands	NLD	381	Italy	ITA								04	CEREALS,CEREAL PREPRTNS.	1	No Quantity							47139612			0
S3	2016	2016	2016	2	0	2	Export	528	Netherlands	NLD	384	Côte d'Ivoire	CIV								04	CEREALS,CEREAL PREPRTNS.	1	No Quantity							137605			0
S3	2016	2016	2016	2	0	2	Export	528	Netherlands	NLD	388	Jamaica	JAM								04	CEREALS,CEREAL PREPRTNS.	1	No Quantity							65819			0
S3	2016	2016	2016	2	0	2	Export	528	Netherlands	NLD	392	Japan	JPN								04	CEREALS,CEREAL PREPRTNS.	1	No Quantity							18590447			0
S3	2016	2016	2016	2	0	2	Export	528	Netherlands	NLD	398	Kazakhstan	KAZ								04	CEREALS,CEREAL PREPRTNS.	1	No Quantity							225742			0
S3	2016	2016	2016	2	0	2	Export	528	Netherlands	NLD	400	Jordan	JOR								04	CEREALS,CEREAL PREPRTNS.	1	No Quantity							2331407			0
S3	2016	2016	2016	2	0	2	Export	528	Netherlands	NLD	404	Kenya	KEN								04	CEREALS,CEREAL PREPRTNS.	1	No Quantity							155498			0
S3	2016	2016	2016	2	0	2	Export	528	Netherlands	NLD	408	Dem. People's Rep. of Korea	PRK								04	CEREALS,CEREAL PREPRTNS.	1	No Quantity							211			0
S3	2016	2016	2016	2	0	2	Export	528	Netherlands	NLD	410	Rep. of Korea	KOR								04	CEREALS,CEREAL PREPRTNS.	1	No Quantity							10365961			0
S3	2016	2016	2016	2	0	2	Export	528	Netherlands	NLD	414	Kuwait	KWT								04	CEREALS,CEREAL PREPRTNS.	1	No Quantity							4359420			0
S3	2016	2016	2016	2	0	2	Export	528	Netherlands	NLD	417	Kyrgyzstan	KGZ								04	CEREALS,CEREAL PREPRTNS.	1	No Quantity							6			0
S3	2016	2016	2016	2	0	2	Export	528	Netherlands	NLD	422	Lebanon	LBN								04	CEREALS,CEREAL PREPRTNS.	1	No Quantity							1815397			0
S3	2016	2016	2016	2	0	2	Export	528	Netherlands	NLD	426	Lesotho	LSO								04	CEREALS,CEREAL PREPRTNS.	1	No Quantity							7507			0
S3	2016	2016	2016	2	0	2	Export	528	Netherlands	NLD	428	Latvia	LVA								04	CEREALS,CEREAL PREPRTNS.	1	No Quantity							2358498			0
S3	2016	2016	2016	2	0	2	Export	528	Netherlands	NLD	430	Liberia	LBR								04	CEREALS,CEREAL PREPRTNS.	1	No Quantity							251498			0
S3	2016	2016	2016	2	0	2	Export	528	Netherlands	NLD	434	Libya	LBY								04	CEREALS,CEREAL PREPRTNS.	1	No Quantity							709820			0
S3	2016	2016	2016	2	0	2	Export	528	Netherlands	NLD	440	Lithuania	LTU								04	CEREALS,CEREAL PREPRTNS.	1	No Quantity							2751456			0
S3	2016	2016	2016	2	0	2	Export	528	Netherlands	NLD	442	Luxembourg	LUX								04	CEREALS,CEREAL PREPRTNS.	1	No Quantity							4293087			0
S3	2016	2016	2016	2	0	2	Export	528	Netherlands	NLD	446	China, Macao SAR	MAC								04	CEREALS,CEREAL PREPRTNS.	1	No Quantity							4494			0
S3	2016	2016	2016	2	0	2	Export	528	Netherlands	NLD	450	Madagascar	MDG								04	CEREALS,CEREAL PREPRTNS.	1	No Quantity							42578			0
S3	2016	2016	2016	2	0	2	Export	528	Netherlands	NLD	454	Malawi	MWI								04	CEREALS,CEREAL PREPRTNS.	1	No Quantity							13			0
S3	2016	2016	2016	2	0	2	Export	528	Netherlands	NLD	458	Malaysia	MYS								04	CEREALS,CEREAL PREPRTNS.	1	No Quantity							4978544			0
S3	2016	2016	2016	2	0	2	Export	528	Netherlands	NLD	462	Maldives	MDV								04	CEREALS,CEREAL PREPRTNS.	1	No Quantity							56768			0
S3	2016	2016	2016	2	0	2	Export	528	Netherlands	NLD	466	Mali	MLI								04	CEREALS,CEREAL PREPRTNS.	1	No Quantity							160126			0
S3	2016	2016	2016	2	0	2	Export	528	Netherlands	NLD	470	Malta	MLT								04	CEREALS,CEREAL PREPRTNS.	1	No Quantity							2538337			0
S3	2016	2016	2016	2	0	2	Export	528	Netherlands	NLD	478	Mauritania	MRT								04	CEREALS,CEREAL PREPRTNS.	1	No Quantity							123			0
S3	2016	2016	2016	2	0	2	Export	528	Netherlands	NLD	480	Mauritius	MUS								04	CEREALS,CEREAL PREPRTNS.	1	No Quantity							378876			0
S3	2016	2016	2016	2	0	2	Export	528	Netherlands	NLD	484	Mexico	MEX								04	CEREALS,CEREAL PREPRTNS.	1	No Quantity							160764			0
S3	2016	2016	2016	2	0	2	Export	528	Netherlands	NLD	490	Other Asia, nes									04	CEREALS,CEREAL PREPRTNS.	1	No Quantity							1672264			0
S3	2016	2016	2016	2	0	2	Export	528	Netherlands	NLD	496	Mongolia	MNG								04	CEREALS,CEREAL PREPRTNS.	1	No Quantity							9			0
S3	2016	2016	2016	2	0	2	Export	528	Netherlands	NLD	498	Rep. of Moldova	MDA								04	CEREALS,CEREAL PREPRTNS.	1	No Quantity							71328			0
S3	2016	2016	2016	2	0	2	Export	528	Netherlands	NLD	499	Montenegro	MNE								04	CEREALS,CEREAL PREPRTNS.	1	No Quantity							178411			0
S3	2016	2016	2016	2	0	2	Export	528	Netherlands	NLD	504	Morocco	MAR								04	CEREALS,CEREAL PREPRTNS.	1	No Quantity							6230441			0
S3	2016	2016	2016	2	0	2	Export	528	Netherlands	NLD	508	Mozambique	MOZ								04	CEREALS,CEREAL PREPRTNS.	1	No Quantity							308169			0
S3	2016	2016	2016	2	0	2	Export	528	Netherlands	NLD	512	Oman	OMN								04	CEREALS,CEREAL PREPRTNS.	1	No Quantity							891724			0
S3	2016	2016	2016	2	0	2	Export	528	Netherlands	NLD	516	Namibia	NAM								04	CEREALS,CEREAL PREPRTNS.	1	No Quantity							1602663			0
S3	2016	2016	2016	2	0	2	Export	528	Netherlands	NLD	524	Nepal	NPL								04	CEREALS,CEREAL PREPRTNS.	1	No Quantity							40324			0
S3	2016	2016	2016	2	0	2	Export	528	Netherlands	NLD	531	Curaçao	CUW								04	CEREALS,CEREAL PREPRTNS.	1	No Quantity							3508254			0
S3	2016	2016	2016	2	0	2	Export	528	Netherlands	NLD	533	Aruba	ABW								04	CEREALS,CEREAL PREPRTNS.	1	No Quantity							3518262			0
S3	2016	2016	2016	2	0	2	Export	528	Netherlands	NLD	534	Saint Maarten	SXM								04	CEREALS,CEREAL PREPRTNS.	1	No Quantity							432072			0
S3	2016	2016	2016	2	0	2	Export	528	Netherlands	NLD	535	Bonaire	BES								04	CEREALS,CEREAL PREPRTNS.	1	No Quantity							506244			0
S3	2016	2016	2016	2	0	2	Export	528	Netherlands	NLD	540	New Caledonia	NCL								04	CEREALS,CEREAL PREPRTNS.	1	No Quantity							23449			0
S3	2016	2016	2016	2	0	2	Export	528	Netherlands	NLD	548	Vanuatu	VUT								04	CEREALS,CEREAL PREPRTNS.	1	No Quantity							3			0
S3	2016	2016	2016	2	0	2	Export	528	Netherlands	NLD	554	New Zealand	NZL								04	CEREALS,CEREAL PREPRTNS.	1	No Quantity							3634321			0
S3	2016	2016	2016	2	0	2	Export	528	Netherlands	NLD	558	Nicaragua	NIC								04	CEREALS,CEREAL PREPRTNS.	1	No Quantity							70190			0
S3	2016	2016	2016	2	0	2	Export	528	Netherlands	NLD	562	Niger	NER								04	CEREALS,CEREAL PREPRTNS.	1	No Quantity							85118			0
S3	2016	2016	2016	2	0	2	Export	528	Netherlands	NLD	566	Nigeria	NGA								04	CEREALS,CEREAL PREPRTNS.	1	No Quantity							818078			0
S3	2016	2016	2016	2	0	2	Export	528	Netherlands	NLD	568	Other Europe, nes									04	CEREALS,CEREAL PREPRTNS.	1	No Quantity							126431			0
S3	2016	2016	2016	2	0	2	Export	528	Netherlands	NLD	577	Other Africa, nes									04	CEREALS,CEREAL PREPRTNS.	1	No Quantity							99647			0
S3	2016	2016	2016	2	0	2	Export	528	Netherlands	NLD	579	Norway	NOR								04	CEREALS,CEREAL PREPRTNS.	1	No Quantity							24223032			0
S3	2016	2016	2016	2	0	2	Export	528	Netherlands	NLD	584	Marshall Isds	MHL								04	CEREALS,CEREAL PREPRTNS.	1	No Quantity							1			0
S3	2016	2016	2016	2	0	2	Export	528	Netherlands	NLD	585	Palau	PLW								04	CEREALS,CEREAL PREPRTNS.	1	No Quantity							9			0
S3	2016	2016	2016	2	0	2	Export	528	Netherlands	NLD	586	Pakistan	PAK								04	CEREALS,CEREAL PREPRTNS.	1	No Quantity							372866			0
S3	2016	2016	2016	2	0	2	Export	528	Netherlands	NLD	591	Panama	PAN								04	CEREALS,CEREAL PREPRTNS.	1	No Quantity							907436			0
S3	2016	2016	2016	2	0	2	Export	528	Netherlands	NLD	598	Papua New Guinea	PNG								04	CEREALS,CEREAL PREPRTNS.	1	No Quantity							8318			0
S3	2016	2016	2016	2	0	2	Export	528	Netherlands	NLD	600	Paraguay	PRY								04	CEREALS,CEREAL PREPRTNS.	1	No Quantity							321209			0
S3	2016	2016	2016	2	0	2	Export	528	Netherlands	NLD	604	Peru	PER								04	CEREALS,CEREAL PREPRTNS.	1	No Quantity							2214314			0
S3	2016	2016	2016	2	0	2	Export	528	Netherlands	NLD	608	Philippines	PHL								04	CEREALS,CEREAL PREPRTNS.	1	No Quantity							4883880			0
S3	2016	2016	2016	2	0	2	Export	528	Netherlands	NLD	616	Poland	POL								04	CEREALS,CEREAL PREPRTNS.	1	No Quantity							33756236			0
S3	2016	2016	2016	2	0	2	Export	528	Netherlands	NLD	620	Portugal	PRT								04	CEREALS,CEREAL PREPRTNS.	1	No Quantity							13191665			0
S3	2016	2016	2016	2	0	2	Export	528	Netherlands	NLD	624	Guinea-Bissau	GNB								04	CEREALS,CEREAL PREPRTNS.	1	No Quantity							1884430			0
S3	2016	2016	2016	2	0	2	Export	528	Netherlands	NLD	626	Timor-Leste	TLS								04	CEREALS,CEREAL PREPRTNS.	1	No Quantity							2			0
S3	2016	2016	2016	2	0	2	Export	528	Netherlands	NLD	634	Qatar	QAT								04	CEREALS,CEREAL PREPRTNS.	1	No Quantity							3320200			0
S3	2016	2016	2016	2	0	2	Export	528	Netherlands	NLD	642	Romania	ROU								04	CEREALS,CEREAL PREPRTNS.	1	No Quantity							8400549			0
S3	2016	2016	2016	2	0	2	Export	528	Netherlands	NLD	643	Russian Federation	RUS								04	CEREALS,CEREAL PREPRTNS.	1	No Quantity							7537190			0
S3	2016	2016	2016	2	0	2	Export	528	Netherlands	NLD	646	Rwanda	RWA								04	CEREALS,CEREAL PREPRTNS.	1	No Quantity							3508			0
S3	2016	2016	2016	2	0	2	Export	528	Netherlands	NLD	652	Saint Barthélemy	BLM								04	CEREALS,CEREAL PREPRTNS.	1	No Quantity							13			0
S3	2016	2016	2016	2	0	2	Export	528	Netherlands	NLD	659	Saint Kitts and Nevis	KNA								04	CEREALS,CEREAL PREPRTNS.	1	No Quantity							5039			0
S3	2016	2016	2016	2	0	2	Export	528	Netherlands	NLD	660	Anguilla	AIA								04	CEREALS,CEREAL PREPRTNS.	1	No Quantity							6133			0
S3	2016	2016	2016	2	0	2	Export	528	Netherlands	NLD	662	Saint Lucia	LCA								04	CEREALS,CEREAL PREPRTNS.	1	No Quantity							2			0
S3	2016	2016	2016	2	0	2	Export	528	Netherlands	NLD	674	San Marino	SMR								04	CEREALS,CEREAL PREPRTNS.	1	No Quantity							25			0
S3	2016	2016	2016	2	0	2	Export	528	Netherlands	NLD	678	Sao Tome and Principe	STP								04	CEREALS,CEREAL PREPRTNS.	1	No Quantity							8			0
S3	2016	2016	2016	2	0	2	Export	528	Netherlands	NLD	682	Saudi Arabia	SAU								04	CEREALS,CEREAL PREPRTNS.	1	No Quantity							17532896			0
S3	2016	2016	2016	2	0	2	Export	528	Netherlands	NLD	686	Senegal	SEN								04	CEREALS,CEREAL PREPRTNS.	1	No Quantity							375795			0
S3	2016	2016	2016	2	0	2	Export	528	Netherlands	NLD	688	Serbia	SRB								04	CEREALS,CEREAL PREPRTNS.	1	No Quantity							1127392			0
S3	2016	2016	2016	2	0	2	Export	528	Netherlands	NLD	690	Seychelles	SYC								04	CEREALS,CEREAL PREPRTNS.	1	No Quantity							5211			0
S3	2016	2016	2016	2	0	2	Export	528	Netherlands	NLD	694	Sierra Leone	SLE								04	CEREALS,CEREAL PREPRTNS.	1	No Quantity							42142			0
S3	2016	2016	2016	2	0	2	Export	528	Netherlands	NLD	699	India	IND								04	CEREALS,CEREAL PREPRTNS.	1	No Quantity							1885881			0
S3	2016	2016	2016	2	0	2	Export	528	Netherlands	NLD	702	Singapore	SGP								04	CEREALS,CEREAL PREPRTNS.	1	No Quantity							7195688			0
S3	2016	2016	2016	2	0	2	Export	528	Netherlands	NLD	703	Slovakia	SVK								04	CEREALS,CEREAL PREPRTNS.	1	No Quantity							5705835			0
S3	2016	2016	2016	2	0	2	Export	528	Netherlands	NLD	704	Viet Nam	VNM								04	CEREALS,CEREAL PREPRTNS.	1	No Quantity							776352			0
S3	2016	2016	2016	2	0	2	Export	528	Netherlands	NLD	705	Slovenia	SVN								04	CEREALS,CEREAL PREPRTNS.	1	No Quantity							3012442			0
S3	2016	2016	2016	2	0	2	Export	528	Netherlands	NLD	706	Somalia	SOM								04	CEREALS,CEREAL PREPRTNS.	1	No Quantity							88778			0
S3	2016	2016	2016	2	0	2	Export	528	Netherlands	NLD	710	South Africa	ZAF								04	CEREALS,CEREAL PREPRTNS.	1	No Quantity							3157167			0
S3	2016	2016	2016	2	0	2	Export	528	Netherlands	NLD	716	Zimbabwe	ZWE								04	CEREALS,CEREAL PREPRTNS.	1	No Quantity							12335			0
S3	2016	2016	2016	2	0	2	Export	528	Netherlands	NLD	724	Spain	ESP								04	CEREALS,CEREAL PREPRTNS.	1	No Quantity							61509582			0
S3	2016	2016	2016	2	0	2	Export	528	Netherlands	NLD	728	South Sudan	SSD								04	CEREALS,CEREAL PREPRTNS.	1	No Quantity							44372			0
S3	2016	2016	2016	2	0	2	Export	528	Netherlands	NLD	729	Sudan	SDN								04	CEREALS,CEREAL PREPRTNS.	1	No Quantity							203239			0
S3	2016	2016	2016	2	0	2	Export	528	Netherlands	NLD	740	Suriname	SUR								04	CEREALS,CEREAL PREPRTNS.	1	No Quantity							5061509			0
S3	2016	2016	2016	2	0	2	Export	528	Netherlands	NLD	748	Swaziland	SWZ								04	CEREALS,CEREAL PREPRTNS.	1	No Quantity							30968			0
S3	2016	2016	2016	2	0	2	Export	528	Netherlands	NLD	752	Sweden	SWE								04	CEREALS,CEREAL PREPRTNS.	1	No Quantity							55642817			0
S3	2016	2016	2016	2	0	2	Export	528	Netherlands	NLD	757	Switzerland	CHE								04	CEREALS,CEREAL PREPRTNS.	1	No Quantity							26157854			0
S3	2016	2016	2016	2	0	2	Export	528	Netherlands	NLD	760	Syria	SYR								04	CEREALS,CEREAL PREPRTNS.	1	No Quantity							58142			0
S3	2016	2016	2016	2	0	2	Export	528	Netherlands	NLD	762	Tajikistan	TJK								04	CEREALS,CEREAL PREPRTNS.	1	No Quantity							13			0
S3	2016	2016	2016	2	0	2	Export	528	Netherlands	NLD	764	Thailand	THA								04	CEREALS,CEREAL PREPRTNS.	1	No Quantity							2347796			0
S3	2016	2016	2016	2	0	2	Export	528	Netherlands	NLD	768	Togo	TGO								04	CEREALS,CEREAL PREPRTNS.	1	No Quantity							27009			0
S3	2016	2016	2016	2	0	2	Export	528	Netherlands	NLD	780	Trinidad and Tobago	TTO								04	CEREALS,CEREAL PREPRTNS.	1	No Quantity							224039			0
S3	2016	2016	2016	2	0	2	Export	528	Netherlands	NLD	784	United Arab Emirates	ARE								04	CEREALS,CEREAL PREPRTNS.	1	No Quantity							18251226			0
S3	2016	2016	2016	2	0	2	Export	528	Netherlands	NLD	788	Tunisia	TUN								04	CEREALS,CEREAL PREPRTNS.	1	No Quantity							323676			0
S3	2016	2016	2016	2	0	2	Export	528	Netherlands	NLD	792	Turkey	TUR								04	CEREALS,CEREAL PREPRTNS.	1	No Quantity							17534957			0
S3	2016	2016	2016	2	0	2	Export	528	Netherlands	NLD	795	Turkmenistan	TKM								04	CEREALS,CEREAL PREPRTNS.	1	No Quantity							178			0
S3	2016	2016	2016	2	0	2	Export	528	Netherlands	NLD	800	Uganda	UGA								04	CEREALS,CEREAL PREPRTNS.	1	No Quantity							31840			0
S3	2016	2016	2016	2	0	2	Export	528	Netherlands	NLD	804	Ukraine	UKR								04	CEREALS,CEREAL PREPRTNS.	1	No Quantity							2778251			0
S3	2016	2016	2016	2	0	2	Export	528	Netherlands	NLD	807	North Macedonia	MKD								04	CEREALS,CEREAL PREPRTNS.	1	No Quantity							57350			0
S3	2016	2016	2016	2	0	2	Export	528	Netherlands	NLD	818	Egypt	EGY								04	CEREALS,CEREAL PREPRTNS.	1	No Quantity							861575			0
S3	2016	2016	2016	2	0	2	Export	528	Netherlands	NLD	826	United Kingdom	GBR								04	CEREALS,CEREAL PREPRTNS.	1	No Quantity							353230212			0
S3	2016	2016	2016	2	0	2	Export	528	Netherlands	NLD	834	United Rep. of Tanzania	TZA								04	CEREALS,CEREAL PREPRTNS.	1	No Quantity							659080			0
S3	2016	2016	2016	2	0	2	Export	528	Netherlands	NLD	837	Bunkers									04	CEREALS,CEREAL PREPRTNS.	1	No Quantity							14163			0
S3	2016	2016	2016	2	0	2	Export	528	Netherlands	NLD	842	USA	USA								04	CEREALS,CEREAL PREPRTNS.	1	No Quantity							42670870			0
S3	2016	2016	2016	2	0	2	Export	528	Netherlands	NLD	854	Burkina Faso	BFA								04	CEREALS,CEREAL PREPRTNS.	1	No Quantity							129283			0
S3	2016	2016	2016	2	0	2	Export	528	Netherlands	NLD	858	Uruguay	URY								04	CEREALS,CEREAL PREPRTNS.	1	No Quantity							1106394			0
S3	2016	2016	2016	2	0	2	Export	528	Netherlands	NLD	860	Uzbekistan	UZB								04	CEREALS,CEREAL PREPRTNS.	1	No Quantity							447			0
S3	2016	2016	2016	2	0	2	Export	528	Netherlands	NLD	862	Venezuela	VEN								04	CEREALS,CEREAL PREPRTNS.	1	No Quantity							8634217			0
S3	2016	2016	2016	2	0	2	Export	528	Netherlands	NLD	887	Yemen	YEM								04	CEREALS,CEREAL PREPRTNS.	1	No Quantity							78588			0
S3	2016	2016	2016	2	0	2	Export	528	Netherlands	NLD	894	Zambia	ZMB								04	CEREALS,CEREAL PREPRTNS.	1	No Quantity							13569			0
S3	2016	2016	2016	2	0	2	Export	528	Netherlands	NLD	899	Areas, nes									04	CEREALS,CEREAL PREPRTNS.	1	No Quantity							590679			0
S3	2016	2016	2016	2	0	2	Export	533	Aruba	ABW	0	World	WLD								04	CEREALS,CEREAL PREPRTNS.	1	No Quantity							647990			0
S3	2016	2016	2016	2	0	2	Export	533	Aruba	ABW	170	Colombia	COL								04	CEREALS,CEREAL PREPRTNS.	1	No Quantity							296			0
S3	2016	2016	2016	2	0	2	Export	533	Aruba	ABW	531	Curaçao	CUW								04	CEREALS,CEREAL PREPRTNS.	1	No Quantity							3897			0
S3	2016	2016	2016	2	0	2	Export	533	Aruba	ABW	842	USA	USA								04	CEREALS,CEREAL PREPRTNS.	1	No Quantity							6846			0
S3	2016	2016	2016	2	0	2	Export	533	Aruba	ABW	862	Venezuela	VEN								04	CEREALS,CEREAL PREPRTNS.	1	No Quantity							636922			0
S3	2016	2016	2016	2	0	2	Export	533	Aruba	ABW	899	Areas, nes									04	CEREALS,CEREAL PREPRTNS.	1	No Quantity							29			0
S3	2016	2016	2016	2	0	2	Export	528	Netherlands	NLD	0	World	WLD								05	VEGETABLES AND FRUIT	1	No Quantity							18115553558			0
S3	2016	2016	2016	2	0	2	Export	528	Netherlands	NLD	4	Afghanistan	AFG								05	VEGETABLES AND FRUIT	1	No Quantity							900381			0
S3	2016	2016	2016	2	0	2	Export	528	Netherlands	NLD	8	Albania	ALB								05	VEGETABLES AND FRUIT	1	No Quantity							2715616			0
S3	2016	2016	2016	2	0	2	Export	528	Netherlands	NLD	12	Algeria	DZA								05	VEGETABLES AND FRUIT	1	No Quantity							46639368			0
S3	2016	2016	2016	2	0	2	Export	528	Netherlands	NLD	20	Andorra	AND								05	VEGETABLES AND FRUIT	1	No Quantity							175500			0
S3	2016	2016	2016	2	0	2	Export	528	Netherlands	NLD	24	Angola	AGO								05	VEGETABLES AND FRUIT	1	No Quantity							6969993			0
S3	2016	2016	2016	2	0	2	Export	528	Netherlands	NLD	28	Antigua and Barbuda	ATG								05	VEGETABLES AND FRUIT	1	No Quantity							759936			0
S3	2016	2016	2016	2	0	2	Export	528	Netherlands	NLD	31	Azerbaijan	AZE								05	VEGETABLES AND FRUIT	1	No Quantity							1755819			0
S3	2016	2016	2016	2	0	2	Export	528	Netherlands	NLD	32	Argentina	ARG								05	VEGETABLES AND FRUIT	1	No Quantity							1614341			0
S3	2016	2016	2016	2	0	2	Export	528	Netherlands	NLD	36	Australia	AUS								05	VEGETABLES AND FRUIT	1	No Quantity							38359159			0
S3	2016	2016	2016	2	0	2	Export	528	Netherlands	NLD	40	Austria	AUT								05	VEGETABLES AND FRUIT	1	No Quantity							326099932			0
S3	2016	2016	2016	2	0	2	Export	528	Netherlands	NLD	44	Bahamas	BHS								05	VEGETABLES AND FRUIT	1	No Quantity							357070			0
S3	2016	2016	2016	2	0	2	Export	528	Netherlands	NLD	48	Bahrain	BHR								05	VEGETABLES AND FRUIT	1	No Quantity							11564488			0
S3	2016	2016	2016	2	0	2	Export	528	Netherlands	NLD	50	Bangladesh	BGD								05	VEGETABLES AND FRUIT	1	No Quantity							4089522			0
S3	2016	2016	2016	2	0	2	Export	528	Netherlands	NLD	51	Armenia	ARM								05	VEGETABLES AND FRUIT	1	No Quantity							1375227			0
S3	2016	2016	2016	2	0	2	Export	528	Netherlands	NLD	52	Barbados	BRB								05	VEGETABLES AND FRUIT	1	No Quantity							3743246			0
S3	2016	2016	2016	2	0	2	Export	528	Netherlands	NLD	56	Belgium	BEL								05	VEGETABLES AND FRUIT	1	No Quantity							1680214966			0
S3	2016	2016	2016	2	0	2	Export	528	Netherlands	NLD	60	Bermuda	BMU								05	VEGETABLES AND FRUIT	1	No Quantity							133942			0
S3	2016	2016	2016	2	0	2	Export	528	Netherlands	NLD	64	Bhutan	BTN								05	VEGETABLES AND FRUIT	1	No Quantity							22121			0
S3	2016	2016	2016	2	0	2	Export	528	Netherlands	NLD	68	Bolivia (Plurinational State of)	BOL								05	VEGETABLES AND FRUIT	1	No Quantity							1710			0
S3	2016	2016	2016	2	0	2	Export	528	Netherlands	NLD	70	Bosnia Herzegovina	BIH								05	VEGETABLES AND FRUIT	1	No Quantity							9648429			0
S3	2016	2016	2016	2	0	2	Export	528	Netherlands	NLD	72	Botswana	BWA								05	VEGETABLES AND FRUIT	1	No Quantity							240808			0
S3	2016	2016	2016	2	0	2	Export	528	Netherlands	NLD	76	Brazil	BRA								05	VEGETABLES AND FRUIT	1	No Quantity							90742120			0
S3	2016	2016	2016	2	0	2	Export	528	Netherlands	NLD	84	Belize	BLZ								05	VEGETABLES AND FRUIT	1	No Quantity							857742			0
S3	2016	2016	2016	2	0	2	Export	528	Netherlands	NLD	92	Br. Virgin Isds	VGB								05	VEGETABLES AND FRUIT	1	No Quantity							53			0
S3	2016	2016	2016	2	0	2	Export	528	Netherlands	NLD	96	Brunei Darussalam	BRN								05	VEGETABLES AND FRUIT	1	No Quantity							749020			0
S3	2016	2016	2016	2	0	2	Export	528	Netherlands	NLD	100	Bulgaria	BGR								05	VEGETABLES AND FRUIT	1	No Quantity							30797583			0
S3	2016	2016	2016	2	0	2	Export	528	Netherlands	NLD	104	Myanmar	MMR								05	VEGETABLES AND FRUIT	1	No Quantity							266929			0
S3	2016	2016	2016	2	0	2	Export	528	Netherlands	NLD	108	Burundi	BDI								05	VEGETABLES AND FRUIT	1	No Quantity							24			0
S3	2016	2016	2016	2	0	2	Export	528	Netherlands	NLD	112	Belarus	BLR								05	VEGETABLES AND FRUIT	1	No Quantity							26766421			0
S3	2016	2016	2016	2	0	2	Export	528	Netherlands	NLD	116	Cambodia	KHM								05	VEGETABLES AND FRUIT	1	No Quantity							42878			0
S3	2016	2016	2016	2	0	2	Export	528	Netherlands	NLD	120	Cameroon	CMR								05	VEGETABLES AND FRUIT	1	No Quantity							685242			0
S3	2016	2016	2016	2	0	2	Export	528	Netherlands	NLD	124	Canada	CAN								05	VEGETABLES AND FRUIT	1	No Quantity							25258774			0
S3	2016	2016	2016	2	0	2	Export	528	Netherlands	NLD	132	Cabo Verde	CPV								05	VEGETABLES AND FRUIT	1	No Quantity							1995566			0
S3	2016	2016	2016	2	0	2	Export	528	Netherlands	NLD	140	Central African Rep.	CAF								05	VEGETABLES AND FRUIT	1	No Quantity							384590			0
S3	2016	2016	2016	2	0	2	Export	528	Netherlands	NLD	144	Sri Lanka	LKA								05	VEGETABLES AND FRUIT	1	No Quantity							2191070			0
S3	2016	2016	2016	2	0	2	Export	528	Netherlands	NLD	148	Chad	TCD								05	VEGETABLES AND FRUIT	1	No Quantity							44618			0
S3	2016	2016	2016	2	0	2	Export	528	Netherlands	NLD	152	Chile	CHL								05	VEGETABLES AND FRUIT	1	No Quantity							31361484			0
S3	2016	2016	2016	2	0	2	Export	528	Netherlands	NLD	156	China	CHN								05	VEGETABLES AND FRUIT	1	No Quantity							13709353			0
S3	2016	2016	2016	2	0	2	Export	528	Netherlands	NLD	170	Colombia	COL								05	VEGETABLES AND FRUIT	1	No Quantity							5659300			0
S3	2016	2016	2016	2	0	2	Export	528	Netherlands	NLD	174	Comoros	COM								05	VEGETABLES AND FRUIT	1	No Quantity							142			0
S3	2016	2016	2016	2	0	2	Export	528	Netherlands	NLD	178	Congo	COG								05	VEGETABLES AND FRUIT	1	No Quantity							4439768			0
S3	2016	2016	2016	2	0	2	Export	528	Netherlands	NLD	180	Dem. Rep. of the Congo	COD								05	VEGETABLES AND FRUIT	1	No Quantity							4493482			0
S3	2016	2016	2016	2	0	2	Export	528	Netherlands	NLD	184	Cook Isds	COK								05	VEGETABLES AND FRUIT	1	No Quantity							17467			0
S3	2016	2016	2016	2	0	2	Export	528	Netherlands	NLD	188	Costa Rica	CRI								05	VEGETABLES AND FRUIT	1	No Quantity							1959471			0
S3	2016	2016	2016	2	0	2	Export	528	Netherlands	NLD	191	Croatia	HRV								05	VEGETABLES AND FRUIT	1	No Quantity							29255385			0
S3	2016	2016	2016	2	0	2	Export	528	Netherlands	NLD	192	Cuba	CUB								05	VEGETABLES AND FRUIT	1	No Quantity							8089519			0
S3	2016	2016	2016	2	0	2	Export	528	Netherlands	NLD	196	Cyprus	CYP								05	VEGETABLES AND FRUIT	1	No Quantity							26315302			0
S3	2016	2016	2016	2	0	2	Export	528	Netherlands	NLD	203	Czechia	CZE								05	VEGETABLES AND FRUIT	1	No Quantity							273149178			0
S3	2016	2016	2016	2	0	2	Export	528	Netherlands	NLD	204	Benin	BEN								05	VEGETABLES AND FRUIT	1	No Quantity							953423			0
S3	2016	2016	2016	2	0	2	Export	528	Netherlands	NLD	208	Denmark	DNK								05	VEGETABLES AND FRUIT	1	No Quantity							442592428			0
S3	2016	2016	2016	2	0	2	Export	528	Netherlands	NLD	212	Dominica	DMA								05	VEGETABLES AND FRUIT	1	No Quantity							479008			0
S3	2016	2016	2016	2	0	2	Export	528	Netherlands	NLD	214	Dominican Rep.	DOM								05	VEGETABLES AND FRUIT	1	No Quantity							5678187			0
S3	2016	2016	2016	2	0	2	Export	528	Netherlands	NLD	218	Ecuador	ECU								05	VEGETABLES AND FRUIT	1	No Quantity							3686370			0
S3	2016	2016	2016	2	0	2	Export	528	Netherlands	NLD	222	El Salvador	SLV								05	VEGETABLES AND FRUIT	1	No Quantity							820083			0
S3	2016	2016	2016	2	0	2	Export	528	Netherlands	NLD	226	Equatorial Guinea	GNQ								05	VEGETABLES AND FRUIT	1	No Quantity							592713			0
S3	2016	2016	2016	2	0	2	Export	528	Netherlands	NLD	231	Ethiopia	ETH								05	VEGETABLES AND FRUIT	1	No Quantity							137790			0
S3	2016	2016	2016	2	0	2	Export	528	Netherlands	NLD	232	Eritrea	ERI								05	VEGETABLES AND FRUIT	1	No Quantity							36495			0
S3	2016	2016	2016	2	0	2	Export	528	Netherlands	NLD	233	Estonia	EST								05	VEGETABLES AND FRUIT	1	No Quantity							40160853			0
S3	2016	2016	2016	2	0	2	Export	528	Netherlands	NLD	234	Faeroe Isds	FRO								05	VEGETABLES AND FRUIT	1	No Quantity							354099			0
S3	2016	2016	2016	2	0	2	Export	528	Netherlands	NLD	242	Fiji	FJI								05	VEGETABLES AND FRUIT	1	No Quantity							474456			0
S3	2016	2016	2016	2	0	2	Export	528	Netherlands	NLD	246	Finland	FIN								05	VEGETABLES AND FRUIT	1	No Quantity							227699920			0
S3	2016	2016	2016	2	0	2	Export	528	Netherlands	NLD	251	France	FRA								05	VEGETABLES AND FRUIT	1	No Quantity							1393794843			0
S3	2016	2016	2016	2	0	2	Export	528	Netherlands	NLD	258	French Polynesia	PYF								05	VEGETABLES AND FRUIT	1	No Quantity							259227			0
S3	2016	2016	2016	2	0	2	Export	528	Netherlands	NLD	262	Djibouti	DJI								05	VEGETABLES AND FRUIT	1	No Quantity							17			0
S3	2016	2016	2016	2	0	2	Export	528	Netherlands	NLD	266	Gabon	GAB								05	VEGETABLES AND FRUIT	1	No Quantity							2693984			0
S3	2016	2016	2016	2	0	2	Export	528	Netherlands	NLD	268	Georgia	GEO								05	VEGETABLES AND FRUIT	1	No Quantity							3477365			0
S3	2016	2016	2016	2	0	2	Export	528	Netherlands	NLD	270	Gambia	GMB								05	VEGETABLES AND FRUIT	1	No Quantity							6119411			0
S3	2016	2016	2016	2	0	2	Export	528	Netherlands	NLD	275	State of Palestine	PSE								05	VEGETABLES AND FRUIT	1	No Quantity							11			0
S3	2016	2016	2016	2	0	2	Export	528	Netherlands	NLD	276	Germany	DEU								05	VEGETABLES AND FRUIT	1	No Quantity							5706565254			0
S3	2016	2016	2016	2	0	2	Export	528	Netherlands	NLD	288	Ghana	GHA								05	VEGETABLES AND FRUIT	1	No Quantity							5118238			0
S3	2016	2016	2016	2	0	2	Export	528	Netherlands	NLD	292	Gibraltar	GIB								05	VEGETABLES AND FRUIT	1	No Quantity							1542528			0
S3	2016	2016	2016	2	0	2	Export	528	Netherlands	NLD	296	Kiribati	KIR								05	VEGETABLES AND FRUIT	1	No Quantity							173			0
S3	2016	2016	2016	2	0	2	Export	528	Netherlands	NLD	300	Greece	GRC								05	VEGETABLES AND FRUIT	1	No Quantity							96172376			0
S3	2016	2016	2016	2	0	2	Export	528	Netherlands	NLD	304	Greenland	GRL								05	VEGETABLES AND FRUIT	1	No Quantity							3543			0
S3	2016	2016	2016	2	0	2	Export	528	Netherlands	NLD	308	Grenada	GRD								05	VEGETABLES AND FRUIT	1	No Quantity							885825			0
S3	2016	2016	2016	2	0	2	Export	528	Netherlands	NLD	320	Guatemala	GTM								05	VEGETABLES AND FRUIT	1	No Quantity							1232655			0
S3	2016	2016	2016	2	0	2	Export	528	Netherlands	NLD	324	Guinea	GIN								05	VEGETABLES AND FRUIT	1	No Quantity							17897917			0
S3	2016	2016	2016	2	0	2	Export	528	Netherlands	NLD	328	Guyana	GUY								05	VEGETABLES AND FRUIT	1	No Quantity							5495072			0
S3	2016	2016	2016	2	0	2	Export	528	Netherlands	NLD	332	Haiti	HTI								05	VEGETABLES AND FRUIT	1	No Quantity							3039033			0
S3	2016	2016	2016	2	0	2	Export	528	Netherlands	NLD	340	Honduras	HND								05	VEGETABLES AND FRUIT	1	No Quantity							6986528			0
S3	2016	2016	2016	2	0	2	Export	528	Netherlands	NLD	344	China, Hong Kong SAR	HKG								05	VEGETABLES AND FRUIT	1	No Quantity							16940853			0
S3	2016	2016	2016	2	0	2	Export	528	Netherlands	NLD	348	Hungary	HUN								05	VEGETABLES AND FRUIT	1	No Quantity							79736780			0
S3	2016	2016	2016	2	0	2	Export	528	Netherlands	NLD	352	Iceland	ISL								05	VEGETABLES AND FRUIT	1	No Quantity							38709158			0
S3	2016	2016	2016	2	0	2	Export	528	Netherlands	NLD	360	Indonesia	IDN								05	VEGETABLES AND FRUIT	1	No Quantity							20508433			0
S3	2016	2016	2016	2	0	2	Export	528	Netherlands	NLD	364	Iran	IRN								05	VEGETABLES AND FRUIT	1	No Quantity							2711314			0
S3	2016	2016	2016	2	0	2	Export	528	Netherlands	NLD	368	Iraq	IRQ								05	VEGETABLES AND FRUIT	1	No Quantity							14952467			0
S3	2016	2016	2016	2	0	2	Export	528	Netherlands	NLD	372	Ireland	IRL								05	VEGETABLES AND FRUIT	1	No Quantity							241729323			0
S3	2016	2016	2016	2	0	2	Export	528	Netherlands	NLD	376	Israel	ISR								05	VEGETABLES AND FRUIT	1	No Quantity							48318048			0
S3	2016	2016	2016	2	0	2	Export	528	Netherlands	NLD	381	Italy	ITA								05	VEGETABLES AND FRUIT	1	No Quantity							533109254			0
S3	2016	2016	2016	2	0	2	Export	528	Netherlands	NLD	384	Côte d'Ivoire	CIV								05	VEGETABLES AND FRUIT	1	No Quantity							24283568			0
S3	2016	2016	2016	2	0	2	Export	528	Netherlands	NLD	388	Jamaica	JAM								05	VEGETABLES AND FRUIT	1	No Quantity							10255907			0
S3	2016	2016	2016	2	0	2	Export	528	Netherlands	NLD	392	Japan	JPN								05	VEGETABLES AND FRUIT	1	No Quantity							89100301			0
S3	2016	2016	2016	2	0	2	Export	528	Netherlands	NLD	398	Kazakhstan	KAZ								05	VEGETABLES AND FRUIT	1	No Quantity							7515554			0
S3	2016	2016	2016	2	0	2	Export	528	Netherlands	NLD	400	Jordan	JOR								05	VEGETABLES AND FRUIT	1	No Quantity							17644633			0
S3	2016	2016	2016	2	0	2	Export	528	Netherlands	NLD	404	Kenya	KEN								05	VEGETABLES AND FRUIT	1	No Quantity							2213459			0
S3	2016	2016	2016	2	0	2	Export	528	Netherlands	NLD	408	Dem. People's Rep. of Korea	PRK								05	VEGETABLES AND FRUIT	1	No Quantity							16769			0
S3	2016	2016	2016	2	0	2	Export	528	Netherlands	NLD	410	Rep. of Korea	KOR								05	VEGETABLES AND FRUIT	1	No Quantity							5587268			0
S3	2016	2016	2016	2	0	2	Export	528	Netherlands	NLD	414	Kuwait	KWT								05	VEGETABLES AND FRUIT	1	No Quantity							38015433			0
S3	2016	2016	2016	2	0	2	Export	528	Netherlands	NLD	417	Kyrgyzstan	KGZ								05	VEGETABLES AND FRUIT	1	No Quantity							110329			0
S3	2016	2016	2016	2	0	2	Export	528	Netherlands	NLD	422	Lebanon	LBN								05	VEGETABLES AND FRUIT	1	No Quantity							21199392			0
S3	2016	2016	2016	2	0	2	Export	528	Netherlands	NLD	426	Lesotho	LSO								05	VEGETABLES AND FRUIT	1	No Quantity							1			0
S3	2016	2016	2016	2	0	2	Export	528	Netherlands	NLD	428	Latvia	LVA								05	VEGETABLES AND FRUIT	1	No Quantity							55232762			0
S3	2016	2016	2016	2	0	2	Export	528	Netherlands	NLD	430	Liberia	LBR								05	VEGETABLES AND FRUIT	1	No Quantity							4422659			0
S3	2016	2016	2016	2	0	2	Export	528	Netherlands	NLD	434	Libya	LBY								05	VEGETABLES AND FRUIT	1	No Quantity							5282564			0
S3	2016	2016	2016	2	0	2	Export	528	Netherlands	NLD	440	Lithuania	LTU								05	VEGETABLES AND FRUIT	1	No Quantity							78764146			0
S3	2016	2016	2016	2	0	2	Export	528	Netherlands	NLD	442	Luxembourg	LUX								05	VEGETABLES AND FRUIT	1	No Quantity							28572324			0
S3	2016	2016	2016	2	0	2	Export	528	Netherlands	NLD	446	China, Macao SAR	MAC								05	VEGETABLES AND FRUIT	1	No Quantity							13			0
S3	2016	2016	2016	2	0	2	Export	528	Netherlands	NLD	450	Madagascar	MDG								05	VEGETABLES AND FRUIT	1	No Quantity							338271			0
S3	2016	2016	2016	2	0	2	Export	528	Netherlands	NLD	454	Malawi	MWI								05	VEGETABLES AND FRUIT	1	No Quantity							3819			0
S3	2016	2016	2016	2	0	2	Export	528	Netherlands	NLD	458	Malaysia	MYS								05	VEGETABLES AND FRUIT	1	No Quantity							42884903			0
S3	2016	2016	2016	2	0	2	Export	528	Netherlands	NLD	462	Maldives	MDV								05	VEGETABLES AND FRUIT	1	No Quantity							846784			0
S3	2016	2016	2016	2	0	2	Export	528	Netherlands	NLD	466	Mali	MLI								05	VEGETABLES AND FRUIT	1	No Quantity							7145409			0
S3	2016	2016	2016	2	0	2	Export	528	Netherlands	NLD	470	Malta	MLT								05	VEGETABLES AND FRUIT	1	No Quantity							25154907			0
S3	2016	2016	2016	2	0	2	Export	528	Netherlands	NLD	478	Mauritania	MRT								05	VEGETABLES AND FRUIT	1	No Quantity							26610030			0
S3	2016	2016	2016	2	0	2	Export	528	Netherlands	NLD	480	Mauritius	MUS								05	VEGETABLES AND FRUIT	1	No Quantity							1742184			0
S3	2016	2016	2016	2	0	2	Export	528	Netherlands	NLD	484	Mexico	MEX								05	VEGETABLES AND FRUIT	1	No Quantity							6953873			0
S3	2016	2016	2016	2	0	2	Export	528	Netherlands	NLD	490	Other Asia, nes									05	VEGETABLES AND FRUIT	1	No Quantity							4206294			0
S3	2016	2016	2016	2	0	2	Export	528	Netherlands	NLD	496	Mongolia	MNG								05	VEGETABLES AND FRUIT	1	No Quantity							575724			0
S3	2016	2016	2016	2	0	2	Export	528	Netherlands	NLD	498	Rep. of Moldova	MDA								05	VEGETABLES AND FRUIT	1	No Quantity							4117145			0
S3	2016	2016	2016	2	0	2	Export	528	Netherlands	NLD	499	Montenegro	MNE								05	VEGETABLES AND FRUIT	1	No Quantity							1862146			0
S3	2016	2016	2016	2	0	2	Export	528	Netherlands	NLD	500	Montserrat	MSR								05	VEGETABLES AND FRUIT	1	No Quantity							696			0
S3	2016	2016	2016	2	0	2	Export	528	Netherlands	NLD	504	Morocco	MAR								05	VEGETABLES AND FRUIT	1	No Quantity							22497127			0
S3	2016	2016	2016	2	0	2	Export	528	Netherlands	NLD	508	Mozambique	MOZ								05	VEGETABLES AND FRUIT	1	No Quantity							234439			0
S3	2016	2016	2016	2	0	2	Export	528	Netherlands	NLD	512	Oman	OMN								05	VEGETABLES AND FRUIT	1	No Quantity							6537664			0
S3	2016	2016	2016	2	0	2	Export	528	Netherlands	NLD	516	Namibia	NAM								05	VEGETABLES AND FRUIT	1	No Quantity							3296			0
S3	2016	2016	2016	2	0	2	Export	528	Netherlands	NLD	524	Nepal	NPL								05	VEGETABLES AND FRUIT	1	No Quantity							2072670			0
S3	2016	2016	2016	2	0	2	Export	528	Netherlands	NLD	531	Curaçao	CUW								05	VEGETABLES AND FRUIT	1	No Quantity							7147363			0
S3	2016	2016	2016	2	0	2	Export	528	Netherlands	NLD	533	Aruba	ABW								05	VEGETABLES AND FRUIT	1	No Quantity							4301662			0
S3	2016	2016	2016	2	0	2	Export	528	Netherlands	NLD	534	Saint Maarten	SXM								05	VEGETABLES AND FRUIT	1	No Quantity							1665970			0
S3	2016	2016	2016	2	0	2	Export	528	Netherlands	NLD	535	Bonaire	BES								05	VEGETABLES AND FRUIT	1	No Quantity							988721			0
S3	2016	2016	2016	2	0	2	Export	528	Netherlands	NLD	540	New Caledonia	NCL								05	VEGETABLES AND FRUIT	1	No Quantity							419943			0
S3	2016	2016	2016	2	0	2	Export	528	Netherlands	NLD	554	New Zealand	NZL								05	VEGETABLES AND FRUIT	1	No Quantity							4331259			0
S3	2016	2016	2016	2	0	2	Export	528	Netherlands	NLD	558	Nicaragua	NIC								05	VEGETABLES AND FRUIT	1	No Quantity							5015411			0
S3	2016	2016	2016	2	0	2	Export	528	Netherlands	NLD	562	Niger	NER								05	VEGETABLES AND FRUIT	1	No Quantity							412397			0
S3	2016	2016	2016	2	0	2	Export	528	Netherlands	NLD	566	Nigeria	NGA								05	VEGETABLES AND FRUIT	1	No Quantity							10256386			0
S3	2016	2016	2016	2	0	2	Export	528	Netherlands	NLD	568	Other Europe, nes									05	VEGETABLES AND FRUIT	1	No Quantity							1183279			0
S3	2016	2016	2016	2	0	2	Export	528	Netherlands	NLD	577	Other Africa, nes									05	VEGETABLES AND FRUIT	1	No Quantity							25695			0
S3	2016	2016	2016	2	0	2	Export	528	Netherlands	NLD	579	Norway	NOR								05	VEGETABLES AND FRUIT	1	No Quantity							426673242			0
S3	2016	2016	2016	2	0	2	Export	528	Netherlands	NLD	584	Marshall Isds	MHL								05	VEGETABLES AND FRUIT	1	No Quantity							18173			0
S3	2016	2016	2016	2	0	2	Export	528	Netherlands	NLD	585	Palau	PLW								05	VEGETABLES AND FRUIT	1	No Quantity							43			0
S3	2016	2016	2016	2	0	2	Export	528	Netherlands	NLD	586	Pakistan	PAK								05	VEGETABLES AND FRUIT	1	No Quantity							9617615			0
S3	2016	2016	2016	2	0	2	Export	528	Netherlands	NLD	591	Panama	PAN								05	VEGETABLES AND FRUIT	1	No Quantity							9640851			0
S3	2016	2016	2016	2	0	2	Export	528	Netherlands	NLD	598	Papua New Guinea	PNG								05	VEGETABLES AND FRUIT	1	No Quantity							777036			0
S3	2016	2016	2016	2	0	2	Export	528	Netherlands	NLD	600	Paraguay	PRY								05	VEGETABLES AND FRUIT	1	No Quantity							820000			0
S3	2016	2016	2016	2	0	2	Export	528	Netherlands	NLD	604	Peru	PER								05	VEGETABLES AND FRUIT	1	No Quantity							14896152			0
S3	2016	2016	2016	2	0	2	Export	528	Netherlands	NLD	608	Philippines	PHL								05	VEGETABLES AND FRUIT	1	No Quantity							19522364			0
S3	2016	2016	2016	2	0	2	Export	528	Netherlands	NLD	612	Pitcairn	PCN								05	VEGETABLES AND FRUIT	1	No Quantity							10620			0
S3	2016	2016	2016	2	0	2	Export	528	Netherlands	NLD	616	Poland	POL								05	VEGETABLES AND FRUIT	1	No Quantity							561533232			0
S3	2016	2016	2016	2	0	2	Export	528	Netherlands	NLD	620	Portugal	PRT								05	VEGETABLES AND FRUIT	1	No Quantity							72608604			0
S3	2016	2016	2016	2	0	2	Export	528	Netherlands	NLD	624	Guinea-Bissau	GNB								05	VEGETABLES AND FRUIT	1	No Quantity							2230080			0
S3	2016	2016	2016	2	0	2	Export	528	Netherlands	NLD	626	Timor-Leste	TLS								05	VEGETABLES AND FRUIT	1	No Quantity							21701			0
S3	2016	2016	2016	2	0	2	Export	528	Netherlands	NLD	634	Qatar	QAT								05	VEGETABLES AND FRUIT	1	No Quantity							35042766			0
S3	2016	2016	2016	2	0	2	Export	528	Netherlands	NLD	642	Romania	ROU								05	VEGETABLES AND FRUIT	1	No Quantity							131742532			0
S3	2016	2016	2016	2	0	2	Export	528	Netherlands	NLD	643	Russian Federation	RUS								05	VEGETABLES AND FRUIT	1	No Quantity							146286737			0
S3	2016	2016	2016	2	0	2	Export	528	Netherlands	NLD	646	Rwanda	RWA								05	VEGETABLES AND FRUIT	1	No Quantity							30031			0
S3	2016	2016	2016	2	0	2	Export	528	Netherlands	NLD	652	Saint Barthélemy	BLM								05	VEGETABLES AND FRUIT	1	No Quantity							69			0
S3	2016	2016	2016	2	0	2	Export	528	Netherlands	NLD	659	Saint Kitts and Nevis	KNA								05	VEGETABLES AND FRUIT	1	No Quantity							347277			0
S3	2016	2016	2016	2	0	2	Export	528	Netherlands	NLD	660	Anguilla	AIA								05	VEGETABLES AND FRUIT	1	No Quantity							9749			0
S3	2016	2016	2016	2	0	2	Export	528	Netherlands	NLD	662	Saint Lucia	LCA								05	VEGETABLES AND FRUIT	1	No Quantity							1273750			0
S3	2016	2016	2016	2	0	2	Export	528	Netherlands	NLD	670	Saint Vincent and the Grenadines	VCT								05	VEGETABLES AND FRUIT	1	No Quantity							321398			0
S3	2016	2016	2016	2	0	2	Export	528	Netherlands	NLD	674	San Marino	SMR								05	VEGETABLES AND FRUIT	1	No Quantity							1423			0
S3	2016	2016	2016	2	0	2	Export	528	Netherlands	NLD	678	Sao Tome and Principe	STP								05	VEGETABLES AND FRUIT	1	No Quantity							209614			0
S3	2016	2016	2016	2	0	2	Export	528	Netherlands	NLD	682	Saudi Arabia	SAU								05	VEGETABLES AND FRUIT	1	No Quantity							140182554			0
S3	2016	2016	2016	2	0	2	Export	528	Netherlands	NLD	686	Senegal	SEN								05	VEGETABLES AND FRUIT	1	No Quantity							77453233			0
S3	2016	2016	2016	2	0	2	Export	528	Netherlands	NLD	688	Serbia	SRB								05	VEGETABLES AND FRUIT	1	No Quantity							23604204			0
S3	2016	2016	2016	2	0	2	Export	528	Netherlands	NLD	690	Seychelles	SYC								05	VEGETABLES AND FRUIT	1	No Quantity							343567			0
S3	2016	2016	2016	2	0	2	Export	528	Netherlands	NLD	694	Sierra Leone	SLE								05	VEGETABLES AND FRUIT	1	No Quantity							6784467			0
S3	2016	2016	2016	2	0	2	Export	528	Netherlands	NLD	699	India	IND								05	VEGETABLES AND FRUIT	1	No Quantity							5289273			0
S3	2016	2016	2016	2	0	2	Export	528	Netherlands	NLD	702	Singapore	SGP								05	VEGETABLES AND FRUIT	1	No Quantity							15383135			0
S3	2016	2016	2016	2	0	2	Export	528	Netherlands	NLD	703	Slovakia	SVK								05	VEGETABLES AND FRUIT	1	No Quantity							47916629			0
S3	2016	2016	2016	2	0	2	Export	528	Netherlands	NLD	704	Viet Nam	VNM								05	VEGETABLES AND FRUIT	1	No Quantity							4257382			0
S3	2016	2016	2016	2	0	2	Export	528	Netherlands	NLD	705	Slovenia	SVN								05	VEGETABLES AND FRUIT	1	No Quantity							23333335			0
S3	2016	2016	2016	2	0	2	Export	528	Netherlands	NLD	706	Somalia	SOM								05	VEGETABLES AND FRUIT	1	No Quantity							304877			0
S3	2016	2016	2016	2	0	2	Export	528	Netherlands	NLD	710	South Africa	ZAF								05	VEGETABLES AND FRUIT	1	No Quantity							10810719			0
S3	2016	2016	2016	2	0	2	Export	528	Netherlands	NLD	716	Zimbabwe	ZWE								05	VEGETABLES AND FRUIT	1	No Quantity							188826			0
S3	2016	2016	2016	2	0	2	Export	528	Netherlands	NLD	724	Spain	ESP								05	VEGETABLES AND FRUIT	1	No Quantity							473063427			0
S3	2016	2016	2016	2	0	2	Export	528	Netherlands	NLD	728	South Sudan	SSD								05	VEGETABLES AND FRUIT	1	No Quantity							1028990			0
S3	2016	2016	2016	2	0	2	Export	528	Netherlands	NLD	729	Sudan	SDN								05	VEGETABLES AND FRUIT	1	No Quantity							2122625			0
S3	2016	2016	2016	2	0	2	Export	528	Netherlands	NLD	740	Suriname	SUR								05	VEGETABLES AND FRUIT	1	No Quantity							8113888			0
S3	2016	2016	2016	2	0	2	Export	528	Netherlands	NLD	748	Swaziland	SWZ								05	VEGETABLES AND FRUIT	1	No Quantity							34407			0
S3	2016	2016	2016	2	0	2	Export	528	Netherlands	NLD	752	Sweden	SWE								05	VEGETABLES AND FRUIT	1	No Quantity							632148586			0
S3	2016	2016	2016	2	0	2	Export	528	Netherlands	NLD	757	Switzerland	CHE								05	VEGETABLES AND FRUIT	1	No Quantity							224698434			0
S3	2016	2016	2016	2	0	2	Export	528	Netherlands	NLD	760	Syria	SYR								05	VEGETABLES AND FRUIT	1	No Quantity							13519050			0
S3	2016	2016	2016	2	0	2	Export	528	Netherlands	NLD	762	Tajikistan	TJK								05	VEGETABLES AND FRUIT	1	No Quantity							75			0
S3	2016	2016	2016	2	0	2	Export	528	Netherlands	NLD	764	Thailand	THA								05	VEGETABLES AND FRUIT	1	No Quantity							21165033			0
S3	2016	2016	2016	2	0	2	Export	528	Netherlands	NLD	768	Togo	TGO								05	VEGETABLES AND FRUIT	1	No Quantity							612878			0
S3	2016	2016	2016	2	0	2	Export	528	Netherlands	NLD	772	Tokelau	TKL								05	VEGETABLES AND FRUIT	1	No Quantity							11709			0
S3	2016	2016	2016	2	0	2	Export	528	Netherlands	NLD	780	Trinidad and Tobago	TTO								05	VEGETABLES AND FRUIT	1	No Quantity							12923735			0
S3	2016	2016	2016	2	0	2	Export	528	Netherlands	NLD	784	United Arab Emirates	ARE								05	VEGETABLES AND FRUIT	1	No Quantity							115305894			0
S3	2016	2016	2016	2	0	2	Export	528	Netherlands	NLD	788	Tunisia	TUN								05	VEGETABLES AND FRUIT	1	No Quantity							7649825			0
S3	2016	2016	2016	2	0	2	Export	528	Netherlands	NLD	792	Turkey	TUR								05	VEGETABLES AND FRUIT	1	No Quantity							27756500			0
S3	2016	2016	2016	2	0	2	Export	528	Netherlands	NLD	795	Turkmenistan	TKM								05	VEGETABLES AND FRUIT	1	No Quantity							133889			0
S3	2016	2016	2016	2	0	2	Export	528	Netherlands	NLD	800	Uganda	UGA								05	VEGETABLES AND FRUIT	1	No Quantity							216502			0
S3	2016	2016	2016	2	0	2	Export	528	Netherlands	NLD	804	Ukraine	UKR								05	VEGETABLES AND FRUIT	1	No Quantity							16340138			0
S3	2016	2016	2016	2	0	2	Export	528	Netherlands	NLD	807	North Macedonia	MKD								05	VEGETABLES AND FRUIT	1	No Quantity							1694666			0
S3	2016	2016	2016	2	0	2	Export	528	Netherlands	NLD	818	Egypt	EGY								05	VEGETABLES AND FRUIT	1	No Quantity							37746319			0
S3	2016	2016	2016	2	0	2	Export	528	Netherlands	NLD	826	United Kingdom	GBR								05	VEGETABLES AND FRUIT	1	No Quantity							2200070868			0
S3	2016	2016	2016	2	0	2	Export	528	Netherlands	NLD	834	United Rep. of Tanzania	TZA								05	VEGETABLES AND FRUIT	1	No Quantity							262275			0
S3	2016	2016	2016	2	0	2	Export	528	Netherlands	NLD	837	Bunkers									05	VEGETABLES AND FRUIT	1	No Quantity							1195758			0
S3	2016	2016	2016	2	0	2	Export	528	Netherlands	NLD	842	USA	USA								05	VEGETABLES AND FRUIT	1	No Quantity							241302128			0
S3	2016	2016	2016	2	0	2	Export	528	Netherlands	NLD	854	Burkina Faso	BFA								05	VEGETABLES AND FRUIT	1	No Quantity							2255910			0
S3	2016	2016	2016	2	0	2	Export	528	Netherlands	NLD	858	Uruguay	URY								05	VEGETABLES AND FRUIT	1	No Quantity							10614417			0
S3	2016	2016	2016	2	0	2	Export	528	Netherlands	NLD	860	Uzbekistan	UZB								05	VEGETABLES AND FRUIT	1	No Quantity							1925819			0
S3	2016	2016	2016	2	0	2	Export	528	Netherlands	NLD	862	Venezuela	VEN								05	VEGETABLES AND FRUIT	1	No Quantity							312357			0
S3	2016	2016	2016	2	0	2	Export	528	Netherlands	NLD	882	Samoa	WSM								05	VEGETABLES AND FRUIT	1	No Quantity							55238			0
S3	2016	2016	2016	2	0	2	Export	528	Netherlands	NLD	887	Yemen	YEM								05	VEGETABLES AND FRUIT	1	No Quantity							4523720			0
S3	2016	2016	2016	2	0	2	Export	528	Netherlands	NLD	894	Zambia	ZMB								05	VEGETABLES AND FRUIT	1	No Quantity							304753			0
S3	2016	2016	2016	2	0	2	Export	528	Netherlands	NLD	899	Areas, nes									05	VEGETABLES AND FRUIT	1	No Quantity							924428			0
S3	2016	2016	2016	2	0	2	Export	533	Aruba	ABW	0	World	WLD								05	VEGETABLES AND FRUIT	1	No Quantity							25645			0
S3	2016	2016	2016	2	0	2	Export	533	Aruba	ABW	170	Colombia	COL								05	VEGETABLES AND FRUIT	1	No Quantity							4761			0
S3	2016	2016	2016	2	0	2	Export	533	Aruba	ABW	528	Netherlands	NLD								05	VEGETABLES AND FRUIT	1	No Quantity							8659			0
S3	2016	2016	2016	2	0	2	Export	533	Aruba	ABW	531	Curaçao	CUW								05	VEGETABLES AND FRUIT	1	No Quantity							6964			0
S3	2016	2016	2016	2	0	2	Export	533	Aruba	ABW	591	Panama	PAN								05	VEGETABLES AND FRUIT	1	No Quantity							400			0
S3	2016	2016	2016	2	0	2	Export	533	Aruba	ABW	842	USA	USA								05	VEGETABLES AND FRUIT	1	No Quantity							349			0
S3	2016	2016	2016	2	0	2	Export	533	Aruba	ABW	862	Venezuela	VEN								05	VEGETABLES AND FRUIT	1	No Quantity							4446			0
S3	2016	2016	2016	2	0	2	Export	533	Aruba	ABW	899	Areas, nes									05	VEGETABLES AND FRUIT	1	No Quantity							65			0
S3	2016	2016	2016	2	0	2	Export	528	Netherlands	NLD	0	World	WLD								06	SUGAR,SUGR.PREPTNS,HONEY	1	No Quantity							1380452507			0
S3	2016	2016	2016	2	0	2	Export	528	Netherlands	NLD	4	Afghanistan	AFG								06	SUGAR,SUGR.PREPTNS,HONEY	1	No Quantity							105675			0
S3	2016	2016	2016	2	0	2	Export	528	Netherlands	NLD	8	Albania	ALB								06	SUGAR,SUGR.PREPTNS,HONEY	1	No Quantity							73767			0
S3	2016	2016	2016	2	0	2	Export	528	Netherlands	NLD	12	Algeria	DZA								06	SUGAR,SUGR.PREPTNS,HONEY	1	No Quantity							1702245			0
S3	2016	2016	2016	2	0	2	Export	528	Netherlands	NLD	20	Andorra	AND								06	SUGAR,SUGR.PREPTNS,HONEY	1	No Quantity							180782			0
S3	2016	2016	2016	2	0	2	Export	528	Netherlands	NLD	24	Angola	AGO								06	SUGAR,SUGR.PREPTNS,HONEY	1	No Quantity							36052			0
S3	2016	2016	2016	2	0	2	Export	528	Netherlands	NLD	31	Azerbaijan	AZE								06	SUGAR,SUGR.PREPTNS,HONEY	1	No Quantity							19205			0
S3	2016	2016	2016	2	0	2	Export	528	Netherlands	NLD	32	Argentina	ARG								06	SUGAR,SUGR.PREPTNS,HONEY	1	No Quantity							126686			0
S3	2016	2016	2016	2	0	2	Export	528	Netherlands	NLD	36	Australia	AUS								06	SUGAR,SUGR.PREPTNS,HONEY	1	No Quantity							4087677			0
S3	2016	2016	2016	2	0	2	Export	528	Netherlands	NLD	40	Austria	AUT								06	SUGAR,SUGR.PREPTNS,HONEY	1	No Quantity							8605439			0
S3	2016	2016	2016	2	0	2	Export	528	Netherlands	NLD	44	Bahamas	BHS								06	SUGAR,SUGR.PREPTNS,HONEY	1	No Quantity							3078			0
S3	2016	2016	2016	2	0	2	Export	528	Netherlands	NLD	48	Bahrain	BHR								06	SUGAR,SUGR.PREPTNS,HONEY	1	No Quantity							2586472			0
S3	2016	2016	2016	2	0	2	Export	528	Netherlands	NLD	50	Bangladesh	BGD								06	SUGAR,SUGR.PREPTNS,HONEY	1	No Quantity							578185			0
S3	2016	2016	2016	2	0	2	Export	528	Netherlands	NLD	51	Armenia	ARM								06	SUGAR,SUGR.PREPTNS,HONEY	1	No Quantity							68813			0
S3	2016	2016	2016	2	0	2	Export	528	Netherlands	NLD	52	Barbados	BRB								06	SUGAR,SUGR.PREPTNS,HONEY	1	No Quantity							4027			0
S3	2016	2016	2016	2	0	2	Export	528	Netherlands	NLD	56	Belgium	BEL								06	SUGAR,SUGR.PREPTNS,HONEY	1	No Quantity							189225323			0
S3	2016	2016	2016	2	0	2	Export	528	Netherlands	NLD	64	Bhutan	BTN								06	SUGAR,SUGR.PREPTNS,HONEY	1	No Quantity							1			0
S3	2016	2016	2016	2	0	2	Export	528	Netherlands	NLD	68	Bolivia (Plurinational State of)	BOL								06	SUGAR,SUGR.PREPTNS,HONEY	1	No Quantity							659			0
S3	2016	2016	2016	2	0	2	Export	528	Netherlands	NLD	70	Bosnia Herzegovina	BIH								06	SUGAR,SUGR.PREPTNS,HONEY	1	No Quantity							62024			0
S3	2016	2016	2016	2	0	2	Export	528	Netherlands	NLD	72	Botswana	BWA								06	SUGAR,SUGR.PREPTNS,HONEY	1	No Quantity							2			0
S3	2016	2016	2016	2	0	2	Export	528	Netherlands	NLD	76	Brazil	BRA								06	SUGAR,SUGR.PREPTNS,HONEY	1	No Quantity							7188179			0
S3	2016	2016	2016	2	0	2	Export	528	Netherlands	NLD	96	Brunei Darussalam	BRN								06	SUGAR,SUGR.PREPTNS,HONEY	1	No Quantity							31498			0
S3	2016	2016	2016	2	0	2	Export	528	Netherlands	NLD	100	Bulgaria	BGR								06	SUGAR,SUGR.PREPTNS,HONEY	1	No Quantity							1126013			0
S3	2016	2016	2016	2	0	2	Export	528	Netherlands	NLD	104	Myanmar	MMR								06	SUGAR,SUGR.PREPTNS,HONEY	1	No Quantity							223420			0
S3	2016	2016	2016	2	0	2	Export	528	Netherlands	NLD	108	Burundi	BDI								06	SUGAR,SUGR.PREPTNS,HONEY	1	No Quantity							2			0
S3	2016	2016	2016	2	0	2	Export	528	Netherlands	NLD	112	Belarus	BLR								06	SUGAR,SUGR.PREPTNS,HONEY	1	No Quantity							480681			0
S3	2016	2016	2016	2	0	2	Export	528	Netherlands	NLD	116	Cambodia	KHM								06	SUGAR,SUGR.PREPTNS,HONEY	1	No Quantity							10			0
S3	2016	2016	2016	2	0	2	Export	528	Netherlands	NLD	120	Cameroon	CMR								06	SUGAR,SUGR.PREPTNS,HONEY	1	No Quantity							3782			0
S3	2016	2016	2016	2	0	2	Export	528	Netherlands	NLD	124	Canada	CAN								06	SUGAR,SUGR.PREPTNS,HONEY	1	No Quantity							4372794			0
S3	2016	2016	2016	2	0	2	Export	528	Netherlands	NLD	132	Cabo Verde	CPV								06	SUGAR,SUGR.PREPTNS,HONEY	1	No Quantity							63993			0
S3	2016	2016	2016	2	0	2	Export	528	Netherlands	NLD	140	Central African Rep.	CAF								06	SUGAR,SUGR.PREPTNS,HONEY	1	No Quantity							6838			0
S3	2016	2016	2016	2	0	2	Export	528	Netherlands	NLD	144	Sri Lanka	LKA								06	SUGAR,SUGR.PREPTNS,HONEY	1	No Quantity							743372			0
S3	2016	2016	2016	2	0	2	Export	528	Netherlands	NLD	148	Chad	TCD								06	SUGAR,SUGR.PREPTNS,HONEY	1	No Quantity							733			0
S3	2016	2016	2016	2	0	2	Export	528	Netherlands	NLD	152	Chile	CHL								06	SUGAR,SUGR.PREPTNS,HONEY	1	No Quantity							333179			0
S3	2016	2016	2016	2	0	2	Export	528	Netherlands	NLD	156	China	CHN								06	SUGAR,SUGR.PREPTNS,HONEY	1	No Quantity							2222515			0
S3	2016	2016	2016	2	0	2	Export	528	Netherlands	NLD	170	Colombia	COL								06	SUGAR,SUGR.PREPTNS,HONEY	1	No Quantity							174740			0
S3	2016	2016	2016	2	0	2	Export	528	Netherlands	NLD	174	Comoros	COM								06	SUGAR,SUGR.PREPTNS,HONEY	1	No Quantity							1			0
S3	2016	2016	2016	2	0	2	Export	528	Netherlands	NLD	178	Congo	COG								06	SUGAR,SUGR.PREPTNS,HONEY	1	No Quantity							33976			0
S3	2016	2016	2016	2	0	2	Export	528	Netherlands	NLD	180	Dem. Rep. of the Congo	COD								06	SUGAR,SUGR.PREPTNS,HONEY	1	No Quantity							90710			0
S3	2016	2016	2016	2	0	2	Export	528	Netherlands	NLD	188	Costa Rica	CRI								06	SUGAR,SUGR.PREPTNS,HONEY	1	No Quantity							33646			0
S3	2016	2016	2016	2	0	2	Export	528	Netherlands	NLD	191	Croatia	HRV								06	SUGAR,SUGR.PREPTNS,HONEY	1	No Quantity							775476			0
S3	2016	2016	2016	2	0	2	Export	528	Netherlands	NLD	192	Cuba	CUB								06	SUGAR,SUGR.PREPTNS,HONEY	1	No Quantity							3591			0
S3	2016	2016	2016	2	0	2	Export	528	Netherlands	NLD	196	Cyprus	CYP								06	SUGAR,SUGR.PREPTNS,HONEY	1	No Quantity							1716166			0
S3	2016	2016	2016	2	0	2	Export	528	Netherlands	NLD	203	Czechia	CZE								06	SUGAR,SUGR.PREPTNS,HONEY	1	No Quantity							7318703			0
S3	2016	2016	2016	2	0	2	Export	528	Netherlands	NLD	204	Benin	BEN								06	SUGAR,SUGR.PREPTNS,HONEY	1	No Quantity							1963			0
S3	2016	2016	2016	2	0	2	Export	528	Netherlands	NLD	208	Denmark	DNK								06	SUGAR,SUGR.PREPTNS,HONEY	1	No Quantity							21477214			0
S3	2016	2016	2016	2	0	2	Export	528	Netherlands	NLD	212	Dominica	DMA								06	SUGAR,SUGR.PREPTNS,HONEY	1	No Quantity							573			0
S3	2016	2016	2016	2	0	2	Export	528	Netherlands	NLD	214	Dominican Rep.	DOM								06	SUGAR,SUGR.PREPTNS,HONEY	1	No Quantity							61087			0
S3	2016	2016	2016	2	0	2	Export	528	Netherlands	NLD	218	Ecuador	ECU								06	SUGAR,SUGR.PREPTNS,HONEY	1	No Quantity							16498			0
S3	2016	2016	2016	2	0	2	Export	528	Netherlands	NLD	222	El Salvador	SLV								06	SUGAR,SUGR.PREPTNS,HONEY	1	No Quantity							256689			0
S3	2016	2016	2016	2	0	2	Export	528	Netherlands	NLD	226	Equatorial Guinea	GNQ								06	SUGAR,SUGR.PREPTNS,HONEY	1	No Quantity							64021			0
S3	2016	2016	2016	2	0	2	Export	528	Netherlands	NLD	231	Ethiopia	ETH								06	SUGAR,SUGR.PREPTNS,HONEY	1	No Quantity							19280			0
S3	2016	2016	2016	2	0	2	Export	528	Netherlands	NLD	233	Estonia	EST								06	SUGAR,SUGR.PREPTNS,HONEY	1	No Quantity							595996			0
S3	2016	2016	2016	2	0	2	Export	528	Netherlands	NLD	234	Faeroe Isds	FRO								06	SUGAR,SUGR.PREPTNS,HONEY	1	No Quantity							8930			0
S3	2016	2016	2016	2	0	2	Export	528	Netherlands	NLD	242	Fiji	FJI								06	SUGAR,SUGR.PREPTNS,HONEY	1	No Quantity							15804			0
S3	2016	2016	2016	2	0	2	Export	528	Netherlands	NLD	246	Finland	FIN								06	SUGAR,SUGR.PREPTNS,HONEY	1	No Quantity							30003156			0
S3	2016	2016	2016	2	0	2	Export	528	Netherlands	NLD	251	France	FRA								06	SUGAR,SUGR.PREPTNS,HONEY	1	No Quantity							145941888			0
S3	2016	2016	2016	2	0	2	Export	528	Netherlands	NLD	258	French Polynesia	PYF								06	SUGAR,SUGR.PREPTNS,HONEY	1	No Quantity							36029			0
S3	2016	2016	2016	2	0	2	Export	528	Netherlands	NLD	262	Djibouti	DJI								06	SUGAR,SUGR.PREPTNS,HONEY	1	No Quantity							60070			0
S3	2016	2016	2016	2	0	2	Export	528	Netherlands	NLD	266	Gabon	GAB								06	SUGAR,SUGR.PREPTNS,HONEY	1	No Quantity							38608			0
S3	2016	2016	2016	2	0	2	Export	528	Netherlands	NLD	268	Georgia	GEO								06	SUGAR,SUGR.PREPTNS,HONEY	1	No Quantity							295352			0
S3	2016	2016	2016	2	0	2	Export	528	Netherlands	NLD	270	Gambia	GMB								06	SUGAR,SUGR.PREPTNS,HONEY	1	No Quantity							4479			0
S3	2016	2016	2016	2	0	2	Export	528	Netherlands	NLD	275	State of Palestine	PSE								06	SUGAR,SUGR.PREPTNS,HONEY	1	No Quantity							14546			0
S3	2016	2016	2016	2	0	2	Export	528	Netherlands	NLD	276	Germany	DEU								06	SUGAR,SUGR.PREPTNS,HONEY	1	No Quantity							311266301			0
S3	2016	2016	2016	2	0	2	Export	528	Netherlands	NLD	288	Ghana	GHA								06	SUGAR,SUGR.PREPTNS,HONEY	1	No Quantity							57445			0
S3	2016	2016	2016	2	0	2	Export	528	Netherlands	NLD	292	Gibraltar	GIB								06	SUGAR,SUGR.PREPTNS,HONEY	1	No Quantity							2792			0
S3	2016	2016	2016	2	0	2	Export	528	Netherlands	NLD	300	Greece	GRC								06	SUGAR,SUGR.PREPTNS,HONEY	1	No Quantity							1357851			0
S3	2016	2016	2016	2	0	2	Export	528	Netherlands	NLD	304	Greenland	GRL								06	SUGAR,SUGR.PREPTNS,HONEY	1	No Quantity							71			0
S3	2016	2016	2016	2	0	2	Export	528	Netherlands	NLD	308	Grenada	GRD								06	SUGAR,SUGR.PREPTNS,HONEY	1	No Quantity							52175			0
S3	2016	2016	2016	2	0	2	Export	528	Netherlands	NLD	316	Guam	GUM								06	SUGAR,SUGR.PREPTNS,HONEY	1	No Quantity							54164			0
S3	2016	2016	2016	2	0	2	Export	528	Netherlands	NLD	320	Guatemala	GTM								06	SUGAR,SUGR.PREPTNS,HONEY	1	No Quantity							366834			0
S3	2016	2016	2016	2	0	2	Export	528	Netherlands	NLD	324	Guinea	GIN								06	SUGAR,SUGR.PREPTNS,HONEY	1	No Quantity							5566			0
S3	2016	2016	2016	2	0	2	Export	528	Netherlands	NLD	328	Guyana	GUY								06	SUGAR,SUGR.PREPTNS,HONEY	1	No Quantity							1877			0
S3	2016	2016	2016	2	0	2	Export	528	Netherlands	NLD	332	Haiti	HTI								06	SUGAR,SUGR.PREPTNS,HONEY	1	No Quantity							9555			0
S3	2016	2016	2016	2	0	2	Export	528	Netherlands	NLD	340	Honduras	HND								06	SUGAR,SUGR.PREPTNS,HONEY	1	No Quantity							108			0
S3	2016	2016	2016	2	0	2	Export	528	Netherlands	NLD	344	China, Hong Kong SAR	HKG								06	SUGAR,SUGR.PREPTNS,HONEY	1	No Quantity							4670901			0
S3	2016	2016	2016	2	0	2	Export	528	Netherlands	NLD	348	Hungary	HUN								06	SUGAR,SUGR.PREPTNS,HONEY	1	No Quantity							5523265			0
S3	2016	2016	2016	2	0	2	Export	528	Netherlands	NLD	352	Iceland	ISL								06	SUGAR,SUGR.PREPTNS,HONEY	1	No Quantity							3721374			0
S3	2016	2016	2016	2	0	2	Export	528	Netherlands	NLD	360	Indonesia	IDN								06	SUGAR,SUGR.PREPTNS,HONEY	1	No Quantity							245130			0
S3	2016	2016	2016	2	0	2	Export	528	Netherlands	NLD	364	Iran	IRN								06	SUGAR,SUGR.PREPTNS,HONEY	1	No Quantity							4047401			0
S3	2016	2016	2016	2	0	2	Export	528	Netherlands	NLD	368	Iraq	IRQ								06	SUGAR,SUGR.PREPTNS,HONEY	1	No Quantity							350051			0
S3	2016	2016	2016	2	0	2	Export	528	Netherlands	NLD	372	Ireland	IRL								06	SUGAR,SUGR.PREPTNS,HONEY	1	No Quantity							55879899			0
S3	2016	2016	2016	2	0	2	Export	528	Netherlands	NLD	376	Israel	ISR								06	SUGAR,SUGR.PREPTNS,HONEY	1	No Quantity							12504243			0
S3	2016	2016	2016	2	0	2	Export	528	Netherlands	NLD	381	Italy	ITA								06	SUGAR,SUGR.PREPTNS,HONEY	1	No Quantity							52478373			0
S3	2016	2016	2016	2	0	2	Export	528	Netherlands	NLD	384	Côte d'Ivoire	CIV								06	SUGAR,SUGR.PREPTNS,HONEY	1	No Quantity							164334			0
S3	2016	2016	2016	2	0	2	Export	528	Netherlands	NLD	388	Jamaica	JAM								06	SUGAR,SUGR.PREPTNS,HONEY	1	No Quantity							24899			0
S3	2016	2016	2016	2	0	2	Export	528	Netherlands	NLD	392	Japan	JPN								06	SUGAR,SUGR.PREPTNS,HONEY	1	No Quantity							17781866			0
S3	2016	2016	2016	2	0	2	Export	528	Netherlands	NLD	398	Kazakhstan	KAZ								06	SUGAR,SUGR.PREPTNS,HONEY	1	No Quantity							42066			0
S3	2016	2016	2016	2	0	2	Export	528	Netherlands	NLD	400	Jordan	JOR								06	SUGAR,SUGR.PREPTNS,HONEY	1	No Quantity							1152016			0
S3	2016	2016	2016	2	0	2	Export	528	Netherlands	NLD	404	Kenya	KEN								06	SUGAR,SUGR.PREPTNS,HONEY	1	No Quantity							75131			0
S3	2016	2016	2016	2	0	2	Export	528	Netherlands	NLD	408	Dem. People's Rep. of Korea	PRK								06	SUGAR,SUGR.PREPTNS,HONEY	1	No Quantity							3			0
S3	2016	2016	2016	2	0	2	Export	528	Netherlands	NLD	410	Rep. of Korea	KOR								06	SUGAR,SUGR.PREPTNS,HONEY	1	No Quantity							15362185			0
S3	2016	2016	2016	2	0	2	Export	528	Netherlands	NLD	414	Kuwait	KWT								06	SUGAR,SUGR.PREPTNS,HONEY	1	No Quantity							1231499			0
S3	2016	2016	2016	2	0	2	Export	528	Netherlands	NLD	417	Kyrgyzstan	KGZ								06	SUGAR,SUGR.PREPTNS,HONEY	1	No Quantity							12			0
S3	2016	2016	2016	2	0	2	Export	528	Netherlands	NLD	422	Lebanon	LBN								06	SUGAR,SUGR.PREPTNS,HONEY	1	No Quantity							484040			0
S3	2016	2016	2016	2	0	2	Export	528	Netherlands	NLD	426	Lesotho	LSO								06	SUGAR,SUGR.PREPTNS,HONEY	1	No Quantity							1			0
S3	2016	2016	2016	2	0	2	Export	528	Netherlands	NLD	428	Latvia	LVA								06	SUGAR,SUGR.PREPTNS,HONEY	1	No Quantity							1338065			0
S3	2016	2016	2016	2	0	2	Export	528	Netherlands	NLD	430	Liberia	LBR								06	SUGAR,SUGR.PREPTNS,HONEY	1	No Quantity							3230			0
S3	2016	2016	2016	2	0	2	Export	528	Netherlands	NLD	434	Libya	LBY								06	SUGAR,SUGR.PREPTNS,HONEY	1	No Quantity							35582			0
S3	2016	2016	2016	2	0	2	Export	528	Netherlands	NLD	440	Lithuania	LTU								06	SUGAR,SUGR.PREPTNS,HONEY	1	No Quantity							1265503			0
S3	2016	2016	2016	2	0	2	Export	528	Netherlands	NLD	442	Luxembourg	LUX								06	SUGAR,SUGR.PREPTNS,HONEY	1	No Quantity							2070964			0
S3	2016	2016	2016	2	0	2	Export	528	Netherlands	NLD	446	China, Macao SAR	MAC								06	SUGAR,SUGR.PREPTNS,HONEY	1	No Quantity							12540			0
S3	2016	2016	2016	2	0	2	Export	528	Netherlands	NLD	450	Madagascar	MDG								06	SUGAR,SUGR.PREPTNS,HONEY	1	No Quantity							4413			0
S3	2016	2016	2016	2	0	2	Export	528	Netherlands	NLD	454	Malawi	MWI								06	SUGAR,SUGR.PREPTNS,HONEY	1	No Quantity							6			0
S3	2016	2016	2016	2	0	2	Export	528	Netherlands	NLD	458	Malaysia	MYS								06	SUGAR,SUGR.PREPTNS,HONEY	1	No Quantity							629786			0
S3	2016	2016	2016	2	0	2	Export	528	Netherlands	NLD	462	Maldives	MDV								06	SUGAR,SUGR.PREPTNS,HONEY	1	No Quantity							25746			0
S3	2016	2016	2016	2	0	2	Export	528	Netherlands	NLD	466	Mali	MLI								06	SUGAR,SUGR.PREPTNS,HONEY	1	No Quantity							34014			0
S3	2016	2016	2016	2	0	2	Export	528	Netherlands	NLD	470	Malta	MLT								06	SUGAR,SUGR.PREPTNS,HONEY	1	No Quantity							1068123			0
S3	2016	2016	2016	2	0	2	Export	528	Netherlands	NLD	478	Mauritania	MRT								06	SUGAR,SUGR.PREPTNS,HONEY	1	No Quantity							37			0
S3	2016	2016	2016	2	0	2	Export	528	Netherlands	NLD	480	Mauritius	MUS								06	SUGAR,SUGR.PREPTNS,HONEY	1	No Quantity							20587			0
S3	2016	2016	2016	2	0	2	Export	528	Netherlands	NLD	484	Mexico	MEX								06	SUGAR,SUGR.PREPTNS,HONEY	1	No Quantity							7763982			0
S3	2016	2016	2016	2	0	2	Export	528	Netherlands	NLD	490	Other Asia, nes									06	SUGAR,SUGR.PREPTNS,HONEY	1	No Quantity							1253645			0
S3	2016	2016	2016	2	0	2	Export	528	Netherlands	NLD	496	Mongolia	MNG								06	SUGAR,SUGR.PREPTNS,HONEY	1	No Quantity							92730			0
S3	2016	2016	2016	2	0	2	Export	528	Netherlands	NLD	498	Rep. of Moldova	MDA								06	SUGAR,SUGR.PREPTNS,HONEY	1	No Quantity							70776			0
S3	2016	2016	2016	2	0	2	Export	528	Netherlands	NLD	499	Montenegro	MNE								06	SUGAR,SUGR.PREPTNS,HONEY	1	No Quantity							2358			0
S3	2016	2016	2016	2	0	2	Export	528	Netherlands	NLD	504	Morocco	MAR								06	SUGAR,SUGR.PREPTNS,HONEY	1	No Quantity							1232058			0
S3	2016	2016	2016	2	0	2	Export	528	Netherlands	NLD	508	Mozambique	MOZ								06	SUGAR,SUGR.PREPTNS,HONEY	1	No Quantity							434			0
S3	2016	2016	2016	2	0	2	Export	528	Netherlands	NLD	512	Oman	OMN								06	SUGAR,SUGR.PREPTNS,HONEY	1	No Quantity							963227			0
S3	2016	2016	2016	2	0	2	Export	528	Netherlands	NLD	516	Namibia	NAM								06	SUGAR,SUGR.PREPTNS,HONEY	1	No Quantity							753			0
S3	2016	2016	2016	2	0	2	Export	528	Netherlands	NLD	524	Nepal	NPL								06	SUGAR,SUGR.PREPTNS,HONEY	1	No Quantity							13241			0
S3	2016	2016	2016	2	0	2	Export	528	Netherlands	NLD	531	Curaçao	CUW								06	SUGAR,SUGR.PREPTNS,HONEY	1	No Quantity							969800			0
S3	2016	2016	2016	2	0	2	Export	528	Netherlands	NLD	533	Aruba	ABW								06	SUGAR,SUGR.PREPTNS,HONEY	1	No Quantity							1119844			0
S3	2016	2016	2016	2	0	2	Export	528	Netherlands	NLD	534	Saint Maarten	SXM								06	SUGAR,SUGR.PREPTNS,HONEY	1	No Quantity							117915			0
S3	2016	2016	2016	2	0	2	Export	528	Netherlands	NLD	535	Bonaire	BES								06	SUGAR,SUGR.PREPTNS,HONEY	1	No Quantity							203622			0
S3	2016	2016	2016	2	0	2	Export	528	Netherlands	NLD	540	New Caledonia	NCL								06	SUGAR,SUGR.PREPTNS,HONEY	1	No Quantity							12499			0
S3	2016	2016	2016	2	0	2	Export	528	Netherlands	NLD	548	Vanuatu	VUT								06	SUGAR,SUGR.PREPTNS,HONEY	1	No Quantity							6			0
S3	2016	2016	2016	2	0	2	Export	528	Netherlands	NLD	554	New Zealand	NZL								06	SUGAR,SUGR.PREPTNS,HONEY	1	No Quantity							455203			0
S3	2016	2016	2016	2	0	2	Export	528	Netherlands	NLD	558	Nicaragua	NIC								06	SUGAR,SUGR.PREPTNS,HONEY	1	No Quantity							7			0
S3	2016	2016	2016	2	0	2	Export	528	Netherlands	NLD	562	Niger	NER								06	SUGAR,SUGR.PREPTNS,HONEY	1	No Quantity							2934			0
S3	2016	2016	2016	2	0	2	Export	528	Netherlands	NLD	566	Nigeria	NGA								06	SUGAR,SUGR.PREPTNS,HONEY	1	No Quantity							2181468			0
S3	2016	2016	2016	2	0	2	Export	528	Netherlands	NLD	568	Other Europe, nes									06	SUGAR,SUGR.PREPTNS,HONEY	1	No Quantity							41328			0
S3	2016	2016	2016	2	0	2	Export	528	Netherlands	NLD	577	Other Africa, nes									06	SUGAR,SUGR.PREPTNS,HONEY	1	No Quantity							118019			0
S3	2016	2016	2016	2	0	2	Export	528	Netherlands	NLD	579	Norway	NOR								06	SUGAR,SUGR.PREPTNS,HONEY	1	No Quantity							7675794			0
S3	2016	2016	2016	2	0	2	Export	528	Netherlands	NLD	586	Pakistan	PAK								06	SUGAR,SUGR.PREPTNS,HONEY	1	No Quantity							31797			0
S3	2016	2016	2016	2	0	2	Export	528	Netherlands	NLD	591	Panama	PAN								06	SUGAR,SUGR.PREPTNS,HONEY	1	No Quantity							397778			0
S3	2016	2016	2016	2	0	2	Export	528	Netherlands	NLD	598	Papua New Guinea	PNG								06	SUGAR,SUGR.PREPTNS,HONEY	1	No Quantity							320			0
S3	2016	2016	2016	2	0	2	Export	528	Netherlands	NLD	600	Paraguay	PRY								06	SUGAR,SUGR.PREPTNS,HONEY	1	No Quantity							156116			0
S3	2016	2016	2016	2	0	2	Export	528	Netherlands	NLD	604	Peru	PER								06	SUGAR,SUGR.PREPTNS,HONEY	1	No Quantity							371168			0
S3	2016	2016	2016	2	0	2	Export	528	Netherlands	NLD	608	Philippines	PHL								06	SUGAR,SUGR.PREPTNS,HONEY	1	No Quantity							159361			0
S3	2016	2016	2016	2	0	2	Export	528	Netherlands	NLD	616	Poland	POL								06	SUGAR,SUGR.PREPTNS,HONEY	1	No Quantity							21858945			0
S3	2016	2016	2016	2	0	2	Export	528	Netherlands	NLD	620	Portugal	PRT								06	SUGAR,SUGR.PREPTNS,HONEY	1	No Quantity							1965188			0
S3	2016	2016	2016	2	0	2	Export	528	Netherlands	NLD	624	Guinea-Bissau	GNB								06	SUGAR,SUGR.PREPTNS,HONEY	1	No Quantity							1			0
S3	2016	2016	2016	2	0	2	Export	528	Netherlands	NLD	634	Qatar	QAT								06	SUGAR,SUGR.PREPTNS,HONEY	1	No Quantity							560811			0
S3	2016	2016	2016	2	0	2	Export	528	Netherlands	NLD	642	Romania	ROU								06	SUGAR,SUGR.PREPTNS,HONEY	1	No Quantity							1574905			0
S3	2016	2016	2016	2	0	2	Export	528	Netherlands	NLD	643	Russian Federation	RUS								06	SUGAR,SUGR.PREPTNS,HONEY	1	No Quantity							10321291			0
S3	2016	2016	2016	2	0	2	Export	528	Netherlands	NLD	646	Rwanda	RWA								06	SUGAR,SUGR.PREPTNS,HONEY	1	No Quantity							1340			0
S3	2016	2016	2016	2	0	2	Export	528	Netherlands	NLD	652	Saint Barthélemy	BLM								06	SUGAR,SUGR.PREPTNS,HONEY	1	No Quantity							1			0
S3	2016	2016	2016	2	0	2	Export	528	Netherlands	NLD	660	Anguilla	AIA								06	SUGAR,SUGR.PREPTNS,HONEY	1	No Quantity							458			0
S3	2016	2016	2016	2	0	2	Export	528	Netherlands	NLD	662	Saint Lucia	LCA								06	SUGAR,SUGR.PREPTNS,HONEY	1	No Quantity							2781			0
S3	2016	2016	2016	2	0	2	Export	528	Netherlands	NLD	674	San Marino	SMR								06	SUGAR,SUGR.PREPTNS,HONEY	1	No Quantity							19064			0
S3	2016	2016	2016	2	0	2	Export	528	Netherlands	NLD	678	Sao Tome and Principe	STP								06	SUGAR,SUGR.PREPTNS,HONEY	1	No Quantity							2			0
S3	2016	2016	2016	2	0	2	Export	528	Netherlands	NLD	682	Saudi Arabia	SAU								06	SUGAR,SUGR.PREPTNS,HONEY	1	No Quantity							5315680			0
S3	2016	2016	2016	2	0	2	Export	528	Netherlands	NLD	686	Senegal	SEN								06	SUGAR,SUGR.PREPTNS,HONEY	1	No Quantity							1404848			0
S3	2016	2016	2016	2	0	2	Export	528	Netherlands	NLD	688	Serbia	SRB								06	SUGAR,SUGR.PREPTNS,HONEY	1	No Quantity							1228484			0
S3	2016	2016	2016	2	0	2	Export	528	Netherlands	NLD	690	Seychelles	SYC								06	SUGAR,SUGR.PREPTNS,HONEY	1	No Quantity							10			0
S3	2016	2016	2016	2	0	2	Export	528	Netherlands	NLD	694	Sierra Leone	SLE								06	SUGAR,SUGR.PREPTNS,HONEY	1	No Quantity							10093			0
S3	2016	2016	2016	2	0	2	Export	528	Netherlands	NLD	699	India	IND								06	SUGAR,SUGR.PREPTNS,HONEY	1	No Quantity							20954226			0
S3	2016	2016	2016	2	0	2	Export	528	Netherlands	NLD	702	Singapore	SGP								06	SUGAR,SUGR.PREPTNS,HONEY	1	No Quantity							3308141			0
S3	2016	2016	2016	2	0	2	Export	528	Netherlands	NLD	703	Slovakia	SVK								06	SUGAR,SUGR.PREPTNS,HONEY	1	No Quantity							3408332			0
S3	2016	2016	2016	2	0	2	Export	528	Netherlands	NLD	704	Viet Nam	VNM								06	SUGAR,SUGR.PREPTNS,HONEY	1	No Quantity							69456			0
S3	2016	2016	2016	2	0	2	Export	528	Netherlands	NLD	705	Slovenia	SVN								06	SUGAR,SUGR.PREPTNS,HONEY	1	No Quantity							798197			0
S3	2016	2016	2016	2	0	2	Export	528	Netherlands	NLD	706	Somalia	SOM								06	SUGAR,SUGR.PREPTNS,HONEY	1	No Quantity							5640			0
S3	2016	2016	2016	2	0	2	Export	528	Netherlands	NLD	710	South Africa	ZAF								06	SUGAR,SUGR.PREPTNS,HONEY	1	No Quantity							2705564			0
S3	2016	2016	2016	2	0	2	Export	528	Netherlands	NLD	716	Zimbabwe	ZWE								06	SUGAR,SUGR.PREPTNS,HONEY	1	No Quantity							26064			0
S3	2016	2016	2016	2	0	2	Export	528	Netherlands	NLD	724	Spain	ESP								06	SUGAR,SUGR.PREPTNS,HONEY	1	No Quantity							30201088			0
S3	2016	2016	2016	2	0	2	Export	528	Netherlands	NLD	729	Sudan	SDN								06	SUGAR,SUGR.PREPTNS,HONEY	1	No Quantity							10945343			0
S3	2016	2016	2016	2	0	2	Export	528	Netherlands	NLD	740	Suriname	SUR								06	SUGAR,SUGR.PREPTNS,HONEY	1	No Quantity							1025216			0
S3	2016	2016	2016	2	0	2	Export	528	Netherlands	NLD	752	Sweden	SWE								06	SUGAR,SUGR.PREPTNS,HONEY	1	No Quantity							31727433			0
S3	2016	2016	2016	2	0	2	Export	528	Netherlands	NLD	757	Switzerland	CHE								06	SUGAR,SUGR.PREPTNS,HONEY	1	No Quantity							24645351			0
S3	2016	2016	2016	2	0	2	Export	528	Netherlands	NLD	760	Syria	SYR								06	SUGAR,SUGR.PREPTNS,HONEY	1	No Quantity							7429954			0
S3	2016	2016	2016	2	0	2	Export	528	Netherlands	NLD	762	Tajikistan	TJK								06	SUGAR,SUGR.PREPTNS,HONEY	1	No Quantity							1			0
S3	2016	2016	2016	2	0	2	Export	528	Netherlands	NLD	764	Thailand	THA								06	SUGAR,SUGR.PREPTNS,HONEY	1	No Quantity							2271792			0
S3	2016	2016	2016	2	0	2	Export	528	Netherlands	NLD	768	Togo	TGO								06	SUGAR,SUGR.PREPTNS,HONEY	1	No Quantity							10149			0
S3	2016	2016	2016	2	0	2	Export	528	Netherlands	NLD	780	Trinidad and Tobago	TTO								06	SUGAR,SUGR.PREPTNS,HONEY	1	No Quantity							185158			0
S3	2016	2016	2016	2	0	2	Export	528	Netherlands	NLD	784	United Arab Emirates	ARE								06	SUGAR,SUGR.PREPTNS,HONEY	1	No Quantity							7045495			0
S3	2016	2016	2016	2	0	2	Export	528	Netherlands	NLD	788	Tunisia	TUN								06	SUGAR,SUGR.PREPTNS,HONEY	1	No Quantity							1803528			0
S3	2016	2016	2016	2	0	2	Export	528	Netherlands	NLD	792	Turkey	TUR								06	SUGAR,SUGR.PREPTNS,HONEY	1	No Quantity							8468974			0
S3	2016	2016	2016	2	0	2	Export	528	Netherlands	NLD	795	Turkmenistan	TKM								06	SUGAR,SUGR.PREPTNS,HONEY	1	No Quantity							50			0
S3	2016	2016	2016	2	0	2	Export	528	Netherlands	NLD	796	Turks and Caicos Isds	TCA								06	SUGAR,SUGR.PREPTNS,HONEY	1	No Quantity							20			0
S3	2016	2016	2016	2	0	2	Export	528	Netherlands	NLD	800	Uganda	UGA								06	SUGAR,SUGR.PREPTNS,HONEY	1	No Quantity							4889			0
S3	2016	2016	2016	2	0	2	Export	528	Netherlands	NLD	804	Ukraine	UKR								06	SUGAR,SUGR.PREPTNS,HONEY	1	No Quantity							1457228			0
S3	2016	2016	2016	2	0	2	Export	528	Netherlands	NLD	807	North Macedonia	MKD								06	SUGAR,SUGR.PREPTNS,HONEY	1	No Quantity							99105			0
S3	2016	2016	2016	2	0	2	Export	528	Netherlands	NLD	818	Egypt	EGY								06	SUGAR,SUGR.PREPTNS,HONEY	1	No Quantity							11666011			0
S3	2016	2016	2016	2	0	2	Export	528	Netherlands	NLD	826	United Kingdom	GBR								06	SUGAR,SUGR.PREPTNS,HONEY	1	No Quantity							176099742			0
S3	2016	2016	2016	2	0	2	Export	528	Netherlands	NLD	834	United Rep. of Tanzania	TZA								06	SUGAR,SUGR.PREPTNS,HONEY	1	No Quantity							4369			0
S3	2016	2016	2016	2	0	2	Export	528	Netherlands	NLD	837	Bunkers									06	SUGAR,SUGR.PREPTNS,HONEY	1	No Quantity							4118			0
S3	2016	2016	2016	2	0	2	Export	528	Netherlands	NLD	842	USA	USA								06	SUGAR,SUGR.PREPTNS,HONEY	1	No Quantity							34260860			0
S3	2016	2016	2016	2	0	2	Export	528	Netherlands	NLD	854	Burkina Faso	BFA								06	SUGAR,SUGR.PREPTNS,HONEY	1	No Quantity							6442			0
S3	2016	2016	2016	2	0	2	Export	528	Netherlands	NLD	858	Uruguay	URY								06	SUGAR,SUGR.PREPTNS,HONEY	1	No Quantity							470705			0
S3	2016	2016	2016	2	0	2	Export	528	Netherlands	NLD	860	Uzbekistan	UZB								06	SUGAR,SUGR.PREPTNS,HONEY	1	No Quantity							51			0
S3	2016	2016	2016	2	0	2	Export	528	Netherlands	NLD	862	Venezuela	VEN								06	SUGAR,SUGR.PREPTNS,HONEY	1	No Quantity							156119			0
S3	2016	2016	2016	2	0	2	Export	528	Netherlands	NLD	887	Yemen	YEM								06	SUGAR,SUGR.PREPTNS,HONEY	1	No Quantity							768930			0
S3	2016	2016	2016	2	0	2	Export	528	Netherlands	NLD	894	Zambia	ZMB								06	SUGAR,SUGR.PREPTNS,HONEY	1	No Quantity							10			0
S3	2016	2016	2016	2	0	2	Export	528	Netherlands	NLD	899	Areas, nes									06	SUGAR,SUGR.PREPTNS,HONEY	1	No Quantity							2332			0
S3	2016	2016	2016	2	0	2	Export	533	Aruba	ABW	0	World	WLD								06	SUGAR,SUGR.PREPTNS,HONEY	1	No Quantity							358392			0
S3	2016	2016	2016	2	0	2	Export	533	Aruba	ABW	170	Colombia	COL								06	SUGAR,SUGR.PREPTNS,HONEY	1	No Quantity							355			0
S3	2016	2016	2016	2	0	2	Export	533	Aruba	ABW	484	Mexico	MEX								06	SUGAR,SUGR.PREPTNS,HONEY	1	No Quantity							586			0
S3	2016	2016	2016	2	0	2	Export	533	Aruba	ABW	531	Curaçao	CUW								06	SUGAR,SUGR.PREPTNS,HONEY	1	No Quantity							6132			0
S3	2016	2016	2016	2	0	2	Export	533	Aruba	ABW	591	Panama	PAN								06	SUGAR,SUGR.PREPTNS,HONEY	1	No Quantity							700			0
S3	2016	2016	2016	2	0	2	Export	533	Aruba	ABW	842	USA	USA								06	SUGAR,SUGR.PREPTNS,HONEY	1	No Quantity							410			0
S3	2016	2016	2016	2	0	2	Export	533	Aruba	ABW	862	Venezuela	VEN								06	SUGAR,SUGR.PREPTNS,HONEY	1	No Quantity							350178			0
S3	2016	2016	2016	2	0	2	Export	533	Aruba	ABW	899	Areas, nes									06	SUGAR,SUGR.PREPTNS,HONEY	1	No Quantity							30			0
S3	2016	2016	2016	2	0	2	Export	528	Netherlands	NLD	0	World	WLD								07	COFFEE,TEA,COCOA,SPICES	1	No Quantity							6766940138			0
S3	2016	2016	2016	2	0	2	Export	528	Netherlands	NLD	4	Afghanistan	AFG								07	COFFEE,TEA,COCOA,SPICES	1	No Quantity							1445282			0
S3	2016	2016	2016	2	0	2	Export	528	Netherlands	NLD	8	Albania	ALB								07	COFFEE,TEA,COCOA,SPICES	1	No Quantity							1388121			0
S3	2016	2016	2016	2	0	2	Export	528	Netherlands	NLD	12	Algeria	DZA								07	COFFEE,TEA,COCOA,SPICES	1	No Quantity							7353369			0
S3	2016	2016	2016	2	0	2	Export	528	Netherlands	NLD	20	Andorra	AND								07	COFFEE,TEA,COCOA,SPICES	1	No Quantity							1956969			0
S3	2016	2016	2016	2	0	2	Export	528	Netherlands	NLD	24	Angola	AGO								07	COFFEE,TEA,COCOA,SPICES	1	No Quantity							161131			0
S3	2016	2016	2016	2	0	2	Export	528	Netherlands	NLD	28	Antigua and Barbuda	ATG								07	COFFEE,TEA,COCOA,SPICES	1	No Quantity							10058			0
S3	2016	2016	2016	2	0	2	Export	528	Netherlands	NLD	31	Azerbaijan	AZE								07	COFFEE,TEA,COCOA,SPICES	1	No Quantity							532002			0
S3	2016	2016	2016	2	0	2	Export	528	Netherlands	NLD	32	Argentina	ARG								07	COFFEE,TEA,COCOA,SPICES	1	No Quantity							2586078			0
S3	2016	2016	2016	2	0	2	Export	528	Netherlands	NLD	36	Australia	AUS								07	COFFEE,TEA,COCOA,SPICES	1	No Quantity							122513281			0
S3	2016	2016	2016	2	0	2	Export	528	Netherlands	NLD	40	Austria	AUT								07	COFFEE,TEA,COCOA,SPICES	1	No Quantity							82574386			0
S3	2016	2016	2016	2	0	2	Export	528	Netherlands	NLD	44	Bahamas	BHS								07	COFFEE,TEA,COCOA,SPICES	1	No Quantity							75594			0
S3	2016	2016	2016	2	0	2	Export	528	Netherlands	NLD	48	Bahrain	BHR								07	COFFEE,TEA,COCOA,SPICES	1	No Quantity							5790213			0
S3	2016	2016	2016	2	0	2	Export	528	Netherlands	NLD	50	Bangladesh	BGD								07	COFFEE,TEA,COCOA,SPICES	1	No Quantity							651436			0
S3	2016	2016	2016	2	0	2	Export	528	Netherlands	NLD	51	Armenia	ARM								07	COFFEE,TEA,COCOA,SPICES	1	No Quantity							437804			0
S3	2016	2016	2016	2	0	2	Export	528	Netherlands	NLD	52	Barbados	BRB								07	COFFEE,TEA,COCOA,SPICES	1	No Quantity							109948			0
S3	2016	2016	2016	2	0	2	Export	528	Netherlands	NLD	56	Belgium	BEL								07	COFFEE,TEA,COCOA,SPICES	1	No Quantity							761110793			0
S3	2016	2016	2016	2	0	2	Export	528	Netherlands	NLD	60	Bermuda	BMU								07	COFFEE,TEA,COCOA,SPICES	1	No Quantity							38624			0
S3	2016	2016	2016	2	0	2	Export	528	Netherlands	NLD	64	Bhutan	BTN								07	COFFEE,TEA,COCOA,SPICES	1	No Quantity							15			0
S3	2016	2016	2016	2	0	2	Export	528	Netherlands	NLD	68	Bolivia (Plurinational State of)	BOL								07	COFFEE,TEA,COCOA,SPICES	1	No Quantity							654			0
S3	2016	2016	2016	2	0	2	Export	528	Netherlands	NLD	70	Bosnia Herzegovina	BIH								07	COFFEE,TEA,COCOA,SPICES	1	No Quantity							1296845			0
S3	2016	2016	2016	2	0	2	Export	528	Netherlands	NLD	72	Botswana	BWA								07	COFFEE,TEA,COCOA,SPICES	1	No Quantity							22			0
S3	2016	2016	2016	2	0	2	Export	528	Netherlands	NLD	74	Bouvet Island	BVT								07	COFFEE,TEA,COCOA,SPICES	1	No Quantity							1			0
S3	2016	2016	2016	2	0	2	Export	528	Netherlands	NLD	76	Brazil	BRA								07	COFFEE,TEA,COCOA,SPICES	1	No Quantity							4545656			0
S3	2016	2016	2016	2	0	2	Export	528	Netherlands	NLD	84	Belize	BLZ								07	COFFEE,TEA,COCOA,SPICES	1	No Quantity							76			0
S3	2016	2016	2016	2	0	2	Export	528	Netherlands	NLD	92	Br. Virgin Isds	VGB								07	COFFEE,TEA,COCOA,SPICES	1	No Quantity							4172			0
S3	2016	2016	2016	2	0	2	Export	528	Netherlands	NLD	96	Brunei Darussalam	BRN								07	COFFEE,TEA,COCOA,SPICES	1	No Quantity							117708			0
S3	2016	2016	2016	2	0	2	Export	528	Netherlands	NLD	100	Bulgaria	BGR								07	COFFEE,TEA,COCOA,SPICES	1	No Quantity							31814993			0
S3	2016	2016	2016	2	0	2	Export	528	Netherlands	NLD	104	Myanmar	MMR								07	COFFEE,TEA,COCOA,SPICES	1	No Quantity							36550			0
S3	2016	2016	2016	2	0	2	Export	528	Netherlands	NLD	108	Burundi	BDI								07	COFFEE,TEA,COCOA,SPICES	1	No Quantity							34			0
S3	2016	2016	2016	2	0	2	Export	528	Netherlands	NLD	112	Belarus	BLR								07	COFFEE,TEA,COCOA,SPICES	1	No Quantity							2241623			0
S3	2016	2016	2016	2	0	2	Export	528	Netherlands	NLD	116	Cambodia	KHM								07	COFFEE,TEA,COCOA,SPICES	1	No Quantity							2267			0
S3	2016	2016	2016	2	0	2	Export	528	Netherlands	NLD	120	Cameroon	CMR								07	COFFEE,TEA,COCOA,SPICES	1	No Quantity							4768			0
S3	2016	2016	2016	2	0	2	Export	528	Netherlands	NLD	124	Canada	CAN								07	COFFEE,TEA,COCOA,SPICES	1	No Quantity							21242894			0
S3	2016	2016	2016	2	0	2	Export	528	Netherlands	NLD	132	Cabo Verde	CPV								07	COFFEE,TEA,COCOA,SPICES	1	No Quantity							277039			0
S3	2016	2016	2016	2	0	2	Export	528	Netherlands	NLD	140	Central African Rep.	CAF								07	COFFEE,TEA,COCOA,SPICES	1	No Quantity							52189			0
S3	2016	2016	2016	2	0	2	Export	528	Netherlands	NLD	144	Sri Lanka	LKA								07	COFFEE,TEA,COCOA,SPICES	1	No Quantity							4858946			0
S3	2016	2016	2016	2	0	2	Export	528	Netherlands	NLD	148	Chad	TCD								07	COFFEE,TEA,COCOA,SPICES	1	No Quantity							20622			0
S3	2016	2016	2016	2	0	2	Export	528	Netherlands	NLD	152	Chile	CHL								07	COFFEE,TEA,COCOA,SPICES	1	No Quantity							8551444			0
S3	2016	2016	2016	2	0	2	Export	528	Netherlands	NLD	156	China	CHN								07	COFFEE,TEA,COCOA,SPICES	1	No Quantity							34638303			0
S3	2016	2016	2016	2	0	2	Export	528	Netherlands	NLD	170	Colombia	COL								07	COFFEE,TEA,COCOA,SPICES	1	No Quantity							1114327			0
S3	2016	2016	2016	2	0	2	Export	528	Netherlands	NLD	174	Comoros	COM								07	COFFEE,TEA,COCOA,SPICES	1	No Quantity							40			0
S3	2016	2016	2016	2	0	2	Export	528	Netherlands	NLD	178	Congo	COG								07	COFFEE,TEA,COCOA,SPICES	1	No Quantity							163288			0
S3	2016	2016	2016	2	0	2	Export	528	Netherlands	NLD	180	Dem. Rep. of the Congo	COD								07	COFFEE,TEA,COCOA,SPICES	1	No Quantity							10831			0
S3	2016	2016	2016	2	0	2	Export	528	Netherlands	NLD	188	Costa Rica	CRI								07	COFFEE,TEA,COCOA,SPICES	1	No Quantity							315870			0
S3	2016	2016	2016	2	0	2	Export	528	Netherlands	NLD	191	Croatia	HRV								07	COFFEE,TEA,COCOA,SPICES	1	No Quantity							13824997			0
S3	2016	2016	2016	2	0	2	Export	528	Netherlands	NLD	192	Cuba	CUB								07	COFFEE,TEA,COCOA,SPICES	1	No Quantity							133879			0
S3	2016	2016	2016	2	0	2	Export	528	Netherlands	NLD	196	Cyprus	CYP								07	COFFEE,TEA,COCOA,SPICES	1	No Quantity							6400093			0
S3	2016	2016	2016	2	0	2	Export	528	Netherlands	NLD	203	Czechia	CZE								07	COFFEE,TEA,COCOA,SPICES	1	No Quantity							77364357			0
S3	2016	2016	2016	2	0	2	Export	528	Netherlands	NLD	204	Benin	BEN								07	COFFEE,TEA,COCOA,SPICES	1	No Quantity							19519			0
S3	2016	2016	2016	2	0	2	Export	528	Netherlands	NLD	208	Denmark	DNK								07	COFFEE,TEA,COCOA,SPICES	1	No Quantity							79990244			0
S3	2016	2016	2016	2	0	2	Export	528	Netherlands	NLD	212	Dominica	DMA								07	COFFEE,TEA,COCOA,SPICES	1	No Quantity							16909			0
S3	2016	2016	2016	2	0	2	Export	528	Netherlands	NLD	214	Dominican Rep.	DOM								07	COFFEE,TEA,COCOA,SPICES	1	No Quantity							273796			0
S3	2016	2016	2016	2	0	2	Export	528	Netherlands	NLD	218	Ecuador	ECU								07	COFFEE,TEA,COCOA,SPICES	1	No Quantity							170271			0
S3	2016	2016	2016	2	0	2	Export	528	Netherlands	NLD	222	El Salvador	SLV								07	COFFEE,TEA,COCOA,SPICES	1	No Quantity							4727066			0
S3	2016	2016	2016	2	0	2	Export	528	Netherlands	NLD	226	Equatorial Guinea	GNQ								07	COFFEE,TEA,COCOA,SPICES	1	No Quantity							140784			0
S3	2016	2016	2016	2	0	2	Export	528	Netherlands	NLD	231	Ethiopia	ETH								07	COFFEE,TEA,COCOA,SPICES	1	No Quantity							1094463			0
S3	2016	2016	2016	2	0	2	Export	528	Netherlands	NLD	232	Eritrea	ERI								07	COFFEE,TEA,COCOA,SPICES	1	No Quantity							797			0
S3	2016	2016	2016	2	0	2	Export	528	Netherlands	NLD	233	Estonia	EST								07	COFFEE,TEA,COCOA,SPICES	1	No Quantity							7856331			0
S3	2016	2016	2016	2	0	2	Export	528	Netherlands	NLD	234	Faeroe Isds	FRO								07	COFFEE,TEA,COCOA,SPICES	1	No Quantity							106522			0
S3	2016	2016	2016	2	0	2	Export	528	Netherlands	NLD	242	Fiji	FJI								07	COFFEE,TEA,COCOA,SPICES	1	No Quantity							193964			0
S3	2016	2016	2016	2	0	2	Export	528	Netherlands	NLD	246	Finland	FIN								07	COFFEE,TEA,COCOA,SPICES	1	No Quantity							56788669			0
S3	2016	2016	2016	2	0	2	Export	528	Netherlands	NLD	251	France	FRA								07	COFFEE,TEA,COCOA,SPICES	1	No Quantity							619112599			0
S3	2016	2016	2016	2	0	2	Export	528	Netherlands	NLD	258	French Polynesia	PYF								07	COFFEE,TEA,COCOA,SPICES	1	No Quantity							1001944			0
S3	2016	2016	2016	2	0	2	Export	528	Netherlands	NLD	262	Djibouti	DJI								07	COFFEE,TEA,COCOA,SPICES	1	No Quantity							626149			0
S3	2016	2016	2016	2	0	2	Export	528	Netherlands	NLD	266	Gabon	GAB								07	COFFEE,TEA,COCOA,SPICES	1	No Quantity							125128			0
S3	2016	2016	2016	2	0	2	Export	528	Netherlands	NLD	268	Georgia	GEO								07	COFFEE,TEA,COCOA,SPICES	1	No Quantity							1027167			0
S3	2016	2016	2016	2	0	2	Export	528	Netherlands	NLD	270	Gambia	GMB								07	COFFEE,TEA,COCOA,SPICES	1	No Quantity							83933			0
S3	2016	2016	2016	2	0	2	Export	528	Netherlands	NLD	275	State of Palestine	PSE								07	COFFEE,TEA,COCOA,SPICES	1	No Quantity							6053641			0
S3	2016	2016	2016	2	0	2	Export	528	Netherlands	NLD	276	Germany	DEU								07	COFFEE,TEA,COCOA,SPICES	1	No Quantity							1741571899			0
S3	2016	2016	2016	2	0	2	Export	528	Netherlands	NLD	288	Ghana	GHA								07	COFFEE,TEA,COCOA,SPICES	1	No Quantity							1014241			0
S3	2016	2016	2016	2	0	2	Export	528	Netherlands	NLD	292	Gibraltar	GIB								07	COFFEE,TEA,COCOA,SPICES	1	No Quantity							29538			0
S3	2016	2016	2016	2	0	2	Export	528	Netherlands	NLD	300	Greece	GRC								07	COFFEE,TEA,COCOA,SPICES	1	No Quantity							39446815			0
S3	2016	2016	2016	2	0	2	Export	528	Netherlands	NLD	304	Greenland	GRL								07	COFFEE,TEA,COCOA,SPICES	1	No Quantity							2958			0
S3	2016	2016	2016	2	0	2	Export	528	Netherlands	NLD	308	Grenada	GRD								07	COFFEE,TEA,COCOA,SPICES	1	No Quantity							139			0
S3	2016	2016	2016	2	0	2	Export	528	Netherlands	NLD	316	Guam	GUM								07	COFFEE,TEA,COCOA,SPICES	1	No Quantity							704987			0
S3	2016	2016	2016	2	0	2	Export	528	Netherlands	NLD	320	Guatemala	GTM								07	COFFEE,TEA,COCOA,SPICES	1	No Quantity							4765166			0
S3	2016	2016	2016	2	0	2	Export	528	Netherlands	NLD	324	Guinea	GIN								07	COFFEE,TEA,COCOA,SPICES	1	No Quantity							35983			0
S3	2016	2016	2016	2	0	2	Export	528	Netherlands	NLD	328	Guyana	GUY								07	COFFEE,TEA,COCOA,SPICES	1	No Quantity							506545			0
S3	2016	2016	2016	2	0	2	Export	528	Netherlands	NLD	332	Haiti	HTI								07	COFFEE,TEA,COCOA,SPICES	1	No Quantity							79249			0
S3	2016	2016	2016	2	0	2	Export	528	Netherlands	NLD	340	Honduras	HND								07	COFFEE,TEA,COCOA,SPICES	1	No Quantity							2313051			0
S3	2016	2016	2016	2	0	2	Export	528	Netherlands	NLD	344	China, Hong Kong SAR	HKG								07	COFFEE,TEA,COCOA,SPICES	1	No Quantity							50923600			0
S3	2016	2016	2016	2	0	2	Export	528	Netherlands	NLD	348	Hungary	HUN								07	COFFEE,TEA,COCOA,SPICES	1	No Quantity							41536843			0
S3	2016	2016	2016	2	0	2	Export	528	Netherlands	NLD	352	Iceland	ISL								07	COFFEE,TEA,COCOA,SPICES	1	No Quantity							13230906			0
S3	2016	2016	2016	2	0	2	Export	528	Netherlands	NLD	360	Indonesia	IDN								07	COFFEE,TEA,COCOA,SPICES	1	No Quantity							1667871			0
S3	2016	2016	2016	2	0	2	Export	528	Netherlands	NLD	364	Iran	IRN								07	COFFEE,TEA,COCOA,SPICES	1	No Quantity							11363290			0
S3	2016	2016	2016	2	0	2	Export	528	Netherlands	NLD	368	Iraq	IRQ								07	COFFEE,TEA,COCOA,SPICES	1	No Quantity							2367195			0
S3	2016	2016	2016	2	0	2	Export	528	Netherlands	NLD	372	Ireland	IRL								07	COFFEE,TEA,COCOA,SPICES	1	No Quantity							33216594			0
S3	2016	2016	2016	2	0	2	Export	528	Netherlands	NLD	376	Israel	ISR								07	COFFEE,TEA,COCOA,SPICES	1	No Quantity							24647398			0
S3	2016	2016	2016	2	0	2	Export	528	Netherlands	NLD	381	Italy	ITA								07	COFFEE,TEA,COCOA,SPICES	1	No Quantity							213636688			0
S3	2016	2016	2016	2	0	2	Export	528	Netherlands	NLD	384	Côte d'Ivoire	CIV								07	COFFEE,TEA,COCOA,SPICES	1	No Quantity							124343			0
S3	2016	2016	2016	2	0	2	Export	528	Netherlands	NLD	388	Jamaica	JAM								07	COFFEE,TEA,COCOA,SPICES	1	No Quantity							137610			0
S3	2016	2016	2016	2	0	2	Export	528	Netherlands	NLD	392	Japan	JPN								07	COFFEE,TEA,COCOA,SPICES	1	No Quantity							55869774			0
S3	2016	2016	2016	2	0	2	Export	528	Netherlands	NLD	398	Kazakhstan	KAZ								07	COFFEE,TEA,COCOA,SPICES	1	No Quantity							6594880			0
S3	2016	2016	2016	2	0	2	Export	528	Netherlands	NLD	400	Jordan	JOR								07	COFFEE,TEA,COCOA,SPICES	1	No Quantity							17446359			0
S3	2016	2016	2016	2	0	2	Export	528	Netherlands	NLD	404	Kenya	KEN								07	COFFEE,TEA,COCOA,SPICES	1	No Quantity							548210			0
S3	2016	2016	2016	2	0	2	Export	528	Netherlands	NLD	408	Dem. People's Rep. of Korea	PRK								07	COFFEE,TEA,COCOA,SPICES	1	No Quantity							696			0
S3	2016	2016	2016	2	0	2	Export	528	Netherlands	NLD	410	Rep. of Korea	KOR								07	COFFEE,TEA,COCOA,SPICES	1	No Quantity							35034967			0
S3	2016	2016	2016	2	0	2	Export	528	Netherlands	NLD	414	Kuwait	KWT								07	COFFEE,TEA,COCOA,SPICES	1	No Quantity							5949355			0
S3	2016	2016	2016	2	0	2	Export	528	Netherlands	NLD	417	Kyrgyzstan	KGZ								07	COFFEE,TEA,COCOA,SPICES	1	No Quantity							595210			0
S3	2016	2016	2016	2	0	2	Export	528	Netherlands	NLD	422	Lebanon	LBN								07	COFFEE,TEA,COCOA,SPICES	1	No Quantity							12889780			0
S3	2016	2016	2016	2	0	2	Export	528	Netherlands	NLD	426	Lesotho	LSO								07	COFFEE,TEA,COCOA,SPICES	1	No Quantity							20			0
S3	2016	2016	2016	2	0	2	Export	528	Netherlands	NLD	428	Latvia	LVA								07	COFFEE,TEA,COCOA,SPICES	1	No Quantity							11023910			0
S3	2016	2016	2016	2	0	2	Export	528	Netherlands	NLD	430	Liberia	LBR								07	COFFEE,TEA,COCOA,SPICES	1	No Quantity							614064			0
S3	2016	2016	2016	2	0	2	Export	528	Netherlands	NLD	434	Libya	LBY								07	COFFEE,TEA,COCOA,SPICES	1	No Quantity							4600098			0
S3	2016	2016	2016	2	0	2	Export	528	Netherlands	NLD	440	Lithuania	LTU								07	COFFEE,TEA,COCOA,SPICES	1	No Quantity							17486174			0
S3	2016	2016	2016	2	0	2	Export	528	Netherlands	NLD	442	Luxembourg	LUX								07	COFFEE,TEA,COCOA,SPICES	1	No Quantity							9618780			0
S3	2016	2016	2016	2	0	2	Export	528	Netherlands	NLD	446	China, Macao SAR	MAC								07	COFFEE,TEA,COCOA,SPICES	1	No Quantity							88648			0
S3	2016	2016	2016	2	0	2	Export	528	Netherlands	NLD	450	Madagascar	MDG								07	COFFEE,TEA,COCOA,SPICES	1	No Quantity							78701			0
S3	2016	2016	2016	2	0	2	Export	528	Netherlands	NLD	454	Malawi	MWI								07	COFFEE,TEA,COCOA,SPICES	1	No Quantity							63			0
S3	2016	2016	2016	2	0	2	Export	528	Netherlands	NLD	458	Malaysia	MYS								07	COFFEE,TEA,COCOA,SPICES	1	No Quantity							9187271			0
S3	2016	2016	2016	2	0	2	Export	528	Netherlands	NLD	462	Maldives	MDV								07	COFFEE,TEA,COCOA,SPICES	1	No Quantity							492146			0
S3	2016	2016	2016	2	0	2	Export	528	Netherlands	NLD	466	Mali	MLI								07	COFFEE,TEA,COCOA,SPICES	1	No Quantity							204450			0
S3	2016	2016	2016	2	0	2	Export	528	Netherlands	NLD	470	Malta	MLT								07	COFFEE,TEA,COCOA,SPICES	1	No Quantity							2869970			0
S3	2016	2016	2016	2	0	2	Export	528	Netherlands	NLD	478	Mauritania	MRT								07	COFFEE,TEA,COCOA,SPICES	1	No Quantity							15122			0
S3	2016	2016	2016	2	0	2	Export	528	Netherlands	NLD	480	Mauritius	MUS								07	COFFEE,TEA,COCOA,SPICES	1	No Quantity							2450112			0
S3	2016	2016	2016	2	0	2	Export	528	Netherlands	NLD	484	Mexico	MEX								07	COFFEE,TEA,COCOA,SPICES	1	No Quantity							13221994			0
S3	2016	2016	2016	2	0	2	Export	528	Netherlands	NLD	490	Other Asia, nes									07	COFFEE,TEA,COCOA,SPICES	1	No Quantity							8371218			0
S3	2016	2016	2016	2	0	2	Export	528	Netherlands	NLD	496	Mongolia	MNG								07	COFFEE,TEA,COCOA,SPICES	1	No Quantity							1729743			0
S3	2016	2016	2016	2	0	2	Export	528	Netherlands	NLD	498	Rep. of Moldova	MDA								07	COFFEE,TEA,COCOA,SPICES	1	No Quantity							1519032			0
S3	2016	2016	2016	2	0	2	Export	528	Netherlands	NLD	499	Montenegro	MNE								07	COFFEE,TEA,COCOA,SPICES	1	No Quantity							470838			0
S3	2016	2016	2016	2	0	2	Export	528	Netherlands	NLD	504	Morocco	MAR								07	COFFEE,TEA,COCOA,SPICES	1	No Quantity							7719802			0
S3	2016	2016	2016	2	0	2	Export	528	Netherlands	NLD	508	Mozambique	MOZ								07	COFFEE,TEA,COCOA,SPICES	1	No Quantity							29591			0
S3	2016	2016	2016	2	0	2	Export	528	Netherlands	NLD	512	Oman	OMN								07	COFFEE,TEA,COCOA,SPICES	1	No Quantity							1643231			0
S3	2016	2016	2016	2	0	2	Export	528	Netherlands	NLD	516	Namibia	NAM								07	COFFEE,TEA,COCOA,SPICES	1	No Quantity							1226			0
S3	2016	2016	2016	2	0	2	Export	528	Netherlands	NLD	524	Nepal	NPL								07	COFFEE,TEA,COCOA,SPICES	1	No Quantity							852322			0
S3	2016	2016	2016	2	0	2	Export	528	Netherlands	NLD	531	Curaçao	CUW								07	COFFEE,TEA,COCOA,SPICES	1	No Quantity							11210297			0
S3	2016	2016	2016	2	0	2	Export	528	Netherlands	NLD	533	Aruba	ABW								07	COFFEE,TEA,COCOA,SPICES	1	No Quantity							2318911			0
S3	2016	2016	2016	2	0	2	Export	528	Netherlands	NLD	534	Saint Maarten	SXM								07	COFFEE,TEA,COCOA,SPICES	1	No Quantity							442324			0
S3	2016	2016	2016	2	0	2	Export	528	Netherlands	NLD	535	Bonaire	BES								07	COFFEE,TEA,COCOA,SPICES	1	No Quantity							5716301			0
S3	2016	2016	2016	2	0	2	Export	528	Netherlands	NLD	540	New Caledonia	NCL								07	COFFEE,TEA,COCOA,SPICES	1	No Quantity							305116			0
S3	2016	2016	2016	2	0	2	Export	528	Netherlands	NLD	548	Vanuatu	VUT								07	COFFEE,TEA,COCOA,SPICES	1	No Quantity							55			0
S3	2016	2016	2016	2	0	2	Export	528	Netherlands	NLD	554	New Zealand	NZL								07	COFFEE,TEA,COCOA,SPICES	1	No Quantity							9234692			0
S3	2016	2016	2016	2	0	2	Export	528	Netherlands	NLD	558	Nicaragua	NIC								07	COFFEE,TEA,COCOA,SPICES	1	No Quantity							84			0
S3	2016	2016	2016	2	0	2	Export	528	Netherlands	NLD	562	Niger	NER								07	COFFEE,TEA,COCOA,SPICES	1	No Quantity							2245			0
S3	2016	2016	2016	2	0	2	Export	528	Netherlands	NLD	566	Nigeria	NGA								07	COFFEE,TEA,COCOA,SPICES	1	No Quantity							1404657			0
S3	2016	2016	2016	2	0	2	Export	528	Netherlands	NLD	568	Other Europe, nes									07	COFFEE,TEA,COCOA,SPICES	1	No Quantity							95481			0
S3	2016	2016	2016	2	0	2	Export	528	Netherlands	NLD	577	Other Africa, nes									07	COFFEE,TEA,COCOA,SPICES	1	No Quantity							322546			0
S3	2016	2016	2016	2	0	2	Export	528	Netherlands	NLD	579	Norway	NOR								07	COFFEE,TEA,COCOA,SPICES	1	No Quantity							62867074			0
S3	2016	2016	2016	2	0	2	Export	528	Netherlands	NLD	585	Palau	PLW								07	COFFEE,TEA,COCOA,SPICES	1	No Quantity							7			0
S3	2016	2016	2016	2	0	2	Export	528	Netherlands	NLD	586	Pakistan	PAK								07	COFFEE,TEA,COCOA,SPICES	1	No Quantity							2114604			0
S3	2016	2016	2016	2	0	2	Export	528	Netherlands	NLD	591	Panama	PAN								07	COFFEE,TEA,COCOA,SPICES	1	No Quantity							2922695			0
S3	2016	2016	2016	2	0	2	Export	528	Netherlands	NLD	598	Papua New Guinea	PNG								07	COFFEE,TEA,COCOA,SPICES	1	No Quantity							15296			0
S3	2016	2016	2016	2	0	2	Export	528	Netherlands	NLD	600	Paraguay	PRY								07	COFFEE,TEA,COCOA,SPICES	1	No Quantity							712216			0
S3	2016	2016	2016	2	0	2	Export	528	Netherlands	NLD	604	Peru	PER								07	COFFEE,TEA,COCOA,SPICES	1	No Quantity							596370			0
S3	2016	2016	2016	2	0	2	Export	528	Netherlands	NLD	608	Philippines	PHL								07	COFFEE,TEA,COCOA,SPICES	1	No Quantity							18088363			0
S3	2016	2016	2016	2	0	2	Export	528	Netherlands	NLD	616	Poland	POL								07	COFFEE,TEA,COCOA,SPICES	1	No Quantity							245128898			0
S3	2016	2016	2016	2	0	2	Export	528	Netherlands	NLD	620	Portugal	PRT								07	COFFEE,TEA,COCOA,SPICES	1	No Quantity							27985564			0
S3	2016	2016	2016	2	0	2	Export	528	Netherlands	NLD	624	Guinea-Bissau	GNB								07	COFFEE,TEA,COCOA,SPICES	1	No Quantity							41			0
S3	2016	2016	2016	2	0	2	Export	528	Netherlands	NLD	626	Timor-Leste	TLS								07	COFFEE,TEA,COCOA,SPICES	1	No Quantity							2			0
S3	2016	2016	2016	2	0	2	Export	528	Netherlands	NLD	634	Qatar	QAT								07	COFFEE,TEA,COCOA,SPICES	1	No Quantity							6932343			0
S3	2016	2016	2016	2	0	2	Export	528	Netherlands	NLD	642	Romania	ROU								07	COFFEE,TEA,COCOA,SPICES	1	No Quantity							25907043			0
S3	2016	2016	2016	2	0	2	Export	528	Netherlands	NLD	643	Russian Federation	RUS								07	COFFEE,TEA,COCOA,SPICES	1	No Quantity							90864864			0
S3	2016	2016	2016	2	0	2	Export	528	Netherlands	NLD	646	Rwanda	RWA								07	COFFEE,TEA,COCOA,SPICES	1	No Quantity							7703			0
S3	2016	2016	2016	2	0	2	Export	528	Netherlands	NLD	652	Saint Barthélemy	BLM								07	COFFEE,TEA,COCOA,SPICES	1	No Quantity							25			0
S3	2016	2016	2016	2	0	2	Export	528	Netherlands	NLD	659	Saint Kitts and Nevis	KNA								07	COFFEE,TEA,COCOA,SPICES	1	No Quantity							15			0
S3	2016	2016	2016	2	0	2	Export	528	Netherlands	NLD	660	Anguilla	AIA								07	COFFEE,TEA,COCOA,SPICES	1	No Quantity							284127			0
S3	2016	2016	2016	2	0	2	Export	528	Netherlands	NLD	662	Saint Lucia	LCA								07	COFFEE,TEA,COCOA,SPICES	1	No Quantity							40158			0
S3	2016	2016	2016	2	0	2	Export	528	Netherlands	NLD	674	San Marino	SMR								07	COFFEE,TEA,COCOA,SPICES	1	No Quantity							86698			0
S3	2016	2016	2016	2	0	2	Export	528	Netherlands	NLD	678	Sao Tome and Principe	STP								07	COFFEE,TEA,COCOA,SPICES	1	No Quantity							34			0
S3	2016	2016	2016	2	0	2	Export	528	Netherlands	NLD	682	Saudi Arabia	SAU								07	COFFEE,TEA,COCOA,SPICES	1	No Quantity							49896730			0
S3	2016	2016	2016	2	0	2	Export	528	Netherlands	NLD	686	Senegal	SEN								07	COFFEE,TEA,COCOA,SPICES	1	No Quantity							601370			0
S3	2016	2016	2016	2	0	2	Export	528	Netherlands	NLD	688	Serbia	SRB								07	COFFEE,TEA,COCOA,SPICES	1	No Quantity							10721553			0
S3	2016	2016	2016	2	0	2	Export	528	Netherlands	NLD	690	Seychelles	SYC								07	COFFEE,TEA,COCOA,SPICES	1	No Quantity							24085			0
S3	2016	2016	2016	2	0	2	Export	528	Netherlands	NLD	694	Sierra Leone	SLE								07	COFFEE,TEA,COCOA,SPICES	1	No Quantity							33401			0
S3	2016	2016	2016	2	0	2	Export	528	Netherlands	NLD	699	India	IND								07	COFFEE,TEA,COCOA,SPICES	1	No Quantity							8332746			0
S3	2016	2016	2016	2	0	2	Export	528	Netherlands	NLD	702	Singapore	SGP								07	COFFEE,TEA,COCOA,SPICES	1	No Quantity							45714113			0
S3	2016	2016	2016	2	0	2	Export	528	Netherlands	NLD	703	Slovakia	SVK								07	COFFEE,TEA,COCOA,SPICES	1	No Quantity							24145933			0
S3	2016	2016	2016	2	0	2	Export	528	Netherlands	NLD	704	Viet Nam	VNM								07	COFFEE,TEA,COCOA,SPICES	1	No Quantity							2639242			0
S3	2016	2016	2016	2	0	2	Export	528	Netherlands	NLD	705	Slovenia	SVN								07	COFFEE,TEA,COCOA,SPICES	1	No Quantity							9446681			0
S3	2016	2016	2016	2	0	2	Export	528	Netherlands	NLD	706	Somalia	SOM								07	COFFEE,TEA,COCOA,SPICES	1	No Quantity							39599			0
S3	2016	2016	2016	2	0	2	Export	528	Netherlands	NLD	710	South Africa	ZAF								07	COFFEE,TEA,COCOA,SPICES	1	No Quantity							23719408			0
S3	2016	2016	2016	2	0	2	Export	528	Netherlands	NLD	716	Zimbabwe	ZWE								07	COFFEE,TEA,COCOA,SPICES	1	No Quantity							97162			0
S3	2016	2016	2016	2	0	2	Export	528	Netherlands	NLD	724	Spain	ESP								07	COFFEE,TEA,COCOA,SPICES	1	No Quantity							161360824			0
S3	2016	2016	2016	2	0	2	Export	528	Netherlands	NLD	728	South Sudan	SSD								07	COFFEE,TEA,COCOA,SPICES	1	No Quantity							23956			0
S3	2016	2016	2016	2	0	2	Export	528	Netherlands	NLD	729	Sudan	SDN								07	COFFEE,TEA,COCOA,SPICES	1	No Quantity							275303			0
S3	2016	2016	2016	2	0	2	Export	528	Netherlands	NLD	740	Suriname	SUR								07	COFFEE,TEA,COCOA,SPICES	1	No Quantity							2983634			0
S3	2016	2016	2016	2	0	2	Export	528	Netherlands	NLD	752	Sweden	SWE								07	COFFEE,TEA,COCOA,SPICES	1	No Quantity							143841062			0
S3	2016	2016	2016	2	0	2	Export	528	Netherlands	NLD	757	Switzerland	CHE								07	COFFEE,TEA,COCOA,SPICES	1	No Quantity							204586058			0
S3	2016	2016	2016	2	0	2	Export	528	Netherlands	NLD	760	Syria	SYR								07	COFFEE,TEA,COCOA,SPICES	1	No Quantity							2161933			0
S3	2016	2016	2016	2	0	2	Export	528	Netherlands	NLD	762	Tajikistan	TJK								07	COFFEE,TEA,COCOA,SPICES	1	No Quantity							14350			0
S3	2016	2016	2016	2	0	2	Export	528	Netherlands	NLD	764	Thailand	THA								07	COFFEE,TEA,COCOA,SPICES	1	No Quantity							8890797			0
S3	2016	2016	2016	2	0	2	Export	528	Netherlands	NLD	768	Togo	TGO								07	COFFEE,TEA,COCOA,SPICES	1	No Quantity							61988			0
S3	2016	2016	2016	2	0	2	Export	528	Netherlands	NLD	780	Trinidad and Tobago	TTO								07	COFFEE,TEA,COCOA,SPICES	1	No Quantity							513882			0
S3	2016	2016	2016	2	0	2	Export	528	Netherlands	NLD	784	United Arab Emirates	ARE								07	COFFEE,TEA,COCOA,SPICES	1	No Quantity							116503953			0
S3	2016	2016	2016	2	0	2	Export	528	Netherlands	NLD	788	Tunisia	TUN								07	COFFEE,TEA,COCOA,SPICES	1	No Quantity							3658547			0
S3	2016	2016	2016	2	0	2	Export	528	Netherlands	NLD	792	Turkey	TUR								07	COFFEE,TEA,COCOA,SPICES	1	No Quantity							102622114			0
S3	2016	2016	2016	2	0	2	Export	528	Netherlands	NLD	795	Turkmenistan	TKM								07	COFFEE,TEA,COCOA,SPICES	1	No Quantity							69257			0
S3	2016	2016	2016	2	0	2	Export	528	Netherlands	NLD	800	Uganda	UGA								07	COFFEE,TEA,COCOA,SPICES	1	No Quantity							146934			0
S3	2016	2016	2016	2	0	2	Export	528	Netherlands	NLD	804	Ukraine	UKR								07	COFFEE,TEA,COCOA,SPICES	1	No Quantity							65609884			0
S3	2016	2016	2016	2	0	2	Export	528	Netherlands	NLD	807	North Macedonia	MKD								07	COFFEE,TEA,COCOA,SPICES	1	No Quantity							3593206			0
S3	2016	2016	2016	2	0	2	Export	528	Netherlands	NLD	818	Egypt	EGY								07	COFFEE,TEA,COCOA,SPICES	1	No Quantity							21059824			0
S3	2016	2016	2016	2	0	2	Export	528	Netherlands	NLD	826	United Kingdom	GBR								07	COFFEE,TEA,COCOA,SPICES	1	No Quantity							579940130			0
S3	2016	2016	2016	2	0	2	Export	528	Netherlands	NLD	834	United Rep. of Tanzania	TZA								07	COFFEE,TEA,COCOA,SPICES	1	No Quantity							86437			0
S3	2016	2016	2016	2	0	2	Export	528	Netherlands	NLD	837	Bunkers									07	COFFEE,TEA,COCOA,SPICES	1	No Quantity							30493			0
S3	2016	2016	2016	2	0	2	Export	528	Netherlands	NLD	842	USA	USA								07	COFFEE,TEA,COCOA,SPICES	1	No Quantity							256939227			0
S3	2016	2016	2016	2	0	2	Export	528	Netherlands	NLD	854	Burkina Faso	BFA								07	COFFEE,TEA,COCOA,SPICES	1	No Quantity							25983			0
S3	2016	2016	2016	2	0	2	Export	528	Netherlands	NLD	858	Uruguay	URY								07	COFFEE,TEA,COCOA,SPICES	1	No Quantity							2468993			0
S3	2016	2016	2016	2	0	2	Export	528	Netherlands	NLD	860	Uzbekistan	UZB								07	COFFEE,TEA,COCOA,SPICES	1	No Quantity							1090545			0
S3	2016	2016	2016	2	0	2	Export	528	Netherlands	NLD	862	Venezuela	VEN								07	COFFEE,TEA,COCOA,SPICES	1	No Quantity							7577560			0
S3	2016	2016	2016	2	0	2	Export	528	Netherlands	NLD	887	Yemen	YEM								07	COFFEE,TEA,COCOA,SPICES	1	No Quantity							23573			0
S3	2016	2016	2016	2	0	2	Export	528	Netherlands	NLD	894	Zambia	ZMB								07	COFFEE,TEA,COCOA,SPICES	1	No Quantity							103			0
S3	2016	2016	2016	2	0	2	Export	528	Netherlands	NLD	899	Areas, nes									07	COFFEE,TEA,COCOA,SPICES	1	No Quantity							40561			0
S3	2016	2016	2016	2	0	2	Export	533	Aruba	ABW	0	World	WLD								07	COFFEE,TEA,COCOA,SPICES	1	No Quantity							127175			0
S3	2016	2016	2016	2	0	2	Export	533	Aruba	ABW	156	China	CHN								07	COFFEE,TEA,COCOA,SPICES	1	No Quantity							2			0
S3	2016	2016	2016	2	0	2	Export	533	Aruba	ABW	170	Colombia	COL								07	COFFEE,TEA,COCOA,SPICES	1	No Quantity							97493			0
S3	2016	2016	2016	2	0	2	Export	533	Aruba	ABW	531	Curaçao	CUW								07	COFFEE,TEA,COCOA,SPICES	1	No Quantity							12837			0
S3	2016	2016	2016	2	0	2	Export	533	Aruba	ABW	842	USA	USA								07	COFFEE,TEA,COCOA,SPICES	1	No Quantity							382			0
S3	2016	2016	2016	2	0	2	Export	533	Aruba	ABW	862	Venezuela	VEN								07	COFFEE,TEA,COCOA,SPICES	1	No Quantity							5094			0
S3	2016	2016	2016	2	0	2	Export	533	Aruba	ABW	899	Areas, nes									07	COFFEE,TEA,COCOA,SPICES	1	No Quantity							11368			0
S3	2016	2016	2016	2	0	2	Export	528	Netherlands	NLD	0	World	WLD								08	ANIMAL FEED STUFF	1	No Quantity							4700036096			0
S3	2016	2016	2016	2	0	2	Export	528	Netherlands	NLD	4	Afghanistan	AFG								08	ANIMAL FEED STUFF	1	No Quantity							635			0
S3	2016	2016	2016	2	0	2	Export	528	Netherlands	NLD	8	Albania	ALB								08	ANIMAL FEED STUFF	1	No Quantity							117704			0
S3	2016	2016	2016	2	0	2	Export	528	Netherlands	NLD	12	Algeria	DZA								08	ANIMAL FEED STUFF	1	No Quantity							4226500			0
S3	2016	2016	2016	2	0	2	Export	528	Netherlands	NLD	20	Andorra	AND								08	ANIMAL FEED STUFF	1	No Quantity							377			0
S3	2016	2016	2016	2	0	2	Export	528	Netherlands	NLD	24	Angola	AGO								08	ANIMAL FEED STUFF	1	No Quantity							54407			0
S3	2016	2016	2016	2	0	2	Export	528	Netherlands	NLD	28	Antigua and Barbuda	ATG								08	ANIMAL FEED STUFF	1	No Quantity							27			0
S3	2016	2016	2016	2	0	2	Export	528	Netherlands	NLD	31	Azerbaijan	AZE								08	ANIMAL FEED STUFF	1	No Quantity							785662			0
S3	2016	2016	2016	2	0	2	Export	528	Netherlands	NLD	32	Argentina	ARG								08	ANIMAL FEED STUFF	1	No Quantity							193634			0
S3	2016	2016	2016	2	0	2	Export	528	Netherlands	NLD	36	Australia	AUS								08	ANIMAL FEED STUFF	1	No Quantity							9993601			0
S3	2016	2016	2016	2	0	2	Export	528	Netherlands	NLD	40	Austria	AUT								08	ANIMAL FEED STUFF	1	No Quantity							43842309			0
S3	2016	2016	2016	2	0	2	Export	528	Netherlands	NLD	44	Bahamas	BHS								08	ANIMAL FEED STUFF	1	No Quantity							51			0
S3	2016	2016	2016	2	0	2	Export	528	Netherlands	NLD	48	Bahrain	BHR								08	ANIMAL FEED STUFF	1	No Quantity							400459			0
S3	2016	2016	2016	2	0	2	Export	528	Netherlands	NLD	50	Bangladesh	BGD								08	ANIMAL FEED STUFF	1	No Quantity							16131003			0
S3	2016	2016	2016	2	0	2	Export	528	Netherlands	NLD	51	Armenia	ARM								08	ANIMAL FEED STUFF	1	No Quantity							303544			0
S3	2016	2016	2016	2	0	2	Export	528	Netherlands	NLD	52	Barbados	BRB								08	ANIMAL FEED STUFF	1	No Quantity							107328			0
S3	2016	2016	2016	2	0	2	Export	528	Netherlands	NLD	56	Belgium	BEL								08	ANIMAL FEED STUFF	1	No Quantity							1019370808			0
S3	2016	2016	2016	2	0	2	Export	528	Netherlands	NLD	68	Bolivia (Plurinational State of)	BOL								08	ANIMAL FEED STUFF	1	No Quantity							351201			0
S3	2016	2016	2016	2	0	2	Export	528	Netherlands	NLD	70	Bosnia Herzegovina	BIH								08	ANIMAL FEED STUFF	1	No Quantity							1012459			0
S3	2016	2016	2016	2	0	2	Export	528	Netherlands	NLD	76	Brazil	BRA								08	ANIMAL FEED STUFF	1	No Quantity							29915045			0
S3	2016	2016	2016	2	0	2	Export	528	Netherlands	NLD	84	Belize	BLZ								08	ANIMAL FEED STUFF	1	No Quantity							856386			0
S3	2016	2016	2016	2	0	2	Export	528	Netherlands	NLD	96	Brunei Darussalam	BRN								08	ANIMAL FEED STUFF	1	No Quantity							380460			0
S3	2016	2016	2016	2	0	2	Export	528	Netherlands	NLD	100	Bulgaria	BGR								08	ANIMAL FEED STUFF	1	No Quantity							6988616			0
S3	2016	2016	2016	2	0	2	Export	528	Netherlands	NLD	104	Myanmar	MMR								08	ANIMAL FEED STUFF	1	No Quantity							754609			0
S3	2016	2016	2016	2	0	2	Export	528	Netherlands	NLD	108	Burundi	BDI								08	ANIMAL FEED STUFF	1	No Quantity							3637			0
S3	2016	2016	2016	2	0	2	Export	528	Netherlands	NLD	112	Belarus	BLR								08	ANIMAL FEED STUFF	1	No Quantity							5258016			0
S3	2016	2016	2016	2	0	2	Export	528	Netherlands	NLD	116	Cambodia	KHM								08	ANIMAL FEED STUFF	1	No Quantity							73765			0
S3	2016	2016	2016	2	0	2	Export	528	Netherlands	NLD	120	Cameroon	CMR								08	ANIMAL FEED STUFF	1	No Quantity							553974			0
S3	2016	2016	2016	2	0	2	Export	528	Netherlands	NLD	124	Canada	CAN								08	ANIMAL FEED STUFF	1	No Quantity							6133721			0
S3	2016	2016	2016	2	0	2	Export	528	Netherlands	NLD	132	Cabo Verde	CPV								08	ANIMAL FEED STUFF	1	No Quantity							20268			0
S3	2016	2016	2016	2	0	2	Export	528	Netherlands	NLD	140	Central African Rep.	CAF								08	ANIMAL FEED STUFF	1	No Quantity							50			0
S3	2016	2016	2016	2	0	2	Export	528	Netherlands	NLD	144	Sri Lanka	LKA								08	ANIMAL FEED STUFF	1	No Quantity							351881			0
S3	2016	2016	2016	2	0	2	Export	528	Netherlands	NLD	148	Chad	TCD								08	ANIMAL FEED STUFF	1	No Quantity							3			0
S3	2016	2016	2016	2	0	2	Export	528	Netherlands	NLD	152	Chile	CHL								08	ANIMAL FEED STUFF	1	No Quantity							16140428			0
S3	2016	2016	2016	2	0	2	Export	528	Netherlands	NLD	156	China	CHN								08	ANIMAL FEED STUFF	1	No Quantity							21509898			0
S3	2016	2016	2016	2	0	2	Export	528	Netherlands	NLD	170	Colombia	COL								08	ANIMAL FEED STUFF	1	No Quantity							2059985			0
S3	2016	2016	2016	2	0	2	Export	528	Netherlands	NLD	174	Comoros	COM								08	ANIMAL FEED STUFF	1	No Quantity							15754			0
S3	2016	2016	2016	2	0	2	Export	528	Netherlands	NLD	178	Congo	COG								08	ANIMAL FEED STUFF	1	No Quantity							331658			0
S3	2016	2016	2016	2	0	2	Export	528	Netherlands	NLD	180	Dem. Rep. of the Congo	COD								08	ANIMAL FEED STUFF	1	No Quantity							167428			0
S3	2016	2016	2016	2	0	2	Export	528	Netherlands	NLD	188	Costa Rica	CRI								08	ANIMAL FEED STUFF	1	No Quantity							738917			0
S3	2016	2016	2016	2	0	2	Export	528	Netherlands	NLD	191	Croatia	HRV								08	ANIMAL FEED STUFF	1	No Quantity							4853022			0
S3	2016	2016	2016	2	0	2	Export	528	Netherlands	NLD	192	Cuba	CUB								08	ANIMAL FEED STUFF	1	No Quantity							89			0
S3	2016	2016	2016	2	0	2	Export	528	Netherlands	NLD	196	Cyprus	CYP								08	ANIMAL FEED STUFF	1	No Quantity							5518443			0
S3	2016	2016	2016	2	0	2	Export	528	Netherlands	NLD	203	Czechia	CZE								08	ANIMAL FEED STUFF	1	No Quantity							57962522			0
S3	2016	2016	2016	2	0	2	Export	528	Netherlands	NLD	204	Benin	BEN								08	ANIMAL FEED STUFF	1	No Quantity							252368			0
S3	2016	2016	2016	2	0	2	Export	528	Netherlands	NLD	208	Denmark	DNK								08	ANIMAL FEED STUFF	1	No Quantity							108771039			0
S3	2016	2016	2016	2	0	2	Export	528	Netherlands	NLD	212	Dominica	DMA								08	ANIMAL FEED STUFF	1	No Quantity							482			0
S3	2016	2016	2016	2	0	2	Export	528	Netherlands	NLD	214	Dominican Rep.	DOM								08	ANIMAL FEED STUFF	1	No Quantity							1854184			0
S3	2016	2016	2016	2	0	2	Export	528	Netherlands	NLD	218	Ecuador	ECU								08	ANIMAL FEED STUFF	1	No Quantity							1192302			0
S3	2016	2016	2016	2	0	2	Export	528	Netherlands	NLD	222	El Salvador	SLV								08	ANIMAL FEED STUFF	1	No Quantity							20533			0
S3	2016	2016	2016	2	0	2	Export	528	Netherlands	NLD	226	Equatorial Guinea	GNQ								08	ANIMAL FEED STUFF	1	No Quantity							51			0
S3	2016	2016	2016	2	0	2	Export	528	Netherlands	NLD	231	Ethiopia	ETH								08	ANIMAL FEED STUFF	1	No Quantity							1345201			0
S3	2016	2016	2016	2	0	2	Export	528	Netherlands	NLD	233	Estonia	EST								08	ANIMAL FEED STUFF	1	No Quantity							13342693			0
S3	2016	2016	2016	2	0	2	Export	528	Netherlands	NLD	234	Faeroe Isds	FRO								08	ANIMAL FEED STUFF	1	No Quantity							788746			0
S3	2016	2016	2016	2	0	2	Export	528	Netherlands	NLD	242	Fiji	FJI								08	ANIMAL FEED STUFF	1	No Quantity							64			0
S3	2016	2016	2016	2	0	2	Export	528	Netherlands	NLD	246	Finland	FIN								08	ANIMAL FEED STUFF	1	No Quantity							20129427			0
S3	2016	2016	2016	2	0	2	Export	528	Netherlands	NLD	251	France	FRA								08	ANIMAL FEED STUFF	1	No Quantity							308554021			0
S3	2016	2016	2016	2	0	2	Export	528	Netherlands	NLD	258	French Polynesia	PYF								08	ANIMAL FEED STUFF	1	No Quantity							124			0
S3	2016	2016	2016	2	0	2	Export	528	Netherlands	NLD	262	Djibouti	DJI								08	ANIMAL FEED STUFF	1	No Quantity							9			0
S3	2016	2016	2016	2	0	2	Export	528	Netherlands	NLD	266	Gabon	GAB								08	ANIMAL FEED STUFF	1	No Quantity							168511			0
S3	2016	2016	2016	2	0	2	Export	528	Netherlands	NLD	268	Georgia	GEO								08	ANIMAL FEED STUFF	1	No Quantity							1446766			0
S3	2016	2016	2016	2	0	2	Export	528	Netherlands	NLD	270	Gambia	GMB								08	ANIMAL FEED STUFF	1	No Quantity							197529			0
S3	2016	2016	2016	2	0	2	Export	528	Netherlands	NLD	275	State of Palestine	PSE								08	ANIMAL FEED STUFF	1	No Quantity							54002			0
S3	2016	2016	2016	2	0	2	Export	528	Netherlands	NLD	276	Germany	DEU								08	ANIMAL FEED STUFF	1	No Quantity							1448644308			0
S3	2016	2016	2016	2	0	2	Export	528	Netherlands	NLD	288	Ghana	GHA								08	ANIMAL FEED STUFF	1	No Quantity							4086090			0
S3	2016	2016	2016	2	0	2	Export	528	Netherlands	NLD	292	Gibraltar	GIB								08	ANIMAL FEED STUFF	1	No Quantity							10			0
S3	2016	2016	2016	2	0	2	Export	528	Netherlands	NLD	300	Greece	GRC								08	ANIMAL FEED STUFF	1	No Quantity							17447650			0
S3	2016	2016	2016	2	0	2	Export	528	Netherlands	NLD	304	Greenland	GRL								08	ANIMAL FEED STUFF	1	No Quantity							321			0
S3	2016	2016	2016	2	0	2	Export	528	Netherlands	NLD	308	Grenada	GRD								08	ANIMAL FEED STUFF	1	No Quantity							24			0
S3	2016	2016	2016	2	0	2	Export	528	Netherlands	NLD	316	Guam	GUM								08	ANIMAL FEED STUFF	1	No Quantity							132029			0
S3	2016	2016	2016	2	0	2	Export	528	Netherlands	NLD	320	Guatemala	GTM								08	ANIMAL FEED STUFF	1	No Quantity							974358			0
S3	2016	2016	2016	2	0	2	Export	528	Netherlands	NLD	324	Guinea	GIN								08	ANIMAL FEED STUFF	1	No Quantity							760098			0
S3	2016	2016	2016	2	0	2	Export	528	Netherlands	NLD	328	Guyana	GUY								08	ANIMAL FEED STUFF	1	No Quantity							1922899			0
S3	2016	2016	2016	2	0	2	Export	528	Netherlands	NLD	332	Haiti	HTI								08	ANIMAL FEED STUFF	1	No Quantity							115			0
S3	2016	2016	2016	2	0	2	Export	528	Netherlands	NLD	340	Honduras	HND								08	ANIMAL FEED STUFF	1	No Quantity							168298			0
S3	2016	2016	2016	2	0	2	Export	528	Netherlands	NLD	344	China, Hong Kong SAR	HKG								08	ANIMAL FEED STUFF	1	No Quantity							1503703			0
S3	2016	2016	2016	2	0	2	Export	528	Netherlands	NLD	348	Hungary	HUN								08	ANIMAL FEED STUFF	1	No Quantity							23786991			0
S3	2016	2016	2016	2	0	2	Export	528	Netherlands	NLD	352	Iceland	ISL								08	ANIMAL FEED STUFF	1	No Quantity							7008928			0
S3	2016	2016	2016	2	0	2	Export	528	Netherlands	NLD	360	Indonesia	IDN								08	ANIMAL FEED STUFF	1	No Quantity							2934401			0
S3	2016	2016	2016	2	0	2	Export	528	Netherlands	NLD	364	Iran	IRN								08	ANIMAL FEED STUFF	1	No Quantity							7926317			0
S3	2016	2016	2016	2	0	2	Export	528	Netherlands	NLD	368	Iraq	IRQ								08	ANIMAL FEED STUFF	1	No Quantity							19334556			0
S3	2016	2016	2016	2	0	2	Export	528	Netherlands	NLD	372	Ireland	IRL								08	ANIMAL FEED STUFF	1	No Quantity							59144712			0
S3	2016	2016	2016	2	0	2	Export	528	Netherlands	NLD	376	Israel	ISR								08	ANIMAL FEED STUFF	1	No Quantity							11086710			0
S3	2016	2016	2016	2	0	2	Export	528	Netherlands	NLD	381	Italy	ITA								08	ANIMAL FEED STUFF	1	No Quantity							105556258			0
S3	2016	2016	2016	2	0	2	Export	528	Netherlands	NLD	384	Côte d'Ivoire	CIV								08	ANIMAL FEED STUFF	1	No Quantity							6045171			0
S3	2016	2016	2016	2	0	2	Export	528	Netherlands	NLD	388	Jamaica	JAM								08	ANIMAL FEED STUFF	1	No Quantity							1010359			0
S3	2016	2016	2016	2	0	2	Export	528	Netherlands	NLD	392	Japan	JPN								08	ANIMAL FEED STUFF	1	No Quantity							31105285			0
S3	2016	2016	2016	2	0	2	Export	528	Netherlands	NLD	398	Kazakhstan	KAZ								08	ANIMAL FEED STUFF	1	No Quantity							235808			0
S3	2016	2016	2016	2	0	2	Export	528	Netherlands	NLD	400	Jordan	JOR								08	ANIMAL FEED STUFF	1	No Quantity							4948057			0
S3	2016	2016	2016	2	0	2	Export	528	Netherlands	NLD	404	Kenya	KEN								08	ANIMAL FEED STUFF	1	No Quantity							1310902			0
S3	2016	2016	2016	2	0	2	Export	528	Netherlands	NLD	408	Dem. People's Rep. of Korea	PRK								08	ANIMAL FEED STUFF	1	No Quantity							30511			0
S3	2016	2016	2016	2	0	2	Export	528	Netherlands	NLD	410	Rep. of Korea	KOR								08	ANIMAL FEED STUFF	1	No Quantity							14691406			0
S3	2016	2016	2016	2	0	2	Export	528	Netherlands	NLD	414	Kuwait	KWT								08	ANIMAL FEED STUFF	1	No Quantity							1400760			0
S3	2016	2016	2016	2	0	2	Export	528	Netherlands	NLD	417	Kyrgyzstan	KGZ								08	ANIMAL FEED STUFF	1	No Quantity							90200			0
S3	2016	2016	2016	2	0	2	Export	528	Netherlands	NLD	422	Lebanon	LBN								08	ANIMAL FEED STUFF	1	No Quantity							765157			0
S3	2016	2016	2016	2	0	2	Export	528	Netherlands	NLD	428	Latvia	LVA								08	ANIMAL FEED STUFF	1	No Quantity							7163766			0
S3	2016	2016	2016	2	0	2	Export	528	Netherlands	NLD	430	Liberia	LBR								08	ANIMAL FEED STUFF	1	No Quantity							1778			0
S3	2016	2016	2016	2	0	2	Export	528	Netherlands	NLD	434	Libya	LBY								08	ANIMAL FEED STUFF	1	No Quantity							1862673			0
S3	2016	2016	2016	2	0	2	Export	528	Netherlands	NLD	440	Lithuania	LTU								08	ANIMAL FEED STUFF	1	No Quantity							31812009			0
S3	2016	2016	2016	2	0	2	Export	528	Netherlands	NLD	442	Luxembourg	LUX								08	ANIMAL FEED STUFF	1	No Quantity							11092740			0
S3	2016	2016	2016	2	0	2	Export	528	Netherlands	NLD	446	China, Macao SAR	MAC								08	ANIMAL FEED STUFF	1	No Quantity							6			0
S3	2016	2016	2016	2	0	2	Export	528	Netherlands	NLD	450	Madagascar	MDG								08	ANIMAL FEED STUFF	1	No Quantity							391284			0
S3	2016	2016	2016	2	0	2	Export	528	Netherlands	NLD	454	Malawi	MWI								08	ANIMAL FEED STUFF	1	No Quantity							18526			0
S3	2016	2016	2016	2	0	2	Export	528	Netherlands	NLD	458	Malaysia	MYS								08	ANIMAL FEED STUFF	1	No Quantity							10321683			0
S3	2016	2016	2016	2	0	2	Export	528	Netherlands	NLD	462	Maldives	MDV								08	ANIMAL FEED STUFF	1	No Quantity							377			0
S3	2016	2016	2016	2	0	2	Export	528	Netherlands	NLD	466	Mali	MLI								08	ANIMAL FEED STUFF	1	No Quantity							2576752			0
S3	2016	2016	2016	2	0	2	Export	528	Netherlands	NLD	470	Malta	MLT								08	ANIMAL FEED STUFF	1	No Quantity							2174805			0
S3	2016	2016	2016	2	0	2	Export	528	Netherlands	NLD	478	Mauritania	MRT								08	ANIMAL FEED STUFF	1	No Quantity							208			0
S3	2016	2016	2016	2	0	2	Export	528	Netherlands	NLD	480	Mauritius	MUS								08	ANIMAL FEED STUFF	1	No Quantity							236400			0
S3	2016	2016	2016	2	0	2	Export	528	Netherlands	NLD	484	Mexico	MEX								08	ANIMAL FEED STUFF	1	No Quantity							5739535			0
S3	2016	2016	2016	2	0	2	Export	528	Netherlands	NLD	490	Other Asia, nes									08	ANIMAL FEED STUFF	1	No Quantity							9741390			0
S3	2016	2016	2016	2	0	2	Export	528	Netherlands	NLD	496	Mongolia	MNG								08	ANIMAL FEED STUFF	1	No Quantity							13			0
S3	2016	2016	2016	2	0	2	Export	528	Netherlands	NLD	498	Rep. of Moldova	MDA								08	ANIMAL FEED STUFF	1	No Quantity							733550			0
S3	2016	2016	2016	2	0	2	Export	528	Netherlands	NLD	499	Montenegro	MNE								08	ANIMAL FEED STUFF	1	No Quantity							1830			0
S3	2016	2016	2016	2	0	2	Export	528	Netherlands	NLD	504	Morocco	MAR								08	ANIMAL FEED STUFF	1	No Quantity							2137219			0
S3	2016	2016	2016	2	0	2	Export	528	Netherlands	NLD	508	Mozambique	MOZ								08	ANIMAL FEED STUFF	1	No Quantity							239			0
S3	2016	2016	2016	2	0	2	Export	528	Netherlands	NLD	512	Oman	OMN								08	ANIMAL FEED STUFF	1	No Quantity							342057			0
S3	2016	2016	2016	2	0	2	Export	528	Netherlands	NLD	516	Namibia	NAM								08	ANIMAL FEED STUFF	1	No Quantity							111			0
S3	2016	2016	2016	2	0	2	Export	528	Netherlands	NLD	524	Nepal	NPL								08	ANIMAL FEED STUFF	1	No Quantity							429753			0
S3	2016	2016	2016	2	0	2	Export	528	Netherlands	NLD	531	Curaçao	CUW								08	ANIMAL FEED STUFF	1	No Quantity							3699948			0
S3	2016	2016	2016	2	0	2	Export	528	Netherlands	NLD	533	Aruba	ABW								08	ANIMAL FEED STUFF	1	No Quantity							1106255			0
S3	2016	2016	2016	2	0	2	Export	528	Netherlands	NLD	534	Saint Maarten	SXM								08	ANIMAL FEED STUFF	1	No Quantity							91453			0
S3	2016	2016	2016	2	0	2	Export	528	Netherlands	NLD	535	Bonaire	BES								08	ANIMAL FEED STUFF	1	No Quantity							784169			0
S3	2016	2016	2016	2	0	2	Export	528	Netherlands	NLD	540	New Caledonia	NCL								08	ANIMAL FEED STUFF	1	No Quantity							153364			0
S3	2016	2016	2016	2	0	2	Export	528	Netherlands	NLD	554	New Zealand	NZL								08	ANIMAL FEED STUFF	1	No Quantity							5412475			0
S3	2016	2016	2016	2	0	2	Export	528	Netherlands	NLD	558	Nicaragua	NIC								08	ANIMAL FEED STUFF	1	No Quantity							82			0
S3	2016	2016	2016	2	0	2	Export	528	Netherlands	NLD	562	Niger	NER								08	ANIMAL FEED STUFF	1	No Quantity							136678			0
S3	2016	2016	2016	2	0	2	Export	528	Netherlands	NLD	566	Nigeria	NGA								08	ANIMAL FEED STUFF	1	No Quantity							5974177			0
S3	2016	2016	2016	2	0	2	Export	528	Netherlands	NLD	568	Other Europe, nes									08	ANIMAL FEED STUFF	1	No Quantity							107910			0
S3	2016	2016	2016	2	0	2	Export	528	Netherlands	NLD	577	Other Africa, nes									08	ANIMAL FEED STUFF	1	No Quantity							149			0
S3	2016	2016	2016	2	0	2	Export	528	Netherlands	NLD	579	Norway	NOR								08	ANIMAL FEED STUFF	1	No Quantity							37804043			0
S3	2016	2016	2016	2	0	2	Export	528	Netherlands	NLD	584	Marshall Isds	MHL								08	ANIMAL FEED STUFF	1	No Quantity							3			0
S3	2016	2016	2016	2	0	2	Export	528	Netherlands	NLD	585	Palau	PLW								08	ANIMAL FEED STUFF	1	No Quantity							14			0
S3	2016	2016	2016	2	0	2	Export	528	Netherlands	NLD	586	Pakistan	PAK								08	ANIMAL FEED STUFF	1	No Quantity							4472005			0
S3	2016	2016	2016	2	0	2	Export	528	Netherlands	NLD	591	Panama	PAN								08	ANIMAL FEED STUFF	1	No Quantity							1033615			0
S3	2016	2016	2016	2	0	2	Export	528	Netherlands	NLD	598	Papua New Guinea	PNG								08	ANIMAL FEED STUFF	1	No Quantity							84			0
S3	2016	2016	2016	2	0	2	Export	528	Netherlands	NLD	600	Paraguay	PRY								08	ANIMAL FEED STUFF	1	No Quantity							766400			0
S3	2016	2016	2016	2	0	2	Export	528	Netherlands	NLD	604	Peru	PER								08	ANIMAL FEED STUFF	1	No Quantity							1951311			0
S3	2016	2016	2016	2	0	2	Export	528	Netherlands	NLD	608	Philippines	PHL								08	ANIMAL FEED STUFF	1	No Quantity							22775521			0
S3	2016	2016	2016	2	0	2	Export	528	Netherlands	NLD	616	Poland	POL								08	ANIMAL FEED STUFF	1	No Quantity							73281141			0
S3	2016	2016	2016	2	0	2	Export	528	Netherlands	NLD	620	Portugal	PRT								08	ANIMAL FEED STUFF	1	No Quantity							8221209			0
S3	2016	2016	2016	2	0	2	Export	528	Netherlands	NLD	624	Guinea-Bissau	GNB								08	ANIMAL FEED STUFF	1	No Quantity							53			0
S3	2016	2016	2016	2	0	2	Export	528	Netherlands	NLD	626	Timor-Leste	TLS								08	ANIMAL FEED STUFF	1	No Quantity							3			0
S3	2016	2016	2016	2	0	2	Export	528	Netherlands	NLD	634	Qatar	QAT								08	ANIMAL FEED STUFF	1	No Quantity							395843			0
S3	2016	2016	2016	2	0	2	Export	528	Netherlands	NLD	642	Romania	ROU								08	ANIMAL FEED STUFF	1	No Quantity							13155813			0
S3	2016	2016	2016	2	0	2	Export	528	Netherlands	NLD	643	Russian Federation	RUS								08	ANIMAL FEED STUFF	1	No Quantity							62334429			0
S3	2016	2016	2016	2	0	2	Export	528	Netherlands	NLD	646	Rwanda	RWA								08	ANIMAL FEED STUFF	1	No Quantity							301627			0
S3	2016	2016	2016	2	0	2	Export	528	Netherlands	NLD	652	Saint Barthélemy	BLM								08	ANIMAL FEED STUFF	1	No Quantity							23			0
S3	2016	2016	2016	2	0	2	Export	528	Netherlands	NLD	662	Saint Lucia	LCA								08	ANIMAL FEED STUFF	1	No Quantity							7222			0
S3	2016	2016	2016	2	0	2	Export	528	Netherlands	NLD	670	Saint Vincent and the Grenadines	VCT								08	ANIMAL FEED STUFF	1	No Quantity							160149			0
S3	2016	2016	2016	2	0	2	Export	528	Netherlands	NLD	674	San Marino	SMR								08	ANIMAL FEED STUFF	1	No Quantity							605710			0
S3	2016	2016	2016	2	0	2	Export	528	Netherlands	NLD	678	Sao Tome and Principe	STP								08	ANIMAL FEED STUFF	1	No Quantity							14			0
S3	2016	2016	2016	2	0	2	Export	528	Netherlands	NLD	682	Saudi Arabia	SAU								08	ANIMAL FEED STUFF	1	No Quantity							7034403			0
S3	2016	2016	2016	2	0	2	Export	528	Netherlands	NLD	686	Senegal	SEN								08	ANIMAL FEED STUFF	1	No Quantity							617874			0
S3	2016	2016	2016	2	0	2	Export	528	Netherlands	NLD	688	Serbia	SRB								08	ANIMAL FEED STUFF	1	No Quantity							1352019			0
S3	2016	2016	2016	2	0	2	Export	528	Netherlands	NLD	690	Seychelles	SYC								08	ANIMAL FEED STUFF	1	No Quantity							43161			0
S3	2016	2016	2016	2	0	2	Export	528	Netherlands	NLD	694	Sierra Leone	SLE								08	ANIMAL FEED STUFF	1	No Quantity							512731			0
S3	2016	2016	2016	2	0	2	Export	528	Netherlands	NLD	699	India	IND								08	ANIMAL FEED STUFF	1	No Quantity							4833137			0
S3	2016	2016	2016	2	0	2	Export	528	Netherlands	NLD	702	Singapore	SGP								08	ANIMAL FEED STUFF	1	No Quantity							3237050			0
S3	2016	2016	2016	2	0	2	Export	528	Netherlands	NLD	703	Slovakia	SVK								08	ANIMAL FEED STUFF	1	No Quantity							7125685			0
S3	2016	2016	2016	2	0	2	Export	528	Netherlands	NLD	704	Viet Nam	VNM								08	ANIMAL FEED STUFF	1	No Quantity							57028952			0
S3	2016	2016	2016	2	0	2	Export	528	Netherlands	NLD	705	Slovenia	SVN								08	ANIMAL FEED STUFF	1	No Quantity							4788341			0
S3	2016	2016	2016	2	0	2	Export	528	Netherlands	NLD	706	Somalia	SOM								08	ANIMAL FEED STUFF	1	No Quantity							100089			0
S3	2016	2016	2016	2	0	2	Export	528	Netherlands	NLD	710	South Africa	ZAF								08	ANIMAL FEED STUFF	1	No Quantity							37249235			0
S3	2016	2016	2016	2	0	2	Export	528	Netherlands	NLD	716	Zimbabwe	ZWE								08	ANIMAL FEED STUFF	1	No Quantity							9168			0
S3	2016	2016	2016	2	0	2	Export	528	Netherlands	NLD	724	Spain	ESP								08	ANIMAL FEED STUFF	1	No Quantity							94077870			0
S3	2016	2016	2016	2	0	2	Export	528	Netherlands	NLD	728	South Sudan	SSD								08	ANIMAL FEED STUFF	1	No Quantity							585371			0
S3	2016	2016	2016	2	0	2	Export	528	Netherlands	NLD	729	Sudan	SDN								08	ANIMAL FEED STUFF	1	No Quantity							21301735			0
S3	2016	2016	2016	2	0	2	Export	528	Netherlands	NLD	740	Suriname	SUR								08	ANIMAL FEED STUFF	1	No Quantity							1991583			0
S3	2016	2016	2016	2	0	2	Export	528	Netherlands	NLD	752	Sweden	SWE								08	ANIMAL FEED STUFF	1	No Quantity							51978956			0
S3	2016	2016	2016	2	0	2	Export	528	Netherlands	NLD	757	Switzerland	CHE								08	ANIMAL FEED STUFF	1	No Quantity							20229513			0
S3	2016	2016	2016	2	0	2	Export	528	Netherlands	NLD	760	Syria	SYR								08	ANIMAL FEED STUFF	1	No Quantity							336365			0
S3	2016	2016	2016	2	0	2	Export	528	Netherlands	NLD	762	Tajikistan	TJK								08	ANIMAL FEED STUFF	1	No Quantity							27			0
S3	2016	2016	2016	2	0	2	Export	528	Netherlands	NLD	764	Thailand	THA								08	ANIMAL FEED STUFF	1	No Quantity							45102134			0
S3	2016	2016	2016	2	0	2	Export	528	Netherlands	NLD	768	Togo	TGO								08	ANIMAL FEED STUFF	1	No Quantity							68698			0
S3	2016	2016	2016	2	0	2	Export	528	Netherlands	NLD	780	Trinidad and Tobago	TTO								08	ANIMAL FEED STUFF	1	No Quantity							755051			0
S3	2016	2016	2016	2	0	2	Export	528	Netherlands	NLD	784	United Arab Emirates	ARE								08	ANIMAL FEED STUFF	1	No Quantity							4167949			0
S3	2016	2016	2016	2	0	2	Export	528	Netherlands	NLD	788	Tunisia	TUN								08	ANIMAL FEED STUFF	1	No Quantity							213699			0
S3	2016	2016	2016	2	0	2	Export	528	Netherlands	NLD	792	Turkey	TUR								08	ANIMAL FEED STUFF	1	No Quantity							13819493			0
S3	2016	2016	2016	2	0	2	Export	528	Netherlands	NLD	795	Turkmenistan	TKM								08	ANIMAL FEED STUFF	1	No Quantity							310103			0
S3	2016	2016	2016	2	0	2	Export	528	Netherlands	NLD	800	Uganda	UGA								08	ANIMAL FEED STUFF	1	No Quantity							1764300			0
S3	2016	2016	2016	2	0	2	Export	528	Netherlands	NLD	804	Ukraine	UKR								08	ANIMAL FEED STUFF	1	No Quantity							3802680			0
S3	2016	2016	2016	2	0	2	Export	528	Netherlands	NLD	807	North Macedonia	MKD								08	ANIMAL FEED STUFF	1	No Quantity							412210			0
S3	2016	2016	2016	2	0	2	Export	528	Netherlands	NLD	818	Egypt	EGY								08	ANIMAL FEED STUFF	1	No Quantity							5340065			0
S3	2016	2016	2016	2	0	2	Export	528	Netherlands	NLD	826	United Kingdom	GBR								08	ANIMAL FEED STUFF	1	No Quantity							425223556			0
S3	2016	2016	2016	2	0	2	Export	528	Netherlands	NLD	834	United Rep. of Tanzania	TZA								08	ANIMAL FEED STUFF	1	No Quantity							1325154			0
S3	2016	2016	2016	2	0	2	Export	528	Netherlands	NLD	837	Bunkers									08	ANIMAL FEED STUFF	1	No Quantity							1667			0
S3	2016	2016	2016	2	0	2	Export	528	Netherlands	NLD	842	USA	USA								08	ANIMAL FEED STUFF	1	No Quantity							46765804			0
S3	2016	2016	2016	2	0	2	Export	528	Netherlands	NLD	854	Burkina Faso	BFA								08	ANIMAL FEED STUFF	1	No Quantity							382895			0
S3	2016	2016	2016	2	0	2	Export	528	Netherlands	NLD	858	Uruguay	URY								08	ANIMAL FEED STUFF	1	No Quantity							338350			0
S3	2016	2016	2016	2	0	2	Export	528	Netherlands	NLD	860	Uzbekistan	UZB								08	ANIMAL FEED STUFF	1	No Quantity							135128			0
S3	2016	2016	2016	2	0	2	Export	528	Netherlands	NLD	862	Venezuela	VEN								08	ANIMAL FEED STUFF	1	No Quantity							232009			0
S3	2016	2016	2016	2	0	2	Export	528	Netherlands	NLD	887	Yemen	YEM								08	ANIMAL FEED STUFF	1	No Quantity							14163982			0
S3	2016	2016	2016	2	0	2	Export	528	Netherlands	NLD	894	Zambia	ZMB								08	ANIMAL FEED STUFF	1	No Quantity							275			0
S3	2016	2016	2016	2	0	2	Export	528	Netherlands	NLD	899	Areas, nes									08	ANIMAL FEED STUFF	1	No Quantity							115300			0
S3	2016	2016	2016	2	0	2	Export	533	Aruba	ABW	0	World	WLD								08	ANIMAL FEED STUFF	1	No Quantity							1221			0
S3	2016	2016	2016	2	0	2	Export	533	Aruba	ABW	842	USA	USA								08	ANIMAL FEED STUFF	1	No Quantity							11			0
S3	2016	2016	2016	2	0	2	Export	533	Aruba	ABW	862	Venezuela	VEN								08	ANIMAL FEED STUFF	1	No Quantity							1209			0
S3	2016	2016	2016	2	0	2	Export	528	Netherlands	NLD	0	World	WLD								09	MISC.EDIBLE PRODUCTS ETC	1	No Quantity							7379263997			0
S3	2016	2016	2016	2	0	2	Export	528	Netherlands	NLD	4	Afghanistan	AFG								09	MISC.EDIBLE PRODUCTS ETC	1	No Quantity							2757430			0
S3	2016	2016	2016	2	0	2	Export	528	Netherlands	NLD	8	Albania	ALB								09	MISC.EDIBLE PRODUCTS ETC	1	No Quantity							410754			0
S3	2016	2016	2016	2	0	2	Export	528	Netherlands	NLD	12	Algeria	DZA								09	MISC.EDIBLE PRODUCTS ETC	1	No Quantity							19744546			0
S3	2016	2016	2016	2	0	2	Export	528	Netherlands	NLD	20	Andorra	AND								09	MISC.EDIBLE PRODUCTS ETC	1	No Quantity							62334			0
S3	2016	2016	2016	2	0	2	Export	528	Netherlands	NLD	24	Angola	AGO								09	MISC.EDIBLE PRODUCTS ETC	1	No Quantity							28200962			0
S3	2016	2016	2016	2	0	2	Export	528	Netherlands	NLD	28	Antigua and Barbuda	ATG								09	MISC.EDIBLE PRODUCTS ETC	1	No Quantity							3334			0
S3	2016	2016	2016	2	0	2	Export	528	Netherlands	NLD	31	Azerbaijan	AZE								09	MISC.EDIBLE PRODUCTS ETC	1	No Quantity							3387221			0
S3	2016	2016	2016	2	0	2	Export	528	Netherlands	NLD	32	Argentina	ARG								09	MISC.EDIBLE PRODUCTS ETC	1	No Quantity							15788971			0
S3	2016	2016	2016	2	0	2	Export	528	Netherlands	NLD	36	Australia	AUS								09	MISC.EDIBLE PRODUCTS ETC	1	No Quantity							48502993			0
S3	2016	2016	2016	2	0	2	Export	528	Netherlands	NLD	40	Austria	AUT								09	MISC.EDIBLE PRODUCTS ETC	1	No Quantity							75716179			0
S3	2016	2016	2016	2	0	2	Export	528	Netherlands	NLD	44	Bahamas	BHS								09	MISC.EDIBLE PRODUCTS ETC	1	No Quantity							18760			0
S3	2016	2016	2016	2	0	2	Export	528	Netherlands	NLD	48	Bahrain	BHR								09	MISC.EDIBLE PRODUCTS ETC	1	No Quantity							5652236			0
S3	2016	2016	2016	2	0	2	Export	528	Netherlands	NLD	50	Bangladesh	BGD								09	MISC.EDIBLE PRODUCTS ETC	1	No Quantity							1558496			0
S3	2016	2016	2016	2	0	2	Export	528	Netherlands	NLD	51	Armenia	ARM								09	MISC.EDIBLE PRODUCTS ETC	1	No Quantity							467635			0
S3	2016	2016	2016	2	0	2	Export	528	Netherlands	NLD	52	Barbados	BRB								09	MISC.EDIBLE PRODUCTS ETC	1	No Quantity							90990			0
S3	2016	2016	2016	2	0	2	Export	528	Netherlands	NLD	56	Belgium	BEL								09	MISC.EDIBLE PRODUCTS ETC	1	No Quantity							532017693			0
S3	2016	2016	2016	2	0	2	Export	528	Netherlands	NLD	60	Bermuda	BMU								09	MISC.EDIBLE PRODUCTS ETC	1	No Quantity							12			0
S3	2016	2016	2016	2	0	2	Export	528	Netherlands	NLD	64	Bhutan	BTN								09	MISC.EDIBLE PRODUCTS ETC	1	No Quantity							10			0
S3	2016	2016	2016	2	0	2	Export	528	Netherlands	NLD	68	Bolivia (Plurinational State of)	BOL								09	MISC.EDIBLE PRODUCTS ETC	1	No Quantity							1413965			0
S3	2016	2016	2016	2	0	2	Export	528	Netherlands	NLD	70	Bosnia Herzegovina	BIH								09	MISC.EDIBLE PRODUCTS ETC	1	No Quantity							866040			0
S3	2016	2016	2016	2	0	2	Export	528	Netherlands	NLD	72	Botswana	BWA								09	MISC.EDIBLE PRODUCTS ETC	1	No Quantity							14			0
S3	2016	2016	2016	2	0	2	Export	528	Netherlands	NLD	74	Bouvet Island	BVT								09	MISC.EDIBLE PRODUCTS ETC	1	No Quantity							11			0
S3	2016	2016	2016	2	0	2	Export	528	Netherlands	NLD	76	Brazil	BRA								09	MISC.EDIBLE PRODUCTS ETC	1	No Quantity							37142964			0
S3	2016	2016	2016	2	0	2	Export	528	Netherlands	NLD	84	Belize	BLZ								09	MISC.EDIBLE PRODUCTS ETC	1	No Quantity							1377284			0
S3	2016	2016	2016	2	0	2	Export	528	Netherlands	NLD	92	Br. Virgin Isds	VGB								09	MISC.EDIBLE PRODUCTS ETC	1	No Quantity							2			0
S3	2016	2016	2016	2	0	2	Export	528	Netherlands	NLD	96	Brunei Darussalam	BRN								09	MISC.EDIBLE PRODUCTS ETC	1	No Quantity							240			0
S3	2016	2016	2016	2	0	2	Export	528	Netherlands	NLD	100	Bulgaria	BGR								09	MISC.EDIBLE PRODUCTS ETC	1	No Quantity							13063149			0
S3	2016	2016	2016	2	0	2	Export	528	Netherlands	NLD	104	Myanmar	MMR								09	MISC.EDIBLE PRODUCTS ETC	1	No Quantity							135500			0
S3	2016	2016	2016	2	0	2	Export	528	Netherlands	NLD	108	Burundi	BDI								09	MISC.EDIBLE PRODUCTS ETC	1	No Quantity							25926			0
S3	2016	2016	2016	2	0	2	Export	528	Netherlands	NLD	112	Belarus	BLR								09	MISC.EDIBLE PRODUCTS ETC	1	No Quantity							2585882			0
S3	2016	2016	2016	2	0	2	Export	528	Netherlands	NLD	116	Cambodia	KHM								09	MISC.EDIBLE PRODUCTS ETC	1	No Quantity							2370822			0
S3	2016	2016	2016	2	0	2	Export	528	Netherlands	NLD	120	Cameroon	CMR								09	MISC.EDIBLE PRODUCTS ETC	1	No Quantity							11074481			0
S3	2016	2016	2016	2	0	2	Export	528	Netherlands	NLD	124	Canada	CAN								09	MISC.EDIBLE PRODUCTS ETC	1	No Quantity							5223393			0
S3	2016	2016	2016	2	0	2	Export	528	Netherlands	NLD	132	Cabo Verde	CPV								09	MISC.EDIBLE PRODUCTS ETC	1	No Quantity							2930946			0
S3	2016	2016	2016	2	0	2	Export	528	Netherlands	NLD	140	Central African Rep.	CAF								09	MISC.EDIBLE PRODUCTS ETC	1	No Quantity							382367			0
S3	2016	2016	2016	2	0	2	Export	528	Netherlands	NLD	144	Sri Lanka	LKA								09	MISC.EDIBLE PRODUCTS ETC	1	No Quantity							1978841			0
S3	2016	2016	2016	2	0	2	Export	528	Netherlands	NLD	148	Chad	TCD								09	MISC.EDIBLE PRODUCTS ETC	1	No Quantity							1624670			0
S3	2016	2016	2016	2	0	2	Export	528	Netherlands	NLD	152	Chile	CHL								09	MISC.EDIBLE PRODUCTS ETC	1	No Quantity							22840723			0
S3	2016	2016	2016	2	0	2	Export	528	Netherlands	NLD	156	China	CHN								09	MISC.EDIBLE PRODUCTS ETC	1	No Quantity							1051329519			0
S3	2016	2016	2016	2	0	2	Export	528	Netherlands	NLD	170	Colombia	COL								09	MISC.EDIBLE PRODUCTS ETC	1	No Quantity							11213773			0
S3	2016	2016	2016	2	0	2	Export	528	Netherlands	NLD	174	Comoros	COM								09	MISC.EDIBLE PRODUCTS ETC	1	No Quantity							5098			0
S3	2016	2016	2016	2	0	2	Export	528	Netherlands	NLD	178	Congo	COG								09	MISC.EDIBLE PRODUCTS ETC	1	No Quantity							2418557			0
S3	2016	2016	2016	2	0	2	Export	528	Netherlands	NLD	180	Dem. Rep. of the Congo	COD								09	MISC.EDIBLE PRODUCTS ETC	1	No Quantity							6195957			0
S3	2016	2016	2016	2	0	2	Export	528	Netherlands	NLD	188	Costa Rica	CRI								09	MISC.EDIBLE PRODUCTS ETC	1	No Quantity							7907419			0
S3	2016	2016	2016	2	0	2	Export	528	Netherlands	NLD	191	Croatia	HRV								09	MISC.EDIBLE PRODUCTS ETC	1	No Quantity							9392034			0
S3	2016	2016	2016	2	0	2	Export	528	Netherlands	NLD	192	Cuba	CUB								09	MISC.EDIBLE PRODUCTS ETC	1	No Quantity							4969670			0
S3	2016	2016	2016	2	0	2	Export	528	Netherlands	NLD	196	Cyprus	CYP								09	MISC.EDIBLE PRODUCTS ETC	1	No Quantity							7824790			0
S3	2016	2016	2016	2	0	2	Export	528	Netherlands	NLD	203	Czechia	CZE								09	MISC.EDIBLE PRODUCTS ETC	1	No Quantity							52671182			0
S3	2016	2016	2016	2	0	2	Export	528	Netherlands	NLD	204	Benin	BEN								09	MISC.EDIBLE PRODUCTS ETC	1	No Quantity							3317358			0
S3	2016	2016	2016	2	0	2	Export	528	Netherlands	NLD	208	Denmark	DNK								09	MISC.EDIBLE PRODUCTS ETC	1	No Quantity							62290228			0
S3	2016	2016	2016	2	0	2	Export	528	Netherlands	NLD	212	Dominica	DMA								09	MISC.EDIBLE PRODUCTS ETC	1	No Quantity							1023930			0
S3	2016	2016	2016	2	0	2	Export	528	Netherlands	NLD	214	Dominican Rep.	DOM								09	MISC.EDIBLE PRODUCTS ETC	1	No Quantity							5509430			0
S3	2016	2016	2016	2	0	2	Export	528	Netherlands	NLD	218	Ecuador	ECU								09	MISC.EDIBLE PRODUCTS ETC	1	No Quantity							4126701			0
S3	2016	2016	2016	2	0	2	Export	528	Netherlands	NLD	222	El Salvador	SLV								09	MISC.EDIBLE PRODUCTS ETC	1	No Quantity							6780994			0
S3	2016	2016	2016	2	0	2	Export	528	Netherlands	NLD	226	Equatorial Guinea	GNQ								09	MISC.EDIBLE PRODUCTS ETC	1	No Quantity							3117481			0
S3	2016	2016	2016	2	0	2	Export	528	Netherlands	NLD	231	Ethiopia	ETH								09	MISC.EDIBLE PRODUCTS ETC	1	No Quantity							418477			0
S3	2016	2016	2016	2	0	2	Export	528	Netherlands	NLD	232	Eritrea	ERI								09	MISC.EDIBLE PRODUCTS ETC	1	No Quantity							17545			0
S3	2016	2016	2016	2	0	2	Export	528	Netherlands	NLD	233	Estonia	EST								09	MISC.EDIBLE PRODUCTS ETC	1	No Quantity							2428082			0
S3	2016	2016	2016	2	0	2	Export	528	Netherlands	NLD	234	Faeroe Isds	FRO								09	MISC.EDIBLE PRODUCTS ETC	1	No Quantity							345429			0
S3	2016	2016	2016	2	0	2	Export	528	Netherlands	NLD	242	Fiji	FJI								09	MISC.EDIBLE PRODUCTS ETC	1	No Quantity							6659			0
S3	2016	2016	2016	2	0	2	Export	528	Netherlands	NLD	246	Finland	FIN								09	MISC.EDIBLE PRODUCTS ETC	1	No Quantity							41198945			0
S3	2016	2016	2016	2	0	2	Export	528	Netherlands	NLD	251	France	FRA								09	MISC.EDIBLE PRODUCTS ETC	1	No Quantity							431189569			0
S3	2016	2016	2016	2	0	2	Export	528	Netherlands	NLD	258	French Polynesia	PYF								09	MISC.EDIBLE PRODUCTS ETC	1	No Quantity							1306493			0
S3	2016	2016	2016	2	0	2	Export	528	Netherlands	NLD	262	Djibouti	DJI								09	MISC.EDIBLE PRODUCTS ETC	1	No Quantity							646423			0
S3	2016	2016	2016	2	0	2	Export	528	Netherlands	NLD	266	Gabon	GAB								09	MISC.EDIBLE PRODUCTS ETC	1	No Quantity							6873407			0
S3	2016	2016	2016	2	0	2	Export	528	Netherlands	NLD	268	Georgia	GEO								09	MISC.EDIBLE PRODUCTS ETC	1	No Quantity							1948191			0
S3	2016	2016	2016	2	0	2	Export	528	Netherlands	NLD	270	Gambia	GMB								09	MISC.EDIBLE PRODUCTS ETC	1	No Quantity							8582482			0
S3	2016	2016	2016	2	0	2	Export	528	Netherlands	NLD	275	State of Palestine	PSE								09	MISC.EDIBLE PRODUCTS ETC	1	No Quantity							1296030			0
S3	2016	2016	2016	2	0	2	Export	528	Netherlands	NLD	276	Germany	DEU								09	MISC.EDIBLE PRODUCTS ETC	1	No Quantity							1001270250			0
S3	2016	2016	2016	2	0	2	Export	528	Netherlands	NLD	288	Ghana	GHA								09	MISC.EDIBLE PRODUCTS ETC	1	No Quantity							34996287			0
S3	2016	2016	2016	2	0	2	Export	528	Netherlands	NLD	292	Gibraltar	GIB								09	MISC.EDIBLE PRODUCTS ETC	1	No Quantity							25604			0
S3	2016	2016	2016	2	0	2	Export	528	Netherlands	NLD	296	Kiribati	KIR								09	MISC.EDIBLE PRODUCTS ETC	1	No Quantity							2463			0
S3	2016	2016	2016	2	0	2	Export	528	Netherlands	NLD	300	Greece	GRC								09	MISC.EDIBLE PRODUCTS ETC	1	No Quantity							56088866			0
S3	2016	2016	2016	2	0	2	Export	528	Netherlands	NLD	304	Greenland	GRL								09	MISC.EDIBLE PRODUCTS ETC	1	No Quantity							62442			0
S3	2016	2016	2016	2	0	2	Export	528	Netherlands	NLD	308	Grenada	GRD								09	MISC.EDIBLE PRODUCTS ETC	1	No Quantity							89392			0
S3	2016	2016	2016	2	0	2	Export	528	Netherlands	NLD	316	Guam	GUM								09	MISC.EDIBLE PRODUCTS ETC	1	No Quantity							98307			0
S3	2016	2016	2016	2	0	2	Export	528	Netherlands	NLD	320	Guatemala	GTM								09	MISC.EDIBLE PRODUCTS ETC	1	No Quantity							14276120			0
S3	2016	2016	2016	2	0	2	Export	528	Netherlands	NLD	324	Guinea	GIN								09	MISC.EDIBLE PRODUCTS ETC	1	No Quantity							17316781			0
S3	2016	2016	2016	2	0	2	Export	528	Netherlands	NLD	328	Guyana	GUY								09	MISC.EDIBLE PRODUCTS ETC	1	No Quantity							424068			0
S3	2016	2016	2016	2	0	2	Export	528	Netherlands	NLD	332	Haiti	HTI								09	MISC.EDIBLE PRODUCTS ETC	1	No Quantity							8768121			0
S3	2016	2016	2016	2	0	2	Export	528	Netherlands	NLD	340	Honduras	HND								09	MISC.EDIBLE PRODUCTS ETC	1	No Quantity							1207205			0
S3	2016	2016	2016	2	0	2	Export	528	Netherlands	NLD	344	China, Hong Kong SAR	HKG								09	MISC.EDIBLE PRODUCTS ETC	1	No Quantity							550353456			0
S3	2016	2016	2016	2	0	2	Export	528	Netherlands	NLD	348	Hungary	HUN								09	MISC.EDIBLE PRODUCTS ETC	1	No Quantity							63749030			0
S3	2016	2016	2016	2	0	2	Export	528	Netherlands	NLD	352	Iceland	ISL								09	MISC.EDIBLE PRODUCTS ETC	1	No Quantity							5811093			0
S3	2016	2016	2016	2	0	2	Export	528	Netherlands	NLD	360	Indonesia	IDN								09	MISC.EDIBLE PRODUCTS ETC	1	No Quantity							42181342			0
S3	2016	2016	2016	2	0	2	Export	528	Netherlands	NLD	364	Iran	IRN								09	MISC.EDIBLE PRODUCTS ETC	1	No Quantity							22412635			0
S3	2016	2016	2016	2	0	2	Export	528	Netherlands	NLD	368	Iraq	IRQ								09	MISC.EDIBLE PRODUCTS ETC	1	No Quantity							13792102			0
S3	2016	2016	2016	2	0	2	Export	528	Netherlands	NLD	372	Ireland	IRL								09	MISC.EDIBLE PRODUCTS ETC	1	No Quantity							88681898			0
S3	2016	2016	2016	2	0	2	Export	528	Netherlands	NLD	376	Israel	ISR								09	MISC.EDIBLE PRODUCTS ETC	1	No Quantity							34272297			0
S3	2016	2016	2016	2	0	2	Export	528	Netherlands	NLD	381	Italy	ITA								09	MISC.EDIBLE PRODUCTS ETC	1	No Quantity							239057830			0
S3	2016	2016	2016	2	0	2	Export	528	Netherlands	NLD	384	Côte d'Ivoire	CIV								09	MISC.EDIBLE PRODUCTS ETC	1	No Quantity							12088375			0
S3	2016	2016	2016	2	0	2	Export	528	Netherlands	NLD	388	Jamaica	JAM								09	MISC.EDIBLE PRODUCTS ETC	1	No Quantity							4355361			0
S3	2016	2016	2016	2	0	2	Export	528	Netherlands	NLD	392	Japan	JPN								09	MISC.EDIBLE PRODUCTS ETC	1	No Quantity							44075511			0
S3	2016	2016	2016	2	0	2	Export	528	Netherlands	NLD	398	Kazakhstan	KAZ								09	MISC.EDIBLE PRODUCTS ETC	1	No Quantity							5983707			0
S3	2016	2016	2016	2	0	2	Export	528	Netherlands	NLD	400	Jordan	JOR								09	MISC.EDIBLE PRODUCTS ETC	1	No Quantity							15188352			0
S3	2016	2016	2016	2	0	2	Export	528	Netherlands	NLD	404	Kenya	KEN								09	MISC.EDIBLE PRODUCTS ETC	1	No Quantity							1056598			0
S3	2016	2016	2016	2	0	2	Export	528	Netherlands	NLD	408	Dem. People's Rep. of Korea	PRK								09	MISC.EDIBLE PRODUCTS ETC	1	No Quantity							5278			0
S3	2016	2016	2016	2	0	2	Export	528	Netherlands	NLD	410	Rep. of Korea	KOR								09	MISC.EDIBLE PRODUCTS ETC	1	No Quantity							32865442			0
S3	2016	2016	2016	2	0	2	Export	528	Netherlands	NLD	414	Kuwait	KWT								09	MISC.EDIBLE PRODUCTS ETC	1	No Quantity							16691514			0
S3	2016	2016	2016	2	0	2	Export	528	Netherlands	NLD	417	Kyrgyzstan	KGZ								09	MISC.EDIBLE PRODUCTS ETC	1	No Quantity							706446			0
S3	2016	2016	2016	2	0	2	Export	528	Netherlands	NLD	422	Lebanon	LBN								09	MISC.EDIBLE PRODUCTS ETC	1	No Quantity							14134657			0
S3	2016	2016	2016	2	0	2	Export	528	Netherlands	NLD	426	Lesotho	LSO								09	MISC.EDIBLE PRODUCTS ETC	1	No Quantity							7265			0
S3	2016	2016	2016	2	0	2	Export	528	Netherlands	NLD	428	Latvia	LVA								09	MISC.EDIBLE PRODUCTS ETC	1	No Quantity							19944049			0
S3	2016	2016	2016	2	0	2	Export	528	Netherlands	NLD	430	Liberia	LBR								09	MISC.EDIBLE PRODUCTS ETC	1	No Quantity							2869227			0
S3	2016	2016	2016	2	0	2	Export	528	Netherlands	NLD	434	Libya	LBY								09	MISC.EDIBLE PRODUCTS ETC	1	No Quantity							20009720			0
S3	2016	2016	2016	2	0	2	Export	528	Netherlands	NLD	440	Lithuania	LTU								09	MISC.EDIBLE PRODUCTS ETC	1	No Quantity							6399442			0
S3	2016	2016	2016	2	0	2	Export	528	Netherlands	NLD	442	Luxembourg	LUX								09	MISC.EDIBLE PRODUCTS ETC	1	No Quantity							8449690			0
S3	2016	2016	2016	2	0	2	Export	528	Netherlands	NLD	446	China, Macao SAR	MAC								09	MISC.EDIBLE PRODUCTS ETC	1	No Quantity							35907			0
S3	2016	2016	2016	2	0	2	Export	528	Netherlands	NLD	450	Madagascar	MDG								09	MISC.EDIBLE PRODUCTS ETC	1	No Quantity							321123			0
S3	2016	2016	2016	2	0	2	Export	528	Netherlands	NLD	454	Malawi	MWI								09	MISC.EDIBLE PRODUCTS ETC	1	No Quantity							237346			0
S3	2016	2016	2016	2	0	2	Export	528	Netherlands	NLD	458	Malaysia	MYS								09	MISC.EDIBLE PRODUCTS ETC	1	No Quantity							64665366			0
S3	2016	2016	2016	2	0	2	Export	528	Netherlands	NLD	462	Maldives	MDV								09	MISC.EDIBLE PRODUCTS ETC	1	No Quantity							47890			0
S3	2016	2016	2016	2	0	2	Export	528	Netherlands	NLD	466	Mali	MLI								09	MISC.EDIBLE PRODUCTS ETC	1	No Quantity							11840227			0
S3	2016	2016	2016	2	0	2	Export	528	Netherlands	NLD	470	Malta	MLT								09	MISC.EDIBLE PRODUCTS ETC	1	No Quantity							4326622			0
S3	2016	2016	2016	2	0	2	Export	528	Netherlands	NLD	478	Mauritania	MRT								09	MISC.EDIBLE PRODUCTS ETC	1	No Quantity							24326435			0
S3	2016	2016	2016	2	0	2	Export	528	Netherlands	NLD	480	Mauritius	MUS								09	MISC.EDIBLE PRODUCTS ETC	1	No Quantity							665025			0
S3	2016	2016	2016	2	0	2	Export	528	Netherlands	NLD	484	Mexico	MEX								09	MISC.EDIBLE PRODUCTS ETC	1	No Quantity							42423027			0
S3	2016	2016	2016	2	0	2	Export	528	Netherlands	NLD	490	Other Asia, nes									09	MISC.EDIBLE PRODUCTS ETC	1	No Quantity							35709931			0
S3	2016	2016	2016	2	0	2	Export	528	Netherlands	NLD	496	Mongolia	MNG								09	MISC.EDIBLE PRODUCTS ETC	1	No Quantity							2228724			0
S3	2016	2016	2016	2	0	2	Export	528	Netherlands	NLD	498	Rep. of Moldova	MDA								09	MISC.EDIBLE PRODUCTS ETC	1	No Quantity							700830			0
S3	2016	2016	2016	2	0	2	Export	528	Netherlands	NLD	499	Montenegro	MNE								09	MISC.EDIBLE PRODUCTS ETC	1	No Quantity							51252			0
S3	2016	2016	2016	2	0	2	Export	528	Netherlands	NLD	504	Morocco	MAR								09	MISC.EDIBLE PRODUCTS ETC	1	No Quantity							6838189			0
S3	2016	2016	2016	2	0	2	Export	528	Netherlands	NLD	508	Mozambique	MOZ								09	MISC.EDIBLE PRODUCTS ETC	1	No Quantity							1095777			0
S3	2016	2016	2016	2	0	2	Export	528	Netherlands	NLD	512	Oman	OMN								09	MISC.EDIBLE PRODUCTS ETC	1	No Quantity							22077522			0
S3	2016	2016	2016	2	0	2	Export	528	Netherlands	NLD	516	Namibia	NAM								09	MISC.EDIBLE PRODUCTS ETC	1	No Quantity							16018			0
S3	2016	2016	2016	2	0	2	Export	528	Netherlands	NLD	524	Nepal	NPL								09	MISC.EDIBLE PRODUCTS ETC	1	No Quantity							116277			0
S3	2016	2016	2016	2	0	2	Export	528	Netherlands	NLD	531	Curaçao	CUW								09	MISC.EDIBLE PRODUCTS ETC	1	No Quantity							8857419			0
S3	2016	2016	2016	2	0	2	Export	528	Netherlands	NLD	533	Aruba	ABW								09	MISC.EDIBLE PRODUCTS ETC	1	No Quantity							5805686			0
S3	2016	2016	2016	2	0	2	Export	528	Netherlands	NLD	534	Saint Maarten	SXM								09	MISC.EDIBLE PRODUCTS ETC	1	No Quantity							1490426			0
S3	2016	2016	2016	2	0	2	Export	528	Netherlands	NLD	535	Bonaire	BES								09	MISC.EDIBLE PRODUCTS ETC	1	No Quantity							1445989			0
S3	2016	2016	2016	2	0	2	Export	528	Netherlands	NLD	540	New Caledonia	NCL								09	MISC.EDIBLE PRODUCTS ETC	1	No Quantity							39268			0
S3	2016	2016	2016	2	0	2	Export	528	Netherlands	NLD	548	Vanuatu	VUT								09	MISC.EDIBLE PRODUCTS ETC	1	No Quantity							95			0
S3	2016	2016	2016	2	0	2	Export	528	Netherlands	NLD	554	New Zealand	NZL								09	MISC.EDIBLE PRODUCTS ETC	1	No Quantity							19098402			0
S3	2016	2016	2016	2	0	2	Export	528	Netherlands	NLD	558	Nicaragua	NIC								09	MISC.EDIBLE PRODUCTS ETC	1	No Quantity							2203615			0
S3	2016	2016	2016	2	0	2	Export	528	Netherlands	NLD	562	Niger	NER								09	MISC.EDIBLE PRODUCTS ETC	1	No Quantity							3754133			0
S3	2016	2016	2016	2	0	2	Export	528	Netherlands	NLD	566	Nigeria	NGA								09	MISC.EDIBLE PRODUCTS ETC	1	No Quantity							34557972			0
S3	2016	2016	2016	2	0	2	Export	528	Netherlands	NLD	568	Other Europe, nes									09	MISC.EDIBLE PRODUCTS ETC	1	No Quantity							102209			0
S3	2016	2016	2016	2	0	2	Export	528	Netherlands	NLD	577	Other Africa, nes									09	MISC.EDIBLE PRODUCTS ETC	1	No Quantity							209034			0
S3	2016	2016	2016	2	0	2	Export	528	Netherlands	NLD	579	Norway	NOR								09	MISC.EDIBLE PRODUCTS ETC	1	No Quantity							43811947			0
S3	2016	2016	2016	2	0	2	Export	528	Netherlands	NLD	583	FS Micronesia	FSM								09	MISC.EDIBLE PRODUCTS ETC	1	No Quantity							22823			0
S3	2016	2016	2016	2	0	2	Export	528	Netherlands	NLD	584	Marshall Isds	MHL								09	MISC.EDIBLE PRODUCTS ETC	1	No Quantity							2			0
S3	2016	2016	2016	2	0	2	Export	528	Netherlands	NLD	585	Palau	PLW								09	MISC.EDIBLE PRODUCTS ETC	1	No Quantity							18			0
S3	2016	2016	2016	2	0	2	Export	528	Netherlands	NLD	586	Pakistan	PAK								09	MISC.EDIBLE PRODUCTS ETC	1	No Quantity							52724671			0
S3	2016	2016	2016	2	0	2	Export	528	Netherlands	NLD	591	Panama	PAN								09	MISC.EDIBLE PRODUCTS ETC	1	No Quantity							9080392			0
S3	2016	2016	2016	2	0	2	Export	528	Netherlands	NLD	598	Papua New Guinea	PNG								09	MISC.EDIBLE PRODUCTS ETC	1	No Quantity							58720			0
S3	2016	2016	2016	2	0	2	Export	528	Netherlands	NLD	600	Paraguay	PRY								09	MISC.EDIBLE PRODUCTS ETC	1	No Quantity							966572			0
S3	2016	2016	2016	2	0	2	Export	528	Netherlands	NLD	604	Peru	PER								09	MISC.EDIBLE PRODUCTS ETC	1	No Quantity							23996410			0
S3	2016	2016	2016	2	0	2	Export	528	Netherlands	NLD	608	Philippines	PHL								09	MISC.EDIBLE PRODUCTS ETC	1	No Quantity							29693646			0
S3	2016	2016	2016	2	0	2	Export	528	Netherlands	NLD	616	Poland	POL								09	MISC.EDIBLE PRODUCTS ETC	1	No Quantity							150223558			0
S3	2016	2016	2016	2	0	2	Export	528	Netherlands	NLD	620	Portugal	PRT								09	MISC.EDIBLE PRODUCTS ETC	1	No Quantity							39514736			0
S3	2016	2016	2016	2	0	2	Export	528	Netherlands	NLD	624	Guinea-Bissau	GNB								09	MISC.EDIBLE PRODUCTS ETC	1	No Quantity							4019891			0
S3	2016	2016	2016	2	0	2	Export	528	Netherlands	NLD	626	Timor-Leste	TLS								09	MISC.EDIBLE PRODUCTS ETC	1	No Quantity							164			0
S3	2016	2016	2016	2	0	2	Export	528	Netherlands	NLD	634	Qatar	QAT								09	MISC.EDIBLE PRODUCTS ETC	1	No Quantity							15101525			0
S3	2016	2016	2016	2	0	2	Export	528	Netherlands	NLD	642	Romania	ROU								09	MISC.EDIBLE PRODUCTS ETC	1	No Quantity							37008315			0
S3	2016	2016	2016	2	0	2	Export	528	Netherlands	NLD	643	Russian Federation	RUS								09	MISC.EDIBLE PRODUCTS ETC	1	No Quantity							79746956			0
S3	2016	2016	2016	2	0	2	Export	528	Netherlands	NLD	646	Rwanda	RWA								09	MISC.EDIBLE PRODUCTS ETC	1	No Quantity							734660			0
S3	2016	2016	2016	2	0	2	Export	528	Netherlands	NLD	652	Saint Barthélemy	BLM								09	MISC.EDIBLE PRODUCTS ETC	1	No Quantity							10680			0
S3	2016	2016	2016	2	0	2	Export	528	Netherlands	NLD	659	Saint Kitts and Nevis	KNA								09	MISC.EDIBLE PRODUCTS ETC	1	No Quantity							2624			0
S3	2016	2016	2016	2	0	2	Export	528	Netherlands	NLD	660	Anguilla	AIA								09	MISC.EDIBLE PRODUCTS ETC	1	No Quantity							42507			0
S3	2016	2016	2016	2	0	2	Export	528	Netherlands	NLD	662	Saint Lucia	LCA								09	MISC.EDIBLE PRODUCTS ETC	1	No Quantity							45503			0
S3	2016	2016	2016	2	0	2	Export	528	Netherlands	NLD	666	Saint Pierre and Miquelon	SPM								09	MISC.EDIBLE PRODUCTS ETC	1	No Quantity							36074			0
S3	2016	2016	2016	2	0	2	Export	528	Netherlands	NLD	670	Saint Vincent and the Grenadines	VCT								09	MISC.EDIBLE PRODUCTS ETC	1	No Quantity							341926			0
S3	2016	2016	2016	2	0	2	Export	528	Netherlands	NLD	674	San Marino	SMR								09	MISC.EDIBLE PRODUCTS ETC	1	No Quantity							382060			0
S3	2016	2016	2016	2	0	2	Export	528	Netherlands	NLD	678	Sao Tome and Principe	STP								09	MISC.EDIBLE PRODUCTS ETC	1	No Quantity							452			0
S3	2016	2016	2016	2	0	2	Export	528	Netherlands	NLD	682	Saudi Arabia	SAU								09	MISC.EDIBLE PRODUCTS ETC	1	No Quantity							66365537			0
S3	2016	2016	2016	2	0	2	Export	528	Netherlands	NLD	686	Senegal	SEN								09	MISC.EDIBLE PRODUCTS ETC	1	No Quantity							17695134			0
S3	2016	2016	2016	2	0	2	Export	528	Netherlands	NLD	688	Serbia	SRB								09	MISC.EDIBLE PRODUCTS ETC	1	No Quantity							11011918			0
S3	2016	2016	2016	2	0	2	Export	528	Netherlands	NLD	690	Seychelles	SYC								09	MISC.EDIBLE PRODUCTS ETC	1	No Quantity							557929			0
S3	2016	2016	2016	2	0	2	Export	528	Netherlands	NLD	694	Sierra Leone	SLE								09	MISC.EDIBLE PRODUCTS ETC	1	No Quantity							3239619			0
S3	2016	2016	2016	2	0	2	Export	528	Netherlands	NLD	699	India	IND								09	MISC.EDIBLE PRODUCTS ETC	1	No Quantity							8372934			0
S3	2016	2016	2016	2	0	2	Export	528	Netherlands	NLD	702	Singapore	SGP								09	MISC.EDIBLE PRODUCTS ETC	1	No Quantity							45934403			0
S3	2016	2016	2016	2	0	2	Export	528	Netherlands	NLD	703	Slovakia	SVK								09	MISC.EDIBLE PRODUCTS ETC	1	No Quantity							17942328			0
S3	2016	2016	2016	2	0	2	Export	528	Netherlands	NLD	704	Viet Nam	VNM								09	MISC.EDIBLE PRODUCTS ETC	1	No Quantity							49700167			0
S3	2016	2016	2016	2	0	2	Export	528	Netherlands	NLD	705	Slovenia	SVN								09	MISC.EDIBLE PRODUCTS ETC	1	No Quantity							15012954			0
S3	2016	2016	2016	2	0	2	Export	528	Netherlands	NLD	706	Somalia	SOM								09	MISC.EDIBLE PRODUCTS ETC	1	No Quantity							127667			0
S3	2016	2016	2016	2	0	2	Export	528	Netherlands	NLD	710	South Africa	ZAF								09	MISC.EDIBLE PRODUCTS ETC	1	No Quantity							20086050			0
S3	2016	2016	2016	2	0	2	Export	528	Netherlands	NLD	716	Zimbabwe	ZWE								09	MISC.EDIBLE PRODUCTS ETC	1	No Quantity							479616			0
S3	2016	2016	2016	2	0	2	Export	528	Netherlands	NLD	724	Spain	ESP								09	MISC.EDIBLE PRODUCTS ETC	1	No Quantity							224857729			0
S3	2016	2016	2016	2	0	2	Export	528	Netherlands	NLD	728	South Sudan	SSD								09	MISC.EDIBLE PRODUCTS ETC	1	No Quantity							28089			0
S3	2016	2016	2016	2	0	2	Export	528	Netherlands	NLD	729	Sudan	SDN								09	MISC.EDIBLE PRODUCTS ETC	1	No Quantity							659663			0
S3	2016	2016	2016	2	0	2	Export	528	Netherlands	NLD	740	Suriname	SUR								09	MISC.EDIBLE PRODUCTS ETC	1	No Quantity							5694756			0
S3	2016	2016	2016	2	0	2	Export	528	Netherlands	NLD	752	Sweden	SWE								09	MISC.EDIBLE PRODUCTS ETC	1	No Quantity							144752596			0
S3	2016	2016	2016	2	0	2	Export	528	Netherlands	NLD	757	Switzerland	CHE								09	MISC.EDIBLE PRODUCTS ETC	1	No Quantity							68108413			0
S3	2016	2016	2016	2	0	2	Export	528	Netherlands	NLD	760	Syria	SYR								09	MISC.EDIBLE PRODUCTS ETC	1	No Quantity							3660882			0
S3	2016	2016	2016	2	0	2	Export	528	Netherlands	NLD	762	Tajikistan	TJK								09	MISC.EDIBLE PRODUCTS ETC	1	No Quantity							35721			0
S3	2016	2016	2016	2	0	2	Export	528	Netherlands	NLD	764	Thailand	THA								09	MISC.EDIBLE PRODUCTS ETC	1	No Quantity							62509256			0
S3	2016	2016	2016	2	0	2	Export	528	Netherlands	NLD	768	Togo	TGO								09	MISC.EDIBLE PRODUCTS ETC	1	No Quantity							2576406			0
S3	2016	2016	2016	2	0	2	Export	528	Netherlands	NLD	780	Trinidad and Tobago	TTO								09	MISC.EDIBLE PRODUCTS ETC	1	No Quantity							210113			0
S3	2016	2016	2016	2	0	2	Export	528	Netherlands	NLD	784	United Arab Emirates	ARE								09	MISC.EDIBLE PRODUCTS ETC	1	No Quantity							50798141			0
S3	2016	2016	2016	2	0	2	Export	528	Netherlands	NLD	788	Tunisia	TUN								09	MISC.EDIBLE PRODUCTS ETC	1	No Quantity							1678426			0
S3	2016	2016	2016	2	0	2	Export	528	Netherlands	NLD	792	Turkey	TUR								09	MISC.EDIBLE PRODUCTS ETC	1	No Quantity							94092736			0
S3	2016	2016	2016	2	0	2	Export	528	Netherlands	NLD	795	Turkmenistan	TKM								09	MISC.EDIBLE PRODUCTS ETC	1	No Quantity							76473			0
S3	2016	2016	2016	2	0	2	Export	528	Netherlands	NLD	800	Uganda	UGA								09	MISC.EDIBLE PRODUCTS ETC	1	No Quantity							462486			0
S3	2016	2016	2016	2	0	2	Export	528	Netherlands	NLD	804	Ukraine	UKR								09	MISC.EDIBLE PRODUCTS ETC	1	No Quantity							12029402			0
S3	2016	2016	2016	2	0	2	Export	528	Netherlands	NLD	807	North Macedonia	MKD								09	MISC.EDIBLE PRODUCTS ETC	1	No Quantity							1012331			0
S3	2016	2016	2016	2	0	2	Export	528	Netherlands	NLD	818	Egypt	EGY								09	MISC.EDIBLE PRODUCTS ETC	1	No Quantity							69520409			0
S3	2016	2016	2016	2	0	2	Export	528	Netherlands	NLD	826	United Kingdom	GBR								09	MISC.EDIBLE PRODUCTS ETC	1	No Quantity							562084715			0
S3	2016	2016	2016	2	0	2	Export	528	Netherlands	NLD	834	United Rep. of Tanzania	TZA								09	MISC.EDIBLE PRODUCTS ETC	1	No Quantity							477895			0
S3	2016	2016	2016	2	0	2	Export	528	Netherlands	NLD	837	Bunkers									09	MISC.EDIBLE PRODUCTS ETC	1	No Quantity							411329			0
S3	2016	2016	2016	2	0	2	Export	528	Netherlands	NLD	842	USA	USA								09	MISC.EDIBLE PRODUCTS ETC	1	No Quantity							45198127			0
S3	2016	2016	2016	2	0	2	Export	528	Netherlands	NLD	854	Burkina Faso	BFA								09	MISC.EDIBLE PRODUCTS ETC	1	No Quantity							3549463			0
S3	2016	2016	2016	2	0	2	Export	528	Netherlands	NLD	858	Uruguay	URY								09	MISC.EDIBLE PRODUCTS ETC	1	No Quantity							1334095			0
S3	2016	2016	2016	2	0	2	Export	528	Netherlands	NLD	860	Uzbekistan	UZB								09	MISC.EDIBLE PRODUCTS ETC	1	No Quantity							429727			0
S3	2016	2016	2016	2	0	2	Export	528	Netherlands	NLD	862	Venezuela	VEN								09	MISC.EDIBLE PRODUCTS ETC	1	No Quantity							5001570			0
S3	2016	2016	2016	2	0	2	Export	528	Netherlands	NLD	887	Yemen	YEM								09	MISC.EDIBLE PRODUCTS ETC	1	No Quantity							2808688			0
S3	2016	2016	2016	2	0	2	Export	528	Netherlands	NLD	894	Zambia	ZMB								09	MISC.EDIBLE PRODUCTS ETC	1	No Quantity							109549			0
S3	2016	2016	2016	2	0	2	Export	528	Netherlands	NLD	899	Areas, nes									09	MISC.EDIBLE PRODUCTS ETC	1	No Quantity							176130			0
S3	2016	2016	2016	2	0	2	Export	533	Aruba	ABW	0	World	WLD								09	MISC.EDIBLE PRODUCTS ETC	1	No Quantity							255588			0
S3	2016	2016	2016	2	0	2	Export	533	Aruba	ABW	170	Colombia	COL								09	MISC.EDIBLE PRODUCTS ETC	1	No Quantity							3673			0
S3	2016	2016	2016	2	0	2	Export	533	Aruba	ABW	528	Netherlands	NLD								09	MISC.EDIBLE PRODUCTS ETC	1	No Quantity							230			0
S3	2016	2016	2016	2	0	2	Export	533	Aruba	ABW	531	Curaçao	CUW								09	MISC.EDIBLE PRODUCTS ETC	1	No Quantity							57914			0
S3	2016	2016	2016	2	0	2	Export	533	Aruba	ABW	842	USA	USA								09	MISC.EDIBLE PRODUCTS ETC	1	No Quantity							1296			0
S3	2016	2016	2016	2	0	2	Export	533	Aruba	ABW	862	Venezuela	VEN								09	MISC.EDIBLE PRODUCTS ETC	1	No Quantity							191229			0
S3	2016	2016	2016	2	0	2	Export	533	Aruba	ABW	899	Areas, nes									09	MISC.EDIBLE PRODUCTS ETC	1	No Quantity							1247			0
S3	2016	2016	2016	2	0	2	Export	528	Netherlands	NLD	0	World	WLD								11	BEVERAGES	1	No Quantity							4601910197			0
S3	2016	2016	2016	2	0	2	Export	528	Netherlands	NLD	4	Afghanistan	AFG								11	BEVERAGES	1	No Quantity							568368			0
S3	2016	2016	2016	2	0	2	Export	528	Netherlands	NLD	8	Albania	ALB								11	BEVERAGES	1	No Quantity							4091394			0
S3	2016	2016	2016	2	0	2	Export	528	Netherlands	NLD	12	Algeria	DZA								11	BEVERAGES	1	No Quantity							4721454			0
S3	2016	2016	2016	2	0	2	Export	528	Netherlands	NLD	20	Andorra	AND								11	BEVERAGES	1	No Quantity							992534			0
S3	2016	2016	2016	2	0	2	Export	528	Netherlands	NLD	24	Angola	AGO								11	BEVERAGES	1	No Quantity							957913			0
S3	2016	2016	2016	2	0	2	Export	528	Netherlands	NLD	28	Antigua and Barbuda	ATG								11	BEVERAGES	1	No Quantity							474478			0
S3	2016	2016	2016	2	0	2	Export	528	Netherlands	NLD	31	Azerbaijan	AZE								11	BEVERAGES	1	No Quantity							1675406			0
S3	2016	2016	2016	2	0	2	Export	528	Netherlands	NLD	32	Argentina	ARG								11	BEVERAGES	1	No Quantity							5377977			0
S3	2016	2016	2016	2	0	2	Export	528	Netherlands	NLD	36	Australia	AUS								11	BEVERAGES	1	No Quantity							56922364			0
S3	2016	2016	2016	2	0	2	Export	528	Netherlands	NLD	40	Austria	AUT								11	BEVERAGES	1	No Quantity							14509868			0
S3	2016	2016	2016	2	0	2	Export	528	Netherlands	NLD	44	Bahamas	BHS								11	BEVERAGES	1	No Quantity							472579			0
S3	2016	2016	2016	2	0	2	Export	528	Netherlands	NLD	48	Bahrain	BHR								11	BEVERAGES	1	No Quantity							5613854			0
S3	2016	2016	2016	2	0	2	Export	528	Netherlands	NLD	50	Bangladesh	BGD								11	BEVERAGES	1	No Quantity							1111787			0
[truncated: 10,714 more rows]
