# Supplementary material for: Core-periphery structure in sectoral international trade networks: A new approach to an old theory
Source: PLoS One. 2020 Apr 2;15(4):e0229547. doi: 10.1371/journal.pone.0229547 (PMC7117750; doi:10.1371/journal.pone.0229547)
Supplement: S7 File — (ZIP) [file pone.0229547.s007.zip › S7_File/RawData 2016/comtrade (51).csv]

Classification	Year	Period	Period Desc.	Aggregate Level	Is Leaf Code	Trade Flow Code	Trade Flow	Reporter Code	Reporter	Reporter ISO	Partner Code	Partner	Partner ISO	2nd Partner Code	2nd Partner	2nd Partner ISO	Customs Proc. Code	Customs	Mode of Transport Code	Mode of Transport	Commodity Code	Commodity	Qty Unit Code	Qty Unit	Qty	Alt Qty Unit Code	Alt Qty Unit	Alt Qty	Netweight (kg)	Gross weight (kg)	Trade Value (US$)	CIF Trade Value (US$)	FOB Trade Value (US$)	Flag
S3	2016	2016	2016	2	0	2	Export	554	New Zealand	NZL	0	World	WLD								00	LIVE ANIMALS	1	No Quantity							197989918			0
S3	2016	2016	2016	2	0	2	Export	554	New Zealand	NZL	32	Argentina	ARG								00	LIVE ANIMALS	1	No Quantity							64189			0
S3	2016	2016	2016	2	0	2	Export	554	New Zealand	NZL	36	Australia	AUS								00	LIVE ANIMALS	1	No Quantity							76941911			0
S3	2016	2016	2016	2	0	2	Export	554	New Zealand	NZL	50	Bangladesh	BGD								00	LIVE ANIMALS	1	No Quantity							2957561			0
S3	2016	2016	2016	2	0	2	Export	554	New Zealand	NZL	64	Bhutan	BTN								00	LIVE ANIMALS	1	No Quantity							28283			0
S3	2016	2016	2016	2	0	2	Export	554	New Zealand	NZL	76	Brazil	BRA								00	LIVE ANIMALS	1	No Quantity							6871			0
S3	2016	2016	2016	2	0	2	Export	554	New Zealand	NZL	104	Myanmar	MMR								00	LIVE ANIMALS	1	No Quantity							314419			0
S3	2016	2016	2016	2	0	2	Export	554	New Zealand	NZL	124	Canada	CAN								00	LIVE ANIMALS	1	No Quantity							2658617			0
S3	2016	2016	2016	2	0	2	Export	554	New Zealand	NZL	152	Chile	CHL								00	LIVE ANIMALS	1	No Quantity							60871			0
S3	2016	2016	2016	2	0	2	Export	554	New Zealand	NZL	156	China	CHN								00	LIVE ANIMALS	1	No Quantity							66470163			0
S3	2016	2016	2016	2	0	2	Export	554	New Zealand	NZL	184	Cook Isds	COK								00	LIVE ANIMALS	1	No Quantity							1614			0
S3	2016	2016	2016	2	0	2	Export	554	New Zealand	NZL	242	Fiji	FJI								00	LIVE ANIMALS	1	No Quantity							1326754			0
S3	2016	2016	2016	2	0	2	Export	554	New Zealand	NZL	258	French Polynesia	PYF								00	LIVE ANIMALS	1	No Quantity							279263			0
S3	2016	2016	2016	2	0	2	Export	554	New Zealand	NZL	296	Kiribati	KIR								00	LIVE ANIMALS	1	No Quantity							4099			0
S3	2016	2016	2016	2	0	2	Export	554	New Zealand	NZL	344	China, Hong Kong SAR	HKG								00	LIVE ANIMALS	1	No Quantity							22610961			0
S3	2016	2016	2016	2	0	2	Export	554	New Zealand	NZL	360	Indonesia	IDN								00	LIVE ANIMALS	1	No Quantity							1390958			0
S3	2016	2016	2016	2	0	2	Export	554	New Zealand	NZL	392	Japan	JPN								00	LIVE ANIMALS	1	No Quantity							845627			0
S3	2016	2016	2016	2	0	2	Export	554	New Zealand	NZL	410	Rep. of Korea	KOR								00	LIVE ANIMALS	1	No Quantity							217304			0
S3	2016	2016	2016	2	0	2	Export	554	New Zealand	NZL	446	China, Macao SAR	MAC								00	LIVE ANIMALS	1	No Quantity							2493735			0
S3	2016	2016	2016	2	0	2	Export	554	New Zealand	NZL	458	Malaysia	MYS								00	LIVE ANIMALS	1	No Quantity							2098066			0
S3	2016	2016	2016	2	0	2	Export	554	New Zealand	NZL	490	Other Asia, nes									00	LIVE ANIMALS	1	No Quantity							446796			0
S3	2016	2016	2016	2	0	2	Export	554	New Zealand	NZL	528	Netherlands	NLD								00	LIVE ANIMALS	1	No Quantity							17468			0
S3	2016	2016	2016	2	0	2	Export	554	New Zealand	NZL	540	New Caledonia	NCL								00	LIVE ANIMALS	1	No Quantity							7686			0
S3	2016	2016	2016	2	0	2	Export	554	New Zealand	NZL	548	Vanuatu	VUT								00	LIVE ANIMALS	1	No Quantity							34571			0
S3	2016	2016	2016	2	0	2	Export	554	New Zealand	NZL	598	Papua New Guinea	PNG								00	LIVE ANIMALS	1	No Quantity							1098742			0
S3	2016	2016	2016	2	0	2	Export	554	New Zealand	NZL	604	Peru	PER								00	LIVE ANIMALS	1	No Quantity							42930			0
S3	2016	2016	2016	2	0	2	Export	554	New Zealand	NZL	608	Philippines	PHL								00	LIVE ANIMALS	1	No Quantity							1779932			0
S3	2016	2016	2016	2	0	2	Export	554	New Zealand	NZL	702	Singapore	SGP								00	LIVE ANIMALS	1	No Quantity							4802375			0
S3	2016	2016	2016	2	0	2	Export	554	New Zealand	NZL	704	Viet Nam	VNM								00	LIVE ANIMALS	1	No Quantity							80813			0
S3	2016	2016	2016	2	0	2	Export	554	New Zealand	NZL	710	South Africa	ZAF								00	LIVE ANIMALS	1	No Quantity							227084			0
S3	2016	2016	2016	2	0	2	Export	554	New Zealand	NZL	764	Thailand	THA								00	LIVE ANIMALS	1	No Quantity							4421530			0
S3	2016	2016	2016	2	0	2	Export	554	New Zealand	NZL	776	Tonga	TON								00	LIVE ANIMALS	1	No Quantity							7515			0
S3	2016	2016	2016	2	0	2	Export	554	New Zealand	NZL	826	United Kingdom	GBR								00	LIVE ANIMALS	1	No Quantity							391717			0
S3	2016	2016	2016	2	0	2	Export	554	New Zealand	NZL	842	USA	USA								00	LIVE ANIMALS	1	No Quantity							3712869			0
S3	2016	2016	2016	2	0	2	Export	554	New Zealand	NZL	858	Uruguay	URY								00	LIVE ANIMALS	1	No Quantity							46746			0
S3	2016	2016	2016	2	0	2	Export	554	New Zealand	NZL	882	Samoa	WSM								00	LIVE ANIMALS	1	No Quantity							99879			0
S3	2016	2016	2016	2	0	2	Export	558	Nicaragua	NIC	0	World	WLD								00	LIVE ANIMALS	1	No Quantity			0		0		28267027			0
S3	2016	2016	2016	2	0	2	Export	558	Nicaragua	NIC	32	Argentina	ARG								00	LIVE ANIMALS	1	No Quantity			0		0		200			0
S3	2016	2016	2016	2	0	2	Export	558	Nicaragua	NIC	56	Belgium	BEL								00	LIVE ANIMALS	1	No Quantity			0		0		800			0
S3	2016	2016	2016	2	0	2	Export	558	Nicaragua	NIC	76	Brazil	BRA								00	LIVE ANIMALS	1	No Quantity			0		0		150			0
S3	2016	2016	2016	2	0	2	Export	558	Nicaragua	NIC	124	Canada	CAN								00	LIVE ANIMALS	1	No Quantity			0		0		8503			0
S3	2016	2016	2016	2	0	2	Export	558	Nicaragua	NIC	156	China	CHN								00	LIVE ANIMALS	1	No Quantity			0		0		2200			0
S3	2016	2016	2016	2	0	2	Export	558	Nicaragua	NIC	170	Colombia	COL								00	LIVE ANIMALS	1	No Quantity			0		0		100			0
S3	2016	2016	2016	2	0	2	Export	558	Nicaragua	NIC	188	Costa Rica	CRI								00	LIVE ANIMALS	1	No Quantity			0		0		12403117			0
S3	2016	2016	2016	2	0	2	Export	558	Nicaragua	NIC	214	Dominican Rep.	DOM								00	LIVE ANIMALS	1	No Quantity			0		0		50			0
S3	2016	2016	2016	2	0	2	Export	558	Nicaragua	NIC	222	El Salvador	SLV								00	LIVE ANIMALS	1	No Quantity			0		0		438465			0
S3	2016	2016	2016	2	0	2	Export	558	Nicaragua	NIC	251	France	FRA								00	LIVE ANIMALS	1	No Quantity			0		0		30			0
S3	2016	2016	2016	2	0	2	Export	558	Nicaragua	NIC	276	Germany	DEU								00	LIVE ANIMALS	1	No Quantity			0		0		2065			0
S3	2016	2016	2016	2	0	2	Export	558	Nicaragua	NIC	320	Guatemala	GTM								00	LIVE ANIMALS	1	No Quantity			0		0		23146			0
S3	2016	2016	2016	2	0	2	Export	558	Nicaragua	NIC	340	Honduras	HND								00	LIVE ANIMALS	1	No Quantity			0		0		2699652			0
S3	2016	2016	2016	2	0	2	Export	558	Nicaragua	NIC	344	China, Hong Kong SAR	HKG								00	LIVE ANIMALS	1	No Quantity			0		0		16500			0
S3	2016	2016	2016	2	0	2	Export	558	Nicaragua	NIC	381	Italy	ITA								00	LIVE ANIMALS	1	No Quantity			0		0		150			0
S3	2016	2016	2016	2	0	2	Export	558	Nicaragua	NIC	392	Japan	JPN								00	LIVE ANIMALS	1	No Quantity			0		0		10805			0
S3	2016	2016	2016	2	0	2	Export	558	Nicaragua	NIC	484	Mexico	MEX								00	LIVE ANIMALS	1	No Quantity			0		0		50			0
S3	2016	2016	2016	2	0	2	Export	558	Nicaragua	NIC	490	Other Asia, nes									00	LIVE ANIMALS	1	No Quantity			0		0		10030			0
S3	2016	2016	2016	2	0	2	Export	558	Nicaragua	NIC	528	Netherlands	NLD								00	LIVE ANIMALS	1	No Quantity			0		0		150			0
S3	2016	2016	2016	2	0	2	Export	558	Nicaragua	NIC	591	Panama	PAN								00	LIVE ANIMALS	1	No Quantity			0		0		1387567			0
S3	2016	2016	2016	2	0	2	Export	558	Nicaragua	NIC	600	Paraguay	PRY								00	LIVE ANIMALS	1	No Quantity			0		0		100			0
S3	2016	2016	2016	2	0	2	Export	558	Nicaragua	NIC	604	Peru	PER								00	LIVE ANIMALS	1	No Quantity			0		0		100			0
S3	2016	2016	2016	2	0	2	Export	558	Nicaragua	NIC	620	Portugal	PRT								00	LIVE ANIMALS	1	No Quantity			0		0		100			0
S3	2016	2016	2016	2	0	2	Export	558	Nicaragua	NIC	699	India	IND								00	LIVE ANIMALS	1	No Quantity			0		0		200			0
S3	2016	2016	2016	2	0	2	Export	558	Nicaragua	NIC	703	Slovakia	SVK								00	LIVE ANIMALS	1	No Quantity			0		0		400			0
S3	2016	2016	2016	2	0	2	Export	558	Nicaragua	NIC	724	Spain	ESP								00	LIVE ANIMALS	1	No Quantity			0		0		21885			0
S3	2016	2016	2016	2	0	2	Export	558	Nicaragua	NIC	757	Switzerland	CHE								00	LIVE ANIMALS	1	No Quantity			0		0		50			0
S3	2016	2016	2016	2	0	2	Export	558	Nicaragua	NIC	826	United Kingdom	GBR								00	LIVE ANIMALS	1	No Quantity			0		0		2950			0
S3	2016	2016	2016	2	0	2	Export	558	Nicaragua	NIC	842	USA	USA								00	LIVE ANIMALS	1	No Quantity			0		0		137272			0
S3	2016	2016	2016	2	0	2	Export	558	Nicaragua	NIC	862	Venezuela	VEN								00	LIVE ANIMALS	1	No Quantity			0		0		11100238			0
S3	2016	2016	2016	2	0	2	Export	554	New Zealand	NZL	0	World	WLD								01	MEAT, MEAT PREPARATIONS	1	No Quantity							4288806699			0
S3	2016	2016	2016	2	0	2	Export	554	New Zealand	NZL	8	Albania	ALB								01	MEAT, MEAT PREPARATIONS	1	No Quantity							125395			0
S3	2016	2016	2016	2	0	2	Export	554	New Zealand	NZL	12	Algeria	DZA								01	MEAT, MEAT PREPARATIONS	1	No Quantity							3653130			0
S3	2016	2016	2016	2	0	2	Export	554	New Zealand	NZL	16	American Samoa	ASM								01	MEAT, MEAT PREPARATIONS	1	No Quantity							3299451			0
S3	2016	2016	2016	2	0	2	Export	554	New Zealand	NZL	28	Antigua and Barbuda	ATG								01	MEAT, MEAT PREPARATIONS	1	No Quantity							144085			0
S3	2016	2016	2016	2	0	2	Export	554	New Zealand	NZL	36	Australia	AUS								01	MEAT, MEAT PREPARATIONS	1	No Quantity							94945454			0
S3	2016	2016	2016	2	0	2	Export	554	New Zealand	NZL	40	Austria	AUT								01	MEAT, MEAT PREPARATIONS	1	No Quantity							1822944			0
S3	2016	2016	2016	2	0	2	Export	554	New Zealand	NZL	44	Bahamas	BHS								01	MEAT, MEAT PREPARATIONS	1	No Quantity							333413			0
S3	2016	2016	2016	2	0	2	Export	554	New Zealand	NZL	48	Bahrain	BHR								01	MEAT, MEAT PREPARATIONS	1	No Quantity							6984185			0
S3	2016	2016	2016	2	0	2	Export	554	New Zealand	NZL	52	Barbados	BRB								01	MEAT, MEAT PREPARATIONS	1	No Quantity							5505139			0
S3	2016	2016	2016	2	0	2	Export	554	New Zealand	NZL	56	Belgium	BEL								01	MEAT, MEAT PREPARATIONS	1	No Quantity							67086340			0
S3	2016	2016	2016	2	0	2	Export	554	New Zealand	NZL	60	Bermuda	BMU								01	MEAT, MEAT PREPARATIONS	1	No Quantity							1222590			0
S3	2016	2016	2016	2	0	2	Export	554	New Zealand	NZL	76	Brazil	BRA								01	MEAT, MEAT PREPARATIONS	1	No Quantity							362376			0
S3	2016	2016	2016	2	0	2	Export	554	New Zealand	NZL	90	Solomon Isds	SLB								01	MEAT, MEAT PREPARATIONS	1	No Quantity							1697014			0
S3	2016	2016	2016	2	0	2	Export	554	New Zealand	NZL	100	Bulgaria	BGR								01	MEAT, MEAT PREPARATIONS	1	No Quantity							1601729			0
S3	2016	2016	2016	2	0	2	Export	554	New Zealand	NZL	104	Myanmar	MMR								01	MEAT, MEAT PREPARATIONS	1	No Quantity							126255			0
S3	2016	2016	2016	2	0	2	Export	554	New Zealand	NZL	116	Cambodia	KHM								01	MEAT, MEAT PREPARATIONS	1	No Quantity							1859640			0
S3	2016	2016	2016	2	0	2	Export	554	New Zealand	NZL	124	Canada	CAN								01	MEAT, MEAT PREPARATIONS	1	No Quantity							138466911			0
S3	2016	2016	2016	2	0	2	Export	554	New Zealand	NZL	136	Cayman Isds	CYM								01	MEAT, MEAT PREPARATIONS	1	No Quantity							149336			0
S3	2016	2016	2016	2	0	2	Export	554	New Zealand	NZL	156	China	CHN								01	MEAT, MEAT PREPARATIONS	1	No Quantity							706770460			0
S3	2016	2016	2016	2	0	2	Export	554	New Zealand	NZL	184	Cook Isds	COK								01	MEAT, MEAT PREPARATIONS	1	No Quantity							4316700			0
S3	2016	2016	2016	2	0	2	Export	554	New Zealand	NZL	191	Croatia	HRV								01	MEAT, MEAT PREPARATIONS	1	No Quantity							233899			0
S3	2016	2016	2016	2	0	2	Export	554	New Zealand	NZL	196	Cyprus	CYP								01	MEAT, MEAT PREPARATIONS	1	No Quantity							8515030			0
S3	2016	2016	2016	2	0	2	Export	554	New Zealand	NZL	203	Czechia	CZE								01	MEAT, MEAT PREPARATIONS	1	No Quantity							94254			0
S3	2016	2016	2016	2	0	2	Export	554	New Zealand	NZL	208	Denmark	DNK								01	MEAT, MEAT PREPARATIONS	1	No Quantity							11418607			0
S3	2016	2016	2016	2	0	2	Export	554	New Zealand	NZL	233	Estonia	EST								01	MEAT, MEAT PREPARATIONS	1	No Quantity							638196			0
S3	2016	2016	2016	2	0	2	Export	554	New Zealand	NZL	234	Faeroe Isds	FRO								01	MEAT, MEAT PREPARATIONS	1	No Quantity							3114403			0
S3	2016	2016	2016	2	0	2	Export	554	New Zealand	NZL	242	Fiji	FJI								01	MEAT, MEAT PREPARATIONS	1	No Quantity							22397911			0
S3	2016	2016	2016	2	0	2	Export	554	New Zealand	NZL	246	Finland	FIN								01	MEAT, MEAT PREPARATIONS	1	No Quantity							6218537			0
S3	2016	2016	2016	2	0	2	Export	554	New Zealand	NZL	251	France	FRA								01	MEAT, MEAT PREPARATIONS	1	No Quantity							98204893			0
S3	2016	2016	2016	2	0	2	Export	554	New Zealand	NZL	258	French Polynesia	PYF								01	MEAT, MEAT PREPARATIONS	1	No Quantity							32382941			0
S3	2016	2016	2016	2	0	2	Export	554	New Zealand	NZL	266	Gabon	GAB								01	MEAT, MEAT PREPARATIONS	1	No Quantity							808531			0
S3	2016	2016	2016	2	0	2	Export	554	New Zealand	NZL	276	Germany	DEU								01	MEAT, MEAT PREPARATIONS	1	No Quantity							228416529			0
S3	2016	2016	2016	2	0	2	Export	554	New Zealand	NZL	288	Ghana	GHA								01	MEAT, MEAT PREPARATIONS	1	No Quantity							1856017			0
S3	2016	2016	2016	2	0	2	Export	554	New Zealand	NZL	292	Gibraltar	GIB								01	MEAT, MEAT PREPARATIONS	1	No Quantity							777171			0
S3	2016	2016	2016	2	0	2	Export	554	New Zealand	NZL	296	Kiribati	KIR								01	MEAT, MEAT PREPARATIONS	1	No Quantity							191164			0
S3	2016	2016	2016	2	0	2	Export	554	New Zealand	NZL	300	Greece	GRC								01	MEAT, MEAT PREPARATIONS	1	No Quantity							17309370			0
S3	2016	2016	2016	2	0	2	Export	554	New Zealand	NZL	308	Grenada	GRD								01	MEAT, MEAT PREPARATIONS	1	No Quantity							70885			0
S3	2016	2016	2016	2	0	2	Export	554	New Zealand	NZL	316	Guam	GUM								01	MEAT, MEAT PREPARATIONS	1	No Quantity							899389			0
S3	2016	2016	2016	2	0	2	Export	554	New Zealand	NZL	344	China, Hong Kong SAR	HKG								01	MEAT, MEAT PREPARATIONS	1	No Quantity							43164965			0
S3	2016	2016	2016	2	0	2	Export	554	New Zealand	NZL	348	Hungary	HUN								01	MEAT, MEAT PREPARATIONS	1	No Quantity							15734			0
S3	2016	2016	2016	2	0	2	Export	554	New Zealand	NZL	352	Iceland	ISL								01	MEAT, MEAT PREPARATIONS	1	No Quantity							444619			0
S3	2016	2016	2016	2	0	2	Export	554	New Zealand	NZL	360	Indonesia	IDN								01	MEAT, MEAT PREPARATIONS	1	No Quantity							53581059			0
S3	2016	2016	2016	2	0	2	Export	554	New Zealand	NZL	368	Iraq	IRQ								01	MEAT, MEAT PREPARATIONS	1	No Quantity							397400			0
S3	2016	2016	2016	2	0	2	Export	554	New Zealand	NZL	372	Ireland	IRL								01	MEAT, MEAT PREPARATIONS	1	No Quantity							3084778			0
S3	2016	2016	2016	2	0	2	Export	554	New Zealand	NZL	376	Israel	ISR								01	MEAT, MEAT PREPARATIONS	1	No Quantity							96547			0
S3	2016	2016	2016	2	0	2	Export	554	New Zealand	NZL	381	Italy	ITA								01	MEAT, MEAT PREPARATIONS	1	No Quantity							27557033			0
S3	2016	2016	2016	2	0	2	Export	554	New Zealand	NZL	384	Côte d'Ivoire	CIV								01	MEAT, MEAT PREPARATIONS	1	No Quantity							130980			0
S3	2016	2016	2016	2	0	2	Export	554	New Zealand	NZL	388	Jamaica	JAM								01	MEAT, MEAT PREPARATIONS	1	No Quantity							4684963			0
S3	2016	2016	2016	2	0	2	Export	554	New Zealand	NZL	392	Japan	JPN								01	MEAT, MEAT PREPARATIONS	1	No Quantity							195073359			0
S3	2016	2016	2016	2	0	2	Export	554	New Zealand	NZL	400	Jordan	JOR								01	MEAT, MEAT PREPARATIONS	1	No Quantity							37679908			0
S3	2016	2016	2016	2	0	2	Export	554	New Zealand	NZL	410	Rep. of Korea	KOR								01	MEAT, MEAT PREPARATIONS	1	No Quantity							134857360			0
S3	2016	2016	2016	2	0	2	Export	554	New Zealand	NZL	414	Kuwait	KWT								01	MEAT, MEAT PREPARATIONS	1	No Quantity							11562119			0
S3	2016	2016	2016	2	0	2	Export	554	New Zealand	NZL	422	Lebanon	LBN								01	MEAT, MEAT PREPARATIONS	1	No Quantity							3976221			0
S3	2016	2016	2016	2	0	2	Export	554	New Zealand	NZL	434	Libya	LBY								01	MEAT, MEAT PREPARATIONS	1	No Quantity							10891			0
S3	2016	2016	2016	2	0	2	Export	554	New Zealand	NZL	446	China, Macao SAR	MAC								01	MEAT, MEAT PREPARATIONS	1	No Quantity							1368632			0
S3	2016	2016	2016	2	0	2	Export	554	New Zealand	NZL	458	Malaysia	MYS								01	MEAT, MEAT PREPARATIONS	1	No Quantity							54726796			0
S3	2016	2016	2016	2	0	2	Export	554	New Zealand	NZL	462	Maldives	MDV								01	MEAT, MEAT PREPARATIONS	1	No Quantity							286037			0
S3	2016	2016	2016	2	0	2	Export	554	New Zealand	NZL	470	Malta	MLT								01	MEAT, MEAT PREPARATIONS	1	No Quantity							2809035			0
S3	2016	2016	2016	2	0	2	Export	554	New Zealand	NZL	480	Mauritius	MUS								01	MEAT, MEAT PREPARATIONS	1	No Quantity							6672495			0
S3	2016	2016	2016	2	0	2	Export	554	New Zealand	NZL	484	Mexico	MEX								01	MEAT, MEAT PREPARATIONS	1	No Quantity							12337924			0
S3	2016	2016	2016	2	0	2	Export	554	New Zealand	NZL	490	Other Asia, nes									01	MEAT, MEAT PREPARATIONS	1	No Quantity							183400379			0
S3	2016	2016	2016	2	0	2	Export	554	New Zealand	NZL	512	Oman	OMN								01	MEAT, MEAT PREPARATIONS	1	No Quantity							14831901			0
S3	2016	2016	2016	2	0	2	Export	554	New Zealand	NZL	524	Nepal	NPL								01	MEAT, MEAT PREPARATIONS	1	No Quantity							532			0
S3	2016	2016	2016	2	0	2	Export	554	New Zealand	NZL	528	Netherlands	NLD								01	MEAT, MEAT PREPARATIONS	1	No Quantity							192617095			0
S3	2016	2016	2016	2	0	2	Export	554	New Zealand	NZL	540	New Caledonia	NCL								01	MEAT, MEAT PREPARATIONS	1	No Quantity							15659199			0
S3	2016	2016	2016	2	0	2	Export	554	New Zealand	NZL	548	Vanuatu	VUT								01	MEAT, MEAT PREPARATIONS	1	No Quantity							2501400			0
S3	2016	2016	2016	2	0	2	Export	554	New Zealand	NZL	570	Niue	NIU								01	MEAT, MEAT PREPARATIONS	1	No Quantity							664992			0
S3	2016	2016	2016	2	0	2	Export	554	New Zealand	NZL	574	Norfolk Isds	NFK								01	MEAT, MEAT PREPARATIONS	1	No Quantity							191621			0
S3	2016	2016	2016	2	0	2	Export	554	New Zealand	NZL	579	Norway	NOR								01	MEAT, MEAT PREPARATIONS	1	No Quantity							1833237			0
S3	2016	2016	2016	2	0	2	Export	554	New Zealand	NZL	580	N. Mariana Isds	MNP								01	MEAT, MEAT PREPARATIONS	1	No Quantity							553203			0
S3	2016	2016	2016	2	0	2	Export	554	New Zealand	NZL	583	FS Micronesia	FSM								01	MEAT, MEAT PREPARATIONS	1	No Quantity							321456			0
S3	2016	2016	2016	2	0	2	Export	554	New Zealand	NZL	584	Marshall Isds	MHL								01	MEAT, MEAT PREPARATIONS	1	No Quantity							37425			0
S3	2016	2016	2016	2	0	2	Export	554	New Zealand	NZL	585	Palau	PLW								01	MEAT, MEAT PREPARATIONS	1	No Quantity							38358			0
S3	2016	2016	2016	2	0	2	Export	554	New Zealand	NZL	586	Pakistan	PAK								01	MEAT, MEAT PREPARATIONS	1	No Quantity							97458			0
S3	2016	2016	2016	2	0	2	Export	554	New Zealand	NZL	598	Papua New Guinea	PNG								01	MEAT, MEAT PREPARATIONS	1	No Quantity							20178895			0
S3	2016	2016	2016	2	0	2	Export	554	New Zealand	NZL	604	Peru	PER								01	MEAT, MEAT PREPARATIONS	1	No Quantity							270133			0
S3	2016	2016	2016	2	0	2	Export	554	New Zealand	NZL	608	Philippines	PHL								01	MEAT, MEAT PREPARATIONS	1	No Quantity							15306369			0
S3	2016	2016	2016	2	0	2	Export	554	New Zealand	NZL	616	Poland	POL								01	MEAT, MEAT PREPARATIONS	1	No Quantity							372354			0
S3	2016	2016	2016	2	0	2	Export	554	New Zealand	NZL	620	Portugal	PRT								01	MEAT, MEAT PREPARATIONS	1	No Quantity							6637802			0
S3	2016	2016	2016	2	0	2	Export	554	New Zealand	NZL	626	Timor-Leste	TLS								01	MEAT, MEAT PREPARATIONS	1	No Quantity							577366			0
S3	2016	2016	2016	2	0	2	Export	554	New Zealand	NZL	634	Qatar	QAT								01	MEAT, MEAT PREPARATIONS	1	No Quantity							9675311			0
S3	2016	2016	2016	2	0	2	Export	554	New Zealand	NZL	643	Russian Federation	RUS								01	MEAT, MEAT PREPARATIONS	1	No Quantity							17430275			0
S3	2016	2016	2016	2	0	2	Export	554	New Zealand	NZL	659	Saint Kitts and Nevis	KNA								01	MEAT, MEAT PREPARATIONS	1	No Quantity							80461			0
S3	2016	2016	2016	2	0	2	Export	554	New Zealand	NZL	662	Saint Lucia	LCA								01	MEAT, MEAT PREPARATIONS	1	No Quantity							969865			0
S3	2016	2016	2016	2	0	2	Export	554	New Zealand	NZL	682	Saudi Arabia	SAU								01	MEAT, MEAT PREPARATIONS	1	No Quantity							57885635			0
S3	2016	2016	2016	2	0	2	Export	554	New Zealand	NZL	686	Senegal	SEN								01	MEAT, MEAT PREPARATIONS	1	No Quantity							136943			0
S3	2016	2016	2016	2	0	2	Export	554	New Zealand	NZL	699	India	IND								01	MEAT, MEAT PREPARATIONS	1	No Quantity							722853			0
S3	2016	2016	2016	2	0	2	Export	554	New Zealand	NZL	702	Singapore	SGP								01	MEAT, MEAT PREPARATIONS	1	No Quantity							29132580			0
S3	2016	2016	2016	2	0	2	Export	554	New Zealand	NZL	704	Viet Nam	VNM								01	MEAT, MEAT PREPARATIONS	1	No Quantity							6202599			0
S3	2016	2016	2016	2	0	2	Export	554	New Zealand	NZL	710	South Africa	ZAF								01	MEAT, MEAT PREPARATIONS	1	No Quantity							5569832			0
S3	2016	2016	2016	2	0	2	Export	554	New Zealand	NZL	724	Spain	ESP								01	MEAT, MEAT PREPARATIONS	1	No Quantity							15203426			0
S3	2016	2016	2016	2	0	2	Export	554	New Zealand	NZL	752	Sweden	SWE								01	MEAT, MEAT PREPARATIONS	1	No Quantity							22312165			0
S3	2016	2016	2016	2	0	2	Export	554	New Zealand	NZL	757	Switzerland	CHE								01	MEAT, MEAT PREPARATIONS	1	No Quantity							45495261			0
S3	2016	2016	2016	2	0	2	Export	554	New Zealand	NZL	764	Thailand	THA								01	MEAT, MEAT PREPARATIONS	1	No Quantity							14202710			0
S3	2016	2016	2016	2	0	2	Export	554	New Zealand	NZL	776	Tonga	TON								01	MEAT, MEAT PREPARATIONS	1	No Quantity							4281914			0
S3	2016	2016	2016	2	0	2	Export	554	New Zealand	NZL	780	Trinidad and Tobago	TTO								01	MEAT, MEAT PREPARATIONS	1	No Quantity							5764471			0
S3	2016	2016	2016	2	0	2	Export	554	New Zealand	NZL	784	United Arab Emirates	ARE								01	MEAT, MEAT PREPARATIONS	1	No Quantity							33362806			0
S3	2016	2016	2016	2	0	2	Export	554	New Zealand	NZL	788	Tunisia	TUN								01	MEAT, MEAT PREPARATIONS	1	No Quantity							321189			0
S3	2016	2016	2016	2	0	2	Export	554	New Zealand	NZL	792	Turkey	TUR								01	MEAT, MEAT PREPARATIONS	1	No Quantity							3646277			0
S3	2016	2016	2016	2	0	2	Export	554	New Zealand	NZL	798	Tuvalu	TUV								01	MEAT, MEAT PREPARATIONS	1	No Quantity							129715			0
S3	2016	2016	2016	2	0	2	Export	554	New Zealand	NZL	804	Ukraine	UKR								01	MEAT, MEAT PREPARATIONS	1	No Quantity							262500			0
S3	2016	2016	2016	2	0	2	Export	554	New Zealand	NZL	818	Egypt	EGY								01	MEAT, MEAT PREPARATIONS	1	No Quantity							5280065			0
S3	2016	2016	2016	2	0	2	Export	554	New Zealand	NZL	826	United Kingdom	GBR								01	MEAT, MEAT PREPARATIONS	1	No Quantity							361539354			0
S3	2016	2016	2016	2	0	2	Export	554	New Zealand	NZL	842	USA	USA								01	MEAT, MEAT PREPARATIONS	1	No Quantity							1119976600			0
S3	2016	2016	2016	2	0	2	Export	554	New Zealand	NZL	876	Wallis and Futuna Isds	WLF								01	MEAT, MEAT PREPARATIONS	1	No Quantity							818364			0
S3	2016	2016	2016	2	0	2	Export	554	New Zealand	NZL	882	Samoa	WSM								01	MEAT, MEAT PREPARATIONS	1	No Quantity							3773228			0
S3	2016	2016	2016	2	0	2	Export	558	Nicaragua	NIC	0	World	WLD								01	MEAT, MEAT PREPARATIONS	1	No Quantity			0		0		438750468			0
S3	2016	2016	2016	2	0	2	Export	558	Nicaragua	NIC	188	Costa Rica	CRI								01	MEAT, MEAT PREPARATIONS	1	No Quantity			0		0		30363437			0
S3	2016	2016	2016	2	0	2	Export	558	Nicaragua	NIC	192	Cuba	CUB								01	MEAT, MEAT PREPARATIONS	1	No Quantity			0		0		3030			0
S3	2016	2016	2016	2	0	2	Export	558	Nicaragua	NIC	196	Cyprus	CYP								01	MEAT, MEAT PREPARATIONS	1	No Quantity			0		0		400			0
S3	2016	2016	2016	2	0	2	Export	558	Nicaragua	NIC	222	El Salvador	SLV								01	MEAT, MEAT PREPARATIONS	1	No Quantity			0		0		66214321			0
S3	2016	2016	2016	2	0	2	Export	558	Nicaragua	NIC	320	Guatemala	GTM								01	MEAT, MEAT PREPARATIONS	1	No Quantity			0		0		22266961			0
S3	2016	2016	2016	2	0	2	Export	558	Nicaragua	NIC	344	China, Hong Kong SAR	HKG								01	MEAT, MEAT PREPARATIONS	1	No Quantity			0		0		189074			0
S3	2016	2016	2016	2	0	2	Export	558	Nicaragua	NIC	392	Japan	JPN								01	MEAT, MEAT PREPARATIONS	1	No Quantity			0		0		3854179			0
S3	2016	2016	2016	2	0	2	Export	558	Nicaragua	NIC	484	Mexico	MEX								01	MEAT, MEAT PREPARATIONS	1	No Quantity			0		0		29706597			0
S3	2016	2016	2016	2	0	2	Export	558	Nicaragua	NIC	490	Other Asia, nes									01	MEAT, MEAT PREPARATIONS	1	No Quantity			0		0		18096669			0
S3	2016	2016	2016	2	0	2	Export	558	Nicaragua	NIC	531	Curaçao	CUW								01	MEAT, MEAT PREPARATIONS	1	No Quantity			0		0		226			0
S3	2016	2016	2016	2	0	2	Export	558	Nicaragua	NIC	591	Panama	PAN								01	MEAT, MEAT PREPARATIONS	1	No Quantity			0		0		20705362			0
S3	2016	2016	2016	2	0	2	Export	558	Nicaragua	NIC	643	Russian Federation	RUS								01	MEAT, MEAT PREPARATIONS	1	No Quantity			0		0		33067			0
S3	2016	2016	2016	2	0	2	Export	558	Nicaragua	NIC	704	Viet Nam	VNM								01	MEAT, MEAT PREPARATIONS	1	No Quantity			0		0		57404			0
S3	2016	2016	2016	2	0	2	Export	558	Nicaragua	NIC	724	Spain	ESP								01	MEAT, MEAT PREPARATIONS	1	No Quantity			0		0		114398			0
S3	2016	2016	2016	2	0	2	Export	558	Nicaragua	NIC	764	Thailand	THA								01	MEAT, MEAT PREPARATIONS	1	No Quantity			0		0		211628			0
S3	2016	2016	2016	2	0	2	Export	558	Nicaragua	NIC	842	USA	USA								01	MEAT, MEAT PREPARATIONS	1	No Quantity			0		0		167417882			0
S3	2016	2016	2016	2	0	2	Export	558	Nicaragua	NIC	862	Venezuela	VEN								01	MEAT, MEAT PREPARATIONS	1	No Quantity			0		0		79515826			0
S3	2016	2016	2016	2	0	2	Export	554	New Zealand	NZL	0	World	WLD								02	DAIRY PRODUCTS,BIRD EGGS	1	No Quantity							7857013981			0
S3	2016	2016	2016	2	0	2	Export	554	New Zealand	NZL	4	Afghanistan	AFG								02	DAIRY PRODUCTS,BIRD EGGS	1	No Quantity							405693			0
S3	2016	2016	2016	2	0	2	Export	554	New Zealand	NZL	12	Algeria	DZA								02	DAIRY PRODUCTS,BIRD EGGS	1	No Quantity							471463574			0
S3	2016	2016	2016	2	0	2	Export	554	New Zealand	NZL	16	American Samoa	ASM								02	DAIRY PRODUCTS,BIRD EGGS	1	No Quantity							1315040			0
S3	2016	2016	2016	2	0	2	Export	554	New Zealand	NZL	24	Angola	AGO								02	DAIRY PRODUCTS,BIRD EGGS	1	No Quantity							6842747			0
S3	2016	2016	2016	2	0	2	Export	554	New Zealand	NZL	28	Antigua and Barbuda	ATG								02	DAIRY PRODUCTS,BIRD EGGS	1	No Quantity							266311			0
S3	2016	2016	2016	2	0	2	Export	554	New Zealand	NZL	31	Azerbaijan	AZE								02	DAIRY PRODUCTS,BIRD EGGS	1	No Quantity							36575836			0
S3	2016	2016	2016	2	0	2	Export	554	New Zealand	NZL	36	Australia	AUS								02	DAIRY PRODUCTS,BIRD EGGS	1	No Quantity							353820620			0
S3	2016	2016	2016	2	0	2	Export	554	New Zealand	NZL	44	Bahamas	BHS								02	DAIRY PRODUCTS,BIRD EGGS	1	No Quantity							483080			0
S3	2016	2016	2016	2	0	2	Export	554	New Zealand	NZL	48	Bahrain	BHR								02	DAIRY PRODUCTS,BIRD EGGS	1	No Quantity							31334275			0
S3	2016	2016	2016	2	0	2	Export	554	New Zealand	NZL	50	Bangladesh	BGD								02	DAIRY PRODUCTS,BIRD EGGS	1	No Quantity							103284630			0
S3	2016	2016	2016	2	0	2	Export	554	New Zealand	NZL	51	Armenia	ARM								02	DAIRY PRODUCTS,BIRD EGGS	1	No Quantity							10776070			0
S3	2016	2016	2016	2	0	2	Export	554	New Zealand	NZL	52	Barbados	BRB								02	DAIRY PRODUCTS,BIRD EGGS	1	No Quantity							8960267			0
S3	2016	2016	2016	2	0	2	Export	554	New Zealand	NZL	56	Belgium	BEL								02	DAIRY PRODUCTS,BIRD EGGS	1	No Quantity							3473240			0
S3	2016	2016	2016	2	0	2	Export	554	New Zealand	NZL	60	Bermuda	BMU								02	DAIRY PRODUCTS,BIRD EGGS	1	No Quantity							747602			0
S3	2016	2016	2016	2	0	2	Export	554	New Zealand	NZL	64	Bhutan	BTN								02	DAIRY PRODUCTS,BIRD EGGS	1	No Quantity							526321			0
S3	2016	2016	2016	2	0	2	Export	554	New Zealand	NZL	68	Bolivia (Plurinational State of)	BOL								02	DAIRY PRODUCTS,BIRD EGGS	1	No Quantity							573551			0
S3	2016	2016	2016	2	0	2	Export	554	New Zealand	NZL	76	Brazil	BRA								02	DAIRY PRODUCTS,BIRD EGGS	1	No Quantity							13495011			0
S3	2016	2016	2016	2	0	2	Export	554	New Zealand	NZL	84	Belize	BLZ								02	DAIRY PRODUCTS,BIRD EGGS	1	No Quantity							292114			0
S3	2016	2016	2016	2	0	2	Export	554	New Zealand	NZL	90	Solomon Isds	SLB								02	DAIRY PRODUCTS,BIRD EGGS	1	No Quantity							2002335			0
S3	2016	2016	2016	2	0	2	Export	554	New Zealand	NZL	96	Brunei Darussalam	BRN								02	DAIRY PRODUCTS,BIRD EGGS	1	No Quantity							2042171			0
S3	2016	2016	2016	2	0	2	Export	554	New Zealand	NZL	104	Myanmar	MMR								02	DAIRY PRODUCTS,BIRD EGGS	1	No Quantity							22473564			0
S3	2016	2016	2016	2	0	2	Export	554	New Zealand	NZL	116	Cambodia	KHM								02	DAIRY PRODUCTS,BIRD EGGS	1	No Quantity							951062			0
S3	2016	2016	2016	2	0	2	Export	554	New Zealand	NZL	120	Cameroon	CMR								02	DAIRY PRODUCTS,BIRD EGGS	1	No Quantity							6967529			0
S3	2016	2016	2016	2	0	2	Export	554	New Zealand	NZL	124	Canada	CAN								02	DAIRY PRODUCTS,BIRD EGGS	1	No Quantity							27849527			0
S3	2016	2016	2016	2	0	2	Export	554	New Zealand	NZL	144	Sri Lanka	LKA								02	DAIRY PRODUCTS,BIRD EGGS	1	No Quantity							159423302			0
S3	2016	2016	2016	2	0	2	Export	554	New Zealand	NZL	148	Chad	TCD								02	DAIRY PRODUCTS,BIRD EGGS	1	No Quantity							279781			0
S3	2016	2016	2016	2	0	2	Export	554	New Zealand	NZL	152	Chile	CHL								02	DAIRY PRODUCTS,BIRD EGGS	1	No Quantity							39345098			0
S3	2016	2016	2016	2	0	2	Export	554	New Zealand	NZL	156	China	CHN								02	DAIRY PRODUCTS,BIRD EGGS	1	No Quantity							1878313519			0
S3	2016	2016	2016	2	0	2	Export	554	New Zealand	NZL	170	Colombia	COL								02	DAIRY PRODUCTS,BIRD EGGS	1	No Quantity							577137			0
S3	2016	2016	2016	2	0	2	Export	554	New Zealand	NZL	174	Comoros	COM								02	DAIRY PRODUCTS,BIRD EGGS	1	No Quantity							27947			0
S3	2016	2016	2016	2	0	2	Export	554	New Zealand	NZL	178	Congo	COG								02	DAIRY PRODUCTS,BIRD EGGS	1	No Quantity							843273			0
S3	2016	2016	2016	2	0	2	Export	554	New Zealand	NZL	180	Dem. Rep. of the Congo	COD								02	DAIRY PRODUCTS,BIRD EGGS	1	No Quantity							8560761			0
S3	2016	2016	2016	2	0	2	Export	554	New Zealand	NZL	184	Cook Isds	COK								02	DAIRY PRODUCTS,BIRD EGGS	1	No Quantity							3557740			0
S3	2016	2016	2016	2	0	2	Export	554	New Zealand	NZL	188	Costa Rica	CRI								02	DAIRY PRODUCTS,BIRD EGGS	1	No Quantity							6278676			0
S3	2016	2016	2016	2	0	2	Export	554	New Zealand	NZL	192	Cuba	CUB								02	DAIRY PRODUCTS,BIRD EGGS	1	No Quantity							26542695			0
S3	2016	2016	2016	2	0	2	Export	554	New Zealand	NZL	204	Benin	BEN								02	DAIRY PRODUCTS,BIRD EGGS	1	No Quantity							149126			0
S3	2016	2016	2016	2	0	2	Export	554	New Zealand	NZL	208	Denmark	DNK								02	DAIRY PRODUCTS,BIRD EGGS	1	No Quantity							40232872			0
S3	2016	2016	2016	2	0	2	Export	554	New Zealand	NZL	214	Dominican Rep.	DOM								02	DAIRY PRODUCTS,BIRD EGGS	1	No Quantity							8628404			0
S3	2016	2016	2016	2	0	2	Export	554	New Zealand	NZL	222	El Salvador	SLV								02	DAIRY PRODUCTS,BIRD EGGS	1	No Quantity							6512628			0
S3	2016	2016	2016	2	0	2	Export	554	New Zealand	NZL	242	Fiji	FJI								02	DAIRY PRODUCTS,BIRD EGGS	1	No Quantity							34198035			0
S3	2016	2016	2016	2	0	2	Export	554	New Zealand	NZL	251	France	FRA								02	DAIRY PRODUCTS,BIRD EGGS	1	No Quantity							4116098			0
S3	2016	2016	2016	2	0	2	Export	554	New Zealand	NZL	258	French Polynesia	PYF								02	DAIRY PRODUCTS,BIRD EGGS	1	No Quantity							12423619			0
S3	2016	2016	2016	2	0	2	Export	554	New Zealand	NZL	262	Djibouti	DJI								02	DAIRY PRODUCTS,BIRD EGGS	1	No Quantity							2329328			0
S3	2016	2016	2016	2	0	2	Export	554	New Zealand	NZL	266	Gabon	GAB								02	DAIRY PRODUCTS,BIRD EGGS	1	No Quantity							403866			0
S3	2016	2016	2016	2	0	2	Export	554	New Zealand	NZL	268	Georgia	GEO								02	DAIRY PRODUCTS,BIRD EGGS	1	No Quantity							1079809			0
S3	2016	2016	2016	2	0	2	Export	554	New Zealand	NZL	270	Gambia	GMB								02	DAIRY PRODUCTS,BIRD EGGS	1	No Quantity							670889			0
S3	2016	2016	2016	2	0	2	Export	554	New Zealand	NZL	276	Germany	DEU								02	DAIRY PRODUCTS,BIRD EGGS	1	No Quantity							3081346			0
S3	2016	2016	2016	2	0	2	Export	554	New Zealand	NZL	288	Ghana	GHA								02	DAIRY PRODUCTS,BIRD EGGS	1	No Quantity							18548114			0
S3	2016	2016	2016	2	0	2	Export	554	New Zealand	NZL	296	Kiribati	KIR								02	DAIRY PRODUCTS,BIRD EGGS	1	No Quantity							15480			0
S3	2016	2016	2016	2	0	2	Export	554	New Zealand	NZL	300	Greece	GRC								02	DAIRY PRODUCTS,BIRD EGGS	1	No Quantity							1717433			0
S3	2016	2016	2016	2	0	2	Export	554	New Zealand	NZL	308	Grenada	GRD								02	DAIRY PRODUCTS,BIRD EGGS	1	No Quantity							1365889			0
S3	2016	2016	2016	2	0	2	Export	554	New Zealand	NZL	316	Guam	GUM								02	DAIRY PRODUCTS,BIRD EGGS	1	No Quantity							2417767			0
S3	2016	2016	2016	2	0	2	Export	554	New Zealand	NZL	320	Guatemala	GTM								02	DAIRY PRODUCTS,BIRD EGGS	1	No Quantity							15046607			0
S3	2016	2016	2016	2	0	2	Export	554	New Zealand	NZL	324	Guinea	GIN								02	DAIRY PRODUCTS,BIRD EGGS	1	No Quantity							1986189			0
S3	2016	2016	2016	2	0	2	Export	554	New Zealand	NZL	328	Guyana	GUY								02	DAIRY PRODUCTS,BIRD EGGS	1	No Quantity							12647378			0
S3	2016	2016	2016	2	0	2	Export	554	New Zealand	NZL	332	Haiti	HTI								02	DAIRY PRODUCTS,BIRD EGGS	1	No Quantity							116849			0
S3	2016	2016	2016	2	0	2	Export	554	New Zealand	NZL	340	Honduras	HND								02	DAIRY PRODUCTS,BIRD EGGS	1	No Quantity							56237			0
S3	2016	2016	2016	2	0	2	Export	554	New Zealand	NZL	344	China, Hong Kong SAR	HKG								02	DAIRY PRODUCTS,BIRD EGGS	1	No Quantity							76477777			0
S3	2016	2016	2016	2	0	2	Export	554	New Zealand	NZL	360	Indonesia	IDN								02	DAIRY PRODUCTS,BIRD EGGS	1	No Quantity							268615878			0
S3	2016	2016	2016	2	0	2	Export	554	New Zealand	NZL	364	Iran	IRN								02	DAIRY PRODUCTS,BIRD EGGS	1	No Quantity							87432661			0
S3	2016	2016	2016	2	0	2	Export	554	New Zealand	NZL	368	Iraq	IRQ								02	DAIRY PRODUCTS,BIRD EGGS	1	No Quantity							2620174			0
S3	2016	2016	2016	2	0	2	Export	554	New Zealand	NZL	372	Ireland	IRL								02	DAIRY PRODUCTS,BIRD EGGS	1	No Quantity							7811			0
S3	2016	2016	2016	2	0	2	Export	554	New Zealand	NZL	384	Côte d'Ivoire	CIV								02	DAIRY PRODUCTS,BIRD EGGS	1	No Quantity							10088485			0
S3	2016	2016	2016	2	0	2	Export	554	New Zealand	NZL	388	Jamaica	JAM								02	DAIRY PRODUCTS,BIRD EGGS	1	No Quantity							16330838			0
S3	2016	2016	2016	2	0	2	Export	554	New Zealand	NZL	392	Japan	JPN								02	DAIRY PRODUCTS,BIRD EGGS	1	No Quantity							262923757			0
S3	2016	2016	2016	2	0	2	Export	554	New Zealand	NZL	398	Kazakhstan	KAZ								02	DAIRY PRODUCTS,BIRD EGGS	1	No Quantity							1505013			0
S3	2016	2016	2016	2	0	2	Export	554	New Zealand	NZL	400	Jordan	JOR								02	DAIRY PRODUCTS,BIRD EGGS	1	No Quantity							11424243			0
S3	2016	2016	2016	2	0	2	Export	554	New Zealand	NZL	404	Kenya	KEN								02	DAIRY PRODUCTS,BIRD EGGS	1	No Quantity							468671			0
S3	2016	2016	2016	2	0	2	Export	554	New Zealand	NZL	410	Rep. of Korea	KOR								02	DAIRY PRODUCTS,BIRD EGGS	1	No Quantity							103398786			0
S3	2016	2016	2016	2	0	2	Export	554	New Zealand	NZL	414	Kuwait	KWT								02	DAIRY PRODUCTS,BIRD EGGS	1	No Quantity							24429530			0
S3	2016	2016	2016	2	0	2	Export	554	New Zealand	NZL	422	Lebanon	LBN								02	DAIRY PRODUCTS,BIRD EGGS	1	No Quantity							2451305			0
S3	2016	2016	2016	2	0	2	Export	554	New Zealand	NZL	430	Liberia	LBR								02	DAIRY PRODUCTS,BIRD EGGS	1	No Quantity							250396			0
S3	2016	2016	2016	2	0	2	Export	554	New Zealand	NZL	434	Libya	LBY								02	DAIRY PRODUCTS,BIRD EGGS	1	No Quantity							43332373			0
S3	2016	2016	2016	2	0	2	Export	554	New Zealand	NZL	446	China, Macao SAR	MAC								02	DAIRY PRODUCTS,BIRD EGGS	1	No Quantity							726637			0
S3	2016	2016	2016	2	0	2	Export	554	New Zealand	NZL	450	Madagascar	MDG								02	DAIRY PRODUCTS,BIRD EGGS	1	No Quantity							1536798			0
S3	2016	2016	2016	2	0	2	Export	554	New Zealand	NZL	454	Malawi	MWI								02	DAIRY PRODUCTS,BIRD EGGS	1	No Quantity							145416			0
S3	2016	2016	2016	2	0	2	Export	554	New Zealand	NZL	458	Malaysia	MYS								02	DAIRY PRODUCTS,BIRD EGGS	1	No Quantity							287148202			0
S3	2016	2016	2016	2	0	2	Export	554	New Zealand	NZL	462	Maldives	MDV								02	DAIRY PRODUCTS,BIRD EGGS	1	No Quantity							724496			0
S3	2016	2016	2016	2	0	2	Export	554	New Zealand	NZL	466	Mali	MLI								02	DAIRY PRODUCTS,BIRD EGGS	1	No Quantity							4891092			0
S3	2016	2016	2016	2	0	2	Export	554	New Zealand	NZL	480	Mauritius	MUS								02	DAIRY PRODUCTS,BIRD EGGS	1	No Quantity							31501429			0
S3	2016	2016	2016	2	0	2	Export	554	New Zealand	NZL	484	Mexico	MEX								02	DAIRY PRODUCTS,BIRD EGGS	1	No Quantity							226690360			0
S3	2016	2016	2016	2	0	2	Export	554	New Zealand	NZL	490	Other Asia, nes									02	DAIRY PRODUCTS,BIRD EGGS	1	No Quantity							190914990			0
S3	2016	2016	2016	2	0	2	Export	554	New Zealand	NZL	496	Mongolia	MNG								02	DAIRY PRODUCTS,BIRD EGGS	1	No Quantity							5963750			0
S3	2016	2016	2016	2	0	2	Export	554	New Zealand	NZL	504	Morocco	MAR								02	DAIRY PRODUCTS,BIRD EGGS	1	No Quantity							44126877			0
S3	2016	2016	2016	2	0	2	Export	554	New Zealand	NZL	508	Mozambique	MOZ								02	DAIRY PRODUCTS,BIRD EGGS	1	No Quantity							2683713			0
S3	2016	2016	2016	2	0	2	Export	554	New Zealand	NZL	512	Oman	OMN								02	DAIRY PRODUCTS,BIRD EGGS	1	No Quantity							42779533			0
S3	2016	2016	2016	2	0	2	Export	554	New Zealand	NZL	524	Nepal	NPL								02	DAIRY PRODUCTS,BIRD EGGS	1	No Quantity							651276			0
S3	2016	2016	2016	2	0	2	Export	554	New Zealand	NZL	528	Netherlands	NLD								02	DAIRY PRODUCTS,BIRD EGGS	1	No Quantity							39369043			0
S3	2016	2016	2016	2	0	2	Export	554	New Zealand	NZL	531	Curaçao	CUW								02	DAIRY PRODUCTS,BIRD EGGS	1	No Quantity							382813			0
S3	2016	2016	2016	2	0	2	Export	554	New Zealand	NZL	533	Aruba	ABW								02	DAIRY PRODUCTS,BIRD EGGS	1	No Quantity							607126			0
S3	2016	2016	2016	2	0	2	Export	554	New Zealand	NZL	534	Saint Maarten	SXM								02	DAIRY PRODUCTS,BIRD EGGS	1	No Quantity							564973			0
S3	2016	2016	2016	2	0	2	Export	554	New Zealand	NZL	540	New Caledonia	NCL								02	DAIRY PRODUCTS,BIRD EGGS	1	No Quantity							14610485			0
S3	2016	2016	2016	2	0	2	Export	554	New Zealand	NZL	548	Vanuatu	VUT								02	DAIRY PRODUCTS,BIRD EGGS	1	No Quantity							1317837			0
S3	2016	2016	2016	2	0	2	Export	554	New Zealand	NZL	558	Nicaragua	NIC								02	DAIRY PRODUCTS,BIRD EGGS	1	No Quantity							17123706			0
S3	2016	2016	2016	2	0	2	Export	554	New Zealand	NZL	566	Nigeria	NGA								02	DAIRY PRODUCTS,BIRD EGGS	1	No Quantity							108494077			0
S3	2016	2016	2016	2	0	2	Export	554	New Zealand	NZL	570	Niue	NIU								02	DAIRY PRODUCTS,BIRD EGGS	1	No Quantity							323758			0
S3	2016	2016	2016	2	0	2	Export	554	New Zealand	NZL	574	Norfolk Isds	NFK								02	DAIRY PRODUCTS,BIRD EGGS	1	No Quantity							586562			0
S3	2016	2016	2016	2	0	2	Export	554	New Zealand	NZL	580	N. Mariana Isds	MNP								02	DAIRY PRODUCTS,BIRD EGGS	1	No Quantity							1901809			0
S3	2016	2016	2016	2	0	2	Export	554	New Zealand	NZL	583	FS Micronesia	FSM								02	DAIRY PRODUCTS,BIRD EGGS	1	No Quantity							169133			0
S3	2016	2016	2016	2	0	2	Export	554	New Zealand	NZL	584	Marshall Isds	MHL								02	DAIRY PRODUCTS,BIRD EGGS	1	No Quantity							126585			0
S3	2016	2016	2016	2	0	2	Export	554	New Zealand	NZL	585	Palau	PLW								02	DAIRY PRODUCTS,BIRD EGGS	1	No Quantity							38112			0
S3	2016	2016	2016	2	0	2	Export	554	New Zealand	NZL	586	Pakistan	PAK								02	DAIRY PRODUCTS,BIRD EGGS	1	No Quantity							25432841			0
S3	2016	2016	2016	2	0	2	Export	554	New Zealand	NZL	591	Panama	PAN								02	DAIRY PRODUCTS,BIRD EGGS	1	No Quantity							30984274			0
S3	2016	2016	2016	2	0	2	Export	554	New Zealand	NZL	598	Papua New Guinea	PNG								02	DAIRY PRODUCTS,BIRD EGGS	1	No Quantity							9853156			0
S3	2016	2016	2016	2	0	2	Export	554	New Zealand	NZL	604	Peru	PER								02	DAIRY PRODUCTS,BIRD EGGS	1	No Quantity							34793027			0
S3	2016	2016	2016	2	0	2	Export	554	New Zealand	NZL	608	Philippines	PHL								02	DAIRY PRODUCTS,BIRD EGGS	1	No Quantity							311010325			0
S3	2016	2016	2016	2	0	2	Export	554	New Zealand	NZL	616	Poland	POL								02	DAIRY PRODUCTS,BIRD EGGS	1	No Quantity							299535			0
S3	2016	2016	2016	2	0	2	Export	554	New Zealand	NZL	624	Guinea-Bissau	GNB								02	DAIRY PRODUCTS,BIRD EGGS	1	No Quantity							57811			0
S3	2016	2016	2016	2	0	2	Export	554	New Zealand	NZL	626	Timor-Leste	TLS								02	DAIRY PRODUCTS,BIRD EGGS	1	No Quantity							541353			0
S3	2016	2016	2016	2	0	2	Export	554	New Zealand	NZL	634	Qatar	QAT								02	DAIRY PRODUCTS,BIRD EGGS	1	No Quantity							4193634			0
S3	2016	2016	2016	2	0	2	Export	554	New Zealand	NZL	643	Russian Federation	RUS								02	DAIRY PRODUCTS,BIRD EGGS	1	No Quantity							101241699			0
S3	2016	2016	2016	2	0	2	Export	554	New Zealand	NZL	646	Rwanda	RWA								02	DAIRY PRODUCTS,BIRD EGGS	1	No Quantity							256875			0
S3	2016	2016	2016	2	0	2	Export	554	New Zealand	NZL	662	Saint Lucia	LCA								02	DAIRY PRODUCTS,BIRD EGGS	1	No Quantity							1448480			0
S3	2016	2016	2016	2	0	2	Export	554	New Zealand	NZL	670	Saint Vincent and the Grenadines	VCT								02	DAIRY PRODUCTS,BIRD EGGS	1	No Quantity							849287			0
S3	2016	2016	2016	2	0	2	Export	554	New Zealand	NZL	682	Saudi Arabia	SAU								02	DAIRY PRODUCTS,BIRD EGGS	1	No Quantity							250740576			0
S3	2016	2016	2016	2	0	2	Export	554	New Zealand	NZL	686	Senegal	SEN								02	DAIRY PRODUCTS,BIRD EGGS	1	No Quantity							12672112			0
S3	2016	2016	2016	2	0	2	Export	554	New Zealand	NZL	690	Seychelles	SYC								02	DAIRY PRODUCTS,BIRD EGGS	1	No Quantity							301197			0
S3	2016	2016	2016	2	0	2	Export	554	New Zealand	NZL	694	Sierra Leone	SLE								02	DAIRY PRODUCTS,BIRD EGGS	1	No Quantity							2345940			0
S3	2016	2016	2016	2	0	2	Export	554	New Zealand	NZL	699	India	IND								02	DAIRY PRODUCTS,BIRD EGGS	1	No Quantity							5984338			0
S3	2016	2016	2016	2	0	2	Export	554	New Zealand	NZL	702	Singapore	SGP								02	DAIRY PRODUCTS,BIRD EGGS	1	No Quantity							172984783			0
S3	2016	2016	2016	2	0	2	Export	554	New Zealand	NZL	704	Viet Nam	VNM								02	DAIRY PRODUCTS,BIRD EGGS	1	No Quantity							175435213			0
S3	2016	2016	2016	2	0	2	Export	554	New Zealand	NZL	706	Somalia	SOM								02	DAIRY PRODUCTS,BIRD EGGS	1	No Quantity							108878			0
S3	2016	2016	2016	2	0	2	Export	554	New Zealand	NZL	710	South Africa	ZAF								02	DAIRY PRODUCTS,BIRD EGGS	1	No Quantity							26469115			0
S3	2016	2016	2016	2	0	2	Export	554	New Zealand	NZL	716	Zimbabwe	ZWE								02	DAIRY PRODUCTS,BIRD EGGS	1	No Quantity							501919			0
S3	2016	2016	2016	2	0	2	Export	554	New Zealand	NZL	724	Spain	ESP								02	DAIRY PRODUCTS,BIRD EGGS	1	No Quantity							609730			0
S3	2016	2016	2016	2	0	2	Export	554	New Zealand	NZL	729	Sudan	SDN								02	DAIRY PRODUCTS,BIRD EGGS	1	No Quantity							42729264			0
S3	2016	2016	2016	2	0	2	Export	554	New Zealand	NZL	760	Syria	SYR								02	DAIRY PRODUCTS,BIRD EGGS	1	No Quantity							6268093			0
S3	2016	2016	2016	2	0	2	Export	554	New Zealand	NZL	764	Thailand	THA								02	DAIRY PRODUCTS,BIRD EGGS	1	No Quantity							217681656			0
S3	2016	2016	2016	2	0	2	Export	554	New Zealand	NZL	768	Togo	TGO								02	DAIRY PRODUCTS,BIRD EGGS	1	No Quantity							309599			0
S3	2016	2016	2016	2	0	2	Export	554	New Zealand	NZL	776	Tonga	TON								02	DAIRY PRODUCTS,BIRD EGGS	1	No Quantity							5280202			0
S3	2016	2016	2016	2	0	2	Export	554	New Zealand	NZL	780	Trinidad and Tobago	TTO								02	DAIRY PRODUCTS,BIRD EGGS	1	No Quantity							27238951			0
S3	2016	2016	2016	2	0	2	Export	554	New Zealand	NZL	784	United Arab Emirates	ARE								02	DAIRY PRODUCTS,BIRD EGGS	1	No Quantity							288996227			0
S3	2016	2016	2016	2	0	2	Export	554	New Zealand	NZL	788	Tunisia	TUN								02	DAIRY PRODUCTS,BIRD EGGS	1	No Quantity							1586005			0
S3	2016	2016	2016	2	0	2	Export	554	New Zealand	NZL	792	Turkey	TUR								02	DAIRY PRODUCTS,BIRD EGGS	1	No Quantity							25223254			0
S3	2016	2016	2016	2	0	2	Export	554	New Zealand	NZL	798	Tuvalu	TUV								02	DAIRY PRODUCTS,BIRD EGGS	1	No Quantity							51474			0
S3	2016	2016	2016	2	0	2	Export	554	New Zealand	NZL	804	Ukraine	UKR								02	DAIRY PRODUCTS,BIRD EGGS	1	No Quantity							776246			0
S3	2016	2016	2016	2	0	2	Export	554	New Zealand	NZL	818	Egypt	EGY								02	DAIRY PRODUCTS,BIRD EGGS	1	No Quantity							265012778			0
S3	2016	2016	2016	2	0	2	Export	554	New Zealand	NZL	826	United Kingdom	GBR								02	DAIRY PRODUCTS,BIRD EGGS	1	No Quantity							9359797			0
S3	2016	2016	2016	2	0	2	Export	554	New Zealand	NZL	834	United Rep. of Tanzania	TZA								02	DAIRY PRODUCTS,BIRD EGGS	1	No Quantity							69650			0
S3	2016	2016	2016	2	0	2	Export	554	New Zealand	NZL	842	USA	USA								02	DAIRY PRODUCTS,BIRD EGGS	1	No Quantity							369561425			0
S3	2016	2016	2016	2	0	2	Export	554	New Zealand	NZL	854	Burkina Faso	BFA								02	DAIRY PRODUCTS,BIRD EGGS	1	No Quantity							1522345			0
S3	2016	2016	2016	2	0	2	Export	554	New Zealand	NZL	858	Uruguay	URY								02	DAIRY PRODUCTS,BIRD EGGS	1	No Quantity							3763320			0
S3	2016	2016	2016	2	0	2	Export	554	New Zealand	NZL	860	Uzbekistan	UZB								02	DAIRY PRODUCTS,BIRD EGGS	1	No Quantity							2267204			0
S3	2016	2016	2016	2	0	2	Export	554	New Zealand	NZL	862	Venezuela	VEN								02	DAIRY PRODUCTS,BIRD EGGS	1	No Quantity							52139176			0
S3	2016	2016	2016	2	0	2	Export	554	New Zealand	NZL	876	Wallis and Futuna Isds	WLF								02	DAIRY PRODUCTS,BIRD EGGS	1	No Quantity							508827			0
S3	2016	2016	2016	2	0	2	Export	554	New Zealand	NZL	882	Samoa	WSM								02	DAIRY PRODUCTS,BIRD EGGS	1	No Quantity							4242871			0
S3	2016	2016	2016	2	0	2	Export	554	New Zealand	NZL	887	Yemen	YEM								02	DAIRY PRODUCTS,BIRD EGGS	1	No Quantity							25939462			0
S3	2016	2016	2016	2	0	2	Export	554	New Zealand	NZL	894	Zambia	ZMB								02	DAIRY PRODUCTS,BIRD EGGS	1	No Quantity							1095704			0
S3	2016	2016	2016	2	0	2	Export	558	Nicaragua	NIC	0	World	WLD								02	DAIRY PRODUCTS,BIRD EGGS	1	No Quantity			0		0		168940563			0
S3	2016	2016	2016	2	0	2	Export	558	Nicaragua	NIC	124	Canada	CAN								02	DAIRY PRODUCTS,BIRD EGGS	1	No Quantity			0		0		429			0
S3	2016	2016	2016	2	0	2	Export	558	Nicaragua	NIC	188	Costa Rica	CRI								02	DAIRY PRODUCTS,BIRD EGGS	1	No Quantity			0		0		4971903			0
S3	2016	2016	2016	2	0	2	Export	558	Nicaragua	NIC	222	El Salvador	SLV								02	DAIRY PRODUCTS,BIRD EGGS	1	No Quantity			0		0		106179638			0
S3	2016	2016	2016	2	0	2	Export	558	Nicaragua	NIC	320	Guatemala	GTM								02	DAIRY PRODUCTS,BIRD EGGS	1	No Quantity			0		0		20644876			0
S3	2016	2016	2016	2	0	2	Export	558	Nicaragua	NIC	340	Honduras	HND								02	DAIRY PRODUCTS,BIRD EGGS	1	No Quantity			0		0		7119532			0
S3	2016	2016	2016	2	0	2	Export	558	Nicaragua	NIC	484	Mexico	MEX								02	DAIRY PRODUCTS,BIRD EGGS	1	No Quantity			0		0		15			0
S3	2016	2016	2016	2	0	2	Export	558	Nicaragua	NIC	584	Marshall Isds	MHL								02	DAIRY PRODUCTS,BIRD EGGS	1	No Quantity			0		0		175			0
S3	2016	2016	2016	2	0	2	Export	558	Nicaragua	NIC	591	Panama	PAN								02	DAIRY PRODUCTS,BIRD EGGS	1	No Quantity			0		0		199			0
S3	2016	2016	2016	2	0	2	Export	558	Nicaragua	NIC	842	USA	USA								02	DAIRY PRODUCTS,BIRD EGGS	1	No Quantity			0		0		17768360			0
S3	2016	2016	2016	2	0	2	Export	558	Nicaragua	NIC	862	Venezuela	VEN								02	DAIRY PRODUCTS,BIRD EGGS	1	No Quantity			0		0		12255432			0
S3	2016	2016	2016	2	0	2	Export	554	New Zealand	NZL	0	World	WLD								03	FISH,CRUSTACEANS,MOLLUSC	1	No Quantity							1173738562			0
S3	2016	2016	2016	2	0	2	Export	554	New Zealand	NZL	8	Albania	ALB								03	FISH,CRUSTACEANS,MOLLUSC	1	No Quantity							266362			0
S3	2016	2016	2016	2	0	2	Export	554	New Zealand	NZL	16	American Samoa	ASM								03	FISH,CRUSTACEANS,MOLLUSC	1	No Quantity							50918			0
S3	2016	2016	2016	2	0	2	Export	554	New Zealand	NZL	24	Angola	AGO								03	FISH,CRUSTACEANS,MOLLUSC	1	No Quantity							1087161			0
S3	2016	2016	2016	2	0	2	Export	554	New Zealand	NZL	36	Australia	AUS								03	FISH,CRUSTACEANS,MOLLUSC	1	No Quantity							169901297			0
S3	2016	2016	2016	2	0	2	Export	554	New Zealand	NZL	40	Austria	AUT								03	FISH,CRUSTACEANS,MOLLUSC	1	No Quantity							395486			0
S3	2016	2016	2016	2	0	2	Export	554	New Zealand	NZL	48	Bahrain	BHR								03	FISH,CRUSTACEANS,MOLLUSC	1	No Quantity							55171			0
S3	2016	2016	2016	2	0	2	Export	554	New Zealand	NZL	52	Barbados	BRB								03	FISH,CRUSTACEANS,MOLLUSC	1	No Quantity							8381			0
S3	2016	2016	2016	2	0	2	Export	554	New Zealand	NZL	56	Belgium	BEL								03	FISH,CRUSTACEANS,MOLLUSC	1	No Quantity							4978599			0
S3	2016	2016	2016	2	0	2	Export	554	New Zealand	NZL	70	Bosnia Herzegovina	BIH								03	FISH,CRUSTACEANS,MOLLUSC	1	No Quantity							150203			0
S3	2016	2016	2016	2	0	2	Export	554	New Zealand	NZL	76	Brazil	BRA								03	FISH,CRUSTACEANS,MOLLUSC	1	No Quantity							2224619			0
S3	2016	2016	2016	2	0	2	Export	554	New Zealand	NZL	90	Solomon Isds	SLB								03	FISH,CRUSTACEANS,MOLLUSC	1	No Quantity							168327			0
S3	2016	2016	2016	2	0	2	Export	554	New Zealand	NZL	96	Brunei Darussalam	BRN								03	FISH,CRUSTACEANS,MOLLUSC	1	No Quantity							445522			0
S3	2016	2016	2016	2	0	2	Export	554	New Zealand	NZL	100	Bulgaria	BGR								03	FISH,CRUSTACEANS,MOLLUSC	1	No Quantity							326850			0
S3	2016	2016	2016	2	0	2	Export	554	New Zealand	NZL	104	Myanmar	MMR								03	FISH,CRUSTACEANS,MOLLUSC	1	No Quantity							35609			0
S3	2016	2016	2016	2	0	2	Export	554	New Zealand	NZL	112	Belarus	BLR								03	FISH,CRUSTACEANS,MOLLUSC	1	No Quantity							323396			0
S3	2016	2016	2016	2	0	2	Export	554	New Zealand	NZL	116	Cambodia	KHM								03	FISH,CRUSTACEANS,MOLLUSC	1	No Quantity							174313			0
S3	2016	2016	2016	2	0	2	Export	554	New Zealand	NZL	120	Cameroon	CMR								03	FISH,CRUSTACEANS,MOLLUSC	1	No Quantity							6662775			0
S3	2016	2016	2016	2	0	2	Export	554	New Zealand	NZL	124	Canada	CAN								03	FISH,CRUSTACEANS,MOLLUSC	1	No Quantity							11227593			0
S3	2016	2016	2016	2	0	2	Export	554	New Zealand	NZL	144	Sri Lanka	LKA								03	FISH,CRUSTACEANS,MOLLUSC	1	No Quantity							1318			0
S3	2016	2016	2016	2	0	2	Export	554	New Zealand	NZL	156	China	CHN								03	FISH,CRUSTACEANS,MOLLUSC	1	No Quantity							392826723			0
S3	2016	2016	2016	2	0	2	Export	554	New Zealand	NZL	170	Colombia	COL								03	FISH,CRUSTACEANS,MOLLUSC	1	No Quantity							333710			0
S3	2016	2016	2016	2	0	2	Export	554	New Zealand	NZL	178	Congo	COG								03	FISH,CRUSTACEANS,MOLLUSC	1	No Quantity							2885675			0
S3	2016	2016	2016	2	0	2	Export	554	New Zealand	NZL	184	Cook Isds	COK								03	FISH,CRUSTACEANS,MOLLUSC	1	No Quantity							922393			0
S3	2016	2016	2016	2	0	2	Export	554	New Zealand	NZL	188	Costa Rica	CRI								03	FISH,CRUSTACEANS,MOLLUSC	1	No Quantity							47688			0
S3	2016	2016	2016	2	0	2	Export	554	New Zealand	NZL	191	Croatia	HRV								03	FISH,CRUSTACEANS,MOLLUSC	1	No Quantity							3193802			0
S3	2016	2016	2016	2	0	2	Export	554	New Zealand	NZL	196	Cyprus	CYP								03	FISH,CRUSTACEANS,MOLLUSC	1	No Quantity							1858737			0
S3	2016	2016	2016	2	0	2	Export	554	New Zealand	NZL	204	Benin	BEN								03	FISH,CRUSTACEANS,MOLLUSC	1	No Quantity							392911			0
S3	2016	2016	2016	2	0	2	Export	554	New Zealand	NZL	208	Denmark	DNK								03	FISH,CRUSTACEANS,MOLLUSC	1	No Quantity							3471588			0
S3	2016	2016	2016	2	0	2	Export	554	New Zealand	NZL	214	Dominican Rep.	DOM								03	FISH,CRUSTACEANS,MOLLUSC	1	No Quantity							1519386			0
S3	2016	2016	2016	2	0	2	Export	554	New Zealand	NZL	226	Equatorial Guinea	GNQ								03	FISH,CRUSTACEANS,MOLLUSC	1	No Quantity							417842			0
S3	2016	2016	2016	2	0	2	Export	554	New Zealand	NZL	233	Estonia	EST								03	FISH,CRUSTACEANS,MOLLUSC	1	No Quantity							279355			0
S3	2016	2016	2016	2	0	2	Export	554	New Zealand	NZL	242	Fiji	FJI								03	FISH,CRUSTACEANS,MOLLUSC	1	No Quantity							1690074			0
S3	2016	2016	2016	2	0	2	Export	554	New Zealand	NZL	251	France	FRA								03	FISH,CRUSTACEANS,MOLLUSC	1	No Quantity							17220626			0
S3	2016	2016	2016	2	0	2	Export	554	New Zealand	NZL	258	French Polynesia	PYF								03	FISH,CRUSTACEANS,MOLLUSC	1	No Quantity							2401926			0
S3	2016	2016	2016	2	0	2	Export	554	New Zealand	NZL	266	Gabon	GAB								03	FISH,CRUSTACEANS,MOLLUSC	1	No Quantity							169718			0
S3	2016	2016	2016	2	0	2	Export	554	New Zealand	NZL	268	Georgia	GEO								03	FISH,CRUSTACEANS,MOLLUSC	1	No Quantity							681010			0
S3	2016	2016	2016	2	0	2	Export	554	New Zealand	NZL	276	Germany	DEU								03	FISH,CRUSTACEANS,MOLLUSC	1	No Quantity							20766140			0
S3	2016	2016	2016	2	0	2	Export	554	New Zealand	NZL	288	Ghana	GHA								03	FISH,CRUSTACEANS,MOLLUSC	1	No Quantity							502368			0
S3	2016	2016	2016	2	0	2	Export	554	New Zealand	NZL	296	Kiribati	KIR								03	FISH,CRUSTACEANS,MOLLUSC	1	No Quantity							10229			0
S3	2016	2016	2016	2	0	2	Export	554	New Zealand	NZL	300	Greece	GRC								03	FISH,CRUSTACEANS,MOLLUSC	1	No Quantity							12544334			0
S3	2016	2016	2016	2	0	2	Export	554	New Zealand	NZL	316	Guam	GUM								03	FISH,CRUSTACEANS,MOLLUSC	1	No Quantity							715137			0
S3	2016	2016	2016	2	0	2	Export	554	New Zealand	NZL	340	Honduras	HND								03	FISH,CRUSTACEANS,MOLLUSC	1	No Quantity							44157			0
S3	2016	2016	2016	2	0	2	Export	554	New Zealand	NZL	344	China, Hong Kong SAR	HKG								03	FISH,CRUSTACEANS,MOLLUSC	1	No Quantity							41050980			0
S3	2016	2016	2016	2	0	2	Export	554	New Zealand	NZL	348	Hungary	HUN								03	FISH,CRUSTACEANS,MOLLUSC	1	No Quantity							31714			0
S3	2016	2016	2016	2	0	2	Export	554	New Zealand	NZL	360	Indonesia	IDN								03	FISH,CRUSTACEANS,MOLLUSC	1	No Quantity							156012			0
S3	2016	2016	2016	2	0	2	Export	554	New Zealand	NZL	364	Iran	IRN								03	FISH,CRUSTACEANS,MOLLUSC	1	No Quantity							4926504			0
S3	2016	2016	2016	2	0	2	Export	554	New Zealand	NZL	372	Ireland	IRL								03	FISH,CRUSTACEANS,MOLLUSC	1	No Quantity							500962			0
S3	2016	2016	2016	2	0	2	Export	554	New Zealand	NZL	376	Israel	ISR								03	FISH,CRUSTACEANS,MOLLUSC	1	No Quantity							416510			0
S3	2016	2016	2016	2	0	2	Export	554	New Zealand	NZL	381	Italy	ITA								03	FISH,CRUSTACEANS,MOLLUSC	1	No Quantity							5956569			0
S3	2016	2016	2016	2	0	2	Export	554	New Zealand	NZL	384	Côte d'Ivoire	CIV								03	FISH,CRUSTACEANS,MOLLUSC	1	No Quantity							2962674			0
S3	2016	2016	2016	2	0	2	Export	554	New Zealand	NZL	388	Jamaica	JAM								03	FISH,CRUSTACEANS,MOLLUSC	1	No Quantity							96555			0
S3	2016	2016	2016	2	0	2	Export	554	New Zealand	NZL	392	Japan	JPN								03	FISH,CRUSTACEANS,MOLLUSC	1	No Quantity							68036231			0
S3	2016	2016	2016	2	0	2	Export	554	New Zealand	NZL	400	Jordan	JOR								03	FISH,CRUSTACEANS,MOLLUSC	1	No Quantity							563485			0
S3	2016	2016	2016	2	0	2	Export	554	New Zealand	NZL	410	Rep. of Korea	KOR								03	FISH,CRUSTACEANS,MOLLUSC	1	No Quantity							21997735			0
S3	2016	2016	2016	2	0	2	Export	554	New Zealand	NZL	414	Kuwait	KWT								03	FISH,CRUSTACEANS,MOLLUSC	1	No Quantity							111292			0
S3	2016	2016	2016	2	0	2	Export	554	New Zealand	NZL	422	Lebanon	LBN								03	FISH,CRUSTACEANS,MOLLUSC	1	No Quantity							436761			0
S3	2016	2016	2016	2	0	2	Export	554	New Zealand	NZL	430	Liberia	LBR								03	FISH,CRUSTACEANS,MOLLUSC	1	No Quantity							852924			0
S3	2016	2016	2016	2	0	2	Export	554	New Zealand	NZL	440	Lithuania	LTU								03	FISH,CRUSTACEANS,MOLLUSC	1	No Quantity							1020543			0
S3	2016	2016	2016	2	0	2	Export	554	New Zealand	NZL	442	Luxembourg	LUX								03	FISH,CRUSTACEANS,MOLLUSC	1	No Quantity							13008			0
S3	2016	2016	2016	2	0	2	Export	554	New Zealand	NZL	446	China, Macao SAR	MAC								03	FISH,CRUSTACEANS,MOLLUSC	1	No Quantity							4774			0
S3	2016	2016	2016	2	0	2	Export	554	New Zealand	NZL	450	Madagascar	MDG								03	FISH,CRUSTACEANS,MOLLUSC	1	No Quantity							34140			0
S3	2016	2016	2016	2	0	2	Export	554	New Zealand	NZL	458	Malaysia	MYS								03	FISH,CRUSTACEANS,MOLLUSC	1	No Quantity							6992593			0
S3	2016	2016	2016	2	0	2	Export	554	New Zealand	NZL	462	Maldives	MDV								03	FISH,CRUSTACEANS,MOLLUSC	1	No Quantity							1858			0
S3	2016	2016	2016	2	0	2	Export	554	New Zealand	NZL	470	Malta	MLT								03	FISH,CRUSTACEANS,MOLLUSC	1	No Quantity							107277			0
S3	2016	2016	2016	2	0	2	Export	554	New Zealand	NZL	480	Mauritius	MUS								03	FISH,CRUSTACEANS,MOLLUSC	1	No Quantity							5639142			0
S3	2016	2016	2016	2	0	2	Export	554	New Zealand	NZL	484	Mexico	MEX								03	FISH,CRUSTACEANS,MOLLUSC	1	No Quantity							1260639			0
S3	2016	2016	2016	2	0	2	Export	554	New Zealand	NZL	490	Other Asia, nes									03	FISH,CRUSTACEANS,MOLLUSC	1	No Quantity							9112332			0
S3	2016	2016	2016	2	0	2	Export	554	New Zealand	NZL	498	Rep. of Moldova	MDA								03	FISH,CRUSTACEANS,MOLLUSC	1	No Quantity							201566			0
S3	2016	2016	2016	2	0	2	Export	554	New Zealand	NZL	499	Montenegro	MNE								03	FISH,CRUSTACEANS,MOLLUSC	1	No Quantity							80990			0
S3	2016	2016	2016	2	0	2	Export	554	New Zealand	NZL	508	Mozambique	MOZ								03	FISH,CRUSTACEANS,MOLLUSC	1	No Quantity							1287131			0
S3	2016	2016	2016	2	0	2	Export	554	New Zealand	NZL	516	Namibia	NAM								03	FISH,CRUSTACEANS,MOLLUSC	1	No Quantity							180343			0
S3	2016	2016	2016	2	0	2	Export	554	New Zealand	NZL	528	Netherlands	NLD								03	FISH,CRUSTACEANS,MOLLUSC	1	No Quantity							4563037			0
S3	2016	2016	2016	2	0	2	Export	554	New Zealand	NZL	531	Curaçao	CUW								03	FISH,CRUSTACEANS,MOLLUSC	1	No Quantity							52550			0
S3	2016	2016	2016	2	0	2	Export	554	New Zealand	NZL	540	New Caledonia	NCL								03	FISH,CRUSTACEANS,MOLLUSC	1	No Quantity							2421146			0
S3	2016	2016	2016	2	0	2	Export	554	New Zealand	NZL	548	Vanuatu	VUT								03	FISH,CRUSTACEANS,MOLLUSC	1	No Quantity							327581			0
S3	2016	2016	2016	2	0	2	Export	554	New Zealand	NZL	566	Nigeria	NGA								03	FISH,CRUSTACEANS,MOLLUSC	1	No Quantity							807225			0
S3	2016	2016	2016	2	0	2	Export	554	New Zealand	NZL	570	Niue	NIU								03	FISH,CRUSTACEANS,MOLLUSC	1	No Quantity							187490			0
S3	2016	2016	2016	2	0	2	Export	554	New Zealand	NZL	574	Norfolk Isds	NFK								03	FISH,CRUSTACEANS,MOLLUSC	1	No Quantity							52439			0
S3	2016	2016	2016	2	0	2	Export	554	New Zealand	NZL	579	Norway	NOR								03	FISH,CRUSTACEANS,MOLLUSC	1	No Quantity							28386			0
S3	2016	2016	2016	2	0	2	Export	554	New Zealand	NZL	580	N. Mariana Isds	MNP								03	FISH,CRUSTACEANS,MOLLUSC	1	No Quantity							117096			0
S3	2016	2016	2016	2	0	2	Export	554	New Zealand	NZL	583	FS Micronesia	FSM								03	FISH,CRUSTACEANS,MOLLUSC	1	No Quantity							2885			0
S3	2016	2016	2016	2	0	2	Export	554	New Zealand	NZL	584	Marshall Isds	MHL								03	FISH,CRUSTACEANS,MOLLUSC	1	No Quantity							8853			0
S3	2016	2016	2016	2	0	2	Export	554	New Zealand	NZL	585	Palau	PLW								03	FISH,CRUSTACEANS,MOLLUSC	1	No Quantity							108745			0
S3	2016	2016	2016	2	0	2	Export	554	New Zealand	NZL	598	Papua New Guinea	PNG								03	FISH,CRUSTACEANS,MOLLUSC	1	No Quantity							4034829			0
S3	2016	2016	2016	2	0	2	Export	554	New Zealand	NZL	604	Peru	PER								03	FISH,CRUSTACEANS,MOLLUSC	1	No Quantity							2243295			0
S3	2016	2016	2016	2	0	2	Export	554	New Zealand	NZL	608	Philippines	PHL								03	FISH,CRUSTACEANS,MOLLUSC	1	No Quantity							3234234			0
S3	2016	2016	2016	2	0	2	Export	554	New Zealand	NZL	616	Poland	POL								03	FISH,CRUSTACEANS,MOLLUSC	1	No Quantity							24416747			0
S3	2016	2016	2016	2	0	2	Export	554	New Zealand	NZL	620	Portugal	PRT								03	FISH,CRUSTACEANS,MOLLUSC	1	No Quantity							12069767			0
S3	2016	2016	2016	2	0	2	Export	554	New Zealand	NZL	634	Qatar	QAT								03	FISH,CRUSTACEANS,MOLLUSC	1	No Quantity							58014			0
S3	2016	2016	2016	2	0	2	Export	554	New Zealand	NZL	642	Romania	ROU								03	FISH,CRUSTACEANS,MOLLUSC	1	No Quantity							53103			0
S3	2016	2016	2016	2	0	2	Export	554	New Zealand	NZL	643	Russian Federation	RUS								03	FISH,CRUSTACEANS,MOLLUSC	1	No Quantity							10703973			0
S3	2016	2016	2016	2	0	2	Export	554	New Zealand	NZL	682	Saudi Arabia	SAU								03	FISH,CRUSTACEANS,MOLLUSC	1	No Quantity							1908301			0
S3	2016	2016	2016	2	0	2	Export	554	New Zealand	NZL	688	Serbia	SRB								03	FISH,CRUSTACEANS,MOLLUSC	1	No Quantity							11736			0
S3	2016	2016	2016	2	0	2	Export	554	New Zealand	NZL	690	Seychelles	SYC								03	FISH,CRUSTACEANS,MOLLUSC	1	No Quantity							2851947			0
S3	2016	2016	2016	2	0	2	Export	554	New Zealand	NZL	694	Sierra Leone	SLE								03	FISH,CRUSTACEANS,MOLLUSC	1	No Quantity							22668			0
S3	2016	2016	2016	2	0	2	Export	554	New Zealand	NZL	699	India	IND								03	FISH,CRUSTACEANS,MOLLUSC	1	No Quantity							6124			0
S3	2016	2016	2016	2	0	2	Export	554	New Zealand	NZL	702	Singapore	SGP								03	FISH,CRUSTACEANS,MOLLUSC	1	No Quantity							19140423			0
S3	2016	2016	2016	2	0	2	Export	554	New Zealand	NZL	704	Viet Nam	VNM								03	FISH,CRUSTACEANS,MOLLUSC	1	No Quantity							10161238			0
S3	2016	2016	2016	2	0	2	Export	554	New Zealand	NZL	705	Slovenia	SVN								03	FISH,CRUSTACEANS,MOLLUSC	1	No Quantity							426204			0
S3	2016	2016	2016	2	0	2	Export	554	New Zealand	NZL	710	South Africa	ZAF								03	FISH,CRUSTACEANS,MOLLUSC	1	No Quantity							14009438			0
S3	2016	2016	2016	2	0	2	Export	554	New Zealand	NZL	724	Spain	ESP								03	FISH,CRUSTACEANS,MOLLUSC	1	No Quantity							37571536			0
S3	2016	2016	2016	2	0	2	Export	554	New Zealand	NZL	752	Sweden	SWE								03	FISH,CRUSTACEANS,MOLLUSC	1	No Quantity							2350750			0
S3	2016	2016	2016	2	0	2	Export	554	New Zealand	NZL	757	Switzerland	CHE								03	FISH,CRUSTACEANS,MOLLUSC	1	No Quantity							1303401			0
S3	2016	2016	2016	2	0	2	Export	554	New Zealand	NZL	764	Thailand	THA								03	FISH,CRUSTACEANS,MOLLUSC	1	No Quantity							23876364			0
S3	2016	2016	2016	2	0	2	Export	554	New Zealand	NZL	768	Togo	TGO								03	FISH,CRUSTACEANS,MOLLUSC	1	No Quantity							97212			0
S3	2016	2016	2016	2	0	2	Export	554	New Zealand	NZL	776	Tonga	TON								03	FISH,CRUSTACEANS,MOLLUSC	1	No Quantity							267282			0
S3	2016	2016	2016	2	0	2	Export	554	New Zealand	NZL	784	United Arab Emirates	ARE								03	FISH,CRUSTACEANS,MOLLUSC	1	No Quantity							3352507			0
S3	2016	2016	2016	2	0	2	Export	554	New Zealand	NZL	788	Tunisia	TUN								03	FISH,CRUSTACEANS,MOLLUSC	1	No Quantity							31984			0
S3	2016	2016	2016	2	0	2	Export	554	New Zealand	NZL	792	Turkey	TUR								03	FISH,CRUSTACEANS,MOLLUSC	1	No Quantity							117832			0
S3	2016	2016	2016	2	0	2	Export	554	New Zealand	NZL	798	Tuvalu	TUV								03	FISH,CRUSTACEANS,MOLLUSC	1	No Quantity							4338			0
S3	2016	2016	2016	2	0	2	Export	554	New Zealand	NZL	804	Ukraine	UKR								03	FISH,CRUSTACEANS,MOLLUSC	1	No Quantity							4352954			0
S3	2016	2016	2016	2	0	2	Export	554	New Zealand	NZL	818	Egypt	EGY								03	FISH,CRUSTACEANS,MOLLUSC	1	No Quantity							46729			0
S3	2016	2016	2016	2	0	2	Export	554	New Zealand	NZL	826	United Kingdom	GBR								03	FISH,CRUSTACEANS,MOLLUSC	1	No Quantity							7878352			0
S3	2016	2016	2016	2	0	2	Export	554	New Zealand	NZL	842	USA	USA								03	FISH,CRUSTACEANS,MOLLUSC	1	No Quantity							139967033			0
S3	2016	2016	2016	2	0	2	Export	554	New Zealand	NZL	858	Uruguay	URY								03	FISH,CRUSTACEANS,MOLLUSC	1	No Quantity							559035			0
S3	2016	2016	2016	2	0	2	Export	554	New Zealand	NZL	876	Wallis and Futuna Isds	WLF								03	FISH,CRUSTACEANS,MOLLUSC	1	No Quantity							47207			0
S3	2016	2016	2016	2	0	2	Export	554	New Zealand	NZL	882	Samoa	WSM								03	FISH,CRUSTACEANS,MOLLUSC	1	No Quantity							471896			0
S3	2016	2016	2016	2	0	2	Export	558	Nicaragua	NIC	0	World	WLD								03	FISH,CRUSTACEANS,MOLLUSC	1	No Quantity			0		0		248814641			0
S3	2016	2016	2016	2	0	2	Export	558	Nicaragua	NIC	36	Australia	AUS								03	FISH,CRUSTACEANS,MOLLUSC	1	No Quantity			0		0		2289973			0
S3	2016	2016	2016	2	0	2	Export	558	Nicaragua	NIC	56	Belgium	BEL								03	FISH,CRUSTACEANS,MOLLUSC	1	No Quantity			0		0		4948235			0
S3	2016	2016	2016	2	0	2	Export	558	Nicaragua	NIC	124	Canada	CAN								03	FISH,CRUSTACEANS,MOLLUSC	1	No Quantity			0		0		115029			0
S3	2016	2016	2016	2	0	2	Export	558	Nicaragua	NIC	144	Sri Lanka	LKA								03	FISH,CRUSTACEANS,MOLLUSC	1	No Quantity			0		0		23412			0
S3	2016	2016	2016	2	0	2	Export	558	Nicaragua	NIC	156	China	CHN								03	FISH,CRUSTACEANS,MOLLUSC	1	No Quantity			0		0		38825			0
S3	2016	2016	2016	2	0	2	Export	558	Nicaragua	NIC	170	Colombia	COL								03	FISH,CRUSTACEANS,MOLLUSC	1	No Quantity			0		0		175925			0
S3	2016	2016	2016	2	0	2	Export	558	Nicaragua	NIC	188	Costa Rica	CRI								03	FISH,CRUSTACEANS,MOLLUSC	1	No Quantity			0		0		4644047			0
S3	2016	2016	2016	2	0	2	Export	558	Nicaragua	NIC	214	Dominican Rep.	DOM								03	FISH,CRUSTACEANS,MOLLUSC	1	No Quantity			0		0		37724			0
S3	2016	2016	2016	2	0	2	Export	558	Nicaragua	NIC	222	El Salvador	SLV								03	FISH,CRUSTACEANS,MOLLUSC	1	No Quantity			0		0		420078			0
S3	2016	2016	2016	2	0	2	Export	558	Nicaragua	NIC	251	France	FRA								03	FISH,CRUSTACEANS,MOLLUSC	1	No Quantity			0		0		33162288			0
S3	2016	2016	2016	2	0	2	Export	558	Nicaragua	NIC	320	Guatemala	GTM								03	FISH,CRUSTACEANS,MOLLUSC	1	No Quantity			0		0		2478478			0
S3	2016	2016	2016	2	0	2	Export	558	Nicaragua	NIC	340	Honduras	HND								03	FISH,CRUSTACEANS,MOLLUSC	1	No Quantity			0		0		6142650			0
S3	2016	2016	2016	2	0	2	Export	558	Nicaragua	NIC	344	China, Hong Kong SAR	HKG								03	FISH,CRUSTACEANS,MOLLUSC	1	No Quantity			0		0		6505884			0
S3	2016	2016	2016	2	0	2	Export	558	Nicaragua	NIC	388	Jamaica	JAM								03	FISH,CRUSTACEANS,MOLLUSC	1	No Quantity			0		0		392478			0
S3	2016	2016	2016	2	0	2	Export	558	Nicaragua	NIC	392	Japan	JPN								03	FISH,CRUSTACEANS,MOLLUSC	1	No Quantity			0		0		1199412			0
S3	2016	2016	2016	2	0	2	Export	558	Nicaragua	NIC	410	Rep. of Korea	KOR								03	FISH,CRUSTACEANS,MOLLUSC	1	No Quantity			0		0		49777			0
S3	2016	2016	2016	2	0	2	Export	558	Nicaragua	NIC	484	Mexico	MEX								03	FISH,CRUSTACEANS,MOLLUSC	1	No Quantity			0		0		11733098			0
S3	2016	2016	2016	2	0	2	Export	558	Nicaragua	NIC	490	Other Asia, nes									03	FISH,CRUSTACEANS,MOLLUSC	1	No Quantity			0		0		41483512			0
S3	2016	2016	2016	2	0	2	Export	558	Nicaragua	NIC	528	Netherlands	NLD								03	FISH,CRUSTACEANS,MOLLUSC	1	No Quantity			0		0		2173850			0
S3	2016	2016	2016	2	0	2	Export	558	Nicaragua	NIC	591	Panama	PAN								03	FISH,CRUSTACEANS,MOLLUSC	1	No Quantity			0		0		848388			0
S3	2016	2016	2016	2	0	2	Export	558	Nicaragua	NIC	620	Portugal	PRT								03	FISH,CRUSTACEANS,MOLLUSC	1	No Quantity			0		0		293216			0
S3	2016	2016	2016	2	0	2	Export	558	Nicaragua	NIC	702	Singapore	SGP								03	FISH,CRUSTACEANS,MOLLUSC	1	No Quantity			0		0		581593			0
S3	2016	2016	2016	2	0	2	Export	558	Nicaragua	NIC	704	Viet Nam	VNM								03	FISH,CRUSTACEANS,MOLLUSC	1	No Quantity			0		0		3056785			0
S3	2016	2016	2016	2	0	2	Export	558	Nicaragua	NIC	724	Spain	ESP								03	FISH,CRUSTACEANS,MOLLUSC	1	No Quantity			0		0		48664393			0
S3	2016	2016	2016	2	0	2	Export	558	Nicaragua	NIC	764	Thailand	THA								03	FISH,CRUSTACEANS,MOLLUSC	1	No Quantity			0		0		14370			0
S3	2016	2016	2016	2	0	2	Export	558	Nicaragua	NIC	784	United Arab Emirates	ARE								03	FISH,CRUSTACEANS,MOLLUSC	1	No Quantity			0		0		23351			0
S3	2016	2016	2016	2	0	2	Export	558	Nicaragua	NIC	826	United Kingdom	GBR								03	FISH,CRUSTACEANS,MOLLUSC	1	No Quantity			0		0		7983894			0
S3	2016	2016	2016	2	0	2	Export	558	Nicaragua	NIC	842	USA	USA								03	FISH,CRUSTACEANS,MOLLUSC	1	No Quantity			0		0		69333967			0
S3	2016	2016	2016	2	0	2	Export	554	New Zealand	NZL	0	World	WLD								04	CEREALS,CEREAL PREPRTNS.	1	No Quantity							185768532			0
S3	2016	2016	2016	2	0	2	Export	554	New Zealand	NZL	16	American Samoa	ASM								04	CEREALS,CEREAL PREPRTNS.	1	No Quantity							271935			0
S3	2016	2016	2016	2	0	2	Export	554	New Zealand	NZL	36	Australia	AUS								04	CEREALS,CEREAL PREPRTNS.	1	No Quantity							125029169			0
S3	2016	2016	2016	2	0	2	Export	554	New Zealand	NZL	48	Bahrain	BHR								04	CEREALS,CEREAL PREPRTNS.	1	No Quantity							57420			0
S3	2016	2016	2016	2	0	2	Export	554	New Zealand	NZL	56	Belgium	BEL								04	CEREALS,CEREAL PREPRTNS.	1	No Quantity							55553			0
S3	2016	2016	2016	2	0	2	Export	554	New Zealand	NZL	90	Solomon Isds	SLB								04	CEREALS,CEREAL PREPRTNS.	1	No Quantity							52533			0
S3	2016	2016	2016	2	0	2	Export	554	New Zealand	NZL	96	Brunei Darussalam	BRN								04	CEREALS,CEREAL PREPRTNS.	1	No Quantity							14808			0
S3	2016	2016	2016	2	0	2	Export	554	New Zealand	NZL	116	Cambodia	KHM								04	CEREALS,CEREAL PREPRTNS.	1	No Quantity							2092			0
S3	2016	2016	2016	2	0	2	Export	554	New Zealand	NZL	124	Canada	CAN								04	CEREALS,CEREAL PREPRTNS.	1	No Quantity							4559			0
S3	2016	2016	2016	2	0	2	Export	554	New Zealand	NZL	152	Chile	CHL								04	CEREALS,CEREAL PREPRTNS.	1	No Quantity							144656			0
S3	2016	2016	2016	2	0	2	Export	554	New Zealand	NZL	156	China	CHN								04	CEREALS,CEREAL PREPRTNS.	1	No Quantity							7597857			0
S3	2016	2016	2016	2	0	2	Export	554	New Zealand	NZL	184	Cook Isds	COK								04	CEREALS,CEREAL PREPRTNS.	1	No Quantity							1947631			0
S3	2016	2016	2016	2	0	2	Export	554	New Zealand	NZL	203	Czechia	CZE								04	CEREALS,CEREAL PREPRTNS.	1	No Quantity							10766			0
S3	2016	2016	2016	2	0	2	Export	554	New Zealand	NZL	208	Denmark	DNK								04	CEREALS,CEREAL PREPRTNS.	1	No Quantity							58634			0
S3	2016	2016	2016	2	0	2	Export	554	New Zealand	NZL	242	Fiji	FJI								04	CEREALS,CEREAL PREPRTNS.	1	No Quantity							2834587			0
S3	2016	2016	2016	2	0	2	Export	554	New Zealand	NZL	246	Finland	FIN								04	CEREALS,CEREAL PREPRTNS.	1	No Quantity							1434			0
S3	2016	2016	2016	2	0	2	Export	554	New Zealand	NZL	251	France	FRA								04	CEREALS,CEREAL PREPRTNS.	1	No Quantity							3200849			0
S3	2016	2016	2016	2	0	2	Export	554	New Zealand	NZL	258	French Polynesia	PYF								04	CEREALS,CEREAL PREPRTNS.	1	No Quantity							1092969			0
S3	2016	2016	2016	2	0	2	Export	554	New Zealand	NZL	276	Germany	DEU								04	CEREALS,CEREAL PREPRTNS.	1	No Quantity							121112			0
S3	2016	2016	2016	2	0	2	Export	554	New Zealand	NZL	288	Ghana	GHA								04	CEREALS,CEREAL PREPRTNS.	1	No Quantity							84			0
S3	2016	2016	2016	2	0	2	Export	554	New Zealand	NZL	296	Kiribati	KIR								04	CEREALS,CEREAL PREPRTNS.	1	No Quantity							19215			0
S3	2016	2016	2016	2	0	2	Export	554	New Zealand	NZL	316	Guam	GUM								04	CEREALS,CEREAL PREPRTNS.	1	No Quantity							49			0
S3	2016	2016	2016	2	0	2	Export	554	New Zealand	NZL	344	China, Hong Kong SAR	HKG								04	CEREALS,CEREAL PREPRTNS.	1	No Quantity							2961241			0
S3	2016	2016	2016	2	0	2	Export	554	New Zealand	NZL	360	Indonesia	IDN								04	CEREALS,CEREAL PREPRTNS.	1	No Quantity							19056			0
S3	2016	2016	2016	2	0	2	Export	554	New Zealand	NZL	376	Israel	ISR								04	CEREALS,CEREAL PREPRTNS.	1	No Quantity							84292			0
S3	2016	2016	2016	2	0	2	Export	554	New Zealand	NZL	392	Japan	JPN								04	CEREALS,CEREAL PREPRTNS.	1	No Quantity							7760890			0
S3	2016	2016	2016	2	0	2	Export	554	New Zealand	NZL	400	Jordan	JOR								04	CEREALS,CEREAL PREPRTNS.	1	No Quantity							53553			0
S3	2016	2016	2016	2	0	2	Export	554	New Zealand	NZL	410	Rep. of Korea	KOR								04	CEREALS,CEREAL PREPRTNS.	1	No Quantity							165384			0
S3	2016	2016	2016	2	0	2	Export	554	New Zealand	NZL	414	Kuwait	KWT								04	CEREALS,CEREAL PREPRTNS.	1	No Quantity							250894			0
S3	2016	2016	2016	2	0	2	Export	554	New Zealand	NZL	446	China, Macao SAR	MAC								04	CEREALS,CEREAL PREPRTNS.	1	No Quantity							20287			0
S3	2016	2016	2016	2	0	2	Export	554	New Zealand	NZL	458	Malaysia	MYS								04	CEREALS,CEREAL PREPRTNS.	1	No Quantity							1037889			0
S3	2016	2016	2016	2	0	2	Export	554	New Zealand	NZL	480	Mauritius	MUS								04	CEREALS,CEREAL PREPRTNS.	1	No Quantity							5077			0
S3	2016	2016	2016	2	0	2	Export	554	New Zealand	NZL	490	Other Asia, nes									04	CEREALS,CEREAL PREPRTNS.	1	No Quantity							484882			0
S3	2016	2016	2016	2	0	2	Export	554	New Zealand	NZL	512	Oman	OMN								04	CEREALS,CEREAL PREPRTNS.	1	No Quantity							16501			0
S3	2016	2016	2016	2	0	2	Export	554	New Zealand	NZL	524	Nepal	NPL								04	CEREALS,CEREAL PREPRTNS.	1	No Quantity							247			0
S3	2016	2016	2016	2	0	2	Export	554	New Zealand	NZL	528	Netherlands	NLD								04	CEREALS,CEREAL PREPRTNS.	1	No Quantity							11210108			0
S3	2016	2016	2016	2	0	2	Export	554	New Zealand	NZL	540	New Caledonia	NCL								04	CEREALS,CEREAL PREPRTNS.	1	No Quantity							1738524			0
S3	2016	2016	2016	2	0	2	Export	554	New Zealand	NZL	548	Vanuatu	VUT								04	CEREALS,CEREAL PREPRTNS.	1	No Quantity							196118			0
S3	2016	2016	2016	2	0	2	Export	554	New Zealand	NZL	570	Niue	NIU								04	CEREALS,CEREAL PREPRTNS.	1	No Quantity							265646			0
S3	2016	2016	2016	2	0	2	Export	554	New Zealand	NZL	574	Norfolk Isds	NFK								04	CEREALS,CEREAL PREPRTNS.	1	No Quantity							82000			0
S3	2016	2016	2016	2	0	2	Export	554	New Zealand	NZL	583	FS Micronesia	FSM								04	CEREALS,CEREAL PREPRTNS.	1	No Quantity							3095			0
S3	2016	2016	2016	2	0	2	Export	554	New Zealand	NZL	584	Marshall Isds	MHL								04	CEREALS,CEREAL PREPRTNS.	1	No Quantity							1593			0
S3	2016	2016	2016	2	0	2	Export	554	New Zealand	NZL	585	Palau	PLW								04	CEREALS,CEREAL PREPRTNS.	1	No Quantity							4472			0
S3	2016	2016	2016	2	0	2	Export	554	New Zealand	NZL	598	Papua New Guinea	PNG								04	CEREALS,CEREAL PREPRTNS.	1	No Quantity							1549823			0
S3	2016	2016	2016	2	0	2	Export	554	New Zealand	NZL	608	Philippines	PHL								04	CEREALS,CEREAL PREPRTNS.	1	No Quantity							1356703			0
S3	2016	2016	2016	2	0	2	Export	554	New Zealand	NZL	626	Timor-Leste	TLS								04	CEREALS,CEREAL PREPRTNS.	1	No Quantity							4823			0
S3	2016	2016	2016	2	0	2	Export	554	New Zealand	NZL	643	Russian Federation	RUS								04	CEREALS,CEREAL PREPRTNS.	1	No Quantity							295762			0
S3	2016	2016	2016	2	0	2	Export	554	New Zealand	NZL	682	Saudi Arabia	SAU								04	CEREALS,CEREAL PREPRTNS.	1	No Quantity							1736337			0
S3	2016	2016	2016	2	0	2	Export	554	New Zealand	NZL	690	Seychelles	SYC								04	CEREALS,CEREAL PREPRTNS.	1	No Quantity							17548			0
S3	2016	2016	2016	2	0	2	Export	554	New Zealand	NZL	699	India	IND								04	CEREALS,CEREAL PREPRTNS.	1	No Quantity							23506			0
S3	2016	2016	2016	2	0	2	Export	554	New Zealand	NZL	702	Singapore	SGP								04	CEREALS,CEREAL PREPRTNS.	1	No Quantity							1562759			0
S3	2016	2016	2016	2	0	2	Export	554	New Zealand	NZL	704	Viet Nam	VNM								04	CEREALS,CEREAL PREPRTNS.	1	No Quantity							632927			0
S3	2016	2016	2016	2	0	2	Export	554	New Zealand	NZL	710	South Africa	ZAF								04	CEREALS,CEREAL PREPRTNS.	1	No Quantity							153487			0
S3	2016	2016	2016	2	0	2	Export	554	New Zealand	NZL	724	Spain	ESP								04	CEREALS,CEREAL PREPRTNS.	1	No Quantity							11529			0
S3	2016	2016	2016	2	0	2	Export	554	New Zealand	NZL	752	Sweden	SWE								04	CEREALS,CEREAL PREPRTNS.	1	No Quantity							7462			0
S3	2016	2016	2016	2	0	2	Export	554	New Zealand	NZL	764	Thailand	THA								04	CEREALS,CEREAL PREPRTNS.	1	No Quantity							1230620			0
S3	2016	2016	2016	2	0	2	Export	554	New Zealand	NZL	776	Tonga	TON								04	CEREALS,CEREAL PREPRTNS.	1	No Quantity							684835			0
S3	2016	2016	2016	2	0	2	Export	554	New Zealand	NZL	784	United Arab Emirates	ARE								04	CEREALS,CEREAL PREPRTNS.	1	No Quantity							411913			0
S3	2016	2016	2016	2	0	2	Export	554	New Zealand	NZL	798	Tuvalu	TUV								04	CEREALS,CEREAL PREPRTNS.	1	No Quantity							14324			0
S3	2016	2016	2016	2	0	2	Export	554	New Zealand	NZL	826	United Kingdom	GBR								04	CEREALS,CEREAL PREPRTNS.	1	No Quantity							2777968			0
S3	2016	2016	2016	2	0	2	Export	554	New Zealand	NZL	842	USA	USA								04	CEREALS,CEREAL PREPRTNS.	1	No Quantity							3382055			0
S3	2016	2016	2016	2	0	2	Export	554	New Zealand	NZL	858	Uruguay	URY								04	CEREALS,CEREAL PREPRTNS.	1	No Quantity							2705			0
S3	2016	2016	2016	2	0	2	Export	554	New Zealand	NZL	876	Wallis and Futuna Isds	WLF								04	CEREALS,CEREAL PREPRTNS.	1	No Quantity							18438			0
S3	2016	2016	2016	2	0	2	Export	554	New Zealand	NZL	882	Samoa	WSM								04	CEREALS,CEREAL PREPRTNS.	1	No Quantity							1013345			0
S3	2016	2016	2016	2	0	2	Export	558	Nicaragua	NIC	0	World	WLD								04	CEREALS,CEREAL PREPRTNS.	1	No Quantity			0		0		27408180			0
S3	2016	2016	2016	2	0	2	Export	558	Nicaragua	NIC	44	Bahamas	BHS								04	CEREALS,CEREAL PREPRTNS.	1	No Quantity			0		0		41468			0
S3	2016	2016	2016	2	0	2	Export	558	Nicaragua	NIC	152	Chile	CHL								04	CEREALS,CEREAL PREPRTNS.	1	No Quantity			0		0		224606			0
S3	2016	2016	2016	2	0	2	Export	558	Nicaragua	NIC	170	Colombia	COL								04	CEREALS,CEREAL PREPRTNS.	1	No Quantity			0		0		5			0
S3	2016	2016	2016	2	0	2	Export	558	Nicaragua	NIC	188	Costa Rica	CRI								04	CEREALS,CEREAL PREPRTNS.	1	No Quantity			0		0		8106189			0
S3	2016	2016	2016	2	0	2	Export	558	Nicaragua	NIC	214	Dominican Rep.	DOM								04	CEREALS,CEREAL PREPRTNS.	1	No Quantity			0		0		3360917			0
S3	2016	2016	2016	2	0	2	Export	558	Nicaragua	NIC	222	El Salvador	SLV								04	CEREALS,CEREAL PREPRTNS.	1	No Quantity			0		0		4299508			0
S3	2016	2016	2016	2	0	2	Export	558	Nicaragua	NIC	320	Guatemala	GTM								04	CEREALS,CEREAL PREPRTNS.	1	No Quantity			0		0		1408055			0
S3	2016	2016	2016	2	0	2	Export	558	Nicaragua	NIC	328	Guyana	GUY								04	CEREALS,CEREAL PREPRTNS.	1	No Quantity			0		0		243018			0
S3	2016	2016	2016	2	0	2	Export	558	Nicaragua	NIC	340	Honduras	HND								04	CEREALS,CEREAL PREPRTNS.	1	No Quantity			0		0		4074251			0
S3	2016	2016	2016	2	0	2	Export	558	Nicaragua	NIC	388	Jamaica	JAM								04	CEREALS,CEREAL PREPRTNS.	1	No Quantity			0		0		363184			0
S3	2016	2016	2016	2	0	2	Export	558	Nicaragua	NIC	484	Mexico	MEX								04	CEREALS,CEREAL PREPRTNS.	1	No Quantity			0		0		603287			0
S3	2016	2016	2016	2	0	2	Export	558	Nicaragua	NIC	531	Curaçao	CUW								04	CEREALS,CEREAL PREPRTNS.	1	No Quantity			0		0		189522			0
S3	2016	2016	2016	2	0	2	Export	558	Nicaragua	NIC	533	Aruba	ABW								04	CEREALS,CEREAL PREPRTNS.	1	No Quantity			0		0		52756			0
S3	2016	2016	2016	2	0	2	Export	558	Nicaragua	NIC	591	Panama	PAN								04	CEREALS,CEREAL PREPRTNS.	1	No Quantity			0		0		3473007			0
S3	2016	2016	2016	2	0	2	Export	558	Nicaragua	NIC	662	Saint Lucia	LCA								04	CEREALS,CEREAL PREPRTNS.	1	No Quantity			0		0		13854			0
S3	2016	2016	2016	2	0	2	Export	558	Nicaragua	NIC	724	Spain	ESP								04	CEREALS,CEREAL PREPRTNS.	1	No Quantity			0		0		3559			0
S3	2016	2016	2016	2	0	2	Export	558	Nicaragua	NIC	740	Suriname	SUR								04	CEREALS,CEREAL PREPRTNS.	1	No Quantity			0		0		142074			0
S3	2016	2016	2016	2	0	2	Export	558	Nicaragua	NIC	757	Switzerland	CHE								04	CEREALS,CEREAL PREPRTNS.	1	No Quantity			0		0		52			0
S3	2016	2016	2016	2	0	2	Export	558	Nicaragua	NIC	780	Trinidad and Tobago	TTO								04	CEREALS,CEREAL PREPRTNS.	1	No Quantity			0		0		252138			0
S3	2016	2016	2016	2	0	2	Export	558	Nicaragua	NIC	842	USA	USA								04	CEREALS,CEREAL PREPRTNS.	1	No Quantity			0		0		556722			0
S3	2016	2016	2016	2	0	2	Export	554	New Zealand	NZL	0	World	WLD								05	VEGETABLES AND FRUIT	1	No Quantity							2437627167			0
S3	2016	2016	2016	2	0	2	Export	554	New Zealand	NZL	10	Antarctica	ATA								05	VEGETABLES AND FRUIT	1	No Quantity							1708			0
S3	2016	2016	2016	2	0	2	Export	554	New Zealand	NZL	12	Algeria	DZA								05	VEGETABLES AND FRUIT	1	No Quantity							902629			0
S3	2016	2016	2016	2	0	2	Export	554	New Zealand	NZL	16	American Samoa	ASM								05	VEGETABLES AND FRUIT	1	No Quantity							729272			0
S3	2016	2016	2016	2	0	2	Export	554	New Zealand	NZL	32	Argentina	ARG								05	VEGETABLES AND FRUIT	1	No Quantity							196273			0
S3	2016	2016	2016	2	0	2	Export	554	New Zealand	NZL	36	Australia	AUS								05	VEGETABLES AND FRUIT	1	No Quantity							333554767			0
S3	2016	2016	2016	2	0	2	Export	554	New Zealand	NZL	48	Bahrain	BHR								05	VEGETABLES AND FRUIT	1	No Quantity							1523340			0
S3	2016	2016	2016	2	0	2	Export	554	New Zealand	NZL	50	Bangladesh	BGD								05	VEGETABLES AND FRUIT	1	No Quantity							1655535			0
S3	2016	2016	2016	2	0	2	Export	554	New Zealand	NZL	52	Barbados	BRB								05	VEGETABLES AND FRUIT	1	No Quantity							578231			0
S3	2016	2016	2016	2	0	2	Export	554	New Zealand	NZL	56	Belgium	BEL								05	VEGETABLES AND FRUIT	1	No Quantity							8188538			0
S3	2016	2016	2016	2	0	2	Export	554	New Zealand	NZL	76	Brazil	BRA								05	VEGETABLES AND FRUIT	1	No Quantity							5187217			0
S3	2016	2016	2016	2	0	2	Export	554	New Zealand	NZL	90	Solomon Isds	SLB								05	VEGETABLES AND FRUIT	1	No Quantity							1115624			0
S3	2016	2016	2016	2	0	2	Export	554	New Zealand	NZL	96	Brunei Darussalam	BRN								05	VEGETABLES AND FRUIT	1	No Quantity							515744			0
S3	2016	2016	2016	2	0	2	Export	554	New Zealand	NZL	104	Myanmar	MMR								05	VEGETABLES AND FRUIT	1	No Quantity							430607			0
S3	2016	2016	2016	2	0	2	Export	554	New Zealand	NZL	116	Cambodia	KHM								05	VEGETABLES AND FRUIT	1	No Quantity							1718929			0
S3	2016	2016	2016	2	0	2	Export	554	New Zealand	NZL	124	Canada	CAN								05	VEGETABLES AND FRUIT	1	No Quantity							16737002			0
S3	2016	2016	2016	2	0	2	Export	554	New Zealand	NZL	144	Sri Lanka	LKA								05	VEGETABLES AND FRUIT	1	No Quantity							1879576			0
S3	2016	2016	2016	2	0	2	Export	554	New Zealand	NZL	152	Chile	CHL								05	VEGETABLES AND FRUIT	1	No Quantity							501235			0
S3	2016	2016	2016	2	0	2	Export	554	New Zealand	NZL	156	China	CHN								05	VEGETABLES AND FRUIT	1	No Quantity							327727894			0
S3	2016	2016	2016	2	0	2	Export	554	New Zealand	NZL	180	Dem. Rep. of the Congo	COD								05	VEGETABLES AND FRUIT	1	No Quantity							157811			0
S3	2016	2016	2016	2	0	2	Export	554	New Zealand	NZL	184	Cook Isds	COK								05	VEGETABLES AND FRUIT	1	No Quantity							3068223			0
S3	2016	2016	2016	2	0	2	Export	554	New Zealand	NZL	188	Costa Rica	CRI								05	VEGETABLES AND FRUIT	1	No Quantity							309432			0
S3	2016	2016	2016	2	0	2	Export	554	New Zealand	NZL	203	Czechia	CZE								05	VEGETABLES AND FRUIT	1	No Quantity							5290			0
S3	2016	2016	2016	2	0	2	Export	554	New Zealand	NZL	208	Denmark	DNK								05	VEGETABLES AND FRUIT	1	No Quantity							1535892			0
S3	2016	2016	2016	2	0	2	Export	554	New Zealand	NZL	222	El Salvador	SLV								05	VEGETABLES AND FRUIT	1	No Quantity							217420			0
S3	2016	2016	2016	2	0	2	Export	554	New Zealand	NZL	242	Fiji	FJI								05	VEGETABLES AND FRUIT	1	No Quantity							29175079			0
S3	2016	2016	2016	2	0	2	Export	554	New Zealand	NZL	246	Finland	FIN								05	VEGETABLES AND FRUIT	1	No Quantity							434595			0
S3	2016	2016	2016	2	0	2	Export	554	New Zealand	NZL	251	France	FRA								05	VEGETABLES AND FRUIT	1	No Quantity							7026791			0
S3	2016	2016	2016	2	0	2	Export	554	New Zealand	NZL	258	French Polynesia	PYF								05	VEGETABLES AND FRUIT	1	No Quantity							8767137			0
S3	2016	2016	2016	2	0	2	Export	554	New Zealand	NZL	276	Germany	DEU								05	VEGETABLES AND FRUIT	1	No Quantity							23134513			0
S3	2016	2016	2016	2	0	2	Export	554	New Zealand	NZL	296	Kiribati	KIR								05	VEGETABLES AND FRUIT	1	No Quantity							155642			0
S3	2016	2016	2016	2	0	2	Export	554	New Zealand	NZL	300	Greece	GRC								05	VEGETABLES AND FRUIT	1	No Quantity							1127			0
S3	2016	2016	2016	2	0	2	Export	554	New Zealand	NZL	316	Guam	GUM								05	VEGETABLES AND FRUIT	1	No Quantity							444196			0
S3	2016	2016	2016	2	0	2	Export	554	New Zealand	NZL	320	Guatemala	GTM								05	VEGETABLES AND FRUIT	1	No Quantity							184965			0
S3	2016	2016	2016	2	0	2	Export	554	New Zealand	NZL	344	China, Hong Kong SAR	HKG								05	VEGETABLES AND FRUIT	1	No Quantity							51161328			0
S3	2016	2016	2016	2	0	2	Export	554	New Zealand	NZL	360	Indonesia	IDN								05	VEGETABLES AND FRUIT	1	No Quantity							40447503			0
S3	2016	2016	2016	2	0	2	Export	554	New Zealand	NZL	372	Ireland	IRL								05	VEGETABLES AND FRUIT	1	No Quantity							2978381			0
S3	2016	2016	2016	2	0	2	Export	554	New Zealand	NZL	376	Israel	ISR								05	VEGETABLES AND FRUIT	1	No Quantity							1690280			0
S3	2016	2016	2016	2	0	2	Export	554	New Zealand	NZL	381	Italy	ITA								05	VEGETABLES AND FRUIT	1	No Quantity							24117441			0
S3	2016	2016	2016	2	0	2	Export	554	New Zealand	NZL	392	Japan	JPN								05	VEGETABLES AND FRUIT	1	No Quantity							395919873			0
S3	2016	2016	2016	2	0	2	Export	554	New Zealand	NZL	400	Jordan	JOR								05	VEGETABLES AND FRUIT	1	No Quantity							147631			0
S3	2016	2016	2016	2	0	2	Export	554	New Zealand	NZL	404	Kenya	KEN								05	VEGETABLES AND FRUIT	1	No Quantity							235985			0
S3	2016	2016	2016	2	0	2	Export	554	New Zealand	NZL	410	Rep. of Korea	KOR								05	VEGETABLES AND FRUIT	1	No Quantity							67097148			0
S3	2016	2016	2016	2	0	2	Export	554	New Zealand	NZL	414	Kuwait	KWT								05	VEGETABLES AND FRUIT	1	No Quantity							6484368			0
S3	2016	2016	2016	2	0	2	Export	554	New Zealand	NZL	422	Lebanon	LBN								05	VEGETABLES AND FRUIT	1	No Quantity							343592			0
S3	2016	2016	2016	2	0	2	Export	554	New Zealand	NZL	440	Lithuania	LTU								05	VEGETABLES AND FRUIT	1	No Quantity							106083			0
S3	2016	2016	2016	2	0	2	Export	554	New Zealand	NZL	446	China, Macao SAR	MAC								05	VEGETABLES AND FRUIT	1	No Quantity							11398			0
S3	2016	2016	2016	2	0	2	Export	554	New Zealand	NZL	458	Malaysia	MYS								05	VEGETABLES AND FRUIT	1	No Quantity							38073650			0
S3	2016	2016	2016	2	0	2	Export	554	New Zealand	NZL	462	Maldives	MDV								05	VEGETABLES AND FRUIT	1	No Quantity							452734			0
S3	2016	2016	2016	2	0	2	Export	554	New Zealand	NZL	470	Malta	MLT								05	VEGETABLES AND FRUIT	1	No Quantity							65408			0
S3	2016	2016	2016	2	0	2	Export	554	New Zealand	NZL	480	Mauritius	MUS								05	VEGETABLES AND FRUIT	1	No Quantity							1489462			0
S3	2016	2016	2016	2	0	2	Export	554	New Zealand	NZL	484	Mexico	MEX								05	VEGETABLES AND FRUIT	1	No Quantity							4082928			0
S3	2016	2016	2016	2	0	2	Export	554	New Zealand	NZL	490	Other Asia, nes									05	VEGETABLES AND FRUIT	1	No Quantity							193456643			0
S3	2016	2016	2016	2	0	2	Export	554	New Zealand	NZL	496	Mongolia	MNG								05	VEGETABLES AND FRUIT	1	No Quantity							80			0
S3	2016	2016	2016	2	0	2	Export	554	New Zealand	NZL	504	Morocco	MAR								05	VEGETABLES AND FRUIT	1	No Quantity							373422			0
S3	2016	2016	2016	2	0	2	Export	554	New Zealand	NZL	512	Oman	OMN								05	VEGETABLES AND FRUIT	1	No Quantity							1123594			0
S3	2016	2016	2016	2	0	2	Export	554	New Zealand	NZL	520	Nauru	NRU								05	VEGETABLES AND FRUIT	1	No Quantity							36957			0
S3	2016	2016	2016	2	0	2	Export	554	New Zealand	NZL	528	Netherlands	NLD								05	VEGETABLES AND FRUIT	1	No Quantity							43532517			0
S3	2016	2016	2016	2	0	2	Export	554	New Zealand	NZL	540	New Caledonia	NCL								05	VEGETABLES AND FRUIT	1	No Quantity							7853158			0
S3	2016	2016	2016	2	0	2	Export	554	New Zealand	NZL	548	Vanuatu	VUT								05	VEGETABLES AND FRUIT	1	No Quantity							2150215			0
S3	2016	2016	2016	2	0	2	Export	554	New Zealand	NZL	558	Nicaragua	NIC								05	VEGETABLES AND FRUIT	1	No Quantity							1900			0
S3	2016	2016	2016	2	0	2	Export	554	New Zealand	NZL	566	Nigeria	NGA								05	VEGETABLES AND FRUIT	1	No Quantity							39960			0
S3	2016	2016	2016	2	0	2	Export	554	New Zealand	NZL	568	Other Europe, nes									05	VEGETABLES AND FRUIT	1	No Quantity							237814256			0
S3	2016	2016	2016	2	0	2	Export	554	New Zealand	NZL	570	Niue	NIU								05	VEGETABLES AND FRUIT	1	No Quantity							369837			0
S3	2016	2016	2016	2	0	2	Export	554	New Zealand	NZL	574	Norfolk Isds	NFK								05	VEGETABLES AND FRUIT	1	No Quantity							323221			0
S3	2016	2016	2016	2	0	2	Export	554	New Zealand	NZL	579	Norway	NOR								05	VEGETABLES AND FRUIT	1	No Quantity							3781169			0
S3	2016	2016	2016	2	0	2	Export	554	New Zealand	NZL	580	N. Mariana Isds	MNP								05	VEGETABLES AND FRUIT	1	No Quantity							136388			0
S3	2016	2016	2016	2	0	2	Export	554	New Zealand	NZL	583	FS Micronesia	FSM								05	VEGETABLES AND FRUIT	1	No Quantity							12954			0
S3	2016	2016	2016	2	0	2	Export	554	New Zealand	NZL	584	Marshall Isds	MHL								05	VEGETABLES AND FRUIT	1	No Quantity							29054			0
S3	2016	2016	2016	2	0	2	Export	554	New Zealand	NZL	585	Palau	PLW								05	VEGETABLES AND FRUIT	1	No Quantity							35044			0
S3	2016	2016	2016	2	0	2	Export	554	New Zealand	NZL	586	Pakistan	PAK								05	VEGETABLES AND FRUIT	1	No Quantity							5888853			0
S3	2016	2016	2016	2	0	2	Export	554	New Zealand	NZL	598	Papua New Guinea	PNG								05	VEGETABLES AND FRUIT	1	No Quantity							5839447			0
S3	2016	2016	2016	2	0	2	Export	554	New Zealand	NZL	604	Peru	PER								05	VEGETABLES AND FRUIT	1	No Quantity							229370			0
S3	2016	2016	2016	2	0	2	Export	554	New Zealand	NZL	608	Philippines	PHL								05	VEGETABLES AND FRUIT	1	No Quantity							6952406			0
S3	2016	2016	2016	2	0	2	Export	554	New Zealand	NZL	620	Portugal	PRT								05	VEGETABLES AND FRUIT	1	No Quantity							49552			0
S3	2016	2016	2016	2	0	2	Export	554	New Zealand	NZL	626	Timor-Leste	TLS								05	VEGETABLES AND FRUIT	1	No Quantity							10122			0
S3	2016	2016	2016	2	0	2	Export	554	New Zealand	NZL	634	Qatar	QAT								05	VEGETABLES AND FRUIT	1	No Quantity							2374821			0
S3	2016	2016	2016	2	0	2	Export	554	New Zealand	NZL	643	Russian Federation	RUS								05	VEGETABLES AND FRUIT	1	No Quantity							7663251			0
S3	2016	2016	2016	2	0	2	Export	554	New Zealand	NZL	682	Saudi Arabia	SAU								05	VEGETABLES AND FRUIT	1	No Quantity							4562770			0
S3	2016	2016	2016	2	0	2	Export	554	New Zealand	NZL	699	India	IND								05	VEGETABLES AND FRUIT	1	No Quantity							30987761			0
S3	2016	2016	2016	2	0	2	Export	554	New Zealand	NZL	702	Singapore	SGP								05	VEGETABLES AND FRUIT	1	No Quantity							36911302			0
S3	2016	2016	2016	2	0	2	Export	554	New Zealand	NZL	704	Viet Nam	VNM								05	VEGETABLES AND FRUIT	1	No Quantity							29564152			0
S3	2016	2016	2016	2	0	2	Export	554	New Zealand	NZL	710	South Africa	ZAF								05	VEGETABLES AND FRUIT	1	No Quantity							4589131			0
S3	2016	2016	2016	2	0	2	Export	554	New Zealand	NZL	724	Spain	ESP								05	VEGETABLES AND FRUIT	1	No Quantity							78944989			0
S3	2016	2016	2016	2	0	2	Export	554	New Zealand	NZL	752	Sweden	SWE								05	VEGETABLES AND FRUIT	1	No Quantity							2330043			0
S3	2016	2016	2016	2	0	2	Export	554	New Zealand	NZL	757	Switzerland	CHE								05	VEGETABLES AND FRUIT	1	No Quantity							5396			0
S3	2016	2016	2016	2	0	2	Export	554	New Zealand	NZL	764	Thailand	THA								05	VEGETABLES AND FRUIT	1	No Quantity							64893656			0
S3	2016	2016	2016	2	0	2	Export	554	New Zealand	NZL	776	Tonga	TON								05	VEGETABLES AND FRUIT	1	No Quantity							2111461			0
S3	2016	2016	2016	2	0	2	Export	554	New Zealand	NZL	780	Trinidad and Tobago	TTO								05	VEGETABLES AND FRUIT	1	No Quantity							21769			0
S3	2016	2016	2016	2	0	2	Export	554	New Zealand	NZL	784	United Arab Emirates	ARE								05	VEGETABLES AND FRUIT	1	No Quantity							32413666			0
S3	2016	2016	2016	2	0	2	Export	554	New Zealand	NZL	792	Turkey	TUR								05	VEGETABLES AND FRUIT	1	No Quantity							105762			0
S3	2016	2016	2016	2	0	2	Export	554	New Zealand	NZL	798	Tuvalu	TUV								05	VEGETABLES AND FRUIT	1	No Quantity							87516			0
S3	2016	2016	2016	2	0	2	Export	554	New Zealand	NZL	818	Egypt	EGY								05	VEGETABLES AND FRUIT	1	No Quantity							58158			0
S3	2016	2016	2016	2	0	2	Export	554	New Zealand	NZL	826	United Kingdom	GBR								05	VEGETABLES AND FRUIT	1	No Quantity							61343753			0
S3	2016	2016	2016	2	0	2	Export	554	New Zealand	NZL	842	USA	USA								05	VEGETABLES AND FRUIT	1	No Quantity							151284839			0
S3	2016	2016	2016	2	0	2	Export	554	New Zealand	NZL	858	Uruguay	URY								05	VEGETABLES AND FRUIT	1	No Quantity							17032			0
S3	2016	2016	2016	2	0	2	Export	554	New Zealand	NZL	876	Wallis and Futuna Isds	WLF								05	VEGETABLES AND FRUIT	1	No Quantity							393481			0
S3	2016	2016	2016	2	0	2	Export	554	New Zealand	NZL	882	Samoa	WSM								05	VEGETABLES AND FRUIT	1	No Quantity							4254915			0
S3	2016	2016	2016	2	0	2	Export	558	Nicaragua	NIC	0	World	WLD								05	VEGETABLES AND FRUIT	1	No Quantity			0		0		146808647			0
S3	2016	2016	2016	2	0	2	Export	558	Nicaragua	NIC	36	Australia	AUS								05	VEGETABLES AND FRUIT	1	No Quantity			0		0		75112			0
S3	2016	2016	2016	2	0	2	Export	558	Nicaragua	NIC	40	Austria	AUT								05	VEGETABLES AND FRUIT	1	No Quantity			0		0		32343			0
S3	2016	2016	2016	2	0	2	Export	558	Nicaragua	NIC	56	Belgium	BEL								05	VEGETABLES AND FRUIT	1	No Quantity			0		0		287280			0
S3	2016	2016	2016	2	0	2	Export	558	Nicaragua	NIC	76	Brazil	BRA								05	VEGETABLES AND FRUIT	1	No Quantity			0		0		586119			0
S3	2016	2016	2016	2	0	2	Export	558	Nicaragua	NIC	124	Canada	CAN								05	VEGETABLES AND FRUIT	1	No Quantity			0		0		1844467			0
S3	2016	2016	2016	2	0	2	Export	558	Nicaragua	NIC	188	Costa Rica	CRI								05	VEGETABLES AND FRUIT	1	No Quantity			0		0		25664814			0
S3	2016	2016	2016	2	0	2	Export	558	Nicaragua	NIC	214	Dominican Rep.	DOM								05	VEGETABLES AND FRUIT	1	No Quantity			0		0		855695			0
S3	2016	2016	2016	2	0	2	Export	558	Nicaragua	NIC	222	El Salvador	SLV								05	VEGETABLES AND FRUIT	1	No Quantity			0		0		25469103			0
S3	2016	2016	2016	2	0	2	Export	558	Nicaragua	NIC	251	France	FRA								05	VEGETABLES AND FRUIT	1	No Quantity			0		0		1849651			0
S3	2016	2016	2016	2	0	2	Export	558	Nicaragua	NIC	276	Germany	DEU								05	VEGETABLES AND FRUIT	1	No Quantity			0		0		3843298			0
S3	2016	2016	2016	2	0	2	Export	558	Nicaragua	NIC	320	Guatemala	GTM								05	VEGETABLES AND FRUIT	1	No Quantity			0		0		2828599			0
S3	2016	2016	2016	2	0	2	Export	558	Nicaragua	NIC	340	Honduras	HND								05	VEGETABLES AND FRUIT	1	No Quantity			0		0		15212732			0
S3	2016	2016	2016	2	0	2	Export	558	Nicaragua	NIC	381	Italy	ITA								05	VEGETABLES AND FRUIT	1	No Quantity			0		0		454713			0
S3	2016	2016	2016	2	0	2	Export	558	Nicaragua	NIC	392	Japan	JPN								05	VEGETABLES AND FRUIT	1	No Quantity			0		0		19			0
S3	2016	2016	2016	2	0	2	Export	558	Nicaragua	NIC	484	Mexico	MEX								05	VEGETABLES AND FRUIT	1	No Quantity			0		0		1			0
S3	2016	2016	2016	2	0	2	Export	558	Nicaragua	NIC	528	Netherlands	NLD								05	VEGETABLES AND FRUIT	1	No Quantity			0		0		1059216			0
S3	2016	2016	2016	2	0	2	Export	558	Nicaragua	NIC	591	Panama	PAN								05	VEGETABLES AND FRUIT	1	No Quantity			0		0		829715			0
S3	2016	2016	2016	2	0	2	Export	558	Nicaragua	NIC	616	Poland	POL								05	VEGETABLES AND FRUIT	1	No Quantity			0		0		8141234			0
S3	2016	2016	2016	2	0	2	Export	558	Nicaragua	NIC	705	Slovenia	SVN								05	VEGETABLES AND FRUIT	1	No Quantity			0		0		1275			0
S3	2016	2016	2016	2	0	2	Export	558	Nicaragua	NIC	724	Spain	ESP								05	VEGETABLES AND FRUIT	1	No Quantity			0		0		67598			0
S3	2016	2016	2016	2	0	2	Export	558	Nicaragua	NIC	780	Trinidad and Tobago	TTO								05	VEGETABLES AND FRUIT	1	No Quantity			0		0		203939			0
S3	2016	2016	2016	2	0	2	Export	558	Nicaragua	NIC	784	United Arab Emirates	ARE								05	VEGETABLES AND FRUIT	1	No Quantity			0		0		380318			0
S3	2016	2016	2016	2	0	2	Export	558	Nicaragua	NIC	804	Ukraine	UKR								05	VEGETABLES AND FRUIT	1	No Quantity			0		0		8294			0
S3	2016	2016	2016	2	0	2	Export	558	Nicaragua	NIC	826	United Kingdom	GBR								05	VEGETABLES AND FRUIT	1	No Quantity			0		0		1552196			0
S3	2016	2016	2016	2	0	2	Export	558	Nicaragua	NIC	842	USA	USA								05	VEGETABLES AND FRUIT	1	No Quantity			0		0		55560907			0
S3	2016	2016	2016	2	0	2	Export	554	New Zealand	NZL	0	World	WLD								06	SUGAR,SUGR.PREPTNS,HONEY	1	No Quantity							325574562			0
S3	2016	2016	2016	2	0	2	Export	554	New Zealand	NZL	10	Antarctica	ATA								06	SUGAR,SUGR.PREPTNS,HONEY	1	No Quantity							1480			0
S3	2016	2016	2016	2	0	2	Export	554	New Zealand	NZL	16	American Samoa	ASM								06	SUGAR,SUGR.PREPTNS,HONEY	1	No Quantity							783307			0
S3	2016	2016	2016	2	0	2	Export	554	New Zealand	NZL	32	Argentina	ARG								06	SUGAR,SUGR.PREPTNS,HONEY	1	No Quantity							216877			0
S3	2016	2016	2016	2	0	2	Export	554	New Zealand	NZL	36	Australia	AUS								06	SUGAR,SUGR.PREPTNS,HONEY	1	No Quantity							70437035			0
S3	2016	2016	2016	2	0	2	Export	554	New Zealand	NZL	40	Austria	AUT								06	SUGAR,SUGR.PREPTNS,HONEY	1	No Quantity							801303			0
S3	2016	2016	2016	2	0	2	Export	554	New Zealand	NZL	48	Bahrain	BHR								06	SUGAR,SUGR.PREPTNS,HONEY	1	No Quantity							40315			0
S3	2016	2016	2016	2	0	2	Export	554	New Zealand	NZL	50	Bangladesh	BGD								06	SUGAR,SUGR.PREPTNS,HONEY	1	No Quantity							1380898			0
S3	2016	2016	2016	2	0	2	Export	554	New Zealand	NZL	56	Belgium	BEL								06	SUGAR,SUGR.PREPTNS,HONEY	1	No Quantity							5668362			0
S3	2016	2016	2016	2	0	2	Export	554	New Zealand	NZL	76	Brazil	BRA								06	SUGAR,SUGR.PREPTNS,HONEY	1	No Quantity							2636075			0
S3	2016	2016	2016	2	0	2	Export	554	New Zealand	NZL	90	Solomon Isds	SLB								06	SUGAR,SUGR.PREPTNS,HONEY	1	No Quantity							2887170			0
S3	2016	2016	2016	2	0	2	Export	554	New Zealand	NZL	96	Brunei Darussalam	BRN								06	SUGAR,SUGR.PREPTNS,HONEY	1	No Quantity							6229			0
S3	2016	2016	2016	2	0	2	Export	554	New Zealand	NZL	104	Myanmar	MMR								06	SUGAR,SUGR.PREPTNS,HONEY	1	No Quantity							88211			0
S3	2016	2016	2016	2	0	2	Export	554	New Zealand	NZL	124	Canada	CAN								06	SUGAR,SUGR.PREPTNS,HONEY	1	No Quantity							5324681			0
S3	2016	2016	2016	2	0	2	Export	554	New Zealand	NZL	144	Sri Lanka	LKA								06	SUGAR,SUGR.PREPTNS,HONEY	1	No Quantity							147130			0
S3	2016	2016	2016	2	0	2	Export	554	New Zealand	NZL	152	Chile	CHL								06	SUGAR,SUGR.PREPTNS,HONEY	1	No Quantity							1370818			0
S3	2016	2016	2016	2	0	2	Export	554	New Zealand	NZL	156	China	CHN								06	SUGAR,SUGR.PREPTNS,HONEY	1	No Quantity							42150258			0
S3	2016	2016	2016	2	0	2	Export	554	New Zealand	NZL	170	Colombia	COL								06	SUGAR,SUGR.PREPTNS,HONEY	1	No Quantity							457788			0
S3	2016	2016	2016	2	0	2	Export	554	New Zealand	NZL	184	Cook Isds	COK								06	SUGAR,SUGR.PREPTNS,HONEY	1	No Quantity							603179			0
S3	2016	2016	2016	2	0	2	Export	554	New Zealand	NZL	188	Costa Rica	CRI								06	SUGAR,SUGR.PREPTNS,HONEY	1	No Quantity							3047			0
S3	2016	2016	2016	2	0	2	Export	554	New Zealand	NZL	191	Croatia	HRV								06	SUGAR,SUGR.PREPTNS,HONEY	1	No Quantity							27691			0
S3	2016	2016	2016	2	0	2	Export	554	New Zealand	NZL	196	Cyprus	CYP								06	SUGAR,SUGR.PREPTNS,HONEY	1	No Quantity							29351			0
S3	2016	2016	2016	2	0	2	Export	554	New Zealand	NZL	203	Czechia	CZE								06	SUGAR,SUGR.PREPTNS,HONEY	1	No Quantity							28679			0
S3	2016	2016	2016	2	0	2	Export	554	New Zealand	NZL	208	Denmark	DNK								06	SUGAR,SUGR.PREPTNS,HONEY	1	No Quantity							1906			0
S3	2016	2016	2016	2	0	2	Export	554	New Zealand	NZL	242	Fiji	FJI								06	SUGAR,SUGR.PREPTNS,HONEY	1	No Quantity							2444635			0
S3	2016	2016	2016	2	0	2	Export	554	New Zealand	NZL	246	Finland	FIN								06	SUGAR,SUGR.PREPTNS,HONEY	1	No Quantity							47			0
S3	2016	2016	2016	2	0	2	Export	554	New Zealand	NZL	251	France	FRA								06	SUGAR,SUGR.PREPTNS,HONEY	1	No Quantity							3850847			0
S3	2016	2016	2016	2	0	2	Export	554	New Zealand	NZL	258	French Polynesia	PYF								06	SUGAR,SUGR.PREPTNS,HONEY	1	No Quantity							3402605			0
S3	2016	2016	2016	2	0	2	Export	554	New Zealand	NZL	276	Germany	DEU								06	SUGAR,SUGR.PREPTNS,HONEY	1	No Quantity							9258746			0
S3	2016	2016	2016	2	0	2	Export	554	New Zealand	NZL	288	Ghana	GHA								06	SUGAR,SUGR.PREPTNS,HONEY	1	No Quantity							273687			0
S3	2016	2016	2016	2	0	2	Export	554	New Zealand	NZL	296	Kiribati	KIR								06	SUGAR,SUGR.PREPTNS,HONEY	1	No Quantity							6200			0
S3	2016	2016	2016	2	0	2	Export	554	New Zealand	NZL	344	China, Hong Kong SAR	HKG								06	SUGAR,SUGR.PREPTNS,HONEY	1	No Quantity							20973862			0
S3	2016	2016	2016	2	0	2	Export	554	New Zealand	NZL	360	Indonesia	IDN								06	SUGAR,SUGR.PREPTNS,HONEY	1	No Quantity							3386908			0
S3	2016	2016	2016	2	0	2	Export	554	New Zealand	NZL	372	Ireland	IRL								06	SUGAR,SUGR.PREPTNS,HONEY	1	No Quantity							436791			0
S3	2016	2016	2016	2	0	2	Export	554	New Zealand	NZL	376	Israel	ISR								06	SUGAR,SUGR.PREPTNS,HONEY	1	No Quantity							511016			0
S3	2016	2016	2016	2	0	2	Export	554	New Zealand	NZL	381	Italy	ITA								06	SUGAR,SUGR.PREPTNS,HONEY	1	No Quantity							50821			0
S3	2016	2016	2016	2	0	2	Export	554	New Zealand	NZL	392	Japan	JPN								06	SUGAR,SUGR.PREPTNS,HONEY	1	No Quantity							33814615			0
S3	2016	2016	2016	2	0	2	Export	554	New Zealand	NZL	400	Jordan	JOR								06	SUGAR,SUGR.PREPTNS,HONEY	1	No Quantity							203697			0
S3	2016	2016	2016	2	0	2	Export	554	New Zealand	NZL	404	Kenya	KEN								06	SUGAR,SUGR.PREPTNS,HONEY	1	No Quantity							40469			0
S3	2016	2016	2016	2	0	2	Export	554	New Zealand	NZL	410	Rep. of Korea	KOR								06	SUGAR,SUGR.PREPTNS,HONEY	1	No Quantity							2864606			0
S3	2016	2016	2016	2	0	2	Export	554	New Zealand	NZL	414	Kuwait	KWT								06	SUGAR,SUGR.PREPTNS,HONEY	1	No Quantity							782991			0
S3	2016	2016	2016	2	0	2	Export	554	New Zealand	NZL	422	Lebanon	LBN								06	SUGAR,SUGR.PREPTNS,HONEY	1	No Quantity							27233			0
S3	2016	2016	2016	2	0	2	Export	554	New Zealand	NZL	446	China, Macao SAR	MAC								06	SUGAR,SUGR.PREPTNS,HONEY	1	No Quantity							187291			0
S3	2016	2016	2016	2	0	2	Export	554	New Zealand	NZL	458	Malaysia	MYS								06	SUGAR,SUGR.PREPTNS,HONEY	1	No Quantity							5554890			0
S3	2016	2016	2016	2	0	2	Export	554	New Zealand	NZL	484	Mexico	MEX								06	SUGAR,SUGR.PREPTNS,HONEY	1	No Quantity							186946			0
S3	2016	2016	2016	2	0	2	Export	554	New Zealand	NZL	490	Other Asia, nes									06	SUGAR,SUGR.PREPTNS,HONEY	1	No Quantity							1090066			0
S3	2016	2016	2016	2	0	2	Export	554	New Zealand	NZL	512	Oman	OMN								06	SUGAR,SUGR.PREPTNS,HONEY	1	No Quantity							120578			0
S3	2016	2016	2016	2	0	2	Export	554	New Zealand	NZL	528	Netherlands	NLD								06	SUGAR,SUGR.PREPTNS,HONEY	1	No Quantity							406978			0
S3	2016	2016	2016	2	0	2	Export	554	New Zealand	NZL	540	New Caledonia	NCL								06	SUGAR,SUGR.PREPTNS,HONEY	1	No Quantity							2494486			0
S3	2016	2016	2016	2	0	2	Export	554	New Zealand	NZL	548	Vanuatu	VUT								06	SUGAR,SUGR.PREPTNS,HONEY	1	No Quantity							42864			0
S3	2016	2016	2016	2	0	2	Export	554	New Zealand	NZL	566	Nigeria	NGA								06	SUGAR,SUGR.PREPTNS,HONEY	1	No Quantity							151080			0
S3	2016	2016	2016	2	0	2	Export	554	New Zealand	NZL	570	Niue	NIU								06	SUGAR,SUGR.PREPTNS,HONEY	1	No Quantity							79044			0
S3	2016	2016	2016	2	0	2	Export	554	New Zealand	NZL	574	Norfolk Isds	NFK								06	SUGAR,SUGR.PREPTNS,HONEY	1	No Quantity							61420			0
S3	2016	2016	2016	2	0	2	Export	554	New Zealand	NZL	583	FS Micronesia	FSM								06	SUGAR,SUGR.PREPTNS,HONEY	1	No Quantity							6			0
S3	2016	2016	2016	2	0	2	Export	554	New Zealand	NZL	584	Marshall Isds	MHL								06	SUGAR,SUGR.PREPTNS,HONEY	1	No Quantity							308			0
S3	2016	2016	2016	2	0	2	Export	554	New Zealand	NZL	585	Palau	PLW								06	SUGAR,SUGR.PREPTNS,HONEY	1	No Quantity							811			0
S3	2016	2016	2016	2	0	2	Export	554	New Zealand	NZL	586	Pakistan	PAK								06	SUGAR,SUGR.PREPTNS,HONEY	1	No Quantity							1270974			0
S3	2016	2016	2016	2	0	2	Export	554	New Zealand	NZL	598	Papua New Guinea	PNG								06	SUGAR,SUGR.PREPTNS,HONEY	1	No Quantity							421919			0
S3	2016	2016	2016	2	0	2	Export	554	New Zealand	NZL	604	Peru	PER								06	SUGAR,SUGR.PREPTNS,HONEY	1	No Quantity							415204			0
S3	2016	2016	2016	2	0	2	Export	554	New Zealand	NZL	608	Philippines	PHL								06	SUGAR,SUGR.PREPTNS,HONEY	1	No Quantity							622984			0
S3	2016	2016	2016	2	0	2	Export	554	New Zealand	NZL	612	Pitcairn	PCN								06	SUGAR,SUGR.PREPTNS,HONEY	1	No Quantity							2126			0
S3	2016	2016	2016	2	0	2	Export	554	New Zealand	NZL	616	Poland	POL								06	SUGAR,SUGR.PREPTNS,HONEY	1	No Quantity							22685			0
S3	2016	2016	2016	2	0	2	Export	554	New Zealand	NZL	634	Qatar	QAT								06	SUGAR,SUGR.PREPTNS,HONEY	1	No Quantity							150910			0
S3	2016	2016	2016	2	0	2	Export	554	New Zealand	NZL	643	Russian Federation	RUS								06	SUGAR,SUGR.PREPTNS,HONEY	1	No Quantity							25482			0
S3	2016	2016	2016	2	0	2	Export	554	New Zealand	NZL	682	Saudi Arabia	SAU								06	SUGAR,SUGR.PREPTNS,HONEY	1	No Quantity							2235745			0
S3	2016	2016	2016	2	0	2	Export	554	New Zealand	NZL	688	Serbia	SRB								06	SUGAR,SUGR.PREPTNS,HONEY	1	No Quantity							39103			0
S3	2016	2016	2016	2	0	2	Export	554	New Zealand	NZL	699	India	IND								06	SUGAR,SUGR.PREPTNS,HONEY	1	No Quantity							5676033			0
S3	2016	2016	2016	2	0	2	Export	554	New Zealand	NZL	702	Singapore	SGP								06	SUGAR,SUGR.PREPTNS,HONEY	1	No Quantity							14980283			0
S3	2016	2016	2016	2	0	2	Export	554	New Zealand	NZL	704	Viet Nam	VNM								06	SUGAR,SUGR.PREPTNS,HONEY	1	No Quantity							494433			0
S3	2016	2016	2016	2	0	2	Export	554	New Zealand	NZL	710	South Africa	ZAF								06	SUGAR,SUGR.PREPTNS,HONEY	1	No Quantity							630374			0
S3	2016	2016	2016	2	0	2	Export	554	New Zealand	NZL	724	Spain	ESP								06	SUGAR,SUGR.PREPTNS,HONEY	1	No Quantity							15			0
S3	2016	2016	2016	2	0	2	Export	554	New Zealand	NZL	752	Sweden	SWE								06	SUGAR,SUGR.PREPTNS,HONEY	1	No Quantity							66352			0
S3	2016	2016	2016	2	0	2	Export	554	New Zealand	NZL	757	Switzerland	CHE								06	SUGAR,SUGR.PREPTNS,HONEY	1	No Quantity							577463			0
S3	2016	2016	2016	2	0	2	Export	554	New Zealand	NZL	764	Thailand	THA								06	SUGAR,SUGR.PREPTNS,HONEY	1	No Quantity							2300025			0
S3	2016	2016	2016	2	0	2	Export	554	New Zealand	NZL	776	Tonga	TON								06	SUGAR,SUGR.PREPTNS,HONEY	1	No Quantity							238401			0
S3	2016	2016	2016	2	0	2	Export	554	New Zealand	NZL	784	United Arab Emirates	ARE								06	SUGAR,SUGR.PREPTNS,HONEY	1	No Quantity							1503650			0
S3	2016	2016	2016	2	0	2	Export	554	New Zealand	NZL	798	Tuvalu	TUV								06	SUGAR,SUGR.PREPTNS,HONEY	1	No Quantity							16838			0
S3	2016	2016	2016	2	0	2	Export	554	New Zealand	NZL	818	Egypt	EGY								06	SUGAR,SUGR.PREPTNS,HONEY	1	No Quantity							173235			0
S3	2016	2016	2016	2	0	2	Export	554	New Zealand	NZL	826	United Kingdom	GBR								06	SUGAR,SUGR.PREPTNS,HONEY	1	No Quantity							36659914			0
S3	2016	2016	2016	2	0	2	Export	554	New Zealand	NZL	842	USA	USA								06	SUGAR,SUGR.PREPTNS,HONEY	1	No Quantity							28670527			0
S3	2016	2016	2016	2	0	2	Export	554	New Zealand	NZL	858	Uruguay	URY								06	SUGAR,SUGR.PREPTNS,HONEY	1	No Quantity							141910			0
S3	2016	2016	2016	2	0	2	Export	554	New Zealand	NZL	876	Wallis and Futuna Isds	WLF								06	SUGAR,SUGR.PREPTNS,HONEY	1	No Quantity							137822			0
S3	2016	2016	2016	2	0	2	Export	554	New Zealand	NZL	882	Samoa	WSM								06	SUGAR,SUGR.PREPTNS,HONEY	1	No Quantity							301824			0
S3	2016	2016	2016	2	0	2	Export	558	Nicaragua	NIC	0	World	WLD								06	SUGAR,SUGR.PREPTNS,HONEY	1	No Quantity			0		0		134665251			0
S3	2016	2016	2016	2	0	2	Export	558	Nicaragua	NIC	28	Antigua and Barbuda	ATG								06	SUGAR,SUGR.PREPTNS,HONEY	1	No Quantity			0		0		34363			0
S3	2016	2016	2016	2	0	2	Export	558	Nicaragua	NIC	52	Barbados	BRB								06	SUGAR,SUGR.PREPTNS,HONEY	1	No Quantity			0		0		530000			0
S3	2016	2016	2016	2	0	2	Export	558	Nicaragua	NIC	56	Belgium	BEL								06	SUGAR,SUGR.PREPTNS,HONEY	1	No Quantity			0		0		77220			0
S3	2016	2016	2016	2	0	2	Export	558	Nicaragua	NIC	124	Canada	CAN								06	SUGAR,SUGR.PREPTNS,HONEY	1	No Quantity			0		0		3089600			0
S3	2016	2016	2016	2	0	2	Export	558	Nicaragua	NIC	152	Chile	CHL								06	SUGAR,SUGR.PREPTNS,HONEY	1	No Quantity			0		0		133041			0
S3	2016	2016	2016	2	0	2	Export	558	Nicaragua	NIC	188	Costa Rica	CRI								06	SUGAR,SUGR.PREPTNS,HONEY	1	No Quantity			0		0		1749779			0
S3	2016	2016	2016	2	0	2	Export	558	Nicaragua	NIC	214	Dominican Rep.	DOM								06	SUGAR,SUGR.PREPTNS,HONEY	1	No Quantity			0		0		1735331			0
S3	2016	2016	2016	2	0	2	Export	558	Nicaragua	NIC	222	El Salvador	SLV								06	SUGAR,SUGR.PREPTNS,HONEY	1	No Quantity			0		0		8143			0
S3	2016	2016	2016	2	0	2	Export	558	Nicaragua	NIC	251	France	FRA								06	SUGAR,SUGR.PREPTNS,HONEY	1	No Quantity			0		0		307650			0
S3	2016	2016	2016	2	0	2	Export	558	Nicaragua	NIC	276	Germany	DEU								06	SUGAR,SUGR.PREPTNS,HONEY	1	No Quantity			0		0		1281960			0
S3	2016	2016	2016	2	0	2	Export	558	Nicaragua	NIC	288	Ghana	GHA								06	SUGAR,SUGR.PREPTNS,HONEY	1	No Quantity			0		0		7582878			0
S3	2016	2016	2016	2	0	2	Export	558	Nicaragua	NIC	320	Guatemala	GTM								06	SUGAR,SUGR.PREPTNS,HONEY	1	No Quantity			0		0		3812			0
S3	2016	2016	2016	2	0	2	Export	558	Nicaragua	NIC	332	Haiti	HTI								06	SUGAR,SUGR.PREPTNS,HONEY	1	No Quantity			0		0		11663643			0
S3	2016	2016	2016	2	0	2	Export	558	Nicaragua	NIC	340	Honduras	HND								06	SUGAR,SUGR.PREPTNS,HONEY	1	No Quantity			0		0		9546			0
S3	2016	2016	2016	2	0	2	Export	558	Nicaragua	NIC	360	Indonesia	IDN								06	SUGAR,SUGR.PREPTNS,HONEY	1	No Quantity			0		0		2402988			0
S3	2016	2016	2016	2	0	2	Export	558	Nicaragua	NIC	381	Italy	ITA								06	SUGAR,SUGR.PREPTNS,HONEY	1	No Quantity			0		0		76800			0
S3	2016	2016	2016	2	0	2	Export	558	Nicaragua	NIC	384	Côte d'Ivoire	CIV								06	SUGAR,SUGR.PREPTNS,HONEY	1	No Quantity			0		0		15317791			0
S3	2016	2016	2016	2	0	2	Export	558	Nicaragua	NIC	484	Mexico	MEX								06	SUGAR,SUGR.PREPTNS,HONEY	1	No Quantity			0		0		2			0
S3	2016	2016	2016	2	0	2	Export	558	Nicaragua	NIC	490	Other Asia, nes									06	SUGAR,SUGR.PREPTNS,HONEY	1	No Quantity			0		0		4265739			0
S3	2016	2016	2016	2	0	2	Export	558	Nicaragua	NIC	528	Netherlands	NLD								06	SUGAR,SUGR.PREPTNS,HONEY	1	No Quantity			0		0		3784800			0
S3	2016	2016	2016	2	0	2	Export	558	Nicaragua	NIC	591	Panama	PAN								06	SUGAR,SUGR.PREPTNS,HONEY	1	No Quantity			0		0		11293			0
S3	2016	2016	2016	2	0	2	Export	558	Nicaragua	NIC	604	Peru	PER								06	SUGAR,SUGR.PREPTNS,HONEY	1	No Quantity			0		0		3085881			0
S3	2016	2016	2016	2	0	2	Export	558	Nicaragua	NIC	724	Spain	ESP								06	SUGAR,SUGR.PREPTNS,HONEY	1	No Quantity			0		0		2808			0
S3	2016	2016	2016	2	0	2	Export	558	Nicaragua	NIC	768	Togo	TGO								06	SUGAR,SUGR.PREPTNS,HONEY	1	No Quantity			0		0		5437501			0
S3	2016	2016	2016	2	0	2	Export	558	Nicaragua	NIC	780	Trinidad and Tobago	TTO								06	SUGAR,SUGR.PREPTNS,HONEY	1	No Quantity			0		0		38335			0
S3	2016	2016	2016	2	0	2	Export	558	Nicaragua	NIC	826	United Kingdom	GBR								06	SUGAR,SUGR.PREPTNS,HONEY	1	No Quantity			0		0		12877708			0
S3	2016	2016	2016	2	0	2	Export	558	Nicaragua	NIC	842	USA	USA								06	SUGAR,SUGR.PREPTNS,HONEY	1	No Quantity			0		0		49202929			0
S3	2016	2016	2016	2	0	2	Export	558	Nicaragua	NIC	862	Venezuela	VEN								06	SUGAR,SUGR.PREPTNS,HONEY	1	No Quantity			0		0		9953700			0
S3	2016	2016	2016	2	0	2	Export	554	New Zealand	NZL	0	World	WLD								07	COFFEE,TEA,COCOA,SPICES	1	No Quantity							116512731			0
S3	2016	2016	2016	2	0	2	Export	554	New Zealand	NZL	10	Antarctica	ATA								07	COFFEE,TEA,COCOA,SPICES	1	No Quantity							805			0
S3	2016	2016	2016	2	0	2	Export	554	New Zealand	NZL	16	American Samoa	ASM								07	COFFEE,TEA,COCOA,SPICES	1	No Quantity							44615			0
S3	2016	2016	2016	2	0	2	Export	554	New Zealand	NZL	36	Australia	AUS								07	COFFEE,TEA,COCOA,SPICES	1	No Quantity							87439463			0
S3	2016	2016	2016	2	0	2	Export	554	New Zealand	NZL	48	Bahrain	BHR								07	COFFEE,TEA,COCOA,SPICES	1	No Quantity							130431			0
S3	2016	2016	2016	2	0	2	Export	554	New Zealand	NZL	90	Solomon Isds	SLB								07	COFFEE,TEA,COCOA,SPICES	1	No Quantity							147004			0
S3	2016	2016	2016	2	0	2	Export	554	New Zealand	NZL	96	Brunei Darussalam	BRN								07	COFFEE,TEA,COCOA,SPICES	1	No Quantity							3299			0
S3	2016	2016	2016	2	0	2	Export	554	New Zealand	NZL	116	Cambodia	KHM								07	COFFEE,TEA,COCOA,SPICES	1	No Quantity							585			0
S3	2016	2016	2016	2	0	2	Export	554	New Zealand	NZL	124	Canada	CAN								07	COFFEE,TEA,COCOA,SPICES	1	No Quantity							503531			0
S3	2016	2016	2016	2	0	2	Export	554	New Zealand	NZL	144	Sri Lanka	LKA								07	COFFEE,TEA,COCOA,SPICES	1	No Quantity							3988			0
S3	2016	2016	2016	2	0	2	Export	554	New Zealand	NZL	152	Chile	CHL								07	COFFEE,TEA,COCOA,SPICES	1	No Quantity							59			0
S3	2016	2016	2016	2	0	2	Export	554	New Zealand	NZL	156	China	CHN								07	COFFEE,TEA,COCOA,SPICES	1	No Quantity							9214890			0
S3	2016	2016	2016	2	0	2	Export	554	New Zealand	NZL	184	Cook Isds	COK								07	COFFEE,TEA,COCOA,SPICES	1	No Quantity							744627			0
S3	2016	2016	2016	2	0	2	Export	554	New Zealand	NZL	203	Czechia	CZE								07	COFFEE,TEA,COCOA,SPICES	1	No Quantity							1677			0
S3	2016	2016	2016	2	0	2	Export	554	New Zealand	NZL	208	Denmark	DNK								07	COFFEE,TEA,COCOA,SPICES	1	No Quantity							9291			0
S3	2016	2016	2016	2	0	2	Export	554	New Zealand	NZL	242	Fiji	FJI								07	COFFEE,TEA,COCOA,SPICES	1	No Quantity							699935			0
S3	2016	2016	2016	2	0	2	Export	554	New Zealand	NZL	251	France	FRA								07	COFFEE,TEA,COCOA,SPICES	1	No Quantity							6009			0
S3	2016	2016	2016	2	0	2	Export	554	New Zealand	NZL	258	French Polynesia	PYF								07	COFFEE,TEA,COCOA,SPICES	1	No Quantity							216374			0
S3	2016	2016	2016	2	0	2	Export	554	New Zealand	NZL	276	Germany	DEU								07	COFFEE,TEA,COCOA,SPICES	1	No Quantity							130281			0
S3	2016	2016	2016	2	0	2	Export	554	New Zealand	NZL	296	Kiribati	KIR								07	COFFEE,TEA,COCOA,SPICES	1	No Quantity							3255			0
S3	2016	2016	2016	2	0	2	Export	554	New Zealand	NZL	344	China, Hong Kong SAR	HKG								07	COFFEE,TEA,COCOA,SPICES	1	No Quantity							761280			0
S3	2016	2016	2016	2	0	2	Export	554	New Zealand	NZL	360	Indonesia	IDN								07	COFFEE,TEA,COCOA,SPICES	1	No Quantity							281788			0
S3	2016	2016	2016	2	0	2	Export	554	New Zealand	NZL	364	Iran	IRN								07	COFFEE,TEA,COCOA,SPICES	1	No Quantity							2843			0
S3	2016	2016	2016	2	0	2	Export	554	New Zealand	NZL	368	Iraq	IRQ								07	COFFEE,TEA,COCOA,SPICES	1	No Quantity							34077			0
S3	2016	2016	2016	2	0	2	Export	554	New Zealand	NZL	372	Ireland	IRL								07	COFFEE,TEA,COCOA,SPICES	1	No Quantity							2			0
S3	2016	2016	2016	2	0	2	Export	554	New Zealand	NZL	392	Japan	JPN								07	COFFEE,TEA,COCOA,SPICES	1	No Quantity							401612			0
S3	2016	2016	2016	2	0	2	Export	554	New Zealand	NZL	404	Kenya	KEN								07	COFFEE,TEA,COCOA,SPICES	1	No Quantity							28859			0
S3	2016	2016	2016	2	0	2	Export	554	New Zealand	NZL	410	Rep. of Korea	KOR								07	COFFEE,TEA,COCOA,SPICES	1	No Quantity							597818			0
S3	2016	2016	2016	2	0	2	Export	554	New Zealand	NZL	414	Kuwait	KWT								07	COFFEE,TEA,COCOA,SPICES	1	No Quantity							37447			0
S3	2016	2016	2016	2	0	2	Export	554	New Zealand	NZL	446	China, Macao SAR	MAC								07	COFFEE,TEA,COCOA,SPICES	1	No Quantity							1252			0
S3	2016	2016	2016	2	0	2	Export	554	New Zealand	NZL	458	Malaysia	MYS								07	COFFEE,TEA,COCOA,SPICES	1	No Quantity							5773344			0
S3	2016	2016	2016	2	0	2	Export	554	New Zealand	NZL	462	Maldives	MDV								07	COFFEE,TEA,COCOA,SPICES	1	No Quantity							1321			0
S3	2016	2016	2016	2	0	2	Export	554	New Zealand	NZL	470	Malta	MLT								07	COFFEE,TEA,COCOA,SPICES	1	No Quantity							3144			0
S3	2016	2016	2016	2	0	2	Export	554	New Zealand	NZL	490	Other Asia, nes									07	COFFEE,TEA,COCOA,SPICES	1	No Quantity							58855			0
S3	2016	2016	2016	2	0	2	Export	554	New Zealand	NZL	512	Oman	OMN								07	COFFEE,TEA,COCOA,SPICES	1	No Quantity							9511			0
S3	2016	2016	2016	2	0	2	Export	554	New Zealand	NZL	520	Nauru	NRU								07	COFFEE,TEA,COCOA,SPICES	1	No Quantity							1397			0
S3	2016	2016	2016	2	0	2	Export	554	New Zealand	NZL	528	Netherlands	NLD								07	COFFEE,TEA,COCOA,SPICES	1	No Quantity							18810			0
S3	2016	2016	2016	2	0	2	Export	554	New Zealand	NZL	540	New Caledonia	NCL								07	COFFEE,TEA,COCOA,SPICES	1	No Quantity							461447			0
S3	2016	2016	2016	2	0	2	Export	554	New Zealand	NZL	548	Vanuatu	VUT								07	COFFEE,TEA,COCOA,SPICES	1	No Quantity							180805			0
S3	2016	2016	2016	2	0	2	Export	554	New Zealand	NZL	570	Niue	NIU								07	COFFEE,TEA,COCOA,SPICES	1	No Quantity							100681			0
S3	2016	2016	2016	2	0	2	Export	554	New Zealand	NZL	574	Norfolk Isds	NFK								07	COFFEE,TEA,COCOA,SPICES	1	No Quantity							53203			0
S3	2016	2016	2016	2	0	2	Export	554	New Zealand	NZL	580	N. Mariana Isds	MNP								07	COFFEE,TEA,COCOA,SPICES	1	No Quantity							11549			0
S3	2016	2016	2016	2	0	2	Export	554	New Zealand	NZL	583	FS Micronesia	FSM								07	COFFEE,TEA,COCOA,SPICES	1	No Quantity							1959			0
S3	2016	2016	2016	2	0	2	Export	554	New Zealand	NZL	584	Marshall Isds	MHL								07	COFFEE,TEA,COCOA,SPICES	1	No Quantity							8036			0
S3	2016	2016	2016	2	0	2	Export	554	New Zealand	NZL	585	Palau	PLW								07	COFFEE,TEA,COCOA,SPICES	1	No Quantity							3023			0
S3	2016	2016	2016	2	0	2	Export	554	New Zealand	NZL	586	Pakistan	PAK								07	COFFEE,TEA,COCOA,SPICES	1	No Quantity							4378376			0
S3	2016	2016	2016	2	0	2	Export	554	New Zealand	NZL	598	Papua New Guinea	PNG								07	COFFEE,TEA,COCOA,SPICES	1	No Quantity							304589			0
S3	2016	2016	2016	2	0	2	Export	554	New Zealand	NZL	608	Philippines	PHL								07	COFFEE,TEA,COCOA,SPICES	1	No Quantity							311448			0
S3	2016	2016	2016	2	0	2	Export	554	New Zealand	NZL	616	Poland	POL								07	COFFEE,TEA,COCOA,SPICES	1	No Quantity							7965			0
S3	2016	2016	2016	2	0	2	Export	554	New Zealand	NZL	634	Qatar	QAT								07	COFFEE,TEA,COCOA,SPICES	1	No Quantity							306039			0
S3	2016	2016	2016	2	0	2	Export	554	New Zealand	NZL	699	India	IND								07	COFFEE,TEA,COCOA,SPICES	1	No Quantity							176220			0
S3	2016	2016	2016	2	0	2	Export	554	New Zealand	NZL	702	Singapore	SGP								07	COFFEE,TEA,COCOA,SPICES	1	No Quantity							611145			0
S3	2016	2016	2016	2	0	2	Export	554	New Zealand	NZL	704	Viet Nam	VNM								07	COFFEE,TEA,COCOA,SPICES	1	No Quantity							113940			0
S3	2016	2016	2016	2	0	2	Export	554	New Zealand	NZL	752	Sweden	SWE								07	COFFEE,TEA,COCOA,SPICES	1	No Quantity							6079			0
S3	2016	2016	2016	2	0	2	Export	554	New Zealand	NZL	764	Thailand	THA								07	COFFEE,TEA,COCOA,SPICES	1	No Quantity							64615			0
S3	2016	2016	2016	2	0	2	Export	554	New Zealand	NZL	776	Tonga	TON								07	COFFEE,TEA,COCOA,SPICES	1	No Quantity							163463			0
S3	2016	2016	2016	2	0	2	Export	554	New Zealand	NZL	784	United Arab Emirates	ARE								07	COFFEE,TEA,COCOA,SPICES	1	No Quantity							1006998			0
S3	2016	2016	2016	2	0	2	Export	554	New Zealand	NZL	798	Tuvalu	TUV								07	COFFEE,TEA,COCOA,SPICES	1	No Quantity							337			0
S3	2016	2016	2016	2	0	2	Export	554	New Zealand	NZL	826	United Kingdom	GBR								07	COFFEE,TEA,COCOA,SPICES	1	No Quantity							328615			0
S3	2016	2016	2016	2	0	2	Export	554	New Zealand	NZL	842	USA	USA								07	COFFEE,TEA,COCOA,SPICES	1	No Quantity							87685			0
S3	2016	2016	2016	2	0	2	Export	554	New Zealand	NZL	876	Wallis and Futuna Isds	WLF								07	COFFEE,TEA,COCOA,SPICES	1	No Quantity							20569			0
S3	2016	2016	2016	2	0	2	Export	554	New Zealand	NZL	882	Samoa	WSM								07	COFFEE,TEA,COCOA,SPICES	1	No Quantity							490471			0
S3	2016	2016	2016	2	0	2	Export	558	Nicaragua	NIC	0	World	WLD								07	COFFEE,TEA,COCOA,SPICES	1	No Quantity			0		0		429512080			4
S3	2016	2016	2016	2	0	2	Export	558	Nicaragua	NIC	36	Australia	AUS								07	COFFEE,TEA,COCOA,SPICES	1	No Quantity			0		0		8054329			0
S3	2016	2016	2016	2	0	2	Export	558	Nicaragua	NIC	40	Austria	AUT								07	COFFEE,TEA,COCOA,SPICES	1	No Quantity			0		0		170817			0
S3	2016	2016	2016	2	0	2	Export	558	Nicaragua	NIC	56	Belgium	BEL								07	COFFEE,TEA,COCOA,SPICES	1	No Quantity			0		0		23996126			0
S3	2016	2016	2016	2	0	2	Export	558	Nicaragua	NIC	100	Bulgaria	BGR								07	COFFEE,TEA,COCOA,SPICES	1	No Quantity			0		0		176838			0
S3	2016	2016	2016	2	0	2	Export	558	Nicaragua	NIC	124	Canada	CAN								07	COFFEE,TEA,COCOA,SPICES	1	No Quantity			0		0		26262137			0
S3	2016	2016	2016	2	0	2	Export	558	Nicaragua	NIC	152	Chile	CHL								07	COFFEE,TEA,COCOA,SPICES	1	No Quantity			0		0		120120			0
S3	2016	2016	2016	2	0	2	Export	558	Nicaragua	NIC	156	China	CHN								07	COFFEE,TEA,COCOA,SPICES	1	No Quantity			0		0		348517			0
S3	2016	2016	2016	2	0	2	Export	558	Nicaragua	NIC	188	Costa Rica	CRI								07	COFFEE,TEA,COCOA,SPICES	1	No Quantity			0		0		5043146			0
S3	2016	2016	2016	2	0	2	Export	558	Nicaragua	NIC	203	Czechia	CZE								07	COFFEE,TEA,COCOA,SPICES	1	No Quantity			0		0		21915			0
S3	2016	2016	2016	2	0	2	Export	558	Nicaragua	NIC	208	Denmark	DNK								07	COFFEE,TEA,COCOA,SPICES	1	No Quantity			0		0		997266			0
S3	2016	2016	2016	2	0	2	Export	558	Nicaragua	NIC	214	Dominican Rep.	DOM								07	COFFEE,TEA,COCOA,SPICES	1	No Quantity			0		0		149560			0
S3	2016	2016	2016	2	0	2	Export	558	Nicaragua	NIC	222	El Salvador	SLV								07	COFFEE,TEA,COCOA,SPICES	1	No Quantity			0		0		15405619			0
S3	2016	2016	2016	2	0	2	Export	558	Nicaragua	NIC	233	Estonia	EST								07	COFFEE,TEA,COCOA,SPICES	1	No Quantity			0		0		54591			0
S3	2016	2016	2016	2	0	2	Export	558	Nicaragua	NIC	246	Finland	FIN								07	COFFEE,TEA,COCOA,SPICES	1	No Quantity			0		0		5452733			0
S3	2016	2016	2016	2	0	2	Export	558	Nicaragua	NIC	251	France	FRA								07	COFFEE,TEA,COCOA,SPICES	1	No Quantity			0		0		3577260			0
S3	2016	2016	2016	2	0	2	Export	558	Nicaragua	NIC	276	Germany	DEU								07	COFFEE,TEA,COCOA,SPICES	1	No Quantity			0		0		24403789			0
S3	2016	2016	2016	2	0	2	Export	558	Nicaragua	NIC	300	Greece	GRC								07	COFFEE,TEA,COCOA,SPICES	1	No Quantity			0		0		1762596			0
S3	2016	2016	2016	2	0	2	Export	558	Nicaragua	NIC	320	Guatemala	GTM								07	COFFEE,TEA,COCOA,SPICES	1	No Quantity			0		0		5022275			0
S3	2016	2016	2016	2	0	2	Export	558	Nicaragua	NIC	340	Honduras	HND								07	COFFEE,TEA,COCOA,SPICES	1	No Quantity			0		0		212954			4
S3	2016	2016	2016	2	0	2	Export	558	Nicaragua	NIC	348	Hungary	HUN								07	COFFEE,TEA,COCOA,SPICES	1	No Quantity			0		0		959			0
S3	2016	2016	2016	2	0	2	Export	558	Nicaragua	NIC	352	Iceland	ISL								07	COFFEE,TEA,COCOA,SPICES	1	No Quantity			0		0		587097			0
S3	2016	2016	2016	2	0	2	Export	558	Nicaragua	NIC	364	Iran	IRN								07	COFFEE,TEA,COCOA,SPICES	1	No Quantity			0		0		69960			0
S3	2016	2016	2016	2	0	2	Export	558	Nicaragua	NIC	372	Ireland	IRL								07	COFFEE,TEA,COCOA,SPICES	1	No Quantity			0		0		1985884			0
S3	2016	2016	2016	2	0	2	Export	558	Nicaragua	NIC	381	Italy	ITA								07	COFFEE,TEA,COCOA,SPICES	1	No Quantity			0		0		12974288			0
S3	2016	2016	2016	2	0	2	Export	558	Nicaragua	NIC	392	Japan	JPN								07	COFFEE,TEA,COCOA,SPICES	1	No Quantity			0		0		11920521			0
S3	2016	2016	2016	2	0	2	Export	558	Nicaragua	NIC	400	Jordan	JOR								07	COFFEE,TEA,COCOA,SPICES	1	No Quantity			0		0		59400			0
S3	2016	2016	2016	2	0	2	Export	558	Nicaragua	NIC	408	Dem. People's Rep. of Korea	PRK								07	COFFEE,TEA,COCOA,SPICES	1	No Quantity			0		0		41568			0
S3	2016	2016	2016	2	0	2	Export	558	Nicaragua	NIC	410	Rep. of Korea	KOR								07	COFFEE,TEA,COCOA,SPICES	1	No Quantity			0		0		1590314			0
S3	2016	2016	2016	2	0	2	Export	558	Nicaragua	NIC	484	Mexico	MEX								07	COFFEE,TEA,COCOA,SPICES	1	No Quantity			0		0		1106867			0
S3	2016	2016	2016	2	0	2	Export	558	Nicaragua	NIC	490	Other Asia, nes									07	COFFEE,TEA,COCOA,SPICES	1	No Quantity			0		0		7513748			0
S3	2016	2016	2016	2	0	2	Export	558	Nicaragua	NIC	528	Netherlands	NLD								07	COFFEE,TEA,COCOA,SPICES	1	No Quantity			0		0		2115301			0
S3	2016	2016	2016	2	0	2	Export	558	Nicaragua	NIC	554	New Zealand	NZL								07	COFFEE,TEA,COCOA,SPICES	1	No Quantity			0		0		522452			0
S3	2016	2016	2016	2	0	2	Export	558	Nicaragua	NIC	579	Norway	NOR								07	COFFEE,TEA,COCOA,SPICES	1	No Quantity			0		0		1804226			0
S3	2016	2016	2016	2	0	2	Export	558	Nicaragua	NIC	591	Panama	PAN								07	COFFEE,TEA,COCOA,SPICES	1	No Quantity			0		0		133239			0
S3	2016	2016	2016	2	0	2	Export	558	Nicaragua	NIC	616	Poland	POL								07	COFFEE,TEA,COCOA,SPICES	1	No Quantity			0		0		53026			0
S3	2016	2016	2016	2	0	2	Export	558	Nicaragua	NIC	620	Portugal	PRT								07	COFFEE,TEA,COCOA,SPICES	1	No Quantity			0		0		292875			0
S3	2016	2016	2016	2	0	2	Export	558	Nicaragua	NIC	643	Russian Federation	RUS								07	COFFEE,TEA,COCOA,SPICES	1	No Quantity			0		0		2033693			0
S3	2016	2016	2016	2	0	2	Export	558	Nicaragua	NIC	682	Saudi Arabia	SAU								07	COFFEE,TEA,COCOA,SPICES	1	No Quantity			0		0		178328			0
S3	2016	2016	2016	2	0	2	Export	558	Nicaragua	NIC	702	Singapore	SGP								07	COFFEE,TEA,COCOA,SPICES	1	No Quantity			0		0		15820			0
S3	2016	2016	2016	2	0	2	Export	558	Nicaragua	NIC	710	South Africa	ZAF								07	COFFEE,TEA,COCOA,SPICES	1	No Quantity			0		0		489390			0
S3	2016	2016	2016	2	0	2	Export	558	Nicaragua	NIC	724	Spain	ESP								07	COFFEE,TEA,COCOA,SPICES	1	No Quantity			0		0		3400668			0
S3	2016	2016	2016	2	0	2	Export	558	Nicaragua	NIC	752	Sweden	SWE								07	COFFEE,TEA,COCOA,SPICES	1	No Quantity			0		0		8027421			0
S3	2016	2016	2016	2	0	2	Export	558	Nicaragua	NIC	757	Switzerland	CHE								07	COFFEE,TEA,COCOA,SPICES	1	No Quantity			0		0		420168			0
S3	2016	2016	2016	2	0	2	Export	558	Nicaragua	NIC	784	United Arab Emirates	ARE								07	COFFEE,TEA,COCOA,SPICES	1	No Quantity			0		0		3859976			0
S3	2016	2016	2016	2	0	2	Export	558	Nicaragua	NIC	804	Ukraine	UKR								07	COFFEE,TEA,COCOA,SPICES	1	No Quantity			0		0		144278			0
S3	2016	2016	2016	2	0	2	Export	558	Nicaragua	NIC	826	United Kingdom	GBR								07	COFFEE,TEA,COCOA,SPICES	1	No Quantity			0		0		7797568			0
S3	2016	2016	2016	2	0	2	Export	558	Nicaragua	NIC	842	USA	USA								07	COFFEE,TEA,COCOA,SPICES	1	No Quantity			0		0		239140435			0
S3	2016	2016	2016	2	0	2	Export	554	New Zealand	NZL	0	World	WLD								08	ANIMAL FEED STUFF	1	No Quantity							215491631			0
S3	2016	2016	2016	2	0	2	Export	554	New Zealand	NZL	16	American Samoa	ASM								08	ANIMAL FEED STUFF	1	No Quantity							147279			0
S3	2016	2016	2016	2	0	2	Export	554	New Zealand	NZL	32	Argentina	ARG								08	ANIMAL FEED STUFF	1	No Quantity							28106			0
S3	2016	2016	2016	2	0	2	Export	554	New Zealand	NZL	36	Australia	AUS								08	ANIMAL FEED STUFF	1	No Quantity							46325705			0
S3	2016	2016	2016	2	0	2	Export	554	New Zealand	NZL	50	Bangladesh	BGD								08	ANIMAL FEED STUFF	1	No Quantity							128927			0
S3	2016	2016	2016	2	0	2	Export	554	New Zealand	NZL	56	Belgium	BEL								08	ANIMAL FEED STUFF	1	No Quantity							699708			0
S3	2016	2016	2016	2	0	2	Export	554	New Zealand	NZL	76	Brazil	BRA								08	ANIMAL FEED STUFF	1	No Quantity							11382			0
S3	2016	2016	2016	2	0	2	Export	554	New Zealand	NZL	90	Solomon Isds	SLB								08	ANIMAL FEED STUFF	1	No Quantity							4428			0
S3	2016	2016	2016	2	0	2	Export	554	New Zealand	NZL	96	Brunei Darussalam	BRN								08	ANIMAL FEED STUFF	1	No Quantity							18742			0
S3	2016	2016	2016	2	0	2	Export	554	New Zealand	NZL	104	Myanmar	MMR								08	ANIMAL FEED STUFF	1	No Quantity							105144			0
S3	2016	2016	2016	2	0	2	Export	554	New Zealand	NZL	124	Canada	CAN								08	ANIMAL FEED STUFF	1	No Quantity							3879553			0
S3	2016	2016	2016	2	0	2	Export	554	New Zealand	NZL	144	Sri Lanka	LKA								08	ANIMAL FEED STUFF	1	No Quantity							285194			0
S3	2016	2016	2016	2	0	2	Export	554	New Zealand	NZL	156	China	CHN								08	ANIMAL FEED STUFF	1	No Quantity							18789411			0
S3	2016	2016	2016	2	0	2	Export	554	New Zealand	NZL	184	Cook Isds	COK								08	ANIMAL FEED STUFF	1	No Quantity							595209			0
S3	2016	2016	2016	2	0	2	Export	554	New Zealand	NZL	203	Czechia	CZE								08	ANIMAL FEED STUFF	1	No Quantity							185391			0
S3	2016	2016	2016	2	0	2	Export	554	New Zealand	NZL	208	Denmark	DNK								08	ANIMAL FEED STUFF	1	No Quantity							191057			0
S3	2016	2016	2016	2	0	2	Export	554	New Zealand	NZL	238	Falkland Isds (Malvinas)	FLK								08	ANIMAL FEED STUFF	1	No Quantity							3679			0
S3	2016	2016	2016	2	0	2	Export	554	New Zealand	NZL	242	Fiji	FJI								08	ANIMAL FEED STUFF	1	No Quantity							3674644			0
S3	2016	2016	2016	2	0	2	Export	554	New Zealand	NZL	246	Finland	FIN								08	ANIMAL FEED STUFF	1	No Quantity							145815			0
S3	2016	2016	2016	2	0	2	Export	554	New Zealand	NZL	251	France	FRA								08	ANIMAL FEED STUFF	1	No Quantity							4881			0
S3	2016	2016	2016	2	0	2	Export	554	New Zealand	NZL	258	French Polynesia	PYF								08	ANIMAL FEED STUFF	1	No Quantity							3148498			0
S3	2016	2016	2016	2	0	2	Export	554	New Zealand	NZL	276	Germany	DEU								08	ANIMAL FEED STUFF	1	No Quantity							3513186			0
S3	2016	2016	2016	2	0	2	Export	554	New Zealand	NZL	296	Kiribati	KIR								08	ANIMAL FEED STUFF	1	No Quantity							11067			0
S3	2016	2016	2016	2	0	2	Export	554	New Zealand	NZL	344	China, Hong Kong SAR	HKG								08	ANIMAL FEED STUFF	1	No Quantity							4370783			0
S3	2016	2016	2016	2	0	2	Export	554	New Zealand	NZL	360	Indonesia	IDN								08	ANIMAL FEED STUFF	1	No Quantity							39277484			0
S3	2016	2016	2016	2	0	2	Export	554	New Zealand	NZL	368	Iraq	IRQ								08	ANIMAL FEED STUFF	1	No Quantity							47909			0
S3	2016	2016	2016	2	0	2	Export	554	New Zealand	NZL	372	Ireland	IRL								08	ANIMAL FEED STUFF	1	No Quantity							50682			0
S3	2016	2016	2016	2	0	2	Export	554	New Zealand	NZL	381	Italy	ITA								08	ANIMAL FEED STUFF	1	No Quantity							102383			0
S3	2016	2016	2016	2	0	2	Export	554	New Zealand	NZL	392	Japan	JPN								08	ANIMAL FEED STUFF	1	No Quantity							15992108			0
S3	2016	2016	2016	2	0	2	Export	554	New Zealand	NZL	410	Rep. of Korea	KOR								08	ANIMAL FEED STUFF	1	No Quantity							6960226			0
S3	2016	2016	2016	2	0	2	Export	554	New Zealand	NZL	434	Libya	LBY								08	ANIMAL FEED STUFF	1	No Quantity							4462			0
S3	2016	2016	2016	2	0	2	Export	554	New Zealand	NZL	440	Lithuania	LTU								08	ANIMAL FEED STUFF	1	No Quantity							3026			0
S3	2016	2016	2016	2	0	2	Export	554	New Zealand	NZL	446	China, Macao SAR	MAC								08	ANIMAL FEED STUFF	1	No Quantity							83765			0
S3	2016	2016	2016	2	0	2	Export	554	New Zealand	NZL	458	Malaysia	MYS								08	ANIMAL FEED STUFF	1	No Quantity							1759279			0
S3	2016	2016	2016	2	0	2	Export	554	New Zealand	NZL	490	Other Asia, nes									08	ANIMAL FEED STUFF	1	No Quantity							11934311			0
S3	2016	2016	2016	2	0	2	Export	554	New Zealand	NZL	528	Netherlands	NLD								08	ANIMAL FEED STUFF	1	No Quantity							2722095			0
S3	2016	2016	2016	2	0	2	Export	554	New Zealand	NZL	540	New Caledonia	NCL								08	ANIMAL FEED STUFF	1	No Quantity							1089073			0
S3	2016	2016	2016	2	0	2	Export	554	New Zealand	NZL	548	Vanuatu	VUT								08	ANIMAL FEED STUFF	1	No Quantity							189243			0
S3	2016	2016	2016	2	0	2	Export	554	New Zealand	NZL	570	Niue	NIU								08	ANIMAL FEED STUFF	1	No Quantity							99090			0
S3	2016	2016	2016	2	0	2	Export	554	New Zealand	NZL	574	Norfolk Isds	NFK								08	ANIMAL FEED STUFF	1	No Quantity							80230			0
S3	2016	2016	2016	2	0	2	Export	554	New Zealand	NZL	586	Pakistan	PAK								08	ANIMAL FEED STUFF	1	No Quantity							13233			0
S3	2016	2016	2016	2	0	2	Export	554	New Zealand	NZL	598	Papua New Guinea	PNG								08	ANIMAL FEED STUFF	1	No Quantity							1350544			0
S3	2016	2016	2016	2	0	2	Export	554	New Zealand	NZL	608	Philippines	PHL								08	ANIMAL FEED STUFF	1	No Quantity							1413991			0
S3	2016	2016	2016	2	0	2	Export	554	New Zealand	NZL	643	Russian Federation	RUS								08	ANIMAL FEED STUFF	1	No Quantity							19327			0
S3	2016	2016	2016	2	0	2	Export	554	New Zealand	NZL	682	Saudi Arabia	SAU								08	ANIMAL FEED STUFF	1	No Quantity							7413763			0
S3	2016	2016	2016	2	0	2	Export	554	New Zealand	NZL	699	India	IND								08	ANIMAL FEED STUFF	1	No Quantity							249749			0
S3	2016	2016	2016	2	0	2	Export	554	New Zealand	NZL	702	Singapore	SGP								08	ANIMAL FEED STUFF	1	No Quantity							4547540			0
S3	2016	2016	2016	2	0	2	Export	554	New Zealand	NZL	704	Viet Nam	VNM								08	ANIMAL FEED STUFF	1	No Quantity							549803			0
S3	2016	2016	2016	2	0	2	Export	554	New Zealand	NZL	710	South Africa	ZAF								08	ANIMAL FEED STUFF	1	No Quantity							35195			0
S3	2016	2016	2016	2	0	2	Export	554	New Zealand	NZL	724	Spain	ESP								08	ANIMAL FEED STUFF	1	No Quantity							33246			0
S3	2016	2016	2016	2	0	2	Export	554	New Zealand	NZL	764	Thailand	THA								08	ANIMAL FEED STUFF	1	No Quantity							1891530			0
S3	2016	2016	2016	2	0	2	Export	554	New Zealand	NZL	776	Tonga	TON								08	ANIMAL FEED STUFF	1	No Quantity							776436			0
S3	2016	2016	2016	2	0	2	Export	554	New Zealand	NZL	784	United Arab Emirates	ARE								08	ANIMAL FEED STUFF	1	No Quantity							918527			0
S3	2016	2016	2016	2	0	2	Export	554	New Zealand	NZL	798	Tuvalu	TUV								08	ANIMAL FEED STUFF	1	No Quantity							2639			0
S3	2016	2016	2016	2	0	2	Export	554	New Zealand	NZL	818	Egypt	EGY								08	ANIMAL FEED STUFF	1	No Quantity							19203			0
S3	2016	2016	2016	2	0	2	Export	554	New Zealand	NZL	826	United Kingdom	GBR								08	ANIMAL FEED STUFF	1	No Quantity							574612			0
S3	2016	2016	2016	2	0	2	Export	554	New Zealand	NZL	842	USA	USA								08	ANIMAL FEED STUFF	1	No Quantity							27857514			0
S3	2016	2016	2016	2	0	2	Export	554	New Zealand	NZL	876	Wallis and Futuna Isds	WLF								08	ANIMAL FEED STUFF	1	No Quantity							2332			0
S3	2016	2016	2016	2	0	2	Export	554	New Zealand	NZL	882	Samoa	WSM								08	ANIMAL FEED STUFF	1	No Quantity							1159293			0
S3	2016	2016	2016	2	0	2	Export	558	Nicaragua	NIC	0	World	WLD								08	ANIMAL FEED STUFF	1	No Quantity			0		0		10568959			0
S3	2016	2016	2016	2	0	2	Export	558	Nicaragua	NIC	188	Costa Rica	CRI								08	ANIMAL FEED STUFF	1	No Quantity			0		0		1990347			0
S3	2016	2016	2016	2	0	2	Export	558	Nicaragua	NIC	222	El Salvador	SLV								08	ANIMAL FEED STUFF	1	No Quantity			0		0		3024670			0
S3	2016	2016	2016	2	0	2	Export	558	Nicaragua	NIC	320	Guatemala	GTM								08	ANIMAL FEED STUFF	1	No Quantity			0		0		2578917			0
S3	2016	2016	2016	2	0	2	Export	558	Nicaragua	NIC	340	Honduras	HND								08	ANIMAL FEED STUFF	1	No Quantity			0		0		2499867			0
S3	2016	2016	2016	2	0	2	Export	558	Nicaragua	NIC	591	Panama	PAN								08	ANIMAL FEED STUFF	1	No Quantity			0		0		449993			0
S3	2016	2016	2016	2	0	2	Export	558	Nicaragua	NIC	842	USA	USA								08	ANIMAL FEED STUFF	1	No Quantity			0		0		6			0
S3	2016	2016	2016	2	0	2	Export	558	Nicaragua	NIC	862	Venezuela	VEN								08	ANIMAL FEED STUFF	1	No Quantity			0		0		25156			0
S3	2016	2016	2016	2	0	2	Export	554	New Zealand	NZL	0	World	WLD								09	MISC.EDIBLE PRODUCTS ETC	1	No Quantity							1509732119			0
S3	2016	2016	2016	2	0	2	Export	554	New Zealand	NZL	10	Antarctica	ATA								09	MISC.EDIBLE PRODUCTS ETC	1	No Quantity							62			0
S3	2016	2016	2016	2	0	2	Export	554	New Zealand	NZL	12	Algeria	DZA								09	MISC.EDIBLE PRODUCTS ETC	1	No Quantity							7289519			0
S3	2016	2016	2016	2	0	2	Export	554	New Zealand	NZL	16	American Samoa	ASM								09	MISC.EDIBLE PRODUCTS ETC	1	No Quantity							285885			0
S3	2016	2016	2016	2	0	2	Export	554	New Zealand	NZL	36	Australia	AUS								09	MISC.EDIBLE PRODUCTS ETC	1	No Quantity							631746601			0
S3	2016	2016	2016	2	0	2	Export	554	New Zealand	NZL	40	Austria	AUT								09	MISC.EDIBLE PRODUCTS ETC	1	No Quantity							727			0
S3	2016	2016	2016	2	0	2	Export	554	New Zealand	NZL	48	Bahrain	BHR								09	MISC.EDIBLE PRODUCTS ETC	1	No Quantity							772412			0
S3	2016	2016	2016	2	0	2	Export	554	New Zealand	NZL	52	Barbados	BRB								09	MISC.EDIBLE PRODUCTS ETC	1	No Quantity							2805			0
S3	2016	2016	2016	2	0	2	Export	554	New Zealand	NZL	56	Belgium	BEL								09	MISC.EDIBLE PRODUCTS ETC	1	No Quantity							4186			0
S3	2016	2016	2016	2	0	2	Export	554	New Zealand	NZL	90	Solomon Isds	SLB								09	MISC.EDIBLE PRODUCTS ETC	1	No Quantity							324432			0
S3	2016	2016	2016	2	0	2	Export	554	New Zealand	NZL	96	Brunei Darussalam	BRN								09	MISC.EDIBLE PRODUCTS ETC	1	No Quantity							99871			0
S3	2016	2016	2016	2	0	2	Export	554	New Zealand	NZL	100	Bulgaria	BGR								09	MISC.EDIBLE PRODUCTS ETC	1	No Quantity							2086			0
S3	2016	2016	2016	2	0	2	Export	554	New Zealand	NZL	104	Myanmar	MMR								09	MISC.EDIBLE PRODUCTS ETC	1	No Quantity							359525			0
S3	2016	2016	2016	2	0	2	Export	554	New Zealand	NZL	116	Cambodia	KHM								09	MISC.EDIBLE PRODUCTS ETC	1	No Quantity							14683			0
S3	2016	2016	2016	2	0	2	Export	554	New Zealand	NZL	124	Canada	CAN								09	MISC.EDIBLE PRODUCTS ETC	1	No Quantity							1075676			0
S3	2016	2016	2016	2	0	2	Export	554	New Zealand	NZL	136	Cayman Isds	CYM								09	MISC.EDIBLE PRODUCTS ETC	1	No Quantity							2402			0
S3	2016	2016	2016	2	0	2	Export	554	New Zealand	NZL	144	Sri Lanka	LKA								09	MISC.EDIBLE PRODUCTS ETC	1	No Quantity							78645			0
S3	2016	2016	2016	2	0	2	Export	554	New Zealand	NZL	152	Chile	CHL								09	MISC.EDIBLE PRODUCTS ETC	1	No Quantity							2296538			0
S3	2016	2016	2016	2	0	2	Export	554	New Zealand	NZL	156	China	CHN								09	MISC.EDIBLE PRODUCTS ETC	1	No Quantity							264279051			0
S3	2016	2016	2016	2	0	2	Export	554	New Zealand	NZL	162	Christmas Isds	CXR								09	MISC.EDIBLE PRODUCTS ETC	1	No Quantity							16512			0
S3	2016	2016	2016	2	0	2	Export	554	New Zealand	NZL	170	Colombia	COL								09	MISC.EDIBLE PRODUCTS ETC	1	No Quantity							42863			0
S3	2016	2016	2016	2	0	2	Export	554	New Zealand	NZL	184	Cook Isds	COK								09	MISC.EDIBLE PRODUCTS ETC	1	No Quantity							3558684			0
S3	2016	2016	2016	2	0	2	Export	554	New Zealand	NZL	203	Czechia	CZE								09	MISC.EDIBLE PRODUCTS ETC	1	No Quantity							673			0
S3	2016	2016	2016	2	0	2	Export	554	New Zealand	NZL	208	Denmark	DNK								09	MISC.EDIBLE PRODUCTS ETC	1	No Quantity							135186			0
S3	2016	2016	2016	2	0	2	Export	554	New Zealand	NZL	233	Estonia	EST								09	MISC.EDIBLE PRODUCTS ETC	1	No Quantity							4226			0
S3	2016	2016	2016	2	0	2	Export	554	New Zealand	NZL	242	Fiji	FJI								09	MISC.EDIBLE PRODUCTS ETC	1	No Quantity							4696525			0
S3	2016	2016	2016	2	0	2	Export	554	New Zealand	NZL	251	France	FRA								09	MISC.EDIBLE PRODUCTS ETC	1	No Quantity							132234			0
S3	2016	2016	2016	2	0	2	Export	554	New Zealand	NZL	258	French Polynesia	PYF								09	MISC.EDIBLE PRODUCTS ETC	1	No Quantity							2146918			0
S3	2016	2016	2016	2	0	2	Export	554	New Zealand	NZL	268	Georgia	GEO								09	MISC.EDIBLE PRODUCTS ETC	1	No Quantity							591			0
S3	2016	2016	2016	2	0	2	Export	554	New Zealand	NZL	276	Germany	DEU								09	MISC.EDIBLE PRODUCTS ETC	1	No Quantity							1413540			0
S3	2016	2016	2016	2	0	2	Export	554	New Zealand	NZL	296	Kiribati	KIR								09	MISC.EDIBLE PRODUCTS ETC	1	No Quantity							55676			0
S3	2016	2016	2016	2	0	2	Export	554	New Zealand	NZL	300	Greece	GRC								09	MISC.EDIBLE PRODUCTS ETC	1	No Quantity							14373			0
S3	2016	2016	2016	2	0	2	Export	554	New Zealand	NZL	316	Guam	GUM								09	MISC.EDIBLE PRODUCTS ETC	1	No Quantity							25			0
S3	2016	2016	2016	2	0	2	Export	554	New Zealand	NZL	320	Guatemala	GTM								09	MISC.EDIBLE PRODUCTS ETC	1	No Quantity							1768207			0
S3	2016	2016	2016	2	0	2	Export	554	New Zealand	NZL	344	China, Hong Kong SAR	HKG								09	MISC.EDIBLE PRODUCTS ETC	1	No Quantity							125801830			0
S3	2016	2016	2016	2	0	2	Export	554	New Zealand	NZL	348	Hungary	HUN								09	MISC.EDIBLE PRODUCTS ETC	1	No Quantity							166581			0
S3	2016	2016	2016	2	0	2	Export	554	New Zealand	NZL	352	Iceland	ISL								09	MISC.EDIBLE PRODUCTS ETC	1	No Quantity							263315			0
S3	2016	2016	2016	2	0	2	Export	554	New Zealand	NZL	360	Indonesia	IDN								09	MISC.EDIBLE PRODUCTS ETC	1	No Quantity							4583300			0
S3	2016	2016	2016	2	0	2	Export	554	New Zealand	NZL	364	Iran	IRN								09	MISC.EDIBLE PRODUCTS ETC	1	No Quantity							52127			0
S3	2016	2016	2016	2	0	2	Export	554	New Zealand	NZL	368	Iraq	IRQ								09	MISC.EDIBLE PRODUCTS ETC	1	No Quantity							26120			0
S3	2016	2016	2016	2	0	2	Export	554	New Zealand	NZL	372	Ireland	IRL								09	MISC.EDIBLE PRODUCTS ETC	1	No Quantity							540515			0
S3	2016	2016	2016	2	0	2	Export	554	New Zealand	NZL	381	Italy	ITA								09	MISC.EDIBLE PRODUCTS ETC	1	No Quantity							163983			0
S3	2016	2016	2016	2	0	2	Export	554	New Zealand	NZL	392	Japan	JPN								09	MISC.EDIBLE PRODUCTS ETC	1	No Quantity							110484395			0
S3	2016	2016	2016	2	0	2	Export	554	New Zealand	NZL	400	Jordan	JOR								09	MISC.EDIBLE PRODUCTS ETC	1	No Quantity							10331			0
S3	2016	2016	2016	2	0	2	Export	554	New Zealand	NZL	410	Rep. of Korea	KOR								09	MISC.EDIBLE PRODUCTS ETC	1	No Quantity							72168140			0
S3	2016	2016	2016	2	0	2	Export	554	New Zealand	NZL	414	Kuwait	KWT								09	MISC.EDIBLE PRODUCTS ETC	1	No Quantity							284829			0
S3	2016	2016	2016	2	0	2	Export	554	New Zealand	NZL	418	Lao People's Dem. Rep.	LAO								09	MISC.EDIBLE PRODUCTS ETC	1	No Quantity							15889			0
S3	2016	2016	2016	2	0	2	Export	554	New Zealand	NZL	422	Lebanon	LBN								09	MISC.EDIBLE PRODUCTS ETC	1	No Quantity							169464			0
S3	2016	2016	2016	2	0	2	Export	554	New Zealand	NZL	440	Lithuania	LTU								09	MISC.EDIBLE PRODUCTS ETC	1	No Quantity							105943			0
S3	2016	2016	2016	2	0	2	Export	554	New Zealand	NZL	446	China, Macao SAR	MAC								09	MISC.EDIBLE PRODUCTS ETC	1	No Quantity							39755			0
S3	2016	2016	2016	2	0	2	Export	554	New Zealand	NZL	458	Malaysia	MYS								09	MISC.EDIBLE PRODUCTS ETC	1	No Quantity							37692148			0
S3	2016	2016	2016	2	0	2	Export	554	New Zealand	NZL	480	Mauritius	MUS								09	MISC.EDIBLE PRODUCTS ETC	1	No Quantity							3656			0
S3	2016	2016	2016	2	0	2	Export	554	New Zealand	NZL	490	Other Asia, nes									09	MISC.EDIBLE PRODUCTS ETC	1	No Quantity							31606352			0
S3	2016	2016	2016	2	0	2	Export	554	New Zealand	NZL	496	Mongolia	MNG								09	MISC.EDIBLE PRODUCTS ETC	1	No Quantity							858922			0
S3	2016	2016	2016	2	0	2	Export	554	New Zealand	NZL	524	Nepal	NPL								09	MISC.EDIBLE PRODUCTS ETC	1	No Quantity							312			0
S3	2016	2016	2016	2	0	2	Export	554	New Zealand	NZL	528	Netherlands	NLD								09	MISC.EDIBLE PRODUCTS ETC	1	No Quantity							295350			0
S3	2016	2016	2016	2	0	2	Export	554	New Zealand	NZL	540	New Caledonia	NCL								09	MISC.EDIBLE PRODUCTS ETC	1	No Quantity							789541			0
S3	2016	2016	2016	2	0	2	Export	554	New Zealand	NZL	548	Vanuatu	VUT								09	MISC.EDIBLE PRODUCTS ETC	1	No Quantity							259848			0
S3	2016	2016	2016	2	0	2	Export	554	New Zealand	NZL	566	Nigeria	NGA								09	MISC.EDIBLE PRODUCTS ETC	1	No Quantity							4867660			0
S3	2016	2016	2016	2	0	2	Export	554	New Zealand	NZL	570	Niue	NIU								09	MISC.EDIBLE PRODUCTS ETC	1	No Quantity							327914			0
S3	2016	2016	2016	2	0	2	Export	554	New Zealand	NZL	574	Norfolk Isds	NFK								09	MISC.EDIBLE PRODUCTS ETC	1	No Quantity							205739			0
S3	2016	2016	2016	2	0	2	Export	554	New Zealand	NZL	579	Norway	NOR								09	MISC.EDIBLE PRODUCTS ETC	1	No Quantity							20548			0
S3	2016	2016	2016	2	0	2	Export	554	New Zealand	NZL	583	FS Micronesia	FSM								09	MISC.EDIBLE PRODUCTS ETC	1	No Quantity							24236			0
S3	2016	2016	2016	2	0	2	Export	554	New Zealand	NZL	584	Marshall Isds	MHL								09	MISC.EDIBLE PRODUCTS ETC	1	No Quantity							22628			0
S3	2016	2016	2016	2	0	2	Export	554	New Zealand	NZL	585	Palau	PLW								09	MISC.EDIBLE PRODUCTS ETC	1	No Quantity							3178			0
S3	2016	2016	2016	2	0	2	Export	554	New Zealand	NZL	598	Papua New Guinea	PNG								09	MISC.EDIBLE PRODUCTS ETC	1	No Quantity							5752250			0
S3	2016	2016	2016	2	0	2	Export	554	New Zealand	NZL	604	Peru	PER								09	MISC.EDIBLE PRODUCTS ETC	1	No Quantity							4554136			0
S3	2016	2016	2016	2	0	2	Export	554	New Zealand	NZL	608	Philippines	PHL								09	MISC.EDIBLE PRODUCTS ETC	1	No Quantity							5652743			0
S3	2016	2016	2016	2	0	2	Export	554	New Zealand	NZL	612	Pitcairn	PCN								09	MISC.EDIBLE PRODUCTS ETC	1	No Quantity							84554			0
S3	2016	2016	2016	2	0	2	Export	554	New Zealand	NZL	616	Poland	POL								09	MISC.EDIBLE PRODUCTS ETC	1	No Quantity							106470			0
S3	2016	2016	2016	2	0	2	Export	554	New Zealand	NZL	626	Timor-Leste	TLS								09	MISC.EDIBLE PRODUCTS ETC	1	No Quantity							9101			0
S3	2016	2016	2016	2	0	2	Export	554	New Zealand	NZL	634	Qatar	QAT								09	MISC.EDIBLE PRODUCTS ETC	1	No Quantity							640903			0
S3	2016	2016	2016	2	0	2	Export	554	New Zealand	NZL	643	Russian Federation	RUS								09	MISC.EDIBLE PRODUCTS ETC	1	No Quantity							9717305			0
S3	2016	2016	2016	2	0	2	Export	554	New Zealand	NZL	682	Saudi Arabia	SAU								09	MISC.EDIBLE PRODUCTS ETC	1	No Quantity							4043526			0
S3	2016	2016	2016	2	0	2	Export	554	New Zealand	NZL	688	Serbia	SRB								09	MISC.EDIBLE PRODUCTS ETC	1	No Quantity							194226			0
S3	2016	2016	2016	2	0	2	Export	554	New Zealand	NZL	699	India	IND								09	MISC.EDIBLE PRODUCTS ETC	1	No Quantity							88091			0
S3	2016	2016	2016	2	0	2	Export	554	New Zealand	NZL	702	Singapore	SGP								09	MISC.EDIBLE PRODUCTS ETC	1	No Quantity							17322894			0
S3	2016	2016	2016	2	0	2	Export	554	New Zealand	NZL	704	Viet Nam	VNM								09	MISC.EDIBLE PRODUCTS ETC	1	No Quantity							9006043			0
S3	2016	2016	2016	2	0	2	Export	554	New Zealand	NZL	710	South Africa	ZAF								09	MISC.EDIBLE PRODUCTS ETC	1	No Quantity							1394034			0
S3	2016	2016	2016	2	0	2	Export	554	New Zealand	NZL	716	Zimbabwe	ZWE								09	MISC.EDIBLE PRODUCTS ETC	1	No Quantity							271072			0
S3	2016	2016	2016	2	0	2	Export	554	New Zealand	NZL	724	Spain	ESP								09	MISC.EDIBLE PRODUCTS ETC	1	No Quantity							345408			0
S3	2016	2016	2016	2	0	2	Export	554	New Zealand	NZL	752	Sweden	SWE								09	MISC.EDIBLE PRODUCTS ETC	1	No Quantity							65929			0
S3	2016	2016	2016	2	0	2	Export	554	New Zealand	NZL	757	Switzerland	CHE								09	MISC.EDIBLE PRODUCTS ETC	1	No Quantity							227427			0
S3	2016	2016	2016	2	0	2	Export	554	New Zealand	NZL	760	Syria	SYR								09	MISC.EDIBLE PRODUCTS ETC	1	No Quantity							3656776			0
S3	2016	2016	2016	2	0	2	Export	554	New Zealand	NZL	764	Thailand	THA								09	MISC.EDIBLE PRODUCTS ETC	1	No Quantity							41585792			0
S3	2016	2016	2016	2	0	2	Export	554	New Zealand	NZL	776	Tonga	TON								09	MISC.EDIBLE PRODUCTS ETC	1	No Quantity							809593			0
S3	2016	2016	2016	2	0	2	Export	554	New Zealand	NZL	780	Trinidad and Tobago	TTO								09	MISC.EDIBLE PRODUCTS ETC	1	No Quantity							37362			0
S3	2016	2016	2016	2	0	2	Export	554	New Zealand	NZL	784	United Arab Emirates	ARE								09	MISC.EDIBLE PRODUCTS ETC	1	No Quantity							2083082			0
S3	2016	2016	2016	2	0	2	Export	554	New Zealand	NZL	792	Turkey	TUR								09	MISC.EDIBLE PRODUCTS ETC	1	No Quantity							1908525			0
S3	2016	2016	2016	2	0	2	Export	554	New Zealand	NZL	798	Tuvalu	TUV								09	MISC.EDIBLE PRODUCTS ETC	1	No Quantity							57131			0
S3	2016	2016	2016	2	0	2	Export	554	New Zealand	NZL	804	Ukraine	UKR								09	MISC.EDIBLE PRODUCTS ETC	1	No Quantity							449837			0
S3	2016	2016	2016	2	0	2	Export	554	New Zealand	NZL	818	Egypt	EGY								09	MISC.EDIBLE PRODUCTS ETC	1	No Quantity							802131			0
S3	2016	2016	2016	2	0	2	Export	554	New Zealand	NZL	826	United Kingdom	GBR								09	MISC.EDIBLE PRODUCTS ETC	1	No Quantity							9510510			0
S3	2016	2016	2016	2	0	2	Export	554	New Zealand	NZL	834	United Rep. of Tanzania	TZA								09	MISC.EDIBLE PRODUCTS ETC	1	No Quantity							1194			0
S3	2016	2016	2016	2	0	2	Export	554	New Zealand	NZL	837	Bunkers									09	MISC.EDIBLE PRODUCTS ETC	1	No Quantity							1784			0
S3	2016	2016	2016	2	0	2	Export	554	New Zealand	NZL	842	USA	USA								09	MISC.EDIBLE PRODUCTS ETC	1	No Quantity							72052502			0
S3	2016	2016	2016	2	0	2	Export	554	New Zealand	NZL	876	Wallis and Futuna Isds	WLF								09	MISC.EDIBLE PRODUCTS ETC	1	No Quantity							7086			0
S3	2016	2016	2016	2	0	2	Export	554	New Zealand	NZL	882	Samoa	WSM								09	MISC.EDIBLE PRODUCTS ETC	1	No Quantity							2816812			0
S3	2016	2016	2016	2	0	2	Export	558	Nicaragua	NIC	0	World	WLD								09	MISC.EDIBLE PRODUCTS ETC	1	No Quantity			0		0		22704738			0
S3	2016	2016	2016	2	0	2	Export	558	Nicaragua	NIC	44	Bahamas	BHS								09	MISC.EDIBLE PRODUCTS ETC	1	No Quantity			0		0		2620			0
S3	2016	2016	2016	2	0	2	Export	558	Nicaragua	NIC	188	Costa Rica	CRI								09	MISC.EDIBLE PRODUCTS ETC	1	No Quantity			0		0		3378639			0
S3	2016	2016	2016	2	0	2	Export	558	Nicaragua	NIC	196	Cyprus	CYP								09	MISC.EDIBLE PRODUCTS ETC	1	No Quantity			0		0		7401			0
S3	2016	2016	2016	2	0	2	Export	558	Nicaragua	NIC	218	Ecuador	ECU								09	MISC.EDIBLE PRODUCTS ETC	1	No Quantity			0		0		16899			0
S3	2016	2016	2016	2	0	2	Export	558	Nicaragua	NIC	222	El Salvador	SLV								09	MISC.EDIBLE PRODUCTS ETC	1	No Quantity			0		0		7336610			0
S3	2016	2016	2016	2	0	2	Export	558	Nicaragua	NIC	300	Greece	GRC								09	MISC.EDIBLE PRODUCTS ETC	1	No Quantity			0		0		8290			0
S3	2016	2016	2016	2	0	2	Export	558	Nicaragua	NIC	320	Guatemala	GTM								09	MISC.EDIBLE PRODUCTS ETC	1	No Quantity			0		0		8806742			0
S3	2016	2016	2016	2	0	2	Export	558	Nicaragua	NIC	340	Honduras	HND								09	MISC.EDIBLE PRODUCTS ETC	1	No Quantity			0		0		2431518			0
S3	2016	2016	2016	2	0	2	Export	558	Nicaragua	NIC	344	China, Hong Kong SAR	HKG								09	MISC.EDIBLE PRODUCTS ETC	1	No Quantity			0		0		6035			0
S3	2016	2016	2016	2	0	2	Export	558	Nicaragua	NIC	381	Italy	ITA								09	MISC.EDIBLE PRODUCTS ETC	1	No Quantity			0		0		3180			0
S3	2016	2016	2016	2	0	2	Export	558	Nicaragua	NIC	430	Liberia	LBR								09	MISC.EDIBLE PRODUCTS ETC	1	No Quantity			0		0		4929			0
S3	2016	2016	2016	2	0	2	Export	558	Nicaragua	NIC	442	Luxembourg	LUX								09	MISC.EDIBLE PRODUCTS ETC	1	No Quantity			0		0		8740			0
S3	2016	2016	2016	2	0	2	Export	558	Nicaragua	NIC	470	Malta	MLT								09	MISC.EDIBLE PRODUCTS ETC	1	No Quantity			0		0		1034			0
S3	2016	2016	2016	2	0	2	Export	558	Nicaragua	NIC	484	Mexico	MEX								09	MISC.EDIBLE PRODUCTS ETC	1	No Quantity			0		0		36061			0
S3	2016	2016	2016	2	0	2	Export	558	Nicaragua	NIC	531	Curaçao	CUW								09	MISC.EDIBLE PRODUCTS ETC	1	No Quantity			0		0		170			0
S3	2016	2016	2016	2	0	2	Export	558	Nicaragua	NIC	579	Norway	NOR								09	MISC.EDIBLE PRODUCTS ETC	1	No Quantity			0		0		1130			0
S3	2016	2016	2016	2	0	2	Export	558	Nicaragua	NIC	584	Marshall Isds	MHL								09	MISC.EDIBLE PRODUCTS ETC	1	No Quantity			0		0		8364			0
S3	2016	2016	2016	2	0	2	Export	558	Nicaragua	NIC	591	Panama	PAN								09	MISC.EDIBLE PRODUCTS ETC	1	No Quantity			0		0		610673			0
S3	2016	2016	2016	2	0	2	Export	558	Nicaragua	NIC	702	Singapore	SGP								09	MISC.EDIBLE PRODUCTS ETC	1	No Quantity			0		0		220			0
S3	2016	2016	2016	2	0	2	Export	558	Nicaragua	NIC	724	Spain	ESP								09	MISC.EDIBLE PRODUCTS ETC	1	No Quantity			0		0		2376			0
S3	2016	2016	2016	2	0	2	Export	558	Nicaragua	NIC	764	Thailand	THA								09	MISC.EDIBLE PRODUCTS ETC	1	No Quantity			0		0		2000			0
S3	2016	2016	2016	2	0	2	Export	558	Nicaragua	NIC	842	USA	USA								09	MISC.EDIBLE PRODUCTS ETC	1	No Quantity			0		0		31101			0
S3	2016	2016	2016	2	0	2	Export	554	New Zealand	NZL	0	World	WLD								11	BEVERAGES	1	No Quantity							1287706848			0
S3	2016	2016	2016	2	0	2	Export	554	New Zealand	NZL	10	Antarctica	ATA								11	BEVERAGES	1	No Quantity							51250			0
S3	2016	2016	2016	2	0	2	Export	554	New Zealand	NZL	16	American Samoa	ASM								11	BEVERAGES	1	No Quantity							687096			0
S3	2016	2016	2016	2	0	2	Export	554	New Zealand	NZL	32	Argentina	ARG								11	BEVERAGES	1	No Quantity							55420			0
S3	2016	2016	2016	2	0	2	Export	554	New Zealand	NZL	36	Australia	AUS								11	BEVERAGES	1	No Quantity							363484673			0
S3	2016	2016	2016	2	0	2	Export	554	New Zealand	NZL	40	Austria	AUT								11	BEVERAGES	1	No Quantity							4691			0
S3	2016	2016	2016	2	0	2	Export	554	New Zealand	NZL	48	Bahrain	BHR								11	BEVERAGES	1	No Quantity							651			0
S3	2016	2016	2016	2	0	2	Export	554	New Zealand	NZL	52	Barbados	BRB								11	BEVERAGES	1	No Quantity							248629			0
S3	2016	2016	2016	2	0	2	Export	554	New Zealand	NZL	56	Belgium	BEL								11	BEVERAGES	1	No Quantity							9755942			0
S3	2016	2016	2016	2	0	2	Export	554	New Zealand	NZL	60	Bermuda	BMU								11	BEVERAGES	1	No Quantity							870354			0
S3	2016	2016	2016	2	0	2	Export	554	New Zealand	NZL	76	Brazil	BRA								11	BEVERAGES	1	No Quantity							337228			0
S3	2016	2016	2016	2	0	2	Export	554	New Zealand	NZL	90	Solomon Isds	SLB								11	BEVERAGES	1	No Quantity							124444			0
S3	2016	2016	2016	2	0	2	Export	554	New Zealand	NZL	92	Br. Virgin Isds	VGB								11	BEVERAGES	1	No Quantity							148127			0
S3	2016	2016	2016	2	0	2	Export	554	New Zealand	NZL	100	Bulgaria	BGR								11	BEVERAGES	1	No Quantity							1396529			0
S3	2016	2016	2016	2	0	2	Export	554	New Zealand	NZL	104	Myanmar	MMR								11	BEVERAGES	1	No Quantity							194357			0
S3	2016	2016	2016	2	0	2	Export	554	New Zealand	NZL	112	Belarus	BLR								11	BEVERAGES	1	No Quantity							45780			0
S3	2016	2016	2016	2	0	2	Export	554	New Zealand	NZL	116	Cambodia	KHM								11	BEVERAGES	1	No Quantity							203351			0
S3	2016	2016	2016	2	0	2	Export	554	New Zealand	NZL	124	Canada	CAN								11	BEVERAGES	1	No Quantity							82510627			0
S3	2016	2016	2016	2	0	2	Export	554	New Zealand	NZL	136	Cayman Isds	CYM								11	BEVERAGES	1	No Quantity							539570			0
S3	2016	2016	2016	2	0	2	Export	554	New Zealand	NZL	144	Sri Lanka	LKA								11	BEVERAGES	1	No Quantity							97691			0
S3	2016	2016	2016	2	0	2	Export	554	New Zealand	NZL	156	China	CHN								11	BEVERAGES	1	No Quantity							28274062			0
S3	2016	2016	2016	2	0	2	Export	554	New Zealand	NZL	170	Colombia	COL								11	BEVERAGES	1	No Quantity							307889			0
S3	2016	2016	2016	2	0	2	Export	554	New Zealand	NZL	180	Dem. Rep. of the Congo	COD								11	BEVERAGES	1	No Quantity							66546			0
S3	2016	2016	2016	2	0	2	Export	554	New Zealand	NZL	184	Cook Isds	COK								11	BEVERAGES	1	No Quantity							6579119			0
S3	2016	2016	2016	2	0	2	Export	554	New Zealand	NZL	188	Costa Rica	CRI								11	BEVERAGES	1	No Quantity							11527			0
S3	2016	2016	2016	2	0	2	Export	554	New Zealand	NZL	196	Cyprus	CYP								11	BEVERAGES	1	No Quantity							57919			0
S3	2016	2016	2016	2	0	2	Export	554	New Zealand	NZL	203	Czechia	CZE								11	BEVERAGES	1	No Quantity							87233			0
S3	2016	2016	2016	2	0	2	Export	554	New Zealand	NZL	208	Denmark	DNK								11	BEVERAGES	1	No Quantity							5523336			0
S3	2016	2016	2016	2	0	2	Export	554	New Zealand	NZL	218	Ecuador	ECU								11	BEVERAGES	1	No Quantity							3081			0
S3	2016	2016	2016	2	0	2	Export	554	New Zealand	NZL	238	Falkland Isds (Malvinas)	FLK								11	BEVERAGES	1	No Quantity							742			0
S3	2016	2016	2016	2	0	2	Export	554	New Zealand	NZL	242	Fiji	FJI								11	BEVERAGES	1	No Quantity							4980999			0
S3	2016	2016	2016	2	0	2	Export	554	New Zealand	NZL	246	Finland	FIN								11	BEVERAGES	1	No Quantity							1416603			0
S3	2016	2016	2016	2	0	2	Export	554	New Zealand	NZL	251	France	FRA								11	BEVERAGES	1	No Quantity							14067891			0
S3	2016	2016	2016	2	0	2	Export	554	New Zealand	NZL	258	French Polynesia	PYF								11	BEVERAGES	1	No Quantity							924522			0
S3	2016	2016	2016	2	0	2	Export	554	New Zealand	NZL	276	Germany	DEU								11	BEVERAGES	1	No Quantity							9791148			0
S3	2016	2016	2016	2	0	2	Export	554	New Zealand	NZL	296	Kiribati	KIR								11	BEVERAGES	1	No Quantity							37683			0
S3	2016	2016	2016	2	0	2	Export	554	New Zealand	NZL	300	Greece	GRC								11	BEVERAGES	1	No Quantity							141604			0
S3	2016	2016	2016	2	0	2	Export	554	New Zealand	NZL	316	Guam	GUM								11	BEVERAGES	1	No Quantity							103919			0
S3	2016	2016	2016	2	0	2	Export	554	New Zealand	NZL	344	China, Hong Kong SAR	HKG								11	BEVERAGES	1	No Quantity							12463681			0
S3	2016	2016	2016	2	0	2	Export	554	New Zealand	NZL	348	Hungary	HUN								11	BEVERAGES	1	No Quantity							111579			0
S3	2016	2016	2016	2	0	2	Export	554	New Zealand	NZL	352	Iceland	ISL								11	BEVERAGES	1	No Quantity							132992			0
S3	2016	2016	2016	2	0	2	Export	554	New Zealand	NZL	360	Indonesia	IDN								11	BEVERAGES	1	No Quantity							626942			0
S3	2016	2016	2016	2	0	2	Export	554	New Zealand	NZL	364	Iran	IRN								11	BEVERAGES	1	No Quantity							140			0
S3	2016	2016	2016	2	0	2	Export	554	New Zealand	NZL	372	Ireland	IRL								11	BEVERAGES	1	No Quantity							15923128			0
S3	2016	2016	2016	2	0	2	Export	554	New Zealand	NZL	376	Israel	ISR								11	BEVERAGES	1	No Quantity							155742			0
S3	2016	2016	2016	2	0	2	Export	554	New Zealand	NZL	381	Italy	ITA								11	BEVERAGES	1	No Quantity							534277			0
S3	2016	2016	2016	2	0	2	Export	554	New Zealand	NZL	388	Jamaica	JAM								11	BEVERAGES	1	No Quantity							3342			0
S3	2016	2016	2016	2	0	2	Export	554	New Zealand	NZL	392	Japan	JPN								11	BEVERAGES	1	No Quantity							11698461			0
S3	2016	2016	2016	2	0	2	Export	554	New Zealand	NZL	410	Rep. of Korea	KOR								11	BEVERAGES	1	No Quantity							3735840			0
S3	2016	2016	2016	2	0	2	Export	554	New Zealand	NZL	414	Kuwait	KWT								11	BEVERAGES	1	No Quantity							25371			0
S3	2016	2016	2016	2	0	2	Export	554	New Zealand	NZL	428	Latvia	LVA								11	BEVERAGES	1	No Quantity							4163000			0
S3	2016	2016	2016	2	0	2	Export	554	New Zealand	NZL	440	Lithuania	LTU								11	BEVERAGES	1	No Quantity							7892			0
S3	2016	2016	2016	2	0	2	Export	554	New Zealand	NZL	446	China, Macao SAR	MAC								11	BEVERAGES	1	No Quantity							108294			0
S3	2016	2016	2016	2	0	2	Export	554	New Zealand	NZL	458	Malaysia	MYS								11	BEVERAGES	1	No Quantity							1953643			0
S3	2016	2016	2016	2	0	2	Export	554	New Zealand	NZL	462	Maldives	MDV								11	BEVERAGES	1	No Quantity							415988			0
S3	2016	2016	2016	2	0	2	Export	554	New Zealand	NZL	470	Malta	MLT								11	BEVERAGES	1	No Quantity							76222			0
S3	2016	2016	2016	2	0	2	Export	554	New Zealand	NZL	480	Mauritius	MUS								11	BEVERAGES	1	No Quantity							48379			0
S3	2016	2016	2016	2	0	2	Export	554	New Zealand	NZL	484	Mexico	MEX								11	BEVERAGES	1	No Quantity							354823			0
S3	2016	2016	2016	2	0	2	Export	554	New Zealand	NZL	490	Other Asia, nes									11	BEVERAGES	1	No Quantity							1862441			0
S3	2016	2016	2016	2	0	2	Export	554	New Zealand	NZL	528	Netherlands	NLD								11	BEVERAGES	1	No Quantity							30378126			0
S3	2016	2016	2016	2	0	2	Export	554	New Zealand	NZL	534	Saint Maarten	SXM								11	BEVERAGES	1	No Quantity							13428			0
S3	2016	2016	2016	2	0	2	Export	554	New Zealand	NZL	540	New Caledonia	NCL								11	BEVERAGES	1	No Quantity							659371			0
S3	2016	2016	2016	2	0	2	Export	554	New Zealand	NZL	548	Vanuatu	VUT								11	BEVERAGES	1	No Quantity							325909			0
S3	2016	2016	2016	2	0	2	Export	554	New Zealand	NZL	570	Niue	NIU								11	BEVERAGES	1	No Quantity							727186			0
S3	2016	2016	2016	2	0	2	Export	554	New Zealand	NZL	574	Norfolk Isds	NFK								11	BEVERAGES	1	No Quantity							265740			0
S3	2016	2016	2016	2	0	2	Export	554	New Zealand	NZL	579	Norway	NOR								11	BEVERAGES	1	No Quantity							2177245			0
S3	2016	2016	2016	2	0	2	Export	554	New Zealand	NZL	580	N. Mariana Isds	MNP								11	BEVERAGES	1	No Quantity							73580			0
S3	2016	2016	2016	2	0	2	Export	554	New Zealand	NZL	583	FS Micronesia	FSM								11	BEVERAGES	1	No Quantity							27973			0
S3	2016	2016	2016	2	0	2	Export	554	New Zealand	NZL	584	Marshall Isds	MHL								11	BEVERAGES	1	No Quantity							61302			0
S3	2016	2016	2016	2	0	2	Export	554	New Zealand	NZL	585	Palau	PLW								11	BEVERAGES	1	No Quantity							13246			0
S3	2016	2016	2016	2	0	2	Export	554	New Zealand	NZL	591	Panama	PAN								11	BEVERAGES	1	No Quantity							94758			0
S3	2016	2016	2016	2	0	2	Export	554	New Zealand	NZL	598	Papua New Guinea	PNG								11	BEVERAGES	1	No Quantity							417539			0
S3	2016	2016	2016	2	0	2	Export	554	New Zealand	NZL	604	Peru	PER								11	BEVERAGES	1	No Quantity							80263			0
S3	2016	2016	2016	2	0	2	Export	554	New Zealand	NZL	608	Philippines	PHL								11	BEVERAGES	1	No Quantity							2838374			0
S3	2016	2016	2016	2	0	2	Export	554	New Zealand	NZL	616	Poland	POL								11	BEVERAGES	1	No Quantity							1173270			0
S3	2016	2016	2016	2	0	2	Export	554	New Zealand	NZL	620	Portugal	PRT								11	BEVERAGES	1	No Quantity							297105			0
S3	2016	2016	2016	2	0	2	Export	554	New Zealand	NZL	626	Timor-Leste	TLS								11	BEVERAGES	1	No Quantity							16623			0
S3	2016	2016	2016	2	0	2	Export	554	New Zealand	NZL	634	Qatar	QAT								11	BEVERAGES	1	No Quantity							194627			0
S3	2016	2016	2016	2	0	2	Export	554	New Zealand	NZL	643	Russian Federation	RUS								11	BEVERAGES	1	No Quantity							36381			0
S3	2016	2016	2016	2	0	2	Export	554	New Zealand	NZL	660	Anguilla	AIA								11	BEVERAGES	1	No Quantity							36892			0
S3	2016	2016	2016	2	0	2	Export	554	New Zealand	NZL	688	Serbia	SRB								11	BEVERAGES	1	No Quantity							2790			0
S3	2016	2016	2016	2	0	2	Export	554	New Zealand	NZL	690	Seychelles	SYC								11	BEVERAGES	1	No Quantity							50587			0
S3	2016	2016	2016	2	0	2	Export	554	New Zealand	NZL	699	India	IND								11	BEVERAGES	1	No Quantity							273598			0
S3	2016	2016	2016	2	0	2	Export	554	New Zealand	NZL	702	Singapore	SGP								11	BEVERAGES	1	No Quantity							15796974			0
S3	2016	2016	2016	2	0	2	Export	554	New Zealand	NZL	703	Slovakia	SVK								11	BEVERAGES	1	No Quantity							50045			0
S3	2016	2016	2016	2	0	2	Export	554	New Zealand	NZL	704	Viet Nam	VNM								11	BEVERAGES	1	No Quantity							661913			0
S3	2016	2016	2016	2	0	2	Export	554	New Zealand	NZL	710	South Africa	ZAF								11	BEVERAGES	1	No Quantity							131085			0
S3	2016	2016	2016	2	0	2	Export	554	New Zealand	NZL	724	Spain	ESP								11	BEVERAGES	1	No Quantity							214950			0
S3	2016	2016	2016	2	0	2	Export	554	New Zealand	NZL	752	Sweden	SWE								11	BEVERAGES	1	No Quantity							10897065			0
S3	2016	2016	2016	2	0	2	Export	554	New Zealand	NZL	757	Switzerland	CHE								11	BEVERAGES	1	No Quantity							146916			0
S3	2016	2016	2016	2	0	2	Export	554	New Zealand	NZL	764	Thailand	THA								11	BEVERAGES	1	No Quantity							2400730			0
S3	2016	2016	2016	2	0	2	Export	554	New Zealand	NZL	776	Tonga	TON								11	BEVERAGES	1	No Quantity							1738434			0
S3	2016	2016	2016	2	0	2	Export	554	New Zealand	NZL	784	United Arab Emirates	ARE								11	BEVERAGES	1	No Quantity							4943615			0
S3	2016	2016	2016	2	0	2	Export	554	New Zealand	NZL	788	Tunisia	TUN								11	BEVERAGES	1	No Quantity							7082			0
S3	2016	2016	2016	2	0	2	Export	554	New Zealand	NZL	792	Turkey	TUR								11	BEVERAGES	1	No Quantity							142096			0
S3	2016	2016	2016	2	0	2	Export	554	New Zealand	NZL	796	Turks and Caicos Isds	TCA								11	BEVERAGES	1	No Quantity							202731			0
S3	2016	2016	2016	2	0	2	Export	554	New Zealand	NZL	798	Tuvalu	TUV								11	BEVERAGES	1	No Quantity							8986			0
S3	2016	2016	2016	2	0	2	Export	554	New Zealand	NZL	804	Ukraine	UKR								11	BEVERAGES	1	No Quantity							731882			0
S3	2016	2016	2016	2	0	2	Export	554	New Zealand	NZL	818	Egypt	EGY								11	BEVERAGES	1	No Quantity							10570			0
S3	2016	2016	2016	2	0	2	Export	554	New Zealand	NZL	826	United Kingdom	GBR								11	BEVERAGES	1	No Quantity							265789068			0
S3	2016	2016	2016	2	0	2	Export	554	New Zealand	NZL	842	USA	USA								11	BEVERAGES	1	No Quantity							354234101			0
S3	2016	2016	2016	2	0	2	Export	554	New Zealand	NZL	858	Uruguay	URY								11	BEVERAGES	1	No Quantity							3522			0
S3	2016	2016	2016	2	0	2	Export	554	New Zealand	NZL	876	Wallis and Futuna Isds	WLF								11	BEVERAGES	1	No Quantity							945			0
S3	2016	2016	2016	2	0	2	Export	554	New Zealand	NZL	882	Samoa	WSM								11	BEVERAGES	1	No Quantity							1823812			0
S3	2016	2016	2016	2	0	2	Export	558	Nicaragua	NIC	0	World	WLD								11	BEVERAGES	1	No Quantity			0		0		34389110			0
S3	2016	2016	2016	2	0	2	Export	558	Nicaragua	NIC	20	Andorra	AND								11	BEVERAGES	1	No Quantity			0		0		7402			0
S3	2016	2016	2016	2	0	2	Export	558	Nicaragua	NIC	32	Argentina	ARG								11	BEVERAGES	1	No Quantity			0		0		28287			0
S3	2016	2016	2016	2	0	2	Export	558	Nicaragua	NIC	36	Australia	AUS								11	BEVERAGES	1	No Quantity			0		0		18840			0
S3	2016	2016	2016	2	0	2	Export	558	Nicaragua	NIC	44	Bahamas	BHS								11	BEVERAGES	1	No Quantity			0		0		375			0
S3	2016	2016	2016	2	0	2	Export	558	Nicaragua	NIC	56	Belgium	BEL								11	BEVERAGES	1	No Quantity			0		0		159301			0
S3	2016	2016	2016	2	0	2	Export	558	Nicaragua	NIC	68	Bolivia (Plurinational State of)	BOL								11	BEVERAGES	1	No Quantity			0		0		680725			0
S3	2016	2016	2016	2	0	2	Export	558	Nicaragua	NIC	116	Cambodia	KHM								11	BEVERAGES	1	No Quantity			0		0		36138			0
S3	2016	2016	2016	2	0	2	Export	558	Nicaragua	NIC	124	Canada	CAN								11	BEVERAGES	1	No Quantity			0		0		732582			0
S3	2016	2016	2016	2	0	2	Export	558	Nicaragua	NIC	136	Cayman Isds	CYM								11	BEVERAGES	1	No Quantity			0		0		20380			0
S3	2016	2016	2016	2	0	2	Export	558	Nicaragua	NIC	152	Chile	CHL								11	BEVERAGES	1	No Quantity			0		0		440041			0
S3	2016	2016	2016	2	0	2	Export	558	Nicaragua	NIC	156	China	CHN								11	BEVERAGES	1	No Quantity			0		0		11804			0
S3	2016	2016	2016	2	0	2	Export	558	Nicaragua	NIC	170	Colombia	COL								11	BEVERAGES	1	No Quantity			0		0		9422			0
S3	2016	2016	2016	2	0	2	Export	558	Nicaragua	NIC	188	Costa Rica	CRI								11	BEVERAGES	1	No Quantity			0		0		7550649			0
S3	2016	2016	2016	2	0	2	Export	558	Nicaragua	NIC	192	Cuba	CUB								11	BEVERAGES	1	No Quantity			0		0		48			0
S3	2016	2016	2016	2	0	2	Export	558	Nicaragua	NIC	196	Cyprus	CYP								11	BEVERAGES	1	No Quantity			0		0		120			0
S3	2016	2016	2016	2	0	2	Export	558	Nicaragua	NIC	203	Czechia	CZE								11	BEVERAGES	1	No Quantity			0		0		55446			0
S3	2016	2016	2016	2	0	2	Export	558	Nicaragua	NIC	214	Dominican Rep.	DOM								11	BEVERAGES	1	No Quantity			0		0		925320			0
S3	2016	2016	2016	2	0	2	Export	558	Nicaragua	NIC	222	El Salvador	SLV								11	BEVERAGES	1	No Quantity			0		0		1297433			0
S3	2016	2016	2016	2	0	2	Export	558	Nicaragua	NIC	251	France	FRA								11	BEVERAGES	1	No Quantity			0		0		17326			0
S3	2016	2016	2016	2	0	2	Export	558	Nicaragua	NIC	276	Germany	DEU								11	BEVERAGES	1	No Quantity			0		0		440129			0
S3	2016	2016	2016	2	0	2	Export	558	Nicaragua	NIC	320	Guatemala	GTM								11	BEVERAGES	1	No Quantity			0		0		5850529			0
S3	2016	2016	2016	2	0	2	Export	558	Nicaragua	NIC	340	Honduras	HND								11	BEVERAGES	1	No Quantity			0		0		4364749			0
S3	2016	2016	2016	2	0	2	Export	558	Nicaragua	NIC	344	China, Hong Kong SAR	HKG								11	BEVERAGES	1	No Quantity			0		0		130			0
S3	2016	2016	2016	2	0	2	Export	558	Nicaragua	NIC	381	Italy	ITA								11	BEVERAGES	1	No Quantity			0		0		67273			0
S3	2016	2016	2016	2	0	2	Export	558	Nicaragua	NIC	392	Japan	JPN								11	BEVERAGES	1	No Quantity			0		0		953			0
S3	2016	2016	2016	2	0	2	Export	558	Nicaragua	NIC	442	Luxembourg	LUX								11	BEVERAGES	1	No Quantity			0		0		290			0
S3	2016	2016	2016	2	0	2	Export	558	Nicaragua	NIC	484	Mexico	MEX								11	BEVERAGES	1	No Quantity			0		0		1335762			0
S3	2016	2016	2016	2	0	2	Export	558	Nicaragua	NIC	490	Other Asia, nes									11	BEVERAGES	1	No Quantity			0		0		3023			0
S3	2016	2016	2016	2	0	2	Export	558	Nicaragua	NIC	528	Netherlands	NLD								11	BEVERAGES	1	No Quantity			0		0		24692			0
S3	2016	2016	2016	2	0	2	Export	558	Nicaragua	NIC	591	Panama	PAN								11	BEVERAGES	1	No Quantity			0		0		4814962			0
S3	2016	2016	2016	2	0	2	Export	558	Nicaragua	NIC	604	Peru	PER								11	BEVERAGES	1	No Quantity			0		0		1121968			0
S3	2016	2016	2016	2	0	2	Export	558	Nicaragua	NIC	642	Romania	ROU								11	BEVERAGES	1	No Quantity			0		0		14009			0
S3	2016	2016	2016	2	0	2	Export	558	Nicaragua	NIC	724	Spain	ESP								11	BEVERAGES	1	No Quantity			0		0		764464			0
S3	2016	2016	2016	2	0	2	Export	558	Nicaragua	NIC	784	United Arab Emirates	ARE								11	BEVERAGES	1	No Quantity			0		0		20073			0
S3	2016	2016	2016	2	0	2	Export	558	Nicaragua	NIC	826	United Kingdom	GBR								11	BEVERAGES	1	No Quantity			0		0		9287			0
S3	2016	2016	2016	2	0	2	Export	558	Nicaragua	NIC	842	USA	USA								11	BEVERAGES	1	No Quantity			0		0		3565162			0
S3	2016	2016	2016	2	0	2	Export	554	New Zealand	NZL	0	World	WLD								12	TOBACCO,TOBACCO MANUFACT	1	No Quantity							65971400			0
S3	2016	2016	2016	2	0	2	Export	554	New Zealand	NZL	36	Australia	AUS								12	TOBACCO,TOBACCO MANUFACT	1	No Quantity							64502267			0
S3	2016	2016	2016	2	0	2	Export	554	New Zealand	NZL	124	Canada	CAN								12	TOBACCO,TOBACCO MANUFACT	1	No Quantity							2052			0
S3	2016	2016	2016	2	0	2	Export	554	New Zealand	NZL	184	Cook Isds	COK								12	TOBACCO,TOBACCO MANUFACT	1	No Quantity							164804			0
S3	2016	2016	2016	2	0	2	Export	554	New Zealand	NZL	242	Fiji	FJI								12	TOBACCO,TOBACCO MANUFACT	1	No Quantity							6124			0
S3	2016	2016	2016	2	0	2	Export	554	New Zealand	NZL	258	French Polynesia	PYF								12	TOBACCO,TOBACCO MANUFACT	1	No Quantity							352241			0
S3	2016	2016	2016	2	0	2	Export	554	New Zealand	NZL	276	Germany	DEU								12	TOBACCO,TOBACCO MANUFACT	1	No Quantity							20289			0
S3	2016	2016	2016	2	0	2	Export	554	New Zealand	NZL	458	Malaysia	MYS								12	TOBACCO,TOBACCO MANUFACT	1	No Quantity							52793			0
S3	2016	2016	2016	2	0	2	Export	554	New Zealand	NZL	528	Netherlands	NLD								12	TOBACCO,TOBACCO MANUFACT	1	No Quantity							99466			0
S3	2016	2016	2016	2	0	2	Export	554	New Zealand	NZL	540	New Caledonia	NCL								12	TOBACCO,TOBACCO MANUFACT	1	No Quantity							230894			0
S3	2016	2016	2016	2	0	2	Export	554	New Zealand	NZL	548	Vanuatu	VUT								12	TOBACCO,TOBACCO MANUFACT	1	No Quantity							163230			0
S3	2016	2016	2016	2	0	2	Export	554	New Zealand	NZL	702	Singapore	SGP								12	TOBACCO,TOBACCO MANUFACT	1	No Quantity							377239			0
S3	2016	2016	2016	2	0	2	Export	558	Nicaragua	NIC	0	World	WLD								12	TOBACCO,TOBACCO MANUFACT	1	No Quantity			0		0		198678967			0
S3	2016	2016	2016	2	0	2	Export	558	Nicaragua	NIC	20	Andorra	AND								12	TOBACCO,TOBACCO MANUFACT	1	No Quantity			0		0		7366			0
S3	2016	2016	2016	2	0	2	Export	558	Nicaragua	NIC	32	Argentina	ARG								12	TOBACCO,TOBACCO MANUFACT	1	No Quantity			0		0		198367			0
S3	2016	2016	2016	2	0	2	Export	558	Nicaragua	NIC	36	Australia	AUS								12	TOBACCO,TOBACCO MANUFACT	1	No Quantity			0		0		72082			0
S3	2016	2016	2016	2	0	2	Export	558	Nicaragua	NIC	40	Austria	AUT								12	TOBACCO,TOBACCO MANUFACT	1	No Quantity			0		0		54649			0
S3	2016	2016	2016	2	0	2	Export	558	Nicaragua	NIC	44	Bahamas	BHS								12	TOBACCO,TOBACCO MANUFACT	1	No Quantity			0		0		82549			0
S3	2016	2016	2016	2	0	2	Export	558	Nicaragua	NIC	56	Belgium	BEL								12	TOBACCO,TOBACCO MANUFACT	1	No Quantity			0		0		823638			0
S3	2016	2016	2016	2	0	2	Export	558	Nicaragua	NIC	76	Brazil	BRA								12	TOBACCO,TOBACCO MANUFACT	1	No Quantity			0		0		358547			0
S3	2016	2016	2016	2	0	2	Export	558	Nicaragua	NIC	84	Belize	BLZ								12	TOBACCO,TOBACCO MANUFACT	1	No Quantity			0		0		43513			0
S3	2016	2016	2016	2	0	2	Export	558	Nicaragua	NIC	100	Bulgaria	BGR								12	TOBACCO,TOBACCO MANUFACT	1	No Quantity			0		0		8969			0
S3	2016	2016	2016	2	0	2	Export	558	Nicaragua	NIC	124	Canada	CAN								12	TOBACCO,TOBACCO MANUFACT	1	No Quantity			0		0		1379777			0
S3	2016	2016	2016	2	0	2	Export	558	Nicaragua	NIC	136	Cayman Isds	CYM								12	TOBACCO,TOBACCO MANUFACT	1	No Quantity			0		0		10360			0
S3	2016	2016	2016	2	0	2	Export	558	Nicaragua	NIC	144	Sri Lanka	LKA								12	TOBACCO,TOBACCO MANUFACT	1	No Quantity			0		0		17			0
S3	2016	2016	2016	2	0	2	Export	558	Nicaragua	NIC	156	China	CHN								12	TOBACCO,TOBACCO MANUFACT	1	No Quantity			0		0		1195			0
S3	2016	2016	2016	2	0	2	Export	558	Nicaragua	NIC	188	Costa Rica	CRI								12	TOBACCO,TOBACCO MANUFACT	1	No Quantity			0		0		115420			0
S3	2016	2016	2016	2	0	2	Export	558	Nicaragua	NIC	196	Cyprus	CYP								12	TOBACCO,TOBACCO MANUFACT	1	No Quantity			0		0		26006			0
S3	2016	2016	2016	2	0	2	Export	558	Nicaragua	NIC	203	Czechia	CZE								12	TOBACCO,TOBACCO MANUFACT	1	No Quantity			0		0		208894			0
S3	2016	2016	2016	2	0	2	Export	558	Nicaragua	NIC	208	Denmark	DNK								12	TOBACCO,TOBACCO MANUFACT	1	No Quantity			0		0		6135			0
S3	2016	2016	2016	2	0	2	Export	558	Nicaragua	NIC	214	Dominican Rep.	DOM								12	TOBACCO,TOBACCO MANUFACT	1	No Quantity			0		0		9837671			0
S3	2016	2016	2016	2	0	2	Export	558	Nicaragua	NIC	233	Estonia	EST								12	TOBACCO,TOBACCO MANUFACT	1	No Quantity			0		0		10617			0
S3	2016	2016	2016	2	0	2	Export	558	Nicaragua	NIC	246	Finland	FIN								12	TOBACCO,TOBACCO MANUFACT	1	No Quantity			0		0		19296			0
S3	2016	2016	2016	2	0	2	Export	558	Nicaragua	NIC	251	France	FRA								12	TOBACCO,TOBACCO MANUFACT	1	No Quantity			0		0		42510			0
S3	2016	2016	2016	2	0	2	Export	558	Nicaragua	NIC	276	Germany	DEU								12	TOBACCO,TOBACCO MANUFACT	1	No Quantity			0		0		3694619			0
S3	2016	2016	2016	2	0	2	Export	558	Nicaragua	NIC	292	Gibraltar	GIB								12	TOBACCO,TOBACCO MANUFACT	1	No Quantity			0		0		12040			0
S3	2016	2016	2016	2	0	2	Export	558	Nicaragua	NIC	300	Greece	GRC								12	TOBACCO,TOBACCO MANUFACT	1	No Quantity			0		0		119419			0
S3	2016	2016	2016	2	0	2	Export	558	Nicaragua	NIC	320	Guatemala	GTM								12	TOBACCO,TOBACCO MANUFACT	1	No Quantity			0		0		25813			0
S3	2016	2016	2016	2	0	2	Export	558	Nicaragua	NIC	340	Honduras	HND								12	TOBACCO,TOBACCO MANUFACT	1	No Quantity			0		0		21291401			0
S3	2016	2016	2016	2	0	2	Export	558	Nicaragua	NIC	344	China, Hong Kong SAR	HKG								12	TOBACCO,TOBACCO MANUFACT	1	No Quantity			0		0		311477			0
S3	2016	2016	2016	2	0	2	Export	558	Nicaragua	NIC	368	Iraq	IRQ								12	TOBACCO,TOBACCO MANUFACT	1	No Quantity			0		0		10145			0
S3	2016	2016	2016	2	0	2	Export	558	Nicaragua	NIC	376	Israel	ISR								12	TOBACCO,TOBACCO MANUFACT	1	No Quantity			0		0		140634			0
S3	2016	2016	2016	2	0	2	Export	558	Nicaragua	NIC	381	Italy	ITA								12	TOBACCO,TOBACCO MANUFACT	1	No Quantity			0		0		134191			0
S3	2016	2016	2016	2	0	2	Export	558	Nicaragua	NIC	388	Jamaica	JAM								12	TOBACCO,TOBACCO MANUFACT	1	No Quantity			0		0		4266			0
S3	2016	2016	2016	2	0	2	Export	558	Nicaragua	NIC	392	Japan	JPN								12	TOBACCO,TOBACCO MANUFACT	1	No Quantity			0		0		67916			0
S3	2016	2016	2016	2	0	2	Export	558	Nicaragua	NIC	400	Jordan	JOR								12	TOBACCO,TOBACCO MANUFACT	1	No Quantity			0		0		29023			0
S3	2016	2016	2016	2	0	2	Export	558	Nicaragua	NIC	422	Lebanon	LBN								12	TOBACCO,TOBACCO MANUFACT	1	No Quantity			0		0		124085			0
S3	2016	2016	2016	2	0	2	Export	558	Nicaragua	NIC	428	Latvia	LVA								12	TOBACCO,TOBACCO MANUFACT	1	No Quantity			0		0		70444			0
S3	2016	2016	2016	2	0	2	Export	558	Nicaragua	NIC	430	Liberia	LBR								12	TOBACCO,TOBACCO MANUFACT	1	No Quantity			0		0		500			0
S3	2016	2016	2016	2	0	2	Export	558	Nicaragua	NIC	440	Lithuania	LTU								12	TOBACCO,TOBACCO MANUFACT	1	No Quantity			0		0		553			0
S3	2016	2016	2016	2	0	2	Export	558	Nicaragua	NIC	442	Luxembourg	LUX								12	TOBACCO,TOBACCO MANUFACT	1	No Quantity			0		0		2836			0
S3	2016	2016	2016	2	0	2	Export	558	Nicaragua	NIC	446	China, Macao SAR	MAC								12	TOBACCO,TOBACCO MANUFACT	1	No Quantity			0		0		7372			0
S3	2016	2016	2016	2	0	2	Export	558	Nicaragua	NIC	458	Malaysia	MYS								12	TOBACCO,TOBACCO MANUFACT	1	No Quantity			0		0		74626			0
S3	2016	2016	2016	2	0	2	Export	558	Nicaragua	NIC	470	Malta	MLT								12	TOBACCO,TOBACCO MANUFACT	1	No Quantity			0		0		22676			0
S3	2016	2016	2016	2	0	2	Export	558	Nicaragua	NIC	484	Mexico	MEX								12	TOBACCO,TOBACCO MANUFACT	1	No Quantity			0		0		229135			0
S3	2016	2016	2016	2	0	2	Export	558	Nicaragua	NIC	490	Other Asia, nes									12	TOBACCO,TOBACCO MANUFACT	1	No Quantity			0		0		42474			0
S3	2016	2016	2016	2	0	2	Export	558	Nicaragua	NIC	496	Mongolia	MNG								12	TOBACCO,TOBACCO MANUFACT	1	No Quantity			0		0		7150			0
S3	2016	2016	2016	2	0	2	Export	558	Nicaragua	NIC	528	Netherlands	NLD								12	TOBACCO,TOBACCO MANUFACT	1	No Quantity			0		0		2662709			0
S3	2016	2016	2016	2	0	2	Export	558	Nicaragua	NIC	533	Aruba	ABW								12	TOBACCO,TOBACCO MANUFACT	1	No Quantity			0		0		139			0
S3	2016	2016	2016	2	0	2	Export	558	Nicaragua	NIC	554	New Zealand	NZL								12	TOBACCO,TOBACCO MANUFACT	1	No Quantity			0		0		430			0
S3	2016	2016	2016	2	0	2	Export	558	Nicaragua	NIC	579	Norway	NOR								12	TOBACCO,TOBACCO MANUFACT	1	No Quantity			0		0		10736			0
S3	2016	2016	2016	2	0	2	Export	558	Nicaragua	NIC	584	Marshall Isds	MHL								12	TOBACCO,TOBACCO MANUFACT	1	No Quantity			0		0		776			0
S3	2016	2016	2016	2	0	2	Export	558	Nicaragua	NIC	586	Pakistan	PAK								12	TOBACCO,TOBACCO MANUFACT	1	No Quantity			0		0		2141			0
S3	2016	2016	2016	2	0	2	Export	558	Nicaragua	NIC	591	Panama	PAN								12	TOBACCO,TOBACCO MANUFACT	1	No Quantity			0		0		15269			0
S3	2016	2016	2016	2	0	2	Export	558	Nicaragua	NIC	600	Paraguay	PRY								12	TOBACCO,TOBACCO MANUFACT	1	No Quantity			0		0		2520			0
S3	2016	2016	2016	2	0	2	Export	558	Nicaragua	NIC	604	Peru	PER								12	TOBACCO,TOBACCO MANUFACT	1	No Quantity			0		0		2			0
S3	2016	2016	2016	2	0	2	Export	558	Nicaragua	NIC	616	Poland	POL								12	TOBACCO,TOBACCO MANUFACT	1	No Quantity			0		0		80707			0
S3	2016	2016	2016	2	0	2	Export	558	Nicaragua	NIC	620	Portugal	PRT								12	TOBACCO,TOBACCO MANUFACT	1	No Quantity			0		0		46766			0
S3	2016	2016	2016	2	0	2	Export	558	Nicaragua	NIC	626	Timor-Leste	TLS								12	TOBACCO,TOBACCO MANUFACT	1	No Quantity			0		0		20453			0
S3	2016	2016	2016	2	0	2	Export	558	Nicaragua	NIC	642	Romania	ROU								12	TOBACCO,TOBACCO MANUFACT	1	No Quantity			0		0		108665			0
S3	2016	2016	2016	2	0	2	Export	558	Nicaragua	NIC	643	Russian Federation	RUS								12	TOBACCO,TOBACCO MANUFACT	1	No Quantity			0		0		129798			0
S3	2016	2016	2016	2	0	2	Export	558	Nicaragua	NIC	660	Anguilla	AIA								12	TOBACCO,TOBACCO MANUFACT	1	No Quantity			0		0		9000			0
S3	2016	2016	2016	2	0	2	Export	558	Nicaragua	NIC	674	San Marino	SMR								12	TOBACCO,TOBACCO MANUFACT	1	No Quantity			0		0		4031			0
S3	2016	2016	2016	2	0	2	Export	558	Nicaragua	NIC	682	Saudi Arabia	SAU								12	TOBACCO,TOBACCO MANUFACT	1	No Quantity			0		0		9140			0
S3	2016	2016	2016	2	0	2	Export	558	Nicaragua	NIC	702	Singapore	SGP								12	TOBACCO,TOBACCO MANUFACT	1	No Quantity			0		0		140915			0
S3	2016	2016	2016	2	0	2	Export	558	Nicaragua	NIC	703	Slovakia	SVK								12	TOBACCO,TOBACCO MANUFACT	1	No Quantity			0		0		40426			0
S3	2016	2016	2016	2	0	2	Export	558	Nicaragua	NIC	704	Viet Nam	VNM								12	TOBACCO,TOBACCO MANUFACT	1	No Quantity			0		0		233685			0
S3	2016	2016	2016	2	0	2	Export	558	Nicaragua	NIC	705	Slovenia	SVN								12	TOBACCO,TOBACCO MANUFACT	1	No Quantity			0		0		22936			0
S3	2016	2016	2016	2	0	2	Export	558	Nicaragua	NIC	710	South Africa	ZAF								12	TOBACCO,TOBACCO MANUFACT	1	No Quantity			0		0		23016			0
S3	2016	2016	2016	2	0	2	Export	558	Nicaragua	NIC	724	Spain	ESP								12	TOBACCO,TOBACCO MANUFACT	1	No Quantity			0		0		1601293			0
S3	2016	2016	2016	2	0	2	Export	558	Nicaragua	NIC	752	Sweden	SWE								12	TOBACCO,TOBACCO MANUFACT	1	No Quantity			0		0		182605			0
S3	2016	2016	2016	2	0	2	Export	558	Nicaragua	NIC	757	Switzerland	CHE								12	TOBACCO,TOBACCO MANUFACT	1	No Quantity			0		0		1030838			0
S3	2016	2016	2016	2	0	2	Export	558	Nicaragua	NIC	764	Thailand	THA								12	TOBACCO,TOBACCO MANUFACT	1	No Quantity			0		0		23752			0
S3	2016	2016	2016	2	0	2	Export	558	Nicaragua	NIC	784	United Arab Emirates	ARE								12	TOBACCO,TOBACCO MANUFACT	1	No Quantity			0		0		247033			0
S3	2016	2016	2016	2	0	2	Export	558	Nicaragua	NIC	792	Turkey	TUR								12	TOBACCO,TOBACCO MANUFACT	1	No Quantity			0		0		14472			0
S3	2016	2016	2016	2	0	2	Export	558	Nicaragua	NIC	804	Ukraine	UKR								12	TOBACCO,TOBACCO MANUFACT	1	No Quantity			0		0		46685			0
S3	2016	2016	2016	2	0	2	Export	558	Nicaragua	NIC	807	North Macedonia	MKD								12	TOBACCO,TOBACCO MANUFACT	1	No Quantity			0		0		2612			0
S3	2016	2016	2016	2	0	2	Export	558	Nicaragua	NIC	818	Egypt	EGY								12	TOBACCO,TOBACCO MANUFACT	1	No Quantity			0		0		2595			0
S3	2016	2016	2016	2	0	2	Export	558	Nicaragua	NIC	826	United Kingdom	GBR								12	TOBACCO,TOBACCO MANUFACT	1	No Quantity			0		0		135639			0
S3	2016	2016	2016	2	0	2	Export	558	Nicaragua	NIC	842	USA	USA								12	TOBACCO,TOBACCO MANUFACT	1	No Quantity			0		0		152093501			0
S3	2016	2016	2016	2	0	2	Export	558	Nicaragua	NIC	862	Venezuela	VEN								12	TOBACCO,TOBACCO MANUFACT	1	No Quantity			0		0		3276			0
S3	2016	2016	2016	2	0	2	Export	554	New Zealand	NZL	0	World	WLD								21	HIDES,SKINS,FURSKINS,RAW	1	No Quantity							125042156			0
S3	2016	2016	2016	2	0	2	Export	554	New Zealand	NZL	32	Argentina	ARG								21	HIDES,SKINS,FURSKINS,RAW	1	No Quantity							1334353			0
S3	2016	2016	2016	2	0	2	Export	554	New Zealand	NZL	36	Australia	AUS								21	HIDES,SKINS,FURSKINS,RAW	1	No Quantity							678			0
S3	2016	2016	2016	2	0	2	Export	554	New Zealand	NZL	40	Austria	AUT								21	HIDES,SKINS,FURSKINS,RAW	1	No Quantity							164985			0
S3	2016	2016	2016	2	0	2	Export	554	New Zealand	NZL	56	Belgium	BEL								21	HIDES,SKINS,FURSKINS,RAW	1	No Quantity							11362			0
S3	2016	2016	2016	2	0	2	Export	554	New Zealand	NZL	124	Canada	CAN								21	HIDES,SKINS,FURSKINS,RAW	1	No Quantity							2935			0
S3	2016	2016	2016	2	0	2	Export	554	New Zealand	NZL	156	China	CHN								21	HIDES,SKINS,FURSKINS,RAW	1	No Quantity							71901646			0
S3	2016	2016	2016	2	0	2	Export	554	New Zealand	NZL	251	France	FRA								21	HIDES,SKINS,FURSKINS,RAW	1	No Quantity							4588460			0
S3	2016	2016	2016	2	0	2	Export	554	New Zealand	NZL	276	Germany	DEU								21	HIDES,SKINS,FURSKINS,RAW	1	No Quantity							260647			0
S3	2016	2016	2016	2	0	2	Export	554	New Zealand	NZL	344	China, Hong Kong SAR	HKG								21	HIDES,SKINS,FURSKINS,RAW	1	No Quantity							527945			0
S3	2016	2016	2016	2	0	2	Export	554	New Zealand	NZL	360	Indonesia	IDN								21	HIDES,SKINS,FURSKINS,RAW	1	No Quantity							3586			0
S3	2016	2016	2016	2	0	2	Export	554	New Zealand	NZL	376	Israel	ISR								21	HIDES,SKINS,FURSKINS,RAW	1	No Quantity							64558			0
S3	2016	2016	2016	2	0	2	Export	554	New Zealand	NZL	381	Italy	ITA								21	HIDES,SKINS,FURSKINS,RAW	1	No Quantity							20871255			0
S3	2016	2016	2016	2	0	2	Export	554	New Zealand	NZL	392	Japan	JPN								21	HIDES,SKINS,FURSKINS,RAW	1	No Quantity							1783296			0
S3	2016	2016	2016	2	0	2	Export	554	New Zealand	NZL	410	Rep. of Korea	KOR								21	HIDES,SKINS,FURSKINS,RAW	1	No Quantity							7221691			0
S3	2016	2016	2016	2	0	2	Export	554	New Zealand	NZL	490	Other Asia, nes									21	HIDES,SKINS,FURSKINS,RAW	1	No Quantity							380992			0
S3	2016	2016	2016	2	0	2	Export	554	New Zealand	NZL	586	Pakistan	PAK								21	HIDES,SKINS,FURSKINS,RAW	1	No Quantity							1695368			0
S3	2016	2016	2016	2	0	2	Export	554	New Zealand	NZL	616	Poland	POL								21	HIDES,SKINS,FURSKINS,RAW	1	No Quantity							37615			0
S3	2016	2016	2016	2	0	2	Export	554	New Zealand	NZL	642	Romania	ROU								21	HIDES,SKINS,FURSKINS,RAW	1	No Quantity							2118275			0
S3	2016	2016	2016	2	0	2	Export	554	New Zealand	NZL	699	India	IND								21	HIDES,SKINS,FURSKINS,RAW	1	No Quantity							4769428			0
S3	2016	2016	2016	2	0	2	Export	554	New Zealand	NZL	704	Viet Nam	VNM								21	HIDES,SKINS,FURSKINS,RAW	1	No Quantity							3804371			0
S3	2016	2016	2016	2	0	2	Export	554	New Zealand	NZL	724	Spain	ESP								21	HIDES,SKINS,FURSKINS,RAW	1	No Quantity							91296			0
S3	2016	2016	2016	2	0	2	Export	554	New Zealand	NZL	792	Turkey	TUR								21	HIDES,SKINS,FURSKINS,RAW	1	No Quantity							2399659			0
S3	2016	2016	2016	2	0	2	Export	554	New Zealand	NZL	826	United Kingdom	GBR								21	HIDES,SKINS,FURSKINS,RAW	1	No Quantity							953709			0
S3	2016	2016	2016	2	0	2	Export	554	New Zealand	NZL	842	USA	USA								21	HIDES,SKINS,FURSKINS,RAW	1	No Quantity							54046			0
S3	2016	2016	2016	2	0	2	Export	558	Nicaragua	NIC	0	World	WLD								21	HIDES,SKINS,FURSKINS,RAW	1	No Quantity			0		0		463845			0
S3	2016	2016	2016	2	0	2	Export	558	Nicaragua	NIC	188	Costa Rica	CRI								21	HIDES,SKINS,FURSKINS,RAW	1	No Quantity			0		0		85436			0
S3	2016	2016	2016	2	0	2	Export	558	Nicaragua	NIC	222	El Salvador	SLV								21	HIDES,SKINS,FURSKINS,RAW	1	No Quantity			0		0		25500			0
S3	2016	2016	2016	2	0	2	Export	558	Nicaragua	NIC	320	Guatemala	GTM								21	HIDES,SKINS,FURSKINS,RAW	1	No Quantity			0		0		256174			0
S3	2016	2016	2016	2	0	2	Export	558	Nicaragua	NIC	340	Honduras	HND								21	HIDES,SKINS,FURSKINS,RAW	1	No Quantity			0		0		51976			0
S3	2016	2016	2016	2	0	2	Export	558	Nicaragua	NIC	484	Mexico	MEX								21	HIDES,SKINS,FURSKINS,RAW	1	No Quantity			0		0		44517			0
S3	2016	2016	2016	2	0	2	Export	558	Nicaragua	NIC	842	USA	USA								21	HIDES,SKINS,FURSKINS,RAW	1	No Quantity			0		0		240			0
S3	2016	2016	2016	2	0	2	Export	554	New Zealand	NZL	0	World	WLD								22	OIL SEED,OLEAGINUS FRUIT	1	No Quantity							5164299			0
S3	2016	2016	2016	2	0	2	Export	554	New Zealand	NZL	36	Australia	AUS								22	OIL SEED,OLEAGINUS FRUIT	1	No Quantity							1254095			0
S3	2016	2016	2016	2	0	2	Export	554	New Zealand	NZL	90	Solomon Isds	SLB								22	OIL SEED,OLEAGINUS FRUIT	1	No Quantity							248331			0
S3	2016	2016	2016	2	0	2	Export	554	New Zealand	NZL	152	Chile	CHL								22	OIL SEED,OLEAGINUS FRUIT	1	No Quantity							85620			0
S3	2016	2016	2016	2	0	2	Export	554	New Zealand	NZL	156	China	CHN								22	OIL SEED,OLEAGINUS FRUIT	1	No Quantity							159230			0
S3	2016	2016	2016	2	0	2	Export	554	New Zealand	NZL	184	Cook Isds	COK								22	OIL SEED,OLEAGINUS FRUIT	1	No Quantity							24573			0
S3	2016	2016	2016	2	0	2	Export	554	New Zealand	NZL	218	Ecuador	ECU								22	OIL SEED,OLEAGINUS FRUIT	1	No Quantity							6117			0
S3	2016	2016	2016	2	0	2	Export	554	New Zealand	NZL	242	Fiji	FJI								22	OIL SEED,OLEAGINUS FRUIT	1	No Quantity							84308			0
S3	2016	2016	2016	2	0	2	Export	554	New Zealand	NZL	258	French Polynesia	PYF								22	OIL SEED,OLEAGINUS FRUIT	1	No Quantity							6968			0
S3	2016	2016	2016	2	0	2	Export	554	New Zealand	NZL	276	Germany	DEU								22	OIL SEED,OLEAGINUS FRUIT	1	No Quantity							839158			0
S3	2016	2016	2016	2	0	2	Export	554	New Zealand	NZL	296	Kiribati	KIR								22	OIL SEED,OLEAGINUS FRUIT	1	No Quantity							45			0
S3	2016	2016	2016	2	0	2	Export	554	New Zealand	NZL	344	China, Hong Kong SAR	HKG								22	OIL SEED,OLEAGINUS FRUIT	1	No Quantity							31548			0
S3	2016	2016	2016	2	0	2	Export	554	New Zealand	NZL	392	Japan	JPN								22	OIL SEED,OLEAGINUS FRUIT	1	No Quantity							355604			0
S3	2016	2016	2016	2	0	2	Export	554	New Zealand	NZL	410	Rep. of Korea	KOR								22	OIL SEED,OLEAGINUS FRUIT	1	No Quantity							2061			0
S3	2016	2016	2016	2	0	2	Export	554	New Zealand	NZL	446	China, Macao SAR	MAC								22	OIL SEED,OLEAGINUS FRUIT	1	No Quantity							98			0
S3	2016	2016	2016	2	0	2	Export	554	New Zealand	NZL	458	Malaysia	MYS								22	OIL SEED,OLEAGINUS FRUIT	1	No Quantity							28983			0
S3	2016	2016	2016	2	0	2	Export	554	New Zealand	NZL	528	Netherlands	NLD								22	OIL SEED,OLEAGINUS FRUIT	1	No Quantity							195889			0
S3	2016	2016	2016	2	0	2	Export	554	New Zealand	NZL	540	New Caledonia	NCL								22	OIL SEED,OLEAGINUS FRUIT	1	No Quantity							27307			0
S3	2016	2016	2016	2	0	2	Export	554	New Zealand	NZL	548	Vanuatu	VUT								22	OIL SEED,OLEAGINUS FRUIT	1	No Quantity							1882			0
S3	2016	2016	2016	2	0	2	Export	554	New Zealand	NZL	570	Niue	NIU								22	OIL SEED,OLEAGINUS FRUIT	1	No Quantity							1290			0
S3	2016	2016	2016	2	0	2	Export	554	New Zealand	NZL	574	Norfolk Isds	NFK								22	OIL SEED,OLEAGINUS FRUIT	1	No Quantity							458			0
S3	2016	2016	2016	2	0	2	Export	554	New Zealand	NZL	585	Palau	PLW								22	OIL SEED,OLEAGINUS FRUIT	1	No Quantity							155			0
S3	2016	2016	2016	2	0	2	Export	554	New Zealand	NZL	586	Pakistan	PAK								22	OIL SEED,OLEAGINUS FRUIT	1	No Quantity							37739			0
S3	2016	2016	2016	2	0	2	Export	554	New Zealand	NZL	598	Papua New Guinea	PNG								22	OIL SEED,OLEAGINUS FRUIT	1	No Quantity							3867			0
S3	2016	2016	2016	2	0	2	Export	554	New Zealand	NZL	600	Paraguay	PRY								22	OIL SEED,OLEAGINUS FRUIT	1	No Quantity							59238			0
S3	2016	2016	2016	2	0	2	Export	554	New Zealand	NZL	704	Viet Nam	VNM								22	OIL SEED,OLEAGINUS FRUIT	1	No Quantity							401920			0
S3	2016	2016	2016	2	0	2	Export	554	New Zealand	NZL	710	South Africa	ZAF								22	OIL SEED,OLEAGINUS FRUIT	1	No Quantity							64148			0
S3	2016	2016	2016	2	0	2	Export	554	New Zealand	NZL	764	Thailand	THA								22	OIL SEED,OLEAGINUS FRUIT	1	No Quantity							94276			0
S3	2016	2016	2016	2	0	2	Export	554	New Zealand	NZL	776	Tonga	TON								22	OIL SEED,OLEAGINUS FRUIT	1	No Quantity							2023			0
S3	2016	2016	2016	2	0	2	Export	554	New Zealand	NZL	826	United Kingdom	GBR								22	OIL SEED,OLEAGINUS FRUIT	1	No Quantity							468751			0
S3	2016	2016	2016	2	0	2	Export	554	New Zealand	NZL	842	USA	USA								22	OIL SEED,OLEAGINUS FRUIT	1	No Quantity							675296			0
S3	2016	2016	2016	2	0	2	Export	554	New Zealand	NZL	882	Samoa	WSM								22	OIL SEED,OLEAGINUS FRUIT	1	No Quantity							3321			0
S3	2016	2016	2016	2	0	2	Export	558	Nicaragua	NIC	0	World	WLD								22	OIL SEED,OLEAGINUS FRUIT	1	No Quantity			0		0		91046365			0
S3	2016	2016	2016	2	0	2	Export	558	Nicaragua	NIC	36	Australia	AUS								22	OIL SEED,OLEAGINUS FRUIT	1	No Quantity			0		0		2220950			0
S3	2016	2016	2016	2	0	2	Export	558	Nicaragua	NIC	40	Austria	AUT								22	OIL SEED,OLEAGINUS FRUIT	1	No Quantity			0		0		68259			0
S3	2016	2016	2016	2	0	2	Export	558	Nicaragua	NIC	56	Belgium	BEL								22	OIL SEED,OLEAGINUS FRUIT	1	No Quantity			0		0		131507			0
S3	2016	2016	2016	2	0	2	Export	558	Nicaragua	NIC	100	Bulgaria	BGR								22	OIL SEED,OLEAGINUS FRUIT	1	No Quantity			0		0		1356636			0
S3	2016	2016	2016	2	0	2	Export	558	Nicaragua	NIC	124	Canada	CAN								22	OIL SEED,OLEAGINUS FRUIT	1	No Quantity			0		0		1976968			0
S3	2016	2016	2016	2	0	2	Export	558	Nicaragua	NIC	170	Colombia	COL								22	OIL SEED,OLEAGINUS FRUIT	1	No Quantity			0		0		6406146			0
S3	2016	2016	2016	2	0	2	Export	558	Nicaragua	NIC	188	Costa Rica	CRI								22	OIL SEED,OLEAGINUS FRUIT	1	No Quantity			0		0		7021561			0
S3	2016	2016	2016	2	0	2	Export	558	Nicaragua	NIC	214	Dominican Rep.	DOM								22	OIL SEED,OLEAGINUS FRUIT	1	No Quantity			0		0		106255			0
S3	2016	2016	2016	2	0	2	Export	558	Nicaragua	NIC	222	El Salvador	SLV								22	OIL SEED,OLEAGINUS FRUIT	1	No Quantity			0		0		6667943			0
S3	2016	2016	2016	2	0	2	Export	558	Nicaragua	NIC	276	Germany	DEU								22	OIL SEED,OLEAGINUS FRUIT	1	No Quantity			0		0		384004			0
S3	2016	2016	2016	2	0	2	Export	558	Nicaragua	NIC	320	Guatemala	GTM								22	OIL SEED,OLEAGINUS FRUIT	1	No Quantity			0		0		2577489			0
S3	2016	2016	2016	2	0	2	Export	558	Nicaragua	NIC	340	Honduras	HND								22	OIL SEED,OLEAGINUS FRUIT	1	No Quantity			0		0		2333034			0
S3	2016	2016	2016	2	0	2	Export	558	Nicaragua	NIC	372	Ireland	IRL								22	OIL SEED,OLEAGINUS FRUIT	1	No Quantity			0		0		158325			0
S3	2016	2016	2016	2	0	2	Export	558	Nicaragua	NIC	381	Italy	ITA								22	OIL SEED,OLEAGINUS FRUIT	1	No Quantity			0		0		91650			0
S3	2016	2016	2016	2	0	2	Export	558	Nicaragua	NIC	392	Japan	JPN								22	OIL SEED,OLEAGINUS FRUIT	1	No Quantity			0		0		2167655			0
S3	2016	2016	2016	2	0	2	Export	558	Nicaragua	NIC	484	Mexico	MEX								22	OIL SEED,OLEAGINUS FRUIT	1	No Quantity			0		0		26820469			0
S3	2016	2016	2016	2	0	2	Export	558	Nicaragua	NIC	490	Other Asia, nes									22	OIL SEED,OLEAGINUS FRUIT	1	No Quantity			0		0		194486			0
S3	2016	2016	2016	2	0	2	Export	558	Nicaragua	NIC	528	Netherlands	NLD								22	OIL SEED,OLEAGINUS FRUIT	1	No Quantity			0		0		708750			0
S3	2016	2016	2016	2	0	2	Export	558	Nicaragua	NIC	591	Panama	PAN								22	OIL SEED,OLEAGINUS FRUIT	1	No Quantity			0		0		528750			0
S3	2016	2016	2016	2	0	2	Export	558	Nicaragua	NIC	616	Poland	POL								22	OIL SEED,OLEAGINUS FRUIT	1	No Quantity			0		0		1340223			0
S3	2016	2016	2016	2	0	2	Export	558	Nicaragua	NIC	643	Russian Federation	RUS								22	OIL SEED,OLEAGINUS FRUIT	1	No Quantity			0		0		4848490			0
S3	2016	2016	2016	2	0	2	Export	558	Nicaragua	NIC	710	South Africa	ZAF								22	OIL SEED,OLEAGINUS FRUIT	1	No Quantity			0		0		47675			0
S3	2016	2016	2016	2	0	2	Export	558	Nicaragua	NIC	724	Spain	ESP								22	OIL SEED,OLEAGINUS FRUIT	1	No Quantity			0		0		933891			0
S3	2016	2016	2016	2	0	2	Export	558	Nicaragua	NIC	752	Sweden	SWE								22	OIL SEED,OLEAGINUS FRUIT	1	No Quantity			0		0		39600			0
S3	2016	2016	2016	2	0	2	Export	558	Nicaragua	NIC	780	Trinidad and Tobago	TTO								22	OIL SEED,OLEAGINUS FRUIT	1	No Quantity			0		0		71514			0
S3	2016	2016	2016	2	0	2	Export	558	Nicaragua	NIC	826	United Kingdom	GBR								22	OIL SEED,OLEAGINUS FRUIT	1	No Quantity			0		0		18954330			0
S3	2016	2016	2016	2	0	2	Export	558	Nicaragua	NIC	842	USA	USA								22	OIL SEED,OLEAGINUS FRUIT	1	No Quantity			0		0		2605396			0
S3	2016	2016	2016	2	0	2	Export	558	Nicaragua	NIC	862	Venezuela	VEN								22	OIL SEED,OLEAGINUS FRUIT	1	No Quantity			0		0		284400			0
S3	2016	2016	2016	2	0	2	Export	554	New Zealand	NZL	0	World	WLD								23	CRUDE RUBBER	1	No Quantity							586167			0
S3	2016	2016	2016	2	0	2	Export	554	New Zealand	NZL	16	American Samoa	ASM								23	CRUDE RUBBER	1	No Quantity							4178			0
S3	2016	2016	2016	2	0	2	Export	554	New Zealand	NZL	36	Australia	AUS								23	CRUDE RUBBER	1	No Quantity							295367			0
S3	2016	2016	2016	2	0	2	Export	554	New Zealand	NZL	90	Solomon Isds	SLB								23	CRUDE RUBBER	1	No Quantity							715			0
S3	2016	2016	2016	2	0	2	Export	554	New Zealand	NZL	184	Cook Isds	COK								23	CRUDE RUBBER	1	No Quantity							2565			0
S3	2016	2016	2016	2	0	2	Export	554	New Zealand	NZL	242	Fiji	FJI								23	CRUDE RUBBER	1	No Quantity							32078			0
S3	2016	2016	2016	2	0	2	Export	554	New Zealand	NZL	258	French Polynesia	PYF								23	CRUDE RUBBER	1	No Quantity							21136			0
S3	2016	2016	2016	2	0	2	Export	554	New Zealand	NZL	344	China, Hong Kong SAR	HKG								23	CRUDE RUBBER	1	No Quantity							9090			0
S3	2016	2016	2016	2	0	2	Export	554	New Zealand	NZL	410	Rep. of Korea	KOR								23	CRUDE RUBBER	1	No Quantity							4506			0
S3	2016	2016	2016	2	0	2	Export	554	New Zealand	NZL	458	Malaysia	MYS								23	CRUDE RUBBER	1	No Quantity							15009			0
S3	2016	2016	2016	2	0	2	Export	554	New Zealand	NZL	540	New Caledonia	NCL								23	CRUDE RUBBER	1	No Quantity							1025			0
S3	2016	2016	2016	2	0	2	Export	554	New Zealand	NZL	548	Vanuatu	VUT								23	CRUDE RUBBER	1	No Quantity							1332			0
S3	2016	2016	2016	2	0	2	Export	554	New Zealand	NZL	574	Norfolk Isds	NFK								23	CRUDE RUBBER	1	No Quantity							143			0
S3	2016	2016	2016	2	0	2	Export	554	New Zealand	NZL	598	Papua New Guinea	PNG								23	CRUDE RUBBER	1	No Quantity							42741			0
S3	2016	2016	2016	2	0	2	Export	554	New Zealand	NZL	699	India	IND								23	CRUDE RUBBER	1	No Quantity							59715			0
S3	2016	2016	2016	2	0	2	Export	554	New Zealand	NZL	702	Singapore	SGP								23	CRUDE RUBBER	1	No Quantity							34877			0
S3	2016	2016	2016	2	0	2	Export	554	New Zealand	NZL	710	South Africa	ZAF								23	CRUDE RUBBER	1	No Quantity							68			0
S3	2016	2016	2016	2	0	2	Export	554	New Zealand	NZL	776	Tonga	TON								23	CRUDE RUBBER	1	No Quantity							297			0
S3	2016	2016	2016	2	0	2	Export	554	New Zealand	NZL	826	United Kingdom	GBR								23	CRUDE RUBBER	1	No Quantity							43385			0
S3	2016	2016	2016	2	0	2	Export	554	New Zealand	NZL	842	USA	USA								23	CRUDE RUBBER	1	No Quantity							800			0
S3	2016	2016	2016	2	0	2	Export	554	New Zealand	NZL	882	Samoa	WSM								23	CRUDE RUBBER	1	No Quantity							17138			0
S3	2016	2016	2016	2	0	2	Export	558	Nicaragua	NIC	0	World	WLD								23	CRUDE RUBBER	1	No Quantity			0		0		32079			0
S3	2016	2016	2016	2	0	2	Export	558	Nicaragua	NIC	188	Costa Rica	CRI								23	CRUDE RUBBER	1	No Quantity			0		0		500			0
S3	2016	2016	2016	2	0	2	Export	558	Nicaragua	NIC	340	Honduras	HND								23	CRUDE RUBBER	1	No Quantity			0		0		31578			0
S3	2016	2016	2016	2	0	2	Export	558	Nicaragua	NIC	842	USA	USA								23	CRUDE RUBBER	1	No Quantity			0		0		1			0
S3	2016	2016	2016	2	0	2	Export	554	New Zealand	NZL	0	World	WLD								24	CORK AND WOOD	1	No Quantity							2488593199			0
S3	2016	2016	2016	2	0	2	Export	554	New Zealand	NZL	16	American Samoa	ASM								24	CORK AND WOOD	1	No Quantity							699385			0
S3	2016	2016	2016	2	0	2	Export	554	New Zealand	NZL	36	Australia	AUS								24	CORK AND WOOD	1	No Quantity							151087556			0
S3	2016	2016	2016	2	0	2	Export	554	New Zealand	NZL	48	Bahrain	BHR								24	CORK AND WOOD	1	No Quantity							26550			0
S3	2016	2016	2016	2	0	2	Export	554	New Zealand	NZL	50	Bangladesh	BGD								24	CORK AND WOOD	1	No Quantity							29505			0
S3	2016	2016	2016	2	0	2	Export	554	New Zealand	NZL	56	Belgium	BEL								24	CORK AND WOOD	1	No Quantity							151205			0
S3	2016	2016	2016	2	0	2	Export	554	New Zealand	NZL	90	Solomon Isds	SLB								24	CORK AND WOOD	1	No Quantity							34971			0
S3	2016	2016	2016	2	0	2	Export	554	New Zealand	NZL	116	Cambodia	KHM								24	CORK AND WOOD	1	No Quantity							57879			0
S3	2016	2016	2016	2	0	2	Export	554	New Zealand	NZL	124	Canada	CAN								24	CORK AND WOOD	1	No Quantity							189356			0
S3	2016	2016	2016	2	0	2	Export	554	New Zealand	NZL	144	Sri Lanka	LKA								24	CORK AND WOOD	1	No Quantity							101032			0
S3	2016	2016	2016	2	0	2	Export	554	New Zealand	NZL	152	Chile	CHL								24	CORK AND WOOD	1	No Quantity							2767547			0
S3	2016	2016	2016	2	0	2	Export	554	New Zealand	NZL	156	China	CHN								24	CORK AND WOOD	1	No Quantity							1358221498			0
S3	2016	2016	2016	2	0	2	Export	554	New Zealand	NZL	162	Christmas Isds	CXR								24	CORK AND WOOD	1	No Quantity							6987			0
S3	2016	2016	2016	2	0	2	Export	554	New Zealand	NZL	184	Cook Isds	COK								24	CORK AND WOOD	1	No Quantity							2514608			0
S3	2016	2016	2016	2	0	2	Export	554	New Zealand	NZL	208	Denmark	DNK								24	CORK AND WOOD	1	No Quantity							251459			0
S3	2016	2016	2016	2	0	2	Export	554	New Zealand	NZL	233	Estonia	EST								24	CORK AND WOOD	1	No Quantity							715077			0
S3	2016	2016	2016	2	0	2	Export	554	New Zealand	NZL	242	Fiji	FJI								24	CORK AND WOOD	1	No Quantity							10836210			0
S3	2016	2016	2016	2	0	2	Export	554	New Zealand	NZL	246	Finland	FIN								24	CORK AND WOOD	1	No Quantity							1507076			0
S3	2016	2016	2016	2	0	2	Export	554	New Zealand	NZL	251	France	FRA								24	CORK AND WOOD	1	No Quantity							1230239			0
S3	2016	2016	2016	2	0	2	Export	554	New Zealand	NZL	258	French Polynesia	PYF								24	CORK AND WOOD	1	No Quantity							2567500			0
S3	2016	2016	2016	2	0	2	Export	554	New Zealand	NZL	276	Germany	DEU								24	CORK AND WOOD	1	No Quantity							2839780			0
S3	2016	2016	2016	2	0	2	Export	554	New Zealand	NZL	296	Kiribati	KIR								24	CORK AND WOOD	1	No Quantity							735036			0
S3	2016	2016	2016	2	0	2	Export	554	New Zealand	NZL	344	China, Hong Kong SAR	HKG								24	CORK AND WOOD	1	No Quantity							13262179			0
S3	2016	2016	2016	2	0	2	Export	554	New Zealand	NZL	360	Indonesia	IDN								24	CORK AND WOOD	1	No Quantity							20917073			0
S3	2016	2016	2016	2	0	2	Export	554	New Zealand	NZL	381	Italy	ITA								24	CORK AND WOOD	1	No Quantity							351790			0
S3	2016	2016	2016	2	0	2	Export	554	New Zealand	NZL	392	Japan	JPN								24	CORK AND WOOD	1	No Quantity							107811082			0
S3	2016	2016	2016	2	0	2	Export	554	New Zealand	NZL	410	Rep. of Korea	KOR								24	CORK AND WOOD	1	No Quantity							285880501			0
S3	2016	2016	2016	2	0	2	Export	554	New Zealand	NZL	414	Kuwait	KWT								24	CORK AND WOOD	1	No Quantity							390559			0
S3	2016	2016	2016	2	0	2	Export	554	New Zealand	NZL	458	Malaysia	MYS								24	CORK AND WOOD	1	No Quantity							5743909			0
S3	2016	2016	2016	2	0	2	Export	554	New Zealand	NZL	462	Maldives	MDV								24	CORK AND WOOD	1	No Quantity							3873797			0
S3	2016	2016	2016	2	0	2	Export	554	New Zealand	NZL	480	Mauritius	MUS								24	CORK AND WOOD	1	No Quantity							1599801			0
S3	2016	2016	2016	2	0	2	Export	554	New Zealand	NZL	484	Mexico	MEX								24	CORK AND WOOD	1	No Quantity							34972			0
S3	2016	2016	2016	2	0	2	Export	554	New Zealand	NZL	490	Other Asia, nes									24	CORK AND WOOD	1	No Quantity							36406262			0
S3	2016	2016	2016	2	0	2	Export	554	New Zealand	NZL	512	Oman	OMN								24	CORK AND WOOD	1	No Quantity							651787			0
S3	2016	2016	2016	2	0	2	Export	554	New Zealand	NZL	520	Nauru	NRU								24	CORK AND WOOD	1	No Quantity							23956			0
S3	2016	2016	2016	2	0	2	Export	554	New Zealand	NZL	524	Nepal	NPL								24	CORK AND WOOD	1	No Quantity							18790			0
S3	2016	2016	2016	2	0	2	Export	554	New Zealand	NZL	528	Netherlands	NLD								24	CORK AND WOOD	1	No Quantity							23141481			0
S3	2016	2016	2016	2	0	2	Export	554	New Zealand	NZL	540	New Caledonia	NCL								24	CORK AND WOOD	1	No Quantity							5580969			0
S3	2016	2016	2016	2	0	2	Export	554	New Zealand	NZL	548	Vanuatu	VUT								24	CORK AND WOOD	1	No Quantity							3443913			0
S3	2016	2016	2016	2	0	2	Export	554	New Zealand	NZL	570	Niue	NIU								24	CORK AND WOOD	1	No Quantity							721065			0
S3	2016	2016	2016	2	0	2	Export	554	New Zealand	NZL	574	Norfolk Isds	NFK								24	CORK AND WOOD	1	No Quantity							308254			0
S3	2016	2016	2016	2	0	2	Export	554	New Zealand	NZL	579	Norway	NOR								24	CORK AND WOOD	1	No Quantity							6925636			0
S3	2016	2016	2016	2	0	2	Export	554	New Zealand	NZL	580	N. Mariana Isds	MNP								24	CORK AND WOOD	1	No Quantity							79809			0
S3	2016	2016	2016	2	0	2	Export	554	New Zealand	NZL	583	FS Micronesia	FSM								24	CORK AND WOOD	1	No Quantity							486133			0
S3	2016	2016	2016	2	0	2	Export	554	New Zealand	NZL	584	Marshall Isds	MHL								24	CORK AND WOOD	1	No Quantity							406133			0
S3	2016	2016	2016	2	0	2	Export	554	New Zealand	NZL	585	Palau	PLW								24	CORK AND WOOD	1	No Quantity							27692			0
S3	2016	2016	2016	2	0	2	Export	554	New Zealand	NZL	586	Pakistan	PAK								24	CORK AND WOOD	1	No Quantity							147589			0
S3	2016	2016	2016	2	0	2	Export	554	New Zealand	NZL	598	Papua New Guinea	PNG								24	CORK AND WOOD	1	No Quantity							250445			0
S3	2016	2016	2016	2	0	2	Export	554	New Zealand	NZL	608	Philippines	PHL								24	CORK AND WOOD	1	No Quantity							15852572			0
S3	2016	2016	2016	2	0	2	Export	554	New Zealand	NZL	612	Pitcairn	PCN								24	CORK AND WOOD	1	No Quantity							5326			0
S3	2016	2016	2016	2	0	2	Export	554	New Zealand	NZL	626	Timor-Leste	TLS								24	CORK AND WOOD	1	No Quantity							36210			0
S3	2016	2016	2016	2	0	2	Export	554	New Zealand	NZL	634	Qatar	QAT								24	CORK AND WOOD	1	No Quantity							1854			0
S3	2016	2016	2016	2	0	2	Export	554	New Zealand	NZL	682	Saudi Arabia	SAU								24	CORK AND WOOD	1	No Quantity							5756405			0
S3	2016	2016	2016	2	0	2	Export	554	New Zealand	NZL	690	Seychelles	SYC								24	CORK AND WOOD	1	No Quantity							262160			0
S3	2016	2016	2016	2	0	2	Export	554	New Zealand	NZL	699	India	IND								24	CORK AND WOOD	1	No Quantity							173963679			0
S3	2016	2016	2016	2	0	2	Export	554	New Zealand	NZL	702	Singapore	SGP								24	CORK AND WOOD	1	No Quantity							4331155			0
S3	2016	2016	2016	2	0	2	Export	554	New Zealand	NZL	704	Viet Nam	VNM								24	CORK AND WOOD	1	No Quantity							42133846			0
S3	2016	2016	2016	2	0	2	Export	554	New Zealand	NZL	706	Somalia	SOM								24	CORK AND WOOD	1	No Quantity							2179557			0
S3	2016	2016	2016	2	0	2	Export	554	New Zealand	NZL	724	Spain	ESP								24	CORK AND WOOD	1	No Quantity							8261971			0
S3	2016	2016	2016	2	0	2	Export	554	New Zealand	NZL	764	Thailand	THA								24	CORK AND WOOD	1	No Quantity							23417324			0
S3	2016	2016	2016	2	0	2	Export	554	New Zealand	NZL	776	Tonga	TON								24	CORK AND WOOD	1	No Quantity							3854543			0
S3	2016	2016	2016	2	0	2	Export	554	New Zealand	NZL	784	United Arab Emirates	ARE								24	CORK AND WOOD	1	No Quantity							4640567			0
S3	2016	2016	2016	2	0	2	Export	554	New Zealand	NZL	792	Turkey	TUR								24	CORK AND WOOD	1	No Quantity							1210			0
S3	2016	2016	2016	2	0	2	Export	554	New Zealand	NZL	798	Tuvalu	TUV								24	CORK AND WOOD	1	No Quantity							295302			0
S3	2016	2016	2016	2	0	2	Export	554	New Zealand	NZL	826	United Kingdom	GBR								24	CORK AND WOOD	1	No Quantity							1099285			0
S3	2016	2016	2016	2	0	2	Export	554	New Zealand	NZL	834	United Rep. of Tanzania	TZA								24	CORK AND WOOD	1	No Quantity							9853			0
S3	2016	2016	2016	2	0	2	Export	554	New Zealand	NZL	842	USA	USA								24	CORK AND WOOD	1	No Quantity							140751663			0
S3	2016	2016	2016	2	0	2	Export	554	New Zealand	NZL	876	Wallis and Futuna Isds	WLF								24	CORK AND WOOD	1	No Quantity							193349			0
S3	2016	2016	2016	2	0	2	Export	554	New Zealand	NZL	882	Samoa	WSM								24	CORK AND WOOD	1	No Quantity							6489336			0
S3	2016	2016	2016	2	0	2	Export	558	Nicaragua	NIC	0	World	WLD								24	CORK AND WOOD	1	No Quantity			0		0		5714237			0
S3	2016	2016	2016	2	0	2	Export	558	Nicaragua	NIC	92	Br. Virgin Isds	VGB								24	CORK AND WOOD	1	No Quantity			0		0		3146			0
S3	2016	2016	2016	2	0	2	Export	558	Nicaragua	NIC	124	Canada	CAN								24	CORK AND WOOD	1	No Quantity			0		0		24371			0
S3	2016	2016	2016	2	0	2	Export	558	Nicaragua	NIC	156	China	CHN								24	CORK AND WOOD	1	No Quantity			0		0		3087463			0
S3	2016	2016	2016	2	0	2	Export	558	Nicaragua	NIC	188	Costa Rica	CRI								24	CORK AND WOOD	1	No Quantity			0		0		337102			0
S3	2016	2016	2016	2	0	2	Export	558	Nicaragua	NIC	214	Dominican Rep.	DOM								24	CORK AND WOOD	1	No Quantity			0		0		187804			0
S3	2016	2016	2016	2	0	2	Export	558	Nicaragua	NIC	251	France	FRA								24	CORK AND WOOD	1	No Quantity			0		0		34559			0
S3	2016	2016	2016	2	0	2	Export	558	Nicaragua	NIC	276	Germany	DEU								24	CORK AND WOOD	1	No Quantity			0		0		17864			0
S3	2016	2016	2016	2	0	2	Export	558	Nicaragua	NIC	320	Guatemala	GTM								24	CORK AND WOOD	1	No Quantity			0		0		59906			0
S3	2016	2016	2016	2	0	2	Export	558	Nicaragua	NIC	340	Honduras	HND								24	CORK AND WOOD	1	No Quantity			0		0		205124			0
S3	2016	2016	2016	2	0	2	Export	558	Nicaragua	NIC	490	Other Asia, nes									24	CORK AND WOOD	1	No Quantity			0		0		21070			0
S3	2016	2016	2016	2	0	2	Export	558	Nicaragua	NIC	528	Netherlands	NLD								24	CORK AND WOOD	1	No Quantity			0		0		103590			0
S3	2016	2016	2016	2	0	2	Export	558	Nicaragua	NIC	591	Panama	PAN								24	CORK AND WOOD	1	No Quantity			0		0		30018			0
S3	2016	2016	2016	2	0	2	Export	558	Nicaragua	NIC	699	India	IND								24	CORK AND WOOD	1	No Quantity			0		0		789474			0
S3	2016	2016	2016	2	0	2	Export	558	Nicaragua	NIC	724	Spain	ESP								24	CORK AND WOOD	1	No Quantity			0		0		61623			0
S3	2016	2016	2016	2	0	2	Export	558	Nicaragua	NIC	784	United Arab Emirates	ARE								24	CORK AND WOOD	1	No Quantity			0		0		2094			0
S3	2016	2016	2016	2	0	2	Export	558	Nicaragua	NIC	842	USA	USA								24	CORK AND WOOD	1	No Quantity			0		0		749023			0
S3	2016	2016	2016	2	0	2	Export	554	New Zealand	NZL	0	World	WLD								25	PULP AND WASTE PAPER	1	No Quantity							485282545			0
S3	2016	2016	2016	2	0	2	Export	554	New Zealand	NZL	16	American Samoa	ASM								25	PULP AND WASTE PAPER	1	No Quantity							2970			0
S3	2016	2016	2016	2	0	2	Export	554	New Zealand	NZL	36	Australia	AUS								25	PULP AND WASTE PAPER	1	No Quantity							61463652			0
S3	2016	2016	2016	2	0	2	Export	554	New Zealand	NZL	50	Bangladesh	BGD								25	PULP AND WASTE PAPER	1	No Quantity							836531			0
S3	2016	2016	2016	2	0	2	Export	554	New Zealand	NZL	56	Belgium	BEL								25	PULP AND WASTE PAPER	1	No Quantity							3295041			0
S3	2016	2016	2016	2	0	2	Export	554	New Zealand	NZL	144	Sri Lanka	LKA								25	PULP AND WASTE PAPER	1	No Quantity							305832			0
S3	2016	2016	2016	2	0	2	Export	554	New Zealand	NZL	156	China	CHN								25	PULP AND WASTE PAPER	1	No Quantity							152308724			0
S3	2016	2016	2016	2	0	2	Export	554	New Zealand	NZL	246	Finland	FIN								25	PULP AND WASTE PAPER	1	No Quantity							699			0
S3	2016	2016	2016	2	0	2	Export	554	New Zealand	NZL	344	China, Hong Kong SAR	HKG								25	PULP AND WASTE PAPER	1	No Quantity							6112			0
S3	2016	2016	2016	2	0	2	Export	554	New Zealand	NZL	360	Indonesia	IDN								25	PULP AND WASTE PAPER	1	No Quantity							68562798			0
S3	2016	2016	2016	2	0	2	Export	554	New Zealand	NZL	392	Japan	JPN								25	PULP AND WASTE PAPER	1	No Quantity							38546602			0
S3	2016	2016	2016	2	0	2	Export	554	New Zealand	NZL	410	Rep. of Korea	KOR								25	PULP AND WASTE PAPER	1	No Quantity							37351759			0
S3	2016	2016	2016	2	0	2	Export	554	New Zealand	NZL	458	Malaysia	MYS								25	PULP AND WASTE PAPER	1	No Quantity							10202608			0
S3	2016	2016	2016	2	0	2	Export	554	New Zealand	NZL	490	Other Asia, nes									25	PULP AND WASTE PAPER	1	No Quantity							10912611			0
S3	2016	2016	2016	2	0	2	Export	554	New Zealand	NZL	528	Netherlands	NLD								25	PULP AND WASTE PAPER	1	No Quantity							162654			0
S3	2016	2016	2016	2	0	2	Export	554	New Zealand	NZL	566	Nigeria	NGA								25	PULP AND WASTE PAPER	1	No Quantity							963858			0
S3	2016	2016	2016	2	0	2	Export	554	New Zealand	NZL	586	Pakistan	PAK								25	PULP AND WASTE PAPER	1	No Quantity							4088560			0
S3	2016	2016	2016	2	0	2	Export	554	New Zealand	NZL	598	Papua New Guinea	PNG								25	PULP AND WASTE PAPER	1	No Quantity							35			0
S3	2016	2016	2016	2	0	2	Export	554	New Zealand	NZL	608	Philippines	PHL								25	PULP AND WASTE PAPER	1	No Quantity							3802776			0
S3	2016	2016	2016	2	0	2	Export	554	New Zealand	NZL	682	Saudi Arabia	SAU								25	PULP AND WASTE PAPER	1	No Quantity							10383			0
S3	2016	2016	2016	2	0	2	Export	554	New Zealand	NZL	699	India	IND								25	PULP AND WASTE PAPER	1	No Quantity							24746252			0
S3	2016	2016	2016	2	0	2	Export	554	New Zealand	NZL	702	Singapore	SGP								25	PULP AND WASTE PAPER	1	No Quantity							22503073			0
S3	2016	2016	2016	2	0	2	Export	554	New Zealand	NZL	704	Viet Nam	VNM								25	PULP AND WASTE PAPER	1	No Quantity							1322802			0
S3	2016	2016	2016	2	0	2	Export	554	New Zealand	NZL	710	South Africa	ZAF								25	PULP AND WASTE PAPER	1	No Quantity							25612273			0
S3	2016	2016	2016	2	0	2	Export	554	New Zealand	NZL	724	Spain	ESP								25	PULP AND WASTE PAPER	1	No Quantity							324864			0
S3	2016	2016	2016	2	0	2	Export	554	New Zealand	NZL	757	Switzerland	CHE								25	PULP AND WASTE PAPER	1	No Quantity							273738			0
S3	2016	2016	2016	2	0	2	Export	554	New Zealand	NZL	764	Thailand	THA								25	PULP AND WASTE PAPER	1	No Quantity							17675339			0
S3	2016	2016	2016	2	0	2	Export	558	Nicaragua	NIC	0	World	WLD								25	PULP AND WASTE PAPER	1	No Quantity			0		0		6181112			0
S3	2016	2016	2016	2	0	2	Export	558	Nicaragua	NIC	152	Chile	CHL								25	PULP AND WASTE PAPER	1	No Quantity			0		0		55628			0
S3	2016	2016	2016	2	0	2	Export	558	Nicaragua	NIC	156	China	CHN								25	PULP AND WASTE PAPER	1	No Quantity			0		0		555935			0
S3	2016	2016	2016	2	0	2	Export	558	Nicaragua	NIC	170	Colombia	COL								25	PULP AND WASTE PAPER	1	No Quantity			0		0		12798			0
S3	2016	2016	2016	2	0	2	Export	558	Nicaragua	NIC	188	Costa Rica	CRI								25	PULP AND WASTE PAPER	1	No Quantity			0		0		1499444			0
S3	2016	2016	2016	2	0	2	Export	558	Nicaragua	NIC	218	Ecuador	ECU								25	PULP AND WASTE PAPER	1	No Quantity			0		0		1845623			0
S3	2016	2016	2016	2	0	2	Export	558	Nicaragua	NIC	222	El Salvador	SLV								25	PULP AND WASTE PAPER	1	No Quantity			0		0		1570808			0
S3	2016	2016	2016	2	0	2	Export	558	Nicaragua	NIC	320	Guatemala	GTM								25	PULP AND WASTE PAPER	1	No Quantity			0		0		272417			0
S3	2016	2016	2016	2	0	2	Export	558	Nicaragua	NIC	340	Honduras	HND								25	PULP AND WASTE PAPER	1	No Quantity			0		0		40558			0
S3	2016	2016	2016	2	0	2	Export	558	Nicaragua	NIC	410	Rep. of Korea	KOR								25	PULP AND WASTE PAPER	1	No Quantity			0		0		33391			0
S3	2016	2016	2016	2	0	2	Export	558	Nicaragua	NIC	490	Other Asia, nes									25	PULP AND WASTE PAPER	1	No Quantity			0		0		213115			0
S3	2016	2016	2016	2	0	2	Export	558	Nicaragua	NIC	764	Thailand	THA								25	PULP AND WASTE PAPER	1	No Quantity			0		0		81389			0
S3	2016	2016	2016	2	0	2	Export	554	New Zealand	NZL	0	World	WLD								26	TEXTILE FIBRES	1	No Quantity							478009765			0
S3	2016	2016	2016	2	0	2	Export	554	New Zealand	NZL	16	American Samoa	ASM								26	TEXTILE FIBRES	1	No Quantity							2935			0
S3	2016	2016	2016	2	0	2	Export	554	New Zealand	NZL	36	Australia	AUS								26	TEXTILE FIBRES	1	No Quantity							10490380			0
S3	2016	2016	2016	2	0	2	Export	554	New Zealand	NZL	40	Austria	AUT								26	TEXTILE FIBRES	1	No Quantity							1832			0
S3	2016	2016	2016	2	0	2	Export	554	New Zealand	NZL	56	Belgium	BEL								26	TEXTILE FIBRES	1	No Quantity							6083055			0
S3	2016	2016	2016	2	0	2	Export	554	New Zealand	NZL	90	Solomon Isds	SLB								26	TEXTILE FIBRES	1	No Quantity							51982			0
S3	2016	2016	2016	2	0	2	Export	554	New Zealand	NZL	100	Bulgaria	BGR								26	TEXTILE FIBRES	1	No Quantity							3416271			0
S3	2016	2016	2016	2	0	2	Export	554	New Zealand	NZL	124	Canada	CAN								26	TEXTILE FIBRES	1	No Quantity							1431927			0
S3	2016	2016	2016	2	0	2	Export	554	New Zealand	NZL	144	Sri Lanka	LKA								26	TEXTILE FIBRES	1	No Quantity							20			0
S3	2016	2016	2016	2	0	2	Export	554	New Zealand	NZL	152	Chile	CHL								26	TEXTILE FIBRES	1	No Quantity							6365			0
S3	2016	2016	2016	2	0	2	Export	554	New Zealand	NZL	156	China	CHN								26	TEXTILE FIBRES	1	No Quantity							221506446			0
S3	2016	2016	2016	2	0	2	Export	554	New Zealand	NZL	170	Colombia	COL								26	TEXTILE FIBRES	1	No Quantity							90464			0
S3	2016	2016	2016	2	0	2	Export	554	New Zealand	NZL	184	Cook Isds	COK								26	TEXTILE FIBRES	1	No Quantity							10054			0
S3	2016	2016	2016	2	0	2	Export	554	New Zealand	NZL	203	Czechia	CZE								26	TEXTILE FIBRES	1	No Quantity							1867			0
S3	2016	2016	2016	2	0	2	Export	554	New Zealand	NZL	208	Denmark	DNK								26	TEXTILE FIBRES	1	No Quantity							813811			0
S3	2016	2016	2016	2	0	2	Export	554	New Zealand	NZL	233	Estonia	EST								26	TEXTILE FIBRES	1	No Quantity							805626			0
S3	2016	2016	2016	2	0	2	Export	554	New Zealand	NZL	242	Fiji	FJI								26	TEXTILE FIBRES	1	No Quantity							42765			0
S3	2016	2016	2016	2	0	2	Export	554	New Zealand	NZL	246	Finland	FIN								26	TEXTILE FIBRES	1	No Quantity							492			0
S3	2016	2016	2016	2	0	2	Export	554	New Zealand	NZL	251	France	FRA								26	TEXTILE FIBRES	1	No Quantity							6921191			0
S3	2016	2016	2016	2	0	2	Export	554	New Zealand	NZL	258	French Polynesia	PYF								26	TEXTILE FIBRES	1	No Quantity							1251			0
S3	2016	2016	2016	2	0	2	Export	554	New Zealand	NZL	276	Germany	DEU								26	TEXTILE FIBRES	1	No Quantity							27045980			0
S3	2016	2016	2016	2	0	2	Export	554	New Zealand	NZL	288	Ghana	GHA								26	TEXTILE FIBRES	1	No Quantity							314			0
S3	2016	2016	2016	2	0	2	Export	554	New Zealand	NZL	296	Kiribati	KIR								26	TEXTILE FIBRES	1	No Quantity							17561			0
S3	2016	2016	2016	2	0	2	Export	554	New Zealand	NZL	300	Greece	GRC								26	TEXTILE FIBRES	1	No Quantity							270856			0
S3	2016	2016	2016	2	0	2	Export	554	New Zealand	NZL	344	China, Hong Kong SAR	HKG								26	TEXTILE FIBRES	1	No Quantity							1107			0
S3	2016	2016	2016	2	0	2	Export	554	New Zealand	NZL	360	Indonesia	IDN								26	TEXTILE FIBRES	1	No Quantity							574995			0
S3	2016	2016	2016	2	0	2	Export	554	New Zealand	NZL	364	Iran	IRN								26	TEXTILE FIBRES	1	No Quantity							9035533			0
S3	2016	2016	2016	2	0	2	Export	554	New Zealand	NZL	376	Israel	ISR								26	TEXTILE FIBRES	1	No Quantity							13214			0
S3	2016	2016	2016	2	0	2	Export	554	New Zealand	NZL	381	Italy	ITA								26	TEXTILE FIBRES	1	No Quantity							47205040			0
S3	2016	2016	2016	2	0	2	Export	554	New Zealand	NZL	392	Japan	JPN								26	TEXTILE FIBRES	1	No Quantity							8826749			0
S3	2016	2016	2016	2	0	2	Export	554	New Zealand	NZL	400	Jordan	JOR								26	TEXTILE FIBRES	1	No Quantity							1397			0
S3	2016	2016	2016	2	0	2	Export	554	New Zealand	NZL	410	Rep. of Korea	KOR								26	TEXTILE FIBRES	1	No Quantity							508289			0
S3	2016	2016	2016	2	0	2	Export	554	New Zealand	NZL	428	Latvia	LVA								26	TEXTILE FIBRES	1	No Quantity							2095742			0
S3	2016	2016	2016	2	0	2	Export	554	New Zealand	NZL	440	Lithuania	LTU								26	TEXTILE FIBRES	1	No Quantity							11458150			0
S3	2016	2016	2016	2	0	2	Export	554	New Zealand	NZL	458	Malaysia	MYS								26	TEXTILE FIBRES	1	No Quantity							2288657			0
S3	2016	2016	2016	2	0	2	Export	554	New Zealand	NZL	480	Mauritius	MUS								26	TEXTILE FIBRES	1	No Quantity							2270877			0
S3	2016	2016	2016	2	0	2	Export	554	New Zealand	NZL	484	Mexico	MEX								26	TEXTILE FIBRES	1	No Quantity							2562055			0
S3	2016	2016	2016	2	0	2	Export	554	New Zealand	NZL	490	Other Asia, nes									26	TEXTILE FIBRES	1	No Quantity							662371			0
S3	2016	2016	2016	2	0	2	Export	554	New Zealand	NZL	504	Morocco	MAR								26	TEXTILE FIBRES	1	No Quantity							79431			0
S3	2016	2016	2016	2	0	2	Export	554	New Zealand	NZL	524	Nepal	NPL								26	TEXTILE FIBRES	1	No Quantity							7310357			0
S3	2016	2016	2016	2	0	2	Export	554	New Zealand	NZL	528	Netherlands	NLD								26	TEXTILE FIBRES	1	No Quantity							587742			0
S3	2016	2016	2016	2	0	2	Export	554	New Zealand	NZL	540	New Caledonia	NCL								26	TEXTILE FIBRES	1	No Quantity							16222			0
S3	2016	2016	2016	2	0	2	Export	554	New Zealand	NZL	548	Vanuatu	VUT								26	TEXTILE FIBRES	1	No Quantity							256			0
S3	2016	2016	2016	2	0	2	Export	554	New Zealand	NZL	570	Niue	NIU								26	TEXTILE FIBRES	1	No Quantity							20319			0
S3	2016	2016	2016	2	0	2	Export	554	New Zealand	NZL	579	Norway	NOR								26	TEXTILE FIBRES	1	No Quantity							509925			0
S3	2016	2016	2016	2	0	2	Export	554	New Zealand	NZL	584	Marshall Isds	MHL								26	TEXTILE FIBRES	1	No Quantity							329			0
S3	2016	2016	2016	2	0	2	Export	554	New Zealand	NZL	586	Pakistan	PAK								26	TEXTILE FIBRES	1	No Quantity							920387			0
S3	2016	2016	2016	2	0	2	Export	554	New Zealand	NZL	598	Papua New Guinea	PNG								26	TEXTILE FIBRES	1	No Quantity							8738532			0
S3	2016	2016	2016	2	0	2	Export	554	New Zealand	NZL	616	Poland	POL								26	TEXTILE FIBRES	1	No Quantity							424528			0
S3	2016	2016	2016	2	0	2	Export	554	New Zealand	NZL	620	Portugal	PRT								26	TEXTILE FIBRES	1	No Quantity							2439709			0
S3	2016	2016	2016	2	0	2	Export	554	New Zealand	NZL	642	Romania	ROU								26	TEXTILE FIBRES	1	No Quantity							71459			0
S3	2016	2016	2016	2	0	2	Export	554	New Zealand	NZL	643	Russian Federation	RUS								26	TEXTILE FIBRES	1	No Quantity							9999			0
S3	2016	2016	2016	2	0	2	Export	554	New Zealand	NZL	699	India	IND								26	TEXTILE FIBRES	1	No Quantity							28901596			0
S3	2016	2016	2016	2	0	2	Export	554	New Zealand	NZL	702	Singapore	SGP								26	TEXTILE FIBRES	1	No Quantity							61954			0
S3	2016	2016	2016	2	0	2	Export	554	New Zealand	NZL	705	Slovenia	SVN								26	TEXTILE FIBRES	1	No Quantity							144564			0
S3	2016	2016	2016	2	0	2	Export	554	New Zealand	NZL	710	South Africa	ZAF								26	TEXTILE FIBRES	1	No Quantity							1578713			0
S3	2016	2016	2016	2	0	2	Export	554	New Zealand	NZL	724	Spain	ESP								26	TEXTILE FIBRES	1	No Quantity							659164			0
S3	2016	2016	2016	2	0	2	Export	554	New Zealand	NZL	752	Sweden	SWE								26	TEXTILE FIBRES	1	No Quantity							9753			0
S3	2016	2016	2016	2	0	2	Export	554	New Zealand	NZL	757	Switzerland	CHE								26	TEXTILE FIBRES	1	No Quantity							607222			0
S3	2016	2016	2016	2	0	2	Export	554	New Zealand	NZL	764	Thailand	THA								26	TEXTILE FIBRES	1	No Quantity							6717770			0
S3	2016	2016	2016	2	0	2	Export	554	New Zealand	NZL	768	Togo	TGO								26	TEXTILE FIBRES	1	No Quantity							22555			0
S3	2016	2016	2016	2	0	2	Export	554	New Zealand	NZL	776	Tonga	TON								26	TEXTILE FIBRES	1	No Quantity							44387			0
S3	2016	2016	2016	2	0	2	Export	554	New Zealand	NZL	784	United Arab Emirates	ARE								26	TEXTILE FIBRES	1	No Quantity							10041			0
S3	2016	2016	2016	2	0	2	Export	554	New Zealand	NZL	792	Turkey	TUR								26	TEXTILE FIBRES	1	No Quantity							2782981			0
S3	2016	2016	2016	2	0	2	Export	554	New Zealand	NZL	798	Tuvalu	TUV								26	TEXTILE FIBRES	1	No Quantity							1048			0
S3	2016	2016	2016	2	0	2	Export	554	New Zealand	NZL	818	Egypt	EGY								26	TEXTILE FIBRES	1	No Quantity							5475436			0
S3	2016	2016	2016	2	0	2	Export	554	New Zealand	NZL	826	United Kingdom	GBR								26	TEXTILE FIBRES	1	No Quantity							37379310			0
S3	2016	2016	2016	2	0	2	Export	554	New Zealand	NZL	834	United Rep. of Tanzania	TZA								26	TEXTILE FIBRES	1	No Quantity							591			0
S3	2016	2016	2016	2	0	2	Export	554	New Zealand	NZL	842	USA	USA								26	TEXTILE FIBRES	1	No Quantity							5468122			0
S3	2016	2016	2016	2	0	2	Export	554	New Zealand	NZL	858	Uruguay	URY								26	TEXTILE FIBRES	1	No Quantity							480960			0
S3	2016	2016	2016	2	0	2	Export	554	New Zealand	NZL	882	Samoa	WSM								26	TEXTILE FIBRES	1	No Quantity							16777			0
S3	2016	2016	2016	2	0	2	Export	558	Nicaragua	NIC	0	World	WLD								26	TEXTILE FIBRES	1	No Quantity			0		0		5123262			0
S3	2016	2016	2016	2	0	2	Export	558	Nicaragua	NIC	32	Argentina	ARG								26	TEXTILE FIBRES	1	No Quantity			0		0		900			0
S3	2016	2016	2016	2	0	2	Export	558	Nicaragua	NIC	76	Brazil	BRA								26	TEXTILE FIBRES	1	No Quantity			0		0		8053			0
S3	2016	2016	2016	2	0	2	Export	558	Nicaragua	NIC	124	Canada	CAN								26	TEXTILE FIBRES	1	No Quantity			0		0		499			0
S3	2016	2016	2016	2	0	2	Export	558	Nicaragua	NIC	152	Chile	CHL								26	TEXTILE FIBRES	1	No Quantity			0		0		289040			0
S3	2016	2016	2016	2	0	2	Export	558	Nicaragua	NIC	170	Colombia	COL								26	TEXTILE FIBRES	1	No Quantity			0		0		800			0
S3	2016	2016	2016	2	0	2	Export	558	Nicaragua	NIC	188	Costa Rica	CRI								26	TEXTILE FIBRES	1	No Quantity			0		0		210002			0
S3	2016	2016	2016	2	0	2	Export	558	Nicaragua	NIC	192	Cuba	CUB								26	TEXTILE FIBRES	1	No Quantity			0		0		21916			0
S3	2016	2016	2016	2	0	2	Export	558	Nicaragua	NIC	214	Dominican Rep.	DOM								26	TEXTILE FIBRES	1	No Quantity			0		0		600			0
S3	2016	2016	2016	2	0	2	Export	558	Nicaragua	NIC	218	Ecuador	ECU								26	TEXTILE FIBRES	1	No Quantity			0		0		893			0
S3	2016	2016	2016	2	0	2	Export	558	Nicaragua	NIC	222	El Salvador	SLV								26	TEXTILE FIBRES	1	No Quantity			0		0		900170			0
S3	2016	2016	2016	2	0	2	Export	558	Nicaragua	NIC	251	France	FRA								26	TEXTILE FIBRES	1	No Quantity			0		0		2571			0
S3	2016	2016	2016	2	0	2	Export	558	Nicaragua	NIC	320	Guatemala	GTM								26	TEXTILE FIBRES	1	No Quantity			0		0		178722			0
S3	2016	2016	2016	2	0	2	Export	558	Nicaragua	NIC	340	Honduras	HND								26	TEXTILE FIBRES	1	No Quantity			0		0		1596357			0
S3	2016	2016	2016	2	0	2	Export	558	Nicaragua	NIC	381	Italy	ITA								26	TEXTILE FIBRES	1	No Quantity			0		0		84			0
S3	2016	2016	2016	2	0	2	Export	558	Nicaragua	NIC	410	Rep. of Korea	KOR								26	TEXTILE FIBRES	1	No Quantity			0		0		500			0
S3	2016	2016	2016	2	0	2	Export	558	Nicaragua	NIC	414	Kuwait	KWT								26	TEXTILE FIBRES	1	No Quantity			0		0		50			0
S3	2016	2016	2016	2	0	2	Export	558	Nicaragua	NIC	440	Lithuania	LTU								26	TEXTILE FIBRES	1	No Quantity			0		0		253480			0
S3	2016	2016	2016	2	0	2	Export	558	Nicaragua	NIC	484	Mexico	MEX								26	TEXTILE FIBRES	1	No Quantity			0		0		2250			0
S3	2016	2016	2016	2	0	2	Export	558	Nicaragua	NIC	508	Mozambique	MOZ								26	TEXTILE FIBRES	1	No Quantity			0		0		600			0
S3	2016	2016	2016	2	0	2	Export	558	Nicaragua	NIC	586	Pakistan	PAK								26	TEXTILE FIBRES	1	No Quantity			0		0		528790			0
S3	2016	2016	2016	2	0	2	Export	558	Nicaragua	NIC	591	Panama	PAN								26	TEXTILE FIBRES	1	No Quantity			0		0		169303			0
S3	2016	2016	2016	2	0	2	Export	558	Nicaragua	NIC	604	Peru	PER								26	TEXTILE FIBRES	1	No Quantity			0		0		450			0
S3	2016	2016	2016	2	0	2	Export	558	Nicaragua	NIC	643	Russian Federation	RUS								26	TEXTILE FIBRES	1	No Quantity			0		0		100			0
S3	2016	2016	2016	2	0	2	Export	558	Nicaragua	NIC	706	Somalia	SOM								26	TEXTILE FIBRES	1	No Quantity			0		0		13445			0
S3	2016	2016	2016	2	0	2	Export	558	Nicaragua	NIC	724	Spain	ESP								26	TEXTILE FIBRES	1	No Quantity			0		0		150			0
S3	2016	2016	2016	2	0	2	Export	558	Nicaragua	NIC	748	Swaziland	SWZ								26	TEXTILE FIBRES	1	No Quantity			0		0		250			0
S3	2016	2016	2016	2	0	2	Export	558	Nicaragua	NIC	757	Switzerland	CHE								26	TEXTILE FIBRES	1	No Quantity			0		0		900			0
S3	2016	2016	2016	2	0	2	Export	558	Nicaragua	NIC	826	United Kingdom	GBR								26	TEXTILE FIBRES	1	No Quantity			0		0		800			0
S3	2016	2016	2016	2	0	2	Export	558	Nicaragua	NIC	842	USA	USA								26	TEXTILE FIBRES	1	No Quantity			0		0		938780			0
S3	2016	2016	2016	2	0	2	Export	558	Nicaragua	NIC	862	Venezuela	VEN								26	TEXTILE FIBRES	1	No Quantity			0		0		2800			0
S3	2016	2016	2016	2	0	2	Export	554	New Zealand	NZL	0	World	WLD								27	CRUDE FERTILIZER,MINERAL	1	No Quantity							37830038			0
S3	2016	2016	2016	2	0	2	Export	554	New Zealand	NZL	16	American Samoa	ASM								27	CRUDE FERTILIZER,MINERAL	1	No Quantity							764311			0
S3	2016	2016	2016	2	0	2	Export	554	New Zealand	NZL	32	Argentina	ARG								27	CRUDE FERTILIZER,MINERAL	1	No Quantity							68677			0
S3	2016	2016	2016	2	0	2	Export	554	New Zealand	NZL	36	Australia	AUS								27	CRUDE FERTILIZER,MINERAL	1	No Quantity							7225999			0
S3	2016	2016	2016	2	0	2	Export	554	New Zealand	NZL	48	Bahrain	BHR								27	CRUDE FERTILIZER,MINERAL	1	No Quantity							1335			0
S3	2016	2016	2016	2	0	2	Export	554	New Zealand	NZL	50	Bangladesh	BGD								27	CRUDE FERTILIZER,MINERAL	1	No Quantity							1513954			0
S3	2016	2016	2016	2	0	2	Export	554	New Zealand	NZL	56	Belgium	BEL								27	CRUDE FERTILIZER,MINERAL	1	No Quantity							5066			0
S3	2016	2016	2016	2	0	2	Export	554	New Zealand	NZL	76	Brazil	BRA								27	CRUDE FERTILIZER,MINERAL	1	No Quantity							352758			0
S3	2016	2016	2016	2	0	2	Export	554	New Zealand	NZL	90	Solomon Isds	SLB								27	CRUDE FERTILIZER,MINERAL	1	No Quantity							39555			0
S3	2016	2016	2016	2	0	2	Export	554	New Zealand	NZL	104	Myanmar	MMR								27	CRUDE FERTILIZER,MINERAL	1	No Quantity							8898			0
S3	2016	2016	2016	2	0	2	Export	554	New Zealand	NZL	124	Canada	CAN								27	CRUDE FERTILIZER,MINERAL	1	No Quantity							9113			0
S3	2016	2016	2016	2	0	2	Export	554	New Zealand	NZL	144	Sri Lanka	LKA								27	CRUDE FERTILIZER,MINERAL	1	No Quantity							339325			0
S3	2016	2016	2016	2	0	2	Export	554	New Zealand	NZL	152	Chile	CHL								27	CRUDE FERTILIZER,MINERAL	1	No Quantity							895237			0
S3	2016	2016	2016	2	0	2	Export	554	New Zealand	NZL	156	China	CHN								27	CRUDE FERTILIZER,MINERAL	1	No Quantity							2385019			0
S3	2016	2016	2016	2	0	2	Export	554	New Zealand	NZL	170	Colombia	COL								27	CRUDE FERTILIZER,MINERAL	1	No Quantity							26018			0
S3	2016	2016	2016	2	0	2	Export	554	New Zealand	NZL	184	Cook Isds	COK								27	CRUDE FERTILIZER,MINERAL	1	No Quantity							133186			0
S3	2016	2016	2016	2	0	2	Export	554	New Zealand	NZL	196	Cyprus	CYP								27	CRUDE FERTILIZER,MINERAL	1	No Quantity							813			0
S3	2016	2016	2016	2	0	2	Export	554	New Zealand	NZL	203	Czechia	CZE								27	CRUDE FERTILIZER,MINERAL	1	No Quantity							5833			0
S3	2016	2016	2016	2	0	2	Export	554	New Zealand	NZL	231	Ethiopia	ETH								27	CRUDE FERTILIZER,MINERAL	1	No Quantity							65054			0
S3	2016	2016	2016	2	0	2	Export	554	New Zealand	NZL	242	Fiji	FJI								27	CRUDE FERTILIZER,MINERAL	1	No Quantity							734433			0
S3	2016	2016	2016	2	0	2	Export	554	New Zealand	NZL	251	France	FRA								27	CRUDE FERTILIZER,MINERAL	1	No Quantity							127562			0
S3	2016	2016	2016	2	0	2	Export	554	New Zealand	NZL	258	French Polynesia	PYF								27	CRUDE FERTILIZER,MINERAL	1	No Quantity							215891			0
S3	2016	2016	2016	2	0	2	Export	554	New Zealand	NZL	276	Germany	DEU								27	CRUDE FERTILIZER,MINERAL	1	No Quantity							955980			0
S3	2016	2016	2016	2	0	2	Export	554	New Zealand	NZL	296	Kiribati	KIR								27	CRUDE FERTILIZER,MINERAL	1	No Quantity							37218			0
S3	2016	2016	2016	2	0	2	Export	554	New Zealand	NZL	344	China, Hong Kong SAR	HKG								27	CRUDE FERTILIZER,MINERAL	1	No Quantity							564808			0
S3	2016	2016	2016	2	0	2	Export	554	New Zealand	NZL	360	Indonesia	IDN								27	CRUDE FERTILIZER,MINERAL	1	No Quantity							1492364			0
S3	2016	2016	2016	2	0	2	Export	554	New Zealand	NZL	381	Italy	ITA								27	CRUDE FERTILIZER,MINERAL	1	No Quantity							177847			0
S3	2016	2016	2016	2	0	2	Export	554	New Zealand	NZL	392	Japan	JPN								27	CRUDE FERTILIZER,MINERAL	1	No Quantity							1018317			0
S3	2016	2016	2016	2	0	2	Export	554	New Zealand	NZL	404	Kenya	KEN								27	CRUDE FERTILIZER,MINERAL	1	No Quantity							76967			0
S3	2016	2016	2016	2	0	2	Export	554	New Zealand	NZL	410	Rep. of Korea	KOR								27	CRUDE FERTILIZER,MINERAL	1	No Quantity							1563304			0
S3	2016	2016	2016	2	0	2	Export	554	New Zealand	NZL	446	China, Macao SAR	MAC								27	CRUDE FERTILIZER,MINERAL	1	No Quantity							1593			0
S3	2016	2016	2016	2	0	2	Export	554	New Zealand	NZL	458	Malaysia	MYS								27	CRUDE FERTILIZER,MINERAL	1	No Quantity							3158475			0
S3	2016	2016	2016	2	0	2	Export	554	New Zealand	NZL	462	Maldives	MDV								27	CRUDE FERTILIZER,MINERAL	1	No Quantity							9152			0
S3	2016	2016	2016	2	0	2	Export	554	New Zealand	NZL	480	Mauritius	MUS								27	CRUDE FERTILIZER,MINERAL	1	No Quantity							9614			0
S3	2016	2016	2016	2	0	2	Export	554	New Zealand	NZL	484	Mexico	MEX								27	CRUDE FERTILIZER,MINERAL	1	No Quantity							1562			0
S3	2016	2016	2016	2	0	2	Export	554	New Zealand	NZL	490	Other Asia, nes									27	CRUDE FERTILIZER,MINERAL	1	No Quantity							955743			0
S3	2016	2016	2016	2	0	2	Export	554	New Zealand	NZL	528	Netherlands	NLD								27	CRUDE FERTILIZER,MINERAL	1	No Quantity							25204			0
S3	2016	2016	2016	2	0	2	Export	554	New Zealand	NZL	540	New Caledonia	NCL								27	CRUDE FERTILIZER,MINERAL	1	No Quantity							1051688			0
S3	2016	2016	2016	2	0	2	Export	554	New Zealand	NZL	548	Vanuatu	VUT								27	CRUDE FERTILIZER,MINERAL	1	No Quantity							95688			0
S3	2016	2016	2016	2	0	2	Export	554	New Zealand	NZL	566	Nigeria	NGA								27	CRUDE FERTILIZER,MINERAL	1	No Quantity							10471			0
S3	2016	2016	2016	2	0	2	Export	554	New Zealand	NZL	570	Niue	NIU								27	CRUDE FERTILIZER,MINERAL	1	No Quantity							15363			0
S3	2016	2016	2016	2	0	2	Export	554	New Zealand	NZL	574	Norfolk Isds	NFK								27	CRUDE FERTILIZER,MINERAL	1	No Quantity							19883			0
S3	2016	2016	2016	2	0	2	Export	554	New Zealand	NZL	579	Norway	NOR								27	CRUDE FERTILIZER,MINERAL	1	No Quantity							2405			0
S3	2016	2016	2016	2	0	2	Export	554	New Zealand	NZL	584	Marshall Isds	MHL								27	CRUDE FERTILIZER,MINERAL	1	No Quantity							539			0
S3	2016	2016	2016	2	0	2	Export	554	New Zealand	NZL	586	Pakistan	PAK								27	CRUDE FERTILIZER,MINERAL	1	No Quantity							90472			0
S3	2016	2016	2016	2	0	2	Export	554	New Zealand	NZL	598	Papua New Guinea	PNG								27	CRUDE FERTILIZER,MINERAL	1	No Quantity							31971			0
S3	2016	2016	2016	2	0	2	Export	554	New Zealand	NZL	604	Peru	PER								27	CRUDE FERTILIZER,MINERAL	1	No Quantity							385426			0
S3	2016	2016	2016	2	0	2	Export	554	New Zealand	NZL	608	Philippines	PHL								27	CRUDE FERTILIZER,MINERAL	1	No Quantity							425279			0
S3	2016	2016	2016	2	0	2	Export	554	New Zealand	NZL	612	Pitcairn	PCN								27	CRUDE FERTILIZER,MINERAL	1	No Quantity							447			0
S3	2016	2016	2016	2	0	2	Export	554	New Zealand	NZL	616	Poland	POL								27	CRUDE FERTILIZER,MINERAL	1	No Quantity							122			0
S3	2016	2016	2016	2	0	2	Export	554	New Zealand	NZL	620	Portugal	PRT								27	CRUDE FERTILIZER,MINERAL	1	No Quantity							124302			0
S3	2016	2016	2016	2	0	2	Export	554	New Zealand	NZL	634	Qatar	QAT								27	CRUDE FERTILIZER,MINERAL	1	No Quantity							8958			0
S3	2016	2016	2016	2	0	2	Export	554	New Zealand	NZL	643	Russian Federation	RUS								27	CRUDE FERTILIZER,MINERAL	1	No Quantity							35703			0
S3	2016	2016	2016	2	0	2	Export	554	New Zealand	NZL	682	Saudi Arabia	SAU								27	CRUDE FERTILIZER,MINERAL	1	No Quantity							162903			0
S3	2016	2016	2016	2	0	2	Export	554	New Zealand	NZL	690	Seychelles	SYC								27	CRUDE FERTILIZER,MINERAL	1	No Quantity							59			0
S3	2016	2016	2016	2	0	2	Export	554	New Zealand	NZL	699	India	IND								27	CRUDE FERTILIZER,MINERAL	1	No Quantity							356003			0
S3	2016	2016	2016	2	0	2	Export	554	New Zealand	NZL	702	Singapore	SGP								27	CRUDE FERTILIZER,MINERAL	1	No Quantity							61323			0
S3	2016	2016	2016	2	0	2	Export	554	New Zealand	NZL	704	Viet Nam	VNM								27	CRUDE FERTILIZER,MINERAL	1	No Quantity							1199885			0
S3	2016	2016	2016	2	0	2	Export	554	New Zealand	NZL	705	Slovenia	SVN								27	CRUDE FERTILIZER,MINERAL	1	No Quantity							741458			0
S3	2016	2016	2016	2	0	2	Export	554	New Zealand	NZL	710	South Africa	ZAF								27	CRUDE FERTILIZER,MINERAL	1	No Quantity							946614			0
S3	2016	2016	2016	2	0	2	Export	554	New Zealand	NZL	724	Spain	ESP								27	CRUDE FERTILIZER,MINERAL	1	No Quantity							12739			0
S3	2016	2016	2016	2	0	2	Export	554	New Zealand	NZL	764	Thailand	THA								27	CRUDE FERTILIZER,MINERAL	1	No Quantity							1413584			0
S3	2016	2016	2016	2	0	2	Export	554	New Zealand	NZL	776	Tonga	TON								27	CRUDE FERTILIZER,MINERAL	1	No Quantity							100329			0
S3	2016	2016	2016	2	0	2	Export	554	New Zealand	NZL	780	Trinidad and Tobago	TTO								27	CRUDE FERTILIZER,MINERAL	1	No Quantity							872			0
S3	2016	2016	2016	2	0	2	Export	554	New Zealand	NZL	792	Turkey	TUR								27	CRUDE FERTILIZER,MINERAL	1	No Quantity							894529			0
S3	2016	2016	2016	2	0	2	Export	554	New Zealand	NZL	798	Tuvalu	TUV								27	CRUDE FERTILIZER,MINERAL	1	No Quantity							70117			0
S3	2016	2016	2016	2	0	2	Export	554	New Zealand	NZL	826	United Kingdom	GBR								27	CRUDE FERTILIZER,MINERAL	1	No Quantity							184055			0
S3	2016	2016	2016	2	0	2	Export	554	New Zealand	NZL	842	USA	USA								27	CRUDE FERTILIZER,MINERAL	1	No Quantity							4079501			0
S3	2016	2016	2016	2	0	2	Export	554	New Zealand	NZL	854	Burkina Faso	BFA								27	CRUDE FERTILIZER,MINERAL	1	No Quantity							3097			0
S3	2016	2016	2016	2	0	2	Export	554	New Zealand	NZL	858	Uruguay	URY								27	CRUDE FERTILIZER,MINERAL	1	No Quantity							83522			0
S3	2016	2016	2016	2	0	2	Export	554	New Zealand	NZL	876	Wallis and Futuna Isds	WLF								27	CRUDE FERTILIZER,MINERAL	1	No Quantity							5433			0
S3	2016	2016	2016	2	0	2	Export	554	New Zealand	NZL	882	Samoa	WSM								27	CRUDE FERTILIZER,MINERAL	1	No Quantity							249114			0
S3	2016	2016	2016	2	0	2	Export	558	Nicaragua	NIC	0	World	WLD								27	CRUDE FERTILIZER,MINERAL	1	No Quantity			0		0		2767769			0
S3	2016	2016	2016	2	0	2	Export	558	Nicaragua	NIC	124	Canada	CAN								27	CRUDE FERTILIZER,MINERAL	1	No Quantity			0		0		11947			0
S3	2016	2016	2016	2	0	2	Export	558	Nicaragua	NIC	188	Costa Rica	CRI								27	CRUDE FERTILIZER,MINERAL	1	No Quantity			0		0		1010203			0
S3	2016	2016	2016	2	0	2	Export	558	Nicaragua	NIC	222	El Salvador	SLV								27	CRUDE FERTILIZER,MINERAL	1	No Quantity			0		0		252542			0
S3	2016	2016	2016	2	0	2	Export	558	Nicaragua	NIC	320	Guatemala	GTM								27	CRUDE FERTILIZER,MINERAL	1	No Quantity			0		0		467218			0
S3	2016	2016	2016	2	0	2	Export	558	Nicaragua	NIC	340	Honduras	HND								27	CRUDE FERTILIZER,MINERAL	1	No Quantity			0		0		370009			0
S3	2016	2016	2016	2	0	2	Export	558	Nicaragua	NIC	591	Panama	PAN								27	CRUDE FERTILIZER,MINERAL	1	No Quantity			0		0		652994			0
S3	2016	2016	2016	2	0	2	Export	558	Nicaragua	NIC	842	USA	USA								27	CRUDE FERTILIZER,MINERAL	1	No Quantity			0		0		2853			0
S3	2016	2016	2016	2	0	2	Export	554	New Zealand	NZL	0	World	WLD								28	METALLIFEROUS ORE,SCRAP	1	No Quantity							230115529			0
S3	2016	2016	2016	2	0	2	Export	554	New Zealand	NZL	16	American Samoa	ASM								28	METALLIFEROUS ORE,SCRAP	1	No Quantity							3926			0
S3	2016	2016	2016	2	0	2	Export	554	New Zealand	NZL	32	Argentina	ARG								28	METALLIFEROUS ORE,SCRAP	1	No Quantity							35170			0
S3	2016	2016	2016	2	0	2	Export	554	New Zealand	NZL	36	Australia	AUS								28	METALLIFEROUS ORE,SCRAP	1	No Quantity							19066931			0
S3	2016	2016	2016	2	0	2	Export	554	New Zealand	NZL	48	Bahrain	BHR								28	METALLIFEROUS ORE,SCRAP	1	No Quantity							183735			0
S3	2016	2016	2016	2	0	2	Export	554	New Zealand	NZL	50	Bangladesh	BGD								28	METALLIFEROUS ORE,SCRAP	1	No Quantity							36717351			0
S3	2016	2016	2016	2	0	2	Export	554	New Zealand	NZL	56	Belgium	BEL								28	METALLIFEROUS ORE,SCRAP	1	No Quantity							917095			0
S3	2016	2016	2016	2	0	2	Export	554	New Zealand	NZL	76	Brazil	BRA								28	METALLIFEROUS ORE,SCRAP	1	No Quantity							87889			0
S3	2016	2016	2016	2	0	2	Export	554	New Zealand	NZL	90	Solomon Isds	SLB								28	METALLIFEROUS ORE,SCRAP	1	No Quantity							6585			0
S3	2016	2016	2016	2	0	2	Export	554	New Zealand	NZL	100	Bulgaria	BGR								28	METALLIFEROUS ORE,SCRAP	1	No Quantity							104125			0
S3	2016	2016	2016	2	0	2	Export	554	New Zealand	NZL	116	Cambodia	KHM								28	METALLIFEROUS ORE,SCRAP	1	No Quantity							10662			0
S3	2016	2016	2016	2	0	2	Export	554	New Zealand	NZL	124	Canada	CAN								28	METALLIFEROUS ORE,SCRAP	1	No Quantity							168715			0
S3	2016	2016	2016	2	0	2	Export	554	New Zealand	NZL	152	Chile	CHL								28	METALLIFEROUS ORE,SCRAP	1	No Quantity							8534			0
S3	2016	2016	2016	2	0	2	Export	554	New Zealand	NZL	156	China	CHN								28	METALLIFEROUS ORE,SCRAP	1	No Quantity							31974805			0
S3	2016	2016	2016	2	0	2	Export	554	New Zealand	NZL	170	Colombia	COL								28	METALLIFEROUS ORE,SCRAP	1	No Quantity							1970			0
S3	2016	2016	2016	2	0	2	Export	554	New Zealand	NZL	184	Cook Isds	COK								28	METALLIFEROUS ORE,SCRAP	1	No Quantity							27763			0
S3	2016	2016	2016	2	0	2	Export	554	New Zealand	NZL	242	Fiji	FJI								28	METALLIFEROUS ORE,SCRAP	1	No Quantity							277184			0
S3	2016	2016	2016	2	0	2	Export	554	New Zealand	NZL	246	Finland	FIN								28	METALLIFEROUS ORE,SCRAP	1	No Quantity							10787			0
S3	2016	2016	2016	2	0	2	Export	554	New Zealand	NZL	258	French Polynesia	PYF								28	METALLIFEROUS ORE,SCRAP	1	No Quantity							3329			0
S3	2016	2016	2016	2	0	2	Export	554	New Zealand	NZL	276	Germany	DEU								28	METALLIFEROUS ORE,SCRAP	1	No Quantity							40966			0
S3	2016	2016	2016	2	0	2	Export	554	New Zealand	NZL	288	Ghana	GHA								28	METALLIFEROUS ORE,SCRAP	1	No Quantity							14510			0
S3	2016	2016	2016	2	0	2	Export	554	New Zealand	NZL	300	Greece	GRC								28	METALLIFEROUS ORE,SCRAP	1	No Quantity							217205			0
S3	2016	2016	2016	2	0	2	Export	554	New Zealand	NZL	344	China, Hong Kong SAR	HKG								28	METALLIFEROUS ORE,SCRAP	1	No Quantity							4083886			0
S3	2016	2016	2016	2	0	2	Export	554	New Zealand	NZL	360	Indonesia	IDN								28	METALLIFEROUS ORE,SCRAP	1	No Quantity							13549143			0
S3	2016	2016	2016	2	0	2	Export	554	New Zealand	NZL	381	Italy	ITA								28	METALLIFEROUS ORE,SCRAP	1	No Quantity							62401			0
S3	2016	2016	2016	2	0	2	Export	554	New Zealand	NZL	384	Côte d'Ivoire	CIV								28	METALLIFEROUS ORE,SCRAP	1	No Quantity							2311			0
S3	2016	2016	2016	2	0	2	Export	554	New Zealand	NZL	392	Japan	JPN								28	METALLIFEROUS ORE,SCRAP	1	No Quantity							4898616			0
S3	2016	2016	2016	2	0	2	Export	554	New Zealand	NZL	400	Jordan	JOR								28	METALLIFEROUS ORE,SCRAP	1	No Quantity							34596			0
S3	2016	2016	2016	2	0	2	Export	554	New Zealand	NZL	410	Rep. of Korea	KOR								28	METALLIFEROUS ORE,SCRAP	1	No Quantity							18661297			0
S3	2016	2016	2016	2	0	2	Export	554	New Zealand	NZL	417	Kyrgyzstan	KGZ								28	METALLIFEROUS ORE,SCRAP	1	No Quantity							827			0
S3	2016	2016	2016	2	0	2	Export	554	New Zealand	NZL	418	Lao People's Dem. Rep.	LAO								28	METALLIFEROUS ORE,SCRAP	1	No Quantity							1958			0
S3	2016	2016	2016	2	0	2	Export	554	New Zealand	NZL	430	Liberia	LBR								28	METALLIFEROUS ORE,SCRAP	1	No Quantity							2376			0
S3	2016	2016	2016	2	0	2	Export	554	New Zealand	NZL	458	Malaysia	MYS								28	METALLIFEROUS ORE,SCRAP	1	No Quantity							3693805			0
S3	2016	2016	2016	2	0	2	Export	554	New Zealand	NZL	466	Mali	MLI								28	METALLIFEROUS ORE,SCRAP	1	No Quantity							5881			0
S3	2016	2016	2016	2	0	2	Export	554	New Zealand	NZL	478	Mauritania	MRT								28	METALLIFEROUS ORE,SCRAP	1	No Quantity							885			0
S3	2016	2016	2016	2	0	2	Export	554	New Zealand	NZL	484	Mexico	MEX								28	METALLIFEROUS ORE,SCRAP	1	No Quantity							68354			0
S3	2016	2016	2016	2	0	2	Export	554	New Zealand	NZL	490	Other Asia, nes									28	METALLIFEROUS ORE,SCRAP	1	No Quantity							2480142			0
S3	2016	2016	2016	2	0	2	Export	554	New Zealand	NZL	496	Mongolia	MNG								28	METALLIFEROUS ORE,SCRAP	1	No Quantity							2543			0
S3	2016	2016	2016	2	0	2	Export	554	New Zealand	NZL	524	Nepal	NPL								28	METALLIFEROUS ORE,SCRAP	1	No Quantity							27460			0
S3	2016	2016	2016	2	0	2	Export	554	New Zealand	NZL	528	Netherlands	NLD								28	METALLIFEROUS ORE,SCRAP	1	No Quantity							920118			0
S3	2016	2016	2016	2	0	2	Export	554	New Zealand	NZL	540	New Caledonia	NCL								28	METALLIFEROUS ORE,SCRAP	1	No Quantity							5101			0
S3	2016	2016	2016	2	0	2	Export	554	New Zealand	NZL	548	Vanuatu	VUT								28	METALLIFEROUS ORE,SCRAP	1	No Quantity							74			0
S3	2016	2016	2016	2	0	2	Export	554	New Zealand	NZL	566	Nigeria	NGA								28	METALLIFEROUS ORE,SCRAP	1	No Quantity							153438			0
S3	2016	2016	2016	2	0	2	Export	554	New Zealand	NZL	574	Norfolk Isds	NFK								28	METALLIFEROUS ORE,SCRAP	1	No Quantity							4707			0
S3	2016	2016	2016	2	0	2	Export	554	New Zealand	NZL	586	Pakistan	PAK								28	METALLIFEROUS ORE,SCRAP	1	No Quantity							5939414			0
S3	2016	2016	2016	2	0	2	Export	554	New Zealand	NZL	598	Papua New Guinea	PNG								28	METALLIFEROUS ORE,SCRAP	1	No Quantity							16368			0
S3	2016	2016	2016	2	0	2	Export	554	New Zealand	NZL	604	Peru	PER								28	METALLIFEROUS ORE,SCRAP	1	No Quantity							18557			0
S3	2016	2016	2016	2	0	2	Export	554	New Zealand	NZL	608	Philippines	PHL								28	METALLIFEROUS ORE,SCRAP	1	No Quantity							10741			0
S3	2016	2016	2016	2	0	2	Export	554	New Zealand	NZL	616	Poland	POL								28	METALLIFEROUS ORE,SCRAP	1	No Quantity							298146			0
S3	2016	2016	2016	2	0	2	Export	554	New Zealand	NZL	620	Portugal	PRT								28	METALLIFEROUS ORE,SCRAP	1	No Quantity							1039			0
S3	2016	2016	2016	2	0	2	Export	554	New Zealand	NZL	643	Russian Federation	RUS								28	METALLIFEROUS ORE,SCRAP	1	No Quantity							31216			0
S3	2016	2016	2016	2	0	2	Export	554	New Zealand	NZL	682	Saudi Arabia	SAU								28	METALLIFEROUS ORE,SCRAP	1	No Quantity							380020			0
S3	2016	2016	2016	2	0	2	Export	554	New Zealand	NZL	699	India	IND								28	METALLIFEROUS ORE,SCRAP	1	No Quantity							39463058			0
S3	2016	2016	2016	2	0	2	Export	554	New Zealand	NZL	702	Singapore	SGP								28	METALLIFEROUS ORE,SCRAP	1	No Quantity							1527814			0
S3	2016	2016	2016	2	0	2	Export	554	New Zealand	NZL	704	Viet Nam	VNM								28	METALLIFEROUS ORE,SCRAP	1	No Quantity							10952571			0
S3	2016	2016	2016	2	0	2	Export	554	New Zealand	NZL	710	South Africa	ZAF								28	METALLIFEROUS ORE,SCRAP	1	No Quantity							61678			0
S3	2016	2016	2016	2	0	2	Export	554	New Zealand	NZL	716	Zimbabwe	ZWE								28	METALLIFEROUS ORE,SCRAP	1	No Quantity							3661			0
S3	2016	2016	2016	2	0	2	Export	554	New Zealand	NZL	724	Spain	ESP								28	METALLIFEROUS ORE,SCRAP	1	No Quantity							783226			0
S3	2016	2016	2016	2	0	2	Export	554	New Zealand	NZL	729	Sudan	SDN								28	METALLIFEROUS ORE,SCRAP	1	No Quantity							11774			0
S3	2016	2016	2016	2	0	2	Export	554	New Zealand	NZL	764	Thailand	THA								28	METALLIFEROUS ORE,SCRAP	1	No Quantity							26318709			0
S3	2016	2016	2016	2	0	2	Export	554	New Zealand	NZL	776	Tonga	TON								28	METALLIFEROUS ORE,SCRAP	1	No Quantity							265221			0
S3	2016	2016	2016	2	0	2	Export	554	New Zealand	NZL	784	United Arab Emirates	ARE								28	METALLIFEROUS ORE,SCRAP	1	No Quantity							1496939			0
S3	2016	2016	2016	2	0	2	Export	554	New Zealand	NZL	792	Turkey	TUR								28	METALLIFEROUS ORE,SCRAP	1	No Quantity							64734			0
S3	2016	2016	2016	2	0	2	Export	554	New Zealand	NZL	800	Uganda	UGA								28	METALLIFEROUS ORE,SCRAP	1	No Quantity							1961			0
S3	2016	2016	2016	2	0	2	Export	554	New Zealand	NZL	826	United Kingdom	GBR								28	METALLIFEROUS ORE,SCRAP	1	No Quantity							404638			0
S3	2016	2016	2016	2	0	2	Export	554	New Zealand	NZL	834	United Rep. of Tanzania	TZA								28	METALLIFEROUS ORE,SCRAP	1	No Quantity							3052			0
S3	2016	2016	2016	2	0	2	Export	554	New Zealand	NZL	842	USA	USA								28	METALLIFEROUS ORE,SCRAP	1	No Quantity							3384101			0
S3	2016	2016	2016	2	0	2	Export	554	New Zealand	NZL	854	Burkina Faso	BFA								28	METALLIFEROUS ORE,SCRAP	1	No Quantity							78732			0
S3	2016	2016	2016	2	0	2	Export	554	New Zealand	NZL	882	Samoa	WSM								28	METALLIFEROUS ORE,SCRAP	1	No Quantity							59002			0
S3	2016	2016	2016	2	0	2	Export	558	Nicaragua	NIC	0	World	WLD								28	METALLIFEROUS ORE,SCRAP	1	No Quantity			0		0		17311429			0
S3	2016	2016	2016	2	0	2	Export	558	Nicaragua	NIC	76	Brazil	BRA								28	METALLIFEROUS ORE,SCRAP	1	No Quantity			0		0		1924518			0
S3	2016	2016	2016	2	0	2	Export	558	Nicaragua	NIC	156	China	CHN								28	METALLIFEROUS ORE,SCRAP	1	No Quantity			0		0		3022107			0
S3	2016	2016	2016	2	0	2	Export	558	Nicaragua	NIC	188	Costa Rica	CRI								28	METALLIFEROUS ORE,SCRAP	1	No Quantity			0		0		85359			0
S3	2016	2016	2016	2	0	2	Export	558	Nicaragua	NIC	218	Ecuador	ECU								28	METALLIFEROUS ORE,SCRAP	1	No Quantity			0		0		1698720			0
S3	2016	2016	2016	2	0	2	Export	558	Nicaragua	NIC	222	El Salvador	SLV								28	METALLIFEROUS ORE,SCRAP	1	No Quantity			0		0		22512			0
S3	2016	2016	2016	2	0	2	Export	558	Nicaragua	NIC	320	Guatemala	GTM								28	METALLIFEROUS ORE,SCRAP	1	No Quantity			0		0		906190			0
S3	2016	2016	2016	2	0	2	Export	558	Nicaragua	NIC	340	Honduras	HND								28	METALLIFEROUS ORE,SCRAP	1	No Quantity			0		0		933606			0
S3	2016	2016	2016	2	0	2	Export	558	Nicaragua	NIC	344	China, Hong Kong SAR	HKG								28	METALLIFEROUS ORE,SCRAP	1	No Quantity			0		0		81278			0
S3	2016	2016	2016	2	0	2	Export	558	Nicaragua	NIC	381	Italy	ITA								28	METALLIFEROUS ORE,SCRAP	1	No Quantity			0		0		44464			0
S3	2016	2016	2016	2	0	2	Export	558	Nicaragua	NIC	392	Japan	JPN								28	METALLIFEROUS ORE,SCRAP	1	No Quantity			0		0		570009			0
S3	2016	2016	2016	2	0	2	Export	558	Nicaragua	NIC	410	Rep. of Korea	KOR								28	METALLIFEROUS ORE,SCRAP	1	No Quantity			0		0		3725131			0
S3	2016	2016	2016	2	0	2	Export	558	Nicaragua	NIC	458	Malaysia	MYS								28	METALLIFEROUS ORE,SCRAP	1	No Quantity			0		0		176820			0
S3	2016	2016	2016	2	0	2	Export	558	Nicaragua	NIC	484	Mexico	MEX								28	METALLIFEROUS ORE,SCRAP	1	No Quantity			0		0		1517191			0
S3	2016	2016	2016	2	0	2	Export	558	Nicaragua	NIC	490	Other Asia, nes									28	METALLIFEROUS ORE,SCRAP	1	No Quantity			0		0		1342595			0
S3	2016	2016	2016	2	0	2	Export	558	Nicaragua	NIC	699	India	IND								28	METALLIFEROUS ORE,SCRAP	1	No Quantity			0		0		295201			0
S3	2016	2016	2016	2	0	2	Export	558	Nicaragua	NIC	784	United Arab Emirates	ARE								28	METALLIFEROUS ORE,SCRAP	1	No Quantity			0		0		266162			0
S3	2016	2016	2016	2	0	2	Export	558	Nicaragua	NIC	842	USA	USA								28	METALLIFEROUS ORE,SCRAP	1	No Quantity			0		0		699560			0
S3	2016	2016	2016	2	0	2	Export	554	New Zealand	NZL	0	World	WLD								29	CRUDE ANIMAL,VEG.MATERL.	1	No Quantity							456160869			0
S3	2016	2016	2016	2	0	2	Export	554	New Zealand	NZL	12	Algeria	DZA								29	CRUDE ANIMAL,VEG.MATERL.	1	No Quantity							678017			0
S3	2016	2016	2016	2	0	2	Export	554	New Zealand	NZL	16	American Samoa	ASM								29	CRUDE ANIMAL,VEG.MATERL.	1	No Quantity							3069			0
S3	2016	2016	2016	2	0	2	Export	554	New Zealand	NZL	32	Argentina	ARG								29	CRUDE ANIMAL,VEG.MATERL.	1	No Quantity							1077661			0
S3	2016	2016	2016	2	0	2	Export	554	New Zealand	NZL	36	Australia	AUS								29	CRUDE ANIMAL,VEG.MATERL.	1	No Quantity							38594394			0
S3	2016	2016	2016	2	0	2	Export	554	New Zealand	NZL	40	Austria	AUT								29	CRUDE ANIMAL,VEG.MATERL.	1	No Quantity							1073692			0
S3	2016	2016	2016	2	0	2	Export	554	New Zealand	NZL	48	Bahrain	BHR								29	CRUDE ANIMAL,VEG.MATERL.	1	No Quantity							116088			0
S3	2016	2016	2016	2	0	2	Export	554	New Zealand	NZL	52	Barbados	BRB								29	CRUDE ANIMAL,VEG.MATERL.	1	No Quantity							2712			0
S3	2016	2016	2016	2	0	2	Export	554	New Zealand	NZL	56	Belgium	BEL								29	CRUDE ANIMAL,VEG.MATERL.	1	No Quantity							1327993			0
S3	2016	2016	2016	2	0	2	Export	554	New Zealand	NZL	76	Brazil	BRA								29	CRUDE ANIMAL,VEG.MATERL.	1	No Quantity							20972			0
S3	2016	2016	2016	2	0	2	Export	554	New Zealand	NZL	90	Solomon Isds	SLB								29	CRUDE ANIMAL,VEG.MATERL.	1	No Quantity							7060			0
S3	2016	2016	2016	2	0	2	Export	554	New Zealand	NZL	100	Bulgaria	BGR								29	CRUDE ANIMAL,VEG.MATERL.	1	No Quantity							1811474			0
S3	2016	2016	2016	2	0	2	Export	554	New Zealand	NZL	124	Canada	CAN								29	CRUDE ANIMAL,VEG.MATERL.	1	No Quantity							5817867			0
S3	2016	2016	2016	2	0	2	Export	554	New Zealand	NZL	136	Cayman Isds	CYM								29	CRUDE ANIMAL,VEG.MATERL.	1	No Quantity							1870			0
S3	2016	2016	2016	2	0	2	Export	554	New Zealand	NZL	152	Chile	CHL								29	CRUDE ANIMAL,VEG.MATERL.	1	No Quantity							7189862			0
S3	2016	2016	2016	2	0	2	Export	554	New Zealand	NZL	156	China	CHN								29	CRUDE ANIMAL,VEG.MATERL.	1	No Quantity							85069377			0
S3	2016	2016	2016	2	0	2	Export	554	New Zealand	NZL	170	Colombia	COL								29	CRUDE ANIMAL,VEG.MATERL.	1	No Quantity							91496			0
S3	2016	2016	2016	2	0	2	Export	554	New Zealand	NZL	184	Cook Isds	COK								29	CRUDE ANIMAL,VEG.MATERL.	1	No Quantity							51682			0
S3	2016	2016	2016	2	0	2	Export	554	New Zealand	NZL	191	Croatia	HRV								29	CRUDE ANIMAL,VEG.MATERL.	1	No Quantity							9004			0
S3	2016	2016	2016	2	0	2	Export	554	New Zealand	NZL	203	Czechia	CZE								29	CRUDE ANIMAL,VEG.MATERL.	1	No Quantity							2045861			0
S3	2016	2016	2016	2	0	2	Export	554	New Zealand	NZL	208	Denmark	DNK								29	CRUDE ANIMAL,VEG.MATERL.	1	No Quantity							1913573			0
S3	2016	2016	2016	2	0	2	Export	554	New Zealand	NZL	218	Ecuador	ECU								29	CRUDE ANIMAL,VEG.MATERL.	1	No Quantity							1375709			0
S3	2016	2016	2016	2	0	2	Export	554	New Zealand	NZL	242	Fiji	FJI								29	CRUDE ANIMAL,VEG.MATERL.	1	No Quantity							466552			0
S3	2016	2016	2016	2	0	2	Export	554	New Zealand	NZL	246	Finland	FIN								29	CRUDE ANIMAL,VEG.MATERL.	1	No Quantity							200841			0
S3	2016	2016	2016	2	0	2	Export	554	New Zealand	NZL	251	France	FRA								29	CRUDE ANIMAL,VEG.MATERL.	1	No Quantity							10111329			0
S3	2016	2016	2016	2	0	2	Export	554	New Zealand	NZL	258	French Polynesia	PYF								29	CRUDE ANIMAL,VEG.MATERL.	1	No Quantity							322366			0
S3	2016	2016	2016	2	0	2	Export	554	New Zealand	NZL	276	Germany	DEU								29	CRUDE ANIMAL,VEG.MATERL.	1	No Quantity							12874801			0
S3	2016	2016	2016	2	0	2	Export	554	New Zealand	NZL	300	Greece	GRC								29	CRUDE ANIMAL,VEG.MATERL.	1	No Quantity							8788			0
S3	2016	2016	2016	2	0	2	Export	554	New Zealand	NZL	344	China, Hong Kong SAR	HKG								29	CRUDE ANIMAL,VEG.MATERL.	1	No Quantity							26280891			0
S3	2016	2016	2016	2	0	2	Export	554	New Zealand	NZL	348	Hungary	HUN								29	CRUDE ANIMAL,VEG.MATERL.	1	No Quantity							72357			0
S3	2016	2016	2016	2	0	2	Export	554	New Zealand	NZL	352	Iceland	ISL								29	CRUDE ANIMAL,VEG.MATERL.	1	No Quantity							60927			0
S3	2016	2016	2016	2	0	2	Export	554	New Zealand	NZL	360	Indonesia	IDN								29	CRUDE ANIMAL,VEG.MATERL.	1	No Quantity							6022377			0
S3	2016	2016	2016	2	0	2	Export	554	New Zealand	NZL	364	Iran	IRN								29	CRUDE ANIMAL,VEG.MATERL.	1	No Quantity							975			0
S3	2016	2016	2016	2	0	2	Export	554	New Zealand	NZL	372	Ireland	IRL								29	CRUDE ANIMAL,VEG.MATERL.	1	No Quantity							675333			0
S3	2016	2016	2016	2	0	2	Export	554	New Zealand	NZL	376	Israel	ISR								29	CRUDE ANIMAL,VEG.MATERL.	1	No Quantity							97040			0
S3	2016	2016	2016	2	0	2	Export	554	New Zealand	NZL	381	Italy	ITA								29	CRUDE ANIMAL,VEG.MATERL.	1	No Quantity							4188090			0
S3	2016	2016	2016	2	0	2	Export	554	New Zealand	NZL	384	Côte d'Ivoire	CIV								29	CRUDE ANIMAL,VEG.MATERL.	1	No Quantity							165545			0
S3	2016	2016	2016	2	0	2	Export	554	New Zealand	NZL	392	Japan	JPN								29	CRUDE ANIMAL,VEG.MATERL.	1	No Quantity							28036474			0
S3	2016	2016	2016	2	0	2	Export	554	New Zealand	NZL	400	Jordan	JOR								29	CRUDE ANIMAL,VEG.MATERL.	1	No Quantity							1731			0
S3	2016	2016	2016	2	0	2	Export	554	New Zealand	NZL	404	Kenya	KEN								29	CRUDE ANIMAL,VEG.MATERL.	1	No Quantity							48279			0
S3	2016	2016	2016	2	0	2	Export	554	New Zealand	NZL	410	Rep. of Korea	KOR								29	CRUDE ANIMAL,VEG.MATERL.	1	No Quantity							23647460			0
S3	2016	2016	2016	2	0	2	Export	554	New Zealand	NZL	414	Kuwait	KWT								29	CRUDE ANIMAL,VEG.MATERL.	1	No Quantity							150136			0
S3	2016	2016	2016	2	0	2	Export	554	New Zealand	NZL	422	Lebanon	LBN								29	CRUDE ANIMAL,VEG.MATERL.	1	No Quantity							1540395			0
S3	2016	2016	2016	2	0	2	Export	554	New Zealand	NZL	440	Lithuania	LTU								29	CRUDE ANIMAL,VEG.MATERL.	1	No Quantity							81015			0
S3	2016	2016	2016	2	0	2	Export	554	New Zealand	NZL	446	China, Macao SAR	MAC								29	CRUDE ANIMAL,VEG.MATERL.	1	No Quantity							189782			0
S3	2016	2016	2016	2	0	2	Export	554	New Zealand	NZL	450	Madagascar	MDG								29	CRUDE ANIMAL,VEG.MATERL.	1	No Quantity							25054			0
S3	2016	2016	2016	2	0	2	Export	554	New Zealand	NZL	458	Malaysia	MYS								29	CRUDE ANIMAL,VEG.MATERL.	1	No Quantity							4625849			0
S3	2016	2016	2016	2	0	2	Export	554	New Zealand	NZL	480	Mauritius	MUS								29	CRUDE ANIMAL,VEG.MATERL.	1	No Quantity							73941			0
S3	2016	2016	2016	2	0	2	Export	554	New Zealand	NZL	484	Mexico	MEX								29	CRUDE ANIMAL,VEG.MATERL.	1	No Quantity							1926063			0
S3	2016	2016	2016	2	0	2	Export	554	New Zealand	NZL	490	Other Asia, nes									29	CRUDE ANIMAL,VEG.MATERL.	1	No Quantity							7498373			0
S3	2016	2016	2016	2	0	2	Export	554	New Zealand	NZL	504	Morocco	MAR								29	CRUDE ANIMAL,VEG.MATERL.	1	No Quantity							4605568			0
S3	2016	2016	2016	2	0	2	Export	554	New Zealand	NZL	512	Oman	OMN								29	CRUDE ANIMAL,VEG.MATERL.	1	No Quantity							14084			0
S3	2016	2016	2016	2	0	2	Export	554	New Zealand	NZL	524	Nepal	NPL								29	CRUDE ANIMAL,VEG.MATERL.	1	No Quantity							48902			0
S3	2016	2016	2016	2	0	2	Export	554	New Zealand	NZL	528	Netherlands	NLD								29	CRUDE ANIMAL,VEG.MATERL.	1	No Quantity							35961250			0
S3	2016	2016	2016	2	0	2	Export	554	New Zealand	NZL	540	New Caledonia	NCL								29	CRUDE ANIMAL,VEG.MATERL.	1	No Quantity							406953			0
S3	2016	2016	2016	2	0	2	Export	554	New Zealand	NZL	548	Vanuatu	VUT								29	CRUDE ANIMAL,VEG.MATERL.	1	No Quantity							45887			0
S3	2016	2016	2016	2	0	2	Export	554	New Zealand	NZL	570	Niue	NIU								29	CRUDE ANIMAL,VEG.MATERL.	1	No Quantity							2666			0
S3	2016	2016	2016	2	0	2	Export	554	New Zealand	NZL	574	Norfolk Isds	NFK								29	CRUDE ANIMAL,VEG.MATERL.	1	No Quantity							1321			0
S3	2016	2016	2016	2	0	2	Export	554	New Zealand	NZL	579	Norway	NOR								29	CRUDE ANIMAL,VEG.MATERL.	1	No Quantity							744477			0
S3	2016	2016	2016	2	0	2	Export	554	New Zealand	NZL	583	FS Micronesia	FSM								29	CRUDE ANIMAL,VEG.MATERL.	1	No Quantity							79			0
S3	2016	2016	2016	2	0	2	Export	554	New Zealand	NZL	584	Marshall Isds	MHL								29	CRUDE ANIMAL,VEG.MATERL.	1	No Quantity							795			0
S3	2016	2016	2016	2	0	2	Export	554	New Zealand	NZL	585	Palau	PLW								29	CRUDE ANIMAL,VEG.MATERL.	1	No Quantity							1224			0
S3	2016	2016	2016	2	0	2	Export	554	New Zealand	NZL	586	Pakistan	PAK								29	CRUDE ANIMAL,VEG.MATERL.	1	No Quantity							462915			0
S3	2016	2016	2016	2	0	2	Export	554	New Zealand	NZL	598	Papua New Guinea	PNG								29	CRUDE ANIMAL,VEG.MATERL.	1	No Quantity							222573			0
S3	2016	2016	2016	2	0	2	Export	554	New Zealand	NZL	604	Peru	PER								29	CRUDE ANIMAL,VEG.MATERL.	1	No Quantity							438327			0
S3	2016	2016	2016	2	0	2	Export	554	New Zealand	NZL	608	Philippines	PHL								29	CRUDE ANIMAL,VEG.MATERL.	1	No Quantity							1062841			0
S3	2016	2016	2016	2	0	2	Export	554	New Zealand	NZL	612	Pitcairn	PCN								29	CRUDE ANIMAL,VEG.MATERL.	1	No Quantity							1011			0
S3	2016	2016	2016	2	0	2	Export	554	New Zealand	NZL	616	Poland	POL								29	CRUDE ANIMAL,VEG.MATERL.	1	No Quantity							1974617			0
S3	2016	2016	2016	2	0	2	Export	554	New Zealand	NZL	620	Portugal	PRT								29	CRUDE ANIMAL,VEG.MATERL.	1	No Quantity							125302			0
S3	2016	2016	2016	2	0	2	Export	554	New Zealand	NZL	626	Timor-Leste	TLS								29	CRUDE ANIMAL,VEG.MATERL.	1	No Quantity							6951			0
S3	2016	2016	2016	2	0	2	Export	554	New Zealand	NZL	634	Qatar	QAT								29	CRUDE ANIMAL,VEG.MATERL.	1	No Quantity							129604			0
S3	2016	2016	2016	2	0	2	Export	554	New Zealand	NZL	643	Russian Federation	RUS								29	CRUDE ANIMAL,VEG.MATERL.	1	No Quantity							60826			0
S3	2016	2016	2016	2	0	2	Export	554	New Zealand	NZL	662	Saint Lucia	LCA								29	CRUDE ANIMAL,VEG.MATERL.	1	No Quantity							34995			0
S3	2016	2016	2016	2	0	2	Export	554	New Zealand	NZL	682	Saudi Arabia	SAU								29	CRUDE ANIMAL,VEG.MATERL.	1	No Quantity							759731			0
S3	2016	2016	2016	2	0	2	Export	554	New Zealand	NZL	688	Serbia	SRB								29	CRUDE ANIMAL,VEG.MATERL.	1	No Quantity							23478			0
S3	2016	2016	2016	2	0	2	Export	554	New Zealand	NZL	699	India	IND								29	CRUDE ANIMAL,VEG.MATERL.	1	No Quantity							1261972			0
S3	2016	2016	2016	2	0	2	Export	554	New Zealand	NZL	702	Singapore	SGP								29	CRUDE ANIMAL,VEG.MATERL.	1	No Quantity							2539448			0
S3	2016	2016	2016	2	0	2	Export	554	New Zealand	NZL	704	Viet Nam	VNM								29	CRUDE ANIMAL,VEG.MATERL.	1	No Quantity							5770998			0
S3	2016	2016	2016	2	0	2	Export	554	New Zealand	NZL	705	Slovenia	SVN								29	CRUDE ANIMAL,VEG.MATERL.	1	No Quantity							260793			0
S3	2016	2016	2016	2	0	2	Export	554	New Zealand	NZL	710	South Africa	ZAF								29	CRUDE ANIMAL,VEG.MATERL.	1	No Quantity							7249385			0
S3	2016	2016	2016	2	0	2	Export	554	New Zealand	NZL	724	Spain	ESP								29	CRUDE ANIMAL,VEG.MATERL.	1	No Quantity							435036			0
S3	2016	2016	2016	2	0	2	Export	554	New Zealand	NZL	752	Sweden	SWE								29	CRUDE ANIMAL,VEG.MATERL.	1	No Quantity							635137			0
S3	2016	2016	2016	2	0	2	Export	554	New Zealand	NZL	757	Switzerland	CHE								29	CRUDE ANIMAL,VEG.MATERL.	1	No Quantity							721865			0
S3	2016	2016	2016	2	0	2	Export	554	New Zealand	NZL	760	Syria	SYR								29	CRUDE ANIMAL,VEG.MATERL.	1	No Quantity							29951			0
S3	2016	2016	2016	2	0	2	Export	554	New Zealand	NZL	764	Thailand	THA								29	CRUDE ANIMAL,VEG.MATERL.	1	No Quantity							14147747			0
S3	2016	2016	2016	2	0	2	Export	554	New Zealand	NZL	776	Tonga	TON								29	CRUDE ANIMAL,VEG.MATERL.	1	No Quantity							165081			0
S3	2016	2016	2016	2	0	2	Export	554	New Zealand	NZL	780	Trinidad and Tobago	TTO								29	CRUDE ANIMAL,VEG.MATERL.	1	No Quantity							4426			0
S3	2016	2016	2016	2	0	2	Export	554	New Zealand	NZL	784	United Arab Emirates	ARE								29	CRUDE ANIMAL,VEG.MATERL.	1	No Quantity							736524			0
S3	2016	2016	2016	2	0	2	Export	554	New Zealand	NZL	792	Turkey	TUR								29	CRUDE ANIMAL,VEG.MATERL.	1	No Quantity							5175429			0
S3	2016	2016	2016	2	0	2	Export	554	New Zealand	NZL	804	Ukraine	UKR								29	CRUDE ANIMAL,VEG.MATERL.	1	No Quantity							56847			0
S3	2016	2016	2016	2	0	2	Export	554	New Zealand	NZL	818	Egypt	EGY								29	CRUDE ANIMAL,VEG.MATERL.	1	No Quantity							14514817			0
S3	2016	2016	2016	2	0	2	Export	554	New Zealand	NZL	826	United Kingdom	GBR								29	CRUDE ANIMAL,VEG.MATERL.	1	No Quantity							7613880			0
S3	2016	2016	2016	2	0	2	Export	554	New Zealand	NZL	834	United Rep. of Tanzania	TZA								29	CRUDE ANIMAL,VEG.MATERL.	1	No Quantity							9642			0
S3	2016	2016	2016	2	0	2	Export	554	New Zealand	NZL	842	USA	USA								29	CRUDE ANIMAL,VEG.MATERL.	1	No Quantity							69499332			0
S3	2016	2016	2016	2	0	2	Export	554	New Zealand	NZL	858	Uruguay	URY								29	CRUDE ANIMAL,VEG.MATERL.	1	No Quantity							434182			0
S3	2016	2016	2016	2	0	2	Export	554	New Zealand	NZL	882	Samoa	WSM								29	CRUDE ANIMAL,VEG.MATERL.	1	No Quantity							89805			0
S3	2016	2016	2016	2	0	2	Export	558	Nicaragua	NIC	0	World	WLD								29	CRUDE ANIMAL,VEG.MATERL.	1	No Quantity			0		0		16017196			0
S3	2016	2016	2016	2	0	2	Export	558	Nicaragua	NIC	84	Belize	BLZ								29	CRUDE ANIMAL,VEG.MATERL.	1	No Quantity			0		0		975			0
S3	2016	2016	2016	2	0	2	Export	558	Nicaragua	NIC	124	Canada	CAN								29	CRUDE ANIMAL,VEG.MATERL.	1	No Quantity			0		0		670828			0
S3	2016	2016	2016	2	0	2	Export	558	Nicaragua	NIC	152	Chile	CHL								29	CRUDE ANIMAL,VEG.MATERL.	1	No Quantity			0		0		8019			0
S3	2016	2016	2016	2	0	2	Export	558	Nicaragua	NIC	188	Costa Rica	CRI								29	CRUDE ANIMAL,VEG.MATERL.	1	No Quantity			0		0		969672			0
S3	2016	2016	2016	2	0	2	Export	558	Nicaragua	NIC	222	El Salvador	SLV								29	CRUDE ANIMAL,VEG.MATERL.	1	No Quantity			0		0		856095			0
S3	2016	2016	2016	2	0	2	Export	558	Nicaragua	NIC	251	France	FRA								29	CRUDE ANIMAL,VEG.MATERL.	1	No Quantity			0		0		32060			0
S3	2016	2016	2016	2	0	2	Export	558	Nicaragua	NIC	276	Germany	DEU								29	CRUDE ANIMAL,VEG.MATERL.	1	No Quantity			0		0		1945			0
S3	2016	2016	2016	2	0	2	Export	558	Nicaragua	NIC	320	Guatemala	GTM								29	CRUDE ANIMAL,VEG.MATERL.	1	No Quantity			0		0		289688			0
S3	2016	2016	2016	2	0	2	Export	558	Nicaragua	NIC	340	Honduras	HND								29	CRUDE ANIMAL,VEG.MATERL.	1	No Quantity			0		0		112996			0
S3	2016	2016	2016	2	0	2	Export	558	Nicaragua	NIC	344	China, Hong Kong SAR	HKG								29	CRUDE ANIMAL,VEG.MATERL.	1	No Quantity			0		0		603140			0
S3	2016	2016	2016	2	0	2	Export	558	Nicaragua	NIC	392	Japan	JPN								29	CRUDE ANIMAL,VEG.MATERL.	1	No Quantity			0		0		999863			0
S3	2016	2016	2016	2	0	2	Export	558	Nicaragua	NIC	404	Kenya	KEN								29	CRUDE ANIMAL,VEG.MATERL.	1	No Quantity			0		0		466			0
S3	2016	2016	2016	2	0	2	Export	558	Nicaragua	NIC	408	Dem. People's Rep. of Korea	PRK								29	CRUDE ANIMAL,VEG.MATERL.	1	No Quantity			0		0		139			0
S3	2016	2016	2016	2	0	2	Export	558	Nicaragua	NIC	410	Rep. of Korea	KOR								29	CRUDE ANIMAL,VEG.MATERL.	1	No Quantity			0		0		12145			0
S3	2016	2016	2016	2	0	2	Export	558	Nicaragua	NIC	484	Mexico	MEX								29	CRUDE ANIMAL,VEG.MATERL.	1	No Quantity			0		0		1121812			0
S3	2016	2016	2016	2	0	2	Export	558	Nicaragua	NIC	490	Other Asia, nes									29	CRUDE ANIMAL,VEG.MATERL.	1	No Quantity			0		0		1418807			0
S3	2016	2016	2016	2	0	2	Export	558	Nicaragua	NIC	528	Netherlands	NLD								29	CRUDE ANIMAL,VEG.MATERL.	1	No Quantity			0		0		620043			0
S3	2016	2016	2016	2	0	2	Export	558	Nicaragua	NIC	554	New Zealand	NZL								29	CRUDE ANIMAL,VEG.MATERL.	1	No Quantity			0		0		212950			0
S3	2016	2016	2016	2	0	2	Export	558	Nicaragua	NIC	591	Panama	PAN								29	CRUDE ANIMAL,VEG.MATERL.	1	No Quantity			0		0		99562			0
S3	2016	2016	2016	2	0	2	Export	558	Nicaragua	NIC	604	Peru	PER								29	CRUDE ANIMAL,VEG.MATERL.	1	No Quantity			0		0		123127			0
S3	2016	2016	2016	2	0	2	Export	558	Nicaragua	NIC	620	Portugal	PRT								29	CRUDE ANIMAL,VEG.MATERL.	1	No Quantity			0		0		3867			0
S3	2016	2016	2016	2	0	2	Export	558	Nicaragua	NIC	704	Viet Nam	VNM								29	CRUDE ANIMAL,VEG.MATERL.	1	No Quantity			0		0		265962			0
S3	2016	2016	2016	2	0	2	Export	558	Nicaragua	NIC	710	South Africa	ZAF								29	CRUDE ANIMAL,VEG.MATERL.	1	No Quantity			0		0		205			0
S3	2016	2016	2016	2	0	2	Export	558	Nicaragua	NIC	764	Thailand	THA								29	CRUDE ANIMAL,VEG.MATERL.	1	No Quantity			0		0		1432233			0
S3	2016	2016	2016	2	0	2	Export	558	Nicaragua	NIC	800	Uganda	UGA								29	CRUDE ANIMAL,VEG.MATERL.	1	No Quantity			0		0		63			0
S3	2016	2016	2016	2	0	2	Export	558	Nicaragua	NIC	826	United Kingdom	GBR								29	CRUDE ANIMAL,VEG.MATERL.	1	No Quantity			0		0		171			0
S3	2016	2016	2016	2	0	2	Export	558	Nicaragua	NIC	842	USA	USA								29	CRUDE ANIMAL,VEG.MATERL.	1	No Quantity			0		0		6160353			0
S3	2016	2016	2016	2	0	2	Export	554	New Zealand	NZL	0	World	WLD								32	COAL, COKE, BRIQUETTES	1	No Quantity							440221			0
S3	2016	2016	2016	2	0	2	Export	554	New Zealand	NZL	36	Australia	AUS								32	COAL, COKE, BRIQUETTES	1	No Quantity							125631			0
S3	2016	2016	2016	2	0	2	Export	554	New Zealand	NZL	48	Bahrain	BHR								32	COAL, COKE, BRIQUETTES	1	No Quantity							2304			0
S3	2016	2016	2016	2	0	2	Export	554	New Zealand	NZL	184	Cook Isds	COK								32	COAL, COKE, BRIQUETTES	1	No Quantity							23776			0
S3	2016	2016	2016	2	0	2	Export	554	New Zealand	NZL	242	Fiji	FJI								32	COAL, COKE, BRIQUETTES	1	No Quantity							18596			0
S3	2016	2016	2016	2	0	2	Export	554	New Zealand	NZL	258	French Polynesia	PYF								32	COAL, COKE, BRIQUETTES	1	No Quantity							113545			0
S3	2016	2016	2016	2	0	2	Export	554	New Zealand	NZL	344	China, Hong Kong SAR	HKG								32	COAL, COKE, BRIQUETTES	1	No Quantity							3156			0
S3	2016	2016	2016	2	0	2	Export	554	New Zealand	NZL	414	Kuwait	KWT								32	COAL, COKE, BRIQUETTES	1	No Quantity							7115			0
S3	2016	2016	2016	2	0	2	Export	554	New Zealand	NZL	540	New Caledonia	NCL								32	COAL, COKE, BRIQUETTES	1	No Quantity							38372			0
S3	2016	2016	2016	2	0	2	Export	554	New Zealand	NZL	548	Vanuatu	VUT								32	COAL, COKE, BRIQUETTES	1	No Quantity							10857			0
S3	2016	2016	2016	2	0	2	Export	554	New Zealand	NZL	570	Niue	NIU								32	COAL, COKE, BRIQUETTES	1	No Quantity							1163			0
S3	2016	2016	2016	2	0	2	Export	554	New Zealand	NZL	574	Norfolk Isds	NFK								32	COAL, COKE, BRIQUETTES	1	No Quantity							3399			0
S3	2016	2016	2016	2	0	2	Export	554	New Zealand	NZL	598	Papua New Guinea	PNG								32	COAL, COKE, BRIQUETTES	1	No Quantity							13486			0
[truncated: 4,521 more rows]
