# Supplementary material for: Core-periphery structure in sectoral international trade networks: A new approach to an old theory
Source: PLoS One. 2020 Apr 2;15(4):e0229547. doi: 10.1371/journal.pone.0229547 (PMC7117750; doi:10.1371/journal.pone.0229547)
Supplement: S7 File — (ZIP) [file pone.0229547.s007.zip › S7_File/RawData 2016/comtrade (52).csv]

Classification	Year	Period	Period Desc.	Aggregate Level	Is Leaf Code	Trade Flow Code	Trade Flow	Reporter Code	Reporter	Reporter ISO	Partner Code	Partner	Partner ISO	2nd Partner Code	2nd Partner	2nd Partner ISO	Customs Proc. Code	Customs	Mode of Transport Code	Mode of Transport	Commodity Code	Commodity	Qty Unit Code	Qty Unit	Qty	Alt Qty Unit Code	Alt Qty Unit	Alt Qty	Netweight (kg)	Gross weight (kg)	Trade Value (US$)	CIF Trade Value (US$)	FOB Trade Value (US$)	Flag
S3	2016	2016	2016	2	0	2	Export	562	Niger	NER	0	World	WLD								00	LIVE ANIMALS	1	No Quantity							6374535			0
S3	2016	2016	2016	2	0	2	Export	562	Niger	NER	100	Bulgaria	BGR								00	LIVE ANIMALS	1	No Quantity							502			0
S3	2016	2016	2016	2	0	2	Export	562	Niger	NER	156	China	CHN								00	LIVE ANIMALS	1	No Quantity							1941			0
S3	2016	2016	2016	2	0	2	Export	562	Niger	NER	204	Benin	BEN								00	LIVE ANIMALS	1	No Quantity							6793			0
S3	2016	2016	2016	2	0	2	Export	562	Niger	NER	266	Gabon	GAB								00	LIVE ANIMALS	1	No Quantity							2175			0
S3	2016	2016	2016	2	0	2	Export	562	Niger	NER	384	Côte d'Ivoire	CIV								00	LIVE ANIMALS	1	No Quantity							4935			0
S3	2016	2016	2016	2	0	2	Export	562	Niger	NER	516	Namibia	NAM								00	LIVE ANIMALS	1	No Quantity							4668			0
S3	2016	2016	2016	2	0	2	Export	562	Niger	NER	566	Nigeria	NGA								00	LIVE ANIMALS	1	No Quantity							6235539			0
S3	2016	2016	2016	2	0	2	Export	562	Niger	NER	764	Thailand	THA								00	LIVE ANIMALS	1	No Quantity							74852			0
S3	2016	2016	2016	2	0	2	Export	562	Niger	NER	854	Burkina Faso	BFA								00	LIVE ANIMALS	1	No Quantity							43131			0
S3	2016	2016	2016	2	0	2	Export	562	Niger	NER	0	World	WLD								01	MEAT, MEAT PREPARATIONS	1	No Quantity							298617			0
S3	2016	2016	2016	2	0	2	Export	562	Niger	NER	251	France	FRA								01	MEAT, MEAT PREPARATIONS	1	No Quantity							298617			0
S3	2016	2016	2016	2	0	2	Export	566	Nigeria	NGA	0	World	WLD								01	MEAT, MEAT PREPARATIONS	1	No Quantity							22582			0
S3	2016	2016	2016	2	0	2	Export	566	Nigeria	NGA	704	Viet Nam	VNM								01	MEAT, MEAT PREPARATIONS	1	No Quantity							22582			0
S3	2016	2016	2016	2	0	2	Export	562	Niger	NER	0	World	WLD								02	DAIRY PRODUCTS,BIRD EGGS	1	No Quantity							1348808			0
S3	2016	2016	2016	2	0	2	Export	562	Niger	NER	156	China	CHN								02	DAIRY PRODUCTS,BIRD EGGS	1	No Quantity							40153			0
S3	2016	2016	2016	2	0	2	Export	562	Niger	NER	251	France	FRA								02	DAIRY PRODUCTS,BIRD EGGS	1	No Quantity							293168			0
S3	2016	2016	2016	2	0	2	Export	562	Niger	NER	458	Malaysia	MYS								02	DAIRY PRODUCTS,BIRD EGGS	1	No Quantity							454344			0
S3	2016	2016	2016	2	0	2	Export	562	Niger	NER	466	Mali	MLI								02	DAIRY PRODUCTS,BIRD EGGS	1	No Quantity							418			0
S3	2016	2016	2016	2	0	2	Export	562	Niger	NER	554	New Zealand	NZL								02	DAIRY PRODUCTS,BIRD EGGS	1	No Quantity							27724			0
S3	2016	2016	2016	2	0	2	Export	562	Niger	NER	566	Nigeria	NGA								02	DAIRY PRODUCTS,BIRD EGGS	1	No Quantity							32562			0
S3	2016	2016	2016	2	0	2	Export	562	Niger	NER	699	India	IND								02	DAIRY PRODUCTS,BIRD EGGS	1	No Quantity							31997			0
S3	2016	2016	2016	2	0	2	Export	562	Niger	NER	702	Singapore	SGP								02	DAIRY PRODUCTS,BIRD EGGS	1	No Quantity							112588			0
S3	2016	2016	2016	2	0	2	Export	562	Niger	NER	764	Thailand	THA								02	DAIRY PRODUCTS,BIRD EGGS	1	No Quantity							3346			0
S3	2016	2016	2016	2	0	2	Export	562	Niger	NER	768	Togo	TGO								02	DAIRY PRODUCTS,BIRD EGGS	1	No Quantity							48184			0
S3	2016	2016	2016	2	0	2	Export	562	Niger	NER	784	United Arab Emirates	ARE								02	DAIRY PRODUCTS,BIRD EGGS	1	No Quantity							249508			0
S3	2016	2016	2016	2	0	2	Export	562	Niger	NER	792	Turkey	TUR								02	DAIRY PRODUCTS,BIRD EGGS	1	No Quantity							54816			0
S3	2016	2016	2016	2	0	2	Export	566	Nigeria	NGA	0	World	WLD								02	DAIRY PRODUCTS,BIRD EGGS	1	No Quantity							6769036			0
S3	2016	2016	2016	2	0	2	Export	566	Nigeria	NGA	156	China	CHN								02	DAIRY PRODUCTS,BIRD EGGS	1	No Quantity							427807			0
S3	2016	2016	2016	2	0	2	Export	566	Nigeria	NGA	226	Equatorial Guinea	GNQ								02	DAIRY PRODUCTS,BIRD EGGS	1	No Quantity							11577			0
S3	2016	2016	2016	2	0	2	Export	566	Nigeria	NGA	266	Gabon	GAB								02	DAIRY PRODUCTS,BIRD EGGS	1	No Quantity							140811			0
S3	2016	2016	2016	2	0	2	Export	566	Nigeria	NGA	288	Ghana	GHA								02	DAIRY PRODUCTS,BIRD EGGS	1	No Quantity							5354571			0
S3	2016	2016	2016	2	0	2	Export	566	Nigeria	NGA	384	Côte d'Ivoire	CIV								02	DAIRY PRODUCTS,BIRD EGGS	1	No Quantity							235965			0
S3	2016	2016	2016	2	0	2	Export	566	Nigeria	NGA	466	Mali	MLI								02	DAIRY PRODUCTS,BIRD EGGS	1	No Quantity							28480			0
S3	2016	2016	2016	2	0	2	Export	566	Nigeria	NGA	694	Sierra Leone	SLE								02	DAIRY PRODUCTS,BIRD EGGS	1	No Quantity							173856			0
S3	2016	2016	2016	2	0	2	Export	566	Nigeria	NGA	768	Togo	TGO								02	DAIRY PRODUCTS,BIRD EGGS	1	No Quantity							395968			0
S3	2016	2016	2016	2	0	2	Export	562	Niger	NER	0	World	WLD								03	FISH,CRUSTACEANS,MOLLUSC	1	No Quantity							372659			0
S3	2016	2016	2016	2	0	2	Export	562	Niger	NER	156	China	CHN								03	FISH,CRUSTACEANS,MOLLUSC	1	No Quantity							38266			0
S3	2016	2016	2016	2	0	2	Export	562	Niger	NER	466	Mali	MLI								03	FISH,CRUSTACEANS,MOLLUSC	1	No Quantity							30028			0
S3	2016	2016	2016	2	0	2	Export	562	Niger	NER	504	Morocco	MAR								03	FISH,CRUSTACEANS,MOLLUSC	1	No Quantity							185868			0
S3	2016	2016	2016	2	0	2	Export	562	Niger	NER	566	Nigeria	NGA								03	FISH,CRUSTACEANS,MOLLUSC	1	No Quantity							837			0
S3	2016	2016	2016	2	0	2	Export	562	Niger	NER	699	India	IND								03	FISH,CRUSTACEANS,MOLLUSC	1	No Quantity							50845			0
S3	2016	2016	2016	2	0	2	Export	562	Niger	NER	702	Singapore	SGP								03	FISH,CRUSTACEANS,MOLLUSC	1	No Quantity							66815			0
S3	2016	2016	2016	2	0	2	Export	566	Nigeria	NGA	0	World	WLD								03	FISH,CRUSTACEANS,MOLLUSC	1	No Quantity							566647			0
S3	2016	2016	2016	2	0	2	Export	566	Nigeria	NGA	156	China	CHN								03	FISH,CRUSTACEANS,MOLLUSC	1	No Quantity							330599			0
S3	2016	2016	2016	2	0	2	Export	566	Nigeria	NGA	490	Other Asia, nes									03	FISH,CRUSTACEANS,MOLLUSC	1	No Quantity							126671			0
S3	2016	2016	2016	2	0	2	Export	566	Nigeria	NGA	699	India	IND								03	FISH,CRUSTACEANS,MOLLUSC	1	No Quantity							109149			0
S3	2016	2016	2016	2	0	2	Export	566	Nigeria	NGA	842	USA	USA								03	FISH,CRUSTACEANS,MOLLUSC	1	No Quantity							227			0
S3	2016	2016	2016	2	0	2	Export	562	Niger	NER	0	World	WLD								04	CEREALS,CEREAL PREPRTNS.	1	No Quantity							139698378			0
S3	2016	2016	2016	2	0	2	Export	562	Niger	NER	12	Algeria	DZA								04	CEREALS,CEREAL PREPRTNS.	1	No Quantity							997123			0
S3	2016	2016	2016	2	0	2	Export	562	Niger	NER	156	China	CHN								04	CEREALS,CEREAL PREPRTNS.	1	No Quantity							5113319			0
S3	2016	2016	2016	2	0	2	Export	562	Niger	NER	204	Benin	BEN								04	CEREALS,CEREAL PREPRTNS.	1	No Quantity							24928			0
S3	2016	2016	2016	2	0	2	Export	562	Niger	NER	251	France	FRA								04	CEREALS,CEREAL PREPRTNS.	1	No Quantity							72728			0
S3	2016	2016	2016	2	0	2	Export	562	Niger	NER	332	Haiti	HTI								04	CEREALS,CEREAL PREPRTNS.	1	No Quantity							48184			0
S3	2016	2016	2016	2	0	2	Export	562	Niger	NER	344	China, Hong Kong SAR	HKG								04	CEREALS,CEREAL PREPRTNS.	1	No Quantity							479858			0
S3	2016	2016	2016	2	0	2	Export	562	Niger	NER	360	Indonesia	IDN								04	CEREALS,CEREAL PREPRTNS.	1	No Quantity							1560354			0
S3	2016	2016	2016	2	0	2	Export	562	Niger	NER	381	Italy	ITA								04	CEREALS,CEREAL PREPRTNS.	1	No Quantity							97782			0
S3	2016	2016	2016	2	0	2	Export	562	Niger	NER	422	Lebanon	LBN								04	CEREALS,CEREAL PREPRTNS.	1	No Quantity							177342			0
S3	2016	2016	2016	2	0	2	Export	562	Niger	NER	458	Malaysia	MYS								04	CEREALS,CEREAL PREPRTNS.	1	No Quantity							319309			0
S3	2016	2016	2016	2	0	2	Export	562	Niger	NER	466	Mali	MLI								04	CEREALS,CEREAL PREPRTNS.	1	No Quantity							23423			0
S3	2016	2016	2016	2	0	2	Export	562	Niger	NER	516	Namibia	NAM								04	CEREALS,CEREAL PREPRTNS.	1	No Quantity							24761			0
S3	2016	2016	2016	2	0	2	Export	562	Niger	NER	558	Nicaragua	NIC								04	CEREALS,CEREAL PREPRTNS.	1	No Quantity							48184			0
S3	2016	2016	2016	2	0	2	Export	562	Niger	NER	566	Nigeria	NGA								04	CEREALS,CEREAL PREPRTNS.	1	No Quantity							330224			0
S3	2016	2016	2016	2	0	2	Export	562	Niger	NER	586	Pakistan	PAK								04	CEREALS,CEREAL PREPRTNS.	1	No Quantity							150574			0
S3	2016	2016	2016	2	0	2	Export	562	Niger	NER	699	India	IND								04	CEREALS,CEREAL PREPRTNS.	1	No Quantity							18509938			0
S3	2016	2016	2016	2	0	2	Export	562	Niger	NER	702	Singapore	SGP								04	CEREALS,CEREAL PREPRTNS.	1	No Quantity							1360877			0
S3	2016	2016	2016	2	0	2	Export	562	Niger	NER	724	Spain	ESP								04	CEREALS,CEREAL PREPRTNS.	1	No Quantity							39275			0
S3	2016	2016	2016	2	0	2	Export	562	Niger	NER	764	Thailand	THA								04	CEREALS,CEREAL PREPRTNS.	1	No Quantity							106998611			0
S3	2016	2016	2016	2	0	2	Export	562	Niger	NER	784	United Arab Emirates	ARE								04	CEREALS,CEREAL PREPRTNS.	1	No Quantity							271725			0
S3	2016	2016	2016	2	0	2	Export	562	Niger	NER	788	Tunisia	TUN								04	CEREALS,CEREAL PREPRTNS.	1	No Quantity							86998			0
S3	2016	2016	2016	2	0	2	Export	562	Niger	NER	792	Turkey	TUR								04	CEREALS,CEREAL PREPRTNS.	1	No Quantity							2922121			0
S3	2016	2016	2016	2	0	2	Export	562	Niger	NER	818	Egypt	EGY								04	CEREALS,CEREAL PREPRTNS.	1	No Quantity							19911			0
S3	2016	2016	2016	2	0	2	Export	562	Niger	NER	854	Burkina Faso	BFA								04	CEREALS,CEREAL PREPRTNS.	1	No Quantity							20829			0
S3	2016	2016	2016	2	0	2	Export	566	Nigeria	NGA	0	World	WLD								04	CEREALS,CEREAL PREPRTNS.	1	No Quantity							1974900			0
S3	2016	2016	2016	2	0	2	Export	566	Nigeria	NGA	124	Canada	CAN								04	CEREALS,CEREAL PREPRTNS.	1	No Quantity							6401			0
S3	2016	2016	2016	2	0	2	Export	566	Nigeria	NGA	266	Gabon	GAB								04	CEREALS,CEREAL PREPRTNS.	1	No Quantity							18185			0
S3	2016	2016	2016	2	0	2	Export	566	Nigeria	NGA	288	Ghana	GHA								04	CEREALS,CEREAL PREPRTNS.	1	No Quantity							1798094			0
S3	2016	2016	2016	2	0	2	Export	566	Nigeria	NGA	430	Liberia	LBR								04	CEREALS,CEREAL PREPRTNS.	1	No Quantity							15354			0
S3	2016	2016	2016	2	0	2	Export	566	Nigeria	NGA	784	United Arab Emirates	ARE								04	CEREALS,CEREAL PREPRTNS.	1	No Quantity							19246			0
S3	2016	2016	2016	2	0	2	Export	566	Nigeria	NGA	826	United Kingdom	GBR								04	CEREALS,CEREAL PREPRTNS.	1	No Quantity							20370			0
S3	2016	2016	2016	2	0	2	Export	566	Nigeria	NGA	842	USA	USA								04	CEREALS,CEREAL PREPRTNS.	1	No Quantity							97250			0
S3	2016	2016	2016	2	0	2	Export	562	Niger	NER	0	World	WLD								05	VEGETABLES AND FRUIT	1	No Quantity							20284157			0
S3	2016	2016	2016	2	0	2	Export	562	Niger	NER	12	Algeria	DZA								05	VEGETABLES AND FRUIT	1	No Quantity							22661			0
S3	2016	2016	2016	2	0	2	Export	562	Niger	NER	56	Belgium	BEL								05	VEGETABLES AND FRUIT	1	No Quantity							6692			0
S3	2016	2016	2016	2	0	2	Export	562	Niger	NER	84	Belize	BLZ								05	VEGETABLES AND FRUIT	1	No Quantity							1171			0
S3	2016	2016	2016	2	0	2	Export	562	Niger	NER	96	Brunei Darussalam	BRN								05	VEGETABLES AND FRUIT	1	No Quantity							2928			0
S3	2016	2016	2016	2	0	2	Export	562	Niger	NER	100	Bulgaria	BGR								05	VEGETABLES AND FRUIT	1	No Quantity							5019			0
S3	2016	2016	2016	2	0	2	Export	562	Niger	NER	156	China	CHN								05	VEGETABLES AND FRUIT	1	No Quantity							3550324			0
S3	2016	2016	2016	2	0	2	Export	562	Niger	NER	204	Benin	BEN								05	VEGETABLES AND FRUIT	1	No Quantity							2303191			0
S3	2016	2016	2016	2	0	2	Export	562	Niger	NER	246	Finland	FIN								05	VEGETABLES AND FRUIT	1	No Quantity							2510			0
S3	2016	2016	2016	2	0	2	Export	562	Niger	NER	251	France	FRA								05	VEGETABLES AND FRUIT	1	No Quantity							16252			0
S3	2016	2016	2016	2	0	2	Export	562	Niger	NER	266	Gabon	GAB								05	VEGETABLES AND FRUIT	1	No Quantity							3105			0
S3	2016	2016	2016	2	0	2	Export	562	Niger	NER	288	Ghana	GHA								05	VEGETABLES AND FRUIT	1	No Quantity							1962086			0
S3	2016	2016	2016	2	0	2	Export	562	Niger	NER	324	Guinea	GIN								05	VEGETABLES AND FRUIT	1	No Quantity							2008			0
S3	2016	2016	2016	2	0	2	Export	562	Niger	NER	332	Haiti	HTI								05	VEGETABLES AND FRUIT	1	No Quantity							2008			0
S3	2016	2016	2016	2	0	2	Export	562	Niger	NER	381	Italy	ITA								05	VEGETABLES AND FRUIT	1	No Quantity							367400			0
S3	2016	2016	2016	2	0	2	Export	562	Niger	NER	384	Côte d'Ivoire	CIV								05	VEGETABLES AND FRUIT	1	No Quantity							180376			0
S3	2016	2016	2016	2	0	2	Export	562	Niger	NER	388	Jamaica	JAM								05	VEGETABLES AND FRUIT	1	No Quantity							2578			0
S3	2016	2016	2016	2	0	2	Export	562	Niger	NER	458	Malaysia	MYS								05	VEGETABLES AND FRUIT	1	No Quantity							184088			0
S3	2016	2016	2016	2	0	2	Export	562	Niger	NER	504	Morocco	MAR								05	VEGETABLES AND FRUIT	1	No Quantity							16730			0
S3	2016	2016	2016	2	0	2	Export	562	Niger	NER	516	Namibia	NAM								05	VEGETABLES AND FRUIT	1	No Quantity							8407			0
S3	2016	2016	2016	2	0	2	Export	562	Niger	NER	566	Nigeria	NGA								05	VEGETABLES AND FRUIT	1	No Quantity							2481522			0
S3	2016	2016	2016	2	0	2	Export	562	Niger	NER	574	Norfolk Isds	NFK								05	VEGETABLES AND FRUIT	1	No Quantity							31537			0
S3	2016	2016	2016	2	0	2	Export	562	Niger	NER	699	India	IND								05	VEGETABLES AND FRUIT	1	No Quantity							66127			0
S3	2016	2016	2016	2	0	2	Export	562	Niger	NER	702	Singapore	SGP								05	VEGETABLES AND FRUIT	1	No Quantity							13760			0
S3	2016	2016	2016	2	0	2	Export	562	Niger	NER	724	Spain	ESP								05	VEGETABLES AND FRUIT	1	No Quantity							33126			0
S3	2016	2016	2016	2	0	2	Export	562	Niger	NER	764	Thailand	THA								05	VEGETABLES AND FRUIT	1	No Quantity							50191			0
S3	2016	2016	2016	2	0	2	Export	562	Niger	NER	768	Togo	TGO								05	VEGETABLES AND FRUIT	1	No Quantity							528363			0
S3	2016	2016	2016	2	0	2	Export	562	Niger	NER	792	Turkey	TUR								05	VEGETABLES AND FRUIT	1	No Quantity							48180			0
S3	2016	2016	2016	2	0	2	Export	562	Niger	NER	854	Burkina Faso	BFA								05	VEGETABLES AND FRUIT	1	No Quantity							8391815			0
S3	2016	2016	2016	2	0	2	Export	566	Nigeria	NGA	0	World	WLD								05	VEGETABLES AND FRUIT	1	No Quantity							33438155			0
S3	2016	2016	2016	2	0	2	Export	566	Nigeria	NGA	124	Canada	CAN								05	VEGETABLES AND FRUIT	1	No Quantity							2319			0
S3	2016	2016	2016	2	0	2	Export	566	Nigeria	NGA	156	China	CHN								05	VEGETABLES AND FRUIT	1	No Quantity							97538			0
S3	2016	2016	2016	2	0	2	Export	566	Nigeria	NGA	266	Gabon	GAB								05	VEGETABLES AND FRUIT	1	No Quantity							13355			0
S3	2016	2016	2016	2	0	2	Export	566	Nigeria	NGA	270	Gambia	GMB								05	VEGETABLES AND FRUIT	1	No Quantity							19589			0
S3	2016	2016	2016	2	0	2	Export	566	Nigeria	NGA	276	Germany	DEU								05	VEGETABLES AND FRUIT	1	No Quantity							77483			0
S3	2016	2016	2016	2	0	2	Export	566	Nigeria	NGA	288	Ghana	GHA								05	VEGETABLES AND FRUIT	1	No Quantity							51158			0
S3	2016	2016	2016	2	0	2	Export	566	Nigeria	NGA	381	Italy	ITA								05	VEGETABLES AND FRUIT	1	No Quantity							45112			0
S3	2016	2016	2016	2	0	2	Export	566	Nigeria	NGA	384	Côte d'Ivoire	CIV								05	VEGETABLES AND FRUIT	1	No Quantity							18024			0
S3	2016	2016	2016	2	0	2	Export	566	Nigeria	NGA	458	Malaysia	MYS								05	VEGETABLES AND FRUIT	1	No Quantity							11515			0
S3	2016	2016	2016	2	0	2	Export	566	Nigeria	NGA	484	Mexico	MEX								05	VEGETABLES AND FRUIT	1	No Quantity							92807			0
S3	2016	2016	2016	2	0	2	Export	566	Nigeria	NGA	528	Netherlands	NLD								05	VEGETABLES AND FRUIT	1	No Quantity							178860			0
S3	2016	2016	2016	2	0	2	Export	566	Nigeria	NGA	586	Pakistan	PAK								05	VEGETABLES AND FRUIT	1	No Quantity							46147			0
S3	2016	2016	2016	2	0	2	Export	566	Nigeria	NGA	643	Russian Federation	RUS								05	VEGETABLES AND FRUIT	1	No Quantity							10043			0
S3	2016	2016	2016	2	0	2	Export	566	Nigeria	NGA	682	Saudi Arabia	SAU								05	VEGETABLES AND FRUIT	1	No Quantity							6338			0
S3	2016	2016	2016	2	0	2	Export	566	Nigeria	NGA	699	India	IND								05	VEGETABLES AND FRUIT	1	No Quantity							7471676			0
S3	2016	2016	2016	2	0	2	Export	566	Nigeria	NGA	704	Viet Nam	VNM								05	VEGETABLES AND FRUIT	1	No Quantity							22815575			0
S3	2016	2016	2016	2	0	2	Export	566	Nigeria	NGA	724	Spain	ESP								05	VEGETABLES AND FRUIT	1	No Quantity							26016			0
S3	2016	2016	2016	2	0	2	Export	566	Nigeria	NGA	729	Sudan	SDN								05	VEGETABLES AND FRUIT	1	No Quantity							2162			0
S3	2016	2016	2016	2	0	2	Export	566	Nigeria	NGA	784	United Arab Emirates	ARE								05	VEGETABLES AND FRUIT	1	No Quantity							460435			0
S3	2016	2016	2016	2	0	2	Export	566	Nigeria	NGA	792	Turkey	TUR								05	VEGETABLES AND FRUIT	1	No Quantity							17685			0
S3	2016	2016	2016	2	0	2	Export	566	Nigeria	NGA	818	Egypt	EGY								05	VEGETABLES AND FRUIT	1	No Quantity							1069			0
S3	2016	2016	2016	2	0	2	Export	566	Nigeria	NGA	826	United Kingdom	GBR								05	VEGETABLES AND FRUIT	1	No Quantity							425242			0
S3	2016	2016	2016	2	0	2	Export	566	Nigeria	NGA	842	USA	USA								05	VEGETABLES AND FRUIT	1	No Quantity							1548007			0
S3	2016	2016	2016	2	0	2	Export	562	Niger	NER	0	World	WLD								06	SUGAR,SUGR.PREPTNS,HONEY	1	No Quantity							7429418			0
S3	2016	2016	2016	2	0	2	Export	562	Niger	NER	76	Brazil	BRA								06	SUGAR,SUGR.PREPTNS,HONEY	1	No Quantity							5349839			0
S3	2016	2016	2016	2	0	2	Export	562	Niger	NER	84	Belize	BLZ								06	SUGAR,SUGR.PREPTNS,HONEY	1	No Quantity							18069			0
S3	2016	2016	2016	2	0	2	Export	562	Niger	NER	100	Bulgaria	BGR								06	SUGAR,SUGR.PREPTNS,HONEY	1	No Quantity							2091			0
S3	2016	2016	2016	2	0	2	Export	562	Niger	NER	156	China	CHN								06	SUGAR,SUGR.PREPTNS,HONEY	1	No Quantity							792292			0
S3	2016	2016	2016	2	0	2	Export	562	Niger	NER	204	Benin	BEN								06	SUGAR,SUGR.PREPTNS,HONEY	1	No Quantity							33884			0
S3	2016	2016	2016	2	0	2	Export	562	Niger	NER	251	France	FRA								06	SUGAR,SUGR.PREPTNS,HONEY	1	No Quantity							226548			0
S3	2016	2016	2016	2	0	2	Export	562	Niger	NER	360	Indonesia	IDN								06	SUGAR,SUGR.PREPTNS,HONEY	1	No Quantity							552			0
S3	2016	2016	2016	2	0	2	Export	562	Niger	NER	384	Côte d'Ivoire	CIV								06	SUGAR,SUGR.PREPTNS,HONEY	1	No Quantity							853			0
S3	2016	2016	2016	2	0	2	Export	562	Niger	NER	566	Nigeria	NGA								06	SUGAR,SUGR.PREPTNS,HONEY	1	No Quantity							402889			0
S3	2016	2016	2016	2	0	2	Export	562	Niger	NER	699	India	IND								06	SUGAR,SUGR.PREPTNS,HONEY	1	No Quantity							464521			0
S3	2016	2016	2016	2	0	2	Export	562	Niger	NER	702	Singapore	SGP								06	SUGAR,SUGR.PREPTNS,HONEY	1	No Quantity							4949			0
S3	2016	2016	2016	2	0	2	Export	562	Niger	NER	757	Switzerland	CHE								06	SUGAR,SUGR.PREPTNS,HONEY	1	No Quantity							10519			0
S3	2016	2016	2016	2	0	2	Export	562	Niger	NER	764	Thailand	THA								06	SUGAR,SUGR.PREPTNS,HONEY	1	No Quantity							52028			0
S3	2016	2016	2016	2	0	2	Export	562	Niger	NER	768	Togo	TGO								06	SUGAR,SUGR.PREPTNS,HONEY	1	No Quantity							20913			0
S3	2016	2016	2016	2	0	2	Export	562	Niger	NER	784	United Arab Emirates	ARE								06	SUGAR,SUGR.PREPTNS,HONEY	1	No Quantity							49471			0
S3	2016	2016	2016	2	0	2	Export	566	Nigeria	NGA	0	World	WLD								06	SUGAR,SUGR.PREPTNS,HONEY	1	No Quantity							2330787			0
S3	2016	2016	2016	2	0	2	Export	566	Nigeria	NGA	288	Ghana	GHA								06	SUGAR,SUGR.PREPTNS,HONEY	1	No Quantity							2153278			0
S3	2016	2016	2016	2	0	2	Export	566	Nigeria	NGA	686	Senegal	SEN								06	SUGAR,SUGR.PREPTNS,HONEY	1	No Quantity							177509			0
S3	2016	2016	2016	2	0	2	Export	562	Niger	NER	0	World	WLD								07	COFFEE,TEA,COCOA,SPICES	1	No Quantity							3957529			0
S3	2016	2016	2016	2	0	2	Export	562	Niger	NER	12	Algeria	DZA								07	COFFEE,TEA,COCOA,SPICES	1	No Quantity							1640			0
S3	2016	2016	2016	2	0	2	Export	562	Niger	NER	76	Brazil	BRA								07	COFFEE,TEA,COCOA,SPICES	1	No Quantity							42161			0
S3	2016	2016	2016	2	0	2	Export	562	Niger	NER	124	Canada	CAN								07	COFFEE,TEA,COCOA,SPICES	1	No Quantity							2340			0
S3	2016	2016	2016	2	0	2	Export	562	Niger	NER	156	China	CHN								07	COFFEE,TEA,COCOA,SPICES	1	No Quantity							3553268			0
S3	2016	2016	2016	2	0	2	Export	562	Niger	NER	204	Benin	BEN								07	COFFEE,TEA,COCOA,SPICES	1	No Quantity							59479			0
S3	2016	2016	2016	2	0	2	Export	562	Niger	NER	288	Ghana	GHA								07	COFFEE,TEA,COCOA,SPICES	1	No Quantity							73534			0
S3	2016	2016	2016	2	0	2	Export	562	Niger	NER	360	Indonesia	IDN								07	COFFEE,TEA,COCOA,SPICES	1	No Quantity							42161			0
S3	2016	2016	2016	2	0	2	Export	562	Niger	NER	384	Côte d'Ivoire	CIV								07	COFFEE,TEA,COCOA,SPICES	1	No Quantity							837			0
S3	2016	2016	2016	2	0	2	Export	562	Niger	NER	434	Libya	LBY								07	COFFEE,TEA,COCOA,SPICES	1	No Quantity							22218			0
S3	2016	2016	2016	2	0	2	Export	562	Niger	NER	466	Mali	MLI								07	COFFEE,TEA,COCOA,SPICES	1	No Quantity							558			0
S3	2016	2016	2016	2	0	2	Export	562	Niger	NER	566	Nigeria	NGA								07	COFFEE,TEA,COCOA,SPICES	1	No Quantity							49304			0
S3	2016	2016	2016	2	0	2	Export	562	Niger	NER	699	India	IND								07	COFFEE,TEA,COCOA,SPICES	1	No Quantity							48772			0
S3	2016	2016	2016	2	0	2	Export	562	Niger	NER	784	United Arab Emirates	ARE								07	COFFEE,TEA,COCOA,SPICES	1	No Quantity							53644			0
S3	2016	2016	2016	2	0	2	Export	562	Niger	NER	854	Burkina Faso	BFA								07	COFFEE,TEA,COCOA,SPICES	1	No Quantity							7614			0
S3	2016	2016	2016	2	0	2	Export	566	Nigeria	NGA	0	World	WLD								07	COFFEE,TEA,COCOA,SPICES	1	No Quantity							293372671			0
S3	2016	2016	2016	2	0	2	Export	566	Nigeria	NGA	56	Belgium	BEL								07	COFFEE,TEA,COCOA,SPICES	1	No Quantity							22954122			0
S3	2016	2016	2016	2	0	2	Export	566	Nigeria	NGA	124	Canada	CAN								07	COFFEE,TEA,COCOA,SPICES	1	No Quantity							2974624			0
S3	2016	2016	2016	2	0	2	Export	566	Nigeria	NGA	156	China	CHN								07	COFFEE,TEA,COCOA,SPICES	1	No Quantity							10402661			0
S3	2016	2016	2016	2	0	2	Export	566	Nigeria	NGA	233	Estonia	EST								07	COFFEE,TEA,COCOA,SPICES	1	No Quantity							6344658			0
S3	2016	2016	2016	2	0	2	Export	566	Nigeria	NGA	251	France	FRA								07	COFFEE,TEA,COCOA,SPICES	1	No Quantity							4148388			0
S3	2016	2016	2016	2	0	2	Export	566	Nigeria	NGA	276	Germany	DEU								07	COFFEE,TEA,COCOA,SPICES	1	No Quantity							25962061			0
S3	2016	2016	2016	2	0	2	Export	566	Nigeria	NGA	288	Ghana	GHA								07	COFFEE,TEA,COCOA,SPICES	1	No Quantity							1485839			0
S3	2016	2016	2016	2	0	2	Export	566	Nigeria	NGA	360	Indonesia	IDN								07	COFFEE,TEA,COCOA,SPICES	1	No Quantity							1771035			0
S3	2016	2016	2016	2	0	2	Export	566	Nigeria	NGA	381	Italy	ITA								07	COFFEE,TEA,COCOA,SPICES	1	No Quantity							2950309			0
S3	2016	2016	2016	2	0	2	Export	566	Nigeria	NGA	384	Côte d'Ivoire	CIV								07	COFFEE,TEA,COCOA,SPICES	1	No Quantity							162395			0
S3	2016	2016	2016	2	0	2	Export	566	Nigeria	NGA	410	Rep. of Korea	KOR								07	COFFEE,TEA,COCOA,SPICES	1	No Quantity							44200			0
S3	2016	2016	2016	2	0	2	Export	566	Nigeria	NGA	430	Liberia	LBR								07	COFFEE,TEA,COCOA,SPICES	1	No Quantity							16602			0
S3	2016	2016	2016	2	0	2	Export	566	Nigeria	NGA	458	Malaysia	MYS								07	COFFEE,TEA,COCOA,SPICES	1	No Quantity							35277429			0
S3	2016	2016	2016	2	0	2	Export	566	Nigeria	NGA	484	Mexico	MEX								07	COFFEE,TEA,COCOA,SPICES	1	No Quantity							2591313			0
S3	2016	2016	2016	2	0	2	Export	566	Nigeria	NGA	504	Morocco	MAR								07	COFFEE,TEA,COCOA,SPICES	1	No Quantity							45828			0
S3	2016	2016	2016	2	0	2	Export	566	Nigeria	NGA	528	Netherlands	NLD								07	COFFEE,TEA,COCOA,SPICES	1	No Quantity							152284696			0
S3	2016	2016	2016	2	0	2	Export	566	Nigeria	NGA	643	Russian Federation	RUS								07	COFFEE,TEA,COCOA,SPICES	1	No Quantity							190653			0
S3	2016	2016	2016	2	0	2	Export	566	Nigeria	NGA	682	Saudi Arabia	SAU								07	COFFEE,TEA,COCOA,SPICES	1	No Quantity							3624			0
S3	2016	2016	2016	2	0	2	Export	566	Nigeria	NGA	699	India	IND								07	COFFEE,TEA,COCOA,SPICES	1	No Quantity							165019			0
S3	2016	2016	2016	2	0	2	Export	566	Nigeria	NGA	704	Viet Nam	VNM								07	COFFEE,TEA,COCOA,SPICES	1	No Quantity							79423			0
S3	2016	2016	2016	2	0	2	Export	566	Nigeria	NGA	724	Spain	ESP								07	COFFEE,TEA,COCOA,SPICES	1	No Quantity							10069097			0
S3	2016	2016	2016	2	0	2	Export	566	Nigeria	NGA	768	Togo	TGO								07	COFFEE,TEA,COCOA,SPICES	1	No Quantity							13513			0
S3	2016	2016	2016	2	0	2	Export	566	Nigeria	NGA	792	Turkey	TUR								07	COFFEE,TEA,COCOA,SPICES	1	No Quantity							272900			0
S3	2016	2016	2016	2	0	2	Export	566	Nigeria	NGA	826	United Kingdom	GBR								07	COFFEE,TEA,COCOA,SPICES	1	No Quantity							9585301			0
S3	2016	2016	2016	2	0	2	Export	566	Nigeria	NGA	842	USA	USA								07	COFFEE,TEA,COCOA,SPICES	1	No Quantity							2762103			0
S3	2016	2016	2016	2	0	2	Export	566	Nigeria	NGA	858	Uruguay	URY								07	COFFEE,TEA,COCOA,SPICES	1	No Quantity							814879			0
S3	2016	2016	2016	2	0	2	Export	562	Niger	NER	0	World	WLD								08	ANIMAL FEED STUFF	1	No Quantity							14346			0
S3	2016	2016	2016	2	0	2	Export	562	Niger	NER	566	Nigeria	NGA								08	ANIMAL FEED STUFF	1	No Quantity							7654			0
S3	2016	2016	2016	2	0	2	Export	562	Niger	NER	792	Turkey	TUR								08	ANIMAL FEED STUFF	1	No Quantity							6692			0
S3	2016	2016	2016	2	0	2	Export	566	Nigeria	NGA	0	World	WLD								08	ANIMAL FEED STUFF	1	No Quantity							15847556			0
S3	2016	2016	2016	2	0	2	Export	566	Nigeria	NGA	156	China	CHN								08	ANIMAL FEED STUFF	1	No Quantity							3031			0
S3	2016	2016	2016	2	0	2	Export	566	Nigeria	NGA	288	Ghana	GHA								08	ANIMAL FEED STUFF	1	No Quantity							154579			0
S3	2016	2016	2016	2	0	2	Export	566	Nigeria	NGA	381	Italy	ITA								08	ANIMAL FEED STUFF	1	No Quantity							694			0
S3	2016	2016	2016	2	0	2	Export	566	Nigeria	NGA	484	Mexico	MEX								08	ANIMAL FEED STUFF	1	No Quantity							2738622			0
S3	2016	2016	2016	2	0	2	Export	566	Nigeria	NGA	504	Morocco	MAR								08	ANIMAL FEED STUFF	1	No Quantity							9401092			0
S3	2016	2016	2016	2	0	2	Export	566	Nigeria	NGA	616	Poland	POL								08	ANIMAL FEED STUFF	1	No Quantity							8588			0
S3	2016	2016	2016	2	0	2	Export	566	Nigeria	NGA	704	Viet Nam	VNM								08	ANIMAL FEED STUFF	1	No Quantity							4113			0
S3	2016	2016	2016	2	0	2	Export	566	Nigeria	NGA	710	South Africa	ZAF								08	ANIMAL FEED STUFF	1	No Quantity							260710			0
S3	2016	2016	2016	2	0	2	Export	566	Nigeria	NGA	842	USA	USA								08	ANIMAL FEED STUFF	1	No Quantity							3276128			0
S3	2016	2016	2016	2	0	2	Export	562	Niger	NER	0	World	WLD								09	MISC.EDIBLE PRODUCTS ETC	1	No Quantity							31110859			0
S3	2016	2016	2016	2	0	2	Export	562	Niger	NER	12	Algeria	DZA								09	MISC.EDIBLE PRODUCTS ETC	1	No Quantity							1008364			0
S3	2016	2016	2016	2	0	2	Export	562	Niger	NER	36	Australia	AUS								09	MISC.EDIBLE PRODUCTS ETC	1	No Quantity							29038			0
S3	2016	2016	2016	2	0	2	Export	562	Niger	NER	76	Brazil	BRA								09	MISC.EDIBLE PRODUCTS ETC	1	No Quantity							47802			0
S3	2016	2016	2016	2	0	2	Export	562	Niger	NER	156	China	CHN								09	MISC.EDIBLE PRODUCTS ETC	1	No Quantity							1709455			0
S3	2016	2016	2016	2	0	2	Export	562	Niger	NER	204	Benin	BEN								09	MISC.EDIBLE PRODUCTS ETC	1	No Quantity							19741			0
S3	2016	2016	2016	2	0	2	Export	562	Niger	NER	251	France	FRA								09	MISC.EDIBLE PRODUCTS ETC	1	No Quantity							3012766			0
S3	2016	2016	2016	2	0	2	Export	562	Niger	NER	288	Ghana	GHA								09	MISC.EDIBLE PRODUCTS ETC	1	No Quantity							20076			0
S3	2016	2016	2016	2	0	2	Export	562	Niger	NER	344	China, Hong Kong SAR	HKG								09	MISC.EDIBLE PRODUCTS ETC	1	No Quantity							22084			0
S3	2016	2016	2016	2	0	2	Export	562	Niger	NER	381	Italy	ITA								09	MISC.EDIBLE PRODUCTS ETC	1	No Quantity							84573			0
S3	2016	2016	2016	2	0	2	Export	562	Niger	NER	384	Côte d'Ivoire	CIV								09	MISC.EDIBLE PRODUCTS ETC	1	No Quantity							7793			0
S3	2016	2016	2016	2	0	2	Export	562	Niger	NER	458	Malaysia	MYS								09	MISC.EDIBLE PRODUCTS ETC	1	No Quantity							87364			0
S3	2016	2016	2016	2	0	2	Export	562	Niger	NER	466	Mali	MLI								09	MISC.EDIBLE PRODUCTS ETC	1	No Quantity							3237			0
S3	2016	2016	2016	2	0	2	Export	562	Niger	NER	478	Mauritania	MRT								09	MISC.EDIBLE PRODUCTS ETC	1	No Quantity							181027			0
S3	2016	2016	2016	2	0	2	Export	562	Niger	NER	528	Netherlands	NLD								09	MISC.EDIBLE PRODUCTS ETC	1	No Quantity							72907			0
S3	2016	2016	2016	2	0	2	Export	562	Niger	NER	558	Nicaragua	NIC								09	MISC.EDIBLE PRODUCTS ETC	1	No Quantity							188134			0
S3	2016	2016	2016	2	0	2	Export	562	Niger	NER	566	Nigeria	NGA								09	MISC.EDIBLE PRODUCTS ETC	1	No Quantity							144335			0
S3	2016	2016	2016	2	0	2	Export	562	Niger	NER	686	Senegal	SEN								09	MISC.EDIBLE PRODUCTS ETC	1	No Quantity							31764			0
S3	2016	2016	2016	2	0	2	Export	562	Niger	NER	699	India	IND								09	MISC.EDIBLE PRODUCTS ETC	1	No Quantity							612569			0
S3	2016	2016	2016	2	0	2	Export	562	Niger	NER	702	Singapore	SGP								09	MISC.EDIBLE PRODUCTS ETC	1	No Quantity							442843			0
S3	2016	2016	2016	2	0	2	Export	562	Niger	NER	724	Spain	ESP								09	MISC.EDIBLE PRODUCTS ETC	1	No Quantity							1685479			0
S3	2016	2016	2016	2	0	2	Export	562	Niger	NER	757	Switzerland	CHE								09	MISC.EDIBLE PRODUCTS ETC	1	No Quantity							126990			0
S3	2016	2016	2016	2	0	2	Export	562	Niger	NER	764	Thailand	THA								09	MISC.EDIBLE PRODUCTS ETC	1	No Quantity							69158			0
S3	2016	2016	2016	2	0	2	Export	562	Niger	NER	784	United Arab Emirates	ARE								09	MISC.EDIBLE PRODUCTS ETC	1	No Quantity							1089494			0
S3	2016	2016	2016	2	0	2	Export	562	Niger	NER	788	Tunisia	TUN								09	MISC.EDIBLE PRODUCTS ETC	1	No Quantity							745158			0
S3	2016	2016	2016	2	0	2	Export	562	Niger	NER	792	Turkey	TUR								09	MISC.EDIBLE PRODUCTS ETC	1	No Quantity							17801570			0
S3	2016	2016	2016	2	0	2	Export	562	Niger	NER	818	Egypt	EGY								09	MISC.EDIBLE PRODUCTS ETC	1	No Quantity							1452971			0
S3	2016	2016	2016	2	0	2	Export	562	Niger	NER	826	United Kingdom	GBR								09	MISC.EDIBLE PRODUCTS ETC	1	No Quantity							25409			0
S3	2016	2016	2016	2	0	2	Export	562	Niger	NER	842	USA	USA								09	MISC.EDIBLE PRODUCTS ETC	1	No Quantity							349335			0
S3	2016	2016	2016	2	0	2	Export	562	Niger	NER	854	Burkina Faso	BFA								09	MISC.EDIBLE PRODUCTS ETC	1	No Quantity							8928			0
S3	2016	2016	2016	2	0	2	Export	562	Niger	NER	899	Areas, nes									09	MISC.EDIBLE PRODUCTS ETC	1	No Quantity							30491			0
S3	2016	2016	2016	2	0	2	Export	566	Nigeria	NGA	0	World	WLD								09	MISC.EDIBLE PRODUCTS ETC	1	No Quantity							32810088			0
S3	2016	2016	2016	2	0	2	Export	566	Nigeria	NGA	36	Australia	AUS								09	MISC.EDIBLE PRODUCTS ETC	1	No Quantity							15861			0
S3	2016	2016	2016	2	0	2	Export	566	Nigeria	NGA	120	Cameroon	CMR								09	MISC.EDIBLE PRODUCTS ETC	1	No Quantity							39751			0
S3	2016	2016	2016	2	0	2	Export	566	Nigeria	NGA	204	Benin	BEN								09	MISC.EDIBLE PRODUCTS ETC	1	No Quantity							138111			0
S3	2016	2016	2016	2	0	2	Export	566	Nigeria	NGA	251	France	FRA								09	MISC.EDIBLE PRODUCTS ETC	1	No Quantity							227155			0
S3	2016	2016	2016	2	0	2	Export	566	Nigeria	NGA	276	Germany	DEU								09	MISC.EDIBLE PRODUCTS ETC	1	No Quantity							42099			0
S3	2016	2016	2016	2	0	2	Export	566	Nigeria	NGA	288	Ghana	GHA								09	MISC.EDIBLE PRODUCTS ETC	1	No Quantity							26396938			0
S3	2016	2016	2016	2	0	2	Export	566	Nigeria	NGA	324	Guinea	GIN								09	MISC.EDIBLE PRODUCTS ETC	1	No Quantity							1837557			0
S3	2016	2016	2016	2	0	2	Export	566	Nigeria	NGA	328	Guyana	GUY								09	MISC.EDIBLE PRODUCTS ETC	1	No Quantity							43447			0
S3	2016	2016	2016	2	0	2	Export	566	Nigeria	NGA	372	Ireland	IRL								09	MISC.EDIBLE PRODUCTS ETC	1	No Quantity							1913			0
S3	2016	2016	2016	2	0	2	Export	566	Nigeria	NGA	384	Côte d'Ivoire	CIV								09	MISC.EDIBLE PRODUCTS ETC	1	No Quantity							174423			0
S3	2016	2016	2016	2	0	2	Export	566	Nigeria	NGA	458	Malaysia	MYS								09	MISC.EDIBLE PRODUCTS ETC	1	No Quantity							19652			0
S3	2016	2016	2016	2	0	2	Export	566	Nigeria	NGA	466	Mali	MLI								09	MISC.EDIBLE PRODUCTS ETC	1	No Quantity							10223			0
S3	2016	2016	2016	2	0	2	Export	566	Nigeria	NGA	480	Mauritius	MUS								09	MISC.EDIBLE PRODUCTS ETC	1	No Quantity							31118			0
S3	2016	2016	2016	2	0	2	Export	566	Nigeria	NGA	528	Netherlands	NLD								09	MISC.EDIBLE PRODUCTS ETC	1	No Quantity							27192			0
S3	2016	2016	2016	2	0	2	Export	566	Nigeria	NGA	562	Niger	NER								09	MISC.EDIBLE PRODUCTS ETC	1	No Quantity							304769			0
S3	2016	2016	2016	2	0	2	Export	566	Nigeria	NGA	624	Guinea-Bissau	GNB								09	MISC.EDIBLE PRODUCTS ETC	1	No Quantity							95637			0
S3	2016	2016	2016	2	0	2	Export	566	Nigeria	NGA	686	Senegal	SEN								09	MISC.EDIBLE PRODUCTS ETC	1	No Quantity							115250			0
S3	2016	2016	2016	2	0	2	Export	566	Nigeria	NGA	694	Sierra Leone	SLE								09	MISC.EDIBLE PRODUCTS ETC	1	No Quantity							60098			0
S3	2016	2016	2016	2	0	2	Export	566	Nigeria	NGA	710	South Africa	ZAF								09	MISC.EDIBLE PRODUCTS ETC	1	No Quantity							119254			0
S3	2016	2016	2016	2	0	2	Export	566	Nigeria	NGA	724	Spain	ESP								09	MISC.EDIBLE PRODUCTS ETC	1	No Quantity							42599			0
S3	2016	2016	2016	2	0	2	Export	566	Nigeria	NGA	729	Sudan	SDN								09	MISC.EDIBLE PRODUCTS ETC	1	No Quantity							36366			0
S3	2016	2016	2016	2	0	2	Export	566	Nigeria	NGA	740	Suriname	SUR								09	MISC.EDIBLE PRODUCTS ETC	1	No Quantity							21726			0
S3	2016	2016	2016	2	0	2	Export	566	Nigeria	NGA	768	Togo	TGO								09	MISC.EDIBLE PRODUCTS ETC	1	No Quantity							43402			0
S3	2016	2016	2016	2	0	2	Export	566	Nigeria	NGA	784	United Arab Emirates	ARE								09	MISC.EDIBLE PRODUCTS ETC	1	No Quantity							149274			0
S3	2016	2016	2016	2	0	2	Export	566	Nigeria	NGA	826	United Kingdom	GBR								09	MISC.EDIBLE PRODUCTS ETC	1	No Quantity							370766			0
S3	2016	2016	2016	2	0	2	Export	566	Nigeria	NGA	842	USA	USA								09	MISC.EDIBLE PRODUCTS ETC	1	No Quantity							373656			0
S3	2016	2016	2016	2	0	2	Export	566	Nigeria	NGA	899	Areas, nes									09	MISC.EDIBLE PRODUCTS ETC	1	No Quantity							2071850			0
S3	2016	2016	2016	2	0	2	Export	562	Niger	NER	0	World	WLD								11	BEVERAGES	1	No Quantity							19524			0
S3	2016	2016	2016	2	0	2	Export	562	Niger	NER	204	Benin	BEN								11	BEVERAGES	1	No Quantity							37			0
S3	2016	2016	2016	2	0	2	Export	562	Niger	NER	251	France	FRA								11	BEVERAGES	1	No Quantity							142			0
S3	2016	2016	2016	2	0	2	Export	562	Niger	NER	566	Nigeria	NGA								11	BEVERAGES	1	No Quantity							18006			0
S3	2016	2016	2016	2	0	2	Export	562	Niger	NER	682	Saudi Arabia	SAU								11	BEVERAGES	1	No Quantity							1338			0
S3	2016	2016	2016	2	0	2	Export	566	Nigeria	NGA	0	World	WLD								11	BEVERAGES	1	No Quantity							20602892			0
S3	2016	2016	2016	2	0	2	Export	566	Nigeria	NGA	56	Belgium	BEL								11	BEVERAGES	1	No Quantity							11016			0
S3	2016	2016	2016	2	0	2	Export	566	Nigeria	NGA	120	Cameroon	CMR								11	BEVERAGES	1	No Quantity							6215618			0
S3	2016	2016	2016	2	0	2	Export	566	Nigeria	NGA	204	Benin	BEN								11	BEVERAGES	1	No Quantity							157479			0
S3	2016	2016	2016	2	0	2	Export	566	Nigeria	NGA	276	Germany	DEU								11	BEVERAGES	1	No Quantity							11382			0
S3	2016	2016	2016	2	0	2	Export	566	Nigeria	NGA	288	Ghana	GHA								11	BEVERAGES	1	No Quantity							9381672			0
S3	2016	2016	2016	2	0	2	Export	566	Nigeria	NGA	360	Indonesia	IDN								11	BEVERAGES	1	No Quantity							22836			0
S3	2016	2016	2016	2	0	2	Export	566	Nigeria	NGA	376	Israel	ISR								11	BEVERAGES	1	No Quantity							16614			0
S3	2016	2016	2016	2	0	2	Export	566	Nigeria	NGA	384	Côte d'Ivoire	CIV								11	BEVERAGES	1	No Quantity							82994			0
S3	2016	2016	2016	2	0	2	Export	566	Nigeria	NGA	528	Netherlands	NLD								11	BEVERAGES	1	No Quantity							14313			0
S3	2016	2016	2016	2	0	2	Export	566	Nigeria	NGA	562	Niger	NER								11	BEVERAGES	1	No Quantity							11240			0
S3	2016	2016	2016	2	0	2	Export	566	Nigeria	NGA	694	Sierra Leone	SLE								11	BEVERAGES	1	No Quantity							29763			0
S3	2016	2016	2016	2	0	2	Export	566	Nigeria	NGA	710	South Africa	ZAF								11	BEVERAGES	1	No Quantity							22480			0
S3	2016	2016	2016	2	0	2	Export	566	Nigeria	NGA	826	United Kingdom	GBR								11	BEVERAGES	1	No Quantity							4519851			0
S3	2016	2016	2016	2	0	2	Export	566	Nigeria	NGA	834	United Rep. of Tanzania	TZA								11	BEVERAGES	1	No Quantity							13504			0
S3	2016	2016	2016	2	0	2	Export	566	Nigeria	NGA	842	USA	USA								11	BEVERAGES	1	No Quantity							92130			0
S3	2016	2016	2016	2	0	2	Export	562	Niger	NER	0	World	WLD								12	TOBACCO,TOBACCO MANUFACT	1	No Quantity							3367667			0
S3	2016	2016	2016	2	0	2	Export	562	Niger	NER	208	Denmark	DNK								12	TOBACCO,TOBACCO MANUFACT	1	No Quantity							17216			0
S3	2016	2016	2016	2	0	2	Export	562	Niger	NER	422	Lebanon	LBN								12	TOBACCO,TOBACCO MANUFACT	1	No Quantity							1414689			0
S3	2016	2016	2016	2	0	2	Export	562	Niger	NER	688	Serbia	SRB								12	TOBACCO,TOBACCO MANUFACT	1	No Quantity							49187			0
S3	2016	2016	2016	2	0	2	Export	562	Niger	NER	699	India	IND								12	TOBACCO,TOBACCO MANUFACT	1	No Quantity							29864			0
S3	2016	2016	2016	2	0	2	Export	562	Niger	NER	704	Viet Nam	VNM								12	TOBACCO,TOBACCO MANUFACT	1	No Quantity							1755487			0
S3	2016	2016	2016	2	0	2	Export	562	Niger	NER	784	United Arab Emirates	ARE								12	TOBACCO,TOBACCO MANUFACT	1	No Quantity							41609			0
S3	2016	2016	2016	2	0	2	Export	562	Niger	NER	854	Burkina Faso	BFA								12	TOBACCO,TOBACCO MANUFACT	1	No Quantity							1393			0
S3	2016	2016	2016	2	0	2	Export	562	Niger	NER	899	Areas, nes									12	TOBACCO,TOBACCO MANUFACT	1	No Quantity							58222			0
S3	2016	2016	2016	2	0	2	Export	566	Nigeria	NGA	0	World	WLD								12	TOBACCO,TOBACCO MANUFACT	1	No Quantity							119852137			0
S3	2016	2016	2016	2	0	2	Export	566	Nigeria	NGA	120	Cameroon	CMR								12	TOBACCO,TOBACCO MANUFACT	1	No Quantity							6262164			0
S3	2016	2016	2016	2	0	2	Export	566	Nigeria	NGA	148	Chad	TCD								12	TOBACCO,TOBACCO MANUFACT	1	No Quantity							170660			0
S3	2016	2016	2016	2	0	2	Export	566	Nigeria	NGA	204	Benin	BEN								12	TOBACCO,TOBACCO MANUFACT	1	No Quantity							5165872			0
S3	2016	2016	2016	2	0	2	Export	566	Nigeria	NGA	226	Equatorial Guinea	GNQ								12	TOBACCO,TOBACCO MANUFACT	1	No Quantity							463718			0
S3	2016	2016	2016	2	0	2	Export	566	Nigeria	NGA	266	Gabon	GAB								12	TOBACCO,TOBACCO MANUFACT	1	No Quantity							2150948			0
S3	2016	2016	2016	2	0	2	Export	566	Nigeria	NGA	270	Gambia	GMB								12	TOBACCO,TOBACCO MANUFACT	1	No Quantity							380333			0
S3	2016	2016	2016	2	0	2	Export	566	Nigeria	NGA	288	Ghana	GHA								12	TOBACCO,TOBACCO MANUFACT	1	No Quantity							11692549			0
S3	2016	2016	2016	2	0	2	Export	566	Nigeria	NGA	324	Guinea	GIN								12	TOBACCO,TOBACCO MANUFACT	1	No Quantity							10057999			0
S3	2016	2016	2016	2	0	2	Export	566	Nigeria	NGA	384	Côte d'Ivoire	CIV								12	TOBACCO,TOBACCO MANUFACT	1	No Quantity							38891714			0
S3	2016	2016	2016	2	0	2	Export	566	Nigeria	NGA	430	Liberia	LBR								12	TOBACCO,TOBACCO MANUFACT	1	No Quantity							618100			0
S3	2016	2016	2016	2	0	2	Export	566	Nigeria	NGA	562	Niger	NER								12	TOBACCO,TOBACCO MANUFACT	1	No Quantity							29868498			0
S3	2016	2016	2016	2	0	2	Export	566	Nigeria	NGA	624	Guinea-Bissau	GNB								12	TOBACCO,TOBACCO MANUFACT	1	No Quantity							356447			0
S3	2016	2016	2016	2	0	2	Export	566	Nigeria	NGA	686	Senegal	SEN								12	TOBACCO,TOBACCO MANUFACT	1	No Quantity							1454351			0
S3	2016	2016	2016	2	0	2	Export	566	Nigeria	NGA	768	Togo	TGO								12	TOBACCO,TOBACCO MANUFACT	1	No Quantity							7749477			0
S3	2016	2016	2016	2	0	2	Export	566	Nigeria	NGA	854	Burkina Faso	BFA								12	TOBACCO,TOBACCO MANUFACT	1	No Quantity							4569306			0
S3	2016	2016	2016	2	0	2	Export	562	Niger	NER	0	World	WLD								21	HIDES,SKINS,FURSKINS,RAW	1	No Quantity							82007			0
S3	2016	2016	2016	2	0	2	Export	562	Niger	NER	466	Mali	MLI								21	HIDES,SKINS,FURSKINS,RAW	1	No Quantity							59727			0
S3	2016	2016	2016	2	0	2	Export	562	Niger	NER	566	Nigeria	NGA								21	HIDES,SKINS,FURSKINS,RAW	1	No Quantity							20799			0
S3	2016	2016	2016	2	0	2	Export	562	Niger	NER	854	Burkina Faso	BFA								21	HIDES,SKINS,FURSKINS,RAW	1	No Quantity							1481			0
S3	2016	2016	2016	2	0	2	Export	566	Nigeria	NGA	0	World	WLD								21	HIDES,SKINS,FURSKINS,RAW	1	No Quantity							13748			0
S3	2016	2016	2016	2	0	2	Export	566	Nigeria	NGA	344	China, Hong Kong SAR	HKG								21	HIDES,SKINS,FURSKINS,RAW	1	No Quantity							13748			0
S3	2016	2016	2016	2	0	2	Export	562	Niger	NER	0	World	WLD								22	OIL SEED,OLEAGINUS FRUIT	1	No Quantity							86400			0
S3	2016	2016	2016	2	0	2	Export	562	Niger	NER	324	Guinea	GIN								22	OIL SEED,OLEAGINUS FRUIT	1	No Quantity							18403			0
S3	2016	2016	2016	2	0	2	Export	562	Niger	NER	466	Mali	MLI								22	OIL SEED,OLEAGINUS FRUIT	1	No Quantity							1673			0
S3	2016	2016	2016	2	0	2	Export	562	Niger	NER	566	Nigeria	NGA								22	OIL SEED,OLEAGINUS FRUIT	1	No Quantity							57456			0
S3	2016	2016	2016	2	0	2	Export	562	Niger	NER	581	United States Minor Outlying Islands	UMI								22	OIL SEED,OLEAGINUS FRUIT	1	No Quantity							1673			0
S3	2016	2016	2016	2	0	2	Export	562	Niger	NER	854	Burkina Faso	BFA								22	OIL SEED,OLEAGINUS FRUIT	1	No Quantity							7194			0
S3	2016	2016	2016	2	0	2	Export	566	Nigeria	NGA	0	World	WLD								22	OIL SEED,OLEAGINUS FRUIT	1	No Quantity							113693534			0
S3	2016	2016	2016	2	0	2	Export	566	Nigeria	NGA	12	Algeria	DZA								22	OIL SEED,OLEAGINUS FRUIT	1	No Quantity							695112			0
S3	2016	2016	2016	2	0	2	Export	566	Nigeria	NGA	36	Australia	AUS								22	OIL SEED,OLEAGINUS FRUIT	1	No Quantity							211531			0
S3	2016	2016	2016	2	0	2	Export	566	Nigeria	NGA	56	Belgium	BEL								22	OIL SEED,OLEAGINUS FRUIT	1	No Quantity							288735			0
S3	2016	2016	2016	2	0	2	Export	566	Nigeria	NGA	100	Bulgaria	BGR								22	OIL SEED,OLEAGINUS FRUIT	1	No Quantity							103243			0
S3	2016	2016	2016	2	0	2	Export	566	Nigeria	NGA	104	Myanmar	MMR								22	OIL SEED,OLEAGINUS FRUIT	1	No Quantity							379968			0
S3	2016	2016	2016	2	0	2	Export	566	Nigeria	NGA	120	Cameroon	CMR								22	OIL SEED,OLEAGINUS FRUIT	1	No Quantity							440562			0
S3	2016	2016	2016	2	0	2	Export	566	Nigeria	NGA	124	Canada	CAN								22	OIL SEED,OLEAGINUS FRUIT	1	No Quantity							1124724			0
S3	2016	2016	2016	2	0	2	Export	566	Nigeria	NGA	156	China	CHN								22	OIL SEED,OLEAGINUS FRUIT	1	No Quantity							14231700			0
S3	2016	2016	2016	2	0	2	Export	566	Nigeria	NGA	246	Finland	FIN								22	OIL SEED,OLEAGINUS FRUIT	1	No Quantity							15685			0
S3	2016	2016	2016	2	0	2	Export	566	Nigeria	NGA	276	Germany	DEU								22	OIL SEED,OLEAGINUS FRUIT	1	No Quantity							4772105			0
S3	2016	2016	2016	2	0	2	Export	566	Nigeria	NGA	288	Ghana	GHA								22	OIL SEED,OLEAGINUS FRUIT	1	No Quantity							4166855			0
S3	2016	2016	2016	2	0	2	Export	566	Nigeria	NGA	300	Greece	GRC								22	OIL SEED,OLEAGINUS FRUIT	1	No Quantity							4456381			0
S3	2016	2016	2016	2	0	2	Export	566	Nigeria	NGA	364	Iran	IRN								22	OIL SEED,OLEAGINUS FRUIT	1	No Quantity							165118			0
S3	2016	2016	2016	2	0	2	Export	566	Nigeria	NGA	368	Iraq	IRQ								22	OIL SEED,OLEAGINUS FRUIT	1	No Quantity							233695			0
S3	2016	2016	2016	2	0	2	Export	566	Nigeria	NGA	376	Israel	ISR								22	OIL SEED,OLEAGINUS FRUIT	1	No Quantity							94297			0
S3	2016	2016	2016	2	0	2	Export	566	Nigeria	NGA	381	Italy	ITA								22	OIL SEED,OLEAGINUS FRUIT	1	No Quantity							4622			0
S3	2016	2016	2016	2	0	2	Export	566	Nigeria	NGA	384	Côte d'Ivoire	CIV								22	OIL SEED,OLEAGINUS FRUIT	1	No Quantity							2696259			0
S3	2016	2016	2016	2	0	2	Export	566	Nigeria	NGA	392	Japan	JPN								22	OIL SEED,OLEAGINUS FRUIT	1	No Quantity							29097699			0
S3	2016	2016	2016	2	0	2	Export	566	Nigeria	NGA	400	Jordan	JOR								22	OIL SEED,OLEAGINUS FRUIT	1	No Quantity							711334			0
S3	2016	2016	2016	2	0	2	Export	566	Nigeria	NGA	410	Rep. of Korea	KOR								22	OIL SEED,OLEAGINUS FRUIT	1	No Quantity							5225297			0
S3	2016	2016	2016	2	0	2	Export	566	Nigeria	NGA	422	Lebanon	LBN								22	OIL SEED,OLEAGINUS FRUIT	1	No Quantity							135074			0
S3	2016	2016	2016	2	0	2	Export	566	Nigeria	NGA	478	Mauritania	MRT								22	OIL SEED,OLEAGINUS FRUIT	1	No Quantity							191240			0
S3	2016	2016	2016	2	0	2	Export	566	Nigeria	NGA	484	Mexico	MEX								22	OIL SEED,OLEAGINUS FRUIT	1	No Quantity							814293			0
S3	2016	2016	2016	2	0	2	Export	566	Nigeria	NGA	504	Morocco	MAR								22	OIL SEED,OLEAGINUS FRUIT	1	No Quantity							4773599			0
S3	2016	2016	2016	2	0	2	Export	566	Nigeria	NGA	528	Netherlands	NLD								22	OIL SEED,OLEAGINUS FRUIT	1	No Quantity							3408834			0
S3	2016	2016	2016	2	0	2	Export	566	Nigeria	NGA	616	Poland	POL								22	OIL SEED,OLEAGINUS FRUIT	1	No Quantity							3172101			0
S3	2016	2016	2016	2	0	2	Export	566	Nigeria	NGA	620	Portugal	PRT								22	OIL SEED,OLEAGINUS FRUIT	1	No Quantity							1794116			0
S3	2016	2016	2016	2	0	2	Export	566	Nigeria	NGA	642	Romania	ROU								22	OIL SEED,OLEAGINUS FRUIT	1	No Quantity							59223			0
S3	2016	2016	2016	2	0	2	Export	566	Nigeria	NGA	682	Saudi Arabia	SAU								22	OIL SEED,OLEAGINUS FRUIT	1	No Quantity							9115			0
S3	2016	2016	2016	2	0	2	Export	566	Nigeria	NGA	686	Senegal	SEN								22	OIL SEED,OLEAGINUS FRUIT	1	No Quantity							439660			0
S3	2016	2016	2016	2	0	2	Export	566	Nigeria	NGA	699	India	IND								22	OIL SEED,OLEAGINUS FRUIT	1	No Quantity							4199410			0
S3	2016	2016	2016	2	0	2	Export	566	Nigeria	NGA	702	Singapore	SGP								22	OIL SEED,OLEAGINUS FRUIT	1	No Quantity							469622			0
S3	2016	2016	2016	2	0	2	Export	566	Nigeria	NGA	704	Viet Nam	VNM								22	OIL SEED,OLEAGINUS FRUIT	1	No Quantity							4792676			0
S3	2016	2016	2016	2	0	2	Export	566	Nigeria	NGA	710	South Africa	ZAF								22	OIL SEED,OLEAGINUS FRUIT	1	No Quantity							13982			0
S3	2016	2016	2016	2	0	2	Export	566	Nigeria	NGA	760	Syria	SYR								22	OIL SEED,OLEAGINUS FRUIT	1	No Quantity							1171244			0
S3	2016	2016	2016	2	0	2	Export	566	Nigeria	NGA	784	United Arab Emirates	ARE								22	OIL SEED,OLEAGINUS FRUIT	1	No Quantity							276475			0
S3	2016	2016	2016	2	0	2	Export	566	Nigeria	NGA	792	Turkey	TUR								22	OIL SEED,OLEAGINUS FRUIT	1	No Quantity							17267356			0
S3	2016	2016	2016	2	0	2	Export	566	Nigeria	NGA	818	Egypt	EGY								22	OIL SEED,OLEAGINUS FRUIT	1	No Quantity							58914			0
S3	2016	2016	2016	2	0	2	Export	566	Nigeria	NGA	842	USA	USA								22	OIL SEED,OLEAGINUS FRUIT	1	No Quantity							1531678			0
S3	2016	2016	2016	2	0	2	Export	566	Nigeria	NGA	0	World	WLD								23	CRUDE RUBBER	1	No Quantity							38090451			0
S3	2016	2016	2016	2	0	2	Export	566	Nigeria	NGA	56	Belgium	BEL								23	CRUDE RUBBER	1	No Quantity							846739			0
S3	2016	2016	2016	2	0	2	Export	566	Nigeria	NGA	124	Canada	CAN								23	CRUDE RUBBER	1	No Quantity							79587			0
S3	2016	2016	2016	2	0	2	Export	566	Nigeria	NGA	156	China	CHN								23	CRUDE RUBBER	1	No Quantity							102268			0
S3	2016	2016	2016	2	0	2	Export	566	Nigeria	NGA	246	Finland	FIN								23	CRUDE RUBBER	1	No Quantity							685150			0
S3	2016	2016	2016	2	0	2	Export	566	Nigeria	NGA	251	France	FRA								23	CRUDE RUBBER	1	No Quantity							8161099			0
S3	2016	2016	2016	2	0	2	Export	566	Nigeria	NGA	276	Germany	DEU								23	CRUDE RUBBER	1	No Quantity							2969945			0
S3	2016	2016	2016	2	0	2	Export	566	Nigeria	NGA	376	Israel	ISR								23	CRUDE RUBBER	1	No Quantity							106281			0
S3	2016	2016	2016	2	0	2	Export	566	Nigeria	NGA	381	Italy	ITA								23	CRUDE RUBBER	1	No Quantity							5454723			0
S3	2016	2016	2016	2	0	2	Export	566	Nigeria	NGA	440	Lithuania	LTU								23	CRUDE RUBBER	1	No Quantity							684285			0
S3	2016	2016	2016	2	0	2	Export	566	Nigeria	NGA	458	Malaysia	MYS								23	CRUDE RUBBER	1	No Quantity							1850273			0
S3	2016	2016	2016	2	0	2	Export	566	Nigeria	NGA	528	Netherlands	NLD								23	CRUDE RUBBER	1	No Quantity							5069349			0
S3	2016	2016	2016	2	0	2	Export	566	Nigeria	NGA	616	Poland	POL								23	CRUDE RUBBER	1	No Quantity							1682092			0
S3	2016	2016	2016	2	0	2	Export	566	Nigeria	NGA	620	Portugal	PRT								23	CRUDE RUBBER	1	No Quantity							54867			0
S3	2016	2016	2016	2	0	2	Export	566	Nigeria	NGA	642	Romania	ROU								23	CRUDE RUBBER	1	No Quantity							978249			0
S3	2016	2016	2016	2	0	2	Export	566	Nigeria	NGA	643	Russian Federation	RUS								23	CRUDE RUBBER	1	No Quantity							30345			0
S3	2016	2016	2016	2	0	2	Export	566	Nigeria	NGA	699	India	IND								23	CRUDE RUBBER	1	No Quantity							1247644			0
S3	2016	2016	2016	2	0	2	Export	566	Nigeria	NGA	702	Singapore	SGP								23	CRUDE RUBBER	1	No Quantity							686643			0
S3	2016	2016	2016	2	0	2	Export	566	Nigeria	NGA	704	Viet Nam	VNM								23	CRUDE RUBBER	1	No Quantity							297040			0
S3	2016	2016	2016	2	0	2	Export	566	Nigeria	NGA	710	South Africa	ZAF								23	CRUDE RUBBER	1	No Quantity							475364			0
S3	2016	2016	2016	2	0	2	Export	566	Nigeria	NGA	724	Spain	ESP								23	CRUDE RUBBER	1	No Quantity							4613153			0
S3	2016	2016	2016	2	0	2	Export	566	Nigeria	NGA	826	United Kingdom	GBR								23	CRUDE RUBBER	1	No Quantity							1962709			0
S3	2016	2016	2016	2	0	2	Export	566	Nigeria	NGA	842	USA	USA								23	CRUDE RUBBER	1	No Quantity							52646			0
S3	2016	2016	2016	2	0	2	Export	566	Nigeria	NGA	0	World	WLD								24	CORK AND WOOD	1	No Quantity							7071057			0
S3	2016	2016	2016	2	0	2	Export	566	Nigeria	NGA	50	Bangladesh	BGD								24	CORK AND WOOD	1	No Quantity							12250			0
S3	2016	2016	2016	2	0	2	Export	566	Nigeria	NGA	156	China	CHN								24	CORK AND WOOD	1	No Quantity							5070263			0
S3	2016	2016	2016	2	0	2	Export	566	Nigeria	NGA	372	Ireland	IRL								24	CORK AND WOOD	1	No Quantity							344520			0
S3	2016	2016	2016	2	0	2	Export	566	Nigeria	NGA	704	Viet Nam	VNM								24	CORK AND WOOD	1	No Quantity							1634249			0
S3	2016	2016	2016	2	0	2	Export	566	Nigeria	NGA	792	Turkey	TUR								24	CORK AND WOOD	1	No Quantity							9775			0
S3	2016	2016	2016	2	0	2	Export	562	Niger	NER	0	World	WLD								25	PULP AND WASTE PAPER	1	No Quantity							1464			0
S3	2016	2016	2016	2	0	2	Export	562	Niger	NER	566	Nigeria	NGA								25	PULP AND WASTE PAPER	1	No Quantity							1464			0
S3	2016	2016	2016	2	0	2	Export	566	Nigeria	NGA	0	World	WLD								25	PULP AND WASTE PAPER	1	No Quantity							413576			0
S3	2016	2016	2016	2	0	2	Export	566	Nigeria	NGA	156	China	CHN								25	PULP AND WASTE PAPER	1	No Quantity							37880			0
S3	2016	2016	2016	2	0	2	Export	566	Nigeria	NGA	360	Indonesia	IDN								25	PULP AND WASTE PAPER	1	No Quantity							53188			0
S3	2016	2016	2016	2	0	2	Export	566	Nigeria	NGA	764	Thailand	THA								25	PULP AND WASTE PAPER	1	No Quantity							259144			0
S3	2016	2016	2016	2	0	2	Export	566	Nigeria	NGA	834	United Rep. of Tanzania	TZA								25	PULP AND WASTE PAPER	1	No Quantity							63364			0
S3	2016	2016	2016	2	0	2	Export	562	Niger	NER	0	World	WLD								26	TEXTILE FIBRES	1	No Quantity							9834821			0
S3	2016	2016	2016	2	0	2	Export	562	Niger	NER	56	Belgium	BEL								26	TEXTILE FIBRES	1	No Quantity							282003			0
S3	2016	2016	2016	2	0	2	Export	562	Niger	NER	100	Bulgaria	BGR								26	TEXTILE FIBRES	1	No Quantity							18624			0
S3	2016	2016	2016	2	0	2	Export	562	Niger	NER	124	Canada	CAN								26	TEXTILE FIBRES	1	No Quantity							90085			0
S3	2016	2016	2016	2	0	2	Export	562	Niger	NER	152	Chile	CHL								26	TEXTILE FIBRES	1	No Quantity							12754			0
S3	2016	2016	2016	2	0	2	Export	562	Niger	NER	156	China	CHN								26	TEXTILE FIBRES	1	No Quantity							1499555			0
S3	2016	2016	2016	2	0	2	Export	562	Niger	NER	188	Costa Rica	CRI								26	TEXTILE FIBRES	1	No Quantity							23534			0
S3	2016	2016	2016	2	0	2	Export	562	Niger	NER	204	Benin	BEN								26	TEXTILE FIBRES	1	No Quantity							119764			0
S3	2016	2016	2016	2	0	2	Export	562	Niger	NER	251	France	FRA								26	TEXTILE FIBRES	1	No Quantity							533293			0
S3	2016	2016	2016	2	0	2	Export	562	Niger	NER	276	Germany	DEU								26	TEXTILE FIBRES	1	No Quantity							295711			0
S3	2016	2016	2016	2	0	2	Export	562	Niger	NER	372	Ireland	IRL								26	TEXTILE FIBRES	1	No Quantity							23331			0
S3	2016	2016	2016	2	0	2	Export	562	Niger	NER	381	Italy	ITA								26	TEXTILE FIBRES	1	No Quantity							739049			0
S3	2016	2016	2016	2	0	2	Export	562	Niger	NER	392	Japan	JPN								26	TEXTILE FIBRES	1	No Quantity							1673			0
S3	2016	2016	2016	2	0	2	Export	562	Niger	NER	408	Dem. People's Rep. of Korea	PRK								26	TEXTILE FIBRES	1	No Quantity							42107			0
S3	2016	2016	2016	2	0	2	Export	562	Niger	NER	410	Rep. of Korea	KOR								26	TEXTILE FIBRES	1	No Quantity							582252			0
S3	2016	2016	2016	2	0	2	Export	562	Niger	NER	414	Kuwait	KWT								26	TEXTILE FIBRES	1	No Quantity							1468			0
S3	2016	2016	2016	2	0	2	Export	562	Niger	NER	458	Malaysia	MYS								26	TEXTILE FIBRES	1	No Quantity							22466			0
S3	2016	2016	2016	2	0	2	Export	562	Niger	NER	490	Other Asia, nes									26	TEXTILE FIBRES	1	No Quantity							13968			0
S3	2016	2016	2016	2	0	2	Export	562	Niger	NER	504	Morocco	MAR								26	TEXTILE FIBRES	1	No Quantity							159622			0
S3	2016	2016	2016	2	0	2	Export	562	Niger	NER	528	Netherlands	NLD								26	TEXTILE FIBRES	1	No Quantity							555742			0
S3	2016	2016	2016	2	0	2	Export	562	Niger	NER	566	Nigeria	NGA								26	TEXTILE FIBRES	1	No Quantity							2091			0
S3	2016	2016	2016	2	0	2	Export	562	Niger	NER	586	Pakistan	PAK								26	TEXTILE FIBRES	1	No Quantity							11438			0
S3	2016	2016	2016	2	0	2	Export	562	Niger	NER	616	Poland	POL								26	TEXTILE FIBRES	1	No Quantity							815217			0
S3	2016	2016	2016	2	0	2	Export	562	Niger	NER	620	Portugal	PRT								26	TEXTILE FIBRES	1	No Quantity							117768			0
S3	2016	2016	2016	2	0	2	Export	562	Niger	NER	682	Saudi Arabia	SAU								26	TEXTILE FIBRES	1	No Quantity							138834			0
S3	2016	2016	2016	2	0	2	Export	562	Niger	NER	699	India	IND								26	TEXTILE FIBRES	1	No Quantity							191294			0
S3	2016	2016	2016	2	0	2	Export	562	Niger	NER	702	Singapore	SGP								26	TEXTILE FIBRES	1	No Quantity							559285			0
S3	2016	2016	2016	2	0	2	Export	562	Niger	NER	724	Spain	ESP								26	TEXTILE FIBRES	1	No Quantity							745172			0
S3	2016	2016	2016	2	0	2	Export	562	Niger	NER	757	Switzerland	CHE								26	TEXTILE FIBRES	1	No Quantity							47531			0
S3	2016	2016	2016	2	0	2	Export	562	Niger	NER	764	Thailand	THA								26	TEXTILE FIBRES	1	No Quantity							15942			0
S3	2016	2016	2016	2	0	2	Export	562	Niger	NER	768	Togo	TGO								26	TEXTILE FIBRES	1	No Quantity							212813			0
S3	2016	2016	2016	2	0	2	Export	562	Niger	NER	784	United Arab Emirates	ARE								26	TEXTILE FIBRES	1	No Quantity							503295			0
S3	2016	2016	2016	2	0	2	Export	562	Niger	NER	788	Tunisia	TUN								26	TEXTILE FIBRES	1	No Quantity							355683			0
S3	2016	2016	2016	2	0	2	Export	562	Niger	NER	792	Turkey	TUR								26	TEXTILE FIBRES	1	No Quantity							39526			0
S3	2016	2016	2016	2	0	2	Export	562	Niger	NER	804	Ukraine	UKR								26	TEXTILE FIBRES	1	No Quantity							11286			0
S3	2016	2016	2016	2	0	2	Export	562	Niger	NER	818	Egypt	EGY								26	TEXTILE FIBRES	1	No Quantity							2733			0
S3	2016	2016	2016	2	0	2	Export	562	Niger	NER	826	United Kingdom	GBR								26	TEXTILE FIBRES	1	No Quantity							42512			0
S3	2016	2016	2016	2	0	2	Export	562	Niger	NER	842	USA	USA								26	TEXTILE FIBRES	1	No Quantity							941032			0
S3	2016	2016	2016	2	0	2	Export	562	Niger	NER	899	Areas, nes									26	TEXTILE FIBRES	1	No Quantity							64366			0
S3	2016	2016	2016	2	0	2	Export	566	Nigeria	NGA	0	World	WLD								26	TEXTILE FIBRES	1	No Quantity							1085078			0
S3	2016	2016	2016	2	0	2	Export	566	Nigeria	NGA	276	Germany	DEU								26	TEXTILE FIBRES	1	No Quantity							322021			0
S3	2016	2016	2016	2	0	2	Export	566	Nigeria	NGA	360	Indonesia	IDN								26	TEXTILE FIBRES	1	No Quantity							64966			0
S3	2016	2016	2016	2	0	2	Export	566	Nigeria	NGA	528	Netherlands	NLD								26	TEXTILE FIBRES	1	No Quantity							63999			0
S3	2016	2016	2016	2	0	2	Export	566	Nigeria	NGA	699	India	IND								26	TEXTILE FIBRES	1	No Quantity							462406			0
S3	2016	2016	2016	2	0	2	Export	566	Nigeria	NGA	764	Thailand	THA								26	TEXTILE FIBRES	1	No Quantity							171685			0
S3	2016	2016	2016	2	0	2	Export	562	Niger	NER	0	World	WLD								27	CRUDE FERTILIZER,MINERAL	1	No Quantity							28202			0
S3	2016	2016	2016	2	0	2	Export	562	Niger	NER	251	France	FRA								27	CRUDE FERTILIZER,MINERAL	1	No Quantity							581			0
S3	2016	2016	2016	2	0	2	Export	562	Niger	NER	504	Morocco	MAR								27	CRUDE FERTILIZER,MINERAL	1	No Quantity							17			0
S3	2016	2016	2016	2	0	2	Export	562	Niger	NER	566	Nigeria	NGA								27	CRUDE FERTILIZER,MINERAL	1	No Quantity							20361			0
S3	2016	2016	2016	2	0	2	Export	562	Niger	NER	854	Burkina Faso	BFA								27	CRUDE FERTILIZER,MINERAL	1	No Quantity							7244			0
S3	2016	2016	2016	2	0	2	Export	566	Nigeria	NGA	0	World	WLD								27	CRUDE FERTILIZER,MINERAL	1	No Quantity							391839			0
S3	2016	2016	2016	2	0	2	Export	566	Nigeria	NGA	148	Chad	TCD								27	CRUDE FERTILIZER,MINERAL	1	No Quantity							73030			0
S3	2016	2016	2016	2	0	2	Export	566	Nigeria	NGA	156	China	CHN								27	CRUDE FERTILIZER,MINERAL	1	No Quantity							62136			0
S3	2016	2016	2016	2	0	2	Export	566	Nigeria	NGA	266	Gabon	GAB								27	CRUDE FERTILIZER,MINERAL	1	No Quantity							82426			0
S3	2016	2016	2016	2	0	2	Export	566	Nigeria	NGA	381	Italy	ITA								27	CRUDE FERTILIZER,MINERAL	1	No Quantity							4576			0
S3	2016	2016	2016	2	0	2	Export	566	Nigeria	NGA	384	Côte d'Ivoire	CIV								27	CRUDE FERTILIZER,MINERAL	1	No Quantity							122846			0
S3	2016	2016	2016	2	0	2	Export	566	Nigeria	NGA	699	India	IND								27	CRUDE FERTILIZER,MINERAL	1	No Quantity							46825			0
S3	2016	2016	2016	2	0	2	Export	562	Niger	NER	0	World	WLD								28	METALLIFEROUS ORE,SCRAP	1	No Quantity							299072009			0
S3	2016	2016	2016	2	0	2	Export	562	Niger	NER	204	Benin	BEN								28	METALLIFEROUS ORE,SCRAP	1	No Quantity							1091			0
S3	2016	2016	2016	2	0	2	Export	562	Niger	NER	251	France	FRA								28	METALLIFEROUS ORE,SCRAP	1	No Quantity							279388600			0
S3	2016	2016	2016	2	0	2	Export	562	Niger	NER	566	Nigeria	NGA								28	METALLIFEROUS ORE,SCRAP	1	No Quantity							67521			0
S3	2016	2016	2016	2	0	2	Export	562	Niger	NER	842	USA	USA								28	METALLIFEROUS ORE,SCRAP	1	No Quantity							19547373			0
S3	2016	2016	2016	2	0	2	Export	562	Niger	NER	854	Burkina Faso	BFA								28	METALLIFEROUS ORE,SCRAP	1	No Quantity							67424			0
S3	2016	2016	2016	2	0	2	Export	566	Nigeria	NGA	0	World	WLD								28	METALLIFEROUS ORE,SCRAP	1	No Quantity							11050190			0
S3	2016	2016	2016	2	0	2	Export	566	Nigeria	NGA	56	Belgium	BEL								28	METALLIFEROUS ORE,SCRAP	1	No Quantity							4168			0
S3	2016	2016	2016	2	0	2	Export	566	Nigeria	NGA	124	Canada	CAN								28	METALLIFEROUS ORE,SCRAP	1	No Quantity							15664			0
S3	2016	2016	2016	2	0	2	Export	566	Nigeria	NGA	156	China	CHN								28	METALLIFEROUS ORE,SCRAP	1	No Quantity							9702176			0
S3	2016	2016	2016	2	0	2	Export	566	Nigeria	NGA	276	Germany	DEU								28	METALLIFEROUS ORE,SCRAP	1	No Quantity							19051			0
S3	2016	2016	2016	2	0	2	Export	566	Nigeria	NGA	344	China, Hong Kong SAR	HKG								28	METALLIFEROUS ORE,SCRAP	1	No Quantity							153676			0
S3	2016	2016	2016	2	0	2	Export	566	Nigeria	NGA	392	Japan	JPN								28	METALLIFEROUS ORE,SCRAP	1	No Quantity							17010			0
S3	2016	2016	2016	2	0	2	Export	566	Nigeria	NGA	528	Netherlands	NLD								28	METALLIFEROUS ORE,SCRAP	1	No Quantity							14014			0
S3	2016	2016	2016	2	0	2	Export	566	Nigeria	NGA	586	Pakistan	PAK								28	METALLIFEROUS ORE,SCRAP	1	No Quantity							52876			0
S3	2016	2016	2016	2	0	2	Export	566	Nigeria	NGA	616	Poland	POL								28	METALLIFEROUS ORE,SCRAP	1	No Quantity							107349			0
S3	2016	2016	2016	2	0	2	Export	566	Nigeria	NGA	620	Portugal	PRT								28	METALLIFEROUS ORE,SCRAP	1	No Quantity							8134			0
S3	2016	2016	2016	2	0	2	Export	566	Nigeria	NGA	686	Senegal	SEN								28	METALLIFEROUS ORE,SCRAP	1	No Quantity							88875			0
S3	2016	2016	2016	2	0	2	Export	566	Nigeria	NGA	699	India	IND								28	METALLIFEROUS ORE,SCRAP	1	No Quantity							520964			0
S3	2016	2016	2016	2	0	2	Export	566	Nigeria	NGA	710	South Africa	ZAF								28	METALLIFEROUS ORE,SCRAP	1	No Quantity							7087			0
S3	2016	2016	2016	2	0	2	Export	566	Nigeria	NGA	724	Spain	ESP								28	METALLIFEROUS ORE,SCRAP	1	No Quantity							114761			0
S3	2016	2016	2016	2	0	2	Export	566	Nigeria	NGA	764	Thailand	THA								28	METALLIFEROUS ORE,SCRAP	1	No Quantity							148519			0
S3	2016	2016	2016	2	0	2	Export	566	Nigeria	NGA	784	United Arab Emirates	ARE								28	METALLIFEROUS ORE,SCRAP	1	No Quantity							39482			0
S3	2016	2016	2016	2	0	2	Export	566	Nigeria	NGA	826	United Kingdom	GBR								28	METALLIFEROUS ORE,SCRAP	1	No Quantity							36385			0
S3	2016	2016	2016	2	0	2	Export	562	Niger	NER	0	World	WLD								29	CRUDE ANIMAL,VEG.MATERL.	1	No Quantity							35617			0
S3	2016	2016	2016	2	0	2	Export	562	Niger	NER	251	France	FRA								29	CRUDE ANIMAL,VEG.MATERL.	1	No Quantity							3346			0
S3	2016	2016	2016	2	0	2	Export	562	Niger	NER	466	Mali	MLI								29	CRUDE ANIMAL,VEG.MATERL.	1	No Quantity							1673			0
S3	2016	2016	2016	2	0	2	Export	562	Niger	NER	566	Nigeria	NGA								29	CRUDE ANIMAL,VEG.MATERL.	1	No Quantity							3014			0
S3	2016	2016	2016	2	0	2	Export	562	Niger	NER	854	Burkina Faso	BFA								29	CRUDE ANIMAL,VEG.MATERL.	1	No Quantity							27584			0
S3	2016	2016	2016	2	0	2	Export	566	Nigeria	NGA	0	World	WLD								29	CRUDE ANIMAL,VEG.MATERL.	1	No Quantity							5998287			0
S3	2016	2016	2016	2	0	2	Export	566	Nigeria	NGA	76	Brazil	BRA								29	CRUDE ANIMAL,VEG.MATERL.	1	No Quantity							12934			0
S3	2016	2016	2016	2	0	2	Export	566	Nigeria	NGA	124	Canada	CAN								29	CRUDE ANIMAL,VEG.MATERL.	1	No Quantity							7217			0
S3	2016	2016	2016	2	0	2	Export	566	Nigeria	NGA	156	China	CHN								29	CRUDE ANIMAL,VEG.MATERL.	1	No Quantity							189326			0
S3	2016	2016	2016	2	0	2	Export	566	Nigeria	NGA	191	Croatia	HRV								29	CRUDE ANIMAL,VEG.MATERL.	1	No Quantity							30942			0
S3	2016	2016	2016	2	0	2	Export	566	Nigeria	NGA	251	France	FRA								29	CRUDE ANIMAL,VEG.MATERL.	1	No Quantity							50285			0
S3	2016	2016	2016	2	0	2	Export	566	Nigeria	NGA	276	Germany	DEU								29	CRUDE ANIMAL,VEG.MATERL.	1	No Quantity							913999			0
S3	2016	2016	2016	2	0	2	Export	566	Nigeria	NGA	320	Guatemala	GTM								29	CRUDE ANIMAL,VEG.MATERL.	1	No Quantity							12730			0
S3	2016	2016	2016	2	0	2	Export	566	Nigeria	NGA	364	Iran	IRN								29	CRUDE ANIMAL,VEG.MATERL.	1	No Quantity							17925			0
S3	2016	2016	2016	2	0	2	Export	566	Nigeria	NGA	428	Latvia	LVA								29	CRUDE ANIMAL,VEG.MATERL.	1	No Quantity							114113			0
S3	2016	2016	2016	2	0	2	Export	566	Nigeria	NGA	484	Mexico	MEX								29	CRUDE ANIMAL,VEG.MATERL.	1	No Quantity							1342345			0
S3	2016	2016	2016	2	0	2	Export	566	Nigeria	NGA	504	Morocco	MAR								29	CRUDE ANIMAL,VEG.MATERL.	1	No Quantity							71479			0
S3	2016	2016	2016	2	0	2	Export	566	Nigeria	NGA	586	Pakistan	PAK								29	CRUDE ANIMAL,VEG.MATERL.	1	No Quantity							96366			0
S3	2016	2016	2016	2	0	2	Export	566	Nigeria	NGA	604	Peru	PER								29	CRUDE ANIMAL,VEG.MATERL.	1	No Quantity							16889			0
S3	2016	2016	2016	2	0	2	Export	566	Nigeria	NGA	616	Poland	POL								29	CRUDE ANIMAL,VEG.MATERL.	1	No Quantity							27278			0
S3	2016	2016	2016	2	0	2	Export	566	Nigeria	NGA	643	Russian Federation	RUS								29	CRUDE ANIMAL,VEG.MATERL.	1	No Quantity							1127152			0
S3	2016	2016	2016	2	0	2	Export	566	Nigeria	NGA	682	Saudi Arabia	SAU								29	CRUDE ANIMAL,VEG.MATERL.	1	No Quantity							18471			0
S3	2016	2016	2016	2	0	2	Export	566	Nigeria	NGA	699	India	IND								29	CRUDE ANIMAL,VEG.MATERL.	1	No Quantity							1005621			0
S3	2016	2016	2016	2	0	2	Export	566	Nigeria	NGA	704	Viet Nam	VNM								29	CRUDE ANIMAL,VEG.MATERL.	1	No Quantity							255535			0
S3	2016	2016	2016	2	0	2	Export	566	Nigeria	NGA	784	United Arab Emirates	ARE								29	CRUDE ANIMAL,VEG.MATERL.	1	No Quantity							66487			0
S3	2016	2016	2016	2	0	2	Export	566	Nigeria	NGA	792	Turkey	TUR								29	CRUDE ANIMAL,VEG.MATERL.	1	No Quantity							113635			0
S3	2016	2016	2016	2	0	2	Export	566	Nigeria	NGA	826	United Kingdom	GBR								29	CRUDE ANIMAL,VEG.MATERL.	1	No Quantity							12730			0
S3	2016	2016	2016	2	0	2	Export	566	Nigeria	NGA	842	USA	USA								29	CRUDE ANIMAL,VEG.MATERL.	1	No Quantity							406934			0
S3	2016	2016	2016	2	0	2	Export	566	Nigeria	NGA	862	Venezuela	VEN								29	CRUDE ANIMAL,VEG.MATERL.	1	No Quantity							87894			0
S3	2016	2016	2016	2	0	2	Export	562	Niger	NER	0	World	WLD								33	PETROLEUM,PETROL.PRODUCT	1	No Quantity							151107893			0
S3	2016	2016	2016	2	0	2	Export	562	Niger	NER	20	Andorra	AND								33	PETROLEUM,PETROL.PRODUCT	1	No Quantity							17765			0
S3	2016	2016	2016	2	0	2	Export	562	Niger	NER	48	Bahrain	BHR								33	PETROLEUM,PETROL.PRODUCT	1	No Quantity							1179932			0
S3	2016	2016	2016	2	0	2	Export	562	Niger	NER	120	Cameroon	CMR								33	PETROLEUM,PETROL.PRODUCT	1	No Quantity							25750			0
S3	2016	2016	2016	2	0	2	Export	562	Niger	NER	156	China	CHN								33	PETROLEUM,PETROL.PRODUCT	1	No Quantity							13872			0
S3	2016	2016	2016	2	0	2	Export	562	Niger	NER	232	Eritrea	ERI								33	PETROLEUM,PETROL.PRODUCT	1	No Quantity							17748			0
S3	2016	2016	2016	2	0	2	Export	562	Niger	NER	251	France	FRA								33	PETROLEUM,PETROL.PRODUCT	1	No Quantity							443			0
S3	2016	2016	2016	2	0	2	Export	562	Niger	NER	288	Ghana	GHA								33	PETROLEUM,PETROL.PRODUCT	1	No Quantity							408785			0
S3	2016	2016	2016	2	0	2	Export	562	Niger	NER	384	Côte d'Ivoire	CIV								33	PETROLEUM,PETROL.PRODUCT	1	No Quantity							179466			0
S3	2016	2016	2016	2	0	2	Export	562	Niger	NER	408	Dem. People's Rep. of Korea	PRK								33	PETROLEUM,PETROL.PRODUCT	1	No Quantity							2107			0
S3	2016	2016	2016	2	0	2	Export	562	Niger	NER	450	Madagascar	MDG								33	PETROLEUM,PETROL.PRODUCT	1	No Quantity							22185			0
S3	2016	2016	2016	2	0	2	Export	562	Niger	NER	466	Mali	MLI								33	PETROLEUM,PETROL.PRODUCT	1	No Quantity							51495977			0
S3	2016	2016	2016	2	0	2	Export	562	Niger	NER	528	Netherlands	NLD								33	PETROLEUM,PETROL.PRODUCT	1	No Quantity							20952			0
S3	2016	2016	2016	2	0	2	Export	562	Niger	NER	558	Nicaragua	NIC								33	PETROLEUM,PETROL.PRODUCT	1	No Quantity							36690			0
S3	2016	2016	2016	2	0	2	Export	562	Niger	NER	566	Nigeria	NGA								33	PETROLEUM,PETROL.PRODUCT	1	No Quantity							73794936			0
S3	2016	2016	2016	2	0	2	Export	562	Niger	NER	574	Norfolk Isds	NFK								33	PETROLEUM,PETROL.PRODUCT	1	No Quantity							16017			0
S3	2016	2016	2016	2	0	2	Export	562	Niger	NER	643	Russian Federation	RUS								33	PETROLEUM,PETROL.PRODUCT	1	No Quantity							15532			0
S3	2016	2016	2016	2	0	2	Export	562	Niger	NER	699	India	IND								33	PETROLEUM,PETROL.PRODUCT	1	No Quantity							464238			0
S3	2016	2016	2016	2	0	2	Export	562	Niger	NER	792	Turkey	TUR								33	PETROLEUM,PETROL.PRODUCT	1	No Quantity							5856			0
S3	2016	2016	2016	2	0	2	Export	562	Niger	NER	842	USA	USA								33	PETROLEUM,PETROL.PRODUCT	1	No Quantity							221506			0
S3	2016	2016	2016	2	0	2	Export	562	Niger	NER	854	Burkina Faso	BFA								33	PETROLEUM,PETROL.PRODUCT	1	No Quantity							23127582			0
S3	2016	2016	2016	2	0	2	Export	562	Niger	NER	862	Venezuela	VEN								33	PETROLEUM,PETROL.PRODUCT	1	No Quantity							400			0
S3	2016	2016	2016	2	0	2	Export	562	Niger	NER	899	Areas, nes									33	PETROLEUM,PETROL.PRODUCT	1	No Quantity							40154			0
S3	2016	2016	2016	2	0	2	Export	566	Nigeria	NGA	0	World	WLD								33	PETROLEUM,PETROL.PRODUCT	1	No Quantity							27071296323			0
S3	2016	2016	2016	2	0	2	Export	566	Nigeria	NGA	32	Argentina	ARG								33	PETROLEUM,PETROL.PRODUCT	1	No Quantity							162630006			0
S3	2016	2016	2016	2	0	2	Export	566	Nigeria	NGA	36	Australia	AUS								33	PETROLEUM,PETROL.PRODUCT	1	No Quantity							56603568			0
S3	2016	2016	2016	2	0	2	Export	566	Nigeria	NGA	56	Belgium	BEL								33	PETROLEUM,PETROL.PRODUCT	1	No Quantity							11079867			0
S3	2016	2016	2016	2	0	2	Export	566	Nigeria	NGA	76	Brazil	BRA								33	PETROLEUM,PETROL.PRODUCT	1	No Quantity							591789060			0
S3	2016	2016	2016	2	0	2	Export	566	Nigeria	NGA	120	Cameroon	CMR								33	PETROLEUM,PETROL.PRODUCT	1	No Quantity							477031199			0
S3	2016	2016	2016	2	0	2	Export	566	Nigeria	NGA	124	Canada	CAN								33	PETROLEUM,PETROL.PRODUCT	1	No Quantity							890931963			0
S3	2016	2016	2016	2	0	2	Export	566	Nigeria	NGA	132	Cabo Verde	CPV								33	PETROLEUM,PETROL.PRODUCT	1	No Quantity							98266221			0
S3	2016	2016	2016	2	0	2	Export	566	Nigeria	NGA	156	China	CHN								33	PETROLEUM,PETROL.PRODUCT	1	No Quantity							173260854			0
S3	2016	2016	2016	2	0	2	Export	566	Nigeria	NGA	170	Colombia	COL								33	PETROLEUM,PETROL.PRODUCT	1	No Quantity							35264466			0
S3	2016	2016	2016	2	0	2	Export	566	Nigeria	NGA	208	Denmark	DNK								33	PETROLEUM,PETROL.PRODUCT	1	No Quantity							14706865			0
S3	2016	2016	2016	2	0	2	Export	566	Nigeria	NGA	251	France	FRA								33	PETROLEUM,PETROL.PRODUCT	1	No Quantity							1696902220			0
S3	2016	2016	2016	2	0	2	Export	566	Nigeria	NGA	276	Germany	DEU								33	PETROLEUM,PETROL.PRODUCT	1	No Quantity							539983944			0
S3	2016	2016	2016	2	0	2	Export	566	Nigeria	NGA	288	Ghana	GHA								33	PETROLEUM,PETROL.PRODUCT	1	No Quantity							303458678			0
S3	2016	2016	2016	2	0	2	Export	566	Nigeria	NGA	292	Gibraltar	GIB								33	PETROLEUM,PETROL.PRODUCT	1	No Quantity							245547428			0
S3	2016	2016	2016	2	0	2	Export	566	Nigeria	NGA	360	Indonesia	IDN								33	PETROLEUM,PETROL.PRODUCT	1	No Quantity							1242610464			0
S3	2016	2016	2016	2	0	2	Export	566	Nigeria	NGA	372	Ireland	IRL								33	PETROLEUM,PETROL.PRODUCT	1	No Quantity							12586928			0
S3	2016	2016	2016	2	0	2	Export	566	Nigeria	NGA	381	Italy	ITA								33	PETROLEUM,PETROL.PRODUCT	1	No Quantity							642107313			0
S3	2016	2016	2016	2	0	2	Export	566	Nigeria	NGA	384	Côte d'Ivoire	CIV								33	PETROLEUM,PETROL.PRODUCT	1	No Quantity							778936383			0
S3	2016	2016	2016	2	0	2	Export	566	Nigeria	NGA	458	Malaysia	MYS								33	PETROLEUM,PETROL.PRODUCT	1	No Quantity							113545525			0
S3	2016	2016	2016	2	0	2	Export	566	Nigeria	NGA	528	Netherlands	NLD								33	PETROLEUM,PETROL.PRODUCT	1	No Quantity							2353356232			0
S3	2016	2016	2016	2	0	2	Export	566	Nigeria	NGA	579	Norway	NOR								33	PETROLEUM,PETROL.PRODUCT	1	No Quantity							9397227			0
S3	2016	2016	2016	2	0	2	Export	566	Nigeria	NGA	591	Panama	PAN								33	PETROLEUM,PETROL.PRODUCT	1	No Quantity							119870000			0
S3	2016	2016	2016	2	0	2	Export	566	Nigeria	NGA	604	Peru	PER								33	PETROLEUM,PETROL.PRODUCT	1	No Quantity							50594410			0
S3	2016	2016	2016	2	0	2	Export	566	Nigeria	NGA	616	Poland	POL								33	PETROLEUM,PETROL.PRODUCT	1	No Quantity							44286506			0
S3	2016	2016	2016	2	0	2	Export	566	Nigeria	NGA	620	Portugal	PRT								33	PETROLEUM,PETROL.PRODUCT	1	No Quantity							201517607			0
S3	2016	2016	2016	2	0	2	Export	566	Nigeria	NGA	686	Senegal	SEN								33	PETROLEUM,PETROL.PRODUCT	1	No Quantity							468991059			0
S3	2016	2016	2016	2	0	2	Export	566	Nigeria	NGA	699	India	IND								33	PETROLEUM,PETROL.PRODUCT	1	No Quantity							5427635725			0
S3	2016	2016	2016	2	0	2	Export	566	Nigeria	NGA	702	Singapore	SGP								33	PETROLEUM,PETROL.PRODUCT	1	No Quantity							365371625			0
S3	2016	2016	2016	2	0	2	Export	566	Nigeria	NGA	710	South Africa	ZAF								33	PETROLEUM,PETROL.PRODUCT	1	No Quantity							1794271122			0
S3	2016	2016	2016	2	0	2	Export	566	Nigeria	NGA	724	Spain	ESP								33	PETROLEUM,PETROL.PRODUCT	1	No Quantity							2232895766			0
S3	2016	2016	2016	2	0	2	Export	566	Nigeria	NGA	752	Sweden	SWE								33	PETROLEUM,PETROL.PRODUCT	1	No Quantity							659445904			0
S3	2016	2016	2016	2	0	2	Export	566	Nigeria	NGA	768	Togo	TGO								33	PETROLEUM,PETROL.PRODUCT	1	No Quantity							174436539			0
S3	2016	2016	2016	2	0	2	Export	566	Nigeria	NGA	788	Tunisia	TUN								33	PETROLEUM,PETROL.PRODUCT	1	No Quantity							9262512			0
S3	2016	2016	2016	2	0	2	Export	566	Nigeria	NGA	826	United Kingdom	GBR								33	PETROLEUM,PETROL.PRODUCT	1	No Quantity							1105054336			0
S3	2016	2016	2016	2	0	2	Export	566	Nigeria	NGA	842	USA	USA								33	PETROLEUM,PETROL.PRODUCT	1	No Quantity							3790455136			0
S3	2016	2016	2016	2	0	2	Export	566	Nigeria	NGA	858	Uruguay	URY								33	PETROLEUM,PETROL.PRODUCT	1	No Quantity							136536316			0
S3	2016	2016	2016	2	0	2	Export	566	Nigeria	NGA	899	Areas, nes									33	PETROLEUM,PETROL.PRODUCT	1	No Quantity							40675347			0
S3	2016	2016	2016	2	0	2	Export	562	Niger	NER	0	World	WLD								34	GAS,NATURAL,MANUFACTURED	1	No Quantity							1550032			0
S3	2016	2016	2016	2	0	2	Export	562	Niger	NER	466	Mali	MLI								34	GAS,NATURAL,MANUFACTURED	1	No Quantity							33531			0
S3	2016	2016	2016	2	0	2	Export	562	Niger	NER	566	Nigeria	NGA								34	GAS,NATURAL,MANUFACTURED	1	No Quantity							1516501			0
S3	2016	2016	2016	2	0	2	Export	566	Nigeria	NGA	0	World	WLD								34	GAS,NATURAL,MANUFACTURED	1	No Quantity							4540657026			0
S3	2016	2016	2016	2	0	2	Export	566	Nigeria	NGA	32	Argentina	ARG								34	GAS,NATURAL,MANUFACTURED	1	No Quantity							102354345			0
S3	2016	2016	2016	2	0	2	Export	566	Nigeria	NGA	56	Belgium	BEL								34	GAS,NATURAL,MANUFACTURED	1	No Quantity							16686325			0
S3	2016	2016	2016	2	0	2	Export	566	Nigeria	NGA	76	Brazil	BRA								34	GAS,NATURAL,MANUFACTURED	1	No Quantity							156050693			0
S3	2016	2016	2016	2	0	2	Export	566	Nigeria	NGA	156	China	CHN								34	GAS,NATURAL,MANUFACTURED	1	No Quantity							228092585			0
S3	2016	2016	2016	2	0	2	Export	566	Nigeria	NGA	214	Dominican Rep.	DOM								34	GAS,NATURAL,MANUFACTURED	1	No Quantity							3863316			0
S3	2016	2016	2016	2	0	2	Export	566	Nigeria	NGA	251	France	FRA								34	GAS,NATURAL,MANUFACTURED	1	No Quantity							350947001			0
S3	2016	2016	2016	2	0	2	Export	566	Nigeria	NGA	292	Gibraltar	GIB								34	GAS,NATURAL,MANUFACTURED	1	No Quantity							183345166			0
S3	2016	2016	2016	2	0	2	Export	566	Nigeria	NGA	360	Indonesia	IDN								34	GAS,NATURAL,MANUFACTURED	1	No Quantity							27192062			0
S3	2016	2016	2016	2	0	2	Export	566	Nigeria	NGA	381	Italy	ITA								34	GAS,NATURAL,MANUFACTURED	1	No Quantity							22694699			0
S3	2016	2016	2016	2	0	2	Export	566	Nigeria	NGA	388	Jamaica	JAM								34	GAS,NATURAL,MANUFACTURED	1	No Quantity							17675040			0
S3	2016	2016	2016	2	0	2	Export	566	Nigeria	NGA	392	Japan	JPN								34	GAS,NATURAL,MANUFACTURED	1	No Quantity							396358574			0
S3	2016	2016	2016	2	0	2	Export	566	Nigeria	NGA	400	Jordan	JOR								34	GAS,NATURAL,MANUFACTURED	1	No Quantity							175701555			0
S3	2016	2016	2016	2	0	2	Export	566	Nigeria	NGA	410	Rep. of Korea	KOR								34	GAS,NATURAL,MANUFACTURED	1	No Quantity							125146129			0
S3	2016	2016	2016	2	0	2	Export	566	Nigeria	NGA	414	Kuwait	KWT								34	GAS,NATURAL,MANUFACTURED	1	No Quantity							62881881			0
S3	2016	2016	2016	2	0	2	Export	566	Nigeria	NGA	484	Mexico	MEX								34	GAS,NATURAL,MANUFACTURED	1	No Quantity							39166245			0
S3	2016	2016	2016	2	0	2	Export	566	Nigeria	NGA	490	Other Asia, nes									34	GAS,NATURAL,MANUFACTURED	1	No Quantity							209375763			0
S3	2016	2016	2016	2	0	2	Export	566	Nigeria	NGA	504	Morocco	MAR								34	GAS,NATURAL,MANUFACTURED	1	No Quantity							3238759			0
S3	2016	2016	2016	2	0	2	Export	566	Nigeria	NGA	528	Netherlands	NLD								34	GAS,NATURAL,MANUFACTURED	1	No Quantity							21881507			0
S3	2016	2016	2016	2	0	2	Export	566	Nigeria	NGA	533	Aruba	ABW								34	GAS,NATURAL,MANUFACTURED	1	No Quantity							16640291			0
S3	2016	2016	2016	2	0	2	Export	566	Nigeria	NGA	568	Other Europe, nes									34	GAS,NATURAL,MANUFACTURED	1	No Quantity							35438363			0
S3	2016	2016	2016	2	0	2	Export	566	Nigeria	NGA	586	Pakistan	PAK								34	GAS,NATURAL,MANUFACTURED	1	No Quantity							43649965			0
S3	2016	2016	2016	2	0	2	Export	566	Nigeria	NGA	620	Portugal	PRT								34	GAS,NATURAL,MANUFACTURED	1	No Quantity							223019077			0
S3	2016	2016	2016	2	0	2	Export	566	Nigeria	NGA	699	India	IND								34	GAS,NATURAL,MANUFACTURED	1	No Quantity							464636370			0
S3	2016	2016	2016	2	0	2	Export	566	Nigeria	NGA	702	Singapore	SGP								34	GAS,NATURAL,MANUFACTURED	1	No Quantity							24542985			0
S3	2016	2016	2016	2	0	2	Export	566	Nigeria	NGA	724	Spain	ESP								34	GAS,NATURAL,MANUFACTURED	1	No Quantity							774896575			0
S3	2016	2016	2016	2	0	2	Export	566	Nigeria	NGA	784	United Arab Emirates	ARE								34	GAS,NATURAL,MANUFACTURED	1	No Quantity							189943498			0
S3	2016	2016	2016	2	0	2	Export	566	Nigeria	NGA	792	Turkey	TUR								34	GAS,NATURAL,MANUFACTURED	1	No Quantity							206534047			0
S3	2016	2016	2016	2	0	2	Export	566	Nigeria	NGA	818	Egypt	EGY								34	GAS,NATURAL,MANUFACTURED	1	No Quantity							216842598			0
S3	2016	2016	2016	2	0	2	Export	566	Nigeria	NGA	826	United Kingdom	GBR								34	GAS,NATURAL,MANUFACTURED	1	No Quantity							32826058			0
S3	2016	2016	2016	2	0	2	Export	566	Nigeria	NGA	842	USA	USA								34	GAS,NATURAL,MANUFACTURED	1	No Quantity							161196704			0
S3	2016	2016	2016	2	0	2	Export	566	Nigeria	NGA	899	Areas, nes									34	GAS,NATURAL,MANUFACTURED	1	No Quantity							7838849			0
S3	2016	2016	2016	2	0	2	Export	566	Nigeria	NGA	0	World	WLD								35	ELECTRIC CURRENT	1	No Quantity							113030705			0
S3	2016	2016	2016	2	0	2	Export	566	Nigeria	NGA	204	Benin	BEN								35	ELECTRIC CURRENT	1	No Quantity							88063836			0
S3	2016	2016	2016	2	0	2	Export	566	Nigeria	NGA	562	Niger	NER								35	ELECTRIC CURRENT	1	No Quantity							24966869			0
S3	2016	2016	2016	2	0	2	Export	562	Niger	NER	0	World	WLD								42	FIXED VEG. FATS AND OILS	1	No Quantity							131830040			0
S3	2016	2016	2016	2	0	2	Export	562	Niger	NER	156	China	CHN								42	FIXED VEG. FATS AND OILS	1	No Quantity							744630			0
S3	2016	2016	2016	2	0	2	Export	562	Niger	NER	204	Benin	BEN								42	FIXED VEG. FATS AND OILS	1	No Quantity							73851			0
S3	2016	2016	2016	2	0	2	Export	562	Niger	NER	251	France	FRA								42	FIXED VEG. FATS AND OILS	1	No Quantity							164276			0
S3	2016	2016	2016	2	0	2	Export	562	Niger	NER	276	Germany	DEU								42	FIXED VEG. FATS AND OILS	1	No Quantity							640189			0
S3	2016	2016	2016	2	0	2	Export	562	Niger	NER	288	Ghana	GHA								42	FIXED VEG. FATS AND OILS	1	No Quantity							2351516			0
S3	2016	2016	2016	2	0	2	Export	562	Niger	NER	344	China, Hong Kong SAR	HKG								42	FIXED VEG. FATS AND OILS	1	No Quantity							733241			0
S3	2016	2016	2016	2	0	2	Export	562	Niger	NER	360	Indonesia	IDN								42	FIXED VEG. FATS AND OILS	1	No Quantity							15365995			0
S3	2016	2016	2016	2	0	2	Export	562	Niger	NER	384	Côte d'Ivoire	CIV								42	FIXED VEG. FATS AND OILS	1	No Quantity							71915			0
S3	2016	2016	2016	2	0	2	Export	562	Niger	NER	458	Malaysia	MYS								42	FIXED VEG. FATS AND OILS	1	No Quantity							101903015			0
S3	2016	2016	2016	2	0	2	Export	562	Niger	NER	466	Mali	MLI								42	FIXED VEG. FATS AND OILS	1	No Quantity							278093			0
S3	2016	2016	2016	2	0	2	Export	562	Niger	NER	566	Nigeria	NGA								42	FIXED VEG. FATS AND OILS	1	No Quantity							8386			0
S3	2016	2016	2016	2	0	2	Export	562	Niger	NER	699	India	IND								42	FIXED VEG. FATS AND OILS	1	No Quantity							2851342			0
S3	2016	2016	2016	2	0	2	Export	562	Niger	NER	702	Singapore	SGP								42	FIXED VEG. FATS AND OILS	1	No Quantity							6175580			0
S3	2016	2016	2016	2	0	2	Export	562	Niger	NER	764	Thailand	THA								42	FIXED VEG. FATS AND OILS	1	No Quantity							172660			0
S3	2016	2016	2016	2	0	2	Export	562	Niger	NER	792	Turkey	TUR								42	FIXED VEG. FATS AND OILS	1	No Quantity							221500			0
S3	2016	2016	2016	2	0	2	Export	562	Niger	NER	899	Areas, nes									42	FIXED VEG. FATS AND OILS	1	No Quantity							73851			0
S3	2016	2016	2016	2	0	2	Export	566	Nigeria	NGA	0	World	WLD								42	FIXED VEG. FATS AND OILS	1	No Quantity							4916293			0
S3	2016	2016	2016	2	0	2	Export	566	Nigeria	NGA	124	Canada	CAN								42	FIXED VEG. FATS AND OILS	1	No Quantity							8659			0
S3	2016	2016	2016	2	0	2	Export	566	Nigeria	NGA	208	Denmark	DNK								42	FIXED VEG. FATS AND OILS	1	No Quantity							3151			0
S3	2016	2016	2016	2	0	2	Export	566	Nigeria	NGA	276	Germany	DEU								42	FIXED VEG. FATS AND OILS	1	No Quantity							2147118			0
S3	2016	2016	2016	2	0	2	Export	566	Nigeria	NGA	384	Côte d'Ivoire	CIV								42	FIXED VEG. FATS AND OILS	1	No Quantity							150031			0
S3	2016	2016	2016	2	0	2	Export	566	Nigeria	NGA	458	Malaysia	MYS								42	FIXED VEG. FATS AND OILS	1	No Quantity							107			0
S3	2016	2016	2016	2	0	2	Export	566	Nigeria	NGA	528	Netherlands	NLD								42	FIXED VEG. FATS AND OILS	1	No Quantity							2392756			0
S3	2016	2016	2016	2	0	2	Export	566	Nigeria	NGA	608	Philippines	PHL								42	FIXED VEG. FATS AND OILS	1	No Quantity							293			0
S3	2016	2016	2016	2	0	2	Export	566	Nigeria	NGA	616	Poland	POL								42	FIXED VEG. FATS AND OILS	1	No Quantity							4942			0
S3	2016	2016	2016	2	0	2	Export	566	Nigeria	NGA	699	India	IND								42	FIXED VEG. FATS AND OILS	1	No Quantity							31761			0
S3	2016	2016	2016	2	0	2	Export	566	Nigeria	NGA	784	United Arab Emirates	ARE								42	FIXED VEG. FATS AND OILS	1	No Quantity							42765			0
S3	2016	2016	2016	2	0	2	Export	566	Nigeria	NGA	818	Egypt	EGY								42	FIXED VEG. FATS AND OILS	1	No Quantity							1197			0
S3	2016	2016	2016	2	0	2	Export	566	Nigeria	NGA	826	United Kingdom	GBR								42	FIXED VEG. FATS AND OILS	1	No Quantity							13692			0
S3	2016	2016	2016	2	0	2	Export	566	Nigeria	NGA	842	USA	USA								42	FIXED VEG. FATS AND OILS	1	No Quantity							119819			0
S3	2016	2016	2016	2	0	2	Export	566	Nigeria	NGA	0	World	WLD								43	ANIMAL,VEG.FATS,OILS,NES	1	No Quantity							45042			0
S3	2016	2016	2016	2	0	2	Export	566	Nigeria	NGA	842	USA	USA								43	ANIMAL,VEG.FATS,OILS,NES	1	No Quantity							45042			0
S3	2016	2016	2016	2	0	2	Export	562	Niger	NER	0	World	WLD								51	ORGANIC CHEMICALS	1	No Quantity							30014			0
S3	2016	2016	2016	2	0	2	Export	562	Niger	NER	156	China	CHN								51	ORGANIC CHEMICALS	1	No Quantity							25096			0
S3	2016	2016	2016	2	0	2	Export	562	Niger	NER	566	Nigeria	NGA								51	ORGANIC CHEMICALS	1	No Quantity							1192			0
S3	2016	2016	2016	2	0	2	Export	562	Niger	NER	854	Burkina Faso	BFA								51	ORGANIC CHEMICALS	1	No Quantity							3727			0
S3	2016	2016	2016	2	0	2	Export	566	Nigeria	NGA	0	World	WLD								51	ORGANIC CHEMICALS	1	No Quantity							31527			0
S3	2016	2016	2016	2	0	2	Export	566	Nigeria	NGA	288	Ghana	GHA								51	ORGANIC CHEMICALS	1	No Quantity							31527			0
S3	2016	2016	2016	2	0	2	Export	562	Niger	NER	0	World	WLD								52	INORGANIC CHEMICALS	1	No Quantity							54862			0
S3	2016	2016	2016	2	0	2	Export	562	Niger	NER	156	China	CHN								52	INORGANIC CHEMICALS	1	No Quantity							33795			0
S3	2016	2016	2016	2	0	2	Export	562	Niger	NER	251	France	FRA								52	INORGANIC CHEMICALS	1	No Quantity							19254			0
S3	2016	2016	2016	2	0	2	Export	562	Niger	NER	566	Nigeria	NGA								52	INORGANIC CHEMICALS	1	No Quantity							1757			0
S3	2016	2016	2016	2	0	2	Export	562	Niger	NER	842	USA	USA								52	INORGANIC CHEMICALS	1	No Quantity							55			0
S3	2016	2016	2016	2	0	2	Export	566	Nigeria	NGA	0	World	WLD								52	INORGANIC CHEMICALS	1	No Quantity							1292262			0
S3	2016	2016	2016	2	0	2	Export	566	Nigeria	NGA	156	China	CHN								52	INORGANIC CHEMICALS	1	No Quantity							131961			0
S3	2016	2016	2016	2	0	2	Export	566	Nigeria	NGA	204	Benin	BEN								52	INORGANIC CHEMICALS	1	No Quantity							66256			0
S3	2016	2016	2016	2	0	2	Export	566	Nigeria	NGA	288	Ghana	GHA								52	INORGANIC CHEMICALS	1	No Quantity							226635			0
S3	2016	2016	2016	2	0	2	Export	566	Nigeria	NGA	446	China, Macao SAR	MAC								52	INORGANIC CHEMICALS	1	No Quantity							838613			0
S3	2016	2016	2016	2	0	2	Export	566	Nigeria	NGA	704	Viet Nam	VNM								52	INORGANIC CHEMICALS	1	No Quantity							15155			0
S3	2016	2016	2016	2	0	2	Export	566	Nigeria	NGA	768	Togo	TGO								52	INORGANIC CHEMICALS	1	No Quantity							13642			0
S3	2016	2016	2016	2	0	2	Export	562	Niger	NER	0	World	WLD								53	DYES,COLOURING MATERIALS	1	No Quantity							26100			0
S3	2016	2016	2016	2	0	2	Export	562	Niger	NER	156	China	CHN								53	DYES,COLOURING MATERIALS	1	No Quantity							11728			0
S3	2016	2016	2016	2	0	2	Export	562	Niger	NER	566	Nigeria	NGA								53	DYES,COLOURING MATERIALS	1	No Quantity							6054			0
S3	2016	2016	2016	2	0	2	Export	562	Niger	NER	784	United Arab Emirates	ARE								53	DYES,COLOURING MATERIALS	1	No Quantity							8031			0
S3	2016	2016	2016	2	0	2	Export	562	Niger	NER	842	USA	USA								53	DYES,COLOURING MATERIALS	1	No Quantity							287			0
S3	2016	2016	2016	2	0	2	Export	566	Nigeria	NGA	0	World	WLD								53	DYES,COLOURING MATERIALS	1	No Quantity							70371			0
S3	2016	2016	2016	2	0	2	Export	566	Nigeria	NGA	204	Benin	BEN								53	DYES,COLOURING MATERIALS	1	No Quantity							3579			0
S3	2016	2016	2016	2	0	2	Export	566	Nigeria	NGA	288	Ghana	GHA								53	DYES,COLOURING MATERIALS	1	No Quantity							66792			0
S3	2016	2016	2016	2	0	2	Export	562	Niger	NER	0	World	WLD								54	MEDICINAL,PHARM.PRODUCTS	1	No Quantity							1343677			0
S3	2016	2016	2016	2	0	2	Export	562	Niger	NER	156	China	CHN								54	MEDICINAL,PHARM.PRODUCTS	1	No Quantity							406873			0
S3	2016	2016	2016	2	0	2	Export	562	Niger	NER	288	Ghana	GHA								54	MEDICINAL,PHARM.PRODUCTS	1	No Quantity							23155			0
S3	2016	2016	2016	2	0	2	Export	562	Niger	NER	360	Indonesia	IDN								54	MEDICINAL,PHARM.PRODUCTS	1	No Quantity							23841			0
S3	2016	2016	2016	2	0	2	Export	562	Niger	NER	566	Nigeria	NGA								54	MEDICINAL,PHARM.PRODUCTS	1	No Quantity							74869			0
S3	2016	2016	2016	2	0	2	Export	562	Niger	NER	699	India	IND								54	MEDICINAL,PHARM.PRODUCTS	1	No Quantity							678159			0
S3	2016	2016	2016	2	0	2	Export	562	Niger	NER	752	Sweden	SWE								54	MEDICINAL,PHARM.PRODUCTS	1	No Quantity							26			0
S3	2016	2016	2016	2	0	2	Export	562	Niger	NER	757	Switzerland	CHE								54	MEDICINAL,PHARM.PRODUCTS	1	No Quantity							111658			0
S3	2016	2016	2016	2	0	2	Export	562	Niger	NER	768	Togo	TGO								54	MEDICINAL,PHARM.PRODUCTS	1	No Quantity							25096			0
S3	2016	2016	2016	2	0	2	Export	566	Nigeria	NGA	0	World	WLD								54	MEDICINAL,PHARM.PRODUCTS	1	No Quantity							974035			0
S3	2016	2016	2016	2	0	2	Export	566	Nigeria	NGA	276	Germany	DEU								54	MEDICINAL,PHARM.PRODUCTS	1	No Quantity							7883			0
S3	2016	2016	2016	2	0	2	Export	566	Nigeria	NGA	288	Ghana	GHA								54	MEDICINAL,PHARM.PRODUCTS	1	No Quantity							834802			0
S3	2016	2016	2016	2	0	2	Export	566	Nigeria	NGA	404	Kenya	KEN								54	MEDICINAL,PHARM.PRODUCTS	1	No Quantity							131351			0
S3	2016	2016	2016	2	0	2	Export	562	Niger	NER	0	World	WLD								55	ESSENTL.OILS,PERFUME,ETC	1	No Quantity							2245412			0
S3	2016	2016	2016	2	0	2	Export	562	Niger	NER	156	China	CHN								55	ESSENTL.OILS,PERFUME,ETC	1	No Quantity							266858			0
S3	2016	2016	2016	2	0	2	Export	562	Niger	NER	251	France	FRA								55	ESSENTL.OILS,PERFUME,ETC	1	No Quantity							3011			0
S3	2016	2016	2016	2	0	2	Export	562	Niger	NER	360	Indonesia	IDN								55	ESSENTL.OILS,PERFUME,ETC	1	No Quantity							886500			0
S3	2016	2016	2016	2	0	2	Export	562	Niger	NER	384	Côte d'Ivoire	CIV								55	ESSENTL.OILS,PERFUME,ETC	1	No Quantity							31095			0
S3	2016	2016	2016	2	0	2	Export	562	Niger	NER	458	Malaysia	MYS								55	ESSENTL.OILS,PERFUME,ETC	1	No Quantity							117627			0
S3	2016	2016	2016	2	0	2	Export	562	Niger	NER	566	Nigeria	NGA								55	ESSENTL.OILS,PERFUME,ETC	1	No Quantity							805849			0
S3	2016	2016	2016	2	0	2	Export	562	Niger	NER	699	India	IND								55	ESSENTL.OILS,PERFUME,ETC	1	No Quantity							127948			0
S3	2016	2016	2016	2	0	2	Export	562	Niger	NER	768	Togo	TGO								55	ESSENTL.OILS,PERFUME,ETC	1	No Quantity							4701			0
S3	2016	2016	2016	2	0	2	Export	562	Niger	NER	784	United Arab Emirates	ARE								55	ESSENTL.OILS,PERFUME,ETC	1	No Quantity							1697			0
S3	2016	2016	2016	2	0	2	Export	562	Niger	NER	854	Burkina Faso	BFA								55	ESSENTL.OILS,PERFUME,ETC	1	No Quantity							125			0
S3	2016	2016	2016	2	0	2	Export	566	Nigeria	NGA	0	World	WLD								55	ESSENTL.OILS,PERFUME,ETC	1	No Quantity							21979272			0
S3	2016	2016	2016	2	0	2	Export	566	Nigeria	NGA	12	Algeria	DZA								55	ESSENTL.OILS,PERFUME,ETC	1	No Quantity							9696			0
S3	2016	2016	2016	2	0	2	Export	566	Nigeria	NGA	24	Angola	AGO								55	ESSENTL.OILS,PERFUME,ETC	1	No Quantity							23500			0
S3	2016	2016	2016	2	0	2	Export	566	Nigeria	NGA	120	Cameroon	CMR								55	ESSENTL.OILS,PERFUME,ETC	1	No Quantity							299265			0
S3	2016	2016	2016	2	0	2	Export	566	Nigeria	NGA	178	Congo	COG								55	ESSENTL.OILS,PERFUME,ETC	1	No Quantity							971574			0
S3	2016	2016	2016	2	0	2	Export	566	Nigeria	NGA	180	Dem. Rep. of the Congo	COD								55	ESSENTL.OILS,PERFUME,ETC	1	No Quantity							434088			0
S3	2016	2016	2016	2	0	2	Export	566	Nigeria	NGA	266	Gabon	GAB								55	ESSENTL.OILS,PERFUME,ETC	1	No Quantity							127173			0
S3	2016	2016	2016	2	0	2	Export	566	Nigeria	NGA	270	Gambia	GMB								55	ESSENTL.OILS,PERFUME,ETC	1	No Quantity							161944			0
S3	2016	2016	2016	2	0	2	Export	566	Nigeria	NGA	276	Germany	DEU								55	ESSENTL.OILS,PERFUME,ETC	1	No Quantity							78074			0
S3	2016	2016	2016	2	0	2	Export	566	Nigeria	NGA	288	Ghana	GHA								55	ESSENTL.OILS,PERFUME,ETC	1	No Quantity							8459886			0
S3	2016	2016	2016	2	0	2	Export	566	Nigeria	NGA	324	Guinea	GIN								55	ESSENTL.OILS,PERFUME,ETC	1	No Quantity							23001			0
S3	2016	2016	2016	2	0	2	Export	566	Nigeria	NGA	384	Côte d'Ivoire	CIV								55	ESSENTL.OILS,PERFUME,ETC	1	No Quantity							9961867			0
S3	2016	2016	2016	2	0	2	Export	566	Nigeria	NGA	404	Kenya	KEN								55	ESSENTL.OILS,PERFUME,ETC	1	No Quantity							12634			0
S3	2016	2016	2016	2	0	2	Export	566	Nigeria	NGA	430	Liberia	LBR								55	ESSENTL.OILS,PERFUME,ETC	1	No Quantity							23778			0
S3	2016	2016	2016	2	0	2	Export	566	Nigeria	NGA	434	Libya	LBY								55	ESSENTL.OILS,PERFUME,ETC	1	No Quantity							160513			0
S3	2016	2016	2016	2	0	2	Export	566	Nigeria	NGA	466	Mali	MLI								55	ESSENTL.OILS,PERFUME,ETC	1	No Quantity							79111			0
S3	2016	2016	2016	2	0	2	Export	566	Nigeria	NGA	480	Mauritius	MUS								55	ESSENTL.OILS,PERFUME,ETC	1	No Quantity							25383			0
S3	2016	2016	2016	2	0	2	Export	566	Nigeria	NGA	682	Saudi Arabia	SAU								55	ESSENTL.OILS,PERFUME,ETC	1	No Quantity							210516			0
S3	2016	2016	2016	2	0	2	Export	566	Nigeria	NGA	686	Senegal	SEN								55	ESSENTL.OILS,PERFUME,ETC	1	No Quantity							157820			0
S3	2016	2016	2016	2	0	2	Export	566	Nigeria	NGA	694	Sierra Leone	SLE								55	ESSENTL.OILS,PERFUME,ETC	1	No Quantity							15241			0
S3	2016	2016	2016	2	0	2	Export	566	Nigeria	NGA	729	Sudan	SDN								55	ESSENTL.OILS,PERFUME,ETC	1	No Quantity							129699			0
S3	2016	2016	2016	2	0	2	Export	566	Nigeria	NGA	768	Togo	TGO								55	ESSENTL.OILS,PERFUME,ETC	1	No Quantity							84639			0
S3	2016	2016	2016	2	0	2	Export	566	Nigeria	NGA	784	United Arab Emirates	ARE								55	ESSENTL.OILS,PERFUME,ETC	1	No Quantity							1212			0
S3	2016	2016	2016	2	0	2	Export	566	Nigeria	NGA	826	United Kingdom	GBR								55	ESSENTL.OILS,PERFUME,ETC	1	No Quantity							8841			0
S3	2016	2016	2016	2	0	2	Export	566	Nigeria	NGA	834	United Rep. of Tanzania	TZA								55	ESSENTL.OILS,PERFUME,ETC	1	No Quantity							307716			0
S3	2016	2016	2016	2	0	2	Export	566	Nigeria	NGA	842	USA	USA								55	ESSENTL.OILS,PERFUME,ETC	1	No Quantity							173931			0
S3	2016	2016	2016	2	0	2	Export	566	Nigeria	NGA	854	Burkina Faso	BFA								55	ESSENTL.OILS,PERFUME,ETC	1	No Quantity							38172			0
S3	2016	2016	2016	2	0	2	Export	562	Niger	NER	0	World	WLD								56	FERTILIZER,EXCEPT GRP272	1	No Quantity							120459			0
S3	2016	2016	2016	2	0	2	Export	562	Niger	NER	156	China	CHN								56	FERTILIZER,EXCEPT GRP272	1	No Quantity							110421			0
S3	2016	2016	2016	2	0	2	Export	562	Niger	NER	854	Burkina Faso	BFA								56	FERTILIZER,EXCEPT GRP272	1	No Quantity							10038			0
S3	2016	2016	2016	2	0	2	Export	566	Nigeria	NGA	0	World	WLD								56	FERTILIZER,EXCEPT GRP272	1	No Quantity							72068154			0
S3	2016	2016	2016	2	0	2	Export	566	Nigeria	NGA	32	Argentina	ARG								56	FERTILIZER,EXCEPT GRP272	1	No Quantity							5496846			0
S3	2016	2016	2016	2	0	2	Export	566	Nigeria	NGA	76	Brazil	BRA								56	FERTILIZER,EXCEPT GRP272	1	No Quantity							50655904			0
S3	2016	2016	2016	2	0	2	Export	566	Nigeria	NGA	858	Uruguay	URY								56	FERTILIZER,EXCEPT GRP272	1	No Quantity							15915404			0
S3	2016	2016	2016	2	0	2	Export	562	Niger	NER	0	World	WLD								57	PLASTICS IN PRIMARY FORM	1	No Quantity							3266			0
S3	2016	2016	2016	2	0	2	Export	562	Niger	NER	566	Nigeria	NGA								57	PLASTICS IN PRIMARY FORM	1	No Quantity							418			0
S3	2016	2016	2016	2	0	2	Export	562	Niger	NER	842	USA	USA								57	PLASTICS IN PRIMARY FORM	1	No Quantity							33			0
S3	2016	2016	2016	2	0	2	Export	562	Niger	NER	854	Burkina Faso	BFA								57	PLASTICS IN PRIMARY FORM	1	No Quantity							2815			0
S3	2016	2016	2016	2	0	2	Export	566	Nigeria	NGA	0	World	WLD								57	PLASTICS IN PRIMARY FORM	1	No Quantity							35090849			0
S3	2016	2016	2016	2	0	2	Export	566	Nigeria	NGA	12	Algeria	DZA								57	PLASTICS IN PRIMARY FORM	1	No Quantity							115551			0
S3	2016	2016	2016	2	0	2	Export	566	Nigeria	NGA	48	Bahrain	BHR								57	PLASTICS IN PRIMARY FORM	1	No Quantity							304513			0
S3	2016	2016	2016	2	0	2	Export	566	Nigeria	NGA	56	Belgium	BEL								57	PLASTICS IN PRIMARY FORM	1	No Quantity							1909926			0
S3	2016	2016	2016	2	0	2	Export	566	Nigeria	NGA	76	Brazil	BRA								57	PLASTICS IN PRIMARY FORM	1	No Quantity							801695			0
S3	2016	2016	2016	2	0	2	Export	566	Nigeria	NGA	120	Cameroon	CMR								57	PLASTICS IN PRIMARY FORM	1	No Quantity							54622			0
S3	2016	2016	2016	2	0	2	Export	566	Nigeria	NGA	156	China	CHN								57	PLASTICS IN PRIMARY FORM	1	No Quantity							10588841			0
S3	2016	2016	2016	2	0	2	Export	566	Nigeria	NGA	276	Germany	DEU								57	PLASTICS IN PRIMARY FORM	1	No Quantity							12924			0
S3	2016	2016	2016	2	0	2	Export	566	Nigeria	NGA	288	Ghana	GHA								57	PLASTICS IN PRIMARY FORM	1	No Quantity							1184617			0
S3	2016	2016	2016	2	0	2	Export	566	Nigeria	NGA	300	Greece	GRC								57	PLASTICS IN PRIMARY FORM	1	No Quantity							525203			0
S3	2016	2016	2016	2	0	2	Export	566	Nigeria	NGA	376	Israel	ISR								57	PLASTICS IN PRIMARY FORM	1	No Quantity							1379842			0
S3	2016	2016	2016	2	0	2	Export	566	Nigeria	NGA	381	Italy	ITA								57	PLASTICS IN PRIMARY FORM	1	No Quantity							596933			0
S3	2016	2016	2016	2	0	2	Export	566	Nigeria	NGA	470	Malta	MLT								57	PLASTICS IN PRIMARY FORM	1	No Quantity							36456			0
S3	2016	2016	2016	2	0	2	Export	566	Nigeria	NGA	504	Morocco	MAR								57	PLASTICS IN PRIMARY FORM	1	No Quantity							685789			0
S3	2016	2016	2016	2	0	2	Export	566	Nigeria	NGA	562	Niger	NER								57	PLASTICS IN PRIMARY FORM	1	No Quantity							28952			0
S3	2016	2016	2016	2	0	2	Export	566	Nigeria	NGA	620	Portugal	PRT								57	PLASTICS IN PRIMARY FORM	1	No Quantity							483777			0
S3	2016	2016	2016	2	0	2	Export	566	Nigeria	NGA	686	Senegal	SEN								57	PLASTICS IN PRIMARY FORM	1	No Quantity							88875			0
S3	2016	2016	2016	2	0	2	Export	566	Nigeria	NGA	699	India	IND								57	PLASTICS IN PRIMARY FORM	1	No Quantity							8450480			0
S3	2016	2016	2016	2	0	2	Export	566	Nigeria	NGA	704	Viet Nam	VNM								57	PLASTICS IN PRIMARY FORM	1	No Quantity							2229255			0
S3	2016	2016	2016	2	0	2	Export	566	Nigeria	NGA	724	Spain	ESP								57	PLASTICS IN PRIMARY FORM	1	No Quantity							1042307			0
S3	2016	2016	2016	2	0	2	Export	566	Nigeria	NGA	792	Turkey	TUR								57	PLASTICS IN PRIMARY FORM	1	No Quantity							1803524			0
S3	2016	2016	2016	2	0	2	Export	566	Nigeria	NGA	826	United Kingdom	GBR								57	PLASTICS IN PRIMARY FORM	1	No Quantity							823969			0
S3	2016	2016	2016	2	0	2	Export	566	Nigeria	NGA	842	USA	USA								57	PLASTICS IN PRIMARY FORM	1	No Quantity							1942798			0
S3	2016	2016	2016	2	0	2	Export	562	Niger	NER	0	World	WLD								58	PLASTIC,NON-PRIMARY FORM	1	No Quantity							235349			0
S3	2016	2016	2016	2	0	2	Export	562	Niger	NER	156	China	CHN								58	PLASTIC,NON-PRIMARY FORM	1	No Quantity							17065			0
S3	2016	2016	2016	2	0	2	Export	562	Niger	NER	466	Mali	MLI								58	PLASTIC,NON-PRIMARY FORM	1	No Quantity							569			0
S3	2016	2016	2016	2	0	2	Export	562	Niger	NER	566	Nigeria	NGA								58	PLASTIC,NON-PRIMARY FORM	1	No Quantity							216879			0
S3	2016	2016	2016	2	0	2	Export	562	Niger	NER	710	South Africa	ZAF								58	PLASTIC,NON-PRIMARY FORM	1	No Quantity							56			0
S3	2016	2016	2016	2	0	2	Export	562	Niger	NER	752	Sweden	SWE								58	PLASTIC,NON-PRIMARY FORM	1	No Quantity							36			0
S3	2016	2016	2016	2	0	2	Export	562	Niger	NER	842	USA	USA								58	PLASTIC,NON-PRIMARY FORM	1	No Quantity							745			0
S3	2016	2016	2016	2	0	2	Export	566	Nigeria	NGA	0	World	WLD								58	PLASTIC,NON-PRIMARY FORM	1	No Quantity							1402484			0
S3	2016	2016	2016	2	0	2	Export	566	Nigeria	NGA	120	Cameroon	CMR								58	PLASTIC,NON-PRIMARY FORM	1	No Quantity							46958			0
S3	2016	2016	2016	2	0	2	Export	566	Nigeria	NGA	288	Ghana	GHA								58	PLASTIC,NON-PRIMARY FORM	1	No Quantity							1355168			0
S3	2016	2016	2016	2	0	2	Export	566	Nigeria	NGA	384	Côte d'Ivoire	CIV								58	PLASTIC,NON-PRIMARY FORM	1	No Quantity							358			0
S3	2016	2016	2016	2	0	2	Export	562	Niger	NER	0	World	WLD								59	CHEMICAL MATERIALS NES	1	No Quantity							763820			0
S3	2016	2016	2016	2	0	2	Export	562	Niger	NER	120	Cameroon	CMR								59	CHEMICAL MATERIALS NES	1	No Quantity							3974			0
S3	2016	2016	2016	2	0	2	Export	562	Niger	NER	156	China	CHN								59	CHEMICAL MATERIALS NES	1	No Quantity							662648			0
S3	2016	2016	2016	2	0	2	Export	562	Niger	NER	251	France	FRA								59	CHEMICAL MATERIALS NES	1	No Quantity							10805			0
S3	2016	2016	2016	2	0	2	Export	562	Niger	NER	288	Ghana	GHA								59	CHEMICAL MATERIALS NES	1	No Quantity							36389			0
S3	2016	2016	2016	2	0	2	Export	562	Niger	NER	566	Nigeria	NGA								59	CHEMICAL MATERIALS NES	1	No Quantity							37039			0
S3	2016	2016	2016	2	0	2	Export	562	Niger	NER	784	United Arab Emirates	ARE								59	CHEMICAL MATERIALS NES	1	No Quantity							2510			0
S3	2016	2016	2016	2	0	2	Export	562	Niger	NER	854	Burkina Faso	BFA								59	CHEMICAL MATERIALS NES	1	No Quantity							10457			0
S3	2016	2016	2016	2	0	2	Export	566	Nigeria	NGA	0	World	WLD								59	CHEMICAL MATERIALS NES	1	No Quantity							6091631			0
S3	2016	2016	2016	2	0	2	Export	566	Nigeria	NGA	132	Cabo Verde	CPV								59	CHEMICAL MATERIALS NES	1	No Quantity							156542			0
S3	2016	2016	2016	2	0	2	Export	566	Nigeria	NGA	156	China	CHN								59	CHEMICAL MATERIALS NES	1	No Quantity							2528000			0
S3	2016	2016	2016	2	0	2	Export	566	Nigeria	NGA	266	Gabon	GAB								59	CHEMICAL MATERIALS NES	1	No Quantity							69962			0
S3	2016	2016	2016	2	0	2	Export	566	Nigeria	NGA	288	Ghana	GHA								59	CHEMICAL MATERIALS NES	1	No Quantity							137412			0
S3	2016	2016	2016	2	0	2	Export	566	Nigeria	NGA	384	Côte d'Ivoire	CIV								59	CHEMICAL MATERIALS NES	1	No Quantity							1730599			0
S3	2016	2016	2016	2	0	2	Export	566	Nigeria	NGA	422	Lebanon	LBN								59	CHEMICAL MATERIALS NES	1	No Quantity							11201			0
S3	2016	2016	2016	2	0	2	Export	566	Nigeria	NGA	466	Mali	MLI								59	CHEMICAL MATERIALS NES	1	No Quantity							1427115			0
S3	2016	2016	2016	2	0	2	Export	566	Nigeria	NGA	562	Niger	NER								59	CHEMICAL MATERIALS NES	1	No Quantity							3039			0
S3	2016	2016	2016	2	0	2	Export	566	Nigeria	NGA	704	Viet Nam	VNM								59	CHEMICAL MATERIALS NES	1	No Quantity							27761			0
S3	2016	2016	2016	2	0	2	Export	562	Niger	NER	0	World	WLD								61	LEATHER, LEATHER GOODS	1	No Quantity							131368			0
S3	2016	2016	2016	2	0	2	Export	562	Niger	NER	466	Mali	MLI								61	LEATHER, LEATHER GOODS	1	No Quantity							117113			0
S3	2016	2016	2016	2	0	2	Export	562	Niger	NER	566	Nigeria	NGA								61	LEATHER, LEATHER GOODS	1	No Quantity							4177			0
S3	2016	2016	2016	2	0	2	Export	562	Niger	NER	842	USA	USA								61	LEATHER, LEATHER GOODS	1	No Quantity							40			0
S3	2016	2016	2016	2	0	2	Export	562	Niger	NER	854	Burkina Faso	BFA								61	LEATHER, LEATHER GOODS	1	No Quantity							10038			0
S3	2016	2016	2016	2	0	2	Export	566	Nigeria	NGA	0	World	WLD								61	LEATHER, LEATHER GOODS	1	No Quantity							45015571			0
S3	2016	2016	2016	2	0	2	Export	566	Nigeria	NGA	156	China	CHN								61	LEATHER, LEATHER GOODS	1	No Quantity							2854833			0
S3	2016	2016	2016	2	0	2	Export	566	Nigeria	NGA	336	Holy See (Vatican City State)	VAT								61	LEATHER, LEATHER GOODS	1	No Quantity							33306			0
S3	2016	2016	2016	2	0	2	Export	566	Nigeria	NGA	344	China, Hong Kong SAR	HKG								61	LEATHER, LEATHER GOODS	1	No Quantity							1847606			0
S3	2016	2016	2016	2	0	2	Export	566	Nigeria	NGA	381	Italy	ITA								61	LEATHER, LEATHER GOODS	1	No Quantity							20268585			0
S3	2016	2016	2016	2	0	2	Export	566	Nigeria	NGA	620	Portugal	PRT								61	LEATHER, LEATHER GOODS	1	No Quantity							479406			0
S3	2016	2016	2016	2	0	2	Export	566	Nigeria	NGA	699	India	IND								61	LEATHER, LEATHER GOODS	1	No Quantity							13174878			0
S3	2016	2016	2016	2	0	2	Export	566	Nigeria	NGA	724	Spain	ESP								61	LEATHER, LEATHER GOODS	1	No Quantity							5607159			0
S3	2016	2016	2016	2	0	2	Export	566	Nigeria	NGA	792	Turkey	TUR								61	LEATHER, LEATHER GOODS	1	No Quantity							211247			0
S3	2016	2016	2016	2	0	2	Export	566	Nigeria	NGA	826	United Kingdom	GBR								61	LEATHER, LEATHER GOODS	1	No Quantity							232217			0
S3	2016	2016	2016	2	0	2	Export	566	Nigeria	NGA	842	USA	USA								61	LEATHER, LEATHER GOODS	1	No Quantity							306335			0
S3	2016	2016	2016	2	0	2	Export	562	Niger	NER	0	World	WLD								62	RUBBER MANUFACTURES, NES	1	No Quantity							416065			0
S3	2016	2016	2016	2	0	2	Export	562	Niger	NER	156	China	CHN								62	RUBBER MANUFACTURES, NES	1	No Quantity							158889			0
S3	2016	2016	2016	2	0	2	Export	562	Niger	NER	251	France	FRA								62	RUBBER MANUFACTURES, NES	1	No Quantity							206502			0
S3	2016	2016	2016	2	0	2	Export	562	Niger	NER	276	Germany	DEU								62	RUBBER MANUFACTURES, NES	1	No Quantity							3346			0
S3	2016	2016	2016	2	0	2	Export	562	Niger	NER	392	Japan	JPN								62	RUBBER MANUFACTURES, NES	1	No Quantity							1171			0
S3	2016	2016	2016	2	0	2	Export	562	Niger	NER	490	Other Asia, nes									62	RUBBER MANUFACTURES, NES	1	No Quantity							15256			0
S3	2016	2016	2016	2	0	2	Export	562	Niger	NER	566	Nigeria	NGA								62	RUBBER MANUFACTURES, NES	1	No Quantity							5249			0
S3	2016	2016	2016	2	0	2	Export	562	Niger	NER	757	Switzerland	CHE								62	RUBBER MANUFACTURES, NES	1	No Quantity							11636			0
S3	2016	2016	2016	2	0	2	Export	562	Niger	NER	768	Togo	TGO								62	RUBBER MANUFACTURES, NES	1	No Quantity							3794			0
S3	2016	2016	2016	2	0	2	Export	562	Niger	NER	842	USA	USA								62	RUBBER MANUFACTURES, NES	1	No Quantity							10221			0
S3	2016	2016	2016	2	0	2	Export	566	Nigeria	NGA	0	World	WLD								62	RUBBER MANUFACTURES, NES	1	No Quantity							9002			0
S3	2016	2016	2016	2	0	2	Export	566	Nigeria	NGA	430	Liberia	LBR								62	RUBBER MANUFACTURES, NES	1	No Quantity							9002			0
S3	2016	2016	2016	2	0	2	Export	562	Niger	NER	0	World	WLD								63	CORK, WOOD MANUFACTURES	1	No Quantity							1171			0
S3	2016	2016	2016	2	0	2	Export	562	Niger	NER	251	France	FRA								63	CORK, WOOD MANUFACTURES	1	No Quantity							1171			0
S3	2016	2016	2016	2	0	2	Export	566	Nigeria	NGA	0	World	WLD								63	CORK, WOOD MANUFACTURES	1	No Quantity							3245275			0
S3	2016	2016	2016	2	0	2	Export	566	Nigeria	NGA	156	China	CHN								63	CORK, WOOD MANUFACTURES	1	No Quantity							2937872			0
S3	2016	2016	2016	2	0	2	Export	566	Nigeria	NGA	643	Russian Federation	RUS								63	CORK, WOOD MANUFACTURES	1	No Quantity							11750			0
S3	2016	2016	2016	2	0	2	Export	566	Nigeria	NGA	704	Viet Nam	VNM								63	CORK, WOOD MANUFACTURES	1	No Quantity							110921			0
S3	2016	2016	2016	2	0	2	Export	566	Nigeria	NGA	764	Thailand	THA								63	CORK, WOOD MANUFACTURES	1	No Quantity							40258			0
S3	2016	2016	2016	2	0	2	Export	566	Nigeria	NGA	792	Turkey	TUR								63	CORK, WOOD MANUFACTURES	1	No Quantity							144474			0
S3	2016	2016	2016	2	0	2	Export	562	Niger	NER	0	World	WLD								64	PAPER,PAPERBOARD,ETC.	1	No Quantity							39838			0
S3	2016	2016	2016	2	0	2	Export	562	Niger	NER	156	China	CHN								64	PAPER,PAPERBOARD,ETC.	1	No Quantity							6692			0
S3	2016	2016	2016	2	0	2	Export	562	Niger	NER	251	France	FRA								64	PAPER,PAPERBOARD,ETC.	1	No Quantity							739			0
S3	2016	2016	2016	2	0	2	Export	562	Niger	NER	466	Mali	MLI								64	PAPER,PAPERBOARD,ETC.	1	No Quantity							13050			0
S3	2016	2016	2016	2	0	2	Export	562	Niger	NER	566	Nigeria	NGA								64	PAPER,PAPERBOARD,ETC.	1	No Quantity							2844			0
S3	2016	2016	2016	2	0	2	Export	562	Niger	NER	699	India	IND								64	PAPER,PAPERBOARD,ETC.	1	No Quantity							1338			0
S3	2016	2016	2016	2	0	2	Export	562	Niger	NER	854	Burkina Faso	BFA								64	PAPER,PAPERBOARD,ETC.	1	No Quantity							15174			0
S3	2016	2016	2016	2	0	2	Export	566	Nigeria	NGA	0	World	WLD								64	PAPER,PAPERBOARD,ETC.	1	No Quantity							8419808			0
S3	2016	2016	2016	2	0	2	Export	566	Nigeria	NGA	178	Congo	COG								64	PAPER,PAPERBOARD,ETC.	1	No Quantity							177622			0
S3	2016	2016	2016	2	0	2	Export	566	Nigeria	NGA	180	Dem. Rep. of the Congo	COD								64	PAPER,PAPERBOARD,ETC.	1	No Quantity							66961			0
S3	2016	2016	2016	2	0	2	Export	566	Nigeria	NGA	204	Benin	BEN								64	PAPER,PAPERBOARD,ETC.	1	No Quantity							134720			0
S3	2016	2016	2016	2	0	2	Export	566	Nigeria	NGA	251	France	FRA								64	PAPER,PAPERBOARD,ETC.	1	No Quantity							17786			0
S3	2016	2016	2016	2	0	2	Export	566	Nigeria	NGA	266	Gabon	GAB								64	PAPER,PAPERBOARD,ETC.	1	No Quantity							101210			0
S3	2016	2016	2016	2	0	2	Export	566	Nigeria	NGA	288	Ghana	GHA								64	PAPER,PAPERBOARD,ETC.	1	No Quantity							467085			0
S3	2016	2016	2016	2	0	2	Export	566	Nigeria	NGA	384	Côte d'Ivoire	CIV								64	PAPER,PAPERBOARD,ETC.	1	No Quantity							379780			0
S3	2016	2016	2016	2	0	2	Export	566	Nigeria	NGA	404	Kenya	KEN								64	PAPER,PAPERBOARD,ETC.	1	No Quantity							3910068			0
S3	2016	2016	2016	2	0	2	Export	566	Nigeria	NGA	450	Madagascar	MDG								64	PAPER,PAPERBOARD,ETC.	1	No Quantity							19321			0
S3	2016	2016	2016	2	0	2	Export	566	Nigeria	NGA	480	Mauritius	MUS								64	PAPER,PAPERBOARD,ETC.	1	No Quantity							123604			0
S3	2016	2016	2016	2	0	2	Export	566	Nigeria	NGA	508	Mozambique	MOZ								64	PAPER,PAPERBOARD,ETC.	1	No Quantity							446146			0
S3	2016	2016	2016	2	0	2	Export	566	Nigeria	NGA	686	Senegal	SEN								64	PAPER,PAPERBOARD,ETC.	1	No Quantity							795888			0
S3	2016	2016	2016	2	0	2	Export	566	Nigeria	NGA	710	South Africa	ZAF								64	PAPER,PAPERBOARD,ETC.	1	No Quantity							756125			0
S3	2016	2016	2016	2	0	2	Export	566	Nigeria	NGA	716	Zimbabwe	ZWE								64	PAPER,PAPERBOARD,ETC.	1	No Quantity							36948			0
S3	2016	2016	2016	2	0	2	Export	566	Nigeria	NGA	800	Uganda	UGA								64	PAPER,PAPERBOARD,ETC.	1	No Quantity							169287			0
S3	2016	2016	2016	2	0	2	Export	566	Nigeria	NGA	834	United Rep. of Tanzania	TZA								64	PAPER,PAPERBOARD,ETC.	1	No Quantity							817259			0
S3	2016	2016	2016	2	0	2	Export	562	Niger	NER	0	World	WLD								65	TEXTILE YARN,FABRIC,ETC.	1	No Quantity							29085591			0
S3	2016	2016	2016	2	0	2	Export	562	Niger	NER	156	China	CHN								65	TEXTILE YARN,FABRIC,ETC.	1	No Quantity							26021598			0
S3	2016	2016	2016	2	0	2	Export	562	Niger	NER	204	Benin	BEN								65	TEXTILE YARN,FABRIC,ETC.	1	No Quantity							211251			0
S3	2016	2016	2016	2	0	2	Export	562	Niger	NER	251	France	FRA								65	TEXTILE YARN,FABRIC,ETC.	1	No Quantity							241			0
S3	2016	2016	2016	2	0	2	Export	562	Niger	NER	288	Ghana	GHA								65	TEXTILE YARN,FABRIC,ETC.	1	No Quantity							23841			0
S3	2016	2016	2016	2	0	2	Export	562	Niger	NER	352	Iceland	ISL								65	TEXTILE YARN,FABRIC,ETC.	1	No Quantity							4183			0
S3	2016	2016	2016	2	0	2	Export	562	Niger	NER	384	Côte d'Ivoire	CIV								65	TEXTILE YARN,FABRIC,ETC.	1	No Quantity							626667			0
S3	2016	2016	2016	2	0	2	Export	562	Niger	NER	466	Mali	MLI								65	TEXTILE YARN,FABRIC,ETC.	1	No Quantity							5772			0
S3	2016	2016	2016	2	0	2	Export	562	Niger	NER	528	Netherlands	NLD								65	TEXTILE YARN,FABRIC,ETC.	1	No Quantity							1287455			0
S3	2016	2016	2016	2	0	2	Export	562	Niger	NER	540	New Caledonia	NCL								65	TEXTILE YARN,FABRIC,ETC.	1	No Quantity							25723			0
S3	2016	2016	2016	2	0	2	Export	562	Niger	NER	566	Nigeria	NGA								65	TEXTILE YARN,FABRIC,ETC.	1	No Quantity							343715			0
S3	2016	2016	2016	2	0	2	Export	562	Niger	NER	586	Pakistan	PAK								65	TEXTILE YARN,FABRIC,ETC.	1	No Quantity							24677			0
S3	2016	2016	2016	2	0	2	Export	562	Niger	NER	682	Saudi Arabia	SAU								65	TEXTILE YARN,FABRIC,ETC.	1	No Quantity							6692			0
S3	2016	2016	2016	2	0	2	Export	562	Niger	NER	686	Senegal	SEN								65	TEXTILE YARN,FABRIC,ETC.	1	No Quantity							3890			0
S3	2016	2016	2016	2	0	2	Export	562	Niger	NER	699	India	IND								65	TEXTILE YARN,FABRIC,ETC.	1	No Quantity							147140			0
S3	2016	2016	2016	2	0	2	Export	562	Niger	NER	752	Sweden	SWE								65	TEXTILE YARN,FABRIC,ETC.	1	No Quantity							703			0
S3	2016	2016	2016	2	0	2	Export	562	Niger	NER	757	Switzerland	CHE								65	TEXTILE YARN,FABRIC,ETC.	1	No Quantity							120819			0
S3	2016	2016	2016	2	0	2	Export	562	Niger	NER	764	Thailand	THA								65	TEXTILE YARN,FABRIC,ETC.	1	No Quantity							160275			0
S3	2016	2016	2016	2	0	2	Export	562	Niger	NER	784	United Arab Emirates	ARE								65	TEXTILE YARN,FABRIC,ETC.	1	No Quantity							2510			0
S3	2016	2016	2016	2	0	2	Export	562	Niger	NER	792	Turkey	TUR								65	TEXTILE YARN,FABRIC,ETC.	1	No Quantity							41587			0
S3	2016	2016	2016	2	0	2	Export	562	Niger	NER	854	Burkina Faso	BFA								65	TEXTILE YARN,FABRIC,ETC.	1	No Quantity							26851			0
S3	2016	2016	2016	2	0	2	Export	566	Nigeria	NGA	0	World	WLD								65	TEXTILE YARN,FABRIC,ETC.	1	No Quantity							19562262			0
S3	2016	2016	2016	2	0	2	Export	566	Nigeria	NGA	100	Bulgaria	BGR								65	TEXTILE YARN,FABRIC,ETC.	1	No Quantity							545619			0
S3	2016	2016	2016	2	0	2	Export	566	Nigeria	NGA	120	Cameroon	CMR								65	TEXTILE YARN,FABRIC,ETC.	1	No Quantity							1511619			0
S3	2016	2016	2016	2	0	2	Export	566	Nigeria	NGA	231	Ethiopia	ETH								65	TEXTILE YARN,FABRIC,ETC.	1	No Quantity							2046531			0
S3	2016	2016	2016	2	0	2	Export	566	Nigeria	NGA	262	Djibouti	DJI								65	TEXTILE YARN,FABRIC,ETC.	1	No Quantity							5414160			0
S3	2016	2016	2016	2	0	2	Export	566	Nigeria	NGA	276	Germany	DEU								65	TEXTILE YARN,FABRIC,ETC.	1	No Quantity							109326			0
S3	2016	2016	2016	2	0	2	Export	566	Nigeria	NGA	288	Ghana	GHA								65	TEXTILE YARN,FABRIC,ETC.	1	No Quantity							6703025			0
S3	2016	2016	2016	2	0	2	Export	566	Nigeria	NGA	430	Liberia	LBR								65	TEXTILE YARN,FABRIC,ETC.	1	No Quantity							9662			0
S3	2016	2016	2016	2	0	2	Export	566	Nigeria	NGA	508	Mozambique	MOZ								65	TEXTILE YARN,FABRIC,ETC.	1	No Quantity							2120			0
S3	2016	2016	2016	2	0	2	Export	566	Nigeria	NGA	528	Netherlands	NLD								65	TEXTILE YARN,FABRIC,ETC.	1	No Quantity							143231			0
S3	2016	2016	2016	2	0	2	Export	566	Nigeria	NGA	616	Poland	POL								65	TEXTILE YARN,FABRIC,ETC.	1	No Quantity							261962			0
S3	2016	2016	2016	2	0	2	Export	566	Nigeria	NGA	620	Portugal	PRT								65	TEXTILE YARN,FABRIC,ETC.	1	No Quantity							1572603			0
S3	2016	2016	2016	2	0	2	Export	566	Nigeria	NGA	694	Sierra Leone	SLE								65	TEXTILE YARN,FABRIC,ETC.	1	No Quantity							489539			0
S3	2016	2016	2016	2	0	2	Export	566	Nigeria	NGA	705	Slovenia	SVN								65	TEXTILE YARN,FABRIC,ETC.	1	No Quantity							36765			0
S3	2016	2016	2016	2	0	2	Export	566	Nigeria	NGA	818	Egypt	EGY								65	TEXTILE YARN,FABRIC,ETC.	1	No Quantity							453706			0
S3	2016	2016	2016	2	0	2	Export	566	Nigeria	NGA	834	United Rep. of Tanzania	TZA								65	TEXTILE YARN,FABRIC,ETC.	1	No Quantity							262396			0
S3	2016	2016	2016	2	0	2	Export	562	Niger	NER	0	World	WLD								66	NON-METAL.MINERAL MANFCT	1	No Quantity							193347			0
S3	2016	2016	2016	2	0	2	Export	562	Niger	NER	156	China	CHN								66	NON-METAL.MINERAL MANFCT	1	No Quantity							20394			0
S3	2016	2016	2016	2	0	2	Export	562	Niger	NER	251	France	FRA								66	NON-METAL.MINERAL MANFCT	1	No Quantity							4713			0
S3	2016	2016	2016	2	0	2	Export	562	Niger	NER	566	Nigeria	NGA								66	NON-METAL.MINERAL MANFCT	1	No Quantity							126398			0
S3	2016	2016	2016	2	0	2	Export	562	Niger	NER	699	India	IND								66	NON-METAL.MINERAL MANFCT	1	No Quantity							40310			0
S3	2016	2016	2016	2	0	2	Export	562	Niger	NER	710	South Africa	ZAF								66	NON-METAL.MINERAL MANFCT	1	No Quantity							468			0
S3	2016	2016	2016	2	0	2	Export	562	Niger	NER	842	USA	USA								66	NON-METAL.MINERAL MANFCT	1	No Quantity							42			0
S3	2016	2016	2016	2	0	2	Export	562	Niger	NER	854	Burkina Faso	BFA								66	NON-METAL.MINERAL MANFCT	1	No Quantity							1021			0
S3	2016	2016	2016	2	0	2	Export	566	Nigeria	NGA	0	World	WLD								66	NON-METAL.MINERAL MANFCT	1	No Quantity							44148642			0
S3	2016	2016	2016	2	0	2	Export	566	Nigeria	NGA	120	Cameroon	CMR								66	NON-METAL.MINERAL MANFCT	1	No Quantity							612433			0
S3	2016	2016	2016	2	0	2	Export	566	Nigeria	NGA	132	Cabo Verde	CPV								66	NON-METAL.MINERAL MANFCT	1	No Quantity							5352			0
S3	2016	2016	2016	2	0	2	Export	566	Nigeria	NGA	156	China	CHN								66	NON-METAL.MINERAL MANFCT	1	No Quantity							82075			0
S3	2016	2016	2016	2	0	2	Export	566	Nigeria	NGA	204	Benin	BEN								66	NON-METAL.MINERAL MANFCT	1	No Quantity							2608			0
S3	2016	2016	2016	2	0	2	Export	566	Nigeria	NGA	270	Gambia	GMB								66	NON-METAL.MINERAL MANFCT	1	No Quantity							38864			0
S3	2016	2016	2016	2	0	2	Export	566	Nigeria	NGA	288	Ghana	GHA								66	NON-METAL.MINERAL MANFCT	1	No Quantity							26567106			0
S3	2016	2016	2016	2	0	2	Export	566	Nigeria	NGA	430	Liberia	LBR								66	NON-METAL.MINERAL MANFCT	1	No Quantity							949060			0
S3	2016	2016	2016	2	0	2	Export	566	Nigeria	NGA	562	Niger	NER								66	NON-METAL.MINERAL MANFCT	1	No Quantity							12743302			0
S3	2016	2016	2016	2	0	2	Export	566	Nigeria	NGA	682	Saudi Arabia	SAU								66	NON-METAL.MINERAL MANFCT	1	No Quantity							4395			0
S3	2016	2016	2016	2	0	2	Export	566	Nigeria	NGA	694	Sierra Leone	SLE								66	NON-METAL.MINERAL MANFCT	1	No Quantity							178062			0
S3	2016	2016	2016	2	0	2	Export	566	Nigeria	NGA	704	Viet Nam	VNM								66	NON-METAL.MINERAL MANFCT	1	No Quantity							40525			0
S3	2016	2016	2016	2	0	2	Export	566	Nigeria	NGA	768	Togo	TGO								66	NON-METAL.MINERAL MANFCT	1	No Quantity							2924859			0
S3	2016	2016	2016	2	0	2	Export	562	Niger	NER	0	World	WLD								67	IRON AND STEEL	1	No Quantity							82700			0
S3	2016	2016	2016	2	0	2	Export	562	Niger	NER	156	China	CHN								67	IRON AND STEEL	1	No Quantity							8031			0
S3	2016	2016	2016	2	0	2	Export	562	Niger	NER	251	France	FRA								67	IRON AND STEEL	1	No Quantity							17991			0
S3	2016	2016	2016	2	0	2	Export	562	Niger	NER	566	Nigeria	NGA								67	IRON AND STEEL	1	No Quantity							38020			0
S3	2016	2016	2016	2	0	2	Export	562	Niger	NER	710	South Africa	ZAF								67	IRON AND STEEL	1	No Quantity							12389			0
S3	2016	2016	2016	2	0	2	Export	562	Niger	NER	784	United Arab Emirates	ARE								67	IRON AND STEEL	1	No Quantity							5019			0
S3	2016	2016	2016	2	0	2	Export	562	Niger	NER	842	USA	USA								67	IRON AND STEEL	1	No Quantity							1250			0
S3	2016	2016	2016	2	0	2	Export	566	Nigeria	NGA	0	World	WLD								67	IRON AND STEEL	1	No Quantity							6010379			0
S3	2016	2016	2016	2	0	2	Export	566	Nigeria	NGA	204	Benin	BEN								67	IRON AND STEEL	1	No Quantity							2347480			0
S3	2016	2016	2016	2	0	2	Export	566	Nigeria	NGA	288	Ghana	GHA								67	IRON AND STEEL	1	No Quantity							931759			0
S3	2016	2016	2016	2	0	2	Export	566	Nigeria	NGA	324	Guinea	GIN								67	IRON AND STEEL	1	No Quantity							816327			0
S3	2016	2016	2016	2	0	2	Export	566	Nigeria	NGA	384	Côte d'Ivoire	CIV								67	IRON AND STEEL	1	No Quantity							283736			0
S3	2016	2016	2016	2	0	2	Export	566	Nigeria	NGA	562	Niger	NER								67	IRON AND STEEL	1	No Quantity							225612			0
S3	2016	2016	2016	2	0	2	Export	566	Nigeria	NGA	686	Senegal	SEN								67	IRON AND STEEL	1	No Quantity							1337985			0
S3	2016	2016	2016	2	0	2	Export	566	Nigeria	NGA	854	Burkina Faso	BFA								67	IRON AND STEEL	1	No Quantity							67480			0
S3	2016	2016	2016	2	0	2	Export	562	Niger	NER	0	World	WLD								68	NON-FERROUS METALS	1	No Quantity							60188			0
S3	2016	2016	2016	2	0	2	Export	562	Niger	NER	156	China	CHN								68	NON-FERROUS METALS	1	No Quantity							1750			0
S3	2016	2016	2016	2	0	2	Export	562	Niger	NER	251	France	FRA								68	NON-FERROUS METALS	1	No Quantity							35044			0
S3	2016	2016	2016	2	0	2	Export	562	Niger	NER	566	Nigeria	NGA								68	NON-FERROUS METALS	1	No Quantity							2426			0
S3	2016	2016	2016	2	0	2	Export	562	Niger	NER	757	Switzerland	CHE								68	NON-FERROUS METALS	1	No Quantity							11502			0
S3	2016	2016	2016	2	0	2	Export	562	Niger	NER	842	USA	USA								68	NON-FERROUS METALS	1	No Quantity							9466			0
S3	2016	2016	2016	2	0	2	Export	566	Nigeria	NGA	0	World	WLD								68	NON-FERROUS METALS	1	No Quantity							44798407			0
S3	2016	2016	2016	2	0	2	Export	566	Nigeria	NGA	156	China	CHN								68	NON-FERROUS METALS	1	No Quantity							4411236			0
S3	2016	2016	2016	2	0	2	Export	566	Nigeria	NGA	204	Benin	BEN								68	NON-FERROUS METALS	1	No Quantity							246419			0
S3	2016	2016	2016	2	0	2	Export	566	Nigeria	NGA	276	Germany	DEU								68	NON-FERROUS METALS	1	No Quantity							3843395			0
S3	2016	2016	2016	2	0	2	Export	566	Nigeria	NGA	288	Ghana	GHA								68	NON-FERROUS METALS	1	No Quantity							145307			0
S3	2016	2016	2016	2	0	2	Export	566	Nigeria	NGA	360	Indonesia	IDN								68	NON-FERROUS METALS	1	No Quantity							1400682			0
S3	2016	2016	2016	2	0	2	Export	566	Nigeria	NGA	381	Italy	ITA								68	NON-FERROUS METALS	1	No Quantity							1498257			0
S3	2016	2016	2016	2	0	2	Export	566	Nigeria	NGA	392	Japan	JPN								68	NON-FERROUS METALS	1	No Quantity							17820464			0
S3	2016	2016	2016	2	0	2	Export	566	Nigeria	NGA	410	Rep. of Korea	KOR								68	NON-FERROUS METALS	1	No Quantity							10203789			0
S3	2016	2016	2016	2	0	2	Export	566	Nigeria	NGA	458	Malaysia	MYS								68	NON-FERROUS METALS	1	No Quantity							30134			0
S3	2016	2016	2016	2	0	2	Export	566	Nigeria	NGA	608	Philippines	PHL								68	NON-FERROUS METALS	1	No Quantity							76699			0
S3	2016	2016	2016	2	0	2	Export	566	Nigeria	NGA	616	Poland	POL								68	NON-FERROUS METALS	1	No Quantity							3031			0
S3	2016	2016	2016	2	0	2	Export	566	Nigeria	NGA	699	India	IND								68	NON-FERROUS METALS	1	No Quantity							3944565			0
S3	2016	2016	2016	2	0	2	Export	566	Nigeria	NGA	764	Thailand	THA								68	NON-FERROUS METALS	1	No Quantity							1094028			0
S3	2016	2016	2016	2	0	2	Export	566	Nigeria	NGA	784	United Arab Emirates	ARE								68	NON-FERROUS METALS	1	No Quantity							80401			0
S3	2016	2016	2016	2	0	2	Export	562	Niger	NER	0	World	WLD								69	METALS MANUFACTURES,NES	1	No Quantity							298813			0
S3	2016	2016	2016	2	0	2	Export	562	Niger	NER	156	China	CHN								69	METALS MANUFACTURES,NES	1	No Quantity							57092			0
S3	2016	2016	2016	2	0	2	Export	562	Niger	NER	251	France	FRA								69	METALS MANUFACTURES,NES	1	No Quantity							144261			0
S3	2016	2016	2016	2	0	2	Export	562	Niger	NER	276	Germany	DEU								69	METALS MANUFACTURES,NES	1	No Quantity							3346			0
S3	2016	2016	2016	2	0	2	Export	562	Niger	NER	566	Nigeria	NGA								69	METALS MANUFACTURES,NES	1	No Quantity							32122			0
S3	2016	2016	2016	2	0	2	Export	562	Niger	NER	699	India	IND								69	METALS MANUFACTURES,NES	1	No Quantity							3513			0
S3	2016	2016	2016	2	0	2	Export	562	Niger	NER	710	South Africa	ZAF								69	METALS MANUFACTURES,NES	1	No Quantity							106			0
S3	2016	2016	2016	2	0	2	Export	562	Niger	NER	724	Spain	ESP								69	METALS MANUFACTURES,NES	1	No Quantity							57			0
S3	2016	2016	2016	2	0	2	Export	562	Niger	NER	752	Sweden	SWE								69	METALS MANUFACTURES,NES	1	No Quantity							2452			0
S3	2016	2016	2016	2	0	2	Export	562	Niger	NER	842	USA	USA								69	METALS MANUFACTURES,NES	1	No Quantity							55864			0
S3	2016	2016	2016	2	0	2	Export	566	Nigeria	NGA	0	World	WLD								69	METALS MANUFACTURES,NES	1	No Quantity							21264150			0
S3	2016	2016	2016	2	0	2	Export	566	Nigeria	NGA	120	Cameroon	CMR								69	METALS MANUFACTURES,NES	1	No Quantity							931167			0
S3	2016	2016	2016	2	0	2	Export	566	Nigeria	NGA	156	China	CHN								69	METALS MANUFACTURES,NES	1	No Quantity							2030475			0
S3	2016	2016	2016	2	0	2	Export	566	Nigeria	NGA	178	Congo	COG								69	METALS MANUFACTURES,NES	1	No Quantity							343724			0
S3	2016	2016	2016	2	0	2	Export	566	Nigeria	NGA	204	Benin	BEN								69	METALS MANUFACTURES,NES	1	No Quantity							25659			0
S3	2016	2016	2016	2	0	2	Export	566	Nigeria	NGA	288	Ghana	GHA								69	METALS MANUFACTURES,NES	1	No Quantity							756360			0
S3	2016	2016	2016	2	0	2	Export	566	Nigeria	NGA	381	Italy	ITA								69	METALS MANUFACTURES,NES	1	No Quantity							7741			0
S3	2016	2016	2016	2	0	2	Export	566	Nigeria	NGA	384	Côte d'Ivoire	CIV								69	METALS MANUFACTURES,NES	1	No Quantity							1368424			0
S3	2016	2016	2016	2	0	2	Export	566	Nigeria	NGA	410	Rep. of Korea	KOR								69	METALS MANUFACTURES,NES	1	No Quantity							1115621			0
S3	2016	2016	2016	2	0	2	Export	566	Nigeria	NGA	458	Malaysia	MYS								69	METALS MANUFACTURES,NES	1	No Quantity							315359			0
S3	2016	2016	2016	2	0	2	Export	566	Nigeria	NGA	699	India	IND								69	METALS MANUFACTURES,NES	1	No Quantity							112677			0
S3	2016	2016	2016	2	0	2	Export	566	Nigeria	NGA	710	South Africa	ZAF								69	METALS MANUFACTURES,NES	1	No Quantity							2872526			0
S3	2016	2016	2016	2	0	2	Export	566	Nigeria	NGA	764	Thailand	THA								69	METALS MANUFACTURES,NES	1	No Quantity							252387			0
S3	2016	2016	2016	2	0	2	Export	566	Nigeria	NGA	768	Togo	TGO								69	METALS MANUFACTURES,NES	1	No Quantity							7846840			0
S3	2016	2016	2016	2	0	2	Export	566	Nigeria	NGA	834	United Rep. of Tanzania	TZA								69	METALS MANUFACTURES,NES	1	No Quantity							302457			0
S3	2016	2016	2016	2	0	2	Export	566	Nigeria	NGA	854	Burkina Faso	BFA								69	METALS MANUFACTURES,NES	1	No Quantity							2982735			0
S3	2016	2016	2016	2	0	2	Export	562	Niger	NER	0	World	WLD								71	POWER GENERATNG.MACHINES	1	No Quantity							1700897			0
S3	2016	2016	2016	2	0	2	Export	562	Niger	NER	56	Belgium	BEL								71	POWER GENERATNG.MACHINES	1	No Quantity							158710			0
S3	2016	2016	2016	2	0	2	Export	562	Niger	NER	124	Canada	CAN								71	POWER GENERATNG.MACHINES	1	No Quantity							11314			0
S3	2016	2016	2016	2	0	2	Export	562	Niger	NER	156	China	CHN								71	POWER GENERATNG.MACHINES	1	No Quantity							91452			0
S3	2016	2016	2016	2	0	2	Export	562	Niger	NER	204	Benin	BEN								71	POWER GENERATNG.MACHINES	1	No Quantity							8365			0
S3	2016	2016	2016	2	0	2	Export	562	Niger	NER	251	France	FRA								71	POWER GENERATNG.MACHINES	1	No Quantity							25877			0
S3	2016	2016	2016	2	0	2	Export	562	Niger	NER	276	Germany	DEU								71	POWER GENERATNG.MACHINES	1	No Quantity							502			0
S3	2016	2016	2016	2	0	2	Export	562	Niger	NER	381	Italy	ITA								71	POWER GENERATNG.MACHINES	1	No Quantity							335			0
S3	2016	2016	2016	2	0	2	Export	562	Niger	NER	392	Japan	JPN								71	POWER GENERATNG.MACHINES	1	No Quantity							1004			0
S3	2016	2016	2016	2	0	2	Export	562	Niger	NER	410	Rep. of Korea	KOR								71	POWER GENERATNG.MACHINES	1	No Quantity							2510			0
S3	2016	2016	2016	2	0	2	Export	562	Niger	NER	566	Nigeria	NGA								71	POWER GENERATNG.MACHINES	1	No Quantity							4308			0
S3	2016	2016	2016	2	0	2	Export	562	Niger	NER	686	Senegal	SEN								71	POWER GENERATNG.MACHINES	1	No Quantity							171929			0
S3	2016	2016	2016	2	0	2	Export	562	Niger	NER	768	Togo	TGO								71	POWER GENERATNG.MACHINES	1	No Quantity							167			0
S3	2016	2016	2016	2	0	2	Export	562	Niger	NER	784	United Arab Emirates	ARE								71	POWER GENERATNG.MACHINES	1	No Quantity							2510			0
S3	2016	2016	2016	2	0	2	Export	562	Niger	NER	842	USA	USA								71	POWER GENERATNG.MACHINES	1	No Quantity							1221916			0
S3	2016	2016	2016	2	0	2	Export	566	Nigeria	NGA	0	World	WLD								71	POWER GENERATNG.MACHINES	1	No Quantity							545186			0
S3	2016	2016	2016	2	0	2	Export	566	Nigeria	NGA	251	France	FRA								71	POWER GENERATNG.MACHINES	1	No Quantity							2339			0
S3	2016	2016	2016	2	0	2	Export	566	Nigeria	NGA	288	Ghana	GHA								71	POWER GENERATNG.MACHINES	1	No Quantity							170727			0
S3	2016	2016	2016	2	0	2	Export	566	Nigeria	NGA	404	Kenya	KEN								71	POWER GENERATNG.MACHINES	1	No Quantity							12644			0
S3	2016	2016	2016	2	0	2	Export	566	Nigeria	NGA	430	Liberia	LBR								71	POWER GENERATNG.MACHINES	1	No Quantity							62695			0
S3	2016	2016	2016	2	0	2	Export	566	Nigeria	NGA	694	Sierra Leone	SLE								71	POWER GENERATNG.MACHINES	1	No Quantity							296782			0
S3	2016	2016	2016	2	0	2	Export	562	Niger	NER	0	World	WLD								72	SPECIAL.INDUST.MACHINERY	1	No Quantity							5021954			0
S3	2016	2016	2016	2	0	2	Export	562	Niger	NER	56	Belgium	BEL								72	SPECIAL.INDUST.MACHINERY	1	No Quantity							353021			0
S3	2016	2016	2016	2	0	2	Export	562	Niger	NER	76	Brazil	BRA								72	SPECIAL.INDUST.MACHINERY	1	No Quantity							115806			0
S3	2016	2016	2016	2	0	2	Export	562	Niger	NER	156	China	CHN								72	SPECIAL.INDUST.MACHINERY	1	No Quantity							1619497			0
S3	2016	2016	2016	2	0	2	Export	562	Niger	NER	204	Benin	BEN								72	SPECIAL.INDUST.MACHINERY	1	No Quantity							5856			0
S3	2016	2016	2016	2	0	2	Export	562	Niger	NER	251	France	FRA								72	SPECIAL.INDUST.MACHINERY	1	No Quantity							573193			0
S3	2016	2016	2016	2	0	2	Export	562	Niger	NER	276	Germany	DEU								72	SPECIAL.INDUST.MACHINERY	1	No Quantity							4183			0
S3	2016	2016	2016	2	0	2	Export	562	Niger	NER	381	Italy	ITA								72	SPECIAL.INDUST.MACHINERY	1	No Quantity							64225			0
S3	2016	2016	2016	2	0	2	Export	562	Niger	NER	392	Japan	JPN								72	SPECIAL.INDUST.MACHINERY	1	No Quantity							564648			0
S3	2016	2016	2016	2	0	2	Export	562	Niger	NER	408	Dem. People's Rep. of Korea	PRK								72	SPECIAL.INDUST.MACHINERY	1	No Quantity							1673			0
S3	2016	2016	2016	2	0	2	Export	562	Niger	NER	410	Rep. of Korea	KOR								72	SPECIAL.INDUST.MACHINERY	1	No Quantity							5019			0
S3	2016	2016	2016	2	0	2	Export	562	Niger	NER	566	Nigeria	NGA								72	SPECIAL.INDUST.MACHINERY	1	No Quantity							17467			0
S3	2016	2016	2016	2	0	2	Export	562	Niger	NER	616	Poland	POL								72	SPECIAL.INDUST.MACHINERY	1	No Quantity							16730			0
S3	2016	2016	2016	2	0	2	Export	562	Niger	NER	686	Senegal	SEN								72	SPECIAL.INDUST.MACHINERY	1	No Quantity							406128			0
S3	2016	2016	2016	2	0	2	Export	562	Niger	NER	699	India	IND								72	SPECIAL.INDUST.MACHINERY	1	No Quantity							23423			0
S3	2016	2016	2016	2	0	2	Export	562	Niger	NER	757	Switzerland	CHE								72	SPECIAL.INDUST.MACHINERY	1	No Quantity							7194			0
S3	2016	2016	2016	2	0	2	Export	562	Niger	NER	842	USA	USA								72	SPECIAL.INDUST.MACHINERY	1	No Quantity							1210721			0
S3	2016	2016	2016	2	0	2	Export	562	Niger	NER	854	Burkina Faso	BFA								72	SPECIAL.INDUST.MACHINERY	1	No Quantity							33171			0
S3	2016	2016	2016	2	0	2	Export	566	Nigeria	NGA	0	World	WLD								72	SPECIAL.INDUST.MACHINERY	1	No Quantity							103405			0
S3	2016	2016	2016	2	0	2	Export	566	Nigeria	NGA	834	United Rep. of Tanzania	TZA								72	SPECIAL.INDUST.MACHINERY	1	No Quantity							103405			0
S3	2016	2016	2016	2	0	2	Export	562	Niger	NER	0	World	WLD								73	METALWORKING MACHINERY	1	No Quantity							12288			0
S3	2016	2016	2016	2	0	2	Export	562	Niger	NER	156	China	CHN								73	METALWORKING MACHINERY	1	No Quantity							33			0
S3	2016	2016	2016	2	0	2	Export	562	Niger	NER	251	France	FRA								73	METALWORKING MACHINERY	1	No Quantity							8365			0
S3	2016	2016	2016	2	0	2	Export	562	Niger	NER	276	Germany	DEU								73	METALWORKING MACHINERY	1	No Quantity							527			0
S3	2016	2016	2016	2	0	2	Export	562	Niger	NER	392	Japan	JPN								73	METALWORKING MACHINERY	1	No Quantity							3112			0
S3	2016	2016	2016	2	0	2	Export	562	Niger	NER	566	Nigeria	NGA								73	METALWORKING MACHINERY	1	No Quantity							251			0
S3	2016	2016	2016	2	0	2	Export	562	Niger	NER	0	World	WLD								74	GENERAL INDUSTL.MACH.NES	1	No Quantity							431754			0
S3	2016	2016	2016	2	0	2	Export	562	Niger	NER	148	Chad	TCD								74	GENERAL INDUSTL.MACH.NES	1	No Quantity							13623			0
S3	2016	2016	2016	2	0	2	Export	562	Niger	NER	156	China	CHN								74	GENERAL INDUSTL.MACH.NES	1	No Quantity							103534			0
S3	2016	2016	2016	2	0	2	Export	562	Niger	NER	251	France	FRA								74	GENERAL INDUSTL.MACH.NES	1	No Quantity							65051			0
S3	2016	2016	2016	2	0	2	Export	562	Niger	NER	276	Germany	DEU								74	GENERAL INDUSTL.MACH.NES	1	No Quantity							1338			0
S3	2016	2016	2016	2	0	2	Export	562	Niger	NER	381	Italy	ITA								74	GENERAL INDUSTL.MACH.NES	1	No Quantity							75191			0
S3	2016	2016	2016	2	0	2	Export	562	Niger	NER	566	Nigeria	NGA								74	GENERAL INDUSTL.MACH.NES	1	No Quantity							1497			0
S3	2016	2016	2016	2	0	2	Export	562	Niger	NER	682	Saudi Arabia	SAU								74	GENERAL INDUSTL.MACH.NES	1	No Quantity							6692			0
S3	2016	2016	2016	2	0	2	Export	562	Niger	NER	699	India	IND								74	GENERAL INDUSTL.MACH.NES	1	No Quantity							586			0
S3	2016	2016	2016	2	0	2	Export	562	Niger	NER	710	South Africa	ZAF								74	GENERAL INDUSTL.MACH.NES	1	No Quantity							42			0
S3	2016	2016	2016	2	0	2	Export	562	Niger	NER	724	Spain	ESP								74	GENERAL INDUSTL.MACH.NES	1	No Quantity							7913			0
S3	2016	2016	2016	2	0	2	Export	562	Niger	NER	752	Sweden	SWE								74	GENERAL INDUSTL.MACH.NES	1	No Quantity							375			0
S3	2016	2016	2016	2	0	2	Export	562	Niger	NER	768	Togo	TGO								74	GENERAL INDUSTL.MACH.NES	1	No Quantity							167			0
S3	2016	2016	2016	2	0	2	Export	562	Niger	NER	826	United Kingdom	GBR								74	GENERAL INDUSTL.MACH.NES	1	No Quantity							5037			0
S3	2016	2016	2016	2	0	2	Export	562	Niger	NER	842	USA	USA								74	GENERAL INDUSTL.MACH.NES	1	No Quantity							150708			0
S3	2016	2016	2016	2	0	2	Export	566	Nigeria	NGA	0	World	WLD								74	GENERAL INDUSTL.MACH.NES	1	No Quantity							10549337			0
S3	2016	2016	2016	2	0	2	Export	566	Nigeria	NGA	56	Belgium	BEL								74	GENERAL INDUSTL.MACH.NES	1	No Quantity							537204			0
S3	2016	2016	2016	2	0	2	Export	566	Nigeria	NGA	124	Canada	CAN								74	GENERAL INDUSTL.MACH.NES	1	No Quantity							10924			0
S3	2016	2016	2016	2	0	2	Export	566	Nigeria	NGA	226	Equatorial Guinea	GNQ								74	GENERAL INDUSTL.MACH.NES	1	No Quantity							1859			0
S3	2016	2016	2016	2	0	2	Export	566	Nigeria	NGA	276	Germany	DEU								74	GENERAL INDUSTL.MACH.NES	1	No Quantity							1545			0
S3	2016	2016	2016	2	0	2	Export	566	Nigeria	NGA	288	Ghana	GHA								74	GENERAL INDUSTL.MACH.NES	1	No Quantity							1510			0
S3	2016	2016	2016	2	0	2	Export	566	Nigeria	NGA	410	Rep. of Korea	KOR								74	GENERAL INDUSTL.MACH.NES	1	No Quantity							9306763			0
S3	2016	2016	2016	2	0	2	Export	566	Nigeria	NGA	528	Netherlands	NLD								74	GENERAL INDUSTL.MACH.NES	1	No Quantity							226			0
S3	2016	2016	2016	2	0	2	Export	566	Nigeria	NGA	826	United Kingdom	GBR								74	GENERAL INDUSTL.MACH.NES	1	No Quantity							642069			0
S3	2016	2016	2016	2	0	2	Export	566	Nigeria	NGA	834	United Rep. of Tanzania	TZA								74	GENERAL INDUSTL.MACH.NES	1	No Quantity							47238			0
S3	2016	2016	2016	2	0	2	Export	562	Niger	NER	0	World	WLD								75	OFFICE MACHINES,ADP MACH	1	No Quantity							74313			0
S3	2016	2016	2016	2	0	2	Export	562	Niger	NER	156	China	CHN								75	OFFICE MACHINES,ADP MACH	1	No Quantity							435			0
S3	2016	2016	2016	2	0	2	Export	562	Niger	NER	251	France	FRA								75	OFFICE MACHINES,ADP MACH	1	No Quantity							39740			0
S3	2016	2016	2016	2	0	2	Export	562	Niger	NER	276	Germany	DEU								75	OFFICE MACHINES,ADP MACH	1	No Quantity							7536			0
S3	2016	2016	2016	2	0	2	Export	562	Niger	NER	854	Burkina Faso	BFA								75	OFFICE MACHINES,ADP MACH	1	No Quantity							26601			0
S3	2016	2016	2016	2	0	2	Export	562	Niger	NER	0	World	WLD								76	TELECOMM.SOUND EQUIP ETC	1	No Quantity							1133531			0
S3	2016	2016	2016	2	0	2	Export	562	Niger	NER	56	Belgium	BEL								76	TELECOMM.SOUND EQUIP ETC	1	No Quantity							5189			0
S3	2016	2016	2016	2	0	2	Export	562	Niger	NER	156	China	CHN								76	TELECOMM.SOUND EQUIP ETC	1	No Quantity							49911			0
S3	2016	2016	2016	2	0	2	Export	562	Niger	NER	251	France	FRA								76	TELECOMM.SOUND EQUIP ETC	1	No Quantity							754866			0
S3	2016	2016	2016	2	0	2	Export	562	Niger	NER	348	Hungary	HUN								76	TELECOMM.SOUND EQUIP ETC	1	No Quantity							3167			0
S3	2016	2016	2016	2	0	2	Export	562	Niger	NER	384	Côte d'Ivoire	CIV								76	TELECOMM.SOUND EQUIP ETC	1	No Quantity							2720			0
S3	2016	2016	2016	2	0	2	Export	562	Niger	NER	408	Dem. People's Rep. of Korea	PRK								76	TELECOMM.SOUND EQUIP ETC	1	No Quantity							49			0
S3	2016	2016	2016	2	0	2	Export	562	Niger	NER	466	Mali	MLI								76	TELECOMM.SOUND EQUIP ETC	1	No Quantity							159572			0
S3	2016	2016	2016	2	0	2	Export	562	Niger	NER	703	Slovakia	SVK								76	TELECOMM.SOUND EQUIP ETC	1	No Quantity							9998			0
S3	2016	2016	2016	2	0	2	Export	562	Niger	NER	784	United Arab Emirates	ARE								76	TELECOMM.SOUND EQUIP ETC	1	No Quantity							2510			0
S3	2016	2016	2016	2	0	2	Export	562	Niger	NER	842	USA	USA								76	TELECOMM.SOUND EQUIP ETC	1	No Quantity							145549			0
S3	2016	2016	2016	2	0	2	Export	562	Niger	NER	0	World	WLD								77	ELEC MCH APPAR,PARTS,NES	1	No Quantity							1835731			0
S3	2016	2016	2016	2	0	2	Export	562	Niger	NER	56	Belgium	BEL								77	ELEC MCH APPAR,PARTS,NES	1	No Quantity							3293			0
S3	2016	2016	2016	2	0	2	Export	562	Niger	NER	124	Canada	CAN								77	ELEC MCH APPAR,PARTS,NES	1	No Quantity							8733			0
S3	2016	2016	2016	2	0	2	Export	562	Niger	NER	156	China	CHN								77	ELEC MCH APPAR,PARTS,NES	1	No Quantity							1433446			0
S3	2016	2016	2016	2	0	2	Export	562	Niger	NER	251	France	FRA								77	ELEC MCH APPAR,PARTS,NES	1	No Quantity							48617			0
S3	2016	2016	2016	2	0	2	Export	562	Niger	NER	276	Germany	DEU								77	ELEC MCH APPAR,PARTS,NES	1	No Quantity							837			0
S3	2016	2016	2016	2	0	2	Export	562	Niger	NER	360	Indonesia	IDN								77	ELEC MCH APPAR,PARTS,NES	1	No Quantity							23128			0
S3	2016	2016	2016	2	0	2	Export	562	Niger	NER	392	Japan	JPN								77	ELEC MCH APPAR,PARTS,NES	1	No Quantity							4858			0
S3	2016	2016	2016	2	0	2	Export	562	Niger	NER	442	Luxembourg	LUX								77	ELEC MCH APPAR,PARTS,NES	1	No Quantity							428			0
S3	2016	2016	2016	2	0	2	Export	562	Niger	NER	478	Mauritania	MRT								77	ELEC MCH APPAR,PARTS,NES	1	No Quantity							4417			0
S3	2016	2016	2016	2	0	2	Export	562	Niger	NER	504	Morocco	MAR								77	ELEC MCH APPAR,PARTS,NES	1	No Quantity							5688			0
S3	2016	2016	2016	2	0	2	Export	562	Niger	NER	566	Nigeria	NGA								77	ELEC MCH APPAR,PARTS,NES	1	No Quantity							113497			0
S3	2016	2016	2016	2	0	2	Export	562	Niger	NER	699	India	IND								77	ELEC MCH APPAR,PARTS,NES	1	No Quantity							7288			0
S3	2016	2016	2016	2	0	2	Export	562	Niger	NER	710	South Africa	ZAF								77	ELEC MCH APPAR,PARTS,NES	1	No Quantity							26			0
S3	2016	2016	2016	2	0	2	Export	562	Niger	NER	752	Sweden	SWE								77	ELEC MCH APPAR,PARTS,NES	1	No Quantity							1057			0
S3	2016	2016	2016	2	0	2	Export	562	Niger	NER	757	Switzerland	CHE								77	ELEC MCH APPAR,PARTS,NES	1	No Quantity							4183			0
S3	2016	2016	2016	2	0	2	Export	562	Niger	NER	784	United Arab Emirates	ARE								77	ELEC MCH APPAR,PARTS,NES	1	No Quantity							1004			0
S3	2016	2016	2016	2	0	2	Export	562	Niger	NER	842	USA	USA								77	ELEC MCH APPAR,PARTS,NES	1	No Quantity							162968			0
S3	2016	2016	2016	2	0	2	Export	562	Niger	NER	854	Burkina Faso	BFA								77	ELEC MCH APPAR,PARTS,NES	1	No Quantity							12265			0
S3	2016	2016	2016	2	0	2	Export	566	Nigeria	NGA	0	World	WLD								77	ELEC MCH APPAR,PARTS,NES	1	No Quantity							97015			0
S3	2016	2016	2016	2	0	2	Export	566	Nigeria	NGA	410	Rep. of Korea	KOR								77	ELEC MCH APPAR,PARTS,NES	1	No Quantity							87291			0
S3	2016	2016	2016	2	0	2	Export	566	Nigeria	NGA	724	Spain	ESP								77	ELEC MCH APPAR,PARTS,NES	1	No Quantity							9724			0
S3	2016	2016	2016	2	0	2	Export	562	Niger	NER	0	World	WLD								78	ROAD VEHICLES	1	No Quantity							24590792			0
S3	2016	2016	2016	2	0	2	Export	562	Niger	NER	56	Belgium	BEL								78	ROAD VEHICLES	1	No Quantity							3346			0
S3	2016	2016	2016	2	0	2	Export	562	Niger	NER	100	Bulgaria	BGR								78	ROAD VEHICLES	1	No Quantity							1673			0
S3	2016	2016	2016	2	0	2	Export	562	Niger	NER	156	China	CHN								78	ROAD VEHICLES	1	No Quantity							772999			0
S3	2016	2016	2016	2	0	2	Export	562	Niger	NER	188	Costa Rica	CRI								78	ROAD VEHICLES	1	No Quantity							1673			0
S3	2016	2016	2016	2	0	2	Export	562	Niger	NER	204	Benin	BEN								78	ROAD VEHICLES	1	No Quantity							33235			0
S3	2016	2016	2016	2	0	2	Export	562	Niger	NER	218	Ecuador	ECU								78	ROAD VEHICLES	1	No Quantity							1673			0
S3	2016	2016	2016	2	0	2	Export	562	Niger	NER	251	France	FRA								78	ROAD VEHICLES	1	No Quantity							3578334			0
S3	2016	2016	2016	2	0	2	Export	562	Niger	NER	276	Germany	DEU								78	ROAD VEHICLES	1	No Quantity							4433055			0
S3	2016	2016	2016	2	0	2	Export	562	Niger	NER	381	Italy	ITA								78	ROAD VEHICLES	1	No Quantity							127653			0
S3	2016	2016	2016	2	0	2	Export	562	Niger	NER	392	Japan	JPN								78	ROAD VEHICLES	1	No Quantity							14520571			0
S3	2016	2016	2016	2	0	2	Export	562	Niger	NER	400	Jordan	JOR								78	ROAD VEHICLES	1	No Quantity							1673			0
S3	2016	2016	2016	2	0	2	Export	562	Niger	NER	404	Kenya	KEN								78	ROAD VEHICLES	1	No Quantity							2510			0
S3	2016	2016	2016	2	0	2	Export	562	Niger	NER	408	Dem. People's Rep. of Korea	PRK								78	ROAD VEHICLES	1	No Quantity							7863			0
S3	2016	2016	2016	2	0	2	Export	562	Niger	NER	410	Rep. of Korea	KOR								78	ROAD VEHICLES	1	No Quantity							231170			0
S3	2016	2016	2016	2	0	2	Export	562	Niger	NER	434	Libya	LBY								78	ROAD VEHICLES	1	No Quantity							10707			0
S3	2016	2016	2016	2	0	2	Export	562	Niger	NER	566	Nigeria	NGA								78	ROAD VEHICLES	1	No Quantity							98019			0
S3	2016	2016	2016	2	0	2	Export	562	Niger	NER	586	Pakistan	PAK								78	ROAD VEHICLES	1	No Quantity							9146			0
S3	2016	2016	2016	2	0	2	Export	562	Niger	NER	591	Panama	PAN								78	ROAD VEHICLES	1	No Quantity							5019			0
S3	2016	2016	2016	2	0	2	Export	562	Niger	NER	686	Senegal	SEN								78	ROAD VEHICLES	1	No Quantity							74318			0
S3	2016	2016	2016	2	0	2	Export	562	Niger	NER	699	India	IND								78	ROAD VEHICLES	1	No Quantity							45228			0
S3	2016	2016	2016	2	0	2	Export	562	Niger	NER	757	Switzerland	CHE								78	ROAD VEHICLES	1	No Quantity							214			0
S3	2016	2016	2016	2	0	2	Export	562	Niger	NER	764	Thailand	THA								78	ROAD VEHICLES	1	No Quantity							2008			0
S3	2016	2016	2016	2	0	2	Export	562	Niger	NER	768	Togo	TGO								78	ROAD VEHICLES	1	No Quantity							4183			0
S3	2016	2016	2016	2	0	2	Export	562	Niger	NER	784	United Arab Emirates	ARE								78	ROAD VEHICLES	1	No Quantity							22514			0
S3	2016	2016	2016	2	0	2	Export	562	Niger	NER	826	United Kingdom	GBR								78	ROAD VEHICLES	1	No Quantity							19909			0
S3	2016	2016	2016	2	0	2	Export	562	Niger	NER	842	USA	USA								78	ROAD VEHICLES	1	No Quantity							576903			0
S3	2016	2016	2016	2	0	2	Export	562	Niger	NER	854	Burkina Faso	BFA								78	ROAD VEHICLES	1	No Quantity							2689			0
S3	2016	2016	2016	2	0	2	Export	562	Niger	NER	899	Areas, nes									78	ROAD VEHICLES	1	No Quantity							2510			0
S3	2016	2016	2016	2	0	2	Export	566	Nigeria	NGA	0	World	WLD								78	ROAD VEHICLES	1	No Quantity							336447			0
S3	2016	2016	2016	2	0	2	Export	566	Nigeria	NGA	203	Czechia	CZE								78	ROAD VEHICLES	1	No Quantity							15155			0
S3	2016	2016	2016	2	0	2	Export	566	Nigeria	NGA	276	Germany	DEU								78	ROAD VEHICLES	1	No Quantity							54610			0
S3	2016	2016	2016	2	0	2	Export	566	Nigeria	NGA	381	Italy	ITA								78	ROAD VEHICLES	1	No Quantity							266683			0
S3	2016	2016	2016	2	0	2	Export	562	Niger	NER	0	World	WLD								79	OTHR.TRANSPORT EQUIPMENT	1	No Quantity							11590536			0
S3	2016	2016	2016	2	0	2	Export	562	Niger	NER	251	France	FRA								79	OTHR.TRANSPORT EQUIPMENT	1	No Quantity							45413			0
S3	2016	2016	2016	2	0	2	Export	562	Niger	NER	516	Namibia	NAM								79	OTHR.TRANSPORT EQUIPMENT	1	No Quantity							294			0
S3	2016	2016	2016	2	0	2	Export	562	Niger	NER	710	South Africa	ZAF								79	OTHR.TRANSPORT EQUIPMENT	1	No Quantity							1790			0
S3	2016	2016	2016	2	0	2	Export	562	Niger	NER	724	Spain	ESP								79	OTHR.TRANSPORT EQUIPMENT	1	No Quantity							7769			0
S3	2016	2016	2016	2	0	2	Export	562	Niger	NER	757	Switzerland	CHE								79	OTHR.TRANSPORT EQUIPMENT	1	No Quantity							3645			0
S3	2016	2016	2016	2	0	2	Export	562	Niger	NER	842	USA	USA								79	OTHR.TRANSPORT EQUIPMENT	1	No Quantity							11531624			0
S3	2016	2016	2016	2	0	2	Export	562	Niger	NER	0	World	WLD								81	PREFAB BUILDGS,FTTNG ETC	1	No Quantity							19375			0
S3	2016	2016	2016	2	0	2	Export	562	Niger	NER	156	China	CHN								81	PREFAB BUILDGS,FTTNG ETC	1	No Quantity							16730			0
S3	2016	2016	2016	2	0	2	Export	562	Niger	NER	686	Senegal	SEN								81	PREFAB BUILDGS,FTTNG ETC	1	No Quantity							2510			0
S3	2016	2016	2016	2	0	2	Export	562	Niger	NER	752	Sweden	SWE								81	PREFAB BUILDGS,FTTNG ETC	1	No Quantity							85			0
S3	2016	2016	2016	2	0	2	Export	562	Niger	NER	768	Togo	TGO								81	PREFAB BUILDGS,FTTNG ETC	1	No Quantity							50			0
S3	2016	2016	2016	2	0	2	Export	566	Nigeria	NGA	0	World	WLD								81	PREFAB BUILDGS,FTTNG ETC	1	No Quantity							21134			0
S3	2016	2016	2016	2	0	2	Export	566	Nigeria	NGA	288	Ghana	GHA								81	PREFAB BUILDGS,FTTNG ETC	1	No Quantity							21134			0
S3	2016	2016	2016	2	0	2	Export	562	Niger	NER	0	World	WLD								82	FURNITURE,BEDDING,ETC.	1	No Quantity							491620			0
S3	2016	2016	2016	2	0	2	Export	562	Niger	NER	56	Belgium	BEL								82	FURNITURE,BEDDING,ETC.	1	No Quantity							11413			0
S3	2016	2016	2016	2	0	2	Export	562	Niger	NER	120	Cameroon	CMR								82	FURNITURE,BEDDING,ETC.	1	No Quantity							4183			0
S3	2016	2016	2016	2	0	2	Export	562	Niger	NER	156	China	CHN								82	FURNITURE,BEDDING,ETC.	1	No Quantity							169689			0
S3	2016	2016	2016	2	0	2	Export	562	Niger	NER	204	Benin	BEN								82	FURNITURE,BEDDING,ETC.	1	No Quantity							94200			0
S3	2016	2016	2016	2	0	2	Export	562	Niger	NER	251	France	FRA								82	FURNITURE,BEDDING,ETC.	1	No Quantity							63100			0
S3	2016	2016	2016	2	0	2	Export	562	Niger	NER	384	Côte d'Ivoire	CIV								82	FURNITURE,BEDDING,ETC.	1	No Quantity							10649			0
S3	2016	2016	2016	2	0	2	Export	562	Niger	NER	466	Mali	MLI								82	FURNITURE,BEDDING,ETC.	1	No Quantity							167			0
S3	2016	2016	2016	2	0	2	Export	562	Niger	NER	558	Nicaragua	NIC								82	FURNITURE,BEDDING,ETC.	1	No Quantity							3346			0
S3	2016	2016	2016	2	0	2	Export	562	Niger	NER	566	Nigeria	NGA								82	FURNITURE,BEDDING,ETC.	1	No Quantity							22837			0
S3	2016	2016	2016	2	0	2	Export	562	Niger	NER	752	Sweden	SWE								82	FURNITURE,BEDDING,ETC.	1	No Quantity							469			0
S3	2016	2016	2016	2	0	2	Export	562	Niger	NER	768	Togo	TGO								82	FURNITURE,BEDDING,ETC.	1	No Quantity							1196			0
S3	2016	2016	2016	2	0	2	Export	562	Niger	NER	784	United Arab Emirates	ARE								82	FURNITURE,BEDDING,ETC.	1	No Quantity							2510			0
S3	2016	2016	2016	2	0	2	Export	562	Niger	NER	792	Turkey	TUR								82	FURNITURE,BEDDING,ETC.	1	No Quantity							8365			0
S3	2016	2016	2016	2	0	2	Export	562	Niger	NER	842	USA	USA								82	FURNITURE,BEDDING,ETC.	1	No Quantity							49215			0
S3	2016	2016	2016	2	0	2	Export	562	Niger	NER	854	Burkina Faso	BFA								82	FURNITURE,BEDDING,ETC.	1	No Quantity							50281			0
S3	2016	2016	2016	2	0	2	Export	566	Nigeria	NGA	0	World	WLD								82	FURNITURE,BEDDING,ETC.	1	No Quantity							657296			0
S3	2016	2016	2016	2	0	2	Export	566	Nigeria	NGA	156	China	CHN								82	FURNITURE,BEDDING,ETC.	1	No Quantity							314166			0
S3	2016	2016	2016	2	0	2	Export	566	Nigeria	NGA	204	Benin	BEN								82	FURNITURE,BEDDING,ETC.	1	No Quantity							26989			0
S3	2016	2016	2016	2	0	2	Export	566	Nigeria	NGA	288	Ghana	GHA								82	FURNITURE,BEDDING,ETC.	1	No Quantity							217467			0
S3	2016	2016	2016	2	0	2	Export	566	Nigeria	NGA	384	Côte d'Ivoire	CIV								82	FURNITURE,BEDDING,ETC.	1	No Quantity							98675			0
S3	2016	2016	2016	2	0	2	Export	562	Niger	NER	0	World	WLD								83	TRAVEL GOODS,HANDBGS ETC	1	No Quantity							21425			0
S3	2016	2016	2016	2	0	2	Export	562	Niger	NER	156	China	CHN								83	TRAVEL GOODS,HANDBGS ETC	1	No Quantity							15559			0
S3	2016	2016	2016	2	0	2	Export	562	Niger	NER	204	Benin	BEN								83	TRAVEL GOODS,HANDBGS ETC	1	No Quantity							142			0
S3	2016	2016	2016	2	0	2	Export	562	Niger	NER	566	Nigeria	NGA								83	TRAVEL GOODS,HANDBGS ETC	1	No Quantity							3917			0
S3	2016	2016	2016	2	0	2	Export	562	Niger	NER	854	Burkina Faso	BFA								83	TRAVEL GOODS,HANDBGS ETC	1	No Quantity							1807			0
S3	2016	2016	2016	2	0	2	Export	562	Niger	NER	0	World	WLD								84	CLOTHING AND ACCESSORIES	1	No Quantity							158009			0
S3	2016	2016	2016	2	0	2	Export	562	Niger	NER	56	Belgium	BEL								84	CLOTHING AND ACCESSORIES	1	No Quantity							1635			0
S3	2016	2016	2016	2	0	2	Export	562	Niger	NER	124	Canada	CAN								84	CLOTHING AND ACCESSORIES	1	No Quantity							3667			0
S3	2016	2016	2016	2	0	2	Export	562	Niger	NER	156	China	CHN								84	CLOTHING AND ACCESSORIES	1	No Quantity							34245			0
S3	2016	2016	2016	2	0	2	Export	562	Niger	NER	251	France	FRA								84	CLOTHING AND ACCESSORIES	1	No Quantity							12125			0
S3	2016	2016	2016	2	0	2	Export	562	Niger	NER	276	Germany	DEU								84	CLOTHING AND ACCESSORIES	1	No Quantity							669			0
S3	2016	2016	2016	2	0	2	Export	562	Niger	NER	324	Guinea	GIN								84	CLOTHING AND ACCESSORIES	1	No Quantity							1228			0
S3	2016	2016	2016	2	0	2	Export	562	Niger	NER	332	Haiti	HTI								84	CLOTHING AND ACCESSORIES	1	No Quantity							52313			0
S3	2016	2016	2016	2	0	2	Export	562	Niger	NER	381	Italy	ITA								84	CLOTHING AND ACCESSORIES	1	No Quantity							699			0
S3	2016	2016	2016	2	0	2	Export	562	Niger	NER	504	Morocco	MAR								84	CLOTHING AND ACCESSORIES	1	No Quantity							502			0
S3	2016	2016	2016	2	0	2	Export	562	Niger	NER	566	Nigeria	NGA								84	CLOTHING AND ACCESSORIES	1	No Quantity							1098			0
S3	2016	2016	2016	2	0	2	Export	562	Niger	NER	682	Saudi Arabia	SAU								84	CLOTHING AND ACCESSORIES	1	No Quantity							24079			0
S3	2016	2016	2016	2	0	2	Export	562	Niger	NER	686	Senegal	SEN								84	CLOTHING AND ACCESSORIES	1	No Quantity							3346			0
S3	2016	2016	2016	2	0	2	Export	562	Niger	NER	699	India	IND								84	CLOTHING AND ACCESSORIES	1	No Quantity							586			0
S3	2016	2016	2016	2	0	2	Export	562	Niger	NER	752	Sweden	SWE								84	CLOTHING AND ACCESSORIES	1	No Quantity							56			0
S3	2016	2016	2016	2	0	2	Export	562	Niger	NER	784	United Arab Emirates	ARE								84	CLOTHING AND ACCESSORIES	1	No Quantity							3346			0
S3	2016	2016	2016	2	0	2	Export	562	Niger	NER	788	Tunisia	TUN								84	CLOTHING AND ACCESSORIES	1	No Quantity							4643			0
S3	2016	2016	2016	2	0	2	Export	562	Niger	NER	842	USA	USA								84	CLOTHING AND ACCESSORIES	1	No Quantity							12500			0
S3	2016	2016	2016	2	0	2	Export	562	Niger	NER	854	Burkina Faso	BFA								84	CLOTHING AND ACCESSORIES	1	No Quantity							1272			0
S3	2016	2016	2016	2	0	2	Export	562	Niger	NER	0	World	WLD								85	FOOTWEAR	1	No Quantity							491200			0
S3	2016	2016	2016	2	0	2	Export	562	Niger	NER	156	China	CHN								85	FOOTWEAR	1	No Quantity							191097			0
S3	2016	2016	2016	2	0	2	Export	562	Niger	NER	204	Benin	BEN								85	FOOTWEAR	1	No Quantity							58796			0
S3	2016	2016	2016	2	0	2	Export	562	Niger	NER	288	Ghana	GHA								85	FOOTWEAR	1	No Quantity							15665			0
S3	2016	2016	2016	2	0	2	Export	562	Niger	NER	566	Nigeria	NGA								85	FOOTWEAR	1	No Quantity							190211			0
S3	2016	2016	2016	2	0	2	Export	562	Niger	NER	699	India	IND								85	FOOTWEAR	1	No Quantity							27735			0
S3	2016	2016	2016	2	0	2	Export	562	Niger	NER	854	Burkina Faso	BFA								85	FOOTWEAR	1	No Quantity							7696			0
S3	2016	2016	2016	2	0	2	Export	566	Nigeria	NGA	0	World	WLD								85	FOOTWEAR	1	No Quantity							2152907			0
S3	2016	2016	2016	2	0	2	Export	566	Nigeria	NGA	288	Ghana	GHA								85	FOOTWEAR	1	No Quantity							2070670			0
S3	2016	2016	2016	2	0	2	Export	566	Nigeria	NGA	300	Greece	GRC								85	FOOTWEAR	1	No Quantity							38532			0
S3	2016	2016	2016	2	0	2	Export	566	Nigeria	NGA	404	Kenya	KEN								85	FOOTWEAR	1	No Quantity							28042			0
S3	2016	2016	2016	2	0	2	Export	566	Nigeria	NGA	768	Togo	TGO								85	FOOTWEAR	1	No Quantity							15663			0
S3	2016	2016	2016	2	0	2	Export	562	Niger	NER	0	World	WLD								87	SCIENTIFIC EQUIPMENT NES	1	No Quantity							519492			0
S3	2016	2016	2016	2	0	2	Export	562	Niger	NER	36	Australia	AUS								87	SCIENTIFIC EQUIPMENT NES	1	No Quantity							3957			0
S3	2016	2016	2016	2	0	2	Export	562	Niger	NER	56	Belgium	BEL								87	SCIENTIFIC EQUIPMENT NES	1	No Quantity							439			0
S3	2016	2016	2016	2	0	2	Export	562	Niger	NER	124	Canada	CAN								87	SCIENTIFIC EQUIPMENT NES	1	No Quantity							1104			0
S3	2016	2016	2016	2	0	2	Export	562	Niger	NER	156	China	CHN								87	SCIENTIFIC EQUIPMENT NES	1	No Quantity							2106			0
S3	2016	2016	2016	2	0	2	Export	562	Niger	NER	204	Benin	BEN								87	SCIENTIFIC EQUIPMENT NES	1	No Quantity							617			0
S3	2016	2016	2016	2	0	2	Export	562	Niger	NER	251	France	FRA								87	SCIENTIFIC EQUIPMENT NES	1	No Quantity							245454			0
S3	2016	2016	2016	2	0	2	Export	562	Niger	NER	484	Mexico	MEX								87	SCIENTIFIC EQUIPMENT NES	1	No Quantity							903			0
S3	2016	2016	2016	2	0	2	Export	562	Niger	NER	566	Nigeria	NGA								87	SCIENTIFIC EQUIPMENT NES	1	No Quantity							3952			0
S3	2016	2016	2016	2	0	2	Export	562	Niger	NER	579	Norway	NOR								87	SCIENTIFIC EQUIPMENT NES	1	No Quantity							50324			0
S3	2016	2016	2016	2	0	2	Export	562	Niger	NER	748	Swaziland	SWZ								87	SCIENTIFIC EQUIPMENT NES	1	No Quantity							1004			0
S3	2016	2016	2016	2	0	2	Export	562	Niger	NER	752	Sweden	SWE								87	SCIENTIFIC EQUIPMENT NES	1	No Quantity							1211			0
S3	2016	2016	2016	2	0	2	Export	562	Niger	NER	757	Switzerland	CHE								87	SCIENTIFIC EQUIPMENT NES	1	No Quantity							36552			0
S3	2016	2016	2016	2	0	2	Export	562	Niger	NER	818	Egypt	EGY								87	SCIENTIFIC EQUIPMENT NES	1	No Quantity							2490			0
S3	2016	2016	2016	2	0	2	Export	562	Niger	NER	826	United Kingdom	GBR								87	SCIENTIFIC EQUIPMENT NES	1	No Quantity							17397			0
S3	2016	2016	2016	2	0	2	Export	562	Niger	NER	842	USA	USA								87	SCIENTIFIC EQUIPMENT NES	1	No Quantity							151980			0
S3	2016	2016	2016	2	0	2	Export	566	Nigeria	NGA	0	World	WLD								88	PHOTO.APPARAT.NES;CLOCKS	1	No Quantity							272675			0
S3	2016	2016	2016	2	0	2	Export	566	Nigeria	NGA	156	China	CHN								88	PHOTO.APPARAT.NES;CLOCKS	1	No Quantity							272675			0
S3	2016	2016	2016	2	0	2	Export	562	Niger	NER	0	World	WLD								89	MISC MANUFCTRD GOODS NES	1	No Quantity							709857			0
S3	2016	2016	2016	2	0	2	Export	562	Niger	NER	12	Algeria	DZA								89	MISC MANUFCTRD GOODS NES	1	No Quantity							2232			0
S3	2016	2016	2016	2	0	2	Export	562	Niger	NER	56	Belgium	BEL								89	MISC MANUFCTRD GOODS NES	1	No Quantity							2024			0
S3	2016	2016	2016	2	0	2	Export	562	Niger	NER	124	Canada	CAN								89	MISC MANUFCTRD GOODS NES	1	No Quantity							4939			0
S3	2016	2016	2016	2	0	2	Export	562	Niger	NER	148	Chad	TCD								89	MISC MANUFCTRD GOODS NES	1	No Quantity							9904			0
S3	2016	2016	2016	2	0	2	Export	562	Niger	NER	156	China	CHN								89	MISC MANUFCTRD GOODS NES	1	No Quantity							166507			0
S3	2016	2016	2016	2	0	2	Export	562	Niger	NER	204	Benin	BEN								89	MISC MANUFCTRD GOODS NES	1	No Quantity							2812			0
S3	2016	2016	2016	2	0	2	Export	562	Niger	NER	251	France	FRA								89	MISC MANUFCTRD GOODS NES	1	No Quantity							18796			0
S3	2016	2016	2016	2	0	2	Export	562	Niger	NER	288	Ghana	GHA								89	MISC MANUFCTRD GOODS NES	1	No Quantity							15459			0
S3	2016	2016	2016	2	0	2	Export	562	Niger	NER	528	Netherlands	NLD								89	MISC MANUFCTRD GOODS NES	1	No Quantity							6139			0
S3	2016	2016	2016	2	0	2	Export	562	Niger	NER	566	Nigeria	NGA								89	MISC MANUFCTRD GOODS NES	1	No Quantity							366132			0
S3	2016	2016	2016	2	0	2	Export	562	Niger	NER	699	India	IND								89	MISC MANUFCTRD GOODS NES	1	No Quantity							37185			0
S3	2016	2016	2016	2	0	2	Export	562	Niger	NER	752	Sweden	SWE								89	MISC MANUFCTRD GOODS NES	1	No Quantity							23			0
S3	2016	2016	2016	2	0	2	Export	562	Niger	NER	757	Switzerland	CHE								89	MISC MANUFCTRD GOODS NES	1	No Quantity							1004			0
S3	2016	2016	2016	2	0	2	Export	562	Niger	NER	768	Togo	TGO								89	MISC MANUFCTRD GOODS NES	1	No Quantity							59226			0
S3	2016	2016	2016	2	0	2	Export	562	Niger	NER	784	United Arab Emirates	ARE								89	MISC MANUFCTRD GOODS NES	1	No Quantity							2510			0
S3	2016	2016	2016	2	0	2	Export	562	Niger	NER	792	Turkey	TUR								89	MISC MANUFCTRD GOODS NES	1	No Quantity							3520			0
S3	2016	2016	2016	2	0	2	Export	562	Niger	NER	842	USA	USA								89	MISC MANUFCTRD GOODS NES	1	No Quantity							6255			0
S3	2016	2016	2016	2	0	2	Export	562	Niger	NER	854	Burkina Faso	BFA								89	MISC MANUFCTRD GOODS NES	1	No Quantity							552			0
S3	2016	2016	2016	2	0	2	Export	562	Niger	NER	899	Areas, nes									89	MISC MANUFCTRD GOODS NES	1	No Quantity							4638			0
S3	2016	2016	2016	2	0	2	Export	566	Nigeria	NGA	0	World	WLD								89	MISC MANUFCTRD GOODS NES	1	No Quantity							12849494			0
S3	2016	2016	2016	2	0	2	Export	566	Nigeria	NGA	24	Angola	AGO								89	MISC MANUFCTRD GOODS NES	1	No Quantity							28664			0
S3	2016	2016	2016	2	0	2	Export	566	Nigeria	NGA	120	Cameroon	CMR								89	MISC MANUFCTRD GOODS NES	1	No Quantity							51574			0
S3	2016	2016	2016	2	0	2	Export	566	Nigeria	NGA	124	Canada	CAN								89	MISC MANUFCTRD GOODS NES	1	No Quantity							21937			0
S3	2016	2016	2016	2	0	2	Export	566	Nigeria	NGA	156	China	CHN								89	MISC MANUFCTRD GOODS NES	1	No Quantity							44141			0
S3	2016	2016	2016	2	0	2	Export	566	Nigeria	NGA	178	Congo	COG								89	MISC MANUFCTRD GOODS NES	1	No Quantity							1209			0
S3	2016	2016	2016	2	0	2	Export	566	Nigeria	NGA	204	Benin	BEN								89	MISC MANUFCTRD GOODS NES	1	No Quantity							140766			0
S3	2016	2016	2016	2	0	2	Export	566	Nigeria	NGA	266	Gabon	GAB								89	MISC MANUFCTRD GOODS NES	1	No Quantity							7690			0
S3	2016	2016	2016	2	0	2	Export	566	Nigeria	NGA	268	Georgia	GEO								89	MISC MANUFCTRD GOODS NES	1	No Quantity							97920			0
S3	2016	2016	2016	2	0	2	Export	566	Nigeria	NGA	270	Gambia	GMB								89	MISC MANUFCTRD GOODS NES	1	No Quantity							8458			0
S3	2016	2016	2016	2	0	2	Export	566	Nigeria	NGA	288	Ghana	GHA								89	MISC MANUFCTRD GOODS NES	1	No Quantity							294052			0
S3	2016	2016	2016	2	0	2	Export	566	Nigeria	NGA	324	Guinea	GIN								89	MISC MANUFCTRD GOODS NES	1	No Quantity							2328			0
S3	2016	2016	2016	2	0	2	Export	566	Nigeria	NGA	430	Liberia	LBR								89	MISC MANUFCTRD GOODS NES	1	No Quantity							1209			0
S3	2016	2016	2016	2	0	2	Export	566	Nigeria	NGA	562	Niger	NER								89	MISC MANUFCTRD GOODS NES	1	No Quantity							139243			0
S3	2016	2016	2016	2	0	2	Export	566	Nigeria	NGA	686	Senegal	SEN								89	MISC MANUFCTRD GOODS NES	1	No Quantity							181394			0
S3	2016	2016	2016	2	0	2	Export	566	Nigeria	NGA	710	South Africa	ZAF								89	MISC MANUFCTRD GOODS NES	1	No Quantity							845842			0
S3	2016	2016	2016	2	0	2	Export	566	Nigeria	NGA	724	Spain	ESP								89	MISC MANUFCTRD GOODS NES	1	No Quantity							44038			0
S3	2016	2016	2016	2	0	2	Export	566	Nigeria	NGA	768	Togo	TGO								89	MISC MANUFCTRD GOODS NES	1	No Quantity							50778			0
S3	2016	2016	2016	2	0	2	Export	566	Nigeria	NGA	792	Turkey	TUR								89	MISC MANUFCTRD GOODS NES	1	No Quantity							1007122			0
S3	2016	2016	2016	2	0	2	Export	566	Nigeria	NGA	826	United Kingdom	GBR								89	MISC MANUFCTRD GOODS NES	1	No Quantity							2447123			0
S3	2016	2016	2016	2	0	2	Export	566	Nigeria	NGA	834	United Rep. of Tanzania	TZA								89	MISC MANUFCTRD GOODS NES	1	No Quantity							11771			0
S3	2016	2016	2016	2	0	2	Export	566	Nigeria	NGA	842	USA	USA								89	MISC MANUFCTRD GOODS NES	1	No Quantity							7409083			0
S3	2016	2016	2016	2	0	2	Export	566	Nigeria	NGA	854	Burkina Faso	BFA								89	MISC MANUFCTRD GOODS NES	1	No Quantity							13155			0
S3	2016	2016	2016	2	0	2	Export	562	Niger	NER	0	World	WLD								93	SPEC.TRANSACT.NOT CLASSD	1	No Quantity							4641			0
S3	2016	2016	2016	2	0	2	Export	562	Niger	NER	466	Mali	MLI								93	SPEC.TRANSACT.NOT CLASSD	1	No Quantity							1964			0
S3	2016	2016	2016	2	0	2	Export	562	Niger	NER	566	Nigeria	NGA								93	SPEC.TRANSACT.NOT CLASSD	1	No Quantity							1004			0
S3	2016	2016	2016	2	0	2	Export	562	Niger	NER	854	Burkina Faso	BFA								93	SPEC.TRANSACT.NOT CLASSD	1	No Quantity							1673			0
S3	2016	2016	2016	2	0	2	Export	566	Nigeria	NGA	0	World	WLD								93	SPEC.TRANSACT.NOT CLASSD	1	No Quantity							88645889			0
S3	2016	2016	2016	2	0	2	Export	566	Nigeria	NGA	12	Algeria	DZA								93	SPEC.TRANSACT.NOT CLASSD	1	No Quantity							631860			0
S3	2016	2016	2016	2	0	2	Export	566	Nigeria	NGA	24	Angola	AGO								93	SPEC.TRANSACT.NOT CLASSD	1	No Quantity							390081			0
S3	2016	2016	2016	2	0	2	Export	566	Nigeria	NGA	36	Australia	AUS								93	SPEC.TRANSACT.NOT CLASSD	1	No Quantity							21808			0
S3	2016	2016	2016	2	0	2	Export	566	Nigeria	NGA	56	Belgium	BEL								93	SPEC.TRANSACT.NOT CLASSD	1	No Quantity							14814073			0
S3	2016	2016	2016	2	0	2	Export	566	Nigeria	NGA	120	Cameroon	CMR								93	SPEC.TRANSACT.NOT CLASSD	1	No Quantity							80146			0
S3	2016	2016	2016	2	0	2	Export	566	Nigeria	NGA	144	Sri Lanka	LKA								93	SPEC.TRANSACT.NOT CLASSD	1	No Quantity							26736			0
S3	2016	2016	2016	2	0	2	Export	566	Nigeria	NGA	156	China	CHN								93	SPEC.TRANSACT.NOT CLASSD	1	No Quantity							2778748			0
S3	2016	2016	2016	2	0	2	Export	566	Nigeria	NGA	191	Croatia	HRV								93	SPEC.TRANSACT.NOT CLASSD	1	No Quantity							35277			0
S3	2016	2016	2016	2	0	2	Export	566	Nigeria	NGA	196	Cyprus	CYP								93	SPEC.TRANSACT.NOT CLASSD	1	No Quantity							3129			0
S3	2016	2016	2016	2	0	2	Export	566	Nigeria	NGA	204	Benin	BEN								93	SPEC.TRANSACT.NOT CLASSD	1	No Quantity							965480			0
S3	2016	2016	2016	2	0	2	Export	566	Nigeria	NGA	251	France	FRA								93	SPEC.TRANSACT.NOT CLASSD	1	No Quantity							3969242			0
S3	2016	2016	2016	2	0	2	Export	566	Nigeria	NGA	266	Gabon	GAB								93	SPEC.TRANSACT.NOT CLASSD	1	No Quantity							815257			0
S3	2016	2016	2016	2	0	2	Export	566	Nigeria	NGA	276	Germany	DEU								93	SPEC.TRANSACT.NOT CLASSD	1	No Quantity							532181			0
S3	2016	2016	2016	2	0	2	Export	566	Nigeria	NGA	288	Ghana	GHA								93	SPEC.TRANSACT.NOT CLASSD	1	No Quantity							2397408			0
S3	2016	2016	2016	2	0	2	Export	566	Nigeria	NGA	300	Greece	GRC								93	SPEC.TRANSACT.NOT CLASSD	1	No Quantity							132364			0
S3	2016	2016	2016	2	0	2	Export	566	Nigeria	NGA	376	Israel	ISR								93	SPEC.TRANSACT.NOT CLASSD	1	No Quantity							145744			0
S3	2016	2016	2016	2	0	2	Export	566	Nigeria	NGA	381	Italy	ITA								93	SPEC.TRANSACT.NOT CLASSD	1	No Quantity							64154			0
S3	2016	2016	2016	2	0	2	Export	566	Nigeria	NGA	384	Côte d'Ivoire	CIV								93	SPEC.TRANSACT.NOT CLASSD	1	No Quantity							7676495			0
S3	2016	2016	2016	2	0	2	Export	566	Nigeria	NGA	400	Jordan	JOR								93	SPEC.TRANSACT.NOT CLASSD	1	No Quantity							50005			0
S3	2016	2016	2016	2	0	2	Export	566	Nigeria	NGA	404	Kenya	KEN								93	SPEC.TRANSACT.NOT CLASSD	1	No Quantity							151310			0
S3	2016	2016	2016	2	0	2	Export	566	Nigeria	NGA	414	Kuwait	KWT								93	SPEC.TRANSACT.NOT CLASSD	1	No Quantity							85754			0
S3	2016	2016	2016	2	0	2	Export	566	Nigeria	NGA	422	Lebanon	LBN								93	SPEC.TRANSACT.NOT CLASSD	1	No Quantity							97121			0
S3	2016	2016	2016	2	0	2	Export	566	Nigeria	NGA	428	Latvia	LVA								93	SPEC.TRANSACT.NOT CLASSD	1	No Quantity							15330			0
S3	2016	2016	2016	2	0	2	Export	566	Nigeria	NGA	466	Mali	MLI								93	SPEC.TRANSACT.NOT CLASSD	1	No Quantity							839174			0
S3	2016	2016	2016	2	0	2	Export	566	Nigeria	NGA	490	Other Asia, nes									93	SPEC.TRANSACT.NOT CLASSD	1	No Quantity							727164			0
S3	2016	2016	2016	2	0	2	Export	566	Nigeria	NGA	504	Morocco	MAR								93	SPEC.TRANSACT.NOT CLASSD	1	No Quantity							915363			0
S3	2016	2016	2016	2	0	2	Export	566	Nigeria	NGA	524	Nepal	NPL								93	SPEC.TRANSACT.NOT CLASSD	1	No Quantity							1152385			0
S3	2016	2016	2016	2	0	2	Export	566	Nigeria	NGA	528	Netherlands	NLD								93	SPEC.TRANSACT.NOT CLASSD	1	No Quantity							34712636			0
S3	2016	2016	2016	2	0	2	Export	566	Nigeria	NGA	579	Norway	NOR								93	SPEC.TRANSACT.NOT CLASSD	1	No Quantity							478845			0
S3	2016	2016	2016	2	0	2	Export	566	Nigeria	NGA	616	Poland	POL								93	SPEC.TRANSACT.NOT CLASSD	1	No Quantity							109558			0
S3	2016	2016	2016	2	0	2	Export	566	Nigeria	NGA	620	Portugal	PRT								93	SPEC.TRANSACT.NOT CLASSD	1	No Quantity							270864			0
S3	2016	2016	2016	2	0	2	Export	566	Nigeria	NGA	634	Qatar	QAT								93	SPEC.TRANSACT.NOT CLASSD	1	No Quantity							82708			0
S3	2016	2016	2016	2	0	2	Export	566	Nigeria	NGA	642	Romania	ROU								93	SPEC.TRANSACT.NOT CLASSD	1	No Quantity							10592			0
S3	2016	2016	2016	2	0	2	Export	566	Nigeria	NGA	643	Russian Federation	RUS								93	SPEC.TRANSACT.NOT CLASSD	1	No Quantity							83637			0
S3	2016	2016	2016	2	0	2	Export	566	Nigeria	NGA	682	Saudi Arabia	SAU								93	SPEC.TRANSACT.NOT CLASSD	1	No Quantity							228406			0
S3	2016	2016	2016	2	0	2	Export	566	Nigeria	NGA	686	Senegal	SEN								93	SPEC.TRANSACT.NOT CLASSD	1	No Quantity							530107			0
S3	2016	2016	2016	2	0	2	Export	566	Nigeria	NGA	699	India	IND								93	SPEC.TRANSACT.NOT CLASSD	1	No Quantity							613810			0
S3	2016	2016	2016	2	0	2	Export	566	Nigeria	NGA	704	Viet Nam	VNM								93	SPEC.TRANSACT.NOT CLASSD	1	No Quantity							2403881			0
S3	2016	2016	2016	2	0	2	Export	566	Nigeria	NGA	710	South Africa	ZAF								93	SPEC.TRANSACT.NOT CLASSD	1	No Quantity							435647			0
S3	2016	2016	2016	2	0	2	Export	566	Nigeria	NGA	724	Spain	ESP								93	SPEC.TRANSACT.NOT CLASSD	1	No Quantity							515915			0
S3	2016	2016	2016	2	0	2	Export	566	Nigeria	NGA	729	Sudan	SDN								93	SPEC.TRANSACT.NOT CLASSD	1	No Quantity							174190			0
S3	2016	2016	2016	2	0	2	Export	566	Nigeria	NGA	760	Syria	SYR								93	SPEC.TRANSACT.NOT CLASSD	1	No Quantity							21645			0
S3	2016	2016	2016	2	0	2	Export	566	Nigeria	NGA	768	Togo	TGO								93	SPEC.TRANSACT.NOT CLASSD	1	No Quantity							2143347			0
S3	2016	2016	2016	2	0	2	Export	566	Nigeria	NGA	784	United Arab Emirates	ARE								93	SPEC.TRANSACT.NOT CLASSD	1	No Quantity							949009			0
S3	2016	2016	2016	2	0	2	Export	566	Nigeria	NGA	792	Turkey	TUR								93	SPEC.TRANSACT.NOT CLASSD	1	No Quantity							231239			0
S3	2016	2016	2016	2	0	2	Export	566	Nigeria	NGA	818	Egypt	EGY								93	SPEC.TRANSACT.NOT CLASSD	1	No Quantity							143129			0
S3	2016	2016	2016	2	0	2	Export	566	Nigeria	NGA	826	United Kingdom	GBR								93	SPEC.TRANSACT.NOT CLASSD	1	No Quantity							419391			0
S3	2016	2016	2016	2	0	2	Export	566	Nigeria	NGA	842	USA	USA								93	SPEC.TRANSACT.NOT CLASSD	1	No Quantity							4345904			0
S3	2016	2016	2016	2	0	2	Export	566	Nigeria	NGA	854	Burkina Faso	BFA								93	SPEC.TRANSACT.NOT CLASSD	1	No Quantity							227641			0
S3	2016	2016	2016	2	0	2	Export	562	Niger	NER	0	World	WLD								97	GOLD,NONMONTRY EXCL ORES	1	No Quantity							35397188			0
S3	2016	2016	2016	2	0	2	Export	562	Niger	NER	231	Ethiopia	ETH								97	GOLD,NONMONTRY EXCL ORES	1	No Quantity							6692			0
S3	2016	2016	2016	2	0	2	Export	562	Niger	NER	757	Switzerland	CHE								97	GOLD,NONMONTRY EXCL ORES	1	No Quantity							35208804			0
S3	2016	2016	2016	2	0	2	Export	562	Niger	NER	784	United Arab Emirates	ARE								97	GOLD,NONMONTRY EXCL ORES	1	No Quantity							166635			0
S3	2016	2016	2016	2	0	2	Export	562	Niger	NER	792	Turkey	TUR								97	GOLD,NONMONTRY EXCL ORES	1	No Quantity							15057			0
