# Supplementary material for: Core-periphery structure in sectoral international trade networks: A new approach to an old theory
Source: PLoS One. 2020 Apr 2;15(4):e0229547. doi: 10.1371/journal.pone.0229547 (PMC7117750; doi:10.1371/journal.pone.0229547)
Supplement: S7 File — (ZIP) [file pone.0229547.s007.zip › S7_File/RawData 2016/comtrade (53).csv]

Classification	Year	Period	Period Desc.	Aggregate Level	Is Leaf Code	Trade Flow Code	Trade Flow	Reporter Code	Reporter	Reporter ISO	Partner Code	Partner	Partner ISO	2nd Partner Code	2nd Partner	2nd Partner ISO	Customs Proc. Code	Customs	Mode of Transport Code	Mode of Transport	Commodity Code	Commodity	Qty Unit Code	Qty Unit	Qty	Alt Qty Unit Code	Alt Qty Unit	Alt Qty	Netweight (kg)	Gross weight (kg)	Trade Value (US$)	CIF Trade Value (US$)	FOB Trade Value (US$)	Flag
S3	2016	2016	2016	2	0	2	Export	579	Norway	NOR	0	World	WLD								00	LIVE ANIMALS	1	No Quantity							7807622			0
S3	2016	2016	2016	2	0	2	Export	579	Norway	NOR	56	Belgium	BEL								00	LIVE ANIMALS	1	No Quantity							26955			0
S3	2016	2016	2016	2	0	2	Export	579	Norway	NOR	124	Canada	CAN								00	LIVE ANIMALS	1	No Quantity							432159			0
S3	2016	2016	2016	2	0	2	Export	579	Norway	NOR	152	Chile	CHL								00	LIVE ANIMALS	1	No Quantity							62713			0
S3	2016	2016	2016	2	0	2	Export	579	Norway	NOR	156	China	CHN								00	LIVE ANIMALS	1	No Quantity							11069			0
S3	2016	2016	2016	2	0	2	Export	579	Norway	NOR	191	Croatia	HRV								00	LIVE ANIMALS	1	No Quantity							8350			0
S3	2016	2016	2016	2	0	2	Export	579	Norway	NOR	203	Czechia	CZE								00	LIVE ANIMALS	1	No Quantity							596			0
S3	2016	2016	2016	2	0	2	Export	579	Norway	NOR	208	Denmark	DNK								00	LIVE ANIMALS	1	No Quantity							871700			0
S3	2016	2016	2016	2	0	2	Export	579	Norway	NOR	233	Estonia	EST								00	LIVE ANIMALS	1	No Quantity							252900			0
S3	2016	2016	2016	2	0	2	Export	579	Norway	NOR	246	Finland	FIN								00	LIVE ANIMALS	1	No Quantity							149019			0
S3	2016	2016	2016	2	0	2	Export	579	Norway	NOR	251	France	FRA								00	LIVE ANIMALS	1	No Quantity							103918			0
S3	2016	2016	2016	2	0	2	Export	579	Norway	NOR	276	Germany	DEU								00	LIVE ANIMALS	1	No Quantity							256291			0
S3	2016	2016	2016	2	0	2	Export	579	Norway	NOR	372	Ireland	IRL								00	LIVE ANIMALS	1	No Quantity							32919			0
S3	2016	2016	2016	2	0	2	Export	579	Norway	NOR	381	Italy	ITA								00	LIVE ANIMALS	1	No Quantity							419			0
S3	2016	2016	2016	2	0	2	Export	579	Norway	NOR	440	Lithuania	LTU								00	LIVE ANIMALS	1	No Quantity							10735			0
S3	2016	2016	2016	2	0	2	Export	579	Norway	NOR	450	Madagascar	MDG								00	LIVE ANIMALS	1	No Quantity							119			0
S3	2016	2016	2016	2	0	2	Export	579	Norway	NOR	470	Malta	MLT								00	LIVE ANIMALS	1	No Quantity							716			0
S3	2016	2016	2016	2	0	2	Export	579	Norway	NOR	528	Netherlands	NLD								00	LIVE ANIMALS	1	No Quantity							593576			0
S3	2016	2016	2016	2	0	2	Export	579	Norway	NOR	616	Poland	POL								00	LIVE ANIMALS	1	No Quantity							29685			0
S3	2016	2016	2016	2	0	2	Export	579	Norway	NOR	620	Portugal	PRT								00	LIVE ANIMALS	1	No Quantity							3803			0
S3	2016	2016	2016	2	0	2	Export	579	Norway	NOR	643	Russian Federation	RUS								00	LIVE ANIMALS	1	No Quantity							724044			0
S3	2016	2016	2016	2	0	2	Export	579	Norway	NOR	752	Sweden	SWE								00	LIVE ANIMALS	1	No Quantity							1310987			0
S3	2016	2016	2016	2	0	2	Export	579	Norway	NOR	784	United Arab Emirates	ARE								00	LIVE ANIMALS	1	No Quantity							13627			0
S3	2016	2016	2016	2	0	2	Export	579	Norway	NOR	826	United Kingdom	GBR								00	LIVE ANIMALS	1	No Quantity							141128			0
S3	2016	2016	2016	2	0	2	Export	579	Norway	NOR	842	USA	USA								00	LIVE ANIMALS	1	No Quantity							2770194			0
S3	2016	2016	2016	2	0	2	Export	579	Norway	NOR	0	World	WLD								01	MEAT, MEAT PREPARATIONS	1	No Quantity							26749062			0
S3	2016	2016	2016	2	0	2	Export	579	Norway	NOR	8	Albania	ALB								01	MEAT, MEAT PREPARATIONS	1	No Quantity							328370			0
S3	2016	2016	2016	2	0	2	Export	579	Norway	NOR	40	Austria	AUT								01	MEAT, MEAT PREPARATIONS	1	No Quantity							8104			0
S3	2016	2016	2016	2	0	2	Export	579	Norway	NOR	51	Armenia	ARM								01	MEAT, MEAT PREPARATIONS	1	No Quantity							405444			0
S3	2016	2016	2016	2	0	2	Export	579	Norway	NOR	56	Belgium	BEL								01	MEAT, MEAT PREPARATIONS	1	No Quantity							22026			0
S3	2016	2016	2016	2	0	2	Export	579	Norway	NOR	76	Brazil	BRA								01	MEAT, MEAT PREPARATIONS	1	No Quantity							5153			0
S3	2016	2016	2016	2	0	2	Export	579	Norway	NOR	152	Chile	CHL								01	MEAT, MEAT PREPARATIONS	1	No Quantity							5593			0
S3	2016	2016	2016	2	0	2	Export	579	Norway	NOR	156	China	CHN								01	MEAT, MEAT PREPARATIONS	1	No Quantity							501348			0
S3	2016	2016	2016	2	0	2	Export	579	Norway	NOR	178	Congo	COG								01	MEAT, MEAT PREPARATIONS	1	No Quantity							164697			0
S3	2016	2016	2016	2	0	2	Export	579	Norway	NOR	203	Czechia	CZE								01	MEAT, MEAT PREPARATIONS	1	No Quantity							23310			0
S3	2016	2016	2016	2	0	2	Export	579	Norway	NOR	208	Denmark	DNK								01	MEAT, MEAT PREPARATIONS	1	No Quantity							9919027			0
S3	2016	2016	2016	2	0	2	Export	579	Norway	NOR	226	Equatorial Guinea	GNQ								01	MEAT, MEAT PREPARATIONS	1	No Quantity							15897			0
S3	2016	2016	2016	2	0	2	Export	579	Norway	NOR	233	Estonia	EST								01	MEAT, MEAT PREPARATIONS	1	No Quantity							17250			0
S3	2016	2016	2016	2	0	2	Export	579	Norway	NOR	234	Faeroe Isds	FRO								01	MEAT, MEAT PREPARATIONS	1	No Quantity							19160			0
S3	2016	2016	2016	2	0	2	Export	579	Norway	NOR	246	Finland	FIN								01	MEAT, MEAT PREPARATIONS	1	No Quantity							2223			0
S3	2016	2016	2016	2	0	2	Export	579	Norway	NOR	251	France	FRA								01	MEAT, MEAT PREPARATIONS	1	No Quantity							601843			0
S3	2016	2016	2016	2	0	2	Export	579	Norway	NOR	266	Gabon	GAB								01	MEAT, MEAT PREPARATIONS	1	No Quantity							49242			0
S3	2016	2016	2016	2	0	2	Export	579	Norway	NOR	268	Georgia	GEO								01	MEAT, MEAT PREPARATIONS	1	No Quantity							824154			0
S3	2016	2016	2016	2	0	2	Export	579	Norway	NOR	276	Germany	DEU								01	MEAT, MEAT PREPARATIONS	1	No Quantity							3229345			0
S3	2016	2016	2016	2	0	2	Export	579	Norway	NOR	320	Guatemala	GTM								01	MEAT, MEAT PREPARATIONS	1	No Quantity							48184			0
S3	2016	2016	2016	2	0	2	Export	579	Norway	NOR	344	China, Hong Kong SAR	HKG								01	MEAT, MEAT PREPARATIONS	1	No Quantity							974893			0
S3	2016	2016	2016	2	0	2	Export	579	Norway	NOR	348	Hungary	HUN								01	MEAT, MEAT PREPARATIONS	1	No Quantity							23694			0
S3	2016	2016	2016	2	0	2	Export	579	Norway	NOR	352	Iceland	ISL								01	MEAT, MEAT PREPARATIONS	1	No Quantity							115249			0
S3	2016	2016	2016	2	0	2	Export	579	Norway	NOR	360	Indonesia	IDN								01	MEAT, MEAT PREPARATIONS	1	No Quantity							331522			0
S3	2016	2016	2016	2	0	2	Export	579	Norway	NOR	381	Italy	ITA								01	MEAT, MEAT PREPARATIONS	1	No Quantity							1828796			0
S3	2016	2016	2016	2	0	2	Export	579	Norway	NOR	384	Côte d'Ivoire	CIV								01	MEAT, MEAT PREPARATIONS	1	No Quantity							47011			0
S3	2016	2016	2016	2	0	2	Export	579	Norway	NOR	392	Japan	JPN								01	MEAT, MEAT PREPARATIONS	1	No Quantity							1605073			0
S3	2016	2016	2016	2	0	2	Export	579	Norway	NOR	430	Liberia	LBR								01	MEAT, MEAT PREPARATIONS	1	No Quantity							65824			0
S3	2016	2016	2016	2	0	2	Export	579	Norway	NOR	440	Lithuania	LTU								01	MEAT, MEAT PREPARATIONS	1	No Quantity							29888			0
S3	2016	2016	2016	2	0	2	Export	579	Norway	NOR	458	Malaysia	MYS								01	MEAT, MEAT PREPARATIONS	1	No Quantity							308426			0
S3	2016	2016	2016	2	0	2	Export	579	Norway	NOR	470	Malta	MLT								01	MEAT, MEAT PREPARATIONS	1	No Quantity							1652			0
S3	2016	2016	2016	2	0	2	Export	579	Norway	NOR	490	Other Asia, nes									01	MEAT, MEAT PREPARATIONS	1	No Quantity							84467			0
S3	2016	2016	2016	2	0	2	Export	579	Norway	NOR	528	Netherlands	NLD								01	MEAT, MEAT PREPARATIONS	1	No Quantity							199202			0
S3	2016	2016	2016	2	0	2	Export	579	Norway	NOR	531	Curaçao	CUW								01	MEAT, MEAT PREPARATIONS	1	No Quantity							63414			0
S3	2016	2016	2016	2	0	2	Export	579	Norway	NOR	616	Poland	POL								01	MEAT, MEAT PREPARATIONS	1	No Quantity							471696			0
S3	2016	2016	2016	2	0	2	Export	579	Norway	NOR	620	Portugal	PRT								01	MEAT, MEAT PREPARATIONS	1	No Quantity							88735			0
S3	2016	2016	2016	2	0	2	Export	579	Norway	NOR	643	Russian Federation	RUS								01	MEAT, MEAT PREPARATIONS	1	No Quantity							68538			0
S3	2016	2016	2016	2	0	2	Export	579	Norway	NOR	688	Serbia	SRB								01	MEAT, MEAT PREPARATIONS	1	No Quantity							50663			0
S3	2016	2016	2016	2	0	2	Export	579	Norway	NOR	704	Viet Nam	VNM								01	MEAT, MEAT PREPARATIONS	1	No Quantity							236465			0
S3	2016	2016	2016	2	0	2	Export	579	Norway	NOR	724	Spain	ESP								01	MEAT, MEAT PREPARATIONS	1	No Quantity							1627834			0
S3	2016	2016	2016	2	0	2	Export	579	Norway	NOR	752	Sweden	SWE								01	MEAT, MEAT PREPARATIONS	1	No Quantity							797054			0
S3	2016	2016	2016	2	0	2	Export	579	Norway	NOR	757	Switzerland	CHE								01	MEAT, MEAT PREPARATIONS	1	No Quantity							290261			0
S3	2016	2016	2016	2	0	2	Export	579	Norway	NOR	764	Thailand	THA								01	MEAT, MEAT PREPARATIONS	1	No Quantity							51020			0
S3	2016	2016	2016	2	0	2	Export	579	Norway	NOR	784	United Arab Emirates	ARE								01	MEAT, MEAT PREPARATIONS	1	No Quantity							274			0
S3	2016	2016	2016	2	0	2	Export	579	Norway	NOR	804	Ukraine	UKR								01	MEAT, MEAT PREPARATIONS	1	No Quantity							80838			0
S3	2016	2016	2016	2	0	2	Export	579	Norway	NOR	807	North Macedonia	MKD								01	MEAT, MEAT PREPARATIONS	1	No Quantity							255115			0
S3	2016	2016	2016	2	0	2	Export	579	Norway	NOR	826	United Kingdom	GBR								01	MEAT, MEAT PREPARATIONS	1	No Quantity							627500			0
S3	2016	2016	2016	2	0	2	Export	579	Norway	NOR	842	USA	USA								01	MEAT, MEAT PREPARATIONS	1	No Quantity							217287			0
S3	2016	2016	2016	2	0	2	Export	579	Norway	NOR	858	Uruguay	URY								01	MEAT, MEAT PREPARATIONS	1	No Quantity							16301			0
S3	2016	2016	2016	2	0	2	Export	579	Norway	NOR	0	World	WLD								02	DAIRY PRODUCTS,BIRD EGGS	1	No Quantity							92628633			0
S3	2016	2016	2016	2	0	2	Export	579	Norway	NOR	36	Australia	AUS								02	DAIRY PRODUCTS,BIRD EGGS	1	No Quantity							6779916			0
S3	2016	2016	2016	2	0	2	Export	579	Norway	NOR	56	Belgium	BEL								02	DAIRY PRODUCTS,BIRD EGGS	1	No Quantity							169858			0
S3	2016	2016	2016	2	0	2	Export	579	Norway	NOR	76	Brazil	BRA								02	DAIRY PRODUCTS,BIRD EGGS	1	No Quantity							2410			0
S3	2016	2016	2016	2	0	2	Export	579	Norway	NOR	124	Canada	CAN								02	DAIRY PRODUCTS,BIRD EGGS	1	No Quantity							11508404			0
S3	2016	2016	2016	2	0	2	Export	579	Norway	NOR	152	Chile	CHL								02	DAIRY PRODUCTS,BIRD EGGS	1	No Quantity							237			0
S3	2016	2016	2016	2	0	2	Export	579	Norway	NOR	156	China	CHN								02	DAIRY PRODUCTS,BIRD EGGS	1	No Quantity							15941			0
S3	2016	2016	2016	2	0	2	Export	579	Norway	NOR	208	Denmark	DNK								02	DAIRY PRODUCTS,BIRD EGGS	1	No Quantity							10223416			0
S3	2016	2016	2016	2	0	2	Export	579	Norway	NOR	233	Estonia	EST								02	DAIRY PRODUCTS,BIRD EGGS	1	No Quantity							273127			0
S3	2016	2016	2016	2	0	2	Export	579	Norway	NOR	251	France	FRA								02	DAIRY PRODUCTS,BIRD EGGS	1	No Quantity							12356			0
S3	2016	2016	2016	2	0	2	Export	579	Norway	NOR	276	Germany	DEU								02	DAIRY PRODUCTS,BIRD EGGS	1	No Quantity							6795666			0
S3	2016	2016	2016	2	0	2	Export	579	Norway	NOR	288	Ghana	GHA								02	DAIRY PRODUCTS,BIRD EGGS	1	No Quantity							4601			0
S3	2016	2016	2016	2	0	2	Export	579	Norway	NOR	344	China, Hong Kong SAR	HKG								02	DAIRY PRODUCTS,BIRD EGGS	1	No Quantity							101581			0
S3	2016	2016	2016	2	0	2	Export	579	Norway	NOR	352	Iceland	ISL								02	DAIRY PRODUCTS,BIRD EGGS	1	No Quantity							51954			0
S3	2016	2016	2016	2	0	2	Export	579	Norway	NOR	381	Italy	ITA								02	DAIRY PRODUCTS,BIRD EGGS	1	No Quantity							119			0
S3	2016	2016	2016	2	0	2	Export	579	Norway	NOR	392	Japan	JPN								02	DAIRY PRODUCTS,BIRD EGGS	1	No Quantity							93684			0
S3	2016	2016	2016	2	0	2	Export	579	Norway	NOR	490	Other Asia, nes									02	DAIRY PRODUCTS,BIRD EGGS	1	No Quantity							13920			0
S3	2016	2016	2016	2	0	2	Export	579	Norway	NOR	504	Morocco	MAR								02	DAIRY PRODUCTS,BIRD EGGS	1	No Quantity							1729355			0
S3	2016	2016	2016	2	0	2	Export	579	Norway	NOR	512	Oman	OMN								02	DAIRY PRODUCTS,BIRD EGGS	1	No Quantity							499			0
S3	2016	2016	2016	2	0	2	Export	579	Norway	NOR	528	Netherlands	NLD								02	DAIRY PRODUCTS,BIRD EGGS	1	No Quantity							1784110			0
S3	2016	2016	2016	2	0	2	Export	579	Norway	NOR	554	New Zealand	NZL								02	DAIRY PRODUCTS,BIRD EGGS	1	No Quantity							3830			0
S3	2016	2016	2016	2	0	2	Export	579	Norway	NOR	643	Russian Federation	RUS								02	DAIRY PRODUCTS,BIRD EGGS	1	No Quantity							133413			0
S3	2016	2016	2016	2	0	2	Export	579	Norway	NOR	702	Singapore	SGP								02	DAIRY PRODUCTS,BIRD EGGS	1	No Quantity							48953			0
S3	2016	2016	2016	2	0	2	Export	579	Norway	NOR	724	Spain	ESP								02	DAIRY PRODUCTS,BIRD EGGS	1	No Quantity							43515			0
S3	2016	2016	2016	2	0	2	Export	579	Norway	NOR	752	Sweden	SWE								02	DAIRY PRODUCTS,BIRD EGGS	1	No Quantity							3476350			0
S3	2016	2016	2016	2	0	2	Export	579	Norway	NOR	784	United Arab Emirates	ARE								02	DAIRY PRODUCTS,BIRD EGGS	1	No Quantity							1454			0
S3	2016	2016	2016	2	0	2	Export	579	Norway	NOR	826	United Kingdom	GBR								02	DAIRY PRODUCTS,BIRD EGGS	1	No Quantity							3423070			0
S3	2016	2016	2016	2	0	2	Export	579	Norway	NOR	842	USA	USA								02	DAIRY PRODUCTS,BIRD EGGS	1	No Quantity							45936892			0
S3	2016	2016	2016	2	0	2	Export	579	Norway	NOR	0	World	WLD								03	FISH,CRUSTACEANS,MOLLUSC	1	No Quantity							10561870202			0
S3	2016	2016	2016	2	0	2	Export	579	Norway	NOR	12	Algeria	DZA								03	FISH,CRUSTACEANS,MOLLUSC	1	No Quantity							8697			0
S3	2016	2016	2016	2	0	2	Export	579	Norway	NOR	20	Andorra	AND								03	FISH,CRUSTACEANS,MOLLUSC	1	No Quantity							1347			0
S3	2016	2016	2016	2	0	2	Export	579	Norway	NOR	24	Angola	AGO								03	FISH,CRUSTACEANS,MOLLUSC	1	No Quantity							3151366			0
S3	2016	2016	2016	2	0	2	Export	579	Norway	NOR	28	Antigua and Barbuda	ATG								03	FISH,CRUSTACEANS,MOLLUSC	1	No Quantity							18949			0
S3	2016	2016	2016	2	0	2	Export	579	Norway	NOR	31	Azerbaijan	AZE								03	FISH,CRUSTACEANS,MOLLUSC	1	No Quantity							56210			0
S3	2016	2016	2016	2	0	2	Export	579	Norway	NOR	32	Argentina	ARG								03	FISH,CRUSTACEANS,MOLLUSC	1	No Quantity							390905			0
S3	2016	2016	2016	2	0	2	Export	579	Norway	NOR	36	Australia	AUS								03	FISH,CRUSTACEANS,MOLLUSC	1	No Quantity							40420777			0
S3	2016	2016	2016	2	0	2	Export	579	Norway	NOR	40	Austria	AUT								03	FISH,CRUSTACEANS,MOLLUSC	1	No Quantity							6102760			0
S3	2016	2016	2016	2	0	2	Export	579	Norway	NOR	48	Bahrain	BHR								03	FISH,CRUSTACEANS,MOLLUSC	1	No Quantity							2963059			0
S3	2016	2016	2016	2	0	2	Export	579	Norway	NOR	50	Bangladesh	BGD								03	FISH,CRUSTACEANS,MOLLUSC	1	No Quantity							126969			0
S3	2016	2016	2016	2	0	2	Export	579	Norway	NOR	51	Armenia	ARM								03	FISH,CRUSTACEANS,MOLLUSC	1	No Quantity							174955			0
S3	2016	2016	2016	2	0	2	Export	579	Norway	NOR	52	Barbados	BRB								03	FISH,CRUSTACEANS,MOLLUSC	1	No Quantity							560822			0
S3	2016	2016	2016	2	0	2	Export	579	Norway	NOR	56	Belgium	BEL								03	FISH,CRUSTACEANS,MOLLUSC	1	No Quantity							89904375			0
S3	2016	2016	2016	2	0	2	Export	579	Norway	NOR	76	Brazil	BRA								03	FISH,CRUSTACEANS,MOLLUSC	1	No Quantity							89395649			0
S3	2016	2016	2016	2	0	2	Export	579	Norway	NOR	96	Brunei Darussalam	BRN								03	FISH,CRUSTACEANS,MOLLUSC	1	No Quantity							612434			0
S3	2016	2016	2016	2	0	2	Export	579	Norway	NOR	100	Bulgaria	BGR								03	FISH,CRUSTACEANS,MOLLUSC	1	No Quantity							6072123			0
S3	2016	2016	2016	2	0	2	Export	579	Norway	NOR	104	Myanmar	MMR								03	FISH,CRUSTACEANS,MOLLUSC	1	No Quantity							496112			0
S3	2016	2016	2016	2	0	2	Export	579	Norway	NOR	112	Belarus	BLR								03	FISH,CRUSTACEANS,MOLLUSC	1	No Quantity							134831522			0
S3	2016	2016	2016	2	0	2	Export	579	Norway	NOR	116	Cambodia	KHM								03	FISH,CRUSTACEANS,MOLLUSC	1	No Quantity							11482			0
S3	2016	2016	2016	2	0	2	Export	579	Norway	NOR	120	Cameroon	CMR								03	FISH,CRUSTACEANS,MOLLUSC	1	No Quantity							197714			0
S3	2016	2016	2016	2	0	2	Export	579	Norway	NOR	124	Canada	CAN								03	FISH,CRUSTACEANS,MOLLUSC	1	No Quantity							68905027			0
S3	2016	2016	2016	2	0	2	Export	579	Norway	NOR	144	Sri Lanka	LKA								03	FISH,CRUSTACEANS,MOLLUSC	1	No Quantity							296079			0
S3	2016	2016	2016	2	0	2	Export	579	Norway	NOR	152	Chile	CHL								03	FISH,CRUSTACEANS,MOLLUSC	1	No Quantity							9792			0
S3	2016	2016	2016	2	0	2	Export	579	Norway	NOR	156	China	CHN								03	FISH,CRUSTACEANS,MOLLUSC	1	No Quantity							322299606			0
S3	2016	2016	2016	2	0	2	Export	579	Norway	NOR	170	Colombia	COL								03	FISH,CRUSTACEANS,MOLLUSC	1	No Quantity							2271758			0
S3	2016	2016	2016	2	0	2	Export	579	Norway	NOR	178	Congo	COG								03	FISH,CRUSTACEANS,MOLLUSC	1	No Quantity							28879222			0
S3	2016	2016	2016	2	0	2	Export	579	Norway	NOR	180	Dem. Rep. of the Congo	COD								03	FISH,CRUSTACEANS,MOLLUSC	1	No Quantity							8897492			0
S3	2016	2016	2016	2	0	2	Export	579	Norway	NOR	188	Costa Rica	CRI								03	FISH,CRUSTACEANS,MOLLUSC	1	No Quantity							404668			0
S3	2016	2016	2016	2	0	2	Export	579	Norway	NOR	191	Croatia	HRV								03	FISH,CRUSTACEANS,MOLLUSC	1	No Quantity							8830544			0
S3	2016	2016	2016	2	0	2	Export	579	Norway	NOR	196	Cyprus	CYP								03	FISH,CRUSTACEANS,MOLLUSC	1	No Quantity							3706332			0
S3	2016	2016	2016	2	0	2	Export	579	Norway	NOR	203	Czechia	CZE								03	FISH,CRUSTACEANS,MOLLUSC	1	No Quantity							87657481			0
S3	2016	2016	2016	2	0	2	Export	579	Norway	NOR	204	Benin	BEN								03	FISH,CRUSTACEANS,MOLLUSC	1	No Quantity							10788601			0
S3	2016	2016	2016	2	0	2	Export	579	Norway	NOR	208	Denmark	DNK								03	FISH,CRUSTACEANS,MOLLUSC	1	No Quantity							871102122			0
S3	2016	2016	2016	2	0	2	Export	579	Norway	NOR	214	Dominican Rep.	DOM								03	FISH,CRUSTACEANS,MOLLUSC	1	No Quantity							41103851			0
S3	2016	2016	2016	2	0	2	Export	579	Norway	NOR	222	El Salvador	SLV								03	FISH,CRUSTACEANS,MOLLUSC	1	No Quantity							48257			0
S3	2016	2016	2016	2	0	2	Export	579	Norway	NOR	226	Equatorial Guinea	GNQ								03	FISH,CRUSTACEANS,MOLLUSC	1	No Quantity							618250			0
S3	2016	2016	2016	2	0	2	Export	579	Norway	NOR	231	Ethiopia	ETH								03	FISH,CRUSTACEANS,MOLLUSC	1	No Quantity							53326			0
S3	2016	2016	2016	2	0	2	Export	579	Norway	NOR	233	Estonia	EST								03	FISH,CRUSTACEANS,MOLLUSC	1	No Quantity							31221872			0
S3	2016	2016	2016	2	0	2	Export	579	Norway	NOR	234	Faeroe Isds	FRO								03	FISH,CRUSTACEANS,MOLLUSC	1	No Quantity							3525996			0
S3	2016	2016	2016	2	0	2	Export	579	Norway	NOR	246	Finland	FIN								03	FISH,CRUSTACEANS,MOLLUSC	1	No Quantity							177291486			0
S3	2016	2016	2016	2	0	2	Export	579	Norway	NOR	251	France	FRA								03	FISH,CRUSTACEANS,MOLLUSC	1	No Quantity							940776282			0
S3	2016	2016	2016	2	0	2	Export	579	Norway	NOR	266	Gabon	GAB								03	FISH,CRUSTACEANS,MOLLUSC	1	No Quantity							2776078			0
S3	2016	2016	2016	2	0	2	Export	579	Norway	NOR	268	Georgia	GEO								03	FISH,CRUSTACEANS,MOLLUSC	1	No Quantity							9774894			0
S3	2016	2016	2016	2	0	2	Export	579	Norway	NOR	275	State of Palestine	PSE								03	FISH,CRUSTACEANS,MOLLUSC	1	No Quantity							129137			0
S3	2016	2016	2016	2	0	2	Export	579	Norway	NOR	276	Germany	DEU								03	FISH,CRUSTACEANS,MOLLUSC	1	No Quantity							416453234			0
S3	2016	2016	2016	2	0	2	Export	579	Norway	NOR	288	Ghana	GHA								03	FISH,CRUSTACEANS,MOLLUSC	1	No Quantity							9806076			0
S3	2016	2016	2016	2	0	2	Export	579	Norway	NOR	300	Greece	GRC								03	FISH,CRUSTACEANS,MOLLUSC	1	No Quantity							33526809			0
S3	2016	2016	2016	2	0	2	Export	579	Norway	NOR	308	Grenada	GRD								03	FISH,CRUSTACEANS,MOLLUSC	1	No Quantity							246031			0
S3	2016	2016	2016	2	0	2	Export	579	Norway	NOR	316	Guam	GUM								03	FISH,CRUSTACEANS,MOLLUSC	1	No Quantity							248010			0
S3	2016	2016	2016	2	0	2	Export	579	Norway	NOR	320	Guatemala	GTM								03	FISH,CRUSTACEANS,MOLLUSC	1	No Quantity							985951			0
S3	2016	2016	2016	2	0	2	Export	579	Norway	NOR	332	Haiti	HTI								03	FISH,CRUSTACEANS,MOLLUSC	1	No Quantity							1293441			0
S3	2016	2016	2016	2	0	2	Export	579	Norway	NOR	344	China, Hong Kong SAR	HKG								03	FISH,CRUSTACEANS,MOLLUSC	1	No Quantity							101512926			0
S3	2016	2016	2016	2	0	2	Export	579	Norway	NOR	348	Hungary	HUN								03	FISH,CRUSTACEANS,MOLLUSC	1	No Quantity							508435			0
S3	2016	2016	2016	2	0	2	Export	579	Norway	NOR	352	Iceland	ISL								03	FISH,CRUSTACEANS,MOLLUSC	1	No Quantity							18983287			0
S3	2016	2016	2016	2	0	2	Export	579	Norway	NOR	360	Indonesia	IDN								03	FISH,CRUSTACEANS,MOLLUSC	1	No Quantity							27699035			0
S3	2016	2016	2016	2	0	2	Export	579	Norway	NOR	364	Iran	IRN								03	FISH,CRUSTACEANS,MOLLUSC	1	No Quantity							8392932			0
S3	2016	2016	2016	2	0	2	Export	579	Norway	NOR	372	Ireland	IRL								03	FISH,CRUSTACEANS,MOLLUSC	1	No Quantity							3998448			0
S3	2016	2016	2016	2	0	2	Export	579	Norway	NOR	376	Israel	ISR								03	FISH,CRUSTACEANS,MOLLUSC	1	No Quantity							141375768			0
S3	2016	2016	2016	2	0	2	Export	579	Norway	NOR	381	Italy	ITA								03	FISH,CRUSTACEANS,MOLLUSC	1	No Quantity							426829247			0
S3	2016	2016	2016	2	0	2	Export	579	Norway	NOR	384	Côte d'Ivoire	CIV								03	FISH,CRUSTACEANS,MOLLUSC	1	No Quantity							1220287			0
S3	2016	2016	2016	2	0	2	Export	579	Norway	NOR	388	Jamaica	JAM								03	FISH,CRUSTACEANS,MOLLUSC	1	No Quantity							18786960			0
S3	2016	2016	2016	2	0	2	Export	579	Norway	NOR	392	Japan	JPN								03	FISH,CRUSTACEANS,MOLLUSC	1	No Quantity							523555450			0
S3	2016	2016	2016	2	0	2	Export	579	Norway	NOR	398	Kazakhstan	KAZ								03	FISH,CRUSTACEANS,MOLLUSC	1	No Quantity							30657244			0
S3	2016	2016	2016	2	0	2	Export	579	Norway	NOR	400	Jordan	JOR								03	FISH,CRUSTACEANS,MOLLUSC	1	No Quantity							5610690			0
S3	2016	2016	2016	2	0	2	Export	579	Norway	NOR	404	Kenya	KEN								03	FISH,CRUSTACEANS,MOLLUSC	1	No Quantity							1461672			0
S3	2016	2016	2016	2	0	2	Export	579	Norway	NOR	410	Rep. of Korea	KOR								03	FISH,CRUSTACEANS,MOLLUSC	1	No Quantity							256206818			0
S3	2016	2016	2016	2	0	2	Export	579	Norway	NOR	414	Kuwait	KWT								03	FISH,CRUSTACEANS,MOLLUSC	1	No Quantity							6012122			0
S3	2016	2016	2016	2	0	2	Export	579	Norway	NOR	417	Kyrgyzstan	KGZ								03	FISH,CRUSTACEANS,MOLLUSC	1	No Quantity							2024296			0
S3	2016	2016	2016	2	0	2	Export	579	Norway	NOR	422	Lebanon	LBN								03	FISH,CRUSTACEANS,MOLLUSC	1	No Quantity							6257159			0
S3	2016	2016	2016	2	0	2	Export	579	Norway	NOR	428	Latvia	LVA								03	FISH,CRUSTACEANS,MOLLUSC	1	No Quantity							61944388			0
S3	2016	2016	2016	2	0	2	Export	579	Norway	NOR	430	Liberia	LBR								03	FISH,CRUSTACEANS,MOLLUSC	1	No Quantity							102916			0
S3	2016	2016	2016	2	0	2	Export	579	Norway	NOR	440	Lithuania	LTU								03	FISH,CRUSTACEANS,MOLLUSC	1	No Quantity							313494320			0
S3	2016	2016	2016	2	0	2	Export	579	Norway	NOR	442	Luxembourg	LUX								03	FISH,CRUSTACEANS,MOLLUSC	1	No Quantity							476702			0
S3	2016	2016	2016	2	0	2	Export	579	Norway	NOR	446	China, Macao SAR	MAC								03	FISH,CRUSTACEANS,MOLLUSC	1	No Quantity							215297			0
S3	2016	2016	2016	2	0	2	Export	579	Norway	NOR	458	Malaysia	MYS								03	FISH,CRUSTACEANS,MOLLUSC	1	No Quantity							27726353			0
S3	2016	2016	2016	2	0	2	Export	579	Norway	NOR	462	Maldives	MDV								03	FISH,CRUSTACEANS,MOLLUSC	1	No Quantity							9911			0
S3	2016	2016	2016	2	0	2	Export	579	Norway	NOR	470	Malta	MLT								03	FISH,CRUSTACEANS,MOLLUSC	1	No Quantity							83278			0
S3	2016	2016	2016	2	0	2	Export	579	Norway	NOR	480	Mauritius	MUS								03	FISH,CRUSTACEANS,MOLLUSC	1	No Quantity							122094			0
S3	2016	2016	2016	2	0	2	Export	579	Norway	NOR	484	Mexico	MEX								03	FISH,CRUSTACEANS,MOLLUSC	1	No Quantity							11776949			0
S3	2016	2016	2016	2	0	2	Export	579	Norway	NOR	490	Other Asia, nes									03	FISH,CRUSTACEANS,MOLLUSC	1	No Quantity							105160503			0
S3	2016	2016	2016	2	0	2	Export	579	Norway	NOR	498	Rep. of Moldova	MDA								03	FISH,CRUSTACEANS,MOLLUSC	1	No Quantity							1087766			0
S3	2016	2016	2016	2	0	2	Export	579	Norway	NOR	504	Morocco	MAR								03	FISH,CRUSTACEANS,MOLLUSC	1	No Quantity							8687136			0
S3	2016	2016	2016	2	0	2	Export	579	Norway	NOR	508	Mozambique	MOZ								03	FISH,CRUSTACEANS,MOLLUSC	1	No Quantity							835			0
S3	2016	2016	2016	2	0	2	Export	579	Norway	NOR	512	Oman	OMN								03	FISH,CRUSTACEANS,MOLLUSC	1	No Quantity							1191576			0
S3	2016	2016	2016	2	0	2	Export	579	Norway	NOR	516	Namibia	NAM								03	FISH,CRUSTACEANS,MOLLUSC	1	No Quantity							46253			0
S3	2016	2016	2016	2	0	2	Export	579	Norway	NOR	524	Nepal	NPL								03	FISH,CRUSTACEANS,MOLLUSC	1	No Quantity							94176			0
S3	2016	2016	2016	2	0	2	Export	579	Norway	NOR	528	Netherlands	NLD								03	FISH,CRUSTACEANS,MOLLUSC	1	No Quantity							510526281			0
S3	2016	2016	2016	2	0	2	Export	579	Norway	NOR	531	Curaçao	CUW								03	FISH,CRUSTACEANS,MOLLUSC	1	No Quantity							294344			0
S3	2016	2016	2016	2	0	2	Export	579	Norway	NOR	554	New Zealand	NZL								03	FISH,CRUSTACEANS,MOLLUSC	1	No Quantity							422363			0
S3	2016	2016	2016	2	0	2	Export	579	Norway	NOR	566	Nigeria	NGA								03	FISH,CRUSTACEANS,MOLLUSC	1	No Quantity							42394671			0
S3	2016	2016	2016	2	0	2	Export	579	Norway	NOR	586	Pakistan	PAK								03	FISH,CRUSTACEANS,MOLLUSC	1	No Quantity							130345			0
S3	2016	2016	2016	2	0	2	Export	579	Norway	NOR	591	Panama	PAN								03	FISH,CRUSTACEANS,MOLLUSC	1	No Quantity							2196982			0
S3	2016	2016	2016	2	0	2	Export	579	Norway	NOR	604	Peru	PER								03	FISH,CRUSTACEANS,MOLLUSC	1	No Quantity							8356			0
S3	2016	2016	2016	2	0	2	Export	579	Norway	NOR	608	Philippines	PHL								03	FISH,CRUSTACEANS,MOLLUSC	1	No Quantity							15537991			0
S3	2016	2016	2016	2	0	2	Export	579	Norway	NOR	616	Poland	POL								03	FISH,CRUSTACEANS,MOLLUSC	1	No Quantity							1152253650			0
S3	2016	2016	2016	2	0	2	Export	579	Norway	NOR	620	Portugal	PRT								03	FISH,CRUSTACEANS,MOLLUSC	1	No Quantity							389497754			0
S3	2016	2016	2016	2	0	2	Export	579	Norway	NOR	634	Qatar	QAT								03	FISH,CRUSTACEANS,MOLLUSC	1	No Quantity							6033884			0
S3	2016	2016	2016	2	0	2	Export	579	Norway	NOR	642	Romania	ROU								03	FISH,CRUSTACEANS,MOLLUSC	1	No Quantity							19472921			0
S3	2016	2016	2016	2	0	2	Export	579	Norway	NOR	643	Russian Federation	RUS								03	FISH,CRUSTACEANS,MOLLUSC	1	No Quantity							246335			0
S3	2016	2016	2016	2	0	2	Export	579	Norway	NOR	646	Rwanda	RWA								03	FISH,CRUSTACEANS,MOLLUSC	1	No Quantity							51761			0
S3	2016	2016	2016	2	0	2	Export	579	Norway	NOR	674	San Marino	SMR								03	FISH,CRUSTACEANS,MOLLUSC	1	No Quantity							3656764			0
S3	2016	2016	2016	2	0	2	Export	579	Norway	NOR	682	Saudi Arabia	SAU								03	FISH,CRUSTACEANS,MOLLUSC	1	No Quantity							22642723			0
S3	2016	2016	2016	2	0	2	Export	579	Norway	NOR	686	Senegal	SEN								03	FISH,CRUSTACEANS,MOLLUSC	1	No Quantity							6282			0
S3	2016	2016	2016	2	0	2	Export	579	Norway	NOR	688	Serbia	SRB								03	FISH,CRUSTACEANS,MOLLUSC	1	No Quantity							7307735			0
S3	2016	2016	2016	2	0	2	Export	579	Norway	NOR	699	India	IND								03	FISH,CRUSTACEANS,MOLLUSC	1	No Quantity							962349			0
S3	2016	2016	2016	2	0	2	Export	579	Norway	NOR	702	Singapore	SGP								03	FISH,CRUSTACEANS,MOLLUSC	1	No Quantity							88475699			0
S3	2016	2016	2016	2	0	2	Export	579	Norway	NOR	703	Slovakia	SVK								03	FISH,CRUSTACEANS,MOLLUSC	1	No Quantity							214070			0
S3	2016	2016	2016	2	0	2	Export	579	Norway	NOR	704	Viet Nam	VNM								03	FISH,CRUSTACEANS,MOLLUSC	1	No Quantity							218755879			0
S3	2016	2016	2016	2	0	2	Export	579	Norway	NOR	705	Slovenia	SVN								03	FISH,CRUSTACEANS,MOLLUSC	1	No Quantity							391188			0
S3	2016	2016	2016	2	0	2	Export	579	Norway	NOR	706	Somalia	SOM								03	FISH,CRUSTACEANS,MOLLUSC	1	No Quantity							4771			0
S3	2016	2016	2016	2	0	2	Export	579	Norway	NOR	710	South Africa	ZAF								03	FISH,CRUSTACEANS,MOLLUSC	1	No Quantity							32592530			0
S3	2016	2016	2016	2	0	2	Export	579	Norway	NOR	716	Zimbabwe	ZWE								03	FISH,CRUSTACEANS,MOLLUSC	1	No Quantity							158126			0
S3	2016	2016	2016	2	0	2	Export	579	Norway	NOR	724	Spain	ESP								03	FISH,CRUSTACEANS,MOLLUSC	1	No Quantity							470985524			0
S3	2016	2016	2016	2	0	2	Export	579	Norway	NOR	740	Suriname	SUR								03	FISH,CRUSTACEANS,MOLLUSC	1	No Quantity							28498			0
S3	2016	2016	2016	2	0	2	Export	579	Norway	NOR	752	Sweden	SWE								03	FISH,CRUSTACEANS,MOLLUSC	1	No Quantity							448192593			0
S3	2016	2016	2016	2	0	2	Export	579	Norway	NOR	757	Switzerland	CHE								03	FISH,CRUSTACEANS,MOLLUSC	1	No Quantity							25372489			0
S3	2016	2016	2016	2	0	2	Export	579	Norway	NOR	764	Thailand	THA								03	FISH,CRUSTACEANS,MOLLUSC	1	No Quantity							120520614			0
S3	2016	2016	2016	2	0	2	Export	579	Norway	NOR	768	Togo	TGO								03	FISH,CRUSTACEANS,MOLLUSC	1	No Quantity							97933			0
S3	2016	2016	2016	2	0	2	Export	579	Norway	NOR	780	Trinidad and Tobago	TTO								03	FISH,CRUSTACEANS,MOLLUSC	1	No Quantity							726261			0
S3	2016	2016	2016	2	0	2	Export	579	Norway	NOR	784	United Arab Emirates	ARE								03	FISH,CRUSTACEANS,MOLLUSC	1	No Quantity							49510202			0
S3	2016	2016	2016	2	0	2	Export	579	Norway	NOR	788	Tunisia	TUN								03	FISH,CRUSTACEANS,MOLLUSC	1	No Quantity							1111666			0
S3	2016	2016	2016	2	0	2	Export	579	Norway	NOR	792	Turkey	TUR								03	FISH,CRUSTACEANS,MOLLUSC	1	No Quantity							59233171			0
S3	2016	2016	2016	2	0	2	Export	579	Norway	NOR	795	Turkmenistan	TKM								03	FISH,CRUSTACEANS,MOLLUSC	1	No Quantity							171567			0
S3	2016	2016	2016	2	0	2	Export	579	Norway	NOR	800	Uganda	UGA								03	FISH,CRUSTACEANS,MOLLUSC	1	No Quantity							7045			0
S3	2016	2016	2016	2	0	2	Export	579	Norway	NOR	804	Ukraine	UKR								03	FISH,CRUSTACEANS,MOLLUSC	1	No Quantity							109120197			0
S3	2016	2016	2016	2	0	2	Export	579	Norway	NOR	807	North Macedonia	MKD								03	FISH,CRUSTACEANS,MOLLUSC	1	No Quantity							34940			0
S3	2016	2016	2016	2	0	2	Export	579	Norway	NOR	818	Egypt	EGY								03	FISH,CRUSTACEANS,MOLLUSC	1	No Quantity							34794149			0
S3	2016	2016	2016	2	0	2	Export	579	Norway	NOR	826	United Kingdom	GBR								03	FISH,CRUSTACEANS,MOLLUSC	1	No Quantity							615830165			0
S3	2016	2016	2016	2	0	2	Export	579	Norway	NOR	834	United Rep. of Tanzania	TZA								03	FISH,CRUSTACEANS,MOLLUSC	1	No Quantity							16115			0
S3	2016	2016	2016	2	0	2	Export	579	Norway	NOR	842	USA	USA								03	FISH,CRUSTACEANS,MOLLUSC	1	No Quantity							529763868			0
S3	2016	2016	2016	2	0	2	Export	579	Norway	NOR	854	Burkina Faso	BFA								03	FISH,CRUSTACEANS,MOLLUSC	1	No Quantity							5254			0
S3	2016	2016	2016	2	0	2	Export	579	Norway	NOR	858	Uruguay	URY								03	FISH,CRUSTACEANS,MOLLUSC	1	No Quantity							7890359			0
S3	2016	2016	2016	2	0	2	Export	579	Norway	NOR	860	Uzbekistan	UZB								03	FISH,CRUSTACEANS,MOLLUSC	1	No Quantity							1386426			0
S3	2016	2016	2016	2	0	2	Export	579	Norway	NOR	862	Venezuela	VEN								03	FISH,CRUSTACEANS,MOLLUSC	1	No Quantity							96250			0
S3	2016	2016	2016	2	0	2	Export	585	Palau	PLW	0	World	WLD								03	FISH,CRUSTACEANS,MOLLUSC	1	No Quantity							430481			0
S3	2016	2016	2016	2	0	2	Export	585	Palau	PLW	276	Germany	DEU								03	FISH,CRUSTACEANS,MOLLUSC	1	No Quantity							146			0
S3	2016	2016	2016	2	0	2	Export	585	Palau	PLW	316	Guam	GUM								03	FISH,CRUSTACEANS,MOLLUSC	1	No Quantity							1080			0
S3	2016	2016	2016	2	0	2	Export	585	Palau	PLW	392	Japan	JPN								03	FISH,CRUSTACEANS,MOLLUSC	1	No Quantity							81794			0
S3	2016	2016	2016	2	0	2	Export	585	Palau	PLW	410	Rep. of Korea	KOR								03	FISH,CRUSTACEANS,MOLLUSC	1	No Quantity							1484			0
S3	2016	2016	2016	2	0	2	Export	585	Palau	PLW	490	Other Asia, nes									03	FISH,CRUSTACEANS,MOLLUSC	1	No Quantity							100			0
S3	2016	2016	2016	2	0	2	Export	585	Palau	PLW	842	USA	USA								03	FISH,CRUSTACEANS,MOLLUSC	1	No Quantity							34456			0
S3	2016	2016	2016	2	0	2	Export	585	Palau	PLW	899	Areas, nes									03	FISH,CRUSTACEANS,MOLLUSC	1	No Quantity							311422			0
S3	2016	2016	2016	2	0	2	Export	579	Norway	NOR	0	World	WLD								04	CEREALS,CEREAL PREPRTNS.	1	No Quantity							37762280			0
S3	2016	2016	2016	2	0	2	Export	579	Norway	NOR	32	Argentina	ARG								04	CEREALS,CEREAL PREPRTNS.	1	No Quantity							8729			0
S3	2016	2016	2016	2	0	2	Export	579	Norway	NOR	36	Australia	AUS								04	CEREALS,CEREAL PREPRTNS.	1	No Quantity							49249			0
S3	2016	2016	2016	2	0	2	Export	579	Norway	NOR	40	Austria	AUT								04	CEREALS,CEREAL PREPRTNS.	1	No Quantity							77146			0
S3	2016	2016	2016	2	0	2	Export	579	Norway	NOR	56	Belgium	BEL								04	CEREALS,CEREAL PREPRTNS.	1	No Quantity							24866			0
S3	2016	2016	2016	2	0	2	Export	579	Norway	NOR	76	Brazil	BRA								04	CEREALS,CEREAL PREPRTNS.	1	No Quantity							10085			0
S3	2016	2016	2016	2	0	2	Export	579	Norway	NOR	100	Bulgaria	BGR								04	CEREALS,CEREAL PREPRTNS.	1	No Quantity							62273			0
S3	2016	2016	2016	2	0	2	Export	579	Norway	NOR	120	Cameroon	CMR								04	CEREALS,CEREAL PREPRTNS.	1	No Quantity							5101			0
S3	2016	2016	2016	2	0	2	Export	579	Norway	NOR	124	Canada	CAN								04	CEREALS,CEREAL PREPRTNS.	1	No Quantity							32087			0
S3	2016	2016	2016	2	0	2	Export	579	Norway	NOR	144	Sri Lanka	LKA								04	CEREALS,CEREAL PREPRTNS.	1	No Quantity							2480			0
S3	2016	2016	2016	2	0	2	Export	579	Norway	NOR	152	Chile	CHL								04	CEREALS,CEREAL PREPRTNS.	1	No Quantity							7473			0
S3	2016	2016	2016	2	0	2	Export	579	Norway	NOR	156	China	CHN								04	CEREALS,CEREAL PREPRTNS.	1	No Quantity							292957			0
S3	2016	2016	2016	2	0	2	Export	579	Norway	NOR	191	Croatia	HRV								04	CEREALS,CEREAL PREPRTNS.	1	No Quantity							1552			0
S3	2016	2016	2016	2	0	2	Export	579	Norway	NOR	196	Cyprus	CYP								04	CEREALS,CEREAL PREPRTNS.	1	No Quantity							3397			0
S3	2016	2016	2016	2	0	2	Export	579	Norway	NOR	203	Czechia	CZE								04	CEREALS,CEREAL PREPRTNS.	1	No Quantity							20620			0
S3	2016	2016	2016	2	0	2	Export	579	Norway	NOR	208	Denmark	DNK								04	CEREALS,CEREAL PREPRTNS.	1	No Quantity							9468425			0
S3	2016	2016	2016	2	0	2	Export	579	Norway	NOR	233	Estonia	EST								04	CEREALS,CEREAL PREPRTNS.	1	No Quantity							102539			0
S3	2016	2016	2016	2	0	2	Export	579	Norway	NOR	234	Faeroe Isds	FRO								04	CEREALS,CEREAL PREPRTNS.	1	No Quantity							403945			0
S3	2016	2016	2016	2	0	2	Export	579	Norway	NOR	246	Finland	FIN								04	CEREALS,CEREAL PREPRTNS.	1	No Quantity							4657224			0
S3	2016	2016	2016	2	0	2	Export	579	Norway	NOR	251	France	FRA								04	CEREALS,CEREAL PREPRTNS.	1	No Quantity							2933602			0
S3	2016	2016	2016	2	0	2	Export	579	Norway	NOR	276	Germany	DEU								04	CEREALS,CEREAL PREPRTNS.	1	No Quantity							633169			0
S3	2016	2016	2016	2	0	2	Export	579	Norway	NOR	288	Ghana	GHA								04	CEREALS,CEREAL PREPRTNS.	1	No Quantity							4250			0
S3	2016	2016	2016	2	0	2	Export	579	Norway	NOR	300	Greece	GRC								04	CEREALS,CEREAL PREPRTNS.	1	No Quantity							163510			0
S3	2016	2016	2016	2	0	2	Export	579	Norway	NOR	304	Greenland	GRL								04	CEREALS,CEREAL PREPRTNS.	1	No Quantity							131			0
S3	2016	2016	2016	2	0	2	Export	579	Norway	NOR	344	China, Hong Kong SAR	HKG								04	CEREALS,CEREAL PREPRTNS.	1	No Quantity							9400			0
S3	2016	2016	2016	2	0	2	Export	579	Norway	NOR	352	Iceland	ISL								04	CEREALS,CEREAL PREPRTNS.	1	No Quantity							1204792			0
S3	2016	2016	2016	2	0	2	Export	579	Norway	NOR	372	Ireland	IRL								04	CEREALS,CEREAL PREPRTNS.	1	No Quantity							27898			0
S3	2016	2016	2016	2	0	2	Export	579	Norway	NOR	376	Israel	ISR								04	CEREALS,CEREAL PREPRTNS.	1	No Quantity							4459			0
S3	2016	2016	2016	2	0	2	Export	579	Norway	NOR	381	Italy	ITA								04	CEREALS,CEREAL PREPRTNS.	1	No Quantity							1708953			0
S3	2016	2016	2016	2	0	2	Export	579	Norway	NOR	392	Japan	JPN								04	CEREALS,CEREAL PREPRTNS.	1	No Quantity							69219			0
S3	2016	2016	2016	2	0	2	Export	579	Norway	NOR	404	Kenya	KEN								04	CEREALS,CEREAL PREPRTNS.	1	No Quantity							481060			0
S3	2016	2016	2016	2	0	2	Export	579	Norway	NOR	410	Rep. of Korea	KOR								04	CEREALS,CEREAL PREPRTNS.	1	No Quantity							73827			0
S3	2016	2016	2016	2	0	2	Export	579	Norway	NOR	414	Kuwait	KWT								04	CEREALS,CEREAL PREPRTNS.	1	No Quantity							1988			0
S3	2016	2016	2016	2	0	2	Export	579	Norway	NOR	422	Lebanon	LBN								04	CEREALS,CEREAL PREPRTNS.	1	No Quantity							8305			0
S3	2016	2016	2016	2	0	2	Export	579	Norway	NOR	428	Latvia	LVA								04	CEREALS,CEREAL PREPRTNS.	1	No Quantity							156568			0
S3	2016	2016	2016	2	0	2	Export	579	Norway	NOR	440	Lithuania	LTU								04	CEREALS,CEREAL PREPRTNS.	1	No Quantity							251816			0
S3	2016	2016	2016	2	0	2	Export	579	Norway	NOR	442	Luxembourg	LUX								04	CEREALS,CEREAL PREPRTNS.	1	No Quantity							20292			0
S3	2016	2016	2016	2	0	2	Export	579	Norway	NOR	458	Malaysia	MYS								04	CEREALS,CEREAL PREPRTNS.	1	No Quantity							242525			0
S3	2016	2016	2016	2	0	2	Export	579	Norway	NOR	470	Malta	MLT								04	CEREALS,CEREAL PREPRTNS.	1	No Quantity							282503			0
S3	2016	2016	2016	2	0	2	Export	579	Norway	NOR	484	Mexico	MEX								04	CEREALS,CEREAL PREPRTNS.	1	No Quantity							4386			0
S3	2016	2016	2016	2	0	2	Export	579	Norway	NOR	490	Other Asia, nes									04	CEREALS,CEREAL PREPRTNS.	1	No Quantity							8355			0
S3	2016	2016	2016	2	0	2	Export	579	Norway	NOR	528	Netherlands	NLD								04	CEREALS,CEREAL PREPRTNS.	1	No Quantity							218067			0
S3	2016	2016	2016	2	0	2	Export	579	Norway	NOR	554	New Zealand	NZL								04	CEREALS,CEREAL PREPRTNS.	1	No Quantity							11565			0
S3	2016	2016	2016	2	0	2	Export	579	Norway	NOR	566	Nigeria	NGA								04	CEREALS,CEREAL PREPRTNS.	1	No Quantity							10913			0
S3	2016	2016	2016	2	0	2	Export	579	Norway	NOR	616	Poland	POL								04	CEREALS,CEREAL PREPRTNS.	1	No Quantity							20321			0
S3	2016	2016	2016	2	0	2	Export	579	Norway	NOR	620	Portugal	PRT								04	CEREALS,CEREAL PREPRTNS.	1	No Quantity							13964			0
S3	2016	2016	2016	2	0	2	Export	579	Norway	NOR	634	Qatar	QAT								04	CEREALS,CEREAL PREPRTNS.	1	No Quantity							2027			0
S3	2016	2016	2016	2	0	2	Export	579	Norway	NOR	642	Romania	ROU								04	CEREALS,CEREAL PREPRTNS.	1	No Quantity							6613			0
S3	2016	2016	2016	2	0	2	Export	579	Norway	NOR	643	Russian Federation	RUS								04	CEREALS,CEREAL PREPRTNS.	1	No Quantity							21700			0
S3	2016	2016	2016	2	0	2	Export	579	Norway	NOR	682	Saudi Arabia	SAU								04	CEREALS,CEREAL PREPRTNS.	1	No Quantity							28399			0
S3	2016	2016	2016	2	0	2	Export	579	Norway	NOR	699	India	IND								04	CEREALS,CEREAL PREPRTNS.	1	No Quantity							17430			0
S3	2016	2016	2016	2	0	2	Export	579	Norway	NOR	702	Singapore	SGP								04	CEREALS,CEREAL PREPRTNS.	1	No Quantity							280829			0
S3	2016	2016	2016	2	0	2	Export	579	Norway	NOR	704	Viet Nam	VNM								04	CEREALS,CEREAL PREPRTNS.	1	No Quantity							7791			0
S3	2016	2016	2016	2	0	2	Export	579	Norway	NOR	706	Somalia	SOM								04	CEREALS,CEREAL PREPRTNS.	1	No Quantity							129011			0
S3	2016	2016	2016	2	0	2	Export	579	Norway	NOR	710	South Africa	ZAF								04	CEREALS,CEREAL PREPRTNS.	1	No Quantity							55518			0
S3	2016	2016	2016	2	0	2	Export	579	Norway	NOR	724	Spain	ESP								04	CEREALS,CEREAL PREPRTNS.	1	No Quantity							174610			0
S3	2016	2016	2016	2	0	2	Export	579	Norway	NOR	752	Sweden	SWE								04	CEREALS,CEREAL PREPRTNS.	1	No Quantity							9597042			0
S3	2016	2016	2016	2	0	2	Export	579	Norway	NOR	757	Switzerland	CHE								04	CEREALS,CEREAL PREPRTNS.	1	No Quantity							1626			0
S3	2016	2016	2016	2	0	2	Export	579	Norway	NOR	764	Thailand	THA								04	CEREALS,CEREAL PREPRTNS.	1	No Quantity							264906			0
S3	2016	2016	2016	2	0	2	Export	579	Norway	NOR	784	United Arab Emirates	ARE								04	CEREALS,CEREAL PREPRTNS.	1	No Quantity							173593			0
S3	2016	2016	2016	2	0	2	Export	579	Norway	NOR	804	Ukraine	UKR								04	CEREALS,CEREAL PREPRTNS.	1	No Quantity							4412			0
S3	2016	2016	2016	2	0	2	Export	579	Norway	NOR	818	Egypt	EGY								04	CEREALS,CEREAL PREPRTNS.	1	No Quantity							23734			0
S3	2016	2016	2016	2	0	2	Export	579	Norway	NOR	826	United Kingdom	GBR								04	CEREALS,CEREAL PREPRTNS.	1	No Quantity							810708			0
S3	2016	2016	2016	2	0	2	Export	579	Norway	NOR	842	USA	USA								04	CEREALS,CEREAL PREPRTNS.	1	No Quantity							2360800			0
S3	2016	2016	2016	2	0	2	Export	579	Norway	NOR	858	Uruguay	URY								04	CEREALS,CEREAL PREPRTNS.	1	No Quantity							5542			0
S3	2016	2016	2016	2	0	2	Export	585	Palau	PLW	0	World	WLD								04	CEREALS,CEREAL PREPRTNS.	1	No Quantity							58591			0
S3	2016	2016	2016	2	0	2	Export	585	Palau	PLW	392	Japan	JPN								04	CEREALS,CEREAL PREPRTNS.	1	No Quantity							10718			0
S3	2016	2016	2016	2	0	2	Export	585	Palau	PLW	583	FS Micronesia	FSM								04	CEREALS,CEREAL PREPRTNS.	1	No Quantity							47318			0
S3	2016	2016	2016	2	0	2	Export	585	Palau	PLW	899	Areas, nes									04	CEREALS,CEREAL PREPRTNS.	1	No Quantity							555			0
S3	2016	2016	2016	2	0	2	Export	579	Norway	NOR	0	World	WLD								05	VEGETABLES AND FRUIT	1	No Quantity							29271124			0
S3	2016	2016	2016	2	0	2	Export	579	Norway	NOR	40	Austria	AUT								05	VEGETABLES AND FRUIT	1	No Quantity							6153			0
S3	2016	2016	2016	2	0	2	Export	579	Norway	NOR	44	Bahamas	BHS								05	VEGETABLES AND FRUIT	1	No Quantity							3577			0
S3	2016	2016	2016	2	0	2	Export	579	Norway	NOR	56	Belgium	BEL								05	VEGETABLES AND FRUIT	1	No Quantity							189620			0
S3	2016	2016	2016	2	0	2	Export	579	Norway	NOR	124	Canada	CAN								05	VEGETABLES AND FRUIT	1	No Quantity							5883			0
S3	2016	2016	2016	2	0	2	Export	579	Norway	NOR	152	Chile	CHL								05	VEGETABLES AND FRUIT	1	No Quantity							1594			0
S3	2016	2016	2016	2	0	2	Export	579	Norway	NOR	156	China	CHN								05	VEGETABLES AND FRUIT	1	No Quantity							335			0
S3	2016	2016	2016	2	0	2	Export	579	Norway	NOR	203	Czechia	CZE								05	VEGETABLES AND FRUIT	1	No Quantity							226813			0
S3	2016	2016	2016	2	0	2	Export	579	Norway	NOR	208	Denmark	DNK								05	VEGETABLES AND FRUIT	1	No Quantity							1829096			0
S3	2016	2016	2016	2	0	2	Export	579	Norway	NOR	232	Eritrea	ERI								05	VEGETABLES AND FRUIT	1	No Quantity							227			0
S3	2016	2016	2016	2	0	2	Export	579	Norway	NOR	233	Estonia	EST								05	VEGETABLES AND FRUIT	1	No Quantity							122090			0
S3	2016	2016	2016	2	0	2	Export	579	Norway	NOR	234	Faeroe Isds	FRO								05	VEGETABLES AND FRUIT	1	No Quantity							18517			0
S3	2016	2016	2016	2	0	2	Export	579	Norway	NOR	246	Finland	FIN								05	VEGETABLES AND FRUIT	1	No Quantity							809905			0
S3	2016	2016	2016	2	0	2	Export	579	Norway	NOR	251	France	FRA								05	VEGETABLES AND FRUIT	1	No Quantity							416352			0
S3	2016	2016	2016	2	0	2	Export	579	Norway	NOR	276	Germany	DEU								05	VEGETABLES AND FRUIT	1	No Quantity							1698306			0
S3	2016	2016	2016	2	0	2	Export	579	Norway	NOR	344	China, Hong Kong SAR	HKG								05	VEGETABLES AND FRUIT	1	No Quantity							11677			0
S3	2016	2016	2016	2	0	2	Export	579	Norway	NOR	352	Iceland	ISL								05	VEGETABLES AND FRUIT	1	No Quantity							33397			0
S3	2016	2016	2016	2	0	2	Export	579	Norway	NOR	372	Ireland	IRL								05	VEGETABLES AND FRUIT	1	No Quantity							655944			0
S3	2016	2016	2016	2	0	2	Export	579	Norway	NOR	376	Israel	ISR								05	VEGETABLES AND FRUIT	1	No Quantity							14764			0
S3	2016	2016	2016	2	0	2	Export	579	Norway	NOR	381	Italy	ITA								05	VEGETABLES AND FRUIT	1	No Quantity							332683			0
S3	2016	2016	2016	2	0	2	Export	579	Norway	NOR	392	Japan	JPN								05	VEGETABLES AND FRUIT	1	No Quantity							17177			0
S3	2016	2016	2016	2	0	2	Export	579	Norway	NOR	398	Kazakhstan	KAZ								05	VEGETABLES AND FRUIT	1	No Quantity							19416			0
S3	2016	2016	2016	2	0	2	Export	579	Norway	NOR	440	Lithuania	LTU								05	VEGETABLES AND FRUIT	1	No Quantity							36769			0
S3	2016	2016	2016	2	0	2	Export	579	Norway	NOR	528	Netherlands	NLD								05	VEGETABLES AND FRUIT	1	No Quantity							2909382			0
S3	2016	2016	2016	2	0	2	Export	579	Norway	NOR	566	Nigeria	NGA								05	VEGETABLES AND FRUIT	1	No Quantity							2772			0
S3	2016	2016	2016	2	0	2	Export	579	Norway	NOR	616	Poland	POL								05	VEGETABLES AND FRUIT	1	No Quantity							351504			0
S3	2016	2016	2016	2	0	2	Export	579	Norway	NOR	643	Russian Federation	RUS								05	VEGETABLES AND FRUIT	1	No Quantity							16900			0
S3	2016	2016	2016	2	0	2	Export	579	Norway	NOR	682	Saudi Arabia	SAU								05	VEGETABLES AND FRUIT	1	No Quantity							191			0
S3	2016	2016	2016	2	0	2	Export	579	Norway	NOR	688	Serbia	SRB								05	VEGETABLES AND FRUIT	1	No Quantity							106925			0
S3	2016	2016	2016	2	0	2	Export	579	Norway	NOR	710	South Africa	ZAF								05	VEGETABLES AND FRUIT	1	No Quantity							41682			0
S3	2016	2016	2016	2	0	2	Export	579	Norway	NOR	724	Spain	ESP								05	VEGETABLES AND FRUIT	1	No Quantity							149297			0
S3	2016	2016	2016	2	0	2	Export	579	Norway	NOR	752	Sweden	SWE								05	VEGETABLES AND FRUIT	1	No Quantity							16970860			0
S3	2016	2016	2016	2	0	2	Export	579	Norway	NOR	764	Thailand	THA								05	VEGETABLES AND FRUIT	1	No Quantity							109803			0
S3	2016	2016	2016	2	0	2	Export	579	Norway	NOR	792	Turkey	TUR								05	VEGETABLES AND FRUIT	1	No Quantity							588393			0
S3	2016	2016	2016	2	0	2	Export	579	Norway	NOR	826	United Kingdom	GBR								05	VEGETABLES AND FRUIT	1	No Quantity							412194			0
S3	2016	2016	2016	2	0	2	Export	579	Norway	NOR	842	USA	USA								05	VEGETABLES AND FRUIT	1	No Quantity							1160925			0
S3	2016	2016	2016	2	0	2	Export	585	Palau	PLW	0	World	WLD								05	VEGETABLES AND FRUIT	1	No Quantity							72120			0
S3	2016	2016	2016	2	0	2	Export	585	Palau	PLW	316	Guam	GUM								05	VEGETABLES AND FRUIT	1	No Quantity							243			0
S3	2016	2016	2016	2	0	2	Export	585	Palau	PLW	842	USA	USA								05	VEGETABLES AND FRUIT	1	No Quantity							8085			0
S3	2016	2016	2016	2	0	2	Export	585	Palau	PLW	899	Areas, nes									05	VEGETABLES AND FRUIT	1	No Quantity							63792			0
S3	2016	2016	2016	2	0	2	Export	579	Norway	NOR	0	World	WLD								06	SUGAR,SUGR.PREPTNS,HONEY	1	No Quantity							8897876			0
S3	2016	2016	2016	2	0	2	Export	579	Norway	NOR	36	Australia	AUS								06	SUGAR,SUGR.PREPTNS,HONEY	1	No Quantity							923			0
S3	2016	2016	2016	2	0	2	Export	579	Norway	NOR	56	Belgium	BEL								06	SUGAR,SUGR.PREPTNS,HONEY	1	No Quantity							68711			0
S3	2016	2016	2016	2	0	2	Export	579	Norway	NOR	156	China	CHN								06	SUGAR,SUGR.PREPTNS,HONEY	1	No Quantity							363253			0
S3	2016	2016	2016	2	0	2	Export	579	Norway	NOR	208	Denmark	DNK								06	SUGAR,SUGR.PREPTNS,HONEY	1	No Quantity							176921			0
S3	2016	2016	2016	2	0	2	Export	579	Norway	NOR	233	Estonia	EST								06	SUGAR,SUGR.PREPTNS,HONEY	1	No Quantity							29377			0
S3	2016	2016	2016	2	0	2	Export	579	Norway	NOR	234	Faeroe Isds	FRO								06	SUGAR,SUGR.PREPTNS,HONEY	1	No Quantity							13441			0
S3	2016	2016	2016	2	0	2	Export	579	Norway	NOR	246	Finland	FIN								06	SUGAR,SUGR.PREPTNS,HONEY	1	No Quantity							362735			0
S3	2016	2016	2016	2	0	2	Export	579	Norway	NOR	251	France	FRA								06	SUGAR,SUGR.PREPTNS,HONEY	1	No Quantity							6902			0
S3	2016	2016	2016	2	0	2	Export	579	Norway	NOR	276	Germany	DEU								06	SUGAR,SUGR.PREPTNS,HONEY	1	No Quantity							5472537			0
S3	2016	2016	2016	2	0	2	Export	579	Norway	NOR	344	China, Hong Kong SAR	HKG								06	SUGAR,SUGR.PREPTNS,HONEY	1	No Quantity							8000			0
S3	2016	2016	2016	2	0	2	Export	579	Norway	NOR	352	Iceland	ISL								06	SUGAR,SUGR.PREPTNS,HONEY	1	No Quantity							97534			0
S3	2016	2016	2016	2	0	2	Export	579	Norway	NOR	381	Italy	ITA								06	SUGAR,SUGR.PREPTNS,HONEY	1	No Quantity							84658			0
S3	2016	2016	2016	2	0	2	Export	579	Norway	NOR	440	Lithuania	LTU								06	SUGAR,SUGR.PREPTNS,HONEY	1	No Quantity							369			0
S3	2016	2016	2016	2	0	2	Export	579	Norway	NOR	490	Other Asia, nes									06	SUGAR,SUGR.PREPTNS,HONEY	1	No Quantity							1392			0
S3	2016	2016	2016	2	0	2	Export	579	Norway	NOR	528	Netherlands	NLD								06	SUGAR,SUGR.PREPTNS,HONEY	1	No Quantity							4626			0
S3	2016	2016	2016	2	0	2	Export	579	Norway	NOR	616	Poland	POL								06	SUGAR,SUGR.PREPTNS,HONEY	1	No Quantity							14855			0
S3	2016	2016	2016	2	0	2	Export	579	Norway	NOR	643	Russian Federation	RUS								06	SUGAR,SUGR.PREPTNS,HONEY	1	No Quantity							1766			0
S3	2016	2016	2016	2	0	2	Export	579	Norway	NOR	702	Singapore	SGP								06	SUGAR,SUGR.PREPTNS,HONEY	1	No Quantity							82927			0
S3	2016	2016	2016	2	0	2	Export	579	Norway	NOR	724	Spain	ESP								06	SUGAR,SUGR.PREPTNS,HONEY	1	No Quantity							5286			0
S3	2016	2016	2016	2	0	2	Export	579	Norway	NOR	752	Sweden	SWE								06	SUGAR,SUGR.PREPTNS,HONEY	1	No Quantity							2062641			0
S3	2016	2016	2016	2	0	2	Export	579	Norway	NOR	757	Switzerland	CHE								06	SUGAR,SUGR.PREPTNS,HONEY	1	No Quantity							1942			0
S3	2016	2016	2016	2	0	2	Export	579	Norway	NOR	784	United Arab Emirates	ARE								06	SUGAR,SUGR.PREPTNS,HONEY	1	No Quantity							125			0
S3	2016	2016	2016	2	0	2	Export	579	Norway	NOR	792	Turkey	TUR								06	SUGAR,SUGR.PREPTNS,HONEY	1	No Quantity							8297			0
S3	2016	2016	2016	2	0	2	Export	579	Norway	NOR	826	United Kingdom	GBR								06	SUGAR,SUGR.PREPTNS,HONEY	1	No Quantity							3757			0
S3	2016	2016	2016	2	0	2	Export	579	Norway	NOR	842	USA	USA								06	SUGAR,SUGR.PREPTNS,HONEY	1	No Quantity							24902			0
S3	2016	2016	2016	2	0	2	Export	579	Norway	NOR	0	World	WLD								07	COFFEE,TEA,COCOA,SPICES	1	No Quantity							41291561			0
S3	2016	2016	2016	2	0	2	Export	579	Norway	NOR	36	Australia	AUS								07	COFFEE,TEA,COCOA,SPICES	1	No Quantity							597			0
S3	2016	2016	2016	2	0	2	Export	579	Norway	NOR	40	Austria	AUT								07	COFFEE,TEA,COCOA,SPICES	1	No Quantity							8222			0
S3	2016	2016	2016	2	0	2	Export	579	Norway	NOR	56	Belgium	BEL								07	COFFEE,TEA,COCOA,SPICES	1	No Quantity							2939			0
S3	2016	2016	2016	2	0	2	Export	579	Norway	NOR	76	Brazil	BRA								07	COFFEE,TEA,COCOA,SPICES	1	No Quantity							5043			0
S3	2016	2016	2016	2	0	2	Export	579	Norway	NOR	124	Canada	CAN								07	COFFEE,TEA,COCOA,SPICES	1	No Quantity							600			0
S3	2016	2016	2016	2	0	2	Export	579	Norway	NOR	156	China	CHN								07	COFFEE,TEA,COCOA,SPICES	1	No Quantity							10935			0
S3	2016	2016	2016	2	0	2	Export	579	Norway	NOR	203	Czechia	CZE								07	COFFEE,TEA,COCOA,SPICES	1	No Quantity							35168			0
S3	2016	2016	2016	2	0	2	Export	579	Norway	NOR	208	Denmark	DNK								07	COFFEE,TEA,COCOA,SPICES	1	No Quantity							5379506			0
S3	2016	2016	2016	2	0	2	Export	579	Norway	NOR	233	Estonia	EST								07	COFFEE,TEA,COCOA,SPICES	1	No Quantity							1929			0
S3	2016	2016	2016	2	0	2	Export	579	Norway	NOR	234	Faeroe Isds	FRO								07	COFFEE,TEA,COCOA,SPICES	1	No Quantity							19610			0
S3	2016	2016	2016	2	0	2	Export	579	Norway	NOR	246	Finland	FIN								07	COFFEE,TEA,COCOA,SPICES	1	No Quantity							462028			0
S3	2016	2016	2016	2	0	2	Export	579	Norway	NOR	251	France	FRA								07	COFFEE,TEA,COCOA,SPICES	1	No Quantity							89042			0
S3	2016	2016	2016	2	0	2	Export	579	Norway	NOR	276	Germany	DEU								07	COFFEE,TEA,COCOA,SPICES	1	No Quantity							5473961			0
S3	2016	2016	2016	2	0	2	Export	579	Norway	NOR	300	Greece	GRC								07	COFFEE,TEA,COCOA,SPICES	1	No Quantity							12343			0
S3	2016	2016	2016	2	0	2	Export	579	Norway	NOR	344	China, Hong Kong SAR	HKG								07	COFFEE,TEA,COCOA,SPICES	1	No Quantity							44425			0
S3	2016	2016	2016	2	0	2	Export	579	Norway	NOR	352	Iceland	ISL								07	COFFEE,TEA,COCOA,SPICES	1	No Quantity							120937			0
S3	2016	2016	2016	2	0	2	Export	579	Norway	NOR	372	Ireland	IRL								07	COFFEE,TEA,COCOA,SPICES	1	No Quantity							901			0
S3	2016	2016	2016	2	0	2	Export	579	Norway	NOR	392	Japan	JPN								07	COFFEE,TEA,COCOA,SPICES	1	No Quantity							18988			0
S3	2016	2016	2016	2	0	2	Export	579	Norway	NOR	400	Jordan	JOR								07	COFFEE,TEA,COCOA,SPICES	1	No Quantity							6022			0
S3	2016	2016	2016	2	0	2	Export	579	Norway	NOR	414	Kuwait	KWT								07	COFFEE,TEA,COCOA,SPICES	1	No Quantity							2853			0
S3	2016	2016	2016	2	0	2	Export	579	Norway	NOR	440	Lithuania	LTU								07	COFFEE,TEA,COCOA,SPICES	1	No Quantity							178945			0
S3	2016	2016	2016	2	0	2	Export	579	Norway	NOR	442	Luxembourg	LUX								07	COFFEE,TEA,COCOA,SPICES	1	No Quantity							1334			0
S3	2016	2016	2016	2	0	2	Export	579	Norway	NOR	484	Mexico	MEX								07	COFFEE,TEA,COCOA,SPICES	1	No Quantity							1705			0
S3	2016	2016	2016	2	0	2	Export	579	Norway	NOR	490	Other Asia, nes									07	COFFEE,TEA,COCOA,SPICES	1	No Quantity							8930			0
S3	2016	2016	2016	2	0	2	Export	579	Norway	NOR	528	Netherlands	NLD								07	COFFEE,TEA,COCOA,SPICES	1	No Quantity							698943			0
S3	2016	2016	2016	2	0	2	Export	579	Norway	NOR	616	Poland	POL								07	COFFEE,TEA,COCOA,SPICES	1	No Quantity							396681			0
S3	2016	2016	2016	2	0	2	Export	579	Norway	NOR	634	Qatar	QAT								07	COFFEE,TEA,COCOA,SPICES	1	No Quantity							968			0
S3	2016	2016	2016	2	0	2	Export	579	Norway	NOR	643	Russian Federation	RUS								07	COFFEE,TEA,COCOA,SPICES	1	No Quantity							19459			0
S3	2016	2016	2016	2	0	2	Export	579	Norway	NOR	682	Saudi Arabia	SAU								07	COFFEE,TEA,COCOA,SPICES	1	No Quantity							159			0
S3	2016	2016	2016	2	0	2	Export	579	Norway	NOR	688	Serbia	SRB								07	COFFEE,TEA,COCOA,SPICES	1	No Quantity							1512			0
S3	2016	2016	2016	2	0	2	Export	579	Norway	NOR	699	India	IND								07	COFFEE,TEA,COCOA,SPICES	1	No Quantity							42751			0
S3	2016	2016	2016	2	0	2	Export	579	Norway	NOR	703	Slovakia	SVK								07	COFFEE,TEA,COCOA,SPICES	1	No Quantity							1333			0
S3	2016	2016	2016	2	0	2	Export	579	Norway	NOR	710	South Africa	ZAF								07	COFFEE,TEA,COCOA,SPICES	1	No Quantity							1735			0
S3	2016	2016	2016	2	0	2	Export	579	Norway	NOR	724	Spain	ESP								07	COFFEE,TEA,COCOA,SPICES	1	No Quantity							169478			0
S3	2016	2016	2016	2	0	2	Export	579	Norway	NOR	752	Sweden	SWE								07	COFFEE,TEA,COCOA,SPICES	1	No Quantity							27713027			0
S3	2016	2016	2016	2	0	2	Export	579	Norway	NOR	757	Switzerland	CHE								07	COFFEE,TEA,COCOA,SPICES	1	No Quantity							14858			0
S3	2016	2016	2016	2	0	2	Export	579	Norway	NOR	764	Thailand	THA								07	COFFEE,TEA,COCOA,SPICES	1	No Quantity							1255			0
S3	2016	2016	2016	2	0	2	Export	579	Norway	NOR	784	United Arab Emirates	ARE								07	COFFEE,TEA,COCOA,SPICES	1	No Quantity							1771			0
S3	2016	2016	2016	2	0	2	Export	579	Norway	NOR	826	United Kingdom	GBR								07	COFFEE,TEA,COCOA,SPICES	1	No Quantity							270342			0
S3	2016	2016	2016	2	0	2	Export	579	Norway	NOR	842	USA	USA								07	COFFEE,TEA,COCOA,SPICES	1	No Quantity							70328			0
S3	2016	2016	2016	2	0	2	Export	579	Norway	NOR	0	World	WLD								08	ANIMAL FEED STUFF	1	No Quantity							292163259			0
S3	2016	2016	2016	2	0	2	Export	579	Norway	NOR	36	Australia	AUS								08	ANIMAL FEED STUFF	1	No Quantity							1436799			0
S3	2016	2016	2016	2	0	2	Export	579	Norway	NOR	40	Austria	AUT								08	ANIMAL FEED STUFF	1	No Quantity							23253			0
S3	2016	2016	2016	2	0	2	Export	579	Norway	NOR	56	Belgium	BEL								08	ANIMAL FEED STUFF	1	No Quantity							1401621			0
S3	2016	2016	2016	2	0	2	Export	579	Norway	NOR	100	Bulgaria	BGR								08	ANIMAL FEED STUFF	1	No Quantity							40873			0
S3	2016	2016	2016	2	0	2	Export	579	Norway	NOR	116	Cambodia	KHM								08	ANIMAL FEED STUFF	1	No Quantity							4847			0
S3	2016	2016	2016	2	0	2	Export	579	Norway	NOR	124	Canada	CAN								08	ANIMAL FEED STUFF	1	No Quantity							9529521			0
S3	2016	2016	2016	2	0	2	Export	579	Norway	NOR	152	Chile	CHL								08	ANIMAL FEED STUFF	1	No Quantity							373698			0
S3	2016	2016	2016	2	0	2	Export	579	Norway	NOR	156	China	CHN								08	ANIMAL FEED STUFF	1	No Quantity							366950			0
S3	2016	2016	2016	2	0	2	Export	579	Norway	NOR	203	Czechia	CZE								08	ANIMAL FEED STUFF	1	No Quantity							678136			0
S3	2016	2016	2016	2	0	2	Export	579	Norway	NOR	208	Denmark	DNK								08	ANIMAL FEED STUFF	1	No Quantity							37349576			0
S3	2016	2016	2016	2	0	2	Export	579	Norway	NOR	234	Faeroe Isds	FRO								08	ANIMAL FEED STUFF	1	No Quantity							27147478			0
S3	2016	2016	2016	2	0	2	Export	579	Norway	NOR	246	Finland	FIN								08	ANIMAL FEED STUFF	1	No Quantity							18013713			0
S3	2016	2016	2016	2	0	2	Export	579	Norway	NOR	251	France	FRA								08	ANIMAL FEED STUFF	1	No Quantity							641999			0
S3	2016	2016	2016	2	0	2	Export	579	Norway	NOR	276	Germany	DEU								08	ANIMAL FEED STUFF	1	No Quantity							15089731			0
S3	2016	2016	2016	2	0	2	Export	579	Norway	NOR	300	Greece	GRC								08	ANIMAL FEED STUFF	1	No Quantity							2337729			0
S3	2016	2016	2016	2	0	2	Export	579	Norway	NOR	344	China, Hong Kong SAR	HKG								08	ANIMAL FEED STUFF	1	No Quantity							36366			0
S3	2016	2016	2016	2	0	2	Export	579	Norway	NOR	352	Iceland	ISL								08	ANIMAL FEED STUFF	1	No Quantity							12166779			0
S3	2016	2016	2016	2	0	2	Export	579	Norway	NOR	360	Indonesia	IDN								08	ANIMAL FEED STUFF	1	No Quantity							236291			0
S3	2016	2016	2016	2	0	2	Export	579	Norway	NOR	372	Ireland	IRL								08	ANIMAL FEED STUFF	1	No Quantity							114199			0
S3	2016	2016	2016	2	0	2	Export	579	Norway	NOR	376	Israel	ISR								08	ANIMAL FEED STUFF	1	No Quantity							963759			0
S3	2016	2016	2016	2	0	2	Export	579	Norway	NOR	381	Italy	ITA								08	ANIMAL FEED STUFF	1	No Quantity							5627639			0
S3	2016	2016	2016	2	0	2	Export	579	Norway	NOR	392	Japan	JPN								08	ANIMAL FEED STUFF	1	No Quantity							73069			0
S3	2016	2016	2016	2	0	2	Export	579	Norway	NOR	410	Rep. of Korea	KOR								08	ANIMAL FEED STUFF	1	No Quantity							239542			0
S3	2016	2016	2016	2	0	2	Export	579	Norway	NOR	440	Lithuania	LTU								08	ANIMAL FEED STUFF	1	No Quantity							78226			0
S3	2016	2016	2016	2	0	2	Export	579	Norway	NOR	458	Malaysia	MYS								08	ANIMAL FEED STUFF	1	No Quantity							12558			0
S3	2016	2016	2016	2	0	2	Export	579	Norway	NOR	484	Mexico	MEX								08	ANIMAL FEED STUFF	1	No Quantity							6312			0
S3	2016	2016	2016	2	0	2	Export	579	Norway	NOR	490	Other Asia, nes									08	ANIMAL FEED STUFF	1	No Quantity							1281844			0
S3	2016	2016	2016	2	0	2	Export	579	Norway	NOR	528	Netherlands	NLD								08	ANIMAL FEED STUFF	1	No Quantity							3523864			0
S3	2016	2016	2016	2	0	2	Export	579	Norway	NOR	616	Poland	POL								08	ANIMAL FEED STUFF	1	No Quantity							587689			0
S3	2016	2016	2016	2	0	2	Export	579	Norway	NOR	620	Portugal	PRT								08	ANIMAL FEED STUFF	1	No Quantity							45317			0
S3	2016	2016	2016	2	0	2	Export	579	Norway	NOR	643	Russian Federation	RUS								08	ANIMAL FEED STUFF	1	No Quantity							17805931			0
S3	2016	2016	2016	2	0	2	Export	579	Norway	NOR	688	Serbia	SRB								08	ANIMAL FEED STUFF	1	No Quantity							11030			0
S3	2016	2016	2016	2	0	2	Export	579	Norway	NOR	699	India	IND								08	ANIMAL FEED STUFF	1	No Quantity							5704			0
S3	2016	2016	2016	2	0	2	Export	579	Norway	NOR	704	Viet Nam	VNM								08	ANIMAL FEED STUFF	1	No Quantity							2872347			0
S3	2016	2016	2016	2	0	2	Export	579	Norway	NOR	705	Slovenia	SVN								08	ANIMAL FEED STUFF	1	No Quantity							10561			0
S3	2016	2016	2016	2	0	2	Export	579	Norway	NOR	724	Spain	ESP								08	ANIMAL FEED STUFF	1	No Quantity							1534372			0
S3	2016	2016	2016	2	0	2	Export	579	Norway	NOR	752	Sweden	SWE								08	ANIMAL FEED STUFF	1	No Quantity							77056095			0
S3	2016	2016	2016	2	0	2	Export	579	Norway	NOR	757	Switzerland	CHE								08	ANIMAL FEED STUFF	1	No Quantity							3946			0
S3	2016	2016	2016	2	0	2	Export	579	Norway	NOR	764	Thailand	THA								08	ANIMAL FEED STUFF	1	No Quantity							1639967			0
S3	2016	2016	2016	2	0	2	Export	579	Norway	NOR	784	United Arab Emirates	ARE								08	ANIMAL FEED STUFF	1	No Quantity							2797			0
S3	2016	2016	2016	2	0	2	Export	579	Norway	NOR	792	Turkey	TUR								08	ANIMAL FEED STUFF	1	No Quantity							494456			0
S3	2016	2016	2016	2	0	2	Export	579	Norway	NOR	818	Egypt	EGY								08	ANIMAL FEED STUFF	1	No Quantity							444397			0
S3	2016	2016	2016	2	0	2	Export	579	Norway	NOR	826	United Kingdom	GBR								08	ANIMAL FEED STUFF	1	No Quantity							39456392			0
S3	2016	2016	2016	2	0	2	Export	579	Norway	NOR	842	USA	USA								08	ANIMAL FEED STUFF	1	No Quantity							11395886			0
S3	2016	2016	2016	2	0	2	Export	579	Norway	NOR	0	World	WLD								09	MISC.EDIBLE PRODUCTS ETC	1	No Quantity							187675561			0
S3	2016	2016	2016	2	0	2	Export	579	Norway	NOR	31	Azerbaijan	AZE								09	MISC.EDIBLE PRODUCTS ETC	1	No Quantity							659			0
S3	2016	2016	2016	2	0	2	Export	579	Norway	NOR	32	Argentina	ARG								09	MISC.EDIBLE PRODUCTS ETC	1	No Quantity							123090			0
S3	2016	2016	2016	2	0	2	Export	579	Norway	NOR	36	Australia	AUS								09	MISC.EDIBLE PRODUCTS ETC	1	No Quantity							27936			0
S3	2016	2016	2016	2	0	2	Export	579	Norway	NOR	50	Bangladesh	BGD								09	MISC.EDIBLE PRODUCTS ETC	1	No Quantity							10839			0
S3	2016	2016	2016	2	0	2	Export	579	Norway	NOR	56	Belgium	BEL								09	MISC.EDIBLE PRODUCTS ETC	1	No Quantity							521085			0
S3	2016	2016	2016	2	0	2	Export	579	Norway	NOR	70	Bosnia Herzegovina	BIH								09	MISC.EDIBLE PRODUCTS ETC	1	No Quantity							19487			0
S3	2016	2016	2016	2	0	2	Export	579	Norway	NOR	76	Brazil	BRA								09	MISC.EDIBLE PRODUCTS ETC	1	No Quantity							3416			0
S3	2016	2016	2016	2	0	2	Export	579	Norway	NOR	124	Canada	CAN								09	MISC.EDIBLE PRODUCTS ETC	1	No Quantity							1283760			0
S3	2016	2016	2016	2	0	2	Export	579	Norway	NOR	144	Sri Lanka	LKA								09	MISC.EDIBLE PRODUCTS ETC	1	No Quantity							613			0
S3	2016	2016	2016	2	0	2	Export	579	Norway	NOR	152	Chile	CHL								09	MISC.EDIBLE PRODUCTS ETC	1	No Quantity							4140			0
S3	2016	2016	2016	2	0	2	Export	579	Norway	NOR	156	China	CHN								09	MISC.EDIBLE PRODUCTS ETC	1	No Quantity							2456560			0
S3	2016	2016	2016	2	0	2	Export	579	Norway	NOR	196	Cyprus	CYP								09	MISC.EDIBLE PRODUCTS ETC	1	No Quantity							24420			0
S3	2016	2016	2016	2	0	2	Export	579	Norway	NOR	203	Czechia	CZE								09	MISC.EDIBLE PRODUCTS ETC	1	No Quantity							3453173			0
S3	2016	2016	2016	2	0	2	Export	579	Norway	NOR	208	Denmark	DNK								09	MISC.EDIBLE PRODUCTS ETC	1	No Quantity							4097571			0
S3	2016	2016	2016	2	0	2	Export	579	Norway	NOR	232	Eritrea	ERI								09	MISC.EDIBLE PRODUCTS ETC	1	No Quantity							239			0
S3	2016	2016	2016	2	0	2	Export	579	Norway	NOR	233	Estonia	EST								09	MISC.EDIBLE PRODUCTS ETC	1	No Quantity							44395			0
S3	2016	2016	2016	2	0	2	Export	579	Norway	NOR	234	Faeroe Isds	FRO								09	MISC.EDIBLE PRODUCTS ETC	1	No Quantity							577801			0
S3	2016	2016	2016	2	0	2	Export	579	Norway	NOR	246	Finland	FIN								09	MISC.EDIBLE PRODUCTS ETC	1	No Quantity							8276341			0
S3	2016	2016	2016	2	0	2	Export	579	Norway	NOR	251	France	FRA								09	MISC.EDIBLE PRODUCTS ETC	1	No Quantity							744060			0
S3	2016	2016	2016	2	0	2	Export	579	Norway	NOR	276	Germany	DEU								09	MISC.EDIBLE PRODUCTS ETC	1	No Quantity							15541502			0
S3	2016	2016	2016	2	0	2	Export	579	Norway	NOR	300	Greece	GRC								09	MISC.EDIBLE PRODUCTS ETC	1	No Quantity							530047			0
S3	2016	2016	2016	2	0	2	Export	579	Norway	NOR	304	Greenland	GRL								09	MISC.EDIBLE PRODUCTS ETC	1	No Quantity							11805			0
S3	2016	2016	2016	2	0	2	Export	579	Norway	NOR	320	Guatemala	GTM								09	MISC.EDIBLE PRODUCTS ETC	1	No Quantity							14164			0
S3	2016	2016	2016	2	0	2	Export	579	Norway	NOR	344	China, Hong Kong SAR	HKG								09	MISC.EDIBLE PRODUCTS ETC	1	No Quantity							779177			0
S3	2016	2016	2016	2	0	2	Export	579	Norway	NOR	348	Hungary	HUN								09	MISC.EDIBLE PRODUCTS ETC	1	No Quantity							22223			0
S3	2016	2016	2016	2	0	2	Export	579	Norway	NOR	352	Iceland	ISL								09	MISC.EDIBLE PRODUCTS ETC	1	No Quantity							1670910			0
S3	2016	2016	2016	2	0	2	Export	579	Norway	NOR	360	Indonesia	IDN								09	MISC.EDIBLE PRODUCTS ETC	1	No Quantity							129351			0
S3	2016	2016	2016	2	0	2	Export	579	Norway	NOR	372	Ireland	IRL								09	MISC.EDIBLE PRODUCTS ETC	1	No Quantity							97767			0
S3	2016	2016	2016	2	0	2	Export	579	Norway	NOR	381	Italy	ITA								09	MISC.EDIBLE PRODUCTS ETC	1	No Quantity							2311483			0
S3	2016	2016	2016	2	0	2	Export	579	Norway	NOR	392	Japan	JPN								09	MISC.EDIBLE PRODUCTS ETC	1	No Quantity							27898738			0
S3	2016	2016	2016	2	0	2	Export	579	Norway	NOR	398	Kazakhstan	KAZ								09	MISC.EDIBLE PRODUCTS ETC	1	No Quantity							76446			0
S3	2016	2016	2016	2	0	2	Export	579	Norway	NOR	400	Jordan	JOR								09	MISC.EDIBLE PRODUCTS ETC	1	No Quantity							67821			0
S3	2016	2016	2016	2	0	2	Export	579	Norway	NOR	404	Kenya	KEN								09	MISC.EDIBLE PRODUCTS ETC	1	No Quantity							1257			0
S3	2016	2016	2016	2	0	2	Export	579	Norway	NOR	410	Rep. of Korea	KOR								09	MISC.EDIBLE PRODUCTS ETC	1	No Quantity							18935303			0
S3	2016	2016	2016	2	0	2	Export	579	Norway	NOR	414	Kuwait	KWT								09	MISC.EDIBLE PRODUCTS ETC	1	No Quantity							22821			0
S3	2016	2016	2016	2	0	2	Export	579	Norway	NOR	422	Lebanon	LBN								09	MISC.EDIBLE PRODUCTS ETC	1	No Quantity							12421			0
S3	2016	2016	2016	2	0	2	Export	579	Norway	NOR	428	Latvia	LVA								09	MISC.EDIBLE PRODUCTS ETC	1	No Quantity							6291			0
S3	2016	2016	2016	2	0	2	Export	579	Norway	NOR	430	Liberia	LBR								09	MISC.EDIBLE PRODUCTS ETC	1	No Quantity							7506			0
S3	2016	2016	2016	2	0	2	Export	579	Norway	NOR	440	Lithuania	LTU								09	MISC.EDIBLE PRODUCTS ETC	1	No Quantity							361423			0
S3	2016	2016	2016	2	0	2	Export	579	Norway	NOR	458	Malaysia	MYS								09	MISC.EDIBLE PRODUCTS ETC	1	No Quantity							180973			0
S3	2016	2016	2016	2	0	2	Export	579	Norway	NOR	480	Mauritius	MUS								09	MISC.EDIBLE PRODUCTS ETC	1	No Quantity							1193			0
S3	2016	2016	2016	2	0	2	Export	579	Norway	NOR	484	Mexico	MEX								09	MISC.EDIBLE PRODUCTS ETC	1	No Quantity							38547			0
S3	2016	2016	2016	2	0	2	Export	579	Norway	NOR	490	Other Asia, nes									09	MISC.EDIBLE PRODUCTS ETC	1	No Quantity							658343			0
S3	2016	2016	2016	2	0	2	Export	579	Norway	NOR	516	Namibia	NAM								09	MISC.EDIBLE PRODUCTS ETC	1	No Quantity							2165			0
S3	2016	2016	2016	2	0	2	Export	579	Norway	NOR	528	Netherlands	NLD								09	MISC.EDIBLE PRODUCTS ETC	1	No Quantity							7081811			0
S3	2016	2016	2016	2	0	2	Export	579	Norway	NOR	608	Philippines	PHL								09	MISC.EDIBLE PRODUCTS ETC	1	No Quantity							946580			0
S3	2016	2016	2016	2	0	2	Export	579	Norway	NOR	616	Poland	POL								09	MISC.EDIBLE PRODUCTS ETC	1	No Quantity							3320154			0
S3	2016	2016	2016	2	0	2	Export	579	Norway	NOR	642	Romania	ROU								09	MISC.EDIBLE PRODUCTS ETC	1	No Quantity							443044			0
S3	2016	2016	2016	2	0	2	Export	579	Norway	NOR	643	Russian Federation	RUS								09	MISC.EDIBLE PRODUCTS ETC	1	No Quantity							59019			0
S3	2016	2016	2016	2	0	2	Export	579	Norway	NOR	682	Saudi Arabia	SAU								09	MISC.EDIBLE PRODUCTS ETC	1	No Quantity							49496			0
S3	2016	2016	2016	2	0	2	Export	579	Norway	NOR	688	Serbia	SRB								09	MISC.EDIBLE PRODUCTS ETC	1	No Quantity							12766			0
S3	2016	2016	2016	2	0	2	Export	579	Norway	NOR	699	India	IND								09	MISC.EDIBLE PRODUCTS ETC	1	No Quantity							661			0
S3	2016	2016	2016	2	0	2	Export	579	Norway	NOR	702	Singapore	SGP								09	MISC.EDIBLE PRODUCTS ETC	1	No Quantity							14168			0
S3	2016	2016	2016	2	0	2	Export	579	Norway	NOR	704	Viet Nam	VNM								09	MISC.EDIBLE PRODUCTS ETC	1	No Quantity							94404			0
S3	2016	2016	2016	2	0	2	Export	579	Norway	NOR	705	Slovenia	SVN								09	MISC.EDIBLE PRODUCTS ETC	1	No Quantity							61911			0
S3	2016	2016	2016	2	0	2	Export	579	Norway	NOR	710	South Africa	ZAF								09	MISC.EDIBLE PRODUCTS ETC	1	No Quantity							145577			0
S3	2016	2016	2016	2	0	2	Export	579	Norway	NOR	724	Spain	ESP								09	MISC.EDIBLE PRODUCTS ETC	1	No Quantity							347692			0
S3	2016	2016	2016	2	0	2	Export	579	Norway	NOR	729	Sudan	SDN								09	MISC.EDIBLE PRODUCTS ETC	1	No Quantity							20687			0
S3	2016	2016	2016	2	0	2	Export	579	Norway	NOR	752	Sweden	SWE								09	MISC.EDIBLE PRODUCTS ETC	1	No Quantity							23122440			0
S3	2016	2016	2016	2	0	2	Export	579	Norway	NOR	757	Switzerland	CHE								09	MISC.EDIBLE PRODUCTS ETC	1	No Quantity							8691640			0
S3	2016	2016	2016	2	0	2	Export	579	Norway	NOR	764	Thailand	THA								09	MISC.EDIBLE PRODUCTS ETC	1	No Quantity							801477			0
S3	2016	2016	2016	2	0	2	Export	579	Norway	NOR	784	United Arab Emirates	ARE								09	MISC.EDIBLE PRODUCTS ETC	1	No Quantity							6773			0
S3	2016	2016	2016	2	0	2	Export	579	Norway	NOR	792	Turkey	TUR								09	MISC.EDIBLE PRODUCTS ETC	1	No Quantity							186001			0
S3	2016	2016	2016	2	0	2	Export	579	Norway	NOR	804	Ukraine	UKR								09	MISC.EDIBLE PRODUCTS ETC	1	No Quantity							3438			0
S3	2016	2016	2016	2	0	2	Export	579	Norway	NOR	826	United Kingdom	GBR								09	MISC.EDIBLE PRODUCTS ETC	1	No Quantity							5405554			0
S3	2016	2016	2016	2	0	2	Export	579	Norway	NOR	842	USA	USA								09	MISC.EDIBLE PRODUCTS ETC	1	No Quantity							45811008			0
S3	2016	2016	2016	2	0	2	Export	585	Palau	PLW	0	World	WLD								09	MISC.EDIBLE PRODUCTS ETC	1	No Quantity							5			0
S3	2016	2016	2016	2	0	2	Export	585	Palau	PLW	899	Areas, nes									09	MISC.EDIBLE PRODUCTS ETC	1	No Quantity							5			0
S3	2016	2016	2016	2	0	2	Export	579	Norway	NOR	0	World	WLD								11	BEVERAGES	1	No Quantity							116971509			0
S3	2016	2016	2016	2	0	2	Export	579	Norway	NOR	31	Azerbaijan	AZE								11	BEVERAGES	1	No Quantity							11119			0
S3	2016	2016	2016	2	0	2	Export	579	Norway	NOR	32	Argentina	ARG								11	BEVERAGES	1	No Quantity							9623			0
S3	2016	2016	2016	2	0	2	Export	579	Norway	NOR	36	Australia	AUS								11	BEVERAGES	1	No Quantity							4112552			0
S3	2016	2016	2016	2	0	2	Export	579	Norway	NOR	40	Austria	AUT								11	BEVERAGES	1	No Quantity							117552			0
S3	2016	2016	2016	2	0	2	Export	579	Norway	NOR	44	Bahamas	BHS								11	BEVERAGES	1	No Quantity							238			0
S3	2016	2016	2016	2	0	2	Export	579	Norway	NOR	48	Bahrain	BHR								11	BEVERAGES	1	No Quantity							241937			0
S3	2016	2016	2016	2	0	2	Export	579	Norway	NOR	56	Belgium	BEL								11	BEVERAGES	1	No Quantity							119939			0
S3	2016	2016	2016	2	0	2	Export	579	Norway	NOR	76	Brazil	BRA								11	BEVERAGES	1	No Quantity							235290			0
S3	2016	2016	2016	2	0	2	Export	579	Norway	NOR	100	Bulgaria	BGR								11	BEVERAGES	1	No Quantity							117874			0
S3	2016	2016	2016	2	0	2	Export	579	Norway	NOR	120	Cameroon	CMR								11	BEVERAGES	1	No Quantity							4518			0
S3	2016	2016	2016	2	0	2	Export	579	Norway	NOR	124	Canada	CAN								11	BEVERAGES	1	No Quantity							1636449			0
S3	2016	2016	2016	2	0	2	Export	579	Norway	NOR	144	Sri Lanka	LKA								11	BEVERAGES	1	No Quantity							1485			0
S3	2016	2016	2016	2	0	2	Export	579	Norway	NOR	152	Chile	CHL								11	BEVERAGES	1	No Quantity							5421			0
S3	2016	2016	2016	2	0	2	Export	579	Norway	NOR	156	China	CHN								11	BEVERAGES	1	No Quantity							3219131			0
S3	2016	2016	2016	2	0	2	Export	579	Norway	NOR	191	Croatia	HRV								11	BEVERAGES	1	No Quantity							81843			0
S3	2016	2016	2016	2	0	2	Export	579	Norway	NOR	196	Cyprus	CYP								11	BEVERAGES	1	No Quantity							17493			0
S3	2016	2016	2016	2	0	2	Export	579	Norway	NOR	203	Czechia	CZE								11	BEVERAGES	1	No Quantity							87398			0
S3	2016	2016	2016	2	0	2	Export	579	Norway	NOR	208	Denmark	DNK								11	BEVERAGES	1	No Quantity							15681000			0
S3	2016	2016	2016	2	0	2	Export	579	Norway	NOR	218	Ecuador	ECU								11	BEVERAGES	1	No Quantity							1573			0
S3	2016	2016	2016	2	0	2	Export	579	Norway	NOR	233	Estonia	EST								11	BEVERAGES	1	No Quantity							514464			0
S3	2016	2016	2016	2	0	2	Export	579	Norway	NOR	234	Faeroe Isds	FRO								11	BEVERAGES	1	No Quantity							200764			0
S3	2016	2016	2016	2	0	2	Export	579	Norway	NOR	246	Finland	FIN								11	BEVERAGES	1	No Quantity							2044779			0
S3	2016	2016	2016	2	0	2	Export	579	Norway	NOR	251	France	FRA								11	BEVERAGES	1	No Quantity							1155819			0
S3	2016	2016	2016	2	0	2	Export	579	Norway	NOR	276	Germany	DEU								11	BEVERAGES	1	No Quantity							18978757			0
S3	2016	2016	2016	2	0	2	Export	579	Norway	NOR	288	Ghana	GHA								11	BEVERAGES	1	No Quantity							32178			0
S3	2016	2016	2016	2	0	2	Export	579	Norway	NOR	300	Greece	GRC								11	BEVERAGES	1	No Quantity							413388			0
S3	2016	2016	2016	2	0	2	Export	579	Norway	NOR	344	China, Hong Kong SAR	HKG								11	BEVERAGES	1	No Quantity							148896			0
S3	2016	2016	2016	2	0	2	Export	579	Norway	NOR	352	Iceland	ISL								11	BEVERAGES	1	No Quantity							400998			0
S3	2016	2016	2016	2	0	2	Export	579	Norway	NOR	372	Ireland	IRL								11	BEVERAGES	1	No Quantity							7639			0
S3	2016	2016	2016	2	0	2	Export	579	Norway	NOR	376	Israel	ISR								11	BEVERAGES	1	No Quantity							3283			0
S3	2016	2016	2016	2	0	2	Export	579	Norway	NOR	381	Italy	ITA								11	BEVERAGES	1	No Quantity							846169			0
S3	2016	2016	2016	2	0	2	Export	579	Norway	NOR	392	Japan	JPN								11	BEVERAGES	1	No Quantity							231350			0
S3	2016	2016	2016	2	0	2	Export	579	Norway	NOR	398	Kazakhstan	KAZ								11	BEVERAGES	1	No Quantity							8318			0
S3	2016	2016	2016	2	0	2	Export	579	Norway	NOR	410	Rep. of Korea	KOR								11	BEVERAGES	1	No Quantity							123069			0
S3	2016	2016	2016	2	0	2	Export	579	Norway	NOR	414	Kuwait	KWT								11	BEVERAGES	1	No Quantity							278252			0
S3	2016	2016	2016	2	0	2	Export	579	Norway	NOR	422	Lebanon	LBN								11	BEVERAGES	1	No Quantity							4040			0
S3	2016	2016	2016	2	0	2	Export	579	Norway	NOR	428	Latvia	LVA								11	BEVERAGES	1	No Quantity							98012			0
S3	2016	2016	2016	2	0	2	Export	579	Norway	NOR	440	Lithuania	LTU								11	BEVERAGES	1	No Quantity							54963			0
S3	2016	2016	2016	2	0	2	Export	579	Norway	NOR	442	Luxembourg	LUX								11	BEVERAGES	1	No Quantity							39602			0
S3	2016	2016	2016	2	0	2	Export	579	Norway	NOR	458	Malaysia	MYS								11	BEVERAGES	1	No Quantity							535			0
S3	2016	2016	2016	2	0	2	Export	579	Norway	NOR	470	Malta	MLT								11	BEVERAGES	1	No Quantity							1289			0
S3	2016	2016	2016	2	0	2	Export	579	Norway	NOR	484	Mexico	MEX								11	BEVERAGES	1	No Quantity							458846			0
S3	2016	2016	2016	2	0	2	Export	579	Norway	NOR	490	Other Asia, nes									11	BEVERAGES	1	No Quantity							35729			0
S3	2016	2016	2016	2	0	2	Export	579	Norway	NOR	528	Netherlands	NLD								11	BEVERAGES	1	No Quantity							934777			0
S3	2016	2016	2016	2	0	2	Export	579	Norway	NOR	554	New Zealand	NZL								11	BEVERAGES	1	No Quantity							5857			0
S3	2016	2016	2016	2	0	2	Export	579	Norway	NOR	566	Nigeria	NGA								11	BEVERAGES	1	No Quantity							17722			0
S3	2016	2016	2016	2	0	2	Export	579	Norway	NOR	616	Poland	POL								11	BEVERAGES	1	No Quantity							248025			0
S3	2016	2016	2016	2	0	2	Export	579	Norway	NOR	620	Portugal	PRT								11	BEVERAGES	1	No Quantity							59707			0
S3	2016	2016	2016	2	0	2	Export	579	Norway	NOR	634	Qatar	QAT								11	BEVERAGES	1	No Quantity							4877			0
S3	2016	2016	2016	2	0	2	Export	579	Norway	NOR	642	Romania	ROU								11	BEVERAGES	1	No Quantity							5391			0
S3	2016	2016	2016	2	0	2	Export	579	Norway	NOR	643	Russian Federation	RUS								11	BEVERAGES	1	No Quantity							98304			0
S3	2016	2016	2016	2	0	2	Export	579	Norway	NOR	682	Saudi Arabia	SAU								11	BEVERAGES	1	No Quantity							1004428			0
S3	2016	2016	2016	2	0	2	Export	579	Norway	NOR	699	India	IND								11	BEVERAGES	1	No Quantity							9180			0
S3	2016	2016	2016	2	0	2	Export	579	Norway	NOR	702	Singapore	SGP								11	BEVERAGES	1	No Quantity							231735			0
S3	2016	2016	2016	2	0	2	Export	579	Norway	NOR	704	Viet Nam	VNM								11	BEVERAGES	1	No Quantity							10075			0
S3	2016	2016	2016	2	0	2	Export	579	Norway	NOR	710	South Africa	ZAF								11	BEVERAGES	1	No Quantity							61639			0
S3	2016	2016	2016	2	0	2	Export	579	Norway	NOR	724	Spain	ESP								11	BEVERAGES	1	No Quantity							1137855			0
S3	2016	2016	2016	2	0	2	Export	579	Norway	NOR	752	Sweden	SWE								11	BEVERAGES	1	No Quantity							21867560			0
S3	2016	2016	2016	2	0	2	Export	579	Norway	NOR	757	Switzerland	CHE								11	BEVERAGES	1	No Quantity							518499			0
S3	2016	2016	2016	2	0	2	Export	579	Norway	NOR	764	Thailand	THA								11	BEVERAGES	1	No Quantity							408220			0
S3	2016	2016	2016	2	0	2	Export	579	Norway	NOR	768	Togo	TGO								11	BEVERAGES	1	No Quantity							18684			0
S3	2016	2016	2016	2	0	2	Export	579	Norway	NOR	784	United Arab Emirates	ARE								11	BEVERAGES	1	No Quantity							10885953			0
S3	2016	2016	2016	2	0	2	Export	579	Norway	NOR	792	Turkey	TUR								11	BEVERAGES	1	No Quantity							23661			0
S3	2016	2016	2016	2	0	2	Export	579	Norway	NOR	804	Ukraine	UKR								11	BEVERAGES	1	No Quantity							6501			0
S3	2016	2016	2016	2	0	2	Export	579	Norway	NOR	818	Egypt	EGY								11	BEVERAGES	1	No Quantity							12297			0
S3	2016	2016	2016	2	0	2	Export	579	Norway	NOR	826	United Kingdom	GBR								11	BEVERAGES	1	No Quantity							4652105			0
S3	2016	2016	2016	2	0	2	Export	579	Norway	NOR	842	USA	USA								11	BEVERAGES	1	No Quantity							22958758			0
S3	2016	2016	2016	2	0	2	Export	579	Norway	NOR	854	Burkina Faso	BFA								11	BEVERAGES	1	No Quantity							361			0
S3	2016	2016	2016	2	0	2	Export	579	Norway	NOR	858	Uruguay	URY								11	BEVERAGES	1	No Quantity							5762			0
S3	2016	2016	2016	2	0	2	Export	585	Palau	PLW	0	World	WLD								11	BEVERAGES	1	No Quantity							1500			0
S3	2016	2016	2016	2	0	2	Export	585	Palau	PLW	616	Poland	POL								11	BEVERAGES	1	No Quantity							1500			0
S3	2016	2016	2016	2	0	2	Export	579	Norway	NOR	0	World	WLD								12	TOBACCO,TOBACCO MANUFACT	1	No Quantity							1887423			0
S3	2016	2016	2016	2	0	2	Export	579	Norway	NOR	156	China	CHN								12	TOBACCO,TOBACCO MANUFACT	1	No Quantity							151730			0
S3	2016	2016	2016	2	0	2	Export	579	Norway	NOR	208	Denmark	DNK								12	TOBACCO,TOBACCO MANUFACT	1	No Quantity							59645			0
S3	2016	2016	2016	2	0	2	Export	579	Norway	NOR	276	Germany	DEU								12	TOBACCO,TOBACCO MANUFACT	1	No Quantity							3368			0
S3	2016	2016	2016	2	0	2	Export	579	Norway	NOR	344	China, Hong Kong SAR	HKG								12	TOBACCO,TOBACCO MANUFACT	1	No Quantity							136645			0
S3	2016	2016	2016	2	0	2	Export	579	Norway	NOR	372	Ireland	IRL								12	TOBACCO,TOBACCO MANUFACT	1	No Quantity							230988			0
S3	2016	2016	2016	2	0	2	Export	579	Norway	NOR	528	Netherlands	NLD								12	TOBACCO,TOBACCO MANUFACT	1	No Quantity							136			0
S3	2016	2016	2016	2	0	2	Export	579	Norway	NOR	643	Russian Federation	RUS								12	TOBACCO,TOBACCO MANUFACT	1	No Quantity							9034			0
S3	2016	2016	2016	2	0	2	Export	579	Norway	NOR	724	Spain	ESP								12	TOBACCO,TOBACCO MANUFACT	1	No Quantity							2304			0
S3	2016	2016	2016	2	0	2	Export	579	Norway	NOR	752	Sweden	SWE								12	TOBACCO,TOBACCO MANUFACT	1	No Quantity							1293573			0
S3	2016	2016	2016	2	0	2	Export	579	Norway	NOR	0	World	WLD								21	HIDES,SKINS,FURSKINS,RAW	1	No Quantity							83251006			0
S3	2016	2016	2016	2	0	2	Export	579	Norway	NOR	56	Belgium	BEL								21	HIDES,SKINS,FURSKINS,RAW	1	No Quantity							161134			0
S3	2016	2016	2016	2	0	2	Export	579	Norway	NOR	124	Canada	CAN								21	HIDES,SKINS,FURSKINS,RAW	1	No Quantity							11008			0
S3	2016	2016	2016	2	0	2	Export	579	Norway	NOR	156	China	CHN								21	HIDES,SKINS,FURSKINS,RAW	1	No Quantity							1348659			0
S3	2016	2016	2016	2	0	2	Export	579	Norway	NOR	208	Denmark	DNK								21	HIDES,SKINS,FURSKINS,RAW	1	No Quantity							34802446			0
S3	2016	2016	2016	2	0	2	Export	579	Norway	NOR	233	Estonia	EST								21	HIDES,SKINS,FURSKINS,RAW	1	No Quantity							27591			0
S3	2016	2016	2016	2	0	2	Export	579	Norway	NOR	246	Finland	FIN								21	HIDES,SKINS,FURSKINS,RAW	1	No Quantity							18774977			0
S3	2016	2016	2016	2	0	2	Export	579	Norway	NOR	251	France	FRA								21	HIDES,SKINS,FURSKINS,RAW	1	No Quantity							14535			0
S3	2016	2016	2016	2	0	2	Export	579	Norway	NOR	276	Germany	DEU								21	HIDES,SKINS,FURSKINS,RAW	1	No Quantity							114075			0
S3	2016	2016	2016	2	0	2	Export	579	Norway	NOR	288	Ghana	GHA								21	HIDES,SKINS,FURSKINS,RAW	1	No Quantity							51431			0
S3	2016	2016	2016	2	0	2	Export	579	Norway	NOR	344	China, Hong Kong SAR	HKG								21	HIDES,SKINS,FURSKINS,RAW	1	No Quantity							997414			0
S3	2016	2016	2016	2	0	2	Export	579	Norway	NOR	352	Iceland	ISL								21	HIDES,SKINS,FURSKINS,RAW	1	No Quantity							38170			0
S3	2016	2016	2016	2	0	2	Export	579	Norway	NOR	360	Indonesia	IDN								21	HIDES,SKINS,FURSKINS,RAW	1	No Quantity							105984			0
S3	2016	2016	2016	2	0	2	Export	579	Norway	NOR	381	Italy	ITA								21	HIDES,SKINS,FURSKINS,RAW	1	No Quantity							20717986			0
S3	2016	2016	2016	2	0	2	Export	579	Norway	NOR	428	Latvia	LVA								21	HIDES,SKINS,FURSKINS,RAW	1	No Quantity							5382			0
S3	2016	2016	2016	2	0	2	Export	579	Norway	NOR	440	Lithuania	LTU								21	HIDES,SKINS,FURSKINS,RAW	1	No Quantity							9596			0
S3	2016	2016	2016	2	0	2	Export	579	Norway	NOR	528	Netherlands	NLD								21	HIDES,SKINS,FURSKINS,RAW	1	No Quantity							769			0
S3	2016	2016	2016	2	0	2	Export	579	Norway	NOR	616	Poland	POL								21	HIDES,SKINS,FURSKINS,RAW	1	No Quantity							20389			0
S3	2016	2016	2016	2	0	2	Export	579	Norway	NOR	620	Portugal	PRT								21	HIDES,SKINS,FURSKINS,RAW	1	No Quantity							1124794			0
S3	2016	2016	2016	2	0	2	Export	579	Norway	NOR	643	Russian Federation	RUS								21	HIDES,SKINS,FURSKINS,RAW	1	No Quantity							759			0
S3	2016	2016	2016	2	0	2	Export	579	Norway	NOR	699	India	IND								21	HIDES,SKINS,FURSKINS,RAW	1	No Quantity							636283			0
S3	2016	2016	2016	2	0	2	Export	579	Norway	NOR	703	Slovakia	SVK								21	HIDES,SKINS,FURSKINS,RAW	1	No Quantity							37371			0
S3	2016	2016	2016	2	0	2	Export	579	Norway	NOR	724	Spain	ESP								21	HIDES,SKINS,FURSKINS,RAW	1	No Quantity							229135			0
S3	2016	2016	2016	2	0	2	Export	579	Norway	NOR	752	Sweden	SWE								21	HIDES,SKINS,FURSKINS,RAW	1	No Quantity							2086419			0
S3	2016	2016	2016	2	0	2	Export	579	Norway	NOR	764	Thailand	THA								21	HIDES,SKINS,FURSKINS,RAW	1	No Quantity							24963			0
S3	2016	2016	2016	2	0	2	Export	579	Norway	NOR	768	Togo	TGO								21	HIDES,SKINS,FURSKINS,RAW	1	No Quantity							36186			0
S3	2016	2016	2016	2	0	2	Export	579	Norway	NOR	792	Turkey	TUR								21	HIDES,SKINS,FURSKINS,RAW	1	No Quantity							1857214			0
S3	2016	2016	2016	2	0	2	Export	579	Norway	NOR	826	United Kingdom	GBR								21	HIDES,SKINS,FURSKINS,RAW	1	No Quantity							16334			0
S3	2016	2016	2016	2	0	2	Export	579	Norway	NOR	0	World	WLD								22	OIL SEED,OLEAGINUS FRUIT	1	No Quantity							449883			0
S3	2016	2016	2016	2	0	2	Export	579	Norway	NOR	203	Czechia	CZE								22	OIL SEED,OLEAGINUS FRUIT	1	No Quantity							33973			0
S3	2016	2016	2016	2	0	2	Export	579	Norway	NOR	208	Denmark	DNK								22	OIL SEED,OLEAGINUS FRUIT	1	No Quantity							122001			0
S3	2016	2016	2016	2	0	2	Export	579	Norway	NOR	246	Finland	FIN								22	OIL SEED,OLEAGINUS FRUIT	1	No Quantity							3878			0
S3	2016	2016	2016	2	0	2	Export	579	Norway	NOR	352	Iceland	ISL								22	OIL SEED,OLEAGINUS FRUIT	1	No Quantity							251			0
S3	2016	2016	2016	2	0	2	Export	579	Norway	NOR	528	Netherlands	NLD								22	OIL SEED,OLEAGINUS FRUIT	1	No Quantity							99312			0
S3	2016	2016	2016	2	0	2	Export	579	Norway	NOR	752	Sweden	SWE								22	OIL SEED,OLEAGINUS FRUIT	1	No Quantity							190467			0
S3	2016	2016	2016	2	0	2	Export	579	Norway	NOR	0	World	WLD								23	CRUDE RUBBER	1	No Quantity							5155434			0
S3	2016	2016	2016	2	0	2	Export	579	Norway	NOR	24	Angola	AGO								23	CRUDE RUBBER	1	No Quantity							53288			0
S3	2016	2016	2016	2	0	2	Export	579	Norway	NOR	36	Australia	AUS								23	CRUDE RUBBER	1	No Quantity							266650			0
S3	2016	2016	2016	2	0	2	Export	579	Norway	NOR	56	Belgium	BEL								23	CRUDE RUBBER	1	No Quantity							3961			0
S3	2016	2016	2016	2	0	2	Export	579	Norway	NOR	76	Brazil	BRA								23	CRUDE RUBBER	1	No Quantity							12397			0
S3	2016	2016	2016	2	0	2	Export	579	Norway	NOR	124	Canada	CAN								23	CRUDE RUBBER	1	No Quantity							41838			0
S3	2016	2016	2016	2	0	2	Export	579	Norway	NOR	152	Chile	CHL								23	CRUDE RUBBER	1	No Quantity							283			0
S3	2016	2016	2016	2	0	2	Export	579	Norway	NOR	156	China	CHN								23	CRUDE RUBBER	1	No Quantity							36491			0
S3	2016	2016	2016	2	0	2	Export	579	Norway	NOR	180	Dem. Rep. of the Congo	COD								23	CRUDE RUBBER	1	No Quantity							831			0
S3	2016	2016	2016	2	0	2	Export	579	Norway	NOR	203	Czechia	CZE								23	CRUDE RUBBER	1	No Quantity							1842			0
S3	2016	2016	2016	2	0	2	Export	579	Norway	NOR	208	Denmark	DNK								23	CRUDE RUBBER	1	No Quantity							222279			0
S3	2016	2016	2016	2	0	2	Export	579	Norway	NOR	233	Estonia	EST								23	CRUDE RUBBER	1	No Quantity							13493			0
S3	2016	2016	2016	2	0	2	Export	579	Norway	NOR	246	Finland	FIN								23	CRUDE RUBBER	1	No Quantity							774050			0
S3	2016	2016	2016	2	0	2	Export	579	Norway	NOR	251	France	FRA								23	CRUDE RUBBER	1	No Quantity							51002			0
S3	2016	2016	2016	2	0	2	Export	579	Norway	NOR	276	Germany	DEU								23	CRUDE RUBBER	1	No Quantity							32444			0
S3	2016	2016	2016	2	0	2	Export	579	Norway	NOR	288	Ghana	GHA								23	CRUDE RUBBER	1	No Quantity							192			0
S3	2016	2016	2016	2	0	2	Export	579	Norway	NOR	300	Greece	GRC								23	CRUDE RUBBER	1	No Quantity							2076			0
S3	2016	2016	2016	2	0	2	Export	579	Norway	NOR	304	Greenland	GRL								23	CRUDE RUBBER	1	No Quantity							218			0
S3	2016	2016	2016	2	0	2	Export	579	Norway	NOR	348	Hungary	HUN								23	CRUDE RUBBER	1	No Quantity							39178			0
S3	2016	2016	2016	2	0	2	Export	579	Norway	NOR	352	Iceland	ISL								23	CRUDE RUBBER	1	No Quantity							73160			0
S3	2016	2016	2016	2	0	2	Export	579	Norway	NOR	381	Italy	ITA								23	CRUDE RUBBER	1	No Quantity							623892			0
S3	2016	2016	2016	2	0	2	Export	579	Norway	NOR	392	Japan	JPN								23	CRUDE RUBBER	1	No Quantity							1356			0
S3	2016	2016	2016	2	0	2	Export	579	Norway	NOR	410	Rep. of Korea	KOR								23	CRUDE RUBBER	1	No Quantity							163293			0
S3	2016	2016	2016	2	0	2	Export	579	Norway	NOR	428	Latvia	LVA								23	CRUDE RUBBER	1	No Quantity							83002			0
S3	2016	2016	2016	2	0	2	Export	579	Norway	NOR	440	Lithuania	LTU								23	CRUDE RUBBER	1	No Quantity							210486			0
S3	2016	2016	2016	2	0	2	Export	579	Norway	NOR	458	Malaysia	MYS								23	CRUDE RUBBER	1	No Quantity							2040			0
S3	2016	2016	2016	2	0	2	Export	579	Norway	NOR	470	Malta	MLT								23	CRUDE RUBBER	1	No Quantity							3537			0
S3	2016	2016	2016	2	0	2	Export	579	Norway	NOR	504	Morocco	MAR								23	CRUDE RUBBER	1	No Quantity							101235			0
S3	2016	2016	2016	2	0	2	Export	579	Norway	NOR	528	Netherlands	NLD								23	CRUDE RUBBER	1	No Quantity							45782			0
S3	2016	2016	2016	2	0	2	Export	579	Norway	NOR	566	Nigeria	NGA								23	CRUDE RUBBER	1	No Quantity							3798			0
S3	2016	2016	2016	2	0	2	Export	579	Norway	NOR	586	Pakistan	PAK								23	CRUDE RUBBER	1	No Quantity							81245			0
S3	2016	2016	2016	2	0	2	Export	579	Norway	NOR	616	Poland	POL								23	CRUDE RUBBER	1	No Quantity							106851			0
S3	2016	2016	2016	2	0	2	Export	579	Norway	NOR	634	Qatar	QAT								23	CRUDE RUBBER	1	No Quantity							2433			0
S3	2016	2016	2016	2	0	2	Export	579	Norway	NOR	643	Russian Federation	RUS								23	CRUDE RUBBER	1	No Quantity							140			0
S3	2016	2016	2016	2	0	2	Export	579	Norway	NOR	702	Singapore	SGP								23	CRUDE RUBBER	1	No Quantity							4655			0
S3	2016	2016	2016	2	0	2	Export	579	Norway	NOR	704	Viet Nam	VNM								23	CRUDE RUBBER	1	No Quantity							1514			0
S3	2016	2016	2016	2	0	2	Export	579	Norway	NOR	724	Spain	ESP								23	CRUDE RUBBER	1	No Quantity							1680			0
S3	2016	2016	2016	2	0	2	Export	579	Norway	NOR	752	Sweden	SWE								23	CRUDE RUBBER	1	No Quantity							1649632			0
S3	2016	2016	2016	2	0	2	Export	579	Norway	NOR	764	Thailand	THA								23	CRUDE RUBBER	1	No Quantity							6937			0
S3	2016	2016	2016	2	0	2	Export	579	Norway	NOR	784	United Arab Emirates	ARE								23	CRUDE RUBBER	1	No Quantity							2350			0
S3	2016	2016	2016	2	0	2	Export	579	Norway	NOR	792	Turkey	TUR								23	CRUDE RUBBER	1	No Quantity							243486			0
S3	2016	2016	2016	2	0	2	Export	579	Norway	NOR	826	United Kingdom	GBR								23	CRUDE RUBBER	1	No Quantity							157626			0
S3	2016	2016	2016	2	0	2	Export	579	Norway	NOR	842	USA	USA								23	CRUDE RUBBER	1	No Quantity							32793			0
S3	2016	2016	2016	2	0	2	Export	579	Norway	NOR	0	World	WLD								24	CORK AND WOOD	1	No Quantity							372051476			0
S3	2016	2016	2016	2	0	2	Export	579	Norway	NOR	36	Australia	AUS								24	CORK AND WOOD	1	No Quantity							110041			0
S3	2016	2016	2016	2	0	2	Export	579	Norway	NOR	40	Austria	AUT								24	CORK AND WOOD	1	No Quantity							615498			0
S3	2016	2016	2016	2	0	2	Export	579	Norway	NOR	50	Bangladesh	BGD								24	CORK AND WOOD	1	No Quantity							3157000			0
S3	2016	2016	2016	2	0	2	Export	579	Norway	NOR	56	Belgium	BEL								24	CORK AND WOOD	1	No Quantity							28086431			0
S3	2016	2016	2016	2	0	2	Export	579	Norway	NOR	76	Brazil	BRA								24	CORK AND WOOD	1	No Quantity							20695			0
S3	2016	2016	2016	2	0	2	Export	579	Norway	NOR	124	Canada	CAN								24	CORK AND WOOD	1	No Quantity							4223414			0
S3	2016	2016	2016	2	0	2	Export	579	Norway	NOR	156	China	CHN								24	CORK AND WOOD	1	No Quantity							1049804			0
S3	2016	2016	2016	2	0	2	Export	579	Norway	NOR	196	Cyprus	CYP								24	CORK AND WOOD	1	No Quantity							838			0
S3	2016	2016	2016	2	0	2	Export	579	Norway	NOR	203	Czechia	CZE								24	CORK AND WOOD	1	No Quantity							4404			0
S3	2016	2016	2016	2	0	2	Export	579	Norway	NOR	208	Denmark	DNK								24	CORK AND WOOD	1	No Quantity							29089545			0
S3	2016	2016	2016	2	0	2	Export	579	Norway	NOR	233	Estonia	EST								24	CORK AND WOOD	1	No Quantity							701419			0
S3	2016	2016	2016	2	0	2	Export	579	Norway	NOR	234	Faeroe Isds	FRO								24	CORK AND WOOD	1	No Quantity							35038			0
S3	2016	2016	2016	2	0	2	Export	579	Norway	NOR	246	Finland	FIN								24	CORK AND WOOD	1	No Quantity							578863			0
S3	2016	2016	2016	2	0	2	Export	579	Norway	NOR	251	France	FRA								24	CORK AND WOOD	1	No Quantity							3843729			0
S3	2016	2016	2016	2	0	2	Export	579	Norway	NOR	270	Gambia	GMB								24	CORK AND WOOD	1	No Quantity							1193			0
S3	2016	2016	2016	2	0	2	Export	579	Norway	NOR	276	Germany	DEU								24	CORK AND WOOD	1	No Quantity							80556173			0
S3	2016	2016	2016	2	0	2	Export	579	Norway	NOR	288	Ghana	GHA								24	CORK AND WOOD	1	No Quantity							227			0
S3	2016	2016	2016	2	0	2	Export	579	Norway	NOR	300	Greece	GRC								24	CORK AND WOOD	1	No Quantity							4765			0
S3	2016	2016	2016	2	0	2	Export	579	Norway	NOR	344	China, Hong Kong SAR	HKG								24	CORK AND WOOD	1	No Quantity							396			0
S3	2016	2016	2016	2	0	2	Export	579	Norway	NOR	348	Hungary	HUN								24	CORK AND WOOD	1	No Quantity							172234			0
S3	2016	2016	2016	2	0	2	Export	579	Norway	NOR	352	Iceland	ISL								24	CORK AND WOOD	1	No Quantity							978090			0
S3	2016	2016	2016	2	0	2	Export	579	Norway	NOR	364	Iran	IRN								24	CORK AND WOOD	1	No Quantity							2759			0
S3	2016	2016	2016	2	0	2	Export	579	Norway	NOR	372	Ireland	IRL								24	CORK AND WOOD	1	No Quantity							160073			0
S3	2016	2016	2016	2	0	2	Export	579	Norway	NOR	376	Israel	ISR								24	CORK AND WOOD	1	No Quantity							454541			0
S3	2016	2016	2016	2	0	2	Export	579	Norway	NOR	381	Italy	ITA								24	CORK AND WOOD	1	No Quantity							772043			0
S3	2016	2016	2016	2	0	2	Export	579	Norway	NOR	392	Japan	JPN								24	CORK AND WOOD	1	No Quantity							612707			0
S3	2016	2016	2016	2	0	2	Export	579	Norway	NOR	428	Latvia	LVA								24	CORK AND WOOD	1	No Quantity							2093283			0
S3	2016	2016	2016	2	0	2	Export	579	Norway	NOR	440	Lithuania	LTU								24	CORK AND WOOD	1	No Quantity							128645			0
S3	2016	2016	2016	2	0	2	Export	579	Norway	NOR	462	Maldives	MDV								24	CORK AND WOOD	1	No Quantity							72518			0
S3	2016	2016	2016	2	0	2	Export	579	Norway	NOR	504	Morocco	MAR								24	CORK AND WOOD	1	No Quantity							44203			0
S3	2016	2016	2016	2	0	2	Export	579	Norway	NOR	528	Netherlands	NLD								24	CORK AND WOOD	1	No Quantity							11582777			0
S3	2016	2016	2016	2	0	2	Export	579	Norway	NOR	566	Nigeria	NGA								24	CORK AND WOOD	1	No Quantity							17018			0
S3	2016	2016	2016	2	0	2	Export	579	Norway	NOR	616	Poland	POL								24	CORK AND WOOD	1	No Quantity							610327			0
S3	2016	2016	2016	2	0	2	Export	579	Norway	NOR	620	Portugal	PRT								24	CORK AND WOOD	1	No Quantity							78560			0
S3	2016	2016	2016	2	0	2	Export	579	Norway	NOR	642	Romania	ROU								24	CORK AND WOOD	1	No Quantity							28208			0
S3	2016	2016	2016	2	0	2	Export	579	Norway	NOR	643	Russian Federation	RUS								24	CORK AND WOOD	1	No Quantity							23867			0
S3	2016	2016	2016	2	0	2	Export	579	Norway	NOR	694	Sierra Leone	SLE								24	CORK AND WOOD	1	No Quantity							119			0
S3	2016	2016	2016	2	0	2	Export	579	Norway	NOR	699	India	IND								24	CORK AND WOOD	1	No Quantity							3537			0
S3	2016	2016	2016	2	0	2	Export	579	Norway	NOR	702	Singapore	SGP								24	CORK AND WOOD	1	No Quantity							76933			0
S3	2016	2016	2016	2	0	2	Export	579	Norway	NOR	703	Slovakia	SVK								24	CORK AND WOOD	1	No Quantity							25718			0
S3	2016	2016	2016	2	0	2	Export	579	Norway	NOR	704	Viet Nam	VNM								24	CORK AND WOOD	1	No Quantity							71857			0
S3	2016	2016	2016	2	0	2	Export	579	Norway	NOR	705	Slovenia	SVN								24	CORK AND WOOD	1	No Quantity							30990			0
S3	2016	2016	2016	2	0	2	Export	579	Norway	NOR	710	South Africa	ZAF								24	CORK AND WOOD	1	No Quantity							3019			0
S3	2016	2016	2016	2	0	2	Export	579	Norway	NOR	724	Spain	ESP								24	CORK AND WOOD	1	No Quantity							369800			0
S3	2016	2016	2016	2	0	2	Export	579	Norway	NOR	752	Sweden	SWE								24	CORK AND WOOD	1	No Quantity							182365834			0
S3	2016	2016	2016	2	0	2	Export	579	Norway	NOR	757	Switzerland	CHE								24	CORK AND WOOD	1	No Quantity							1495395			0
S3	2016	2016	2016	2	0	2	Export	579	Norway	NOR	784	United Arab Emirates	ARE								24	CORK AND WOOD	1	No Quantity							75756			0
S3	2016	2016	2016	2	0	2	Export	579	Norway	NOR	818	Egypt	EGY								24	CORK AND WOOD	1	No Quantity							909702			0
S3	2016	2016	2016	2	0	2	Export	579	Norway	NOR	826	United Kingdom	GBR								24	CORK AND WOOD	1	No Quantity							16393711			0
S3	2016	2016	2016	2	0	2	Export	579	Norway	NOR	842	USA	USA								24	CORK AND WOOD	1	No Quantity							317779			0
S3	2016	2016	2016	2	0	2	Export	585	Palau	PLW	0	World	WLD								24	CORK AND WOOD	1	No Quantity							7110			0
S3	2016	2016	2016	2	0	2	Export	585	Palau	PLW	276	Germany	DEU								24	CORK AND WOOD	1	No Quantity							10			0
S3	2016	2016	2016	2	0	2	Export	585	Palau	PLW	899	Areas, nes									24	CORK AND WOOD	1	No Quantity							7100			0
S3	2016	2016	2016	2	0	2	Export	579	Norway	NOR	0	World	WLD								25	PULP AND WASTE PAPER	1	No Quantity							256413029			0
S3	2016	2016	2016	2	0	2	Export	579	Norway	NOR	40	Austria	AUT								25	PULP AND WASTE PAPER	1	No Quantity							181835			0
S3	2016	2016	2016	2	0	2	Export	579	Norway	NOR	56	Belgium	BEL								25	PULP AND WASTE PAPER	1	No Quantity							8524539			0
S3	2016	2016	2016	2	0	2	Export	579	Norway	NOR	76	Brazil	BRA								25	PULP AND WASTE PAPER	1	No Quantity							3034752			0
S3	2016	2016	2016	2	0	2	Export	579	Norway	NOR	156	China	CHN								25	PULP AND WASTE PAPER	1	No Quantity							45016329			0
S3	2016	2016	2016	2	0	2	Export	579	Norway	NOR	170	Colombia	COL								25	PULP AND WASTE PAPER	1	No Quantity							208600			0
S3	2016	2016	2016	2	0	2	Export	579	Norway	NOR	203	Czechia	CZE								25	PULP AND WASTE PAPER	1	No Quantity							623643			0
S3	2016	2016	2016	2	0	2	Export	579	Norway	NOR	208	Denmark	DNK								25	PULP AND WASTE PAPER	1	No Quantity							5053048			0
S3	2016	2016	2016	2	0	2	Export	579	Norway	NOR	233	Estonia	EST								25	PULP AND WASTE PAPER	1	No Quantity							25586			0
S3	2016	2016	2016	2	0	2	Export	579	Norway	NOR	246	Finland	FIN								25	PULP AND WASTE PAPER	1	No Quantity							3002985			0
S3	2016	2016	2016	2	0	2	Export	579	Norway	NOR	251	France	FRA								25	PULP AND WASTE PAPER	1	No Quantity							4777445			0
S3	2016	2016	2016	2	0	2	Export	579	Norway	NOR	270	Gambia	GMB								25	PULP AND WASTE PAPER	1	No Quantity							3936			0
S3	2016	2016	2016	2	0	2	Export	579	Norway	NOR	276	Germany	DEU								25	PULP AND WASTE PAPER	1	No Quantity							82005603			0
S3	2016	2016	2016	2	0	2	Export	579	Norway	NOR	300	Greece	GRC								25	PULP AND WASTE PAPER	1	No Quantity							3037			0
S3	2016	2016	2016	2	0	2	Export	579	Norway	NOR	360	Indonesia	IDN								25	PULP AND WASTE PAPER	1	No Quantity							1906536			0
S3	2016	2016	2016	2	0	2	Export	579	Norway	NOR	381	Italy	ITA								25	PULP AND WASTE PAPER	1	No Quantity							1199104			0
S3	2016	2016	2016	2	0	2	Export	579	Norway	NOR	392	Japan	JPN								25	PULP AND WASTE PAPER	1	No Quantity							16375714			0
S3	2016	2016	2016	2	0	2	Export	579	Norway	NOR	410	Rep. of Korea	KOR								25	PULP AND WASTE PAPER	1	No Quantity							6279007			0
S3	2016	2016	2016	2	0	2	Export	579	Norway	NOR	428	Latvia	LVA								25	PULP AND WASTE PAPER	1	No Quantity							169			0
S3	2016	2016	2016	2	0	2	Export	579	Norway	NOR	440	Lithuania	LTU								25	PULP AND WASTE PAPER	1	No Quantity							504			0
S3	2016	2016	2016	2	0	2	Export	579	Norway	NOR	458	Malaysia	MYS								25	PULP AND WASTE PAPER	1	No Quantity							87403			0
S3	2016	2016	2016	2	0	2	Export	579	Norway	NOR	484	Mexico	MEX								25	PULP AND WASTE PAPER	1	No Quantity							2272572			0
S3	2016	2016	2016	2	0	2	Export	579	Norway	NOR	490	Other Asia, nes									25	PULP AND WASTE PAPER	1	No Quantity							10523338			0
S3	2016	2016	2016	2	0	2	Export	579	Norway	NOR	528	Netherlands	NLD								25	PULP AND WASTE PAPER	1	No Quantity							19960456			0
S3	2016	2016	2016	2	0	2	Export	579	Norway	NOR	616	Poland	POL								25	PULP AND WASTE PAPER	1	No Quantity							1485233			0
S3	2016	2016	2016	2	0	2	Export	579	Norway	NOR	688	Serbia	SRB								25	PULP AND WASTE PAPER	1	No Quantity							1589942			0
S3	2016	2016	2016	2	0	2	Export	579	Norway	NOR	699	India	IND								25	PULP AND WASTE PAPER	1	No Quantity							110623			0
S3	2016	2016	2016	2	0	2	Export	579	Norway	NOR	704	Viet Nam	VNM								25	PULP AND WASTE PAPER	1	No Quantity							3792768			0
S3	2016	2016	2016	2	0	2	Export	579	Norway	NOR	724	Spain	ESP								25	PULP AND WASTE PAPER	1	No Quantity							2228217			0
S3	2016	2016	2016	2	0	2	Export	579	Norway	NOR	752	Sweden	SWE								25	PULP AND WASTE PAPER	1	No Quantity							19490344			0
S3	2016	2016	2016	2	0	2	Export	579	Norway	NOR	757	Switzerland	CHE								25	PULP AND WASTE PAPER	1	No Quantity							183305			0
S3	2016	2016	2016	2	0	2	Export	579	Norway	NOR	764	Thailand	THA								25	PULP AND WASTE PAPER	1	No Quantity							13040390			0
S3	2016	2016	2016	2	0	2	Export	579	Norway	NOR	792	Turkey	TUR								25	PULP AND WASTE PAPER	1	No Quantity							1633379			0
S3	2016	2016	2016	2	0	2	Export	579	Norway	NOR	826	United Kingdom	GBR								25	PULP AND WASTE PAPER	1	No Quantity							115093			0
S3	2016	2016	2016	2	0	2	Export	579	Norway	NOR	842	USA	USA								25	PULP AND WASTE PAPER	1	No Quantity							1677594			0
S3	2016	2016	2016	2	0	2	Export	579	Norway	NOR	0	World	WLD								26	TEXTILE FIBRES	1	No Quantity							30443234			0
S3	2016	2016	2016	2	0	2	Export	579	Norway	NOR	4	Afghanistan	AFG								26	TEXTILE FIBRES	1	No Quantity							119			0
S3	2016	2016	2016	2	0	2	Export	579	Norway	NOR	8	Albania	ALB								26	TEXTILE FIBRES	1	No Quantity							45827			0
S3	2016	2016	2016	2	0	2	Export	579	Norway	NOR	24	Angola	AGO								26	TEXTILE FIBRES	1	No Quantity							3422			0
S3	2016	2016	2016	2	0	2	Export	579	Norway	NOR	56	Belgium	BEL								26	TEXTILE FIBRES	1	No Quantity							62283			0
S3	2016	2016	2016	2	0	2	Export	579	Norway	NOR	70	Bosnia Herzegovina	BIH								26	TEXTILE FIBRES	1	No Quantity							123			0
S3	2016	2016	2016	2	0	2	Export	579	Norway	NOR	72	Botswana	BWA								26	TEXTILE FIBRES	1	No Quantity							537			0
S3	2016	2016	2016	2	0	2	Export	579	Norway	NOR	76	Brazil	BRA								26	TEXTILE FIBRES	1	No Quantity							2395			0
S3	2016	2016	2016	2	0	2	Export	579	Norway	NOR	100	Bulgaria	BGR								26	TEXTILE FIBRES	1	No Quantity							4647705			0
S3	2016	2016	2016	2	0	2	Export	579	Norway	NOR	112	Belarus	BLR								26	TEXTILE FIBRES	1	No Quantity							6343			0
S3	2016	2016	2016	2	0	2	Export	579	Norway	NOR	120	Cameroon	CMR								26	TEXTILE FIBRES	1	No Quantity							17022			0
S3	2016	2016	2016	2	0	2	Export	579	Norway	NOR	124	Canada	CAN								26	TEXTILE FIBRES	1	No Quantity							24801			0
S3	2016	2016	2016	2	0	2	Export	579	Norway	NOR	156	China	CHN								26	TEXTILE FIBRES	1	No Quantity							276439			0
S3	2016	2016	2016	2	0	2	Export	579	Norway	NOR	178	Congo	COG								26	TEXTILE FIBRES	1	No Quantity							1074			0
S3	2016	2016	2016	2	0	2	Export	579	Norway	NOR	191	Croatia	HRV								26	TEXTILE FIBRES	1	No Quantity							2694			0
S3	2016	2016	2016	2	0	2	Export	579	Norway	NOR	203	Czechia	CZE								26	TEXTILE FIBRES	1	No Quantity							658225			0
S3	2016	2016	2016	2	0	2	Export	579	Norway	NOR	208	Denmark	DNK								26	TEXTILE FIBRES	1	No Quantity							134365			0
S3	2016	2016	2016	2	0	2	Export	579	Norway	NOR	214	Dominican Rep.	DOM								26	TEXTILE FIBRES	1	No Quantity							1951			0
S3	2016	2016	2016	2	0	2	Export	579	Norway	NOR	231	Ethiopia	ETH								26	TEXTILE FIBRES	1	No Quantity							4783			0
S3	2016	2016	2016	2	0	2	Export	579	Norway	NOR	232	Eritrea	ERI								26	TEXTILE FIBRES	1	No Quantity							322			0
S3	2016	2016	2016	2	0	2	Export	579	Norway	NOR	233	Estonia	EST								26	TEXTILE FIBRES	1	No Quantity							869707			0
S3	2016	2016	2016	2	0	2	Export	579	Norway	NOR	234	Faeroe Isds	FRO								26	TEXTILE FIBRES	1	No Quantity							617			0
S3	2016	2016	2016	2	0	2	Export	579	Norway	NOR	246	Finland	FIN								26	TEXTILE FIBRES	1	No Quantity							5226			0
S3	2016	2016	2016	2	0	2	Export	579	Norway	NOR	251	France	FRA								26	TEXTILE FIBRES	1	No Quantity							13418			0
S3	2016	2016	2016	2	0	2	Export	579	Norway	NOR	268	Georgia	GEO								26	TEXTILE FIBRES	1	No Quantity							5067			0
S3	2016	2016	2016	2	0	2	Export	579	Norway	NOR	270	Gambia	GMB								26	TEXTILE FIBRES	1	No Quantity							9866			0
S3	2016	2016	2016	2	0	2	Export	579	Norway	NOR	276	Germany	DEU								26	TEXTILE FIBRES	1	No Quantity							951871			0
S3	2016	2016	2016	2	0	2	Export	579	Norway	NOR	288	Ghana	GHA								26	TEXTILE FIBRES	1	No Quantity							14186			0
S3	2016	2016	2016	2	0	2	Export	579	Norway	NOR	300	Greece	GRC								26	TEXTILE FIBRES	1	No Quantity							1821			0
S3	2016	2016	2016	2	0	2	Export	579	Norway	NOR	324	Guinea	GIN								26	TEXTILE FIBRES	1	No Quantity							4473			0
S3	2016	2016	2016	2	0	2	Export	579	Norway	NOR	348	Hungary	HUN								26	TEXTILE FIBRES	1	No Quantity							715			0
S3	2016	2016	2016	2	0	2	Export	579	Norway	NOR	352	Iceland	ISL								26	TEXTILE FIBRES	1	No Quantity							16034			0
S3	2016	2016	2016	2	0	2	Export	579	Norway	NOR	364	Iran	IRN								26	TEXTILE FIBRES	1	No Quantity							5344			0
S3	2016	2016	2016	2	0	2	Export	579	Norway	NOR	368	Iraq	IRQ								26	TEXTILE FIBRES	1	No Quantity							358			0
S3	2016	2016	2016	2	0	2	Export	579	Norway	NOR	372	Ireland	IRL								26	TEXTILE FIBRES	1	No Quantity							772			0
S3	2016	2016	2016	2	0	2	Export	579	Norway	NOR	381	Italy	ITA								26	TEXTILE FIBRES	1	No Quantity							55191			0
S3	2016	2016	2016	2	0	2	Export	579	Norway	NOR	384	Côte d'Ivoire	CIV								26	TEXTILE FIBRES	1	No Quantity							954			0
S3	2016	2016	2016	2	0	2	Export	579	Norway	NOR	400	Jordan	JOR								26	TEXTILE FIBRES	1	No Quantity							203			0
S3	2016	2016	2016	2	0	2	Export	579	Norway	NOR	404	Kenya	KEN								26	TEXTILE FIBRES	1	No Quantity							878			0
S3	2016	2016	2016	2	0	2	Export	579	Norway	NOR	410	Rep. of Korea	KOR								26	TEXTILE FIBRES	1	No Quantity							12361			0
S3	2016	2016	2016	2	0	2	Export	579	Norway	NOR	414	Kuwait	KWT								26	TEXTILE FIBRES	1	No Quantity							630			0
S3	2016	2016	2016	2	0	2	Export	579	Norway	NOR	422	Lebanon	LBN								26	TEXTILE FIBRES	1	No Quantity							596			0
S3	2016	2016	2016	2	0	2	Export	579	Norway	NOR	428	Latvia	LVA								26	TEXTILE FIBRES	1	No Quantity							419751			0
S3	2016	2016	2016	2	0	2	Export	579	Norway	NOR	430	Liberia	LBR								26	TEXTILE FIBRES	1	No Quantity							2902			0
S3	2016	2016	2016	2	0	2	Export	579	Norway	NOR	440	Lithuania	LTU								26	TEXTILE FIBRES	1	No Quantity							3160673			0
S3	2016	2016	2016	2	0	2	Export	579	Norway	NOR	442	Luxembourg	LUX								26	TEXTILE FIBRES	1	No Quantity							816			0
S3	2016	2016	2016	2	0	2	Export	579	Norway	NOR	480	Mauritius	MUS								26	TEXTILE FIBRES	1	No Quantity							745			0
S3	2016	2016	2016	2	0	2	Export	579	Norway	NOR	484	Mexico	MEX								26	TEXTILE FIBRES	1	No Quantity							126			0
S3	2016	2016	2016	2	0	2	Export	579	Norway	NOR	498	Rep. of Moldova	MDA								26	TEXTILE FIBRES	1	No Quantity							2792			0
S3	2016	2016	2016	2	0	2	Export	579	Norway	NOR	516	Namibia	NAM								26	TEXTILE FIBRES	1	No Quantity							596			0
S3	2016	2016	2016	2	0	2	Export	579	Norway	NOR	524	Nepal	NPL								26	TEXTILE FIBRES	1	No Quantity							771			0
S3	2016	2016	2016	2	0	2	Export	579	Norway	NOR	528	Netherlands	NLD								26	TEXTILE FIBRES	1	No Quantity							44957			0
S3	2016	2016	2016	2	0	2	Export	579	Norway	NOR	566	Nigeria	NGA								26	TEXTILE FIBRES	1	No Quantity							11479			0
S3	2016	2016	2016	2	0	2	Export	579	Norway	NOR	586	Pakistan	PAK								26	TEXTILE FIBRES	1	No Quantity							107436			0
S3	2016	2016	2016	2	0	2	Export	579	Norway	NOR	600	Paraguay	PRY								26	TEXTILE FIBRES	1	No Quantity							465			0
S3	2016	2016	2016	2	0	2	Export	579	Norway	NOR	608	Philippines	PHL								26	TEXTILE FIBRES	1	No Quantity							102434			0
S3	2016	2016	2016	2	0	2	Export	579	Norway	NOR	616	Poland	POL								26	TEXTILE FIBRES	1	No Quantity							9611782			0
S3	2016	2016	2016	2	0	2	Export	579	Norway	NOR	620	Portugal	PRT								26	TEXTILE FIBRES	1	No Quantity							2053			0
S3	2016	2016	2016	2	0	2	Export	579	Norway	NOR	642	Romania	ROU								26	TEXTILE FIBRES	1	No Quantity							9950			0
S3	2016	2016	2016	2	0	2	Export	579	Norway	NOR	643	Russian Federation	RUS								26	TEXTILE FIBRES	1	No Quantity							18295			0
S3	2016	2016	2016	2	0	2	Export	579	Norway	NOR	686	Senegal	SEN								26	TEXTILE FIBRES	1	No Quantity							3483			0
S3	2016	2016	2016	2	0	2	Export	579	Norway	NOR	688	Serbia	SRB								26	TEXTILE FIBRES	1	No Quantity							2197			0
S3	2016	2016	2016	2	0	2	Export	579	Norway	NOR	694	Sierra Leone	SLE								26	TEXTILE FIBRES	1	No Quantity							2028			0
S3	2016	2016	2016	2	0	2	Export	579	Norway	NOR	699	India	IND								26	TEXTILE FIBRES	1	No Quantity							26641			0
S3	2016	2016	2016	2	0	2	Export	579	Norway	NOR	703	Slovakia	SVK								26	TEXTILE FIBRES	1	No Quantity							1217321			0
S3	2016	2016	2016	2	0	2	Export	579	Norway	NOR	704	Viet Nam	VNM								26	TEXTILE FIBRES	1	No Quantity							9176			0
S3	2016	2016	2016	2	0	2	Export	579	Norway	NOR	705	Slovenia	SVN								26	TEXTILE FIBRES	1	No Quantity							1108			0
S3	2016	2016	2016	2	0	2	Export	579	Norway	NOR	706	Somalia	SOM								26	TEXTILE FIBRES	1	No Quantity							8350			0
S3	2016	2016	2016	2	0	2	Export	579	Norway	NOR	710	South Africa	ZAF								26	TEXTILE FIBRES	1	No Quantity							1192			0
S3	2016	2016	2016	2	0	2	Export	579	Norway	NOR	724	Spain	ESP								26	TEXTILE FIBRES	1	No Quantity							3575			0
S3	2016	2016	2016	2	0	2	Export	579	Norway	NOR	752	Sweden	SWE								26	TEXTILE FIBRES	1	No Quantity							905360			0
S3	2016	2016	2016	2	0	2	Export	579	Norway	NOR	757	Switzerland	CHE								26	TEXTILE FIBRES	1	No Quantity							2559			0
S3	2016	2016	2016	2	0	2	Export	579	Norway	NOR	768	Togo	TGO								26	TEXTILE FIBRES	1	No Quantity							895			0
S3	2016	2016	2016	2	0	2	Export	579	Norway	NOR	784	United Arab Emirates	ARE								26	TEXTILE FIBRES	1	No Quantity							332108			0
S3	2016	2016	2016	2	0	2	Export	579	Norway	NOR	792	Turkey	TUR								26	TEXTILE FIBRES	1	No Quantity							787777			0
S3	2016	2016	2016	2	0	2	Export	579	Norway	NOR	804	Ukraine	UKR								26	TEXTILE FIBRES	1	No Quantity							107577			0
S3	2016	2016	2016	2	0	2	Export	579	Norway	NOR	818	Egypt	EGY								26	TEXTILE FIBRES	1	No Quantity							2507			0
S3	2016	2016	2016	2	0	2	Export	579	Norway	NOR	826	United Kingdom	GBR								26	TEXTILE FIBRES	1	No Quantity							5624472			0
S3	2016	2016	2016	2	0	2	Export	579	Norway	NOR	834	United Rep. of Tanzania	TZA								26	TEXTILE FIBRES	1	No Quantity							2373			0
S3	2016	2016	2016	2	0	2	Export	579	Norway	NOR	842	USA	USA								26	TEXTILE FIBRES	1	No Quantity							43793			0
S3	2016	2016	2016	2	0	2	Export	585	Palau	PLW	0	World	WLD								26	TEXTILE FIBRES	1	No Quantity							44124			0
S3	2016	2016	2016	2	0	2	Export	585	Palau	PLW	276	Germany	DEU								26	TEXTILE FIBRES	1	No Quantity							5895			0
S3	2016	2016	2016	2	0	2	Export	585	Palau	PLW	842	USA	USA								26	TEXTILE FIBRES	1	No Quantity							900			0
S3	2016	2016	2016	2	0	2	Export	585	Palau	PLW	899	Areas, nes									26	TEXTILE FIBRES	1	No Quantity							37329			0
S3	2016	2016	2016	2	0	2	Export	579	Norway	NOR	0	World	WLD								27	CRUDE FERTILIZER,MINERAL	1	No Quantity							397102040			0
S3	2016	2016	2016	2	0	2	Export	579	Norway	NOR	12	Algeria	DZA								27	CRUDE FERTILIZER,MINERAL	1	No Quantity							63484			0
S3	2016	2016	2016	2	0	2	Export	579	Norway	NOR	24	Angola	AGO								27	CRUDE FERTILIZER,MINERAL	1	No Quantity							869			0
S3	2016	2016	2016	2	0	2	Export	579	Norway	NOR	32	Argentina	ARG								27	CRUDE FERTILIZER,MINERAL	1	No Quantity							215626			0
S3	2016	2016	2016	2	0	2	Export	579	Norway	NOR	36	Australia	AUS								27	CRUDE FERTILIZER,MINERAL	1	No Quantity							138913			0
S3	2016	2016	2016	2	0	2	Export	579	Norway	NOR	40	Austria	AUT								27	CRUDE FERTILIZER,MINERAL	1	No Quantity							21436			0
S3	2016	2016	2016	2	0	2	Export	579	Norway	NOR	44	Bahamas	BHS								27	CRUDE FERTILIZER,MINERAL	1	No Quantity							759161			0
S3	2016	2016	2016	2	0	2	Export	579	Norway	NOR	50	Bangladesh	BGD								27	CRUDE FERTILIZER,MINERAL	1	No Quantity							89069			0
S3	2016	2016	2016	2	0	2	Export	579	Norway	NOR	52	Barbados	BRB								27	CRUDE FERTILIZER,MINERAL	1	No Quantity							9231			0
S3	2016	2016	2016	2	0	2	Export	579	Norway	NOR	56	Belgium	BEL								27	CRUDE FERTILIZER,MINERAL	1	No Quantity							8131211			0
S3	2016	2016	2016	2	0	2	Export	579	Norway	NOR	76	Brazil	BRA								27	CRUDE FERTILIZER,MINERAL	1	No Quantity							212515			0
S3	2016	2016	2016	2	0	2	Export	579	Norway	NOR	112	Belarus	BLR								27	CRUDE FERTILIZER,MINERAL	1	No Quantity							22780			0
S3	2016	2016	2016	2	0	2	Export	579	Norway	NOR	120	Cameroon	CMR								27	CRUDE FERTILIZER,MINERAL	1	No Quantity							250			0
S3	2016	2016	2016	2	0	2	Export	579	Norway	NOR	124	Canada	CAN								27	CRUDE FERTILIZER,MINERAL	1	No Quantity							1234820			0
S3	2016	2016	2016	2	0	2	Export	579	Norway	NOR	144	Sri Lanka	LKA								27	CRUDE FERTILIZER,MINERAL	1	No Quantity							463360			0
S3	2016	2016	2016	2	0	2	Export	579	Norway	NOR	152	Chile	CHL								27	CRUDE FERTILIZER,MINERAL	1	No Quantity							137644			0
S3	2016	2016	2016	2	0	2	Export	579	Norway	NOR	156	China	CHN								27	CRUDE FERTILIZER,MINERAL	1	No Quantity							46102603			0
S3	2016	2016	2016	2	0	2	Export	579	Norway	NOR	170	Colombia	COL								27	CRUDE FERTILIZER,MINERAL	1	No Quantity							385614			0
S3	2016	2016	2016	2	0	2	Export	579	Norway	NOR	203	Czechia	CZE								27	CRUDE FERTILIZER,MINERAL	1	No Quantity							203754			0
S3	2016	2016	2016	2	0	2	Export	579	Norway	NOR	208	Denmark	DNK								27	CRUDE FERTILIZER,MINERAL	1	No Quantity							40015136			0
S3	2016	2016	2016	2	0	2	Export	579	Norway	NOR	233	Estonia	EST								27	CRUDE FERTILIZER,MINERAL	1	No Quantity							5316770			0
S3	2016	2016	2016	2	0	2	Export	579	Norway	NOR	234	Faeroe Isds	FRO								27	CRUDE FERTILIZER,MINERAL	1	No Quantity							1332603			0
S3	2016	2016	2016	2	0	2	Export	579	Norway	NOR	246	Finland	FIN								27	CRUDE FERTILIZER,MINERAL	1	No Quantity							2933537			0
S3	2016	2016	2016	2	0	2	Export	579	Norway	NOR	251	France	FRA								27	CRUDE FERTILIZER,MINERAL	1	No Quantity							14697309			0
S3	2016	2016	2016	2	0	2	Export	579	Norway	NOR	276	Germany	DEU								27	CRUDE FERTILIZER,MINERAL	1	No Quantity							61063338			0
S3	2016	2016	2016	2	0	2	Export	579	Norway	NOR	300	Greece	GRC								27	CRUDE FERTILIZER,MINERAL	1	No Quantity							132094			0
S3	2016	2016	2016	2	0	2	Export	579	Norway	NOR	320	Guatemala	GTM								27	CRUDE FERTILIZER,MINERAL	1	No Quantity							926			0
S3	2016	2016	2016	2	0	2	Export	579	Norway	NOR	344	China, Hong Kong SAR	HKG								27	CRUDE FERTILIZER,MINERAL	1	No Quantity							1768			0
S3	2016	2016	2016	2	0	2	Export	579	Norway	NOR	352	Iceland	ISL								27	CRUDE FERTILIZER,MINERAL	1	No Quantity							3988411			0
S3	2016	2016	2016	2	0	2	Export	579	Norway	NOR	360	Indonesia	IDN								27	CRUDE FERTILIZER,MINERAL	1	No Quantity							73895			0
S3	2016	2016	2016	2	0	2	Export	579	Norway	NOR	372	Ireland	IRL								27	CRUDE FERTILIZER,MINERAL	1	No Quantity							354716			0
S3	2016	2016	2016	2	0	2	Export	579	Norway	NOR	376	Israel	ISR								27	CRUDE FERTILIZER,MINERAL	1	No Quantity							77455			0
S3	2016	2016	2016	2	0	2	Export	579	Norway	NOR	381	Italy	ITA								27	CRUDE FERTILIZER,MINERAL	1	No Quantity							19775063			0
S3	2016	2016	2016	2	0	2	Export	579	Norway	NOR	392	Japan	JPN								27	CRUDE FERTILIZER,MINERAL	1	No Quantity							210531			0
S3	2016	2016	2016	2	0	2	Export	579	Norway	NOR	400	Jordan	JOR								27	CRUDE FERTILIZER,MINERAL	1	No Quantity							206207			0
S3	2016	2016	2016	2	0	2	Export	579	Norway	NOR	410	Rep. of Korea	KOR								27	CRUDE FERTILIZER,MINERAL	1	No Quantity							350609			0
S3	2016	2016	2016	2	0	2	Export	579	Norway	NOR	428	Latvia	LVA								27	CRUDE FERTILIZER,MINERAL	1	No Quantity							4089700			0
S3	2016	2016	2016	2	0	2	Export	579	Norway	NOR	430	Liberia	LBR								27	CRUDE FERTILIZER,MINERAL	1	No Quantity							723			0
S3	2016	2016	2016	2	0	2	Export	579	Norway	NOR	440	Lithuania	LTU								27	CRUDE FERTILIZER,MINERAL	1	No Quantity							916343			0
S3	2016	2016	2016	2	0	2	Export	579	Norway	NOR	458	Malaysia	MYS								27	CRUDE FERTILIZER,MINERAL	1	No Quantity							38118			0
S3	2016	2016	2016	2	0	2	Export	579	Norway	NOR	470	Malta	MLT								27	CRUDE FERTILIZER,MINERAL	1	No Quantity							7846			0
S3	2016	2016	2016	2	0	2	Export	579	Norway	NOR	484	Mexico	MEX								27	CRUDE FERTILIZER,MINERAL	1	No Quantity							264981			0
S3	2016	2016	2016	2	0	2	Export	579	Norway	NOR	490	Other Asia, nes									27	CRUDE FERTILIZER,MINERAL	1	No Quantity							1308588			0
S3	2016	2016	2016	2	0	2	Export	579	Norway	NOR	504	Morocco	MAR								27	CRUDE FERTILIZER,MINERAL	1	No Quantity							4719			0
S3	2016	2016	2016	2	0	2	Export	579	Norway	NOR	528	Netherlands	NLD								27	CRUDE FERTILIZER,MINERAL	1	No Quantity							53241815			0
S3	2016	2016	2016	2	0	2	Export	579	Norway	NOR	554	New Zealand	NZL								27	CRUDE FERTILIZER,MINERAL	1	No Quantity							257150			0
S3	2016	2016	2016	2	0	2	Export	579	Norway	NOR	566	Nigeria	NGA								27	CRUDE FERTILIZER,MINERAL	1	No Quantity							225129			0
S3	2016	2016	2016	2	0	2	Export	579	Norway	NOR	586	Pakistan	PAK								27	CRUDE FERTILIZER,MINERAL	1	No Quantity							727584			0
S3	2016	2016	2016	2	0	2	Export	579	Norway	NOR	600	Paraguay	PRY								27	CRUDE FERTILIZER,MINERAL	1	No Quantity							979			0
S3	2016	2016	2016	2	0	2	Export	579	Norway	NOR	604	Peru	PER								27	CRUDE FERTILIZER,MINERAL	1	No Quantity							43778			0
S3	2016	2016	2016	2	0	2	Export	579	Norway	NOR	616	Poland	POL								27	CRUDE FERTILIZER,MINERAL	1	No Quantity							17079994			0
S3	2016	2016	2016	2	0	2	Export	579	Norway	NOR	620	Portugal	PRT								27	CRUDE FERTILIZER,MINERAL	1	No Quantity							1222425			0
S3	2016	2016	2016	2	0	2	Export	579	Norway	NOR	634	Qatar	QAT								27	CRUDE FERTILIZER,MINERAL	1	No Quantity							4477			0
S3	2016	2016	2016	2	0	2	Export	579	Norway	NOR	642	Romania	ROU								27	CRUDE FERTILIZER,MINERAL	1	No Quantity							2624			0
S3	2016	2016	2016	2	0	2	Export	579	Norway	NOR	643	Russian Federation	RUS								27	CRUDE FERTILIZER,MINERAL	1	No Quantity							4417868			0
S3	2016	2016	2016	2	0	2	Export	579	Norway	NOR	682	Saudi Arabia	SAU								27	CRUDE FERTILIZER,MINERAL	1	No Quantity							408032			0
S3	2016	2016	2016	2	0	2	Export	579	Norway	NOR	699	India	IND								27	CRUDE FERTILIZER,MINERAL	1	No Quantity							23824776			0
S3	2016	2016	2016	2	0	2	Export	579	Norway	NOR	702	Singapore	SGP								27	CRUDE FERTILIZER,MINERAL	1	No Quantity							8015			0
S3	2016	2016	2016	2	0	2	Export	579	Norway	NOR	704	Viet Nam	VNM								27	CRUDE FERTILIZER,MINERAL	1	No Quantity							4282598			0
S3	2016	2016	2016	2	0	2	Export	579	Norway	NOR	705	Slovenia	SVN								27	CRUDE FERTILIZER,MINERAL	1	No Quantity							24507			0
S3	2016	2016	2016	2	0	2	Export	579	Norway	NOR	724	Spain	ESP								27	CRUDE FERTILIZER,MINERAL	1	No Quantity							13324314			0
S3	2016	2016	2016	2	0	2	Export	579	Norway	NOR	752	Sweden	SWE								27	CRUDE FERTILIZER,MINERAL	1	No Quantity							14454164			0
S3	2016	2016	2016	2	0	2	Export	579	Norway	NOR	757	Switzerland	CHE								27	CRUDE FERTILIZER,MINERAL	1	No Quantity							1559533			0
S3	2016	2016	2016	2	0	2	Export	579	Norway	NOR	760	Syria	SYR								27	CRUDE FERTILIZER,MINERAL	1	No Quantity							231606			0
S3	2016	2016	2016	2	0	2	Export	579	Norway	NOR	764	Thailand	THA								27	CRUDE FERTILIZER,MINERAL	1	No Quantity							945746			0
S3	2016	2016	2016	2	0	2	Export	579	Norway	NOR	780	Trinidad and Tobago	TTO								27	CRUDE FERTILIZER,MINERAL	1	No Quantity							46196			0
S3	2016	2016	2016	2	0	2	Export	579	Norway	NOR	784	United Arab Emirates	ARE								27	CRUDE FERTILIZER,MINERAL	1	No Quantity							3641771			0
S3	2016	2016	2016	2	0	2	Export	579	Norway	NOR	792	Turkey	TUR								27	CRUDE FERTILIZER,MINERAL	1	No Quantity							827353			0
S3	2016	2016	2016	2	0	2	Export	579	Norway	NOR	818	Egypt	EGY								27	CRUDE FERTILIZER,MINERAL	1	No Quantity							332184			0
S3	2016	2016	2016	2	0	2	Export	579	Norway	NOR	826	United Kingdom	GBR								27	CRUDE FERTILIZER,MINERAL	1	No Quantity							34208595			0
S3	2016	2016	2016	2	0	2	Export	579	Norway	NOR	842	USA	USA								27	CRUDE FERTILIZER,MINERAL	1	No Quantity							6405101			0
S3	2016	2016	2016	2	0	2	Export	585	Palau	PLW	0	World	WLD								27	CRUDE FERTILIZER,MINERAL	1	No Quantity							900			0
S3	2016	2016	2016	2	0	2	Export	585	Palau	PLW	899	Areas, nes									27	CRUDE FERTILIZER,MINERAL	1	No Quantity							900			0
S3	2016	2016	2016	2	0	2	Export	579	Norway	NOR	0	World	WLD								28	METALLIFEROUS ORE,SCRAP	1	No Quantity							417190192			0
S3	2016	2016	2016	2	0	2	Export	579	Norway	NOR	36	Australia	AUS								28	METALLIFEROUS ORE,SCRAP	1	No Quantity							129806			0
S3	2016	2016	2016	2	0	2	Export	579	Norway	NOR	40	Austria	AUT								28	METALLIFEROUS ORE,SCRAP	1	No Quantity							254420			0
S3	2016	2016	2016	2	0	2	Export	579	Norway	NOR	56	Belgium	BEL								28	METALLIFEROUS ORE,SCRAP	1	No Quantity							22660682			0
S3	2016	2016	2016	2	0	2	Export	579	Norway	NOR	60	Bermuda	BMU								28	METALLIFEROUS ORE,SCRAP	1	No Quantity							481			0
S3	2016	2016	2016	2	0	2	Export	579	Norway	NOR	76	Brazil	BRA								28	METALLIFEROUS ORE,SCRAP	1	No Quantity							2596000			0
S3	2016	2016	2016	2	0	2	Export	579	Norway	NOR	136	Cayman Isds	CYM								28	METALLIFEROUS ORE,SCRAP	1	No Quantity							11558			0
S3	2016	2016	2016	2	0	2	Export	579	Norway	NOR	156	China	CHN								28	METALLIFEROUS ORE,SCRAP	1	No Quantity							41120665			0
S3	2016	2016	2016	2	0	2	Export	579	Norway	NOR	184	Cook Isds	COK								28	METALLIFEROUS ORE,SCRAP	1	No Quantity							144258			0
S3	2016	2016	2016	2	0	2	Export	579	Norway	NOR	191	Croatia	HRV								28	METALLIFEROUS ORE,SCRAP	1	No Quantity							498			0
S3	2016	2016	2016	2	0	2	Export	579	Norway	NOR	208	Denmark	DNK								28	METALLIFEROUS ORE,SCRAP	1	No Quantity							10191253			0
S3	2016	2016	2016	2	0	2	Export	579	Norway	NOR	233	Estonia	EST								28	METALLIFEROUS ORE,SCRAP	1	No Quantity							50904			0
S3	2016	2016	2016	2	0	2	Export	579	Norway	NOR	246	Finland	FIN								28	METALLIFEROUS ORE,SCRAP	1	No Quantity							5577704			0
S3	2016	2016	2016	2	0	2	Export	579	Norway	NOR	251	France	FRA								28	METALLIFEROUS ORE,SCRAP	1	No Quantity							3414112			0
S3	2016	2016	2016	2	0	2	Export	579	Norway	NOR	276	Germany	DEU								28	METALLIFEROUS ORE,SCRAP	1	No Quantity							112778902			0
S3	2016	2016	2016	2	0	2	Export	579	Norway	NOR	344	China, Hong Kong SAR	HKG								28	METALLIFEROUS ORE,SCRAP	1	No Quantity							7410479			0
S3	2016	2016	2016	2	0	2	Export	579	Norway	NOR	352	Iceland	ISL								28	METALLIFEROUS ORE,SCRAP	1	No Quantity							147767			0
S3	2016	2016	2016	2	0	2	Export	579	Norway	NOR	372	Ireland	IRL								28	METALLIFEROUS ORE,SCRAP	1	No Quantity							539			0
S3	2016	2016	2016	2	0	2	Export	579	Norway	NOR	381	Italy	ITA								28	METALLIFEROUS ORE,SCRAP	1	No Quantity							17914			0
S3	2016	2016	2016	2	0	2	Export	579	Norway	NOR	410	Rep. of Korea	KOR								28	METALLIFEROUS ORE,SCRAP	1	No Quantity							8296			0
S3	2016	2016	2016	2	0	2	Export	579	Norway	NOR	428	Latvia	LVA								28	METALLIFEROUS ORE,SCRAP	1	No Quantity							5186			0
S3	2016	2016	2016	2	0	2	Export	579	Norway	NOR	440	Lithuania	LTU								28	METALLIFEROUS ORE,SCRAP	1	No Quantity							21618			0
S3	2016	2016	2016	2	0	2	Export	579	Norway	NOR	442	Luxembourg	LUX								28	METALLIFEROUS ORE,SCRAP	1	No Quantity							20015			0
S3	2016	2016	2016	2	0	2	Export	579	Norway	NOR	490	Other Asia, nes									28	METALLIFEROUS ORE,SCRAP	1	No Quantity							375957			0
S3	2016	2016	2016	2	0	2	Export	579	Norway	NOR	504	Morocco	MAR								28	METALLIFEROUS ORE,SCRAP	1	No Quantity							2286653			0
S3	2016	2016	2016	2	0	2	Export	579	Norway	NOR	528	Netherlands	NLD								28	METALLIFEROUS ORE,SCRAP	1	No Quantity							50530007			0
S3	2016	2016	2016	2	0	2	Export	579	Norway	NOR	554	New Zealand	NZL								28	METALLIFEROUS ORE,SCRAP	1	No Quantity							1187			0
S3	2016	2016	2016	2	0	2	Export	579	Norway	NOR	586	Pakistan	PAK								28	METALLIFEROUS ORE,SCRAP	1	No Quantity							1482274			0
S3	2016	2016	2016	2	0	2	Export	579	Norway	NOR	616	Poland	POL								28	METALLIFEROUS ORE,SCRAP	1	No Quantity							3824537			0
S3	2016	2016	2016	2	0	2	Export	579	Norway	NOR	620	Portugal	PRT								28	METALLIFEROUS ORE,SCRAP	1	No Quantity							10528820			0
S3	2016	2016	2016	2	0	2	Export	579	Norway	NOR	634	Qatar	QAT								28	METALLIFEROUS ORE,SCRAP	1	No Quantity							1243			0
S3	2016	2016	2016	2	0	2	Export	579	Norway	NOR	699	India	IND								28	METALLIFEROUS ORE,SCRAP	1	No Quantity							7565306			0
S3	2016	2016	2016	2	0	2	Export	579	Norway	NOR	704	Viet Nam	VNM								28	METALLIFEROUS ORE,SCRAP	1	No Quantity							252279			0
S3	2016	2016	2016	2	0	2	Export	579	Norway	NOR	705	Slovenia	SVN								28	METALLIFEROUS ORE,SCRAP	1	No Quantity							25465			0
S3	2016	2016	2016	2	0	2	Export	579	Norway	NOR	710	South Africa	ZAF								28	METALLIFEROUS ORE,SCRAP	1	No Quantity							10294			0
S3	2016	2016	2016	2	0	2	Export	579	Norway	NOR	724	Spain	ESP								28	METALLIFEROUS ORE,SCRAP	1	No Quantity							9408352			0
S3	2016	2016	2016	2	0	2	Export	579	Norway	NOR	752	Sweden	SWE								28	METALLIFEROUS ORE,SCRAP	1	No Quantity							53126008			0
S3	2016	2016	2016	2	0	2	Export	579	Norway	NOR	757	Switzerland	CHE								28	METALLIFEROUS ORE,SCRAP	1	No Quantity							486717			0
S3	2016	2016	2016	2	0	2	Export	579	Norway	NOR	764	Thailand	THA								28	METALLIFEROUS ORE,SCRAP	1	No Quantity							2021221			0
S3	2016	2016	2016	2	0	2	Export	579	Norway	NOR	784	United Arab Emirates	ARE								28	METALLIFEROUS ORE,SCRAP	1	No Quantity							90430			0
S3	2016	2016	2016	2	0	2	Export	579	Norway	NOR	792	Turkey	TUR								28	METALLIFEROUS ORE,SCRAP	1	No Quantity							1221325			0
S3	2016	2016	2016	2	0	2	Export	579	Norway	NOR	826	United Kingdom	GBR								28	METALLIFEROUS ORE,SCRAP	1	No Quantity							52500389			0
S3	2016	2016	2016	2	0	2	Export	579	Norway	NOR	842	USA	USA								28	METALLIFEROUS ORE,SCRAP	1	No Quantity							14888672			0
S3	2016	2016	2016	2	0	2	Export	585	Palau	PLW	0	World	WLD								28	METALLIFEROUS ORE,SCRAP	1	No Quantity							101868			0
S3	2016	2016	2016	2	0	2	Export	585	Palau	PLW	316	Guam	GUM								28	METALLIFEROUS ORE,SCRAP	1	No Quantity							3400			0
S3	2016	2016	2016	2	0	2	Export	585	Palau	PLW	410	Rep. of Korea	KOR								28	METALLIFEROUS ORE,SCRAP	1	No Quantity							300			0
S3	2016	2016	2016	2	0	2	Export	585	Palau	PLW	490	Other Asia, nes									28	METALLIFEROUS ORE,SCRAP	1	No Quantity							81715			0
S3	2016	2016	2016	2	0	2	Export	585	Palau	PLW	899	Areas, nes									28	METALLIFEROUS ORE,SCRAP	1	No Quantity							16453			0
S3	2016	2016	2016	2	0	2	Export	579	Norway	NOR	0	World	WLD								29	CRUDE ANIMAL,VEG.MATERL.	1	No Quantity							42256381			0
S3	2016	2016	2016	2	0	2	Export	579	Norway	NOR	8	Albania	ALB								29	CRUDE ANIMAL,VEG.MATERL.	1	No Quantity							16097			0
S3	2016	2016	2016	2	0	2	Export	579	Norway	NOR	32	Argentina	ARG								29	CRUDE ANIMAL,VEG.MATERL.	1	No Quantity							28037			0
S3	2016	2016	2016	2	0	2	Export	579	Norway	NOR	36	Australia	AUS								29	CRUDE ANIMAL,VEG.MATERL.	1	No Quantity							31810			0
S3	2016	2016	2016	2	0	2	Export	579	Norway	NOR	40	Austria	AUT								29	CRUDE ANIMAL,VEG.MATERL.	1	No Quantity							113568			0
S3	2016	2016	2016	2	0	2	Export	579	Norway	NOR	56	Belgium	BEL								29	CRUDE ANIMAL,VEG.MATERL.	1	No Quantity							119921			0
S3	2016	2016	2016	2	0	2	Export	579	Norway	NOR	70	Bosnia Herzegovina	BIH								29	CRUDE ANIMAL,VEG.MATERL.	1	No Quantity							25410			0
S3	2016	2016	2016	2	0	2	Export	579	Norway	NOR	76	Brazil	BRA								29	CRUDE ANIMAL,VEG.MATERL.	1	No Quantity							18319			0
S3	2016	2016	2016	2	0	2	Export	579	Norway	NOR	124	Canada	CAN								29	CRUDE ANIMAL,VEG.MATERL.	1	No Quantity							354614			0
S3	2016	2016	2016	2	0	2	Export	579	Norway	NOR	152	Chile	CHL								29	CRUDE ANIMAL,VEG.MATERL.	1	No Quantity							40412			0
S3	2016	2016	2016	2	0	2	Export	579	Norway	NOR	156	China	CHN								29	CRUDE ANIMAL,VEG.MATERL.	1	No Quantity							711298			0
S3	2016	2016	2016	2	0	2	Export	579	Norway	NOR	170	Colombia	COL								29	CRUDE ANIMAL,VEG.MATERL.	1	No Quantity							8113			0
S3	2016	2016	2016	2	0	2	Export	579	Norway	NOR	203	Czechia	CZE								29	CRUDE ANIMAL,VEG.MATERL.	1	No Quantity							6180			0
S3	2016	2016	2016	2	0	2	Export	579	Norway	NOR	208	Denmark	DNK								29	CRUDE ANIMAL,VEG.MATERL.	1	No Quantity							10564643			0
S3	2016	2016	2016	2	0	2	Export	579	Norway	NOR	226	Equatorial Guinea	GNQ								29	CRUDE ANIMAL,VEG.MATERL.	1	No Quantity							26181			0
S3	2016	2016	2016	2	0	2	Export	579	Norway	NOR	233	Estonia	EST								29	CRUDE ANIMAL,VEG.MATERL.	1	No Quantity							13182			0
S3	2016	2016	2016	2	0	2	Export	579	Norway	NOR	234	Faeroe Isds	FRO								29	CRUDE ANIMAL,VEG.MATERL.	1	No Quantity							922604			0
S3	2016	2016	2016	2	0	2	Export	579	Norway	NOR	246	Finland	FIN								29	CRUDE ANIMAL,VEG.MATERL.	1	No Quantity							3475345			0
S3	2016	2016	2016	2	0	2	Export	579	Norway	NOR	251	France	FRA								29	CRUDE ANIMAL,VEG.MATERL.	1	No Quantity							240436			0
S3	2016	2016	2016	2	0	2	Export	579	Norway	NOR	276	Germany	DEU								29	CRUDE ANIMAL,VEG.MATERL.	1	No Quantity							1279807			0
S3	2016	2016	2016	2	0	2	Export	579	Norway	NOR	288	Ghana	GHA								29	CRUDE ANIMAL,VEG.MATERL.	1	No Quantity							48066			0
S3	2016	2016	2016	2	0	2	Export	579	Norway	NOR	300	Greece	GRC								29	CRUDE ANIMAL,VEG.MATERL.	1	No Quantity							11504			0
S3	2016	2016	2016	2	0	2	Export	579	Norway	NOR	304	Greenland	GRL								29	CRUDE ANIMAL,VEG.MATERL.	1	No Quantity							16664			0
S3	2016	2016	2016	2	0	2	Export	579	Norway	NOR	344	China, Hong Kong SAR	HKG								29	CRUDE ANIMAL,VEG.MATERL.	1	No Quantity							402126			0
S3	2016	2016	2016	2	0	2	Export	579	Norway	NOR	352	Iceland	ISL								29	CRUDE ANIMAL,VEG.MATERL.	1	No Quantity							101012			0
S3	2016	2016	2016	2	0	2	Export	579	Norway	NOR	364	Iran	IRN								29	CRUDE ANIMAL,VEG.MATERL.	1	No Quantity							26890			0
S3	2016	2016	2016	2	0	2	Export	579	Norway	NOR	372	Ireland	IRL								29	CRUDE ANIMAL,VEG.MATERL.	1	No Quantity							1017153			0
S3	2016	2016	2016	2	0	2	Export	579	Norway	NOR	376	Israel	ISR								29	CRUDE ANIMAL,VEG.MATERL.	1	No Quantity							18145			0
S3	2016	2016	2016	2	0	2	Export	579	Norway	NOR	381	Italy	ITA								29	CRUDE ANIMAL,VEG.MATERL.	1	No Quantity							533425			0
S3	2016	2016	2016	2	0	2	Export	579	Norway	NOR	384	Côte d'Ivoire	CIV								29	CRUDE ANIMAL,VEG.MATERL.	1	No Quantity							9543			0
S3	2016	2016	2016	2	0	2	Export	579	Norway	NOR	392	Japan	JPN								29	CRUDE ANIMAL,VEG.MATERL.	1	No Quantity							1662787			0
S3	2016	2016	2016	2	0	2	Export	579	Norway	NOR	408	Dem. People's Rep. of Korea	PRK								29	CRUDE ANIMAL,VEG.MATERL.	1	No Quantity							30536			0
S3	2016	2016	2016	2	0	2	Export	579	Norway	NOR	410	Rep. of Korea	KOR								29	CRUDE ANIMAL,VEG.MATERL.	1	No Quantity							161651			0
S3	2016	2016	2016	2	0	2	Export	579	Norway	NOR	417	Kyrgyzstan	KGZ								29	CRUDE ANIMAL,VEG.MATERL.	1	No Quantity							14552			0
S3	2016	2016	2016	2	0	2	Export	579	Norway	NOR	428	Latvia	LVA								29	CRUDE ANIMAL,VEG.MATERL.	1	No Quantity							242401			0
S3	2016	2016	2016	2	0	2	Export	579	Norway	NOR	440	Lithuania	LTU								29	CRUDE ANIMAL,VEG.MATERL.	1	No Quantity							86728			0
S3	2016	2016	2016	2	0	2	Export	579	Norway	NOR	450	Madagascar	MDG								29	CRUDE ANIMAL,VEG.MATERL.	1	No Quantity							7962			0
S3	2016	2016	2016	2	0	2	Export	579	Norway	NOR	490	Other Asia, nes									29	CRUDE ANIMAL,VEG.MATERL.	1	No Quantity							216511			0
S3	2016	2016	2016	2	0	2	Export	579	Norway	NOR	528	Netherlands	NLD								29	CRUDE ANIMAL,VEG.MATERL.	1	No Quantity							2293703			0
S3	2016	2016	2016	2	0	2	Export	579	Norway	NOR	554	New Zealand	NZL								29	CRUDE ANIMAL,VEG.MATERL.	1	No Quantity							12721			0
S3	2016	2016	2016	2	0	2	Export	579	Norway	NOR	566	Nigeria	NGA								29	CRUDE ANIMAL,VEG.MATERL.	1	No Quantity							648024			0
S3	2016	2016	2016	2	0	2	Export	579	Norway	NOR	586	Pakistan	PAK								29	CRUDE ANIMAL,VEG.MATERL.	1	No Quantity							5423			0
S3	2016	2016	2016	2	0	2	Export	579	Norway	NOR	591	Panama	PAN								29	CRUDE ANIMAL,VEG.MATERL.	1	No Quantity							126800			0
S3	2016	2016	2016	2	0	2	Export	579	Norway	NOR	604	Peru	PER								29	CRUDE ANIMAL,VEG.MATERL.	1	No Quantity							2287			0
S3	2016	2016	2016	2	0	2	Export	579	Norway	NOR	616	Poland	POL								29	CRUDE ANIMAL,VEG.MATERL.	1	No Quantity							274830			0
S3	2016	2016	2016	2	0	2	Export	579	Norway	NOR	620	Portugal	PRT								29	CRUDE ANIMAL,VEG.MATERL.	1	No Quantity							56665			0
S3	2016	2016	2016	2	0	2	Export	579	Norway	NOR	642	Romania	ROU								29	CRUDE ANIMAL,VEG.MATERL.	1	No Quantity							206787			0
S3	2016	2016	2016	2	0	2	Export	579	Norway	NOR	643	Russian Federation	RUS								29	CRUDE ANIMAL,VEG.MATERL.	1	No Quantity							4591777			0
S3	2016	2016	2016	2	0	2	Export	579	Norway	NOR	699	India	IND								29	CRUDE ANIMAL,VEG.MATERL.	1	No Quantity							4398			0
S3	2016	2016	2016	2	0	2	Export	579	Norway	NOR	702	Singapore	SGP								29	CRUDE ANIMAL,VEG.MATERL.	1	No Quantity							47237			0
S3	2016	2016	2016	2	0	2	Export	579	Norway	NOR	703	Slovakia	SVK								29	CRUDE ANIMAL,VEG.MATERL.	1	No Quantity							1413			0
S3	2016	2016	2016	2	0	2	Export	579	Norway	NOR	705	Slovenia	SVN								29	CRUDE ANIMAL,VEG.MATERL.	1	No Quantity							34637			0
S3	2016	2016	2016	2	0	2	Export	579	Norway	NOR	724	Spain	ESP								29	CRUDE ANIMAL,VEG.MATERL.	1	No Quantity							193177			0
S3	2016	2016	2016	2	0	2	Export	579	Norway	NOR	752	Sweden	SWE								29	CRUDE ANIMAL,VEG.MATERL.	1	No Quantity							2797891			0
S3	2016	2016	2016	2	0	2	Export	579	Norway	NOR	757	Switzerland	CHE								29	CRUDE ANIMAL,VEG.MATERL.	1	No Quantity							5997			0
S3	2016	2016	2016	2	0	2	Export	579	Norway	NOR	764	Thailand	THA								29	CRUDE ANIMAL,VEG.MATERL.	1	No Quantity							85132			0
S3	2016	2016	2016	2	0	2	Export	579	Norway	NOR	784	United Arab Emirates	ARE								29	CRUDE ANIMAL,VEG.MATERL.	1	No Quantity							18330			0
S3	2016	2016	2016	2	0	2	Export	579	Norway	NOR	792	Turkey	TUR								29	CRUDE ANIMAL,VEG.MATERL.	1	No Quantity							132330			0
S3	2016	2016	2016	2	0	2	Export	579	Norway	NOR	804	Ukraine	UKR								29	CRUDE ANIMAL,VEG.MATERL.	1	No Quantity							11640			0
S3	2016	2016	2016	2	0	2	Export	579	Norway	NOR	818	Egypt	EGY								29	CRUDE ANIMAL,VEG.MATERL.	1	No Quantity							556704			0
S3	2016	2016	2016	2	0	2	Export	579	Norway	NOR	826	United Kingdom	GBR								29	CRUDE ANIMAL,VEG.MATERL.	1	No Quantity							6157976			0
S3	2016	2016	2016	2	0	2	Export	579	Norway	NOR	842	USA	USA								29	CRUDE ANIMAL,VEG.MATERL.	1	No Quantity							1386870			0
S3	2016	2016	2016	2	0	2	Export	579	Norway	NOR	0	World	WLD								32	COAL, COKE, BRIQUETTES	1	No Quantity							128052			0
S3	2016	2016	2016	2	0	2	Export	579	Norway	NOR	208	Denmark	DNK								32	COAL, COKE, BRIQUETTES	1	No Quantity							18013			0
S3	2016	2016	2016	2	0	2	Export	579	Norway	NOR	276	Germany	DEU								32	COAL, COKE, BRIQUETTES	1	No Quantity							3711			0
S3	2016	2016	2016	2	0	2	Export	579	Norway	NOR	392	Japan	JPN								32	COAL, COKE, BRIQUETTES	1	No Quantity							55865			0
S3	2016	2016	2016	2	0	2	Export	579	Norway	NOR	752	Sweden	SWE								32	COAL, COKE, BRIQUETTES	1	No Quantity							50463			0
S3	2016	2016	2016	2	0	2	Export	579	Norway	NOR	0	World	WLD								33	PETROLEUM,PETROL.PRODUCT	1	No Quantity							26142365166			0
S3	2016	2016	2016	2	0	2	Export	579	Norway	NOR	12	Algeria	DZA								33	PETROLEUM,PETROL.PRODUCT	1	No Quantity							10664			0
S3	2016	2016	2016	2	0	2	Export	579	Norway	NOR	24	Angola	AGO								33	PETROLEUM,PETROL.PRODUCT	1	No Quantity							59695			0
S3	2016	2016	2016	2	0	2	Export	579	Norway	NOR	31	Azerbaijan	AZE								33	PETROLEUM,PETROL.PRODUCT	1	No Quantity							7331			0
S3	2016	2016	2016	2	0	2	Export	579	Norway	NOR	36	Australia	AUS								33	PETROLEUM,PETROL.PRODUCT	1	No Quantity							98294			0
S3	2016	2016	2016	2	0	2	Export	579	Norway	NOR	40	Austria	AUT								33	PETROLEUM,PETROL.PRODUCT	1	No Quantity							26865			0
S3	2016	2016	2016	2	0	2	Export	579	Norway	NOR	44	Bahamas	BHS								33	PETROLEUM,PETROL.PRODUCT	1	No Quantity							72727346			0
S3	2016	2016	2016	2	0	2	Export	579	Norway	NOR	56	Belgium	BEL								33	PETROLEUM,PETROL.PRODUCT	1	No Quantity							361412686			0
S3	2016	2016	2016	2	0	2	Export	579	Norway	NOR	76	Brazil	BRA								33	PETROLEUM,PETROL.PRODUCT	1	No Quantity							22359			0
S3	2016	2016	2016	2	0	2	Export	579	Norway	NOR	124	Canada	CAN								33	PETROLEUM,PETROL.PRODUCT	1	No Quantity							558119842			0
S3	2016	2016	2016	2	0	2	Export	579	Norway	NOR	152	Chile	CHL								33	PETROLEUM,PETROL.PRODUCT	1	No Quantity							1131			0
S3	2016	2016	2016	2	0	2	Export	579	Norway	NOR	156	China	CHN								33	PETROLEUM,PETROL.PRODUCT	1	No Quantity							17435500			0
S3	2016	2016	2016	2	0	2	Export	579	Norway	NOR	178	Congo	COG								33	PETROLEUM,PETROL.PRODUCT	1	No Quantity							224998			0
S3	2016	2016	2016	2	0	2	Export	579	Norway	NOR	191	Croatia	HRV								33	PETROLEUM,PETROL.PRODUCT	1	No Quantity							7173			0
S3	2016	2016	2016	2	0	2	Export	579	Norway	NOR	196	Cyprus	CYP								33	PETROLEUM,PETROL.PRODUCT	1	No Quantity							31510			0
S3	2016	2016	2016	2	0	2	Export	579	Norway	NOR	203	Czechia	CZE								33	PETROLEUM,PETROL.PRODUCT	1	No Quantity							139393			0
S3	2016	2016	2016	2	0	2	Export	579	Norway	NOR	208	Denmark	DNK								33	PETROLEUM,PETROL.PRODUCT	1	No Quantity							975249111			0
S3	2016	2016	2016	2	0	2	Export	579	Norway	NOR	226	Equatorial Guinea	GNQ								33	PETROLEUM,PETROL.PRODUCT	1	No Quantity							201932			0
S3	2016	2016	2016	2	0	2	Export	579	Norway	NOR	233	Estonia	EST								33	PETROLEUM,PETROL.PRODUCT	1	No Quantity							76392			0
S3	2016	2016	2016	2	0	2	Export	579	Norway	NOR	234	Faeroe Isds	FRO								33	PETROLEUM,PETROL.PRODUCT	1	No Quantity							8739227			0
S3	2016	2016	2016	2	0	2	Export	579	Norway	NOR	246	Finland	FIN								33	PETROLEUM,PETROL.PRODUCT	1	No Quantity							305965251			0
S3	2016	2016	2016	2	0	2	Export	579	Norway	NOR	251	France	FRA								33	PETROLEUM,PETROL.PRODUCT	1	No Quantity							1424282614			0
S3	2016	2016	2016	2	0	2	Export	579	Norway	NOR	266	Gabon	GAB								33	PETROLEUM,PETROL.PRODUCT	1	No Quantity							11909			0
S3	2016	2016	2016	2	0	2	Export	579	Norway	NOR	276	Germany	DEU								33	PETROLEUM,PETROL.PRODUCT	1	No Quantity							1845534108			0
S3	2016	2016	2016	2	0	2	Export	579	Norway	NOR	288	Ghana	GHA								33	PETROLEUM,PETROL.PRODUCT	1	No Quantity							2035			0
S3	2016	2016	2016	2	0	2	Export	579	Norway	NOR	292	Gibraltar	GIB								33	PETROLEUM,PETROL.PRODUCT	1	No Quantity							18169386			0
S3	2016	2016	2016	2	0	2	Export	579	Norway	NOR	300	Greece	GRC								33	PETROLEUM,PETROL.PRODUCT	1	No Quantity							4612686			0
S3	2016	2016	2016	2	0	2	Export	579	Norway	NOR	304	Greenland	GRL								33	PETROLEUM,PETROL.PRODUCT	1	No Quantity							3727733			0
S3	2016	2016	2016	2	0	2	Export	579	Norway	NOR	344	China, Hong Kong SAR	HKG								33	PETROLEUM,PETROL.PRODUCT	1	No Quantity							91532			0
S3	2016	2016	2016	2	0	2	Export	579	Norway	NOR	348	Hungary	HUN								33	PETROLEUM,PETROL.PRODUCT	1	No Quantity							657			0
S3	2016	2016	2016	2	0	2	Export	579	Norway	NOR	352	Iceland	ISL								33	PETROLEUM,PETROL.PRODUCT	1	No Quantity							168821347			0
S3	2016	2016	2016	2	0	2	Export	579	Norway	NOR	360	Indonesia	IDN								33	PETROLEUM,PETROL.PRODUCT	1	No Quantity							122872843			0
S3	2016	2016	2016	2	0	2	Export	579	Norway	NOR	372	Ireland	IRL								33	PETROLEUM,PETROL.PRODUCT	1	No Quantity							978523847			0
S3	2016	2016	2016	2	0	2	Export	579	Norway	NOR	381	Italy	ITA								33	PETROLEUM,PETROL.PRODUCT	1	No Quantity							150035786			0
S3	2016	2016	2016	2	0	2	Export	579	Norway	NOR	392	Japan	JPN								33	PETROLEUM,PETROL.PRODUCT	1	No Quantity							136686253			0
S3	2016	2016	2016	2	0	2	Export	579	Norway	NOR	404	Kenya	KEN								33	PETROLEUM,PETROL.PRODUCT	1	No Quantity							1745			0
S3	2016	2016	2016	2	0	2	Export	579	Norway	NOR	410	Rep. of Korea	KOR								33	PETROLEUM,PETROL.PRODUCT	1	No Quantity							212995			0
S3	2016	2016	2016	2	0	2	Export	579	Norway	NOR	428	Latvia	LVA								33	PETROLEUM,PETROL.PRODUCT	1	No Quantity							15928			0
S3	2016	2016	2016	2	0	2	Export	579	Norway	NOR	440	Lithuania	LTU								33	PETROLEUM,PETROL.PRODUCT	1	No Quantity							10129			0
S3	2016	2016	2016	2	0	2	Export	579	Norway	NOR	458	Malaysia	MYS								33	PETROLEUM,PETROL.PRODUCT	1	No Quantity							31525067			0
S3	2016	2016	2016	2	0	2	Export	579	Norway	NOR	470	Malta	MLT								33	PETROLEUM,PETROL.PRODUCT	1	No Quantity							3966			0
S3	2016	2016	2016	2	0	2	Export	579	Norway	NOR	484	Mexico	MEX								33	PETROLEUM,PETROL.PRODUCT	1	No Quantity							7042			0
S3	2016	2016	2016	2	0	2	Export	579	Norway	NOR	490	Other Asia, nes									33	PETROLEUM,PETROL.PRODUCT	1	No Quantity							32868404			0
S3	2016	2016	2016	2	0	2	Export	579	Norway	NOR	528	Netherlands	NLD								33	PETROLEUM,PETROL.PRODUCT	1	No Quantity							5787383163			0
S3	2016	2016	2016	2	0	2	Export	579	Norway	NOR	554	New Zealand	NZL								33	PETROLEUM,PETROL.PRODUCT	1	No Quantity							8729			0
S3	2016	2016	2016	2	0	2	Export	579	Norway	NOR	566	Nigeria	NGA								33	PETROLEUM,PETROL.PRODUCT	1	No Quantity							220954155			0
S3	2016	2016	2016	2	0	2	Export	579	Norway	NOR	591	Panama	PAN								33	PETROLEUM,PETROL.PRODUCT	1	No Quantity							13099			0
S3	2016	2016	2016	2	0	2	Export	579	Norway	NOR	608	Philippines	PHL								33	PETROLEUM,PETROL.PRODUCT	1	No Quantity							11244			0
S3	2016	2016	2016	2	0	2	Export	579	Norway	NOR	616	Poland	POL								33	PETROLEUM,PETROL.PRODUCT	1	No Quantity							29334529			0
S3	2016	2016	2016	2	0	2	Export	579	Norway	NOR	620	Portugal	PRT								33	PETROLEUM,PETROL.PRODUCT	1	No Quantity							48571957			0
S3	2016	2016	2016	2	0	2	Export	579	Norway	NOR	634	Qatar	QAT								33	PETROLEUM,PETROL.PRODUCT	1	No Quantity							93364			0
S3	2016	2016	2016	2	0	2	Export	579	Norway	NOR	642	Romania	ROU								33	PETROLEUM,PETROL.PRODUCT	1	No Quantity							16952			0
S3	2016	2016	2016	2	0	2	Export	579	Norway	NOR	643	Russian Federation	RUS								33	PETROLEUM,PETROL.PRODUCT	1	No Quantity							652515			0
S3	2016	2016	2016	2	0	2	Export	579	Norway	NOR	682	Saudi Arabia	SAU								33	PETROLEUM,PETROL.PRODUCT	1	No Quantity							3932			0
S3	2016	2016	2016	2	0	2	Export	579	Norway	NOR	686	Senegal	SEN								33	PETROLEUM,PETROL.PRODUCT	1	No Quantity							964			0
S3	2016	2016	2016	2	0	2	Export	579	Norway	NOR	699	India	IND								33	PETROLEUM,PETROL.PRODUCT	1	No Quantity							47172			0
S3	2016	2016	2016	2	0	2	Export	579	Norway	NOR	702	Singapore	SGP								33	PETROLEUM,PETROL.PRODUCT	1	No Quantity							365162162			0
S3	2016	2016	2016	2	0	2	Export	579	Norway	NOR	704	Viet Nam	VNM								33	PETROLEUM,PETROL.PRODUCT	1	No Quantity							4172			0
S3	2016	2016	2016	2	0	2	Export	579	Norway	NOR	705	Slovenia	SVN								33	PETROLEUM,PETROL.PRODUCT	1	No Quantity							32039			0
S3	2016	2016	2016	2	0	2	Export	579	Norway	NOR	710	South Africa	ZAF								33	PETROLEUM,PETROL.PRODUCT	1	No Quantity							98725438			0
S3	2016	2016	2016	2	0	2	Export	579	Norway	NOR	724	Spain	ESP								33	PETROLEUM,PETROL.PRODUCT	1	No Quantity							342805393			0
S3	2016	2016	2016	2	0	2	Export	579	Norway	NOR	752	Sweden	SWE								33	PETROLEUM,PETROL.PRODUCT	1	No Quantity							1428649760			0
S3	2016	2016	2016	2	0	2	Export	579	Norway	NOR	757	Switzerland	CHE								33	PETROLEUM,PETROL.PRODUCT	1	No Quantity							19118372			0
S3	2016	2016	2016	2	0	2	Export	579	Norway	NOR	764	Thailand	THA								33	PETROLEUM,PETROL.PRODUCT	1	No Quantity							676			0
S3	2016	2016	2016	2	0	2	Export	579	Norway	NOR	768	Togo	TGO								33	PETROLEUM,PETROL.PRODUCT	1	No Quantity							79190967			0
S3	2016	2016	2016	2	0	2	Export	579	Norway	NOR	780	Trinidad and Tobago	TTO								33	PETROLEUM,PETROL.PRODUCT	1	No Quantity							718			0
S3	2016	2016	2016	2	0	2	Export	579	Norway	NOR	784	United Arab Emirates	ARE								33	PETROLEUM,PETROL.PRODUCT	1	No Quantity							135130			0
S3	2016	2016	2016	2	0	2	Export	579	Norway	NOR	792	Turkey	TUR								33	PETROLEUM,PETROL.PRODUCT	1	No Quantity							12661			0
S3	2016	2016	2016	2	0	2	Export	579	Norway	NOR	818	Egypt	EGY								33	PETROLEUM,PETROL.PRODUCT	1	No Quantity							15664			0
S3	2016	2016	2016	2	0	2	Export	579	Norway	NOR	826	United Kingdom	GBR								33	PETROLEUM,PETROL.PRODUCT	1	No Quantity							9248927731			0
S3	2016	2016	2016	2	0	2	Export	579	Norway	NOR	842	USA	USA								33	PETROLEUM,PETROL.PRODUCT	1	No Quantity							1253917795			0
S3	2016	2016	2016	2	0	2	Export	585	Palau	PLW	0	World	WLD								33	PETROLEUM,PETROL.PRODUCT	1	No Quantity							3400			0
S3	2016	2016	2016	2	0	2	Export	585	Palau	PLW	899	Areas, nes									33	PETROLEUM,PETROL.PRODUCT	1	No Quantity							3400			0
S3	2016	2016	2016	2	0	2	Export	579	Norway	NOR	0	World	WLD								34	GAS,NATURAL,MANUFACTURED	1	No Quantity							20686897278			0
S3	2016	2016	2016	2	0	2	Export	579	Norway	NOR	32	Argentina	ARG								34	GAS,NATURAL,MANUFACTURED	1	No Quantity							43087604			0
S3	2016	2016	2016	2	0	2	Export	579	Norway	NOR	56	Belgium	BEL								34	GAS,NATURAL,MANUFACTURED	1	No Quantity							2668702566			0
S3	2016	2016	2016	2	0	2	Export	579	Norway	NOR	76	Brazil	BRA								34	GAS,NATURAL,MANUFACTURED	1	No Quantity							17189433			0
S3	2016	2016	2016	2	0	2	Export	579	Norway	NOR	124	Canada	CAN								34	GAS,NATURAL,MANUFACTURED	1	No Quantity							25351658			0
S3	2016	2016	2016	2	0	2	Export	579	Norway	NOR	152	Chile	CHL								34	GAS,NATURAL,MANUFACTURED	1	No Quantity							41419780			0
S3	2016	2016	2016	2	0	2	Export	579	Norway	NOR	156	China	CHN								34	GAS,NATURAL,MANUFACTURED	1	No Quantity							56756439			0
S3	2016	2016	2016	2	0	2	Export	579	Norway	NOR	208	Denmark	DNK								34	GAS,NATURAL,MANUFACTURED	1	No Quantity							73635806			0
S3	2016	2016	2016	2	0	2	Export	579	Norway	NOR	214	Dominican Rep.	DOM								34	GAS,NATURAL,MANUFACTURED	1	No Quantity							10113510			0
S3	2016	2016	2016	2	0	2	Export	579	Norway	NOR	246	Finland	FIN								34	GAS,NATURAL,MANUFACTURED	1	No Quantity							2888362			0
S3	2016	2016	2016	2	0	2	Export	579	Norway	NOR	251	France	FRA								34	GAS,NATURAL,MANUFACTURED	1	No Quantity							2969869954			0
S3	2016	2016	2016	2	0	2	Export	579	Norway	NOR	276	Germany	DEU								34	GAS,NATURAL,MANUFACTURED	1	No Quantity							7446884077			0
S3	2016	2016	2016	2	0	2	Export	579	Norway	NOR	300	Greece	GRC								34	GAS,NATURAL,MANUFACTURED	1	No Quantity							10702286			0
S3	2016	2016	2016	2	0	2	Export	579	Norway	NOR	381	Italy	ITA								34	GAS,NATURAL,MANUFACTURED	1	No Quantity							39819218			0
S3	2016	2016	2016	2	0	2	Export	579	Norway	NOR	392	Japan	JPN								34	GAS,NATURAL,MANUFACTURED	1	No Quantity							33131402			0
S3	2016	2016	2016	2	0	2	Export	579	Norway	NOR	400	Jordan	JOR								34	GAS,NATURAL,MANUFACTURED	1	No Quantity							6120312			0
S3	2016	2016	2016	2	0	2	Export	579	Norway	NOR	410	Rep. of Korea	KOR								34	GAS,NATURAL,MANUFACTURED	1	No Quantity							36629538			0
S3	2016	2016	2016	2	0	2	Export	579	Norway	NOR	414	Kuwait	KWT								34	GAS,NATURAL,MANUFACTURED	1	No Quantity							12390525			0
S3	2016	2016	2016	2	0	2	Export	579	Norway	NOR	440	Lithuania	LTU								34	GAS,NATURAL,MANUFACTURED	1	No Quantity							186828020			0
S3	2016	2016	2016	2	0	2	Export	579	Norway	NOR	504	Morocco	MAR								34	GAS,NATURAL,MANUFACTURED	1	No Quantity							3197029			0
S3	2016	2016	2016	2	0	2	Export	579	Norway	NOR	528	Netherlands	NLD								34	GAS,NATURAL,MANUFACTURED	1	No Quantity							329826669			0
S3	2016	2016	2016	2	0	2	Export	579	Norway	NOR	566	Nigeria	NGA								34	GAS,NATURAL,MANUFACTURED	1	No Quantity							1742398			0
S3	2016	2016	2016	2	0	2	Export	579	Norway	NOR	616	Poland	POL								34	GAS,NATURAL,MANUFACTURED	1	No Quantity							6481660			0
S3	2016	2016	2016	2	0	2	Export	579	Norway	NOR	620	Portugal	PRT								34	GAS,NATURAL,MANUFACTURED	1	No Quantity							33474598			0
S3	2016	2016	2016	2	0	2	Export	579	Norway	NOR	643	Russian Federation	RUS								34	GAS,NATURAL,MANUFACTURED	1	No Quantity							2353			0
S3	2016	2016	2016	2	0	2	Export	579	Norway	NOR	699	India	IND								34	GAS,NATURAL,MANUFACTURED	1	No Quantity							22263892			0
S3	2016	2016	2016	2	0	2	Export	579	Norway	NOR	702	Singapore	SGP								34	GAS,NATURAL,MANUFACTURED	1	No Quantity							2907498			0
S3	2016	2016	2016	2	0	2	Export	579	Norway	NOR	724	Spain	ESP								34	GAS,NATURAL,MANUFACTURED	1	No Quantity							168533184			0
S3	2016	2016	2016	2	0	2	Export	579	Norway	NOR	752	Sweden	SWE								34	GAS,NATURAL,MANUFACTURED	1	No Quantity							294264643			0
S3	2016	2016	2016	2	0	2	Export	579	Norway	NOR	757	Switzerland	CHE								34	GAS,NATURAL,MANUFACTURED	1	No Quantity							20117853			0
S3	2016	2016	2016	2	0	2	Export	579	Norway	NOR	792	Turkey	TUR								34	GAS,NATURAL,MANUFACTURED	1	No Quantity							166503050			0
S3	2016	2016	2016	2	0	2	Export	579	Norway	NOR	818	Egypt	EGY								34	GAS,NATURAL,MANUFACTURED	1	No Quantity							39516278			0
S3	2016	2016	2016	2	0	2	Export	579	Norway	NOR	826	United Kingdom	GBR								34	GAS,NATURAL,MANUFACTURED	1	No Quantity							5873257074			0
S3	2016	2016	2016	2	0	2	Export	579	Norway	NOR	842	USA	USA								34	GAS,NATURAL,MANUFACTURED	1	No Quantity							43288610			0
S3	2016	2016	2016	2	0	2	Export	579	Norway	NOR	0	World	WLD								35	ELECTRIC CURRENT	1	No Quantity							649868475			0
S3	2016	2016	2016	2	0	2	Export	579	Norway	NOR	208	Denmark	DNK								35	ELECTRIC CURRENT	1	No Quantity							199584340			0
S3	2016	2016	2016	2	0	2	Export	579	Norway	NOR	246	Finland	FIN								35	ELECTRIC CURRENT	1	No Quantity							6022191			0
S3	2016	2016	2016	2	0	2	Export	579	Norway	NOR	528	Netherlands	NLD								35	ELECTRIC CURRENT	1	No Quantity							126836496			0
S3	2016	2016	2016	2	0	2	Export	579	Norway	NOR	643	Russian Federation	RUS								35	ELECTRIC CURRENT	1	No Quantity							707			0
S3	2016	2016	2016	2	0	2	Export	579	Norway	NOR	752	Sweden	SWE								35	ELECTRIC CURRENT	1	No Quantity							317424742			0
S3	2016	2016	2016	2	0	2	Export	579	Norway	NOR	0	World	WLD								41	ANIMAL OILS AND FATS	1	No Quantity							126826957			0
S3	2016	2016	2016	2	0	2	Export	579	Norway	NOR	36	Australia	AUS								41	ANIMAL OILS AND FATS	1	No Quantity							22947			0
S3	2016	2016	2016	2	0	2	Export	579	Norway	NOR	40	Austria	AUT								41	ANIMAL OILS AND FATS	1	No Quantity							130099			0
S3	2016	2016	2016	2	0	2	Export	579	Norway	NOR	50	Bangladesh	BGD								41	ANIMAL OILS AND FATS	1	No Quantity							50594			0
S3	2016	2016	2016	2	0	2	Export	579	Norway	NOR	56	Belgium	BEL								41	ANIMAL OILS AND FATS	1	No Quantity							3320836			0
S3	2016	2016	2016	2	0	2	Export	579	Norway	NOR	76	Brazil	BRA								41	ANIMAL OILS AND FATS	1	No Quantity							506423			0
S3	2016	2016	2016	2	0	2	Export	579	Norway	NOR	100	Bulgaria	BGR								41	ANIMAL OILS AND FATS	1	No Quantity							3883			0
S3	2016	2016	2016	2	0	2	Export	579	Norway	NOR	124	Canada	CAN								41	ANIMAL OILS AND FATS	1	No Quantity							1115751			0
S3	2016	2016	2016	2	0	2	Export	579	Norway	NOR	152	Chile	CHL								41	ANIMAL OILS AND FATS	1	No Quantity							285884			0
S3	2016	2016	2016	2	0	2	Export	579	Norway	NOR	156	China	CHN								41	ANIMAL OILS AND FATS	1	No Quantity							4583053			0
S3	2016	2016	2016	2	0	2	Export	579	Norway	NOR	203	Czechia	CZE								41	ANIMAL OILS AND FATS	1	No Quantity							250695			0
S3	2016	2016	2016	2	0	2	Export	579	Norway	NOR	208	Denmark	DNK								41	ANIMAL OILS AND FATS	1	No Quantity							10185000			0
S3	2016	2016	2016	2	0	2	Export	579	Norway	NOR	246	Finland	FIN								41	ANIMAL OILS AND FATS	1	No Quantity							2142381			0
S3	2016	2016	2016	2	0	2	Export	579	Norway	NOR	251	France	FRA								41	ANIMAL OILS AND FATS	1	No Quantity							1803039			0
S3	2016	2016	2016	2	0	2	Export	579	Norway	NOR	268	Georgia	GEO								41	ANIMAL OILS AND FATS	1	No Quantity							47280			0
S3	2016	2016	2016	2	0	2	Export	579	Norway	NOR	276	Germany	DEU								41	ANIMAL OILS AND FATS	1	No Quantity							2969707			0
S3	2016	2016	2016	2	0	2	Export	579	Norway	NOR	300	Greece	GRC								41	ANIMAL OILS AND FATS	1	No Quantity							17488673			0
S3	2016	2016	2016	2	0	2	Export	579	Norway	NOR	344	China, Hong Kong SAR	HKG								41	ANIMAL OILS AND FATS	1	No Quantity							627431			0
S3	2016	2016	2016	2	0	2	Export	579	Norway	NOR	348	Hungary	HUN								41	ANIMAL OILS AND FATS	1	No Quantity							71626			0
S3	2016	2016	2016	2	0	2	Export	579	Norway	NOR	352	Iceland	ISL								41	ANIMAL OILS AND FATS	1	No Quantity							3127115			0
S3	2016	2016	2016	2	0	2	Export	579	Norway	NOR	360	Indonesia	IDN								41	ANIMAL OILS AND FATS	1	No Quantity							249481			0
S3	2016	2016	2016	2	0	2	Export	579	Norway	NOR	372	Ireland	IRL								41	ANIMAL OILS AND FATS	1	No Quantity							4355			0
S3	2016	2016	2016	2	0	2	Export	579	Norway	NOR	376	Israel	ISR								41	ANIMAL OILS AND FATS	1	No Quantity							183294			0
S3	2016	2016	2016	2	0	2	Export	579	Norway	NOR	381	Italy	ITA								41	ANIMAL OILS AND FATS	1	No Quantity							1124423			0
S3	2016	2016	2016	2	0	2	Export	579	Norway	NOR	392	Japan	JPN								41	ANIMAL OILS AND FATS	1	No Quantity							28267			0
S3	2016	2016	2016	2	0	2	Export	579	Norway	NOR	404	Kenya	KEN								41	ANIMAL OILS AND FATS	1	No Quantity							1977			0
S3	2016	2016	2016	2	0	2	Export	579	Norway	NOR	410	Rep. of Korea	KOR								41	ANIMAL OILS AND FATS	1	No Quantity							149141			0
S3	2016	2016	2016	2	0	2	Export	579	Norway	NOR	428	Latvia	LVA								41	ANIMAL OILS AND FATS	1	No Quantity							157315			0
S3	2016	2016	2016	2	0	2	Export	579	Norway	NOR	440	Lithuania	LTU								41	ANIMAL OILS AND FATS	1	No Quantity							1237692			0
S3	2016	2016	2016	2	0	2	Export	579	Norway	NOR	446	China, Macao SAR	MAC								41	ANIMAL OILS AND FATS	1	No Quantity							1551			0
S3	2016	2016	2016	2	0	2	Export	579	Norway	NOR	458	Malaysia	MYS								41	ANIMAL OILS AND FATS	1	No Quantity							70778			0
S3	2016	2016	2016	2	0	2	Export	579	Norway	NOR	470	Malta	MLT								41	ANIMAL OILS AND FATS	1	No Quantity							1469			0
S3	2016	2016	2016	2	0	2	Export	579	Norway	NOR	490	Other Asia, nes									41	ANIMAL OILS AND FATS	1	No Quantity							36024			0
S3	2016	2016	2016	2	0	2	Export	579	Norway	NOR	516	Namibia	NAM								41	ANIMAL OILS AND FATS	1	No Quantity							3277			0
S3	2016	2016	2016	2	0	2	Export	579	Norway	NOR	528	Netherlands	NLD								41	ANIMAL OILS AND FATS	1	No Quantity							9080519			0
S3	2016	2016	2016	2	0	2	Export	579	Norway	NOR	554	New Zealand	NZL								41	ANIMAL OILS AND FATS	1	No Quantity							2479			0
S3	2016	2016	2016	2	0	2	Export	579	Norway	NOR	586	Pakistan	PAK								41	ANIMAL OILS AND FATS	1	No Quantity							15768			0
S3	2016	2016	2016	2	0	2	Export	579	Norway	NOR	608	Philippines	PHL								41	ANIMAL OILS AND FATS	1	No Quantity							69636			0
S3	2016	2016	2016	2	0	2	Export	579	Norway	NOR	616	Poland	POL								41	ANIMAL OILS AND FATS	1	No Quantity							2123278			0
S3	2016	2016	2016	2	0	2	Export	579	Norway	NOR	642	Romania	ROU								41	ANIMAL OILS AND FATS	1	No Quantity							1816988			0
S3	2016	2016	2016	2	0	2	Export	579	Norway	NOR	643	Russian Federation	RUS								41	ANIMAL OILS AND FATS	1	No Quantity							338			0
S3	2016	2016	2016	2	0	2	Export	579	Norway	NOR	688	Serbia	SRB								41	ANIMAL OILS AND FATS	1	No Quantity							9041			0
S3	2016	2016	2016	2	0	2	Export	579	Norway	NOR	702	Singapore	SGP								41	ANIMAL OILS AND FATS	1	No Quantity							59640			0
S3	2016	2016	2016	2	0	2	Export	579	Norway	NOR	703	Slovakia	SVK								41	ANIMAL OILS AND FATS	1	No Quantity							7026			0
S3	2016	2016	2016	2	0	2	Export	579	Norway	NOR	704	Viet Nam	VNM								41	ANIMAL OILS AND FATS	1	No Quantity							1091239			0
S3	2016	2016	2016	2	0	2	Export	579	Norway	NOR	705	Slovenia	SVN								41	ANIMAL OILS AND FATS	1	No Quantity							63907			0
S3	2016	2016	2016	2	0	2	Export	579	Norway	NOR	710	South Africa	ZAF								41	ANIMAL OILS AND FATS	1	No Quantity							438997			0
S3	2016	2016	2016	2	0	2	Export	579	Norway	NOR	724	Spain	ESP								41	ANIMAL OILS AND FATS	1	No Quantity							5300360			0
S3	2016	2016	2016	2	0	2	Export	579	Norway	NOR	752	Sweden	SWE								41	ANIMAL OILS AND FATS	1	No Quantity							1837291			0
S3	2016	2016	2016	2	0	2	Export	579	Norway	NOR	757	Switzerland	CHE								41	ANIMAL OILS AND FATS	1	No Quantity							31616			0
S3	2016	2016	2016	2	0	2	Export	579	Norway	NOR	764	Thailand	THA								41	ANIMAL OILS AND FATS	1	No Quantity							816243			0
S3	2016	2016	2016	2	0	2	Export	579	Norway	NOR	784	United Arab Emirates	ARE								41	ANIMAL OILS AND FATS	1	No Quantity							548			0
S3	2016	2016	2016	2	0	2	Export	579	Norway	NOR	792	Turkey	TUR								41	ANIMAL OILS AND FATS	1	No Quantity							20880529			0
S3	2016	2016	2016	2	0	2	Export	579	Norway	NOR	804	Ukraine	UKR								41	ANIMAL OILS AND FATS	1	No Quantity							3360			0
S3	2016	2016	2016	2	0	2	Export	579	Norway	NOR	826	United Kingdom	GBR								41	ANIMAL OILS AND FATS	1	No Quantity							15569759			0
S3	2016	2016	2016	2	0	2	Export	579	Norway	NOR	842	USA	USA								41	ANIMAL OILS AND FATS	1	No Quantity							15626936			0
S3	2016	2016	2016	2	0	2	Export	579	Norway	NOR	0	World	WLD								42	FIXED VEG. FATS AND OILS	1	No Quantity							62928608			0
S3	2016	2016	2016	2	0	2	Export	579	Norway	NOR	120	Cameroon	CMR								42	FIXED VEG. FATS AND OILS	1	No Quantity							298			0
S3	2016	2016	2016	2	0	2	Export	579	Norway	NOR	203	Czechia	CZE								42	FIXED VEG. FATS AND OILS	1	No Quantity							1609			0
S3	2016	2016	2016	2	0	2	Export	579	Norway	NOR	208	Denmark	DNK								42	FIXED VEG. FATS AND OILS	1	No Quantity							17458103			0
S3	2016	2016	2016	2	0	2	Export	579	Norway	NOR	246	Finland	FIN								42	FIXED VEG. FATS AND OILS	1	No Quantity							551			0
S3	2016	2016	2016	2	0	2	Export	579	Norway	NOR	251	France	FRA								42	FIXED VEG. FATS AND OILS	1	No Quantity							6419217			0
S3	2016	2016	2016	2	0	2	Export	579	Norway	NOR	276	Germany	DEU								42	FIXED VEG. FATS AND OILS	1	No Quantity							703008			0
S3	2016	2016	2016	2	0	2	Export	579	Norway	NOR	381	Italy	ITA								42	FIXED VEG. FATS AND OILS	1	No Quantity							56680			0
S3	2016	2016	2016	2	0	2	Export	579	Norway	NOR	528	Netherlands	NLD								42	FIXED VEG. FATS AND OILS	1	No Quantity							11760510			0
S3	2016	2016	2016	2	0	2	Export	579	Norway	NOR	566	Nigeria	NGA								42	FIXED VEG. FATS AND OILS	1	No Quantity							177			0
S3	2016	2016	2016	2	0	2	Export	579	Norway	NOR	643	Russian Federation	RUS								42	FIXED VEG. FATS AND OILS	1	No Quantity							1980			0
S3	2016	2016	2016	2	0	2	Export	579	Norway	NOR	752	Sweden	SWE								42	FIXED VEG. FATS AND OILS	1	No Quantity							26365453			0
S3	2016	2016	2016	2	0	2	Export	579	Norway	NOR	826	United Kingdom	GBR								42	FIXED VEG. FATS AND OILS	1	No Quantity							160901			0
S3	2016	2016	2016	2	0	2	Export	579	Norway	NOR	842	USA	USA								42	FIXED VEG. FATS AND OILS	1	No Quantity							122			0
S3	2016	2016	2016	2	0	2	Export	585	Palau	PLW	0	World	WLD								42	FIXED VEG. FATS AND OILS	1	No Quantity							8947			0
S3	2016	2016	2016	2	0	2	Export	585	Palau	PLW	316	Guam	GUM								42	FIXED VEG. FATS AND OILS	1	No Quantity							924			0
S3	2016	2016	2016	2	0	2	Export	585	Palau	PLW	899	Areas, nes									42	FIXED VEG. FATS AND OILS	1	No Quantity							8023			0
S3	2016	2016	2016	2	0	2	Export	579	Norway	NOR	0	World	WLD								43	ANIMAL,VEG.FATS,OILS,NES	1	No Quantity							6743340			0
S3	2016	2016	2016	2	0	2	Export	579	Norway	NOR	124	Canada	CAN								43	ANIMAL,VEG.FATS,OILS,NES	1	No Quantity							592			0
S3	2016	2016	2016	2	0	2	Export	579	Norway	NOR	156	China	CHN								43	ANIMAL,VEG.FATS,OILS,NES	1	No Quantity							4862			0
S3	2016	2016	2016	2	0	2	Export	579	Norway	NOR	208	Denmark	DNK								43	ANIMAL,VEG.FATS,OILS,NES	1	No Quantity							2661870			0
S3	2016	2016	2016	2	0	2	Export	579	Norway	NOR	251	France	FRA								43	ANIMAL,VEG.FATS,OILS,NES	1	No Quantity							149			0
S3	2016	2016	2016	2	0	2	Export	579	Norway	NOR	276	Germany	DEU								43	ANIMAL,VEG.FATS,OILS,NES	1	No Quantity							1432037			0
S3	2016	2016	2016	2	0	2	Export	579	Norway	NOR	440	Lithuania	LTU								43	ANIMAL,VEG.FATS,OILS,NES	1	No Quantity							2722			0
S3	2016	2016	2016	2	0	2	Export	579	Norway	NOR	566	Nigeria	NGA								43	ANIMAL,VEG.FATS,OILS,NES	1	No Quantity							781			0
S3	2016	2016	2016	2	0	2	Export	579	Norway	NOR	616	Poland	POL								43	ANIMAL,VEG.FATS,OILS,NES	1	No Quantity							322813			0
S3	2016	2016	2016	2	0	2	Export	579	Norway	NOR	724	Spain	ESP								43	ANIMAL,VEG.FATS,OILS,NES	1	No Quantity							198			0
S3	2016	2016	2016	2	0	2	Export	579	Norway	NOR	752	Sweden	SWE								43	ANIMAL,VEG.FATS,OILS,NES	1	No Quantity							979910			0
S3	2016	2016	2016	2	0	2	Export	579	Norway	NOR	792	Turkey	TUR								43	ANIMAL,VEG.FATS,OILS,NES	1	No Quantity							1198311			0
S3	2016	2016	2016	2	0	2	Export	579	Norway	NOR	826	United Kingdom	GBR								43	ANIMAL,VEG.FATS,OILS,NES	1	No Quantity							139095			0
S3	2016	2016	2016	2	0	2	Export	579	Norway	NOR	0	World	WLD								51	ORGANIC CHEMICALS	1	No Quantity							1036854328			0
S3	2016	2016	2016	2	0	2	Export	579	Norway	NOR	24	Angola	AGO								51	ORGANIC CHEMICALS	1	No Quantity							118754			0
S3	2016	2016	2016	2	0	2	Export	579	Norway	NOR	31	Azerbaijan	AZE								51	ORGANIC CHEMICALS	1	No Quantity							3623			0
S3	2016	2016	2016	2	0	2	Export	579	Norway	NOR	32	Argentina	ARG								51	ORGANIC CHEMICALS	1	No Quantity							7068			0
S3	2016	2016	2016	2	0	2	Export	579	Norway	NOR	36	Australia	AUS								51	ORGANIC CHEMICALS	1	No Quantity							364084			0
S3	2016	2016	2016	2	0	2	Export	579	Norway	NOR	40	Austria	AUT								51	ORGANIC CHEMICALS	1	No Quantity							337964			0
S3	2016	2016	2016	2	0	2	Export	579	Norway	NOR	44	Bahamas	BHS								51	ORGANIC CHEMICALS	1	No Quantity							435			0
S3	2016	2016	2016	2	0	2	Export	579	Norway	NOR	50	Bangladesh	BGD								51	ORGANIC CHEMICALS	1	No Quantity							131326			0
S3	2016	2016	2016	2	0	2	Export	579	Norway	NOR	56	Belgium	BEL								51	ORGANIC CHEMICALS	1	No Quantity							2237663			0
S3	2016	2016	2016	2	0	2	Export	579	Norway	NOR	68	Bolivia (Plurinational State of)	BOL								51	ORGANIC CHEMICALS	1	No Quantity							49032			0
S3	2016	2016	2016	2	0	2	Export	579	Norway	NOR	76	Brazil	BRA								51	ORGANIC CHEMICALS	1	No Quantity							195818			0
S3	2016	2016	2016	2	0	2	Export	579	Norway	NOR	100	Bulgaria	BGR								51	ORGANIC CHEMICALS	1	No Quantity							62699			0
S3	2016	2016	2016	2	0	2	Export	579	Norway	NOR	124	Canada	CAN								51	ORGANIC CHEMICALS	1	No Quantity							150899			0
S3	2016	2016	2016	2	0	2	Export	579	Norway	NOR	152	Chile	CHL								51	ORGANIC CHEMICALS	1	No Quantity							141794			0
S3	2016	2016	2016	2	0	2	Export	579	Norway	NOR	156	China	CHN								51	ORGANIC CHEMICALS	1	No Quantity							625698043			0
S3	2016	2016	2016	2	0	2	Export	579	Norway	NOR	170	Colombia	COL								51	ORGANIC CHEMICALS	1	No Quantity							187859			0
S3	2016	2016	2016	2	0	2	Export	579	Norway	NOR	178	Congo	COG								51	ORGANIC CHEMICALS	1	No Quantity							264164			0
S3	2016	2016	2016	2	0	2	Export	579	Norway	NOR	203	Czechia	CZE								51	ORGANIC CHEMICALS	1	No Quantity							49996			0
S3	2016	2016	2016	2	0	2	Export	579	Norway	NOR	208	Denmark	DNK								51	ORGANIC CHEMICALS	1	No Quantity							8638690			0
S3	2016	2016	2016	2	0	2	Export	579	Norway	NOR	218	Ecuador	ECU								51	ORGANIC CHEMICALS	1	No Quantity							104599			0
S3	2016	2016	2016	2	0	2	Export	579	Norway	NOR	233	Estonia	EST								51	ORGANIC CHEMICALS	1	No Quantity							3412			0
S3	2016	2016	2016	2	0	2	Export	579	Norway	NOR	234	Faeroe Isds	FRO								51	ORGANIC CHEMICALS	1	No Quantity							155185			0
S3	2016	2016	2016	2	0	2	Export	579	Norway	NOR	246	Finland	FIN								51	ORGANIC CHEMICALS	1	No Quantity							2609751			0
S3	2016	2016	2016	2	0	2	Export	579	Norway	NOR	251	France	FRA								51	ORGANIC CHEMICALS	1	No Quantity							4724927			0
S3	2016	2016	2016	2	0	2	Export	579	Norway	NOR	266	Gabon	GAB								51	ORGANIC CHEMICALS	1	No Quantity							151137			0
S3	2016	2016	2016	2	0	2	Export	579	Norway	NOR	276	Germany	DEU								51	ORGANIC CHEMICALS	1	No Quantity							20434060			0
S3	2016	2016	2016	2	0	2	Export	579	Norway	NOR	300	Greece	GRC								51	ORGANIC CHEMICALS	1	No Quantity							863454			0
S3	2016	2016	2016	2	0	2	Export	579	Norway	NOR	344	China, Hong Kong SAR	HKG								51	ORGANIC CHEMICALS	1	No Quantity							27229			0
S3	2016	2016	2016	2	0	2	Export	579	Norway	NOR	348	Hungary	HUN								51	ORGANIC CHEMICALS	1	No Quantity							41131			0
S3	2016	2016	2016	2	0	2	Export	579	Norway	NOR	352	Iceland	ISL								51	ORGANIC CHEMICALS	1	No Quantity							332668			0
S3	2016	2016	2016	2	0	2	Export	579	Norway	NOR	360	Indonesia	IDN								51	ORGANIC CHEMICALS	1	No Quantity							633282			0
S3	2016	2016	2016	2	0	2	Export	579	Norway	NOR	372	Ireland	IRL								51	ORGANIC CHEMICALS	1	No Quantity							239659656			0
S3	2016	2016	2016	2	0	2	Export	579	Norway	NOR	376	Israel	ISR								51	ORGANIC CHEMICALS	1	No Quantity							374			0
S3	2016	2016	2016	2	0	2	Export	579	Norway	NOR	381	Italy	ITA								51	ORGANIC CHEMICALS	1	No Quantity							6449180			0
S3	2016	2016	2016	2	0	2	Export	579	Norway	NOR	392	Japan	JPN								51	ORGANIC CHEMICALS	1	No Quantity							52535245			0
S3	2016	2016	2016	2	0	2	Export	579	Norway	NOR	398	Kazakhstan	KAZ								51	ORGANIC CHEMICALS	1	No Quantity							59714			0
S3	2016	2016	2016	2	0	2	Export	579	Norway	NOR	410	Rep. of Korea	KOR								51	ORGANIC CHEMICALS	1	No Quantity							18451			0
S3	2016	2016	2016	2	0	2	Export	579	Norway	NOR	428	Latvia	LVA								51	ORGANIC CHEMICALS	1	No Quantity							68854			0
S3	2016	2016	2016	2	0	2	Export	579	Norway	NOR	440	Lithuania	LTU								51	ORGANIC CHEMICALS	1	No Quantity							225919			0
S3	2016	2016	2016	2	0	2	Export	579	Norway	NOR	458	Malaysia	MYS								51	ORGANIC CHEMICALS	1	No Quantity							863558			0
S3	2016	2016	2016	2	0	2	Export	579	Norway	NOR	470	Malta	MLT								51	ORGANIC CHEMICALS	1	No Quantity							945			0
S3	2016	2016	2016	2	0	2	Export	579	Norway	NOR	484	Mexico	MEX								51	ORGANIC CHEMICALS	1	No Quantity							1376561			0
S3	2016	2016	2016	2	0	2	Export	579	Norway	NOR	490	Other Asia, nes									51	ORGANIC CHEMICALS	1	No Quantity							164696			0
S3	2016	2016	2016	2	0	2	Export	579	Norway	NOR	524	Nepal	NPL								51	ORGANIC CHEMICALS	1	No Quantity							26516			0
S3	2016	2016	2016	2	0	2	Export	579	Norway	NOR	528	Netherlands	NLD								51	ORGANIC CHEMICALS	1	No Quantity							1927336			0
S3	2016	2016	2016	2	0	2	Export	579	Norway	NOR	566	Nigeria	NGA								51	ORGANIC CHEMICALS	1	No Quantity							10771			0
S3	2016	2016	2016	2	0	2	Export	579	Norway	NOR	586	Pakistan	PAK								51	ORGANIC CHEMICALS	1	No Quantity							73567			0
S3	2016	2016	2016	2	0	2	Export	579	Norway	NOR	591	Panama	PAN								51	ORGANIC CHEMICALS	1	No Quantity							1213			0
S3	2016	2016	2016	2	0	2	Export	579	Norway	NOR	608	Philippines	PHL								51	ORGANIC CHEMICALS	1	No Quantity							574019			0
S3	2016	2016	2016	2	0	2	Export	579	Norway	NOR	616	Poland	POL								51	ORGANIC CHEMICALS	1	No Quantity							2880748			0
S3	2016	2016	2016	2	0	2	Export	579	Norway	NOR	620	Portugal	PRT								51	ORGANIC CHEMICALS	1	No Quantity							1097908			0
S3	2016	2016	2016	2	0	2	Export	579	Norway	NOR	642	Romania	ROU								51	ORGANIC CHEMICALS	1	No Quantity							114962			0
S3	2016	2016	2016	2	0	2	Export	579	Norway	NOR	643	Russian Federation	RUS								51	ORGANIC CHEMICALS	1	No Quantity							74659			0
S3	2016	2016	2016	2	0	2	Export	579	Norway	NOR	682	Saudi Arabia	SAU								51	ORGANIC CHEMICALS	1	No Quantity							1020327			0
S3	2016	2016	2016	2	0	2	Export	579	Norway	NOR	699	India	IND								51	ORGANIC CHEMICALS	1	No Quantity							1696547			0
S3	2016	2016	2016	2	0	2	Export	579	Norway	NOR	702	Singapore	SGP								51	ORGANIC CHEMICALS	1	No Quantity							250617			0
S3	2016	2016	2016	2	0	2	Export	579	Norway	NOR	703	Slovakia	SVK								51	ORGANIC CHEMICALS	1	No Quantity							2952			0
S3	2016	2016	2016	2	0	2	Export	579	Norway	NOR	704	Viet Nam	VNM								51	ORGANIC CHEMICALS	1	No Quantity							2184537			0
S3	2016	2016	2016	2	0	2	Export	579	Norway	NOR	705	Slovenia	SVN								51	ORGANIC CHEMICALS	1	No Quantity							18305			0
S3	2016	2016	2016	2	0	2	Export	579	Norway	NOR	710	South Africa	ZAF								51	ORGANIC CHEMICALS	1	No Quantity							178910			0
S3	2016	2016	2016	2	0	2	Export	579	Norway	NOR	724	Spain	ESP								51	ORGANIC CHEMICALS	1	No Quantity							1357829			0
S3	2016	2016	2016	2	0	2	Export	579	Norway	NOR	752	Sweden	SWE								51	ORGANIC CHEMICALS	1	No Quantity							9966262			0
S3	2016	2016	2016	2	0	2	Export	579	Norway	NOR	757	Switzerland	CHE								51	ORGANIC CHEMICALS	1	No Quantity							4372799			0
S3	2016	2016	2016	2	0	2	Export	579	Norway	NOR	764	Thailand	THA								51	ORGANIC CHEMICALS	1	No Quantity							232857			0
S3	2016	2016	2016	2	0	2	Export	579	Norway	NOR	784	United Arab Emirates	ARE								51	ORGANIC CHEMICALS	1	No Quantity							2422753			0
S3	2016	2016	2016	2	0	2	Export	579	Norway	NOR	792	Turkey	TUR								51	ORGANIC CHEMICALS	1	No Quantity							1048155			0
S3	2016	2016	2016	2	0	2	Export	579	Norway	NOR	804	Ukraine	UKR								51	ORGANIC CHEMICALS	1	No Quantity							240743			0
S3	2016	2016	2016	2	0	2	Export	579	Norway	NOR	818	Egypt	EGY								51	ORGANIC CHEMICALS	1	No Quantity							609282			0
S3	2016	2016	2016	2	0	2	Export	579	Norway	NOR	826	United Kingdom	GBR								51	ORGANIC CHEMICALS	1	No Quantity							16575828			0
S3	2016	2016	2016	2	0	2	Export	579	Norway	NOR	842	USA	USA								51	ORGANIC CHEMICALS	1	No Quantity							17750029			0
S3	2016	2016	2016	2	0	2	Export	579	Norway	NOR	0	World	WLD								52	INORGANIC CHEMICALS	1	No Quantity							624901151			0
S3	2016	2016	2016	2	0	2	Export	579	Norway	NOR	8	Albania	ALB								52	INORGANIC CHEMICALS	1	No Quantity							45447			0
S3	2016	2016	2016	2	0	2	Export	579	Norway	NOR	12	Algeria	DZA								52	INORGANIC CHEMICALS	1	No Quantity							150295			0
S3	2016	2016	2016	2	0	2	Export	579	Norway	NOR	24	Angola	AGO								52	INORGANIC CHEMICALS	1	No Quantity							5548			0
S3	2016	2016	2016	2	0	2	Export	579	Norway	NOR	32	Argentina	ARG								52	INORGANIC CHEMICALS	1	No Quantity							58550			0
S3	2016	2016	2016	2	0	2	Export	579	Norway	NOR	36	Australia	AUS								52	INORGANIC CHEMICALS	1	No Quantity							44806			0
S3	2016	2016	2016	2	0	2	Export	579	Norway	NOR	40	Austria	AUT								52	INORGANIC CHEMICALS	1	No Quantity							102322			0
S3	2016	2016	2016	2	0	2	Export	579	Norway	NOR	44	Bahamas	BHS								52	INORGANIC CHEMICALS	1	No Quantity							1176			0
S3	2016	2016	2016	2	0	2	Export	579	Norway	NOR	56	Belgium	BEL								52	INORGANIC CHEMICALS	1	No Quantity							813720			0
S3	2016	2016	2016	2	0	2	Export	579	Norway	NOR	76	Brazil	BRA								52	INORGANIC CHEMICALS	1	No Quantity							291854			0
S3	2016	2016	2016	2	0	2	Export	579	Norway	NOR	96	Brunei Darussalam	BRN								52	INORGANIC CHEMICALS	1	No Quantity							9295			0
S3	2016	2016	2016	2	0	2	Export	579	Norway	NOR	104	Myanmar	MMR								52	INORGANIC CHEMICALS	1	No Quantity							81970			0
S3	2016	2016	2016	2	0	2	Export	579	Norway	NOR	120	Cameroon	CMR								52	INORGANIC CHEMICALS	1	No Quantity							11308			0
S3	2016	2016	2016	2	0	2	Export	579	Norway	NOR	124	Canada	CAN								52	INORGANIC CHEMICALS	1	No Quantity							2454783			0
S3	2016	2016	2016	2	0	2	Export	579	Norway	NOR	156	China	CHN								52	INORGANIC CHEMICALS	1	No Quantity							25095437			0
S3	2016	2016	2016	2	0	2	Export	579	Norway	NOR	170	Colombia	COL								52	INORGANIC CHEMICALS	1	No Quantity							6784			0
S3	2016	2016	2016	2	0	2	Export	579	Norway	NOR	178	Congo	COG								52	INORGANIC CHEMICALS	1	No Quantity							3385			0
S3	2016	2016	2016	2	0	2	Export	579	Norway	NOR	196	Cyprus	CYP								52	INORGANIC CHEMICALS	1	No Quantity							16893			0
S3	2016	2016	2016	2	0	2	Export	579	Norway	NOR	203	Czechia	CZE								52	INORGANIC CHEMICALS	1	No Quantity							10698			0
S3	2016	2016	2016	2	0	2	Export	579	Norway	NOR	208	Denmark	DNK								52	INORGANIC CHEMICALS	1	No Quantity							10780246			0
S3	2016	2016	2016	2	0	2	Export	579	Norway	NOR	218	Ecuador	ECU								52	INORGANIC CHEMICALS	1	No Quantity							53677			0
S3	2016	2016	2016	2	0	2	Export	579	Norway	NOR	233	Estonia	EST								52	INORGANIC CHEMICALS	1	No Quantity							524776			0
S3	2016	2016	2016	2	0	2	Export	579	Norway	NOR	234	Faeroe Isds	FRO								52	INORGANIC CHEMICALS	1	No Quantity							831083			0
S3	2016	2016	2016	2	0	2	Export	579	Norway	NOR	246	Finland	FIN								52	INORGANIC CHEMICALS	1	No Quantity							2188979			0
S3	2016	2016	2016	2	0	2	Export	579	Norway	NOR	251	France	FRA								52	INORGANIC CHEMICALS	1	No Quantity							44860975			0
S3	2016	2016	2016	2	0	2	Export	579	Norway	NOR	266	Gabon	GAB								52	INORGANIC CHEMICALS	1	No Quantity							27398			0
S3	2016	2016	2016	2	0	2	Export	579	Norway	NOR	276	Germany	DEU								52	INORGANIC CHEMICALS	1	No Quantity							181956404			0
S3	2016	2016	2016	2	0	2	Export	579	Norway	NOR	300	Greece	GRC								52	INORGANIC CHEMICALS	1	No Quantity							85327			0
S3	2016	2016	2016	2	0	2	Export	579	Norway	NOR	344	China, Hong Kong SAR	HKG								52	INORGANIC CHEMICALS	1	No Quantity							378404			0
S3	2016	2016	2016	2	0	2	Export	579	Norway	NOR	348	Hungary	HUN								52	INORGANIC CHEMICALS	1	No Quantity							12300			0
S3	2016	2016	2016	2	0	2	Export	579	Norway	NOR	352	Iceland	ISL								52	INORGANIC CHEMICALS	1	No Quantity							48671			0
S3	2016	2016	2016	2	0	2	Export	579	Norway	NOR	360	Indonesia	IDN								52	INORGANIC CHEMICALS	1	No Quantity							105776			0
S3	2016	2016	2016	2	0	2	Export	579	Norway	NOR	372	Ireland	IRL								52	INORGANIC CHEMICALS	1	No Quantity							31267603			0
S3	2016	2016	2016	2	0	2	Export	579	Norway	NOR	381	Italy	ITA								52	INORGANIC CHEMICALS	1	No Quantity							443919			0
S3	2016	2016	2016	2	0	2	Export	579	Norway	NOR	384	Côte d'Ivoire	CIV								52	INORGANIC CHEMICALS	1	No Quantity							871			0
S3	2016	2016	2016	2	0	2	Export	579	Norway	NOR	392	Japan	JPN								52	INORGANIC CHEMICALS	1	No Quantity							29010068			0
S3	2016	2016	2016	2	0	2	Export	579	Norway	NOR	410	Rep. of Korea	KOR								52	INORGANIC CHEMICALS	1	No Quantity							24040800			0
S3	2016	2016	2016	2	0	2	Export	579	Norway	NOR	414	Kuwait	KWT								52	INORGANIC CHEMICALS	1	No Quantity							117564			0
S3	2016	2016	2016	2	0	2	Export	579	Norway	NOR	428	Latvia	LVA								52	INORGANIC CHEMICALS	1	No Quantity							833859			0
S3	2016	2016	2016	2	0	2	Export	579	Norway	NOR	440	Lithuania	LTU								52	INORGANIC CHEMICALS	1	No Quantity							794			0
S3	2016	2016	2016	2	0	2	Export	579	Norway	NOR	458	Malaysia	MYS								52	INORGANIC CHEMICALS	1	No Quantity							782552			0
S3	2016	2016	2016	2	0	2	Export	579	Norway	NOR	470	Malta	MLT								52	INORGANIC CHEMICALS	1	No Quantity							227			0
S3	2016	2016	2016	2	0	2	Export	579	Norway	NOR	484	Mexico	MEX								52	INORGANIC CHEMICALS	1	No Quantity							2595			0
S3	2016	2016	2016	2	0	2	Export	579	Norway	NOR	490	Other Asia, nes									52	INORGANIC CHEMICALS	1	No Quantity							13058750			0
S3	2016	2016	2016	2	0	2	Export	579	Norway	NOR	512	Oman	OMN								52	INORGANIC CHEMICALS	1	No Quantity							15301			0
S3	2016	2016	2016	2	0	2	Export	579	Norway	NOR	528	Netherlands	NLD								52	INORGANIC CHEMICALS	1	No Quantity							107154207			0
S3	2016	2016	2016	2	0	2	Export	579	Norway	NOR	531	Curaçao	CUW								52	INORGANIC CHEMICALS	1	No Quantity							98791			0
S3	2016	2016	2016	2	0	2	Export	579	Norway	NOR	566	Nigeria	NGA								52	INORGANIC CHEMICALS	1	No Quantity							336572			0
S3	2016	2016	2016	2	0	2	Export	579	Norway	NOR	584	Marshall Isds	MHL								52	INORGANIC CHEMICALS	1	No Quantity							155			0
S3	2016	2016	2016	2	0	2	Export	579	Norway	NOR	591	Panama	PAN								52	INORGANIC CHEMICALS	1	No Quantity							9185			0
S3	2016	2016	2016	2	0	2	Export	579	Norway	NOR	616	Poland	POL								52	INORGANIC CHEMICALS	1	No Quantity							2137354			0
S3	2016	2016	2016	2	0	2	Export	579	Norway	NOR	620	Portugal	PRT								52	INORGANIC CHEMICALS	1	No Quantity							155			0
S3	2016	2016	2016	2	0	2	Export	579	Norway	NOR	634	Qatar	QAT								52	INORGANIC CHEMICALS	1	No Quantity							2143039			0
S3	2016	2016	2016	2	0	2	Export	579	Norway	NOR	642	Romania	ROU								52	INORGANIC CHEMICALS	1	No Quantity							57935			0
S3	2016	2016	2016	2	0	2	Export	579	Norway	NOR	643	Russian Federation	RUS								52	INORGANIC CHEMICALS	1	No Quantity							1497779			0
S3	2016	2016	2016	2	0	2	Export	579	Norway	NOR	682	Saudi Arabia	SAU								52	INORGANIC CHEMICALS	1	No Quantity							731511			0
S3	2016	2016	2016	2	0	2	Export	579	Norway	NOR	688	Serbia	SRB								52	INORGANIC CHEMICALS	1	No Quantity							13907			0
S3	2016	2016	2016	2	0	2	Export	579	Norway	NOR	699	India	IND								52	INORGANIC CHEMICALS	1	No Quantity							1363504			0
S3	2016	2016	2016	2	0	2	Export	579	Norway	NOR	702	Singapore	SGP								52	INORGANIC CHEMICALS	1	No Quantity							48864441			0
S3	2016	2016	2016	2	0	2	Export	579	Norway	NOR	704	Viet Nam	VNM								52	INORGANIC CHEMICALS	1	No Quantity							144484			0
S3	2016	2016	2016	2	0	2	Export	579	Norway	NOR	705	Slovenia	SVN								52	INORGANIC CHEMICALS	1	No Quantity							389			0
S3	2016	2016	2016	2	0	2	Export	579	Norway	NOR	710	South Africa	ZAF								52	INORGANIC CHEMICALS	1	No Quantity							148229			0
S3	2016	2016	2016	2	0	2	Export	579	Norway	NOR	724	Spain	ESP								52	INORGANIC CHEMICALS	1	No Quantity							6592676			0
S3	2016	2016	2016	2	0	2	Export	579	Norway	NOR	752	Sweden	SWE								52	INORGANIC CHEMICALS	1	No Quantity							23365080			0
S3	2016	2016	2016	2	0	2	Export	579	Norway	NOR	757	Switzerland	CHE								52	INORGANIC CHEMICALS	1	No Quantity							135479			0
S3	2016	2016	2016	2	0	2	Export	579	Norway	NOR	764	Thailand	THA								52	INORGANIC CHEMICALS	1	No Quantity							896769			0
S3	2016	2016	2016	2	0	2	Export	579	Norway	NOR	784	United Arab Emirates	ARE								52	INORGANIC CHEMICALS	1	No Quantity							875116			0
S3	2016	2016	2016	2	0	2	Export	579	Norway	NOR	788	Tunisia	TUN								52	INORGANIC CHEMICALS	1	No Quantity							8736			0
S3	2016	2016	2016	2	0	2	Export	579	Norway	NOR	792	Turkey	TUR								52	INORGANIC CHEMICALS	1	No Quantity							402493			0
S3	2016	2016	2016	2	0	2	Export	579	Norway	NOR	804	Ukraine	UKR								52	INORGANIC CHEMICALS	1	No Quantity							7168			0
S3	2016	2016	2016	2	0	2	Export	579	Norway	NOR	818	Egypt	EGY								52	INORGANIC CHEMICALS	1	No Quantity							145226			0
S3	2016	2016	2016	2	0	2	Export	579	Norway	NOR	826	United Kingdom	GBR								52	INORGANIC CHEMICALS	1	No Quantity							26198480			0
S3	2016	2016	2016	2	0	2	Export	579	Norway	NOR	842	USA	USA								52	INORGANIC CHEMICALS	1	No Quantity							30923241			0
S3	2016	2016	2016	2	0	2	Export	579	Norway	NOR	862	Venezuela	VEN								52	INORGANIC CHEMICALS	1	No Quantity							15864			0
S3	2016	2016	2016	2	0	2	Export	579	Norway	NOR	0	World	WLD								53	DYES,COLOURING MATERIALS	1	No Quantity							111736340			0
S3	2016	2016	2016	2	0	2	Export	579	Norway	NOR	12	Algeria	DZA								53	DYES,COLOURING MATERIALS	1	No Quantity							5368			0
S3	2016	2016	2016	2	0	2	Export	579	Norway	NOR	24	Angola	AGO								53	DYES,COLOURING MATERIALS	1	No Quantity							46407			0
S3	2016	2016	2016	2	0	2	Export	579	Norway	NOR	36	Australia	AUS								53	DYES,COLOURING MATERIALS	1	No Quantity							31169			0
S3	2016	2016	2016	2	0	2	Export	579	Norway	NOR	40	Austria	AUT								53	DYES,COLOURING MATERIALS	1	No Quantity							66017			0
S3	2016	2016	2016	2	0	2	Export	579	Norway	NOR	44	Bahamas	BHS								53	DYES,COLOURING MATERIALS	1	No Quantity							4071			0
S3	2016	2016	2016	2	0	2	Export	579	Norway	NOR	50	Bangladesh	BGD								53	DYES,COLOURING MATERIALS	1	No Quantity							38809			0
S3	2016	2016	2016	2	0	2	Export	579	Norway	NOR	56	Belgium	BEL								53	DYES,COLOURING MATERIALS	1	No Quantity							636158			0
S3	2016	2016	2016	2	0	2	Export	579	Norway	NOR	76	Brazil	BRA								53	DYES,COLOURING MATERIALS	1	No Quantity							100903			0
S3	2016	2016	2016	2	0	2	Export	579	Norway	NOR	124	Canada	CAN								53	DYES,COLOURING MATERIALS	1	No Quantity							863913			0
S3	2016	2016	2016	2	0	2	Export	579	Norway	NOR	144	Sri Lanka	LKA								53	DYES,COLOURING MATERIALS	1	No Quantity							22127			0
S3	2016	2016	2016	2	0	2	Export	579	Norway	NOR	152	Chile	CHL								53	DYES,COLOURING MATERIALS	1	No Quantity							1207545			0
S3	2016	2016	2016	2	0	2	Export	579	Norway	NOR	156	China	CHN								53	DYES,COLOURING MATERIALS	1	No Quantity							2692178			0
S3	2016	2016	2016	2	0	2	Export	579	Norway	NOR	178	Congo	COG								53	DYES,COLOURING MATERIALS	1	No Quantity							6138			0
S3	2016	2016	2016	2	0	2	Export	579	Norway	NOR	191	Croatia	HRV								53	DYES,COLOURING MATERIALS	1	No Quantity							4483			0
S3	2016	2016	2016	2	0	2	Export	579	Norway	NOR	196	Cyprus	CYP								53	DYES,COLOURING MATERIALS	1	No Quantity							1350			0
S3	2016	2016	2016	2	0	2	Export	579	Norway	NOR	203	Czechia	CZE								53	DYES,COLOURING MATERIALS	1	No Quantity							91759			0
S3	2016	2016	2016	2	0	2	Export	579	Norway	NOR	208	Denmark	DNK								53	DYES,COLOURING MATERIALS	1	No Quantity							20045886			0
S3	2016	2016	2016	2	0	2	Export	579	Norway	NOR	226	Equatorial Guinea	GNQ								53	DYES,COLOURING MATERIALS	1	No Quantity							145			0
S3	2016	2016	2016	2	0	2	Export	579	Norway	NOR	233	Estonia	EST								53	DYES,COLOURING MATERIALS	1	No Quantity							182745			0
S3	2016	2016	2016	2	0	2	Export	579	Norway	NOR	234	Faeroe Isds	FRO								53	DYES,COLOURING MATERIALS	1	No Quantity							272227			0
S3	2016	2016	2016	2	0	2	Export	579	Norway	NOR	246	Finland	FIN								53	DYES,COLOURING MATERIALS	1	No Quantity							2274572			0
S3	2016	2016	2016	2	0	2	Export	579	Norway	NOR	251	France	FRA								53	DYES,COLOURING MATERIALS	1	No Quantity							159771			0
S3	2016	2016	2016	2	0	2	Export	579	Norway	NOR	276	Germany	DEU								53	DYES,COLOURING MATERIALS	1	No Quantity							2997243			0
S3	2016	2016	2016	2	0	2	Export	579	Norway	NOR	300	Greece	GRC								53	DYES,COLOURING MATERIALS	1	No Quantity							86284			0
S3	2016	2016	2016	2	0	2	Export	579	Norway	NOR	304	Greenland	GRL								53	DYES,COLOURING MATERIALS	1	No Quantity							143			0
S3	2016	2016	2016	2	0	2	Export	579	Norway	NOR	348	Hungary	HUN								53	DYES,COLOURING MATERIALS	1	No Quantity							5629			0
S3	2016	2016	2016	2	0	2	Export	579	Norway	NOR	352	Iceland	ISL								53	DYES,COLOURING MATERIALS	1	No Quantity							3193053			0
S3	2016	2016	2016	2	0	2	Export	579	Norway	NOR	360	Indonesia	IDN								53	DYES,COLOURING MATERIALS	1	No Quantity							2097194			0
S3	2016	2016	2016	2	0	2	Export	579	Norway	NOR	372	Ireland	IRL								53	DYES,COLOURING MATERIALS	1	No Quantity							5008			0
S3	2016	2016	2016	2	0	2	Export	579	Norway	NOR	381	Italy	ITA								53	DYES,COLOURING MATERIALS	1	No Quantity							1594030			0
S3	2016	2016	2016	2	0	2	Export	579	Norway	NOR	392	Japan	JPN								53	DYES,COLOURING MATERIALS	1	No Quantity							123377			0
S3	2016	2016	2016	2	0	2	Export	579	Norway	NOR	404	Kenya	KEN								53	DYES,COLOURING MATERIALS	1	No Quantity							152			0
S3	2016	2016	2016	2	0	2	Export	579	Norway	NOR	410	Rep. of Korea	KOR								53	DYES,COLOURING MATERIALS	1	No Quantity							1294741			0
S3	2016	2016	2016	2	0	2	Export	579	Norway	NOR	414	Kuwait	KWT								53	DYES,COLOURING MATERIALS	1	No Quantity							129			0
S3	2016	2016	2016	2	0	2	Export	579	Norway	NOR	428	Latvia	LVA								53	DYES,COLOURING MATERIALS	1	No Quantity							159304			0
S3	2016	2016	2016	2	0	2	Export	579	Norway	NOR	440	Lithuania	LTU								53	DYES,COLOURING MATERIALS	1	No Quantity							393747			0
S3	2016	2016	2016	2	0	2	Export	579	Norway	NOR	442	Luxembourg	LUX								53	DYES,COLOURING MATERIALS	1	No Quantity							345			0
S3	2016	2016	2016	2	0	2	Export	579	Norway	NOR	458	Malaysia	MYS								53	DYES,COLOURING MATERIALS	1	No Quantity							2093040			0
S3	2016	2016	2016	2	0	2	Export	579	Norway	NOR	466	Mali	MLI								53	DYES,COLOURING MATERIALS	1	No Quantity							328			0
S3	2016	2016	2016	2	0	2	Export	579	Norway	NOR	470	Malta	MLT								53	DYES,COLOURING MATERIALS	1	No Quantity							6232			0
S3	2016	2016	2016	2	0	2	Export	579	Norway	NOR	478	Mauritania	MRT								53	DYES,COLOURING MATERIALS	1	No Quantity							419			0
S3	2016	2016	2016	2	0	2	Export	579	Norway	NOR	484	Mexico	MEX								53	DYES,COLOURING MATERIALS	1	No Quantity							195			0
S3	2016	2016	2016	2	0	2	Export	579	Norway	NOR	490	Other Asia, nes									53	DYES,COLOURING MATERIALS	1	No Quantity							12445			0
S3	2016	2016	2016	2	0	2	Export	579	Norway	NOR	512	Oman	OMN								53	DYES,COLOURING MATERIALS	1	No Quantity							530706			0
S3	2016	2016	2016	2	0	2	Export	579	Norway	NOR	528	Netherlands	NLD								53	DYES,COLOURING MATERIALS	1	No Quantity							1119820			0
S3	2016	2016	2016	2	0	2	Export	579	Norway	NOR	554	New Zealand	NZL								53	DYES,COLOURING MATERIALS	1	No Quantity							247			0
S3	2016	2016	2016	2	0	2	Export	579	Norway	NOR	566	Nigeria	NGA								53	DYES,COLOURING MATERIALS	1	No Quantity							347			0
S3	2016	2016	2016	2	0	2	Export	579	Norway	NOR	586	Pakistan	PAK								53	DYES,COLOURING MATERIALS	1	No Quantity							157569			0
S3	2016	2016	2016	2	0	2	Export	579	Norway	NOR	591	Panama	PAN								53	DYES,COLOURING MATERIALS	1	No Quantity							3176			0
S3	2016	2016	2016	2	0	2	Export	579	Norway	NOR	616	Poland	POL								53	DYES,COLOURING MATERIALS	1	No Quantity							1757343			0
S3	2016	2016	2016	2	0	2	Export	579	Norway	NOR	620	Portugal	PRT								53	DYES,COLOURING MATERIALS	1	No Quantity							51206			0
S3	2016	2016	2016	2	0	2	Export	579	Norway	NOR	642	Romania	ROU								53	DYES,COLOURING MATERIALS	1	No Quantity							236209			0
S3	2016	2016	2016	2	0	2	Export	579	Norway	NOR	643	Russian Federation	RUS								53	DYES,COLOURING MATERIALS	1	No Quantity							142164			0
S3	2016	2016	2016	2	0	2	Export	579	Norway	NOR	682	Saudi Arabia	SAU								53	DYES,COLOURING MATERIALS	1	No Quantity							2192349			0
S3	2016	2016	2016	2	0	2	Export	579	Norway	NOR	699	India	IND								53	DYES,COLOURING MATERIALS	1	No Quantity							216415			0
S3	2016	2016	2016	2	0	2	Export	579	Norway	NOR	702	Singapore	SGP								53	DYES,COLOURING MATERIALS	1	No Quantity							341750			0
S3	2016	2016	2016	2	0	2	Export	579	Norway	NOR	703	Slovakia	SVK								53	DYES,COLOURING MATERIALS	1	No Quantity							1439			0
S3	2016	2016	2016	2	0	2	Export	579	Norway	NOR	704	Viet Nam	VNM								53	DYES,COLOURING MATERIALS	1	No Quantity							593017			0
S3	2016	2016	2016	2	0	2	Export	579	Norway	NOR	705	Slovenia	SVN								53	DYES,COLOURING MATERIALS	1	No Quantity							7825			0
S3	2016	2016	2016	2	0	2	Export	579	Norway	NOR	710	South Africa	ZAF								53	DYES,COLOURING MATERIALS	1	No Quantity							533196			0
S3	2016	2016	2016	2	0	2	Export	579	Norway	NOR	724	Spain	ESP								53	DYES,COLOURING MATERIALS	1	No Quantity							2520361			0
S3	2016	2016	2016	2	0	2	Export	579	Norway	NOR	752	Sweden	SWE								53	DYES,COLOURING MATERIALS	1	No Quantity							40434725			0
S3	2016	2016	2016	2	0	2	Export	579	Norway	NOR	757	Switzerland	CHE								53	DYES,COLOURING MATERIALS	1	No Quantity							3437			0
S3	2016	2016	2016	2	0	2	Export	579	Norway	NOR	764	Thailand	THA								53	DYES,COLOURING MATERIALS	1	No Quantity							1541624			0
S3	2016	2016	2016	2	0	2	Export	579	Norway	NOR	780	Trinidad and Tobago	TTO								53	DYES,COLOURING MATERIALS	1	No Quantity							1463			0
S3	2016	2016	2016	2	0	2	Export	579	Norway	NOR	784	United Arab Emirates	ARE								53	DYES,COLOURING MATERIALS	1	No Quantity							3302281			0
S3	2016	2016	2016	2	0	2	Export	579	Norway	NOR	792	Turkey	TUR								53	DYES,COLOURING MATERIALS	1	No Quantity							3756126			0
S3	2016	2016	2016	2	0	2	Export	579	Norway	NOR	818	Egypt	EGY								53	DYES,COLOURING MATERIALS	1	No Quantity							1756678			0
S3	2016	2016	2016	2	0	2	Export	579	Norway	NOR	826	United Kingdom	GBR								53	DYES,COLOURING MATERIALS	1	No Quantity							4008989			0
S3	2016	2016	2016	2	0	2	Export	579	Norway	NOR	842	USA	USA								53	DYES,COLOURING MATERIALS	1	No Quantity							3699182			0
S3	2016	2016	2016	2	0	2	Export	579	Norway	NOR	887	Yemen	YEM								53	DYES,COLOURING MATERIALS	1	No Quantity							9919			0
S3	2016	2016	2016	2	0	2	Export	579	Norway	NOR	0	World	WLD								54	MEDICINAL,PHARM.PRODUCTS	1	No Quantity							701097329			0
S3	2016	2016	2016	2	0	2	Export	579	Norway	NOR	12	Algeria	DZA								54	MEDICINAL,PHARM.PRODUCTS	1	No Quantity							3672824			0
S3	2016	2016	2016	2	0	2	Export	579	Norway	NOR	32	Argentina	ARG								54	MEDICINAL,PHARM.PRODUCTS	1	No Quantity							70752			0
S3	2016	2016	2016	2	0	2	Export	579	Norway	NOR	36	Australia	AUS								54	MEDICINAL,PHARM.PRODUCTS	1	No Quantity							1316524			0
S3	2016	2016	2016	2	0	2	Export	579	Norway	NOR	40	Austria	AUT								54	MEDICINAL,PHARM.PRODUCTS	1	No Quantity							13171719			0
S3	2016	2016	2016	2	0	2	Export	579	Norway	NOR	44	Bahamas	BHS								54	MEDICINAL,PHARM.PRODUCTS	1	No Quantity							464			0
S3	2016	2016	2016	2	0	2	Export	579	Norway	NOR	52	Barbados	BRB								54	MEDICINAL,PHARM.PRODUCTS	1	No Quantity							49741			0
S3	2016	2016	2016	2	0	2	Export	579	Norway	NOR	56	Belgium	BEL								54	MEDICINAL,PHARM.PRODUCTS	1	No Quantity							109438492			0
S3	2016	2016	2016	2	0	2	Export	579	Norway	NOR	68	Bolivia (Plurinational State of)	BOL								54	MEDICINAL,PHARM.PRODUCTS	1	No Quantity							2769			0
S3	2016	2016	2016	2	0	2	Export	579	Norway	NOR	76	Brazil	BRA								54	MEDICINAL,PHARM.PRODUCTS	1	No Quantity							14509			0
S3	2016	2016	2016	2	0	2	Export	579	Norway	NOR	100	Bulgaria	BGR								54	MEDICINAL,PHARM.PRODUCTS	1	No Quantity							2089			0
S3	2016	2016	2016	2	0	2	Export	579	Norway	NOR	112	Belarus	BLR								54	MEDICINAL,PHARM.PRODUCTS	1	No Quantity							768			0
S3	2016	2016	2016	2	0	2	Export	579	Norway	NOR	116	Cambodia	KHM								54	MEDICINAL,PHARM.PRODUCTS	1	No Quantity							401			0
S3	2016	2016	2016	2	0	2	Export	579	Norway	NOR	124	Canada	CAN								54	MEDICINAL,PHARM.PRODUCTS	1	No Quantity							4561152			0
S3	2016	2016	2016	2	0	2	Export	579	Norway	NOR	144	Sri Lanka	LKA								54	MEDICINAL,PHARM.PRODUCTS	1	No Quantity							2870			0
S3	2016	2016	2016	2	0	2	Export	579	Norway	NOR	152	Chile	CHL								54	MEDICINAL,PHARM.PRODUCTS	1	No Quantity							41259970			0
S3	2016	2016	2016	2	0	2	Export	579	Norway	NOR	156	China	CHN								54	MEDICINAL,PHARM.PRODUCTS	1	No Quantity							1789746			0
S3	2016	2016	2016	2	0	2	Export	579	Norway	NOR	170	Colombia	COL								54	MEDICINAL,PHARM.PRODUCTS	1	No Quantity							65574			0
S3	2016	2016	2016	2	0	2	Export	579	Norway	NOR	178	Congo	COG								54	MEDICINAL,PHARM.PRODUCTS	1	No Quantity							358			0
S3	2016	2016	2016	2	0	2	Export	579	Norway	NOR	188	Costa Rica	CRI								54	MEDICINAL,PHARM.PRODUCTS	1	No Quantity							18587			0
S3	2016	2016	2016	2	0	2	Export	579	Norway	NOR	191	Croatia	HRV								54	MEDICINAL,PHARM.PRODUCTS	1	No Quantity							95678			0
S3	2016	2016	2016	2	0	2	Export	579	Norway	NOR	196	Cyprus	CYP								54	MEDICINAL,PHARM.PRODUCTS	1	No Quantity							2986979			0
S3	2016	2016	2016	2	0	2	Export	579	Norway	NOR	203	Czechia	CZE								54	MEDICINAL,PHARM.PRODUCTS	1	No Quantity							2338818			0
S3	2016	2016	2016	2	0	2	Export	579	Norway	NOR	208	Denmark	DNK								54	MEDICINAL,PHARM.PRODUCTS	1	No Quantity							59749890			0
S3	2016	2016	2016	2	0	2	Export	579	Norway	NOR	231	Ethiopia	ETH								54	MEDICINAL,PHARM.PRODUCTS	1	No Quantity							13136			0
S3	2016	2016	2016	2	0	2	Export	579	Norway	NOR	233	Estonia	EST								54	MEDICINAL,PHARM.PRODUCTS	1	No Quantity							1318447			0
S3	2016	2016	2016	2	0	2	Export	579	Norway	NOR	234	Faeroe Isds	FRO								54	MEDICINAL,PHARM.PRODUCTS	1	No Quantity							3905910			0
S3	2016	2016	2016	2	0	2	Export	579	Norway	NOR	246	Finland	FIN								54	MEDICINAL,PHARM.PRODUCTS	1	No Quantity							5336718			0
S3	2016	2016	2016	2	0	2	Export	579	Norway	NOR	251	France	FRA								54	MEDICINAL,PHARM.PRODUCTS	1	No Quantity							15352888			0
S3	2016	2016	2016	2	0	2	Export	579	Norway	NOR	266	Gabon	GAB								54	MEDICINAL,PHARM.PRODUCTS	1	No Quantity							1036			0
S3	2016	2016	2016	2	0	2	Export	579	Norway	NOR	276	Germany	DEU								54	MEDICINAL,PHARM.PRODUCTS	1	No Quantity							86458368			0
S3	2016	2016	2016	2	0	2	Export	579	Norway	NOR	292	Gibraltar	GIB								54	MEDICINAL,PHARM.PRODUCTS	1	No Quantity							267			0
S3	2016	2016	2016	2	0	2	Export	579	Norway	NOR	300	Greece	GRC								54	MEDICINAL,PHARM.PRODUCTS	1	No Quantity							4660886			0
S3	2016	2016	2016	2	0	2	Export	579	Norway	NOR	340	Honduras	HND								54	MEDICINAL,PHARM.PRODUCTS	1	No Quantity							387112			0
S3	2016	2016	2016	2	0	2	Export	579	Norway	NOR	344	China, Hong Kong SAR	HKG								54	MEDICINAL,PHARM.PRODUCTS	1	No Quantity							1388340			0
S3	2016	2016	2016	2	0	2	Export	579	Norway	NOR	348	Hungary	HUN								54	MEDICINAL,PHARM.PRODUCTS	1	No Quantity							1333213			0
S3	2016	2016	2016	2	0	2	Export	579	Norway	NOR	352	Iceland	ISL								54	MEDICINAL,PHARM.PRODUCTS	1	No Quantity							5074567			0
S3	2016	2016	2016	2	0	2	Export	579	Norway	NOR	364	Iran	IRN								54	MEDICINAL,PHARM.PRODUCTS	1	No Quantity							11491			0
S3	2016	2016	2016	2	0	2	Export	579	Norway	NOR	372	Ireland	IRL								54	MEDICINAL,PHARM.PRODUCTS	1	No Quantity							2012250			0
S3	2016	2016	2016	2	0	2	Export	579	Norway	NOR	376	Israel	ISR								54	MEDICINAL,PHARM.PRODUCTS	1	No Quantity							497450			0
S3	2016	2016	2016	2	0	2	Export	579	Norway	NOR	381	Italy	ITA								54	MEDICINAL,PHARM.PRODUCTS	1	No Quantity							12584973			0
S3	2016	2016	2016	2	0	2	Export	579	Norway	NOR	392	Japan	JPN								54	MEDICINAL,PHARM.PRODUCTS	1	No Quantity							13804531			0
S3	2016	2016	2016	2	0	2	Export	579	Norway	NOR	398	Kazakhstan	KAZ								54	MEDICINAL,PHARM.PRODUCTS	1	No Quantity							434			0
S3	2016	2016	2016	2	0	2	Export	579	Norway	NOR	400	Jordan	JOR								54	MEDICINAL,PHARM.PRODUCTS	1	No Quantity							226874			0
S3	2016	2016	2016	2	0	2	Export	579	Norway	NOR	410	Rep. of Korea	KOR								54	MEDICINAL,PHARM.PRODUCTS	1	No Quantity							3022720			0
S3	2016	2016	2016	2	0	2	Export	579	Norway	NOR	417	Kyrgyzstan	KGZ								54	MEDICINAL,PHARM.PRODUCTS	1	No Quantity							788			0
S3	2016	2016	2016	2	0	2	Export	579	Norway	NOR	428	Latvia	LVA								54	MEDICINAL,PHARM.PRODUCTS	1	No Quantity							47138			0
S3	2016	2016	2016	2	0	2	Export	579	Norway	NOR	440	Lithuania	LTU								54	MEDICINAL,PHARM.PRODUCTS	1	No Quantity							6719583			0
S3	2016	2016	2016	2	0	2	Export	579	Norway	NOR	458	Malaysia	MYS								54	MEDICINAL,PHARM.PRODUCTS	1	No Quantity							56932			0
S3	2016	2016	2016	2	0	2	Export	579	Norway	NOR	470	Malta	MLT								54	MEDICINAL,PHARM.PRODUCTS	1	No Quantity							13946			0
S3	2016	2016	2016	2	0	2	Export	579	Norway	NOR	484	Mexico	MEX								54	MEDICINAL,PHARM.PRODUCTS	1	No Quantity							86163			0
S3	2016	2016	2016	2	0	2	Export	579	Norway	NOR	490	Other Asia, nes									54	MEDICINAL,PHARM.PRODUCTS	1	No Quantity							959509			0
S3	2016	2016	2016	2	0	2	Export	579	Norway	NOR	528	Netherlands	NLD								54	MEDICINAL,PHARM.PRODUCTS	1	No Quantity							63479495			0
S3	2016	2016	2016	2	0	2	Export	579	Norway	NOR	554	New Zealand	NZL								54	MEDICINAL,PHARM.PRODUCTS	1	No Quantity							47236			0
S3	2016	2016	2016	2	0	2	Export	579	Norway	NOR	591	Panama	PAN								54	MEDICINAL,PHARM.PRODUCTS	1	No Quantity							150			0
S3	2016	2016	2016	2	0	2	Export	579	Norway	NOR	608	Philippines	PHL								54	MEDICINAL,PHARM.PRODUCTS	1	No Quantity							256888			0
S3	2016	2016	2016	2	0	2	Export	579	Norway	NOR	616	Poland	POL								54	MEDICINAL,PHARM.PRODUCTS	1	No Quantity							2627891			0
S3	2016	2016	2016	2	0	2	Export	579	Norway	NOR	620	Portugal	PRT								54	MEDICINAL,PHARM.PRODUCTS	1	No Quantity							1093793			0
S3	2016	2016	2016	2	0	2	Export	579	Norway	NOR	634	Qatar	QAT								54	MEDICINAL,PHARM.PRODUCTS	1	No Quantity							90632			0
S3	2016	2016	2016	2	0	2	Export	579	Norway	NOR	642	Romania	ROU								54	MEDICINAL,PHARM.PRODUCTS	1	No Quantity							671			0
S3	2016	2016	2016	2	0	2	Export	579	Norway	NOR	643	Russian Federation	RUS								54	MEDICINAL,PHARM.PRODUCTS	1	No Quantity							3681800			0
S3	2016	2016	2016	2	0	2	Export	579	Norway	NOR	682	Saudi Arabia	SAU								54	MEDICINAL,PHARM.PRODUCTS	1	No Quantity							127075			0
S3	2016	2016	2016	2	0	2	Export	579	Norway	NOR	688	Serbia	SRB								54	MEDICINAL,PHARM.PRODUCTS	1	No Quantity							5779			0
S3	2016	2016	2016	2	0	2	Export	579	Norway	NOR	699	India	IND								54	MEDICINAL,PHARM.PRODUCTS	1	No Quantity							113285			0
S3	2016	2016	2016	2	0	2	Export	579	Norway	NOR	702	Singapore	SGP								54	MEDICINAL,PHARM.PRODUCTS	1	No Quantity							14409830			0
S3	2016	2016	2016	2	0	2	Export	579	Norway	NOR	704	Viet Nam	VNM								54	MEDICINAL,PHARM.PRODUCTS	1	No Quantity							100688			0
S3	2016	2016	2016	2	0	2	Export	579	Norway	NOR	705	Slovenia	SVN								54	MEDICINAL,PHARM.PRODUCTS	1	No Quantity							882821			0
S3	2016	2016	2016	2	0	2	Export	579	Norway	NOR	710	South Africa	ZAF								54	MEDICINAL,PHARM.PRODUCTS	1	No Quantity							128793			0
S3	2016	2016	2016	2	0	2	Export	579	Norway	NOR	724	Spain	ESP								54	MEDICINAL,PHARM.PRODUCTS	1	No Quantity							10389581			0
S3	2016	2016	2016	2	0	2	Export	579	Norway	NOR	729	Sudan	SDN								54	MEDICINAL,PHARM.PRODUCTS	1	No Quantity							568			0
S3	2016	2016	2016	2	0	2	Export	579	Norway	NOR	752	Sweden	SWE								54	MEDICINAL,PHARM.PRODUCTS	1	No Quantity							19076041			0
S3	2016	2016	2016	2	0	2	Export	579	Norway	NOR	757	Switzerland	CHE								54	MEDICINAL,PHARM.PRODUCTS	1	No Quantity							37190806			0
S3	2016	2016	2016	2	0	2	Export	579	Norway	NOR	764	Thailand	THA								54	MEDICINAL,PHARM.PRODUCTS	1	No Quantity							20574			0
S3	2016	2016	2016	2	0	2	Export	579	Norway	NOR	780	Trinidad and Tobago	TTO								54	MEDICINAL,PHARM.PRODUCTS	1	No Quantity							4764			0
S3	2016	2016	2016	2	0	2	Export	579	Norway	NOR	784	United Arab Emirates	ARE								54	MEDICINAL,PHARM.PRODUCTS	1	No Quantity							3817			0
S3	2016	2016	2016	2	0	2	Export	579	Norway	NOR	788	Tunisia	TUN								54	MEDICINAL,PHARM.PRODUCTS	1	No Quantity							5201			0
S3	2016	2016	2016	2	0	2	Export	579	Norway	NOR	792	Turkey	TUR								54	MEDICINAL,PHARM.PRODUCTS	1	No Quantity							135748			0
S3	2016	2016	2016	2	0	2	Export	579	Norway	NOR	804	Ukraine	UKR								54	MEDICINAL,PHARM.PRODUCTS	1	No Quantity							63081			0
S3	2016	2016	2016	2	0	2	Export	579	Norway	NOR	826	United Kingdom	GBR								54	MEDICINAL,PHARM.PRODUCTS	1	No Quantity							53350394			0
S3	2016	2016	2016	2	0	2	Export	579	Norway	NOR	842	USA	USA								54	MEDICINAL,PHARM.PRODUCTS	1	No Quantity							87913967			0
S3	2016	2016	2016	2	0	2	Export	579	Norway	NOR	858	Uruguay	URY								54	MEDICINAL,PHARM.PRODUCTS	1	No Quantity							9616			0
S3	2016	2016	2016	2	0	2	Export	585	Palau	PLW	0	World	WLD								54	MEDICINAL,PHARM.PRODUCTS	1	No Quantity							294			0
S3	2016	2016	2016	2	0	2	Export	585	Palau	PLW	899	Areas, nes									54	MEDICINAL,PHARM.PRODUCTS	1	No Quantity							294			0
S3	2016	2016	2016	2	0	2	Export	579	Norway	NOR	0	World	WLD								55	ESSENTL.OILS,PERFUME,ETC	1	No Quantity							100799610			0
S3	2016	2016	2016	2	0	2	Export	579	Norway	NOR	4	Afghanistan	AFG								55	ESSENTL.OILS,PERFUME,ETC	1	No Quantity							4638			0
S3	2016	2016	2016	2	0	2	Export	579	Norway	NOR	8	Albania	ALB								55	ESSENTL.OILS,PERFUME,ETC	1	No Quantity							11407			0
S3	2016	2016	2016	2	0	2	Export	579	Norway	NOR	12	Algeria	DZA								55	ESSENTL.OILS,PERFUME,ETC	1	No Quantity							5410			0
S3	2016	2016	2016	2	0	2	Export	579	Norway	NOR	24	Angola	AGO								55	ESSENTL.OILS,PERFUME,ETC	1	No Quantity							16149			0
S3	2016	2016	2016	2	0	2	Export	579	Norway	NOR	32	Argentina	ARG								55	ESSENTL.OILS,PERFUME,ETC	1	No Quantity							9787			0
S3	2016	2016	2016	2	0	2	Export	579	Norway	NOR	36	Australia	AUS								55	ESSENTL.OILS,PERFUME,ETC	1	No Quantity							43523			0
S3	2016	2016	2016	2	0	2	Export	579	Norway	NOR	40	Austria	AUT								55	ESSENTL.OILS,PERFUME,ETC	1	No Quantity							329853			0
S3	2016	2016	2016	2	0	2	Export	579	Norway	NOR	44	Bahamas	BHS								55	ESSENTL.OILS,PERFUME,ETC	1	No Quantity							834			0
S3	2016	2016	2016	2	0	2	Export	579	Norway	NOR	48	Bahrain	BHR								55	ESSENTL.OILS,PERFUME,ETC	1	No Quantity							74748			0
S3	2016	2016	2016	2	0	2	Export	579	Norway	NOR	51	Armenia	ARM								55	ESSENTL.OILS,PERFUME,ETC	1	No Quantity							596			0
S3	2016	2016	2016	2	0	2	Export	579	Norway	NOR	56	Belgium	BEL								55	ESSENTL.OILS,PERFUME,ETC	1	No Quantity							328873			0
S3	2016	2016	2016	2	0	2	Export	579	Norway	NOR	70	Bosnia Herzegovina	BIH								55	ESSENTL.OILS,PERFUME,ETC	1	No Quantity							3029			0
S3	2016	2016	2016	2	0	2	Export	579	Norway	NOR	76	Brazil	BRA								55	ESSENTL.OILS,PERFUME,ETC	1	No Quantity							481571			0
S3	2016	2016	2016	2	0	2	Export	579	Norway	NOR	100	Bulgaria	BGR								55	ESSENTL.OILS,PERFUME,ETC	1	No Quantity							147372			0
S3	2016	2016	2016	2	0	2	Export	579	Norway	NOR	112	Belarus	BLR								55	ESSENTL.OILS,PERFUME,ETC	1	No Quantity							46402			0
S3	2016	2016	2016	2	0	2	Export	579	Norway	NOR	124	Canada	CAN								55	ESSENTL.OILS,PERFUME,ETC	1	No Quantity							321342			0
S3	2016	2016	2016	2	0	2	Export	579	Norway	NOR	152	Chile	CHL								55	ESSENTL.OILS,PERFUME,ETC	1	No Quantity							61149			0
S3	2016	2016	2016	2	0	2	Export	579	Norway	NOR	156	China	CHN								55	ESSENTL.OILS,PERFUME,ETC	1	No Quantity							2129526			0
S3	2016	2016	2016	2	0	2	Export	579	Norway	NOR	170	Colombia	COL								55	ESSENTL.OILS,PERFUME,ETC	1	No Quantity							119			0
S3	2016	2016	2016	2	0	2	Export	579	Norway	NOR	178	Congo	COG								55	ESSENTL.OILS,PERFUME,ETC	1	No Quantity							254873			0
S3	2016	2016	2016	2	0	2	Export	579	Norway	NOR	180	Dem. Rep. of the Congo	COD								55	ESSENTL.OILS,PERFUME,ETC	1	No Quantity							635			0
S3	2016	2016	2016	2	0	2	Export	579	Norway	NOR	191	Croatia	HRV								55	ESSENTL.OILS,PERFUME,ETC	1	No Quantity							264833			0
S3	2016	2016	2016	2	0	2	Export	579	Norway	NOR	192	Cuba	CUB								55	ESSENTL.OILS,PERFUME,ETC	1	No Quantity							44902			0
S3	2016	2016	2016	2	0	2	Export	579	Norway	NOR	196	Cyprus	CYP								55	ESSENTL.OILS,PERFUME,ETC	1	No Quantity							2778			0
S3	2016	2016	2016	2	0	2	Export	579	Norway	NOR	203	Czechia	CZE								55	ESSENTL.OILS,PERFUME,ETC	1	No Quantity							101063			0
S3	2016	2016	2016	2	0	2	Export	579	Norway	NOR	208	Denmark	DNK								55	ESSENTL.OILS,PERFUME,ETC	1	No Quantity							6835115			0
S3	2016	2016	2016	2	0	2	Export	579	Norway	NOR	222	El Salvador	SLV								55	ESSENTL.OILS,PERFUME,ETC	1	No Quantity							858			0
S3	2016	2016	2016	2	0	2	Export	579	Norway	NOR	232	Eritrea	ERI								55	ESSENTL.OILS,PERFUME,ETC	1	No Quantity							179			0
S3	2016	2016	2016	2	0	2	Export	579	Norway	NOR	233	Estonia	EST								55	ESSENTL.OILS,PERFUME,ETC	1	No Quantity							255618			0
S3	2016	2016	2016	2	0	2	Export	579	Norway	NOR	234	Faeroe Isds	FRO								55	ESSENTL.OILS,PERFUME,ETC	1	No Quantity							19874			0
S3	2016	2016	2016	2	0	2	Export	579	Norway	NOR	246	Finland	FIN								55	ESSENTL.OILS,PERFUME,ETC	1	No Quantity							2807040			0
S3	2016	2016	2016	2	0	2	Export	579	Norway	NOR	251	France	FRA								55	ESSENTL.OILS,PERFUME,ETC	1	No Quantity							839213			0
S3	2016	2016	2016	2	0	2	Export	579	Norway	NOR	258	French Polynesia	PYF								55	ESSENTL.OILS,PERFUME,ETC	1	No Quantity							3055			0
S3	2016	2016	2016	2	0	2	Export	579	Norway	NOR	266	Gabon	GAB								55	ESSENTL.OILS,PERFUME,ETC	1	No Quantity							3160			0
S3	2016	2016	2016	2	0	2	Export	579	Norway	NOR	268	Georgia	GEO								55	ESSENTL.OILS,PERFUME,ETC	1	No Quantity							5002			0
S3	2016	2016	2016	2	0	2	Export	579	Norway	NOR	276	Germany	DEU								55	ESSENTL.OILS,PERFUME,ETC	1	No Quantity							4618675			0
S3	2016	2016	2016	2	0	2	Export	579	Norway	NOR	288	Ghana	GHA								55	ESSENTL.OILS,PERFUME,ETC	1	No Quantity							79169			0
S3	2016	2016	2016	2	0	2	Export	579	Norway	NOR	292	Gibraltar	GIB								55	ESSENTL.OILS,PERFUME,ETC	1	No Quantity							2079			0
S3	2016	2016	2016	2	0	2	Export	579	Norway	NOR	300	Greece	GRC								55	ESSENTL.OILS,PERFUME,ETC	1	No Quantity							706392			0
S3	2016	2016	2016	2	0	2	Export	579	Norway	NOR	304	Greenland	GRL								55	ESSENTL.OILS,PERFUME,ETC	1	No Quantity							1186			0
S3	2016	2016	2016	2	0	2	Export	579	Norway	NOR	344	China, Hong Kong SAR	HKG								55	ESSENTL.OILS,PERFUME,ETC	1	No Quantity							799280			0
S3	2016	2016	2016	2	0	2	Export	579	Norway	NOR	348	Hungary	HUN								55	ESSENTL.OILS,PERFUME,ETC	1	No Quantity							8042			0
S3	2016	2016	2016	2	0	2	Export	579	Norway	NOR	352	Iceland	ISL								55	ESSENTL.OILS,PERFUME,ETC	1	No Quantity							364433			0
S3	2016	2016	2016	2	0	2	Export	579	Norway	NOR	360	Indonesia	IDN								55	ESSENTL.OILS,PERFUME,ETC	1	No Quantity							447			0
S3	2016	2016	2016	2	0	2	Export	579	Norway	NOR	364	Iran	IRN								55	ESSENTL.OILS,PERFUME,ETC	1	No Quantity							788			0
S3	2016	2016	2016	2	0	2	Export	579	Norway	NOR	372	Ireland	IRL								55	ESSENTL.OILS,PERFUME,ETC	1	No Quantity							46326			0
S3	2016	2016	2016	2	0	2	Export	579	Norway	NOR	376	Israel	ISR								55	ESSENTL.OILS,PERFUME,ETC	1	No Quantity							243539			0
S3	2016	2016	2016	2	0	2	Export	579	Norway	NOR	381	Italy	ITA								55	ESSENTL.OILS,PERFUME,ETC	1	No Quantity							193981			0
S3	2016	2016	2016	2	0	2	Export	579	Norway	NOR	384	Côte d'Ivoire	CIV								55	ESSENTL.OILS,PERFUME,ETC	1	No Quantity							17070			0
S3	2016	2016	2016	2	0	2	Export	579	Norway	NOR	392	Japan	JPN								55	ESSENTL.OILS,PERFUME,ETC	1	No Quantity							1342746			0
S3	2016	2016	2016	2	0	2	Export	579	Norway	NOR	404	Kenya	KEN								55	ESSENTL.OILS,PERFUME,ETC	1	No Quantity							34531			0
S3	2016	2016	2016	2	0	2	Export	579	Norway	NOR	410	Rep. of Korea	KOR								55	ESSENTL.OILS,PERFUME,ETC	1	No Quantity							3244316			0
S3	2016	2016	2016	2	0	2	Export	579	Norway	NOR	414	Kuwait	KWT								55	ESSENTL.OILS,PERFUME,ETC	1	No Quantity							19183			0
S3	2016	2016	2016	2	0	2	Export	579	Norway	NOR	428	Latvia	LVA								55	ESSENTL.OILS,PERFUME,ETC	1	No Quantity							81752			0
S3	2016	2016	2016	2	0	2	Export	579	Norway	NOR	430	Liberia	LBR								55	ESSENTL.OILS,PERFUME,ETC	1	No Quantity							4503			0
S3	2016	2016	2016	2	0	2	Export	579	Norway	NOR	440	Lithuania	LTU								55	ESSENTL.OILS,PERFUME,ETC	1	No Quantity							467372			0
S3	2016	2016	2016	2	0	2	Export	579	Norway	NOR	442	Luxembourg	LUX								55	ESSENTL.OILS,PERFUME,ETC	1	No Quantity							478			0
S3	2016	2016	2016	2	0	2	Export	579	Norway	NOR	458	Malaysia	MYS								55	ESSENTL.OILS,PERFUME,ETC	1	No Quantity							51236			0
S3	2016	2016	2016	2	0	2	Export	579	Norway	NOR	470	Malta	MLT								55	ESSENTL.OILS,PERFUME,ETC	1	No Quantity							9446			0
S3	2016	2016	2016	2	0	2	Export	579	Norway	NOR	484	Mexico	MEX								55	ESSENTL.OILS,PERFUME,ETC	1	No Quantity							114001			0
S3	2016	2016	2016	2	0	2	Export	579	Norway	NOR	490	Other Asia, nes									55	ESSENTL.OILS,PERFUME,ETC	1	No Quantity							37840			0
S3	2016	2016	2016	2	0	2	Export	579	Norway	NOR	496	Mongolia	MNG								55	ESSENTL.OILS,PERFUME,ETC	1	No Quantity							152			0
S3	2016	2016	2016	2	0	2	Export	579	Norway	NOR	498	Rep. of Moldova	MDA								55	ESSENTL.OILS,PERFUME,ETC	1	No Quantity							7107			0
S3	2016	2016	2016	2	0	2	Export	579	Norway	NOR	504	Morocco	MAR								55	ESSENTL.OILS,PERFUME,ETC	1	No Quantity							87753			0
S3	2016	2016	2016	2	0	2	Export	579	Norway	NOR	528	Netherlands	NLD								55	ESSENTL.OILS,PERFUME,ETC	1	No Quantity							9649996			0
S3	2016	2016	2016	2	0	2	Export	579	Norway	NOR	531	Curaçao	CUW								55	ESSENTL.OILS,PERFUME,ETC	1	No Quantity							6633			0
S3	2016	2016	2016	2	0	2	Export	579	Norway	NOR	554	New Zealand	NZL								55	ESSENTL.OILS,PERFUME,ETC	1	No Quantity							2402			0
S3	2016	2016	2016	2	0	2	Export	579	Norway	NOR	566	Nigeria	NGA								55	ESSENTL.OILS,PERFUME,ETC	1	No Quantity							12788			0
S3	2016	2016	2016	2	0	2	Export	579	Norway	NOR	591	Panama	PAN								55	ESSENTL.OILS,PERFUME,ETC	1	No Quantity							242843			0
S3	2016	2016	2016	2	0	2	Export	579	Norway	NOR	608	Philippines	PHL								55	ESSENTL.OILS,PERFUME,ETC	1	No Quantity							1242			0
S3	2016	2016	2016	2	0	2	Export	579	Norway	NOR	616	Poland	POL								55	ESSENTL.OILS,PERFUME,ETC	1	No Quantity							1721371			0
S3	2016	2016	2016	2	0	2	Export	579	Norway	NOR	620	Portugal	PRT								55	ESSENTL.OILS,PERFUME,ETC	1	No Quantity							30116			0
S3	2016	2016	2016	2	0	2	Export	579	Norway	NOR	634	Qatar	QAT								55	ESSENTL.OILS,PERFUME,ETC	1	No Quantity							2235			0
S3	2016	2016	2016	2	0	2	Export	579	Norway	NOR	642	Romania	ROU								55	ESSENTL.OILS,PERFUME,ETC	1	No Quantity							272028			0
S3	2016	2016	2016	2	0	2	Export	579	Norway	NOR	643	Russian Federation	RUS								55	ESSENTL.OILS,PERFUME,ETC	1	No Quantity							2002808			0
S3	2016	2016	2016	2	0	2	Export	579	Norway	NOR	682	Saudi Arabia	SAU								55	ESSENTL.OILS,PERFUME,ETC	1	No Quantity							240675			0
S3	2016	2016	2016	2	0	2	Export	579	Norway	NOR	699	India	IND								55	ESSENTL.OILS,PERFUME,ETC	1	No Quantity							182069			0
S3	2016	2016	2016	2	0	2	Export	579	Norway	NOR	702	Singapore	SGP								55	ESSENTL.OILS,PERFUME,ETC	1	No Quantity							8437363			0
S3	2016	2016	2016	2	0	2	Export	579	Norway	NOR	703	Slovakia	SVK								55	ESSENTL.OILS,PERFUME,ETC	1	No Quantity							28683			0
S3	2016	2016	2016	2	0	2	Export	579	Norway	NOR	704	Viet Nam	VNM								55	ESSENTL.OILS,PERFUME,ETC	1	No Quantity							2974			0
S3	2016	2016	2016	2	0	2	Export	579	Norway	NOR	705	Slovenia	SVN								55	ESSENTL.OILS,PERFUME,ETC	1	No Quantity							87106			0
S3	2016	2016	2016	2	0	2	Export	579	Norway	NOR	710	South Africa	ZAF								55	ESSENTL.OILS,PERFUME,ETC	1	No Quantity							621589			0
S3	2016	2016	2016	2	0	2	Export	579	Norway	NOR	724	Spain	ESP								55	ESSENTL.OILS,PERFUME,ETC	1	No Quantity							2541846			0
S3	2016	2016	2016	2	0	2	Export	579	Norway	NOR	729	Sudan	SDN								55	ESSENTL.OILS,PERFUME,ETC	1	No Quantity							623			0
S3	2016	2016	2016	2	0	2	Export	579	Norway	NOR	748	Swaziland	SWZ								55	ESSENTL.OILS,PERFUME,ETC	1	No Quantity							1242			0
S3	2016	2016	2016	2	0	2	Export	579	Norway	NOR	752	Sweden	SWE								55	ESSENTL.OILS,PERFUME,ETC	1	No Quantity							32922825			0
S3	2016	2016	2016	2	0	2	Export	579	Norway	NOR	757	Switzerland	CHE								55	ESSENTL.OILS,PERFUME,ETC	1	No Quantity							168857			0
S3	2016	2016	2016	2	0	2	Export	579	Norway	NOR	764	Thailand	THA								55	ESSENTL.OILS,PERFUME,ETC	1	No Quantity							10821			0
S3	2016	2016	2016	2	0	2	Export	579	Norway	NOR	780	Trinidad and Tobago	TTO								55	ESSENTL.OILS,PERFUME,ETC	1	No Quantity							7938			0
S3	2016	2016	2016	2	0	2	Export	579	Norway	NOR	784	United Arab Emirates	ARE								55	ESSENTL.OILS,PERFUME,ETC	1	No Quantity							2635128			0
S3	2016	2016	2016	2	0	2	Export	579	Norway	NOR	788	Tunisia	TUN								55	ESSENTL.OILS,PERFUME,ETC	1	No Quantity							81080			0
S3	2016	2016	2016	2	0	2	Export	579	Norway	NOR	792	Turkey	TUR								55	ESSENTL.OILS,PERFUME,ETC	1	No Quantity							506306			0
S3	2016	2016	2016	2	0	2	Export	579	Norway	NOR	804	Ukraine	UKR								55	ESSENTL.OILS,PERFUME,ETC	1	No Quantity							256795			0
S3	2016	2016	2016	2	0	2	Export	579	Norway	NOR	818	Egypt	EGY								55	ESSENTL.OILS,PERFUME,ETC	1	No Quantity							315448			0
S3	2016	2016	2016	2	0	2	Export	579	Norway	NOR	826	United Kingdom	GBR								55	ESSENTL.OILS,PERFUME,ETC	1	No Quantity							5190260			0
S3	2016	2016	2016	2	0	2	Export	579	Norway	NOR	834	United Rep. of Tanzania	TZA								55	ESSENTL.OILS,PERFUME,ETC	1	No Quantity							4166			0
S3	2016	2016	2016	2	0	2	Export	579	Norway	NOR	842	USA	USA								55	ESSENTL.OILS,PERFUME,ETC	1	No Quantity							4568852			0
S3	2016	2016	2016	2	0	2	Export	579	Norway	NOR	858	Uruguay	URY								55	ESSENTL.OILS,PERFUME,ETC	1	No Quantity							300			0
S3	2016	2016	2016	2	0	2	Export	579	Norway	NOR	894	Zambia	ZMB								55	ESSENTL.OILS,PERFUME,ETC	1	No Quantity							3857			0
S3	2016	2016	2016	2	0	2	Export	585	Palau	PLW	0	World	WLD								55	ESSENTL.OILS,PERFUME,ETC	1	No Quantity							60			0
S3	2016	2016	2016	2	0	2	Export	585	Palau	PLW	899	Areas, nes									55	ESSENTL.OILS,PERFUME,ETC	1	No Quantity							60			0
S3	2016	2016	2016	2	0	2	Export	579	Norway	NOR	0	World	WLD								56	FERTILIZER,EXCEPT GRP272	1	No Quantity							14118829			0
S3	2016	2016	2016	2	0	2	Export	579	Norway	NOR	76	Brazil	BRA								56	FERTILIZER,EXCEPT GRP272	1	No Quantity							178711			0
S3	2016	2016	2016	2	0	2	Export	579	Norway	NOR	124	Canada	CAN								56	FERTILIZER,EXCEPT GRP272	1	No Quantity							614667			0
S3	2016	2016	2016	2	0	2	Export	579	Norway	NOR	156	China	CHN								56	FERTILIZER,EXCEPT GRP272	1	No Quantity							70726			0
S3	2016	2016	2016	2	0	2	Export	579	Norway	NOR	208	Denmark	DNK								56	FERTILIZER,EXCEPT GRP272	1	No Quantity							56195			0
S3	2016	2016	2016	2	0	2	Export	579	Norway	NOR	246	Finland	FIN								56	FERTILIZER,EXCEPT GRP272	1	No Quantity							1132			0
S3	2016	2016	2016	2	0	2	Export	579	Norway	NOR	300	Greece	GRC								56	FERTILIZER,EXCEPT GRP272	1	No Quantity							3683			0
S3	2016	2016	2016	2	0	2	Export	579	Norway	NOR	352	Iceland	ISL								56	FERTILIZER,EXCEPT GRP272	1	No Quantity							30150			0
S3	2016	2016	2016	2	0	2	Export	579	Norway	NOR	616	Poland	POL								56	FERTILIZER,EXCEPT GRP272	1	No Quantity							472150			0
S3	2016	2016	2016	2	0	2	Export	579	Norway	NOR	752	Sweden	SWE								56	FERTILIZER,EXCEPT GRP272	1	No Quantity							10078			0
S3	2016	2016	2016	2	0	2	Export	579	Norway	NOR	792	Turkey	TUR								56	FERTILIZER,EXCEPT GRP272	1	No Quantity							12640714			0
S3	2016	2016	2016	2	0	2	Export	579	Norway	NOR	826	United Kingdom	GBR								56	FERTILIZER,EXCEPT GRP272	1	No Quantity							40622			0
S3	2016	2016	2016	2	0	2	Export	579	Norway	NOR	0	World	WLD								57	PLASTICS IN PRIMARY FORM	1	No Quantity							83295070			0
S3	2016	2016	2016	2	0	2	Export	579	Norway	NOR	24	Angola	AGO								57	PLASTICS IN PRIMARY FORM	1	No Quantity							517423			0
S3	2016	2016	2016	2	0	2	Export	579	Norway	NOR	31	Azerbaijan	AZE								57	PLASTICS IN PRIMARY FORM	1	No Quantity							20260096			0
S3	2016	2016	2016	2	0	2	Export	579	Norway	NOR	36	Australia	AUS								57	PLASTICS IN PRIMARY FORM	1	No Quantity							198556			0
S3	2016	2016	2016	2	0	2	Export	579	Norway	NOR	40	Austria	AUT								57	PLASTICS IN PRIMARY FORM	1	No Quantity							161729			0
S3	2016	2016	2016	2	0	2	Export	579	Norway	NOR	50	Bangladesh	BGD								57	PLASTICS IN PRIMARY FORM	1	No Quantity							8685			0
S3	2016	2016	2016	2	0	2	Export	579	Norway	NOR	56	Belgium	BEL								57	PLASTICS IN PRIMARY FORM	1	No Quantity							356308			0
S3	2016	2016	2016	2	0	2	Export	579	Norway	NOR	76	Brazil	BRA								57	PLASTICS IN PRIMARY FORM	1	No Quantity							230418			0
S3	2016	2016	2016	2	0	2	Export	579	Norway	NOR	120	Cameroon	CMR								57	PLASTICS IN PRIMARY FORM	1	No Quantity							2255			0
S3	2016	2016	2016	2	0	2	Export	579	Norway	NOR	124	Canada	CAN								57	PLASTICS IN PRIMARY FORM	1	No Quantity							266458			0
S3	2016	2016	2016	2	0	2	Export	579	Norway	NOR	152	Chile	CHL								57	PLASTICS IN PRIMARY FORM	1	No Quantity							68392			0
S3	2016	2016	2016	2	0	2	Export	579	Norway	NOR	156	China	CHN								57	PLASTICS IN PRIMARY FORM	1	No Quantity							6576938			0
S3	2016	2016	2016	2	0	2	Export	579	Norway	NOR	170	Colombia	COL								57	PLASTICS IN PRIMARY FORM	1	No Quantity							11626			0
S3	2016	2016	2016	2	0	2	Export	579	Norway	NOR	178	Congo	COG								57	PLASTICS IN PRIMARY FORM	1	No Quantity							80607			0
S3	2016	2016	2016	2	0	2	Export	579	Norway	NOR	191	Croatia	HRV								57	PLASTICS IN PRIMARY FORM	1	No Quantity							873			0
S3	2016	2016	2016	2	0	2	Export	579	Norway	NOR	196	Cyprus	CYP								57	PLASTICS IN PRIMARY FORM	1	No Quantity							250			0
S3	2016	2016	2016	2	0	2	Export	579	Norway	NOR	203	Czechia	CZE								57	PLASTICS IN PRIMARY FORM	1	No Quantity							139244			0
S3	2016	2016	2016	2	0	2	Export	579	Norway	NOR	208	Denmark	DNK								57	PLASTICS IN PRIMARY FORM	1	No Quantity							2218823			0
S3	2016	2016	2016	2	0	2	Export	579	Norway	NOR	218	Ecuador	ECU								57	PLASTICS IN PRIMARY FORM	1	No Quantity							9296			0
S3	2016	2016	2016	2	0	2	Export	579	Norway	NOR	233	Estonia	EST								57	PLASTICS IN PRIMARY FORM	1	No Quantity							498677			0
S3	2016	2016	2016	2	0	2	Export	579	Norway	NOR	234	Faeroe Isds	FRO								57	PLASTICS IN PRIMARY FORM	1	No Quantity							36948			0
S3	2016	2016	2016	2	0	2	Export	579	Norway	NOR	246	Finland	FIN								57	PLASTICS IN PRIMARY FORM	1	No Quantity							1574695			0
S3	2016	2016	2016	2	0	2	Export	579	Norway	NOR	251	France	FRA								57	PLASTICS IN PRIMARY FORM	1	No Quantity							473531			0
S3	2016	2016	2016	2	0	2	Export	579	Norway	NOR	276	Germany	DEU								57	PLASTICS IN PRIMARY FORM	1	No Quantity							10911686			0
S3	2016	2016	2016	2	0	2	Export	579	Norway	NOR	288	Ghana	GHA								57	PLASTICS IN PRIMARY FORM	1	No Quantity							380			0
S3	2016	2016	2016	2	0	2	Export	579	Norway	NOR	300	Greece	GRC								57	PLASTICS IN PRIMARY FORM	1	No Quantity							4604			0
S3	2016	2016	2016	2	0	2	Export	579	Norway	NOR	324	Guinea	GIN								57	PLASTICS IN PRIMARY FORM	1	No Quantity							358			0
S3	2016	2016	2016	2	0	2	Export	579	Norway	NOR	344	China, Hong Kong SAR	HKG								57	PLASTICS IN PRIMARY FORM	1	No Quantity							259790			0
S3	2016	2016	2016	2	0	2	Export	579	Norway	NOR	348	Hungary	HUN								57	PLASTICS IN PRIMARY FORM	1	No Quantity							24988			0
S3	2016	2016	2016	2	0	2	Export	579	Norway	NOR	352	Iceland	ISL								57	PLASTICS IN PRIMARY FORM	1	No Quantity							466083			0
S3	2016	2016	2016	2	0	2	Export	579	Norway	NOR	360	Indonesia	IDN								57	PLASTICS IN PRIMARY FORM	1	No Quantity							461143			0
S3	2016	2016	2016	2	0	2	Export	579	Norway	NOR	372	Ireland	IRL								57	PLASTICS IN PRIMARY FORM	1	No Quantity							4719			0
S3	2016	2016	2016	2	0	2	Export	579	Norway	NOR	376	Israel	ISR								57	PLASTICS IN PRIMARY FORM	1	No Quantity							300624			0
S3	2016	2016	2016	2	0	2	Export	579	Norway	NOR	381	Italy	ITA								57	PLASTICS IN PRIMARY FORM	1	No Quantity							1273636			0
S3	2016	2016	2016	2	0	2	Export	579	Norway	NOR	384	Côte d'Ivoire	CIV								57	PLASTICS IN PRIMARY FORM	1	No Quantity							5845			0
S3	2016	2016	2016	2	0	2	Export	579	Norway	NOR	392	Japan	JPN								57	PLASTICS IN PRIMARY FORM	1	No Quantity							274164			0
S3	2016	2016	2016	2	0	2	Export	579	Norway	NOR	410	Rep. of Korea	KOR								57	PLASTICS IN PRIMARY FORM	1	No Quantity							1731959			0
S3	2016	2016	2016	2	0	2	Export	579	Norway	NOR	414	Kuwait	KWT								57	PLASTICS IN PRIMARY FORM	1	No Quantity							738			0
S3	2016	2016	2016	2	0	2	Export	579	Norway	NOR	428	Latvia	LVA								57	PLASTICS IN PRIMARY FORM	1	No Quantity							345662			0
S3	2016	2016	2016	2	0	2	Export	579	Norway	NOR	440	Lithuania	LTU								57	PLASTICS IN PRIMARY FORM	1	No Quantity							1419816			0
S3	2016	2016	2016	2	0	2	Export	579	Norway	NOR	458	Malaysia	MYS								57	PLASTICS IN PRIMARY FORM	1	No Quantity							2366090			0
S3	2016	2016	2016	2	0	2	Export	579	Norway	NOR	490	Other Asia, nes									57	PLASTICS IN PRIMARY FORM	1	No Quantity							97044			0
S3	2016	2016	2016	2	0	2	Export	579	Norway	NOR	504	Morocco	MAR								57	PLASTICS IN PRIMARY FORM	1	No Quantity							7709			0
S3	2016	2016	2016	2	0	2	Export	579	Norway	NOR	528	Netherlands	NLD								57	PLASTICS IN PRIMARY FORM	1	No Quantity							2821859			0
S3	2016	2016	2016	2	0	2	Export	579	Norway	NOR	531	Curaçao	CUW								57	PLASTICS IN PRIMARY FORM	1	No Quantity							889			0
S3	2016	2016	2016	2	0	2	Export	579	Norway	NOR	554	New Zealand	NZL								57	PLASTICS IN PRIMARY FORM	1	No Quantity							150771			0
S3	2016	2016	2016	2	0	2	Export	579	Norway	NOR	566	Nigeria	NGA								57	PLASTICS IN PRIMARY FORM	1	No Quantity							19889			0
S3	2016	2016	2016	2	0	2	Export	579	Norway	NOR	591	Panama	PAN								57	PLASTICS IN PRIMARY FORM	1	No Quantity							4604			0
S3	2016	2016	2016	2	0	2	Export	579	Norway	NOR	616	Poland	POL								57	PLASTICS IN PRIMARY FORM	1	No Quantity							1350483			0
S3	2016	2016	2016	2	0	2	Export	579	Norway	NOR	620	Portugal	PRT								57	PLASTICS IN PRIMARY FORM	1	No Quantity							6104			0
S3	2016	2016	2016	2	0	2	Export	579	Norway	NOR	634	Qatar	QAT								57	PLASTICS IN PRIMARY FORM	1	No Quantity							858			0
S3	2016	2016	2016	2	0	2	Export	579	Norway	NOR	642	Romania	ROU								57	PLASTICS IN PRIMARY FORM	1	No Quantity							109918			0
S3	2016	2016	2016	2	0	2	Export	579	Norway	NOR	643	Russian Federation	RUS								57	PLASTICS IN PRIMARY FORM	1	No Quantity							410859			0
S3	2016	2016	2016	2	0	2	Export	579	Norway	NOR	682	Saudi Arabia	SAU								57	PLASTICS IN PRIMARY FORM	1	No Quantity							621175			0
S3	2016	2016	2016	2	0	2	Export	579	Norway	NOR	699	India	IND								57	PLASTICS IN PRIMARY FORM	1	No Quantity							743268			0
S3	2016	2016	2016	2	0	2	Export	579	Norway	NOR	702	Singapore	SGP								57	PLASTICS IN PRIMARY FORM	1	No Quantity							1180567			0
S3	2016	2016	2016	2	0	2	Export	579	Norway	NOR	703	Slovakia	SVK								57	PLASTICS IN PRIMARY FORM	1	No Quantity							14451			0
S3	2016	2016	2016	2	0	2	Export	579	Norway	NOR	704	Viet Nam	VNM								57	PLASTICS IN PRIMARY FORM	1	No Quantity							823190			0
S3	2016	2016	2016	2	0	2	Export	579	Norway	NOR	705	Slovenia	SVN								57	PLASTICS IN PRIMARY FORM	1	No Quantity							33578			0
S3	2016	2016	2016	2	0	2	Export	579	Norway	NOR	710	South Africa	ZAF								57	PLASTICS IN PRIMARY FORM	1	No Quantity							225960			0
S3	2016	2016	2016	2	0	2	Export	579	Norway	NOR	724	Spain	ESP								57	PLASTICS IN PRIMARY FORM	1	No Quantity							1400318			0
S3	2016	2016	2016	2	0	2	Export	579	Norway	NOR	752	Sweden	SWE								57	PLASTICS IN PRIMARY FORM	1	No Quantity							11181439			0
S3	2016	2016	2016	2	0	2	Export	579	Norway	NOR	757	Switzerland	CHE								57	PLASTICS IN PRIMARY FORM	1	No Quantity							103502			0
S3	2016	2016	2016	2	0	2	Export	579	Norway	NOR	764	Thailand	THA								57	PLASTICS IN PRIMARY FORM	1	No Quantity							172974			0
S3	2016	2016	2016	2	0	2	Export	579	Norway	NOR	784	United Arab Emirates	ARE								57	PLASTICS IN PRIMARY FORM	1	No Quantity							871706			0
S3	2016	2016	2016	2	0	2	Export	579	Norway	NOR	792	Turkey	TUR								57	PLASTICS IN PRIMARY FORM	1	No Quantity							988222			0
S3	2016	2016	2016	2	0	2	Export	579	Norway	NOR	804	Ukraine	UKR								57	PLASTICS IN PRIMARY FORM	1	No Quantity							1749			0
S3	2016	2016	2016	2	0	2	Export	579	Norway	NOR	818	Egypt	EGY								57	PLASTICS IN PRIMARY FORM	1	No Quantity							111901			0
S3	2016	2016	2016	2	0	2	Export	579	Norway	NOR	826	United Kingdom	GBR								57	PLASTICS IN PRIMARY FORM	1	No Quantity							4347153			0
S3	2016	2016	2016	2	0	2	Export	579	Norway	NOR	842	USA	USA								57	PLASTICS IN PRIMARY FORM	1	No Quantity							1935409			0
S3	2016	2016	2016	2	0	2	Export	579	Norway	NOR	858	Uruguay	URY								57	PLASTICS IN PRIMARY FORM	1	No Quantity							9491			0
S3	2016	2016	2016	2	0	2	Export	579	Norway	NOR	862	Venezuela	VEN								57	PLASTICS IN PRIMARY FORM	1	No Quantity							3916			0
S3	2016	2016	2016	2	0	2	Export	585	Palau	PLW	0	World	WLD								57	PLASTICS IN PRIMARY FORM	1	No Quantity							2430			0
S3	2016	2016	2016	2	0	2	Export	585	Palau	PLW	490	Other Asia, nes									57	PLASTICS IN PRIMARY FORM	1	No Quantity							2430			0
S3	2016	2016	2016	2	0	2	Export	579	Norway	NOR	0	World	WLD								58	PLASTIC,NON-PRIMARY FORM	1	No Quantity							154248276			0
S3	2016	2016	2016	2	0	2	Export	579	Norway	NOR	4	Afghanistan	AFG								58	PLASTIC,NON-PRIMARY FORM	1	No Quantity							368			0
S3	2016	2016	2016	2	0	2	Export	579	Norway	NOR	8	Albania	ALB								58	PLASTIC,NON-PRIMARY FORM	1	No Quantity							1829			0
S3	2016	2016	2016	2	0	2	Export	579	Norway	NOR	12	Algeria	DZA								58	PLASTIC,NON-PRIMARY FORM	1	No Quantity							2034750			0
S3	2016	2016	2016	2	0	2	Export	579	Norway	NOR	24	Angola	AGO								58	PLASTIC,NON-PRIMARY FORM	1	No Quantity							1842281			0
S3	2016	2016	2016	2	0	2	Export	579	Norway	NOR	31	Azerbaijan	AZE								58	PLASTIC,NON-PRIMARY FORM	1	No Quantity							52849			0
S3	2016	2016	2016	2	0	2	Export	579	Norway	NOR	36	Australia	AUS								58	PLASTIC,NON-PRIMARY FORM	1	No Quantity							1224525			0
S3	2016	2016	2016	2	0	2	Export	579	Norway	NOR	40	Austria	AUT								58	PLASTIC,NON-PRIMARY FORM	1	No Quantity							2719996			0
S3	2016	2016	2016	2	0	2	Export	579	Norway	NOR	44	Bahamas	BHS								58	PLASTIC,NON-PRIMARY FORM	1	No Quantity							36009			0
S3	2016	2016	2016	2	0	2	Export	579	Norway	NOR	50	Bangladesh	BGD								58	PLASTIC,NON-PRIMARY FORM	1	No Quantity							2829			0
S3	2016	2016	2016	2	0	2	Export	579	Norway	NOR	56	Belgium	BEL								58	PLASTIC,NON-PRIMARY FORM	1	No Quantity							3660392			0
S3	2016	2016	2016	2	0	2	Export	579	Norway	NOR	70	Bosnia Herzegovina	BIH								58	PLASTIC,NON-PRIMARY FORM	1	No Quantity							132			0
S3	2016	2016	2016	2	0	2	Export	579	Norway	NOR	76	Brazil	BRA								58	PLASTIC,NON-PRIMARY FORM	1	No Quantity							2477530			0
S3	2016	2016	2016	2	0	2	Export	579	Norway	NOR	100	Bulgaria	BGR								58	PLASTIC,NON-PRIMARY FORM	1	No Quantity							39098			0
S3	2016	2016	2016	2	0	2	Export	579	Norway	NOR	104	Myanmar	MMR								58	PLASTIC,NON-PRIMARY FORM	1	No Quantity							29172			0
S3	2016	2016	2016	2	0	2	Export	579	Norway	NOR	124	Canada	CAN								58	PLASTIC,NON-PRIMARY FORM	1	No Quantity							2317963			0
S3	2016	2016	2016	2	0	2	Export	579	Norway	NOR	152	Chile	CHL								58	PLASTIC,NON-PRIMARY FORM	1	No Quantity							195209			0
S3	2016	2016	2016	2	0	2	Export	579	Norway	NOR	156	China	CHN								58	PLASTIC,NON-PRIMARY FORM	1	No Quantity							1008052			0
S3	2016	2016	2016	2	0	2	Export	579	Norway	NOR	170	Colombia	COL								58	PLASTIC,NON-PRIMARY FORM	1	No Quantity							26693			0
S3	2016	2016	2016	2	0	2	Export	579	Norway	NOR	178	Congo	COG								58	PLASTIC,NON-PRIMARY FORM	1	No Quantity							43267			0
S3	2016	2016	2016	2	0	2	Export	579	Norway	NOR	180	Dem. Rep. of the Congo	COD								58	PLASTIC,NON-PRIMARY FORM	1	No Quantity							710			0
S3	2016	2016	2016	2	0	2	Export	579	Norway	NOR	188	Costa Rica	CRI								58	PLASTIC,NON-PRIMARY FORM	1	No Quantity							7461			0
S3	2016	2016	2016	2	0	2	Export	579	Norway	NOR	191	Croatia	HRV								58	PLASTIC,NON-PRIMARY FORM	1	No Quantity							218636			0
S3	2016	2016	2016	2	0	2	Export	579	Norway	NOR	196	Cyprus	CYP								58	PLASTIC,NON-PRIMARY FORM	1	No Quantity							6858			0
S3	2016	2016	2016	2	0	2	Export	579	Norway	NOR	203	Czechia	CZE								58	PLASTIC,NON-PRIMARY FORM	1	No Quantity							2230700			0
S3	2016	2016	2016	2	0	2	Export	579	Norway	NOR	208	Denmark	DNK								58	PLASTIC,NON-PRIMARY FORM	1	No Quantity							13870921			0
S3	2016	2016	2016	2	0	2	Export	579	Norway	NOR	214	Dominican Rep.	DOM								58	PLASTIC,NON-PRIMARY FORM	1	No Quantity							3298493			0
S3	2016	2016	2016	2	0	2	Export	579	Norway	NOR	233	Estonia	EST								58	PLASTIC,NON-PRIMARY FORM	1	No Quantity							1865749			0
S3	2016	2016	2016	2	0	2	Export	579	Norway	NOR	234	Faeroe Isds	FRO								58	PLASTIC,NON-PRIMARY FORM	1	No Quantity							318914			0
S3	2016	2016	2016	2	0	2	Export	579	Norway	NOR	246	Finland	FIN								58	PLASTIC,NON-PRIMARY FORM	1	No Quantity							3764645			0
S3	2016	2016	2016	2	0	2	Export	579	Norway	NOR	251	France	FRA								58	PLASTIC,NON-PRIMARY FORM	1	No Quantity							1214689			0
S3	2016	2016	2016	2	0	2	Export	579	Norway	NOR	268	Georgia	GEO								58	PLASTIC,NON-PRIMARY FORM	1	No Quantity							2081			0
S3	2016	2016	2016	2	0	2	Export	579	Norway	NOR	276	Germany	DEU								58	PLASTIC,NON-PRIMARY FORM	1	No Quantity							6772308			0
S3	2016	2016	2016	2	0	2	Export	579	Norway	NOR	288	Ghana	GHA								58	PLASTIC,NON-PRIMARY FORM	1	No Quantity							264665			0
S3	2016	2016	2016	2	0	2	Export	579	Norway	NOR	292	Gibraltar	GIB								58	PLASTIC,NON-PRIMARY FORM	1	No Quantity							6677			0
S3	2016	2016	2016	2	0	2	Export	579	Norway	NOR	300	Greece	GRC								58	PLASTIC,NON-PRIMARY FORM	1	No Quantity							98907			0
S3	2016	2016	2016	2	0	2	Export	579	Norway	NOR	304	Greenland	GRL								58	PLASTIC,NON-PRIMARY FORM	1	No Quantity							677			0
S3	2016	2016	2016	2	0	2	Export	579	Norway	NOR	340	Honduras	HND								58	PLASTIC,NON-PRIMARY FORM	1	No Quantity							26468			0
S3	2016	2016	2016	2	0	2	Export	579	Norway	NOR	344	China, Hong Kong SAR	HKG								58	PLASTIC,NON-PRIMARY FORM	1	No Quantity							193557			0
S3	2016	2016	2016	2	0	2	Export	579	Norway	NOR	348	Hungary	HUN								58	PLASTIC,NON-PRIMARY FORM	1	No Quantity							319189			0
S3	2016	2016	2016	2	0	2	Export	579	Norway	NOR	352	Iceland	ISL								58	PLASTIC,NON-PRIMARY FORM	1	No Quantity							635287			0
S3	2016	2016	2016	2	0	2	Export	579	Norway	NOR	360	Indonesia	IDN								58	PLASTIC,NON-PRIMARY FORM	1	No Quantity							66158			0
S3	2016	2016	2016	2	0	2	Export	579	Norway	NOR	364	Iran	IRN								58	PLASTIC,NON-PRIMARY FORM	1	No Quantity							145180			0
S3	2016	2016	2016	2	0	2	Export	579	Norway	NOR	368	Iraq	IRQ								58	PLASTIC,NON-PRIMARY FORM	1	No Quantity							5328			0
S3	2016	2016	2016	2	0	2	Export	579	Norway	NOR	372	Ireland	IRL								58	PLASTIC,NON-PRIMARY FORM	1	No Quantity							594496			0
S3	2016	2016	2016	2	0	2	Export	579	Norway	NOR	376	Israel	ISR								58	PLASTIC,NON-PRIMARY FORM	1	No Quantity							29381			0
S3	2016	2016	2016	2	0	2	Export	579	Norway	NOR	381	Italy	ITA								58	PLASTIC,NON-PRIMARY FORM	1	No Quantity							618114			0
S3	2016	2016	2016	2	0	2	Export	579	Norway	NOR	384	Côte d'Ivoire	CIV								58	PLASTIC,NON-PRIMARY FORM	1	No Quantity							3687			0
S3	2016	2016	2016	2	0	2	Export	579	Norway	NOR	388	Jamaica	JAM								58	PLASTIC,NON-PRIMARY FORM	1	No Quantity							72563			0
S3	2016	2016	2016	2	0	2	Export	579	Norway	NOR	392	Japan	JPN								58	PLASTIC,NON-PRIMARY FORM	1	No Quantity							377455			0
S3	2016	2016	2016	2	0	2	Export	579	Norway	NOR	398	Kazakhstan	KAZ								58	PLASTIC,NON-PRIMARY FORM	1	No Quantity							118436			0
S3	2016	2016	2016	2	0	2	Export	579	Norway	NOR	404	Kenya	KEN								58	PLASTIC,NON-PRIMARY FORM	1	No Quantity							4108			0
S3	2016	2016	2016	2	0	2	Export	579	Norway	NOR	410	Rep. of Korea	KOR								58	PLASTIC,NON-PRIMARY FORM	1	No Quantity							1105129			0
S3	2016	2016	2016	2	0	2	Export	579	Norway	NOR	414	Kuwait	KWT								58	PLASTIC,NON-PRIMARY FORM	1	No Quantity							480			0
S3	2016	2016	2016	2	0	2	Export	579	Norway	NOR	422	Lebanon	LBN								58	PLASTIC,NON-PRIMARY FORM	1	No Quantity							106743			0
S3	2016	2016	2016	2	0	2	Export	579	Norway	NOR	428	Latvia	LVA								58	PLASTIC,NON-PRIMARY FORM	1	No Quantity							470362			0
S3	2016	2016	2016	2	0	2	Export	579	Norway	NOR	440	Lithuania	LTU								58	PLASTIC,NON-PRIMARY FORM	1	No Quantity							1445103			0
S3	2016	2016	2016	2	0	2	Export	579	Norway	NOR	442	Luxembourg	LUX								58	PLASTIC,NON-PRIMARY FORM	1	No Quantity							18012			0
S3	2016	2016	2016	2	0	2	Export	579	Norway	NOR	458	Malaysia	MYS								58	PLASTIC,NON-PRIMARY FORM	1	No Quantity							1396608			0
S3	2016	2016	2016	2	0	2	Export	579	Norway	NOR	466	Mali	MLI								58	PLASTIC,NON-PRIMARY FORM	1	No Quantity							5318			0
S3	2016	2016	2016	2	0	2	Export	579	Norway	NOR	470	Malta	MLT								58	PLASTIC,NON-PRIMARY FORM	1	No Quantity							3194			0
S3	2016	2016	2016	2	0	2	Export	579	Norway	NOR	478	Mauritania	MRT								58	PLASTIC,NON-PRIMARY FORM	1	No Quantity							54552			0
S3	2016	2016	2016	2	0	2	Export	579	Norway	NOR	480	Mauritius	MUS								58	PLASTIC,NON-PRIMARY FORM	1	No Quantity							477			0
S3	2016	2016	2016	2	0	2	Export	579	Norway	NOR	484	Mexico	MEX								58	PLASTIC,NON-PRIMARY FORM	1	No Quantity							15827			0
S3	2016	2016	2016	2	0	2	Export	579	Norway	NOR	490	Other Asia, nes									58	PLASTIC,NON-PRIMARY FORM	1	No Quantity							19921			0
S3	2016	2016	2016	2	0	2	Export	579	Norway	NOR	496	Mongolia	MNG								58	PLASTIC,NON-PRIMARY FORM	1	No Quantity							50646			0
S3	2016	2016	2016	2	0	2	Export	579	Norway	NOR	498	Rep. of Moldova	MDA								58	PLASTIC,NON-PRIMARY FORM	1	No Quantity							12246			0
S3	2016	2016	2016	2	0	2	Export	579	Norway	NOR	504	Morocco	MAR								58	PLASTIC,NON-PRIMARY FORM	1	No Quantity							82562			0
S3	2016	2016	2016	2	0	2	Export	579	Norway	NOR	508	Mozambique	MOZ								58	PLASTIC,NON-PRIMARY FORM	1	No Quantity							245			0
S3	2016	2016	2016	2	0	2	Export	579	Norway	NOR	516	Namibia	NAM								58	PLASTIC,NON-PRIMARY FORM	1	No Quantity							1064			0
S3	2016	2016	2016	2	0	2	Export	579	Norway	NOR	528	Netherlands	NLD								58	PLASTIC,NON-PRIMARY FORM	1	No Quantity							10181746			0
S3	2016	2016	2016	2	0	2	Export	579	Norway	NOR	531	Curaçao	CUW								58	PLASTIC,NON-PRIMARY FORM	1	No Quantity							167			0
S3	2016	2016	2016	2	0	2	Export	579	Norway	NOR	554	New Zealand	NZL								58	PLASTIC,NON-PRIMARY FORM	1	No Quantity							21489			0
S3	2016	2016	2016	2	0	2	Export	579	Norway	NOR	566	Nigeria	NGA								58	PLASTIC,NON-PRIMARY FORM	1	No Quantity							48876			0
S3	2016	2016	2016	2	0	2	Export	579	Norway	NOR	586	Pakistan	PAK								58	PLASTIC,NON-PRIMARY FORM	1	No Quantity							43692			0
S3	2016	2016	2016	2	0	2	Export	579	Norway	NOR	591	Panama	PAN								58	PLASTIC,NON-PRIMARY FORM	1	No Quantity							9774			0
S3	2016	2016	2016	2	0	2	Export	579	Norway	NOR	608	Philippines	PHL								58	PLASTIC,NON-PRIMARY FORM	1	No Quantity							5324			0
S3	2016	2016	2016	2	0	2	Export	579	Norway	NOR	616	Poland	POL								58	PLASTIC,NON-PRIMARY FORM	1	No Quantity							9905389			0
S3	2016	2016	2016	2	0	2	Export	579	Norway	NOR	620	Portugal	PRT								58	PLASTIC,NON-PRIMARY FORM	1	No Quantity							363161			0
S3	2016	2016	2016	2	0	2	Export	579	Norway	NOR	626	Timor-Leste	TLS								58	PLASTIC,NON-PRIMARY FORM	1	No Quantity							284			0
S3	2016	2016	2016	2	0	2	Export	579	Norway	NOR	634	Qatar	QAT								58	PLASTIC,NON-PRIMARY FORM	1	No Quantity							395535			0
S3	2016	2016	2016	2	0	2	Export	579	Norway	NOR	642	Romania	ROU								58	PLASTIC,NON-PRIMARY FORM	1	No Quantity							52885			0
S3	2016	2016	2016	2	0	2	Export	579	Norway	NOR	643	Russian Federation	RUS								58	PLASTIC,NON-PRIMARY FORM	1	No Quantity							2283859			0
S3	2016	2016	2016	2	0	2	Export	579	Norway	NOR	682	Saudi Arabia	SAU								58	PLASTIC,NON-PRIMARY FORM	1	No Quantity							8649			0
S3	2016	2016	2016	2	0	2	Export	579	Norway	NOR	686	Senegal	SEN								58	PLASTIC,NON-PRIMARY FORM	1	No Quantity							5403			0
S3	2016	2016	2016	2	0	2	Export	579	Norway	NOR	688	Serbia	SRB								58	PLASTIC,NON-PRIMARY FORM	1	No Quantity							5311			0
S3	2016	2016	2016	2	0	2	Export	579	Norway	NOR	699	India	IND								58	PLASTIC,NON-PRIMARY FORM	1	No Quantity							2500411			0
S3	2016	2016	2016	2	0	2	Export	579	Norway	NOR	702	Singapore	SGP								58	PLASTIC,NON-PRIMARY FORM	1	No Quantity							913049			0
S3	2016	2016	2016	2	0	2	Export	579	Norway	NOR	703	Slovakia	SVK								58	PLASTIC,NON-PRIMARY FORM	1	No Quantity							49970			0
S3	2016	2016	2016	2	0	2	Export	579	Norway	NOR	704	Viet Nam	VNM								58	PLASTIC,NON-PRIMARY FORM	1	No Quantity							32381			0
S3	2016	2016	2016	2	0	2	Export	579	Norway	NOR	705	Slovenia	SVN								58	PLASTIC,NON-PRIMARY FORM	1	No Quantity							180440			0
S3	2016	2016	2016	2	0	2	Export	579	Norway	NOR	710	South Africa	ZAF								58	PLASTIC,NON-PRIMARY FORM	1	No Quantity							53361			0
S3	2016	2016	2016	2	0	2	Export	579	Norway	NOR	724	Spain	ESP								58	PLASTIC,NON-PRIMARY FORM	1	No Quantity							249505			0
S3	2016	2016	2016	2	0	2	Export	579	Norway	NOR	752	Sweden	SWE								58	PLASTIC,NON-PRIMARY FORM	1	No Quantity							39923471			0
S3	2016	2016	2016	2	0	2	Export	579	Norway	NOR	757	Switzerland	CHE								58	PLASTIC,NON-PRIMARY FORM	1	No Quantity							117022			0
S3	2016	2016	2016	2	0	2	Export	579	Norway	NOR	764	Thailand	THA								58	PLASTIC,NON-PRIMARY FORM	1	No Quantity							204111			0
S3	2016	2016	2016	2	0	2	Export	579	Norway	NOR	780	Trinidad and Tobago	TTO								58	PLASTIC,NON-PRIMARY FORM	1	No Quantity							5298			0
S3	2016	2016	2016	2	0	2	Export	579	Norway	NOR	784	United Arab Emirates	ARE								58	PLASTIC,NON-PRIMARY FORM	1	No Quantity							147801			0
S3	2016	2016	2016	2	0	2	Export	579	Norway	NOR	788	Tunisia	TUN								58	PLASTIC,NON-PRIMARY FORM	1	No Quantity							9666589			0
S3	2016	2016	2016	2	0	2	Export	579	Norway	NOR	792	Turkey	TUR								58	PLASTIC,NON-PRIMARY FORM	1	No Quantity							1445907			0
S3	2016	2016	2016	2	0	2	Export	579	Norway	NOR	795	Turkmenistan	TKM								58	PLASTIC,NON-PRIMARY FORM	1	No Quantity							588			0
S3	2016	2016	2016	2	0	2	Export	579	Norway	NOR	800	Uganda	UGA								58	PLASTIC,NON-PRIMARY FORM	1	No Quantity							10547			0
S3	2016	2016	2016	2	0	2	Export	579	Norway	NOR	804	Ukraine	UKR								58	PLASTIC,NON-PRIMARY FORM	1	No Quantity							420307			0
S3	2016	2016	2016	2	0	2	Export	579	Norway	NOR	807	North Macedonia	MKD								58	PLASTIC,NON-PRIMARY FORM	1	No Quantity							2652			0
S3	2016	2016	2016	2	0	2	Export	579	Norway	NOR	818	Egypt	EGY								58	PLASTIC,NON-PRIMARY FORM	1	No Quantity							884818			0
S3	2016	2016	2016	2	0	2	Export	579	Norway	NOR	826	United Kingdom	GBR								58	PLASTIC,NON-PRIMARY FORM	1	No Quantity							9952581			0
S3	2016	2016	2016	2	0	2	Export	579	Norway	NOR	834	United Rep. of Tanzania	TZA								58	PLASTIC,NON-PRIMARY FORM	1	No Quantity							203253			0
S3	2016	2016	2016	2	0	2	Export	579	Norway	NOR	842	USA	USA								58	PLASTIC,NON-PRIMARY FORM	1	No Quantity							3590254			0
S3	2016	2016	2016	2	0	2	Export	579	Norway	NOR	858	Uruguay	URY								58	PLASTIC,NON-PRIMARY FORM	1	No Quantity							92311			0
S3	2016	2016	2016	2	0	2	Export	579	Norway	NOR	894	Zambia	ZMB								58	PLASTIC,NON-PRIMARY FORM	1	No Quantity							616172			0
S3	2016	2016	2016	2	0	2	Export	585	Palau	PLW	0	World	WLD								58	PLASTIC,NON-PRIMARY FORM	1	No Quantity							1300			0
S3	2016	2016	2016	2	0	2	Export	585	Palau	PLW	598	Papua New Guinea	PNG								58	PLASTIC,NON-PRIMARY FORM	1	No Quantity							1200			0
S3	2016	2016	2016	2	0	2	Export	585	Palau	PLW	899	Areas, nes									58	PLASTIC,NON-PRIMARY FORM	1	No Quantity							100			0
S3	2016	2016	2016	2	0	2	Export	579	Norway	NOR	0	World	WLD								59	CHEMICAL MATERIALS NES	1	No Quantity							656154204			0
S3	2016	2016	2016	2	0	2	Export	579	Norway	NOR	4	Afghanistan	AFG								59	CHEMICAL MATERIALS NES	1	No Quantity							1742			0
S3	2016	2016	2016	2	0	2	Export	579	Norway	NOR	12	Algeria	DZA								59	CHEMICAL MATERIALS NES	1	No Quantity							459923			0
S3	2016	2016	2016	2	0	2	Export	579	Norway	NOR	24	Angola	AGO								59	CHEMICAL MATERIALS NES	1	No Quantity							281127			0
S3	2016	2016	2016	2	0	2	Export	579	Norway	NOR	31	Azerbaijan	AZE								59	CHEMICAL MATERIALS NES	1	No Quantity							41707			0
S3	2016	2016	2016	2	0	2	Export	579	Norway	NOR	32	Argentina	ARG								59	CHEMICAL MATERIALS NES	1	No Quantity							120758			0
S3	2016	2016	2016	2	0	2	Export	579	Norway	NOR	36	Australia	AUS								59	CHEMICAL MATERIALS NES	1	No Quantity							4379245			0
S3	2016	2016	2016	2	0	2	Export	579	Norway	NOR	40	Austria	AUT								59	CHEMICAL MATERIALS NES	1	No Quantity							1793773			0
S3	2016	2016	2016	2	0	2	Export	579	Norway	NOR	44	Bahamas	BHS								59	CHEMICAL MATERIALS NES	1	No Quantity							5108			0
S3	2016	2016	2016	2	0	2	Export	579	Norway	NOR	50	Bangladesh	BGD								59	CHEMICAL MATERIALS NES	1	No Quantity							517647			0
S3	2016	2016	2016	2	0	2	Export	579	Norway	NOR	56	Belgium	BEL								59	CHEMICAL MATERIALS NES	1	No Quantity							1372492			0
S3	2016	2016	2016	2	0	2	Export	579	Norway	NOR	64	Bhutan	BTN								59	CHEMICAL MATERIALS NES	1	No Quantity							400411			0
S3	2016	2016	2016	2	0	2	Export	579	Norway	NOR	70	Bosnia Herzegovina	BIH								59	CHEMICAL MATERIALS NES	1	No Quantity							68105			0
S3	2016	2016	2016	2	0	2	Export	579	Norway	NOR	76	Brazil	BRA								59	CHEMICAL MATERIALS NES	1	No Quantity							3474521			0
S3	2016	2016	2016	2	0	2	Export	579	Norway	NOR	96	Brunei Darussalam	BRN								59	CHEMICAL MATERIALS NES	1	No Quantity							843			0
S3	2016	2016	2016	2	0	2	Export	579	Norway	NOR	100	Bulgaria	BGR								59	CHEMICAL MATERIALS NES	1	No Quantity							18075			0
S3	2016	2016	2016	2	0	2	Export	579	Norway	NOR	104	Myanmar	MMR								59	CHEMICAL MATERIALS NES	1	No Quantity							61308			0
S3	2016	2016	2016	2	0	2	Export	579	Norway	NOR	112	Belarus	BLR								59	CHEMICAL MATERIALS NES	1	No Quantity							3324			0
S3	2016	2016	2016	2	0	2	Export	579	Norway	NOR	116	Cambodia	KHM								59	CHEMICAL MATERIALS NES	1	No Quantity							1736			0
S3	2016	2016	2016	2	0	2	Export	579	Norway	NOR	120	Cameroon	CMR								59	CHEMICAL MATERIALS NES	1	No Quantity							10667			0
S3	2016	2016	2016	2	0	2	Export	579	Norway	NOR	124	Canada	CAN								59	CHEMICAL MATERIALS NES	1	No Quantity							4565831			0
S3	2016	2016	2016	2	0	2	Export	579	Norway	NOR	144	Sri Lanka	LKA								59	CHEMICAL MATERIALS NES	1	No Quantity							125397			0
S3	2016	2016	2016	2	0	2	Export	579	Norway	NOR	148	Chad	TCD								59	CHEMICAL MATERIALS NES	1	No Quantity							2281			0
S3	2016	2016	2016	2	0	2	Export	579	Norway	NOR	152	Chile	CHL								59	CHEMICAL MATERIALS NES	1	No Quantity							7376480			0
S3	2016	2016	2016	2	0	2	Export	579	Norway	NOR	156	China	CHN								59	CHEMICAL MATERIALS NES	1	No Quantity							12794913			0
S3	2016	2016	2016	2	0	2	Export	579	Norway	NOR	170	Colombia	COL								59	CHEMICAL MATERIALS NES	1	No Quantity							690994			0
S3	2016	2016	2016	2	0	2	Export	579	Norway	NOR	178	Congo	COG								59	CHEMICAL MATERIALS NES	1	No Quantity							356423			0
S3	2016	2016	2016	2	0	2	Export	579	Norway	NOR	180	Dem. Rep. of the Congo	COD								59	CHEMICAL MATERIALS NES	1	No Quantity							5127			0
S3	2016	2016	2016	2	0	2	Export	579	Norway	NOR	188	Costa Rica	CRI								59	CHEMICAL MATERIALS NES	1	No Quantity							7028			0
S3	2016	2016	2016	2	0	2	Export	579	Norway	NOR	191	Croatia	HRV								59	CHEMICAL MATERIALS NES	1	No Quantity							81211			0
S3	2016	2016	2016	2	0	2	Export	579	Norway	NOR	192	Cuba	CUB								59	CHEMICAL MATERIALS NES	1	No Quantity							60456			0
S3	2016	2016	2016	2	0	2	Export	579	Norway	NOR	196	Cyprus	CYP								59	CHEMICAL MATERIALS NES	1	No Quantity							16691			0
S3	2016	2016	2016	2	0	2	Export	579	Norway	NOR	203	Czechia	CZE								59	CHEMICAL MATERIALS NES	1	No Quantity							1392708			0
S3	2016	2016	2016	2	0	2	Export	579	Norway	NOR	204	Benin	BEN								59	CHEMICAL MATERIALS NES	1	No Quantity							13878			0
S3	2016	2016	2016	2	0	2	Export	579	Norway	NOR	208	Denmark	DNK								59	CHEMICAL MATERIALS NES	1	No Quantity							12333671			0
S3	2016	2016	2016	2	0	2	Export	579	Norway	NOR	214	Dominican Rep.	DOM								59	CHEMICAL MATERIALS NES	1	No Quantity							37825			0
S3	2016	2016	2016	2	0	2	Export	579	Norway	NOR	218	Ecuador	ECU								59	CHEMICAL MATERIALS NES	1	No Quantity							71071			0
S3	2016	2016	2016	2	0	2	Export	579	Norway	NOR	222	El Salvador	SLV								59	CHEMICAL MATERIALS NES	1	No Quantity							12001			0
S3	2016	2016	2016	2	0	2	Export	579	Norway	NOR	226	Equatorial Guinea	GNQ								59	CHEMICAL MATERIALS NES	1	No Quantity							437			0
S3	2016	2016	2016	2	0	2	Export	579	Norway	NOR	233	Estonia	EST								59	CHEMICAL MATERIALS NES	1	No Quantity							1032808			0
S3	2016	2016	2016	2	0	2	Export	579	Norway	NOR	234	Faeroe Isds	FRO								59	CHEMICAL MATERIALS NES	1	No Quantity							2047368			0
S3	2016	2016	2016	2	0	2	Export	579	Norway	NOR	246	Finland	FIN								59	CHEMICAL MATERIALS NES	1	No Quantity							58955013			0
S3	2016	2016	2016	2	0	2	Export	579	Norway	NOR	251	France	FRA								59	CHEMICAL MATERIALS NES	1	No Quantity							8100431			0
S3	2016	2016	2016	2	0	2	Export	579	Norway	NOR	266	Gabon	GAB								59	CHEMICAL MATERIALS NES	1	No Quantity							355488			0
S3	2016	2016	2016	2	0	2	Export	579	Norway	NOR	268	Georgia	GEO								59	CHEMICAL MATERIALS NES	1	No Quantity							240775			0
S3	2016	2016	2016	2	0	2	Export	579	Norway	NOR	276	Germany	DEU								59	CHEMICAL MATERIALS NES	1	No Quantity							77174927			0
S3	2016	2016	2016	2	0	2	Export	579	Norway	NOR	288	Ghana	GHA								59	CHEMICAL MATERIALS NES	1	No Quantity							38786			0
S3	2016	2016	2016	2	0	2	Export	579	Norway	NOR	300	Greece	GRC								59	CHEMICAL MATERIALS NES	1	No Quantity							6168162			0
S3	2016	2016	2016	2	0	2	Export	579	Norway	NOR	304	Greenland	GRL								59	CHEMICAL MATERIALS NES	1	No Quantity							200			0
S3	2016	2016	2016	2	0	2	Export	579	Norway	NOR	308	Grenada	GRD								59	CHEMICAL MATERIALS NES	1	No Quantity							555			0
S3	2016	2016	2016	2	0	2	Export	579	Norway	NOR	320	Guatemala	GTM								59	CHEMICAL MATERIALS NES	1	No Quantity							154492			0
S3	2016	2016	2016	2	0	2	Export	579	Norway	NOR	324	Guinea	GIN								59	CHEMICAL MATERIALS NES	1	No Quantity							19706			0
S3	2016	2016	2016	2	0	2	Export	579	Norway	NOR	332	Haiti	HTI								59	CHEMICAL MATERIALS NES	1	No Quantity							408			0
S3	2016	2016	2016	2	0	2	Export	579	Norway	NOR	340	Honduras	HND								59	CHEMICAL MATERIALS NES	1	No Quantity							614204			0
S3	2016	2016	2016	2	0	2	Export	579	Norway	NOR	344	China, Hong Kong SAR	HKG								59	CHEMICAL MATERIALS NES	1	No Quantity							2291882			0
S3	2016	2016	2016	2	0	2	Export	579	Norway	NOR	348	Hungary	HUN								59	CHEMICAL MATERIALS NES	1	No Quantity							2670139			0
S3	2016	2016	2016	2	0	2	Export	579	Norway	NOR	352	Iceland	ISL								59	CHEMICAL MATERIALS NES	1	No Quantity							6711714			0
S3	2016	2016	2016	2	0	2	Export	579	Norway	NOR	360	Indonesia	IDN								59	CHEMICAL MATERIALS NES	1	No Quantity							5652702			0
S3	2016	2016	2016	2	0	2	Export	579	Norway	NOR	364	Iran	IRN								59	CHEMICAL MATERIALS NES	1	No Quantity							1694045			0
S3	2016	2016	2016	2	0	2	Export	579	Norway	NOR	368	Iraq	IRQ								59	CHEMICAL MATERIALS NES	1	No Quantity							538709			0
S3	2016	2016	2016	2	0	2	Export	579	Norway	NOR	372	Ireland	IRL								59	CHEMICAL MATERIALS NES	1	No Quantity							1782187			0
S3	2016	2016	2016	2	0	2	Export	579	Norway	NOR	376	Israel	ISR								59	CHEMICAL MATERIALS NES	1	No Quantity							48191			0
S3	2016	2016	2016	2	0	2	Export	579	Norway	NOR	381	Italy	ITA								59	CHEMICAL MATERIALS NES	1	No Quantity							2156679			0
S3	2016	2016	2016	2	0	2	Export	579	Norway	NOR	384	Côte d'Ivoire	CIV								59	CHEMICAL MATERIALS NES	1	No Quantity							16160			0
S3	2016	2016	2016	2	0	2	Export	579	Norway	NOR	388	Jamaica	JAM								59	CHEMICAL MATERIALS NES	1	No Quantity							23940			0
S3	2016	2016	2016	2	0	2	Export	579	Norway	NOR	392	Japan	JPN								59	CHEMICAL MATERIALS NES	1	No Quantity							17218040			0
S3	2016	2016	2016	2	0	2	Export	579	Norway	NOR	398	Kazakhstan	KAZ								59	CHEMICAL MATERIALS NES	1	No Quantity							137624			0
S3	2016	2016	2016	2	0	2	Export	579	Norway	NOR	400	Jordan	JOR								59	CHEMICAL MATERIALS NES	1	No Quantity							12761			0
S3	2016	2016	2016	2	0	2	Export	579	Norway	NOR	404	Kenya	KEN								59	CHEMICAL MATERIALS NES	1	No Quantity							1476560			0
S3	2016	2016	2016	2	0	2	Export	579	Norway	NOR	410	Rep. of Korea	KOR								59	CHEMICAL MATERIALS NES	1	No Quantity							5927684			0
S3	2016	2016	2016	2	0	2	Export	579	Norway	NOR	414	Kuwait	KWT								59	CHEMICAL MATERIALS NES	1	No Quantity							27869			0
S3	2016	2016	2016	2	0	2	Export	579	Norway	NOR	422	Lebanon	LBN								59	CHEMICAL MATERIALS NES	1	No Quantity							3874			0
S3	2016	2016	2016	2	0	2	Export	579	Norway	NOR	428	Latvia	LVA								59	CHEMICAL MATERIALS NES	1	No Quantity							1036050			0
S3	2016	2016	2016	2	0	2	Export	579	Norway	NOR	434	Libya	LBY								59	CHEMICAL MATERIALS NES	1	No Quantity							62093			0
S3	2016	2016	2016	2	0	2	Export	579	Norway	NOR	440	Lithuania	LTU								59	CHEMICAL MATERIALS NES	1	No Quantity							6363936			0
S3	2016	2016	2016	2	0	2	Export	579	Norway	NOR	442	Luxembourg	LUX								59	CHEMICAL MATERIALS NES	1	No Quantity							883			0
S3	2016	2016	2016	2	0	2	Export	579	Norway	NOR	450	Madagascar	MDG								59	CHEMICAL MATERIALS NES	1	No Quantity							279			0
S3	2016	2016	2016	2	0	2	Export	579	Norway	NOR	454	Malawi	MWI								59	CHEMICAL MATERIALS NES	1	No Quantity							1417			0
S3	2016	2016	2016	2	0	2	Export	579	Norway	NOR	458	Malaysia	MYS								59	CHEMICAL MATERIALS NES	1	No Quantity							18486710			0
S3	2016	2016	2016	2	0	2	Export	579	Norway	NOR	462	Maldives	MDV								59	CHEMICAL MATERIALS NES	1	No Quantity							6298			0
S3	2016	2016	2016	2	0	2	Export	579	Norway	NOR	466	Mali	MLI								59	CHEMICAL MATERIALS NES	1	No Quantity							10861			0
S3	2016	2016	2016	2	0	2	Export	579	Norway	NOR	470	Malta	MLT								59	CHEMICAL MATERIALS NES	1	No Quantity							66326			0
S3	2016	2016	2016	2	0	2	Export	579	Norway	NOR	480	Mauritius	MUS								59	CHEMICAL MATERIALS NES	1	No Quantity							1768			0
S3	2016	2016	2016	2	0	2	Export	579	Norway	NOR	484	Mexico	MEX								59	CHEMICAL MATERIALS NES	1	No Quantity							3227496			0
S3	2016	2016	2016	2	0	2	Export	579	Norway	NOR	490	Other Asia, nes									59	CHEMICAL MATERIALS NES	1	No Quantity							676522			0
S3	2016	2016	2016	2	0	2	Export	579	Norway	NOR	496	Mongolia	MNG								59	CHEMICAL MATERIALS NES	1	No Quantity							3943			0
S3	2016	2016	2016	2	0	2	Export	579	Norway	NOR	498	Rep. of Moldova	MDA								59	CHEMICAL MATERIALS NES	1	No Quantity							5366			0
S3	2016	2016	2016	2	0	2	Export	579	Norway	NOR	504	Morocco	MAR								59	CHEMICAL MATERIALS NES	1	No Quantity							346804			0
S3	2016	2016	2016	2	0	2	Export	579	Norway	NOR	508	Mozambique	MOZ								59	CHEMICAL MATERIALS NES	1	No Quantity							3261			0
S3	2016	2016	2016	2	0	2	Export	579	Norway	NOR	516	Namibia	NAM								59	CHEMICAL MATERIALS NES	1	No Quantity							1709			0
S3	2016	2016	2016	2	0	2	Export	579	Norway	NOR	524	Nepal	NPL								59	CHEMICAL MATERIALS NES	1	No Quantity							75520			0
S3	2016	2016	2016	2	0	2	Export	579	Norway	NOR	528	Netherlands	NLD								59	CHEMICAL MATERIALS NES	1	No Quantity							73434646			0
S3	2016	2016	2016	2	0	2	Export	579	Norway	NOR	531	Curaçao	CUW								59	CHEMICAL MATERIALS NES	1	No Quantity							6380			0
S3	2016	2016	2016	2	0	2	Export	579	Norway	NOR	533	Aruba	ABW								59	CHEMICAL MATERIALS NES	1	No Quantity							872			0
S3	2016	2016	2016	2	0	2	Export	579	Norway	NOR	540	New Caledonia	NCL								59	CHEMICAL MATERIALS NES	1	No Quantity							1211170			0
S3	2016	2016	2016	2	0	2	Export	579	Norway	NOR	554	New Zealand	NZL								59	CHEMICAL MATERIALS NES	1	No Quantity							1000636			0
S3	2016	2016	2016	2	0	2	Export	579	Norway	NOR	558	Nicaragua	NIC								59	CHEMICAL MATERIALS NES	1	No Quantity							69624			0
S3	2016	2016	2016	2	0	2	Export	579	Norway	NOR	562	Niger	NER								59	CHEMICAL MATERIALS NES	1	No Quantity							1589			0
S3	2016	2016	2016	2	0	2	Export	579	Norway	NOR	566	Nigeria	NGA								59	CHEMICAL MATERIALS NES	1	No Quantity							108301			0
S3	2016	2016	2016	2	0	2	Export	579	Norway	NOR	584	Marshall Isds	MHL								59	CHEMICAL MATERIALS NES	1	No Quantity							1043			0
S3	2016	2016	2016	2	0	2	Export	579	Norway	NOR	586	Pakistan	PAK								59	CHEMICAL MATERIALS NES	1	No Quantity							127744			0
S3	2016	2016	2016	2	0	2	Export	579	Norway	NOR	591	Panama	PAN								59	CHEMICAL MATERIALS NES	1	No Quantity							114634			0
S3	2016	2016	2016	2	0	2	Export	579	Norway	NOR	598	Papua New Guinea	PNG								59	CHEMICAL MATERIALS NES	1	No Quantity							5777			0
S3	2016	2016	2016	2	0	2	Export	579	Norway	NOR	600	Paraguay	PRY								59	CHEMICAL MATERIALS NES	1	No Quantity							168569			0
S3	2016	2016	2016	2	0	2	Export	579	Norway	NOR	604	Peru	PER								59	CHEMICAL MATERIALS NES	1	No Quantity							4482			0
S3	2016	2016	2016	2	0	2	Export	579	Norway	NOR	608	Philippines	PHL								59	CHEMICAL MATERIALS NES	1	No Quantity							40593068			0
S3	2016	2016	2016	2	0	2	Export	579	Norway	NOR	616	Poland	POL								59	CHEMICAL MATERIALS NES	1	No Quantity							2747487			0
S3	2016	2016	2016	2	0	2	Export	579	Norway	NOR	620	Portugal	PRT								59	CHEMICAL MATERIALS NES	1	No Quantity							102449			0
S3	2016	2016	2016	2	0	2	Export	579	Norway	NOR	626	Timor-Leste	TLS								59	CHEMICAL MATERIALS NES	1	No Quantity							1287			0
S3	2016	2016	2016	2	0	2	Export	579	Norway	NOR	634	Qatar	QAT								59	CHEMICAL MATERIALS NES	1	No Quantity							282213			0
S3	2016	2016	2016	2	0	2	Export	579	Norway	NOR	642	Romania	ROU								59	CHEMICAL MATERIALS NES	1	No Quantity							1989096			0
S3	2016	2016	2016	2	0	2	Export	579	Norway	NOR	643	Russian Federation	RUS								59	CHEMICAL MATERIALS NES	1	No Quantity							1804462			0
S3	2016	2016	2016	2	0	2	Export	579	Norway	NOR	682	Saudi Arabia	SAU								59	CHEMICAL MATERIALS NES	1	No Quantity							2535042			0
S3	2016	2016	2016	2	0	2	Export	579	Norway	NOR	686	Senegal	SEN								59	CHEMICAL MATERIALS NES	1	No Quantity							364			0
S3	2016	2016	2016	2	0	2	Export	579	Norway	NOR	688	Serbia	SRB								59	CHEMICAL MATERIALS NES	1	No Quantity							214243			0
S3	2016	2016	2016	2	0	2	Export	579	Norway	NOR	699	India	IND								59	CHEMICAL MATERIALS NES	1	No Quantity							4337313			0
S3	2016	2016	2016	2	0	2	Export	579	Norway	NOR	702	Singapore	SGP								59	CHEMICAL MATERIALS NES	1	No Quantity							6090263			0
S3	2016	2016	2016	2	0	2	Export	579	Norway	NOR	703	Slovakia	SVK								59	CHEMICAL MATERIALS NES	1	No Quantity							245081			0
S3	2016	2016	2016	2	0	2	Export	579	Norway	NOR	704	Viet Nam	VNM								59	CHEMICAL MATERIALS NES	1	No Quantity							1751498			0
S3	2016	2016	2016	2	0	2	Export	579	Norway	NOR	705	Slovenia	SVN								59	CHEMICAL MATERIALS NES	1	No Quantity							345197			0
S3	2016	2016	2016	2	0	2	Export	579	Norway	NOR	710	South Africa	ZAF								59	CHEMICAL MATERIALS NES	1	No Quantity							2108872			0
S3	2016	2016	2016	2	0	2	Export	579	Norway	NOR	716	Zimbabwe	ZWE								59	CHEMICAL MATERIALS NES	1	No Quantity							11520			0
S3	2016	2016	2016	2	0	2	Export	579	Norway	NOR	724	Spain	ESP								59	CHEMICAL MATERIALS NES	1	No Quantity							7657768			0
S3	2016	2016	2016	2	0	2	Export	579	Norway	NOR	729	Sudan	SDN								59	CHEMICAL MATERIALS NES	1	No Quantity							89662			0
S3	2016	2016	2016	2	0	2	Export	579	Norway	NOR	752	Sweden	SWE								59	CHEMICAL MATERIALS NES	1	No Quantity							108355974			0
S3	2016	2016	2016	2	0	2	Export	579	Norway	NOR	757	Switzerland	CHE								59	CHEMICAL MATERIALS NES	1	No Quantity							16689651			0
S3	2016	2016	2016	2	0	2	Export	579	Norway	NOR	764	Thailand	THA								59	CHEMICAL MATERIALS NES	1	No Quantity							637829			0
S3	2016	2016	2016	2	0	2	Export	579	Norway	NOR	768	Togo	TGO								59	CHEMICAL MATERIALS NES	1	No Quantity							2471			0
S3	2016	2016	2016	2	0	2	Export	579	Norway	NOR	780	Trinidad and Tobago	TTO								59	CHEMICAL MATERIALS NES	1	No Quantity							82092			0
S3	2016	2016	2016	2	0	2	Export	579	Norway	NOR	784	United Arab Emirates	ARE								59	CHEMICAL MATERIALS NES	1	No Quantity							1717479			0
S3	2016	2016	2016	2	0	2	Export	579	Norway	NOR	788	Tunisia	TUN								59	CHEMICAL MATERIALS NES	1	No Quantity							123203			0
S3	2016	2016	2016	2	0	2	Export	579	Norway	NOR	792	Turkey	TUR								59	CHEMICAL MATERIALS NES	1	No Quantity							3228365			0
S3	2016	2016	2016	2	0	2	Export	579	Norway	NOR	800	Uganda	UGA								59	CHEMICAL MATERIALS NES	1	No Quantity							14977			0
S3	2016	2016	2016	2	0	2	Export	579	Norway	NOR	804	Ukraine	UKR								59	CHEMICAL MATERIALS NES	1	No Quantity							26872			0
S3	2016	2016	2016	2	0	2	Export	579	Norway	NOR	807	North Macedonia	MKD								59	CHEMICAL MATERIALS NES	1	No Quantity							522794			0
S3	2016	2016	2016	2	0	2	Export	579	Norway	NOR	818	Egypt	EGY								59	CHEMICAL MATERIALS NES	1	No Quantity							359767			0
S3	2016	2016	2016	2	0	2	Export	579	Norway	NOR	826	United Kingdom	GBR								59	CHEMICAL MATERIALS NES	1	No Quantity							22380842			0
S3	2016	2016	2016	2	0	2	Export	579	Norway	NOR	834	United Rep. of Tanzania	TZA								59	CHEMICAL MATERIALS NES	1	No Quantity							203987			0
S3	2016	2016	2016	2	0	2	Export	579	Norway	NOR	842	USA	USA								59	CHEMICAL MATERIALS NES	1	No Quantity							65321822			0
S3	2016	2016	2016	2	0	2	Export	579	Norway	NOR	858	Uruguay	URY								59	CHEMICAL MATERIALS NES	1	No Quantity							679512			0
S3	2016	2016	2016	2	0	2	Export	579	Norway	NOR	862	Venezuela	VEN								59	CHEMICAL MATERIALS NES	1	No Quantity							12563			0
S3	2016	2016	2016	2	0	2	Export	579	Norway	NOR	894	Zambia	ZMB								59	CHEMICAL MATERIALS NES	1	No Quantity							3395			0
S3	2016	2016	2016	2	0	2	Export	585	Palau	PLW	0	World	WLD								59	CHEMICAL MATERIALS NES	1	No Quantity							31730			0
S3	2016	2016	2016	2	0	2	Export	585	Palau	PLW	702	Singapore	SGP								59	CHEMICAL MATERIALS NES	1	No Quantity							31625			0
[truncated: 3,457 more rows]
